# Supplementary material for: MHCII-peptide presentation: an assessment of the state-of-the-art prediction methods
Source: Front Immunol. 2024 Mar 12;15:1293706. doi: 10.3389/fimmu.2024.1293706 (PMC11027168; doi:10.3389/fimmu.2024.1293706)
Supplement: Supplementary file 1 [file DataSheet_1.zip]

Archive with 359 entries (356 files):
- Supplementary Data  S1/
- Supplementary Data  S1/negative_peptides/
- Supplementary Data  S1/negative_peptides/11_HLA-DPA1_01_03_DPB1_02_01
- Supplementary Data  S1/negative_peptides/11_HLA-DPA1_01_03_DPB1_03_01
- Supplementary Data  S1/negative_peptides/11_HLA-DPA1_01_03_DPB1_04_01
- Supplementary Data  S1/negative_peptides/11_HLA-DPA1_01_03_DPB1_04_02
- Supplementary Data  S1/negative_peptides/11_HLA-DPA1_02_01_DPB1_01_01
- Supplementary Data  S1/negative_peptides/11_HLA-DPA1_02_01_DPB1_09_01
- Supplementary Data  S1/negative_peptides/11_HLA-DPA1_02_01_DPB1_10_01
- Supplementary Data  S1/negative_peptides/11_HLA-DPA1_02_01_DPB1_13_01
- Supplementary Data  S1/negative_peptides/11_HLA-DPA1_02_01_DPB1_14_01
- Supplementary Data  S1/negative_peptides/11_HLA-DPA1_02_02_DPB1_05_01
- Supplementary Data  S1/negative_peptides/11_HLA-DQA1_03_01_DQB1_03_02
- Supplementary Data  S1/negative_peptides/11_HLA-DRB1_04_01
- Supplementary Data  S1/negative_peptides/11_HLA-DRB1_07_01
- Supplementary Data  S1/negative_peptides/11_HLA-DRB1_08_01
- Supplementary Data  S1/negative_peptides/11_HLA-DRB1_15_01
- Supplementary Data  S1/negative_peptides/11_HLA-DRB3_02_02
- Supplementary Data  S1/negative_peptides/11_HLA-DRB4_01_03
- Supplementary Data  S1/negative_peptides/11_HLA-DRB5_01_01
- Supplementary Data  S1/negative_peptides/12_HLA-DPA1_01_03_DPB1_02_01
- Supplementary Data  S1/negative_peptides/12_HLA-DPA1_01_03_DPB1_03_01
- Supplementary Data  S1/negative_peptides/12_HLA-DPA1_01_03_DPB1_04_01
- Supplementary Data  S1/negative_peptides/12_HLA-DPA1_01_03_DPB1_04_02
- Supplementary Data  S1/negative_peptides/12_HLA-DPA1_02_01_DPB1_01_01
- Supplementary Data  S1/negative_peptides/12_HLA-DPA1_02_01_DPB1_09_01
- Supplementary Data  S1/negative_peptides/12_HLA-DPA1_02_01_DPB1_10_01
- Supplementary Data  S1/negative_peptides/12_HLA-DPA1_02_01_DPB1_13_01
- Supplementary Data  S1/negative_peptides/12_HLA-DPA1_02_01_DPB1_14_01
- Supplementary Data  S1/negative_peptides/12_HLA-DPA1_02_02_DPB1_05_01
- Supplementary Data  S1/negative_peptides/12_HLA-DQA1_03_01_DQB1_03_02
- Supplementary Data  S1/negative_peptides/12_HLA-DRB1_01_02
- Supplementary Data  S1/negative_peptides/12_HLA-DRB1_03_01
- Supplementary Data  S1/negative_peptides/12_HLA-DRB1_04_01
- Supplementary Data  S1/negative_peptides/12_HLA-DRB1_07_01
- Supplementary Data  S1/negative_peptides/12_HLA-DRB1_08_01
- Supplementary Data  S1/negative_peptides/12_HLA-DRB1_15_01
- Supplementary Data  S1/negative_peptides/12_HLA-DRB3_02_02
- Supplementary Data  S1/negative_peptides/12_HLA-DRB4_01_03
- Supplementary Data  S1/negative_peptides/12_HLA-DRB5_01_01
- Supplementary Data  S1/negative_peptides/13_HLA-DPA1_01_03_DPB1_02_01
- Supplementary Data  S1/negative_peptides/13_HLA-DPA1_01_03_DPB1_03_01
- Supplementary Data  S1/negative_peptides/13_HLA-DPA1_01_03_DPB1_04_01
- Supplementary Data  S1/negative_peptides/13_HLA-DPA1_01_03_DPB1_04_02
- Supplementary Data  S1/negative_peptides/13_HLA-DPA1_02_01_DPB1_01_01
- Supplementary Data  S1/negative_peptides/13_HLA-DPA1_02_01_DPB1_09_01
- Supplementary Data  S1/negative_peptides/13_HLA-DPA1_02_01_DPB1_10_01
- Supplementary Data  S1/negative_peptides/13_HLA-DPA1_02_01_DPB1_13_01
- Supplementary Data  S1/negative_peptides/13_HLA-DPA1_02_01_DPB1_14_01
- Supplementary Data  S1/negative_peptides/13_HLA-DPA1_02_02_DPB1_05_01
- Supplementary Data  S1/negative_peptides/13_HLA-DQA1_03_01_DQB1_03_02
- Supplementary Data  S1/negative_peptides/13_HLA-DRB1_01_02
- Supplementary Data  S1/negative_peptides/13_HLA-DRB1_03_01
- Supplementary Data  S1/negative_peptides/13_HLA-DRB1_04_01
- Supplementary Data  S1/negative_peptides/13_HLA-DRB1_07_01
- Supplementary Data  S1/negative_peptides/13_HLA-DRB1_08_01
- Supplementary Data  S1/negative_peptides/13_HLA-DRB1_15_01
- Supplementary Data  S1/negative_peptides/13_HLA-DRB3_02_02
- Supplementary Data  S1/negative_peptides/13_HLA-DRB4_01_03
- Supplementary Data  S1/negative_peptides/13_HLA-DRB5_01_01
- Supplementary Data  S1/negative_peptides/14_HLA-DPA1_01_03_DPB1_02_01
- Supplementary Data  S1/negative_peptides/14_HLA-DPA1_01_03_DPB1_03_01
- Supplementary Data  S1/negative_peptides/14_HLA-DPA1_01_03_DPB1_04_01
- Supplementary Data  S1/negative_peptides/14_HLA-DPA1_01_03_DPB1_04_02
- Supplementary Data  S1/negative_peptides/14_HLA-DPA1_02_01_DPB1_01_01
- Supplementary Data  S1/negative_peptides/14_HLA-DPA1_02_01_DPB1_09_01
- Supplementary Data  S1/negative_peptides/14_HLA-DPA1_02_01_DPB1_10_01
- Supplementary Data  S1/negative_peptides/14_HLA-DPA1_02_01_DPB1_13_01
- Supplementary Data  S1/negative_peptides/14_HLA-DPA1_02_01_DPB1_14_01
- Supplementary Data  S1/negative_peptides/14_HLA-DPA1_02_02_DPB1_05_01
- Supplementary Data  S1/negative_peptides/14_HLA-DQA1_03_01_DQB1_03_02
- Supplementary Data  S1/negative_peptides/14_HLA-DRB1_01_02
- Supplementary Data  S1/negative_peptides/14_HLA-DRB1_03_01
- Supplementary Data  S1/negative_peptides/14_HLA-DRB1_04_01
- Supplementary Data  S1/negative_peptides/14_HLA-DRB1_07_01
- Supplementary Data  S1/negative_peptides/14_HLA-DRB1_08_01
- Supplementary Data  S1/negative_peptides/14_HLA-DRB1_15_01
- Supplementary Data  S1/negative_peptides/14_HLA-DRB3_02_02
- Supplementary Data  S1/negative_peptides/14_HLA-DRB4_01_03
- Supplementary Data  S1/negative_peptides/14_HLA-DRB5_01_01
- Supplementary Data  S1/negative_peptides/15_HLA-DPA1_01_03_DPB1_02_01
- Supplementary Data  S1/negative_peptides/15_HLA-DPA1_01_03_DPB1_03_01
- Supplementary Data  S1/negative_peptides/15_HLA-DPA1_01_03_DPB1_04_01
- Supplementary Data  S1/negative_peptides/15_HLA-DPA1_01_03_DPB1_04_02
- Supplementary Data  S1/negative_peptides/15_HLA-DPA1_02_01_DPB1_01_01
- Supplementary Data  S1/negative_peptides/15_HLA-DPA1_02_01_DPB1_09_01
- Supplementary Data  S1/negative_peptides/15_HLA-DPA1_02_01_DPB1_10_01
- Supplementary Data  S1/negative_peptides/15_HLA-DPA1_02_01_DPB1_13_01
- Supplementary Data  S1/negative_peptides/15_HLA-DPA1_02_01_DPB1_14_01
- Supplementary Data  S1/negative_peptides/15_HLA-DPA1_02_02_DPB1_05_01
- Supplementary Data  S1/negative_peptides/15_HLA-DQA1_03_01_DQB1_03_02
- Supplementary Data  S1/negative_peptides/15_HLA-DRB1_01_02
- Supplementary Data  S1/negative_peptides/15_HLA-DRB1_03_01
- Supplementary Data  S1/negative_peptides/15_HLA-DRB1_04_01
- Supplementary Data  S1/negative_peptides/15_HLA-DRB1_07_01
- Supplementary Data  S1/negative_peptides/15_HLA-DRB1_08_01
- Supplementary Data  S1/negative_peptides/15_HLA-DRB1_15_01
- Supplementary Data  S1/negative_peptides/15_HLA-DRB3_02_02
- Supplementary Data  S1/negative_peptides/15_HLA-DRB4_01_03
- Supplementary Data  S1/negative_peptides/15_HLA-DRB5_01_01
- Supplementary Data  S1/negative_peptides/16_HLA-DPA1_01_03_DPB1_02_01
- Supplementary Data  S1/negative_peptides/16_HLA-DPA1_01_03_DPB1_03_01
- Supplementary Data  S1/negative_peptides/16_HLA-DPA1_01_03_DPB1_04_01
- Supplementary Data  S1/negative_peptides/16_HLA-DPA1_01_03_DPB1_04_02
- Supplementary Data  S1/negative_peptides/16_HLA-DPA1_02_01_DPB1_01_01
- Supplementary Data  S1/negative_peptides/16_HLA-DPA1_02_01_DPB1_09_01
- Supplementary Data  S1/negative_peptides/16_HLA-DPA1_02_01_DPB1_10_01
- Supplementary Data  S1/negative_peptides/16_HLA-DPA1_02_01_DPB1_13_01
- Supplementary Data  S1/negative_peptides/16_HLA-DPA1_02_01_DPB1_14_01
- Supplementary Data  S1/negative_peptides/16_HLA-DPA1_02_02_DPB1_05_01
- Supplementary Data  S1/negative_peptides/16_HLA-DQA1_03_01_DQB1_03_02
- Supplementary Data  S1/negative_peptides/16_HLA-DRB1_01_02
- Supplementary Data  S1/negative_peptides/16_HLA-DRB1_03_01
- Supplementary Data  S1/negative_peptides/16_HLA-DRB1_04_01
- Supplementary Data  S1/negative_peptides/16_HLA-DRB1_07_01
- Supplementary Data  S1/negative_peptides/16_HLA-DRB1_08_01
- Supplementary Data  S1/negative_peptides/16_HLA-DRB1_15_01
- Supplementary Data  S1/negative_peptides/16_HLA-DRB3_02_02
- Supplementary Data  S1/negative_peptides/16_HLA-DRB4_01_03
- Supplementary Data  S1/negative_peptides/16_HLA-DRB5_01_01
- Supplementary Data  S1/negative_peptides/17_HLA-DPA1_01_03_DPB1_02_01
- Supplementary Data  S1/negative_peptides/17_HLA-DPA1_01_03_DPB1_03_01
- Supplementary Data  S1/negative_peptides/17_HLA-DPA1_01_03_DPB1_04_01
- Supplementary Data  S1/negative_peptides/17_HLA-DPA1_01_03_DPB1_04_02
- Supplementary Data  S1/negative_peptides/17_HLA-DPA1_02_01_DPB1_01_01
- Supplementary Data  S1/negative_peptides/17_HLA-DPA1_02_01_DPB1_09_01
- Supplementary Data  S1/negative_peptides/17_HLA-DPA1_02_01_DPB1_10_01
- Supplementary Data  S1/negative_peptides/17_HLA-DPA1_02_01_DPB1_13_01
- Supplementary Data  S1/negative_peptides/17_HLA-DPA1_02_01_DPB1_14_01
- Supplementary Data  S1/negative_peptides/17_HLA-DPA1_02_02_DPB1_05_01
- Supplementary Data  S1/negative_peptides/17_HLA-DQA1_03_01_DQB1_03_02
- Supplementary Data  S1/negative_peptides/17_HLA-DRB1_01_02
- Supplementary Data  S1/negative_peptides/17_HLA-DRB1_03_01
- Supplementary Data  S1/negative_peptides/17_HLA-DRB1_04_01
- Supplementary Data  S1/negative_peptides/17_HLA-DRB1_07_01
- Supplementary Data  S1/negative_peptides/17_HLA-DRB1_08_01
- Supplementary Data  S1/negative_peptides/17_HLA-DRB1_15_01
- Supplementary Data  S1/negative_peptides/17_HLA-DRB3_02_02
- Supplementary Data  S1/negative_peptides/17_HLA-DRB4_01_03
- Supplementary Data  S1/negative_peptides/17_HLA-DRB5_01_01
- Supplementary Data  S1/negative_peptides/18_HLA-DPA1_01_03_DPB1_02_01
- Supplementary Data  S1/negative_peptides/18_HLA-DPA1_01_03_DPB1_03_01
- Supplementary Data  S1/negative_peptides/18_HLA-DPA1_01_03_DPB1_04_01
- Supplementary Data  S1/negative_peptides/18_HLA-DPA1_01_03_DPB1_04_02
- Supplementary Data  S1/negative_peptides/18_HLA-DPA1_02_01_DPB1_01_01
- Supplementary Data  S1/negative_peptides/18_HLA-DPA1_02_01_DPB1_09_01
- Supplementary Data  S1/negative_peptides/18_HLA-DPA1_02_01_DPB1_10_01
- Supplementary Data  S1/negative_peptides/18_HLA-DPA1_02_01_DPB1_13_01
- Supplementary Data  S1/negative_peptides/18_HLA-DPA1_02_01_DPB1_14_01
- Supplementary Data  S1/negative_peptides/18_HLA-DPA1_02_02_DPB1_05_01
- Supplementary Data  S1/negative_peptides/18_HLA-DQA1_03_01_DQB1_03_02
- Supplementary Data  S1/negative_peptides/18_HLA-DRB1_01_02
- Supplementary Data  S1/negative_peptides/18_HLA-DRB1_03_01
- Supplementary Data  S1/negative_peptides/18_HLA-DRB1_04_01
- Supplementary Data  S1/negative_peptides/18_HLA-DRB1_07_01
- Supplementary Data  S1/negative_peptides/18_HLA-DRB1_08_01
- Supplementary Data  S1/negative_peptides/18_HLA-DRB1_15_01
- Supplementary Data  S1/negative_peptides/18_HLA-DRB3_02_02
- Supplementary Data  S1/negative_peptides/18_HLA-DRB4_01_03
- Supplementary Data  S1/negative_peptides/18_HLA-DRB5_01_01
- Supplementary Data  S1/negative_peptides/19_HLA-DPA1_01_03_DPB1_02_01
- Supplementary Data  S1/negative_peptides/19_HLA-DPA1_01_03_DPB1_03_01
- Supplementary Data  S1/negative_peptides/19_HLA-DPA1_01_03_DPB1_04_01
- Supplementary Data  S1/negative_peptides/19_HLA-DPA1_01_03_DPB1_04_02
- Supplementary Data  S1/negative_peptides/19_HLA-DPA1_02_01_DPB1_01_01
- Supplementary Data  S1/negative_peptides/19_HLA-DPA1_02_01_DPB1_09_01
- Supplementary Data  S1/negative_peptides/19_HLA-DPA1_02_01_DPB1_10_01
- Supplementary Data  S1/negative_peptides/19_HLA-DPA1_02_01_DPB1_13_01
- Supplementary Data  S1/negative_peptides/19_HLA-DPA1_02_01_DPB1_14_01
- Supplementary Data  S1/negative_peptides/19_HLA-DPA1_02_02_DPB1_05_01
- Supplementary Data  S1/negative_peptides/19_HLA-DQA1_03_01_DQB1_03_02
- Supplementary Data  S1/negative_peptides/19_HLA-DRB1_01_02
- Supplementary Data  S1/negative_peptides/19_HLA-DRB1_03_01
- Supplementary Data  S1/negative_peptides/19_HLA-DRB1_04_01
- Supplementary Data  S1/negative_peptides/19_HLA-DRB1_07_01
- Supplementary Data  S1/negative_peptides/19_HLA-DRB1_08_01
- Supplementary Data  S1/negative_peptides/19_HLA-DRB1_15_01
- Supplementary Data  S1/negative_peptides/19_HLA-DRB3_02_02
- Supplementary Data  S1/negative_peptides/19_HLA-DRB4_01_03
- Supplementary Data  S1/negative_peptides/19_HLA-DRB5_01_01
- Supplementary Data  S1/positive_peptides/
- Supplementary Data  S1/positive_peptides/11_HLA-DPA1_01_03_DPB1_02_01
- Supplementary Data  S1/positive_peptides/11_HLA-DPA1_01_03_DPB1_03_01
- Supplementary Data  S1/positive_peptides/11_HLA-DPA1_01_03_DPB1_04_01
- Supplementary Data  S1/positive_peptides/11_HLA-DPA1_01_03_DPB1_04_02
- Supplementary Data  S1/positive_peptides/11_HLA-DPA1_02_01_DPB1_01_01
- Supplementary Data  S1/positive_peptides/11_HLA-DPA1_02_01_DPB1_09_01
- Supplementary Data  S1/positive_peptides/11_HLA-DPA1_02_01_DPB1_10_01
- Supplementary Data  S1/positive_peptides/11_HLA-DPA1_02_01_DPB1_13_01
- Supplementary Data  S1/positive_peptides/11_HLA-DPA1_02_01_DPB1_14_01
- Supplementary Data  S1/positive_peptides/11_HLA-DPA1_02_02_DPB1_05_01
- Supplementary Data  S1/positive_peptides/11_HLA-DQA1_03_01_DQB1_03_02
- Supplementary Data  S1/positive_peptides/11_HLA-DRB1_04_01
- Supplementary Data  S1/positive_peptides/11_HLA-DRB1_07_01
- Supplementary Data  S1/positive_peptides/11_HLA-DRB1_08_01
- Supplementary Data  S1/positive_peptides/11_HLA-DRB1_15_01
- Supplementary Data  S1/positive_peptides/11_HLA-DRB3_02_02
- Supplementary Data  S1/positive_peptides/11_HLA-DRB4_01_03
- Supplementary Data  S1/positive_peptides/11_HLA-DRB5_01_01
- Supplementary Data  S1/positive_peptides/12_HLA-DPA1_01_03_DPB1_02_01
- Supplementary Data  S1/positive_peptides/12_HLA-DPA1_01_03_DPB1_03_01
- Supplementary Data  S1/positive_peptides/12_HLA-DPA1_01_03_DPB1_04_01
- Supplementary Data  S1/positive_peptides/12_HLA-DPA1_01_03_DPB1_04_02
- Supplementary Data  S1/positive_peptides/12_HLA-DPA1_02_01_DPB1_01_01
- Supplementary Data  S1/positive_peptides/12_HLA-DPA1_02_01_DPB1_09_01
- Supplementary Data  S1/positive_peptides/12_HLA-DPA1_02_01_DPB1_10_01
- Supplementary Data  S1/positive_peptides/12_HLA-DPA1_02_01_DPB1_13_01
- Supplementary Data  S1/positive_peptides/12_HLA-DPA1_02_01_DPB1_14_01
- Supplementary Data  S1/positive_peptides/12_HLA-DPA1_02_02_DPB1_05_01
- Supplementary Data  S1/positive_peptides/12_HLA-DQA1_03_01_DQB1_03_02
- Supplementary Data  S1/positive_peptides/12_HLA-DRB1_01_02
- Supplementary Data  S1/positive_peptides/12_HLA-DRB1_03_01
- Supplementary Data  S1/positive_peptides/12_HLA-DRB1_04_01
- Supplementary Data  S1/positive_peptides/12_HLA-DRB1_07_01
- Supplementary Data  S1/positive_peptides/12_HLA-DRB1_08_01
- Supplementary Data  S1/positive_peptides/12_HLA-DRB1_15_01
- Supplementary Data  S1/positive_peptides/12_HLA-DRB3_02_02
- Supplementary Data  S1/positive_peptides/12_HLA-DRB4_01_03
- Supplementary Data  S1/positive_peptides/12_HLA-DRB5_01_01
- Supplementary Data  S1/positive_peptides/13_HLA-DPA1_01_03_DPB1_02_01
- Supplementary Data  S1/positive_peptides/13_HLA-DPA1_01_03_DPB1_03_01
- Supplementary Data  S1/positive_peptides/13_HLA-DPA1_01_03_DPB1_04_01
- Supplementary Data  S1/positive_peptides/13_HLA-DPA1_01_03_DPB1_04_02
- Supplementary Data  S1/positive_peptides/13_HLA-DPA1_02_01_DPB1_01_01
- Supplementary Data  S1/positive_peptides/13_HLA-DPA1_02_01_DPB1_09_01
- Supplementary Data  S1/positive_peptides/13_HLA-DPA1_02_01_DPB1_10_01
- Supplementary Data  S1/positive_peptides/13_HLA-DPA1_02_01_DPB1_13_01
- Supplementary Data  S1/positive_peptides/13_HLA-DPA1_02_01_DPB1_14_01
- Supplementary Data  S1/positive_peptides/13_HLA-DPA1_02_02_DPB1_05_01
- Supplementary Data  S1/positive_peptides/13_HLA-DQA1_03_01_DQB1_03_02
- Supplementary Data  S1/positive_peptides/13_HLA-DRB1_01_02
- Supplementary Data  S1/positive_peptides/13_HLA-DRB1_03_01
- Supplementary Data  S1/positive_peptides/13_HLA-DRB1_04_01
- Supplementary Data  S1/positive_peptides/13_HLA-DRB1_07_01
- Supplementary Data  S1/positive_peptides/13_HLA-DRB1_08_01
- Supplementary Data  S1/positive_peptides/13_HLA-DRB1_15_01
- Supplementary Data  S1/positive_peptides/13_HLA-DRB3_02_02
- Supplementary Data  S1/positive_peptides/13_HLA-DRB4_01_03
- Supplementary Data  S1/positive_peptides/13_HLA-DRB5_01_01
- Supplementary Data  S1/positive_peptides/14_HLA-DPA1_01_03_DPB1_02_01
- Supplementary Data  S1/positive_peptides/14_HLA-DPA1_01_03_DPB1_03_01
- Supplementary Data  S1/positive_peptides/14_HLA-DPA1_01_03_DPB1_04_01
- Supplementary Data  S1/positive_peptides/14_HLA-DPA1_01_03_DPB1_04_02
- Supplementary Data  S1/positive_peptides/14_HLA-DPA1_02_01_DPB1_01_01
- Supplementary Data  S1/positive_peptides/14_HLA-DPA1_02_01_DPB1_09_01
- Supplementary Data  S1/positive_peptides/14_HLA-DPA1_02_01_DPB1_10_01
- Supplementary Data  S1/positive_peptides/14_HLA-DPA1_02_01_DPB1_13_01
- Supplementary Data  S1/positive_peptides/14_HLA-DPA1_02_01_DPB1_14_01
- Supplementary Data  S1/positive_peptides/14_HLA-DPA1_02_02_DPB1_05_01
- Supplementary Data  S1/positive_peptides/14_HLA-DQA1_03_01_DQB1_03_02
- Supplementary Data  S1/positive_peptides/14_HLA-DRB1_01_02
- Supplementary Data  S1/positive_peptides/14_HLA-DRB1_03_01
- Supplementary Data  S1/positive_peptides/14_HLA-DRB1_04_01
- Supplementary Data  S1/positive_peptides/14_HLA-DRB1_07_01
- Supplementary Data  S1/positive_peptides/14_HLA-DRB1_08_01
- Supplementary Data  S1/positive_peptides/14_HLA-DRB1_15_01
- Supplementary Data  S1/positive_peptides/14_HLA-DRB3_02_02
- Supplementary Data  S1/positive_peptides/14_HLA-DRB4_01_03
- Supplementary Data  S1/positive_peptides/14_HLA-DRB5_01_01
- Supplementary Data  S1/positive_peptides/15_HLA-DPA1_01_03_DPB1_02_01
- Supplementary Data  S1/positive_peptides/15_HLA-DPA1_01_03_DPB1_03_01
- Supplementary Data  S1/positive_peptides/15_HLA-DPA1_01_03_DPB1_04_01
- Supplementary Data  S1/positive_peptides/15_HLA-DPA1_01_03_DPB1_04_02
- Supplementary Data  S1/positive_peptides/15_HLA-DPA1_02_01_DPB1_01_01
- Supplementary Data  S1/positive_peptides/15_HLA-DPA1_02_01_DPB1_09_01
- Supplementary Data  S1/positive_peptides/15_HLA-DPA1_02_01_DPB1_10_01
- Supplementary Data  S1/positive_peptides/15_HLA-DPA1_02_01_DPB1_13_01
- Supplementary Data  S1/positive_peptides/15_HLA-DPA1_02_01_DPB1_14_01
- Supplementary Data  S1/positive_peptides/15_HLA-DPA1_02_02_DPB1_05_01
- Supplementary Data  S1/positive_peptides/15_HLA-DQA1_03_01_DQB1_03_02
- Supplementary Data  S1/positive_peptides/15_HLA-DRB1_01_02
- Supplementary Data  S1/positive_peptides/15_HLA-DRB1_03_01
- Supplementary Data  S1/positive_peptides/15_HLA-DRB1_04_01
- Supplementary Data  S1/positive_peptides/15_HLA-DRB1_07_01
- Supplementary Data  S1/positive_peptides/15_HLA-DRB1_08_01
- Supplementary Data  S1/positive_peptides/15_HLA-DRB1_15_01
- Supplementary Data  S1/positive_peptides/15_HLA-DRB3_02_02
- Supplementary Data  S1/positive_peptides/15_HLA-DRB4_01_03
- Supplementary Data  S1/positive_peptides/15_HLA-DRB5_01_01
- Supplementary Data  S1/positive_peptides/16_HLA-DPA1_01_03_DPB1_02_01
- Supplementary Data  S1/positive_peptides/16_HLA-DPA1_01_03_DPB1_03_01
- Supplementary Data  S1/positive_peptides/16_HLA-DPA1_01_03_DPB1_04_01
- Supplementary Data  S1/positive_peptides/16_HLA-DPA1_01_03_DPB1_04_02
- Supplementary Data  S1/positive_peptides/16_HLA-DPA1_02_01_DPB1_01_01
- Supplementary Data  S1/positive_peptides/16_HLA-DPA1_02_01_DPB1_09_01
- Supplementary Data  S1/positive_peptides/16_HLA-DPA1_02_01_DPB1_10_01
- Supplementary Data  S1/positive_peptides/16_HLA-DPA1_02_01_DPB1_13_01
- Supplementary Data  S1/positive_peptides/16_HLA-DPA1_02_01_DPB1_14_01
- Supplementary Data  S1/positive_peptides/16_HLA-DPA1_02_02_DPB1_05_01
- Supplementary Data  S1/positive_peptides/16_HLA-DQA1_03_01_DQB1_03_02
- Supplementary Data  S1/positive_peptides/16_HLA-DRB1_01_02
- Supplementary Data  S1/positive_peptides/16_HLA-DRB1_03_01
- Supplementary Data  S1/positive_peptides/16_HLA-DRB1_04_01
- Supplementary Data  S1/positive_peptides/16_HLA-DRB1_07_01
- Supplementary Data  S1/positive_peptides/16_HLA-DRB1_08_01
- Supplementary Data  S1/positive_peptides/16_HLA-DRB1_15_01
- Supplementary Data  S1/positive_peptides/16_HLA-DRB3_02_02
- Supplementary Data  S1/positive_peptides/16_HLA-DRB4_01_03
- Supplementary Data  S1/positive_peptides/16_HLA-DRB5_01_01
- Supplementary Data  S1/positive_peptides/17_HLA-DPA1_01_03_DPB1_02_01
[truncated: 59 more entries]
