# Supplementary material for: MHCII-peptide presentation: an assessment of the state-of-the-art prediction methods
Source: Front Immunol. 2024 Mar 12;15:1293706. doi: 10.3389/fimmu.2024.1293706 (PMC11027168; doi:10.3389/fimmu.2024.1293706)
Supplement: Supplementary file 1 [file DataSheet_1.zip › Supplementary Data S1/negative_peptides/11_HLA-DPA1_01_03_DPB1_02_01]

VDVFMEYNLIQ
PMPMGYNPYAY
GCILVVAANDG
MTLLFLTALAG
MTHHPISDHEA
LGILMTIGFIL
EKEDKDEKKKG
GVREEDLAPFS
YQRNQFPPSYA
LEESRSKLERA
PTFVPRGLFDE
FEIMGEEEIAF
SLGWLKSNCRH
CKGVEPKTECE
SPRRGANFVTR
VVLSIVLEGPA
NYDQSKFEEHV
EAGSHTLQRMY
FYPAEITLTWQ
CCVLLTFGSVR
PAGFSNIATFM
TFFFQPRPLKN
WWFPHMWSHMQ
SASSGLIALLS
LPGDNVGFNVK
SVRSEAGAHPE
DTLELFLIGND
STSYDYCRVPM
LSVQNLDTQFA
LLLAGARAEEE
VWENQVSWYWE
RLLIARSQMAR
EGTFTTVWFYV
HDLEPPRFAQL
DNSLQDHSVAQ
FPSFNHTQFPP
RLFWVWLLVAG
RCRPGWQPIPG
TEPLQVFVVPH
FHELTKKWLLE
VSMVEVTDFPF
ERLAGTESPVR
LKLKVVPTTDH
EGNSDMLVVTT
DFEEAERSEPT
VFFLIGFMIGY
FYPAEITLTWQ
PVLSIHPGAID
TRIHLVCSRGR
QKHVSSTSSSF
TLILLLSGALA
TLLLLLSGALA
MRPEDRMFHIR
YCKGVEPKTEC
SEAESRIFWLG
HIENLNMEADP
EKSHCIAEVEN
DVGRPQPGREN
LAVLLCTMALC
SQPRHISVAMD
KFAGNPWYYGK
KGYDWTLVPMP
NDDTYKDDVNH
