# Supplementary material for: MHCII-peptide presentation: an assessment of the state-of-the-art prediction methods
Source: Front Immunol. 2024 Mar 12;15:1293706. doi: 10.3389/fimmu.2024.1293706 (PMC11027168; doi:10.3389/fimmu.2024.1293706)
Supplement: Supplementary file 1 [file DataSheet_1.zip › Supplementary Data S1/negative_peptides/11_HLA-DPA1_01_03_DPB1_03_01]

AVLSRTAPTGP
RRARARNGDHC
KKDGADFAKWR
DSKRKDSEPRT
LKCSLPATLSR
QLKKPIATASS
LLLASLLLAAA
YGMRGMSADPE
TQTPPQSLQQP
CNPIISGLYQG
ERGAPNKEETP
LPPVDLSLVNK
REGICNGFTAL
QTPTSTSCTIT
GNAKCNGYCNE
ENDHHMNSIRK
GAKNNEESPTA
LINGFIKMVSF
VLRLRRRVCVL
WADWVLSPREV
IGNACWELYCL
VVEFPATGGAI
TSILNQLCFIM
GLPPPPIPPPP
MDPRLSTVRQT
LQEEFQCLNHR
WGRRCLGRPGL
SDQCKDECCFD
TSSLRQRPEPQ
RWSETSVERRS
AQEMMTDLPSS
KQQLDSCVTKC
VWPLNLLRPRG
RAEQRRVYLEG
VCNPIISGLYQ
ITSMGITWFWK
DYIALNEDLRS
KQCSPSQGPCC
FVCQATGDPKP
GQVQTFLLWGA
PLASSLPCDFH
QSCPDWRKDCS
SYLRMEQKLRR
