# Supplementary material for: MHCII-peptide presentation: an assessment of the state-of-the-art prediction methods
Source: Front Immunol. 2024 Mar 12;15:1293706. doi: 10.3389/fimmu.2024.1293706 (PMC11027168; doi:10.3389/fimmu.2024.1293706)
Supplement: Supplementary file 1 [file DataSheet_1.zip › Supplementary Data S1/negative_peptides/11_HLA-DPA1_01_03_DPB1_04_01]

EAQANQISLPR
TISVQALQVTW
RLRNRYANRLG
NKALDWLRGRG
CWTGAGRGRYL
CTSALALVPFS
CECMSSYLREQ
AIALSLQQDQQ
VVLIVILVLLV
VMEPHAPSRGQ
ITNVAFDDRGL
KEVTLHKDGPL
KEEEIETLNEM
VQQTPKRHSLS
VFSVLLIFIYL
QNGDNIEVAFS
NKQVIRVYSLP
NSGKPWAGAEN
TGMAQTLLYTY
AILLVIFIFTK
PLPKGPSDFNG
VRGGLMSPHLY
CKKDSLYKDAM
LGNVVHIERFK
DPPRPALLALL
RGAAPPRGRAG
GDLSHLLAIIL
HNRYTENSLRG
FWKTPVECGIG
FMTLLFLTALA
AIIELLGMVLS
RAFCAKSLEEK
SKEEEEKERNT
AVLQESKVLER
LMTIGFILLLV
LALRNRLKASR
AEQQEELAASF
IALFYLGSFDS
ELMFDNALSTL
VASYNMGSNSI
LILAAFCLGIA
VVVGFSLGGNI
VDSRVYLLMKK
LECTFPNTGAR
FRQLLQPAPRL
LWLLAVALLPW
VVVQSLGDAFP
VLHSQNCGAGT
SVLARMLRELG
QAWWWAFKNPG
TISVQALQVTW
PLINSEFYTGW
DTDTPGFAEEN
REQERLQAERE
LNPATSGRLLA
RALQLQRWKAR
SETEEDTVSVS
QQLKNKSILIS
ILFRFIHGKDV
AGLCCLVPVSL
GDDYRPGLRRR
LEKAKAYAANS
EVRVCLHVQKS
KLREFTQLLLR
LHNSWIEQAAA
LEGPAPAQGTP
AFPGASHESSG
GSVTISVQALQ
LKNNTCVKQEN
STQLLLRKLPF
GGDTATCCAKW
TNDLFNAVGDG
WTDEGSVSERM
DPSFFTMGMWS
SLPTPLPGFED
GSTHSSWTSPA
LVCHSGAVVSL
FITLFLLSVCY
SHDLFDIDPVV
GSIYPPNEGFC
ARPANHSSTRE
LELLGRASTLK
NPKYSVANDTG
STTYVGFCVYA
LCVSFPQPCRA
LFLVAFVGCCG
TVKCDEKVKVF
SSHAVELACRD
NKDAKSTLRVL
KEHYKIEAFTP
TATCCAKWNTE
LNPNIWVECNN
LSPCPPLVGTS
DGRWPRQIVSS
RKLEEKRKETD
GGDTATCCAKW
PTIPIVGIVAG
ESKAKFENLCK
GQRVIPRITIE
CLGSGVLNVSI
EKDKGKLKPNL
WDSMASICPTD
CVNPCFPDPCK
RETASELLMRL
HLSDLCKKCDP
KDCSPSSPLKL
PKSHIIKQDMD
PDTPEAPPCYM
YELSSIIKIAT
DDCFQQWGVRP
EFSDQHPENAA
VGDGAVGKTCL
LRRTLQSLACG
MGIQGGSVLFG
VCPHMTWRAKS
LEGIRICRQGF
INSDSQGRCGT
GPPGCGKTLLA
QEEFMPVETFS
MPVARSWVCRK
SSLVDYPHQAR
LRVLGPAACRN
LTLKTQVDAQL
VTSELEKFQDR
TASAPASDDEG
YNAPFPCAPCK
NKAGMEGLDKE
FLGILWCLSLL
VFRVISAVVLS
GEDEDEDVKDN
PKPAPLTAEIQ
IPEEAGITMSP
RRFRSQNGSLG
TATSGFAGAIG
IMVIYLLPRCT
HCNSPVWGADK
RVCWALVAVLL
HERDAGVVCTN
REGICNGFTAL
NVGSYQCRCRP
STVPFSQPVCF
MIEAEISFVDS
GSSDEDEDEDG
GASAFGKNLLP
QKWWIRISEWP
PAFAIFKFVQS
MGQGMMTISRT
FWICGCCILGF
RSVALAVLALL
HVTQPKDGGFC
RWYVNLHSLMD
QEYRSEKSLEE
GRDFFLAYQPS
ELDALGDELLA
GEDFDRPVVVS
PNEEKQQERVF
VEMKKEDFDIY
LIYITLYISEC
VFFLIGFMIGY
ETTRISYFTFI
REEPGEDFPAA
CLWLLAVALLP
DILRYLFPVPK
KALQEENRDLR
QSRLEAATKEC
KYPLNCSDPTS
GGKLVGQATTT
TTKVQESLKKQ
KYCDREYAVKT
DPLWVNVGLLL
PGEEQRYTCHV
APLLIALGLLL
NKFKQELNHQF
IIAVLMSAQES
TSTTTTVAKTV
AQAKLRDGQKD
FSITDLVPYSI
AAAGASDEPEG
EACWDISSSGV
KVNLPSHNHHH
QGKDIPPILRP
LAKRCYTNPPQ
TTKLTRLARRM
QPPLSATVTLT
LEMGGLSPAGD
CTFDEQRTATI
ENGHCIPNRWK
SEAYFENDCWV
SISVSLFLMVM
SNYWNQGYGNY
PLNEETVVNKR
RREVLQNQLGI
MHDYAPLVSGA
GTLRVDTYTLV
CCRKKPGACIT
VLMLNRTLSKL
ADKLAPAQYIR
VEHQFGAQGDL
GGDVLSQFEFN
FMIGYLGYCKG
RTAGRRGSGHS
GYLGYCKGVEP
ILEDSSELQLK
LKSSILKCVQS
TPKLSHDANET
VIVVAVSVIMV
LLSIVCKNRRH
VEFLSRPTMAF
ILNTDLKGRLP
LADVFSVKTEM
DEALPTVLVGV
EQRVTGLMIFI
AVVIIVRAPRC
VSIAGLLYALV
MRPEDRMFHIR
TCIAENAVSNL
LKSPKVNCEER
AVHLLKDHVGR
GDTATCCAKWN
QGIPPPTRGNS
SFNHTQFPPSR
QPWDPLDIPQN
TNCHTKIRHVD
ATQALKRNGAQ
DRMPPGRGGRP
ESNKDEKTPPS
PGGYFSSVWFV
LFQSLLFVFCF
IFQVCLCQDEV
GAYGGLSDRPS
WGKNVSSTESG
GSLINPTVIVD
DSYTPKVIQCQ
MSRSVALAVLA
