# Supplementary material for: MHCII-peptide presentation: an assessment of the state-of-the-art prediction methods
Source: Front Immunol. 2024 Mar 12;15:1293706. doi: 10.3389/fimmu.2024.1293706 (PMC11027168; doi:10.3389/fimmu.2024.1293706)
Supplement: Supplementary file 1 [file DataSheet_1.zip › Supplementary Data S1/negative_peptides/11_HLA-DPA1_01_03_DPB1_04_02]

EGKLARWEYDE
NFFSFFNWLCV
DWPDPEEAFMI
SPGCLWLLAVA
PQLLIVLLGLS
VIWDRPQVTFS
VLSIVLEGPAP
NYDQSKFEEHV
PEDEANIGASA
STAALAVLLCT
YQPCVQRAEGY
LILAAFCLGIA
PSKEEKAVAKY
LGPRDAGTRGR
MYDQRQKSMGL
LVFLLLATLFS
SVLFGLLLVLA
ATFVTAEMVPW
LLFVYEQKLNE
RSVALAVLALL
LLLGAVALRPA
ECTGKIGGRGR
FDNFVCCLVRL
GSPGWVRTRWA
ATCCAKWNTED
SSGIPPHVKAP
LGYILTCPSNL
SRSVALAVLAL
RSVALAVLALL
