# Supplementary material for: MHCII-peptide presentation: an assessment of the state-of-the-art prediction methods
Source: Front Immunol. 2024 Mar 12;15:1293706. doi: 10.3389/fimmu.2024.1293706 (PMC11027168; doi:10.3389/fimmu.2024.1293706)
Supplement: Supplementary file 1 [file DataSheet_1.zip › Supplementary Data S1/negative_peptides/11_HLA-DPA1_02_01_DPB1_01_01]

RDKTLKICANH
QPGPNAPLSWV
SPDQGQQFAQM
PEKRGWVINPL
CSVCPDYDLCS
MRPEDRMFHIR
LVTAALWAGLL
QTLGVLLTTCR
PLIGLAPCCLW
SFTVTKGKSST
ENDQQIREGLE
LVFICFYIKKI
NSTWDPPVPKC
GASLRQSCPRS
GAIGYMGTSAF
VTGAVVAAVMW
NPTLILAAFCL
YRNPFEKGDLY
LAIVAGEFTDS
DARIVINRARV
APQLLIVLLGL
VLVVLLVVIVV
SEILFSYFQDL
LPALTVHVTQP
VSCKDTPGFIV
HGQVMWPPLSA
MKSAIGEGMTR
DIQETRRQPMP
FTFAVSWRTEK
ATCCSDHLHCC
GKEQIKRGGDA
ERGAPNKEETP
ETRRVNMVDRK
CLDSELTEFPL
EDFSHELESTQ
NKTSSLNLSED
TAHIACKFAEL
NDKIREVTQRL
SEDEAKFPTMN
PSIVGWTVKYY
ISVSAASKLLS
ATECSVRNGSS
RSVPLRLPAAR
IGDQSSGKSSV
PPLLLLTMALA
