# Supplementary material for: MHCII-peptide presentation: an assessment of the state-of-the-art prediction methods
Source: Front Immunol. 2024 Mar 12;15:1293706. doi: 10.3389/fimmu.2024.1293706 (PMC11027168; doi:10.3389/fimmu.2024.1293706)
Supplement: Supplementary file 1 [file DataSheet_1.zip › Supplementary Data S1/negative_peptides/11_HLA-DPA1_02_01_DPB1_10_01]

GNVVHIERFKN
NTRSRGHHNCS
TVCLMNFNCCM
QAETELCAEAE
LDEEVEGQGFC
RAGVTTPAPGN
AQEMDHTQSRM
ASEGSAESMGP
FPNGTEVPNTR
YDHQPLRDSRK
VPVVAPYPQDG
LGLALNYSVFY
LTVGIDIVPAV
FSFLFTVITFP
FFEKRVGEYQR
SRGPEEVNRLT
CRDVAFTVGEG
LLAVAVRESWQ
ISCSYESASRS
HRRHDYWLLAG
WFKFPGSSSKI
GEECDAAEGAE
ENLEISFRIWQ
GSEDCTVMVWE
GTEVPNTRSRG
LPRRAGLVSRN
GLVQELQKKAE
IIGGGDTATCC
EVPNTRSRGHH
MPVARSWVCRK
LLIVLLGLSAL
WCVFPNGTEVP
PNGTEVPNTRS
LPLVVLFPPGI
PRLSTVRQTCC
KPGLGQIEEEN
FRRQNVREEPR
VFPNGTEVPNT
PNCPDEVYQLM
VYFNFFACVLV
AFKERDIYYGI
CNKLTTLPSDF
GFCSADGSDPL
