# Supplementary material for: MHCII-peptide presentation: an assessment of the state-of-the-art prediction methods
Source: Front Immunol. 2024 Mar 12;15:1293706. doi: 10.3389/fimmu.2024.1293706 (PMC11027168; doi:10.3389/fimmu.2024.1293706)
Supplement: Supplementary file 1 [file DataSheet_1.zip › Supplementary Data S1/negative_peptides/11_HLA-DPA1_02_01_DPB1_13_01]

KGAKGFTPIPG
GARIAGCLHMT
DPAALWNEFLV
AVSPTPAPRNP
SEPQPQREGCG
VLLGLVTAALW
SGGEVESGWRS
SFYPAEITLTW
GMHQRSYSVSS
DGYPHCEGKIK
MDMWTALLILQ
GHLTCFAGGMF
CANLALKHYLL
