# Supplementary material for: MHCII-peptide presentation: an assessment of the state-of-the-art prediction methods
Source: Front Immunol. 2024 Mar 12;15:1293706. doi: 10.3389/fimmu.2024.1293706 (PMC11027168; doi:10.3389/fimmu.2024.1293706)
Supplement: Supplementary file 1 [file DataSheet_1.zip › Supplementary Data S1/negative_peptides/11_HLA-DPA1_02_02_DPB1_05_01]

PHHSGSAPAPS
GFNGSEDCAAL
QGSDESLITCK
RRKSSGHFLPT
SEAGSHTLQSM
YYATNSCKNFS
AVNCSSDFDAC
GGVTGWKSKCC
PAISQPPQSST
DRVLGFLIENF
PNDIDVIELHD
QCYGVGPLGDL
RGYLARKAFAK
PSVRRQLFVTV
DAGDHVQPPEG
LWVLGLCCVLL
KGPWTCVGDMN
HTAHIACKFAE
HATYHQHAAST
DSEWLKLPVDQ
SLEQEKGRWRV
LGSLQPPPPGF
GLEWRRQHLGK
FFLPPKGWEWE
PPLPPRNWPSL
DKTLKICANHY
TPLLIHCRDGS
AEPVQFKDCGS
CTDLFPGESVP
WLYEDGEDQPK
GIPPSGPAGEL
GGGSGADPGSR
DVMWIGFLTRT
AGTESPVREEP
KAILECAGQNV
TFGIRPQFSWH
GHTVCHDCLTR
EVRVCLHVQKS
FLVLGYTVLAG
DDEQYAWESSA
KMEESKAKFEN
ISVQALQVTWN
HMIGLGGMAFC
RWWELGDPCAW
NVASLIMTALQ
SLLGPNGAGKT
VMWLQGGPGGS
ARSTKPPRYKC
PGLWEQGWCEI
FYELFTICTSI
FLLASLLGAAL
FSVVGMDSDWL
RSVALAVLALL
EALLLFMGLTY
SAQDLDEDVSQ
SPGCLWLLAVA
LLIVLLGLSAL
MSTKKNVFIIG
QGESNRGSDWF
LAGEFQRLLPI
KYRGMGSLDAM
PFGVSLLICGW
TILLQYCFLLI
HAFYQLIHQGT
PLLRVALCLLC
VGTRYKCSVCP
FGHSTYGAECF
DWDLWGPLILC
YDLVKCLAPIR
FGVEWIASWLV
KTDQGIKNLSV
EEHVESHWKVC
AEPVQFKDCGS
FLNNSPQQNPA
QGLQRELDGER
VTFATLYWEEP
QSNSFHAKRAE
YSAQRSQRPHQ
CAFVIVVAVSV
VDYDRQSGSAV
MSSWSRQRPKS
MLVENQGEMLD
AATVLLLTICS
ARLPPPERLCG
IIKKVERSREK
SRSVALAVLAL
LPALTVHVTQP
LLLRLLWCPAD
KKCPLCELMFP
ALKTEFKANAK
EHKKKHSDASV
LGPRRVPVLGK
DYAAIVEQNLQ
CKQKRCPTLAM
GVLLTTCRDRY
DESYCDAVKKT
WIASSRSVDLQ
NNRTCVSLDDG
YEEIADSQYHS
LSPSGNSSPPG
YAGFLTVNKTY
RGDPERQREME
WVRTQLGLPPL
DAYYQSPETRL
HSRFCGSPVLR
SEANSAAIVSQ
AATGTAAAAAT
ASVARHVSAIP
RRVNHKDPHVA
TLLAIFRVDPK
MSQSLLKTTQE
LRSIAVYYDNP
CFGLAFMLAGV
ADQTVAWFPLY
GDMNRNQGEEQ
LEEICDRMKEY
LAKLPIEPRFG
RLVRPGEEDNA
FLLLAKSAKGA
CVFPNGTEVPN
VALFTLICCPG
PALTVHVTQPK
GTRRMSPATTG
MRWRTILLQYC
HLVLRLRGGMQ
IRQGDTQAKYA
LTVLSWDGSVQ
TDAYLDQYLWY
CFGALIGLCAC
GMTPSKGVLFY
PSTVASGAGRC
TSELEKFQDRL
GALALTQTWAR
WVEQEGPEYWD
KAKIKGYQRLI
YVVHLAPPSEV
TGTAAAAATGR
SPGCLWLLAVA
AFFQELVIAGI
PRKKKKDIRDY
GLQACLLGLFA
ILYCVCKWQLR
FNLILLLLLEL
SHGVSGIFMKY
SKSPSLVSLPT
VSMVEVTDFPF
VMPFIYRGGWS
HKGYLCMTDEW
AAKMASTLPSL
QRQKPATETSM
GSRGPRGQRSG
VAEYLNGAVRE
MAESSPTNSPS
LEDKRVRLQPE
ALYDICFRTLK
CPMNRYSAQKQ
TKLLTQYILNL
VSALTQTQAVE
IPWIAPECVED
VSHLPPFFDCL
VGDASVGKTCV
CACICRSLYPT
IKNIYKRMTGS
QADPRLRAVCL
CPGMGVALRMY
ILGENLTSNCP
ILTTTLVLSVM
YSWVQGPLHSN
SSPPGSPTLQK
FLTRTVLENST
EDLCTKTENLL
QSILELFNTSY
FLDNITISTTA
CFPFYFLYLSR
KSSVLEALSGV
VMWIGFLTRTV
TPGFPSFNHTQ
QLAMGVLRLGF
QTATLLGVLLL
LVLSVMVLLWI
RSVALAVLALL
RSVALAVLALL
