# Supplementary material for: MHCII-peptide presentation: an assessment of the state-of-the-art prediction methods
Source: Front Immunol. 2024 Mar 12;15:1293706. doi: 10.3389/fimmu.2024.1293706 (PMC11027168; doi:10.3389/fimmu.2024.1293706)
Supplement: Supplementary file 1 [file DataSheet_1.zip › Supplementary Data S1/negative_peptides/11_HLA-DQA1_03_01_DQB1_03_02]

FTVTKGKSSTQ
VCEDGPVFYPP
RSYALELNLTD
RETLAQLQQEF
VNLLMAILLTV
GTEVPNTRSRG
NIREYYERALR
SSGGKGGSCSQ
QDPFEKCMQDP
ISNKCDGVCNF
MASTSYDYCRV
LLDKFLIKNCN
ATYHQHAASTI
SGTFAIRLLKI
ESLDLGWKLLR
PASKIPAFLNV
PIKWTAPEAIN
LLSGTILVGQL
PMSYCYAVRLS
VKFLIKKKANL
LGMVQDVTFVD
VCVSVTVFVWS
MMQKLLKCSRL
STTADYDRDHE
FYSCWRTGLLL
RVCENIPIVLC
QTIRVWNWQSR
YRYFFLFLLSL
YCLVLQPLRAR
EVPNTRSRGHH
FVGFDCIATTG
TFDQTAWGDSG
ERKIYIPLNKT
SERLTLRSPLQ
VLTLKYPIEHG
SLVTQYLNATG
FFQELVIAGIV
FIHDLGPKGIE
NLHDYGMLLPC
MAYAYLFKYII
SAVTLAYLIFC
QHREDYQLVMV
SEHPKIEFYLK
AGPAGNSVETR
LPSSPAWSPPA
LLQVASSGNMK
AGEECDAAEGA
TTTTESVEEVV
FSDEGTHESQI
KTHMTHHPISD
SASFTVTKGKS
LVGIIIGTIFI
MDPRLSTVRQT
LSCAYSLAPAT
TSNNSATNRKT
SIIATIGPASR
AGMNLGSSSVR
VLIFFLFTGTI
NYSVNGEPVNG
TQVQQLLVSIT
PDMAMEICATD
GLLFLGALRAF
AMGYVQPPPPP
FVVALVLLNVA
ALALILAVCIA
FGILEETLLAA
ASGDHDDSAMK
LSIKKCPICKA
VLWVKVNINMN
MASTSYDYCRV
LTGMAGKWHLG
GLVGIIIGTIF
KAKFENLCKLM
ITTAYYRGAMG
DPRLSTVRQTC
SVMLIFAFFQE
FMFMVLEVVVS
MLIFAFFQELV
WLPRSHTCFNR
LLASLLGAALA
NGVVLAQTVAN
VFDAFVIVICL
FPSFNHTQFPP
LYDLKPLGLND
GRALRKAIADW
EPCHSSDPRCP
LPRPPMLLALL
FQELVIAGIVE
AACSNSAQGSD
TSYDYCRVPME
GVFVANLTEWK
LVTAALWAGLL
QGRQLDMTEEE
KLTLIDPETLL
AINRCPLPRPW
EKSTNLHDYGM
DPRLSTVRQTC
TDAPKTHMTHH
DDLWDSFNEVT
GIAMGISGSDV
ITVYRLPERVE
LRVWGGGIYEQ
LLIGNSSVGKT
VTQVKDKVNNG
ALGMFFGFTSV
EDRLLIAGTNS
QMQSTYVLQGL
LVGIIIGTIFI
TEVPNTRSRGH
IMLAMTLALGT
DPRLSTVRQTC
AVLMSAQESWA
RKVNLGVGAYR
ERPYSLKIRNT
SVIRSAVSVHL
NVGFNVKNVSV
IVLLGLSALLQ
TFTKEGCHKKN
QTRNVKAQSQT
SGFQRMSVINF
LLLAELWAELE
ETAKGNFPVEA
THMTHHPISDH
CVFPNGTEVPN
EQNLSDLQLQA
GPSTCLPNYYR
CWALGFYPAEI
LLPLFSSPAGG
YNASFPSSFEL
LAFSDSSKWVF
LILLLPLATSW
STQSLTLAIDS
IFPPSATLHLS
RFFKVTPPPGS
MQKLLKCSRLV
TLIYFGGDECS
SGRVLGRFRGK
CWALGFYPAEI
LNLTLHQSAQL
LCYVALDFEQE
RCSDAAGYPHA
SVPPVDGYVMV
ARNYYPMVQSA
LAENGFRPVDL
YRGEMCFFDSE
MGADLCRQDRS
CRAPACDHFGN
LLIIIPVLVVQ
TDRVVLIGGKP
ATPPKRRAVEA
KLCYVALDFEQ
MDGAMGYVQPP
SNSAQGSDESL
LCSQNPPVLKR
FPNGTEVPNTR
SVIMVIYLLPR
SDDLWDSFNEV
CLKLPGGSSLA
TTLVLSVMVLL
