# Supplementary material for: MHCII-peptide presentation: an assessment of the state-of-the-art prediction methods
Source: Front Immunol. 2024 Mar 12;15:1293706. doi: 10.3389/fimmu.2024.1293706 (PMC11027168; doi:10.3389/fimmu.2024.1293706)
Supplement: Supplementary file 1 [file DataSheet_1.zip › Supplementary Data S1/negative_peptides/11_HLA-DRB5_01_01]

KAVVKTQKKEG
TTIATTPSKPT
QAPPGYTLVGA
GLSKGGGGGYN
SAMLKGLCEMS
AQQPVPPYGMY
THHPISDHEAT
CVTVWYPLWGG
FEDMVAKKCLI
EPGKVIQKLCR
LKNGYSEDIEL
RFASEDIGLAD
LLLFRLGAEAS
AGVFMASHFDR
LYLYGPERPGL
LARKAFAKRQQ
RDRRNRDQRSA
NFSFSSQCAFS
SIQGQWHPFTN
IVMANDLPPYD
MPVARSWVCRK
MITPALREALT
GQPCSCQQCLL
GGDKKRGVKRP
RLCNKTSEGMD
YVALDFEQEMV
ENGRRARADRA
QCVEDATGKLK
