# Supplementary material for: MHCII-peptide presentation: an assessment of the state-of-the-art prediction methods
Source: Front Immunol. 2024 Mar 12;15:1293706. doi: 10.3389/fimmu.2024.1293706 (PMC11027168; doi:10.3389/fimmu.2024.1293706)
Supplement: Supplementary file 1 [file DataSheet_1.zip › Supplementary Data S1/negative_peptides/12_HLA-DPA1_01_03_DPB1_02_01]

WTDEGSVSERML
SFILLEIIKQGC
LAAPAGYLTLVP
LTDGATRVYYLG
DCDILQLEYVGG
FGGGGFGGGGFG
ANINKESIVDVE
RSGQRCWAARTQ
ATAGCVNEVTEM
SAPEQGGSNGPF
EDPLLTPVPASE
CELNGCANPLGL
QEFSKMKQSNNE
SCDFWAVKNVTG
LIMHIQKSLPLL
SVSRPGRGEPRF
HPISDHEATLRC
AKTQVQQLLVSI
NVQSQRSVSPTF
AVAWAALGPLLW
GQWKTPFPDSST
SSAKNYFHYNQS
SATSALWGLFCN
LEASVASPFTSK
RQDLTQSLIMIQ
KSLSETFLPNGI
IPEGLPIVVTVT
MGALRPTLLPPS
TWSILFLVAAAT
AKIGFLKPHENK
RFCKENINDKNF
VTANSWLPFGIN
SASPLCLPFPTG
LNSSHPISSSVQ
CLWLLAVALLPW
KSFYTASLLIDV
GGINSVSYCNQG
PLASGILLLLWL
LMEDRLTNRLTE
PIQEVLIEMTDG
LLLAGLCCLVPV
CIVTSTYGWTAN
QLDTTLFGKKSS
KPRVAFDELVRE
ISLVFLVPVRLN
TSYDYCRVPMED
DLLQFIFQLIED
KKNDNLLKALQL
TRTTVLQPCPHI
GNKNTVLLGLGF
PNTRSRGHHNCS
EMETDKQEKKEV
LSIVLEGPAPAQ
DEGNSDMLVVTT
RVMAPRTLILLL
LGFYPAEITLTW
LWYSEYRFPEEL
MRALWVLGLCCV
EGKKMALCTNNI
PQGLYPNYLNPS
TNLKKKFSCCVL
EKKEKPKSDKTE
SDCAREGICNGF
GTLRVRWLLLLG
ILVFFMMEIIFK
TWSVKHDDFFPY
SSLGPPSMPVHY
AEEESESEAEEG
FGFVYQDEFVSS
NSVANDTGFTVV
WIAALAGTLPIS
VFVQTDKPMYKP
RYHNQTLRYSDG
KYSVANDTGFVD
SDVQIHWFSIIN
NYNAKDEVDGGP
DVDECSTTFPCS
PWPPAPRARACR
EGLPLAVTISLA
SQSLENVSGYYA
LGFVGRVAAAPA
WSDGDGGAPDQY
EQFYSILAANDD
DYFNVLSYRSLG
QDQKTVRKAECR
HLFGPNQRPAPC
LCSGASCLLCSC
EIPAPMSELTET
FAHSWNESWVEK
NQWSPCAPMSVP
LQHVPSDHTNET
LVLILAVVGFGA
HQESARGRSGET
APQLLIVLLGLS
MPNTFMAVAMDL
HQSAQLSVLLTV
VLLDQLGTTISF
MEFTEAESNMND
WKESNGNLSLPV
GPVFYPPPKKTK
EPNVPYNKTPNC
GFVGRVAAAPAS
GPTAARHQDSWN
NLANSSLGFILA
KPKSEMTPEELQ
DEKMKSLDVNQD
KLGLGTDEDEVA
FFIIAVLMSAQE
YNFIIPISLYVT
VPKMKKSLYSAI
RYGRTALILAVC
QKQKLQTVLEAV
PNDYFEIVEVPA
NNSEESGICHKY
KLKVLSLKDNNV
AVSVIMVIYLLP
ITTGRFGDFYRL
SVSWGILLLAGL
SLSPGKPWQTKL
TLDLSRELSEAL
QPMETTGATENG
PCTDSFIKVDMR
NQGGQQAGGGCC
PPKDDKKKKDAG
GFYPAEITLTWQ
LESLTPLCEDDN
GGCPQRCVNTAG
RPQPGRENFQNW
AEANNLAAAASA
DLKLTSEEESQR
FPNGTEVPNTRS
HRNVELTEVGPR
DYKGTLLGESLK
FEKLTLNKGGNC
FIIAVLMSAQES
CLCQDEVTDDYI
LFVNLACAVQTL
MSRSVALAVLAL
KIFINLPRSMDF
LISDNAARVLPI
LSSAVWPGGETE
KGVEPKTECERL
MTHHPISDHEAT
LGFYPAEITLTW
FTDDTHGYAVNE
SCSQAACSNSAQ
LKWSLATMSFLL
GFMIGYLGYCKG
FTLGSFMNNFMT
HRRDHAPDRPFV
HSRCSVASIKTG
FFMMEIIFKLFV
PREVQVTMCIGA
TRRPESQSQDPH
RRQAESLSLTRE
KTLQQDDCRVVL
QEEMALSVVDAH
AACSNSAQGSDE
SPVVQLHSNFTA
GLITGFRSDSSS
WKNATLAEQAKL
GVDSAMKEEVQR
ACHRDYLESKTC
RVCGTTLHLLLL
GWSTARDYYTFL
GFPSFNHTQFPP
CRVLVTMAVWVA
ATACPMKSNEHD
FFLIGFMIGYLG
ACVQGRSTMTVS
ICVNYKGYFKCE
TFVFHVVCREYE
FQNIDFAEEVYT
VLGFFIIAVLMS
ITYGLRGICYFF
VGGSVELHCEAV
PGSTVLLVVDKC
NKITITNDKGRL
GLAIGAAFSAGL
HVEFSPDWLILQ
SRHQLAMLCSPC
FLMRGHHQLHGF
EITLTWQRDGED
WALGFYPAEITL
ISKYFSERGDAV
VLLCTMALCNQF
QVLDNLGSLPSA
LSCQEVLWPLPA
DHALMIIFLICF
LNLMAPGLTIQA
