# Supplementary material for: MHCII-peptide presentation: an assessment of the state-of-the-art prediction methods
Source: Front Immunol. 2024 Mar 12;15:1293706. doi: 10.3389/fimmu.2024.1293706 (PMC11027168; doi:10.3389/fimmu.2024.1293706)
Supplement: Supplementary file 1 [file DataSheet_1.zip › Supplementary Data S1/negative_peptides/12_HLA-DPA1_01_03_DPB1_03_01]

QMPNGNFFAAPQ
MDSALSDPHNGS
VVVLGYVYRAKV
LWDVREGMCRQT
LLDWFRSLFWKE
YASQGGTNEQWQ
VSVSVTHPELKV
YTELDFELIKVE
FIGGVVLVLSLQ
MPSDTAASPVPP
KCEEHPKHLVVG
VILLEKMKHPNI
LDIVLLFQEHQF
LLLLRAVLAVPL
ISWWGWRNADDE
GADDDGEITYEN
GLDGATYTVLFI
QALPKAKLKEIV
QSANLFEGTDLK
KWLQKLCCPCCF
VIASYSLGQMVA
GSPAAPQHLLGP
ALSHTISPFMNK
FRPRRSLLFISW
VPPPPTPRSQYL
TLAVLFLTGSQA
TERENLRIALRY
ARGSALLLASLL
DNRLLMSLFLFF
NKITITNDKGRL
GRPARTLIPSTF
ICKAQAQTEREN
LSQNPDLAAQMM
DDSDIVTLEPPK
EILELYCDLLLA
WKNEVRIHSGSF
PAQPADEPAEKA
ICLDILKDQWAA
KKVCGPSRTNPS
GTSEDHQHFTCT
TKQKFDNLYCCR
GRCCRLHTVRAS
QARRSSPPGHYY
KTHMTHHPISDH
VDFFIQDTYTQK
KEMLAAACQMFL
YRMNRRSDNVVT
TQEASVLVTIQQ
RRLWNNFDWDLG
GSLMYASIFGNV
GQEPFLQWLMLL
TPSERGMTYDAL
PATPQAKPDGVT
VQVALPSYEEAV
EECDCGYSDQCK
CERRCDADPCCT
LEPATSPLVVTE
LLAFCACAVGLI
DSEKSPSHSTPL
LIVGICIALFAL
LFSIYTGFIYNE
AVLVESIPEGLD
IPMNPNTNDLFN
QALYLSNMRKAV
TQIKMDILAQVL
RPYSIPPCEHHV
DGEDQTQDTELV
DKQMIKLQESPE
AKLWDVREGMCR
LTLGTALASLGS
FRRTEVPPLLLI
AFQKIVVLFYKA
LAERREHEREVL
KIPKWSPLSEMH
QKAETAANRICK
LYTNKNSTLNGT
DKFLTPDFTSLD
DGSLGDCKEAAE
QVESRALTMFRD
ESLQVVRSRDPR
YCKLESCPSRGQ
YTVVIHYAGNLS
GQHQCDSSTVCF
MVKNGNGTACIM
SGPRGTLLLLPL
KSVEVFPLKARK
LLPRERIDNLID
RILPLLLVLLLL
LPLTLWVLISVS
EESCKYNPKYSV
TEKPTVIDSTIQ
KVSAAALAVILI
VEQGEECDCGYS
CRWMTSSGSTHS
LLASGLVVFFLF
GGRGRGGGGRSD
YGLHMILSLKTM
SGGHSLSPEENE
GEGFFPDQARAE
ERREEQTDTSDG
GTPQQAQPDSML
LLLASLLLAAAL
AQGLQRELDGER
KNYLCIEEEKII
RLPPDTLLQQVT
CSEEKLARCRPP
LQTLALETEWEL
LVIALGCTCKLY
PFVAFGKGIIKK
LLKTLDHVLTHG
LQNILEQIVSVG
CCIVTSTYGWTA
QLKIWMGKMQKK
RFGLIQSMKELD
NGFRPRRSLLFI
QELLTQEGQASF
CKLTAILIIIVP
AFQMFAKGYGKN
WTLTNNDTHTQE
IYSYRDKEMSAT
NKTVAVRTLDPE
EMDLQCRDPDIH
SNRLEMVNESVL
ESCLDEEVEGQG
MDPRLSTVRQTC
ADIYDKVSGDMQ
LLLVVLLLGVTL
LHQDFPSVVLVG
CGGDLTFDPGPR
ASLLLLLLSLCA
LRPGGAFYFMEH
SGARSRSPLLRR
WPISFIGVGLVL
PESSIFIEDYLK
SQSLLKTTQEPL
GVPEDELNPFHV
AAVLTLAVLFLT
MAGPLRAPLLLL
HGNLYDLKPLGL
ISIWMCIKIIKE
VEQGEECDCGYS
FEVRTRLLGWDD
GKETKRELNIVA
AMSQSLLKTTQE
LAVALAFIIKPG
SNCCMYSDKRNK
MGLQACLLGLFA
RGSALLLASLLL
TCFGYWLGVSSF
KCGALQGLYTTV
WCVFPNGTEVPN
AILIVVTVAFVQ
VLIETLCALGAQ
HWLGLLNADGWI
LQEASNKDAEAL
VPSTHLPAGPGS
RTCRSTGSWSTL
TRLYSLGKSVES
GTAAAAATGRLL
LDPLKMSSPHAE
DYNIEDDIESLH
DGKFAIFVMLNY
VPQREPEKERGD
MCHCLAWFIFDY
VSAFGYLHSISG
PNTRSRGHHNCS
PPAAVLRLCRSG
TRPAPGRPPSVS
QKVNNEGEGDPF
LLLLLAGAGLSA
EYESPFMGGARG
LKSIHSKMNTLA
FIIKPGSGAQTL
ALRPPLPPLCFF
AAYQLELHGIEL
CQGEEQRFTCYM
LIGIYATALSAS
SSHPKQVSSTKP
EITLTWQRDGED
SGIRGRGRGRGR
ILVEDFDLHGAL
ECPFGRSSIELT
EFTEMCPKGKGF
RKVYLLSLLLIG
EVTAIIASFSIT
FGSSVDLGNLGQ
RFGSRSLSTADM
VPSGQEQRYTCH
DSDCAREGICNG
IFKEMFGDQNDD
LSYCPGMGVALR
AVVLVLVIVGLC
SSSTEKPGPPGD
GNCHTVGPNEAL
LARCVKYTEIHP
GLGTLLPWNFFM
NPDPQPIVDGEE
QEVDGVATTRYS
RNLARAMCMKNL
VSTNEFLCDKDK
LIQSMKELDSGL
KVKKGGPGSECA
DSEKSPSHSTPL
GPVFYPPPKKTK
SYCPGMGVALRM
LAPSATKLHISL
SPTPAHSLPRAK
LLLLLLAGARAE
KEPLIPASPKAE
SRNLARAMCMKN
GQNKEMLAAACQ
FILFFWAPVPRV
QARRSSPPGHYY
ILCTLLGDGLAS
EDFTSLSLVLYS
GFLTRTVLENST
GRKCKLKPGKQC
SEGNADGAQIQE
