# Supplementary material for: MHCII-peptide presentation: an assessment of the state-of-the-art prediction methods
Source: Front Immunol. 2024 Mar 12;15:1293706. doi: 10.3389/fimmu.2024.1293706 (PMC11027168; doi:10.3389/fimmu.2024.1293706)
Supplement: Supplementary file 1 [file DataSheet_1.zip › Supplementary Data S1/negative_peptides/12_HLA-DPA1_01_03_DPB1_04_01]

VGNSQERYYGYR
LAHFRTAELQAR
LEHQFAVGEDSG
DWILQPEGYQLN
CVALSAYDLVLA
VLSLLVVAFIQQ
EPGEVPQTRLPL
LILDVNIQIYPV
QEDKNAMDVIVK
ATRPELSRCVAF
LEKENPWYCPSC
PVRHSGDHGKRL
LMAKVEDMQRSM
EKKDKDKKEAPA
TVVAAASSTSIP
ESFDGSVRARIV
LLRDGETLEELM
KSIDTESQGSSH
NGLLNKVVTSSI
VLCRSLAGLGGL
SMVEKMMYDQRQ
IPTYMRQTEDVA
ESCNMETQTSST
KFIYEGSSDFSC
KDYEFMWNPHLG
GSSGGGHGGGHG
GPIMLDEVQCTG
RNECDPALALLS
MMAFIEQEANEK
TPGPSTCLPNYY
QNDFAISKEDMQ
YQTRSPSVCLSE
YRYKPEFAASAG
ALLWLSGHAGTQ
AVFDYLIGNADR
PVLLLLIDGDEK
MMGPLQGDPLWV
RDEADVLEVDQG
ITKVANVELYYR
QACCRGYLARKA
AILLFVYEQKLN
QPPVPRDSGLRA
NLSLLYHVWLCG
LLTKEQLKIWMG
AGFFKRNRKRDP
VTLLSQLPLLLF
MFRLSAALHLLL
FVCTVTNAVGMG
IASVMLFGLQIT
NFFSFFNWLCVA
RRTGIPISMSLL
STKTVKKIKVSV
EGIGFGDRTSTF
GPSGRAPRGGSA
VLWVKVNINMNG
RQMYDMVVKIID
QNLDTQFADGVI
DKHLSSQNRYFS
LNQTVIWDRPQV
MTIGFILLLVFG
ACCRGYLARKAF
FPELAARETQKH
SRLVLALALILV
SSVLEWPTNPQA
CIQADCSRPQSC
DPCPEGWQSFPA
LQCVASHPETRS
VSLVLLMPGPCD
HLQLQSKHDAAT
VLEVSDHQVLND
ILPKFLCNVAGC
VVFEKIPENESA
PEYENFRHLLQA
LPNFAGGQHFFE
DKLIHFSGVALG
MWLWGISLNAVS
RCHDSWFPGSNL
VLFRHLLPMLQR
SFRMIFQMEGLF
SHLGGWGHRDSG
ELTETLVCALGL
LAVLLKENDAFE
CLWLLAVALLPW
ESMFPIPSQFEL
LFLVSSSEFDQV
FQEQGHLRSLVL
LLALVLMPLCLW
SWGILLLAGLCC
SDCAPEKLWLQI
CEPIRLQVPVEA
AIKDLNAELFDC
VNILLPPDAKEI
SSQRRDVPRTTQ
CQKFYQAEMEEL
NVDTRTVMEEMR
CCHCFPCCRGSG
LEYESSFSNEEA
LTPLLLGVHEQK
GRCEDSAAARPF
VIALFAVLTIFI
RTLCCFCCPCLK
KKEMPSVFGKEN
MTEIVSRVSKRK
PNYKGKWKPPMI
VLLADLLALSDT
TECERLAGTESP
WLLLAIWVVLPS
SKDRQVDLSVHA
AGRPKRPHARRA
QALLENIALYLT
RQSLHTYLRSKM
VNLAQIRTFTEM
FFIIAVLMSAQE
ERRCPGLLKPHP
NEATMVLVSWIM
PWQQDKALNENL
LFLSLPVLVVVL
WNDLWLNEGFAT
IPSSKHCDGLRD
SLPKVLNFHNFL
ITIIGGGDTATC
SSTRERVANREE
TLILAAFCLGIA
VHLLLKTANEGG
GMAFCFEYARGE
EECDCGYSDQCK
FKKMLPRDERRF
VLGFFIIAVLMS
LLLVPVICQIRS
VMTMGSDFQYEN
FISKERERALLK
AAVSEISGPFST
LCSSDRGCKKGW
SYKCDLEDDCGD
SRSVALAVLALL
NQTECFNFIRFL
AGRPKRPHARRA
GSFILVIFYFQS
QAPDHFLFAKLK
NPKYSVANDTGF
TALMVLSFWLLT
VLLETLSRTEEI
TNQPPEVFAHGL
KTECERLAGTES
SLGGSDGGASIL
MLNRSLSRLQWA
DVFDQSALSTEA
LTAFEFGNAGAV
NPSDKSLYDELR
RVNFRPRYVTRY
EQLEQLELERKQ
VKCETMVYHPNI
GHWTGDVWSSWE
KQEIKDAFELFD
SLLLLSAFCLLE
EDNPCPHPRDPD
STPLTGQLPGKQ
TDICQGGLGDCW
LKTPLGDTTHTC
MLRNGYAPVEFF
STEAILHSNNTR
GGGDTATCCAKW
SRQVNRNNKQEV
ACHRDYLESKTC
LPFLSHLPPRFL
FVSAAELRHVMT
QWVSYTIDFKDI
PHLPTHADSQTP
DINKDKFARAKE
EALSGGATTEGF
WLPVFLSLAAAA
AESVYSRVIQVK
MHMPFQKGMPFD
RNWKLKELARER
SYYDYICIIDFE
NHSDSLEIWVTD
VCGHSEVLPAAL
DRIINAFFPEGE
MRPLLLLALLGW
KDFHPRVTCACQ
EGRMKESITRRR
TIIGGGDTATCC
TPRAFDHTKQNQ
VNTDLTTIDLVA
TVVSYIMQRKEM
GLVGIIIGTIFI
SVSTLLNQMILT
SHAVELACRDPS
LARAMCMKNLKL
LLGPTRGLRNAT
GSHIIQRMYGCD
EINSRVSLKVGE
YVLIVTEVLEDW
LQHDLIPGDLRD
LTWLYQLSKGEL
TNCLYAAEGQRL
WHQFVENNLILK
RRWGKRKNKPKM
FADAMEVIPSTL
NGAALASGSPYT
GCVEFLSRPTMA
QFLSEAQDDPQK
ATILKEKPDPNN
GWLITFCSKGGD
HSLPPGEDGRVE
TWFLAAGRKWSC
NGFCYLLVNESN
LFGLSNQMVVAF
DFFIGDEAIEKP
GVPCTENDYKLW
CHNIIRQEKKND
LEKEHDYRDEHF
DENEPNVPYNKT
EEEQRQLEILQQ
NCSNAKAVETDV
CPTDGVKGMDGF
ERGVKLRLTVVD
LRPEDLPIKYAG
PPDQQRLIFAGK
GMLEARIRILTN
NFDVDVDLLFQE
ATLSCGASQSVS
HCNQEQDCPDGS
VRHMQEWLETRG
DKESDKEDGRES
YRAQLLHQGLST
PKGTSAAWAILP
TECERLAGTESP
TSGSHIVNHLVR
NGQCAGSICEKY
EDRKEGYPAVKT
LRADLPTWEESP
ALIGGPMPMSMP
GMVGGPLLGLFC
PAPAPGFALFPS
DTFLGGEDFDQA
DSNAPGASGKAF
GGSGSRLSKELL
LDEKMKSLDVNQ
LDKTCFYAEQGG
SYQACTEVVMPF
TASAGNDSEPNL
FGNFEEIGPLDS
IAKHVDSKLRAG
VLLQQWIEYIKA
SMSCALAMVYMG
RKFAYCKVVLAT
LIYLLDMFCNST
LFGLLLVLAVFC
FIIAVLMSAQES
CRANSATSRKRR
SPPELGERPDEL
RCIIPNHEKKAG
ENLTQGKMCLVP
GSGDIVSVSCTE
VMVIELQSHKEE
VSPLCGGFTWPS
SKAKFENLCKLM
YVEPGEDFPASP
GVHEQKQQVVKF
AAAPAKPGGAGG
LRRTLQSLACGK
ELFNTSYCPYSQ
QFLSMTWYSLSY
ENQQFPDNESEE
LRAMAKAAREEC
IVRLQKDLRMLR
KGESKQVMKYRH
HELPLDKISSIG
CPLFDESCKDRE
RCPEDVSSSVLP
IYVHILKDTRMA
SILNKSETGYVG
CCFLLGLLLAVT
PNTRSRGHHNCS
RDKTLKICANHY
FMSVNESCYKYG
KDMSQSPTSNFI
AVTGVNANVTKF
ISLPMENGLNSI
AALLETLSLLLA
SCYTLIWDLKMD
PILDFNISLAMA
EDPVRKVGGGGT
RVYGYFPPNGQS
FPECDSDEDEDF
GMLEARIRILTN
GWNGVGASLWAA
VILPIVFVTTAM
RATGMFLQYTVP
LSPWAVSRDQID
QIETLFKSKDYE
PVQPAFSTVPFS
KRRLEFLWNNKD
HCYKDLGFMDFI
GSVTISVQALQV
AGAHGSYSPPPE
GACHGQTGMFPR
KLEESRSKLERA
GILLLAGLCCLV
DTLRNHPSFYVF
MMGPLQGDPLWV
SVLLIFIYLLLM
HGMLSAAASLGM
FFLQLSMCFSNV
QDAQALFQAGEL
LPATEKPVLLSK
FYKWHHEPAEFQ
LQILDLSGNCPR
CDVIWLDIEHAD
GLTWLMEDTLQA
CVVCLEREAQMI
LITGLEEYVRES
KMEDLPEQEKNI
GTVEGFEPADNK
TSRPKCARASCK
PVIMGNTSVGPE
EAKEEMYKLYPN
RKPFCVIDTIVL
FLLRFNDLDLCV
VHLDERPFLRPN
PATILKEKPDPN
PKARFASEYGYQ
MAQGVIEYKEKF
DPTYTLMCDESG
WLTYREEFPQIE
RPVCVQLTKTQT
IVFVLTLNIVAF
MSRSVALAVLAL
ETPSPGDGSYLQ
WMVHHFWRKGKD
LCQAEAPVQEEK
AEGLALLLPPVT
PKLHVPEKFEPT
LKQVHLVSFQCS
LPAVVLLSLLVL
LGCSDEGEAMTM
VYVVIPLLPGFE
GLVGIIIGTIFI
GLLTSLFMLFIF
SSEPFCHSKYST
WDSMASICPTDG
FMMLIHADQDRA
ADGTHTNPAALR
YYPNCEVVFMGM
EGLQRITGLSPG
VFQLPFFPIATY
AEEPGEHTPLLA
KYQSVSLLDKKS
NITKGFSEDRLL
KCQACLQDVTRT
ISSEEDGSVEVG
GDEDHTDGVVAC
TSKCRKAGCVYF
KMDLEKPNYIVP
SERTLECYVHNL
MRLFLSLPVLVV
HLQLQSKHDAAT
TLVDNNLRVTNW
LTQLKVLELDTL
GGPPRPNRGMPQ
QGLKADTLKERY
AEKENLQRTFLL
SPFHGDDEDELF
GTGISSGVNDTS
EDSQVPSIRDCN
LLIDFAHSWNES
GMAFVGTVCSRS
CWLPYYIGISID
MGVALRMYPLKP
FNPGAVTVAWKA
TNDLFNAVGDGI
VNVGLLLLSLLG
ETKSIVSSSISA
EGDAPELPEERE
KMINLSVPDTID
GGVWRQGFDISY
PPPEEAMPFEAE
QAFTYYKMGNLD
KNVFLAYFLVSI
LVEPIPFEFPPT
IHQSFQHLLRTL
CCLLDPILYYFM
MDPRLSTVRQTC
LFVFCFGPGNVV
IMLILFAWGTLL
EHGFDNCLRKDT
ERLAGTESPVRE
NVDLQSDAALQV
MYVFREHQRSGS
CVTVLSLLMLVA
GVNTFIALALQT
MVTDDFVVSGTC
WLCVALAIIGMI
HQVQKNLAPFFE
SIDNLTPEDEGV
SSALADILSEPT
DDTHGYAVNEDD
LQWPKEKSKRGL
QRYTCHVQHEGL
LLALLLLLLVGA
VTMKWWNDLWLN
TFPGIKLIYDAG
TMKWWNDLWLNE
KVFLIDNLDTSA
PQIFDDERCRHQ
ATSSTDPFSAAN
VREEPGEDFPAA
SMESEVPPKHKE
LSIVLEGPAPAQ
GSGHCWGLRSTL
LYALLFFSVYAQ
ALGCAVAVHVFS
QPIAALHRDEWL
CEFLSFTQEQQA
GLVGIIIGTIFI
LDIVLLFQEHQF
MTNEAGAPRLMI
MRSRPAGPALLL
LGIKKALQSEQA
MHVMQKRSRAIH
LANSSLGFILAD
KSTNLHDYGMLL
ILGKEFQQYLPV
DTESPVLVNDYE
EEAIHHLVLTAS
DENLLTSSVVIV
CQLEPRWLPPFV
TMGSDFQYENAN
MANEVIKCKAAV
FLQGKVDACLEL
VFLGRDTYGVRP
MSDERNCPTTIC
ADKENDTGIVGQ
TFSVMDKMQLTY
AYLKEWLWWAGL
DNQVMVSEGIIF
GYSQRGGPGSAR
TVTLSVFPAITA
KTLGIGFHLPVD
APCCLWLLGAVL
IFSYVCFALVSD
ILQPEGYQLNYC
VLVPLLRDPGLN
LSWGKGQKDLLT
LAAVFKLETDRS
ALCTVLMLNRTL
SGTDLAVTSLGP
CPERLPSMKGPI
VALYVVAAVVSV
HWWWKLHFVWER
EEQFKFKNMVRG
ACRPAAGGAVHT
RLSSSGPALLAG
GTDEYPILSLPV
QLEKFQSCLSPE
ASTITGVMDKTK
LDQLGTTISFER
LRGHGTGFCFDS
CYLKLCQFEEAK
KDSDLQKTFFSS
QSLMQAPLLIAL
LAGTESPVREEP
EQQRLFLQFVTG
RLRRWHKSRLLQ
LVRQPRAQLRRL
PRCWPSDSADDG
TSKDGTAGIPNL
GCVTVFLHHPNN
YGLGSIPDERLY
GLTGLSSGYFIR
RHLPSCSPALLL
SASEMKQLIDNI
FMIGYLGYCKGV
RAPLRTVPGALG
WAIIPHYGWSFQ
LTCCGSMCGDGC
HCFEGVTAIIFC
VQELCPGFFFGN
LKQHIEAIDVRV
WALGFYPAEITL
APRLCTRPFGLL
ALGLLLAAPAQA
YNCRDAVWWWLQ
QDLSVEERSFVE
SDRVRKATQQAE
LILGILMTIGFI
VKKADVLKILKD
AQKTQDGQNIGI
FLPRMNPFVLID
AEFNITLIHPKD
ATRVYYLGIRDV
MVLVDYSIEDTY
DWDEASRLPPLP
ALAEEWGCPFME
DKQFGTWRLRVT
LSTSAVQCPHPQ
IDPFGHSREQAS
LNYSGIVQWTKD
VLVALELALYLP
EWMGYCLFYESM
RALWVLGLCCVL
FFIIAVLMSAQE
IIAVLMSAQESW
EEAPQWLESDSC
IILTTCIPSSGH
AAFFLSLFLCLF
LCYVSITKIKKE
DGDTDCQDGSDE
PKLFRGLQIKYV
DQENVHPDVMLV
TATCCAKWNTED
EQLKIWMGKMQK
SNGYVKIAKDKN
KNNRDLDFTIDL
VDIAAGNMLVKK
LLSLALYLLGML
TIIGGGDTATCC
FGLSLGPRTRVQ
GTEAFDSWEKPP
NRRAGRLPSLVL
ALMSELKILIHI
TDPLVLVFVESL
ILIVYENLDIMR
VCNPIISGLYQG
RWPRPLCAAAGA
RSMDFEEAERSE
RPGESFITPYLL
YALLNLYEHHHS
AVSSPPPADLCH
LFPENSGKPWAG
QTARYNGFNVRP
SAKGQLTNIVSP
IVFGFIILLLLV
LMTIGFILLLVF
CRTIMEEIMEVV
ISPDQGQQFAQM
ISVEMKKEDFDI
ANSSLGFILADA
QCRSDEYNCSSG
LEESRSKLERAI
RPNDIENCDMGP
SVWAGQKRLGQL
VTLTVLSSPLAL
GDIIKEVNGQPV
SRSVALAVLALL
ILDEPTSGMDAI
HQEFSKMKQSNN
SDSENWRSLREE
YCYWRKSQQAER
DFFLLFSVVDEN
MSRSVALAVLAL
