# Supplementary material for: MHCII-peptide presentation: an assessment of the state-of-the-art prediction methods
Source: Front Immunol. 2024 Mar 12;15:1293706. doi: 10.3389/fimmu.2024.1293706 (PMC11027168; doi:10.3389/fimmu.2024.1293706)
Supplement: Supplementary file 1 [file DataSheet_1.zip › Supplementary Data S1/negative_peptides/12_HLA-DPA1_01_03_DPB1_04_02]

VLLWALVRAQGT
AFFLSLFLCLFV
SICPTDGVKGMD
TLFKSKDYEFMW
GQIFDSQRGCDL
RTILLQYCFLLI
AYLDELRLAVAW
TESPVREEPGED
KNPCHNGGLCEE
TGLYNYYDDEKE
VIFVRETPNTAG
RSAGYILVGGAG
SLLRTPFLCGLL
WPHIKTIFQGIA
KYNPKYSVANDT
PCPEGWQSFPAS
RPTLLPPSLPLL
DTATCCAKWNTE
PQLLIVLLGLSA
MASPGCLWLLAV
PMLVLDPALPAN
TRSTHTLDLSRE
DQVVKGKEAGEV
YSGLESQSVSGC
DKKSGVINLTEE
ATNQGNSADAVT
YLPLHWPAQECY
SLPVLVVVLSIV
PRCTFTKEGCHK
FCFDSSFDVHKK
ATCETVDFWLKV
LFGFAIMLVIAL
PIIDVISDDTFE
PEIPAPMSELTE
SICEKYGLEECT
DSASDNLGFRCA
KAQKKDGKKRKR
LLVLSLRRRLRE
NPKYSVANDTGF
PGFPSFNHTQFP
VTKQKFDNLYCC
KKKDGEKEESKK
GPLIFVFLFSVV
TGSNITDAFLSQ
CVFPNGTEVPNT
WVMWAVNEFSLK
LLCLGGADKRLR
LDDSFKLLSFKQ
IIAVLMSAQESW
CRGYLARKAFAK
SDRSHLQGAQAR
WDESKGLLPNNS
PVTSLPLVTTPA
LQEMAGQLQAAT
LTEEVLWVKVNI
QSPFPSLCTLVE
LLLSFLAPWATI
MSRSVALAVLAL
ASICPTDGVKGM
RTRWALLLLFWL
NYDQSKFEEHVE
CEEISQEVRGDV
QLPYNGVVLAQT
GLGSCLAILILA
VREEPGEDFPAA
LVTIYADYIAPL
AVDFDNFVCCLV
VLVVVLSIVLEG
MVSVVGPMGLLV
LVVLLVVIVVLA
STSKTGKHGHAK
GWVRTRWALLLL
GRGGYYGAGRGS
YSGSSDSESSSD
SEQQLDARRRGL
YSKVHNGSEILF
SLDSSGFSLHIG
EHVESHWKVCPM
LLAAIASLTLND
SLFLMVMMTASH
GTHDLWDSRLFA
EVVTYQWNIPER
RGSALLLASLLL
FGFTNVTAHQKW
AMGSYDGFARIW
VTVHWKTSCGDH
IVAVILTVPVLF
GMRAIYNVSQCP
KYVRGSDPVLKL
DTATCCAKWNTE
CLGIASAVPKFD
ITDKCNMINGTD
SYCPGMGVALRM
KIVYSGKVPSDN
WAALLLGAVALR
FVFCFGPGNVVS
SLPVLVVVLSIV
GTEVPNTRSRGH
GLLWAFCAPGAR
CNRSWPFNLEEI
MSRSVALAVLAL
SRSVALAVLALL
