# Supplementary material for: MHCII-peptide presentation: an assessment of the state-of-the-art prediction methods
Source: Front Immunol. 2024 Mar 12;15:1293706. doi: 10.3389/fimmu.2024.1293706 (PMC11027168; doi:10.3389/fimmu.2024.1293706)
Supplement: Supplementary file 1 [file DataSheet_1.zip › Supplementary Data S1/negative_peptides/12_HLA-DPA1_02_01_DPB1_01_01]

IGFMIGYLGYCK
KQGKLDEAEDDF
EINFNTLQTKLR
YQAGLHFKLPQS
IAYYMYSGGGSA
DLCFSKRELSWL
KGVEPKTECERL
HSTYYMGQSSSG
RRGTQIVLLGLV
SLFYSTALTVTS
ELSKTVVQVAKN
KCSVCPDYDLCS
AVSSPPPADLCH
PAPGRPPTHNAH
KLADFGLARAFG
GSSVAGLRAAAP
KCSRLVLALALI
GTTGNPKGAMVT
PFASVFGNESFG
ALCMGNHELYMR
LGLVTAALWAGL
LDGRGLCVNASA
GQTPRPAERGPP
NEALYDICFRTL
SARKMRLGDAVE
EVNNSQTETHNV
MLLGLLMAACFT
RLAQYSGRTTLT
SPEEQDREWKEQ
CMAFAGLTADAR
KFVLLLVFSAFI
VIVVLAFNYWSI
GPGRCCRLHTVR
GEPVNGRHTLGE
KAAYCRCWRSKT
EQQQMQPLCFNC
GCQLHHVVYCFM
LLSLQVPLKDAK
QTPPLASVEMEA
HKMGHLTCFAGG
IPKLDFSSQADL
ITPSERGEPSNE
PFEPLASGILLL
TYGLHMILSLKT
LLGGSKPVNLGR
ECNVGWLEPLLE
EKDEDGFLYMVC
PANVSFVLVPFK
SGRDERPPWRLG
APQLLIVLLGLS
LISDNQGFSCPE
GTCKALYTFEGQ
GTEVPNTRSRGH
FAAYGFAPITLI
DSSCLESHSSLS
SSTRERVANREE
PANHSSTRERVA
DVSLLNKQGGMF
NAVSNLSFSVSA
EDEIEELSKTVV
ISMYLVNGSVFS
SDASLDPEAPWP
KKVERSREKIQK
KNNQDHSVCYSD
EIEWITEYACHR
SFYFGYMAVFST
TLILAAFCLGIA
IFGGGLFGFMGN
NVSMVEVTDFPF
LGLREFAPGVPP
GSVVPTVQEPKD
LRRSAGYILVGG
EITAHLLALPEH
VAALGVECVSSF
PIWEPPPATTST
TLTVSSIQPSDC
LQQYRQVHLLPG
GPWANICAGKSS
KEEDDDTERLPS
DFNTKVFWVHCL
DNVCMAFAGLTA
LLKENLCLNLHK
QLLIVLLGLSAL
EQIKRGGDAGMP
HDELPRTFQIPG
GTEVPNTRSRGH
RVEAVNMAEGII
YNPKYSVANDTG
GALLEEAEQLLD
LEESGHSNSTIT
YDQSKFEEHVES
MYALFLLASLLG
LDYSLHKERTGS
QLLKQGSVQKVY
YPAEITLTWQRD
LKPSICGTAVCK
LPSLSRLMKSAI
LRNFTFAVSWRT
ILSMLTNQTGEA
EKNRNNALDFVT
AAATGRLLLLLL
TEFLVQMQGVGN
VGVQKCKNALKL
QGSHESPTLNPE
RVQVQPLELPMV
WSISSRHVLLQE
QVVINGLNSTEP
PIVAGVVAGIVL
PRLLLLFLVPLL
YELNVLGTHKIE
KYSTIPKFGIEK
AWDPESRTCCLL
RNMGADLCRQDR
EDLLLGSEANLT
GSPMNPPHKCEV
QGFASGNLERDA
YIIIGDTGVGKS
DPRLSTVRQTCC
RKVVIPPSFAYG
AEKYKDLVPDNS
TEYAINKLRQEG
TRERLLLASFKN
HAIVQYEWALLQ
EYASDASLDPEA
RDMDELKKEVSM
RSPMSPPPPPLL
QRVKELLTLIRS
ALGFYPAEITLT
QAPLLIALGLLL
SPCQNGGTCLQH
YPFKPPKVAFTT
FPRDPEIEMSGG
FFNIFTRQCEEF
FVELPGAEMGKV
EFSDAWPLMQNP
VKGSADYKSKKN
PSLVLVVLLVVI
NKITITNDKGRL
GMLEARIRILTN
VACDELVEEMEH
RTRDPRDNGSRS
IRQMVQVSDQDM
SQTKFVQCPDGE
ITKGFSEDRLLI
AYPCLLSVLHHC
NAHNWRLGQAPA
RETNEPVKTKTR
LPRKMPFVRGQS
GLASAIDMSTNY
NWCRRDKKQCKS
RGPSGNREGPQY
LLIALGLLLAAP
NWTLLEKRRLEP
HGMIPEHGHSPQ
ESRGSSQHILSS
LLSYNVQGSGET
LSQCPQGHNYCS
PALTVHVTQPKD
NMFVDSSCALKY
QNSSLENVDSRY
TSYDYCRVPMED
SSDNRLLMSLFL
PSPSTPPTPSPS
DYTAIAIIVATL
PTKTPQMGTFMG
KKDRDMDELKKE
IMLLISIFEHKI
MLTFNPNKRITV
VLASMTKAADPR
EAGTTVPGQIRP
CLESHSSLSDSE
LPKGDAEKPEEE
IHGDGGGLSGGA
PVLDIAWCPHND
LYDICFRTLKLT
LGSSEDNTALSR
RACPDGFVLKNT
IALYEDKIVFDI
WTRFCKENINDK
LNRTKLECESAC
KNKVCKEFSHLG
