# Supplementary material for: MHCII-peptide presentation: an assessment of the state-of-the-art prediction methods
Source: Front Immunol. 2024 Mar 12;15:1293706. doi: 10.3389/fimmu.2024.1293706 (PMC11027168; doi:10.3389/fimmu.2024.1293706)
Supplement: Supplementary file 1 [file DataSheet_1.zip › Supplementary Data S1/negative_peptides/12_HLA-DPA1_02_01_DPB1_09_01]

QVKIQGQNKEML
VVKEKMVGGIAQ
LLLLAGAGLSAA
MAKPDCIITCDS
ELSLEDGDRCKA
LLLLLLAAACAV
HLFGPNQRPAPC
NSLLQFQFKYGV
CYSATVTFFKVK
GDLTLIYFGGDE
DLATYINMIWSA
FSSCSAEDFEKL
CLSENISAAIQA
AAAVVRALPRRA
HYSLVFIIGLVG
PNGPNTGNKICQ
LLGIALLFCILF
CQRPVEPLWVEG
VEPYVTWGFPNL
WILVAFSFLFTV
QQPNTSDKKSSP
CCRRGTQIVLLG
SEHGHHLQQYFN
RKCEPKGPLINS
MLNIAAVLCIAT
DIVRNYTADYDK
IGGGDTATCCAK
NGTEVPNTRSRG
FEECHRKCKELF
ELDALGDELLAD
VKCTISISTFLL
TTTTTTTESVEE
FAAWVALAEGLG
GRWDDNEHRLTD
LLFVGLFISYVM
HGDIILVVDNTF
VLQGDLVMNVYR
TEVPNTRSRGHH
PNTRSRGHHNCS
PGYSSLSVIEMI
DPRLSTVRQTCC
MDPRLSTVRQTC
CGRITKRVTREL
LPRRAGLVSRNA
GPGAPLPPAPLQ
SLKMKVVEVLAG
WCPHNDNVIASG
VPNTRSRGHHNC
MASTSYDYCRVP
TEVPNTRSRGHH
FGFIILLLLVLR
TKNLLLAREGID
DLGNLVADGCDF
AFVDTAQRKEPE
SAGEECDAAEGA
PPPLGASSQPRP
PPARRGGAGAGG
TTITIFITLFLL
IIGGGDTATCCA
DGADFAKWRCVL
CNISDHVGDPSN
TFEYMAGSDMTY
DPRLSTVRQTCC
KELLHKLHLAKV
