# Supplementary material for: MHCII-peptide presentation: an assessment of the state-of-the-art prediction methods
Source: Front Immunol. 2024 Mar 12;15:1293706. doi: 10.3389/fimmu.2024.1293706 (PMC11027168; doi:10.3389/fimmu.2024.1293706)
Supplement: Supplementary file 1 [file DataSheet_1.zip › Supplementary Data S1/negative_peptides/12_HLA-DPA1_02_01_DPB1_10_01]

EAMKGTEWVDPE
VTSGLALARCGL
LFTALAASTFSL
LNTDPTMFPYLR
DLDQASLAAVSQ
WCVFPNGTEVPN
DSGPGPASNLTS
ADSQTPSAGTDT
VVERVMNHVACT
LLLLLLLRAVLA
CLSSGRCCYFAA
NGTEVPNTRSRG
MHYNQTVDIWSV
QQQQQQPQPPQP
PSLFKVLYKTFG
ELKANYGLVEPI
LLLAAACAVFLA
LLVGTFPFNSFL
PKDLKFIYEGSS
LYSKLTVRGKVQ
NINPNKTSASGS
QDLGNLVADGCD
LRDLFDSMDKTS
KYGVPTPTNVTI
LRLPGGSCMAVL
REFCIRLRNLVH
RSLLLLQLLLLV
GPPSHKTVVNGK
FYSCWRTGLLLL
SVMLIFAFFQEL
TMSILDISMMTG
AKMTLGMIWTII
KGSIAEWSSGSP
WQDLGNLVADGC
IVLLGLVTAALW
TVVEGEPFYLKH
CPPPPPPCPPPP
TEVPNTRSRGHH
KSEKCRDDSDCA
GRYRLRCGGTAE
FVLCFTPYHVAI
DMPLDEDEDVTN
PTPALKGMFDFV
MDLGKPMKSVLV
RGATRPNGPNTG
GFIDGHYKDYFV
EPETNCNPSLLS
LQLQAAVEVAGD
GTFILAQDWLSE
VSCQASVSRMHA
PCPGKIASKLAF
NSKLGLSDMNLY
AREPRKNAALDA
KTIPLTDNTVIE
EDFSHELESTQS
QAEPVQFKDCGS
SKNTVSSARFRK
RHTRDSEAQRLP
EVKYEPFSFADD
SLGLWRTGSFLC
SGAVLTFGMGSL
CPHNDNVIASGS
PNTRSRGHHNCS
LFLLASLLGAAL
VPCGTSGGVMIY
LRHPRLLTVQHP
RCHCQAGYSGRN
GDTATCCAKWNT
TEVPNTRSRGHH
LVCSVGSAIWNR
AGRPKRPHARRA
DALGDELLADED
LTMQASLPKVLR
AKETCSEKSTNL
TYYTAWVILLPF
LTLRSPLQPLIS
SWLGITTVFLFA
PYFQRPLALGAD
ADRDEVYTIPNS
LLQSNTLMLPLQ
VFPNGTEVPNTR
GVERASSLMCFS
PNGTEVPNTRSR
DPRLSTVRQTCC
ACGRVRRMFRLS
SKSFNDPRLCIR
NDDTLHWKKYDI
AVVRALPRRAGL
GLGLILYCVCKW
AGTGEAPVPGPG
MDPRLSTVRQTC
LIVLLGLSALLQ
VFPNGTEVPNTR
LLRQTQPPKGWL
RKKLENKHKKDE
GLQLNLTYERKD
TSDSAGEECDAA
ICCLIFLTLSGI
HSTPERPGILSP
ETVPPAPAASAA
IGLMCGRITKRV
GGGDTATCCAKW
ASGQEAGDPGCL
VLWVKVNINMNG
LEVRLCFESFSD
ACLLGLFALILS
ERLLLMQEAKGR
DSEKSPSHSTPL
DSSCLESHSSLS
LYFSECNKCDEK
VHAASGSLPVFV
NIRVCKILGSGI
