# Supplementary material for: MHCII-peptide presentation: an assessment of the state-of-the-art prediction methods
Source: Front Immunol. 2024 Mar 12;15:1293706. doi: 10.3389/fimmu.2024.1293706 (PMC11027168; doi:10.3389/fimmu.2024.1293706)
Supplement: Supplementary file 1 [file DataSheet_1.zip › Supplementary Data S1/negative_peptides/12_HLA-DPA1_02_01_DPB1_13_01]

STEQKLLAELDA
SPEELGPLANQL
DLCSVCEGKGLH
ETEQIGQEMLEN
ATLRCWALSFYP
AQEAPRNMVHPN
ADKVRRQRPRRR
CNDAVIRNNTLM
AVILMASVFMVC
DKKSGVINLTEE
LYEAIADHYMQV
TIPLMTPLDVNQ
EDGEACIVLSER
VMVENSHGLRVR
YCFQFLPFGKGL
FNIFDWLGRSLT
PPSPSLGSFDPL
THMTHHAVSDHE
MNGPFGHGYGEG
HPKQCHPALDGQ
TVLGAGLLCGTA
VVEETSNNAEPG
MQSIKCVVVGDG
FKDSPSKGLGPC
MIGYLGYCKGVE
ELLCNVSGALPP
EQNLAAQDRVLC
SEPQPQREGCGC
LLIVLLGLSALL
AKALVKENGSCQ
AKRLYKSNELFG
QARMVTTTHSRA
EERPWLWVVYIL
EAEAEFIRAGKP
RDYPLASKDAKK
CRRGTQIVLLGL
QYDGKVDIWSLG
LQSKHDAATCFV
ARQHRDDLAALQ
PPGMRGPPPPGM
LHNEIVYAVEKL
GMVAMIMLRTLH
DDCGHGKKIKTN
GDCQGKPSMGQL
FYRLHFKIPQTN
VDEKRKKRDIPD
MVTNVTSLLKTV
LIVVTVAFVQEY
PGMGVALRMYPL
TPKAKYMYLAQE
KNEGVNWLRMAS
KSVFEIGLCSNR
GSFATTCESQSN
RTILLQYCFLLI
DLTVTNDADYSY
LLFWLGWLGMLA
ISSSWVCLLLYV
WSDGTEVTLTYW
PALTVHVTQPKD
MVAVILMASVFM
QLLIVLLGLSAL
TLELVGEIEASS
GGLLPLFSSPAG
RVNTLMHYNVRD
GLYRCYLQASAG
MRAGKGKMRNRR
AYSEERDRPYGL
DTQKAPNNYRSP
