# Supplementary material for: MHCII-peptide presentation: an assessment of the state-of-the-art prediction methods
Source: Front Immunol. 2024 Mar 12;15:1293706. doi: 10.3389/fimmu.2024.1293706 (PMC11027168; doi:10.3389/fimmu.2024.1293706)
Supplement: Supplementary file 1 [file DataSheet_1.zip › Supplementary Data S1/negative_peptides/12_HLA-DPA1_02_01_DPB1_14_01]

FVEAFFFLAQRK
AMGYVQPPPPPY
GLEANNFAMLGL
YPGPPMMDGAMG
TSSVFSIEVYPE
GRCCRLHTVRAS
FSLTAFNNLENL
LAALLATVSGYF
TYAEIGHHRKAE
LPSGSRDEPPPA
MEHNVAYPKSMS
WDPTISWRTGRY
MDDIFSHIFGGG
ILDFGLARHTDD
TLILLLSGALAL
EATLRCWALGFY
NVGFNVKNVSVK
NEALVVSGGCCG
VEPKTECERLAG
RTKNFESGKAYK
DLEAEKLVMFQR
LEFMMRQSNSTA
MFWPLIPQFVCN
VIVQPENNKPPQ
TPNCPFFMSVNT
AENIFHSMADIL
WIVNLIRNARLD
CFGLAFMLAGVI
IASMWILFGAYV
GEEVPAEEQDPS
ASALGVGLALAL
WLLLLPLLLGLN
EVTVKGHVEYTM
LLASMGLQLNLT
GSYGSGYGYGYG
ALGFYPAEITLT
FVVETLCIIWFS
TTMVCVAVNGKP
FTWDTEYACVKE
DPSYFQNVTGCS
TISCSYESASRS
GSSFIAARNFHA
GTLYLYRCITMY
GDSVGTPSERGM
LSGYPFQCLGFT
LLMDASARPANH
LWRTGSFLCKGS
RKAQQGVRIFIM
TLKAKYKGTPEA
LLIVLLGLSALL
YRLRCGGTAEEI
ENMDLPPDVQRW
GRQAPTSPPRMT
FYYSEDDHGDEC
QCSQDRLINLDS
ALYYGSKVVPDS
ENVLDSKDKTQK
SRIESHHFAQAD
EGIPPDQQRLIF
QQICPVLYHAGT
CLCQDEVTDDYI
RVPAQLLGLLLL
GQAKVKNKTIPL
NMFVDSSCALKY
ADGYQRCMMAQY
NPFNTPHLQLVH
NSLDGSTSSVGQ
TPKDSTGKSGAE
PGASSDPKDPDL
GTQIVLLGLVTA
DGPVFYPPPKKT
FLLSSLLALLTV
CKKWQDEDGKKQ
HRDFLGFYVVDS
VDFESLFSSLSV
LGELLRSLSNST
VAVAGARAEVSA
DDNTLFDANHPR
LALLSSLAASGF
RVPEEERMQQRR
LSDQEEDREQCG
PPTQPSPASDSG
AFDKINSYLMEA
GSAPTFPLCAMQ
PDEMDIQRRQVM
SHWKVCPMCSEQ
KVVIKDPPPPPA
NGTEVPNTRSRG
SSISEATGSETK
HQSAQLSVLLTV
MVGQLFGGQLGQ
DKALNENLQDTV
MSGRGKQGGKAR
NDKIREVTQRLN
GTRERRRPHAEE
TAPEAINFGCFT
NTQGFKEPNIQT
LKACLDTAVENM
CEAPPSPLQLPG
RLCLLTIVGLIL
PVLLAALLGVER
AGLGELLRSLSN
EVYVKWKFKGRD
RLPALTVHVTQP
KCDLNGRPREAE
ESIPEGLDFPNA
CRARSTQGEVTR
LTLRCQVEGGAP
HVTQPKDGGFCE
DPRLSTVRQTCC
VHVTQPKDGGFC
PHHVEPLERLEK
PFPAGGPPARRG
RRMWATQGLAVA
PEMEAMSPTTQP
TITLEVEPSDTI
VVAVSVIMVIYL
WAWWCISDTQRI
VGEYAERIDNAD
LKAHSAKKKLNL
QVTGKFRGGVNP
MRLFLSLPVLVV
VPNTRSRGHHNC
APQLLIVLLGLS
DNHNLIERRRRF
ARGPRCSQPGET
TFGKAGIKTKNF
WVRTRWALLLLF
HSQTYGNGSKCD
LIGFMIGYLGYC
GTEPPSLHHLYL
ETVPPAPAASAA
LIWACLMKRQVM
PALTVHVTQPKD
TPGLTTVEIVTM
FEGKTSFGMSVF
IQNYVDPSPDPN
EALYDICFRTLK
WILIDKTSFVSF
QPTSPTPTWPAD
IQSAGLGGLKHN
EEVEGQGFCSGP
QNFVVSQNNTPV
SPSTSEVLRGRE
FRGATELYRTGK
GYSGKDCQKKDG
GPVFYPPPKKTK
DPRLSTVRQTCC
IFGQHLRQQRMG
TNPVQIYIGLLQ
MAICGMPLDSFR
YDMEKGKFPVQL
ILVGSMPRREGM
GALFGTLQGNTR
