# Supplementary material for: MHCII-peptide presentation: an assessment of the state-of-the-art prediction methods
Source: Front Immunol. 2024 Mar 12;15:1293706. doi: 10.3389/fimmu.2024.1293706 (PMC11027168; doi:10.3389/fimmu.2024.1293706)
Supplement: Supplementary file 1 [file DataSheet_1.zip › Supplementary Data S1/negative_peptides/12_HLA-DPA1_02_02_DPB1_05_01]

PCGAWVWENQVS
TAADEEEDEYSG
AKRTCEEHQLCV
GKGGSCSQAASS
FYPNQDGDILRD
PPMMDGAMGYVQ
HRCQKAMTAKGG
KNFSELPLVMWL
LEEKAQELGHSQ
GSVLFGLLLVLA
GPLQSGEESTGT
MAAGLARLLLLL
RRMSLIEEEGSK
AYMQCQAQVDQL
PETPWADEGGSV
DLFNAVGDGIVL
GRTSLTNLLCSG
LIGVLVVSILLL
MCFGLAFMLAGV
MLLALLLATLLA
GNLCGTPGGEEP
RVSRMDDFVLRT
FCNTVQQLYVCI
ADLCTGLQGFLI
AAPQLLIVLLGL
KELDVLQGRVAE
RLMKHAEAALAC
KVKLQGKEVGVY
GTGLTECILSGI
LKQRVVLLAILL
LLKKAPPQGRKL
YQLMRKCWEFQP
GSAPSPMGGISP
SKWCVSPKGPWT
MVGFFGYVSFTE
EEEEDEEEEEEE
MEVIPSTLAENA
SEPQPQREGCGC
VCPDYDLCSVCE
RFCLQLRLYEQV
SPVPLPPVTHLD
SLADMFPEMNEV
MRYPLLLMELLN
TMKQQLQFSLDP
RDKTLKICANHY
SVCEGKGLHRGH
QDLFATSQSKEF
SLICSISNEVPE
TISCSYESASRS
RNFTFAVSWRTE
YAPWCPHCKKVI
MCFGLAFMLAGV
CFYTDAERRSVM
TGGAVGGKGGSG
LLQYCFLLITCL
WLLGKDILEMFT
IPCHSGIVCDTA
GGAAAMEKLSSI
AACSNSAQGSDE
SSGHFLPTGGKG
YAYLFKYIIIGD
GMGVALRMYPLK
GQGVAVSMGTVL
KPPQDGVYPNMS
VKFGVLFRDDKC
QQPQPPQPPFPA
VQGHRNLSTCFS
ALKQVDMYALGL
QVLGAESAPPGQ
YTVLAGMVFLKW
IFIIMYGVTSMY
LSNWEPKDNAMS
TAYDLLGAFQPG
EETIKDPPTSAV
WCEITAHLLALP
LGLCCVLLTFGS
CLVVGGPREFNV
NDDEQYAWESSA
STMQAVFSSVFY
CHVTDHVHAGME
LFLLASLLGAAL
ADGRSCFQRSGN
LEKPSLDVFPTL
SHCRGLVTVKPC
GSQMLLVLLVLS
HQSRWNYRDEAD
VLFGVLWLAWSA
VNTSWPVKMATN
ATGIRKVVRELF
QYTFCQPETVFS
MRRQEELRRMEE
LWVLGLCCVLLT
NGVNGTGENGRK
FLVLPLHKTGRI
HVEPGEPLAPSP
GFMIGYLGYCKG
LPPPGSCAAEGS
ILGKKDVMWIGF
IHRDLKPPNLLL
KRVRLQPECKKR
EIISQVFWLHSC
SRFGRGFTVKVH
YGMELRKGSLES
AFLHAIRLHWVE
AGEVDVEQHTLA
LRRSPVPRWLLL
KFHYKTDQGIKN
FAQRTSQNLTSS
PISDHEATLRCW
IEYIEARVTKGE
SGPAGELKFEPH
VVINGLNSTEPL
PGPNDSACVSWI
GLQVVINGLNST
GGSLVLLEPGME
ILEPHGGRSDMD
YQSVSLLDKKSG
HVEPLERLEKLL
INGSPCQHGGTC
HCDGLRDCSDGS
FLLASLLGAALA
GGDTATCCAKWN
VTLLSIYSINLL
LALDTRFWTWIN
QGEEQRGGGTLC
RLGSTFPGCRLR
KELELITLTVGF
GPAASLELWLNK
FIILVITCSEAT
KDTCGANAKQSR
TPSASLPPAQLL
TLANSTHHNVRL
TLNKFFQPTEMA
FYNRPFFAPYLY
TVTFFKVKWIFS
LNKPKSEMTPEE
ASPGCLWLLAVA
ANLLEACIYRLL
STSYDYCRVPME
PPVSTISCSYES
EFKVVETDPSPY
WQHYHPGLPPPD
FYLTFPLIFGLF
EDLEAIKNPDSI
YCLSKICRDVQK
VSRSFSEWFGLG
HTAHIACKFAEL
ENRSSQQPVSEV
AKFLLMVRDGRA
FGVSLLICGWNE
TNIEVTFLSSNI
LVSRNALGSSFI
LCGALLCAPSLL
CFGCETHAMLPY
SGGPRVWYVSNI
RDKTLKICANHY
LFLLGLTSSVCI
ITFQVKVTATEC
IFVFNKDTGELN
SGASGSSFEELD
ESEKDEDGFLYM
VEKYKIYWVKIP
ALQLAVLLKEND
CDFDLRPCHETT
DFGLQFPLDLDV
WEASCFACLIRS
VIVFFLIGFMIG
GRGAPPPGMMGP
GNLVSDKIPKAK
GDAFELYCDVVG
PAFHKGYKHSTI
NGGTCLQHTQVS
KNYPQGRHNPPD
QSVLLMKPDAEL
QAEPVQFKDCGS
DIITKVANVELY
LDEDDDGIASVP
GYGASSGKPTEK
HVQHEGLPKPLT
ISSEQDYTCIAE
NQHYYCDSLKAC
QNTSQISTSTMT
MPDGQQVLTVPA
LVTNTRENKSRQ
LILDIDHGKPVK
HGASGAAGFVQA
QAEPVQFKDCGS
EDPDPRKVNLGV
DNVGFNVKNVSV
TVDPCHDFFSYA
GQYSAQRSQRPH
YSKYQSVSLLDK
LTVALPVFLVIL
QNKGLIDEITKK
GVTLSPKDCQVF
GLVTAALWAGLL
CKDGSDEPGTAA
MKLLAATVLLLT
PYQNKNAINNGV
NSFRAGYGAGVG
FRSVMAPFTMTI
MKQVKIFPSCLF
WCVFPNGTEVPN
SECKEKPSKPTE
SPLVPFLQKFAE
AQVKIQGQNKEM
NGSRSQQWLLRN
GASYGTGGRMMN
QEVYIELFDQID
TVQFLEYELNVL
RKLEDQVQRCIW
LPLLLGLNAGAV
KTHMTHHPISDH
IERIPWIAPECV
FILEKLNHGDWV
RFLRIMMLSVLR
MPSLVEEIPLDK
GLQSLEASGRLE
CTKNLLLAREGI
TWWFCAFPYSLL
KDVMWIGFLTRT
HCEKTLQQDDCR
MIGYLGYCKGVE
IGEKLGRYSSSE
VGTVLSQVYSKV
VRLINKFNSSSS
IMVVGITGAAVV
DSDCAREGICNG
LSYCPGMGVALR
RNMTGLDLAAVT
HTEVPQGKGNVL
VNIEFEAYSLSD
ELHVWTDKSSLF
HTAHIACKFAEL
LVRCMLNIWGVM
SKMKNSMASMSQ
VAPPQGVVKACY
IHRALQLAQRPV
LVVIVVLAFNYW
TAYELVLADGSF
GEVVLEWSRDQY
LEQNLSDLQLQA
CRVTELQQQPLC
EPKTECERLAGT
FIIAVLMSAQES
LKLAYSSVSGLC
DGIFMLAFFMAF
PALTVHVTQPKD
AVMFGTAMAFAP
CARVYAENAIRK
CFNFIRFLQPYN
SMVEVTDFPFNT
SHPLLIPDNRKL
ESCLDEEVEGQG
CPICKADDICDH
VEPLERLEKLLT
RKGAAMLFPHTF
LKEMKFTYLINY
SLPEEDTKLKIP
FGIKTLKYRSGG
PLLLRELNRFDG
VGSIGECSVIST
LANSSLGFILAD
LDLTADSQPPVF
AVVLLCASDLLL
SVYCTVCATHLC
CYQYMLDLQKQL
IRLQDCSALCEE
RSPMSPPPPPLL
YSSFFHAQTERS
RHGNLYDLKPLG
RALPTLPTATSG
LFAEIILCLVIL
VVTVPTILGLLL
KDFSWWRHSLIT
LHLLPHSQGGHD
FREDPDPRKVNL
EKSTNLHDYGML
ASIGTDFWYEYR
SEPQPQREGCGC
CLLGLFALILSG
SMETHFGSHGRR
LIYGQYCECDTI
MDPRLSTVRQTC
SLLMLVAAFCSP
MQIFVKTLTGKT
KIHKAYKDKNKY
RSLKETIEDCWD
DREKSKHSNSEH
QTQIPQQQTTGD
WIGFLTRTVLEN
FTSEVPIRLDYH
FLIGLMCGRITK
VHVTQPKDGGFC
QGPRPAAMAVAG
VLHTSYMIYSLA
RWALLLLFWLGW
GLRDWLRTVCCC
TFRGSVTISVQA
GSLWVRTQLGLP
LGVLLFSGGLSE
GARGDARGAQLW
LVLLREVTDGSL
TRLPALTVHVTQ
LYEDYQSPFDFD
ECSVISTIQLAD
GGLEPAKINITA
PLQPRTEAAAAP
MDRMENDFLPSL
PYVFIIFTVLLV
QSQEYQILLDVK
QSLMQAPLLIAL
GGTCLQHTQVSY
NRDNAQRQDIVF
RGLPGGPPSTVA
TYQSAMGKQAMG
YYVGQSFANAMY
LFKELQEAHTKL
GANQDSRNGSKV
NSAQGSDESLIA
SQEGDSISVIGR
VCNPIISGLYQG
FPVYTPLETTYI
SGHLALRLYHIT
SEFDFEEMKRKK
EEQQKSHPSESL
FVPCSRVGHIYR
FKVGCIQIVYVH
QGLRRGNPLHLC
MSRSVALAVLAL
AYGYYQDETTGR
ASPGCLWLLAVA
TGERPFPCPECG
AGDLEVDCYRAP
TETCMDEAQIAA
LQACLLGLFALI
DNQGGAPNYYPN
VPNTRSRGHHNC
RQSLDQVTNRTD
LVRLLNTTDVYL
FWGALSADGYYA
VAWKADGSPVKV
DFHHHHFPDMEI
YEGWPEVVEMEG
ESPVREEPGEDF
CPYSQCAFNGIF
ATFPVYTMGAIP
EPNNAYDEEDCV
IHTNLKKKFSCC
FMTLLFLTALAG
LLGMDGSVKLTD
ECQCKRWHDMEV
NVVSQSSLTPLM
ALQAAMEGYEVT
STVKPPTSVASD
QQQQQQQQQPQP
VSPLCGGFTWPS
ELTMQLHPVADS
NVEVRDRVKCIS
PPLPSLALPSLP
GPAGRYDQATDT
AVVAAVMCRRKS
NKITITNDKGRL
GRWACQSCTFEN
QLLLLGQTDRAV
AGAVQGWETEER
RVMAPRTLILLL
EFLYQVLIDSMG
LTVHVTQPKDGG
ALILGILMTIGF
PLIGLAPCCLWL
PAEPTWAQGQSA
VTQPKDGGFCEV
TECERLAGTESP
ETWAWKNATLAE
DSPSKGLGPCGW
LMCFGALIGLCA
KLVGRVNLKECF
YDVLSDPRKREI
VLSFWLLTGTIG
EDKLIHFSGVAL
PTLKLQRPQLRT
FSEGNIDVWWIV
ILGKKDVMWIGF
TMKPTAASNTTT
IVRGGSTAKGTA
GWNYILEKYDGH
DLNRTKLECESA
LSGLAGAIPAPG
LRRSPVPRWLLL
NYIERLWAYLTI
AFLIIVTSIALL
SSEACRELGFSS
LRWRRTFLHAVD
DMLRAMVASGSE
GHFHQVWYDNPQ
VALVQWTESVGL
VRSYSTRDFQDC
GDLHLFGPNQRP
PYNGVVLAQTVA
GTAAAAATGRLL
ANEKADSAGVRP
YTSYTMAICGMP
RVKCISGVEGVP
SSKYSTIPKFGI
KKKFSCCVLVFL
IYDWACSSSSDE
YNRNPNACSYGV
MLAAACQMFLGK
EALSFVSLVDGY
SLNSGWILTTTL
LSEVRECLKLDQ
MSRSVALAVLAL
