# Supplementary material for: MHCII-peptide presentation: an assessment of the state-of-the-art prediction methods
Source: Front Immunol. 2024 Mar 12;15:1293706. doi: 10.3389/fimmu.2024.1293706 (PMC11027168; doi:10.3389/fimmu.2024.1293706)
Supplement: Supplementary file 1 [file DataSheet_1.zip › Supplementary Data S1/negative_peptides/12_HLA-DQA1_03_01_DQB1_03_02]

ALLCLGGADKRL
PVLASMTKAADP
SRDTALIAGSLV
ILEYTWLEAVIF
LCSFILKTSQCT
IGFMIGYLGYCK
KSDPSRLVRSPS
SGNSSSNATGNT
EVIGNYYSSERM
CVVSFYLSADHE
ADLCTGLQGFLI
IAVLMSAQESWA
RGRVIECDVVKD
SDAAGYPHATHD
MCDDEETTALVC
YVTVGELWAFIT
WALGFYPAEITL
QSVSLLDKKSGV
ITYNIHLHALFY
FGGWAWAWWCIS
PDAVDKYLETPG
REKKYLEDIESV
MASTSYDYCRVP
CRLFDLRADQEL
GMIQALAGFFTY
VPNTRSRGHHNC
VSAVQRCDGVDA
VLGLCCVLLTFG
LLCMLLVLGTAI
VGILFAVFLILL
RELEHNAEETYG
LMCFGALIGLCA
WEEYKNATYGYV
SPVREEPGEDFP
EISSMVLSKMKE
CPDYDLCSVCEG
ISVFEVNIRFVG
ADCIMLSGETAK
ELDLRPQGLELF
DGDREVEEEMKK
SSPVPLPPVTHL
FTVTKGKSSTQE
LSVMLIFAFFQE
FSLPEEDTKLKI
SSVGKTSFLFRY
WQNITKGFSEDR
THMTHHPISDHE
FLLYIYFLSLYT
TSDGRQTTYTTR
EKLCYVALDFEQ
RCTDLFPGESVP
SRKPDPEPGRMD
GGIMMRSKETSS
RVCENIPIVLCG
ILFAVLLVVLIL
MLEDFSHELEST
ISLIWKCDGMDD
PFGHSREQASLF
FPNGTEVPNTRS
YKKERRETVISK
SVYCTVCATHLC
GGSCSQAACSNS
DYIQLRGVQGGT
AVLLMDASARPA
RVYGALMWSLGK
PKDSTGKSGAEA
MMQKLLKCSRLV
MFTISVSLAVAA
GSVKNWQLTEED
GWFLLQLHWRLG
LISVGTFSLLSV
SDTVQADPQTVT
EDWALNMEICDI
YEEPVSELLRRC
SRKTLCIIILIL
SLFNAGDDAYET
PLEHVVDWARDG
VLVLSVIILILG
QFHSWRVFVLVC
VICDGCNGPVVG
GILSVMLIFAFF
EGDISTGGGNAL
LARPLVLALLLV
SAYCPDYTVRAL
ALYDICFRTLKL
VNVRGPDGFTPL
LARDPVKLPTTA
CRRDKKQCKSRF
QCRDKECTECDP
MRFVVALVLLNV
IATTTTTTTESV
SKNHTERDPVLW
RYITGDQLGALY
LTVHVTQPKDGG
QLLIVLLGLSAL
GPRILGFWGGCR
MCDDEETTALVC
LDRQSPGPPKGE
DRPFSLLGFGDI
CFGLAFMLAGVI
SMAQAGEVVLKM
ERVEAVNMAEGI
EMPFQGSGKSAW
PRRIIKETQRLL
AQGDHFIKFFAP
LWLLPHSWAVPE
TEEKKRELEHNA
HCEKGLVEKSAG
QVKAAGRYHNQT
FGNDGRPRVAWH
VHDVTLHADAIH
SVEEVVREVCSE
ETIRNILLHQLQ
ALALLLFGLLGV
GGKGGSCSQAAC
MTHHPISDHEAT
HLLDKFIKEFLQ
ESKAKFENLCKL
ASTPDAVDKYLE
WLLLAELWAELE
QQLLVSITLQSE
KGASDRTLWPTA
TIQMMYGCDVGS
LAAGTDNTSSLG
MTHHPISDHEAT
SNSTMQPSHHHP
LLVTSIQGHLVH
GAFGFIILVYLL
RHVIPMNPNTND
KKYLEDIESVKK
VTQVENGGVLGS
LILGLIIWLVYK
NYNAKDEVDGGP
AIISLIIWGLNH
IMTFVTLFFACL
GFRCPNGTCIPS
GTESPVREEPGE
YQTRSPSVCLSE
LTQNRMTVAHMW
FGDSLMELDAAV
DLLTPCYSRQNK
LFPTQQCPQRPT
MDGAMGYVQPPP
KDSTGKSGAEAQ
TSSNRNDVTGGR
TEEKKRELEHNA
ADLLAARERSCP
LKLPGGSSLAAL
SLVTQYLNATGN
PNTRSRGHHNCS
LLCVTVISLCSL
ASTSYDYCRVPM
KDFSWWRHSLIT
PPSMPVHYDSQL
LKQNSSPPSSLN
LKCIELSSGSVK
SMIFYANDTGAQ
VGIIIGTIFIIK
PRLYCLFAECCG
VRMANADARNMG
FPGGFPGGMPGN
WVLGLCCVLLTF
TNTLNITNNNYY
MCFGLAFMLAGV
MDPRLSTVRQTC
GILSVMLIFAFF
VLEALSGVALPR
LLFWLGWLGMLA
KSKSEKCRDDSD
PEGRPPARGKLD
IFAFFQELVIAG
YVALDFEQEMVR
NITGTRVKVPVG
FMEPRYHVRGED
AVTRSAQAARQV
FGTAMAFAPIPR
DGADFAKWRCVL
SAGRPKRPHARR
FNEATCISVPPV
LPGDNVGFNVKN
ASNFRSNFGYNI
FTGRDSVTCPTC
YIIIGDTGVGKS
RLCGTDEKILAN
LVGIIIGTIFII
CSTTADYDRDHE
SEKSPSHSTPLP
LLAAMLALLTQV
LKNPNVSDSLLL
DLWDSFNEVTNQ
NVLGLIGFFIAF
CSQAACSNSAQG
PQLLIVLLGLSA
APCCLWLLGAVL
MDPRLSTVRQTC
ANAMALGPLPRE
THHPISDHEATL
EGSAESMGPDSR
VREEPGEDFPAA
SVEEVVREVCSE
ALELLKTAIQAA
GGSCSQAACSNS
PAEITLTWQRDG
VLWVKVNINMNG
SLACWGKGASDR
AVSVIMVIYLLP
SEERDRPYGLVS
VVVVKTEDQACG
TVNETYTTSVKP
VFPNGTEVPNTR
WVGAPFTGSSLE
YETCPTVQPNML
IYRCRIGKNPGQ
PSPPLSKDCIEQ
KLADLCTGLQGF
VFVANLTEWKRQ
CIKSKPKVDSDH
HCAWDPESRTCC
YVYFSLLLIQLV
ATIELCSTHAND
CDRENDCGDWSD
INASVGAAGSAE
HSREQASLFAQM
MASTSYDYCRVP
NGFCERCHNARQ
NSIWWCDFDNDC
ASPGCLWLLAVA
GGFMPFGFSGVL
ANLTWSVKHDDF
STSYDYCRVPME
LVGIIIGTIFII
DYLFKLLLIGDS
ANSSLGFILADA
PSGKLMSPKLYV
AESHIYREGCAQ
LLLLLLLLLLLQ
PSGPRGTLLLLP
TSYDYCRVPMED
FNLNAINRCPLP
SGGKGGSCSQAA
RPRAAVIAVTRS
VTLHELLTYCDS
PKDSTGKSGAEA
HAASGSLPVFVV
RFDVHDVTLHAD
TESPVREEPGED
LDIDSEPVAARS
NVGFNVKNVSVK
VHMTVVSGSNVT
GCLWLLAVALLP
GKKSSPLTESGG
MKMRFLGLVVCL
LCFFLLLLAAAG
ALGLLLAAPAQA
FLLFLTPMEVRP
ALVLLNVAAAGA
CSRLVLALALIL
NSIGRGAGFERM
IVLLGLVTAALW
LVEEMEHFGQWS
SVKFFISYAIPD
FTGEGRTEATHI
LARKLCEGAADD
THMTHHPISDHE
CWALGFYPAEIT
KEKLCYVALDFE
AICMIHVERFTP
TLRLDLAGRELP
FVVALVLLNVAA
SGVINLTEEVLW
MIGYLGYCKGVE
YRGPRELSERKL
EILFSYFQDLVI
RKICTIGIAPWG
SMTTQQSNSQSF
RVRDHHDFLPYS
LGIPLPLGTITI
SEDWALNMEICD
PPERLFLPRVCG
SAIIEARGVSVA
PKSTIYRGEMCF
GQGPNDTCSQLW
RQKDNGCFRSSG
GFCERCHNARQL
FLLGLLAPFATA
PVREEPGEDFPA
AMFMVKNGNGTA
NIWALILGIFMT
DDIKNIYKRMTG
GVGGLRCDRCEP
LDFEQEMVRAAA
MAACDPRHGRYL
DTFGNDGRPRVA
ASGRPGSPKMEG
ASSLDLLPTLAA
GPPMMDGAMGYV
HMTHHPISDHEA
SSPVPLPPVTHL
AVLVGVLLLVLI
DYQRKSRKTLCI
HEGQEPFLQWLM
KLPGGSSLAALT
IGFIIYFGYGLW
EVSAEDLLTCCG
PPDAQNPDMSFF
NVSSPVNLGNPE
FLDQINQRQESL
IQKCISRGELQV
YACHRDYLESKT
RGEGTQDEEEGG
EKLCYVALDFEQ
DFRNRGMTALLK
INCNIFSYDYSG
TWNIILHSTGHN
DNWCRRDKKQCK
IWKCDGMDDCGD
