# Supplementary material for: MHCII-peptide presentation: an assessment of the state-of-the-art prediction methods
Source: Front Immunol. 2024 Mar 12;15:1293706. doi: 10.3389/fimmu.2024.1293706 (PMC11027168; doi:10.3389/fimmu.2024.1293706)
Supplement: Supplementary file 1 [file DataSheet_1.zip › Supplementary Data S1/negative_peptides/12_HLA-DRB1_01_02]

VDSMPAASSVKK
RAIWGYCDQLKV
STATSGFAGAIG
FVCCLVRLETMF
GLYTCNLHHHYC
QDAQALFQAGEL
WWITDKCNMING
NYSTQELGKTIV
PAMLCKMGFAVL
FKMKHDFKNLAA
QRLKGSENGQPE
LVEPIPFEFPPT
IWWEPTGHTFFF
LNYQHYKGSDFD
NVFGMFDGGESS
MRGPPPPGMRPP
NLNMEADPGQYR
YWELSNHEVMKA
GLCKFGFYEVFK
YTKGVEITGFPE
EIPAPMSELTET
DRKPCRAGCFVC
QGHSTAVTSDLN
VFIGYGSALGSA
QDAQALFQAGEL
PLGNTPMMNQSM
MCDDEETTALVC
KRGECVLAKGTH
TWRLNERHYGGL
QSLLKTTQEPLA
TATCCAKWNTED
EISVNPCSSKPC
GDPEEGKMDDED
AMLTCRHKFPDE
KNNAERIFSLMP
TRYLDLFTSFIS
RCSDAAGYPHAT
VHEFQTLSPEGS
KLQLFCFRLRKK
FCLPLRRAHRYD
RSSKSAGALEEG
VQLGENGKICWV
LVVEMSRPRPLN
QKNLTVCPDGAL
LLSSTFVYNSMG
SPHDNKSWEMFE
ESEQGPCRRHME
IIAVLMSAQESW
DNISARKFLDAA
MSYFPRGLKYQE
HNEMCNSNTDYL
VTQCEARNRHGL
SGSVASLSVGEG
SRLPPLPPREDA
LDSLDLRVKGIL
EKVCSNDNKTFD
EPFDLGEPEQSN
DGGDDDDQGSDD
PVTLELGGKSPC
FQFGHMDGNDYI
VGSVVLQVTALD
SEPQPQREGCGC
YKCMRQGSFSLL
REAKKLHDEDLL
TSDNAGFCIPEG
PHDPGSLTTLVP
LNKPPEFLLLSS
VRNVNFEDPASA
NTIVNELVRVTS
