# Supplementary material for: MHCII-peptide presentation: an assessment of the state-of-the-art prediction methods
Source: Front Immunol. 2024 Mar 12;15:1293706. doi: 10.3389/fimmu.2024.1293706 (PMC11027168; doi:10.3389/fimmu.2024.1293706)
Supplement: Supplementary file 1 [file DataSheet_1.zip › Supplementary Data S1/negative_peptides/12_HLA-DRB1_03_01]

HLGSSDPRALPT
AEITKHSMDLSY
RAHEDRPSSRAV
AAAARSGSAPQS
LHTCREGNQHAA
LITRLQARCRGY
QMVSSNIITPIS
AALLAAELKSKS
RKGAVITQIRLE
RALLCLAVAALV
TGIQEDADRRVS
DDPSNQIKITGT
CFPCCRGSSKSK
RYHVRGEDLDKL
VTTAMLNFSEPS
WGPGPGGCLQTL
QLLHEIIRKRDN
NFDFQANAQLSN
DRIDAVTPTLGS
ICRQGFPNRVVF
KKKNAMAKRIKA
NSDFRNRGMTAL
DSLTFSVVTGPA
LGEGGAHKVRAG
VYVQYFVKFFII
ELGTVDPKNKYQ
LRVSLEEIYSGC
LLQGQSLTLTLE
NAPYTPVPDPTP
TDNTSSLGPPSM
VFPNGTEVPNTR
SDNPLGAAVTLA
NQGGQQAGGGCC
KKISLKYTAARL
LPSPVIFWMSSS
FMVKNGNGTACI
LEEYGCCKELAS
EKTTMRDLSQML
AASLEEVAPGAR
QEQFYSILAAND
YQYGNFSWDLAG
VVNPTAQCTHAL
THSPGMFSWFPI
TRLLNINPNKTS
LPLLLLLLPPPP
IPEELAKGSVVG
EGPCEAQLECLD
GRGRGRGRGGTR
PPSDSISETVIL
AGDQPSVQPPLR
PLPADPLARTTR
GCEAEAETEAIC
