# Supplementary material for: MHCII-peptide presentation: an assessment of the state-of-the-art prediction methods
Source: Front Immunol. 2024 Mar 12;15:1293706. doi: 10.3389/fimmu.2024.1293706 (PMC11027168; doi:10.3389/fimmu.2024.1293706)
Supplement: Supplementary file 1 [file DataSheet_1.zip › Supplementary Data S1/negative_peptides/12_HLA-DRB1_04_01]

NGVVWVSFRGAD
DDAICKVWDRRT
SFTSSLSLRYFT
QEVCGLRWAPDG
ELAILGGLVYYK
DQNGPKIAVQFG
ETLGVLVPHVGE
KKGFKKAVVKTQ
LPALTVHVTQPK
MCIAIFACVAST
AGSPGWVRTRWA
EADYYHTELWME
CFQWQRNMRKVR
VVRRLQEVFGVG
TLQAENVTGLFK
RSKDEEQKPQQR
FHRQLFCWIDKW
VSQGQGSEDVPG
ALCMGNHELYMR
YNVQGSGETTYD
AVIKNADMSEEM
VEGNPVLAGSCD
NFVFPLNSIIKT
TNLHDYGMLLPC
LGFYPAEITLTW
CLCDRRATCFST
QSSAEQLLSPEC
AYLDQRAERILH
TLVSDIDITFLK
AAAPQPGLALAA
NIDYDCVSFCYM
GSGSGEDGDCEQ
GRRMDMDSSHSI
SNLTLEHINAIL
IRILTNNSQTPI
KLASHMYCSFYP
YSDERDCPGVKR
DSCNRKSNQQNL
TASLEEQLQGWG
SKSKDVIKTIVQ
SPVPLPPVTHLD
NQSRSRNGRRRG
TGFCCSCVAGYT
VAVWLLVGLSLG
ILRHPEVKVQSK
KNMEMVQQKKEG
SVTLIILIVELC
ACLLGLFALILS
LKNYVRVVEVWW
VPCGTSGGVMIY
NAVIFTLDDTVA
HGNVTVHPTSNS
HQRLCQLKGPTC
NRGNYNQNFRGR
LTSNTSQYDTYC
PITGNDLSPPVS
GDRWFLNRFTTT
RNEYFFDRNRPS
THLELKKLIGEV
RVELYGCVWLDG
PRVPRPETAVAR
NILRVEYSLLIY
APAEGVLTLRAR
VCNPIISGLYQG
VGIIIGTIFIIK
RTHYSELTTLTS
RCLAVHECFVKR
SKVQIGEYTFEK
VETSNSFDVLKS
DYCDVPQCAAPS
KTNGKGISCMNT
CALDDNVCMAFA
GAGSDKGVAPGT
GTCRRCPAEIVD
QQPPPGEGTWEP
SYYSLLMPILTL
LNLNDFQVPDLH
SHDGKPFCHKPC
HPPVEGSYAPRR
REKIAAKNALES
LFGKKSSPLTES
FPIFLVTLVALV
ALLQCIVLPFCP
VVNWMCYRKTED
DGTDEEDCEPPT
SEETGTLIVNSV
