# Supplementary material for: MHCII-peptide presentation: an assessment of the state-of-the-art prediction methods
Source: Front Immunol. 2024 Mar 12;15:1293706. doi: 10.3389/fimmu.2024.1293706 (PMC11027168; doi:10.3389/fimmu.2024.1293706)
Supplement: Supplementary file 1 [file DataSheet_1.zip › Supplementary Data S1/negative_peptides/12_HLA-DRB1_07_01]

YDTFHTVADMMY
PSYFQNVTGCSN
GAEDLRAGKPHL
GLPQTGDLDQNT
DSGKYICKAVTF
FIQNELQEASQE
GSGKWHNIKCEK
NQILTRDAKGIS
CHMAHIACKFAE
PGDNVGFNVKNV
GETTYDHKNTFT
LAILAVALAVSP
YTDASPSPRLKS
QSKHQKHQAFEA
RRDKKQCKSRFV
PTKTQVGLIQYA
LEAQLTPRVVER
GTLKELYKASGG
VDSGNDVTDIAD
AVSGLSRQVRCF
MENPGLWILGCH
PVPRGLEAFTVG
CQHPTAFEEAIP
SDKVKVAVAIPN
LAQQQQHKKYHG
GQKAKMGNFPWQ
QQDYWLIDVRAQ
EEEKEKEEKESK
MDVIVKVIKRCD
AGDDPPASCVFS
VDDAWDLLREAT
VLLLTAAAVGGA
GGPGVLQALPAT
RWTPQQSRLHGD
MPVHYDSQLDTT
CLSERAALQEEL
RGGLNLTAVTVA
ASAKLWDVREGM
FNGQWKTPFPDS
PSFNHTQFPPSR
VGTVGMDMDEDD
GGCRVWVFAAIF
IKGEKGLPGLAG
SEELRETKRRHE
MEKDTISYTELD
WSEPPKCLDPCV
AKVKLQGKEVGV
HECIEHIRKQNW
LVDGEHHVSNPD
FIYQALLEHYLY
AFNWRQAHMQAR
PHFDLSWEATSS
EQGETPLTMLQS
PSDSLKSRDYYT
AKLEKFSSALQP
LIIAVSLAVNLI
ENNTHNQEKKIQ
GNGVSCQETAVT
RVCRSGSGLVGR
WTGQGRGTRRMS
VAGVVAGIVLIG
PGDNVGFKVKNV
GTGQQRPERASL
EFMDHSISPFMR
SVVIQNILRHPE
KQVQRVTMDAPV
GDITSFLLSVYA
SILCSNIHAYVS
TPGDAGEYVCKL
NLTTGKIYQYVI
TTAPDAPPDTTV
LQICLLLGVLVE
CTHLCLATPGSR
HNSDFRNRGMTA
SSYTSNGTLPRT
AYLLSCGFPPRP
GQVLFPLKNETL
FCECDNFNCDRS
SFHKLKTMKHLL
NMEMVQQKKEGP
WLLLWGVLQACP
IGALLVCREGSL
