# Supplementary material for: MHCII-peptide presentation: an assessment of the state-of-the-art prediction methods
Source: Front Immunol. 2024 Mar 12;15:1293706. doi: 10.3389/fimmu.2024.1293706 (PMC11027168; doi:10.3389/fimmu.2024.1293706)
Supplement: Supplementary file 1 [file DataSheet_1.zip › Supplementary Data S1/negative_peptides/12_HLA-DRB1_08_01]

LANSSLGFILAD
NMGADLCRQDRS
GCGRRCQGKQEV
VQRARYEAANWK
QAFPNTNRWFLT
AHSADRDWYSDN
AFQLGSPWRRMD
ESLDRGVSPCED
SIGNAQKLPMCD
SNVYENIVNYVS
AKVFSFILVTTA
KTRSIGSAVDQG
NILSGIATFLMV
LVGIIIGTIFII
VSAGMRTEDLPK
IIAVLMSAQESW
KTIFIIFMLVVS
EKSKLPGIVAEG
LRDAKLDKGQIQ
EAEDGQYDVLFI
PPAPGPGAPGPA
SKNHLHTTTQMA
MQLFSHMHAVIS
KKDSLYKDAMQY
GENGQMMSCTCL
GVPCKCSGQRGD
LPLLLLLSTPPC
SPYKDLLDPARW
AVNTVDFFNQIN
VDKSTELNEEPL
ILNEHTFCVGMS
SAGWEPNEENED
GTVTSGKRKVYL
VKLEKLDIMIRL
NDLSQYPVFPWI
QQQQQQQQQQQQ
HTDGVVACAAGL
GRPPSVSALDGD
CGVWAGGRGGGG
TVQLHPQSPTAG
LVSAGMRTEDLP
ARRPRATGRTKR
VGIIIGTIFIIK
DRRKGSLDVKAV
AKSLEEKSHKRN
AEAFDSVLGDTA
NSMRVKWDAVPG
FTDDVALVSKAL
EFVSRTLTTSGT
SESHPDSGEQTV
YKNITVNLTPEL
AQALFQAGELKW
SAFIILVLMGTW
HAFGQTDMSRKA
