# Supplementary material for: MHCII-peptide presentation: an assessment of the state-of-the-art prediction methods
Source: Front Immunol. 2024 Mar 12;15:1293706. doi: 10.3389/fimmu.2024.1293706 (PMC11027168; doi:10.3389/fimmu.2024.1293706)
Supplement: Supplementary file 1 [file DataSheet_1.zip › Supplementary Data S1/negative_peptides/12_HLA-DRB1_15_01]

SSRHTVVHLACI
SFFIAQVVTTCS
MSEPIRVLVTGA
GIVLCKMINLSV
AAGFAIGIVGDA
NTNDLFNAVGDG
VWQLMRRYTLNV
LNGGTCVDGVDS
ELSTCFFLCLLR
GVPVLGFFIIAV
SSAKNYFHYNQS
LSCFGSVNGSLF
RNRGMTALLKVS
ISILDEECLRPG
HMEDYHTDRQDI
LLLLGLIDISQA
VMVLLWICCATV
QMTDPNVALTFL
TEVEKNATALYH
GSLLNNAIKGGV
VSYTDQAFFSFV
HVGINGEANLDF
ICLRAWEKIQDP
PTQPLKGRTVRA
GDGIVLCKMINL
SVPDGFKVSNSS
YFTNCKQWYQRK
CNGVLEGIRICR
GSMGLIISLLCV
MGLIISLLCVYF
KGGEVTCLTLNS
LIPHYSGRVIDI
QPRLFVGMILIL
PVHICTSWESAS
TSTATIVVHVED
YVIRTFAVEKRG
VPIAPPQLASVG
RGGGPIRNRPAI
KVKHSAIAVVVI
GRGRGRGRGARG
RGKQGGKARAKS
TEYEISVLLTRP
GSYSNGSDCTRC
GVLEGIRICRQG
GAFSNVLRGTGG
GHVLYADIKMEN
EQLQAETELFAE
YEVGAESGRYYC
MNSVKYSSLVAL
INPGAQNISNCT
