# Supplementary material for: MHCII-peptide presentation: an assessment of the state-of-the-art prediction methods
Source: Front Immunol. 2024 Mar 12;15:1293706. doi: 10.3389/fimmu.2024.1293706 (PMC11027168; doi:10.3389/fimmu.2024.1293706)
Supplement: Supplementary file 1 [file DataSheet_1.zip › Supplementary Data S1/negative_peptides/12_HLA-DRB3_02_02]

KLFEEPEDPSNR
MEQVFEQCQQFE
NQIESKFQKVLE
GKKSSPLTESGG
SLPEKVCNFLAS
KGSLSMDQGDDK
QHYIAVSSPTNT
YNHSGQPEVNHV
YQQGEFYYGEFS
ALTCCLLALLLY
ACDLLMEIEQVD
LLWISVLTSLLE
GSHLYVWDWQRH
VTGLEPGIDYDI
TSETQPCTPSSS
NKPLLWISVLTS
QRLFMILWLKGV
PFIYPTVAEVCD
EAFQNAYLELGG
TLIYILWQLTGS
FCKNLTNDWEDH
RFGLPALLCTLA
SDGRGKRHATKP
VYLDDVEQSGSE
SVTISVQALQVT
ASLAQALQELST
FTAEIYKGTVSE
RAQATISVLQKP
IVVTVAFVQEYR
RRRWLKDQELSP
AKRQYKGTLDCF
QEDEEVEMEAIS
AADDPDSSMVLL
NGPKIAVQFGPG
CGRVRRMFRLSA
PVMMVISHAAPH
ELLVLYFASSLI
TKLDLSSLAYSG
HEDGFCQPYRGI
FGNVDSSGIKHN
EQPQVELFVKAG
ASPFENTENATI
AVMSLPEEHNKM
FSLTAFNNLENL
