# Supplementary material for: MHCII-peptide presentation: an assessment of the state-of-the-art prediction methods
Source: Front Immunol. 2024 Mar 12;15:1293706. doi: 10.3389/fimmu.2024.1293706 (PMC11027168; doi:10.3389/fimmu.2024.1293706)
Supplement: Supplementary file 1 [file DataSheet_1.zip › Supplementary Data S1/negative_peptides/12_HLA-DRB4_01_03]

PVLGSRWLMVNV
GAALALLLFGLL
EYHSDEQNDTQK
YTPVAGGETQEV
FGACLFTCYDLL
CGNMSEAFREAG
IQCISRVYSIYV
EEIHINELLHIL
LPGEAGPRGLLG
LATAPGHGPQRS
VVAGQRAVLPCV
LVGIIIGTIFII
FPNGTEVPNTRS
DTSRLPGATPGL
AFSSLNLLLQTQ
PDQGQQFAQMLV
QIFETIYYGALE
ESSSEQYVPDVF
CNNKWFTDTSII
IRYSVYKDPAGW
WQEFSGVENDNE
DLSHLAESKQIS
FALNKHCFSLLS
WAGGRGGGGSVG
SAVWGPLGECII
KEKLCYVALDFE
RDLKLQEDLRAA
RIKDYLLMEEEF
VDSSWTIGEEHF
QVAYTLLWPLRD
FTAEQRRDLLRQ
EVSEDGTKASAA
YQIHIPLPPKID
STFMTNQLVDAL
DGLISLVVQKIG
PALVRLLRKARD
YQVANGMEFLAS
IAYHIHGNNWIY
LFAVLLVVLILF
HTAHIACKFAEL
NNGDCSQLCLPT
