# Supplementary material for: MHCII-peptide presentation: an assessment of the state-of-the-art prediction methods
Source: Front Immunol. 2024 Mar 12;15:1293706. doi: 10.3389/fimmu.2024.1293706 (PMC11027168; doi:10.3389/fimmu.2024.1293706)
Supplement: Supplementary file 1 [file DataSheet_1.zip › Supplementary Data S1/negative_peptides/12_HLA-DRB5_01_01]

VITKHNDDEQYA
QAEKLDHHPEWF
KKPPQQQHHKAK
ALIAFLAFLIIV
KEGVNITICFQI
RCMVDLGPCWAG
QTGLPAGTYCDV
QGSDESLITCKA
CKTGSGDIENYN
HVFVKGYEKGQP
NPSPGGCYDTKV
RLFLRQERDARQ
CAAADPHECYAK
CPDLTKEPFTFP
STHHGPEYMRCS
ICRQGFPNRVVF
TALAPSIMKIKI
ASGLIKENLWSS
SASVAATPPPST
PNAPSATRPCTS
TPDCKSLWNGDT
CSTLPDYLLYQC
TERENLRIALRY
SLAPATPEVKVA
TGETTPFSPLVA
AMWKVIVSLVLL
YQCDYCGRSFSD
VTFISLLFLFSS
AVAKAALSPVQE
MCILFTIYWMQY
VCLLPGSLALPL
KLPQYSSLEIML
MDPRLSTVRQTC
LEESCTRFYHPE
MKDPIGDSFQND
KTPKLDPTMPPK
GRGRGRGRGRGR
LMALVVLSCKSS
VSKEEMNENEEV
EEVEGQGFCSGP
SELIVQAASSSK
LACLCPVWRRRR
MVIHQVEAKPSV
RCPHNRTLNNCH
