# Supplementary material for: MHCII-peptide presentation: an assessment of the state-of-the-art prediction methods
Source: Front Immunol. 2024 Mar 12;15:1293706. doi: 10.3389/fimmu.2024.1293706 (PMC11027168; doi:10.3389/fimmu.2024.1293706)
Supplement: Supplementary file 1 [file DataSheet_1.zip › Supplementary Data S1/negative_peptides/13_HLA-DPA1_01_03_DPB1_02_01]

SDLQRVKQELLEE
KSRVPPTSPSDHQ
CGKKTRGKQVLKL
GEKSGVLKLQLDC
FFRKVPFGKTYCC
LAGLCCLVPVSLA
SYEKYWCKWNNTG
AKALKAKKEDGNK
PSKVPSENKDLYE
GPTVVQTSMSRSQ
IQGATLLLFLIIS
LTKEQLKIWMGKM
LVLALLGALSAGA
CLLEQPEVLVTGA
IMCTVDHQDQRDW
RKVNELRAFVKMC
MQIMVRLINKFNS
LVPAEILPTAPML
HRVRKTTQEQLKR
QSCWNYGFSCSSD
DDKKKKDAGKSAK
GVPVLGFFIIAVL
PEPFVALCEKTLC
SKMLVANIDLGPT
FLSLPDLRCSLLL
TLLQGRLMDRPIF
MDYLQGSGETPQT
PDQGQQFAQMLVQ
AYRTDLEELNLGP
TYQHEEDEEDFYQ
DYDLCSVCEGKGL
SENPFREKKFFCA
ECERLAGTESPVR
LSDLQLQAAVEVA
ITTQCRKDVGRPQ
GLTTKVQESLKKQ
TNDTTTPESTMTS
EMALAMGFMPVDM
LVWERMKLLIEPT
STSLIAVLIITFC
WALSFYPAEITLT
LGFYPAEITLTWQ
CRCHPGFEGSACQ
SLEITSPEVPDLT
GVSIWELGQGLDY
AGIAVAVLITGYI
YEAVVRHVEQVLQ
SPALTCLVLGLAL
VTNANWGEFWLNE
IVGCTHITAQTAV
ILYIIGAHGGETS
EGAPRISLAEMLE
CLCGSAPCLLCRC
VGGPVYRIGVGGG
QIEGLDQSMLPQY
MAPFVHARAGKTK
NITEVDAASVYTL
ICVGLWVWGRRVI
CKAKIKGYQRLIS
LLLLLSGALALTQ
WALGFYPAEITLT
SRYPWHRFPVTFG
PPFPAGGPPARRG
AAAAATGRLLLLL
VSTNHTVNHTYVL
FTVFGSAIFCVVI
SCSQAACSNSAQG
KGRAEGEWEDQEA
VSMVEVTDFPFNT
SLPSNTSNDRFSF
PPNFVLALVLPSI
GWNEFDISEDEPL
KEAGVQKLILTSS
VCNPIISGLYQGA
CRGYLARKAFAKR
DWTWSILFLVAAA
PGCLWLLAVALLP
GQRFCNPGFPIGC
SKDPAEQQGKGVA
CNLEKEDLSENSQ
QVKIQGQNKEMLA
NDLWLNEGFATFM
VPDNKNTHTLLLA
LSGALALTQTWAR
CHESCLDEEVEGQ
NMPSGNYTGIQIP
LRYSLRSIERHAP
IATAVCHTDAYTL
LLLAGLCCLVPVS
GGSDCAPEKLWLQ
SQNNFALGYKAAD
GFFIIAVLMSAQE
GVVCTNETRSTHT
SKNMEMVQQKKEG
TDSTCLVKIINEV
VKVGCDKEIGSNK
LDVYVFGVGPLVN
VDFAHSWNESWVN
HTLEFMMRQSNST
YFQDLVITLPFEL
SSIEDKVKALLHE
PLLLGVHEQKQQV
PNLTSMTFRGSVT
IEMLNSVTPTDSC
ECERLAGTESPVR
HSREQASLFAQMG
TFVSIFSLYSVHL
RVALPSVMRFCCC
IWFEYEGTPLKWH
PKSLNKREGFGIR
VLGLCCVLLTFGS
GRPRVAWHIDPFG
MKWVTFISLLFLF
METDKQEKKEVHK
AVLLMDASARPAN
IVRNYTADYDKTL
MEDEGNSDMLVVT
PSSKPTLLANGGH
LCCVLLTFGSVRA
PKGVEPPAEEELS
LLLLSLLGFCLPL
QNLGETSTPTQGS
SSLLALLTVSTPS
NYTFWQWFDGVME
SPGTNLSGCIRMN
KPLGLNDTIVSAG
DVIHPYARNQQSD
ESPVREEPGEDFP
DPCCEGSTCKLKS
RVAWHIDPFGHSR
VFFGNVDSSGIKH
PIRLQVPVEAVNM
MLLLGRTLTGFAG
PRFFRGATELYRT
SYSDGDDCGHGKK
ELAILYSKFKPQK
PHPSALHTSSELQ
FSDTVQADPQTVT
VLSYFLFLKTLLA
FLEPTLRLEYCEA
WINKAVGDKLPEC
HHEPAEFQAKTQV
NGSACTTSDGRQT
LVNCNWLFLKSVP
SCKYNPKYSVAND
FLVFIILVVSCSQ
LGKDILEMFTISV
IGYLGYCKGVEPK
GTCSKADGSGSVV
AFYYHGDHPVANS
GKPKALAAADRLQ
DPEAPWPPAPRAR
DLINNTFIRTEFG
YDESIQLDHKGTN
RREAVFGKNFIPP
RKMPFVRGQSFSV
VYAENGTVLQGST
FFIIAVLMSAQES
YLAAHRRIHTGEK
SSDGNLRPEAITA
VSWGILLLAGLCC
GTSSSYQPIQPKD
SSRQLVLETLYAL
SASSTFTSVPSMG
QDFSALMRSSYHC
AVSYLRMEQKLRR
VKVVGIPGCQTCR
ISGPEPENFGSML
AILGATEVKLLGH
VQDIQQNTDGSGQ
LDTEVFVTGQSPT
VVPSTATVVIVVC
PGRCRCPAGWRGD
LERASHYLKTEYS
HTSLPIAEAPGKL
ARYRMRRVMEELP
GEGEDTRLSASEM
HAASTISIDTLVE
EDCAELHDYFNVL
NFSFNDEEMKNVM
PNQRPAPCYDPCE
YILSIICVGLLYT
PAPMSELTETLVC
VLGFFIIAVLMSA
GAFFIPEGTFTTV
CMQDNQGGAPNYY
IDVKTPFVVEIAD
SLLRTPFLCGLLW
DNTWVPGVPTCIK
DSQKTGTWSGPAP
YNVSQCPGHQATP
PTAASNTTTPGMV
LSIVAQTAFLSIL
FHLPINSRKCLRE
GPNQRPAPCYDPC
DMVAEFHDQVPFD
LKMLKIQQCVVAN
YITLNVLKRALNK
PCYDPCEAVLVES
ALGFYPAEITLTW
HLLLLGLLLVLLP
DEEVQEETRGRFH
GGLTTKVQESLKK
APPAGGPPPPPGP
EKQIEQQKKIQMS
ILIAVGAVMMFVG
GTTVLSCGCVSAG
YVMLEQFLMKYVW
VNESHHDALVEDI
SAEERDQLLPNLR
YSDGDLTLIYFGG
VLMVDDDTLISTP
EQSMDIEDLKYCS
IDFNKSGSSTASW
QFGSCYQFNTQTA
ASIYRGPFADENF
HGHSPQSVPVHDI
TIGTKPVAHIDQF
SSLLALLTVSTPS
KEPPSMRLKARPS
GLVGWVQNTDRGT
VWFYVGMAGAFCF
EDGPVFYPPPKKT
HFEPNDYFTNSVL
IGCPMVTDDFVVS
LCHDLGHGPFSHM
LEEGCQTSPLMCC
QQDDCRVVLAKQE
QDDCRVVLAKQEI
ENLMSIIIKTFMD
GVPSSLASSVLGD
SSPVPLPPVTHLD
AGKGKMRNRRRIQ
SDVVCKPCAPGTF
VGLVLGFLISSVT
KCKLKPGKQCSPS
TKMEEFKDQLPAD
MKMRFLGLVVCLV
TKEQLKIWMGKMQ
SLPSSKLFIGLIS
GKIECVSAETTED
KMEESKAKFENLC
VTSPCCIVTSTYG
MEAGSPVSTSPEP
QGDPIGLILLGEV
CYNCPNPTADCKT
VCRNCSAVLCCRM
YVQPPPPPYPGPM
SVYCTVCATHLCS
ALFGALFLALLAG
AWGDYDDSAFMEP
TQKAKQFLPFLQR
GKMRNRRRIQRRG
SRELSEALGQIFD
GVINLTEEVLWVK
AEISVFEVNIRFV
SPGCLWLLAVALL
YIYIFRVCREAGN
NVYNKVHITLSTH
IHIYQFPECDSDE
EQVLPQALYLSNM
RGKICFIPRYRFQ
FGTLQGNTREVLH
SEGAIQVNFTLVR
LREYNEVEPIILS
ILLLAGLCCLVPV
DLMSIGTLLAYSL
GVEPKTECERLAG
GFFIIAVLMSAQE
PYCSQPIYYGGMP
YSRQNKLDSFGPI
EKTGPAAVFALEG
KDSLHEKFPDAGE
FRVPRVLWADRLL
VRQNGQLVRNDSL
PGGSCMAALTVTL
VICLSTTVRNDTL
LFWVWLLVAGTQG
STSYDYCRVPMED
PLVMWLQGGPGGS
EGPFNQGYGEGAK
GVLILERPLLIET
TSVEHFQIRNVTF
MPFVRGQSFSVWI
MGAAAGRSPHLGP
RAHFPLDVQWNDL
QPRSLDIEVAAYA
PKFLCNVAGCLFF
DHVTHRVRLYHIQ
EESKAKFENLCKL
VITKHNDDEQYAW
LNLSGNLISQTLN
SGRHYWEVEVGDR
MAEKRHTRDSEAQ
KSHCIAEVENDEM
YIIIGDTGVGKSC
WGQYDLLVLPPSF
LLASLLLAAALSA
DMNRNQGEEQRGG
MRALWVLGLCCVL
ITDDFRDTMPKNL
LKVCFGIQLLNAV
EEFTKMKQELEAE
ERFRPLTFHGLIL
TGARIMMFIGGPA
LDVLVDYLSFAQC
WWEGRLVQTRKSG
DKVKALLHEGPES
PPKDDKKKKDAGK
YLFKYIIIGDTGV
QRPLVLKTGVQFT
ETDKQEKKEVHKC
GLPAPWISLRGDD
TPSWCQSTEASPK
FLGLYRALYLVNW
FPLTVTDRPVMDV
GTLIALLNVNDQD
RPMLISLDKQTCT
PVREEPGEDFPAA
TAAIPSLPTGLFV
GCFRSSGSLLNNA
DDDDDDDEDNSLF
DVLQSWCEKLAEI
FCLPLRRAHRYDL
WLRQRILPSLLRR
LLVIFQVCLCQDE
EDEDKGPPCGPVN
PVREEPGEDFPAA
ENELGCCPWLTAI
FQHLLHTLNLPGH
SGAGGGGGGGGGG
HRQRKLRRNRRSI
AWNPEESTGGPHS
PTTDHIDTEKLKA
QETQLIGDGELSL
LPVLVVVLSIVLE
CRGPPLPRDLQGS
TTLHLLLLGLLLV
APFVHARAGKTKA
HSLNALLIFLIIT
CVQSIEGVISKKP
MRSLLRTPFLCGL
CLPEICAGPHLPH
MDEMEFTEAESNM
EHVESHWKVCPMC
KVDFTLSSERDFA
FIIAVLMSAQESW
LLISHQRMKKLFW
VAAIVAAVVALIY
SVKPAEYDQEGSY
CPGMGVALRMYPL
LNIEMNFILSPSL
SDFRNRGMTALLK
MNKLQNISEELQR
TSGVAELLPGFQA
NQSEAGSHTLQRM
GTAAAAATGRLLL
MIGYLGYCKGVEP
PSLESPTLPPLSS
QSSKPVNMTDCRL
AAQGACRGPTFAP
DVMFGKDVWPDDF
MRALWVLGLCCVL
SEGIPESPKCHEG
MSRSVALAVLALL
SMDFEEAERSEPT
LSKEPSARLLKHV
HSTMTPHGPDADC
KWVTFISLLFLFS
GRVIACFDSLKGR
ICSLDLIGCPMVT
AASQRMEPRAPWI
CWALGFYPAEITL
GVPVLGFFIIAVL
KGYHHFVLMKEGE
APFGDQSHPEPES
PFIFSPCLGCGAA
GSHGRQVCRRHEL
RKSSGGKGGSCSQ
MAPRTLLLLLLGA
YKLWKQERERRVT
KWSLATMSFLLSS
SRSVAKIYLGQLE
FTSAGSAVLLFLA
QLWNEIDDTCSSF
AGTGGGTASGGTE
SLLQTQHALGDAF
FFMRKEVMQEVAQ
SGALRRLTPSASL
MAISGVPVLGFFI
QAARNSDYAIARF
DSAGEECDAAEGA
MMEAASVCMGQME
HLCSECSQVTHST
KTHMTHHPISDHE
MVLMAPRTLLLLL
MSRSVALAVLALL
YDYHNYRGGYEDP
ILAVVGFGALMTQ
HTNLKKKFSCCVL
TTSSIILTTCIPS
AWSPPPAAVLRLC
HSALVKSRQVNRN
AGEVRVCLHVQKS
FLAAFCWMSLEGL
KYKRPVCDTDQWE
FQFKYGVPTPTNV
LYPNYLNPSSGQW
TYGKPVPGHVTVS
KGGPPRVAPNPTG
RQRPEPQVTGTVG
TLHLLLLGLLLVL
FEEHVESHWKVCP
NYTGSACDCSLDT
IIKTSTTAEKTDE
DGPNTYTCVCTEG
FLCGLLWAFCAPG
VFESKLSTRPVTK
ITDVIPSEAINEL
GWADWVLSPREVQ
FSVCPSNSVNHNS
DCVQLDLQDLSKK
KPDPEPDDKNQEP
CGWCALETRCTLQ
MTRLCSPSCHSVS
LAVVVIGAVVATV
EFQCGNRSCLAAV
LRFLEDTFGNDGR
PQPGRENFQNWLK
SSPVPLPPVTHLD
TVALTAFVTIALH
IALPSKPAKKKEE
FSQPVCFPPRPRG
APQLLIVLLGLSA
FGGGSFGGGSFGG
QLPKIIFSRDEKV
ALSAYDLVLAEDE
CKGVEPKTECERL
LYIHFGPRPLSPN
AGIGCPFAGVGCS
LELLEHCGVCRER
CWALGFYPAEITL
CCIVQHAGLAQPL
HVNVTLNIRPSTG
VCTFVWILNTDLK
SEESYPYVAVDEI
KQKVLVNERVMPI
VCIGILPGLGAYS
KEIPDEISILLLG
LGFFIIAVLMSAQ
HNYQPCVQRAEGY
TLRQVESTQSMIR
YKELQRLGLGNNK
VKQYESARIEYDA
FLVYRECRTWKES
MIAAQACFMYNFQ
CVSPKGPWTCVGD
AITSDILEALGRD
MSRSVALAVLALL
AKFAAKGEGQLGP
SHRLLAVCALVSL
RLDLSNNDISSLP
GDQPEAKRAVSEM
MEMVQQKKEGPIP
SVSEAERKAQVYY
TALTVTSVRGPSG
NEQGAFYGGMAGF
IAKKRLEFENQKT
SDEDEYEMESPNI
MLRSQLLLLACVH
SNAGDGPGGEGSV
MTPGAPSPGGYNP
MGIADLFTNQANF
TTLTEILKGLKFN
IDNWCRRDKKQCK
NRSGYTLIRKDSE
VDYDRQSGSAVIT
SMPVHYDSQLDTT
QDHQPTPDSCIIS
IVWSIKSFPGGKE
KLQLNEDELKQQE
EMETDKQEKKEVH
GAIQVNFTLVRSS
ILVDAMSQKHLQI
THPHQLMVPGKEG
FASLSANMELDDS
CLNTFDLVALGVG
PSSSPEQRTGQPS
SQGLGPGSTVLLV
GKMFVGGLSWDTS
IRRYTQMWSWSNI
ASVCSTRLGSTKS
KTQMSSCVAKWLQ
FKQPGKRLEHQGI
VFFGIYSSLWPAI
VCNPIISGLYQGA
SSTPIEGSPMTLT
RRGANFVTRKISR
QLLIVLLGLSALL
TDVIPSEAINELT
FYVVEQVGTQPFN
LELDQYAPDVAEL
FCLMVAFLILFAM
SRPLLLALLSLAL
FDIFVLAFFRFSG
EVVHADQSSCTFD
QLPYNGVVLAQTV
ASSPVPLPPVTHL
KQLLLERFLNRAA
GKKMRCEWDGGRE
WFLFQRHRLHLAG
AFFACWLPYYIGI
LDCSDESDEKACS
LLLLGALALTQTW
KYFSERGDAVTKA
AGAASLPTQPTQP
APARRPQRSLLLL
MSRSVALAVLALL
YQYGAVVTLECED
ADMHPIFLAHGPA
QKDLNLMAPGLTI
