# Supplementary material for: MHCII-peptide presentation: an assessment of the state-of-the-art prediction methods
Source: Front Immunol. 2024 Mar 12;15:1293706. doi: 10.3389/fimmu.2024.1293706 (PMC11027168; doi:10.3389/fimmu.2024.1293706)
Supplement: Supplementary file 1 [file DataSheet_1.zip › Supplementary Data S1/negative_peptides/13_HLA-DPA1_01_03_DPB1_03_01]

EVEGQGFCSGPGW
VRPLGPQASIRLW
MLALISRLLDWFR
QCRKDVGRPQPGR
GVGASLWAALLLG
GKMENPKGESLKN
NALIGLAGDSRRK
AEKRKEYEMKRMA
CKEHGFAGWFETS
YVYRAKVENEVDR
PVYFFGVWWKNKP
TLSRFSYKGKRCP
LLHGGGRPALLAA
HARQQHNERLRKQ
KLWDVREGMCRQT
SERCDGFLDCSDE
FTYASQGGTNEQW
FNYQGTKRWLEDN
RRSRSRTSPVTRR
VEAHSGASTTDSS
CPTDGVKGMDGFC
QCAKNLGTALAEL
AQVKIQGQNKEML
VVKVLTELLEQER
FLHFLWAGPLQAI
SRPAVDPAANRLG
HEQALADCRRALE
QAGLNVIKEAEAQ
KLWDVREGMCRQT
EVSASQDKTLTAE
SAGRPKRPHARRA
GAGGETPEAPPES
PTEEEQEQGEIGA
AKYPDYEVTWAND
PFIQMVHYISTTS
AAPASVPTAPTPF
KRSQEETPGHRRK
PCKQLWCSHPDNP
QALQVTWNIILHS
SGPRGTLLLLPLL
RYNRDLEQDEAFI
VIYMLIQAYKVFR
SSLLRGRCRSLSD
YGTCIYQGRLWAF
CQLILKEADQKEQ
PGVFVANLTEWKR
QLLQQVDHLKQEI
LEANLEWMQEEME
LPASSPCTLGEEN
LMVEEREREIRQI
EVDGLGVARPHYG
WREWADSKSCCDY
AWPDHGVPEYPTP
FKTTSRNLARAMC
PLPPEPENGGYIC
LGDVVIPGIFIAL
DSLSRHARPPDPP
PLKPTWWFCAFPY
EKIFAGKVLRLHI
RHERDAGVVCTNE
YFGGDECSSGFQR
FLQTYARGRTTYQ
KWTAYDAHTSENA
VLHCRVRYSQLLG
TQGFYGTVSSPDS
ALKLQDEGQEAEG
LSLEILQIIKESQ
SCKETFNLYYYET
TLVLLLSGALALT
LLLLLSGALALTQ
CWALGFYPAEITL
KMRFLGLVVCLVL
KFLVIGSAGTGKS
DFPPPPPDLEQLR
LLEQLAKLEQELT
PWGEPELLVWRPE
RGSALLLASLLLA
HLVQFHEPDIYNY
GSSGGVIYLVTIT
AWALGHWKLCFHY
SQRCTKPSCVPPC
AAVTDLAWDPFDP
GLALHCQQFWAMF
MYLVNGSVFSIAN
LRNKPSDLGTKLQ
LLLLPLLLLLLLR
YYSDSIFFLSVAM
IKVDMRTISFDIP
TPEPPSGRVEGPP
FMPKSTIYRGEMC
DIDKRGKYDLLRS
GQVVIQLPGRVQL
LILLLSGALALTE
RENLRIALRYYNQ
RRKSSGGKGGSCS
MCTPIRGLLMALA
YFMPKSTIYRGEM
STSYDYCRVPMED
AGLGFAELQDLCR
PEPEPKPEAAVSP
HVTQPKDGGFCEV
NCYKGYLPRQCLK
LTTSEGADEPQRL
EQVESRALTMFRD
ELVKIINDNATYC
AVPLERGAPNKEE
RAQGLQRELDGER
GLGMPCGVYTPRC
SSLAPGPPPFGLE
FKVSSCRECIESG
KEKNVTLLWKPLM
DEAVILCKTAIGA
SSSSSQYTFCQPE
GAAPANGRLSSSS
FLEYELNVLGTHK
TLLLLNGQAACHM
MGATGTLRTSLDP
LGRLKDIALGMQT
WTHLDFHLEFHGD
PGSPVRAGASIPS
PAQPADEPAEKAD
NISSVTGAICLDI
KAIDLASKAAQED
MVIQTETDRHITL
IKYPDRVKHLILV
IVLLFQEHQFEAL
QGMDLSANQDEET
GLLFTALAASTFS
DCKLQTLVLQQCS
LIISVKYDHHRDH
NLQQDGSSFALEQ
GPELQEELDTVGQ
IVFSTRGTTLMKL
SAVAKKKDKVKKG
ADILPKKILASKY
TLGCYNKGCSFRY
GSHSQGVAYPVRI
WMIRMMSDLESNI
QGQNKEMLAAACQ
IVFFLIGFMIGYL
MRELRIRKLCLNI
LQLHGLNIEESMR
HLGILGPQLHADV
VLAVPLERGAPNK
LGVGASIKDPKDL
PEAPPLLLAAVLL
ADIYLPALGPDSC
RGVEESPLNNDVL
GVKSVDPKTGKEI
CECDTINCERYNG
AQWTLKPVLMSLC
ASRGEAYEPLAWN
PPPSPGPSAVPSS
QITATECDFTAAS
FGGVGSSGMGAYH
EYGSFGTAEMLNY
LLGVASCLLMMFL
ELIYKEFFSQGDL
RWSASFTVTKGKS
GSSSSSSSSAVVA
EVEGQGFCSGPGW
HEGQEPFLQWLML
RSQVDHVIWPDGK
FNGSEDCAALEQL
SKTAKRNLKRKEK
LLLLSGALALTQT
CGYSDQCKDECCF
LVSILGFVVNLIG
AFNTTGVSSVQTP
YRDCLTKWNRAIE
PYVLNVTAVHPWG
AHSVEECRCPIGY
VGVFLFLVAFVGC
RLLLLVLLCLPAV
NHGQGSYSYSNSY
CGNHLLEVGEDCD
YSPRGEEITTKPE
CLVENAGDVAFVR
MMEVQGGPSLGQT
FSGALSEGQFYSP
PTDLPPPLPPGPP
ASLGGHLTHVLEG
TENCVVGIQANTE
SLILEYTWLEAVI
KKDGADFAKWRCV
ISPDTVGTLSLIM
PMCMQDNQGGAPN
YEIIFWENTSNAE
LNDSPVGLAAYIL
LLYGTEVHTDTNK
ILAVVGFGALMTQ
AVGDGIVLCKMIN
MMTFYRTTPAVLF
LVHKLPEKNKEML
IELGKCKAEHDQL
KILDKCNELLSWL
PLVAVVSGPRAQL
LYCDLLLARFGLI
RYGRNTLIQFEDF
SNLKMGHNYTFTV
DMEDSVGLDCKRY
GQLSQYPGSYSDF
NMFLRCVSELVIE
FIIKPGSGAQTLQ
LLLLLLGALALTQ
QFPDQYSDILRLL
ASAKLWDVREGMC
SAQDKALLQMVEA
GESGFPTKMPPQP
QSFLTEFINYIKQ
NIEDLVVHIKMVT
PEGLPGFNSGVML
FIQEAKEIDVDAV
RSGLLGFVGPGSL
RDPSLRKSGVGNV
ILDIVLLFQEHQF
KKFQIPCIVPELN
ALRLPSLLLVHVC
CGHTSVILNRMAP
DVHDVTLHADAIH
SRALTMFRDIAQQ
PFLEAAGHKLGAK
ASLFLACVIVSIL
LTLGYMAEAFGVG
PTDGVKGMDGFCS
CFNTVGSYSCRCR
VLFYKAEVLSEEP
TTLFGKKSSPLTE
TFISLLFLFSSAY
ADKLTRIAIVNHD
PECSSLEQEELQA
LLLLLRAVLAVPL
GKRKGCFSKRKNK
KRQPDGPLGPLYA
DGPIYVTVPLATQ
CTNDMFRLALHNF
AIMSSKNIAQIAV
EHLIFFCTRAWPS
SRSVNEFLSKLQD
PTATACPMKSNEH
DDVLTATSQPSDD
DDMKRTINKAWVE
PGHVFTRGMIIAV
KYNPKYSVANDTG
PVREEPGEDFPAA
SDGKDDKELCHVC
AASFQAWGPPSPE
VAYKDQWEDLTPL
KRARKHVKQDSNV
CLLLLVAIVGFQV
SVSRTPGHTRYFQ
FLEDDDKLEQIRK
ALLLASLLLAAAL
CSSLEQEELQALQ
RVLGTSPEAIDSA
ATRSRYVRLVDSV
HSGSDLKETGIAN
NGSQMLLVLLVLS
SVRVAAAVVRALP
RKLSDHKLNNTPD
EEQRAAWNALRDE
DLKSGSGKVYQGP
PFSVIYRYFPGFD
QLTLEKLHEWTKP
YPPRGVEKPLHTL
PLGMLLGLLMAAC
SLLFLFSSAYSRG
VLLGLVTAALWAG
LGSAQKGLQVDLQ
LFHYSEYLVTAVN
VSIMAGSLTGLLL
MNCRELPLTLWVL
EQVRARLLQLGQQ
PANQMVKCDPRHG
SSRSLQTLALETE
KFDKYKAEKSHDE
QQTYPSGGEEQAQ
KLMLRRSETVVER
QFSTFHSENRDWT
CTLNKKIRNAQLA
REGGDGEEQDVGD
ERCYSEAQRCDGS
PEMEAMSPTTQPS
DKKSGVINLTEEV
GLRKCVNELGPEA
RLSKDAHRYGMRG
QSDYQDLCSIGKE
YRGDQDATMSILD
QGDLSELPELHAL
LTLALVAVAGARA
AQAFIDACSISDL
EWLRRYLENGKET
HPEVAEAGIGCPF
AAAAPGNGRASAP
LLSAFCLLEAALA
GEGEANSTRATVP
GAHKTGVVRYVGP
DGVRVPSENVLGE
TPEAPPCYMDVIP
LGGAVPFAPPEVS
PGMGVALRMYPLK
YELLPALDEVLAS
GPDGTVPMPMPMP
KGKKDRDMDELKK
TKSYNETKIKFDK
EVQLDMEPQGCLV
DKVTLEERLDKAC
HFELNVFKPMMIK
TTTTTTTESVEEV
EKAEKAKIKKAIQ
TFCKLTAILIIIV
IGFLTRTVLENST
GIGLSVLVIMMAT
NWANRLYVPYEQG
PLKPTWWFCAFPY
TCNRFRLLLERRT
GNLTLEGVTRGQS
GFTPEHQRDFIAR
SQRRDVPRTTQST
NITLIHPKDLTAL
SYSDGDDCGHGKK
REGICNGFTALCP
TPVPVAELLLRRL
KYVFFLDPCNLDL
DELFSQVDEKRKK
PEKEDGKLNKLCR
VNCSIAVCQRIQC
RRVAELLLAKAAG
SPVSSWILLMRQR
ESEGWREQLALIA
FTTLSTEQMLSSE
VEGVMRVIGGSNH
REQVAQLKQKVLS
RRPGSSPKVALHC
VLISSLQDCLHGI
EQLVKMFGSSVDL
YRDAAVMAFGCIL
SEKSPSHSTPLPA
VCNPIISGLYQGA
AIFTVYLGSSLHM
IEERQGDVTCVCG
KGQSIQPFISRCA
PSCAEGQSCASER
EFDRHSGSDRSSF
HLNSMEVTTEDTS
LFLHAGVVHCLVS
LDLALEGMAVFGF
EPDDLKEFLQIDL
IVFFLIGFMIGYL
MDLMRADMGGAAT
VCNDVLSLLDKFL
YPDFTNPTMRAWW
VSPAMSYLTSYQP
THMTHHPISDHEA
PELPRTVRTEAGR
LCFFLLLLAAAGA
RQEGRPMVNLIRN
PAAQYVDLLLNPE
AIPFASYGLHHTS
LPNVSQLRSSASE
KFRLPEISRFSAE
EGMDEMEFTEAES
EAAGEALQSVHAV
QELRRYLKSGVVL
VFTFSCQSPENHF
TTTTESVEEVVRE
HCELITDDGIRHL
LAGPSSTPQENGT
RKGQGLTGPTLLP
PLLLLAILAVALA
KVNGVTESTRILG
GGDAKKLTESYIQ
RAEGSEKEESRRK
MAEKRHTRDSEAQ
FTDCNRHTQVCIN
NTHIPENCGGLGL
GDAQRGTPQDCQL
HYKTDQGIKNLSV
NSSPLLRGSHSLE
LRQRPEPQVTGTV
ASSPVPLPPVTHL
YWLGVSSFIYFLA
KSKKWSKKFQSFI
CVFPNGTEVPNTR
LEDTGFWLESKIL
MGSDFQYENANMW
QSCHLDLPQIAVV
GTPDYIAPEIIAY
FSPEKSKLPGIVA
NTSYHRQEVYVRS
QFYRLWLSLFLHA
SDSSPEPKAPAPR
GFLPFSAISVELY
MSRSVALAVLALL
VLSLCEKGDAMIM
VDLPKKHGRGGQS
DIPPQEILTKDSV
PLFAYIQEFRFLP
AKYPDYEVTWAND
TITAAGVDHRVIL
GDASVGKTCVVQR
ERDAEDVKKQPFF
RSIHDFCLVSKVV
DDKWRDLNVISSL
DIACMIGYRPCPW
AQKVLRDAVERQS
PSFPQPDEPAEPT
MCHCLAWFIFDYI
AHKYITAELKALE
RIQRYCNCNSSMP
ISMAFKLLILLIG
KEQQKLESIADMK
TCPERLPSMKGPI
ECMIRLFNTAVCE
NWRQAHMQARFVI
SARFNQYKYNQNF
LRIQFWIGAVIFL
LVPVICQIRSQVG
LTYEASMTRLFRE
NNPIHPNLRSTVY
SKLGKSFEMLILG
SHPVVALSELSTL
KKETEVTRWVPDH
AANRLGLPCLAPG
HFSKYGLQDSDEE
NYLNKAKWLEMYG
GAILSFILNVLRG
TFNAGSDVGSDSE
ITKGFSEDRLLIA
GPCGWILVAFSFL
RAEEFIGAGEQAR
AAAAAAAATPAVR
NSTRILSSQNFTL
NALVVFCMATYGE
KISSSWVCLLLYV
GHCWGLRSTLASF
DGWGALQHGQTVA
VATRICQGEEQRF
VIEGGLNVTLTIR
QDRCSDAAGYPHA
CEDGPVFYPPPKK
LRPSPRWTAQGAR
MAIMVQSPMFDGK
WAQREGVKSPVCS
WQNPSLQQPMYIF
ERLFLDHPHRLTG
KKDGADFAKWRCV
NVLRRPFQAQCGH
SKPCMNHGLCHNT
SAKLWDVREGMCR
KCARMPGLKGFVD
PPGWEIKIDPQTG
FDMAVMFMSETEK
ARGGRRLLTTDDV
HHPISDHEATLRC
TTIKTFSGGYVHV
LSSMTEEEQIAYA
GPGARGLLLPPLL
KFICEQCGKCKCG
CHKGYTRTPDHKH
GPRWSRPLLVKKG
KIEFLQSHENQEI
PLLDPRFEGYKLS
KCDPRHGKYMACC
IQITSQAQAKAES
HCFPCCRGSSKSK
DSSCLESHSSLSD
KRTQSQQGLQENS
CNCCVARYDQHCL
SRTKSNKDGGNQE
GFSSPCTFAAAVS
VVVRRLAVRRFGS
TCVEWLRRYLENG
PGKQCSPSQGPCC
GDFYRLLVPGTYN
LWLMHFMAIIYTR
STHSIYMFFNTSE
GGSAVDAAIAALL
PHFSTRHEGSFQV
EGYIDSSDYPLLP
QGQNKEMLAAACQ
CFNIDEAPGTVLR
GLQQTVTAWTAFN
RATILCLLAWAGL
PGCLWLLAVALLP
MELPAVNLKVILL
ILREHRVDDSGRQ
GAVRSYALELNLT
PGQPVTVICVFNW
PFCAVKMKEALST
MIYCSHCRGLVTV
SLRQRPEPQVTGT
CDLLLARFGLIQS
SLSDSPPGSRVFT
CFGQVLGMLLLDS
KKEFGADCKYKFE
IGEFAYTYAAMYD
TGGFDGQARQPTP
AKVKLQGKEVGVY
SKRIAVVGEGREK
HPEVTETMEKGFS
KKDGADFAKWRCV
DGPVFYPPPKKTK
IATTTTTTTESVE
SYCPGMGVALRMY
EVCFACVDGKEFR
GSDYKQYVFGGWA
CAQTPYGCCQDNI
LQVTWNIILHSTG
TAKSGGLSVEVCG
LEQTFATMVSSLG
IIAVLMSAQESWA
AGPYGANMEDSVC
LTGVRKAALSWSN
ETTYDHKNTFTLS
KLHDELEQIRLKT
VHDVTLHADAIHR
ALSTDHGEGFQRL
LCGGFTWPSCVKK
EMLAAACQMFLGK
RIFVCNRNGDTCV
LAVSPAAGSSPGK
YRPRKEPLIVSIL
GSVEKTKSVVSGS
WFYVGMAGAFCFI
FVTVFLVLQLRSG
ALLCLGGADKRLR
LLGLWLPRPVPLV
RSGQARRSSPPGH
YEEAVYGSSGHCV
KELDGWVFVELDV
MDRYGGRDRYDDR
NGHCALKLWRCDG
IAMALTGGIGFIH
AKGPLLKKELSSF
WIGFLTRTVLENS
GSICEKYGLEECT
DDKELCHVCCMKK
SQGIGQCYDSSPC
NEFITWNDIQACV
AVCDIPPRGLKMS
QAQMKGKLARSTK
ATPKGYEPDASVT
CKDECCFDANQPE
