# Supplementary material for: MHCII-peptide presentation: an assessment of the state-of-the-art prediction methods
Source: Front Immunol. 2024 Mar 12;15:1293706. doi: 10.3389/fimmu.2024.1293706 (PMC11027168; doi:10.3389/fimmu.2024.1293706)
Supplement: Supplementary file 1 [file DataSheet_1.zip › Supplementary Data S1/negative_peptides/13_HLA-DPA1_01_03_DPB1_04_01]

NECDPALALLSDY
VALCSLQHLGSSD
EIRNDYYLNLVDW
MTLGLRFLEDTFG
QLWLVLLWALVRA
VQPPFAEGSDECL
RMHESMKLFDSIC
SRRVLQESCEFFL
RVWDMSKRTGVQT
HSTSAVDLSTCFA
PTSFVYGSNDENE
GSYMCSCHKGYTR
LDVNIQIYPVDLG
NVKEVDRRSFDLT
VMIGEDKLIHFSG
ILQNRRHPQRNFI
REDLPIWKEKYSF
MMTISRTWKKQRS
SSVSWGILLLAGL
ECDPALALLSDYV
PKAGAVNPTVKFF
MYMDRRCVYYRKP
LLLDRRCQLNVLD
DGLRCAVSDVEMQ
ESQGSSHFSPPDD
DDLTVTNPKRIER
TSQAPAPAFSGQP
LSLLGVFCGGYLM
PDLHKVFIRGGEE
SIDDIGGALSKLS
HGKGIIHRDLKPE
YLQVETRTSSRLH
CKLDYDEDASAML
YRRNQIHLFGVLL
DVLLYFPEQPSSS
GNSPPQRQDVDHD
MCFGLAFMLAGVI
QEYLMECIIQVFP
DFEKACQAKSEAL
NHLLNYYKEQKVL
SKVREATNDDPWG
LSRLVNCLTGEGE
VQHAGLAQPLRVE
TSRNLARAMCMKN
GDIASLSIVAGDL
LTGFSHEELDDSW
PHLGYILTCPSNL
PADPDAGAAPEAP
TELYRTGKKSHLR
YKWLVCYLLRETY
ARAAEEGGANQSP
CPVSDILYKGETI
EFQNIRYKGESVQ
LVLVVAAVLLLVS
QLLDRGIHPIRIA
PAAGGRVYPVSVP
TAITILVPELRPH
SIPKDSLRMAIMV
CEYPLNLRGTRLK
FYHFSRAEQSKAE
DKSLNLSTEFISS
SGKRKVYLLSLLL
FKGTWTQPFDLAS
AAAKKLINDYVKN
NFNGPSGLFIAAG
PKLIRDWPNIYTY
ILSSMDPTVDPCH
ILAYIDGLETEKC
HHDGLRVWCPESE
LTCRSLSYPDEEC
RMANADARNMGAD
VLVVWAGCSGLVF
LLVGYGNRSDVPF
FGIQPCSICLGDA
FICSLDLIGCPMV
CNGVLEGIRICRQ
TTEFLDISQLSFI
EVVPPAMYQFSQY
KYLGINSDGLVVG
ILVTEKGNTVLEF
VLVNDFFLVACLE
GHVLCRKCHTARA
ADSPIPERGDLSC
FQELGWRDWILQP
LSRVSIMAGSLTG
MSRKVTTNKLLLS
HHVEPLERLEKLL
LLLLGAGESGKST
RILYSFCTAFKRS
FEGQSQVQPPPSQ
TDSFIKVDMRTIS
YVQESQNKFFKLP
EEREREIRQIVQS
LGFYPAEITLTWQ
KCDPRHGKYMACC
ACSNSAQGSDESL
LHQFFLNTTGFSF
PKTECERLAGTES
KDLCNFNEQLENG
RCDIILVMEIKDS
TCHGAGRALSRAK
RERGSHDNITVMV
TIIIGHSSGAIAA
LGQHAHPFFFTIP
EDSFQVGGGETYT
RGRGGAVGGEKDP
PRQSQFLNVTATE
LLPRCTFTKEGCH
SGAPFWSGPKRCP
TDSYSSAASYTDS
LAANDDMVFMHVD
LKSHASGTYLIRE
RYFSEADKIKVAQ
PFSGATTGTGGRI
AVYAKMMGIPIRK
KDFWKAVIQVRQK
LQDGCELRINEKM
KKPCITYGLRGIC
WFHKKVEKRTSAE
KCIEGGQKFARKS
EFSVNKPVIGSLK
ITLEEAPWLGWLL
EDRGPVLESIVAR
VPVRLNQTVIWDR
HADWRVQVAVKHL
FMMRQSNSTAATN
EIMRSFSLSTNLQ
PQQARVCPPHMLP
GEINKVVNKYIDQ
SPRRAATERPLGP
ACNCLLLKVNQIG
MSVNESCYKYGQT
KEKEEMRKIIGRY
PEEAESALEAAHY
VRTPFEISLWILL
LQMQLASKESDIE
WALGFYPAEITLT
LNVQHNGFCERCH
TIIHLKYPLNCSD
ALFGALFLALLAG
YFVFIQLLSSGSA
MDLGKPMKSVLVV
KLKNVFLAYFLVS
ILLLLVLRKRRDS
MQTLHPDASANFH
VRVPETAPEVKRD
KNFSELPLVMWLQ
YLRCCKICYPLCG
GLLMRLQGDANNL
SELLSDNHILTTI
ALRFNKHYNHDLK
FVEHGPYVVTSNM
GMIDKNELKQALS
FSLSGTLETVRGR
VRQFQFTAWPDHG
LNSTAVHVYWKLP
VFLPLKWSLATMS
VPPRYPRDVRDYF
TMGRHRSNQLFNG
DYSANAIAFYSYT
DILTYEEFHPFLF
YNYCSNIMRGCLA
VFARLYPCKKFNE
FAGPAGNSVETRG
ESDFDQDQVIDRI
VSLLGLDIKRQEK
PGKTEIQKCSVSA
TAQCAFKSKSEKC
RHKESQDKNDHIS
FEPNFMLFEKCEV
GCLWLLAVALLPW
LLASGTDGVGTKL
RKDNAPFRVVEPW
PPARFIWKRGSDT
WCCLGFIAFAYSV
FPETKAEKYVNKA
LGVAAAAALWLLL
PSGPAGSLTSVEF
RKEPAALQYIFKL
RPHPFQNMPGAIR
KIQGQNKEMLAAA
SSYNASFPSSFEL
LPGDISAAYERQD
GPYSTLSSPQLGR
NYTLPAFYMGNFS
WASCNYIATQTVR
EDVLELLKPLSNV
PLCLWIYSWAWIN
RFLLNQQICPVLY
KSCPSVCRCDAGF
NGTDTVQEEEESP
GEVVTPTAPQEPP
DQTPLFYPWQDWA
EIFPVDLQKKAGR
VNTATNQGNSADA
TTLEKVINETWAW
TLFGKKSSPLTES
VSWGILLLAGLCC
PVMSLQDQVRFVK
VLLMDASARPANH
DALGFCGHTVILT
AEYQHFIQQCTDD
TSENNMPRTNKTE
DISEKGSLDQDRR
GALGDCWLLAAIA
RRGTQIVLLGLVT
IIVTSIALLVVLY
EALSGGATTEGFE
SVWFVVGMIGAAL
KEQMEFEESMRRL
SGAVPFPTMVALL
QRSKSDPSRLVRS
TKNMRNLNPEDID
MEGMHQKESYVGK
SSRKLVGFISAIP
NLTSMTFRGSVTI
TNGATAGNGDDGL
EDRSKLRSVSVDL
ILFSLSISVSLFL
WAWKNATLAEQAK
MGLFSVYTGLIYN
SQHSSSSSHWHQE
TRHAHSGHGQSTQ
FAYCKVVLATSLI
DMFLLLYFSECNK
REMVECFNKISRD
LELIEDDDTALES
KNIILGGVKAVTL
KRKLSTGIALIGE
GFPSFNHTQFPPS
VYSSVLRQCYSMY
THMTHHPISDHEA
IESPGGEMEEAEL
ETQEKRFKDPGLV
ASQIIAEIRETHL
WQGEGRPQYQRFM
DLIILITFGPLAV
YEELFSYSCPKFL
RVQPQWSPPAGTQ
SHIRGDINILLIG
AQGFVIELLLTLE
RYLGKEGWAPASY
DSITYPQLEGFKF
YHYVTILMKGEVD
LAFWQDLGNLVAD
LGLRFLEDTFGND
GFFIIAVLMSAQE
GGRGGRGGFGGRG
LPIYAVTVSMGLW
KTPENSKSLNAVY
DLWDSFNEVTNQT
DLDRTGPLSMTTQ
FGGKRTSDKVKVA
GFQCQNGVCISLI
EGFFLHLKEFYLT
QGFNVRLSGQDVG
AAKTPCTRFRWWQ
GAVLLMDASARPA
GYSGLRDVYLLHE
TLILAAFCLGIAS
EDVEEAGALQKNH
NPNTNDLFNAVGD
VKGMDGFCSRSQH
DFLGGRGGSRPGD
GNWSICNGNGSLE
PATPEVKVACSED
KSKAAASATREWT
SGHGSCDHGICRC
CTCASSDGKDDKE
VDDNALQCLEEYL
DKGHCVDLPDTGL
ALGVGLALALQPG
IIAVLMSAQESWA
YEHVMKLRQAALK
RCREGALSLLQHL
MDRFEEVYFRIQD
PLDLVFSFVFGAT
YVSYLINTTVEEK
TIEKSNLNRQFLF
EKDCGDSHILPFS
LLEAALPRFFRGA
FQNFPTELLLSLA
ITSIEYQWIQGRL
VHLEPVRIPHWER
SIPPCEHHVNGSR
RKGTDIMYTGTLD
SGADLLCQRLRVH
FLGAAVFLCYAVW
HYLFFACILVVLL
LLSLLLLGAVPGP
HSVRYQCKNYYKL
GFVSAAELRHVMT
SCKYNPKYSVAND
MCGRITKRVTREL
VRSLCRASGSRPA
LYFTYSVHWEESD
QVNFRGFMRTLAH
TTNQERWAIGPHD
RLAGTESPVREEP
LYLSNYLEDFGGG
CGRQIEIQFAQGD
GKVELVFSATPEK
GRKGTDIMYTGTL
FCDGFRKLLDHLQ
DSKNGLSAWELIE
QLPSRVPRDAARY
KSEEYSVTNTDET
KLQRAIQEHPVVL
INNTFIRTEFGMA
DIAPRGVKGAKGY
LGLQASSALAWLT
LNKEAAEVLQNNR
GVLIVKKYVCGGR
AQDKEHPRYLIPE
PCRINNGGCQDLC
QEAPIDEHWIIEC
DLSTYGDSLSGWW
QKHLSSCAAPAPL
SHKVSPMLYKQLR
RVVSTSLDCLQKL
LRPEDLPIKYAGL
CLPNYYRCSSGTC
GFVPVAPICTDKI
CLVAGTKCDKVAQ
HHVNKRLEEEADR
DSMASICPTDGVK
PGYGDAINCRDCF
MGLQEMAGQLQAA
KGACHGQTGMFPR
KEQLKIWMGKMQK
TARYVDQGGNKRP
THRLARAMMAFTA
VFKVAIAGAPVTV
TDEVAQPAWLGFL
VVALLVIFQVCLC
VMLIWKIGPALSC
ERWDAYCYNPHAK
MASVVLPSGSQCA
DDSNWWQGRVEGS
DKTTNVSLYPGYN
PVEAFKEWKEWII
MSYRLNTHVKPLI
RGLCLYYEDCIEK
LLIALGLLLAAPA
LEYLAFSDSSKWV
IGGGDTATCCAKW
GMTRKDHADVSNQ
MNRVIRACVEAPK
KLAGTQTGTCLMV
LRTSSLSHSACPT
ASFSFSGLLSWLK
VAGGAGGGEPPHV
EQNRRSEEAHRAE
SRFRMLFTSFVEP
ADTTICLKWKNIE
ATAVVQLYLALPP
LANSSLGFILADA
HLVNSVSDILDAL
RKGMKHMVILLTL
YEALSGGATTEGF
ALQTPALNMLFAP
EGAGPTRTVEWLN
EKRCLELFGRDYC
TADTTRHGHSGHG
IFVTFYQCLVTTL
FGTYYRMIQTNFI
QNEVDAFWCFCGF
VHFGQRHRLLLET
RALEAECRKYPVV
RAVLRSREQTAKA
SPSKRTHQRSKSD
IVGVRYQCSLCPS
GADYAEPTWNLKD
DKDEKISRDELLQ
GFSLSCMVFFLIV
NAPSTCSFKRYGC
TGEEVGFVVDAKT
VGKTCLINRFCKD
ITRSPFPVHVSEA
GDTATCCAKWNTE
LTMFDAVLILLLI
TSKWPAVWVKISS
LVGIIIGTIFIIK
IWTLILHYSISMP
LTDCMERAREVIP
ASAKLWDVREGMC
KAASRNLAFYPPH
LSWHLNENIATYC
TSRNLARAMCMKN
YVCEASLPTVPVL
EAPGTNVVSEPRE
DHTNETSNSTVKP
VLEDWEDSVNIGR
QNHCRSEVILEKW
LVFVRKLMDLCFT
QLEECRGRWALRL
VRAVQSSTSIRYN
STVGTPDYIAPEV
YQLVAGLPPFRAG
LDHTLQSPWEIAA
FKKIPLKPSPSKK
GCSASNSSEVDGG
GWRQAGVNHVLIF
GFGALMTQLFLWE
LKLQLPNCIEDPV
ARWMVLRNSWRAV
DPQKRKPDIKKAK
CFLIVYMAILVGT
VLPTLPGTLCLRI
AQLLQCQHHPAWY
EDDPPVSLFCCCK
ELNFFFQKAIEGF
FDTNTSVLMKALE
QSLAKVENACYAL
NYVRVVEVWWDEY
FWNDCISSGLRGC
RGKSPPPEFAKVS
SHVYMFKNGSGDS
MNNNIEEQRRNRL
VVYALFGLAEFFS
MGGYCGYLATMAG
LACKIEMVDYKEE
VNTYYDFSKGIDH
DDKQILENLSTSP
KRMVSTSATDEPR
IFGFVAFFEVGPG
RFCKDTFDKNYKA
NGQCAGSICEKYG
LDKSESREKIENV
PELKQITWLSVTG
SCQVNSHFRDGMQ
ADAMEVIPSTLAE
QFYSPPESFAGSD
DLVGPSPGGAPCP
MFIIMIASCVFQV
SIPFSVVGSNQLI
QNTKVPVQPTKTT
EFSAKDIDGHMVN
VGWVQNTDRGTVQ
HQSAQLSVLLTVE
DVANIFPATFVTA
TQSTSRPKCARAS
VQRAEGYFRKWKE
LALLCLGGADKRL
KHLQDIKVKFSDP
CLTFVTPCLLAGD
IFIRTKDGIRLNL
PEETSASAGLPKK
TMALCNQFSASLA
PMNFNPSNPYCNG
SLDWWITDKCNMI
YLPITFGDKFTPY
DFVVSGTCAEQMY
VASHPATVPSNER
KAEEKDELLHFFQ
LLSGLVCQSPGDA
TIRTTTMARLECA
LNQMILTYYEGEE
AQQELDGKPASPT
SMKKAMVEYEIDL
WDSMASICPTDGV
LLGACFIGYVLPL
SIFECESTGGSCW
LLFLLLLWLPDTT
SSPVPLPPVTHLD
EENLPCISCVSNR
RSSQESQRQAPEL
AKLWDVREGMCRQ
AAAFFLSLFLCLF
GTCQDWALGGGFT
VDGSDEVNCKNVN
RPAGPALLLLLLF
QGEEETTRISYFT
SDEGQFNEQNFVS
PFVTRNKDVFQCE
SGSLAYQGPGAEL
CGKKVVTAGAIIP
ILNSIWSHQMYYM
LIGLFSPRCADLW
CCFDANQPEGRKC
RAYFILLQNPQFN
VDETQVRSLYVSC
ASQPAVELVSGSQ
QLPYNGVVLAQTV
DMNSLDRAQAAKN
HQWLQSREAKLRL
RSYLSQPRNPGRE
FWLGWLGMLAGAV
ESEGSGVCQLYVL
GTMTVDWNEWRDY
HGEAGHHLPEPSS
EKVNSQFVVNLAY
GLEADLECKQIWQ
WDNLKGKKSCHTA
LAINHTPLDQNIS
LRPGSPARVVQCI
VEPKTECERLAGT
LPALTVHVTQPKD
DKENTEERLFKVS
RLEGCKTKVYPDN
SIIKDLCRVLYFG
KNRQFFNEPEENF
SAGRPKRPHARRA
RFKAEKLEMALNY
VLGFFIIAVLMSA
FRTYQAFMWALYK
QPGAASAAINASV
GETVMVNAAAGAV
AVGGALLWRRMRS
MMQREKSENADKT
PNPTADCKTAVNC
MAISGVPVLGFFI
HPVMRRNPFGVDI
VMEGDDDIEVFRL
GTVEGFEPADNKC
ACCRGYLARKAFA
PVMRRNPFGVDIC
KGGPDDRGMGSSR
PSFKGEWEHAEVT
YGWKQGLKTGMYY
CGDDQNGPKIAVQ
VFVALSDDTAWII
EMTQRRWENMPVS
MMDGAMGYVQPPP
SPLCGGFTWPSCV
SNYVNVEFGVPFP
EDLGRMYNLVSRI
LTYLFMLAWLGVT
SKLPAGKNVLLLG
YKSRFWLLKLLFR
LFKSLCVPYFVLE
KAKINQGWLDSSR
EVFKAFYLGKHSG
VQVDQLRMQGQSV
SKSSHCDSPPRSQ
LRRGRSEADSDKN
KADLSGMSGARDI
PGWLGKGFDWPYV
VPPQGLYDLPREP
TASPPTDLIWKNQ
LHMVLPAPDTDEK
LSKNVLCSACSGQ
GLSKENLLLRGCT
SQDTGKYCFGVED
TLTEILKGLKFNL
VIVVAVSVIMVIY
KVAMRALGFDVKK
ALRVLLSCVRGPL
ASEGSAESMGPDS
AANSGCSKAIGAL
CEILTRRLDSARP
LLIVLLGLSALLQ
RTTVTMITVSGSA
RRWSEDCRLEGGG
SIVLEGPAPAQGT
DCGDYSDEANCEN
WFWWHWQGEGRPQ
LSPDVTPCFCTIN
SSDPASDAMDPFH
CICCFLLGLLLAV
EDQMDEKLMEPLK
NAPFPCAPCKNNS
GSLLDFLKEGDGK
GCFTIKSDVWSFG
SGFSLVMNHPACV
FCITLLHARKRVA
AYQPAGLNTHAFD
GPMEGELPGEACT
DIMDYIQPATCTD
EGTLVHAVSVLAL
KMDWGLFDKNAGE
PENLQADKKGRPT
KSKWGIGYRLSMY
EGASGRPGSPKME
DVTCVGPGAHKGQ
LKASIPFSVVGSN
REHVAKMKKMEME
GRPKRPHARRALC
IDKFRDPQMCFDI
ARIRILTNNSQTP
VPHWTKKQLHEEV
GSDNDSDSGSNGG
GITKAEKLEIAKG
ATTGTFLLTVYSI
SEGRALAEEWGCP
AAPASGALRRLTP
LANIRSKFKGDKA
LAWNPEESTGGPH
GHYETAVEPKFNS
FNSPNYPDFYPPG
EGEGRSKKEAKNA
PPAEGTEGTAPGG
SRATSTATSGFAG
CREFTEREQGEVR
STDVTSTELTSEE
KLNIPKVLLPFTR
VANGRSLVWGAEA
QKKKKIVKYGMGG
FITLFLLSVCYSA
NPGAVTVAWKADG
LMKRNHLGAFLIR
KGACHGQTGMFPR
SVTKCFSSKNSPL
LAGLCCLVPVSLA
NGFICDYELHELF
ADYGQISEETWTY
KYVQFHESKVDTT
IFVGPQHAGNYRC
HLILKVLVFNFLN
KAACFSQYETMYQ
LYFLFLCFMVFQV
VRRQRPRRRVCWA
PMLLALLLATLLA
KDLKITLYDYDLL
GWSFLEPEGEGSD
KAKNFRDLLTDEP
LAVRKYFQRITLY
DSAPRNKISRFQA
ILDLSGNCPRCYN
EDYIDFLQRVSPT
AQLHLQLQSKHDA
MDYLQGSGETPQT
VQFTVDCNVDIQD
LPLLLFLLPAGAV
QNRFSDYEKRKEQ
SGGYQGKLRRRPR
FLQGMTDFLQATQ
PPVPVGLEVKLGA
TQATKYNSEVVDK
PEKMRNRVLLELN
EIMRMFFNGRYIL
VQGGAFDGTTEGP
PVIDNPNYKGKWK
QKISVKFDAVIGY
TTVEGIGSTHTRI
QKKLRECESVLVN
QPTALVPALSHNV
KPPSLAPGTTQPK
ISGVPVLGFFIIA
ELAAQPSTYLAVA
HPPCSHRLLAVCA
DVDKDSSLVTLCY
EALVGLPSQGLNS
GGEEGGAAGLWVK
RDAWWAEIRQEIK
YSYWTLAYVISLQ
LSLLVATWVLVAG
TGSKFTVRTRLLV
SQSCRFRECNMGN
IDARLKALQEYMN
GYCKGVEPKTECE
LVDTPLAAFFQDC
SVIPNTNGDICGH
KKMEDLRREKDAA
FPEAKWNTTARVF
EDPVNCEKKCNGF
MDATSELKNKTFD
GHRIPGLNCCGQG
RRGTQIVLLGLVT
CRFKLEWLGNCSG
TAMVISSIGGLIL
IMFGAKGQVHYRR
TLKLCQAEAPVQE
LTYWDENEPNVPY
RPKVSLGGASRKE
FLQRLAAHPTLRR
YVDVLNPMPACFY
ALQVDISDALSER
SWTESCKPTATEP
PTTTLAIYFEVVN
ARNITTLDMSHNQ
IIAVLMSAQESWA
FCSPALSAPMGSD
VTVLSLLVLVAAF
KHLTVNAVLISIA
TQLVLPGMVERSK
PAVDWYAVSTLTT
RANIALWPPVREK
NCQRRIVGVRYQC
QSYNITLTATDQG
SRQGIEDAEETAT
IQDFQSVTLRIST
FSSLKENGSQLRC
YEAAGTLVTLSSA
NVYIPGSNATLTN
GTAVCKNIPGDFE
SDDSLGQSFYDYT
YHDPVLRPGILGN
KIVDTLRKSKMTS
RRLLSYGCCSKRP
RALYLVNWIWRFY
EQPQVELFVKAGS
NDQDSEENGQVIC
TEYACHRDYLESK
LQIGVMPMLNERT
ASEMKQLIDNILE
WWNDLWLNEGFAT
CLDVSESGTFLGL
YFEELILLLEAAL
AGTDNTSSLGPPS
VAILALWFCISVP
IRSRTKSNKDGGN
DVMLVQPRVEFIL
FFCLSGVGSLLGS
SVFGIQNACGVLF
PPMGPPMGIPPGR
LNVQHNGFCERCH
NRLLNGDNLWIDK
FDYEHNCLYWSDL
VLVVALLVIFQVC
VTIILPLALMRQL
LSNTKPTVNEHDL
GFCLPPHCSRGER
IFIVFSFFLVFLI
PKRKYSVWVGGSI
RLVRSPSPHSCHR
LSLAATTSPPQLL
YQQCHQSILELFN
PVLVVVLSIVLEG
GNQLKALTNGSLP
PKYSSENSNPEQD
IFDNKHTNYTMEH
EVEALMAGQEDSN
SVEVDPCGDAQAA
FDVHKKCPLCELM
MGFVDNKRIAIWG
REIEIDYTGTEPS
RGRRQKPPGVWPA
CNAAIHKKCIDKI
ISQEVRGDVFPSY
QQCCILFDFMDSV
VALRMYPLKPTWW
PIEHLDFKYIEKC
RMLSFFSQVQEQK
PMVAPQSGDPDPG
IPMNPNTNDLFNA
ASPGVFPVTVQPP
KYEAAGTLVTLSS
VKSGETQRKLTFC
VEHFQIRNVTFGG
PGAVTVAWKADGS
LLSDSSVSVFGLY
KTSEVLNAAKVLL
MPEINDKENRDVT
TCYDLLRPDVVLE
SKNMEMVQQKKEG
VLASMFHVTLKIE
SGVAELLPGFQAG
GLAPCCLWLLGAV
VIAVAIATVIVIS
KAQKKDGKKRKRG
APLAGTCGVLLLS
GVPTPTNVTIESY
NNALDFVTKSYNE
PASPFRQLLQPAP
VLCFPLLLLLLVL
LPNNSEESGICHK
SDSLLLQNIFQAL
KEWKEWIIKCLAV
LSCNPEMMKNAAD
VQMNYVGNGTVFF
SSSVRAGLQSLEA
PPSSLSSQLAGLD
EILTVKFKKRPRW
VVGTACLPFPILR
VCNPIISGLYQGA
MDPRLSTVRQTCC
NVVSQSSLTPLMV
PCKSLVKWESENK
TITIFITLFLLSV
EILKKFMDQHPEM
NIGKYRSAGACTA
PDLSFWDTEEAYI
KSLVTNCKPVTDK
FREAGAHGSYSPP
ILILAICGLKLQR
LFTVGSLLEQGAL
RFMTLLFLTALAG
AQELPARAGRPAA
IVFFLIGFMIGYL
MRGCGPCLRIAPA
LLDDTGLAYICQT
LMLVAAFCSPALS
FTVFTGVQNISRI
DSDSDGRITLEEY
EVEDVGPTSHNRK
GGDTATCCAKWNT
TIIGGGDTATCCA
AQAPPRGPGSPAE
KNPNKRLEHQGIK
QQQIEMEKLNHQG
FVPVAPICTDKIN
GLESGPMALEQNL
PAVFKDNPTEDVE
IQQTYPSGGEEQA
YNQSEAGSHTLQR
VALCCWRHSKASA
GVGLALYKKGEDK
AASPPAAPRFNVS
SPWLKDSLSRTTN
RCCDLPFPEQACC
AAAQYKFFIVACD
ADLCRQDRSCTYY
FKKKSNETQCFNF
KDTEKEVDDLTAE
GMIDKNELKQALS
IMVIYLLPRCTFT
GMRPNAKNNRDLD
GYLRESIARNHLT
TALELRSFTQHAV
EAWRQQLVDKHST
LDHTLQSPWEIAA
GDILSARPDEWLG
MASICPTDGVKGM
IEQEQKLALETTV
TMKHQSQLREKKY
CMEDLLQSSVPWK
ELRLFGGLLRRAH
CRDDSDCAREGIC
KKSSDRNRGSYSQ
QDGDVINLGDRQL
EKMKDREALFNEF
QRLWQRPWLRTAG
LAPCCLWLLGAVL
LNALCKLAAVLGI
GDNSDEAGCSHSC
AAARDVTLENRLQ
PDAFCYNTPGSFT
DQASTVAVKMLKD
DWLPRGLGWGGRG
KLKFPEPQEVVEE
PAGPAGGDSGLEA
YFVSSKSNSPPGL
YIEANYGKTWKIP
VCNPIISGLYQGA
EPHVLAGTITPTI
GDCTVRKKYSHVD
GTAFDFENMKRKQ
LDKYLKSGDGEGT
MAYGVEPALCDRL
VWWVNHTEVTIPY
NHIVPPEDERQNR
AHTLGALMCLAVN
CKADDICDHTLEQ
ALMHVMQKRSRAI
AVQTFSNRSEQHM
RRRWNQTCELLPV
LLRREDVVLGRPM
GEECDCGTPKECE
TERTTSIATTTTT
ALVAILVAVYVSD
TLENSIVSLFVLL
AGLPANKTVALGS
TNVDVKAIPADSP
CEQLRGAEAGSVV
QLTDTQVLAAENK
PPWKSPSSSQPLP
KAVSVFFKELIQE
VDGECPFPSRRSQ
IPRPQHKVRGYRY
EILSYDPISMATD
PQTKELMHLCMRQ
IDTGFTLPFYKRM
GLYGFMLSISPRL
VLMGRMESVFNHA
PVLPAVVLLSLLV
IAYEYLCHLEEAK
RISFEVMVLAELF
VSPLCGGFTWPSC
PAFIAGIGGACWV
IMALASSQVGEDS
KESLHEVSKSDLG
RSLRGAQLTPEEL
WSHVLSYVSKAES
ARGSALLLASLLL
VQKARSEQTKEID
VNKLAEGAERDGK
LFTLVALLPPGAL
VTLTVLSSPLALA
IVLDAGSSHTSMF
WTVAFGFIFYFLT
LLSAFCLLEAALA
LHHKKYSEYQSIN
KHVSPRTLTSCFL
QQRGRGVRGARGG
FLWPDEDSRLLPL
WYSEYRFPEELTQ
SPELSGAMVVGDV
SGLDGESNLKQRQ
MSELTETLVCALG
KADDSVPPGGSHI
PGVFVANLTEWKR
CGALQGLYTTVDF
IGLAPCCLWLLGA
GHFNPYRYVVVSV
TAQCTHALLKMIY
IGSTANRHVLRIL
CDPQRWCHRVINN
KFDIIQLVVYIGS
NSTVTGQPRRLLD
MQKQGCDCECLGG
SKSPSLVSLPTES
RRYRDTKRAFPHL
LLLLLLFLGPWPA
LSSHRGDLITEPF
FTYFANHTCPERL
EVCHRQYPKVPRV
RPMLISLDKQTCT
LTVLCSRNRNHLL
FCQKCIDKWSDRH
CTYDDYNWDWTLQ
NLWLKDVLKEEGV
HLHLCICLFVGST
LKHNSKVKHKKKH
VAEGYVIGSCIKH
FGGGGFGGGGFGG
YSSLPEKQDQCCT
RLARSRTHSTSSS
GLKPRPCKHRCMN
LSLCTPNSLPSGC
SEGRALAQEWGCP
NTGSGTRRPESQS
AEKENLQRTFLLT
AWKADGSPVKVGV
SCLAILILAICGL
LVAQRRCEDIDEC
AYLFKYIIIGDTG
PTNVEESLKRTKE
APSPCRNGGECRQ
SQSTSRRRQRSRS
NDCGDMSDERNCP
PRDEPGSYVPWNV
DFCDTPEAHVAVG
CSNMSLRKVPADL
IALAMGMMELGAQ
IYAVTVSMGLWAF
NGSGNWLADQIRR
VTCHGSPVDICTA
RDGYSGPPRREPL
EIYLTRLLSTKGT
LDNNSITVKQRCK
GVLEGIRICRQGF
VSKVVGRCRASMP
LLVWVGVIRYLGY
SLEAAAAGEREQG
FDSYHQLQLNPNI
ATYQENRNTCFSP
GDACDHDDDNDGI
REKRLLDVKNYDP
QERIVAASSTGCV
MDPRLSTVRQTCC
EMVSGLFKQWMEN
MASASSSRAGVAL
ASSTGCVTVFLHH
LANSSLGFILADA
LGFSSNLLCSSCD
SNTQDASVSIVDY
RGRRQKPPGVWPA
DLVLAEDEEMNRM
VPPSNGTTMWRAT
TTPEELKQAEKDN
EEEMLENVSLVCP
WALGFYPAEITLT
CLFSTAQYKCPVA
PEEGSGCSVRRRP
ALIQSFSHYSIVG
LRSSQRRDVPRTT
SFVGLKAIKNKIA
VIIIHSKKLNYTL
MDSHEEKVFRAVR
DLLSIVCKNRRHN
KNNHCGIATAASY
NERVMPICLPSKN
DGFYKEPITMEDL
QPKFLGIREQRVT
IEEFDKDGDGESK
PLTVLLLLASADS
YWLTFVHVIITLL
VVLPSGSQCAAAA
VALERGKGIYLWD
FSPGIWMGLLTSL
DQDATMSILDISM
QYVLVFDAFVIVI
SQSVSSSYLAWYQ
WSKFYASSGEHEK
LMSSAYLSTKDQY
ATVVLVGCVEFLS
TFCVGMSKYQEDT
MWLGPDMKRCYRA
KEGIPPDQQRLIF
RVAAGLQIKNSLT
PLAWNPEESTGGP
WRVFLLLLCALLG
TLIIAFTSAGSAV
IEAGSEDIDILPN
LYALFLFYFATRE
NADDPTAGHSNAP
QRNLRTLEQTGHV
PILRSTDLNNNKS
VVGALDETLELRG
VRRPDPIDWSLKY
YEHKIFVQGIIWD
AQWSRQKGLALPW
DVWGGENLEISFR
LLADICNLWRNYD
LWCQRKTAPYKNV
GRGSTGQQDPREK
VCNPIISGLYQGA
CNGSRSQQWLLRN
CKKSDAASKVMVE
FHMSELSCNITLL
VVAAVMWRKKSSD
LLFLVLLTSVTLL
LAWRMFQKWIKAG
PRVAWHIDPFGHS
CGDQPEAKRAVSE
WLTLLTPVLIRYV
YYGYEDYYDYYGY
LGWLGMLAGAVVI
SESGQGVTARNFP
KKCNGFRCPNGTC
ACLIKEVDIYTVK
LFSLLGFLLPSYL
TSLDWWITDKCNM
PKANIKGERKHVY
GYSKKKYVCKLLF
GQFYDLCELFRTG
TGYGSAVKVAKVT
HRYALIPIPLAVI
LWDSMASICPTDG
CVLALVQGVGRLE
PTLATAHRRRWWM
RAWAQCYNTTWSE
TDHQDPEGATSSS
ALFGALFLALLAG
SEAEIHQSFQHLL
GQERFRTITQSYY
GENLTSNCPEVIY
YVLDYLNETQQLT
HPFLFFIQHSKTN
FPAFSGISRLTWL
LRRYNQSEAGSHT
TQGWRVMGTLLGL
GGDTATCCAKWNT
EQLKIWMGKMQKK
SCIKDVAIKEPLV
GRPKRPHARRALC
KRRKRKVTTNKCL
MGVLRSREKVVDI
PDTNGSQFFITLT
MPPLPDEDKKVNR
LGVSFFILSLILE
VILQTGESASECF
ASSPSIYSRHSRQ
LPPFSYAYTELEA
ALCIFLISSISIC
AGIINDAKFIQPN
SDGCQVSYCVKSG
GWTRDGKYAWAMF
NDLFNAVGDGIVL
NEALVVSGGCCGS
CGSDGADYPGECQ
VCNPIISGLYQGA
LFLFLLHRDVSSR
KDKVLFMTTAVDL
EKPKVTDFGDKVE
PAGPALLLLLLFL
AGSLLVGHHKQQQ
KMVESTGWVLEEE
QGPKYVKIFINLP
PKLQYNKNLGMVC
MAQIRPGESFITP
LVGCFTVFWTVYY
HATFPDQEVRRMA
RTSYKAFSTRWNW
VWWKNKPKWLLQG
PIQSPTFMPLIMC
ALVYHKLHQLHTM
SHLQSPLDPSTLL
GIVQSDPPIPVDR
AILPSSDLTEIGE
VIGIILYNKWQEQ
IHAAVTWIHPVTR
RYFQFRCENGHCI
ARPPPPLGASSQP
LWLFQSLLFVFCF
MNILFLQWKVKLP
VENQILTRDAKGI
GVKLRLTVVDTPG
EEVIGAGEFGEVY
LDFKVLPQEAEEE
KPEELVDYKSCAH
QKITDSRYYTVRW
RAIYNVSQCPGHQ
LFVALPASGWLTT
QLQAAVEVAGDLE
MDLGKPMKSVLVV
QDSPLKAVQMLWV
FLSLPVLVVVLSI
HHDCILDEDHSGP
TFYTPEGLRHGTR
GITSMDYYYYLSL
RGGGRGGFGGRGG
TLTMESDIKVNGY
EKLWLQIPFFCGH
RYFLHTGHLTIAG
CSEKQKQEKQSKA
SSMKPTPEEEPCN
PADPDAGAAPEAP
ANTDLIGRHPKQE
TVKCDEKVKVFSV
PHQIQGMDFIHIF
AIPALLCTILIFM
VTLTVLSSPLALA
MIGEDKLIHFSGV
AGLIIPPAPTKPD
MSRSVALAVLALL
YSWNWNAIDEGPK
ITFYVYFSLLLIQ
IFRAILIKKTDRS
SGGEEQAQYCRAA
LEKPQGLYPNYLN
DQYSIGGPQEQIT
LGCYNPMMEDGIS
EVPLAQPESKRDI
SRLLEYTPTARLT
MSRSVALAVLALL
KQLLSDLIEKNLE
LLVVLALGGVVWY
