# Supplementary material for: MHCII-peptide presentation: an assessment of the state-of-the-art prediction methods
Source: Front Immunol. 2024 Mar 12;15:1293706. doi: 10.3389/fimmu.2024.1293706 (PMC11027168; doi:10.3389/fimmu.2024.1293706)
Supplement: Supplementary file 1 [file DataSheet_1.zip › Supplementary Data S1/negative_peptides/13_HLA-DPA1_01_03_DPB1_04_02]

KDSSQSPSQVDQF
LVLAEDEEMNRMH
CQRTWDKIFHNTL
WGILLLAGLCCLV
FAAAVSGANGSTL
LLTEAPLNPRKNR
LERLEKLLTKEQL
NMLGELRTSMLSP
VADVLSQDELRKK
LEHQFAVGEDSGR
LHPPPHLKTQLEI
SKDYEFMWNPHLG
EYLTLEDYPLMIF
GTGNMFDGSVLAA
GLDIEMAFNYHYH
LSTCFSSGDLFTA
FGACLFTCYDLLR
CFSVVSPSSFENV
MSEEIITPVYCTG
LTKEQLKIWMGKM
CSIEPKFPFSENQ
NGYVKIAKDKNNH
APQPHYQLRACPS
ELFDQIDENLKQA
IIPRMTTQSPLNQ
NSLLQFQFKYGVP
DDLWDSFNEVTNQ
LNLSCSTVPTFVL
CAFVIVVAVSVIM
GPGAHKGQSVISL
QELQELIQSVKDF
VQLGQPCDCLPPL
STTVRNDTLQEAK
RRSPVPRWLLLLP
SSSCSDAPMLSTV
VVFAGPAGNSVET
CGPKPQPPPPPAP
GCLWLLAVALLPW
WCCLGFIAFAYSV
TATCCAKWNTEDK
KIQGQNKEMLAAA
QLLIVLLGLSALL
LNGVCVIWKGWID
GLYTTVDFGTGSN
ASSPVPLPPVTHL
PHALPFWDTPLNH
KDAQTVKAVLRDF
GKLERDLYTQQKV
WGILLLAGLCCLV
LHINTTKNNPVMS
LVSSSEFDQVLME
RVLLLTALTLCHG
MAIFFFVFSLLMF
AAVVNFEEALFLV
EDEVTLSAYITIA
RTEEQLRSSQRRD
DLWDSFNEVTNQT
VKKICDCYHCHVY
THHPISDHEATLR
MLQLRDSVDSAGT
AVFDIVRNYTADY
VHKKCPLCELMFP
NGTRAEPPLNASA
GSVSERMLRSQLL
RQAATKPLDLTRA
ELMAFLLPLIIVL
GDHIIHWVTYVEL
QSVLLMKPDAELS
VEQGEECDCGYSD
GSLSYDHSKDGRW
KLLTGLVFCSLVL
FGHSREQASLFAQ
DCQDGSDEDPVNC
FDECVAEGGSDCA
AWLIFTNCIFFCP
EQGGVGAFQYYQL
FYCTEDVLRIGGR
TRAALCGSARLLN
SCKYNPKYSVAND
TATCCAKWNTEDK
GFMIGYLGYCKGV
SVEQDFHLEIAKK
EGTQDEEEGGASS
GLPGCKGSPGFDG
LANNTHQHVFDDL
SGDLMCDCPQGYQ
AKLWDVREGMCRQ
TCKDLLLQALRES
KHPVHRDFLGFYV
AALGLLFLGALRA
LRAVGSGATFSHY
VPKGGPPRVAPNP
TIIGGGDTATCCA
PHFPGDSERIECA
GDGTGGVSIYGET
PFLCGLLWAFCAP
PFLVYRECRTWKE
GLGSGPQDSLSDH
NITDAFLSQRKCE
CYDPCEAVLVESI
MVAEFHDQVPFDG
IKTEKVDLELFPS
AESQDFIPGSTGQ
FSPTLLSNSSETG
KVRGLPWSCSADE
PYPTYPGYPGYCQ
GRARRRTPTCEPA
QNVEHVPLSLDRA
LWDVREGMCRQTF
MLIELALRGRLQL
TCEMCQTCLGVCA
NNTCVKQENTCLR
SDYPLDLNHSETF
GPSTPLEADLKPS
LSILVLMGGLIWF
LADLVMLTLYFYY
CINGQCAGSICEK
MHAINGFVFGNLP
VRAFADAMEVIPS
SSLLALLTVSTPS
AEEVEWDYCPDRS
RFAWTIQISITST
EARCGLALALNKL
GGLLLLATASGNA
YIYIFRVCREAGN
NLSRRAIADMLRA
SSPVPLPPVTHLD
AGPALLLLLLFLG
KTGTLTQNRMTVA
DVSSSVLPSGDLM
WKELREHVWMWLW
GNGMVEQGEECDC
GRPKRPHARRALC
SLQCYNCPNPTAD
LGFFIIAVLMSAQ
RDAYVSRLNAIYQ
QDKVASVININPN
GFSEDRLLIAGTN
STASTVAIPNILS
DDLWDSFNEVTNQ
VFETNIRVVGGLL
LWLMHFMAIIYTR
GLLPLFSSPAGGV
AVAIATVIVISLV
AQPAPAWTTFRVG
AGRLPSLVLVVLL
VNGRHTLGENIAD
AFVIVVAVSVIMV
EELRRMQEMLEKM
TIGMLSLPCGWLC
VLGLCCVLLTFGS
TSMTFRGSVTISV
KHTASVTCGPLLL
AAQGQTQTVAAQA
LNSSDIHHINEIK
CYSRQNKLDSFGP
FNIILISKLLGAR
AAQLHLQLQSKHD
VSIGAMFCMYGLT
SVHLLLKTANEGG
VKLEEDVDLGYVE
SETTAMLQDEDIS
LLLASLLLAAALS
CSPALSAPMGSDP
HAPTDADPACLTW
PVVHDGGALLAFV
QPCVQRAEGYFRK
INKPGPLFKPENG
LTVLSVPPHEADN
SHCYNCDCEFWLA
GGENVPPIPVETL
YCKGVEPKTECER
DRVSQSVVSAEVE
QLLIVLLGLSALL
RTEEQLRSSQRRD
KDRYTYNDTVIFA
RLPTRWRPSKCTA
AYSSSNSDIEDDS
VVALLVIFQVCLC
ETHKAMILQLNPS
SYFASRPWVRAKG
YMGAMNNILKFLV
RLFLSLPVLVVVL
MTMRSLLRTPFLC
DFQELIKTEHALL
TCSEQNGYVLTLS
MYPLKPTWWFCAF
DYHNYRGGYEDPY
LYSPSGFFLILGV
QGRRITITGNADL
MGFDVDYDFLKRL
CCLWLLGAVLLMD
GQSYLEGCLACLT
LLLLLLVGLTAPA
PTGPDIIPIVAGV
GINGEANLDFLNI
KNRRHNCHQSSKP
RKRRDSLSLSTQR
FRKCRDGWRMKNE
ASQGGTNEQWQMS
TYKVMYKIVTARE
KTECERLAGTESP
IVFFLIGFMIGYL
METQMSQNVCPRN
MTVFLEQLILTFR
NDCRFAHPADSTM
EELSKLRRAAVGR
ACPMKSNEHDDCQ
PQPHYQLRACPSH
ARNMGADLCRQDR
NKDHGMLSAAASL
LGAVLLMDASARP
TLVTKTMEDTLMT
DVETCRSFELQPP
FFIIAVLMSAQES
CPEESPLLVGPML
RGSALLLASLLLA
APGWSHPGNLHAT
LLFLVLSLVFICF
NMCAQKRVAWHLF
GSCQLFVYGGCDG
DGAHKTFLKCGAL
TLISIKVHNIVLM
NPGHSHVHLPERN
WLGWLGMLAGAVV
FPVLVSCAYQVAR
KSVVFKGEKRRGH
NVITLNITGKAGA
HVESHWKVCPMCS
KTECERLAGTESP
TNYTWYHNGKEMQ
QTSLQANTEATEE
GRGGYYGAGRGSM
SFLKQKGIQSLGV
QSFSLTMSIEMPY
AFANSHYSSRLGS
RGRRQKPPGVWPA
TEVPNTRSRGHHN
KWIHCFEGVTAII
SYNVQGSGETTYD
SPDLQGSWQWSDR
AQRGPPPSGRPPA
GVLVVGYGFEGAN
FDTDKDEAIDYHE
PSGPAGELKFEPH
AAGRVVVRRLAVR
CINNWHRRHGYTS
NFRSGPLTGWRVF
AQDERFSLIFTLG
GPSLEDLFDLCDR
PCGAWVWENQVSW
KFQIPCIVPELNS
DVHKKCPLCELMF
LEDLLLGSEANLT
FAMFVMYFLTAIF
GYLFISVLVNSNS
DSMASICPTDGVK
MRFLLNQQICPVL
NHRKNKFQCGFGL
SKALIAFLAFLII
CITIIGGGDTATC
SNPQLLHPSVPPD
PPPTLQEMIQMAA
DQASFQVDAFGTS
FFILSLILEYTWL
PAIRGPGLGVAGV
LLPLLSLLVGAWL
SKDYEFMWNPHLG
PRQTATGKVKIEK
SGNEGLQAANSSD
SIILTTCIPSSGH
TCLPNYYRCSSGT
GICIVFGFIILLL
ERLPSMKGPIDIN
MDLGKPMKSVLVV
GHNLGMDHDENVQ
KSKSGVGRCSMLI
SIYTSDNYTEEMG
GVALRMYPLKPTW
MSRSVALAVLALL
EVSKMVKDALTAI
KKPNNGKLSTYFG
IHLFTLVQILCLA
TLATDPTDGSILA
KNVPCGTSGGVMI
CLALLCLGGADKR
MSRSVALAVLALL
