# Supplementary material for: MHCII-peptide presentation: an assessment of the state-of-the-art prediction methods
Source: Front Immunol. 2024 Mar 12;15:1293706. doi: 10.3389/fimmu.2024.1293706 (PMC11027168; doi:10.3389/fimmu.2024.1293706)
Supplement: Supplementary file 1 [file DataSheet_1.zip › Supplementary Data S1/negative_peptides/13_HLA-DPA1_02_01_DPB1_01_01]

IVFFLIGFMIGYL
GIPEAGKALLGLV
EKDWKTAYSYFYE
ECLSLPRAGRSCK
KKLLMSNGNKEGA
INLTEEVLWVKVN
EKEAQSQLIKSDE
IGSDNWLANFTFA
EVEGQGFCSGPGW
WIIELNTNTGIRK
DPSPGGVPLEASL
KLQLPNCIEDPVS
RACRVLPWALVAG
TDMQIMVRLINKF
EVTGLHDVDQGWM
LKKKFSCCVLVFL
KEMLAAACQMFLG
DVEINKIISTTAS
LALIELYNAPEGR
APQLLIVLLGLSA
MFTHYDRAHIAQL
EEGKNKEQAINSS
CIVLFITYNIHLH
PPTPSPSTPPTPS
ECERLAGTESPVR
STTISGRSSPHST
WCIEQTLYFKDGP
EESLRKERARSAE
FEVNIRFVGGLLS
PTPSPSCCHPRLS
QKDLNLMAPGLTI
QMSNLMNQARLKV
LESGGLLHEIFTS
MHFLFRFIVFFYL
MVHPNVICDGCNG
VCNPIISGLYQGA
LEDIVGGGEYKPD
LVELAHQYKLKET
CWALGFYPAEITL
ALGFYPAEITLTW
YTSLIAFHCKRGV
PPKDDKKKKDAGK
VHAERKGSLRYAK
ESTIGAAFLTQTV
LISMILAVLYRRK
MSNGNKEGASGRP
HTVQTENRFHGSS
GRQQVPTSPPASE
LQAQKQQVQELLD
VRWMSETGIIDVF
SSQVALENANAVS
ASGRDERPPWRLG
RLPALTVHVTQPK
QSAFDWDDETAKA
TADSRSQVQRARY
FFLAFLVLHSRFC
MAQETGDNLYWGS
EALYDICFRTLKL
ILPMVISSIVQAS
MAGFIKICSVHTP
GAPCPRACKELVP
NVKSPITGNDLSP
LTLIYFGGDECSS
SGSTIVHAVQRIA
NITLVLAAVFKLE
SDAGKYTCEMSNT
GVPGAAASRTSEI
SFLGPVTFIILCN
AGDKANYWWLRHH
SQNAINRISPDAW
FNLIRVVACNLYP
LERGAPNKEETPA
LEEEHDPSPEEQD
HLLPGLWEQGWCE
IMNSFVNDVFEQL
VLGSSVAGLRAAA
VVFGFLYGAMLYY
ALVLADRGVCLID
GTEGGEGFVVKVR
RPWLWVVYILTVA
TADARIVINRARV
TLHQSAQLSVLLT
CSACSGQGGKSGA
LVSSQGPVVTEEI
EKFVLLLVFSAFI
KMGKWCCRCFPCC
SCRECIESGPGCT
FSDYLHPQYKAPT
TQEVVCDECPNVK
GRLPSLVLVVLLV
GGRAPAVLLGGVA
VCNPIISGLYQGA
SNGNKEGASGRPG
IDNEALYDICFRT
CRCWRSKTFPACD
EAGSPVSTSPEPV
DQVNDDYCDCKDG
ERRRPHKEEEEEA
FLRCINYVFFPSL
HSPLFRGQEDASP
VTEPLMGGVPETR
AYEIMQTLHPDAS
ASRWGPLIGLAPC
ITFDSNGTYVCEA
CGDWSDEKDCGDS
TPPASEGSAESMG
DWTFEQTVEDSYR
RWRTILLQYCFLL
QGLYPNYLNPSSG
RLSLVVILVLLLV
SLIKNLLVALKDF
EGPPHTKNWRPQL
FSEVQIALNEAKL
IMGDGIHNFSDGL
FLAVHEAWAGMLK
AALVACIIVLGFN
EASLCPASLAPSG
ARIRILTNNSQTP
DLTPLTFGVQELN
MLSRWSASFTVTK
KFYSYVEFPIGCE
STSYDYCRVPMED
EAERSLKDMEESI
ILLQYCFLLITCL
LKEVPAGKHIITT
LYLHFAYHKVVEG
MVSVSTPISEVYE
IGGDFRCRCPAGF
SPSCCHPRLSLHR
VFNKDTGELNVTS
DRSLDINAFRKEK
SNILVNSRGEIKL
MAFIEQEANEKAE
KGKVPITYLELLN
WLGWLGMLAGAVV
ALIGLAGDSRRKK
WIGCQGSEPHFRG
ESPSYDTPSQRVQ
FLVLSLVFICFYI
CSHPLASFSFTSA
DLPELLHLEAMCH
GLDDDRGPRRGMD
LMDASARPANHSS
TTQKWEMNNIHSV
PDNTSTQVSPDSL
MKKRVEDAYILTC
PQGYQLKNNTCVK
EFVEGGPLDLFMH
EYGDLHLFGPNQR
FGYNIPLKHLADR
ALIMLMAGFIKIC
LTLHQSAQLSVLL
LFLVLSLVFICFY
LFTGETLWNHSSS
SLILEYTWLEAVI
DKVSTTVREMMLE
RDKVVALAEGREW
AVLLADLLALSDT
GYLGYCKGVEPKT
FSQDPDVHLKYIQ
LLYGTEVHTDTNK
IWPDGKRVVLLAE
LLFLVLSLVFICF
YPGYPKPEEGILD
KLPVICMDISHDG
CMIFVADCLCPSK
AAAVPQRAWTVEQ
LLAALGSGRAERD
ASAGPQPLLVQSC
ELQALQIEQGESS
PNTNRWFLTCINQ
RALWVLGLCCVLL
TNLKKKFSCCVLV
LTFIMVPGCQAEL
EPANQMVKCDPRH
ESREKQAKGDTEF
VLLVLPEELDTET
TRTTVLQPCPHIP
KFNSSSSSLEEKI
KLWCSTTADYDRD
PDLEKPSLDVFPT
LCGAAIGTHEDDK
STALAGPWANICA
VGKTSLVLRYCEN
EVVNMLAPYAVFD
GASDNPCSEVYHG
FSCCVLVFLLFAV
ISCSYESASRSSL
CLSPDVTPCFCTI
KIIGRKGAVITQI
TLALVAVAGARAE
VINRARVECQSHR
EVDSPVYNATWSA
LLIVLLGLSALLQ
ACLTAYTIFLCME
VIMVIYLLPRCTF
GKEQIKRGGDAGM
SASNFTSQLSSQV
AAEEEQEGDSGEQ
DMEVVGLNFSSAT
VPNTRSRGHHNCS
PSVEVTYLKKQCE
SGTGEQKEDQKEE
MDPRLSTVRQTCC
ITESQAHTLEDEV
AHKHSGKKQTVPC
MYALFLLASLLGA
QQQLTAMKVLQRN
YFLFRPRNGRRSA
RFVVALVLLNVAA
MAPQNLSTFCLLL
DGRFLRGYRQDAY
DNVGFNVKNVSVK
QIEGLDQSMLPQY
GQADVISKLNMTD
TDQVHLYPIDDVY
YNVQGSGETTYDH
NRSCLAAVFVCDG
RQVTESVSDSITV
AATGRLLLLLLVG
ATQATNMSCVTGP
RINMAHLCIVGSH
MEKPNIRWNDVAG
LTAYTIFLCMETH
NLDIMRYVLHCQG
AYPTTVVFNQSNI
DFNKSGSSTASWI
ATRPNGPNTGNKI
ACRSPMSPPPPPL
PAVQPAKEDLGPG
SGSLYGSQIYALC
VGKTSLVLRYCEN
CKGVEPKTECERL
RWRTILLQYCFLL
VCPIIDVISDDTF
VSARFNQYKYNQN
GAVVAAVMCRRKS
TQGLAVALALSVL
YQGFASGNLERDA
LGHIYSGTFALIG
AVVAAVMCRRKSS
RTLILLLSGALAL
PHFQGILEASLEG
LMNLMRDVEREGL
GDEALPTVLVGVF
LLIRFFNSFNEAT
ELLPKGDAEKPEE
QMTQLCELINKSG
HIAEGCFCLPWKK
CRSPMSPPPPPLL
DDGLTAVAAYDYR
RAYALLLLLICFN
SERGEPSNEPSTE
VLYKIYDLHKKRS
IDNWCRRDKKQCK
LMGIALIMLMAGF
EQGWCEITAHLLA
INELNHCLSLRTY
IHPVHLNDSGQLG
EIEQRQKPATETS
DPRKVNLGVGAYR
ACEQATECSVRNG
VCNPIISGLYQGA
SLLFFCDVDLVFT
LGLCCVLLTFGSV
ANSQNTTGNPLGQ
TRLPALTVHVTQP
EEVEGQGFCSGPG
MDPRLSTVRQTCC
SPGRAYALLLLLI
LAFGLLLAAATAT
NPGVFVANLTEWK
LVGPEVRMANADA
GGRREGESWNWAW
RVAEQDRAYLEGT
AGAVVIIVRAPRC
LPLLWLLVLTPGR
KKGKKDRDMDELK
CAIAILFAVLLVV
GPARRLLDLYSAG
DTMVVLGGRSDPD
GILLLLWLIAPSR
ITKHNDDEQYAWE
ASTSYDYCRVPME
GEPGQCICTDGWD
EKIAALFDLEYYV
SADYKSKKNHCKQ
VWVPCFYLWACFP
VLAVVVIGAVVAA
VCNPIISGLYQGA
SRNFSSCSAEDFE
GAYNNSAIATPHL
ITLDHRCRIFQNL
RSHHHRTRDPRDN
VAGAAVSAGHGLP
APIPRITWEHREV
IRISEWPIDDHFT
GLVQPASATLYDY
TATADSRALLQAY
QVHPDIGISAKAM
RWNRSDESVGNVT
PLGLNDTIVSAGE
PNIFQKIQEMEER
FTLSYDGSLRHKF
YERDNQHQDEAEG
PLARIVSWSQVGV
GTEVPNTRSRGHH
PDCKSLWNGDTGE
GLCCVLLTFGSVR
LFKYIIIGDTGVG
MQAPLLIALGLLL
HGDDEDELFESIR
SNLEIQCQEFSIP
HTHHLGKVVSGYR
DVMEDAVEDRLDR
VVDPQEAIAIVLG
PSTLSQDRLDAPP
SRWGPLIGLAPCC
GPMRFYYMLGWGV
SSVWFVVGMIGAA
TEDGAEYDDEDED
TRLPALTVHVTQP
DLATTRLGLEDVG
VCMAFAGLTADAR
YVYTQTQNRLWRK
PSTPPTPSPSCCH
KTVVQVAKNQHFD
DTTFLPFTLQELG
VGNDGIFMLAFFM
CSSSATLPSMMKC
PAGDGTFQKWAAV
HTQVCINGQCAGS
AFAPIPRITWEHR
PSTPPTPSPSTPP
VLGLVSCTFFLAV
CSQCPAVWNGSGA
DCRLTSGKYPQCR
QETGATDARPRRR
FEPGGANAAGSAL
WIDACINISHHYC
FISLLWIIELNTN
THNAHNWRLGQAP
SAFYSIVGLSSLG
IIAVLMSAQESWA
APGTVLRLIQDAV
QNITKGFSEDRLL
MSFITRITAPTLA
NYLLSELKPMSYH
ARIVINRARVECQ
FNKDTGELNVTSI
HVEPLERLEKLLT
RYEIEWITEYACH
LLFLVLSLVFICF
YLFKYIIIGDTGV
PEEMIQTGISAID
DGQSRTVRQFQFT
MLGQEDRRVPFKQ
IAWCPHNDNVIAS
SFNPGVFVANLTE
EQKLKWAFSMYDL
AICQPPCRNGGSC
MPPKDDKKKKDAG
TQVSRQELRDYAS
DGGPDCKDKSDEE
LQYCFLLITCLLT
VCENIPIVLCGNK
SEKHSQNGFIVPP
ALGFYPAEITLTW
SGRDERPPWRLGR
MFLYVALVDMLPE
QLGLPPLLLLTMA
EIKTKIKELNNTC
GLFTAQRQKKEES
FHSDDALKESAAM
MQSLMQAPLLIAL
RFKEDWGFQKCKP
