# Supplementary material for: MHCII-peptide presentation: an assessment of the state-of-the-art prediction methods
Source: Front Immunol. 2024 Mar 12;15:1293706. doi: 10.3389/fimmu.2024.1293706 (PMC11027168; doi:10.3389/fimmu.2024.1293706)
Supplement: Supplementary file 1 [file DataSheet_1.zip › Supplementary Data S1/negative_peptides/13_HLA-DPA1_02_01_DPB1_09_01]

ISFDIPPQEILTK
VACTKVVAPTISS
RRSQRVCASGPSM
IFTFFVPLLSIVT
NQILTRDAKGISQ
NLWAQEYLRGMDW
VDLQGVRNIKATD
KETLVEPGSFSQQ
TRRVNMVDRKSAS
GHTGTATTAAAAS
ENGLLKMNFTGGD
ENKNGIAQTGELT
MFMVKNGNGTACI
NSLPRCTFSQENQ
AGCLHMTVETAVL
LILLFGGIPYLWR
ASIMQSGHTRIPV
LCSVCEGKGLHRG
PFGVSLLICGWNE
PHGVVTANSWLPF
NHVACTRIYEKAQ
YCELCHFRFAVER
IEVYPEDHSELQS
MSTKKNVFIIGAT
LLLAAACAVFLAC
FTQFSFMVYNSEK
ALMTQLFLWEYGD
GKVVGVKSEGEVA
PTCVLVRVRWWGE
LPSTTASKISALE
LTPVPASENPFRE
LIPTCKFYTWLWG
VAWNALLLLFFWT
FSGNLDLEAFVLM
SEFVHVVAISFTA
VINRARVECQSHR
MRRCNSGSGPPPS
TTASLDGETNLKT
HRKLLDIKQKCTT
TFEWKTKVVCPPK
ASVAQAEVLTFLD
LYMKLVMRILYLD
PTFEKDKFLTPDF
IPQIFDAVFECTL
GATRPNGPNTGNK
WQDLGNLVADGCD
CINISHHYCNISD
FGSNIPNMFVDSS
LLGAVALRPAEAV
GHTAPVLDIAWCP
VCPMCSEQFPPDY
CFGLAFMLAGVIL
SLLFLFSSAYSRG
AAPQLLIVLLGLS
MFAAERAPDWVDA
DLGNLVADGCDFV
AIDLASKAAQEDK
LFVVSYWLFYGVR
ITDPLVGLCISKS
QWCAIAILFAVLL
VWRIEPGPYFMEP
GQNKEMLAAACQM
PANWFGVRKGFPN
TPCASSAIEFPGG
HVVTDSPIKKEES
LIDIIREKGVDCD
QSANLFEGTDLKV
IGSGTGILLAVTI
YKKDGADFAKWRC
RQRLRQLENGTTL
LDPGLVMTGTKCG
YFTAQFSRHRQEL
FKFSAEKPVIEVP
GKTYDAFVSYLKE
PPPPCPPPPPVST
CLLISATVFRPGL
NGTEVPNTRSRGH
YLGYCKGVEPKTE
GDLEVDCYRAPCS
FFKSDFEENGSMD
KPGVGGFMPFGFS
VAEGGSDCAPEKL
GKGKMRNRRRIQR
VALSCWLPLHRAF
MIIVAFALIIFFA
QFSWHIACNNCQR
AKVKLQGKEVGVY
YKGKEVPGYIVLF
VKSGVPEALRAEV
TIFITLFLLSVCY
KVCPMCSEQFPPD
VLCKMINLSVPDT
CTTPVPTPQNSPP
KSCRPDSRFASLQ
VSRNALGSSFIAA
TRYAYYYSGIGAG
DFVVSGTCAEQMY
LPCTDSFIKVDMR
SALPAAGFLYWVG
VEILLKNQPKLIE
DHPYLEPRHFVDE
GASAQGVCGTVGS
WWQKYQKRKFHCA
QRANNGRFTLRDL
DFSHGLALFERCQ
WTSDSAGEECDAA
GPMVFCLAFGATL
CCFNCCCGKCKPK
LRPKALTQVLSQA
VCPMCSEQFPPDY
TRRVNMVDRKSAS
DGTEVTLTYWDEN
MLWDKVLPSGIGH
ESPVREEPGEDFP
WIQMMRVLQQKLE
GLGDLRSSSPGPT
EDEGQLICWRCER
YLARKAFAKRQQQ
LVAIIARTDLKKN
ASILGAASIGKGL
SYDYSGYGASSGK
CSVIRDSLYVDGD
RDWENQLEASMHS
EDLHCKFYQLERL
GNPVTREFDVGRH
LDALGDELLADED
TDCLSTMASVCRV
DRPETVVSRSSII
VPFLILVSTLATA
YESPFMGGARGHA
AKVKLQGKEVGVY
YSATKYMNGHSDV
YALFLLASLLGAA
LNVSLSMIGPHGY
CGAIHSSIAKQMK
LSVCYSATVTFFK
MWIGFLTRTVLEN
EISNDPITFNTNL
PLTSGMRVAFPDT
YKQVMEGRVTFGN
PSDAKYDWLLAKI
QRKSRKTLCIIIL
EISAIRDLTTGYD
TATCCAKWNTEDK
FPNGTEVPNTRSR
QSVSLLDKKSGVI
LARLELCDPPHRL
SQEAQRIVEKLEK
LLVGTFPFNSFLS
KNKFQCGFGLTIG
SAGRPKRPHARRA
LHQSAQLSVLLTV
LCYGEFGARVPKT
SWWRHSLITVSIL
QRAGRSEAVVEYV
AQELLVDPEWPPK
LVDTPLAAFFQDC
PWHDIASAVHGKA
GTAAAAATGRLLL
DQVVGLGLVAVSL
SKIKLLEAAITPE
GQSVKAHFFLGQC
FSCCVLVFLLFAV
APLTSPQPWPGFL
EVPNTRSRGHHNC
QGGTNEQWQMSLG
FFILNSIWSHQMY
HSEYIVSASNFTS
KMINLSVPDTIDE
HGMTQCSQDRLIN
GIQLLIVEYKDIA
LDGQSVKAHFFLG
DDQDGAFTKWRVE
IQGSRTTIHLHLC
FLSMTWYSLSYIP
QIFPSKPVSREDQ
HAFVSTLTRGDLS
LPALTVHVTQPKD
MRISPDQGQQFAQ
TEATEQVSWGHYS
IFAFFQELVIAGI
ASTLEAMRDVYIV
PLVCKDVAQGILS
LDIAWCPHNDNVI
EVPNTRSRGHHNC
GTTEGSAVCVFTM
FLFTGTIGFFACF
FPNGTEVPNTRSR
DACINISHHYCNI
SHCGVSIGEDGPS
GILMAGILPFGAM
QREGQRRCRLIFP
RLGSSERDAEDVK
PGDNVGFNVKNVS
RIVMPLHYSLVFI
PYNGVVLAQTVAN
FLEKYKRPVCDTD
GTTLHLLLLGLLL
VALVLLNVAAAGA
AKVKLQGKEVGVY
MDPRLSTVRQTCC
MDPRLSTVRQTCC
VVSGYRVRNGQWT
FQSMLHPVMRRNP
HFKIPQTNVSVAI
PALPQSALPGCSL
AACGRVRRMFRLS
HKILSRKIQKFEN
CYNGMCQYYDAQC
CCLWLLGAVLLMD
LLVLPPSFPYGGM
TATCCAKWNTEDK
LVLFESEFVHVVA
AHLPDDSKDTWKK
VCLDDTTVKFEIW
HDKGITTAAVCVY
CAQALWRMPWLPV
NNMAPYYEALCKS
LSPDNTSTQVSPD
GPNQRPAPCYDPC
DSEAQRLPDSFKD
QIGQEMLENLSHD
ESCLDEEVEGQGF
RFPSGTLRVRWLL
YKKDGADFAKWRC
IVANFQKTTLFAA
RVGRHCECSTDEV
TNSRVQSIGGVPF
MSRSVALAVLALL
QALRDAGYEFDIC
DDFCKQNSKASSD
QWCAIAILFAVLL
MDPRLSTVRQTCC
LNRRYLSFRVIKV
AELRTAAQKAQEA
YKKDGADFAKWRC
VVDLVDVNTPDLM
HTQVCINGQCAGS
CLAGIFIGTIQVM
ESCVVSFYLSADH
SQQWLLRNVTLPE
