# Supplementary material for: MHCII-peptide presentation: an assessment of the state-of-the-art prediction methods
Source: Front Immunol. 2024 Mar 12;15:1293706. doi: 10.3389/fimmu.2024.1293706 (PMC11027168; doi:10.3389/fimmu.2024.1293706)
Supplement: Supplementary file 1 [file DataSheet_1.zip › Supplementary Data S1/negative_peptides/13_HLA-DPA1_02_01_DPB1_10_01]

GPCGWILVAFSFL
RDVDNALRAVGDA
ETKNQSVPLSCCR
FHNEGWSSLLRTV
ADQLRVGNDGIFM
DIRETHSHVPYTS
SSSAYALPPGTTG
WTIILRFAIQDIS
APRPAARRKARRL
SHFDLAVEVENQG
AKVKLQGKEVGVY
ASAGPQPLLVQSC
CRRALELDGQSVK
WLNEGFATFMEYF
RRETVISKLTTCC
QLNLTYERKDNTT
EVAEAGIGCPFAG
LLLMCHCGKGAKG
HMTVETAVLIETL
KGKMRNRRRIQRR
MRGNPVPILIPCH
ICALDDNVCMAFA
TQPSPASDSGSGY
YLNASETTTLSPS
ARRLEPARRWAGC
GTRYKCSVCPDYD
RDGSQQTGIFCAL
TQSALPKIIKAGF
VAVAVFLLTFYVI
TVCNFTDGALVQH
KGTVEGFEPADNK
ALLLYKKERRETV
ATISGWLCLRGAV
PAIAPPTETMAPP
FVVALVLLNVAAA
VPNTRSRGHHNCS
LPWALVAGLLLLL
AQSMGFINEDLST
LMAPRTLLLLLSG
ALGFYPAEITLTW
LVLILAVVGFGAL
NLTEEVLWVKVNI
PAGGPPARRGGAG
KEMTEVPRVEDLC
SSPSPLSIKKCPI
EDHLLPSTENTFW
LNACCPGWVRTDM
AGASAAEPLDRSK
CMAFAGLTADARI
FMIYQESVGSYVQ
ICKAQAQTERENL
LATPIAAIIIPPL
KKTSLLANCQAPR
AVLTVTLMVLSSP
APARRPQRSLLLL
APVLDIAWCPHND
KIVAQVWPFLGQY
KQPLIRSMRTVKR
KAYEDGCKTVDLK
VCGTLFVFWRELR
YIYIFRVCREAGN
DNVGFNVKNVSVK
KMKGKNKLVPRLL
GKNKLVPRLLGIT
PHHVEPLERLEKL
GVVLAAVVIVTGC
ALQKDLNLMAPGL
LGAVALRPAEAVS
LDIAWCPHNDNVI
SSPSPLSIKKCPI
LDYYREGQGGAGR
DGNGEVTDKPVKQ
SRQKALSLVSCFA
YVYFSLLLIQLVL
AAPQLLIVLLGLS
QACLLGLFALILS
AKYAVNSIKKKVN
LAFWQDLGNLVAD
MLIFAFFQELVIA
SQEDIARISKDME
EDIAKRTCEEHQL
MDPRLSTVRQTCC
TLHQSAQLSVLLT
LSGLRAGVAYTVQ
GAYCGYSAVRMAR
KSIFEARLDIDIS
DEYALKEYGVMRV
LILWLSVGSSGDA
APICTDKINAANY
MGLPVDFDQYNEL
DSEKSPSHSTPLP
QDLGNLVADGCDF
GTVEGFEPADNKC
TVEIVTMSHQALG
FWPVELNDTGSYF
SPGVAGPGGVAGS
NTTELTAPPPPPA
KRINGKWSGQSAG
ACINISHHYCNIS
LISATVFRPGLGW
SISVEVASNASVI
TEVPNTRSRGHHN
WLLGAVLLMDASA
KGVEPKTECERLA
CGYSDQCKDECCF
SVKNWQLTEEDFG
LWLQIPFFCGHSS
QSRIHCTRLAGDK
KLTDFGLSKEAID
LVDTPLAAFFQDC
AALVIFVTSVIRS
SDPEQHKCGNMSE
WLRGRGGAVGGEK
ILSLILEYTWLEA
LNTIRTYQVCNVF
AKVKLQGKEVGVY
FYIKNENKLPTGG
CLCQDEVTDDYIG
MDPRLSTVRQTCC
DNVGFNVKNVSVK
LLTMEDEGNSDML
GDGIVLCKMINLS
KFHYKTDQGIKNL
LQQHDVAQGQWDP
KGKMRNRRRIQRR
RRQIGTRSPTVEY
SGIKNGGQETIEM
AGRPKRPHARRAL
RLLLLLLVGLTAP
NLRPQMSQFLCLK
YTLMCDESGSRWT
SDSAGEECDAAEG
FWLTFEGKPLEDQ
QLERSIRELHDIF
MEGQQLLVAYPCA
EELLTMEDEGNSD
VGIFLDYEAGMVS
KEMLIEVIEKLLK
YCKGVEPKTECER
YENWLLCYPQYTT
DFFKNPSQKQLRQ
EGIRICRQGFPNR
IQSFTDVIGHYIS
WEEGPPTVLSDSP
NLTLKFHKLVNVT
LGSRINCNIFSYD
LIRSIMEECGGVH
RAYVITGMWNPNA
QHPLEESRDCLAF
GSGTASAEAFDSV
IAWCPHNDNVIAS
LVAFTIVMVLNIT
PNGTEVPNTRSRG
LLLLLPPRLLARP
MRVIGGSNHLAVV
TVQKGMPHKCYHG
LSSQPTIPIVGII
LKDIKEVLLLHNN
LPHQTQIPQQQTT
PRMARLCFALYAV
VRQVTESVSDSIT
RPSERNLYADIDA
PGQAPPDQEALQV
AKVKLQGKEVGVY
IKTADRQYMEGFN
SDCDCKNDVNCNC
RAADYQRKSRKTL
ANLTGTVVNLTRE
GRDERPPWRLGRL
DITPTPFVPFTVS
TATCCAKWNTEDK
CVFPNGTEVPNTR
VCALCPVLGAHRG
SGFISCVGSFILA
LARFGLIQSMKEL
SAGRPKRPHARRA
SHKTVVNGKECIN
YGEFGARVPKTGS
VSIFSLYSVHLLL
RKVNLGVGAYRTD
AVALAFIIKPGSG
SSISEATGSETKK
ACYRWSKRWLIVK
PFPGLTPRPVPSL
VACLEGKSPGEKV
FTYYTAWVILLPF
AWSNGRGFNATYH
AWCPHNDNVIASG
AEPSTDVTSTELT
SQELQALDALERT
CENGHCIPNRWKC
TLGYMAEAFGVGV
CVFPNGTEVPNTR
DPEAPWPPAPRAR
PPSPPGFTLPPLG
SPPQCDYIRPSLT
LGSWMIRLTVWFI
VGKTSLVLRYCEN
SDIGVSAFWAFLW
ATQGLAVALALSV
VGDGIVLCKMINL
TLQVLGALAVLWL
PVLMALSWFILHA
KGKEEKEGGARLG
EVPNTRSRGHHNC
GTNFRTVLDKAVQ
NLEVEASPQASSA
RLNLYAASLRVCF
RVENSWGEDHGHK
KKCPLCELMFPPN
DPCVATSLKSPSQ
WLIVKDSFLLYMK
QQLAPREGISQEA
THMTHHPISDHEA
LRELMEKVEAIMW
LAQDWLSESNHVF
AILFAVLLVVLIL
PSTEHSWFPGYAW
IGDVGILVETMST
VKRREQALQDYRR
YDRAHIAQLCEKA
QPFDFKVSDIRPG
EDAYSAEPLPELC
EVAEAGIGCPFAG
AFFQELVIAGIVE
RVPKTLVLVVAAV
FPNGTEVPNTRSR
EVPNTRSRGHHNC
LGEARMLNASIVA
VLAEDEEMNRMHE
AAVPGLPSRVKCG
SVSLLDKKSGVIN
FGVYSNSYGPEFA
WIDACINISHHYC
AYSAEPLPELCYK
HNYFIEDLGLPVW
HVQFLIYQILRGL
VDGYFRLTADAHH
SARPANHSSTRER
LIYFFVQRFYVAS
ALPPQRQDRFCSN
ALPGDNVGFNVKN
PGDNVGFNVKNVS
AKSGKPSGEMDEV
VALVLLNVAAAGA
TIYIFLSALWDPT
QICCKLFRTAKQN
ISPTPALKGMFDF
VCLCQDEVTDDYI
CILVWLLAFCVSL
TAYNHLFETKRFK
LTVHVTQPKDGGF
GIRICRQGFPNRV
NGPFGHGYGEGAG
LPVLLAALLGVER
PPERLFLPRVCGT
RFVVALVLLNVAA
AKVKLQGKEVGVY
IIIGAFFIPEGTF
TYERKDNTTVTRL
MDPRLSTVRQTCC
MDPRLSTVRQTCC
GVTTPAPGNRTGT
IEDLKYAAFGSYS
VVNVTILNGMGVT
NFNFTDFYCEKNN
DPEETSVYLDYYY
WPFGSLMCRLVMA
STLCDVGSLGSWV
FIRWKKSRAFGDS
RLWRKTRSRNPGS
CLGSFILVIFYFQ
NVVSQSSLTPLMV
WALGFYPAEITLT
VKRIFSGGDQSFS
WHEQILVPALPQS
PPQPPFPAGGPPA
DDGRDCSCGAKSC
VALFTLICCPGSD
RVSMEEQRQRQEE
STGLEYPERPASR
LWLLGAVLLMDAS
AINNSEIRFRWLR
GFSSPCTFAAAVS
CNGPVVGTRYKCS
AQSSAPKVRKSVS
TLATAKSVTNSTL
DEINTIFSDYIPY
NLVVGTLSWPSPW
RQNKLDSFGPINP
RRNRLKVYQGLYC
NYSVRIRATSLAG
ESTLFEDQVPALE
ACLLGLFALILSG
AGMAFVGTVCSRS
PHCAWDPESRTCC
KKDGADFAKWRCV
GMMTISRTWKKQR
NFQKTTLFAAHVS
IPGSPPESMGRGR
QLNDIEDCDLNVV
AYCKVVLATSLIW
PIELRRAMNVIHG
GNLRSLLQILRQD
MSRSVALAVLALL
SSSSVLHGMVFKK
DSEREAIEVFMKN
RSLQTLALETEWE
LKHFKLNHIYQFE
LNDPDFQHEDLNF
DSQMVIIVTVVSV
ALFDRNREILENV
QLYAMKVLKKATL
PKAVEPLWVEGAG
KGYLCMTDEWFSE
GDCMGDSGDKPLR
FGLEESGHSNSTI
DSEKSPSHSTPLP
PDTPEAPPCYMDV
NEDIAKRTCEEHQ
PKEEEEEPLPTKK
EQLRSSQRRDVPR
FGVSLLICGWNEG
MVLLRVLILLLSW
QCLDKATEEDSQV
TFPISIWMCIKII
