# Supplementary material for: MHCII-peptide presentation: an assessment of the state-of-the-art prediction methods
Source: Front Immunol. 2024 Mar 12;15:1293706. doi: 10.3389/fimmu.2024.1293706 (PMC11027168; doi:10.3389/fimmu.2024.1293706)
Supplement: Supplementary file 1 [file DataSheet_1.zip › Supplementary Data S1/negative_peptides/13_HLA-DPA1_02_01_DPB1_13_01]

EFMKAITDRYGRN
MAQAMKGVTKAMG
GFAALCPSFQIIA
RALNCMNLPPDKV
RCENGHCIPNRWK
LMKQISSFVSEIS
LTIHFPTDYPFKP
FFLTIHFPTDYPF
AVGDASKRLLSDS
CVFPNGTEVPNTR
LDQYEWYCRNMNR
SGSSNFGGFPTAS
KGKMRNRRRIQRR
LDIVLLFQEHQFE
PAAETIPQTQEII
TVCEQKISEWGKI
YKCSVCPDYDLCS
LGMVPPPENVRMN
LAAVSQQLAPREG
NNQKKVLAKTLIS
LLLLLLSIHSALA
HHAVSDHEATLRC
MRVTAPRTVLLLL
VKDHYSNGFCTVY
TKRDITLEASREN
KILLEKMELEVAE
QAKVVASVHASIS
SDTNFKEFVIKKL
ESIPEGLDFPNAS
QSLHTYLRSKMSQ
LLLVAAPGSTQAQ
VCAFVIVVAVSVI
FTCACPDGMLLAR
AEISCALAVSQEA
KELFLQSHTEIGV
CEDIAMNFLVANV
MSSIGTGYDLSAS
VAGYASRFIVIAD
MASTSYDYCRVPM
VKEMNPALGIDCL
CTIVTYQMVKTKE
NPRNGEDQICPKC
ESPAEGSKDEPGE
TASGDWNTTIACF
ELLVDPEWPPKPQ
NVTDSLARGSPEN
VNGILFNHESPRR
LLLLLVPLLLLMC
YEVLDHCSSILNK
RGSVTISVQALQV
MASGSPPTQPSPA
TAVLIETLVTLGA
NNKNPRTKALVLE
PESTTDGSPIHTS
TSEDHQHFTCTIW
YEQMNGPVAGASR
TLQQYSPEILACQ
GRGICECGVCKCT
TLELVGEIEASSM
ISVFEVNIRFVGG
SAGRPKRPHARRA
CIPQRWACDGDTD
LQRADLGLWRGEE
GSLIITFDVDFPK
SGILLLLWLIAPS
RKGTDIMYTGTLD
LARCRPPVGCEEL
FLNCKLATRAKDF
FLFKFLVIGSAGT
TCSQLCTNTDGSF
SELSESAFGYFIT
LLIVLLGLSALLQ
GIPPSGPAGELKF
CCVLVFLLFAVIC
LVELWGLLDCRRI
AGNKIIQLIEGKA
KCVVVGDGAVGKT
KRHTRDSEAQRLP
LIGFMIGYLGYCK
WRESCDSALRAYV
QLALYLLALRANC
LPRCTFTKEGCHK
IVQEIKPTALIGV
GEGPGVRPQPAPF
TITIFITLFLLSV
TDRSGISTGHWSG
VTLTVLSSPLALA
VHCSSGVGRTGAF
AAPQLLIVLLGLS
IAAFLLGLIFLLV
KVSDNESSSNYTY
VIFLYIFILFIML
IDACINISHHYCN
DMSFGSLCEESEF
YGPKYTFFNNVLM
ANPRCESAPGCGV
HQSAQLSVLLTVE
LWDVREGMCRQTF
TLWQLVEHYSYKA
ILFGTNNSSSISG
AALQVDISDALSE
IIARTDLKKNRDY
WDNLRNVDMGRVM
VNVTLYYEALCGG
DIKNIYKRMTGSE
SILNASTVAAAMC
DSMMEYLKIAQDL
AMEMQIKKQFQDT
RGVLMYGPPGCGK
KKKLTYQFSGEVL
TSGDMGVYYMVVC
KNNDKSKKISRKP
KKGKKDRDMDELK
PVIENRSSQQPVS
KNVECARVYAENA
QPPPDHIPWITAV
SQCAGAEKESLTF
SMDGAGAEEVLAP
TTLVVTTKLVLPT
SCNTFVYSSSKGT
ECVHKESGTKHSG
LKVEKIDNEVLMA
EELMITLVTGLAS
MIILGVFRIRAAH
CPAPIGEFEKVCS
YFGYTMIMVLIFF
QATECSVRNGSSI
WILVAFSFLFTVI
VEPKTECERLAGT
CFTCGKIVGNKWE
GITLKEANEILQR
PRGVLMYGPPGCG
AIFMLDTVTLCGN
IFDASLHLKAQVD
ATQGLAVALALSV
CIKNIFGDMLCPR
PHCEGKIKWMKDM
KITTTLGLVVHAA
CTPSPDQISHRAS
TRYKCSVCPDYDL
CVVVGDGAVGKTC
GMELRKGSLESPA
RSVNDLRQEECKY
TTTPESTMTSGQA
VLDALFPCVQGGT
WNETRAQLLAQMD
IYRVDLVLFYRHL
SYVEPHKIRDIPV
SCHRAGNDAPAGC
LILEYTWLEAVIF
GGCKDGGVCLLSG
RRALELDGQSVKA
MYALFLLASLLGA
YLDCVMHDLRKMY
CQEQRLQGEVVAF
TTLTTPQEQVDSL
ALNSPATPTSNCQ
LLLLFWLGWLGML
KSACEKRLGCCSS
TSSVCIVAEIIKK
ICEKCEGVGGKKG
QDKFRLDLSDEEA
VCDTAFETSKFFT
APFEPLASGILLL
LVDTPLAAFFQDC
DNKELKAFNIRLE
RGASCQGCPNQRL
CVFPNGTEVPNTR
LIDMYSEVLDVLS
VLLLGLKDREGYT
DESPDGAVSDRKC
FLMVLGKGSFGKV
SSSELGMTFTGVD
LVLSLVFICFYIK
LGMVQDVTFVDKA
NSKVLGEAMTGIS
TTSIATTTTTTTE
SVCAEEPDHGQLF
LWDSMASICPTDG
ISMSAIATNGVVP
VIVVCVSFLVFMI
QSSSVNSMQEVMD
PYYEVRLASVLGS
VAFVQEYRSEKSL
SSGFMVQMLTGIY
MQAPLLIALGLLL
ATVSGYFVSIDAH
WYSPDAKFQSMTS
GTTLHLLLLGLLL
ALFLLASLLGAAL
LMDLARQKFSRLM
VTLCGNSDDFLSQ
KSSSADFGTFNTS
CLLVSALGMVPPP
GVRPFGVSLLICG
YAMQMSLQGAEFG
ALAVALAFIIKPG
ASTSYDYCRVPME
LEKPQGLYPNYLN
DIAKRTCEEHQLC
QDHIQQVKKSSSR
NSFLDATLTSVIG
GTYTVKIVAISED
GKTDNQYTLFVAG
VRLTADGCCTLPT
DDNVCMAFAGLTA
YCFLLITCLLTAL
FLIGFMIGYLGYC
DTMLLNIPLVMNN
HAYIISSLKKEMP
QSRQDMPSEDVVS
SRYVGHLWMGRRP
PKDDKKKKDAGKS
LVDTPLAAFFQDC
IQGQNKEMLAAAC
VLGLVSCTFFLAV
QRKIRQSYFASVS
PGVRPQPAPFSSL
LRGRCRSLSDVRV
