# Supplementary material for: MHCII-peptide presentation: an assessment of the state-of-the-art prediction methods
Source: Front Immunol. 2024 Mar 12;15:1293706. doi: 10.3389/fimmu.2024.1293706 (PMC11027168; doi:10.3389/fimmu.2024.1293706)
Supplement: Supplementary file 1 [file DataSheet_1.zip › Supplementary Data S1/negative_peptides/13_HLA-DPA1_02_01_DPB1_14_01]

GIPGAAVPGVVSP
PMMDGAMGYVQPP
TISFDIPPQEILT
RLAGTESPVREEP
QLEGATRGTTEPH
CADWIPQSASCPT
CDLLLARFGLIQS
LEAYTGIVQGLKG
SPATPQAKPDGVT
SAIRQSGPRPTLR
ISPDTHRVPYHIS
EPTHLDQRVIGDT
FNAGDDAYETTLH
QVEARLQSVLGKV
GAMGYVQPPPPPY
EILCRYQNIWNIN
MAFIFNWLGFCLS
DSFKDSPSKGLGP
ETTTSLSPDNTST
MIWTIILRFAIQD
PLKDVSLLTQKLK
PGLNMKSYAGFLT
LMCLLLLGSSARA
ETRTSSRLHLKRA
LRRVKTCNPPDAG
VCNPIISGLYQGA
YPGPPMMDGAMGY
VLQTLGVLLTTCR
DAVTGLTVNGQIT
DRVTLEVGKVIQQ
SLERGMHMPTSPT
LSLVLAAFCLGIA
ASPRYHTVGRAAG
VRTWRLNERHYGG
HFKIPQTNVSVAI
DLALACKLDYDED
YTPLRDEDPNAPP
LRRLTPSASLPPA
LLGLLLLWLPGAR
SSGQHQCDSSTVC
EYPDSFGHYREAK
VFSLTAFNNLENL
TMDGEGTLFQTES
FLVKEKMKGKNKL
YYEGRAEKKYRKG
SASRQKALSLVSC
RDVPRTTQSTSRP
KYHGSQVYVTFAV
SHCGVSIGEDGPS
RDGNGEVTDKPVK
ACSEQEGRLLGNV
PGDNVGFNVKNVS
LLIRCILEHAVNF
KIQRARERLRETD
QQATYEADRRTAE
ANIAQVLAELKEY
TEVSPTSQKTTTK
AGFIDKTCSRPVT
SEKSTNLHDYGML
KLWDVREGMCRQT
VRNPSSFQEQPHG
FTNASKIIKTDFG
CDGCNGPVVGTRY
LEGRSVYEEDFEA
SFMNNWEVYKLLA
MCFGLAFMLAGVI
GAGAGTTVNNLEE
NYKTLIIICALFT
FFTWDTEYACVKE
IGEDKLIHFSGVA
SKGATISKKGFKK
ILNKALLLGALAL
VVALVLLNVAAAG
LLACVHNYQPCVQ
DVSLLNKQGGMFL
GDDLTVTNPKRIE
VMAPRTLVLLLSG
LLSGALALTQTWA
GEEQRYTCHVQHE
VNVTLYYEALCGG
VGPNEALVVSGGC
VVGVKSEGEVARC
TGGDITRNKVRKT
EHFQLVREFLYDV
SRSKLANILFTRE
LASLLLAAALSAS
KIQGQNKEMLAAA
DNRQCVQASSQCF
SQKQEEENPAEET
IRKLADLCTGLQG
DSGDKPLRRNNSY
CLGFIAFAYSVKS
FGLELAQWLIQRG
VAAAVWAVVSYVV
LIKGSLQNDPFYV
KYDLLRSTRYFGG
FTFPFGFQGISQS
MAPRTLLLLLSGA
LYYEALCGGCRAF
GSCMAVLTVTLMV
LCYGEFGARVPKT
TLNMINKDFEEYP
KEGGEAEESATDT
QCLDKATEEDSQV
WAHNSSNYTLPAF
DHTLEQQQMQPLC
KRMARKNCLVKNL
LRLPGGSCMAVLT
IDENLKQALQKDL
EEDRAGQLNMRGV
KQIEGLVKELLER
SDETSNQPSPAFR
VCPMCSEQFPPDY
TRLPALTVHVTQP
CFGLAFMLAGVIL
LGPSVLAGVAVMV
YSCHCNPGYRSHP
APYAVFDIVRNYT
RVDEPLSCSYVLT
LGFGGNFARQRYE
LMSMAFLTCCLLK
EELDLEGEGPLGE
RSHLGRYLAADKD
LSEPSTRGLKAAT
FISYVMLKTKRVT
QTFEELRLVTQDT
DDNSIQMKKDLQM
AADKMKEQEDLAK
IKSFEKSQKDLEV
RGGLFYATGLCQL
AVPGPRRSGAFYL
GGAGLPGGRRRRS
LGFYPAEITLTWQ
LQHILKSTNMKCL
LFMCMDIQLVEAL
EEHQETQLIGDGE
TGWWIIIDAAVIY
RINAAEIESRVRE
MDLLFGRRKTPEE
YTSPFLSARLAQQ
AQLLGLLLLWLPG
RTGLLLLLLAVAV
GTQIVLLGLVTAA
QAMKGVTKAMGTM
EEKAQPPEAGPQG
SQGRGGLGSIFVW
SSSDETSNQPSPA
IHEEDEEKLSEDV
AAFGLVSFLMHAG
CISRQFVCDSDRD
PGPPMMDGAMGYV
DNCAPGLCPDWEA
LVNIMPYELTRVC
VTLTVLSSPLALA
ASTSYDYCRVPME
PPPPPCPPPPPVS
RALPRRAGLVSRN
ISGYALNCVVGSQ
RHEGQEPFLQWLM
WCVFPNGTEVPNT
PQAKPDGVTATAA
YVDFQELGWRDWI
LLMDASARPANHS
ISDHEATLRCWAL
SQGPCCTAQCAFK
LIAVLIITFCIVT
EKLWLQIPFFCGH
CNLYPFVKTVASP
YVFLMVLFSLVLF
PVTLNMKMVMPSW
EDWIREYPPITSD
AEMVPWEPGTWLI
ASRWGPLIGLAPC
LAALLGVERASSL
CEQATECSVRNGS
LKPTWWFCAFPYS
AKVKLQGKEVGVY
VDFRERSKGRIQR
ALVAGVVYWLYMK
DAQVLMWRPKYGQ
VVGQLYLRWKEPK
DLFLNLPLVIGTI
MDGHEVTVVDNFF
KMINLSVPDTIDE
LGSSFIAARNFHA
RHVLSTGTDGCLN
TTSRNLARAMCMK
QFELHYQEVKWRK
HEGSDIEMLNSVT
GKKDRDMDELKKE
QGQNKEMLAAACQ
FEGKKDVTQIFNN
SGTKMGLIFEVAE
SSCLESHSSLSDS
FDVRLNGHVVVKD
KLAFLPPDPTYTL
PRLLLLFLVPLLW
KQGKLDEAEDDFK
KYCKKWQDEDGKK
LLVIFQVCLCQDE
FQFPPKSLNKREG
QGRTVDATGKEIE
AKVKLQGKEVGVY
SNIPNMFVDSSCA
FVVTALDEIAWLF
DALGDELLADEDS
YSEYRFPEELTQT
DYRLEEVKDKDGK
LILGGLLLNCCVA
EERNITGTRVKVP
SAQRSQRPHQGVD
VRFDVHDVTLHAD
VGFLVLMVVLGLV
KDYVRLMKYGDSL
DLPAPSAPDLTEP
ELQEAGPPDCRCD
LALLCLGGADKRL
DIVRNYTADYDKT
LLGPGPGPTTPLF
FNNSYSLRSGDFP
FCCPPCPGKIASK
TELTLMIQERGDK
IPNMFVDSSCALK
CPPPPPPCPPPPP
GDEAGEGREAKDC
ESQGMLLCASIEG
VNVVLKDAEGILE
IVSRVSKRKLGRH
ASTVAAAMCMVVT
AGIGCPFAGVGCS
VFPNGTEVPNTRS
CGPFSGKNRMFEV
AQLHLQLQSKHDA
ALFLLASLLGAAL
LEEMRKKEKSMPW
QSISVAKEVQIST
VVCIQKADIFMFD
ASARARREAREAR
VLAEDEEMNRMHE
HCGIATAASYPNV
GFLTRTVLENSTS
SSLVPALTDFVRS
LAPFTEGGSLVLL
GWTSGRQNAQNLD
EGAGHNDIELYSQ
FLPPDPTYTLMCD
NVRKPTPRKPESP
GAGPAGRYDQATD
NSQSPQCFKTCSE
SAVSRAGSLLWMV
VPVLGFFIIAVLM
LANQLKKGGLYVL
DGELQGSGENLAA
HTDPVSQKNESVR
PGRNRFYCGGRLM
HAEECFFERVTSG
FMARDFATPSLHT
GTEVPNTRSRGHH
LTRTVLENSTSYE
NFLGAMWLISITF
AIGHNETAMESEA
PAEFDLKQRNSTI
MKRSGGHRIPGLN
MASPGCLWLLAVA
NKLLVLGVSESSI
YLLAALFGYLTFY
WLKHIVINGSSFG
TTVEIVTMSHQAL
ALPGDNVGFNVKN
RQNVREEPREMPS
RNHTVGNRTVVEE
VALALSVLPGSRA
REAEKKREAKQRA
CLSLNSGWILTTT
ATILKQMQVLHPA
SVASYVTSPQGFQ
QSLHPCPSELCCR
VIWPDGKRVVLLA
GLTPRPVPSLPCN
GDAQRGTPQDCQL
AGSDMTYGGFNWK
RGASEGPPAPALP
DRHLVFPLLEFLS
MSPSGRLCLLTIV
PCVQDLGAPLTSP
EGLPKPLTLRWEP
AAVEVAGDLEVDC
TGAAVVITILKVF
AVAEEESKGSATY
SLVLTYVFTILNC
GFLFLVFIILVIT
GQKDLLTPCYSRQ
YALFLLASLLGAA
DYIPYVFKLLKEN
SEYQTIPLNKIED
LCGLTEAAAQAAY
LVADEGWTIVLNE
PPPPCPPPPPVST
PQLLIVLLGLSAL
GYLSVLHLKAVVY
LGKPMKSVLVVAL
ERTVEALYKFVVP
EGVVHEDLRLLLE
PGVFVANLTEWKR
AALPLLGELPRLL
ADCRRALELDGQS
RSQLQGAMQQFNQ
LADFGLAIEVQGD
TNELRNNLRSIEW
NLTLRCQVEGGAP
TTSRNLARAMCMK
TVHVTQPKDGGFC
KLSLDGQNIYNAC
YALFLLASLLGAA
TNHALTGGLEPAK
NLLEACIYRLLKL
GIEFNATDALRCV
MLIFAFFQELVIA
NHTAEGTGTNKKV
GKCSSKRSSYPVM
MHFMAIIYTRLHL
GSCMAVLTVTLMV
LSNSFTQTVNCRK
HHPISDHEATLRC
ELPRLLLLVLLCL
YALFLLASLLGAA
GPPYPTYPGYPGY
SSGDEQQQQQQQQ
YSSPVDNTPSHQL
AKNLGTALAELRT
TTTTTTESVEEVV
CIAPIPDKGAVRL
SVVAALALAVLAP
PGDNVGFNVKNVS
KKDVMWIGFLTRT
ASESRCQQGKTQF
TCAVVGNGGILNN
PLASGILLLLWLI
MDPRLSTVRQTCC
VVVLSIVLEGPAP
WCVFPNGTEVPNT
MSGRGKQGGKARA
LKKLLMSNGNKEG
VSVVVFDSTKDVE
AWARIPFAFWARY
NRGALMTCAVVLW
SCLIHTSEKKAEI
QCQNGVCISLIWK
VTAIIFCVALSAY
FSEADMERPLQEL
AAGPGKGRFLVRI
NSTSDSDLVRYRT
RNRRRIQRRGPCI
STNPFRPQKVCSF
KKCDKEEKAEKAK
LDELSMGLGRLKD
AGPSWRRAARAFR
EMKFTYLINYIQD
HTRCITPTGTHPL
GLNAGAVIDWPTE
ATTTTTTTESVEE
QPVDDAAEVPQRE
WALGFYPAEITLT
GDNVGFNVKNVSV
DTSWSAIQIGIYA
CVHNYQPCVQRAE
RVLYFSIFSMFCL
MTIYIFLSALWDP
NKKALNTIILIIV
EGSVSERMLRSQL
KVVPDSTPSWANP
CILVWLLAFCVSL
FFLIGFMIGYLGY
SEKSLEELSKLVP
LFLLASLLGAALA
IRICRQGFPNRVV
TEKWMERIHLNVS
EAWRQQLVDKHST
VRMNSVNFKNILQ
FKYIIIGDTGVGK
RGEAEPCGAWVWE
LINNTFIRTEFGM
MRSLLLLSAFCLL
GTTLHLLLLGLLL
TLRCQVEGGAPRA
QQPQPPQPPFPAG
GGGRGGRGGFGGR
LETFNAGSDVGSD
EVYAYEIDVCAND
MASPGCLWLLAVA
IEAAEERPWLWVV
LIVQAASSSKERG
MDPRLSTVRQTCC
IGGGDTATCCAKW
AVRSYALELNLTD
TVHVTQPKDGGFC
EDIITDEQTTVEQ
EGTWEPEHTGDFH
NSEVEVKSVVDFI
SIKEAPKELSFGA
EVTVYAFSIENFK
VLLGLGFQMLQLA
YCYVPKVACTNWK
SRWSASFTVTKGK
PTDKLFIMNLDQN
DLRAFNLHSLSSE
QQPQPPQPPFPAG
RQRVLHWDLRGPG
VVGTRYKCSVCPD
GLGAACGMAYTGK
MVLMAPRTLLLLL
THMTHHPISDHEA
EALYDICFRTLKL
AVCDIPPRGLKMS
DASARPANHSSTR
RVVACNLYPFVKT
RYPSTGMLVLFFA
SVKTFGETHPFTK
ICAVPAESHIYRE
VEREAEKKREAKQ
VGGMVGQLFGGQL
PETHKSTKAAHPT
RLVAGLLHYCFLA
LKVRTIRMGTTLC
PVILLISFLIFLI
RRMCNIQECTHPL
LRHRLKTHTTVIH
DEGFSSPCTFAAA
VCNPIISGLYQGA
KLLCLFILAILLC
QGTPPIFSWMSAA
FLTRTVLENSTSY
INVPITFQVKVTA
AMGGAVPFKAALT
DTFHKRHEEGHML
RSLGDVGNVTVAV
ESPVREEPGEDFP
LLYVHSSRGGPFQ
PLLRHWELQVPIP
KHPVHRDFLGFYV
TGFPGPLNDQDNE
LLLECYIQYHHSK
ERKAQVYYRACMN
AAPPGPRGRQAPT
RHEGQEPFLQWLM
CQQLPIPGPVEEM
IACVVMAFYVLFI
VHATCENEEEMDN
PGCQPLGPYPPPY
ANSTHHNVRLLML
LTVTLMVLSSPLA
QEANMDRPIAGYA
VCKQKVVPSQGDS
CLALLCLGGADKR
NHIALYAAVRALH
NSEDMDAYCRKEN
ERLYKFTVTAYDC
AQQRVAELEPLKE
RLLNINPNKTSAS
GHCDQGCNSAECE
SLEVQAKDRGSPS
PPPAVTSAPPGAP
EDGHRNFSCLAVL
KKHIWPNVPDPSK
IGQVIQEGGEDRL
NGTYTVKIVAISE
ASPGCLWLLAVAL
LWSVLAAALGLLT
FSGVLSGAATCFY
LALLCLGGADKRL
LPIAAAMYMAGID
CGNGMVEQGEECD
PPSAPRSVVSRLN
TPRPAERGPPVRL
FLAMVVDIVQELK
LLRYYMLNIEAAK
GVFYQYVISSPPP
ERAIKATFDISLV
VYTQTQNRLWRKT
NSFDQWGVELGKQ
MIHTNLKKKFSCC
