# Supplementary material for: MHCII-peptide presentation: an assessment of the state-of-the-art prediction methods
Source: Front Immunol. 2024 Mar 12;15:1293706. doi: 10.3389/fimmu.2024.1293706 (PMC11027168; doi:10.3389/fimmu.2024.1293706)
Supplement: Supplementary file 1 [file DataSheet_1.zip › Supplementary Data S1/negative_peptides/13_HLA-DPA1_02_02_DPB1_05_01]

KLPYGYGPGGVAG
VPVFCLMGLLGIL
AKVMMEGGRSKGF
SSVNVLGHKELPS
AGEGFFPDQARAE
DPKICCQFDFKRL
PPKDDKKKKDAGK
STNPFRPQKVCSF
CCRLHTVRASLED
KSPATPQAKPDGV
GLGAAAAPAPETR
DAKKKLRLALCSA
PGPPMMDGAMGYV
YCTPSHIPFSNRS
GPGGSSTGFGNFE
RKDVGRPQPGREN
LLLAALLCVPAGA
QNPKEVFSDFKDL
IQGGSVLFGLLLV
PPPPVSTISCSYE
NDGEDSYRTQVTF
IKLSSTWEGIQAG
DVTSILLTYNLSN
TRMGNTPDSASDN
SKETTATKNRVPS
PIPGTIEMLHPWN
DPEIARHLRPGTL
NQRVLWWSILQTL
RQALLLLALCATG
INGLNSTEPLVKE
LKHSEDEEKPKIV
AAGLARLLLLLGL
MPYDTPVPGYKNN
CLSTMASVCRVML
IFCGKCSSKYSTI
DNVGFNVKNVSVK
RWRTILLQYCFLL
DYYLIRVDGKGSI
RLNERHYGGLTGL
SPVSVVLCSLRSK
SGIAQFHIDYNNV
PCYSRQNKLDSFG
AGVEAAAEVAATE
SGPVKATAPVGGP
FFFFQGLSTWQKT
RILGFWGGCRVWV
DYENELLVVKIIK
KCDPRHGKYMACC
GVFLGWNINNDTW
QLLIVLLGLSALL
EDKRVRLQPECKK
PGSPKMEGTGKKA
YEGTDWSGCTLQE
LELIKKHLLPLWN
TVTVRNDGEDSYR
YMEHSGNHSTHPV
TQAFVGDIAQFNL
IAEFTVSITEGVT
HQHSVTEEIGHAQ
PVPASENPFREKK
ESPVREEPGEDFP
YEEDSELLLQIRN
EAMKGTEWVDPED
DVEEQTQELKTIT
EEALSFVSLVDGY
EREEWKLDTLCDL
LAQQIQKVILALG
RALWVLGLCCVLL
SFNSTEDHSKWCV
DNVGFNVKNVSVK
GSVELHCEAVGSP
LDDLLTESEDMAQ
LIGLAGDSRRKKP
MSVSDLADKLSTD
LAHALQENATQKE
KMQTENLGVVYYV
KLQLSKNVLCSAC
CLMEALEDKRVRL
KKCPLCELMFPPN
ASCCDPVSAAFEG
DHAGKSANEKADS
FIKEFLQPNKCFL
PDPRKVNLGVGAY
TKKGFLFRGQISE
CKMINLSVPDTID
STLLNQMILTYYE
CPDYDLCSVCEGK
CVYLLRRAVQLSL
LSGPSVPGMGGDG
MCFGLAFMLAGVI
IQTRFYTGELVKA
SGALLFSVLSQII
QYDFLFKLVLVGD
WLTSPNLDNELPA
IDNWCRRDKKQCK
SCAYSGFSSPRVE
TAPRTVLLLLSGA
HTLRQLDAEIKAD
RHYGGLTGLNKAE
VGTRYKCSVCPDY
DNVCMAFAGLTAD
FGEIIDGKFGCCF
VKLVRSHLQVMTL
LDLLPTLDLRQEM
KDFLDKYSLKPND
LNGRPREAEVRFL
IGFMIGYLGYCKG
MSRSVALAVLALL
VREEPGEDFPAAR
SATTLTTPQEQVD
WALGFYPAEITLT
VINETWAWKNATL
GFQHTGIYSVMIQ
VSWRTEKILYRLD
PPRKKKKDIRDYN
GLTEEDQHTHLCQ
SCCGWLINICRRK
TIYRGEMCFFDSE
RWLDLQFGDHIIH
QALTLLGACVSNC
YGMAAPWYFPILP
QPKDFHHHHFPDM
QPLCFNCPICDKI
GNSSSNATGNTVA
RPANHSSTRERVA
TVITKHNDDEQYA
DPHHDYCEDWPEA
ELEQTLETCLFNK
SKELELITLTVGF
VEIGKEGLKFENG
WALLLTAAIAELG
TRDLLNCSFKCSY
SIVSKLLASMMCK
AAAATGRLLLLLL
AMLQRLLQMQDEG
MTIGFILLLVFGS
FLIGFMIGYLGYC
ACSHSMRYFYTAV
QCRRCAVVGNSGN
VAMGFFQVGFVSV
VLGFFIIAVLMSA
EVNRLSDLQPQIE
LKPPTGSNQASPA
RGLYTGQRCQLSP
FAGLTADARIVIN
PARRGGAGAGGGW
LTLGPQHADNIYI
THEMCPEEYPHLK
GFGILIFSLIVTY
LAHSVTRGLAYLH
ILATGENYRLVND
TSRQLAPVLGYLG
EEHVESHWKVCPM
PCDVIWLDIEHAD
GFKLRRQPSEPKR
RSWHRGYDSGNVF
LGVLLTTCRDRYR
CCIVTSTYGWTAN
WVLGLCCVLLTFG
RDARRSPDQGRQQ
GPSFNSTEDHSKW
SMVEVTDFPFNTS
GSYAPRRGEFCIA
LFLVLSLVFICFY
SIETVVTTFFTFA
YIMAEEVEWDYCP
FGALMTQLFLWEY
LYTEAVDLCLKTS
SGADPEGCFPVIL
EALPGDNVGFNVK
VSVTSSILSSMDP
MAGSDMTYGGFNW
NQCAVVGNGGILN
ALQKDLNLMAPGL
WVLLGTPAGYVAA
YHISFTDRPIYIK
GLCCVLLTFGSVR
KKGKKDRDMDELK
YLGYCKGVEPKTE
FDYNATDHAGKSA
DREKGKLLHGQNG
RAGGGSQPPFRTF
QYCFLLITCLLTA
SDDESSSDETSNQ
ISCVLQDGCVFEK
STISCSYESASRS
MCFGLAFMLAGVI
RRMSPATTGTFLL
IMYFIFTSMAGIR
ALGISQGIAVFGY
AGTESPVREEPGE
MASTSYDYCRVPM
SCLTEKEDSPSES
TDIFISWFPFYYE
FPSFNHTQFPPSR
DVMWIGFLTRTVL
TFGNQTTIIPAGG
TCQSDWRELWVDD
ALEDKRVRLQPEC
PSKVKMDCQECPE
ESSQNGTVLMEET
DVHDVTLHADAIH
MGEKCVLHVMNGA
FDGEPCDLSLNIT
MAVSLGFMFANWA
MEKKERVEFILEQ
SLHPQMNLLALEN
DSCLQKIFLTVTA
LFLWEYGDLHLFG
MVCLKLPGGSSLA
RGNWDEQFDKENT
LKLEDARREKKKT
PPSGPRGTLLLLP
ITKHNDDEQYAWE
FYFTYSVNGNNEV
RLVLALALILVLE
FHYKTDQGIKNLS
FRDGMQALYKVKS
LDVVYLVYESKHL
KYQSVSLLDKKSG
DIEYLSDIKGLIK
CIFIQLFFILNSI
MDPRLSTVRQTCC
GKKDVMWIGFLTR
VAVSVIMVIYLLP
DGQKELHYLPFPS
RLKLSNDEIKRAI
APEEAPGPLPPPP
QYTFCQPETVFSS
GELLRSLSNSTAR
ELIQRMYTRLEPL
KTTSRNLARAMCM
LSRQVFIVQELEV
GMLEARIRILTNN
ALFLLASLLGAAL
CLACRNMSKAEAV
EMLAAACQMFLGK
GEGKGGSDGGGSH
CITIIGGGDTATC
EQMVDASRPELLY
TIGFILLLVFGSV
FLVLHSRFCGSPV
ISVSLAVAAIPEG
AFLLGYVAFRGSC
QVEHPSLTSPLTV
LKDTCGANAKQSR
EARIRILTNNSQT
PGVPCLADGQKEL
QESNAGNQTVVRV
TATCCAKWNTEDK
CVTNLTCCMEHGE
PFFGIQEEFNATL
VCNPIISGLYQGA
ICSKNPCHNGGLC
SLGYCDFDLRPCH
LKQAKEEAQAEIE
LGLCCVLLTFGSV
LCLFFYNCYKGYL
LHCEKTLQQDDCR
ESLLVSLVTTVVV
VFAAMGVNMETAR
EARIRILTNNSQT
NKGLIDEITKKNI
MASTSYDYCRVPM
PPPPCPPPPPVST
ITMMIISLAWLIF
RKPVLNDQNWAGR
PGDNVGFNVKNVS
RAVEFKVVETDPS
IRQGNIERECKEE
SVMLIFAFFQELV
AIGIVGDAGVRGT
LVAFSFLFTVITF
CQQLVRCFCGRLV
QEQAQTTDWRATL
TVQADPQTVTRLL
DFGNTSGRLCLNN
AFLGTSDGRILKV
VGALSKWVGKIPP
SQIAAQRKKAAGL
VGLARPLVLALLL
CMMAQYNRHDSPE
QRWPLLLLGLAMV
LQHLGSSDPRALP
TIGFILLLVFGSV
EETYGENDENTDD
LHFKSVGFHLPSR
GWIWRWGWGRRCL
SVSTPIADIYEQE
STPISEVYESEKD
FYDESKPFTCLDG
KWLVQRGSDPVTI
ATGRLLLLLLVGL
ARAKVYFASLLTV
AFNKLQEKGIYKA
CFLLITCLLTALE
GSRYPELVLKAPL
FSPELLVLYFASS
LYSEPQFNVPEKP
EIEGRHKDIVRLE
AVELDSESRYPQA
RKGSKVGDFGDAI
QPPFPAGGPPARR
TRQQQLEWDDSTL
LANGIKVLLISDP
SNQEVANPEHYIK
VSSPVNLGNPEEH
SCPPLTPDWGVQD
SKYQSVSLLDKKS
YFVNGGQDQPGCP
TTIATTPSKPTCD
RKAYGPKVDIWSL
GCGTRPRWSALDG
LGPEGSALFDMVP
FRSNFGYNIPLKH
TITLSHGSSTFSL
RHGCGQYSAQRSQ
LTLHQSAQLSVLL
ANHSSTRERVANR
LRAAPTAVHPVRD
GKKKPCITYGLRG
EDPAKSLTEISTD
MCTGRPGWLTVSL
TVITKHNDDEQYA
ANFRAKLASCCDA
LVSALQELESSTS
DYEHNCLYWSDLA
SGHLLWALLFMQS
SLPKVLRFCACAG
FKESTCIHSTWDA
DDEMETDKQEKKE
YSDKGCKTVQSRL
MVDRKSASCGMIM
TVCHLLFANQTEK
QAAGLPHTEVPQG
CDESGSRWTLHLS
LVSVLQRVGCPGD
ATREAMARQTVVS
QEFSGRSLDRLPK
TGFHVVLVARGRT
LGVSFFILSLILE
LCSYPNPNEDKCP
EENKPTRPVIVSP
DPWLLDHRTCPMC
KDEKLTKEEILEN
IVKDSEADRFSDS
ACECDPQGSLSSV
AATLFPLWPAEMR
PSFINRWNPWSTN
YDQALADIRENEQ
GGNHQNSTVRADV
QAPLSQQRWVGGS
CPMCSEQFPPDYD
RTLLLVLWLATRG
PGCLWLLAVALLP
IYVRLDFSITKDP
QRKGGSTSSSPSR
LWVLGLCCVLLTF
KEVAELTRLRKQA
AGTESPVREEPGE
TNLKKKFSCCVLV
SSHANAMALGPLP
WIGFLTRTVLENS
EETRIQIPKLLET
QVRRCLRANLLVL
ATGMFQFWPHSIE
DNVGFNVKNVSVK
SSDSEMITQLLAY
LPEHDAREKVLQT
EESTNGSLAAEFR
AKKRYFILLSAGS
DLSDMLKFESEKH
DLWLNEGFATFME
QFKIQQLAISGLK
KGLIDEITKKNIQ
IFKKVILGQYNWL
PPVISTPHHYLIS
PLHLSLTLQMNSS
IDFSHGLALFERC
GLSPTQPCPEGSG
ICKYRPENSVAND
FIINCFKVYYPKY
AFNYWSISSRHVL
ENQSLHYDFSNLS
YYWQTSAKWLRSL
CVFPNGTEVPNTR
AAQWVVPREVYPE
AQILRSHLIKATV
LQWPTPDLCPACH
IVEEAQSSEDFNM
VPNTRSRGHHNCS
SRLGSVFPFLLVL
TVHVTQPKDGGFC
GRITKRVTRELKD
DALAQQLCEQGAP
KTVHKKAVSIMGN
LFRPRNGRRSAGF
FITVLRDPARLFE
CRRPGGEPSPEGT
QHADNIYICTVSN
SASSSRAGVALPF
PPPPPHYPVLQRD
RTKNFESGKAYKT
SYNETKIKFDKYK
QSVISLDLYTCEL
GLCCVLLTFGSVR
KQKQLFIGGEACL
CNIFSYDYSGYGA
KIAVQFGPGFSWI
IKRGGDAGMPGIE
LILVIGVAIISLI
GRGGAARPNGPAA
ENLAEKSELPVVD
RFTVDGIPYFVDH
ENNENYIEVPLIF
GLVPRSSPQHGVV
RALWVLGLCCVLL
VYGVSKRWSDYTL
CFSPWVGQVTEDC
LGKKDVMWIGFLT
VFFLIGFMIGYLG
GKGGSCSQAACSN
VLAVVVIGAVVAA
FEGSIYEISGNEC
TIAARAQVCQQAE
GRLLCMLALTFMF
LALRRSPVPRWLL
IINEDIAKRTCEE
FSTQVLLGDVYQS
SFPDPKMLKEWEK
KKCPICKADDICD
YGTIKIGIYQSLK
LNLTLHQSAQLSV
IMVRLINKFNSSS
NPFLAAVTTNRKL
AALDADCRLKQNL
LLLLLICFNVGSG
ENVDDRLNNMDWG
LFKYIIIGDTGVG
ISLFLSNLDKALH
VSQCPGHQATPRQ
MVLWRPSANNQRF
LPSFIKEPQTKPS
EIFNENFGPDFRE
AATGRLLLLLLVG
RRVWGSPGGEGTG
AGLPHTEVPQGKG
PSLGSFDPLAELT
LVDTPLAAFFQDC
YDHSKDGRWTELA
GFMIGYLGYCKGV
CNGSRSQQWLLRN
TYLERHMSEFMEC
LMAMSQIPAGGTD
NNENYIEVPLIFD
DLERGCHLLVATP
LDKEEAEAIKRIY
MSRSVALAVLALL
SLPEEDTKLKIPL
KAKLDFFKTSIQI
SSTVYNGSLLLIV
TGIQIPPGAHAPA
CVIPGESVNYTWY
VNLGVGAYRTDDC
NDTFNFLFPNESS
LTNQTGEAGRLSN
GFMIGYLGYCKGV
ILFSLSISVSLFL
TVPTFVLSITATT
DGSSIQIGESTQD
FVELWIYLGLAWL
ASQNDDGSRSKDE
LSLVSCFAGGVFL
VLVILSPDGRRSR
NLSWHLNENIATY
QPLCFNCPICDKI
RGLLMALAVMFGT
GHRNFSCLAVLDL
GQLALNLSSIILD
SCCVLVFLLFAVI
AVLAVLAVLGAVM
MALLVLGLVSCTF
TIPLGSAVEAIKA
HESCLDEEVEGQG
LKDDGDISKQQVV
MDPRLSTVRQTCC
PGAVTVAWKADGS
TVKSEGAIQVNFT
RVVLLQTATLLGV
CQVNSHFRDGMQA
EMDLYEDYQSPFD
PVTAEGFQERVRA
LMRAMLDAHPEVR
SQVSVDQPVVNTT
LLSLLALLLLLLV
VEYLGADYAEPTW
INTTAQNIMFYDM
SYGLMNNFQVMSM
PYWMAPEVVTRKA
DPSYFQNVTGCSN
SSPSAEGPPGPPS
VLLWICCATVATA
ALTLTFQRAMHDY
PETRLRFMRAMHG
VCNPIISGLYQGA
QSVSLLDKKSGVI
DVGRPQPGRENFQ
VASGSAPPGGPGP
VYHSYFWPLEWTI
GKKKKEGDLKSRS
RIRKLADLCTGLQ
DITVELKKEEECE
KYSLGDCSVRWAY
GKIIVWDVAAGVA
GLCCVLLTFGSVR
LNDFVEAQMTYYA
ACRSPMSPPPPPL
ATNSCKNFSELPL
AVGDGIVLCKMIN
TPLEDCFMLDAST
GIMDRFLQVQPVS
YPMMCHILGLKPH
TVEKGSYYPGSGI
SCSYESASRSSLF
FGVSLLICGWNEG
SDPRALPTLPTAT
KLFSTSSSCHAPA
LLQYCFLLITCLL
IVFFLIGFMIGYL
NPGVFVANLTEWK
AMAQETGDNLYWG
LANSSLGFILADA
WLNLELLLPVIID
IFAVTAGMFLYVA
PQVELFVKAGSDG
GGFKIHEADINAD
PCTEILTEKKDTI
HTNLKKKFSCCVL
MDPRLSTVRQTCC
WVLISIYQGGILM
MAFCSTLMTVSLL
SCLDEEVEGQGFC
INKLRQEGSEEGM
MDPRLSTVRQTCC
IENTTVILEDCDG
LLLLVLRKRRDSL
STIYRGEMCFFDS
ASLLLAAALSASA
FPSFNHTQFPPSR
CDGMDDCGDYSDE
RPSTWVISTESLD
VKEYVRWMMYWIV
GIALLAYVASVWG
DEETSKSSLEDNL
SEHIHTQAGSHYP
RRRVCWALVAVLL
FLLWYSGRATSGT
PLSIKKCPICKAD
HTLEQQQMQPLCF
WTSDSAGEECDAA
VIMVIYLLPRCTF
VESHWKVCPMCSE
LRAVLAVPLERGA
GWLGMLAGAVVII
ETSYRRGWGFQYL
VLVDVATFPVYTM
SHSLACWGKGASD
GIGIEGKEGKQAS
LQMEPDNVNALKD
VYLSRKKVACPVI
IAVVLATHLCDEV
VTCRASGFYPWNI
GMIDKNELKQALS
YYTQRNSFQAECV
MQDNQGGAPNYYP
QYCFLLITCLLTA
PAPFSSLNSSATV
FLMATACLTIYWV
GNNENIMEAHVGI
ILILAFFACWLPY
KADVWSLGITLIE
FVFWRELRDNVIT
PVLVVVLSIVLEG
WYSEYRFPEELTQ
CASSPCQNGGTCL
SLEIMTLQPRCED
KLNRSNSELEDEI
CPGEGPGVRPQPA
AARTPGDRTGTSK
VNIVTNRDNAQRQ
CPALPLPPPPLLP
CVFPNGTEVPNTR
FYGPPGCGKTLLA
SFTVTKGKSSTQE
CLGSFILVIFYFQ
GPAGNASRGLPGG
CCEGSTCKLKSFA
VRECLKLDQDHKR
NLGCPNPRLVKVT
TGGVLGFFMTGYL
FNLELAIKTRIIS
VHMTWVQPRVLDL
WGCALGLQGGMLY
QYLRRKHLGTLNF
LRFGEYGDPLQCG
YQPIQPKDFHHHH
FLSMIDAATSQRG
ALLLFIILTVGHY
FIKWLKEAEEESS
NYVRVVEVWWDEY
MDLSVETLFSFMQ
RTPAKVEDAADSA
SSPILARKLCEGA
TLYVKNIRELVLA
TIYRGEMCFFDSE
MCFGLAFMLAGVI
MAPFEPLASGILL
VDLTRSFSFRNSK
RGTKCLRREAPRW
LKPTWWFCAFPYS
EESKAKFENLCKL
FEEKDLLKAERCL
KTPLLLMLGQEDR
PREPNRWAVEREG
SPGCLWLLAVALL
GILSVMLIFAFFQ
LSKFYAGLKEAYP
CSGHGQCSCGDCL
LQTNCAYVGDIVD
NKKIDFQWVQGDV
LDELSAKRETSGE
HESCLDEEVEGQG
VLGTGLTECILSG
SVFETNIRVVGGL
TEVPNTRSRGHHN
IGAAFLTQTVCLD
MLVCYAKELKEGF
GRPWKSVSEINPT
RKPDPEPGRMDHH
GIGDEALPTVLVG
EGYVNVTVKPEPR
MGGSGSRLSKELL
AGAAKLVVAVAVF
MRLAGPLRIVVLV
AELVGPVIPQDWS
SNEEAQKAQALRL
VFRPGLGWYTVNS
VIVVAVSVIMVIY
TVAIIGLLIFHKP
ILCCLLKAICRVL
DPNITACKKNEET
VLVVVLSIVLEGP
KAVDIVKQVWDSV
EDDEDFLAEVAEE
IGGGDTATCCAKW
FGLIWGLMLLHYT
DSSLSSPNPASAH
AAEKPRTVFSDYL
GFTLPFYKRMLNK
VPELIRTIMGWTL
LEKVINETWAWKN
MDPRLSTVRQTCC
ALEDKRVRLQPEC
EHFISILGKCFDS
IVSRPRLLSQVAD
GGSEGGCPRGSPV
HYVSNAQLIAFKE
YIMLNIRIVLVGL
NQSEAGSHTLQSM
VCNPIISGLYQGA
TATCCAKWNTEDK
PHMEQVPEAQPLG
AKPKNPSTNVSVV
WNQDASRDLLLAI
WALGFYPAEITLT
ESPVREEPGEDFP
LGKRCEDDKVKLQ
MAPFEPLASGILL
LFNKTKSVEFTFC
RSKYNDDIRKGIV
TQEPLARDPVKLP
KGGSCSQAASSNS
SGEGTQPSRTENR
RGYCSRRQRRLRK
PAPPQQEGPPEQQ
GPPGCGKTLLAKA
HSTLTCMSREFQC
GSAVRTLDMCSSH
IEYQGAEKEWGDG
ELKEKLRSINQGL
AELDALGDELLAD
SVGSMGLIISLLC
CPPPQLAVNLEPS
IVFFLIGFMIGYL
LFFFVLFLCLFFY
RLHLGGGRNSNAN
AQRLPDSFKDSPS
SVGKTCVVQRFKT
VCVISETGKAKYK
TVQKGMPHKCYHG
LQHLGSSDPRALP
LCACICRSLYPTI
GFIHRDIKPDNLL
EPARKKQDPPVTH
GHSSDLIISLLFI
YYYIYSKVQLGGV
HYTNPTVRRYAVA
TTTKFIVRSKDGP
LLPFLLKQHKVWR
SVSQRAGITAAIN
LLVPYLMEAIRLY
TLVFLCVCFIFRV
CVDRDGREVEGTR
VPLLLLMCHCGKG
YVRPGGGFEPNFM
FMPKSTIYRGEMC
IVSASRDKTIKMW
DNGDFTLRLEDVS
VMWIGFLTRTVLE
AGGSGTASAEAFD
ACNPQPNGENAIS
DQLQLWIRGNVSA
EDLQEIKKELSKT
WVKSGLGSGPKCC
ITYPPAMKNAHAK
TECERLAGTESPV
ALFLLASLLGAAL
TLRWSFSNGTSWR
EDGPVFYPPPKKT
LVACTKVVAPTIS
VSWEEYKNATYGY
NDFSETTTSLSPD
MSRSVALAVLALL
CDRMKEYGEQIDP
HLPINSRKCLREE
MLLGRILYAPYNP
FAGLTADARIVIN
HLPINSRKCLREE
MEMQSRHGARTSD
CLDEEVEGQGFCS
VGGPDGTVPMPMP
EGEETFEAAMLGQ
GKYDSELMCYAHS
AKRQQQLTAMKVL
DISASRFEDNEEL
GYPFQCLGFTPEH
ALPGDNVGFNVKN
KNIYKRMTGSEFD
TQIISKKINTKFF
ENTCQDVDECQQN
FVLLGFALLGTHG
SLALWSYFFHTDE
FKRSFLEKKRFTE
LLFITIALIGSGW
VFFLIVVIYKKFQ
CDIMVLQEVVDSS
HPALISDGCQVSY
MSRSVALAVLALL
AWAWWCISDTQRI
LWSAIGLSIALHV
MLSRWSASFTVTK
NNMNKYDYVLTGY
CVVVGDGAVGKTC
GVGLLELGFMTLS
VTIAGFDLNSYRD
LMGGAMQLTFRKM
SEDGEKENEKSKT
MYALFLLASLLGA
KDDKKKKDAGKSA
QGKNPDITKAWKL
SNSSHSEYSSFFH
MEKLKRLLQVAAR
LRKRRDSLSLSTQ
VFPNGTEVPNTRS
FSELPLVMWLQGG
KFGTEKCEQEEEK
SGQTQTSEPASSG
EKENDTGVVHQVE
RPGRVGPTGEKGD
FVKRWKSYLKGSR
SPGCLWLLAVALL
EKLLTKEQLKIWM
MEYASDASLDPEA
STQNNQKKVLAKT
VNLGVGAYRTDDC
INLLLICSKETGC
ELLRSLSNSTARN
GLPEPLTLRWEPS
AHRPSRVQLVLQD
IFTYFKVPETKGR
ERQSNRTVRVTQE
MVKCDPRHGKYMA
DEDPVNCEKKCNG
EMSPEKLQQYRQV
VINLLVIFIPSMK
LIAKPNKVQLIAM
FMIGYLGYCKGVE
DIFSHIFGGGLFG
HYKTDQGIKNLSV
YGVAVGVLAFLTC
SNAKNAVLFEAIS
FLQSSYQTEIGQT
FDQIDENLKQALQ
DPEGDNTGEQVAV
NINPNTTHSTGSC
LPALTVHVTQPKD
KDSPSKGLGPCGW
LLVPNPEARLQQL
IKKAIKCIEGGQK
SLWVRTQLGLPPL
VIVAVILTVPVLF
YKSIISRRFFCIV
PYFRDLLEEGKAT
HYKTDQGIKNLSV
GVFLGWNINNDTW
HEEKETGQKINIH
KEFLGRTGGSWFK
VRKMILRTSEETI
VSMVEVTDFPFNT
YNCTFPALIEDWR
MSRSVALAVLALL
