# Supplementary material for: MHCII-peptide presentation: an assessment of the state-of-the-art prediction methods
Source: Front Immunol. 2024 Mar 12;15:1293706. doi: 10.3389/fimmu.2024.1293706 (PMC11027168; doi:10.3389/fimmu.2024.1293706)
Supplement: Supplementary file 1 [file DataSheet_1.zip › Supplementary Data S1/negative_peptides/13_HLA-DQA1_03_01_DQB1_03_02]

NPTVQLKIPQLRV
SNVPWAFMQGEIA
SDADQLRVGNDGI
MGVALRMYPLKPT
LGMVQDVTFVDKA
PANWYNDTYPLSP
TILCIDLGTDMVP
DKGCKTVQSRLDF
AGLCRGNSVERKI
GPVFYPPPKKTKH
RCLDCFNPFLLSC
SDPPSPSVLPKPP
IIGGGDTATCCAK
DLMCDCPQGYQLK
QWQSQRNQLQGAM
PLNKTAPCVRLLN
DAAVGKTSLLRSY
VGFAILYTKHRRL
WILIVRFSTYFPG
PSAEGPPGPPSGP
TGDMLRAMVASGS
AWPDRRRWNQTCE
MVKCDPRHGKYMA
GTQIVLLGLVTAA
STSIIATIGPASR
CSDAAGYPHATHD
LEQNLSDLQLQAA
GKKSSPLTESGGP
HPNLTSMTFRGSV
HNSDISAYTYERT
KTGTLTQNRMTVA
EGVALTVTGVAQV
AALSAIRANCHQE
QSLLKTTQEPLAR
LLIVLLGLSALLQ
SLRTSIGLWTSFL
ALWVLGLCCVLLT
ACLLGLFALILSG
PNTQNDTNLLACN
VFLLTFYVISQVF
WHIDPFGHSREQA
LGMVQDVTFVDKA
TEVPNTRSRGHHN
ACGDGSDEAGCSS
VCPDYDLCSVCEG
VGILFAVFLILLL
LAVAASIVFIIWT
LANSSLGFILADA
MARGAALALLLFG
CHQSILELFNTSY
AALALLLFGLLGV
AAATGRLLLLLLV
QGTLQRPLVRDSR
CATQMLESMITKP
CLQKAHEFLRLSQ
QTPKEDSHSTTGT
GALQGLYTTVDFG
LKRLAKSDPMVQC
VQASEHPKIEFYL
LIFAFFQELVIAG
ISNSELFPTTDPV
YNATFLASDNGIP
QEPLARDPVKLPT
SPGWVRTRWALLL
YSDGDLTLIYFGG
FWQDLGNLVADGC
ADKAFYQQPDADI
RVCENIPIVLCGN
LITGNLEKLRKMM
LGIALLAYVASVW
EFSGRSLDRLPKT
FVILAACVVACVG
DVYKEHFQDDVFN
ACIVLSERCDGFL
VHKKCPLCELMFP
NYTSLIAFHCKRG
VLGLVSCTFFLAV
CSSPLPLVVNTWP
LLKCSRLVLALAL
DTWPPACPPLEPA
VVQYALANLTGTV
GVLEGIRICRQGF
KKTQEKDDDMLFA
LGVSFFILSLILE
QKDNGCFRSSGSL
DPYCGWCVVEGRC
IWALILGIFMTIL
RQQHNERLRKQFG
KIAEVDCTAERNI
GLVGIIIGTIFII
KVDMRTISFDIPP
IEFDVHLGIAHTR
FWLGWLGMLAGAV
QCFKTCSEQNGYV
CSVCPDYDLCSVC
LGILSVMLIFAFF
THHPISDHEATLR
LGFYPAEITLTWQ
HISTPNVNALTHE
ALYDICFRTLKLT
SMQSQIARIPEAF
TTTTTTESVEEVV
TTAASTPDAVDKY
GVFVANLTEWKRQ
ASTSYDYCRVPME
VSSTTLFAVGATH
MCFGLAFMLAGVI
FVVALVLLNVAAA
LPTTAASTPDAVD
VCNPIISGLYQGA
VCPDYDLCSVCEG
CVDGLGTYRCSCP
GPLCLTPLDNACL
VYKHFPIPLINRL
SKNKTKEYKIVGM
GGGDTATCCAKWN
ASEHPKIEFYLKN
QLNAFLSKSSVSK
LALLSVNTATNQG
PGLGQIEEENEGA
QIEMKVMEGLQFG
RYFQFRCENGHCI
TIPPPEKETQAPG
IVFFLIGFMIGYL
GGLCRGDLSLSLA
PPATEATMGGKRQ
GDGTHSSAYCPDY
CADGTDEEDCPGC
RGDNCTDLLALGI
AEWARVSAVNATS
LLTQGLSCAWGAA
TVKIGKVDCTQHY
SAGEECDAAEGAE
LPSDLLENVLCGV
TAKSNCRYEIEWI
KRLAKSDPMVQCI
PNEENEDERDRHL
GLVGIIIGTIFII
YKLKETIQKLSNV
SVGGLGDSFYEYL
RRKSSGGKGGSCS
QQTMLRVSIDGVE
IIAVLMSAQESWA
WLIILASLLALAL
MDPRLSTVRQTCC
CLWLPSASKEPDN
NSDFRNRGMTALL
YGRTALILAVCCG
VKFTLNMLVTMAP
EEKNPCRTLCCFC
GYCKGVEPKTECE
NVGTSGDHDDSAM
VQKIGPEGLVTQV
IPFDQVNDDYCDC
ILILVIGVAIISL
KSRGCAVVEFKME
CVYAGFFGFAFGW
LKRDVAGDASESA
FNLNAINRCPLPR
TPVDVTPCMSPLP
NLLVLLTVVAVVA
FYVGLQAEDGHWT
MDGAMGYVQPPPP
MRFVVALVLLNVA
GCLSQAARTPGDR
IDKNELKQALSGF
GYRQTPKEDSHST
VALAVSPAAGSSP
RIRILTNNSQTPI
DNQHQDEAEGDPG
IVTEYMSKGSLLD
SPITTSTTKITML
ATERTTSIATTTT
TPGFPSFNHTQFP
NTPHCMEDTMRKN
VLLMGIALIMLMA
CSCDRVTCDGAYR
IIAVLMSAQESWA
CFNCPICDKIFPA
TVTTMKPTAASNT
QEGIGGLCRGDLS
GHGTGFCFDSSFD
AAPQLLIVLLGLS
TCIPQLWACDNDP
VFKNGTLRINSVE
GDNSDESHCEMHQ
TTLFGKKSSPLTE
VTKGRVPYPGMNN
ISDILTTSQTLET
RGFFATLVDVVVQ
SALLKCIELSSGS
LVGIIIGTIFIIK
MEESKAKFENLCK
VRMANADARNMGA
PSASLPPAQLLLR
DVSSSVLPSGDLM
DVKCETPNCPFFM
PYFRDLLEEGKAT
GKSTLTHLIAGVY
CILVLVLSVIILI
YCKGVEPKTECER
FFSLSSSLLYFVY
PTMQPPICVGLYA
MKLLLGIALLAYV
WQNITKGFSEDRL
EVDSPVYNATWSA
MAGFIKICSVHTP
TCILLLHISYVAN
LLLLLSFLAPWAT
RQNPLVTGITGID
LAMGFMPVDMGSL
YPSGGEEQAQYCR
GGFGVRGTEGKIQ
TVILILAFFACWL
RMESKTEKWMERI
KLLKCSRLVLALA
LDALGDELLADED
LLVPLLLSLFVLG
VTWNIILHSTGHN
VLFRFSEDAFNST
CAMQLFSHMHAVI
PCHLTLLSNPWPQ
LAVMFGTAMAFAP
QEDSWTSLEHILW
QGLGPGSTVLLVV
DGSDEAGCSSDPF
ALAFIIKPGSGAQ
CVSVTVFVWSCCH
HSTLTCMSREFQC
MIGYLGYCKGVEP
IGLKVCKQHYKKG
ALTVHVTQPKDGG
IIAVLMSAQESWA
CKMINLSVPDTID
FLDDSQIVTSSGD
ILNKALLLGALAL
SNSAQGSDESLIT
TIGFSLVAKGQEG
RAQGLQRELDGER
SRISGGYENVPTD
PQLLIVLLGLSAL
FFLIGFMIGYLGY
ADNAVNKKQTQVL
SVFEIGLCSNRMF
GTQIVLLGLVTAA
DSAGEECDAAEGA
FFLIGFMIGYLGY
KGRYLGKGVLKAV
GSCSQAACSNSAQ
SVSLLDKKSGVIN
IKWTAPEAINFGC
LDALGDELLADED
EVQGTLQRPLVRD
CTYTVNETYTTSV
DRRWGPRILGFWG
GRPKRPHARRALC
ACKLDYDEDASAM
TATCCAKWNTEDK
VTIFMIWNTMMGT
DHFTFCQQLNISI
SPGCLWLLAVALL
YTGTEPSSPCNKC
IGYLGYCKGVEPK
DEIILPRGLEYTV
WLGMLAGAVVIIV
NLLVLLTVVAVVA
TGYLPLGFEFAVE
TSASDLLDSQDST
TRLLSGHTCFTLT
ERHYGGLTGLNKA
EHQFAVGEDSGRN
EMFTISVSLAVAA
QLLIVLLGLSALL
ASCYFDIEWRDRR
TVFRPGLGWYTVN
YCNECFQFKQMYG
AAQLHLQLQSKHD
VTLFFACLGFLSP
GFMIGYLGYCKGV
MEFSSPSREECPK
MNPNTNDLFNAVG
MLIFAFFQELVIA
ASTSYDYCRVPME
LVGIIIGTIFIIK
SCHQRSKSDPSRL
NLANSSLGFILAD
EIWEGEPPCLPPR
VPCSCYNLSATND
DDCMKHFKGSVEK
MPKSTIYRGEMCF
WTPLLFLTLLLHC
LLFLTALAGALVC
EVPNTRSRGHHNC
CKKISSVGSALPR
GKVVSGYRVRNGQ
PGMQEESLQGSWV
FGGWAWAWWCISD
PCSLSGIIIGVTV
ASTKSPSRNLFVL
SPSKGLGPCGWIL
NGGYSGLRDVYLL
WTAPEAINFGCFT
NSAQGSDESLITC
KTHMTHHPISDHE
LKKQSAGLVLWGA
LQPGAASAAINAS
SGGKGGSCSQAAC
IIAVLMSAQESWA
THMTHHPISDHEA
TEVPNTRSRGHHN
PSLESPTLPPLSS
KTCVLFRFSEDAF
LPMWVLALIVIFL
LKANYGLVEPIPF
SPGCLWLLAVALL
YLIFCLCSLVGIL
LERCQQQANEVTE
PGFPSFNHTQFPP
HLLVLVPILLSLV
RGGKWLVSDNFLN
ISGVNAKKEMVTS
AEGFYNSFLEQLR
RGWDSCLALELLL
TAREYAVSSHHHV
GASGRPGSPKMEG
DNVGFNVKNVSVK
YLTLIIFTCKFAR
LLLGTLQVLALLG
SEKSPSHSTPLPA
MDASARPANHSST
MDPRLSTVRQTCC
PLLIALGLLLAAP
EDTTADFFLTTMP
HTPLACEQATECS
QLMPNACQNGGTC
RRAHRYDLVNLAV
CDGSVGFGGSPDE
MTDPTRRFFKVTP
MRFVVALVLLNVA
MMQKLLKCSRLVL
QSLMQAPLLIALG
QEFISGQSVVFVA
LFLLASLLGAALA
SSPVPLPPVTHLD
VILISVGTFSLLS
KTHMTHHPISDHE
AGSGDDALDGDDD
ALGFYPAEITLTW
SSPVPLPPVTHLD
LNLTLHQSAQLSV
LCYVALDFEQEMV
PKDSTGKSGAEAQ
IIAVLMSAQESWA
SRHSADICAVPAE
MDAGVTESGLNVT
YLLTVLLACWENW
VSAPKIFQALCKD
TQMAGTSSNTISA
KGKKDRDMDELKK
PHNDNVIASGSED
YFMPKSTIYRGEM
SQAACSNSAQGSD
ASGRPGSPKMEGT
GCHNSDFRNRGMT
AFYQLIHQGTKMI
MVCLKLPGGSSLA
GPYGGAQPSASAL
IRKLADLCTGLQG
LLCLGGADKRLRD
LRCGGTAEEILDV
KGFSEDRLLIAGT
RDPVKLPTTAAST
QLPYNGVVLAQTV
FYLFWLLVGGLST
RTTQSTSRPKCAR
KMEESKAKFENLC
WALGFYPAEITLT
NKWKTIHLIMHSG
MEDEGNSDMLVVT
FMIGYLGYCKGVE
KDNTTVTRLLNIN
ASEHPKIEFYLKN
EIIFGSGFPKDQE
LLLLLLVGLTAPA
AGSPTCLTLIYIL
RAADYQRKSRKTL
ALPGDNVGFNVKN
AYAYLFKYIIIGD
TGFCFDSSFDVHK
SDVWKKGGSEESL
GRPRCSCDRVTCD
SCPFDGMITETKG
LVLSLVFICFYIK
LCYVALDFEQEMV
SWLAVDNVAHTIK
EENLELKKLLMSN
KTHMTHHPISDHE
RQFFTKIKTADRQ
LQLQAAVEVAGDL
SNVSSPVNLGNPE
TAAAAATGRLLLL
GSRTTIHLHLCIC
SWGKNVSSTESGR
KTHMTHHPISDHE
TECSVRNGSSIVD
QLLKVVTWGLNRT
HTPPRHNFNSKDQ
NERHYGGLTGLNK
VRNGSSIVDLSPL
AEVLAARGYLTGM
TGRLLLLLLVGLT
LSLAVEPLTANFH
LVGIIIGTIFIIK
VCLKLPGGSSLAA
LVLFTVAIIGLLI
DNEALYDICFRTL
LKCSRLVLALALI
DSQLDTTLFGKKS
