# Supplementary material for: MHCII-peptide presentation: an assessment of the state-of-the-art prediction methods
Source: Front Immunol. 2024 Mar 12;15:1293706. doi: 10.3389/fimmu.2024.1293706 (PMC11027168; doi:10.3389/fimmu.2024.1293706)
Supplement: Supplementary file 1 [file DataSheet_1.zip › Supplementary Data S1/negative_peptides/13_HLA-DRB1_01_02]

AGIAKACGKAGCA
LLASALGVGLALA
TTSRNLARAMCMK
RGYLARKAFAKRQ
PPREDAARVARFV
DAQALFQAGELKW
QVLWSGSEDQRRM
CYSTVGTSDAETS
VEWNGKTSLDWWI
ESLQEIKISLEEQ
WAKEKEAQKETIK
CPRAARAPATLLL
GIQPPKGVLMYGP
LQPPPEQENVQYA
GGEAVCLYEEPVS
AQGKALIEQKVEL
CLHGDRKPHERKQ
TSAKVMLEDGRSK
QEPLTASMLASAP
IDDKISFDLSLAR
EREALETERVRAN
NGSYEALSGGSTS
PRVPKTLVLVVAA
NPGAGLPTDKKKG
GQDRCSDAAGYPH
DSEVLMMIKTQSS
KGMDGFCSRSQHS
ILLQYCFLLITCL
PAEFQAKTQVQQL
ERLLKEGFENESK
GSSPWMEISGPPF
VCNPIISGLYQGA
SDQLPVQQENGQS
DGQRKDPSKNQGG
YISKMKVIYPAVE
GKTSLDWWITDKC
SGVESVIGSVHTW
MQLDDGTLVGDPL
DLRFRGVKGTTGT
GARIAGCLHMTVE
LQNPPKVIMELFD
KVIQQGRQSKGLT
SNATFFNISAASL
SSVLTLTNLTGLD
AVYTCKRDPCPHQ
RVVRSLCRASGSR
DVCPENNAISETD
RIEPPKSVPSQEK
DRNHLTRAPRVKW
MAATGTAAAAATG
CAVDGEWLVPIGQ
MNYTFTVEARNGV
FDSSCHFFATKCT
MPPTKPQPPARPP
YKFVVPKPRSECS
CFQYVEQLCGPYV
TIRTALAMGADRG
RSQVQRARYEAAN
SYELPARSQIGQK
EESSSHHGPGVQC
ICAGGQDRCSDAA
EGLKRLAKSDPMV
FHKHCAIHVFPWD
SWGKNVSSTESGR
SCGDHLVQLLHCI
DAQALFQAGELKW
GPELDSDEDDDEL
DNRLLMSLFLFFF
KRQQQLTAMKVLQ
PSIVHSFEDVGPK
QGLAVALALSVLP
SLQGSWVELHFSN
EVRFSAVALCKAA
FQGMEYQGGDDEF
EIDFTTGDAGASS
IDSLGLLHEQNMA
DTNYCFSSTEKNC
AGGKGTPLGTPAT
TDMILFSLIVGLL
PVVRTWRLNERHY
QEDDEQQRLNKRK
FLLLLLGTWAPAP
RARPGVAVACCWL
LLFGVAGGLVACR
QITEEQIKVWTAN
SAQKKLLEERLKL
PLYHVIATDKDEG
GKWLLCMLLVLGT
AQPTCPGAQLCTV
MKGDAGEPGLPGR
TMSFLLSSLLALL
WCVFPNGTEVPNT
FVGLSCFGSVNGS
LAVLLKENDAFED
HNEMCNSNTDYLE
DAGPASRDVQATG
ADGADERRCRHCQ
WIWRFYFEGFFDL
ETTKWYQFSILAR
KDPKDLKFIYEGS
YRALYLVNWIWRF
AVCDIPPRGLKMS
VLVVAAVLLLVSA
PATEAPSPPSTAP
LLLPLLTLGTALA
VYYKKCPELLQGL
NTSLKEKFNGKKI
KGSGLPSKRGRRP
VCNDKFAEDGART
SFKVKDINSTAVK
RMSRMLEDRDLFV
GLILLFYLVFYGF
GMSFVCIGAILVF
EYVRTLEETRKEK
VLLFSGGLSESET
PGTIEMLHPWNNE
CREFTEREQGEVR
EEEMARTFNCGVG
QYVEQLCGPYVFI
RVIECDVVKDYAF
LVLWLMHFMAIIY
SEQGPCRRHMEAS
LRTRTAVTSLLSP
CIEAYASGMALQR
LYIAYSDESVYGL
TATSCVQVELCFA
RPISPSPSAILER
MIPDVDCLLWAIG
QTYMAVQGSTAYL
CQDPTSCPAPIGE
TRGGSGGMGYPRL
LLLQNIFQALNVY
AARPNGPAAGNKI
EPTQPTRNQCCSN
SDFGNISATAGEN
HSGSFTITGNNSN
MKELGIWEPLAVK
NKSGSSTASWIQN
VTFGYQGQKPLFK
YCIAALLLYVGYT
CVCQDPTSCPAPI
KDSLDIEVKQNFI
NICLKYLTYDPNY
LFFTVIIYVRLDF
KQRFDHIFYTGNT
IHKYGIENVKTYS
VKCDPRHGKYMAC
WFDALPNLEILMI
EGLKRLAKSDPMV
GKGLENFVTLITG
ELEAELEKLSLSE
MGTINQQAMDQLH
NLNIFLVGCGAIG
LLLFALWIRIGAN
CGKAGCALLGGET
EALVVSGGCCGSD
IIAVLMSAQESWA
SISVNVQGEDALG
QQQQQQQQQQQPQ
LKENDPSSVLLFL
IRKLADLCTGLQG
DKILAFPQRQESY
