# Supplementary material for: MHCII-peptide presentation: an assessment of the state-of-the-art prediction methods
Source: Front Immunol. 2024 Mar 12;15:1293706. doi: 10.3389/fimmu.2024.1293706 (PMC11027168; doi:10.3389/fimmu.2024.1293706)
Supplement: Supplementary file 1 [file DataSheet_1.zip › Supplementary Data S1/negative_peptides/13_HLA-DRB1_03_01]

DSTSGSGEGGKGY
LKQLLSDLIEKNL
HAFYQLIHQGTKM
GKWCCRCFPCCRE
KRPNKPAELIAKY
YEAVRTQSQLAVQ
MDPRKVNELRAFV
SEFYRDGKYDLDF
DGKSSDAFRDPAI
YLFKYIIIGDTGV
NLRREEGIYSILV
ILLLAGLCCLVPV
RNPQSYLYLVKGQ
MTLGMIWTIILRF
LPPDFEGRQTVSQ
DPRCPGSLPEGQN
AEEALRKIPAINQ
QAVMKETVRDYEH
DQRRNLGSIAKML
VTSLPDNHKNALA
VIVTKYILEGYSI
DRILIKLSSTWEG
TSVIVGVPPDSQN
HLGYILTCPSNLG
KPFSEYTAWAMVD
MDGYRFWKSGYWA
EGSGSGCEYQQCP
NYTVQIIAYNKDK
KEGIEKARHEVLL
VIRSREPVTLGAW
GAPNQGRKAEGTP
EAGEGREAKDCDP
DQDLYRCVTQSER
RQQEGFKGTFPDA
KGDICDPNPCENG
TSGYIPARLPITC
KQCKPSRGRKRGI
KLWLQRRNGEDIP
PLSGAPQDGIRIN
TVNREPLTMHSDR
MTGFAPDTDDLKQ
AYAYLFKYIIIGD
VSMDEVGIPLRNT
FLLYFGLRFIAAN
SIYLVKPENTNRL
QNTPLAQVFVPLE
GQAVECCQGDWCN
KFAAKGEGQLGPA
IMGGKMEATPFKW
IQNIQIADGDVCR
EGRTEATHIGGTS
GPLIGLAPCCLWL
TDIMTEGITIVED
AVCDNGAGHCPNP
ISEEYFSQTDEEK
VLHATAYFLSKER
GILLLAGLCCLVP
PNPPTTEEEKTES
TLGTFGLNGLDRL
SAADEVDGLGVAR
IGMICIFIGVGLT
RLANDLRDSGATI
TNMNLTQLKVLEL
FLIDGSNNTGSVN
APTTEALFVALGA
TCCPGSNSQTVVT
DAMEQGETPLTML
VNISMYLVNGSVF
AIFCETRAEWMIA
DYLFKLLLIGDSG
ARKAFAKRQQQLT
ESKAKFENLCKLM
YKNFVAKKCAGCK
WTPKAEEPIHATM
DPPVTHDLRVSLE
VYSGIVIFGTVIA
EVRDLLGKDQTQR
IQFLASVCERPHY
YKPTEAFISGLLD
SRVFSLQQPPPGE
FLSGMGGLGLEIA
IIAVLMSAQESWA
ASVVGGALFIVLV
CSLPTEYCEYMPD
RSCGEVRQAYGAK
GSPCGGIKLQAER
PPPLALPLHLGGW
SCLMEALEDKRVR
ENCQRYLDELMKL
CARLLKADHHATN
SCQDLYRKHIGPL
FGKKSSPLTESGG
CKGYFFVVLGIGR
LDYEFLATEGKSV
KQSQGILNAMITK
GGQKCGNRFVEEG
GDQNTLMEESAEQ
VIKSQLKTQEDEE
LNVLGTHKIEDGT
LCCVLLTFGSVRA
RYFGTNSVICSKK
QARQGDPSTGPII
NVQGSGETTYDHK
CARLLKADHHATN
GKGKMRNRRRIQR
ALRALRCSLLDPF
ALNDSPVGLAAYI
CLRPGEATDLTFL
AGGPPARRGGAGA
NCQRYLDELMKLK
QCRAFNKGEKKDT
RRADDRKDDRVEE
VAAGLQIKNSLTS
CKLDYDEDASAML
RGLSKYPNLLNQL
INKDGDREVEEEM
CTGVQTAIEGNSL
VDRVDAEDGQYDV
EWISGAAVVNAFY
YAYLFKYIIIGDT
PTPRPTDGVDIYF
ALESTARHDEESH
LKMMIILGVICAI
ASFFGVHPKQAHT
EMVQQKKEGPIPP
ALELRTKTVEDVM
VESGDMKGSFALS
HIIYDFEDPEMME
ASGKAEKKTSGET
ELQQHDVAQGQWD
EPLYENSPEFTPY
RDCIKDCTSALAL
LVCSTPQFPHGVI
LAILFGLLLLGLL
KKIEPELDGSAQV
HTTHCKDKKEFLC
HFSVDAQSGDLLV
NIGRSPFEVKVGT
MMIILGVICAIIL
HSSTRERVANREE
SFPRSGTQSDKVT
MASASSSQRGRRG
RMPSGKTARPNIT
PCEAQLECLDNGD
NDETVALTAFVTI
AAAPASGALRRLT
GEGRTEATHIGGT
SLLSKSQEHEQRL
IRGMQKLSTPQKK
GAGGSRVSSGRDL
LKKPALPALSRTT
RNILHKKGGAVAI
