# Supplementary material for: MHCII-peptide presentation: an assessment of the state-of-the-art prediction methods
Source: Front Immunol. 2024 Mar 12;15:1293706. doi: 10.3389/fimmu.2024.1293706 (PMC11027168; doi:10.3389/fimmu.2024.1293706)
Supplement: Supplementary file 1 [file DataSheet_1.zip › Supplementary Data S1/negative_peptides/13_HLA-DRB1_04_01]

TCSSCQAFLANLD
TLVGTPYYMSPEL
LRESSRLMFEYQT
MHENGSTKNLLQM
GFFIIAVLMSAQE
GWNIPMGLLFNQT
FVRDVLQPYVQES
GFIGCVRELRIQG
HIAQLCEKAGLLQ
TSSPGTPASPCSL
HFSNVFRSVMAPF
TTGEIVLTQSPAT
QETRGIPSKKPVA
APREYCKDLNASD
IIQLEEREVLPVG
PAVGTVGMDMDED
KEKLTQELKDHNA
EGPIPPDAQNPDM
VRIESSSASLANG
GCNGPVVGTRYKC
YKGKWKPPMIDNP
AGKKALADAQIPY
VEGPCEAQLECLD
GMLEARIRILTNN
LKGSKGEKGEDGF
QLLGLLMLWVSGS
LLFWLGWLGMLAG
YSGIYDCAKKILK
LIIIPVLVVQAQR
ADYYHTELWMEQA
MCFGLAFMLAGVI
RIPKDSARYHFFL
LHLQLQSKHDAAT
VLGHTILVFTRKE
FVQGMTIRPLVDL
QVGTVVALLTVTD
TDGCPDLCNGNGR
QEDLEKTKEELKT
LGAVALRPAEAVS
SPFEVKVGTECGN
LTRGINLRKIAEL
MPNLKDELHHSGW
PGDNVGFNVKNVS
LRSMSRKVTTNKL
VQALQVTWNIILH
CDRKAVIKNADMS
EEQTRKALELDQE
PPPPVLMHHGESS
DSMGKTNGGFVEL
GGVMIYIDRIEVV
SVCHAELELGTCF
MVIVFTRKEDLAG
MIEAAEERPWLWV
EKLFMEVCRNCSA
LQACLLGLFALIL
LSAAASLGMILLW
RNCWATRGLCVLS
SQDSDDEKMPDLE
APSGGWNGVGASL
SLVASVGAWTGSM
EVEGQGFCSGPGW
TTTTTTTESVEEV
LTCLVLGLALVFG
KTHMTHHPISDHE
ENPGLWILGCHNS
LLKSTSDASTPWS
SYSCPKFLSPVVP
CRCKNNVVGRLCN
TGPMGERGHPGPP
GRLRGHEKFGSCQ
LTHGASANWTIQY
CGGRFLVHRYSVL
QRMDGSLNFNRTW
YAGFFGFAFGWLS
SEWRRCRFRADNL
SKKLVNSVAGCAD
DTINHASQLVEQA
PICGDQPEAKRAV
TLQQDDCRVVLAK
LMQAPLLIALGLL
SKGLDIFSAFSSM
RILHSARALFVGL
PHSWAVPEAPTPM
CITIIGGGDTATC
IGYIMYRSQQEAA
VNVEGETHHQVVQ
ASKDFSWWRHSLI
SHKSRVKGYLRLK
YRQTPKEDSHSTT
AWTSGHNDQSQWL
TAKITDDSRRCSQ
LHQVENKTSEVKQ
TVEGPCEAQLECL
AQEMEDVDFEEEE
STGREGQTPKAGL
ISLGAPWGGSIKP
SQSPQCFKTCSEQ
EARIRILTNNSQT
EELHVFEDSAAVT
WCYTTNPRKLYDY
LVQLHELRPGLQY
AVLIGLLLVLLGI
QFAQMLVQDEEPL
DAQALFQAGELKW
PSFFTDAERRSVL
EVAPEPLLPAGEG
MQDYNYIWAQCFE
ETEKKFEHFSGLL
GAPRANYTGQIVL
HGVPADCARQETD
RGEFCIAKFVDGE
LLLAIVNCVRNTP
SAGEECDAAEGAE
RWCHDNGVNYKIG
SNQFESIHPPRDM
TGTLTQNRMTVAH
FLIILGLVLFMVY
TEAFDSWEKPPLP
LNYLDPRITVAWC
SVKEAEDNIREML
FGKKSSPLTESGG
GAGHVQEESNLSL
LALACKLDYDEDA
LIGLAPCCLWLLG
APRGTQAEESPFV
EGEVINEKDRCKK
KTKIYHPNIDEKG
DSAGPWTMSRALR
GVRILNVFQKLCA
RLAHFSPFLYYQS
GGCVEVDSETEAV
LDIKHNRPRRDCV
HCRRAKEEKLQQA
RSGSGHCWGLRST
GSSNLWVPSRRCH
TYFPGYFDGQYWL
GPAVPQENQDGRY
PEAQSVPELEEVA
RALRNLGSLLKPG
CPICKERFPAESD
DRNWMPENIRLVT
LFVRAQELHTFEV
NTREVLHKFTVDL
DDTISVEMKKEDF
VIASTLYEDGTLD
VFHQGCYVKDLSR
EGVAQTSFYSQPD
ERNRAKETLEEER
GKSLLELARMENG
VMEEIPCEIYVRG
ILMGKTGSGKSAT
LPAGAVQGWETEE
ESAPGCGVWQRPV
SSLRQRPEPQVTG
IVSGVKDVDDFFE
SISDILTTSQTLE
DKFTEILCLRSFP
NVINVTRLDGRSV
GMAYTGKYFDKAS
PKDGETIELRLVS
NMRVRLNVGFQED
ELMDSKLRCVFEM
RREEAAVDAQQQK
TKVAYTFDAGPNA
HWPFRVVSEGGKP
NLQHFDSSAYNTA
LKGFFTDIWVFQF
TAVTLTVPIVLFP
TDDERQYQDFLED
GPIPPDAQNPDMS
PCQNGGLATVEGT
AWGLCLVPLSLAQ
GPQDSLSDHFTLS
IFAFCIAVVYITY
GSDESQETCLSVT
EETGVAKMLAEKL
VALDFEQEMVRAA
TNKTSNNSATNRK
GGTCEISEAYRGD
GMVEGLVLEHKGA
DFGMSRNLYSGDY
THHPISDHEATLR
LVGIIIGTIFIIK
PAEGSKDEPGEQV
PLLTFRLNRAFME
LLSKLKETAESVL
TGSRAGSRRGSFD
TILLIIIPVLVVQ
APPCYMDVIPEDH
LRPAACGRTSLTN
KAEDEVQREKIAA
EERRFPSSFEEIE
GLGAPRRSPCLLL
GLLGTLVTMGLLT
TARPAKPEDLFAF
KHHQVLLFFYMII
ICNGFTALCPASD
QDCSQSTCSSHQI
RESEEQKRNRVRG
AECRQQRAIPSKH
NMYLTKFQQKNAA
SSDEDEYEMESPN
RRSLGHPEPLSNG
ECQGNSKTCKYDK
AAAADLANSNAGA
AGGRGGGGSVGRG
NFVSKIIAENIYE
GGLVPKLKYDSKS
IKGGVEDEVTLSA
MDLVGFSYQVANG
NRARVECQSHRLT
INTIFSDYIPYVF
KPDILIILLQKLM
GMLAGAVVIIVRA
EPGKKSKIANIYF
SFGGRLDVPKQSS
GERNVFEGIFNNA
RWKKSRAFGDSEH
QAGLAQWSRQKGL
PLLLLLMLGMGCW
SAGRPKRPHARRA
VIGVAIISLIIWG
TVLSQVYSKVHNG
NFNPSNPYCNGIQ
ADGVYKVFNGKDN
MRLQARGGPSPLK
GMRDPPMFIPTPV
PPNAPSATRPCTS
LGQAEGRDAGSAP
IASHPPVEGSYAP
CLQTANTRGNAFG
QPIQPKDFHHHHF
SSPVPLPPVTHLD
AEYHFRVGSEAEG
PLLLLLSTPPCAP
PRPKPAPLTAEIQ
DECTIPPYCHQRC
PSRMAWPEDHVFI
