# Supplementary material for: MHCII-peptide presentation: an assessment of the state-of-the-art prediction methods
Source: Front Immunol. 2024 Mar 12;15:1293706. doi: 10.3389/fimmu.2024.1293706 (PMC11027168; doi:10.3389/fimmu.2024.1293706)
Supplement: Supplementary file 1 [file DataSheet_1.zip › Supplementary Data S1/negative_peptides/13_HLA-DRB1_07_01]

LSTYQTKVDKDLQ
NSSLVSLIRGQVV
LFVEHGPYVVTSN
LRGASKEILSEVE
LFLGVTNLQAKHV
EIGFNGNRIVDVN
KFLSSSLYTALTE
PSLKKCPGGFSQH
ERDFALLSLQVPL
KARLQPYMAEAHE
AVCQRIQCDIPFF
STTYNFEKDGKYG
PRNLSFFLTPPCA
GLEHLLSAAQANW
ALENIDPATQMMI
AGKLKQHIEAIDV
SCILVWLKEQGYD
ITIDKTLTEDEAV
TQREDGNPCDFDW
SVRVAAAVVRALP
FRNRGMTALLKVS
AAPLPLLLVLALS
CAVNEGSGPITYK
PVREEPGEDFPAA
SHTLQWMIGCDLG
QHAGLAQPLRVEL
MAYAYLFKYIIIG
TSDNYTEEMGSGD
VGGAPPEFQPSPL
CFLQQSEPLAATG
PGDNVGFKVKNVS
LPGDNVGFNVKNV
KASGSLPYTQTLQ
MAGPLRAPLLLLA
WAAPLLLLLLQGG
GVLCELAQDKEAA
AEIMAVLFFHTMR
LTGLLLLQAVSWA
AYLLSVSARDPDL
DFATLNPTPFSYE
EMNAHLAEESRKY
APTVDFSDFINNE
PLMAAATFSVGWN
TNRKYFTNCKQWY
DAQYAPGYDKVKD
TGIVSTAQREGRE
IFRKKNHVCQYYI
SVQLMSFVYNLSD
VFNFQEKVDDLLI
SLRGGRDSCNGDS
ESKGKPLPEPVLW
MPEFQSEGHCTLE
YCDGKKGFKLAQD
IREVANKVKVPLQ
FAESAVLQHAVQA
GGWALASAKIRYY
PKWKAPKSPVGVQ
LFSSAYSRGVFRR
NYSTQELGKTIVY
SYREAASGNFSLF
FSVVTGPAPSQEA
VAKFAAKGEGQLG
FSATQARKGFWDY
YVAFHDPHRCGHS
VRLEFKLQQTSCR
FEKNRNNALDFVT
FLPHSYIGNSGMS
SMPVHYDSQLDTT
VNEADKLRAALAC
GDVHFYDYISDCW
IKWQYFSSEEGIF
LGGCPSDWIQFLN
ACCESSDCLEICM
KAYMRTSVSGNWK
PSDEMPDFPKSDD
VEKECDKEVSDDE
AEVEETLKRLQSQ
GQRAARADSHSLA
MDVIVKVIKRCDI
QQKLSSTWETGKT
EHGPYVVTSNMTL
FGPVQQIMKFKSL
WTGPSCDCPLSNA
CITIIGGGDTATC
MAWEEVRGVFRVA
TLVLLQRLEPVHL
IKELDGWVFVELD
ILTSNTSQYDTYC
GVPRPQPWALGLL
GGGNLSILCSNIH
VPDQDELDQLSKA
EYVCSRPLVGKQT
SGMLDGLVNVGWM
GSLRGGRDSCNGD
VGWTVKYYELEEK
AFHDPHRCGHSQP
SEDDVGYYSCSLY
IVGEADENGEDYY
MGNAGRKERSDAL
EPLENFQCNVPLG
KYFTNCKQWYQRK
ILPSVSHKPFESI
PILQAGLPANKTV
IRICRQGFPNRVV
LTFSNELISRDEG
LEEMERKHQQLLE
REYERPKPSNGVL
DSPALKACLDTAV
AVPPADPGPEALH
FEDEEIKRLLQGD
SDSKDRRDETPII
SSTVQFLEYELNV
QCSVHAECRDYAT
VLVNERVMPICLP
IPQNQVNRKSDIY
GDTFIGYVCKCPR
SQESSWGKNVSST
EEEATECGENCSF
TVLCSRNRNHLLH
LLYSILSNLGDFQ
CHNSDFRNRGMTA
TGIVTSIVLYFQY
LVATSESVTEITA
ASAKLWDVREGMC
EVQVPEDPVVALV
WDIFKQFLWGPAF
TCLVLGLALVFGE
SGWALPPAPHSYI
SWQVSARFNQYKY
CFVSYLAHLVGDQ
GDTNDNPPMFGQS
AKVKLQGKEVGVY
CYGAIQESQCLLG
SPVREEPGEDFPA
DIQRAHRVVAELQ
GQICWYQKPGVGL
YKTNYLTHRQTNT
HVSTVEERTEEQK
IQLKESFGGSSEI
TYNVSTPEATSSS
DNNFDYLEFRLWI
AKVKLQGKEVGVY
EDEVTLSAYITIA
LVLLMPGPCDGLF
VQEYIDAFSDYAN
LLHLEVGDQVWLQ
TPGFPSFNHTQFP
VRPNSGIIDPGST
MRNRRRIQRRGPC
EPDLSPRAAAEAL
DDCPGNNCKNGGA
PLLIALGLLLAAP
QLMPGQMPPAQPL
EALYDICFRTLKL
WKAGAFCLSEDAG
FEKLTLNKGGNCL
SYYCMCVPGFRSS
VGTRYKCSVCPDY
ALQLAVLLKENDA
SLGPPSMPVHYDS
LALGLLAAGFCPA
DLLQFIFQLIEDN
NIKQLKEMKFTYL
GGKFGVQMDRVDQ
NPNTNDLFNAVGD
ATTQISKDELDEL
PGVWHDHSKYPGS
IEVSVGHPSEVDE
AGPLRAPLLLLAI
RKRTAGPHRAGAL
WYINCFGCETHAM
NFTIYTTVMSAGS
GRFLVHRYSVLQQ
AAVTDLRITENST
HQRTNTNVNCPIE
PGMSRMLPFLLLL
VSGQLYTTHLLSL
STTTSQCAEKKPE
ALLLLLLAGARAE
LKFNLMSDAPGDS
VLETSPAVLLKEI
SGGAAAGVTVGVT
QIPQQQTTGDFRL
VNGNNEVMVHVVE
QSHISLSKAEFQD
LHGNYTWPPEFLG
RKRAVVACFRMAP
CNGFRCPNGTCIP
HEALSEALPGDNV
LPGDNVGFNVKNV
SFECQPARGPPGL
QSFYKLQGSVTVT
DNQKFKQLQRELS
KYNQNFSAGNNEN
KAEKSHDELPRTF
TLQGLLGCELGPD
EELLYSLGESTFV
FGPNQRPAPCYDP
SPVAIMGNGYVDL
LGIYNGETLVFEE
ASNFTSQLSSQVE
LCLPKTAQIIVNN
ENEEPLCPLPSPP
ARDAAEFELFFRR
CSKENFLFLTPDC
LDISMMTGFAPDT
AATVISIAHIDSL
NKFCKPLFWVCDS
EWQTADVIVNSVN
WGILLLAGLCCLV
PPNPSGYPGCPYP
NDPGEPSGLETLK
PISRRFNNLFGKT
CSCTCFGGQRGWR
AALIINETINTTL
SWSFHKLKTMKHL
KDNMLWVEWTTPR
KFYNCSAHQLCLS
PGTSTSATLTGLT
SHFQNSREWSGKE
ARRAQEQELRRKR
PSIVGWTVKYYEL
ALCAGMRVTGCNT
ELDQLSKAAVTAL
ESSWGKNVSSTES
NVNCPIECFMPLD
FAALYYRKDKRRQ
AGVAGLSAWTLQP
AVGVNICLGFTAH
ATVYSQAANGTEG
VCNPIISGLYQGA
VPTQCDVPPNSRF
SACRSFAVAICIL
KRLAKSDPMVQCI
RLMSKESGSSMIG
SILKCVQSTKPSL
LLSLVAVTAAQST
SADCCSASAADGG
GCFRSSGSLLNNA
SDILTCQWDLSWS
TTFICVCIAEFLS
TGKTRKLMEFSEH
TELEAIMYALGVG
CVMKGVTSTRVYE
ILTIKANTTLQIT
STIGAAFLTQTVC
SFHKLKTMKHLLL
QVRTLMGTVFEKP
PGIAAAFHPGLAA
ERERGITIDISLW
CYALFLSPKSWMD
GFEWNYPLEEPTT
PTQPLKGRTVRAS
LAAGTDNTSSLGP
CYLPWVILGFNYI
LDIKGRDCGNEAA
LQWVTITSPQAIM
PQAGQELRVWPPG
VAAGVLCELAQDK
AGGTDSCQGDSGG
EGRRLHLHFERVS
VCGVPREPFEEKQ
