# Supplementary material for: MHCII-peptide presentation: an assessment of the state-of-the-art prediction methods
Source: Front Immunol. 2024 Mar 12;15:1293706. doi: 10.3389/fimmu.2024.1293706 (PMC11027168; doi:10.3389/fimmu.2024.1293706)
Supplement: Supplementary file 1 [file DataSheet_1.zip › Supplementary Data S1/negative_peptides/13_HLA-DRB1_08_01]

FVSVLFWLLTLGL
SCSSENGTEYRTE
DVINLVVLSSAPT
LISYQGRIPYPRP
KQKVENLFNEKCG
KRRELEDPGAYNY
PVISMLAQGSQVL
TLKREEDVARLGA
SVQACEERQKRGW
LTLALSLLVCLGA
ACVAGFTNITFHP
SSSNPSSTTSSTP
APLLLLTCDCGAG
EALPGDNVGFNVK
VSGALPPAGRHAA
HESMKLFDSICNN
RPPSIADPDPSDL
DSEAQRLPDSFKD
GPDVTKAFLEENN
VILFGTNNSSSIS
FPPGYQVSFCLVM
ERLLKEPKFVGSY
MGIAGTDVAKEAS
YWFYRLLSALFGI
AFPKDNMLWVEWT
TVITKHNDDEQYA
HYDSQLDTTLFGK
RECDGLVDALIFI
LTPDCKSLWNGDT
KDLYEYSWVQGPL
LDDIIKNASGIYA
NEQRMKAAEKEAA
LFCFNKRDLIKKH
LVDTPLAAFFQDC
GWTVIQRRSDGSE
HTVNVRQLGHCLA
TISSLDREEQAFY
MFSSRNKEMPIDQ
FIGFLLGDSTACN
ATRDPEFLWLSRY
TRKELFYKADGES
LLQLKSEEMQTVQ
KEGPIPPDAQNPD
FMGSDEDVIQWEF
MAMKDRMKIRERN
SSQFVSPYPPPLP
VTAKMLRNLLALR
NPVTTTKPVTTTK
IIAVLMSAQESWA
GGASEITFELPDN
LYFSVKTNIRSST
AYNIHVNGVLHCR
GAGSVQRVEILEG
TIPKLTAKSNCRY
DLVDYLHRNKHTF
CVFTGEGRTEATH
APPYDSLLVFDYE
LVTSSGQIKLADF
KSPGETSKPRPFA
EEIDGFFARNNEE
GEARMLNASIVAS
PFQVINEGGKPKV
VCNPIISGLYQGA
TACERAKRTLSSS
VSFGDGVTFVVVL
WHIACNNCQRRIV
EPSYWAPVFGTNI
PFSRLWKVSDPIL
DVKCVSVRSTAIL
RPLLLLALLGWLL
HVGSVSASTMDLN
LGCPNPRLVKVTG
SARTWRLLTGCCS
DFFPGLGWLLLAE
REWADSKSCCDYS
DDDEDFISSTIST
PEIQWWFEGQGPN
MTILGTTFGMVFS
GHTAAQDNCTCPT
DDEMETDKQEKKE
RVHTHHLGKVVSG
LFEVPEVTVAPVH
VQDELRIKENELR
PQVTLNVTFKNEI
QAEGRDAGSAPSG
GTAAAAATGRLLL
AMSQSLLKTTQEP
MKLFDSICNNKWF
YGAGYHMTLVKEP
SVVGIDLGFQSCY
ISLLPPLGVAISV
PLLKKINPTESTS
RHFREPGLSILLE
GLCCVLLTFGSVR
TDPASMASFDCEV
SMTFRGSVTISVQ
CFLSRPTEKTIFI
ESEVVTNGETTCS
EHKLSRDSPSNKL
MLIFAFFQELVIA
NLGLMALDPMELR
GLNAGAVIDWPTE
LLLAAQVLLVEGK
LQNMEARLAERKF
SRRAIADMLRACK
PDAVDKYLETPGD
TKAEGSYGVPLWI
VAFDTGSSNLWVP
GSSAKIKCSGCHS
LMIMKPDEKAEVP
PNQEFSWLRHVLI
DDPSAADRNVEIW
KRLEHQGIRIEFV
EDFKGRFKARPEL
CHQLSLRRQQIGE
GTTGPKGIRGRRG
RKRKAKSCICHVC
DGIDLAGFKMMEM
EPQAPSAEVEMTS
YKKENMGLVTHLQ
PTVDLGNVPNGSA
GKVVSGYRVRNGQ
LSGSRDATLLLWY
TYVEFTVSGTDCV
VMLVQPRVEFILS
VDHCLKKALWFQG
QVAVCGSLIGWRN
VAVELPFTLMHPK
IQNCIDMVNAQIQ
TVTSGKRKVYLLS
TIILLLLAQVSWA
VRKELTSSGGPTK
SHVRFWVLQIIFV
DTAEQVIASFRIL
EVENQILTRDAKG
NKVDEISRRLIWE
HALLEEQSKQQSN
KCEFDINECKDPS
PNGYVYGYNSLLS
LRKCLKDEDPYVR
PLGEGGAHKVRAG
MFNSIAETWKNCL
HKVTYLQNGKGRK
FTRNATRYSVQLM
SQTCCTDHQDPEG
VHSAKKFFVEESA
EIEAARRQFQSQL
LVKHLQMDIHIFE
LIVIPVLIFQAYG
TVEDVGSPLKYEF
IRICRQGFPNRVV
IAQVKIQGQNKEM
KVLRWERAWFPPA
AGMAFVGTVCSRS
GARGAWAALLLGT
ELESPPPPYSRYP
VKCLAPIRDPKTE
DPAKGHAGLLVDG
VMGEHHLDKPYDV
ERDRHLSFSGSGI
VFLEPQWYRVLEK
MVFFGNVDSSGIK
WREWADSKSCCDY
ESKAKFENLCKLM
EDLNEWIAVNTVD
DYLMTWVQDQLDD
GNLRMAVMLPEGE
DVVVLEDPLPGGK
EEQDMQRVLIDIS
EIVDLVLDRIRKL
LYENSPEFTPYLE
AVLVESIPEGLDF
LNVSERPFPPHIQ
GLEVSMVTAVPGR
ILEYTWLEAVIFL
MKMRFLGLVVCLV
IVELNVGGQVYVT
MPSLPRSSENMIR
FLYIAYSDESVYG
GDNVGFNVKNVSV
VCNPIISGLYQGA
NIECVPHLIKEGR
SEPEHGPSPGQDT
GTSRFTCKGKTIL
SFVSLVDGYFRLT
ACTKGGPIYIITE
QGQNKEMLAAACQ
RIRILTNNSQTPI
QARCRGYLVRQEF
SVDEFSASVLTGK
LTLEVLHLSLVVG
CPGPVTLCSDLES
CMQDNQGGAPNYY
HKLKTMKHLLLLL
