# Supplementary material for: MHCII-peptide presentation: an assessment of the state-of-the-art prediction methods
Source: Front Immunol. 2024 Mar 12;15:1293706. doi: 10.3389/fimmu.2024.1293706 (PMC11027168; doi:10.3389/fimmu.2024.1293706)
Supplement: Supplementary file 1 [file DataSheet_1.zip › Supplementary Data S1/negative_peptides/13_HLA-DRB1_15_01]

VICQLGNFSIHMA
ISSSSCELPLVAV
KPKCPELPPFPSC
KPLPKEMEDFVQS
AKVKLQGKEVGVY
LLGLLLLWLPGAR
ISGLQSEDEADYY
EKNLGNIKVTKMD
KDKFNECGHVLYA
LPNLKEVDVRYTE
GIVLCKMINLSVP
KSSDIAKTFRKAI
TTTTTTESVEEVV
HEDVEEVYVYLMH
NIKGDASVRKNKI
GIKYRRNELFLDV
DGIVLCKMINLSV
GETLEELMKLSPE
PESPIIGQYCGNS
IAQAVEKKACNCL
VGGSEILFEVPEV
QKVDVPKALIIVA
EKLEQAEKKATDA
AKTTQETIDKTAN
QSLSQNPDLAAQM
AGASDNDFMILTL
KADGLTVLWPHHQ
GGRGRGGPMGRGG
PVLGFFIIAVLMS
INGKDGIPGAQGI
LQTLSGMSASDEL
LANSSLGFILADA
LSTGTATRVAHQL
LSEACVSVTSSIL
LNLRRQLPQNVLD
GARLGAGGGSPEK
PVLPAVVLLSLLV
TLVRILARCDIMV
SCDPRFSLLGHAS
MADSGKRWADIFS
SAEDLLTCCGSMC
QLRHSPRSVCGRL
QWKQAGSDRPFTL
RNRRRIQRRGPCI
QLTDKTLNLCKMI
SDGFLRCLSLNSG
GGGWDNLRNVDMG
MVPLVAVVSGPRA
LVDSVAQGIPFQQ
RFQWVDGSRWNFA
SGQLNSHGCFYQQ
NLPDIPHASWETY
QLWASLCCLLVLA
CCGDNDPIDVCEI
IVARHCGLRVFGF
KFQGAWWYADCHA
HSAQHHPSITSLN
DIIGECKEQVANS
KKSKSRSRSHERK
KYFTNCKQWYQRK
GTVLSQVYSKVHN
QLAKKIREKFNRY
AAEIPVTSNGEVD
KLMAMQRPGPYDR
QQKLNEQQSVLQR
RKAECRAIHCPRP
AGAVVIIVRAPRC
AVMDISLPTGISA
GDKAASPSELTCP
RHVIPMNPNTNDL
LRWANFHLENSGW
QQAEYEFLSFVRQ
YVGGYALCLDMTA
SSILSSMDPTVDP
AKVKLQGKEVGVY
VRIPTPLNTSGVQ
LIISLLCVYFWLE
FGDIYLGTDIAAG
ETGHCLGKPNPAL
VQQEDDKPEAVAA
FSEGCAPGSKKDS
TTQEPLARDPVKL
RSYKTDLETAFRK
AISGVPVLGFFII
AVCDIPPRGLKMS
HVEFFALLRGVPE
STFHKDVVVDLVC
EGPIPPDAQNPDM
VGLVDCHCHLSAP
QHPALISDGCQVS
MFSTTLLIVFFTV
LFLFSSAYSRGVF
LVGCQAWGAGLAY
IVALACSLAACVG
VRGTAQQPRLFVG
QTVIEEKSLVDTV
TISKVLLSICSLL
KFCEGSQPRGIIL
REGFWVNLRAAIK
TLVLAQPCEGTDP
ESTPEIAEQRGER
PVPIHFQNASLLN
FSLAHGLKGTSTS
MSRSVALAVLALL
WGKNIVCVGRNYA
YNKTTQRNVEVIM
ERSYSWGMAVNVY
NCDRCAPNTWQLA
DLLPTLAALAGAP
EGAPSFPTGYQYP
RTASGSSVTSLDG
IVAQTAFLSILMR
EEEPEQKPCLKPT
HVQPGYITRPSLR
FLYNFDNPWNFQN
CVGCCCCKKRSQA
LEKMEARLNAALR
FYTRMMHECYQIW
GTSTLLVWVGVIR
EFGPPTVNDKLMR
ADGKSVTGTDVDI
NEERNVMEEGKDF
LLLLAGARAEEEM
DYIQLRGVQGGTL
EECIPCPVGFYQE
KHTNIVAQTIPQM
NRGGFRGGFGSGI
HSGGSSLPPTGPP
EYDVIVLGTGLTE
LNQDLYVQAEILH
GLAWGPLVLGLFG
ALGVLLGAVCGVV
GVHEIREIRQFHF
HSRAPSLSASYTR
FGNLVTIEWWNDL
LHFKEVPRNDTCP
MATVGLSQQLFDS
LIGQKFMPVEGMV
PRVQNHEIELTKV
EKYEKEVHHDIRE
DKLEKTKNRLQQE
TVTKEGEICGFKI
LALHLPPEKLCPQ
ALLSNMSRIYSTA
DEVETESRGPPTT
PSLGQTCVLIVIF
NGVIKEVTINPDT
NLANSSLGFILAD
RICRQGFPNRVVF
NLTWSVKHDDFFP
DSSVGKMIGQATA
SEEQAREPGHPHL
TCADPGEIANGHR
