# Supplementary material for: MHCII-peptide presentation: an assessment of the state-of-the-art prediction methods
Source: Front Immunol. 2024 Mar 12;15:1293706. doi: 10.3389/fimmu.2024.1293706 (PMC11027168; doi:10.3389/fimmu.2024.1293706)
Supplement: Supplementary file 1 [file DataSheet_1.zip › Supplementary Data S1/negative_peptides/13_HLA-DRB3_02_02]

IWTLILHYSISMP
LLWISVLTSLLEA
GLVGIIIGTIFII
MAPWPELGDAQPN
AGASVKEESSSSK
APPADLQDFLSRI
QESLEVAIQCLET
MAEEQPQVELFVK
LKKKFSCCVLVFL
VTLYYEALCGGCR
GWTIVLNESSQKL
YAYYNLEESCTRF
PLLQGWVMFVSVT
LLDLHRDSEREAI
RGMLDTHHKLCTF
SAASKLLSNMMCQ
SSMVLLCLLLVPL
LWMEQVLKQLDAG
AAVLTIPACDFQA
NIHSCELLHSALR
TCGDVLDNLKGDC
KAGDRGDRLERSE
TGFITTEVVNELY
KQKYTVNQCRRQS
PEDMPAGQTPHTV
NYCRNPDRELRPW
FSLSAVYTCKRDP
SLPEKVCNFLASQ
DLTQPTYTGAIIS
NQAFGSGNNSYSG
KSIIRTLKEQGRL
RVYLLQGWYIVTY
KAGSDGAKIGNCP
KTDVNKIEEFLEE
ACDPRHGRYLTVA
QRDQVKRYYSVVY
QLDTTLFGKKSSP
DEEFIEPSTENEF
PRTGKAASTPLLP
AKCELAFLHTSHC
PTVAEVCDDAKNL
SSSPELVTHLKWD
WLRPEDLPIKYAG
TVQKGMPHKCYHG
FADNGIGLTLASG
LSTSQTTAPDAPP
IQQLYGGESGFPT
ILGATEVKLLGHG
RGMTALLKVSSCD
GGDEDGYARGAWD
GLMHCASAAMFMV
GTILLILSLLVLC
YVEVTVDGQSKKT
ASASSSRAGVALP
LLATMGLQLNITQ
QNGHVDILKLLLK
DISMMTGFAPDTD
QELLEEVKKELQK
KEITCRSYLMTNY
TIDGPSKVKMDCQ
EKQQKKKSYKNSG
RVCENIPIVLCGN
PSSVSWGILLLAG
EEDNEEDPMMYPE
NLYLGIVLAAVVI
MAACDPRHGRYLT
HIGGSFSEETEKK
TTICLKWKNIETF
YDDTISVEMKKED
QRLDFDNDGMVEA
AGRPKRPHARRAL
RGICYFFIEVECS
MNEEYDVIVLGTG
EALYDICFRTLKL
LSQFPKAKLKPGA
QTRLGTLQPALVL
MLISLDKQTCTLF
DAQALFQAGELKW
EKECDKEVSDDET
LSSTIQRFYKNEG
NDKLRYEVSSPYF
TEIWMEKQYLSQR
RLELQNGRCLREA
ENCFIQKSDDKVT
KKPSGDDRYNQFH
LICCSSVDQVNDS
SACTTSDGRQTTY
ELDREDFEHVKNS
RLLLNPGNQRGIF
PRCIKAFTECCVV
GDNKGVIYKPATK
AKAVDPDEGVNGM
VTISVQALQVTWN
FWRGLPASINTAY
LYYEALCGGCRAF
EIKLCDFGVSGQL
GGVEEVPLAQPES
HYFTSGSLGGVYD
LEMTLEIVAESEH
KKLTELGTVDPKN
TISLLLIFYKTKE
FTEDQLVLVEQNT
TTEYSRIVPLENG
LSNGLLSGGLLGI
PHDVEINKIISTT
IAAIKTKRTIQFV
YRSKAEMRHTCRG
VCHLLFANQTEKD
SWGKNVSSTESGR
QCYNILGSFICQC
KTSNNSATNRKTH
IVVAGYNGPNLVL
PLGEGGAHKVRAG
VHVTVIGGNLHSP
RNATRYSVQLMSF
CLSTTVRNDTLQE
TPVIEDIGKVLVC
GCSSEAKLQCPTC
IQRSLYDRPASYK
AVEIPDLIQKGVI
LLLSIIFIPALLQ
EIRGFETAYCIDS
STYFGKLGFYFQS
TQGSVSDLLARPK
GSSQAKLFSTSSS
QPCTPSSSDYSDL
ASRAQFFLHLSPS
GKYSTTFFMVTFA
DTLQQLMEVFKFD
LHKEVKNSPKMSS
EVDMSGDLGWLLN
SPAMNGHPAPPVT
CLLLVPLLLSLFV
YSCVYKCVCQQHS
NCAASWAFSTASV
IQTTPPKDTCSPE
NTDQENLVGTHDA
IWTLILHYSISMP
RECREGGLNMNFM
FQVNAQSGVISTR
VWAGGRGGGGSVG
MAAAAQSRVVRVL
WKAGAFCLSEDAG
QAIAQLSKEAGVE
WNNTGCQALPSQD
GEECSLPGLTCFT
PAPKILWSRQLPN
YPSYKLENLSSSE
GRPKRPHARRALC
TFTPVIEDIGKVL
LLKCGVNLEHRDM
MLGTEGGEGFVVK
LKKKFSCCVLVFL
LEVFAGSGTSGQR
AKKLVCNINKGCG
PGTDTALGWSKQP
TDSSCLESHSSLS
KEEFRGVIIKQGC
LVDTPLAAFFQDC
IFANMLGVSLFLL
RRVWQTVSPVEGR
TEIQVNCPPAVTE
LSEACVSVTSSIL
SNEKIETAFLNAL
QEEDRHSNASQSL
VEVDMSGDLGWLL
