# Supplementary material for: MHCII-peptide presentation: an assessment of the state-of-the-art prediction methods
Source: Front Immunol. 2024 Mar 12;15:1293706. doi: 10.3389/fimmu.2024.1293706 (PMC11027168; doi:10.3389/fimmu.2024.1293706)
Supplement: Supplementary file 1 [file DataSheet_1.zip › Supplementary Data S1/negative_peptides/13_HLA-DRB4_01_03]

HTTGPRCEICAPG
QDTYTQKLSVPDG
GNSTPLGSSKETR
MPFSVREGINIFL
ARPGPRVPKTLVL
YFLFRPRNGRRSA
FIKPTCPYCRRAQ
LPCAYHAFLAAAV
ETDDRRRRYNSQF
PRRVHLFVHHMGM
KHQQYDCKWYIPL
GCGSALKTSYQVY
MSMDANGKIIWAK
PGCLWLLAVALLP
HPAVFLSLPDLRC
LVDTPLAAFFQDC
VNEELKGKVLGLS
VEEWQHRAKEAQD
QGSNTAAENTGSN
KAFAKRQQQLTAM
RFEKAVLSDGSEC
RPMTTTAFPTTQR
TSQNLGNNYSDEP
DKHSTGGVGDKVS
KLKDVISMNASEF
CLLLAFLTVAYIF
PVLGFFIIAVLMS
GYFSLVGLLRLHS
NQHQDEAEGDPGN
KKGRVKKAHKSKT
CPPPPPPCPPPPP
NDYEFCAKVENMI
RGSNFAPETGQTA
AQERELRKREKAE
DQQALRNQALNLS
VWAGGRGGGGSVG
DGSDELDCGPPPP
IGRSPFEVKVGTE
THFDELEDVFLLE
DNNGGCSHVCNDL
TFRVTGRGRIGAD
FNEATCISVPPVD
VRHPGNFSSLSCD
VKVAFSSLNLLLQ
PGAASAAINASVG
SHNNSDGEYMAGQ
FLDTISDFHLLLF
APAALTAPTSQEQ
LSSVACSLGVFSY
ISPIKCREALKLE
ASPMWLQDMKPRK
YRTLIGAFYLNLG
QEGPCGEGLQCVV
GFTNITFHPQNKG
SPFEVKVGTECGN
YSLYVHGCRLIFL
TRAILRERICSEE
MTLVDETNMYEGV
PTVERGELVVRYR
HKLSRDSPSNKLL
GYSDLMSKMLSAS
DKEETIDILRKEL
NETRTLFPVVLEQ
VMIYIDRIEVVNM
FVKILRYENEVLQ
LLLGAVAGKEVCY
NNRCIPNRWLCDG
GAHKGQSVISLDL
EGAEYTSHNNMQF
IPDAIEVVSKPEG
RPGFRLKDDGRTC
TVEGPCEAQLECL
QPTPSQHSAHPSS
WAGGRGGGGSVGR
QEFLFSNSSNVGR
LQSQVPNIVKALH
LDQKNKSKNKSLM
EKMISGMYLGEIV
TILCIDLGTDMVP
GRVPEGEEACGEA
LLRRLVQEIRYVE
VSQRAHSLLPVDD
SPVSGDRVGGAPG
MTPLGIGLGAALA
YDQSKFEEHVESH
VFPNGTEVPNTRS
EILCRYQNIWNIN
SELSFCLSHPRVQ
IRLEGNPIVLGKH
LAEMAMKVELARM
AIAVIGDQSSGKS
FLGDYVENLNKSQ
DFSCGGRVNRCIP
EQEMVRAAASSSP
ALSPVGMVTVIDG
RFMTLLFLTALAG
LGVNQGEGLKFVE
IAARNFHASNTHL
QPCQHGATCMPAG
KTILSRVGRVCKN
GLVGIIIGTIFII
IGLMCGRITKRVT
AYERDNQHQDEAE
ASSSRIRAAWTRA
AGGRGGGGSVGRG
KNTIAIFCETRAE
LWRKNYNNTWTRL
TLQHVPSDHTNET
LLDDMDGSQDSPI
CALCAAAGSRTPE
CGVWAGGRGGGGS
DPLVKGIPEDKNP
ARLRSLESLHSFV
KLPGGSSLAALTV
TSYPKAEPMPSAS
LADAQWETDDTAE
MVCLKLPGGSSLA
MTNQLVDALTTWQ
CMVEQYSNYSVNG
GKTEQDGYQKPTN
KKQRSQTWRKTMI
MVCLKLPGGSSLA
ALGDELLADEDSS
RKSRKTLCIIILI
GVWAGGRGGGGSV
NEQKMKKVAKILS
YTCNVTESVNDHQ
KPYLISGADDRLV
ASGCSSDEPTSQN
PGVRPQPAPFSSL
ILGPPRMEHLRHS
TGHGNSTHHGPEY
FPPSATLHLSNIP
ETVPLIPEVVELP
SCIMNSGASGSRN
ESCKYNPKYSVAN
EQRLEEQLENLIE
AKEAQERELRKRE
LVGIIIGTIFIIK
HRDLKPSNLLLNT
SPSLASSTLNEVN
LEVLSGDSLPREK
VIGNEVVNFEWTY
PKPAPLTAEIQQK
MVVEVDSMPAASS
RPFPKELQNSVLE
LVRPTDEVDEGKS
VQDEEPLADITQI
CKGNDKLRYEVSS
MAAVVALSLRRRL
