# Supplementary material for: MHCII-peptide presentation: an assessment of the state-of-the-art prediction methods
Source: Front Immunol. 2024 Mar 12;15:1293706. doi: 10.3389/fimmu.2024.1293706 (PMC11027168; doi:10.3389/fimmu.2024.1293706)
Supplement: Supplementary file 1 [file DataSheet_1.zip › Supplementary Data S1/negative_peptides/13_HLA-DRB5_01_01]

LAPAAGEGPGVDL
RRLQDKLAATQKK
DLPLNISREMLQQ
VGPPNNNGVIKEV
AMWKVIVSLVLLM
VWPFEKVADAMKQ
WRPSKCTASPHSS
KIDLVKESQAKEQ
RVLLVVALLALLA
INDLRQSVTWLGD
DGVKRLCHIRGKL
VTMKWWNDLWLNE
TPELELALTPARA
HHPISDHEATLRC
EATLRCWALGFYP
THMTHHPISDHEA
TWQWDGEDQTQDT
LVNSSWGDSVELH
TPDCKSLWNGDTG
MKMRFLGLVVCLV
RALWVLGLCCVLL
WDNLKGKKSCHTA
CDMETMGGGWTVL
LIATGTVIILLGT
KTHMTHHPISDHE
VDIALECERYLAP
YLSNRTNSRVQSI
TTLNATSALLRAQ
SPGCLWLLAVALL
LANSSLGFILADA
KYFTNCKQWYQRK
QMSPALTCLVLGL
IFYLTLIIFTCKF
HIHAARGTNVGRE
KMPETFSNLPRTR
FCLSPLTNLCGKI
LSPQKSGPVGSVV
LPLLLLLLLRAVL
RKRDWKKPECKVR
LLSWQRVRVANMM
FFLYIAYSDESVY
APTDECKPVKWCA
PYSIPPCEHHVNG
AGLVSKICPVETL
RFDEFFSEGCAPG
QSTSRPKCARASC
LHSARTPGPAVAI
CDNQKSCMSNCSI
KEVCEASSMYYGG
CRKPELVNGRLSV
NTECLARLHGKTT
GLPGAPGPKGEAG
NRGMTALLKVSSC
KPTYATKWPIRHG
LTAYIVEGVGSEV
PDGFVCVAEATFR
DIAKRTCEEHQLC
VCNPIISGLYQGA
VTITCQYFDDRRG
FLREYQTRQDQCI
GGAVGLCFYLGTT
GITLNSSNPSGNA
WGILLLAGLCCLV
NAYIDIQLRIASF
VECHRGECQAEGV
NQDLHWSLCNLRA
LELGGKSPLIIFS
DEHKVFANEVNSH
PSHPRRCREVLMK
GAMWKVIVSLVLL
ICYFFIEVECSNK
SGVPVLGFFIIAV
ISRTWKKQRSQTW
NRKYFTNCKQWYQ
GVQPKTGPFEDLK
VVYPEALTRLPLS
LLDQYIREQREKD
QLQEETPPGGPLT
QDREICCYSISCK
VPYLLPLVNQKKV
VALDFEQEMVRAA
RTFISPIKCREAL
DPETLVGYSMVGC
MDPRLSTVRQTCC
NGYLEDGEECDCG
TVSASDADQQALR
LYLPLLSIARDTL
LEAVYGQAKEGAN
AETRLARCLSTLD
VDYQKQLKQMIKD
WVEHWPEEDECQD
SLVIWVAIVGAAS
AKEAQERELRKRE
LTIFLLVHVQPGY
GNDLARTLNWGGG
QQLMEVFKFDTIS
FAVIRRASLEKNP
DSQLDTTLFGKKS
PAASPAGPEEPGE
YFSQSCAPGSDPR
RLNYGGKSTQKDV
DTATCCAKWNTED
TQSGIFNIKLPGS
IRGRGRGRGRGRG
LEPHMNYTFTVEA
IHTNLKKKFSCCV
LLLLSLLLLGAVP
TFLPLLLGLSLGC
ARKSFPCFDEPAM
VNVSMVEVTDFPF
LLLAGLCCLVPVS
MVCLKLPGGSSLA
GTVEGFEPADNKC
GPCIPIMLVLATL
LPLLLLLLLRAVL
PVSEPEEQAKEVT
CQKYSEVKSRQTL
EALLAGAEGFPPM
DKDTSSSRLSFSS
LEDIVYRQLNGLS
