# Supplementary material for: MHCII-peptide presentation: an assessment of the state-of-the-art prediction methods
Source: Front Immunol. 2024 Mar 12;15:1293706. doi: 10.3389/fimmu.2024.1293706 (PMC11027168; doi:10.3389/fimmu.2024.1293706)
Supplement: Supplementary file 1 [file DataSheet_1.zip › Supplementary Data S1/negative_peptides/14_HLA-DPA1_01_03_DPB1_02_01]

TQPCTPSSSDYSDL
LHAAAFWGQMQMAE
PLRRVLSFSWELHV
FITKPPDGSAFTDM
EEEEFKVLLLELKH
RALLELQEYFGSLA
CMLQKEGNMSRGNS
EISEVDEGFYSRAA
TWPIIRDLVDDIFT
IIVLWKCLRKPVLN
AADQNFDYMFKLLL
MGCKLYFFQSLPPE
MVHCNCSVHECCEC
FEGELSDTIPVVHA
QCLLNVEHLSAGCP
SVSWGILLLAGLCC
GYVLMYFNRTSLPW
SALPWSINRDDYEL
ANVAKFLCRQSSGE
LRTESDTAVRLRKS
IYIDRIEVVNMLAP
LKLNNCGMGIGGGK
CRVLPWALVAGLLL
IYTSDNYTEEMGSG
YRFLASSLSVVVSL
NINGCYLNYYFFLL
ERFISKVEEVLNDW
EEEDEADMEVAKMQ
TESSEKVGKETSEL
EQISTLINTTDRCL
PAGGPPPPPGPPPP
KQSRDLYRAPVSSL
VGFLGCYGAIQESQ
EEPSEKSEATYMTM
FYLWIVFYIISSCY
NSSSSSLEEKIAAL
KGRCSRENCKYLHP
WVLLGTPAGYVAAR
IFALVWVLHYREGL
ILLQYCFLLITCLL
LGLCCVLLTFGSVR
KKKAVAFSPVTELK
MVFKKETEGDVTSV
GFFIIAVLMSAQES
EGDAPELPEERELM
DVIPSEAINELTVL
PFKFLEPTLRLEYC
SSHEEFRQEVTGSS
KWVTFISLLFLFSS
FVEHQDILQPVAGP
MMLQSCSGPTCRTP
SFPKSKAELLSMLD
PPVAPLHCAQTPYG
EIDDSIGKILELLQ
DEEEEEEEEEEEEE
SSICSCSSPMTQTC
GVPVLGFFIIAVLM
FTELAILYSKFKPQ
RCSVPAFCSSQAEA
LYYGPFIVIFQFGW
GVDAIPVKVLNCDT
CHSLTPNFLQMQLQ
NHSHKKNLFETPIL
YTFLETVCIYGYSL
YSETKAFEMAGPSK
QMSPALTCLVLGLA
SLVVILVLLLVAGA
FQIHSQYQNTTVSF
PLKWSLATMSFLLS
AQEAPRNMVHPNVI
TPVPASENPFREKK
GYLGYCKGVEPKTE
EDLGWADWVLSPRE
SDLQLQAAVEVAGD
ITTQCRKDVGRPQP
AEVSKWDDSGNDII
LKNIQVSHQEFSKM
RSHEVIRALTARGI
DGNLIIKKRFVSEA
QYDCITHYEGSTCP
KRAVSEMALAMGFM
QATVELETSHIGKG
YIGMLIGTAVGQYA
DLDSSCKEAADGYQ
IDENDNAPEVIFQS
ALGFYPAEITLTWQ
CKLKSFAECAYGDC
PDYEQLLKVVTWGL
HPCVHVYVTVGLMD
IGVGTRHVQEFISG
LSWVRACVQVLDPK
EFQSPKYIFHNFME
KPAPNTFYVGIYIL
HLEPVRIPHWERGE
VGTSGDQDDSTMKT
FLTSQWVSYTIDFK
NMVCGGMGCNNDSL
QACLLGLFALILSG
GGIIRRIQTRGEGY
TCLVLGLALVFGEG
DLLTCCGSMCGDGC
KGACHGQTGMFPRN
LLGERLLALRNRLK
NREAQQYSEALAST
CLSENPRNGEDQIC
LSRLVNCLTGEGED
PFLCGLLWAFCAPG
EGAGHFVKMVHNGI
LIVGSSVGGLLLLA
TIGFILLLVFGSVT
IPDVDCLLWAIGRV
TCLNGLVCLLSNRD
HMLPEDGANLSSAR
TCLVILFACEVAAG
PWALGLLLFLLPGS
ALTETWACSHSMRY
WALGFYPAEITLTW
LHYAIYNEDKLMAK
TASVTCGPLLLEPE
YPRNPRREGSFPQG
LSQGVVEHEEDEES
SSLEKYSPDSAAKV
QTEESPYINGRYYS
ICLSTTVRNDTLQE
LSVEFEANDLQGGS
QWCAIAILFAVLLV
CRRKSSGGKGGSCS
HNGNIMLDKKGHII
DDCRVVLAKQEITR
RSRSRSRRSYRSSR
ESFGTGSDHIREKD
VTLLLVVLALGGVV
VVDTCMEDEDLQAL
MVTCGTDRIVKIWD
NILALWVFYGYMKE
KSVFEIGLCSNRMF
LVQTTTYLPENFTY
VVGDLLELHCEALR
PLELLCNVSGALPP
GDDVEYAPLTVSVI
TPYSLYVCPEGQNV
QLPNCIEDPVSPIV
KDSSQSPSQVDQFC
FSLPEEDTKLKIPL
SASPLCLPFPTGET
SCDSALRAYVKDHY
SLPESTPIPSSSPP
PNLTSMTFRGSVTI
YHPGCFRCVICNEC
SWFGNLVTNANWGE
KEGIPPDQQRLIFA
WLILYLEETEGIPD
ENLRIALRYYNQSE
CRGYLARKAFAKRQ
SPGCLWLLAVALLP
QKVYLTWPVPNCAE
SGVPVLGFFIIAVL
HGDKMMSFDTRAPM
RIKIIATAVCHTDA
ARIEDMRKRHVEVS
SWGILLLAGLCCLV
ITKHNDDEQYAWES
RNRGMTALLKVSSC
LLVVLYKIYDLHKK
IPGTSVAISNCDGL
KYGEMPVDKAKAPL
ELTETLVCALGLSV
WSGPAPRCELSTSA
MPPGFYPPPGPHPP
MKFTYLINYIQDEI
ADKEKLTLQRKLKT
KKPFGLRSKMGKWC
DLWLNEGFATFMEY
RCPAGWRGDTCQSD
AAEKPRTVFSDYLH
EQQQMQPLCFNCPI
SFVNFTDICKLLHR
ASTSYDYCRVPMED
EWKKALFKPADVIL
LLFLFSSAYSRGVF
AAEAAVAAVEEVGS
LPDNPERFEWRYCV
FLGTEPEPDAVGLD
VYRECRTWKESPSA
VLLTLGVVTIVLAL
LSLVGPFPGLNMKS
FVSIFSLYSVHLLL
SASLPPAQLLLRAA
TSDSAGEECDAAEG
DSAGTSPTAVLAAG
FQTKDHLFFVMEFL
YAPWCGPCQNFAPE
EVPNTRSRGHHNCS
WVLGLCCVLLTFGS
VTSVIPDTTEAVST
ETDKQEKKEVHKCG
SLVSCKLGKDPNTY
NDFWARLLERMFRL
VNMLAPYAVFDIVR
KNVPCGTSGGVMIY
TFRGSVTISVQALQ
DQSKFEEHVESHWK
NHVLIFELNPRSNL
RGYYNQSEAGSHTL
ALGFYPAEITLTWQ
KAHPEVAEAGIGCP
LLRRQMVRNFRKPL
GFFIIAVLMSAQES
VAGLLLLLLLAAAC
PSYHIPPLRERLYG
VMKGGEAVCLYEEP
TLEFMMRQSNSTAA
IHTNLKKKFSCCVL
LDHHPEWFNVYNKV
VHWPHSTVRGSGTF
AALLRVSVLCIWMS
LAAAYQLYYGTKYR
ATTIHFNLTFQNTN
VPRMPMIWLDLKEA
PGFPSFNHTQFPPS
PPSGPRGTLLLLPL
MAISGVPVLGFFII
YMSPTFCDHCGSLL
CFFLLLLAAAGARA
FRNRGMTALLKVSS
TLTLNCVNPENENA
NMEMVQQKKEGPIP
TSLPSAICKLSKLK
ETSSGRVLGRFRGK
GLKRLAKSDPMVQC
CVAEGGSDCAPEKL
SLIVTYCINAKADV
CLGIASAVPKFDQN
LEYCEALAMLREAG
KCFLAFTQTKTFHE
FTGAGILAMANAGP
EGSTCPKWKAPKSP
HTRDSPKCYKLTDK
SWGKGQKDLLTPCY
DSGSLLLEYVNGSA
NVTSLSLSSNRIHH
DDSSDDEQEKKPEA
NPTLILAAFCLGIA
QGPGMVVGDELKTP
IIKKVERSREKIQK
ASSPVPLPPVTHLD
QGKGLMPDGTSRFT
LAEEKHLHVLINNA
MIGYLGYCKGVEPK
SPSPYYSRGGYRSR
SKSQPKKEMKAKSR
GLLSVPRSVPLRLP
VKLPEMAFSPDCPK
LLLLAAACAVFLAC
ATVSRSLEGTEAQV
LTGRKIIVDTYGGW
MCFGLAFMLAGVIL
NMHCPASGIRGTVY
QLLVSITLQSECDA
PENSVANDTGFTVV
NKHWIIKNSWGENW
SGEGTATNGVELHT
SIMNGTDEGVSAWI
RLSNGDIYLLENGL
QHVLLPVLDRATCN
VGYGIQKGNKHWII
KESQKVELSESRLK
GLLEEQYFELTQES
FLARNNTIVNELVR
PVAIKIAELLENVT
YKIRLRCQSSGYQR
MPFVRGQSFSVWIL
RAYQHKVGNIIDTM
MDFEEAERSEPTQA
FDEFFSEGCAPGSK
LAVAEAMADKAELE
DEICKYRPENSVAN
SVSWGILLLAGLCC
KHTQKAHRDRTPHG
LFSLSISVSLFLMV
QNGTWPREVLLVLS
WGPGPGGCLQTLLH
TPPTLPNFNALSVP
KRGDSPTEKHKKLY
LLTFILFFWAPVPR
CRRFQWVDGSRWNF
IDNEALYDICFRTL
IDFSEWKDDELNFD
AVPNPKQDPRPLPY
WGAGSICKHGGFYT
GDTATCCAKWNTED
QDDLSITFSFMSLD
WALGFYPAEITLTW
INGFVFGNLPELNM
LAPARPRYACCPGW
AVDRSNFKTCEESS
GSGSRLSKELLAEY
AALLCVPAGALTCY
LKRLAKSDPMVQCI
ARLDRVHIHATYHQ
ITNDGTVCIENVNA
LLIFPAILSMDLYR
WYSPDAKFQSMTSK
QPRPGGDSSPVVDS
ITVNLTPELAQVNE
SPHTLQEVQVAIIN
YQPCVQRAEGYFRK
LVSVYCTRKKYRER
TFPDENFKLKHYGI
LPRCHRTYSCVHCR
MVKMTKSKTFQAYL
LLGPGPGPTTPLFL
LGPVAAFKVATPYS
RHGARTSDSDQQAY
NTSQISTSTMTVTH
FGDFYRLLVPGTYN
SFHLPINSRKCLRE
RPAPCYDPCEAVLV
SWIPCLCGSAPCLL
GAVVAAVMCRRKSS
SSDRNRGSYSQAAV
LNQSETAIQPSWYF
TLTWQRDGEDQTQD
TYACSFEAGEGSCA
QLFLWEYGDLHLFG
CWALGFYPAEITLT
LLLGLLLVLLPGAQ
SVPFSTWDQDHDLR
LDPIITEEMPLLEV
RRRTPTCEPATPLC
ITAMLQQSLEGLLL
KIQMSNLMNQARLK
GIDPDSPLFQAILD
SHTNTEVLRNMGFA
NALQAAMEGYEVTT
PQFAEKGEQGQYLQ
GTFILAQDWLSESN
VCPNPSCGNMNFAR
GRGGPMGRGGYGGG
MADASTELQQVILI
RPQRSLLLLQLLLL
KYNQNFSAGNNENI
EADFSGLSSQDEEE
FADAMEVIPSTLAE
VSSEASELDKKEKG
EINAKLRNIIVLDS
YLYSYVTVGELWAF
SVSERMLRSQLLLL
LYTCELDLTNLILF
MKMRFLGLVVCLVL
KKGDGGGAGGGGGG
LYRILPSVSHKPFE
ASSPVPLPPVTHLD
VPTASVTEIQEKWH
LIGCPMVTDDFVVS
RQLEARRGRVSAKK
DRRKCGLFWANLRA
FLFSKMHTSQDFRQ
VKVCNPEKDAKHCD
ILFAVLLVVLILFL
HLASVYCTVCATHL
KLKLGETVPAVPTV
CLHCEKTLQQDDCR
LGKKDVMWIGFLTR
VLGVGQVIKGLDIA
ASSPVPLPPVTHLD
QRDKRLEWEMMCRV
PGGGGGEDGSAGLE
ETVLHRLHIQGTRT
SGANGSTLWERPVA
LPRQTATGKVKIEK
SRNGGGEVDRVDYD
WVCTNDMFRLALHN
LKKYTKFLFVRDPF
GKPMMSNLKEIHLV
KNPEVGLKPVWYSP
VHELGHVVGFWHEH
LAPTGSECPDRLAM
FQGCGILQPDPPAN
VGAAASRGPTAARH
NLANSSLGFILADA
MPHHVEPLERLEKL
INCRNNKKLLGRVK
SLDEKMKSLDVNQD
IFTNCIFFCPVAFF
KINHCRFDEFFSEG
SLGCYCQDPYVKEA
LPTAWATMKQREDP
SPCCIVTSTYGWTA
RSLPDVRLEGCKTK
EEKIAALFDLEYYV
YDLCSVCEGKGLHR
TTPVLSSQPPTLLL
VSISSALAMVLLGA
VDWWAFGVLLYEML
SVHPGTVQSELVRH
LTTVLSTPQRNFEI
SANTFELKYDLSCE
PGPPMMDGAMGYVQ
SFHLPINSRKCLRE
EKHGAVVNESHHDA
HFCKAKIKGYQRLI
LRRLTPSASLPPAQ
FAKGLREVIEKNRP
VDRKLKLVCGSHSF
HESNNVGLLENLTN
GHGEIHRVPTQRRP
GNDSEPNLIDCLMV
YSCYEEFINSRDNS
PGCLWLLAVALLPW
SEGAIQVNFTLVRS
DDLWDSFNEVTNQT
MGHLTCFAGGMFAL
RCRCPAGWRGDTCQ
SELKDSIPVTELSA
LKSDVLQPGAEVTT
SLPVLVVVLSIVLE
PTLLLLNGQAACHM
FQAKMLDMLKQTGR
KITMLGIQGDLKWS
PGCLWLLAVALLPW
KGDIEKCLTAIVKC
LHVAVTNVVPFEVS
SPTEEEQEQGEIGA
SPAPTLSGTNDAED
LLLLLAVAVRESWQ
CRKKRISANSTDPV
NNPEEELASKQKNE
SDDESSSDETSNQP
PNTNDLFNAVGDGI
NKHVKMLHIRSKTS
GEEEKEWAFEESKI
HYCNISDHVGDPSN
SLGTSEDHQHFTCT
GKGYPGGRRSSLSY
DCILDEDHSGPWCA
MTEVRARQVKEMNP
KDIPEVTHEAKKAL
KNEEDAGKMFVGGL
REYYRLLSVLHSQL
SKTNGILFCGRFSS
VGGQRSERKKWIHC
AFSAAIESCNKALE
VRPQPAPFSSLNSS
LDKKSGVINLTEEV
NVTVKSEGAIQVNF
PAVELLNSIPPDEV
NHDQGEQYEHNRVH
LKAQAHAENNEFIT
WWVNHTEVTIPYLA
LLQYCFLLITCLLT
MCYLTIKEMSCIAE
LPTIQSCWNYGFSC
GQELKRYIHSYDCL
VHSGDATLVTPPQD
LNKREGFGIRIQWD
PKASQKKLMIKQGL
DAPELPEERELMTN
AGPWTMSRALRPPL
LLLLVAAPGSTQAQ
SAQCPFGGFKMSGN
HACINWVKYDCEQR
QASKQNGTWPREVL
QCVNTFGSYICKCH
SLGGHLTHVLEGPD
EEGDFTCRAQHPLG
RFRATYVSWAIAYL
ITSHYLFALGVYRT
WEKPPLPVYTQFYF
EESKAKFENLCKLM
KHNDDEQYAWESSA
ECGMEFVQPHHLKQ
NEGVNWLRMASRVD
FFLLLVAAPRWVLS
SGSVEAQKLLFGHS
EFEVFYDEETLSRP
FEFKGEDLTEEEDG
LGPCGWILVAFSFL
LCSRHGLAVGANTI
LQALLEARGLPPHL
YLFKYIIIGDTGVG
LENIDPATQMMILN
HSEYIVSASNFTSQ
NKCLSPDVTPCFCT
LTCVKKSLINGQIK
PLLLAALLCVPAGA
SSPKVALHCVDTRD
SYTKSYLSMVGSCC
AGGGGGGGGGGGGG
DLKLSDLLKYYLRE
LSLLMLVAAFCSPA
DSPPHVPVPELSTD
ENTRTNVRFSDDKD
MPPKDDKKKKDAGK
PDGLIPWTRFCKEN
VRRMFRLSAALHLL
EPCGAWVWENQVSW
TWTDEGSVSERMLR
LDIVLLFQEHQFEA
LLLLSGALALTQTW
ALTQTWAGSHSMRY
SYKCSCDPGYELAP
LTVTDRPVMDVAFV
PRTVLLLLSGALAL
GVEPKTECERLAGT
HVIWPDGKRVVLLA
EMQPATFRCVLSRM
KEGPIPPDAQNPDM
LPYTVVIHYAGNLS
LSVSWSQFNRENLP
GMMTISRTWKKQRS
GGYETCPTVQPNML
LDLVGGAVREISGF
ERKDLLVNGCCNVN
RRMFRLSAALHLLL
QQFPDTENEEYHSD
VFPNGTEVPNTRSR
YGCLGGPHPSALHT
TEWSDELRQKFLEG
PFFGIQEEFNATLK
DDCFQQWGVRPRPS
PRNTFSRKAFKLKK
PPERLFLPRVCGTT
IDPATQMMILNCIY
SAYQGFASGNLERD
KALKAKKEDGNKAF
RKFMNPFNMPNLYQ
IQTRGEGYAKPNEG
ALAVSPAAGSSPGK
YDLLNIFELNGLPS
FLLVFIMSLLFTYS
LMFPPNYDQSKFEE
VLDRSMQGGLVGND
SVSWGILLLAGLCC
LRRPAPALAPAARL
GAVTVAWKADGSPV
MASPGCLWLLAVAL
FILSPSLDFVQSCQ
FNPGAVTVAWKADG
KEAAWAITNATSGG
AVVAAVMCRRKSSG
YRECRTWKESPSAI
FQGILPSSGSEDLL
VSNKTEGRITDVIP
AKGDQPKSCCFLPR
LQSAHLYYNVTEKV
CLALLCLGGADKRL
CSCQDCSIVCGPKP
KDKNKYRFEIMGEE
YEVIYLTEPVVEYC
MLAWPSPWVIVIGS
SALHTSSELQSPSS
VNPVVFFDVSIGGQ
VACFYGGTPYGGQF
ELPLVMWLQGGPGG
DEHGFDNCLRKDTT
IGYLGYCKGVEPKT
GTAVSSSDDADLPP
HVPLGWSYWYALEK
WTIPSRDNNKCYAK
KTHMTHHPISDHEA
AGTLPISLLLLAGA
WVMFVSVFCFVATT
FVKTERDESSGPKT
KDDKKKKDAGKSAK
FLNLLACLAWFSGN
SRPRQSPAKSSQDH
GDLSICLDGLQLES
FNSTEDHSKWCVSP
YKFFIVACDPPQKS
SPQNISNCRYAQTP
EEEDEKDKGKLKPN
TPEWAALLYYGPFI
PGIFDDVHGSHGRQ
SKMPAVGTEDRPLG
QQEVERREPEEHQV
QLLLLSCAYSLAPA
SCSQAACSNSAQGS
VSYEQYLSMVFSIV
QVQRSRFIVVVGGG
KGHIIHIDFGFMFE
ITYGLRGICYFFIE
TLLLLLLGALALTQ
SLPACPEESPLLVG
NTCSMCEAFFQQEE
LLLVIWKALIHLSD
SSRSHTEEDCTEEL
REWEGGWGGAQEEE
QKLNWKPRVAFDEL
ALRDPALDSLAYEY
FAGVLFGWPSLVFV
HPGGAGAEESELQA
RTESCRPRSPAGQV
APVLVALALIECGM
VHRYLMENTFFVFL
YLIATSEQPIAALH
KPLWKAAVAPTWPC
IVKKYVCGGRFLVH
TCLGWYRQCNIIPY
RPSSPGFSVLTCSA
SGVPVLGFFIIAVL
AVYTGMETKMALNY
YMSITILVFFMMEI
RLRGGMQIFVKTLT
RAVSEMALAMGFMP
FPPVPQSLGYKDLG
LMSFADIANTSLAI
GKAEMADQASAWLT
METEAVNYHDETGE
QKPAEPVKRQPRSQ
SNSVNHNSYNGKET
GRPSGSTPLGPLAR
HCEVQRGSPQILYQ
DTRVKGWFLLDNYI
LGALALTQTWAGSH
KTHMTHHPISDHEA
LIFDQSGTYLALGG
LSTTVRNDTLQEAK
TCTWKAWEDTLDKY
NFLAMAAQLPMSIR
IASGSEDCTVMVWE
SRGLGSHPAAAGRD
TIGEDEDLIKWKAL
EPLASGILLLLWLI
GIMDRFDCQYLMAT
NPFCRFKAVGYSCM
KKLTRAQEKVLQKL
KSEISSTVPQGGME
PLERLEKLLTKEQL
CIVGATIGFSLVAK
VSASNFTSQLSSQV
GRRRPEDYDIHNSR
YSQRGGPGSARGVR
CRRKSSGGKGGSCS
TGTESPFDLEQQWQ
SLFVQIIQELSVNM
LAVVGFGALMTQLF
TFVTAEMVPWEPGT
CRGYLARKAFAKRQ
AASVYTLPAGADFL
AKVGDCMGDSGDKP
GSMKTLMLNVSLFN
YFWLERTMPRIPTL
LSFLEIGFNLVIVP
FQGHSGAQCITCSY
MIHTNLKKKFSCCV
GQRAARADSHSLAC
SIRKANKALWLSIA
AFCEKFSGQLNSHG
DGPLQHYIAVSSPT
PEWRVKATCVRAAI
CFPVILGHEGAGIV
CHRKCKELFPIQME
RSAMQNARGARQRA
KEAGEVRVCLHVQK
KDDYDYVLISSVLF
ALGFYPAEITLTWQ
IDNDVELDCVQLDL
DVKDETYDLLYQQC
SSCLESHSSLSDSE
LLFSVVDENLSWHL
QRPRRRVCWALVAV
FETNIRVVGGLLSA
NVNAEISVFEVNIR
GLAPFTEGGSLVLL
KANNSRSCRCPEDV
GSLLLEYVNGSACT
FSVYTGLIYNDCFS
PKGGPPRVAPNPTG
GPFGPPMPLHVKQT
KLLAATVLLLTICS
DGNRQVPICGDQPE
SKFEEHVESHWKVC
DLQAGTIYNFRIIS
WILVAFSFLFTVIT
LCPDSATEEEDTVE
YIVEPLSKEEAEFP
ALFLLASLLGAALA
NEGRVGRHCECSTD
NSDGGLVALRNITA
VLQQQQQMLQMRPG
RTPRPIIFLQPPWT
MKIIMKVGQDPNAV
GTCIDDVAGYKCNC
MTMRSLLRTPFLCG
CRTELDLRPQGLEL
HTTPAILLKEIILV
QIVGHQVILYLCHG
FVLMFLLRKINSEP
KACCAPTKLSATSV
TYVLLGSVITASRV
SSGGGMRGRALAVR
EAVPEASRGRGWTG
LAPSSARQGARRAQ
RGRGGGPSQNWNQG
IGSAQCKELFASAL
RSFTCSSSAEGRAA
QWLQVLGGGFSYLD
NRSLSRLQWASLLL
IREKFAHCTVLTIA
MLISLDKQTCTLFF
DECKEVPDACFNHN
SATEEEDTVELTEF
GNRSCLAAVFVCDG
HYTRQVVDCQLADV
TCVLAIKHCNQEQD
RASGVCARGCLDSA
GVKGMDGFCSRSQH
TTQCRKDVGRPQPG
LSYDHSKDGRWTEL
LLLFCLCAFLSLSW
PVNCEKKCNGFRCP
RFENDRTISFIPPD
RLYGQWKNETYNSH
LMTIGFILLLVFGS
LILGILMTILLIVI
INSVKFYQASTSEL
ASTSYDYCRVPMED
PALEAYSETAKVFS
ITYGLRGICYFFIE
ILRYAMSNCGWAQE
PETKGRSLEQIESF
PINGTPGPPLDFLE
VQAANALGMEESKQ
GNNENIMEAHVGIN
MQALYKVKSCSMAP
GRCGALLACLLLVL
ETKYKVCNYGLTFT
GKIVFLEEASQQEK
LVLAAFCLGIASAV
KSPVGVQPILNEHT
KCEVSHRRAFHGWN
DTELGSSEYSKAQC
TSLSGPSIHCPSAA
FEHYTRQVVDCQLA
GFFIIAVLMSAQES
QRPAPCYDPCEAVL
FRKWKESNGNLSLP
INRARVECQSHRLT
IHLENNKLKKIPSG
KNMEMVQQKKEGPI
KTKTEAPTTMTYPL
YGLYVHMATADGLR
DEEDGESGCTFLVG
VKELCKLTDNLETR
KHPMDSKGEESKIS
ASKDAKKQLLCGAA
QFRCVSTNMCIPAS
REQQKRLSSLSDPV
DVHDVTLHADAIHR
AHEGSTVTVSCMAG
PCGWILVAFSFLFT
NGTFLTLLLFCLCA
VQQKKEGPIPPDAQ
TMEDEGNSDMLVVT
SGHSGSHHSHTTSQ
VSAIIVYLLCGLLS
ATPDTPACVVTLSG
PRLSLHRPALEDLL
SGVPVLGFFIIAVL
PSCCHPRLSLHRPA
LAEDKILEGTETTK
QSQIQEARADLARR
LEGVQDDLFWLTFE
MRLPIRSPIKRDFL
ESTVYGDVDLSNKI
VVQCEIDEDVIQVS
NKTLGLAIKRFYYP
GKSLPVFAIILIIS
GGLPKLKELNLSFC
LIKEILLVDDFSTK
AGILRLYTWVEWVK
LLLLLVGLTAPALA
LWVVTHSGDLSNKV
LDYSCMQRLGAKLG
FRPQSGRVLSAMIR
RNGGGEVDRVDYDR
SQESSWGKNVSSTE
AQDHQPTPDSCIIS
SGLCLSAYRTPEGR
KLLAATVLLLTICS
GGMGSAGERGGFNK
RHIWSLEISNKPNV
AILGFVNKQQAHDL
VRRQIHATPTPVTA
SLGMGFDVDYDFLK
IGDFGMSRDVYSTD
PQCECRCRDQSRDR
TTPSMCLNPDLEGP
SSIGTGYDLSASTF
KRGPLWNHEDVSAK
EDDDLRLRVELQRM
PSLFKVLYKTFGPY
HMQEWLETRGSPKS
DDEIDFKETGFSQD
GLGPGSTVLLVVDK
DGNVGEYEADKQAE
SKNEEDAGKMFVGG
PPCPPPPPVSTISC
QLGTYNVIPLNNEQ
YLRKTVLGKVIFQV
APTAQVPPSLPRNS
DKDEKKKGEDEDKG
SDYINANYIKNQLL
SLILEYTWLEAVIF
VQPAFSTVPFSQPV
LYCKGADTVIYDRL
MTIGFILLLVFGSV
ALILGIFMTILLII
AVANSSPVNPVVFF
RPRIGVAIGDQILD
VTFISLLFLFSSAY
DEASRLPPLPPRED
TETKMEEFKDQLPA
AHTVVGDLLELHCE
LINSVKFYQASTSE
GLPRRIIKETQRLL
PQLLIVLLGLSALL
ALELLTVYAWEQGC
RVRRMFRLSAALHL
LTVHVTQPKDGGFC
RTTSVRSEAGAHPE
ITVEDSCNFIISNG
FVCIGQVVFALGGI
LCNSCEMENEVLKV
GKVGKPKVKKLQLE
LGLSLLLMLLLYVG
KSVLVVALLVIFQV
GPYDNKARPNIPVY
FLTTESTGELLDPC
SCGTNSHGILSGFN
HLFLQSQLSVPEIE
WLPYYIGISIDSFI
TLLLLLLGALALTQ
RTVLLLLSGALALT
KGEDEDKGPPCGPV
DEVDKRVHMTWVQP
MKWWNDLWLNEGFA
PSSSSTYDPSNMPS
KKTFDECVAEGGSD
CIVLSERCDGFLDC
SAQGSDMSLTACKV
LLLGVTAICLGVRY
ATECSVRNGSSIVD
AGQEEWSPSAPSPP
CSWYRGWAPPDKSI
SINGMKYQEINGRL
SVRPLLHCAPGFCF
