# Supplementary material for: MHCII-peptide presentation: an assessment of the state-of-the-art prediction methods
Source: Front Immunol. 2024 Mar 12;15:1293706. doi: 10.3389/fimmu.2024.1293706 (PMC11027168; doi:10.3389/fimmu.2024.1293706)
Supplement: Supplementary file 1 [file DataSheet_1.zip › Supplementary Data S1/negative_peptides/14_HLA-DPA1_01_03_DPB1_03_01]

VPSSPMSRKPQKLK
PVSAGGAAPPEGAI
DSHGQAAPCMRDKA
SDPVFKAVPVPNMT
RKDVGRPQPGRENF
GTSEDHQHFTCTIW
PVSAQHAKLSLDGQ
FVVPKPRSECSKPE
REKYRRLNEQRQML
DGCEELERLRAALQ
VGLVWMQVALKEDL
RCRMALLLAVALDV
LALSHTISPFMNKF
VSFFILSLILEYTW
VWMLRLEPLHTQNT
AAPRTRKTTFGDLL
TNCIDVDECLRPDV
LLLLWLLAVPGANA
IMDTFASLALATEP
MGYVQPPPPPYPGP
YKDLPPKPGTMEEE
PEQVESRALTMFRD
ERDSEGCWVAYTLE
YYFEFVVDDLPIRG
TTCANPPSLRGVKL
HPLPGSSLSTDYGS
SRTPARRGRSRSRT
DEGSVSERMLRSQL
QVGNFNQTIATLQL
STATSGFAGAIGQK
AAVSGRWTLALAPR
CSYYQSCCTDYTAE
KRLLSDSLPPSTGT
RKTPQGPGRKPRRR
GGVPGVGGVPGVGI
SFVCIGAILVFVAF
ACMTSDQKRDALGN
SRVCFAQHTPSLPA
NCHTVGPNEALVVS
MTKMAKMIDERQQE
KGGTLFGGEVCKVI
DIFSPKRSWKRQRY
PAQPADEPAEKADE
SHTLQELLARDTVQ
LANSTHHNVRLLML
TAASSMTAASSTPM
GLARLLLLLGLSAG
VMIGEDKLIHFSGV
ERDKCPQWKTWAEL
VGGSNGHFELNVFK
RGARCSTKPRPPPG
GLKRLAKSDPMVQC
DCRRALELDGQSVK
ILEEFSKVTEGLVD
ARGAAPSRGRGAAP
ASSPVPLPPVTHLD
SITILVFFMMEIIF
HGKLRSHIDALREQ
KIFKEMFGDQNDDT
PLLLFTYLNSFLHQ
GGYWAGSRDVKKRY
VWLTLPGAETQDSR
LSKTAKRNLKRKEK
PLVAPDNGSSRTLH
STPIPARGSFVSVE
GHVKSNGDLSPKGE
RQEMLDDVQKKLMS
TEKIKAKYPDYEVT
EENETEAVTVPTPS
EPVPSLRGPPTTAV
YPPQSEAELELKEG
SPLRRSPPRASYVA
NVVSNSVGTTSGIL
WRKEISVNDLNESS
TPDILKRDGSWGAW
NGKETLQRTDAPKT
TLLLLPLLLLLLLR
VSWVALTAGLVAGT
SVHVQPLELTANLG
GENLARKRNFTAKS
TVSLVVIMFELTGG
VAQRTEDSGLQTQV
PGVFVANLTEWKRQ
KPPDGSAFTDMFKI
VTSTMLQQGWNATH
DSFGDKYRDRYDSD
STSRRRQRSRSRSR
RLPVMTMIPDVDCL
IHGDKSQPERDWVL
YGGCDGNSNNYLTK
HESCLDEEVEGQGF
QEMVRAAASSSPER
VKNGIRTGFLEIDE
RTDFFPGLGWLLLA
LAGTESPVREEPGE
TFRKEKPSFIDLET
QGARPHPFQNMPGA
QVASGNGDRDPLPP
SLGQGLGAACGMAY
ELEDALRNLKCGSG
EDTQAQRGEVIWSK
KRPLLDPRFEGYKL
MYQEGKFRYRRVAE
MASPGCLWLLAVAL
VDELLEKYMDSYDI
FIFIGETLLSMNWA
DDTISVEMKKEDFD
SRLNGSSLHLEWSA
KTHMTHHPISDHEA
PLCGGFTWPSCVKK
TLLGVVYKRLIALS
KGYTIHWNGPAPRT
PLLTSLIESVLKQV
FCGHTVILTANLEA
GRSPHLGPAPARRP
KEKECQPPFAFRHV
QTYARGRTTYQALP
KGKKDRDMDELKKE
ELMVKKSGGSIRKM
LLSRALSCNVSSPI
GCFTIKSDVWSFGI
SKAAGPELQADCDQ
HFTWELSIDDDEMP
AAALWAGYSVDRLY
PASEGSAESMGPDS
SPFPPQHVSVNITT
QAVNGVSGKSPLPP
TLLLLLSGALALTQ
RKSSGGEGVKDRKG
VILSHGCQASHLQF
EGHPKWFVLGVGQV
EETSSEGNMRVHAV
MVAEFHDQVPFDGM
MGAAAGRSPHLGPA
RQQELTHQEHRVML
AAGGYMPPLRFKAL
EVERNLQDAMQVCR
ACVVDDHHMGISHV
PCSKIIQRAEELVG
ILFSCMTPLGIGLG
AVIVCILVLAVLGA
LLLASLLLAAALSA
IKCVVVGDGAVGKT
DMEIFLRRFANEYP
IMVVGITGAAVVIT
WDPTISWRTGRYRL
TTLEQIWLQAAELF
TQLQDVKQQHKNLL
REVHLVQFHEPDIY
ALALKVPFFIVVSK
WCPHNDNVIASGSE
PVVLPPETRPLNGL
SFRCTCGQGYQLSA
KTHMTHHPISDHEA
ILLGDFNADCASLT
GDNVGFKVKNVSVK
KEMELPAKEADKNR
LLGLGSASGSVGRV
EDLEQQIKILKHVP
LAVPLERGAPNKEE
SEEASREVAKGLLR
CTDSFIKVDMRTIS
SLPCGPCIPIMLVL
PKSTIYRGEMCFFD
MPKSTIYRGEMCFF
RGYYNQSEAGSHTL
AQAQTERENLRIAL
HVQHEGLPQPLILR
WALGFYPAEITLTW
STIYRGEMCFFDSE
EPDSTEYIKVHHKT
LLSIIILLELAILG
DDCRVVLAKQEITR
QREFDRRFSPHFLD
CLTSVQKRVIRTLW
LPGDNVGFNVKNVS
LGPAPARRPQRSLL
KKPCITYGLRGICY
RDIAQQLQATCTSL
QFLMCLSLCTAFAL
CYPLCGFVILAACV
VPLERGAPNKEETP
AFNGIFLPPLQGDF
PRVEHRSRAQRCLL
FYSPELLEALTLRF
VHDNLGERLKCTYI
GAAFSVGLVVACYL
FQEEAKNRDHRKIG
AASQAEVESEAGWG
SVRVHTWSSLEPVC
YTKGMDADPYNPVL
LTLALVAVAGARAE
LRENADSLQASLRP
QNPDLAAQMMLNSP
SLSLLLAVALGLAT
SDSDSSCGWTVISH
RSLCHGKGFLECGI
GCSSAQEAQKDTDL
HISVGTFAVMSVMV
KTHMTHHPISDHEA
NIGDLQVTKETIED
FLMATACLTIYWVP
PKDEVQLKTTYSKS
LRYSLRSIERHAPW
HCSSVDHRFSADRC
LLQEALDKDSGYPE
SRGSSLNDTYHSRD
GNCSVSRVKQCLQP
EQLRGAEAGSVVDE
PSFLNSVLNQLNWA
EDMQAVLTFNGIKW
HCHNVKPPVRSCDN
DSRTVLTAADVLPD
KSKPVETPPEQNGT
ARYNLDEETTSAGS
VKIMTEKELLAVAC
LLLLVVAVFYCVRR
NPKSSKQCKDVSRL
PAMSMDANGKIIWA
SAGRPKRPHARRAL
QNPDIPQLEPSDYL
PAQPADEPAEKADE
QRLKGSENGQPEKR
PGIKTSGSTVEVIP
GVPVLGFFIIAVLM
ASQTGFVVLVLLQC
SAFNTTGVSSVQTP
WISETLCIGCGICI
FNPGVFVANLTEWK
FGNDGRPRVAWHID
FEIYFRKEKFLLML
THHPISDHEATLRC
SGQARRSSPPGHYY
SGDRLKDSGSVQRL
LNELYQQKEMALQK
MARGSALLLASLLL
KKLLMSNGNKEGAS
ILFSLIVGLLTYWF
LLAAIQGATLLLFL
SLPRAWALFPPSDD
KITLRQLMEGSSKT
RKVTTNKLLLSIII
TRSTHTLDLSRELS
DGRGGGPRSTAGGV
AICLDILKDQWAAA
SLPNLHCELVGLDI
ISSGSVASYVTSPQ
NGIYLVCGRLYGLQ
SHAPSLLDQCAQAL
QASEHPKIEFYLKN
VAGVLIVKKYVCGG
LGLVSCTFFLAVNG
KEMLAAACQMFLGK
VLAKKRDPVSHICF
PWNHSVLHHEEMIG
VGVFLFLVAFVGCC
YCKGVEPKTECERL
PMRELRIRKLCLNI
HPTDERVALHLDEE
LLLLRAVLAVPLER
KGNLEGIIRQQEAD
PHELGDFAVLLKAG
GSGGFGGKRTSDKV
FSLPTNLTVATVTT
FDSEEEELGELLQQ
LERDPTEDDVESKK
WAEPGSVISWGNSV
YSLEFTFDADARVA
LKPTWWFCAFPYSL
YQQLCIYWTKYYDF
QMKKDLQMFLYHLR
VNGKRVSQPVQLRS
LLIALGLLLAAPAQ
EVDGWLIIDLPDSY
YYCHVSLWAPGHNR
KCNGYCNECFQFKQ
SDEVPLAPRTEAAE
MRKLDHCNIVRLRY
PSPGPSAVPSSPKS
QAQLLWNKSNIFRV
ISPQRVRGAVEAPG
SELSENTAKILAKL
HNIIYVSSAGNNGP
ASVIETNSTVPGAD
MTQRGRCEDIDECL
DIHAFSQQRQPNAT
SSTLKDNLGAGYAE
AVVTCPLPLASSQL
KPVTFDCAVKPSVT
GGDTATCCAKWNTE
LSRWSASFTVTKGK
DFAVYYCQQDYNLP
LLGWWQVLLWVLGL
SPRPALVRSASSDT
SRAGSWDMDGLRAD
TSSLRQRPEPQVTG
HEGQEPFLQWLMLL
PRILREFLGKSEPE
DGVTATAADEEEDE
GGGKAWPTHVVCSD
WVAEEWEHCTKTCG
WEELEETAIYKGDY
YQRELLYQREDGSF
TEQRLIRETEATFR
SLGLRANLRATKLL
AEALSRTLDKVSLE
PLPPEPENGGYICH
VQRSVSANPKQRRF
WNSVTQALSSQFHM
CVEAVGERGGPQNP
ALEHLLQRSRPLEN
NAVHEVEKWLPRLH
CSIIRVEYSLMVYV
EQYSAWVNSLPGSP
QVEKLRKESGKGSF
TGRYRLRCGGTAEE
KDKVKKGGPGSECA
RCAEENCFIQKSDD
MPGQVMRVTTGAPI
LFSMAPYVLNVTAV
RAPLLLLAILAVAL
LTMFRDIAQQLQAT
KSIGTANRPMGAGE
DGPVFYPPPKKTKH
ISRDDLNVRCESEV
YRHQAHRHQGHGIE
ASEPTGSPVVSEEP
KKPPKRTSSPPRKT
LLVFGMEQRLPPNS
IDPTCVLCMDCFQD
DQLGTTISFERIND
YVCQYCPAGNWANR
ENQILTRDAKGISQ
NVSFVLVPFKVLDL
GCHFIGMPECEVLL
RPTLLPPSLPLLLL
WQPIMQGIAILAVV
ALKGEEQKNEENVD
GGDKMLRSIVTTDW
LGSCKLIEEVMIGE
KKDGADFAKWRCVL
VTGVAQVKIMTEKE
PMCMQDNQGGAPNY
SQGQDESVDSKKST
PASSGVPMQTYPVQ
FHLEVCSRDFASEV
QMLYQAGLHFKLPQ
FSMNLNVRSMYLMI
VFATPLCCALFPQK
SPLGMKVFRRKALV
SNLQKESRACLERI
YKDQWEDLTPLTFG
VCHVRALHLWTAVY
MEILELYCDLLLAR
VQEGIKFKKQKEKK
MSMVENGLSEQEAQ
RNVEDLSGGELQRF
GCDTLSKRSSTSSD
AFANSHYSSRLGSA
KTTGEENGVEAEEW
FMIGYLGYCKGVEP
FELEDQVEQHRAVK
LLILLIGTWALFFR
CQVIAEAVRTTLGP
YHSLLELGEKRKGM
RDVDNALRAVGDAS
AAGNVGQASGELLQ
APDTATGNCLLQRA
AGDTVQFAEYIQKN
LTTLSASALAVALA
LSIVLEGPAPAQGT
THHPISDHEATLRC
LSFYPAEITLTWQR
REKGKLLHGQNGSV
GVDPSLQIDVLTEL
PLLTLGTALASLGS
ADGTMKMRILPDQF
QLLGLLLLWLRGAR
HVKSNGDLSPKGEG
LSKEELIRRKREEF
EERKAREEQAQREH
DAGRYLCSVCNAKG
STCRVTQTYDAGAC
SCMAALTVTLMVLS
QGLTALLLSLKKCP
PPQIPSRPVRIPPG
AIALLSAAVKYDAQ
REQHIAECMAKMPQ
TDECKPVKWCALSH
STIYRGEMCFFDSE
KLVQNGTEPSSLPF
VSWGILLLAGLCCL
DDIVATGLAVESIK
CTQVEKADTTICLK
GVNLYIKNLDDTID
LVFFMMEIIFKLFV
GSLGDCKEAAEIYR
CMVFFLIVVIYKKF
RKPVLTAMGLLALL
PMMFLYNYIGQDGI
GLKRLAKSDPMVQC
PGQRDVDNALRAVG
LSWNQKQLQGPEKE
VEGSTSGASSDEWE
SSASSEQGLLGRSP
NGTLEDQLSHLKQY
NPNTNDLFNAVGDG
MIHSIQNSQDMRQI
LLLACVHNYQPCVQ
VGLALSLFCLLLCI
LIDGSSPVSILVWT
ERLEVSKEILLEMF
ATSRSGCKVDLGGF
YEDSAGECCSCPKT
RMFKHYKQQRGKQK
HPQFVTDVMKPLQI
LRCNGVLEGIRICR
AGCLSENPRNGEDQ
VPLERGAPNKEETP
WSLATMSFLLSSLL
TAPEAINFGCFTIK
FVMDGGYLDQPDNC
MEDEVQRRLQLVRG
SVPRLSRWLAQPYY
DKKSPWQKREERPL
EIHGSLFKTRCTSC
LYGIVGANLKRSFD
GSYYPGSGIAQFHI
ELVDEKALKHITEM
MCMIMMEMTDFTRG
QNLTNMNKNVVFVI
FQVPPGQMPNGNFF
ATLRCWALSFYPAE
YYDVESCRLDIGNE
FLVRILPLLLVLLL
GNLYDLKPLGLNDT
VDECQLMPNACQNG
SLEILDVSWNSLES
ASSPVPLPPVTHLD
GVPRVMRVLLLGDV
ESCKYNPKYSVAND
ESPVREEPGEDFPA
KGASDNPCSEVYHG
IAQVKIQGQNKEML
CRDDSDCAREGICN
YGLEECTCASSDGK
LRAVLAVPLERGAP
SSQERSSPASSIAW
IQQLFTSPESSVTA
SELFVKFLETESHP
PPALVVAWKHYFHQ
CSKMLPADITQLNN
ACALDPGTRATGGS
MAETYDFLFKFLVI
DFHLASPEGKTLVF
RVEGPPAWEAAPWP
GHSVPSTPPVVTIA
EELLPGVDVLLEVF
ADFGLCKEGMGYGD
GILIVLSSVACSLG
SGQKAPRPAARRKA
PATRAALCGSARLL
GDGIVLCKMINLSV
LILVADNAGGSHAS
LQTGVGELHGETRF
KDAKIAVYSCPFDG
KWVTFISLLFLFSS
LGVQDLFNSSKADL
FFGTKWMMFLAVGI
LVRKMILRTSEETI
KNKKQDGAIENRNK
MPLSPDLSHTTLSL
AKLWDVREGMCRQT
GGGSRGGARASPAT
WSFLGPVTFIILCN
YFVSMYGSVFTICF
NSGFRDDFLGGRGG
QSGTLFRDEAFPPV
GLTNVKAPLHLDVT
FTNTCCSHPLSNPA
QQQQQQQPQPPQPP
MWATQGLAVALALS
KDIFDQLAKSLAPS
TYGTPSSRVEGTPR
KIPLIHRALQLAQR
RDINTDFLLVVLRD
ATVTLDQVRNILRS
PANQMVKCDPRHGK
HALFYLFWLLVGGL
GLSISPFHIRWQTA
SFCVPGLWNPFIIF
WQPPREAESLQPMT
NCSFENITRNQDLT
VFFLIGFMIGYLGY
ADIPVKSSPQAAVP
ATPFTAAMSSGQAV
GLFISYVMLKTKRV
YQTFCADGADERRC
SLPESTPIPSSSPP
KINLLGLIEMILLS
GKTNCPATVINGQF
ILLYLGLLRSGTGA
KEEKEGGARLGAGG
LCRDELCRCAEENC
VDMRTISFDIPPQE
VLTLALVAVAGARA
QAEGPGSYIMNYIM
KKDGADFAKWRCVL
LSDLQLQAAVEVAG
NTSTNEIGWFPCNR
FPDCPRECYCPPDF
ALGLMTCLSVLFGY
CHESCLDEEVEGQG
GELLRSLSNSTARN
ADPQITASSVLEWT
APRLLLLAVLLAAH
VALQGCMDKGKELS
CEKLKQIEGLDQSM
DGRVSVSARIDRKG
LMESEEEDESCRPP
ERNITGLENFTLKI
CRDYVLNCSILNPL
VVRACSDFLVQQLD
APEDLEWERYRGRG
TAPVGGPDGTVPMP
LVVQEEHERILAIG
KAEKSHDELPRTFQ
GRPQPGRENFQNWL
TEWNTVSKLVMGLG
KCREALKLEEKKHY
TSMAFKNIASKIAN
EGCQTSPLMCCVCK
EKAEKAKIKKAIQK
SSPGLRDGSGTPSR
VWRMPLFEHYTRQV
SFGVLLYEMLIGQS
LGKKDVMWIGFLTR
VYVGIAVSVGSCVV
VHPNWAAKSGKFDC
VVVGGGSAGVEMAA
VLVYGTRTSKDKSG
IEHTIQWARDKFES
CRVEDYDAADDVQL
IPLIHRALQLAQRP
NCPFFMSVNTQPLC
DSSCGWTVISHEGS
LAGTESPVREEPGE
VSPSATTNQNHKLQ
RQLVRKMILRTSEE
QGWCEITAHLLALP
DDTLSPVLQLDTFK
PKETVTPEQLQIAE
EGGARLGAGGGSPE
KCREALKLEEKKHY
VLDYLSDFICCLYG
AGAFIHEKHAHTIK
YPVCVSKVVKGGSS
YHFADTWMMFSEIT
SGLQTQVIAAATQC
ATLRFTMLECLSLP
VWFIFISLAQTMKT
GALGPPRLAALKDE
PPPTNSGMPTSDSR
LNSAMPRVVPYTQS
SRIIHPKTDDQRNR
AIVYSDIDLKKLAE
MSGRGKQGGKARAK
VAIFTVYLGSSLHM
SPFSDPFQLDNPDP
TRDSGAWVSHVANS
PALLLLLLAGARAE
LSILMRSLGNKNTV
GFPSFNHTQFPPSR
RGRGMGRGDGFDSR
RGWNGQCLDVDECL
DCADGTDEEDCPGC
TEKIKAKYPDYEVT
QDTFTNFQQVYLWK
QREEAGGRDGGSSL
DESHCEMHQCRSDE
GDTSLNNMQRQLAL
LGALSFLWPAGGAA
LSGDFFSYADREDH
REHRPHTAVLMEKA
LSSLAASGFPRSPF
NFKFYPPGCRVTCI
RRKSSGGKGGSCSQ
PRTVLLLLSGALAL
KTHMTHHPISDHEA
LGVGAYRTDDCHPW
ESCLDEEVEGQGFC
TPAECFCQTDIGGD
PSSQPTIPIVGIIA
EGPIPPDAQNPDMS
MESSINHISQTVDI
ICSLESGRWESQLP
LWNAGTSVTCTLNH
APWPPAPRARACRV
REALHMDRYLLLHP
HNSDFRNRGMTALL
PELLYRTDFFPGLG
LTEVHLDGQPFLRC
PTVRAALICLTLVL
PCLNGGTCHMLSRD
QCNNHACGWDGGDC
TYRPFQGTMGVCPP
ICNKSSSAYTPLKC
GCSYTCAKKIQVPD
DTTPLPSWAALNSS
KGVLFYGPPGCGKT
AAGLLMGLRRSPYL
RLFCNSSLRKLLAG
LFLVLLVLGFEVQG
TLAVLFLTGSQARH
IPPQEILTKDSVTI
LGPKNSRRALMGYN
YVLTIRTPRLCPHP
PGVFVANLTEWKRQ
ASLHILKVEIGGDG
KLLQDLFPKAAELY
SCLDEEVEGQGFCS
NGKISPQSNVDFDL
ISLLVYKKHKEYNP
DEEDLAAATTEEPL
PTAQCTHALLKMIY
LHTSRVLKEDKERW
FQALYNYTPRNEDE
YNIHLHALFYLFWL
CQLQGVCPNGECLN
NLTLEGVTRGQSGT
AEVEARLGAWAGEG
TPVPPTGDSEATPV
ASMHSVLSDLHEAV
FKDHFTFCQQLNIS
QGPPGLPGLKGDPG
TTKTFCGTPDYIAP
IVALAVCGSILFLL
HCTGPGGKNQMWLS
ESFDSHRPYFTYWL
GVSWLVVFLCLIRG
ECFNFIRFLQPYNA
SLPAGTRLRRLDVS
EGGMQDYNYVWANC
HTCCCYVRCPCCPD
HRRGGGGGRGGLHD
SFGADQVMDLGRDA
VYRVTKRVELGIKA
ALRLSASALFCLLL
AKYPDYEVTWANDG
FILSLILEYTWLEA
CRQEPQPQGPPPAA
GTFQFRARGRGWGR
GPCGWILVAFSFLF
NKNGTCVTNLTCCM
STFIYGYVDAAYKP
GPGPGPGDPDEQYD
QRKVPGMRIPLIFQ
ELHCEAVGSPVPEI
RSGQARRSSPPGHY
APWPPAPRARACRV
MGLQACLLGLFALI
LHISMEDSGAEKEN
TIIVIFLNRRRRRE
ETAANRICKVLAVN
DLALEGMAVFGFVL
NGRASAPRLLLLFL
QLSDCEAAFVNRDL
REKYCTFNDDIQGT
GLDCKRYLGLTVAS
CPERLPSMKGPIDI
NGCMEVNINGVQLD
ASDGATWADIFKRF
VATTLPVLEGLGPS
TELLQNIRQAKERA
EGPEKDTRSSFRGH
LQQKWSYEDKDQRP
GHYKCSTPSTDATV
QHVTETFHPDPNWK
THVLLTHTISRIAV
PPVVIKSQLKTQED
RRNLAESSGVGRVG
EGSGCSVRRRPYGC
RVIGSNPCAEENGG
NMLGDNKVPAEEVL
SLAQAALAVLLYRA
PVAQSQEFSGRSLD
LFYTCFCFSVLWLS
CLLVNLAYESSVFC
GSGCVIAEEQNSQT
EHTFVFRLDHPKAC
QQQQQQQQQPQPPQ
LEQLILTFRKEKPS
CFDVLYCHLYGYQQ
APEAALYGRFTIKS
SEAQRLPDSFKDSP
RWQQGGRPQGFQGM
LRPSPRWTAQGARP
DSAGPWTMSRALRP
GGILRYRVDFQGME
DAPSEPAASPHQRR
YPPNEGFCPCLESG
GQCCEEWVCDEDSI
IKDSEKKRWLGLAR
AAGSGAGTGGGTAS
VPGLGPKPGCTDLG
RYNLTVLSWDGSVQ
RMWHFAVSVFLVEL
VIVFFLIGFMIGYL
RCSDAAGYPHATHD
HANDTMKQGDNFQK
EDGPVFYPPPKKTK
VEYSLMVYVDIPGA
VMLALVSGNNTVPF
CITIIGGGDTATCC
EPDIPERSTLPLGT
NILETLFHTWMVPA
RHCRAPCCGADVKA
CEPTSESPFYRCLC
EVYVKWKFKGRDIY
HVRQNNWPPLPSWC
QTQCDGAYAGTSVV
ARRASGDVASCVAW
VRHTEKVQDGTLCQ
CKCGECTAPRTLPS
TCQATGYPLAEVSW
FDKAVDEFYSKIEG
SILYDSNCQLNFIA
QFVKDFLKGNIKKE
STCFFLCLLRFCFS
GVEGSDTTGSPTEF
VYPGLAVFFQNALI
EQIRKDYTSGAMLT
YTFIVKTLVQAQNS
EPEDPAPALKELFV
FLTRTVLENSTSYE
GLCVCPCNRTKNFE
NVIGTVTSGKRKVY
EDLDKLHRAAWWGK
RADSPALCRHLMPD
LLGLLMLWVSGSSG
ENSLLQFQFKYGVP
VFSFSQPGFSSVPA
DNLIDLGPGSPAVV
CNDNDPKFMLSGYN
CKMKINNEEIVSDP
ETYNPDEEEEDTDP
KKLLLGPNGPAVAA
MDLMRADMGGAATI
KTHMTHHPISDHEA
LLMGIALIMLMAGF
LKGIGDEALPTVLV
EANMTQSALPKIIK
PSSTAAVLSGLSAS
PEEQKERKIMKLLL
EFPSSLSSVSPGLE
LGMGHSSDPNAVMY
DDFSSPSITNEFGA
SVGQYNCPGQYTFS
QFTAWPDHGVPEYP
RNDSCSDLPEIQNG
REYDCKDMSDEVGC
DSEKSPSHSTPLPA
PGSLPATSIPAGST
LSFAESWDNVGLLV
APTIHWSKLRSPLP
HFPHPIQSFSPESM
QNKEMLAAACQMFL
VIEAVAQITVKSLP
QDGTSLGKECVQQL
LEEVTWANGSTALP
VCWTPGQVVLLLDG
LPSCEEKSCDNPYI
TTHSTGSCRSHTAL
LVAQRRCEDIDECQ
SRKAKEEGTELESV
KTINWTLLEKRRLE
VFSRSESTQPLLDS
AAPQLLIVLLGLSA
TSSLRQRPEPQVTG
AFQQSVEQDNLFDI
LPCLHGCDKSATSL
ESCVDCVLARDPHC
FTESEKRPLSIQDS
ALDSDEQSHQAVTE
VMYARLRGIPERHI
TSAVAKKKDKVKKG
YMADMDELFSQVDE
DGAHKTFLKCGALQ
VLEGPDTNTTIIQL
EVLKACRNLGKNGL
AEEWGKFLHTKNKL
SQICCKLFRTAKQN
DSEKSPSHSTPLPA
VLPVQPENALKRGI
SEGLLGECMIRHGK
CVDGTFHKYVFTPD
CLALLCLGGADKRL
VQRCDGVDACGDGS
TYSWAYSLVDSSQV
GRGQWLQVLGGGFS
PLKPTWWFCAFPYS
IPVPYVEKLVRSSP
MGMFTELAILYSKF
GWAWAWWCISDTQR
MADDPSAADRNVEI
SNWHKELRNSCISK
LPAPESPEPAAPPR
FKEICAVSRISKKE
DEFLANFSDIHAGE
VINLTEEVLWVKVN
IVLIIYFRKPCSGD
ALSQQWKFTLNLQQ
LFLLGCGLSLATSG
HELLGINNNRIDLS
LEGSLKVVYPSKAD
NDPDCEDGSDEWPQ
TSSLGPPSMPVHYD
LILVVVLAVVVPRW
GSGIRGRGRGRGRG
REGKVRITRQLIER
VKFKKRPRWTPDDY
DSEKSPSHSTPLPA
IFQVCLCQDEVTDD
ATCTSLGSSIQGLP
KIQGQNKEMLAAAC
YEEAWNQMLLRRQK
ATLAPGSRGYRARP
GWVIASYSLGQMVA
LKRLAKSDPMVQCI
FVWASGNGGREHDS
LTMTNMDPVDTATY
LLCLGGADKRLRDN
SGFNKTVLRTLPRS
ASVCPLPPEPENGG
CTPRGMQPERTRPK
LGSSVPLEASVLVT
AHNGQGLGNAFLSH
CTNTDGSFHCSCEE
LERQPDNAKALYRA
DVEDSTTCFNAKGP
KKDVMWIGFLTRTV
TYLERHMSEFMECN
CASSDGKDDKELCH
PTSQKTTTKTTTPN
FTALCPASDPKPNF
SVSPSAGSPSAPGS
NHCRFDEFFSEGCA
DEEKAGGLDDEEEA
LASPMLKRFTWTDS
ASSPVPLPPVTHLD
DSKEDKIHNAENIQ
LGTVSYGADTMDEI
FNRGARGQNALRQI
KVSSTEAVARDAAR
ISFDIPPQEILTKD
EIPDEISILLLGVA
DDLWNRVHYAGYNV
LLPKMKGKKNDRKR
LSAPNLNSWKQDME
CGSERLTLRSPLQP
VALQATEAGPYGAN
SDQCKDECCFDANQ
KLKELPGVCNETMM
