# Supplementary material for: MHCII-peptide presentation: an assessment of the state-of-the-art prediction methods
Source: Front Immunol. 2024 Mar 12;15:1293706. doi: 10.3389/fimmu.2024.1293706 (PMC11027168; doi:10.3389/fimmu.2024.1293706)
Supplement: Supplementary file 1 [file DataSheet_1.zip › Supplementary Data S1/negative_peptides/14_HLA-DPA1_01_03_DPB1_04_01]

YSMAYGNPGVADAT
QGRNKCVGNSQERY
YDRSSQGRPSSMYF
ENSREALAEAALES
SSLSVTQEEAEELL
TTPSPPSPGPETPP
DGVTATAADEEEDE
DHNGNVVKTDVPDM
DEEMNRMHESMKLF
SSGGKGGSCSQAAC
YDSVTGPSKHSVLW
NEALARVQRAVQMD
SAGGGGFMFPVAGG
NNTYWCMRTINETH
CCRRGTQIVLLGLV
VGKAWGPHCEKCPL
IASTLYEDGTLDDG
SCKLIEEVMIGEDK
CSFNVRSFGESKQE
NKTHSFMHWKMRSH
IVDLTVQEKEKYLN
VVTCTLCAFISLVW
VSWGILLLAGLCCL
SGVRNECDPALALL
ALTSDYLYYISNEY
VALRMYPLKPTWWF
SKKQKKQHEGSKKK
TTPEEASSTAQAQK
VYQNNIYLKQRPGD
RKKHRSRSRSRERR
HVIPMNPNTNDLFN
TWTDEGSVSERMLR
PYGYLYRYQPTLPE
ECLLTATDTVDVAM
YDYMELFDGYDSTA
KEYKIVGMYSDGIN
YAYNFVRDVLQPYV
KGACHGQTGMFPRN
MPHHVEPLERLEKL
SGCDVNSPRQPGAN
KRKRWEMDRGRGRL
HGDRVAELFCRRCR
LVDFFAPWCPPCRA
DKSTGKVVLKTFSL
SDLDSETRSMVEKM
LLTGKVRQYFIEAH
GMLEARIRILTNNS
RPTDEVDEGKSKRG
YHQAKESCNMETQT
HLERGRGNLEWKEP
TSRNLARAMCMKNL
AVVLLGNEHCDNEW
GGGSGGGGGGGSSR
GTVMGAELRHVLAT
MFQNFPTELLLSLA
DFKVEFLRNELEIP
VGASIKDPKDLKFI
GYILTCPSNLGTGL
TEASLADCKSLGWL
LEDFIMLLEAALPR
KEKKDKDKKEAPAD
KTAISLFEGKALGL
VFTDHMLTVEWSSE
LLLANKCDLSPWAV
PMPACFYTVSRKEA
NARNITTLDMSHNQ
TALDPDSKQNALVT
GRILYSVSEETDKG
SLITAGRIDREELC
ARALLDRDALKQSL
LSTVDLEVKCQPDA
MPLFEHYTRQVVDC
QHKNMKSMNFDNPV
IKPKNIVEKIDFDS
NIYIFCSIVMTAEG
AGSPVPFGPEGRLE
VTDIECVKDADYSM
SPPPRAARLPRLLV
PPPDGTRLASEYNW
ENIPVHPHVYSNGH
NGVCVDWRTPDFCA
EPSATVTIEELAAP
GGIQELIGLIKHTK
IDVLFPHMPCAYLS
SAVLLGWGSLLIML
RRAQLHVQGLLHEA
PVCGSDGHTYPSEC
FSPSSFSWRQAAFV
QTQDTELVETRPAG
ELCKKDSLYKDAMQ
DFVVSGTCAEQMYG
FAKRQQQLTAMKVL
YLPDLSPGDSLMKP
NVVLTENDSRYNNM
WSGTEPSCQDSFMY
LRFEIGEGENLDLP
SPCAPMSVPRNRIG
LEETLYVYELLGVP
HWAMVAVTGGVGVA
LGFLSPANRGALMT
YTDTLEKCNTCGEP
IDVVRGITRQEVVA
CKLPGRVMGIRVLR
YKCSVCPDYDLCSV
GFPSFNHTQFPPSR
ATAIGMDQRIGNKF
IFRGLHEDLQGVPE
QRSERKKWIHCFEG
HVLEATYGINIITP
EEQKQEIKDAFELF
KAPKSPVGVQPILN
STRQALLFNFLSAC
LPAPHHQTSFLGPR
GTDNTSSLGPPSMP
LRNLLRRYNQSEAG
THHPISDHEATLRC
EQLLTDMLELCQGL
KQIRLRILPGTEQE
LVTKFDPDLDLDHP
HLGTTQNSLTEADF
LMNLYFAQVVFKAK
PGHSSQAPIPRADP
TGIRKNLEQEIIQY
QQVDEWLKTAEEKV
STDNFTRILEYAPC
SIYLYGLPRQDTTS
LPAAGPAQFHGEKG
CRGKPIHHFLGTST
PRNPGRELNIRRIR
KKFDWTFEQTVEDS
KAFTSTLEKVGDHQ
KVQDKFRLDLSDEE
GPPPAAGAVASYDY
QRNKALDWLRGRGG
VVSQSSLTPLMVNG
ISNSSDTVECECSE
CDESVDEVTAPCSC
PGWVRTRWALLLLF
LSAYDLVLAEDEEM
SETTTLSPSGSAVI
CEVSHRRAFHGWNE
CHVCNCCVARYDQH
PQISTEGGISTERN
PLNSRSNKLHFAFR
AEGRLLNLSCSTVP
AAILPKEGKFDEVY
HDLEFCLYGREEHL
AKLWDVREGMCRQT
AQIEARGLAPLHWA
LAVLYYEETKSFLW
FEVKVGTECGNQKV
YGLRGICYFFIEVE
HFVLGTSAYFESLV
MKDTEKGIKELNLE
HTQVVALLVAHGAE
PTQGHDYVLAEKQV
VIWGGEPRAHSKAQ
ENMTRAHFPLDVQW
IRKVVRELFNITNG
IYHTCEASNFQCRN
ARWMVLRNSWRAVA
VLELDTLVDNLSID
ESPLATRNRTSVDF
KSPAESIKAWRPKE
FHVKIADFGLSKWR
SLLLAGFVSQSRGQ
HPQTSSSGDPCQDG
VLLAVALQATEAGP
PTVVFSHPPIGTVG
KMLLEVALKNRQEL
HLHYTSRQLCPTDK
MSSAPRRPAKGADS
ETKYTVDKRFGMDF
SDSAGEECDAAEGA
RYGISNIDTTIEGT
HLKQQHHQPMVQGI
PAPLGVPEEQLLGC
VMMTASHLYFWDVW
EKPPLPCKPRNMTG
CERCHNARQLHASH
GRIPNPHLGPVEER
CHNSDFRNRGMTAL
KLVTEMGTYATQSA
LIAGGGAPEIELAL
PLGPDYTAIAIIVA
VLVVALLVIFQVCL
INQTEESPYINGRY
SEQDYTCIAENAVS
FNMFRSQAGGACDC
SAGRPKRPHARRAL
QEALIESLCEKLVK
THVTFYGLLRANNL
SWSTFLLLNQLFQI
LSLPLVGSLPFLPR
LVLMGGLIWFLFQR
MMEAASVCMGQMEP
LCAAAGAGAFSPAS
LVDKHSTGGVGDKV
LSESEPVNSRFFKV
HRNGTGHGNSTHHG
TQGREIQAQNFFSS
VFYFLLARAISASS
QPGCGWCTDPSNTG
ESGHLLWALLFMQS
PLCQVDYRAKLWAC
CVSVTSSILSSMDP
LLPRCTFTKEGCHK
GAFIRQRDGLYKMY
LALALVAVAWVRAE
VGYTAFNGVDFEGT
ALLPVLTDPALNDL
LFHQGGRSSTFLSH
RLLLATVLQAVSAF
NTQPLCHECSERRQ
MGKKALEAAQIIID
ELIYLDPHTTQPAV
KTHMTHHPISDHEA
ARDVTLENRLQNME
NRTGHILVQWSLGS
EVSCLCFTDGKTVA
LKPILWAEPGPVIT
LDTQCGDYYSALYT
PALIHDNGLIHPPR
HVKSNGDLSPKGEG
TIGFILLLVFGSVT
AALFFFSLSSSLLY
KGNEFEDYCLKREL
SIDDIGGALSKLSE
AVMGHRRTRGTFPV
RTWKKQRSQTWRKT
RAAYYPPSQIAQLR
AQVKIQGQNKEMLA
KVMRENTHEATYIQ
GRPDHRPPRPPQPP
SVIMVIYLLPRCTF
LGGWGHRDSGHHDE
ETLVCALGLSVGLM
THHPISDHEATLRC
WALGFYPAEITLTW
INVIPTSDDSSDVQ
PGCLWLLAVALLPW
IVGEADENGEDYYL
LQYIFKLLDIENKG
RFNLMAIVSDRKMI
DARRRKTPQGPGRK
CVCPRGFGGRHCEL
LAALCQFGLLPLLA
ECFDSVTSILFLVS
CQYQAPDMDTLQIH
SSCAPQRLLERRNW
QEEEESPAEGSKDE
KSCSLLSLATIKVL
MLWLPIRIIKSVLP
KGDTSQNEKLSMFY
PEPPPEAPTEDDHD
LINTVLKYMWQSEP
DVVRWKVTNNMQRP
RCLGRPGLLGPGPG
MLLEAALPRFFRGA
RQQSRQDGDYSPDN
KNGTRAEPPLNASA
SLFWWSERKKDELL
VDGQEIAVVYFRDG
LFLDRTYVLQNSML
LDQNDWAIDNVLIS
CCRRGTQIVLLGLV
KADTTICLKWKNIE
AAAHVAGIAAMMLS
FVVGMIGAALFILI
REEEDEMGAAVASG
CPSPVGGGDPLHRH
TCDDSIIVKEVCTV
SPQEIDPTKENQLY
LGFFIIAVLMSAQE
KRKPDIKKAKLMLG
MALGASRGEAYEPL
WLACEELKAEANQH
ICLSTTVRNDTLQE
WLEHHVVHQYWTAR
MVTPDLLFAEGTAA
LENFMAIEEMKKHG
EEIIEGEYNTVMLA
KSSVVGSERKRGMQ
VLLSCVRGPLRPPV
MCHLKLQAFSAAIE
SPEQKEEAAKALGL
LVTMKWWNDLWLNE
VDMLPEMLHGDGDN
ADIESKNKHGLTPL
GIPNTAHFANVTQI
RADHHFIKDIVTIG
ICELLSDYKEKQMP
PPPCPPPPPVSTIS
SLDLYTCELDLTNL
ADFSASVKKPHTLL
KDEVDGGPPCAPGG
RALWVLGLCCVLLT
EEWQHRAKEAQDDL
LLLACVHNYQPCVQ
DVDQVTRQLYEPLV
TYTLTDYLKNTYRL
ALQVSSEFFEEGFM
YCFLLITCLLTALE
KTCSMKVHWGTWLI
IQIKEATKGQPRGQ
IPSSGHSRHRYALI
WITRSTPPEGSDST
EAVQRSLVLQRPQT
PWLWVVYILTVALP
GSFFLKETEGWHTT
MRVMAPRTLILLLS
VQKLVRRYKLAIAT
LRFEDVRLGVRVGK
VVVIGAVVAAVMCR
GAVALTETWAGSHS
LNLSCSIPGAPPAN
AITDSGTYECRVSE
ARTSFPLSESQTLL
ADDICDHTLEQQQM
NYYPIMVTQLTLEV
ADLCRQDRSCTYYF
AQLHLQLQSKHDAA
FFRFVVNAAGYASF
CVALSAYDLVLAED
DNKSWEMFEEMITT
EALKISREVDPDGR
YGASSGKPTEKNLY
IPLALSTEAILHSN
DAVDKYLETPGDEN
TSRNLARAMCMKNL
QGEETKPCSPWELD
ERKLCTPSMDTTGY
VFPNGTEVPNTRSR
ALEGSFLVRFVSRF
EALRDSSMEEGVSA
VFSPHSVPFLASLS
VAGLAVLAVVVIGA
GPLGEGGAHKVRAG
VLGFFIIAVLMSAQ
GLVGIIIGTIFIIK
EWLEVIEEGDADEW
IPYPETDNWYLSLQ
PVIEYQEEELLDKV
DILFNRVQAIQKKS
ITYITELSILGTVG
LALLNWCKHNSKEN
DVETAEGVALTVTG
LALRLLLFVALPAS
MRLFLSLPVLVVVL
TNKTSNNSATNRKT
DESKPFTCLDGSAT
VTMKWWNDLWLNEG
SKNHLHTTTQMAGT
CCIVQHAGLAQPLR
SYKCDLEDDCGDNS
GDTVNMFVVHPTTP
EAPSCSPFGKKKKY
GVPVLGFFIIAVLM
ALWDHTAQNLLRMG
NPKYSVANDTGFVD
RHSVQCLVVDKESR
EHTSGMYAIRPSNS
RPRDCLDVLLSGQQ
SNLKFAEAPSCLII
MGSSRESRGGWDSR
HFYDYISDCWNWKV
LGYLYRCVQELRQG
VVTIVSAFQFGEVV
AKLPNLKEVDVRYT
VDIRSPAISWVNNL
YGCLITPNNRNQGV
VLLRVLILLLSWAA
LVKWQGHEGDIDKG
IRFFNSFNEATMVL
LSEEWTVHSQEATT
GLVGIIIGTIFIIK
QRYTCHVQHEGLPQ
TDAFLSQRKCEPKG
FLLTFIRTLEAQRS
GGSDCAPEKLWLQI
ELQAASSRELIRKY
SDRGKYTCVASNIY
SKRTFEEIKEEIAS
DLLWLEEVVPMMGV
NEESRGSTISLMRT
IIWTTMKFRIVTCQ
AESNRTRITGEEVE
SPRPGSCINNWHRR
QGKSTMDSFTLIMQ
NERVMPICLPSKNY
PAKFNIPHSVTLDS
DVIVKVIKRCDIIL
PLPPSLTESSTEQT
GLDQYIIKRFDGKK
TSLRPPVQANPDLL
GFVSAAELRHVMTR
AEAQAVRYMPPEEG
GPSKVKMDCQECPE
IWNPDGIDPKELED
NPKYSVANDTGFVD
KEDAARRPLLAVAT
RSLCRASGSRPAWA
NQFYYLFGFLFLVF
GILMTIGFILLLVF
PGDYVPKEHILQVL
EGDFCRTAKCEPAC
CCIDEFDKMNESTR
GINVLGLIVFCLVF
TDGVKGMDGFCSRS
ADERTRILAPSPDS
ERLAGTESPVREEP
THHPISDHEATLRC
FDEELRPLPVSVRV
YIAFDSFTSNWQDA
PARSRSKEDSRRSR
INNFCARVGVTVAQ
SGRKGTDIMYTGTL
SGRKGADIMYTGTV
MCFGLAFMLAGVIL
KGVEPKTECERLAG
IVDVKIEDIGVYSC
LAIQGPEDSPSRQS
IVDDDDSKIWSLYD
PYVAVDEICKYRPE
SIRERMLYSSCKSR
IEIGDGAELTAEFL
TEQTIQKLQQDFSF
LLLLRLEPVTAAAG
AGLPRRIIKETQRL
AGRRPDSLQHVLLP
GFLEPVFPPRPDRV
QMKLDLERETIELV
HRLLAVCALVSLAT
LPSIWDMGLELFRT
KDPGLVDQLVKADS
DEANCTAIYHTCEA
ITNDGATILKQMQV
VCFPPRPRGRRQKP
PDNGQGPKYVKIFI
NFWEMGDTGPCGPC
NKINHCRFDEFFSE
CQPTHFWNDENGNK
AGRPKRPHARRALC
LFYLGSFDSIVRRC
SASVSMVLSVNVPD
QWNVNWEIKMVTVE
EKQLLGEHLTAILQ
ALDENYFRGYEWWL
GGGMDDIFSHIFGG
PHPGPAAGAVGVPL
EQTRLLKASIPFSV
HKELEEKRRQFEDE
AKDKNNHCGIATAA
PRWKRHISEQLRRR
TADREARPGLPSLL
ALQNPCYIGTHGCD
KGACHGQTGMFPRN
EKLLTKEQLKIWMG
RSHTEEDCTEELFD
QEESLMPSQVVKGG
LQFAFYVVEQVGTQ
EAPRLTQNLTDLLV
NNQGVNIFNYQVAT
ELDGLWTTITIFIT
SGSQCAAAAAAAAP
TAASTPDAVDKYLE
VIAVAIATVIVISL
QLVVYIGSTLSYFG
TVRTTEINFKVGEE
LMAAVPEIMDRIYK
PCNQCGPGMELSKE
VNVSMVEVTDFPFN
GCLDSAGPWTMSRA
SSMDPTVDPCHDFF
WRIPSFVTELYINY
ALTVHVTQPKDGGF
HLRGQEHKYLLGDA
DTATCCAKWNTEDK
ALTTAEFLAYQCEK
SQQCSGAAAPAPGA
ARRPQRSLLLLQLL
PSGYVPGKVVPLRP
VKDLNDNSPHFLQA
PPTKATSKPMGGSA
EISSTAGESFLAEG
SALPENPAALVVVL
EDIKDSPYMAFIHP
ATAVCHTDAYTLSG
WTTITIFITLFLLS
GRGNLEWKEPPSMR
GRLRSVIQRGSGKK
QERAVLHTDSSLPF
SSGFGQHGSVSGQS
EEPEFTVHERHGTT
CKGLSALAACCPGA
TGSQNSIFPVFDNL
YSSSHPPAEHKKMV
RRMPGIGWLKKCYQ
HALRLHWVEFQNKF
LPSPQGSNYLIVLG
FGAATNKVVCSSPL
RLRYEDLVRQPRAQ
GGEARVHVLVLSSW
DHNLPCDVIWLDIE
VKQAVLYNALSAML
LDKDEKISRDELLQ
KDGFTVNTKVPSLK
LERGRGNLEWKEPP
KFQIPCIVPELNST
PTPSPSTPPTPSPS
GQERFRTITQSYYR
AATGRLLLLLLVGL
NKVPQLPITNFNRD
LAANQLSSVITTKE
CCKVVIKDPPPPPA
ESPSHSPGLRSLAS
LSLPACPEESPLLV
HLLPMLQRQRLQFA
GDVSIGIKCAPGVV
KPTWLDGKHVVFGK
CSTVPSLALTSLLC
FVQRDNARTGRVTA
ISDSNPFLTQWVIY
HPRERTALWVATDH
RNLARAMCMKNLKL
PSLSSGHGSLPGSP
TKVANVELYYRAIQ
IATPDYIQNAPGLP
MTVTHNSSVTSAAS
TVMGTSTEYSVSGG
AIRRTVPPMVNVTC
GEAVQEELLKGLDN
PCSHRLLAVCALVS
NKAGLLDLPDASVN
MASTSYDYCRVPME
EWFKIEDAIKVLQY
LLSNDVNSVCDGTC
LLLLLLSFLAPWAT
LILCNSFSDTSIFN
KLEQKLHEKLVLQN
NLSANALKTVDHSW
GSGSGGGSGGGYGG
QWREWADSKSCCDY
YGNYDNLLSQFGCM
IEPADRFKTKRIAG
DCAGKNNSSENKLK
EGPFPGHLVDVSGT
ALTCLVLGLALVFG
LKSPENSLLQFQFK
DGATILKQMQVLHP
SGDMHQHEGHIPNA
ATEQLLSTFLTVGN
HTIFVRAVDGGMPT
KNAKGSTQSGREGR
IISSCYTLIWDLKM
WSSGDDKEQLVKNT
CKGLVKVGAPGILQ
RVQMTWSYPDEKNK
STSAVQCPHPQILR
QPNESPQLSPQDVT
FLVPVRLNQTVIWD
FLSEAQDDPQKRKP
TMPPTKPQPPARPP
LPSSGLRGEKSGVL
FVGLSLLLAGIISL
DNLLPGMQPSKPQQ
TLLSQEQIKQIKKD
NTGSGTRRPESQSQ
CIEEQHDLDHYLFP
THHPISDHEATLRC
LEQNLSDLQLQAAV
TSEMNTDKQYFCRT
EEDEPTLEASWPHI
AFIFFFGSYLLIGK
QQQLTAMKVLQRNC
TLLDLHQQKEAARR
FILAQDWLSESNHV
GAGDGLAMTGAVQE
CSPSQGPCCTAQCA
VQKIRAGRSTPGLR
FEYMAGSDMTYGGF
FTAASPSAGFPMDF
YCALIEEAYGLDKI
THHCARRRDVRASW
NLANSSLGFILADA
MPASKRRIPVSQPG
LLGIALLAYVASVW
AGLSAASPPAAPRF
ERLPSMKGPIDINM
RVAAAVVRALPRRA
RSDFDMAYERGRIS
KEAALHGHKDFHPR
PYNGVVLAQTVANF
DVHPTLLDNAVKML
LSFSQSSWSHFGWY
KKVKHENFSLLTSG
DESFFHFPFNSERR
YQCIVTNHFGSNYS
VLRLRHLNINAIRD
SAKDIDGHMVNLDK
CCEIKLKDWQEGGY
EYKPGNPPAEIGQN
VPAEFDLKQRNSTI
FTGLSHLQYLFIEN
MVFFGNVDSSGIKH
VANIFPATFVTAEM
ILSVMLIFAFFQEL
TASPGVFPVTVQPP
HTRHLDPGKCQACL
LTVSTPSWCQSTEA
ISERVLWDLGRDFR
HFEPNDYFTNSVLT
SGLVRAGSQGEYGC
CRISLLPLIVTFHL
SVANFNLTFSWPMS
VLGCQYLHRNRVIH
PDMDDEEGEGEEDD
NQFSASLAADTPTA
AVLLCTMALCNQVL
GYYFATLDHYLYEA
RNGTEAFDSWEKPP
VQSQRSVSPTFLNP
MVTDDFVVSGTCAE
TGTAKDWVVVDYGT
TNNGQALYLVSPTE
LVGTVTRTYYIGIV
GALRRLTPSASLPP
QKDRRWRVVTLQGQ
DWMILEFSQLGFIG
TYPESEGTSSGLLN
DTIPYALLGGIIIP
KRKLTARSDRVKSV
HFMKLYEEKTGNAW
LDLYNDSAHYALTR
TCKANPAAVVNFEE
VASDGQYLRLYEAV
CGASQSVSSSYLAW
IKFFATFDKGVAKK
MTQSPSAMSASVGD
ASSPVPLPPVTHLD
VVFQMTILRDLEKL
VKVYAYYNLEESCT
FEGVDCAIFESPYP
SCVDEGFSSPCTFA
VCTNDMFRLALHNF
MNNQLSGLNFSLPS
SEWFWWHWQGEGRP
TFLESDCDEQLLIT
LFLIVFFSLVFSVF
ERLAGTESPVREEP
PAGGPPARRGGAGA
KLCESLQAVFVQSY
KCKLKPGKQCSPSQ
LHEDLNRVHEKPYV
WYSGVNRPRNIMVY
EVVPPAMYQFSQYV
YIDFLMLSFLLYNY
GDKASPDQNASTHT
DISGLIFTHHPCFS
NRYELRSGAGQPLG
DTCGANAKQSRDCF
LQELLETARYQEEA
VNQLKKEQKKRQKE
PLERLEKLLTKEQL
GEGEDTRLSASEMK
KNIYSIMQACWALE
VQCFGPTAEAAQLE
AKRTCEEHQLCVVA
NHPPEPPKKGLLQR
GLDDTKILPGNMKD
SVGKIECVSAETTE
YFTEFLKKEFSAEN
LALAFKLDEVAAVA
HTPLPQQRHVSKAV
DQRLKENDQILAIN
SMPVHYDSQLDTTL
FFLIGFMIGYLGYC
SQAARTPGDRTGTS
NLSVYSLPQLLGPS
DVISDDTFEYMAGS
LDEDHSGPWCATTL
NEPEENFWMVMVVR
IIEADEVLLFERAT
SAGRPKRPHARRAL
VLGFFIIAVLMSAQ
GLVGIIIGTIFIIK
LQPGAASAAINASV
EPCGAWVWENQVSW
TSITEGLQQVVTMG
SLQCYNCPNPTADC
CSDMCFHQKYRTHD
VIFYFQSMLHPVMR
GTVEGFEPADNKCL
LRCNGVLEGIRICR
DGGLLVFGDNKDGS
IAKYGIRNSLLIAP
NPFALESTILDNED
SLLGVNNSGVWISS
EEMTQRRWENMPVS
KTTSRNLARAMCMK
GTCVEWLRRYLENG
TQGEGARPLSTRVP
MPMPMGYNPYAYGQ
CVNLMRGRERAQKV
VHKTYGFHFTTPAL
LSANWAYVKDACRM
QTLTKAQVTAAGPQ
QTRCNVWILDGDLY
QEAIEHIDEVQNEI
RLVLALALILVLES
VHNYQPCVQRAEGY
KKSGPKGAPAAEPG
KKRNDNLLKALQLN
NLAAGTDNTSSLGP
RKLHEAVRAVQSST
MTEKELLAVACEQF
FIIAVLMSAQESWA
GLVGIIIGTIFIIK
ERMLPLLALGLLAA
PLLAPKPQGPAFPE
TGCPKAKTCTFILR
SACCTETEKQHGDA
EISQDTGKYCFGVE
AQTAFDESINLSAV
FVCDEDATLELKVK
AVVTTERAKHFYSP
VTVLSLLMLVAAFC
GTFQQSTQELFIPN
SLPVLVVVLSIVLE
CFPCCRGSSKSKVG
EEQQTASSSSTLVE
PLPRPYYSQQLAMP
EGPGSLLSELKSKG
LIGALLVCREGSLA
MRDNYPPGFSYADF
KPTWWFCAFPYSLL
RFIPPARMMSTESA
SAGEDSVHDRFIGP
LPVIESVNPCLILV
TFFLEDDDKLEQIR
LASPQKIEGFKRLD
KYKIKTIQDLVSLK
VGNGFRGCMDSIYL
QVPSMGSSSPMGII
QAPPLPGSPEPPPA
GIVLCKMINLSVPD
FRAKEGEQKGEEME
SSEGKVFINICHSP
GITLPSEQCSALPR
NRDLDFTIDLDFKG
LDHPHRLTGNKVQQ
VILRFAWTIQISIT
TMFTGNAYIVASRD
YGGYGGGGGGGYNA
EMAENGVKTITSVA
IANSMFNDTLELFL
RGRSGSSSRTNFTI
LPEKQDQCCTTCVV
DNLQLFLNSYNGRR
SLVEDDRTLQSLLT
NDLGLPPVDLDLDK
SVLHTTPAILLKEI
YKRMLNKRPTLKDL
LRLTVVDTPGYGDA
ERISQTVEILKHTV
CQFVCHYSFESYEQ
PRPKPAPLTAEIQQ
MAAPSGGWNGVGAS
FLKPMLLGRILYAP
IGSNPCAEENGGCS
ANGPFPHEYVSGTP
KQNPTVGSHCAGLF
CTDLKIGFECTCPA
WVAITLYACDSKSE
TRSPSVCLSEACVS
ILGKKDVMWIGFLT
YSKKKYVCKLLFIF
VQHSNAKNAVLFEA
KCETPNCPFFMSVN
AVDAMLLHGQDVIT
GTAPGGGPPGPPPN
SGGFGGKRTSDKVK
RLSNNQRYLFLDGD
ALKMRFVDHVFDEQ
RSLPRKMPFVRGQS
REFTEREQGEVRFS
GWDNLRNVDMGRVM
RYRVDFQGMEYQGG
SRFSKAGLFPIFAT
RPKPAPLTAEIQQK
GVEPKTECERLAGT
SPDALQNPCYIGTH
LVTMKWWNDLWLNE
KGACHGQTGMFPRN
RAIARHEVREIEQR
QTDGTLTYFDKVDK
IGEDKLIHFSGVAL
SVSWGILLLAGLCC
AFAKVDLNSNGFIC
DNTCKLNGSLPVAI
CPQPTRQQKRACSL
RCKQLICDPSYIPD
QSGRKGTDIMYTGT
PLANVTLTCQAHLE
KFEISAIRDLTTGY
ESTIGAAFLTQTVC
MKTLQFAVHIPTFV
SVLNMFPGTEEGPE
YSGLRDVYLLHESY
MKVLNSSNEHVISI
GRGFMLGSRNGSVL
SLFSCLKDRHDFGF
VRRRYPHYLSDFRD
GCYPASAGKGCEGN
RDRSGNCVPCNQCG
QLQSKHDAATCFVD
LYVHMATADGLRQR
FCYLCFVSIYGLTC
KKDVMWIGFLTRTV
SMASVAHWSLDVAA
GFFIIAVLMSAQES
TQLLQQSSSQKDEI
PPRPPKNQGLSKQR
SVNVQGEDALGFCG
ASAGTTNTATTAGP
GFLRCLSLNSGWIL
NAPFPCAPCKNNSP
GFNHKLPLLFQLII
VQGKDRLTCAYPEK
LLLLPVIALFAVLT
LDMFLLLYFSECNK
EERPWLWVVYILTV
NSSAASASSEAGSS
HTFVVDCSNREDIY
ELLFFAYDVFGIPF
IVFFLIGFMIGYLG
GFMFANWATGQSRM
KIPLNMEEPPVEEP
FGFIFYFLTFIQDF
FRLSFVYNHYLFFA
NWAWPPIFFGARQM
LLGEARMLNASIVA
DYDSDGSHDLIGTF
YMDSLEKKVESCST
ASCPPISLPAAASR
KAMTVEKASPVGDG
ASRNLAFYPPHPDY
CCRSRTTDYDLVGG
TESPVREEPGEDFP
LWQADTQVTSGVVT
AQDKALLQMVEAAG
VRRMFRLSAALHLL
PVYELQVQKSVTVQ
FRWLLKQPVPKQIE
IRRTFEDISEKGSL
YRPNQLKPPWSNFY
KPTWWFCAFPYSLL
EDVFLKLEVEAEID
GPQVQQPPPSNRFL
IWSLYDAGPRSIRC
GFRKLLDHLQLDKV
VIPMNPNTNDLFNA
LSEKIMHFPTWVDL
SARPANHSSTRERV
AVPCPVDGEWDSWG
VITAMVISSIGGLI
SVTIDANLATDPRF
VCATHLCSECSQVT
GRPGLPQGRHLCWL
AFWGCDSYANLNTE
RNFEKQKERKKKRQ
LLKRHHHQNEKRFT
GSSTAKKEDINLSV
DALNQYYVHLGGQK
PAVVLLSLLVLHSA
GHLEVPSSMFRLDE
LCARDAFLSQELLY
LCDCPRGTSCNSFL
AGFKDPLLASGTDG
ALDKARAKNKDVLQ
NSKLSDLDSETRSM
MAAEFIMSATPTMG
EIENGTHERVVVLF
TVLSLLMLVAAFCS
IAASWVFDAGFVTP
GLVGIIIGTIFIIK
GETPPFLQSDVFFL
GKKKWKKTCCLPSF
GEIPITVTALSPTA
EGAGPDPQMLSEEV
SPCVHHHGSPGVDL
DGAKNPELVLEGSL
KKFSCCVLVFLLFA
YYNQSEDGSHTIQR
RKWKESNGNLSLPV
TILVFFMMEIIFKL
HSGWEPVITAMVIS
EKLTVAENEAETKL
KQNKHCLVTVEKGS
TYFFHQAVDDVKKG
NSTPPYKDLPPKPG
SSLVLGHRSIRMQG
KEMLAAACQMFLGK
PTVPVLSRTQNFTL
GNLPFKLEKSYGNY
LYYEALCGGCRAFL
AKHGVIYLITKYGY
RWALLLLFWLGWLG
LILVVLIICWGPLL
SAEYSVSLPSDPDR
QGMHDLKVWPNVEA
FLSEVSENKLKQLN
GSRTTIHLHLCICL
LQKAIDLASKAAQE
APWLGWLLVKALMR
WVAIVGAASYFLIL
QFLKQLGLHPNWQF
MGKWCCHCFPCCRG
PLTSLVSSRSFQTS
YCPDRSWEREWHNQ
DGEDSYRTQVTFFF
FQSMLHPVMRRNPF
DSWVLGSNVPLESR
QSILELFNTSYCPY
QADIALIGLAVMGQ
VKELQYYVGQSFAN
VLSIVLEGPAPAQG
PKDSPQQLELLSGP
EDFRPNCSTLNFTL
ENEEYHSDEQNDTQ
PLLRVALCLLCWTP
NWFQPNRTNLWQGK
HRLTMMIKDKQQVK
LSKVENEFKAEYEE
CQLEINFNTLQTKL
GAGGEEEEKKDEKK
VNLGVGAYRTDDCH
DGFHGCMIFTSWPT
VELFVKAGSDGAKI
VCLIAFTITLILNV
HTCEASNFQCRNGH
AEDPGSAGEAARAG
PGGGFEPNFMLFEK
LLNKQSDDWQWASA
LKNTYRLKLYSLRW
KLDFSSQADLRNEI
MDVGWPELHAPPLD
NNNDSGEYTCQTGQ
THVKPLIWIESVIE
ITIIGGGDTATCCA
RSALQSYLKRHESR
DLDKDEKISRDELL
LNARRQPKCRCQPR
RQCNAAIHKKCIDK
VGLPRDHPESYHSF
PKDDREAQSICERV
PSGPAGELKFEPHI
IFPPETSASVAATP
PFKDRATSMCSYGT
LGDQYALKMRFVDH
TVAWKADGSPVKVG
GDGIVLCKMINLSV
EFVYIFQEVKSSDI
DRSNFKTCEESSFC
EGPKHWSDSRYEHV
VFLPSVDNMKLPEM
CYGRGIGEWHCQPL
KKDKSRKRSYSPDG
PCAPGGTAKTRRPD
PGAVTVAWKADGSP
QRQMNGMYTGLMGE
VNSEDMDAYCRKEN
HNSDFRNRGMTALL
DLDTFHFSELSTGE
IRALKKRLNGNRNY
AKSGPQVIPPASEK
AAETRAAHVAPAAP
PPEIQESQEVTLTC
LLVCREGSLAKEKT
QDGAASFPAGYMYP
VELSNGEKRSRNRG
VWFVVGMIGAALFI
TEFLLASVIFCLVF
AWDGLDHQINAWKI
LGLGGRRLRAEPGD
IIRLYQRPGPGTAK
MIKEKLCYVGYNIE
AVLLMDASARPANH
ATTHFETTCNDIKD
ATDVTCVGPGAHKG
AVAIATVIVISLVM
TKAQKKDGKKRKRG
LRRHTQDDDTLSPV
SLLLIGFWDCVTCH
YLGYCKGVEPKTEC
GDHQLIQEALIFDN
MALREEYFDPSIVG
DGEDQTQDTELVET
KDHFTFCQQLNISI
MKLKLKNVFLAYFL
KYLHLKMCFYTAYA
STPVGQCLEKATDG
SICFLTCISLQRCF
KGPSKLVAQRRTGP
CENKRRTLFKLASE
CIAENAVSNLSFSV
CGDHPCLPNPCHGG
RQVVDCQLADVNNI
QSCVWYGECGIAYG
DRRCVYYRKPLLES
KTLEKLKSHVKIRN
LEELLTTQCDRFSQ
PPPEEAMPFEAEQP
PEIQESQEVTLTCL
CVSWIYYSAVDPIK
CWEGHSLSADGTLC
FKLETDRSIWPLIR
VQCADDRDAVCTRS
ERGSNTIASAAADK
FTMRGCGPCLRIAP
IVFFLIGFMIGYLG
PSQGPCCTAQCAFK
LQALLLEEVMNSST
CEDGPVFYPPPKKT
IGGGDTATCCAKWN
PELNSSIKMEVGIE
KGTHKDVLEEGTES
LTGDQLRSESSPEA
AESHKDLGKKDTET
FGAMFIELFFIFSA
IDIPDALSERDKVK
GGGDHKPQGKKTKF
LGHVQYDGESPGAF
PRVTWTRRGGAQVL
AASPPAAPRFNVSL
FLQGKVDACLELLI
MWLWLCVCLCVCVY
PQLRICLRVSPAEQ
GEEALNEYLKTKTV
NLNAINRCPLPRPW
IGYLGYCKGVEPKT
GPVCPLHAWPKRLT
TSQICLLLLLGLLA
MFPSNETLNIDNDV
EEEDEKDKGKLKPN
DQKLEKIICQEIST
FKAKELWEKNGAVI
LGWLDWVIAPQGYS
ISMEKGGNMKEVFR
LGAVVTGAVVAAVM
VALTFIFRLRKGRM
HHSVSTPGPSRKRR
HPEVAEAGIGCPFA
IDKNELKQALSGFG
PSASQLQQLQMQLQ
VAIKEPLVDVVDPK
YEGQTDDELSFPEG
FLLPLIIVLMVKHS
LHLYNSLTRNKEVF
QVHSQCFVITSDNR
YLGLNLPHPYPSPS
NSGVRNECDPALAL
HKLAYVWNNDIYVK
GGFFVSTPVFSYDA
GFGGMCMTFTSLTL
DSDDGSLNEQGQEI
FPEAFHYANNPRVT
CNWHKMGVQVLATF
FSLRDCSPRLSEEL
DVHDVTLHADAIHR
GVTAIIFCVALSAY
IKQVRELEAELEDE
APAPPTRLFQVRRN
TISVQALQVTWNII
NDQVVKGKEAGEVR
LAVALQATEAGPYG
CPEQDVPFDGSSLD
PPYNLTMFTGNAYI
LSLPVLVVVLSIVL
PNFTDCNRHTQVCI
QHEGLPQPLILRWE
AEKGLSLGGSDGGA
SRSKEDSRRSRSKS
WDTSKKDLKDYFTK
TESFLTSQWVSYTI
CAHGMLAEDGASCR
EGSKKKAAARDVTL
CTGVQTAIEGNSLG
PSLSRLMKSAIGEG
GLQACLLGLFALIL
ALHGRHPRPPATVQ
HIDPDVLYPSLNVT
STTASSSPSTVIHG
ANDDMVFMHVDEPG
NVTCSEVSEGNITV
MMEATSNVTYGFPI
IETELLAEYVIRTF
GHVFCSACLQECLK
TETDGCPDLCNGNG
KVVGVKSEGEVARC
ETKDTNTTEISATS
TSNQDCVNNIAESM
RELECIREIKERVG
ALLCALPWLLLAAS
PKPQGPAFPEPGTA
RLYFLLAWFHAIIQ
QDAQALFQAGELKW
VNHVLIFELNPRSN
QLQHLAAAAADPLL
GVRPSNRDGPCERC
GKCLCACPFKFEGI
FVWWVNHTEVTIPY
QLQSKHDAATCFVD
MSITILVFFMMEII
QVFTLLWIADWMVH
NLANSSLGFILADA
VRLCARDAFLSQEL
SGAFGFIILVYLLI
SEHKLETSSGRVLG
EPSPILDSEETRAA
FTGTIGFFACFWFV
EVIVESGNLKNSER
SLTDIAKYSIGRLR
DVKLADFGVAGQLT
NPGLWILGCHNSDF
PPGGGEQEPPPPPA
QNDADNASVLSVSS
RVGEIPPPPPEDFP
VFSSFVEKGTVKED
GDRKTPNQMKAKEG
PSIIALCMEQVYPI
QAKEDHTKDASKAS
DAGWLPNNGFCYLL
VVTAQPGSGPPRPS
VQSCGTNSHGILSG
DEWDAVMLHSFTLR
TAMESEALVGLPSQ
VAVLAVHGAGNLVN
GHRLDGFPPGRPSP
STAPRSVTTKKPPL
TQYMKYLYPYECEK
TGVGIRVSFTGKQG
HEPFNDPALRGEKD
RGEKDPKGGFDIKV
GNAKCNGYCNECFQ
DSAFGTQVLAVMRP
LPAVVLLSLLVLHS
LECQPPRGHPEPTI
ALGFYPAEITLTWQ
QLDGNGKLRSQAPP
ARGSALLLASLLLA
PGRLRGVRAVRPKV
AQAKAQEAEALYQA
PAGPVAVGISLGFT
TLSSLAEHHEVLTE
EGIQALDEVIFSLE
LTFIQDFQSVTLRI
LGELLRSLSNSTAR
GTLRRMVKGLPQKT
LASWSWALCRISLL
MPHGVVTANSWLPF
AVDNGCQQVLWLYG
PLTSYGLGIPYDRI
AGARAEEEMLENVS
LSEIKSSSAASGDM
ADGYNQPDSKRRQT
ILGLGTLLPWNFFI
KCRDDSDCAREGIC
KEPPSMRLKARPSS
RRNRRSILDDSFKL
RCNGVLEGIRICRQ
SDFRNRGMTALLKV
GSLLLSGVLAADRE
PLYKGCSGDFKKWV
FYQRACLSGYCSAF
LQDTQELLQEETRQ
PDIHWGIRVLQPPP
RTRVQAENLLKPIL
MAAPSGGWNGVGAS
DQQRLIFAGKQLED
FNLYREKFHEKIKG
GFLVRILPLLLVLL
ASRWGPLIGLAPCC
TFGDMESPVCTDFA
RFKSYLLSMGIANP
GFFIIAVLMSAQES
DKLYQRKEPVISSV
NMYLKQLAEYRKYI
RPEYAWIVQPVSGA
ACEDGYRLENETCM
LVLAAVFKLETDRS
NGFFQGYNRLTWIV
KQQQMIEKIDMTGR
RMQQAGAVSPFGML
YLFDIAVSMKKVGL
SAALPRCPPQVVTV
ALVKIVPVFLALIP
PWADKVKVPDMAEI
LAADIDIDTVGTEG
TIHPHGVFYEKDSE
DDEDDEDDDDEDDE
KSKPPKRDEKERKR
DKKLMAMFLEYNKA
PESLQDRGEGKVAT
SEAERKAQVYYRAC
GRALAQEWGCPFME
YAAQPDKDDPCCSA
YCKGVEPKTECERL
PSEFDYNATDHAGK
DTLAVRQKRRIYDI
GYLGYCKGVEPKTE
IAAEQKANPDGKKK
PSLESDSLLDYSCM
RFSATEVTNKTLAA
DVLQAETSQQLCCQ
PLRAPLLLLAILAV
FKDIITKVANVELY
CPMCSEQFPPDYDQ
NTFYVGIYILIAVG
VTVAWKADGSPVKV
LDGDLESFILFHNP
LTVKFKKRPRWTPD
RNVPGIDSAYLAMD
VVSREYVGYVLQNE
KQRGKKAVPVESPV
LPFSTPGPSTCLPN
FHLWRRQWRPRRFS
SRPSNRAAALPPKP
KGPKFKMPEMNIKA
TRGPDQYKIPAICD
KVQTATFQVFVFES
LPNTSIIIPFHNEG
CSRLVLALALILVL
CCAGCLSENPRNGE
IISGDPSGHFSVRT
VSSPVNLGNPEEHT
ESGALHVVIVGGGF
LMCGRITKRVTREL
LLLIGFWDCVTCHG
LKAYWENTYDAADG
GRSDRYSRGRHRVG
HYTRSRSRSRSHRR
TTGATENGHEAVPE
RRAQRHVTAQQPSR
PPVTFEVKAESLGI
GLFVFSLTAFNNLE
GIRICRQGFPNRVV
RSRAFLALLGSLLL
GFVKSDVEINYSLI
MEVQAMDNAGYSAR
GGGYGGGFSSSSSF
DVPAPSLGAVQISM
CTSYPDGSWKCGAC
RVGLGLLLLLMGAG
DSHEEKVFRAVRET
GFTLPFYKRMLNKR
GLLGPGPGPTTPLF
SGGITWHLMDEFYF
MPHHVEPLERLEKL
GFMIGYLGYCKGVE
IQEMQHFLGLKVTG
LGILMTIGFILLLV
LMTILLIVIPVLIF
NRKYFTNCKQWYQR
GHLIFPKQAFDQIL
DDTISVEMKKEDFD
FGIQEEFNATLKGN
GPIVESYIGFIESY
GGQRSERKKWIHCF
KGGSCSQAACSNSA
LAFQDQGACMALLS
TINTIMGNKKVSVS
GTCLGFEELSLLIS
IQSVFCCCCCCSVQ
RGCLLNFLRQRQGH
PGNWTWPENSQQTP
GETTYDHKNTFTLS
CWALGFYPAEITLT
PEKEPPKPEQVESR
LLLLLLQLQHLAAA
DTNAACRPGPRTQF
LPQALYLSNMRKAV
VFNEKGWNYILEKY
EPLTASMLASAPPQ
KDLVNTANWRANYT
AMTVLPKLATGLDV
NVSMVEVTDFPFNT
YSRDHSVAESLNYV
SIRPLLEGRDLLAA
CKNYYRLRTEGDGV
RRIKSGSLYMLCTG
LVLGGIEPSLYKGD
RKKRISANSTDPVK
VRVDDEMPQHAVLS
MQAPLLIALGLLLA
FLIGFMIGYLGYCK
RMWADEGSRLSRFR
TILHYMGTSTFSEY
EPVPEAVGAGELTS
FAAYGFAPITLIAP
CDPRHGKYMACCLL
VPECEEMVSGLFKQ
SAKLWDVREGMCRQ
EKEEQRGLRKYNYT
LHEKLVLQNPSLGS
YPDGSSGPLKADDS
ASSPVPLPPVTHLD
FRRQLLYWFFYDGG
VTLYYEALCGGCRA
KSFSSNCYFISTES
FDESCKDREVNAVD
TKDQYPYLKSVCEM
SQFACRSGECVHLG
KLLQWFLEEGKREC
SALTIFLLVHVQPG
NATDALGVPCTEND
LPLHWPAQECYRYP
LPPPLNWQYNYPST
EPDSLEVLVKTLDS
FTECEDHSDELNCP
NIQDLLQMQYEGVA
VGTACLPFPILRST
QALQEQDSAFGAVH
QSLAKVENACYALK
GSYSCTCPPGYVFR
RGRKKATGSPVSIF
SFAFLAVSLVKVFA
ALLVLLGALFPGPG
ALMYVFREHQRSGS
LWCQRKTAPYKNVN
YYNQSEAGSHTLQR
THHPISDHEATLRC
YSGQKGIQCFLVVV
IKLNDDNCQVFIKF
LALRLRRWHKSRLL
VTGAVVAAVMWRKK
LLFLVLLTSVTLLS
EGSKKKAAARDVTL
AGLAAAALVAMLLE
GVVSWGVGCGRPNR
YNQPDSKRRQTNNQ
CELDLTNLILFSLS
VTSSILSSMDPTVD
ASQCTLLIPEGAGG
AKKADLCQLIRDMV
IPATISNNVPGTDF
LEDLLLGSEANLTC
GTYVIYVRFGGVDI
QETLEEETPGANLW
ALLVIFQVCLCQDE
SAGRPKRPHARRAL
LELPLSCQEVLWPL
STAPTPRPKVLRCK
VALMYLGSLAFLGA
DNTSSLGPPSMPVH
MRALWVLGLCCVLL
LPSPDCPFPRRVKL
LELLIHRDGEFQEL
VDENLSWHLNENIA
LPKNYSNTSKIFSE
EIAYYSYIYSVVDL
TDGVKGMDGFCSRS
VYKEILAWKVSLSR
LPPPPSVPTGELGS
ALKGKANIIFSYVR
WTGSLLGDREEAAR
ALTVHVTQPKDGGF
YSYLCTEPENVTNG
TYPSISNARNAELR
QLPEDDGLEQDLQQ
GNSSRCNQFVDCED
DSDFETVYQQCVRC
RAYVITGMWNPNAP
FNNQEYNQFCVIEE
VSVQEAVALYGGHT
ILLEAIERFIEPHE
NLGLDFSEIAHHVQ
GTAAAAATGRLLLL
DNMESKWEDVNAAA
YAGSNIVQLLIGNK
PATPLLDYALEVEK
EAPAPQRPLTRPAL
QRTLMKALVLGGFA
IDNWCRRDKKQCKS
GNVAAILELDEHLQ
LFRSIWSLPNSRAP
REGQRDATRALEET
PTTFQKYHQVSLLA
EDAGLGISSTASLR
PISPSGPFQIIFEG
SAGPWTMSRALRPP
FKYIIIGDTGVGKS
NSNVSSPVNLGNPE
ADHPFLFFIQHSKT
GVQQISLEDALSSQ
ADYQRKSRKTLCII
LPALTVHVTQPKDG
RYTCHVQHEGLPQP
LRLLSFCVLLAGLC
YILLGFLFCAFVVV
SAGRPKRPHARRAL
ALILGILMTIGFIL
FFATLVDVVVQSLG
LFLRRLRLWMGLSK
TALIKSDLRRHNIN
MALAVLSPCPPLVG
TIIGGGDTATCCAK
RCRANTVLGQQIYF
LKTLESENKVKLSI
KTHMTHHPISDHEA
ENVDLTPGILASPQ
NEQFLSHLLLFLHL
EGCLACLTAYTIFL
PLVGLLVGYCLATC
YLLPWMNNIELVDL
FFIIAVLMSAQESW
WTSLELAHLKDFVS
HMQEWLETRGSPKS
RMACGGHGYSHCSG
ITYGQCGDVLRALG
ALVLLLVLTLLCSL
LVGSGGFGGKRTSD
YGVPTPTNVTIESY
GTVEGFEPADNKCL
QLHKSEEAVSVGQK
GMGVALRMYPLKPT
AKVCREFTEREQGE
ILSYNRLRCIPPRT
GGFSQHPALISDGC
CFPPRPRGRRQKPP
GVEDTLKALEMGAV
KPQVFKVAIAGAPV
KCARMPGLKGFVDE
YPGECQLLRRACAR
MTIGFILLLVFGSV
FMTILLIIIPVLVV
ASSPVPLPPVTHLD
ISIPVKSYPQLLVD
QCFKTCSEQNGYVL
SLQAYAAGVVEAAV
FWDVWYIYHFCKAK
SLLFLFSSAYSRGV
TGPGRRPRPRPRPT
LLLGSACCGSAQLL
FREMLTNGTFEYIR
TFIVSDVRGLGLPV
AVARLRQADDEDLL
KHKLEIYISEGTHS
LSDLDSETRSMVEK
MCREKQPMVPESLA
EGIIHDTETKMEEF
GNVAETTRFEKLAQ
EVFGDIMIDYTYVE
RGSGDGEMGKPRNV
ARSFKRRPKLPDNE
AMWPEQSDKWPTAV
ESNDLVSVQNQLRS
YHTCEASNFQCRNG
ACPEESPLLVGPML
AETSGGNGLGAAAA
VQSSQHLFLDLPKL
DSSDEEDKERVALV
NTSLSGPSIHCPSA
EGIVRLLDPQTNTE
FNTLTVDTDEIQVN
TFVCTVTNAVGMGR
PSQEQSASASSGQP
AVLSGPNLFINNLN
EFRDQLSRHGSSVT
GMIWTIILRFAIQD
KGAKGFTPIPGTIE
TLLVWVGVIRYLGY
YYTVRWKTNIPANT
CEDGEACIVLSERC
GIEACRMACGGHGY
MLWVNLIMDTLASL
GKKQFKYGNQLVRL
KNMEMVQQKKEGPI
THNVADCAFLEGRV
MIIDRENQCVIISG
FAVGATHSASIQEE
WEANQHELLYQKNW
PRPKPAPLTAEIQQ
QSILSDSQICLLAV
SGNCGLYYSSGWWF
LYAVSSKLDFNMTT
RAIARHEVREIEQR
GGPGTSLSLEATVM
WEGEDEDEDVKDNW
LPNQWLWDIIDEFI
RSRDETPALAGTDA
CEKKCNGFRCPNGT
KDHFTFCQQLNISI
KGACHGQTGMFPRN
MLAPLSTTYVGFCV
STLTCMSREFQCED
GVKGGETVMVNAAA
VQLHFGKERKRHLT
FLLLYFSECNKCDE
TLTQPTALVPALSH
GGMQIFVKTLTGKT
WCWPGSAGYPDFTN
ILEPHGGRSDMDRE
KVQESLKKQEGLLK
GGQRSERKKWIHCF
EISVFEVNIRFVGG
PLIGLAPCCLWLLG
VILWLMVELAIIGS
SELIRLINNAIKND
