# Supplementary material for: MHCII-peptide presentation: an assessment of the state-of-the-art prediction methods
Source: Front Immunol. 2024 Mar 12;15:1293706. doi: 10.3389/fimmu.2024.1293706 (PMC11027168; doi:10.3389/fimmu.2024.1293706)
Supplement: Supplementary file 1 [file DataSheet_1.zip › Supplementary Data S1/negative_peptides/14_HLA-DPA1_01_03_DPB1_04_02]

APIEEMEEKVHGCC
AVSTCAHLFWSGRN
LSKETLDTMLDGLG
LGVGPDGHTCSLFP
LDHNGNVVKTDVPD
GQDRCSDAAGYPHA
RLRCGGTAEEILDV
FVQLTLEPRHEFPE
GPRDAADQNFDYMF
VLAQRRDPSIHYSP
VCGEGHCVNTVGAF
EEVMIGEDKLIHFS
EETDVYQDLCWEHL
LLAGLCCLVPVSLA
VEVALEGYYKDKLF
RCLSLNSGWILTTT
GGGGGGGGRERDRR
SGGVMIYIDRIEVV
VDENLSWHLNENIA
QTWTDEGSVSERML
SRTHSTSSSLGSGE
RSLLLLSAFCLLEA
ELKGNGQESGKKGG
FNECGHVLYADIKM
CCGLCVCPCNRTKN
PMEEPLVIEKDLPH
VKQELLEEVKKELQ
TYDRKLKNELLKYQ
PATVSAATTSATSV
SKHAKISTLPQLNS
CQSDWRELWVDDAI
LSLHSCHLERISRG
AQGNGGGPPRKGIP
ALHLYRALTEVRDV
GRVGRAERMGLAIS
LDPSNAIGIANFAE
VCVLLVGRGGDGGE
IQSLHPCPSELCCR
HICKLPGRVMGIRV
GGCPGGEATLSQPP
TPGFPSFNHTQFPP
SRKILRSMSRKVTT
GGRGGYYGAGRGSM
CTVSAEDKAAAERS
GRKERSDALNSAID
NKMNSDEIKMQLGR
NTGSGTRRPESQSQ
SLLCCHEACGTSVI
RKFMNPFNMPNLYQ
SFISLFIYMILSLF
CTFTKEGCHKKNQS
ITYGLRGICYFFIE
TAGQERYRTITTAY
QPCDCLPPLRAAAE
TPLFLLLLLGSVTA
ECHRKCKELFPIQM
SSAASYTDSSDDEV
GACQAAPPPGTPLG
ASAKLWDVREGMCR
TPIRGLLMALAVMF
SLLRTPFLCGLLWA
SLLCLPKANNSRSC
YDSGPRLLDIIDTA
FKDQLPADECNKLK
QKRVAWHLFGMGNE
WLKDTCGANAKQSR
HCDPSSGQCPCLPN
NAKCNGYCNECFQF
SPWVIVIGSFFSTC
VIIAGSLLDSCTKL
NLTVSWDPRISSEQ
YHNGNSDPRGFGHI
QQQQQQQQQQPQPP
YLLVNESNSWDKAH
HLQLQSKHDAATCF
MTFRGSVTISVQAL
LELPPELDISPGAA
RVFKEENQKGDKKL
LEEDRHLGILGPVI
HSSGQRRIRVTTIA
PPGSPMNPPHKCEV
AAGPSGCLVPAFGL
CSPSQGPCCTAQCA
GSYDCTCPDGFQLD
LSEEEMARTFNCGV
GAEGPDYDTFPEKP
WNGVGASLWAALLL
GGGDTATCCAKWNT
LVFLVPVRLNQTVI
SASTTMHTTTIAEP
DFPAGEPEPEWDNE
AQVKIQGQNKEMLA
LNVNLMLGQAQECL
RNILHKKGGAVAIP
LLLVLLLLGPTRGL
PGCLWLLAVALLPW
MESDPGVFTELIKG
TPVLGGNSFYLPPA
VTLLFAPLLRDNYT
LLTSGEAEQQRKSK
LARALTRALALALV
KVDQIRARVERNAV
RVCLHVQKSTRDRL
PIRLQVPVEAVNMS
DSQAFCEKFSGQLN
HNARQLHASHAPDH
LMEALEDKRVRLQP
GSASIVSLLLEQNI
ATGRLLLLLLVGLT
MMAKAEYLCRIGDK
LRSQLLLLACVHNY
GMDIWGGENLEISF
CFLLITCLLTALEA
GCLACLTAYTIFLC
RSTYVTEVRELKDL
MDGPRLLLLLLLGV
NQSEAGSHIIQRMY
GYCKGVEPKTECER
EPSSQSTIPIVGIV
IKKCPICKADDICD
NTFTGMWMRDGDAC
LNDMELVEDIFTSC
DMDVVSVHFQPLDR
LNMEICDIINETEE
KNVPCGTSGGVMIY
TEEVLWVKVNINMN
LVLIGASGVGRSHI
NCEINNRSAANIRA
PVLGFFIIAVLMSA
EKVINETWAWKNAT
GVPVLGFFIIAVLM
WDSMASICPTDGVK
LLALCGAGTTAAEL
QTETLRDVVDFLKG
TDKRRNTTMLSKTS
LNLHKFNEFIQNEL
EWRAYRDKLKFWTH
TGYMENSVSYSAIE
CPASDPKPNFTDCN
MAISGVPVLGFFII
AHKTFLKCGALQGL
TGLVFCSLVLGVSS
HIDPFGHSREQASL
KLGKDSPSNKLLYA
EPYTKKELSAVTFP
VMDTWVCDGYRDCA
LVSDPESGIVVNGQ
ELTKHSTSAVDLST
MTVMDPKQMNVAAA
PENSVANDTGFTVV
EEQLSSKDLVSCAY
LVQGPPGSLPATSI
NPTLILAAFCLGIA
FHCKRGVSMGTPKL
VDDAQEILHSRFPM
LILGILMTIGFILL
ITIIGGGDTATCCA
ASSPVPLPPVTHLD
LQGNFVPGPPFWGL
SGSYAWANFTILAL
TPGFPSFNHTQFPP
THHPISDHEATLRC
SKSRSRSWTSPKSS
TLQRLQQVLHAGSG
RKGTDIMYTGTLDC
PVREEPGEDFPAAR
VDSDVSDAGKYTCE
LLSPSNEKLTISNG
GGSTQIAFLPRVEG
QTVKVINQYQVVKP
TYTLVTTQATPNNS
KEGASGRPGSPKME
PFSQPVCFPPRPRG
MHRGHMPPLTSAQQ
KGGQVRFSNDQTIE
GKPMKSVLVVALLV
HCEKTLQQDDCRVV
EDFTYFANHTCPER
TKTLQHNLAGRGFH
TIIGGGDTATCCAK
ALTCCLLALLLYKK
DRSMQGGLVGNDET
KFDFDACNEVPPAP
YIIQHKPKNSEELY
QHADNIYICTVSNP
YEGLRLNNMNKYDY
KSRQGLLRESIQVL
LPKDYPCYVTGWGR
SFNSTEDHSKWCVS
VLLTSVTLLSIYSI
TIIGGGDTATCCAK
HGNWKLLTGYPGCG
VLVESIPEGLDFPN
LFRHLLPMLQRQRL
ALLLARAGLRKPES
ALVFSSGAEGFRKR
QCHNHGVCNHKQEC
FGACLFTCYDLLRP
ANSTETLQHVPSDH
DAAQLGFQPLMSAT
KQLIALENKLKAEM
VLILAVVGFGALMT
SWRSTGGILDVYIF
DDLSPDCLGHAGLV
YSTHKERGHSDTMV
KLLISYISIICVYG
LRRAAVGRPLDKHE
LADMHPIFLAHGPA
WALVRAQGTGSVCP
WVGSKKTCTEWAGF
LIKMFDKQQANTIF
SGACDASSKLWDIR
ASAKLWDVREGMCR
MGTFILAQDWLSES
MTGAVQEQMRSKGN
KSKSEKCRDDSDCA
PGDNVGFNVKNVSV
ALLLIWKLLMIIHD
DMSDERNCPTTICD
HTCPERLPSMKGPI
FRHLLPMLQRQRLQ
GIFLIESDLQHKDC
RTILLQYCFLLITC
RECRTWKESPSAIA
KKESICPTPPVYEE
LRNVSSERSEARRK
PPPALGPEETSASA
FHLEILSHRAEDRT
VFLVSALSLGPFLA
HILWVKVCNPEKDA
ATWLLDTRGLRLTA
ASSPVPLPPVTHLD
SRSKSCVAVTSAQP
KLLHGQNGSVPNGQ
VPVQPAFSTVPFSQ
FSSPCTFAAAVSGA
PYQNVTEFDGQDAC
QSHRDLPIKLNQWC
PTLRHLAPTGSECP
LLMGIALIMLMAGF
VRALYDYEGQEHDE
LKLQLEGQVTELRS
KKRAYQCVVLLQGK
LLLLFWLGWLGMLA
ERSKERGDSKGSRE
EWYGYHFPELVKII
TLGVLLTTCRDRYR
PTADCKTAVNCSSD
AISGVPVLGFFIIA
MLHPVMRRNPFGVD
FSPEEQQAQRESQK
KRVETNQDWSLMCP
RWALLLLFWLGWLG
ILWLLCSHRPAPGR
GFVLGLDVGSSVIR
KKQEGLLKNIQVSH
AMFIELFFIFSAIW
PASLQYFSGEDLDR
LPRCTFTKEGCHKK
IVMSAVPVGFFLLI
VVLSIVLEGPAPAQ
KPTWWFCAFPYSLL
ELKGDIEKCLTAIV
TAQEPDTFMEQKIT
KKRISANSTDPVKA
EEELLQMLEEDQAG
GKTLCARAVANRTD
EVDAAMCARPHKVD
GGRGGRGRGGGRDQ
LSEACVSVTSSILS
THSTSSSLGSGESP
TQHPNVTTLAPISN
YSSDAQITLPRAEM
WKCDGEEECPDGSD
AGLAAYFFYKKRRV
GKKDVMWIGFLTRT
SASLPPAQLLLRAA
VLVCPDPSSRSLQT
EDTLKALEMGAVEI
MSLFLFFFVLFLCL
VVEMQGDEMTRIIW
CERLAGTESPVREE
VIYLLPRCTFTKEG
KGACHGQTGMFPRN
YLPSYDCLLDDPFD
LVRQEFRSRMNFLK
RQGESSGDMAWEEV
QSQPSREVLADFQR
MSVNESCYKYGQTL
QCRRDSVQTCGPVR
LQLQSKHDAATCFV
PRLCTRPFGLLSVR
GWNVSAMYSSSHPP
QWDKQSRPSFINRW
EDSSGNVVNKKTYE
RDVPRTTQSTSRPK
GFFIIAVLMSAQES
HREWGVNDPLLPNY
TIIGGGDTATCCAK
ISSSSVLHGMVFKK
PKVMIEPSGPIHVP
DWIQLEKIRAPSNV
GGDQEVLTQPLLGE
GSFIIAGVAVGIFL
EVEGQGFCSGPGWD
NKFNSSSSSLEEKI
TVELTDVWTYSDTR
GEPDFHAVEPYTKK
TCMEDEDLQALKES
RSCADCVLARDPYC
KRRERNFEKQKERK
VEVKSHLLDYVMTT
LERRAPEGHRAESP
TVLSLLMLVAAFCS
NQDENHKHAQDYVL
TFKTKIYHPNIDEK
ACFDSLKGRCSREN
ACVHNYQPCVQRAE
TCIDQVQTFGDILQ
KHCLVTVEKGSYYP
ETDCGYDYMELFDG
KSRSRNLSMDSLVV
GVSMGTPKLLRTSE
MIGYLGYCKGVEPK
DMGIFFELYPLFQD
ASTSYDYCRVPMED
NVTLYYEALCGGCR
VEDSVECLHAMLSA
ASHAPDHTRHLDPG
RTWKKQRSQTWRKT
GGLVACRVTELQQQ
PMKSVLVVALLVIF
NGCCNVNVPSTKQY
NLQKAIDLASKAAQ
TGRSIRGFCLPPHC
FQPSNRTSFQNLIE
STLREEIAMLRLEL
SPSSYFASRPWVRA
MRAIYNVSQCPGHQ
LLALITAALYKLGF
MRLFLSLPVLVVVL
EQKQQVVKFLIKKK
VYPWGNWFQPNRTN
MTPPERLFLPRVCG
NQLAAVAAGARVAG
GHSREQASLFAQMG
AHMGMFTELAILYS
VELFVKAGSDGAKI
DLALPQTLPEIFEA
LITRMEYVHTKSLI
EEHVESHWKVCPMC
LCNQFSASLAADTP
HFRPIEDNEKSKDV
CWTEEKNKEKEKGD
TDSRCKARQLELNE
LQYCFLLITCLLTA
ALGLLLFLLPGSLG
GDQYALKMRFVDHV
FNPGAVTVAWKADG
IVLCKMINLSVPDT
ALWFQGRCVKVDLS
PQKEHFIDAETTLS
AAAAATGRLLLLLL
TAKTRRPDNTAFKQ
NPGAVTVAWKADGS
GIAMAVLGYWPQKE
TAQQELDGKPASPT
RDDAVFDDEVAPNA
NKNCTLSIHPVHLN
GRTLCGCRVRVELS
EVNVLPGAKVQFEL
FVPGCQPGEFTLGN
WGPLIGLAPCCLWL
LEGCLACLTAYTIF
EDIFDAKNACDHLS
TKAQKKDGKKRKRG
DLDLMPWESDIWDI
NSLLQFQFKYGVPT
STSAASPAVGTVGM
CKNRRHNCHQSSKP
NVRWLAVLYFKHGI
YGLVEPIPFEFPPT
VFGFIILLLLVLRK
YSHLVCRTAIEEVQ
CLALLCLGGADKRL
VGLGSCLAILILAI
YRTAYRRSPGLAPA
FLIGFMIGYLGYCK
LLQPLTVLLLLASA
DGKELVSPCLSPSF
PHGHGPSLSVQGLS
MSFFGFGQSVEVEI
ENSKLSDLDSETRS
CDHTLEQQQMQPLC
PNKFFFQMCQPIPS
GDQPRHFAIAMDKF
PGGDSSPVVDSGPG
HDVDLVPENDFNLY
LHVPEDRPGWHGAI
CRGDILSARPDEWL
NSLLPVFEEFLKNA
KWWNDLWLNEGFAT
TVTVRNDGEDSYRT
VEILTALRKLGEKL
RVSWLPWVHRYLME
ERQRARAEEEEKAK
PPPKRAAPSGPARS
EDDDDDFPAPSDGY
DCRKQCEPDYYLDE
FIIAVLMSAQESWA
VLLTAVLLLLAAYA
QLKNEHTSKITTGG
LDLSGNCPRCYNAP
DRCMADKTLPECSK
TSPYPGSKVERSQV
GPIPWFIVAELFSQ
FTPLLHQIELEKPK
IVVELLLGEIPDRL
PALLSPPKIRFPIL
KDNVESAQASEVKP
YEYDRKWGICLKPE
AFSDIQTGRVLTKV
GYSRCCHCRSHTNR
PRPGGDSSPVVDSG
RSSALREEVQSLRE
ADAFILMRYPFESA
IQMSFKHYAMQEAK
SALLLASLLLAAAL
IGKCRPFKYSGCGG
KYCKKWQDEDGKKQ
VAGNHWDGYSKGVN
LERLEKLLTKEQLK
MNLFLYWINEDGEE
STSDLGHCEKIKKA
TESPVREEPGEDFP
GTDGSDEKKKERKR
QFKYGVPTPTNVTI
QHAGLAQPLRVELE
PWEPGTWLISCQVN
AFAKRQQQLTAMKV
ALLGSLLLSGVLAA
KNFSELPLVMWLQG
FDASHVALMGGSHG
QWQMSLGTSEDHQH
LGPTRGLRNATQRM
SRWGPLIGLAPCCL
PKMLGTLLAQDTTI
VYESDQNKDGKLTK
LNKALLLGALALTA
CNMINGTSGQMWPP
VYDTIASWATNLKS
VNLHNEVVGIIESR
LLLPPAAPGTRDPP
LSYSDGDDCGHGKK
GPRVLQPPLLLLLL
ANIFPATFVTAEMV
GFVCFSSPEEATKA
STGSSSGSSSSSAS
EKREGYPLRPELIE
QWGQHHVSVGGLGD
GRALAQEWGCPFME
SSEGRALAEEWGCP
QNTQQETLTTAHLE
VALAVSPAAGSSPG
TMEDEGNSDMLVVT
GAVTVAWKADGSPV
IHLNVSERPFPPHI
CEHLNLLEKDYFGL
QGGFHLQGQSPSFN
HLTEYFTFKQECKI
NEAWSTLLRTVYSV
DDDSDFDDLKGELD
DCHCECHEGWLEPL
KGGKRLEGTEHRQD
PRNKTENGLTPKKK
AEAWGHGTGTSHVS
LLIGFWDCVTCHGS
LNLETDEKALEAEF
RLLSVSSKTLKAEG
GDVSIGIKCAPGVV
AVSLRSDGSENLCT
SLLLSGVLAADRER
GGRGGYYGAGRGSM
AVVAGIAKACGKAG
STSSFFPILAPAVG
STVAPTIHTTVPSP
IYEIIFWENTSNAE
NNGSLSYDHSKDGR
NYEELARCTDDFNG
NCEKKCNGFRCPNG
LMTIGFILLLVFGS
KKWIHCFEGVTAII
GVIVGAPGEGNSTG
PVDLLTGKVRQYFI
PTELLLSLAVEPLT
AFLVAHCFLSIYEM
NFSCRTELDLRPQG
MSTNGVSNGVSNGL
SGNKKSKKRCRRKE
FRDIAQQLQATCTS
MVPKLVAEDIPLLF
GAAMLFPHTFVMAI
GTEISWENKLAEGL
GSRKVKKSKQKPMN
ESCKYNPKYSVAND
LLQYCFLLITCLLT
LLQPLTVLLLLASA
DEGSRLSRFRMLFT
DDEEDNLFAPPKLT
FPSVVLVGLGKKAA
CECECQSEGIPESP
SGPLKADDSVPPGG
MQIELSTCFFLCLL
VFLLLLCALLGIVV
GMASASTTMHTTTI
RSHYTMEFGYSSNS
ASKDAKKQLLCGAA
LGNLKCLNDHLEAK
FPPNYDQSKFEEHV
LHLFGPNQRPAPCY
LSEACVSVTSSILS
HIANPSGASTECFV
EEACPLLANVTAAS
PPVIDRMDVQLTKL
IRKLADLCTGLQGF
LFTGETLWNHSSSF
CGQIFCGKCSSKYS
LVIGTIPLHPFGSR
RLKLLKLERIKDYL
TYQLVYFLDKILQK
DGILGKAATMEIPI
SPGGVPLEASLCPA
PEMDAPFWCNQGAA
GAGIPFLDYRTYTM
IRKFFRGSGRVLAF
TAAAAATGRLLLLL
DDPDLVRARNILHK
DFICCLYGVPSAYG
KLLLGIALLAYVAS
TCTNNEVHNLTECK
KLLTKEQLKIWMGK
QEDAEGPGGAVERP
NVSQCPGHQATPRQ
WCCLGFIAFAYSVK
TGRLLLLLLVGLTA
DKSDEENCAVATCR
FRSNFGYNIPLKHL
GTVCREAVNDCDIR
QGALGDCWLLAAIA
YVTIDENNILDAQT
KDRDMDELKKEVSM
GNVGEYEADKQAEL
AVLVESIPEGLDFP
VGGIKRMEVRWGDK
YIMAGTVDDVPKLQ
KYCKKWQDEDGKKQ
KLGSCKLIEEVMIG
PRGRRQKPPGVWPA
ILIAMSLVCSVGSA
AQLLFNKTKSVEFT
NVTVHWKTSCGDHL
KEYELFEFRRTEVP
EHSDQVPVGNIPRS
LVGAAASRGPTAAR
TDCQDGSDEDPVNC
PLDLNHSETFLQTT
NTKKSDFDKKPVQE
LACNMKISQKKLKK
CWPNGCCSAYEYCV
GVLQCKGGQQPLGR
CQKYSEVKSRQTLQ
FFACWLPYYIGISI
VSFFILSLILEYTW
AALPRFFRGATELY
SVGKIECVSAETTE
QQRICPNCRETAVD
KYLDPSFFQHRIHW
KTHIETVINALKTE
YFGSNIPNMFVDSS
