# Supplementary material for: MHCII-peptide presentation: an assessment of the state-of-the-art prediction methods
Source: Front Immunol. 2024 Mar 12;15:1293706. doi: 10.3389/fimmu.2024.1293706 (PMC11027168; doi:10.3389/fimmu.2024.1293706)
Supplement: Supplementary file 1 [file DataSheet_1.zip › Supplementary Data S1/negative_peptides/14_HLA-DPA1_02_01_DPB1_01_01]

SPVREEPGEDFPAA
KGSVSSEASELDKK
GVTLVVDRYAFSGV
AFLTQTVCLDDTTV
HANAMALGPLPRED
LVTMKWWNDLWLNE
CCRGYLARKAFAKR
RRRSRLVLYPETSR
GRGVAAMQSRQWVR
EDDFKKVLKSNPSE
EMDGRWEEHRSLLS
QKDLNLMAPGLTIQ
GGGGGRERDRRRSR
ASEGSAESMGPDSR
ETAEGVALTVTGVA
AICILMITELILAS
SSLRQRPEPQVTGT
TADSRSQVQRARYE
DHVFDEQVIDSLTV
PGVFVANLTEWKRQ
KQCHGQEDGGQTPV
VNFHSPRSGQRCWA
KILGSGISSSSVLH
GRVRRMFRLSAALH
GSFTCQCKPGYQGD
PLREPGFHFESMLS
MSNGNKEGASGRPG
QTLGVLLTTCRDRY
KNKSGSLEFSIAGQ
PVVGARYIQTLKDH
AQSSEDFNMGSSSS
KFSCCVLVFLLFAV
YCVRPNSGIIDAGA
SLGWNWMYLYKLAF
KYCKKWQDEDGKKQ
GTLEDQLSHLKQYE
KQERERRVTNILDP
FDNLYCCRESILDG
QLLIVLLGLSALLQ
KTEPKHVTENQKSK
LSQGFPAPKILWSR
RVCLHVQKSTRDRL
LPPPGSCAAEGSPG
MPHGVVTANSWLPF
PVVGTRYKCSVCPD
VTWSESGQGVTARN
MGSRLQGLTLKVVT
ALSQFHAAVDGDPD
DPVCTPFVKKVFEK
PQPGRENFQNWLKD
DNLYGCRESLIDGI
CRQVYLPMSYCYAV
STPPTPSPSTPPTP
VIAVAIATVIVISL
IQMSNLMNQARLKV
FAYGKEGYAEGKIP
ACEVAAGIWGFVNK
QMGATIVDALDTLY
RNMVHPNVICDGCN
YEQMNGPVAGASRQ
EMGNGKANRLYEAY
VLASMTKAADPRFR
EPPEMLRNSTDTTP
LTVALPVFLVILFC
IWLIVGICIALFAL
SPLSRMREDRDVND
EGASGRPGSPKMEG
PLLLAAVLLGLVLL
PPKDDKKKKDAGKS
EEDDDTERLPSKCE
LTEPTQPTRNQCCS
LTQTVCLDDTTVKF
LLLAARVVAAFEPI
PARPGPLSTANHTA
SNGNKEGASGRPGS
RAKNPYEEADHNSL
GNLVPVTTNKRTNV
SRSSKEENRAGNKR
SRVRTGRSIRGFCL
ALWVLGLCCVLLTF
CLGITLAVDRSNFK
QGQMAPPLPDSERE
QHRLKRYHSQTYGN
VMTGMTADSRSQVQ
GLAPCCLWLLGAVL
ERAAANEQLTRAIL
GYGGYTDPRAAKGF
KVILTFFVGAAILW
AGLVVVGLADLLSK
YKKKQCRPSKGRKR
LEAIMSVLVSDGVH
ANTDMATSEALKIS
NNKFSLCSIRNISQ
KLWCSTTADYDRDH
RRQINHIFYRFIYE
DLLVEVSRYALASH
GPLIGLAPCCLWLL
DQNKDGKLTKEEIV
RPGSAQRWAAVAGR
VFYIISSCYTLIWD
ELGKLQAKRVEAQR
TTASEWERFISKVE
LNNNELETIPNLGP
ENVKAKIQDKEGIP
FQAPTMATYQVVEL
SDQNKDGKLTKEEI
HHQFVTSSGAGFFL
AGQQSRIHCTRLAG
IFQTLLLLTVVFGF
HSFREASSTQQETI
DPSPEEQDREWKEQ
ILLQYCFLLITCLL
GILFAVFLILLLMY
NFCEIVANSCTPNP
VFGFLYGAMLYYEL
TVALPVFLVILFCC
KKEKQIEQQKKIQM
GLTADARIVINRAR
WEFQPSNRTSFQNL
LHQSAQLSVLLTVE
EDGGIIRRIQTRGE
YSKYQSVSLLDKKS
PKLEEIGNQEVVIV
QLTEEAREGIKQLL
KAGLLDLPDASVNG
PPEPIQQEVERREP
FVVALVLLNVAAAG
AILFAVLLVVLILF
PRTVFSDYLHPQYK
THHPISDHEATLRC
PIQQEVERREPEEH
GLGSHPAAAGRDAV
ALLTSWKIGVYSPV
TPCSLKQNRPRSST
ERFTSMRIKKEKEK
GAWRGTTGHHSPLF
TLQEVYIELFDQID
PVLVVVLSIVLEGP
LLGAVLLMDASARP
CSSGMCIRSSWVCD
RRGTQIVLLGLVTA
GIDKLPIEETLEDS
HEEEEDDDDDDQGE
TGMTADSRSQVQRA
PDNLSLALPVTAAM
NLHKALASLATATL
RDFALLSLQVPLKD
MMAAMATARVRMGP
KAQQGVRIFIMLYK
KLPGRVMGIRVLRL
EEFINSRDNSPSLK
GILLLLWLIAPSRA
RGTLLLLPLLLLLL
PQRPFCAVCGFPSP
SMGTLMGVYLPCLQ
LSRWSASFTVTKGK
PPPFPGVPLMSTPM
VLVTEDNVMKIADF
MGLQACLLGLFALI
RKCWEFQPSNRTSF
CADETSLGSVMAPL
VLGSSVAGLRAAAP
GIVTAVVLGLTLLI
NPKYSVANDTGFVD
LSEDKLIRQQIDYK
THHPISDHEATLRC
FHNDSITPSERGEP
WRAVARMGQGMMTI
MTGMTADSRSQVQR
IQLFFILNSIWSHQ
ASNFRSNFGYNIPL
LLLLLRHWGWGLCL
VVILGASNILWIMF
REPLLTLVKEIVPY
AQYTNAVRDRELDL
PRKVNLGVGAYRTD
AALVACIIVLGFNY
HADGGGDETAERTE
ELLQGGEVHRGVLD
FADAMEVIPSTLAE
HVRQVIQHDGRNQE
AQALWRMPWLPVFL
GGGDTATCCAKWNT
ATACPMKSNEHDDC
ASTSYDYCRVPMED
RRKKAPPLVENEEA
PWALVAGLLLLLLL
CLDEEVEGQGFCSG
METFTNLGPIVDMC
LAVVVIGAVVAAVM
IEAEDNMNCQMSNI
ADGKRYFTWDPSRF
NNTSFWSEEIKFDT
FQLKEVPAGKHIIT
AEGGTATTMVSKDI
QILTRDAKGISQEQ
AILAVALAVSPAAG
AAAVPQRAWTVEQL
DRPGAGRGYNSIGR
ILLQYCFLLITCLL
LAVPLERGAPNKEE
DLTYYKKVMHIRKL
CISVPPVDGYVMVL
ESDEHPNVIRYFCT
DIKGSVLHSRHTEL
ARPRFTQPSKMRRR
ISEVYESEKDEDGF
NDLWLNEGFATFME
SRNNCSLSIVDARR
GGLSLRAGDADLQV
NAQYVLVFDAFVIV
QLLIVLLGLSALLQ
GPRGRQAPTSPPRM
VPNPLPLIVGSSVG
IRSFLDDPIWRGPL
SKFLQFQLTVNVVA
IWSHQMYYMFGFLF
IQMSNLMNQARLKV
CPRACKELVPSALT
ASYDDPATKMNEET
RSATLKRQSLDQVT
SETCTDRSGISTGH
FYCSRTQNEGHPKW
NSGSGPPPSLLLLL
SSIGTGYDLSASTF
QKNEENVDLTPGIL
KISLREALCGCSIN
CINISHHYCNISDH
YEADKQAELAYNEE
MLCCDFLAHHGTDC
TAEDWGLILDICDK
ELLPKGDAEKPEEE
PRRGMDDDRGPRRG
LLERVYLSRKKVAC
RYDPEGDNTGEQVA
AQGLLSMALLALCW
SENYVTKRQSLKLL
RARVRPLFCALLLS
DGSKFYCSRTQNEG
ADAFILMRYPFESA
GLFLLLLLGTWAPA
RKGGSYTQAASSDS
QPQPPQPPFPAGGP
FKYGVPTPTNVTIE
FSSPCTFAAAVSGA
EEDEEDEEDEEEED
TAKYIETSELCGGA
KDLAGKYRQILEKA
NPDLGLRLAVRSNL
RVVLLAEGRLLNLS
SGGFTAPVGGPDGT
PMCMQDNQGGAPNY
SASFTVTKGKSSTQ
QEAPRNMVHPNVIC
WALLLLAALGSGRA
LDQHPVGTGDHRDA
GDNCEVKDPRHGNL
RVTAPRTVLLLLSG
KRPPPPLMNGLPPR
ESQAHTLEDEVAEV
LAQDWLSESNHVFC
SASESEDRLVAEQE
TNRWFLTCINQPQF
MRALWVLGLCCVLL
DDFNKLPKKAKGKA
YEDGDDDMKRTINK
YPLKPTWWFCAFPY
CVGKTSLVLRYCEN
LSYQRPDEEAVVDQ
PEKLQQYRQVHLLP
TPLKCILKHWNSFD
AGKSSNEIRTCDRH
MRVAGAAKLVVAVA
LLGLVLLVVLLLLL
SPVFLDKEILLKIP
MFEVTGLHDVDQGW
VFPFLLVLVDLQYE
VPTSAHTGDGMGSL
DPVAILKRQLEEKE
GIEKARHEVLLISA
IRICRQGFPNRVVF
QLLIVLLGLSALLQ
WSISSRHVLLQEEV
AAPFSKVLTFYRKE
VTVTVLFALVLSGA
DVDLQKNEAIVKDV
GTEVPNTRSRGHHN
MGPVRLGILLFLFL
GLAQCAELCWQLRG
TLILAAFCLGIASA
LGKDEDFKQYVNKN
LEVTFTPVIEDIGK
SVTAAPRARKYKCG
KKFSCCVLVFLLFA
IISPHLTFSEGLDE
QPCDCLPPLRAAAE
LAEKENLQRTFLLT
QGQNKEMLAAACQM
SNPLFNTTSSIILT
HIAIWGSIALWVVF
MTQEVVCDECPNVK
SDHEATLRCWALGF
PEDKLFNTSVEVLP
HLLVHLKNDCHFEE
VDALDTLYIMGLHD
GVGASLWAALLLGA
LNISKSGSCSAIRI
TYPPENKPGQSNYS
TLVVTTKLVLPTPG
TYLCRARSTQGEVT
QTPPEDNHPDLSDM
EEWQHRAKEAQDDL
VFDIVRNYTADYDK
HSCQYILGVESPVI
SGGRAPAVLLGGVA
LVQKYVGEGARMVR
KLGGQSYLEGCLAC
QVPAQCRPPSDSTQ
FGEGKAEFTGRHDA
GPEVRMANADARNM
SLPSSRMAPLGMLL
ASAKLWDVREGMCR
ASRGATRPNGPNTG
AAFLTQTVCLDDTT
EVRCPVTVCGDVHG
TVFMFVIVLSSLKH
SLYGSQIYALCNQF
FPNGTEVPNTRSRG
VCPPKKLECKFVQK
VEKKTSVRSQDPGQ
CSPGYEPVSGAKTF
FIIAVLMSAQESWA
VPLERGAPNKEETP
IPPSGPAGELKFEP
RQQQLTAMKVLQRN
GHQTSESCRGAGHH
CVGKTSLVLRYCEN
LIQKIWDDEIVADF
LVAFSFLFTVITFP
FFLIGFMIGYLGYC
RASLEDLGWADWVL
NKNTQRKDPYYGAD
ELNALIGLAGDSRR
ACIIVLGFNYWIAS
SLGPREYFIPGTRL
LNLHKFNEFIQNEL
SDDPEKKKLQNQLQ
CSNDNKTFDSSCHF
DMRIAKEEIFGPVQ
SNASSTDSASYYPL
IFTYGLHMILSLKT
SEAGSHTLQRMYGC
SPMNTSWCSFNTAD
PVSHHYYDNKLPKH
LGVGAYRTDDCHPW
ADAMEVIPSTLAEN
ALTVHVTQPKDGGF
RDITLEASRENNKP
WASEVTTEDDASSL
AMLFPHTFVMAIMQ
VVAGIVVLVISRKK
SIKKCPICKADDIC
MWMRDGDACRSRSR
AMAQETGDNLYWGS
TLPENPAGFTSTAT
QQEVERREPEEHQV
EAGRLSNISHLNYC
ARLYSLQSDPATYC
YDLYSSALADILSE
DPRHSERDRVQADD
GKQAIDDDCNQTGQ
VQLSGPQEAEKYVL
QEAFREALHMDRYL
FGHTFSPPYGPRSV
SVSEAERKAQVYYR
RAGDSVLAPGGDAL
VTSPCCIVTSTYGW
KGQVIKAWDIGVAT
ESADCHLWYAVLCG
LLLLLLRAVLAVPL
SVNDLRQEECKYWH
GCFCLPWKKILIFE
QSVSLLDKKSGVIN
ACRSPMSPPPPPLL
LREFLGKSEPEHQH
GGGWGQPHGGGWGQ
SNTTVTTMKPTAAS
KMEEFKDQLPADEC
VMKINATDADEPNT
LAALVACIIVLGFN
RCEDDKVKLQNNIS
RWSASFTVTKGKSS
NLKQALQKDLNLMA
DTTEAVSTASTVAI
NKEIEQRQKPATET
RQVHLLPGLWEQGW
FVTAEMVPWEPGTW
YTSQIVGRFIKPLS
QLLSGFSVFLLPWA
PGHSHVHLPERNGH
TPLPDPMASRNVIA
VMKINATDADEPNT
SWHTPLACEQATEC
ARKAFAKRQQQLTA
FITEGHERFSDHYY
WTWPENSQQTPMCQ
MRALWVLGLCCVLL
IQSFPPLDSLNLPL
MSETVPPAPAASAA
ENQIVGHQVILYLC
WVLGLCCVLLTFGS
GLQACLLGLFALIL
LDYECHDGYESNTG
PGFPSFNHTQFPPS
TNLKKKFSCCVLVF
HTAKDCLLVYSQEE
NGTYTVKIVAISED
DGDYESPNEEEEAP
VNVTLYYEALCGGC
SKGSATYCTVCSKK
RNYSHYFQKARDTL
FPIFTEVACDELVE
VGRHSLYFNVTVFG
EKRKVVIPPSFAYG
DLKLKGSGLRYQKL
GEGFVVKVRGLPWS
EDEYEMESPNITDT
GLLYALVQLGQPCD
KLYDAYVVYPRNYK
HSGRHCERCAPGYY
SVPIQCTDKTDKQE
RPAPPAAVLGCYLF
GKSIFEARLDIDIS
IQYRAAGTEGPFQE
TVNGSQMLLVLLVL
SPATPQAKPDGVTA
RDAAQLGFQPLMSA
GRAAGLLMGLRRSP
DPPSPPGADPSRGA
VLMPEWKRMARTLT
SNAAAFLKCVEHAY
MIDKNELKQALSGF
GYGPFGQEHHSQTQ
QAPLLIALGLLLAA
QWSPALTISKVLLS
IYHPNINSNGSICL
MDHSPTTGVVTVIV
QAFPNTNRWFLTCI
ASLELQDGEDEGYF
EISRFSAEFDFRTY
RNFTFAVSWRTEKI
ILSTVKATMLGRTN
CDELEEDWIREYPP
NHIPHGKEQIKRGG
AVVAAVMCRRKSSG
PRPKPAPLTAEIQQ
AQCAFKSKSEKCRD
QINVPITFQVKVTA
FDNDCGDMSDERNC
DRVHCCPHGAFCDL
GNQVTLRMTTDEGT
AKWQWETHDPWVCA
LLLLALLGWLLLAE
EWCIAPIPDKGAVR
AQDLQGNNEAYAEL
KPIDWLLDHILWVK
YADWCRFSQMLHPI
HQKIDSNLDELSMG
IPRITWEHREVHLV
ASPKPDDPCPEGWQ
MLLKSPENSLLQFQ
LVLLGALFPGPGNA
NGSLQHLTWLGLQW
GVSFFILSLILEYT
KSSGGKGGSCSQAA
DWRELWVDDAIWRL
GLNIETGLLSDRKK
ILSGTSSSYQPIQP
ETVALTAFVTIALH
LQHVPSDHTNETSN
TQQIDLQGPGPWGF
RARLAGAQNATGDV
NKSSVFSDAVCEKT
LGQAPANWYNDTYP
TMRGGGFGDRDRDR
NSICSPDFSGGVNM
EFHVPLDSYRCQLF
EKDPLWQDPCEDKR
FNSSYLQGTNQITG
RKQKRIFQTLLLLT
HQDILMWNYRDTFF
CKADDICDHTLEQQ
LIAENKTVVAPMLD
WCAPRPLRYFGRDA
ELFDQIDENLKQAL
STFHSENRDWTFNH
GIYLLRVQASDGNN
RPIYIKDYVTLYVK
EAPPPPEPTWEEQQ
AIAGLVVFLTANVL
LSRWSASFTVTKGK
DDEDELFESIRVDT
QEDSNLEIQCQEFS
VSGYRVRNGQWTLI
MPSKEDAIEHFMKL
ESSQNGTVLMEETA
GSQIYALCNQFYTP
ALSTENGLWVSKNF
MASRWGPLIGLAPC
FSRNVLGWQGWAAG
SYLQGTNQITGRYE
DSMPEPASRCLLLL
GCPNPRLVKVTGQC
PLLIALGLLLAAPA
CSVNNGGCTHLCLA
SGLNRKNIQDNRVH
RVKGIPFRPVKAVA
VTDHVHAGMETLFT
GPNQDLPRRLRGPQ
GELLRSLSNSTARN
RSCTPPQYGGRPCE
LHRRLPERWNPLCK
ASSPVPLPPVTHLD
RIVINRARVECQSH
CFNCCCGKCKPKAP
PGNWTWPENSQQTP
IGADPNRNWNASFA
STPPTPSPSCCHPR
IRSQVGAGQRAARA
NVRMNSVNFKNILQ
TYDDFRNVLDSEDE
SGLRDVYLLHESYD
DENLKQALQKDLNL
LRVGNDGIFMLAFF
LVFIMSLLFTYSHH
ESEDDFWWCIDRCV
LLHQIELEKPKPIP
TSVSRPGRGEPRFI
GSLLWMVATSPGRL
HRPALEDLLLGSEA
YEKIKSQLEGLEES
KGKDAIMETMADQI
EAARVAEQDRAYLE
SRWSASFTVTKGKS
WRLGAWSQCSATCG
DTLGQSDDLIHHHH
LMWRGGCIIRSVFL
GSTCKLKSFAECAY
ALAGGSGTASAEAF
APGADGAWWRAQVV
ADPRFRPRWKVILT
GPGGQRLLLPSMLL
GFFIIAVLMSAQES
PGWVRTRWALLLLF
GAVLGVFSLASWVP
EWQHRAKEAQDDLV
CGSPVLRNFTFAVS
EALYDICFRTLKLT
LLDVKPWDDETDMA
MAYAYLFKYIIIGD
GPSASQRNSRDIGS
VINRARVECQSHRL
VLFNSEEGIQALDE
YGVVTMPFSVREGI
EPLERLEKLLTKEQ
LPLYVVADIATSFT
QQVLPLDSIYKKTL
LLLFLVLSLVFICF
TCPQHLGEWGIDDQ
RPPWRLGRLLLLMC
VRLALGNGLRGDVW
YLFKYIIIGDTGVG
IEHFAKIGWKNHKH
GDCTVRKKYSHVDL
QNPMVTGTSVLGVK
SFDIPPQEILTKDS
KGTVEGFEPADNKC
MDFENQDKEKDSNS
DMKSLPDWTVQNGK
IVGTRPSNHGTYRC
HFKVQLVDNVYCIG
TTLEKVINETWAWK
VEEWQHRAKEAQDD
HSLSADGTLCVPKG
MASTSYDYCRVPME
RSLLLLQLLLLVAA
GKASFTCTCKPGWQ
YIYKVLKQVHPDIG
SAGRPKRPHARRAL
ILEAIGLPTHDLPL
PGSFNCQVCPRNTY
TSSQSVQHENTYRD
GHFYGTIQIQKRQQ
IEANSGAVKRQGRC
FFLAETLKYLYLLF
RYTCHVQHEGLPKP
VAAVMWRKKSSDRN
ALGFYPAEITLTWQ
LSGRPLGTRLGFGG
ACLRRLCRHVSPQA
GNGMVEQGEECDCG
EVYESEKDEDGFLY
TILLQYCFLLITCL
ALFLEDIATYGDAF
VEPSDTIENVKAKI
LIPWTRFCKENIND
PERRDSQDGSSYRR
TVALLLAAAGTAVG
YCSRTQNEGHPKWF
PTKTPQMGTFMGVY
LIALGLLLAAPAQA
RRALDTNYCFSSTE
