# Supplementary material for: MHCII-peptide presentation: an assessment of the state-of-the-art prediction methods
Source: Front Immunol. 2024 Mar 12;15:1293706. doi: 10.3389/fimmu.2024.1293706 (PMC11027168; doi:10.3389/fimmu.2024.1293706)
Supplement: Supplementary file 1 [file DataSheet_1.zip › Supplementary Data S1/negative_peptides/14_HLA-DPA1_02_01_DPB1_09_01]

DVVPVFKEHWSHDP
FPISIWMCIKIIKE
SDVGDTLEYNPNLL
SGILDCARKILRHE
WQMSLGTSEDHQHF
RKTAPYKNVNVQNF
VRVAAAVVRALPRR
LLNIFELNGLPSET
PGSRTCRCPDNTLG
VMSLQDQVRFVKNI
FLLAAAFFSTFMPE
LELDGQSVKAHFFL
ERLRETDANLGKSS
IPPIITNRPTSKPT
YSATVTFFKVKWIF
GGGGLENALSKGRE
KKLKGTEDELDKYS
EDSDDSLVDYGEGV
EPNKCQCQEGWHGR
EEDGGADEHEHPLT
DLCSVCEGKGLHRG
NLTYERKDNTTVTR
ECHRKCKELFPIQM
FDECIRLRPESALA
RLEPARRWAGCALG
YQIDPTLRKHREQL
LRWTVALLLAAAGT
YFCFHEAADQKRFS
ETYPIKTPTFAGGL
KPPRYKCGISKACP
FFIIAVLMSAQESW
TQTVCNFTDGALVQ
GTVEGFEPADNKCL
SLLGLHSVKRNSKE
DKIKVAQGVSGAVQ
GDNPWWTLLIAAIP
PLPKRVRRQIHATP
LVRGGMRAVEFKVV
FFLMCYLFVNLACA
DSAGEECDAAEGAE
PNGTEVPNTRSRGH
VKSHSPEEMAKTSS
MELIVSQVHPETKE
DYLVVYLRLLTSGY
PWLVDSYSEWLQRL
LFGPNQRPAPCYDP
DDLWDSFNEVTNQT
DATTHFETTCNDIK
VQILPECVLPSTMS
MQQLNNMDEVCYEN
PEVAEAGIGCPFAG
IGLMWWFWPLCCKV
SVQALQVTWNIILH
KEMLAAACQMFLGK
NGKEQMVDASRPEL
PGDNVGFNVKNVSV
NVLKLNIQPSEADY
CRGNSVERKIYIPL
TARNFPPSQDASGD
SDQSDLSRASSVQS
PGGLIGVGTKIDPT
KERVGTSKVLVLLS
TIDLCNNPMTKEPK
DCGIGIEGKEGKQA
LSGALALTQTWARS
PGEEQRYTCHVQHE
WPPACPPLEPAKLE
LLNKQSDDWQWASA
PTVCGHTAPVLDIA
KLNDLIKRARLAKV
KPSDLGTKLQDPRI
LLASFKNEGAEPDL
LARKAFAKRQQQLT
MNQGYLQEAYLWTK
LKSPENSLLQFQFK
TVTFFKVKWIFSSV
VQNPSADRNLLDLL
GVNKSYLYLSPSGN
CFHCHVFPFLQQEE
GTICPLPELVKLKY
VEPKTECERLAGTE
AKPDGVTATAADEE
CGHTAPVLDIAWCP
VLKGAKPKLMSAIS
DQKFRRCPPLATTS
SLLFLFSSAYSRGV
TKGFSEDRLLIAGT
EVEGQGFCSGPGWD
YSCWRTGLLLLLLA
TVASFLGLLVFLTP
EGSTCKLKSFAECA
VTLSDCSHFDLAVE
TRGCSQPERVKFTL
IGAAFLTQTVCLDD
QEMDHTQSRMDGVL
TSITNLGFRDNWVF
ASEGSAESMGPDSR
NETQFCVNIPAVRN
EPLARDPVKLPTTA
FSFADDIGSNNCGY
NCSSPHALVLNTGL
LRAVGDASKRLLSD
LFFFVLFLCLFFYN
PQLLIVLLGLSALL
SPLPLVVNTWPFKN
WWCISDTQRISLEI
GKKDRDMDELKKEV
VTFISLLFLFSSAY
KMKKSKDAAFQNVL
GGGDTATCCAKWNT
ESRVRELSKLAETT
CTYTVNETYTTSVK
GAVLLMDASARPAN
KKDGADFAKWRCVL
QVNVVLKDAEGILE
SGGKFILSCADDKT
SASLLHSHDTETRA
TYDAFVSYLKECRP
QETIRTALAMGADR
LVGILHLQRALVLR
IHRSCLEHWLSSSN
RAARADSHSLACWG
CVFPNGTEVPNTRS
PKTECERLAGTESP
LHPVMRRNPFGVDI
WKLDTLCDLYETLT
AYQCEKHVLVILTD
ICMDDVYGGTNRYF
MRAGKGKMRNRRRI
KIQSQQKNAKKQAG
LPPSLPRSSPCVHH
NVSVAIFMLDTVTL
VHEGQELALGCLAR
CGHRWKNIFYIKNE
SKEAMNSTDLYPLL
HAKEDPLLTPVPAS
TIEKVSCEMRYKAT
ALPGDNVGFNVKNV
LRMVCQWTQTRRRA
ERLAGTESPVREEP
LLKAWLMSDKTDHE
NTRLTDDVSKINEG
AAAVVRALPRRAGL
ELADSGIPGNSFNV
GKMRNRRRIQRRGP
GLGGMAFCSTLMTV
AARVHRPSRCRYRD
VSSFIYFLAYLCNA
DYGTGHEAAFAAFL
LLLLTLAILIFASD
EMETDKQEKKEVHK
AKGLREVIEKNRPA
EGLTQTVKGASAVA
DGFLPDSLLDIITN
AGLVLFGAVITGAV
IAHITLQGDPLRGT
QRKEPEDGRLVQFL
AVLRLCRSGSGHCW
LTQVLSQANTGGVQ
DNQGGAPNYYPNSF
NTPFSYPLPKGPSD
HITNCFLSVEGTDG
TRDSEAQRLPDSFK
LSGFMSGLLFVLIR
CERLAGTESPVREE
ILRTGTFREDTDDT
QQQLTAMKVLQRNC
RDYPLASKDAKKQL
TRERLLLASFKNEG
VRFDVHDVTLHADA
CRRGTQIVLLGLVT
PPASEGSAESMGPD
FNAVGDGIVLCKMI
KDKQVYMTVAVDMV
AALTAPTSQEQPRR
MTLQQVLMAMSQIP
RECLKLDQDHKRCF
LNGTNVVLGSVPVI
LVLGYTVLAGMVFL
DIFCCVRGAEDGTS
SKIKLLEAAITPET
RRHGIWPLENIGPT
KTKIYHPNIDEKGQ
YMPPTSEAASSLAP
LLSFKPVMQKFLHD
EIFLLREGMFERIP
KLKQRINFSDLDQR
VLPPKNAIKEGDNI
CPKAVEPLWVEGAG
QYMEGFNDELEAFK
RRAEHLCQQLPIPG
ENQILTRDAKGISQ
SRKTLCIIILILVI
WMHTDPVSQKNESV
TISRTWKKQRSQTW
GDTATCCAKWNTED
FPNGTEVPNTRSRG
PWPPAPRARACRVL
VVEQHLNSSDIHHI
PVREEPGEDFPAAR
NFMLEDSTFWIFGG
PFNSFLSGFISCVG
EILCRYQNIWNINL
PNPGTFEECHRKCK
SAKKDLEVERQTIT
INSEFYTGWLDHWG
QGQNKEMLAAACQM
SAGRPKRPHARRAL
ESEALVGLPSQGLN
TLHQSAQLSVLLTV
VSRGQLVAVGKQNS
LDALGDELLADEDS
NTQCLLNVEHLSAG
REDPDPRKVNLGVG
GSLLAATTEAPGEY
GLAVALALSVLPGS
QTEGSQCAKTFINL
ARCSGIASAAAAAV
DQVVGLGLVAVSLI
LPGFTGQNCEENID
DCLSTMASVCRVML
LHPGEDFLCLEGKD
EETELSAEHSPETA
FPPAKAMTVEKASP
NLKKKFSCCVLVFL
LRRYFLETSRDVKR
EEAERWIVNLIRNA
CPGAQLCTVYYASL
FLLCLTLFQVYYSL
FPNGTEVPNTRSRG
IWLAAHWEKKLTKA
KTFDSSCHFFATKC
ASASSSRAGVALPF
VLCKMINLSVPDTI
VFPNGTEVPNTRSR
IPPQEILTKDSVTI
LQFIPVVPPRRVPS
MRAVEFKVVETDPS
DSMGKTNGGFVELG
MASRGATRPNGPNT
FLISDNQGFSCPEK
VPNPPFDLELTDQL
RLNNITMWLNNSNP
SLSVIEMILAAIFF
TTVTRLLNINPNKT
SWWAKALFVFCGLL
MFSSVAHLARANPF
SDGDDCGHGKKIKT
LRACPPGTAACLVR
WCVFPNGTEVPNTR
QVLPPKNAIKEGDN
SSTNPFRPQKVCSF
DGAFTKWRVENSWG
MLIFAFFQELVIAG
LEAGYQIAVETEQI
VCHHTRLEMGFHHV
FPPQQLKPPPELCP
TQLQLAGNKIYYIH
ESYHVPELIKDAHL
FFKVKWIFSSVVDL
SGEDPNSRLAPLTT
QKPATETSMNTASH
MLIFAFFQELVIAG
SAQGSDESLITCKA
NETINTTLTQPTAL
IAIVIGSLLVLTML
TVHVTQPKDGGFCE
LARNNTIVNELVRV
AKDEIFPADLVLLS
ASRPPEDRLPRRPA
ALSRRARRLAVRMR
RFRHENVIGIRDIL
ADWYNEKGGMALAL
GVINLTEEVLWVKV
EVPNTRSRGHHNCS
KLGNVRPLLHGSPV
APQLLIVLLGLSAL
RTHMQNIKDITSSI
YDVEDGQRFCNPGF
WCVFPNGTEVPNTR
FQGTIRLTILDQSE
RMGTYGVRAAWRRL
KLFDSICNNKWFTD
GDSLEVCLKYYEHE
CINISHHYCNISDH
EKYIVSAWYNMGMT
LIAFHCKRGVSMGT
MFPFYSCWRTGLLL
EETIKDPPTSAVLL
LETDDLIQSTIRTQ
CPEDVSSSVLPSGD
TMSFLLSSLLALLT
VIVICLASLILCTR
PWLLLLVLEYLAFS
DQLYSKRFGVFLSE
IMQSCFRICFEMRL
KISNFLLFISVVSF
TPPERLFLPRVCGT
FVVALVLLNVAAAG
GPAGRYDQATDTIL
KTQQEKFLEVIANA
FLSEAQDDPQKRKP
PAASAAPEKPLAGK
DASKRLLSDSLPPS
TPKDSTGKSGAEAQ
IFITLFLLSVCYSA
SVYLDYYYATSPNS
LVIFYFQSMLHPVM
LYFSECNKCDEKKE
SDGDQRESVQQEPE
KAEAVCAALLASHP
LLLADVFGSNLWAQ
LHERVPEKADFSPF
ALLGCFALLWCVYK
ICLSTTVRNDTLQE
AGTGEAPVPGPGAP
GSFDLRPFLTQPQV
GCDVTFEWKTKVVC
CFLTLRDTVLLRKE
LYLIGNLNSENNKM
PCCLWLLGAVLLMD
IQNADLIVVFQNGR
LFLPENQFSWHIAC
PGDNVGFNVKNVSV
ATPLPEESMKQELQ
WIGFLTRTVLENST
DNSGSLNAQVIHQL
RIYLAIFTLLLGPF
TFAVSWRTEKILYR
GFVNKQQAHDLLIN
EGVVLRDKFGDAVK
SGICIVFGFIILLL
PQYTTNAKVTPPPR
TYINMIWSAPLQVI
HSSEPEVRIPENNP
NVSSERSEARRKLR
LMRKHRRHDLPLEG
ARFPSGTLRVRWLL
VADVSDDDSGTYTC
YISDCWNWKVFPKA
VHVTQPKDGGFCEV
PQILDFQTQQYKLF
LMTQLFLWEYGDLH
LLACVHNYQPCVQR
TFPISIWMCIKIIK
HGARTSDSDQQAYL
PQLLIVLLGLSALL
RHEGQEPFLQWLML
VGTVCSRSHAGGIN
LLIVQDGVGGLYQC
HWKDRYLPDTLLLE
KKDGADFAKWRCVL
DTDSSCLESHSSLS
YMATVLTGLAIHSI
EYDVIVLGTGLTEC
LTASKLSTLTSCVH
LVLLKKAPPQGRKL
LYFSECNKCDEKKE
GYADGESFLGYVDM
GEPIELRRAMNVIH
EILCRYQNIWNINL
LEHQGIRIEFVGQI
TDKHLTEIPGGIPT
KNGSTTCQCSHLSS
PGDNVGFNVKNVSV
EDSDTGGGTSCTGN
ACYALKVRGSEIPK
GPQFTARFFHPEEW
CLDSVMENSKVLGE
KKDGADFAKWRCVL
YFFYKTWATDPGFT
GASRQENGASVILR
RPFGVSLLICGWNE
LLLFVGLFISYVML
FIKICSVHTPSSNP
MQPLNEKQIANSQD
LGMMVGAFLWGGLA
ESGEDQPFSRLRYR
VCGTTLHLLLLGLL
RNPGSSCIGADPNR
LFEHYCYSRGGMRH
AFKKKSNETQCFNF
