# Supplementary material for: MHCII-peptide presentation: an assessment of the state-of-the-art prediction methods
Source: Front Immunol. 2024 Mar 12;15:1293706. doi: 10.3389/fimmu.2024.1293706 (PMC11027168; doi:10.3389/fimmu.2024.1293706)
Supplement: Supplementary file 1 [file DataSheet_1.zip › Supplementary Data S1/negative_peptides/14_HLA-DPA1_02_01_DPB1_10_01]

EWQRLQSNPHLKEG
TDSFIKVDMRTISF
VGDASKRLLSDSLP
RRDDFCKQNSKASS
LARFGLIQSMKELD
IRVCKILGSGISSS
VTCYCCIARKLCAH
VAFSFLFTVITFPI
FDQIDENLKQALQK
MSLGTSEDHQHFTC
WNDPPALNRVPKKK
EVENQILTRDAKGI
DLGPKGIEGMIMKR
FTAVPHPNVKPMAY
TLASFACRVATTLP
RPSKCTASPHSSSF
LLAPFATAFATCSS
AAFFSTFMPERWFP
AKFAAKGEGQLGPA
EKCQTSMDELLKEI
MKGKEEKEGGARLG
SVRSEAGAHPEGME
HSSTHCLNNVGSYQ
PGAAPASVPTAPTP
FGLYFLVVALPYAN
AGRPKRPHARRALC
LLFLVLSLVFICFY
SNGKGPAVGDAPAP
PIRGPLFPVDARGP
PSPSLGSFDPLAEL
EGQEPFLQWLMLLS
SEYKINNKVVQLHE
ISRTWKKQRSQTWR
SQCAKNLGTALAEL
TCLLASMGLQLNLT
SACGRTVSLFSPAF
ILQAVNFPFLVRLE
GSLGQGLGAACGMA
QVARKGPCDRCGQC
CPPPPPVSTISCSY
RVLLVVALLALLAS
ICHDAEYVNVTAED
SPNSDIRETHSHVP
FKKKFGGVQELLNQ
SDVGSDSEYESPFM
VEKADTTICLKWKN
IITLEQYQLCALAI
LSKGVLRCRTVEDV
AVFLLTFYVISQVF
LRSRTPYHVNLLLA
EAPRNMVHPNVICD
RWLKDSSLLTLPNI
GHITNCFLSVEGTD
DIITKVANVELYYR
EFQDYQFKQTKEEV
KKNDRKRTWLGLLE
KGTVEGFEPADNKC
HWLSSSNTSYCELC
EVAEAGIGCPFAGV
NHQMVGSGLLTCTW
VVSGSCAAHSLLIT
DCLSTMASVCRVML
IIARTDLKKNRDYP
DPGEVVSSACAADE
LGHAGLVYEYTLGE
GPPGCGKTLLAKAI
DSAGEECDAAEGAE
LEPIQSTSLIGTLT
TSGMRVAFPDTKKT
SNFWLHYPSTSSRL
MDIHSFEGTFTRED
FPNGTEVPNTRSRG
ARFGLIQSMKELDS
NLMELLIMINACKI
PICPGGAARCQVTL
AAHVAEQLRAYLEG
LNPQQFYTMFPHTP
RPPPQTNLLAPKLQ
LFEGDREKVLQHEK
HPHLFPPQAPGLLP
VALTVTGVAQVKIM
LIGLMCGRITKRVT
LPTSHTYLGADMEE
SSPSPLSIKKCPIC
LFDSMASGMRLVVS
AHPEVAEAGIGCPF
LTEEVLWVKVNINM
QADLLKYAKNETLE
AWNDNGKEQMVDAS
ALPGDNVGFNVKNV
DASKKRAKTIDLCN
RIFLIASKELELIT
FYKWHHEPAEFQAK
ALNQEQVIAVHIDN
SGVPVLGFFIIAVL
KICALDDNVCMAFA
TKENLAQAVEHRKK
LLSGALALTQTWAR
ILRSPMSFFERTPS
LGHELMLCAPDDQE
TPRVGGLPYNMPLA
FLASILEELMGPVS
PGGSCMAVLTVTLM
QQALQQSTTAKLRE
PHNDNVIASGSEDC
QLVQGGAFDGTTEG
AQYNRHDSPEDVKR
KLRRAAVGRPLDKH
ADQLRVGNDGIFML
NYDQSKFEEHVESH
KDALKRYAGALRAS
LARKAFAKRQQQLT
DLIKSKWGSKPSNS
SVPVIIARTDHIIV
LGVGAYRTDDCHPW
WAWWCISDTQRISL
FQNPAGCMKTCPLI
SYLYLSPSGNSSPP
PSHKTVVNGKECIN
ERLAGTESPVREEP
IGYLGYCKGVEPKT
APVLDIAWCPHNDN
KKCPICKADDICDH
RSPSDKDPSLGERE
HVESHWKVCPMCSE
VALVDMLPEMLHGD
AVENMPSLKMKVVE
KQALQKDLNLMAPG
ALLLLFWLGWLGML
PNVKWSDVAGLEGA
MLIFAFFQELVIAG
PIAFILLPPILWRD
SQDGYVWQVTDMNR
EGDPARPVAVLAQD
YNFKTSFFDIFVLA
AYGDCCKDCRFLPG
VGGSNGHFELNVFK
IIVNQLVFPDPEKP
LAADKDGNVTCERE
PASEGSAESMGPDS
GALQFGYCLLVGTF
KANNRVADEAFYKQ
PANHSSTRERVANR
RVLQQKLEAIEDDS
IYFALSAYQIRCGY
KLLKEEEDEKERGG
MQTIEQESPIMAKP
KSSDNRLLMSLFLF
ETDMAQLEACVRSI
PNPDHLPPPGYDDM
QLHMLSCPCKAKAT
LATMSFLLSSLLAL
WGDRSQLTTIVLAA
LVVSGGCCGSDYKQ
KKIQMSNLMNQARL
YPLKPTWWFCAFPY
LRKPVELGKHLQDF
DTATCCAKWNTEDK
SYDQRCIISGMASG
GGLLPLFSSPAGGV
APEAIAYRKFTSAS
DSEKSPSHSTPLPA
LGAAASTSQTSVQL
DLVNTANWRANYTI
GGLVKTWKTRWFTL
LLLRQLFAQAEKWY
DVSESGTFLGLGTV
QYFTNRLDMSQNVS
MNCRELPLTLWVLI
CLRLPGGSCMAVLT
VAGLLLLLLLAAAC
LQSFDPFADATKGD
TEVPNTRSRGHHNC
SDAEGEKIKDSMKL
ALIQCLGMYDSSLA
CRTPCALRTACGDC
MIHTNLKKKFSCCV
PKTECERLAGTESP
MSLDCLVVGGPREF
ATCLGSFILVIFYF
LVLRKRRDSLSLST
LINYIQDEINTIFS
LMKSAIGEGMTRKD
NRYFRQVASEFGLK
LYRTGKKSHLRKTT
AGKGKMRNRRRIQR
KAPWELLELRVSYY
PRKMPFVRGQSFSV
SANSTETLQHVPSD
GYVYGISAIGCLGM
MASTSYDYCRVPME
ESLLQSNTLMLPLQ
LSALWDPTISWRTG
SSDRNRGSYSQAAV
MKIFLPVLLAALLG
NVSVAIFMLDTVTL
PAGRHAAYSVGWEM
CDLLGTRLENEGDS
EGSGCSVRRRPYGC
KALVKENGSCQIIT
DVSKECAEKILETW
SENPFREKKFFCAI
VALLVIFQVCLCQD
LTADKRDDNKWIKL
AHMYASQWFLTLFT
KCSYFLSILAKLQT
VGWSTARDYYTFLW
LAGTESPVREEPGE
VIPMNPNTNDLFNA
GHVSLKLEDVALGC
LRTSIGLWTSFLCI
LDLTKLKHVVLDEV
VRALPRRAGLVSRN
RAGKGKMRNRRRIQ
EKKAPLHNLTYELP
QGPRPAAMAVAGCS
HSLSSFTQCPQDSA
HPYLEPRHFVDEKA
EKLVGRVNLKECFT
ADLHFAKGLREVIE
LLYSKMVCFTIWVL
KTHMTHHPISDHEA
PPPAAVLRLCRSGS
TEKEVDDLTAELKS
CVANCGKIFHLEVC
LLNNEGSLLAYSGY
VFFMMEIIFKLFVF
LVAFSFLFTVITFP
DTTSETNKRFSSLS
PGFPSFNHTQFPPS
ARKAFAKRQQQLTA
RRVNMVDRKSASCG
QNITMMGRNFDVID
AKFAAKGEGQLGPA
TLTSINYPQTYPNS
EFLSNYLTNVDDIT
TQIVLLGLVTAALW
GGEGVKDRKGGSYS
GRNVYDSISKFLQF
MCDESGSRWTLHLS
ECPAGFVRPPLIIF
DCLSTMASVCRVML
VVRSLCRASGSRPA
DIRETHSHVPYTSV
MVLLWICCATVATA
EMINDTLDDIFDGS
VVDNTFMSPYFQRP
GKHVTMDQVGTFAG
SRKDGDEVCESNVS
GGELQRFACAVVCI
PHSLPGHPDCKTIR
VGPRLDHERAKSLM
GFKSYAQRTEVNGF
VDCQLADVNNIGKY
AIADKPGEDAEATP
KKSSGGKGGSYSQA
AQNDVAARQTTEML
DNNMAPYYEALCKS
ADLVLQISKESPQE
PCLCGSAPCLLCRC
CAAVVLHSPLTSGM
DLDFFIGDEAIEKP
SDYDASYNTQDHLP
FPRIQQLFTSPESS
EINFNTLQTKLRLS
GKEILYNLESLINS
AGVLVAILVLAVLM
SRKTLCIIILILVI
TQKSKQPLPSAPEN
KFGEVISYQQLAAL
FNPMESIKLNHHDY
GTCKALYTFEGQNE
IGGGDTATCCAKWN
EVPNTRSRGHHNCS
LVAGLLLLLLLAAA
VQALQVTWNIILHS
DSSEVLKTVSAIVD
YYATNSCKNFSELP
ELQQPLELKPEPEL
TAHMCQHLAKCLDE
EILCRYQNIWNINL
LELYCDLLLARFGL
TTTLLEQLEETTRE
QVKIQGQNKEMLAA
LSTETNWDIAHMIS
LEQNLSDLQLQAAV
FSLGSSPHVRKHFP
KRAPAKGRAGRSKR
TQKAKQFLPFLQRA
FPFFDSAYQGFASG
DNWCRRDKKQCKSR
FFLIGFMIGYLGYC
ERVALNTLARCSGI
IILMVSSNFWFKYP
SQSLLKTTQEPLAR
LDISQLSFIHDLGP
GLGLVAVSLIIFTY
PLISLCEAPPSPLQ
WHAAWGLCLVPLSL
ETAVLIETLVTLGA
AGRPKRPHARRALC
MLFIFTYGLHMILS
SLKRSDSPAADSDA
LKKKFSCCVLVFLL
AGMAVLIILLPLQS
QTMCPHILRYLTTA
WCVFPNGTEVPNTR
VTVGVTTILAVVIT
LERLEKLLTKEQLK
GREMFEVTGLHDVD
VAGLLHYCFLAAFC
VDGHSSKNDIHTLL
NGTEVPNTRSRGHH
YPVTGLAFRQAGKT
AWYQQKPEKAPKSL
NGTEVPNTRSRGHH
RMWATQGLAVALAL
VFPNGTEVPNTRSR
GCLHMTVETAVLIE
EDKTETIDYKDPCK
GRTFLLLLSVVMAQ
ASRGATRPNGPNTG
ETESLNASIGCCSF
ILGLKPHPNNGTFG
PPPPCPPPPPVSTI
RTLIAAILYLITSI
ATRYSVQLMSFVYN
PLAEGAAAEFSSLL
VLMLTLQNDPPSLE
TEESPYINGRYYSK
STNPFRPQKVCSFL
LSAFVDTAQRKEPE
EVQENERLGNSIGT
LRETDANLGKSSRI
CHESCLDEEVEGQG
LTVHVTQPKDGGFC
VKEEKSLQDVKQKE
VREIMTFLVNDVLK
TEVPNTRSRGHHNC
FTVPEDCPIGQKEA
PGGSCMAVLTVTLM
KTHMTHHPISDHEA
FPNGTEVPNTRSRG
MLEDFSHELESTQS
KNSVLPMVYRALEA
VWCPEADLQDLRRA
GFMIGYLGYCKGVE
YALFLLASLLGAAL
AGSPGWVRTRWALL
DISDVAFLVVGDPF
TCTNNEVHNLTECK
SEAQAAAWLEAARG
SVMLIFAFFQELVI
MASCLEVLDLFLNQ
LRNETRRVNMVDRK
RYLENGKETLQRTD
APKPMPPRPPLPNQ
WCVFPNGTEVPNTR
TELEEYRPEFSNFS
ENDAFEDGGRQSLM
ASTSYDYCRVPMED
LEPKPQPPVAEATP
MIMVLIFFLFTGTI
PNGTEVPNTRSRGH
AAFTEGLSSGLSTS
GQHLRQQRMGTYGV
CRRSSTSQISLRNL
IQTTPPKDTCSPEL
LYSKLTVRGKVQVK
EQSQESEMKVLATD
LFLVLSLVFICFYI
VKCDPRHGKYMACC
GSSSDSVVNCTDIS
PKLTAKSNCRYEIE
TSCSHGSSDYHTRF
PVGQTCCPSLGGSW
VKAAGRYHNQTLRY
NVCTKNLLLAREGI
VVREDLNPRWNEVF
GGFAGLFDLKAAGF
EPPVPVGLEVKLGA
CLHVDLLHSILRSP
EKKLALMLSGLIEE
TVSQPTLLVNGRTR
TCVKEEIFGPVMSI
SGLLSLEAEENALP
MKSVLVVALLVIFQ
CTRSIVLALRLRKR
SANQQNILKFIACN
GRLLLLLLVGLTAP
FQLLSIERLNLYAA
YGHFSYFWIKGDFG
MTPPERLFLPRVCG
MRFVVALVLLNVAA
KAHATGAGPAGRYD
ALAELRTAAQKAQE
ALLCLGGADKRLRD
SGLQTQVIAAATQC
ELIVQAASSSKERG
VSCLPGQRDVDNAL
ILTLIRTLVTGGAT
AVGDGIVLCKMINL
GSGLLTCTWKGSIA
VPYTSVFLPVFYTA
LETSSGRVLGRFRG
EDPAGLKVPLLLHQ
RNPFGVDICCRKGS
HSDNPSQLIWTSSR
KAPRPAARRKARRL
VARGIAIRMWKGYR
VTLCGNSDDFLSQQ
HRYDLVNLAVKQVL
PVVQLHSNFTAVCV
WALGFYPAEITLTW
LESSQRPRGSPRPR
SGIHCENNTPDCTE
GFYVDATEDPWKTN
VFNKDTGELNVTSI
TFLSSIPALTATLR
DILTTSQTLETVPL
VSIAGLLYALVQLG
LPGDNVGFNVKNVS
HSTYYMGQSSSGGS
DEEDKERVALVVHP
THHPISDHEATLRC
NGKETLQRTDPPKT
RDASGRLMPDPKRF
DCIATTGEEVKNPQ
LPFYKRMLNKRPTL
KGGSCSQAACSNSA
CVCSPGYEPVSGAK
GSIVNEGYLNSASE
VIEAMAAANAQLHW
ACRDSLNGYKCDCD
VAGAGFFLAFLVLH
NSLLQFQFKYGVPT
HILYNEQRLVREAN
RHMRLSKTERDREA
REPLTRARSEEMGR
AAFLTQTVCLDDTT
RGATRPNGPNTGNK
TPSGNLVNRFSKEL
LVFGIWFAYSRGHF
APLAQHERGSLASL
GLHSVKRNSKETVV
VAEADAADAAGFPV
ARVRMGPRCAQALW
IKDYVTLYVKNIRE
NGPGPGVLVLRASF
TVHVTQPKDGGFCE
FMLFYKEAPYQNVT
CDRLTDPHRAPSDT
NQRPAPCYDPCEAV
SDASDCHGEDSQAF
NQFSLFLVGSGGFG
YSSLGDFVSEMMKC
FTVITFPISIWMCI
EVEGQGFCSGPGWD
KDRYLPDTLLLEEC
HLHLADDCMKHFKG
YKKDGADFAKWRCV
SHHYCNISDHVGDP
FVGVKFRERMWMLL
WMVLRNSWRAVARM
CQIIIPQNQVNRKS
RKFAYCKVVLATSL
IEGPLSTETNWDIA
ELERCQQQANEVTE
GLGPCGWILVAFSF
TMYLWLKLLAFGFA
PGCLWLLAVALLPW
GNCIHGSRQCDREY
GTYGVRAAWRRLPQ
THKERGTDSEHTHK
TVAAYTMKGDGARS
QTVCNFTDGALVQH
ALDRAIEEFTLSCA
GLHRLGIEGLSLHN
RPFGVSLLICGWNE
GLEECTCASSDGKD
PAEYDQEGSYPYFI
LENAEALIRLIEDG
CPPPPPVSTISCSY
IKNGMTLLMMGSAD
CWEFQPSNRTSFQN
KIQMSNLMNQARLK
TGDIKVIGGDDLST
SASLDQTVRVWDIS
LLFYVIFYGCLAGI
GEVPLAKQPSSPSG
YPVRIESSSASLAN
LPRVCGTTLHLLLL
SFAGKGASDNPCSE
TVYNGSLLLIVQDG
CAREGICNGFTALC
