# Supplementary material for: MHCII-peptide presentation: an assessment of the state-of-the-art prediction methods
Source: Front Immunol. 2024 Mar 12;15:1293706. doi: 10.3389/fimmu.2024.1293706 (PMC11027168; doi:10.3389/fimmu.2024.1293706)
Supplement: Supplementary file 1 [file DataSheet_1.zip › Supplementary Data S1/negative_peptides/14_HLA-DPA1_02_01_DPB1_13_01]

PDAGTPEDKMRLFL
VYGMGIPVGKLCLY
GKGKMRNRRRIQRR
FPQQTAFSQQPNGA
SVSLLDKKSGVINL
PSGGWNGVGASLWA
CCAVPGGGWAMGFV
QGQNKEMLAAACQM
SSACSRRLKGSGGG
KNEGVNWLRMASRV
NDSPYQGGVFFLTI
RRRLRLRRDALLTL
KEMLKRIPQAVIDE
GTALAELRTAAQKA
ALELDGQSVKAHFF
FHDQVPFDGMWIDM
ATVTFFKVKWIFSS
KALMGLQRFREAAA
DEKRDFRTYRLSLL
EVPNTRSRGHHNCS
TFNLYYYETDSVIA
SLLQFQFKYGVPTP
LMSNGNKEGASGRP
VRPFGVSLLICGWN
TTMDEACQEGNIFV
QASLAAVSQQLAPR
FLTSYQYPFYDCRQ
ILVFFMMEIIFKLF
YLLALRANCEFVRG
WWIVHDGGMLMLLP
RDWSDEPLKECHIN
RPSLSRNNSVPNYC
MVHPNVICDGCNGP
MNYGQSMSGGNGQA
LGAVPGPRRSGAFY
THPVGTPPDSPGNT
LRETDANLGKSSRI
LLLSIHSALAMRIC
LAVLAVVVIGAVVA
ICTINNISKQIYLS
VQESLKKQEGLLKN
HPTRCGEFEKNNPD
MSICSSLARKFPKL
SALRAYVKDHYSNG
IRNGDWTFQTVVML
PENSLLQFQFKYGV
CCEIKLKDWQEGGY
ACLQETWTGKEITD
CSMLIASNETWKKV
SDSVVMTGSYNNFF
SMSSLQNDRDRIVG
SSTPEVKPLKSLLG
KDRDMDELKKEVSM
SGNLVPVTTNKRTN
TPLLIHCRDGSQQT
TARSIASQVGITKV
IYNPPESNASVIFD
PQNSSCVNATACRC
GGKGGSCSQAACSN
QSDDLWDSFNEVTN
DSVPGPAVAASKEN
LLQEQLNSLSNDIK
RQVKEMNPALGIDC
SDVVLYHQHKQPEV
LLSIHSALAMRICS
FRSNFGYNIPLKHL
ENLNLVCIPTSFQA
DLKMDWGLFDKNAG
LRSSAQDPQAVLGA
TTSIATTTTTTTES
TEVRARQVKEMNPA
TQVAHSPQGYNTAR
GYNIPLKHLADRVA
GGNSWDLPGSHVRL
LFTYIYLGEVLKTY
AHPEVAEAGIGCPF
MVLNYSRSLAEDFA
FLMLGIQPVIDKLR
VSITVAILIVVTVA
AFAGLTADARIVIN
ADEIGSDNWLANFT
QCKLVVEEYYEVLD
GATKEAAEKPRTVF
QPGNGTRAGGPEET
VVLSRQLSEDLLLT
MTFRGSVTISVQAL
GSDSEYESPFMGGA
AEGPGSSQAPRKPE
TVISHEGSDIEMLN
GSICITQEVLACGR
GNFPYLQWVRQVTE
AQVKIMTEKELLAV
AFGVVLGVFNHVHF
THHPISDHEATLRC
LGLHEQLRKEYGAN
CKNGVNGTGENGRK
KSSGGKGGSCSQAA
GLKAVCLAVQSIGI
CKADDICDHTLEQQ
INEDIAKRTCEEHQ
LAQGYDNVRVTPWR
CSSGMCIRSSWVCD
GITLKEANEILQRS
MAMAQETGDNLYWG
GKKRNSTLYITMLL
TPPASEGSAESMGP
TEPVTVASAGGDLH
YVIFYGCLAGIFIG
SIKCVVVGDGAVGK
VLLLDTIISIQFLV
TFDVDFPKEQLTEE
ALVKAGGFEIQEES
RDPKTEQDGHDIEN
LEKMKTSASPFFLA
VIVLGTGLTECILS
CVGKTSLVLRYCEN
GAGEGIDDVEWVVG
LFLVQLLTPCSAQF
SGGFGGKRTSDKVK
VLGFVFMLLVDQIG
LYMVMSACFLAAGI
RVTDLMRMCWQFNP
RRQESGYLIEEIGD
YWTDWETKSINRAH
SELSESAFGYFITA
GGDTATCCAKWNTE
SPENSLLQFQFKYG
PQLLIVLLGLSALL
WPPAPRARACRVLP
RTKQESAWIFRLWY
EVEGQGFCSGPGWD
LGKDPNTYFIVGTA
FPNGTEVPNTRSRG
LKKKFSCCVLVFLL
GGPGCCQKRWMVYL
IALRYYNQSEGGSH
TCATDLQTKADRLA
MQSIKCVVVGDGAV
MCVCQDPTSCPAPI
GPCGWILVAFSFLF
ETFVMRLTVAEGKT
ELITIGVATWGTVH
HVLAAGCGQNPVRQ
LWCQRKTAPYKNVN
VATLTLPDSEGNSQ
TYWLTFVHVIITLL
VEPKTECERLAGTE
GLTTLSASALAVAL
VAVSVIMVIYLLPR
LIFELNPRSNLSHQ
GFFIIAVLMSAQES
EVIAQQVSDKHLEE
ALRPTLLPPSLPLL
AYALPPGTTGTLPA
LWMFHAVTLFLNIF
IEASGGGAFLVLPL
EKKRFTEEATKYFR
SQVCRVAYEIMQTL
CVGKTSLVLRYCEN
RAGLVSRNALGSSF
GNADEEDPLGPNCY
GQRCRVVKRSFAFP
IYLLPRCTFTKEGC
EVMLMADKVLRWER
SACDSINAWVKNET
ECAGFLAGIGLDVT
KCNKTHSFMHWKMR
HSLSSAETQPAQEE
PQDKVIIAEALPPK
LKSPENSLLQFQFK
SADASEKPGQLLEM
FVSAYITDENPEVM
NPNYKGKWKPPMID
HGIGKDVESCHDMA
RLVLKDPPYFTVLP
ILGHEGAGIVESVG
TLTSTTLWQCPPGE
KGVEPKTECERLAG
GGRMQRERRGKNVV
HYKTDQGIKNLSVE
TILVFFMMEIIFKL
NLCWTYDVENRPGF
YMEHSGNHSTHPVP
PNTNRWFLTCINQP
NDNETEPVTVASAG
LDALGDELLADEDS
VNKTPHTATLRDRD
MGSLDAMDKHLSSQ
YCVKSGLFTGGSLP
TLYYEALCGGCRAF
FDFEEMKRKKNDIY
TCNDIKDIYKRMAG
QIVLLGLVTAALWA
NSCWDTKGLEDSVA
VIVEEAQSSEDFNM
DWYLNLNYGGASNF
KKLKKQMEYERQVA
LVAILALWFCISVP
PDKLRFRQHMENEM
SFPRDPEIEMSGGL
ENHISLTNVVGHSL
SCESSPCSYGLMNN
QSLRMHMWVEDVLD
RETIGSAQCKELFA
SDYLHPQYKAPTEN
RVYAENAIRKKNEG
WKLGNRNITVFVPQ
MALIVLGGVAGLLL
PRMVKSVGSVGDSP
ARGADAAGTGEAPV
STHWNDLLFCLRCT
SPPTQPSPASDSGS
ACLTAYTIFLCMET
CGKTLLAKAIANEC
ERCLERGKSSGRSD
KLWCSTTADYDRDH
CKYIYHVLWHSEFP
EVEINCTRTQNTKC
VRMANADARNMGAD
VLLELRQLQPQFTL
CVGKTSLVLRYCEN
TFGFIWGMMLLHFT
GDPQNATRQQQLEW
LLGLIATGMFQFWP
LLRAVLAVPLERGA
VMTKESKALMGLYH
FDGSDDEEESQDIV
GHLLVHLKNDCHFE
VYAENAIRKKNEGV
EELNRKYEQAKNIS
IMTFVTLFFACLGF
DFGFCAQITPEQSK
MPSYWCGKPRAVAG
ACHRDYLESKTCSL
ILVAFSFLFTVITF
SIHPLALRPWDITV
EFRSYLSQPRNPGR
ERLAGTESPVREEP
TYETQASLSGPYLT
PAGITLKEANEILQ
RPLLATYGVTAYLC
EDVEQQLQQLDCRE
YLDLRIAHMLEGSE
WLGWLGMLAGAVVI
IAFVIWLLSPYTKG
SMGMLTQAAPALDF
NAKLTFEVELVDID
PALTVHVTQPKDGG
QMWDLRFASSPLRV
LLPLFSSPAGGVLG
RRMWATQGLAVALA
GELVQWSDLITSLY
TTLGLVVHAAADGV
YRLHFKIPQTNVSV
LLKILCQDNPSHNV
CLAVKDYIRTQIIS
NFGCFTIKSDVWSF
RLEGWQGNPPPIYV
VVTVAFVQEYRSEK
LPRCTFTKEGCHKK
EMYKLYPNARRAHL
LWCIEQTLYFKDGP
RKSGYFPSSSVKPC
IGTVSIFHMSDSYS
VTISVQALQVTWNI
QMVLLQGGEALPFS
VTIIPSIVNANQIK
RAGNDAPAGCLSQA
TAKDCLLVYSQEET
LQPRSISVEGSSLL
IAIILEAIGLPTHD
ACSTMSIELGPQAD
LADLMDNSELIRNV
WILVAFSFLFTVIT
INDRTETPPPLASL
LSYLQSLLLFPPQQ
LVMKINATDADEPN
TITIFITLFLLSVC
FPNGTEVPNTRSRG
SPVREEPGEDFPAA
KKALLQKNVECARV
EVLLLGLKDREGYT
CCVFAQTDENRCLK
HRAEDRTSHRFHRR
SRELESVCVVEAGP
MFASTYLLLLMSLD
TKIIEARLKMYKHS
TTKLVLPTPGKPIL
LFLQLTVNDLGICL
PVPPEGSEANEELR
QCEKEFSISRRKHH
DGEEEDDITSAESE
QQHEGAQGALDSGE
SPVTSGLPLFFVIT
VIAAATQCALSTSQ
KLPTTAASTPDAVD
DLFWLTFEGKPLED
KYTRFEKIGQGASG
HKGQSVISLDLYTC
PGSPKMEGTGKKAV
ATRQQQLEWDDSTL
QHQKQLIALENKLK
RGSRFWIQDKGPIV
LLGKDILEMFTISV
RLAGTESPVREEPG
EEASPKPDDPCPEG
ACSLQEEKLIYVSE
CNDSFRGWAAPGPE
APLLIALGLLLAAP
ARMLNASIVASFVE
RPPRAAKETEKPPL
EGSGCSVRRRPYGC
VCLLLYVWTLVAPL
LLERYSVNEGLVAE
LPRVCGTTLHLLLL
RLPALTVHVTQPKD
TALLILQALLLPSL
AGVSSNPFMTGAPT
NILQWESPAFAKGN
LVAVVCLVTVCVIY
GVRPFGVSLLICGW
HQEPSVCLQAACPE
QLLIVLLGLSALLQ
LTEKFVLLLVFSAF
AVFMPHGLGHFLGI
EDIAKRTCEEHQLC
FTVLELLLAAYSSV
LPGERHALLEEENR
SFEKAQQEFATGVM
MVHPNVICDGCNGP
CVSVWKTAAVLKWN
INRKNMVVSFGDGV
ALMTQLFLWEYGDL
NDPDCEDGSDEWPQ
RLNGHVVVKDLDIF
AYLFKYIIIGDTGV
THVWNEDDGQTLSP
ALDDNVCMAFAGLT
ELLEEVKKELQKVK
VLSSVELQVLTGSC
IDACINISHHYCNI
TILLQYCFLLITCL
WTTHAKERAFKQQF
YPSTGMLVLFFALH
YVDMLGVAYEAPSL
KRKYWWKNCKMMIM
FLLLLLAASAWGVT
RHTRDSEAQRLPDS
KSPLQDPFPEEDYS
GNEKEEGETADTVG
NCSPKLFGDWEAQL
FYEKNYVCVGRVTG
DDICDHTLEQQQMQ
MPPKDDKKKKDAGK
QAIKEGGAGGGFGS
YEPVSDSQMVIIVT
FEERVSVSFIRTIQ
TAFATCSSSATLPS
DYSTRHAACPVLVG
KKSAQWRTVEGALK
AGRVVVRRLAVRRF
LALLSFLTPLAFLL
SLECVYPSMGILTQ
EGTLPDKQSTEQAI
VLPSGDLMCDCPQG
AREAARQQLLDREL
QLVLLVDFAHSWNE
CGMVAALSAIRANC
LADRIHLEELAHMG
YELSASNFELHVAQ
