# Supplementary material for: MHCII-peptide presentation: an assessment of the state-of-the-art prediction methods
Source: Front Immunol. 2024 Mar 12;15:1293706. doi: 10.3389/fimmu.2024.1293706 (PMC11027168; doi:10.3389/fimmu.2024.1293706)
Supplement: Supplementary file 1 [file DataSheet_1.zip › Supplementary Data S1/negative_peptides/14_HLA-DPA1_02_01_DPB1_14_01]

SQHLPSTPSSPRVP
QLWKKIPPVPSTTS
VPGGVFYPGAGLGA
VGGAGVPGVPGAIP
TPAAPPFTATTAVI
YPGPPMMDGAMGYV
EILCRYQNIWNINL
AFSFLFTVITFPIS
TTQCRKDVGRPQPG
KAIADWYNEKGGMA
VAACCSEPRCSVAV
AFYQLIHQGTKMIP
SPATPQAKPDGVTA
APAAAPAPAAGLGR
YCPGMGVALRMYPL
TFRVSDGLQASPPA
WIYWKKYGGLKTPT
MCIRSSWVCDGDND
LSISSDVSTFTTRT
ITVHATCENEEEMD
CLPSMYNDPQFGTS
VVALVLLNVAAAGA
TGTPPDSSLVTYEL
GYVQPPPPPYPGPM
ERLEKLLTKEQLKI
QQTEASALAAAASV
KGLGPCGWILVAFS
IYIDRIEVVNMLAP
IRDFQKISLRVEAN
TLGMIWTIILRFAI
QPMEVQEGYGFGSG
SMAQAMKGVTKAMG
ITNLTNLGQSTEYR
VATYLGGLPDVPFS
AMCHMIYRKALRLS
RNALGSSFIAARNF
FHAIMRQEIGWFDV
GGLFYATGLCQLCT
AIAGDEHKRSVVDS
SSLLRTSIMSKQYG
STPLATLEFPPSED
FDFEEMKRKKNDIY
REKVLQTLGVLLTT
KVIQQGRQSKGLTQ
VENAARKLEAMTNS
EALPGDNVGFNVKN
TVASSAPTTAASST
VASPRYHTVGRAAG
EPPVPVGLEVKLGA
MDMWTALLILQALL
GLKRLAKSDPMVQC
RALELDGQSVKAHF
KPEPVPVQKGEPKE
MLGFVGRVAAAPAS
LPQEASTGEKSSTM
IREEGRCSSSDDDT
QMSPALTCLVLGLA
SKEAVYSDKLQHYS
MPDSGPLPETHKFG
LSTSQLVACTKVVA
WDSDAHTTEKPTDA
GMGVALRMYPLKPT
CHESCLDEEVEGQG
LFKYIIIGDTGVGK
AKSVAQRTEDSGLQ
GDKKEAHKLKEDFR
LGDGELSEGSVWEA
INKEIEQRQKPATE
LSTSFRHAQSGYLK
NPTSFVYGSNDENE
CMAFAGLTADARIV
ILYDKLEKIHHSGA
SASFTVTKGKSSTQ
KFLLMLCSLLTSLY
TESPVREEPGEDFP
AFGHSTYGAECFPA
PSFIDLETFNAGSD
RRGALLAGALAAYA
QEQPHGNITFNMEL
WGPGLHGGIVGRSA
FSGASDNSIIMWDI
KKMKDVYEKTPQMG
NKNLTWRDMQHLVV
FTHYDRAHIAQLCE
MCFGLAFMLAGVIL
FFIIAVLMSAQESW
KGTVEGFEPADNKC
TKVVCPPKKLECKF
HMPMDCINIRTGQE
HFWHRGVTKRSLSP
FHPIPYYDKNSPVH
MVLMAPRTLLLLLS
LMHFMAIIYTRLHL
GMGVALRMYPLKPT
LRMYPLKPTWWFCA
KVIRLIGRDTVEEI
IAQVKIQGQNKEML
IDTRSEFYKHIVLS
ESIRAKCVQYLDRA
EGEVINEKDRCKKC
PGGPGEGACQDVDE
VVALVLLNVAAAGA
VLPPKNAIKEGDNI
TGSPVVSEEPLDLL
DLVLLSSDRLDGSC
VPAEFDLKQRNSTI
RIERAVEEKACNCL
KLQQYRQVHLLPGL
ASEGSAESMGPDSR
PAPRARACRVLPWA
GGKGGSCSQAASSN
APRTLLLLLSGALA
KETLQRTDAPKTHM
VTLYYEALCGGCRA
DVWMFAVCMWEILS
IMTLQPRCEDVETA
LTSAIAKQEDVSVQ
RRRVCWALVAVLLA
ASLAFPFILILTVP
FWFLYHKGHPPSEP
GFMIGYLGYCKGVE
RVTAPRTLLLLLWG
RAPEIMLNWMHYNQ
VPPPIRYGPPPQLC
RPELLYRTDFFPGL
KFSCCVLVFLLFAV
LDQYLDKDHYTLID
GQRLRRGTPWLRVH
SWLVKDAPWDEVPL
WGILRCVIDICMKL
IPLNKTAPCVRLLN
TANFHKWSLSVKNF
KNLVTGDHIPTPQD
CFEPANQMVKCDPR
RKLADLCTGLQGFL
RARRSPPPRAARLP
AKEKDIVYPGIAVF
PSAIRQSGPRPTLR
PLVPQKGSFQMVHC
ATGRLLLLLLVGLT
NKPSDLGTKLQDPR
ATLVDVVVQSLGDA
LLMCHCGKGAKGFT
CAVFTWTNLLVVVV
QSLENVSGYYADAR
WNEVNSHSNAQCVS
HTLEFMMRQSNSTA
ICKAQAQTERENLR
WALGFYPAEITLTW
LCTFAVYVTIDENN
YFMPKSTIYRGEMC
LTVTLMVLSSPLAL
CRCEDLEKQNRLLH
TILLQYCFLLITCL
CPHNDNVIASGSED
VGKLKQNLLLACLV
FQIKSLIPQFQGRL
DLVDLMSIGTLLAY
LGDTGHSWADALST
ARLAERKFMNPFNM
LTGKVRQYFIEAHE
QNQGNWILPKFLCN
LPGVPLARPALLLL
EKEGGEAEESATDT
KYNVSGTNGTCLLA
LTCPFEPPKPKTKH
LLLLLAVAVRESWQ
NDLWLNEGFATFME
PPAYLEATEPAVTH
SPSPLSIKKCPICK
PLKVTWWFCAFPYS
QIGVKKRVDHCPIK
TQGLAVALALSVLP
IDNWCRRDKKQCKS
FRPVSETCTDRSGI
GAYERDNQHQDEAE
NEQWQMSLGTSEDH
SPATPQAKPDGVTA
WCPHNDNVIASGSE
AHSWNESWVEKMEE
FKTCSEQNGYVLTL
VKKEDSDDSLVDYG
WTSDSAGEECDAAE
EGKAGHGPGPGPGR
FDSSFDVHKKCPLC
CPCPSSGDEQQQQQ
VDECEAGDVCDNGI
LLGFRVPPHPTGAS
TLQEVYIELFDQID
EDQFPSPVVVESDF
NATTIHFNLTFQNT
EGFSHFHLYVCAAF
LYYEALCGGCRAFL
FWQDLGNLVADGCD
LQLQSKHDAATCFV
PPPSAAPQAILCHP
IMLSATLTIPIWQW
RGMGRGDGFDSRGK
ESTIGAAFLTQTVC
VTMPFSVREGINIF
LLLLPLLLGLNAGA
EFQAKTQVQQLLVS
EVVEMEGCIPQKQD
IMPYELTRVCLQPI
SINTVTYEWAPPVQ
CYFDIEWRDRRITL
MKLLVILLFSGLIT
LQLQSKHDAATCFV
FDVHKKCPLCELMF
AMDQGTATLHVQAS
PVSGSVKTVNVPFH
GFSFTDDTHGYAVN
PGVFVANLTEWKRQ
TPVLAKAVDGYVKP
WASVANTIPTMFWA
PPPPDTMSCRDRTQ
MASRWGPLIGLAPC
LFEEEMDSNPMVSS
KEMLAAACQMFLGK
FILPAVTERMFNQN
TIIGGGDTATCCAK
WVDDAIWRLLFSMI
KTWACSNVSENGWL
PWHNITVTATEINN
GTLEDQLSHLKQYE
CATVIGFSYWASEL
ALGFYPAEITLTWQ
QRPRRRVCWALVAV
LLSIIILLELAILG
EKELLAVACEQFLG
GGFGGRGGFRGGRG
TIIGGGDTATCCAK
PTPPCAEMREDSAR
LGWRDWILQPEGYQ
PGFPSFNHTQFPPS
TAWAMVDGGSNVKA
PAQLLGLLLLWLPG
PLWNIQATIELQTS
CEVKDPRHGNLYDL
SRATSTATSGFAGA
SGEKGVRIKECRVM
VVECISWAPESSYS
PPLGAIPITDCLFC
EWLARIDWDDDKFY
CNAMAFCAKMRSSK
LKKKFSCCVLVFLL
YYGIQYRAAGTEGP
LALSITLGGFGADR
SEEEIAMAVTAWEK
GWWQVLLWVLGLPV
LRLPGGSCMAVLTV
QLLIVLLGLSALLQ
PEKNGAHSVTQAGV
ADSHSLACWGKGAS
NGTEVPNTRSRGHH
PATPQAKPDGVTAT
IYWTCEATNVINVT
IKRVVLKTPAKRHK
LDGRKMCKDMEELL
HFESMLSHPPIPIA
DVQKTLGLTQHVQA
MTLGMIWTIILRFA
LPLGTTAPGPTEVA
RMRAGKGKMRNRRR
EVEVKSVVDFIQKH
IPGFNGSEDCAALE
DGPVFYPPPKKTKH
TLPHSIRSDSEDIC
CWQRRLPKLKHVSH
WRPEAVASEPPVPV
AAPQLLIVLLGLSA
AGAALMLCAATAVL
PELAMGALELESRN
GNLPELNMCAQKRV
CETWGVNGETGTLV
GGFGVLLSRMLLQQ
HCLAWFIFDYIQLR
SLTRYLTLNASQIT
MSGRGKQGGKARAK
VLAGAMLALGLMTC
VWFLSVAFLLVFIM
CCLWLLGAVLLMDA
AQLHLQLQSKHDAA
KKGKKDRDMDELKK
EKRFTSRIPLVRSF
VGGPREFNVTVTVR
PLVQENGCEEYGIM
YTKALGEMVVQQES
EDICQQMGPMIDEK
FLLLLCALLGIVVC
PQKRKPDIKKAKLM
AAEPPPCLRRGAAA
FSSPAGGVLGGGLG
QGQNKEMLAAACQM
CRHVIPMNPNTNDL
MKMRFLGLVVCLVL
IMAISPILGLSAAV
ATVMDEVQKFLGVL
SVRVAAAVVRALPR
LVAAYIQVSFWCLA
RPFLVSIMLRSIYT
KIHIFNERPGKDPE
SVSNHYGGLDGGHY
RTGVFITLSIVLER
ILKCWAHSEVAAPC
ERSTLPLGTTAPGP
IDACINISHHYCNI
PVLDRSMQGGLVGN
GSYSSRDPSVIETH
YPGMTNPEVIQNLE
FWSEVAAAVGSRSP
QLGIVVGILVAQIF
EECGRVRDFVAKLA
GFMIGYLGYCKGVE
LYPPGSLPQGAQYN
DTDSSCLESHSSLS
KYGERSKQRAQDGD
DEMETDKQEKKEVH
IKQLQLSPRLLEVT
IGYICQDIDPEQLQ
MLEARIRILTNNSQ
AEKLEQVLQWNWGV
VESIPEGLDFPNAS
LFGALFLALLAGAH
KLLHSENYVTKRQS
YHKHITLIFNPTRK
GIGKDVESCHDMAA
RSLGNKNTVLLGLG
EPGRLYLDLILAIL
FANGSIYPPNEGFC
WKLGYFLCEVWLSV
DNVNALKDRAEAYL
KMPVDTAHPGSPEL
KKDLCNFNEQLENG
ETIMSSSMGKRTSE
TWRLNERHYGGLTG
DMRVPAQLLGLLLL
SGLDYLHGTGHGVG
VAKAMGTLGVSLSS
DGVPNEKDNCPLVR
MCFGLAFMLAGVIL
PMSVGTLEEIIDDN
GPCGWILVAFSFLF
AFPNTNRWFLTCIN
HSRSPRHRTKSRSP
WYGYHFPELVKIIN
HDFGFPQEEFGNQF
LEGEKNNHRAKDLR
VYSEKRPMPDSSHD
GELGFRAFSGSGNR
DLGNLVADGCDFVC
MRFVVALVLLNVAA
GLKRLAKSDPMVQC
CLGRPGLLGPGPGP
DPQKRKPDIKKAKL
FNAVGDGIVLCKMI
AFEKMIISELVHNN
YLTFSPLTVVIFVV
CSRSQHSSSSSHWH
NLSFSELCCLFCCP
ALKDRAEAYLIEEM
GYGSTFKYKTKVPP
KGTVEGFEPADNKC
AARNVLVTEDNVMK
FGQLFCDFGEEMIL
LLVLVDLQYEGAEC
RCLSLNSGWILTTT
SENPRNGEDQICPK
DSAEEKVEESRAEK
AKATSRSGCKVDLG
CSKIKLLEAAITPE
DRQYMEGFNDELEA
KLCAHYQQSGKHNK
VIKNLLIKHAFDTR
EAEILDIQTQTPLN
WGVMLFIRLSWIVG
DGQPAVQPAKEDLG
LGLATAVSAGPAVI
MADKLTRIAIVNHD
DIGGQPRFRSMWER
RWAEDQHSQGGFVV
QRCRGLYVFQGDSS
HSDASVNFSEFSNK
ARSPGRAYALLLLL
TDSTSGDSSRSNLF
SLLFLGVCAHHIIP
DTLDDIFDGSDDEE
TFKDLYFKMFDVGG
RWKNEVRIHSGSFQ
KGYNHGQGSYSYSN
CAVPAESHIYREGC
WIGFLTRTVLENST
AQNQGKKAEGAQNQ
KGSTVILNELNWTE
TEGGSLVLLEPGME
AAAEGAGYNGWTSG
NGSDSCDLMCCGRG
SELCCLFCCPPCPG
QLMLDCWQKDRNAR
ATAGGGSGADPGSR
QLTPELKSSILKCV
LFTSPESSVTAAPR
PYKNVNVQNFHISW
LNMCLLGALVLLGL
DYQRKSRKTLCIII
EVSNLYNNIRLFEK
TEVPNTRSRGHHNC
LPVLVVVLSIVLEG
FSELPLVMWLQGGP
LGFFIIAVLMSAQE
YRPGRRVCAVRAHG
TPHLDALARRSLLF
ASDACKNVTLHVPS
LINSEFYTGWLDHW
IQGQNKEMLAAACQ
TLQEVYIELFDQID
ENRNGNGLRYKKLH
AVEVAGDLEVDCYR
VPSGKVLVLQSHWQ
LNSSCEAQMFTVDS
VPAEFDLKQRNSTI
PNTNDLFNAVGDGI
EKEMTQKLDLITSD
ASLAQAALAVLLYR
GDTATCCAKWNTED
SIDSQPQASNALEE
SPGCLWLLAVALLP
DPAQQGGTLILGPG
WESCFWVGGLILWL
ETINTTLTQPTALV
TSVIRSEMSRTRRY
SSEMFLPLRSRTVS
LETEAAVPVKQEPE
GTGQGTPFSYSVPG
GCLQLMLRVNEYRF
EQITLAYKEQSGPS
SQGYRMPRVENCPD
APRNMVHPNVICDG
ISISTFLLLCLIVA
SKNPCHNGGLCEEI
DPQVLAVAAHDVGE
GSASVPQSTGNALD
VAGGLVACRVTELQ
SSSTNPFRPQKVCS
ALIAGGGAPEIELA
TSDPEQIGSNVTRQ
TESKFSVASDVWSF
SRRCVHRDLAARNI
QLVHNNLPTTSVIM
EALELMNQNLDIYE
HHCRACGQIFCGKC
NYYTQKLHLLKEFP
YVMLKTKRVTKKAQ
PEQVETEATPGTDS
KFAYCKVVLATSLI
AQDWLSESNHVFCV
QKSVNWLLWAMLII
GRSRSGGASIGFHT
NMVHPNVICDGCNG
SSQKLGFFLVTFGF
IYNKVRTGEKVKVE
FSFMSLDCLVVGGP
LLLAAACAVFLACP
FGILIITILLVRFK
ELGKYDMMMDVWGG
IFLPVLLAALLGVE
MRSLLLLSAFCLLE
QVRGWLRKLSAVVQ
TYLCRARSTQGEVT
IGGGDTATCCAKWN
SAQLLFNKTKSVEF
SCGRFDITIGPKQN
RCVSCLPGQRDVDN
HPEDVEPALRKTLA
NDGCIMGFISKERE
TNDTTTPESTMTSG
EALSSASLAHMKAK
EKVLLRPGDFQSQW
TNDLFNAVGDGIVL
RTYREGKLARWEYD
CERLAGTESPVREE
KISNLKMGHNYTFT
PPPYPPPAPGIPPV
AMSQSLLKTTQEPL
WEEAAHDLALACKL
LEQQQMQPLCFNCP
QWREEVASLQAVMK
RCQQQANEVTEIMR
RMEVRWGDKGSTEE
VISIAWVPIIVEMQ
PPPPCPPPPPVSTI
QLLIVLLGLSALLQ
TTVTRLLNINPNKT
FDTAEVYAAGKAEV
VMIYIDRIEVVNML
FVDHVFDEQVIDSL
ELLLRRLEASDGGL
RRCDHAPNPCMECP
WAAATLRGKARPRG
FPHTPFDPVLPSEA
HEIELTKVHVERNA
TPSHQLQVPEHPFL
DNYNGMSFVCIGAI
KNLTLRCQVEGGAP
ETVPPAPAASAAPE
HVTQPKDGGFCEVC
GEDSYRTQVTFFFP
LEQQQMQPLCFNCP
RADQEQKSLFPAQR
DPCHYGSCKDGVAT
PQSRGMYSNRMRSY
TAQAMAQLSRWDRG
RRGQICWYQKPGVG
CERLAGTESPVREE
RMWATQGLAVALAL
VMLIFAFFQELVIA
PDGFQLVAQRRCED
LIHPEETCGLQPIS
KLLSELDQQSTEMP
ESHCEMHQCRSDEY
GAFCDLVHTRCITP
PELRVLILVVSAEK
AVVAAVMCRRKSSG
CLRLPGGSCMAVLT
HRPLILKTGSKFTV
THHPISDHEATLRC
GLAVALALSVLPGS
SPQPRRPSSQGWAS
LLTFVSIFSLYSVH
VEFECLALGDPKPQ
LGYTGARNYAGAYR
GYKHSTINIVDIYP
NNDEGEWSGPPPEC
CHESCLDEEVEGQG
MIGYLGYCKGVEPK
TRLPALTVHVTQPK
STAITRQVVENMTR
MMMDVWGGENLEIS
FTGKWSQTAFPKQY
SPGCLWLLAVALLP
VTFISLLFLFSSAY
SPRYHTVGRAAGLL
LTFQRAMHDYNQAE
ERLKDLFGKFGPAL
QITLAYKEQSGPSP
LFDPFSKEEGAAPS
ESLELKPTSRAGIK
SGDFSCGGRVNRCI
MRLFLSLPVLVVVL
QAFPNTNRWFLTCI
AGGMFALGADAAPE
SEIMHSFAKCIEVM
LGEVRLDKLGRTTF
DGANDAGVALWRAF
WCVFPNGTEVPNTR
GNVGEYEADKQAEL
RSGAFYLPGLAPVN
GPPPPPGPPPPPGP
LIRKPVRSKHCGVC
ARHQLQGEIVARSP
ALPGDNVGFNVKNV
QQMLRRKVVDCSRE
LYKMCDVMAAYFGK
VVVVCLAAFLIFLL
SSTNPFRPQKVCSF
PPAVTSAPPGAPPP
KKGKKDRDMDELKK
QRNSHFEYQNTKHH
MRRAADQNGGGGRH
RLKDIALGMQTEIE
KVSGDMQKQGCDCE
ECSSGFQRMSVINF
AINAFLDCSVVLPP
TTESVEEVVREVCS
RNLARAMCMKNLKL
PNGALKKSLTAKQV
ADDICDHTLEQQQM
FFPPEAQNDFPVAM
SHADEHRLKYQCFK
ALGFYPAEITLTWQ
HRVVAELQAGTCFI
AQLHLQLQSKHDAA
QTQKVFLFIRNRTL
PPDHQHSAQVKRPS
LILQVNATDALGVP
CKILGSGISSSSVL
SICPTDGVKGMDGF
LDIGQHCQVEHCRQ
TETITLSHGSSTFS
NRIGLKVCKQHYKK
FLIGFMIGYLGYCK
LLASMGLQLNLTYE
IKKVERSREKIQKH
LNATPISNTGVLEL
QAPVKLSLNLLASS
GDTATCCAKWNTED
SKTEKWMERIHLNV
GSTPTVQVTPQLET
TEQARSNHTGFLHM
GLTSSVCIVAEIIK
LPVLLAALLGVERA
DETVPSWMVAVILM
TSGGVMIYIDRIEV
GDLSICLDGLQLES
SLGCYNPMMEDGIS
IVQHAGLAQPLRVE
KKDRDMDELKKEVS
CLYGREEHLTTNGY
GNPHDLLDIRQMRD
APRLLLLAVLLAAH
GLGELLRSLSNSTA
TTLHLLLLGLLLVL
MQSLMQAPLLIALG
FSAAIESCNKALEL
SSTLPGGGVQNPSA
EALEDKRVRLQPEC
MLGFVGRVAAAPAS
GGRGGGRGGFGGRG
SDSEYESPFMGGAR
LGVLLTTCRDRYRQ
QRTEDSGLQTQVIA
AVSVIMVIYLLPRC
DDPEFADIMLRAEQ
PVVVCEGTGRAADL
NVSSPVNLGNPEEH
ASPGCLWLLAVALL
DSSSGGQEDPASQQ
PPAPAASAAPEKPL
LLGASAARGDVLTF
AEKMDGAASQGKSS
IIGGGDTATCCAKW
HADCLQELRRYLKS
QNGPKIAVQFGPGF
LKCGALQGLYTTVD
LKEVNISMYLVNGS
AKEDFSEAGNYLKG
TLFLLSVCYSATVT
YATSPNSDIRETHS
VFTGEGRTEATHIG
ALLCLGGADKRLRD
NTTLTQPTALVPAL
SHLEDILGKLREKS
LCLILIITSSTKTI
ASGQKAPRPAARRK
STDLTPQTFSEKVL
KGTVEGFEPADNKC
STTADYDRDHEWGF
FLTNQWAVTDPEDV
GPVCQIDIDDCSST
DIDDCRPNPCHNGG
QEPFLQWLMLLSNE
YIELFDQIDENLKQ
MPWHDIASAVHGKA
RGRAGVTTPAPGNR
VRFDVHDVTLHADA
SLILCCLSFILFMF
SLINSNVGFVTMIL
TIGEDEDLIKWKAL
VCDEVNVYGFGADS
PGNTHGSFLIRESE
VLILRGNGSEAHRV
NQNCHCLPGWAPPF
WGWGRRCLGRPGLL
VPSVPTNGMAKNGS
KKEKSMPWNVDTLS
KKDVMWIGFLTRTV
ASTSYDYCRVPMED
HKSTKAAHPTDDTT
CDSSTVCFNTVGSY
MADKVRRQRPRRRV
MAGEITETGELYSS
WKKTPLSTGGTLAF
VDEFLASIASPSSD
EPDISSEESVSTVE
KVVNGAAASQPPSK
SPENSLLQFQFKYG
KSKSLTILEDSSSA
GKQKFKSPMNTSWC
CQLADVNNIGKYRS
KQEEENPAEETGEE
GGQFEVKDVEETEL
DGEDQTQDTELVET
DYLFKLLLIGDSGV
FCFGPGNVVSQSSL
LTQTVCLDDTTVKF
VFFMCHCLAWFIFD
SKNASCYFDIEWRD
VDKYDPGALVIPFS
EIIEADEVLLFERA
SCAYSGFSSPRVEW
LVLLTSVTLLSIYS
DMSPLSETEMALGK
VTLEVGKVIQQGRQ
KNLMEDFQKKKPKE
EIEQRQKPATETSM
TDLLGTSPKASLEL
QHLGWVKSGLGSGP
KVSDIRPGSDPTKP
MYALFLLASLLGAA
IAVGCATRNRTVPF
VIVFFLIGFMIGYL
GILAGSHFSANWIF
LEMPELSRKFGTQM
RNRRRIQRRGPCII
APLLRHWELQVPIP
PNQRPAPCYDPCEA
LSTFLTVGNNTCFY
GMLLARDMRSCLTE
LNNAIKGGVEDEVT
CGDVAKAIINLAVY
SFHLPINSRKCLRE
KYIIIGDTGVGKSC
QRNSRDIGSNSGCC
PEAWRQQLVDKHST
EPFLQWLMLLSNES
PLCELMFPPNYDQS
RDPHCAWDPESRTC
YGYHFPELVKIIND
DTMGEYTPLRDEDP
VKKGGPGSECAEWA
FRGGGVTNLLWSPD
VCTDCGTNLKQKGH
MDMKRRIHLELRNR
SDGRQTTYTTRIHL
VLGHEPRQTTSNLG
VLMVLVVFIGVRYV
DSQVPSIRDCNGSR
RPLSFGVTLGELSL
DARLEVGSTQLRTA
DDMPVGRNVLELTD
FIKVDMRTISFDIP
KGYKHSTINIVDIY
CLALLCLGGADKRL
VIMDYESLEKANHE
YCPGMGVALRMYPL
AYSLVDSSQVSTFL
RGERLPRPDKCPCE
RMYPLKPTWWFCAF
TKYCKKWQDEDGKK
HSEDVNVKVSNAQS
ETDIDDCRPNPCHN
LTVTGVAQVKIMTE
PRIQSIKVQFTEYK
QASKQNGTWPREVL
SVQALQVTWNIILH
KCKKERKKKKKVTN
TQDSRGCARWCPQN
IRTPRLCPHPLLRP
CGTNECLDNNGGCS
SDSQMVIIVTVVSV
PKHMLADVFSVKTE
SEPAMGHSDLLELE
GFGNFEEIGPLDSD
LARCVKYTEIHPEM
LSRWSASFTVTKGK
ASQPVEIMTYVTWK
LGHEAMKRLQTSSV
FLLLTLLALLALTS
PCKPRNMTGLDLAA
AFDQWREWADSKSC
EQKKPMKNKPGPYS
PVKQAPRKSPSDTE
QGNFPYLQWVRQVT
PELNSTISANSTNA
AALALVLALAPGLP
GGALSKLSELHAYI
WMLIGFIIYFGYGL
EYYHFRQAWVPLRW
SLAPKAQIKESLRA
ISGDYIDRVDEPLS
FGGDPERITIFGSG
QLIDHPYLEPRHFV
FSLSCMVFFLIVVI
LEGVQDDLFWLTFE
SSVCQVTAIGVTVI
DRDGTIIHLKYPLN
KPGVGLDAINDANL
DDSDCAREGICNGF
GWREQLALIAGTAV
MVVDIVQELKQQNP
VYCTVCATHLCSEC
LKLTELLRYYMLNI
QRLIFAGKQLEDGR
LKSVPHFSMAAPRG
LTCFAGGMFALGAD
LLLGLNAGAVIDWP
LGYCKGVEPKTECE
AGARAEEEMLENVS
LHLLLLGLLLVLLP
RNPGSSCIGADPNR
GFSYPVISYWVDSQ
VPQTWHQRIALKVE
RTSAEKLLQEYCME
