# Supplementary material for: MHCII-peptide presentation: an assessment of the state-of-the-art prediction methods
Source: Front Immunol. 2024 Mar 12;15:1293706. doi: 10.3389/fimmu.2024.1293706 (PMC11027168; doi:10.3389/fimmu.2024.1293706)
Supplement: Supplementary file 1 [file DataSheet_1.zip › Supplementary Data S1/negative_peptides/14_HLA-DPA1_02_02_DPB1_05_01]

QIFGNWTFGTLVFT
GRSKGFGFVCFSSP
DLYEDNLSFPTSDS
CSVTPWVKSPTGSW
AKAKQYVLKGGGMS
RKFMNPFNMPNLYQ
KDDKKKKDAGKSAK
EVQVTMCIGACPSQ
AEDLGGADLHCRKS
GVTATAADEEEDEY
ELRAFHEDKKPSKL
LAVLAVVVIGAVVA
LMCGRITKRVTREL
LLLGLLLPASLTGG
LSSVPAQKLGWFIQ
KTAPYKNVNVQNFH
YQGFASGNLERDAW
LDLMIAKITSDEPL
GTSEDHQHFTCTIW
PHTWQQKRGPDEDG
MWLQGGPGGSSTGF
RARGGCPGGEATLS
EITKTDTEGKIKAK
MEPDNVNALKDRAE
LLNRPNPLLALPPA
RNQGEEQRGGGTLC
GAGTGLSEVRAALG
SRSQHSSSSSHWHQ
SIQSFSAMALLFYT
PPLDSLNLPLPPVD
EGTCEKRRDAEYGA
SGNSGGSRGDSGSE
PFSLSEQQLDARRR
PLFSSPAGGVLGGG
LSVQQVIDCSYNNY
RDGTIIHLKYPLNC
WEEAAHDLALACKL
FLTQWVIYAIRNLT
ESTTRSPVFSHLSS
ICCLIFLTLSGIQG
RACGQIFCGKCSSK
RGAALALLLFGLLG
AESGKEEDKKSKKE
HGTGFCFDSSFDVH
RLTSESTNQRVLWW
MASPGCLWLLAVAL
LNIAASAAVQAATK
TDMQIMVRLINKFN
LHPQYKAPTENHHN
QAVDQISSGFFSPK
RDCISCKYGQDYST
KAAGVCLMLLATCC
LLAIWVVLPSWLSS
VKLGSCKLIEEVMI
GYQPYNMQNLMTTL
LQAAGNVGQASGEL
AAVVRALPRRAGLV
EDPQAVTYAKVKHS
TVVVKEKMVGGIAQ
NPGFEASPPAQGIP
SCKEAADGYQRCMM
PLSCSYVLTIRTPR
VIGSYSVVLAIDSY
CEDIDECSENMCAQ
KFFAPECGRCQRKI
EPAEFQAKTQVQQL
DFVLRTGEQFSFNT
GVKKDLHDANTDLI
AIFLLLSLAASWSK
DVPRTTQSTSRPKC
FGLGYFYNIHSFGF
RKDVGRPQPGRENF
KDVMWIGFLTRTVL
SHCEMHQCRSDEYN
PQLLIVLLGLSALL
GNKEGASGRPGSPK
SRPHTGPPLPTPGP
ESILLPRISPEEYK
CLLQTFSLCLTAVF
GQQGEQTANGAWDR
EDFIRKLDCKPDQH
LMTEKLSQKNINLI
VIVLGTGLTECILS
PEQELTRLLEFYDA
VEETLKRLQSQKGV
LTNGLNANMGFQTS
ERSILAPLYQCCII
DHIQVGRFDCSSAP
SENPFREKKFFCAI
ESPVREEPGEDFPA
PATGKRQKIEVGLV
AGRPKRPHARRALC
HWSYFQTKWENYLK
PRWVWEKVPDPANS
GEDHSEDAIMMNTP
GELSEGSVWEAMAF
KLKQLVNEDLRKQE
TFSPNITLGPTYLT
EQDSTFAELWRTIS
PLAVKLQTYKTAVE
WALGFYPAEITLTW
STIGAAFLTQTVCL
WVLGLCCVLLTFGS
NESEAARRIKTEFL
GDNVGFNVKNVSVK
YPNITRLYSLGKSV
SDSGKSTPSNNGKK
DTLVEEDTGTYECR
VVLWVGLGVLVVST
ADEEQVESFTSKPS
SWGVCFTYGTWFGL
QMQGVGVDNDGILV
QCVCRKRDNTNEIY
YKVTTQTSLPLFRS
SFSNGRAGYSQQHQ
AAGVCLMLLATCCE
DFDAGVNKSYLYLS
KEEGSWKKFIWNSE
SVTSRLGSVFPFLL
CGRITKRVTRELKD
LSQPILLELEAPLK
EDPDPRKVNLGVGA
VNIVTNRDNAQRQD
GFGNFEEIGPLDSD
IGDEAIEKPTYATK
DCLRSRTPYHVNLL
RNMVHPNVICDGCN
LQQLRKELGDSPKD
YENFRHLLQAPVDD
DDFQVEIIRDFDVA
DVESNLLLPAGIAL
KFVATMYHYLQFAY
MCFGLAFMLAGVIL
APEAINFGCFTIKS
NRDNAQRQDIVFSY
GGDFQPGCGLNDVL
FFAPWCPPCRALLP
FFIIAVLMSAQESW
NELPAPSWNVLPAP
LILLGILVFGIWFA
MRVTAPRTVLLLLS
GTVEGFEPADNKCL
YHNQTLRYSDGDLT
ALWVLGLCCVLLTF
EESKAKFENLCKLM
DSEKSPSHSTPLPA
IVGIVAGLAVLAVL
GMVFKKETEGDVTS
AAGGYMPPLRFKAL
APSPTKRKDRSDEK
NWDLIGRKEVPKQQ
PAATSSSSATRGRG
WRLNERHYGGLTGL
TDCLSTMASVCRVM
EEEDEEEEEEEEEE
AEKDSKPIKVTLPD
EKKKGEDEDKGPPC
EGLPVKNGTRYIAV
WGLCIFDDVIEHCS
LVQGGAFDGTTEGP
LGVQDLFNSSKADL
WEAPQIANPRCESA
EHTGGANSAPRDFA
VAAAVVRALPRRAG
VFFLIGFMIGYLGY
EYEADKQAELAYNE
QKNVECARVYAENA
RKGKTKAKLEERGA
EPKPRMSTYHQVFL
NYTVDTPHGIFAAS
EGSPGTPDESTPPP
LAFAQCSVTYDMES
LQRCIRKRKMVGSR
WFPIFTEVACDELV
ASSSAAPPTLNPAP
SHWPSEPSEAVRDW
MCFGLAFMLAGVIL
EGLKRLAKSDPMVQ
TNGKGISCMNTTLS
INDTLDDIFDGSDD
VYEGEVTELTPCET
LCLFHHHSGFSQDS
GAKFPIKWTAPEAI
SSPSPLSIKKCPIC
SSSNATGNTVAAAN
ETLQELLDLHRDSE
PSPLEETRALLGTV
MIDKNELKQALSGF
ANHSSTRERVANRE
QYCFLLITCLLTAL
PSAGAPPPPPPSTS
PKSTIYRGEMCFFD
LEDKRVRLQPECKK
LGVGTRNGSGKGRS
RAFHGWNEFDISED
AQPSWLVKDAPWDE
TGEKPYQCQYCEYR
WALGFYPAEITLTW
ALSENSGMNPIQTM
GADPGSRGLLRLLS
FENGAFTYYGVSAL
DALGDELLADEDSS
APILSMFFLMCYLF
PKEKPPITVVGDVG
GIRICRQGFPNRVV
TSQLVACTKVVAPT
PANQMVKCDPRHGK
KCDPRHGKYMACCM
KELLHKLHLAKVGD
HTPLACEQATECSV
NRNPNACSYGVAVG
KGGSCSQAACSNSA
APRTLILLLSGALA
VMCRRKSSGHFLPT
MLISVAMLGAGAGV
RISLEIMTLQPRCE
TEKMLQDKVNKTSK
SLRVWFLSVAFLLV
RKYLHLKMCFYTAY
KGIPMAASNLSVNY
ILLVPQSIAYSLLA
AVNLFTGETLWNHS
FFIIAVLMSAQESW
VRPCKMGLCQHHHS
LLGCFALLWCVYKK
LANQGDLDFEWNNF
LPAFNTTSGLPYPR
AARSTKPPRYKCGI
IERFIEPHEMQQPL
ASSSYSNEQQLCPY
DPRALPTLPTATSG
FMETQITTLIISKK
YCFLLITCLLTALE
ALMGGSHGGFISCH
CKADDICDHTLEQQ
YCFLLITCLLTALE
AQMLVQDEEPLADI
QLEYLDLYLMHWPY
QMKELLTENHQLKE
LMTQLFLWEYGDLH
KFPGGSCMAALTVT
KHNDDEQYAWESSA
VLGLCCVLLTFGSV
VVLSIVLEGPAPAQ
VELDSESRYPQALV
LLFLIISVKYDHHR
CCIVTSTYGWTANM
CSECSQVTHSTKTL
GILLLAGLCCLVPV
PENSLLQFQFKYGV
IMAAATGHPFPKVF
EGVGSEVSDKRTCV
HTQLQDVKQQHKNL
GPLTGWRVFLLLLC
LNMCAQKRVAWHLF
KAINCATSGVVGLV
ALLQTVANLDTLVA
DGLYECSCAPGYSG
GTQEITARDSGVRE
LFFPNDEVMNQNLA
EVYEGEVTELTPCE
CEEHPKHLVVGRNS
VVACVGLVWMQVAL
FYSCWRTGLLLLLL
QVTSNSLSGTQEDG
LRAFPQDRPFEDTC
GYDKEGNKLFWIRV
FTEGGSLVLLEPGM
CTFTKEGCHKKNQS
AWMLFPAMLCKMGF
LWVLGLCCVLLTFG
TAFENALGLSDKIP
PKTECERLAGTESP
SSSLEEKIAALFDL
KGKLARSTKEIPDE
SSSLEEKIAALFDL
SQSPQCFKTCSEQN
TSATQNQLLFHMLK
DHCPLGPGRCCRLH
SWASLVLAFLGVCL
ILDKDLSDRSNDID
LQQMKELLTENHQL
LVAALLLGSACCGS
TQQNLPHQTQIPQQ
DFQFGHMDGNDYIN
YCFLLITCLLTALE
SDDESSSDETSNQP
YALFGLFATLGFFA
CPMCSEQFPPDYDQ
SSKMKGLNGKVSDL
TYDPGLDVWGGENM
SSNATGNTVAAANY
SQGLGPGSTVLLVV
WMQKCGCENVIELD
KSLFEELGSSHGLA
SKFEEHVESHWKVC
LQVTWNIILHSTGH
KVFWVHCLNGLFHS
QGHRNLSTCFSSGD
LLSIISSQRERFRA
DDTTSLLRDCYLLE
DGGRQSLMEMQSRH
SMAQAMKGVTKAMG
SRNLARAMCMKNLK
TVGGPAPTPLLPPS
GFPSFNHTQFPPSR
LLACVHNYQPCVQR
LQFQFKYGVPTPTN
LTLIYILWQLTGSA
IEKEGEFTLHGRAI
ELQPLSENATLTLI
IGFLTRTVLENSTS
PAGGAGYKVLALLD
NLTLHQSAQLSVLL
MRFMTLLFLTALAG
GRVRRMFRLSAALH
GAGDAVMYASTECK
CPGNWTWPENSQQT
FMFANWATGQSRMS
FSQVQEQKAVWQLL
KSCQLSDMSFGSLC
FTTMELMRWSTLVE
VCLDFTSSRSGDLE
NESSLSIFSEIFQR
LPLLLGLNAGAVID
QCSLCPSYNICEDC
NYVRVVEVWWDEYK
TILLQYCFLLITCL
YQSWAGTFHLCLKK
LKLPGGSSLAALTV
DEDISASRFEDNEE
RESEAGVGLQRDED
CSDCNGEGEVINEK
ENLKANVTDIMLIL
DPNDSKHKRTDRSI
LGFFIIAVLMSAQE
TLLLLPLLLLLLLR
MLYKDSCNRKSNQQ
RLVLALALILVLES
RALWVLGLCCVLLT
ECIAAANAPYNQTL
REAGMRAIYNVSQC
HPIHTEAVTGVVGR
TLIDLSPVAAILPK
DYMARTPHWALFGA
QSLPSSRMAPLGML
EHVHNASAHLTFNK
EDLEDLYSRYKKLQ
VPEKFEPTHPERGW
SLIWVLLDMFLLLY
PGGSSMFGLFVEHG
GRLLLLLLVGLTAP
QARSLLGVAATLAP
ITDNSSSSDIVESS
PHHVEPLERLEKLL
LSVCPKYHLMKDAT
AAPAGRAMPSEYTY
IVSPLCGGFTWPSC
GVAVTMEPCRKQID
CDAEGTVYFTQGLG
TAHQPGPNAPLSWV
WIEDVRKYAGSNIV
GSVVPTVQEPKDVL
RYVHQNFSSHYRAT
MQAPADKIPAGLCA
TRLPALTVHVTQPK
IQGQNKEMLAAACQ
KTQIMYKWIEPKIC
ADEIGSDNWLANFT
IGGGDTATCCAKWN
GSFDGGDQGILNTF
AMGYVQPPPPPYPG
LMTIGFILLLVFGS
DMNRNQGEEQRGGG
VNIIVFRQINQFDL
VAKLEDPREKHFNL
KKFFTDRKTHLYTL
VVPRVEKGYKMDAP
DKTGTLTQNRMTVA
SFPPLAYSTPQPPL
TSSSPRWTRLPTRW
RSWEREWHNQSEKD
LSIHTAITCFFLQI
MAAGLARLLLLLGL
TVCCCCGCECLEER
DMLKFESEKHQDIL
IKMIFDVESMKKAM
GGGDTATCCAKWNT
GTCVTNLTCCMEHG
MLEARIRILTNNSQ
AGLLLLLLLAAACA
ILLLILSAFITLCF
PDVCGEGHCVNTVG
QLLCGAAIGTHEDD
GYLGYCKGVEPKTE
ALPTLPTATSGQRP
SPVVRGGFNWGLHF
GYAIPTVCVGLAFV
QEATVGKATGFLKN
VYLTWPVPNCAEGC
SRMTVDESGQLISC
PMALEQNLSDLQLQ
LTPSASLPPAQLLL
REVHLVQFHEPDIY
GSHSQGVAYPVRIE
AYAYLFKYIIIGDT
GYPFQCLGFTPEHQ
SVGGLGDSFYEYLL
GRVLQQYRALGWTG
VLFEAISLIIHHDS
KGRLVECLETVLNK
GDGDGTVNLKSALQ
ITRITAPTLAPGNS
LFRTMGLRHLPVVN
SLQRAWTVGWCVEL
SFEVTPSSAGPWAN
TVPSAVFDIHVVYV
EARIRILTNNSQTP
SGKEKWWDGQRDRK
ITLFLLSVCYSATV
AQILELTIRPPPSP
CITIIGGGDTATCC
VNARTFAGNTPLHL
PGCLWLLAVALLPW
NPCQNDATCLDQIG
APQLLIVLLGLSAL
GDNVGFNVKNVSVK
CIMAAATGHPFPKV
IYWINKLQKEKKIL
YYSDSIFFLSVAMH
TEVPNTRSRGHHNC
GVRPQPAPFSSLNS
YAMSNCGWAQEERQ
LFLLLLLGTWAPAP
QYQGLSQDPNSLSN
PEADNLTLRYRSLV
FGLFIILLVIFLIW
RSRCPDGSTCCELP
LGISLNMCLLGALV
CAPQHGAPGPGPAD
WSPAPTALASGSIA
VEASDDANSYWRIR
GTCVEWLRRYLENG
LLSGALALTQTWAR
VRLLTGLYRDTQTS
RHTRDSEAQRLPDS
METARFFKSDFEEN
SDYTIVLPVIGAIV
QEPGTVTALPLHPT
YEERNITGTRVKVP
AAKVLCELADLQDK
NDCDEEFQYCLSKI
MSRILRSPSLGTRW
GNHFRGTSDYDDVL
QDLEFQWLREETGQ
SRWSASFTVTKGKS
PPNYGKPDPKIIEN
PDACRGMLCGFGAV
YCKFHYKTDQGIKN
EKGIKELNLEKDKK
IPGFNGSEDCAALE
PINLAAIKMQTKVI
EIKILLEESRAQQK
GLVSRNALGSSFIA
GCELNGCANPLGLK
INAFVTTPMCCPSR
DNQHQDEAEGDPGN
TTVTTMKPTAASNT
WYINCFGCETHAML
TITVNGCPEFRARA
VQGRENNKDYFSPE
VWQVTDMNRLHRFL
ILSMLTNQTGEAGR
APQLLIVLLGLSAL
PLLIALGLLLAAPA
YDHSKDGRWTELAG
IWKLLITIHDRKEF
LWCQRKTAPYKNVN
FVFGNLPELNMCAQ
GFVLGLLFLGAGLF
GFLYMVCASQETFG
DGTFMPSIDVTNES
MKDVPGFLQQSQNS
YIMLCRKTSQQEHV
CISLIWKCDGMDDC
GFMIGYLGYCKGVE
TSSSSADSTIMDIQ
LPCENKSKAVEQVK
LREGHRMDRPPHCP
DYKQYVFGGWAWAW
VSRGANWRWFHSTQ
PQVLAFGLLLAAAT
LLLLWLIAPSRACT
TDDIACINPEHCML
YCFLLITCLLTALE
KDNDTKHHCRACGE
QSSTRHFSKSESSH
ETAPRTIFQRVLDI
QQSRGLQEIEESLR
PPARRGGAGAGGGW
CVGKTSLVLRYCEN
EFVYEKLDRKAPSR
GKGCDRDTYSEKSL
RGVSMGTPKLLRTS
VPKTTGSAYTYSYV
NNGSLSYDHSKDGR
GNWLADQIRRNRVV
MRGPPPPGMRPPRP
QALQKDLNLMAPGL
WYTGEGMDEMEFTE
VPALSHNVTENDSC
QSDDLWDSFNEVTN
FSAVVNIEYVDPQT
STISGGYAEYALAA
NYFLKILKDLWCVR
GSLDSPPTCVLPDS
LDIQEKKLINQEKK
RPNQEGIDVRQELL
CIDVGWWEGELNGR
LCSIFLGTSTLLVW
SESCSASALQARLK
GTGCEPEEAVMIGD
FNKMPLSVFPYYAS
VVTETCMDEAQIAA
HHHLVLTAVDGGEP
YDQEDREDEEEKAD
MLAQGSQVLESTPP
EEIPKLMKEISSTK
FEPITVGLAIGAAS
MCFGLAFMLAGVIL
LGAVRSYALELNLT
LAWSACYWRDLLRI
KGSMRDKAKEEELR
TAHTAKQDTVELQN
WTPVIKDVMEDAVE
LKKLLMSNGNKEGA
TLHQSAQLSVLLTV
APASGALRRLTPSA
SEHDSDESSDDDSD
IPCQNMELFAVLCI
KYNLIFIPSVGPGY
PDATPLLDASSLEY
YIISSCYTLIWDLK
FTLTMESDIKVNGY
DVDLVPENDFNLYK
KGACHGQTGMFPRN
RFHKGDVLITASTG
NVTDIMLILLVENI
AQVYVQTWSTQNLS
VDYDRQSGSAVITF
FEVNIRFVGGLLSA
LRNETRRVNMVDRK
LEGQSPPQSLPSTP
TDIMLILLVENISG
ARSEVQLKKCISSS
QQLQKELAGAHRTN
QGQNKEMLAAACQM
HLKLQAFSAAIESC
PCCIVTSTYGWTAN
FLSLPVLVVVLSIV
ASSPVPLPPVTHLD
LIHHHHDYHHILHH
VNGKIIVWDVAAGV
YNCPNPTADCKTAV
IPPGGVEEKAKNNA
NMRKITKGNVTIKL
GKKTLQRAEHPKTH
HVPSDHTNETSNST
PVLGEDYYSVENPA
CRECKRKVAECQRK
GAGRTGCYIVIDIM
KAAKDVFNKGYGFG
YVVEPGYLGFTVHP
SLVLMPYCKSLDIF
VLFGLLLVLAVFCH
NERHYGGLTGLNKA
WIGFLTRTVLENST
EEAVQMMTEAVEDL
WFEGQGPNDTCSQL
MVHPNVICDGCNGP
MCFGLAFMLAGVIL
LVTLILLGILVFGI
REVMERDAKDYADS
LQVVINGLNSTEPL
LWVLGLCCVLLTFG
NVSMVEVTDFPFNT
NVEHLSAGCPHVTL
KKDGADFAKWRCVL
EEAQSSEDFNMGSS
NSGSQLASLLKVHL
GFLTRTVLENSTSY
QACCRGYLARKAFA
PGDNVGFNVKNVSV
LQVVINGLNSTEPL
DDLWDSFNEVTNQT
SLFLFFFVLFLCLF
HQDFPSVVLVGLGK
MDGAMGYVQPPPPP
VAQGYGSLGMMTSV
LGPGPGPTTPLFLL
NPNTNDLFNAVGDG
GEPPYLNENPLRAL
YRGGFLLIEFLFLL
TEEVLWVKVNINMN
EEKEAQSQLIKSDE
TIDLKHEIALYIWD
QLDVPHVITLGLVG
LETHMTPEMFRTPL
YLARKAFAKRQQQL
NASLGLRFRRQLLY
SNHIPHGKEQIKRG
TPIRSPFKESCDPS
ANAQLSNPKINPLA
EHDPSPEEQDREWK
DCISCKYGQDYSTH
AGLISTALAGPWAN
SVYESCVDCVLARD
DAESQQGGGGNPFH
MKKLVAERDIWSSA
QHPGSDMRQEKPSS
AMGSGTAVAKTASE
FGSQHQMDVAFLEK
VNKEVERVLKEFHQ
PDRVHNPGHSHVHL
RPELIESAMYLYRA
FSCCVLVFLLFAVI
YFLVSIAGLLYALV
HYDENLLTSSVVIV
VMMEGGRSKGFGFV
ATKVSASSGATSKS
VVLDGRESTDDHAI
NWFIINVIKLVWRY
ICHPGYHGERCHGL
TEPSKELSKRQFSS
EQQQMQPLCFNCPI
RLPALTVHVTQPKD
NKEMLAAACQMFLG
EVIPNSNFYVSRTA
RLKNLPFSFTKLQQ
KPEKEPRRSGRATN
GYMGSQSVSMGYQP
EIEWITEYACHRDY
GGGGGAGAAGGGGG
PLLGFRVPPHPTGA
EALIPVINKLQDVF
KRMLNKRPTLKDLE
TPETLCHVGVPSRL
CGLCVCPCNRTKNF
PFENCLLRPGSPAR
VQDYVSVEYLPPHM
RQKKEESTEEVKIE
IGYLGYCKGVEPKT
WGSPGGEGTGDLDE
LALLLATLLAAMLA
SDSTQVPCWLYRAI
ALMTAVCKAAIIAD
RNLYADIDAAWQAL
ASLGRVSSKVFFTL
ELVETRPAGDGTFQ
FIGDEAIEKPTYAT
CEKYGLEECTCASS
TVPMPMPMPMPSAN
FNVIAIVDPLTREA
DDGNVGEYEADKQA
HRKENQGSHESPTL
TPEDFSNLPPEQRR
EPLERLEKLLTKEQ
CPPPPPPCPPPPPV
DASLPPQQPYIAGQ
AYWPGRVPVNVTST
AADYQRKSRKTLCI
EKELDVLQGRVAEL
TIGAAFLTQTVCLD
KGNRESDGFREEKN
RSPMSPPPPPLLLL
SVPAQKLGWFIQEY
RGGDHVPVSHEQPR
SKRLLSDSLPPSTG
HIESAYPGGRVTEG
DNGHDSDQVFEFNG
DGCTLTDEQLLYSF
LGKKDVMWIGFLTR
PVLVVVLSIVLEGP
VPVLGFFIIAVLMS
LLLPLLLLLLLRAV
KLADYNGDDGNVGE
IVGQHSSCDVPGGG
QDAQALFQAGELKW
RAPDWVDAEECHRC
PLCFNCPICDKIFP
YVELCAPCEIMYSV
DSLFPILLQTLSDE
WCAIAILFAVLLVV
MLNARTWMDALLAF
RGGEERVGEEDEEA
VGSGATFSHYYYMI
GGDTATCCAKWNTE
MPTEQAEGFYNSFL
YKDIASIHWDWKIA
GGDPFNGTDFIDCL
GCDSYTPKVIQCQN
GLLTYWFLFRKKKE
REAEGKPLCSGRGD
RARACRVLPWALVA
LCEDVELQDGDLSP
EGPKHWSDSRYEHV
FLIGFMIGYLGYCK
IAEPLQSWQPPREA
VRTDEEEEEEQDAS
NQSEKDSYGYIFLS
NMTGMAGLAGLKHD
KENVNATENCISAV
FQRYRLVPYGNHSY
ATGTAAAAATGRLL
LLDYLQENPKGLDT
MTFRGSVTISVQAL
HKCGSLQLVDLAST
PVAIPMSSGDTEDP
ERIEEVTKKGNEAV
GYLGYCKGVEPKTE
NTLPKIEQSQHLFQ
LELEDAVRALRDRI
TVLKANKQTAEVAL
CTTRNASYCDKMSI
ETHRLFPNTMLFAS
ENGFSYPVISYWVD
MASTSYDYCRVPME
FKSPMNTSWCSFNT
KSEGAIQVNFTLVR
FTSAGSAVLLFLAM
MVKCDPRHGKYMAC
QASEHPKIEFYLKN
CRVATTLPVLEGLG
LSKMRDFINKQADA
EVEREAEKKREAKQ
EPLWNIQATIELQT
GVEPKTECERLAGT
GGTAGMAFVGTVCS
GIPAPQEQVTVACE
NTKCRCKPNFFCNS
IIALASVSVLAVLI
TPYTVSPAGADRVP
AEVQAQMEEEYLRS
QMEFLRNNRTTEVP
SPLSIKKCPICKAD
LVAVLLADLLALSD
TQKSVNWLLWAMLI
VLGVFNHVHFGQRH
VFASEFEEDVGLLN
YRRWKLGDDIDLIV
GLDEMYSDVWKQLK
HPNLTSMTFRGSVT
GFFLLIVVLTTLAA
YEPVSDSQMVIIVT
SCCVLVFLLFAVIC
SFDIPPQEILTKDS
DLSCRMHTCFDVYR
MTPSKGVLFYGPPG
KYCKKWQDEDGKKQ
EGSYGVPLWIIILA
KLRGYYNQSEAGSH
CWALGFYPAEITLT
YMYSGGGSALAGGA
KMKSVIENAKKKEV
FIEPLERGKQMEEE
CHESCLDEEVEGQG
IMVVGITGAAVVIT
ILIAAVGGGVLLLS
GELLRSLSNSTARN
YYATNSCKNFSELP
EMDLYEDYQSPFDF
YSGTEVPLQWLRSE
ASATTLDQSKAWNR
TESVEEVVREVCSE
DLDCTNTMYVQFSL
IGGGDTATCCAKWN
GPTVDLGNVPNGSA
ATVVTTITGLSTSA
PGPPSGPAPRKKTQ
PAAETIPQTQEIIS
KKRLDKLELRTEPG
ILDAENSKAEVETL
WVCVAGAGFFLAFL
WWNDLWLNEGFATF
RALALALVLALLVG
DGGEDDDANCNLIC
WITTQCRKDVGRPQ
DGSDDEEESQDIVN
NVPTTVFTPLEYGA
ASDLLLLLLLLPPP
SSCLREVENPQNQL
DACLRADRVMRAHK
YTIVLPVIGAIVVG
IFRAEDLSVILKAY
TFVVIDAMLDMMHT
QVVKGKEAGEVRVC
CGAKTGKYSLGDCS
RALWVLGLCCVLLT
RVLYDYDAANSTEL
FSCCVLVFLLFAVI
GLKDHIKEIQRCRR
IRLQDCSALCEEEE
RSPMSPPPPPLLLL
TTMKPTAASNTTTP
ASPCAWNVCVTRKA
SSCRECIESGPGCT
ERFNQTMQPLLTAQ
GLKLSNAAHKAVLH
RPGSPKMEGTGKKA
TPPCARWAQLSEVL
VEIGKEGLKFENGA
DPCEAVLVESIPEG
DFVFRCNLPPTTGD
PSMHPFLAAHGPAF
EARIRILTNNSQTP
LPDVPFSATPVNAF
RPFGVSLLICGWNE
AASGEIKITPWFKI
MGYVQPPPPPYPGP
HVLEEVQQVRRSHQ
PWGISATAALRPAA
LRDEDDDLLQFAIQ
TILLQYCFLLITCL
MVGFGANRRAGRLP
AEPWFSTFEHDGQK
VLCKMINLSVPDTI
TECERLAGTESPVR
LSEPTMQPPICVGL
ITGFPEAQALGLEV
AVAEEEARKAHQLW
SVDLHTHCSYQMML
NLANSSLGFILADA
KFLLTFLVALAVGT
ALLDHLRLLRSNSS
MRLIRNIYIFCSIV
EAASTECNSVCFGD
EGGFKIHEADINAD
FASLLTVALHGKLE
HIQGIIQDVIFPLM
ERVTKVLNWVREQP
FEKNRNNALDFVTK
CFGALIGLCACICR
EIALLESIGSEDVE
LHLQLQSKHDAATC
SRGATRPNGPNTGN
GYDSEDDTWEPEQH
VVKGKEAGEVRVCL
TRKVTIAGFDLSSY
GLCCVLLTFGSVRA
HESCLDEEVEGQGF
VHNNLPTTSVIMCF
IILLLLVLRKRRDS
ADSLQRAWTVGWCV
DYKGPNPRELLEPL
VEPKTECERLAGTE
VLIVALCFGYRMLT
RMKLLLGIALLAYV
FTVQDSTAMSWWRN
WKEAKKNYYTQKLH
ILEAKDQQKHFPPL
RLVAEQETEPSKEL
MYALFLLASLLGAA
GIPSITQAWGLWVL
WCVSPKGPWTCVGD
EVHIESKHDEAEDA
LVLPCHLSSNLAHA
NETWAWKNATLAEQ
LPLSLAACTKQWDV
HCNLCRRGFYYYQR
LTELEESIETVVTT
VINLTEEVLWVKVN
TTFQRFEVNGIPEE
PNFMLFEKCEVNGA
TSALLPVDIFLVSY
ESEKDEDGFLYMVC
GMLAGAVVIIVRAP
PWGISATAALRPAA
MLWLFQSLLFVFCF
HTNLKKKFSCCVLV
MSNGNKEGASGRPG
YGPPGCGKTLLAKA
ESHWKVCPMCSEQF
SQDRLINLDSCIDH
ALPLLGELPRLLLL
DGQRDRKAEHWKHK
MKMRFLGLVVCLVL
KSEFSDVDKLAFKD
LPEPLELDKPISTN
ALEAGTAVELLDVF
ALLLLFWLGWLGML
QNGTVLMEETAYPA
MNAYVAYKVTTQTS
VCGVCGAGFSRRAH
YNGDDGNVGEYEAD
GWILVAFSFLFTVI
PALTVHVTQPKDGG
RVWVFAAIFLLLSL
QVESRALTMFRDIA
SGGWNDVACHTTMY
RIRKFFRGSGRVLA
LHTVRASLEDLGWA
ESGQCSCRPHMIGR
CKGVEPKTECERLA
VEDSAESEDGVSAS
INKPGPLFKPENGL
YNLTVLSWDGSVQS
KMKFPPKIPNRKTK
HSFRKACSGVFDCA
VEKFVATMYHYLQF
CDCEFWLAKRRHHC
DEREAVQKKTFTKW
SARDMWADYILFVD
MIDKNELKQALSGF
VETALSSMGGGGDA
RWRTILLQYCFLLI
VVFTNPSWDAEVIR
LPGSAIQALVGLAR
QSLMQAPLLIALGL
VLSIVLEGPAPAQG
VKNEVEKLPRQQRK
SRVFSLQQPPPGEG
NFDNPWNFQNIPKE
LSGIIIGVTVAAVV
NATLAEQAKLPATE
LIHFSAKDVINEAW
NHIPHGKEQIKRGG
ETREDMDAQLLEQQ
QNYKRCLEILEQMN
AMKKDGLVGMAIVG
TTLPVPGMHFNCSP
INAIEQDYRLPPPM
SASFTVTKGKSSTQ
CRANSATSRKRRVL
SLGRVSRAAFPSPT
PPVISEEKGPCYRL
WPGVKLLTSLLKQL
VIVVAVSVIMVIYL
PRRVECSGRGRCRC
PECRLVKETRICEV
DCGDAESRKLCKKM
ILSLILEYTWLEAV
KDVLMNNGLKMDQF
LLYRTDFFPGLGWL
QTHGLLGQFFQPFD
SNCGWAQEERQSSS
KLLTEVHAASGSLP
SWACCQLPHAVCCE
NTDGSFRCLCDQGF
PPGASLATESRQEA
RQSLMEMQSRHGAR
WHVDQRPFVGHTRS
LVEIILHVVRQMTD
LFSYPESGYSMLYS
ELRAEDIMEKDWNN
SLVGPVDPSSGQQS
VTTKAKQLKDSVTC
NPDYLGPAPLEDIA
KSELLVEQGRLQLQ
VEDYDAADDVQLSK
TQFPPVASSGLPSI
AVYYDNPHMVPPDK
QATTLKRNNTNSSN
HIEVNGSKIGPDNL
GTLLLLPLLLLLLL
CVGPGAHKGQSVIS
LLCPAQVFSQSCVW
SFVRGHLREGKCHL
EKLLTKEQLKIWMG
QAQAQAQAQVQAQV
KEVKEELSAVERLT
LLLTVVFGFLYGAM
DRACPDGFVLKNTQ
EFDSAIDLVLEEFS
MVVGITGAAVVITI
LRVNEYRFAWVEAD
VLGLFLWFLKRERQ
LKDSLSRTTNIQGI
TTILTPNGNEDTTA
AQRKEPEDGRLVQF
DANEEVEALIVKSP
WKIGVYSPVHCIKT
TQVPMVVMPHGGPH
VEDAHSGLLKGNSR
SAAEMPLFKLYMVM
CQREQELQKENLKL
YTGSACDCSLDTST
CMYDFDLGYVQGMS
RAKETRKRALSRLK
SGQALKGDGGLYSS
LSTLNVLVTPELLE
SPGCLWLLAVALLP
ANYDVELLHHKDAH
GILSVMLIFAFFQE
KGTVEGFEPADNKC
LEQNLSDLQLQAAV
GLGITLISWFTSLV
MGLQACLLGLFALI
EDDEDDEDDDDDEE
SMGLQLNLTYERKD
SMGFGHFYGTIQIQ
LPEFYNIPQGYTVE
LQKASGSLPYTQTL
WRPAEGRNSNACKK
RLPALTVHVTQPKD
NYFKSKPVETPPEQ
LLCTLAVLSAALLA
TAIDGLSLDQTHMV
GSGGGGSGGGGGGG
KLADLCTGLQGFLI
QPKDFHHHHFPDME
LRRAAVGRPLDKHE
QEKTEGPTPIPSLA
SCRDRTQEFLSACK
VRPRPSWITTMYGG
FSDYFTGYFNGQYW
AVAAIPEGLPIVVT
IQTKPTGTQQSTNT
ADARNMGADLCRQD
YGKCYYCRETEPAC
LLGICWCQCCPHTC
GFPSFNHTQFPPSR
GTEVHTDTNKIEEF
EDTRLSASEMKQLI
LEWKEPPSMRLKAR
LNQFHDVVTGSCIQ
LADLQLEYLDLYLM
RSTKPPRYKCGISK
KYKCGLPQPCPEEH
YQSFQVSEYVLPKF
LTVGITDPEKIGDG
LKLQAFSAAIESCN
ILVVGGVVWKAVGW
QAPLLIALGLLLAA
ISKCQFGLAQECLH
MKLLLGIALLAYVA
YTSFWNDCISSGLR
TEESPYINGRYYSK
DGCLNVIDVQTGML
LKAICRVLSIPVRV
KSKKEKDKDSKLEK
LSAPMGSDPPTACC
KTCCFQYSHKPLPW
VTSPCCIVTSTYGW
QDLFNSSKADLSGM
PVLVVVLSIVLEGP
INTLFITGGQFFAS
VFTESEKRPLSIQD
VLKGRKYTLRCHVT
IKQLQLSPRLLEVT
AGTAFDFENMKRKQ
GGDTATCCAKWNTE
APEVVTRKAYGPKV
IDQLIEGHQWLERN
VFGLLGNILVVITF
TSRNLARAMCMKNL
EAQSSEDFNMGSSS
TSSAPYCMHHSLVE
SATVTFFKVKWIFS
ATGFCCSCVAGYTG
DPTDTAPGEQAQDV
DQYDPLYSKRFAVF
SDEPWTLGNPNHDG
KDFSWWRHSLITVS
ASSPVPLPPVTHLD
IAQYGLSHYSKNLT
AVTVAWKADGSPVK
NVSMVEVTDFPFNT
IFITLFLLSVCYSA
QVDVSNLQSVFRAS
GQNPPLDLETTARF
NGLVCLLSNRDEIV
QLLLLGQTDRAVQL
NRNNALDFVTKSYN
QSRQRSRPGRWHKV
ALGFYPAEITLTWQ
ILYLNGDFDGGNFY
VYAENAIRKKNEGV
DTKVLIEDTDDEAN
LGMSSVTSLDVTLC
ASGILLLLWLIAPS
MQSLSQNPDLAAQM
LSRAVCGTSRQLAP
KSPENSLLQFQFKY
VGAILFVPGEYSLK
TTAASTPDAVDKYL
TELDLRPQGLELFE
SCSQAASSNSAQGS
RGDVGSADIQDLEK
FQGTIRLTILDQSE
LQDLDCSSSDDEGA
ALILGILMTIGFIL
VYSCPFDGMITETK
SVRVAAAVVRALPR
IPCKPLFFDLALNH
QVNATDALGVPCTE
VGLGQLHLHGGRGV
QAPLLIALGLLLAA
ESPVREEPGEDFPA
GWLLLAELWAELEP
ANYWWLRHHPQVLS
AKNLVEKGVLTTEK
NEPHLLRTITPETL
NETRYPHSVAKSQC
THHPISDHEATLRC
VVAVAVFLLTFYVI
VSMVEVTDFPFNTS
ILGFWGGCRVWVFA
PRITWEHREVHLVQ
WVEENLDFNVNAEI
VNYTATIDVIYEMY
GTYGVRAAWRRLPQ
SATETLSEEEQEEL
ADKVRRQRPRRRVC
VVIYDVLDGTDAWD
QALQVTWNIILHST
LTVPSTSPPSSSGL
HHLVPPEIIQSLLM
FIYLVGLEEVVQNL
SKLDAEKLVGRVNL
LAVVVIGAVVATVM
PWGEVEWTGRWNDN
LGMLSPSSRGALMT
LQNCATHTQPFWGS
INGKARKHGENYSV
ITCLLVSFAVICLV
RRLAVRRFGSRSLS
ALGIPSITQAWGLW
ESAMRLENKLTLLG
LFCALLLSLGRFVR
EIYYTSRPPALVAR
GTTFAAAMYILGAI
FDLVEEVQLNFYQF
GRVSFGAFLDVAFI
LILEYTWLEAVIFL
RLLVPYLMEAIRLY
HQHQFQTGIVSDHP
DALGDELLADEDSS
RRNWKGLIAQVILP
SHQISALVLRAQAS
SSWVCDGDNDCRDW
LFLQTYARGRTTYQ
PDLCAVYAVQVRCK
DEISILLLGVAHFK
PKSTIYRGEMCFFD
DVMWIGFLTRTVLE
QCLGFTPEHQRDFI
IRKLADLCTGLQGF
TLKEMFPIEAGAIN
LKNSVEVALNKLLD
LAPSVVQAVEPISL
EMPDTVLQSETLKD
PGGSSTGFGNFEEI
GWVKSGLGSGPKCC
GRDSNIPGSDYINA
LIISFLFSLGWNWM
MPGPRGAAGGLAPE
TVHVTQPKDGGFCE
GDNVGFNVKNVSVK
RVEDYDAADDVQLS
RKYAGSNIVQLLIG
IQTMTEVRARQVKE
PAPCYDPCEAVLVE
RLLLLLLVGLTAPA
FHLPINSRKCLREE
LIASKELELITLTV
FKYIIIGDTGVGKS
VHNEANGIKIGPQQ
LWPVIIFIILAITR
VCMAFAGLTADARI
SAFSEDDGDCQGKP
RCLWLWGCSIPPFS
ASAELVIGWCIFGL
MASTSYDYCRVPME
RHEGQEPFLQWLML
GERHALLEEENRVW
DIEENEDAGAASLP
ENFKLRHSAPGLLS
SATVTFFKVKWIFS
IPKFVSFLGRTDCS
KRRDAEYGASPEQV
FYEKDSEGSLYPDG
DLHEAVPTVVGIPD
MVCLKLPGGSSLAA
KLCEGAADDPDSSM
LNRGLILDLLDKLK
TTDHVIVLASTNRA
GCCGSDYKQYVFGG
LPKAGGSPAPGPET
GLIGGLTLLLLLTL
MNEEYDVIVLGTGL
VPSTATVVIVVCVS
AVKDYIRTQIISKK
EMCFVFSDRYKFRT
LRTAAQKAQEACGP
EFLIFEDRKFADIG
ILVAFSFLFTVITF
YSCPFDGMITETKG
GTVEGFEPADNKCL
LYYATNSCKNFSEL
EFLGRTGGSWFKIL
RVIDTFGTEPAYNH
FEGEVKAKYTAQMY
FDGSGPYSTLSSPQ
SPLKSDQDYILKEG
ADNGTLFLGILKNW
EEMGKLALEPGENF
KSWGLILLFYLVFY
PGMLEMLLPGQPEA
CDYENVPTTVFTPL
ASSPVPLPPVTHLD
QLAAVRLYVELHRG
KILFKDVNRKLSDV
EKENEKSKTSDSSN
SMPLIITIVCMASF
IGALLGHSSCQNPA
LTVHVTQPKDGGFC
FVLCIILSAFIMVK
CCAVPGGGWAMGFV
GYAGNGIICGEDTD
SLGIAGILIVLSSV
IEDTRPAGCAEQLV
VNVTLCEGPNKFKC
ERGESFYQDRMNDI
FPLVQGVAIGGSYG
NWCRRDKKQCKSRF
PEIEICYDRVTQHL
ATVTQEKSRMEASY
LQNFLSMFQKIILR
RLEHDVNIQFPDKD
FPNGTEVPNTRSRG
PLVMWLQGGPGGSS
LSHSTYVFLMVLFS
VLLCEAATSDMDIG
LEDARREKKKTVDV
FVKRWKSYLKGSRA
GASGSRNFSSCSAE
ITDIQSCPWKRQAE
RNMTGLDLAAVTCP
RFDVHDVTLHADAI
NTTITANTSDAYLN
LTPSASLPPAQLLL
YKVTTQTSLPLFRS
LERLEKLLTKEQLK
FYIVTMVVMTIIVA
LGVGAYRTDDCHPW
QSRDCFGCLREWCD
FIRELKNLFVLSFL
ASGAALGMVADCGV
EAILEGDFSTKSDV
LGKKDVMWIGFLTR
KEQLKIWMGKMQKK
TYGLRGICYFFIEV
ETGRLGQCGADACF
NLRIALRYYNQSEG
QHQFQTGIVSDHPA
LSERQEIFTHIMDQ
GRVMLPYSSGILTA
TLPSQDASLPPQQP
KCDPRHGKYMACCM
VAGLAVLAVVVIGA
LSFLLYNYDLPVPV
VLQNPSLGSCPSEV
KFQIPCIVPELNST
FLIGFMIGYLGYCK
MQDNQGGAPNYYPN
LAPFTEGGSLVLLE
GDNRTYQGFWNPPL
KQEGVYAWIGINFV
AWNDNGKEQMVDAS
IPCSRKNAKEVGEA
ICSDDLQPNLNLQT
KKDGADFAKWRCVL
GFAIGIVGDAGVRG
LDGTGWEGGDEWIR
GSGDHCRPCPCPDG
KGGGKKSGKKSYLS
AADGYQRCMMAQYN
HLCSECSQVTHSTK
CIERIPWIAPECVE
SCVKADKMTRSHKN
DMRTISFDIPPQEI
ARLQQLGLFCSVFT
IFAGKQLEDGRTLS
LLGLSLGCTGAGGF
ANPLPTNYTWYHNG
LTLTCEAESSQDLE
LRMYPLKPTWWFCA
LPLKWSLATMSFLL
VVALVISVCGLGVC
CRASSFYPRNITLT
GTGRVRLPPAGFAT
VPFPTMVALLCMWF
RSYLMTNYESAPPS
RVPKTLVLVVAAVL
GEQVTYTCATYYKM
LIWGLMLLHYTFQQ
ELIGCQITQGNDSL
TNLKKKFSCCVLVF
