# Supplementary material for: MHCII-peptide presentation: an assessment of the state-of-the-art prediction methods
Source: Front Immunol. 2024 Mar 12;15:1293706. doi: 10.3389/fimmu.2024.1293706 (PMC11027168; doi:10.3389/fimmu.2024.1293706)
Supplement: Supplementary file 1 [file DataSheet_1.zip › Supplementary Data S1/negative_peptides/14_HLA-DQA1_03_01_DQB1_03_02]

APPGTGALPPAAPS
KGKKDRDMDELKKE
PGPPMMDGAMGYVQ
QDKVASVININPNT
YGQFRVVSWIITIW
SVEEVVREVCSEQA
RLAGTESPVREEPG
LEKVINETWAWKNA
SDSAGEECDAAEGA
PFPGLTPRPVPSLP
TMMFSLDTTSWEYP
RPPSPINLSRSIDA
PLNKTAPCVRLLNA
TVGSYSCRCRPGWK
YKKDGADFAKWRCV
SMPAVNIQYEVIGN
RSDDNEKALKIRLQ
TQIVLLGLVTAALW
DCIMLSGETAKGNF
AIPADSPTDQEPKT
ICAGGQDRCSDAAG
CWALGFYPAEITLT
TVCLDDTTVKFEIW
TSDSAGEECDAAEG
LPGDNVGFNVKNVS
ASSPVPLPPVTHLD
VETAEGVALTVTGV
MVAALSAIRANCHQ
TALIKAVQCQEDEC
APQLLIVLLGLSAL
ILFAVFLILLLMYR
MTGYLPLGFEFAVE
FLLTFYVISQVFEI
ASFTVTKGKSSTQE
VGILFAVFLILLLM
GLIACSVLWVIFAF
MRFVVALVLLNVAA
SIMRRVNHKDPHVA
YVFRGTKDLSAKQL
RALWVLGLCCVLLT
CGSERLTLRSPLQP
DLCSVCEGKGLHRG
LFAVFLILLLMYRM
AGVLQALLIVLICC
IKDGCIVERGRHEA
GLVGIIIGTIFIIK
CLTEKEDSPSESTG
GLVGIIIGTIFIIK
HATCENEEEMDNLK
LLILLSRRFRCGGN
KCVYETWVCDGQPD
EFQIVLSGRGFMLG
ISAGWEPNEENEDE
ETCSEKSTNLHDYG
SGTSMGRYSCCYHP
ASSPVPLPPVTHLD
VRFDVHDVTLHADA
SRWSASFTVTKGKS
AVLAVPLERGAPNK
FSWHIACNNCQRRI
AEGTSGDWEVAIQR
GYPFQCLGFTPEHQ
LFAVFLILLLMYRM
RVCENIPIVLCGNK
RWALLLLFWLGWLG
EPLEHVVDWARDGD
HLAFWQDLGNLVAD
KAAGRYHNQTLRYS
GNSADAVTTTETAT
AFTTREGRRAAAYN
LTISKVLLSICSLL
PSSDMVLHPVCHVR
AMSRGDNCTDLLAL
QEIVEGMKQKMWSI
PNVSDSLLLQNIFQ
PFLFTLVALLPPGA
THHPISDHEATLRC
LGDYYQGRRITITG
MIVLICVIVFIIIL
SAQGSDESLITCKA
LPGGSSLAALTVTL
GVHEQKQQVVKFLI
APCCLWLLGAVLLM
FGILLWEIFTLGGT
MVAALSAIRANCHQ
SRLVLALALILVLE
CIVAEIIKKVERSR
FPMDFNVTLRLRAE
YQRKSRKTLCIIIL
FDVHKKCPLCELMF
AGPNMPQVPNYNLT
PTEEEQEQGEIGAC
DGEWEAPQIANPRC
PPEKPKNLSCIVNE
FWIILAVAIIVVSV
SRKILRSMSRKVTT
GLVGIIIGTIFIIK
SKGLGPCGWILVAF
LPKGDAEKPEEELE
PPGPGPGNTTRFGS
FALFFFFQGLSTWQ
DNWCRRDKKQCKSR
KQKRIFQTLLLLTV
GILSVMLIFAFFQE
EPLARDPVKLPTTA
QLCDFNPKSSKQCK
RQQQLTAMKVLQRN
NGMCSRKQKRIFQT
TTAASTPDAVDKYL
SIATTTTTTTESVE
SDEPGTAACPNGSF
ALWVLGLCCVLLTF
TPKDSTGKSGAEAQ
ESAMIALLCLFGGV
DLCSVCEGKGLHRG
LCSSDFIRILVIFS
SCPQGPQGREGLAF
LLSLVDSAGQRDET
VIGMDVAASEFYRD
TCPVCKQKVVPSQG
ELDALGDELLADED
SASFTVTKGKSSTQ
LLLLLVPLLLLMCH
HVIPMNPNTNDLFN
HTDKIGRLKELCEQ
CVHHHGSPGVDLPV
AKDRPEIWEGEPPC
LGYCKGVEPKTECE
LLWPGAALLVLLGV
DTCDRIKQSASGTK
LSTLLCEQQQKDGT
GNGYLEDGEECDCG
TSAAMSRGDNCTDL
STIYRGEMCFFDSE
AGLPRRIIKETQRL
SQRDYAKGFGGQYG
IIVGIVLIIYFRKP
EGLKRLAKSDPMVQ
QLDTTLFGKKSSPL
TPKDSTGKSGAEAQ
TQMAGTSSNTISAG
RTTSIATTTTTTTE
FFFTLVPSTRMALG
GLVGIIIGTIFIIK
TQMAGTSSNTISAG
GGKGGSCSQAACSN
GLVGIIIGTIFIIK
AVILDKATGEGLIR
NYFGDVHFYDYISD
ELGMTFTGVDTMAS
TTTTTTESVEEVVR
GLVGIIIGTIFIIK
GLVGIIIGTIFIIK
TTRMTDVDRNGTTA
GAFRALCGLALLCA
PPQVNQSLTSVPPM
GSCSQAACSNSAQG
WAGSHSMRYFTTSV
KTHMTHHPISDHEA
TDGVKGMDGFCSRS
HGTDPNIPDEYGNT
SSLRQRPEPQVTGT
GLVGIIIGTIFIIK
TECERLAGTESPVR
GLPANGLALWVLAT
FVVALVLLNVAAAG
ECERLAGTESPVRE
SSMFIPQLLTSIDA
CTRCDSGEVELSPC
GTLVDMKELGIWEP
DDAYETTLHVKLPV
QDKTLTAEHARGMG
STPSPPKPTGIFQT
LLAILAVALAVSPA
EESKAKFENLCKLM
IDGQDISQVTQASL
TPLLFLTLLLHCTG
PRILGFWGGCRVWV
VSLAVAAIPEGLPI
PGLLQDSDSLSGSY
YKRMTGSEFDFEEM
MTFRGSVTISVQAL
NSQESSWGKNVSST
NPQKPLYSSCLSVE
VQASEHPKIEFYLK
QTVPSGMAGPPPAG
ANPVKQLQPNEEAD
YPGPPMMDGAMGYV
APAGCLSQAARTPG
LLHCVSRSHSQNAT
MQDPDYEQLLKVVT
RFVVALVLLNVAAA
DQDGSGDDSDNFSG
EKSIVGMTKVKVGK
RNMVHPNVICDGCN
KSLNIFGSSWSVRP
VCARGCLDSAGPWT
PNGTEVPNTRSRGH
RWGPLIGLAPCCLW
FMCKVYSDPQPHIQ
RLAGTESPVREEPG
RWKNEVRIHSGSFQ
DQCKDECCFDANQP
VPDRAPDSRPEEAL
HPCLNGASCVPREA
DNDPDCEDGSDEWP
RVCENIPIVLCGNK
WAALLLGTLQVLAL
LWFHPEELVDYTSC
APQLLIVLLGLSAL
AQQSVRLDDSFVRG
NMEMVQQKKEGPIP
CRGYLARKAFAKRQ
GPVVGTRYKCSVCP
IWAVVPCIKSFLIE
SKHCDGLRDCSDGS
DHFGNAKCNGYCNE
MCFGLAFMLAGVIL
SSVLEALSGVALPR
WATENGFSYPVISY
LIGFMIGYLGYCKG
ETFLQTTTFLPEDF
MSSIGTGYDLSAST
AGAVVIIVRAPRCR
IVSASNFTSQLSSQ
SAGRPKRPHARRAL
KDGKLTKEEIVDKY
CVATSSAGNTGSGT
EGFCPCLESGIQNV
WTPLLFLTLLLHCT
IVFFLIGFMIGYLG
RSNLFEDATSALVT
FKLLLIGDSGVGKT
RCPNGTCIPSSKHC
QHYIAVSSPTNTTY
SSDNRLLMSLFLFF
ACSNSAQGSDESLI
ELDLRPQGLELFEN
WAGSHSMRYFYTAM
GLVGIIIGTIFIIK
QVKAAGRYHNQTLR
GASYGTGGRMMNCP
RECDAKTQEKEEMM
KFPIKWTAPEAINF
TLSLAADSKEDAVN
VMLIFAFFQELVIA
GVINLTEEVLWVKV
APQLLIVLLGLSAL
EGLIYLALFSFVTA
YGLVEPIPFEFPPT
EENLELKKLLMSNG
GQNSQSPQCFKTCS
THHPISDHEATLRC
PPASEGSAESMGPD
LGLCCVLLTFGSVR
WPENSQQTPMCQAW
GHCWGLRSTLASFA
ACARQENVFKKFDG
EADRCTACVTCSRD
CGLESGPMALEQNL
SVNITDQSGNYSQE
DIARLMVMVRQEES
ACGDGSDEAGCSSD
VILVLLLLLGIGLM
SGDFKKWVGAPFTG
LLVCREGSLAKEKT
EPVNLQASVTVSCD
EAAHDLALACKLDY
QKGIEVSSSELGMT
YRCSSGTCVMDTWV
EESKAKFENLCKLM
WNDLWLNEGFATFM
ASAKLWDVREGMCR
QLDLQDLSKKPPDW
LFAVLLVVLILFLV
THHPISDHEATLRC
EESKAKFENLCKLM
VDGGPPCAPGGTAK
LWVLGLCCVLLTFG
FAVFLILLLMYRMK
GTSGDHDDSAMKTL
SNLITNLRKKEISK
MGCIKSKGKDSLSD
VQTSASDLLDSQDS
PLVRDSRTSPANCT
RMLNKRPTLKDLES
AYQIRCGYPTRILG
TWRLNERHYGGLTG
PRVAWHIDPFGHSR
RPGSPKMEGTGKKA
NSAQGSDESLITCK
CNHQSQRTCAAFCR
FRCGGNKKRRQINE
PACDHFGNAKCNGY
KETEGDVTSVKDAK
LQHVPSDHTNETSN
VGLLILLSRRFRCG
QQQQQQQQQPQPPQ
VLVTEDNVMKIADF
THHPISDHEATLRC
ILSVMLIFAFFQEL
RALWVLGLCCVLLT
SPVREEPGEDFPAA
DTATCCAKWNTEDK
FGDIMIDYTYVECT
TLAYLIFCLCSLVG
ARRWRQLVEKGPQY
DDCMKHFKGSVEKL
TEEVVNSQLPLLLS
ENGTGPAKFNIPHS
ACINPEHCMLVCGS
TNLGAEGSVFPKVR
NVFQNDEFDVFSRD
TECERLAGTESPVR
KCSRLVLALALILV
GWLGMLAGAVVIIV
FEEAERSLKDMEES
KALGLLCGKDADAC
HVESHWKVCPMCSE
IVGILFAVFLILLL
DFEQEMVRAAASSS
FNLNAINRCPLPRP
AKPDGVTATAADEE
LGVGLALALQPGAA
ERNITGTRVKVPVG
RGYRMPCPPECPES
GRPGSPKMEGTGKK
VLGLCCVLLTFGSV
NGTEVPNTRSRGHH
PDILGQPEPPQEGG
SGCGLIAASFCNTV
LSCNPEMMKNAADS
FSYDILPGCKASRY
LVTSLSESWYNLLL
NYLNPSSGQWGQHH
GLRLLLLLLPLLWL
MDDHKLTLEELSTK
MCDCPQGYQLKNNT
MRALWVLGLCCVLL
QGPCCTAQCAFKSK
RRALPSHLGLHPER
KLLKCSRLVLALAL
SIATTTTTTTESVE
CDGCNGPVVGTRYK
GLIRVTTQRALGQP
GLVGIIIGTIFIIK
GLVGIIIGTIFIIK
NSRANISCVWSQDG
GVEWIASWLVVTVP
LAALGLLFLGALRA
LTSEEESQRLKGSE
ATIPFDQVNDDYCD
ASGRPGSPKMEGTG
ASPGCLWLLAVALL
PAPARRPQRSLLLL
AGTESPVREEPGED
QIVLLGLVTAALWA
LTLTFQRAMHDYNQ
LMCFGALIGLCACI
SRWGPLIGLAPCCL
SNRHEFGRLLSTAN
WDREAGTLQVLGAL
RLSRCLNTFDLVAL
HKKCPLCELMFPPN
VCPDYDLCSVCEGK
FVVALVLLNVAAAG
PVIFDRSREEIEEE
GFPSFNHTQFPPSR
LSQDLTMAPGSTLW
GTRYKCSVCPDYDL
VQEFISGQSVVFVA
EDSSAMEELATEKE
QNVAPDMFRTIPPE
INCRNNKKLLGRVK
ASSPVPLPPVTHLD
SCYETMADASTELQ
THHPISDHEATLRC
GGSCSQAACSNSAQ
SFNPGVFVANLTEW
CWALGFYPAEITLT
ASSPVPLPPVTHLD
LLIALGLLLAAPAQ
MRFVVALVLLNVAA
RTGLLLLLLAVAVR
RGMVKVSNCTPRSD
APQLLIVLLGLSAL
TVFRPGLGWYTVNS
RNRGMTALLKVSSC
MKMRFLGLVVCLVL
DFREEETFFSVFAI
RQATCFLGRSIGVR
FRNRGMTALLKVSS
NSTETPSAYDLLIL
SRRSRRRSGDGEPP
YKKDGADFAKWRCV
KTHMTHHPISDHEA
GLVWMQVALKEDLD
LMSNGNKEGASGRP
YDDTISVEMKKEDF
DSSFDVHKKCPLCE
GRDRSPLRRSPPRA
TCSEKSTNLHDYGM
RHRRALDTNYCFSS
AETSDVANAVLDGA
YWWKNLKMMIILGV
PLVPKVLVGNKCDL
LPNGDWPQENIAGV
RQNRSVRLTWEAGA
VALAFIIKPGSGAQ
AAPQLLIVLLGLSA
PGFPSFNHTQFPPS
KGASSCRLLFCLLI
VIAVAIATVIVISL
RRSSPSPPPSEEKD
NLNAINRCPLPRPW
LLCLLLVPLLLSLF
HGCRLIFLFRQDPS
MLEARIRILTNNSQ
WRRREASVGARGVL
FKYIIIGDTGVGKS
ELMFPPNYDQSKFE
GNDGRPRVAWHIDP
LPAQLLGLLMLWVP
LLFLVLSLVFICFY
VLLCWIKFLPVDAR
ASSPVPLPPVTHLD
KEPFEDGFANGEES
LRARGPSGAAAMRS
FTFCNDTVVIPCFV
NVTCNNEDSDLLED
KTHMTHHPISDHEA
ASSPVPLPPVTHLD
EFEKVCSNDNKTFD
LPGDNVGFNVKNVS
DEKVSDEKDSGKTL
ESQCLLGTFFTCLV
LQAAVEVAGDLEVD
RVCENIPIVLCGNK
FKYGVPTPTNVTIE
GDNVGFNVKNVSVK
AVAIATVIVISLVM
CLKLPGGSSLAALT
ALTCCLLALLLYKK
STSITNLGFRDNWV
EEMARTFNCGVGAV
TLMMMGVWFTMSFS
CHNSDFRNRGMTAL
KSGVINLTEEVLWV
RWGPLIGLAPCCLW
TISVEMKKEDFDIY
DYDLCSVCEGKGLH
PTTAASTPDAVDKY
QCLLNVEHLSAGCP
MQIELSTCFFLCLL
