# Supplementary material for: MHCII-peptide presentation: an assessment of the state-of-the-art prediction methods
Source: Front Immunol. 2024 Mar 12;15:1293706. doi: 10.3389/fimmu.2024.1293706 (PMC11027168; doi:10.3389/fimmu.2024.1293706)
Supplement: Supplementary file 1 [file DataSheet_1.zip › Supplementary Data S1/negative_peptides/14_HLA-DRB1_01_02]

HRTRIKRGNNPFFD
QRKGDKILLNACCP
CFTGLKPEQVERLI
GLAPRRFFSYGTKI
HEGSKKKAAARDVT
TGFPEAQALGLEVF
WEDMVAEFHDQVPF
RAAYYPPSQIAQLR
VKLGSCKLIEEVMI
LLLWLLAVPGANAA
VSENGWLKAVQVLM
IKCVVVGDGAVGKT
LTGGLEPAKINITA
WSNGRGFNATYHVR
EPIPFEFPPTSVQW
GETIALYFGFLEYF
LTGALHLCSPLTSQ
IGWIQTVEDLHERV
KLQTYKTAVETAVL
CWSDEMFLPLLVHR
RGRGGRDHGDWDEA
EEMARTFNCGVGAV
PQPPQPPFPAGGPP
MCCVAQQASEKIDR
NSLQEMKVQLVNGM
ETSPDSFSISGESS
LDVDADFVETSELW
GVGASIKDPKDLKF
SCKYGQDYSTHWND
SSSRHRRSRSRSRR
QAIKGDQFVFYEDW
EDEGDEDRLDNAVR
TFFFQEDRYWRFNE
ILGVGISTGGRVNP
IKPTCPYCRRAQEI
LLEALSSDFLACKI
EVERVLKEFHQAGK
TDRLWERLGKSHIR
PRLFWVWLLVAGTQ
TLSVKVMRDPNGKS
SPPRMTVHEGQELA
LKAWLMSDKTDHEA
FYVGLQAEDGHWTG
SEEVDLEDYVARPD
IDDDCNQTGQMTAG
DCISCKYGQDYSTH
IFVVRGENVVLLGE
YGIKPLPPQIPPQM
AGRPKRPHARRALC
GLWILGCHNSDFRN
IEAQERGVRCLLEK
CVRDYHTFVWSSVP
PMLQIQRDAATIMQ
LRNELKIHNIDIPT
KDSGGKTPGDFSYA
VLSVIILILGLIIW
SEAALKERIELRKV
PPSGPAGELKFEPH
AAILMKGTAAILEY
PKAVRVPGHEDGVT
GQKDLLTPCYSRQN
PTPFLAFLRRVKTC
LHSNNTRDMESDRE
DTDVLYMTRIQKER
CGVIGSYSVVLAID
DVHDVTLHADAIHR
AQLEARRDDFCKQN
LLGRTHSVRIIIET
LKKLTHAAPCMLFM
VLKRGLKPSCTIIP
EIELFDGEVNVKRP
VYLDGSSQSCRFRE
PKVGQRFNRIGLPP
ASELILAQQQQHKK
NGKPSVAPKPDADG
REWADSKSCCDYSL
PTEEEQEQGEIGAC
VDSIEGVTHALRTT
LDLIGCPMVTDDFV
PLGLDAHLTVSTHG
RLNERHYGGLTGLN
LLPLLTLGTALASL
TKDGEGTEEGEKDE
MKMRFLGLVVCLVL
DDEIARLKKPDQAI
PRILWALYFNMRDS
SPSLASSTLNEVNT
SMKSPPLVLAALVA
NDINITTPSKPSWH
TGSHCHGSFSLIFL
VKCATITPDEARVE
YVGPSSERRPEVCE
MPPDLTAFAKQFDI
DSDKPERVSGPYVE
KVLAVNQENEQLME
QRWVGGSVELHCEA
YSQDWLMCLQEEFQ
LTWIGGQPVSYPFT
ATGRLLLLLLVGLT
IELKFTVRDCNSFP
LGEARMLNASIVAS
KQGVNNAEKFDYVM
VMKAINDGFRLPTP
LFMPPTYYDAWSLR
KANSFTVSSVAAPS
RQESEQGPCRRHME
FERTVEALYKFVVP
DRLMNLPLHSVKME
MIGEDKLIHFSGVA
MSELTETLVCALGL
QRSLLVMGRGYNYA
QDSFVEVSPVCPRP
GILRYRVDFQGMEY
MYQSFQVIWRYFHD
FEFPNKVVLMCIII
QDRCSDAAGYPHAT
ADSQDLKLSTIIDM
YVDDSAILDCQFSE
GALQRLFKKYSFMA
TKILPGNMKDNFWE
WILGCHNSDFRNRG
QDAQALFQAGELKW
ALWAASRFTVAMSP
EVMEQVRGYDFKAD
TASMLAAAPPQEQK
MDSGTMVRAVGDEM
VLEGIRICRQGFPN
TVGLGLPMSRSQNT
ASVDSSWISWGVGV
GTLGTVAGSAAGLK
GDFGGYYCPCHGSH
SRRPLFIRNVLAAI
VATRQVLEELTELP
SSGLDASPPASTHE
GKYCFGVEDTLKAL
QDAQALFQAGELKW
EAMKGTEWVDPEDP
AKVCREFTEREQGE
VHLSDVVLRFCITV
SPSSFENVKEKWVP
HSIYMFFNTSELRE
SDYFDQLYAWAVEL
TWRLNERHYGGLTG
IRHQATHTHTFKCL
AMPGAEDDVVTPGT
TEDEAIHKYGIENV
DIARVCHAHPTLSE
HVFDEQVIDSLTVK
NEPCGARFGTAIAA
PFFPSENAIPPTFY
WMQEEMESNPDSPY
CIAEDTQAQRGEVI
QDAQALFQAGELKW
RLYHCAAYNCAISV
SFNSKFSLHRQHHE
GGQRRIDAQHKRGK
LLKLKAQLGPDESK
TVTYPLQTVQSILR
VSVDESVMSTHSTA
CNGVLEGIRICRQG
TCPKTKLKISYKDA
DEFQCRLDGLCIPL
LVEDTLRQRRQVEE
LDAMYVIMWITYMA
RKVLREGERLTLPQ
IIGLLLGSSPDFNS
VGKVIQQGRQSKGL
SNATFFNISAASLT
HEVFEVGVTSHRSC
LEFSELPVTSPLGI
QDAQALFQAGELKW
VGEAQETTEEFNRE
WTGSWRWIMLILFA
QDAQALFQAGELKW
TEVPNTRSRGHHNC
AGFLLEDRVVCNDK
RSPHLGPAPARRPQ
DNPECRLVKETRIC
ARVLRGHPPLLLDV
NDLPKTLSQYLLTS
QLLQIQPAHFSQCS
AEFPHGYGSCDEIP
PGIHLCSVGSYTIN
IPPCLDSELTEFPL
MQYVTVPLRKCTSD
ACSISDLQLGKDSP
KNLTVCPDGALFEQ
WKDFHFEKIPFDPA
PCSLSGIIIGVTVA
LADFDPRVSIRLPS
LVACRVTELQQQPL
APLPPPSAPSLQPS
TKLAHYHVCCTRSA
ETDKQEKKEVHKCG
VCTEAGMYALRERR
VSEINSDDELSGKG
GLYGERVGAFTMVC
EAQMFTVDSQMSYT
TEAVREDLVPSESN
SYITDLFQVLLTGN
SRNLARAMCMKNLK
AWRVNGRVLDLVLQ
ELGISLNMCLLGAL
QENVQYAGLDFEAI
GPRTAALGLLLLCA
YTTQIDYNPKDRLL
YCPSCLENMPSAEA
AVNVALQKVQQLKE
NLNAINRCPLPRPW
GSLLLEYVNGSACT
TQAQSGLAIAAIVI
TVQALQTASHLSQQ
RQPTPPFFGRDRSP
VMMEGGRSKGFGFV
TCASSDGKDDKELC
RAAYSNFWCGMTSQ
EQMQIQQEQLDSVM
SPTEEEQEQGEIGA
CPHSTDRVVLIGGK
QQIKPAVTIKLHLN
QGEVRFSAVALCKA
LLPRCTFTKEGCHK
RRALDTNYCFSSTE
SKNASCYFDIEWRD
LPSQLELVPFTKEQ
SPELLVLYFASSLI
VMMIQSCKCNYNCP
SQSQEEEFAQSEEL
SAAEIMAVLFFHTM
PAGAGSRPIGEQEE
REPFDLGEPEQSNG
ILHIEGGEVSGTID
YFPRGLKYQEGGVE
SGLLCQPHSHSLVY
LEDKRVRLQPECKK
LRTSIPTINMENKT
KLSEKIMHFPTWVD
IEHYYDSRNDEVHQ
KDIRARIFLIASKE
QDLLNVLARMMRPV
NFRCRDEKCVYETW
VDGEWLVPIGQCLC
RAFRGFLLLLPEPA
TTGTPPDSSLVTYE
SYNQSSYTQWDLQP
RAWIFFLLCLAGRA
SDCDPDGPLMCHTT
FTGMWMRDGDACRS
KITVIAVYEDGDGG
MCNSNTDYLETGMC
IALSLNNKNPRTKA
LGALSREERVERIP
AGRGGAARPNGPAA
RGATRPNGPNTGNK
GGVELRPADPPQYQ
STPEGVPGHPEALH
VGIGVVAEADAADA
WPKETVKPVEVEEG
MQSWSRVYCSLAKR
LQQEVGAAGGELEP
IPGEQGRQGMKGDA
GQDRCSDAAGYPHA
CKHIKKPIRSTVLS
PNVGEEIQIGHIPR
VCRQSKQQLEEEQK
CDVNWKDYVLIGDY
PCVQGGTTAIPGAF
APIGEFEKVCSNDN
YISKMKVIYPAVEG
PQYLDQDLYIVING
TPEEYYNVTVHWKT
RRMWATQGLAVALA
DSKLDYNNIPTVVF
DSEKSPSHSTPLPA
LLRLHLNSNKLKVI
LASEHRVAGAAEVF
ELSKYLRDYSRTIP
GAASMVLDYTTRRI
TYLERHMSEFMECN
RAGPAALGSASADS
LACKGQGSMDEVRT
FNTPKTKEGYYYRQ
DLHTHCSYQMMLPE
LSGGIPVNGPRLES
FIETHKLMYDNTSE
LSQLGFDVVGYGCM
SLSEEVQDLKHQIE
HHHSSANSLNRNSL
RKEAADMLKALQGA
GIGRAAGRGIPAGV
NVYSQEVITVLGEI
SGGCCGSDYKQYVF
QPGLPGPPGPPGPV
GLVGIIIGTIFIIK
RGAKGIGFLTSGWR
IHLISGHAHVVSQT
FPASVKDGYAVRAA
RQRALGTAWAKEQQ
MARRSRHRLLLLLL
VMLLEAQAATGGII
EEDSLLEEQKLESN
QDAQALFQAGELKW
GEPLLPAGTQRVCL
YFPRGLKYQEGGVE
KIPALSHGDYEITI
RSFSWGRWSGTLNL
SILILAMIPILHMS
YLARKAFAKRQQQL
VSESVIDVKTTMES
GPRAQLFACLLRLG
RQMGWALVDLLLVS
RIRKLADLCTGLQG
AGQERFKCIASTYY
