# Supplementary material for: MHCII-peptide presentation: an assessment of the state-of-the-art prediction methods
Source: Front Immunol. 2024 Mar 12;15:1293706. doi: 10.3389/fimmu.2024.1293706 (PMC11027168; doi:10.3389/fimmu.2024.1293706)
Supplement: Supplementary file 1 [file DataSheet_1.zip › Supplementary Data S1/negative_peptides/14_HLA-DRB1_03_01]

LKDRAEAYLIEEMY
GPKFKMPEMNIKAP
THAMLPYDQYLHRF
SGDSSRSNLFEDAT
SFAIPSDRLREFLH
PLSIQDSFVEVSPV
GLVGIIIGTIFIIK
RVCENIPIVLCGNK
PSGKETSIELDVHH
AALGAALLLSSIEA
MAYAYLFKYIIIGD
YLFKYIIIGDTGVG
ATVDNAWWVGDEFF
VPSAQQDAVFELIS
RWPQELLQLLGSVS
SWGILLLAGLCCLV
NIAGVFNKSCAISY
FSCIIGPNGSGKSN
LPTRGQTLKDTTSS
WPRVPRPETAVART
SECLPCDCNGRSQE
PDAVYTELQPTSPT
MVGDEQSDPELMQH
RCNGVLEGIRICRQ
MGSSRESRGGWDSR
TDIELSGLLPNTEY
RSPGLRWALPLLLL
TQASSLELTEISRE
NLLLLGLCIFLLYK
FIVTQYPLPNTVKD
CAPQHGAPGPGPAD
LPASGWLTTGAPEP
RVRFACHSASLTVR
HLSERQNRSVRLTW
EAYRGDTFIGYVCK
ISGRSSPHSTYYMG
CQAECSSELYTEAS
QDVLRVRVPTTGII
HLGKVVSGYRVRNG
IFLVDSSWTIGEEH
GVSEFVSDAFDACN
ARQPPPPWVHAAFL
KWCCHCFPCCRGSS
NSSTFLECSPKSQR
RDKITGQSLGYGFV
NLRGRHPGGERTCP
LFSSRSKYAHSSPW
RCIAALRQNQQNRS
YWRIKNEPYQVVEC
GAPQDGIRINVTTL
IQLEEREVLPVGII
PNLDKFLCLKELSV
GVTGVTKSCHLCDA
FMTSTAYTNNQADI
AYAYLFKYIIIGDT
LQSQLAAGQLVYAH
ICGVKGGETVMVNA
QPTFTVYAAGRYTR
AFAHVSKLLSQCKF
AGGGAGSSEDDAQS
KDEYDDLSDLTAAQ
EDDTASVSTATRVM
CAHSNLNGVWYRGG
QWREWADSKSCCDY
QGKIMLEDGNLHVT
KMEESKAKFENLCK
LTKAVKEGGGLVIC
KFEEAENSLLHLKT
EAKMRFIQAWQSLP
VVLQGGEETQRYCT
VDCYKPTEAFISGL
KVTNSLGQRSDQKV
SPWPPCQYRATAGF
YSTAHQPGPNAPLS
EILCRYQNIWNINL
KLEGDLKGPKVDVS
KYCKKWQDEDGKKQ
ERNTDQASMPDNTA
AKAAGARPLTSPES
SGCNCNGHASSCDP
GAFCRYADEMKEIQ
GSGSGGGGGGGGGG
VHTHHLGKVVSGYR
DAFTHVYSGGRDRK
HRRYTRSRSHSHSH
KKKGEWKVLVVDQL
VGRVAAAPASGALR
CPPGSPMNPPHKCE
FRMQPWLRQHLGDV
MGYQSGELIGKELG
MQSVEELGSNPENL
GILLLAGLCCLVPV
KLANRFQLQLLRER
WETKSINRAHKTTG
QKSMKGWWPCYAEK
GYLARKAFAKRQQQ
LALDMEISAYRKLL
TTGIIEYPFDLENI
ISRTSISRYDSSFR
MGRYGDNNHSQGVN
IRVGNPWDPNVLYG
CRGYLARKAFAKRQ
DAKTAGKGKVTCTV
DIDDIFVGKEGTRM
YLDELMKLKAQAHA
SQCRVAKYCSAKCQ
LLVIVFIIIVLYML
RIGIYIGAGICAGL
NPGHDQDHHVHIGQ
QELRTKREQEVAEL
AVGLLGIALALLGE
ENAARKLEAMTNSK
EEDRFSLEALQTIH
DLGELLQAWGAGAK
GCTHEVALPAEEDY
SFDKACEFAGFQCQ
PGPMASSPEPAVAK
ETLEKLREELAIKS
ESFVRRCPKEVYPH
PRPGTCPSKTFGGF
DDGSAVIWVTFKYD
ATGRLLLLLLVGLT
LELKKLLMSNGNKE
QLVAGKEPANVGVT
MKLKLNVLTIILLP
EGNQNYPLLLLTLL
VNSRGEIKLCDFGV
FPNGTEVPNTRSRG
SHWIRLKMKPDVVL
IEHHLFPTMPRHNL
LETNNNNVAIPLTG
PITGKRTVSRVSHP
TQIKSAIFKGELKP
PFGVSLLICGWNEG
FNRGARGQNALRQI
QNKDGKLTKEEIVD
SLLLLLLLFACCWA
CQNRDVRQYVQGCG
TLIVDNREIPEIAS
GNKRALRRLRTACE
YWLYMKKSKTASKH
LLSEKKTCQCPHRF
WNETVSNLTLMALG
RCDGGPDCKDKSDE
RVLKDEFLGQVHLK
MMIILGVICAIILI
LDMESDDARAARVK
VTGGYPFEAYKNCF
KGSRGSPGKPGPQG
VDPDRREVDSSAAQ
DVMWIGFLTRTVLE
YSLLPLIVIAPVLL
DGFLRCLSLNSGWI
IKLSSTWEGIQAGK
LFSRCNSIVTVKKN
FGSKFVTAVATGGP
FPGAPVPDLSVEVN
AGLVSRNALGSSFI
MKNPILERLAEQIA
WMELRFNTLAKCPH
VIPAQGDLLGDLLN
QMNDRKIQQESLGS
EESKAKFENLCKLM
GTLRVMYANGMGIS
GWLSSVLFETLMDL
PFSWLNFTNEIMST
LWVLGLCCVLLTFG
HVDLNVCTSFSGPG
KRTLSSSTQATLEI
TAAVSCLWALTSSE
MNIKAPKISMPDID
EGPEGKLKGPKFKM
DTGEPFEMISSSVN
SRRCLRDPQRVLEY
MKLEKEVTQIKDRS
LRVLVGDRNDNAPR
PWAGPIRAVAITVP
KLRCVRPSRPPRGF
NRSQKDIDGKKDIT
SLKTSGPLPEAIAI
QVYLPMSYCYAVRL
RVSLIKQSAQLTAL
MRQDLMRRQEELRR
LSINDGFHVYQKGC
ATAVVQAAYCAPKK
MAEYNMPQYILREF
RALWVLGLCCVLLT
STFIDNDDTVYLFV
KEKKRERKTSSKSS
NMEMVQQKKEGPIP
DGLIAPGVRVSGDD
LFVVIVMFAWSIVA
LNAGLSTGALIAIL
ASTLVTWLQCVKGA
RLPDLGSDYKPPMS
AAYILEKFSTWTNT
KMIDERQQELTHQE
VPTGEIIRVVHPHR
VEVNTVLHGFAGYF
VLNNFKSKIIKVKV
PFPAGGPPARRGGA
IKPAHILQEKEEQH
SICLACFCANGHIM
LRSKMGKWCCRCFP
ARDCDHADEQKCYS
NGGDLMFHMQRQRK
FGKKSSPLTESGGP
NVTYGFPIMLVLMT
HLYACGTGAFHPIC
VLEGIRICRQGFPN
PGLVKAPVWWPMKD
EGYWRFLALLGSAL
PKPEITWWFEGEIL
FPAGILQPPFFSAQ
AQLNVLSKSSGCAY
RIKDMDLWEQQEEE
LLCLGVVMVCVVLR
EHLGPSELEAPAPG
QSPNYPDDYRPSKV
LVDSKIVFPHGITL
VICAIILIIIIGTG
VCSSLRHAQPTCPG
IAPWQITWGSAFHA
GPLFAYIQEFRFLP
LWVLGLCCVLLTFG
TRFRPYNPEERPTT
THALLKMIYCSHCR
SAKLWDVREGMCRQ
PPSRIVPTPTSPAI
AGKGKMRNRRRIQR
QPSPILEFLEEWSM
NHSNSEITSLYYDL
FWRCSNSKKVWYEW
HEGGSRSENVDMNS
INLSDGKWHRIALS
AFGLKGEKGEPGAD
PMACDGLRTICVAY
IWTLILHYSISMPM
ELRQLKSDSHGPKE
IQGQNKEMLAAACQ
AISLHKCRKAGVGQ
RDCIKDCTSALALV
PPMPVVVPSAPEVQ
AAAVVRALPRRAGL
PSFKMPKVDLKGPQ
ACKELVPSALTIFL
GNFSSLSCDYFAVN
LQPEESLLDPFGAK
LQHLGSSDPRALPT
LDKKDSSDSGVRSS
YSEVTASSLVKINL
TVLCSRNRNHLLHV
GRITKRLLLPLFRE
YTRIPVFEGERSNI
GLLTCCYCCCCLCC
GAGTTVNNLEETPV
PVRSKQLNPKKAIA
GPCEAQLECLDNGD
VIFLFIIGCIISGI
GAARSVVRRIGTNL
QLENRILNQTADML
GPWSDTSEEWQKVS
DSDCSSLCTSESMD
HQVIVARFADDQLI
PGYPGCQPLGPYPP
NCHQYDGLVELATI
TILCLLAAGFVVYL
FKKFVVTFMIFMAR
QTCFKYNFPLVTLY
DRADSRRSLWDQGN
AMAQETGDNLYWGS
LTGVPILVVSFFSL
AKLKGPKFKMPEMN
SPGAAGGAEDGFFV
FLEKLEDTVKHHPH
GTKLQDPRIMTTLS
MPSSTGSYWFCDEG
LGRALNFLFYLALV
VFKATLSAEVYRIL
GYQFTCPSGRCIYQ
RCKNNRCVPGRWQC
VAGVVFWYKRRVQG
IFVCNRNGDTCVTL
ERVDLIILLFDAHK
AEKLYPLPSARALL
AAAATTTATTTTTS
LKPCARASFETLPN
WDPIGRYKWDAWSS
KESEHDSDESSDDD
YQAPLVLCHGEAPD
AADEVDGLGVARPH
GYLPLPDVRLFKYL
KKQLLHLAEEKQTK
