# Supplementary material for: MHCII-peptide presentation: an assessment of the state-of-the-art prediction methods
Source: Front Immunol. 2024 Mar 12;15:1293706. doi: 10.3389/fimmu.2024.1293706 (PMC11027168; doi:10.3389/fimmu.2024.1293706)
Supplement: Supplementary file 1 [file DataSheet_1.zip › Supplementary Data S1/negative_peptides/14_HLA-DRB1_04_01]

KAPPQGRKLLIIGT
GKVSVHVIEGDHRT
TVVVKEKMVGGIAQ
VLKTALPEGLGPYC
TLNAGQDASEREEG
ERNITGTRVKVPVG
TVCSPDGPGGRCQC
VVVGYRIYDVVLSP
HLQLQSKHDAATCF
LHQSAQLSVLLTVE
WLGAQPATVVTPGV
HTILIVEKVLNSKT
CLRITDLKSGCTSL
HSCRACEDGYRLEN
GLVGIIIGTIFIIK
EWQHRAKEAQDDLV
TPLLFLTLLLHCTG
FAQDQEHQVELELL
VGEQELRKCNQWSG
GLSEGSVTCSSAST
SQQWLLRNVTLPEI
IQQRMDGSLNFNRT
LWVEEEVWRMEIYL
KGERGDVGIRGDPG
ELEQQLQESAREAE
NCDPQGSVSSQCDA
RKMGEDMHTIGFGI
EYVCRVVGSSGTQE
ATLVLNVVPADLRP
SVTQPESTGDPNNM
DTGSSNLWVPSRRC
AQMLVQDEEPLADI
EKCQAWDLGTNFFL
TALSELCFSINYVP
TFVWSSVPESTTDG
EGSGSTAGSLSSLN
REEAADLSSLKSML
LPVVRTWRLNERHY
AQTFQVLSTFMFVL
YEKSGAKWTKVHEL
TEDVASNCVPAQSL
QHAPSESVDNASMP
AGQGYCQGGFSAEF
RVCENIPIVLCGNK
PQAVKIRADIEVAC
FGSRTSSVSSQCSM
YFNGQWKTPFPDSS
DGRTLVGCFLCTDR
YVVCFPALTEGYVG
ASNFRSNFGYNIPL
MARPVRGGLGAPRR
SGYSLRAKVQSEGQ
EHIKNLQTEQASLQ
SKQCNNFLLHNLIL
LAIGLVGFLVGTVL
EAIPSGKETSIELD
HRKNKFQCGFGLTI
SCHILGWGKTADGD
AGRPKRPHARRALC
QNLGLDDTKILPGN
SDNAGFCIPEGNCL
GDLSLRCDELVRTH
YLNGDGMGKGTHLS
NGVHPSRGVNGLIN
SSALSGTVVELRCQ
HNAAGEFCELCAPG
DGKDDKELCHVCCM
NYKGKWKPPMIDNP
VQLMIDTPTSPVTS
GGLNTETNEKALEA
PCHFGSPSGAAEGG
RSSFYCCKEHQRQD
PTTPCEEVSMKHVG
TTALDCSVRIYDFA
MGMLEARIRILTNN
AISKTFCPAHKSYI
GDMQYELNRNNVTD
NEPNPVEEIFTEEY
MVQQKKEGPIPPDA
PHQGNSPDLEVYNV
DPRAAKGFMLAMAA
DSAGEECDAAEGAE
ALLLLFWLGWLGML
TSSISGVSYNSPSV
ALTISKVLLSICSL
SGSGLVGRQLEEFL
NAQIILKLCFSAKF
LVCREGSLAKEKTQ
GSHTILRRSQSYIP
SLYVHGCRLIFLFR
FYARVCRSGSGLVG
IGLMCGRITKRVTR
MTILLIIIPVLVVQ
QATVHVYMKDINDN
ATMFSNSTNDILIM
SNSLTRTHVDFEHP
AKENISVRQAFERL
LIGQYPETYRACVA
FMTCTQNVAPDMFR
GDLVMNVYRDGAWG
GFISNLTIQRQYFP
LLFNQTGSCKFDEY
AFGLLLAAATATFA
SEAADGSSTLGGGA
KGPSTPLPEDPNWN
ESCKYNPKYSVAND
HLQLQSKHDAATCF
SEGYFSQSQEEEFA
MGPQGSPGARGPPG
YAGSNIVQLLIGNK
ELCKKDSLYKDAMQ
LLGLVLCLAQTIHT
LGGGAGTMGLSARY
DDDRTVCREIRHNS
EAFYKQPFADVIGY
AYDPDYERAYSPEY
ISAVDPVAVLAVFE
GEDVLKWMVIVFTR
CLPAHLLGDMWGRF
VAQVRLEWPTDLAV
GVFIFIFHCALQKK
AGWQSYVDNLMCDG
CHCGKGAKGFTPIP
PLPLIVGSSVGGLL
LSKSRKILRSMSRK
IELSTCFFLCLLRF
IFQKYSDVIAGQFY
CDRKAVIKNADMSE
DLSRLGRDLRKTLI
GAVKHLVGGERDPM
LAQGHTTVDELARR
SGYHANYCEGECPS
CRECRPGGSCAPCG
WREWADSKSCCDYS
NTVPSRIIGDGANS
QRPVIDNPNYKGKW
EPFLQWLMLLSNES
VIQVKANDSDQGAN
KDQATVHVYMKDIN
NYSDPNDADKAINT
RLSHSSGYAQLNTY
GYGTSLLGGSVGYP
PFLASLSEDCSLAV
GLVGIIIGTIFIIK
ETSACRYPSHSSSR
DCLSVQCLSAMKIA
WKNEVRIHSGSFQS
GVLGIIVGIVLIIY
VTDDFVVSGTCAEQ
VGGLLLLALITAAL
WYSEYRFPEELTQT
SNGGHFASPNYPDS
TEEEATECGENCSF
GSCAAHAYKQVDPS
LIGLAGDSRRKKPK
IFGFVAFFEVGPGP
THHPISDHEATLRC
HVEKACKYREATCS
NSTCNVTLTCSVEK
LHQMSVADSGEYVC
HWPFRVVSEGGKPK
LLQGAELLLAARLL
PRGFSAISCTVEGA
GLAPDLNLLLVGAV
WDVSVNSVVSTFPM
AQLEAQCQEPCKDT
STSTERKLPEPESR
SVAYGCIKYADLSH
SAQNASLRDLQAPL
FNRTWQDYKRGFGS
ISCVLQDGCVFEKA
IISGIYLFIGMGIN
TSKKLVNSVAGCAD
NEKMKIPFTDIYIG
SLILEYTWLEAVIF
GPLGEGGAHKVRAG
PFDQVNDDYCDCKD
STISCSYESASRSS
TSNRHRRQIDRGVT
HGFEVDSRVYLLMK
FGINSNNQLAEKVR
EVPLMGFPGPGLQS
KVDTEVGHVIRYVT
REAGSEDIIVVALY
VLVNHNEPRSSSRI
LTVHVTQPKDGGFC
HEQNQGAALLQMLP
NVKSVNSGTWIASN
ILSLLVLCGCLIMI
YSVHLLLKTANEGG
AWLYPGRRDKQHFT
DNAEQAEELEPGWV
HFMEMLDHTIQIED
CFNRIDIPPYESYE
ERDRHLSFSGSGID
PVSPMKELTHAVHK
CGSDGHTYPSECML
VWAGGRGGGGSVGR
DVEFKRRFKEAFSK
LACCLNAACMALVD
EKPGLGQIEEENEG
RQAPTSPPRMTVHE
SFVLPLLEDKQPCY
QTKVDKDLQSLEDI
FEVKVGTECGNQKV
KVDIDAPDVDVHGP
SAHAQVTWYRRGGS
NTNTINNGTQQQAQ
ALRDAGYEFDICFT
CKHNTYGVDCEKCL
CQCSVSLPDTTFPV
PGDGERRLSGSSLC
FLFQRHRLHLAGFS
CQKGTDPSLSPSPA
RGLRARVRPLFCAL
RLKELTLEDLKITG
VFFMCHCLAWFIFD
EVSDGQITVKIMDN
FPCHWCKYRHVCTH
AVLIGLLLVLLGIG
CSACRNVLRRPFQA
VFFPPEAQNDFPVA
ILGGLLLNCCVAGA
GDNVGFNVKNVSVK
VRTRWALLLLFWLG
GSGGFGGKRTSDKV
FQKTLYVEEVVPNV
FVGVDMDNPIGNWD
QQDNSEAGTQPQVQ
TVLHGVLHYIISSV
VATVNVNVTDINDN
RIAKQMMENAEWES
VSAEDGYMEASSGR
LHKFNEFIQNELQE
GSAGSTVAVAVKAA
EKGNCGVSIMRSGE
VLGEPLIYSLSFPE
VPAEFDLKQRNSTI
LGPPSMPVHYDSQL
LDLERETIELVHTE
LSCCKYPREEKLPS
KSMKTHSMIDSSLS
AHRDLKSKNILVKK
HDIVGNLVSCVHSS
LLPHSWAVPEAPTP
THLQQLIRTIEDLD
FNFCSRRFTMKTVL
GRVLVKGKKLPAAR
DTVGSALNDSPVGL
KTCPFFFPFDTRQM
IEQMRFKQRLKVIQ
DNTSSLGPPSMPVH
GKKDVMWIGFLTRT
RTMRDQDTGKENEM
NPGLWILGCHNSDF
ITYNVNDTFHKRHE
EYFNAKSKHSWRKQ
PIQPKDFHHHHFPD
GNGVSCQETAVTQT
WQMSLGTSEDHQHF
ASRGFFATLVDVVV
AIKCQYHFADTWMM
IQVKMEKLSSTTKG
DIIVDDINDNPPVF
KKEGPIPPDAQNPD
SRYVPTPFVPYAVQ
EAAHDLALACKLDY
YFPWDGAEVPPQRQ
DCNGEGEVINEKDR
KKDGADFAKWRCVL
LIYRKFLHPLLSSK
PLEGGTRLTICGWD
EALTCKLKPGTDCG
DRPTARRWGKCGPL
PDLAERDPAAPVPV
QKESQRKFEEETVK
GSDEEACGTGVRTC
GTSTMLVWLGVIRY
DSDDQEKQSKKKPR
EEILAGYKREGIDP
AEETPLAGSYGAAD
GAFHTTEAEASSQS
RGGNFRGGAPGNRG
VKHISFFDFFKHKY
GDNDCGDNSDENPT
LKMCEPCGGLCPKA
LSLNSGWILTTTLV
QQLFTDIVLIVEGT
ILHGADGTSIKCGI
NLAAGTDNTSSLGP
SELQVYYASPRSYQ
AGQRAARADSHSLA
LSRSISQSSTDSYS
EKGPNGYGFHLHGE
YFYALLFLSSTCVA
DFVGRDDFDDADQL
AAVEVDVSASITLQ
MSYRNADYSYSVWK
IVEDGVMVQITAEN
FGCEIENNRSSGAF
DLPTYCRALRNLGS
IMTLQPRCEDVETA
DVTYNWIQDKCVPL
NRGMTALLKVSSCD
GVWAGGRGGGGSVG
RWLVGEMHCQKIAC
YESDQNKDGKLTKE
FTPVIEDIGKVLVC
KVNAWTSGHNDQSQ
HATPENLINALNKS
WQIVRLLLERGCDV
GRSEYGAALAWEKG
WQMSLGTSEDHQHF
GSNVKLVCNVKANP
QLSQEAQRIVEKLE
GFPDVGPHIGRYCG
SQKHTEMVLEMSIG
WVPCLCSGASCLLC
LEARIRILTNNSQT
LLALPLLLLLSTPP
GMLEARIRILTNNS
KALFLTMLTLALVK
PERSVFKPFIFVPH
LPLRRAHRYDLVNL
SRSRNGRRRGEDMM
NVKDQVQQARRQVE
FTTKSAPPSQVWNM
TLMTVDLVHFCCGR
QGQGSEDVPGEESW
PVLGFFIIAVLMSA
NGVLEGIRICRQGF
EILIVYENLDIMRY
AHMGMFTELAILYS
SSLRQRPEPQVTGT
YSGIVQWTKDGLAL
AAALALLLANTDVF
ENANKALDKARAKN
HSSPGSPSLGLQLL
IFKEVQCYFRSEAS
GLMCGRITKRVTRE
LPEMDNCRSSSSPY
IFHDVDLVPENDFN
SIDIYSRYIYWTCE
HNGGLCEEISQEVR
PEGSGLGEDARLDQ
EFQKAVELMDRTEM
YCIDSMGKTNGGFV
MLAEKLLQANKLHN
AAEIMAVLFFHTMR
LSPVQEVRAAAEEQ
EHTFTIQAYDCGEG
ESDIVFHFQVCFGR
VLVEDTCLCFNALG
HETIFRAEDLSVIL
KLGYQQCLLGSAFS
VLMQVQAGPHSTLL
KMTEVMMNTQPMEE
VLRSHGLQLSPTAS
IKKTLAKMVESQDV
NSGIIDPGSTVTVS
EIKNYIEERSGEDP
GAPRLLLLAVLLAA
TGVFGQSFSCPSDR
GCFRSSGSLLNNAI
LDWWITDKCNMING
DEYEEPAALYDAIA
FELTSVTQFAAHQE
LYVCGSGAFSPVCT
LLAATVLLLTICSL
EKSGAKWTKVHELK
TYAPFPGKKHLEKA
PRHRVVQPTLEQTQ
DHRCQRVDLLGAQE
QSLGNMNQICVCIR
GAWCPAGSVFPKEE
INETINTTLTQPTA
AGVSFEIKAEDDQP
GPLIGLAPCCLWLL
TLYQQDYDFCTAIC
NGFLGKKKLADYAD
QIELSTCFFLCLLR
NLNAINRCPLPRPW
TSESQDSEKENTKK
NEENEDERDRHLSF
KDVMWIGFLTRTVL
NYTGSACDCSLDTS
RDIVRDRDAEIVVK
CLSTVHFIIFVVVQ
LQQEDGISFEYHRY
RVENVESLAFDWIS
NWVVSELTLGQIWD
VMHYMQQQQQQQQQ
ILDEAYVMASVDNP
SCISLPSSCDYSSR
VAQRRCEDIDECQD
KFSEPFYTFTVSED
SKNMEMVQQKKEGP
LLGMVEGLVLEHKG
ILKVIEEEWQQVDR
GGDTATCCAKWNTE
SGVPVLGFFIIAVL
DIVVGCGGFVKSDV
GYWGFPNCRPCDCG
MLLLLLSALAGLFG
NSAQGSDESLITCK
KTHMTHHPISDHEA
GLVGIIIGTIFIIK
WVLGLCCVLLTFGS
MDLRQFLMCLSLCT
LKDIVEYYNDSNGS
KVRRQRPRRRVCWA
FGELEIQATWYEKL
PAPSPSILPPVPQD
KKVENLIAKKTEES
ASSLEYLFAQGQYD
KAKVYINDSVELSQ
LTKALKTKLDLSSL
YSAPRRAPLWTCLL
RRSKYSKAKQEADE
CLNIWALILGIFMT
HSRLTLPRSLWNAG
TVDEVLAEGGFAIV
EDLPIKYAGLSTCF
SHYDLAFTDVHFKP
TCAASPSGMPTCRC
QTSEYLRYEDTLLL
GRTSLTNLLCSGSS
DELYPQGYPESVIQ
GCPAPRAEAEDSFL
LDGSDEASCPVLTC
VAGLFFIPVAGLTG
EEFTCRAFQYHSKE
MKSLVLLLCLAQLW
VIGSNPCAEENGGC
IQKDVEYRLPFTIN
VRMPLLTPRYITDV
LPAGAVQGWETEER
YLKKVISYWRNEFD
PTTVNVPTTEVSPT
ITLILVYLIIFVMG
DFAKSLTIRLIRCG
PQVVSALDKMIRNP
PPIDRSILPTAPRA
EELLSRMAAAGGTV
CNDVLSLLDKFLIK
RICQMAAASSSNLL
FHKKCEREERLILE
DYHQDLYDDFEWVH
FFTTGIVVSAFGFP
DTATCCAKWNTEDK
LLVGRGGDGGEPSQ
LSSGGQVAVLELRK
MSRSEVTDLRRTLQ
IEAREDLTMFVKRH
RLRPRLNAILFKLQ
LMAGFIKICSVHTP
PPPADSVTRRVTTN
VGHIYRLEGWQGNP
WDGEKLYQEARKIL
NTQGSFICKCPVGY
GMLGMSGGFMDMFG
PESCPARQAPVCGD
QNLGLDDTKILPGN
VRYQCSLCPSYNIC
TGVETVVSADLPNA
TGLIYNDCFSKSVN
QDAQALFQAGELKW
ICPTDGVKGMDGFC
ERQVSQGQGSEDVP
VQLNLQVQAVLQRK
EFGLSWVFLVAIIK
GSSNFGGFPTASHS
LWVLGLCCVLLTFG
DSWEKPPLPVYTQF
QANQLYPFAISLIE
KVIYPAVEGRIKFS
GPEPGPYAQPSVNT
VDECLLQPNACQNG
AVILHDGSQMRAKA
DIWYTPIKEEWYYQ
VEYEAHSDDKCEPK
VEAVNMSLGLSLAA
QQALLLLGAAALAC
PALLLLLLAGARAE
GAALFILIQLVLLV
NQTGKGLEYIMQSH
DNVCMAFAGLTADA
PPIEASQCHEAEMT
DALSCFLIKRRDKT
SSGSGSGSTSAGSS
DLKSGNKINSSSVC
NESGYIFTLLFMPS
AAAGMLSFGGRLDV
RATARNELLHFERA
EGTVNLQLSAKSVG
IDNLEKKQWITKWN
PLLIALGLLLAAPA
GPLCDELIRNVKFK
GFMIGYLGYCKGVE
VGWSTARDYYTFLW
GRRPALNYPVYGET
QDAQALFQAGELKW
ESRVFSLQQPPPGE
NQHSMVSVSTPIAD
DHKNTFTLSYDGSL
NKHIQETEWQSQEG
NYLEDRRLVHRDLA
DPRKVNLGVGAYRT
THHPISDHEATLRC
GLLLWQGVEVGEAG
LDLDAWINEPLSDS
FGGWAWAWWCISDT
QSVSSIEDDFVTAF
LISDGCQVSYCVKS
GQHAFYQLIHQGTK
CTMFIREVGTVLSQ
DTSEGVNQDTFGRM
CRRKSSGGKGGSCS
DFLSSFRDSCQKFY
GGTPYPGMMVDSTF
NTKNGLTRWAKEIE
WPPNAPSATRPCTS
NYSCECPGEFMGRN
DSVTCAGFSHDSTL
ISEKKLPSTQMSGE
RLQRRVPANYADGV
KRMTGSEFDFEEMK
ENMRNDIASHPPVE
QCRPTRGDCDLPEF
DTTLFGKKSSPLTE
EVGINENCTQLREN
CLDAACPDLPTYCR
KEIDASCIKIEKVI
GTVEGFEPADNKCL
EEYEHQKRELEQIC
SGNVAELALKATLV
LASASEAADGSSTL
EKQHRENIKKLNSM
PGKTLPENPAGFTS
ALDFEQEMVRAAAS
ASSPVPLPPVTHLD
IFIPALLQCIVLPF
SSTREPLLSSSENG
YQTHQPVYHKIQGD
ASPLPDSPGDKLVI
HHTFKKMLPRDERR
EPEEDGEEHVCVSA
VCIGAILVFVAFFE
MKLLAATVLLLTIC
VGSGSGDLVGSEQL
FKPLCELQPGAKCV
TGERFPVTDAVNKG
EFHEIHSTGNEPPL
EQQQEQVQMLAPLE
FQKRFNGSVSFFRG
RPKPAPLTAEIQQK
EKLKKLMSANASDL
GTLHAGLIIGILIL
ALFVFCGLLTCCYC
PPLPPPGPPPLFEN
NGGICLPGLADGSF
YQIIAQINGNYARL
SFFKEQQSLQRFQK
DSYQYGTTQTLTCT
KVVSPVLILDLISG
QPCFFQDISMEIPQ
MMVVAGFFTLCAVL
GLDYEDSGFYDIDV
PRSATATLHVLLVD
LVLAPAGAFRNDKC
FQRFFADLHFEEGW
