# Supplementary material for: MHCII-peptide presentation: an assessment of the state-of-the-art prediction methods
Source: Front Immunol. 2024 Mar 12;15:1293706. doi: 10.3389/fimmu.2024.1293706 (PMC11027168; doi:10.3389/fimmu.2024.1293706)
Supplement: Supplementary file 1 [file DataSheet_1.zip › Supplementary Data S1/negative_peptides/14_HLA-DRB1_07_01]

PRLDSVTSSESFAS
NGDWPQENIAGVFN
PREDYLDVYVFGVG
HCASAAMFMVKNGN
IAGLASAIDMSTNY
VCSNDNKTFDSSCH
KKSKDKKRKREEDE
ALDFVVENHFTRAG
NKGGKYPVKEKEDA
GKGKMRNRRRIQRR
LCSTIGLNQPSTPT
GVQKCKNALKLPVL
MCFGLAFMLAGVIL
GGQDLTQDGLVDLA
TANYDDDRKWGFCP
ESHKDLGKKDTETV
SQCSKTCGTGISTR
GQTCRIVQRELLFD
GPPMMDGAMGYVQP
VVLAYSGGLDTSCI
DGLHFRTICMEAEQ
PDGQPGTPGIKGEK
QKKFHVPRQNVPVI
YTELEAIMYALGVG
PGDNVGFKVKNVSV
YNPEIYVIEDNTVT
LLLCSSLEGQENSF
FLCLNLSFAFVELL
GFWHSPECEFVRHC
RLKSKKWSKKFIDF
QMSPALTCLVLGLA
LEESCTRFYHPEKE
MAQSPILLLGGAAS
RLKARPSSPGFSVL
MPVHYDSQLDTTLF
ASVYCTVCATHLCS
KGYKHSTINIVDIY
WTITGSGSVINQTE
SGAHVWGSSAAGLA
YWIPVVFITLLLGW
RRFFSYGTKILYQN
DKLVGEFLEVTCIN
TSRHPEAEMAQNSV
CGLCEVARLRQNAD
DNDKFSLDDYLGFL
CWDHDPEARLTAQC
PNVLPVCLPDNETL
YIMALREEYFDPSI
INNWVQAQMKGKLA
ILLLAGLCCLVPVS
QLEGLEESVRDRCK
NDINAPYLVMGQKQ
YLTRLLSTKGTLQK
GENCDVVVNTLGKR
QMLSFAGEPLPQNS
RSSLYCSDIPSIHP
RKYFTNCKQWYQRK
AIKMVVVGNGAVGK
QPYTDGVRMEEIVE
PPIEASQCHEAEMT
RGEKLNRVKMVEKE
YERKDNTTVTRLLN
ASVSEAERKAQVYY
LQLTTPANAPIGLY
PEDLEDLYSRYKKL
IGRYCGQKTPGRIR
GWEWSSSDVMNYFA
DLAARNVLLAQGKI
SYRFLASSLSVVVS
VYFMTLNRNCIMNW
LGQAEGRDAGSAPS
SLSDVEEEEDSDGF
SMGNWSMFTWCFCF
LEACIYRLLKLYCR
LHVLGDALGSVIVV
SLMQAPLLIALGLL
WFLTETSPFMWSNL
KNFYTLVTERPLDR
SGELTIIKDLDYED
PHRHQKTPENYPNA
WAGFFKRNRKRDPI
ALYDICFRTLKLAT
LFLFSSAYSRGVFR
HCHGSFSLIFLSLW
CEQTPERLFVPSCT
GYCKGVEPKTECER
ESSSDETSNQPSPA
KYLLNLNLEPFSEK
CPPLVQKGECHVNF
EGLKRLAKSDPMVQ
GTVEGFEPADNKCL
SKESHLKFTQDVYS
FSKNVMMIQSCKCN
DLELLQELNRTCRA
TKPSVSYTIALAPP
HTVTMACISANQAM
RVCENIPIVLCGNK
SQVGFQQVGVETYG
DEVEAVKNLYPSYK
WKKPECKVRPNGRK
TENGTWSHPVPLCK
NAVSPTPAPRNPSD
DKNNIPTRSYVSYF
SLTGESEPQTRSPD
SQLDTTLFGKKSSP
YSIVQTNCSKENFL
KNWEKTLQINLVSV
SNIDGTHIAKTLAQ
KVNAVFSQKTGSSP
NLKKNYCRNPDREL
LFLFSSAYSRGVFR
PPGSRVEGAEDEEE
TPSGSYWDYIHCTQ
DPKGHAPVEQQHIT
GLPGGRRRRSPGGS
PRAARAPATLLLAL
AGSPLPQRLPSPTS
LNYEAPKYHIPYWV
SASGQMFSQTPAIP
PPLPNQQFGVSLQH
HSQLIGYPITLFVE
MAEVEETLKRLQSQ
DKDSFSDPYAHICF
DDATCRLFDLRADQ
ASAKLWDVREGMCR
CSCLAINRSKQTDV
NDSNGSHVLQGRFG
AVEQVSQLLSMLHQ
FGSKVREHPCVESM
IVSLVLLMPGPCDG
GSLPPARLPPFTRP
RSVLITTGFPTHFN
EAGDEGNPGPDGAP
FYLKIDTQDIEASH
DFVIQNGTGTILSS
ADQQALRNQALNLS
TALPNMDREAKEEY
ENNTPRTSKTTFQL
LALRRSPVPRWLLL
CRNPDRELRPWCFT
QEIHARFRRGARSY
LLLTAAAVGGALLW
VQCQTEGPCWCVDA
EVRVCLHVQKSTRD
CQDINECLRFGTCS
LLDEEQEQMFAFRS
GGLDEQRLSADSGY
KTHMTHHPISDHEA
GYECYCKQGTYYDP
SCTVTLELVVENPL
TLSWQNFDDASPTY
GHAGTQAQGAARVA
VFQAYDPDSACEGL
GEDAHFQCPHNSSN
AKNMNVRPLLNYFE
SAERAVTGYTDPYT
NTGRLNGESNLRFN
INAWTAAENDRWPW
PTQPLKGRTVRASF
KTQSSLVPALTDFV
SDLTERPEEFGFIL
VKITKSDGIRGLYQ
LSCTGPPAIPGIPG
FQTSFYFGYMAVFS
DKLQQARLPVVDYK
RTPEELDDSDFETE
NRKYFTNCKQWYQR
NFIMLINWTVMILY
GWAFIKHILSDKDK
LAGVSEYELPEDPR
LLLQSVVDANMNTL
EVYQLMRKCWEFQP
RISANSTDPVKAAQ
WSGLLVTVGEVLEK
NPIFLFNKEMILCD
CEQRAARISLGPRC
DLSLIEVKLAAAGR
GINGEANLDFLNIP
DHVVYEKEPGEELL
GSKIFLKEVNDTLL
WLNEGFASYVEYLG
PELSEMLEYDRSHK
AKVMMEGGRSKGFG
QMDITDINTPKPKK
EVDMSGDLGWLLNL
EQTSEDSSKCVNAS
WTSDSAGEECDAAE
RWGKCCLPWALGCR
SVDMKSLPDWTVQN
DRNPLYPGPPPPGG
EISKFYLPNCNKNG
ASAKLWDVREGMCR
VNWEEEAASGLLTS
GQPPVPLPGQQQPV
QSGRKGTDIMYTGT
GHQTFFMCIEDTSG
KAIMTYVSSFYHAF
AQKIEVRIPTPLNT
NGSGTLLCAASGYP
PAKNPSDEDLLRDL
LAKVHAYIISSLKK
FTNVTAHQKWKFSR
VITLLIFLRRRLRK
GLASAIDMSTNYNS
GERPSTALPDRRWG
MENISLEGKTNFFE
YATGFCCSCVAGYT
YATLRFTMLECLSL
KEIDASCIKIEKVI
FLIGMLVAVVALLI
AVMMFVGFLGCYGA
LWEECKPCLKQTCM
ILLPEDINGLEQLE
KKDVMWIGFLTRTV
FDTFSHQRPCLLKS
TFYDLGLMGYVSGF
ASAFGIKKSPTCRT
NLILENTQLLETKN
WRLNERHYGGLTGL
WQLWASLCCLLVLA
PGSSVEYQCQNLYQ
WSLHFKWEQIPLEQ
REDVPPPKSRTSTA
ENLIDDVVSLIRGG
EQNMVLFAPNIYVL
LLVLLGALFPGPGN
GLEHLLSAAQANWG
HGYIPSKFPNKNLK
GGQCLPFEASYICH
ILFAVLLVVLILFL
GLVGIIIGTIFIIK
HVSLFLVQLLTPCS
WARLLLAALISVSL
TNRKYFTNCKQWYQ
KNYYRLRTEGDGVY
QLVHSFAEGQDQGS
IQQWLARVQSLLYC
ENQEKASIAGHMFD
LPGLPEGAFREVPL
MRPLLLLALLGWLL
VRPNSGIIDPGSTV
VVRVPVARCQQYSG
GSQSVEQEAEKLGP
PKFQQTGKELQEGN
GYTGPNCQNLVHWC
MQAPLLIALGLLLA
LKLLAFGFAFLDTE
DQDATMSILDISMM
SVEEVVREVCSEQA
PFSPLVATSESVTE
GDPGRPGDLGPVGY
TDAVGDRRQCVPTE
LNNAIKGGVEDEVT
PSSPSPMPSSTPSP
NKWVSNKTEGRITD
VPYQFCNVVCRVGF
LTQCRGFNLKAYRN
KCEIRNGIEACYCN
VVGTRYKCSVCPDY
LQQMKELLTENHQL
PKICFGDGDGTVNL
ESSWGKNVSSTESG
RPALLALLALPALL
LMGIALIMLMAGFI
GFGGKFGVQSERQD
LFNAVGDGIVLCKM
SKDELDELKEAFAK
YNMLVAEPRNLSFF
DRGSGGAQGPAGAP
QRPAAWVDLTIAFE
SSVSWGILLLAGLC
KVSSCRECIESGPG
PALTCLVLGLALVF
RGWCLGCCLLLPLS
NASYIPGNNFRREY
AERIDNADELLESF
MVSWSFHKLKTMKH
AICSCTCFGGQRGW
QPKEDEEEDDDVVA
TNDLFNAVGDGIVL
LDLSYNNIRDLPSF
SKNQVKWVFAGITC
WRQQWSGPGTTKRF
VRLEGCKTKVYPDN
TVKEKEELIEEWQP
NIAQVLAELKEYAT
GSFQDLSPVIHRSM
WLNHQGIQMVCETL
IIPPEVTGYKAGVS
TIPKLTAKSNCRYE
KDNYNGMSFVCIGA
RGRRSFIFKGEDNW
KLLNVRRLFPQKDI
MSPLAKWHRSKEGL
TFYSCTTEGRQDGH
PPYPKPGEISNDPI
KTGFGFTNVTAHQK
IPWGSIPVLMLLLL
PKELQNSVLETTLM
NLANSSLGFILADA
SVIFLSFWQGMLLA
DSQLDTTLFGKKSS
GDNVGFKVKNVSVK
LPGDNVGFNVKNVS
KLEDNPKSLKSGDA
DIILVMEIKDSNNR
SGYALNCVVGSQGM
CRSGSGLVGRQLEE
STCFFLCLLRFCFS
LDKATGEGLIRAKE
ELLHFERAAPEDSG
QHTSFKEMKKNPMT
VLRNSTTLVMHMKV
RLCGALEPALPAQA
AKHCNDARPESRRA
GSTDSGPIRQADNQ
EEEEESFPQPVDDY
AGLAPVDPALPEAQ
FNNERAANALCAGM
LSQVYSKVHNGSEI
ILCVGSVWKSWELL
RMRSGLPAPWISLR
LLAESIKPAPPFNV
SQLPPHSIDQGAED
KRAVSEMALAMGFM
LRQKRRVIRNQEIL
TFTLSYDGSLRHKF
AELVSSLLGLWLLL
DGELDGLWTTITIF
VQDTLGSLPTILHV
LETESTFMTNQLVD
GDGPIILKEVEYRM
GERATLSCGASQSV
TSIFSSRPIDKFGL
PQSKLAQENMDLFK
AYGDLNEFLRSMSP
VVSRLDPVSLQTLQ
NAIICDLIENNTNG
WTSDSAGEECDAAE
TRLENQQMMKRPVS
NVTAHQKWKFSRPG
LHQTPLHLAVITGQ
ALAVSPAAGSSPGK
YVLDKASMKRKGVE
MALGYWRAGRARDA
CVGFEAVQEVPVGL
RPWKSVSEINPTTQ
QDLITCLDTASNFL
CDCGDSGSTQTCQY
CQKCDCNPHGSVHG
QQRTFISPIKCREA
VYILLTVEDISHLN
WGPAGAQQSGEYCH
VSWGILLLAGLCCL
QDEYNVTIVARDGG
LLFLLFLVDIMANN
KCPFPSRPDNGFVN
LHEHEPAGEEALRQ
LLTEAPLNPRKNRE
KPSQMQVTDVQDNS
AVEGRIKFSTGSHC
MVSWSFHKLKTMKH
SNATGNTVAAANYV
PTQPLKGRTVRASF
CHWCKYRNLCTHDP
CSCTCFGGQRGWRC
KNLKKNYCRNPDRE
ATGLLGSAPFLFLS
PLCGGFTWPSCVKK
VFVFLYCIAALLLY
LFKYIIIGDTGVGK
QEASQELQQIHQYI
ESHPGLFPPTFGAV
TFPAEHRFQNIDFA
VSQEGLKLSNDMMG
ELEDNLKKNISEIK
ESSWGKNVSSTESG
EEVTVLVNKSALIE
SIKEPVALLQEVYR
GLSAWTLQPQWIQV
NTSPEELGPLANQL
VQVSSAESHKDLGK
TVPTEMQFLASTEA
VFIFVNEALSVLLR
HLDVSLAFSEISVG
YYPINSNFKVGYNT
VTSVRGPSGNREGP
ATVADFLASDAVIY
AKFAAKGEGQLGPA
CPRPHDFENGEYWP
LLLLLLAGARAEEE
LVDVATFPVYTMGA
PFITSKPPVQYRNE
MELLGCELSGCSEP
DEVTLSAYITIALL
PQLWACDNDPDCED
SEEDLDALEHMFRQ
ALPASGWLTTGAPE
MYLLAALFGYLTFY
ASIKDPKDLKFIYE
PETKATIQGVLRAG
TNISYSQEADDRVF
PPGNPGPSGSPGPK
VMKGVTSTRVYERA
KQFPCEPFKFLEPT
VMPLHYSLVFIIGL
RPTFSELVEHLGNL
FIATVIALRKQLCQ
CNPGFYNNGSSSCH
GECIQAGPNCGWCT
MASRGATRPNGPNT
LGVLCPTGCQLQEA
PASVQAIKHGHVCF
SGMETLKNTPAPRL
DECEPRHILMETDC
EALPGDNVGFNVKN
LFRNGSVSRVPVLM
VLYRRKNSKRDYTG
NPSTILNPGHCGSL
HADQSSCTFDNLSP
TYLGGLPDVPFSAT
FSTTEDYDHEITGL
QGSEHTVDKKKYAA
QDSGRDDDLLGTCD
TRPPLMSQAATNTV
ALAIYGGNSPAAMT
DTDRFSSHVGGTLG
SYFQNVTGCSNYYN
HLQYFGRSLDGYGD
IDNGKQREFESRLA
MGASGPGYPLRGGR
PAPTVPGPGPTGPY
