# Supplementary material for: MHCII-peptide presentation: an assessment of the state-of-the-art prediction methods
Source: Front Immunol. 2024 Mar 12;15:1293706. doi: 10.3389/fimmu.2024.1293706 (PMC11027168; doi:10.3389/fimmu.2024.1293706)
Supplement: Supplementary file 1 [file DataSheet_1.zip › Supplementary Data S1/negative_peptides/14_HLA-DRB1_08_01]

EVLLVGLEPGTRYN
VDDINDNPPVFAQQ
RRSEDQVFMIDSKC
SRFHADSVCKASNR
NQMQPLNEKQIANS
LPAVCDLFACMQLK
FVLCIILSAFIMVK
SLAASWSKAENDFG
TRLEGEEESQNSDE
QAPELENLTVTEVG
PRWDAPLRDPALRQ
GYVDVGLIPAGARE
QLKMVDSFHRNSFQ
VIIAGSLLDSCTKL
AERMSQIKRLLSEK
HQMYYMFGFLFLVF
PSVIRGDLIKLFCI
GGQRSERKKWIHCF
LPCTDSFIKVDMRT
HAENNEFITWNDIQ
WYSEYRFPEELTQT
LLLSLSLLQATDFM
VLKLWKSGFSLDNG
AKWGSDNTIFFTTY
VWAGGRGGGGSVGR
NILAKCNPCLSNPC
GNRWHEGYRQTPKE
NDSTTKELIKKLAE
AGYTFGQDISETFN
PVILQFGHAETLLP
SKEILSEVERNLQD
AGLTEPDSSPLELS
LLQYCFLLITCLLT
FLDDVIPEKDKKKK
PLGPPTERTRSFQL
MWEVFTHGEMPHGG
SKFEEHVESHWKVC
APECINYYKFSSKS
LRHTGYVIELQHVV
NDKDPERERDRERD
TVAKETCSEKSTNL
FGKKSSPLTESGGP
LRETQGIEKLVLIN
MAGSDMTYGGFNWK
RKLADLCTGLQGFL
SRAAINKWVSNKTE
VGLLVGGLIKGVGE
MEESKAKFENLCKL
SKRQYADCSEIFND
VQVFSRSESTQPLL
PRNINIYTYDDMEV
FLLLSLAASWSKAE
SRSGSCAHPHHQVV
KAVVLTLALVAVAG
MKELSMLSLICSCF
TFTAWCNSHLRKAG
EILVILKEWTSKLW
EAAMQRLKAANIPE
HFSLNVQTGDNGAI
LAAQAAAAAHAAQA
FKVLCTTPNKYVVV
DPRKVNELRAFVKM
RAEEESRSTSEKSK
NITSIPQGLPPSLT
VAIAAIKTKRTIQF
RAGGYETCPTVQPN
ATKLLSNTVMPRFT
IKELGRGLPTDKID
TKIINDKTKIIQDK
RTWKEVCFACVDGK
GTSRQLAPVLGYLG
TLLGVLFCFNKRDL
IQKLEESRSKLERA
SPLIEKPGLGQIEE
FAFYVVEQVGTQPF
PTSNPVTTTKPVTT
GLVGIIIGTIFIIK
LLFLFSSAYSRGVF
EDIAKRTCEEHQLC
GGASEITFELPDNA
KRDAYVSRLNAIYQ
CRGLFGSKNVSSET
PAVTHDKNTCIIYE
LNSIWSHQMYYMFG
RPYSIPPCEHHVNG
HVRFWVLQIIFVSV
GPHLNVVNLLGACT
SRIFHGEKLMNTNL
PVEVPVGGFKGRTV
NSWRAVARMGQGMM
IQEEVALTSLGSGP
IIGGGDTATCCAKW
AWSTLLRTIHSVLE
RMANADARNMGADL
MALTSVVVTLWYRA
VQNFLHSVNEWLKR
EAEDRGDKFVLRSA
EDSRFITVNPAEKN
PGGASEITFELPDN
FALIIFFAVKTRRK
MKAPWELLELRVSY
TSSLGPPSMPVHYD
ILFLVAAATGAHSQ
IGDEALPTVLVGVF
VTVLDANDPPIFTL
ILMTILLIVIPVLI
YSFWLCCRRRKSEE
IPQLLTSIDARPTC
VRSSESSPNHSLHN
PERLPSMKGPIDIN
FDQWREWADSKSCC
WVQDQLDDETLFPS
MLRSLFRCDFSVLR
MFRMGLLAVLRSKQ
QDAQALFQAGELKW
RWHEGYRQTPKEDS
QPLPPSSLQRFLRA
AVLGAVLYFLYKKG
LYPHGPGLNPNAST
TIDGPSKVKMDCQE
YDLVKCLAPIRDPK
GSSAKIKCSGCHSY
PQEHSISDILTTSQ
LIGNKARSPGQHDG
GPLGEGGAHKVRAG
QSRCGGFLVREDFV
PRIIQNGAIFQETL
WQLLLVLSAAGMGA
PWQGLKAATKKQKY
KNDGEEKKGPGGGA
EMETDKQEKKEVHK
VQGVRGSQAQAEDL
TQMWSWSNIKKHRQ
TCVLFRFSEDAFNS
IKTYSWDNAQVILV
LPGDNVGFNVKNVS
FTLSGTQRKLELRG
VVLLAIAIFIRWKK
SDTVQGQLREYRAY
LSITTPEEMIEKAK
WTTFLKARLVCSVT
PSCLSTVHFIIFVV
KDEKKKGEDEDKGP
AEGDNRSTNLLAAE
VSCAVFHPRQELIL
KHGTEEQKATYLPQ
VEADGVNCIMGVLS
CTEYAINKLRQEGS
AAEEQFQALVKQMN
PTLEEEKIRSLSSS
DGDKTKMTNHCVFS
MELFPANKQSVEHF
VPDPTPMMPPVGVQ
NQNSGWGPILVSLQ
PIVHRDLKSSNILV
STTPSASATTNPAS
NGNKEGASGRPGSP
DEVDSLCGSRNENE
DFICCLYGVPSAYG
TDSILVFEVEVRRV
RELDDLEQWIQERE
NGRRRGEDMMHPLK
HFSTRHEGSFQVPV
KNAEQVSFNTIVIE
LGLFFGFLLVIFAI
DLQKWAQSQDGFEH
VNHQQGPHHRHILK
GDTATCCAKWNTED
RYYLSVIIVSAILG
GYQRCMMAQYNRHD
TILLQYCFLLITCL
DKLEKIHHSGAKVV
EAADGYQRCMMAQY
GLVGIIIGTIFIIK
CYEEFINSRDNSPS
GSHPVSFDKACEFA
CDERTCEPYQFRCK
GGIGGILRYRVDFQ
EVVPIIAKCLEGMK
ECFRLRCELGPLHQ
NKKKFGVESDKRVT
GPCEAQLECLDNGD
SNCTASQFVCKNDK
IFCLTDMQLICGIC
EVTCINPTFICDHP
LPALLLLLLAGARA
KERKAQRQAAKNQM
LSIKKCPICKADDI
ECVCDEGFTGEDCS
VLQNPPKVIMELFD
MQLFVRAQELHTFE
NVVTTFAPNRLKIW
FHYKTDQGIKNLSV
FSQSCAPGSDPRSN
ELARNSVLMSGFSH
EGGLVENHVDSTMN
QRPKSPGGIQPHVS
EGGQKFARKSTRRS
QAFELILKPPSPIS
QSRVKWSEAQFSCE
LVGFSYQVANGMEF
ELFQKVAEDYVSVA
LLLLLVGLTAPALA
GGQIPDEDITASSQ
DWIVVSQLRITSLQ
YIQKLPAQAPDQAD
EHLKEHSSDQPAAA
LLPSGVTYLQFQRP
NQKKVYDLNKIAKE
QPSVGAAAGPVVPP
NDNVIASGSEDCTV
DLQVQLQLSTSSHQ
RLLRASVARHVSAI
APQQARSLLQRVRR
DREARPGLPSLLLL
TCPKWKAPKSPVGV
MGLGVLLLVFVLGL
GGSGTASAEAFDSV
LDCILKRKAQQGVR
WEENEPQEPEEEGN
IATAVCHTDAYTLS
KVYLLSLLLIGFWD
DPEERERLTRRHED
LGMIWTIILRFAIQ
NMCAQLCVNYPGGY
MTCTQNVAPDMFRT
IGEDKLIHFSGVAL
NEEQTPLLKKINPT
IKNVGKQDPKRHLE
IDIVLNDGETRKMA
PGAPGPKGEAGVIG
VQEAIVVIRDIFRK
VTGSIQGFLSIRDL
AALCGALLCAPSLL
TLFPQYKFRELFNK
VLEKDSVTLKCQGA
PKFKKLADISLGKE
KMEEIGRISIEMHG
DANKKWVPAGGSTG
FMVKNGNGTACIMA
VGNRTDLADKRQVS
IDNADELLESFLEG
YVQMKWEFTSWVPL
CDDDWGLPDAAVVC
SATAGMLCLIAILL
GCEAKSIQNRACLG
IVCKNRRHNCHQSS
EWVKFAKPCREGED
INVTTVREYLPEGD
SQESSWGKNVSSTE
QGPPRSLRAGLSLD
AEAFDSVLGDTASC
EFVEGGPLDLFMHR
HIRQQGTRHGRSPQ
RRQLDPGGGQGPPP
ALILAVCIAVNSRR
DVCFFLSQSGETAD
ELWAELEPKWPKAF
QVKIQGQNKEMLAA
RETKEVQTNELKAE
EQEVDPCLAQPCQH
SENIDDCASAACFH
MPIGQFWRGLPASI
AAGLPHTEVPQGKG
VFLLLLCALLGIVV
VRLSWRCDGEDDCA
LLIQWYIYGFSLSA
DSEEEMKALEADFL
TCLVLGLALVFGEG
ITSIPQGLPPSLTE
CPNPRLVKVTGQCC
MRRDQLNDQYLELL
DDCERMNITVKNDP
WPPLPSNFPVGPCF
CVLARDPYCAWSVN
PLASGILLLLWLIA
RIRKLADLCTGLQG
METLATKQALEDHS
ASDEMNCSATDCSS
TLKCQGAYSPEDNS
IIGVTVLVVAVPEG
TTQMKESYYFDLTD
ENSLLQFQFKYGVP
VGVVMFVAFMISYC
LTCEVASETIQHSH
CPDAKLKGPKFKMP
VKRYKKAITLAIGD
VNVTLYYEALCGGC
DQWREWADSKSCCD
SQSLVYSDGNTYLN
TTPETTTAAPKMTK
ITTGDGTGGVSIYG
PPKDDKKKKDAGKS
LPEGEDLNEWVAVN
LRDLEKLAGWHRIA
GRMRDVVLSIVNDL
ALLLTAAIAELGIL
FGAFLIGALLTAAL
ELVKEPGCGCCMTC
ASGSWNDRQPVDST
DIAGLASAIDMSTN
CPNPTCENMNFSWR
IKFDKYKAEKSHDE
NMLYGTITDFCTEE
NKKTTIEKLRCVRP
PQGLPYCPERSPLL
SWAPLGTHGCDEWG
SGSEAASLSSLNSS
KEMLAAACQMFLGK
QLLGLLMLWVPGSS
ACGRVRRMFRLSAA
PADVRIGNVASDLG
TTIRVYFNILDVND
FVCVACGKPIRNNV
VQELCPGFFFGNVS
FAENNRGKANSTGT
LAGKLKQHIEAIDV
GLVGIIIGTIFIIK
VDYHLYPHGPGLNP
SQRYHQRTNTNVNC
SDYGTARRTGTPSD
HHSTSYNSKALIAF
VVTPEKPIPIFIER
NPCKAAGVCLMLLA
GVQPILNEHTFCVG
GCCQEAAIVGYCDA
TPAWPRVPRPETAV
DYQEGPPGVEISCW
MERMLPLLALGLLA
PPLFPDIVELNVGG
QVLPPKNAIKEGDN
MAGIELERCQQQAN
GLVGIIIGTIFIIK
LGYCKGVEPKTECE
PSPGPSAVPSSPKS
CMAFAGLTADARIV
LAGSSLSGILDKDL
KMSTPVEVLCKGFP
LDNMKAPWELLELR
NAIPKGFMDGKQAC
LRCNGVLEGIRICR
YDFRDRLGTVYEKF
SVEEVVREVCSEQA
GCNGPVVGTRYKCS
SLYSVHLLLKTANE
WQNDFWNIPNLALK
FPNTNRWFLTCINQ
YQPIKLQGTLPVEA
PLVVLISISLVLQI
MDLQCRDPDIHAAA
DRRTSAIKALNATG
EEPRMHCAVDGEWL
SLPHLGLKLLLLLL
QHLLKQDREHLWKL
KLPGGSSLAALTVT
TLGLSACFLPNSVF
ISSLEYPRSYPPDL
ALGEEKGGASLSPQ
LGPTSLRVSWQEPR
MQLIKGQTQNFKDA
RAVLAVPLERGAPN
PAGISGANCQLVAD
TTFLYFSFFAPLIY
HHSDKRRPPSAELY
ARIRILTNNSQTPI
NRIYSLKVECGPKY
DDGRDCSCGAKSCI
APPGPRGRQAPTSP
EARIRILTNNSQTP
AGNYTILLSIKQSN
QELFGLQVAEDQEE
LKSACKEDIPSEKS
NTTGVSSVQTPHLP
NESETKSTLLFGQR
YSVYKDPAGWLNIN
KVISYWRNEFDWKK
KQHIEAIDVRVLLD
RIRATQTGDASKCL
