# Supplementary material for: MHCII-peptide presentation: an assessment of the state-of-the-art prediction methods
Source: Front Immunol. 2024 Mar 12;15:1293706. doi: 10.3389/fimmu.2024.1293706 (PMC11027168; doi:10.3389/fimmu.2024.1293706)
Supplement: Supplementary file 1 [file DataSheet_1.zip › Supplementary Data S1/negative_peptides/14_HLA-DRB1_15_01]

ILKPGSTHSYEFDA
SLKQADKKIRECNL
GRCVAPYQCDCPPG
LGVIILLSAFSGPG
DELMAAVRDNNMAP
FQHRRPDLYGNLGH
GTESPVREEPGEDF
WQLWASLCCLLVLA
MVCLKLPGGSSLAA
GNGESQLSSVPAQK
KLLAATVLLLTICS
ASVSEAERKAQVYY
NTFFDMNIFEDGPY
MGFCAPKKIPSFCY
IARYKEEYAVLISE
ADIMYTGTVDCWRK
LTSSGAPFWSGPKR
RASQSISSWLAWYQ
PPSASGTPGQRVTI
WRSWYSSPPLYVYW
VGLLLLSLLGFCLP
QPSVGTEIFVGKIP
QEIDDVIGQVRRPE
MVKCDPRHGKYMAC
RVELSCTGKVDSEV
GAVSLVINLGSGAF
SPSTEEITLSESDN
PVVLPKGPESESED
PWKLSSQKLGFFLV
IPMNPNTNDLFNAV
NYAVELGKHPAKFS
MDDKAFTKELDQWV
QIVQMASQLFLQDQ
SRTCVCVLTGHNHY
PTQPTTQLPTDSPT
SAKLWDVREGMCRQ
ASDASLDPEAPWPP
YQPFAGKIKDIAWT
LAALLRDGETLEEL
GELQPLSENATLTL
LFVGMILILIFAEV
TIIGGGDTATCCAK
LGRAAFGQGSGPIM
RTASGAVDEDALTL
FLLASVTLPSICSH
EVPEVTVAPVHICT
TILNTMSTIYSTGK
RGMTALLKVSSCDK
SRGNSDGYIIPINK
DILSINVTTVCRPA
MTQAQSGLAIAAIV
GKDTLHHWSWASDM
YDDLGKVFIYHGSA
NLLLPSCVEDSVTP
AAGTDNTSSLGPPS
LSCAYSGFSSPRVE
MVQQKKEGPIPPDA
VYVGKPSLDRPIQA
GIWMHRRCKHRTGK
AGRVSAGSSKASSL
NWLQEALSSASLAH
PQSDPSPGTPPHLG
ARGVRGARGGAQQQ
SPQRCQPPASCSPH
GICIALFALPFVIY
FFIIAVLMSAQESW
IILGKVILWILHLL
FGPWGVPRVPCQPC
LSENPRNGEDQICP
VAVVSGPRAQLFAC
FDTFLYGVMTWYIE
GTANTSGNLSLTWH
VVSVVRETESQLLP
TEIHEQTYLTGLTS
TSSILSSMDPTVDP
CLMGLLGILVCNLL
ERNFHIFYQLLEGG
NQKRELAIQISKDG
QEMADKCSPTLLLL
ISDEDIINITLPTG
VTSLVVVLLWEAGA
FPNSISSDKEATVP
GQSVKAHFFLGQCQ
RNLALCPANHAPLQ
GGRHHFWFLPNLTA
ASSPVPLPPVTHLD
AIAQLNYADMLKRV
SSSELGMTFTGVDT
YALFLLASLLGAAL
KSTCVLEAFGNART
LTQSLIMIQPILYA
YHYEYTACDSTGSR
LTFFLEDDDKLEQI
VLIGEGVLTKLCRK
HLTKAAGSRAGDGV
MCFGLAFMLAGVIL
QQGDGCGHTVLGPE
ELEIEGARADLIEV
TTSETQPCTPSSSD
LTSGLTFLNPWYEA
LWASLCCLLVLANA
VWLLCLGTALGCAV
LTGPLNYYRNLFRN
TTCGNDWVCEHRWR
RKKIQNQWKQAGSD
TFTLLCGLLAATLI
ERSCSLEGNPVACI
EWVYNTFCIYKRCR
FTVGKESNIQTMGG
KDKSPVREPIDNLT
VKVRGLPWSCSADE
GRGGYYGAGRGSMY
MYDHRYGDSEFTVQ
AMQRPGPYDRPGAG
KMRNRRRIQRRGPC
YTHTACDANGETQL
QEGGVESAFHKTST
GGGWDNLRNVDMGR
VSQAPSTPSPNMFT
FACLLRLGTQQVGP
SDKLTILRGCPGLP
PWSRGGHCVALCTR
SAEDLLTCCGSMCG
TVPTDVDKWFHHQK
QASENGQLITGVQQ
KTHMTHHPISDHEA
QGHRRVHRKARQPH
YCYYFNEDRETWVD
ADTCPEVKVVGLEG
LCNSNGRCTLDQNG
DYKGIACHICSNPN
RMREVCDEVKAHLL
IGVDPNRNWDAGFG
WGQEQTYVISAPKI
VTSPCCIVTSTYGW
DTLMTVKQYESARI
TIFQRVLDILKKSS
GDTVPSTARIGYEQ
CDMDTDGGGWTVFQ
RPGAGRGYNSIGRG
VLVFDAFVIVICLA
GSANSNFFYAITLT
RKYFTNCKQWYQRK
CLCCCCTLGCSMWP
NSTIYVVEPGYLGF
VEIYGEPQTVLQNP
SGILLLLWLIAPSR
SSGDTTCALWDIET
RVMGIRVLRLSLVV
EFITERHPDMLTKI
SGDCDDEDGCGGSG
TLHQSAQLSVLLTV
PLNLCTKTIVETIR
YGSPGILEFFHHQL
NLAAGTDNTSSLGP
FSAKEVELYVTEIE
CVDGLCVCHDGFAG
PPGSPMNPPHKCEV
QNIFPSLDELIEVH
QSSVPWKYFLNTCG
RASQSISSWLAWYQ
FGMNDKIVIEKQGK
QDYKAGFGNLRREF
LIISLLCVYFWLER
VFFLIGFMIGYLGY
TVDISLILSEAIRR
EESKAKFENLCKLM
AQFYTKGDQLILNL
KWCGAEGDYNVMVM
WLGWLGMLAGAVVI
RKLNFQVELLLDKL
DPRYILTKEDFLSN
FGLNFLTFIILFNN
KVSAAALAVILIAT
PPLKLSNVERITNV
KISLQQDEDVLDTW
AIAAGIFNDLGSGS
QTEICKQILTKGEV
PACVPWSPYLFQPN
APTDECKPVKWCAL
LHRALELTRRLLSL
DYQRKSRKTLCIII
GTQRGDVLPNADET
ESVEEVVREVCSEQ
MQEIIQNFVRVHVD
FFWMLTLGLMLFYR
GKYFDKASYRVYCL
YPFKPHLPTKEFLL
FPFGIPQVYHGQIH
IDILRDNKKKYENI
WLQDNIRDKLRPIP
IYEDGIPGTEAMNG
MDKTKGAVTGSVEK
ATGDTTYQEQGQSP
YVDPMQLPYDSRWE
RRLYSHLATDSVDP
HMAQGRWEAAEGLL
ELVLADGSFVRCTP
LCVYFWLERTMPRI
YQQGEFYYGEFSDG
ILLTELTTKGRVPY
KLSDTTSQSNSTAK
AWLIFTNCIFFCPV
CKAQDERFSLIFTL
GDGIVLCKMINLSV
TTQISKDELDELKE
DFDNDCGDMSDERN
NGRHTLGENIADNG
LKEILHLERQMGGQ
HHGGCHIHAECIPT
MCFGLAFMLAGVIL
QRTLQNGLALQRCL
EKTGETLLTLKNLT
PELLSPSNVAIYGG
SHTSEGTRSRSHTS
LIGALLVCREGSLA
YSGHLALRLYHITD
VWHENTASIIMVTN
DFYRLLVPGTYNLT
HVLKGTPLSRLPPL
ASKLLRAVILGPPG
ILEEFATLQDEAEK
MEKLLCFLVLTSLS
LPALTVHVTQPKDG
RHCGLRVFGFSLIT
MMYDLMEWRSQLLS
TMKVGEVCHITCKP
MCGEKQFSEERIRS
EMRVGVYYLSVGAG
SLTKSRREKERRYT
TVQYPIMLPRQPCG
VVKTRAEGEWLSFD
ATFGTQVVEKVVLV
TPEIKSDIEKAKQN
PVKRSGRYHFVPGT
CDTQNITYRFQCGN
GASSTGSRDLGAAL
DSELNGDYGENIYP
SHTQYDFVELLDGS
IVIGMDVAASEFYR
PTDKKKGGPSPGDV
EGKKRKRTRKESYS
GQSVKAHFFLGQCQ
EMKEECLREDLKFY
GAVGEPGAKGAMGP
DELQELYEGLRLNN
SWASDMPLECAIHF
RNVMEEGKDFQPSR
YLQTTFGVLQLLGG
HCRFDEFFSEGCAP
EILKKLMTTNEIQS
TERTTSIATTTTTT
HMGMFTELAILYSK
ASFSRALENATRDY
NRKYFTNCKQWYQR
RISCPEGTNAYRSY
ASSPVPLPPVTHLD
INTLLMDELTVPTV
GFIGKMFQAPDLTL
YTWPANDRPSTRSD
RKGTDIMYTGTLDC
LILGLIIWLVYKTK
RPPLMSQAATNTVI
EPANQMVKCDPRHG
DFEEMKRKKNDIYG
DRCQGRVEVLYQGS
EFLYKMCDVMAAYF
SSLGPPSMPVHYDS
LAFGASYGTGGRMM
RIAEVGGVPYLLPL
GLTEPRIYISDLLA
DNQGGAPNYYPNSF
QRRQDVNITVATVP
PGTTYSFTIRASTA
DIITKVANVELYYR
LSGMAIADVTLLSG
EEAQLEHAELQEQL
PSETDDVDEKQPLS
AVCGNPHLLEGSLS
LTPPPGTTAPPPPS
GDTATCCAKWNTED
YRLRCGGTAEEILD
EKCDYYFSVDADVV
SQEAGTKARFPLRD
LLLNGQAACHMAQG
QENEAKCRNSKPGK
ADIDALCVAPSHVD
ALLLGALALTAVMS
PLLFILAVAAIKEI
RNRVGSDQCLLRLN
GYLARKAFAKRQQQ
TVFLSYLPEAGQYS
DPGTIVHNFSRTEP
KEINSLNLTESHNS
LGFFIIAVLMSAQE
LPKTFQDGATKLLH
GWRHRGPEGRPPAR
VLIVIFTVLLQSLC
NLANSSLGFILADA
GLSCRFYQHKFPEV
NYPHITNLTNLGQS
APGPPVRLVFPEVR
KRLLIKQVRELEAE
MENPGLWILGCHNS
SSLKWSPEMKNARC
LRKRFGGQRIQVYL
VSNLNGRYLRGTHG
RELEEEEEWGSGSE
ANGHRTASDAGFPV
ISFDNNFLIPSGDG
