# Supplementary material for: MHCII-peptide presentation: an assessment of the state-of-the-art prediction methods
Source: Front Immunol. 2024 Mar 12;15:1293706. doi: 10.3389/fimmu.2024.1293706 (PMC11027168; doi:10.3389/fimmu.2024.1293706)
Supplement: Supplementary file 1 [file DataSheet_1.zip › Supplementary Data S1/negative_peptides/14_HLA-DRB3_02_02]

AHPSKSCQVENGRV
KSKRDLFFLNKDAA
GPRDLVEPWVVVRG
GVKVESVDHDSCVH
CKLIEEVMIGEDKL
MNKPLLWISVLTSL
LGFFIIAVLMSAQE
GLVGIIIGTIFIIK
FQANTDDGSCEGKM
NISAKYRWFAVFYL
RDITLEASRENNKP
SAEQMEQKCTQDLS
LYYEALCGGCRAFL
TAANRICKVLAVNQ
IRGKDPQPVEEEKS
NALDFVTKSYNETK
EKVCSNDNKTFDSS
LDSRQHPEESSERG
LPYNGVVLAQTVAN
TTPPKDTCSPELLM
GPKIAVQFGPGFSW
SAGRPKRPHARRAL
DVLPGKLIMQISAT
TSFGLEMSQTGFSS
HHPYVTHIPSPTLP
GKYCGKTQTIFLKY
DPDWSPSPAQASGA
TERTTSIATTTTTT
RAQVLSLYRAMLRE
RIPTPLNTSGVQVI
NVSMVEVTDFPFNT
HQVDCFLSRPTEKT
LYYEALCGGCRAFL
ILFSPLSIALAMGM
NMCRCLMALKVPTT
DLSPVAAILPKINR
EDGKLNKLCRDELC
TEWARRWRQLVEKG
KSNVGASGDHDDSA
TLFGKKSSPLTESG
GASVPPPPNPAVSF
DICDPNPCENGGIC
LIVLGLVLLSVTVQ
EQGEVRFSAVALCK
CDDGSDERQDCSQS
PTEFFQSLGGDGER
LGLFLWFLKRERQE
TVVNLTREQCQDPS
LNDVKTLYETEVFS
EQDDEEVLQGEQGD
RESDEFPRQGTNFT
TKVCGSDGVTYGNE
GGAGTMGLSARYGP
GKKPACALEFEAVA
RPTVTASSCSSDIA
ALYALQALVVTLEQ
KSDDSKSSSPELVT
SQELGMSNVQELSL
GDTIRVTFHNKGAY
TITRQMSFDLTKLL
GDECSSGFQRMSVI
CHSANLNGVYYSGP
HAGEAIPALAAAAG
SPGCLWLLAVALLP
LSQGAAEEDHGCRK
RTPHAEDMAELVIV
IEEDVVVTDSGIEL
RECNMGNLICDAMI
GFICESDQTKPLSN
SRYDDSVPRYHAVR
LFGGLLRRAHCLKR
VDDPDKDSGGKIDV
PVSQCMRGVRLVEG
LSANQDEETDQETF
GSGSSYIYGYVDAT
RKVVRELFNITNGA
GILLLAGLCCLVPV
NGMSFVCIGAILVF
SAAGARGLRATYHR
TDTNKIEEFLEAVL
RSATLKRQSLDQVT
RTEVSSNHVLIYLD
LSPAVPEEPEAYNL
ARLGVQDLFNSSKA
VADNTSRGYHCRCP
EVDIQFMRNNMTAS
CQFFITCSKCDWLD
NPRKLYDYCDVPQC
ECLQFTANAFFFYP
AEQWKKKYEKEKEK
SSTIQRFYKNEGGT
EPSQAVSVTNPYPC
WGSEYSWNWNAIDE
HWGVFSVPAWGSEW
NGRHTLGENIADNG
SAPVSGAGNHSYCR
SYGTKILYQNTEAL
KPLLWISVLTSLLE
KLLGYLKHTLDQYV
PAYSKAYGRMGLAL
SNGEPCVLPFTYNG
LEKEKAEIERMRNL
LILLVLGWVQPSLG
ITGNLENQTTSIGE
IFFAEGFHGDSTPF
IHFINMFLFSYPES
IKEQTMCPVCLDRL
ALSSASLAHMKAKF
LQGAMQQFNQRFIY
FYKRMLNKRPTLKD
REVDLEAYFTRNHT
ICPPGYQLTHNGKT
QGGTQTREVQCLST
MMTGFAPDTDDLKQ
SVTSSILSSMDPTV
SDNVVNISIPVKYE
YPSYKLENLSSSEM
GTKILYQNTEALQS
ALWDPTISWRTGRY
ESHWKVCPMCSEQF
ENKEQSQPKPKHDG
AETYDFLFKFLVIG
TIAVGTRMPPKNFS
GYMEGAVEAGERAA
PQIQDLYGKVDFTE
NPANISVALRAQGS
LADKGSLPAGEHSF
NQDTLPVAVALTES
AGRPKRPHARRALC
MCFGLAFMLAGVIL
VFYGFLAALFSFTM
EDSTTPSAQTQEKT
SENTSDKPKRKKKG
EVLNFDFQANAQLS
NPGLWILGCHNSDF
CCEDGMRENPMRFS
KPWLSNESIALFKK
RGRYEFHSLNIHSC
DDIKNIYKRMTGSE
SDDKVTLEERLDKA
LSVCYSATITFFKV
CCRRKTSDFNTFLA
TRKMPHGVVTANSW
REKRESRRQRGLEH
NYTSLIAFHCKRGV
TAKNLRVMLESERE
GLICVSANNATTVA
GLPEPLMLRWKQSS
LKLQLPNCIEDPVS
QDAQALFQAGELKW
VITKHNDDEQYAWE
QTKYTFVVPEDTRV
RYSVYKDPAGWLNI
DGKWERKKFMGTEL
PRRWSLQHVPDASG
TRFYHPEKEDGKLN
LPHPRAWFVSLDGR
SNDKFLISRLFDVA
VAHLGYLNYTQYTV
IFNPTTYKGQVPEN
IFCGLGIQNTQMYE
NKYLYIAVTVIEST
TINQIRQDAVKDLG
FTNVVKTTVLLADI
DTRWRNGNQDCRNR
AAGDGKTEQKGGDK
PPFSYAYTELEAIM
QVTWNIILHSTGHN
PRPPRCLLLPLLTL
TKPIVAAINGSCLG
VLGFFIIAVLMSAQ
CNSPYIVGFYGAFY
NLEPRTGFLSNPRA
NIDVSDVNDNAPVF
ATEPCILHFQLLLE
EQLRLRIGIHTGPV
DKTFYPEEISSMVL
SEMNERNYFVRDKL
LPELVQGNVCPLVN
YISPESPVVQLHSN
TKEDLYLHSLKLGY
KDSGDYECAARQAT
MTWGPTIAALSYVF
LQEDVTLNMRVRLN
FWLWIESILELIKK
NCVCSAGYKGEHCE
CQEPCKDTVQIHDI
LPKSQKNICFNIDS
MEESKAKFENLCKL
QPSPFQLSASVPKS
LGYRYYGTTKVCWL
RLQTLMSVDDSVER
MGSDFQYENANMWF
QVTGIDWAPESNRI
IVEKPFGRDLQSSD
LPSPPTGASLKFYV
TDVQLAIFANMLGV
ESCLEAYTGIVQGL
DREEVSNYTLTVVA
THDESMTYEDRSQL
QHSVSNFMNATLSE
VNKAVEQFRRLLTQ
MVFFGNVDSSGIKH
PSPTGGVGSFDIAG
RKAGSSIFQHNVEG
KRMLNKRPTLKDLE
VSWGILLLAGLCCL
SDSAVFFEQGTTRI
VILKEQPSSPAPVN
ARNVLVKTPQHVKI
RQEECKYWHYDENL
RDCNGSRSQQWLLR
VCRQLGCGWATSAP
LMHCASAAMFMVKN
EISPGPRIAAQIGD
SASDADQQALRNQA
MNPDGFEAVKKPDC
PRRAPKKPLTRAEV
SDADSDTEGGMSPE
MDTEADLQFRPRTG
TVAEVCDDAKNLSV
QQQQQQQQQPQPPQ
YISEAQEQTPFYHL
SWGTLEKTSPTLQV
PGSADTEEPKSQGE
RMVRDVFRLAKENA
CELCFVKLKLLMIA
EEIQARLSSVIANQ
QNTSDKGTPTPSLL
WRGLPASINTAYER
LFGKKSSPLTESGG
GLNQPTDDSCFDPY
PPAGGPPPPPGPPP
MMAACDPRHGRYLT
MMAACDPRHGRYLT
TFCQQLNISICPLS
MDLGKPMKSVLVVA
VYTCKRDPCPHQVD
YDEISGKVEHFGKF
RQRIVIFTQGRDDT
ALSAYDLVLAEDEE
DAVTDVIIKNNLKE
CYTLIWDLKMDWGL
FIIFMLVVSLVSLA
SYNTVQNDRRGVEK
GLLGEARMLNASIV
QVELFVKAGSDGAK
VCKCTDPKFQGQTC
PHVGRGRYEFHSLN
LLLVAAPGSTQAQA
RTVRDSDSGLEQMS
TLFVEKECDKEVSD
DQANDGLSSALLIL
LLSNMMCQYRGMGL
CYFFIEVECSNKDL
LDQKNCAASWAFST
HFYVRPSGHEGAAP
EEQLTLEKLHEWTK
FLLVVVFVLCRKMI
LPTTAASTPDAVDK
CHRKCKELFPIQME
IPNILSGTSSSYQP
EVKVGTECGNQKVR
NKTVAVRTLDPERL
GSLFYLTLDVLETD
SASLLVTLEDINDN
RQVKNEVGRSGAWK
RMGSQVIIPYRCDK
VNHLGRMGSQVIIP
PFGESQVAICDGNF
FDFQANAQLSNPKI
ILVPGGFGIRGTLG
LEKGIQVELYSFPR
TDGKSSDAFRDPAI
DLDVVMRSSDCPYI
SNQRVFDWIEANLS
GSPDALQNPCYIGT
TKARDCWATFIQPW
FVVDCSNREDIYSS
RALLLPLLAQWLLR
AAGVSGPAGRGRGG
IKVIQPIECEFQRH
TLKEANEILQRSKK
ALNQETTYVSNLTR
EDLMAGIIIAGWDP
PCTPPSFEEATTAS
VTFTPVIEDIGKVL
VIYFGGRREGESWN
GMMELGAQGSTQKE
CTRFYHPEKEDGKL
LPPKVGSFQLFVEG
LDQDDDDDPDTELY
ASPGCLWLLAVALL
VLLAAGSCDFKCRV
RVCENIPIVLCGNK
MSLGTSEDHQHFTC
WLGSLFACYCSTEV
WAELWNSNFELNPD
KLKTLRLSRNKITH
SSPSNDSTNLLCLP
PEIQKVERFLKLSP
WPDGWTAVTRDGKR
ILRPSLQASTLRQL
IEEWDLVLAASAAS
EAMKGTEWVDPEDP
VVNPTAQCTHALLK
WAALLLGAVALRPA
HKPGCEKPGNEARG
DSGRCIARKLECNG
KKAIKCIEGGQKFA
KALLALPLLLLLST
TVDKLCRVEQDLAM
NPMKDIEVTSSPDD
QPQVELFVKAGSDG
TVGDLVDLLIQNEF
FLRRGEMVTFKILF
PNIPDEYGNTTLHY
YPLQGGMQDYNYIW
VNWKDYVLIGDYSS
SLMGLIHKPQVFKV
GLVLLGFPVLTLHP
SESSGRPTVTASSC
