# Supplementary material for: MHCII-peptide presentation: an assessment of the state-of-the-art prediction methods
Source: Front Immunol. 2024 Mar 12;15:1293706. doi: 10.3389/fimmu.2024.1293706 (PMC11027168; doi:10.3389/fimmu.2024.1293706)
Supplement: Supplementary file 1 [file DataSheet_1.zip › Supplementary Data S1/negative_peptides/14_HLA-DRB4_01_03]

HSYCNLKDYPLPCA
AGQKLSIYNALKKD
FEGIACEISKQKIS
EEWQHRAKEAQDDL
SHPCERPATSSGAL
DYSTHWNDLLFCLR
DVGPVVQHIYELRN
IFHLQPSDQGEFYC
GYNVTRCHSYNLTV
VPVLGFFIIAVLMS
GLVGIIIGTIFIIK
DLQINSGISDLAFQ
VKIQGQNKEMLAAA
GSEKGAVRPTAFKP
HREHYTSLWDLRHL
CVFPNGTEVPNTRS
GEGLRLLLRDTDRF
EGMEPERRDSQDGS
NKKGLLATSGNDGT
WAGGRGGGGSVGRG
EAEPGKEEPPARSS
HSARPGAPPPQPLD
SCDSALRAYVKDHY
NTQLEAAEWLGLLG
LGLLCGKDADACNA
EIVRLNDSILQATE
KAQSERKPGGEREE
NLGLITESQAHTLE
CHILECPEGLAQDV
GLLRAQEQPSCRRA
EDPEGAMSVVSVET
ALEPEAASVYCRKL
PERRDSQDGSSYRR
ANYEHVGIVDIFLG
YIVVGVVCTLLVAL
ARKAFAKRQQQLTA
DTLTYADLDMVHLN
IASGSEDCTVMVWE
NVVLIWNVGTAEEL
NPQASIAQIIVTVV
SKPLLFCPAMNTAM
ILMEKIEPEPFENC
LLPEDKCKETPYSE
IPPSGPAGELKFEP
GQTQTVAAQAQALA
GFVTPLTSMSIRGM
RQAPLAFQAGGRRG
ASEGSAESMGPDSR
QTKMEEIGRISIEM
RGLRKQITMEELVR
GAPPAPGDFSGEGS
RKTLVSKAISAPLL
RCISKTFVCDEDND
TSEETLFLPENQFS
DEENYSAASKAVRQ
LILPLLFYLRKRNK
EKQALMSELKIMSH
LTLSGFGFNENSKV
GLVGIIIGTIFIIK
LGGALLWLSGHAGT
KEKLCYVALDFEQE
VHFALFVSVLFWLL
ISATVFRPGLGWYT
FVNGDGTGVASIYR
INKSGELLAKNLSH
MFFRLEMRNGYLHV
TVGPLGEGGAHKVR
CPPPPPVSTISCSY
LIIMNVSDCIPDAI
CGVWAGGRGGGGSV
LYCESQMGQGTRPS
EILCRYQNIWNINL
ALTGTSISQVPRRL
ASKKLGADFHGTFS
VSVTWRFQPVGTVE
GHYRQAMLLKAMAA
NGTEVPNTRSRGHH
SSAQDLDEDVSQED
ADQQALRNQALNLS
KLGSKTALNRRDTY
WAGGRGGGGSVGRG
KLTLNKGGNCLLNI
EFECLALGDPKPQV
EYGYLLANAFVNVL
HKEGPNHQLISYQG
RGRIGADGLAIWYA
RTTVGVDGSLYKTH
SEKKGRPLHELNVL
VLLTVVAVVAGVAL
SWTIGEEHFQLVRE
FLHIKTGEWKKGNC
RKALSKQEMASASS
QDELKRSAMRAVAA
VGLLPVLRSHGLQL
GDNVGFKVKNVSVK
ALPGDNVGFNVKNV
VKVGTECGNQKVRA
ASPGCLWLLAVALL
DRKDDRVEERDPPR
LSSLGKALGNIARV
SNLRIHCPLLAGSA
ATANDGEEAFEDEE
VTATEGQNVEMSCA
FRGHTQQDPEVPKS
DAYTHPQFVTDVMK
MLRRPAPALAPAAR
KNAMLIKGGNANAT
ERAAANEQLTRAIL
ICYFFIEVECSNKD
EEWQHRAKEAQDDL
ASVQLKISGQLFFS
ELVEKENQASRKGQ
PPPPPPCPPPPPVS
NEDIAKRTCEEHQL
LVERLERAVSRLES
HYSFNVTVSDGTFT
LQLEEDERFEGRVV
NNGGCSHNCSVAPG
KDNEDFQESNRMYS
GEVPEQQLEEAQRV
TKLKVLSLKDNNVT
FFYCLFAEMIQPEY
EIENGVVWVSFRGA
FVLSITATTQALAL
GSSTVFLLALTIIA
PKVKGDMDVSVPKV
DPCEAVLVESIPEG
DKDENKLSEASGGR
AVGIDFHAENDTIY
HESINSSNPMNQRG
EGPGVRPQPAPFSS
GVWAGGRGGGGSVG
MSILHHCLQMPYKR
RSEIERLQAEIKRI
TCTTKVKANSVKQE
KFDLIWNRAQSCPT
ELKKSLKIKGEELS
YKRMLNKRPTLKDL
EINCTRTQNTKCRC
SSQSTGSQQILHVI
AIVNHDKCKPKKCR
MCGRITKRVTRELK
CGRVRRMFRLSAAL
PRPKPAPLTAEIQQ
FAQMLVQDEEPLAD
TTFVPDLVEFNLGS
AAPPGRPEAQPPPL
PGSPKMEGTGKKAV
NQLERVPPVIRGLR
LSIHETLHVPISKI
GPGHAIRPPGRAMV
FILSQVALLEQVNA
GHLHAKGKEEKMSK
KLTRKEVYIKNGDK
EAVARLRATFAGLY
KIDNPEEKALIVDN
ICVLRRPGANHEGS
TNIAEELVKLFKKQ
TFLIDLRKAASRNL
CEGRRSGALGSSQS
SSGAQSAASSRSST
APGDTLTAVESKVS
VPGAYFFSFTAGKA
FCVAIFIFLVNGVV
MGHQPPPPTQQHSI
LLIQQRMDGSLNFN
CSEEIKNYIEERSG
EYMAGQLAAYGYKI
WWITDKCNMINGTD
NQGILTTRKGLDFE
RASALSEHISPVVV
MSIIISNGHGTTQY
IGDWQHAQNIMDQM
KERIERRRSERAEQ
SPGLAKPQMPPGPC
VDADWDTKHVLTGS
NVITPRDTTMTFTC
FNLLNGKPSVAPKP
ILSRKIQKFENQYR
VPFSQPVCFPPRPR
AFSHSEMQMINQYC
VPGQPGCQDINECL
RCHDGKCISRQFVC
QEMVRAAASSSPER
LQLNLTYERKDNTT
TTNTVAAYNLTWKS
IWTLILHYSISMPM
AFAEIQRTSLPEKS
ELSAQEQEERRRRA
YNTVMLAIGRDACT
ISMNASEFSEVQIA
GLVGIIIGTIFIIK
DPSPEEQDREWKEQ
WAYFCDFRDITHVV
AYGCTGVQTAIEGN
QALGLLSVAVRSEF
MQAYSRGFLARRRY
SQAEGTPGTPPKDA
QIVLLGLVTAALWA
ISRYRVQSTPVTIQ
VGDLAPPEWDWRSK
FVTHALLGSYTLQA
LPGATPGLTTVEIV
HPDNPYFCKTKKGP
MQKRSTTELGENLQ
LCVDAAGHFPIGPD
EDELVSLQKKLKGT
WAGGRGGGGSVGRG
PTLILAAFCLGIAS
ELDYADFGCPATTT
LQPFVEVLATASNS
QPEPLVPPVPKDHP
IERHGEKVEECQRF
EVPNTRSRGHHNCS
GALMTQLFLWEYGD
AAIILKVALNMARG
SEGAGSGARPHLLS
ERDFVEAPSQMLEN
SDHTNETSNSTVKP
GRGEGLRLLLRDTD
WFGENLDPAILEEV
VGVIVNLTVEDKDD
AVTETLAHGGTVTD
LSATQIQVKREELI
GRYTEHKDIPLGIR
ESTPPGNDEPYTEQ
LNGQAACHMAQGRW
ATADEQGEFEEEEG
DCPPNFPTAMYCDN
LKVAACDPVKPYQK
EEVNWASWEQTLPT
AKRSSMIETGQGAE
SLFERTCRQYDKLR
GIQWDESQAQQPMD
LLPPDTYFRFNPVM
LVDRRWAGIAKGVG
ATVLVNVLDCNDND
GTWEPEHTGDFHME
NTTNGTSGNLVPVT
LKGFVDEHTINISL
LFSIFCGLLVAVSY
YGRPILEVPESVTG
GIVGILFAVFLILL
CRGNSVERKIYIPL
ATDADIGTNGEFYY
FDGAAVLSCSWEVR
YDKESTVPQNQHIT
LIALAVLVRYCRQR
LCMEKSLGPNSCSA
VKHLQMDIHIFEPQ
KIICAQQCSGRCRG
EKRESPEVLLTLDI
GIWTLLPLVLTSVA
NEKEADERPAGKGR
EAVLVESIPEGLDF
DQGSELHVVVKDHE
KYLRDYSRTIPGKQ
RCELPKLEKRLRAT
QLMSFVYNLSDTHL
LPSGVRVDGDTLGF
RRCNTQAELLAAGC
LLRSGARSRSPLLR
QKSSQRTGKKLLKT
GKDCQKKDGPCVIN
AQRMAENLGFVGPL
HGPTLKAYQEGRLQ
GLVGIIIGTIFIIK
PAEPTDLPPPLPPG
QASPADAGQYVCRA
KHFNSKLGLSDMNL
SINVSVNAVQTVVR
GDPGTKGSPGSDGP
SNALPVGLPLPSHV
PRPKPAPLTAEIQQ
PRPKPAPLTAEIQQ
CQVSNSVSSKNGTV
TLPGLMPLPAGLPN
CIPNRWLCDGDNDC
NDNAPFIYPTVAEV
FKDMFPDLPGGPLG
KDDGRTCADVDECS
FQLNESSGVVSTRA
YNMPKDGTVHELTS
HTNETSNSTVKPPT
ICGSCAMNINGGNT
