# Supplementary material for: MHCII-peptide presentation: an assessment of the state-of-the-art prediction methods
Source: Front Immunol. 2024 Mar 12;15:1293706. doi: 10.3389/fimmu.2024.1293706 (PMC11027168; doi:10.3389/fimmu.2024.1293706)
Supplement: Supplementary file 1 [file DataSheet_1.zip › Supplementary Data S1/negative_peptides/14_HLA-DRB5_01_01]

SETVPPAPAASAAP
VCLCPYTSHGHCGL
PFTNWYDNGSNQVA
TDDTHGYAVNEDDV
ALRVLLSCVRGPLR
DVFDQSALSTEAKE
RFSSHVGGTLGQFY
DADQQALRNQALNL
LEPAKLEEIDGFFA
SEIKTDYLSIIMDP
MQPRVLLVVALLAL
GGAARPNGPAAGNK
CEEMVSGLFKQWME
NPNTNDLFNAVGDG
CTFTKEGCHKKNQS
LQRTDAPKTHMTHH
HEGLPEPLTLRWEP
GEKGMRGEKGDAGQ
DNASAFNTTGVSSV
IVGAPGEGNSTGSL
DSTTPSAQTQEKTE
GQNLGAHWGRYRSP
NLANSSLGFILADA
DYEEQKNSFHNYLK
SARIPCFLAGDTRS
GKIECVSAETTEDC
STASSKNASCYFDI
CLRLPGGSCMAVLT
SESAQSKMLSGVGG
FANHTCPERLPSMK
GLYPNPRERSSFYS
DCKHTCCSVCLQQM
VSWSFHKLKTMKHL
SCGCVSAGSPGLGG
NNFRATILFWAAAA
RWRTILLQYCFLLI
LLLLLRAVLAVPLE
MKMRFLGLVVCLVL
NRKYFTNCKQWYQR
EGENWRKENLRKDM
TTKDPCQKVKCSRH
LCAVCLLPGSLALP
AEVDGVDEEEEDEE
GSCSQAASSNSAQG
QNGSFDAPNERPYS
YEVCIRPFFNSCDT
DEEDEEDEEEEEDE
IELSTCFFLCLLRF
AQGASGNLATEDLV
LFWLTFEGKPLEDQ
HIHAARGTNVGREC
EVVKQVEHPLLSGL
DFVGRDDFDDADQL
KPALQRTAIEILAW
HIKQIFTHPHLELN
YLFAQGQYDLVKCL
LLRAVLAVPLERGA
KPECKVRPNGRKRK
ICPVETLVEEAIQC
PKSPVGVQPILNEH
SLGYHQSRWNYRDE
ISLLFLFSSAYSRG
DFTWKMLKDKFNEC
TFAEKAISILFVIL
EALPGDNVGFNVKN
FSTGYGAAINNAKV
CEEISQEVRGDVFP
NLRIALRYYNQSEG
YVFKLLKENLCLNL
SKQTNTLLNIGNLV
EGQEPFLQWLMLLS
VSICRKYSDASDCH
ALQDYMAPDCRFLT
CSLRSAWDVITDSA
MRKVRGPPVSCIKR
WVPSRRCHFFSVPC
VITKHNDDEQYAWE
PYPIKVQVKDSLDQ
LIIGICGGGSLLMV
FKGWKVERKEGNAS
LCPPVSASCSEVTR
EGNKHHKSTPLLIH
VLGFFIIAVLMSAQ
DNAYWLWTFQGRLL
AVALIQAYVFTLLV
TLSGTNDAEDCCLS
LGIILLVLIGVQGT
AYIVEGVGSEVSDK
VNEVLGPELPKCVP
WERPTKVRLPKLYL
ASSPVPLPPVTHLD
LSLLILVLAFGIPR
ASPGCLWLLAVALL
RLRTACERAKRTLS
ILDKCNELLSWLEV
DVKQVFGQTTIHQH
MEKLVIQLKESFGG
RWSERLMTAYNSYK
YNTTYLNVQRENGT
ALISRLLDWFRSLF
ASMGLQLNLTYERK
LRQHKVWRKCRMRI
QVKIQGQNKEMLAA
EGKVCDPLCSSGGC
IPVHEVECSYSTSN
SAQTQEKTEGPTPI
MKMRFLGLVVCLVL
ILIGYLEYVKKLGY
FLYIAYSDESVYGL
GGLEVAISCQYRIA
LPWPHEKVDGALCM
SEKSLEELSKLVPP
DYLVNRYTLNNRNL
LTETSEAEIHQSFQ
AFCEKFSGQLNSHG
LAGDRASSNPNATS
WKKQRSQTWRKTMI
YFGYTMIMVLIFFL
NRSERWDAYCYNPH
RKYFTNCKQWYQRK
HEAVRHGSYKAMKL
FNSCDTYKDGRVST
ASEGSAESMGPDSR
LLLGASLQHIHAAR
LLFLFSSAYSRGVF
PAAGDGKTEQKGGD
VIYQASGGSIDWSY
SLLFLFSSAYSRGV
VSLLHRLPHFDLSW
GGPGGSSMFGLFVE
GCVLVVSVIEQLAQ
LLFLFSSAYSRGVF
KIWFQNRRMKWKKD
STNNAFEPDEDIED
FQQLLYGLIYHSWF
SNNRGSYNRAPQQQ
LAREQQSTGRVGRS
TKYNKDSKMYRALQ
WPALTTVLLALLVC
KCMQDPDYEQLLKV
IDNWCRRDKKQCKS
SSTDRAMRIRLLQQ
PFDAKNPFLAAVTT
PYSLKIRNTTSCNS
GVINLTEEVLWVKV
CQEKRLQCLSFSGV
DQVIKQKEEEAQKK
RPSVSDDTGCGWKF
VWPDHGVPETTQSL
SNVNVELLNALHSH
LLHLLSGWSRAGWV
ARDFDPAVTEYIQR
ESLSPVKQAPRKSP
CGKIQCQSSEARPL
LYSVHLLLKTANEG
VTDVLTPAQLNVLS
SLNLQEHRFSDISS
LAVVVIGAVVAAVM
RWRPSKCTASPHSS
APTDECKPVKWCAL
KHLQMDIHIFEPQG
SNHVSRTEVSSNHV
ILILAFFACWLPYY
DDSSEEEHAIEITT
SENGTEYRTEVTYL
NMRKELEKYGIQMP
RNYSKYQSVSLLDK
NRTKNFESGKAYKT
TLCECAGGLECACP
VIFVYSFIDFHVFH
FYKADGESCSASMM
IFPPGFQHNLLCKS
TKYCKKWQDEDGKK
LFLIEERQYMPWEA
SEKIPFVREAERLR
EQELRKCNQWSGLS
CITIIGGGDTATCC
YALQVSSYEGTAGD
HILPWSPKDVNTRF
GSSTPVFSMSSPIS
SEGQSETILGGLGL
HLQKGKAPAVFVKC
TVCLDDTTVKFEIW
CHNSDFRNRGMTAL
VLPPKNAIKEGDNI
TIVNIVTNRDNAQR
TAMKLGAGYPMGPF
VDPHTYEDPNQAVL
STIKDNSEIHHKCT
LNNRYTGPYTFALE
AAFLTQTVCLDDTT
YQTRQDQCIYNTTY
RVGASENIVIQVYG
EWQHRAKEAQDDLV
PVALGLWSLCWSLA
MTCAVVLWVLLGTP
YRPENSVANDTGFT
SHCEMHQCRSDEYN
LDFEQEMVRAAASS
AAGTDNTSSLGPPS
SNSAQGSDESLITC
GLCGAIHSSIAKQM
TVSFSRYLRDSGSP
TFILAQDWLSESNH
LGTAPHCPRLPLRK
DHFTFCQQLNISIC
LKKKFSCCVLVFLL
TAGTEEGQKIVLQN
NQKNRTFTVTMEDL
WFELTQGSITKRSL
LPGGSSLAALTVTL
IIDLFNQAAGDAIS
GPLNDQDNEDCINR
RFLASEASTHLLVF
FEPNFMLFEKCEVN
MKLLAATVLLLTIC
IPIMLVLATLAALF
TFTCDTQNITYRFQ
PVAEGYVIGSCIKH
VHKTWSWWTLESES
PGLNMKSYAGFLTV
VNSLDGKCSKCPSQ
GVFLFLVAFVGCCG
