# Supplementary material for: MHCII-peptide presentation: an assessment of the state-of-the-art prediction methods
Source: Front Immunol. 2024 Mar 12;15:1293706. doi: 10.3389/fimmu.2024.1293706 (PMC11027168; doi:10.3389/fimmu.2024.1293706)
Supplement: Supplementary file 1 [file DataSheet_1.zip › Supplementary Data S1/negative_peptides/15_HLA-DPA1_01_03_DPB1_02_01]

PAPPVQAPSTSRRGL
GGPPPPPGPPPPPGP
EHLQEAAQGPHFTQQ
TFVGTPCWMAPEVME
RVYCLLGDGELSEGS
LGDHCEDINECLEDK
GDVQPWCYVAETEEG
CPSLSPGVSQCFPDC
LFGAVFAGAVVAAVR
RNSQTRKICHSLYFP
MGCTVSAEDKAAAER
TMNEMKSYSQAVTGF
VSSTPESGVFFPSGP
RLVATVLLSVVVLLH
GIRICRQGFPNRVVF
FNSSKADLSGMSGAR
YYNLNDASLCDNVLA
CVGNRHGLLVPNNTT
SRTWKKQRSQTWRKT
AILYSKFKPQKMREH
ILLLAGLCCLVPVSL
LNASWFRGLGNLRVL
EAKRAVSEMALAMGF
YIELFDQIDENLKQA
ACRSPMSPPPPPLLL
YASDASLDPEAPWPP
SYRFLASSLSVVVSL
EKLLTKEQLKIWMGK
LLQRAAGAGNEAAAL
DPNLIPSAPSKPEVT
NFYPRGLQLTWLENG
CVETNNGAGFGLSIL
PTCENMNFSWRNECN
LDANDNAPVFNQSLY
TADGPHSPTSQVARG
IACFDSLKGRCSREN
YTMIMVLIFFLFTGT
ALDTNSSKSTSSFPC
DWMPNNHSVILIDDF
RALWVLGLCCVLLTF
DYIKLYVRCVFITDD
MPPKDDKKKKDAGKS
GERTECAEPPRDEPP
ISGVPVLGFFIIAVL
LAVAFCCLHFDLPWY
VKGKEAGEVRVCLHV
EGRITDVIPSEAINE
KEDGRESPSYDTPSQ
WLLALLSVNSDTLLF
QRILKHNMDFGKCPR
VIQFARNHPLMYNSV
NGEILPLKTLTYVAL
TLESGHPSNLTCSVP
MTFSSAYVPSALCCP
QLVVGACWQEFSGVE
SGGGSGGLEPLEGSS
LGSIMDLFTTSLALA
PSFNSTEDHSKWCVS
ERENPLAHLAAWGLV
LIGCPMVTDDFVVSG
EDKFTEILCLRSFPQ
SILFLVSSSEFDQVL
IYGGNSPAAMTTRYV
ATLAFVLAVTGNLTL
SSDSPASASQVAGIT
MVETNSQDRPVDDVK
SRSQHSSSSSHWHQE
PVNRISLNDVSKAEG
PRNMVHPNVICDGCN
SENPFREKKFFCAIL
ERLAGTESPVREEPG
NPCQNDATCLDQIGE
IGKKVSSKRIPYAPS
VRASLEDLGWADWVL
VTMKWWNDLWLNEGF
SENPRNGEDQICPKC
CRKDVGRPQPGRENF
RLEKLLTKEQLKIWM
EGTLSESTHKYYETV
YNPKYSVANDTGFVD
KAPKSPVGVQPILNE
ANGHIHFDNVSVVSL
WILVAFSFLFTVITF
FCLPLRRAHRYDLVN
DTEDVSLFDAEEETT
NHRRSGGSKTGGKEK
AVAVQPGEQLLSPER
KEELIAELQDCEGLI
SCCQFAESLRKKSRD
PWCGVKSTHAGSKYI
LSTCFFLCLLRFCFS
RHGGLSSDAQESLEV
SVYSGQQPSVGTEIF
IKCATQLVWERMKLL
VKGMDGFCSRSQHSS
MAPRTLLLLLLGALA
IVAGLAVLAVVVIGA
CWALGFYPAEITLTW
LCHTVQISNVQTDCT
PLPPSSVKAEITINI
VDAGEECDCGTPKEC
FGLLLVLAVFCHSGH
QEQSETATKRRILKE
QRFLYTGSQIGSQSH
FREHWERTWLLQTCK
NVLDSEDEIEELSKT
TLHQSAQLSVLLTVE
KTHMTHHPISDHEAT
HEGQEPFLQWLMLLS
PQPQGPPPAAGAVAS
SLVNSSDKIIRKAGS
KQFCEEQNTGILHDE
LIPQRKSRTPENQQF
GAILFPVVWSIRHLQ
LDEEVEGQGFCSGPG
TIATTPSKPTCDEKY
RAGVAGLSAWTLQPQ
SFTQTVNCRKPFFSS
NTSAAYIPAHTYACS
VEVSAEDLLTCCGSM
HAKDYVEAMWLMLQN
SAASYTDSSDDEVSP
QVEVITIESTKSGLK
VMVPAKPGSGAPARA
EMTQKLDLITSDMAD
KLAEGLKLTLDTIFV
TGEGEDTRLSASEMK
GGNKEAWPHIKTIFQ
LSWRSTGGILDVYIF
PQGDRSFLLDLLEAY
REDLCTKTENLLGSY
NCPRCYNAPFPCAPC
ESPVREEPGEDFPAA
DPALLTVTSGKSIDD
CRGYLARKAFAKRQQ
RFVVALVLLNVAAAG
LGSYEFLATVDYCKN
KAKQFLPFLQRAGRS
GDGQKWWIRISEWPI
KRQQQLTAMKVLQRN
EPLPGENKILVTSND
KSFLLDFMLRYMYNK
ATCENEEEMDNLKHS
RKLRGYYNQSEAGSH
WALGFYPAEITLTWQ
SMPDAMPLPGVGEEL
TSGDHDDSAMKTLRS
MELALRRSPVPRWLL
PPNSTYDYFLLPAGL
YESNEWDTEPLQVFV
LQDLTNNITLEDLEQ
AACDEYFIQNNVTEI
DYTAIAIIVATLSIL
FEEHVESHWKVCPMC
GGPPARRGGAGAGGG
GMFFSTVGCHPTRCG
LLLPLLLLLLLRAVL
PPAAVLRLCRSGSGH
ALGKGQEEGGGWDVE
LSVNEMTLSTLKEKG
DGNRQVPICGDQPEA
IAILFAVLLVVLILF
SVCMGQMEPDQVYEG
TVRAGGFEFSPGTLQ
GGSCSQAACSNSAQG
FESSPGGNLGWEPDI
VASPAETESKNGAEQ
RSKSRSQSSSRSRSR
RQRKLRRNRRSILDD
NLKKKFSCCVLVFLL
LLSKVNPSQTHNNLY
LCQVDYRAKLWACNF
VEQYSNYSVNGEPVN
LPHTELSSQTPYTLN
VLGPPEPPFSHVCQV
NKAILRYLKNDGKVH
VAPGIANTYLFMVQA
LTLFPMRGESVTVTM
CLSEACVSVTSSILS
APLTVSVIVQDEGVD
EPRGRGGGRGGRGGM
EVFHACINWVKYDCE
LIVIFVAMLGMLSPS
ATVERSLSAKDIMKN
LQYCFLLITCLLTAL
QDPYCGWCVVEGRCT
WERTWLLQTCKSYAV
SVQALQVTWNIILHS
SLFQTDLKLKGSGLR
CKAQAQTERENLRIA
SQAASSDSAQGSDVS
WALGFYPAEITLTWQ
LAFQLCIVLGSLGCY
YALSAMLIAGCIYKY
VGLLLAALVAGVVYW
RDESSGPKTLKSLTS
CNDVLSLLDKFLIKN
MGLQACLLGLFALIL
KRQQRMIKNRESACQ
SDQNKDGKLTKEEIV
VFDSTKDVEDAHSGL
VLGFFIIAVLMSAQE
GIPPSGPAGELKFEP
RFTCKGKTILHYMGT
SCQESARIEDMRKRH
NDAFEDGGRQSLMEM
LGPIVNLSEPTAHEG
SDSAGEECDAAEGAE
LWVLGLCCVLLTFGS
TLFGKKSSPLTESGG
EKSEGLQLNFQQNVD
VSWGILLLAGLCCLV
LEYELNVLGTHKIED
NISKVAIIDTYKGKR
TLEFMMRQSNSTAAT
RRDVPRTTQSTSRPK
SSYLQGTNQITGRYE
SDFSRYFQYEGSLTT
RRLKGSGVTTYSVHP
TQEGKQEMFHATVAT
NILFTQELARRLKGS
SKMGKWCRHCFPCCR
TVDLPKKHGRGGQSA
QGGHDHSHQHAHGHG
LLMWLLVLAVGGTEH
GSSSSSQYTFCQPET
DNAVEFAHHGVFYHQ
TPRPQDHSTNLTCQV
CLKLLLPGLLLLLVV
ERMLRSQLLLLACVH
EHLGSFYAPRVWWMF
NDMISFSIDRYTFHA
SLIFTLGSFMNNFMT
ILCSVYCNGSQITGS
RKGAAMLFPHTFVMA
YLGYCKGVEPKTECE
PRQSPAKSSQDHAME
GLRGICYFFIEVECS
EGFSSPCTFAAAVSG
VGRVAAAPASGALRR
FNRKRKWELDSYPIM
WTSDSAGEECDAAEG
NDRFDQFWAINRKLM
FQFPPKSLNKREGFG
LDRDGHIKIADFGMC
QVLGGGFSYLDISLC
DICFILVAVPESLPE
PNGTEVPNTRSRGHH
LWVLGLCCVLLTFGS
RFGDFYRLLVPGTYN
DEMETDKQEKKEVHK
KTVAKCQVTPRRNVL
RVDGGSCHRRGAPTG
ATIRNITKQTQSKID
GSGQMKMFQEVSAAD
PVLVVVLSIVLEGPA
CGTSGGVMIYIDRIE
EIARRHPFLYAPTIL
SQSPQCFKTCSEQNG
ALYSTHKERGHSDTM
NQSEAGSHTLQRMYG
CWALGFYPAEITLTW
LGLCCVLLTFGSVRA
QAGVQWHNLSSLQHP
NPTLILAAFCLGIAS
GLLLLLLLAAACAVF
EGSEDEWEQVGPRNK
RVWGGGIYEQDEFYE
KFSCCVLVFLLFAVI
SPTEEEQEQGEIGAC
PTNCHPGLGTENQSH
TTMYGGKNISSHTNI
AYQQVHANIENSWNE
GHDQGQNPPLDLETT
EGYGGFRGQREGSRG
SNHVSRTEVSSNHVL
IALIMLMAGFIKICS
KPKFKDGGRGANDST
WPTATACPMKSNEHD
MGAYARASGVCARGC
KNMEMVQQKKEGPIP
DPNVALTFLEKTREK
AALPRFFRGATELYR
VGFGILIFSLIVTYC
KGGNDSDELANGEVG
LGFFIIAVLMSAQES
VKDMRYCQVSFQDDH
VITSSKEEQKLIATS
RLEYCEALAMLREAG
AALLRSGARSRSPLL
LRFELLGCELNGCAN
PAQLLGLEKSKGTLD
TLFFSWHTPLACEQA
KIVTAREWRCCPGHS
KHSSGAVPFPTMVAL
AFVQEYRSEKSLEEL
MGCDLGCCLIPCLIN
SAISDTVSQAKVQVN
MIGYLGYCKGVEPKT
HEYSRRHPQLAVSVI
SESRSRSRRSSRRHY
IYQRTAAYGHFGRDS
QNKLDSFGPINPTLN
EPKTECERLAGTESP
KKPIYQRTAAYGHFG
WGLKVLLLPVVSFAL
EDPVAIKIAELLENV
EWEGRAPDSVDYRKK
FLIGFMIGYLGYCKG
CANNSTCTVNQGNQP
VENMTRAHFPLDVQW
RAEPSSQSTIPIVGI
ENTCLRNQYRCSNGN
NINTARAIATKCGIL
STVPFSQPVCFPPRP
QQQKLMKQSSVRLLR
GPKYVKIFINLPRSM
LHKPQDFHLVLLAFL
CFTLQELKLNNCGMG
SYPYVAVDEICKYRP
LQAIYVIDFFWNETW
QATAQVTVIVQPENN
NHTEVTIPYLATDVT
LLLLLLAAACAVFLA
VVALLVIFQVCLCQD
KEAADGYQRCMMAQY
PGEYLVVPSTFEPFK
PKDFHHHHFPDMEIF
FSRQLDQLSRLGSSS
EPKSCDTPPPCPRCP
NMMAACDPRHGRYLT
TTITIFITLFLLSVC
RDVHNIYGLYVHMAT
GPVLSKHQDVFNQPT
AIRNRTDLRFGLYYS
FRNRGMTALLKVSSC
GGDTATCCAKWNTED
RGHKHHHRRRKDKES
PNGTEVPNTRSRGHH
GYTVLHGFPPSTQGH
YDQRQKSMGLPTSDE
MQGGLVGNDETVALT
AQLPSVGQEQFYSIL
RNSVGYRRCPGKRMQ
TVTVRNDGEDSYRTQ
QRIALKVELIGCQIT
GGYLMALAVLSPCPP
GTEISWENKLAEGLK
EDLSRLVNCLTGEGE
SKNMEMVQQKKEGPI
VAKFAAKGEGQLGPA
FLTLFLLSLFYSTAL
GSEFDFEEMKRKKND
LWMVCTVLAVFIICF
RAYDKAKRRIEKRRL
ELTETLVCALGLSVG
IFGDMVCAGNAQGGK
GFIADVDLESEKYRR
PRQPRIPRPQHKVRG
SQAACSNSAQGSDES
TTTTTESVEEVVREV
LSFYPAEITLTWQRD
SNTISAGWEPNEENE
NLRKLRGYYNQSEAG
KTHMTHHPISDHEAT
PYVVVRRDCPEYDRR
KKACLSALSEVKVQP
EHAFESSQKYKEGKF
AASLGPVAAFKVATP
EQLALQLAVLLKEND
EWEIANNTFTGMWMR
KNNTCVKQENTCLRN
SFHLPINSRKCLREE
QCPGHQATPRQRYQA
LVLILAVVGFGALMT
PSYKLENLSSSEMGY
IEQEGPEYWDRNTRN
VIGAVVAAVMCRRKS
KYIPPCLDSELTEFP
LRHRERTLNQSETAI
KPVNMTDCRLTSGKY
KRIFQTLLLLTVVFG
RCWALSFYPAEITLT
GFGALMTQLFLWEYG
PSENKDLYEYSWVQG
GTTLHLLLLGLLLVL
LQATTMLIQPMAAEA
SLDAGSRVTVTVRDS
HLSAGCPHVTLQFAD
LRCNGVLEGIRICRQ
NHSNTSFEQLKMAVT
QQYIEQSQAEIYHNR
CPAVLIPSKPLARRC
LQSGHKDKLKQAIIQ
GDRSGGGYGGDRGGG
KYTAARLHEKGVLLE
RFRYNHFKNDDSKGK
TPELKSSILKCVQST
QQGLIQDSYYRFNDL
MATSEALKISREVDP
AENFPFCTIDPNESR
RLSAEERDQLLPNLR
LGLNDTIVSAGEYTY
NGNCINSIWWCDFDN
NGDTFLGGEDFDQAL
LTLHQSAQLSVLLTV
INDILEHVKHFVINL
TDVWTYSDTRCDAGW
ISQEETSTPTQLVQG
LNQTVIWDRPQVTFS
DAMEVIPSTLAENAG
DIHHKTSRFGGPEMY
PEELVDYKSCAHDWV
GAHKGQSVISLDLYT
KDRILIKLSSTWEGI
VAGNVAHILDSNHGK
DFEDDHFGNVDECSS
DSQNAGKMKGSDNQE
KKLLQMQPAQHGEII
VSNPISNNSQTFSPW
LVLAAVFKLETDRSI
LALLCLGGADKRLRD
LFQFEDMQEIIQNFV
FLATITSFVGLKAIK
VLGCQYLHRNRVIHR
RLWRWHKSRLLQASE
LGRHEQVVERLLETQ
EALRRLEERRREEEE
TDPLTRSIHEALRRI
PASGALRRLTPSASL
SPGCLWLLAVALLPW
KHDKIPEIWEGHNIA
VCLEEGCQTSPLMCC
PDLRGKEGHFYYNIS
SGLAGTINLSERRLF
NGGCEYLCLPAPQIS
ESSVGTNMGWADAMA
KIQKHVSSTSSSFLE
EFLRSLNSSKPLYLG
SKSRRRKGAMVVSVE
FDVEIKNVQLLFARA
AQDHQPTPDSCIISM
RKAIADWYNEKGGMA
SNTILASTSSECVSS
DSLSQMLRKNVEKRA
NLYIKNLDDTIDDEK
AAGLVQGLAIGNGTV
APRRCPAQEVARGVL
RAIYNVSQCPGHQAT
KMEEFKDQLPADECN
VLSKMHQRLIFRLLK
EDFSHELESTQSRLD
AAEPLTELEESIETV
QARGIMLRENVKTIG
LIPPEGIPGSAQQVI
TVITKHNDDEQYAWE
TDSCEPAPECSSLEQ
VPSIRDCNGSRSQQW
EVLSEEPILKWYKDA
NSSSSSLEEKIAALF
PRLFLEVTFGGGKSS
PPAAGAVASYDYLVI
DRKPHERKQNLERFK
QHLTCVIPILDSLLT
TLIAVILGIVLVVSI
FNAISSEDFDQELVV
SPLCGGFTWPSCVKK
SFHLPINSRKCLREE
GGAGGGGGGGGSGGG
VMPMLNERTWRGVQI
LEKLLTKEQLKIWMG
PYCEKGFSKNDGLKM
YPGPPMMDGAMGYVQ
SRDNSPSLKEIRNGC
CLLSVRAGKDGWFQL
VQEGEPFSEEATLFT
AGQPVYQQGRACTST
ASPGCLWLLAVALLP
DDTYNETPYEKGFCF
DMEIFLRRFANEYPN
MLDEVQCTGTEASLA
VSVIMVIYLLPRCTF
AYLDNMKAPWELLEL
TINTLKSKISEEVSR
VMRVRTSTGIRAVDF
QGLGPGSTVLLVVDK
EGLLQEALDKDSGYP
GKKDRDMDELKKEVS
KGDIEKCLTAIVKCA
QAPVRRQMKAKQLSA
NQTEESPYINGRYYS
FISYAIPDVSKRTKS
KPGIFYQQVLPDNHP
NYNSPVPPKHAGKKQ
SGTNDAEDCCLSVTQ
LAFWQDLGNLVADGC
TESDWADCKSPQPWG
VALIYCRKKRISANS
LWSSLTPRPDDPSPL
NEESKKRQWALEDFE
RSQAVEAPSVSVNHY
PFDSLSRYIFEKPRI
GRGRGGGRDQNGLSK
TFKNRTAGLIDTSWS
ECSVRNGSSIVDLSP
LLLFLVLSLVFICFY
ACVPRPCSLLCLPKA
IAVTALLWMEIGISC
NMLIRTHMHDLKDVT
DGEFELMSYRLNTHV
WNGVGASLWAALLLG
NQTTLGSSRAKLGNF
SLENKKDQRDLQDVT
YGEAWGMQCALCPLK
LGLCCVLLTFGSVRA
KEKQSETSPKEFLTI
FEPTYEEFPSLESDS
LRRMCFVDPVRQCAE
GEGENLDLPYGLERA
SSVSWGILLLAGLCC
INKFNSSSSSLEEKI
GEGALSEPSATVTIE
GLKGLAGEPGFKGSR
AGNTGSGTRRPESQS
KAVRPRHLWGFYLFP
MMAYIGMLIGTAVGQ
CQRYLDELMKLKAQA
MGYFRCARAGSFGRR
MVYDVFGKMNKLIKT
CPALIYKKIHKNALS
ENAVRQNGQLVRNDS
SSSPSMAVRIAALQC
YHLTEGSTDLRTEGR
LQYCFLLITCLLTAL
CIAEDTQAQRGEVIW
AISGVPVLGFFIIAV
IITFDVDFPKEQLTE
QGSGPIMLDEVQCTG
STPTQLVQGGAFDGT
ATCRGAPEGTVCGSD
FNDFDTMPICEEAGN
VVGMFASTYLLLLMS
FLIEVNGVNVVKVGH
LGPAPARRPQRSLLL
VAEFHDQVPFDGMWI
TGRLGQCGADACFFT
ERFPASTFFWALTAL
PSQLELTLQASKQNG
FEDWTYDDFRNVLDS
GACKLLDMELEMAFF
APWELLELRVSYYEN
NIRQGLNKNLGFSPE
PEKLQQYRQVHLLPG
MEESKAKFENLCKLM
VITKHNDDEQYAWES
AILLCILTITVITLL
EFATLDRQLNHYVKA
SVSFLLPDITDTFEA
LALALALALSDSRVL
ASFLAFLLLNFRVCL
ENCSWPETVVNMNLS
APPTWPSHKVLICQF
AQSPSTSKAHTRKSG
NSVKTFGETHPFTKL
TTYDHKNTFTLSYDG
KENGLIGNTFSTGEA
ASAPVSGAGNHSYCR
LPVRAAKFVARKNWV
VLGLCCVLLTFGSVR
AKLPDATPTELAKLV
ALHTSSELQSPSSYF
PTPTPAPVYDVPNPP
WEDMVAEFHDQVPFD
DSAYQGFASGNLERD
LGASRGEAYEPLAWN
ERVQSFFQKNKCRLP
FPIGRRDFDMLRCML
TEFLSKLGNVRPLLH
MATLFFNPQESAILQ
LLLTGAGGPWGPMGG
LMLVAAFCSPALSAP
CVTVLSLLVLVAAFC
EGNSSQGSFKVNSSS
PKDDKKKKDAGKSAK
NFPFWLWIESILELI
MIHTNLKKKFSCCVL
QQQQQQQPQPPQPPF
YEAYVEWKLKGEISN
LALGLEHSETVKIGK
ASICPTDGVKGMDGF
NPISNNSQTFSPWPG
LFKPENGLLETKVYF
QFTLQHVPDYRQNVY
NDETVALTAFVTIAL
GHGLDTCGWKILSQV
QGKADLSAMSAERDL
GAALLRVSVLCIWMS
STIVVDAIDVLKSRF
APQLLIVLLGLSALL
NPVKYWEMQPATFRC
LACVHNYQPCVQRAE
LACKGQGSMDEVRTG
KVQFELHYQEVKWRK
TMGSDFQYENANMWF
SVEPGAPGLGNCLRQ
NQPIPWKVQFNLGNS
TLQQDCTNSSQQHFW
GLWILGCHNSDFRNR
CKGVEPKTECERLAG
PLNLLLLGLCIFLLY
QAFPNTNRWFLTCIN
CEEQNTGILHDEILI
EKKTQFRKKKREQEL
TCRAVLNPLCQVDYR
FVMAIMQPDNLGTFE
IRKRWTICTISLLLI
PPCSHRLLAVCALVS
NNVDPYERDQLRVKM
DPCGDAQAAAEGAVL
LDRDNKELKAFNIRL
LPPPCESACTVPTDV
VGGISMLIVVPHKMS
LSEKIMHFPTWVDLK
PASWSCFQPGLCVKS
GNKLVDAGEECDCGT
EDGGIIRRIQTRGEG
LCGLLWAFCAPGARA
DLWDSMASICPTDGV
LWLLGAVLLMDASAR
VLMAPRTLLLLLSGA
WALGFYPAEITLTWQ
EETESLNASIGCCSF
GMLVLFFALHVCDEV
VEELLTMEDEGNSDM
NGIPMKKARNDEYEN
VIFQVCLCQDEVTDD
KFAESTEISELSHNF
KFHYKTDQGIKNLSV
EGKFIIELAHMIKDN
MVGFGANRRAGRLPS
VALRMYPLKPTWWFC
TAQEPDTFMEQKITY
INYSMDEQCRFDFGV
LMLRRSETVVERMLS
LQDLTNNITLEDLEQ
KKQEDSVTELTVEDS
GRIARVVLQDEDITT
AATTTATTTTTSSGG
LPLLLLLLLRAVLAV
AGSAVLLFLAMPMLT
AKNGQESGLEIGTDT
LDMDFRGAFFPLTER
LGVIEAVAQITVKSL
AAINKWVSNKTEGRI
SPSPPPSEEKDHLEV
PCDVIWLDIEHADGK
FQGNSNNIATVDISA
ERMLPLLALGLLAAG
KAAVLSDSEDEEKAS
IGNYQQCHQSILELF
CDVDVSFMYLTFFLE
AVGFSSGTENPHGVK
GRRPPAPQQPPKPCD
GPELHACKESEYHYE
PVTDKIHKAYKDKNK
RALWVLGLCCVLLTF
PHLGPAPARRPQRSL
CVVLDTDGFWKTVDC
YCKGVEPKTECERLA
GSSGPLKADDSVPPG
DVDECSARRGGCPQR
SPQPWPGFLGQGEAL
AESNPAGFLESKSTT
GSGGGGGGGSSRPPA
VEGDLSLLGLLVMRN
SSPMGIIVAVVIATA
TSMLVAIIIIVLWKC
MVTDDFVVSGTCAEQ
PERSPLLVGPVSVSF
RNAAVVMAVAQLYWH
MQLKVDVESGKLIIK
PPKDDKKKKDAGKSA
CWALGFYPAEITLTW
CAVLSVFLLQRVHSL
SRPRQPNLIPWAAAG
SENGVSLCLPRLECN
SPCCIVTSTYGWTAN
LQKNVECARVYAENA
ALAMVLLGAKGNTAT
QYRQVHLLPGLWEQG
QEHRLKTQSELDRIN
DCRLTSGKYPQCRYS
SPNFVQSEWCHYELY
LAVMAIQSLHPCPSE
VACDELVEEMEHFGQ
HVSMFQVVQEQSNRE
IHTQLQDVKQQHKNL
DQQRLIFAGKQLEDG
TARAALVLTYLAVAS
VSHDTVQPRTSADAQ
QAACSNSAQGSDESL
IDKNELKQALSGFGY
VESHWKVCPMCSEQF
EMETDKQEKKEVHKC
TLLLLLLGALALTQT
LPLLWLLVLTPGRPA
VAVLGIALIAMGEEI
SQPRPGGDSSPVVDS
SFELAKNRDPEKEGS
CSRSQHSSSSSHWHQ
LKGPNMLISTEVNAT
SIDAIPDNQKFKQLQ
DSSLIYWFNGTQAVQ
PWGQWYQTLEEVFIE
RSLQTGVGELHGETR
TSPCCIVTSTYGWTA
AAKEMPFQGSGKSAW
WRQRGRVISLWERLE
QLWNEIDDTCSSFLS
LGRAPVLVALALIEC
GQESPTAENARLLAQ
HRDEWLRPEDLPIKY
PSASLPPAQLLLRAA
ELQMEQVYHGLMERY
PGPAGPPGDPGLMGE
GRLTSAIAKQEDVSV
ISTFLLLCLIVAFHA
NPEKDAKHCDRQKAN
LASLELQDGEDEGYF
GVPVLGFFIIAVLMS
SPDTILQKDTRLYFL
INTQQSFEALSERAV
FPFYSCWRTGLLLLL
DKIIRKAGSSIFQHN
EDDIPVRSFFPENWL
TEAVNYHDETGEIMD
PPSPSLFCPFSFPTQ
HMYDSDSDGRITLEE
RWGSLLFALFLAASL
EVCFACVDGKEFRLA
THQGSLASGVLPIKC
SEISDMQDTEPIFEE
GPKNVSVQPEISEGL
DMAAAGFTEALTFAL
VELAQGYDNVRVTPW
EIISSISDVKFSHSG
RSSPSGGASLNLSLT
ILFLIGLMCGRITKR
IDAAFTRINCQGKTY
KGDIEKCLTAIVKCA
YQQQQQWGSRGGFAG
FVGGLSWDTSKKDLK
IECPSPGELDQKEPQ
HSYDLPWFRTLSWYF
YERKLLSLEVRKRRR
VLIVLLLLPFRCQRR
IDADLLREIKQHLKQ
LSAAGLVFTLWPVVR
TFDSNGTYVCEASLP
VEPLERLEKLLTKEQ
PNRSRNRSSSVDSFR
YGYEDFQVGARGRGG
SCSQAACSNSAQGSD
NIGSWRNAFANDTIP
VTLQTPLYCSMNSKH
VLFYNMSLDVNRKAE
NFSELPLVMWLQGGP
ACDELVEEMEHFGQW
VPWKQRTGIREDITY
PQRSKAVSLSVTVPV
GVDPVEAFAQNVLSK
VPVLGFFIIAVLMSA
TRNILPGLNITCTFH
CVLLAGLCRGNSVER
AVIMGCKVAGASRII
IDFNKNLNEDTTFLP
WVLPAAEFHGLWDSL
VCQRIQCDIPFFGIQ
WALGFYPAEITLTWQ
APTIASQPLSLRPEA
LASLNSCLDPVIYYF
QLSHFLQCKEDNPDF
GCNGPVVGTRYKCSV
ISSALAMVLLGAKGN
LWMLILGFIIAFVLA
SKARKPPVCHGKRLP
VLLVLFFIFTYFKVP
YRLLVPGTYNLTVVL
MGHLTCFAGGMFALG
KTWFESRDFCRALGG
KTECERLAGTESPVR
ERRETVISKLTTCCR
DGRQLKVDLAVTRDE
CGIALALTSEVCLKG
AAAARAKQKGVIHIR
MKLLAATVLLLTICS
GTTLHLLLLGLLLVL
ELFVKAGSDGAKIGN
TVGRICELLPEAAIN
VEELLTMEDEGNSDM
VGLVSSTGPGGDRVL
YRPEFSNFSKVEDYQ
VDLFAIQCLDEHLRH
PRQSLSIRQTLLGAK
ENPECPTGPDIIPIV
AGCNSSVGGMSMSPN
LRTPFLCGLLWAFCA
CSLLLGNVLVNTSLT
TAPGAAGRCPPTTWL
SNGTYVCEASLPTVP
RSPSMNVALYVGIAV
DCKVIRLAECVSVAP
SRGGRQGSHQEQSVD
FIEGLYDMHIQLQSV
IGLILLGEVALGNMY
DAPTAAGRGRGRGRP
PPGCPQRRLGARERR
VDGETMIIMDSFALP
ALWVLGLCCVLLTFG
QGSEDVPGEESWLEG
SRVGTTEEAAAPPAL
EVLIPKDPMHFVEEV
HAPPPQAHPPYSGHH
NGVLEGIRICRQGFP
SGTATAASQGVCKLV
HDKHVFGGFASCSWE
HSRHRYALIPIPLAV
GRSPHLGPAPARRPQ
PKDGFSPRRRGVAEG
KEKGSRVFCVEEEDS
VAMCHMIYRKALRLS
VEHATANKQVCKPRN
TPEDILRNKGCSSST
GACIPERWVCDRQFD
RYTCHVQHEGLPKPL
CEDRSDEAAELCGRP
LLLLACVHNYQPCVQ
GNFRSGPLTGWRVFL
DESHCEMHQCRSDEY
ARCPSARGSGDGEMG
APQLLIVLLGLSALL
EHSVRYQCKNYYKLR
YGLHQDFPSVVLVGL
SLDKQTCTLFFSWHT
WHQTADFGYVPNPKM
ETKGRSLEQIESFFR
SNSNVIQVDQSGLGL
HLPPRFLRSFFLGQG
GDIDECKDPDACSQI
AVGGALLWRRMRSGL
GDASKRLLSDSLPPS
GARCQRCPTDGTAAF
GSSKSFPCGSEHLPY
EDLQRQLAVLDKAMK
ILNKALLLGALALTA
LTRRHQNGRFVGDAD
SEESYPYVAVDEICK
MNPTLILAAFCLGIA
AEIIKKVERSREKIQ
NLSKEELIAELQDCE
AISGVPVLGFFIIAV
CYDPCEAVLVESIPE
ALMTQLFLWEYGDLH
CRRCAVVGNSGNLRG
HGCRIGYSSPQTLAD
SKSRSRRRSKSPRRR
KRSIVVSPILIPENQ
QGDTPVRKLQANKKV
SAIPRRLECLKEDVQ
EIVCNVTLGGERREA
SYSYLGLGLMSARLA
YLYSFISLFIYMVLS
FLFTVITFPISIWMC
QSQDPHLPAPHHQTS
MEALEDKRVRLQPEC
RCRIGKNPGQTCEQL
TKYCKKWQDEDGKKQ
ERVRWRTKQNLDYCF
SMPVHYDSQLDTTLF
VHKKCPLCELMFPPN
PESPKCHEGNGTFEC
EAQVFGNQLIPPNAQ
LRGICYFFIEVECSN
FYSTALTVTSVRGPS
LYIFTKLSVDLYSGA
ITTQCRKDVGRPQPG
LPLSCQEVLWPLPAY
QGLGPGSTVLLVVDK
NCRNPELNPCSVNAQ
PVPALPIVVQLMEMG
NGDKKGSCERDAQYA
GHSRHRYALIPIPLA
FLPLKWSLATMSFLL
AKNSVVIPDLRKGVN
WPQLSGATGFLDSTV
EIDEDVIQVSKKFLP
FADLSQKSPELQEEF
VKASPEKGAETWFDS
NGNYARLLDTVPLDY
LQIHRELLRCEAALA
LPKLKELNLSFCEIK
GSQDIEEGNHQVEDG
GLDFSEIAHHVQVAG
MDNSGSLNAQVIHQL
LSDSTIYMAFYTVAH
SVQLQPTDALLCVAN
GSEIQFLSEAQDDPQ
QVLCKAAESVYSRVI
LWHLEITDRSFNIVD
WVCTNDMFRLALHNF
KLTKDSVWNYHCWNE
MKLLAATVLLLTICS
ETDKQEKKEVHKCGF
GLTEDEAIHKYGIEN
NQCKAPKPEGFLPPP
LNWLDAQSGLASAPV
QSTEYRHIWSLEISN
GGVPLAPNQPVHGTQ
VTELLRTFCESKRLT
PVVIFYSEIGSEEFS
VSSCRECIESGPGCT
FFLGQGLSALLPCVL
HGMFYDGNHTYLIEP
AELVAKLEDPREKHF
YKKDGADFAKWRCVL
ISKATEPLEAEIVLH
DEEDVLQECKAQNRK
VCMDKEVSIVFIPCG
KEFEKHGAVVNESHH
SQGLGPGSTVLLVVD
EMADKCSPTLLLLNG
FTCLVILFACEVAAG
MSEAGEEQPMETTGA
PPPPVSTISCSYESA
QISLPELPGEYVITV
AVRCHSLTPNFLQMQ
KGTVEGFEPADNKCL
FSTGEAMQALFVSSD
LLGDFNADCASLTKK
KKAQDALPFFMMHLG
RDSNIPGSDYINANY
RPRGRRQKPPGVWPA
LYPSLNVTSFDSVVP
GYRIGFGQCAGKVLP
INTNLGDLQFLAIDL
VKQLRPLLATYGVTA
TEKPVLLSKDIEAKM
EQICSKQETRECNWQ
VMLIFAFFQELVIAG
CSLRVWFLSVAFLLV
ISASRAAAARLVGAA
LGSLAFLGADTARLD
LVLSILVLAAAAALL
RSPSSSLQPRHPAPR
VGDCMGDSGDKPLRR
PQPPFPAGGPPARRG
LVTDFPTDLPATEVF
IPGNLFSLWVLCRRM
DVRLNGHVVVKDLDI
YDKLEKIHHSGAKVV
EPQELLQLDGYTVDY
GKPMKSVLVVALLVI
PEMEQKMNRVIRACV
VTSIQGHLVHMTVVS
VSYLRMEQKLRRGVA
EDCIAQKHSLIKVLR
EKENLSAKRSRIEQK
SASEMLPLLLPLLWA
LLLLGALALTQTWAG
VFREDLCTKTENLLG
EKLTEEGSPKGQTAL
TNLKKKFSCCVLVFL
VAALEGMSSQQCSGA
QKLEESRSKLERAIA
FKDHFTFCQQLNISI
PQGYQLKNNTCVKQE
HEATLRCWALSFYPA
ITYENVQVPAVLGVP
SKQYGNEVFLAKLIA
EAGSHTLQRMYGCDL
TLQSLTVNDTGEYFC
AEQPLSTPLSHSTYV
INGFVFGNLPELNMC
HFQAFWQALDENMDL
YQYGAVVTLECEDGY
RTMNILELINQKSDS
LQSQIQEARADLARR
