# Supplementary material for: MHCII-peptide presentation: an assessment of the state-of-the-art prediction methods
Source: Front Immunol. 2024 Mar 12;15:1293706. doi: 10.3389/fimmu.2024.1293706 (PMC11027168; doi:10.3389/fimmu.2024.1293706)
Supplement: Supplementary file 1 [file DataSheet_1.zip › Supplementary Data S1/negative_peptides/15_HLA-DPA1_01_03_DPB1_03_01]

ASPPAGGSSGGVETT
PTLEKKPEDNSNNRK
SHLNGHKLHGKPIRI
QEPFLQWLMLLSNES
AMGYVQPPPPPYPGP
EHEREVLHKALEENN
PVFKAVPVPNMTPSG
CRKDVGRPQPGRENF
APSGGWNGVGASLWA
QHAKLSLDGQNIYNA
TFELSADEVELGLGI
AGDEHKRSVVDSLDI
VEDAEGEEEEEEEEE
LVTALNPHIGKCLRN
SANTPFSYPLPKGPS
IECDVVKDYAFVHME
LAACVVACVGLVWMQ
VGDGPQNRYALICQQ
EVGKVIQQGRQSKGL
WVKQNINRQGNAPVA
GLVFTWLACKGQGSM
TKMEEIGRISIEMHG
REEAVHDQRERAPAV
LDWFRSLFWKEEMEL
CTQVQHLCSQGRCEN
GPPMMDGAMGYVQPP
LQGPEKEPPKPEQVE
LVDGNVTNITTVSLW
FLAYFLVSIAGLLYA
TARWLALGSLFALAG
YTGEDCGTRSCPWDC
GVRPFGVSLLICGWN
KIIHTDVFRFPPYRG
MSLLNKPKSEMTPEE
ISLVFLVPVRLNQTV
LTGLGGEDLPTIVIV
AEWNILYDKLEKIHH
SEKVDKAQRYADFTL
RSPIRQDRGEFSASP
QLLLLACVHNYQPCV
IQGQNKEMLAAACQM
RDNMSIVLVCFSNAP
AEVTVCSCSSEVSAK
IEARIDEVVSRAEKG
GGGDTATCCAKWNTE
NKEMLAAACQMFLGK
QKKWPEVLLSPEAVA
TKNSKNQGIEEALKN
ARGSALLLASLLLAA
EHKEPVAGDAVPGPK
TESSTGSVGSNRVRT
GEQDWVNRPKTVRDT
GQELRTVNGSQMLLV
ECPKPLSRVSIMAGS
SQHMLASQGIPMPTF
AGLARLLLLLGLSAG
VFGGLWGAFFIRANI
EGLKRLAKSDPMVQC
MDELFSQVDEKRKKR
YKKDGADFAKWRCVL
ERVQGGRTVTTVKFW
SPGTGPSPFSSSLGH
EPLTAYNYKKQMHRK
IHSVVKHFHANQTSK
QPSPQIHWMKDGVPL
EKLICEPYTSKELFR
DRANLGTLRGYYNQS
NPCEEDLFVLFFLEQ
VPYPGLQCPPLPPRV
VTFVALALMQRGQPA
TIFLAGIENEGGQVG
ASSPTEEEQEQGEIG
AKYPDYEVTWANDGY
NDTLDDIFDGSDDEE
WHCQPLQTYPSSSGP
AGPIIDVLLDYVGNV
KQGFRRVLLRPSRRV
HAVSDHEATLRCWAL
LAVLAVVVIGAVVAT
KDYHKSVEVFPLKAR
GAQPSASALSSYGGQ
ELFKTIISTTSTTSQ
LERGAPNKEETPATE
SVLYSNRAACHLKDG
HLVCRSAIEGEQEQR
AGLSSLALLDLSRNQ
KNGVDLGPICGPPNG
CKFAEWCLEYGEHGC
LAYFLVSIAGLLYAL
HVACCCGNFFSSLFS
DFWAESSMLGLKITY
EACVRAVQAAVQYPY
CCLLDPILYYFMASE
PGVFVANLTEWKRQN
NSSRGPGDGGNRDHW
GKGKCPYDPAKGHAG
DAQATLQKKREAEAR
CHESCLDEEVEGQGF
QEDDETEAEPLLFRA
LLHLPALQSVSVGQD
VDLENSADWEVKTIT
YASDASLDPEAPWPP
SDRLLKVLFLVLGYT
SFFILHFEPVLPNDN
VKVTDCRDTGSSRAP
TQRVANTSTQTMGPR
RLCAGRYSSDVQEMI
RGPPRHRSETRIIHR
PPLPPREDAARVARF
SLLLIGFWDCVTCHG
ALLVCREGSLAKEKT
HHSLVEFHLKELRNK
VSGQQPQLALTRVPS
DTLWLIPITFLTIGY
FDQWREWADSKSCCD
QFQFMAWPDHGVPEY
LPGDNVGFNVKNVSV
TITLLGVVYKRLIAL
FAHVMKLRQAALRTA
FHTQISKYFSERGDA
VCKATNGFGSLSVNY
LALISRLLDWFRSLF
LEQNNRIFQTLLEVS
LMVLLCLLCIVVLVA
PIPWFIVAELFSQGP
TADDSFGICQEERPE
WHNTTFFGVFQAQWG
PSDVMLVHFRNVDFN
LSLSRSLVNSSDKII
YCPGMGVALRMYPLK
DPDKDDFLGRMKLDV
CSNQRDSTIHVEENG
RSGQARRSSPPGHYY
LGQIFDSQRGCDLSI
PLGLNDTIVSAGEYT
RCHPGFEGSACQCER
CFYLGTTFAGAMYIL
RTVIEQQPVLCEVFC
RVVRQHVREASILLG
GKKDRDMDELKKEVS
TNPFDQDVEKATSEM
AQVKIQGQNKEMLAA
QRISGLLVAVLVGLS
GAKFPIKWTAPEAIN
DLWNSYQAKKKTMDA
AAALWAGYSVDRLYE
IALRYYNQSEGGSHT
LTGQRVLDALFPCVQ
LVQTKDQEIQTLKSQ
FSWHTPLACEQATEC
AFGVPVRTYTHEVVT
KAPGVQGQMAPPLPD
KRLQEAQLYKEEGNQ
YDSQLDTTLFGKKSS
AAELMQDTRDFLNRY
GRREANLGTDAGVAV
SGPSPLEETRALLGT
ALLLASLLLAAALSA
NNCHRSRFRVPLLHC
NITTGRFGDFYRLLV
AAATGRLLLLLLVGL
LLFVALPASGWLTTG
PPLVLAALVACIIVL
MCTPIRGLLMALAVM
APTVCGHTAPVLDIA
GTESPVREEPGEDFP
MVYTNSSNTLYWELN
LLLNNEGSLLAYSGY
QPYGRDALVDFSEQY
GGLDHQLKMHDLNTD
VQREPLLTLVKEIVP
HGCLDYIFIDLNALE
IMPSYWCGKPRAVAG
YPTMKDFNHSYHACG
EPTRSLSGLILKNNV
EESCKYNPKYSVAND
LEAPPSPSLGSGLGT
LDAQKVEQMLRDELA
GDQDATMSILDISMM
VREKCKDRERHRRIN
CKEAADGYQRCMMAQ
FRKAIHEVFEVGVTS
PQLLIVLLGLSALLQ
FAVFGLQVYDETEVS
EGRALAEEWGCPFME
EWMVPIGRCTCKPGY
RIALRYYNQSEGGSH
YNQSEAGSHTVQRMY
CWALGFYPAEITLTW
EADAADAAGFPVPPD
LKSSDNRLLMSLFLF
YPATTSSQYPSQPPV
RDLDKADSMIRLLFN
RCMMAQYNRHDSPED
KSTIYRGEMCFFDSE
EGCQTSPLMCCVCKE
MWIGFLTRTVLENST
KLDYSGIALLIMGSF
LGFFIIAVLMSAQES
AGSEDMGTTVNGDVF
RMLTNNLIPYKLMHD
SGVPVLGFFIIAVLM
GKRVVLLAEGRLLNL
LNEAKQDFETVLLLE
AGAMSGSGNLMDFLD
DLAVTRDEAAKLQTT
VLFLCLFFYNCYKGY
LPTEPPSGPEVSSQG
NITFDVDSKASLGNK
KEAARLAREKSQDGG
WFGLELQLRSKETGK
SVQLMSFVYNLSDTH
VSGKIGLRAVVYYFC
GGECEVRQDPRSPSR
KERRETVISKLTTCC
VESRALTMFRDIAQQ
QQPSLDSRQRLDYER
YESDQNKDGKLTKEE
GYHFPELVKIINDNA
SKYFRTCSRGEHLTI
LAAGALKQKLVPLVR
LLRAVLAVPLERGAP
QKSAVPGDLLTLPGT
MWATQGLAVALALSV
PEHMEMQQNLDYYQT
EEALMMNWYHISFTD
MFLKAVVLTLALVAV
FVGRDFLPRGSGIVT
SGPRGTLLLLPLLLL
EGFSSPCTFAAAVSG
LDTLTKVLVALYEEP
ASSLAPGPPPFGLEW
AGMNVYSSEFENIKE
DTGYIGKNCECQTQG
VFAVLFNGCTGIMAG
TLIGATGISYGMGLK
IGALKLNIGDLQVTK
SLATGWRFKKRPGIE
RGTQIVLLGLVTAAL
CWRTGLLLLLLAVAV
GRKAGLLLPGAGATL
EKRKEYEMKRMAENE
VNDFAGQRELVAENL
LFSQVDEKRKKRDIP
QPHHRELLRLLNETL
IPPTQESYYDPNLPP
ECTMVEKRVLALPGK
ADDPDSSMVLLCLLL
KTIGLDIGVAEISQL
MRAGHGFLLVFAIND
EAAEGLLQEALDKDS
STGRWLLLRLALFGF
MQIMVRLINKFNSSS
CLRVAEAGGEASSPR
EKTKDVPFFEGLEGS
GECMIRHGKELGGES
DIALGMQTEIEEQDD
YGILFFVFAILLSVG
VRDSSTCPGDYVLSV
TAEGVALTVTGVAQV
TKKEIFELMQTDLEM
PRLTSSVKELGGVDL
KAMRNNVPRDRGDTA
GFFIIAVLMSAQESW
PTVDLGNVPNGSALT
ASPQSGSREPSPRDT
HKQECHCHAGWAPPH
DQVVGLGLVAVSLII
PQADMDKKRFSFVFK
NTLQLIKFHLANRTV
FRLLLERRTVGSEVQ
NIQPSEADYAVDIRS
KIPLAWRQQLYKLYE
KNRTIFDITNNLSIV
VEPKTECERLAGTES
IQGDTALITRPWSPA
WAGLLLASGTTLFCT
GVDFGLSILWFLIFT
NRKYFTNCKQWYQRK
QKLEESRSKLERAIA
FWLLRVVTSLFIGAA
FILFLFLSELTGFIT
QRAEGYFRKWKESNG
SIKDPKDLKFIYEGS
LGSGLICVSANNATT
SQKPNTEKDLDPGPV
KLLMSNGNKEGASGR
VLESWRPQALWAVPP
KAPRPAARRKARRLL
SEAVAEEVSLFSMTD
IVPVFLALIPYWTVY
EMRPCWFQLDQIPFK
FFILSLILEYTWLEA
RFNAFKRTNTILHHL
PGLPPAAAGPGKTSW
LYKKERRETVISKLT
LFADTAASASASAPA
ERFKSPPILPPHLLQ
TKIWHPNISSVTGAI
QMSVADSGEYVCRAN
NFSQEVQRGLQDRGQ
YRSPVGWSQPSDPLE
GTTPQRKSYLYPSTL
QGQNKEMLAAACQMF
ASILDRMQADFKCCG
KGVEPKTECERLAGT
EEQRQRQEEEARRAA
NQILDPWVYILFRRA
ESLELKPTSRAGIKQ
VGKIECVSAETTEDC
IYKKFQIPCIVPELN
EKAHPEVAEAGIGCP
GLSPGPSGQELVTKP
SSQPCRHGGTCQDRD
NCHSGTGDDFQLTGG
FQQVSLCVGCLIGLV
MIGYLGYCKGVEPKT
YAKVKHSRPRREMAS
SEWERFISKVEEVLN
SQVKAAGRYHNQTLR
SRLLDWFRSLFWKEE
SMKTHFNTAQGFRTV
PLLGPYVEDLSKLAV
LLIALGLLLAAPAQA
QPVGPVIVQQPTEEK
VSQPENKPESKPGPV
LHSAWVTMPWFQHYR
GVWLGSTPSGSPALL
LDDAGSSLLRGRCRS
KQRFDHIFYTGNTAV
SCFGSVNGSLFTSSR
CLVWHDGEVWRACID
EKNQRLQKLWVGRLI
YSCKCVAGYHGVNCS
PDHKHCRDIDECQQG
IHAFSQQRQPNATNP
TGAFGFHLWRRQWRP
GDTATCCAKWNTEDK
SRWSASFTVTKGKSS
RASQSVSSSYLTWYQ
PKLVGLTGTREEVDQ
SSACKMILEIMHKEA
DWDLGYNLTLNDTSV
IEALGGFVSHMDCWR
QEPFLQWLMLLSNES
TTLTCIPGVIEYKGA
MGLQACLLGLFALIL
MLRAAARFGPRLGRR
ATGTGTFSPGASPGS
SCHKGYTRTPDHKHC
ADQVMDLGRDATRRF
ISNLVDIQEDYLMWF
GARLDRVHIHATYHQ
LGTLIGAPVGISLIA
LPSYEEAVYGSSGHC
GDAIEAIIITMHQED
EEFIGAGEQARYCHG
TITMGRYKEFLQGKC
IPLHPFGSRTSSVSS
KEGPIPPDAQNPDMS
VLLRVLILLLSWAAG
LWDPTISWRTGRYRL
AVAKKKDKVKKGGPG
APYGTVMSCAVMKQF
LWYFWRRHVFIWISF
SCTITDVQLFSMAPY
NQKQLQGPEKEPPKP
ACVRYGINPEQIQGE
VCEDGPVFYPPPKKT
SSNLGKKIHDHAQLL
LLILASVAQGQPTRR
FKLLKENLCLNLHKF
VGHYTQVVWYSSYLV
PKDFHHHHFPDMEIF
NDGRPRVAWHIDPFG
EVENQILTRDAKGIS
SPDGSQNLVYETELL
LHGGDLVANYPYDET
GIIIYCCCCRGKDDN
MAISGVPVLGFFIIA
PFARHQSAEFTISYD
ILSLILEYTWLEAVI
IGEDKLIHFSGVALG
YKKDGADFAKWRCVL
GQSVKAHFFLGQCQL
YCQMPMPMGYNPYAY
PEEGSGCSVRRRPYG
MQDNQGGAPNYYPNS
PWARTPRLSVMEEDQ
MLALISRLLDWFRSL
IYEQDEFYELCDELG
TVLGEIDFMLENLPE
VIGLTKSVAADFIQQ
SKLISQQKAFFAKMV
AAVSQQLAPREGISQ
VNSAREELMESRMRI
CLLATMGLQLNITQD
QLFACLLRLGTQQVG
FLEGGKDSCQGDSGG
PVGGPDGTVPMPMPM
HVITLGLVGLQHRGQ
GGSPWPPCQYRATAG
GWGNTASSGADYPDE
QFEDFGNHNAFRFLR
FLDGYVPTENLRFRD
VSSSVLPSGDLMCDC
GGTNPGGRSSVFELQ
MSTLATTLQEVLLTV
SHTGDSSCPTSITQE
TICEGLFISMAFKLL
SSQGIPQLVSNISAC
SEARYLYDQLATICP
LASLGSAQSSSFSPE
NHQPNSNSGRYRDTV
DLSPPVSFNLMFKTF
AVDENGNNALHLAVM
AFKGAFISKHPCNIT
ALAFIIKPGSGAQTL
AAAYDQYPYAASPAA
KTHMTHHPISDHEAT
HHPISDHEATLRCWA
CWALSFYPAEITLTW
TVLCAVCLLPGSLAL
GFAVTAISRTPGVTY
CITAYFKESPLNQNS
YALLLLLICFNVGSG
ESWIDGCKNCTCLNG
SKVDMYARVLQEGCR
VRFDVHDVTLHADAI
GDKDSEDTGVVRDCE
CRVTQTYDAGACIYF
KCTLACQQFRVRDCR
NILGCCQGRNWDPAQ
ERIVTTYIREREGRT
NMTRAHFPLDVQWND
VHYDSQLDTTLFGKK
YCALLLAAALAVCAF
FMPKSTIYRGEMCFF
SMRVREWYGYHFPEL
LLLAGLCCLVPVSLA
LSAALQQSLQNAESW
LSDTVRTVLKQEMNR
LSCMVFFLIVVIYKK
EYELNVLGTHKIEDG
TDLQKVAEMIREEGY
LQVVRSRDPRAHRMP
LLLQNIFQALNVYYN
ALGSDIIMQLDDVVS
NAVGDGIVLCKMINL
YKEAPYQNVTEFDGQ
LHYCFLAAFCWMSLE
LETTFETISTLSGVD
ILLSTEEEGFTLDPI
EFELAIVAGEFTDSE
VPEPSRGRGVPVRGR
IMITDYLLLFRVYGL
SACGRTVSLFSPAFY
TLLLLPLLLLLLLRA
WTAPEAINFGCFTIK
DLKKGFSEADNVVSG
ARKAFAKRQQQLTAM
QEGIQAVLASDYSFS
SNGEPCVLPFTYNGR
GKKTPANEKVEIQKH
AGKISGESMESTPEL
CCRQYEMGECTRGGF
SNPYPNFNFNISHQG
LYTTVDFGTGSNITD
RRLRGVKDGGRRDSA
GSDDEEESQDIVNQV
DSGGAYLPRQADVFP
CAQLCVNYPGGYTCY
ILKHWNSFDTQTLKK
SLKLVLIGGCRNKDD
FHCKRGVSMGTPKLL
SVDRLPSALTATACK
EGPGSADTEEPKSQG
MKRTINKAWVESREK
SDENYNGVSDVELRV
GTCRPTGDVTHECAC
LFLLSVCYSATVTFF
IGYLGYCKGVEPKTE
NPGSSCIGADPNRNW
PKPLITRFVRIKPAT
AAPQLLIVLLGLSAL
VNHTEVTIPYLATDV
LFLFSSAYSRGVFRR
FFLYIAYSDESVYGL
GEECDCGYSDQCKDE
SQERSSPASSIAWRT
SITCLTCQGTGYIPT
MRLAGPLRIVVLVVS
VCRLPVSKKTLLCSF
ELAKEFAPATPPSTP
HPNGNYDTELQALHE
SELERKEHEQTDSEI
PGFEASPPAQGIPEA
QGPISQVSVDQPVVN
CKGVEPKTECERLAG
MLQSLLGHLAMDSQR
YPCLVDADGDVISFP
VTSFPSGEATPRRLL
LEEEEEDGEEGAETL
FKFLVIGSAGTGKSC
ARGSALLLASLLLAA
LQAATPKGYEPDASV
PPSGRVEGPPAWEAA
LFAVFLILLLMYRMK
TLLARMCREDPNYYS
LQALQIEQGESSQNG
LHTVRASLEDLGWAD
QAQQRHKEEEQRAAW
DQVLGYRLQFGREDS
LLGLVESVLDVFGAD
LESPFTNIREEAKSH
GFNKTVLRTLPRSGN
AVATGPYHPIWTGRA
CCRLHTVRASLEDLG
SEVPMVLVGTQDAIS
SAKLWDVREGMCRQT
SEEASREVAKGLLRE
AASSDSAQGSDMSLT
NKFNSSSSSLEEKIA
VMSLSLSPDMRTFVS
APYKNVNVQNFHISW
LFLFSSAYSRGVFRR
RWAEDQHSQGGFVVQ
GPDDRGMGSSRESRG
QLLAEMCILIDENDN
LAVALALSVLPGSRA
HTTHSMALIHNRSLF
KPRVLYSLEFTFDAD
PGSEARLSLATFLLG
DIEMLNSVTPTDSCE
ILLDYYLWDYAHDHR
CFEPANQMVKCDPRH
QEKNEKLTKELEEIK
NWLQEALSSASLAHM
LQCVVPFGVPASATV
FETVRMIKEKLCYVG
TTQLGPALVLGVALC
ASEAADVAQDPQVSR
SRSKSCVAVTSAQPQ
NGQLNCSFENITRNQ
DADGDVISFPPITNS
DDGDCQGKPSMGQLA
SQDWLMCLQEEFQCL
AQLLGLLMLWVSGSS
RKNPAYLKSVSLQEP
KKHPFPCPTSYRTAL
RLVCAFLLAACCCCP
LNGDFTITYDVNRES
RLDFNLIRVVACNLY
VLPWALVAGLLLLLL
VTGWGHVAPSVSLLT
LYRRTKALIDYENSN
FAGGMFALGADGSRA
VCSGCAVLAVLGHYV
NNSALLGADPEAPAG
LVAVAGARAEVSADQ
VTRMTVSLVVIVFEL
LRIALRYYNQSEGGS
GVPTTPPQAGGPPPP
PPGPPSIFPDCPREC
MAAAAPGNGRASAPR
HLTQATVQPLDLELT
KEQLKIWMGKMQKKA
LFTFKTSGCYGTLGM
EELELNENIVSAVEP
IMYATIRTESIRWLI
QFKYGVPTPTNVTIE
STLSNQSKEAFIDWA
SSWGKNVSSTESGRL
RLQGFCLSLAQGTYR
GLVFTWLACKGQGSM
VRSHLGNPELSFYLF
APVGGPDGTVPMPMP
MYPLKPTWWFCAFPY
FLSYCPGMGVALRMY
NALDFVTKSYNETKI
MTVLQAGKALGGEDS
APTQGAVFVGFSGGV
SSPVHIIATSKSLHS
SIIILLELAILGGLV
IESNWNEIVDNFDDM
NVEREEWKLDTLCDL
VKVYAYYNLEESCTR
EPLPDYKDPRRTELM
RALRLLARSRPLVRA
TNWAQYRQGEARFLP
LRLTGPAAAEPRCAA
ILDRMQADFKCCGAA
RVVVRRLAVRRFGSR
DGHIKIADFGMCKEN
SGILHFCGFQVLEPQ
WIGFLTRTVLENSTS
GVGVGPGTGGSPGPS
QAPRKGNLQLQGTRL
LPATTILLLLTVWLL
TGLSTSAIATNGFVR
PKLERRPRERHPSWR
NQSEAGSHTLQRMYG
APRTLLLLLSGALAL
VPYEQGAPCASCPDN
GDFECECPEGYRYNL
WWDNINVQKRAAVRR
LDEEDKLRHFRECFY
LAALCGALLCAPSLL
HGRLDSPTFHLTLHY
RAGKGKMRNRRRIQR
TNHPGASIALSRPSL
QVKAAGRYHNQTLRY
MIGYLGYCKGVEPKT
SPSQGPCCTAQCAFK
PSLGQTCVLIVIFTV
GGQAEKLGEKERSEL
FSQVDEKRKKRDIPD
RTFISPIKCREALKL
PGVRPQPAPFSSLNS
MYIEIEKGEAVQEEL
SLGVVLPWLHRLIRR
CPDNLFNKIKASCSK
PAVSGAHNTIICARA
SGKGTTLRGRSDADL
CMITEYMENGDLNQF
QHMKSQAKPGTPGGT
HFKNTLIFAVLASIV
QNTELASTASLLREQ
VNGQSHISLSKAEFQ
AAINKWVSNKTEGRI
LDFKSPTDPSRYITG
PAFSMLNDSDDDVIY
CLALLCLGGADKRLR
SVSCACLALNQEQQG
DGVGRCVGNYDNRGS
EDSLNHLLNYVWPNV
EEVEGQGFCSGPGWD
YYMGLAEELVRAGTH
GFIFYMFHVELTELG
LAGTESPVREEPGED
PQRGPSGILPAAEPT
KREFDRHSGSDRSSF
AEYHADIYDKVSGDM
KSRARAQHIVPCTIS
CRNFYLDGRCVETCP
TQCRKDVGRPQPGRE
SERCDGFLDCSDESD
VFVVPHSHNDPGWIK
NTFIGTPYWMAPEVI
CYWKDILRIQFWIAA
KTHMTHHPISDHEAT
FYAEECASMLAVTFS
QIKAHPWTKVFKSRT
SFAEYHAVVTCPLPL
QEPFLQWLMLLSNES
AGEVSQPSKEQLEKL
RENEMDENLEQVSGI
TLQRTDAPKTHMTHH
KNQTFLISIYQVLQE
FLLGSCGIALALTSE
TLLLLPLLLLLLLRA
SRDHFCELDDERSPA
LTGFVARVQENIADS
AASWLLCEVSGFSPP
VLPWALVAGLLLLLL
APQARITGGSSAVAG
WWTLESESCRSSLPY
SRSMREHPALRSLRL
PPSAAPQAILCHPSL
GVSSFIYFLAYLCNA
AEEDAARQRAEAERV
RSLYLFYTCFCFSVL
AVFSAPAVPSGTGQT
RQDGVSLSHDTQQWG
LTLVLVASVLLQAVL
PRESVKKYILEWCVL
TCLQITDEGLITICR
LAVALAVSPAAGSSP
SGFKVYSLGEENSTN
SGALLVFLSLLGWIL
IENMILNDPDFQHED
WAALNSSTWGSLKQA
LRQWPDSYTKKFEHR
LVLGLVSCTFFLAVN
PLTGWRVFLLLLCAL
MPKSTIYRGEMCFFD
YGCTGVQTAIEGNSL
WSTPSGASWKTASAR
IIGAGKPWHKNCFRC
TLKYGERSKQRAQDG
SFMEHIAMPIYKLLQ
HEGQEPFLQWLMLLS
LKPPFDLNQLNHGSR
PKCLCKVHLYEQAGP
AAQAAATEEAQALAI
CLMEALEDKRVRLQP
EDLASQVGLRTQDTI
EAIDSAENRFKFSRL
TELEIQQKCGFSELY
LQLDTFKMAVHTPVP
PDVPERNSSLRALRR
RGSNLRFMTWDVALS
TAWEKPEGQIQKQEA
RLLERPCPEQFWEKY
SIKCVVVGDGAVGKT
LEAEFLALVGGQPPA
LGDQRKQMLQKYKEE
GNKRHVFHFGTVSPQ
ASPSAARTKAAALRA
FEYCCYGDLLNYLRS
IFSKNCNNSFAECSS
GGRGGRGGRGRGGRP
RAADYQRKSRKTLCI
SHLVSHTVFRCQLCK
ALRPPLPPLCFFLLL
YKKHKEYNPIENSPG
FISMILFIRIMPKLK
ALQMALDVYNGEQAP
PKVMFTKVLKAQLWV
SSSYQPIQPKDFHHH
MAGLPRRIIKETQRL
NLKAMDITGSSDPYV
KVPEDQTGLSGGVAS
PPSVPTGELGSGLQV
SVTAPEKRGWVINPL
PLWPPSGLGGFVVFY
RVLRAKESLKELSLA
HADIYDKVSGDMQKQ
RDNRQGWACCPYRQG
SRAMACRQEPQPQGP
RKSAKEKKSSSKDSR
AAGVDHRVILGNELP
RNRGMTALLKVSSCD
PGSYSDFSTPLAHFD
KQCHPALDGQRGKCW
ITKHNDDEQYAWESS
PPMDDQPGEKELVKR
VAKPKNPSTNVSVVV
YHQHAASTISIDTLV
KTKHLLGPDYTETLY
LRSGQARRSSPPGHY
VEQKPESESALDMRT
GANGSTLWERPVAQD
MGRLASRPLLLALLS
IDEGEDDLGRGGHPL
SGPRAQLFACLLRLG
CGVWAGGRGGGGSVG
VQAPPVVAATPSPTA
TSSLRQRPEPQVTGT
RDQALTEEHARQQHN
AVFGFVLFLVLWLMH
PFEVKVGTECGNQKV
PPILWRDELEPCGTI
SSASSPTEEEQEQGE
LDLNHSETFLQTTTF
HDNPLTDENKEHEAD
YLAEQFAGVVLYLKF
GPFLSGLAGAIPAPG
SGIDRHLFCLYVVSK
VAESDAAPTEDSNNT
KDFFTSGSPEETAFR
QPSDQGHYKCSTPST
YLDFAESGQVYFGII
AVPELGLWLETVNDK
DWKKGKNVTVKTIKK
AIEPLSGPLDGGTLL
MPEEGSGCSVRRRPY
FTVLLVLFFIFTYFK
PCAEENGGCSHLCLY
WFYFTYSVNGNNEVM
FSNAMLFALNIMNSQ
CRFGALCEAETGRCV
RAAARRLEPARRWAG
YHFRGHLGDQDFFTM
FTWPDREKGKLLHGQ
RLPAQLLGLLMLWVP
PAANRLGLPCLAPGP
NLSLADCLLVNLAYE
CLSTTVRNDTLQEAK
GGPSSQRQVQNGPSP
FIDLETFNAGSDVGS
SLSLPGPSPPPDGTE
NRLLMSLFLFFFVLF
DSFKDSPSKGLGPCG
SASQGICQFLRLDDL
LLGLLAPFATAFATC
TLRHLAPTGSECPDR
DLFGKFGPALSVKVM
GRSKGFGFVCFSSPE
QIQALNMSSCPLDSK
RFLEDTFGNDGRPRV
VRGRSIPGAAEKPKK
KGYLCMTDEWFSEYV
NEGFCPCLESGIQNV
KPEEMMDERPKTRSQ
GGQLLGDGGSPGRTE
TLPRGSRGPVNGGGR
APFKPLNDKNSNSGN
YHCSNDDEDNCADNP
DEAGCLQGLNECLHN
AVFCLFLSGFPTTHA
EKPGGKERGSSASHP
TPDWIFLLRGVMKIS
AILLVMEGLSAFLHA
SSSKNEKKQKCTSKS
VLGGRCGALLACLLL
GGGDTATCCAKWNTE
YKKDGADFAKWRCVL
SLQQAQQQLEEVRQN
CKGLVRLGEKERHLE
VKAHSQTDRANLGTL
GALVDSCAPGLCPDW
SAKLWDVREGMCRQT
DASVTKLAEQYAKEN
MASTSYDYCRVPMED
LASATRRTEALEREL
GNSSKGVDFGLSILW
DSSPLQVAIKTLPEL
CSNLCLLSPGGGHKC
GHSLRVLLGDAQRRL
ALRVSMEEQRQRQEE
WIAMCLLGLSYSLLA
RNYTEYWSGSNSGNQ
NVYGFGADSRGNWHH
VAVRSPSMNVALYVG
MRALTTKPSSLDQFK
QKYLEANMTQSALPK
GSSCPFRTAMAVLRK
KENKIVPAKDLVLLS
RWGPRILGFWGGCRV
EGRITDVIPSEAINE
GAAGHLYPGEVCPGM
MLTQAAPALDFSLKL
ESQEVTLTCLLNFSC
MGKECKEAVCKQGCN
ENAAVTCVVAGDVPF
SCVDEGFSSPCTFAA
LVWRPEAVASEPPVP
HLLIALSSTEVLYVN
GRGLEYLYLSVHDED
PLPAAGRVVVRRLAV
EPLAEGAAAEFSSLL
GKGGSCSQAACSNSA
VAGLAVLAVVVIGAV
SVVVPSGQEQRYTCH
EARGEIDFRDIIVIV
KTGTLTQNRMTVAHM
IFDYIQLRGVQGGTL
FSGALELKLQELSAE
VMSAGSPDKYMTRIR
GRPRVAWHIDPFGHS
PYTPPLESKQRRNLP
FRFGQHLIKPSVVFL
YSSWQEVGEFPVVVQ
NLWPTTITFLTLFLL
GAQAFYNGSLMAQIV
IIALIALSVGQYNCP
VDADNLILNPDTLSL
YKKDGADFAKWRCVL
RKVSHSYGYGLLDAG
ARLLLLGILLLLLPL
VVRGCLSSRGLEPDW
ANLKSIDFHRRIEEK
NYIERLWAYLTIEQL
DSKRKDSEPRTKCLL
ATPFTAAMSSGQAVP
ADAMEVIPSTLAENA
PEPCHGTPCPPYWEA
MASPGCLWLLAVALL
GFCIPEGNCLGSGVL
VQNFLHSVNEWLKRQ
GNQFPKIQWEDLHNN
CCWALAGCQAAWAGD
LHLFGPNQRPAPCYD
ASNSELTPSESLATT
PIQPKDFHHHHFPDM
MASTSYDYCRVPMED
FCDHCGSLLWGLVKQ
EGSGSGCEYQQCPSE
PVHYDSQLDTTLFGK
GFTAPVGGPDGTVPM
SAALCLLRLYRTSPD
DTRVCEHPLSDIVIA
NNHTASILDRMQADF
QCWATENGFSYPVIS
NLIRNGDWTFQILVM
DITYFIQQLLRDREV
MAVLRQLALLLWKNY
NWGACDGGTGTKVRQ
NGSLLLIVQDGVGGL
NCIKKEVILPTPEGS
KIWDVSVNSVVSTFP
YKKDGADFAKWRCVL
ALIISEHARMKDALD
YKKDGADFAKWRCVL
LALLCLGGADKRLRD
PMNLRAEARSETSIT
RSLLQILRQDMTPGG
SLILEYTWLEAVIFL
WRRDTKNRPSFQEIH
ISLIIPPKDQISRVA
VSPKYGCNFNNGGCH
GVPVLGFFIIAVLMS
QMLPLLWLLPHSWAV
QLEEEQKKALYGLEA
MLIPISDGSSDFDVN
ILTSIDGVPGSDYIN
SKADLATAPPHVTVV
DGVTATAADEEEDEY
GAGAFLDIAEEKNLA
YLGGLPDVPFSATPV
EGIRICRQGFPNRVV
VLPWALVAGLLLLLL
AKHLEHWLRHFPIRQ
TVQVTPQLETKSIGA
AVCGKPKNPANPVQR
EQFYCGDTEGKKVMS
CEAVLVESIPEGLDF
KKCAQLTVNLTRFPE
RNLARAMCMKNLKLT
VESRALTMFRDIAQQ
SAGRPKRPHARRALC
IAQVKIQGQNKEMLA
ESCLLIVVGLLVGGL
LTASGSGARILGPMF
NLLNGKPSVAPKPDA
VAKFAAKGEGQLGPA
TWRDMQHLVVQTSKP
VSYLRMEQKLRRGVA
CHGRIAPKSTSVFAV
RVPGGPYLGTCSGCN
QEMLLRVISSGSVAS
LVTIQQRLSGSHSQG
QVGCLTRERLGVNVT
NCGSSDGCEELERLR
LKPRSTPKEDDSSAS
NSDPLICRAGLKVCF
ERAAPEDSGRYRCRV
KCVVPGQAHAQVTWH
MFWMIGGVYAAAMAW
PPTPRSQYLSAEENY
QSIKCVVVGDGAVGK
LQVDSRHIDMADFIA
DALEASIVISVSPSA
THSGPSYTPVPGSTR
CDCPPNFPTAMYCDN
RKMKRSSSEIKTDYL
DLYEHKFINCRFINS
LVLGLVSCTFFLAVN
LEGVTRGQSGTYGCR
VITFPISIWMCIKII
FLFQLLQLLLPTTTA
QAGEGVRPSPMQLEL
LACGSERLTLRSPLQ
CRILPAGGKVLTSED
