# Supplementary material for: MHCII-peptide presentation: an assessment of the state-of-the-art prediction methods
Source: Front Immunol. 2024 Mar 12;15:1293706. doi: 10.3389/fimmu.2024.1293706 (PMC11027168; doi:10.3389/fimmu.2024.1293706)
Supplement: Supplementary file 1 [file DataSheet_1.zip › Supplementary Data S1/negative_peptides/15_HLA-DPA1_01_03_DPB1_04_01]

FTETSIILFLNKKDL
YAHYGRPEDLQDLRA
WCVLSTPEIQKCGDM
ASCLEVLDLFLNQPH
VPYNMAHNAEHEACD
ETHAMLPYDQYLHRF
SAGLALIDLGQSIDM
PFGHSREQASLFAQM
IIFCVALSAYDLVLA
YQLKNNTCVKQENTC
DWLRGRGGAVGGEKD
RLGHPEPNHVTEASE
CIAENAVSNLSFSVS
CHFTTKSAPPSQVWN
FSFIFSIVAFLYFFY
LLVTLFFLTSLFPRF
ASHKLVNLQCEETGV
VGTSWGFNKCQKCPK
SEDGSLWHWDASTDV
IGGALSKLSELHAYI
TISRTWKKQRSQTWR
GLAFLEYFPVELIDF
SWGILLLAGLCCLVP
ALWVLGLCCVLLTFG
VTSLLGELQESQSRL
RYLIKFLAKLAQTSD
RFPEALRLALMLNDM
EEWQHRAKEAQDDLV
TSMVLGSGSGVFKCG
TQYSNNIRQLLHNFP
ELPVDPLAAPSAMAA
GLVDQLVKADSEWRR
ATYYIYDLSNGEFVR
TEESCKYNPKYSVAN
DGFCSRSQHSSSSSH
PWMYGLRNLEELYLV
LKDHEGSTALWLAVQ
QQPTSQAPAPAFSGQ
MASPGCLWLLAVALL
AAWERLDQAIKARTE
DVLIAHFLGVDHCGH
LEKQAGGNPWHQFVE
RFCTGLTQIETLFKS
VVRALPRRAGLVSRN
PDTTERNNNCPEKTD
DVDHDFFLLFSVVDE
KDRGILDTLKTQLRN
PWALGLLLFLLPGSL
TTSRNLARAMCMKNL
KGDGGGAGGGGGGGG
KKGEKEQQEAIEHID
PVLGFFIIAVLMSAQ
VSAPNQPRQKIRHPS
VVLSIVLEGPAPAQG
ENVLARMVASRITNY
ELDLRPQGLELFENT
GASIKDPKDLKFIYE
DPDAGAAPEAPAAPA
NCRHERDAGVVCTNE
KLWLQIPFFCGHSSE
SEKDHMVTMHDVLDA
NRKYFTNCKQWYQRK
HYKVMSVGQNYTIEL
ALLEEAEQLLDRGIH
LKEIICQKNTMCTGN
ADVNNIGKYRSAGAC
GKDNPTTARHALMSL
LGKTTPDPSANISLD
AVGGALLWRRMRSGL
ATTVTYSETKDTNTT
HDEILIHEEKQIEVV
WDCVTCHGSPVDICT
ISLCEVTNYTVRVAN
RPSIVGASWKEPFPG
SESLPSKKDQEEGVM
TRLPALTVHVTQPKD
ATRVPDSCCLEFSES
THCAGSWAQSVLTQP
LGCHNSDFRNRGMTA
GPDGTVPMPMPMPMP
VDLLLVSGAAAATTV
TRAHFPLDVQWNDLD
PRVGSSVGPERGRAR
LSALLPCVLALVQGV
RSPHRPILQAGLPAN
VCLCPGGFSGPHCEK
LAFAQEISIGTQISC
KTHMTHHPISDHEAT
LAVLAVVVIGAVVAT
AACSNSAQGSDESLI
EEEEEAEEEEEEDEE
QKICPRLYTGPNTQA
SDNMDAVLLVIAQTF
GFGNCRSVISHSVTS
QIVLLGLVTAALWAG
FLIGFMIGYLGYCKG
RQQQLTAMKVLQRNC
QAHKEKYDKMRNDVS
LFLVSSSEFDQVLME
RIQTRGEGYAKPNEG
YGEFYGGDCYIILYT
WLRLADLQVPRSGLA
FQYECGNYSGAAEYL
WSQDGALQDTSCQVH
GQQFYSLEGAPYCEG
CPDYDLCSVCEGKGL
LLLAILAVALAVSPA
SMCNINIDECAGNPC
SMVLFDHVGCLKKYD
RQVVGFRRLVSEVKM
RKEQLGAVKEEKKKF
PQSMGLGGGVIFTIY
LELAILGGLVYYKFF
GDSTCGQRAIYHSLG
LDTTLFGKKSSPLTE
GCTVSAEDKAAAERS
RGFMTAHGQPDQPRS
EDLDVLGLSFRKDLF
WILERDPHEEILKAF
CGSIQERAVLHTDSS
EHTFCVGMSKYQEDT
EIPHYFRLMVSRPFS
IFFAEGFHGDSTPFD
FNQCLTAEEIFSLHG
VLANKSHLWVEEEVW
TEDQLVLVEQNTLMV
WALGFYPAEITLTWQ
DTTLFGKKSSPLTES
NQMVKCDPRHGKYMA
VLQNLTLITGDSLTS
KTHMTHHPISDHEAT
MLELCQGLWQPVSFQ
VGGKRKADGYNQPDS
LKTGWMNKHLNLVPA
QIAVETEQIGQEMLE
ESLNIGVVQTAYANG
LCTGCGSRLRSPFSF
PPPPGPPPPPGPPPP
VLEEEGIYGDVSCDE
RHLDPGKCQACLQDV
YMSCKDGKASFTCTC
ALEQNLSDLQLQAAV
KTECERLAGTESPVR
VPLSALIISQVQVSS
YGLPRQDTTSIQQGE
DKNAMDVIVKVIKRC
ARDPVKLPTTAASTP
ENYQTEKGITVPEKL
MVMMTASHLYFWDVW
VRPFGVSLLICGWNE
FTKVLKAQLWVYLRP
KKKFSCCVLVFLLFA
GMLEARIRILTNNSQ
VVYALLNLYEHHHSA
DWLRGRGGAVGGEKD
ICRKEGVLLDYSTDG
VNEVICHGIPDRRPL
ICYFFIEVECSNKDL
QPQGPPPAAGAVASY
NKDEKLTKEEILENW
LQLNELTMDDDTAVL
PSDGLVSYGDITVEL
GNVVSQSSLTPLMVN
ENCPKDNPMYYCNKK
LQYYVGQSFANAMYN
IIFCVALSAYDLVLA
LYFSESLVPTARKAL
RPPSQAAVLSASASL
LWDHEMNKWKYESEW
INLTEEVLWVKVNIN
TFKMKKTVNMVWFLN
ADPLLGGQGPAKDCE
RVYQMPSFLQSVASV
SDHTDHTYLSSTFTK
LVAVAGIGFIYTIIN
ATTQALALIELYNAP
SLSTTFSLQPDQQKV
SASAAAAAAAASSSA
TEFGMAIGPENSGKV
FVDAHVIPDGTDPND
TTRISYFTFIGTPVQ
SAGRPKRPHARRALC
AKLWDVREGMCRQTF
SEGTLGVITEATIKI
ITISSALQAGTVWVN
LQLDEYGCPRATTVR
PGPALMLRGMEGAVL
FITLFLLSVCYSATV
RAAGAGMISKKHTLG
ESPRPEGGEEPPRPS
GGYAIPRSPFEVQVS
LNLKIPEINSSDMSA
KKKPCITYGLRGICY
RREKKAGEDLEVSEG
PRIAAQIGDSVMLTC
GHGFATLALAYYNFE
TAITRQVVENMTRAH
VGKHTLEFMMRQSNS
VGRCRASMPRWWYNV
YFCRTHLGHLLNPGD
DSRDDFNSGFRDDFL
KLDYDEDASAMLKEV
ASGRPGSPKMEGTGK
ACCRGYLARKAFAKR
TMIPDVDCLLWAIGR
SICPTDGVKGMDGFC
ITRKPVTVSPTTPTS
EECDDCDSCVMTLLN
VIATAVAAIVAAVVA
TNRKYFTNCKQWYQR
QISSQDYGKEVDLYA
DAAKVCREFTEREQG
TLIKYLQVECDRQVE
VAVASGTAGGDDGGA
PRHEFPELAARETQK
CLLLKVNQIGSVTEA
SPHSCHRAGNDAPAG
LQILDLSGNCPRCYN
AGFCPLLLLLLLGLW
FRLLDENKDSLINFK
PVLGIDYTHVRTPFE
WALGFYPAEITLTWQ
RVRADTNQSLVELWG
LIFKIIMTVFTFGIK
TALILAVCCGSASIV
KKKNDNLLKALQLNE
GLEFSPEKLRKVWKI
SYARAGGSSRGCWYY
CKTIGTKPVAHIDQF
YFLVSIAGLLYALVQ
MRVAGAAKLVVAVAV
SEQDYTCIAENAVSN
VTTSRRDWKSDLSLE
SSPCNKCLSPDVTPC
VMECLKKALKIANQC
EETYDEEDAAFCLEM
RGDTCQSDVDECSAR
KKRMAKYEKAEIKEM
KLQQDSEIMESSYKE
CSRDFASEVSNVLNK
AAWSPPPAAVLRLCR
VNQRACHILECPEGL
PARVFFTLGSRLPCG
HMLKTEAKMRANQKF
FGSTCARSADGLTAS
EGHLRERKKCLTWKE
LENQIQKLEESRSKL
LVYESDKNKDEKLTK
VRTGQVEIVEHFLSL
FTRTWQDYKAGFGNL
TKMHVRFLNMETMAL
TMKGDGARSKPKVVV
WRQQLVDKHSTGGVG
LRGYYNQSEAGSHTL
ATRGSAVKRFSISFA
GHGHRNGTGHGNSTH
MDYSANAIAFYSYTF
EHGTVLLRDVVEQHK
LCGQLAEHESIQRRI
LVIAVAIATVIVISL
RKWAGLSIGQEIEVS
SVNGFYPGSIEVRWF
RSNKLHFAFRLYDLD
WNIPERSGPGPNDSA
GDGHQDTKDNCPQLP
LEQISTLINTTDRCL
QKLLKCSRLVLALAL
FVMLAMQLTYFQRAQ
GPPEPPFSHVCQVGD
CDSDQDQDGDGHQDS
APPAPPTRPPRRCDS
LSIWDVRQGTMPVSL
AGNDAPAGCLSQAAR
VSSRKLVGFISAIPA
VERKIYIPLNKTAPC
VRSFISRIVEVFDIG
VTGNSRILCSVYCNG
FIHKSNLDGTNRQAV
ISSHLSFVTSRASGI
SDVSLTACKGESLEG
KTHMTHHPISDHEAT
PDYYGYEDYYDYYGY
GPPSMPVHYDSQLDT
TLLLFVGLLLTWESG
PNFMLFEKCEVNGAG
FWEMGDTGPCGPCSE
HVPISPSGPFQIIFE
SFLGEGAVDPNDPNK
CEGAGSLHFVDAFLW
GMLEARIRILTNNSQ
TLNKFFQPTEMASQD
EHDVNIQFPDKDDGN
DEEMNRMHESMKLFD
PIIITGSEDGTVRIW
SIDDIGGALSKLSEL
MEHFHQFYCYLVYEF
GRKNTNEFYKTIPRF
QEKMTLFKSLMDRFE
LSGPSVEELERELEA
KGDLQQRELQLSVLS
CNGYCNECFQFKQMY
DTCLLATMGLQLNIT
DNPNYKGKWKPPMID
LLLLLSGALALTQTW
AEQLRAYLEGTCVEW
GSPGVDLPVTIPEVS
SSCRLLFCLLISATV
VIAVAIATVIVISLV
NDVLSLLDKFLIKNC
VIQVDQSGLGLPSRD
GPVSISEPPSAPISP
GLFQTSFYFGYMAVF
FTELIKGFGCRGAQV
MAISGVPVLGFFIIA
MMSFDTRAPMAAQGM
QHSVQVDQLRMQGQS
SARGDKEGDIDYSTV
TTLEKVINETWAWKN
ESQRQNLVQQACSSM
DSAGEECDAAEGAEN
VVQGLVVDMEVRKTS
ALPASGWLTTGAPEP
YIEANSGAVKRQGRC
VCWALVAVLLADLLA
LRSQLLLLACVHNYQ
AGLPRRIIKETQRLL
SLQVLDQHPVGTGDH
TVEGPCEAQLECLDN
CPIDIKVIPNGDGTF
FVDGQEIAVVYFRDG
WEPDSKKNTQMDRFR
GKDILEMFTISVSLA
LPQSPRTRQPEPDFY
EHHPSSTYYAGTMQG
AVEGPSKVDIQTEDL
DVSTTGSTSEGAVTA
MGTTEATLRMENVDV
VQIVEIMQQGSQLPC
ARIMLFTGGPPTQGP
IENMILRYVKAKADW
KLMMDGHEVTVVDNF
VGGFRYSERYDPEPK
MDVKCETPNCPFFMS
NLVVKNKKAQFVMTQ
MIGAALFILIQLVLL
PGSSRPVSDRRGVST
LVNAVYFRGNWDEQF
FNEPEENFWMVMVVR
EDFLPSHYNYLQFAY
EILMRMLKLIILPLI
TDKNISEAFEDLSKL
SVAPGEGIVCSCPLG
EHGTDPNIPDEYGNT
LQKLLKMNGPEDLPK
EVSQAPLPPAPAYLS
VRGPLRPPVRCPAWR
YAKPNEGAIVEVALE
YHTKARAVMNFVVRY
LTSEEESQRFKGSEN
LTPLHFDRDPLQKQP
VPSLLFNMQKIEEVD
NSMFNDTLELFLIGN
DQDKKLQDLWRTCQK
IHGVLEVNVCPRLWM
WPERLSALDNLLNHS
LFGIFLYMGVTSLNG
AVLISPSVVQVTIKP
LATMSFLLSSLLALL
DESQKDQQQFNTMYM
RLYDLDKDEKISRDE
LQYCFLLITCLLTAL
LISSVCCVFAQTDEN
REVCRVLRPGGAFYF
GCWQPLCKSYFPYLM
ELEVTSLETHLQKIY
DLKLQMNFEWSDGSL
GLYSRQLYVLGHEAM
FSFTDDTHGYAVNED
FPTGPSQLELTLQAS
WAIIPLMYLMNFFFL
IGENAEMDYSIEEDD
GFMIGYLGYCKGVEP
AVVVIGAVVAAVMCR
AVVAAVMWRKKSSDR
SLTSRPVETTLENNE
HKPAPTKSAPASTEL
NSFTINSVDMKSLPD
ADDICDHTLEQQQMQ
MDFEGKTSFGMSVFN
TGRSIRGFCLPPHCS
EPIQQEVERREPEEH
PKQGAGHRSAYVPSV
KADSEWRRCRFRADN
RWGQNCSCHHGGYYN
PEEVEGESLAAPQTP
FLAMLLVLGLCGAAY
ILATHCTISLALPLL
DIGGALSKLSELHAY
GSPTCLTLIYILWQL
MAAPSGGWNGVGASL
FCQKCIDKWSDRHRN
CDDIKNIYKRMTGSE
LYSLSFMGLLAMYTY
APGFEAAEGNTKCRA
ELDPEKEQEIETIKI
SGSGHCWGLRSTLAS
DHQVVHHVVPTEPLP
TTAGLCLLTWGGHWL
TVEGPCEAQLECLDN
LFLFSSAYSRGVFRR
KHPGGLFVLPQYSSY
CAGGQDRCSDAAGYP
SFLGDSLQRIGTKFK
NFTTKAKDLHLSDVF
VESHWKVCPMCSEQF
NVTTLKDDGDISKQQ
VMSDSSLDLPTVSGQ
GNRANPDPNCCLGVF
SGGFGGKRTSDKVKV
TDTVQEEEESPAEGS
ESCKYNPKYSVANDT
YTNQVEITISDEKTL
IQMKLDLERETIELV
IQHVEVFCYASQDLH
TTIDPFWDISLDLPG
LPQRQKKQQTVTLLP
SRGGWDSRDDFNSGF
IKDYVTLYVKNIREL
KLGKEVLVSSLVSNL
QFGGGINSVSYCNQG
DVILMCFSVDSPDSL
RGYYEQTGVGPLPVV
KLKPGKQCSPSQGPC
HLLANKFDPKVDDNA
KNMMAACDPRHGRYL
VDPKDIDLSPIHIGF
MLRKHHLFANKFDVD
VVGIFSHSSVSVPVK
GKPLEDLSVQQVIDC
ICTAVLATIAFAFLL
AEGGSDCAPEKLWLQ
LCMWFGISLPLVYLG
PQRWACDGDTDCQDG
KYFCSRIQQQAETTS
DLLTCCGSMCGDGCN
QAPGALEAGAAPAGR
VAVRDHQMASTGGTK
GDAQRGTPQDCQLCP
TGTIGFFACFWFVTK
LSFDKSCAVAEYGVY
TPEDCQPCACPLTNP
SSLSSSVSRAPRTSS
TSDASTPWSSSPSPL
DWEAWDPNQPVENAR
DGPSKVKMDCQECPE
FPAPKILWSRQLPNG
APREGISQEALHTQM
HVSSRSHTEEDCTEE
GIQLFCMILIVIFVA
NWLADQIRRNRVVEG
SDGFCANKLRVAVPL
FLISDNQGFSCPEKQ
TVILMDGKCLCACPF
GMDGFCSRSQHSSSS
TFIMVPGCQAELCDD
KTHMTHHPISDHEAT
VVLGAVVTGAVVAAV
RELDIMEPKVPDDIY
MSSVQMMFGVNFFSC
KGLSLGGSDGGASIL
LLEKCFQTENPLECQ
RRSSRRHYTRSRSRS
AGDSLLKHSGMRFTT
ATLVLICAGQGGRRE
EPKTECERLAGTESP
AGYQKHLSSCAAPAP
ESLDEEMFYKLTSGW
TTTTTTESVEEVVRE
GRYGPPSRRSENRVV
ECTSPADHSDSASVH
AGLPRRIIKETQRLL
PLGASSQPRPGGDSS
FLPEDFTYFANHTCP
VFEDFIYWSDRTHAN
TSWGELMKSKYSDIT
ERETIELVHTEPTDV
WEDMVAEFHDQVPFD
GPSKVKMDCQECPEG
SFTVDCSKAGTNMMM
LELKIRANEPGAGRA
LIAGGGAPEIELALR
FPPRPRGRRQKPPGV
YKESGVDIAAGNMLV
VSMGTPKLLRTSECD
DNGQGPKYVKIFINL
VLNIDPLKFYTHLYK
TDEELERTLDKIMIL
HWCKYRHVCTHNVAD
PMGLLVVLLVGGCAA
KFTTSCMTGYSPQLQ
AYESSVFCTSIVAQD
QRLPPDTLLQQVTLS
GWTGPACNQRACHPR
SNNANVTWWRVLHGN
EAPWPPAPRARACRV
KSVLVVALLVIFQVC
EDFTYFANHTCPERL
ILIHIGNHLNVVNLL
RCLSARDGSRMLLLL
TAFGVTVEDSDLALP
NINNTLGPALLQKKL
SPTDPSRYITGDQLG
SLHVGDEILEINGTN
EGIFISRVSEEGPAA
KTTQEPLARDPVKLP
NQKTCEVSAWCPIEA
TSDKCRTPAWTDRVL
SFVRGHLREGKCHLS
RVTKPSRSVDAYDSY
VIWLDIEHADGKRYF
LLLLAAAGARAGGYE
ASVSEAERKAQVYYR
KIQGQNKEMLAAACQ
GGGGGGGMEKSSGPW
PSGSWQDLKDHMREA
DLDETFSSEKARLAQ
WQVLQRKQSPDSHVH
GPIPPDAQNPDMSFF
SSSSSSSSSASSSAS
FYIQIGSKTSGITCI
CITIIGGGDTATCCA
ICKSHGCTAEGLCCH
EDDRRTSAIKALNAT
GELDREEVSNYTLTV
EQKKQEILKKFMDQH
EFPMNFNPSNPYCNG
IAVAQKTQDGQNIGI
ESCLDEEVEGQGFCS
PIVVHCSAGVGRTGC
SFVKLFIPKRRKSVT
TPELAHPPELMFDFE
FLGVFLVTRNREKEH
TITIFITLFLLSVCY
SMAPPVDLLTGKVRQ
GQKIRKITDCFHCHV
FLGCYGAIQESQCLL
QKRKPDIKKAKLMLG
LDGVEKMKSMSQLAV
DFSVLRLYAPPGDPA
SQAWRHALPFAKIRR
TTSFGQHVSGSDNFS
PGPGPTTPLFLLLLL
FLPVDCPVRSKLKTG
AHLAVPGVYFTCPLT
KHGDIILVVDNTFMS
EIKKQLSKYESQLST
GEDQVNFRGFMRTLA
GVLNSKVGMDYRSCI
LTLFLLSLFYSTALT
PGPGPGDPDEQYDFL
IAVAIATVIVISLVM
NKDGTITVRYAPTEK
SCTEILELQPSSVCV
ACINISHHYCNISDH
SPVREEPGEDFPAAR
SLGCTGAGGFVAHVE
QPRPGGDSSPVVDSG
PDPSWPLLFFPLLWA
KRRVSGPDPKPGSNC
HSITLQPTANPNTGL
VGATAVYPIDLVKTR
EFMCKVYSDPQPHIQ
TEDNSQNQDLIAKME
DTLSLLIAENKTVVA
HKQPWQAKISVIRPS
GPPEDCRNRCCNSTT
KKAVYKKAELAKKTE
PPDAPAQARGAPRLL
HKDEKGTIYDYEAIA
GFNGLLSLLSDLEGS
VNVTCSEVSEGNITV
MGLPTDNGHDSDQVF
FLARNNTIVNELVRV
DMDNPIGNWDGRFDG
DGYKKRAACLCFRSE
DLGNPMKAGTQLLAG
ILDIVLLFQEHQFEA
FPLDNNKSKPGGWLP
IPDVLFWCVILFFTT
KFSLVLILFIIFSIQ
TRFCTGLTQIETLFK
AAPRGNVTSLSLSSN
FEEIKMATGIEDSEL
LYTVDLESGLHYLLR
PAKFNIPHSVTLDSA
ENNLILKMGPVDKRK
RPFPPHIQLPPEIQE
AAQLQRKFPHLEFRS
CIGLTGSGKTSLLSK
RAWIFFLLCLAGRAL
AVFDYLIGNADRHHY
GFLNALCKLAAVLGI
AVETIQNEWKVYVKK
FKNSRFFPGRIRRVI
TDRSIWPLIRIYRGG
LGSRQILTCTAYGIP
SRVIRCHTDNTWVPG
DKLVKVWNLANCKLK
HYQEEGQGTEVVQGV
TMPPTKPQPPARPPP
LPDVQLWLVLLWALV
EWAGFFKRNRKRDPI
AVGLPAEDVTLIIAV
SCKFSMKMKMIDSAR
VATYIFIFIGETLLS
KTHMTHHPISDHEAT
GDRVPADLRLFEAVD
IRICRQGFPNRVVFQ
AQDWLSESNHVFCVS
TGAVQEQMRSKGNRD
VTKSECCCDGGRGWG
WGLLPGTAAGGSGRT
IDVISDDTFEYMAGS
SDQLLAVLVKSHFQD
GTVSSRRSWWPLPLL
QIKYLVELGCIKPLC
RIVELFVNISKNITV
VRRMFRLSAALHLLL
NTATTTVYRCGPLID
DTLISTPDLVFAFSV
PPQRQDVDHDFFLLF
TIYTTVMSAGSPDKY
AAKVCREFTEREQGE
GPWCATTLNYEYDRK
RPLTQQTLTSQPDPS
KVHTFVVDCSNREDI
DAHRIVLYQTDASLT
GQERFRTITQSYYRS
PMKSVLVVALLVIFQ
QLTTFLKHVVSVFKQ
RALIAGGGAPEIELA
NIEIQESSPNMVCLD
SQKTGTWSGPAPRCE
LLAACLLRFSGLSLV
MSSSPVKRQRMESAL
TLYMCVGIMDRFLQV
HRKRFVAVPEGIPTE
ATLGKEAVVHGLNES
SEKSLEELSKLVPPE
AARIYYIMAEEVEWD
YDVIVLGTGLTECIL
GIFIVLNITLVLAAV
ALLCLGGADKRLRDN
ALEQFIKEVVKSHSP
VIISSSILLLGTLLI
AGLVRHLEEYAATLA
GNLFLNEDLEVKIGD
PKGPVEGYEENEEFL
KKKPRPPPALGPEET
QVSTAALAVLLCTMA
WHLIGLGTDTDMHGI
LEARIRILTNNSQTP
TLAPQPSSVKTGIYQ
YSETVTCEDAQKTCP
QLLLRAAPTAVHPVR
ETELKMLRVIERARR
SSGLDASPPASTHEL
KPSFPSPGGHSSSGT
LEVIDIFKIEREGEC
FLVTLPRRLLVDRFS
AAGTDNTSSLGPPSM
GNIPALVRLLQAFLE
RLWVETFLPNDCLLY
TITCWASQGISSYLA
RGHAICVYHMSSIRA
CEVSHRRAFHGWNEF
SLFGLGYFWNIHELW
GGQTPVMASPCCGCC
EDSQAFCEKFSGQLN
ERWVDDAFWSFLFSL
VYIHTQKNVLIEVNP
MSQPGLSQPELSQDS
AACGRVRRMFRLSAA
IYTCVLHLLSAMSQE
IMVLIFFLFTGTIGF
SVLEPTRGRVILALV
AVRKSRDKAKRRNQE
GLRPATPEEEGQIIR
SPAGRSVFRAFLRTE
TSGGVMIYIDRIEVV
NLWKEFRSYLSQPRN
KKFDWTFEQTVEDSY
FWLGWLGMLAGAVVI
FLIGFMIGYLGYCKG
TELLPDATDEEVAPP
CSAIHNPTGRSYTIG
PCGTICEGLFISMAF
RSAGVQCFGPTAEAA
SEDGTVRIWHSSTYR
DQLSKAAVTALASLY
PVEGPGGRPLRKSFR
KHKLGGGQYGEVYEG
YHRILIERQEKSDTN
SIGAIWSSTSPDFGV
NDQILAINHTPLDQN
RTFEDISEKGSLDQD
NGTITVEELKKLLEQ
SLESEVSVLASKLKE
MEESKAKFENLCKLM
LYFSECNKCDEKKER
KYTHTKQAFKSEETK
SAGRPKRPHARRALC
SGVPVLGFFIIAVLM
RGNLEWKEPPSMRLK
LAAINIQRGRDHGIP
GVPVLGFFIIAVLMS
VMRRNPFGVDICCRK
CRGYLARKAFAKRQQ
YSSFGGGRGSRGSAG
RRAARAFRGFLLLLP
FADAMEVIPSTLAEN
LCTEIVEYTSKDEVA
GNDTCLLATMGLQLN
YVAVDEICKYRPENS
KNKTKEYKIVGMYSD
GHSPEERIIYGVENS
GEGRPQYQRFMRDNY
KQSDLTLYASRPGLR
EEKIKFDAGTLLLST
KTTSRNLARAMCMKN
EKAGLLQRALEHFTD
HCVHMRGLPYRATEN
ESIAWFTVFYFGNGW
TQKGCFECCIKCLGG
GPEETSASAGLPKKG
NKDGDREVEEEMKKH
YGLEECTCASSDGKD
YFGSNIPNMFVDSSC
ESQSRLEAATKECQA
GVAQVKIMTEKELLA
VPVLGFFIIAVLMSA
EEKNLDLLYKYIVHK
DYNWTNLTIKCDVYI
QYKERQLQYLLQNHL
NHNITTGRFGDFYRL
AGVVYWLYMKKSKTA
DEVQCTGTEASLADC
EISQDTGKYCFGVED
SVSLLDKKSGVINLT
MAYIGMLIGTAVGQY
AAFCSPALSAPMGSD
KKFSCCVLVFLLFAV
FLIGFMIGYLGYCKG
RTTVTMITVSGSAPV
LFLSLPVLVVVLSIV
GGQKEGARGFMFFII
TSAASPAVGTVGMDM
PEQWTSRAVVPPISL
PFNPVLGETYECIRE
LRMYPLKPTWWFCAF
GEEEGELGEYRQKLL
IEQEQKLALETTVLV
LAAFKQHLEPFVGVL
NIKSLSDIQIVQVAC
PHCRKVSSIGRRYPR
DSQYPPVQRLMTPKP
TFFLEDDDKLEQIRK
CGVWQRPVIDNPNYK
SGASSDISLDEQYKH
GRVKESITRTSRAPS
SSKLDSGTLDERFHS
LLSLKYHPDKGGDEV
QIVNNTEGDWWLAHS
GVFSVPSFGSEWFWW
NEQRMKAAEKEAALV
PYWMLPSDVCGMNCF
ESEKLQVQIQAYLDN
CNPPKGLPPLHIYWM
CLALLCLGGADKRLR
EFVRQDDCMVLKEFL
STYCNQMMRRRNMTQ
AALLLAILLAYFIAM
ECCRRATPGTLLLFL
VATLANGMSLQPPLE
VLASDTLTTLCASSS
DWGLFDKNAGENTFL
YLWALGCYMLLATVA
AQGTLRPDLIESASL
MDPRVLHHMGGMAGL
APAPAPAPAMVSALA
VTGSVEKTKSVVSGS
LIKKHIWPNVPDPSK
RASVHLLKSTSDAST
PPWSPAWICCWALAG
SSLPEKQDQCCTTCV
SEGRALAEEWGCPFM
AAVSAGHGLPAKFVI
RVTEGPFFSEVVAYY
HFQERPETHSVPAPG
TVVDTPGYGDAINCR
WQPVIDYIDSKFEDY
GMLEARIRILTNNSQ
CTMEDAKLAQDFLDS
NFTGGQLHSRMFQNF
PMLLGRILYAPYNPV
CEVLCLIDQFRCANG
KNSMKYYDDCAKILG
YQTKVDKDLQSLEDI
GIGAGQQSRIHCTRL
LKYFYGTFNSPNYPD
PPGPPPNMTSNRRLQ
AYTELEAIMYALGVG
GGNARATGMFLQYTV
QPAFSTVPFSQPVCF
FTEREQGEVRFSAVA
KSPSDCCHNQCAAGC
AGLSAASPPAAPRFN
VFFLIGFMIGYLGYC
LSLAQGTYRPLRRFF
WYSWDQPGLRLNWGE
SFNTRLKWFAICFVC
KVNKPPYPKLGANMK
WHVHCFTCAACKTPI
GACVSNCGKIFHLEV
IVSPLCGGFTWPSCV
WKKEFRSIKTYTGPF
LVLVPILLSLVASQD
PQEKKKAKGLGKEIT
AISGVPVLGFFIIAV
DEVVPGKEVRNGTPE
LKPLANVTLTCQAHL
ISCRLLTLIIILLAC
VILDPADPTGNLGGG
IQTTQGFCRYLEKQF
LGELLRSLSNSTARN
GSGTRRPESQSQDPH
LALLLATLLAAMLAL
TELSYLNGTFRLLQK
TYLMFWIGVTSVLLL
MEIMQNLSSIQALEG
SGEGRVKESITRTSR
ILGNQMFTHYDRAHI
HSLGSRRTLMLLAQM
LDHVNIVHYNGCWDG
WEREWHNQSEKDSYG
YPHVEDYRRTVTEID
CKVLQKKVLIVHTNH
SPFRQLLQPAPRLCT
AKQAGLVSKICPVET
TIPYLATDVTCVGPG
NGETGFEQNSTYSVF
DSHFDDDELWTLGEG
NEDIAKRTCEEHQLC
MDGEWEAPQIANPRC
LNSSCEAQMFTVDSQ
PPDADEVVIVLNNFK
GCLLVTLFFLTSLFP
PSHHFSPEQRALLYE
ASTPSRRGSRRGRAT
GPRSIRCPLIFLPPV
NEKETKSLHVTYNQK
WIRQCLKYDAQDKAL
QGVGRLECPPAPING
LELTLQASKQNGTWP
STAHQPGPNAPLSWV
EYLMALWSVGSVVQD
IGHNETAMESEALVG
GVKFFCTTSIPKCYR
ASRNLAFYPPHPDYT
NEDGPSMSVNFTSPG
VSNMDRLGDSELAMV
MCPRAARAPATLLLA
ALAVMFGTAMAFAPI
FENCLLRPGSPARVV
YGLEECTCASSDGKD
SFFILSLILEYTWLE
QGKEIPLDKEMQDAF
APIGEFEKVCSNDNK
VVACSLTPATEGLCN
ICVGLWVWGRRVIQT
FDTLRNHPSFYVFNH
APWPPAPRARACRVL
LQYNRLQLSRIYPKG
QGNFGDQELIRQGTD
KKIIVDDDDSKIWSL
VCEASLPTVPVLSRT
RCAFDDMAQLQKLYL
HVIPMNPNTNDLFNA
SRWGPLIGLAPCCLW
LQILVPFLLAGFGTV
RAHRHKLCCLRQELV
SCWFSPRPLTQQNTS
DQVETQACTREQNRI
KELELWLEHLENTME
KHVVRCYLRLSDNPR
MIDKNELKQALSGFG
LKPWWDVFTDYLSVA
LKSYFQPSPSCPQAS
ALHIFQLNEDGPSSE
GGSSEDKGGLQPPDS
NIVKSADEALITGMS
GKDFEQDILEDMYHA
HEAKRTEEQLRSSQR
FVGEKVTEMLVNVLS
FLGDYVDRGYFSIEC
LCAHHVTIVAHLIKS
MILRPGSDSRNYSIT
FLGIFAGSFAMGSAY
TYTNKSHVPIEAKYI
IQNIAASFDQEAAAI
ANEGLITRLQARCRG
CVTVLSLLMLVAAFC
AFCSLALSAPMGSDP
FVIVVAVSVIMVIYL
HFCEHMLFLGTKKYP
AVPMVHSTFLIDLRK
QSILELFNTSYCPYS
LKKKFSCCVLVFLLF
PSNEHFGIVPLEAMY
HVFDDLRGSVSLSWV
NNGPLGNPIWNISGD
EGSVSERMLRSQLLL
TILVFFMMEIIFKLF
AIRACLEHRHSYVRR
DGSAECQDGSDESQE
LLLLLVPLLLLMCHC
SENMCAQLCVNYPGG
WALGFYPAEITLTWQ
PAQARGAPRLLLLAV
TVVNLTREQCQDPSK
AMDNAGYSARAKVLI
MRVTAPRTVLLLLSG
IDLEEAEDEIEDIQQ
VVKVSDRGKPPRYGT
PDSKEVRYLEFSDRK
YSKYQSVSLLDKKSG
TLYYEALCGGCRAFL
MPPAQDHKRLLEGDG
QSKLSDMPLKSFYRY
FCSRSQHSSSSSHWH
ALRLCAYCCNIVNVS
EGLGKRCEDDKVKLQ
AAGGPGIGRAAGRGI
FGNAKCNGYCNECFQ
NWDPAQLSRTTQGLT
KKDRDMDELKKEVSM
EDKEAVFEVSDTMSA
ARARGSPCPPLPPGR
IFLPVLLAALLGVER
NQPIPWKVQFNLGNS
PQQPRSRLAPRLTGT
CWLCIGTSSGTMACW
STVPSLALTSLLCLG
ASYTDSSDDEVSPRE
DYPLDLNHSETFLQT
MLRIVVTLLKGSVRN
QRLKGSENGQPEKRS
SITEIHEQTYINGLL
CASAGELVDSEVVML
GTVFGSLIIGYARNP
SGRKGTDIMYTGTLD
AVCQRIQCDIPFFGI
YSQCAFNGIFLPPLQ
RESIKQRLRSGSASP
RPSVPPSPGRLRQGE
ISVSTEGANTSSSTS
TRLSRCLNTFDLVAL
IGLAQTLEKLGFVVG
STVPFSQPVCFPPRP
LYDLLGNVWEWTASP
NLDLIQTYRMHIAQD
KFYQNNKDFIDSLGL
YRMKHQFGNEIKECV
SANGEAKVFRPRDRD
PGLAGTMCASRDDWR
KEEEVEALMAGQEDS
LIFIALALNGFGGMC
AVNGTSQFTCFYNSR
KVNLGVGAYRTDDCH
EQPQVELFVKAGSDG
QLPQCVAIDKLKKCK
DFNADCASLTKKRLD
RSLLRTPFLCGLLWA
GPSLMPGGNKEAWPH
GVKGMDGFCSRSQHS
LNPECDPWPLDMQPL
GKVELVFSATPEKIQ
PRLLAALCGALLCAP
IGGGDTATCCAKWNT
GFMRTLAHFRPIEDN
VKQGLKCEDCGMNVH
GEAEGYLVFKQPWPG
ENTHILDGNAVDLQA
GKQCSPSQGPCCTAQ
LLQYCFLLITCLLTA
NVITGKSFTEDKLAT
KGFSEDRLLIAGTNS
NGMCQYYDAQCQVIF
FTQGEGARPLSTRVP
LLSLTLGPQHADNIY
PITWRLLSGYLPANT
LLLLLGTWAPAPGSA
PGAVTVAWKADGSPV
HVIPMNPNTNDLFNA
LVILQLYERIKVPVD
ASLVLAFLGVCLGIT
KSSLPKKPITDDDVD
LGMIWTIILRFAIQD
SGFFLILGVLISIIG
VNMQALKGQFERDLQ
QPPLEAPGAAAPGAG
VTNATSIQITAPASM
KATEDGTPYDPYKAL
KSAEAILKRESGAAE
RGPFPQQLVRIRSDK
SRNRGPPPSWGRRPR
QWCAIAILFAVLLVV
ACCESSDCLEICMEC
YVVVSVTNVICAICF
TTNEIFYCTFRRLDP
ASRWGPLIGLAPCCL
PLENSIPGNCCSALF
RPGPGATSAPAACAT
YFWDVWYIYHFCKAK
SLLKTTQEPLARDPV
LKGQNEEALKSLKEA
FSQQIYGVVYGNVTF
EEPEEDGEEHVCVSA
FYKADGESCSASMMY
IGFMIGYLGYCKGVE
HNERLRKQFGAQANV
KVNWEEEAASGLLTS
SYPSGRFPVEIANEI
EVLFTGVKEVDDFFE
VCAIKVEKFCCAVFA
ANYGLVEPIPFEFPP
LFKYIIIGDTGVGKS
GSEIQFLSEAQDDPQ
IIILILVIGVAIISL
TGNLSSQLAGMNLGS
ALKKRLNGNRNYREV
KETIISSCPVVRIAL
VVYNGKRTSSPRSPP
SQPPRAQPFAQPPGP
FIIHHYAGKVSYDMD
SGSGEDGDCEQELCR
LAFGILAGSHFSANW
RVVVRRLAVRRFGSR
PWLVLGGYDDQNYNN
GPGGSSMFGLFVEHG
SPPPEEAMPFEAEQP
RLPALTVHVTQPKDG
RFMGRHSEFAAHALL
IGFMIGYLGYCKGVE
NTAGSYWCQCWEGHS
TMVFFYLWIVFYIIS
YGNAPRVRINGHVAA
ALQASTLAPANLLPK
AFKSKSEKCRDDSDC
NHKPSRSFSRSRSRS
VVGGPREFNVTVTVR
VSLLDKKSGVINLTE
LLSLHGVAASLEVSE
KDRLQLRVLLRREDV
TGPDNGVRESETEQG
DQVYEGITFEDFLKI
LSSLGFTAVAFVTGS
SPGCLWLLAVALLPW
GDTATCCAKWNTEDK
STYCNQMMRRRNMTQ
GTQIVLLGLVTAALW
NATQALGRAAFGQGS
THQLECTQNKDLANQ
SMKDTEKGIKELNLE
ANGYSFINIEHGQAV
DKAVLLQYSVNNGIT
ELASLLVFCEMRPVL
LYFTYSVHWEESDIK
SEALVGLPSQGLNSS
HYCPATKKTIERRYS
GGRGGFGGRGGGRGG
NYDSTNMPLMQTQQN
LRPFTAVGEIDHVHI
TKPPSLAPGTTQPKA
GPVDGVGLALYKKGE
VQTVLFIGYIMYRSQ
MEEGKDFQPSRSTAQ
TVMDRDQPHSPNWNA
RHNCHQSSKPVNMTD
DNDVELDCVQLDLQD
PENSKLSDLDSETRS
KSLLSLPLVGSLPFL
LSCSDNRTCDWREIT
DRDGKEKLEKNSTSL
GAAALALLLANTDVF
KGIKELNLEKDKKIF
HTHPVYCVNVVGTQN
TVISTAPPASSAVTS
QCAVPEKQDIMKKLK
WEFMWNERLGYILTC
AQAARQQLETARNAT
CEAGLLGTLMASCHR
VKPSKKDYPDYYKII
QQDRSQGGWGHRLDG
GAVTVAWKADGSPVK
VVYCRAEAGGRSQIS
QMDSKWGGKSESIHV
NAVFHKPQPFQFQPC
ANEGLITRLQARCRG
VRSLGVTQLAVAVNK
VELKRLQRHYNHSGS
LDVNIQIYPVDLGDK
LALMLNDMELVEDIF
FVDNKRIAIWGWSYG
LVNAQVDFQAMWYSD
LLVIFIFTKVFLIDN
LGLSLGCSLSLLRVS
GIANFAEQIGCVELH
QYQVSNLGQRSLPIS
EPACADGDIMEGSVT
GRNQFPFVCQARLWL
LRERCEELLHFQASQ
TKDEECYSESEQEDP
RLASHLNLAMCHLKL
PPPPPVSTISCSYES
EGESDNRNQQKMEMK
TVITKHNDDEQYAWE
KETRWKYHFEVVRDT
KSRGKWCVVFERNYK
LEELSKTLDHVFLVL
NVADCAFLEGRVNVS
KKSSDRNRGSYSQAA
GGGPSQNWNQGYSNY
WNLVIGFLFLTWICL
TSYMDGTNRRILVQD
IQTGISAIDGMNSIA
GKSSSSLVRGVRLSS
DGDRIDAPSVKEHLL
RLDRLVEPLRATCTT
NVTCSEVSEGNITVT
GARNLDQQELVKHCV
QQNILFMLLKGYESP
VLRIADRGTSSVTGL
KIFLTVTADLNCNLF
LLLFCLCAFLSLSWY
QKTVPGSLLLPGTCS
IFEDRVYWIDGENEA
CVQQPPCFPLKIPPN
YNPKYSVANDTGFVD
SVKECNRSNSSSPVD
DPAPALKELFVLPGE
QWGQHHVSVGGLGDS
FVWWVNHTEVTIPYL
PVLGFFIIAVLMSAQ
SADGRLIIREEADGN
MVISSIGGLILDTTV
NQTCELLPVSQASWA
GEPRAPTPPSGTEVT
ACFWFVTKIYSVVKV
EWLLRRESNLGLEIS
LHGDGLAIWYTKDRM
DPDWSKINCSDGYIE
CRKQLGLLSFFFAMV
VEACLNKDPRFRPTA
GKWPVKWYAPECINY
VPLIFPATWLLDTRG
LLLGLLLLPLLAGAR
LNVQHNGFCERCHNA
QADCSRPQSCRAFRT
LAMAGDTFTAEYVEF
LTTSSIGSINMSVDI
LWQSFSCEAQLPYVC
ILLVLAPVSGQFART
VITGFSYAFPKAVSV
NETAMESEALVGLPS
LGSGLFVFSLTAFNN
TYLNENLRKRLDQVE
GRARGRGGGPSQNWN
MVETNSQDRPVDDVK
ILNHIVPPEDERQNR
IPVLPAVVLLSLLVL
TKEQLKIWMGKMQKK
LAVPGANAAPRSALY
SPEMEQFALNMTSGS
QEEGGGWDVEEDLEL
RAAHRRTMRDQDTGK
QIWDNDKFSLDDYLG
WQLWASLCCLLVLAN
GVTYSDSFDLQCIIK
RCPRRCLGSGIQFLS
RLGLSYSKSLNPGRG
NYHPFFFRTRACDLL
GGEVSSQGPEDSLLG
KLPGGSSLAALTVTL
SCMAALTVTLMVLSS
SEWNNVDPYERDQLR
HSSSEYAQRQSLGEV
MRSLLLLSAFCLLEA
TIDKLRGIVSEKTDK
AECTGEGGSKEVVGT
PFYQWKDVDNFKLPE
GVRGARGGRGGNVGG
QKPPRLGAQSIQPTA
QSSFPVPGSQLYVNG
CPDRSWEREWHNQSE
HLVRKNAKGSTQSGR
QQKKEGPIPPDAQNP
AIRLRGMDLEETSVL
LSALPSPVVTSGVNV
GFLVRILPLLLVLLL
PCCLWLLGAVLLMDA
FQRAMHDYNQAEMKQ
PPLADRFMNAVFFLL
VLMMQVTVTTTYFGH
QPISTVSPLHRVLHY
EGHKLYKDLKNFLSA
GFFIIAVLMSAQESW
NVQSNHLLASGEGTQ
HHEPAEFQAKTQVQQ
VVEAHKIVLCAVSHV
KTSQPLMTTPGTLSS
APRRVRSFLRGLPAL
TPAYWDGEKEVLAVA
CEATNVINVTRLDGR
RLESSGAGGRRAEGP
LTVDFEAFGWDWIIA
WKHAEGQLSFIQHSL
LGYFQAYNVLILTMQ
CDVTFEWKTKVVCPP
PRAVLRSREQTAKAL
RRLQLVRGGQAEKLG
RRRTLTELYTRMPVL
TVGEQENGDEAPGVW
CATLFTFLTFLIDVR
PEGASPSTASEMEEE
LPLALLLHAARPSQF
QLTDGATRVYYLGIR
FGGRGRGGFGGRGGF
PPMWRRSPPRMRRRS
CAGCKNPITGKRTVS
GAESSENADDPNKDT
NQDNLQLFLNSYNGR
NYAAQPDKDDPCCSA
PGFPSFNHTQFPPSR
WARQSWGQCQPVCQP
MFMVAFYGCLLAEVI
TDTNKIEEFLEAVLC
VGKEKYSKRPTKKKT
VTVAWKADGSPVKVG
EGEDTRLSASEMKQL
VEEGVKHHLTLLLKL
AYDITSHYPLPPKNV
LETPLFSGSAYFVVS
DAKLSFKHVSSLKGI
DQRIEGETGEKVETD
GRGLCFPLVKACVFG
CSEVEIDCLTGDHKN
MQSLMQAPLLIALGL
TLFGKKSSPLTESGG
APPMGTPLCRFEPRG
TRQYFTVTNVIIFFA
ISMMLVLSRQEVPLA
LIQTAGNLTYLDEEV
IVKRRMSHVSGGGSI
IKLLPTRRQTMLFSA
KITFTDEGELVQQWP
LNHKTIVCPMIDVID
AYARGDWPGVVLSME
GDMNRNQGEEQRGGG
EVPISEKAKDLILRF
PGVKAKKPIQTKFRM
QLRGSRLLDAMRMYR
GSEIQFLSEAQDDPQ
VGYYTVTGLEPGIDY
PWLLWLLCRGGGDAD
ASRLQSLEVGTDWDP
QEGKHDYDDSSEEQS
PPRRVGPPPKRAAPS
SRSYSRDYRRRHSHS
TIDGPSKVKMDCQEC
VVAGVLIVKKYVCGG
SGLFVFSLTAFNNLE
YGDAQRGTPQDCQLC
LVGGAADCRGQSLAS
RTVWSSGDDKEQLVK
MPPHIYAISESAYRC
KMEVWAVGDPSEEQL
TVSREDGSFSFYSLP
TTSLVLTMRYSRTLK
FATTAVVMAEVLKGL
GDFSDPCSCDTSDDK
VSERPFPPHIQLPPE
SMGNRPYGPNMANMP
CFNHNGEHRCENTDP
TASQFACRSGECVHL
LWGPGPAWSPGFPAR
IFPKQAFDQILQDRN
NERCIPSVWRCDEDD
YMRPCVLTNCRDDMT
VTIEWWNDLWLNEGF
TELIFALAKTSRVSE
MKVKGRGITCLLVSF
YASYVVFRIIYMLLI
SQDMDTCEDILPCVP
PLERLEKLLTKEQLK
SHLRGHNVAEVQKRE
RKISRSVAKIYLGQL
PRTQFTCECSIGFRG
MVQQKKEGPIPPDAQ
QGNFGDQELIRQGTD
VNMSLGLSLAATTSP
IAGLVLFGAVITGAV
GSCSQAACSNSAQGS
LNRIQEHFNKKIERL
CWLFGRHLYDTLQYP
GSAVCQCRVGYFRAR
LAGAIPLNGDSEEEA
MFQNFPTELLLSLAV
FSSKSDVWSFGVLMW
SEAERKAQVYYRACM
LTLRCQVEGGAPRAN
QLKTENTESGEEWRG
SEISMQYRHDGACPT
TQIKVNWEEEAASGL
PSGNSDSKDRRDETP
WALGFYPAEITLTWQ
PSGNRELLTPPPQPE
SHSLACWGKGASDRT
DRSDEAAELCGRPGP
YMPPENYEPGQKSRA
NTPGSFTCQCKPGYQ
YWDENEPNVPYNKTP
RIPPFSLESNKDEKT
VGLVSSTGPGGDRVL
LGFSSNLLCSSCDLL
NTLQEIVEGMKQKMW
GDKSPPQCSAEGEFM
VTEFHTTPKMSTYLL
LVLAAFCLGIASAVP
KYNPKYSVANDTGFV
WGLLTFIMVPGCQAE
TSDKSNLELITLTCT
LGLGLALAVIVLAVV
KGESRRVAQDWLKEA
DEAIDYHELKVAMRA
KTIHKYVHLFPKLEL
VAAVVALIYCRKKRI
PLLERPWKAFLNLSA
GSRRWLLFLEGGWYC
SPVREEPGEDFPAAR
LVCNGVQNCAYPWDE
RGKGIYLWDVEGRKY
LSGDWYRRNQIHLFG
YFFSGGADDAWADVE
ASPPEEGSPDPDSTG
FLIEERQYMPWEAAL
ARGAPRLLLLAVLLA
EQKLHEKLVLQNPSL
TLGSEMKLHDSSGSQ
PAPAADPGPEDIGPP
DFQHAGNYSCVASNV
VTTTVTGAKDSVAST
RTVQLNVSYAPQNLA
EFYAKNSRWTEGLIS
IEDYEEQPGLQPHIK
NCGTWMDKMGESDRA
INMPAGPVIWAFLKP
ILACNKYTGEGLREI
KGKAPAVFVKCHDKS
RDDYKTLVGSENPPL
YASICFLTCISLQRC
DLPEEAERVKAQVQA
CGGFYPRLSCCLRSD
SLPPEMRIPKNGIEK
FMCSQLPNQVLKSIS
TLKSECCATLGAAWG
VCEKECQAPPNILNG
SLATNPKDNSFLACS
MYEHKIFVQGIIWDI
IRLLQQMEQFIQYLD
GIAYYMYSGGGSALA
FLRTVYSVFGFSFKL
ERVELAPLPPWQPVG
CKVEEVCRANEPCTS
ASPFLVGDDCVSIMN
ATSLIWVLLDMFLLL
LLLLLSGALALTQTW
PKVVRSVHYCPATKK
VCQWTQTRRRARNIP
ILASASEAADGSSTL
CVFIKMNRVINFYAG
CHVQHEGLPQPLILR
SPHDNKSWEMFEEMI
EACRCKNNVVGRLCN
NIFYYSVLLLTLYTV
FIQLFFILNSIWSHQ
KVCPMCSEQFPPDYD
RTEAAETTPMWQALK
SNYSVNGEPVNGRHT
LIPEGAGGSFSIDSE
CCLGFIAFAYSVKSR
QSASGTKRRVFIVET
VNTTNSHQTSVREVS
KRWGWNDVNCLGPQR
YSTALTVTSVRGPSG
SSGLQRRNSSEASSG
MRCARFVPRFCADHP
QQDDCRVVLAKQEIT
SAGRPKRPHARRALC
VALTTGALGLELPLS
LGADTARLDVASEFR
PVFLSLAAAAAAAAA
CCFMGCDLGCCLIPC
AAGTDNTSSLGPPSM
GSNISGASSDISLDE
DYQRKSRKTLCIIIL
QTWTDEGSVSERMLR
TTPPKDTCSPELLMS
QVVENMTRAHFPLDV
CTEPENVTNGTVGGT
VDVASASNFRAFELL
EIPIHGNGEARQLPE
NSDEAPALCHQHTCP
GLDREPPRSPQSSHL
PYYGNDSDFETVYQQ
IHQRRNSYRGHESED
QAFCVLVKIMYDYGL
YYYTEIRRVKSHKEF
VNRTEIVFTGEKEQL
PEELARKYADGEVDV
NTTTLTCLAPSLTTD
TGTAAAAATGRLLLL
LFLPLLLLLGELQAL
RAHFPLDVQWNDLDY
LVIAVAIATVIVISL
GTPEGYYMFIETSRP
RPPLPPLCFFLLLLA
DMGSGSTVCTIVTYQ
VINETWAWKNATLAE
ITWLSNGHSVTEGVS
VAAVMWRKKSSDRNR
VSSPTNTTYVVQYAL
QLKIWMGKMQKKAVA
CCLGFIAFAYSVKSR
KCYLHETLETIINRL
LLGIPLLDSGCGEEY
LSCVLNIGACKLKMS
PFADENFKLRHSAPG
SVQPEISEGLATTPS
QCVWSYEMQQLFYEN
AVVVIGAVVAAVMCR
LSGGQKSLVALALIF
MPESKKKKEDDKKKK
RLPGKWPFSLSEQQL
VFFGLVFTWLACKGQ
KVIEPGCVRVVRGEG
FFFKAIHDLMMFSGP
KEIYEESSTWKGNKE
VYSTQSSLLRKQGLP
SSTSPTAVCVVCPQD
CCARLCCGARRPLRV
GKTGQYSGIYDCAKK
EIKDSNNRICPILME
DFTADQIEEFKEAFS
PAPKEEEEEPLPTKK
VMGKVSRTCKLAGTQ
YIMAGTVDDVPKLQP
RNRDVLFMDLIELMQ
KGTVEGFEPADNKCL
AAKVPLGGVQSVSLT
QPFSPLAPEPVLSGA
GEMADKLLLTTPSKK
RKMPFVRGQSFSVWI
NRGMTALLKVSSCDK
DLWVANIETGEERRL
AVLKSGNPRGLAQQQ
VNDAVLQAHLNGQKL
VTCSFGSTCARSADG
KQAWEANQHELLYQK
QRAGKIRHLCFGRLT
LQSTDPYLDDFYYQN
ALVFGVNTFFATIVK
SGPSTNGCQFFITCS
MLQVLLQPQLCGRAV
FEVKVGTECGNQKVR
VVYLKEILKEIGVQN
LYTINTNLGDLQFLA
RGHGTGFCFDSSFDV
DFRNRGMTALLKVSS
TSQNTLSPSAFDYDT
VRGLGLPVRKQALRM
RSSNFMYLMVEFRCV
NNEVKQGLSSSIFTK
VLFFALHVCDEVNVY
PISSPVILQFGHAET
ITLRLPPGFPVKIEI
STVFGTALNYVSLRI
AELRLDAVTRDSSGS
AGCPHVTLQFADSKG
AVNGILFNHESPRRG
KRDSFICSKQEDHAE
HRRLQSSFTAFANSH
GGHAYLKEWLWWAGL
MLDTVTLCGNSDDFL
VSQMMMEDILRVGVT
ETSGGNGLGAAAARR
VVCQETDDTYIPLNH
PTVSATIQAQLQLPP
ISARHSEIQQLERSI
TLTHSISDGQLQGGQ
AKKTWFNRTLSSIKT
IAENALKNSSETEIP
VEVRLANRTGGLEVL
HGLCELTAAAKEGEL
GASRIIGVDINKDKF
APQLLIVLLGLSALL
VTRLLNINPNKTSAS
CPKAKTCTFILRGGA
PALEKTNGATAVFNT
WCQRKTAPYKNVNVQ
TLNGTNVVLGSVPVI
SASDVWSYGIVMWEV
GTYMPPGFYPPPGPH
QQALLLLGAAALACL
TYLDCGTLQYREDPR
NTVMMLQTARFLMKS
GNATAICSDKTGTLT
QMRCCCCCRVCCRAC
KSSGGKGGSCSQAAC
GTAISNASDVWKKGG
NQRPITWAADASNTI
SETPWSYFPKISIYL
ANDIIDIIKEDPSGW
GCTVSAEDKAAAERS
LSLLGGALPMFELVE
HMALLGHSLGAYIST
IQKLEESRSKLERAI
LAKMKIPPSEMFLSE
GLGPGSTVLLVVDKC
NCSSGMCIRSSWVCD
KGGETVMVNAAAGAV
DMFLLLYFSECNKCD
AEVQPQCGRAVGFSS
TNRISFRMLINQHTL
GPPGVKRPPPPLMNG
RSRSHTSEGTRSRSH
GSHIYNWTIPEGHAP
PLFLEDESSSFHKRQ
FPLNILPMVISSIVQ
IFRAILIKKTDRSQK
SHQEFSKMKQSNNEA
GEFGLPGRPGRPGLN
LGSQNMYFVFIQLLS
NLDFNVNAEISVFEV
PEGDWFLKGNLLIII
YKKMVEDYYKGIRQM
DNPNYKGKWKPPMID
