# Supplementary material for: MHCII-peptide presentation: an assessment of the state-of-the-art prediction methods
Source: Front Immunol. 2024 Mar 12;15:1293706. doi: 10.3389/fimmu.2024.1293706 (PMC11027168; doi:10.3389/fimmu.2024.1293706)
Supplement: Supplementary file 1 [file DataSheet_1.zip › Supplementary Data S1/negative_peptides/15_HLA-DPA1_01_03_DPB1_04_02]

VTPSILDCCIIRVDY
MKSCQFVAVRRDTGE
ATLSQPPPRGGTRGQ
DDVFLDSTQRQNVVK
DSKVHLPNGSPIPAV
QLDCRPLEGNSTVTG
DRCSDAAGYPHATHD
ERKKWIHCFEGVTAI
TGRYRLRCGGTAEEI
ASAGDTQAGPRDAAD
ELWPGVPYWWGNRVK
GTAEFTEMCPKGKGF
VGNRHGLLVPNNTTD
LIVLSSVACSLGVFS
LPTRWRPSKCTASPH
VSWGILLLAGLCCLV
DPHLPAPHHQTSFLG
EIIQNFVRVHVDAPG
STLEKVGDHQFLLYS
AVQVKQHIDAVARFT
KLKLKNVFLAYFLVS
EEEWDFAWEQFRNAT
RPYSIPPCEHHVNGS
PLPPEPAAAPVSTSE
LEKLLTKEQLKIWMG
APGSSKSFPCGSEHL
LQRCGYEYSLSVFFP
LDSAGPWTMSRALRP
PSKSCQVENGRVIAC
GGGGSSRPPAPQENT
DLKAAGFKDPLLASG
EKLSPEPILVDTASP
HGSYSPPPEEAMPFE
LLALLCVACALRAGR
VQCTGTEASLADCKS
LWVLGLCCVLLTFGS
WKEPPSMRLKARPSS
PAPQINDHSPKYTCS
LPCDVIWLDIEHADG
AVAFCCLHFDLPWYL
MKPLEEKQEEERSKV
FGILAGSHFSANWIF
ALRNPGKIPKTLVPH
RVYWNDGLDQYRLTP
IHGSAIDTTCVHWAL
MPAVNIQYEVIGNYY
LALSFATKERDGLLL
ATPISNTGVLELPQV
LVSSRLDREEICGKK
VAYIEYDVNSDCAQL
VISHSVTSDMQTIEQ
GSVDGPLPHPRWSAE
EGAAELRLDSHPCLE
KCVVVGDGAVGKTCL
VTSILFLVSSSEFDQ
NTDSSALDCYNPMTN
QGRYYDSLAQLEAQF
DQRHRASQLRKQKKE
CGAKSCIMNSGASGS
KQYAPRCSVCSEPIM
YSMAYGNPGVADATP
LQVNATDALGVPCTE
SFILNVLRGFNFSTE
TVNGSQMLLVLLVLS
IFRGLHEDLQGVPER
PSLPLPGRVGSDTVR
GLWILGCHNSDFRNR
HVEPLERLEKLLTKE
ESLKKQEGLLKNIQV
TCTWKAWEDTLDKYC
AKRAVSEMALAMGFM
LETTALFVAATYKLM
QNLSKEELIAELQDC
TCRRKPIHHFLGIST
WALGFYPAEITLTWQ
EVIGMHAAMKYINTT
SQSDSQCGSPPRGWS
NGVKLVDPLGEMLAP
QSRDCFGCLREWCDA
SETQPCTPSSSDYSD
EDIDECSENMCAQLC
GGRGGYYGAGRGSMY
PKVLRFCACAGMIYL
PAQTNMKLVQIPHFK
DDMVFMHVDEPGDTG
VIMVIYLLPRCTFTK
KRDAYVSRLNAIYQN
VGKTSFLFRYADDSF
PRKDLIVMLRDTDVN
PNLTVSWDPRISSEQ
PSDAGFCGILSEPST
IHCFEGVTAIIFCVA
VCSVGSAIWNRRHSG
RPYSIPPCEHHVNGS
HHYCHLYESLAVRLE
WPDGKRVVLLAEGRL
ASAKLWDVREGMCRQ
CKMINLSVPDTIDER
TTALSFYDGYRHEML
LKDMRKDEIGHILHH
APLLSPSLSHRERDQ
GKHILFVNVATYCGL
LLLATLLAAMLALLT
WALLLLAALGSGRAE
PSCEGKFNWRVIKEK
IYCRKKRISANSTDP
DACFIRVIGSELVQK
QTLNPVWDETFILEF
SAMKTLRNKMGKWCC
MKFLLAALVLSLILP
PIIITGSEDGTVRIW
EEEMDSNPMVSSLLN
RKRRDSLSLSTQRTQ
LMCGRITKRVTRELK
RPRYACCPGWKRTSG
GFGNFEEIGPLDSDL
GCDVTFEWKTKVVCP
WQKHNVDDSLLTTVG
LRSLEEEVTCSICLD
ALGKGQEEGGGWDVE
TVEDALQSFLKAEEL
SPRSPHSPSPIATPP
PLERGAPNKEETPAT
QYCFLLITCLLTALE
EDQVNFRGFMRTLAH
SACVSWIYYSAVDPI
DVKTSRELKIAGAIG
LTQATRGPQVQQPPP
NFHSPRSGQRCWAAR
LGPPEPPFSHVCQVG
LMDVKCETPNCPFFM
VNTSLGWPNGLALDY
GLLGVRTLYRFENQT
WQMSLGTSEDHQHFT
IGGGDTATCCAKWNT
DQQRLIFAGKQLEDG
LAYSVKKMMKDNNLV
PQLLIVLLGLSALLQ
ILFSGDVSTWKEHLV
ENIRIYGIHALLVVG
LGKYDMMMDVWGGEN
SNETLNIDNDVELDC
GAQAFRICAFNAQRL
SKGASSCRLLFCLLI
QLFRCPEQDVPFDGS
GSEMLHKRDPLDEDE
MAISGVPVLGFFIIA
SERKRWFECFDSVTS
ALPSQRRSPPEEPPD
ATHSASIQEETEEVV
QSLMEMQSRHGARTS
YKMYGSEMLHKRDPL
SDSAGEECDAAEGAE
LYFGAHHPLHVTMLP
PVLDIAWCPHNDNVI
IFIALSSSRILLVKY
RSVVSRLNGSSLHLE
YFPQTTNILFINVPL
YDHRYGDSEFTVQST
CSIAVCQRIQCDIPF
EGSDIDTRRRAACDL
KLLLGIALLAYVASV
GVVLSMERALRSRAA
DFDEKTDDEDFVPSD
NETRRVNMVDRKSAS
KKHESNNVGLLENLT
LKALEMGAVEILIVY
VSIDNWCRRDKKQCK
CPEAPTDECKPVKWC
ESVPEVGSRPCVSTA
GVKGMDGFCSRSQHS
PQLLIVLLGLSALLQ
ILLQYCFLLITCLLT
PDQTVTNGQDSPASL
MVSFRSKFKDLEDKK
LGGQSYLEGCLACLT
TIKQMQSSFTSSEQE
LPGEELLLPEQEDAE
DNTSTQVSPDSLDNA
TASDADDPSSGNNAR
VEPKTECERLAGTES
PPSGPAGELKFEPHI
AVMWRKKSSDRNRGS
SSPSPLSIKKCPICK
VKEHQHEEIQNVRNH
PSSDPGLSPTQPCPE
WSDGEWECPDTYWNS
FDTDSSCLESHSSLS
PAKLEEIDGFFARNN
FPNGTEVPNTRSRGH
TAEMVPWEPGTWLIS
GKHCDNLLRRAACQE
SGVPVLGFFIIAVLM
SLLFLFSSAYSRGVF
FLVEASVYAYTMFFS
LSIVLEGPAPAQGTP
QEVYIELFDQIDENL
LATIFFAQFVQEATY
KTGFSVSVEKSTSSN
GVPVLGFFIIAVLMS
LNYSRSLAEDFAEQP
PNGTEVPNTRSRGHH
AHFQKELEELKARTS
QEDAEEYLGFILNGL
ISGVPVLGFFIIAVL
VVDANMNTLRVWGGG
LLWALRPPGWLLQWH
CITIIGGGDTATCCA
EVLISLHIAGNPTYY
GEECDCGYSDQCKDE
DTAVENMPSLKMKVV
MWSIGAGALGAAALA
FFIIAVLMSAQESWA
ILCSPCIKGSEFKHI
MVFFLIVVIYKKFQI
EGGSDCAPEKLWLQI
CSLIKARARELSSGQ
HEYLVACIKNIFGDM
KEKDKDSKLEKALKA
NKEIISHISQHGGKW
IWRLLFSMILFVIMV
SPVLRIIIENLFYPV
VGSAEAFAQLLVQGP
LLAALCGALLCAPSL
STMDSFTLIMQTYNR
DQRCLTALPYICKRS
TEESCKYNPKYSVAN
GRQTTYTTRIHLVCS
GSPGHIGPPGPTGPK
LFMFMGVFGGFSAGR
TDTDELQLEAANETY
GERREARENLTVFSF
QMASYFGYTVVVSDV
AVNLKVILLGHWLLT
ALLTVSTPSWCQSTE
ETYDFLFKFLVIGSA
FFLIGFMIGYLGYCK
KTHMTHHPISDHEAT
QVPEPVTSCEAYEED
RDYRRRHSHSHSPMS
PSQIFQSLSGNSRPL
GTESPVREEPGEDFP
AQLPSRVPRDAARYH
FVTPRSSVELPPYSG
CAGASGVSSCMGDSG
DSCQGDSGGPVVCNG
LRSGTGAEGAEAPCG
YGIMFDAGSTGTRVH
MAGLPRRIIKETQRL
GVISACNGDSGGPLN
DNDCGDNSDEAGCSH
ELKKLLMSNGNKEGA
LGTALAELRTAAQKA
RKNNLVEIILDINVS
PRSMDFEEAERSEPT
LHKPQDFHLVLLAFL
VNKTPHTATLRDRDS
SCQADSYKYEHLRWY
FVDTYPNEEKQQERV
TVLLGLMQKNRRWRK
QLRHGGLSSDAQESL
TSALALVPFSIKPLL
RQAYTGNNSSQIQAA
LRNKPSDLGTKLQDP
TLSPKDCQVFRSDHG
GGDTATCCAKWNTED
PEELVDYKSCAHDWV
FVDNKRIAIWGWSYG
DPLVLVMTGAYPKPT
SESEPQQVSGYHRLL
EYTMEANEDYEDYEY
EEPGPGPAAVSCPRD
PCGVGQRTRDVKCVS
VLIVKKYVCGGRFLV
PTKKEEDRPPLRGFL
KISVKFDAVIGYKMK
CRLLDLENSLLGLPS
TWPENSQQTPMCQAW
DIPAKKVCRWDSFTK
KNGSSEKREVRQFQF
HEDGEFWMSFSDFLR
AIMQPDNLGTFEIYC
PDKKTCRRINYCALN
PPCRNGGSCVQPGRC
TSSDLPSPQGSNYLI
AGAVAEEALGAIRTV
KRAIETTDVTRSFGW
PPPFQTPPRCPVPLL
APPGDPAARAPDTAN
DTAKSKLSQNNFALG
RLLLLLLVGLTAPAL
KRETASLKLLPHQPR
FKVELKRLQRHYNHS
IINNSMCNHLFLKYS
VLDELTLARTDLEMQ
GPDTNGSQFFITLTK
ILASLLALALILAVC
ELLQRWFYIDFGGVK
FLVIPSPVLVKLYKY
NHKQECHCHAGWAPP
GPVAAFKVATPYSLY
RSTTRGSSEKSTTAF
TVPPMVNVTCSEVSE
LTNNDTHTQEPSAQQ
REVCEEAGVKGTLGR
LVQFYSSWCGHCIGY
DLRITEAFLYMDYLC
FEKVCSNDNKTFDSS
KGSSGEQGVKGEKGE
LLLLGLLLVLLPGAQ
YSGFTLKGSSQIRCK
FFIIAVLMSAQESWA
VSHQEFSKMKQSNNE
LCVFVGLSLLLAGII
ESKINQVFHGSCITE
GGIAFWSLVTLGSSF
AKLWDVREGMCRQTF
VQSDSVAQGYGSLGM
MAAPAVSGLSRQVRC
VRVLLDQLGTTISFE
ALWYIYSHTGETAGR
CLLVNLAYESSVFCT
NTICTTCDRIKQSAA
QRQRLQFAFYVVEQV
PYVKIYLLPDRKKKF
DCSNREDIYSSAKKV
CVAAPGGLLGSFNSD
PNHLAKAKQYVLKGG
QYCFLLITCLLTALE
LWLNEGFATFMEYFS
IVDAEWNILYDKLEK
TVTGVAQVKIMTEKE
APQPSSVKTGIYQVL
SAPFKERPTPSLNNN
PLPPLCFFLLLLAAA
LSQAARTPGDRTGTS
STYDPSNMPSGNYTG
SASLAADTPTACCFS
VSTAALAVLLCTMAL
AAPASGALRRLTPSA
MREESGARINISEGN
GISSGVNDTSLLYNE
EEIQETFIKNIFTKK
SGANGSTLWERPVAQ
CIDSTASAEAVFASE
REGISHLIQSCGLGG
LPAWFDEAKFGVFIH
SLILEYTWLEAVIFL
TKSEKNFQAVSQGSV
TKSEMIEYHDISGCY
QQQQQQQPQPPQPPF
IKGKPIRIMWSQRDP
ECDCGYSDQCKDECC
VGLSCPAALTDSEDE
GVMIYIDRIEVVNML
RIGAFRHKLQVALGS
DDKVQLAMQTYEMVD
EESRVFLLDRGNTRD
AAEPLTELEESIETV
VSEGVVHEDLRLLLE
AGMDIWGGENLEISF
VTTAVIIRDKSVRNM
GEAEPCGAWVWENQV
ENELTYYCCKKDLCN
SGVPVLGFFIIAVLM
TTKNMEVSVATTTKA
KGTVEGFEPADNKCL
LQRLQQVLHAGSGPC
DLGGGSTQIAFLPRV
THSTGSCRSHTALLR
EWRLEKYVGALEDML
NVSGKIGLRAVVYYF
LGMLAGAVVIIVRAP
WSPNGMKLFSGDDKG
QTSLRLVWILQNLTE
EGIDLEVVTESTGKE
KTTSRNLARAMCMKN
EDLDDILRKRLKDSS
YCRAAEELSKLRRAA
NLDLLYKYIVHKTYG
IKWKSGKDLTKRSSQ
AALAPSMMKIRIIAP
KQALQKDLNLMAPGL
LTKEQLKIWMGKMQK
PPAQDHKRLLEGDGG
DFLSWFLNALHSALG
AKKRNPNITLIGLPW
LEGIRICRQGFPNRV
VYENLDIMRYVLHCQ
EESRSYGRNHLREES
QIHEHEQENELREQM
NQGSGYGGSGSYDSY
FKSIHCLLYPDTDWC
TPAGLMASMSIVKAT
SLILEYTWLEAVIFL
PPCAPGGTAKTRRPD
NTLSIFKVADFKNKS
RQAATEFGWTLNYGG
AKFPIKWTAPEAINF
LLLLLPPPPCPAHSA
DYLPPEMIEGRMHDE
EQPPLEAPGAAAPGA
TTQCRKDVGRPQPGR
TGTAAAAATGRLLLL
PKPQQFFGLMGKRDA
CLLSPWSEWSDCSVT
DQNGLSKGGGGGYNS
ESAEACPLCTEHDFH
SAYLSTKDQYPYLKS
GPEFTFTTPKFAQGE
QKPPSVRPANPAPIT
LPEKQDQCCTTCVVQ
EVAGAAVSAGHGLPA
AFWDKASETPTLQGL
YFRDESGLNRKNIQD
LMPFKDRATSMCSYG
ESCPPSPYTERSYSH
VDGSTCSFFIYLSEV
ASPGCLWLLAVALLP
LLRAAPTAVHPVRDY
LLVTPSQQAKFGDYQ
AVVTESTDAHHERTF
VCREFTEREQGEVRF
VLMLMYYCCRQNNKL
RMCTPIRGLLMALAV
NFTIYTTVMSAGSPD
EPKTECERLAGTESP
LFNAVGDGIVLCKMI
RPKYLLGREVTGNMR
IEELAAPPPPVLMHH
PHLPAPHHQTSFLGP
YNHDYVQNWESYTGR
GHHIPPHPQDVEKQM
KKSGVINLTEEVLWV
WMEACLGEDLPPTTE
LYVHGCRLIFLFRQD
RKNMQITILTCRHVT
ACAPGHFGDPSRPGG
ALLFMQSLWPQLTDG
SGVPVLGFFIIAVLM
LKEKQQREEELREIL
PTKPQPPARPPPPVL
VLPQALYLSNMRKAV
HHVEPLERLEKLLTK
PITSIEYQWIQGRLK
FPCGNGHCALKLWRC
CGGYLMALAVLSPCP
HQPGPNAPLSWVRAC
GQLPNNMAMALHRQQ
ESCLDEEVEGQGFCS
GAGTTAAELSYSLRG
VHLLPGLWEQGWCEI
MVCASQETFGMKLSV
FQLPYNGVVLAQTVA
ITVVAGTDLVLPCHL
WLLGAVLLMDASARP
MLSGMGTFQHWSDIQ
NSKGRSITDKTSGGP
RVVEEPYTVREARIH
HKYTYGVRAIVQCIP
PRGYLTSFEMFNSTY
PQQQKKKLQTDIKEN
RNIKEAREKLEMEME
LLMLVAAFCSPALSA
PMGSDPPTACCFSYT
FLRRFANEYPNITRL
IICPSPRRYPRGQAR
FLEQLILTFRKEKPS
LVYLGYYFGFRKQPY
PEPLNWTGSWDASKP
LALGLEHSETVKIGK
VSTPSWCQSTEASPK
CYCDGKKGFKLAQDQ
MGYKTIMVNYNPETV
KTQSSLVPALTDFVR
SPVREEPGEDFPAAR
ITKHNDDEQYAWESS
NVTLYYEALCGGCRA
VSIDNWCRRDKKQCK
NYWSISSRHVLLQEE
RDRNLLQVHDHNQPI
KEGPIPPDAQNPDMS
DQCKDSSPHCPLVVQ
GHNSTVEIIYITEDD
NTNRWFLTCINQPQF
IIWDINSFDQWGVEL
GCLGGPHPSALHTSS
ALGLLCGKDADACNA
EEPLARNLRNMSNQL
FLSLPVLVVVLSIVL
MARHGLPLLPLLSLL
VHQQVFPAVTSLGLN
APGLAGTMCASRDDW
PPLPPLCFFLLLLAA
VLATLGEKMKEEEVE
IGCYLDIDKGHVKFS
SASTTMHTTTIAEPD
KFGTIFCGRMRNLEK
GGDTATCCAKWNTED
ENGDNEKMAALEAKI
IPPSGPAGELKFEPH
PIGLILLGEVALGNM
VRTRWALLLLFWLGW
TGTLTQNRMTVAHMW
SVSMGYQPYNMQNLM
PKPQVINIIDADLPP
VTVAWKADGSPVKVG
QMNGMYTGLMGETEV
PGAVTVAWKADGSPV
KIRLYSPSGFFLILG
PDSGAAPDAPADPDA
LGSCLAILILAICGL
KRSRNRGPPPSWGRR
VPFSQPVCFPPRPRG
DREREREKEKEKELR
LQQCKAELNSTTEEL
GAVLLMDASARPANH
KMKGFSLLAEPQEFW
NEQLKKENGTLKRQL
KRKVYLLSLLLIGFW
CSLKTCWLQLAEFRK
NVQGSGETTYDHKNT
TTLTEILKGLKFNLT
LLGIALLAYVASVWG
KSRKTLCIIILILVI
TITANTSDAYLNASE
AEVESEAGWGMVTPD
MCATIAMVLVNMFGV
DNSFLGFVVEQHLNS
GFMIGYLGYCKGVEP
CGAAICQPPCRNGGS
LIERQEKSDTNFKEF
ATNSCKNFSELPLVM
LLSQVRALDRFQVPT
TIIGGGDTATCCAKW
SSSTYCNQMMRRRNM
RILGFWGGCRVWVFA
PGGEATLSQPPPRGG
AVSSSDDADLPPPPP
AVCLAAIYSCYEEFI
PRSESTENQSYAKHS
RSMFMEPAKRMKKSL
DDDSEEDEEDDEDED
LRAKALELERKLTEL
CRYSAAAQYKFFIVA
YPKSLLSLPLVGSLP
WSFSNGTSWRKETVQ
TDGKICSWSLDMLSH
PVASLHATSTSAESI
SPNSSPVPSPGSPSG
QNKDGKLTKEEIVDK
DFRYDKPQEWDAQFF
FLIIVTSIALLVVLY
SLPACPEESPLLVGP
LSYKFRLLLLLTLCL
KVFLIDNLDTSAANR
ETSPAVLLKEIILVD
EGEDPCVEAVGERGG
ATMSFLLSSLLALLT
LPGMAIGYSSSKLTL
FSFMSLDCLVVGGPR
GPRLLDIIDTAVFDY
EILTALRKLGEKLTA
SPCCIVTSTYGWTAN
GTPPIFSWMSAAPTS
ELPALGISGIRPTYI
VALGQPVRLCCGRAE
VETIVDTLCTNMLSD
XPHSLRYNLMVLSQD
GRLTEDPRLKPWNGS
NGMCSRKQKRIFQTL
KSSGCAYQDVGVTCP
SWDCGLSRVGTDKTG
HFCKAKIKGYQRLIS
RQAARSRFFSRPSGR
SHISLSKAEFQDALE
QKQSLEYLEQVRQHL
GQEPFLQWLMLLSNE
CEKYNVSSLEKYSPD
GDSSPVVDSGPGPAS
VIDRIDVCPENAEVT
IRINSQASESRQDSA
NQGYSNYWNQGYGNY
DAGKMFVGGLSWDTS
SFFILSLILEYTWLE
WLDRDGTVQPGSSYW
EGFNQADKAINTAVK
PSTCVYALTFETPLV
AVHYAAAYGNRQNLE
TKYCKKWQDEDGKKQ
NGLGKDHEILRRRIE
AGLGELLRSLSNSTA
QTGKILKVNMWRMLL
VTSAHKGPDETLRIK
PGMEQPPHHPYYQHH
TQKLGSLNNEPALPS
PQLTDGATRVYYLGI
LLLGPTRGLRNATQR
QGDLDFEWNNFIDAM
FVCLLLSGLAVFFLF
RQFLMCLSLCTAFAL
LGALALTAVMSPCGG
KFCLNPKTNLCQKIR
TLHQSAQLSVLLTVE
NRPMLISLDKQTCTL
AGLPHTEVPQGKGNV
ACHRDYLESKTCSLS
EDSGTYECRASNDPK
WALLFMQSLWPQLTD
SAGSTRNKDPTRRPE
MMEGGRSKGFGFVCF
SSGSSSTRSRSSSTS
SRVSHPVSKARKPPV
GGLGDSFYEYLLKAW
EFGMAIGPENSGKVV
TRSPSVCLSEACVSV
TAEHHKDICLTVTTS
NYAAQPDKDDPCCSA
CQIQKGQTPKPEPTP
SPVREEPGEDFPAAR
PGPMASSPEPAVAKG
LLEYLQDYTDRVKPL
WARQSWGQCQPVCQP
NYEEAAMAIASLNGY
TNLPKPRQKQPGVGP
LPRVCGTTLHLLLLG
EQPQVELFVKAGSDG
FPPNYDQSKFEEHVE
PGAVTVAWKADGSPV
ILAICGLKLQRRWKR
DGTLNREDLSRLVNC
GLVSIAVVQDGDGRR
ELSILGTVGVFFMPA
HGVPEYPTPILAFLR
SAWQFWIEVQVSEEH
MASFLLLVAALYGCC
DECSSGQHQCDSSTV
KNFLSTSETDPSTLG
VEPKTECERLAGTES
TVYSVLHTTPAILLK
MSETRSSDPPRLMKC
PRTPRPGRREPVMPR
NFSLPEEDTKLKIPL
LAKVKKQLRDLEAKV
GGPLVCNQSLQGIIS
VTSPCCIVTSTYGWT
LLSLLLIGFWDCVTC
GGRYEEYRGYSPDAY
QDRDQIYRRRSPSPY
TIVDTPGFGDAVDNS
APQPLLPGSVRPLPC
RGYLARKAFAKRQQQ
LSGVLAADRERSIHD
YNDHYMYLNHGQQTI
PLYRTQSRGRGGPLR
PHSLGCYNPMMEDGI
AAAAAAAERGEMKAA
CVLPPMDGYPHCEGK
HGSKLKVVITSKSGE
CLGRPGLLGPGPGPT
GFQPNTQVKVIAATN
HINTTKNNPVMSLQD
RDCADGSDEEACPLL
PNGTEVPNTRSRGHH
SNLGQRSLPISLVFL
FDLPVDKDGNPDNET
CHVTDHVHAGMETLF
AMPLNFTGGQLHSRM
EKYNLFESSIRKALP
EQYSNYSVNGEPVNG
FLSFTDSDLRNDSYS
FQANAQLSNPKINPL
RQQPGGRGGRSSGNK
EQVESRALTMFRDIA
RSQVGAGQRAARADS
AKVPQIEVETHKVAA
FTSCSERHFVSLCQK
LLGQFNLLQLDPDCR
APQLLIVLLGLSALL
LVYHIGLTPAKLPDL
LGDMEPLKGTTPLMQ
LPAGSRVELVNTSCQ
AKDKNNHCGIATAAS
SCKYNPKYSVANDTG
KKDVMWIGFLTRTVL
LLFPPQQLKPPPELC
CLHWRLSKRKCETNN
IPPSGPAGELKFEPH
LIRMPKMGKTIHKYV
QAPLLIALGLLLAAP
DVWSGASSKSEKNEY
LEAIIEEDDGDGGWV
STALPDRRWGPRILG
QQMHTPPVQSSSACM
PNVPSIALPSKPAKK
RKDVYVQLYLQHLTA
PEIHRRIDISPSTLR
WHPREPSDPNERCVV
GLWILGCHNSDFRNR
WIFLLRGVMKISPEQ
TIMDIVVIAGVIAAV
SNAPITAPAEVEVAD
VSHLQKGKAPAVFVK
ESCYGAEAEDIKCCN
EILWRPKEAFSDGIT
QPPPQLQLQPGEEER
GVEDEPLLRENPRRF
CRANEPCTSFAECVC
TSYIFQQPQHGPWQT
SSSAPSGGEASFNLS
HPISDHEATLRCWAL
PRELLEKLIESRQAN
VSDTESWDQHVQKLN
AEVEETLKRLQSQKG
GEEVPAEEQDPSPEA
DISIIVRDSLMQPVR
CLMEALEDKRVRLQP
EGSVEEGAEYTSHNN
TKYCKKWQDEDGKKQ
PLCELMFPPNYDQSK
FKTLRNHWKKTTAGL
LPPSSVKAEITINIG
LMTIGFILLLVFGSV
LKHSSTLPPESTQVR
QAPLLIALGLLLAAP
PPTPSPSCCHPRLSL
GLELPLSCQEVLWPL
GNSYSHKVDIFSLGL
DLNSLASALEEMGKS
STPSWCQSTEASPKR
SVPNIKLAKCLVNSA
GRKGADIMYTGTVDC
NLPLVIGTIPLHPFG
RSRVWAEPCLIDAAK
NTYKCTKQLLSERFG
LDHRVHARIIGARGK
LVKNHEHGDQKEGDR
KQQMEKGPIDAITGE
QEGRVHSPEGCPEIL
CLPNPGTFEECHRKC
DNWCRRDKKQCKSRF
GLESESWGDLAQPLA
ERGVRCLLEKQLPNG
DDPQKRKPDIKKAKL
ELNMIIMLPDETTDL
CKGVEPKTECERLAG
CTNNEVHNLTECKNA
KLLAATVLLLTICSL
GLGELLRSLSNSTAR
ALILGILMTIGFILL
GSVVPTVQEPKDVLE
SLGDVGNVTVAVPTV
KRGPSVTAKVFFDVR
YRGPFADENFKLRHS
DNASDKDLADLVSEM
KGDLVRVGGFDVSIQ
WALGFYPAEITLTWQ
RNKPITNSKLHEEEP
GDRSATLKRQSLDQV
YPYPMPPLPDEDKKV
DNFVCCLVRLETMFR
FFGLVFTWLACKGQG
FILSLILEYTWLEAV
YKKDGADFAKWRCVL
RTLVLSPAAAPRGPG
PNSTYDYFLLPAGLS
DGRDCTVEMPILKDV
GLLLLLLAVAVRESW
AERSPARSPGSWLFP
ALYIMAGTVDDVPKL
KGTVEGFEPADNKCL
QQRLKGLPGLLSSSW
PFSPGLFHRLDEDWD
RTMRTSSSPRWTRLP
KQVEEKPQRAQNISS
VTNCGEHDTTEYKLR
SLPRKMPFVRGQSFS
VVTIVSAFQFGEVVL
HYNHSGSHTYQRMIG
RELLRIPQAALAKPI
GGDFVNGDGTGVASI
CGALKAADVGISLSQ
GFRGGRGGGFRGRGH
RGGRDHGDWDEASRL
SDEQKKQEILKKFMD
SPSDRRDCYKYQCAK
SNPNATSSSSQDPES
PGACGAAICQPPCRN
QENIAGVFNKSCAIS
YLLREGEEFTVTCTI
AGTESPVREEPGEDF
NQTVVSESSQGSRQA
NQNSSKKESESEDSS
VIPSPPEDDEEEDND
AQESCSMRCGALDGP
IVDAEWNILYDKLEK
SGPLTGWRVFLLLLC
ILAFFACWLPYYIGI
ALRMYPLKPTWWFCA
PREFNVTVTVRNDGE
LGLDGFVERIKHACQ
FRGATELYRTGKKSH
STLRCTVDSQKTGTW
SCCSGALYYGSKVVP
YNWTIPEGHAPTDAD
LDTLCSAPGSTVTTQ
SDDPEKKKLQNQLQG
QIQEARADLARRGLR
