# Supplementary material for: MHCII-peptide presentation: an assessment of the state-of-the-art prediction methods
Source: Front Immunol. 2024 Mar 12;15:1293706. doi: 10.3389/fimmu.2024.1293706 (PMC11027168; doi:10.3389/fimmu.2024.1293706)
Supplement: Supplementary file 1 [file DataSheet_1.zip › Supplementary Data S1/negative_peptides/15_HLA-DPA1_02_01_DPB1_01_01]

IGYLGYCKGVEPKTE
NLPTASKWALRFSIR
IGFMIGYLGYCKGVE
DSVLMKIHTSLQSKE
VSEFVSDAFDACNLN
GAPDHISVKQCLLAI
QTVCLDDTTVKFEIW
ELKKLLMSNGNKEGA
TFRGSVTISVQALQV
QGGGGNPFHRSWNSW
VYESDQNKDGKLTKE
AFAKRQQQLTAMKVL
RCLLLLVAIVGFQVL
NGTYTVKIVAISEDY
FWICKTCFRCLKRLK
DPWGRNEAWRYMGGF
ASEGSAESMGPDSRP
LMITELILASKSYYD
AIRVCSEVLQMEPDN
HESCLDEEVEGQGFC
EKGKLLHGQNGSVPN
CVMTGMTADSRSQVQ
ESKRPKNIPIIVLPL
FNPGVFVANLTEWKR
LGNGRRSMKSPPLVL
VEISKTVLWPESISV
PEAPWPPAPRARACR
QYADDWMAGAVAPPA
FKRVPQCPSGRVYVL
DAYLNASETTTLSPS
QLFAFLNLLPVEADI
FSSQVCRVAYEIMQT
QPSRCHPDAFCYNTP
NRGGFRGGFGSGIRG
NKEGASGRPGSPKME
QVVINGLNSTEPLVK
NLKKKFSCCVLVFLL
QVKIQGQNKEMLAAA
LCRARSTQGEVTRKV
RNVCFKVKTTAPRRY
PGLWEQGWCEITAHL
RKLADLCTGLQGFLI
KMTLGMIWTIILRFA
DESHSEWVSCVRFSP
WRTKQNLDYCFLMMY
FKVKTTAPRRYCVRP
LLLCIPFISPKRWQK
LLMMGPGIKAGLQVS
EDEGRGERTAFIKDQ
DQLDSQQEGWVPEAG
SGTPMLAGVSEYELP
QGTARLGNALGMIGV
GSGMGLGMAYSNCQH
SKVLGEAMTGISQNA
RLDNQLAFQQKDASK
QGFPAPKILWSRQLP
SISISKAGIVTSLQA
CGDMSDERNCPTTIC
RGIRKISGTGKALAK
HIDEVQNEIDRLNEQ
TNMVITWKPLRWMDW
MPTGFGTPAPYSLPT
IILILVIGVAIISLI
SITPEVLPGWKGMSV
ALPEHDAREKVLQTL
PPPPVSTISCSYESA
PPTPSPSCCHPRLSL
SQCSATCGEGIQQRQ
WHIERTVSFEPGGAN
TQCRKDVGRPQPGRE
TGRRFSEHKLCADDE
NLYGCRESLIDGIKR
WALGFYPAEITLTWQ
VKAGSDGAKIGNCPF
LSEVRECLKLDQDHK
ATGRLLLLLLVGLTA
MDASARPANHSSTRE
KKIQMSNLMNQARLK
WTYDDFRNVLDSEDE
LDEADRMLDEYFEEQ
LHEIFTSPLNLLLLG
KTHMTHHPISDHEAT
SSGSTHSSWTSPAPR
DSAAMEIQTTQPAAT
QVSHQEFSKMKQSNN
DDNVDMVKFLVENGA
QSAQLTALAAQQQAA
TENKLYLVFEFLHQD
LSQVYSKVHNGSEIL
LLRCVPRVLGSSVAG
VWAGGRGGGGSVGRG
STLHLVLRLRGGMQI
EESKALVRCNMKMEL
GQPGMPRDPWDLPVG
YSKLHPPAHYPPASS
IAVVGIEDPVRPEVP
VQPGYITRPSLRSVV
WTLLIAAIPALLCTI
PPSGPAGELKFEPHI
NGNKEGASGRPGSPK
GMKENEDKYMCESSG
VVLSIVLEGPAPAQG
EQPLQNFLCEGHVLP
LHQRHTEMIHNYMEH
SAGRPKRPHARRALC
ASRGATRPNGPNTGN
STIGAAFLTQTVCLD
TNTTRLRWWQPFVIS
CCSDHLHCCPQDTVC
LPPKPGSSAPPRPPR
WNLNPQQFYTMFPHT
NMSQKLSLLLLVFGL
SGVPVLGFFIIAVLM
GQSTEYRHIWSLEIS
MRALWVLGLCCVLLT
DAESRKLCKKMKVDL
PCDVIWLDIEHADGK
LENANAVSEGVVHED
LTVHVTQPKDGGFCE
LKPMNCPGHCLMFDH
LIWVLLDMFLLLYFS
ALDRFLCTHIIYSFA
EPRAAQAKLRDGQKD
SMMSVQENIHMLSEE
TLESESCRSSLPYIC
GKPSPSDPGSGTATM
QLTEEAREGIKQLLK
TVAVDMVVTEVVEPV
AELWAELEPKWPKAF
ASMTKAADPRFRPRW
SEERRRPHKEEEEEA
SRLVLALALILVLES
SGKSQPSYIPFLLRE
HFTENMEDFSNDLFS
LWEASKRLAGLGPGE
EMGQMQVLQMKSEHQ
SYQELLARDGAFAEF
QCAFKSKSEKCRDDS
HSPNPEIPALLDGRL
AGVISREVYLLILSV
ANLWPTTITFLTLFL
DNVITPRDTTMTFTC
GGGGCSPQSGDWGDQ
GPVAGASRQENGASV
VCDDFPKPQITVQPE
LIIVIIVLIAYKRKS
EVEPSDTIENVKAKI
FNYWIASSRSVDLQT
IRGKDPQPVEEEKSI
DKNKDEKLTKEEILE
GNPSEVGGSCQPCQC
TGTAAAAATGRLLLL
QNKDGKLTKEEIVDK
AYERDNQHQDEAEGD
NAADAFDIGSFDEED
FVVALVLLNVAAAGA
GIRICRQGFPNRVVF
MGRGDGFDSRGKREF
IMVVGITGAAVVITI
LRYEIKDIHVPPRVK
ILFAVFLILLLMYRM
NAEETYGENDENTDD
LCGFVILAACVVACV
VLGTVGIVFLNKCET
GAYERDNQHQDEAEG
QTLLLLTVVFGFLYG
YEDGSDDLKLAASGE
KFNGKESVNVCKVVN
IANPRCESAPGCGVW
DRIEVVNMLAPYAVF
LTADARIVINRARVE
YDLVKCLAPIRDPKT
MASTSYDYCRVPMED
LWVLGLCCVLLTFGS
VGGLLPLFSSPAGGV
NPTLILAAFCLGIAS
IPALNELLSVWNMGF
STFCLLLLYLIGAVI
VEEWQHRAKEAQDDL
SSFDVHKKCPLCELM
LACLTAYTIFLCMET
GYLVFLVIYKWLCVW
EEVNREVNMHSSVRY
ACINISHHYCNISDH
EHDPSPEEQDREWKE
MRFVVALVLLNVAAA
MPPSGPRGTLLLLPL
IAILFAVLLVVLILF
PDHVVVFNVQRDTDA
VIVVLAFNYWSISSR
DYLHPQYKAPTENHH
AYCRCWRSKTFPACD
VFRRKDINTTAQNIM
PPKLEEIGNQEVVIV
GALWREADLSWKDFL
NHQSQRTCAAFCRSL
VVLLLLLRHWGWGLC
TVVFGFLYGAMLYYE
TVLFIGYIMYRSQQE
SAGRPKRPHARRALC
GPIEDWLFVVVVCLA
NTQFVKDFLKGNIKK
QLTALAAQQQAAGKE
CHIRGKLRKKVWINT
NYFKSKPVETPPEQN
CVFPQNVFQKGIYLL
LGGGAGTMGLSARYG
SQHLDFISIMTYDFH
NVIAIVDPLTREAQK
SRMAPLGMLLGLLMA
GDAGEKGDKGAPGRP
MPGKPNTQNPPRRGP
QYNFKTSFFDIFVLA
KPSPDAGPHGQGRVH
DKYSEALKDAQEKLE
GWVRTRWALLLLFWL
DRFTDITLIVDGHHF
VSTASTVAIPNILSG
MRNRRRIQRRGPCII
YFYDDHFQGYLVTQA
TCEASNFQCRNGHCI
FVLRTSSGRSESNLS
LGLCCVLLTFGSVRA
MEESKAKFENLCKLM
VTSPCCIVTSTYGWT
KLTAELIEQAAQYTN
MMDGAMGYVQPPPPP
GLKRLAKSDPMVQCI
MRCCHICKLPGRVMG
QMLLVLLVLSWLPHG
AVLAVPLERGAPNKE
EVACDELVEEMEHFG
QQLLCLEGNFSQKIL
FLSLPVLVVVLSIVL
YKAEKSHDELPRTFQ
KEVERVLKEFHQAGK
AEARSETSITLSWSP
HGPQEYPPPPAVRDL
TVALGSNVEFMCKVY
KCWEFQPSNRTSFQN
HQGVAVLGIALIAMG
MRRRVIARPVGSSVR
LVDGYFRLTADAHHY
APCPRACKELVPSAL
YTQSVQICHIEGSQH
KTHMTHHPISDHEAT
CPSEVSMPTSEETLF
SQVQRARYEAANWKY
EYVPRGCKNKCHSHF
DKLRQLLKKTRVSTD
GALMTCAVVLWVLLG
AELRTAAQKAQEACG
TWRLNERHYGGLTGL
RVTAPRTVLLLLSGA
VSGSLKSPVPRSDIP
WSEPPKCLHPCVISR
MRFVDHVFDEQVIDS
ELTETYCAEKWHSLC
TGKEITDGEEKTEGE
VLVDSEEEEEEEEEE
ICFTILGVLTSLVVL
YGEGDPTDNAQDFYD
CVGDEQGRNKCVGNS
HWKDRYLPDTLLLEE
EYCMSEYLRMSGIYW
LALLLYKKERRETVI
LAALVACIIVLGFNY
PDCPRAFVSEEDEVD
VIIYVRLDFSITKDP
LIAGGGAPEIELALR
ISVNVQGEDALGFCG
DLNKWQALLVQIRKA
SMGMLEARIRILTNN
VPLAVLVLLLWGAPW
CITIIGGGDTATCCA
PCQHGATCMPAGEYE
VLSTRLARHIGYLEL
SLLLEYVNGSACTTS
PQLLIVLLGLSALLQ
PPLCYHNGVQYRNNE
ACCRGYLARKAFAKR
MGFVDDQQTFFCGNV
LPSLVLVVLLVVIVV
AVVVIGAVVAAVMCR
SHLQLAQQEHPRPYF
SLVIFYGLICMYTLW
IKRIIQSREREMKDL
VHMATADGLRQRSGG
RVPWLPWTILLVSTA
SAAKDLTQSPEVSPT
AAAVPQRAWTVEQLR
VACNLYPFVKTVASP
GVLSAGLRPGALATE
PPSGPAGELKFEPHI
VLAVPLERGAPNKEE
SGPRGTLLLLPLLLL
LRAVLAVPLERGAPN
SKNKLNYLRNYWLLI
LAILILAICGLKLQR
YDAGMDIWGGENLEI
HENVISPSDLSDIKG
RSTALLKSLSAERER
VEALYKFVVPKPRSE
QALQVTWNIILHSTG
HLLPGLWEQGWCEIT
TTERTIQLNVTYVPQ
AVTVGPGERRIGPGE
NTSRVMQHQYQVSNL
YGTVRDSAVYEYFRA
PPCAPGGTAKTRRPD
KVPQAQPTKPALKSE
KKIQMSNLMNQARLK
YSYKYQHDDGRVSYP
PKIHCFRSLKRGLSL
ALTIFLLVHVQPGYI
DENLKQALQKDLNLM
ARTWLGVWGVRTMQA
VLGVGQVIKGLDIAM
LGGGFSYLDISLCVG
DWTVLCNGPYWVRDG
IAAIPALLCTILIFM
EDFTYFANHTCPERL
VVDTFQDYFGVCSEP
LIKQSAQLTALAAQQ
PCFVIIIILCVPCCK
GMIVGQEKPYQNKNA
CYTASCQPWSCSGHG
CGKIFHLEVCSRDFA
SRDGLRGTAVLQRGG
DDDRGPRRGMDDDRG
CCLWLLGAVLLMDAS
WAMKAIETFSGKVEL
VLGKSQSKHISRNRS
HLEEDRHLGILGPVI
ETLVKIQAEHSESGQ
CEDGPVFYPPPKKTK
YAINKLRQEGSEEGM
PCEAVLVESIPEGLD
LLDFADVTYEKHKNG
EAPQIANPRCESAPG
ITSTSAAAESITPTV
CKADDICDHTLEQQQ
YIAGTNGNSNGLVPM
PRISSEQDYTCIAEN
EDGSHTIQIMYGCDV
ILFLIGLMCGRITKR
WVVFFGIYSSLWPAI
LLLFLVLSLVFICFY
KSEETKGQDIFQRSI
VVKAEKSKKKKEEEE
LEQMPSKEDAIEHFM
KLGSCKLIEEVMIGE
TVQNEDGFSHYSLTV
EEQKEEEERKAREEQ
PDGTVPMPMPMPMPS
TVEPPVRPLSATLNR
NHSSTRERVANREEN
GFQRMSVINFECNKT
IKELNKCREENSMRL
ILAQDWLSESNHVFC
SFRKACSGVFDCAQQ
MRALWVLGLCCVLLT
IYITLTGVHQVPTEN
HDTPSQRVQFILGTE
LQTLGVLLTTCRDRY
SVNINTIQQLDVFCR
AQGVSGAVQDKGSIH
LPAKFVIHCNSPVWG
TMIMVLIFFLFTGTI
FLLTFYVISQVFEIK
PLLLAAVLLGLVLLV
IYITAKKDGTHVVEN
MTLGMIWTIILRFAI
KAGWGGRLCDKDVNE
VAVPVAVTFLDRVAC
LTKAAYCRCWRSKTF
AQSQLIKSDEMQRLR
YCKFHYKTDQGIKNL
SAQRSQRPHQGVDIL
GKKVEGAQNQGKKAE
DNYGPGPSLRPPNVA
GSVFPFLLVLVDLQY
FCLLISATVFRPGLG
PQLLIVLLGLSALLQ
AINLAKLKLFRHYYV
LVTTSTTSTPQTSTT
EVGDYMFCFDNTFST
LPGRRQLGLVPFPPP
EAEGGALDEGAQGEA
KTIDEELERDKRVTW
GVVERKQTYGSCRKQ
GKEITDGEEKTEGEE
FKDSSREFDLTKEED
TLGKEAVVHGLNESE
SIDNWCRRDKKQCKS
LNLWLGEQLKQLVPA
EESYPYVAVDEICKY
NEKVEIQKHATGKKS
KFSCCVLVFLLFAVI
SNSSWEIEAQAFFIL
MEWEAKAQIVLLVIL
VFLAYFLVSIAGLLY
CSRKQKRIFQTLLLL
MGRVVAELVSSLLGL
YLHVFYYSWYGNPQF
FGLEESGHSNSTITT
CVFPNGTEVPNTRSR
QGQNKEMLAAACQMF
NTTSSIILTTCIPSS
LYNVMFTAMPPLTLG
YHPNINSNGSICLDI
IKMSKPKWPPEDEIS
ASRPLLLALLSLALC
AETEKLIRMKDEELR
RSLLLLQLLLLVAAP
QMSLGTSEDHQHFTC
LSLHLDLEPMEKRQL
GGGGFLYSGHLALRL
IFSKYGKIAGCSVHK
LLRRLVQEIRYVERS
EALSSASLAHMKAKF
GEETFEAAMLGQAEE
REKVLQTLGVLLTTC
AKLWDVREGMCRQTF
DSLHFSNVFRSVMAP
GVWAGGRGGGGSVGR
LSVVFGTMVGGILIP
SSQKLGFFLVTFGFI
DELRPLTCDGHDTWG
RCNGVLEGIRICRQG
TVVLRNITGTDDQVQ
GILFAVFLILLLMYR
FKGDHKFPTNKENLP
APPGLRLRLLLLLFS
THPVPSGKALVLQSQ
LALPRLEEALQGSLA
DFAVLLKAGMTVKQA
NDGAPNVGASWVHDA
NDGATILKQMQVLHP
ASFFSPGIWMGLLTS
GKCISIENTTVILED
HADNIYICTVSNPIS
CCRLHTVRASLEDLG
PYYGADWGIGWWTAV
KGDYLRCCKICYPLC
FHVVCREYELERPKS
PENSLLQFQFKYGVP
SAKLWDVREGMCRQT
LLPGLWEQGWCEITA
QRQFKLKLLLESYTQ
LSLSPDMRTFVSGAC
KYIPPCLDSELTEFP
CYRENTHQTLKCSAL
ERVRWRTKQNLDYCF
HKNTFTLSYDGSLRH
AEEKTVRDKELEGLQ
PRTLILLLSGALALT
NGPVVGTRYKCSVCP
SEELCYTLINHRVLC
DSQLDTTLFGKKSSP
MDSSAAFLQGLWQHY
VTITNDGATILKQMQ
NYDRDILTIDIGRVT
LPALTVHVTQPKDGG
DAVQSAHRAATRGFI
TRKANSSGEAMSLGS
LVTAYNHLFETKRFK
FWTWEPSAPRTLLQV
LTVHVTQPKDGGFCE
PPSESEDYNLYNQFK
STPGSTPSRWPSPSP
IEVVNMLAPYAVFDI
TWEISGGKLEAEIDL
FSVVDENLSWHLNEN
KKWPERLSALDNLLN
DTVLQCHFTCSGKQE
ETVFRPVSETCTDRS
ASHPLLDQRQPHYSA
PSRPAAGCPAPCSCA
LLPKAPPLQQILDLH
NFTDCNRHTQVCING
RELEHNAEETYGEND
VLHKALEENNNFSRQ
GCGEINDSLMELLIM
MVHPNVICDGCNGPV
DDLRLRVELQRMKIS
YGCRVEDYDAADDVQ
LIFIPSVGPGYIDTS
TIRTALAMGADRGIH
RLLLELKHSNIGPFP
TANDGEEAFEDEEEE
LVLLTVVAVVAGVAL
PCGHVFHQNCIVMWL
ETMAPPVRDPVPGKP
PLGWPSSETRAFLSP
CQPETVFSSQPSDDE
MGTRLLPALFLVLLV
YLLMWGLLTFIMVPG
LLAALFFFSLSSSLL
GCVSAPGALGTGDLH
LDPDSKQNALVTYSL
VRCHMEENQRVARRR
DNVKTAVCDIPPRGL
LGYDNNITPFQKLLI
TSMTFRGSVTISVQA
EKLREMMEEIENAIN
CDTVTQAKEKLLDAA
SRAAAARLVGAAASR
CLLVYSQEETESLNA
WHEWEIANNTFTGMW
LGYILTCPSNLGTGL
GAGTISEVWDYNTGR
GLYSLSFMGLLAMYT
QESKRGLVQDKTELE
IPHGKEQIKRGGDAG
KIEREGECQRYKPFK
LSRWSASFTVTKGKS
IKWIVSAGLAQVSEF
SSEGNKHHKSTPLLI
AFRRRRARKKTVSAS
QGWCEITAHLLALPE
VKVLNCDTISQVKEK
ASALEQFVNSVRQLS
LLVDDFSTKDYLKDN
LQLLSGFSVFLLPWA
IHDTETKMEEFKDQL
IFVFNKDTGELNVTS
QRARIALARAVYQEK
LTLFVPSVYTGVFVV
LEGIRICRQGFPNRV
PVPPPIRYGPPPQLC
AYGFITEGHERFSDH
GSSQAFRQEMLQRRP
SPDILLEEVILVDDY
EPLLERIGRDETAVV
KIFSFNVWGKIATFW
SISTSVGPSASQRNS
LETYDITTVRASVGM
GEFEKVCSNDNKTFD
AVKKKFCTFREDYDD
EAMSRFCEAEFSVKT
LWNDGCIMGFISKER
PLRKCRPGFGVARPG
LKKKFSCCVLVFLLF
CAPGYSGKDCQKKDG
WLWWIFLVLGLLLFF
NKEIEQRQKPATETS
SPGRAYALLLLLICF
VTLYYEALCGGCRAF
SYGYGLLDAGAMVAL
NEHSHCTAELAAKSG
GLSGAFGFIILVYLL
YFQKARDTLYMVWGQ
IMVGYRQSLSLIERG
IAMTDMCPGEKRKVV
EGGQKFARKSTRRSI
NPDTEICTKDGETPL
DVPFSSCLREVENPQ
EVPEQQLEEAQRVIL
AAPQLLIVLLGLSAL
DAVEDRLDRNLWPFV
HGRHRRLLLLPLLLF
FIIKPGSGAQTLQSS
TTCIPSSGHSRHRYA
ENMTGAAKPYWHQSM
VLHSARPGAPPPQPL
KVMPAKACAGDRPEA
LIHNMTARCCDLPFP
VTDTAGQRSSDNVSV
QLDTNGRRRQFDEES
ALRDNPDLCQCCRID
SLHKLSTACPGRVPS
AKDDATLSGKRMQSL
NWFLKEFPRLKSELE
PSGLRLLLLLLPLLW
PGQMPNGNFFAAPQP
RTDFPYVSAAMPCFV
WCAIAILFAVLLVVL
FQKQRLLNGYRRFDP
TLTGLINVGSIDCQQ
AIAILFAVLLVVLIL
TTIVICCSPSSYNES
WLSYQLLKATEPGLF
TCECSIGFRGDGRTC
YASGSLALAVLLLLA
TSPCCIVTSTYGWTA
GSWWYRSIRYSGDQI
SPALTISKVLLSICS
HPNINSNGSICLDIL
WQATIMGPPDSAYQG
GGILFKGKVPMVVLQ
DHSPTTGVVTVIVIL
LLLYKKERRETVISK
FRQAFPNTNRWFLTC
EEKIAALFDLEYYVH
GSQTKFVQCPDGELQ
NYTVDTPHGIFAAST
EIRNGPRSHESFQEM
VHPELYVDKSRGDKL
PSNDIYGGEMHVRPM
FPNGTEVPNTRSRGH
VKLNVQGVSLRSLYK
ANRRAGRLPSLVLVV
GLVSWEEYKNATYGY
FNPALSPQRSPPGPP
LVNYFKSKPVETPPE
VLAVVVIGAVVAAVM
SNSAQGSDESLITCK
TWAGSHSMRYFYTAV
QSEAGSHTLQRMYGC
SMGMLEARIRILTNN
PREFNVTVTVRNDGE
CDCGYSDQCKDECCF
GKLIYGQYCECDTIN
DLELFDLVEEVQLNF
RGTRYFTCALKKALF
VCDGDNDCRDWSDEA
STASTVAIPNILSGT
GKKHVGPETVYPFDF
CDELVEEMEHFGQWS
GRERKKNWGGQEDRE
AIQKCDPAPFYLFDE
PEEGILDSLDVWVIA
LYAKEISTYKKMVED
TYGAAAYGTSSYTAQ
RDTYSEKSLHRLCGA
PSPANFIQPGKQPLS
WRWIMLILFAWGTLL
VECEHGFGRVVCKVP
AELNTCHGQETTDSS
DPSRGAPIGGRFDRQ
VEEWQHRAKEAQDDL
LASANTARGVETCGI
VEFCKCCPFSSPGPC
GAEDKRSQEETPGHR
RILNILTCGVIGSYS
VFLYHLRLEAEVEVV
LKPTWWFCAFPYSLL
GCTWVFGLFIFDDRS
NWVQAQMKGKLARST
HFYCLQHLPQTDHKA
LNPSSGQWGQHHVSV
FVCDDFPKPQITVQP
VEQQGEVKKNKRERK
HHPGKTLPENPAGFT
EFNILWNRIRNYLSI
TASGDKTIRIWDVRT
VVTGLGPDTQDLEGQ
CGWCVVEGRCTRKAE
IMAEKENKTIIFVET
ECSSGFQRMSVINFE
GNFNVYLSDLIPVDR
EVGKVIQQGRQSKGL
NTTVEDETETNEVQG
VFPNGTEVPNTRSRG
RLLLLLLVGLTAPAL
LLLLPPPGSCAAEGS
LKFESEKHQDILMWN
GYLGYCKGVEPKTEC
NGQYQASDAAGLGLD
MFFCDVDIYFSAEFL
FWLGWLGMLAGAVVI
KCPICKADDICDHTL
IREDRHTVVCPVIDI
GDTATCCAKWNTEDK
TDFFPGLGWLLLAEL
ALWVLGLCCVLLTFG
FNLNAINRCPLPRPW
IYRLEGWQGNPPPIY
RLKAALSENEQLKKE
VYIELFDQIDENLKQ
RAPLLRVALCLLCWT
NRPKALNALCDGLID
ISSIRPISERATNRR
WSRTFNCSVPCSDTV
ECSVRNGSSIVDLSP
WSASFTVTKGKSSTQ
LLLGIALLAYVASVW
ILEGQQSLPSQASDW
SMRSEDEAKFPTMNR
LTSMLVAIIIIVLWK
ESRVFSLQQPPPGEG
RPWPRALEVDSRSVV
LLLLLAPLPPGAPPG
PKGKHSVKGLGKTTP
DRRPDCRDMSDELNC
IEQGESSQNGTVLME
VASTLAWDRGYGTSL
ESFLTSQWVSYTIDF
LVLLEPGMELGITAA
HGSRGEERPYCEICE
CGTGISTRVTNDNPE
EPGPTAAQRRCSLPP
GGCSRLLVTVDLNLT
SCVAGYTGNGRQCVA
LEYDIDEAQALLEKN
ASPMDIAVQEGRLTW
CWCVDRDGREVEGTR
SVGGLPVLASMTKAA
EDLGPSGPSEENFDM
ILMPHHVEPLERLEK
ERDVAATASKQMSEK
LAEQAKLPATEKPVL
LLSILLWPLVVYHEL
AFAGLTADARIVINR
KLLYCHPPPGRDPVT
SQVLGLHCYKKGIHY
YVYTQTQNRLWRKTR
CSRHSLTQSHGHHPQ
PVLEGLGPSLGGGTG
SNGNKEGASGRPGSP
LLERLNDRYPKKLVQ
IEDPYSPRIQNLLKI
GDKGAPGRPGRVGPT
AQDDPQKRKPDIKKA
FMLAFFMAFIFNWLG
GLTDAFHNCHMGITA
DWFDSHFDGNISPVW
GLNKAETAAKHGEEQ
SEDDFWWCIDRCVNM
EDLRPSAPQQEGEAS
YIERSQASADEYSYV
NQPEKTCVRKRDPER
PPSGPRGTLLLLPLL
VNITICFQIKSLIPQ
EAALKEDFRRETAAR
AEISVFEVNIRFVGG
VDRQLPSLACKYPVS
CKEKGVQFAPFSTCR
QRLDGMGCLEFDEER
SQQWLLRNVTLPEIF
FYLKTNDQMVVVYLA
KGEYPPDLFSVEERR
AAQVTEQSPLGEGAL
PEEKSRAKRQKDFDI
PQKRKPDIKKAKLML
AQDKEEMKVKLLELQ
KSSDRNRGSYSQAAV
SPKNSAAEIPVTSNG
ATMLGRTNISDEESE
SYCPGMGVALRMYPL
QRRKEAADMLKALQG
NPQSDKEALQEGRTA
AQLEVTFIQAWGLWG
EQFDWAINACIDVMV
SQQRQDPSHAEHHDH
CLAEKENLQRTFLLT
KYEFCYGKHVHQYHE
SGLGHELVLAQADST
LQLVEARGRYEELCI
MAVTAMIQSHLPEAY
VRALYDYEGQEHDEL
VQAQMKGKLARSTKE
NQPRGDCDGVQINVP
AYCYNGMCQYYDAQC
AVNYHDETGEIMDNL
ERILDYSVHAERKGS
RWKVILTFFVGAAIL
ETLANRTLLETLLGH
LTTFQRFEVNGIPEE
GWLGMLAGAVVIIVR
AWNYTVDTPHGIFAA
YAYLFKYIIIGDTGV
LSMDSLVVPLPNTSE
ILEELLRYYPDHIKG
LTGNPRLDLQEINNW
RIVINRARVECQSHR
FLLLLLVPLLLLMCH
HLSGIDANPNALFPP
RVRMGPRCAQALWRM
SEKVELIHGKKAGLA
AEPAPPRQTEPPLNT
VVQLHSNFTAVCVLK
QMGNGFQDLQDDSSE
IDACINISHHYCNIS
LECSAKFRENVEDVF
CSTLVKGVIYGSYSV
MVHPNVICDGCNGPV
ERLDEPHFGAKSIVL
AEEAGKKALADAQIP
RLAGPLRIVVLVVSV
AKNLPANVSFVLVPF
DFPYVSAAMPCFVII
LVAFSFLFTVITFPI
RRRSRMLLCFAFLWV
GGCAAEEPPRFIKEP
PPFQFREPRPMDELV
EDRSLRIVLVGKTGS
DRNSLQAAKAGLEDE
HGGLLQPLPCSFEMG
LLQPGSPPDKTQVPM
AEMLTLHNWLSFYEK
CGHTAPVLDIAWCPH
LAEQAKLPATEKPVL
DVGRPQPGRENFQNW
MPPKDDKKKKDAGKS
GPGAEDVAVWTRAQR
LKERHGLIRARLAGA
GVSFFILSLILEYTW
LGVILVPIINQGCFK
SWVRACVQVLDPKSK
EITAHLLALPEHDAR
IPPSGPAGELKFEPH
GSGSTVCTIVTYQMV
VGTPYWMAPEVILAM
ADREVQLLRESDEHP
LGLCCVLLTFGSVRA
KGTVEGFEPADNKCL
KKFSCCVLVFLLFAV
AVTQQEKDSLVYQYL
LWRLARAYSDMCELT
EANSGAVKRQGRCDT
CWALGFYPAEITLTW
AAVMWRKKSSDRNRG
HCTRLAGDKANYWWL
VITAGSDASSKLRAL
FVKAGSDGAKIGNCP
ATSEVSPNSKPSPNT
CIGGPPNACLDQLQN
ESTEEVKIEVLHRPE
YQGAEKEWGDGIRGL
VDLPGSFKDHWAKNL
QSLMQAPLLIALGLL
GQLVTCSGAFKEGSL
