# Supplementary material for: MHCII-peptide presentation: an assessment of the state-of-the-art prediction methods
Source: Front Immunol. 2024 Mar 12;15:1293706. doi: 10.3389/fimmu.2024.1293706 (PMC11027168; doi:10.3389/fimmu.2024.1293706)
Supplement: Supplementary file 1 [file DataSheet_1.zip › Supplementary Data S1/negative_peptides/15_HLA-DPA1_02_01_DPB1_09_01]

VQPKPDYGAAVAFFE
FIKVDMRTISFDIPP
PAPQGLLSPTQVPTG
SLRTSIGLWTSFLCI
LELYCDLLLARFGLI
CARKILRHEGPSAFL
TEDELDKYSEALKDA
TQTVKGASAVAQVAL
REFLRKKLIGKEVCF
VEETELSAEHSPETA
AAPSGGWNGVGASLW
SEAADGSSTLGGGAG
QQHWILVTCQALGEQ
AVCLRSHLGRYLAAD
YLSGYGVELAIKSTE
LVSRNALGSSFIAAR
ATAADEEEDEYSGGL
KETEGDVTSVKDAKI
KEGGARLGAGGGSPE
VVITILMAITFSVRR
LRTPLPPTTPERPTT
ECSSGQHQCDSSTVC
GTEDELDKYSEALKD
ATACPMKSNEHDDCQ
FKYGVPTPTNVTIES
KTSFLFRYADDSFTP
SLRQRPEPQVTGTVG
APRNMVHPNVICDGC
GSHPVSFDKACEFAG
RALVRNPKILLLDEA
DARIVINRARVECQS
LENLSHDREKIQRAR
LPGDNVGFKVKNVSV
VASNVQGKHSTSMFF
GALRSFSNVTKQDNY
MIMLQNHRKLLDIKQ
VLGFFIIAVLMSAQE
DSSFDVHKKCPLCEL
PLADITQIVDVFMEY
VTCKSGDFSCGGRVN
VIHSELQGGNKSPVT
AVFLLTFYVISQVFE
LQSEDLDLPPGGPTQ
RRTQTVCNFTDGALV
QEDLLSPCECTGTLG
SALRAYVKDHYSNGF
TAPNIPIIDYEVSIS
TDCLSTMASVCRVML
ETLFALPAASEPVIR
PYIPDVLFWCVILFF
NAPPYQPPPPFTAPM
LVISGDSLEVCLKYY
QSGCGEINDNLMELL
KIASASRVTAVIPCF
ISLLPLIVTFHLYGG
SCHTSSLATPEDKEQ
FLGFVVEQHLNSSDI
STHVLLTHTISRIAV
PQPAPFSSLNSSATV
AWAWWCISDTQRISL
AFMFSGLKQIRLRIL
CNDIKDIYKRMAGTA
DEEEEEEGEEEEEEA
TLCTNMLSDKEQLRD
ILFLIGLMCGRITKR
LKELPGVCNETMMAL
VEVAGDLEVDCYRAP
TKIYHPNIDEKGQVC
SFPYDYSASEYRWHI
SVSLLDKKSGVINLT
TEDELDKYSEALKDA
QLDHSKLLGYLKHTL
IAQVKIQGQNKEMLA
RYQLEDESAHLDEMP
LAPPLTWEGYDPSWN
FVVALVLLNVAAAGA
QLLLLVDQIHLGEES
APTFPLCAMQLFSHM
VTLYATLGGPAIVHA
LEFAETGSVKDFGIQ
TSVRGPSGNREGPQY
HLAAIEIMKLKHILI
TGWWIIIDAAVIYPT
VLYLSLWDALKYLGE
HVLIELHKSGFARPG
FGQRDGIRVGHAVLA
CMMAQYNRHDSPEDV
DFSDENRTYQASSPD
ARIVINRARVECQSH
PDTCSQLCVNLEGGY
RYTCHVQHEGLPQPL
SCQVIPVLPQVMMIL
LWLLAVPGANAAPRS
LHFMDQLLDTIRSLT
ALLLAVIYLNIQVVR
PSSLPPHLVPPSHRK
PVLGFFIIAVLMSAQ
YMNTGTICPLPELVK
PTVCGHTAPVLDIAW
AHKRGSRFWIQDKGP
VERSREKIQKHVSST
EAADGYQRCMMAQYN
VTRERLLLASFKNEG
DKDEKKKGEDEDKGP
PLYFANSEIFRQKVI
AQVKIQGQNKEMLAA
TAEPSTDVTSTELTS
RLLKVLFLVLGYTVL
AVWCYRKRYFVSEYT
CTLDDLREGIERATS
GGGVQNPSADRNLLD
REMDLYEDYQSPFDF
RGILDTLKTQLRNQL
KLPGRVMGIRVLRLS
SPVREEPGEDFPAAR
KAFWMAIGGDRDEIE
LFFTVIIYVRLDFSI
YGVELAIKSTEYKAK
SSNLPLRFLSTLIVL
LRGHGTGFCFDSSFD
KAMDFVSQEQGEMVM
ITGPEEREQQEPHPA
MQMSPALTCLVLGLA
FAPTVSDLLKESTQN
FSWWRHSLITVSILA
RLRGIEQAVQSHAVA
KERDEAVMSRLQLAI
AHCKVLVEVVDVNDN
ENGEKITSLHREVEK
VTSLFKELQEAHTKL
MASTSYDYCRVPMED
KTEGYSGADISIIVR
LHLGTTQNSLTEADF
RNRSSSDHEATAMMK
LMFRCPSNHQMVGSG
WCAIAILFAVLLVVL
RRQWCAIAVLVGVLL
IQYNFKTSFFDIFVL
AKLVVAVAVFLLTFY
ESRGSTISLMRTDCL
LRVSSRDKLTEMAAS
SPHVRKHFPETWIWL
TYYTAWVILLPFIDS
IEFFDRKVLDTIMAT
GPKRDIVKELEVAIR
SSGPMVEKYSVATQI
EANCTAIYHTCEASN
IPSFRYEESDLERGY
VYESCVDCVLARDPH
GFLSPANRGALMTCA
NPVDFQEEASLQEAL
VRWGDKGSTEEGARL
EASHDNASAVGGSSL
VIYPTMKDFNHSYHA
MYALGVGASIKDPKD
DANIHELARKTEGYS
FLDGTLKGKNGAVYP
IIGGGDTATCCAKWN
CTPTPPCAEMREDSA
EQGTNEKSNSQVPQQ
LDYLNETQQLTPEIK
MEVRWGDKGSTEEGA
ARGQQKIQSQQKNAK
SRWGPLIGLAPCCLW
FCGYAGFGPEYEITQ
TSKEDLLQADFEGAL
YKKDGADFAKWRCVL
CGLYTYGKPVPGHVT
GLLLLLLAVAVRESW
FGSSEIYNIVESFEE
AARAVGGAMRGNPVP
GLQDRKLDVVVRFNG
EPFSEEATLFTKELV
EMEIHSGSGEEREQP
GTFSPVTLALFFVLY
LSAPGCWAACTNFSR
FLGFAVFLLPWASMW
AMGADRGIHVEVPPA
GQGPNDTCSQLWDGA
LEARIRILTNNSQTP
LHAALHATVVQDLGL
SSFIAARNFHASNTH
TEVPNTRSRGHHNCS
EADISAFADYRPTEV
MIGYLGYCKGVEPKT
RRRMKLLLGIALLAY
MRRNPFGVDICCRKG
PASEGSAESMGPDSR
LALTTAEFLAYQCEK
TPETKLVWIETPTNP
KCKLKPGKQCSPSQG
ERAIARHEVREIEQR
EAVSFQHFIKTRSLI
LALLCLGGADKRLRD
GCELNGCANPLGLKN
LPVFQHRRPDLYGNL
DAGRCVCDRGFGGPY
LGAVLLMDASARPAN
QTNVSVAIFMLDTVT
AVTVGPGERRIGPGE
KEGGARLGAGGGSPE
TVCLKAGLETSYWTW
DPTYTLMCDESGSRW
TEVQEPVRFLLETKV
VMSAGPKYEYHWADG
GMIVFAVMLSILSLI
AEFQAKTQVQQLLVS
CGNTMSVPLLTDAAT
EKSRRHKSRSRDRHD
DLTEPTQPTRNQCCS
AVFLTIVIMVTIDYL
NGSIYPPNEGFCPCL
NNKSEKDKKEKKPTV
PHFIIYLPKSQKNIC
LGLCSMASWIPCLCG
IFTGFLITFLAFTFF
VFFLIGFMIGYLGYC
DMIPDLSEYKWIVPD
MRALWVLGLCCVLLT
RLFLILNIAIFFVML
FSHGLALFERCQRPV
KFSAEKPVIEVPSMT
DWYNEKGGMALALAV
PRTLLLLLSGALALT
QHKKYHGSQVYVTFA
VNVYKSEDSLGLTIT
HNIIVNQLVFPDPEK
LFSLILIVIMFLWRP
ADEIGSDNWLANFTF
HVLMAQVTTVIITTV
CRDALAQEYLMECII
HNGESVSYLFSHVPL
HTRDSEAQRLPDSFK
SAAYILFYTSLGPRV
PGFPSFNHTQFPPSR
RGYLARKAFAKRQQQ
QQLKQRMLEYFQTTW
YFRKWKESNGNLSLP
GRRSGALGSSQSDFL
CKMINLSVPDTIDER
CNIFSYDYSGYGASS
KGTVEGFEPADNKCL
ALIPRIKNACLQTSS
FCSRSQHSSSSSHWH
ELDALGDELLADEDS
KWQMHDSGLLNITKV
HTNLKKKFSCCVLVF
PTRNHMDITTPPLPP
VLFHHEGGVDVGDVD
PLASGILLLLWLIAP
ITFKTKIYHPNIDEK
IYPAFQMFAKGYGKN
LDVASDSQSEMQEKH
LRYSDGDLTLIYFGG
FKKDGLVKRCMGTVT
GGKERGSSASHPPSP
RNEEDIGAGDQGLMF
SGYGASSGRPSERNL
EALQVVYERCEKLRP
ERVALHLDEEDKLRH
VENQILTRDAKGISQ
YQRKSRKTLCIIILI
VPPDKCRCAVGSILS
RNRGMTALLKVSSCD
CVFPNGTEVPNTRSR
SFFIYLSEVENWCPH
PQFSGPELAMAVRPA
AEAGIGCPFAGVGCS
NYIQSLTQMPKMNFA
NMLVAEPRNLSFFLT
RGSVTISVQALQVTW
EPLTPVLYLSLWDAL
AISGVPVLGFFIIAV
EENRLLKQKVTHVED
TIIGGGDTATCCAKW
SSLNENVDHSALLKL
VKIQGQNKEMLAAAC
SAGRPKRPHARRALC
QGKSTMDSFTLIMQT
SIRPISERATNRREV
IGGGDTATCCAKWNT
VLEFWPVELNDTGSY
SVHLLLKTANEGGSL
IQPVLLAMFSKTGSL
ECVLALGFEKMSKGS
MGRFISFLQELSCFV
NLGVGAYRTDDCHPW
EERSSMLPTMAAGLN
RSHCEIAVFIDGPLA
TGRLLLLLLVGLTAP
ESPVREEPGEDFPAA
YHVLSDSKPLACLLL
HAMTFTAVSEKDDQD
GSGSTVCTIVTYQMV
SVKTRQCCFNMLTEL
AAEAGADLVLLDNFK
TTGRFGDFYRLLVPG
MAEEQPQVELFVKAG
KKVFKIASPPSDFGR
FTYYTAWVILLPFID
SPSCCHPRLSLHRPA
VHGACRDSLNGYKCD
SAGRPKRPHARRALC
SPELVAGLCNPETVP
DDAPTKRNSSPPPSP
LALVAVAGARAEVSA
KFSCCVLVFLLFAVI
RVLFSYGYGANVPTT
VNKMTVALKTKSVNV
RLAASLAACAQLSAL
LQGDLVMNVYRDGAW
VKCTISISTFLLLCL
PNGTEVPNTRSRGHH
WRGSYNGQVGWFPSN
RKWREENSRNSEQIV
IPPCLDSELTEFPLR
CITIIGGGDTATCCA
SDTLEALLLTASERP
DHVFDEQVIDSLTVK
QTWTDEGSVSERMLR
ALEGSFLVRFVSRFT
MSILSFDTEAEVLER
ASPDPGEVVSSACAA
ACPGEGPGVRPQPAP
FLFAVLIGRKELFAA
SPSPLSIKKCPICKA
VALRMYPLKPTWWFC
GYSSLSVIEMILAAI
SSWWAKALFVFCGLL
AIGLSIALHVGFDNF
GDSSGWPDGYEDLES
RSPHLGPAPARRPQR
YYMNQVEETRYCVDQ
LADCRRALELDGQSV
GTEVPNTRSRGHHNC
TGPGGKNQMWLSSHP
HAMTFTAVSEKDDQD
LALLCLGGADKRLRD
LQAAGNVGQASGELL
IQRARERLRETDANL
EEVEGQGFCSGPGWD
AEPSTNISFPLVTVH
EESPAEGSKDEPGEQ
VTVMVRSILLRGFDQ
CEVSHRRAFHGWNEF
ILSVMLIFAFFQELV
VGSIYWTAVTYGAVT
CFVMLHADQDGEKLQ
PNGTEVPNTRSRGHH
HPEARGHLSEALTED
TTLAQVDREKIYQWI
GYKHSTINIVDIYPM
GVVYYNSIVIQVPAL
SPVREEPGEDFPAAR
FPADLVLLSSDRLDG
ESKRLQKDIWDIQMR
SRQENGASVILRDIA
DVMWIGFLTRTVLEN
RLQLSADPERPGRFR
LACNYVKLEDVADMN
RDILRASTLEAMRDV
TLAYLIFCLCSLVGI
DAAVRDELMAAVRDN
LIVAVFVCKSLLWKK
PNGTEVPNTRSRGHH
FFIIAVLMSAQESWA
KEQIKRGGDAGMPGI
WCQRKTAPYKNVNIQ
VRIRPAVGWGRRPLP
MASTSYDYCRVPMED
LRHILSQPETGSGSE
MTFVTLFFACLGFLS
FPNGTEVPNTRSRGH
YNDIYCRFAECCREE
CIGTKGSCEITTREY
QTFKVIEEAVYFHQH
FEGTFTREDSDPPIH
HVIPMNPNTNDLFNA
GKGKMRNRRRIQRRG
IEWITEYACHRDYLE
IQEVKEQRVTGLLVA
ADTSAKAVETVKKQQ
EVYQLMRKCWEFQPS
QVHLRLEWLSLLSDA
GLLLLLLAVAVRESW
DTAQRKEPEDGRLVQ
GEVLYLGYYQSAFDW
HIKNLQTEQASLQSE
GAVLVVSKEQTEQIL
EADYYCKAWDNSLNA
QLPYNGVVLAQTVAN
KEECLREDLKFYFMS
VHVTQPKDGGFCEVC
PRKVNELRAFVKMCK
EDKTASVKVDFLWHP
SVCMECQGHGERISP
CGTTLHLLLLGLLLV
VVYERCEKLRPTLFR
TFNAGSDVGSDSEYE
VSQQLAPREGISQEA
MHRGHMPPLTSAQQA
IVFFLIGFMIGYLGY
EDGPVFYPPPKKTKH
AVGDASKRLLSDSLP
SAINELMQMRLRSGG
WQLKNSAKVMVTNVT
ATVTFFKVKWIFSSV
YTSVFLPVFYTAVFL
MPSSTGSYWFCDEGT
KDYGTKRLVEGTINP
LVIFYFQSMLHPVMR
MTNRAEHDRMARQWT
LERLEKLLTKEQLKI
PSDLGTKLQDPRIMT
ILMASVFMVCLALLG
FPAGGPPARRGGAGA
RMRALESSQRPRGSP
LANLTGTVVNLTREQ
VTVVSVLLSLFVTSV
MDASARPANHSSTRE
EGLNGLNQLKLVGNF
QQSRIHCTRLAGDKA
HIACNNCQRRIVGVR
LPGDNVGFNVKNVSV
KVHNGSEILFSYFQD
PGGWWKGDYGTRIQQ
WIGFLTRTVLENSTS
SESSIHIIGVSLGAH
EALKPYSSGGPRVWY
LASDPGPDPQHHSTL
SIAGLLYALVQLGQP
LALEKVPKVGQRFNR
WLGLNVFLFVWYYRV
VSVKWQQLNPDVPEA
LKEHGPENIVMAIAG
SRRIPSTDANLPSGG
GAAFLTQTVCLDDTT
FGYSMAVSIGGILAS
LQELFHLTRSQVSQQ
RTVQPVAMGPDGLPV
LYEEPVSELLRRCGN
VAAAVVRALPRRAGL
VHVTQPKDGGFCEVC
THSHCQKVCPTICKS
SKDWEEVVVESMEQD
YWKLDADKYENDPEL
AGLPRRIIKETQRLL
TGQGRGTRRMSPATT
YDPCEAVLVESIPEG
TSVYLDYYYATSPNS
PCVQRAEGYFRKWKE
EPEAVLKGAKPKLMS
EEVEGQGFCSGPGWD
EHTTHTLLVGESATT
GERGVPGNTGAAGSA
NQVNVVLKDAEGILE
WIDACINISHHYCNI
PDGKQVDAESWKTTP
ACKDILLFKNLDQEQ
RSQQWLLRNVTLPEI
QRLPDSFKDSPSKGL
SLLFPPARPDQVQGL
MMKDNNLVRHLDACE
ILFAVLLVVLILFLV
ASRGATRPNGPNTGN
TRNATRYSVQLMSFV
IIKCSRETEKKYPQP
RQSVSGLHRYLHLLD
RLNERHYGGLTGLNK
MTMGTVQRWEKKVGE
LSQTSEDQSLSDFEI
DSQMVIIVTVVSVLL
LQEYVEAVSFQHFIK
LPEKQDQCCTTCVVQ
VTNVTSLLKTVKAVE
KHFNSKLGLSDMNLY
CLVAFTIVMVLNITR
ASPGCLWLLAVALLP
EDAVEDRLDRNLWPF
YKKDGADFAKWRCVL
TQTVCNFTDGALVQH
PCPPPPPVSTISCSY
FGFLNALCKLAAVLG
LQPPPEQENVQYAGL
SNGIAAIIVILVLLL
RSPPVTRCPNPEVKH
ALAEGFHARLQEFQN
VQELKQQNPRLVYVC
VIPQYHSSVNSAGSS
RKTLFVLAHTDRVSG
PRVCGTTLHLLLLGL
PSVRSSKDGKLLAAT
VDAYGNLLVCAHGFN
