# Supplementary material for: MHCII-peptide presentation: an assessment of the state-of-the-art prediction methods
Source: Front Immunol. 2024 Mar 12;15:1293706. doi: 10.3389/fimmu.2024.1293706 (PMC11027168; doi:10.3389/fimmu.2024.1293706)
Supplement: Supplementary file 1 [file DataSheet_1.zip › Supplementary Data S1/negative_peptides/15_HLA-DPA1_02_01_DPB1_10_01]

VAPGYVVTVLTWPGT
VAFSFLFTVITFPIS
VTLGELSLLTANEHW
NLGTALAELRTAAQK
PTVAMAFVYFEKLAL
ESRRRHRHRGHKHHH
TAPVGGPDGTVPMPM
FLAGCVAGSAAAVAV
EEDAYSAEPLPELCY
TVCFLPSVPFLILVS
LLAVILAISLRLRCS
LWAALLLGAVALRPA
VRPFGVSLLICGWNE
SFQEATASKVIVAVG
RSLPRKMPFVRGQSF
VLTIMEKSLVLLREV
SFIAARNFHASNTHL
VTLAILLFVYEQKLN
ATAADEEEDEYSGGL
TSIMSKQYGNEVFLA
YFSVTLLYSILSNLG
MLFDYLADKHGFRQE
RKVNELRAFVKMCKQ
PRGLKYQEGGVESAF
GLKRLAKSDPMVQCI
LLQVPEQISAHLPQP
IQRARERLRETDANL
TTITIFITLFLLSVC
ASSSRVTAVIPCFPY
NMVDRKSASCGMIMV
CVFPNGTEVPNTRSR
FLLVRPIQGSRTTIH
EKCSAGSQKAGSGEG
TYTTRIHLVCSRGRL
WCYDVEDGQRFCNPG
KSPENSLLQFQFKYG
NGKGPAVGDAPAPQP
LQSENTHFENENQKL
DEEVEGQGFCSGPGW
RIIQSREREMKDLKE
RYKCSVCPDYDLCSV
SHPVSFDKACEFAGF
PQWVSVTYGIWICLE
PEVAEAGIGCPFAGV
QPRVLLVVALLALLA
TLGARADSYYEYLLK
ICALDDNVCMAFAGL
ARERLRETDANLGKS
VGLLYTYYTKPDGCT
LGYCKGVEPKTECER
SLYFVVMRGEFDSLL
RLPALTVHVTQPKDG
KLKIAQLCNKHDTIG
ATEDPWKTNYRMYSY
YVEPHGHGPSLSVQG
CYGAIQESQCLLGTF
EGWPEVVEMEGCIPQ
HQILVLQEGKLQKLA
LKVKQCVHQIPSVMM
DSEREAIEVFMKNSF
KIFLKYYPRWVAGSW
KVCPMCSEQFPPDYD
APGLLVWLLVLRLPW
PEYMEDVRRQHMERC
QMFTHYDRAHIAQLC
QVDCDNGSDEQGCPP
GEGDPFYEVLGLVTL
KYDPGALVIPFSGAL
SLSLTREVSQSRKPS
PILWRDELEPCGTIC
VTLTPGGLEQPPTLH
ANCSLYRSCGDCLLA
KLIEEVMIGEDKLIH
GGYGRLGHAEQKDEM
KARLKVFYEEELDVP
VQQSQGWVHYMIHEP
KEDDKKKKEKEEAER
SGFFYKSAEEREKLV
GGMRAVEFKVVETDP
LQGKYQKLAQEYSKL
SSHANAMALGPLPRE
YLSSKFPKDFSTSCR
IDFSHGLALFERCQR
EIISFQHLQNLSCLK
ISFTALILTELLMVA
TEVPNTRSRGHHNCS
IQQTYPSGGEEQAQY
NRFKFSRLLDTIGIS
RGFITKAINSCHTSS
TLHQSAQLSVLLTVE
AGLLLLLLLAAACAV
LLRRYNQSEAGSHTL
LEAIANGCAFLNPKF
QKLSLLLLVFGLIWG
QQHPRTIFVCDEDAT
CIQSKWEDAIPLALK
ALMTQLFLWEYGDLH
SSVPVQPEQLASAGF
DVETAEGVALTVTGV
AVWDAFCANRRADRV
VLGTGLTECILSGIM
EEGTRNVVAECLGKL
RVRRMFRLSAALHLL
GPAGPFDMVYWTGDI
LDINVKAPALMTKAV
WIGFLTRTVLENSTS
LDLSDLEAEKLVMFQ
LLPRCTFTKEGCHKK
SKLLGYLKHTLDQYV
QVKIQGQNKEMLAAA
LLLDTADLLAARERS
LTQMPKMNFANVFIG
NALLLLFFWTRPAPG
ETSYRRGWGFQYLHN
FPVCMLGNRTLSSRH
AGVTLGQPHLSRQDL
GWWIIIDAAVIYPTM
MSYSAKFASCFYGPF
VNGPLVVLDRVKFAQ
MAISGVPVLGFFIIA
SNGKGPAVGDAPAPQ
KLESELANFGPRIND
TTTRMTDVDRNGTTA
LISDNQGFSCPEKQV
VINRARVECQSHRLT
FDVHKKCPLCELMFP
SDEWPQRCRGLYVFQ
RLDGAINRVPVGFYQ
WAGSHSMRYFFTSVS
SGPPPSLLLLLLWLL
SVSRAAVEVFGKLKD
EVSEREAQPPCPEAH
MAFCAKMRSSKKTEV
SCMAVLTVTLMVLSS
VASRTQLALEMYEVA
LYMNTGTICPLPELV
CPHNDNVIASGSEDC
VGKTGSGKSATANTI
LEAIMYALGVGASIK
KVLFLVLGYTVLAGM
VLLRKESRKLIVQPN
RSEKSLEELSKLVPP
KMRNRRRIQRRGPCI
EARLAERKFMNPFNM
VNMVDRKSASCGMIM
AIKRADWKKTVETQK
KGGEQAIKEGGAGGG
GPSSDVEKAKKQLLH
TESSHGSEEFQIHVF
FCATPPDDGNLCRFY
CMPLTIVLAHKLNAK
LVVSGGCCGSDYKQY
NKSYLYLSPSGNSSP
ERQTITQLSFELSEF
RLAGTESPVREEPGE
GDFFANMVVDAVLAI
IYVRLDFSITKDPAA
TAADEEEDEYSGGLC
DNVIASGSEDCTVMV
KPLKGARIAGCLHMT
ESPVVIFYSEIGSEE
FCLLISATVFRPGLG
KVEDALNLKEEFDRL
MQMSPALTCLVLGLA
LSQTSEDQSLSDFEI
ASGILQLFASLLTPQ
CRRGTQIVLLGLVTA
KLDQKRLDQELDFIL
LSVMLIFAFFQELVI
VDRHVDLLEVAQETD
MRVTAPRTVLLLLSG
SNSAQGSDESLITCK
TIGAAFLTQTVCLDD
MMVIFLVGLVSMILM
NMLPPNHSSDFLLEP
MASTSYDYCRVPMED
LDHGGHLEMRKARGG
SINPHFLDGRDINGR
MWEDQEEEEEEEEDG
RQWCAIAVLVGVLLL
QSLDVIFTERQAKEK
WCSSPHSILVNGATD
ELNTNTGIRKNLEQE
KPPRYKCGISKACPE
EVDVWSIGCIMYTLL
GSLDAMDKHLSSQNR
RELMTNCSNMSLRKV
SVLENFVGRDFLPRG
PRSLDIEVAAYALLS
LLLLPPPPCPAHSAT
ANECWIQMMRVLQQK
GVWRVPRANCSVYES
LFLVFIILVITCSEA
LGLNRAARHLCPPLP
MVNIGSLSTGGRVSA
ILELQPSSVCVGEEF
YCFPNYVGRPKHMRV
IPACKHHTLVGFLAT
NAPVELKIRCLDAIS
GYSGADISIIVRDSL
SENESEAARRIKTEF
IAILFAVLLVVLILF
TTNELRNGLRSIEWD
EKHFCARVHHAASGR
GGDTATCCAKWNTED
RGQQKIQSQQKNAKK
LAALLGVERASSLMC
YKKDGADFAKWRCVL
FWQDLGNLVADGCDF
APQLEFEQLPFSHPL
VISYQQLAALAGNPK
VSKRSRVFQPPPPPP
RAGRSEAVVEYVFSG
CQEVENVCQTLWCSV
KLRASDIMEPNLTYV
CGVNLEHRDMGGWTA
VPTAPSLGTKEGYLT
PHQGQDEGRGPAPGS
LRVENLQAVQTDFSS
RGRGMGRGDGFDSRG
SLSIASVISGINEKL
TPNCPDASDEAACEK
DVLESQKGIGMNEPL
GRFPNGKVKEPPILR
LEARIRILTNNSQTP
RCENNYFRADKDPPS
HAEATIILHVESPPY
RLPGGSCMAVLTVTL
LKFPGGSCMAALTVT
LETRQVQLECVVLNR
PNGTEVPNTRSRGHH
NMVLAYDLASREWLP
ESPVREEPGEDFPAA
MSLDCLVVGGPREFN
LLLLVLRKRRDSLSL
TDIAGLASAIDMSTN
ASEGSAESMGPDSRP
VFAAMGVNMETARFF
SVLKNDRDVLGISDT
CSPSQGPCCTAQCAF
LYRTGKKSHLRKTTE
LAKVENACYALKVRG
EVEVKSVVDFIQKHG
PVKLPTTAASTPDAV
GARIAGCLHMTVETA
ETLILKELKFELGRP
GLAPCCLWLLGAVLL
ALLILQALLLPSLAD
MGVALRMYPLKPTWW
CNVSGALPPAGRHAA
TPGAKTQPPEDISCI
YKKDGADFAKWRCVL
QSVKAHFFLGQCQLE
PQAQGPPYPTYPGYP
MPEEGSGCSVRRRPY
ELCCLFCCPPCPGKI
KEDPLLTPVPASENP
LLVIFQVCLCQDEVT
AKTQVQQLLVSITLQ
DPFHTLFGIAGLSLL
VSGTNGTCLLASMGL
MASRGATRPNGPNTG
NEILQRSKKGKLPIV
ASDRTLWPTAAWSPP
LVAHKLMSFEDVLLV
DVRCKQCARGTFSDV
EMKEECLREDLKFYF
LGQIYYLKRFFEVRR
LHVVRPKLPKPPTDP
TLNQLGIVVGILVAQ
LAGTESPVREEPGED
ECAGFLAGIGLDVTV
MQDNQGGAPNYYPNS
IYMDSDYRKQWDQYV
LTIGADLHFAKGLRE
GKPMKSVLVVALLVI
LHMVDQYDQLYSKRF
KTHMTHHPISDHEAT
HVQHEGLPKPLTLRW
WLSQRQKDNGCFRSS
RHFKNTLIFAVLASI
CTQVEKADTTICLKW
TPIPGTIEMLHPWNN
MVCFLFITPLATISG
HNGESVSYLFSHVPL
RRQVRLGDTQQSIPG
KHINDSAPEVRDAAF
KKLNTELGALMITVA
VILDWSWPLDTGGRK
LAKTISKKPESTSFS
YGPRRVEIMEEESEQ
ECERLAGTESPVREE
DNVAHTIKQAWEANQ
ACCRGYLARKAFAKR
KLKDCLENQQKLFSA
AQHYDKIGQPSIALE
VEPLWVEGAGHNDVE
DPETKKHIPYREHKS
ITQIRLEHDVNIQFP
SFLHSSVKMVHGNIT
VRTQLGLPPLLLLTM
VDAKAQKLLVGVDEK
MLPLNLGFPGLQNCE
TIFAYFTGSKDAGGK
TFKTKIYHPNIDEKG
YWIVFAFFTTAETLT
ASYALINFSVFHASL
APGPPPFGLEWRRQH
KFDGEPCDLSLNITW
VCNDLKIGYECLCPD
SQGYRMPRVENCPDE
FILSLILEYTWLEAV
DQETLHSHGVRQNGD
QNSAIKQDAQSLHGD
GVRSPTEPTCKVVFE
FSHGNAVDLGQMSSF
VFQNPAGCMKTCPLI
LRCQVEGGAPRANLT
PTDERVALHLDEEDK
ISCPSCNGLAEGNKL
NECSGEILNNCCVME
LAGPLRIVVLVVSVG
MIWTIILRFAIQDIS
CIIILILVIGVAIIS
DRVTLEVGKVIQQGR
GTMQCLGTGWPGTNT
EDYYLWTYKKLEIGF
CVFPNGTEVPNTRSR
FFIYLSEVENWCPHL
AVEVAGDLEVDCYRA
SKYQSVSLLDKKSGV
ATAHMCQHLAKCLDE
PNPGTFEECHRKCKE
GQNKEMLAAACQMFL
AAVEVAGDLEVDCYR
LTLHQSAQLSVLLTV
KKEEKKLQNLEGKKR
KNFGEDMDDERLKDL
IIGGGDTATCCAKWN
STAESCTSRPHITVV
MEPTYQLSRWTPVIK
HKENCTWVESIVVLN
SSFEEKSIIKMVGFD
GPSTKQRRLIVSLAL
REDPDPRKVNLGVGA
SADAGGSSATYMDQA
TVSDLLKESTQNVTS
GLGSWKRRVPLLPFL
FGLIQSMKELDSGLA
EDKEGKKKMNKNNAK
PLLPGFEGDISTGGG
QRVVDTNRKQRFALQ
TAAAAATGRLLLLLL
KTECERLAGTESPVR
SSTNPFRPQKVCSFL
GKHFNSKLGLSDMNL
VEGGMQDYNYVWANC
RVCWALVAVLLADLL
MIDAVLDELPPLISE
EMEAARHEHQVMLMR
TDWPWDFFINLSAAD
SPSCCHPRLSLHRPA
RPTGDVTHECACLPG
SRSIQGHHVCLLVKK
SAGRPKRPHARRALC
LTPELKSSILKCVQS
TNLKKKFSCCVLVFL
VDGPENGYGHWIAST
GNHRGLWRLFRKKNH
LAKQQALSHILTALQ
TEVPNTRSRGHHNCS
SYNGQVGWFPSNYVT
VNMSLGLSLAATTSP
ITIIGGGDTATCCAK
FLSPANRGALMTCAV
FNKLTLLTDPPTARL
FNEFIQNELQEASQE
VYIVMAGFAFSCLLT
MWATQGLAVALALSV
GVLEGIRICRQGFPN
DPQCLAAVIFIYFAA
CPKCCSIKPDRAHHC
SPNYPDDYRPMKECV
YGPPGCGKTLLAKAI
VFEKLQTYIALLALP
GPNGLDKMMVDKDGD
RNLLRRYNQSEAGSH
EECDCGTPKECELDP
LSPVAAILPKINRTE
THAMLPYDQYLHRFA
HTRFKQEGVLNSKVG
ADCRRALELDGQSVK
NGTEVPNTRSRGHHN
ECWRSRPEERPTFEF
PLLTKLLENISPADV
AELARMGFDLQNVWR
QYEIACPIFAGLLHY
DFSVSLKASGKNKHF
MHRGHMPPLTSAQQA
HLGLAINLITYDDRF
YFWELFGIRPDDYLY
KIQRARERLRETDAN
EGQEPFLQWLMLLSN
APPLLLAAVLLGLVL
PSLLLLLLAGAGLSA
DTTEAVSTASTVAIP
GPWGVPRVPCQPCSW
CKGVEPKTECERLAG
AGVSVLYTVTLWVES
MFTISVSLAVAAIPE
MESKGASSCRLLFCL
DDNVCMAFAGLTADA
RDVDNALRAVGDASK
GTEVPNTRSRGHHNC
LAQDWLSESNHVFCV
GGTAHQALKANNTGG
QSYRAKLTPGCEAEA
NSLPSMHPFLAAHGP
FLIGFMIGYLGYCKG
RLPALTVHVTQPKDG
WLGWLGMLAGAVVII
CRVLPWALVAGLLLL
CTQSLQCWKYFSDGH
MKNSFKDVDQMFQRK
IIVTSIALLVVLYKI
KKDVMWIGFLTRTVL
LFPPSLGLPPGPQPA
LIFAFFQELVIAGIV
VSFVLAWLETWFLDF
ALLGICSLTAYIVEG
IRDILRASTLEAMRD
HLYSRIPGLLSPHPL
PSSQPTIPIVGIIAG
PREARGARPGPRVPK
PSLVLVVLLVVIVVL
NSVYRSRQSLNSPSP
PQLLIVLLGLSALLQ
TCSEATILLCYFHLC
WCVFPNGTEVPNTRS
LISIFEHKIVFRINF
QNCPLANVICEYCNT
EEAREGIKQLLKQGS
TFVHVIITLLVICTY
KDQQPGTFLLRFSES
FNKTVLRTLPRSGNL
MVTRCFRDHFFDRGY
ISTMQAVFSSVFYFA
RARIFLIASKELELI
SPRKPVAKWHSLSEY
GKMRNRRRIQRRGPC
DSFKDSPSKGLGPCG
DTDSSCLESHSSLSD
FANGSIYPPNEGFCP
FRYADDSFTPAFVST
GDSTGVILVLTTFHV
THAKERAFKQQFVNY
SACTTSDGRQTTYTT
PRRPAKGADSFCTPE
PLLDASSLEYLFAQG
FPFYSCWRTGLLLLL
VCLAGFMRILSGPFV
LRLSTNAGQWKEAAS
MDADGGDDDDQGSDD
VLGFFIIAVLMSAQE
SESEIDSVPKTQSEL
TVTGVAQVKIMTEKE
SGKPSGEMDEVGVQK
GSWAQSALTQPPSVS
LEGMAVFGFVLFLVL
KSVLVVALLVIFQVC
KKGTMFPSNETLNID
TVHVTQPKDGGFCEV
FVVALVLLNVAAAGA
VSIDNWCRRDKKQCK
RHLFQLLSIERLNLY
RGEDLFMCMDIQLVE
RLFLPRVCGTTLHLL
HQISLHVASAGPCET
LSLPIFPGWMEWLSP
LIRSFVFDVMNLLNV
LGALAVLWLGSVALI
PHGHGPSLSVQGLSR
AAGNVGQASGELLQQ
EEAVQMMTEAVEDLT
PATPTWKECPICKER
VMVTNVTSLLKTVKA
ASQAPTAPSVIPPAV
RLDSNNHLYWNALGV
VSFDKACEFAGFQCQ
FVGERCEGDVNECLS
MRPPGPQYTPDMQKQ
SIVTCYCCIARKLCA
SSGRVLGRFRGKGSG
DPNRNWNASFAGKGA
LGSFILVIFYFQSML
WRLNERHYGGLTGLN
ARLAERKFMNPFNMP
RAGRGRGQWLQVLGG
CWALGFYPAEITLTW
SGRPGSPKMEGTGKK
VICLSTTVRNDTLQE
IYSACPRRARGADAA
VVKAISGVHTVRFKN
VLHQLKRLGIVWQDV
VYIELFDQIDENLKQ
YGVRAAWRRLPQAFR
CLWLLGAVLLMDASA
KWKALFEEVPELLTE
PQVTLNVTFKNEIQS
IEQTTALNKRVEAMK
PGDNVGFNVKNVSVK
LLSQENTQIRDLQQE
GPKNNLKKYNLFSVS
KTHMTHHPISDHEAT
WTNVYLDALELGLVI
LGNVLVCWAVWLNSN
ECSSGQHQCDSSTVC
QHAFYQLIHQGTKMI
HKLNDLLKEKQSVER
DKYKAEKSHDELPRT
STSSFFPILAPAVGS
AAFLTQTVCLDDTTV
LLGILVFGIWFAYSR
LKQLEDCLILQTLLH
FLIGLMCGRITKRVT
VTIECTGAEASIQAG
KMEESKAKFENLCKL
AEDRGDKFVLRSAYS
PKVCEEEKKTKTIDS
SASALAVALAFIIKP
PALTVHVTQPKDGGF
SSTSVPTSPEEHRPF
SITSAKVMLEDGRSK
NTVMMLQTARFLMKS
DRIQSSRAFDNMVTS
PPYLPPRPGFFPPPP
RWWELGDPCAWTGQG
LTNNDTHTQEPSAQQ
PGDNVGFNVKNVSVK
EGYFRKWKESNGNLS
FIKVDMRTISFDIPP
LIPSSTFSAHNRREE
VLKGAKPKLMSAISK
KAITISSALQAGTVW
RHGARTSDSDQQAYL
CHESCLDEEVEGQGF
SGASGSRNFSSCSAE
LLKSPENSLLQFQFK
SSPRWTRLPTRWRPS
MDIWGGENLEISFRI
LEGIRICRQGFPNRV
GSVINQTEESPYING
IELERCQQQANEVTE
SFIKVDMRTISFDIP
SLGEIPIVESEIKKE
LNHRCVSAVQRCDGV
KMMKDNNLVRHLDAC
AIAILFAVLLVVLIL
VQLMSFVYNLSDTHL
NERHYGGLTGLNKAE
ENESKRLQKDIWDIQ
SYQTILEQQILSIDR
MLEDFSHELESTQSR
LQACLLGLFALILSG
MGTYGVRAAWRRLPQ
VSFQHFIKTRSLISM
TANLSRRAIADMLRA
GLGNQVEVLKTRGIN
PRDEAIYECVASNNV
SPGCLWLLAVALLPW
YKKDGADFAKWRCVL
RYRGDQDATMSILDI
DSFIKVDMRTISFDI
VSTISCSYESASRSS
TEDWSFNSKFSLHRQ
LDKSPIRYIPQVKTP
LVQDEEPLADITQIV
VRPFGVSLLICGWNE
TDCLSTMASVCRVML
EDIIRECMEITESLS
LEGVQDDLFWLTFEG
TPPASEGSAESMGPD
YYTDTSQKEAFHLEA
ANQPEGRKCKLKPGK
STISCSYESASRSSL
QCCSHPVICSLSTMY
LQRPCLPQKIKKKES
LQQVLMAMSQIPAGG
TLHLLLLGLLLVLLP
NPGSSCIGADPNRNW
