# Supplementary material for: MHCII-peptide presentation: an assessment of the state-of-the-art prediction methods
Source: Front Immunol. 2024 Mar 12;15:1293706. doi: 10.3389/fimmu.2024.1293706 (PMC11027168; doi:10.3389/fimmu.2024.1293706)
Supplement: Supplementary file 1 [file DataSheet_1.zip › Supplementary Data S1/negative_peptides/15_HLA-DPA1_02_01_DPB1_13_01]

ITKGFSEDRLLIAGT
NQLYESYYLNFISAI
SASRVLDAESDQKVN
ANKMAFRYPEPEDKA
APARRPQRSLLLLQL
GLLGEARMLNASIVA
FINRWNPWSTNVPYA
VGIILHYSTLATVLW
SLKKQEGLLKNIQVS
PYSLPTSFSGSFQQP
VSLLDKKSGVINLTE
IQQEVERREPEEHQV
SRRPPEPEKAPPAAP
AERFATLYSTRDRIP
QVKIQGQNKEMLAAA
IITKVANVELYYRAI
RNNTIVNELVRVTSE
GYAPVPPPTSLQPLL
QLSREQGITLRGSAE
NVPGSCKETFNLYYY
PQLLIVLLGLSALLQ
TTLIELLLPKLEEWK
SSIRKALPPAPETKK
AEAHRRVVVEYLRAV
EGASGRPGSPKMEGT
RGHCGPCRFRGFEVM
VGTRYKCSVCPDYDL
GSFQQPAFPAQAAFP
VRPFGVSLLICGWNE
LFVKAGSDGAKIGNC
LFLLGVLGALTEMCE
HEYLVACIKNIFGDM
LQASKQNGTWPREVL
LATLLAAMLALLTQV
WNIGVFICIRCAGIH
TIKADVWSFGVLLME
QAASSDSAQGSDMSL
EDKNAMDVIVKVIKR
EAHVGINGEANLDFL
CWALSFYPAEITLTW
CWALGFYPAEITLTW
TFPLPCVVLYATHQE
ELQKICEEQEQALQE
RVQGAKGFQHQRMTN
SDHEATLRCWALGFY
FASPGCKKWDTCAPE
YVKDHYSNGFCTVYA
PALTVHVTQPKDGGF
ACKELVPSALTIFLL
VIWLNNYLQGWRKTL
YYKFSSKSDVWSFGV
QIAGLEHLRELQPKL
FILSLILEYTWLEAV
TISRKNMSQKLSLLL
LQGSWVELHFSNNGN
QDYSTHWNDLLFCLR
MDVTLLDPTCKAKMN
IALLVVLYKIYDLHK
STNEFYTKGMTPVQD
ETPEEGQQPWLCGES
NSRQVVEQDEEEDEE
GEIMDNLMLEAGDDA
ILCNAVIFVTTVWKL
CMVGVARDSVKRKGD
LWLNEGFATFMEYFS
PGVFVANLTEWKRQN
IACQKLVVVLNKIDL
GNKMIIEEAKRSLHD
LVTFDEELRPLPVSV
PAAGRVVVRRLAVRR
EMHCIDLQKSCIVGG
LFRCSLPDHLPSVGE
ENLNLVCIPTSFQAR
GTKAIVQVFEGTSGI
TGKAANFVHMDTAQK
IRIYRGGFLLIEFLF
SSGRGAGKPATGPTN
QAVPPYASENQTCRD
ASTSINAMAAVTVED
PAEGSKDEPGEQVEL
FHSPALEDADFENKP
YLANDRLLPQRVLEQ
KKHIQDYGSPSQFWE
DKKWNSCVRRRKWIR
LGLGREVGVAAVVLV
YDMGSGSTVCTIVTY
KSVFEIGLCSNRMFC
SEIQFLSEAQDDPQK
AISGVPVLGFFIIAV
NVCMAFAGLTADARI
KEIEQRQKPATETSM
DPGKCQACLQDVTRT
DSRARGKPMELIIGK
PHHPLIAVDYQLTGQ
KKTVSASESEDRLVA
VQSRQNLVAEERLSS
RQVTESVSDSITVLP
SPQCFKTCSEQNGYV
GEQIGQKIRKITDCF
FDNLYGCRESLIDGI
HLENVIKQHIQEAPA
KTHMTHHPISDHEAT
SAYVAYNIHVNGVLH
FETDKNETFLPFGIP
FCDHCGSLLYGLIHQ
ERMGRFHRILEPGLN
GRIGALQLQLSQLHE
AQVKIQGQNKEMLAA
ITPQFLYQFYCLFSQ
NKGEKKDTCTQECSY
RENNKDYFSPELLVL
QAACSNSAQGSDESL
SNFGYNIPLKHLADR
SALYRGPITRTQNPM
WENTYDAADGPSGLS
NDCRDWSDEANCTAI
QTIEDLEVASDPLYV
ALYSTHKERGHSDTM
GSICITQEVLACGRP
QRRALERGLQDEDGY
QYFGCSFDLTKVKDS
TQYFTNRLDMSQNVS
CNTTSECPPPVITRI
AILLVLVFIKKVAKK
YFTSSSVNSSAYTIY
ISTITREVEPEGDGA
SCNLIGSFLADQLPL
PPVQFSLLHSKFHLC
APQNLSTFCLLLLYL
SGEDLYILTGTVPSD
PIRDPKTEQDGHDIE
GMLKEEDDDTERLPS
KTHMTHHPISDHEAT
YKKDGADFAKWRCVL
DCGDNSDESHCEMHQ
YKKDGADFAKWRCVL
RLVPRASPPARPTVA
ELADSKQAETDHLIL
RYCVLGCENFTSGRH
GFGGKRTSDKVKVAV
LCLSEIHKMEEVSGT
PSAPPPQFSGPELAM
PLVMWLQGGPGGSST
QEIQENLLSLEETMK
ESAFGYFITACAVII
PPALSEAGVMLPEQP
GDTATCCAKWNTEDK
SPENSLLQFQFKYGV
AAPQLLIVLLGLSAL
DLRVELLGETSIAEC
TEDSLHVHAQMAENE
KKFSCCVLVFLLFAV
NLNNEWTLDKLRQRL
DLPPKPGTMEEEEED
FKDSPSKGLGPCGWI
TFVMRLTVAEGKTDN
VINRARVECQSHRLT
KMTLGMIWTIILRFA
VSVENLCTVIWTWNP
ALAVALAFIIKPGSG
CDSALRAYVKDHYSN
DNKTFDSSCHFFATK
AFVIVVAVSVIMVIY
KFAHEHEEMKNLEAI
PPRMTVHEGQELALG
GSVVLAYSGGLDTSC
EEGSGCSVRRRPYGC
KPFNRPQGVQPKTGP
KRFTEEATKYFRERV
QNIRVQASQPKEMII
MTKLGSKTALNRRDT
QFNSMEPNKQKNVSE
PQAPGLLPPQSPYPY
RDLELPSQEAPSFQG
LQGWGEVMLMADKVL
SWRKMLSGIAAFLLG
GRFFSSETTAAHSLV
QLMKTERPRPNTFII
SDSSTTEEMEVAVSK
IHPVCAEVFTTLSVT
DSAILDCQFSEFYHT
SKFRYSGRTQAQTRQ
HTLFCGTTVIQTRFY
LARELESREAELRRR
FRHLLLVLQLALLPA
DPLPAAAVGAAAEAE
PFIVLVTVENELSYV
DKFVMRNGSGNWLAD
GKWLLCMLLVLGTAI
EMSTFDIASDAFATF
LKSEEKTPIKKPGDG
LEQQQMQPLCFNCPI
LNLTLHQSAQLSVLL
TLNIVEEKKRAEVGK
DISMMTGFAPDTDDL
IADWYNEKGGMALAL
RMQRERRGKNVVHQL
SAKLWDVREGMCRQT
SNGNKEGASGRPGSP
QDNQGGAPNYYPNSF
EQFTRVGVQVLDRKD
SDSDSSCGWTVISHE
ARAALLLLLPPRLLA
DLQSDAALQVDISDA
MAIAMALTGGIGFIH
TAATGDTTYQEQGQS
QQQQPATGPQPSLGV
LCSHRPAPGRPPTHN
TAFDFENMKRKQNDV
KPSDLGTKLQDPRIM
YEIMQTLHPDASANF
NLEKAGLLKPQTGGR
EIIEMLQSEETSSTS
PMCMQDNQGGAPNYY
TLKIDFVGELNDKMK
EAINFGCFTIKSDVW
RDKELEGLQVKIQRL
QPLQNFLCEGHVLPA
LAAAKCDSMTMTPGP
DINSICQESGMLAVR
GSDGYMLSALTCGMA
LPREWENNKEALLTF
FAKGYGKNNEPLRGY
WPVKWYAPECINYYK
AKVKKALLQKNVECA
ELYKTSQNALDFNTK
EAKTGKLHQEVNLVV
GWIEIVGCADRSCYD
VLRSINPFGNSRLVL
TSLIAFHCKRGVSMG
DGEAFEINGTEDGRI
LLFCLRCTRCDSGEV
GFCFDSSFDVHKKCP
NCKMMIMLGAICAII
EGCLACLTAYTIFLC
VENEAHCDFVKLREM
LFYGPPGCGKTLLAK
GDLTLIYFGGDECSS
MTSPLEKYIYIMGIQ
ARDCTVNGDEPDCVP
FSDKSPNPDVWTSEQ
QSVEQEAEKLGPPPE
SRDGGRGDKSVTIQA
WKEVCFACVDGKEFR
QAAVEVAGDLEVDCY
FKFLVIGSAGTGKSC
LLLFLVLSLVFICFY
EDAKIAILTCPFEPP
TQQVMRNLNPPSSNW
GFPPCLGGPFRFVDL
FVIFYLTFYILCFVG
FGFLFLVFIILVITC
SIASPAVPNKEVTPP
ACEQATECSVRNGSS
RQDERLLLKSHSRTL
VDMRTISFDIPPQEI
LNPSIYVGLRLSSLQ
YLFKYIIIGDTGVGK
TVFPSPSSDLEIPGT
SAKLWDVREGMCRQT
GMGSGSICITQEVLA
TLQKRKVLVTVLELF
RLDLKKKIRQMAQER
NYIGPELDSDEDDDE
LGVSSVPSCYLIYPN
DGGDDDDQGSDDEYS
AEGLALLLPPVTLAA
PALTVHVTQPKDGGF
DLEVREIPPQSRGMY
LTINIDEGGWACLVC
TAVVMKNWKEIVESC
DHAESTYGLYRTHLL
KPQGLYPNYLNPSSG
TATLIIAFTSAGSAV
CEPAFVVGNCLQIAS
AGIIPLAVNFSEERL
DEVTLSAYITIALLE
APHPQQHPQQHPQNQ
GCNGPVVGTRYKCSV
SSWADGLALCALVYR
EGRALAQEWGCPFME
QSIKCVVVGDGAVGK
VRVVEVWWDEYKDYF
RSREKIQKHVSSTSS
SELKIGQIDQLVENL
RNVFSHRLSVYRKYD
LLPRCTFTKEGCHKK
GDTATCCAKWNTEDK
TAKSNCRYEIEWITE
GIDPPRGVLMYGPPG
VWSFGVLLMEVVTYG
WVDDAFWSFLFSLIL
SGELQPRSISVEGSS
DMLASPSTSGQLSQF
AELRRTLWSLVAFPK
IQGMTALPPDIERPY
RLPALTVHVTQPKDG
VRQASVGAGIPYSVP
ASQRNSRDIGSNSGC
TQSALSSSRPTKKEE
SFDIPPQEILTKDSV
DNSEIAGEKKSAQWR
NTSISPGRELWFRKC
INEDIAKRTCEEHQL
ALHEMDTSNGVLLPF
GLSILWFLLFTPCSF
IDWKRVEKDVNKAKR
FGGLQVVINGLNSTE
LLHERGNIEKTFWDL
RNPTFMCLALHCIAN
EPNLQAQMYRLTLRT
KILDATDQESLELKP
KVDMRTISFDIPPQE
AYQMWQNLAKAETKL
LKKFFSCRGIAIAVE
DSLNSSSLLMNGLRN
IEVINHKCDLVNYSY
AFPNTNRWFLTCINQ
PIDLLDRLLIVSTTP
GDSKETRLTLMEEVL
NQPEGRKCKLKPGKQ
YTACAGIRPDRCLPV
GSDAASIRTSAVPSP
ASGNLETKYKVCNYG
ESESSEEEEGEQGDP
PENSLLQFQFKYGVP
FYFVFSLFYGGILWP
LFWLGWLGMLAGAVV
GDVSKGFVDLSDSTQ
QVVTMGLFRTIALFY
VVGCARTVGNIEELA
VSSSKLFSSSTAPHE
VHASISGSSASSTSS
SVSWGILLLAGLCCL
LVPLLLLMCHCGKGA
VSEDEDDDDDDATPP
FPLNILPMVISSIVQ
TVQLSHPADMQLVLR
NANVTKFTKLHCFPL
CTAGNFMECQPESSI
AHMQARFVILRVLLE
AGLLLFIGLGIFFCV
MEETIKDPPTSAVLL
AAIPATRVEVSVSCR
SKTTQKWEMNNIHSV
AVIFINTRRKVDWLT
QDSDEYSNPAPLPLD
TGPSQLELTLQASKQ
PKPGSSAPPRPPRAA
QPRSLDIEVAAYALL
RERERKMRKAKENSE
EVFLCRVAAHPILRR
IMQRKEMETYLKKIP
VPLLELAEGQKQTCV
NTELTGQEELMEISE
GLLGEARMLNASIVA
RLPALTVHVTQPKDG
GTDTVQEEEESPAEG
LLLLMCHCGKGAKGF
QFLRDVDWGEVDYLI
DMWTALLILQALLLP
DHEATLRCWALGFYP
PEDKMRLFLIYYIST
NANFAHFDNFPKSSS
VAGAAVSAGHGLPAK
ILMASVFMVCLALLG
NDAHLVEVNLNNIKN
FLMLLPWPLATLTST
RPFGVSLLICGWNEG
LMVLGKGSFGKVMLS
RVSMEEQRQRQEEEA
SPCCIVTSTYGWTAN
TVGRLWISVARYHIE
RRTYSSQVIYNLTGQ
LALPLTVTLRSPTWM
VGAPGEGNSTGSLYQ
GQHHVSVGGLGDSFY
LKVDAQFGGIDQRKI
LVLGLVSCTFFLAVN
GYPFLGALCFGITGS
ATDPRPCEVENAVES
CREDPNYYSYLEMDL
PPARLPPFTRPPLMS
MLSRWSASFTVTKGK
IFDLKIQERVSKPKI
LVMKINATDADEPNT
PDLASESEVIICLDC
KKLFCRYHDGNRNPK
VTDSLARGSPENLRL
YMFSSNIEPEPKDLT
HPNVICDGCNGPVVG
LISVNGIFVICCLTY
DWGDQYSAECGESSF
FGTYYRMIQTNFIDM
LANTLKRHGVHRGDR
WCDFDNDCGDMSDER
GTCLTVDGHHHKNEE
FQHHDAITGTAKEAV
YLFKYIIIGDTGVGK
QQSISTSVGPSASQR
TLAEQAKLPATEKPV
ALDDNVCMAFAGLTA
RGYLARKAFAKRQQQ
HFPELVKIINDNATY
EQGQKLAKEIGACCY
LQTTQSVEGATGSAV
LLFLVLSLVFICFYI
ELSLVKGSRVTVMEK
PLFLLASVTLPSICS
GTESPVREEPGEDFP
NGPVVGTRYKCSVCP
MTPSKGVLFYGPPGC
VLVPFKVLDLLWIAS
MLGASGDYADFQYLK
EMPNVFGKESKKKEL
LFTVITFPISIWMCI
SEALQREKIFFENHP
SEAHQILSRSNHPKL
MPKDSPQQLELLSGP
DYIRTQIISKKINTK
SMRRHTSKMRYKEDD
KADDICDHTLEQQQM
PKDDKKKKDAGKSAK
QGLGPGSTVLLVVDK
VKIQGQNKEMLAAAC
NEVTVDKWEPLLNNL
GLFISVAFKLLILLL
SAWVREQCPGPGSRC
TAPRTVLLLLSGALA
PDEFLANFSDIHAGE
AGSSLLRGRCRSLSD
QIIIPQNQVNRKSDI
YEEFINSRDNSPSLK
LLDKKSGVINLTEEV
APYALELDYRQNLIQ
AALSAIRANCHQEPS
HFLGIDVHDVGGYPE
LAGVKIAEVDCTAER
