# Supplementary material for: MHCII-peptide presentation: an assessment of the state-of-the-art prediction methods
Source: Front Immunol. 2024 Mar 12;15:1293706. doi: 10.3389/fimmu.2024.1293706 (PMC11027168; doi:10.3389/fimmu.2024.1293706)
Supplement: Supplementary file 1 [file DataSheet_1.zip › Supplementary Data S1/negative_peptides/15_HLA-DPA1_02_01_DPB1_14_01]

SLSPELREGDPSSSQ
TFGSRQIGRGYYVFD
SCKPIWWPEDIPWAN
EIEDPPIPEKPWKVH
DSFIKVDMRTISFDI
EDDLETCATPEHLTD
CRKDVGRPQPGRENF
ALSMLTCSSVLHSGN
FTIADPDDRGMLDMC
GRAALPPAAPLSELH
VSKTKCERTTCHDFL
GGPDGTVPMPMPMPM
ATAADEEEDEYSGGL
VQQLLDDERMLVEPA
MAANMYRVGDYVYFE
KCDKEEKAEKAKIKK
PEYLAPEIILSKGYN
LEAANEGDVRPFIRF
VFTWLACKGQGSMDE
RFVVALVLLNVAAAG
PMPMPMPMPSANTPF
FRNTTIFLKFDGEPC
DPFEKCMQDPDYEQL
PPMMDGAMGYVQPPP
SFIMYATIRTESIRW
LSVTEAVVAGIAKAC
SMLNSARGAPELLRG
PWDDETDMAQLEACV
EPLERLEKLLTKEQL
RSRSKERRRSRSRSR
LPCTDSFIKVDMRTI
YAVFDIVRNYTADYD
MISIQLAARFLFTTG
EQWQMSLGTSEDHQH
LILFLCQMISALEVP
SHIIQRMYGCDVGPD
RPFGVSLLICGWNEG
GRRFDNFSSLSIQWE
SSTGFGNFEEIGPLD
STASSKNASCYFDIE
LVSYGNTFFVVLIVI
KRPKPIRRRCNQHPC
VCKQQCFSKDIVENY
NSMAQAMKGVTKAMG
EVEPSDTIENVKAKI
NQFSLFLVGSGGFGG
SLQSCWAACCQDSAC
GLEWKSSASLVLLNQ
ALALGELGYRAVGVR
FSIKGYSAYDFSDQE
RTGRSIRGFCLPPHC
QNKEMLAAACQMFLG
GLVSRNALGSSFIAA
YTAQMYELFSEVFEW
GETGTLVDMKELGIW
GAMGYVQPPPPPYPG
LRKPKLPEVQQATKA
AANSHQGQMLAQYIE
ANNTFTGMWMRDGDA
TSGDSSRSNLFEDAT
NAGLRFEVVPSKFKE
LMTIVTSLLFLGVCA
LTHQEHRVMLVNSMN
TACTLGREIQVARKG
LPGDNVGFNVKNVSV
SPRYHTVGRAAGLLM
YVNFDFDGAQKKLRE
DMSGEAAMLFSSGVF
DCADPLCCRRGSGLP
VKQLRPLLATYGVTA
ACKLDYDEDASAMLK
GLKYQEGGVESAFHK
GLKRLAKSDPMVQCI
ENFVSEDLGNTSIQL
WGVHFWLRLLELTWA
CGLWALLLCAGGGGG
GGEASVSPEKTSTTS
SDYSDLQRVKQELLE
VHIPEEGAQTGAGLS
FITLFLLSVCYSATV
LGFVGRVAAAPASGA
NGGRCIGRDECWCPA
GTYTVKIVAISEDYP
ALGKKAEDLFQDAYY
VASKEQQLLPQEAST
PPQPMVPLAVENQAG
QRVILLIPKSVNVPS
QVCNVFEPNQNNWLL
VPANALGARGEAVRL
KVYYPKYLSKIVIFD
VCAFVIVVAVSVIMV
GVQDDLFWLTFEGKP
LASLQVLRLTENPWR
LGTALAELRTAAQKA
RTAAQKAQEACGPLE
QILIACSPVSSVRKK
WCYDVEDGQRFCNPG
LHMRQKKRNGSLPDC
ESCLDEEVEGQGFCS
ALLALPAQSCGPGRG
GGAGLPGGRRRRSPG
LEEKAQELGHSQSAL
LTVHVTQPKDGGFCE
DGPSKVKMDCQECPE
TQCALSTSQLVACTK
PRTRKVLKEVRVQDE
QGLGTALKILFSEKL
GVSMGTPKLLRTSEC
HLSGACGVVDEAVLV
IDSGPMPPESVGPVV
YRVSLIKQSAQLTAL
CLLVYSQEETESLNA
VTICSRIGITNYEEY
SMQMSLSLLPPTALV
TEDQLVLVEQNTLMV
ELEELNRLQGELQAV
KGHLECVKHLLAMGA
SEDDVVNKRNRAEAV
MAFAGLTADARIVIN
MHPLVGAPCPRACKE
YQIAVETEQIGQEML
NECASNPCLNQGTCI
EALPGDNVGFNVKNV
DSEVLMMIKTQSSLV
MGSGSTVCTIVTYQM
RVCGTTLHLLLLGLL
ALTVHVTQPKDGGFC
ESGVDIAAGNMLVKK
DLETFNAGSDVGSDS
RPFGVSLLICGWNEG
TQEPLARDPVKLPTT
YMGSHIPESPLQFYV
AIQESQCLLGTFFTC
STFERENDFSETTTS
CVVCEEGFSLHQKSC
NYNVEELLGFLELYN
TQIVDVFMEYNLIQQ
GHVPEPEDYGCSPDE
VGKQNSTMFSLTPEN
FAHREDGPGIPADIK
AHGEPCHFPFLFLDK
GIPPSGPAGELKFEP
GYQIAVETEQIGQEM
EEFEEGPVDVQTSLQ
FLLTFYVISQVFEIK
ELDNSYLPRIVLLMH
SASAPLAAGIIALTL
FVLFLVLWLMHFMAI
VKLGSCKLIEEVMIG
QIMYNGQPITKMACG
STVKATMLGRTNISD
DDQPDLPELLHLEAM
VTSPCCIVTSTYGWT
QNKEMLAAACQMFLG
WTLTNNDTHTQEPSA
VRGGMRAVEFKVVET
KKKTKGPDAASKLPL
ACGEGDKDETQSHYF
RFVVALVLLNVAAAG
ITGSGSVINQTEESP
ASGQFNEDMIPTVGF
MRRMWATQGLAVALA
RMLMGLDLLVFAHDH
AGPSHLDSHDSSQLL
LNLTLHQSAQLSVLL
HQRIALKVELIGCQI
RVMAPRTLILLLSGA
LLLLSGALALTQTWA
PRTLFLLLSGALTLT
NSAQGSDESLITCKA
GNLVPVTTNKRTNVS
YSLQICKAMAYLESI
VAQVKIMTEKELLAV
PGEDVIASERAAALC
HPQPIDPLLKNCIGD
TGTWSGPAPRCELST
HSDAPMETETSFKNE
QPLCFNCPICDKIFP
KHRRRGRGKGASQGE
KTECERLAGTESPVR
LLVLTLLCSLVPICV
LLFTIQSKMRANNQK
KDVMWIGFLTRTVLE
MASPGCLWLLAVALL
QYCFLLITCLLTALE
QNKEMLAAACQMFLG
RSVMNTSNPKNKVGL
GVLSGAATCFYAFVG
RNSWRAVARMGQGMM
QMMTEAVEDLTTTLN
DEVPILGRNLPWQQE
FFPGLGWLLLAELWA
RSIDAIPDNQKFKQL
FVVALVLLNVAAAGA
TRGAPSVFFIYLLCF
WGPCAVPEQFRDMPY
VVQYALANLTGTVVN
LQCFDMDECQDPSSC
MSQKQEEENPAEETG
KTHMTHHPISDHEAT
HLLLKQGKLDEAEDD
SGVLILASELSRLSV
ACFEPANQMVKCDPR
FICSGMGTQWRGMGL
MLAFGSLIASMWILF
IDAAVVYPKPEQLNH
KVVCEQKLRPNIPNR
KFKLPVWETIVCTMR
HGEGTDINFWIQAGV
VAMLGAGAGVGYALL
SKVNIVQSLSAYPLN
RRQPCWPHKSLQPPR
AAATGRLLLLLLVGL
DDDDWDEDWDGPKSS
PPMMDGAMGYVQPPP
VYCLLGDGELSEGSV
YQRCMMAQYNRHDSP
KEQVDAALGAEEMVE
DNEALYDICFRTLKL
IVINRARVECQSHRL
VSEEPLDLLPTLDLR
PSSVCVGEEFQIVLS
THHPISDHEATLRCW
ALTQTWAGSHSMRYF
VTLYYEALCGGCRAF
KYDMMMDVWGGENLE
HKNMIKSFYTASLLI
LVIAVAIATVIVISL
LGSDPICLSESQVSE
RHGYFCFHEAADQKR
MVCLRLPGGSCMAVL
MERALRSRAALRALR
RWRTILLQYCFLLIT
TAPVLDIAWCPHNDN
DSRGKREFDRHSGSD
DCSREETRLSRCLNT
SQEAALRAAPDILIA
EPHGHGPSLSVQGLS
YRSEKSLEELSKLVP
LCLFFYNCYKGYLPR
RMRAGKGKMRNRRRI
EALPGDNVGFNVKNV
AERKFMNPFNMPNLY
KVQEDEFRYRMYQTQ
LAFLTGVLCSYPNPN
ERSLKDMEESIRNLE
IVTGLTCIAVVGIED
TVLDFGVLASIMQSG
QSSLVPALTDFVRSV
RILKEISQANKNEDT
DIDAAWQALRTRYGI
REMDLYEDYQSPFDF
TLAVAVNRTVAHHFP
GLDLGPELESVLEST
RSTKEIPDEISILLL
MRRMWATQGLAVALA
FSWKGCSEGDFCVNP
LAVVGLSLCIAACIP
ATAADEEEDEYSGGL
SSPSPLSIKKCPICK
ELQAIAERLGCTLPQ
LDDELKSVENQMRYA
NMLVKKIQPLAKATS
SDDSDIVTLEPPKLE
IQEYCYDNIHFMKAF
AGVVYWLYMKKSKTA
DSFTPQEKLWQQLRR
GRLRFARKPFCVIDT
LESYHVPELIKDAHL
ASDMISLDRSVNDLR
TLHLLELLASALLAL
ACPEPPPEAPTEDDH
VLEAETQILTDWQDK
SVHLLLKTANEGGSL
LKKIDHAKVRKHQRK
ALGDAQQSVRLDDSF
PPKPQQLPESPSQAP
AVFDIVRNYTADYDK
SDPHNGSAEAGGPTN
YPAFQMFAKGYGKNN
KKDVMWIGFLTRTVL
FFPPEAQNDFPVAMQ
DHEATAMMKAQFMSL
WDLYLMTIIALLLGT
MVVGDVLCLATVLTS
LESAQATFQAHRDKY
HVSVGGLGDSFYEYL
LERNPQSYLYLVKGQ
AGLAVLAVVVIGAVV
DSFYTLKKWVKELKE
GAARPNGPAAGNKIC
FQTSFYFGYMAVFST
AAPQLLIVLLGLSAL
ESLELKPTSRAGIKQ
SQLLICQAFPAVAQC
FGGLVNYFKSKPVET
WCAIAILFAVLLVVL
PNPFSEEDEHPQQRL
FTINSVDMKSLPDWT
PPKIGTPTRPCPLPP
MWLQGGPGGSSTGFG
LLQYCFLLITCLLTA
SYDVFQLEFNDGAYN
VDSVDKDAMNAAIQQ
AKPDGVTATAADEEE
FLAAHGPAFHKGYKH
LEKEVEEYKNFRPDD
ASALLFSSDEEDQWN
SQSPQCFKTCSEQNG
LNFTATVKVTRADGN
RRGILEVWSTQQGPR
PNNEVWPEVESLQDY
GSTQKNAQYVLVFDA
LSPPAGLFTSARGSL
CQDGSDEDPVNCEKK
LKRRGREMFEVTGLH
QLFVRAQELHTFEVT
GAAADSDSSLDEPCR
ACRLRLVKQKLKKAR
TDEGSVSERMLRSQL
VLPALENNKEQIQKI
DEYQFCYQAALEYLG
ITIIGGGDTATCCAK
LCGLGLPRPPMLLAL
LVLAEDEEMNRMHES
LSQNPDLAAQMMLNS
APASGALRRLTPSAS
RWASRWDYILESMPH
TVCTIVTYQMVKTKE
MYPLKPTWWFCAFPY
VDGCWCGDFGWAEAP
AYVYAQKPQMDIHSF
IILLELAILGGLVYY
YVFGGWAWAWWCISD
YIMQSHLTKAAGSRA
AAQPSWLVKDAPWDE
PSFPHHRATLRLSEK
MYNQCMEVGYKKCML
WKSGFSLDNGELRSY
TGLLLLLLAVAVRES
TGTLTQNRMTVAHMW
GKLEDGTEFDSSLPQ
FISLLFLFSSAYSRG
NYGCNGGSTLNALNW
SGYSGMDVTLLDPTC
VGGLGLGLGLALGVK
TGCWSPDGSRLLFTV
TIIGGGDTATCCAKW
FYKTKEIARTEEHQE
PAAANSSGDGGAAGD
HQRAGLPPLGHGWVG
ATECSNGIAAIIVIL
RSRVWAEPCLIDAAK
SVPGARETDYPAGED
CKGVEPKTECERLAG
YPPGGPYPATTSSQY
PLIGLAPCCLWLLGA
MKIFLPVLLAALLGV
EIASFPIYKVLFCAR
VPAQLLGLLLLWLPG
YSCWRTGLLLLLLAV
CGLESGPMALEQNLS
GVDVKFSIEDLKAQP
YAQDRGSPPQLTHVT
QQQLTAMKVLQRNCA
TPGFPSFNHTQFPPS
HLGPAPARRPQRSLL
DQIGNSHVHSTDDPE
WYFVVIQVCNGLVQT
DPYLEVLETMDNKKG
ERSARYQYFVVDPMA
SQPENKPESKPGPVG
GRGMGRGDGFDSRGK
IHTNLKKKFSCCVLV
HLESCSSENGTEYRT
YSVSTLLNQMILTYY
CTVSTPDGAELDVDV
DSLAETFWETTKWTD
HGNLYDLKPLGLNDT
NGQCKNTEGSFRCTC
EDGYMLEGSPQSQCQ
YEAWKQVWSIRVTST
DAPWKKIQQNTFTRW
GQGDVSIGIKCAPGV
FKSQKNFIINMTCRF
AEAFAQLLVQGPPGS
FTLKILNMSQDLMDF
CMAVLTVTLMVLSSP
PVLAWHSARCWCQAW
KLFSSSTAPHETSFG
RLLLLLLPLLWLLVL
EWLWCETWCDDASKK
FPNGTEVPNTRSRGH
VLVVLLVVIVVLAFN
DIHGQYYDLLRLFEY
PATPQAKPDGVTATA
RMKLLLGIALLAYVA
MVCRPVFPCRRRFCP
NSAQGSDESLITCKA
INVEREEWKLDTLCD
SRGFRGQRDGNRRFR
NLTLRWSFSNGTSWR
CKDECCFDANQPEGR
ISWRTGRYRLRCGGT
CQGRNWDPAQLSRTT
SFHLPINSRKCLREE
LRAEARSETSITLSW
KSKNDCDEEFQYCLS
AMLFLENQIQKLEES
LWCQRKTAPYKNVNV
EGSGDDDSFPDDELD
SRHQRTENIKERSLQ
GSAYLYSYVTVGELW
KTVDCNDNQPGAICY
TGMTADSRSQVQRAR
SDNPCSEVYHGPHAN
SPATPQAKPDGVTAT
EFKGSFRIYPLPDDP
ITGDRNSRLAVQLRD
SRIVPTPTSPAIAPP
FSSVAHLARANPFNT
DVFAPVKAHVAELER
IIGLLIFHKPSYFWK
CMAVLTVTLMVLSSP
RALRPPLPPLCFFLL
DFKLEREVWKRLHDE
NSTIRALFPSLGTYD
LAEWGDRSQLTTIVL
KIFLPVLLAALLGVE
AHKTFLKCGALQGLY
SISELGPLELMGREL
NRPMLISLDKQTCTL
LHLQLQSKHDAATCF
SVGAAGLSVTSKVIG
RMTGSEFDFEEMKRK
CECLEERALPEKEPL
GDGIVLCKMINLSVP
VTGWGYIKEDEALPS
KEGGARLGAGGGSPE
SVNLEGIVWQETEDG
LSHYKLSARSFISRH
AGAMLALGLMTCLSV
AAATTTATTTTTSSG
ASSCRLLFCLLISAT
EPIPPSALVKPNAND
GTPGRIKDHIQNGKL
LSTIRLPHVKYICPH
MVYVDIPGAMDLFLN
LMMDGHEVTVVDNFF
FKAVPVPNMTPSGVG
SGSSSRKRHRSRERS
RLLNINPNKTSASGS
FAGGMFALGADAAPE
QNKEMLAAACQMFLG
DGIVLCKMINLSVPD
IGSTQSTPCSSSSTA
QNTQCLLNVEHLSAG
QIRSQVGAGQRAARA
IGAFSVGQASPSIEA
GVPTPTNVTIESYNM
CGWILVAFSFLFTVI
VMRVENDPHFIIYLP
PPPPCPPPPPVSTIS
STALAGPWANICAGK
QVRPRNAGIYRCIGQ
INPNTTHSTGSCRSH
EKSQQLESLQEIKIS
LIIVMCIAIFACVAS
FQCPCSAAWNLPYGL
QIYYLKRFFEVRRVV
SLKLFCDKYNLIFIP
ENCERVPKIAPDVLR
RDFINKQADAYVEKG
LSCGFDAGDCGQDHF
KHTNLTKGDFVTSFY
MIPDLSEYKWIVPDI
PPSPSLGSFDPLAEL
VKALRAFRVLRPLRL
NPQRGSSVDAPPRPC
CIRHEPLAKIILWSE
MRGGAYPPRYFYPFP
DKLSFLYLITGNLEK
LFLSLPVLVVVLSIV
GSYSQAASSQSAQGS
LVSPALRCLEPPHLA
LTVLCAVCLLPGSLA
DEVTLSAYITIALLE
SGNTVLLLILCMQHS
CLLVYSQEETESLNA
YAYLFKYIIIGDTGV
IREGLEKAQRLLKQS
LMAGTFFIAFFLRKF
TFVLSITATTQALAL
MRVPAQLLGLLLLWL
FRTTQVLVGHHIPPH
SDLSDIKGSVLHSRH
SLLAIAIERYITMLK
LTKAVKEGGGLVICP
VVLNQGREIVQTMNS
CRTELDLRPQGLELF
GQICNGRGICECGVC
QTSMDELLKEIQAMS
VKIQGQNKEMLAAAC
TECKNASVSISHNSC
DALGDELLADEDSSY
LCTKCRVPSYDPLKM
FRGHLGDQDFFTMIG
AEYASVDRNKKCRQS
SNKQKKLLKQLKFAE
ANAVSEGVVHEDLRL
IEESLTSEFIHDIDR
DIVNTAAWGGQLELR
FIRLSWIVGQAGIGL
KDVMWIGFLTRTVLE
EAVLNLIAECEWDLG
VSRSGTLTYEAVHQT
VRFDVHDVTLHADAI
EALAKWAEGKTGFPW
KETGIANIAWMVIMG
LTMFRDIAQQLQATC
FGSNIPNMFVDSSCA
EQDSDNANMSTQSPV
CGKGAKGFTPIPGTI
EGWIWRWGWGRRCLG
SWCQSTEASPKRSDG
LYWFFYDGGYINASA
DSSDIEENLSVTPKV
VLAFLGVCLGITLAV
QMSSFYIGLGSRINC
EAEDDFKKVLKSNPS
SEYRQSLHTYLRSKM
TKYCKKWQDEDGKKQ
ESITDSLQMLIKRPS
AGQARDAQDVQASQA
KGTVEGFEPADNKCL
IFSVSSASLVEVHKS
SRQLYVLGHEAMKRL
LSLSEVRECLKLDQD
SLWVRTQLGLPPLLL
ESGPMALEQNLSDLQ
EDVEVGRCVRRFAGV
NGKTIFAYFTGSKDA
GVCTDIGGDFRCRCP
ASGRDERPPWRLGRL
EIFNENFGPDFREEE
ASSLAPGPPPFGLEW
PKKCRQECKKSCPVV
KKAVEKQQPVESSED
AKKGVVKAEKSKKKK
KKWPERLSALDNLLN
EKMAYQEYPNSQNWP
FLLLLLVPLLLLMCH
FGWQQPFSSCEKKSE
PPPATTSTTPVLSSQ
AHATGAGPAGRYDQA
RPQRSLLLLQLLLLV
LQNKSSSCSSPSSSA
PTNAKLEKLDSQQVL
GINGDFFANMVVDAV
LGSLIFCFGIWILID
MWIGFLTRTVLENST
QQQQEGNYLQHVQLD
DSTMPIRRTVNSTRE
DADNASVLSVSSNFE
QKEAGVGLGIGLCSV
EESLTSEFIHDIDRE
QNQGKKAEGAQNQGK
WRKTRSRNPGSSCIG
GTVGTQDVDCDFIDF
VLCIWMSALFLGVGV
TKYCKKWQDEDGKKQ
GNWTWPENSQQTPMC
CGMAVGLIVAFFILS
SYYGYGYWFLEGADV
ENDDLYITWPTSCQK
EPLWVEGAGHNDVEL
LMPHHVEPLERLEKL
IQQLFTSPESSVTAA
RKTAPYKNVNVQNFH
TQASSLELTEISREN
LARAARGTGALLLRG
AAAGPGDPKRKGGPG
SPQSGSILTEETEVK
RCLLEKQLPNGDWPQ
VQYALANLTGTVVNL
KAVLRDFYESMFPIP
ELKWDESKGLLPNNS
KKDERRRKATEGSGS
AQVKIQGQNKEMLAA
GSIFIEMYFIFTSFW
WCVFPNGTEVPNTRS
DPCYADYGVDGSTCS
VAGDLEVDCYRAPCS
LLLASLLLAAALSAS
LALRRSPVPRWLLLL
LGFFIIAVLMSAQES
GDTATCCAKWNTEDK
NHQRVSIFFDYARCS
QVKIQGQNKEMLAAA
YWSISSRHVLLQEEV
LYNITVLAIDKDDRS
MDFEGKTSFGMSVFN
RASTLEAMRDVYIVQ
LTLHQSAQLSVLLTV
NPSWASITYGVFLCI
SLGLLCAELRGGSGG
NVREEPREMPSLPRS
ASPGCLWLLAVALLP
NWDAINKNQVPPPST
GVWLRLRKILFCVLG
FSWWRHSLITVSILA
LPSPVTNGTSPAQLN
REFLRKKLIGKEVCF
PCALENEDICQWNKM
PRKVNLGVGAYRTDD
TPQLPGSSPPPANVS
FGADCKYKFENWGAC
ESVLKKPVVDCVVSV
PFEKCMQDPDYEQLL
RAAEERQRIKEEEKR
LGFFLVTFGFIWGMM
APWPPAPRARACRVL
AREGAKFPIKWTAPE
GCNGPVVGTRYKCSV
LLKENDAFEDGGRQS
GLAVALALSVLPGSR
FRNRGMTALLKVSSC
GNKEGASGRPGSPKM
TTGSPTEFLEEKMAY
AKEAQERELRKREKA
SSTNPFRPQKVCSFL
DAMEVIPSTLAENAG
KSEGAIQVNFTLVRS
VQAFLVSNMLLAEAY
ILQWESPAFAKGNLT
RRKDINTTAQNIMFY
YSDDDDMSWKVRRAA
PQVELFVKAGSDGAK
MFAAERAPDWVDAEE
NQLDRISEECEPWDA
LVLGGIEPSLYKGDI
QKQEEENPAEETGEE
PTTITFLTLFLLSLF
LCEAPPSPLQLPGGN
KTLTSSQACVVCEEG
ALAGAPLPNVTLDGF
SRSQQWLLRNVTLPE
LKGARIAGCLHMTVE
IEDSDQNLKYLGLLA
EDEDLIKWKALFEEV
LLLLLLLAAACAVFL
QDTSCQVHAWPDRRR
THMQAGPLPKPTLWA
FNMLPGGPPDYNTAL
QARLDIYEKLEKELD
LCCRRGSGLPPASRP
LSSSEPQAMCYIETS
LPTRGQTLKDTTSSS
RSKGFGFVCFSSPEE
QPPPQQPPPHQPPPH
IRPSLTGKFAGNPWY
KKENVATTDTLESTT
RTFSASDWGLTHLVV
TAIPQSGSPFPGSVQ
QEWLWCETWCDDASK
GPRRSGAFYLPGLAP
YLMHWPYAFERGDNP
MTTQQIDLQGPGPWG
QALRDAGYEFDICFT
YILFFTVIIYVRLDF
RWMVLRNSWRAVARM
AQSGQQLEWPEAWRQ
DPEWKQLMGQVLAKV
FPVTVQPPHCVPDTY
ILLLLWLIAPSRACT
FLQNHTEGSRPPACP
VALKDFHSEYIVSAS
LLILQALLLPSLADG
NPNTNDLFNAVGDGI
ESPVREEPGEDFPAA
AEQQQREEAGGEAAA
VMNYPHITNLTNLGQ
LDALGDELLADEDSS
AGFAGRYVLQAMKHM
LLTKEQLKIWMGKMQ
CMVFFLIVVIYKKFQ
QQDLEDGRLGLEVGR
TPSNLWGGQGLLGVS
SQSLLKTTQEPLARD
MRAVEFKVVETDPSP
AVLGAVMAVVMCRRK
PGEEQRYTCHVQHEG
TPSPSFQQRHESLRP
QPLCFNCPICDKIFP
AELLVLLAALLATVS
LERCQQQANEVTEIM
IAIVIGSLLVLTMLT
TEVVLIKNVCLPPEM
GLEYLHSQGIVHKDI
PQLLIVLLGLSALLQ
GILFAVFLILLLMYR
MHCASAAMFMVKNGN
KRCEDDKVKLQNNIS
VISDDTFEYMAGSDM
TVLSWDGSVQSGFLT
MAGIELERCQQQANE
GCPGGEATLSQPPPR
ELDLRPQGLELFENT
AANGTEACVCGGAFV
FYTDWVSGGQWNHML
MLEDFSHELESTQSR
AVFSQKTGSSPEDCC
GILSVMLIFAFFQEL
AELVSSLLGLWLLLC
VYATLRFTMLECLSL
LLLLLLRAVLAVPLE
DNDCRDWSDEANCTA
GLLASPDLGLLKLAS
LLTMEDEGNSDMLVV
SSCFNGGTCVDGINS
SSTNPFRPQKVCSFL
KTTSRNLARAMCMKN
VPPAPAASAAPEKPL
ASLGNKLLLKANVTS
PSPCQNGATCTDYLG
FKYIIIGDTGVGKSC
LEVREIPPQSRGMYS
GQEPFLQWLMLLSNE
QKKPENDDDVEIKKQ
FLIGFMIGYLGYCKG
LIKCGEWCIAPIPDK
ELFLQSSYQTEIGQT
PDTTEAVSTASTVAI
EGEVARCKQLICDPS
SAIGNVTGELVYAHY
FMIGYLGYCKGVEPK
GYCKGVEPKTECERL
YFTFAISHEGHVYGF
GTGAPPAPGDFSGEG
MYALFLLASLLGAAL
CHCGKGAKGFTPIPG
GILSVMLIFAFFQEL
CDGYRDCADGSDEEA
LERLEKLLTKEQLKI
SRWSASFTVTKGKSS
KCEQPFFWNIKQMWD
CTFPSRDDLLLFSPS
DMQIMVRLINKFNSS
GCDVGPDGRLLRGYD
LTVTLMVLSSPLALA
LLHRAFVVETQPCMP
GASMDIHGGGFDLRF
KTHMTHHPISDHEAT
ISGVPVLGFFIIAVL
EVLSHISNMSYIGGT
GTEVPNTRSRGHHNC
KNQNGTFKDWANANV
LHQQKEAARRKAREE
PLSDYNVWSMLKPIN
HICIAWTTRDGLWSA
RAHFPLDVQWNDLDY
LKDLALFWRTKGVTA
PKINRTEVYNKLKNC
VNVPTTEVSPTSQKT
FFLIGFMIGYLGYCK
RLPALTVHVTQPKDG
SLDPEAPWPPAPRAR
ITRQVVENMTRAHFP
MLRTQSVACIKHIVD
LTVMRYQLSDDLPSP
TSAELEVQRRHSLVS
YDLCSVCEGKGLHRG
MYALFLLASLLGAAL
MMAGGTQITPLNDNV
VEEWQHRAKEAQDDL
MERHGYRTQKFGKLD
DSGAWVSHVANSVGP
DRLEQSESTNRSMQN
HVASPRYHTVGRAAG
SRLRVTSVSDQNDRV
PPPPPVSTISCSYES
GREMFEVTGLHDVDQ
PWEPGGQEEEEDGEG
LGKKDVMWIGFLTRT
HTRDSEAQRLPDSFK
TTPSTQQVKSSEKTQ
LELTEISRENVPKSG
AIGFPQATGLSVPAV
RLFLSLPVLVVVLSI
ALRDAGYEFDICFTS
PNTNRWFLTCINQPQ
KFKQSTHSIYMFFNT
NGTEVPNTRSRGHHN
SNHIPHGKEQIKRGG
SHAPLALGHYAVAQM
PLRTLRSTSGKSQAP
GAGPAGRYDQATDTI
YADDWMAGAVAPPAR
LLLEYVNGSACTTSD
RWPRLLLLSLLLLGA
GEHFEEMAKESMDSV
SGLGDCVCGQCLCHT
QAVLYNALSAMLAYL
DLMNCLHERARIEKA
EKLKTESERLEQHTQ
LWVKQQRCAVSLEPA
PCGYSDLAALEEEGL
PNTNDLFNAVGDGIV
GKMRNRRRIQRRGPC
LMTCLSVLFGYATTV
SGDLPYDGRLLEEAV
MNTALLQWHPPKELP
CNMINGTSGQMWPPF
GGLVNYFKSKPVETP
QAQAASTPRKARASE
EDTYTQKLSVPSGFS
LARDPVKLPTTAAST
VFLVVYKVYKYDRAC
LLGAVLLMDASARPA
PEPVEANSEESDSVF
EQQQMQPLCFNCPIC
GKIEIKIVRPWAEGT
SPTFQDLLNRTTAGQ
TFDNEDSELNGDYGE
KMTLGMIWTIILRFA
CEDVETAEGVALTVT
LVKKIQPLAKATSRS
PPPPLPAGGAQGSSH
GIMYLNNDTCCNSDC
ITIIGGGDTATCCAK
SPGCLWLLAVALLPW
LNITQVLSHGEGTDI
PDIPTFESLTFKNRT
LPASGWLTTGAPEPP
FVLFLVLWLMHFMAI
PATQTNLGFIHAFVA
SCSQAACSNSAQGSD
ESPVREEPGEDFPAA
DTAQVTNQRVQISVK
TVHVTQPKDGGFCEV
VSVMAVKRQPGAAAL
RQQQLTAMKVLQRNC
GTDTVQEEEESPAEG
GLTSSVCIVAEIIKK
IFLPVLLAALLGVER
GLMWWFWPLCCKVVI
VKNVPCGTSGGVMIY
SFPGGFPGGMPGNFP
LCKVLNSTLITCPSP
LVNRDRTLPLVEEID
FRHRPQEAFREALHM
SDNTIFFTTYANGSC
MEPPDAPAQARGAPR
LLTKEQLKIWMGKMQ
SQEYYTALINVTVQE
PPERLFLPRVCGTTL
KFRYRRVAEGTQVLE
NLLDLLSAQPAPCPL
LRSAEEKVVVCHVVG
PPFPAGGPPARRGGA
DLLLLLLLLPPPGSC
MEPTYQLSRWTPVIK
FGGRGGFRGGRGGGG
MQLTKDQVVCLPVLP
PHGHGPSLSVQGLSR
QLKIWMGKMQKKAVA
VIATANLSRRAIADM
TISVQALQVTWNIIL
QAHVRVSPGQAAPAM
RLIYCLNIIFWYVRL
SPGCLWLLAVALLPW
VWQRPVIDNPNYKGK
LVFEYINNTDFKQLY
GQGLRQPYNATNPGV
ETVPPAPAASAAPEK
LSIVLEGPAPAQGTP
VCFSSPEEATKAVTE
FPQTYSIDINGYILV
GGEVFAECLSDSAIF
GLKTTDMAPSKETEM
KTHYHAMHADCLQEL
KDNTTVTRLLNINPN
TSGNLVPVTTNKRTN
LLQLADALGPSICML
KKKVTNIISFDDEED
TRLPALTVHVTQPKD
FVIMCIFYMPTVNSL
ESPAEGSKDEPGEQV
KPEDIFTNIEADLRA
WTTITIFITLFLLSV
PICKADDICDHTLEQ
WYHSHPGFGCWLSGV
LGKVVSGYRVRNGQW
NRNWNASFAGKGASD
LTKLTLYRTVIQPGI
IFEDRKFADIGNTVK
NMVKTVQTIVHRLKD
LGSFILVIFYFQSML
GRTGTFVVIDAMLDM
SPRIEAASQKRTEVN
KPSDLGTKLQDPRIM
GGDLVLGLGALRRRK
LAVPGANAAPRSALY
WSASFTVTKGKSSTQ
VDWWAFGVLLYEMLA
SCFLYLGSILVDEYG
KGTVEGFEPADNKCL
ATCTDYLGGYSCKCV
VQYALANLTGTVVNL
ATSQGGHLMSDLFNK
LAPYAVFDIVRNYTA
SGQWGQHHVSVGGLG
DLAPALRGLARAFEL
RAAAASAAEAGIATT
MLEARIRILTNNSQT
IETEQKEDKGEDSEP
CLWLLGAVLLMDASA
SYERLALLVDTVGPR
GAGIPYSVPAWSCQM
VQTKRVAAQVDGGAQ
AVVGNSGNLRGSGYG
ALPGDNVGFNVKNVS
DDQNGPKIAVQFGPG
TNASDGLCTRLSRPC
LSLLLKRPWDPAVGV
RLEVEREAEKKREAK
NNGSLSYDHSKDGRW
QDPPEKSIPICTLKN
RLKDLFGKFGPALSV
KIDQISIEELDIIYK
PGPWESCFWVGGLIL
PQLLIVLLGLSALLQ
EISGHTSGIKKALWC
RHGIPNNQKDTVCED
LPALTVHVTQPKDGG
EEQEKQLTTDAARIG
AALIKPFGQCYEFLS
SQAYYQRGSSMVLFS
VYWVLMSNFLFNTGK
GGGGDHKPQGKKTKF
PIRRTVNSTRETPPK
LCTKIQRGTHPAIHD
PYSSGGPRVWYVSNI
PNGTEVPNTRSRGHH
CFDMDECQDPSSCID
SCSVARVGLGLLLLL
LVQLGQPCDCLPPLR
KNGTRAEPPLNASAS
DNCTDLLALGIPSIT
SIWWCDFDNDCGDMS
QEEENPAEETGEEKQ
GMLAGAVVIIVRAPR
REVMERDAKDYADSI
YAYLFKYIIIGDTGV
IQLVLSCFSDRSPLF
ICGAGHCINLPVRYT
ILLGILVFGIWFAYS
VRPTPQNDAITVHFK
QGPSRVAQFLVIYAP
FLVLLTSVTLLSIYS
LLLAALLQLAPAQAP
SKKKPCSETSQIEDT
CLLPGSLALPLPQEA
GKEFNNWFNVTGSDK
LGVSFFILSLILEYT
DCLDGSDEASCPVLT
LSSEAAKRLAECVKQ
AVTCPPPQLAVNLEP
QVLPQCECRCRDQSR
WGDNSNQQHGDKMMS
EDAEATPVSPAMSYL
FRFLLGLLAPFATAF
LRKLFYSADAVCFDV
MYALFLLASLLGAAL
GDGELSEGSVWEAMA
DQSSCTFDNLSPGLE
ALPGDNVGFNVKNVS
TQGKLFFHYNPKLCL
LGYCKGVEPKTECER
ENGLLKMNFTGGDTC
KYSEFRAGVSVYGIV
EPGALGARCWSLYGR
VCEHCDPCTKCEHGI
ICRKYSDASDCHGED
GAKTYPDTDSFNTVA
FKYIIIGDTGVGKSC
LVLMALVVFVGVKYV
DMTLPPETNVILTKD
CLSEACVSVTSSILS
LEWPEAWRQQLVDKH
VGVPAGSNPFREPRS
SLRQRPEPQVTGTVG
ELISLPLANKLTSAS
PRPPMLLALLLATLL
EGVTAIIFCVALSAY
LRGHGTGFCFDSSFD
VSLSEYRQSLHTYLR
GILMTIGFILLLVFG
VMAQSHWPSEPSEAV
SPDGSKILATTPSAV
TTQQIDLQGPGPWGF
LSRVSIMAGSLTGLL
ITFACYAALFCLSAS
LPSSIGQLTNLRTFA
VCLRLPGGSCMAVLT
LWCSTTADYDRDHEW
RWMVLRNSWRAVARM
DVIVLGTGLTECILS
TDEATLDTRKIVEAC
MSWWRNNFWIILAVA
TGGIGFKYVALGDLI
RDSEAQRLPDSFKDS
TLIDLSPVAAILPKI
LALLCLGGADKRLRD
CSSDPFPGLTPRPVP
FSQQIYGVVYGNVTF
CKGVEPKTECERLAG
EIYSGKFCECDNFNC
EEAAVLDDIQDLIYF
TFSNLSPGQYYFKPM
RHSPPDDLGSSFYPE
RKDNTTVTRLLNINP
QAMFLQFLGEGRLED
VKLGSCKLIEEVMIG
CCGSDYKQYVFGGWA
LLLCFTYICLHFSAL
INYGTEFSPVVNSQI
CIVHELTGQSSVLRR
GNDSDGEGESDDPEK
TCFGQGRGRWKCDPV
RKLADLCTGLQGFLI
IFAFFGGVHLLSLCS
PRCTFTKEGCHKKNQ
MPPKDDKKKKDAGKS
EDKMLALSLEDEHLL
SSPKRSGMTAVPQHL
FGFVLFLVLWLMHFM
SGYRALPLGDFDRFQ
YFQIECEAKGNPEPT
EEILNMLTARLPGKP
LPGDNVGFNVKNVSV
YRTLTVALFTLICCP
KKMCILVLVLSVIIL
AAATQCALSTSQLVA
YCPGMGVALRMYPLK
YATNSCKNFSELPLV
VSGDKPCCRLSRRAQ
TPIPGTIEMLHPWNN
TAKDCLLVYSQEETE
LEKGLEANNFAMLGL
RQLLHNFPPDQLTSS
EQGEGSEDEWEQVGP
PSVPFLILVSTLATA
SFCVLLAGLCRGNSV
SPGCLWLLAVALLPW
QRQKPATETSMNTAS
PYLQWVRQVTESVSD
YKKDGADFAKWRCVL
APPTTSNRHRRQIDR
SSVENIQRVAAGVLC
EGRLTKPIVCWCIGT
LEKKKCDEYIPGTTS
TQVRPRNAGIYRCIG
MDGSVKLTDFGFCAQ
NISTSLIAVLIITFC
LALLCLGGADKRLRD
PPVSTISCSYESASR
LSTYSLVWVMAAVVL
LGWRPGWFLDSPDRP
IPELLSPMRDAPCLL
GFILTLNEGVKGKKL
FRNCTFINTVFYNTD
VQYAGLDFEAILLQP
SRQPGENGSIVTCGH
YRQISAVHKETKQFF
GGSSMFGLFVEHGPY
EVVLAKEAGICYASI
IITKVANVELYYRAI
NPRTKALVLELLAAV
MTSKFLLVSFILAAL
ICGCVEGYLLQPDNR
YFLTAIFGYLTFYDN
FVFWRELRDNVITPR
VQDDLFWLTFEGKPL
RRYDSDDDLAWNIAP
EVLYLGYYQSAFDWD
CAFKSKSEKCRDDSD
GGDLTFDPGPRDLVE
RWDYFTEQHAFSCAD
TATLIIAFTSAGSAV
PSPMQLELRMVQSKR
TRIAIVNHDKCKPKK
LFVLAHTDRVSGLLR
EFNVTSPSNCSHLPR
QESQEEEEEEEEEMP
MPVGGLLPLFSSPAG
GFMIGYLGYCKGVEP
GGGDTATCCAKWNTE
TPPERLFLPRVCGTT
LCSLQHLGSSDPRAL
VNCRDALAQEYLMEC
VWRVPRANCSVYESC
AVDMQDMNNPLSHYW
NVSMVEVTDFPFNTS
