# Supplementary material for: MHCII-peptide presentation: an assessment of the state-of-the-art prediction methods
Source: Front Immunol. 2024 Mar 12;15:1293706. doi: 10.3389/fimmu.2024.1293706 (PMC11027168; doi:10.3389/fimmu.2024.1293706)
Supplement: Supplementary file 1 [file DataSheet_1.zip › Supplementary Data S1/negative_peptides/15_HLA-DPA1_02_02_DPB1_05_01]

LAGTESPVREEPGED
IGYCSSHWCCKKEVQ
GPLQSGEESTGTNIG
LGTKLQDPRIMTTLS
KPPRFQRDSQNSKSV
PLLRRLVQEIRYVER
EWKEPPSMRLKARPS
RELEHNAEETYGEND
ALLCLGGADKRLRDN
LLKQGSVQKVYNGLQ
NSTASVSEAERKAQV
IQMPVGHIDIYPNGG
IQGQNKEMLAAACQM
PCLLKTKDWWTYEFC
NWAKGRYTEGAELTE
GKKKKEGDLKSRSSK
PPFPAGGPPARRGGA
DYPHRCEYCKKGFRR
GGWAWAWWCISDTQR
ATNVLDGSSIQIGES
YASQGGTNEQWQMSL
SEDEYNLLSDRHFPD
EEEELPPDPSEETLT
GGEATLSQPPPRGGT
YATNSCKNFSELPLV
LACFAGGMFALGADG
GEEPAPEAEALAAAR
LGSSVAGLRAAAPAS
PDNVNALKDRAEAYL
AHGCCAPDGSCRCDP
SNVSCQASVSRMHAA
AALLCVPAGALTCYG
RAGIKQKGLLLSSSL
DVDSKASLGNKLLLK
RSLLLLSAFCLLEAA
GLASSRTATVHLQAL
DDADLPPPPPLLDLE
CQAAHKLMVAVSEDV
CGVYTPRCGQGLRCY
WSTLPVNEKKLNLAF
CSIAVCQRIQCDIPF
GVISWRRAGHSSDLI
TRMGNTPDSASDNLG
GLTQIETLFKSKDYE
GIQGVPLSRTVRCTC
RAMEALARRILSKPI
SENEEKEAQSQLIKS
AEFMCHMKPSERKPS
HIGETEKRCFIEEIP
LINKFNSSSSSLEEK
SALPSASITSTSAAA
RPDQSAAAAGPGDPK
KEAKEKETLITIMKT
NNTFTGMWMRDGDAC
VKIQGQNKEMLAAAC
SLPPQQPYIAGQQPM
RCHNARQLHASHAPD
AFTTRIYHPNINSNG
LPGDNVGFNVKNVSV
GIPPSGPAGELKFEP
LWAEPGSVISWGNSV
PKDDKKKKDAGKSAK
EKVLEENAQKKRFNQ
WVDLAWAVSYYIRFF
SGFSLSCMVFFLIVV
PATQPPPLLPPSATG
LTSIQVLENSMSITS
DLPWYLRMLGQCTQT
LLPSTATESLAPSNT
GQGTPFSYSVPGQAN
NYWWLRHHPQVLSMK
PRPPMLLALLLATLL
GAQSLVTLWSYNQTC
DGTFSSKAIVEVKVL
GFALFFFFQGLSTWQ
FPGDERRKLIRYVTA
RKPITHWHPLLELPG
DVGRPQPGRENFQNW
IAENAVSNLSFSVSA
VCEDGPVFYPPPKKT
KSKIIKVKVQKKADM
PLGSRPRQPNLIPWA
QHKVLQEDLEQEQVR
LTGGWFFDPHQSTFS
TVNSTRETPPKSKLA
SPLNGCGTRPRWSAL
TVHVTQPKDGGFCEV
QFGMDTVLVEDRMPL
AHAKEDPLLTPVPAS
PSILKGEPATGKRQK
MPHHVEPLERLEKLL
LQTQGLGTALKILFS
RAGPAWLLLAIWVVL
RVTSAHKGPDETLRI
VCMDKEVSIVFIPCG
RMYLNEYVLKPATEG
LGEYNHSVLCYDHAL
ITLGPTYLTTVNSSD
VKKLQLMLRQANDQL
GETGTLVDMKELGIW
RGASKEILSEVERNL
LGLCCVLLTFGSVRA
PGDNVGFNVKNVSVK
LKQRAEQSISEEPGW
NTDMATSEALKISRE
DGDGRYSFLELRVAL
RKRDNTNEIYSGKFC
QTLSGMSASDELDDS
SGSVHSFSNGRAGYS
VLALNGHKKYFCLFK
MAPQNLSTFCLLLLY
VPTGGPTLSMSTENP
GSVFPFLLVLVDLQY
ESSTLIGRYCGYEKP
VTTQATPNNSHTAPP
KWCVSPKGPWTCVGD
NSNSNVIQVDQSGLG
PAPSWNVLPAPLFTT
FPFFDSAYQGFASGN
EVMIGEDKLIHFSGV
VSFSKGLGTETAEFA
PGLYIAVQAVLALAA
LALQGKTGEALKTEE
ATHSPATTSHGNATV
SPFEVKVGTECGNQK
GQEPFLQWLMLLSNE
PYPPNVGEEIQIGHI
HSVLSRKFVEVMTKY
YCKGVEPKTECERLA
FKSDFEENGSMDNVC
VLRKRRDSLSLSTQR
VRKKGSEERRRPHKE
WALGFYPAEITLTWQ
QACCRGYLARKAFAK
CEKTLQQDDCRVVLA
RHEGQEPFLQWLMLL
SSFILPHRPDNEESC
ELTAIVSTWLAVSSK
EELDTVGQGVAVSMG
GVPVLGFFIIAVLMS
WLGWLGMLAGAVVII
DLLWIASALSTGQIR
PQISTEGGISTERNR
LVVVFTMSLNPAWKE
MAGPGPGPGDPDEQY
GAELRHVLATLGEKM
VLGFFIIAVLMSAQE
DAFWSFLFSLILIVI
PSWNVLPAPLFTTPG
SIDNWCRRDKKQCKS
DEDVIQVSKKFLPGM
NRWALWFFKNDKSKT
VKLSCAYSGFSSPRV
RVVGCEGSSKPFFYN
KLGPPPEPPGGLCHG
GSACQCERTTEGCLN
HLVLRLRGGMQIFVK
TIPIVGIVAGLAVLA
MVFKKETEGDVTSVK
PLPDSEREKQEPEQG
SLMTHAMTFTAVSEK
TWRLNERHYGGLTGL
ISNTASYLRLWALSL
KKRMAKYEKAEIKEM
REASENSGTRSRAWL
FPAFVWTLRDFTLEL
PPTAGWGMGIDRVAM
NASLAQVVMKVDVVY
TAGQERFRTITQSYY
FCIPEGNCLGSGVLN
ENTLWASTIVASGTV
WDGQRDRKAEHWKHK
VGIFFPSVTGIMAGS
QGGAFDGTTEGPFNQ
SGFSWLGGSSEEQIA
IGFLTRTVLENSTSY
IFDQSGTYLALGGTD
TSAPLKMLAPSGSPG
EAPQIANPRCESAPG
EKYPTDKEQNSNEED
AFGNPLNTAALFIVL
DEKCDYYFSVDADVV
FLDDPEFADIMLRAE
NLTLHQSAQLSVLLT
VDKAVLLQYSVNNGI
YCKGVEPKTECERLA
GKARLTEGCSFRRKQ
GNRQRPPSGAGSVTP
YLADLTEEDPCSLYL
CWALGFYPAEITLTW
TRNTSSPEAAAEGDS
PEPKFMYGSHYSSPG
LPLSLAACTKQWDVV
GSIGECSVISTIQLA
EDFNMGSSSSSQYTF
ILGNSCDPEEEAPPP
SRWARKAVVLLCASD
LALVAAAAFSGWCVH
LLSGAGRRLWDWVPL
VRMANADARNMGADL
LSVVLLYLVNRAQGG
MAGRGGAARPNGPAA
RTSWLILYLEETEGI
KSTIYRGEMCFFDSE
AGRYHNQTLRYSDGD
QRCGQLVRMAIRAQH
WKALVTKKTNGKGIS
QRAIIRDRAALEKQE
HLEVCSRDFASEVSN
KSKSGVGRCSMLIAS
GTVLLVFSISLWIIA
ICDHTLEQQQMQPLC
GQVAVLELRKPGRLP
YALSGHRSPVTRVIF
QRKLGAQLEARRDDF
YKEQSGPSPLEETRA
PANHSSTRERVANRE
FVKLREMLIRVNMED
YCFLLITCLLTALEA
EGYPGELKVWVTYTL
QNKEMLAAACQMFLG
LLFVALPASGWLTTG
FMPKSTIYRGEMCFF
EEKSDSEKKEDEEGK
QLVDLPTGRSIAFRG
VRCPCCPDKCCCPEA
DHGKRLFVIRPSRFY
WVGQVTEDCSSKWSK
SIVFMGWTTKTFRIA
ERLAGTESPVREEPG
SVWPFEKVADAMKQM
WALGFYPAEITLTWQ
ILDFPAAGSAARRDV
QADPQTVTRLLYGFL
VHTMAAVEALGAKAS
SATTLTTPQEQVDSL
KTHMTHHPISDHEAT
WYYAIVAMVIAGMIY
ENTDPECYWLTNWIE
ASPFLLQYIQEEIPD
CRGYLARKAFAKRQQ
KVVVFFTRNGKIIGK
EDLDEVSSTSSVSQS
HGGSIDSGPMPPESV
IKALYGLLMLLPQSS
ALQFLKEQRVHLENM
RLAGTESPVREEPGE
GIDLSDPKQLAEFAR
TFVYSSSKGTIRLCD
EIREGRGCGPEKDHV
SCSQAACSNSAQGSD
GSHSMRYFYTAVSRP
LRGYYNQSEAGSHTL
KMLISVAMLGAGAGV
LQQQQQQQQQQQQPQ
CSTTADYDRDHEWGF
QGLYPNYLNPSSGQW
EQPGLQPHIKDVLHQ
ETSVERRSDRRRGDD
AYAYCYHGETLLASD
LVMAYGSLVFVLLFI
MAISGVPVLGFFIIA
HPPMIALQPLVTDDP
VGSSVGGLLLLALIT
TCFSSGDLFTAHNFS
VDLQSDGAAAEDIVA
QSAKTRFWKNVRYHM
EGTGMIDEEFTVARL
LQRPWRVPWLPWTIL
WTSDSAGEECDAAEG
LGSSDPRALPTLPTA
TILLQYCFLLITCLL
QTLLLLTVVFGFLYG
EALPGDNVGFNVKNV
VNPEQLASAGFYYVG
MRWRTILLQYCFLLI
KVLQTLGVLLTTCRD
HVESHWKVCPMCSEQ
NYRDEADVLEVDQGF
MQSRHGARTSDSDQQ
WTSDSAGEECDAAEG
MKELLTENHQLKEAM
VMERDAKDYADSIHA
EAKENGTNLTFIGDK
LLLLGLLLPASLTGG
VCNLASLALNMYVTS
LWVLGLCCVLLTFGS
ITYPPAMKNAHAKAS
LVVVLSIVLEGPAPA
SRLMTGEDGYYFTNL
VKDAKIAVYSCPFDG
KIPCNDSKITSAVWG
FFLLAAIQGATLLLF
EEPASKQQKTENGAG
PRAWALLCLGLLLPG
IFNGLFSRLRDFYGE
DTQKAKQFLPFLQRA
GWAPPFCNTPGHGGS
AAEPLTELEESIETV
HLVQFHEPDIYNYSA
TTKVQESLKKQEGLL
LPGDNVGFNVKNVSV
GNGMCSRKQKRIFQT
WRWGWGRRCLGRPGL
QMKLIYQGRLLQDPA
LLRGARLKNTKEIFG
HSTYGAECFPACNPQ
PPPPIMTDGEDADYT
DLHLFGPNQRPAPCY
PQNLLVDPDTAVLKL
SLVGNLAKDLGFGVG
LRGEINKVVNKYIDQ
LILAELLHVCDTAFE
DKMEDIPEECENISS
DKDDTQQILKEHSPD
GKRDGTFLVRESSKQ
ALPGDNVGFNVKNVS
LLLLLAVAVRESWQT
NVISPSDLSDIKGSV
SENSSDSDSSCGWTV
SIMEECGGVHIHFPV
QDGYVWQVTDMNRLH
LHEGAKSETAEELKK
ASICPTDGVKGMDGF
GATIFEEYARKALDF
VVNMLAPYAVFDIVR
FQYTYEYQGNASKLV
CLLGALVLLGLGVLL
STPLLIHCRDGSQQT
TPGFPSFNHTQFPPS
IATTPSKPTCDEKYA
CQNPASPPEEGSPDP
EHVESHWKVCPMCSE
NYTFSLTVVDSDGAT
ASIAAELQFRSLSRH
ETADEGRVDSAMETS
QLAVLLKENDAFEDG
QSRSEDGYEVCSCTS
EEMGGQSSAAQATAS
TIQPPRKAVEEPLNA
CMYTLWWMLRRSLKK
RRRLTCAKCVQSGDF
TTFQRFEVNGIPEER
SLLCRPLSCFLMLLP
NSRDSTCPPNGYFQY
PGDYTKGVEITGFPE
CNKCGQLGVGNYKKR
CPPPPPVSTISCSYE
NFVPRNLFEQFHRAA
DCWLLAAIASLTLND
MRWRTILLQYCFLLI
LAARGYLTGMAGKWH
SSLVFHVENFDHLKA
PIRGLLMALAVMFGT
KYTLGFVVICALLLL
SLIKNLLVALKDFHS
MVSVSTPISEVYESE
DDYCDCKDGSDEPGT
YLARKAFAKRQQQLT
KLEIAKRLALRINAQ
EGTFALDAASGRLYL
YSKYQSVSLLDKKSG
NETWAWKNATLAEQA
TSTSQSLTEPPDEKP
LLHALANKMGLKFQR
EVPQGKGNVLGNSKS
IVFFLIGFMIGYLGY
YQPCVQRAEGYFRKW
KFESIYSNYLQSIED
GLSLDQTHMVERSEC
GTFLTLLLFCLCAFL
NIFQALNVYYNYSGQ
YDESKPFTCLDGSAT
LLPALFLVLLVLGFE
TDTNGSDNSIPMAYL
EGPCEAQLECLDNGD
KGDIEKCLTAIVKCA
IGEFFSASSVTIVDT
FRNTTIFLKFDGEPC
MRRAKLAKEKAEKER
GISSSSVLHGMVFKK
VRQYFIEAHEIQWDY
PPSGPAGELKFEPHI
KKSGVINLTEEVLWV
NAVDSCLQKIFLTVT
LFLWEYGDLHLFGPN
GTDTVQEEEESPAEG
KLKERILQLDLENKT
GGPGGSSTGFGNFEE
TLDMDLVFLFDNSKI
RDGKYDLDFKSPTDP
QAQTERENLRIALRY
NFYALLKSIDSEKEA
LSKMVSEAKLRADEA
ECKYWHYDENLLTSS
RWRTILLQYCFLLIT
RTILLQYCFLLITCL
AQLGRGSFMLGLETH
LKKLLISYISIICVY
PERGDLSCRMHTCFD
PTPTCDSPQMTAPSL
MEESKAKFENLCKLM
ALLTVSTPSWCQSTE
EAINFGCFTIKSDVW
SFNIVDIKPANMEEL
PANVSFVLVPFKVLD
ISGVPVLGFFIIAVL
SGPRGTLLLLPLLLL
LQLTEEDLETNKLDP
TSPCCIVTSTYGWTA
EDHVCTIAKVPFRGA
QDNQGGAPNYYPNSF
PMRDAPCLLKTKDWW
SYAQMVRVLRRTASR
PQGLRTIGVITKLDL
VLDVVYLVYESKHLH
MDGAMGYVQPPPPPY
TNVCGKEDFGDHTSL
YLCIAVAAGAGTGYF
KDVMWIGFLTRTVLE
GRLLLLLLVGLTAPA
ELQESNVRLKLTIVD
SNSAQGSDESLITCK
EPGAATQRGPSGRAP
TDPTCPSLSPGVSQC
ARNGDHCPLGPGRCC
GSGGGRGAGGEENKE
EELSKTVVQVAKNQH
WLKLLAFGFAFLDTE
LGDKNKNCTLSIHPV
AGPGPGPGDPDEQYD
QINQRQESLPHAGPI
ALTVHVTQPKDGGFC
IQEKQNKHCLVTVEK
VKIQGQNKEMLAAAC
PCVQRAEGYFRKWKE
CITIIGGGDTATCCA
RKEDVSGAISHLSLG
NPGFEASPPAQGIPE
ATAGNIPPPPPGCPP
FFILNSIWSHQMYYM
YTLVVLDDISPGKES
RFNPNISWQPIPVHT
IKKVERSREKIQKHV
GGLIKGRFGQARMVT
EVNAADAFDIGSFDE
EAVLVESIPEGLDFP
DHIAGDEDHTDGVVA
LLLLLAVAVRESWQT
FKVYYPKYLSKIVIF
ESEMEDAYHEHQANL
VPCLADGQKELHYLP
FLLSNDVNSVCDGTC
INTLLMDELTVPTVV
GGGDTATCCAKWNTE
TMGSYRCTCKIGFGP
LLLLAAACAVFLACP
EYLLKAWLMSDKTDH
VFIGHVDAGKSTIGG
YAPLTVSVIVQDEGV
WGIVNHAGRRPDSLQ
FLIGFMIGYLGYCKG
LYRGQALHGRHPRPP
LDSESRYPQALVCYQ
VTGYAIPTVCVGLAF
FGYVHGVSGPVVTAC
LSENPRNGEDQICPK
QKAVLSHTFGGPLLK
MSLFLFFFVLFLCLF
ETVLPSLDLSPQQIF
FSSPSREECPKPLSR
WARLSLTVCGDSRMA
NQSYSQAGITETEWT
IGGGDTATCCAKWNT
ALTLAARPAPSPGLG
TLPSTIMNHPTHKSL
YYIMAEEVEWDYCPD
EKLCSVEQDLAMGSD
QVPMVVMPHGGPHSS
SMASFDCEVVPKEPA
RSPHLGPAPARRPQR
EARIRILTNNSQTPI
SVCYSATVTFFKVKW
VLTLAVLFLTGSQAR
ASPGCLWLLAVALLP
LPGGSCMAVLTVTLM
IKWKALFEEVPELLT
DGFISNLTIQRQYFP
VNQKKVYDLNKIAKE
QSRDRSLCHGKGFLE
LAAAGARAGGYETCP
GVRPQPAPFSSLNSS
NQDVINAIEQDYRLP
IHVLQTDRSDSEIIG
VNLEHRDMGGWTALM
LRRVSHQGYSTEAEF
CCPRGFHCSADGRSC
RSPFEVKVGTECGNQ
SSPVQKDHAPLWSKC
THEACPVRALLASWA
GSEVSDKRTCVSLTT
ASIQEETEEVVNSQL
TKAQLAGGVILGVAL
CLPEPVNLQASVTVS
IEGTFIYLRDSTEFF
MSRLDHPFFVKLYFT
SSGGKGGSCSQAACS
KTLLFVRLLTGLYRD
ALIRSVLLQERGGNN
AIGEGMTRKDHADVS
FCCAMETGVRIYNVE
WVFAAIFLLLSLAAS
TQATPNNSHTAPPVT
KYAGSNIVQLLIGNK
PLFGVHLNIGIPSLT
RFCRASADSHGSPRV
VEPKTECERLAGTES
TRTTVRTGLDLKANK
HHVEPLERLEKLLTK
ITLNLPQDVWLYQSV
PTILVKNKKLEKEKE
CMQDNQGGAPNYYPN
VTGEMVEELILSGAD
NMEARLAERKFMNPF
LASRHHSRSTGALYA
SVRVAAAVVRALPRR
CSLLLGNVLVNTSLT
ILLQYCFLLITCLLT
YVRGPNVEAGCLNPH
SFNCTPIEGMLSHQL
GMNDQDLPNWSNENV
VTQVAHSPQGYNTAR
EDGPVFYPPPKKTKH
SLQHLGSSDPRALPT
ANGIKIGPQQSISTS
FKYIIIGDTGVGKSC
GRENNKDYFSPELLV
EAGRLSNISHLNYCE
IRRGRTRPQALLFLC
RSRSRSYSPAHNRER
RRAFHGWNEFDISED
NKTQEQSDVKLPKGK
SSSPSPLSIKKCPIC
DSGPLPETHKFGEGV
LLIALGLLLAAPAQA
ISILLLGVAHFKGQW
LERVYLSRKKVACPV
WCQRKTAPYKNVNVQ
QGIPQLVSNISACQV
NFSQKILKVAACDPV
VRWFRNGQEEKAGVV
VSVSTPISEVYESEK
CCLWLLGAVLLMDAS
SKASLGNKLLLKANV
GLITVIVSLLTPPPT
NRETAPRTIFQRVLD
CINSIWWCDFDNDCG
CCFRNNDHPEITYRL
TFCTEDPENTSISPG
NMRKITKGNVTIKLW
QLDGEGDGPLSNQLS
IKQSAQLTALAAQQQ
CNLREKISKYMDRAE
YFERSIVDLYTGNAE
GQSYLEGCLACLTAY
RAGIIQVLLEAVAIA
VCVSFLVFMIILGVF
APEEVLPFTEGDILE
TSVVGHLSTSLFTFK
PPPGIHYQHLMPPPP
PPMGPPMGIPPGRGT
EVVNMLAPYAVFDIV
NACVPRPCSLLCLPK
TCKAKMNGTHFVLES
LQGGPGGSSTGFGNF
LALALCVPGARGRAL
WELLKEGFLLALTQG
KKNQKLEYKYSKLVM
LKAFLDSLPDVKIVK
QYCFLLITCLLTALE
PLDGGLDKMEDIPEE
ILSVMLIFAFFQELV
PSSFQEQPHGNITFN
FRSNFGYNIPLKHLA
RKSRKTLCIIILILV
TITLDKEMSFSVLLH
VRISGRGFCVKMFYI
QGLNFKFGDILHVIN
LCMDVGFTMSNSIPG
FLCDKDKTSTVAPTI
RAHRVVAELQAGTCF
ARSPAINLMGFNVEE
DVNVAACKENFQRFL
LNLTLHQSAQLSVLL
LAPCCLWLLGAVLLM
PSASLPPAQLLLRAA
WQPHNCQYGVLTKPQ
RTSFQNLIEGFEALL
KRAFPHLVNAGKYST
CDFDNDCGDMSDERN
VAKFAAKGEGQLGPA
LSYKFRLLLLLTLCL
SAGRPKRPHARRALC
FKGCPFHRIIKKFMI
ETDKQEKKEVHKCGF
NKGLIDEITKKNIQL
PSSGQWGQHHVSVGG
FNAGHSDVADNGTLF
LLLTKTGKLFHIDFG
IFAFFQELVIAGIVE
LAFLPPDPTYTLMCD
NKEMLAAACQMFLGK
LLPPLWNRTFSWGFD
LGPGPGPTTPLFLLL
YASSGEHEKCGQYIQ
VTSPCCIVTSTYGWT
LFLSLPVLVVVLSIV
LLALITAVLYKVGFF
ILVVITFAFYKKARS
VEIKKQLSKYESQLS
IVTSLLGYRKYQPNI
SMGSITCIAWKGDTL
GDRVPADLRLFEAVD
VMDPKQMNVAAAVWA
IVPVFLALIPYWTVY
RGLRARVRPLFCALL
QIPSRKQITVHNPST
VDQISSGFFSPKEPD
DSKTPVSTEQASRIH
QKRYPLALNRIAAQE
VPKTVSFASSQQEEV
QLLGVGPTYLLIQLN
DPAAGSQGPLSTTLT
VLGLVSCTFFLAVNG
VLQMEPDNVNALKDR
HFIMQVVCEATQCPD
LHPVEFAALAHYKLV
GSGGFTAPVGGPDGT
NLNMEADPGQYRCNG
ETTPFSPLVATSESV
AILLCSLALGSVTVH
KIPPESTLIFNIDLL
ENLQHTQAEEEAHLL
MRWRTILLQYCFLLI
YNDFINKELILFSNS
LCVAFKEIAPDDYER
MEMQSRHGARTSDSD
MAPLGMLLGLLMAAC
LWVLGLCCVLLTFGS
KSSSMFHIMKHNHYS
ERLAGTESPVREEPG
SFGDPKERVRWRTKQ
ALSVVSSAVPKTWVS
LSRQVRCFSTSVVRP
LGKKDVMWIGFLTRT
RRFCPRPFLVGLVVA
ADAYVEKGILDKEEA
DRGTNHLLFNMLPGG
DAREKVLQTLGVLLT
RPWVLGKVMEKEYCQ
NDLWLNEGFATFMEY
LTNQTGEAGRLSNIS
LGGKLTGTANKASLC
FEHYTRQVVDCQLAD
AGVPHCERDDCSLPL
SHEGGKKKALKQPKK
LMELMTPAACPEPPP
ILKELIKPPTILRSV
WQRAQVPDTVFHHGR
EKAEKAKIKKAIQKG
RRCLGRPGLLGPGPG
SGLTPNDIDVIELHD
SDNGELEDKPPAPPV
SPATQPPPLLPPSAT
LAERKFMNPFNMPNL
LVLAAVFKLETDRSI
QMTYYAQCYQYMLDL
LSFSELCCLFCCPPC
PENIILYGQSIGTVP
DAESQQGGGGNPFHR
LRVFMEEQRQRQEEE
QGKKAEGAQNQGKKA
AAPQLSLSSPNPSDI
RVCSEVLQMEPDNVN
RAGRLPSLVLVVLLV
CQFETAQKKCQEAIN
EEKKRELEHNAEETY
LFTSPESSVTAAPRA
NQEVVIVEEAQSSED
PRVPKTLVLVVAAVL
LICFICPALIYKKIH
MAAAVPQRAWTVEQL
VLMAMSQIPAGGTDC
DFDIAEQNESSDEES
KFSCCVLVFLLFAVI
QLQAAVEVAGDLEVD
SNTEIHKEDLQLGIP
NIPGDFECECPEGYR
HHECLNVTQLLKYYG
NLSREINDCIGGTVL
NLKKKFSCCVLVFLL
MRPLLLLALLGWLLL
NNEICIERCLERGKS
PPWRLGRLLLLMCLL
LYPGLQALDEEYLKV
GLTGATMGSLICFIC
LRKEFSPFGSITSAK
KNFGEDMDDERLKDL
YHRRGGYDVENEEKV
EPSETMGLGAGLGAP
IFVFNKDTGELNVTS
VFPNGTEVPNTRSRG
MGHSSDPNAVMYPTY
EVLQMEPDNVNALKD
ANCEKLSLSTNCIEK
DPHKTPASPVVHIRG
NVVLPTETEVAPAKD
GQGKAKNSPSLGFHG
NFESGKAYKTTWGDG
ASTSPRNQNKPFSVP
IRDRAALEKQEKQLE
CWKDVTVGDFIRLSC
GECEVRQDPRSPSRF
ILHFIKDRILVYHGA
ECERLAGTESPVREE
SAVNVLTEHSEELGE
LQNSADSDISDLISF
LATLLAAMLALLTQV
TVQYWLLLDRIIQQI
SVSVSISSQGGCLEQ
TQQEPALHRVGVYLD
MKWVTFISLLFLFSS
GSLFKGICALRALSN
AAAPASGALRRLTPS
WEFQPSNRTSFQNLI
FLCDKDKTSTVAPTI
CHCRQHMVGRRCEQV
LTKEQLKIWMGKMQK
KVMMEGGRSKGFGFV
LSLLRRAGVTWQHQP
TDWESILQICDLIRQ
KLQQYRQVHLLPGLW
ACCELTLQPLRRFPL
RGGAEYQAVLPEVRK
RKTLCIIILILVIGV
ACRSPMSPPPPPLLL
ADGQPAVQPAKEDLG
EPKTECERLAGTESP
LLLTVVFGFLYGAML
LRPHLDGCRGDILSA
QFGHMDGNDYINTLL
WALGYMLNLTNLIPA
YVNGSACTTSDGRQT
VTAPVCSAIHNPTGR
AMEQIEDEIKGCLDF
PSYFQNVTGCSNYYN
KVGNTQWKKVLIVLN
IHTGDWVRKDSGVGA
AGLARLLLLLGLSAG
MGLRDWLRTVCCCCG
DCRELESSRRLAEIQ
YKWSSADSCNMSGLI
LNNLDEESNKKHPFP
AHLNPAFSLAMCIVG
EPALLQRYRAQTCSA
EKAKELPTLKDNDFI
EFGKIYGPFCECDNF
NGELQPLSENATLTL
DCLLVYSQEETESLN
GSNISGASSDISLDE
IGYLGYCKGVEPKTE
APIPRITWEHREVHL
PPLVLAALVACIIVL
VESGVPQPPDPPVQR
MAPQSLPSSRMAPLG
QYKLKETIQKLSNVL
PCPPPPPVSTISCSY
KHTRLAGEERVFKEE
AFTLQPAAHTGAARS
VKCDPRHGKYMACCM
YESCVDCVLARDPHC
PCSRVGHVFRKQHPY
ICTAYELVLADGSFV
GNYTGIQIPPGAHAP
HPFLVYRECRTWKES
QYILTMVDDMLQENH
ESDALGVRRAAQRRL
IASWLVVTVPTILGL
QYFPNFYALLKSIDS
TELQQQPLCTSVNTI
VRSGRLESREVIECL
PPPPLGASSQPRPGG
QALTLLGACVANCGK
FIYFLAYLCNAQITM
YLGYCKGVEPKTECE
DLTNLILFSLSISVS
VLFNELAFFKLMQDL
VRSSPHGKHGNRNSN
CRCKPNFFCNSTVCE
RRCHCELTWSQLSGK
GQSEQLVPADGILYA
RYKNQKFGFGGKKKG
DTQKAKQFLPFLQRA
TVNIPSSATIGNRAV
IDHNHKDAQTVKAVL
AMLDFRLLSEDIEGF
DMGSGSTVCTIVTYQ
QGEDRKFAPQIRVNL
RFNLETEWKNNYPRL
LIISLLCVYFWLERT
ALLGVIILEGLVISV
WKALFEEVPELLTEA
FTCSGKQESMNSNVS
LERGAPNKEETPATE
KKKFSCCVLVFLLFA
VFDYPQVLQEATFCV
IENLGNLKCLNDHLE
IFLQGLLGVVAFSTL
CWALGFYPAEITLTW
SDNRLLMSLFLFFFV
VTAPRTVLLLLSGAL
AIIESPGGEMEEAEL
AAQSCLCGKFVLRPL
WEHCTKTCGSSGYQL
GDLPSWTRSLNLSYN
EPLERLEKLLTKEQL
YEDYQSPFDFDAGVN
LLISGECLLTATDTV
VPLGDLDLYDGTYIT
KKCNGFRCPNGTCIP
GGGDTATCCAKWNTE
LSKFRIDFSDIMVLG
LFVEHGPYVVTSNMT
GYCKGVEPKTECERL
MALAGGSGTASAEAF
DDGDCQGKPSMGQLA
ATGTAAAAATGRLLL
RVRRQIHATPTPVTA
TIQTPIGSTWNTQRA
TSFQLTEEEALNISD
GVINLTEEVLWVKVN
EANVGKHPKDKTEDE
VLWLLLGSWSLTTAL
REKAELSRKVEELQA
STCTRCTEVKKLFKS
IWVLLDMFLLLYFSE
GDEDHTDGVVACAAG
NEAEIVDVALGILIE
FQTLLLLTVVFGFLY
CWMLVLFVATWSDLG
WVLGLCCVLLTFGSV
EQELRITQSEFDRQA
KFSCCVLVFLLFAVI
MASGRDERPPWRLGR
RLLPALFLVLLVLGF
VNFSEERLKLVTVLG
MASTVVAVGLTIAAA
KNGSEADIDEGLYSR
NSTETLQHVPSDHTN
RRKLLASCLCVTATV
LGVLLLGYGYFWLLV
GLLGILVCNLLKRKG
TPFLCGLLWAFCAPG
ILLCEDGSLRIYMAN
TVPSSVHQSPVSSLQ
VLVESIPEGLDFPNA
VSHHYYDNKLPKHGF
SILCCLRKGESGQSW
DHGYDNSLPSMHPFL
LPEISRFSAEFDFRT
VANWYFGNFLCKAVH
PGDNVGFNVKNVSVK
DNEEHGFCPVGQFIL
PEPESRGVVIVAVIV
WSAIGLSIALHVGFD
EKVKSSDEAVILCKT
CSGSSQAKLFSTSSS
ILLQYCFLLITCLLT
HPRAVNCRKKKCGHT
IFYYIQRFLYTGSQI
PNYDQSKFEEHVESH
RHVIPMNPNTNDLFN
PFEVKVGTECGNQKV
LLLLQLLLLVAAPGS
GGDTATCCAKWNTED
YALLKSIDSEKEAKE
SRLELNLVRLLSRCE
QIKQDLDQLRSIVEK
KGVLFYGPPGCGKTL
FKRELDSITPEVLPG
TILKTSQPLMTTPGT
HVERDFVEAPSQMLE
CPRQRRALERGLQDE
GKELAGTMDGEGTLF
AYIGMLIGTAVGQYA
EDSNLIPKEILWRPK
SLSQNPDLAAQMMLN
MYEHKIFVQGIIWDI
VRCYAFSPPRGLWSK
ADYRAPGPARFDGRP
MGSTVLDQQLGCLWQ
HAKMEANRNACYTGT
PYTIPEEDRHCIREN
DIQRQRFLHCTEKDL
MPKDEAANGLMAAYL
YFAHTALKWIERANM
VIGKCRPFKYSGCGG
VYGTTYQFVLTTEIA
QSWGLENEALIVRCP
LQILDLSGNCPRCYN
KWRVENSWGEDHGHK
NVRRLIAHVIRTLKM
SRGATRPNGPNTGNK
IMQPPLDLKQILPFP
AIFRVDPKHLTVNAV
FSCCVLVFLLFAVIC
TVPPAPAASAAPEKP
EVRCGEETRIIPRVL
QQGLFDVHNEANGIK
GLQACLLGLFALILS
PRPLSSAGRLSQGCR
QVCGGPGRGLCFCGK
TDSFIKVDMRTISFD
EDCDGSKELQQFNYT
AAMYMAGIDGEKEHA
YVLHCQGTEEEKILY
ALLLASLLLAAALSA
ALIINETINTTLTQP
GMQIFVKTLTGKTIT
FGHSTYGAECFPACN
GQGDVSIGIKCAPGV
LKKKFSCCVLVFLLF
LAVAIIVVSVGLGLI
TILLQYCFLLITCLL
IEHISSLIKLSKADV
PNGTEVPNTRSRGHH
LSCMVFFLIVVIYKK
RMPLFEHYTRQVVDC
TALPDRRWGPRILGF
EKGLIPNKSRAEQMA
LARMIKGKVKAGKVD
NWCRRDKKQCKSRFV
RQRPRRRVCWALVAV
ATESVQPMEGQEDEG
LGPLLTACALLPFAQ
FFILSLILEYTWLEA
CMAVLTVTLMVLSSP
SPEKLQQYRQVHLLP
TRRMSPATTGTFLLT
TQEKMTILQTYFRQN
RKLQIGVKKRVDHCP
CCMVVFTMAYIMLCR
VEQDLAMGSDAEGEK
LAVVVIGAVVATVMC
TFRGSVTISVQALQV
LTLHQSAQLSVLLTV
TLPSQDASLPPQQPY
TQNISEINLSPMEIS
AFGGATKAAFDVCKG
CLAEKENLQRTFLLT
VLTMLTCLIIIMQNR
PESSVTAAPRARKYK
DLQETTVVTGLGPDT
AQLHLQLQSKHDAAT
GGFGADRFYLGQWRE
DRALTPQCGSGEDLY
DWCKQPDVGLPKPDL
YVLTIRTPRLCPHPL
EEVQEVEEEEEEIVV
TFPISIWMCIKIIKE
PGSRNLPFFVVFSND
LPALTVHVTQPKDGG
EELVEADEAGSVYAG
IFLLLSLAASWSKAE
RLENFLRSLNSSEPL
RSATLKRQSLDQVTN
VIYLGLNLPHPYPSP
TFSPPYGPRSVYIKP
VESDNENRMEESKAL
LTEPTQPTRNQCCSN
TIGAAFLTQTVCLDD
GNYYYYLPWAHTKPV
QCEENLTPVIGGYPV
DNYGPIILAVHRTPE
EPPMDYEDDFTCLKE
LESLYIEIKRGVTED
FTVGYSRVLGVSDVI
TILLQYCFLLITCLL
KLSNDEIKRAILTMD
RATLRLSEKFILLLI
EGSEEGMYVLRWSCT
AQGLRCLPRQDEEKP
NKEMLAAACQMFLGK
NGFGFAICQLNVVYN
AVSPDGFVCDDFPKP
PCPDGPDSGRQFARS
WRLNERHYGGLTGLN
GVTVAAVVLIVAVFV
FGGLQVVINGLNSTE
ERIEEVTKKGNEAVA
EGAGGELGISLNMCL
TSASDVWSYGIVMWE
IFIKQQENVTLLLSL
QKEQMLLLEKKSAAY
LIYGQYCECDTINCE
TKKYPDYIQIAMPTE
VPLIFPATWLLDTRG
RPDDPTRKTKALLQM
LELDGGRVKLMVNLD
ADGEVAMVTSRQKVE
TYFTNAWCWLDFLIV
TDMNEGQLLGDFEIE
ETWGVNGETGTLVDM
AYYSYKAVKTKNVKE
ETGEPMEAESGDTSS
LKEKYIDAASELIVY
NGHADECNTHTGACL
EMLSYARDDTHYLLY
KPFITYHNELDMNLY
PDNVNALKDRAEAYL
RNDSLWHRSDSAPRN
PGMGVALRMYPLKPT
PPRPPQPPPPGGKPE
SSVCCVFAQTDENRC
SKPVETPPEQNGTLT
NCSANINLTHQPWFQ
NIYAMLGEYNHSVLC
LGSCKLIEEVMIGED
YGCRVEDYDAADDVQ
PVSTISCSYESASRS
CENPETDLHVNPKKQ
LEKLDSQQVLQLCLR
RGTLLLLPLLLLLLL
CTDKHLTEIPGGIPT
ACFFTINRTYLHHHM
AECAYGDCCKDCRFL
TDTLQALLMIIGALT
SSDDADLPPPPPLLD
SRGDFLRHLNSHFNG
QVLSGVFTDVEASLK
EEAGEFLPKGYLALG
IDVLDALAKALGFKY
LSNTVMRLIEKRAFQ
DIVTYGAGVRGSGVK
SLVLVVLLVVIVVLA
YFMPKSTIYRGEMCF
KMTANQVQIPRDRSQ
KPPQRSIDKPFRLCV
LTCFAGGMFALGADA
ISEKGSLDQDRRLFV
FCSADGSDPLWDWNV
KTQVPMVVMPHGGPH
LGFFIIAVLMSAQES
RGCDVTFEWKTKVVC
DFWLKVGAGVGAFTA
LGQEATVGKATGFLK
HTNQVSRMTVDESGQ
PPGPVSPEGRLAAAW
GVVIVAVIVCILVLA
RRLRAGDSVLAPGGD
ISLNMCLLGALVLLG
IICITNAKSDSHVRM
LGILSVMLIFAFFQE
TDQGVVPLSSFIEIY
TIGRKLSDHKLNNTP
SVLYKEYAEDDNIYQ
SHRCNNGNGTFECGV
SGPMALEQNLSDLQL
KRFNTFIHEDIWNIR
ECGHVLYADIKMENG
SYLPQNDDELELKVG
CGREGCGTEFCYHCK
ELKKLLMSNGNKEGA
CLDEEVEGQGFCSGP
MQDNQGGAPNYYPNS
PKDEAANGLMAAYLA
CLNLHKFNEFIQNEL
SANATLTVLETPSLV
TEVPNTRSRGHHNCS
MAATGTAAAAATGRL
RDGYMPRQYSLQNWE
VAEGYVIGSCIKHIP
HITVVEGEPFYLKHC
FQALRQRSHGGIDVK
MIGYLGYCKGVEPKT
LYAKEISTYKKMVED
ANEYPNITRLYSLGK
QYCRAAEELSKLRRA
LIVVTVAFVQEYRSE
EGPGPKGGRGARIVW
ACDELVEEMEHFGQW
GLLTSLFMLFIFTYG
PPDTPPAMKNATSSK
AGVNPSANYHALYRY
LAILLVIFIFTKVFL
GLIVAFFILSYFLSR
DSQDGSSYRRPLEQQ
ILSVMLIFAFFQELV
CGTSGGVMIYIDRIE
DIPELEHGWAQLSSP
QPQVELFVKAGSDGA
DDGTLNREDLSRLVN
PLKDGDCVNRWTKED
SRHFNQSEWDRLEHF
FLLTFYVISQVFEIK
FLGLYEKLSEKHSQN
KVGEVCHITCKPEYA
TKLTLLLMWKDFCFL
WMLASLYNGSVCVWN
LEENNNFSRQAEEKL
KLLLGIALLAYVASV
LTSSVCIVAEIIKKV
GGFGSGIRGRGRGRG
CALLSCTSHKDYPFH
QSDDLWDSFNEVTNQ
TNMIPAEQPLSTPLS
LEARIRILTNNSQTP
KGRVIEILFSWTVWF
LGILSVMLIFAFFQE
EQVVALMEDNIYECY
AGKTGNSMPHPATGK
LCGFVILAACVVACV
ASPGCLWLLAVALLP
SPVAQSQEFSGRSLD
TFLIDLRKAASRNLA
ATTKGKSQSKEPERP
FFACWLPYYIGISID
PVLVVVLSIVLEGPA
ETSDEFEAARKRAKK
LAPCCLWLLGAVLLM
QPRLGEKVYLCNQDE
VTLRCHIDGHPRPTY
ETPAVPPVSEDEDDD
PPEKDGFPSGTPALN
KKPCSETSQIEDTPS
QALQVTWNIILHSTG
AVTVAWKADGSPVKV
YDKFKQSTHSIYMFF
QRAAENHQGTLTEYC
RLHAYDQHLNMILGD
SFSCSMEQLQDLVGK
KWPERLSALDNLLNH
LSIKKCPICKADDIC
HGTLSVEAATVSKWS
LRLGDLDIESQTCAS
LLLLLGTWAPAPGSA
PPGFRGARCELPCPA
QACQDVDECQPSRCH
YDYAVKKPWLAYPHY
FQKGQGTCFYFGELP
LSQVADILFQTAQNA
WSAGRGGAAWPVLLG
CGHCKALAPTWEQLA
SRYLLLLAAGDPREE
NPGAVTVAWKADGSP
KKFSCCVLVFLLFAV
VITGAVVAAVMWRRK
AVVVIGAVVAAVMCR
NDSFRGWAAPGPEPT
VLEYLAFSDSSKWVF
DNGTTRTASTNSIGI
TIPPDCLLCQPQTFG
WALGFYPAEITLTWQ
AVGHEYVAEVEKHSS
YMICFYSLELKWDES
NKEGASGRPGSPKME
ACWTEEKNKEKEKGD
INISHHYCNISDHVG
KKCPLCELMFPPNYD
KICYPLCGFVILAAC
NIMRGCLANQGDLDF
TQEPLARDPVKLPTT
AKKKEEEDDDMKELE
DSGFWRDFGFGMTCQ
LLYWFFYDGGYINAS
RRFYVQALLRAVRCH
RLPALTVHVTQPKDG
RAGRGRGQWLQVLGG
MTIGFILLLVFGSVT
DASLDPEAPWPPAPR
LKVLGITDMFDSSKA
QDVFRNLSHLPTFSS
PEEDTKLKIPLIHRA
FQFRCENGHCIPNRW
YYNGIGVKRDYKQAL
STKKNVFIIGATNRP
DAFTIKTVKENLDQL
RIPAIFSPAFYTSRY
TVIHMTVGGFLPFSA
EQVTKVTVGRLHFSE
FLCDKDKTSTVAPTI
NIQDVSLESLRRAVG
PLFLKLNPMTKHTDL
CKTAVNCSSDFDACL
ELSSVEVDPCGDAQA
LDALGDELLADEDSS
RFNPLCGSAQHWSEW
LCLFFYNCYKGYLPR
LYLSPSGNSSPPGSP
LPALTVHVTQPKDGG
VINLTEEVLWVKVNI
QAYPEVRIVLMSATI
LTHCSDLHHDNHHGH
IKVIGGDDLSTLTGK
TLDEGGSAPLAPSNG
SLGCMLASMIFRREP
KSIGLELQFSIPRLR
LMCFGALIGLCACIC
IVAGLAVLAVVVIGA
GGFGGRGGGRGGFGG
DKLNLYLIMEFLPGG
LKMDWGLFDKNAGEN
FSIINSVVVVFFLSG
KISGVNAKKEMVTSK
RAGHSSDLIISLLFI
GQHAFYQLIHQGTKM
ETLDLPCHSTGIPDA
FAAIFLLLSLAASWS
HQVAYGLHELLKTNA
ADRFLFEMSRINHYQ
IKRYVHQNFSSHYRA
LWLLLLLLAAVAPAR
LLNLFCELTCSPRQS
ELKVCLLGDTGVGKS
FKYIIIGDTGVGKSC
ALRMYPLKPTWWFCA
GDDAYETTLHVKLPV
RYNLKSKSCEDIDEC
VAEAGIGCPFAGVGC
MSNGNKEGASGRPGS
RALWVLGLCCVLLTF
FSSQPSDDESSSDET
TETLQHVPSDHTNET
EDEDYDLATTRLGLE
VPLLLLMCHCGKGAK
GLKDREGYTSFWNDC
KIEEQLTLEKLHEWT
EQCDMRKCSDKEFRC
APGHQRKVVSWIDVY
DAGAASLPTQPTQPS
ALMYLGSLAFLGADT
SGVLAADRERSIHDF
NSTPPYKDLPPKPGS
KKDVMWIGFLTRTVL
RKLADLCTGLQGFLI
SEKVVYRRFTEIYEF
QKMRGVESQGMLLCA
QVKSSEKTQIAVPQP
ELQSIGTNNFLRFQL
WLLLLPLLLGLNAGA
MLYGGRRCGNGYLED
QINQRQESLPHAGPI
KDISVQAIACRSAPV
ELTASHATKVQTHKP
SAGRPKRPHARRALC
GQTIPVFAFLGAMVV
EALPGDNVGFNVKNV
RHGNLYDLKPLGLND
DVMWIGFLTRTVLEN
GVAGSQPVSEKQLAA
IWKEKYSFMENLLQN
VLYKIYDLHKKRSCN
LGALLGTAWARRSQD
SFHLPINSRKCLREE
AYLFKYIIIGDTGVG
SFHLPINSRKCLREE
ERWGSNELPAEEGKT
TRPQALLFLCMILLL
PMPSANTPFSYPLPK
HANALCHFHIAASIN
KCQEAINATCKGVSY
QCAVQLFYSVRNIFH
GMKIDSKTPECRKFL
HTTMYFMCEFDKENM
TLFLLSVCYSATVTF
SIVLALRLRKRFLNF
MFYAPWCSMCKRMMP
MTIGFILLLVFGSVT
GFTTRPSAGTFPELD
MVCLKLPGGSSLAAL
DHTDLAIEYEVSAVP
EPRFSLVDATSLHIE
CFEKVLKAYPNNYET
WHAAALPPLLRPLLP
DGATNSTTANLTVNK
EALPGDNVGFNVKNV
EEYDVIVLGTGLTEC
TMRDQDTGKENEMDW
MELRKGSLESPATDV
VLVAARRNASAVVLY
TLHIEDAAVPGAQEA
EIQWWFEGQGPNDTC
HPNVICDGCNGPVVG
EVTMTMLRWIYTDEL
VTNVTSLLKTVKAVE
ILVAFSFLFTVITFP
SVLHGMVFKKETEGD
AAAPASGALRRLTPS
KDAAKVCREFTEREQ
SIDRVYSLDDIRRYL
PQALYLSNMRKAVKI
GRGSCPLTMPLPFDL
ATCETVDFWLKVGAG
LHPNLTSMTFRGSVT
AAMFMVKNGNGTACI
PMDSSAYSFTAFVGV
LVRGLCKFFEGPVTG
LLLEYVNGSACTTSD
RPGSPKMEGTGKKAV
AVLMIRTPEELDDSD
FMKGNKQEAKCGFSK
QAKLPATEKPVLLSK
SNGLICGGNGVCKCR
LEVEREAEKKREAKQ
WAMGFVKHTRDSDII
GCLSNPCFAGVKCTS
MGINGSAYRVFPYSV
PPKDDKKKKDAGKSA
EQNKGLIDEITKKNI
MEVNINGVQLDLDEA
CKDMSDEVGCVNVTL
YSEYRFPEELTQTFM
ATGRLLLLLLVGLTA
YYQKKSRKKMCILVL
KHRLEVEVHQLQDRL
PSHNVFCSPVSISSA
GFGNFEEIGPLDSDL
AGCTADLLVGRAMTF
ELDPCCEGSTCKLKS
SRQLAPVLGYLGSRQ
IMVIYLLPRCTFTKE
AQLLLRAAPTAVHPV
YGFWPFSKTVEDIPV
QSLVELWGLLDCRRI
TFEKDELGIPLKEKP
LKLLHRGADINYANV
GYSSPQTLADQSSKI
YESDQNKDGKLTKEE
EESMNSPCWQVKWQL
ASGALRRLTPSASLP
DEWDAVMLHSFTLRQ
GLGPVEYLSSGWNLF
SAYQGFASGNLERDA
ILSEFHGCNVNASTY
WLKDTCGANAKQSRD
LEEELKSRRDLEKLV
PRMVLVRNKKVGVIF
KISTSLNPGNPVNNQ
PGDLKNSVEVALNKL
GVPLHCLHGLRGIYS
GAKFPIKWTAPEAIN
LLSIYSINLLLICSK
ELEPKWPKAFWDDWM
GTTQGPLINEKAVEK
PEGEEPEMECLNGGP
ILGKKDVMWIGFLTR
AATLFPLWPAEMRVG
VNAEISVFEVNIRFV
PFEPLASGILLLLWL
RLYHLYEVGEDPVLS
QSLPAISQPPQSSTM
CKIKSCYYLPCFVTS
SMGMLEARIRILTNN
HTQISKYFSERGDAV
YRQVHLLPGLWEQGW
CLHCEKTLQQDDCRV
EKKKCDEYIPGTTSL
GTESPVREEPGEDFP
FHYKTDQGIKNLSVE
YIDRVDEPLSCSYVL
YDYLFKLLLIGDSGV
TVQEHLIEKYMLLPN
DLASRNPTFMGLALH
HPGDLQTQLAVQTKR
IEVVNMLAPYAVFDI
FGYYGDALQQDCRKC
RVSCPFPAPCLFTDI
SCLDEEVEGQGFCSG
SLVDGYFRLTADAHH
PNLESSEETEQINKH
CGWILVAFSFLFTVI
LGRRSSLSRLEPSDL
VVLLQTATLLGVLLL
LGVCAHHIIPTGSVV
SWRRAGHSSDLIISL
PPLIQTAAHPNLEKL
LNVSERPFPPHIQLP
KTSMFVLYLLGFIIW
VIVSLVLLMPGPCDG
KYNDDIRKGIVLLEE
IFYGCLAGIFIGTIQ
KFSCCVLVFLLFAVI
