# Supplementary material for: MHCII-peptide presentation: an assessment of the state-of-the-art prediction methods
Source: Front Immunol. 2024 Mar 12;15:1293706. doi: 10.3389/fimmu.2024.1293706 (PMC11027168; doi:10.3389/fimmu.2024.1293706)
Supplement: Supplementary file 1 [file DataSheet_1.zip › Supplementary Data S1/negative_peptides/15_HLA-DQA1_03_01_DQB1_03_02]

QPGSAAVTSGAYRGD
VQASEHPKIEFYLKN
AATEAQTTQPTGLEA
AAATGRLLLLLLVGL
EVECPLCLVRLPPER
LLCMLLVLGTAIVEA
HLLLTFILFFWAPVP
PLIPEVVELPPSLPR
MAGLPRRIIKETQRL
DYDLCSVCEGKGLHR
PEQDLKLTSEEESQR
VAGLLLLLLLAAACA
VGRVAAAPASGALRR
GLLMALAVMFGTAMA
PPMMDGAMGYVQPPP
KNLTLRCQVEGGAPR
RRDVPRTTQSTSRPK
ITIIGGGDTATCCAK
LSGDWYRRNQIHLFG
THCLNNVGSYQCRCR
EDDAYCTFPSRDDLL
YKKDGADFAKWRCVL
QSLLTRWSPAYSFSS
VVVVALVISVCGLGV
WVCDGDNDCRDWSDE
LANPLPTNYTWYHNG
AGIELERCQQQANEV
RIRKLADLCTGLQGF
GFTLPFYKRMLNKRP
RRGTQIVLLGLVTAA
VAARSTSIIATIGPA
ALPCTLGLGMLLALP
RYIGSEANLLATDSG
DASLDPEAPWPPAPR
DSAGEECDAAEGAEN
MMFVGFLGCYGAIQE
PVHYDSQLDTTLFGK
YSKYQSVSLLDKKSG
TCFGYWLGVSSFIYF
QQTVTLLPAADLDDF
LVVGSFEVVSTLIKL
REVEEEMKKHESNNV
MRALWVLGLCCVLLT
LQACLLGLFALILSG
VGILFAVFLILLLMY
PNGTEVPNTRSRGHH
FVVALVLLNVAAAGA
EKATSEMNTAEDWGL
LWVLGLCCVLLTFGS
CPDYDLCSVCEGKGL
TWKGDEKTRNPTPAV
WALLLLFWLGWLGML
FNAWFGLIVFLCMSL
CLALLCLGGADKRLR
YKSILQEENRRDSWS
ALLLFGLLGVLVAAP
LLLHCTGSLSQLVLT
TGPLSMTTQQSNSQS
GLETIMLFIDGDRID
STPDAVDKYLETPGD
KTHMTHHPISDHEAT
DAFLSQRKCEPKGPL
MLSRWSASFTVTKGK
SVMLIFAFFQELVIA
IWHEWEIANNTFTGM
GILFAVFLILLLMYR
DLALACKLDYDEDAS
KTHMTHHPISDHEAT
EQRQQHEGAQGALDS
EADQPWIVVNTSTLF
NPKSSKQCKDVSRLR
GLLMALAVMFGTAMA
LTLLALLSVNTATNQ
QGNHQIVEMCYQRTK
CGNVFCAGCCHLKLP
MSRGDNCTDLLALGI
QDDVFNEKGWNYILE
TAIYHTCEASNFQCR
KTHMTHHPISDHEAT
TRILGNFLTKKYNHL
RQRPRRRVCWALVAV
SAMKTLRNKMGKWCC
DSSFDVHKKCPLCEL
QEPSVCLQAACPESW
LKCSRLVLALALILV
GALHSAWVTMPWFQH
KTHMTHHPISDHEAT
VQNFLHSVNEWLKRQ
HFLLTHLLLEKLKES
MDTFTVQDSTAMSWW
IGGGDTATCCAKWNT
SEGSAESMGPDSRPD
FSVKRRFSDFLGLHS
SHSLACWGKGASDRT
STLTCMSREFQCEDG
TTADYDRDHEWGFCR
LYVDRMVLLVMGNVI
EEDCPGCPPGHFPCG
SSPSPLSIKKCPICK
IFAFFQELVIAGIVE
ILFAVLLVVLILFLV
TLPKGQLESIVENIR
LDNGDYGEPDYDWTT
HDPSPEEQDREWKEQ
PVKLPTTAASTPDAV
QACCRGYLARKAFAK
WVLGLCCVLLTFGSV
IFSGMFLVFTLAGAL
SPCCIVTSTYGWTAN
MASTSYDYCRVPMED
MRFVVALVLLNVAAA
VLKQVHDTNMRAKGH
PDYDLCSVCEGKGLH
PSQGDSDSDTDSSQE
SKKHLDKYIPYKYVI
AGSPGWVRTRWALLL
VQASEHPKIEFYLKN
TDNTSSLGPPSMPVH
LTVHVTQPKDGGFCE
VYFITKLSRVGRGTA
VMLIFAFFQELVIAG
NLTSMTFRGSVTISV
LGVSFFILSLILEYT
TIIGGGDTATCCAKW
ALAPSMMKIRIIAPP
FNAVGDGIVLCKMIN
CDALNRWLGEQLKQL
EESTYLPLTSMQPTE
WGLWVLLGAVTLLFL
GRGAPFWLWPLPKLA
LIGFMIGYLGYCKGV
TVVFGFLYGAMLYYE
PIQQEVERREPEEHQ
PVVGTRYKCSVCPDY
CSCRPGVGGLRCDRC
PTATACPMKSNEHDD
MGAAIQGGVITGDVK
SESSIHIIGVSLGAH
TPPASEGSAESMGPD
PTSVASDSSNTTVTT
VRFDVHDVTLHADAI
GYRQTPKEDSHSTTG
RDPVKLPTTAASTPD
KMQMLKLDKENALDR
KQYGNEVFLAKLIAQ
FKYIIIGDTGVGKSC
QQASWQVSARFNQYK
TQITLRGADIKSVVF
TCSEKSTNLHDYGML
AAAGSGAGTGGGTAS
ASSRSSSRSRNSSRN
CCRDYPGEECCSEWD
LGILSVMLIFAFFQE
ASDPKPNFTDCNRHT
TDCMERAREVIPRSQ
SNSAQGSDESLITCK
GTLRGYYNQSEAGSH
ADGSDEEACPLLANV
EKEQLALQLAVLLKE
ASQGLKFVGVIPQYH
QRKSRKTLCIIILIL
CGLKLQRRWKRTQSQ
MRFVVALVLLNVAAA
QEGIGGLCRGDLSLS
YFMPKSTIYRGEMCF
GDCTPWSDIECVHKE
SRTGSESSQTGTSTT
ALRMYPLKPTWWFCA
LWVVYILTVALPVFL
LLLHCTGSLSQLVLT
YKKDGADFAKWRCVL
EAAREAEQWRAYLEG
MRFVVALVLLNVAAA
GAPGEGNSTGSLYQC
ALSLILYIFTKLSVD
RANLLVLLTVVAVVA
PGPPMMDGAMGYVQP
DRPEIWEGEPPCLPP
GNDAPAGCLSQAART
CMQDPDYEQLLKVVT
MRFVVALVLLNVAAA
DDDEDFISSTISTTP
GPRRSGAFYLPGLAP
SPQRAGPLAGGVTTF
VIGYVTNINHPCYSL
QNFTVAFDTGSSNLW
KLPGGSSLAALTVTL
GSGYTETYTAANGSE
MRALWVLGLCCVLLT
QDLLQFIFQLIEDNI
QWCAIAILFAVLLVV
PCCTAQCAFKSKSEK
DKTDMNRHHYSLYVH
SPLSIKKCPICKADD
FIPMVVLWLIPVPWL
MASTSYDYCRVPMED
RLDDSFVRGHLREGK
GCLDSAGPWTMSRAL
GAALALLLFGLLGVL
DLFACMQLKVDKEKW
REGAKFPIKWTAPEA
WDPTISWRTGRYRLR
SCPSEVSMPTSEETL
GYLARKAFAKRQQQL
FMPKSTIYRGEMCFF
PRNMVHPNVICDGCN
IWAVVPCIKSFLIEI
GADLCRQDRSCTYYF
FPGGFPGGMPGNFPG
DHEGLGISITGGKEH
RWITAKEDDLNSFNA
TTAGGGGQGPMPRVR
ELEEKIVSLIKNLLV
STAAGGWRHRGPEGR
VNMVDRKSASCGMIM
FMPKSTIYRGEMCFF
CICLFVGSTIFLAGI
TNGTCLLASMGLQLN
PKVRVCYRGEDKTFY
FLDIRLTKDNNLTTG
WTPLLFLTLLLHCTG
EPKTECERLAGTESP
QSAPASTTAVTSSTT
EYQGAEKEWGDGIRG
TVQDSTAMSWWRNNF
SQGYRMPRVENCPDE
LKCSRLVLALALILV
LLVPLLLSLFVLGLF
PNQSQPLPPSSLQRF
FFVLFLCLFFYNCYK
MAVGKHTLEFMMRQS
ACSNSAQGSDESLIT
VAYFGLTTLSASALA
LKKLLMSNGNKEGAS
LAEISYRFQGKKEAD
RSSWVCDGDNDCRDW
SAKLWDVREGMCRQT
ILSLILGYTWLEAVI
VFFLIGFMIGYLGYC
VCDTDQWEFINGWYV
AGLPHTEVPQGKGNV
PLLIALGLLLAAPAQ
GTITVEELKKLLEQW
KVLNKTQENGTCTLI
SFLHIWAVVPCIKSF
SCEPIRLQVPVEAVN
TESPVREEPGEDFPA
YVGIAVSVGSCVVRD
QVPSAQQDAVFELIS
TLPGAGAGIKFYLYP
TGFCFDSSFDVHKKC
GHGTGFCFDSSFDVH
KTHMTHHPISDHEAT
ESRLPFLFTLVALLP
SAGWEPNEENEDERD
SDSAGEECDAAEGAE
SLLDKKSGVINLTEE
TTQEPLARDPVKLPT
WTSDSAGEECDAAEG
VASQAPQSLPAISQP
EEDDDMKELENWAGS
SSDPFPGLTPRPVPS
GRRALLLLLLSFLAP
PSACQCNPHGSYGGT
KKERRETVISKLTTC
SRLGSAIFSSGDDLG
SMTFRGSVTISVQAL
SHDTVLQCHFTCSGK
PPDHYGLPAVCDLFA
YATFLVTWKGDEKTR
NAPRITFGGPSDSTG
KTHMTHHPISDHEAT
CWALGFYPAEITLTW
VVRTWRLNERHYGGL
LDFEQGFLWSFLGPV
SGLALARCGLNPVLY
FFTLCAVLSVFLLQR
SSKLISQQKAFFAKM
YLGYCKGVEPKTECE
SQPRPGGDSSPVVDS
QKLLKCSRLVLALAL
LPFYKRMLNKRPTLK
IGTRNPANNAAIVLQ
NLELKKLLMSNGNKE
ANGTAEAVQIQFGLI
CDGMDDCGDYSDEAN
LCGLLWAFCAPGARA
CVMLIPGMEEQLNKI
APDHTRHLDPGKCQA
LLGLFLFQLLQLLLP
LLSRRFRCGGNKKRR
QGLAVALALSVLPGS
ALGSNVEFMCKVYSD
AAPQLLIVLLGLSAL
APRITFGGPSDSTGS
ALAFIIKPGSGAQTL
HRVPCSCYNLSATND
VVNTSTLFDELELDP
TPKGDDPCLSCTCHG
QFTCFYNSRANISCV
SSRSSSRSRNSSRNS
LLKCSRLVLALALIL
AKVENAARKLEAMTN
NCLLICKDTSRRIGC
WALLLLFWLGWLGML
EPPPEAPTEDDHDEL
LLLVPLLLSLFVLGL
VFSQSCVWYGECGIA
GPQGACSEKVSATRE
MVHPNVICDGCNGPV
KLCYVALDFEQEMVR
PCTDSFIKVDMRTIS
GAVEAAFKCCAAAII
MPKSTIYRGEMCFFD
LIRFFNSFNEATMVL
GGSCSQAACSNSAQG
NKEGASGRPGSPKME
ELDLRPQGLELFENT
PELEGVFPVGFGDSE
MRFVVALVLLNVAAA
VGTRYKCSVCPDYDL
FLLFAVSLCIVLPLS
PIPTSAPVALSSTGK
MTDPTRRFFKVTPPP
RAQHLQSSRHRRALD
TITILCIDLGTDMVP
LQNQPYYMQSSGVSG
LDLVAPILSMFFLMC
GPAPARRPQRSLLLL
MQKLLKCSRLVLALA
TTESVEEVVREVCSE
YDLCSVCEGKGLHRG
ELSKKIAERLGVEMG
LRCQVEGGAPRANLT
CTFPSRDDLLLFSPS
LNLTLHQSAQLSVLL
RILGFWGGCRVWVFA
RPAPALAPAARLLLA
PPTNFLDGIVDFFRQ
RHKVLPRWVWEKVPD
SVGAFNPGMEDILDS
TQIVLLGLVTAALWA
QQHEQALADCRRALE
FGALIGLCACICRSL
GHGTGFCFDSSFDVH
LEARAGRGRGQWLQV
ISFERINDILEHVKH
YKRMLNKRPTLKDLE
PRKKTQEKDDDMLFA
ATLSGKRMQSLSLNK
GPVVGTRYKCSVCPD
SGEVELSPCTTTRNT
ATGLALAWRRLSRDS
DVEKATSEMNTAEDW
GSRHRQASPLVHRRD
PSGEETVERTRKPSL
LLKCSRLVLALALIL
FFLIGFMIGYLGYCK
WVLGLCCVLLTFGSV
LCKMINLSVPDTIDE
NQEPLREEDSDFILT
SAQEDLGDDTGIHVI
SNGNKEGASGRPGSP
YRGLIKYWFHTPPSI
AWPPVGTPPSSESEP
KTHMTHHPISDHEAT
SCSQAACSNSAQGSD
QASWACNLILGAPDS
CWALGFYPAEITLTW
DELYAQKLKYKAISE
VNRCIPQFWRCDGQV
CSQAACSNSAQGSDE
SEAGSHTIQMMYGCD
RFVVALVLLNVAAAG
DIECVHKESGTKHSG
ATGRLLLLLLVGLTA
KTHMTHHPISDHEAT
PFYSCWRTGLLLLLL
MASTSYDYCRVPMED
NQSVPLSCCRETASN
PPMMDGAMGYVQPPP
WWAALLTYVIVLGLY
DTKITLIINWLQEAL
AMPPLTLGIFERSCR
RFVVALVLLNVAAAG
CRMLGGRPRCECAPD
LAAGTDNTSSLGPPS
RRKSSGGKGGSCSQA
RFVVALVLLNVAAAG
QMSAQEDLGDDTGIH
STKPPRYKCGISKAC
SMSQGAVANANSTPP
SVEEVVREVCSEQAE
KTLCIIILILVIGVA
QSTHSIYMFFNTSEL
YKKDGADFAKWRCVL
YLHFAYHKVVEGILD
REKVKSSDEAVILCK
HKAYKDKNKYRFEIM
KCPLCELMFPPNYDQ
LAAVVLLCLVIFLIC
KGVEPKTECERLAGT
SAAMFMVKNGNGTAC
FGISLLFYGLYYGVL
MVGAFLWGGLADRLG
ILLIIIPVLVVQAQR
IDNWCRRDKKQCKSR
AGPLRAPLLLLAILA
VSTRQGMDLSANQDE
DDPDSSMVLLCLLLV
LEARIRILTNNSQTP
NVTTLKDDGDISKQQ
CFKTCSEQNGYVLTL
FADTTVQSDMKHWPF
VQLAIFANMLGVSLF
DGADYPGECQLLRRA
PPIIKQSTIVCHNRV
RNDSGTYLCGAISLA
ALDFEQEMVRAAASS
YGPDGFGTGLTPLHL
AFGLGVLGIIVGIVL
LRGAGTLAAQALRAR
RNMGADLCRQDRSCT
FFFSLSSSLLYFVYV
KTHMTHHPISDHEAT
SAGRPKRPHARRALC
PKSTIYRGEMCFFDS
PGDNVGFNVKNVSVK
HYDSQLDTTLFGKKS
IDNPNYKGKWKPPMI
KTHMTHHPISDHEAT
EWITEYACHRDYLES
RVHWYTCPNGHPCSV
TEGRPDMKTELFSSS
PRPKPAPLTAEIQQK
FHSWRVFVLVCAFPS
AYALLLLLICFNVGS
TPDAVDKYLETPGDE
KEKMCENTEPVETSS
STASTVAIPNILSGT
VVTIIICFTCSCCCL
LKDGHGTAISNASDV
LGAVLLMDASARPAN
EWTRQFPILGAGECA
QSLPAISQPPQSSTM
VKCDPRHGKYMACCM
QCHQSILELFNTSYC
RSGDLPYDGRLLEEA
TFRGSVTISVQALQV
IDNEALYDICFRTLK
CNGPVVGTRYKCSVC
AAWTGGLAAVVLLCL
SYRFQGKKEADQPWI
FEDSESTDTEEEFGN
