# Supplementary material for: MHCII-peptide presentation: an assessment of the state-of-the-art prediction methods
Source: Front Immunol. 2024 Mar 12;15:1293706. doi: 10.3389/fimmu.2024.1293706 (PMC11027168; doi:10.3389/fimmu.2024.1293706)
Supplement: Supplementary file 1 [file DataSheet_1.zip › Supplementary Data S1/negative_peptides/15_HLA-DRB1_01_02]

MPYKRNPMRSERCCS
AGATAGNIPPPPPGC
LSLNNKNPRTKALVL
KKGKKDRDMDELKKE
KDGRISVAGVTSSNV
MLARAARGTGALLLR
TSEQLRQVEELKKKD
SQVVKGGAFDGTMNG
FREPRPMDELVTLEE
SGPNELSTPSSDQDA
SDVWSFGILLWEIFT
FEVTGQETVAQIKAL
WNDVKDPVSIEERAR
KDTVLQRTVDGMQQE
MGVRHPPCSHRLLAV
LEGPPLEAYTIQGQY
LSPVQEVRAAAEEQI
TALAELRTAAQKAQE
DPVVCLDKKPVIIIF
WKTSCGDHLVQLLHC
AKGWAAAVTFHPRAG
GGMRAVEFKVVETDP
LQAAGNVGQASGELL
DNCRRPGGEPSPEGT
ATRYAITVWYFDADE
QVSLESNASMSSNTP
INEKDYHSRRYIDEY
STIGAAFLTQTVCLD
MASRGATRPNGPNTG
ELGIWEPLAVKLQTY
PQSPLCVHIMLSGTV
LASLLSPGSVLVLSA
QQQQPQPPQPPFPAG
RAVQLLLETSADNQH
GSLLGDREEAARPRL
TVDQVEELRRDLRIK
FAEGFHGDSTPFDGE
LTESARIARGKITDL
QVHVTVIGGNLHSPA
NLVCKVSDFGLSRVL
ALDGNMKCAKCPPHS
FANAGFTSFDVVSQM
YNNVLGEYEEYITKL
KRAHGQDLGTAGSCL
HMKQLLLIQERWKRA
VGASIKDPKDLKFIY
CTRCDSGEVELSPCT
DLIKSGILPILVKCL
VRAPLSQLYFCRYCS
PAPKILWSRQLPNGE
TNRKYFTNCKQWYQR
QPPKGVLMYGPPGTG
SIPVLCVLDVESGNI
VRGWRVPGPAEGPAE
SSSSSSSAGEMIEAP
NCTDYQARRLRIRYG
GARGQNALRQILAPV
DVNFSEEEFQKHEGM
RVLHWDLRGPGGGPA
TLDLTLIRARLQEKL
MRTEPLCGASPLLVP
FMPVDMGSLASAWEV
YAYCYHGETLLASDK
YFASLLTVALHGKLE
LSSLGAQVPDAKKAC
LTVTGVAQVKIMTEK
KDGKWERKKFMGTEL
CWMAPEVMEQVRGYD
RQPLQATFRGLRKQV
AGDDLAKLLWLKSPS
SAGRPKRPHARRALC
VDSMPAASSVKKPFG
LEGIRICRQGFPNRV
VSLLLEQNIDVSSQD
EKGRQCEWRSIDGSI
GTLLFYIGGHLVRDN
DLIKWKALFEEVPEL
HSPSKTDGKELAGTM
FDSFLVTVVDSGKLL
PRPPMLLALLLATLL
ISEFLKVAEQVGIDR
HEEIQNVRNHIHSCF
NVAFVLCLDTVGRGS
ILENYQTEKGITVPE
VGVSVVTHPGGCRGH
STNCVEGTARGVVVA
PPQAQAPPRGPGSPA
GEIGFENHETVAYEF
LGDLIILITFGPLAV
SIILEGFKSYAQRTE
RDLKPQNLLINRNGE
ITLQIRRERGRPFFP
GLKRLAKSDPMVQCI
GDNENDSWIFALAIL
YCFLLITCLLTALEA
SPFDGTGGFLAHAYF
LVAVWWRFGILSICM
VAAQAQALAAQAAAA
AKAGLLERVKELQAE
EAPAAGLFLLLLLGT
VTVGGSNGHFELNVF
GLEMYFSVDMEILGK
TEGFSVTLDDLAPDT
SCDGQALPSQDPEVA
MSPELIQQFLQATVS
LAIKQNPLLAEAYSN
IWEPLAVKLQTYKTA
SGEGDYSTRHAACPV
FDQWREWADSKSCCD
CADCHHLCQHCAADL
FQAAKELREYLAQLS
HVKSNGDLSPKGEGE
AIEGAQAFYNGSLTA
PRVACVQVVIIPCGI
KVGEVCHITCKPEYA
NEAVWKHNIIYVSSA
ILATHCTISLALPLL
SDVDLSFNKLSFISL
YWASELILAQQQQHK
GGDTATCCAKWNTED
LTGAITHHGHHTDVV
GKTMADSSYNLEVQN
GPAGRYDQATDTILT
FMATENIIMAMVKAG
VPSQGEISVGESKFF
RDENESPIPCFLAGD
DRVTLEVGKVIQQGR
VVRTWRLNERHYGGL
LPGCFHLLDELPDTV
PACSHGSLRYLRPTN
VVRSLCRASGSRPAW
EDCEPPTAHTTHCKD
SPTPVTPRPPRSLTL
NEGRAAEAEPRALEN
NKICQEVLPKIHEDK
RNRGMTALLKVSSCD
PIIDVISDDTFEYMA
LGLAEQSVLAALSQA
PLDTSSVLYTAVQPN
RLVSHTVPRAPPSPC
YVGKPSLDRPIQAME
LGQTWMESGVSENAV
LLLGRGLIVYLMFLL
FSMPEMRCQKLELLL
RALIAGGGAPEIELA
LIRMKDEELRRMQEM
QEPDFPPPPPDLEQL
CILNGGGIRSPIDER
CKNYDGDVQSDSVAQ
ASGSRPAWAPAALTA
KGSGRETKACQGAPC
PMKRGAQVTFYLILS
EKCAMTALSSKLISQ
NLDAKRDWGHAKDYV
HNERLRKQFGAQANV
TVSDSCFRNLAEDRS
DRDGKEKLEKNSTSL
DSSGMPRHLLMPDNQ
HQHAASTISIDTLVE
STDISTCRGRDGQIC
AATGRLLLLLLVGLT
VYDEYEDGDLSSWIN
VTRNKDVFQCEVRNV
DLEPHMNYTFTVEAR
ACSSLGVSGGTCRET
AVAPGDKPKIQEVKE
MRAWIFFLLCLAGRA
QEGGVESAFHKTSTG
YPSGGEEQAQYCRAA
SFHLPINSRKCLREE
KKVKYPKMTDLSKGV
GDASQQEGCTLGSDP
DGKHVYLVTELMRGG
EKAKNARVKMPEQEY
LGLILTRNMGTGGFL
PTPTKDLHQPSLSPA
VLSVCVLTTILGCIF
DRCSDAAGYPHATHD
KLGEKERSELRKRKL
YGRNEGAWMKDPLAK
LRMYPLKPTWWFCAF
GAVSPQEEEEFRRLA
NDGALYHNNEEKNRL
AAADKIPGLLGVFQK
LIGFMIGYLGYCKGV
LDTTLFGKKSSPLTE
LKADGKGVLPRKLNF
AKLKLEEKNRELEEE
IHCPRLQVLSLSHCE
SFFSTIDWNKLYRRE
QLIQEALIFDNKHTN
GEDGSVQIADFGVSA
VYIKNFGEEVDDESL
VSFMYLTFFLEDDDK
ENPNDNSVLGNLRSL
RQKAQVEQELTTLRL
LKLIDSWMGKGAAKL
QNKLDSFGPINPTLN
SKNVFSTFRTPAVLF
HFPDMEIFLRRFANE
LHPDQMLMEAFFKVE
EFDFEEMKRKKNDIY
ASTISIDTLVEEDTG
APASGALRRLTPSAS
EQKSNRAFACGKVTI
AQKAETAANRICKVL
TFCESAKQDRLKLQN
PPAQLLLRAAPTAVH
AAKVCREFTEREQGE
RRTKKLSDYVGKNEK
SSPAVKYEAAGTLVT
LHSLELHYQAFLRDS
MHFMAIIYTRLHLNK
GLILLFYLVFYGFLA
KMKGKNKLVPRLLGI
ISTGESTHFVAGAPR
TAVSAGPAVIECWFV
RLGNSADALESAKRA
TIKCVVVGDGAVGKT
LEELLHTLQLLEKEP
LENRVAVLENQNKTL
INRKLISSQPYVPVE
HHFVIRKTEELLKKA
RDACLGIIKLAYPET
DNPECRLVKETRICE
AVIKEKIEEKRGVFN
IPVKSPSPSSPAAVN
KRDAYVSRLNAIYQN
KRGHFNRISHGLQGL
RLDFSITKDPAAEAR
MIHTNLKKKFSCCVL
PFANGPDDTPEEILA
MKVIYPAVEGRIKFS
SSLASIQELLSPQEP
KLQLFCFRLRKKNQM
AATGTAAAAATGRLL
KDSLDIEVKQNFIDP
EATPTPFGKDQDWPA
GIVGAQVPLGAGIAL
DASTPKNDISPPGRF
GLNDSGGARIQEGVE
FQLDNPDPQPIVDGE
LDGPTCYCNSSFQLQ
LNDTSLLHDPCLGTF
CVGLMNAHSMGIGGG
LITFGPLAVMFAYAI
TQLTDENQSCCPVCQ
CRTASCSNVTCWLKD
LPIHPMITNVAKQCY
CPASDPKPNFTDCNR
LVCNINKGCGYGCQL
PSNQVVVQTASGDMQ
GVLMYGPPGTGKTLL
THGSYKCLCVEGYAP
SMPPVKVEFSLTDYG
APLLLGVRAQAAGQG
QRISLEIMTLQPRCE
QEMFSGTRAIQHWLT
SPAARDQFLRQMEQI
TCSRASQVECTGARI
SMSQGAVANANSTPP
DTAAYRYLVKAFRAH
ELGKEIEGKYNAGED
ACDNDPDCEDGSDEW
FPRTVRWFHRLRSIE
SEPQDADVTSGNTVY
DGPDCSCGSHGCIEA
TGAPRHRHMGAVFLL
NPLPLSYVTDAPDAT
SEAQRCDGSWDCADG
FEKVCSNDNKTFDSS
SYLSGQLSEKEAALT
TQVQQLLVSITLQSE
PDFADACGLMNNNIE
ELITGLVQLVPQSHM
EEQHGIHCNMTLLFS
NRKYFTNCKQWYQRK
GDCTPWSDIECVHKE
IVNHFYCDDMPLLRL
DHTLHEPMYLFLAML
WTKRFKASGVEGADV
TPASPCSLSGIIIGV
LNRRHIIDNRVHCCF
IYVRLDFSITKDPAA
AFDDGNFSLLIRAVE
ALGVFFGLVFTWLAC
IDNLHFSGLEEWSDW
LRAKDKENENMVAKL
LLGSWQKKVLDVSNS
EFLLAANTCNRVGGL
PMGSTVLDQQLGCLW
LTVHVTQPKDGGFCE
IGFMIGYLGYCKGVE
MSVRALKSCSPELQQ
LEEGTSEGQLCGRSA
GRGQWLQVLGGGFSY
RELSDFPQEFVWEAS
GGFISCHLIGQYPET
IIFTGFLITFLAFTF
PEDLEDLYSRYKKLQ
QRINAGASRKEDFYT
TIKIESPGYLTSPGY
ELLYSIFCLDMQQVT
FNLNAINRCPLPRPW
LNSEYSMAETLVGTP
EVCESPRKPVAKWHS
NFLITVPGGSDGPSG
KVNKANINFLRKLVQ
WPFSSSQTQPAVRTQ
DAGENGLVTCEVPPG
RSLFERRGRVIECDV
GDPGIEGPIGFPGPK
YTCNLHHHYCHLYES
ICALDDNVCMAFAGL
PPAQLLLRAAPTAVH
SSPTEEEQEQGEIGA
AGDADLQVRQDVRNR
CGRITKRVTRELKDR
PGRLRGVRAVRPKVL
PELMGTPDGTCYPPP
LGYVSDHWAQYVSHN
EREQGEVRFSAVALC
LLSYNVQGSGETTYD
LQYGAEETPLAGSYG
TQPCDHTKGLECNFG
IGQRLSNGLARLSSP
EAQNRIKGCHDHLTL
IIGGGDTATCCAKWN
HECASINRIYGFYDE
QSPLLSTIAEFALKE
VPSGAELERQQILQE
TGHLMKLLSGQQEVK
GIRICRQGFPNRVVF
FGTGLTPLHLSDDGE
SEKPSSPSPDLPFTT
SSDIVSLAGPSAGPG
WFRTLSWYFLLCVNY
TDIKHSIKMFELTLD
QDGDVINLGDRQLTV
TPMGMPPPGMRPPPP
FFLYIAYSDESVYGL
LPGDNVGFNVKNVSV
QIGSYFGSEITSVDI
NQTVDLLMQESGCRL
SCLMEALEDKRVRLQ
GLPTDKKKGGPSPGD
IRIQKVVNKKLRERF
WSTMQASLDLGTDKF
KMRFVDHVFDEQVID
AVACCWLLTVVLRCC
PLTRKGFYLAFQDIG
GMWMRDGDACRSRSR
TFSLTVVDSDGATNS
SESENIQKDYVFKLH
NFYCPGSALGRNEGN
AEGYFRKWKESNGNL
GEARAVLKWADGKMI
TFFSSVSLSWFLTLF
YAYLFKYIIIGDTGV
FGLSILWVLLFTPCS
SSYTTYMKEEVDRYR
EEEEESEDESEILEE
LAKKIEPELDGSAQV
QTVCLDDTTVKFEIW
TRPNGPNTGNKICQF
RSLAQHIPGPGGIEG
FYRTIRMMENGIKPV
TKKKLEEEEAEVKRK
FVGTVCSRSHAGGIN
QPALHILTTLQEPHD
CQLLAVTHAGVRLYF
AYSETAKVFSIPFHK
GHQNNQDNCPYISNA
YAYLFKYIIIGDTGV
EEEEGEGEEEEEEGE
EFEDKEMAPEKWYSL
GSGPASEFTFSTPEG
AKICLEIMQRTGAHL
CEHLLASAKDEHLQQ
QETAVTQTYGGNSNG
NNDTKTWACSNVSEN
FCKVHPGAIVFAILA
KMLHVDPHQRLTAAL
RNDSYTLHKILPNKV
KLLKLERIKDYLLME
FREREGRLRAAYNLV
FLKRNENCTLQFEAA
TSRNLARAMCMKNLK
HLGCVPIANAGDFGG
FSKKIFCCLFFITLF
ARDPYCAWSGSSCKH
SRTAQPGRLQTGIPV
GSGDPEEGKMDDEDP
LGRVSSKVFFTLFAL
GKHTLEFMMRQSNST
QCPGSVQNLSKVAFY
SSLGVIEAVAQITVK
NRTERLSDLLDWKYL
EYAERIDNADELLES
RPNQSQPLPPSSLQR
LFSAFKRSREVNSTD
LEEFSIDIVCLAGFM
MPSAIRQSGPRPTLR
EWNGKTSLDWWITDK
SNKKHPFPCPTSYRT
VVITILKVFFPVSEY
TPFFMRKEVMQEVAQ
DLAPPTKKLMMWKET
LGLCCVLLTFGSVRA
NDPRLCIRKFFPKRK
ILISNNQVGSVDPQK
KNWGDNDSIFQDVIE
SAHPKEQGSNTAAEN
LSSHCPDMRARVAMH
SVITETLLEVLPEYL
LLSQLEETRHLYHSS
GNDVIMHFTLNSFPF
RGATRPNGPNTGNKI
ETMFRFFKTLDTDLD
MGVLSNKCGFQLQYQ
RLHEHLKYFVNMKIS
HSMRCRNRLYVIQTL
AKRQQQLTAMKVLQR
NVRFTGVSDFEYTPE
CHCGKGAKGFTPIPG
LLLRYLVVALGYHKA
REVCESPRKPVAKWH
HGDRKPHERKQNLER
MQGPPLLTAAHLLCV
LIEEVMIGEDKLIHF
ATAFMGYVLPWGQMS
AKRQQQLTAMKVLQR
ESPSYDTPSQRVQFI
VDMDELEEKNRSIQA
LLGQLNAEHAEADVR
