# Supplementary material for: MHCII-peptide presentation: an assessment of the state-of-the-art prediction methods
Source: Front Immunol. 2024 Mar 12;15:1293706. doi: 10.3389/fimmu.2024.1293706 (PMC11027168; doi:10.3389/fimmu.2024.1293706)
Supplement: Supplementary file 1 [file DataSheet_1.zip › Supplementary Data S1/negative_peptides/15_HLA-DRB1_03_01]

HPVSFDKACEFAGFQ
ATLGVRVCGMQVYQL
ATSPTATDSTSGDSS
PTSGMSHPPPAARED
LRMHRYRAPGEQDGD
LAAGTDNTSSLGPPS
DCLRSIMRRVNHKDP
YQHFIQQCTDDVRLF
VLGLVLLSVTVQGKV
EKAVEKVTETLLKGA
EGFQQLVASYCPEVV
TSFQNLIEGFEALLK
QSLVVAVQDHGQPPL
AFAKRQQQLTAMKVL
MGNLFGRKKQSRVTE
LNEKPFSVEDTYLLC
EVDEKRQVFHALEDE
TTRLDAPSQIEVKDV
QPTTATFQAFSPDTF
TRNPANNAAIVLQLP
KKYPYVEVNSILGID
AQLPLHRCDIYGKAC
YIIGAVVFVVIILVI
TSMENRCFYNSDGDF
KAVGLCTTLAICLLY
CMCIKTTSGIHPKNI
YTFYPSRLFRAHQFY
VLESHHAALAFQLTT
IIDDKSLIINTNPVE
YWWKNLKMMIILGVI
KKLLMSNGNKEGASG
GGAGDPGLGAAAAPA
SDGFLRCLSLNSGWI
DRILIKLSSTWEGIQ
SWPTHPHRNSKEVKN
CSVASIKTGFQAVTG
AEEIPLKILAHNGLV
FTPYLETNLGQPTIQ
VCGCCYTCASQRNES
LGYILTCPSNLGTGL
MLGVIHKPFSEYTAW
IRICRQGFPNRVVFQ
RVFMNCQSKLSDMPL
AHDLALACKLDYDED
QVLDPKSKWRSKILL
TAQCTHALLKMIYCS
GGSETMKAALDCTTA
YNKDKESKPAQGQFR
HNSDFRNRGMTALLK
IMVLFANQEIPASPF
QYTRPSNVSNIDVST
VHIHFPVEGSGSDTV
PLVTDPETHKSTKAA
LLLGALALTAVMSPC
CTAQGIWKNEQKGEK
LAKRGHFNRISHGLQ
QTLLLLTVVFGFLYG
DNHHGHSPEERIIYG
PAGTPAPPGPATMMP
LEVAWTPGLSGIYPL
SLGVPQFGKGDICDP
HQHVVGFHGFFEDND
RIRKSTYLRLQLLAK
GRGGGRDQNGLSKGG
RVLSKEEYACWLQSH
DHFSAVKLVGPEEAL
FLLLIMLIFLGHYLI
DTTLFGKKSSPLTES
SPSQGPCCTAQCAFK
LLDDFKLVINDLTYH
KDSLHEKFPDAGEDE
DVWNKEDTVQVSTLL
GKMRNRRRIQRRGPC
KLSVPDGFKVSNSSA
SEAAVPPWVDTNDEE
PIPTLRWFKNGQGSN
RNYSRLIPMLKNVVA
VYIRIASLLKTLLKT
TRRDECKWAGKDILK
LSSMNLPGGELRRRS
IIAMSALGVLLGAVC
DYRQVSKGLPRRLAT
QTNLSPELSQTNLSP
QKSMGLPTSDEQKKQ
NGSHVVGSPFKVRVG
LSSWWAKALFVFCGL
MPSGKTARPNITDNK
SWLYRILPSVSHKPF
TLKDDGDISKQQVVL
EEREVLPVGIIAGAT
SPELSEMLEYDRSHK
FTCRGKPIHHFLGTS
VYSDTVQGQLREYRA
FRVDRRDTRLSAEDL
SIEELQDWDGQSPAT
LPKGFYAEGSRGGSQ
MAASLGRQLLRLGGG
YVKDHYSNGFCTVYA
VSVSISSQGGCLEQD
EEWQHRAKEAQDDLV
EVYPEDHSELQSVRT
LCGLLWAFCAPGARA
YAYLFKYIIIGDTGV
IQQGLFDVHNEANGI
LDIRSGDEVHYHVTA
SSQISRLQNIRNTIE
NGPWISTGCEVRPGP
DTYDDRAYSSFGGGR
SVNSAVLRLSPYVNY
CLELTVWDREPLASN
VGPLGEGGAHKVRAG
YRVHTHHLGKVVSGY
EEELARRREARKQEQ
CVTCWWLGLLAAMGA
RPGMTPPCLSTVAPP
EIFKFEEAENSLLHL
DGSPLSPTSAWFGDS
QNEREKFAFCSMKGC
RGMIFVCSATHKTKS
QRWHVPLELQMTRQM
ALSDGVHKIEFEHGT
REMVHADVELMRTNP
LYDCQEEEIPELEID
PDSVKKENKNPVNNL
ASLFLIGMHTTGSME
TDGLREKYTAKAQMC
VQDDYIFFKATSANQ
VHYDSQLDTTLFGKK
PTTGPSLGPSFNPGH
PDHGVPEYPTPFLAF
MLPLCLMVCQWRCLR
MYETTEDCPSIMEQF
IELCVDEAGSKSPIQ
PGPKGPPGPPGKDGL
QRDVDNALRAVGDAS
SPMAQTPPCHLPNIP
ISHVRFWVLQIIFVS
DTIEDKLDTKHYPYI
LAVVGKVTPTPRPTD
RSLSKAVCKPVRCPA
VSNPCRPLQYCIEWA
SSVSWGILLLAGLCC
FAGESKHVVEDLIAQ
VTPHYIWIDFLVQRF
PEAPPLLLAAVLLGL
NYSHHQLNRSSKHSQ
GKTSLDWWITDKCNM
STCDDREFMCQNRQC
SSYDVFQLEFNDGAY
SKTHPCGHPCGGVKN
YNIEFNPPKTVGIDD
ARKAFAKRQQQLTAM
GIQECYDRRREYQLS
DNLICAVKLLKLTGS
RKAKCEPSQFQCTNG
NDYVREFHNMGPPPP
TKYCKKWQDEDGKKQ
GIRICRQGFPNRVVF
INSPLQIDDDFCGQD
EDFNSGLIGPLLICK
GLKKLTELGTVDPKN
VDNLSIDPSSGDIWV
RDETPIIAVMVALSS
LVNNLAEIYGRIERE
YASNSVILHLDVGDE
AAGRLLPLLLLSCCC
GTTFSILSDVHNRLL
AGPSRTVGLFLQGGK
PLARDPVKLPTTAAS
YCNGMTRLLLTKIPF
EVKKGWKEGTKITFP
DATYTALFNVCAESP
HQEHRVMLVNSMNTV
LQCTCEEMNDINAPY
NLFEDATSALVTGQS
SWGILLLAGLCCLVP
EECPVFTPPGGETLD
DSGNYLCHAVEHGFI
VRDDGSAVIWVTFKY
ILWPIQSGILHFCGF
AAATGRLLLLLLVGL
LLEQWNLVIGFLFLT
WREWADSKSCCDYSL
IAAEEVEWDYAPNKN
THYDRAHIAQLCEKA
LIFDNKHTNYTMEHI
DVLHATAYFLSKERI
NLGIPPSRPTPSDMA
TKYCKKWQDEDGKKQ
IAYGRKLGGSQEDQI
SLSSATAGGSFQDTE
LFKLLLIGDSGVGKT
FSERRLKHSLVLHKS
ADKAGKRFDGKLQSE
HVKGLGLDESGLAKQ
TSPRTPPPLTVQDPL
DKVCEHLNLLEKDYF
KNAIKEGDNITLKCL
GATVHDFFNWLSVLV
ATGTGSKAQDTARGK
DVRMTSPSRRPIPCK
HIPFFEDMCKGIKAG
CVDCYKNFVAKKCAG
QTWVKLERIQFVGAC
REIFDRYGEEGLKGS
ARCRGYLVRQEFRSR
KGKMRNRRRIQRRGP
LGKMLETCGDAENQL
GFDIYKVEENRQYRM
KYWWKNLKMMIILGV
IITTPTETCDDINEC
NQMYSHNVVIMNLNN
EAFEINGTEDGRIII
KEAGISKDRILIKLS
RVDLSISEQSTKLKM
GRQGDPGIEGPIGFP
VFTYRPCGCCSYVGR
ARAARGTGALLLRGS
FQNAPKEALAQCVLA
LSDSQLLLEPGDRSH
GRGRGRGRGRGRGRG
AVVRALPRRAGLVSR
EDTIEDKLDTKHYPY
WVKHWVKGGYYYYHN
DQTDSTGGPAFLSKV
MRGPNNATLFTAAEI
MEESKAKFENLCKLM
TNLPIFKLKESCVRR
DVTLRKLDIKVETVN
LLRYAAWTGGLAAVV
QNGERSGARSKQRRP
CHDITDWVVGTRVKS
SIIQFPNTYLEGSVR
AHDLALACKLDYDED
TRALSRAMACRQEPQ
MVKNGNGTACIMANF
GQWGQHHVSVGGLGD
LTTLEEDSKMTRLIS
MRNRRRIQRRGPCII
AAREVMKACRRAFAD
DICKLPKDEGTCRDF
TAAENTGSNERNIYI
SAKGFDFKTCNVLVA
VDWNAWLYSPGLPPI
YDTERIGVDLIMKTC
KAITSLKYMLLCKIM
DADHEGKGSPLKMPK
HFAKGLREVIEKNRP
DLVADLTLQEVRVVL
PKANKEILDEAYVMA
CAPGKWCFKGHCIWK
GDVKGEGTRKNNMEI
GIRICRQGFPNRVVF
HHCVPTLDGPTCYCN
LHSVMVHLQQENKKL
PPDITEEEMRKLFEK
MGEDEKPAAKENSEG
CVDCYKNFVAKKCAG
ELDELLEAIEQGGEE
MRALWVLGLCCVLLT
GKRRGGRRRSRSPDR
WPDHKRECKCLKSCK
ASESSSEEKDDYEIF
MEEERNFTTEQVTAM
SCGTQARQGDPSTGP
HLSFLQNAAKLYATV
GSEILFSYFQDLVIT
MRTISFDIPPQEILT
YSPPPEEAMPFEAEQ
GAANASAQQPRTPIL
HAVSENGASVEDPMN
LSEVERNLQDAMQVC
QMSAQEDLGDDTGIH
TNRKYFTNCKQWYQR
LRWTVALLLAAAGTA
KNLALMAYISVGSQP
QCPLTPPRGLQVSIQ
RNATRYSVQLMSFVY
QWEQVRIHPGTRAPA
CTPQQSRTEKTMATW
LPVNIYCKAMGTLLN
AERIDNADELLESFL
WLYRILPSVSHKPFE
KGKMRNRRRIQRRGP
TTEGPFNQGYGEGAK
SLINGGQRYYGRKML
KPDTVGSALNDSPVG
HFPDMEIFLRRFANE
TMVHFWFGFFCGFSA
PLEQQKQQIINEEGT
LSGYGVELAIKSTEY
PFPAGGPPARRGGAG
MNDRKIQQESLGSAP
VGVTCPEQDKYRTIT
DLGSDYKPPMSGSNS
PGPRGQQGMFGQKGD
RTWQKIHEPIMLKYL
SSGVVNPVMEPIYDE
TNLSTDLSLNKEMGS
ATTMVPTAALAKPHG
DQLLKEDVRNNSVWN
PLIAVDYQLTGQPVL
DEKLTKEEILENWNM
QASSLELTEISRENV
RDQDEMNLERGAVVE
LGMAVLGGKFTTLEG
SSKNASCYFDIEWRD
ESFTFKLKPSDKDRR
MQIELSTCFFLCLLR
AEYALAADHTVYKLP
LTRIVCLFWGVLLTA
GKNWAKLCKDCKVAD
LYRKNRSLAAPRGPG
DEENCAVATCRPDEF
LWGILGAIQAQQQEV
LYRSCINESAIDSRG
GNDYINTLLMDELTV
GTSSSYQPIQPKDFH
HNGMALKEEFEYIAF
SYKKAIDEDLTALAK
IYNRCKHAAANSSPP
GVRPQPAPFSSLNSS
SRTAKLIVAGLPRFT
DRDLFVMRLKAARQS
QLGNFSIHMALRDLR
QGGGGLAMNDRAAAA
ELLHTLGFDSVRKRM
AFLLCLLSLGGAIEI
LGLCCVLLTFGSVRA
DSRDDFNSGFRDDFL
GSTSAPNDLWYNFIE
QNLTLIEESLTSEFI
VAQGQWDPADPAPSA
FFLVKEKMKGKNKLV
DDTISVEMKKEDFDI
PSSHFASIFEESHVP
GASLLVRGFMVPCNA
RNMFGETLHKAVQGC
LVAVVSGPRAQLFAC
PTVAPTTIATTTTVA
DKVQCAEVNRASTEG
KYLSKIVIFDMPWLM
GGVAGLLLFIGLGIF
SWREQFIEAITVSAG
RHGPLGKCVHCVPLE
LCKMINLSVPDTIDE
NSGNQKMEAVQKINY
SPTKKSKSTEDGAEL
QLDVKGPKLDLKGPK
SAKLWDVREGMCRQT
PLRDEDPNAPPYQPP
VMLRHENILGFIASD
GPSKVKMDCQECPEG
AQNASLRDLQAPLGQ
MAQTPPCHLPNIPGV
EWVAPEKADIIVSEL
KVLHFFNVKSNLAQP
HQHKQPEVTNPCDRK
LFAVLLVVLILFLVL
IDFSPCERYLVTFSP
PTQMSAQEDLGDDTG
ENNLESAKGLLDDLR
WILGCHNSDFRNRGM
SVAQRTEDSGLQTQV
EPNFMLFEKCEVNGA
IFYIIGAVVFVVIIL
RETLPIYNLSVLAVD
SSEPEVRIPENNPVK
HKVLPMNTGVEAGET
QPQEPDFPPPPPDLE
NRKYFTNCKQWYQRK
NGTITVEELKKLLEQ
LLSLGSQYQPQRRRD
GHEETCIRRAKAVKQ
GKISGVNAKKEMVTS
WYINCFGCETHAMLP
MTGPQHPFYNRPFFA
CRLDGLCIPLRWRCD
RTRKPLARPNSRAAA
QLEAVVENPLNIFHV
VPSSAAKPSKASASG
EKCPFPAGSDLAQKW
YLGEEGKRVRNYFCC
DDFERALQGPLFAYI
DHAGKSANEKADSAG
TNRKYFTNCKQWYQR
LLLFRGCLIGAVNLK
ENTKEDQLAEISYRF
GQMHRGHMPPLTSAQ
TETVHHSPAYSFPAA
AAADGHYDVLFIGTD
NCAHYQKGGWWYNAC
CAIILIIIIGTGCDR
GWKGAECDVPMNQCI
IFYRKKLSQPITVQV
AQEKQVAEQGGDLSP
KPLYSKRDTMDLPEE
HRGLIFNPRAKPSEL
SSVSWGILLLAGLCC
LKQAVAKMVQQCCTY
ECILCACCSTSCPSY
KKKNAMAKRIKAKPT
QPPFKPKVCGKGAEN
LIVLGGVAGLLLFIG
LKDSLSRTTNIQGIN
PPNEGFCPCLESGIQ
QSICSLAELLELAKG
PGQRKCEGLKIGDTA
RQVKIWRMNESKAWE
CLPGQRDVDNALRAV
ARLAERKFMNPFNMP
QRDSADSEKDGGPQF
GRYCGSGPPEEVYSA
GEGTWEPEHTGDFHM
SVVFAVCLLACLLGV
TISCSYESASRSSLF
IKKILQSNDCIEAAF
EAVKPFGLKVSQLLL
LSEETSVKSDYLSSG
HMTGPRCEEHVFSQQ
SSDQVREHTSHLEAE
KPTNCKPPDCHLHLH
STTSFVISDITEETE
DPMLKVDDSNTRILI
DKSTVFGTALNYVSL
NPGVFVANLTEWKRQ
QEKTVFLRCTVNSNP
CMVEQYSNYSVNGEP
GTLKYQTDCAPNNGY
