# Supplementary material for: MHCII-peptide presentation: an assessment of the state-of-the-art prediction methods
Source: Front Immunol. 2024 Mar 12;15:1293706. doi: 10.3389/fimmu.2024.1293706 (PMC11027168; doi:10.3389/fimmu.2024.1293706)
Supplement: Supplementary file 1 [file DataSheet_1.zip › Supplementary Data S1/negative_peptides/15_HLA-DRB1_04_01]

RGMGLSLMRLDRFRD
LQTQVIAAATQCALS
ILWIVSYALMSVCGA
MSPALTCLVLGLALV
TGFGGKFGVQSERQD
IAVQFGPGFSWIANF
VALSAYDLVLAEDEE
LVLHRLLCEHFRVLS
VETRAASVGLPSVSL
VKIFFAGDTIPKSPF
KYVLSPYKLNLVATP
AAQLHLQLQSKHDAA
SGQLYSQAQKNYPYS
SESLNSSAPRGERSI
LKEKMQAVQEATRLK
DQISRLEEREAELKK
LLSVLAMFFLLVLIL
KGSAGAPSVENVKNG
SFRGADYSLRAVRMK
LVRENGVHSLIIEPV
SSNATGNTVAAANYV
CKSLWNGDTGECTDN
LLVLCGCLIMIVKIL
EGQTLDLKCVVPGQA
LVAGKSAKPRAGQAG
PLNQSFQENYAGIFH
PPQNFTVAFDTGSSN
QFAQMLVQDEEPLAD
SMPVHYDSQLDTTLF
SPPDDVDIVIKLDNT
DECLRKYGSVTVWRY
HIFGGGLFGFMGNQS
KISLRKARYHTLTKI
RGWNDYKLGFGRADG
HNKALAVMVDHLESE
MGPNDSPYQGGVFFL
LVRKTDAVYDPAEYD
CLSNPCPSTAMCNNT
RVHEPEPTPTVETRG
FGGRLDVPKQSSQRG
GAVNHHQVLLFFYMI
PIYSELKDRSRRKMQ
VNVKKLKVSELKEEL
VCTAAGLSLGIILSL
GIYRLRDAHLSTPSQ
AGKITCLCQVPQNAA
KEDQLAEISYRFQGK
SDFSWAAGQGYCQGG
VIGTIPLHPFGSRTS
AWDALIVRPVRRWRR
VGRNIPVTLIDMDKA
LLFLAIFIYAFPNYA
GVCIDCQHHTTGVNC
LSAMREKPAGGIPVL
LNCSAYSEPSPKIEW
QGRGIDSGERLMQPT
DRVVLIGGKPDRVVE
HFRRSLRHIFRRRSA
PRGAGYLFGSDVVAQ
SAGRPKRPHARRALC
DKQGVYVTSPLVNNF
YLSSQGTLSDRQETV
ELSKTLDHVFLVLPN
DVLSLLDKFLIKNCN
FYLQANLSDQILQVK
VCALGLAIGLVGFLV
PAIPEALNIKGNTDS
PCHFPCKFSSYEKYW
NSFGPGTAIIQLEER
LYDKLEKIHHSGAKV
SETFKNQMSTIAGDC
VYDEYEDGDLSSWIN
KPYSSGGPRVWYVSN
RNLSYWESHCDMING
NGRRARADRAHRPWP
NEAEVTSGKPEQEVP
ADKKAARSKPYAMRW
YWCLWEGAQNGRCPL
GLKDLAMADLEQKVL
APGYTGRRCESCAPG
PQVTMKSVKVSENFS
HASVQAGETVQLQCL
INLFIAEFIFLIGID
DVTLRKLDIKVETVN
SESTDTEEEFGNAIG
FKMPDMHFKAPKISM
SLQSRDRIGTGGQVV
KEAEEISSNRRMNSL
QHICLKHTTCFQDVV
KTHMTHHPISDHEAT
NLSSTSHVPEVDPGS
EISDHAKVLTLSDDL
NTSTLFDELELDPPE
VFTRKEDLAGGSLHD
SICEKYGLEECTCAS
CFNSKLFLCSICFCE
NGTFLTLLLFCLCAF
YILTVALPVFLVILF
GTERAMGLSEEWTVH
ISCSMDDTVRYTSLM
DDTISVEMKKEDFDI
VYNSEYYHFRQAWVP
DIDTPDVNIEGPEGK
TRTMNTRTEEIFYYY
SPTDVQTIQKSPVVS
LEARIRILTNNSQTP
ELNRNNVTDPSLSEM
HDSSQKGVIDLAALG
ALACKLDYDEDASAM
TGICVADTVKAKVFK
YGSGYGYGYGYGYGY
MYSVNGYTFGSLPGL
LFNHESPRRGANFVT
KFMDQHPEMDFSKAK
RDTSATPQSASIKAL
WLREETGQVLERGPV
DKSPYNQSMYYAGLP
MCGRITKRVTRELKD
TRLNGDFAQLNLKIK
LISYQGRIPYPRPGT
GSGLVGRQLEEFLNQ
LILGIFMTILLIIIP
VQGWETEERPRTREE
PDPPCGGRLNSKDAG
PLSTFLTYMTCSYMI
CSYVVNGDNTPSSPS
QGIPQPLKDQATVHV
PPEMPQGSYMIVDSS
AAVDLSSFKNVQHLE
TSSILSSMDPTVDPC
PHSSFVTAWMLFPAM
KVVSGYRVRNGQWTL
IHAGLEPLTFTNMFP
ANMKKAQMQTDDRLV
NLAAGTDNTSSLGPP
RNMRKVRGPPVSCIK
VKGKKSCHTAVDRTA
IQMAVALAHIRHVSC
IVTNRDNAQRQDIVF
AFFEIGPGPIPWFIV
HRPGSHLDSHRRMAP
TGTGQAITVTPEANM
QLHQVIVARFADDQL
LGNQMFTHYDRAHIA
PAMIPLWMFPMAMVC
FVWSSVPESTTDGSP
EISCALAVSQEADKC
IRICRQGFPNRVVFQ
EGFSRAALPFGLVRR
WIEATLPLRMLLIAK
WEECKPCLKQTCMKF
ILSSMDPTVDPCHDF
PSRDRDRDRSRGRSI
IGVLLMKSRANEEYG
PAVLYNLKERYAAWM
LGAFALLCLLGLTWS
SVSNHYGGLDGGHYT
EVLLASKARAEEESR
KSPRSWRLGLALLLG
ALDRESQSFYNLVVQ
AIAIVLGFMIIVAFA
DSTAVALNREEDFKA
QYLVWLTQKGARQKK
TQMSGNEVSRAVLLP
NTLYYVNKLEGKNLY
KDCLLVYSQEETESL
LESDYNEDNLDYYDV
SWRAVARMGQGMMTI
FPGGFPGGMPGNFPG
KNAKSSGNSSSSGSG
VSGTNGTCLLASMGL
GGPLVNLDGEVIGIN
AEKLLQANKLHNQGE
REEHSKTPEERSLPS
GGQPALSATLLLTVT
MSRKVTTNKLLLSII
YLLPRCTFTKEGCHK
DKFWWHAAWGLCLVP
KTERAFFRGRDSREE
VCASSKGANASNPGP
RKAVIKNADMSEEMQ
DPVTDLLDRCGVFRA
AHSEEVTASQVAATK
QYHINKLSQSGEVGE
HEEASVKMLPTYVRS
ARPANHSSTRERVAN
RPVCPLCKKPFKKEN
RRFNINDRIKELGML
MAGIFYFALFSCLFG
GRKDVSYYIACKKCN
YKKDGADFAKWRCVL
GGALLFWVLLHRRWS
NMEMVQQKKEGPIPP
AEERPWLWVVYILTV
EEWQHRAKEAQDDLV
VKESITRTSRAPSVA
CDHTLEQQQMQPLCF
KEEDKDKKEKKDKDK
LVRYCRQREAKSGYQ
RAVLYADYRAPGPAR
DCSKVITGLHPTQAP
EGDINECLSNPCSSE
CNKTSEGMDGCELMC
KVSITDLLAHTNYTF
REGDDDRTVCREIRH
KLTVAENEAETKLQA
KLKETAESVLKKPVV
RESCDSALRAYVKDH
IILVGTAVIAMFFWL
QGNSVYQIAMVHYIK
GETTYDHKNTFTLSY
AFGLGVLGIIVGIVL
TIQFDFQILSKNLNN
QPWIVVNTSTLFDEL
RHEGQEPFLQWLMLL
LSPVQEVRAAAEEQI
RPPWRLGRLLLLMCL
GTSWGFNKCQKCPKK
FQPQEPDFPPPPPDL
DYRMDWLVPATCEPI
SKIRLPAQPSWYVQS
FKSKSEKCRDDSDCA
CHWGQRFRYSYYDES
LVWMQVALKEDLDAL
PWIVVNTSTLFDELE
TGFLITFLAFTFFKV
ELCVDEAGSKSPIQY
SEETGTLIVNSVLLF
DNCTCPTNKMTVCSP
ADMDLRFQVLETASY
GLSEEWTVHSQEATT
VTANMILAVDIFDKF
TIDGPSKVKMDCQEC
VGPLGEGGAHKVRAG
LPASINTAYERKDGK
SDISPDFQLSASFSP
SDVLHTIKEHAFVAS
SVEKEEKNVTYNWSP
FVELDVGSEGNADGA
QLKLQLEGQVTELRS
DSLVYQYLQKVDGWE
YQPIQPKDFHHHHFP
TLTQAYFSPERPLHL
FTPEKITLVNKNAQI
VCRVVGSSGTQEASV
RPTISWNVNGTASEQ
KDIAWTEDSKRIAVV
YDAGMDIWGGENLEI
DGYNGFGNDGGYGGG
KDLQSLEDILHQVEN
RVMYTTQGGGEAWGI
SHSEWVSCVRFSPNS
NNMQFSTFDRDADQW
TDLIGRHPKQEKRSV
FEAVKKPDCYYSIGR
RFDIEVRTPADNGLI
SHLPKHSLSTASEPS
PTLILAAFCLGIASA
LAVKQVLANKSHLWV
RPLKENPPNKMTQEK
PLNYFACPSGRCIPM
NVQGSGETTYDHKNT
VWAGGRGGGGSVGRG
ALSLQMMKYWANFAR
GCTHLCFARASDFVC
VSCEGYESSEDQYVL
SSNSPSTHRSYSYRP
YLKSSDNRLLMSLFL
LAADRGMKLYGSSGI
QSGVVESIGHPTLPY
QSLMQAPLLIALGLL
FGDSEHKLETSSGRV
YADTFGDINYQEFAK
PDRNHLTRAPRVKWV
LGDFQWKNVGPNTTS
PRNMVHPNVICDGCN
LLQMLPLLWLLPHSW
CITIIGGGDTATCCA
GPSQTNLPNSQASQD
TVGPLGEGGAHKVRA
PGREENPSSVLAQER
TYNRTYESKEEARWR
GDGVTEIRMRFIRRI
FWPRTVPMINQGSYS
SFSGSGIDDDEDFIS
HTVEDYQAIVDAEWN
FLVFLGIITTVAAFH
EHLDADCCCTAWCVI
DMRVPAQLLGLLLLW
LVDENLLFHGEASEQ
AQQKGVEGTWVDICN
VAYKFHMGLYGETGR
NRGPRGETGDDGRDG
GPSKVKMDCQECPEG
LPVVRTWRLNERHYG
LTEFNPEIQVSRIRC
MNPATTLPGLMPLPA
DEGGRPQRCMPEFVN
IFYYYDTNTGKEGKL
VFISTPSFNYTGRDF
NPGVFVANLTEWKRQ
STHSLLHYFDRLILT
HFTGRWDDRSCTEET
NTYSKANRGFIRTGG
VLFLCLFFYNCYKGY
PGDNVGFNVKNVSVK
FDVHKKCPLCELMFP
TGVPLRRHFNSNFKG
AGGEEEEKKDEKKKE
VGDADLERQKFSDLK
GCLDSAGPWTMSRAL
KDGTQEEATKRQEAP
VYLSECKTGNGKNYR
LLVGRGGDGGEPSQL
AAPSFDCGKPQVEPK
STQELGKTIVYLDGS
TVMGRIATLASGLEV
LIEEVMIGEDKLIHF
WETGHEPFNDPALRG
KSSGAKCVYQLRGHI
KLDYDEDASAMLKEV
SPDQGQQFAQMLVQD
CGDNNRIRQVVSIYG
VLLCLVIFLICTAKR
PRWTRLPTRWRPSKC
FGGKRTSDKVKVAVA
RPSLLLRRSLSAASC
MAFNYHYHEVMEEIA
ESKIDEHHFVAVALR
TCVCPSGRFGQCPGS
YDGACVNNDETCEQR
NCPLYVTKVMSKSAA
ADSNGTITVEELKKL
LRCQVEGGAPRANLT
REWVAPEKADIIVSE
GWQDETWPDGWTAVT
KDEKLTKEEILENWN
STGKSSQRQMVFGVV
SEDLIAEFAQVTNWS
ELCDEVIDHCVPELN
WMLTSMNSSPRSKKL
ICLKCEISENIPGKW
SYIGEGAYGMVCSAY
QMKLDLERETIELVH
EALPGDNVGFNVKNV
SVMLIFAFFQELVIA
FCFPVPNFQRVCGCP
MTVLKTYLDTSSRGE
KVAEGHKASFCLEDT
RCEGFVCAQTGRCVN
RRRRRLQQEDGISFE
YIGGTNQTGKGLEYI
LGFFIIAVLMSAQES
PGERGPQGPQGPVGF
MEAVQKINYTVPQSG
VEDVKDILKSRLKEG
LSFSMMGDRSATLKR
TLSPYPVILSLENHC
VAVSPTICRRGGTWF
FLQDEDTVATLLECK
ISVNPSGVIQDFIFF
NGVSGREDDDDVEML
ASEFRKKWNKWALSR
ARFALLRLEEGPPHT
EIRGFETAYCIDSMG
GKKDVMWIGFLTRTV
SEDGTKASAATTAIL
KTPPGIPAPSEPLLC
TVSLCFLTQNYRHAY
LGRLQVDMDELEEKN
NLKQALQKDLNLMAP
IQNEWKVYVKKPLDR
GLFVEHGPYVVTSNM
YCPGMGVALRMYPLK
MLRGPGPGLLLLAVQ
VALSAYDLVLAEDEE
PKGSAEAELMSVVPV
ICSKNPCHNGGLCEE
VAGAAVLGTLGTPGL
VGFGDQINKEESYQP
ATLVDVVVQSLGDAF
NGPQNQRNAPRITFG
SDNAGFCIPEGNCLG
VTTTRVNHATPSAAY
ENTGEFFRDQGRQTY
NSSKADLSGMSGARD
DAPVGSLVMTVSAHD
DTISVEMKKEDFDIY
VYWDNGAQIISPHDK
PRAQKIAEHQRKYER
AVHEFAKEIEASCIT
ETAANRICKVLAVNQ
KTKIYHPNIDEKGQV
FGFTLLGDFIYWTDW
YKKDGADFAKWRCVL
FNLNAINRCPLPRPW
FFERVTSGTKMGLIF
AWFPLYYELKIAFVI
KNYNENLTLIRSFVF
VMFYAPWCPHCKKVI
LSIATMVQCFGHISG
DHDSVVEMIRKGGDQ
QIRGFVYFVETLARS
LNLTLHQSAQLSVLL
EPFRARLNAQGRVNA
EGLKRLAKSDPMVQC
EGPIPPDAQNPDMSF
EPKKKPAPLPPSSSP
EEFVKILRYENEVLQ
KDKHEIDRMTLTMAV
ETKEVYEGEVTELTP
KTEQKGGDKKRGVKR
IKGSSLNSRLLEIFC
TSCLDINECEQFGTC
QPPPPQPARSASSST
TCIWMNEQCSSIITG
VSASESEDRLVAEQE
VDDGIDLNRTKLECE
SRQVVEQDEEEDEEL
AILKGVQCEVQLVES
LACWGKGASDRTLWP
KRAPQMDWSKKNELF
RLEVKLGQGCFGEVW
PSRRCHFFSVPCWLH
YAKVRKMPETFSNLP
GERSDLEEDNEREGT
GAAPEAPAAPAAAET
LLVALKDFHSEYIVS
NGSHVLQGRFGCEIE
SPVVTYVCDLEGNRV
LQVEPEPELEQLPDS
LLVCREGSLAKEKTQ
QDFFVNSNSKQKEAD
RGNYNQNFRGRGNNR
FTTGIVVSAFGFPVI
GGDTATCCAKWNTED
LASLPFGGVGASGMG
LGGPASRHRVSEDVR
CMRLPKQIEERNERL
LFVMDENDNAPTVTL
ELMKLKAQAHAENNE
ERGCDVNLSDKQGRT
TYASQGGTNEQWQMS
IIAACVVIFLTLCFG
CIRSVPELKDALKRY
LWVLGLCCVLLTFGS
HMSQKHTEMVLEMSI
VLLLCKRCWDVHQRL
LKDAAKVCREFTERE
ADSLHVGPSARPPPS
MCGRITKRVTRELKD
MPVHYDSQLDTTLFG
NGSVSFFRGWNDYKL
EARIRILTNNSQTPI
VFHQGCYVKDLSRLG
ALRLCAYCCNIVNVS
FVRDVLQPYVQESQN
LRWLYLSENALSSLQ
TKPDTVGSALNDSPV
LGPPSMPVHYDSQLD
CGVWQRPVIDNPNYK
TADHQYYLSLWESCR
SDSAGEECDAAEGAE
ECAKEVKPASTRPCA
AKNLTAAKAGGTSDS
KTVGELGDVRETMSY
CAVNPKFLAVIVEAS
DFQGMEYQGGDDEFF
WNSDTQSYVLNFRGR
RPVIDNPNYKGKWKP
HEGQEPFLQWLMLLS
ADYRAPGPARFDGRP
KQELEAEYLAIFKKT
QPKLRKEAVGSIEIF
NSDDTVTWDEYNIQM
HLAPTGSECPDRLAM
LPRCTFTKEGCHKKN
QRTWKEYKVGFGNPS
SQEVRGDVFPSYTCT
GHDIKRGECVLAKGT
QDDCRVVLAKQEITR
HHHGSPGVDLPVTIP
YFDKASYRVYCLLGD
YGTATETKALEEGLT
LLLEKNRSLQSENAA
LSQGSVSEILARPKP
LKRILKSHGKDEECV
GLGFPPCLGGPFRFV
HTQLEPLLEFLCSLP
SPQCFKTCSEQNGYV
VATGSLGQGLGAACG
FYAEGSRGGSQASSR
QPPNSVLPDKLKVSW
EFLKRGDKSVYYTSN
RRRLQQEDGISFEYH
HPPRREPALMIGACW
SHRFRALLELQEYFG
SMVEKMMYDQRQKSM
QAGTKEDLYLHSLKL
TCEASNGQICNGRGI
RSPFEVKVGTECGNQ
QEVQRAFPLPMSFGQ
NRELQNFLRNQNNKT
AKMTEVMMNTQPMEE
SMAVCIIAMIIFSSC
SGPKGYRGQKGAKGN
EAKPEDLMDSKLRCV
PRRYCVRPNSGIIDP
AASTPDAVDKYLETP
LGKYKDLLMKAETER
TEKEKNYAKRIEPVR
NTVFDAKRLIGRKFA
AEVDTVRRALRGANV
EGQEPFLQWLMLLSN
TNWSQNLQHFDSSAY
EMVQQKKEGPIPPDA
SNGTITVEELKKLLE
FGGRLDVPKQSSQRG
MSDELNCEEPVLGIS
ELQQIHQYIMALREE
PGTLPRKAGVFSDLS
FRVVSVLTVLHQDWL
YSFVSEETGTLIVNS
REGEITHLQLEIGNL
ASKIITLKKRWQLAL
ALVAVLLADLLALSD
VSIFSLYSVHLLLKT
PCSSGTYEGNSPFHP
FLSLPDLRCSLLLLV
LAPCCLWLLGAVLLM
SGILGLSYAMANTGI
SRGDAENLLRLCKEC
VKTKHQMYSIPEDAM
HTALRELRVILMEKS
CQDLRNQLYESYYLN
PGIPLDSPTEVLQQP
SVNMTCLSQGFPAPK
GAGNHSYCRNPDEDP
TGRDFQRFFADLHFE
SLMRRRGTAVFSFTV
LMCGRITKRVTRELK
LTLQKRGCKGLVKVG
MAMNYNAKDEVDGGP
EMSGGLVNGSSVTVS
GLFLTRLRRPIGKMT
HSHGGGGCRCAAERE
KDVMWIGFLTRTVLE
IPEVSQVTKSSPEQS
RSSSRSRNSSRNSTP
KSCIMNSGASGSRNF
NQCCHDECAGGCSGP
APFSKVLTFYRKEPF
SQSCRFRECNMGNLI
TKITLIINWLQEALS
TVEGPCEAQLECLDN
MTQSTVPLNLIRVHL
SDSADDGWSPWSEWT
ELEGSCRKDNNSIIC
VMGENNTLVWKYADA
RVKAYRVDKSPYNQS
MVCLKLPGGSSLAAL
LETCLFNKDPVIGKS
MRPCFWVELIRGRPK
SYRPYSYRHFAPPTT
TITVEELKKLLEQWN
RYARTDEIGVAFGVT
AEPQEFWVDNSTSVS
EADLQDLRRALEEGS
DGGSTYYADSVKGRF
TCLTCQGTGYIPTEQ
IYSGGSTYYADSVKG
IPPRKSRTPESQQFP
EDPDPRKVNLGVGAY
SSVRAGLQSLEASGR
PGVHSQVVQVNDSMY
LKSPRSWRLGLALLL
YHRINEGIGQGDLSE
RRIDREKLPQCQMIF
TWKGDEKTRNPTPAV
NVTLYYEALCGGCRA
VGRARFTTYEVRMRT
AAWTGGLAAVVLLCL
QWCAIAILFAVLLVV
GKGQQQQGQTVTKKS
LVTVETDAHGSFCFK
NYLDMEYFGTISIGS
LLASCSDDGEVAFWK
SALAGLFGAAEGQAF
ADSNGTITVEELKKL
CDQYWPARGTETCGL
LLVGGCAAEEPPRFI
GQGDVSIGIKCAPGV
PSFHLKDVLTTIGEK
SVDLPHCHLIKGIEA
SSYSVSSPRSVDSYS
EEESPAEGSKDEPGE
ATIILHVESPPYATT
ELIQRMYTRLEPLLM
SENQICLTFTWKDAF
KSNCRYEIEWITEYA
YTEKWESGVKDCVVL
SPGWVRTRWALLLLF
VIILAISLHKCRKAG
VKGEVATELPCHHYF
ALKPPDAPGPDEAPK
AQVKIQGQNKEMLAA
MSGTSSHESFYDSLS
NTSKINYQSCPDWRK
IWALILGIFMTILLI
AAQAPVKLSLNLLAS
LAKKADLCQLIRDMV
YVFQIRARTAAGYGT
KGSENSQPEKMSQEP
ASGAEGNNVVGLLRD
WNLVIGFLFLTWICL
YSSPHDNKSWEMFEE
YIAMKTDPRPDAATI
GFFIRPFYKMMLHKP
PDPSLKEFEGATLRY
RLPGATPGLTTVEIV
KSELDRELQDRYVLM
HGYIPSKFPNKNLKK
GWLFFRYLAIGCYVG
QLPSRVPRDAARYHF
GRVSYPLCFIFSSPV
QDAKKAETDKIVVGS
PHIFYFHFKNLLKAC
SCDIDKPPPNIELTG
LWVLGLCCVLLTFGS
CSRTAAGSCPECQGS
HNSPYIWPRNDYDGF
LQEERKKLIDIQEKI
FEEPYREALPTLKLR
VGEAGDTVQFAEYIQ
NTIVNELVRVTSEGA
ILVSLLAFAGLFAAL
GKDACQGDSGGPLSC
ARPSVPAALPLLGEL
PPANTFVGTGDTTST
KQLNKGTFKEQNDKP
FGANRRAGRLPSLVL
KRAAEERQRIKEEEK
TPASSVGDLESSVTG
VPSRIIGDGANSTVL
LLMWLEDQREVNTSG
LDSFLRLNDGQFTVI
SSSAANPEELVAFDV
PFQEVDGVATTRYSI
SVWPFEKVADAMKQM
SEAVVEYVFSGSRLK
DVIATANLSRRAIAD
ARPGVAVACCWLLTV
QLAVRCEGPCPCPTE
LHLQLQSKHDAATCF
VWVSFRGADYSLRAV
FNPGVFVANLTEWKR
TRYVDGGFGMGKYTT
TGLALNYIFENSFKP
FKSKSEKCRDDSDCA
SMTVPKELLLNTSEV
EECKPCLKQTCMKFY
MDCEVNNGSSLRDEC
VVQVTPAQQQEEPEM
AAPPGTVIALVRVTD
LDQIESELGLTQDQE
YLQVIYIIGPDTISG
CGYLPQNAVVKIYCP
AQEAPRNMVHPNVIC
LPAISQPPQSSTMGY
GFLKDLDEVRIGVLK
FLAGDSRASEHILLA
QGQNFTLRQLGVCEP
ITVEELKKLLEQWNL
AGGRRAEGPPRLAIQ
GSASADSAALLGWAR
VPAQLLGLLLLWLPG
EVVELPPSLPRSSPC
AYRQYKLCNTNVCPE
TLAFSCGFCRKEDVS
QQLHATEITSSGFRL
RKMHDRLEPEDEESD
TVKALTREQEKLLGQ
LAGLLCGGGVWAARV
DQLAEISYRFQGKKE
VFFMCHCLAWFIFDY
GCHINECLSRKLSGC
FKWFDNSNMTFDKWT
DDDTALESDYAGPGD
LFGSGWNVSAMYSSS
LFEKSGYEEDNECHV
CIPSSGHSRHRYALI
WNGVGASLWAALLLG
QLGLPPLLLLTMALA
SDTSEELNSQDSPPK
QPRCEDVETAEGVAL
DEEEDEELTLKYGAK
AQGEEQEAQLRELME
FGNKTFPQRFLVSDR
LRQKEESFQFILEAI
VTNRSSSFPGGAIGR
QNMDATTEPCTDFFK
YRCSCPLGYTGKNCQ
DTKVAYTFDAGPNAV
GRLRLSCLDLEQCSL
PSVELSPARSWSSGT
TLPSQQNRFPDYLEA
NLGLFQHHDAITGTA
ATSNMGSYKAYYTLN
LILGIFMTILLIIIP
NQYRCICPPGRTGNR
RISFDTEDLSDDVIP
KEGWNFYSNKCFKIF
LIGQGDVVLVMKRKR
KKDVSGPLRELRPRL
KTDIDLAVDENGLWV
WQPPPEDTQNGMVQE
KAFAKRQQQLTAMKV
TNLESLFLGKNKITK
NFWEMGDTGPCGPCS
LLRAAPELAPAPFTL
AKEGGSLIYEKLGEK
KWTPESPGDLAWNFL
FTLCAVLSVFLLQRV
TSRVMQHQYQVSNLG
HDSLYRVHMPSLYSC
DGGGLSGGAAAGVTV
NKPLDISSDPLNQSH
LEQLPDSGCPAPRAE
VLMGFGIITGTLRIT
AYNLFAVNGILFNHE
FAKEIDVSYVKIEEV
GGPSDSTGSNQNGER
CRKTSQQEHVYEAAR
AIYQLMMQCWQQERA
GRIDREELCDRSPNC
PVFFENEMHLKILES
RQAKQLLIDPEDDVR
YFGPCGKYNAMVLEL
KGDEKTRNPTPAVTP
GEPRGEVLDNSFTGG
SAPPQDVKCVSVRST
LFIAEFIFLIGIDKT
LTSTVQLVTQLMPYG
TSSLGPPSMPVHYDS
SESTDTEEEFGNAIG
QGKKEADQPWIVVNT
PTVQVTPQLETKSIG
EIQNIQIADGDVCRG
EFLEEVLCPPKYLKL
QAPLLIALGLLLAAP
PNWSNENVDDRLNNM
VEPKTECERLAGTES
TVRGQIVVSLQSRDR
SFNPPEKKCALEDET
QKGNPKGRQNERVVI
VKQYLVTYTPVAGGE
PGDNVGFNVKNVSVK
QESIIALCTHLQQLI
GRPRVAWHIDPFGHS
DNTSSLGPPSMPVHY
PVTCPPTKPLDQVCG
SRAVLYHISGHLQRR
SNGTITVEELKKLLE
VIYPAVEGRIKFSTG
ENAPSGTTVIHLNAT
NLHVGNLRLLSGPLD
YQVIFEVITSGHQGY
VFPNGTEVPNTRSRG
SSYRLRSPVISIDPP
CRRKSSGGKGGSCSQ
RALWVLGLCCVLLTF
RQKTSEVQELQNDLD
CHSYNECVALEYRCD
LSSQVPLEPPLLFLL
EYFTAEQRQELLRQF
DMASGPGGHRAGGGT
YSGIVQWTKDGLALG
WFPGSGAFRELVSCS
VVENMTRAHFPLDVQ
GDLSGLFPRLRLLAA
QRCMMAQYNRHDSPE
AFCLTQLSKGIFREQ
EALPGDNVGFNVKNV
PYNQSMYYAGLPVDD
VAALVVGECCPTPSH
MQAPLLIALGLLLAA
SPYIWPRNDYDGFLE
GFGNFEEIGPLDSDL
FSVSCACLALNQEQQ
ADYQRKSRKTLCIII
THAMLPYDQYLHRFA
KCKGYFFVVLGIGRK
GAEKQLREILTMEKE
GCQLNFTVGVDFTGS
TGLRSITHFGRPPFE
HRPPGNCGEVNGVIA
PPVSTISCSYESASR
ERLKELLRAKLIECG
SRLLQNILDAGFQMP
PFLFFIQHSKTNGIL
VLGLCCVLLTFGSVR
ESSESFSASEDEGHR
TLSGTQRKLELRGLI
STTGSTSEGAVTAVA
SFGRRRKMEPSTAAR
GSSEARESAVGQMGW
LREVIEKNRPADVRA
SYTFELLTQVPSSIL
LTRWAKEIENGVYLI
APEFAKPYQPKVCEN
GRRARADRAHRPWPP
PRGFNGIHCQHNINE
RDGFSCSDIDECSYS
EVCPKFPLTCDGCGK
EFCIAKFVDGEWYRA
NCTYALLYKPIDRVT
SATVTFFKVKWIFSS
MVQQKKEGPIPPDAQ
CDLEGNRVKGPEKEE
LEGIRICRQGFPNRV
LLGAVCGVVLYCACW
VFHFQVCFGRRVVMN
TTVQSDMKHWPFRVV
QLAIFANMLGVSLFL
AVVLTLALVAVAGAR
DFEDSESTDTEEEFG
SLPLLAGTLLLLGAS
VPGQAHAQVTWHKRG
LMEQLRGEALKFHKP
LRRFANEYPNITRLY
FSACTTVLVAVHLFA
GKTLPENPAGFTSTA
FEQEMVRAAASSSPE
INECLQSPCKNGAIC
LLLSIIFIPALLQCI
QSTCLCELLTDRLAS
QDYKRGFGSLNDEGE
QHQIIWPCQPSCVPL
IEEVAASNPELIFKE
AEAIVYKHGSGRIKV
GAVAAPAQPRAASFQ
LALLVMCIVLRPSRV
WLDIWDGIPHVGPLI
DSPSPDFYKQSSPNL
CEAVDNGCQQVLWLY
SSETGDYEEKAETEE
NYSVIIQENKPVGFS
RKLKEKEELETGKKD
EIGPGPIPWFIVAEL
KLLAATVLLLTICSL
KELPGVCNETMMALW
NGGFGRRGPPGAKGN
LPAPYYGNRITVHGN
PALHLAALNMPFSGD
QSKFEEHVESHWKVC
SARTTANAIYCPPKL
ELTLRVRDGGDPPRS
ERCQQQANEVTEIMR
VELAEKTMKEYGEDL
HLKENAAYFQFFSDV
HGPSDTPQPLLDFDT
DHLVQLLHCIAEDTQ
TRLPALTVHVTQPKD
KKEKEFEETMDALQA
TRKLTDVEAQVLNQT
GACIEGVVLRDKFGE
KDHIGTRNPANNAAI
SIGGTHKIGRITGLD
FQIHLQELLQYKRQN
WNDYKLGFGRADGEY
AIIDTYKGKRNLSYW
EARIRILTNNSQTPI
NGDDTGTWPNNQFDT
NSPYIWPRNDYDGFL
MEPIYDEPTTTTSVP
VNLTLDGVKSWLKPR
NSTVRYFDNGTALVV
VIASTLYEDGTLDDG
LMLLVALLFTGIAVL
SAFSVLSSGPGLPPP
QSSGENCDVVVNTLG
VEDSDLALPQTLPEI
LQQEIEDWSKLHAEL
DGPIRLPIVDKYKDM
PTSQAPAPAFSGQPQ
DYICKVKWGDIEFPP
LEEIDEKEELSEVPK
KNGTRAEPPLNASAS
TVEELKKLLEQWNLV
KGLFTAINLGLKKEP
LNLLYTLVSLLLIGI
VPEILYPTFPTDGST
LLLAALGSGRAERDC
AAPAIQHICLKHTTC
NVNTVSVMINEELFS
PASIQVALSRKSPYL
PYIWPRNDYDGFLEN
LGNSIGTLTAHDRDE
NSQESSWGKNVSSTE
MKFLVFLGIITTVAA
