# Supplementary material for: MHCII-peptide presentation: an assessment of the state-of-the-art prediction methods
Source: Front Immunol. 2024 Mar 12;15:1293706. doi: 10.3389/fimmu.2024.1293706 (PMC11027168; doi:10.3389/fimmu.2024.1293706)
Supplement: Supplementary file 1 [file DataSheet_1.zip › Supplementary Data S1/negative_peptides/15_HLA-DRB1_07_01]

VIVMSSVENSRHSSP
YDSTPEDVKTWLQSK
RPNITDNKDGTITVR
TEVTYEDESQRQPFV
DFLSTYQTKVDKDLQ
CCRGYLARKAFAKRQ
TCLLASMGLQLNLTY
GEGWEWSSSDVMNYF
VAENPMNVFHVVVVI
KNDSLLTSVDFQECK
KKYMRKTCGDVLDNL
FHPYAESLVSGIGRH
QGAVPQLPPSAPATS
KKYHGSQVYVTFAVS
GEHSPGSGAARRPLH
VGPFPGLNMKSYAGF
VPGTAATGDTTYQEQ
DAVYEAPQEEKAVFF
KADETQALPQRQKKQ
ESVDNASMPPVKVEF
PGREGPPGFPGLPGP
DIWDGIPHVGPLIGK
PEQPPLEAPGAAAPG
EPLAVKLQTYKTAVE
SGLSRQVRCFSTSVV
VLIEATVIALTKLQP
LRCQVEGGAPRANLT
TRTPSGLYLGTCERC
KGKMRNRRRIQRRGP
LLRERCEKGVMSLVN
ELLDPCGYISPESPV
LSTLLTLLQLLPKGA
SATCANCTAQSQPVA
KKNITKTFKINGSAN
FRGVGMVADPDNPLV
QRLPVSRQECPRQEQ
TTCFQDVVVDVDCAE
LSTSQTTAPDAPPDT
STTYNFEKDGKYGFC
TDRPHLVIGTHFFSP
DNRGNLLQCICTGNG
WGAKTIEGSGRTEHI
PCTQKGRPGPRCSRC
DIKDIYKRMAGTAFD
IIPQNQVNRKSDIYV
LQKTLDRETQSAHHL
EVRTSTASGLLLWQG
YADIPEHKPTYDKMK
LAILAVALAVSPAAG
NAELGLSGASMKLTT
PVQTISRIFHVARGG
MTVLLITNDVLARGG
TGFWHSPECEFVRHC
HKPFVSHFMPVMFSL
DIMKLEIDEIAAPRS
NGGRQEDLAKPLSVG
PGDNVGFKVKNVSVK
PGDNVGFNVKNVSVK
LDISLCVGLYSLSFM
VNGRHTLGENIADNG
LLEQWNLVIGFLFLT
GTRNPANNAAIVLQL
EAALLEKAGTLGEQI
CHSHAKMLSEVLRVK
GFWHSPECEFVRHCI
RYILKFCIIGWGLPA
DLNLKGPKVKGDVDV
TESVHIYNVTLVDNG
NAPRITFGGPSDSTG
PIDTYSDGLRPPYPT
NFHSPRSGQRCWAAR
SKDGSGDYQSRGLVK
IFEGMECHGSPLVVI
DGFCSRSQHSSSSSH
YLLPRCTFTKEGCHK
FEGTIASKGKGGALA
AEFACHSYNECVALE
LPGDNVGFNVKNVSV
MRDVVLFEKKVYLSE
SLRGEAEPCGAWVWE
ISWQKDGGTDFPAAR
ESSWGKNVSSTESGR
YCTVCATHLCSECSQ
TLIINWLQEALSSAS
FCTTVFTLLLLSIVI
LYRYDEISGKVEHFG
AYLFKYIIIGDTGVG
EQVSQLVKEVVSLTE
WAGKDILKECANFIK
FTFFNKTGLFQDVGP
ADPYVYNWTAWSEDS
EQEMNAHLAEESRKY
NELDMNLYMRIAPEL
IRRNQPLKMFSAKEV
KSLDHETTKWYQFSI
NAHNPLGRSQSTILV
RGGLDLAFQLATPNE
RRRARARNGDHCPLG
SVTSMGSQMPDHDQN
SPSLQSSVRQRLTEP
IFQLIEDNIKQLKEM
RDAQYAPGYDKVKDI
AQALRDNSTTGYMAA
TLFVEKECDKEVSDD
YPFYDCRQAMSLEEN
MLQGPGSLLLLFLAS
ICSVLLLLSVVALFV
FHRMEKAHPEPGTWD
EIPENSPVGAVFLLE
GQVVGTRGGFRGCTV
AIVRAGLAMPGPPLG
LVSRNALGSSFIAAR
TPPLHPDFKRALGDL
LQDSCSHFVENNINL
TNRKYFTNCKQWYQR
QTCANNRHQCSVHAE
MEKSLIMEENKEEVE
RTLLARMCREDPNYY
FIIIVLYMLRFKKYK
GLQLNLTYERKDNTT
SNSNVIQVDQSGLGL
ECRDYATGFCCSCVA
KDYNCNVRLPYVCKF
LASKNCVHRDLAARN
NADDSQENDEPCKEI
SLLVFCEMRPVLESE
SLAASWSKAENDFGL
WAEMQAGDRYVVADC
GKKAKGLQFLYSPWW
QSLMQAPLLIALGLL
QQQQQPQPPQPPFPA
IKVIKFILIICYTVY
MPLGLLWLGLALLGA
IVSPLCGGFTWPSCV
FPKPLITRFVRIKPA
EEQPHHHLVLTAVDG
LSSREARVVSDDNKK
SARAKVLITVLDVND
DLCHPVSSVQCPVSV
LEPGMELGITAALTG
NEVLGPELPKCVPVC
WTATVVDQQDCTLSL
CHTCQNGGTVILMDG
FLIGFMIGYLGYCKG
PQNASRAWGESTPLA
LKNAGRDCSRRSSPV
VEGTKLLLKKRQSLV
FAFVPPTEYWNGWAC
ESCVVSFYLSADHEL
LARQRTLEDEEEQER
FDVHDVTLHADAIHR
EQGGAALGSGGSLGH
MPPKDDKKKKDAGKS
QALQVTWNIILHSTG
RVAVVQHAPSESVDN
YEDEVNSSFTSGRNN
GPPGPPSGPAPRKKT
ISLDQDSVVKLENWT
TSSLGPPSMPVHYDS
LCEEISQEVRGDVFP
IQHICLKHTTCFQDV
QGCGDRQLLQCGRNA
LNYFACPSGRCIPMS
PQNQRNAPRITFGGP
PGYNAWRRFCGLSQP
RSARIPCFLAGDTRS
MCTPIRGLLMALAVM
TMFIREVGTVLSQVY
EAIDVRVLLDQLGTT
TGGSLPPARLPPFTR
FNTDEINFPMDNLCF
TKNMEVSVATTTKAQ
SMPVHYDSQLDTTLF
GITGPEGHALSRPEE
DQWREWADSKSCCDY
KALDGYSKKKYVCKL
GIITTVAAFHQECSL
VPEVTVAPVHICTSW
TGLVEDLDRTGPLSM
GAAQGIGRAFAEALL
GRRRRSPGGSALPKQ
SLKQDACQGDSGGVF
PQYQRFMRDNYPPGF
KWVTFISLLFLFSSA
TTLQTQPGAVRCMFY
SLIKEAGFPPGVVNI
TTGLQPILNQFTPAN
LPAKFVIHCNSPVWG
SFVYTEKISNGESEV
GALQAVDQLSLFRPL
ILNGGGIRSPIDERN
EEPVLGISPTFSLLV
ERRNSLLHGYRSLIE
SIKYWCLWEGAQNGR
QNLYQELLTQEGQAS
DKKNLVDPFVEVSFA
ASAKLWDVREGMCRQ
SGRKGTDIMYTGTLD
GLFNLTTLYQQDYDF
LLLLGPAVPQENQDG
GTYLTHEAKGSDDAP
FTRPPLMSQAATNTV
SDSSMFNNNRSSSPS
NTDIAGLASAIDMST
WMFLPLVFTLFTSAG
SFLETESTFMTNQLV
PQLAQLSSPCSSSDS
SAGRPKRPHARRALC
DDSSDNFCEADDIQS
RSPVPRWLLLLPLLL
ATLSVDGFLNASSAV
SGCYGTLGMESGVIA
MASPGCLWLLAVALL
RFRCDPYAGKEDIVP
VPAAKTRHTASAWLM
TQFTCECSIGFRGDG
TLQGLLGCELGPDNT
CLPLRRAHRYDLVNL
HGCQPVSTAECQAWG
GSLCIGVDPNRNWDA
YWLHMLYAALGAICF
GYLGYCKGVEPKTEC
MCTKVTMDDFLTAHH
SVEVSAEDLLTCCGS
VTGGPGTKGKGRRNE
ESKGHSESWHLSLDT
VRILNVFQKLCAGLD
AAENDRWPWIQINLQ
ENPGLWILGCHNSDF
ARFPSGTLRVRWLLL
QDALVILQLYERIKV
SDVTNNLKPSLHPQM
VCFPPRPRGRRQKPP
VTVSDVQLLCESPNL
KCDWSSTRRCQPIEF
CNQWSGLSEGSVTCS
LNRRRRRERRDLFTE
CPTEDGGWQVHGVTS
PDSACKQDLLAYLQR
KNNEPLRGYILTFLI
LLAALVAGVVYWLYM
LQGRFGCEIENNRSS
TLTTNEEYLDLSQPL
VEEFVEGGPLDLFMH
TVPSLALTSLLCLGF
LIELCVDEAGSKSPI
LETIGGKQLRVFVYR
GDHTSLNVQLERCRV
SITNEEDVVVYAPEY
ITVEELKKLLEQWNL
NYFGDVHFYDYISDC
PGLAMALSGSTEPCA
QNGERSGARSKQRRP
DPYKTDVRTNINSSR
AQNDLFSTSGNEWVL
GSILLVGLALLAIWK
GLRWTPLNSSTIIGY
YPELREALVSVWLQC
LSTNTTVLVHLQDEN
DSMSTLAGRRGMRPK
VVGSQGMPKRIVNAK
WLQENLGIILGVGVG
AGFSLRYEIFKTGSE
GGTVKAASGFNAMED
GRGRYEFHSLNIHSC
VSYWDTGVLLCALLS
LVKSQFVACMATCHS
KHLLLLLLCVFLVKS
PGLPQRPASAGAMLG
NTNVNCPIECFMPLD
DQWREWADSKSCCDY
QFAESLRKKSRDKGQ
AKLWDVREGMCRQTF
ISTSAASPAVGTVGM
TVITKHNDDEQYAWE
GTSTYATFLVTWKGD
QQPVPSYPGYPGSGT
SARFNQYKYNQNFSA
TYVSSFYHAFSGAQK
HLNAIRGLPGSFIKE
SRNSTPGSSRGTSPA
RALWVLGLCCVLLTF
CSGHTDRCDEAQVLQ
RLVTSRSGWALPPAP
NPQTNEGMLSVVKPL
QDSAKQVVIKEGDML
VQGEHLGRGTRTHIY
VRCMKDDSKGKSEEE
LEWIPPADTGGRKDV
QDVIKAIEEGYRLPP
SQMMMEDILRVGVTL
GAGSKVHEFQTLSPE
FEELNFFFQKAIEGF
LKFRDVKCIPDDDED
NGDDPLLTYRFPPKF
AKTGKLHQEVNLVVM
EKNGFNLGFIKNIQQ
YQVIFEVITSGHQGY
LLAALISVSLSGTLA
PGSDMRQEKPSSPSP
RVKCDHYWPADQDSL
KPCLKQTCMKFYARV
RTSDSGMYLCVATNI
AQVVSDRLEREFTIE
KNLLVALKDFHSEYI
GYKKNSYGVHPYYMG
EVSAEDLLTCCGSMC
KINHGILYDEEKYKP
LREIVETWDESSGSF
CLGCSLDDPGTCTSC
CGVCPGRLRGVRAVR
LVTILIFMDQQITAV
NAKSCGECIQAGPNC
NVTTLKDDGDISKQQ
NLGAITASLQKVEND
AIRDLTTGYDDSQPD
LDYLNETQQLTPEIK
AEALPSAEETKKLMW
MQSGRKGADIMYTGT
VSLSLPSDSSMFNNN
ELFDRIVEKGFYTER
SKNITVETWWPHGHG
YFFERQEELGGAVYV
SAGRPKRPHARRALC
VQPAFSTVPFSQPVC
AVAASVIMRGSSGEG
DVPSFSVQEELDFTL
VFFKLVDKSTELNEE
HTSNLPSYTPTINMP
AWRGRVEAFLGAELC
LLLLALLGWLLLAEA
LTLTAKRMARKNCLV
SSQPRFQAFANGSLL
IMRGSSGEGVSCTIR
LLGSAFSEDDGDCQG
FMIILGVFRIRAAHR
GILCIMSDRDLYDKL
KTTAPRRYCVRPNSG
RHVIPMNPNTNDLFN
ALRACIGDTLCQKLQ
NNTCCFCWCCCCSCS
GIDGMKIVETQNEEY
NQGVLLEYSVNGGIT
ACLFNRPTKLFEPTE
DPNTDRWVATGIVSW
IVTSQTIWEGLWMNC
MCILFTIYWMQYWRG
CLKWKNIETFTCDTQ
VIQLKMGAKTYPDTD
AILAQDIQENNFAES
FVTARINETRDVLAK
VSEYQQYQDATAEEE
ELAHQYKLKETIQKL
FDTAKSKLSQNNFAL
NPDQADTDNNGEGDA
APQLLIVLLGLSALL
LRATILCLLAWAGLA
AGPDRFVVLETGGEA
LLLLLSRRRTRRPGE
TLLEELLSKYQHNES
LPSSEQMPNDQEEES
FQRKKKMMEEKLHRQ
ASGSRNFSSCSAEDF
EQWNLVIGFLFLTWI
MCIEGIHLYLIVVGV
DAKNPLGCSSCYCFG
MYSFVSEETGTLIVN
VGICVGLWVWGRRVI
LPALLLLLLAGARAE
GQDCTACDLTCPMGQ
IPMNPNTNDLFNAVG
LIDVRAQNDLFSTSG
QGFRGVIGEPGKDGV
RGLDGYQGPDGPRGP
GGARMPCAELVREPG
GSSDPRALPTLPTAT
FAGKCCEIDTRATCY
GAPGPKGEAGVIGER
TMETQMSQNVCPRNL
CHTSDVPGKLIYGQY
MSPALTCLVLGLALV
GTRNPANNAAIVLQL
RTVPAAVTDLRITEN
AATTALAGLARELQS
LIQMGCVFQSTEVKH
GDGIVLCKMINLSVP
CHVVNIGAEDLRAGK
PPLILQPLASPLQVG
HLGPAPARRPQRSLL
GSLPYTQTLQDHLNS
AELIYSIAGGNPYGL
VDCAENTKEDQLAEI
QNALNGNGDPNNMDK
CQRKTAPYKNVNVQN
LGEAEFARIMTLVDP
RICKVLAVNQENEQL
KDESCEKKFSFVCKF
IPSLAKPGVTVTFSD
RKKNWGGQEDREPAG
KKKPGETFFMCSCSS
DLTEPTQPTRNQCCS
LTASEAQADKARTWQ
RIRGGAENTPPRPSF
DGFLENAHEHHGVYN
TNVNCPIECFMPLDV
ICTAKRMRVKAYRVD
SNQNGERSGARSKQR
APRITFGGPSDSTGS
QPTDDSCFDPYTVSH
GRLQDRVDAQDETAA
LEQWNLVIGFLFLTW
SHRGTLDGGFRFRLS
LLLLGLIDISQAQLS
EMSDIYVKGWIPGNE
VSISSQGGCLEQDFY
SVSWGILLLAGLCCL
EIEGPLSTETNWDIA
PNPCHNGGTCEISEA
IITTVAAFHQECSLQ
DNFQCPRTSGFLCND
EKGEAGDEGNPGPDG
VQVGQRVDIPCNAQG
SIKSFDRHFEKNRNN
NKHHKSTPLLIHCRD
SYRFQGKKEADQPWI
FLIDGSNNTGSVNFA
PGPGAELGAMPPGLR
KTGVLHLPQAAWSDA
TEGPTPIPSLAKPGV
DCGDGSDEGELCDQC
NITLIHPKDLTALSN
HPANGGRTCSGLAYD
SWPPGSRVEGAEDEE
EYSTCTSEGRGDGRL
CLITGYHPTSVTVTW
DPEDISITELYRLME
GPMNCTSDMEINPLR
VINQNETFANIIFKP
LCAALGCLSLPGSRG
YKTPGYVVTPHTMNL
SVAGMEWEAKAQIVL
AQNNARVDESQRISF
TATDDKMTVFQTTMC
EQNFDWSFSSLGSSF
GNQEQEDNSNAEMEE
RGEAEPCGAWVWENQ
VTKSYNETKIKFDKY
SWKVSSQCADTRKVP
PASGALRRLTPSASL
KFLKNAGRDCSRRSS
HMSQKHTEMVLEMSI
ADSNGTITVEELKKL
EMGLLDFSYSFLLRA
EQWNLVIGFLFLTWI
DATEVKVIIEKSDKF
VSLSCSDSGLWAVEG
VKWIFSSVVDLKQTI
HLFGPNQRPAPCYDP
QLQKGACPLGLHQLS
DVDSKASLGNKLLLK
LDQLSKAAVTALASL
MDMRVPAQLLGLLLL
CGASQSVSSSYLAWY
QRTKNFDKLSFLYLI
DLLTCCGSMCGDGCN
LLALPALLLLLLAGA
KKGTLTEGGTQKTFD
DAAPAIQHICLKHTT
SLATMSFLLSSLLAL
QWALDDVLIGMNDSS
CVVNGGDVRCSCKAG
CLLRLNVVPPSNKAG
PAALLRRPGLGRLVR
KALPTFSQPFGGGSH
AILAVALAVSPAAGS
LIIKNLKIEDSDTYI
GQSHISLSKAEFQDA
QTNCSKENFLFLTPD
GGSAYSEERDRPYGL
RIEPPKSLPSSDKRK
RKEPLETLKSYRQCD
SICQARAAVMVYDDA
ALCTKVPELIRTIMG
YGSLGMMTSVLVCPD
GMLMDGLKELNLHRC
VTFFKVKWIFSSVVD
KISTSLNPGNPVNNQ
DTVGSALNDSPVGLA
LLGYSLGAHAAGIAG
CPLTGLWPINTLKCT
FVTPEIIFEGDTVSL
LETSDVVTVVLGQDA
MEHGIVKDWNDMERI
NVGEEIQIGHIPRED
VVWDKLSVNHRRTHL
VTVEKGSYYPGSGIA
YQLLGIKSIGFEWNY
KTMKHLLLLLLCVFL
GRTFYSCTTEGRQDG
CFMPLDVQADREDSR
SFTDDTHGYAVNEDD
PAVFKDNPTEDVEYQ
YAQLNTYSRGPASDY
FQDVVVDVDCAENTK
TSRNLARAMCMKNLK
CPLGPGRCCRLHTVR
FNQYKYNQNFSAGNN
ATEMAASHLDNKIIQ
RGWSTDEANTYFKEW
GSHGGSSYTVYIDKT
PPLAHIFRGTFVHST
GRPGDLGPVGYQGMK
IVYLDGSSQSCRFRE
SAPKIFRVGASENIV
SKNMEMVQQKKEGPI
ESAYLNLSSEQNLIQ
SGGSSRRFARLAATT
CQKLYLDLDVIREGQ
IALLLWGQLFAVDSG
VSCFENIRSCARGAL
LLEQWNLVIGFLFLT
SKQAEVSSVPDHLTS
DLYLHSLKLGYQQCL
VAFSVVPTAATAVSL
EVQVSSAESHKDLGK
DKVQAGDVITIDKAT
PAIPGIPGIPGTPGP
ASPYIEAENPLYDWG
EGWNGEHCTIGRQTA
RHPPCSHRLLAVCAL
NKDDCVKRGEGRAVN
APAIQHICLKHTTCF
TPSPSCCHPRLSLHR
LNPKPQGQRLIEVSV
TNVALFADGKLYSAT
TCLINRFCKDTFDKN
IFVVVQTVLFIGYIM
EDLTPLTFGVQELNL
SGRKGTDIMYTGTLD
VFGTALNYVSLRILG
YYNVSDEISFHCYDG
GLSGASMKLTTNGRF
CEFATFPTGNRESQL
EPAKLEEIDGFFARN
INDVKGLVRVQYITI
LMAAATFSVGWNTFA
PELYEIHKEFYDGLF
YPYYARLNKKGLINA
SFTEDKLATLFLERG
EIETPMMNIIPGGAV
GGETVMVNAAAGAVG
KYDMSGARLALILCV
SFNPGVFVANLTEWK
LFKPENGLLETKVYF
ATEPGTGPLTTAVTP
ICVCIAEFLSLYETE
NMMAACDPRHGRYLT
EDQDELSSLLQVPLV
SDPVTGQETTLALSP
APPTRPPRRCDSNPC
YTGVYILIGAGALMM
AAGTDNTSSLGPPSM
WLCPLALNLILMAAS
CVMKGVTSTRVYERA
GMVFKKETEGDVTSV
PLLLLWGLLPGTAAG
EPQEFWVDNSTSVSV
LDTSTCEASNGQICN
IGAAFLTQTVCLDDT
HKLKTMKHLLLLLLC
EVYIKNGDKKGSCER
SRMIGGPILPSERSG
PIQMCCPSCNKMIVS
DMEIFLRRFANEYPN
LPECREVKCPFPSRP
GDRTVMGRIATLASG
QALGRAAFGQGSGPI
EALPGDNVGFNVKNV
LPRRAGLVSRNALGS
VPSDQYYWAPLAQHE
IDYDISVITLINGGE
MGGFKETKEAEDGFR
TNYNSDSLHFSNVFR
GDGGEPSQLPHCPSV
VGRGGDGGEPSQLPH
GPGGSSTGFGNFEEI
PVHPALFACVDGMGR
SFPVGDVNNFVVGSE
FSKQLQQSMSSADST
PISIMYQISPSLNVS
LQMDIHIFEPQGISF
NLVPVTTNKRTNVSG
IMKPDEKAEVPTGVI
LEARRFRIKCSELNG
CCIAASRIFVEESIY
RDLEDSLARERDTSR
QSFSCEAQLPYVCRK
LGASGGRFVEANPSP
PVPQGTPPVVEEQPQ
EQWNLVIGFLFLTWI
VPNKSPMQHWRNSSL
YNNNMYVNMYNTGNI
AKRMRVKAYRVDKSP
RSSSRSRNSSRNSTP
