# Supplementary material for: MHCII-peptide presentation: an assessment of the state-of-the-art prediction methods
Source: Front Immunol. 2024 Mar 12;15:1293706. doi: 10.3389/fimmu.2024.1293706 (PMC11027168; doi:10.3389/fimmu.2024.1293706)
Supplement: Supplementary file 1 [file DataSheet_1.zip › Supplementary Data S1/negative_peptides/15_HLA-DRB1_08_01]

MSPALTCLVLGLALV
TQISSTAESFHKQNG
VGRRLRDSLGRTVDL
LDPVATLAAVMTEKS
AELMQDTRDFLNRYP
SEKDNNTYENRRVLS
NLTSMTFRGSVTISV
DSRKSHLIFPQPNYA
LLVGIVIQLRAQKGY
LQVVINGLNSTEPLV
DGRDGVGSEGRRGKK
VTLGQPASISCRSSQ
VEEWQHRAKEAQDDL
PLEQTYVGITEKKAI
KPNNGKLSTYFGKLG
DWYNEKGGMALALAV
QPKGVEIENLGNLKC
RYPGKRTIHLAENSL
GTEVPNTRSRGHHNC
SSCMSSSRPSISSSD
LMEKIEPEPFENCLL
QGKCVNGVCICFEGY
HLMPDGSLPEAQSLW
DRVRVNGWATLFLRT
RYLLHGLECVVAMHQ
TCQCPHRFQKTCSPI
PGEVPALSNLRPPSR
ISCPPLTPDWGVQDV
DSEAQRLPDSFKDSP
TTSLSPDNTSTQVSP
QSLLKTTQEPLARDP
RGDKFVLRSAYSSCG
EIFLRRFANEYPNIT
LLTVLQVSRGQKVTS
ASQDVASQPFSQGAL
GKDNFTLIPEGVNGI
CEDGSDELDCGPPPP
YPVRSAAPHPGDIGD
SGSGIDDDEDFISST
FTAILYGNGPGYKVV
GDSEHKLETSSGRVL
GHAETLLPLLSLMGY
LQYCFLLITCLLTAL
QMQPLCFNCPICDKI
LPTKLFQASRPSFNL
IENAGEFFRDQGRQV
SQNQVCQILPNDKLI
FDSSFDVHKKCPLCE
LPRKLNFQVELLLDK
KGIELGAFDSTIFQS
MGAGVLPAHGTQHGI
FQGVFIFIFHCALQK
VRTQMSGNEVSRAVL
AFPPPRVVDTLGAGD
QVPSIRDCNGSRSQQ
IDTGPMRFYYVVGWG
REGKCHLSLGNAMAA
IRKLADLCTGLQGFL
NDWLVKTDSCTNCQG
HTTEQRHPLLVQLQS
LYAFSQLAVSLEEGT
SELKIMSHLGPHLNV
GSYWFCDEGTCTDKA
LNGVYYSGPYTAKTD
PPSPISEAPRTLASP
RKAFAKRQQQLTAMK
FWGGCRVWVFAAIFL
VFPKDKLVEEGTNVT
GSFSLIFLSLWAVIF
LVAVAGARAEVSADQ
AFDQWREWADSKSCC
ILYFVIDNFVINRRP
YWADAKLNFIHKSNL
QPLRDPNSFLLIHLT
RVTTKTSLSMFSKSE
RLCHIRGKLRKKVWI
FYKRSLDNDNYVFTA
GPDSGRQFARSCYQD
QQHEQALADCRRALE
CRGYLARKAFAKRQQ
CPYDPAKGHAGLLVD
SFVEKGTVKEDAPVG
MVSWSFHKLKTMKHL
YEMKVCAYGAQGEGP
GYSDQCKDECCFDAN
NATGNTVAAANYVAS
EKVPKVGQRFNRIGL
VGCCSFIADDLDDSF
SSSPSPLSIKKCPIC
VSDTNDHAPWFTASS
AEEDLAQQRALAEKM
KATIILLLLAQVSWA
PQEETVAAIMDIKFQ
TVGPLGEGGAHKVRA
LPLLLLLLLRAVLAV
TVSHADADCFVCVFL
QMCINMEWGAFGDNG
EGPCEAQLECLDNGD
TFLQTTTFLPEDFTY
ASSQWSESTAAKYGR
MAQYNRHDSPEDVKR
KWVTFISLLFLFSSA
VLGLVSCTFFLAVNG
NPKKYLGSFYTDALV
SFICGCVEGYLLQPD
AVDTGLYFSVKTNIR
FLSPANRGALMTCAV
RHGNLYDLKPLGLND
LRYLVVALGYHKAYG
VIKDPPPPPAPAPKE
LPPKNAIKEGDNITL
LIWVLLDMFLLLYFS
AGGKVWLSVLFIFRI
WEEKFEIRPPFSQLV
GEGTWEPEHTGDFHM
MASVDNPHVCRLLGI
VRNIILGKSHYVLYG
IIGGGDTATCCAKWN
VYLDGSSQSCRFREC
ADARNMGADLCRQDR
CLSNEEQIIIHDFIL
LKLWKSGFSLDNGEL
VGLYSLSFMGLLAMY
LLKKAGYVSKIVGKW
TDNPRTTLVYGIFTT
MGFILMYDITNEESF
MGRGDGFDSRGKREF
QMGCECKITRCPMIP
TAFDFENMKRKQNDV
MHPKPKEEPPHREVP
TATSEYQTFFNPRTF
QVLVTEESFDSKFYV
LDLSRNGLSFKGCCS
SKPVLPTSGWKALGD
GTFILAQDWLSESNH
PAEKENDTGVVHQVE
PPPPCPPPPPVSTIS
EVACDELVEEMEHFG
MKRMVSWSFHKLKTM
VAFQCPCSAAWNLPY
NMEYMTWDVELERSA
SNFRSNFGYNIPLKH
LRYQKLPSDEDESGT
GENTHMIHQKTQEKI
GAIIGTLLALALIGL
DACINISHHYCNISD
MRLPAQLLGLLMLWV
FPTGNRESQLNLTVM
DMDSSHSITLQPTAN
DREKLCGPTEPCIMH
RVLSTLNVLVTPELL
KKDNRGNLLQCICTG
LIEEVMIGEDKLIHF
EQDAASPEKEKMNPL
IFLSALWDPTISWRT
NEKQIANSQDGYVWQ
IKSFLIEIQCISRVY
FSLQQPPPGEGTWEP
WEPLAVKLQTYKTAV
LPGDNVGFNVKNVSV
IRKLADLCTGLQGFL
MVKCDPRHGKYMACC
DRIRKLTDACSGLQG
LGAVPGPRRSGAFYL
AGDKANYWWLRHHPQ
DYEYGVLNIHLTAYD
PPKSRTSTARSYIGS
SNSNVIQVDQSGLGL
FTLDDGPFMMNDEEA
KAAGVCLMLLATCCE
PCPPPPPVSTISCSY
FLVKEKMKGKNKLVP
MGPFKHTVDDGLDIR
GGGGGGGGGGGGTAM
YPLQGGMQDYNYIWA
MAAIRKKLVVVGDGA
LDLERRNAFGFTALM
HMSQKHTEMVLEMSI
QYLIKLEEEDEDEED
LFDSICNNKWFTDTS
QLSEATALGKLESIT
DSTSLSSESSSSSSE
SVHWKLGADKEVWVW
QGTYGGYFRDQKDGY
YLDNMKAPWELLELR
CNAMAFCAKMRSSKK
QQALNHHIHSVKTAS
IQGQNKEMLAAACQM
REDVDYHLYPHGPGL
YGCPKESCNLFVLKD
GNNWIYGEALCNVLI
WNASFAGKGASDNPC
RSQNNIYSACPRRAR
LWVLGLCCVLLTFGS
ICNGFTALCPASDPK
KKGQGTAATGNQATP
GNFPLIIKNLKIEDS
QNVTVLRDKLVKCEG
VSDKERHTQLEQMFR
RFDVHDVTLHADAIH
SGQENDATSPHFSTR
RQIGPLIDRQIFRFS
AIHYALNCCGLAGGV
ITKHNDDEQYAWESS
DKGPFRSKKAVLSIT
SLGPNGLDKMMVDKD
GTKETDNVCGTLPSF
TPGFPSFNHTQFPPS
YDTAILFTRQDLCGS
AQAQALAAQAAAAAH
VIQIRASDADSGTNG
YKKDGADFAKWRCVL
PPPVSTISCSYESAS
PAASEPVIRSSAENM
YHAFSGAQKAETAAN
LYIENEGKMIMQDKL
HQDPEGATSSSYLAS
SRNGRRRGEDMMHPL
DLDSSCKEAADGYQR
GNDSEPNLIDCLMVS
NFQEKVDDLLIIEEK
PPRSATATVSLFVMD
KTVSTMYYLWMCSTL
CVAIYHFEGSSEGTI
LWVLGLCCVLLTFGS
IAWCPHNDNVIASGS
SSSSVHSIRNMQVPQ
HEGGVDVGDVDAKAQ
SACTTSDGRQTTYTT
IVDETLKMLDESFQW
PFEVKVGTECGNQKV
GSLWVRTQLGLPPLL
GPRPTYKPPVSNYPG
WRNMDDDRLSRRADD
YVYSPLGSAYKLQSY
LPAVSKPKKNYEEQE
PMMNIIPGGAVAKPF
KELILTVLSVPPHEA
LLLLLPLLLLPPAAP
YSNASSTDSASYYPL
EPSSEIMTSSFLSSS
QAHKSSGTNFQGLPS
DRPVAIGGKVEVRPM
PGHIPIQVIRKEVDS
QELHTFEVTGQETVA
GEDQPKQVYVDKLQE
LLKDISQKVAVYSTC
EENLELKKLLMSNGN
EEWQHRAKEAQDDLV
FGRNGSDCPDKFCLF
FRSMSSIPPYPASSL
GVRPFGVSLLICGWN
QAFPNTNRWFLTCIN
IYMVQDIVSTVQNVL
TLQAKAQERGQWLAQ
SSLGVIEAVAQITVK
EGGRSKGFGFVCFSS
GGGDTATCCAKWNTE
IDNWCRRDKKQCKSR
FGSKVREHPCVESMK
SSHANAMALGPLPRE
HTEFLLNTYRTKQEV
TTTTTTTESVEEVVR
HRSKEGLTERFELFV
EVSSRAKESLPHLLF
CIIDEDCGPSMYCQF
CERLAGTESPVREEP
QSLWGLAELLELDLT
LKVFNPRRKLEFALL
STVTFIAGVYQVAMG
YVPYKVPSGTSLARN
IFGPIWNRDNIACVI
TCTQNVAPDMFRTIP
GCYAYRQNPEAIAAA
SKATTMSENDFKHTK
HVSAIPWGISATAAL
KGHAGLLVDGELYSA
TAPYKNVNIQNFHIS
PKDDKKKKDAGKSAK
FPTGPSQLELTLQAS
EAEKRLLLVDFSSQA
DTWSKKDNRGNLLQC
GCPKPPEIAHGYVEH
MVMGLGVLLLVFVLG
CSVTLQPGPEDTGKA
YKADGESCSASMMYQ
LVELAHQYKLKETIQ
VPDNSKTADNATKNA
TAANRICKVLAVNQE
TLGMIWTIILRFAIQ
LNPKFEVGDIMLIRD
SIVGWTVKYYELEEK
LEINFNTLQTKLRLS
RVVIESLQDRQKQES
RIRKLADLCTGLQGF
FFGDQEHPNVTEFAV
QRKTAPYKNVNVQNF
IMIRLASQANIAQVL
FEVKVGTECGNQKVR
ILGCHNSDFRNRGMT
VNITITQGLAVSTIS
VLAVNQENEQLMEDY
MFMVKNGNGTACIMA
EPYARLGWAQELGAD
EDADPEFPELQMDSA
DMFSGEEFGPLTRLV
SDVIVTVDVTDLNDN
NLELKKLLMSNGNKE
TDKVPPSPELVKRVR
VFLPLKWSLATMSFL
TRVEVSVSCRNLLDR
TCLLASMGLQLNLTY
ILMTILLIVIPVLIF
DKGRNAEMSLYIEEN
GSGLVGRQLEEFLNQ
GSHVVGSPFKVRVGE
QNKDGKLTKEEIVDK
AQVKIQGQNKEMLAA
LGLQAPPTRIGLIND
ERQRIKEEEKRAAEE
DDYCDCKDGSDEPGT
IMNSGASGSRNFSSC
EQCEERIEEVTKKGN
TLMKMGLKDTPTQED
KFTSPLTHNVSGTAK
QSRCGGFLVREDFVL
ARMGQGMMTISRTWK
RDDRDRDDRRRERDD
AAAGRSPHLGPAPAR
GEGGLQELSGHFENQ
PSQSFMTSQLDANNM
SWSQCSKTCGTGIST
VRVCSGCAVLAVLGH
HCAPSPLLLWTLLLF
LDFSITKDPAAEARM
NQNIPVGIMMIIIAA
ALACKLDYDEDASAM
RSLSSSSRNIQQMLA
EDDIQTISEKVLTKE
PWEVWTVKVHVVALA
TTPPKDTCSPELLMS
DAFCLSLENIATLQK
LTAKVENAARKLEAM
WTSDSAGEECDAAEG
TVGSALNDSPVGLAA
RGALALLFLLGTTWI
ALLVCREGSLAKEKT
VKEHYPNGVCTVYGK
LKLAGRSFRSHVVRE
RAVCGTSRQLAPVLG
IEMILLSVGVVMFVA
SQAPAPAFSGQPQQL
ILMTILLIVIPVLIF
HTSLYECPIESSPLF
PLIDRNQKSDKKPDR
KAQVERKLLCLFILA
LQTACPDLQLSAASV
PKYIDYLMTWVQDQL
PSPDAGEEECSPVLR
RAFADAMEVIPSTLA
GFPVILARVAVIKWG
DNTSSLGPPSMPVHY
GQKDLLTPCYSRQNK
NASSTDSASYYPLTG
LNKDYRANDTVPPTI
GSHNSDVQMLDVYSL
QLFRSNVLLVPLGDD
KVMVKGGTLKDDDWG
PNDYPNSQACMWTLR
VRVRLPDGQVTEESL
GMNHDTLDRGCSCQM
DEEWDCLFLHDVDLL
QSKKYAKKTDSGNSA
LDREELCGTLPSCTV
WIEGKEPGCETIGLL
LQYCFLLITCLLTAL
RAGGFCTPRYMSCLR
ILFLIGLMCGRITKR
QAAAILDANDAHQTE
VLRRKRKRMTDPTRR
GNFETPSKRAPAKGR
VTALNRALVTVHVRD
GNGVSCQETAVTQTY
VFVTGQSPTPSPTGL
CKFHYKTDQGIKNLS
NFICQALNRKTSSKV
EGVKLLRSNKRLGAI
ILAICGLKLQRRWKR
GAEKFKLNPDTGELK
YKKDGADFAKWRCVL
QVTTCKLHGGSPWPP
IHIFEPQGISFLETE
DNFTSQLKATEEKLL
IVFSGSSLSSAQSAP
AFCAKMRSSKKTEVN
TATAYPKFTERAVVD
MPTCRCPTGFTGPKC
QPPFPAGGPPARRGG
ISRCLFYEVEVNNSQ
RIKVFGPGIEGKDVF
ENSKVLGEAMTGISQ
LTVHVTQPKDGGFCE
PGDNVGFNVKNVSVK
SLSLREGEPFELRCT
GNALQAIMHFNYRTM
KATMLGRTNISDEES
TESPVREEPGEDFPA
KKKGEDEDKGPPCGP
GSGWVPWVVALLVNL
SAGRPKRPHARRALC
CNGVLEGIRICRQGF
ALPGDNVGFNVKNVS
MYLRQLFRILFRTLN
IIFDEVEIYGEPQTV
RTTSIATTTTTTTES
TSDSAGEECDAAEGA
KCSVCPDYDLCSVCE
LEVTVTDNGSPPKST
GDEFCWIQDPVIFYV
ASYAQVMRTVGIHPT
EVYQLMRKCWEFQPS
GGCSCYSPMSSSTLP
RRTSAIKALNATGQA
CGHKKLEKGIQVELY
VEGPCEAQLECLDNG
AAIRKKLVVVGDGAC
RTWRLNERHYGGLTG
DEFTIIQNLQPQYQF
MRALWVLGLCCVLLT
FCLNPKTNLCQKIRV
RKPLSLLVILGLAVG
IGEDKLIHFSGVALG
GTDPNRNFDAGWCEI
AHSGAPLLVEENGAI
KDNRTLGDSSAGEIA
IYAGAIKSSFAPPHF
NPPKVIMELFDNDQV
GALRPTLLPPSLPLL
AAAECDVVMAATEPE
GKVGLSGMAIADVTL
QMINQYCKDTRQQHQ
RSKQTKSTIGVMVTA
LVLAEDEEMNRMHES
ESPFLKEVLSEPWRL
YDLIVHQLATYPDVN
LTKIICAQQCSGRCR
NCATHTQPFWGSLTN
SNYLKKVISYWRNEF
PPTKTKNGSKDKEKD
QTVFQEVFEPPHYEL
RSSASSGPQILKCPE
YTAYAYCYHGETLLA
