# Supplementary material for: MHCII-peptide presentation: an assessment of the state-of-the-art prediction methods
Source: Front Immunol. 2024 Mar 12;15:1293706. doi: 10.3389/fimmu.2024.1293706 (PMC11027168; doi:10.3389/fimmu.2024.1293706)
Supplement: Supplementary file 1 [file DataSheet_1.zip › Supplementary Data S1/negative_peptides/15_HLA-DRB1_15_01]

GVEPKTECERLAGTE
GSQATYTQAANNVRV
DWGVQDVWSSLRLPS
PLEAIANGCAFLNPK
NQVSRMTVDESGQLI
QANVNTWNLVSPDSP
IPRHGMFVKDLILLV
FITRPPHRFLSLLCP
CITIIGGGDTATCCA
SSSDYSDLQRVKQEL
LVREAARLGACLAFL
VILDPVDPTNNVSGD
NYEKPALHLAALNMP
QNQRNAPRITFGGPS
LSPNGGKPKAINQEM
MAAGVEAAAEVAATE
KICALDDHVCMAFAV
SGKGTVCQRIAQNFG
AAEIMAVLFFHTMRY
LLASRGFASLALAYH
IGLHVTEYEDNLKNS
AFRCHWCKYRNLCTH
IMVHIYEDGIPGTEA
NNTYWGIILLANPQF
LMVVLGLVRIHSLHR
MDMRVPAQLLGLLLL
GSWAQSVLTQPPSVS
IQHICLKHTTCFQDV
SNSRNDEMLDPEASF
QDYWLIDVRAQNDLF
SLLLTQVRPRNAGIY
TVYCNAIAQGGEEEW
TFSRFVSKKVFYHLT
RRLEQRQQPDEQRRR
NNKDYFSPELLVLYF
KRQRKALSRISLSRI
YVGEGMEEGEFSEAR
LPKGFYAEGSRGGSQ
TKKMLYDMENPPADE
PHTCVTNLPKPRQKQ
LEEGCQTSPLMCCVC
SGCPTVGDRIVELIY
ALNCVVGSQGMPKRI
HHGVYNQGRGIDSGE
ESDGFLRCLSLNSGW
LAALLRDGETLEELM
AGFAIGIVGDAGVRG
FSKQLQQSMSSADST
CEDGYSGEDCGVRQC
VNTSTLFDELELDPP
DPKGIPDFWLTVLKN
VSHRRAFHGWNEFDI
SAKLWDVREGMCRQT
NGIPPMSGTGTLQIY
PGPKGEAGVIGERGE
DSLTWIEYWPRDTTC
LYADLQDALVILQLY
LSLSPDMRTFVSGAC
GGDTATCCAKWNTED
SVGKIECVSAETTED
ILILVIGVAIISLII
NVEESLKRTKENDAH
SSQDPPEKSIPICTL
TAGVNTTDKEMEVLH
VSSNHVLIYLDKVSN
LSHAFGQTDMSRKAF
TIEEQAKTFLDKFNH
FGKLEEGTYSCLATN
SQAFCEKFSGQLNSH
FSETGFFDYCAVKAY
DPLKMGVGSRMDQEQ
SLSQNPDLAAQMMLN
TQAKPLPMEQFQVIQ
GGCSGLLRCGKGTTY
MVLRNSWRAVARMGQ
SYCPPIIEEEIPNPA
KKEIAMIKVAAPRAV
CSSLDHPTDQKLIPE
DTTLFGKKSSPLTES
HVQHEGLPKPLTLRW
VKLSCAYSGFSSPRV
EAMADLHTLSEDSYK
SMPVHYDSQLDTTLF
LMELHRQWELLLEKM
KLKLEEKNRELEEEL
LNPLASGQGTSEENT
LLPLATVGADITINR
SGLFHSHLENLQQVP
DAFLPFISYPQILTL
WRLNERHYGALIGLN
HNERVEERKIALYEL
AWHIDPFGHSREQAS
GGRGRGGPMGRGGYG
RDVTSVEPPSVSPAR
NGSEILFSYFQDLVI
IALECERYLAPKGFG
TEEVGHTDLMAAYVD
FKRNSNVTFYLVLST
TDINFWIQAGVPGAS
GYGYPPDYYGYEDYY
GFFIIAVLMSAQESW
EGGNSSLEYGWSSSE
RETMSYLFQHANLDS
DLEERLKKEEKTRQE
TTLWQCPPGEEPDLD
CGVFSIVGALCYAEL
SLPKKPITDDDVDRI
SVEVSAEDLLTCCGS
GNGGAAAGDDEDGQN
GRPGLLGPGPGPTTP
FEPLASGILLLLWLI
GKFWNDILRKLQPCH
IEFVETEEGGLQKEG
TSVYALDENGNLWYR
NESFYFLCKRSDEIP
TRSPSVCLSEACVSV
NAVGDGIVLCKMINL
GLQDATSPIMEELIT
CASKDFSWWRHSLIT
PMNPNTNDLFNAVGD
RESGLETVAKCSKGP
EIKDSNNRICPILME
GDLHMTQFFRGNLAG
SDSEEPPETLSDNVV
QSGRKGADIMYTGTV
GESDGFLRCLSLNSG
PTLLLLNGQAACHMA
MEEARNCGKQLKALN
SFRSRKIAVEDENDL
RLLWKDNWVSFMDTM
GAPTKVTFGDDTVIE
EGASAPLMELLHSRN
CRSLLHTAAAFDFPT
PAPALAPAARLLLAG
MWFQTECAQAYKAMN
PDISDTTLLPDLSQI
SNTDECTATLMYAVN
DNHRLKKVIQDCEDE
AAWTGGLAAVVLLCL
TQALPQRQKKQQTVT
SIFASLGNLTFLSLQ
PIIMDMSGHPTTSVG
FISLLFLFSSAYSRG
AFESVIEPVQESSFR
TFVIFSGMQAIPQYL
APPAGGPPPPPGPPP
LLSALVMGATGAVGS
AGGGGGGENYDDPHK
ITTVAAFHQECSLQS
GIITTVAAFHQECSL
SEETGTLIVNSVLLF
EVSAEDLLTCCGSMC
VHVFSEFMIQSPEAA
ITAANQTGGLYQCGY
KVLVNERVMPICLPS
MERIQLPWDSVGRLE
MNLLVPSLPNLVKNQ
ILLGILVFGIWFAYS
YAEPTMYGEILSPNY
LKADGKGVLPRKLNF
GVPLWIIILAILFGL
SCHETSRFSAICQGD
VDIALECERYLAPKG
LVAAGYALYGSATML
CFSDDSPWSGITERP
GPYDRPGAGRGYNSI
GGRGGYYGAGRGSMY
MAMQRPGPYDRPGAG
GKGKMRNRRRIQRRG
QEALCAGETGAQKPP
MMVPAQLLGLLLLWF
CPSCQHVSKEETPKF
LLGAVVRPGCRELLC
CYRGEDKTFYPEEIS
KSGLFTGGSLPPARL
SGATMARGLAVLLVL
HREPAKKKAEKRLFD
EDSQAFCEKFSGQLN
RRLLGGPGPRAGDVA
PLEGPEHQAPLTYFP
SIPPCEHHVNGSRPP
TAGPSTATTVPLSPV
MATEFIKSCCGGCFY
CTTDGRSDGLPWCST
ELCVDEAGSKSPIQY
QPYHSSQREDVWAID
LFLHIKNLPAQAADT
VDFDRTTKTEKIYDD
VPSTATVVIVVCVSF
GIGSPSVYHAVIVIF
GLSYLELDNPAGNKR
DIRQREDVQALNISV
SLHFNITEDMLRGIF
DTVCDRSDPVFPTTG
PAGGGAEALELLEHC
GATMARGLAVLLVLF
FCACAGMIYLGYTFC
NEVENQILTRDAKGI
ICLKHTTCFQDVVVD
EEIDSKVKGMVFLKG
MADSNGTITVEELKK
EMSGGLVNGSSVTVS
AADLDDFSKQLQQSM
TGKTATFSISVLQCL
EVSASTLKGEGVRSA
LDWWITDKCNMINGT
TRNVMYFNGNSDAST
DVFQLEFNDGAYNIK
PFVPGQGDSRYPLLG
GCVLSQECTKFKVSS
LTKPIPDVHLYRLCW
EFADIMLRAEQAIEV
VGNAILFCLLIEQAL
HEKGPGETDESHKES
MKQMMTKEDGKHHEV
LIQIFPALYQHIKTG
IQKIYRGWKCRTHFL
VNGRHTLGENIADNG
PTPVISMLAQGSQVL
MVIHEKIENFERLLR
PRQRVTISCSGSSSN
FPNSFHAFQTAEGIR
KKQQTVTLLPAADLD
EPALGEAEERCLSPD
QDIEYIEIRSDADEN
LVCLNDGRMTLVGII
LVTNLLRFLFLGLSA
VVSGPRAQLFACLLR
VEELKKLLEQWNLVI
MEESKAKFENLCKLM
HPESNQGILTTRKGL
EFEDMVAKKCLIPDG
RKPPNEPHVYLPGLI
KSHTFPELAYRKEMV
SPNQNNTTHLDIAAV
FNGNSDASTIKENQF
PTFKYNRDVPFFEML
SSSINALAAVTVEDL
PAIPMAPDMSGEAAM
CCRGYLARKAFAKRQ
SCLRPFTEDDAADPN
GDDQNGPKIAVQFGP
YFGSILTTTDIDKDS
NPEKLSPIFRDFLNR
VAIKQMNLQQQPKKE
SSITLQAARVQPEPR
TLGQAEALDKICEVD
QSLTSVPPMNPATTL
AAVSVYAPPVGGFSF
EDLISAFGTDDQTEI
PLLWLLVLTPGRPAA
YNKINHCRFDEFFSE
TFSAYQRQQDFFVNS
NFTWPIKIQIAFSQH
MALAFPDQLYDAVFD
SILFLVSSSEFDQVL
YTLYGCMFSMVFVLG
IYRGGFLLIEFLFLL
QSGRKGADIMYTGTV
TSSGAPFWSGPKRCP
DSPVGLAAYILEKFS
RQLTIFNSQATIIIG
IIQNFVRVHVDAPGM
MKLNLVPGENITCQD
AVLTVTLMVLSSPLA
AKKNNLPFKLTCATT
CSAAEIMAVLFFHTM
SGYGASSGKPTEKNL
AIQAAIKKVEDQGKV
VTFISLLFLFSSAYS
YQCSLCPSYNICEDC
QREEWDRKKKMKVKR
LGWLGMLAGAVVIIV
VRGLQVFKERIKAPV
VPWSPYLFQPNDTCI
TTCFQDVVVDVDCAE
NFGDQELIRQGTDYK
GVINLTEEVLWVKVN
PLKAPKEIIFLEGET
WCQRKTAPYKNVNVQ
VRQLVPRRDQALTEE
RLLMSLFLFFFVLFL
MPGTAYKVRVGAVGD
RNEPWNISISAEYIA
CVTVLSLLVLVAAFC
VKNYKNPNLTISFTA
ELDAAVGTLMTAIGD
KKKADETQALPQRQK
AQGRWEAAEGLLQEA
LNTTILTPNGNEDTT
SDGESIGNCPFSQRL
GCCCCKKRSQAVLMQ
DDCQHNTMGRNCEQC
HCTPSTGAFKPCEYL
LLLLLLATGLALAWR
HPEALHLECQSNTSL
TVEELKKLLEQWNLV
MYSFVSEETGTLIVN
FMEGEPLALRCHAWK
FEGRQTVSQWLQTLS
GTFILAQDWLSESNH
ASLPFGWLIVGVALL
ATGQADCKAQDERFS
TPPSASVIPDVPYNS
CSSGTYEGNSPFHPL
VIVARHCGLRVFGFS
SGGVEEVPLAQPESK
VRKMILRTSEETIST
ADSNGTITVEELKKL
KVLHAPLQVMLSGCF
ANAELERKIKGWYEK
LFNAVGDGIVLCKMI
KEGEPRIDINMSGFN
ILYTKHRRLQSSFTA
VNGRHTLGENIADNG
LIEEAYGLDKIEFLQ
EGVARCRCLDGFEGD
KAGPVGPKGDRGEKG
PGKQCSPSQGPCCTA
TFRVTGRGRIGADGL
VIISLSKEESSNQAS
GVLKAVENINNTLGP
FEAKNQHTLYVEVTN
AAFNTTVAALEDELT
GTITVEELKKLLEQW
VTEAIQACKLAQENG
MSQIKRLLSEKKTCQ
AEEDQSGWWFNRCHS
VNNGPLGNPIWNISG
TILRGCPGLPGAPGP
LSLSSITFDSNGTYV
ELCVDEAGSKSPIQY
MYWIGFLLEIVSFLL
GRGIDSGERLMQPTQ
YDKYKEFAIPEEEAE
GNAIGGSHGGSSYTV
PKDHIGTRNPANNAA
TVGGSEILFEVPEVT
KGYICKRPKIIDAKP
ADSNGTITVEELKKL
RALWVLGLCCVLLTF
MEESKAKFENLCKLM
SKGVHFVCNLLLLFV
DIITKVANVELYYRA
RVVTTFDSEYCRHGT
VFLGIITTVAAFHQE
MEMGSTDCRKTRVTG
PMAAVKQALREAGDE
NTDHSSSSDNIALLV
DSTHVIPGESPFNKS
EKVEDSTMPIRRTVN
VLGFFIIAVLMSAQE
MYYAGLPVDDFEDSE
QVTQPGKLTEAFKYF
AEIRKECLRLWGIPD
RGEFEAGFETGGQTR
YRMHIAQDINQDNLQ
EVPEVTVAPVHICTS
KKPYNPILGEIFQCH
FENENQKLQQKLKVM
TALRRRGFPPEAINN
EWKEPPSMRLKARPS
LLGLFLFQLLQLLLP
PTDKKKGGPSPGDVE
EELKKLLEQWNLVIG
LGCHNSDFRNRGMTA
ASPGCLWLLAVALLP
LGLLIYILYKLGFFK
KKLLEQWNLVIGFLF
SSTGSRDLGAALADW
AATGDTTYQEQGQSP
SYFMLISCLMFLSQS
EGKWIISSLTPKHLQ
HTTCFQDVVVDVDCA
INISHHYCNISDHVG
DSMSDWCKEHHGKSG
DEFFSEGCAPGSKKD
IVFQLPYNGVVLAQT
LPTTAASTPDAVDKY
RKAFAKRQQQLTAMK
GVGDKSPPQCSAEGE
LLDQVAEMQDELSYF
CVQQPPCFPLKIPPN
NRKYFTNCKQWYQRK
LRPTAASQSRALGPG
TLILRQNHLASLEKT
VKTGVPTASPASSAD
MYLLGYIPKDNRLYL
LCKMINLSVPDTIDE
CHNSDFRNRGMTALL
KPCITYGLRGICYFF
VKGCPYIGDNYQTQL
GPCQNLTCFPPATPC
CGNQSIRCPHNRTLN
YLKDSAGEPLYKLFK
SEVTDLRRTLQGLEI
PKFKLQEDYDMESVL
FNPQIKQVFGDQGGH
YHHFVLMKEGEHQLP
LLLLMCHCGKGAKGF
SKSRGEPGCDSKREC
ASVDSLTFSVVTGPA
ALPFYYYHIPALTGV
DGTSTYATFLVTWKG
MVKCDPRHGKYMACC
STDTEEEFGNAIGGS
QRKSRKTLCIIILIL
CPKGKVASESVSLEL
FGNAIGGSHGGSSYT
VDCAENTKEDQLAEI
GSWGTVCDDSWDTND
PMMSREDQYHYLLDR
VQSAQRAKASLNGAD
AAGTDNTSSLGPPSM
TNRKYFTNCKQWYQR
NTDHSSSSDNIALLV
VDCPDLTKEPFTFPV
RAIIQEVCFMKKLSG
GTNPDGIIFVSEGST
GIITTVAAFHQECSL
PALSSNREAHQHRDK
PYIEAENPLYDWGGS
KEKKKDGEKEESKKE
DEFFSEGCAPGSKKD
CRFDEFFSEGCAPGS
NTANAAPASPYIEAE
GDLNPKPQGQRLIEV
DARKSFPCFDEPAMK
PPSHADHTPMPQAII
PATTKPKEITPVNPG
AKCRNSKPGKKKNDF
QKGEVPNRGWRHWLE
ACKAMCGGELSEPAG
IGGGDTATCCAKWNT
LSAPDFDRDLDDVLE
SDQCLLRLNVVPPSN
RNFAAVLDGAKGHSD
EVSAEDLLTCCGSMC
RPGAPAAGDGKTEQK
SPGCLWLLAVALLPW
FQEMADKCSPTLLLL
YNVNDWLVKTDSCTN
AFAKRQQQLTAMKVL
LLDICFILVAVPESL
GLRRDRLLTLLLLGA
ADSNGTITVEELKKL
NLGTATLNIQWPKEI
PVNPGTSPLLRYAAW
NTNDLFNAVGDGIVL
TAICDNGAGYCSNPG
DNAPSFPAAQIELEI
SEDGRVRAKLSAPLA
LRQLVRKMILRTSEE
EEGYRTRNVDAFLPS
LVLVRVLVVPAENYD
GGMQDYNYVWANCFE
AITPIAGDYILFKFD
RKAFAKRQQQLTAMK
RITSASVNDSGEYRC
RGGRDHGDWDEASRL
PCFDEPAMKAEFNIT
GLNKCEVSHRRAFHG
EGRTVVHCLNGGGRS
FLIALYCLFSLYAAY
QGNFGDQELIRQGTD
VCLKAGLETSYWTWF
LKYSFLQFDPAPRRG
VTVLLPETLGQPLPD
VDGSRWNFAYWAAHQ
DFEEMKRKKNDIYGE
LVIFLICTAKRMRVK
DETQALPQRQKKQQT
