# Supplementary material for: MHCII-peptide presentation: an assessment of the state-of-the-art prediction methods
Source: Front Immunol. 2024 Mar 12;15:1293706. doi: 10.3389/fimmu.2024.1293706 (PMC11027168; doi:10.3389/fimmu.2024.1293706)
Supplement: Supplementary file 1 [file DataSheet_1.zip › Supplementary Data S1/negative_peptides/15_HLA-DRB3_02_02]

SKTFCPAHKSYIIAG
INPNTTHSTGSCRSH
YFIGSGNENGAFSIN
FQIDKKDCTFITKGT
TASSKNASCYFDIEW
CFQMRCCCCCRVCCR
WANQLAAVAAGARVA
SGIFLAAEKYAPSKR
NMTRAHFPLDVQWND
ITVFNVLTACRLRQP
HSGRYMMTRDYLSVK
RYMMTRDYLSVKVWD
AQMPAYQELVEEAIA
TASSCSSDIADVEVD
EKQKQEKQSKAKKKK
PGSRTSPQELSEELS
TVRFKNELERNITIK
VPVLGFFIIAVLMSA
VNVTLYYEALCGGCR
RKFLKSREKQSSLTE
NAVNATLIDSWVDIA
GFSWRGGSERETTGI
EFYYCTEDVLRMGGD
FYGVCVEGDPLIMVF
PNLIFEDCDEVTGQC
RKKDEISVDSLDFNK
KHGLTPLLLGVHEQK
AILAAILLVALQAQA
PALTVHVTQPKDGGF
LLRAHVTGPVEDNEK
PIFEDFVDSSVGYYT
LHTGRSRNDQVVTDL
EALPGDNVGFNVKNV
KTFDSSCHFFATKCT
PMKSVLVVALLVIFQ
PLDVHAGSYQIEILA
EQVVKREELFIVSKL
SAGRPKRPHARRALC
QCRGLYTGQRCQLSP
YKAEKSHDELPRTFQ
CTRFYHPEKEDGKLN
ERRYTPRAHLDEGGD
ARLRTATLRHDADGQ
TAASTPDAVDKYLET
ASLAQALQELSTSFR
PKLLWHPVMNGDKAC
QPCDCLPPLRAAAEQ
AWTGGLAAVVLLCLV
LWVVEQLRPERLRGD
PGVRPQPAPFSSLNS
DKGDENTVIDLGSKR
LVVQEEHERILAIGL
IFIIFMLVVSLVSLA
HVCDEVDLYGFGADS
STATVTVDVLDVNEA
LFSRLAQILQNGSQK
CRESGKSNVGTSGDH
LWILGCHNSDFRNRG
PVPVPHTSPIPEMEA
YIYHLRCYVYQARNL
NEALYDICFRTLKLT
AERLDVKAMGPLVLT
VNMTVGSFVCTSCSG
EVSDDETEEKEDKEE
FQSLGGDGERNVQIE
DFLLANACNGLALLQ
LLSFCVLLAGLCRGN
GQPPPRVFLAVFVEQ
FNDDDTEPENLGHRP
HRFEVNPNLIKQFEQ
LGLNWQLQPADGHTF
QLLIAPFKEEDEWDS
KAVDGGIPVKHSLIP
TSSYQLIIQATNMAG
GRYEFHSLNIHSCEL
VGPLGEGGAHKVRAG
QRPDLAVDVLERTAD
PVVFSTPQATQMNTP
NPNYKGKWKPPMIDN
MMGGFKETKEAEDGF
SKNMEMVQQKKEGPI
PGCGLLRLHSTYRHD
NPLFPIYENVNPEYH
LVLTFVDRLQKFVNT
PNQQFGVSLQHLQEK
RKLEFALLFLVFDEN
AVEIPDLIQKGVIQH
VAGLLLFIGLGIFFC
VAGLSAWTLQPQWIQ
PRSDRRSVASSQPAK
IIFLIDGSNNTGSVN
FLLRYKMTCEYTWPN
HVEKSQSASVESIPE
VLFYKAEVLSEEPIL
CARGCLDSAGPWTMS
EHSSLQNNEQPSLAT
PASATVRRRAQAGLC
AGFLPLLVCKTKQGC
SFYSAVDGVHLHTFS
DGHLWCATTQDYGKD
NGDGTFRCSYVPTKP
STEPCVLHFQVVLEN
LLSQVLLLTSAEDLD
LAVGDNNSKWVKHWV
LFIFRILLLGTAVES
TSLVSINTDNGHLFA
STQELGKTIVYLDGS
TGAIISICCCLFILF
EGILHAPDAGWGNLV
MLLAQRLACSFQHSY
VCGCDVNGALLSCNA
QYEVCLTGGSGTNEF
TFILELFENNRTLLR
SWGILLLAGLCCLVP
RDDSDCAREGICNGF
KESERITLIPLNEVF
VINKMSPTSLKITLR
PQVELFVKAGSDGAK
YGLRGICYFFIEVEC
LIELCVDEAGSKSPI
RDRCKKEFTDLMIEM
KFLVFLGIITTVAAF
GSCWGAGEENCQKLT
SAVYTCKRDPCPHQV
QILEFIEDLMNPSVV
TDNSSSSDIVESSTS
LALQRRTTRNKESSL
HGDSTPFDGEGGFLA
LAPLCGRRGLRTDID
CKSLVIWDNDRLTCI
LYYTGRIKAIQLEYS
AGPAPAWGPEAFTPD
IYSYLESLVKFFIPQ
KEKNKILRNTIQWLE
KWCVSPKGPWTCVGD
EIYLDKIRDLLDVSK
GETFEVKGTWERPGG
VLERVAPTITGNLEN
QCLSTNQTLSTRCPP
NGEPVNGRHTLGENI
VGRLYVEAAFAGESK
KEQWDTIEELIRKTK
LEKPLQNFTLCFRAY
LDKEKGETLLSPLVM
GKRVCAGEGLARMEL
GKISEENIKNNFVLI
SSLPTIPIMGIVAGL
PSPEGTTGQSYNQYS
EQQQQQQQQQQQQQQ
AALAVAEAMADKAEL
FPHMWSHMQPHLFHN
DVRAQNDLFSTSGNE
ATLSSVPGAPEPCPQ
SIMYIVVVVGYRIYD
WLQQYGYLPPGDLRT
KPLNIYFGFIPEIIF
KNVDWGEIRGFETAY
RPVPWDVRAVSVEAA
KKARECVGKTVTLQG
TVDEGGRAPLSFHHF
TGRIVRGQTQDSLSL
NRGNLLQCICTGNGR
IHQYTVSLVTGEYLY
GQRSERKKWIHCFEG
IIFTGFLITFLAFTF
FEMLILGRFIIGVYC
YSSLRVVGVSAVLGT
TGTAAAAATGRLLLL
AIPWGISATAALRPA
EGKEITCRSYLMTNY
YYNSTGKEITTSPQI
ICESDQTKPLSNQPI
TIPPGHQVCVSPTVN
SHRLLAVCALVSLAT
RFFSYGTKILYQNTE
KSRAFGDSEHKLETS
GMTKVKVGKEDSSSA
DCGMILPQDKVIIAE
EARSETSITLSWSPP
QDRGSPPQLTHVTVR
LEPLVKAQLVEEWAN
QEVRTPILGYGCLGG
DQGGELLSLRYDLTV
LKKLFRSLAMTKPDR
ENKEQSQPKPKHDGR
KGKLAPGFDAELIVK
RIFSVTNGGQERKFV
IEAQDMAGLDVGLTG
AENGFRPVDLLGIRL
NQMFQYFITVVPTKL
SLSPVQGVLEVYYTS
YRSLLEDDDMGDLVD
YFVQGMGYMPSASMT
SRVFSLQQPPPGEGT
RQERQERERLERLER
VMATTGGMGMGPGGP
VGTNKELCCLVYTSW
CKFHYKTDQGIKNLS
GFFIIAVLMSAQESW
NLNKTDNGTYRCEAS
PATRVEVSVSCRNLL
CRDELCRCAEENCFI
RISSNPVAKIIYGDP
TRGDVHSQVICEIAH
KKKKEYMLGLEARLK
HAFSGAQKAETAANR
GGPPPPPGPPPPPGP
KQFELDTLNKEYLVT
TNDNTVTVCMDYIKG
NGERSGARSKQRRPQ
PAPRLCTRPFGLLSV
GTCVEWLHRYLENGK
SKASLGNKLLLKANV
TYPQTPPILSMNAFF
NMRKVRGPPVSCIKR
EKKSELKRCHWSDMF
SYLTTEIWMEKQYLS
PPLRWKEFVRRLGLS
DGKLNKLCRDELCRC
IARIAAANGIGRLVI
WTKDGQKHVVTLLQV
LEESCTRFYHPEKED
TCCLLALLLYKKERR
NSAPGTPTRKISASE
TVVCLDTYNCDLHFK
AGDLCPNHPVASADL
PPAGPRGAPPAAPYH
DKAIESRTVVADVLA
VLASFFNSLLSKKTG
GYIPSNYVAPADSIQ
KEKTFCVNGGECFMV
VLAVDSGTPSATGSA
ANKLKKTCAHLFTAT
TKVGGSDKAKAKIAC
ITGAAVVITILKVFF
FFAEGFHGDSTPFDG
PIGEFEKVCSNDNKT
NVTLYYEALCGGCRA
YLRVVRSLCRASGSR
VLHECNSPYIVGFYG
KILGSGISSSSVLHG
HSLILCNSFSDTSIF
QARCRGYLVRQEFRS
IQISKDGLPGRVPLW
EGPKHWSDSRYEHVM
VILLVIVVLFVTLRR
RMFQSTAGSGGVQED
PSFNKGALLSVGWST
NEFFTFFVRAVDNGS
CLGSLFSMLHQACRN
DGELSLSRSLVNSSD
VNGKPMLGVIHKPFS
GAGNGGVVFKVSHKP
GKGQQQQGQTVTKKS
LLPEAAINDVYLAPL
AISMWALIISVTSNY
EQMCDELVAEMEHYG
STSIVIMLTDGDANV
PMERWCGGSRSGSCA
KYILEWCVLSDKAPC
DGDCQGKPSMGQLAL
QAATNYHNGHTGQLS
WRRAQWHEQILVPAL
WIESILELIKKHLLP
LPQGTTLPKGFYAEG
CSGPQQASSSGPPNH
EAGDTVQFAEYIQKN
HFHAVNVAQPVRFSS
LKDFHSEYIVSASNF
IHFMKAFQKIVVLFY
LLTPCYSRQNKLDSF
GEDAAQAEKFQHPGS
PPQNPPSSPYCGIVF
EQWNLVIGFLFLTWI
LSSTFVYNSMGTINQ
CAGGQAVCMHGRCAS
IDWAPESNRIVTCGT
SEETGTLIVNSVLLF
RDTKGKILCFFQGIG
KECRLYYLRNGERIS
GEDNFSKLTEEELLD
ITVSDVNDHTPKFSR
QCVQELASPSLLFIF
SLAEAWGHGTGTSHV
DDRDNCRLVFNPDQE
YTCLHENLFHYLTDI
FGSGNNSYSGSNSGA
YKRGKDLKEQHDQKV
ERLAGTESPVREEPG
GFTGASQNDDGSRSK
PTVDLGNVPNGSALT
QQQTQEMKEMYQNAE
TSSLGPPSMPVHYDS
WIVFYNHSGQPEVNH
YNKINHCRFDEFFSE
RELVEPLTPSGEAPN
TASYLRLWALSLAHA
GLSTSGNVEKNKAVK
PHLVNAGKYSTTFFM
YPHITNLTNLGQSTE
KGDDLQAIKQELTQI
IFSKYGKIAGCSVHK
WAQCFEITLELSCCK
IGRSPFEVKVGTECG
RERQERERQEQLERE
KAYDHNSPYIWPRND
NAAIVLQLPQGTTLP
VTLYYEALCGGCRAF
QWNLVIGFLFLTWIC
AALGLLTAGVSALEV
ATTVAPSVGITRLIN
VGLIQYANNPRVVFN
VCYDKSFPISHVRFW
FNDPMWNQQWYLQDT
QLPRNPGEQASNTNG
VLGNSSVLLALHRTP
VCREFTEREQGEVRF
CITIIGGGDTATCCA
ISGADINSICQESGM
PIRISVSTEGANTSS
KEEFTEALRDLKIQW
PPPPPPPPMQPTVPS
LIAELQDCEGLIVRS
VLFLTGSQARHFWQQ
DTEEEFGNAIGGSHG
VLGLCCVLLTFGSVR
FVFPCQWNYRPDHCI
DKSPIRYIPQVKTPL
PMPVPVWVIILAVLA
LLGWRVASWRLRPPL
AIAAALLLAILLAYF
GQDTFMENYFTSQRD
MKVMPYVDILFGNET
VTRNQMQEQLDHLGE
LETDRSIWPLIRIYR
SQPPEDELDRLTKKL
EIKEEIASCGDVAKA
MYQEGKFRYRRVAEG
QFTTMVQVNEETGNR
IFLAGIENEGGQVGL
LQASKQNGTWPREVL
ADFLEDRQLGLQAFL
KGVLFYGPPGCGKTL
LEAAATSLHDLHCNT
SSDIADVEVDMSGDL
WFIVAELFSQGPRPA
LLKDNYNGMSFVCIG
GRKGADIMYTGTVDC
PFALSLSSDGAVSPV
QWNLVIGFLFLTWIC
LEYVNGSACTTSDGR
SGGFMDMFGMMNDMI
TQIKVNWEEEAASGL
EKECDKEVSDDETEE
DTGLLSGSEERVQVA
VALPGAEKSKSPDPD
TCTHCIGQRKLSAWF
LLDLALEGMAVFGFV
LAGIISLNHVRQVIQ
SLRKLWLMHAQVATI
EIATERDLVAWSRRV
KPCITYGLRGICYFF
RFGDFYRLLVPGTYN
LTTEIWMEKQYLSQR
DCWGIRCLRYEIKDI
EKGTVKEDAPVGSLV
SAIETGSSSSTFIKR
HYNCTAWNSFGPGTA
RDGNGKLGLVEFNIL
DALLSDKQVMETIQW
GPSKVKMDCQECPEG
TDSSNHQVLEAATES
SFQDCFVTSGVWNVT
TLVLVGCFTVFWTVY
EGHLDDDGLPHGFCT
QQLQLKVQRLHDIET
YSWVQGPLHSNETDR
PPPPIALAVVPSKRQ
KRQQQLTAMKVLQRN
SVVTSTLLAGLGFGG
VVNHLGRMGSQVIIP
LATVKALNHLKENLK
NDGGEVDLDLGNYER
DYFSPELLVLYFASS
NEALYDICFRTLKLT
AFLEVLVKSFEISPN
ELQELVDTAHSMGII
TLSGEQIGSYFGSIL
EVDSPVYNATWSASL
DVGDSFYIRTHFEYE
SLSGIKIIDEKTGVI
TSLIAFHCKRGVSMG
GYKEPERQVQHEEST
PDGDVGGPWCYTTNP
EYQTRQDQCIYNTTY
DQENLVGTHDAPIRC
SELFCPCIPMFDLEG
GVWAGGRGGGGSVGR
LLSLRTYQSEVLAER
SAGRPKRPHARRALC
IGNETAVNVDSSHTE
LNTDHSSSSDNIALL
WCVFPNGTEVPNTRS
PQPPFPAGGPPARRG
SPHDNKSWEMFEEMI
PRAANIVIQTEPPVP
VLLCLVIFLICTAKR
TRPSESIVVPGNTRM
SKNMEMVQQKKEGPI
NPGTSPLLRYAAWTG
PGPRIAAQIGDSVML
LAFALDTSEGVNQDT
SCTRFYHPEKEDGKL
LLFYVIFYGCLAGIF
AGLPRRIIKETQRLL
YALFLLASLLGAALA
HLEDSATTRATLLTR
EQLPDLHSHFSDLNL
SFGDLQEKLLPYIVG
ATLEPLVKAQLVEEW
KEDGKLNKLCRDELC
CNGVLEGIRICRQGF
VKCDPRHGKYMACCM
STCSSHQITCSNGQC
SPGCLWLLAVALLPW
CSVHTAPPAEASMGT
FAKGLREVIEKNRPA
SAGRPKRPHARRALC
TTPSKPSWHLSNLNA
GVATLLLILVIIVFK
GVGASLWAALLLGAV
TEKGIKELNLEKDKK
NQVNVVLKDAEGILE
CKHIKKPIRSTVLSL
GDEEMHCSDDGFWSK
PRGRAGYSQRGGPGS
IRGRGRGGGRGGYGY
LAIFANMLGVSLFLL
KWTNYIKGYQRRWFV
GFNHKLPLLFQLIID
LDDVRCSGYESYLWS
IQKHAQANGFSVVRS
IYPRNRYTSLFLIVN
VVRSFLHARLRTATL
GPSQLELTLQASKQN
CTLAVLSAALLAAEL
SIRQKICNSLDAPNS
LCQIELHGEGKMMQY
GWNGVGASLWAALLL
LSSLGGTASIGHMRS
GWAFKNPDTIEQCRR
CTVGDLVDLLIQNEF
PIFYSSKRSENINHN
IAFHCKRGVSMGTPK
SLKEYQKISNQVDLS
GWNDYKLGFGRADGE
EVARCKQLICDPSYI
PTGGVGSFDIAGLLN
LFVKAGSDGAKIGNC
VMASVDNPHVCRLLG
YPLQGGMQDYNYIWA
SNGTITVEELKKLLE
HQKRCKEAVTTIAAY
ARAVPRNVQPYVVYE
IRTFGFLSRLKLAQT
HCVHMRGLPYRATEN
IINICLKYLTYDPNY
NVICDGCNGPVVGTR
FDYNATDHAGKSANE
