# Supplementary material for: MHCII-peptide presentation: an assessment of the state-of-the-art prediction methods
Source: Front Immunol. 2024 Mar 12;15:1293706. doi: 10.3389/fimmu.2024.1293706 (PMC11027168; doi:10.3389/fimmu.2024.1293706)
Supplement: Supplementary file 1 [file DataSheet_1.zip › Supplementary Data S1/negative_peptides/15_HLA-DRB4_01_03]

EEMNRMHESMKLFDS
ELICSLICLLIYTVK
YQVGYDDKLSCTILE
SPPEGKLETKAGHPP
RQSRLVFHENYRCTD
DPNNLLNDWSQKLNS
TLHQSAQLSVLLTVE
YKRGLFDEEMNEILT
EAKKNVVVTQADQIG
AVLYRNGQVCFSTQD
VKNGIRTGFLEIDEH
TEPATEAPSPPSTAP
EAEDWAQGVVEAGGS
GEGKMENPKGESLKN
LMQTLMEDYETHKSK
EEWQHRAKEAQDDLV
SAELSNEGVMNHRSE
KGKMRNRRRIQRRGP
ERPATSSGALGSDLG
DLDFKSPTDPSRYIT
GMVKVGDCTPWSDIE
PNVHGRSYGPAPGAG
WQATIMGPNDSPYQG
SFAASVLRNTKGRVR
HAIRPPGRAMVLMQD
LLARFGLIQSMKELD
EGSPGTPDESTPPPR
DTGAYTCIAKNEVGV
DRLCLSNEEQIIIHD
QGQNKEMLAAACQMF
GSVSSLISGHSFHSK
RRARRHAADDDYNIE
DDSFGICQEERPETA
HLLASWEDLTRHEGA
WEAAEGLLQEALDKD
ALLEEAEQLLDRGIH
NGTEVPNTRSRGHHN
SFYSSATAKTQHNGM
CGEPGQCICTDGWDG
SDTCCELESDCDSDE
TNYLVVAAMMISIVG
SSHVGGTLGQFYQEV
GGRFLVHRYSVLQQH
EGLRLLLRDTDRFSS
HGSFVNKPTRGWLHP
PYYARLNKKGLINAW
GAALALLLFGLLGVL
VWAGGRGGGGSVGRG
ECVALEYRCDRRPDC
QGWETEERPRTREEE
DDLICNGNESALWNC
VFPNGTEVPNTRSRG
MLVPSVGLIIPPPNP
MTPSKGVLFYGPPGC
EDKIKKTYPPENKPG
AIDADELQLVQYQIE
AQEWCRKYMKSGNVK
ASGGDPDTAEYVAYV
GLGRQVYDPKYCAAP
LRVSASDVDEGNNGL
QQLLGVEEVTDPDVV
TVEENIGDGSKIMQL
DQPFATDQSKPVAVP
AEKAECLFTLEAHSQ
KGGSCSQAACSNSAQ
AALYSFICSIVAVAL
WVDLTIAFEARKRTA
EPERRDSQDGSSYRR
PQLAAALARCTENPM
MANNLTNWSQNLQHF
VFLSLPDLRCSLLLL
QTPTLPSALEELEQE
QAATGFLVDPVRNQR
DYDSFFESKESNTVF
LGQVKAKVEVCKDES
IVVGVVCTLLVALLM
AENQVNVTCQVRKFY
LLMTICFVFMMIFSG
KEYIRCHRPAPLTME
NWSSWEEVSVQDSTG
SRTWKKQRSQTWRKT
IGEKFSMDYKTGALT
GHRHEKVEAVLSRSN
GLDYPEGMAVDWLGK
AGRLYPRGYPVLDPS
GCPDRCEPARCPPQP
QKQNTPLETPVGYTW
TGKGLEYIMQSHLTK
ERIDNADELLESFLE
YEALYNFSHFNPVQT
KILHHRSDVLETVVL
TLELQGDGSVSNLTV
CIRYQEKISALERTV
KLLQLKSEEMQTVQQ
CAIAILFAVLLVVLI
SICLDYLRDPVTIDC
ETVMIITGTLVRKLC
GNSSSNATGNTVAAA
KTHMTHHPISDHEAT
LIFFYLYKNKGSYVT
AAAAAHAAQAHRERN
SLLGCMEDLSVNGQR
QLQDVKQQHKNLLSE
AEREYGSCSHHYQQL
LVTTLGGALLWLSGH
RKRCICCFLLGLLLA
YSIGQVLTVFFSVLI
TRYAYYYSGLGAGVL
VFYKDVDKFGNEITQ
LQRFLRARNISGVVL
RCVIPCQSFVVTDVD
LRRISLDTPDFTDIV
AVPTPNSSSPGPAGR
VGLPLPSHVSLTGES
CQVSNSVSSKNGTVC
FLSELTGFITTEVVN
VDVGQRLRRGTPWLR
GYQHNFDTYDDSLIT
CYVALDFEQEMVRAA
EAAHCEGKTCGPSSF
FLPEGELPECARLAY
RIVIFRKNGVQAMVE
WACDNDPDCEDGSDE
YCPGKTLVVGASYVA
LGYYYVLEPRVVDGT
GLEVAISCQYRIATK
DYNIEVLLGVDDSVV
QATFGTQVVEKVVLV
KYQGPVHFALFVSVL
HALRFFREHALQELR
PPKNAIKEGDNITLK
PTGGGKSSLLDVLAA
CDEESDCPDRSDEFG
YQHYKGSDFDCELRL
YKKDGADFAKWRCVL
PTGPSQLELTLQASK
QGQICHNTVHLDPKV
PQNPVMNSPVVSVAV
LGKVQQLPKYTSQIV
VSTISCSYESASRSS
VRPQPAPFSSLNSSA
CGVWAGGRGGGGSVG
ERLAGTESPVREEPG
VPAQVKKQRTKDLSR
TTKFDVEVLKQLLKL
VENMTRAHFPLDVQW
TPVTLELGGKNPCYV
GRYHNQTLRYSDGDL
LAPARGLQAPAGEPT
DKLLKSEKQMKKSEK
QWDDHREETEELMRK
QRAKEAQERELRKRE
QHNSCTTENKNEPCG
LETESTFMTNQLVDA
SSDSGVRSSESSPNH
GVWAGGRGGGGSVGR
YATTVPEHASVQAGE
SVNPPSLSPPGTTGI
EHVFVKGYEKGQPDE
LARNLPVATPDPGMF
CRGFNLKAYRNAAEI
DGFQLVAQRRCEDID
ILDISMMTGFAPDTD
SSTNNWVLIKIIKLF
KCPELPPFPSCLSTV
KENLETSPFITPGKP
LPGDNVGFNVKNVSV
AKINFLCEIEIKKSN
VIVVCVSFLVFMIIL
ENQQHYGDLLNHCAV
PVTTNKRTNVSGSIR
PPDHIPKKTKKHLEG
CRKVCNGIGIGEFKD
KTTRELMLHARCCLN
WTDSKLSMNQIVSLQ
SCKLIEEVMIGEDKL
VGLALALQPGAASAA
GAIIWFLYKKHSDSR
HDAPIRCVEYCPEVN
RVVRSLCRASGSRPA
PPPPPPCPPPPPVST
GVAPSVEAFDKLMDS
QGSYFCSQECFKGSW
EVQNLAVKCLGPLVS
DNAGFCIPEGNCLGS
DALNILPVPGPTSSA
PGDNVGFKVKNVSVK
PGDNVGFNVKNVSVK
LAGRYLLSAVLTGHR
LPLLAATTPDHGRHR
TFDYSLKDRAPFTVK
SPGCLWLLAVALLPW
ALIAMMVWSITYHSW
VGMKGLSGDRGDAGF
PGAAGEISAYGPGLV
ERPWLWVVYILTVAL
MMAACDPRHGRYLTV
SPSPLSIKKCPICKA
QNVEMSCAFQSGSAS
SYSLEIQWWYLKEPP
TEEAEMEESGRSATP
RLGLDSEEDYYTPQK
ELELSEGDITQKGYE
LSMQEALSGTPCLLG
CEVCGAPEGAACGLQ
SLYVHGCRLIFLFRQ
VLVELARANRLCREA
GFGSGIRGRGRGRGR
QYMHCVNHAKQSMLE
KEFTDLMIEMEDQTN
SCGEGKWCINGKCVN
YKKDGADFAKWRCVL
PLLIGSTCKKCDCSG
INEDIAKRTCEEHQL
LFVNKMTATKLNSGE
VEGPCEAQLECLDNG
ASPGCLWLLAVALLP
ASGCSSDEPTSQNLG
GAALVSSACGGCVEV
TGVETVVSADLPNAH
PRPKPAPLTAEIQQK
HLKIAKDLGNKREEA
EVAVRQLQQKRDDVL
FPGSNSNIDLHALTG
TSNPVTTTKPVTTTK
EWEKGVQVPASPDTV
IKCQLPKRFTAQGLP
TYYRRPWNVASLIYE
WDVWYIYHFCKAKIK
YCGDGIIQKDQGEQC
RSISQSSTDSYSSAA
TCGSYFNPGSRDFPA
LTAGHGLLVELIITF
SPCRINNGGCQDLCL
HLASVYCTVCATHLC
CGVWAGGRGGGGSVG
ADRFLFEMSRINHYQ
ETILCSSDKTDMNRH
QHHPELEDKDLDFKN
LVTISSNHVPENFSL
GKEVERLPSAVKVDC
PPVSTISCSYESASR
MGMLEARIRILTNNS
IQQLYGGESGFPTKM
GNKEGASGRPGSPKM
GQGTRPSPTPVTPRP
DESTSTLRPPTILPT
LDLNATPSSDKMSEI
RSGARSRSPLLRRLV
AHSLLPVDDAINGLS
EESTFSSRKISNQFD
TVPASHAPSLLDQCA
CVFPNGTEVPNTRSR
TGLMIFILMGLSVFM
SMASMAAIGSCSKEY
AAMIDAVLDELPPLI
WCPHNDNVIASGSED
ARRNDKGRYQCTVSN
RTSMPSANIIRSFKN
WYIVTYALGIYHLNL
MNTSQVEALGIQMLP
FIYFLAYLCNAQITM
VHVFVNESVSNATAI
IHCQNAALTEMCLVA
PRIRKQTRPFSATKD
DVVCYTQKADSPMDD
YAPEYPLPLIIKIED
LVVRYRVRKSYSRRT
NRTWQDYKRGFGSLN
HDPETLEAIAENAKG
SVVLVYVKILPPEMQ
LTSVPVPHTTALSLP
YNVSGTNGTCLLASM
DDHVYWTDVSTDTIS
VDGLLSEPGDETLVM
ENQCQFFDYDTFGGH
MDGSLNFNRTWQDYK
YIRPICLPAANASFP
YEVLKTENPGDASDL
KNIPRNTERLELNGN
CEIWLTSEDTGAYGR
KESAKDQPLKKHNLN
LQQASRGVNQATAGV
NLGTSEGRFMQVVVS
QRACHPRCAEHGTCK
NNDVKQPEGTGMIDE
GSDIYLDGIITIVDS
VKSIRVSLANSNGTV
EAVLVESIPEGLDFP
EHLGRGTRTHIYSGT
CPFKFEGIACEISKQ
TDDERDKFAGRVAFK
GGDTATCCAKWNTED
ITLLAIFRVDPKHLT
YGVKNNTTFLECAPK
GLALLGALHAQAQDS
LLLGLPPRPQPQVLV
NDRVCLWIGRQCDGT
DAMPLPGVGEELKQA
DEVGCVNVTLCEGPN
GGRRCPEAALLILGP
DSGPGPASNLTSVPV
NMELSFKVWMCGGEI
CLDEEVEGQGFCSGP
DDDKLEQIRKDYTSG
LSSNGIEFIDPAAFL
IGRSPFEVKVGTECG
YNSMRLIVSYVYKSL
PGMAQGMEPGAGQEG
EPWFHGKLSRREAEA
ALGSSFIAARNFHAS
LNILDDSGRKQTSSF
HQATGTLSAHFRNMS
IGRSALVTSSSSLPS
IMYRSQQEAAAKKFF
GFARDGVAQRLCQIG
RFCLARGQLAEALQL
PPQSSTMGYMGSQSV
DGYMPRQYSLQNWEA
NISRAILDEYYRMFG
RNANISYAFDTHTNT
FPWVREKLKKAREEA
TGQIASIQRGTTSEK
MTRILTAFKVVRTLK
PHCTSQEHKCNASSQ
VPQLSSSVILTVYVH
SVLFWLLTLGLYFLT
AQVKIQGQNKEMLAA
CPPPPPPCPPPPPVS
HEAKRTEEQLRSSQR
WVPVSVTWRFQPVGT
WLMVNVAHDVLAAAL
QRCQPNEHNCLGTEL
EPIKECGTNECLDNN
NHYIATQGPMQETIY
KLDKENALDRAEQAE
GPVPQPQDCPPSTCL
LSKQFVQWDELLCQL
EGLYMNTGTICPLPE
PPRYTVPRGSPGDPA
EGISNFKTPSKLSEK
WEKPLHSLVTAAALN
WSEVFSMDMFYSCFK
AERRAQQQAEAERAR
KLKGTEDELDKYSEA
KEQEKLQRQLDEPKL
CADGADERRCRHCQP
DEPREKMDLVTYFGK
DIHIFEPQGISFLET
KVTDYSSSSEESESS
GLENLTALYLQHNEI
LTFMGMAVENKEISF
MTKMAKMIDERQQEL
AHCDLCLVVGTSSVV
LFIISRVQGQNLDSM
PAGWLNINPINGTVD
NTDSLSSVTNATSIQ
PGMGVALRMYPLKPT
FASLLTVALHGKLEY
GSQGASALSTSGSVQ
CYGGRCKTRDRQCQV
NGTEVPNTRSRGHHN
SPGCLWLLAVALLPW
DTTMVCRAPSVANPV
CFGAKKGKDEWFSRG
KGCDRDTYSEKSLHR
LKTQVFRRFPDDDDE
GMFYDTDDASFKWFD
QQFFEAQGANGTLEN
CHMAQGRWEAAEGLL
DSKNMMAACDPRHGR
AVVHPREVDPFILSL
CLLAFCLAGFSFVRG
PEGNCLGSGVLNVSI
KISMPEIDLNLKGSK
EAGDKFIEALGHTWH
AGVGGKELVFQTGPE
GAQQRPAHRPGPATS
AAAKLNIPKVLLPFT
EGENAAVTCVVAGDV
QDEFRCHDGKCISRQ
CHPDAFCYNTPGSFT
LPSNLKTPITLFRMA
DWQTKSIQSADRLTG
DTNMIESSNMLGQER
QQFYTMFPHTPDNSF
LQTSPAPIQTTPPKD
PVTTNKRTNVSGSIR
LENIMENNTQWLMKL
DVAEETAVALVQVSD
GVEAQPVHDLPVSIL
LACKLDYDEDASAML
GSAANTTNGTSGNLV
SWKKLLDGPSTEKDL
LHIVEEESVTDAADC
YPNAVRTAGFCGNPS
CALDDNVCMAFAGLT
WHTGTISYRSLPPAA
VSAEDLLTCCGSMCG
HEVQPAYATRYAITV
LDFEQEMVRAAASSS
NGDFFANMVVDAVLA
PGVTEQNEELSILYP
GEGPGVRPQPAPFSS
VWAGGRGGGGSVGRG
ALPGDNVGFNVKNVS
DKFWHKACFHCETCK
IINEDIAKRTCEEHQ
VKIQGQNKEMLAAAC
KAVGWGATVMVDAAD
GGGPAPPALGPRVGG
SDEVGCVNVTLCEGP
IHAFSQQRQPNATNP
KFMLSGYNFSVMENM
GQEKGEFREIFYIIG
PFDHYLGHKGAAEGK
RSLYYDMNKLDPQTN
VRDYFMPCPGRGHGH
NADELLESFLEGFHD
EVIVGVNKYQLEKED
GSFQGRWEHSILCHS
PDVEVEFTWIFPGQK
VVAVEHALLALKFIL
PCIGDNRDLLVHWCH
LGSYLLERLNDRYPK
GPSEFRCANGRCLSS
RWLCDGDKDCADGAD
DTKLKFMWGNLTLAS
TEGVLINKVVETVKQ
DDQDGAFTKWRVENS
KGLMPDGTSRFTCKG
KQILENELQIPVSKM
DYLRCCKICYPLCGF
RVMLVNSMNTVKELL
KQIFGFESNKKNLVD
ICSHLTPRALQLILD
GWIQLQVSDGQHQAT
HPPVEGSYAPRRGEF
LWSGHRRQDVHLTNV
LMVSPACSTMSIELG
IARDLGPTLANSTHH
PQRSPVGSAVGIPQD
IVRLMTKNWGDNDSI
LEWFSAVVNIEYVDP
ADEAALKEPIIKKFE
LWPTAAWSPPPAAVL
HEKLNASRGFFATLV
DYKDFYICVNGSSEN
RDLSGMFTTESRLGG
SVTKRSGASILQAGC
AGKRKTEPSAWSQDT
QVNKYVEQNQNSICN
ERMQQLDRENQELRA
DFLGMKMVGELLRMS
LFLWEYGDLHLFGPN
DDFNKLPKKAKGKAQ
PFEVKVGTECGNQKV
AAPQLLIVLLGLSAL
WWKNLKMMIILGVIC
FNLNAINRCPLPRPW
FSSGAEGFRKRGPSV
ETEAVYGMTFKILCI
LRSGARSRSPLLRRL
MGMLEARIRILTNNS
WYGDKRPFPKELQNS
SKPPPVELRAAALRA
RSRFQVNAQSGVIST
SEPEKVDKDNEDFQE
EKVDKDNEDFQESNR
QEFLRFQDPGRIVAI
KVWKISKINNTHALV
SNGYKAYDPETRSSS
FGPGSGIGGDAHFDE
QNTSQISTSTMTVTH
