# Supplementary material for: MHCII-peptide presentation: an assessment of the state-of-the-art prediction methods
Source: Front Immunol. 2024 Mar 12;15:1293706. doi: 10.3389/fimmu.2024.1293706 (PMC11027168; doi:10.3389/fimmu.2024.1293706)
Supplement: Supplementary file 1 [file DataSheet_1.zip › Supplementary Data S1/negative_peptides/15_HLA-DRB5_01_01]

VPAASASAGVAAMEK
AADLDDFSKQLQQSM
VMSYSAKFASCFYGP
IAQVKIQGQNKEMLA
VDGYFRLTADAHHYL
STLTGKNVLIVEDII
KKEMPPTNPIRLGLA
QLGTTISFERINDIL
KADETQALPQRQKKQ
CPRACKELVPSALTI
ILICCLIFLTLSGIQ
NQGHIKPHIDSVWPF
ELPKTAFITNFTLTI
QFWEKYRPELPPPPE
GWSLRVCFGMLPKSK
TRTMRTSSSPRWTRL
NAFMMLIHADQDRAL
EISYRFQGKKEADQP
EAEFQSPKYIFHNFM
WRRAVSTGVQAGIPM
KICPVETLVEEAIQC
QQQHKKYHGSQVYVT
MRAPEYSTPEIYQIM
STIGAAFLTQTVCLD
EGKKRKRTRKESYSI
QGTTLPKGFYAEGSR
PQCGKCRICKNPESN
RPTQPLKGRTVRASF
LLVVALLALLASARA
IHTNLKKKFSCCVLV
QGTTLPKGFYAEGSR
NVICDGCNGPVVGTR
LDKKSGVINLTEEVL
IVNIVTNRDNAQRQD
KTHMTHHPISDHEAT
TIPIVGIVAGLAVLA
PEVANVAKFLCRQSS
LHDCTQVEKADTTIC
SGKEQGHTRRHDWGH
HGCRIGYSSPQTLAD
TNVEESLKRTKENDA
QGSFSSFQNSSSDED
CFAQHTPSLPAESPR
ESIKQRLRSGSASPM
AMDRKSDSDMWINQS
AGRCLPLPPSLPVCG
ETEQINKHFHNTLEH
VGKIECVSAETTEDC
PSSFENVKEKWVPEI
GNCGLYYSSGWWFDA
AAVCLRSHLGRYLAA
SSKADLSGMSGARDI
MVCLKLPGGSSLAAL
MAVLTVTLMVLSSPL
NAARKLEAMTNSKQS
KDKNNHCGIATAASY
DSQLDTTLFGKKSSP
VQHEGLPKPLTLRWV
FLRKYSFDGLDLDWE
VCLKLPGGSSLAALT
MNLSWDCQENTTFSK
FFLLLLAAAGARAGG
SVSWGILLLAGLCCL
KPGKQCSPSQGPCCT
VLWLSGLSEPGAARQ
PSYWAPVFGTNIYAD
MPLYKGCSGDFKKWV
PYLTQEKLIQYCHSK
GCQVSYCVKSGLFTG
EKVKTALNLFYLTII
LEQWFSEPENILIKI
RCDGFLDCSDESDEK
GIPPSGPAGELKFEP
GQILGAVGALPEIFT
LEKFRKEQIGAAKDG
CTPIRGLLMALAVMF
MKWVTFISLLFLFSS
SFDAPNERPYSLKIR
DDIVGFSGDFGSGVG
GKISPAKVAEVTKKF
MGLQACLLGLFALIL
GCGFSTGYGAAINNA
FGLGVLGIIVGIVLI
AIGGSHGGSSYTVYI
KKKADETQALPQRQK
QYCFLLITCLLTALE
PSGPRGTLLLLPLLL
PVTSAHVGTYRCYSS
LFLFSSAYSRGVFRR
QCQDLTTESNLLECI
ALYLQQRPEDETELH
VLLCLVIFLICTAKR
RAVGSASVQVLVRVS
LCVDEAGSKSPIQYI
SQAFCEKFSGQLNSH
FFLYIAYSDESVYGL
KFLVFLGIITTVAAF
AEDLLTCCGSMCGDG
YEGSTCPKWKAPKSP
EGFAVRLVFQDFDLE
KDPVKMGPTVSPICL
PTDECKPVKWCALSH
WKVSDPILFQMTLIA
NYNVSPVELPFGGYK
EEVEGQGFCSGPGWD
KEPFTFPVKGICGKT
DNLKSRSRNLSMDSL
QSTQRPTLPVGSLSS
LLGLTSSVCIVAEII
SGPPMEEDGLRWTPK
PQTNLTVWSVSESGR
PAGRNCTTLQGLAPG
KTHMTHHPISDHEAT
ASVISGINEKLFFSL
LLVCREGSLAKEKTQ
AAWPTFARRTLTTGS
TFDVDFPKEQLTEEA
LAVLAVVVIGAVVAA
GAVTPGSQAAAVSNG
SSPNCAPECNCPESY
SEMSNRTMIIYFDQV
YPPTSVNRHTRKYWC
ITTVAAFHQECSLQS
SNLWVPSRRCHFFSV
QAADTCPEVKVVGLE
HASQYSFAGSSIDLP
SVSWGILLLAGLCCL
SNFSDYIRGGIVSQV
SLYLTAFTVIGIRKA
LSFMRQGYQRELLYQ
AIGRKVYWTDTGTNR
TCHVQHEGLPQPLIL
SCSSDIADVEVDMSG
PPVSASCSEVTRSAG
DLGDDTGIHVIPTLN
IITTVAAFHQECSLQ
NSDFRNRGMTALLKV
GVPVLGFFIIAVLMS
SPAPTLSGTNDAEDC
LEQWNLVIGFLFLTW
LADSGIPGNSFNVSS
DAGIKAELLYKKNPK
MIQTKPTGTQQSTNT
GSQASSRSSSRSRNS
AIFILPDEGKLKHLE
DIAKRTCEEHQLCVV
RANFSGMSERNDLFL
ASPGCLWLLAVALLP
LVEYSIVIQQLSNGK
LREDGEKAAREVKLL
VLDAEKYKAEDEVQR
TSMTFRGSVTISVQA
IFDMFFGGGGRMQRE
TVLSLLPLLEAQIPL
KQRSASQSSLDKLDQ
QDVVVDVDCAENTKE
VKIQGQNKEMLAAAC
NQRNAPRITFGGPSD
LELSEVGVEAAAATS
VSEINPTTQMKESYY
LRRYNQSEAGSHTLQ
VEELKKLLEQWNLVI
ECERLAGTESPVREE
RCYRYCKNKPYPKSR
LPWPHEKVDGALCME
KFFTTGQKELYLEAC
IQGQNKEMLAAACQM
KKADETQALPQRQKK
PNGTEVPNTRSRGHH
HGSGNVERYRLMLMD
MKEKGIYFKLVTMQT
WKLTLVILAISPVLG
RSSSRSRNSSRNSTP
SGPAEPASPPETTTT
VARMGQGMMTISRTW
DCGQMQEELDLTISA
TTTTESVEEVVREVC
GCPGLPGAPGPKGEA
LNVLSKSSGCAYQDV
FPGGSCMAALTVTLM
RGLVAEGHRLANVMM
EVCIRPFFNSCDTYK
LLGASLQHIHAARGT
MKWVTFISLLFLFSS
DKKRGVKRPREDHGR
WTRIASTIPPHVQKS
SVEKEEKNVTYNWSP
REHPVYGPYVEALSM
SGVLFLLGIILLVLI
SLQSSASPANDDQSR
ASSNPNATSSSSQDP
DFEDSESTDTEEEFG
QNGERSGARSKQRRP
MSGRGKQGGKARAKA
HCHQQSLYTDTICEI
RLFHAQRLTNTNLLF
LYDKGSTIFLGFSGN
RLLVPGTYNLTVVLT
KDHIGTRNPANNAAI
EKGLSAEPGWQAKRE
VGGKPAGWQVGGAQG
IHIIALAQALSVSIQ
RLLLLLLVGLTAPAL
MPPKDDKKKKDAGKS
CMEKSLGPNSCSANG
FVSEETGTLIVNSVL
NCGLYYSSGWWFDAC
LAQDWLSESNHVFCV
VITSGDGTTSPISEH
GSFDAPNERPYSLKI
SGCAYQDVGVTCPEQ
KKLLEQWNLVIGFLF
LMYQCWSADPKQRPS
PNTNDLFNAVGDGIV
TEGPTPIPSLAKPGV
LRQLVRKMILRTSEE
FHKLKTMKHLLLLLL
VTQEFVSRTLTTSGT
QEVRGDVFPSYTCTC
MELSGATMARGLAVL
QLDSVPIEGSYFTSS
ARPTCSSSVQISLQR
GLTLLISMILAVLYR
GFLSLQIMGPLIVLV
AYRVDKSPYNQSMYY
SSSIFTKDLGRIFRW
KAYKTTWGDGGENSP
LFSPEKSKLPGIVAE
KKNVLSTITDIDGIW
FNFCSPETVREEVLL
CQCERTTEGCLNPRR
GLWILGCHNSDFRNR
GRGGAARPNGPAAGN
GIITTVAAFHQECSL
DVDCAENTKEDQLAE
TRKNCHHSGSQVPLI
KQQFDQEIKVMAKCQ
VGKIECVSAETTEDC
ETSCVQQPPCFPLKI
RKEELLQALREFYNT
NQNGERSGARSKQRR
PQRQKKQQTVTLLPA
GPCWAGGLTAEMKLL
KHLQMDIHIFEPQGI
DKLSVNHRRTHLTKL
ARLKFPHLIFASVAS
PPPPEDFPLPPPPLA
DANYFLCWHTNCYDY
LCVDEAGSKSPIQYI
TSMTFRGSVTISVQA
RSLVCLGVIILLSAF
EELAASDRARRQAQQ
CYQSTTNTLTVVVLK
IPVLPAVVLLSLLVL
TSDAYLNASETTTLS
DVGRVTLGENSRKKM
LTIFLLVHVQPGYIT
SGERLMQPTQMSAQE
LNIQLSDSKKKLQDF
LSRAFAGTGTEEGAG
CHTVGPNEALVVSGG
VCPGRLRGVRAVRPK
ADGESCSASMMYQEG
WALDLDDFQGSFCGQ
RCQCLQTLQGIHLKN
EIEGPLSTETNWDIA
CKEDIPSEKSEEITT
ADPTIKQKLMPWVLA
CHASAWDFYNGKDFR
WIVTRPQWKRPKEPN
VCLKLPGGSSLAALT
LPGSLALPLPQEAGG
ADSNGTITVEELKKL
LSLPVLVVVLSIVLE
ATTNPASATTLDQSK
KQEEENPAEETGEEK
APDKTEVTGDHIPTP
PQLVGILLSQILVNQ
DSNGTITVEELKKLL
DTISVEMKKEDFDIY
DRTAGWNIPMGLLFN
MRNGPNILIASLALG
RMDGSLNFNRTWQDY
IQKVKFLWNKRGINL
VCYERLGCFSDDSPW
FAKRQQQLTAMKVLQ
TQNCLGKARERGRDG
LLVCLGALVDAYPIK
LLLGLAVVTHGLLRP
NASMPPVKVEFSLTD
LTLVTLALCCSSASA
GGFSFGSNNSSVQGF
WEECKPCLKQTCMKF
EWSEARSWDTESVLP
TRLRIDYERVSQERT
NSQESSWGKNVSSTE
RGGAARPNGPAAGNK
LTSSVCIVAEIIKKV
LNNCHRSRFRVPLLH
LDTTLFGKKSSPLTE
MVLFAPNIYVLDYLN
TTPVCGNHLLEVGED
NGTASCRVLLESIGS
GRRCLGRPGLLGPGP
LSVEVCGPALSQQWK
TIIGGGDTATCCAKW
PTVNQTQQQMGPRPP
CIDNEALYDICFRTL
IADLLYICTLPLWVD
QGTTLPKGFYAEGSR
KTHMTHHPISDHEAT
PISSVPGNLAGPTQL
RQQHNERLRKQFGAQ
MRVKAYRVDKSPYNQ
VNTSTLFDELELDPP
TIFLREYQTRQDQCI
HTNLKKKFSCCVLVF
HEKVDGALCMEKSLG
SLKKRQSLPASPRAR
KLLEQWNLVIGFLFL
IIFSLGVISWRRAGH
IRCTNCVRCVPTDKA
WVTFISLLFLFSSAY
LHPSLVLLLLVLLPT
MEESKAKFENLCKLM
AACSNSAQGSDESLI
SDRGLCGAIHSSIAK
ENPGLWILGCHNSDF
PPATTKPKEITPVNP
TEVPNTRSRGHHNCS
TGPACGTGYVPGRPA
PKEITPVNPGTSPLL
LSLAAAAAAAAAEQQ
TAAAAATGRLLLLLL
VFVTGQSPTPSPTGL
HTNLKKKFSCCVLVF
VMIGEDKLIHFSGVA
GETVMVNAAAGAVGS
LENAHEHHGVYNQGR
TAKIKVKENIDALEE
ALWVLGLCCVLLTFG
MEKRVILGEGKLDIL
YVDAGYEVDKIAQNL
SCMAVLTVTLMVLSS
SASADSAALLGWARG
EVYNFNAINNSEIRF
MIEDVQVLLDKENEE
KGTVEGFEPADNKCL
ILLTFVSIFSLYSVH
PEKDLTGFPGPLNDQ
VAGFLGAWAPAVHTQ
EDKSWRVRYMVADRF
ALLLLLCWKYCACCK
KLLAATVLLLTICSL
SSTNPFRPQKVCSFL
RGRGGRDHGDWDEAS
SRSRNSSRNSTPGSS
EARIRILTNNSQTPI
ETAVIGLLWTCIMNA
DRYPSGNCGLYYSSG
MSQLLSSNNFLKKVV
RDWKKPECKVRPNGR
PTPSATTQAPPSSSA
SIDSFILLEIIKQGC
TITVEELKKLLEQWN
TNRDNAQRQDIVFSY
KAYDHNSPYIWPRND
