# Supplementary material for: MHCII-peptide presentation: an assessment of the state-of-the-art prediction methods
Source: Front Immunol. 2024 Mar 12;15:1293706. doi: 10.3389/fimmu.2024.1293706 (PMC11027168; doi:10.3389/fimmu.2024.1293706)
Supplement: Supplementary file 1 [file DataSheet_1.zip › Supplementary Data S1/negative_peptides/16_HLA-DPA1_01_03_DPB1_02_01]

DLQRVKQELLEEVKKE
VNAKDNELWTPLHAAA
SSLLRGRCRSLSDVRV
PSTCPDEQCVNSPGSY
MPPKDDKKKKDAGKSA
TNFTVIINPSGVVMWY
CSPALLLLVLGGCLGV
YVTVGLMDPLCERKEK
WHTLTLPSSGLRGEKS
SHRFRALLELQEYFGS
SMKLFDSICNNKWFTD
RGNKLRDKRLEKMVSG
LQEEKLIYVSERTELP
KEGPIPPDAQNPDMSF
CGDHKSEIIQSFPPLD
HDCTQVEKADTTICLK
HHLRNRPDLYGPFWIC
AFVSTVGIDFKVKTIY
RFVVALVLLNVAAAGA
NFYSVFEGELSDTIPV
AGGAVKTEGGGSEAPL
RTMRTSSSPRWTRLPT
FGACLFTCYDLLRPDV
DLWYCFHLCLAWLPWR
KYPPMKVLMLTLQNDP
RYTLFNNGTLYFNKVG
ACRSPMSPPPPPLLLL
SCKYNPKYSVANDTGF
DPEAPWPPAPRARACR
TSSIILTTCIPSSGHS
RGPKGYKGEKGKRGID
IPTVCVGLAFVVFLCG
PNGTEVPNTRSRGHHN
LSTSQLVACTKVVAPT
HTADLERHAIFTEITT
HSQVICEIAHITLQGD
RSILPGDKTNKKKEKE
TSRNLARAMCMKNLKL
AAEQKANPDGKKKGDG
KFSCCVLVFLLFAVIC
SNLEGSYMCSCHKGYT
MAISGVPVLGFFIIAV
CARGACVASRNRRALR
LWVLGLCCVLLTFGSV
PPKDDKKKKDAGKSAK
GMVFKKETEGDVTSVK
RPSLEERLESIISGAA
LLSLLLIGFWDCVTCH
TCGHTRAQLLQGLGFN
QTVNKQFPCEPFKFLE
SYCQFGAISLCEVTNY
YKGHFGPIHCVRFSPD
WVTFISLLFLFSSAYS
TPRPQDHSTNLTCQVT
SSAYVPSALCCPSRAS
ILNSTSTLHRTHINSL
IPVEATGNNCPPHIES
AAHRRTMRDQDTGKEN
EVADSPSSDERRIIET
CDPQGAVRDDCEQMTG
WGDLGVYGEPSRETPN
LLKSSACFTLQELKLN
ASQGTANTRTGAGRFC
LLPALFLVLLVLGFEV
WAMVAVTGGVGVAAAL
EILCLRSFPQLKLTFD
MMSFDTRAPMAAQGMV
QPDPRPSGAGACCRFL
IYGYSLFVFIPMVVLW
PALTCLVLGLALVFGE
PVLGFFIIAVLMSAQE
RPLEGNSTVTGQPRRL
NPEANWKLPEDFAVVF
DPLLTPVPASENPFRE
YLCEALNLPEVARYWQ
DVFPSYTCTCLKGYAG
TTQCRKDVGRPQPGRE
SKWDDSGNDIIVLAKQ
FCLGIASAVPKFDQNL
EESCKYNPKYSVANDT
FILPCTDSFIKVDMRT
YNFVRDVLQPYVQESQ
EEDDITSAESESSEEE
IQVITQGTSLKNAGNC
LTTLSASALAVALAFI
GRGRGGFDRGGMSRGG
ILSVMLIFAFFQELVI
LKLPISGTHCIVGATI
DGETNLKTHVAVPETA
LLYLAEQFAGVVLYLK
SCGECIQAGPNCGWCT
QNMKLNSHFPSNESSV
PLAHLAAWGLVGLHNI
IISLAWLIFYYIQRFL
PVCTVLDQAIPPCRSL
HMTHHPISDHEATLRC
SCLDEEVEGQGFCSGP
HHHFPDMEIFLRRFAN
PPEAGTQLPKIIFSRD
TSSLRQRPEPQVTGTV
VAGLSAWTLQPQWIQV
LDNELPAPSWNVLPAP
LLLLMCLLLLGSSARA
DDFWWCIDRCVNMDGW
TRISYFTFIGTPVQAT
RGGRGMDRGGFGGGRR
CGKCRCHPGFEGSACQ
AECRQQRAIPSKHQGP
PEGHVLSHPEEVEAEA
KTEYSKFCPAGCRDVA
TLGTEISWENKLAEGL
EKADPYPYPGLVCGVP
CNGFRCPNGTCIPSSK
GSAPTFPLCAMQLFSH
WEAVEKCKDAGLAKSI
NFRSGPLTGWRVFLLL
LIGFMIGYLGYCKGVE
QPQGPPPAAGAVASYD
VTVEFKHDDRLNEESG
ISALPGYPECREMGET
CPRNLWLLQPLTVLLL
AAWSKFTANVGIQIVG
GESCKDHFARKQTQRA
TQTQNRLWRKTRSRNP
GISNIDTTIEGTSDDL
DVYSNLSHLPGAPGGP
ERHAPWVRNIFIVTNG
LEDLEQLKSACKEDIP
SCILNGTVMLDMRAST
EYRGAEKEWGDGIRGL
EEHVESHWKVCPMCSE
RWGVADKTFRPPYYHR
QQQQQQQPQPPQPPFP
GCPQRCVNTAGSYWCQ
LVISRKKRMAKYEKAE
EFLEEINPASQTNMND
LPLLLGLNAGAVIDWP
KYNNNTLLYILHYDID
SVVLAIDSYWSTSLSY
PSPQQTEYRNKCEFLV
TGEAQTTGKKPAPKGQ
TLASFACRVATTLPVL
QFQFTAWPDHGVPEYP
AVVHYSIMSGNARGQF
GLANTTVESVNDGKQA
SGGKGGSCSQAACSNS
TGEGEDTRLSASEMKQ
QCEDGEACIVLSERCD
NDTMSDGQTLLHMAIQ
EEGCQTSPLMCCVCKE
HTRLAGEERVFKEENQ
VCNDVLSLLDKFLIKN
IAQVKIQGQNKEMLAA
DILTVVFKNNASRPYS
MPVHYDSQLDTTLFGK
LKKKFSCCVLVFLLFA
IQQNEERDGVRFSWNV
PLTQATRGPQVQQPPP
KCSSKRSSYPVMGFEF
QKALKMILTCAGVFLI
KMFKQYDAGRDGFIDL
TCFAGGMFALGADAAP
FTELEISYFLLRRLLG
KLFDSICNNKWFTDTS
EEVYFEPSSSKDSDEN
STPLIVCAPMFKLSPQ
CFFYHEKENQSLHYDF
QTWAGSHSMRYFFTSV
SEAGSHTLQGMNGCDM
CWALGFYPAEITLTWQ
IVLFGACIEGVVLRDK
SVPHSIINGYKRVLAL
MGLQACLLGLFALILS
RQSSGENCDVVVNTLG
QKVYLTWPVPNCAEGC
PDWDWRHGCIPCQNME
QSVEAALRMERQAASE
SFLGPIVNLSEPTAHE
SDSAGEECDAAEGAEN
VPVLGFFIIAVLMSAQ
SQLDTTLFGKKSSPLT
DYRPGLRRRKQGDKKT
MQMSYAIRCAFYQLLL
TLFRDEAFPPVPQSLG
CYKGHCMWKNANQQKQ
VAGLSAWTLQPQWIQV
CVRGPLRPPVRCPAWR
ILNKALLLGALALTAV
KNVPCGTSGGVMIYID
PGALVIPFSGALELKL
NRNNALDFVTKSYNET
QELVEEAIAYGRKLGG
KDVNLEVTAKPVPLNS
TVKLRVQDTYLDCGTL
GQTICVRFWRCSNSKK
LKNAEEESESEAEEGD
GNYIERLWAYLTIEQL
SKTADGFEMHIGVNHL
KALLLYGADIESKNKH
YSKYQSVSLLDKKSGV
ESTIGRKLSDHKLNNT
RCVNTAGSYWCQCWEG
EIGNQEVVIVEEAQSS
TCRSPDTILQKDTRLY
CSGTFTVQNRELECIR
TDSSCLESHSSLSDSE
RALWVLGLCCVLLTFG
HIHTFLDVSFSEALYP
AFQSCLLLTLLGLWRT
NIMVIQTETDRHITLH
MASICPTDGVKGMDGF
AGPWTMSRALRPPLPP
NKDESSLSMSKSKSES
IIAFTSAGSAVLLFLA
GDCSLGWAFYTAIGGT
VGPSDSRPDGCNNSSW
GVNSRTNTPVETWKGS
FIIHGFLDKAEDSWPS
DASARPANHSSTRERV
GGSHIYNWTIPEGHAP
ENTDPECYWLTNWIET
VFRKFSRFPEALRLAL
EGAQGALDSGEPPQCR
FSHPRELASYIRRLDS
RVLSSIEQKSNEEGSE
SDSAGEECDAAEGAEN
VAGIVVLVISRKKRMA
VYRGQPCSCWPRPDSV
NRGTLMELGISPIVTS
CVGVFIYVAYIKWHRA
ILGILMTIGFILLLVF
VIPDTTEAVSTASTVA
QYVFGGWAWAWWCISD
AMKAIETFSGKVELQG
DVRLNGHVVVKDLDIF
MRALWVLGLCCVLLTF
FPPNYDQSKFEEHVES
VFTAPFHKVGFADFWL
NQSEAGSHTLQRMYGC
CWALGFYPAEITLTWQ
LTPNSPAEMLHNVTLA
LQQRQEDDKLFLKING
YTEFKEFSRKQIKDME
GFFIIAVLMSAQESWA
QHNGFCERCHNARQLH
AIRNRTDLRFGLYYSL
EAGCDHKVTSTSGTIT
AMIGGVLVNYFGAAAT
MIHTNLKKKFSCCVLV
GMGLAPFTEGGSLVLL
SERYLFLNMAYQQVHA
KEQLGEEIDSKVKGMV
AQPQLNVCNWAVMNWA
SDPKPNFTDCNRHTQV
QNGELGSSSNWQLDPM
LAYTQSYRAKLTPGCE
TFFHPFLVYRECRTWK
MFMLAILLTFFHPFLV
PQPTALAETLPEGPSH
PQPWPGFLGQGEALLS
PVLGFFIIAVLMSAQE
ARGCLDSAGPWTMSRA
LQIPFFCGHSSECWNV
KPLGLNDTIVSAGEYT
GNCINSIWWCDFDNDC
RVRKTTQEQLKRNVRF
EVMEEIADTMVQIFKG
QWINKAVGDKLPECEA
CYKLTDKTVIGCSGFH
KTQVQQLLVSITLQSE
AAQIGDSVMLTCSVMG
LGPAPARRPQRSLLLL
TVTLCGNSDDFLSQQP
GTNSSPQEIDPTKENQ
ATRMVVPLACLLTPLK
ECTFPNTGARIMMFIG
QEVLIEMTDGGVDYSF
VFFLIGFMIGYLGYCK
AEHEACDLLMEIEQVD
GCLENQLPAFLEELCH
GPVGLDQRFSLKQIEA
FIICFVPHHVVQLPWT
PSRSAVEIAPTQVTET
SYPYVAVDEICKYRPE
ISDAVLDAHLQQDPDA
CATPGTWKDRQDGEEV
KNQGQCGSCWAFSSVG
GSALALDGSSNVEAEV
YSKVLQFKYFMVLIQE
SKCVEQPELKGHDLEF
MKGEKGSRGEKGSRGP
MIGYLGYCKGVEPKTE
REFILRTTVPRPAPYS
EERLRQMGSWLKVNGE
AGLAVLAVVVIGAVVA
NGNCINSIWWCDFDND
LCLMGMGVYKIRLRCQ
KMPFVRGQSFSVWILC
TAETHELAEGSTADVL
RTTFLYLVNFNKNDWI
FDEFFSEGCAPGSKKD
GQSKRIWGELYKVIDS
CKGDASGACAAGALPV
VTEGARDLISRLLKHN
ISGVPVLGFFIIAVLM
KLKERIREEIDKFGIH
TNEQWQMSLGTSEDHQ
GVRPFGVSLLICGWNE
VIFQVCLCQDEVTDDY
FLPGGTLCRGKTSECD
ARLAERKFMNPFNMPN
KGNANLCRAIVRSGAR
IGQSAFGMQGNPFFNP
LATGENYRLVNDLVLD
DGLWTTITIFITLFLL
PRAVLVDLEPGTMDSV
WYTGEGMDEMEFTEAE
KQQFDLENKFKPFTVE
DYEGWCWPGSAGYPDF
VKELEVAIRNRTDLRF
QGQNKEMLAAACQMFL
EKVEFLRSLRQMKQKV
ITIIGGGDTATCCAKW
FGMPAKHQPDLIYLRY
NGTEVPNTRSRGHHNC
VCLRLPGGSCMAVLTV
DEPCLLKRLPNNHIGI
GGLKLALNGQGLGATS
HLRDFGEEHPFYDRVS
RACSLGPCERTWRWYT
RNGKGQQVGDRAFRCG
NISGIIAAVVVVALVI
EKEMTQKLDLITSDMA
CWALGFYPAEITLTWQ
CQSDVDECSARRGGCP
RDNPEATQQMNDLIIG
SQRLISQDIHSNTYNY
TSAGVVLVVLSWVLCL
NREDLSRLVNCLTGEG
MPVHYDSQLDTTLFGK
RFDVHDVTLHADAIHR
PSTPPTPSPSTPPTPS
KRSGRYHFVPGTTAVL
AAAATGRLLLLLLVGL
RHSAPGLLSMANSGPS
GLEPGIDYDISVITLI
MLRSQLLLLACVHNYQ
QAACSNSAQGSDESLI
CWALGFYPAEITLTWQ
SGKIDVKTPFVVEIAD
TLTWQRDGEDQTQDTE
KMEESKAKFENLCKLM
MRVMAPRTLILLLSGA
KTHMTHHPISDHEATL
LGSIMDLFTTSLALAG
LAPCCLWLLGAVLLMD
HLLGNEFTHLEFPRRV
MGVPTALEAGSWRWGS
ILLQYCFLLITCLLTA
WPNFLPLVVLVLLLTL
VSSSGGLQNAQFGIRR
TSFFDIFVLAFFRFSG
GALMTQLFLWEYGDLH
PQTGVPFPLDNNKSKP
GRLYLDLILAILALEL
ISLLFLFSSAYSRGVF
CGSPVLRNFTFAVSWR
VCQDPTSCPAPIGEFE
LDGTTKSEDRAALLKK
EEEAGFPLAYTVTIHK
ERDNQHQDEAEGDPGN
KELELITLTVGFGILI
QCLLNVEHLSAGCPHV
FTAKTCNPETFPSSNE
FHEKYTISMDFVRRLE
KPAPNTFYVGIYILIA
LHMTVETAVLIETLVT
HGIIDNNMYDVNLNKN
KASLCISTKKEVEKMN
SGGGGGGGQQRAGDWK
KISGGSVVEMQGDEMT
ALQAEKLDHHPEWFNV
GTIPKLTAKSNCRYEI
TCQTSYGIQKGNQPEG
FKPEELVDYKSCAHDW
WFHPEELVDYTSCAQN
PFTDFLSQEGLEKSPE
IDWSRILDSVEDNYIV
NPISNNSQTFSPWPGC
LFLTLTTKLTNTNISD
KIYKMMQGGVGIPTIR
LTRMTRISEFLKVAEQ
QVSTAALAVLLCTMAL
GANRAEAQQRRLLGRH
SLDLIGCPMVTDDFVV
HTVQLKREKLHDEEER
EAGEVRVCLHVQKSTR
EEGCQTSPLMCCVCKE
KSSSAYTPLKCILKHW
YLRVVRSLCRASGSRP
DYQEALRSLCQKRDGP
ASDLPLSIECFMNDVD
RLLTGSSYLQLWSNTN
FKPQKWYMVTIVHIYN
LRLVEAISRDLSSQLL
LYMNPYAESELKTPKL
WHRLELSRHWRRGTLS
WVCTNDMFRLALHNFG
NLPRSMDFEEAERSEP
AENLKKYFNAGHSDVA
VGTKWDVSTTKARVAP
QLAQMRPNPRWQQGGR
TMKSVKVSENFSCNIT
AILAVALAVSPAAGSS
MGIQGGSVLFGLLLVL
MCAQKRVAWHLFGMGN
SLVAEGLATRREGMRA
DTMQVELPPLEINSRV
STVPWFVKQCIEAVEK
YYQGGGGRYHRGGYRP
SMTGATGSELGRITFV
EEGIYTLNLHELHEDT
PGFTFTFRSPEEVFRE
TVITKHNDDEQYAWES
QQSLNQDFHQKTIVLQ
FNMGSSSSSQYTFCQP
AQPVPHYGVPFKPQIP
QLVEHYSYKADGLLRV
KTTSRNLARAMCMKNL
NYTDPFSNQTVKSALI
FVGFLGCYGAIQESQC
DSRRSLWDQGNFPLII
TGGPLGNEIASGNGGA
RRLTPSASLPPAQLLL
TNASLGLRFRRQLLYW
RSLLLLSAFCLLEAAL
MDGAMGYVQPPPPPYP
EEFINSRDNSPSLKEI
SKEVVTLEQTVTLLQK
GRSEAVVEYVFSGSRL
IMDLCIECQANQASAT
TEAVSTASTVAIPNIL
MVLIFFLFTGTIGFFA
PQLSNSEEREFSPSFI
LSLPVLVVVLSIVLEG
AQGRWEAAEGLLQEAL
TKRSLLNKKKKEARRK
SASSPTEEEQEQGEIG
LVLWTSPAPTLSGTND
AIDEGPKRDIVKELEV
NYVRVVEVWWDEYKDY
LLPNRGIDDILEDQVE
SSTYCNQMMRRRNMTQ
TALTWLSKDDSCDFTS
QINGKYILHDNGTLVI
DTSSSRPGSRVPTEPP
CWRTGLLLLLLAVAVR
EIVTNPPDICQVVEVT
LDKKLKHRAGQMSEPH
SLLQFQFKYGVPTPTN
TLYGAVRLTVTLFFPS
ASIPFSVVGSNQLIEA
DEELRRMQEMLEKMQA
LEDLLSFSYQVAKGMA
SEDPPGQEAGSEEEGS
EGKFWTHWNRETKQFF
RCGKCFCDRCCSQKVP
FTEREQGEVRFSAVAL
PFKVLDLLWIASALST
KAQALRLASHLNLAMC
PGCGKTLLAKAIANEC
GILLLAGLCCLVPVSL
DMEIFLRRFANEYPNI
DLVNAQHFDAAYIFRK
SGVPVLGFFIIAVLMS
MTVKQYESARIEYDAY
RYDLVNLAVKQVLANK
SDRDCLDGSDEASCPV
FINTFSSNDMDGQDLD
LANEGLITRLQARCRG
QALSTLLCEQQQKDGT
VQRAECRPAASENYMR
PQQFYTMFPHTPDNSF
LEEDRHLGILGPVIRA
RWRTILLQYCFLLITC
KTSCGDHLVQLLHCIA
ISGVPVLGFFIIAVLM
TQALGRAAFGQGSGPI
TPEDFARAQKYCKYAG
PKCGTEVHSLQPLKSG
DSVDSAGTSPTAVLAA
RFRGQREGSRGPRGQR
CTQTWHRVRKTTQEQL
MLLALLLATLLAAMLA
SYPSYKLENLSSSEMG
DVIWLDIEHADGKRYF
LTHHSVNGCNLRPGDL
LWMVCTVLAVFIICFV
EDGSVLRGQPFGAAVS
SLSLFVHWKPEGRAGG
DLSHLLAIILLLLKIW
KMEESKAKFENLCKLM
VTSPCCIVTSTYGWTA
GTLCRPCPPGTFSAAW
LLCILTITVITLLIFL
LSVLNNDQKDTDGDGR
AFWQDLGNLVADGCDF
DYTQTLSKRPDIPTFE
IVEVALEGYYKDKLFD
TIGSGASSKAQQLLQG
TKGLIKDALENIDPAT
FALLFYLEQLLGGPEI
IEDNIKQLKEMKFTYL
FCKTAILLTVMMSIFG
LRKCRPGFGVARPGTE
GMIDKNELKQALSGFG
LWVLGLCCVLLTFGSV
VGSCCTSASPTVCFLK
GAGGGGGGGGGGGGGG
GLKAINVDLQSDAALQ
SEETEQINKHFHNTLE
VTVLSLLMLVAAFCSP
HLCAMTGVDCCISSFD
GQPAMPGSSGVHHLSP
KRPALEKTNGATAVFN
NVTQHVQGHRNLSTCF
MPPKDDKKKKDAGKSA
ETLFLPENQFSWHIAC
RCVYEALCNTTSECPP
WKVCPMCSEQFPPDYD
LPGLLLLLVVIILILA
GRVRRMFRLSAALHLL
YVQSDCDPPSDRDSYV
ATFLFVQHDGLVWPSE
PPTFEKDKFLTPDFTS
KGNTATQMAQALSLNT
SCQKFYQAEMEELDFI
EPKTECERLAGTESPV
VLAVVVIGAVVATVMC
WSTKESPRWRSALLLL
ILGKKDVMWIGFLTRT
KELQRLGLGNNKITDI
LTLCLTVVGWATSNYF
MVQQKKEGPIPPDAQN
SVSERMLRSQLLLLAC
EGNCLGSGVLNVSICK
RRPELPDLAPEPRYAH
IVEKIDFDSVSSIMAS
RLAGTESPVREEPGED
FRQAFPNTNRWFLTCI
SISQSSTDSYSSAASY
CCRGSSKSKVGAWGDY
ITKHNDDEQYAWESSA
LGIAGILIVLSSVACS
AEFHDQVPFDGMWIDM
PAERSARYQYFVVDPM
QVLANKSHLWVEEEVW
TSDAYLNASETTTLSP
VVRSLCRASGSRPAWA
ELMFPPNYDQSKFEEH
YDCPQRAGRHEYALPL
IFQVCLCQDEVTDDYI
CKTTLGWKYEHAFESS
EGTVTKVIPKVPSKNQ
PSLVLVVLLVVIVVLA
QAGSHREAGMRAIYNV
EADRAQKMDGESEEEQ
VGFLEGGKDSCQGDSG
VLQTLGVLLTTCRDRY
AGGSCRAPSTYGGGLS
PQAPYNMYPQNPDHVL
VTVAWKADGSPVKVGV
DSQLDTTLFGKKSSPL
GKPMKSVLVVALLVIF
CERLAGTESPVREEPG
HNSDFRNRGMTALLKV
RKSRENDLTLKRLQMQ
LLCGVRDSEEFLDFFP
LLLLPLLLLLLLRAVL
FTEAESNMNDLVSEYQ
QPRPGGDSSPVVDSGP
DNWCRRDKKQCKSRFV
GKFRYRRVAEGTQVLE
EIEACVQGRSTMTVSD
QIMVRLINKFNSSSSS
QEQKSLFPAQRLELSN
KQFKSAFSSAETTELS
GMIDKNELKQALSGFG
LIMHSGMNATTIHFNL
LWVLGLCCVLLTFGSV
MAEGIIHDTETKMEEF
CERLAGTESPVREEPG
ARPRYACCPGWKRTSG
VQEYDEPILKHLQDIK
DSHDRYERLTSVSSSV
GSSVGGLLLLALITAA
RDEHRARAMKIPFTND
TAVFNTGIFQYQQALA
ADCKSLGWLKSNCRHE
VLGLCCVLLTFGSVRA
PMVTDDFVVSGTCAEQ
RSRMLLCFAFLWVLGI
QAVKHPRLLSFTSQLK
PRLAAGLRLLPMLGLL
VVAGFFTLCAVLSVFL
IQFEKVTEEPMGITLK
AVVYVSLDNAVLGDDK
EKRALLENMEGLFLAV
GHTVILTANLEAQALW
VEDGQRFCNPGFPIGC
NRLGRGKGYYDAYLKR
VITKHNDDEQYAWESS
LPTSDEQKKQEILKKF
GAECFPACNPQNGFCE
LGLRLYVETEDGHSVD
KKRELEHNAEETYGEN
CIDNEALYDICFRTLK
IFAGKQLEDGRTLSDY
YMGSQSVSMGYQPYNM
RRKSSGGKGGSCSQAA
LILLFYLVFYGFLAAL
SFAKSNKQVCTDIDEC
STISCSYESASRSSLF
RGICYFFIEVECSNKD
TLTWQRDGEDQTQDTE
KRLASMAQKEPRTIKI
PGFEGSACQCERTTEG
NHTVCEKTITVPKGKR
LSQVLTQRQIYIQPDN
AVNLFTGETLWNHSSS
IEVQVPPGTRAQDIQC
ATLIIAFTSAGSAVLL
VQIFKGLQERFQTEIQ
IGDASSVRAHDALVEV
ERLVLPPPDPLDLPLR
VAVHCVAGLGRAPVLV
KLLLVFYVKKTSLLAN
FTVLEKFRYLPKAIKA
TVVSADLPNAHGLAVD
VLAVVVIGAVVAAVMC
EPSKKQKKQHEGSKKK
GGSCSQAACSNSAQGS
WVTFISLLFLFSSAYS
HAARRHQRKLLAAINA
SLSDHFTLSFWMKHGV
PISLVFLVPVRLNQTV
LLPGLWEQGWCEITAH
PEMVVGWYHSHPGFGC
YSDGDDCGHGKKIKTN
AVLSAALLAAELKSKS
LVNSSDKIIRKAGSSI
LLLMCHCGKGAKGFTP
EPKGYYANFCSGPCPY
NLTVSVHVSPVEGLCL
AVVPSTATVVIVVCVS
AGKGKMRNRRRIQRRG
PLNLQLGAKVSFVCDE
SRPLRPGPWTVRLLQF
LRVVAQDPDAGEAGRL
TVILPESVFRETPPVV
HLPSLEIRENAIDRLV
AGGPPARRGGAGAGGG
FAMMQRDSWEDIFELL
PVNRIPIMAKQVLDLF
NWNQGYSNYWNQGYGN
KKIFVGGLNPESPTEE
EGMIWFIVPISCVICN
NNVYSQATGVVPQHKY
PANLSVETNAVGQDVS
LDRSFTSQMLSSQPPP
EDISELQKNQTTSVAK
RHHKKALRAVAFHPRY
GGGGGAPGGLQHETQE
GGATPGATLPKSPSQL
LLSVVVLLHALLAMGC
PRLLLLAVLLAAHPDA
IASLLTAAVIDNIRLC
KVDMRTISFDIPPQEI
YYGYEDYYDYYGYDYH
RRKSSGGKGGSCSQAA
VFEVNIRFVGGLLSAY
LEPSNKAAEISKQEQK
RKAFAKRQQQLTAMKV
QVSAKIGFLKPHENKT
GGPGGSSTGFGNFEEI
CKNFSELPLVMWLQGG
IFTEVACDELVEEMEH
KITVPGNFQGHSGAQC
NGFIRNYTIFYRTIIG
VPVLGFFIIAVLMSAQ
DTVQADPQTVTRLLYG
NPQDFSKPIQEVLIEM
GGSSGLAGAWLKGAGA
TRNVQSVSIIDTELKV
SSLYVFNPIFGKWSQV
TTGLFGGTQNKGFGFG
TNLTNLGQSTEYRHIW
LELKGDIEKCLTAIVK
TAFKVVRTLKTGFGFT
SSAGNTGSGTRRPESQ
GCDVTFEWKTKVVCPP
GMKYNLPSWCDRVLWK
TTLHLLLLGLLLVLLP
TMSFLLSSLLALLTVS
GRSDCSLCRAANPDYR
ESRTAPSPPSLMSFAD
IKVDMRTISFDIPPQE
QSVSMGYQPYNMQNLM
VSPWETSTSSFFPILA
AEAQPLGPEAKGQPLQ
RWFHRLRSIEKRLHRL
LVNSSDKIIRKAGSSI
GRGGAARPNGPAAGNK
NCETDIDDCRPNPCHN
PFLCGLLWAFCAPGAR
RVPAQLLGLLLLWLPG
MDMRVPAQLLGLLLLW
PAQLLGLLLLWLPGAK
GWVFVELDVGSEGNAD
PEQLRELSREREEEDD
IQVKTQQGVPGQPMNL
AGIISKSLVRLLRSNR
GSGPKEASITVSVLHG
DLVMSFVNMVERDRAL
QGSEDVPGEESWLEGL
METTGATENGHEAVPE
YGNYNSAYGGDQNYSG
QDKNEKKGSKRKSDRM
SGHSRHRYALIPIPLA
KVHTFVVDCSNREDIY
VFEVNIRFVGGLLSAY
ELARVSVLSTDSGIER
TPPRHNFNSKDQMYSD
EHVQEVDTTEQLKRIS
CPPGYSGNGIQCTDVD
PLKDAKSCGLHQLLRG
PEVVNDESSLVRHRWK
SSVEVDPCGDAQAAAE
KTTEEEDEDELHIGRT
FTPTQDQHGCEEVEQP
PLCFFLLLLAAAGARA
LLLLACVHNYQPCVQR
CEAPRGSPPILYWFYH
RLERFFFRSGNIEHPE
AIYHTCEASNFQCRNG
VQASAFGIKKSPTCRT
MMQAVKTTPRQRSPLL
NHESPRRGANFVTRKI
AVDFMPDGATLAIGSS
AAPQLLIVLLGLSALL
DIADDGCPKPPEIAHG
IASHTTEERGLNVTLS
VIWDRPQVTFSENLSS
EGITTYFSGNCTMEDA
TAEMVPWEPGTWLISC
GQSNMQMTVLQIFNAT
LSSMDPTVDPCHDFFS
RLECPPAPINGTPGPP
SGTPGQRVTISCSGSS
FERINDILEHVKHFVI
YKFRLLLLLTLCLTVV
TETDECRLNQNICGHG
GSSKSFPCGSEHLPYP
CKPGWQGEKCEFDINE
AVGKHTLEFMMRQSNS
LTLLNQLLQGLRQDLR
GDFFGDISEAVIQKFL
KLVLINKSGNRSEKEV
ESCKYNPKYSVANDTG
KSPVGVQPILNEHTFC
TKSVFEIGLCSNRMFC
TVLKSKMLAKKLLGLY
KAHNEYRQKHGVPPLK
ETTYDHKNTFTLSYDG
WTLTNNDTHTQEPSAQ
YFYTSVSRPGRGEPRF
KICALDDNVCMAFAGL
IMSLLFTYSHHSMATL
QGALGDCWLLAAIASL
TEECQKHFEDFRAQQC
LELSSVEVDPCGDAQA
NEILQRSKKGKLPIVN
ELFDQIDENLKQALQK
TEQAATSTADGKPETC
GRDGHFTLFAPTNEAF
TDSSCLESHSSLSDSE
LRSLTRHPKYKTELCR
DDPRKLKPGEIDPNPE
NWTWPENSQQTPMCQA
GSYHVREESTYLPLTS
ARTFNCGVGAVLVVSK
CEGAADDPDSSMVLLC
GAGAGVGYALLVIVTP
VGFMWRQRGRVISLWE
PLTMLQSQVPNIVKAL
KGLGPCGWILVAFSFL
LSGLAGAIPAPGGRWA
PDESTPPPRKKKKDIR
SFDVHKKCPLCELMFP
KRSSSEIKTDYLSIIM
RALERGLQDEDGYRMK
RKSRKTLCIIILILVI
LITVIVSLLTPPPTKE
LNQVMEQLGDARIDRQ
KDVGRPQPGRENFQNW
ENTCLRNQYRCSNGNC
ALGLELPLSCQEVLWP
EGVQDDLFWLTFEGKP
NFEDETIRNILLHQLQ
LVTSIQGHLVHMTVVS
FIQLFFILNSIWSHQM
SLLCCHEACGTSVIVG
VNVDPEDLIPKLPRPR
ITNVQRSDVGYYICQT
RGAHLKNKSQIHMPGV
EFIRNQEQMKPLEEKQ
LFLCFHLRFCKVTYTS
TIPTYPSGQIGFMLCS
LFQLGNCTFPHLRPEM
INGNYARLLDTVPLDY
KTHMTHHPISDHEATL
GSGNFMGRGGNFGGGG
AVVHATAKVEEILEQA
LWAMLMRVGLRVDTTY
VAFRFKDKERPRGYTS
QQILKEHSPDEFIKDE
SDFRNRGMTALLKVSS
EAQDDPQKRKPDIKKA
WVCTNDMFRLALHNFG
GQLPRSVDVILDDDLV
WLKLLAFGFAFLDTEV
AAGTDNTSSLGPPSMP
MKLLAATVLLLTICSL
DEMETDKQEKKEVHKC
NIFQALNVYYNYSGQV
PMHPCNYRTAGEDTGV
KNIPLANLQIPNCGLP
TGYIGKNCECQTQGRS
ALVQGVGRLECPPAPI
QLWPPGSDPDGGPRDR
FWAPVPRVLQHSWILY
HCAAERRPDVVENQPD
PMPPLPDEDKKVNRQS
NHVSALASNYWLSLWT
PGEDHSEDAIMMNTPV
EMDLNDDWKLSKDEVK
QDDLFWLTFEGKPLED
LFACEVAAGIWGFVNK
DEAWAHNSSNYTLPAF
EVVEVPEIKRKDTVIK
FSSLVTKEDVLGCNVS
DSQSYISVNYSVRINE
KTTTSAVMVHCLRQKT
CGEHDTTEYKLRTLQV
CFPPRPRGRRQKPPGV
ILGILMTIGFILLLVF
VLMVKHSDSRTHSLRY
GMIWTIILRFAIQDIS
MIQGGDFVNGDGTGVA
NVSGGVCDGCQHNTAG
MPFAVPNPKQDPRPLP
VRLRLRPCNLAHAETL
VDFTLSSERDFALLSL
CAFKTENQTRQVVCDL
EAGVGLQRDEDDAPLC
EEFKDQLPADECNKLK
DTARLDVASEFRKKWN
TRYKTVTQLEWRCCPG
DFLQGDCTKAKQKLNW
DMGDKGQKGSVGRHGK
KFIKEFLQPNKCFLEQ
RVAEGTQVLELPFKGD
MAACGRVRRMFRLSAA
VLRDHLLGVSDSGKIV
GGLYLAVTLLAGITGV
CNPEKDAKHCDRQKAN
MCLLGLSYSLLACALW
EDGYSGEDCGVRQCPN
RCPPGSPMNPPHKCEV
RSCCQVVTFTFPFGFQ
LIGVGTKIDPTLCRAD
DSWEKPPLPVYTQFYF
WDYNTGRVGAPLVCCE
GLSGAFGFIILVYLLI
RPKYTFDFSEEEDDDA
NSFTQTVNCRKPFFSS
FNRIGLPPKVGSFQLF
NQTMVEILCLMLEYNI
MIEVVCNDRLGKKVRV
KDHLEVWAPVVDSEVP
STASTVAIPNILSGTS
GSGDYDSMKEPCFREE
CWALSFYPAEITLTWQ
DISTGGGNALQAIMHF
KDEKKKGEDEDKGPPC
NLKKKFSCCVLVFLLF
AVSVIMVIYLLPRCTF
RWRTILLQYCFLLITC
AGARAGGYETCPTVQP
NVTWGIQPAPMPVPVW
YWSDLALDVIQRLCLN
FYPAEITLTWQRDGED
ADTCCPSGWIMHQKSC
ASPGCLWLLAVALLPW
VCEKETCQHVRQSLQE
TDTAQTRALFEKVQPT
YSIPPCEHHVNGSRPP
PKKPVSSYLRFSKEQL
VLSYRSLGNCSFFTET
GIGNYQQCHQSILELF
GVPTCIKKAFIGCPPP
ATVNPVEFNTEVATPP
SMNTFLIIYLVILISE
DYSDEANCENPTEAPN
MIHTNLKKKFSCCVLV
