# Supplementary material for: MHCII-peptide presentation: an assessment of the state-of-the-art prediction methods
Source: Front Immunol. 2024 Mar 12;15:1293706. doi: 10.3389/fimmu.2024.1293706 (PMC11027168; doi:10.3389/fimmu.2024.1293706)
Supplement: Supplementary file 1 [file DataSheet_1.zip › Supplementary Data S1/negative_peptides/16_HLA-DPA1_01_03_DPB1_03_01]

HESCLDEEVEGQGFCS
AMGYVQPPPPPYPGPM
FFQELPGSDPVFKAVP
YDLLNIFELNGLPSET
PLRRSPPRASYVAPLT
CEELERLRAALQSQAE
CKICYPLCGFVILAAC
MDELNHDFQALALEGR
EVGKVIQQGRQSKGLT
CNGFRCPNGTCIPSSK
KEGPIPPDAQNPDMSF
DAADAAGFPVPPDMED
YLGSKFLGSDLESEDD
LLPRYSHSGSSSPDTK
GTVGTSWGFNKCQKCP
GQLEARAGRGRGQWLQ
LTLALVAVAGARAEVS
ILLLVIWKALIHLSDL
LWAMVMRIGLGLGREV
EQALADCRRALELDGQ
YLLSFHTPGGQNQEIL
INSMVLVFLLVGFVAV
SLWAALLLGAVALRPA
GSSVGGLLLLALITAA
SVSATDRDSGANGHIS
DDIQGTASVAVAGLLA
GSKVERIEKRCLELFG
DGLPRTPSRRSRSGSS
GYFRKWKESNGNLSLP
GTSAPGGGPGTLDDSA
MYALGVGASIKDPKDL
VREMSGSPASGIPVKV
FFNWLCVALAIIGMIW
WTLRGTQLMNGTSMSS
ALPYLGAICYCDLFCN
KFAPDNEQNILWGLPL
WEKQQRKTFTAWCNSH
QALADCRRALELDGQS
PGAKEEAAGVSGPAGR
RGSALLLASLLLAAAL
MGAYHTIELEPNRQFT
TVRASLEDLGWADWVL
LRTVNGSQMLLVLLVL
GVSQQFSLPSFKIDFS
TNKSTPMPSNTTPEPA
LLLLAILAVALAVSPA
TLVLAVASGLSLGKEG
QCDELCSYYQSCCTDY
RHGNLYDLKPLGLNDT
GQSVKAHFFLGQCQLE
KDVGRPQPGRENFQNW
MLLVLLVLSWLPHGGA
RNQALEQELRALREPP
GPAPAEAEPAPVQSLR
TAEGFTDIDLDTLVAV
DGQGFTQDDIQAGRVT
VDSASELTAGVPNKVG
EVEEDYNPCEEDLFVL
VSPYPPPLPQRPPPRL
NWTASLLCSAADLPAR
LLLFFWTRPAPGRPPS
IILCNAVIFVTTVWKL
KFFKSKPELPPGLSPE
QVKPLGKSPQVKPAST
EQQRVSREDAGTYHCV
ASSPTEEEQEQGEIGA
KVSGDMQKQGCDCECL
IIRDRAALEKQEKQLE
GGAVAADGRIEPGDML
AKIGEIATGSPVSTEL
HMTHHPISDHEATLRC
EITLTWQRDGEDQTQD
LLLLRAVLAVPLERGA
DSGIQQSSDDGRESLP
DTTTGSAAGPPLSEDD
VSIAGLLYALVQLGQP
ISWCDQVTKDGIQALV
GALLVFLSLLGWILWY
ARLPRLLVLLAAAAVG
PEQIQGEALSYYLARL
DRYGGRDRYDDRGSRD
LLSRCEAMAAEKRDPD
GLTFTCHCAQPFWGPR
GAVASYDYLVIGGGSG
EKHSQNGFIVPPPPEK
TFPEPTCLSASPPNAP
GSDSSPEPKAPAPRAL
AKFPIKWTAPEAALYG
PSKGLGPCGWILVAFS
GGLPRSNSGLGGEVSG
GVNQDTFGRMRDVVLS
AQGARPHPFQNMPGAI
LVACTKVVAPTISSPV
WQQTEDDLTVTIRLPE
YLLSLLLIGFWDCVTC
HSQTQLDESEGWREQL
ELDELLEAIEQGGEEQ
WLTASGSGARILGPMF
QTGNSSRGPGDGGNRD
FRDIAQQLQATCTSLG
TPLGREQAELTGLRLA
ASAKLWDVREGMCRQT
GSHTIQRMYGCDVGPD
ICTISLLLIFYKTKEI
HMTHHPISDHEATLRC
MKLLLGIALLAYVASV
LRSGQARRSSPPGHYY
FEWALKSWSQCSKPCG
TPPRLFWVWLLVAGTQ
MVDAKKEAKLAKKLGF
GDEALRESCLQFLAWN
RRAGELRKIQARMGVF
FFILSLILEYTWLEAV
MVPAISLAYEAAESDI
EKPLIKLPAPFEESLD
PIFPSSEDDFYVEVER
PPLIPVPVGAAASFSA
IALRYYNQSEGGSHTM
AGSHSMRYFFTSVSRP
LSVLFGYATTVIPRVY
NVTLYYEALCGGCRAF
DQGNQEQEDNSNAEME
GLEHLLSAAQANWGPH
CKRGVSMGTPKLLRTS
QVTMKSVKVSENFSCN
DLSLWWQVPQYLLIGI
YEKAEIKEMGEMHREL
ASGVCARGCLDSAGPW
NYHKVAPLVQSLCAKH
VSRYHRALLQLRGLDP
VHYDSQLDTTLFGKKS
DPLPAAAVGAAAEAEA
YAAEKIIGAGKPWHKN
GSALLLASLLLAAALS
MQSIKCVVVGDGAVGK
CLLLLLGLMGVEGSLH
VIAVAIATVIVISLVM
VALLVGLSIVIGDLLR
VTTLKDDGDISKQQVV
RMCTPIRGLLMALAVM
HCKSGTMSRSRSGKLH
HMTHHPISDHEATLRC
CHVTDFYPGSIQVRWF
FEGLFAKLEKKQKELG
ISAYASSYYRAGSKPF
GRLDSEEGDGAWCPEI
ALPGDNVGFNVKNVSV
NEDIAKRTCEEHQLCV
AMGYVQPPPPPYPGPM
LPLLLLLLLRAVLAVP
PIGRCTCKPGYEPENS
LRLRRRVCVLRKRRLL
THHPISDHEATLRCWA
GAVVAAVMWRKKSSDR
NVTLYYEALCGGCRAF
DGVEMDTRQSPHDEDP
YFMPKSTIYRGEMCFF
ISAIIVAQWDRFATPK
VCLEEGCQTSPLMCCV
SGFVNPVLELSDSGIR
ALVAVAGARAEVSADQ
AADCESPREFRERALR
ISGVPVLGFFIIAVLM
SSTDSYSSAASYTDSS
RTPELTWERVRSQVDH
FIIGVTVLVVAVPEGL
AVMFGTAMAFAPIPRI
EGPSHHLALQLANAKA
VNEYRFAWVEADGVNC
GFFIIAVLMSAQESWA
LKMEGHEAMERLKMLA
YSNSDVIIYVGCGERG
ALTMFRDIAQQLQATC
LRQFLMCLSLCTAFAL
APRASGRCVIAPVRAV
QGLAVALALSVLPGSR
AAAKGRLNARPGVGGV
PITFSRYIRPICLPAA
VLTLALVAVAGARAEV
ALVAVAGARAEVSADQ
MEWEAKAQIVLLVILL
EFENIKEEYSVRGFPT
YECPWRRLQELRELIP
PQLLLLVGNPRGALPL
PRKQLIREDENLQVPF
FVNPGVVEFLLEKLGI
VRGVKVFRSSATVYFA
CDGFLDCSDESDEKAC
CGDLRAGKPACALCPL
DTMSCRDRTQEFLSAC
EVDKRVHMTWVQPRVL
LFVVAFTTFLVSCVDY
AWLAEAESRVLSNRGD
ELWISLEEHQDALELI
AMQISSEKEEDDNEKR
PLCCHFHFSPKVMFTK
DEARRDMAGDTQWSRP
LLLLNGQAACHMAQGR
TMERYLKQIQDLPPTG
DVDLGIYLEDVGNCEQ
RCVSGEGNFEFETRQG
DEKTKDVPFFEGLEGS
NAHGEEKENLTARALD
HYYFDHNSNWNLLIRW
LKDIALGMQTEIEEQD
ERWVWNIILTTSLFSV
ARVQEQVRARLLQLGQ
QELDAASKVTEQEWRE
ASPTPVIVASHTANKE
EDVLSGKINTEDDDED
AERKANKWSTPSGASW
AMKKDGLVGMAIVGGM
ETDRHITLHCLSVNGS
HFRNISRIMDCVGCFK
LVAVSLIIFTYYTAWV
LPVIGAIVVGLCLMGM
LILFLLSWSGPLQGQQ
FTLGTSANPVIVDTIV
MKWWNDLWLNEGFATF
ERLAGTESPVREEPGE
PLGPGRCCRLHTVRAS
KVNNEGEGDPFYEVLG
CKDPSNINGGCSQICD
IYDKFKQSTHSIYMFF
LRSGQARRSSPPGHYY
NGIESCLYRLGSATIS
GYFRKWKESNGNLSLP
GSGGFGGKRTSDKVKV
FGEMTDIFANAGNLED
LEEEQAVRPKYLLGRE
KLLMSNGNKEGASGRP
QDREHLWKLIEGGAHI
TLEARAPLENLGLVWL
YNDNNTSHCFNKMTNL
CRYEIEWITEYACHRD
SYNQTCSHFNCAYLGG
AGLAVHRGGHFDTPVQ
FVLGLFLWFLKRERQE
LRAHDWDREKLLEAWM
NEYGIASILDSYQCTA
VGLDIQDEMGRHEVGH
SAGSPSAPGSSMPIRI
TPSPVSGDRVGGAPGR
SRWSASFTVTKGKSST
SSSTPPLPSPGRSGPL
NNHTASILDRMQADFK
CERLAGTESPVREEPG
VFETEDSKSNLPPEPV
AAATLRGKARPRGRAG
LAHAVGNVELYLHDWG
GCGLESGPMALEQNLS
FFSGFLSFWSYIIILN
NGYKCDCDPGWSGTNC
FCRYDRLEIWDGFPDV
QCKTDFTCRWREEKSG
VSKEELKELLKKAASG
ESPVREEPGEDFPAAR
LQPPPEQENVQYAGLD
LDGHRTLPSSVRIYLH
TVLELVINYQQLCIYW
QITATECDFTAASPSA
EKLQKYYRQNPDIPQL
ALRPRRGSHPKAELDD
SVGFGNVSPNTNSEKI
GCALQCAILSPAFKVR
KEELQSQVELLNSFEK
LVGDGPQNRYALICQQ
CVDVNECELLSGVCGE
DAKLNFIHKSNLDGTN
DDSVSGPHLSVTFFWI
LRLEDVSQAQAGTYTC
TIIGGGDTATCCAKWN
CHESCLDEEVEGQGFC
CLDEEVEGQGFCSGPG
GILEKSCSMNQLSSGI
SLVALLSLPGGWLHCP
NYSPAVDFRTMNQAHY
ITAAGVDHRVILGNEL
ELHCEAVGSPVPEIQW
PLHLAAGLGYPTLTRL
SRVLARLDRDSLVHSS
SIMVDGVQVALPSYEE
GKVKSLTISFDCLNDS
TIIGGGDTATCCAKWN
CRACGQIFCGKCSSKY
AVLWQILVEDFDLHGA
FFGGQELRTSTVWDNN
LRRNSYGNCFLVCGIL
EPVGVIILEGCTVELV
LEKVAVRGGDKKLKPE
TLGLRFLEDTFGNDGR
KGGPGSECAEWAWGPC
GPNATESVQPMEGQED
GSSIQGLPTNVKDQVQ
VCEDGPVFYPPPKKTK
RWEECSNRFLETGHED
GQTLDLKCVVPGQAHA
KPESKPGPVGPELPPG
HRHQDHRKEEVEAVSG
NGKLLKIPPVSPSILD
GSCVMNQYLSSKFPKD
ETTYDHKNTFTLSYDG
CWLLPLLILASVAQGQ
LQSVSVGQDVRCRRLV
GFGGITHGPPEKKMGI
RAMKGLTTHQYDTSLL
GQEHHSQTQLDESEGW
GLSVTSKVIGGFAGTA
HWPHRSRKAKEEGTEL
IFKEMFGDQNDDTLHW
MMQRRKMTLYHCKRFN
ISRGVQVLPRDTASLS
CTSRPHITVVEGEPFY
AGTTAAELSYSLRGNW
NHTASILDRMQADFKC
SIEAFANARGAAYEIF
EYHRYPELREALVSVW
NYEEAREIFVDEDKTI
NTSPEELGPLANQLTS
GEKLPLHSSEEAQNLM
KAEHDQLLLNYAKKES
SALSKVISNKCDGVCN
SGPRAQLFACLLRLGT
YPVPDSRFPFLGVHFT
GEVPTAVAPAQEKSLG
GGPDGTVPMPMPMPMP
DYRKRAPYIAYLTRCR
GEACIVLSERCDGFLD
THIIYSFANISNDHID
CANLTSWPRWLYSLYD
SACQVIAEAVRTTLGP
WSTPSGASWKTASARP
LAAEEYTLMSIDTIIN
MDRRPYWCISRQRVWG
RSRGLALTAAAIKQAA
HVLGMPDVPFNTKCPS
LLEDYGESHFTVNQQP
FLLGLLAPFATAFATC
KTHMTHHPISDHEATL
KTHMTHHPISDHEATL
GSDGRFLRGYRQDAYD
LGMGHSSDPNAVMYPT
DIAKRTCEEHQLCVVA
ESCCPVSSNTVKIQVQ
SSASSPTEEEQEQGEI
IGVITKLDLMDEGTDA
SLRVKQLAEEQKRRER
AYLEGTCVEWLRRYLE
PKSTIYRGEMCFFDSE
SEYRQSLHTYLRSKMS
VMYFLTAIFGYLTFYD
LTVSTPSWCQSTEASP
LQLGRLKDQDKAAPEM
ETYNPDEEEEDTDPRV
TMFRDIAQQLQATCTS
VCKKCPPQRLARFEEE
QTMKLVESSGCPALDC
NSQESSWGKNVSSTES
PRQVAQSEAEKKLKKD
ENIASLQKRVVELENE
ASGSEDCTVMVWQIPE
DIAWCPHNDNVIASGS
TYFYVTDYLDVPSNIA
LRMYPLKPTWWFCAFP
APEAINFGCFTIKSDV
KLDTLCDLYETLTITQ
LGEKERSELRKRKLLA
NDQVVKGKEAGEVRVC
WLGPLQNLLHIRAVGT
LLWLPDTTREIVMTQS
GAPGPKGEPGHRGTDG
PDEDPLGSRTSASSPL
DSLRKGGPPPPNWRQP
GKCISRQFVCDSDRDC
ITDAFLSQRKCEPKGP
RTFYNQAIMSSKNIAQ
MRAVEFKVVETDPSPY
WPISFIGVGLVLLIVL
EGLKRLAKSDPMVQCI
AAGRYHNQTLRYSDGD
QQLDARRRGLEEYLEK
QNCEENIDDCPGNNCK
KELLTENHQLKEAMKL
SNQEAIEKALNEEKVA
VVLPTETEVAPAKDVT
VIVFFLIGFMIGYLGY
LISDSQITSSNQGDRN
AELVAKLEDPREKHFN
ELCEMKQKPEEIGEES
CAREGICNGFTALCPA
CFDANQPEGRKCKLKP
NDVLSLLDKFLIKNCN
VVFFLFPHSVLVDDDG
IQQLFTSPESSVTAAP
LLLLSTCPGAARAPRL
TGQKSDLKESAKDQPL
LQNEVQRLRDKEFRSN
AFLELGTSGQYNDSLQ
TQLNNIPPTQESYYDP
AVLVANTVDREGRPVL
FLFKFLVIGSAGTGKS
DGTITSSDPGLEILNM
TDFSMKQFAEGSTLKL
KEAAEKPRTVFSDYLH
GAEARKESRGAHARED
VHLVQFHEPDIYNYSA
GYAIPTVCVGLAFVVF
IFIMLYKEVELALGIN
ISLLFLFSSAYSRGVF
GQSRTVRQFQFTDWPE
VVLVISRKKRMAKYEK
PPEGLPGFNSGVMLLN
TLLLLLLGALALTQTW
PSVRQTPSRQPPLPHR
WVTFISLLFLFSSAYS
GDPGLQCHACDCDSRG
GAGQTHTAASFRLPAF
RARRPPGLDYSFDTCK
PEINTNHLDKQQVQLL
VDLDDVAEDDPELVDS
IKKFSKTRSKDIFDQL
HEAMEQQTISITKAGV
RKLRGYYNQSEAGSHT
VVEVTGHAHVLLAAFE
RDFIARDLGPTLANST
SASYYATVTLDQVRNI
CLALLCLGGADKRLRD
TVTIADSGQGDVQPGT
HVVTNKHRVKVELKNG
TFAPNGVPFITEALYG
QCIPAWLRFIQCLRRY
WQNSDASQEVGGHQER
EIRLIVYQDCDRRGRQ
EPLQSWQPPREAESLQ
ERLAGTESPVREEPGE
VGLRLSSLQAGTKEDL
VGLGLVAVSLIIFTYY
PGGAKELLLRDLDQLF
TLNVNLMLGQAQECLL
RGERLPRPDKCPCEVY
LPAQLLGLLMLWVSGS
AAKVYMGEMGRLKSYE
QWLREETGQVLERGPV
AELLRSIAKRKERLAI
ESVPLCSSKDPDEVET
LPKANNSRSCRCPEDV
TGGSSAVAGQWPWQVS
QCLATLPDLKTMEKPH
ALAVSPAAGSSPGKPP
QTQQYKLFPLLATAYA
DSDGDGRYSFLELRVA
GWTHCQSLESAKRLLQ
GSSFGADGFPYVQVLK
EYLLKAWLMSDKTDHE
AGIGVYSAIWQLCLAL
ILQCDSQVAFDGFSLC
GTGPGRRPRPRPRPTP
LTPIAFILLPPILWRD
SCLDEEVEGQGFCSGP
AQVQDNGTYLCIAANA
SKRAPTTATQRLKQDY
AAPQLLIVLLGLSALL
AALIIIGIIIYCCCCR
YTWLEGLCLEKRVFYK
KGKKDRDMDELKKEVS
NGTEAFDSWEKPPLPV
SVIPDTTEAVSTASTV
LARFGLIQSMKELDSG
KAFAKRQQQLTAMKVL
IDNQREVFLLAASIAP
YCPGMGVALRMYPLKP
YKAEKSHDELPRTFQI
GTEVPNTRSRGHHNCS
DVGRPQPGRENFQNWL
NEVENQILTRDAKGIS
RGDQDATMSILDISMM
GSAAKLVCYFTNWAQY
GHSLGTGVATNLVRRL
ITILVFFMMEIIFKLF
ACNPQPNGENAISARS
LPAAGRVVVRRLAVRR
LDGLRPDEFLGLTHTY
APKIFQALCKDNIYPA
GDDSFGDKYRDRYDSD
YNQSEAGSHTLQRMYG
ERENLRIALRYYNQSE
GCGNAYCPNQKVLKYY
RDRYGLQRMWGSLGWG
DLKNQMVLLQGGEALP
LLLLAVLLAAHPDAQA
MTDLPELDTPESARII
QDKDMKKKKMKESEAD
CSAAAQSSSGPAALPY
DGLRCAVSDVEMQEHY
LIAFHCKRGVSMGTPK
MVPWEPGTWLISCQVN
GFMIGYLGYCKGVEPK
NGFTALCPASDPKPNF
WEQGWCEITAHLLALP
VKVYAYYNLEESCTRF
LLSFFFAMVHVAYSLC
RVEFILSFIDHIAGDE
FQHHNKALAVMVDHLE
FMIGYLGYCKGVEPKT
PYCSQCPAVWNGSGAV
PNKNSSCGGGISSSSS
CNNMFAKGVKIFKEVQ
WWESLLLLLAYAFYVF
MLDCWQKDRNARPRFP
RKRKLERISRLEEKVK
LGGNPCYNQGTCEPTS
IKTGAPCRSERLAKYN
AAVAILGGPGTVQGVV
FAHSLRKFSMRDWGIE
GWRANLKPVDRRSPAE
YILDFNSDSWLLKGCL
VSRATVHVRLLDRNDN
FMTTHSWDEDPSGEWV
ADAMEVIPSTLAENAG
MGLQACLLGLFALILS
LLGLGFQMLQLAWYGF
CPTHSTLTCMSREFQC
IGYLGYCKGVEPKTEC
ASQIFIVGRPTKKYQT
LALVLWASCPPCSGRK
LGRGRGGRGRGMGRGD
SKEQLEKLARRRALEE
EDEACSFFTVSTTEPE
TESPVREEPGEDFPAA
QQREEELRALQEELSQ
GNEVAPNGQLTLTTPI
EKIQKHVSSTSSSFLE
CVYCGELMIRSIDRPF
HPSREKPFEDFLPSHY
IVAGLAVLAVVVIGAV
DEEVEGQGFCSGPGWD
VVMCRRKSSGGKGGSC
SKTLKSGFEDMFAKKE
IPTTETSIAPRQRPKA
VAPQARITGGSSAVAG
IGYLGYCKGVEPKTEC
ALYRRNLVESELQRLR
DAIFTWPDREKGKLLH
IGNETAVNVDSSHTEY
LTHIEAQNKIRACGER
RAPLLLLAILAVALAV
ASQANIAQVLAELKEY
MAGPLRAPLLLLAILA
PKCADFQSANLFEGTD
FRIDAYMAQSRGELLH
CTDSFIKVDMRTISFD
FAKGDYLRCCKICYPL
ESDAMFAAERAPDWVD
IPIKQGILLKRSGKSL
LSSPNETKYIISLDQD
HLASGMLGMRKLMASI
MKGQWIVPCLSCSDNR
ALSAASPFYRGYVSDI
LGDLDIESQTCASDYL
PMNPNTNDLFNAVGDG
LMMASESTLLAQEPRE
QACCRGYLARKAFAKR
APAAGLGRCRMALLLA
DGTDEEDCPGCPPGHF
TRVDLKFMYLDPPRDH
EEVLNVNLEGNLTLEG
HFPGPVTRAEVEARLG
CHRSRFRVPLLHCDLI
GGLLFYRWRRRSHQEP
GRGMGRGDGFDSRGKR
DRAKFLQFVTGTSKVP
IEGTSDDLTVVDAASL
VYKKHKEYNPIENSPG
FEPLASGILLLLWLIA
LHATEITSSGFRLAWP
DVRKRTGVAGSQPVSE
CNHNLKGVSLDLSNCE
FSGNSSKGVDFGLSIL
SLRALDFSGNALGHMW
SEGAIQVNFTLVRSST
EVLHKFTVDLPKKHGR
LGPACPSAGCPRSSPS
PATDSCQPSTQGQYMV
LEGNLTLEGVTRGQSG
AEYHADIYDKVSGDMQ
RQAEMLDDLMEKRKEK
LDGSQRRCVSNESQSL
KPLLWISVLTSLLEAF
SGSTFIYGYVDAAYKP
RNRGMTALLKVSSCDK
GAEGAEFLSPGEAAVD
GALCRLLLLTLAILIF
TNDEEFKMQITVEVDT
FVTPPEGSSRRRIIHG
CNSTTCQLAEGAQCAH
EKRLNKERKLEQRRLE
TRKLYKCIKKAVKQKQ
LLPLLLLLLLRAVLAV
GLQACLLGLFALILSG
DQALTEEHARQQHNER
LTCRHKFPDEDSYQKF
YTACAGIRPDRCLPVC
TSEHSISQEDIARISK
ASSPTEEEQEQGEIGA
SITILVFFMMEIIFKL
WHVYGLLQRSDKKYDE
QSTHSIYMFFNTSELR
TGLLLLLLAVAVRESW
NINGGCSQICDNTPGS
LLLITSADLHPEPHLP
LLALSSAQSTDNDVNY
PSLGQTCVLIVIFTVL
GNFNQTIATLQLGGSE
RSKSPSGQKRSRSRSP
PPEALVQGRYPHIKDG
QEVGVVHVHHPVFCDP
FVTSFHQSDMEDDEEE
VDPAANRLGLPCLAPG
RVTVLEQNGEKIVKFA
VYYDNPHMVPPDKCRC
TERGQPMVHGALSLAL
SSSTYCNQMMRRRNMT
LPEVRGQLGGTVELPC
KMEHQLELGNLQAKHD
RGGAARPNGPAAGNKI
GMCDFMNLSLADCLLV
MEALEDKRVRLQPECK
GRITPEPAVSNTEEPS
FEDNMALPSESVSSLT
SIQLCGLIRACAEALR
TTESVEEVVREVCSEQ
GCGVWQRPVIDNPNYK
SFKDSPSKGLGPCGWI
PPGLERLWLEGNPWDC
TNGATAEDRMIRFVEY
RRLSPSASPPRRRHRP
KGYAANYCDGECSFPL
LALSCPRQGGLPRSNS
RVGIGFHLQIYPDGKV
VTGSDKCVFLKNTEVS
STSAASPAVGTVGMDM
VMMEGGRSKGFGFVCF
AGRGPVLGPMVYAICY
FWLFIRSVYDSFRYQG
VVLYLKFRLPEISRFS
LPAKFVIHCNSPVWGA
TKLEAKYLCSACRNVL
TDRANLGTLRGYYNQS
SLKEAEGKEPELFLSR
RQGDVFLEHFAADGFL
EILQRLSELKRFDMAV
FFFVLFLCLFFYNCYK
YTCLAGNSIGFSHHSA
VCLKLPGGSSLAALTV
TVANLHVRQNNWPPLP
SWGGSPLGPWLSSGLK
QAGYTGSYCEDLVDEC
QEGIGGLCRGDLSLSL
EEGTQFCNITVAVRSP
QQWEDYRFSSKVLNGI
VVDIAGLVKGAHNGQG
VQWISLAHCSLHLLGS
YPGLAVFFQNALIFFS
DSREGSPRAGLPPALG
IGFLTRTVLENSTSYE
VFSRSESTQPLLDSEE
NDHLYILLSTLEPTDA
TGGRRGAAAAPLLVAV
AAQTQTGEANRGWTGQ
FDSGVNAELIYSIAGG
QLEKEVPIFTKQRIDF
QFSGPELAMAVRPATT
VGLFLFGYKFSGLYIL
HMTHHPISDHEATLRC
PVLASTSAPVPASPLA
CAQDLKDLVGIFKMNN
WQKHNVDDSLLTTVGS
GKPSLDRPIQAMERVS
RSGPLTGWRVFLLLLC
EQNQGAALLQMLPLLW
FMCHCLAWFIFDYIQL
WTMSRALRPPLPPLCF
TETTLGLSSYQQKSIS
ICQLAFPGTGEASSGS
VCKRASGPPGNEHLYE
YNFSRESVETPEQKGL
WFNVTGSDKCVFLKNT
YRPLGSEDPEPKEVNG
FIARDLGPTLANSTHH
TSPQGFQFRRLGTVPQ
FLTNDLTEEVMEEVLQ
ECRFYSFHVVHTPPLH
IQGQNKEMLAAACQMF
QKQQVVKFLIKKKANL
IHSVVKHFHANQTSKG
PDPQPIVDGEEGLIWV
MASPGCLWLLAVALLP
RRSFYVYAGILALLNL
ALRHAKWFQARANGLQ
CQALGFILGPVFQTCF
KTHMTHHPISDHEATL
GTAGGGAGPGEPRREE
TFSDGTKECRPCPAGT
GRFGDFYRLLVPGTYN
MLRSIVTTDWDLQKGT
HGPVDQKFQSIVIGCA
APQLLIVLLGLSALLQ
GQSVILPHLTHFSCTD
ARFGLPALLCTLAVLS
QIELSTCFFLCLLRFC
LLFAHKRSERLQRAPL
EEDRSKLRSVSVDLNV
RDVVMLDNLPDLPPAL
PAQLLGLLLLWLSGAR
KGGPGSECAEWAWGPC
GGGGQGPMPRVRYYAG
SLQLDLDRRFQLQEVM
SDELQELYEGLRLNNM
QLSGASLEKGALDTTD
AAASSLGPYGGAQPSA
MEIFLRRFANEYPNIT
ERTSTTSQAPTRPAPT
VSGDMQKQGCDCECLG
KGPGQDMFDSTQIIGR
ISGWGNTASSGADYPD
HPDFADACGLMNNNIE
CLALLCLGGADKRLRD
VYETWVCDGQPDCADG
CPGMGVALRMYPLKPT
LSLILEYTWLEAVIFL
SFAIFLWRTVLVVKDR
QDKEEGKNSSKCYIQV
NGGNLATVKSKEEAQH
FPPRPRGRRQKPPGVW
VPVLGFFIIAVLMSAQ
ENVLCGVAFGLGVLGI
KKRYQEQLLDRTENQI
ETIVIEELLDGEEVSC
NEHCGNIKAPSLQAWN
LLERADQRFVWNGHLL
SSSSLAPHRVPLSQTN
SYLAAATTAVYEAMTA
WSTKIPLIKSHNDFVA
RSDEFGCMPPQVVTPP
HGYVEHSVRYQCKNYY
ILAVVGFGALMTQLFL
AETFATGSWDNEENYI
AVTTPAGVIAAAGPQG
AGLVNVVLIPDNGTGG
SPVVFSDVNSMYLSST
QNKEMLAAACQMFLGK
ASGLNGHPTLSGGGDQ
GPLRAPLLLLAILAVA
PLLWISVLTSLLEAFA
LGETHRLFPNTMLFAS
GESIRGQPGPPGPQGP
TCSRQSQSSRESPPQQ
CLALLCLGGADKRLRD
GLASVCPLPPEPENGG
PDGHFYLEHSAACLPC
VAGSAHAQVTWYRRGG
EASIVISVSPSAGSPS
LDAASKVTEQEWREKA
FHCDEESDCPDRSDEF
SPRVARFATSCPPTIK
KIKVAQGVSGAVQDKG
TPEQENILHTTQTDCY
EIEWITEYACHRDYLE
IFTYYTAWVILLPFID
CDCGYSDQCKDECCFD
LPPPLLGDQVGPCRSL
LRDEVGHLALALEALQ
PPEPGPDRVADAKGDS
TVWSEIGKGFLDGSLD
IINEDIAKRTCEEHQL
PHYGSVLDNERLTAEE
MEPPDAPAQARGAPRL
NWQTGMCDCFSDCGVC
GAPGPAGPPGPPGPPG
QSSAAQATASVNAEEI
VTVTVLFALVLSGALI
FQQLVASYCPEVVEDG
GDGSDEAGCSSDPFPG
