# Supplementary material for: MHCII-peptide presentation: an assessment of the state-of-the-art prediction methods
Source: Front Immunol. 2024 Mar 12;15:1293706. doi: 10.3389/fimmu.2024.1293706 (PMC11027168; doi:10.3389/fimmu.2024.1293706)
Supplement: Supplementary file 1 [file DataSheet_1.zip › Supplementary Data S1/negative_peptides/16_HLA-DPA1_01_03_DPB1_04_01]

WKVHEVPDYSMAYGNP
TCEDCLANSSQCAWCQ
LNKKDLFEEKIKRSPL
DQGYRASGLGDHCEDI
QHFFNQNFLLTAQSTP
TIRAVTVMVAWMPQGR
VPVGYLVESGRLSVMG
TKPQPPARPPPPVLPA
VDMLEKDIDENAYAKV
SVTQEEAEELLQALHR
AKPDGVTATAADEEED
GKDDEQNFIQNLSLFL
GWRDWILQPEGYQLNY
VALSAYDLVLAEDEEM
GSCSQAACSNSAQGSD
WLRGRGGAVGGEKDPP
TQLGLPPLLLLTMALA
LQTGTTEWFHLKQQHH
VFGFIILLLLVLRKRR
LAFLIIVTSIALLVVL
SQYTMVFHPAREKVLR
EDLFKQYIEKIAKNLD
VTAPEKRGWVINPLGE
SMVEKMMYDQRQKSMG
CCRRGTQIVLLGLVTA
YMCSCHKGYTRTPDHK
SYGGLLMRLQGDANNL
VKLGSCKLIEEVMIGE
AMDVIVKVIKRCDIIL
DDIGGALSKLSELHAY
ISRTWKKQRSQTWRKT
REALQQQHSVQVDQLR
AAMQPRMLVTFDEELR
SNEYKGMPGGRNLYKI
LFCDFGEEMILTDSNG
EPPDGWEINPGGPAEQ
RLQKRGTGGVDTAATG
GVRPFGVSLLICGWNE
WFKDFLPVDTSNNNGR
GYKHIHYIKDTVENAI
NPTLILAAFCLGIASA
WSTLLRTVYSVLHTTP
VGPEGRLQQVPELKNR
VVGLCTGQIKTGAPCR
DDLTVTNPKRIERAVE
LQAHGRRKPQIICYPE
VERFSEVFCSVQRLSQ
CKLDYDEDASAMLKEV
VNSHFRDGMQALYKVK
FREDPDPRKVNLGVGA
GGALLWRRMRSGLPAP
TTSRNLARAMCMKNLK
SGGGGGGGSSRPPAPQ
MAISGVPVLGFFIIAV
ELTGLKALYETELADA
MPLDETIQNPPMETLY
SLPVLVVVLSIVLEGP
DRMPLPSPTESRHSLS
YTELEAIMYALGVGAS
VKTDIRRISGLVTDVI
YIRTLCVHLGLLLGVG
EVRARQVKEMNPALGI
GTVIALLNVQDQDSGE
HFSLRVQSRANGVKYP
NDNPPVFPQASYSAYI
FSAVLLGWGSLLIMLK
FAPSGFCTIPEGGICR
AAGRVVVRRLAVRRFG
FHDHALMIIFLICFLV
PFKQLHNRRLLWHGSR
SDEPLKECHINECLVN
PLHLAASWGLEETVQC
KVYLLSLLLIGFWDCV
LVLSVIILILGLIIWL
YLVMQRLFPRIPHMKD
LAGSHFSANWIFALAG
MSKQRERQLRRRALHP
STQPRPDSWGEDNWEG
DREGSDATGDGTKEKP
FLIALVGLIGAVKHHQ
LVIFVNDINDHPPVFS
DFRNRGMTALLKVSSC
GKGAKGFTPIPGTIEM
MPMPMPSANTPFSYPL
HRRDSNPFTEIAMSSC
SIAGLLYALVQLGQPC
VVENMTRAHFPLDVQW
ALRVTPGLGVVAVLLL
PQPHIQWLKHIEVNGS
DCWRQQAECRQQRAIP
VSEILSALERRVLDSE
VREFAKEIDVSFVKIE
GCEQLQEVLEGFNMAK
KPDYEPVENTDEAQKK
WHVLSVTQALGSSEST
TPGFPSFNHTQFPPSR
FECFDSVTSILFLVSS
RAVRCHSLTPNFLQMQ
SFLMKPINKCIGRNMT
AEVTLAILLFVYEQKL
RVGMVETNSQDRPVDD
AHFANVTQIEDAVSLW
VLGFFIIAVLMSAQES
GCNGPVVGTRYKCSVC
AHAKEDPLLTPVPASE
ASAAGKDWAFINTNIF
ESPVREEPGEDFPAAR
QIWSFGPRKCGPNILV
KECTKRHTDSIDRRFC
SINSISALCEATGADV
AQEMMTDLPSSFEEKS
AGLGELLRSLSNSTAR
PTTDEDDSEYEDCPEE
SLALRSELVVDKTKRK
KLQDLIHRSKMARCRG
GRDSITCLTCQGTGYI
RRPESQSQDPHLPAPH
GQPQAAPTPGAPQNRK
DAGNAAIDSLLNYETV
RRYNQSEAGSHTLQGM
DHERHSDHEHHSEHEH
VCLESAVELPKILCQE
NTPLDAIAQFRKHIDL
TGIFQYQQALANMQLQ
CLPKEWLTPAALQSSV
ALVVSGGCCGSDYKQY
IAQFHIDYNNVSSAEG
AMFNPEERSCSLEGNP
FMIGYLGYCKGVEPKT
SGIIVTLAGVYLSDGA
RTVSRVSHPVSKARKP
PDAMPLPGVGEELKQA
VEEWQHRAKEAQDDLV
HEGSKKKAAARDVTLE
NGVEAEEWGKFLHTKN
EACGTSVIVGVPPDSQ
SRWCHDNGVNYKIGEK
HMTHHPISDHEATLRC
VVYALLNLYEHHHSAH
MAFFERRYQERMKMEK
GGKWEEIHKAVCLAKW
RIAVRGLAPEQRVTLR
ELLGKWKPMDVEDSLE
IGTVGLTEDEAIHKYG
AYSRLYQSLEFPSSCL
GQRCGVEVTSMKAMED
SIATTTTTTTESVEEV
DSMPAASSVKKPFGLR
TMFGYIICGVLLGPSG
VQLGQPCDCLPPLRAA
QPNLTVSWDPRISSEQ
WASRRREQLLREMQQM
NQSEAGSHTLQRMYGC
CWALGFYPAEITLTWQ
KTHMTHHPISDHEATL
GWVRTRWALLLLFWLG
LSAYDLVLAEDEEMNR
PMDKFTLSNLILGYTP
YMTLLMIAFGLLWGHL
HRLHLAGFSSVRYAQG
GLIATGMFQFWPHSIE
VPYMANVYLIKGKTLR
ILDSEETRAAAPQAWA
TTRISYFTFIGTPVQA
ASAKLWDVREGMCRQT
IAALMLYRHKKSKFTD
SPLLFPGKVTVDQVTD
EMDGDKNSIFHDIDGS
AVMPHPERAVRPWQWA
FDTAKSKLSQNNFALG
CQRRIVGVRYQCSLCP
LRGICYFFIEVECSNK
QNKDGKLTKEEIVDKY
QRESLGAKKHDFAIIR
VREEEIEELDTLLSNF
EKVCSNDNKTFDSSCH
KLWCSTTADYDRDHEW
ASIVSLLLEQNIDVSS
IILIIIIGTGCDRTSQ
EWLKDTCGANAKQSRD
SWRRAARAFRGFLLLL
ASVININPNTTHSTGS
VMYFLTAIFGYLTFYD
IALGNNVSINIEVDPR
RLDRNNSKGYMKLENK
VCPRNLWLLQPLTVLL
RKYKGISSRIPVSSGF
KVCREFTEREQGEVRF
TNPFDQDVEKATSEMN
TIVNIVTNRDNAQRQD
QIDSGSNLTTDLIVQR
EKAVPNVANLVEADYS
DSSQSSIGHEDDGWTT
DVWYIYHFCKAKIKGY
KLTSGKHPNCRYKEKR
AVCLLPGSLALPLPQE
GEEKGTSSPDYRHYLR
CDLFLTAIITVIFFTV
AVVTGAVVAAVMWRKK
CRRGTQIVLLGLVTAA
VTLYYEALCGGCRAFL
PNDCHGQGRCVNGQCV
VQPTLILQDGDVINLG
CSNEPYFGSLTALVCQ
LSLILEYTWLEAVIFL
MDLGKPMKSVLVVALL
PGSRVLARLDRDSLVH
IGQLTIQTGSSTKPVE
YGDSEFTVQSTTGHCV
GLHLLTVALESAPVAQ
GKVRQYFIEAHEIQWD
TYRTIYRTAYRRSPGL
ESGLFKAKQCNGTSMC
EINPASQTNMNDLFQV
ATNSCKNFSELPLVMW
VSLLLILEPDKQEALI
FNKQILKYQNVTGFSN
QFGGNCDVDVSFMYLT
EQLLTLASILREDGKV
DQPDLPELLHLEAMCH
PTAAWSPPPAAVLRLC
KNKDEKLTKEEILENW
KDVNGPEPLNSRSNKL
RTLSSSTQATLEIDSL
RITLEEYRNVVEELLS
HAHHLSILPSCRRYIR
MLRSQLLLLACVHNYQ
VQHNGSLKLENTMELY
TICHDAEYVNVTAEDL
ELPWPHEKVDGALCME
AMFHYFQVPDRLGILT
TIEIKDRLQLRVLLRR
RLLDYVPIGPRFSNLV
CLKLPGGSSLAALTVT
SCMAVLTVTLMVLSSP
WRARSESAQSKMLSGV
FPGGSCMAALTVTLMV
DADPACLTWIYHSHVD
IDNEALYDICFRTLKL
CATCQEIRRTKLSALF
VRARSPECLDLLVDSG
YSVNGEPVNGRHTLGE
SVTISVQALQVTWNII
QQLRSKLEKAEKERNE
DVTYEKHKNGGLIKGR
ADCVLERDGSRSCVCA
PNWVVLNQGMEIVQTM
LDEVAEEQTQLFRCPE
VTVFLHHPNNQTLSVN
FSVLVKIMFDYGLREL
LQEIVEGMKQKMWSIE
AEQVLPQALYLSNMRK
IGAVVAAVMCRRKSSG
CNGSQITGSSNITVYR
DCGDNSDESHCEMHQC
ELDCYPTEEPAPQATN
SEAGSHTLQRMYGCDL
HMTHHPISDHEATLRC
GRITEEFLGKYLSTTP
FRNRGMTALLKVSSCD
CKCHKDETVTIETVFP
QLCHLWLQTLREMLEK
PSGPAGSLTSVEFCGG
MPSSVSWGILLLAGLC
RWTAQGARPHPFQNMP
NHTASILDRMQADFKC
IIFCVALSAYDLVLAE
YAWLPLMKHDQIASQE
MATTGGTNLRDDIMRL
DGVNWFRCECAPGFAG
HFHQFYCYLVYEFDKF
LQKMPLGKLSKRQIQA
CGPALSQQWKFTLNLQ
DDRLTLSFASRTHTLK
HFGNAKCNGYCNECFQ
AGIVYAQRRLKKIGIF
LRKDTTFLESDCDEQL
ICYFFIEVECSNKDLH
GLRRSRAFLALLGSLL
SVNTQPLCHECSERRQ
HEATLRCWALGFYPAE
QDTELVETRPAGDGTF
CWALGFYPAEITLTWQ
DNTSSLGPPSMPVHYD
ASSCRLLFCLLISATV
FTDDTHGYAVNEDDVA
LVIAVAIATVIVISLV
MVEQYSNYSVNGEPVN
TFLIQLERRKGVQSSG
KSDVKFEDRFDKYLDP
KEVLRRRLATPNTCPN
SEFKEFSQSFDAAMKG
GHQGPITGIHCHAAVG
MAISGVPVLGFFIIAV
SLRNLNIINTHAYNQP
GVPVLGFFIIAVLMSA
VTSLLGELQESQSRLE
FVPDANSPSSTLRLSS
ATSIEPIRDFLAIVFF
GVRARYERELRELHED
TTAQNIMFYDMGSGST
VESHWKVCPMCSEQFP
QMCLAKEAGADDILDI
EDEEIKERIDTLKNDN
GAPQDGIRINVTTLKD
RRKDINTTAQNIMFYD
VLHINTTKNNPVMSLQ
LPLKWSLATMSFLLSS
MAGLPRRIIKETQRLL
LMCHCGKGAKGFTPIP
FEVKVGTECGNQKVRA
ERGKVGEAATFTVDCS
LNKCEVSHRRAFHGWN
SCGTYLRVRQPPPRPF
GSYEALSGGSTSEGFE
SSDMSAHVTSPSGRVT
QSIPWNLERITPPRYR
QSFQENYAGIFHFQFW
SNYLIVLGSQRRRNPA
KRDPEDPSAVALKEPW
SAGRLYRTLKGHRWKK
LTWLVSLFGELSLVSA
LGFFIIAVLMSAQESW
IQFLSEAQDDPQKRKP
NMTLLFSFAQAVACAE
SQAARTPGDRTGTSKC
KIVKFPRESFDPSAFL
TSKWPAVWVKISSSWV
DEEWLSQVEIVTHTGP
VPRFCADHPFLFFIQH
KLPKFWEGDFHRDMEA
TFRCILATLLAVGNFL
GMFTELAILYSKFKPQ
GVLQATRTFHTGQPHL
QLLSDYKEKQMLKISS
CCHCFPCCRGSGKSNV
EYCISSDDLFSLPYCP
TKECQALEGRARAASE
VSKICPVETLVEEAIQ
GNKVQQYHRALVAVLL
NYSKYQSVSLLDKKSG
LAIGAAFSAGLTGGIS
LRSKMGKWCRHCFPCC
DEATKRSLLNKKKKEA
SFHSRKGCAFQEKPPM
LKIVADFSASVKKPHT
FRIGAGASKLKKLKAA
LWVLGLCCVLLTFGSV
DEDEYEMESPNITDTM
RMFRLLDENKDSLINF
CRQWLQPELHTKEQIL
LATMSFLLSSLLALLT
FRRKDINTTAQNIMFY
DATWSPLNHSLLTTVG
RDELLQVLRMMVGVNI
LRLYEQVSTPEIKVLN
SNLQSAIDILHSQVES
TTCIPSSGHSRHRYAL
FVANMLNKIFGESEPE
PVSRVVYNGKRTSSPR
SSPGPRLVFNRVNGRR
PQVPNYNLTSSTLPQP
RGDKFVLRSAYSSCGM
SFLIPSLLLLVVFKAF
GLQNGEGQRGRMDRGN
IFAGKQLEDGRTLSDY
LLALLLATLLAAMLAL
GNASASSFFHQHGCST
MQPLCFNCPICDKIFP
KQTSNCVLEICAEQRN
SRVRTGRSIKGYTLPP
AGAGSLAAGFLLRPEP
LGCGLESGPMALEQNL
VFRKFSRFPEALRLAL
QCACLEEVHLPNIKPG
NYGLETDNMKNLVLKL
WRRCRFRADNLNKLKN
TEPLKQECVSLADSKQ
FGVFIHWGVFSVPAWG
DDLKLAASGEGGLQEL
LLVGCAVAVLAVHGAG
LLSRYEDTWAALHRRA
PLERLEKLLTKEQLKI
LDKKSGVINLTEEVLW
GRVVCKVPLGPDYTAI
PEELMVKTKDGYVEVS
APPLPPGSGSPGTPQA
PDGVKCSPGGPVETLS
KSNELFGSVIFKLPSN
LTFQNTNDEEFKMQIT
RKTSYIFQQPQHGPWQ
EQKVFLHFEEEEITFA
TECLQASQCTLLIPEG
WCCLGFIAFAYSVKSR
PFEVKVGTECGNQKVR
YDMGSGSTVCTIVTYQ
VPTGPNNKPKLPVVIS
TVHLHQHEDILAKTFA
MRALWVLGLCCVLLTF
LRGRGGAVGGEKDPPP
TDDGFTDFKTADSVSP
GVGASIKDPKDLKFIY
FPPELMFRKMRGLSEF
MAISGVPVLGFFIIAV
TSRNLARAMCMKNLKL
CKDCRFLPGGTLCRGK
SSRESRGGWDSRDDFN
LLALRGNQTMVEILCL
SPSQGPCCTAQCAFKS
LALQPGAASAAINASV
ATQALGRAAFGQGSGP
SSSDIVESSTSYIKIS
GPYHDKFENLNTVAEC
ELWEKNGAVIMAVRRP
CKENINDKNFPFWLWI
TKVPKKSLKPRTPRCA
IVEAKLKISDVNCAVH
PKGPLINSEFYTGWLD
GASQSVSSSYLAWYQQ
WYQQPPGTAPKLMIYE
CTPSSSDYSDLQRVKQ
YAIKGKPLEDLSVQQV
NRAVLLSSGQELCERI
CPNDGFGVYSNSYGPE
SAEDLLTCCGSMCGDG
PEKLWLQIPFFCGHSS
PSSKHCDGLRDCSDGS
QLDWPDPEEAFMITVK
QRDLELPSQEAPSFQG
DIYANIFIIKCSRETE
LLTLLGLWRTTPEAHA
HNPEEQLSSKDLVSCA
DMQTIEQESPIMAKPR
RLLLLSLLLLGAVPGP
KPPEIAHGYVEHSVRY
TLTKIIEARLKMYKHS
HHVSPADSGEYVCRVM
PFMELRVLENTKRSRR
EPGRVPTEDYMSHIIE
RALLSITDNSSSSDIV
PSKVQLDCRECPEGHV
GQGDVSIGIKCAPGVV
GIQVELYSFPRDPEIE
LGAVLLMDASARPANH
SLNSGWILTTTLVLSV
NPTLILAAFCLGIASA
MEESGWKLVHGDVFRP
HKSWGIDCLFEKLYLL
RWLALALALVAVAWVR
NGSQITGSSNITVYRL
GVKGMDGFCSRSQHSS
SCAAQRQGFEKKGPVS
QVNFRGFMRTLAHFRP
CCGSSLFLKQKYGAGY
TESPVREEPGEDFPAA
HMTHHPISDHEATLRC
EDKDKKEKKDKDKKEA
ETPEAPPESWTQLWFF
QTKAATVTKELRESSL
FSTRGTTLMKLTEDRE
EPKTECERLAGTESPV
NPSNPRVFFDVDIGGE
GMEEAEFLEAREDLAA
KMVNYIQMKLDLERET
STPDAVDKYLETPGDE
PRSGRGTGRGGGGGGG
KENIFQMARSQQRDVA
RGLDSRGLKVDLAQRL
DMVFMHVDEPGDTGFG
FTPPASGGPRLPSMTG
MAGLPRRIIKETQRLL
LQFAFYVVEQVGTQPF
TDVDRNGTTAYEGNWN
FGLGSVAGAVGATAVY
EYELPEDPRWELPRDR
GYCKGVEPKTECERLA
PSKKLKKSQCTPLFMN
EQDFHLEIAKKIEIGD
VEGPCEAQLECLDNGD
CVMTGMTADSRSQVQR
VAGLAVLAVVVIGAVV
KINHCRFDEFFSEGCA
KRIRDAIRMGLSARHV
IIEGEYNTVMLAIGRD
MRKVVLITGASSGIGL
MPRLVSTTLIGTETVT
VPLMNDMSKLISEMCC
LAPGGAYVLDDSDGLG
RSREKIQKHVSSTSSS
LKGEDSVPDTVHHVVV
QFALTASEAHLKYIKE
TNEQWQMSLGTSEDHQ
SVFCTSIVAQDSRGHI
ESLKATTKTAVSKLAK
VLHGNYTWPPEFLGPG
SSLKKEMPNVFGKESK
PPMGPPMGIPPGRGTP
SGRKGTDIMYTGTLDC
DNEAGKITCLCQVPQN
IESLDTWTEFVEGKNK
YITGDQLGALYQDFVR
TGRLLLLLLVGLTAPA
EIMFYKKNGSPFWCLL
VKIASTASSPRDTALA
VKIQGQNKEMLAAACQ
AWLQKFRGSSSEVPCS
PAEFQAKTQVQQLLVS
RLQLRVLLRREDVVLG
FNSISLDFTNLVEVTQ
CITIIGGGDTATCCAK
WLYYATNSCKNFSELP
SGAAAPAPGAPLLPLL
TQRGSRTTGRRGSGHS
GGSHRPHSREHTYGQA
HGQIGDTTGHSHSGHG
GTTHGQTGDTTRHAHS
ATSMNQQALEQLRELR
RSMVEKMMYDQRQKSM
SSGLELPFPPGVPTLD
HADQSSCTFDNLSPGL
SSLRQRPEPQVTGTVG
NHIPHGKEQIKRGGDA
AYTLSGADPEGCFPVI
YLVGWQFLIYVILEIL
GSCKLIEEVMIGEDKL
HHVLQRTIQCAKAQAG
FADSHLWKLLDRHANT
HRPVVLFGDLAGTAPK
VLWLYGEDHQITEVGT
AGVSYAAPWWVSLLHR
ISPNPANICVACLRSK
EISWTETYPQTPPILS
WLIDHAVLLVGYGNRS
VRYQCSLCPSYNICED
CEIFPCPVLGTAEFTE
GALLVCREGSLAKEKT
TPLTEYNIDVDLPGSF
RFDVHDVTLHADAIHR
CCHPRLSLHRPALEDL
TNHSFMCLIKYGHLRV
SQLELTLQASKQNGTW
GTAAAAATGRLLLLLL
LFEEMLQVANAIQPDN
FYFQSMLHPVMRRNPF
TVDASYYGGRGVGGIK
VPEGAWKDTAQLHKSE
TSQKEAFHLEAREVYS
TLGQHKAHFWTWTNSW
DWTEENKVNIVKMHQL
VQTSPKQEKMKMDCHK
YIPFKQYAGKYVLFVN
PTAASNTTTPGMVSTN
PAALTAPTSQEQPRRH
IGRSPFEVKVGTECGN
QLHGFVPIAPTSTQNY
KNDTCKSCWAYWILPI
DFKLFKKIFPSLELNI
AAPQLLIVLLGLSALL
FAILNKYMKSVETDSS
IIPSELRYFVKDRILH
SQDLFPLAFNLFCSDL
IKMATGIEDSELRRTL
HYLLRVELAAHKSLAG
MARFWVCVAGAGFFLA
ICVSCKHNTRGQHCEL
MCVCQDPTSCPAPIGE
SAAAQYKFFIVACDPP
LLTLAYLFWPKRRCPG
LLDIIDTAVFDYLIGN
SLKKQFELDTLNKEYL
GTGDEPPPERRDRDND
CLQTISDLETECLDLR
PARLSRKELENFDVYS
SHFDDDELWTLGEGQV
NPTERVAALQTVGPTA
DAALHMEPKKEKMEPG
TIEMVKGGHQTSESCR
KNHWVIDFYAPWCGPC
HQQPFLELKIRANEPG
LQYCDETVPVTFDPHT
TGSEFDFEEMKRKKND
ATMTSSQSMNFSMMST
ALDLLIKLLQTFRSSR
RLELRGGVDTDELDSN
PWYIMTSGRTMESTKE
TTITIFITLFLLSVCY
KTHMTHHPISDHEATL
VEVAGDLEVDCYRAPC
ARKAFAKRQQQLTAMK
STTQVSQPRSGSPRPT
GTFILAQDWLSESNHV
GLAMTGAVQEQMRSKG
IDWTDNHKALLVGEHL
KHMLADVFSVKTEMID
TSRQLAPVLGYLGSRQ
VIFTSGDMSVYYMIVC
QALLNKAKLPLGLLLH
NTGRLNGESNLRFNSS
ANCSVHTAPPAEASMG
VNISKNITVETWWPHG
YRDCADGSDEEACPLL
CKLPGRVMGIRVLRLS
NIPERSGPGPNDSACV
MQALYKVKSCSMAPPV
ADREARPGLPSLLLLL
LPFICEKYNVSSLEKY
QPAGACEYSYCEDESA
YFEYFKYICPDKINSI
GEAEPCGAWVWENQVS
FTAFIKAGLGAWVEKP
MEPTSGPFRTDLGYHL
LEARIRILTNNSQTPI
FFEVGPGPIPWFIVAE
PGYAGSWCEIDIDECL
VRSPSPHSCHRAGNDA
CEDGPVFYPPPKKTKH
FIPPKKPKTFLQLVWE
ALALALVLALLVGPFL
ALLLEEVMNSSTLSQE
RVSCPFPAPCLFTDIR
NLPVLQLTKDPLKTPG
SAGLPKKGEKEQQEAI
QVSTAALAVLLCTMAL
NASTVAAAMCMVVTRT
AFDSWEKPPLPVYTQF
PMVTDDFVVSGTCAEQ
IIGLLLLITTVILSLR
DVPCSTSHLAVCEFPI
PPKQDSTAPSSTSSSD
NGSVCVWNHETQTLVK
THNAYDLEVIDIFKIE
ASQSVSSSYLAWYQQK
LRPEEMFETWEDDLNG
KVCGLLPFLNPEVPDQ
KAVPFPPTHRLTSEEV
ALLYTWLAEHKPLVLC
YNQSEAGSHTLQGMNG
NIHELWYFVVIQVCNG
AGRFHCQCPPGRVGPT
WVCTNDMFRLALHNFG
NHDVISLKLFELTVER
GAMGYVQPPPPPYPGP
DCNRHTQVCINGQCAG
CGTSRQLAPVLGYLGS
LKAVLKDTLEKKGVLG
IQEHPVVLLPSHRSYI
PSCEVCATPSPEEVQS
VLSWSQNFDKMMKAPA
SREANSKADPSLNPEQ
QALQKDLNLMAPGLTI
CGANAKQSRDCFGCLR
FLIGLMCGRITKRVTR
QEGLRNLGIPLGQDAE
LRQPYIWLTIILAVAV
IQALKSEELDIFANSS
NAGDVGCGVFECFENN
QLYHSETLELMLRRWS
KRRADMPRVFVFRALL
KPCITYGLRGICYFFI
GYPGDYTKGVEITGFP
IVAGLAVLAVVVIGAV
EEDEDEEEEDEEEDEE
WILGCHNSDFRNRGMT
DTGKYCFGVEDTLKAL
KMEESKAKFENLCKLM
FYYRFGQDHARSNLIW
IPGAPPANFTIQKEDT
VNPYYDSFVRWQFLTL
VSRNGDPFVATSIVEA
LQKGSGFHLDLLLIVA
FYFQSMLHPVMRRNPF
LLMVRDGRASVHSMIS
RALIAGGGAPEIELAL
SNQQNLGTIKCSNLCT
LSIPEDTPRGHPQILE
HGQIRGYQVTYVRLEN
GYVKIAKDKNNHCGIA
DGFVCDDFPKPQITVQ
KTKEYKIVGMYSDGIN
REFCPLYYLLNAIPTK
SIANKIKDKQGDITED
AIAALYYNPDLLLHTL
WVCDGDNDCEDNSDEE
VSPLCGGFTWPSCVKK
MYDHRYGDSEFTVQST
KWASVLREHIDKMKIP
PPALGPEETSASAGLP
CRDDSDCAREGICNGF
SLGPPSMPVHYDSQLD
VVSGGCCGSDYKQYVF
PVLGFFIIAVLMSAQE
ISAMELSTKQQQLYIG
AGGVQSTAKKSGQKTV
ADSAPYPGGGGNGASG
INMESVHMKIEEKITL
GFDWPYVNLQLTAYYV
WDCELCLVQNKADSTK
TLHLTNKKKDPPPYNL
LGNVISALADLSQDAA
LLTGVYYAMYNGQWDL
HPAETEYDSLYPEDDL
GKTPQQPPVPPQRPMA
DLDQNTIETMRKPRCG
CVTVLSLLMLVAAFCS
MMDTLLSQSVALPPCT
RLFLSLPVLVVVLSIV
VVGEFPCQNDINLSQA
HAVLAGMNVYSSEFEN
ESANSFTLIGEASDGG
CCRLVKYDEFHDYLER
GDKVSSYGGYLTYQAK
GVWQRPVIDNPNYKGK
REYQEYNPYEVLNLDP
TELVTKGRVPYPGMVN
GYRMPCPPECPESLHD
SLNQSSGYRYGTDPTP
HGADSDIEWLQKDFGL
VAIRNRTDLRFGLYYS
ALTVKEKYPDLANFWH
VCEDGPVFYPPPKKTK
GRRDSELGPGVKAKKP
SGTACVVCPVSDILYK
ELWKLKERCGDPCRCQ
LTSVPPMNPATTLPGL
IVALILIFVVGPRHGQ
RDNSPSLKEIRNGCQQ
RDIKKAIKCIEGGQKF
HWWENVYGFDMSCIKD
NPDFMRLMYPDDDEAM
IYWTDWQRRSIERVHK
MSLGEPHAELDAKGQG
YLSTKDQYPYLKSVCE
KSSAEVCQLLGSQRRI
YLSIHQVYGKEACIPC
YSSLPEKQDQCCTTCV
ECNSRLNPINTTLLKM
AQPDKDDPCCSACNIQ
GAAVSAGHGLPAKFVI
IRNLTEDNSQNQDLIA
VGAPTYDDVSKVAFLT
SMVSKLQEDPRRRFLW
VQKLKDSEAELQRRHE
GVPFRHLLLVLQLALL
CLGFEELSLLISGECL
RQNIKRAKDDGTQPFV
GLLDSDSDSLSSCQQR
KQDFCHGQVMWPPLSA
LALRVVAGLAAAALVA
VCLSEACVSVTSSILS
EMFKQTARLWAHVYAG
NLGDQYALKMRFVDHV
VANTMEDFQKILDSGK
WKNCKMMIMLGAICAI
ICHNQFSLFLVGSGGF
FGLEEPQWVPDKECRR
REFTEREQGEVRFSAV
NISPVWTRENMDLPPD
LEGYARYSVSVFQPPF
FEVKDVEETELSAEHS
NLSLADCLLVNLAYES
GKGGSCSQAACSNSAQ
MQLFGFLAFMIFMCWV
SSVSWGILLLAGLCCL
IVLCKMINLSVPDTID
NLTLHQSAQLSVLLTV
DCLTLTKIIEARLKMY
KCVVVGDGAVGKTCLL
CFYSLELKWDESKGLL
GGGSSQAETELLIPDE
HLTASMSRVALQKSAS
PVLGFFIIAVLMSAQE
DTTLFGKKSSPLTESG
KYPIVEQYLKTKKNSN
MPHHVEPLERLEKLLT
VAACRSVAGLLPRRRR
SLLQSNTLMLPLQPCT
PDIVLWPTCHDDVVKI
GSNMLLIGVHGPTTPC
TETPLMKEDSILAVRK
KNSSRSKTKCLFIQME
AVIFIYFAALSPAITF
RCTCNGGLCPGSNDPC
SSGEGSGSGCEYQQCP
TSPLTVEWRARSESAQ
CLTWIYHSHVDAPRDI
TACFLFMFMGVFGGFS
LGFFIIAVLMSAQESW
CGAGTAAILQFLCKES
SKICPVETLVEEAIQC
WTYEGPHGQDHWPASY
GTEPSSPCNKCLSPDV
GQKKVLYYADALTEIA
EDIAKRTCEEHQLCVV
SFLYTGGIGFKYVALG
KKPGLTGRGMYELKPE
GFFIIAVLMSAQESWA
AGPRSIRCPLIFLPPV
SHRLLAVCALVSLATA
FHSPRSGQRCWAARTQ
DSQQEEAQYGAMFQEQ
PVSFQYRIGENGDPKA
AMNTSQVEALGIQMLP
GTYLLTTETGLQKDHA
LKEIILVDDASTEEHL
HSALFQQGLIQDSYYR
GKKIHVCQYCEKQFDH
FAGLYSLDVGEEGDQA
CASSDGKDDKELCHVC
TVVALFSVSDLDSGEN
SSSFSVVPSSYPAGLT
VPCHKGMPRLTDLSVK
AYLDNVFDVGALLEDA
KNPPHTYIQKLQSFLD
VPIKLVPDLYFLKPGD
PSEEARKRLEYQMCLA
EDYDAADDVQLSKTLE
YGPMSMLEQDSRRMNP
LGMIWTIILRFAIQDI
GLAPCCLWLLGAVLLM
QQDDCRVVLAKQEITR
STAPSTSFLLPMGPSP
RTAYRRSPGLAPARPR
RCYLRLSDNPRAREAL
SSESAIFLLMLATVER
QVEDSSKGQEPNDTNQ
EINDCIGGTVLNISKS
GNSSKGVDFGLSILWF
GLIIPPAPPRPDFEAS
FCGIFIVLNITLVLAA
HEAKRTEEQLRSSQRR
MRAGKGKMRNRRRIQR
KMMYDQRQKSMGLPTS
SLLVVVALVGLLPVLR
LSIAVGLLECTFPNTG
VAAFCSPALSAPMGSD
YLLPRCTFTKEGCHKK
ETPAGPPTCSVPPASA
FGTGNKYTLETRPNQE
CPNGSCWGAGEENCQK
YESMDHIQAELSARVM
MPLGLGMTVDYIFFSA
KMTQLVLPGMVERSKG
QSILLDLTDNRLQSTL
GLASAIDMSTNYNSDS
EEEAGAGSGSEAEEDA
GSSKSFPCGSEHLPYP
HALQGSVSSGQAHSLT
AHTIKQAWEANQHELL
NSADLDCDPILPPSLQ
CWALGFYPAEITLTWQ
GGIRETRRTVRDSDSG
AYLLRIEDLGVVVDCL
PGFVPVAPICTDKINA
IVFFLIGFMIGYLGYC
TEVHTDTNKIEEFLEA
VNLLNFYKDNNREEMY
NKDLYEYSWVQGPLHS
TGYRDPATGDTIPLFQ
EGNLRFVYELLSWVEE
ETAKPIPARRQRRLFD
KDVMWIGFLTRTVLEN
VTLYYEALCGGCRAFL
DLWDSMASICPTDGVK
SDNAGFCIPEGNCLGS
LLVGRGGDGGEPSQLP
ATSMIQDRIMAIMYSA
LVVIVVLAFNYWSISS
EANCENPTEAPNCSRY
GSTVMVIHAPKEEEIE
LAAFKDSGWYQVNHSA
MQRILIPFIPAFYINQ
ENEEYHSDEQNDTQKQ
WIQSNSGLWRPGACTN
AGIQALKPPDAPGPDE
VSWIYYSAVDPIKDMY
HSFQISLHFTVCLMNF
TCLGSFILVIFYFQSM
ISHIDQTALAVYIAMK
SISDPSFRSNELSWMS
DKRYNCEYSGPPKPLP
YTGNNSSQIQAAMKGF
ESDPHVTEPLMGGVPE
DPGTPENGNDQPQSDK
LDLAKKRVHPDYVITT
ILMTIGFILLLVFGSV
APASPPPLAVPGTEGR
SMGMLEARIRILTNNS
FDKEGNGTVMGAELRH
GLIVNQEMTAESILLL
QASLRSHIGVVPQDTV
LRTQMLVTTPEKWDVV
RSGGPGCCQKRWMVYL
NTAEDWGLILDICDKV
VRPGGGFEPNFMLFEK
IVRTDEEEEEEQDASS
EESYPYVAVDEICKYR
IGGGDTATCCAKWNTE
EGEDQVNFRGFMRTLA
LCYAPSWVCDGANDCG
AELGMGDSTSQSPPIK
YGLPPFYCRDVAEMYD
TILLQYCFLLITCLLT
MHAVNGYMYGNQPGLN
IDIFKIEREGECQRYK
VRTRWALLLLFWLGWL
AGMAFVGTVCSRSHAG
VVMAVGGGSRMTDLTS
LCKMINLSVPDTIDER
KIGLRVSIDTDMVEFQ
AENKTVVAPMLDSRAA
LWEQGWCEITAHLLAL
WDCFALSLLAVALGLG
HAEDLNSGPLHRLTMM
GCETPEELGPGPRQRW
DAETTLSTNETQVIRN
KEGPIPPDAQNPDMSF
SQLAGMNLGSSSVRAG
EANKLIKSMVKEDEAR
FPGSPPGASNASCAAA
GSSPWMEISGPPFEIG
WSYGGYVTSMVLGSGS
RALDGDLESFILFHNP
CASSDGKDDKELCHVC
KTECERLAGTESPVRE
ISHHYCNISDHVGDPS
RLPPGSEHCSGIRVKA
TGVGADQPPMEVFSID
IELKKKQEAGFALQHG
TDREKMEKRTAHEKEK
NGKLVKSIFRVVFHDR
FSQVQVCTAAGLSLGI
DKQKRTALHLASANGN
HTQTVSCLNKCDIALK
EKKYSDPGPVYDCLVW
DSGLDYLHGTGHGVGS
QSVISLDLYTCELDLT
ERTTSIATTTTTTTES
AATGRLLLLLLVGLTA
DLQCIIKPHYPAWVPV
FSSEACRELGFSSNLL
AYAYLFKYIIIGDTGV
PPGPPSGPAPRKKTQE
PGTVLRLIQDAVTGLT
PLSSPGPRLVFNRVNG
VINGEVATLTLPDSEG
LAGNVSACDAPILSSS
SYYSVLLQKQILKIFY
PSNSSQERPLDTRDPL
ELTCSPRQSQFLNVTA
MIDKNELKQALSGFGY
TYRALDGDLESFILFH
QPEGRKCKLKPGKQCS
GGLGVAVVFAALLLRV
PKTECERLAGTESPVR
GCPQRCVNTAGSYWCQ
SCYTLIWDLKMDWGLF
PILKHLQDIKVKFSDP
ESQQQNTPPKSEKNGG
VDVSDLSFHDSLATFV
VVDSDGATNSTTANLT
SVIKVKIHEATGMPAG
EAGEVRVCLHVQKSTR
VFLVPVRLNQTVIWDR
RVLLRREDVVLGRPMT
RLFRFSSVIRSAVSVH
TRNVDQSLIHEAEHDN
VGDMNRNQGEEQRGGG
HTVILTANLEAQALWK
EEMRKKEKSMPWNVDT
IGLCYKAQMIQIKEAT
KAPVLNLNQGMDNGRS
EDTEPPVQTAVLTASA
SSPEAYIRCLRMGCRC
LLCMWFGISLPLVYLG
AGSATRLQFSDQAGVS
GEEEEYRCEAKNRLPN
IEKLPWSKAWELTQKT
GRGGFGGRGGGRGGRG
MAAAASPAFLLCLPLL
QEVRGDVFPSYTCTCL
KNALLSQNPEKFVYPV
LDEEVEGQGFCSGPGW
LLLCALLGIVVCAVVG
DLVFMLFKEGYAEPVD
VLPDGNGTYQTWVATR
GWVRTRWALLLLFWLG
TMPRHNLHKIAPLVKS
ENRDFLAALEDAMEQY
CLMEALEDKRVRLQPE
LGPQHADNIYICTVSN
EARIHVRHVRDLLKSL
FITYTVGVLDPAAGSQ
DNGNAGPDQDSELLSD
VCTDCGTNLKQKGHFF
MKDTEKGIKELNLEKD
YDGQGRIVSRVFADGK
EAGIGCPFAGVGCSFK
NPGAVTVAWKADGSPV
PRQRWPLLLLGLAMVA
NIESVEEGVKHHLTLL
LARKAFAKRQQQLTAM
SEDQRRMVGKCYVRGN
KYFEFTVMGRLNKAIL
ESLELKPTSRAGIKQK
HKYEQESKKAGKASFA
QRMIGCELLEDGSTTG
ELPRPIQYLCWSPVGS
NYNVSRANCNKIIMLF
LEGLEVMDVFLRFSGL
SSALDCYNPMTNQWSP
EGLKRLAKSDPMVQCI
QTWTDEGSVSERMLRS
SVQALQVTWNIILHST
FQRRYYKPGLLMMCFI
LEKRALNFLVNEFLLK
QPCPRGWWGHPTCGPC
LDQLFLSSDCRHFNRT
NKKFPNIDVRNSTQHL
PVYKGEIQARNLGMAV
EEVHLPNIKPGEGLGM
RRIQTRGEGYAKPNEG
MLKISSENSNPEQDLK
PPPPPPCPPPPPVSTI
PKHKETRWKYHFEVVR
LWVLGLCCVLLTFGSV
KRSSTGRDSKSSPHPK
RLFLSLPVLVVVLSIV
LMGIALIMLMAGFIKI
MAQQQALRFRGPAPPP
FFTSGSENLHRVEKVH
AFLWGGLADRLGRRQC
GLEAEYRIQVHPYKSI
LLLQLLPPSTLSQDRL
VQAGLKTFRSQEVGVV
LDIRKAAFECMYTLLD
THPVPSGKALVLQSQR
PNRVVCPICSAMPWGD
ISLLFLFSSAYSRGVF
FCSACLQECLKPKKPV
VLKGGGMSSLAGKKLK
EDSTPLATLEFPPSED
EEMVVWYLFQIVSAVS
NDNSRDKVSTTVREMM
ENLKQALQKDLNLMAP
LDCKVIRLAECVSVAP
VETAEGVALTVTGVAQ
CVLAIKHCNQEQDCPD
GNGKCIPEAWKCNNMD
ASHLYFWDVWYIYHFC
QEAQLRDRAHLSQQRR
GNGMVEQGEECDCGYS
ILVPALLGLKGNLEMT
SQASWACNLILGAPDS
VEGESLAAPQTPTLPS
LNSIWSHQMYYMFGFL
TRELLEEMHGEREEGC
NSGASGSRNFSSCSAE
AATGTAAAAATGRLLL
NSVNEGLNQPTDDSCF
ALLRALGIRLVSWEGG
QEELDHELGPGASSSR
SPKDAVAITKQFLKGL
DGDDAEGALGGAFPPP
RSKSQSRSQSRSRSKS
EDLRREFGRYGPIVDV
LLSVAVRSEFKVYLPR
GWAVLFGCFVITGFSY
VLESEEELYSSCRQLR
ATFYLNVLEQKQKALN
AIGHNETAMESEALVG
LMCGRITKRVTRELKD
NTVRGIETCGILCGKL
GPAGLSTPSTSTSNNS
SQNWNQGYSNYWNQGY
WDTSKKDLKDYFTKFG
RNVPNRYTFPCPYCPE
WTCTSSGSSPQYNICE
VFAILNKYMKSVETDS
ASKASPSVSTAGQPNW
KKEKIQTGLKKLTELG
PLERLEKLLTKEQLKI
EWEHRIGAPGVEEIKS
WLNKMQVKLVKDSEYP
YTRSRSRSRSHRRSRS
YRRRSPSPYYSRYRSR
LWDVEGRKYFDFLSSY
RFPSNLSGAVGEAVSR
PERFCSHENPYLCSNE
RGNWDEQFDKENTEER
LPAVTVTPAPVPDIKG
HHVEPLERLEKLLTKE
VTGEFTGMPEQWARLL
CKGVEPKTECERLAGT
GVEPKTECERLAGTES
KRKERKAQRQAAKNQM
HVPQRSRLPILFPQDA
VSEGMALQLGCLELRR
APSWNVLPAPLFTTPG
KVAFRETITAPVPFDF
LWRRMRSGLPAPWISL
MAVGKHTLEFMMRQSN
AFAKRQQQLTAMKVLQ
RSKHPSGSNVSFSRDT
CSRLVLALALILVLES
GYQLKNNTCVKQENTC
YRLDKEGNSMSRHILK
DECGAGVFMASHFDRH
DGPSKVKMDCQECPEG
RRRQAPSIATIGSTCD
VESPVKLFSGLSVSSE
SKLMIKAKEMVELSKS
SDGATWADIFKRFNSG
TLTFQRAMHDYNQAEM
LTNYPVTREDMDVVSV
DMVNVCETNLSKPNPP
VPVLGFFIIAVLMSAQ
LRSLTVSLGPVSKTEG
PERLQKIKESLLLEDS
VISPSDLSDIKGSVLH
PMPKHIAFIMDGNRRY
CASSNGHCSHLCLAVP
FSSSTVISYSNTGDGA
GIVVGILVAQIFGLEF
LTERLFSMAHTVALDL
LTMQASLPKVLRFCAC
RRRPERGARGGQVFYN
FLPASEEHLKQHYIDL
GTFQTTMTKLKEASRS
MGVLREFFTKLGITQL
LPLLRGHSLFTCEPIT
PASNLATVAILPVCAE
NLTLITGDSLTSSNDD
VRHIILVLSGKGGVGK
LTGQRVLGVPIIVQAS
FMKRVETNQDWSLMCP
MRAPGMRSRPAGPALL
PKGEGGFGGRGGGRGG
TTEPTTQPTIQPTQPT
ETQDRRKSLFKKISKQ
QTSFLGPRSFCCSLVP
KIWSLYDAGPRSIRCP
GPLMKTASIKPEVALL
EQPQVELFVKAGSDGA
LDKKSGVINLTEEVLW
WVRTRWALLLLFWLGW
VTVAWKADGSPVKVGV
SKTEKWMERIHLNVSE
SDESQETCLSVTCKSG
AYAYLFKYIIIGDTGV
TGTVKMLPPLETPLFS
ESPVREEPGEDFPAAR
LSRLVNCLTGEGEDTR
IHGNLTCDTIFIQHNG
QTSTPVLTQPGRAYRM
GLEYIMQSHLTKAAGS
WEHREVHLVQFHEPDI
SLSLSSNRIHHLHDSD
SPPGSLRASDWVILNC
GTSMTDYWVLIFFNLL
QQPPPPPPPQPQPPPQ
EQNLSDLQLQAAVEVA
YSPQGILHTRGPDQYK
AFARLSLHHAATAAPP
FLGVCLGITLAVDRSN
VPHSSMFIFSTTNPIR
QQGEFYYGEFSDGSNE
LLLVGASLLAWRMFQK
CVFTGEGRTEATHIGG
PPPPCEPNEFPCGNGH
KKQGMKKRSNSEVEDV
TLNRNLSDSLARGRLH
AISGVPVLGFFIIAVL
RRTNTSSVTTTITQST
DEVFLAIAKAMEEMVE
ITKHNDDEQYAWESSA
YEASPGSETQRRRRRR
SGAGTGGGTASGGTEG
KIILFLPCISRKLKRI
GLFVFSLTAFNNLENL
GGTCDRFSGCVCPSGW
NTVTCQLNCSDHGHCD
AFAKRQQQLTAMKVLQ
NDAFEDGGRQSLMEMQ
VKKYILEWCVLSDKAP
LHIREHEPPGALTELD
HWDASTDVPEKSSLFH
LAFLLLLLVPLLLLMC
HTLLKDLNSYLEDKVY
LLQLQHLAAAAADPLL
LLYSNVSNFARLASTL
ILFAVLLVVLILFLVL
GRSLNPATIYPVLPKL
PVRQPYRVKVIDFGSA
RGGGDPWTNGSGLALC
QRPWRVPWLPWTILLV
SDNILLSEEQVDVELV
LGIGSVSAASNSASVH
LRVAAATNRVVAPTPG
SLGNKLLLKANVTSEN
HEATLRCWALGFYPAE
LALTQTWAGSHSMRYF
MTLKGVVWYQGESNIN
VWGTCLGFEELSLLIS
DSEKDEKDEDHERERF
KNLTLRCQVEGGAPRA
DSFKEKMENFDYSNEE
GSEHLPYPLGSRDGLR
TDWGEKGYYYLHRGSG
TTISFERINDILEHVK
LGCVLLLVPVICQIRS
KKIKVSVRQYADICLF
LRFCACAGMIYLGYTF
QSMLHPVMRRNPFGVD
NERCIPSVWRCDEDDD
GRPGSPKMEGTGKKAV
TDPECYWLTNWIETIL
CANNRHQCSVHAECRD
SYFQNVTGCSNYYNFL
SIDDIGGALSKLSELH
CCGGRCGGRRCLRRWF
GNSSHSSWDNQCQCTS
FRPDLPGLECDLAQHL
GSQCAAAAAAAAPPGL
FMIGYLGYCKGVEPKT
DPLVLVMTGAYPKPTL
QKTQDGQNIGIKHIPA
IYLWDVEGRKYFDFLS
AVSGMITFSVMDKMQL
FAKGLLALEGELTPIL
TRGQSGTYGCRVEDYD
CHQRSKSDPSRLVRSP
CKFHYKTDQGIKNLSV
AQLGFQPLMSATGSTG
HENFSLLTSGEVGEFC
CKLKEAELLEPLMPAI
DYNIQKESTLHLVLRL
FVKLCPDTRVEETMAL
NEDIAKRTCEEHQLCV
VAAPPLREPRARHAAA
TEESPYINGRYYSKII
LKSVCEMAENGVKTIT
AGAAVSAGHGLPAKFV
QPFFRHGYFCFHEAAD
EGKTGNTTDDEEEEEV
GFGSGIRGRGRGRGRG
LSHNQLTTVPERLSNC
DPKPLIQWKGKDRILD
QLPNGELQPLSENATL
SALTIFLLVHVQPGYI
IPKGKLVDFEAMTAPG
VNVGLLLLSLLGFCLP
KLSRDGAFLMDAGSVL
PPPATSHPRVIRISHQ
AAGRVVVRRLAVRRFG
EGSGARRRRCLNGNPP
SSLPPHLVPPSHRKSL
ECQRGFSLDATGLNCE
HFWFGFFCGFSAQTVY
ALGLEHSSNPNAIMAP
YQCQASSSRGKYTLVV
CFMLILYQYAGPGLSL
YGLPAVCDLFACMQLK
LQKLCSSTDVDMIQLQ
VKHLDALTLFSSKQAN
ICSQGPRLFLEVTFGG
PYIREFEDPRDAPPPT
HMTHHPISDHEATLRC
DQYYRLVTATSLDREQ
VAAVMWRKKSSDRNRG
RDEWLRPEDLPIKYAG
NLAVKCLGPLVSKVKE
YDFFRYVEMSTFDIAS
IMARVLFVLIVLSQLT
VTLAILLFVYEQKLNE
QDFTPEPDSYDVIWIQ
KFEEHVESHWKVCPMC
WILGCHNSDFRNRGMT
PLLIALGLLLAAPAQA
FKSSGINTASSAASKE
GTLRILQVTPKDQGYY
CGLLTCCYCCCCLCCC
TFLTLFLLSLFYSTAL
SITWQRLGKGNSGQFL
RDSCQKFYQAEMEELD
ELPLSCQEVLWPLPAY
GIWMGLLTSLFMLFIF
LFGPNQRPAPCYDPCE
LYKKERRETVISKLTT
KTLCIIILILVIGVAI
LPLKWSLATMSFLLSS
LTLQASKQNGTWPREV
TEIGPRMTLQLIKVQE
TQCRLKLLKLERIKDY
AEFHDQVPFDGMWIDM
RDRCKKEFTDLMTEMT
YEKGFCFVSYLAHLVG
VLLQVASSGNMKVLQE
TQTGVLDFYGQRSWRQ
PPPPPVSAPAAEAAPP
ASPGCLWLLAVALLPW
EREQGEVRFSAVALCK
CWALGFYPAEITLTWQ
KTHMTHHPISDHEATL
IAEDVSGMPALCSPIS
DPSAEAEANGEKPFLL
AEFHDQVPFDGMWIDM
LGVICAIILIIIIGTG
SMTSKWPAVWVKISSS
KNKDEKLTKEEILENW
AAATGRLLLLLLVGLT
SSRKIIFSYVVVFLVC
AVFEGPSFGYTEQSAR
NIDFYPNGGLDQPGCP
CLSEDAGLGISSTASL
REGSPAELQCEVRGKP
YVLLIVGTLVCGIVLG
VLNYSRSLAEDFAEQP
PSMPVHYDSQLDTTLF
VLGFFIIAVLMSAQES
RCARFVPRFCADHPFL
DWFQVLILRGNGSEAH
RALWVLGLCCVLLTFG
SAPPSQVWNMTVSMTS
QQKKEGPIPPDAQNPD
ETRESETKLKELPGVC
EKLLTKEQLKIWMGKM
GHFSLSQWDPMITTLP
GIGSSGLVGTSMGAGS
GILMTIGFILLLVFGS
GALLRDLVLGVLGTAA
LLGVVSKGQPTLVVME
EFIECCIDGHKYKGVT
GEPLEHVVDWARDGDP
LLLLARRTDLRRISLD
CWALGFYPAEITLTWQ
IYPVSATGKAVVEETS
QIAAEQKANPDGKKKG
GTPAGSRCTTPVPTPQ
FIRWKKSRAFGDSEHK
TEYCNTIEGTAKYIET
SLELAHLKDFVSALPD
DSKLENAGGDLKDGHH
RSFGESKQEDKNAMDV
RGPCGSRDPCSNVTCS
CSPWVLYILMLATFHF
TPGFPSFNHTQFPPSR
HTKCLLVDQWCINLPE
CQRAGITVRMVTGDNI
GTGFCFDSSFDVHKKC
RSLPRKMPFVRGQSFS
MGDRSATLKRQSLDQV
VIFCLVFWVIRASRPQ
ALVGSARSEGVQTCEE
PFYSCWRTGLLLLLLA
RQGLQISIQSLGPCQE
PPPGPVCGSDGVTYGS
NLYSCHVEHCGVHMVL
MADLCSIEQELSSIGS
VEEENIRVVRCGGSEL
NPHSHRIQNVVTSFAP
DGPSKVKMDCQECPEG
EEEPAADSAFGTQVLA
GGRRLLTTDDVAFSDA
LKMPKIKLPSFRWSPK
GSVPEVQDIQQNTDGS
MLLDLLGAPNPTFYSH
YNSSINKWIQIEYLNI
ELQDGDLSPEEKIFLR
ETKMEEFKDQLPADEC
DSCIMKPSASLPESLY
LRADSHEGEVAEGKLP
PLRGGEAQRVEVPAGR
ISAMVNNGSLSYDHER
EVAPRLAFATMFNSSE
TWVCDGYRDCADGSDE
FYCLAERCQTLSGPVV
IQAQLQLPPPACSILL
TPANISRQAHILLDCG
VSMGPAFIHHHPPKSR
TSRTLSFGSDLNYATR
EMELELAQTKLQLVEA
PSVCLSEACVSVTSSI
RINAGMLAQFIDKPVC
PAGERRQRPKHESDCI
QPVMVTWVRVDDEMPQ
YERKDNTTVTRLLNIN
AKMTLGMIWTIILRFA
YQQALLLLGAAALACL
RGTEYNFRVAALTING
VEQDLAMGSDAEGEKI
AQKEKWLLSSKGLQII
HENSTLREEIAMLRLE
KIKIIAPPKRKYSVWV
EVPPRYPRDVRDYFMP
HLIDELDYILLPTEGW
KEQDPRLIPVPANSYF
ESGMKTVEDVGSPLKY
ISHWILGIGDRHLNNF
LPWALLLLWVPGCFAL
EGVTAIIFCVALSAYD
KPNSAHYFIGYVGEEL
LWILGCHNSDFRNRGM
GHLTIAGCKMSKSLKN
RKVGGGGTAGGDRWEG
RTILLQYCFLLITCLL
EFIDELLHSERVCDII
YLSFTLTMESDIKVNG
GIALIMLMAGFIKICS
SEKTTEKENLGPRMDP
LVLHPERWMRTLLKFL
ELKVKTVKYFKGLMLV
MNESTRSVLHEVMEQQ
KLQQQLWSKSCEMTGV
SVGLVQSWYMQSFLEL
TRLMRSRTASGSSVTS
AELCTGCGSRLRSPFS
MGTSLQVQPFASLISK
DGRPRVAWHIDPFGHS
TFLSFLEYLYTDSCCP
LGSGLFVFSLTAFNNL
EVMGRHCGYLALVSAL
