# Supplementary material for: MHCII-peptide presentation: an assessment of the state-of-the-art prediction methods
Source: Front Immunol. 2024 Mar 12;15:1293706. doi: 10.3389/fimmu.2024.1293706 (PMC11027168; doi:10.3389/fimmu.2024.1293706)
Supplement: Supplementary file 1 [file DataSheet_1.zip › Supplementary Data S1/negative_peptides/16_HLA-DPA1_01_03_DPB1_04_02]

VKQELLEEVKKELQKV
ETSIILFLNKKDLFEE
GVCPNGECLNTMGSYR
PSSSPSGAVPTSLELQ
AQYCRAAEELSKLRRA
AEKSFAVGTLAETIQG
RSERKKWIHCFEGVTA
IWDTAGQERYRTITTA
ILLLLVLRKRRDSLSL
ESLDTADPAVTGAKQG
CLRPDVCGEGHCVNTV
YPVDLGDKFRLVIAST
GSCKLIEEVMIGEDKL
SYCVFSNQGGLVHPKT
ISRTWKKQRSQTWRKT
FDVELPKTAFITNFTL
GLVQKFSLRDCSPRLS
SLSFKDPFVIPLGKEK
EALHYMLLVSEVEETE
FGYVSFTEATAGNVLM
MPSKKLDFIILNETKF
YILHDNGTLVIKEATA
EVYIELFDQIDENLKQ
ESCKYNPKYSVANDTG
LCLVQNKADSTKCLAC
LTVNLTLYYMLSCSPA
GFPGYPGNRGAPGING
GDVVSAIRAGGDETKL
KQALKYFNLASQGGHI
ITGLGVKGIAPYSYAG
RFDVHDVTLHADAIHR
IHELMHPVLSGELQPR
MTMGSDFQYENANMWF
CGAWVWENQVSWYWEK
IVSPLCGGFTWPSCVK
KKGDGGGAGGGGGGGG
EGDGGPNTGGMGAYCP
RKVLNFEQAIKDGTIK
IMEELITFHDHALMII
PSSPGFSVLTCSAFSF
TTLTEILKGLKFNLTE
YLGLLRSGTGAEGAEA
GLSWVFLVAIIKGVQC
EQNERNRDSGYLHLLY
CALNLLYTLVSLLLIG
STDGTFDLTVLSNDGV
MWCARSKALTYDQAKA
YLVEAMEILELYCDLL
EGGQVGLRCRLVAGLL
QGFPALNATPISNTGV
ASRDEYVRGLHAQLRG
NRSDVPFWAIKNSWGT
VCGSDGHTYPSECMLH
AALAVAEAMADKAELE
EPLADITQIVDVFMEY
EREAEKKREAKQRAKE
IASVNTLVNKTIEDTL
SPETISLNVKGPGLQR
FDSVTSILFLVSSSEF
EAQFEAGLVNVVLIPD
LINSFGAILQGSLFGL
HHLRNRPDLYGPFWIC
GVPVLGFFIIAVLMSA
LYHARLWLHVLPTLPG
FSTSQPEALLLLAAGP
LHPLRDALPELLGLEA
VFFLIGFMIGYLGYCK
MEFSSPSREECPKPLS
VEVINARETVPASHAP
KMLKPAFIFDGRRVLD
QEVRGDVFPSYTCTCL
DVYMIFQEENPGVFYQ
PHHVEPLERLEKLLTK
TEDFDVRSRTSVQTED
FCLGIASAVPKFDQNL
EESCKYNPKYSVANDT
QDPAPKSPVGSGAPQA
ARCCDLPFPEQACCAE
SAGNTGSGTRRPESQS
CWALGFYPAEITLTWQ
CKDPSNINGGCSQICD
GRHPGGERTCPSWVVV
LAVFCHSGHSLQCYNC
PRISSEQDYTCIAENA
VMIYIDRIEVVNMLAP
LRKRFLNFFLEKYKRP
AVEPLGTRITLHITDA
QEGDYTYQLTVTDTIG
FLMLTVTELLDVSMEL
LVSIAGLLYALVQLGQ
WLFQSLLFVFCFGPGN
LLLLLLLLSPPLLLLL
ILIAMSLVCSVGSAIW
FSLILIVIMFLWRPSA
SMKFQGPDNGQGPKYV
SAKLWDVREGMCRQTF
VVYILTVALPVFLVIL
VTPDLKHPEGRGHLLY
KTKSCSGVEFSTSGHA
LNALIGLAGDSRRKKP
YRQSLHTYLRSKMSQV
WALLLLAALGSGRAER
PAWGSEWFWWHWQGEG
KRISALPGYPECREMG
RNLWLLQPLTVLLLLA
RKITKGNVTIKLWDIG
KYQIHIPLPPKIDPTV
GANLSSARGILSLIQS
CGVWQRPVIDNPNYKG
AEIPVSAKPKGMTSSQ
VTDKIHKAYKDKNKYR
RHGLPLLPLLSLLVGA
DDGFTGEDCSQLACPS
DKASVASEVSTTSSTS
TEKTKGFCQLVVSSSL
LGKPMKSVLVVALLVI
QPQPPQPPFPAGGPPA
MRISPDQGQQFAQMLV
ECSARRGGCPQRCVNT
VISRKKRMAKYEKAEI
NWAVLVCTSRFWFNYR
SCKNFSELPLVMWLQG
LFVNISKNITVETWWP
MCGRITKRVTRELKDR
DPFLNTSAAYIPAHTY
WGKGASDRTLWPTAAW
QKHNVDDSLLTTVGSL
MILSSLLGSGIQLFCM
GTQGGSKKSLDLTGPL
KELHKESKTRDDWLVS
SADCHLWYAVLCGQLA
LLLPLLLLLLLRAVLA
RTILLQYCFLLITCLL
DRSVNDLRQEECKYWH
QVNFRGFMRTLAHFRP
MVVGITGAAVVITILK
VFGNLPELNMCAQKRV
SNCSRRALEKALLDGM
SSMDPTVDPCHDFFSY
ILHQVENKTSEVKQLI
STFLSHSISNQANVHQ
PQENIAGVFNKSCAIS
QVLPQALYLSNMRKAV
GLALDYDEGKIYWGDA
ELVSCSNCTDYQARRL
IPELLSPMRDAPCLLK
KSRASIKHDIYSYAVI
QFFITLTKPTWLDGKH
LAEALHQARLLALLVI
GGDTATCCAKWNTEDK
VTDVIIKNNLKECGLY
CDQNKDSSQSPSQVDQ
GFYVVDSHRMSAQTHG
ARCCDLPFPEQACCAE
YYMYSGGGSALAGGAG
TGIVETHFTFKDLYFK
WIHCFEGVTAIIFCVA
ILHKLCQGLGLNLTKF
AEAPRRGRSPPWSPAW
LDTLLFATTEYSVALP
GFSFTDDTHGYAVNED
DVLSLLDKFLIKNCND
QVDQSGLGLPSRDYYL
GLREGPIDLGACNQDD
AASHGPSPFPRPWAPH
IQEETEEVVNSQLPLL
GSSATEMRVISLKASE
PTQQCPQRPTDCRKQC
VPVLGFFIIAVLMSAQ
WDSMASICPTDGVKGM
MAGLPRRIIKETQRLL
MDRDGNGKLGLVEFNI
MFHVLMAQVTTVIITT
DQVKAQLRTALASGGV
VQSTAKKSGQKTVLSN
CLSGMYDHRYGDSEFT
QNLHSEGTTSTSVQLS
PSWNTIDPEERERLTR
EGTGGRGFLLWYSGRA
GFFIIAVLMSAQESWA
EAQDDPQKRKPDIKKA
TRHLDPGKCQACLQDV
SMSNSPATSKPPVTLR
RRVNMVDRKSASCGMI
SENSNPEQDLKLTSEE
KSSPEVSSINQEALVL
SVQALQVTWNIILHST
PRPGRPLDLADYTYDL
SRLAFPEATEEEKQLS
SIDNWCRRDKKQCKSR
VCGISSKDEPDWESLI
YFRKWKESNGNLSLPV
NVQNIHKEDKPLSLSM
YLGYCKGVEPKTECER
KKRMAKYEKAEIKEMG
LPCTVCEDTERQLREC
GYPHCEGKIKWMKDMW
LAMSARFRLAMSLAQA
ISTTTIATTPSKPTCD
QPLCFNCPICDKIFPA
SCLSTVHFIIFVVVQT
LMEIEQVDMLEKDIDE
DLLDIGYMGSNSQGQF
EAKFGVFIHWGVFSVP
KPDYFSSVATVVYLRK
WCVFPNGTEVPNTRSR
RKCNMRDAKCGKIQCQ
DCLLARDPYCAWSGSS
YHNTGITGITEAVKEI
PKDFHHHHFPDMEIFL
LVSPCLSPSFKGEWEH
GHWLYGKHCDNLLRRA
LGILMTIGFILLLVFG
DLDVGSGSLVSSSLSK
LYFGAHHPLHVTMLPN
LWVLGLCCVLLTFGSV
NSQSPQCFKTCSEQNG
KAMKKDGLVGMAIVGG
PNGTEVPNTRSRGHHN
LSLYTALTCPHPLAGI
ELEELKARTSKACFQV
FSSCSAEDFEKLTLNK
SVQQQSTPVPLISPKR
NGQPQRGACGRWRGRS
IWLDNVQCRGTESTLW
MALCNQFSASLAADTP
TMALCNQVLSAPLAAD
ASPGCLWLLAVALLPW
RAYSSFGGGRGSRGSA
QPAFSTVPFSQPVCFP
NSEGNVGYVQMRLKKH
AGFIKICSVHTPSSNP
LLGQEIDPLRNVLVTV
LRREPGGNRLRCVLLS
LTFFHPFLVYRECRTW
LGVPLYAVVKEHIRTE
LGFFIIAVLMSAQESW
ESCLDEEVEGQGFCSG
AWAHNSSNYTLPAFYM
AWHIDPFGHSREQASL
YFSGSHSGFSIKGYSA
LEDFIMLLEAALPRFF
DSEPGKILNLVSDPES
PTCKEIPDLPEEPSQT
GFRCPNGTCIPSSKHC
GLKKIEEQLTLEKLHE
SSGTPMLAGVSEYELP
LPPAIHFYLLPLACIL
SSHSGAPGPDPTLARG
EGCQTSPLMCCVCKEY
SRQLPNGELQPLSENA
PLIGLAPCCLWLLGAV
SCKYNPKYSVANDTGF
LVHGDVFRPPQYPMIL
WNVWPSSRLEATRMVV
ISGAIGPCVSLNSKGP
LTLGVVTIVLALMYVF
IGGGDTATCCAKWNTE
ILLGHWLLTTWGCIVF
IGFMIGYLGYCKGVEP
KTHMTHHPISDHEATL
LVATLPDDVQPGPDFY
PMNCSVKLQLSLYMKS
LWVLGLCCVLLTFGSV
CCKAENAVECFQTKAA
PSQAPPPEDTEEERGV
ACYGGFDLYFILDKSG
GHWLLTTWGCIVFSGS
TESPVREEPGEDFPAA
GYVTPVKNQGQCGSCW
PNFLFMCSVESAARTH
RSRSRSNSRSRSYSPR
VGQEQFYSILAANDDM
LCSHDKLHPDKISIMK
MCAESNRRDSCKGDSG
LGSVAGAVGATAVYPI
CEMHQCRSDEYNCSSG
TIVLPVIGAIVVGLCL
LLMSNGNKEGASGRPG
ARVVAAFEPITVGLAI
VALAGTFHYYSCERAK
LKHTVDIEEKGVKLKL
LHELAPSIFFYLVDAE
DRRTSAIKALNATGQA
APWPPAPRARACRVLP
FRNVLDSEDEIEELSK
PPGMRPPMGPPMGIPP
YHVCSSRGKGCYNTRL
CIAANAGGNDSMPAHL
LVEKDRFVNDYDKDND
KIQGQNKEMLAAACQM
SFSEEGAVGYSSDSET
GGDTATCCAKWNTEDK
IMVTIDYLVGVPSPKL
AVATNPKTTHELKWPI
ELPFPPGVPTLDNIKN
YFVAFYYHGDHPVANS
SSRCPAAKENGSRWIQ
TYLCRARSTQGEVTRK
YKKQTRNGLGKDHEIL
NSGMLEEDLIQYYQFL
YIQKLTQIETGENVTG
EHLERGRGNLEWKEPP
SLYCRVGIGFHLQIYP
VRPSPMQLELRMVQSK
MTRYAYYYSGLGAGVL
KEQLSKAQKRKLADKT
MVQQKKEGPIPPDAQN
SSLKHGLFSGQWLRRV
DNWCRRDKKQCKSRFV
VLSGPGGLLRAQEQPS
PQSSNLYSCHVEHCGV
MAKNGSEADIDEGLYS
IQATPSSTTEETATQK
SAPVCEKECQAPPNIL
TWSGPAPRCELSTSAV
SGGYCYNGACPTLAQQ
YGLVVLGFPCNQFGKQ
EAGSWRWGSLLFALFL
KELLTENHQLKEAMKL
CRASGSRPAWAPAALT
SLLLQNIFQALNVYYN
IVVWREFDKSKLYTVD
VAAPPVGSIGECSVIS
NMTDCRLTSGKYPQCR
IMQPDNLGTFEIYCQA
PQCLRSPPVTRCPNPE
LGFIMVSGFVKGSVKN
GQGMMTISRTWKKQRS
GGLTTKVQESLKKQEG
YNGWNRDAYSLRIWGL
PGAGRARRRTPTCEPA
IYYSVCYSIVSLMYFI
DFTLTQTADGRSSFDW
EACSCPLDGFNPVCDP
VLTVLSLLPLLEAQIP
DPIGLILLGEVALGNM
AREGICNGFTALCPAS
QGYGSLGMMTSVLVCP
AVSGLSRQVRCFSTSV
AADMLKALQGASQIIA
FDTKKEVEQFDVATHL
KRDNTNEIYSGKFCEC
DYPLDLNHSETFLQTT
FTLIMQTYNRTDLLLK
SEGSVVQFSSANFSLT
LPVLFRHLLPMLQRQR
KKRGTFIEFRNGMLNV
GICVICMDTISNKKVL
GVAQVKIMTEKELLAV
AAVGGALLWRRMRSGL
ASRYDVTFLRENHSVI
RSIWPLIRIYRGGFLL
CEDGPVFYPPPKKTKH
VLVTAFNDWSKEKQFR
MRAGKGKMRNRRRIQR
LICFLVLYALFLTLTT
NQFSASLAADTPTACC
LTRELEELKEIEADLE
RIPFQEDWMKMKVKLG
SRPWLCYWILHSLELL
ASPGCLWLLAVALLPW
RPAWAPAALTAPTSQE
WEGIQAGKELEEQHGI
LVVFFLFPHSVLVDDD
KQIGDFIECPLCLLRH
CSAGIGRTGTFIVIDI
LRREKTMIEVEAPITV
WPVPILVTTAAAFAYI
PGRKPLSHRFLRHVPV
LLGCFALLWCVYKKTK
DEGFSSPCTFAAAVSG
RHEGQEPFLQWLMLLS
WVCTNDMFRLALHNFG
CLRKDTTFLESDCDEQ
AFAHGKRCDLLCCPDL
MDPRKVNELRAFVKMC
WAVLLMGIALIMLMAG
RTFLLLLSVVMAQSHW
KWVWALLLLAALGSGR
PPPEAPRRRLDFSPLL
CKGVEPKTECERLAGT
NAKQSRDCFGCLREWC
QTERLQEFSQKMDQII
NSERITVKKETQSPEQ
RTILLQYCFLLITCLL
EPLTELEESIETVVTT
TNLKKKFSCCVLVFLL
FPELVKIINDNATYCR
AGMDIWGGENLEISFR
VLGFFIIAVLMSAQES
FDRHFEKNRNNALDFV
PPQEEQEREQLQPHEN
ILIRSRTKSNKDGGNQ
QAPLNDPWACASFMGL
DELSLVTLFRCIQNMP
MKCVKGQPHDHKHLMP
GLLKNIQVSHQEFSKM
GSFGSSPPGLSSTYTG
VFFLSGILSMIIIRTL
SQDLSGQTAREYAVSS
LPSGGSLGLEKFKKPE
DEISQDTGKYCFGVED
TYDYLFKLLLIGDSGV
RLFLSLPVLVVVLSIV
EMADKCSPTLLLLNGQ
CYSPWGQEFSICNYWH
SATKYMNGHSDVVMGL
LSLILEYTWLEAVIFL
IDVRVLLDQLGTTISF
EWGNRFKKLADMYGGG
LMWRGGCIIRSVFLGK
FGKMGRKDAERLLLNP
SFKKGERLQIVNNTEG
KSDVWSFGILLTELVT
AGSICKHGGFYTCSDR
LALLCLGGADKRLRDN
SSSTYCNQMMRRRNMT
MNNFETLEECKNICED
GPPWPLLLLLLLLLAL
PEKPKNLSCIVNEGKK
ANTSTQTMGPRPAAAA
YSSLPEKQDQCCTTCV
ARSRTHSTSSSLGSGE
RVTTRMGNTPDSASDN
YTTVDFGTGSNITDAF
AQCVTKVALNVSCANL
FRVVPGNVDPMLEKRS
PLASKDAKKQLLCGAA
LPPAQLLLRAAPTAVH
WVLGLCCVLLTFGSVR
TMAICGMPLDSFRAKE
EYKPGNPPAEIGQNIS
YLETYGAELTANVLRD
EQGEVRFSAVALCKAA
KSCACRRCMGDAGASD
ERLAGTESPVREEPGE
FMIGYLGYCKGVEPKT
LTLHQSAQLSVLLTVE
VWLFMLLAYLAVSCVL
WPLIRIYRGGFLLIEF
QPGNYSCSYRTDGEGA
SALHVSSKDVPSSLSC
QEFRSRMNFLKKQIPA
AGFFMEELNTYRQKQG
TLNEDLANIHDIGGKP
FYHLKSNPSVFLCQCS
SGPLKADDSVPPGGSH
RWRTILLQYCFLLITC
KVLQKKVLIVHTNHLT
VGFGANRRAGRLPSLV
LLSASSLLPLDSNGSS
NQLPAFLEELCHEKEI
QGEEIVFHDLNLTAHG
SMRGAGGRRLSSFVTK
MRELDQRTEDKKAEID
MAPQSLPSSRMAPLGM
RQFLFYRHCRYFPMLL
SRRSMPLGARILFHGV
IEQGESSQNGTVLMEE
GSAGYPDFTNPTMRAW
RRVVCVMIVLAFIILN
NSNANGYVRLQLGGED
ASARPANHSSTRERVA
KEDRKSEDQKALLSSS
KTYLQGVELSGLSAAI
LSAWFDERFNQTMQPL
MIDKNELKQALSGFGY
LGLLGSAGPSGAAPPL
QNPMEPSVPQLSLMDV
GMGKIPSAVSTVSMQN
RQDLTQSLIMIQPILY
VTVLSLLMLVAAFCSP
SVSLLDKKSGVINLTE
QLPVLEPGDKPRKATW
SPRRYPRGQARPGQRP
AEILPTAPMLVTGNPG
TVAFLGTSDGRILKVY
ITVSVLHGTHSGPSYT
QECGSFLLAESIKPAP
QSATDPRTGIVDISIL
QEKGLPPKRWEAEDTH
TEDPRLKPWNGSHRHV
GSEFDFEEMKRKKNDI
VEPKTECERLAGTESP
KKDVMWIGFLTRTVLE
TWTDEGSVSERMLRSQ
VLAFNYWSISSRHVLL
IVRDSLMQPVRKVQSA
ESEAARRIKTEFLVQM
APQLLIVLLGLSALLQ
IGLSIALHVGFDNFEQ
YKEKQMPKYSSENSNP
GPHPSALHTSSELQSP
QSLWPQLTDGATRVYY
ELSAKRETSGEKSRQL
CPSCFYNLLNLFCELT
QKKIQMSNLMNQARLK
RRFANEYPNITRLYSL
LILGILMTIGFILLLV
NGVPDVGMVSDILFWI
GRLCRLLKPALLCGAL
ARASGVCARGCLDSAG
VEALMAGQEDSNGCIN
NTDWRFSQAQRPGTSG
NSKLWEASGHWQHYSE
STCKLKSFAECAYGDC
GGCIIRSVFLGKIKDA
EIDLNYKLKSLQQRLE
GGFEPNFMLFEKCEVN
TIHVCDCGDSGSTQTC
LLLLVPLLLLMCHCGK
FDVHKKCPLCELMFPP
CITIIGGGDTATCCAK
QGQEPLTASMLASAPP
KFTVTAYDCGKKRAAD
RAREETDKEEPASKQQ
MRWRTILLQYCFLLIT
QTPPILSMNAFFNNTI
ISVTLLLVVLALGGVV
VRTRWALLLLFWLGWL
ELRRELYGRRRKKHRS
ADPDSGAAPDAPADPD
SSSLEEKIAALFDLEY
RNRGMTALLKVSSCDK
TMRSLLRTPFLCGLLW
LLLGLAMVAHGLLRPM
LLSDSSVSVFGLYPPP
SPQMTPGKKSYAGPPP
GGDTATCCAKWNTEDK
KMPFVRGQSFSVWILC
APETLMRALELLNYLA
TILLRGASKEILSEVE
AGRDAVVFVWLLLSTW
FLIGFMIGYLGYCKGV
LVFLLADDLGWNDVGF
FSLSISVSLFLMVMMT
VIAVAIATVIVISLVM
KELFYKADGESCSASM
NINYNTDLYNCTFPAL
EQLLAGQEDANGCINY
DEWWAQQFLARITSCS
PKTECERLAGTESPVR
SFPNDLQFNILMRFTV
RTSGLPGACGAAICQP
TILLQYCFLLITCLLT
SLELKPTSRAGIKQKG
VRLNQTVIWDRPQVTF
SLNSTFGSTNLTGLFF
LQRLFRFSSVIRSAVS
GHALYVEPHGHGPSLS
SSTYCNQMMRRRNMTQ
STMIDTNDNTVTVCMD
ADLPPPPPLLDLEGQE
LLLLRAVLAVPLERGA
DQWEFINGWYVLVIIS
RSTMEGGTLKYYLTDN
VLLTLLLCSSLEGQEN
PKGEGGFGGRGGGRGG
MWLWLCVCLCVCVYVQ
VIYLLPRCTFTKEGCH
PTSDEQKKQEILKKFM
HTLEQQQMQPLCFNCP
KEIDGVATTRYSVAGL
GLTPETTYSVTVAAYT
GDASGLKRNSERKTPE
EGEPPAEPSIYATLAI
SSSLPAASQPQVFQAG
MPLERVQRENPGVLMG
GDSSPVVDSGPGPASN
DDDLRLRVELQRMKIS
GKLARWEYDESYCDAV
LLSSLLALLTVSTPSW
SVTISVQALQVTWNII
LDHTLQSPWEIAAQWV
CFTTALSFYDGYRHEM
KSEPSSPCSSSSLSSE
VTSPCCIVTSTYGWTA
KPYSSGGPRVWYVSNI
YWIRTFVPGCQPGEFT
PKLLLRRTESVAEKML
AERARLEAEERERIKA
TDCRKQCEPDYYLDEA
DPEQMSQVLDAMFEKL
CVWSYEMQQLFYENYE
SEGNITVTCRASSFYP
DRDNYSERALRKLCGA
LGFFIIAVLMSAQESW
LAEHSENVHISGVSTA
AAQLHLQLQSKHDAAT
DELTARGFCQIQVKTF
GVSVSNSARSDYLRVS
SHSGNRQRPPSGAGSV
SKLPEPIVSTDSRLWV
RAALLRALGIRLVSWE
LGAQRPRNAQLDCSKL
KPLNNTVELTDVWTYS
APKRMRSRGLFRCRFL
SEVFEIDPRSGVIRTR
QQQQQQQQQPQPPQPP
ICESDFDQDQVIDRID
AAFTLRTQYMKYLYPY
RGGGPSQNWNQGYSNY
LTKEQLKIWMGKMQKK
MWLDRDGTVQPGSSYW
QLVVLSAQIAWSENVE
EWWTHLWLNEGFASWI
VCEASLPTVPVLSRTQ
SLLLLSAFCLLEAALA
FLIGFMIGYLGYCKGV
RYRDKRVHDYDMRVDD
MAGSRENPCQEQGDVI
VGTEIFVGKIPRDLFE
LLQFQFKYGVPTPTNV
KMEESKAKFENLCKLM
QRFTKITQYLIRIRKL
YNSLRGEAEPCGAWVW
LARKAFAKRQQQLTAM
QENVQYAGLDFEAILL
APSGGWNGVGASLWAA
DEAWAHNSSNYTLPAF
WAYRCGHRRQCYPTSW
PEQVERLIKEFSIYMT
MDLRQFLMCLSLCTAF
PVLGFFIIAVLMSAQE
LLGALALTAVMSPCGG
KLLTGLVFCSLVLGVS
GFPKDSRIATTSSSVL
RVRSFLRGLPALLLLL
LTLHQSAQLSVLLTVE
EFRRLESSGAGGRRAE
KLKKPEAVRWEKLEGQ
TCRGHYNNVSCAVFHP
APRLLLLAVLLAAHPD
EELVDYKSCAHDWVYE
MAMAEGERTECAEPPR
RRSMKSPPLVLAALVA
ESGHLLWALLFMQSLW
IILYASGSLALAVLLL
WLPWSLLLFSLMCETS
LGEDGSVQIADFGVSA
SNYSVNGEPVNGRHTL
HQATALLEVQASEPYL
STAARAWALFWLLLPL
AYVEWKLKGEISNQRL
RVGGFDVSIQGWGLED
NISIPNCGGYLDTLEG
LLYGTEVHTDTNKIEE
AFVIVVAVSVIMVIYL
VTVAWKADGSPVKVGV
PLPTNYTWYHNGKEMQ
GSLLTPTRGESEKQEP
GSTEKTQPGEGLEESG
FVLFLCLFFYNCYKGY
RSLLLLSAFCLLEAAL
KGVEPKTECERLAGTE
ESEVQIPMMYQQGEFY
QEKETRRLQRPGSARL
QGRSSPQLDPLRKSPT
RSLGPDTRPPECVDQK
WNPLCKEKKYDYDNLP
LGETHRLFPNTMLFAS
FALGLPFLVLLVASVE
TVITKHNDDEQYAWES
NGDFFANMVVDAVLAI
HCASAAMFMVKNGNGT
AAQDRDQIYRRRSPSP
SKHSESHSRSRSKSRS
KSSSIQRSAAAAAATR
GPSQNWNQGYSNYWNQ
WQPVIDYIDSKFEDYL
VGAAVDLTLLANLRLT
GLYPNYLNPSSGQWGQ
CFNKRDLIKKHIWPNV
NVRFVFGTTPEDILRN
YFYTADFKTINQIGKK
YSKCDLPLRTLESLLS
PAQSHRNIKILEDEPH
ENWCPHLPWRAKNPYE
NGSICGDDQNGPKIAV
TFFTCLVILFACEVAA
NQKQLQGPEKEPPKPE
HRCADGGLYCKEWAPG
TSIKKRESGVLLTDKS
YGYLHLYDLESGVCIC
RAPRAQAVVGDLLELH
LERAIARHEVREIEQR
TNASLGLRFRRQLLYW
YDYFLLPAGLSKNTSN
PEVFVQPKVLSSAIPV
IPNVTEMKTNMSLGLI
TGCPKAKTCTFILRGG
FEAAMLGQAEEVVQER
LQLPNCIEDPVSPIVL
IASSYEECRAESVGLY
LLFMQSLWPQLTDGAT
AQGKDIPPILRPSLHS
QTADFGYVPNPKMPNT
ARIYYIMAEEVEWDYC
NENIMEAHVGINGEAN
MIPDVDCLLWAIGRVP
GPLGKLDISEIKEEVL
APQLLIVLLGLSALLQ
DIGGALSKLSELHAYI
SVPPGGSHIYNWTIPE
SGALRNLAVDARNKEL
EHLFRYQCKNYYRLRT
FLFKFLVIGSAGTGKS
CIVPELNSTISANSTN
HLASVYCTVCATHLCS
MQSLMQAPLLIALGLL
GSSPPPTGPISTPGPE
GPFGFSPLIDRYCGVK
KPEQPTPRKSPYGPPP
TLVIKEATAYDRGNYI
WTLTNNDTHTQEPSAQ
EDFERKKTLGTGSFGR
KKEEEDDDMKELENWA
TYSVNGNNEVMVHVVE
MRAGHGFLLVFAINDR
ARKAFAKRQQQLTAMK
SAGHGLPAKFVIHCNS
TFDVDFPKEQLTEEAR
RGRGRGRGRGRGRGAR
EPDPGMASASTTMHTT
YQNTKHHWLPYEHPDP
SCRKNRCNNLGYEINK
QDFSGQDPNILLSHLL
LVGLLLREVGTALQEF
ETEKCLHVVTEAVTPL
APGRPGWTGSLLGDRE
KHLVHKPSEERVREII
PTAHEGSTVTVSCMAG
FPPDHYGLPAVCDLFA
LKAFKVALLDVFREAH
MLGAGAGVGYALLVIV
LFLIGLMCGRITKRVT
MTNKFTVGKESNIQTM
ELMFPPNYDQSKFEEH
GVHKKAAFQDANVCLF
YQTRSPSVCLSEACVS
TDSINWASGEDDHVVA
MPVEETAWSCCPKNWK
EGNQLTKLHPDTFVSL
LAILGSTWVALTTGAL
LAQALKEGRIRGAALD
PQTNVSVAIFMLDTVT
YDPCEAVLVESIPEGL
IWVLREYNEVEPIILS
VHNIVLMMQVTVTTTY
ELITFHGVKGEKGSWG
YLGEGPRMVRDVFRLA
EEKQEEERSKVDDLRG
GVRHPPCSHRLLAVCA
SIQQGSAVSRDLTFDG
LVRTFSSMVSNGFRPR
VTNANWGEFWLNEGFT
VEKGQLLEYILTDLRV
NSNVSSPVNLGNPEEH
GYCKGVEPKTECERLA
CTQVEKADTTICLKWK
NLSCIVNEGKKMRCEW
MKLLAATVLLLTICSL
PRGLKYQEGGVESAFH
MRSLLLLSAFCLLEAA
PFLVYRECRTWKESPS
LMTIGFILLLVFGSVT
AAAAATGRLLLLLLVG
FGTVNGMIGLVTSLSE
GDGTGGVSIYGETFPD
LIISVKYDHHRDHQRS
AMFPPTSIYHVFHSRK
MFVRFMGNFEKTCLIP
CWALGFYPAEITLTWQ
ASPDGLIPWTRFCKEN
MGTVCREAVNDCDIRE
EQPKFLGIREQRVTGL
NLGLLTKPGTLLPTDR
LLGPTRGLRNATQRMF
IWNKLVEVQCLLLLEV
DGNVGEYEADKQAELA
VLILAVVGFGALMTQL
LLLLPPAIRGPGLGVA
QRSLPISLVFLVPVRL
SWRAVARMGQGMMTIS
QSAAAAARRYSEGEWA
QDRDGTIIHLKYPLNC
KMPFVRGQSFSVWILC
MTILLIVIPVLIFQAY
HTYQRMIGCELLEDGS
GDFVNGDGTGVASIYR
MVLEKIIIPEIQKVSG
GGQTLTVFTESSSDKL
IREGRCSLDTSFSVFK
ANGSYPFQALRQRSHG
EANEDYEDYEYDELPA
VKYNIRGPALIPRMKT
RYFGRDARARRAQTAA
EINSKEKALETDSVSG
CPGGEATLSQPPPRGG
IQDRPDRDNDLRLAQH
EDDAPLCEDVELQDGD
HGLPLLPLLSLLVGAW
GVVLFNKVLVNDGDVY
RCPAGWRGDTCQSDVD
SESPDEANVGKHPKDK
QKPMYEVQWKVVEEIN
PSGDLMCDCPQGYQLK
KSYNETKIKFDKYKAE
LFPRRRTFLEAWRACR
SRWGPLIGLAPCCLWL
GFNLTFHLSYKFRLLL
PLCEDVELQDGDLSPE
TVVDQQDCTLSLQLTT
GGCCPDDGLECVPTGQ
NSFTQTVNCRKPFFSS
KWLQKLCCPCCFGRDC
PLCFFLLLLAAAGARA
YCPGMGVALRMYPLKP
INHCRFDEFFSEGCAP
IPPSGPAGELKFEPHI
ISRQAHILLDCGEDNV
WKCDGMDDCGDYSDEA
IYSLDLAQLFIWVLRE
PCHLKAIIRGALCHLE
GCLITPNNRNQGVLLE
DDCGDYSDEANCENPT
EIGLLVGVCFSIFCVI
