# Supplementary material for: MHCII-peptide presentation: an assessment of the state-of-the-art prediction methods
Source: Front Immunol. 2024 Mar 12;15:1293706. doi: 10.3389/fimmu.2024.1293706 (PMC11027168; doi:10.3389/fimmu.2024.1293706)
Supplement: Supplementary file 1 [file DataSheet_1.zip › Supplementary Data S1/negative_peptides/16_HLA-DPA1_02_01_DPB1_01_01]

GFMIGYLGYCKGVEPK
PASPGHSLWDSNNIPA
CKGVEPKTECERLAGT
SSCYFCGLSWLAAGGV
PANQMVKCDPRHGKYM
MVKCDPRHGKYMACCM
DKESERHFIMQVVCEA
NRFGDGYMITVRTKSS
TMADALWRLRDLMLRD
GKNSQEDSEDSEDKDV
TTPLAAMEALSTEPSA
TLHMEFIHLSYLTGDL
KEGASGRPGSPKMEGT
FLRRFANEYPNITRLY
DTQRTRTYAQSSKCNK
PGWLRPLLRPLAWLVL
KEAQSQLIKSDEMQRL
MDLRQFLMCLSLCTAF
LARKAFAKRQQQLTAM
APYAVFDIVRNYTADY
INGLLTGYSSTLWIGL
HLWYFVIPGFSIFGIF
RMGRFHRILEPGLNIL
IYIDRIEVVNMLAPYA
PPASEGSAESMGPDSR
HFQEFSFGGGLFDDMF
SQVQRARYEAANWKYK
YLNNPPMPGALGASGS
GYHQSRWNYRDEADVL
MLLSIGMLMLSATQVY
PASFQAIYTPVESAGT
DSQDGSSYRRPLEQQQ
ILTTEGRNALIHKSSV
VRLINKFNSSSSSLEE
FDSTKDVEDAHSGLLK
WALLLLAALGSGRAER
FILAQDWLSESNHVFC
DPLDAESQQGGGGNPF
MIHTNLKKKFSCCVLV
AQVKIQGQNKEMLAAA
RIGRLVTDLLQREKEI
TLGMIWTIILRFAIQD
IEIDYTGTEPSSPCNK
GLFKAKQCNGTSMCWC
WEIANNTFTGMWMRDG
RYHTVGRAAGLLMGLR
DFNLIRVVACNLYPFV
AKFPIKWTAPEAIHFG
VGPEVRMANADARNMG
KGLPPEAWQEECPSDS
ADLPSSMKEKAKAETE
PMTGRCVPPRTSAGTF
KAYYDGVAKIGEIATG
LEQGAETGLVGRYFTI
AAPQLLIVLLGLSALL
FAKRQQQLTAMKVLQR
QARLDIYEKLEKELDE
PNGELQPLSENATLTL
YGGRLCLGPMFEYQVC
CQDDLSITFSFMSLDC
LDPYGPAGSDPSLEFL
ERKAKDDATLSGKRMQ
FDNDCGDMSDERNCPT
QKKREAEARLLWANKP
AGTAAVGHTDKIGRLK
ITIIGGGDTATCCAKW
FVVKVRGLPWSCSADE
GSLVLLEPGMELGITA
MPHHVEPLERLEKLLT
TGPSEDAGGDSLVEKS
GGNPCDSETGHCYCKR
GGEGFVVKVRGLPWSC
EFTVQSTTGHCVHMRG
DRSVFCQMEVLDRYCS
EEEEEQRKEEEPPRPA
VGRPQPGRENFQNWLK
LQEEPVIVKPMPGKPN
LLEKQLPNGDWPQENI
MTAPCSQPAQLPGRRQ
WSALDGVVYYNSIVIQ
TGTAAAAATGRLLLLL
GIRGRGRGRGRGRGRG
MTYDYSTAHQPGPNAP
SLPRMKKRDFSLEQLR
GLLHEIFTSPLNLLLL
HMTHHPISDHEATLRC
IESLTKDKVQAGDVIT
SWGKGQKDLLTPCYSR
DSSYDIAKISQHLDFI
KQTWMDNMGRAGEMEL
LSLLKQELQHRQQQEA
FPQNVFQKGIYLLRVQ
VACVGLVWMQVALKED
GEWEAPQIANPRCESA
SVVGGTLLLGIAICCC
RQRGLRARVRPLFCAL
AVCEKTKPGNTSKIWL
PDKGKGDGRYGSNDDP
VIVFFLIGFMIGYLGY
SEYIVSASNFTSQLSS
LAVLAVVVIGAVVATV
SPTVLNSHISTPNVNA
GLQLSNNPVKGRTCKE
CESGYTGQHCEKTDFS
DSALRAYVKDHYSNGF
NLASKDSHWVFVNEEI
YVAYNIHVNGVLHCRV
ENGFSYPVISYWVDSQ
EDLEAALKGEEQKNEE
RTILLQYCFLLITCLL
TVYQCVVRHASLHTPL
LELGAYCGYSAVRMAR
VVVLSIVLEGPAPAQG
ELSMGLGRLKDIALGM
LCERILDYSVHAERKG
KYGVPTPTNVTIESYN
NTTILTPNGNEDTTAD
AAFLTQTVCLDDTTVK
FHCKRGVSMGTPKLLR
HLHPFLQRQQLAYGIY
KEGASGRPGSPKMEGT
RKAVVLLCASDLLLLL
EDSPDLLAARKVADHI
NLSRRAIADMLRACKE
IMHPVSGKHILQFVAI
SAGYPDFTNPTMRAWW
QSLPSSRMAPLGMLLG
RDPFKLGGLICLGHVS
SSGGKGGSCSQAACSN
RLQAEELGDGCGHLVT
GISEQIAELKRGAEII
GGFRGGRGGGGDHKPQ
REGIKQLLKQGSVQKV
RFRPRWKVILTFFVGA
GCTPPACLLDGLVRLQ
AVKGVVFDVTSGKEFY
LILTFSLFSQGILLSA
WILGCHNSDFRNRGMT
SRVVVVASAAHCRGRL
SRKYRPRVEHRSRAQR
VLLMDASARPANHSST
TFTGMWMRDGDACRSR
VGAGIPYSVPAWSCQM
LVLRLRGGMQIFVKTL
EKTKPGNTSKIWLIVG
LTNDKPATAIGVIGNF
EDLRVRRRRGTGGSES
TEEDSQVPSIRDCNGS
NKDEKLTKEEILENWN
ESLSQVEVILQHSAAD
AATGTAAAAATGRLLL
QGTQNLLTSIESETAA
LVYESDQNKDGKLTKE
DNSSEADVEAATDLFL
QRQESLPHAGPIIVHC
RWRTILLQYCFLLITC
GAYERDNQHQDEAEGD
NVTQVAHSPQGYNTAR
RFVVALVLLNVAAAGA
RQQQLTAMKVLQRNCA
VEEWQHRAKEAQDDLV
KMKAVYLALNQCSVST
PPGSLALRLLLFVALP
VITKHNDDEQYAWESS
AVNYHDETGEIMDNLM
PPRYFYPFPVPPLLYQ
KEKQIEQQKKIQMSNL
VMIYIDRIEVVNMLAP
SKKERMLQKGSGFHLD
LKLSSHEEALSFVSLV
AGSRQRGLRARVRPLF
ILIAMSLVCSVGSAIW
SPPYGPRSVYIKPCHY
VNAEISVFEVNIRFVG
AKRQQQLTAMKVLQRN
SSRGMTTWELPGGYGR
YGVPTPTNVTIESYNM
EPIQQEVERREPEEHQ
RFVVALVLLNVAAAGA
EDESWDFGTGAGFYVD
MPPSGPRGTLLLLPLL
WCAIAILFAVLLVVLI
WGTLLFYIGGHLVRDN
CIDNEALYDICFRTLK
ELKGDIEKCLTAIVKC
FGANRRAGRLPSLVLV
AVNMAEGIIHDTETKM
RLKVTELRSELQRRGL
QIEQGESSQNGTVLME
LLGAVLLMDASARPAN
PVRGRGAAPPPPPVPR
YLDFAESGQVYFGIIA
FIHNNGSTFDAVITPY
TSTSPQQIPEQPNFAD
DHRRPQEKKKAKGLGK
DLRQFLMCLSLCTAFA
KSHGKDEECVLEAENK
KDECCFDANQPEGRKC
NADLTFDQTAWGDSGV
GAEAGPKGLDSSSLQS
AQAGVQWISLAHCSLH
GRIGLYPANYVECVGA
LMSNGNKEGASGRPGS
TQDDESIISAVTLWII
QEVYIELFDQIDENLK
EMVASGGWNDVACHTT
NMELSSSGISADLSRG
GNDSDELANGEVGGDR
TGRYRLRCGGTAEEIL
GMLAGAVVIIVRAPRC
AIAILFAVLLVVLILF
WVLGLCCVLLTFGSVR
SHLLVTCDCLKLIDPQ
FAPDVPQMHVIDHTKG
ALPPPCESACTVPTDV
PSQTTAKNWELTASAS
VLLMDASARPANHSST
MLLALRGNQTMVEILC
YVSITKIKKEWWDQIP
RGTLLLLPLLLLLLLR
CRSMVNLMDRDGNGKL
DGSKELQQFNYTWLRL
RLFLSLPVLVVVLSIV
MALREEYFDPSIVGWT
LGKKPMYKPVDPYSRM
AAYTMKGDGARSKPKV
SSILAEFGTLHMEFIH
TLNQARNGGRHFSNTG
ESLFEELSSAGSGLIG
PVKQAPRKSPSDTEGL
NCRYEIEWITEYACHR
QARFVILRVLLEAGEG
VLRAYAVDKGMPPART
HMTHHPISDHEATLRC
LFLPENQFSWHIACNN
AYGKEGYAEGKIPPDA
MMMVLPLLIFVLLPKV
GTPCSLKQNRPRSSTV
CYDVEDGQRFCNPGFP
EGLTKLPFTIPELVQA
CERGTPIKCGQPIRLT
GIPWAMVNLKSGVGRN
FLLTFYVISQVFEIKM
RFVDHVFDEQVIDSLT
YLCNQLGLPFPCLCRV
RYDRRDDRSWSSRDDY
AGLTGGISTSIAVFCH
QRQRLQFAFYVVEQVG
YLPENKPCYLLDIGCG
FNYWIASSRSVDLQTR
HQPGSATYRIRRTEPL
CLRANLLVLLTVVAVV
PNYCLFLALFLLYQYL
SEEDEVDGWLIIDLPD
AIPSALDTNSSKSTSS
NVTLYYEALCGGCRAF
GMLEARIRILTNNSQT
ASQVRSDYGTLFVVLV
ITIIGGGDTATCCAKW
LIPGLNLAAVGLFPAS
PLCYHNGVQYRNNEEW
ATEGSMDTLENVQLKL
PSLVLVVLLVVIVVLA
AVLAVVVIGAVVAAVM
VSYIADCAFRGLSSLK
DIAEVETGDKLWEVQC
VEELLVPDVVNEVQMN
MLRRSETVVERMLSNW
VLAFLGVCLGITLAVD
SVLQRIAAPNMKAMEK
ALDDNVCMAFAGLTAD
LAQRSLVELREMLKRQ
MRWRTILLQYCFLLIT
LLLLLLLRAVLAVPLE
QWENPQNFISRCLFYE
LRAVLAVPLERGAPNK
GVSFFILSLILEYTWL
PKFRNEDYTIHVQLND
IALNRSLPDVRLEGCK
SDLSDIKGSVLHSRHT
KFHYKTDQGIKNLSVE
AFPRKRDFTNEAPPAP
RANPFNTPHLQLVHDG
DSPHAVTVYMLEPHSC
SWLEYESSFSNEEAQK
VINLTEEVLWVKVNIN
QTLGVLLTTCRDRYRQ
QVCRVAYEIMQTLHPD
AYLKKEFEKHGAVVNE
CVLVPCTFFHPIPYYD
RGRPKMGSRSTSESRS
SHLTKPFSASDCGNKK
SEETARTLWALSERLI
CKYTVQDESHSEWVSC
ADSPFRHIFMGRGDHT
SKASLGNKLLLKANVT
IHCWDVAGAGIIVTEA
KKIQMSNLMNQARLKV
IQTGISAIDGMNSIAR
RTLRKLDQEMEQLNHH
RRDVQNVAAAPELAMG
QEVSAFGEEGEGDYLD
GSWVELHFSNNGNGGS
DCFELGKVAYTEADYY
YMEHSGNHGTHPVPSG
PLEAPELGTMDCTHPL
EVLREDEFSPLKNADS
PLIGLAPCCLWLLGAV
CKSFKWYLENVFPDLR
KWFVLGVGQVIKGLDI
EYTLGEEKFTFIEKCN
LSFVSLVDGYFRLTAD
DFGNRLMPAFRTPSKI
SLVLVVLLVVIVVLAF
GALMTQLFLWEYGDLH
YSKLVMTTNSKECELP
ATTMGFISFLGVVLFC
RLPTRWRPSKCTASPH
WEAPQIANPRCESAPG
LDKEEAEAIKRIYSSL
PVSKRLQAELADRPNP
SSSPSPLSIKKCPICK
LGPGPGPTTPLFLLLL
IVFENNQQLLCLEGNF
PQPPQPPFPAGGPPAR
LLFLVLSLVFICFYIK
LCRGKDCKKIICDKYK
KHSDASVNFSEFSNKC
SAKLWDVREGMCRQTF
MAEEQPQVELFVKAGS
EEDNLFAPPKLTDEDF
PMCMQDNQGGAPNYYP
DKNSDDTVTWDEYNIQ
EFENIKEEYSVRGFPT
PAVCPLEELSPDSIDA
GGRGGRGGRGRGGRPN
MRALWVLGLCCVLLTF
PEEIAKLRRDVDNGLS
PPPVSTISCSYESASR
PRQSPAKSSQDHAMEA
LTRKLYKCIKKAVKQK
NVPSIALPSKPAKKKE
DHHGHSFDSNSFGPVS
VILAFDVRIERDAQEM
VLLGLVLLVVLLLLLR
CHCGKGAKGFTPIPGT
SGHSRHRYALIPIPLA
GLETSYWTWFSHIAIW
VNIVNPFALESTILDN
APQLLIVLLGLSALLQ
DAEGVAAEEEQEGDSG
AEQAKLPATEKPVLLS
PDVTKEDLAIQKDLEE
SLAPWSPQTPAPPCSR
WYFHHQEQPLQNFLCE
ARQLIQGGVAECVLAL
QRQKPATETSMNTASH
NLKKKFSCCVLVFLLF
LLPAGAVQGWETEERP
MAMNGNRPIPHIDPSR
SMLISGYALNCVVGSQ
FDGIYTYFATNGFTYG
EGQEKPSPATVRSTDP
SSSHANAMALGPLPRE
IPSSGHSRHRYALIPI
PNDSPYQGGVFFLTIH
YQGGVFFLTIHFPTDY
TKQNLDYCFLMMYAQS
THCSYQMMLPESVAIV
DEQFDKENTEERLFKV
KEDLRPSAPQQEGEAS
KYRFRASPVNDIFCQS
CGRVRRMFRLSAALHL
SSDISLNKSQLDDCPR
NMLWVEWTTPRESVKK
PPKDDKKKKDAGKSAK
NDEESMNSPCWQVKWQ
FVAYELTVLVFLTLSV
TTYDHKNTFTLSYDGS
MPSSVSWGILLLAGLC
PEHDAREKVLQTLGVL
AKMNLSSYILILTFSL
KLRGYYNQSEAGSHTL
KDFHSEYIVSASNFTS
EHSEGPVGRDPAGPPD
LFLSLPVLVVVLSIVL
GFFIIAVLMSAQESWA
IVGILFAVFLILLLMY
LEHNAEETYGENDENT
PPEPIQQEVERREPEE
LTVHVTQPKDGGFCEV
LGFQPLMSATGSTGST
LICLLTFIFHHCNHCH
LEWFIRGKDPQPVEEE
RALIAGGGAPEIELAL
RRRARARNGDHCPLGP
VEMSFRVWQCGGQLEI
LQYCCTVADIKRVNNL
LGTGTWILVLVLPIQA
NSLLQFQFKYGVPTPT
EITAHLLALPEHDARE
DTYAEQSYEGYEGYYS
ILSIAEKMLDTRVAEN
GEFEKVCSNDNKTFDS
DVFVRAFNFGNGLQML
RESFGDPKERVRWRTK
CIDLEPDNATTYVHKG
QGSGETTYDHKNTFTL
LPWKKILIFEKRQDSQ
ASRWGPLIGLAPCCLW
CGTEIDKSDFVFRCNL
FKDKEPLTAYNYKKQM
TQVTRLTFPLPCVVLY
MAPVAVWAALAVGLEL
AGMAFVGTVCSRSHAG
IRFVGGLLSAYYLSGE
SEDLDNSIDKTEAGIK
PPNAKLTFEVELVDID
NLKQALQKDLNLMAPG
SSPNDSEHGPNPILGS
EEVEWDYCPDRSWERE
CLPNRQHVVYGPWNLP
IEVNGSKIGPDNLPYV
LSLNSGWILTTTLVLS
QKRIFQTLLLLTVVFG
HITDQVHLYPIDDVYT
LARDPYCAWSGSSCKH
WDPRIAKNYPQGRHNP
FILSLILEYTWLEAVI
ARGSALLLASLLLAAA
LLPPSGGGLPSAQSHQ
RMGQGMMTISRTWKKQ
SKKINTKFFQEENTEK
RRRRARKKTVSASESE
ATPVNAFYNGCMEVNI
GSLLGLLGLVSAAAAA
GRVAERSQLGAHHTTP
ITKHNDDEQYAWESSA
EDPERMNEHWMPVYHL
ALGLDSANEKGLYRRG
GFSFKEHVDKAIALQP
SDNPYLQLSQEEEDLE
FCFDNTFSTISEKVIF
GPRGTLLLLPLLLLLL
FLQRQQLAYGIYVIHQ
PRDYPGAMAGRFGSRD
DAFLSQRKCEPKGPLI
LDALGDELLADEDSSY
WTGSTGAALMRERDMQ
LQLLLLVAAPGSTQAQ
ENSTPPYKDLPPKPGS
LFILAYNYKMEQISKG
LKLNVLTIILLPVHLL
CNINKGCGYGCQLHHV
MLDTRVAENRDLGMNE
YKLQLLEDDKENRYWI
TKGFSEDRLLIAGTNS
MARSPGRAYALLLLLI
YSDGDDCGHGKKIKTN
VHVQPGYITRPSLRSV
GWTVKYYELEEKIVSL
DARIVINRARVECQSH
LGRASFTCLAIWALAI
VSFFILSLILEYTWLE
ITEGHERFSDHYYDTS
SLQRFLRARNISGVVL
NFSCRTELDLRPQGLE
GPEVQLVAHSPWLKDS
SIVKDKVFKDNCCKRE
KCHGSGGSQQWTFGKN
RALWVLGLCCVLLTFG
LDYNSPDNNPTGANLS
KSGSLYMLCTGNSSHS
RALWVLGLCCVLLTFG
LDEEVEGQGFCSGPGW
KMAAEFDTFLASGLRW
CIDNEALYDICFRTLK
APLRKCRPGFGVARPG
LGTVGIVFLNKCETWV
YFTGYFNGQYWLWWIF
LIGLAPCCLWLLGAVL
LVYSQEETESLNASIG
CEKYGLEECTCASSDG
AAAAATGRLLLLLLVG
SPGTPDESTPPPRKKK
SEGSVVQFSSANFSLT
LQYCFLLITCLLTALE
DSSGANIYLEKTGELR
KTEDTQGKKKWKKTCC
AKDKNNHCGIATAASY
TFEGFVHLEELDLGDN
RLLLLPLLLFLLPAGA
VISTTTIATTPSKPTC
SWVPYEPDDDAQKCEL
CTARGRNVCKFALHSG
HCSCDSRDNTLQVDIN
DGVSLSHNTQQWGDVL
DKSWKELSNVLSGIFC
EGEDPCVEAVGERGGP
ARMIKGKVKAGKVDCQ
DVMWIGFLTRTVLENS
LEDFSHELESTQSRLD
NFSRQAEEKLNYKMEL
KVVNSTTGPGEHLRNA
CGGRFLVHRYSVLQQH
MAAAVPQRAWTVEQLR
GLRLYDGLFKVIPLDR
FTTRIYHPNINSNGSI
AEGPNYLTACAGPPSR
QAFPNTNRWFLTCINQ
NSSSSSLEEKIAALFD
LSNSPNYEEITKWYLG
HYCVVDPQEAIAIVLG
NGTEVPNTRSRGHHNC
GDDGNVGEYEADKQAE
IGAVVAAVMCRRKSSG
PRTLILLLSGALALTE
LTFPVAMFWVSNQAEW
SDPKPNFTDCNRHTQV
PQPLDLQHRAQAGANT
DLELFDLVEEVQLNFY
LFKNRNRLSKGLQIDV
LHCCPQDTVCDLIQSK
RVFDLELHPACRYDAL
AEPLLVSSPEHPKRWG
DEADVLEVDQGFDDHN
GTSGSQNGDDTGTWPN
ASKNEEDAGKMFVGGL
VRELLEQISAFDNVPR
SRSKSCVAVTSAQPQN
LAPYAVFDIVRNYTAD
NSLLQFQFKYGVPTPT
TWKECPICKERFPAES
MVVLAFFVVQINKAKS
FVSDAFDACNLNQEDL
DASLDPEAPWPPAPRA
LVGYGNRSDVPFWAIK
GSPGWVRTRWALLLLF
GCLRILNILTCGVIGS
LMCYLFVNLACAVQTL
SGGKGGSCSQAACSNS
LPFLLYGTEVHTDTNK
PSAFLELKKEEIKQRQ
TTQQIDLQGPGPWGFR
DSLRSRAPMITPDLES
PLCGFVILAACVVACV
EEDEEDEEEEDEEDEE
DKTIRIWDVRTTKCIA
IMKRLTKENVKPSGRQ
LDDCVDPCCDSLTCQL
PHLGPAPARRPQRSLL
FSMRVREWYGYHFPEL
QRRKKLQQKVDELNKE
EVESILKKNSDWIWDW
ILVDVNTAEHSTVITF
NTTVILEDCDGSKELQ
EAEDDFKKVLKSNPSE
CGSHCGVSIGEDGPSQ
TVHVTQPKDGGFCEVC
TGTAAAAATGRLLLLL
RWARKAVVLLCASDLL
LSRWSASFTVTKGKSS
GGGWDNLRNVDMGRVM
CTVKDIKAEPQPLSPA
AVFDIVRNYTADYDKT
LPTNYTWYHNGKEMQG
RAVPELGLWLETVNDK
LFKYIIIGDTGVGKSC
RSHLGRYLAADKDGNV
PKCLYGGRCIFPNVCS
DMEIFLRRFANEYPNI
NFSRQAEEKLNYKMEL
ETECLPCGESEFLDTW
PFVIYAAKVFLRCINY
SHLFLHGNKLWSLGPG
TLRVWGGGIYEQDEFY
FPGDERRKLIRYVTAF
KTKVVCPPKKLECKFV
MPSSTGSYWFCDEGTC
TESSQSAKPVSGQDTS
RAAYSNFWCGMTSQGY
KAMVEYEIDLQKMPLG
CQHHTEGPRCEQCQPG
YTEPEVAESDAAPTED
PRAAKGFMLAMAAFCF
CDFGYYRPENDSKCVE
DIVSARPDEWLGRCIL
KNGGADNCVSSPSEGI
ALLVLGLVSCTFFLAV
PCDAATTGRRQDSPQP
SWSQCSKTCGTGISTR
LVRSARPVRLCQTCYP
APLLIALGLLLAAPAQ
TAALGGKKSKKKSSRA
QALQTASHLSQQADLR
MTKAADPRFRPRWKVI
TIVQAEIKDIKDEIAH
YYMYSGGGSALAGGAG
LPATEKPVLLSKDIEA
DYSMKAEANALHHKHD
LSSWWAKALFVFCGLL
PSPPCKGKLQDFLKWL
SCRTELDLRPQGLELF
FAGKGASDNPCSEVYH
YQIAKRPLSGGHVTRV
EEISTSPGVSEFVSDA
RRVLLLLLLGVLSAGL
EMAATMETSIFTTEYQ
ILLFLFLAVHEAWAGM
QKDLNLMAPGLTIQAV
DAKMEFDICYTSVLKR
VDHVIWPDGKRVVLLA
IHTNLKKKFSCCVLVF
TCFAGGMFALGADAAP
LPVSQASWACNLILGA
EDIAKRTCEEHQLCVV
HIYYQNSIDDRLLVER
AAAGRSPHLGPAPARR
WFVVGMIGAALFILIQ
AAAQYKFFIVACDPPQ
KLLLGIALLAYVASVW
VLGAVVTGAVVAAVMW
KCPLCELMFPPNYDQS
ESEEALQKRLDEVSRE
PVGKGLAAVLENKRTV
AAKADQAYEDIRVSKV
GIALMWRGGCIIRSVF
QCIAGGSPAPRLNWTK
CRFLPGGTLCRGKTSE
VGLSSLGAQVPDAKKA
RWADPQISESNFSPKF
PVAHSILWIWGRDSDA
LWLLCSHRPAPGRPPT
HMTHHPISDHEATLRC
VTHQDGMANISEDVAE
VEEWQHRAKEAQDDLV
WDDETDMAQLEACVRS
WPRLDRNNSKGYMKLE
CVYEVFIAQGYTLPLL
LWVLGLCCVLLTFGSV
AFAGLTADARIVINRA
LMCHCGKGAKGFTPIP
SFYGSTLFLCRRPTPQ
SFPSSSSSSSSSSSAA
QEILNVTQWFQVWLQV
AEPGAGPPQLPEALLL
YTECCCLYGEAWGMQC
GGVALNSFDDLSPDCL
MILASDGLWDAFSNEE
ELIRKRGAAAKGRLNA
AYQCEKHVLVILTDMS
AAPRARKYKCGLPQPC
LVPLLLLMCHCGKGAK
HSGNHGTHPVPSGKAL
RHTRDSEAQRLPDSFK
MDYLQGSGETPQTDVR
VLDKVFRASESQILSI
KELNALIGLAGDSRRK
ALMGGSHGGFISCHLI
LPGFSGDGQACQDVDE
TIQKEDTIVSQTQDFT
TDCNRHTQVCINGQCA
PHNDNVIASGSEDCTV
HGDWVHIFPEGKVNMS
ETDKEEPASKQQKTEN
AAGRSPHLGPAPARRP
ISHEDLQRQLAVLDKA
NGKENKTPSSDAQDKQ
KHISRNRSEMSSSSLA
GQDGPIPTLKGYFLNF
AMLCVWLYMFLYSCAG
WCVFPNGTEVPNTRSR
YLCIEEEKIIDHSHSD
PRLSLHRPALEDLLLG
LAEGRLLNLSCSTVPT
QYCFLLITCLLTALEA
ALVYVENAHVAGKTTG
LFALAFLTCVVFLVVY
FSPPYGPRSVYIKPCH
YSTEAEFEEPRVIDLW
GLGLDESGLAKQAASG
CWALGFYPAEITLTWQ
LKDIALGMQTEIEEQD
FNLGYSGKFFHTGTNA
LMGIALIMLMAGFIKI
KGVTAYRLSTGLMITS
IAAPDSRRWLWSVLAA
FLFRFIVFFYLWGLFT
LMQAPLLIALGLLLAA
TPHSRFEVLGWDYFTE
GSTCKLKSFAECAYGD
ECCTKEGLERKLCMAA
LPEDGCTEEDVRKLFQ
DCCKDCRFLPGGTLCR
YDLCSVCEGKGLHRGH
