# Supplementary material for: MHCII-peptide presentation: an assessment of the state-of-the-art prediction methods
Source: Front Immunol. 2024 Mar 12;15:1293706. doi: 10.3389/fimmu.2024.1293706 (PMC11027168; doi:10.3389/fimmu.2024.1293706)
Supplement: Supplementary file 1 [file DataSheet_1.zip › Supplementary Data S1/negative_peptides/16_HLA-DPA1_02_01_DPB1_09_01]

DQGFLGAIIALFTPTT
SEDALPPGPPRGLSPR
NTPFSYPLPKGPSDFN
RHQEHRTEIDARAGTF
KMQMLKLDKENALDRA
SLALLLDTADLLAARE
YVVNKAGGLIYQLDSY
SSTLGGGAGTMGLSAR
FQASDEIKQTFSINEV
ASASEPEYMEDVRRQH
APQLLIVLLGLSALLQ
EVENQILTRDAKGISQ
YKVNPDTGYINYDQLE
TWTDEGSVSERMLRSQ
RLEKAKNAVVKIPEET
FPNGTEVPNTRSRGHH
NLKKKFSCCVLVFLLF
QQTLYDTAYLTLYNIS
PQRSLLLLQLLLLVAA
PCPRACKELVPSALTI
KPTTRPTPKPTPIPTP
VAELVSSLLGLWLLLC
PIPGTIEMLHPWNNEG
LKLKNFKEEIRAHRDL
TRVGLALSLFCLLLCI
YLKVDAQFGGIDQRKI
TAAAASHPTHYDALIL
GLFVFSLTAFNNLENL
EALKDAQEKLELAEKK
EISESVSLGMGTILES
KPLGLNDTIVSAGEYT
IWSHQMYYMFGFLFLV
CINISHHYCNISDHVG
GNSSVGKTSFLFRYAD
LKPSWFDFGFAILGFA
TRYKCSVCPDYDLCSV
LKNSAKVMVTNVTSLL
ADASAPATCAEMRCEF
CGCLPNPGTFEECHRK
LLLLVPLLLLMCHCGK
EALPGDNVGFNVKNVS
QIIGTYAQTEMGHGTH
PPVSTISCSYESASRS
LLLLGLLLVLLPGAQG
LVLGLVSCTFFLAVNG
GRRFDNFSSLSIQWES
YSNYLQSIEDIKLKLT
FPPNYDQSKFEEHVES
GACLFTCYDLLRPDVV
WFKILLFYVIFYGCLA
IKYGYQPRRNFWPARL
VSSLQPIRHDLQPDPG
VAGAAKLVVAVAVFLL
LEGHAAFSSRHFREPG
RWSTTAGFLKQNTAGS
GSSDEELSGDQEASGG
CAGCLSENPRNGEDQI
ETLFLPENQFSWHIAC
IYPEEMIQTGISAIDG
SGQLGLRMESKTEKWM
ESCDSALRAYVKDHYS
PKPATPSTDSTTTTTR
MSTKKNVFIIGATNRP
GNYLETLPPELEGCQS
EDMIPTVGFNMRKITK
YDGDVQSDSVAQGYGS
THNGESVSYLFSHVPL
PNGNEDTTADFFLTTM
ELHRAMNLHVGNLRLL
LKAVVLTLALVAVAGA
ESSDQVREHTSHLEAE
NVTLYYEALCGGCRAF
GMTPSKGVLFYGPPGC
HPNLTSMTFRGSVTIS
GTEVHTDTNKIEEFLE
KQHVKETKLKLEDRSV
ISLEIMTLQPRCEDVE
VIVLGTGLTECILSGI
SAFTDMFKILTYSCCS
FVTRVTTPAQRGKVPP
LDLSDLEAEKLVMFQR
PSHQLDHSKLLGYLKH
IQGQNKEMLAAACQMF
PLMMSEEGFENEESDY
VFIGANPLAVDLLEKM
PAPGRPPSVSALDGDP
QGYLQEAYLWTKQVLT
MEARLAERKFMNPFNM
SPSTPPTPSPSCCHPR
LESFLYGLHALFKGDF
VKADLGKIVLTNPVCT
IKNIYKRMTGSEFDFE
MLAFGSLIASMWILFG
KPHCVCQDPVTCPPTK
DLIESASLVASGKAEL
GVRPFGVSLLICGWNE
MDAYMKGAPEAIAGLC
MVLMAPRTLLLLLSGA
QSEAGSHTLQGMNGCD
AGRGRGQWLQVLGGGF
HQNLTSYSQLLQVVMA
PPSHKTVVNGKECINF
TAPVLDIAWCPHNDNV
GKTGSGKSATANTILG
AGAIGQKLPPFSYAYT
WCPHNDNVIASGSEDC
FSLKAPGAASGTSTTT
AAEDRLASTGSGQSFL
LKGVLKVGQEIEVRPG
LPPFSYAYTELEAIMY
RASIRIQWTKLKTHPI
AFAKRQQQLTAMKVLQ
FFGGGGRMQRERRGKN
EILERTGVSVEIPPSD
DPQFKWYNSIGKLLKE
GGARGHALYVEPHGHG
GYLQEEKQKCYNDLLA
ICKLPGRVMGIRVLRL
GFMIGYLGYCKGVEPK
RDALEQEVIELRRKHE
GHTAPVLDIAWCPHND
PLCFNCPICDKIFPAT
NGTEVPNTRSRGHHNC
NIYKRTCSVWALLRAG
CTLSNPLFNTTSSIIL
NTIVVSLQSKLASMSN
EEARKAHQLWLSVEAL
RGQNAPAASGARKRHG
PLSCLTEKEDSPSEST
LLLLLLAVAVRESWQT
DDPEKKKLQNQLQGAI
EDIAKRTCEEHQLCVV
CSKNPCHNGGLCEEIS
RFLLAVDVSASMNQRV
SLQYIERDGTESYLTV
MCEARHKIQAKYLDQM
WLLGAVLLMDASARPA
QIVLLGLVTAALWAGL
GQSLKFGKGGQAHRCC
THTWRSQNDTVTPDVW
CTGSWAQSVLTQPPSV
MDASARPANHSSTRER
MAAPSGGWNGVGASLW
NTVTLRVIFTSGDMGV
IGVFTRIDDPETKRQN
VPVLGFFIIAVLMSAQ
ISDHEATLRCWALGFY
IVASGTVIGVVIYTGK
ETAEGVALTVTGVAQV
LDTDHSCQVIVMGATN
MTSDRRQWCAIAVLVG
TGLPWSLYNTFVIEEK
QRAARADSHSLACWGK
VSVCGLYTYGKPVPGH
MFPFYSCWRTGLLLLL
GCGKKCNGHGVCNNNQ
KTFFCPNDTYNDMATL
LKKKFSCCVLVFLLFA
SMGMLEARIRILTNNS
ALPSYEEAVYGSSGHC
WYSLSYIPYARDAVIK
SRLRLSQAQGNLSVLE
VFPNGTEVPNTRSRGH
GYLGYCKGVEPKTECE
EQLKIWMGKMQKKAVA
DLQLQAAVEVAGDLEV
TPCMSPLPHDSPLIEK
MGIIIVGGVIWKTIGW
CLALLCLGGADKRLRD
GMLEARIRILTNNSQT
GPLIGLAPCCLWLLGA
QTNVSVAIFMLDTVTL
TVGPGERRIGPGEPLE
FKQKQSVNKGKQGKEQ
TDGKGVVGGVMIVTPN
LFSQVDEKRKKRDIPD
GAFGFQLKEVPAGKHI
TKPQPPARPPPPVLPA
TLFTAKFPLYMVFHII
VVYPFDWQYINPVAHM
LTPVPASENPFREKKF
IYEYSGNMTCTWNAGK
STATSGFAGAIGQKLP
QLERLMQEQLPDLHSH
TEMAASSQGNFEGNFE
MNPNTNDLFNAVGDGI
MLSVRVAAAVVRALPR
GKGGCKIKEIRESTGA
MIVLFLLLVLVVIVVC
PPSPLSGEFLDTKDRQ
ASGILLLLWLIAPSRA
DGSTCSFFIYLSEVEN
KGKMRNRRRIQRRGPC
CKGVEPKTECERLAGT
LHALFYLFWLLVGGLS
FVKKPDDGKMKGLAFI
TIPSRDNNKCYAKIIC
SLTRTHVDFEHPHHLV
VNVSMVEVTDFPFNTS
GAVGLCFYLGTTFAAA
LVVALLVIFQVCLCQD
APRTVLLLLSGALALT
KPKEPITDVSVIIKSL
YFFLSAFVDTAQRKEP
FLKFDGEPCDLSLNIT
VKYEAAGTLVTLSSAP
DVNTPDLMAPVSAKKE
SFVGLKAIKNKIANIS
GFMIGYLGYCKGVEPK
IGFLTRTVLENSTSYE
AKKQLLCGAAIGTHED
NASWWVMSNKTRDELE
TPPASEGSAESMGPDS
TLMCDESGSRWTLHLS
QALTEVYAKANSFTVS
NLKKKFSCCVLVFLLF
CILVVAANDGPMPQTR
PAVGTVGMDMDEDDDF
GQAMLAKASISTENFR
YGLHQDFPSVVLVGLG
SPEDCDFKKDGLVKRC
VFRAHGHCLHEIFLLR
NLFFFVLGSLIFCFGI
ILGKCFDSPWTTRALS
GVSHPLSISIFHYGTS
IQDSRTLPFKTHPSQA
ERCPKAVEPLWVEGAG
SPNPEDGIVRAHMEDS
GFDLAHAVGNVELYLH
VLKEAYSHNLWDGARK
DRVTLEVGKVIQQGRQ
KQDNGYKVYWDNGAQI
TSFWAYKIYYVYGFMM
CVFPNGTEVPNTRSRG
LDPEAPWPPAPRARAC
LSFFLTPPCARWAQLS
GIQPVEDKGACRLPLC
RLDWSTLVPLRLRHRQ
GDQYALKMRFVDHVFD
YAQRKWYTMLANEKAP
PGSGGWEEAPRAAAAL
ALQFGYCLLVGTFPFN
DLLLARFGLIQSMKEL
QNKEMLAAACQMFLGK
NLTLHQSAQLSVLLTV
QGKSTMDSFTLIMQTY
SGLAQPEHGPNTDLLG
GGDTATCCAKWNTEDK
TLTDGKTYDAFVSYLK
TFVSIFSLYSVHLLLK
EAVVEYVFSGSRLKLY
LLVYSQEETESLNASI
LRPKALTQVLSQANTG
RKVNLGVGAYRTDDCH
VGHHDNPVFEMEFLPA
HAMTFTAVSEKDDQDG
HFPDMEIFLRRFANEY
TITIFITLFLLSVCYS
KMVLQLSKEPSARLLK
WALVAVLLADLLALSD
QFCGPHIDVISMGMLT
ATGTDQVVGLGLVAVS
SLHRPALEDLLLGSEA
ENFTFFIHNPKRQDLE
DKIDGYECACEPGYTG
TALPEGLGPYCAETHR
MNKSATSSSPGSPLHS
LTLALVAVAGARAEVS
GVKFFCTTSIPKCYRA
KKFSCCVLVFLLFAVI
NHILGILGSPSQEDLN
PNGTEVPNTRSRGHHN
LIDIFQKYSDVIAGQF
YQRCMMAQYNRHDSPE
FEKVCSNDNKTFDSSC
DVLSDYDASYNTQDHL
IIGGGDTATCCAKWNT
CYLHTNVALVAPLLRL
AGGPPARRGGAGAGGG
MRFVDHVFDEQVIDSL
VKIQGQNKEMLAAACQ
ELVHDHLKDLWNDGRI
PKTECERLAGTESPVR
NKAWVESREKQAKGDT
SMTIEDEYSGPKLEDG
LQNITRGSIVVEWTNN
DKDEKKKGEDEDKGPP
HFLDGRDINGRMRAIL
KDNTTVTRLLNINPNK
LFVFCGLLTCCYCCCC
SMQGLCKFGFYEVFKV
LLLLQLLLLVAAPGST
SDLFSPKDAVAITKQF
CVFPNGTEVPNTRSRG
FFLIGFMIGYLGYCKG
ACINISHHYCNISDHV
DRCGHQENVEDQNEQC
MLEDFSHELESTQSRL
EEGLAEETLKAARHLD
FTGPECQFPASSPCLG
SLGRPRGHLGSLSLSP
NLLQAAGNVGQASGEL
TSSLRQRPEPQVTGTV
STSLRALDFSGNALGH
ITIFITLFLLSVCYSA
VPSALTIFLLVHVQPG
CERLAGTESPVREEPG
PPCLPPRDSLNQSLSQ
TVTFFKVKWIFSSVVD
LLLLMCHCGKGAKGFT
GDCGPQDDDTESCLCP
TSSVCIVAEIIKKVER
RASNDPDRNHLTRAPR
ILSVMLIFAFFQELVI
MRFVVALVLLNVAAAG
FHRFDKFNSKYNPVGA
CMAFAGLTADARIVIN
SAGTDTNPIFLFNKEM
MKTSSAETPTIPLGSA
VILCIVTVCVTIVCTY
RSSLFQTDLKLKGSGL
FPNGTEVPNTRSRGHH
PRWSALDGVVYYNSIV
VLSPDMPRTTNESLLT
NGTEVPNTRSRGHHNC
LSWRSTGGILDVYIFL
RRGGDGQINEQVEKLR
FLDGYVPTENLRFRDA
MASPGCLWLLAVALLP
ISLLFLFSSAYSRGVF
AANTDMATSEALKISR
LSVMLIFAFFQELVIA
GLARIADPEHDHTGFL
EGGKRKKQKQREESKK
EETVTSSPGTPASPCS
GTEVPNTRSRGHHNCS
LSLDSTQNNQKKVLAK
GPTGPPTAGPSTATTV
ARSPGRAYALLLLLIC
MPPESQRKILMTLTVK
RPCVLTNCRDDMTCVK
PFLPVLPILSIFVNVY
VVCVSVTVFVWSCCHQ
GPCGWILVAFSFLFTV
TDSSCLESHSSLSDSE
ITKGFSEDRLLIAGTN
EKRKPTVTPTVNRENK
SVDRWGKCCLPWALGC
LKPLGLNDTIVSAGEY
GHAPGAVPNLAGLQQA
PRAFCLADSDEESSSA
EALKYSMKTSSAETPT
AQYNRHDSPEDVKRRA
PAAGLFLLLLLGTWAP
DICDHTLEQQQMQPLC
EALPGDNVGFNVKNVS
LLACVHNYQPCVQRAE
DVELDCVQLDLQDLSK
KVEQTAFSFLRDHLRC
IACLCCDARRQVRMQA
LLVRPSRLSSSGTPML
KVYSANGFTTQTVGAS
GSVPPAMQWLCHPVGH
ERLFLPRVCGTTLHLL
AAINGSCLGGGLEVAI
NELIKVLSPKYLGSWA
SEYESPFMGGARGHAL
QLKNSAKVMVTNVTSL
CEDGPVFYPPPKKTKH
GFTLPFYKRMLNKRPT
EWEAPQIANPRCESAP
GLAINLITYDDRFNLK
KQPLPSAPENNPEEEL
GNVGQASGELLQQIGE
DVSLARELLQLADALG
DAFLSQRKCEPKGPLI
MRFVVALVLLNVAAAG
GQTIPVFAFLGAMVVL
FLCKGSSYMISVNMHC
DKKEVTIVVLGNKCDL
CLGSFILVIFYFQSML
LAERKFMNPFNMPNLY
TTASKISALEGLLKPQ
TRYKCSVCPDYDLCSV
TPDFTSLDVLTFAGSG
DSKVSLGIAGILIVLS
VLLMDASARPANHSST
EGIGGLCRGDLSLSLA
ICAVPAESHIYREGCA
DYVERGQEHVKTALEN
VYIKNFGEDMDDERLK
PGTFEECHRKCKELFP
FCPDCSHAPLWLMYLA
MTTLEKVINETWAWKN
PVLRNFTFAVSWRTEK
NEDIAKRTCEEHQLCV
GFEVLGAAELEAVREA
FQGEDRKFAPQIRVNL
SEEWMHVLEDIAKFFK
TTRKLEDHCFYHGTVR
MYPQNPDHVLDQDGEF
HKFNEFIQNELQEASQ
NLTAAAAETYANISWE
FCFGPGNVVSQSSLTP
QTVCLDDTTVKFEIWD
IPDATPLLDASSLEYL
TFYVYFSLLLIQLVLS
SAEDFEKLTLNKGGNC
KCVFLKNTEVSSMECE
ASDCASFFSPGIWMGL
VQKGECHVNFVRKEQC
LFYSADAVCFDVDSTV
PALTVHVTQPKDGGFC
YTDVMCNPFYNPGDRI
HVPPSSAVSGVKEWFG
SLPSKKDQEEGVMEKL
QRFEVNGIPEERKLTE
FGPNQRPAPCYDPCEA
LGVGASIKDPKDLKFI
SVFASEFEEDVGLLNK
MKELLTENHQLKEAMK
APQLLIVLLGLSALLQ
IHLNVGGKRFSTSRQT
SIASVISGINEKLFFS
SHHYCNISDHVGDPSN
SSPRWTRLPTRWRPSK
EEYDVIVLGTGLTECI
YCKVVLATSLIWVLLD
KRHTRDSEAQRLPDSF
PAGEPEPEWDNENDIV
IAILFAVLLVVLILFL
NKPLDISSDPLNQSHP
ICFLMAVNVIGQRMNF
VVRTWRLNERHYGGLT
WLFPGLWLLVLSGPGG
ILFAVLLVVLILFLVL
EKEKDSVPTAVTIPVA
EAVSFQHFIKTRSLIS
VGSYSVCKRCIHKATN
RRTQTVCNFTDGALVQ
PPPPPPCPPPPPVSTI
AGASRQENGASVILRD
KHPAVKEKGSTLDLSD
ELHLTANQLESIRSGM
YVWQVTDMNRLHRFLC
DKVSIVTPEDILRLSG
ECERLAGTESPVREEP
DCFALSLLAVALGLGV
PERLFLPRVCGTTLHL
ITLCLILIITSSTKTI
