# Supplementary material for: MHCII-peptide presentation: an assessment of the state-of-the-art prediction methods
Source: Front Immunol. 2024 Mar 12;15:1293706. doi: 10.3389/fimmu.2024.1293706 (PMC11027168; doi:10.3389/fimmu.2024.1293706)
Supplement: Supplementary file 1 [file DataSheet_1.zip › Supplementary Data S1/negative_peptides/16_HLA-DPA1_02_01_DPB1_10_01]

TPTDDSNPWWAAFSRV
ALQKAAEKGTHSGEFI
VQETVRVRKVDVSSVP
STTPYIDYTGAAYAQY
GKGKMRNRRRIQRRGP
DLSVTEAVVAGIAKAC
KFAVYLPPKAETGKCP
RLCIRKFFPKRKCFVF
TDSTGTHSLYTTYQDH
TVPMPMPMPMPSANTP
PQRVAEAGGGQLGSTA
VSDLEKAAAQRKAKLD
YLLPRCTFTKEGCHKK
KLKYKAISEELDHALN
VGYSMVGCQRAMMANR
RHLLATQQKAANRWKE
VKVKNLIESMQINGSV
IFMLAFFMAFIFNWLG
EDHGCRKGWTWHSPSC
QWQMSLGTSEDHQHFT
VRPFGVSLLICGWNEG
APQLLIVLLGLSALLQ
DLSPDCLGHAGLVYEY
TAPYKNVNVQNFHISW
LRVFMNCQSKLSDMPL
NLKKKFSCCVLVFLLF
TDPSDDQPDLPELLHL
MKRVNHKVPHVALQAL
AAAKGVLSEKLRSFSM
RTELDLRPQGLELFEN
ILGKCFDSPWTTRALS
RVGLRVDTTYGVLLLL
FKKETEGDVTSVKDAK
VQLIIDTPTSPVTSGL
ELSEIPFGAFATCKVL
RFDVHDVTLHADAIHR
LVHVQPGYITRPSLRS
GDGSIVYLDGDRTNSR
VYIIQSGCGEINDNLM
LLLMCHCGKGAKGFTP
EMNGRVSQITQPGTSG
GLFVFSLTAFNNLENL
HMTHHPISDHEATLRC
KLWCSTTADYDRDHEW
KNLGTALAELRTAAQK
SLLQFQFKYGVPTPTN
RKLAQLKSQGKGAGGE
DQNFDYMFKLLLIGNS
ISGVPVLGFFIIAVLM
WAAMLGEDITDDDNLE
IIGGGDTATCCAKWNT
GLQACLLGLFALILSG
QGDCVISKVLTFDLTK
ICDGCNGPVVGTRYKC
KSNTSPEELGPLANQL
ARARRAQTAAMALLAG
PEVAEAGIGCPFAGVG
TTESTGELLDPCGYIS
NGQAACECLQACSSLY
TAKDCLLVYSQEETES
KARLKSKDVKLAEAHQ
GMCDFMNLSLADCLLV
ELHALTAGLKAFTSWT
MSGGRAPAVLLGGVAS
LIFLTLSGIQGVPLSR
FMIGYLGYCKGVEPKT
TRLPALTVHVTQPKDG
VIEELLDGEEVSCLCF
YKTKEIARTEEHQETQ
KDNPFSLGESFGSRWD
VILFACEVAAGIWGFV
NHHLHLFKKWKPIMKG
TIPHPNIEQTIHQVSL
QLKDCSNLQDQADILY
PDQGQQFAQMLVQDEE
VVAVAVFLLTFYVISQ
QSSSSSHDDVGFVTAD
QGSKSLDNIWISKSLK
IVGVRYQCSLCPSYNI
SKTEKWMERIHLNVSE
KVRGSEIPKHMLADVF
KKGKKDRDMDELKKEV
SKGVLFYGPPGCGKTL
ACSGQGGKSGAVQKCS
FAACSNFWLHYPSTSS
SVLLSLAGDVLVSMYR
PPTKPQPPARPPPPVL
IQSGCGEINDNLMELL
PNGNEDTTADFFLTTM
GVCGFRISNPPILLVC
AKLPATEKPVLLSKDI
VLTLALVAVAGARAEV
PEAPWPPAPRARACRV
NVTLYYEALCGGCRAF
NGNEDTTADFFLTTMP
KWWNDLWLNEGFATFM
FVKAGSDGAKIGNCPF
LSIKNLKRKHKRKKNK
KLPDNEVHWDSIIIQA
KRMAGTAFDFENMKRK
DCLVRSKGAVAIADAI
FVRRCPKEVYPHVSTI
EAPAAGLFLLLLLGTW
ACRDTEKVVWLFNTSI
LYLHTSERMPRRAHSN
LALYLLGMLAFPLLAA
GHAMATGLVLIGTGSS
KVCPMCSEQFPPDYDQ
PLCFNCPICDKIFPAT
NVKYMQLKVESFTIHN
AEAGIGCPFAGVGCSF
VSKTALLGLTKTLAIE
PRPRSQNNIYSACPRR
ILGKKDVMWIGFLTRT
KEKGSTLDLSDLEAEK
PPLPNQQFGVSLQHLQ
LLLEKKSAAYSQVLLR
ELLMVALTVRTWHWLM
QFLIYQILRGLKYIHS
LLYRTDFFPGLGWLLL
EALPGDNVGFNVKNVS
SQPNLTVSWDPRISSE
SCFSDRSPLFSETIHD
DTIVSGTLPQRMASCL
IPGSPPESMGRGRDWN
PIPDIHWGIRVLQPPP
DLGTKLQDPRIMTTLS
GWCHSLQRCTFQGDCV
GGCFTYTMSRINLRIR
KQYVMLHDMVATHSTV
TLQRTDAPKTHMTHHA
HVQHEGLPQPLILRWE
ARACRVLPWALVAGLL
EEVEALIVKSPQKEWN
MRRCNSGSGPPPSLLL
KKIFQEALVQITLPTV
ESLSPAFHLQLEESTG
VCGHTAPVLDIAWCPH
DDIYKDTEERLKQREE
FAGAIGQKLPPFSYAY
HALYVEPHGHGPSLSV
CLRLPGGSCMAVLTVT
ESVSYTIRGPTQHELQ
RGVTEHYGINIDDIDL
GTRYKCSVCPDYDLCS
PTVCGHTAPVLDIAWC
SGFNIGSAGNSAQPTA
AVLLMDASARPANHSS
KGGVAGGSILKGVLKV
EPHGHGPSLSVQGLSR
SVSLAVAAIPEGLPIV
GYQRCMMAQYNRHDSP
RGATRPNGPNTGNKIC
SCGWTVISHEGSDIEM
MLNGGQRIDYVLQEKP
GAGGGFGSPMDIFDMF
LEQMVSEDVPLDHRVH
CHQRSKSDPSRLVRSP
LVECPKCNIQYPATEH
TKIKTADRQYMEGFND
AEWGDRSQLTTIVLAA
ESPVREEPGEDFPAAR
VCGHTAPVLDIAWCPH
RDEPPADGALKRAEEL
IKKCPICKADDICDHT
GTEVPNTRSRGHHNCS
RAGNKNFHNFLYTPSS
QSKFEEHVESHWKVCP
KMEESKAKFENLCKLM
RDEYAFLQKKYPSLAN
SMSNDFKSVLEVRTEN
FEEHVESHWKVCPMCS
GTVLLVFSISLWIIAA
TRERLLLASFKNEGAE
KHSGEVPAVEETVTSS
MEMQSRHGARTSDSDQ
EGQEPFLQWLMLLSNE
GLLLLLLAVAVRESWQ
ESIRAKCVQYLDRAEK
SSTSPNLQKAIDLASK
AVFSTALGIMCGAIGY
VLEGIRICRQGFPNRV
LVLGLVSCTFFLAVNG
AILFAVLLVVLILFLV
MDGVLRKLAKVSHMTS
SYYLGLLRSKISELTT
FISLLWIIELNTNTGI
PRTGSSKIFPGNWDNH
NMLGLGDMNADQLASK
GQRSERKKWIHCFEGV
YLRTPRTLVEQKQNPT
EVAIRNRTDLRFGLYY
QIKQVVPEFVNASADA
LAPCCLWLLGAVLLMD
TYFINCGDSRGLLCRN
GGWNGVGASLWAALLL
DHIIVKEGNSALINCS
FKLNNKSEKDKKEKKP
FLVFIILVITCSEATI
FGENKMGQLGLGNQTD
MSHELGHVLGMPDVPF
SEFVHVVAISFTALIL
VRELRDLYRQMDLQTP
TRRVNMVDRKSASCGM
KTGTRFERLLMRIGHQ
VNLFVSRDLGGSSAAT
DRHVDLLEVAQETDGF
RCPSNHQMVGSGLLTC
LRCWALSFYPAEITLT
RVHHAASGRVLEVYTT
GGGDTATCCAKWNTED
PKTECERLAGTESPVR
WGPLIGLAPCCLWLLG
ESNCFAFTESSHGSEE
FWQDLGNLVADGCDFV
CRRGTQIVLLGLVTAA
VMSTYLVAFVVGEYDF
RKCNMRDAKCGKIQCQ
DRSSLLDDTTVTLSLC
KAQAAPEKEAAAVAPP
VGCYVAGIIPLAVNFS
QEKEKYLNVSRWFCHI
TGEENGVEAEEWGKFL
FFVLYFLLACWTYGIS
FLPVLLAALLGVERAS
LLNKEILRLQEENEKL
QAVLQQYQHLPSFRAI
PRAPRGAPAAAAAAAP
GYCKGVEPKTECERLA
KKKFSCCVLVFLLFAV
PVLEVLPGGGWDNLRN
GKKMVHVQDFTAFWDK
GMLEARIRILTNNSQT
TLAEKFRPDMRMLSSP
SKMLSGVGGFVLGLLF
PTCLEPPVLSIHPGAI
FLVGSGGFGGKRTSDK
VFPNGTEVPNTRSRGH
IHTNLKKKFSCCVLVF
TPGFPSFNHTQFPPSR
VTVMEKCSDGWWRGSY
SMLHPVMRRNPFGVDI
LVLRKRRDSLSLSTQR
MPHHVEPLERLEKLLT
YQELLTQEGQASFQGL
EGQLGCKPEVTIECTG
VLEILDTAGTEQFASM
SVINAMLWDKVLPSGI
GEDNHWICKPWNLARS
HNIIVNQLVFPDPEKP
SARPANHSSTRERVAN
KIPQTNVSVAIFMLDT
CKILGSGISSSSVLHG
ILVAFSFLFTVITFPI
PPGPRGRQAPTSPPRM
TSNAYPNTPYISSASS
VGTYNTLLSRTDSCSS
IITTTRSHSNKLVTDC
QGPPYPTYPGYPGYCQ
NFARFCAHENCSADLQ
EGIVRLLDPQTNTEIA
ASENPFREKKFFCAIL
LPRPPMLLALLLATLL
EMTDYFSRRLEPLGII
PVRFLLETVVRVYPAN
MTGLALLYSGVFVAFW
VRALPRRAGLVSRNAL
STSPSPGTAIFPRPEH
CAPHTVCPVGWGVRKK
VTISGTPDAIIQCVKQ
PLASGILLLLWLIAPS
KHAHLTDTEIMTLVDE
GKMRNRRRIQRRGPCI
VSIDAHAEECFFERVT
IPERPGWSGTPSPQGA
GYLGYCKGVEPKTECE
GYWLGVSSFIYFLAYL
GPATVSVAVLGDFGSS
KKFSCCVLVFLLFAVI
TVDKDHLVVADVSDDD
NAEISVFEVNIRFVGG
CPPNLHKQDGYACNQN
HMTHHPISDHEATLRC
QGNFDLNSKSKLQENF
PLLLLMCHCGKGAKGF
FTCPKCGTEVHSLQPL
KVEEAKSSLAMNRSRG
QIGPLRSLPPNVNSSV
RAVSTCAHLFWSGRNT
SMLIASNETWKKVECE
VIGSGATAVVQAAYCA
LAEFERRAEKNLLIMC
ESPVREEPGEDFPAAR
FWQDLGNLVADGCDFV
ILGKKDVMWIGFLTRT
EKLRKEEQEQKAKKKQ
PEQRQQHEGAQGALDS
FPFYSCWRTGLLLLLL
VRFDVHDVTLHADAIH
AWAALPLSRSLPPCSN
ASEGSAESMGPDSRPD
HKTYKKHRSSHAHTNN
CLFCCPPCPGKIASKL
LQLAMAYSLSEMEAAG
GIANAQMDFQVEVTTE
YKQIGIDPPRGVLMYG
KGTGDWWLARSLVTGR
RITFKTKIYHPNIDEK
IVSAACGRNHTLALTE
EEEEEEREKEEVEKQE
CLSVTCKSGDFSCGGR
NGTEVPNTRSRGHHNC
VDPCGDAQAAAEGAVL
REGAKFPIKWTAPEAI
GMGVALRMYPLKPTWW
DTTGIQEDADRRVSQN
QDPDAKVACETVAKTG
ARRQGHVNLPPLEFKP
ERILFIWAIRHPASGY
IEESMRMIKPREGEET
APMYGGFPVKLRTYLG
IQQLFTSPESSVTAAP
IILILVIGVAIISLII
GSYGVPLWIIILAILF
TLEVGKVIQQGRQSKG
HEAADQKRFSALLSDC
KMPHGVVTANSWLPFG
APAPWPRHLLRCVLLL
VFPNGTEVPNTRSRGH
IHSKMNTLANRFPAVN
APWPPAPRARACRVLP
RNLSFFLTPPCARWAQ
YALKMRFVDHVFDEQV
VADVDMSRDSCIGVDD
LQEENRLLKQKVTHVE
EVAEAGIGCPFAGVGC
DIKVKFSDPGQPMSFV
NLTLHQSAQLSVLLTV
IKSQGKSTMDSFTLIM
VLQDNLDKLQALANAL
NPNTNDLFNAVGDGIV
TVLPGLDCTFSKGYQG
YSVHLLLKTANEGGSL
QDGAFTKWRVENSWGE
VQSTLLLNNEGSLLAY
FPFFDSAYQGFASGNL
KVLWPQLCEALNMKFK
YCDLLLARFGLIQSMK
MAATGTAAAAATGRLL
AMLCILTVPAAMTSHD
KTDEQEVINFLLTTEI
CWALVAVLLADLLALS
RDAALSSHRHPGCAQR
TAICSDKTGTLTMNRM
FLKAVVLTLALVAVAG
STDGGSLATGGRDRSL
YTIFRFFEQRNQRLRG
DVKRLESTTRSPVFSH
SVFFQSLAVVEQEMKK
AMELDDLPKERLKELI
FPNGTEVPNTRSRGHH
KPSDLGTKLQDPRIMT
CSIAVCQRIQCDIPFF
FCLQELRRQFPGSHRV
GDQYALKMRFVDHVFD
GITVCDSGRGSLVFGD
SSMQQILPIVWNTLTE
HIDDKIALLLDLLQNP
ACPLLANVTAASTPTQ
QFQFTAWPDHGVPEYP
KKIYEDGDDDMKRTIN
MAGTFFIAFFLRKFKN
GGFTAPVGGPDGTVPM
PSETNPYIFNGDFVDR
MLMLSATQVYTILTVQ
IQEPPSRIVPTPTSPA
ELQGKYQKLAQEYSKL
EISCALAVSQEADKCP
KLTKLTEKQAQYLGMS
FILSLILEYTWLEAVI
ALTVTLMVLSSPLALA
CVFPNGTEVPNTRSRG
LKLTLDTIFVPNTGKK
VTRWVPDHMASHCYNC
AILFAVLLVVLILFLV
GGYRCHCQAGYSGRNC
GKHFNSKLGLSDMNLY
RFCESCMAALLSSSSP
PEELGPLANQLTSDYG
SSLRQRPEPQVTGTVG
VIVFFLIGFMIGYLGY
LIGFMIGYLGYCKGVE
RKRKRMTDPTRRFFKV
EQRQKPATETSMNTAS
ERSREKIQKHVSSTSS
TPGFPSFNHTQFPPSR
RFVVALVLLNVAAAGA
EEAAHDLALACKLDYD
LPGGSCMAVLTVTLMV
ISGRSSPHSTYYMGQS
NGTEVPNTRSRGHHNC
WFFSAAYYFGNWAFLG
QIELGKCKAEHDQLLL
LAVQWGAIGDVGILVE
FDIEIGVSDPEKVGDG
EQELGFAIQTCFISPY
MGVRHPPCSHRLLAVC
PFSVREGINIFLDGYV
ECTQNKDLANQVSVCL
DDFCKQNSKASSDCCM
GGAGGQSAAAAARRYS
PPPVSTISCSYESASR
IPGGHRCGCASHYTLD
MPMDCINIRTGQECRD
LGKKDVMWIGFLTRTV
QEAQRWAVLVRGATVE
GILSVMLIFAFFQELV
LLFISLLWIIELNTNT
ICSLTAYIVEGVGSEV
VATRWYRAPEIMLNSK
SGEVELSPCTTTRNTV
GTEVPNTRSRGHHNCS
SNHIPHGKEQIKRGGD
SNGNKEGASGRPGSPK
IKMNESDIWFEEKLQE
HHILHHHHHQNHHPHS
TNGKFLIRARDNNGSY
EALPGDNVGFNVKNVS
DTPSSEDFRPNCSTLN
VVCVSVTVFVWSCCHQ
LLFLVLSLVFICFYIK
SGHCWGLRSTLASFAC
WSASFTVTKGKSSTQE
WGKCCLPWALGCRKKT
TQQEIIENLKPLLPAG
VYQLMRKCWEFQPSNR
PSDLGTKLQDPRIMTT
ICDHTLEQQQMQPLCF
PVLGFFIIAVLMSAQE
FFSWHTPLACEQATEC
LPGDNVGFNVKNVSVK
NPVHHDVAVLLTRKDI
CTGTSSDVGSYNRVSW
MKSVLVVALLVIFQVC
SQLLLLACVHNYQPCV
RVENDPHFIIYLPKSQ
SIFLGTSTLLVWVGVI
PPNAKLTFEVELVDID
MRFVVALVLLNVAAAG
AATGRLLLLLLVGLTA
LSMLPQSILSDSQICL
KPWWDVFMDYLAVVML
VTVAWKADGSPVKVGV
FLAYSQGAFEKIFSLW
VFFLIGFMIGYLGYCK
AIGILSRFSAFRILRS
RSEAKRSSMIETGQGA
RFVVALVLLNVAAAGA
FMGGARGHALYVEPHG
ASAVSGIIADLDTTIM
TQCALSTSQLVACTKV
TVDLGNVPNGSALTDG
IFKVEAACVRDYHTFV
NVTMHLRSPITRAAYL
PCARWAQLSEVLSWQF
PMPSFRACFKSIFRIH
LRDAHLSTPSQCTKRY
LKHNPSQRPMLREVLE
GPQPLLVQSCKAVAEQ
LSQVADILFQTAQNAG
PMYMGTEKEEQGKVYV
VAQTLQADVLWQMGYT
DIRETHSHVPYTSVFL
LLFGCNMPSSTGSYWF
TPIYIQYFVKFFIIGV
HPVMRRNPFGVDICCR
DQDATMSILDISMMTG
GVLFCFNKRDLIKKHI
ELLPPPSPSLGSFDPL
IGLMCGRITKRVTREL
VTRVTTPAQRGKVPPV
GCNGPVVGTRYKCSVC
SYIGFIESYRDPFGSR
FTCSGKQESMNSNVSV
ARPANHSSTRERVANR
DFNLIRVVACNLYPFV
RVEAMKQYQEEIQELN
ALPGDNVGFNVKNVSV
GDDSSDEEDKERVALV
IGFLTRTVLENSTSYE
PGAAPKQGAGHRSAYV
AAADIAVGVLAIPFAI
QEEEESPAEGSKDEPG
PVGSIGECSVISTIQL
NEDIAKRTCEEHQLCV
HFPGPVTRAEVEARLG
EGFSSPCTFAAAVSGA
DLSYLIYVFPDRPKDE
DVMWIGFLTRTVLENS
IINWLQEALSSASLAH
NGSRSFFGLKGLMPGT
IGAAFLTQTVCLDDTT
EVYQLMRKCWEFQPSN
LSALWDPTISWRTGRY
PEVRIPENNPVKLSCA
AGAGLEPAAARSGGPR
QEDLLSPCECTGTLGT
SISIALIGGSRVVILD
SIQAGIYATRSGGNLV
AVMNVVFITILIIALI
KLRKSSRGFGFTVVGG
EQCSFSWDWGPSFPTQ
VPFKAALTERLALIQP
LPALTVHVTQPKDGGF
EFGMAIGPENSGKVVL
RSMFRKLHNSYTDVMC
THFENENQKLQQKLKV
LYISLADMFPEMNEVC
LVLILAVVGFGALMTQ
RAGKGKMRNRRRIQRR
ETLVIPSTGIKLPSSV
LVLQISKESPQEIARK
TPVALPTPALSPSLMA
EVDPGSAELQKVLQGD
DLDNAVEFAHHGVFYH
DAFEDGGRQSLMEMQS
AAPQLLIVLLGLSALL
QLGGRPAPVRRSNTMP
HWKDRYLPDTLLLEEC
GGLAGEFQRLLPIDGA
IDGPSKVKMDCQECPE
FLLCQALVRCSSPLPL
SEFDFEEMKRKKNDIY
FDNHCAVPWDILKASM
LFTVITFPISIWMCIK
PDSMPQDLSEALKEAT
VKDFLKGNIKKELFKL
QNTIEKEEFMLKLMRS
NNCKNGGACVDGVNTY
DDYKIKVWNYKLRRCL
SSLLRTSIMSKQYGNE
GGQALRDAGYEFDICF
PQQSRTEKTMATWGGS
HYYLSIDVNMGEVLLV
KVCHANPSERARFIRC
IFTTEDNGKENKTPSS
QSFLYGNHVLKSGLGR
CAKNLGTALAELRTAA
HSSANSLNRNSLTNRR
ERSRVKCDQYWPSRGT
LEEEITPTIQKLKEER
AWSILQQFLLSLTFPR
NIQKCISRGELQVSLS
EAAMLGQAEEVVQERI
IVVLAFNYWSISSRHV
VERVMNHVACTRIYEK
LLNKALPCITRPVVLK
SPDQGQQFAQMLVQDE
ASEYRWHINFTTFFID
LQQVLMAMSQIPAGGT
EQGQYLQQDANECWIQ
FLIGFMIGYLGYCKGV
QQKKIQMSNLMNQARL
LFLPRVCGTTLHLLLL
TLLLALLSCCLTVVSF
