# Supplementary material for: MHCII-peptide presentation: an assessment of the state-of-the-art prediction methods
Source: Front Immunol. 2024 Mar 12;15:1293706. doi: 10.3389/fimmu.2024.1293706 (PMC11027168; doi:10.3389/fimmu.2024.1293706)
Supplement: Supplementary file 1 [file DataSheet_1.zip › Supplementary Data S1/negative_peptides/16_HLA-DPA1_02_01_DPB1_13_01]

PEDKMRLFLIYYISTQ
TGPSQLELTLQASKQN
MAQHHLWILLLCLQTW
VIMVIYLLPRCTFTKE
EGMTRKDHGDVSNQLY
RALNCMNLPPDKVQLL
LAACCAVPGGGWAMGF
AARGTGALLLRGSLLA
QGQNKEMLAAACQMFL
DDDNEVRDRATFYLNV
EVSPTPPNPVVKARRR
LYSKFKPQKMREHLEL
LPPPSPSLGSFDPLAE
QQHEQALADCRRALEL
QFILLGTTSVVTAALY
YEHNCLYWSDLALDVI
TLLECMHKLGNSCEFR
YEPENSVACKACPAGT
NSRDNSPSLKEIRNGC
FDTDSSCLESHSSLSD
DNFPKSSSADFGTFNT
GVRPFGVSLLICGWNE
HRGHMPPLTSAQQALT
EVHTDTNKIEEFLEAV
MDTWVCDGYRDCADGS
NKQRQGLLQAGQGPRG
MAPRTLLLLLLGALAL
MSITILVFFMMEIIFK
KETLRKISEFQSSIEN
FVSDAFDACNLNQEDL
MAPRTLLLLLLGALAL
AGLAVLAVVVIGAVVA
QYKKKIALLEPLLGYM
LCLKGEDLDSQVGVID
IGEFEKVCSNDNKTFD
HGEMRKNHRLKIGFFN
QFQFKYGVPTPTNVTI
KWTAPEAINFGCFTIK
KYSEVKSRQTLQNASE
CIFDKFECCWNGSDSV
QSFSKAMASLQNERDH
YFWLERTMPRIPTLKN
LNSSDIHHINEIKRQN
VESILKKNSDWIWDWS
LDNASAFNTTGVSSVQ
VFIALGRWLEHIAKGK
TPTIPLGSAVEAIKAN
TPKAKYMYLAQELLVD
ALAAVSLSLALASVTI
FERVTSGTKMGLIFEV
QTLVSPPEGNQEISRD
WLMHFMAIIYTRLHLN
NPGVFVANLTEWKRQN
QVDGEAWVQPPGIIKI
IYADYARSLKNLGFKQ
GLLLKKIMAILIKRFH
TRFPDGAYCQATMFEC
LDRHPEIDLAIDGADE
FGDYFKELACKMALEL
KRVEAQRQAQRLRERR
DGTTGVVVLAGALLEE
TEEKKRELEHNAEETY
RTTSIATTTTTTTESV
YGSPSQFWEQELESLH
AEHIVRLMTKNWGDND
FKLPVWETIVCTMREG
RFVVALVLLNVAAAGA
GVELTSPVAASEEFED
IGQKIRKITDCFHCHV
SQYVIGPKNNLKKYNL
LGFFIIAVLMSAQESW
KESLMKVMPYVDILFG
PVLIGGTMGTCSYVLT
YMSITILVFFMMEIIF
VFSDYLHPQYKAPTEN
HNWRLGQAPANWYNDT
MLILFAWGTLLFYIGG
HTFSPPYGPRSVYIKP
SKGDPNTEEIRQSDEV
PNEALVVSGGCCGSDY
DDLFWLTFEGKPLEDQ
PEVLPGWKGMSVSDLA
QKEKLRKEEQEQKAKK
AELDALGDELLADEDS
NTFTGMWMRDGDACRS
LPALTVHVTQPKDGGF
LPVPFTNGEIQKENSR
LILCLELERRREAFTN
FPNTNRWFLTCINQPQ
ASSDGKDDKELCHVCC
DLQETTVVTGLGPDTQ
MEMQSRHGARTSDSDQ
NDLRQEECKYWHYDEN
EVAEAGIGCPFAGVGC
DRREFAKFEKEKMNAK
PRTLLLLLLGALALTQ
LQDDTFIGNEPLTPEV
NPVRQASVGAGIPYSV
YKVYKYDRACPDGFVL
AIGPSPCPSLEPCRLT
CEASNFQCRNGHCIPQ
ICSFNVRSFGESKQED
RRTNPFGESGGSTKSE
QGLVVWSFSGLEEDEA
SIKCVVVGDGAVGKTC
LVMLTLYFYYKFRTRP
FISVLVNSNSELIRLI
VTVLSLLVLVAAFCSL
DFPKEQLTEEAREGIK
QTLWPLSIHDPTRRAR
TMGAIPIVCKDIALGL
AMAFCAKMRSSKKTEV
VKDPRHGNLYDLKPLG
NGAPGMQEESLQGSWV
TGVAQVKIMTEKELLA
KTHMTHHPISDHEATL
CETKDLVVQQAGTNKT
PLASGILLLLWLIAPS
RGMIIAVLILVAVVCL
SSRRESRLPFLFTLVA
SGEVRYAAVTQFEATD
LLRSLQERNQEQEKVE
VHGALSLALSSVRSTE
LRRSPVPRWLLLLPLL
TRSHKNVADDYIHTAA
ITIIGGGDTATCCAKW
ALRMYPLKPTWWFCAF
TKSRWETGEVQAQSAA
GVALRMYPLKPTWWFC
GLAGLKHDIARVRADT
MCVCQDPTSCPAPIGE
EKRHTRDSEAQRLPDS
VLLLLFVISITTIIVI
PDNLLPSWAITLISVN
PELVKIINDNATYCRL
VFFWWLNPLFKIGHKR
FFLIGFMIGYLGYCKG
IAVAYFGLTTLSASAL
EFEKVCSNDNKTFDSS
NLTEEVLWVKVNINMN
PFKFLEPTLRLEYCEA
LYPGQGNNSYVFPGVA
APTSPPRMTVHEGQEL
PELLLSCGKDAKILCS
PEEGSGCSVRRRPYGC
LFYGPPGCGKTLLAKA
EVGSTQLRTAGSCSHS
IFLLVHVQPGYITRPS
SSQTPYTLNFSFEELN
GLGIYIGRRLTTSTST
KTLVVGASYVALECAG
DGIVLCKMINLSVPDT
RRMWATQGLAVALALS
KKIGIFCISPQRINIC
ESRIVEQENAIQTMEL
LAVVGFGALMTQLFLW
GYHLTLTKKKSPNLNA
RSSFQSCQIISLFTFA
PNYKGKWKPPMIDNPS
AAAGRLGWLFAALCLG
DHTLEQQQMQPLCFNC
VFCLMGLLGILVCNLL
SARDASPTPSTDAEYP
SAKLWDVREGMCRQTF
DQLQVLLVFTKEDNQC
FDTDSSCLESHSSLSD
PMCMQDNQGGAPNYYP
AEKPRTVFSDYLHPQY
VSELFDKTRKIEARVS
RYFSEADKIKVAQGVS
NSRVQSIGGVPFYPGI
VTLYYEALCGGCRAFL
KVILTFFVGAAILWLL
DFEEMKRKKNDIYGED
SDLGTKLQDPRIMTTL
RGTQIVLLGLVTAALW
GMIWTIILRFAIQDIS
SLLSGLLKKDPKQRLG
HDRLCFVMEYANGGEL
FVRPRLELMDIIAENV
FILAVAAIKEIIEDIK
PNAICVGAGDKPMNEY
CYDVEDGQRFCNPGFP
DNEEKPPAPPLRMNSN
SEEVDLEDYVARPDKI
LQVLRASYEQEKEALT
KAYGPKVDIWSLGIMA
LLQKNVECARVYAENA
LFPENGLHQQPEPLLP
YAESEKIKKHFEEAYP
SGSIGRRYARTDEIGV
VSETPAVPPVSEDEDD
VACCCGNIFSYLFPKY
GQDNVVRIWALKNAFD
ARGADAAGTGEAPVPG
TEAHEGDPTNGSGEQS
PPGPPPNMTSNRRLQQ
YLEGCLACLTAYTIFL
AAGRSPHLGPAPARRP
NPLPVNSGQAQRVLCP
EVAEAGIGCPFAGVGC
VRPFGVSLLICGWNEG
IYLSEVENWCPHLPWR
IVGILFAVFLILLLMY
YIPPCLDSELTEFPLR
RELRGTQRAIIRDRAA
LFFILNSIWSHQMYYM
TPLIIAAKEAIKNSSR
SAACKLNFDFSSCESS
TLRYSDGDLTLIYFGG
PARTQEIQENLLSLEE
FSFLFTVITFPISIWM
SNSYPEIQISPSLYGT
AQVGMATRDTLCGDCW
SVSQNQHRDVVPEHEA
RKKLGEFFQTKYDWDL
PGWVRTRWALLLLFWL
CSCGAKSCIMNSGASG
LYFLNIADEPVLGYNP
PLARDPVKLPTTAAST
GKDDPIEVSKDSIFVK
GEPVAGHESPKIPYEK
WPEEKNYHQPAILNSS
NVSVAIFMLDTVTLCG
MQSIKCVVVGDGAVGK
PNNLLNDWSQKLNSLM
GTLFVFWRELRDNVIT
ENMPSHFKFKEYCPMV
VEQDAEEEEAEEGPPL
ITNDLAQIIIPKDNSS
VLLQGGEALPFSHLIL
IIGGGDTATCCAKWNT
CDRKAVIKNADMSEEM
QLRSSQRRDVPRTTQS
EDLEDLYSRYKKLQQE
VIMVIYLLPRCTFTKE
VCMAFAGLTADARIVI
LLVYSQEETESLNASI
LMHPVLSGELQPRSIS
SSSLLPEIKPEHKRGP
ILDISADSEIEENMVE
CRTELDLRPQGLELFE
HLSECVNAPSTCSFKR
YLFKYIIIGDTGVGKS
YLFKYIIIGDTGVGKS
QRLPDSFKDSPSKGLG
QSHPPAPPVQAPSTSR
CNSSPGWVCVMCNRTS
VSNPISNNSQTFSPWP
LLCGGPQGACSEKVSA
LFVFWRELRDNVITPR
KLRRGVAPRQPRIPRP
TEPFQAWTGFYTSRSS
VNLKEVNYMCPLNSDG
RQAFPNTNRWFLTCIN
LQPGSPPDKTQVPMVV
LLGASLQHIHAARGTN
QRPQLRTSFQQFSSLT
LGDLGVYGMGIPVGKL
QMSFDTAKSKLSQNNF
QTEPARPSNFLSASSP
YVTVEMQKFLGSFFIS
AGDLSAGFFMEELNTY
KQPTFCSHCTDFIWGF
IFFSLLVLAICIILVH
VIVGLLVGLNVLDANL
QGDPQNATRQQQLEWD
WALVAGLLLLLLLAAA
TKGFSEDRLLIAGTNS
VHTDTNKIEEFLEAVL
VALRMYPLKPTWWFCA
ADEIGSDNWLANFTFA
LLLLLRAVLAVPLERG
WSLGIMAIEMIEGEPP
IQDLSKTVERLQKDRR
TMSFLLSSLLALLTVS
DIIAENVLSEDRRGPT
TLFVFWRELRDNVITP
LVVMRATQLQKNLTCE
HVEKACKYREATCSHC
TPGFPSFNHTQFPPSR
WQSFSCEAQLPYVCRK
QSGQQRPPSISITLST
DENLLTSSVVIVFHNE
LDKKSGVINLTEEVLW
GSVTISVQALQVTWNI
LVLVFIKKVAKKPTNK
MQSLMQAPLLIALGLL
AEYAEARKRILGSASP
TGRCISAMGYKFHPEH
FSKALIKLPDNHHISN
SQLELTLQASKQNGTW
DLAAVTCPPPQLAVNL
CGWILVAFSFLFTVIT
IMQVAVCGSLIGWRNV
DPTGPAGLGRPTPGLS
KEWEKFQEEAKNRDHR
LPRVCGTTLHLLLLGL
GFSLHIGLSAAYLPRM
ECRPRPKKCRPIICDK
ILLLMKPSVLSRVSHQ
QDDLFWLTFEGKPLED
SSDLFDLMGSSQATMT
MLDTVTLCGNSDDFLS
TERENLRIALRYYNQS
GTFNTSQSHQTASAVS
HGLPAKFVIHCNSPVW
LGSWLGGCLLVSALGM
NLSHDREKIQRARERL
GVRPFGVSLLICGWNE
KIEKTDNVEVTDGENK
PIPAIKQAVTKAGWSL
YSPPHRRTYSSQVIYN
CFAGGMFALGADAAPE
VVLCNLKPQKMRGVES
PLPPDGAIHCPPYQND
EGRHPRSLMGKNFRSY
ILGVLSLLLLVTGAFG
MQNLSQHGRKNNWPPL
TATAERACNAIEDAQS
WAKSGKPSGEMDEVGV
SLLMVFVALLVFYITK
EQRQKPATETSMNTAS
DLFRDITFYVYFSLLL
APISHPPPPTAVPAEE
VAYTEADYYHTELWME
RKDQKPVEKMMELFIR
IAAFVKKLVYEKDLRL
LTYKLTKEQIASKYGI
AKVHAYIISSLKKEMP
QKCRWMTSSGSTHSSW
SEQASLEMREAAATEI
CPPPPPVSTISCSYES
LMLEAGDDAGKVKWVD
SGSTVCTIVTYQMVKT
IVINRARVECQSHRLT
CNGVLEGIRICRQGFP
RDTAEPKWDEEFEIEL
IAILTPKKHTVKKRIG
LLQYCFLLITCLLTAL
SARDASPTPSTDAEYP
LKSPENSLLQFQFKYG
YGPPGCGKTLLAKAIA
LLWIASALSTGQIRFT
RRLQQTQAQVEEVVDI
VVKGGAFDGTMNGPFG
FILPCTDSFIKVDMRT
LGYSYAIVGINLTEMA
SGPCERRKSPLQDPFP
RKGSLESPATDVFGST
GIVTDGRSGCTPCSCD
RWLFDKKFLAEAAIRF
LYALSCFVLTTVMISV
QQQMQPLCFNCPICDK
MPPKDDKKKKDAGKSA
CLGNCSQPDDPTKCVA
SQGLGPGSTVLLVVDK
YHQRKEGVTHQQWYLF
RRTGEVLRIADRGTSS
LQLQAAVEVAGDLEVD
GQNKEMLAAACQMFLG
KGLDNKNPKIIVACIE
AAGRVVVRRLAVRRFG
SRKHRDRRDRHRSKSR
TLFVFWRELRDNVITP
EDWMSALCPRLWDVPL
SSDSAQGSDMSLTACK
CWALGFYPAEITLTWQ
RNGHCIPQRWACDGDT
EGQWPPRDEGLKAKTK
GQCEQPTGYMENSVSY
VAGPRLPDTFLGSATP
IVIFLNRRRRRERRDL
AIANSMFNDTLELFLI
CISPGVVETQFAFKLH
