# Supplementary material for: MHCII-peptide presentation: an assessment of the state-of-the-art prediction methods
Source: Front Immunol. 2024 Mar 12;15:1293706. doi: 10.3389/fimmu.2024.1293706 (PMC11027168; doi:10.3389/fimmu.2024.1293706)
Supplement: Supplementary file 1 [file DataSheet_1.zip › Supplementary Data S1/negative_peptides/16_HLA-DPA1_02_01_DPB1_14_01]

DPSSSQHLPSTPSSPR
GKPGWGKESCKPIWWP
PRALPRRSRSGSSSKG
LLGKLKDIIKRHQGTV
DEQEDLTKDMEDPTPV
AERKFMNPFNMPNLYQ
YPGPPMMDGAMGYVQP
GWILVAFSFLFTVITF
WADPTGTRKLTWTYAA
ITTQCRKDVGRPQPGR
NSMAQAMKGVTKAMGT
DFGSTECSCPPGGGKI
PQAKPDGVTATAADEE
KMRNRRRIQRRGPCII
SESEGQNKGGNDSDEL
NRRRPWCYVQVGLKLL
MRFVVALVLLNVAAAG
GLIQSMKELDSGLAES
RLGRLLLLMCLLLLGS
MDGAMGYVQPPPPPYP
KACGKAGCALLGGETA
ILIVRFSDYFTGYFNG
APRTLLLLLWGAVALT
GVRPFGVSLLICGWNE
WLYYATNSCKNFSELP
ANQDEETDQETFQLEI
SVSERMLRSQLLLLAC
AEALELLEHCGVCRER
NSMAQAMKGVTKAMGT
HQAGNGTFNRAKLLNV
SVLWLSTDASESRCQQ
ASLRSHIGVVPQDTVL
ADYAVDIRSPAISWVN
KAASLGSSQSSRTYAG
MGLIFEVAEGGFLDID
PTTQRQTACGTVGKQC
ETLFKSKDYEFMWNPH
QGQNKEMLAAACQMFL
HRRQEAMAALRFLWGS
RLINKFNSSSSSLEEK
YYNETLGKTLWRGKSN
FLGVCAHHIIPTGSVV
KVENAARKLEAMTNSK
MARGSALLLASLLLAA
MPGQELRTVNGSQMLL
TILLQYCFLLITCLLT
FVSHGAGEHSGRYEEL
TAASSMTVASSAPTTA
FFHPYCNAGGGGERVL
HVASPRYHTVGRAAGL
SLGRVSSKVFFTLFAL
VALNYGIYKQDLPSLD
VRFDVHDVTLHADAIH
KFAYCKVVLATSLIWV
NTTELALEQDLAYLQE
AILFAVLLVVLILFLV
CDERGQELIYAGMPIT
PPAGGPPPPPGPPPPP
VHLSAGGAPWEWKAAG
GFVGRVAAAPASGALR
VYIIQSGCGEINDNLM
VFTPTICKQTCARGHC
IMTLQPRCEDVETAEG
KMSNITFLNFDPPIEE
DDPDGKQEAKPQQAAG
CWLDFEQGFLWSFLGP
VPAVPQPEADNLTLRY
DIYDKVSGDMQKQGCD
SFNEATMVLVSWIMWY
LGNVSAGPSPAGLAVS
PALTCLVLGLALVFGE
SRKRAYSKEAVYSDKL
KEGNKLFWIRVKYHVK
PVLGFFIIAVLMSAQE
APQLLIVLLGLSALLQ
QDDLFWLTFEGKPLED
YPDSSPEGPSEALPPP
FLVKEKMKGKNKLVPR
HTEAISDAETSSSDIS
TTAGGGGQGPMPRVRY
ILNSIWSHQMYYMFGF
FVELDVGSEGNADGAQ
KELACKMALELLTQEF
RAGKGKMRNRRRIQRR
GKPPRSESSAGICVPL
MTRSQAEQLLKQEGKE
ITNERGESSCDRLTDP
GQEPFLQWLMLLSNES
LWSGERKGLRELHRGD
SELILAQQQQHKKYHG
TVHVTQPKDGGFCEVC
EPLERLEKLLTKEQLK
VTKSNTSPEELGPLAN
SGIGGSSCMSSSRPSI
GFLFGLLGAVWLLSSG
MAYTGKYFDKASYRVY
IVQQVRVSTPWLQHLS
YGDGGSSFQSTTGHCV
LPWSCSADEVQRFFSD
SGMYDHRYGDSEFTVQ
KKDSSDSGVRSSESSP
LWMHTDPVSQKNESVR
GGQDQPGCPTFFYAGY
PMLRQGDTGDWIGTFL
MCHCGKGAKGFTPIPG
VSFFLVKEKMKGKNKL
QLVLVEQNTLMVEERE
EALPGDNVGFNVKNVS
YMGQSSSGGSIHSNLE
GQEMLENLSHDREKIQ
VSNISACQVIAEAVRT
KKDRKEDKEKDKDKEK
GFPSEENEESRILQPP
GAVPGRPTMMISTTAM
LPRVCGTTLHLLLLGL
ADLHFAKGLREVIEKN
CSRPVTNCASSPCQNG
KAGCALLGGETAEMPD
QGYRASGLGDHCEDIN
SAPCANNRTCVSLDDG
KLPTTAASTPDAVDKY
AIKEIIEDIKRHKADN
VPAAEGEDSLKKMQLM
QADMDKKRFSFVFKPV
AATMAHEMGHNFGMTH
AVAVVRRSSHVTIDTL
PNTFYVGIYILIAVGA
APFVHARAGKTKAQLA
AAKLVVAVAVFLLTFY
LSCPSHASLDPVEQTC
CGLGLPRPPMLLALLL
VFRGHTQQDPEVPKSL
SSDSAQGSDVSLTACK
KTHMTHHPISDHEATL
VRRQRPRRRVCWALVA
IGFIYTIINSILNEVQ
RTSFQQFSSLTNLPLR
RWRTILLQYCFLLITC
LKIHSRKMNLTRGINL
AGENDYNIEVLLGVDD
DASSNDNFSVCPSNSV
VAVAVFLLTFYVISQV
NQRLLTALRERKWGVQ
FVLDEADVMIDTQGFS
ACEQATECSVRNGSSI
FLNSLEKMEDGKLKVT
RRKSSGGKGGSCSQAA
CRRCAVVGNSGNLRGS
INVLPSLSRLMKSAIG
LLVLEYLAFSDSSKWV
WLMHFMAIIYTRLHLN
CPGMGVALRMYPLKPT
PAAPSRPTIIRPAEPS
TVITKHNDDEQYAWES
GACPGEGPGVRPQPAP
PGKVIEPGCVRVVRGE
FWNYARPPTVILEPHV
ASGQFNEDMIPTVGFN
RRMWATQGLAVALALS
SFAGKGASDNPCSEVY
LNLTLHQSAQLSVLLT
KPNTQNPPRRGPLSQN
PNCPDEVYQLMRKCWE
ACRVLPWALVAGLLLL
NQSEAGSHTLQRMYGC
CHVQHEGLPQPLILRW
NVTLYYEALCGGCRAF
QEGSEEGMYVLRWSCT
EEQPQVELFVKAGSDG
EICDIINETEEGPKDA
GPDPTDTAPGEQAQDV
DEEYDVIVLGTGLTEC
DEYSDDDDMSWKVRRA
TVIIYVRLDFSITKDP
PGPFSSKPQRSQLQIF
TGTWSGPAPRCELSTS
PDGELYASGSEDGTLR
AAIQGATLLLFLIISV
AYARASGVCARGCLDS
EQTLQGAEEDEDLEGP
QVSNSVSSKNGTVCLS
GSGSACRSLYGGFVEW
EQPRGGEDAAVQEPRQ
ESPVREEPGEDFPAAR
VTLYYEALCGGCRAFL
LVLLLVLTLLCSLVPI
GLAVLAVVVIGAVVAT
DVMWIGFLTRTVLENS
TAPRTVLLLLSGALAL
QVKIQGQNKEMLAAAC
EMPLMMSEEGFENEES
LVIAVAIATVIVISLV
GQMHRGHMPPLTSAQQ
GLARHTDDEMTGYVAT
QMVDASRPELLYRTDF
CNQFVDCEDASDEMNC
YSHGLQASAWQFWIEV
GDSCPFCLKLLLPGLL
GTRMPPKNFSRGSLVF
TRLFLILNIAIFFVML
WGPCAVPEQFRDMPYQ
RPNQSQPLPPSSLQRF
MMAQYNRHDSPEDVKR
TTICLKWKNIETFTCD
MSQKQEEENPAEETGE
MSQIKRLLSEKKTCQC
AHITLGCAADVEAVQT
GMVPPPENVRMNSVNF
SVARHPSREQLIDYLM
QSGCGEINDNLMELLI
SCLPGQRDVDNALRAV
MSSSGAKDKPELQFPF
EPANQMVKCDPRHGKY
IRKLADLCTGLQGFLI
ICDTSNFSDYIRGGIV
NIYKRMTGSEFDFEEM
GLLGPGPGPTTPLFLL
EAEPIPDIHWGIRVLQ
TMTVMDPKQMNVAAAV
PKSTIYRGEMCFFDSE
VYAVQVRCKRLDGLGY
KYLHLKMCFYTAYAYC
ERNVSTRQGMDLSANQ
CLLGDGELSEGSVWEA
SLGPNGLDKMMVDKDG
LRNKPSDLGTKLQDPR
TATASSQLSSNALPPG
VMVTNVTSLLKTVKAV
SLAIRKRVQETKFGNA
QAPVDDAQEILHSRFP
ARLEVGSTQLRTAGSC
QPLVTDDPTQVHHHQE
VRPFGVSLLICGWNEG
WAFMTTHSWDEDPSGE
PETSASVAATPPPSTA
LTLHQSAQLSVLLTVE
MTHHPISDHEATLRCW
RKGGSYSQAASSDSAQ
PEPLMLRWKQSSLPTI
LLRRYNQSEAGSHTLQ
NVTLYYEALCGGCRAF
MVNDKPVCKPCYVKNH
VIAVAIATVIVISLVM
THQNLTSYSQLLQVVM
LQYCFLLITCLLTALE
EKSDRLLKVLFLVLGY
LRLPGGSCMAVLTVTL
AGWGMVTPDLLFAEGT
ESHWKVCPMCSEQFPP
ENLEFSFRIWQCGGVL
GHTAPVLDIAWCPHND
KNWQLTEEDFGNTSGR
HQDQSIRIQRMLPRNC
CGPPDPVPARNRRAPP
VQKRPWLAECTPIYIQ
EALPGDNVGFNVKNVS
WLATRGSALYFHIGET
CHVTTASLDGESSHKT
ISCALAVSQEADKCPT
FYSCWRTGLLLLLLAV
MSADGAEADGSTQVTV
NDLWLNEGFATFMEYF
VEPLERLEKLLTKEQL
GISFPDPKMLKEWEKF
CLFYEVEVNNSQTETH
EMAQQSAGGRDTRFLR
QWVIGQRLARDQETLH
NIPNMFVDSSCALKYS
RFPGLLLAAMVLLLYS
EMDLYEDYQSPFDFDA
VAFVVGAVGYHLEWFI
LVLVLSVIILILGLII
SSLRQRPEPQVTGTVG
RMWATQGLAVALALSV
SRKQKRIFQTLLLLTV
HTAPVLDIAWCPHNDN
AFCFILIQLVLLIDFA
KKCPICKADDICDHTL
DYNGDDGNVGEYEADK
TQWYKLKSKPGKKDKE
VEELLTMEDEGNSDML
FLVYLVEKDANKEFST
QSKHISRNRSEMSSSS
EPKDQIGVSGGVASFV
IISLCCMVVFTMAYIM
VCLKSLKNIFHDFREI
FDSELASQATAEFEKA
RDRTQEFLSACKSLQT
DQVPSLSLQFPEQNVP
QKKNAEQAATQLKVQL
LAVQWGAIGDVGILVE
TATSGPGGGSRHRQAS
VKNVPCGTSGGVMIYI
HEGQEPFLQWLMLLSN
NGTYTVKIVAISEDYP
LESGAEPGDGDSDTTK
PQTYSIDINGYILVYS
NLYKKYVFLDPLAGAV
PVSCEELPEESRLLSR
PAFYTSRYGYKMCLRI
LGRLKDIALGMQTEIE
AILFAVLLVVLILFLV
DTSSPLLISGTSAAEL
LQGGPGGSSTGFGNFE
NKMRRDQLNDQYLELL
TILLQYCFLLITCLLT
EDPRCPGSLPEGQNNP
AARSTKPPRYKCGISK
RGGMQIFVKTLTGKTI
DREKIQRARERLRETD
QTNMRDFQTELRKILV
FTDEGKYQCIVTNHFG
ENGTDTVQEEEESPAE
NVSTRQGMDLSANQDE
WLPLVLLLAVLLLAVL
VKAIPADSPTDQEPKT
GDLLELHCESLRGSFP
SKNMEMVQQKKEGPIP
GQNSQSPQCFKTCSEQ
AGSTPTVQVTPQLETK
IAVAGLVGAVNHHQVL
EGNTCKTQKTSWLQDC
WEASCFACLIRSCCQV
GSVTISVQALQVTWNI
DQAPSPAVCPQAPYNM
PLIGLAPCCLWLLGAV
LIGFMIGYLGYCKGVE
IIAGLVLLGAVITGAV
RASGCLARPGPPPSPG
WAALLLGAVALRPAEA
PALENNKEQIQKIIET
SNATGNTVAAANYVAS
QNGIAIMVYTNSSNTL
ASELILAQQQQHKKYH
SQVKAAGRYHNQTLRY
SGVPVLGFFIIAVLMS
KERKELFSTTTSQCAE
TNLCCEALTCKLKPGT
QLEDESAHLDEMPLMM
FWQDLGNLVADGCDFV
KKGKKDRDMDELKKEV
YSDLSKGVLRCRTVED
SFIDLETFNAGSDVGS
QPSIIFIDEIDSFLRN
TVSLVLLGLGLALAVI
VCSAAAPSLTSQVDFS
INNKVPPRGIIVSIIC
NSMAQAMKGVTKAMGT
EREGEENEALHKMIAN
MARGQQKIQSQQKNAK
CEKKCNGFRCPNGTCI
CCRRGTQIVLLGLVTA
NSMAQAMKGVTKAMGT
KLWCSTTADYDRDHEW
SGPMALEQNLSDLQLQ
VASYLVRMPPFTQAFC
KVMMEGGRSKGFGFVC
RDAKCGKIQCQSSEAR
LMVYICHNRTVIHHRV
AIMYALGVGASIKDPK
RRQLTCTEEMAQRGLP
ETKKSGKPGPFLLSGS
GTESPVREEPGEDFPA
RYHNQTLRYSDGDLTL
DAHHLHAERRGPQPWH
GRTSGRIVAPRGCQDF
FGAPIGGTLFSLEEGS
LLKLREQGTESRSSTP
ISELENRELLEQVAEF
QRPLHTPIIVHCSSGV
SKPAHLNANDWATNGV
ITIIGGGDTATCCAKW
ESPVREEPGEDFPAAR
VNVSMVEVTDFPFNTS
TNLKKKFSCCVLVFLL
TPQASFQSTSAPYPVI
LISDGCQVSYCVKSGL
MTCVDVNECDELNNRM
TVEGPCEAQLECLDNG
MLSRWSASFTVTKGKS
NPNGSDCTLVLFYTPW
RLPGGSCMAVLTVTLM
RFPHHDNELAQSEAYF
YAFVDCPDEHWAMKAI
GPRRDTMADGPWDSPA
MLVLVPGRVMRPLGGQ
LWVSKNFGGKWEEIHK
CVFPNGTEVPNTRSRG
VGEYEADKQAELAYNE
KPDGVTATAADEEEDE
PPSPYTERSYSHHLYP
ETCSEKSTNLHDYGML
WLWSIFLGMGTLLWGQ
FESLTFKNRTAGLIDT
ATERTTSIATTTTTTT
SNGTYVCEASLPTVPV
TKEQLKIWMGKMQKKA
QKEGAFSNFPISEETI
FLSVAFLLVFIMSLLF
DPMEECLRIFNESTSV
DLRILDSAPTGIKHDG
PLAALALVLALAPGLP
GVPEYPTPFLAFLRRV
EEGTNCIDVDECLRPD
PTPETFLTTIRDEPEV
TAVGDPSTRSWPPGSR
LMSIGTLLAYSLVAAC
KKKFDWTFEQTVEDSY
IAVVYFRDGYMPRQYS
LVVAVAVFLLTFYVIS
ETAPVSQPENKPESKP
EHNAEETYGENDENTD
FLHAGVVHCLVSVVFQ
TPRPGRREPVMPRPPV
FALPSFIKEPQTKPSR
SVLFGYATTVIPRVYT
LIGLAPCCLWLLGAVL
IRGLVAEGHRLANVMM
ALLGVERASSLMCFSC
RRPTFRNPFNEKIVAQ
TGKPVLDAGPVLFWVI
FYRLHFKIPQTNVSVA
QQKYGESCAEAREKRV
AAQLHLQLQSKHDAAT
VIGGFAGTALGAWLGS
MNTHIPENCGGLGLGT
FALWLDGDLYHGRSHS
DALPSDLPQDLCPLYR
RRREDALSSEGCLWPS
CSIEPKFPFSENQICL
FLNCKLATRAKDFLPA
GQGDSEASSPFTPVAD
LLAALVAGVVYWLYMK
GSAEAQKTDCWKQIKY
KIAEARKTVEQLKLEV
AIGQKLPPFSYAYTEL
IDSEKEAKEKETLITI
SGTGDVSKDCPEKILY
NSNVSSPVNLGNPEEH
PGAVPGCVHSALFQQG
SRDSSDSADGRATPSE
NKLEKPQGLYPNYLNP
KVVNTQCGYDVRIQLK
VVQFSSANFSLTAETE
SLPNKYSTKVGDKGTQ
VGKEGTRMKVEDVKAL
LSVRVAAAVVRALPRR
PLMMLVFGEMTDIFAN
DLEGPPLEAYTIQGQY
SQNLVVIKPGTKETDN
SHHYCNISDHVGDPSN
MRSGLPAPWISLRGDD
VQDTYLDCGTLQYRED
RLYVLVMGVSAFTLQP
DIQVRWEAPRNADIQK
VSTNEFLCDKDKTSTV
YTQTQNRLWRKTRSRN
WLIGENCERVPKIAPD
VLDSLLVQYGVVESCE
VCFTYGTWFGLEAFAC
WLLPPSLLLLLASAMV
FPMWTLKRQILILFNI
KLAPDFDKIVESLSLL
PCPNKEKECQPPFAFR
EWKNNYPRLRELDRNE
CPVWEEAFRFFLQDPQ
MFTHYDRAHIAQLCEK
ILLSVGACISIALTYF
LTVTDRPVMDVAFVQF
RKKNLSPGAVESDVRG
ELKGHDLEFCLYGREE
LNELKRRGKRAYGVVS
VVLSIVLEGPAPAQGT
PKLNSNNVPLQGAVIP
LCAVCLLPGSLALPLP
DLILAILALELICSLI
FVFFYPFPIFGILIIT
ALQDMHAEIAQPLLQA
LLVLVPILLSLVASQD
ILAFSLAQSFGAVCKE
PAQLLGLLLLWLPGAR
NQGLDRLRRVSHQGYS
DIIVRHYNYTGKLNIS
GLEAMQKYGKAAPGDR
LKANAKSCGECIQAGP
FLTESELSSWIQMSFK
QVKIQGQNKEMLAAAC
RFTKNLSPDKINLSTL
VVPSGQEQRYTCHVQH
GRGGLGRGRGGRGRGM
LLLYFSECNKCDEKKE
IEESLTSEFIHDIDRE
VESLTGFSHEELDDSW
QDLGNLVADGCDFVCR
VMWIGFLTRTVLENST
IILGLVFIFQFVISCS
KSKTWQANLRLISKFD
DLNGNVFQDAVFNQTV
NLYAEENAIEDTIFYL
RFDVHDVTLHADAIHR
SLFERRGRVIECDVVK
NKVNSMQTVFVGYGST
VENQILTRDAKGISQE
GDRGKEANQAPPEEQD
LERLEKLLTKEQLKIW
VCEDGPVFYPPPKKTK
ELRRLEDQLAGLQQEL
VSVVVFDSTKDVEDAH
ALFERCQRPVEPLWVE
ADEEKLPPGWEKRMSR
LAHSLSRYRLKFSADK
RSPEEVFREFFGSGDP
ENKTVLRKHNHQWHHK
VRSKCEELSGLHGQLQ
CVCHLATGDMLRAMVA
SSSSEDSSSDEEEEQK
SPTEFGTYAGAYYPAQ
QVWKKHPVHRDFLGFY
IDYYKKTSNGRLPVKW
TSRLGSVFPFLLVLVD
LSDLQLQAAVEVAGDL
PPGAPSAPAAAPAPAA
ESSPNHSLHNEVADDS
WCSMCKRMMPHFQKAA
ALDKYACNCVVGYIGE
QKLEEMRKKEKSMPWN
TPRGYLTSFEMFNSTY
FGYKSEIFNENFGPDF
LAACGPPPVAPPAAVA
AAPKQPVGGGQKLLTR
EEEEDEEDEEDEEEED
VLNYSRSLAEDFAEQP
GCSHVCNDLKIGYECL
AEKVALSSETEVALAR
VTHANSYYKNGWIVMI
QGLAVALALSVLPGSR
EVDPCGDAQAAAEGAV
VSPSSFENVKEKWVPE
ETHNVFYVQEAKCENP
KWSEVPYVQAFFALRD
SPLTICYPEYTGSNTY
ETKDLVVQQAGTNKTD
NCEVKDPRHGNLYDLK
KAHTTGDRGKEANQAP
LLREGMFERIPDIVLW
CNLNTFEVIPENTVIY
QIMELCGATRLGYFGR
NCSSGMCIRSSWVCDG
FVLGSLIFCFGIWILI
TLMEYLIKTGSERVSQ
RDEDEDEDESSEEDSE
SPDTESPVLVNDYEAE
ESPVREEPGEDFPAAR
AGKGASDNPCSEVYHG
TLSGGGDQREAQTLDS
GMELGITAALTGITSS
RVQPSQIKFSCLPVSR
KIASKLAFLPPDPTYT
KEQLKIWMGKMQKKAV
FPRIQQLFTSPESSVT
SGVPVLGFFIIAVLMS
HHVSVGGLGDSFYEYL
ARNILHKKGGAVAIPS
QPTRKAGKGSRGGRKG
QSVSLLDKKSGVINLT
RVTLEVGKVIQQGRQS
RQTVWRGYLTTDKEVP
DMDLVFLFDNSKITYE
AGGPPARRGGAGAGGG
KGSLPLQKLHLVSRSI
QVKIQGQNKEMLAAAC
PNGTEVPNTRSRGHHN
EAPWPPAPRARACRVL
WNLNPQQFYTMFPHTP
TLRLWQTVVGKTYGLW
CEDGSDEWPQRCRGLY
VVVLSIVLEGPAPAQG
KNFSELPLVMWLQGGP
RAMKKKGENIEQILDY
TIIGGGDTATCCAKWN
RFRYSYYDESQGEIYR
RLGMGLVSRSSVSHSV
VLTPLEDCFMLDASTV
TIIGGGDTATCCAKWN
QLSFIHDLGPKGIEGM
PKDQIGVSGGVASFVC
YSVHLLLKTANEGGSL
TEESPYINGRYYSKII
REVAKGLLRELLPPAA
SAYQGFASGNLERDAW
PCFYTDAERRSVMDAT
VKGLTDLSACKAQLGL
RERMREEEKRAAEERQ
VGDGIVLCKMINLSVP
FGPRPLPPPFGPGMRP
VLLLCIGALLGHSSCQ
ISYPQILTLSTSGVLV
KTANKVTRPEKALILG
PRPPMLLALLLATLLA
MAPRTLILLLSGALAL
NKEGASGRPGSPKMEG
SSSTNPFRPQKVCSFL
TNDGATILKQMQVLHP
SSQPRPGGDSSPVVDS
ANEYPNITRLYSLGKS
DSFTSDPEQIGSNVTR
SSSSSSSSSSSSSLHN
LVVSDSGISTDYSSGD
LYFTYSVHWEESDIKW
KFFRGSGRVLAFIFVA
MAEEQPQVELFVKAGS
CGSERLTLRSPLQPLI
CDLPAWVHFPDTERAE
KTVVTGCSCPLLSNLG
LYIYVTYKKPDVNWGS
AALAGAPLPNVTLDGF
DAGMDIWGGENLEISF
PQTDVRWMSETGIIDV
LAMVVDIVQELKQQNP
LAQDWLSESNHVFCVS
ALNLLPANTQINDIRI
TAITRQVVENMTRAHF
SNPPVTFATLYWEEPD
LSTADLFRFPNFETIC
CPDYDLCSVCEGKGLH
VEEWQHRAKEAQDDLV
GLRSGGENHLWLLEGT
KQPDSRLRLSQAQGNL
GKGKMRNRRRIQRRGP
PSDLGTKLQDPRIMTT
LLSCQADSYKYEHLRW
VLWTAEEQGGVGAFQY
GFCSRSQHSSSSSHWH
KEQLKIWMGKMQKKAV
IVVFQNGRVKEHGTHQ
FFWGLHELGSTSETET
FEEKVKQLIDITGKNQ
QLVACTKVVAPTISSP
GLEVTAYSPLGSSDRA
HCLKHGLKVKKSFIGQ
YWKEFVSEVDVLVFVV
YILFFTVIIYVRLDFS
KYYELEEKIVSLIKNL
ATYYKMDGASNVTCIN
RHVIPMNPNTNDLFNA
CSLPGPTGKPALEFVM
QALRASLEMKCKCHGV
YDMGSGSTVCTIVTYQ
GPDGGEEIASIGILSS
QGQNKEMLAAACQMFL
VIPDTTEAVSTASTVA
GVKGMDGFCSRSQHSS
PSSLSSQLAGLDLGTE
AELDALGDELLADEDS
QCCQEDLCNEKLHNAA
LLTSVTLLSIYSINLL
RGQTYLLPIQVNPVND
EIDLPPTISLSDGEEP
HDLTHRKSPSGPVKSP
LKGDIEKCLTAIVKCA
TTTTTTESVEEVVREV
GPPGCGKTLLAKAIAN
SFLEKKRFTEEATKYF
RENLRIALRYYNQSEG
AGIELERCQQQANEVT
MTQCSQDRLINLDSCI
KKKKKGSPYGSAEAQK
YPLKPTWWFCAFPYSL
SGTNGTCLLASMGLQL
TLFFSWHTPLACEQAT
LGDQYALKMRFVDHVF
QFFGLIGTSTCIITVT
PPPPPVSTISCSYESA
MIGYLGYCKGVEPKTE
IAILFAVLLVVLILFL
DDCNCPCDMDCGIMDA
RLAKKPSTAPSTSTTP
TKCRACAQGTFKPLSG
LPLLLLLLLRAVLAVP
TTGPNCEINLDDCASS
SCRTELDLRPQGLELF
SSSTNPFRPQKVCSFL
SRNLARAMCMKNLKLT
NGESGMGRIPDWTPQA
AQLHLQLQSKHDAATC
VCEDGPVFYPPPKKTK
SVSELIVQAASSSKER
LVVGGPREFNVTVTVR
PVPGKGPFGREELLRR
YLFKYIIIGDTGVGKS
SCLDEEVEGQGFCSGP
AYLGMATGIFIGHYAE
KILKVAACDPVKPYQK
AVEPLTANFHKWSLSV
AAAAKAAKYGAAGAGV
GTESPVREEPGEDFPA
TESPVREEPGEDFPAA
PINPPFPPGPCPPPPG
TYGGNSNGEPCVLPFT
RAGPAARPPEPTAERA
PPQQPYIAGQQPMYQQ
LALVLVVMVWYSISRE
DSDSDLSLEDDQSGSY
VEEIDQRYFSIIDSKV
KGLIVRGAKNTFSSGS
EEAAHDLALACKLDYD
WSASFTVTKGKSSTQE
TDPAGQLQWLVGELQA
RRCPGKRMQVDDLNIS
CLRLPGGSCMAVLTVT
PELESLELELGLVPEP
MQMSPALTCLVLGLAL
YFIFTSFWAYKIYYVY
LTNIASGTSAQTQAVV
IMLRAEQAIEVGIFPE
DIYRNTSWDNAGFKGY
LFAFTVHPNLGIAVSL
FPNGTEVPNTRSRGHH
KFWFFSAAYYFGNWAF
LRTESCRPRSPAGQVA
LPGNFAKINFLCEIEI
AYDLEVIDIFKIEREG
ALLALLASLLLLLLLR
LVDQWCINLPEAIAIV
YSPKRVHFPIPQADMD
LTSQWVSYTIDFKDIL
KGVEPKTECERLAGTE
SSMFGLFVEHGPYVVT
RIRKLADLCTGLQGFL
VEPKTECERLAGTESP
NHLLQMLCLVAMEKPA
FLARNNTIVNELVRVT
QAEQPSQPSSTPGSEN
LFACMQLKVDKEKWLY
MASPGCLWLLAVALLP
FNGKESVNVCKVVNTT
ESLLSGLGPAGPFDMV
FQRAMHDYNQAEMKQR
QTWTDEGSVSERMLRS
LPTHADSQTPSAGTDT
GEVTRPLEVSRDLHIL
DTQPPDGKSKDCMLQI
ESGKAYKTTWGDGGEN
PELLYRTDFFPGLGWL
VALGILSWTVICCCKR
DIVCLAGFMRILSGPF
QLFVRAQELHTFEVTG
ETGGLGVDIVLDAGVR
KDNFWEMGDTGPCGPC
IESTNEITYGLPIMVT
ETLITYKLTIYREDRP
DSEGSCGSEKDHFYSD
GKEGLNGGGGGGSHFD
SSGQWGQHHVSVGGLG
GTEVPNTRSRGHHNCS
GNVGEYEADKQAELAY
LLMSNGNKEGASGRPG
LALLLYKKERRETVIS
FFGCKECGEHFEEMAK
EAAEGNTKCRACAQGT
TKYQHLKAEFKQLQQQ
ALLEKCKDVDERNECG
DLLIYSGALLVFLSLL
PAANRLGLPCLAPGPF
RHSDHEHHSEHEHHSD
AQSKGCFQAEIVPVTT
DRMHALSLKIVLLGKI
LDKLELRTEPGFHWVI
VNSMQEVMDESSSELV
YIAVSSPTNTTYVVQY
AGKGKMRNRRRIQRRG
DPATQTNLGFIHAFVA
VVCLAAFLIFLLLGIC
TLWPTAAWSPPPAAVL
RWALLLLFWLGWLGML
ISQVSVDQPVVNTTNK
DVAASEFYRDGKYDLD
TLTAHEGRGGKCTEEG
TTSRNLARAMCMKNLK
DICDHTLEQQQMQPLC
ECVNNTVCDSHGFCDN
AEVISGKQEGVYAWIG
AYTEENGSVLQVGRNI
ISGVPVLGFFIIAVLM
CWALGFYPAEITLTWQ
HLACFAGGMFALGADG
GPEAPLAAGIVGNLRS
ALPGDNVGFNVKNVSV
PPPPPPPPVPPPPTGA
GGGDTATCCAKWNTED
GDYMGASCHACIGGTN
ISSSSVLHGMVFKKET
KEQCEERIEEVTKKGN
ATTVIPRVYTYYVSTV
IFPYPVGVHAPLMNIQ
GVKGMDGFCSRSQHSS
YPCSFKDCAERELVAV
STVIAYAMKEFGWPLE
RVWKKHPVNVDFLGIY
VISLILGGLPIMGWNC
PPPSLQWLFEDETPIT
AMFMVKNGNGTACIMA
GNRTWGRLTEDPRLKP
FGWQQPFSSCEKKSEA
PEGRAGGVLGAVWGAS
YLARKAFAKRQQQLTA
TLPRSLWNAGTSVTCT
RHQSAEFTISYDNEKE
DLVTTLGGALLWLSGH
VEHLIGYEVFECTHNM
VKPNPGSSTDGNSAGH
QAQMKGKLARSTKEIP
DSKCVEQPELKGHDLE
DYDAADDVQLSKTLEL
SFGTLRKNQSSEDILR
SISFIVLMIISSAWLI
MTPPERLFLPRVCGTT
AFLLGVLAVGLGVCTY
DDGDCQGKPSMGQLAL
DLGELRRRPGDMKTKM
QQQQQQPQPPQPPFPA
VVSRLNGSSLHLEWSA
APAGCCCCCCFWGGAV
VLLCASDLLLLLLLLP
DHPSMRILSSCCKMSD
TNLDFQQYVFINQMCY
EKLLTKEQLKIWMGKM
LCLLCIVVLVATELWT
VCEDGPVFYPPPKKTK
TVDLGNVPNGSALTDG
LFLEALVDSVAQGIPF
RWESERVLSFIPPDGN
WIGIFKVEAACVRDYH
PTHSGGGGGGGGGGGG
ESAPGCGVWQRPVIDN
DYFEDDHPFLLTSFSA
SETVPPAPAASAAPEK
VVVLSIVLEGPAPAQG
MRAGKGKMRNRRRIQR
KVLTQMGSPSVRCSSM
LMQAPLLIALGLLLAA
VREEWQSEHIKACEAF
SILAEYKIHNADVTLR
SAANTTNGTSGNLVPV
HEFLIFEDRKFADIGN
TVRDLLVTNTRENKSR
SHLGGWGHRDSGHHDE
TCLLATMGLQLNITQD
AAISSAGPVAVETSST
YVVDRPQINGKYILHD
LLFWLGWLGMLAGAVV
SSSPSPLSIKKCPICK
LFGCNMPSSTGSYWFC
SMGLQLNLTYERKDNT
YFPRGLKYQEGGVESA
HHVEPLERLEKLLTKE
GGFGSGIRGRGRGRGR
TSPQPWPGFLGQGEAL
KIPQTNVSVAIFMLDT
HAVFYAAEIAIGLFFL
ISLDKQTCTLFFSWHT
NVSLSMIGPHGYISAS
VSCASFHPELPIIITG
PAGGPPARRGGAGAGG
GADPGSRGLLRLLSFC
IHVPSYLPDLPGIAND
EAPRNMVHPNVICDGC
FPATFVTAEMVPWEPG
VEFTFCNDTVVIPCFV
LFDQIDENLKQALQKD
GGSCSQAACSNSAQGS
VRFDVHDVTLHADAIH
LRNFTFAVSWRTEKIL
LKVAVSCTQQLPALGD
NNTVPLENSIPGNCCS
VMYFLTAIFGYLTFYD
CCLWLLGAVLLMDASA
LLVLLGVAASLCVRCS
KEKEMNGETREKSPKL
VVACNLYPFVKTVASP
LLKADTYRKWRAAKAG
EDSESSSEESSDSEEE
ASVININPNTTHSTGS
EVRDPLVTYEGSNPPA
DICAVPAESHIYREGC
MDAGLEAMQKYGKAAP
PGPTTPLFLLLLLGSV
MWIGFLTRTVLENSTS
KEKASMLCFKRRKKAA
APQLLIVLLGLSALLQ
GQTLKDTTSSSSADST
EKWGDWRPHLAMVLSN
CWALVAVLLADLLALS
TASPGVFPVTVQPPHC
LAVPLERGAPNKEETP
PMMDGAMGYVQPPPPP
ENHPGTNSNYQMHLLK
PKTERDTPGHGSGWAE
TDLSCNPEMMKNAADS
LVLGLVSCTFFLAVNG
PRMIGYGAILVALAGL
FDQWREWADSKSCCDY
CRTELDLRPQGLELFE
VVYIFGNNPVDENGAK
IPPYHDYRVYCNLSAA
MMQSLSQNPDLAAQMM
INLQDKNLMAQLQETM
EGENAAVTCVVAGDVP
FFWGLHELGSTSETET
GYQLKNNTCVKQENTC
KTHMTHHPISDHEATL
QGLRCLPRQDEEKPLH
GSAAAVIVYDITKQDS
GRGGAARPNGPAAGNK
MAYAYLFKYIIIGDTG
MASRGATRPNGPNTGN
FLMSFFFKAIHDLMMF
NQDEETDQETFQLEID
LQINSSLSTYSLVDSV
VLGTAEFTEMCPKGKG
VNIPSSATIGNRAVLT
LSCMVFFLIVVIYKKF
TLSPSSLAAQLLILEN
KDVRWPTETDVSSAKN
ALPGDNVGFNVKNVSV
IALSVGQYNCPGQYTF
QCEEGFQLDPHTKACK
GLKGVENVYTQHQPFL
LLTSLFMLFIFTYGLH
RADTNQSLVELWGLLD
KIPLIHRALQLAQRPV
PAPMVFWKVPRSGIEN
FSSLNLLLQTQALVAS
CCEEKPSIMVSNLHKE
EINATGHQQTLLVPSE
QQVKDNAKWYITDFVE
ALTVHVTQPKDGGFCE
SLNPNLLAVVTESTDA
YLGYCKGVEPKTECER
VCGGRFLVHRYSVLQQ
KTHMTHHPISDHEATL
AGSHFSANWIFALAGG
KMRNRRRIQRRGPCII
ELQVPIPPPDAMETLV
WLLSSSSLRPFFLLSV
GLYTYGKPVPGHVTVS
LVTTLGGALLWLSGHA
MLKYPELYKTSQNALD
RLPALTVHVTQPKDGG
NACKDALLVGVPAGSN
APQLLIVLLGLSALLQ
GQEPFLQWLMLLSNES
CRNSEVKRYLEGERDA
RLDEVEVLTENLRELK
VATALSALSLGAEQRT
IVQHPETVGSGPQLFQ
LCELMFPPNYDQSKFE
RPHIPLLLSQLEALQP
KHHKPHWNDGAILGFV
AFWQDLGNLVADGCDF
AAVAGAAGGARRFLCG
PPPRGQVTLYEHNNEL
ASIGNAQKLPMCDKCG
FAGRARGRGGGPSQNW
SDELQELYEGLRLNNM
IYDKFKQSTHSIYMFF
LGETHRLFPNTMLFAS
TVEGPCEAQLECLDNG
FVKGSVKNWQLTEEDF
CLRLPGGSCMAVLTVT
GFVPAGESSSEAGGEN
DIKNIYKRMTGSEFDF
TKHPDFADACGLMNNN
DVFTVSVGNLPPKAKV
IGPPGPNGEPGLPCEC
VGSLDKTSKNVGTGLV
VPSIRDCNGSRSQQWL
AIRVCSEVLQMEPDNV
APESSTSFPPAPTSGM
SLVDGYFRLTADAHHY
AQRLPDSFKDSPSKGL
MHPFLAAHGPAFHKGY
ERLTLRSPLQPLISLC
TLEVGKVIQQGRQSKG
LTSSDEDEYEMESPNI
KKGKKDRDMDELKKEV
CKCTDPKFQGQTCEMC
IFKVEAACVRDYHTFV
YSVQLMSFVYNLSDTH
RDNAYLCFCLKGTTGP
MNPNTNDLFNAVGDGI
KLGSCKLIEEVMIGED
AQVKIMTEKELLAVAC
ALQVSHRYPRIQSIKV
FLRLVHLEGNQLTKLH
DGTLVLGATNIPWVLD
EFLVQMQGVGVDNDGI
EVVDLVDVNTPDLMAP
EVVHADQSSCTFDNLS
LQASKQNGTWPREVLL
MVKCDPRHGKYMACCM
EEQLCHLWLQTLREML
FFMCHCLAWFIFDYIQ
TLVKVTWSTVPKDRVH
KESTQGVSSLFREITA
MRFFDHCEKFLTEVEK
EDLGLHAYRCEDCGKC
AQVKIQGQNKEMLAAA
EVLKLLHRGADINYAN
QRRCEDIDECQDPDTC
QSLAKVENACYALKVR
LFCFNKRDLIKKHIWP
RCRHLSQGVQWSLLLA
VPPRPPPPCLAPAPPA
GWTMPGTLWCGVGDSA
IGEQGEDKVLTWSGQE
DCLLVYSQEETESLNA
MCHCGKGAKGFTPIPG
PKRCPHPLTFDVNNPL
ASTTAVTSSTTTTVAQ
LKETYEALLARFPNLR
LSSPVVVFRFFQELPG
TVQADPQTVTRLLYGF
ANERNVSTRQGMDLSA
THLHLADDCMKHFKGS
DPRKVNLGVGAYRTDD
SQDWKAERSQDPFEKC
SSGAEGFRKRGPSVTA
MRALWVLGLCCVLLTF
WTEDSKRIAVVGEGRE
PELNSTISANSTNADT
LPTARAGQTPRPAERG
AAMLLAWTHKHPNNLK
NLKMGHNYTFTVQARC
KVMKMKYDKDIKKEKD
VKNWQLTEEDFGNTSG
AYVPLIFPATWLLDTR
KEKDIVYPGIAVFFQN
LLSVPAGFLLATILGT
LTIRTPRLCPHPLLRP
NEVHEEKEQAAKQSVS
ESVNRTKFDCVENGWP
IKGKPLEDLSVQQVID
YEALTHAHPNLTVYKK
CRLYAMQTGMKIDSKT
LLFVGLFISYVMLKTK
IIREKGVDCDIDVPKT
NFSELPLVMWLQGGPG
QSTFKVLSTKIEIKLK
AGEGVRPSPMQLELRM
CEKTLQQDDCRVVLAK
RRQHLGKGHLLLAATP
KDLLYRRTKALIDYEN
YPNITRLYSLGKSVES
DLAYGRWDDNEHRLTD
PDICVAGRCLSPGCDG
GGDTATCCAKWNTEDK
HLLLLGLLLVLLPGAQ
LGKQGLSCNLCKYTVH
HGPHANSEVEVKSVVD
FMIGYLGYCKGVEPKT
RDPHCAWDPESRTCCL
NQTECFNFIRFLQPYN
RQDMTPGGGPGARRRQ
DIMRYVLHCQGTEEEK
TEGDVTSVKDAKIAVY
CSCDSRDNTLQVDING
CGYSDQCKDECCFDAN
