# Supplementary material for: MHCII-peptide presentation: an assessment of the state-of-the-art prediction methods
Source: Front Immunol. 2024 Mar 12;15:1293706. doi: 10.3389/fimmu.2024.1293706 (PMC11027168; doi:10.3389/fimmu.2024.1293706)
Supplement: Supplementary file 1 [file DataSheet_1.zip › Supplementary Data S1/negative_peptides/16_HLA-DPA1_02_02_DPB1_05_01]

GTKLQDPRIMTTLSVL
KQKRIFQTLLLLTVVF
EGNSKSLQVFRKMLTP
PSEQNFDWSFSSLGSS
SVILFGTNNSSSISGV
LSELDQQSTEMPRTGN
TSESTNQRVLWWSILQ
LCATGAQGLYFHIGET
QSSKSSGGGECTVSTQ
PALARLFLASLAAAGS
MPPKDDKKKKDAGKSA
GVRPFGVSLLICGWNE
LWRRMRSGLPAPWISL
WPISFIGVGLVLLIVL
ITFDVDFPKEQLTEEA
VSVTSSILSSMDPTVD
QRVTLPVHYPGRVHRT
TSPCCIVTSTYGWTAN
LKSYCNDQSTGDIKVI
EENLELKKLLMSNGNK
NVKTAVCDIPPRGLKM
EAQTWLTSPNLDNELP
LPFRCKRCRKGFRQQS
SGTPGPRAQLTAVTPD
MTEKELLAVACEQFLG
EVKGPYEYLTLEDYPL
KQNVNAAMVFEFLYKM
CYKGYLPRQCLKFRSA
LAPYAVFDIVRNYTAD
NSGLWRPGACTNITMG
WTSDSAGEECDAAEGA
LVQHQVSEGLSALKEE
DYGPMGHDGSTGKNLR
VPRWLLLLPLLLGLNA
LCTGQIKTGAPCRSER
RGRGGGGGGGGGGGGR
HVPLGWSYWYALEKNS
RTVRQTMIDFLQNHTE
SVFPFLLVLVDLQYEG
EALPGDNVGFNVKNVS
SLGLRFRRQLLYWFFY
WPLCCKVVIKDPPPPP
RCGQGLRCYPHPGSEL
EGPCEAQLECLDNGDG
LAVTYFFHQAVDDVKK
WKEGNFNVYLSDLIPV
CPQGYQLKNNTCVKQE
CKLDYDEDASAMLKEV
QISWFAPEDHGYGTEV
EHDAREKVLQTLGVLL
ILGFKVPQAQPTKPAL
SEVRECLKLDQDHKRC
MRWRTILLQYCFLLIT
TRSVSTAAGPEDQPLM
MPPKDDKKKKDAGKSA
FNDWFSGHLNFQIEHH
KPPMGEVVTPTAPQEP
QVTKVTVGRLHFSETT
VFKTEDTQGKKKWKKT
VACGMCLGWSLRVCFG
PIQMKYMEHEERPKAL
ARVRKALPELYAFTAC
MELCGLGLPRPPMLLA
FVCCASTSHSGEKPVP
WKMLKDKFNECGHVLY
GGRGVGGIKRMEVRWG
CKIASSSRVTAVIPCF
FTPIPGTIEMLHPWNN
LRGRLQLEACGMRRKS
VWNSHTSVGNILGSLI
QCRKDVGRPQPGRENF
LGKKDVMWIGFLTRTV
MMDVKKCGIQDTNSKK
AAPQLLIVLLGLSALL
FHAGDCGMHHKKTCRP
QQQQQQQQQQQQPQPP
IYRLEGWQGNPPPIYV
MSNGNKEGASGRPGSP
RERAAELREALEQGPR
KVEHVVSVLEKKYPYV
MFLLTFCGCIGSLREN
IHWMKDGVPLPLPPSP
KESSDSFVPLLRDCTN
ANRGALMTCAVVLWVL
EDNEGTVKELLQRGDN
MAISGVPVLGFFIIAV
SCDRNGICKGSSGSLN
VAAIPEGLPIVVTVTL
KGISTPRPKIISPVSG
EKGLVKGACQKTLSDL
GEPATGKRQKIEVGLV
VVVNTLGKRAPAFEGR
LVLDLLNAEDEIREEE
ATCTSLGSSIQGLPTN
VGKSNPKTPQGTVLLH
ETGTLVDMKELGIWEP
WVLGLCCVLLTFGSVR
ALPGDNVGFNVKNVSV
SDPATYCNEPDGPPEL
GASDRTLWPTAAWSPP
NILHKKGGAVAIPSWG
IVAGLAVLAVVVIGAV
KKEFLGRTGGSWFKIL
LMGMGVYKIRLRCQSS
VQQLLSRGYGFDERAF
FTDCFNCLPIAAIVDE
LEELYLVGSLSHDISR
EPFIRMQLWLNGELGQ
QLSSVPAQKLGWFIQE
FFDSAYQGFASGNLER
ISGQSVVFVAIAFITM
VISWRRAGHSSDLIIS
TVGGSNGHFELNVFKP
CKLIEEVMIGEDKLIH
WLQGGPGGSSTGFGNF
NAVGDGIVLCKMINLS
ARWEYDESYCDAVKKT
AAILWLLCSHRPAPGR
YCKGVEPKTECERLAG
DAMPLPGVGEELKQAK
TCIAENAVSNLSFSVS
CCPDKCCCPEALYAAG
RKAFAKKQQQLSALKV
RCNGVLEGIRICRQGF
HGQFKMGFGGTLEIKT
LHEIEVETIPVETIET
RHEGQEPFLQWLMLLS
KLDKENALDRAEQAEA
MRWRTILLQYCFLLIT
MAVPGSFPLLVEGSWG
EGAKFPIKWTAPEAIN
GKSHAASDAPENLTLL
QQQGVLQDRDGTIIHL
MAISGVPVLGFFIIAV
HRTFGCDDELMYGGVS
VKVYDYQEDGSVLLTC
LFTDFDKYMTISDEWD
ESDEVILKDLEVLAEI
ADDIMDPTSLAETQED
WRPLPPGSLQTAETFA
LEDGRTLSDYNIQKES
ACSNSAQGSDESLITC
GPTCADEKSPCQPNPC
SSSPSPLSIKKCPICK
LSVKSLAGGLVLFFFF
TEEEAQTPDCSITDFR
YGTEVHTDTNKIEEFL
VKTDVNKIEEFLEEVL
QRKLGAQLEARRDDFC
TSIAFSENGYYLATAA
PALLLLLLFLGPWPAA
QKTSHDYADRNTAYFW
YENGLLKMNFTGGDTC
NLTLHQSAQLSVLLTV
GCECLEERALPEKEPL
KQFGIQFRWWQPYHSS
IVFFLIGFMIGYLGYC
LIVPFFVNALMFWVVD
NLSRLTDTLPAPEVSE
FLAFLVLHSRFCGSPV
RRARKKTVSASESEDR
TDAPASSEQNGALTNG
KKKKEGDLKSRSSKEE
ARPAKPEDLFAFAYHA
SPFEVKVGTECGNQKV
RLVCAFLLAACCCCPR
QGRLEGLGSSEADQDG
WDWVPLACRSFSLGVP
KHLHEGAKSETAEELK
VEKAGEEQAKFENQLK
LITESQAHTLEDEVAE
KLHVPEKFEPTHPERG
PCPRACKELVPSALTI
LALVGVLISLAFLSLL
GATRPNGPNTGNKICQ
PKSTIYRGEMCFFDSE
LLQAAGNVGQASGELL
PMANKFSSPTLELQGE
CTVPTDVDKWFHHQKN
RELRGTQRAIIRDRAA
TAEDWGLILDICDKVG
VSLCQKYSEVKSRQTL
VHRRDSNPFTEIAMSS
TLGPQNFPANDKEPWL
KYALSGHRSPVTRVIF
AQLHLQLQSKHDAATC
YIDRVDEPLSCSYVLT
NVTLYYEALCGGCRAF
WIGFLTRTVLENSTSY
LSDSSVSVFGLYPPPS
PLSEDFVWMRARLQQE
PASGWLTTGAPEPPPL
MPKSTIYRGEMCFFDS
GDVDAKAQKLLVGVDE
HNLVLFIDPAQEYTLD
ALKEKFPDWTFPSAWV
VFRASKELKQRFQRLD
DVNQDRLTQRAIEASN
EPAKLEEIDGFFARNN
LDALGDELLADEDSSY
LEDDPTVVKNYKDLEK
ELKGDIEKCLTAIVKC
AAMLNNMRVYGTAFLV
TVENTDPECYWLTNWI
RKAFAKRQQQLTAMKV
MGAIPIVCKDIALGLG
SFGQSSPNTGGGLFGQ
VSAFWAFLWFVGFCYL
DKVQENLLANGVDLVT
MNGTLEDQLSHLKQYE
MSEDGGLQESNPCADD
GGYGRTYFSCTSAHTS
MLISVAMLGAGAGVGY
AVVVIGAVVAAVMCRR
NYLNPSSGQWGQHHVS
TLGSYLTLYVYLLQCL
FEIYFRKEKFLLMLQS
GYRGVASTSASGLSCL
FAQFRRLNFAQIHTVR
KVQHCHYCGGSGMETI
SMQTVFVGYGSTFKYK
WALLLLFWLGWLGMLA
IQKESTLHLVLRLRGG
GHGILMTLFAVWMVLR
MIGICVTLTVIIVCSV
TQAAYPNTMVSSVQGN
LNLTLHQSAQLSVLLT
EMLHGHGDPSFARLGQ
DTIFYLGEALRRGVID
MRPLLLLALLGWLLLA
ESYWTYEVCHGKHIRQ
VDQSGLGLPSRDYYLN
MYEHKIFVQGIIWDIN
TFEHDIQALGTQVRQL
YALLVIVTPGERRKQE
RSLVIISTLDGRIAAL
GSDSEYESPFMGGARG
PPEPIQQEVERREPEE
EVSLVCEKLCNEKLLK
YSTAPGYYSWRNSKDG
TEGGSLVLLEPGMELG
RTILLQYCFLLITCLL
GQNSQSPQCFKTCSEQ
SCLTEKEDSPSESTGN
RRIPSTDANLPSGGKG
PCEAVLVESIPEGLDF
RENDFSETTTSLSPDN
KMEESKAKFENLCKLM
TSPCCIVTSTYGWTAN
PVLVVVLSIVLEGPAP
VLGFFIIAVLMSAQES
VSPLCGGFTWPSCVKK
SSPRWTRLPTRWRPSK
LRRKSDLETSEPKPFL
LKRAVELDSESRYPQA
KILTYSCCSQKRSGER
PPRPPYPPRRDGSGGK
NLGRELRHTLKDVPAS
EQDLAMGSDAEGEKIK
RHTELKEKLRSINQGL
LPGDNVGFNVKNVSVK
TYAYLFKYIIIGDTGV
MAYAYLFKYIIIGDTG
HVRASDPDLGPNGLVS
IFSGMQAIPQYLWTCT
NANGYVRLQLGGEDRG
ALSGSQILNKNQSLLS
EKCGLQVLKVEKIDNE
MRALWVLGLCCVLLTF
AKKCDKEEKAEKAKIK
FNELVTQRKHNEVWMV
VSHEQPRGGEDAAVQE
ILNASTVAAAMCMVVT
STPSWCQSTEASPKRS
ENLKQALQKDLNLMAP
CRDGSQQTGIFCALLN
LIDTGRISEAETLCTK
GYCKGVEPKTECERLA
HWKVCPMCSEQFPPDY
VMSAVPVGFFLLIVVL
CHHWHTQYSNNIRQLL
GRRARRGVEVAAGASS
TILLQYCFLLITCLLT
GSAKHRLHPVKPMNAM
THYSTLCKPAPLTGTL
ECNVGWLEPLLERVYL
EPLAAYPLKCSGPRAK
FLVVLNWVPLVEAFQK
FPESDSKDPGGDGIDW
RMRNPWGEVEWTGAWS
RMANADARNMGADLCR
TEYCNTIEGTAKYIET
KDEKLTKEEILENWNM
ESPQSGSILTEETEVK
VPKRCDADAPEDQCTV
QVNDDYCDCKDGSDEP
TVKQSWDWTTDMDGYL
SDIQTGRVLTKVTDET
IRTPEELDDSDFETED
SYLLMWGLLTFIMVPG
IKALKEEIGNVQLEKA
QVKIQGQNKEMLAAAC
GADRFYLGQWREGLGK
SVIMVIYLLPRCTFTK
PRNCQMLLFSATFEDS
IHKIIDLGYAKELDQG
QLLLLACVHNYQPCVQ
KCTTAKQELANNLHVR
GKIGPIGSKGEKGDSG
VMWIGFLTRTVLENST
HKPFSEYTAWAMVDGG
SVQALQVTWNIILHST
QFCVRVCSGCAVLAVL
CQDSACHVFWWLEGMC
NVGLDIEAEVPAVKDM
LNDDDVTGSVKSERRN
GVINLTEEVLWVKVNI
HESFQEMDLNDDWKLS
ATEKPVLLSKDIEAKM
VVRAYKSLLKEKEALE
ELALRRSPVPRWLLLL
REGAKFPIKWTAPEAI
RTLLLLLSGALALTQT
LRGYYNQSEAGSHTLQ
TPCMSPLPHDSPLIEK
MTNCSNMSLRKVPADL
SVCSDCNGEGEVINEK
PRLGRYCGSGPPEEVY
HHGRYPSTGMLVLFFA
ETNKLDPKEVDKNLKE
DGEFWMSFRDFMREFT
LVQFHEPDIYNYSALL
MQDNQGGAPNYYPNSF
DLVVSYPFDFSKHPQE
VNTDPVSILTSILDMS
KKDVMWIGFLTRTVLE
PLFKPENGLLETKVYF
TVSTNEFLCDKDKTST
WSASFTVTKGKSSTQE
GDPDEQYDFLFKLVLV
GRLLLLLLVGLTAPAL
QTQLAVQTKRVAAQVD
SKNYPGTYPNHTVCEK
LAANDDMVFMHVDEPG
AFSCGFCRKEDVSGAI
AFKVATPYSLYVCPEG
YYAASGVCLLWVAFFE
TAKDCLLVYSQEETES
CLDEEVEGQGFCSGPG
MAPRTLILLLSGALAL
CKAQAQTERENLRIAL
LQLLLLVAAPGSTQAQ
LVYLCYTVSREDGSFS
VGSIGECSVISTIQLA
CGEWKPPMIDNPKYKG
PKDWQQECQLASGPAD
NLTGTVVNLTREQCQD
QKYPPPLIPPRGEVNA
GVKAGTKLSLMPWFHG
LSGANPRAGLYLQQMP
DDETAKASKQHRLKRY
TAAWTVGRICELLPEA
MFPFYSCWRTGLLLLL
QRSQRPHQGVDILCSA
RMKLLLGIALLAYVAS
AEKMNHHPEWFNVYNK
TFNLKIRDIDAATEAK
SLFVLGLFLWFLKRER
RPSWITTMYGGKNISS
YCVRPNSGIIDAGASI
KLVLQNPSLGSCPSEV
LKDTCGANAKQSRDCF
REMLLKLAEETNIFPT
LLGGDPSKVQEHSSLS
GQLVLFHADGQTEQRG
LAHSPYSATLQGLHRA
IQKPPTAPPERQPQVD
LALRRSPVPRWLLLLP
LSLALYLLGMLAFPLL
PVESSLLGVLSDHLNA
PLTYGTPSSRVEGTPR
VIIYVGCGERGNEMSE
QRIVIFRKNGVQAMVE
NNMRKKGKPNPDQRYF
FQFGHMDGNDYINTLL
MLEDFSHELESTQSRL
HALPPGFVLKKDKKKE
IVSTEKTILAVERNKV
CPKPLSRVSIMAGSLT
AEEGGFTCRAQHPLGF
SSGRSLKACGVPKQGS
GGDTATCCAKWNTEDK
KLLFQSYNVNDWLVKT
LKKIPGFCEGGFKIHE
WDSAGELPLEPEQFLA
PGGIQPHVSRTLFLLL
GGDTATCCAKWNTEDK
GRSPFEVKVGTECGNQ
TVGPLGEGGAHKVRAG
VVLIGGKPDRVVECIK
KCSRLVLALALILVLE
LCSKANVYTEVPDGGW
GNKRITCRNGQWSEPP
VTLYYEALCGGCRAFL
MGMLEARIRILTNNSQ
RQTTYTTRIHLVCSRG
YSATVTFFKVKWIFSS
GKVPVFGTSTHTLDIS
IGGGDTATCCAKWNTE
LGVFQCKIYLLLFGAC
MASPGCLWLLAVALLP
GGSCMAVLTVTLMVLS
SVNGFYPGSIEVRWFR
KKSRAFGDSEHKLETS
WLGMLAGAVVIIVRAP
GLGKRCEDDKVKLQNN
TITAVPSQPLLDRSIP
IVTHYKNMIREQDLQL
SINQGLDRLRRVSHQG
YNPCEEDLFVLFFLEQ
CSLTAYIVEGVGSEVS
LLSLLALLLLLLVGAS
CLVILFACEVAAGIWG
SYWRIRGGSEGGCPRG
LDHPFFVKLYFTFQDD
GYYNQSEAGSHTLQWM
GKGGSCSQAACSNSAQ
KGLVRLGEKERHLEHE
PSITQAWGLWVLLGAV
LALYLSDAEAQQFLRY
PPPVEKQNGIITEYSI
KFHYKTDQGIKNLSVE
PGGEATLSQPPPRGGT
ARASPATQPPPLLPPS
SDLQLQAAVEVAGDLE
TAPHKLQGTSGPLLLT
GRCHTTHSMALIHNRS
TILLQYCFLLITCLLT
ASLVLAFLGVCLGITL
ASLGPVAAFKVATPYS
TGEAGRLSNISHLNYC
SAAALAVILIATALCA
DNHPDLSDMLKFESEK
LENTGQTVLVVGGVQW
MAAAVPQRAWTVEQLR
HTAKDCLLVYSQEETE
SFNPGVFVANLTEWKR
QQCLLGSAFSEDDGDC
GMLEARIRILTNNSQT
KLEFPQEANSKTSCPC
ISQQKAFFAKMVVDAV
LYSVHLLLKTANEGGS
LCRDELCRCAEENCFI
LEKKKCDEYIPGTTSL
LLFLGAGLFIYFRNQK
QKVLFFHPKYLKDLAL
DKDGFISAREFTYKHD
PKATVVPLPTLPPVSH
ASRWGPLIGLAPCCLW
LIGFMIGYLGYCKGVE
NFKVVVVDGKNESEYT
TSDSAGEECDAAEGAE
LMIIGALTLMIISIME
ATDALGVPCTENDYKL
NSFDQWGVELGKQLAK
PTVGFNMRKITKGNVT
ESLRSHGVLLEVQYSS
FKRSFLEKKRFTEEAT
IMPPPGAPMGLALKKK
YAVFDIVRNYTADYDK
PGRLRGVRAVRPKVLM
NPMEHANHMAAQPQFV
QLMDGLKQLKLHRCVN
KILSRGSQTKLLCYMM
REREMKDLKEKMNQVE
RLPKQIEERNERLKEE
TKLEVKVVIKSNFKPS
MYLTFFLEDDDKLEQI
SWWRHSLITVSILAFT
LTRRLLSLDPSHERAG
QVANYGVGGQYEPHFD
KSWELLKEGFLLALTQ
SLWRRLEAQVGMATRD
CHAGYIGDNCNCSTDI
DLEGPPLEAYTIQGQY
FINGWYVLVIISDLMT
HVLALHNLVKAAQSLD
VMLIFAFFQELVIAGI
ITFPISIWMCIKIIKE
RTKNFESGKAYKTTWG
VCLVLGAVRSYALELN
WLLGAVLLMDASARPA
EAGRLSNISHLNYCEP
ALTVHVTQPKDGGFCE
AGIDHLVSYPTIPPGI
IPSSKHCDGLRDCSDG
KMRNRRRIQRRGPCII
HTNLKKKFSCCVLVFL
PICVGLYAQWGSGKSF
YNAPFPCAPCKNNSPL
LGHALGLEHSSNPNAI
VVKCSLGQPHIAYFEE
DFNVNAEISVFEVNIR
GFGANRRAGRLPSLVL
GHSDVADNGTLFLGIL
LGVLLFSGGLSESETG
QLSVSRHEAFPLRVID
WGRRCLGRPGLLGPGP
CLNPVLYAFIGQKFRN
REELKDAGVATLAWMV
GQYSLDISHVDYPENE
HMTHHPISDHEATLRC
NCSLRAESLVHVHFKE
HVSFKPSLDQQRSCPT
PLPPVDFMKNQEDSNL
SSTYDPSNMPSGNYTG
MKWWNDLWLNEGFATF
PGRLYLDLILAILALE
DWATNGVGRKVSHSYG
KVTRIAYSMVKQFGMA
EFQTLNSVTPRLQAED
DGAMGYVQPPPPPYPG
MALLVLGLVSCTFFLA
VITKHNDDEQYAWESS
KGPYEYLTLEDYPLMI
QLCQPKQKIRVALKDW
SFPGGFPGGMPGNFPG
RECLKLDQDHKRCFAH
LEGIRICRQGFPNRVV
DQVQQFSGNSAVFTAG
PVKLSCAYSGFSSPRV
LGAVLLMDASARPANH
LQYCFLLITCLLTALE
QYALKMRFVDHVFDEQ
DANLPSGGKGFKLRRQ
VLSIVLEGPAPAQGTP
EGPVFGSADLWNGVGI
DHIHTNFRDMYQHLRS
MIGYLGYCKGVEPKTE
ATALSALSLGAEQRTE
HLLEQERQQHNQLKHT
SSCGWTVISHEGSDIE
DVMWIGFLTRTVLENS
EKEAKEKETLITIMKT
LIATGMFQFWPHSIES
IPHPNIEQTIHQVSLD
SEQGSFDGGDQGILNT
IKDVNLEVTAKPVPLN
NPDEEEEDTDPRVIHP
GVRTHLLRHSEPSKLT
PEVVTRKAYGPKVDIW
GVPVRGRGAAPPPPPV
RSNLSHQHLFEIAGFL
NIFSYDYSGYGASSGK
GKKAEGTPNQGKKAEG
ADYNGDDGNVGEYEAD
WLSVLLGLVLGFVLAS
NAFNMSDKTSEDICLQ
VSPAMSYLTSYQPPQN
IQQLFTSPESSVTAAP
PPNAKLTFEVELVDID
PLDAESQQGGGGNPFH
LKKKFSCCVLVFLLFA
NEHTSKITTGGDVINN
TKRSLLNKKKKEARRK
NLKKKFSCCVLVFLLF
SDEKSCEGVTHVCDPS
LLQFQFKYGVPTPTNV
YPWGNWFQPNRTNLWQ
FERKAREVCDNLENFT
ALSLRRRLPATTLGGA
KSSGRSDDNRESLEKR
TAGNVLMHFPSNLVTE
FLAYFLVSIAGLLYAL
AARLPRLLVLLAAAAV
SAKVMLEDGRSKGFGF
DPGALVIPFSGALELK
IGPTGELSGSLKIPNR
GTEVPNTRSRGHHNCS
TYFPGYFDGQYWLWWV
STCIPQLWACDNDPDC
LLLMCHCGKGAKGFTP
SKIDIEKDIQAVMEET
ELLQEVSGDSKDDAGI
YGEDNRGYGGSQGGGR
NLMTTLPSQDASLPPQ
LGMLLGLLMAACFTFC
PPNVGEEIQIGHIPRE
IKEPQTKPSRHQRTEN
GQNSFSKSTNSSDVSA
IKLSSTWEGIQAGKEL
CYADYGVDGSTCSFFI
KSYCNDQSTGDIKVIG
LGYCKGVEPKTECERL
GLGLPRPPMLLALLLA
ADTIIYSISTAICFQA
KIKSQLEGLEESVRDR
RVAAAPASGALRRLTP
CNAMAFCAKMRSSKKT
YGKIAEAFRLPTAEVM
HVEPLERLEKLLTKEQ
GVDVSEVLFGRSQPGH
TPGFPSFNHTQFPPSR
LLKSIDSEKEAKEKET
ARPVILDPVDPTNNVS
AASNWGLITNIVNSIV
LGGDKEPTETIGDLSI
FDASQYGTLLMVDSEE
FFLIGFMIGYLGYCKG
LLLTVVFGFLYGAMLY
FFCQGHPLNIVPPPLS
WVLGLCCVLLTFGSVR
EAVGERGGPQNPDSRA
LVTMKWWNDLWLNEGF
LTLHQSAQLSVLLTVE
MLEDFSHELESTQSRL
IWHEWEIANNTFTGMW
IIGGGDTATCCAKWNT
IQNTSHLAVDGDQAAA
ICHDAEYVNVTAEDLD
SLLCLPKANNSRSCRC
FCSYLESQDSGYLYFC
SLEEKIAALFDLEYYV
GVINLTEEVLWVKVNI
VSNISACQVIAEAVRT
KVHLYEQAGPSFASYP
SSDPNAVMYPTYGNGD
GYENPVVSRINMRIQD
CIPSSKHCDGLRDCSD
DLQRSPMGRKQGGTLD
EHRDVHNIYGLYVHMA
GCPGSWIKDGYCDKAC
FLLYGTEVHTDTNKIE
RIRKLADLCTGLQGFL
YFPNFYALLKSIDSEK
TECERLAGTESPVREE
ECDCGTPKECELDPCC
GENVKSVNSGTWIASN
VAPHHSGVYPVHVQLY
EQPQVELFVKAGSDGA
GLTSQESTMERQKPEP
MDGAGPPDLRDLVTTL
LKDSIPVTELSASGPF
SMTFRGSVTISVQALQ
ILLCSLALGSVTVHSS
KDINTTAQNIMFYDMG
MSGMMIASYVVVSSLI
LKKKFSCCVLVFLLFA
WMVLASPWLILACCRL
LLNPIENPDLKLAIVM
CWALGFYPAEITLTWQ
IKANCSDNEFTQALTA
LCEAATSDMDIGKRKI
KFPIKWTAPEAINFGC
DCGGRGLAALPGDLPS
LRATFAGLYSLDVGEE
VNVSMVEVTDFPFNTS
SEAGNYLKGYVITGIY
YEDYQSPFDFDAGVNK
AGLAVLAVVVIGAVVA
ELFDLVEEVQLNFYQF
IAASSRPNQASSEGQF
LLAALLQLAPAQAPVS
LGDPCAWTGQGRGTRR
DGDCQGKPSMGQLALY
ATPEQVGKMKAIVEKL
APPPPEPTWEEQQTSV
VFQPDLDVDLPDLASE
LCGTEIDKSDFVFRCN
EDKDEKKKGEDEDKGP
EKELSAALQDKKCLEE
YDAGMDIWGGENLEIS
CCGSDYKQYVFGGWAW
EEKAEKAKIKKAIQKG
LKKKFSCCVLVFLLFA
VVERSPHRPILQAGLP
VLSIVLEGPAPAQGTP
ALLLGTLQVLALLGAA
KKLLMSNGNKEGASGR
KDKWLCPLSGKKFKGP
NQPYYMQSSGVSGSQV
IVGEEKKFLLPFWLQV
KEEKEDEISLEDLIER
GNRVTTRAAQVAKKAQ
EVDGADDDSQDSDDEK
VILILAFFACWLPYYI
ALPGDNVGFNVKNVSV
FPGSDPRDCPRDLPKN
TPKTCENFLALCASNY
TLGLTQHVQACETTVE
WDINSFDQWGVELGKQ
DDIACINPEHCMLVCG
TILLQYCFLLITCLLT
KGKMRNRRRIQRRGPC
VTSPCCIVTSTYGWTA
DMDAYCRKENSSEICS
RHVIPMNPNTNDLFNA
NCVTELASHPSREKPF
TSDGRQTTYTTRIHLV
TITANTSDAYLNASET
ESSSTSSSESLNSSAP
YQVRQLLEEGRLEFVI
EHCIRMFKHYKQQRGK
ERLAGTESPVREEPGE
RNECDPALALLSDYVL
RPSGETSVPPPPAVGR
LYNCSFGRSDCSLCRA
MEQLMSITQEETESLR
YELSASNFELHVAQGD
CSVQILVPGLKGDAGE
YWVDLERQLLQRVFLN
NAPFPCAPCKNNSPLQ
EYEADKQAELAYNEEE
AATGTAAAAATGRLLL
FVKAGSDGAKIGNCPF
MGMLEARIRILTNNSQ
GLPPMESQFQGEDRKF
DETPIIAVMVALSSLL
RLESLRKLKASLQGDV
LTKPQLQQCLGGRKIL
ECHSGYQLPLCQECPG
IGYLGYCKGVEPKTEC
GATRPNGPNTGNKICQ
TVILEDCDGSKELQQF
TALLLASKYEEMFSPN
RGSALLLASLLLAAAL
RLRITAKGQMAYIKLE
DDNVCRCQPGWQGPLC
MIGYLGYCKGVEPKTE
IGRSPFEVKVGTECGN
VAWAALGPLLWGCALG
LAVAIIVVSVGLGLIL
PKNVPTHTNLELEPKA
AITSLKYMLLCKIMLN
LTWISALGKFFGGRAK
SATVTFFKVKWIFSSV
KKFQIPCIVPELNSTI
CYEAYVIYNFMGFLTN
FNSTEDHSKWCVSPKG
LKNPNVSDSLLLQNIF
FENGETSIVISDVLPG
ATGTAAAAATGRLLLL
TEWCYGPVRVSLYDLA
LAFGILAGSHFSANWI
NMPLMQTQQNLPHQTQ
CVIFELLTLKRTFDAT
IKAKEYLSDALLDKKD
LVALLFVISLFLSNLD
RSRTSVQTEDDQLIAG
VTISVQALQVTWNIIL
NLTLHQSAQLSVLLTV
PGQANEIVLLEAGHEP
LCVYFWLERTMPRIPT
PLLLLTMALAGGSGTA
CSRKQKRIFQTLLLLT
LEGQSPPQSLPSTPKA
FKDRGILDTLKTQLRN
FQVHRMLMFTTTVLTC
VLLIISILVQVKQPRK
YLSKWWDIIDIQKKDA
QLSDITLQHPPPSVEH
PSSGQWGQHHVSVGGL
SIISRRFFCIVGTLYL
LPALTVHVTQPKDGGF
LLLSLAASWSKAENDF
FRRRRARKKTVSASES
YHSQTYGNGSKCDLNG
VQRYPEIRFFPPKSNK
NEPYMKIPCNDSKITS
EKDEDGFLYMVCASQE
LLLACVHNYQPCVQRA
SPNMVCLDFTSSRSGD
LLQYCFLLITCLLTAL
YIGISIDSFILLEIIK
AQAKLLPGSAIQALVG
AFGHSTYGAECFPACN
WIGFLTRTVLENSTSY
RGQNAPAASGARKRHG
SLVLVVLLVVIVVLAF
EQCEERIEEVTKKGNE
FCFVLQQPMIYEGQAQ
WSASFTVTKGKSSTQE
CDCGTPKECELDPCCE
LAEICLNTEIEPFPSH
ALWVLGLCCVLLTFGS
SKTQPCDHTKGLECNF
LWAALLLGAVALRPAE
EILSEVERNLQDAMQV
LKIAFVIWLLSPYTKG
GSRNFSSCSAEDFEKL
IQLDLEAEFHFTHLIM
YCDGKKGFKLAQDQKS
RLLLLMCLLLLGSSAR
FMFFWLANFVLALGQV
LLLASLLLAAALSASA
LGSCKLIEEVMIGEDK
RRVCWALVAVLLADLL
CIVENEYGSINHTYQL
MPPSGPRGTLLLLPLL
MWTLKRQILILFNIIL
ISFDIPPQEILTKDSV
TSLLFLGVCAHHIIPT
KCLRKPVLNDQNWAGR
VAGIAKACGKAGCALL
TFSPPYGPRSVYIKPC
MPKSTIYRGEMCFFDS
KDKQLRIFDPRTKPRA
WLETVNDKSGPLIFRK
DSVWPFEKVADAMKQM
FQVEDSSKGQEPNDTN
RECPSDECGAGVFMAS
GPLTGWRVFLLLLCAL
RFVDHVFDEQVIDSLT
MSPEQISSQDYGKEVD
GKKTLDQVLEDVDQCC
LSAMQEGDYTYQLTVT
SYQYDGMDISNLAVDF
TLTLKDNAFNMSDKTS
DSLQAYAAGVVEAAVS
NRTQLVNVAIFGPPWM
MASPGCLWLLAVALLP
GLAVAFCCLHFDLPWY
LWCQRKTAPYKNVNVQ
LIGFMIGYLGYCKGVE
LSSETILRTNKRGERR
GCGTRPRWSALDGVVY
LYYGSKVVPDSTPSWA
NPSIGEGSVGGLTGSL
ESCLDEEVEGQGFCSG
FLTLLLFCLCAFLSLS
TGEKGDMGDKGQKGSV
HTTILAVVAVVLSSVC
VFVLLFIFVKRQIMRF
LYIAVQAVLALAASWT
IASVADTAEEKFVPYY
MVKCDPRHGKYMACCM
RFANEYPNITRLYSLG
PDMYECLRVANEVTLN
SIQIGESTQDGKSGSG
LMRCLRLRQSSLEPVA
SPGIWMGLLTSLFMLF
CPPPPQIPNSHNMTTT
LFKYIIIGDTGVGKSC
TSYCPYSQCAFNGIFL
IAHCQARGLEVTAYSP
RLHDEGIIRLYQRPGP
RDDQNYNYNQHAYPTA
PPQPYKIYEVCSNGPA
ASNLTVSVLEAEGVFE
CERLAGTESPVREEPG
PFENCLLRPGSPARVV
HEKEWKLGRCILRFPE
DDPQKRKPDIKKAKLM
RAFHGWNEFDISEDEP
EEADGNKQWWFGGGCD
VLLLGLKDKEGYTSFW
LFNTSYCPYSQCAFNG
WTGQGRGTRRMSPATT
TVDLGNVPNGSALTDG
LTGSLVLMNQGYLQEA
MAAETLLSSLLGLLLL
FLAVHEAWAGMLKEED
TADEEQVESFTSKPSA
STGLKKIEEQLTLEKL
GISIYTSDNYTEEMGS
RSSQELEGSCRKDNNS
AIFEENAAKDDRVFQL
TGSPAELSPTTLSPVN
LRCGSTRRCSSLNNLP
GYEYSERGDAVCTESG
DHRDATQLGFQPLMSD
TFFTCLVILFACEVAA
REQGGKDKLQAHGIRL
NPGAVTVAWKADGSPV
APTFSPNITLGPTYLT
SCEPAPECSSLEQEEL
ALTVHVTQPKDGGFCE
TVHVTQPKDGGFCEVC
LPATEKPVLLSKDIEA
LNCSATGEPKPQIMWR
DGATVSRMKLQVWGTL
LVDDRALPDFKGIQTS
DGSPDERWCFRVEEVN
IRGGSEGGCPRGSPVR
TNIAIFCETRAEWMIA
NMSLGLSLAATTSPPQ
FNPGAVTVAWKADGSP
KKKFSCCVLVFLLFAV
TWAGSHSMRYFFTSVS
LIDQYDPLYSKRFAVF
IIIVLYMLRFKKYKQA
CWALGFYPAEITLTWQ
LRRYRDTKRAFPHLVN
VQEPERSWFQTKEERK
MQSLSQNPDLAAQMML
LKPYSSGGPRVWYVSN
KSSDNRLLMSLFLFFF
LTGKVRQYFIEAHEIQ
TGASSDFDNATKIAKR
EFTFCNDTVVIPCFVT
FAKGLREVIEKNRPAD
TVHVTQPKDGGFCEVC
KEIEQRQKPATETSMN
CMVFFLIVVIYKKFQI
RRAFHGWNEFDISEDE
PEAPWPPAPRARACRV
SKMLPADITQLNNIPP
YYWYTDQRKYGTCPHG
ESFDGSVRARIVTDRE
CDGFLDCSDESDEKAC
MRVRIGLTLLLCAVLL
SLLNKPKSEMTPEELQ
FVKKVHAGIFRSPACS
TDAVNENRKDEETEES
IGLKDLAMADLEQKVL
SMYLVNGSVFSIANNN
VMKGGEAVCLYEEPVS
SVKYNIRGPALIPRMK
IHTNLKKKFSCCVLVF
EVDPCGDAQAAAEGAV
SLSYDHSKDGRWTELA
ELDALGDELLADEDSS
LPALTVHVTQPKDGGF
IKEPLEISISQDVHDS
LAGTESPVREEPGEDF
EFQWLREETGQVLERG
SATETLSEEEQEELRR
FSCQEARRAWLDRHGN
AKLPATEKPVLLSKDI
VIMVIYLLPRCTFTKE
VFTFSCQSPENHFVIE
RVGLFCGIFIVLNITL
EMSIHLSRPNGTSAML
TALPDRRWGPRILGFW
MVLNYSRSLAEDFAEQ
NRIRKFFRGSGRVLAF
YCYNGMCQYYDAQCQV
YLFKYIIIGDTGVGKS
ARFGLPALLCTLAVLS
GEKKSAQWRTVEGALK
DAFSWTFLGRNVFNKF
MPSGNYTGIQIPPGAH
ICTQCPGSVQNLSKVA
EAMTEGSMGVTLEASA
KQYGNEVFLAKLIAQA
VNGYRRFDPARGMEYT
TPRPKVLRCKCHHHCP
ALMYLGSLAFLGADTA
KIGYECLCPDGFQLVA
WLYYATNSCKNFSELP
LTAVSEFFNASCVPVN
TVAILIVVTVAFVQEY
SSLWAHTPYTFDIQAI
TGGVQSTLLLNNEGSL
RSNFGYNIPLKHLADR
TRLPALTVHVTQPKDG
SVTKKAASWEGIAQGH
LPGDNVGFNVKNVSVK
ITFDSNGTYVCEASLP
CWALGFYPAEITLTWQ
HMTHHPISDHEATLRC
EDVRKYAGSNIVQLLI
TCTNNEVHNLTECKNA
VEWNGKTSLDWWITDK
EADNVKDKLCSKRTDL
ACQDVDECQPSRCHPD
LQELLQYKRQNPAQFC
SRSHSDNDRFKHRNRS
SQALTETPTSSDWQST
AMTGDGVNDAPALKKA
EVFVTGQSPTPSPTGL
PQALLFLCMILLLIVL
NAIGIANFAEQIGCVE
AAAATGRLLLLLLVGL
ISDHEATLRCWALGFY
GLTADARIVINRARVE
PESGYSMLYSGQKGIQ
SCWRTGLLLLLLAVAV
SARFLEQVKHECHFFN
MVCLKLPGGSSLAALT
PVLGFFIIAVLMSAQE
YVIIATFVIVVALGIL
QLDGFQPNTQVKVIAA
IFMTEDPSKCSPRFWE
QEFSGVENDNETEPVT
GRALEWFSAVVNIEYV
SVSDQFYRYKMPRLIA
CIERIPWIAPECVEDS
AQRLPDSFKDSPSKGL
LGFVGRVAAAPASGAL
LFYLVFYGFLAALFSF
IGLISSVCCVFAQTDE
FGEHDSKMQPDEFFGI
WQPPREAESLQPMTVV
MQLTYFQRAQSLHGQR
KQDPPVTHDLRVSLEE
TSPESSVTAAPRARKY
TKQVINGIESCLYRLG
IGFMIGYLGYCKGVEP
TTMVCVAVNGKPMLGV
TISHEDLQRQLAVLDK
KKVIVDFSSPNIAKEM
GTGDPYTPGFPSFNQT
SDHKLNNTPDSDWLQL
FPNGTEVPNTRSRGHH
FITLFLLSVCYSATVT
GYQQCLLGSAFSEDDG
PSKGVLFYGPPGCGKT
TSRQLAPVLGYLGSRQ
GISSSSVLHGMVFKKE
FRFPPYRGLLCAVLGV
RFLCTHIIYSFANISN
ALATLKPQAGLIVPQA
RKVNLGVGAYRTDDCH
IRGLLMALAVMFGTAM
FSLSCMVFFLIVVIYK
SLGLSLAATTSPPQLL
RFLRGYRQDAYDGKDY
EITHYIRGGEAQAGKL
ARPANHSSTRERVANR
GLIVLLGSWSLGDWGA
GYLGYCKGVEPKTECE
IGALTLMIISIMEIGG
NNMVILKLLSEEVFDF
TECERLAGTESPVREE
YQFLGVQQDASSADIR
MICRKYVCSDAWGAVG
NSQSPQCFKTCSEQNG
LIIFSLGVISWRRAGH
FYLGTTFAAAMYILGA
YIDLTECPYMWPYCSQ
YTAFARLSLHHAATAA
YFAACTTDTTMNSSLS
GYCKGVEPKTECERLA
YLCNVTLFRKAVDDFR
CPDRSWEREWHNQSEK
VGAMWKVIVSLVLLMP
IPCNDSKITSAVWGPL
CMQDNQGGAPNYYPNS
LLLLLGHGGGGRWGAR
