# Supplementary material for: MHCII-peptide presentation: an assessment of the state-of-the-art prediction methods
Source: Front Immunol. 2024 Mar 12;15:1293706. doi: 10.3389/fimmu.2024.1293706 (PMC11027168; doi:10.3389/fimmu.2024.1293706)
Supplement: Supplementary file 1 [file DataSheet_1.zip › Supplementary Data S1/negative_peptides/16_HLA-DQA1_03_01_DQB1_03_02]

RQDYKKQKQEEFKHIA
ISASSNKAIKHLPIGM
YLHFAYHKVVEGILDT
LMPMPSLGFNRQVVRD
LALLCLGGADKRLRDN
TSIATTTTTTTESVEE
LFWLGWLGMLAGAVVI
DKVRRQRPRRRVCWAL
LLLLLLRAVLAVPLER
RTLPRSGNLIVVESVL
LGRPESLLQSNTLMLP
PVVGTRYKCSVCPDYD
MRALWVLGLCCVLLTF
LLPLLAALLQASVEAS
FFFVLFLCLFFYNCYK
MMDGAMGYVQPPPPPY
LPGAGLFGPKNDLEDY
VLKLWKSGFSLDNGEL
LRAALAGSRGSRQPDG
VGDGIVLCKMINLSVP
LYWSDLALDVIQRLCL
AVALGLGVPMLHHLCG
AVACFLKKRGDPCSCQ
KKVHAGIFRSPACSHG
CCRRGTQIVLLGLVTA
KPQGLYPNYLNPSSGQ
CVFPNGTEVPNTRSRG
GLWILGCHNSDFRNRG
VALTVTGVAQVKIMTE
MGLQACLLGLFALILS
GVCARGCLDSAGPWTM
MRFVVALVLLNVAAAG
HMTHHPISDHEATLRC
VLGLCCVLLTFGSVRA
EKKRELEHNAEETYGE
VRTRWALLLLFWLGWL
IPAEQPLSTPLSHSTY
WTPLLFLTLLLHCTGS
HLHTTTQMAGTSSNTI
STPDAVDKYLETPGDE
RARQVKEMNPALGIDC
GILSVMLIFAFFQELV
AEADKKAAEDRSKQLE
RWRTILLQYCFLLITC
SSSGGSIHSNLEQEKG
QSLMQAPLLIALGLLL
HNTSFCLCLEGYYYNS
INSNGSICLDILRSQW
WIASWLVVTVPTILGL
GQWAQREGVKSPVCSS
SHILPFSTPGPSTCLP
KTHMTHHPISDHEATL
IVLPLSLQRNMMASIQ
TSNSGGRRELSELVYT
QIELSTCFFLCLLRFC
SCLTEKEDSPSESTGN
ISCYETMADASTELQQ
HMTHHPISDHEATLRC
SQAACSNSAQGSDESL
KTHMTHHPISDHEATL
LLVSALGMVPPPENVR
LRAEPPSSYKVMCQWM
SFDVHKKCPLCELMFP
KSNTSPEELGPLANQL
EWTTPRESVKKYILEW
MDTFTVQDSTAMSWWR
LNDSGQLGLRMESKTE
VVPISLCRGGGCGVST
WQNITKGFSEDRLLIA
SVMLIFAFFQELVIAG
IAILFAVLLVVLILFL
VAQLCDFNPKSSKQCK
CNGVLEGIRICRQGFP
MAAAVPKRMRGPAQAK
HSWILYVAAALWGVGS
RKQKRIFQTLLLLTVV
RELEHNAEETYGENDE
AECACRNGWQCRDKEC
RALWVLGLCCVLLTFG
FTCLDGSATIPFDQVN
LWVLGLCCVLLTFGSV
MRFVVALVLLNVAAAG
RQQQLTAMKVLQRNCA
QRLIDSQMETSCQITF
ETIIIALASVSVLAVL
KEFNNWFNVTGSDKCV
CETPNCPFFMSVNTQP
RLPALTVHVTQPKDGG
LLLLLVPLLLLMCHCG
KMEESKAKFENLCKLM
LDKKSGVINLTEEVLW
VDSMPAASSVKKPFGL
MTMRSLLRTPFLCGLL
SSPVVVFRFFQELPGS
NQSLSQDLTMAPGSTL
CKGVEPKTECERLAGT
DGAMGYVQPPPPPYPG
QTLLLLTVVFGFLYGA
AAGRSPHLGPAPARRP
LLLAIFKKALPALPIS
EGLKRLAKSDPMVQCI
LYETLTITQAVIFLNT
AKETCSEKSTNLHDYG
LARDPVKLPTTAASTP
TSVKDAKIAVYSCPFD
EDFISSTISTTPRAFD
ACSNSAQGSDESLITC
TCSEKSTNLHDYGMLL
LFSQGPRPAAMAVAGC
LLHGQNGSVPNGQTPL
GPGRLLLGTGTDARCC
SDASTPWSSSPSPLPV
IPCPPRDLHSTWSRHL
SNATGNTVAAANYVAS
LNAFIHDTEAETEFVK
NMVHPNVICDGCNGPV
SCLDEEVEGQGFCSGP
LAGAVVIIVRAPRCRE
HMTHHPISDHEATLRC
TECERLAGTESPVREE
LVIAVAIATVIVISLV
DLSDDMPWSACPHPRC
HCKLFHSTDTKSVVCP
FDAPNERPYSLKIRNT
MPKSTIYRGEMCFFDS
NIDRSRLPKSPPYTAF
TPLLFLTLLLHCTGSL
SMAQAMKGVTKAMGTM
RFVVALVLLNVAAAGA
VCEASSPALEAPIKAS
RFRCGGNKKRRQINED
VLICVIVFIIILFIVL
ACNNCQRRIVGVRYQC
PVHYDSQLDTTLFGKK
NATGNTVAAANYVASI
ADERRCRHCQPGNFRC
GAMGYVQPPPPPYPGP
NQSLSQDLTMAPGSTL
NDAPAGCLSQAARTPG
RFVVALVLLNVAAAGA
ATPRPRETTQLPTTHL
MLIFAFFQELVIAGIV
RMRGPAQAKLLPGSAI
CSVCPDYDLCSVCEGK
GGDTATCCAKWNTEDK
MSRALRPPLPPLCFFL
CLKLPGGSSLAALTVT
KLCQGLGLNLTKFTQY
CYVALDFEQEMVRAAA
DCRNRCCNSTTCQLAE
FLIGFMIGYLGYCKGV
QIVLLGLVTAALWAGL
QYIMALREEYFDPSIV
SMRYFTTSVSRPGRGE
GNECQLKTIACRQGLQ
APQLLIVLLGLSALLQ
VLLLVPVICQIRSQVG
IYIFLSALWDPTISWR
MQASEDLLKEHYVDLK
KDNTTVTRLLNINPNK
FLIGFMIGYLGYCKGV
SFCLPLRRAHRYDLVN
PLAKTSHVAKPRAGRG
MALLDLALEGMAVFGF
LIGFMIGYLGYCKGVE
GILFAVFLILLLMYRM
AELGILIASLDMVAPI
HDSRRNTLEWCLPVID
GTAAAAATGRLLLLLL
CSRLVLALALILVLES
PPFPAGGPPARRGGAG
RLLLLLLVGLTAPALA
KHCDGLRDCSDGSDEQ
SQVVKGGAFDGTMNGP
LLPLLLSSLLGGSQAM
HMTHHPISDHEATLRC
SSGGKGGSCSQAACSN
KKLLMSNGNKEGASGR
LADRLGRRQCLLISLS
VKQENTCLRNQYRCSN
PPMMDGAMGYVQPPPP
LIGALLVCREGSLAKE
VLCKMINLSVPDTIDE
SPCCIVTSTYGWTANM
LISQDKRISSNPVAKI
ALLLGALALTAVMSPC
APQLLIVLLGLSALLQ
HPNVICDGCNGPVVGT
VLQEPTCVSDYMSIST
SSSHANAMALGPLPRE
KKFDWTFEQTVEDSYR
PPNYDQSKFEEHVESH
CVFPNGTEVPNTRSRG
AELDALGDELLADEDS
LVLLLLLGIGLMWWFW
SQECGSFLLAESIKPA
SWITTMYGGKNISSHT
HWEEAAHDLALACKLD
KDIITKVANVELYYRA
DIAKRTCEEHQLCVVA
AWPTATACPMKSNEHD
SEETEQINKHFHNTLE
LILTMQASLPKVLRFC
ISSALAMVLLGAKGNT
QYKSILQEENRRDSWS
HMTHHPISDHEATLRC
DGPTVDLGNVPNGSAL
LWGCLLTAVHPEPPTA
LERKERELQNTVANLH
REGAKFPIKWTAPEAI
VEPKTECERLAGTESP
GTTRLLSGHTCFTLTG
KREAEARLLWANKPDK
LALLCLGGADKRLRDN
NSLDLSATNVLDGSSI
MQKLLKCSRLVLALAL
TILKTSQPLMTTPGTL
CLDSAGPWTMSRALRP
TSSSPNIGVLGITKVG
LKKLLMSNGNKEGASG
LRAFPQDRPFEDTCHG
GLWILGCHNSDFRNRG
LLILLSRRFRCGGNKK
DPSRLVRSPSPHSCHR
LTSSVPYPTASLVSQN
CFKTCSEQNGYVLTLS
CCRRGTQIVLLGLVTA
LKCSRLVLALALILVL
PAGCLSQAARTPGDRT
GRVRRMFRLSAALHLL
GFNYWIASSRSVDLQT
FMLAFFMAFIFNWLGF
RWSASFTVTKGKSSTQ
IIGGGDTATCCAKWNT
IILEAIGLPTHDLPLI
TECERLAGTESPVREE
LIDPEDDVRDNILKYD
LRYQKLPSDEDESGTE
LELGGETTPPLSTERS
LTLRCQVEGGAPRANL
TLFFSWHTPLACEQAT
FIFNWLGFCLSFCITN
TPGFPSFNHTQFPPSR
GSGSTVCTIVTYQMVK
PPQLMEKCAALSVRPD
CWALGFYPAEITLTWQ
MSNGNKEGASGRPGSP
RGTQIVLLGLVTAALW
SNSGGRRELSELVYTD
NMVHPNVICDGCNGPV
AYAYLFKYIIIGDTGV
GSCSQAACSNSAQGSD
RANLLVLLTVVAVVAG
TVILILAFFACWLPYY
RGVPVRGRGAAPPPPP
NLELKKLLMSNGNKEG
YLCRARSTQGEVTRKV
MRFVVALVLLNVAAAG
CPDYDLCSVCEGKGLH
PPSRHAGGKAPGVQGQ
RIPSRLLAILLFLLAM
RFEAGRCIMAGSIGSS
MASPGCLWLLAVALLP
LLRVLILLLSWAAGMG
QHLQSSRHRRALDTNY
RACRVLPWALVAGLLL
VNVSMVEVTDFPFNTS
VLGLCCVLLTFGSVRA
SNCGKIFHLEVCSRDF
STAQFLWMLGQALVDE
FTEVACDELVEEMEHF
CDGCNGPVVGTRYKCS
GCRLIFLFRQDPSEEK
LSPTSMGPQPITLGGP
RRGTQIVLLGLVTAAL
GDSSRSNLFEDATSAL
GEDCSENIDDCASAAC
SLMQAPLLIALGLLLA
DHHCPWVNNCIGRRNY
DSGQHAAPLPAPPILS
AKDDATLSGKRMQSLS
TPPASEGSAESMGPDS
PRNMVHPNVICDGCNG
NVSVDVKVFIVPVGNH
LFCLRCTRCDSGEVEL
LLLLLLLATGLALAWR
DLTSSYKAERQREKKK
NQSLSQDLTMAPGSTL
KLEHLTASFNSLPLLI
PEKVGDGMNAYMAYRV
ALLVLGLVSCTFFLAV
FSFLFTVITFPISIWM
ASSPTEEEQEQGEIGA
SGRPGSPKMEGTGKKA
MASRGATRPNGPNTGN
CSNSAQGSDESLITCK
EALPGDNVGFNVKNVS
SSSHANAMALGPLPRE
MRFVVALVLLNVAAAG
LKPGKQCSPSQGPCCT
PTTAASTPDAVDKYLE
MFPFYSCWRTGLLLLL
GRPRCECAPDCSGLPA
RGYDFKADIWSFGITA
MRFVVALVLLNVAAAG
RFVVALVLLNVAAAGA
MRFVVALVLLNVAAAG
GVKIAEVDCTAERNIC
LALHLLVLVPILLSLV
KFKQSTHSIYMFFNTS
LVGFMLYRMKKKDEGS
EYQQCPSEFDYNATDH
AAPQLLIVLLGLSALL
MAFIFNWLGFCLSFCI
ELMFPPNYDQSKFEEH
LLKTTQEPLARDPVKL
ILVIGVAIISLIIWGL
NLAGKPVVCATQMLES
GVSSFIYFLAYLCNAQ
LTMEDEGNSDMLVVTT
VALRMYPLKPTWWFCA
PISNNSQTFSPWPGCR
FFLIGFMIGYLGYCKG
QLNLTYERKDNTTVTR
APAEVQVLRESGSEAE
GTCCQECKVKPAGELC
ASPPPGGALRPRRGSH
VVPCIKSFLIEIQCIS
SHWKVCPMCSEQFPPD
VHYDSQLDTTLFGKKS
LSLILEYTWLEAVIFL
YGVPTPTNVTIESYNM
HNLNSISESPHERMHP
SSLPEKQDQCCTTCVV
SLSRKPDPEPGRMDHH
ALRARGPSGAAAMRSM
ANADARNMGADLCRQD
PYSVPAWSCQMICGSG
LEEEQKKALYGLEAAE
KTHMTHHPISDHEATL
GSCMAALTVTLMVLSS
NLTLHQSAQLSVLLTV
GGGDTATCCAKWNTED
KMEESKAKFENLCKLM
KEIEQRQKPATETSMN
ALPGDNVGFNVKNVSV
EDEKVSDEKDSGKTLD
VLAGACFFLVLKYRGL
KTHMTHHPISDHEATL
RWSASFTVTKGKSSTQ
ESELSSWIQMSFKHYA
WSFQMGSAYQFHSWRV
QIIIPQNQVNRKSDIY
AASTPDAVDKYLETPG
YMGSQSVSMGYQPYNM
FPNGTEVPNTRSRGHH
CIDNEALYDICFRTLK
CPDYDLCSVCEGKGLH
YLFKYIIIGDTGVGKS
IRFFNSFNEATMVLVS
CSEKSTNLHDYGMLLP
ITEYACHRDYLESKTC
