# Supplementary material for: MHCII-peptide presentation: an assessment of the state-of-the-art prediction methods
Source: Front Immunol. 2024 Mar 12;15:1293706. doi: 10.3389/fimmu.2024.1293706 (PMC11027168; doi:10.3389/fimmu.2024.1293706)
Supplement: Supplementary file 1 [file DataSheet_1.zip › Supplementary Data S1/negative_peptides/16_HLA-DRB1_01_02]

EKSRNVPVAALPVTQQ
PDSYRSPLASRYASPE
GATAGNIPPPPPGCPP
VVLTVGLSAIRIKKPI
MWATQGLAVALALSVL
AIRQSGPRPTLRHLAP
FTGLKPEQVERLIKEF
AKKAPTMPKPQWHPPW
CLRYEIKDIHVPPRVK
TDLSCNPEMMKNAADS
QEFVAFESVLCAPDAL
QNVCRPDQHCKNTRGG
VYLLQGRRLLQPEYCP
NCGVGAVLVVSKEQTE
SGLGSQTSLQPPAQTI
FVAGKESRGARGVRVD
GMIWTIILRFAIQDIS
CKLIEEVMIGEDKLIH
YYEDDEEDDPDALKDP
LLGRRLLLLLGFSICL
LPETIPWNPTPSMGGP
EDNVQKNYELLYTSLA
VAFVGGFSYADVLGSA
NAGHACYLHKPQDFHL
FVFLYCIAALLLYVGY
EREAEKKREAKQRAKE
PKTDSTTVTVRFVNKA
KNPYLSVKQKVEHIEW
EGGLSLAVEGPSKAEI
SDQCLLRLNVVPPSNK
SSPTEEEQEQGEIGAC
VCGSDGVTYGNECQLK
PTDDSCFDPYTVSHYA
KTLIEELKALKDLYCH
DGKGVLPRKLNFQVEL
RRVSKALMASMARRAS
MAGRGGAARPNGPAAG
RGATRPNGPNTGNKIC
EAFCGSSATDKCRSLQ
GSRLPCGLAPRRFFSY
YVGEVVRAMDKKKVLV
LMALRERRMKVTNEDF
VSVRTKGRHICGGTLV
ASYAHLCRTNGVCVDW
QGLAVALALSVLPGSR
SEEEMARTFNCGVGAV
KKTIGVDFLERQIQVN
VMGISSLLPSLEAWKQ
ASRLAAASAFTSLSPG
NILYDKLEKIHHSGAK
YQICYESRPVQEMLSC
CDDNVEFVPRQLGLTE
DTTLFGKKSSPLTESG
LVRHLDACETMGNATA
YIKNFGEEVDDESLKE
LPLMELSEDILKGFMN
DAAKVCREFTEREQGE
EEDIRKQEGKVKTVRE
EYACHRDYLESKTCSL
GARPGPRVPKTLVLVV
GKIKDIAWTEDSKRIA
MEGNGNGHEHCSDCEN
YPLKPTWWFCAFPYSL
GTEEHVRYPKLLEGLQ
PYRMDVEKGKIEDTGG
YEDWGENMVSKSIPVL
SGEENDPGEQALPVGG
VGIDMEISKNFQRILQ
VERIWGDCTVRKKYSH
AAPAAANSSGDGGAAG
GLLYHVRKNDRLAVNK
QYRESAEREIADLRRR
PPGTMPSASDWIGIFK
DRGDKFVLRSAYSSCG
SHEVDSHYCPSCLENM
ISISNETKDLLLAAVS
RERLRPEREPRLLPCL
PTVVETLRRGSKFIKW
GGSTPVLTPGKTPIGT
SGLTEVYQWYLDLRRF
PKGTIQVITQGTSLKN
AIQVKLNEFEQWITHY
LDESTIATILREVLEG
WLPVVRTWRLNERHYG
KNLGTALAELRTAAQK
ELEEQHGIHCNMTLLF
GEARLTFLNRGEDYVM
KHNTIKKLTLQSAKSR
GSPDSYRSPLASRYAS
AYHQLFQEYDNHIKSS
RFIELYRQISAVHKET
FGGWAWAWWCISDTQR
MGKWCCHCFPCCRGSS
TAGQERFRTITQSYYR
LARKAFAKRQQQLTAM
VDGRCECDDGFTGADC
SWGKGQKDLLTPCYSR
PATPTTSAPSAPPASS
TVAAYTMKGDGARSKP
WDQTIIFDEVEIYGEP
TLAEVPLLDEVAPEPL
AVAASLRKVSMDNRLM
IIGGGDTATCCAKWNT
GVSGPVVTACDMAGAA
TMQGEYDSHLPWPFQG
KTTSRNLARAMCMKNL
HRFWKTELFFIGFIIM
RDDFCKQNSKASSDCC
DNHPRPKSVKLTKNNI
QQQQPQPPQPPFPAGG
LEVFLCCATQPIIESS
GIPPSGPAGELKFEPH
WIIPLIVVSALTFVCL
GGSVVPTVQEPKDVLE
RLPREGLGPHGPSFAR
MLCVGLVLGFLISSVT
SKSIPVLCVLDVESGN
KWLQKLCCPCCFGRDC
LEAKEEFERQNKQLRA
VYKIDMPPFFPSENAI
LEEIDGFFARNNEEYL
IRLTILDQSEAPVRQN
EVLSGKLFDRLRDENP
ATIPFDQVNDDYCDCK
RVLDFQKVKLKERQEA
MHCAVDGEWLVPIGQC
LRLLLRDTDRFSSHVG
LSGPSVPGMGGDGEED
LGPHLNVVNLLGACTK
LPPLPPREDAARVARF
PTFADAYSNMGNTLKE
EPLAVKLQTYKTAVET
RYHDGNRNPKFILAPA
FESMLSHPPIPIADMA
VCHITCKPEYAYGSAG
AEINRMKRLKHLDCNS
SVVILIFFYLYKNKGS
PFIIFRSRSSRRRLHS
HKSFLTAEDCFELGKV
VQENKGLKVLIEATKA
HVPPKIQRGPKHLKVQ
YIEANSGAVKRQGRCD
RIKLDNYSTQELGKTI
RGTVYPVVYVDDSAIL
GTLLQVPEQISAHLPQ
SVLGNLRSLLQILRQD
STEHEARSIRDLASHR
RFAKQYINAIKDYELQ
PGGGHKCACPTNFYLG
PNGSKFAVLHGEAPRI
DVREVMERDAKDYADS
MQSIKCVVVGDGAVGK
TFINDLCGPRRNIWRD
MLGFVGRVAAAPASGA
NEYGSINHTYQLDVVE
LSCNVITELSFGTFQA
FWFATGGAGFCISRGL
RYTKEVYVPHPRNTEA
SENAVSGHIQLIIPGE
YDSFDNTYQATIGIDF
IANPDIPEAYKLRGWF
AKVENAARKLEAMTNS
RNETFSSVISLLNEDP
LAPQVDETQQQFIFQQ
MTDQTTLVPNEEEAFA
RDQALTEEHARQQHNE
VVRGEGMPQYRNPFEK
DDGTEELEVRILVQAR
SVRKRFFREALLQISI
PGPQGPKGNKGSTGPA
EIKRINKELANIRSKF
PKTEEGLGFNIMGGKE
HILQKAKIEVSEDGTK
AAALEGPYPVEEIRLP
VNSNLVCKVSDFGLSR
KNCVHRDLAARNVLIC
CCNLNTFEVIPENTVI
HMVQNVSMAVHHIGRE
FLLTCIFLPLLRGHSL
SYFPRGLKYQEGGVES
MTKMAKMIDERQQELT
MIFVADCLCPSKRRRP
ENLALVSWNSPQWWWA
QSTNSSEFEAPSLSDS
YCSLAKRGHFNRISHG
LDALGDELLADEDSSY
MRWRTILLQYCFLLIT
VTHPGGCRGHEVEDVD
DPQKRKPDIKKAKLML
ALAILLSSTFVYNSMG
AAETALLVRVLPKPLK
HEDLFFYSEREANRSR
GTGGFLTCGPLWAQQC
NGSIVTCGHRWKNIFY
ILALFMPPTYYDAWSL
LSKECFHPYNTCITDL
GPTLQTTSVSPDPTRE
GFFQGYNRLTWIVVVL
MIGYLGYCKGVEPKTE
FIKPTCPYCRRAQEIL
HEVACLDITPLGDSNG
YDIDGPMNCTSDMEIN
FDPEFTAKTPKDSPGI
GEGPGVRPQPAPFSSL
DNINTARAIATKCGIL
KEAIDVFVEATHVLPL
DIHVPPRVKESMQMQV
FQGKTVTIWEIINSEY
ISNETKDLLLAAVSED
GLKIHQRFHFASALKR
EIQSLKQQLDLTEQQG
GKEKWWDGQRDRKAEH
RRFANEYPNITRLYSL
ILLQYCFLLITCLLTA
KVVAHLTVQPRVTPVF
EGYAKPNEGAIVEVAL
DDTKILPGNMKDNFWE
KQKGKGSKPLMPTSTI
AAPASGALRRLTPSAS
IERLMQKMTIMAFIGN
PSREADLGEACQSRET
DEISQDTGKYCFGVED
EGDAFWAPSVLPHSTL
CRNTLTNIAMRPGLEG
GGNCDVDVSFMYLTFF
PAQLLLRAAPTAVHPV
WEIIGELGDGAFGKVY
IGVICGLAIYNCTIVD
NYLMYILWALLFAFLA
LPEGELGKEIEGKYNA
HVGGVGIDMEISKNFQ
NLNLLRDLAVHIAHSL
DAAAGMLSFGGRLDVP
INVDKRPIAIKSPKDK
GGWGQPHGGGWGQPHG
ALGLATAVSAGPAVIE
FSVVSPSSFENVKEKW
NTKCVVEMEGNQTVLH
SQCSKTCGTGISTRVT
GPPMGIPPGRGTPMGM
CEEKDWDFSMNLNVRS
CETHAMLPYDQYLHRF
YILFFTVIIYVRLDFS
VYSQEETESLNASIGC
KPSIESPLRQNRSRSI
KRWAEDQHSQGGFVVQ
PIRHHLMDKQGVYVTS
HEGDVITLTNQIDENW
QKVVLEENGEKNQVQL
CRGYLARKAFAKRQQQ
LRRENKRLKKKNEQLC
TCSEKSTNLHDYGMLL
QRHGRLPWARLFQPSI
MPLAHLAIAVEAVGWA
ALSTEAILHSNNTRDM
TLEVGKVIQQGRQSKG
FSEDGSDPYVRMYLLP
HLCVAHNKLSVAPQFL
VAELVSSLLGLWLLLC
RGLKYQEGGVESAFHK
ITIFMEYRLDYRTAAD
VGIFVAGVLEDSPAAK
QNRRQEIIRGLRSLPE
NLPDTEDQETVDINSV
EQLRHLAEELRLLLPR
QTRNGLGKDHEILRRR
NGRLKVQRLCSEMEEL
LKSSGQGRRSPGKCDQ
LICGGNGVCKCRVCEC
AVCQCLAVESTHPSSP
SHIAQQVSSLSESEES
SYSQDWLMCLQEEFQC
NQTLNLVVDKGTPKSL
TYTTRIHLVCSRGRLN
QVKIQGQNKEMLAAAC
WLYCLLLLGRRAPGAA
PRSLTLGIEPVSPTSL
KELNLAGNRIGTLELG
GCQAWGAGLAYHGCPS
VKLVDFGVSAQLDRTV
GDHLFLLNHILRCPAG
TPFVGATDSAVPCALL
ALHDQGQYECQAVNII
QLAVLLKENDAFEDGG
ATCNRADYSKLAPIMF
SSHRRNMAYRARSKSR
SEAQRCDGSWDCADGT
CLDSELTEFPLRMRDW
WHEWEIANNTFTGMWM
EDIAKFFKAIVGKNLP
ELNMHTEGALGYAYWV
WGKGQKDLLTPCYSRQ
SKDRILIKLSSTWEGI
KAFAKRQQQLTAMKVL
GRASVHSMITRKVTIA
MYNQCMEVGYKKCMLV
GIIIGVTVAAVVLIVA
PRLCSISVTARRLLGG
NGTEVPNTRSRGHHNC
LEQLQRDYERSLSRLT
AMEKNASNLVKAEFRV
AEERPRRPSQEQSASA
TPFDGEGGFLAHAYFP
KCVVVGDGAVGKTCLL
AEKKREAKQRAKEAQE
GRPRVAWHIDPFGHSR
ETIRTALAMGADRGIH
HEEGHMLNCTCFGQGR
EAIDEVKRQWREEVAS
PGMGVALRMYPLKPTW
EEKPLHALLHGRGVCL
AEKRGAKTPSTNVKPK
NSVGEIHMKTMPAAMF
LSCSIPGAPPANFTIQ
TRLPALTVHVTQPKDG
LELGQVECQLKTTLEV
FQYLHNHQPTNCMALL
PGYLTSPGYPHSYHPS
KNWVDLAWAVSYYIRF
LLHTLQLLEKEPDVLP
PHPRAWFVSLDGRSNA
WYPDTPSYPDTTSVSS
AMKGTEWVDPEDPTVI
PVGGVELRPADPPQYQ
TIGSAGKTFSVTGWKL
SLATTDDETFEKNFER
GLCSFLLPKVKIQEKQ
AQHAAGALGLPDLVAV
GVWAGGRGGGGSVGRG
RPDDPSNQIKITGTKE
ASSPTEEEQEQGEIGA
IVFKQYNQTFETHNST
GSDFDCELRLLIHQSL
MGELVSNGVQIYQFPT
DSKLIYTYCGIVLVAI
FHHAASKALRVPAEGS
TEREQGEVRFSAVALC
GCPQLSRGTPVDERLF
ANGTAEAVQIQFGLIN
LIARIAAANGIGRLVI
HRMTTLFCINALSEAC
MIQSCKCNYNCPHANE
LDDKKVYLEKEISLLN
VYCLLGDGELSEGSVW
THGSGGKGYGLASTGV
AEERERLAEVEAALEK
ERPHGSDICTSWPRPI
NVVDEGFYFTPKGDDP
RCNMKNNFICKYSDEK
IHPRFGGWFAIRGVVL
VSAAGSMLCQIVNSLL
AVTSLLSPTPATALAV
GDTELPGFTLPGITSQ
PEMCVAALCERPQGCQ
AGRFSWKDVNEKKVRF
GVCPGRLRGVRAVRPK
IPSSESNLEELTQPTE
KEDHPFEYRKKEGEKI
QAAGLPHTEVPQGKGN
LQVDMDELEEKNRSIQ
QSGQIPGRERRSGPTD
MRRHRNEVTVELRKNK
PFAGKIKDIAWTEDSK
YNVTVQENSAAKTYVG
KDKDGSADTKPTQVDT
GHLVSNAPRLIRPYME
QPWLEKEIEEATKKLG
FTTGLDAPRNLRRVSQ
YALKMRFVDHVFDEQV
GKVMYRPPPAAPHLQE
GRYTCLASSPAGHKSR
IHEDKHYPCTLVGTWN
LEQEQFHAFEEMIRNQ
GYTEKQRVDFLGEAGI
PAPIGEFEKVCSNDNK
ELDALGDELLADEDSS
ANRICKVLAVNQENEQ
KEEAKFFTAICDMVAW
INRRLTPQAVKIRADI
RRMVGKCYVRGNDLEL
SGWISALVVPKGNTAV
SIVSLMYFIGFLLGDS
MSYIGGTNQTGKGLEY
ESAYRFGLGSVAGAVG
IHNQPRKVTGASFFVF
TIGAAFLTQTVCLDDT
GATRPNGPNTGNKICQ
DSSHDPQEEKAVSGKG
PDDRDNCRLVFNPDQE
YLFKYIIIGDTGVGKS
SLALGSVTVHSSEPEV
HYDLLDAATGKKVAEG
YVEQSNLMMEKRNNSL
TPDQSMVDEGMAREVI
QDRCSDAAGYPHATHD
SCKLIEEVMIGEDKLI
SPEGTTGQSYNQYSQR
KTHMTHHPISDHEATL
QTQVIAAATQCALSTS
TTAASTPDAVDKYLET
LSLILCCLSFILFMFQ
PRAKMYFVPPPYELSE
SANGFGFAICQLNVVY
VEYMAPEVVNRRGHTQ
MQMSPALTCLVLGLAL
LEGMAVFGFVLFLVLW
RFGSAIAALSDINMDG
CEGKFNWRVIKEKRDA
TNLKKKFSCCVLVFLL
LRQYYLSKIEELQLIV
GAGSETLKQRRTQIMS
FGAAVLGNHTAREYRI
MYVYWTQLNMFQTLKY
DFGGYYCPCHGSHYDA
DHKKADVEEEIKIPVV
KDFGYGVEEEEEEAAA
PVCPRPRVRLGSEIRD
ISMILVLLCAFLIPCP
PSPLEKTPLGERSVNF
AQHSNAAQTQTGEANR
LLQLLTTYIVRENSQV
CLDEEVEGQGFCSGPG
NVDKEAGERQIYHRYC
FRGPDCSLPDPCLSSP
RINKLMNESLMLVTAL
VRQEESLMPSQVVKGG
GMRAVEFKVVETDPSP
DPGSRGLLRLLSFCVL
DQVEARLQSVLGKVNE
VQCFGPTAEAAQLESS
NFGEEVDDESLKELFS
MALGVFFGLVFTWLAC
WKLIEGGAHIYVCGDA
STMALLCTERGAPGVS
MVVGITGAAVVITILK
VLQAQGSSDPEEESVL
SDRLESRISELTSELT
ELAGMESLELLYLRRN
RNIYIVVGVVCTLLVA
HKFISPQLRMSFIVFS
EHDENNAEASAELSNE
LLFYLVFYGFLAALFS
SPYADWVPFQTKGLAP
QSEGLLGECMIRHGKE
VTAELILRGKDGSNLP
ERLIKEFSIYMTKDGR
CVIAAARYGRGRVVVT
QAELQRALAEGGSILS
LRVKMEDGEFWMSFRD
INLMTHICKEQTVQYI
SISHHKSTPISSSRRK
LLVYSQEETESLNASI
QIKTLLALSCHEQEMV
VMEYCGAGSVSDIIRL
PQANVNTWNLVSPDSP
LLSSFAVIFSLQGMVG
DWTDYDEKAQESVGIY
LWERLGKSHIRTDDVH
MIGEDKLIHFSGVALG
AYMPPTSEAASSLAPG
SCPAPIGEFEKVCSND
TVLQVSRGQKVTSLTA
PKNNLKKYNLFSVSNH
KPRKKYNDDSDDSYFT
CVGEAGDTVQFAEYIQ
SPLVATSESVTEITAS
ESKLSDSWQPRSLDIE
