# Supplementary material for: MHCII-peptide presentation: an assessment of the state-of-the-art prediction methods
Source: Front Immunol. 2024 Mar 12;15:1293706. doi: 10.3389/fimmu.2024.1293706 (PMC11027168; doi:10.3389/fimmu.2024.1293706)
Supplement: Supplementary file 1 [file DataSheet_1.zip › Supplementary Data S1/negative_peptides/16_HLA-DRB1_03_01]

KVKDISEVVTPRFLCT
LDEAEDDFKKVLKSNP
SKVLGEAMTGISQNAK
QTENLGVVYYVNKDFK
AGVTALLALCLCLIFF
PSIFFCATPPDDGNLC
ACCRGYLARKAFAKRQ
LKKCVDKIRNQYREDW
ANQDEETDQETFQLEI
DYTTVLKPSLNFTATV
SRSRRSSRRHYTRSRS
TNGATAGNGDDGLIPP
AKTYDYLFKLLLIGDS
VMAQSHWPSEPSEAVR
ECRVKHDPSLKLTVSW
HKLETSSGRVLGRFRG
GVERDLENGSHIRGDI
GRCISRNFVCNGQDDC
ETCSVEIPELEFELGM
KNQVSQLLPEKFAEQL
IISGLPPEKPKNLSCI
CPPPPPPCPPPPPVST
LAYDDDFDFNFQEFQY
ELKRAECERRGLPFDG
GDIGPPGPQGPPGPQG
SVIVDTFHGLFKSTLV
ITPVDNSMDSNIHQRR
FILAQDWLSESNHVFC
IMTQCLPVALFSLVGF
KGYDRVSVMRPQPGDT
DYALHWLVLGTHTSDE
GGGFEPNFMLFEKCEV
VENEDPLVPDVSYGPS
KYTAQMYELFSEVFEW
QDLVTKDITDTSIGAY
VSWGILLLAGLCCLVP
ILGIEDYNGDMDFKIA
LYRSCINESAIDSRGG
QEPATSHPHRDMQPGH
GFEPNFMLFEKCEVNG
SETSNPEDLIQTSSTE
HSAHPSGKPPSAPASA
ACSTKRDCVECLLLHS
AHGESGARGVPGSAVL
PSVSHKPFESIDEGQV
QPVSSQPQPEGANEAV
RCMCIKTTSGIHPKNI
LKRKYWWKNCKMWAIG
YWWKNLKMMIILGVIC
ELRDGSGKKVAVADVQ
TLCPANLVLHMDDSHC
DGKPMLRQGDTGDWIG
TFVNALHLYLWLFLLG
KNCKMMIMLGAICAII
MKQWNVNWEIKMVTVE
EEAIAYGRKLGGSQED
FEGEIYDINLEEEEEL
VVIILVIILAISLHKC
LDIIDGRILSSKESMC
IHKPFSEYTAWAMVDG
CCRGYLARKAFAKRQQ
EMFEVTGLHDVDQGWM
ISEIIIKLIKDMAAGH
YGCTGVQTAIEGNSLG
QFSGYQQQDCQELLAF
VHLPNGSPIPAVLLAN
LFLLGYVLSARTWRLL
TSPTPTWPADETPQPQ
LGGGAGTMGLSARYGP
DFPTDLPATEVFTPVV
EGLPTEEIKNVLEKVS
MLHNATFCLVPRGRRL
MQSWSRVYCSLAKRGH
LVGPEVRMANADARNM
RELEHNAEETYGENDE
KPTLNFFYQQVKSDYM
PTPYWRLRLGGAALLL
VDRNIKEAREKLEMEM
MKIAICTRSELEDFLS
GRWQCDYDNDCGDNSD
LNKKGLINAWTAAEND
CYDRRREYQLSDSAKY
EYDQVLVESDNENRME
VHKLPEKNKEMLDILV
KQTREQETPPDFFYFS
GRGRGGGRDQNGLSKG
QKAAGNQMNDRKIQQE
VCFACVDGKEFRLAQM
HGIHCNMTLLFSFAQA
GVRPFGVSLLICGWNE
TLEVGKVIQQGRQSKG
CKLKPGKQCSPSQGPC
YVGASADLKGGFDWNL
INITTPSKPSWHLSNL
MVVSFNRGARGQNALR
CMVTTPTGYKYEGVKF
IFLIDGSNNTGSVNFA
PGVSEFVSDAFDACNL
FTVGTLSETSTGGPAT
EINGKWDHVRQLVPRR
GVKSLPPADISDIIHS
AAKELREYLAQLSNNV
AIRKKLVVVGDGACGK
RDPGNVHTLKIDSRTV
KLPGMEYVDGDFQCHT
VGAKDHIFSFDLVNIK
VFLLLGAVSWPPASAS
DTEHLEELLHKDDDGD
VLGWLMTPRVPMEREL
ILSPSRKVVPCLVTPV
VFCGLLTCCYCCCCLC
VGITGAAVVITILKVF
NAKTVRNNNSSRFGKF
LCLLLLSSRPGGCSAV
VLERSMDFGRTYQPWQ
GFCIPEGNCLGSGVLN
SALRAYVKDHYSNGFC
LEASMHSVLSDLHEAV
EIFDGIQPKMFGMVLE
LSSDLEGEKTTSLKWK
MAYAYLFKYIIIGDTG
CIHIERRLARAAAARK
GPCDRCGQCRFGALCE
DDGIDLNRTKLECESA
PRGVSAVAGPHDIGAS
PPTITKQSAKDHIVDP
PIQQEVERREPEEHQV
VEGPCEAQLECLDNGD
TDLVANYSCECPGEFM
ELSVLDSLNARMARPQ
AAARLVGAAASRGPTA
MEANLALRRPQGSTCR
KISNLKMGHNYTFTVQ
VWCDQRHDPGGWTVIQ
QWREWADSKSCCDYSL
TELYEIFTCLGELGAI
EQGITGPSGPIGPPGP
FFTLGSRLPCGLAPRR
VVCEQKLRPNIPNRWQ
KASREVESVDLPHCHL
LVKSGTLLPSDRDSKM
TCKTPPSPGQAVECCQ
GEYYCFASDITCSFPA
KSSQPKPVIDADTALG
LLLEFTDTSYEEKRYT
CIASGEWPTQLDVPHV
PSARGSGDGEMGKPRN
VEPTVSLIKGPDSLID
TEEPVQAKVFSRKNHE
RRRSDEFRPQNYHQQD
MPVHYDSQLDTTLFGK
PDVDLHLKGPKVKGDV
TGMLTGVKMSHSAVNA
MVVAEERPRIALTQSF
VDVHGPDWHLKMPKVK
RFDVHDVTLHADAIHR
VGDHDDDHPGMEVVLH
IIALVVVMAFSVVSMS
LSHGMVNKPATFTIVT
ELTEISRENVPKSGTP
DFSGQMYETTEDCPSI
PGGPPVSGTLQGAGLG
DIREDVPPPKSRTSTA
PSCLDAFPNLKDFISR
AHRMLATGECTPEDLC
DWPVPILVTTAAAFAY
AAHVFFTDSCPDALFN
VGRVAAAPASGALRRL
REILNINQKRNDYLDI
SNIITPISLDDVPPRI
GAKGERGERGDLQSQA
NLAAGTDNTSSLGPPS
GGPRLPQGQKTAALPR
VSWGILLLAGLCCLVP
KITFPKEGDQTSNNIP
FHCRKNSYMNPEKKCR
TKVGISPDKLRFRQHM
PEAPPLLLAAVLLGLV
CRVATTLPVLEGLGPS
IPEGNCLGSGVLNVSI
IILLTVVIYVLIGRFC
QDLGFFQETKTGELNS
RKAFAKRQQQLTAMKV
RIESLSSQLSNLQKES
VADPAYLPTQQDVLRV
LATGECTPEDLCFSLQ
APPLLLAAVLLGLVLL
AFAKRQQQLTAMKVLQ
QEPHHTLEAMLRPRVT
LLLYVHSDPPSPPPGR
SELTRLESVLPRSPAD
RKYWWKNCKMWAIGIT
KRKYWWKNLKMMIILG
NNSKWVKHWVKGGYYY
IPAPGGRWARDGQVPP
VLESISVIDTPGILSG
VDFIRLKSYCNDQSTG
NLTYERKDNTTVTRLL
SLGPNGLDKMMVDKDG
TKITFPKEGDQTSNNI
HRVMLVNSMNTVKELL
VVQWMEHFETWPSHLP
PSSVSWGILLLAGLCC
LEDVKNMYKTQIDELL
STSQLVACTKVVAPTI
DTRLYFLQCETCHSRC
EKLKAKLHTDDDLNWL
VNIKDFQKIVWPVSYT
FTSPLNLLLLGLCIFL
KYAEDIFGELFTQANT
PPVVIKSQLKTQEDEE
PHPRWSAEASGKPSPS
RGYQSLSDSPPGSRVF
FEEAIPKSFMISADMA
LGGGSSRLTALLGQPR
SVQWLDEDGTTVLQDE
GKIFGNLHGLIMNEDT
TEITDKLRGEINKVVN
SPDSIDAHTFDFETIP
RNMDDDRLSRRADDDR
KMEESKAKFENLCKLM
NKMIIEEAKRSLHDAL
KMEESKAKFENLCKLM
RTRSCDSPAPQCGGWQ
TIDGPSKVQLDCRECP
AGDTIPKSPFVVQVGE
VVNHPEFKNTVEIFKF
PVSIMVVQSEIGDARR
SAALYYLVVQGKKGED
QTVVGKTYGLWKCVLP
VRPFGVSLLICGWNEG
KAANEVSSADVKQVKV
DHNSNWNLLIRWGISF
LALGLTAFFLPGVHSQ
PASACDSINAWVKNET
VPARPAPQEPYDVVLQ
DVNHSFAKQNSVQEQP
TITGSGSVINQTEESP
QEVNLVVMRATQLQKN
TQCALSTSQLVACTKV
ALEETLMDTKWVTSEL
AESQQGGGGNPFHRSW
KKVTLGVVFVSLVPSS
AIILIIIIGTGCDRTS
SPPGAAGEGPGGADDE
EPAAHCYCGHQFGQFA
PNTMVSSVQGNTYPSQ
CAGLIYAGQWNDFQCE
ADFYCAEVARQGTARP
MFMGVFGGFSAGRLYR
IKLSSTWEGIQAGKEL
CFGACLFTCYDLLRPD
NAITGLNGSGKSNILD
EDSFYKRSLDNDNYVF
WGELDAGEAEARARGP
KGGPDDRGMGSSRESR
PVSEYEFEVIIGGDGR
LGSSFIAARNFHASNT
MVVSFNRGARGQNALR
VVHKSLPPRTASSESA
DETDFVCFDGGRDDFH
ERCLHMFLQEEAIDRN
EEENCQRYLDELMKLK
ARYRACTDAAYSLLRE
SARWLLRAGAAPRLPL
GNPNRDLNEAAITTFS
GFMIGYLGYCKGVEPK
IQKIIETLTQQLQAKG
KFADTTVQSDMKHWPF
RSLLQPPSPKMVMLLL
TNRKYFTNCKQWYQRK
PRFFPPNTRYGGKSLV
TQALLELKAGLENMAS
MPKVKMPKFSMPGFKG
PKFKMPEMHFKTPKIS
RAGKGKMRNRRRIQRR
CKCTDPKFQGQTCEMC
LNGTTGPKGIRGRRGN
GAGTISEVWDYNTGRV
AASPPAAPRFNVSLDS
AAPASPFRQLLQPAPR
IRVMYTTQGGGEAWGI
VNTVLHGFAGYFETVL
LQVSAKRPPKTPPCPP
DCSFWSKYISSLKTSA
WAMMGLMAVRHPDIEA
AKGHSLSDGLEEVQKA
VPCVGLSIGVERIFSI
LAVKDYIRTQIISKKI
SSVSWGILLLAGLCCL
RSFDIDAIYSVIDDAK
EGTCLRRRGGPYKTEP
RSKSGEEDPQPQCQHL
WLRDGQILELADSTQT
GPEPESVIGYSGEDYP
RKAFAKRQQQLTAMKV
GLQKWYPYYARLNKKG
APVPAGTPAPPGPATM
LLGIALALLGERLLAL
SRWGPLIGLAPCCLWL
VDCLLWAIGRVPNTKD
NNENIMEAHVGINGEA
CIQSKWEDAIPLALKM
SKGLGPCGWILVAFSF
QSKINGPASLQTNNKC
DYSSRSLLQPPSPKMV
YDTDDRFGFCPSERLY
PFFREIIVSSFSCEHC
AFAKRQQQLTAMKVLQ
CGVWQRPVIDNPNYKG
AITLNRQKYRHVDNIM
KLRDVTHSTMNVFWEP
SSGGPRVWYVSNIDGT
GEVEKPFIKTGFSVSV
VNIYCKAMGTLLNTAI
NTSMENRCFYNSDGDF
GKMRNRRRIQRRGPCI
AGLGLGDETDEMPSTE
MHCASAAMFMVKNGNG
AMRWKALIEMEKQQQD
MEMVQQKKEGPIPPDA
NAQYVLVFDAFVIVIC
VAASIGNAQKLPMCDK
ARHAYYVTVEAAPYWL
FAITIEAMKSDIDEVA
KNPPTGKKYVRCPCNC
GTTLMKLTEDREQIRQ
KDEKLTKEEILENWNM
LTKYLYEEYLQAFTYY
DGDAKQRSPKMRQRPP
MIEEYFQGQVKPIADS
RQQQDEAYLASLRADQ
GHIQKDCTKVKCYRCG
GTDNTSSLGPPSMPVH
ILEFYGDDIALLKLAQ
SVLEDAWKEKGKMDME
HARIGQICKNDFGGHR
RCNGVLEGIRICRQGF
YDQFGEEGLKGGAGGT
DGSDESQETCLSVTCK
PGRPGRRGPPGEIGAK
AHICQASENDLYLERL
LLPVAVKLFPNMLPST
LLLLLLRAQPAIGSLA
AQLDRTVGRRNTFIGT
EENLEDAMEEVRKVNE
QNLEAGRFHCQCPPGR
SPHGSPTSPLDSNMLL
HKYDFTSSRHTVVHLA
GPVAVMGKDYYKILGI
EEEEESFPQPVDDYFV
KSLTKEKEELELLKED
GAEERKWVPYRVPNNN
WVCSSLRHAQPTCPGA
FNPGVFVANLTEWKRQ
AATGRLLLLLLVGLTA
KDRILIKLSSTWEGIQ
NMEMVQQKKEGPIPPD
CAVSCAGEKGGVAEAC
VYHEESPPQYQTSYLQ
TKPPKRRPLKSLEATL
TCHSRCSVASIKTGFQ
QKDGEWWTGSIGDRSG
RLFPYSNYKLEMVVVN
VLGLCCVLLTFGSVRA
PPTELITSEVTARSFM
PPMLLALLLATLLAAM
NIGRSPFEVKVGTECG
VRPGAQAYLLTVFCIL
RWLSRQRNSLGGFAST
PKFKMPSFGVSAPGKS
KEDTDVADGCRETPTK
SMEASVDVSAPKVEAD
KTTDLSIQPPSADLEV
NGLKVLNMAAENDANI
EDSMEKVKVYLRVRPL
SPMAQTPPCHLPNIPG
PSLPRATEPGTGPLTT
TMVPISLYVSVEVIRL
IKSRRSSGLSSRENSA
TGHTIMNLLADFRNYQ
TAPVCSAIHNPTGRSY
MFSWLKRGGARGQQPE
PILLRQMFEPVSCTFT
GTEEGQKIVLQNGAHE
NDSDYKKDMVEGDKYW
VEASPRDQAGGGGRKD
AHCEGKTCGPSSFSCP
SAHFRCGSGHCIPADW
IQMCSEENGGAWRILD
WWKYAIDSVLEVHIRR
QWCAIAILFAVLLVVL
LALEAKTGKLHQEVNL
MRFCCCVAVIYLGYCF
GQRDVDNALRAVGDAS
VVSPSFVPTGEKPCEQ
ASGRPGSPKMEGTGKK
SALTVFILILYFVIDN
LTSGGDAQGMNAAVRA
HDVAGWLGRGGSMLGT
GRETKDLDEMDDDDDD
SAPASSASYSHGQPAM
VRHCNVVKTMQFEPST
CITAASAVSGIIADLD
MTKMAKMIDERQQELT
ITEEQDKGREDTEGQI
NAIKEGDNITLKCLGN
LKKLGDQTGKKAISTN
VWRPFKISLNSLCYGD
TNRKYFTNCKQWYQRK
KSLVKGGLCRRVLVQV
MEIQAKSLTSYDVCSI
QLPPGDYSTTPGGTLF
INGKISGVNAKKEMVT
GLSIALHVGFDNFEQL
ESPFEEKSGKQGSPDQ
MVSMQDDAFPACKVEF
LRGCAPSRVRRLPDGQ
SSVHDMDSVSSRTVGS
TSAQKEMKTKHKAYEN
EYQQCPSEFDYNATDH
TSYTLHNLNPSTTYDV
WNMKTTECSNTFKSLG
CCCLCCCFNCCCGKCK
TNRKYFTNCKQWYQRK
LPPAQLLLRAAPTAVH
ERDNQHQDEAEGDPGN
MASPGCLWLLAVALLP
HPPADSSVTMEDMNEY
EVLTGEEIPFEFEARG
RIGQICKNDFGGHRSL
ICAIILIIIIGTGCDR
ILLLAGLCCLVPVSLA
YWWKNLKMMIILGVIC
LDCAGGSETMKAALDC
MQETGTRINIPPPSVN
GGGGYNSYGGYGGGGG
HDGHSCQDVDGYCYNG
AAWIREEGRCSSSDDD
HLNSENQTVTSVSTKR
LGLETVYEKFHPSIQS
PTCRDRPCQNGGQCHD
SWGILLLAGLCCLVPV
SGVRQATSTASTFVKP
LWALGARGQGSPQQGT
FVLLLQGKVEVEVGKE
IVDLLFVKDLAFVDPD
RVGAPLICCEIKLKDW
EDTISKMNDFMRMQIL
LRAVGSGATFSHYYYM
ESEDEVAVDMEFAKNM
HVKVAGVECSPLVDGY
KRYFTWDPSRFPQPRT
PNLTCRWVIEAAEGRR
ISSLKKEMPNVFGKES
GACPPGYSGNGIQCTD
NIYEQRGNEATEGSGL
CAVEAKLSADDAFMMA
DPGPVNFMVRLFVVIV
STGSYWFCDEGTCTDK
GLKGHLPKVEMPSFKM
DPSLSSATAGGSFQDT
LEEQKLQEETITFFDA
IAHRDLKSKNILVKKN
RKKKVLIAICVSITVV
CPPPPPVSTISCSYES
QLQADGKTCKDFDECS
RQRQLEMSAEAERLKL
TQSEKQLVLNLTGNTL
KRSWLYRILPSVSHKP
TIQWHPSTADIEDLAT
HEDPRQNRGGGCINHK
LRADAEKAQEQQQQMA
DAASASLTPDFLSPGS
SFNPGVFVANLTEWKR
DKDGRLSKAEILGNWN
CSNSAQGSDESLITCK
ELSLVRVQRRLQPQPR
KMVVSFNRGARGQNAL
GAAPDAPADPDAGAAP
DKNLDEEGFESGDCGD
EHDVNIQFPDKDDGNQ
