# Supplementary material for: MHCII-peptide presentation: an assessment of the state-of-the-art prediction methods
Source: Front Immunol. 2024 Mar 12;15:1293706. doi: 10.3389/fimmu.2024.1293706 (PMC11027168; doi:10.3389/fimmu.2024.1293706)
Supplement: Supplementary file 1 [file DataSheet_1.zip › Supplementary Data S1/negative_peptides/16_HLA-DRB1_04_01]

RAVGDASKRLLSDSLP
ADEAFYKQPFADVIGY
AEEEQRRLGANSGLHI
GEGTAGGAALGALSFL
RLVGLKKSFYGSTLFL
PSFFTMGMWSIGAGAL
LPNVHGRSYGPAPGAG
SDDETEEKEDKEEEKE
SEKRYDLTKLNPKIMD
VINLTEEVLWVKVNIN
PDCDESGLFKAKQCNG
RIRKLADLCTGLQGFL
PPPPPPPPVIPPTENE
IIKIIITVVEEQEQKG
LTLLLHCTGSLSQLVL
RQLAWVGDGVWVSIRL
ALPGDNVGFNVKNVSV
AVLYFLYKKGKLPCRR
LDMFLLLYFSECNKCD
TAGDALIEGSVEEGAE
VPQRGPCPDGHFYLEH
GMSDGNENVPSSSGRH
PETGACSQCQHNAAGE
YRLVKDKVADHRVKLQ
EEHGSIDLSEFQFAPT
ECKQIWQNLGLDDTKI
IPAPSLPYNQPGICYT
HWNDLLFCLRCTRCDS
KFTVKDCDPTTGETDD
EQENDWWVCKHIKKPI
QKVAAAMPVRAADKLA
LIAVAGLVGAVNHHQV
DVVVQSLGDAFPELKK
TVTSYVFLKFLQGGGT
ETKAEQKSNYFEVPLP
PFGSRTSSVSSQCSMN
PEASVTQTPVCPRGLA
EELAAPPPPVLMHHGE
SVRNTPSTDTMPASSS
SDLRHVDWVKSYLNIW
SVQPLSLTVLLLLSLL
RCIYYKPPKWSEQSDY
TDADGSRSHAAVDYSI
LLPPQFPQEKPVISVY
GSCPECQGSLYPSNHD
IDIQEKIQALQTACPD
TTTTTTESVEEVVREV
QLVVTDEDSSHNGPPF
EYSKAQCDEYCIQGDN
PEQCELVQRPRYRRGP
VCALGLAIGLVGFLVG
RAEGEDPGCANQALIS
MPVHYDSQLDTTLFGK
TQDKVASVININPNTT
SITLDDMELVDPDLHN
ENLDIMRYVLHCQGTE
SEAQAIKADLAAVEAK
NCGLIAGAVIGAVLAV
APSATRPCTSHDGKPF
CGAGVFMASHFDRHYC
AESLDPTVKPVDVGGD
KHLTIRLNISDVNDNA
TFLSDSEKEKLTLMFE
VTAVLGETLKVPCHFP
HGYGGKFGVEQDRMDK
VEEWQHRAKEAQDDLV
PAVCPSDGCTWKGTLK
PPPQIFWKKENESLTH
TRVGRLCVNDVGGQRI
FPRACTEAEFACHSYN
TVTLSIEPQTVQEGER
VPTVQEPKDVLEKKKD
NTSLPPANWTVVGEQT
HHPPTVTLSIEPQTVQ
RVKGAPSPKVEWYREG
PQIANPRCESAPGCGV
PKVDINAPDVEVHGPD
CTWAYIRYSGEYRELG
VLRKDPAFLHYYDPSK
KTHMTHHPISDHEATL
VAQGQWDPADPAPSAL
PCYINTLEQCNVCSKP
LGMVEGLVLEHKGAHY
QNDLFSTSGNEWVLLN
VWQRPVIDNPNYKGKW
RPISPGLSYASHTVGF
TVKGHNCEVRKALPKQ
MFSEITFQSDAAMYNN
SQDGSSYRRPLEQQQP
YEYQPFAGKIKDIAWT
VPKCQRWEKLQNSRCV
FTFSIPSGNQFQPRCV
VVVLLAIAIFIRWKKS
WILGCHNSDFRNRGMT
SKDQNTPVVHPPPTPG
SQLKLREGEITHLQLE
QDPTSCPAPIGEFEKV
LHNVALRSSEPQIRRS
FTLTGLLGTLVTMGLL
SYLSSWFEDVVCPIQR
INSKPENACEPIVPPP
VHHPQYGFSVQGEYQG
IELSTCFFLCLLRFCF
KKKPTKTPQMGTFMGV
GFETAYCIDSMGKTNG
SDRKASTKVLVKVLGA
DYATGFCCSCVAGYTG
IHFRKSSINEQFVDTR
EGAACKCVEADCGQMQ
GSLYGSQIYALCNQFY
YALRKFPREGFGEDMR
ISEVYESEKDEDGFLY
NSLLREVESAKKQLEE
HAPARCPSARGSGDGE
GANEAVPTPVVDPDAP
AGNHSYCRNPDEDPRG
TASNDLGKNTSILFLE
SSLGPPSMPVHYDSQL
SQANTGGVQSTLLLNN
TGEIDCIPVAWRCDGF
ISILRVKVCQCDSNGD
DMEDDFMCDDEEDYDL
WTAFNLLNGKPSVAPK
TITVNPMETYEDQHSS
RREYVLVVQATSAPLV
PSARVSVSEKNGMQVL
CLNIWALILGIFMTIL
LGSGPAATNKRHSTSD
YGCTSIVMLNEVDLSQ
LNKKDLFEEKIKRSPL
DGMNITVLRSQCDAAS
VETAEGVALTVTGVAQ
GDTGPCGPCSEIHYDR
LLLAALGSGRAERDCR
QPNLTVSWDPRISSEQ
GMEPERRDSQDGSSYR
AACSNSAQGSDESLIT
MRALWVLGLCCVLLTF
SLGPPSMPVHYDSQLD
ELKGDIEKCLTAIVKC
SGRRRTGKKRASSFDS
LAPLIALVYSVPRLSR
EAVDEGEIAENLPEQE
EEVSIEDSAQSDLKEV
QDYRSPFIASVSDQHG
LVGDASVGKTCVVQRF
IASLTLNEEILARVVP
MGMFTELAILYSKFKP
SLGPNGLDKMMVDKDG
LGLVLCLAQTIHTQEE
GMGSHSEASSGTLASA
VQALFIFLTTESTGEL
VVVIQDINDNAPRFVA
SDFRNRGMTALLKVSS
INEETIVMAYLFTIFN
VHYDSQLDTTLFGKKS
SDFRNRGMTALLKVSS
DALNETRESETKLKEL
NVIQVDQSGLGLPSRD
AIFIRWKKSRAFGDSE
FLSEKDSLLQRERFIE
HKLETSSGRVLGRFRG
GKCFRHSYCCGGLPTE
FFLFVSLIQFLIILGL
KMIKNFDRENVRIPGM
NLSKSRKILRSMSRKV
RCDNFTSSWRDGRLFN
KWMVIVFTRKEDLAGG
CATVLALLVLSLILCN
PGAACSQNTNKTCEEC
FGEQNHVYLGDKNALN
QWGSNMQVTLIPTHDS
TQGQQIGYLPLNGTRL
TVGPLGEGGAHKVRAG
SQDLPVKMASIFKNFV
RNSWRAVARMGQGMMT
DTGFHLALGQVLRSYT
NVSGYYADARLEVGST
DSRLRLSQAQGNLSVL
CDLQVRIDHTSRTLSF
LTVEATDGTTTILTQV
VVAVSVIMVIYLLPRC
QELEREEEALASKRFR
NQDTFGRMRDVVLSIV
RMTDVDRNGTTAYEGN
GDSPPHVPVPELSTDT
DRKAVIKNADMSEEMQ
CVFHQGCYVKDLSRLG
DRAAGDGDCGTTHSRA
AQALIQNLSLLLVDAS
EQLRQEQALLEEIERH
IINETINTTLTQPTAL
PCCLWLLGAVLLMDAS
FAVVTVEKELYTWVNM
SVASLITLFHLFLFKL
MWIGFLTRTVLENSTS
GASSRTSLCFKLYAKG
INSNLVCKVSDFGLSR
CAFDNRATGREQEAQV
PGKQCSPSQGPCCTAQ
LNVCSSEEVEKVVEIV
LKATEPGLFGVWAHNG
FETTCNDIKDIYKRMA
SLPSVLLLSLFSLACL
ISPIKCREALKLEEKK
VEEWQHRAKEAQDDLV
YKVVLSSQDKDKSLVT
QYEVCLAGGSGTNEFK
LSNRSKALVRLALEAE
DHGMLSAAASLGMILL
IKENVQSQERSSVPSS
CFIIAEIGQNHQGDLD
SAYVGVTINVLDENDN
RERQQKMLQAFAKHNK
YPPDYYGYEDYYDYYG
VQELPLTSPVDDFRQP
LEVWSHTNDTIGSVRR
IGGYSCRCLPGFAGER
YPNDGDIVWGKVWPDF
FSYQVANGMEFLASKN
LLLLAAAGARAGGYET
LIGALLVCREGSLAKE
PSEVEQQLQAEAEHLR
SLLCCHEACGTSVIVG
CRGYLARKAFAKRQQQ
LPGVCNETMMALWEEC
SSNATGNTVAAANYVA
KLIMQISATDADIRSN
AHLNHRESVSSGETHV
VLCGVAFGLGVLGIIV
YLSTDNFTRILEYAPC
LVACRVTELQQQPLCT
QKYPTKVSFSSQEIPL
TSSLRQRPEPQVTGTV
LQAIIKKIDLDSDGFL
CQQLLPRGIPEQIGAL
SDAMFAAERAPDWVDA
HKPTYDKMKIIIASSA
SPALTCLVLGLALVFG
KGDYLRCCKICYPLCG
GMAFSKSEGKRKTAKA
ANNDATEVVLNKLHAP
HLQMDIHIFEPQGISF
PCVLALVQGVGRLECP
VSNRWTCQWDLRYHEC
VCNDVLSLLDKFLIKN
DPEGRFKARQCNQTSV
SVDVNECLSNPCPSTA
RPHAPGRPARGKVQEG
YSFPRDPEIEMSGGLV
DVEWAVLKCRLEQLEE
SYQTEAPRHVSGTNEP
PFDGEGGFLAHAYFPG
ATLIRIPLHRVQPGRR
SLLVFDYEGSGSTAGS
HSKYSTPRLPAALEQV
GSHKNMQRDQSEPLGR
EYDAEGFTKLTLLLMW
SPPPSGGGARRGAGAE
TGDTNNVTSSSFTEST
RYPELREALVSVWLQC
KTHMTHHPISDHEATL
VLSKMKETAEAYLGQP
SNHNITCKVGYPFLRR
VSLMERRRLNQLLLPL
LAFGTWKHARRYGGIY
RDMKSCQFVAVRRDTG
VVDCVVSVPCFYTDAE
NLQSMDSSHVSLVQLT
LLWLLPHSWAVPEAPT
EGCGPPLRRWLRANLA
LRFGIAVLGYLNRNAL
NHGTYRCVASNAYGVA
SVNVSNEIKSSGNTMK
STYQTKVDKDLQSLED
YTTQGGGEAWGISVLN
TLAPQPSSVKTGIYQV
KGKKDRDMDELKKEVS
NHKCDLVNYSYGEATH
PVMGLEEIAPCTSKRK
LLPKMKGKKNDRKRTW
TGASQNDDGSRSKDET
GSATIPFDQVNDDYCD
SAFSTRSDASGTNDFR
GAVTCIWMNEQCSSII
GVWAGGRGGGGSVGRG
GGGDTATCCAKWNTED
SKNMEMVQQKKEGPIP
DGPSKVKMDCQECPEG
HLRACLLCSLVKTIDQ
RLWNNFDWDLGYNLTL
HSTTIIIRDPDELDRS
VMLIFAFFQELVIAGI
FHKRHEEGHMLNCTCF
ILDAVVAQEPLHRGGG
AASTISIDTLVEEDTG
QYNINPYLLQSNKTKG
EGPCEAQLECLDNGDG
SRPMSMYETGSGQKPY
ELDTLVDNLSIDPSSG
DISSGLELPFPPGVPT
EWKGTGPGKSFCFATA
HLSFSGSGIDDDEDFI
AEGYALQVSSYEGTAG
PRWTRLPTRWRPSKCT
RMTVHEGQELALGCLA
PTSTRQTTAMDFSYAN
KIKKIENSELLDKFTW
RFLCTHIIYSFANISN
VCSCPLGMELGPDNHT
PLRVAAATNRVVAPTP
AVSVGSSDFCVDPDAY
RLAYRSVKSGLQEAAK
GLWILGCHNSDFRNRG
VQWTKDGLALGMGQGL
SMVDELMVKKSGGSIR
GSNPCAEENGGCSHLC
ENAFYLSPDIRKQCDW
PSTAARAWALFWLLLP
IMSSSMGKRTSEATKM
GYYGDSTAGTSSDCQP
EKQLLVFPGHKCGSLQ
ICKRSNVTKETQPPDL
STEAYNLLLRTLAGEN
TNDYVVHGPASVPLGY
EALPGDNVGFNVKNVS
PSPSPSPTSKETIGDY
AFTDVAPRGVASGQRR
HPPHAPSPGQTVKPEA
ALLILQALLLPSLADG
VYPYPNTAEERREIQE
YTERAVFRYHVQREAR
SFSEWFGLGLTLIDAL
AKLEQELTEGREKFKS
IQKVFYQGRYYDSLAQ
SPGWVRTRWALLLLFW
PEAPTDECKPVKWCAL
EEVMIGEDKLIHFSGV
QTGSCKFDEYFSQSCA
TIFKDFYELEPHKFQN
TGSYWFCDEGTCTDKA
QQQQQQQQPQPPQPPF
DHNSNWNLLIRWGISF
DQGQQFAQMLVQDEEP
LPGDNVGFNVKNVSVK
EIPIVESEIKKEAGEL
RRYSEGEWASGGVRSF
LEQVAQWHDEQGHNGL
NKMTVCSPDGPGGRCQ
LSDIRIDYPPSSVVQA
MQDYNYIWAQCFEITL
IGVAFGVTIDFDTVNK
MEEIADTMVQIFKGLQ
YFRRESDPPTMACTRP
NALDFVTKSYNETKIK
AAPPPPVLMHHGESSQ
QGTGQTPSSTCAACQQ
CETDGCSSEAKLQCPT
IRLTDTLGRLSHILEM
SSCCLRVFAWHPHTNK
KHDYSLSLRSNQGFMH
QDFHLEIAKKIEIGDG
LAATTPDHGRHRRLLL
TPFLGYFYHGAVSPKQ
DGKWNCWSNWSSCSGR
RLLWKDNWVSFMDTML
HGGDLVANYPYDETRS
DLSTLTGKNVLIVEDI
FEVKGTWERPGGAAPL
DFRIKQCTTVNLEDLV
PWQVLSKGDKEEVAYE
TPGSFTCQCKPGYQGD
SDPDMRREMEQSMNML
CLFLSGFPTTHAQQQQ
GCPMVTDDFVVSGTCA
TSHDYADRNTAYFWNR
ILFVPRRSLLCEQRLK
SGTKLFNISGHVNHPC
KKIEIGDGAELTAEFL
HITNLTNLGQSTEYRH
PSICSHFNPLSLEELG
PSMLEDPWAGLEPVSV
SAVTVMFDKVQFSNKS
HIQMKVMSYSEDHRSL
DKCPAGTYVSEHCTNT
GSHVLQGRFGCEIENN
ESKNHLHTTTQMAGTS
TTPFSPLVATSESVTE
HVPDLSCRGWHTILIV
LPKTAQIIVNNEQPQQ
ANMFRSQVTGKINLLG
NLTKELNFTTRAKDAI
SELNGDYGENIYPYEE
GLDLVDTWKSFKPRYK
SGGQIPDEDITASSQW
HNLILKWETLNDAGFT
SEDSGRLFKKSKEVGQ
HAQQQQADVKNGAAAD
IQDIILRSGFTIVQRR
ADLDVTNIIQADEPTT
EVVLALDAIHSMGLIH
EIEAVNGVSDLSPGAR
EVTLTYWDENEPNVPY
PEGGKMSQYLDSLKVG
ATAAVTAAVKSQGAIT
MAFAPIPRITWEHREV
TSKNYPGTYPNHTVCE
ASLAGLAVGFWTDKEE
RLLTETEDWLYEEGED
KKANDEANQSDTSVSL
FSCRTELDLRPQGLEL
VRFDVHDVTLHADAIH
PNGSVKEAPAPTPTSL
STCAACQQHVHLVQRY
CLDTYNCDLHFKISRD
DTSTCEASNGQICNGR
WAWKNATLAEQAKLPA
QPETVFSSQPSDDESS
PVDDIPQEETEEEEVS
AGTSSNTISAGWEPNE
LGHPEPLSNGRPQGNS
SCAASGFTVSSNYMSW
VLDRATCNRRTHHDGA
SSDTSEELNSQDSPPK
GVTIFVALYDYEARTT
VAFDTGSSNLWVPSRR
KLEGELKGPKVDIDAP
LRLLRKSIDAEVRELV
KRAIPVPNKLGLKKTL
LERKKRLAEAFHISED
DNEREGTENGAIDAVP
LHEVLEEEATSREPIP
NNYNSQSLMDAFSCSL
GKLKQHIEAIDVRVLL
PDLPTYCRALRNLGSL
DCSSIPSVPGSCKETF
VVGFWRAAFACPTSCK
QKGGDKKRGVKRPRED
GQPYCEVHYHERRGSL
ECGESIDRNNLKRSQS
FTTGIVVSAFGFPVIL
VIGSNPCAEENGGCSH
QGNRPLFEDMTDSDCR
QDRIVEVNGVCMEGKQ
NVEEAIDHILNLEEEY
RDPEIEMSGGLVNGSS
FMTILLIIIPVLVVQA
SRRLISEEEYETLENV
TNEQWQMSLGTSEDHQ
LKLCAGIMITASHNPK
VSVSTPISEVYESEKD
WGSEWFWWHWQGEGRP
NTSDKKSSPQKEVKYE
IFLYSVFYYARRSNMS
KLGQAEGRDAGSAPSG
HRARAHPHARKQWQRG
RLWDARTGRLLTDYRG
LSTPPCAPQVSGIRGD
SMGMLEARIRILTNNS
QPQNNHDSLLSRWQNR
QFVSSQVTGISRNPYC
GNTGSGTRRPESQSQD
LGLTAFFLPGVHSQVV
SRNGRRRGEDMMHPLK
SNKTRDELERSFDCCG
LLALLHSLPSSRQLVL
CGVWAGGRGGGGSVGR
SPHHHTAPAKSPKILP
PLYDETLRYEIPESLL
ARFADDQLIIDFDNFV
HQSRTVATLSILGTRR
YQINIDGTVAAYRLPY
PHRLYCYYYQVLQKYA
CDRKAVIKNADMSEEM
PKANDLDVRWNKGTIL
YSKVHNGSEILFSYFQ
DPSITRRIFILGPSHH
ESQLSRHDQMLSVHDI
ESQETTTSTIITTTVI
QVQHGSCSYTFLLPEM
CNMPSSTGSYWFCDEG
SQEVRGDVFPSYTCTC
DSAYQGFASGNLERDA
RCEMPELVQHKLDDIF
YGMDPELLSMVPRPVC
AACGMAYTGKYFDKAS
LSLTGASRSETPQNSP
SFSAMPGGQNERGKGS
KYFDKASYRVYCLLGD
YETQASLSGPYLTSVM
SLKNSSIDSGEAEVGR
GAVGGKGGSGVAGLPP
GVTSWDVPEDAVPCEL
LSFWMKHGVTPNKGKK
LLSALAGLFGAAEGQA
ICRPIFSRLYGGPGVP
HFQVCFGRRVVMNSRE
EEIPKPKSVVAPPGAP
RPPPPLGASSQPRPGG
VEGPCEAQLECLDNGD
ENAERILFNMRPRELV
QFACRDQITCISKGWR
QGKPAIAHRDLKSKNI
ALVAVAGARAEVSADQ
SIGSAVDQGNESIVAK
ETLLRYYDQICSIEPK
EEAERELERWQLKANE
LAPRELAERGVRIVSR
SPGRLSPDFAEELRSL
ITSGIVLVLLIISILV
ETSTCQADGTWSSPTP
SFPKDFGYGVEEEEEE
YLSNLIPGTFGLRKPW
FEGGFNFRTLQPNGLL
TPADSGEYVCHVSNGA
GAQQKKANRSSEKNKK
VSGRAANNVNCGLHLV
LDAYSHIPPQLMEKCA
FLIALVGLIGAVKHHQ
TKCRVPSYDPLKMDEV
EGYSNSEAGSHQQLMP
CPRCPEPKSCDTPPPC
MKLLAATVLLLTICSL
LNLTLHQSAQLSVLLT
AAFDQWREWADSKSCC
HCPYSTAQKAVGKDNF
TKNINHRRFAASFRLQ
TEESCKYNPKYSVAND
CVCIRVTSAIHLIDPN
PPGHSAPDMVYLGAMT
MQTVSNISITGMLVMY
KLLNKCAASAAEESGA
GEQELRKCNQWSGLSE
AITLEFYQDGNGRENV
IGLVTHQDGMANISED
MIIVAFALIIFFAVKT
QGSPGARGPPGLKGDK
VEGGMQDYNYVWANCF
GLVSNAPGVQIRVPGF
FKVVRTLKTGFGFTNV
TSYSVSLPENTAIRTS
IGFLTRTVLENSTSYE
EAPAAPAAAETRAAHV
ARFPKADLAAAGVMLL
IVPDEIEEIKETLIDW
VEGRIKFSTGSHCHGS
VSLIKNLLVALKDFHS
PFEVKVGTECGNQKVR
ITSLIEAMDKDFDHHD
IAETMKSDQESNNAAA
DLALPQTLPEIFEAAA
PKTECERLAGTESPVR
KGGDKKRGVKRPREDH
DHFTLSFWMKHGVTPN
CIQCAHYIDGPHCVKT
SCISLPSSCDYSSRSL
FTDVHFKPGQIRRHFI
PFEKVADAMKQMQEKK
PTVKFFVVNTDSLSSV
VEFEPTYEEFPSLESD
RSTPESRAAVQELSSS
SWVRQAPGKGLEWVSG
DDEETAMEQDIDSSTE
RGAPPSTFKGTPTAEN
PFFDSAYQGFASGNLE
KTFYPEEISSMVLSKM
ALVWVLHYREGLGWDG
PLQPFLCKCLPGYAGS
EVNGSQHSLTCAFEDP
PPPAYEPPAPAPLPPP
TFYDYDHEGRLTNVTR
PGQEPGEEVASGLRTD
TSKLVDNRPPALAKFL
AARPHDYSADGFNDWA
SGPPEPVLLDSSSILA
DPSGQRLASCSDDRTV
YNKEDDIEDTMEESGW
GLMYVYWTQLNMFQTL
KVAQLEAQCQEPCKDT
GQGDVSIGIKCAPGVV
GSRGEERPYCEICEMF
AELDALGDELLADEDS
CAHYIDGPHCVKTCPA
FTTKSYIFEGALGMSN
SPDTVGTLSLIMLAQA
TTNQAAPSSIALVQAK
TRWALLLLFWLGWLGM
QPENKPESKPGPVGPE
SELARKEEMDKLLDKI
ADEASMDSGARWQRGR
DTIQCAYIHLVSREEC
CGGHVRYLPRQSGLKN
PETVLARCVKYTEIHP
CLNIWALILGILMTIL
LNIWALILGIFMTILL
PPSIADPDPSDLPVDR
YCVVDPQEAIAIVLGF
ANTQKCIRAGGKHNDL
MRALWVLGLCCVLLTF
LGLNSTCDDSILVKTV
CCFDANQPEGRKCKLK
ETINTTLTQPTALVPA
CRKGCALADHLLHTQA
DTLDNGDYGEPDYDWT
IKECGTNECLDNNGGC
SAIGRTVAGDRLWLQG
CAAPSFDCGKPQVEPK
GAPLVVICQGKIMLED
FHLEIAKKIEIGDGAE
TRPRSPEPAAPSGVRG
AKSVAQRTEDSGLQTQ
YPLCFIFSSPVGCKPE
GRVSYPLCFIFSSPVG
RICKVLAVNQENERLM
VVRGEGMPQYRNPFEK
VIGLNLYCGGAGLGAG
TMSECEAGALRCRGQS
PEVKPKSEEEGSLKLE
HVVKGPSGCVESLEVT
HESCLDEEVEGQGFCS
ENACYALKVRGSEIPK
KVVVISAILALVVLTI
EELVDYTSCAQNWIYE
GMAFVGTVCSRSHAGG
ETQAPGEQDSMLPEGF
APQMDWNRKREIFSNF
DQDENVALEACEFWLT
DAKSCGLHQLLRGPEV
GRCITAMAKKFHPEHF
PLLTFTDGEDMKTPAK
NDEKPVFSQPEGYDVS
LPKIFFRKMSSSGAKD
EEKKKEKEKEEQEERE
SEGWREQLALIAGTAV
ENAHTKTVEEVLGHFG
RDMDRYGGRDRYDDRG
SFPVRYLGHVEVEESR
DWSIIRGRDCLYIWSD
APSPAQTLENSEPAPV
YIHRYENVSILFADVK
WTSDSAGEECDAAEGA
QKVMCVSMGSTTVRVS
PHIDSVWPFEKVADAM
RKNRETASELLMRLKD
NSSKGVDFGLSILWFL
EALPGDNVGFNVKNVS
LTLHQSAQLSVLLTVE
EQDEEEDEELTLKYGA
GLPGRVPLWVILLSAF
HLQLQSKHDAATCFVD
IKLPGSSKIFSVYCDQ
SFNPGVFVANLTEWKR
ALPMASDLLLYDVTEN
GFLGSKPEGPGPQAES
VSGPIFVLKWNPRNYS
QMIGWYDPKVTRVFHA
QTDGNRSSHSRLGRIE
PDGTDPNDAKVYFFFK
AKENISVRQAFERLVD
GGYFSSVWFVVGMIGA
DKYEKFFREAEETNGG
HRCGCASHYTLDPSSR
PLSRMREDRDVNDPMP
AAGMAIFLPKFLERQF
IQGQNKEMLAAACQMF
QDPTSSWRSLIPVIKV
AAYTTKGDGARSKPKI
WTTFFDYDSEGRLTNV
HQEKVITESKSPSLVS
SNTGDGAPKVYQETSE
ISLISPPAPFLVDAVT
ALRLLLFVALPASGWL
FTFYVKENLQPNSPVG
KGYLPRQCLKFRSALL
VEGTLCKTAIPYKRKY
QIFKGLQERFQTEIQT
SYIRLILKFQVQREVN
EDDDLRLRVELQRMKI
EAFDSVLGDTASCHRA
SREALAEAALESPRPA
MTLQPRCEDVETAEGV
GKWPFSLSEQQLDARR
LQQCCRIRKSTYLRLQ
PRRLRLILMGKTGSGK
FTAEIYKGTVSEDDPQ
LAGREPDCSASSMSCH
WALLLLFWLGWLGMLA
YFTSNGLVTKALEHAF
TVEIFKFEEAENSLLH
GMGLSLMRLDRFRDSI
LIQNMDATTEPCTDFF
SLPASPLRIVEDEEYE
ECASNPCRKGATCING
RLVKLIPGVEYLVSII
VPPKKPTPPTKASNLL
NLAAGTDNTSSLGPPS
WVIGPVLAVVFIICIV
ELKGDIEKCLTAIVKC
YSVPSVLSPRRAATER
LQLREPSFPDVQHGVL
ALRRKYRSREQTLSSS
WALILGIFMTILLIII
VERAQHCSCEAGFHLS
WGKGYPGGRRSSLSYE
CATCRFYRPPRCSHCS
LTCTEEMAQRGLPPAH
AAEERQRIKEEEKRAA
EEEDEDDDEPDDDTLD
GGGKDVSAQATGKNVG
GRRSMKSPPLVLAALV
SSRSFRITILPQLYIQ
IMMVVAGFFTLCAVLS
LEAPLIPQRTHSLLYQ
LPWRAKNPYEEADHNS
PREAESLQPMTVVGTD
LHGNPFVCDCSLYSLL
DRNTESLFEELSSAGS
GFRGCMDSIYLNGQEL
LLAADAVQYYQFLLAG
MVPEAWRSGLVSTGRV
KWVWALLLLAALGSGR
DGRKVETDHIVAAVGL
DGGNPKIITNLSKQST
YPPETGLFLVRESTNY
TVAAENNHTVAFLGTS
IKSYPDKKFSYSSGHV
PNMTHPEFLILWWNIF
GGYGGAPGGPAFPGQT
LLTLQRLVQLFPNDTS
GLVSKSSPKKPRGRNI
AAARQLGLLVDLSPDG
YFAYDCEASFPGISTG
ESNRMYSVNGYTFGSL
CFVILYGMEFRLKTLS
LTVTLDKPIAYFDKLM
VPAGNWVLIEGVDQPI
GDMANNSVAYSGVKNS
LPGDNVGFNVKNVSVK
PPSMPVHYDSQLDTTL
FGHISGGHINPAVTVA
YVTCHTCRSPDTILQK
DTTLFGKKSSPLTESG
DIVEYYNDSNGSHVLQ
NWMIPGKMVKGMGGAM
MIDVVIDVSCIYGLKE
IYPAVEGRIKFSTGSH
EGRGNPVPQQYLWEKE
NGTEVPNTRSRGHHNC
LCKGNKMLNYSAPSAG
FTAPVGGPDGTVPMPM
MRQKMDVKSALSIVRQ
EITATQLTTSADLDET
RKAVIKNADMSEEMQQ
KTHMTHHPISDHEATL
LWVLGLCCVLLTFGSV
NRNSLTNRRNQSPAPP
GRFSSGITGCVKNLVL
ANGGASLTLVFERSPF
APIEQEPSKKQKKQHE
TAITRQVVENMTRAHF
QYNINPYLLQSNKTKG
SLMQAPLLIALGLLLA
PGLPMSDQYVKLEEER
VDMSGGTVTVLEKVPV
RAGEVERDLDKADSMI
RCEMLFEDLLLNEIPE
ISRTWKKQRSQTWRKT
VIGVAIISLIIWGLNH
FDQWGVELGKQLAKKI
SAAHTGLYTCYYNHTQ
GTFQTTMTKLKEASRS
KYLRDYSRTIPGKQQL
FGYHVLSDLVSVETPG
RLERAVSRLESLSAES
PPPPCPPPPPVSTISC
DANLQYSKLQERKPEI
HMTHHPISDHEATLRC
PWTMSRALRPPLPPLC
VHYDSQLDTTLFGKKS
HSKTNGILFCGRFSSP
RYPRKKFWVGKPIARV
SEDEGHREYQANDSDS
SDSWDKDYDSFVLPLL
LWGGLRFTVPHLRDTK
RASRVPSSDEEVVEEP
ITDVDEPPIFQQPFYH
ARADRAHRPWPPNAPS
PCHNGGTCEISEAYRG
VTPPGSLELLQPGFSK
SHPPVEGSYAPRRGEF
SLGPPSMPVHYDSQLD
CDLEGNRVKGPEKEEK
PARVVVVDCKKEAFRL
ASDRTLWPTAAWSPPP
NETVPEVVATSGYALL
KIEEKITLTCGRDGGL
KPKEVSEEQPVVTLEK
YYGYLWSEVYSMDMFH
ESDRSAVETADEGRVD
SIKPMLVLASGDNQGI
VPEHASVQAGETVQLQ
QKLLKMNGPEDLPKSY
GVITRIRLCNSPSPQM
PTRISQPEDSRQPNNV
FEQEMVRAAASSSPER
EDWAGNEAYAEYHFRV
KIKVQGLNSKVAVGQE
DAKINFDDNAEFRQKD
QPMAECLFFPLEELQN
SSSDHEATAMMKAQFM
EQLRCLAHRLSEPPED
NWISGQEYLHQSADNN
FTKLQQLTAMWLSDNQ
NLDRHNLQDFINIKLN
RRTLHMIGLGGMAFCS
SSACFTLQELKLNNCG
VHPDPRTPEELCDPEE
TVKPCYNYCSNIMRGC
RKQIYNILSTLGLRPS
VTTVSSSDVEKAYLAY
SYAYTELEAIMYALGV
LGLGLSLGMSEATSEA
ALSSGAFWFRSCHFAN
IGDEKANMFRSQVTGK
MGMLEARIRILTNNSQ
QLDTTLFGKKSSPLTE
WPFRVVSEGGKPKVRV
DKFRLVIASTLYEDGT
EFQKTVSTMYYLWMCS
ILVIGVAIISLIIWGL
LVVALGIGLFMRRRHI
NVTDVLTPAQLNVLSK
INDHAPAFNQSRYHAV
PWYNLTVEAKELDSTG
GIADFLSTYQTKVDKD
VINETWAWKNATLAEQ
VRTAVTMAVMCVAGLF
DLNNLLFCCQCVDVVF
