# Supplementary material for: MHCII-peptide presentation: an assessment of the state-of-the-art prediction methods
Source: Front Immunol. 2024 Mar 12;15:1293706. doi: 10.3389/fimmu.2024.1293706 (PMC11027168; doi:10.3389/fimmu.2024.1293706)
Supplement: Supplementary file 1 [file DataSheet_1.zip › Supplementary Data S1/negative_peptides/16_HLA-DRB1_07_01]

KITKSDGIRGLYQGFS
YILMEKIEPEPFENCL
TATVVIVVCVSFLVFM
AGRYTIMVLFANQEIP
CLNDFVEAQMTYYAQC
GVPASHFVGVDGVRAF
GQRFNRIGLPPKVGSF
FMVKNGNGTACIMANF
RSTAFLRWKDYNCNVR
EHQSSHRLILTAMDGG
MLTATDPDEGINGKLT
DTLQGAPLSSFVSINS
GEFEKVCSNDNKTFDS
GGRRRRSPGGSALPKQ
DGAMGYVQPPPPPYPG
AMWKVIVSLVLLMPGP
NNFRATILFWAAAAWA
NISVDNTCSLFRGLQK
GVNGETGTLVDMKELG
EMGVFMYISNRHEFGR
GNWTWPENSQQTPMCQ
SFYIGLGSRINCNIFS
SSSASLANGHTLDLNC
LVFPDPEKPCKMCEAR
LTNAAGKRDGKAPAGG
SQPLDREATSHYIIEL
GETTPFSPLVATSESV
LVATFWPELPEKIDAV
LPVFVVVVLVLLAVVL
TVKDFWRLVLDYHCTS
ITLERGNSGLGFSIAG
IDVEAHDGPGLRARSK
EICVSSRTGGMMYFGL
VERDRMDKSAVGHEYV
RGVLMYGPPGCGKTML
IVLGTGLTECILSGIM
EEYDVIVLGTGLTECI
DSVRQRLLVAVRDGGQ
QGVAYPVRIESSSASL
GKGLEYIMQSHLTKAA
ATSDNDNSYARVRAVV
ILAVALAVSPAAGSSP
PGLVLAGTKCADGKIC
GPNPIPAHCKVTVKLI
GESNLRFNSSYLQGTN
MVTSFTNEDLLRGRLV
KGSVVLAYSGGLDTSC
GALRRLTPSASLPPAQ
PYFPELTKRTDGLHFR
CVNLMRGRERAQKVVT
FLLQGLLRLLKAPALP
LGVGASIKDPKDLKFI
LDRPIQMCCPSCNKMI
RSDSKFAYTGTEMRTV
EALPGDNVGFNVKNVS
NPKSLKSGDAAIVEMV
VNVTTRIWNGTFASST
MDDTVRYTSLMLRDYS
LEGLGIHTGVNLQKLL
PIFEDFVDSSVGYYTV
GSCAVSYLPTEPGEYT
TGFWHSPECEFVRHCI
GDECELLGHSKNIRTV
TQEPLARDPVKLPTTA
TLCGFLWLWPYLFYVQ
ALTCLVLGLALVFGEG
GEPIAKKARSNPQVYM
EPSSPCNKCLSPDVTP
TADGFPTVSVMLPLHS
QRCVEILSRAKRPLMV
RDLYRAPVSSLYRTPG
ATTTVSDDVSMTFITS
RPSSPGFSVLTCSAFS
AIWIDCGIHAREWISP
QVSLQYEKSGSFYHTC
VEFAHHGVFYHQGQCC
SQESSWGKNVSSTESG
EKIVSLIKNLLVALKD
FVGFKGSFRPIWVTLD
AIKALNATGQANLSLE
KNFEQVAFDETKNVFV
HVVSYLRTSGYGVSLF
LVQITLPTVQKALAST
RLRPRRTKLYVMASVF
GTNLFEQLSCYNNNFC
SLLLLSAFCLLEAALA
PARVFFTLGSRLPCGL
DCVHSENLENWLDISS
RCCLNQKGTILGLDLQ
NELGPEASEAVKKLLE
APSCAKCKKKITGEIM
DDNVCMAFAGLTADAR
HHYMQDRIDDNGWGCA
IKQLKEMKFTYLINYI
VYIKNGDKKGSCERDA
YKQEVYCNIPDATSWS
QEEGKQKTKQKKNQSL
EKECDKEVSDDETEEK
EGKSKRGSVKEKERTK
CAPVMSAFGFPWPDML
RYWLEEAECRDQYSVI
KSCVWEGDSCAHSETE
APKAWKVLTDYYRSLE
CADKARDGVCDEACNS
TPGSFTCQCKPGYQGD
LKFLCERNDKVFFASV
SNQSRCEASPNPTSPQ
MENPGLWILGCHNSDF
DDVEYAPLTVSVIVQD
LNITNVAFDDRGLYTC
SCVPNTNEYDESFTFQ
AAVVITILKVFFPVSE
GYTGNGRQCVAEGSPQ
DCGDFSDEDDCESEPR
LWKPLMKNDSLCSVQR
NPGVFVANLTEWKRQN
VWGTLVLLQRLEPVHL
CAFVIVVAVSVIMVIY
KAAGSRKIHFNWLPPS
PSESKNHLHTTTQMAG
QFRDLKKYWNVDKIDW
LLKLYCREQPYYLNLI
EIINSTHASVYEAGPC
AIQYIPTELDQVRKWI
PLSKVPLQQNFQDNQF
SDVTEDGESPEDPSGT
DNVLRDRGRPEIPSFW
ENGSLANIPRVREIHL
SLESGDLLVNGRIDRE
QAQADLLTVYLVVALA
RGTMSKTKNGITCQKW
ISSGILTLVGMGLAPF
KVKHKKKHYKPSSHKL
PLFCALLLSLGRFVRG
AAYYASRRVGIAVLWI
TIIGGGDTATCCAKWN
PKFLKNAGRDCSRRSS
VPLENGEIVVSLVNGR
TAVGDPSTRSWPPGSR
LKETPGTLSSDTNDSG
MVWQDFMFACALYPTD
VVNLFPATFLTTEMIA
TKETTTTNKQTSTDGK
LKTQDQKTVRKAECRA
PPKDDKKKKDAGKSAK
RVQELQEQLRVVGEDT
VPISGWHGDNMLEPSP
MLVGFLGCCGAVQESQ
EETDKMNVVSCSSLTS
SMLISGYALNCVVGSQ
LAAGTDNTSSLGPPSM
LLATLLAAMLALLTQV
LLQAYIDGHSVVIFSR
STCQADGTWSSPTPKC
PWLKDSLSRTTNIQGI
IVKVIKRCDIILVMEI
SDQPKQYEQHLTDYEK
VSARFNQYKYNQNFSA
MDKLVELAHQYKLKET
GYPGLPGCKGSPGFDG
NMEMVQQKKEGPIPPD
KLLCFLVLTSLSHAFG
DSTGTYTCVARNKLGM
KTLQINLVSVISGTYL
MYAPGGAGLPGGRRRR
IDAPDVDVHGPDWHLK
NKNLKKNYCRNPDREL
KTHMTHHPISDHEATL
VSVAIFMLDTVTLCGN
KYWCLWEGAQNGRCPL
LFEKKVYLSECKTGNG
VTFISLLFLFSSAYSR
QNASNGVLNEVTEDNL
DGSDDCGDGSDEAAHC
QDVGVTCPEQDKYRTI
SPGGSALPKQPERSLA
FVMYRMGFFKRVRPPQ
AVEFLGHVGGVGIDME
VCEPGRAAAGGPGGAA
SAPPCRDIVIEMEDTK
ASAKLWDVREGMCRQT
SLLLLLGPAVPQENQD
SLPGVMGTCKETFNLY
TEAEYQTSIQEKLPLI
QAVLKFTTEIHPSCVT
TNAAGKRDGKAPAGGN
PSDLESGGLLHEIFTS
NTGEFFRDQGRQTYLP
SACSDMSVRMLRDTPM
VERGQRCGVEVTSMKA
EQFEGKKLMAYGGKLK
PIIVREVIEEEEPSEK
VVLATSLIWVLLDMFL
LQLTEEDLETNKLDPK
GEGLRLLLRDTDRFSS
ILLTWHYDPNMTCDYV
RDQPGEPATEFSCREL
EDSNIRENSAGAGKTK
HIIFPHGSLMVILEHT
ELILRGKDGSNLPILP
PDATLVVKNHQLIVTR
YRFTEGPPLHKDDVNG
DLDRTGPLSMTTQQSN
SDNVVTSELLAVMDGD
CLWIGRQCDGTDNCGD
EIHGLSLSKTKGLCVA
WVLQIIFVSVPTLLYL
FSISADGRTCEDIDEC
LNHRKNKFQCGFGLTI
LLSLFYSTALTVTSVR
KNSFVGWSTDWSPYAD
SVGKLGVLHPDVITKF
YHHEDAGEAGPKYHDS
REDPDPRKVNLGVGAY
YSPTSPSYSPTSPSYS
RRRFVQNALNGNGDPN
VLKPRKVCASGKRKKD
PEDVLPGKLIMQISAT
KNMEMVQQKKEGPIPP
AVGAPMPYVKWMMGAE
VASVQATVELETSHIG
GGTAGMAFVGTVCSRS
GYVTILNGSDIRSLYN
HQDSDEFCRNTLCAPE
GRVIKRELKLGPYANT
PEATKCFQWQRNMRKV
GRPVEVLLNDDLIVST
SWDTQKAPNNYRSPIS
DSGSPLVCNGLIHGIA
AVVVGVGLIVGLAVGL
TEESPYINGRYYSKII
TLNITNNNYYSVEVEN
CLYEEPVSELLRRCGN
GTQIGSYFGASLCSVD
CVGFDHTVKPVSDMEL
SSVEFDWCAVSSIRTL
GQISTKELADFVRERA
KVVPCLVTPVTGRENS
TSFPKSVEHVSPDTAD
KFTYLINYIQDEINTI
ECITGLDLVQEMIRVA
SNMLPKGPSTPLPEDP
DVTDIADDGCPKPPEI
LLPVLRSHGLQLSPTA
CQETAVTQTYGGNSNG
GTYRCTEPGDPLGGSA
RLLLLLLVGLTAPALA
FDPSIVGWTVKYYELE
SPGHFFRVTAQKQVLL
RNRNHLLHVFDEYKRI
FHNQIESKFQKVLESR
SDSAGEECDAAEGAEN
GNSSSNATGNTVAAAN
KRIPGSPEIRGDPNCQ
LKTMKHLLLLLLCVFL
AAFDQWREWADSKSCC
TLDTLGGERRPGVTAG
HNGSEILFSYFQDLVI
DYLSGMAANMSGTFGG
FDNKHTNYTMEHIRVG
KFDLNKPVRVCNICFD
LLLAILAVALAVSPAA
QMSPALTCLVLGLALV
QRAVLPCVLLNYSGIV
SKEYNSSDKTNQICYK
FTLGNIKSYPGLTSYL
SGYALNCVVGSQGMPK
PEAWLQQYGYLPPGDL
DNFVRCLVRLETLFKI
TALASLGSAQSSSFSP
SRDPETLVGYSMVGCQ
QTLTLALVWQLMRRYT
TPGIKGEKGLPGLAGD
SFSFFIALAIILGISS
NAMAFCAKMRSSKKTE
QKSRNGLRDPNTRWTF
IKMGRYTEIFMENGYS
TEIRDVGPLSKKGFYL
CVDNILVKVADPRFIG
GVIEEFLATGEKLFGP
NGEPPRSATATLHVLL
LLFIGLGIFFCVRCRH
CMKYRSCADCVLARDP
QMPNDQEEESFAEGHS
DRETWVDADLYCQNMN
VRAIVQCIPAWLRFIQ
RVTIEYYSQLKTVCVE
KHLKVQVGQRVDIPCN
ELDRELKSSYELQLTA
QASNALEELCFMIMGM
KSPNHGVNLVENLDSL
INPTTQMKESYYFDLT
SEGQNFSIKCISDVSN
NETYQLFLSYSSKKEK
GVVAGIVLIGLALLLI
FCIQPQLPDGCKAPRL
PVVTNVTVKARVWNST
IILTDDNFTSIVKAVM
PLFEHYTRQVVDCQLA
KVILGAHQEVNLEPHV
IATQGPLAHTVEDFWR
WPDQGCWTYGNIRVSV
MAACGRVRRMFRLSAA
LDTVTLCGNSDDFLSQ
SPSQLLACGPTVHHEC
KEASITVSVLHGTHSG
IHACDIVEDAAIAYGY
AALVAGVVYWLYMKKS
WACDNDPDCEDGSDEW
NNKRRPLLGASNQALA
IYVGLRLSSLQAGTKE
ESESSEEEEGEQGDPQ
LWVTVGLSVCLIALLV
CKMINLSVPDTIDERT
KKTTVKKKTLNPYFNE
SKGYQGNSGAPGSPGV
AGVPPEALLAPLMQNG
KQELSRDNATLQATLH
VRAFFGSQNNFCAFNL
WLSYEDVFVRAFNFGN
VLSLVLSVCVLTTILG
CGKPVNPVEQRQRIIG
MGCAFINLCILASQHA
DVVLYHQHKQPEVTNP
APLLIALGLLLAAPAQ
QAILAQDIQENNFAES
DTAQVTNQRVQISVKK
GEAGDPGRPGDLGPVG
GNLETKYKVCNYGLTF
EYVLPKFEVTLQTPLY
CQGHPLNIVPPPLSPG
NFIWSFIGPACLIILV
WMTSSGSTHSSWTSPA
NFTLAELGICEPSPHR
KMEESKAKFENLCKLM
MEALMARGALTGPLRA
GEWECPDTYWNSTNFL
KKLLQEEVTKVTKFIE
PALTCLVLGLALVFGE
GAQCIVRINEPICQCL
AADSAPYPGGGGNGAS
SVRECSFSSLTPGRLY
IMIRLASQANIAQVLA
WMVLRNSWRAVARMGQ
NGTDPEGDPISYHISF
SELIKIVMSWFVSPLL
KVQEAVNYGLQVLDSA
ERTKPKAKIAENPANP
SQMVLRGMDLLLECIA
ESPVREEPGEDFPAAR
SAAEIMAVLFFHTMRY
ASQSACYWLKGVRYSD
NRNNALDFVTKSYNET
TLCNIVLGQASCGICT
NRSLPDVRLEGCKTKV
HSTTLPRDYSTLTSVS
MNGTLEDQLSHLKQYE
SQMLLVLLVLSWLPHG
DLTEPTQPTRNQCCSN
ALIFDNKHTNYTMEHI
TYDDGICKSSDCIKSA
RSTYGVTKGKVCFEAK
PSPQMNGKPCEGEARE
PGIPGIPGTPGPDGQP
WGILLLAGLCCLVPVS
QRDFIARDLGPTLANS
WGADAEKKQQCSFKGK
ISGAERTAHISGLPPS
FCAVNPRFVAIIIEAS
SDIISKMRGTFADKEK
LPGDNVGFKVKNVSVK
APAASLLLLLLLFACC
KFLCSLFAPVCLDDLD
NIRKRDNSRKEVQRRI
HYHEVMEEIADTMVQI
QEKNNGPKVPVELRVN
SFGESKQEDKNAMDVI
DKLYLELTCGDQVCRQ
IVLNITLVLAAVFKLE
PYTQTLQDHLNSLKEF
PDSLDNASAFNTTGVS
AAPQLLIVLLGLSALL
AALLLGAVALRPAEAV
RITYSIVQTNCSKENF
SFILHPKNITIVTGAP
HPTSVTVTWYMGTQSQ
EIDKLLQDCRGNDPVA
HDCADGSDEKDCTPRC
FRDKLTPITIFMEYRL
FHKPGENYKTPGYVVT
TMFIREVGTVLSQVYS
QKIEGEVRERMLVSYY
VPRPQPWALGLLLFLL
KSFDRHFEKNRNNALD
RRYGHGVSEEDKGFGP
AAWSMEPVVRRLSTQF
CLKLPGGSSLAALTVT
GQTPKPEPTPAPQDNP
AWRIFTPLLHQIELEK
TECERLAGTESPVREE
LRLSGVVTSRLNLWIS
FGALMTQLFLWEYGDL
KPTGIFQTSANSSFEP
NDGEDSYRTQVTFFFP
IEDVQSLLDEEQEQMF
KGKKDRDMDELKKEVS
SVEVSAEDLLTCCGSM
VVGACWQEFSGVENDN
PAVSWKMKAPEKKPLV
INRRPWLPECTPIYIQ
KVDLKLIIVGAIGVGK
HNIKCEKGDKLRLFCL
FRKKKREQELREMAWS
GVDCAIFESPYPMTMA
KAPAGGNGNKKKSGKK
YSGNGIQCTDVDECKE
RCKGSTCNRYQCPAGC
HTVRASLEDLGWADWV
TLSSERDFALLSLQVP
EGKCPRQRRALERGLQ
QENSWKPKKARLKKPG
LSGTTSVLIKLSDVND
IERLQMSITEIMEKTT
IELSTCFFLCLLRFCF
QDATMSILDISMMTGF
KTGCSLMGASVDSTLA
HFKALDPEFGTVKEEI
SAHQSSFRIQIYRIQI
DTWVEHWPEEDECQDE
MIAQCTVEVEVIDEND
DLHITPIYEGRTYYSP
EGAEKMVREAEQLRFL
KQPLIRSMRTVKRETL
QEDLMNTSSALYRSYK
FQGFLIFIWYWSMRLQ
PLPSLNPGPALEEGQG
VSWVPKEGQCNFRFHI
GGGIRSPIDERNNGTI
LRDESEFRDKLTPITI
TTFQRFEVNGIPEERK
LKTMKHLLLLLLCVFL
DGQGSEHTVDKKKYAA
HYDSQLDTTLFGKKSS
PGPGDTVVQGDLQETT
LSLVGPFPGLNMKSYA
GNATLLLNLRDPPREH
EEREVLPVGIIAGATI
GLILLFYLVFYGFLAA
GLQEMAGQLQAATHQG
YLFKYIIIGDTGVGKS
AVGTVGMDMDEDDDFS
GTRTRPGMTPPCLSTV
RFVMKGGEAVCLYEEP
LQAVANLPYKGGNTLT
SSGMARKAKRTKCPEI
KNIPWNFGQFEDGILD
RFDVHDVTLHADAIHR
ILLLAGLCCLVPVSLA
SNNTGSVNFAVILDFL
SKNMEMVQQKKEGPIP
RQEKPSSPSPMPSSTP
EINTIFSDYIPYVFKL
NELGALLGWWLFTSWK
YYVGGDLLTLLSKFED
CSYTQNCTKTPCLPNA
GWEEGPPTVLSDSPWT
QEDVIATANLSRRAIA
AETIPQTQEIISVTLQ
VEYTMEANEDYEDYEY
APGMGGQYPTPNMPYP
AYVGVTINVLDENDNA
SPLSRMREDRDVNDPM
GQELSPEGRRVALKQF
RGRQAPTSPPRMTVHE
EVPFDPIKPKPPQSKL
LIDISQAQLSCTGPPA
QMSPALTCLVLGLALV
QEVYNFNAINNSEIRF
PAALLRRPGLGRLVRH
AILMVICSLMALPWYV
TLKDTPPPRLIKSHLP
VGLVQPASATLYDYYN
NPSDCVDMVCDAKRKS
TSVTLLSIYSINLLLI
RLAACFLDSMATLGLA
DTSTCEASNGQICNGR
MQSGRKGTDIMYTGTL
KTQDQKTVRKAECRAI
LAWSYVVYYSPSEVRV
LLPVLDRATCNRRTHH
KIKKIENSELLDKFTW
DIISQQLVERRGLQEH
EGQLEARAGRGRGQWL
SIREFDKRFTSVMFGY
GACTGSLASLEQYSEQ
WIWHKDSCYFLSDDVQ
VSSPCCIVTSTYGWTA
KECDKEVSDDETEEKE
SSPLGATQLDTDGALW
QSQLRSPLGPRHETAQ
AEVMRLVKGMNFSVVV
QIELSTCFFLCLLRFC
ASKDFSWWRHSLITVS
TCHLGTRHHLACLCPE
IAAVLGVILVLAIHPG
LPPQIFNESQYRGDYD
PFIASVSDQHGVVYIT
LPGHQEVLNLQGPPGP
KPKAPVGHFYEPQAPS
LLLGLSLGCTGAGGFV
LAEPQEFWVDNSTSVS
CSNNGECVCGQCVCRK
KRMVSWSFHKLKTMKH
TGPILGNMWAIDNVYI
IPLHPFGSRTSSVSSQ
AVSVGSCVVRDATGNV
PVYVPFLIVGSIFIAF
LASVCPLPPEPENGGY
VAFFEVGPGPIPWFIV
LYEIFSQENLEDNDVS
LPTIQSCWNYGFSCSS
ALGSSFIAARNFHASN
PACTLKPECVQQLLVC
PEGTTGQSYNQYSQRY
PGEYITKVFVAFQAFL
PASENSSAAHSIGSTQ
MMAACDPRHGRYLTVA
YGGNSPAAMTTRYVDG
KCSVCPDYDLCSVCEG
IWGRDSDAYRDKQHIL
EGLRLLLRDTDRFSSH
AALLEKAGTLGEQIFS
MPVEMSRPAVPLLNSN
IFLLLSLAASWSKAEN
GTRLLPALFLVLLVLG
KGKTEQQTADQLLARA
FAGEKFFDIDSGRNAP
KAMKGFGTDEQAIIDC
SEHTVSGQHFAAELHI
LTCGTGAFDPVCAFIR
NYCRNPDNRRRPWCYV
YNDSNGSHVLQGRFGC
LEGEVPLETFLENFSS
NWLRGKNRMDVFSQNM
HTPMLKLSYSTSQEFS
DVCEIGSKILSCGEVI
EGPIPPDAQNPDMSFF
