# Supplementary material for: MHCII-peptide presentation: an assessment of the state-of-the-art prediction methods
Source: Front Immunol. 2024 Mar 12;15:1293706. doi: 10.3389/fimmu.2024.1293706 (PMC11027168; doi:10.3389/fimmu.2024.1293706)
Supplement: Supplementary file 1 [file DataSheet_1.zip › Supplementary Data S1/negative_peptides/16_HLA-DRB1_08_01]

TGPIDLAQKFGYKLVM
TMKLSWSGAPGKVKQY
ASKQNGTWPREVLLVL
SGTFKIEFPILEDSSE
MTFRGSVTISVQALQV
AVVLHPRHYTFASGSP
AVVLHSPSAHFTGRWD
PMDCINIRTGQECRDT
EELRQLVNMCINPDPE
DARNMGADLCRQDRSC
LGLERADTAEKALNVI
VEEWQHRAKEAQDDLV
GEEREEEEEEQISESE
KKSKTDGSQKTESSTE
GASLWGGLRFTVPHLR
GACPGEGPGVRPQPAP
LLRASVARHVSAIPWG
FACMQLKVDKEKWLYR
GTTISFERINDILEHV
LGKIVNTPEVIRVYIG
RLLWKDNWVSFMDTML
FAGLYSLDVGEEGDQA
IGLMCGRITKRVTREL
QNKEMLAAACQMFLGK
LVSRHERSLRMTVVKR
SSQLLTSVRRMVLTLT
RQVLEGSQVGAYFGSA
VGSLLEQGALLEGTRF
ELNQAWSSLGKRADQR
PVGSVGCCSFIADDLD
GTFTTVWFYVGMAGAF
DSFIKVDMRTISFDIP
CGYISPESPVVQLHSN
AWSSDDCALHGHCEQV
ELKVLISNLLDLLTEV
PPCPPPPPVSTISCSY
LPGDNVGFNVKNVSVK
TCSEKSTNLHDYGMLL
FVKKPDDGKMKGLAFI
KLIEEVMIGEDKLIHF
EVVDSDGSVKDKITAF
QTTPPKDTCSPELLMS
NCQRYLDELMKLKAQA
FASSTQSYILRDLDDT
FSVVSPSSFENVKEKW
ADDGEGIVGAAMPDSG
YVCGTYAFQPKCTYVN
IDGPSKVKMDCQECPE
TYDGHTVGGLQYGGLG
VVVLAGALLEEAEQLL
SGQQDDGVYSVFPTHY
VRHGNPLTQCRGFNLK
DRNGTTAYEGNWNPEA
TTTRVNHATPSAAYAH
PNSQMVKCDPRHGKYM
LSFSDHTVAPAELYDR
LLSLLLIGFWDCVTCH
TILLQYCFLLITCLLT
KGDDTAVRDAHSKRDT
DLSCNLGILSTLLSHT
SQAFVHWQEPRAPLQG
REGINIFLDGYVPTEN
TTTTTESVEEVVREVC
CELMFPPNYDQSKFEE
EGNPTYGLSNTATAVI
AESWMLVMEMAELGPL
QTQAAYPNTMVSSVQG
VTPHTMNLLKQHLEIT
RMWSCHWKWKPSPLLF
KMEESKAKFENLCKLM
TLLLVFFTVWVFGGGT
TLNLYFHIQCFRCGIC
ATTTTTTTESVEEVVR
SGGSKRRLDASEGGGG
FYKWHHEPAEFQAKTQ
YGSQIYALCNQFYTPA
KSWEMFEEMITTAEEF
LESELGLGELAGLTVA
GPIRNGDWTFQTVVML
PYSIPPCEHHVNGSRP
AECDVVMAATEPELLD
VELLAVGLETFNRARY
PAVCDLFACMQLKVDK
VTVVLYHLFEEFANYE
DADEGTNADIRYRLQD
DKEENPAVLAENCFRE
ACCRGYLARKAFAKRQ
DFKTLHCTWDPGTDTA
VVLTLALVAVAGARAE
DGRDCSCGAKSCIMNS
DLALACKLDYDEDASA
FYMFSELLSDYIRLIA
KEEKAEKAKIKKAIQK
MCVCQDPTSCPAPIGE
EISLEIVDNFWGKVTK
KDILAQSPAAEPLKNI
RRALELDGQSVKAHFF
EGLTERFELFVMKKEI
VGSRDQDGEILLPREV
VSWSFHKLKTMKHLLL
SDQCKDECCFDANQPE
TWPNNQFDTEMLQAMI
NLNEKINHLEYEDQYK
KVGQRFNRIGLPPKVG
LEEGCQTSPLMCCVCK
IVAKPLDAEQKSNYNL
CPICKADDICDHTLEQ
ARHYKSSSPLPTVQLH
GLGNGRRSMKSPPLVL
VQAPEDLEWERYRGRG
CPPPPPPCPPPPPVST
ATADTTVANNVPPAAT
VQQKKEGPIPPDAQNP
LAGYSETRRDGGAYRA
RAGGSSRGCWYYLRYF
AADKSTGKENKITITN
NVTVSQSTTVVNGRTR
IDGPSKVKMDCQECPE
YLIFCLCSLVGILHLQ
KESEHDSDESSDDDSD
YDDTISVEMKKEDFDI
MVKCDPRHGKYMACCM
IFEDFVDSSVGYYTVT
VKEYDLIVHQLATYPD
STYTSDKDENKLSEAS
LFRHLLPMLQRQRLQF
GFPTTHAQQQQADVKN
RQPGLGSQDVVSKAAN
CQTSEECELARANSTS
TPGFPSFNHTQFPPSR
RYDRLLETCSIALVGK
SLPLLLLLMLGMGCWA
MATDELATKLSRRLQM
DFPTDLPATEVFTPVV
MKTASIKPEVALLDTQ
GALLLALLLHGRLLAV
VLQIIFVSVPTLLYLA
IDGPSKVKMDCQECPE
LLMEIEQVDMLEKDID
NLPELTKLDITNNPRL
VRYDFRIYGLSTKRIA
LKGIGDEALPTVLVGV
VLKLWKSGFSLDNGEL
EEIDGFFARNNEEYLA
IINEDIAKRTCEEHQL
FRGGFGSGIRGRGRGR
LLLLATLLRPADACSC
PKCLKVLPPSSTKPPA
SCHTAVDRTAGWNIPM
QLSQEAQRIVEKLEKS
GNCAEGLGTNYRGHVN
LERERLEQEQLERERQ
DNTSSLGPPSMPVHYD
ILAQDWLSESNHVFCV
SLFKGICALRALSNIS
VRMANADARNMGADLC
HLGKVVSGYRVRNGQW
EAEFEEPRVIDLWDLA
AQLLGLLMLWVPGSSE
AQVSTITPTSTRQTTA
WEPNEENEDERDRHLS
SRLLDWFRSLFWKEEM
KSWGLILLFYLVFYGF
GRSPFEVKVGTECGNQ
FERWENHNKSLQLEAQ
LAARTWLGVWGVRTMQ
CWCVDKYGQPLPGYTT
RIHLNVSERPFPPHIQ
LTCFPFTSRFCEKYEL
VHTHHLGKVVSGYRVR
HFIIFVVVQTVLFIGY
VFRMKKEVQIKFHVLL
INGMKYQEINGRLVPE
FPPSSGKSFIMGADEA
PAAAPQPGLALAARRH
CGTPPGASCSETECGG
FLFTGTIGFFACFWFV
CTRLAGDKANYWWLRH
TYDYLFKLLLIGDSGV
VEESYAMPTKTIEVLQ
DLGTKLQDPRIMTTLS
FMTCTQNVAPDMFRTI
ACKLDYDEDASAMLKE
PPPCPPPPPVSTISCS
ATLMMLGRFREALGDA
NISSVTGAICLDILKD
YPPPTVLWFKDNRTLG
VSWSFHKLKTMKHLLL
SGFRGERCQSDIDECS
FYTPAATGLYVDQYLY
AILACIVILLVIVVLF
RCDSSRWCHDNGVNYK
NVEESLKRTKENDAHL
EALPLLAATTPDHGRH
VIAVAIATVIVISLVM
ELPRFQELIFEDFARF
GQRSERKKWIHCFEGV
SQKDYKTGFGGKFGVQ
DRVGEGDKEDATRRFQ
SSSSRNIQQMLADSIN
AAFTTQGQSELTLLLK
WKQTNFMTKLGSISCK
APTFPLCAMQLFSHMH
SLIFLSLWAVIFVLYQ
KFHYKTDQGIKNLSVE
HKDDCERMNITVKNDP
GILLTELVTKGRVPYP
RALWVLGLCCVLLTFG
RPLYPAPLSQPPHFQG
LLLFIGLGIFFCVRCR
AQNTSWLLLLLLSLSL
KCVNPETKRPYTVILI
TGKYCFGVEDTLKALE
LVFERSPFLTQYHTVW
ISMLEIQNEISSHNSN
CKGVEPKTECERLAGT
PPPPPVSTISCSYESA
SRVFSLQQPPPGEGTW
RSPFEVKVGTECGNQK
RCNSGSGPPPSLLLLL
ECVALAQPVCGSDGHT
PPPPCPPPPPVSTISC
ERKEEVGGAIYVFMNQ
GTFILAQDWLSESNHV
MAACEGRRSGALGSSQ
PSPVLPDIVMEAPLNS
IPPSGPAGELKFEPHI
NLTLHQSAQLSVLLTV
IQLVCMLLLAFSSWSL
NTIDPEERERLTRRHE
EESSSHHGPGVQCAHQ
DLDSSCKEAADGYQRC
VELENAADESKSEIDA
TIIGGGDTATCCAKWN
ESIESSELVTTCQAET
QGLAVALALSVLPGSR
LRYSDGDLTLIYFGGD
DGGNPFAEPSELDNPF
EFECANGECINFSLTC
TWEQLALGLEHSETVK
VIGLLWTCIMNAVEWN
WYKDAHVAKGKSVFLE
MRALWVLGLCCVLLTF
AAPKGSLWVRTQLGLP
SGQCSCRPHMIGRQCN
PPLLQPLLLLLPLLNV
MKLLKELHKESKTRDD
YSDGDDCGHGKKIKTN
VDDSLLTTVGSLLEDE
PAHPAVGVAGYHSPYL
DDRGPRRGMDDDRGPR
HWVDLLDRFDGILADA
STDPHTNSNNINNMNI
LLKNNKKQENNVRDLC
VITLPFELRKHKLIDV
LTAKVENAARKLEAMT
TKSTGDWAEASLQQEN
QQQMQPLCFNCPICDK
PKKCRQECKKSCPVVR
GRPGSPKMEGTGKKAV
VEEWQHRAKEAQDDLV
DNKKVFGTHLMQDMVK
FQWQRNMRKVRGPPVS
VGSEEGSVYTACRHGS
KSSKQKVDLQSLPTRA
VRPFGVSLLICGWNEG
AAEVRRNKELQVELSG
SWDEDAWASKDTEAMK
CTVLTPDGTEAEADVI
DNQHQDEAEGDPGNRH
GGDTATCCAKWNTEDK
SICEKPQEVCVAVWRK
SGKKAREIDESLIFYK
DEPRTMFSLDTYSTKA
SPCCIVTSTYGWTANM
SGQGGKSGAVQKCSAC
VHKKCPLCELMFPPNY
RYKCSVCPDYDLCSVC
YTVQIIAYNKDKESKP
QVRAMDADRGVNAEVH
WCQRKTAPYKNVNVQN
SVISRYRVQSTPVTIQ
RKQFGAQANVIGPWIQ
SDFRNRGMTALLKVSS
FQVQECNKSSSKDNIR
MSQIGWNRIIVEKPFG
LQQPPPGEGTWEPEHT
ARCSVRQLKEHAVEGD
GNNNDGTLVLGATNIP
WYIYHFCKAKIKGYQR
KDKVKIHGILSNTHRQ
TSQAPAPAFSGQPQQL
KEIQKEMDQRDAITKM
ALLLWGQLFAVDSGND
QVTTCKLHGGSPWPPC
QQQPQPPQPPFPAGGP
LRWERAWFPPAIMGVV
QAKPDGVTATAADEEE
PRGVNVSALSRDIKWD
LKSGELMIKVPLTVDE
TIIGGGDTATCCAKWN
RHGARTSDSDQQAYLV
RGRGRGRGRGRGRGRG
KDQNESLDEEMFYKLT
AQLRPSPRWTAQGARP
MVKCDPRHGKYMACCM
WSPVVTYVCDLEGNRV
IGFMIGYLGYCKGVEP
HRYPELREALVSVWLQ
KGDRGEKGMRGEKGDA
LRKCLKDEDPYVRKTA
KLDIMIRLASQANIAQ
EGPCEAQLECLDNGDG
LYGTKIDSILEVVQTG
PSMPVHYDSQLDTTLF
TESPVREEPGEDFPAA
VQRVGSKLFFDKRDNS
SNYLKKVISYWRNEFD
HLLGPWLLLLVLEYLA
KGPILLHDNARPHVAQ
RYKCSVCPDYDLCSVC
WKIMLLDEFTTKLLAS
WSITTLNATSALLRAQ
QSGWWFNRCHSANLNG
FITACAVIILTIICYL
LLLLLRYLVVALGYHK
RLTDCVLSVLTPRSVR
YKGRVYESAAVGSVVL
RWRTILLQYCFLLITC
LQGHVSIILLGATGDL
ASYYWLTVLAVDRGSV
HDDSAMKTLRSKMGKW
HCEISVNPCSSKPCLY
QMELQQIMKGNFSSFM
EPFYTFTVSEDVPIGT
CYLPDAFKIMTQRCNN
CRNAKALKAKKEDGNK
DISNDMTVNEGTNVTL
AEEKAAAQERERREAE
FGMNHDTLDRGCSCQM
FTCLDGSATIPFDQVN
RMQRERRGKNVVHQLS
RKAFAKRQQQLTAMKV
FNYWIASSRSVDLQTR
TVEGPCEAQLECLDNG
LAVLYYEETKSFLWWT
PLLLLLAFLLPTGAEA
LPTALDGFSLEAMLTI
VPCGTSGGVMIYIDRI
NKMTVCSPDGPGGRCQ
HPKDFNHTDHFSVAIF
PPPYSEVILKPSLGPT
FSITKDPAAEARMKVA
KYRWTKEEEETRQMYD
AEEEEKAKVEEQKRNK
KKGTNFTHLVADRVTG
DKACGDVLVTAELILR
GILLLLWLIAPSRACT
LSPAVPEEPEAYNLTV
DFGVPIAILIMVLVDY
AAGFPVPPDMEDDYEP
TSDSAGEECDAAEGAE
ARCISKAWVCDGDNDC
GVNQDTFGRMRDVVLS
CQEPCKDTVQIHDITG
LVSVWLQCTAISRIYT
HNITTGRFGDFYRLLV
FWGGCRVWVFAAIFLL
QWYRVLEKDSVTLKCQ
VHYDSQLDTTLFGKKS
AFLLGLIFLLVGIVIQ
RGLVAEGHRLANVMMG
DLVKCLAPIRDPKTEQ
KNTSILFLELVNLTTL
KMEESKAKFENLCKLM
TCQVSNSVSSKNGTVC
WWATAAAWSILQQFLL
CCEDGMRENPMRFSCQ
KKPDREEIQMSNMGSN
ILSLILEYTWLEAVIF
ERLHLLLMPPKHHPDV
LAGGSGTASAEAFDSV
ARGSRKVADGLVKVQV
IKENREANLAAIIERL
EGPCEAQLECLDNGDG
GPGQAVEVERRPSQGA
AFGFPVILARVAVIKW
SFVHCEPCDEKALSMC
PPGEGTWEPEHTGDFH
GNLRMAVMLPEGEDLN
CARGALALLFLLGTTW
EWIAVNTVDFFNQINM
NIKKPIKCSAPKYIDY
VFGLIWGLMLLHYTFQ
TDGEGALSEPSATVTI
MDLKKYLDSIPPGQYM
PARVKASTEQAPELEN
CSVTDEDGPETHFDEL
VLAVPLERGAPNKEET
WRTILLQYCFLLITCL
QQQQPQPPQPPFPAGG
TQVEKADTTICLKWKN
ANDAHQTETSSSQVKD
CKADDICDHTLEQQQM
RRKRKRMTDPTRRFFK
TDDSCFDPYTVSHYAV
KQPKVIPDDLAQQNLI
NPNLVMPPKPADRAAE
KMEESKAKFENLCKLM
RHCGLRVFGFSLITNK
DKFWHKACFHCETCKM
GNRNKKEKSRRLYKHL
MTPAACPEPPPEAPTE
VGLVRDGCGCCKVCAK
DENMTVTDPEACYIGT
EEDEIVCIQHWQDAVP
AMIAKSELTDSASVLD
TIQVLPPKNAIKEGDN
QDNCGDGEDERDCPEV
GGGGGAAPTETQPPVT
CKGLVKVGAPGILQGM
VDINKDKFARAKEFGA
ICKVLAVNQENEQLME
MYALFLLASLLGAALA
LATSSSKFYDLFLMEC
SSQSCRFRECNMGNLI
VTRLPMMRSCEQRAAR
AKIAVYSCPFDGMITE
ITRCPMIPCYISSPDE
RYRTITTAYYRGAMGF
HLHSDHTPCGRPKMPI
PPSAPRKKGGGCPCVL
ADFCIIHYAGKVDYKA
RKAFAKRQQQLTAMKV
LVIPGSLLFNMISYIY
ALPGDNVGFNVKNVSV
TTCDDIKNIYKRMTGS
SIATTTTTTTESVEEV
TSHVTGKGVTVETVFS
HIWPNVPDPSKSHIAQ
TQMAGTSSNTISAGWE
LIPRYIRDSAAAVVVY
LPVVRTWRLNERHYGG
VCLKLPGGSSLAALTV
AEDSKGNGIEEQEVEA
PMPADRVTYQNHNKTL
LASVYCTVCATHLCSE
QNSQSPQCFKTCSEQN
DLRQFLMCLSLCTAFA
LLLLLGELQALRDFAQ
AVSCIRATGSYIAGTN
ADFGLSKKIYNGDYYR
YDGDVQSDSVAQGYGS
ALPGDNVGFNVKNVSV
LRRPPLCYHNGVQYRN
EVAKHPKNPEVGLKPV
NRIYSLKVECGPKYPE
YNFEKDGKYGFCPHEA
APTSPPRMTVHEGQEL
ASIKWLLQKDKDRRKE
VLGLCCVLLTFGSVRA
TESPVREEPGEDFPAA
FLPLLLGLSLGCTGAG
CTKPDTVGSALNDSPV
VEQYSNYSVNGEPVNG
EGWCWPGSAGYPDFTN
