# Supplementary material for: MHCII-peptide presentation: an assessment of the state-of-the-art prediction methods
Source: Front Immunol. 2024 Mar 12;15:1293706. doi: 10.3389/fimmu.2024.1293706 (PMC11027168; doi:10.3389/fimmu.2024.1293706)
Supplement: Supplementary file 1 [file DataSheet_1.zip › Supplementary Data S1/negative_peptides/16_HLA-DRB1_15_01]

PPCPPPPPVSTISCSY
WISLKQADKKIRECNL
SGPGVRGGPMPKLADR
QRELRFEIGEGENLDL
SRWSASFTVTKGKSST
TQIVLLGLVTAALWAG
FISPIKCREALKLEEK
KYGAKLGTVIRKWNGE
VSGDKICWQWLKKEAQ
LAKYRDFLKSHELPSH
NLTLHQSAQLSVLLTV
STPLPAVTQTRGATET
LDAEKYKAEDEVQREK
SPNGGKPKAINQEMFK
MVEQYSNYSVNGEPVN
WVWALLLLAALGSGRA
HVHGIDDVTGEPLVQQ
SLGQGLGAACGMAYTG
IAEGKAPRLPQPEEGA
ATTQISKDELDELKEA
GGAGFAGSSACGGSVA
MMQSGRKGADIMYTGT
KWVTFISLLFLFSSAY
GRGEGLRLLLRDTDRF
RACCLLCDCPKCCRCS
RGGRGGNVGGKRKADG
QFVDVYGMDPELLSMV
AEEQGGVGAFQYYQLH
TGVRFRTRQCNNPMPI
PAQLLGLLLLWLRGAR
DQYHYLLDRNLSCRVV
ISKKGFKKAVVKTQKK
YNWTQKSIKQRLRSGS
SMPGCKKNALSQIVDL
GSIAKMLQHAASNKMF
QDYWLIDVRAQNDLFS
FLVTFGFIWGMMLLHF
DLQDALVILQLYERIK
ALTIYEGKFGRLKDDR
KTTQEPLARDPVKLPT
GGHTVGAGVGSPSSQL
ETCPGPWKGGFILPVL
KMSAVEGICTSESPVI
CIKHIPIAGRDITYFI
RVELEDFNGNRTFAHY
GSLCIGVDPNRNWDAG
GFLSPATFTVYEYHRP
LSFTLTMESDIKVNGY
DWHLKMPKMKMPKFSM
TKVKGEYDVTVPKLEG
LNLKGPKLKGEIDASV
EVKSSDIAKTFRKAIN
PHEELPSLQRPRYGSI
DEFFSEGCAPGSKKDS
EELQVANYGVGGQYEP
GAPFWSGPKRCPHPLT
CQAKYTFCPTGSPIPV
CWALGFYPAEITLTWQ
PPDTPPLPRGTPPPVF
LLRRQIRTVIQYQTVR
QDDNQVMVSEGIIFLI
PFLVYRECRTWKESPS
NDLIATIKKLEHPYDI
KIDGELKITSVERRSK
VQQKKEGPIPPDAQNP
LGAFVEGSAGDSLTFH
EAAMFDSLLMDSYVSS
GKPVPGHVTVSICRKY
KCREALKLEEKKHYLM
DGGCDQGLVPIPLLAN
SNQLLQIQPAHFSQCS
DCKVADGKSVTGTDVD
SKNMEMVQQKKEGPIP
KTRIAEVGGVPYLLPL
KEMPPTNPIRLGLALN
WILGCHNSDFRNRGMT
CHMAQGRWEAAEGLLQ
VHLSARYLLQETWLEK
FLLDPRANPSQPPSDL
GPERRLLAVYTGGTIG
GPHQFLGDQEAIQAAI
QEDMNEPLKRDSKKDD
ALLALLALPALLLLLL
ERCIQTFPTCCLLGPE
DPTAPPYDSLLVFDYE
IIENISTIATVEETNQ
VQQKKEGPIPPDAQNP
MAISGVPVLGFFIIAV
HCRAPCCGADVKAHHE
TVLLLILCMQHSFPEP
YSIPPCEHHVNGSRPP
GTAAAAATGRLLLLLL
PGTWDSFLEKFMAGEV
HTKEFRKVARVQPEFL
SMPLTEAPAFILPPRN
SERKRWFECFDSVTSI
AAQVGLQDATSPIMEE
EEGKATVPCLAEKLTS
KDIFSVINFFSFFNWL
EPVNGRHTLGENIADN
VDGYVMVLQPEEPKIS
LGSSFIAARNFHASNT
RMMMQSGRKGADIMYT
SRPTDRNPDGIPRVIQ
TAWLILEELGQEWVPV
QVPALEAPEDIGSTSE
LFSQVDEKRKKRDIPD
AAFCLVRFQKERGKKP
AMAIAASQRIWQAEMD
SLSRGVPFKIHSSSNN
EGEQGDPQNATRQQQL
TECERLAGTESPVREE
DVWSSLRLPSGLGCST
SSKDTSTGGGRGALQN
VLPQIDTTGQLFVQTR
RNRALLLTDQHLYKLD
AQLFACLLRLGTQQVG
PEMFMREFMVMEGMSL
DKRSSLYFPRSPSANE
PQYLWTCTQEYVQSQD
MALLVLGLVSCTFFLA
QRLVAWDPACLPLPPP
PLERFAELVGPVIPQD
IAPFFLKPWTKDILIN
PVQRIVIFRKNGVQAM
LKLPGGSSLAALTVTL
NDQGRCVRGRCVCFPG
GFCSVQEDINSLCLTV
YKNYNENLTLIRSFVF
RSDDESPSTSSGSSDA
MENPGLWILGCHNSDF
LVFGIWFAYSRGHFDR
GWLLGKDILEMFTISV
DPILFQMTLIAALLPA
IINEDIAKRTCEEHQL
ARGGNSLSDYKQVLGP
LQTGLPAGTYCDVISG
TAQILVRALNPLDYMK
HQTPLHLAVITGQTSV
PSEMSNRTMTIYFDQV
AQATYSGLESQSVSGC
PAQLLGLLLLWLRGAR
MRVPAQLLGLLLLWLP
RWEPSSQPTIPIVGIV
KGYESPEIALNCGIML
DSFVCVLVSRGGSQSV
RRRVCWALVAVLLADL
VLFLHIKNLPAQAADT
MQSGRKGADIMYTGTV
ENNEALELLKTAIQAA
GSRSSRSGSSSTRSTA
RSSGSLLNNAIKGGVE
VAVAAAVGVLLLAGAG
TLYDYYNPERRCSVFY
RNLHIPTMENGPELIL
FTTLDRDHDVYTGNCA
CPSERLYTQDGNADGK
HMTHHPISDHEATLRC
KPKPIDVQVITHHMQR
RFVYLELPAAAKTPCT
GAPGKAGPVGPKGDRG
IQMPVGHIDIYPNGGD
YSLGAHAAGIAGSLTN
DNIMFENHTVADRFLD
DIDIEAMLEAPYKKDE
VITKHNDDEQYAWESS
KVEADMIQQREEWDRK
YDEFQESKCFPCPAEG
HIHQESALTQLLKAGG
EWEIANNTFTGMWMRD
CQTSMDELLKEIQAMS
FCHEPCRPLHQLATDS
FTYLINYIQDEINTIF
SLVNGDDMFATFAQIQ
LAIILFPFGFICCFAL
KNIAAERKEAKQEKEE
VPFRFDFNAFRSRLRH
GIIRRIQTRGEGYAKP
IIHSILLPNQNGKLRS
IGRYCGQKTPGRIRSS
CKLPGRVMGIRVLRLS
RCYLDLARLRGVHYIT
IFIFAGYETTSSVLSF
DACLSVVAQTFMDSCS
VTYYSGKKEPFGYMGM
LACLQACAGSVSQELS
VVVCPQEQDMTDDLDH
NVCECHSGYQLPLCQE
EFADIMLRAEQAIEVG
EYLHGKHGVDVEVQGP
LDEEVEGQGFCSGPGW
YSNYSVNGEPVNGRHT
LESRFQSLQQGTCLET
MRVPAQLLGLLLLWLP
QPPSVSEAPRQRVTIS
PVPDQDELDQLSKAAV
GAVFVSPSQEIHARFR
GYPLPSWTWKKCSDKS
DKCVHNKKCSENSICV
TTILTPNGNEDTTADF
GMYADLLQLVKVPISL
RENKNLTGTARYASIN
KPDAELSASSVYNLLP
LVHVQPGYITRPSLRS
DMLRGIFEPFGRIESI
DWNGTVVMQKASQIII
TSPPLKLSNVERITNV
ACGRFINNNAVTKMAQ
PQIIQFPEDQKVRAGE
QGQTHSVETPYGSVTF
IVQDINDNTPLFKQTK
ATTLPGLMPLPAGLPN
AFGNILSCKVVCDENG
FQPNDTCIVSGWGREK
FLVLTSLSHAFGQTDM
RFDEFFSEGCAPGSKK
CTYNYYKKDGVCLIQN
YKNFSCNHTMAHLFSK
GILLLAGLCCLVPVSL
LIFELNPRSNLSHQHL
SGRKGADIMYTGTVDC
QSYHLAAEEQLSFRML
QSLLKTTQEPLARDPV
RFRRQLLYWFFYDGGY
EDGDYKVTFHTGSSSL
DCDVPTCGQWLKYFYG
PHTEEGCLSERAALQE
GVSSQPVSLADRLIGV
AISGVPVLGFFIIAVL
WSLNTYKCTRQIISEK
EGQEPFLQWLMLLSNE
KRVMPDGKIQKLIITE
LVNEVNFPLLLNCFGQ
TKKMETIVMQENNEQT
NDLGSGSNIDLCVISK
FFQCVNGKYISQMKAC
TKQLFELLNFLAENFI
HGKELEKLRKDLEEEK
PNPPFDLELTDQLDKS
YCVKSGLFTGGSLPPA
DHLVGLTKLNLGKNSL
DAGWLADGSVRYPVVH
TKSAPPSQVWNMTVSM
ITVQSGEDGTEYNFCS
EVTSLCQKEKAELAPV
NTIEEDSFSSLGSLEH
LLWVPVDGQVDTTKAV
LIIMNVSDCIPDAIEV
VSSRFSSGGACGLGGG
NGLRRVLDELTLCRTD
MNPNTNDLFNAVGDGI
IELSRNEALAALLRDG
CDEFGFQCQNGVCISL
ASDIFCDNENGPNFLF
FHSPRSGQRCWAARTQ
DDGIDLNRTKLECESA
VSVEVSAEDLLTCCGS
LITECFRCLRNACIEC
AQAADTCPEVKVVGLE
IGKNCECQTQGRSSQE
NKCIYFEAKKKQDLYM
GGGSFGGGGFGGGGFG
DGKCKTGSGDIENYND
WYAENQGLEGPVFGSA
GDKGRYLGKGVLKAVE
NEEPLCPLPSPPTSDS
YHALGLLYHVRKNDRL
RQVRLWAGAGRWACWA
SKLDPTTTTFLKMADS
DMNPGNLHLFINAYNS
VTNPKRIERAVEEKAC
KNKRESAYNTGIVVDF
RVLDELTLARTDLEMQ
DAVLTLFVDTCVASPY
SPDYNWFRGTVPLKKI
AIKLYLKGKEPLLQCD
LTSLSHAFGQTDMSRK
QYRQVREHVRNDDGRL
DPTMSWNDINCEHLNN
LDGQSVKAHFFLGQCQ
VYFWLERTMPRIPTLK
SLLFLFSSAYSRGVFR
AGTVEFLVDSKKNFYF
ALQLINCPDYKLRPYQ
HCEKTLQQDDCRVVLA
LPIQEFHLSRILQELG
KNAMDVIVKVIKRCDI
QCLPFDEARCGDGGKA
AISGVPVLGFFIIAVL
LVLAVLGETLIPHYSG
AQVEVKLSDTTSQSNS
ASSRTSLCFKLYAKGK
FDKTLQFIVAEDGSCG
FGPPTVNDKLMRFFDH
PPSVFMQLPQLNRLTL
VPRANCSVYESCVDCV
MVKLTAELIEQAAQYT
NIRCPLRGLDSKASLI
VSSNVASVSPIPAGSK
LIINETINTTLTQPTA
GKTETSKLKQNLEEQL
KAQILLDCGEDNICVP
LPGGGWDNLRNVDMGR
THGSSGYINSTGSTRG
FQGQSYSACTTDGRSD
AYRSYCYYFNEDRETW
EADEEADPPASDLPTP
GFLNLQGGQLGSLEPQ
GWGFMPSDRALVFVDN
RECISVHVGQAGVQMG
NAYVASFPFGQCMEWY
MNRSNTIQSGPEDSLV
HIEAIDVRVLLDQLGT
TNRKYFTNCKQWYQRK
SRALGPGAPGGSSRSS
LSNVDGTHWLEYIRML
SGGNMTLRCGSQKGYH
NPNTNDLFNAVGDGIV
DAGIYRCQATDAKGQT
NQDVINAIEQDYRLPP
CHNSDFRNRGMTALLK
RGPFGDSLMELDAAVG
YDSQLDTTLFGKKSSP
CQDNPSHNVFCSPVSI
QSSASPANDDQSRPSL
CLTEIAGVSVSQYEEQ
MAQTSSYFMLISCLMF
ASKQAARPVLATTEAL
NKEIEQRQKPATETSM
SCGGHGSCIDGNCVCS
NVRHGLNRNLGFSPGD
AQLSVFRCGSTSAPND
YGSCRKQRHYASHTGG
RDMRMGGGGAMNMGDP
VRMAIRAQHSNAAQTQ
SWAQSVLTQPPSASGT
VARGKNILRNALVSHL
SNATGNTVAAANYVAS
FESSTPLHQAEDSQVR
TLQPAAHTGAARSCRF
GCVMTGMTADSRSQVQ
YSNYSVNGEPVNGRHT
YKYNNNTLLYILHYDI
CCRGYLARKAFAKRQQ
CQCAEGKCPRQRRALE
TNRKYFTNCKQWYQRK
GPAGSGYSGGLALAEY
ESSQNNWLRTKFIRRR
EISPGPRIAAQIGDSV
AGVYTCHAANLAGQRR
DADDVRLAIQCRADQS
SVSTKVGTPMSLTGQR
PLTENPRKYVMGHFRW
NEIVDQIKTRREEEKK
VSWGILLLAGLCCLVP
CLFTCYDLLRPDVVLE
NIDQEVTAALETRHHH
AEIAAFHLDRILDFRR
VSVAIFMLDTVTLCGN
ITIIGGGDTATCCAKW
TRLPALTVHVTQPKDG
KSLDILSNVGCALSVT
DLYPDATEGDLYTDMS
DEPTTQPTTEPTTQPT
YTLSPVDGKITGANAK
SLETLALTNNPWKCTC
GLWILGCHNSDFRNRG
KSGLFTGGSLPPARLP
AGLKVCFGIQLLNAVS
EMVQQKKEGPIPPDAQ
DMEEFRTMWVIGLGLK
FVFAQMLSSVSTWLAI
CCRGYLARKAFAKRQQ
DPKVDDNALQCLEEYL
NRFCSWVDQKLNSEGM
SDEPKTAHIDVHFLKE
CRHVIPMNPNTNDLFN
MSQNGAPGMQEESLQG
PSGRFGQCPGSSSMTL
MAISGVPVLGFFIIAV
FQRVSSVSFSSIVPDA
KQALMSELKIMTHLGP
ELLMDAEGKSRGCAVV
THPAMVTVLEMGAARH
MKGNKQEAKCGFSKQI
CKCHKAGTVSGTGECR
AIAILFAVLLVVLILF
NVLSKSSGCAYQDVGV
QMVKCDPRHGKYMACC
CNGVLEGIRICRQGFP
LAAKKQELEEILHDLE
KNMEMVQQKKEGPIPP
DCVQVATKGAATPKPV
YYECAGTCLGTCTHNQ
QEKNPEGDGLLEYSTF
PVLGFFIIAVLMSAQE
ESADSRAAGRHKSHED
YTKLSDPAVCGDRQPG
LLAFFYYLYGMIYVLV
SYHSFMWNNFFKHIDI
DGVNVDTHHIPVNVTL
LLGGSSAFLSHHRLKG
GEKKKKFKDPNAPKRP
CIFCRMKESPGSQQCC
RPAQMAALLLAGICIL
RWNFAYWAAHQPWSRG
REQGQDGTAGAPGLLW
VQLEKIWNSSLQTNKE
PGRLRGVRAVRPKVLM
FDFEEMKRKKNDIYGE
SEGADEPQRLQFPLPT
