# Supplementary material for: MHCII-peptide presentation: an assessment of the state-of-the-art prediction methods
Source: Front Immunol. 2024 Mar 12;15:1293706. doi: 10.3389/fimmu.2024.1293706 (PMC11027168; doi:10.3389/fimmu.2024.1293706)
Supplement: Supplementary file 1 [file DataSheet_1.zip › Supplementary Data S1/negative_peptides/16_HLA-DRB3_02_02]

TTDHYTGGMKQKYTVN
EGNCLGSGVLNVSICK
IALVGKYTKLRDCYAS
IEEVMIGEDKLIHFSG
LRRIQNYSVMDICDYD
GIVFSGSSLSSAQSAP
DIPVEFKLVIAQVLLL
LRPVTIFGPIADVARE
QNWHEEHRGMLREDSM
ATRNLEPCSSAVDTLR
GFLWCSTTYNFEKDGK
GVWRPIFLCISRESGE
PFPFAWLTGYLAILVG
SSTAITRQVVENMTRA
LHCVINPILYNFLSPH
ENKIQSHSRGEYNVYS
QVKGAIDEDVAEADII
PPPPPGPPPPPGPPPP
EETEEDNEEDPMMYPE
VPVLGFFIIAVLMSAQ
CIAEDTQAQRGEVIWS
VTLYYEALCGGCRAFL
FLAKQHTDSFQAALGS
DLYGKVDFTEEEINNM
GPAPGAGHVQEESNLS
KWGTPVPLEGFEDKVF
KADTTICLKWKNIETF
TVHVTQPKDGGFCEVC
HLYKCPALRESCGLCL
MGLQLNITQDKVASVI
GGGGGGNFRGGGRGGF
PRGVLMYGPPGCGKTM
DQNHLLGRACFCLLEG
CSNDNKTFDSSCHFFA
LTLAVLFLTGSQARHF
IQTSVTGVTASKRKFI
EVGVAIQEKLREQVVK
IQDEINTIFSDYIPYV
HENKTYLAVGSMKTLM
WGNSTEYRPTPVEEDL
LVSKSVFPEQANNNEW
AAIHYGILDDKGGLVD
ALLFSLLCEASTVVLL
YHRGFTEDQLVLVEQN
VTDVNDNPPRFQHHPY
IHTNLKKKFSCCVLVF
MELFDNDQVGKDEFLG
FDRDEGPNAEISYSIV
EENCQRYLDELMKLKA
KEAADAELGQLRAQGG
PISHVRFWVLQIIFVS
ADTTVANNVPPAATSL
ELRITYGQGSGTAVYN
TLQGDPLRGTANLSEA
LAVCLKYAGVFAENAE
VDVVENHDGTFDIYYT
DLDQNTIETMRKPRCG
NWRVIKEKRDAYVSRL
FYHPEKEDGKLNKLCR
VEARENSLYLTAFTVI
IRKRWTICTISLLLIF
FDKYKAEKSHDELPRT
RLSLDYGKKSKLEFAI
AGGKPGKRPGTAAEVP
RSRKMVTEDQSKATEE
RYDFRIYGLSTKRIAC
YRVRVYQIPGKPEIVD
CPEHSQLTTLGVDGKE
FIAHILPAPPDCFPDK
SVSWGILLLAGLCCLV
DAAKVCREFTEREQGE
ESWGGKENGFGLAECC
SSETPPPPPPPNEINP
DKEVSDDETEEKEDKE
LYYLRNGERISVSAAS
FSKVAVGPNTVMSFYN
ERKIYIPLNKTAPCVR
MGIQHAYSENADFSGL
FKWRNMADRYERLQKI
ARQENVFKKFDGPCDP
MAGLPRRIIKETQRLL
MASPGCLWLLAVALLP
TVPPLATSSAPVAVPS
VTWIVEFFANWSNDCQ
QPRPGGDSSPVVDSGP
LSANQDEETDQETFQL
GAPSPPAVDLSPVSEP
LEAALPRFFRGATELY
RNRGMTALLKVSSCDK
ENPGLWILGCHNSDFR
EPPPERRDRDNDSDDV
WTILLVSTAAASQNQE
MASPGCLWLLAVALLP
FIFGRTVPASVSHLRG
QDNGIRCRDAVQNCCG
TTICAIIGGTFTVAGI
GTKCGDNKVCINAECV
AVEIPDLIQKGVIQHK
AVVILDAGAQYGKVID
ITNMTTTIQSLFPNLQ
ETPTIPLGSAVEAIKA
RGEIKLCDFGVSGQLI
VKTLSGGIPVNGPRLE
ARAGGYETCPTVQPNM
LKELEVPHFHHELVYE
LNLTFSDCKGNDKLRY
DHVNLVVQEEHERILA
ICLKWKNIETFTCDTQ
AGGKVWLSVLFIFRIL
PIEASKDSKPPEPSDP
VLLVDGFSQPYLPLPE
YENGLLKMNFTGGDTC
QDINVVSTYISKMKVI
AGSCDFKCRVFSAYIK
HKKCPLCELMFPPNYD
TWMMFSEITFQSDAAM
RRNVRGEDSGRKPERR
QPTYTGAIISICCCLF
SNSGAAIGWGSASNAG
KPDTVQVIRTQNPQSY
YLVRQRISRLGQRMSG
FLIGLMCGRITKRVTR
CAPGFSGRFCNESMGD
QVCINGQCAGSICEKY
GMWSIGAGALGAAALA
PGSEAAAGCPEPLSTA
KSCVAVTSAQPQNMSR
CLKLPGGSSLAALTVT
FNGLFSRLRDFYGESG
VLQIIFVSVPTLLYLA
GLVNVGWMDCATQDNL
LQMTDVYYSPTSVRNP
EFAKNELLMAQRSQLE
GKNYRGTMSKTKNGIT
RGPPGSPGLQGFPGIT
DSGLSLPTSPVSCMEE
YDENLLTSSVVIVFHN
DPGLSRTCDQNTYLSG
GGAPWEWKAAGGGAKA
LGSRLPCGLAPRRFFS
KPLLWISVLTSLLEAF
GHVGGVGIDMEISKNF
ESPCLECPEHTLPSPE
TEDERVGEDTPFLGIQ
CPPPPPPCPPPPPVST
GILKTDDLITRFFRLC
PPRPPETARTEPVVLV
QQPDAKVFKNYLKVFF
TPVCKNLDTLWKLNAT
PFDGEGGFLAHAYFPG
LLEESSSLLEPSEMGR
TLKEANEILQRSKKGK
PKRHPDRVEKNVNRHY
CEAEDRGDKFVLRSAY
GPHCVKTCPAGVMGEN
LAMPQHIKITVTRKTL
FLDGPTVDLGNVPNGS
INKTLTDKGNAPPSEV
QYVEQLCGPYVFIIFT
TKHSPLEVGSESSEDQ
FTEILCLRSFPQLKLT
PPSMPVHYDSQLDTTL
LGAHQEVNLEPHVQEI
IGYLGYCKGVEPKTEC
IQDSFVEVSPVCPRPR
CGPPPPIDNGDITSFP
ECQDNGDGSCAVSYLP
SYLMTNYESAPPSPQY
CRPYSIPPCEHHVNGS
EVESVHRILAAILHLG
ISVCYFESENDWWVSK
CDGDSITVNGIKMVNK
TRQVVENMTRAHFPLD
GRGFNATYHVRGYCLP
RLPCGLAPRRFFSYGT
NSAFLLILKDKLTYDS
SAPPQDVKCVSVRSTA
FSDGSNEAGGIYQVLE
LEESCAEAQDGELDGL
PRGVLMYGPPGCGKTM
TEKGIKELNLEKDKKI
ANIAQVLAELKEYATE
VYYTSLRCRCVQESSV
DCRFAHPADSTMIDTN
LYSNALPVGLPLPSHV
VCLQFFTLTLMNLYFT
SGRVLGRFRGKGSGGL
WEDPGIQECYDRRREY
LMKIGSDVELLLRTSV
DWTSLSSSSIKSGSSS
LHLHNNRIHSLGKKCF
PWWDVFTDYLSVAMLM
TEAEADVIENEDGTYD
HLAGDVDERGGYDPPT
PKVAKYAGGTNDKGIG
EGKSRGCAVVEFKMEE
PMCMQDNQGGAPNYYP
EPLHSLIITGGSIHPM
LGFFIIAVLMSAQESW
SMPVHYDSQLDTTLFG
TVTASSCSSDIADVEV
STSQTTAPDAPPDTTV
PGPFLLLTLLLGLTEV
QPMRAENQANVTCQVS
NEFFTFFVRAVDNGSP
VKQELLEEVKKELQKV
CGDDQNGPKIAVQFGP
VIRLVRVFRIFKLSRH
HHHHFPDMEIFLRRFA
QDEENSDQRDDMEHGW
SLMSVPEGHDQVSCQA
QVVKGKEAGEVRVCLH
VVIGIVWSSVMSTVEW
PFLLYGTEVHTDTNKI
KKPCITYGLRGICYFF
GNTVGVEAARVIAKAL
SGIPVKVSATVSSPGS
RCAEENCFIQKSDDKV
VCGTSRQLAPVLGYLG
IVSLIKNLLVALKDFH
KDPRHGNLYDLKPLGL
GSTDAGDSPVGTTTAT
NSAVVLSAVKVLMKFM
NGGLCEEISQEVRGDV
SALLTAVVIILTIAGN
RFSLKQIEALECAYDN
EYENVRQEYEEVKLVR
RFVWNFFRLENEHLNN
VKPQTQGLAKDAWEIP
LEQVERGYRMPCPQDC
GDQQAWFGFAGTPGYL
KCHQYWPAERSARYQY
SSHFSEFSCSDLESMK
IPYPIKVQVKDSLDQL
EKKSAQWRTVEGALKE
KIFLPVLLAALLGVER
NHLGRMGSQVIIPYRC
YWANLWKACVTDSTGV
DVKNGAAADIIFLVDS
PEPPPLSGAPQDGIRI
TFYSIGDSWGRGEDHC
LEEPEEPKVLTPEEQL
EKVCSNDNKTFDSSCH
VDLQSLPTRAYLDQTV
SGPFSTEDVASNCVPA
VTLYYEALCGGCRAFL
SDDETEEKEDKEEEKE
PLQHYIAVSSPTNTTY
GDPGLTECDVMTYVRE
NMMAACDPRHGRYLTV
ATADEQGEFEEEEGED
ALSTEAILHSNNTRDM
PNGENNNDIIQDNNGT
REVSTGTTIMAVQFDG
QDLYGKVDFTEEEINN
APGRGDMPTLTDNTHG
FIIFTVLLVLFFIFTY
ISLQGARKLLAAEPLS
EHKLETSSGRVLGRFR
IDEVALQGIEFWSNVC
SDLRAQIAGYLYGVSP
SNDNKTFDSSCHFFAT
EGLPVKNGTRYIAVSF
VHACRNLIAFSEDGSD
GPFLGWLRQHLGLVGG
KATGNPPPRITWFKGD
GGSRDPPRQPSDMGSR
LDGLDLVDTWKSFKPR
SELHLTPKAQQALNAL
MVKCDPRHGKYMACCL
PMFGDKDSLPTNPVEA
QVTGIDWAPESNRIVT
GSSGGSSGGSSGNSGG
EDRMYPDLSELLMVSA
SLLVLCGCLIMIVKIL
SAMSQSLLKTTQEPLA
YANMCRCLMALKVPTT
SDSAIMTGSYNNFFRM
MAIAMALTGGIGFIHH
GNMQREPNQAFGSGNN
ECRTSSYLCQYQCVNE
PHDSDCSVDLGISKST
SRQEVPLATLEPLVKA
SFRELSPVSFQYRIGE
IPQLLTSIDARPTCSS
NGEPVNGRHTLGENIA
KKVPITVQSIVIQSLN
GRSPFEVKVGTECGNQ
WCAIAILFAVLLVVLI
SSDFLSNMSMDFQNHL
KATEEDSQVPSIRDCN
WTLRGTQLMNGTSMSS
ALEWLIRETQPISKQH
CIPAWLRFIQCLRRYR
RGNAGVKRSAAEMYGS
SSSMKKDETHVKMESE
RIRKLADLCTGLQGFL
TRIHIMPSMNPDGFEA
DPCEAVLVESIPEGLD
IDKESASLLWNFIVLL
LAMDTLPDNRTRVVED
VTLYYEALCGGCRAFL
DSRAAGRHKSHEDPRV
YSKAPVYLFEQVQHNL
LTDSDNENKSDDENGR
KEKYIDAASELIVYTY
LEISFRVWQCGGSLEI
VKEVLTDNNLGQRLFG
KAFAKRQQQLTAMKVL
VLRGLDITLVHDIVNM
QYEAACESACSEAEST
VALKDFHSEYIVSASN
TLEKVINETWAWKNAT
NRHTQVCINGQCAGSI
RPPRCLLLPLLTLGTA
GGQRGWRCDNCRRPGG
QHSEKMAQYLEEERHM
LGSYKPVNSVPFEDGH
TYTLTIQAKDGGGLSG
GETREPEDPAPALKEL
NTTYVVQYALANLTGT
EPCSKSLRCGHRCSHP
ASRENLNLPEPQPATG
VMVALSSLLVIVFIII
FSGHLLQDCVQSFPCC
FLDKYSLKPNDQILAE
GALDQAHGHVDHCHSH
LCTNMLSDKEQLRDIS
AREGWLFKWTNYIKGY
GVNLSTEVVYKKGQDY
VRGGMRAVEFKVVETD
TIAGVGSDGNPEDVTV
YEFHSLNIHSCELLHS
NYVGTNMKKLKMRAGG
VRRVKFARDSGSDGHS
PISIPLCTDIAYNQTI
KKVKQMVEEIESLKKK
ELFNPVSLDCKLRQKA
ETRRTVRDSDSGLEQM
GDEAIHCPPCSEEKLA
SPCCIVTSTYGWTANM
TLIMGLGTQGAEKKSA
IVVNVSDTNDHAPWFT
AWFDERFNQTMQPLLT
NGILHIGHAKAINFNF
LRGICYFFIEVECSNK
GPDTPTISPSDTYYRP
NTLIGSLAADYGFPDV
DSSMVLLCLLLVPLLL
CSQHVCLVRSELIEQV
YADFGPQFTARFFHPE
IKDIHVPPRVKESMQM
QQFRTVRSFPGSKEYK
DDDDDWNPCKAAGVCL
KSFEMLILGRFIIGVY
MMEKRNNSLQTATENT
TNTNTNTSEGATSGLI
PDQFGVRVKANLRRRR
DWLGYIKKVIDTRLYP
SCSLQSSDSVPVGLCK
PAGEMKPMPLSEGKSI
SPPSTSTTKRPKSIDD
FEGNFVHGEKNGRGKF
ARAAVAGEDGRMIASQ
KPLLWISVLTSLLEAF
RFPVEMQIFFYNPDDF
VWPTRLPTAASASKQA
HLGRMGSQVIIPYRCD
VLPGGGWDNLRNVDMG
NGPQKFCIEKVGKDTW
AEGTDIPTVKPLKPRP
GIQVELYSFPRDPEIE
SLAAAVVPSAQTLKIT
LRHLTSRHPEAEMAQN
TFIKEKVLTWESGMRK
TDMDPEVAALYFPKNG
SEMCRDLAGEVEKLLK
ADCGQMQEELDLTISA
PPESTPIPANLSQNLE
VKDPRHGNLYDLKPLG
FLVPVRLNQTVIWDRP
HKGWSGDGRVCVAIDE
GHLAGGTDSCQGDSGG
VDCSGKGLTAVPEGLS
GGGGGGGGGGGGGGGG
KLEKDEIIKLYSCIIG
EFYRELGLPPKQTVKI
CTKNLLLAREGIDSEC
RGLDITLVHDIVNMLI
DCQLADVNNIGKYRSA
CFGACLFTCYDLLRPD
MQVLSGVFTDVEASLK
VTGNDSLHESAHSMRK
IVSGFGRTHEKGRQST
YVGTGGIDQKPRTLPR
WCVFPNGTEVPNTRSR
AQKNGRVLVHCREGYS
MQMSPALTCLVLGLAL
IGGGDTATCCAKWNTE
MCLARQIPQATASMKD
LKYEFQVGPMGEGLVG
YLVTYTPVAGGETQEV
GTDNTSSLGPPSMPVH
YSVQLMSFVYNLSDTH
AQRVILQAKCKGYFFV
QEDADRRVSQNSLGEM
QATECSVRNGSSIVDL
ALTVHVTQPKDGGFCE
TTGTGGRIRDVQCTGR
QQRTFISPIKCREALK
VLEEFGGFELELRGDV
IRKLADLCTGLQGFLI
IGLPPKVGSFQLFVEG
WSLSPDLLNCLRDDQP
CKGRLDNGQVGLYPAN
WGSLEDQPSSLAQDVC
GCRIIGRMCVGNRHGL
KGKEVPGYIVLFYNMS
GTNGTCLLASMGLQLN
VVRCNIHYTGRYVSAT
STPWGSKMPFGQLMSE
FEQENDWWVCKHIKKP
IKEDAAEGLSSPTDSS
TQDQKRTLRPPSRHGH
GQQRQQQQPQQQKQQQ
GNVGGKRKADGYNQPD
AVKLCDSYEIRPGKHL
EKRRINGTYDFFGFNH
IKNRESACQSRKKKKE
VKMLAESDESGDEESV
GTQATKYNSEVVDKKI
AECPGPRGPPPRPAAD
ASTAGSESSLALRLVN
KILSTVKATMLGRTNI
SEAKLQCPTCIKLGIQ
KPPHKLHPNFTSLGEN
GRSTTIRVRCSPQKTV
QDVEMKEEAATGGGST
PPPPGPPPPPGPPPPP
LELTLQASKQNGTWPR
KQDYSPSSGEAQEVPF
VVNPTAQCTHALLKMI
LPALTVHVTQPKDGGF
EVLKAHNEYRQKHGVP
MAAPSGGWNGVGASLW
DVQLAIFANMLGVSLF
PREDVDYHLYPHGPGL
LLGFSSDGDDLCLVYV
CVAELWRKNYNNTWTR
LKYTAARLHEKGVLLE
PAPRLCTRPFGLLSVR
DTWVEHWPEEDECQDE
TYGENCEKQSPDYKSN
LCPAVATYVAACQAAG
GGLDTSCILVWLKEQG
HGLGHPHAGPPGSGGQ
LYGGESGFPTKMPPQP
LLCVLGLLLCGAASLE
IVIGAPLEDDHGGAVY
RDRLKLGKPLGRGAFG
TSSILSSMDPTVDPCH
GEPVNGRHTLGENIAD
RGGEHGPQVPLSQPPE
SGNPPLRVIVKDALFC
