# Supplementary material for: MHCII-peptide presentation: an assessment of the state-of-the-art prediction methods
Source: Front Immunol. 2024 Mar 12;15:1293706. doi: 10.3389/fimmu.2024.1293706 (PMC11027168; doi:10.3389/fimmu.2024.1293706)
Supplement: Supplementary file 1 [file DataSheet_1.zip › Supplementary Data S1/negative_peptides/16_HLA-DRB4_01_03]

DPGAAPASVPTAPTPF
EEAYTLTEGRCLFASG
WKHEFDPNVTKEEDFF
TSEEEEEEEEEEEGEP
SNLEMRLTRGGNMCSG
CIAQWKQTNFMTKLGS
HLLSAMSQETYLYHID
MVLRNSWRAVARMGQG
FAKRQQQLTAMKVLQR
WSIASAAGWWWLSLMI
SSSNATGNTVAAANYV
DNFTSSWRDGRLFNAI
MFPPNYDQSKFEEHVE
AVSQQLAPREGISQEA
PQEKTIEEQLDEEHLE
VEEWQHRAKEAQDDLV
LLSKFRIDFSDIMVLG
AEFTAKIALLEEAKKK
SGRPGSPKMEGTGKKA
MAISGVPVLGFFIIAV
SRPGRHLCHCEEGYIL
TRCDSGEVELSPCTTT
MELDAAVGTLMTAIGD
FGFLTDAQNCEICECR
SIPEDTPRGHPQILEA
QLLTTIPLPVVGGVLG
IASSSRVTAVIPCFPY
ADPDEGANGEIEYEII
GNVCLWKGAPTTSLIS
LVGITVPLVGLLVGYC
FSDHTVAPAELYDRRD
FEEKELASSLAYEERP
QPIVTISADDKDDTAN
KLGSCKLIEEVMIGED
LMVNVAHDVLAAALYG
HYMLQLEAYDGGSPPR
KSLTIRLIRCGYHVVI
MIGYLGYCKGVEPKTE
DPRKVNELRAFVKMCK
ESLRRDSEATGSASSA
TQDKDIWREASSAESV
SCTVTLELVVENPLEL
DDQEDDEGEEGDEDDD
TYQLDVVERSPHRPIL
LLLLAFGHSTYGAECF
SCLCDEGFAYSSQEKA
TFMTNQLVDALTTWQN
VLEQDKARLQRLEDEL
LGYKEQFLRLRKSSVC
KIRRQIEHCEGRMTLK
PKYNPLRNESLSSLEE
TSLGPNGLDKMMVDKD
GGEGMEPERRDSQDGS
QEQTIAEDLVVTKYKM
RDLAKSILIGAPGGPA
RCRSSFYCCKEHQRQD
RKMPHGVVTANSWLPF
EAYLGGKVHSAVITVP
MDGYLGETSAGPGKSL
HLKAEAELPPKLPLQE
RALIAGGGAPEIELAL
LRFRDASLVFKVAETA
PDTAEYVAYVAKDPVN
LQFFTLTLMNLYFTQV
GNVTKDSNVVLEIPAA
PHQATFVNALHLYLWL
CLDKFWHKACFHCETC
VLVQTRGGNSNGALCH
LPYLRGTSRPLRGCLH
LSELDDIIKNASGIYA
EMFRIFSRFNALFVRP
KKIADERARIEAEEKA
LTVTNPKRIERAVEEK
ISGVPVLGFFIIAVLM
SGQPRSIMERIMDLPT
VPGHVTVSICRKYSDA
IKTGEWKKGNCEVSSV
TFEKTPVEVPVGGFKG
EVFEPTVERGELVVRY
DNVIASGSEDCTVMVW
ASSMALAIAAGQSVVS
QAEEMLSGKRDGTFLI
IPDAIEVVSKPEGTKI
GRSPFEVKVGTECGNQ
PHGVVTANSWLPFGIN
FGSPMDIFDMFFGGGG
PILYSNWLSKDYIPVD
ESEKNRLCKLEDENNR
GDLQEKLLPYIVGVAQ
CLPIESNPHSFDSPHT
DSQQKQLLEVQLQQNK
PKTLPSKEDSVTEEKE
PVGPELPPGHIPIQVI
GLPPKVGSFQLFVEGY
VGGTGTLGLPYLRGTS
IVLLGLVTAALWAGLL
MAGSRQRGLRARVRPL
AQVKIQGQNKEMLAAA
ELLRQEQAKLNEARKI
SQNISCFFRLVDRDSV
RGAAYEIFKIIDNKPS
KCRVCECNPNYTGSAC
GGGVIFTIYNVTTGKV
EGYVELPPIEGRSPRS
NECASSNGHCSHLCLA
LTTSQTLETVPLIPEV
CSHLCLMSPVKPFYQC
REAEKKREAKQRAKEA
NAPFPCAPCKNNSPLQ
LLYYCSFILVHQSLES
SVPQLSLMDVKCETPN
CVENFNDVSYRQLLEE
EFQCNNTLCKPLAWKC
CDYENVPTTVFTPLEY
DRFSSHVGGTLGQFYQ
QVRSVRCIQPLHDNTT
PIKCREALKLEEKKHY
PFSFIDFYRKQRGHNV
TVDKLMLCLPVLEMYS
QEALGYFESAGYHCEA
LRKELGDSPKDKVPFS
TVLNLAFAQLILGIPE
YAAWAFVILLAVLCLG
EIVSLLERNITVTMYI
EDRGDKFVLRSAYSSC
DMRENLWLNLTDGSIL
FPGSKGEAGFFGIPGL
LLLPLLLGLNAGAVID
GVWAGGRGGGGSVGRG
LRAADLDVGVNGQIEY
PPPLGASSQPRPGGDS
NSDGEYMAGQLAAYGY
DKLQQARLPVVDYKHC
VGCTHITAQTAVLIET
GGGIVGLASARALILR
RTAQTARRIIGLELDT
VRHPPCSHRLLAVCAL
HCRELQGNCSRLGCQH
NIGRSPFEVKVGTECG
MDVYDEVDRRETDAVW
EREAEKKREAKQRAKE
AAALNGLFWLLSSSSL
IYPWDSVTAFLNDLLE
QFFAPLCAKCNTKIMG
QEGKLYWGDAKTDKIE
HPDGIAVDWVARNLYW
ISPIKCREALKLEEKK
CAPKSPQASIKWLLQK
DQDATMSILDISMMTG
NIGRSPFEVKVGTECG
LPGDNVGFNVKNVSVK
VIVVCVSFLVFMIILG
LEGIRICRQGFPNRVV
MEALEDKRVRLQPECK
DELLESFLEGFHDEST
IRFFNSFNEATMVLVS
KDLGHTKMQLETTAFD
SSEKIAMEASTNSGVH
VKIQGQNKEMLAAACQ
NRLQEQFDEQSKENEN
RDMEALNVLPPDVLTR
PPVSTISCSYESASRS
GVWAGGRGGGGSVGRG
WVLDKLKAERERGITI
LLLFLLPAGAVQGWET
KCDGEDDCGDNSDENP
LCCLRYVWAMDLRPEL
LVFRGHTQQDPEVPKS
QQYQDATANDGEEAFE
QQQMQPLCFNCPICDK
DLPPPLPPGPPSIFPD
MLCRKTSQQEHVYEAA
KPQVEASSPRLNPAVT
MRLFVSDGVPGCLPVL
GVTKNTFEVIPVNSAG
LLGWRVASWRLRPPLA
LTLHQSAQLSVLLTVE
EDWRNAAQVLVGIPLE
VPRWLLLLPLLLGLNA
EESEDGEEEDDITSAE
TDQEIGELLSTTHPAN
VIPPAELAINPSAKCK
PPEEKVTARAGASCPS
AAAAAHAAQAHRERNE
AQGEPVAGHESPKIPY
SWRESCDSALRAYVKD
SYDAAVACKQLGCPTA
EWRENIREQQKKCFRS
LSTPEEKLAALCKKYA
VEEWQHRAKEAQDDLV
VEGPCEAQLECLDNGD
MASPGCLWLLAVALLP
IFNRVNIADLAVRRHS
CINFSLTCDGVPHCKD
LEARIRILTNNSQTPI
SILTAQYTTSYDPELT
LAELVAKLEDPREKHF
SVLRVELEDWAGNEAY
QNGNDVNDWVGPPNNN
LRAQDRIVEVNGVCME
ACPAHPAVGVAGYHSP
GDDGRDGVGSEGRRGK
DSTFSKSTATEVAREE
LSSKMYHTKGQEGSVC
AQSEAEKKLKKDDKKK
LLVSYGNTFFVVLIVI
KAFAKRQQQLTAMKVL
WRTILLQYCFLLITCL
TGQCCEEWVCDEDSIK
YPEGMAVDWLGKNLYW
VPSTATVVIVVCVSFL
SSSHANAMALGPLPRE
GPAGRYDQATDTILTV
GPPTIPSPLDHEASSA
MGEFELAIVAGEFTDS
PPPCPPPPPVSTISCS
PYCGWCVVEGRCTRKA
LEARIRILTNNSQTPI
EGASGRPGSPKMEGTG
PTVGPVPQPQDCPPST
YLSIGDGSVMEFEFPE
WCVFPNGTEVPNTRSR
NRTCQVNGRWSGQTAI
STDAFRPGVRYDFRIY
PIPLCTFQRQPRAAPV
GLLLRGDRNVNLVLLC
KAASRNLAFYPPHPDY
SLPACPEESPLLVGPM
YLHFAYHKVVEGILDT
AFGDSEHKLETSSGRV
NHMYEDNDKDVVHGLK
TQADVETEMQQKLRVL
GYARKRQKNLLATLQA
WVSFRGADYSLRAVRM
EETEPRFSRQISTSGE
REQLSRCQEERAELQA
KKNGEEKLLPGLDLNH
RRMDIRRISFDTEDLS
SMGSPGLPPPAPPGFS
LTLHQSAQLSVLLTVE
RTCEDIDECVNNTVCD
LPSSPTTTKSSPSDPM
MLSVRVAAAVVRALPR
GDALIEGSVEEGAEYT
LDCRECPEGHVVTYTP
DVKDAQELLRKVDSDL
SGQQKSLAKPSTSSVN
TWLACKGQGSMDEVRT
MECFLGSIHRDHRYRM
IGVQPEEVTAAAKKAV
MGSFHAMINSSVHVIM
IQGSYFCSQECFKGSW
SSFVRDYMAVLIKDDG
IFPPRWGVADKTFRPP
LPGAVAAPAQPRAASF
QPAALGVGSADLAYPV
QVLDSLLNSQRKRLHN
FAHKEGPNHQLISYQG
AAAVARLWWRGILGAS
TERTHKVIAVVNKMVS
KMEESKAKFENLCKLM
AQRCQPNEHNCLGTEL
PVKYCANRPHVTWCKL
VEDQEEWHAQVVEELS
VIDKLREHENSTLDRH
RGKPPRYGTALVHLYV
HEGQEPFLQWLMLLSN
LLTVSTPSWCQSTEAS
KVIYHTATMLQVKIYD
TFLTEGVREGKPFCNN
MAASAGAGAVIAAPDS
PPPPPCPPPPPVSTIS
KKKIPDATPLLDASSL
TITVRYAPTEKGLHQM
LTSSTKIIKEAMAKGA
TNRKYFTNCKQWYQRK
QNISEGLVVYPKVIER
ESLLQIPEGDSTAVSG
RIQEKEALIQALDCGK
VEEWQHRAKEAQDDLV
APKGAHHKKYGSNVHR
IVLSSVACSLGVFSYI
LEQSVITVMADDADGP
DVVKGLLDFKKRRGHS
LGIYLKARVEAGGLKE
CVAANKLGTTNASLPL
GGRMQRERRGKNVVHQ
RLNVTVGVDGTLYKLH
PQRCRGLYVFQGDSSP
LKGDIEKCLTAIVKCA
MPEEIELEMAKIQRLR
KLKGTEDELDKYSEAL
SEITSLYYDLQGHLFA
LLELDYADFGCPATTT
GRGFNATYHVRGYCLP
PNVICDGCNGPVVGTR
NGTEVPNTRSRGHHNC
PLETPVGYTWIPMLQN
ASDLLLLLLLLPPPGS
EKMLDTRVAENRDLGM
AAERAPDWVDAEECHR
NEEGIFAINSSTGILT
QVVLVEPKTAWRLDCA
KLKGTEDELDKYSEAL
GGNRDHWKESDRKDGK
LNHRCVSAVQRCDGVD
GGAIGLIFAFANAVAV
YFGKRPPGVLHCTTKF
EQTVSASDADQQALRN
CDLCLVVGTSSVVYPA
VGTHGLETSHADSFSG
KSQQAEREYEKIKSQL
WRMVWHENTASIIMVT
AGFPVPPDMEDDYEPE
RYRGDQDATMSILDIS
FWTNWNEQHPSIMRAA
WLGWLGMLAGAVVIIV
AMYEVIDQGPIRRIEK
QVSSFAPDYAKAKISA
DTGQCRCRVGFEGATC
SLEDVNDNPPTFIPPN
EFSPGTLQVYSDSLLT
GSKNPTKGKIEQTQAS
RNSYRGHESEDSMSTL
AVVPSTATVVIVVCVS
IEKMNLTVMCPSIDPL
RCEKGVMSLVNVRNCI
FLYKKHSDSRFTTVFS
CLAHRLSEPPEDLDAL
AVPEFVWLAACCAVPG
DVVFANRPDPNTPMEE
DQIDENLKQALQKDLN
AEGLATRREGMRANNP
YLGSARSLSPHKMADG
TMLVADQSMAEFHGSG
VYKVPEEQPPNTLIGS
DRERQELGSPEERLQD
VNKTITAEVLAIDEYT
MIGEEVPSDQYYWAPL
EKEIERRHHGLHRLVV
STPEYTVELRGATLSW
NLSHHREGLLAIFKSG
YLKTGIPPRSIVLLST
DRDSPINANLRYRVLG
SSGFFSPKEPDCFKDI
GMTPSKGVLFYGPPGC
SNLLEKMTSSDKDFRF
TEIYQTVLMRHENILG
CPLLKRSGLVVEEDLF
TQVPLGEDEQDDWIVV
CPPKTCSQDEFRCHDG
QAGKKETKDLYAPKPS
QVAGASGTTNTVAAYN
SGYFVSIDAHAEECFF
GTEVPNTRSRGHHNCS
VKLEKLDIMIRLASQA
DVREHAFFRRIDWEKL
SYRLESQQTNRRKKRA
KSGHCIPLRWRCDADA
AAGCLYNSTCDDREFM
KEMGFELKDIKEVLLL
TINISLSLHHVEQMAI
HGLEVEINCTRTQNTK
RVENSWGEDHGHKGYL
IEMTDGGVDYSFECIG
EDSEVLMMIKTQSSLV
AKMIDERQQELTHQEH
QKSDDKVTLEERLDKA
TSTYGWTANMEQIMKA
VGEPKGYPPEDIFNLV
PEDGVWALRLSSSGIW
EILSNLSFPVTIQRAT
AVLLGLVLLVVLLLLL
HSPVSGDSVEEEEEEE
LDLLYPTILGHEGAGI
VTAHQKWKFSRPGIRL
GLFPPTSGTAYILGKD
IRLRTRSSHGMIFYVS
NVDCPENPKIKLDGKL
MAVLAALLRSGARSRS
FNYTSLIAFHCKRGVS
KYVLSPYKLNLVATPL
AYKERRESIKQRLRSG
DSDVPPETEECPSITA
TPYMLYKDSCNRKSNQ
LNQQICPVLYHAGTVL
CGVWAGGRGGGGSVGR
RLLLPLVLCVGLGALV
GDYECHVYRLLFFENY
RRRGRSRSRERRTPPG
LFSVRVQMEELSKLKA
YVYRLQVSSINVSVNA
AAGWMAMFMGLNLMTR
SMGMLEARIRILTNNS
DEIARLKKPDQAIKGD
TGFTLPFYKRMLNKRP
TRRFDEGKLKAGQSVI
LLQYCFLLITCLLTAL
GPEEEHLGILGPVIWA
KGATISKKGFKKAVVK
QLNISHLLVPLGLAKP
DHCPLGPGRCCRLHTV
GIENIHYLNDGLWHMK
CPKGSVGNAVRHCSGE
EMQHFLGLKVTGQLDT
