# Supplementary material for: MHCII-peptide presentation: an assessment of the state-of-the-art prediction methods
Source: Front Immunol. 2024 Mar 12;15:1293706. doi: 10.3389/fimmu.2024.1293706 (PMC11027168; doi:10.3389/fimmu.2024.1293706)
Supplement: Supplementary file 1 [file DataSheet_1.zip › Supplementary Data S1/negative_peptides/16_HLA-DRB5_01_01]

SVSELIVQAASSSKER
QSVLHSGYFHPLLRAW
GLACAKEAAQLGRKVA
AQVKIQGQNKEMLAAA
CNDQSTGDIKVIGGDD
PNGRRLTESYCETWRT
RKNSHQICKKRKCEEL
FILHFEPVLPNDNGSY
LTLSGIQGVPLSRTVR
FQIKSLIPQFQGRLVA
CDFTNVVKTTVLLADI
TNRKYFTNCKQWYQRK
DAEFRQMWAEFEWENK
DVMWIGFLTRTVLENS
FLETESTFMTNQLVDA
AASEAASSSLPAVVVE
GLPGGRRRRSPGGSAL
VLLVVALLALLASARA
GRGGAARPNGPAAGNK
NLMEHTEIDHWLEFSA
KTQKKEGKKRKRTRKE
VYLVYESKHLHEGAKS
QIYEKAVSSFPDPALY
VLLVVALLALLASARA
NNAAVAFKSDDPMPFD
SGSFKIRGIGHFCKRW
ALAYCLALQLYVRRRK
GIYFPSVTGIMAGSNR
LLLSGALALTQTWAGS
VLMAPRTLLLLLSGAL
KTHMTHHPISDHEATL
EKYWCKWNNTGCQALP
MGMLEARIRILTNNSQ
GMGVALRMYPLKPTWW
GKEQGHTRRHDWGHEK
LVTKKTNGKGISCMNT
EETQRSVNDLTSQRAK
TEAFDATISIKSYPDK
CWALGFYPAEITLTWQ
ISVPGPPGPPGPPGPP
FMGNEFGHPEWLDFPR
RLSPVSPGPVYRLVAS
APTDECKPVKWCALSH
RAYVESICSNNFDSFL
VVVIGAVVAAVMCRRK
TPGLTTVEIVTMSHQA
MVCLKLPGGSSLAALT
GSCMAVLTVTLMVLSS
TNRKYFTNCKQWYQRK
FDTFLYGVMTWYIEAV
SNGYVKIAKDKNNHCG
MAYDFHGSWEKVTGHN
GEFLAIHTAITCFFRQ
MVCLKLPGGSSLAALT
EAIEFGSDDGNLGSVY
LLVSPARGRGGRDHGD
VLGLCCVLLTFGSVRA
VSWSFHKLKTMKHLLL
TRCCRQEMYIDLQGMK
SSLRSIVVANYEESIK
GSFLLAESIKPAPPFN
ENQQATSGPNQPSVRR
SGPRGTLLLLPLLLLL
GIPPSGPAGELKFEPH
PRGTLLLLPLLLLLLL
YSIPPCEHHVNGSRPP
TASSCSSDIADVEVDM
TNRKYFTNCKQWYQRK
GGIPGYILLLRCIKPQ
TQLRTAGSCSHSFKRS
MRALWVLGLCCVLLTF
YKDGRVSTAEWCFCFW
EVEPMCKESDHIHIIA
ISGADINSICQESGML
LLATVRGKEVCYGQLG
SEYSMYSTDSRHTSDY
SIHEAWTDGKEAMLRQ
SEECIAQWKQTNFMTK
DEEVEGQGFCSGPGWD
DCAGGSETMKAALDCT
GVLGIIVGIVLIIYFR
QTLLKSHRVNCDRGLR
VEWDYSPQREWEKELH
WWNDLWLNEGFATFME
LPVLVVVLSIVLEGPA
GEVPEQQLEEAQRVIL
TKMAQSSSKSPELLAR
KPECKVRPNGRKRKCL
MSLGTSEDHQHFTCTI
ALPEIFTELEISYFLL
AASLGRQLLRLGGGSS
AHLCIVGSHAVNGVAK
GFCYLLVNESNSWDKA
GMYTGLMGETEVKQNG
LVEPIPFEFPPTSVQW
ALLVLGLVSCTFFLAV
GSHTLQSPAPPSSHSL
LESRDASRLSGRDPSS
FYPAEITLTWQWDGED
PLWTLSLLLGAVAGKE
HMTHHPISDHEATLRC
MATHHTLWMGLALLGV
LGILSVMLIFAFFQEL
NKTVALGSNVEFMCKV
IIGGGDTATCCAKWNT
HQRTNTNVNCPIECFM
RSLVCLGVIILLSAFS
LIITFDVDFPKEQLTE
IPTRFLFILLGPVGKG
ILGKKDVMWIGFLTRT
AGWNIPMGLLFNQTGS
KFCNIMGSSNGVDQEH
ETVPPAPAASAAPEKP
MQRRDDDGALHAACQV
AQAADTCPEVKVVGLE
VKTQKKEGKKRKRTRK
LQKGKAPAVFVKCHDK
FNPGVFVANLTEWKRQ
AKSAGGRLETSVQGGG
SPCCIVTSTYGWTANM
DVNDWVGPPNNNGVIK
SMAVALQDYMAPDCRF
ALLVLGLVSCTFFLAV
LRCNGVLEGIRICRQG
ISGNGYTTIVPDFFVG
LGWGLLGAWAQASSTS
PPSMPVHYDSQLDTTL
LFLLGIILLVLIGVQG
GGRYDGLVGMFDPKGR
AFYNPGRNIFLSPLSI
SDAEVDGVDEEEEDEE
DQKGVTIIGPATVGGI
RNRPAIARGAAGGGGR
IDNEALYDICFRTLKL
MFSRAGVAGLSAWTLQ
IVNCVRNTPAFLAERL
LLASMGLQLNLTYERK
VGPMGEGLVGLGTLVL
KALLLGALALTAVMSP
RTQKVVAIKIIDLEEA
WQVLSKGDKEEVAYEE
ITYPPAMKNAHAKASR
ETKRRHETRLVEIDNG
IVAAINGSCLGGGLEV
TELPWPHEKVDGALCM
QKSELNSRLEEKTNQM
PSALTIFLLVHVQPGY
RGERGLPGAPGKAGPV
ASPGCLWLLAVALLPW
QNKEMLAAACQMFLGK
FEDPASACDSINAWVK
SSGRLHKTEDGGWEWS
IFIVLNITLVLAAVFK
MPSSVSWGILLLAGLC
STVVAVGLTIAAAGFA
AWRGRVEAFLGAELCQ
TITAEVLAIDEYTGKT
LEARIRILTNNSQTPI
FVEFCKCCPFSSPGPC
LEDFSHELESTQSRLD
KRTIQFVDWCPTGFKV
VTDVLTPAQLNVLSKS
MVCLKLPGGSSLAALT
AVLTVTLMVLSSPLAL
TTKNSKNQGIEEALKN
KENINDKNFPFWLWIE
LLGASLQHIHAARGTN
NKINHCRFDEFFSEGC
VTFISLLFLFSSAYSR
VSTNVFFKQHDYIIEF
VAGDLHKAQQSLELIQ
KKSGVLFLLGIILLVL
EDEVQREKIAAKNALE
AQVKIQGQNKEMLAAA
ISLLFLFSSAYSRGVF
TTGSFCPGPVTLCSDL
VCYSATVTFFKVKWIF
SAGVLLLVVDPCSVPF
GPAGRYDQATDTILTV
GFGALMTQLFLWEYGD
EMYLGLAWSYVVYYSP
FLASGPYLTHQQKVLR
NLSEDHVCTIAKVPFR
KRLHIEDYSVSQTTLD
MKLLAATVLLLTICSL
LLLLAGARAEEEMLEN
FYLTLIIFTCKFARLQ
KTRIAEVGGVPYLLPL
EYQDPRTGSSKIFPGN
WSGANGDVDQYEIQLL
LGLNAGAVIDWPTEEG
LPESLRRVQELTGRSV
KNSKRDYTGCSTSESL
LSKDLSLLSHGGRVIV
FVICRRYLVMQRLFPR
LFSPEKSKLPGIVAEG
GHYADQFKGKTSAVEQ
TNGTIGRITGLDPAEP
VHYDSQLDTTLFGKKS
AFLTQTVCLDDTTVKF
GDSGGPVVCNGQLQGV
GPDPDGLDGNAELTET
CPEAPTDECKPVKWCA
QLTPFEKLTQDMSQDE
KWVTFISLLFLFSSAY
PMCMQDNQGGAPNYYP
SVSLLDKKSGVINLTE
MNASKIVDDIPDRPAG
TLSGTNDAEDCCLSVT
PTGTQQSTNTAVTLTG
IPVLPAVVLLSLLVLH
NCETSCVQQPPCFPLK
AYLLLCLFSLLTQVTT
SDPSRLVRSPSPHSCH
AVLAVVVIGAVVAAVM
AKRQQQLTAMKVLQRN
NLNSIFYEHLTRSLQH
EVILHNGACSPGARQG
LVGWNLEGLRQQLKPY
KREAKQRAKEAQEREL
CPGRLRGVRAVRPKVL
YWLIDVRAQNDLFSTS
PGRLRGVRAVRPKVLM
DVGGWTGQGGSILGTK
VVGTRYKCSVCPDYDL
WYLRTKYQGICPPVTR
LKLPGGSSLAALTVTL
LPGSLALPLPQEAGGM
ASGLEFDCYGGGLSKI
SKICPVETLVEEAIQC
GRVGATSFYSTCQSNG
GGDECSSGFQRMSVIN
RGASKTGKKGKGSKGC
RVGSEAEGYALQVSSY
KEVCYERLGCFSDDSP
PNATSSSSQDPESLQD
RGGFGSGIRGRGRGRG
LLRPTAASQSRALGPG
MGMLEARIRILTNNSQ
SAEICPSFQRVIETLL
FERGDNPFPKNADGTI
TIIGGGDTATCCAKWN
MEEEFNYPLDNVHLLG
TLKNLPLADQGSSHHI
VAEIIKKVERSREKIQ
HNSDFRNRGMTALLKV
SSNLGKKIHDHAQLLS
TNRKYFTNCKQWYQRK
RLYERGDASKEDIDTA
YACRARNVYTGEEILQ
RTCQSLHINEMCQERC
AVLKFTTEIHPSCVTR
ITIIGGGDTATCCAKW
AIILSSLLQSCDLEVA
GVAEDPVTGSAHAVLS
VTFISLLFLFSSAYSR
EEEMNVSVCGLYTYGK
QPGGSLKLSCAASGFT
KTHMTHHPISDHEATL
DNEALYDICFRTLKLT
KVADAMKQMQEKKNVG
GAVANKLCQSFQTFSI
ASIHEAWTDGKEAMLR
DGFKLVMASLYHIYVA
KWVTFISLLFLFSSAY
TSKILPPEKEGGLPRQ
YLKIDTQDIEASHYRG
GTGHGNSTHHGPEYMR
LLLGLSLGCTGAGGFV
ACAEEDDGQEANDCLL
LLFLFSSAYSRGVFRR
PQKPKAPVGHFYEPQA
KMEESKAKFENLCKLM
SQAACSNSAQGSDESL
DQWEDLTPLTFGVQEL
AFQHLGWVKSGLGSGP
SPEGTTGQSYNQYSQR
DSTGKSGAEAQTPEDS
IATTPSKPTCDEKYAN
MRALWVLGLCCVLLTF
MKLLAATVLLLTICSL
FISLLFLFSSAYSRGV
KFPIGRRDFDMLRCML
AAAMVPGRSESWERGE
QHLCHNYVGGYFCSCR
PAAAPQPGLALAARRH
LVESGGGVVRPGGSLR
FGLSWVFLVALLRGVQ
LSCAASGFTFSSYDMH
QRVSFQLHITEPKAVF
KYSDASDCHGEDSQAF
QIKSGNEGREFYMRQT
KWVTFISLLFLFSSAY
QDLLQFIFQLIEDNIK
LDIEMAFNYHYHEVME
GLSPDLPICKEQVQSC
PAVHTQGVFEDCCLAY
AGQLGVEFFDEKLNSL
QALRDAGYEFDICFTS
CGRMLTRMWYCSYCQG
FPNGTEVPNTRSRGHH
DSQTPSAGTDTQTFSG
KLGQAEGRDAGSAPSG
LTGCVLVLSRNFVQYA
MGMLEARIRILTNNSQ
NDRYPSGNCGLYYSSG
LNPFDGLPYSSRYYKL
KDTCSYVNVLSDLVYT
EVQAAVPGLPSRVKCG
PETTAAPPTPSATTQA
CPGRLRGVRAVRPKVL
WVSFRGADYSLRAVRM
