# Supplementary material for: MHCII-peptide presentation: an assessment of the state-of-the-art prediction methods
Source: Front Immunol. 2024 Mar 12;15:1293706. doi: 10.3389/fimmu.2024.1293706 (PMC11027168; doi:10.3389/fimmu.2024.1293706)
Supplement: Supplementary file 1 [file DataSheet_1.zip › Supplementary Data S1/negative_peptides/17_HLA-DPA1_01_03_DPB1_02_01]

ESYRAQEDEVKRLKSIM
RVKQELLEEVKKELQKV
HERKRSTGGRRKKVSFE
PMMDGAMGYVQPPPPPY
WSINRDDYELQEVIGSG
GDHCEDINECLEDKSVC
MPPKDDKKKKDAGKSAK
TVLLLGHVAQVLMLDNG
LEKNSKYYNYTLSINGK
LLPALFLVLLVLGFEVQ
QEAVRQVQGPVLVEDTC
MENPGLWILGCHNSDFR
FDQIDENLKQALQKDLN
STQVSPDSLDNASAFNT
ERTITVKGAIENCCRAE
QEMKIKENKPLPPVPIP
SEVDKTKEELTEHIKNL
LKGILEESPSEAEDFIS
IILTTCIPSSGHSRHRY
HVSLRSPSIRNVQELKE
ILEESNLPWWRARDKNG
EALLQAGANPNMQDSKG
WCVFPNGTEVPNTRSRG
GLPFSLTSSLKNYFTLK
DVSTTKARVAPEKKQDV
AEQKANPDGKKKGDGGG
AISGVPVLGFFIIAVLM
GQIFDSQRGCDLSISVN
RYVRELMRHIPVDSYGK
LWVLGLCCVLLTFGSVR
WVKDKAIKDKIEKAMVS
MPPKDDKKKKDAGKSAK
KRKVYLLSLLLIGFWDC
AFNYHYHEVMEEIADTM
FREDPDPRKVNLGVGAY
RQRLTARARHRCQTPHL
QNPRLCKSYGTCVNTLG
RIQAGEVSQPSKEQLEK
NLWGGQGLLGVSIRFCS
ECQLKTIACRQGLQISI
CEQLQEVLEGFNMAKVL
AYRTDLEELNLGPRDAN
SNQQHGDKMMSFDTRAP
HVMNGAVMYQIDSVVRA
VLWLIPVPWLQWLFGAL
TYVCEASLPTVPVLSRT
RKVCFKVKTTAPRRYCV
SEKKAEIPPKTYSLQIA
PVLGFFIIAVLMSAQES
QEAPRNMVHPNVICDGC
FMIGYLGYCKGVEPKTE
GRPQPGRENFQNWLKDG
HVEPLERLEKLLTKEQL
QAQGPPYPTYPGYPGYC
AAFCLGIASAVPKFDQN
SCKYNPKYSVANDTGFV
LVNFTGKAEMGGPFSYV
TRDSEAQRLPDSFKDSP
NRQVPICGDQPEAKRAV
GLIACPVLWVIFAFSAL
MLELLNQLDGFDSRGDV
YLPRWFSSVLASCPKKP
PENETELIKEHDLFFKA
YVINHHTSCNGTWSEDV
MAATGTAAAAATGRLLL
DRIEVVNMLAPYAVFDI
VVQVAKNQHFDGFVVEV
GMGIGGGKILAAALTEC
TNLKKKFSCCVLVFLLF
KTHMTHHPISDHEATLR
SMGMLEARIRILTNNSQ
ESCLDEEVEGQGFCSGP
TTGRFGDFYRLLVPGTY
LLLLPEPAALTRALSRA
ILLFYLVFYGFLAALFS
ISTTTIATTPSKPTCDE
FDVHKKCPLCELMFPPN
LAAFTTQGQSELTLLLK
VAVAQSGFPLRVESINT
RSQRDILDKTGDKLKFC
MFKQYDAGRDGFIDLME
LTEEEDGGIIRRIQTRG
RPYSIPPCEHHVNGSRP
PNPGCGNQNFAWRTECN
RREKEAGLQMFGQLARF
LAQSLGNMNQICVCIRV
LKLTLDTIFVPNTGKKS
GSGSRLSKELLAEYQDL
FISWAPGKPRPVGKDKK
GDFVNGDGTGVASIYRG
CNPDGAELCSPCGGGAV
SSSVLPSGDLMCDCPQG
YAAIEPDGNGLMIVSYK
SNEPSTETNKTQEQSDV
VEPKTECERLAGTESPV
QRSAPSQASSFTPPASG
ANNNDSGEYTCQTGQTS
SCKDHFARKQTQRAQSE
NGVLEGIRICRQGFPNR
PSGFSVTAPEKRGWVIN
AASAVSGIIADLDTTIM
GKTIVYLDGSSQSCRFR
NKYRFEIMGEEEIAFKM
EMETYLKKIPGFCEGGF
LLQDLTNNITLEDLEQL
DKFGEALQGNLVIGMLA
LGPDYTAIAIIVATLSI
VGVDGPNVSFQNGGDTV
RWGVADKTFRPPYYHRN
MAACGRVRRMFRLSAAL
FAGVVLYLKFRLPEISR
HDTETKMEEFKDQLPAD
AFECMYTLLDSCLDRLD
CHVTDHVHAGMETLFTV
TLCVPKGGPPRVAPNPT
QEGSRHTSKLSRHGSGA
ILLQYCFLLITCLLTAL
LLLLLRAVLAVPLERGA
RSTLASFACRVATTLPV
IVSGADDRQVKIWRMNE
RWRRRSHQEPQRADSPL
SQAACSNSAQGSDESLI
CVHNYQPCVQRAEGYFR
RPGEKYPLVVFSHGLGA
TVCATHLCSECSQVTHS
RSRSRSRRSYRSSRSPR
DSFKDSPSKGLGPCGWI
GELQRDPWPVTQGKRPL
ALKMILTCAGVFLICFA
YGDLILQMLSESVLPEW
LVEESQTKLKEVFPTAA
LFSFFIKTPQQGAQTSL
RWMPPESIMYRKFTTES
LLPLVLCVGLGALVFSS
AIEIMKLKHILILQNKI
CILKRKAQQGVRIFIML
MEVVLHEDKKYYPTAEE
KSCVAVTSAQPQNMSRR
FIILTVGHYAVVWSIYL
GQVVLRDHFLEKFGPLK
CLNESDEHGFDNCLRKD
QAPPLSQAQGHPGIQTP
QSEAGSHTLQRMYGCDL
PRTLLLLLSGALALTQT
WLRRYLENGKETLQRTD
TCHVQHEGLPQPLILRW
VAGLAVLAVVVIGAVVA
YHLRISAEVEVVEMVEN
WPTVLQTGTRGFHFTVD
PSSVSWGILLLAGLCCL
QNVTQVAHSPQGYNTAR
KTTFDEAMADLHTLSED
TSDSAGEECDAAEGAEN
IQKLEESRSKLERAIAR
LLTVSTPSWCQSTEASP
SSATAGPETLCGAELVD
NYQPCVQRAEGYFRKWK
LKCILKHWNSFDTQTLK
VDEEDPNFKKIDPKILA
FTFETQEGKQEMFHATV
MVELMFPLLLLLLPFLL
ISVQALQVTWNIILHST
TEHAYRPGRRVCAVRAH
AQADPPPPPTALGFGPG
LLKSPENSLLQFQFKYG
GIPPSGPAGELKFEPHI
VPLERGAPNKEETPATE
GSRGHQHQFQTGIVSDH
PLPAKRHLAELSVPPVP
DDEMETDKQEKKEVHKC
YWSISSRHVLLQEEVAE
CKLCPANSYSNKGETSC
VFGNLPELNMCAQKRVA
MRWRTILLQYCFLLITC
LCLCAVLCCFLVAVACF
RGQVKKGSVSHDTVQPR
LTDPALNDLYVISTFKL
LGKKKPCITYGLRGICY
QNDRFDQFWAINRKLME
SRLRGEAGSDVSLVDLG
KHVDFYAFSYYYDLAAG
ITNLTNLGQSTEYRHIW
ISSLQDLTLYNPERTIT
QHLFEIAGFLGILWCLS
FNPYTEFKEFSRKQIKD
DAFGEDSSSAMGVENRA
THTWRSQNDTVTPDVWY
FTFLYWHLEDLNGTTTL
CETKKEAQELSQNSAIK
KRIKKGWEKSQFLEEGM
WKTIHLIMHSGMNATTI
HGNLYDLKPLGLNDTIV
GPTPTLGPVTPEICKQD
RRFVKWMIKNKGLVAIP
PTLIGLLIIFQFIFSPY
RLSHISTAGTLAQPFAA
HLSDTLWLIPITFLTIG
ANVTSENNMPRTNKTEF
MAISGVPVLGFFIIAVL
LLEYVNGSACTTSDGRQ
SQQAEREYEKIKSQLEG
NLTSSDEDEYEMESPNI
LGLRFLEDTFGNDGRPR
EALPGDNVGFNVKNVSV
LIGALLVCREGSLAKEK
TELYRTGKKSHLRKTTE
CPLGREGTFCQTASGQD
ADFVVLDDSLHVQATYI
WRRREASVGARGVLALA
ESCLDEEVEGQGFCSGP
EASNFQCRNGHCIPQRW
RRKAEEILKSQTPKGGD
LECMPGYPLDKPDADGS
VFRPPQYPMILSSLLGS
FEVVNQHNAPIPQGGRG
KTECERLAGTESPVREE
ILGKSHYVLYGLVAAMQ
GTVDDVPKLQPHPGLEK
MRALWVLGLCCVLLTFG
DSYQCTAEISLADLATI
NSQDRPVDDVKIIKAYP
QKDLLTPCYSRQNKLDS
AGTESPVREEPGEDFPA
KYRPENSVANDTGFTVV
GLMFGYATDETEECMPL
QRQCLSPEEMDVDECQD
HVFDDLRGSVSLSWVGD
AKECVAQGCCVDLFLFP
EKPSFIDLETFNAGSDV
TQATPNNSHTAPPVTEV
STVPFSQPVCFPPRPRG
MNIELTQLKLSRTILQA
ETTRISYFTFIGTPVQA
HHVEPLERLEKLLTKEQ
FLNLTKLKVLSLKDNNV
VVALLVIFQVCLCQDEV
CGAKSCIMNSGASGSRN
KVNELTKHRQTALHLAA
KDHWQKYGRNFFTRYDY
FRNRGMTALLKVSSCDK
AISLCEVTNYTVRVANP
LTHNAEVPRRRAQEAEE
IFIHWGVFSVPSFGSEW
KIQGQNKEMLAAACQMF
RLVAGLLHYCFLAAFCW
IIGGGDTATCCAKWNTE
EGLSASRHSLRTGLSAS
RVTLELGGKSPSIVLAD
NGTEVPNTRSRGHHNCS
LEEGCQTSPLMCCVCKE
PLKPKLNPKKARAYGRG
WTSLLESEYAADPWVQD
CVEQPELKGHDLEFCLY
FTLSSERDFALLSLQVP
PPSAENANSSTLYRNTD
VCQRIQCDIPFFGIQEE
GDGCGHLVTYQDSGTMT
AKITAEATGKDTSSITS
NKFADKETLIQFLRCFL
LACCASNVTFLPFLSHL
CSTITLQNITRGSIVVE
NEYRQKHGVPPLKLCKN
DTRLSASEMKQLIDNIL
QKKEGPIPPDAQNPDMS
NLKHSRVTVAIPLKYEV
GDLHLFGPNQRPAPCYD
ELPLSCQEVLWPLPAYL
ILMEKIEPEPFENCLLR
MLDTVTLCGNSDDFLSQ
PNNAYDEEDCVEMVASG
PLEKELPPHLGELTVAE
IIQNLQPQYQFRDYFIA
HEATLRCWALSFYPAEI
TGTWSGPAPRCELSTSA
TSVVQQHQEALVPAQPQ
WGPLIGLAPCCLWLLGA
QCLQPPEATLRAGELSF
LSKGAFGYLLPIVSFVL
YEKDSEGSLYPDGSSGP
RAYLEGTCVEWLRRYLE
PVAAILPKEGKFDEVYE
SRFCGSPVLRNFTFAVS
IPKAGLSSGFIGCVREL
ATLRCWALSFYPAEITL
ICTISLLLIFYKTKEIA
QASSLRLEPGRANDGDW
PLPPSSLQRFLRARNIS
WLQKASGSLPYTQTLQD
SLERRNNRKGNKGRSKS
RQGSRTLLAEHHITNLG
DNLAAGTDNTSSLGPPS
VFSGSRLKLYLPKETCL
SPKEIKKPLVTGSKEPS
GWTVKYYELEEKIVSLI
HRLSAEERDQLLPNLRA
YCPGMGVALRMYPLKPT
KYTSYILAFQLCIVLGS
WTQYAIFVKTLVTFSDE
IYICTVSNPISNNSQTF
GLDTSCILVWLKEQGYD
PGEDFLCLEGKDFNRRI
FATKEHIEIIAPSPQRS
CNQFSASLAADTPTACC
LSVLNIEMNFILSPSLD
KLALGQINIAKNLVDNV
KMRRDQLNDQYLELLEK
SQEWQNSIQKNAGLAFI
DYFRILVQQFEVQLQQY
IIIVCGTLFVFWRELRD
RDFLSGIQIEFKQSSHQ
FLIGFMIGYLGYCKGVE
RKVYLLSLLLIGFWDCV
YLGYCKGVEPKTECERL
IATAVAAIVAAVVALIY
ASHPPVEGSYAPRRGEF
QDLTNNITLEDLEQLKS
KGNRESDGFREEKNYKL
SLLNKPKSEMTPEELQK
ITERHKKHYNETSNMSI
WSPAWICCWALAGCQAA
HTFSPPYGPRSVYIKPC
MNPYDRGSAFAIGSDGL
KTTSRNLARAMCMKNLK
RAGKTKAQLAGGVILGV
ILILFNIILISKLLGAR
LKMDWGLFDKNAGENTF
MALFGALFLALLAGAHA
ILMPHHVEPLERLEKLL
GPPMMDGAMGYVQPPPP
SVIMVIYLLPRCTFTKE
KALTNLPHTDFTLCKCM
VLVVVLSIVLEGPAPAQ
TFFLEDDDKLEQIRKDY
LKKKFSCCVLVFLLFAV
SSASSPTEEEQEQGEIG
QPLPSAPENNPEEELAS
PVKSPPLSPVGTTPVKL
GHSGTGKSTLMNILCGL
AWPSPWVIVIGSFFSTC
DDEMETDKQEKKEVHKC
SWLMQDQISLQLNRTAT
EGDNCEVKDPRHGNLYD
LLFLVLSLVFICFYIKK
KLDLNWYLGIYSGLTVA
SYRDPFGSRGEFEGFVA
RALWVLGLCCVLLTFGS
FVMFLFALLLVLNENHP
PLRRMCFVDPVRQCAEC
CSLRVWFLSVAFLLVFI
YAKPNEGAIVEVALEGY
SDTIPVVHASIAGCRII
EPGNAAIREKLAWAKEK
IKCVVVGDGAVGKTCLL
PKNSAAEIPVTSNGEVD
MQMSPALTCLVLGLALV
HLWVEEEVWRMEIYLSL
KTECERLAGTESPVREE
MRLFLSLPVLVVVLSIV
SSSQYTFCQPETVFSSQ
QPDNLGTFEIYCQAGSH
RWRTILLQYCFLLITCL
SGPRGTLLLLPLLLLLL
GLGDSFYEYLLKAWLMS
VAYYCRLYAMQTGMKID
NRWNPWSTNVPYATFTE
VKGMVFLKGKLGVCFDV
MAISGVPVLGFFIIAVL
KLSQKFTKVNFTEIQKL
VENMTRAHFPLDVQWND
APKDQVDIAVQELLQLK
NSVGYRRCPGKRMQVDD
CGTTLHLLLLGLLLVLL
GRLPGTVAGQQFLIQDC
NFYALLKSIDSEKEAKE
IDIVLNDGETRKMAEMK
AAGANPAQRDTHSLLPT
VENSELADEQDKETVRV
PTFESLTFKNRTAGLID
LLLTKMDIENLTISNAQ
FECLSDTEELKGNGQES
AITRQVVENMTRAHFPL
VSIQAVVAILLCILTIT
SGSRPAWAPAALTAPTS
SVPREPGGPSPRVAILR
TSGLPGACGAAICQPPC
GMIDKNELKQALSGFGY
LPIIITGSEDGTVRIWH
YLLDTVNQATVAGLEGS
VAPGNVRVNVVNSTLAE
RKVNLGVGAYRTDDCHP
GQPCSCWPRPDSVVLEW
LFSQGILLSASKSIRNL
KLCVTVLSLLMLVAAFC
EGEVNEILFCQLHPEQK
TNDPDEEVQEETRGRFH
LQMNSSSPVSVVLCSLR
GIDQVLNVLLTTAMFVG
TQLEINGRNNLIQQKNM
DLSISVNVQGEDALGFC
SNSYPEIQISPSLYGTS
TPAAGDFIRFRFFQPLR
SGIKEIIQEKQNKHCLV
IVFFLIGFMIGYLGYCK
APARRPQRSLLLLQLLL
VGFGALMTQLFLWEYGD
FTQHAVQVFNSYIQCHL
LGCHNSDFRNRGMTALL
CPTDGVKGMDGFCSRSQ
NTSDNAGFCIPEGNCLG
PWHLVFAARGPAPAPGD
PGDRTGTSKCRKAGCVY
FSTGYGAAINNAKVTPG
GEEGDAEQPREGETPLE
FLIGLMCGRITKRVTRE
IESVKKRNDNLLKALQL
EWKKALFKPADVILDPK
GIAYGDKRYNCEYSGPP
DVNSENLQKQLSELDED
PVLVVVLSIVLEGPAPA
RMPLFEHYTRQVVDCQL
RRSACMLSSPESSLTPP
FSTSGHAYTDTGKASGN
AVLAVVVIGAVVATVMC
DCAPEKLWLQIPFFCGH
RVVRSLCRASGSRPAWA
KLSDHKLNNTPDSDWLQ
PNYDQSKFEEHVESHWK
MTKSKTFQAYLPNCHRT
WMQNPEAPPPPEPTWEE
LLVVLALGGVVWYQHRQ
ENLDGSRYPELVLKAPL
IQLIIPGESACFACAPP
PKTECERLAGTESPVRE
YDDTISVEMKKEDFDIY
GYYNQSEAGSHTLQRMY
VIGAVVAAVMCRRKSSG
LIKGSLQNDPFYVNVMF
PRMVRDVFRLAKENAPA
FHHCRPKYSFRRLDDKT
VTLRQGQETIMKKVTSV
DSHFDGNISPVWTRENM
WLRRHLENGKETLQRAD
TLSLSLSAQVAQYDIYS
SHSTYVFLMVLFSLVLF
ASSSFYGNNSLNSNSQS
GMIDKNELKQALSGFGY
HHVSVGGLGDSFYEYLL
MHSGMNATTIHFNLTFQ
MRALWVLGLCCVLLTFG
GRCRCPAGWRGDTCQSD
AAIRFECVFLPDNGAFF
GPKNVSVQPEISEGLAT
SIAVCQRIQCDIPFFGI
RDAGVVCTNETRSTHTL
SVEVSAEDLLTCCGSMC
LLFWSIFSSVTCRKAVL
RGYYNQSEAGSHTLQRM
QSRLPALQMFMRAQFDY
PGLLGPGPGPTTPLFLL
FACFWFVTKIYSVVKVD
SPCQHGGTCVDDEGRAS
KVHGTKFYHNVNGGKTL
FLIGFMIGYLGYCKGVE
LSLFVLGLFLWFLKRER
SMASICPTDGVKGMDGF
SPRWTRLPTRWRPSKCT
IHTQLQDVKQQHKNLLS
CIIRSVFLGKIKDAFDR
DRDPKICFGDGDGTVNL
QAACSNSAQGSDESLIT
VFQAGTSKPLHSSGINV
EMETDKQEKKEVHKCGF
VSDHEATLRCWALSFYP
TVLVSFLDVRNIILGKS
RPGGDSSPVVDSGPGPA
LALLTVSTPSWCQSTEA
RELSQVLTQRQIYIQPD
FFHPFLVYRECRTWKES
YQLKNNTCVKQENTCLR
CCVAVHCVAGLGRAPVL
VNKLDIVEFIPSLLYFG
GLTLGLWLTTAWVLSVA
YNNSAIATPHLDALARR
LTDLPGCSHFSRLSVLN
GTGVSVEAVDPVFQAKM
ESKKNELPDGLNKKRLQ
WQDLGNLVADGCDFVCR
SCGNKLVDAGEECDCGT
SNFSPKFNEKDGHVERK
RRNAHVPLWNYAVLRGQ
FEVTVTKEGEICGFKIH
SQGGTNEQWQMSLGTSE
SSLMHSESELDSDDAIF
QSRSQSRSRSKSRSRSW
PDLPESFPVRMRQFVGC
ANSAGGVAISFSLTAEH
THMTHHPISDHEATLRC
AVLLCTMALCNQFSASL
FIFSSPVGCKPEQQMMY
APDEDREPESARMQRAQ
EPLERLEKLLTKEQLKI
IWFIVPISCVICNDIMA
ENGHEAVPEASRGRGWT
VAWRKNWMVGGEGGAGG
TVPVGGVVKSVAWNPSP
SSITFDSNGTYVCEASL
PWPPAPRARACRVLPWA
LEKLLTKEQLKIWMGKM
KDGFPSGTPALNAKGTE
GEPPYLNENPLRALYLI
ETSEAEIHQSFQHLLRT
LHLPRRTVDEMKGALME
GNAENEENGEQEADNEV
DRHFAGDVLGYVTPWNS
TSSSYQPIQPKDFHHHH
ACCRGYLARKAFAKRQQ
LTLVNRKVSQRRVDFCK
NLYLDSVNETQFCVNIP
FDCVENGWPSVCIDLTL
PRWLLLLPLLLGLNAGA
LWVEEEVWRMEIYLSLG
RMANADARNMGADLCRQ
VPVLGFFIIAVLMSAQE
LKKKFSCCVLVFLLFAV
LGLAVAFCCLHFDLPWY
KVAGASRIIGVDINKDK
RGLPFDGRIRAWDMRYY
MQCTAWLNAYFHQPEAI
LFLPSESKNHLHTTTQM
QGYGSLGMMTSVLVCPD
DEVDGLGVARPHYGSVL
ALLVIFQVCLCQDEVTD
IPDTTEAVSTASTVAIP
VFEVNIRFVGGLLSAYY
AGDRASSNPNATSSSSQ
SSQVPRVMSTQRVANTS
YGLYVHMATADGLRQRS
RGLKAINVDLQSDAALQ
TLGNKGAVGVSFMFNGT
SDCDPPSDRDSYVRELM
TLHLLLLGLLLVLLPGA
LCELMFPPNYDQSKFEE
VQDEGVDAIPVKVLNCD
NPGAVTVAWKADGSPVK
SGWISALVVPKGNTAVS
LVAFSFLFTVITFPISI
TTLPSQDASLPPQQPYI
QTSLKTVSRTTSPPLSI
ATGLQVSYLTWGVLQER
YTVTGLEPGIDYDISVI
SDKIIRKAGSSIFQHNV
VEPLERLEKLLTKEQLK
SSLLRGRCRSLSDVRVR
DRDNAYLCFCLKGTTGP
SLLRTPFLCGLLWAFCA
HGLEKPRVTTMVDGRYL
QEGEVEKPFIKTGFSVS
LPSRSPPTPLLWPLLLL
CGIEGETIIGNNIQLTC
PMANKFSSPTLELQGEF
LRRYGRDKVMFSFEAGR
PRYRFQSNHMDMVRIES
KYESLDYDNSENQLFLE
HQLDKEKAELIHQIEAN
LSATSVLYYDSSNNVIL
ETKMEEFKDQLPADECN
RALWVLGLCCVLLTFGS
GEQNYGERESRSASRSG
QQQYGSGGRGNRNRGNR
RQQQQQQKGGRGAAAGG
FAGRARGRGGGPSQNWN
QGLAETASPVAVSLRSD
VLEGIRICRQGFPNRVV
LNPNLLAVVTESTDAHH
EISVFEVNIRFVGGLLS
EVTVSLRATGLILKAIP
GAGLNYECYRFGISPST
CGDGSDERGCADPACGP
DGFCSRSQHSSSSSHWH
GEASFNLSLTAEHSGNY
RYFQFRCENGHCIPNRW
TTGQPPRGLQFTLGTSA
QSLVFVQTDKPMYKPGQ
LFNHESPRRGANFVTRK
AAPQLLIVLLGLSALLQ
QHQYQVSNLGQRSLPIS
VTMKWWNDLWLNEGFAT
TNLKKKFSCCVLVFLLF
RGHRWKRHGNTELTGQE
KYMSAVCWLFGRHLYDT
AGVAIQVGSLLGAVAMF
AAAVGGALLWRRMRSGL
SSFDVHKKCPLCELMFP
NLLQAAGNVGQASGELL
EEPEAYNLTVLIEMDGH
PPMDGYPHCEGKIKWMK
IDPLVRGLLAKKSKLMK
QGQNKEMLAAACQMFLG
WTLTNNDTHTQEPSAQQ
MAFAGLTADARIVINRA
VKPNPASWILSGYYWQT
MSLLFTYSHHSMATLPY
ASKDAKKQLLCGAAIGT
NCFCIQEVVSGLRQPVG
CPTEQAATSTADGKPET
SPQETRQHESKPGLEPE
QHLLHLQQQQKGGGGSQ
VRFDVHDVTLHADAIHR
PRISSEQDYTCIAENAV
EVVQISCGPHDLLWATL
VVVGPEAPLAAGIVGNL
AARLFPNSTMVGTGMAP
ELSCNITLLIVTIGATM
GGGDPWTNGSGLALCQR
DACAPGYTGRRCESCAP
LGPCGWILVAFSFLFTV
QEETESLNASIGCCSFI
KSRSSKEENRAGNKRED
SPQCFKTCSEQNGYVLT
ISSVCCVFAQTDENRCL
IVCSVPHTWQQKRGPDE
IFAFSALFSFRVKWLAV
VPRPQPWALGLLLFLLP
APYYGSRITVHKNGTLE
QALGILSKTYDAASYIC
EKDSELNQKRPQYIKAK
VGRPQPGRENFQNWLKD
EVLWPLPAYLLVSAGCY
GVQDDLFWLTFEGKPLE
WPEVGMQRAYGPYSVTN
PLFTTPGHLLDKFIKEF
GEAETITSHYLFALGVY
LLLSLLLLGAVPGPRRS
EEKQEEERSKVDDLRGT
QCEIDEDVIQVSKKFLP
LSRWSASFTVTKGKSST
ALNHMVQQDYFPKALAP
GVFNHVHFGQRHRLLLE
KLLKCSRLVLALALILV
VIFLARNNTIVNELVRV
GNECSSEDPRCPGSLPE
DVVKCSLGQPHIAYFEE
DFRNRGMTALLKVSSCD
RGYLARKAFAKRQQQLT
RPLYKKPPADSRALGEW
YEAQDGRGPDNALLEAT
LFDVLRNEARVMEGLHR
LPPRFLRSFFLGQGLSA
AVEIFTTCAHMICNMEE
GTCPPARCGQAGDASLM
ASSDGEEDAESTDKVTE
ESSIIHFEPGEDHSEDA
LEGVQDDLFWLTFEGKP
LLQEALDKDSGYPETLV
AFWQDLGNLVADGCDFV
ERCAPGYYGNPSQGQPC
TQISKYFSERGDAVTKA
KAGLEDECKTLRQKVEI
AFSTVPFSQPVCFPPRP
CLNIWALILGILMTILL
EDNDEPLLSGSGDVSKE
SFYRPAGEENELCGQVA
FAVLTIFILLIMEGLSA
LSGLFGDTQSKDPKPEA
GGDFVNGDGTGVASIYR
GYRIGFGQCAGKVLPAL
PASDPKPNFTDCNRHTQ
GVIGLILPPTFSFLEMM
FDPCQCAPCPNNGRPTL
KCSLRVWFLSVAFLLVF
RAAAARLVGAAASRGPT
GYDSIDSPKAITSLKYM
AKAPSPPPPAEAPKEPL
GGWNDVACHTTMYFMCE
YALELLTVYAWEQGCRK
MRALWVLGLCCVLLTFG
QYSNYSVNGEPVNGRHT
ELTETLVCALGLSVGLM
WNILYDKLEKIHHSGAK
YRGDDYTATLTLGNPDL
YAQSRLRRQGIFCIHPL
AFMEPRYHVRGEDLDKL
VCLAAIYSCYEEFINSR
SDSQLHLFLQSQLSVPE
MGSGDYDSMKEPCFREE
VTFISLLFLFSSAYSRG
NLTLHQSAQLSVLLTVE
GKGGSCSQAACSNSAQG
TILLQYCFLLITCLLTA
LTWQRDGEDQTQDTELV
DNVLHSAFEVGARKVVS
FLRSMWGVLSALGRSGA
RQAPLASGMMTGTIETT
YSQCAFNGIFLPPLQGD
ITEPPSLSPDTKLEPSE
LPLVMWLQGGPGGSSTG
MQDYNYVWANCFEITLE
