# Supplementary material for: MHCII-peptide presentation: an assessment of the state-of-the-art prediction methods
Source: Front Immunol. 2024 Mar 12;15:1293706. doi: 10.3389/fimmu.2024.1293706 (PMC11027168; doi:10.3389/fimmu.2024.1293706)
Supplement: Supplementary file 1 [file DataSheet_1.zip › Supplementary Data S1/negative_peptides/17_HLA-DPA1_01_03_DPB1_03_01]

RANGSVAPQERSHNVIE
LHRNREDYVERSAEFAD
PVSAQHAKLSLDGQNIY
QDQSVEVSSNTGEETSK
TTQCRKDVGRPQPGREN
MAAPSGGWNGVGASLWA
NQFQALLQYADPVSAQH
NEVENQILTRDAKGISQ
MVAAQVMGNHVAVTVGG
NANSTPPPYERTRLSPP
GLENALSKGREKCSAGS
ICYPLCGFVILAACVVA
LRKKWAGLAEMRTAEAR
NTSSLGPPSMPVHYDSQ
TKTYEEDPKSKPKKEEK
GARAGGYETCPTVQPNM
VLTLALVAVAGARAEVS
DDEVSPREKQQTNSKGS
GDPEAPAPAAERPPVPG
DSGLQTQVIAAATQCAL
SSQELEGSCRKDNNSII
GVRPFGVSLLICGWNEG
LTVWLLVGFPLTVIGGI
EKFAHEHEEMKNLEAIV
GLVGPELHDRLLSAERA
MVHFPPSQIAAGAFCLA
SALLLASLLLAAALSAS
TPSWCQSTEASPKRSDG
VFETEDSKSNLPPEPVL
SVVAVEERSLTGTWDLS
AVISHIDQTALAVYIAM
FFNWFYWSINLGAVLSL
GGRIYPVLGTYWDNCNR
PSLGTYDLEKAILNISK
PSARLSGPVLALILNIL
PEAGAPTSASGLNGHPT
GSALLLASLLLAAALSA
SLPVCGHLGISRFWLPN
QQPQPPQPPFPAGGPPA
MVLMAPRTLLLLLSGAL
MEFSSPSREECPKPLSR
RANVPVLQGLSLEVKKG
TPLACEQATECSVRNGS
FSQVDEKRKKRDIPDYL
QELRTVNGSQMLLVLLV
LRPSRAGLSEDRPQAAG
YMSITILVFFMMEIIFK
YALICQQCFSHNGMALK
FLPLFGHIGGTQSKGPW
GAVAPGGTVTLTCEVPA
MPMPMPMPSANTPFSYP
VDECQQNPRLCKSYGTC
EALSRTLDKVSLEETAQ
KVSGDMQKQGCDCECLG
SGVPVLGFFIIAVLMSA
SRRMLTDKEREMAEIRD
LLSGALALTQTWAGSHS
KWASVVVPSGQEQRYTC
VACVGLVWMQVALKEDL
QVKIQGQNKEMLAAACQ
CEGKFNWRVIKEKRDAY
IGMTKVKVGKEDSSSAE
CLDEEVEGQGFCSGPGW
ARTAALRESQQVALDGE
LLTPVPASENPFREKKF
LYVEPHGHGPSLSVQGL
GRFTIKSDVWSFGILLT
GSGWPSSPGSDPPLPKP
QGFIRLPVLGYIYRVSS
PASSQVPRVMSTQRVAN
LVVADFGCGDCRLASSI
PRFEGYKLSLEPLPCYQ
MASPGCLWLLAVALLPW
KLETQYCKLKETSSFRM
FKTTSRNLARAMCMKNL
VCPLPPEPENGGYICHP
PQRPKLNLKPRSTPKED
MWLSWNQKQLQGPEKEP
ASAKLWDVREGMCRQTF
TKGPAPDPSAQDELGRT
FVEPMLSFFQGMFTFYH
TKGAYCLSVSDFDNAKG
TTMKVHCNNMFAKGVKI
LPVVRTWRLNERHYGGL
GCMMTFYRTTPAVLFWQ
HERDAGVVCTNETRSTH
DVFGSNLWAQEYLRGMD
RLTWIVGVAGVLESFLI
HEKLNASRGFFATLVDV
AVLDAGIPMRDFVCACS
FILSLILEYTWLEAVIF
VKLDPRPEYHRCILTWH
LGVSFFILSLILEYTWL
TAPEAINFGCFTIKSDV
SLVAFENLKANVTDIML
FLFKFLVIGSAGTGKSC
AAKLALGIPLPELRNSV
AKEVDPQGLRTIGVITK
LMSMAFLTCCLLKCVKK
SSASSPAPDPAPEPDPA
VRFDVHDVTLHADAIHR
EADPPASDLPTPQAIEP
GALVLLLVLTLLCSLVP
MQSIKCVVVGDGAVGKT
HRSRFRVPLLHCDLINP
TEAVSTASTVAIPNILS
LTEREEEVITCFERASW
EEEHDPSPEEQDREWKE
AGVDHRVILGNELPKFY
HLSWMVTEGEFDSFEIQ
PVYSYLWTRPAVGRAQL
PYYHFQDWRCVNFSFCQ
SSSSVLHGMVFKKETEG
NHCLGMAVSSFYENYET
ALPGDNVGFNVKNVSVK
NEDIAKRTCEEHQLCVV
SLRELVLEFPGVAALEQ
IGVYSAIWQLCLALIFK
AAGLARLLLLLGLSAGG
PSGPRGTLLLLPLLLLL
SLPCGPCIPIMLVLATL
FWLGLLYLVSPLENEPK
PRQLGLTECRVSISSLW
NLRIALRYYNQSEGGSH
VNVTLYYEALCGGCRAF
IGVVAEADAADAAGFPV
CYKGYLPRQCLKFRSAL
DIDEVIIPTAPLYKQIL
YFMPKSTIYRGEMCFFD
VFGMFFLGAVLCLSFSW
DDEDRTVPSTPTLVVPH
KAVVLTLALVAVAGARA
KVFRQCLHEVHQISSGL
QSIKCVVVGDGAVGKTC
ISQSSTDSYSSAASYTD
CAGCLSENPRNGEDQIC
ADSKVFGDLDQVRMTSE
GVNCIMGVLSNKCGFQL
IKNTVCVNVELTAEQWK
AISGVPVLGFFIIAVLM
AGDHRANEQLGLTSMHT
TGITLSEYFRDMGYHVS
YESDQNKDGKLTKEEIV
NLMTTLPSQDASLPPQQ
GFYPEAINITWEKQTQK
SPRQRNRLPGNLFQRWH
YKAPTENHHNRGPTMQN
QGLAVALALSVLPGSRA
SRPITFSRYIRPICLPA
DILQALVVCPNLLRCGQ
MFLKAVVLTLALVAVAG
AAPQLLIVLLGLSALLQ
KGYGKNNEPLRGYILTF
VFFLIGFMIGYLGYCKG
PFIKDIMEDAIDNRLDS
GVPHGGFPEPFRSKVLK
IQVQSSRVYFVACTIAY
AHLEITALCPLRDVPSH
THMTHHPISDHEATLRC
CTPAPAPPLPGHRPPGT
RVLGELECQECAIPPGV
TQIVLLGLVTAALWAGL
LTTVTLLGVTVTVCRSF
QQQLEERSRELQKEVDQ
YLQQQQTFGKKWRRFGA
PRIVHYYFDHNSNWNLL
GAGSEDMGTTVNGDVFQ
IAKCLEGMKVAANAVDP
PASKIPAFLNVVDIAGL
HFRNISRIMDCVGCFKC
GIALIMLMAGFIKICSV
ARDGDVQFSVASDDNSE
VAAQAQALAAQAAAAAH
ATTKNTATTSPITYTLV
IAADEPPPEGCNSFFSV
PSWAITLISVNGIFVIC
SWGPNIKEFKHRFDPVE
FMIGYLGYCKGVEPKTE
RAALLALLASLLAAPPV
ATYLGGLPDVPFSATPV
FLVDSAGQVVANQEGVF
LPPPSPSLGSFDPLAEL
FSLFLVGSGGFGGKRTS
SALLLASLLLAAALSAS
EENLELKKLLMSNGNKE
NNTSHCFNKMTNLKLED
RGVSMGTPKLLRTSECD
LGKDILEMFTISVSLAV
IPPNAKLTFEVELVDID
THMTHHPISDHEATLRC
LAGTESPVREEPGEDFP
ELTGFITTEVVNELYVD
YRCRVTNKVGSAEAFAQ
KGFTCHHVVRLLGVVSK
GPRAQLFACLLRLGTQQ
CSLHASLEIFKQATMKA
MFPFYSCWRTGLLLLLL
FLVLLTSVTLLSIYSIN
AVLAVPLERGAPNKEET
GCNGPVVGTRYKCSVCP
CQHDVNECDSQPCLHGG
IAMSALGVLLGAVCGVV
ELLKKAASGEIKITPWF
HGNLYDLKPLGLNDTIV
LTLHTAQALGVSSLKDG
LQTWLLEMNLVHAPQVA
CIVIAILLYKNKPDSKR
DVRPEVTWSFSRMPDST
MAQGPSSHGWTGPLDSQ
EGSSDCEVFSKNHAAPF
INFFSFFNWLCVALAII
DALCRKGCALADHLLHT
WRTKPSTVEVLESIDKE
CIDVDECLRPDVCGEGH
SHYTMEFGYSSNSPSTH
IDGGFTLPFYKQLLGKS
PVFITKPPMGSQVSSML
KEEDLEDKNNFGAEPPH
AVPKNVSVAEGKELDLT
IVGIRGVFSNKFLAMSK
ITIIGGGDTATCCAKWN
EFLRARRPPGLDYSFDT
VIRAQRAINNEMAHQLY
CHNSDFRNRGMTALLKV
RVEGPPAWEAAPWPSLP
PRILGFWGGCRVWVFAA
EFGADCKYKFENWGACD
CDVVKDYAFVHMEKEAD
MDQSYVCALIAMMVWSI
IFEPQGISFLETESTFM
VCEDGPVFYPPPKKTKH
THRETAPVSQPENKPES
LIRSFVFDVMNLLNVIY
CMDIMKRNISHYEEQLV
ENLCLNLHKFNEFIQNE
CLDKINEFQCECPTGFT
TEPSSGSDAASIRTSAV
MGAYARASGVCARGCLD
VSGDMQKQGCDCECLGG
GVSFFILSLILEYTWLE
HNSDFRNRGMTALLKVS
SVIVAGVLEMERLHYIH
ISQAYVIRGDTLRMELP
YEQDEFYELCDELGIMV
LLPQYLDQDLYIVINGG
NDLFNAVGDGIVLCKMI
SMAACTRSLLGDPPPLL
KLIEEVMIGEDKLIHFS
AIVDAEWNILYDKLEKI
RMDGSIWLGPNAVLAFK
ILYDKLEKIHHSGAKVV
LWRPEYGSYMIEGTPGQ
TLGEKGEKMSKSLGNVI
HAISTEKIKAKYPDYEV
CLSQMHSWAPLKVLHND
EDCRDRQCPRDCSNRGL
RRAQLCLGVSILVLILV
RRTRRPDPKDPGHHGPE
SFYPAEITLTWQRDGED
GLARLIEDNEYTARQGA
GMGHSSDPNAVMYPTYG
LLWGLVKQGLKCEDCGM
SKTKTIFPKVLGKSQSK
SASSPTEEEQEQGEIGA
LLREGMFERIPDIVLWP
IHPPGRPPAVRGPTPGP
EGSGDQVDTLELSGGAR
LVKIINDNATYCRLAQF
SPEKLQQYRQVHLLPGL
HQNLLLANTTSAFPYAL
VRFDVHDVTLHADAIHR
NTNDLFNAVGDGIVLCK
VEGNKVHIEVKENPEEE
GVAATLAPGSRGYRARP
LENQSLSSSCESLKLAL
PRCSHCSVCDNCVEEFD
PISVSNSSSQIILKWKP
TAQKEKWLLSSKGLQII
MAAAPAVCASQGSPPGA
KVVMALGDYMGASCHAC
RRTHHDGAITERLMCAE
LQSEDFATYYCQQYYSY
QLLGLLLLWFPGARCDI
IYIVTEYMSKGSLLDFL
LARWTLGFCDERLVPFD
TQGAQAPLLQQRPQELG
MDLRQFLMCLSLCTAFA
VRILPLLLVLLLLGPTR
WCVFPNGTEVPNTRSRG
AWPTATACPMKSNEHDD
MLQRQRLQFAFYVVEQV
LFKLATTALYFTYSALE
AAPQLLIVLLGLSALLQ
EECTCASSDGKDDKELC
EVGKVIQQGRQSKGLTQ
VVFFLFPHSVLVDDDGI
LTQAVVDKTLLLVVLLL
LRLLSRNPRGFYLFVEG
ETYDFLFKFLVIGSAGT
LDHRGYQSLSDSPPGSR
RLFRRALRPDPSHRAPT
HQDALELIMSKYRKQML
SEHHTCSPLASPMSPHS
FNLMFKTFIGPGGNMPG
TLRCWALSFYPAEITLT
SQAASSDSAQGSDVSLT
YSSFGGGRGSRGSAGGH
VSLFLMVMMTASHLYFW
RSEQLVNFTGKAEMGGP
LDQPCPVGPDGLPVPGC
KKSMKHRMDQLEAEEAK
LLLLSGALALTQTWARS
YLHPQYKAPTENHHNRG
CKGVEPKTECERLAGTE
LSKTQQEKFLEVIANAS
SSISSKFETEPVSKLKL
KGVEPKTECERLAGTES
GGQDRCSDAAGYPHATH
LVEAYQENGIHHTVFIG
SNSSDTESNRHKLSSGL
GPEVRMANADARNMGAD
PAQLLGLLMLWVSGSSG
LPEIDNALVVFCMATYG
PAPRARACRVLPWALVA
GLLRSGTGAEGAEAPCG
AGPLRAPLLLLAILAVA
ILIRSRTKSNKDGGNQE
YYCEVPFDVVTVTIGVE
LQLQAAVEVAGDLEVDC
AQGQPTRRPRPGTGPGR
LGGRCGALLACLLLVLP
AQSTDNDVNYEDFTFTI
LLLETWISRHKEMTFIF
PSWHIKQLYLQHRVLDQ
NTSDNAGFCIPEGNCLG
LELYCDLLLARFGLIQS
VSWGILLLAGLCCLVPV
QAKPDGVTATAADEEED
QGSGETTYDHKNTFTLS
RISMADVKFSFQCPGRM
FPNGTEVPNTRSRGHHN
AASSTSIPSSEATTPTP
EGIRQFYINVEREEWKL
EENCFIQKSDDKVTLEE
HSLRYNLTVLSWDGSVQ
LCTHLIYAFAGMTNHQL
SAFLNDADMVMSFVNLV
MSITILVFFMMEIIFKL
SSSPVTELASRSPIRQD
HYTRQVVDCQLADVNNI
RPDEFLGLTHTYSVRWS
RDDRSWSSRDDYSRDDY
IPSLRAEAEENEKETAV
HHPISDHEATLRCWALG
GAVVTGAVVAAVMWRKK
AVLAVVVIGAVVATVMC
EALPGDNVGFNVKNVSV
VALTCCLLALLLYKKER
MIGYLGYCKGVEPKTEC
EDGKLNKLCRDELCRCA
AAALAVILIATALCAPA
DPVCLAKMYYSAVDPTK
ALRAVGDASKRLLSDSL
PQVVSALDKMIRNPASL
TKSNKDGGNQEVEIARC
LKAVCKSKKSWQARHTG
ESCLDEEVEGQGFCSGP
TVLPLVQAAPKNSPSFQ
EVNGIPPTTTQILLEAL
TFELLVRFSACPSKPAF
SNWVGKGFFAVYEAICG
FFLIGFMIGYLGYCKGV
RFMYGPLDMVALTGEKV
ITGDESIVGLMKDIVGA
RKVNLGVGAYRTDDCHP
AKEKRSKSQDADSPGSS
DSRGKREFDRHSGSDRS
LVYESDQNKDGKLTKEE
KISNLKMGHNYTFTVQA
KTHMTHHPISDHEATLR
MGLQACLLGLFALILSG
VAAAVQLLVTLSFLRSV
TSSLRQRPEPQVTGTVG
RLAGTESPVREEPGEDF
NTDSPEFKEQFKLCINR
PASWILSGYYWQTSAKW
PPPAVAAREPPLPPPPQ
LGVSESSIHIIGVSLGA
NGSEILFSYFQDLVITL
MAEKRHTRDSEAQRLPD
YFMPKSTIYRGEMCFFD
FSMMGDRSATLKRQSLD
KCGACGRTVYHAEEVQC
LLVFLSLLGWILWYTGN
MARLGAVRSHYCALLLA
DYDAADDVQLSKTLELR
HCDLINPGAQNISNCTY
SRPGGGSMQTEPARPSN
EHCHVVTTTTHKTLRGC
VRNDSLWHRSDSAPRNK
CAYFLCVSLAAVLLAVY
RKTLFVLAHTDRVSGLL
SSYQPIQPKDFHHHHFP
HADIYDKVSGDMQKQGC
GVLAYELLPALDEVLAS
QHAISTEKIKAKYPDYE
SKQFAVKRRFSDFLGLY
RGTQIVLLGLVTAALWA
NKPLLWISVLTSLLEAF
HLDNGRGFGKYSHDELS
AGKKVLIVYAHQEPKSF
DITQLNNIPPTQESYYD
IEDVLSGKINTEDDDED
NPMRELRIRKLCLNICV
MSSGTELLWPGAALLVL
GPRGTLLLLPLLLLLLL
TSSLRQRPEPQVTGTVG
LLEYTPTARLTPLEACA
TKRPEEVCGPTQFRCVS
DHQLIQEALIFDNKHTN
PDEPAEPTDLPPPLPPG
TAAELSYSLRGNWSICN
VYDQLNQILVSDAALPE
LIDEFMKAITDRYGRNT
FISMAFKLLILLIGTWA
ASSPTEEEQEQGEIGAC
QEMNRLFGATNPKNFNE
SRHRRALDTNYCFSSTE
SCWRTGLLLLLLAVAVR
LAEQFAGVVLYLKFRLP
HPDAVAWANLTNAIRET
ASEQDQDPQRVLSTLNV
EKVKRGQRTATSLPVVN
GSNHLAVVLDDIILAVI
AVRDRCSLASLLTIALH
RQPLPLGIKVYEDETKV
ALLLASLLLAAALSASA
DLTNLILFSLSISVSLF
LALVVLFVALRRQKQEA
IGYLGYCKGVEPKTECE
GVEVSAGSPPIRNVTVA
YLPASSPCTLGEENMDL
FLTQTVCLDDTTVKFEI
LIRKSSGHDSKQPYTLV
YQLTVTDTIGQQATAQV
LLLLAGAGLSAASPPAA
EEATTFSNAMLFALNIM
ETPGHRRKEAEGTEEGG
LVDLPGMTKVPVGDQPP
LETFNAGSDVGSDSEYE
VSEGLSALKEECRALTK
IDNEALYDICFRTLKLT
IANPRCESAPGCGVWQR
ECEEGEGRTIIHCLNGG
SEDETERNGDDGTHDKG
CCGPPPLRPPLPAAAAA
IGRSPFEVKVGTECGNQ
HVKFWRPQLLLLVGNPR
ALSVGQYNCPGQYTFSM
RVPAQLLGLLLLWLSGA
ITIIGGGDTATCCAKWN
NARQLHASHAPDHTRHL
LGTLRGYYNQSEDGSHT
DVVSRELHAQAQERLQH
DMLNGELKKLSEGLEGT
PGPVGPELPPGHIPIQV
FVLFLCLFFYNCYKGYL
KPLGEGCFGQVVMAEAI
PGPHVLLLVIQLGRFTA
LTCCLLALLLYKKERRE
PPPPQGQQPPHPPPGQQ
SYGSRRGNDAVMARGTF
LLWPGAALLVLLGVAAS
AHFERYLLSQKPKCLLQ
DKNEDLGRMYNLVSRIQ
AWASKDATYTSARTLLA
YLSSRDRQILDWHFANL
KHWTSTQRKADFQHPAG
WIGFLTRTVLENSTSYE
VIAATGTTSKKNSSQDD
AQTQTGEANRGWTGQES
LTLLCSLVPICVLRRPG
IPSSSPPPLSSPLPEAP
CCRFLPLQSQCPEGAGD
ACSNSAQGSDESLITCK
KTHMTHHPISDHEATLR
SSSTYCNQMMRRRNMTQ
DCLLVNLAYESSVFCTS
RPRVAWHIDPFGHSREQ
WPGPANDSTLEAQYRRL
SLVASWGETGRTLQAIS
PSREECPKPLSRVSIMA
FHDLNLTAHGISHCPTC
HSQGVAYPVRIESSSAS
SAHAQVTWYRRGGSLPP
PCGNGHCALKLWRCDGD
NCNGHASSCDPVYGHCL
IAQVKIQGQNKEMLAAA
TGYPLAYVAAKLALGIP
DLGVSGAREEFVETCPS
RLGRGPCAALLLLGLGL
ACIPCGPGSKNNQDHSV
KSEGAIQVNFTLVRSST
KEEGTELESVPLCSSKD
ANQGDLDFEWNNFIDAM
RHEGQEPFLQWLMLLSN
LQIDIPDALSERDKVKF
SENPQRGSSVDAPPRPC
RNIPLLFLQNITGFMVG
CLALLCLGGADKRLRDN
TTTTTTESVEEVVREVC
RFVNFKKGDPVYVYYKL
GLLLLLLLLLTQPGAGT
LLSLSPNHLFLAQLIPD
EASEAVKKLLEALSHLV
QSPFDPAHKHTAVLVDG
AVSGANGSTLWERPVAQ
FGLGVLGIIVGIVLIIY
PNLMGHLCGNQRVLTKH
QSKQQLEEEQKKALYGL
LRYHPIDIETSVSRIHR
ALAVSPAAGSSPGKPPR
EPNHVMLNHLYALSIKD
VVGHAVEFECLALGDPK
SVLLRSIHSAMERTPPH
QRPSLDLAKMAQNCQTF
MASPGCLWLLAVALLPW
LAVALAVSPAAGSSPGK
YTLSISSATQFGNVPWY
KSIGASVEFHCAVPSDR
VAQLCDFNPKSSKQCKD
CSAGSQKAGSGEGPGKA
KGFSWVGGGEDTPYSNW
TNVEALIARARSLKAKF
GPALTPEQENILHTTQT
EVSSLLRTSIMSKQYGN
ESCTRFYHPEKEDGKLN
DRVTFRRIIVKNNAKKR
NRHTVTLSNSVFTFSYK
NLTLEGVTRGQSGTYGC
KEIPDEISILLLGVAHF
GNFRSGPLTGWRVFLLL
KTHMTHHPISDHEATLR
TVTVLFALVLSGALIIL
SPQGSNYLIVLGSQRRR
