# Supplementary material for: MHCII-peptide presentation: an assessment of the state-of-the-art prediction methods
Source: Front Immunol. 2024 Mar 12;15:1293706. doi: 10.3389/fimmu.2024.1293706 (PMC11027168; doi:10.3389/fimmu.2024.1293706)
Supplement: Supplementary file 1 [file DataSheet_1.zip › Supplementary Data S1/negative_peptides/17_HLA-DPA1_01_03_DPB1_04_01]

NGASCVPREAAYVCLCP
SGTRHVVPAQVHVNGDA
IKSVLPNFLPYNVMLYS
FKALKEEGNQCVNDKNY
FLAYFLVSIAGLLYALV
EVTQHEAGSTSWDGSLS
NQLIIHMLKTEAKMRAN
ATVFSLLGGSSAFLSHH
MKWVTFISLLFLFSSAY
CRRGTQIVLLGLVTAAL
NPEHLFTCSEDGSLWHW
GWVRTRWALLLLFWLGW
VDGHSSKNDIHTLLKDL
YQAPDMDTLQIHVMECI
KLPPQNFVNFRYLIKFL
QCLGTGWPGTNTTASLG
RISLQWLRRIQNYSVMD
LIAGKIIPAIATTTAAV
AGMARDWPDARGIWHNN
GVRPFGVSLLICGWNEG
CHTVGPNEALVVSGGCC
QGHRVETEHYEEIEDYD
CKYNPKYSVANDTGFVD
IFIITEYMANGCLLNYL
DAWPLMQNPMGGDNISF
FKTTSRNLARAMCMKNL
IEPKFPFSENQICLTFT
VFKLETDRSIWPLIRIY
PALGPEETSASAGLPKK
AISGVPVLGFFIIAVLM
ACNLCYEAESPDEAALV
ELIAINSKKEELNQSVN
SSLPEKQDQCCTTCVVQ
CHNQFSLFLVGSGGFGG
LGFFIIAVLMSAQESWA
KLPKPVQDLIKMIFDVE
PRPQPWALGLLLFLLPG
GRITDVIPSEAINELTV
CILVLVLSVIILILGLI
DYSMPAVNNSYCQFGAI
LPALTVHVTQPKDGGFC
FAWPTATACPMKSNEHD
GSIAVLQVTETVKVCAT
NDTCLASCVKSDHSCSP
SLLGPLDVHAGSYQIEI
DMGEDLECLCQIMRTVG
NVEEIPENDSWKEMWLQ
LRARGVPAFTDTTLDEP
GGATVTIVSGLLMLLLF
VVQDYDSDKLFPAFGFG
KNVFLAYFLVSIAGLLY
GWLVLDVTAASDCWLLK
SQLAGMNLGSSSVRAGL
PNFRSNRPQVRPLSPGE
LPEEPCLPRHPAQLANG
SKENHAEIMQAVRLPLM
MAISGVPVLGFFIIAVL
YALVCYGPGIPISTLHD
QYKKIVSWLEYESSFSN
AGGTAPLPPWKSPSSSQ
ALHTVRAGRSCANPNVG
SGVPVLGFFIIAVLMSA
SLILCNSFSDTSIFNQT
CPDYDLCSVCEGKGLHR
AYAYLFKYIIIGDTGVG
LGNSIVSGFQLATLSGP
EDTPTSSLDSLSSPSPV
YEACDGAHAVVICTEWD
LRIQGEEIVFHDLNLTA
PAPTPVSVSNDLWGDFS
RGGFRGGFGSGIRGRGR
EHSSDPSAIMAPFYQWM
VHQESGFKLLPVKQLAG
KYYPPDFDPSKIPKLKL
KALQVWPLIEKRTCWHG
LLKLERIKDYLLMEEEF
MENPGLWILGCHNSDFR
CHVQHEGLPQPLILRWE
PSKSCQVENGRVIACFD
ALTVTGVAQVKIMTEKE
YGVPLWIIILAILFGLL
GCVFLLISVLLLSGLTW
LLFVFCFGPGNVVSQSS
GDDQNGPKIAVQFGPGF
EPSKKQKKQHEGSKKKA
IGYDPPSAPHPNDLSGP
EGTAKYIETSELCGGAR
MGMLEARIRILTNNSQT
CHESCLDEEVEGQGFCS
TSRNLARAMCMKNLKLT
EQPELKGHDLEFCLYGR
EVLDGHDPEPGRLLCQA
FEYKEDSKLDYNNIPTV
EFTEREQGEVRFSAVAL
SLLKTTQEPLARDPVKL
FCEEQNTGILHDEILIH
LGREEPAMSMDANGKII
WLRGRGGAVGGEKDPPP
QGLALAAKECSLDSDYF
TAATAALAGRSGGPHWD
PRTLILLLSGALALTET
GGSCSQAACSNSAQGSD
THMTHHPISDHEATLRC
MKLFDSICNNKWFTDTS
LMFPPNYDQSKFEEHVE
PSSLTSRPVETTLENNE
PRPQPSHSRSSSLDMNR
RNYSKYQSVSLLDKKSG
RARERLRETDANLGKSS
AATQRGPSGRAPRGGSA
VVIYKKFQIPCIVPELN
GEDQVNFRGFMRTLAHF
GSRPRDCLDVLLSGQQD
FQGPDNGQGPKYVKIFI
HCLHEIFLLREGMFERI
KTKNCTTLAGTGDTNNV
CFAITSFSFFIALAIIL
PTFPKASVPREPGGPSP
RSWEVVEASSEYILLSV
KAHPEVAEAGIGCPFAG
GEFEKVCSNDNKTFDSS
STAITRQVVENMTRAHF
TTVMSLSAVDPDEGENG
ATVTFFKVKWIFSSVVD
SGSGAASPTGSAVDIRA
NAKQSRDCFGCLREWCD
PDTEGTFNVECLTTDHY
APTIHTTVPSPTTTPTP
SKLPAGKNVLLLGEDGA
FDPLAFPEFSWRGYAQM
LTGIYFAFYNGEWDLAQ
KDAAKVCREFTEREQGE
NTMVSSVQGNTYPSQAP
SVTAPEKRGWVINPLGE
GRSPFEVKVGTECGNQK
GYVISLEGAQKLVGANP
IYLPLHWPAQECYRYPI
TLQRTDAPKTHMTHHAV
AGLAVLAVVVIGAVVAT
DSAMKTLRSKMGKWCRH
ALATSHTDREATPDGGE
RPYIIRGMAPPTTPCST
QQQQQQQQQQPQPPQPP
RQEGSEEGMYVLRWSCT
KLHRGRGVAAMQSRQWV
CPGMGVALRMYPLKPTW
AVLDRESLYTKNNVYEA
KLVVAVAVFLLTFYVIS
GPAGSGKSTYCATMVQH
EGPHCRELQGNCSRLGC
PSTEAPEPPEEPLLGEL
VDGGPPCAPGGTAKTRR
YDLDLFTMTWGPTIAAL
AASRGPTAARHQDSWNG
MINFGRWEHGDGYPFDG
PPDSSQPDVQPDSQTVF
LRRNRRSILDDSFKLLS
RCRCPAGWRGDTCQSDV
PTGTELLMLRATDGDLG
TPGWKAPEDAGPQPGSY
PKKPGTPENNKEYAKVS
EVGRKLDKAQMIRFEER
MSKKKPSRGFGDFSSWL
PDPRKVNLGVGAYRTDD
LYRTLKGHRWKKGAFCT
SDSDGRITLEEYRNVVE
SHTALVLQGSLTQPRSL
VRQVIQHDGRNQEKLKK
TMSFLLSSLLALLTVST
KQEIKDAFELFDTDKDE
ATATPDGGVVLISGTGS
KTWGVYRYFAYDCEASF
TIEIKDRLQLRVLLRRE
SCMAVLTVTLMVLSSPL
AGTESPVREEPGEDFPA
ASVSEAERKAQVYYRAC
THSRAPSLSASYTRLFL
SLKSPKVNCEERNITGL
EGSLIYEDSIVLQSVFT
WTRALLLPLLLAGPVGC
SLLHDPCLGTFGGPVFP
DPEVQHGKPDPDIFLAC
HTAKDCLLVYSQEETES
GLLGSFNSDLVTLPLIS
EELGSNPENLGIPPSRP
KCNGFRCPNGTCIPSSK
ALHRDEWLRPEDLPIKY
SGPGKEAKQMENGMLVT
NSERLQPGIAQQWIQSK
LLLSIHSALAMRICSFN
VNPRTRRPEMLLRPESC
SAYDLVLAEDEEMNRMH
ATPPPSTASAPAAVNSS
EVHDQLLQLHSIQLQLH
GDIIVFQKDDPENDNSE
VLICVIVFIIILFIVLF
FFIHNLAQMKFTGSDDR
GVRPFGVSLLICGWNEG
KQSCWASRRREQLLREM
PRSMDFEEAERSEPTQA
VLAADRERSIHDFCLVS
ILGCHNSDFRNRGMTAL
AQAQTERENLRIALRYY
LPKPLTLRWEPSSQPTI
LAVLAVVVIGAVVATVM
CNDVLSLLDKFLIKNCN
SVCLSEACVSVTSSILS
IGGSIPIVFSYFSEFLA
WGILLLAGLCCLVPVSL
NRMHESMKLFDSICNNK
ISGVPVLGFFIIAVLMS
EKELAAEKKRILHCLGL
AFDSCTFTKKFFVTSCY
TERPLGPPTERTRSFQL
LIINIRGGNNLAAELEA
LTNLYPYCDYEMKVCAY
LAKTTFDEAMADLHTLS
WTSDSAGEECDAAEGAE
WALVAVLLADLLALSDT
DFHLEIAKKIEIGDGAE
NPVMSLQDQVRFVKNIT
TDGVKGMDGFCSRSQHS
WVLGLCCVLLTFGSVRA
ARRRGLEEYLEKVCSIR
GRSPFEVKVGTECGNQK
GMAVEAWNEEGKAVWGE
VCIVAEIIKKVERSREK
CILNGGGIRSPIDERNN
LFLLSAVYLGPGCQALW
LDTRNIRLVQFYIQIGS
GDTIPKSPFVVQVGEAC
IHSQEEALRVMDMLHSM
YKILVISADSGMIEPVV
STDLKEGRAHRRSWQQK
AISGVPVLGFFIIAVLM
QFLSEAQDDPQKRKPDI
QPSKPQQPSLNTMIQQQ
CRYDPEGDNTGEQVAVK
FCERCHNARQLHASHAP
PDLEFVGKFLKPLLIGE
PAAPSRNPCCLCWCCCC
KMMKAPAGRNLFREFLR
PPFPAGGPPARRGGAGA
AEKRPLLGVCKSIGSSG
SEACVSVTSSILSSMDP
IEFYRRLSEEMTQRRWE
NCTNQATRPPGGCHTDE
MLSRVVLSAAATAAPSL
TQKQFCEEQNTGILHDE
VKQRKIGGHGPTLKAYQ
ESEREALQQQHSVQVDQ
KAGQQALRQIGSVIRNP
YCFGVEDTLKALEMGAV
VSVIMVIYLLPRCTFTK
KIIDHSHSDGLHTIHEH
AHLGYSVVAINHIVDFK
LNRQFFDERWSKHRVVS
MCHNVNRVVYIFGPPVK
QKIEEVDSRIGPPSSPS
VMLLLETGMKEEGLFRI
ETFSEGEMVTFINWGNL
IFIVLNITLVLAAVFKL
DGISLQGFPSEKIKLEA
VLFGIFLYMGVTSLNGI
VVQYALANLTGTVVNLT
SDQPDNPSEENCGVIRT
DNEKSKDVNGPEPLNSR
GIPPSGPAGELKFEPHI
PGGAFYFMEHVAAECST
SQPPRAQPFAQPPGPWP
LGRHVRALVLELCCNDE
FGLEWRRQHLGKGHLLL
GGSYSQAASSDSAQGSD
QKPFHASRLVVPELSSR
TITLEVEPSDTIENVKA
KGQKDLLTPCYSRQNKL
LDSNWSWFQLRCMQVGG
SFPGVTPPNSIMGSMMP
PQEKPVISVYPPIRHHL
PSPLSIKKCPICKADDI
AFSIFGSIALYFGIMFD
KIRSGYFDERYVLSSRV
KKRELEHNAEETYGEND
LDEFCAAFHLVVARKNG
EEDKDKKEKKDKDKKEA
DVAATFQFRTRWDSELQ
GSSLYWYSNQMAEKADG
TEPLKQECVSLADSKQA
VSCSNCTDYQARRLRIR
GQNAPAASGARKRHGPG
AEVPLLDEVAPEPLLPA
LMPAYYKCIQEVLKTWS
HVEPLERLEKLLTKEQL
VQDKYECLHVEAEWRYD
MVIYLLPRCTFTKEGCH
ELKKLLMSNGNKEGASG
PNTYTCVCTEGYTGTHC
RQVVDCQLADVNNIGKY
TICHDAEYVNVTAEDLD
GSTQIAFLPRVEGTLQA
QNLQRDYDRAMSWKYSR
CGLLTCCYCCCCLCCCF
QLDTTLFGKKSSPLTES
ATLAEQAKLPATEKPVL
TGHYTLIHDHSKAEFAL
KRKDSEPRTKCLLNNAD
GEAEPIWVVLSFSDLGL
GAVVTGAVVAAVMWRKK
AVGGEKDPPPPGTQGVV
ELEAIMYALGVGASIKD
KLDLERETIELVHTEPT
TRSKMCLQKHYPARLPT
TDVAVIARALGEEVPQG
DANQPEGRKCKLKPGKQ
VICLASLILCTRSIVLA
CEVVLLRTTDEFKMWFC
AISGVPVLGFFIIAVLM
GLEECTCASSDGKDDKE
ALLLLTLLTQGTGSWAQ
NCSTITLQNITRGSIVV
TVKFKKRPRWTPDDYIN
QKKEGPIPPDAQNPDMS
ASSLLPLDSNGSSDPFV
YTVRVANPPFSTWILFP
FQSCLLLTLLGLWRTTP
RSTELDSNWSWFQLRCM
WNHFSICSADSTKVVCL
TQATPNNSHTAPPVTEV
SCLDEEVEGQGFCSGPG
FILVIFYFQSMLHPVMR
MAISGVPVLGFFIIAVL
PGLNASGIPASLPVEFT
DYFSPELLVLYFASSLI
QDPTSCPAPIGEFEKVC
DMAGASGGVAAPLPQKV
SRQAHILLDCGEDNVCK
FLRCLSLNSGWILTTTL
RARQFRVQAVQPTLILQ
VVFFLSGILSMIIIRTL
IDNEALYDICFRTLKLT
SDGPNPCDMVKQPRYRK
MTEESFTAVMTTAISKN
CSRSQHSSSSSHWHQEG
FAFRLYDLDKDEKISRD
FMIGYLGYCKGVEPKTE
ERLPTDASEDADQPAGD
KTHMTHHPISDHEATLR
YCKGVEPKTECERLAGT
GLSNMEILQLDHNNLTE
YVEPHKIRDIPVTIMDV
EPTDVAQLPSRVPRDAA
LSASALAVALAFIIKPG
DVSYFTGDYAPRVSIQA
RFSGLHLFRAVEPGLVQ
GHDLEFCLYGREEHLTT
SCKLIEEVMIGEDKLIH
TENGLWVSKNFGGKWEE
PPGTQMTGPLGPLPPMH
YVEPHGHGPSLSVQGLS
QWFGNRWHEGYRQTPKE
LRRQVTVSADSSASMNS
EAVDRSLLRSLLGMLSD
VTITNDGATILKQMQVL
MRFMTLLFLTALAGALV
YCPGKTLVVGASYVALE
GFGGIGGILRYRVDFQG
GYDPGINAGIFNAFATA
DHRYGDSEFTVQSTTGH
MLLDAELFKVVDVIGAH
LDPTCKAKMNGTHFVLE
QDGLNDCMHNNGQCGQL
GVKLRLTVVDTPGYGDA
SITFDSNGTYVCEASLP
IGFMIGYLGYCKGVEPK
GRLCRLLKPALLCGALA
GTYYRMIQTNFIDMENM
VSIDNWCRRDKKQCKSR
IQSMNYGTIKWFFHVII
CCEEACSPNPATLGCGV
GINLFLYPWKKEFRSIK
DLHKFCLGRALEGLERW
SDFRNRGMTALLKVSSC
YSMPAVNNSYCQFGAIS
HRCLNLILISDHGMEQG
LPKAELQTESLTPVPNS
HKLCQGLGLNLTKFTQY
IAQVKIQGQNKEMLAAA
VCDQGYRASGLGDHCED
PCRPEECAAPRGCLAGR
TGAVVAAVMWRKKSSDR
TEEDLEFYVRKCGDILG
EIKDRLQLRVLLRREDV
LDSADLPPPSALKKGSK
SQTDSCNSDLSGPHAVD
KMCRDESKRPPSNLTLE
LALRRSPVPRWLLLLPL
VSVAPLCVANTHILYNP
PRELITTGLNTTTASVL
LDASSLEYLFAQGQYDL
HQPDISSGLELPFPPGV
PGLVQKFSLRDCSPRLS
RENVPKSGTPQLRLPFA
AIQKKSGNFDLLLCVGN
HCSAGVGRTGVFITLSI
GLGKRCEDDKVKLQNNI
HFPRYAVMKERCSEAGI
IDFGNIPGKQMLDKIQP
SNLKMGHNYTFTVQARC
AAGAGSGPWAAQEKQFP
CKLIEEVMIGEDKLIHF
LILLLSWVGHVKPQALD
LGDLTSSDFYNNSISSN
PLIVGSSVGGLLLLALI
LIEISWTETYPQTPPIL
ELTLEGIRQFYINVERE
RVEDYDAADDVQLSKTL
GALLVCREGSLAKEKTQ
QSGDWGDQYSAECGESS
HRSEHPGACNRCTEGVG
SESGQGVTARNFPPSQD
PSQLELTLQASKQNGTW
GFGTDFMSKGNEQESMA
EVRWGDKGSTEEGARLE
SIELDPQSSNLYSCHVE
HCKPAKALPKEMENFVQ
VESTGWVLEEEPAADSA
HPDIGISAKAMSIMNSF
HIAQLCEKAGLLQRALE
GYLRVVRSLCRASGSRP
VLLTLGVVTIVLALMYV
QELDDAEKVQREPLLTL
SGSDGKGQEVETSVTYY
AVVAVVMCRRKSSGGKG
CFHLCLAWLPWRGRQSG
AFDQWREWADSKSCCDY
FRVRSRRWKVKHHHPAV
LRVLLRREDVVLGRPMT
SPSGMPTCRCPTGFTGP
TFAVSWRTEKILYRLDV
EIPFCTLKSFPAAIEHT
EFLVVSEETYRGGMAIN
ERPQETTNQHSTKSGTE
CQDPTSCPAPIGEFEKV
FRQFFTKIKTADRQYME
LLLLVLWGPVCPLHAWP
SLPFLPRHGHMHNNFFK
LEGIRICRQGFPNRVVF
QQRQPPAGPAGGDSGLE
EQQRCDGYWHCPNGRDE
GTVKEDAPVGSLVMTVS
TARRPLSLLYLDHNGNV
SQLDTTLFGKKSSPLTE
GPEETSASAGLPKKGEK
KHTKIPIICMCNDRNHP
THMTHHPISDHEATLRC
LQLQAAVEVAGDLEVDC
YVVNSELSCQLYQRSGD
GMEPERRDSQDGSSYRR
EMGAGDGLAMTGAVQEQ
NVTPNTVNQQPGAQQLY
SQAAAHVAGIAAMMLSA
SFTLIMQTYNRTDLLLK
FFSVFAIFFPAATGILA
VDLLTGKVRQYFIEAHE
DFMNLSLADCLLVNLAY
IKNKIANISGDGQKWWI
TCPERLPSMKGPIDINM
DQTVVAGQRAVLPCVLL
KDECCFDANQPEGRKCK
IDSDDSKAASPPLKGSV
SMVCPHMTWRAKSSAKG
TGSAGLSGHHRAPSYSG
GMLEARIRILTNNSQTP
CCHICKLPGRVMGIRVL
VKGMDGFCSRSQHSSSS
EGARAPQSIPRSASYPC
SGEHSPGSGAARRPLHS
GITQISSTAESFHKQNG
RIINGDTMKKEKNVTLL
KGFTATLFLWTLIFPSC
VSTAALAVLLCTMALCN
KTCPVCKQKVVPSQGDS
FVGRVAAAPASGALRRL
DDLTAELKSLEDKAAEV
VSLGQTILCIGRDKSSC
DFSYDLNLCGLTEDPDL
EVSSWRRADDRKDDRVE
AMAFCAKMRSSKKTEVN
HFSVRTDPVTNEGMVTV
VSLAVAAIPEGLPIVVT
YKEGERDLRQLPGRQPQ
RRYNQSEAGSHTLQGMN
QQDMGESCLLPPSGSTS
IWLSQRQKDNGCFRSSG
LELHSLDDFYIGKYFGG
MDGAMGYVQPPPPPYPG
EMGGLSPAGDMSHVDAA
ALLLLFWLGWLGMLAGA
SIDVDGTMTVDWNEWRD
LGPSLTEKLCLELANTS
VIATAVAAIVAAVVALI
ALLLLFWLGWLGMLAGA
GPDYAHAEARKSPALDG
WRRKSSGGEGVKDRKGG
SSATGKRQTCDIEGLVE
TDVAQLPSRVPRDAARY
LPPSCHQRSKSDPSRLV
IGGHGPTLKAYQEGRLQ
ILRYRVDFQGMEYQGGD
VRRCLRANLLVLLTVVA
GLTSMHTLWFREHNRIA
PAPKILWSRQLPNGELQ
DTCLLATMGLQLNITQD
FTAVGDGPPSPTIQVKT
QCQPSLLGVNNSGVWIS
IVSPLCGGFTWPSCVKK
DLNEWVAVNTVDFFNQI
RAFPHLVNAGKYSTTFF
QKKKPRPPPALGPEETS
FSKLYPNASQHITPSYN
LQEVYIELFDQIDENLK
NMEMVQQKKEGPIPPDA
ELERNNAALQAEKQLLK
SLQGSWVELHFSNNGNG
TGSPGSPGAGGVQSTAK
VIGVVAGIMTVILIILI
LNQRPITWAADASNTIS
ALWVLGLCCVLLTFGSV
LDKKSGVINLTEEVLWV
RDPWYSWDQPGLRLNWG
MGRGGNFGGGGGNFGRG
QEMASASSSQRGRSGSG
ERLAGTESPVREEPGED
VVVLSIVLEGPAPAQGT
AHTKPLLPSQLVRYREV
PQRSLLLLQLLLLVAAP
RRENIVGDAMEVLRKTK
LAKQLEEIKRNASGDEL
LKFWGKSVEAEPKGTIT
KKLRHDKLVPLYAVVSE
GAKFPIKWTAPEAALYG
DKEATKLTEERDGSLNQ
NIRFVGGLLSAYYLSGE
IYETHTWRSQNDTVTPD
ICMYRHALPPGFVLKKD
DDDRPPRRIADEDRGNW
VMNAVAASLPPRVAHCR
EEAEAMNNLKPPQAKRK
VRNDGEDSYRTQVTFFF
RLLSSIPIQGHSHWEET
VCEDGPVFYPPPKKTKH
LATPPLDGIILPGVTRR
VIKQTDVSEDSNDDMDE
SSSTYCNQMMRRRNMTQ
AIKEPLVDVVDPKQLVT
KIFVGGLNPESPTEEKI
LLLGALALTAVMSPCGG
YSSLPEKQDQCCTTCVV
NYAAQPDKDDPCCSACN
EERGVKLRLTVVDTPGY
AQMEEERREHVAKMKKM
SPGCLLCVLGLLLCGAA
VGASIKDPKDLKFIYEG
DFLTRKHHCRRCGKCFC
FTESSSDKLSLEGIVVQ
MLEARIRILTNNSQTPI
IIFCVALSAYDLVLAED
ATILGTACLAIASGIYL
QQQHSVQVDQLRMQGQS
DMDTIEKSNLNRQFLFR
NPNTNDLFNAVGDGIVL
DPHLPAPHHQTSFLGPR
QDVERSQVRSAAQQSTW
FATNPFDQDVEKATSEM
QAIKCVVVGDGAVGKTC
TTSRNLARAMCMKNLKL
WRQAGVNHVLIFELNPR
SGAAPDAPADPDAGAAP
EAEEEEEEDEEEEEEEE
PRDANTLPKIEQSQHLF
DPVKLPTTAASTPDAVD
IACNNCQRRIVGVRYQC
NSRFFPGRIRRVIGDFG
CSVNGFYPGSIEVRWFR
LKFPGGSCMAALTVTLM
YPDGSSGPLKADDSVPP
VLGFFIIAVLMSAQESW
RLQEQLKQTEQNISSRI
NLSDLQLQAAVEVAGDL
FLEELCHEKEILEKYGH
MGEIKVSPDYNWFRGTV
GKAMNTSQVEALGIQML
FRDGYMPRQYSLQNWEA
TRKHHCRRCGKCFCDRC
CLVRGGHEIILSAFDNF
EILRRVQELLDAARIQP
LHAMLSANIRQNLQLCV
DMVAEFHDQVPFDGMWI
DLFNAVGDGIVLCKMIN
VASQDFVESVLVRTILP
ILLTISILSFFSVALLV
THLCSECSQVTHSTKTL
CGAAICQPPCRNGGSCV
GMIDKNELKQALSGFGY
PKFVRLKHSQAQSKPTT
EYCRQMYPELQIARVEQ
DFGLSILWFLIFTPCAF
GEGDSSVTREEFAKMKQ
GIFIVLNITLVLAAVFK
KAADVGISLSQAEASVV
ASQRSSSLASNRLKIAL
KVCNGIGIGEFKDSLSI
YPNDYPNSQACMWTLRA
LPAQLLGLLMLWVSGSS
TLYPGVVFGICFVLNCF
RLQRHYNHSGSHTYQRM
DGQWHTVQLKYYNKPLL
CPGVKRPRCPLNYFACP
SRDCQPLQGGSMSYPLQ
FDDIIVFAFSCKQAEVQ
DGVITRIRLCNSPSPQM
LPDQCPALCECSEAART
LNLTLHQSAQLSVLLTV
QAGAVSPFGMLGMSGGF
AGTESPVREEPGEDFPA
TAPRTVLLLLSGALALT
WSLATMSFLLSSLLALL
VEWNGKTSLDWWITDKC
LQRALQASVSPPSPSPN
RNQYRCSNGNCINSIWW
TGRSIRGFCLPPHCSRG
CVIAELFTEGVPLFDLS
RALIAGGGAPEIELALR
SQDLSGQTAREYAVSSH
EEHFVANMLNKIFGESE
PQHRVAPARPPPKPREV
LTHDQGYPAASSLFHSP
PAEKENDTGVVHQVEEC
FVGLEFLPHLQTWVHNI
AIMFLYISLALGHMKSC
ACFEKVLEVDPENPESS
VVLSIVLEGPAPAQGTP
SALLLASLLLAAALSAS
ESCKYNPKYSVANDTGF
CASKVNLVKIASTASSP
MLEARIRILTNNSQTPI
NIDRFAFQNLTQLRYLN
NAVGDGIVLCKMINLSV
SKVLTFYRKEPFTLEAY
LACVHNYQPCVQRAEGY
VMSLQDQVRFVKNITSW
CDRLYFDEISFEVVMDI
SGTASAEAFDSVLGDTA
CRPYSIPPCEHHVNGSR
GGGDTATCCAKWNTEDK
VFIFRYLKVQNAESHVP
VLLMGIALIMLMAGFIK
KRLSAEEAHLGILGPVI
TIPEGHAPTDADPACLT
GSPGWVRTRWALLLLFW
KSFAECAYGDCCKDCRF
DILRIQFWIAAVIFLGM
LLAVALGLGVPMLHHLC
GAVTVAWKADGSPVKVG
EVRKALSKQEMASASSS
TIPYLATDVTCVGPGAH
KVTSGLVKPTTSPLIPT
ETSFVPSRRSGGRRVIE
SLQWLRRIQNYSVMDIC
GYSDQCKDECCFDANQP
MIGYLGYCKGVEPKTEC
QLTSWDEDAWASKDTEA
PVHYDSQLDTTLFGKKS
VEPAVVKFVCAPPSRLT
SMDFKVGADGTVFATRE
RVELSTGMPRRSRFDRP
LPGSQQHLSANMFVALH
VHCILACLFCEFLTLCN
GPPLHKDDVNGIRHLYG
RSTHVGFPENLTNGATA
NGKVVGVKSEGEVARCK
APALKELFVLPGEPRSQ
TIKWFFHVIIFSYVCFA
SAADGPRVFRVVDSMED
EAWSSGRSLKACGVPKQ
SDYIPYVFKLLKENLCL
LLENLTNGVTAGNGDNG
LSVCYSATVTFFKVKWI
GTLSWLGTVFGVLASLC
PSHEKLVDSTFTPSSYS
CPSEVSMPTSEETLFLP
LPALTVHVTQPKDGGFC
VNTAGSYWCQCWEGHSL
EIVDCDGCTIDWKKGKN
DGDSNCEWSVLYVIIAT
GISFPDPKMLKEWEKFQ
PNCIEDPVSPIVLRLNF
AAEGAGDEEEAVHEAGP
KLLKCSRLVLALALILV
CLALLCLGGADKRLRDN
WCVFPNGTEVPNTRSRG
DIDTRSEFYKHIVLSGG
IRTPSLPTAPVTSIHST
QHLKWKDKTRHVLQCQA
CCRRGTQIVLLGLVTAA
RVRATLFLPPGPGPFPG
WENQFYYLFGFLFLVFI
EDDDSEEDEEDDEDEDE
NGSQAFVHWQEPRAPLQ
TSSLRQRPEPQVTGTVG
WIWRWGWGRRCLGRPGL
RERASRASTWEGRRRLN
DQRQKSMGLPTSDEQKK
VTVAFVVDRRGPGPYGA
GKDFSGRPQMATLDIAS
MNVSDCIPDAIEVVSKP
TETQASRCKKGFSQDKQ
ECERLAGTESPVREEPG
VRFDVHDVTLHADAIHR
ATEFGWTLNYGGIALMW
NPGAVTVAWKADGSPVK
DAVGQLSSGTKPNPQVY
TALINSDIADREQRLKG
EAANCIMENFVATLANG
GTSQHPPSLSPKPPTRS
LWLSGHAGTQAQGAARV
QRLLNGYRRFDPARGME
DSSALDCYNPMTNQWSP
VRFDVHDVTLHADAIHR
KGICLSCRKNRCNSIGY
RLIQLLSESQGHMAHLV
LLDIIDTAVFDYLIGNA
VVVGGGSAGVEMAAEIK
TSSFETVQINVIPTSDD
KRPVVEGNRWRLDCILK
QPEGRKCKLKPGKQCSP
MHMPGHSRGSICLHDKD
ESDIKWASRWDTYLTMS
RHTPARSRSKEDSRRSR
TTGATENGHEAVPEASR
WVSKNFGGKWEEIHKAV
PGGGHKCACPTNFYLGS
TALDEIAWLFNLRGSDV
TKYALWWSPNGKFLAYA
KEQRAYITTLCPSIRKM
FPPKSYNKDLESAEERR
RSNSSGLSIGTVFQSSS
GVPVLGFFIIAVLMSAQ
ATVMPSGNRELLTPPPQ
AIGIKEVGLVLAAILAL
NSNSNVIQVDQSGLGLP
TLKRQILILFNIILISK
ISGVPVLGFFIIAVLMS
SCVWSQDGALQDTSCQV
NLVEADYSYWTLAYVIS
AVAEAACPGITDKMVKK
RVCPPHMLPEDGANLSS
GIYLEDVGNCEQLRGAE
CPAHSHYSICTRTCQGS
QLSSEAAKRLAECVKQV
KWLRSLYLFYTCFCFSV
SFSRSKSNSRSRSKSQP
MSMVGYILGLGDRHPSN
AETNGQLEDCVVLDTDG
FYHEDVTLGSSSAPSGG
DMNNPLSHYWISSSHNT
MEALEDKRVRLQPECKK
VSTPEIKVLNKTQENGT
GPGPAHPGGAAHVAPQL
VFCSACLQECLKPKKPV
TRLQARCRGYLVRQEFR
KLLTKEQLKIWMGKMQK
LKNEITKKVQVPNCDEI
KFPELPEIQQTSEEDNP
DSRRSRSKSRSRSESRS
ETLWLQDNIRDKLRPIP
MSMSCALAMVYMGAKGN
EYSLTVIAEDRGTPSLS
TEVYNKLKNCSPHMNVY
ILMPHHVEPLERLEKLL
EVFMQTGYNKLCDWWSL
TPYWMAPEVVTRKAYGP
PEDAFNFNNWVTLLSQL
LQLIQSIRDFLQSDEAR
QEPEQFPLVQGVAIGGS
VLIVKKYVCGGRFLVHR
LHLWDHEMNKWKYESEW
PHGRTGLLCHLNDACIS
SATVTFFKVKWIFSSVV
GYLARKAFAKRQQQLTA
ANNSRSCRCPEDVSSSV
KGAAVKLADFGLAIEVQ
ITVRYAPTEKGLHQMGI
LLLQLLLLVAAPGSTQA
SSGTCVMDTWVCDGYRD
FSSILPSTRASVHLLKS
DCKDMSDEVGCVNVTLC
ESKNHLHTTTQMAGTSS
TPLFMNAYTMRGAGAVI
PEQRGRFRAMVELARLD
PRAPPCEYKDWLTKMSG
YPERPIIYYSVCYSIVS
WSFNSKFSLHRQHHEGG
KKKLAVGDNNSKWVKHW
VLCVACGFCSLLYAFSQ
DLIWSDGEWECPDTYWN
DPESLQDRGEGKVATTV
VLWSDGDGGAPDQYWNS
SIGDDNFNKVVKFIFNT
PGAVTVAWKADGSPVKV
QHPFFLALDWAGLLRHK
GDKVSLVLAPALAACGC
DTSGLPEEHLKAIQDYL
EVHTDTNKIEEFLEAVL
KYQSVSLLDKKSGVINL
AVTVAWKADGSPVKVGV
YTWYHNGKEMQGRTEEK
GYKRLNSTHCQDINECA
RLVNCLTGEGEDTRLSA
DFGSPRSITSRCDLRAN
LAQHYDKIGQPSIALEY
FSSPTLELQGEFSPLQS
LPEELVSRHPFPGPGLA
ADRRLSAHVRRPSTDPQ
GAQHAVLANCHFDSVAN
KDEWGLVAPISPGPLTP
HAPSESVDNASMPPVKV
VSVDVKVFIVPVGNHSN
NQYRCSNGNCINSIWWC
LLDTAGHQQPFLELKIR
ITWEHREVHLVQFHEPD
LRVQLCHMKNMFKTCRL
KLPANKVMCHVRRVGGA
AADDKGRTALHFASCNG
LDGDLESFILFHNPEYN
GLYVHMATADGLRQRSG
SIFEVVWAIFRPGTSFG
NCCQRSGVQMPTPPPSG
GQSFAERSGRGPFGDSL
LKELYKASGGPYGAVGV
SKQTDVINASWWVMSNK
LSDSLARGRLHPDLQSN
RFLETGHEDKVVHAWWG
PSRGYSDRDGYGRDRDY
SRSRRSSRRHYTRSRSR
TIDGPSKVKMDCQECPE
IGVIVTIFVSGTVYFIC
PPHIQLPPEIQESQEVT
MLLSEIADPTRFFTDNL
RGAFQEQGHLRSLVLGD
DPSNQIKITGTKEGIEK
LLLVLALSQGILNCCLA
ACATASQFACRSGECVH
CGIWVRTSNGGHFASPN
GNQLTKLHPDTFVSLSY
FKRSSRQVSDVKDSVIP
VEPLERLEKLLTKEQLK
AGYTGLRCEACAPGHFG
PDALQNPCYIGTHGCDT
RVMQHQYQVSNLGQRSL
APRTLVLLLSGALALTQ
EEEEELKRKVEQCRDEY
GRNKKAKQIENIVDKTF
QAFGTLFLQLTVNDLGI
TESGEEWRGFILTVTEL
DKLVELAHQYKLKETIQ
SMVTAVPGRLPVMTMIP
HFGNAKCNGYCNECFQF
TTYDVNVYAQYDSGLSV
IQGQNKEMLAAACQMFL
IDDIGGALSKLSELHAY
PEIAHGYVEHSVRYQCK
GTKLKIAQLCNKHDTIG
VIGGVVAVVVFAMLCLL
RRQGKHWTSTQRKADFQ
SAEETGATGPSAEVTGT
LNFTYGAPGAGNGSLSG
VRSAFLAAYSSTVGLRA
ARLPRLLVLLAAAAVGP
KTLQQDDCRVVLAKQEI
SQSVSSSYLAWYQQKPG
PAQRLGLLLLWFPGARC
CRLLFCLLISATVFRPG
QYPYLKSVCEMAENGVK
VSAGHGLPAKFVIHCNS
SLHELMNLCWKKDPDER
GLNHPEVPYSSGATSST
NSKVRMNGKTRLMQWRD
VMFMLAILLTFFHPFLV
EQPPLEAPGAAAPGAGP
VEVDPCGDAQAAAEGAV
VNNGSLSYDHSKDGRWT
PLSSESPRGADSSYTMR
VFLEVAELHRKHLGGQL
KNHFLMVGVPASPYSVK
EFEMTLERDVLQPLSRL
LGINTYGWRQAGVNHVL
QLLHENSKQNGSASSVA
HSKLITPAPSSLPHSRR
CKFHYKTDQGIKNLSVE
GELVLENRMSDVVKGVY
RDPFAPSRVAGVLGFAA
SGVQSKKLTAMQRQLKK
QDYTCIAENAVSNLSFS
KTDSCTNCQGNQPKGVE
SRWDKDPPGERRPQQSQ
PENNPRGASIFSVTAQD
TCHVQHEGLPQPLILRW
FLKVPSSPSAWLNSEAN
GEEIVFHDLNLTAHGIS
VSSLHLLKCSFDVVKRW
PDQYKIPAICDMPTELH
LQDEDGYRMKFACYYPR
WRNGKVGLSGMAIADVT
APLLIALGLLLAAPAQA
TLCIIILILVIGVAIIS
RMANRLFGEKSCDFLSS
ALEKIKEAQVKKLVIRV
AMATARVRMGPRCAQAL
PCEAVLVESIPEGLDFP
LNTIKRCLLIDYNPDSQ
VVFKRAEEGVPVEFLVL
EDIYAHGLPSSSSETSV
DIPRYKRMVERYYADIR
GDHEYPKCRPKRTSYEW
VIGAVVAAVMCRRKSSG
THMTHHPISDHEATLRC
KGVEPKTECERLAGTES
DGSCRKVLINNSLDEPR
KRKYWWKNCKMMIMLGA
GVICAIILIIIIGTGCD
QTDPNKVVVMPGSGAPC
LIGALLVCREGSLAKEK
PATEKPVLLSKDIEAKM
LGFFIIAVLMSAQESWA
IQFLSEAQDDPQKRKPD
ALWVLGLCCVLLTFGSV
KVLNKTQENGTCTLILG
RLEKLLTKEQLKIWMGK
WGYFFLQNAGMLLGFGI
SDIFSPMDIHAFSQQRQ
VKMDILSYMRRQAALGV
ERSTEIGKLLSSYLQKK
EAALKGEEQKNEENVDL
EALPGDNVGFNVKNVSV
PLLRRLVQEIRYVERSY
SPRMPRATLGELNTMNN
PPQRPMAALPPPPAGRN
EAHNGTPLTNYYQLSLD
LIETPANGTGPSEALAM
KSREQGGRLGAESRTLL
LARALPSILLALLLTST
ALISRLLDWFRSLFWKE
HVESHWKVCPMCSEQFP
KMPFVRGQSFSVWILCE
KKEGPIPPDAQNPDMSF
GWPLIGHMLTLGKNPHL
GLGRNMSDRCSTAITNS
IVTTSEAVLLQLVADKD
SALGGFGTAVANSNTGS
PNYDQSKFEEHVESHWK
RKRDPGSVGDTIPSAEL
AKVEVSQPEADLPLPKH
LKDSLSRTTNIQGINLL
SQPQQALYSVQQQLQQP
IIHDTETKMEEFKDQLP
PPLAIQDLKRMGLKVDW
CGDSHILPFSTPGPSTC
GASSQPRPGGDSSPVVD
MKSPRVALSAATQKSLD
DQWERWWKNPEQVDLYQ
QFNEQNFVSKSDIKSMS
YITTPGGTTRQTQQHSG
GVISKKPGVKSIRVSLA
SQESSWGKNVSSTESGR
PQELPQSPRTRQPEPDF
TTTTTTTILTIITDSRA
SARTVQYYLVGWQFLIY
FLLLLLVPLLLLMCHCG
DPYKPLDITPPPDQKAS
WGRNVYDSISKFLQFQL
FNQPPHPHNFNRFPPRF
GLWILGCHNSDFRNRGM
RNQYRCSNGNCINSIWW
GGSCSQAACSNSAQGSD
NEVENQILTRDAKGISQ
PKLFRGLQIKYVRGSDP
SYFTYIPENNARGASIF
IIFCVALSAYDLVLAED
NGLDKMMVDKDGDVTVT
LPPDVLTRVSEYVPEIV
VGGGGTAGGDRWEGEDE
MRWRTILLQYCFLLITC
QAGDKCDFTGTLIVVPD
YKRMTGSEFDFEEMKRK
CFDANQPEGRKCKLKPG
PVNVGALSKWVGKIPPD
VISDDTFEYMAGSDMTY
DSEGGAAGGEADMDFLR
MISLKVIPNQQSRLPAL
LWLLGAVLLMDASARPA
PAHRAILVARCEVMAAM
SGLFVFSLTAFNNLENL
ESRTCCLLSAPNLNSWK
