# Supplementary material for: MHCII-peptide presentation: an assessment of the state-of-the-art prediction methods
Source: Front Immunol. 2024 Mar 12;15:1293706. doi: 10.3389/fimmu.2024.1293706 (PMC11027168; doi:10.3389/fimmu.2024.1293706)
Supplement: Supplementary file 1 [file DataSheet_1.zip › Supplementary Data S1/negative_peptides/17_HLA-DPA1_01_03_DPB1_04_02]

LLDFSQKLDINLLDNVV
GGAGLLGALSYLGLTQA
SAPVGMKAEGFVDALHR
VEDLNAKWQRYNASRDE
IDKSGLKDSSVEELKKR
FQELGWRDWILQPEGYQ
RGPILLPYQFRMEEIEG
QIDENLKQALQKDLNLM
LTITQGKLFFHYNPKLC
QAASSRELIRKYFCSRI
FLIIVTSIALLVVLYKI
ERLWAYLTIEQLLEKRK
SPSVCLSEACVSVTSSI
ASSSSSRAGGLDWPEAT
FMMSVAVGFPMMILPCR
SKDKGEKNFAMSYVKLM
ACHHWHTQYSNNIRQLL
CKYNPKYSVANDTGFVD
RLRVLEMYFLNDTLAAE
KPLPPEPAAAPVSTSEL
ETAGIKASALREIVETW
YGDNAEKYKDLVPDNSK
PQATKTTAPVPEPTKPG
KKKPKLLNKFDKTIKAE
TTSRNLARAMCMKNLKL
ANPDGKKKGDGGGAGGG
SCTVVELKYTGNASALF
EGSREIKDFKDFYLSIA
DQGEALTAMIHNNETEQ
MRALWVLGLCCVLLTFG
KTYDYLFKLLLIGDSGV
LEWKEPPSMRLKARPSS
EGTQVLELPFKGDDITM
VTNYTVRVANPPFSTWI
FFSWHTPLACEQATECS
SGGGSKPSYEAIPESSP
ASFACRVATTLPVLEGL
PSHMDCPVPTPGFGNVE
ICLFVGSTIFLAGIENE
VGGEKDPPPPGTQGVVY
GGNSRWCDKSDEDDWSK
GSGEDGDCEQELCRQRG
KIQQESLGSAPLMGDDH
YDCEQRRFYVQALLRAV
RMANADARNMGADLCRQ
EESAVTVMFDKVQFSNK
FSYYQSFFDVDTSQVLD
VRPNSGIIDPGSTVTVS
GVPVLGFFIIAVLMSAQ
PPAPVLLYDQGGGRRRR
LSSITFDSNGTYVCEAS
NSASYLYEVMERPRHGR
NFSLPEEDTKLKIPLIH
SPFPFSPPATVADKPPE
ATELYRTGKKSHLRKTT
CKYNPKYSVANDTGFVD
GFRGGFGSGIRGRGRGR
SILLCLLASGLVVFFLF
ETAALLEEARKRRLLED
GPEPEDLEDLYSRYKKL
PMSVGTLEEIIDDNHAI
THMTHHPISDHEATLRC
CCTYYYELWWFWLLWTV
AQILLDCGEDNICVPDL
SEQDYTCIAENAVSNLS
VLHQVWKKHPVHRDFLG
SGGVMIYIDRIEVVNML
STDLTHLQDLRHTLHLK
GIGGGLLEYRASLLAGH
KPCITYGLRGICYFFIE
CANKEEKVVGIHMQGLG
LWLSTDASESRCQQGKT
SAVLHNSTMYVFGGFNS
ESMKLFDSICNNKWFTD
ILAVAAIKEIIEDIKRH
LNISNGNYYPIMVTQLT
AVSVIMVIYLLPRCTFT
GDKICWQWLKKEAQTWL
MASPGCLWLLAVALLPW
EVSAEDLLTCCGSMCGD
DVNGPEPLNSRSNKLHF
GAVLPVWSAHGEGYVAF
FQGDDCSVFSHDLPSYI
NTTRIHLLPSMNPDGYE
GKHLVTTVPKDPEAAEA
KWVWALLLLAALGSGRA
AKQSRDCFGCLREWCDA
STNEFLCDKDKTSTVAP
ADCKSPQPWGHMLLWTA
CARAVANRTDACFIRVI
DAAKVCREFTEREQGEV
CPDEVYQLMRKCWEFQP
PRADHHFIKDIVTIGML
DIAMLVENQGEMLDNIE
SPASITFTTGLEAPRDL
GAIANSMFNDTLELFLI
SCSMAPPVDLLTGKVRQ
VPKGGPPRVAPNPTGVD
LLGLNAGAVIDWPTEEG
TPAPTLPSPNSSFTSLV
MGQMEPDQVYEGITFED
SLLALLTVSTPSWCQST
EYNVEHSVDYVERAVSD
TGKTAAFALPVLERLIY
TTAILDREIWAETRLVL
LRAVLAVPLERGAPNKE
RWRTILLQYCFLLITCL
VYSSEFENIKEEYSVRG
QASSSSSRAGGLDWPEA
ASVSEAERKAQVYYRAC
CGIADFLSTYQTKVDKD
GIQQRQVVCRTNANSLG
GLLSPDGLACDWLGEKL
LVFSSGAEGFRKRGPSV
WTYDDFRNVLDSEDEIE
GVEPKTECERLAGTESP
CVALSAYDLVLAEDEEM
NGKMLNIHPSLLPSFKG
EHTYTGGVDSDLGEAMS
GQLESIVENIRIYGIHA
CFKVKTTAPRRYCVRPN
TSTLLVWVGVIRYLGYF
IRAKYGGIERENGCLVY
DNGQGPKYVKIFINLPR
LLLTVLICETGILIASL
KKSCWTEEEDRIICEAH
VCLSEACVSVTSSILSS
WTSDSAGEECDAAEGAE
VQEEEESPAEGSKDEPG
RPGLRRRKQGDKKTFDE
TWTDEGSVSERMLRSQL
MALGDANKVSARGPGLE
ETGEQCGAIMHGNAVTF
DSEFTVQSTTGHCVHMR
THGLVQVTLLDTVELAT
VLLMKPDAELSASSVYN
LELDQAGENSVANWRSK
HEAEKQITGPEEADRPP
RNETRRVNMVDRKSASC
FPENLTNGATAGNGDDG
VVFVKQRKIGGHGPTLK
DNHIKSSVVGSERKRGM
VINLTEEVLWVKVNINM
VVHPGDLKNSVEVALNK
GADAETFSEGEMVTFIN
GYIPQMELEATGPSVPS
FSLPSRTRSSKDLNKPD
LQYCFLLITCLLTALEA
MEHVAAECSTWNYFWQQ
RRCEAQKWGPECNHLCT
YQDITLSIRPETHSPGM
VSAGPAVIECWFVEDAS
EPFILHHSTSYNSKALI
DDICDHTLEQQQMQPLC
IVLLGLVTAALWAGLLT
EQKRLKTVLELQYVLDK
DDLVEKTPCAWNSSRVC
AKRQQQLTAMKVLQRNC
LQFQFKYGVPTPTNVTI
VFPNGTEVPNTRSRGHH
PGRAYALLLLLICFNVG
TPGGSSVGMLDLGGGST
NLLRRAACQEAQVFGNQ
PQPCRAAERLQVLLTYR
DWLRGRGGAVGGEKDPP
LLLFGVAGGLVACRVTE
LSFIDHIAGDEDHTDGV
ETVKVCATLPSTVAVTS
AMGMPGAPGPPGPPAEK
LTETLVCALGLSVGLMG
EDKFTEILCLRSFPQLK
NLEFPTVTLYTDGISFD
RSLPRKMPFVRGQSFSV
SILSSMDPTVDPCHDFF
DIMINFGRWEHGDGYPF
SEKCRDDSDCAREGICN
LFTAFQALVDEGDEVII
VLGFFIIAVLMSAQESW
VLLRVLILLLSWAAGMG
SAGPWTMSRALRPPLPP
PLASESRVYVDITTYNQ
GLRRRKQGDKKTFDECV
PRSVVSRLNGSSLHLEW
KAMVEYEIDLQKMPLGK
GLAFGILAGSHFSANWI
GGLCEEISQEVRGDVFP
HLYESLAVRLEVTDGPP
QGFPAPKILWSRQLPNG
VDMISRRTRLAFLNVQA
GHSRGSICLHDKDRKIL
ALTCCLLALLLYKKERR
GPQGSAGQRGEPGPKGD
YRTLKGHRWKKGAFCTA
FPEGEDQVNFRGFMRTL
PPSKKMKLEASQQNSEE
TIIGGGDTATCCAKWNT
FNPGKNFKLVKCTVQTE
QTWTDEGSVSERMLRSQ
TESPVREEPGEDFPAAR
THMTHHPISDHEATLRC
IFFAQFVQEATYKEVSK
VFSGSYAWANFTILALG
GTESPVREEPGEDFPAA
PGYRLKASRPPVCEDID
FIIKPGSGAQTLQSSDL
ILSPLNLNSIPDIEQPN
VDGPRSPSYGRSRSRSR
PVVQGLVVDMEVRKTSI
IVYENLDIMRYVLHCQG
ESGNAQAAAICEYPRRI
LEKLLTKEQLKIWMGKM
AKVKAALWALQGGTSVV
SFTPAWNWTCKDLLLQA
RLGDAVEQGVINNTVLG
SLEDGLNRELREELGEA
YIISSLKKEMPNVFGKE
KPTPDLEVGKKLPFIYG
LMTPAACPEPPPEAPTE
TGMWMRDGDACRSRSRQ
SKNMEMVQQKKEGPIPP
KIQGQNKEMLAAACQMF
KTFKNESENTCQDVDEC
PNIKEFKHRFDPVETKG
FMLHSSSEYAQRQSLGE
SASSSFSEEGAVGYSSD
WLFHDDCTVERFCDSPD
KPEELVDYKSCAHDWVY
HSILACKIEMVDYKEEY
WALLFMQSLWPQLTDGA
LVFTTEFLQRCRANTVL
MLHSMGPDTVVITSSDL
NDDDVQKADVSSTGQGV
PVEAVNMSLGLSLAATT
IRCHTDNTWVPGVPTCI
QQYSEALASTRILKHSP
NTSSLGPPSMPVHYDSQ
AALKLGRPTLSSEVGII
RDHQRSRANGVPTSRRA
EVRWGDKGSTEEGARLE
FKVELKRLQRHYNHSGS
WFSPPASPFGQSSVQTI
GFIMNGSRVIRCHTDNT
VRFDVHDVTLHADAIHR
PEGVWGPWVQWASCSQP
SSNCSAQCHNHGVCNHK
KSDTTYLEILVNDVNDN
GIADFLSTYQTKVDKDL
YEEQLVKMFGSSVDLGN
RFWVCVAGAGFFLAFLV
NETINTTLTQPTALVPA
AGSAHAQVTWYRRGGSL
LLLLLLVLWGPVCPLHA
DPDCNKTSGECHCKENH
APMSELTETLVCALGLS
IAEDVSGMPALCSPISQ
KVQESLKKQEGLLKNIQ
RIFRWGPRRRRQGSRTL
SHRAKKDIKMGPFDVAR
RAVCRYYNNDLLRNRFI
RNRRHPRSPPRSELSLI
THMTHHPISDHEATLRC
WRFGILSICMLCVGLVL
MGAGDGLAMTGAVQEQM
PAVSGLSRQVRCFSTSV
ENIDFNKSGSSTASWIQ
GEENGVEAEEWGKFLHT
EVEQFDVATHLQTAPEL
WLETWFLDFKVLPQEAE
VYESEKDEDGFLYMVCA
RISLEIMTLQPRCEDVE
PCGAWVWENQVSWYWEK
NLHINLLKFAFSIRAYS
VMAKDRLQLLEKMQPVL
ICIAYRDFSAGQEPDWD
AGITVRMVTGDNINTAR
QCSFSWDWGPSFPTQGI
LLAQYGTVENCEQVNTE
ALCNQFSASLAADTPTA
GYLKHTLDQYVESDYTL
INTTLVSRIGSVTISDV
LGFVGRVAAAPASGALR
TVQEKEKYLNVSRWFCH
TSPCCIVTSTYGWTANM
PKKSYIATQGCLQNTVN
KTRKTYFGKLGIANAQM
GTPDESTPPPRKKKKDI
KLADFGLARAFGVPVRT
HWEEAAHDLALACKLDY
NTSDNAGFCIPEGNCLG
QMSQNVCPRNLWLLQPL
DITQIVDVFMEYNLIQQ
LLQYCFLLITCLLTALE
IHTNLKKKFSCCVLVFL
KYSKLVMTTNSKECELP
ENANAVSEGVVHEDLRL
FKTTSRNLARAMCMKNL
AAVFKLETDRSIWPLIR
IDRIEVVNMLAPYAVFD
YGNQGSGYGGSGSYDSY
ERPIRQILYLGDLLETC
RRDTMADGPWDSPALIL
SLPVLVVVLSIVLEGPA
GILMTIGFILLLVFGSV
GDQIICMDDVYGGTNRY
LVDMKELGIWEPLAVKL
ELLHNIDPNFVDSSPCP
GSNLMEHTEIDHWLEFS
EPYGYAWQAGLRQGSRL
EKAQDIGAWQPIMQGIA
SSASSPTEEEQEQGEIG
GDNCEVKDPRHGNLYDL
TLQNVKERALLPKFLLR
YSWNWNAIDEGPKRDIV
FNITFDVDSKASLGNKL
YIFTDNPAAVPGVPLGP
SSSTYCNQMMRRRNMTQ
CRKDVGRPQPGRENFQN
FAGRARGRGGGPSQNWN
SRIATTSSSVLLSPSAV
YSSLPEKQDQCCTTCVV
SEGRALAEEWGCPFMET
VLFLFLLHRDVSSREEA
RHEQMKKNLEAQHKELE
NCTMEDAKLAQDFLDSQ
HTNLKKKFSCCVLVFLL
RVAAAPASGALRRLTPS
RADKQHVLDMLFSAFEK
KVPKVGQRFNRIGLPPK
QIEWAMWANEQALASGL
GSNGKGPAVGDAPAPQP
KCVVVGDGAVGKTCLLI
PLANVTLTCQAHLETPD
MQTIKCVVVGDGAVGKT
ICGDQPEAKRAVSEMAL
QIRVKLWFGLSVDEKEF
HIFMGRGDHTLGALLDH
SEIEPSTEGEVIYRVLD
QPDNLGTFEIYCQAGSH
VIVFFLIGFMIGYLGYC
TILLQYCFLLITCLLTA
LGFFIIAVLMSAQESWA
PPMGEVVTPTAPQEPPE
APQNLSTFCLLLLYLIG
NISYAFDTHTNTQIVPR
SGVPVLGFFIIAVLMSA
IGGGDTATCCAKWNTED
LAHKKPTPASIPLFQVP
TLHLLLLGLLLVLLPGA
HFLDSYQVMFFTLFALL
KKKFSCCVLVFLLFAVI
RERLLLASFKNEGAEPD
VPFQVLVATHAGLYRKP
QYLMEGSYNKVFLAKGN
QEQLKQTEQNISSRIQK
HVLATLGEKMKEEEVEA
EDGKGKCPYDPAKGHAG
LPEALLLHLPALQSVSV
QPGRCRCPAGWRGDTCQ
GMIDKNELKQALSGFGY
KVEIQKHATGKKSPAKS
SKSDPSRLVRSPSPHSC
LVKTGYAFVDCPDESWA
LSLLMLVAAFCSPALSA
KKSGVINLTEEVLWVKV
TIVLALMYVFREHQRSG
KEMAKQKAAPEAKKQKV
HDLALACKLDYDEDASA
WASPRVARFATSCPPTI
SGGSAYSEERDRPYGLV
LALVSGNNTVPFAVSLV
CKGVEPKTECERLAGTE
EVHTDTNKIEEFLEAVL
LLHSEKRDKKSPLIEST
CALRRSAGYILVGGAGG
GAKKGKDEWFSRGKKPI
TYDFLFKFLVIGSAGTG
PNQRPAPCYDPCEAVLV
GVKGMDGFCSRSQHSSS
HQRSKSDPSRLVRSPSP
LDTTLFGKKSSPLTESG
PTATSGQRPAKRRRKSP
PGAPAASAHPLPPGPLF
ASRPWVRAKGLVLLGFP
RGSALLLASLLLAAALS
GLYDLLGNVWEWTASPY
NDGRPRVAWHIDPFGHS
LNNYLQGWRKTLLIVSH
GYLRVVRSLCRASGSRP
GYVKIAKDKNNHCGIAT
PYWVAYYLALLLSLLVM
IIGGGDTATCCAKWNTE
RAREETDKEEPASKQQK
GKGKMRNRRRIQRRGPC
WEPGTWLISCQVNSHFR
LLFWLGWLGMLAGAVVI
PLGMLLGLLMAACFTFC
NPGAVTVAWKADGSPVK
SDSSVSVFGLYPPPSKT
SIHPVHLNDSGQLGLRM
EDSRTVLTAADVLPDGP
CKGVEPKTECERLAGTE
AERAPDWVDAEECHRCR
KSRSPSPKRSRSPSGSP
PPRPRGRRQKPPGVWPA
CERLAGTESPVREEPGE
LLPLLLLLLLRAVLAVP
VPHTTALSLPACPEESP
NALDRYGRTALILAVCC
QHRQLQCRQEFGGGGSS
HQYWPAERSARYQYFVV
CCKICYPLCGFVILAAC
PFEVMAQQTLEKINFTL
VQGSGETTYDHKNTFTL
RRMKLLLGIALLAYVAS
DSQTPSAGTDTQTFSGS
SYWCQCWEGHSLSADGT
QVLAFGLLLAAATATFA
GDSNCEWSVLYVIIATF
CQDDLSITFSFMSLDCL
AKGDYLRCCKICYPLCG
VEVSAEDLLTCCGSMCG
EKLGKQKYFLVGAGAIG
LLLPLLLLLLLRAVLAV
CSIFLGTSTLLVWVGVI
SESEEKESHVAMHRYQV
LSYDHSKDGRWTELAGC
CLQSGTLFRDEAFPPVP
SWDLLICLSSKKAEGTP
QRYQAARIYYIMAEEVE
APLQTPGAPNPAQVPAS
NTTDKEMEVLHLRNVSF
VRFDVHDVTLHADAIHR
GEPCCDWVGDEGAGHFV
ESDQNKDGKLTKEEIVD
NPGAVTVAWKADGSPVK
YTQSQFSAPRDYSGYQR
LTLVKEIVPYNMAHNAE
NCLVARQHIEMSTTGWV
HTTALSLPACPEESPLL
DGNTDSSALDCYNPMTN
TLKLQLPNCIEDPVSPI
KSIEKLKDVISMNASEF
FTDCNRHTQVCINGQCA
PGMWAEAGLPRAGGGSQ
VQPTLILQDGDVINLGD
VVVVFFLSGILSMIIIR
VPVLGFFIIAVLMSAQE
DLSGNCPRCYNAPFPCA
WRTGLLLLLLAVAVRES
SLDCLVVGGPREFNVTV
TFQPNGDILENIHEVME
ALAAVSLSLALASVTIR
LELKFGPGVIENPQYPN
FTYASQGGTNEQWQMSL
AYEPLAWNPEESTGGPH
FQPHVIVHCAAERRPDV
YISYPRTETTHYPENFD
AVQMRPMNQMSQTLNGQ
LMLLFWFFDLAEPSGRA
DGVHSVTAQCALRVTII
ALIHNVSKEPGGWWKGD
PVPHTTALSLPACPEES
VSLAGHPVVAAQAAAVQ
PMETTGATENGHEAVPE
MPHHVEPLERLEKLLTK
FGPDVTKAFLEENNLDY
RKAARRGGSQQPQAQQR
GAPRLLLLAVLLAAHPD
LMPHHVEPLERLEKLLT
IATNGTPELQNPERLSA
PDGDPSSCGTDLKHKDK
GRPDHRPPRPPQPPPPG
GFMIGYLGYCKGVEPKT
SASREPYKNQPEKTCVR
KTLDAEVVEKPAKEETV
LLKSPENSLLQFQFKYG
PRWLLLLPLLLGLNAGA
LVLLLLGPTRGLRNATQ
IAWCPHNDNVIASGSED
DSAKTLAVSGLGVVGRD
ECTLILTEGDSAKSLAV
PTWGNHTPIFRDAGMQL
LLLGALALTAVMSPCGG
GHCIPQRWACDGDTDCQ
GPSYRAPEPGAATQRGP
CTVCATHLCSECSQVTH
SRIIGVDINKDKFARAK
TQKEQWFGNRWHEGYRQ
GFSVTGRVLNGPEGDGV
MRLGPRTAALGLLLLCA
LGIISFFTFFLQGFTFG
TCQHVRQSLQELPAGSR
ACIIVLGFNYWIASSRS
LGINGEDMSKFLKLNSH
PELVKIINDNATYCRLA
QTEASALAAAASVQPLA
DIKWASRWDTYLTMSDV
IQPTQPTTQLPTDSPTQ
SPLGEVAIRDIVQFVPF
TAPIPAEALRSTDGDSG
DERLKDLFGKFGPALSV
RDVHNIYGLYVHMATAD
VLTKAQEADRGEGPGKQ
NAVCDDYITEKFWRPLK
VELFVKAGSDGAKIGNC
NPGAVTVAWKADGSPVK
NCHCNRGYRLHVGAGGR
DRLLVYGFIPHCTQATL
VPASSKSGKAFSYYLPA
ETGEKVETDMENEKVSE
LCGLGITLISWFTSLVT
WAVVVLAAFPSLGAGGE
HLMKISSSSSTVAIPGY
RTLSRVELKRLCEIFTR
RLEKLLTKEQLKIWMGK
QGSGETPQTDVRWMSET
SETNGTDSNGSNSSNIQ
GEDENILFSPLSIALAM
IFQFVISCSCLAINRSK
QLEIIPCSVVGHVFRTK
LFLVLGYTVLAGMVFLK
SGVVNSSPRSHSATNGS
VTAEVQPQCGRAVGFSS
MQDEIETEEIIKDIFQR
VITKHNDDEQYAWESSA
CFPAFLGAAVFLCYAVW
RSSRRHYTRSRSRSRSH
FVGGLNPESPTEEKIRE
RGRGGGPSQNWNQGYSN
NIGRSPFEVKVGTECGN
PGLAPARPRYACCPGWK
FAKRQQQLTAMKVLQRN
DRCEPARCPPQPEHCEG
LRMESKTEKWMERIHLN
DLELKTATKIQIPRPDD
GSVTVHSSEPEVRIPEN
SIFRSTTRGSSEKSTTA
GTCVMDTWVCDGYRDCA
HHFPDMEIFLRRFANEY
SFSMMGDRSATLKRQSL
CVFPNGTEVPNTRSRGH
LGLSLAATTSPPQLLAC
IRWHQTADFGYVPNPKM
QYIMALREEYFDPSIVG
NCPFFMSVNTQPLCHEC
VKIQGQNKEMLAAACQM
QQFYTMFPHTPDNSFLG
ETYDFLFKFLVIGSAGT
LAARVVAAFEPITVGLA
GFILCKEGEDEHPQCLN
AAVSGANGSTLWERPVA
FERKKTLGTGSFGRVML
HEGNGTFECGACRCNEG
LGMCLEVLGVQPTAHEG
ATGQADCKAQDERFSLI
KGLCLSCRKNRCNNLGY
RMPLFEHYTRQVVDCQL
KEAKGLIFYDTKVTVMN
LPLGSSDSVISQLSDAF
LTLRCQVEGGAPRANLT
KFKSPMNTSWCSFNTAD
SFARSALWDSGLDYLHG
AKNSVVIPDLRKGVNYE
VTGAVVAAVMWRKKSSD
MAEVEETLKRLQSQKGV
SCLMEALEDKRVRLQPE
TQSGIFNIKLPGSSKIF
LELKGDIEKCLTAIVKC
TFEHLFIKHTASVTCGP
MQSLMQAPLLIALGLLL
RPLEHDGETEGSGLDES
APDKLKSTESELKKKEK
KINHCRFDEFFSEGCAP
LHSAFEVGARKVVSCLS
AGKPESSTPTGEPGPMA
ITELPQAVAGRGNMRAQ
KPLEEKQEEERSKVDDL
PEGAAELRLDSHPCLEV
RWSASFTVTKGKSSTQE
KIKVMHKQLLLFHNAVS
FECECPEGYRYNLKSKS
IGFLTEESGDVFSPRVL
ERSTSKKKKSKDKEKDR
LLEYILTDLRVPHSYEV
TSSLRQRPEPQVTGTVG
GVEPKTECERLAGTESP
TKSAPPSQVWNMTVSMT
WNIPERSGPGPNDSACV
TVAVKMLKDNASDKDLA
AGVVLVVLSWVLCLGVF
DGVQGICFGGRCKTRDR
FPHTFVMAIMQPDNLGT
FPPSEAEAETARQETAQ
AACHMAQGRWEAAEGLL
VTPPDSQSYISVNYSVR
AARRYSEGEWASGGVRS
PRKMPFVRGQSFSVWIL
QLLRGWQQMFKVELKRL
GPNNKPKLPVVISQCGE
RADKQHVLDMLFSAFEK
KSCGLHQLLRGPEVQLV
WLWLCVCLCVCVYVQFT
IIHDTETKMEEFKDQLP
LLSLAASWSKAENDFGL
EQISFLEEQLGSCSCKK
WELFSLGSSPYPGMPVD
DEEACPLLANVTAASTP
PRPGGDSSPVVDSGPGP
NHLFLKYSFRKDIFGDM
FVSIATLLVWIVIGFLN
SRWGPLIGLAPCCLWLL
IQEVDEFLLRLSKLTKE
NTTITANTSDAYLNASE
VRKAIYGPNVISIPVKS
AQAPVSQPDAPGHQRKV
KWTKWLQKLCCPCCFGR
RWACDGDTDCQDGSDED
RVALECKEAFAELQTDI
QAPEDLEWERYRGRGSE
GTCLRFSPLMTAAVLGT
PEAPTDECKPVKWCALS
AQLFIWVLREYNEVEPI
FLRSMWGVLSALGRSGA
QCPGHQATPRQRYQAAR
SFMYLTFFLEDDDKLEQ
QEGSYPYFIGVSLGSII
LWSDGDGGAPDQYWNST
TGDIIQIINKDDSNWWQ
ALRRSPVPRWLLLLPLL
CEDGEACIVLSERCDGF
