# Supplementary material for: MHCII-peptide presentation: an assessment of the state-of-the-art prediction methods
Source: Front Immunol. 2024 Mar 12;15:1293706. doi: 10.3389/fimmu.2024.1293706 (PMC11027168; doi:10.3389/fimmu.2024.1293706)
Supplement: Supplementary file 1 [file DataSheet_1.zip › Supplementary Data S1/negative_peptides/17_HLA-DPA1_02_01_DPB1_01_01]

LTEKIKKIKIVFTPTIC
EPKTECERLAGTESPVR
SSQMGATIVDALDTLYI
ASRGATRPNGPNTGNKI
GAAFLTQTVCLDDTTVK
ESTPPPRKKKKDIRDYN
TTGRFGDFYRLLVPGTY
GGMGNLRGRTAVVTGAN
CNGVLEGIRICRQGFPN
KQALQKDLNLMAPGLTI
LVLQRPQTWADCVTWAC
IELFDQIDENLKQALQK
RGTQIVLLGLVTAALWA
LKMRFVDHVFDEQVIDS
AKASKQHRLKRYHSQTY
HADGKRYFTWDPSRFPQ
AYEIMQTLHPDASANFH
GGEGMEPERRDSQDGSS
IEAAEERPWLWVVYILT
RVSLLFEDDVDSGGSLF
PPAPGVHPPAPGVHPPA
HTNLKKKFSCCVLVFLL
YADARLEVGSTQLRTAG
APPQVLAFGLLLAAATA
THAMLPYDQYLHRFAAY
GPRGRQAPTSPPRMTVH
VVACNLYPFVKTVASPG
APEAIHFGVFTIKADVW
NMGADLCRQDRSCTYYF
QHCPPGFAPQVLDTHYS
VKTALARKEEAVSSLRT
AAPQLLIVLLGLSALLQ
KGGSYSQAASSQSAQGS
HVTENQKSKTLNVPKEH
EGDRPDTVQVCSLPACG
STPGPSTCLPNYYRCSS
KSPENSLLQFQFKYGVP
VARMGQGMMTISRTWKK
IIGGGDTATCCAKWNTE
RYKCSVCPDYDLCSVCE
ILLGEVALGNMYELKHA
CERCAPGYYGNPSQGQP
HHVEPLERLEKLLTKEQ
MKNPSIVGVLCTDSQGL
KSRAKRQKDFDIAEQNE
SENSSAAHSIGSTQSTP
LAKWGSDNTIFFTTYAN
GRLLLLLLVGLTAPALA
AAPQLLIVLLGLSALLQ
THMTHHPISDHEATLRC
PKTECERLAGTESPVRE
VFSDAVCEKTKPGNTSK
LSELLSKGAFGYLLPIV
RKELNALIGLAGDSRRK
RGLRARVRPLFCALLLS
VDVSVLQPLSGELENTN
RPQRSLLLLQLLLLVAA
IPPSFAYGKEGYAEGKI
SLGPVAKFLDIPESPLL
ALTIFLLVHVQPGYITR
PLKCILKHWNSFDTQTL
LLLLLRHWGWGLCLIGW
LSLPVLVVVLSIVLEGP
LTPNGNEDTTADFFLTT
GGPSLGQTCVLIVIFTV
GAAFLTQTVCLDDTTVK
IMFYAPWCSMCKRMMPH
MRKGAAMLFPHTFVMAI
SRLGDSQLVKLNVDSNE
HDAREKVLQTLGVLLTT
AMEQIEDEIKGCLDFLR
GLGVLVVSTVTTLSVSE
GSCSQAACSNSAQGSDE
VDDAAEVPQREPEKERG
YPGTYPNHTVCEKTITV
QLPPVPGSPEPYPGQQA
TECERLAGTESPVREEP
EEDDDSEEDEEDDEDED
TFDVDFPKEQLTEEARE
LAMFCVLYPENIEARDM
NMSQDLMDFLNPNGSDC
RRRLRPLAALALVLALA
LENLCERILDYSVHAER
MSDEVGCVNVTLCEGPN
RAQHLQSSRHRRALDTN
LVLSCFSDRSPLFSETI
AADFIQQGIRCNCVCPG
DENLKQALQKDLNLMAP
VARSPLHPGGTLWPGRV
MKRTINKAWVESREKQA
HCIKTTVENELPPPENI
DKEGIPPDQQRLIFAGK
ELPPPENIEVSVQNQNY
TAAAAATGRLLLLLLVG
ECGPPDPVPARNRRAPP
YERDNQHQDEAEGDPGN
QGVLQDRDGTIIHLKYP
PPEPIQQEVERREPEEH
MRFVVALVLLNVAAAGA
ERDNQHQDEAEGDPGNR
GKEQIKRGGDAGMPGIE
DFKKMQDKTQMQEKAKE
LNSENQTVTSVSTKRNH
EQQKKIQMSNLMNQARL
VKEPDVSEELDTKLPLD
VYIELFDQIDENLKQAL
KCPELPPFPSCLSTVHF
LNLTLHQSAQLSVLLTV
AAPQLLIVLLGLSALLQ
LRNKPSDLGTKLQDPRI
SCKYNPKYSVANDTGFV
SGFDGIYTYFATNGFTY
LLPSGHPQPAGDDACSV
EHNAEETYGENDENTDD
AILRERICSEEERAKAK
MLEDFSHELESTQSRLD
LFAWGTLLFYIGGHLVR
RLGSVFPFLLVLVDLQY
VVLAFNYWSISSRHVLL
STNGDTFLGGEDFDQAL
LESAFYSIVGLSSLGAQ
CCLWLLGAVLLMDASAR
KISVLGKGSMRDKAKEE
TLQKLVSTLKQNQVEYE
FPNTNRWFLTCINQPQF
TDMQIMVRLINKFNSSS
GRLLEEAVRKKGSEERR
QKPWLKRLKEVEASKKS
AALLVLLGVAASLCVRC
NKEGASGRPGSPKMEGT
DMFFNVIAIVDPLTREA
ATLEERKEDQYMKMTVC
LKGDAGEKGDKGAPGRP
AWQLRQQKLQEEQRKQE
YPNYLNPSSGQWGQHHV
VWTRENMDLPPDVQRWW
AGKGKMRNRRRIQRRGP
TGLVSSTWDRQFYFTQG
NIFYSQPLNITSMGITW
AGDNARLEYRLAGVGHD
HNQTLRYSDGDLTLIYF
SLAEVQCHLDKEGASNL
KLSRDSPSNKLLYAKEI
VDSHRMSAQTHGLLGQF
EDVKALFDTQNELRAHI
DLSPDCLGHAGLVYEYT
VFWRNYFYRVSLIKQSA
KLWCSTTADYDRDHEWG
KTHMTHHPISDHEATLR
PMSVEHADIWVKSYSLY
CKAYMCPFMQFIEGGRR
WSAVGASSLGVVTCGSV
ILRYRVDFQGMEYQGGD
RWGQYHTSVGGLGDSFY
LWLGEQLKQLVPASGLT
LPQETLEEETPGANLWP
AKNLLFEKEREAEEKEK
RNGHDPGRGHQDLDPDN
SYSESLCRLCRGDSSGE
EQATECSVRNGSSIVDL
GSGLSSSRNPITWPVTP
QVELRPRDTRRISLRFR
VVIGAVVAAVMCRRKSS
IARLKKPDQAIKGDQFV
FSTNELLTYEALGLCPE
VLSGVSQLLPKSRENYL
LADCKSLGWLKSNCRHE
VPLPTAPNIPIIDYEVS
VNVTLYYEALCGGCRAF
PNLPSPLPKMNLVEPPW
PYCGHDWTLCFTGDSKL
ITIIGGGDTATCCAKWN
EMTTLEKVINETWAWKN
TQGKKKWKKTCCLPSFV
AAPQLLIVLLGLSALLQ
STTILVQWKEPEEPNGQ
VFPNGTEVPNTRSRGHH
GFGANRRAGRLPSLVLV
VVVIGAVVAAVMCRRKS
WAAVVVPSGEEQRYTCH
RKLRGYYNQSEAGSHTL
VCMAFAGLTADARIVIN
EQPQVELFVKAGSDGAK
YCDKACNNSACDWDGGD
KESYSMYIYKVLKQVHP
RWRTILLQYCFLLITCL
LPLLLLLLLRAVLAVPL
VPLERGAPNKEETPATE
AGYLRVVRSLCRASGSR
VEVKVPPAPVPCPPPSP
LSELPEPVVARFIRIYP
YKFVVPKPRSECSKPEQ
IIVSCGWDKLVKVWNLA
MRALWVLGLCCVLLTFG
GPPCAPGGTAKTRRPDN
QKKSRKKMCILVLVLSV
WVLGLCCVLLTFGSVRA
VGGDRNEKMKNQIKQMM
MLSRWSASFTVTKGKSS
NHSETFLQTTTFLPEDF
AAEGPELVSLQVLDQHP
ITVASPAETESKNGAEQ
PDLPELLHLEAMCHQMG
RELRKKLKCKSFKWYLE
AAPRTSGGGYTMHGLTV
DTRCDAGWLPNNGFCYL
VAGVLVAILVLAVLMLM
FFFRSGNIEHPEDKLFN
SKLTFVGELAHGRFSAK
CPASDPKPNFTDCNRHT
MASRWGPLIGLAPCCLW
PNYKGKWKPPMIDNPSY
ADDICDHTLEQQQMQPL
GWRVFLLLLCALLGIVV
VIAVVAGIVVLVISRKK
SPEEQSPEVPDSPSPIS
LQFQFKYGVPTPTNVTI
DPLDAESQQGGGGNPFH
DKNKDEKLTKEEILENW
STNKNTKSQRRKGWPKT
MRFVVALVLLNVAAAGA
PIKARSLTRIAVNQHMR
APLGMLLGLLMAACFTF
RISGRGFCVKMFYIKPI
TLFFACLGFLSPANRGA
RWGPLIGLAPCCLWLLG
EHKKKHSDASVNFSEFS
LLVYSQEETESLNASIG
KELEGLQVKIQRLEKLC
LNKLEKPQGLYPNYLNP
HQRAGLPPLGHGWVGGL
ELDALGDELLADEDSSY
AFNFGNGLQMLGQKPKT
HSELDMVKMNVRVMSAI
QSNITQCLLGQPWPLNE
IMFYAPWCSMCKRMMPH
LQVPVEAVNMSLGLSLA
SSRDPSVIETHMRQMRS
MAILADKANGIMAAWRE
KVLGKSQSKHISRNRSE
CIPSSGHSRHRYALIPI
MGPNDSPYQGGVFFLTI
YQGGVFFLTIHFPTDYP
QPGPNAPLSWVRACVQV
GFGRVVCKVPLGPDYTA
LPVLIIMALAILSFCYG
PVHYDSQLDTTLFGKKS
ILEWCVLSDKAPCITDW
LTPNGNEDTTADFFLTT
MPPKDDKKKKDAGKSAK
AREGICNGFTALCPASD
LVVIILILAFWVLPKYK
LPPPSPSLGSFDPLAEL
RGMGSLDAMEKSSSSQK
TALTVTSVRGPSGNREG
PVLVVVLSIVLEGPAPA
HLNSSDIHHINEIKRQN
GNLVPVTTNKRTNVSGS
DFQILSKNLNNSQSDVV
DCQHNTMGRNCEQCKPF
VGILFAVFLILLLMYRM
ISVFEVNIRFVGGLLSA
YHLEWFIRGKDPQPVEE
PAPSLMDESWFVTPPAC
EDLGWADWVLSPREVQV
VRFDVHDVTLHADAIHR
FINKQADAYVEKGILDK
LLQFQFKYGVPTPTNVT
QAIIKKIDLDSDGFLTE
TVILEDCDGSKELQQFN
ELSPQEKEDSVIVVLIA
QVEEAVADFDECIRLRP
LLECESESEGQNKGGND
MASRWGPLIGLAPCCLW
EDFNMGSSSSSQYTFCQ
VKDPRHGNLYDLKPLGL
GNQRVLTKHKHIPGLIH
VSTRSQHTQPTPEPSTA
GRVSSKVFFTLFALLGF
NYKGKWKPPMIDNPSYQ
WLLGAVLLMDASARPAN
GIPPSGPAGELKFEPHI
DDHAIVQYEWALLQGDP
CAGPPSRPQRPFCAVCG
GYSDQCKDECCFDANQP
QTLLLLTVVFGFLYGAM
EDNHPDLSDMLKFESEK
ALEENNNFSRQAEEKLN
GEDDDLRLRVELQRMKI
KLKLKYYNLMIQLDQHE
EDIDECSENMCAQLCVN
LLLLAALGSGRAERDCR
LVDEDPERMNEHWMPVY
RMFDCRDVAFTVGEGED
QDAEEEEAEEGPPLGAI
LPPSTLSQDRLDAPPPP
DVHVVLKLWKSGFSLDN
FSSQVCRVAYEIMQTLH
TTVILEDCDGSKELQQF
SNHIPHGKEQIKRGGDA
QNITKGFSEDRLLIAGT
QVEKKKSAQMLEEARRR
SFGRSDCSLCRAANPDY
ISLDKQTCTLFFSWHTP
PWEPGTWLISCQVNSHF
LPALFLVLLVLGFEVQG
SCRTELDLRPQGLELFE
GKGAKGFTPIPGTIEML
MVDHENFIYFHDRVGDT
LALAILFSLLLMQATRN
GRVIVAEFDSFVLVTAY
SFLSHTSTTEAAYFAYL
TMFPHTPDNSFLGFVVE
TYVIAYIRDLALEYYVL
GQMHRGHMPPLTSAQQA
WTYVRWYTQLRRVLIIS
AAATGRLLLLLLVGLTA
LADMDLRFQVLETASYN
RALWVLGLCCVLLTFGS
ILVAFSFLFTVITFPIS
IVRFSDYFTGYFNGQYW
RGKREFDRHSGSDRSSF
ASWACNLILGAPDSQKL
LCASDLLLLLLLLPPPG
EIQKHATGKKSPAKSPN
KTHMTHHPISDHEATLR
ANNRTCVSLDDGLYECS
IERLNETLQEWQKVHGT
VQDSTAMSWWRNNFWII
LVAEGLATRREGMRANN
TCTWKAWEDTLDKYCDR
ETRRRSSQAGIPVRAPR
TPEGEAGLSWPVGLPAP
WCAIAILFAVLLVVLIL
CVSCGARYCTVRCLGTH
QAFPNTNRWFLTCINQP
LELKKLLMSNGNKEGAS
RELEHNAEETYGENDEN
RKRTLKVLTFLVLFIFL
TSSPTSNPVTTTKPVTT
LMLDCWQKDRNARPRFP
THMTHHPISDHEATLRC
ASIGNAQKLPMCDKCGT
EEDDITSAESESSEEEE
CSPGMVRLSELKSTVQN
MTISRTWKKQRSQTWRK
WALVAGLLLLLLLAAAC
PFFPPHPYKLWKQERER
GGGGWGQPHGGGWGQPH
ELETSTGHSLEKEFTNQ
RKSSGGKGGSCSQAACS
EVHTDTNKIEEFLEAVL
KRRGREMFEVTGLHDVD
APYAVFDIVRNYTADYD
ARDRGRLELSASAFDDG
TTEEKVPPITSTEGQVY
GEWCIAPIPDKGAVRLH
GSVFPFLLVLVDLQYEG
RLPALTVHVTQPKDGGF
LAGGGGLAQQVLVPAGS
VALCLLCWTPAAVRAVP
MAYAYLFKYIIIGDTGV
HFLLEEDKPEEPTAHAF
DLKLLRAEDFRNCTGPA
LPALGENKKVIVDFSSP
SCEPAPECSSLEQEELQ
QGFDDHNLPCDVIWLDI
AREHWQPQETNESLKNY
ARACRVLPWALVAGLLL
EGRTEATHIGGTSSDEM
LLALLLLLLAPLPPGAP
DWIREYPPITSDQQRQL
TLIVCSSYTANLAAFLT
NELENKAEPGTHLCIDV
KVVTVLEEPFVMVAENI
IINEDIAKRTCEEHQLC
GSSYTCSCLPGFSGDGQ
PSPANFIQPGKQPLLSM
ESAFYSIVGLSSLGAQV
NITDQSGNYSQECGSFL
KYDMMMDVWGGENLEIS
MAPPQVLAFGLLLAAAT
NVFQKGIYLLRVQASDG
AVPLERGAPNKEETPAT
YEKIKSQLEGLEESVRD
LLPLATSWASAAVNGTS
GGNENNFTSKQECLRAC
TSTPAAPTARKQLDKEQ
SARASREGGRAAAAPGA
EETFQLSRWTPFIKDIM
MLIIVCFIFISMILFIR
SCGLHQLLRGPEVQLVA
LKSPENSLLQFQFKYGV
RIIDPRKGQVVAEQARP
CPHNDNVIASGSEDCTV
EQRYTCHVQHEGLPKPL
QVLHECNSPYIVGFYGA
MLAGAVVIIVRAPRCRE
CAVATCRPDEFQCSDGN
CEERIEEVTKKGNEAVA
LVAHGWQKISTKSVFKK
IMDHSPTTGVVTVIVIL
SVAAGSEEDHKLGTLSL
LIFVLLPKVVNTSDPDM
SKRHRKVTTELLVYYPP
EDIKRHKADNAVNKKQT
SRVFLLDRGNTRDKEAS
RKCKLKPGKQCSPSQGP
IIIILCVPCCKKKTSAA
SSDKPSRDPETPRSSGS
GWILVAFSFLFTVITFP
EAKLSEEKVKSECHRVQ
LRCCKICYPLCGFVILA
KDVLEEGTESSSHSRLS
LLRDSLEVNIPQDANVV
PEGRKCKLKPGKQCSPS
SFNPGVFVANLTEWKRQ
VVKEKLATEGSSGATEK
VPVGHNAPKDLKEEIDI
SDELANGEVGGDRNEKM
MPPKDDKKKKDAGKSAK
MAENGDNEKMAALEAKI
WDSALFAELGYFTDTDE
QLRGHAVLAGMNVYSSE
KGLKVLKWNFTTPRDEY
TVFSDYLHPQYKAPTEN
SDIKGSVLHSRHTELKE
FMGVYLPCLQNIFGVIL
VERSTDQVIKPVNVGAL
VIFVRETPNTAGAGATG
SVAVELCKNVKLYGFWP
IVTAVVLGLTLLISMIL
IPPSFAYGKEGYAEGKI
QSLMQAPLLIALGLLLA
YCYNGMCQYYDAQCQVI
GRDCSCGAKSCIMNSGA
