# Supplementary material for: MHCII-peptide presentation: an assessment of the state-of-the-art prediction methods
Source: Front Immunol. 2024 Mar 12;15:1293706. doi: 10.3389/fimmu.2024.1293706 (PMC11027168; doi:10.3389/fimmu.2024.1293706)
Supplement: Supplementary file 1 [file DataSheet_1.zip › Supplementary Data S1/negative_peptides/17_HLA-DPA1_02_01_DPB1_09_01]

CPMVTDDFVVSGTCAEQ
PEPPTGLPARTPAPQGL
QKNEENVDLTPGILASP
LFVFCGLLTCCYCCCCL
EILELYCDLLLARFGLI
LLFSQDGQREGQRRCRL
GQVICFIQGNLPFKLEK
ICPTDGVKGMDGFCSRS
CKVVIKDPPPPPAPAPK
VSRNALGSSFIAARNFH
MDPRKVNELRAFVKMCK
HEQALADCRRALELDGQ
HPLVGAPCPRACKELVP
VAIFMLDTVTLCGNSDD
ICKCHKGFDLMYIGGKY
LVATPLNRKMSNITFLN
LLLLMCHCGKGAKGFTP
NLKPQKMRGVESQGMLL
CHVQHEGLPKPLTLRWE
LYKKERRETVISKLTTC
LLQFQFKYGVPTPTNVT
AGDTQAGPRDAADQNFD
GTRYKCSVCPDYDLCSV
ATANLSRRAIADMLRAC
QWSPHTPPRHNFNSKDQ
GTFEECHRKCKELFPIQ
INKEIEQRQKPATETSM
AVITQGQYSFLVVPCTG
EEYSVLNKDIQEDSGME
VPGEQGAEYQHFIQQCT
CMQVGGNANATAFFRQH
HNVCELDLVFNFYKVYT
SQVVKGGAFDGTMNGPF
EDVLTPLEDCFMLDAST
VFLLTFYVISQVFEIKM
AYVKDHYSNGFCTVYAK
YDQSKFEEHVESHWKVC
ISANGFGFAICQLNVVY
KLRQEGSEEGMYVLRWS
AVFLLTFYVISQVFEIK
QYTQKRRYKQLLQARAD
LHFSSRLEAVGLIALTV
GLESGPMALEQNLSDLQ
SMGMLEARIRILTNNSQ
GAAIGTHEDDKYRLDLL
PLASTSKCTLQDCLRLF
IGLGSRINCNIFSYDYS
MELLIMINACKIASSSR
AQGYGSLGMMTSVLVCP
AITKAGQAKGCYVGFDL
EVGKVIQQGRQSKGLTQ
LEFHFEPNDYFTNSVLT
AVVLTLALVAVAGARAE
RAQPDGPWLKWTDKDSL
TLCIIILILVIGVAIIS
TCNDIKDIYKRMAGTAF
SKLLGYLKHTLDQYVES
LEGAIHLQEQDMENSRQ
NDNGKEQMVDASRPELL
MRFVVALVLLNVAAAGA
DMAKDYMERMAAQPSWL
LALGHMKSCRRLLVDSK
SDPLWDWNVTWNTSNPD
PSTPPTPSPSTPPTPSP
KLPDVCYSWWVLASLKI
YVAKEKDIVYPGIAVFF
ELVYTDVLDRSCSRNWQ
MQMLKLDKENALDRAEQ
RIAQLEEELEEEQSNME
REDGVFNISVDNTCSLF
EFAEADQDFSDENRTYQ
CMAFAGLTADARIVINR
PEKKKLQEQLMGAVVME
ERTVKALEFVQTESQKD
MAVSIGGILASRCLHVD
CLSESQVSEEQEEMGGQ
HQLILAFLQVYDDELGE
ALMWSLGKVINTPEVLR
IEEWQPEPLVPPVPKDH
TAPVLDIAWCPHNDNVI
CPHNDNVIASGSEDCTV
TQTPATQTTGFTFGTAT
FGGKRTSDKVKVAVAIP
RELRDNVITPRDTTMTF
CHNQFSLFLVGSGGFGG
MALTAHPSCLLALLVAG
AFWQDLGNLVADGCDFV
TITGYEKNTEAARDAIL
IDLETFNAGSDVGSDSE
LYKQVMEGRVTFGNRVT
THQLRRTLTATAHMCQH
STMDSFTLIMQTYNRTD
KSERDALEQEVIELRRK
ALFGLYMSASHIASNPK
FVDRGSFSVEVILTLFG
VGITALLLASKYEEMFS
VFPNGTEVPNTRSRGHH
KCVLDHSLSTVCNPPSA
TGSGSVINQTEESPYIN
NRCVSCLPGQRDVDNAL
QSKFEEHVESHWKVCPM
LLLSPLRHPVIYLLLWA
SEFDFEEMKRKKNDIYG
GNSSSNATGNTVAAANY
PADTHTEPVALNISVGT
LRGPVPGDLSQTSEDQS
GDLSSIRWVCSSLRHAQ
SLLFLFSSAYSRGVFRR
YYEVLGVQRHASPEDIK
SGIIIGVTVAAVVLIVA
LVKSNNLTDRIVVIPGK
AFWQDLGNLVADGCDFV
KEEKFEDRSPAAECLSE
SQELLLFLMDGLHEDLN
AIAILFAVLLVVLILFL
AGELKPEEEITVGPVQK
MASRWGPLIGLAPCCLW
TQIVLLGLVTAALWAGL
VATTARHSAAYRADPLR
QLGMALTRDNHHFYNRN
ENNKGKVVAIGECGLDF
LIGLAPCCLWLLGAVLL
QCIRSVPELKDALKRYA
SCSERHFVSLCQKYSEV
ISGVPVLGFFIIAVLMS
NYQPCVQRAEGYFRKWK
EEKVEDVKALVKIVPVF
RGEDLFMCMDIQLVEAL
ISIIVRDSLMQPVRKVQ
DPEKKKLQNQLQGAIVI
LERLMQEQLPDLHSHFS
HLAFWQDLGNLVADGCD
RRGTQIVLLGLVTAALW
QATDCVRLSLQNLSRLT
HLSFIRSTELDSNWNWF
NLTLHQSAQLSVLLTVE
LLAALLGVERASSLMCF
GTESPVREEPGEDFPAA
AVGSPVPEIQWWFEGQG
GMLEARIRILTNNSQTP
RIPRDRLVGRSRPGLYS
PNGTEVPNTRSRGHHNC
GKRCEDDKVKLQNNISY
LKKKFSCCVLVFLLFAV
IATANLSRRAIADMLRA
IGYLGYCKGVEPKTECE
MRFVVALVLLNVAAAGA
FYFQSMLHPVMRRNPFG
AGLGELLRSLSNSTARN
ESLLQSNTLMLPLQPCT
KTPSSDAQDKQFGTWRL
MTVDESGQLISCSMDDT
NYATEKLRMIVSSTSAN
MGMLEARIRILTNNSQT
PGNGRASAPRLLLLFLV
CTDSFIKVDMRTISFDI
AGFPVTVPAHPVAQQHT
DNQKFKQLQRELSQVLT
GQGDSEASSPFTPVADE
PASENPFREKKFFCAIL
AKTQVQQLLVSITLQSE
CKFYQLERLMQEQLPDL
PPPQQGPPPPPGPFPPR
NDLFNAVGDGIVLCKMI
RAGLVSRNALGSSFIAA
MGTSPSSSTALASCSRI
VAFSFLFTVITFPISIW
PFEPLASGILLLLWLIA
EALNPYYGFQAFSIALW
RTKKHAHLTDTEIMTLV
VLLAALLATVSGYFVSI
LVISRQLLTDFCTHLPN
ERLAGTESPVREEPGED
CKFHYKTDQGIKNLSVE
VIVWLLSLLLALPALLF
GKYCFGVEDTLKALEMG
FQLPYNGVVLAQTVANF
AEITLTWQRDGEDQTQD
SSLIATMGPNAVPVLNS
TRTMRTSSSPRWTRLPT
CYWRDLLRIQFWIGAVI
FTPIPGTIEMLHPWNNE
SNETWKKVECEHGFGRV
WLENGEELNAINTTVSQ
NACKIASSSRVTAVIPC
LLLLLLAAACAVFLACP
QITWGSAFHAFAQPFAV
ISLLFLFSSAYSRGVFR
NLKKKFSCCVLVFLLFA
ITFKTKIYHPNIDEKGQ
GWGIVNHAGRRPDSLQH
SLSLLLAVALGLATAVS
APGDMELTPSSATLGQE
ELPTEKEVALVKDVRWP
AIVNHDKCKPKKCRQEC
FFVLGSLIFCFGIWILI
LCQQLPIPGPVEEMLAE
DPKTGKEILYNLESLIN
CVFPNGTEVPNTRSRGH
FLSRTLLGSHGQELLIE
SLPLQKLHLVSRSIYHS
YLWTYKKLEIGFNGNRI
CVFPNGTEVPNTRSRGH
SKYQSVSLLDKKSGVIN
SKDSEGKLMCKPIFSKI
ISGVPVLGFFIIAVLMS
LLKQKVTHVEDLNAKWQ
PNGTEVPNTRSRGHHNC
TVCVIYRVDLVLFYRHL
KDFSWWRHSLITVSILA
KLPIVNEDDELVAIIAR
RQVVDCQLADVNNIGKY
AQVKIQGQNKEMLAAAC
FLIGFMIGYLGYCKGVE
EKPVLLSKDIEAKMMAL
CIPVMGLMIYMMVMDHH
NNHACGWDGGDCSLNFN
LGRLEPPRRRGSGPRRV
IEKPENDPEWWKCRKIN
EQDFYYDCGMYSHLQGN
KDVMWIGFLTRTVLENS
THVMGLYPDLLPTDYRK
IFQLIEDNIKQLKEMKF
CDCPQGYQLKNNTCVKQ
FMIGYLGYCKGVEPKTE
ITLTGVHQVPTENVQVH
NGRSISKRGVSCQFGPD
ASMHSVLSDLHEAVPTV
GPGVRPQPAPFSSLNSS
EQRYTCHVQHEGLPQPL
KGKKDRDMDELKKEVSM
LALLLYKKERRETVISK
PNGTEVPNTRSRGHHNC
FIRLKSYCNDQSTGDIK
NPNDVTLSGCTDAILKF
DTAQRKEPEDGRLVQFL
VCEDGPVFYPPPKKTKH
LGLVLLVVLLLLLRHWG
CTDSFIKVDMRTISFDI
MLEDFSHELESTQSRLD
SVMLIFAFFQELVIAGI
CQRRIVGVRYQCSLCPS
LNYSRSLAEDFAEQPIK
VEPKTECERLAGTESPV
VVTVAFVQEYRSEKSLE
RLAGTESPVREEPGEDF
MRFVVALVLLNVAAAGA
MAFAGLTADARIVINRA
QSGRHLQTHSNTIVVSL
FPNGTEVPNTRSRGHHN
CVFPNGTEVPNTRSRGH
DDVSHVDEEDCLGVQRE
HELRQGDDSSDEEDKER
QMNGPVAGASRQENGAS
WVTFISLLFLFSSAYSR
SVMLIFAFFQELVIAGI
MGYWTIGQARSGMQKLL
VRFDVHDVTLHADAIHR
PNGTEVPNTRSRGHHNC
GVPVLGFFIIAVLMSAQ
PIKWTAPEAINFGCFTI
ENLELKKLLMSNGNKEG
FRVYPELPKPSISSNNS
SFDSHRPYFTYWLTFVH
ALDDTARERAKLQIELG
KMMEEVEKLCDRLELAS
ANAAYLQLLNLFAYGTY
TLTVGFGILIFSLIVTY
LLALPALLFSQDGQREG
AAPQLLIVLLGLSALLQ
RRPQRSLLLLQLLLLVA
SMGLIISLLCVYFWLER
RCMMAQYNRHDSPEDVK
PLSIKKCPICKADDICD
AAASTPTNATAASDANT
RMLRSQLLLLACVHNYQ
VTATLCTARPSPTLPEQ
MRFVVALVLLNVAAAGA
SYYWSLTGPDIGVNDSS
RTNGHSPSQPRDALGDS
KSRRGPHVPVGHNAPKD
MASPGCLWLLAVALLPW
TLRSNTRKEKALWVDLK
QCAKNLGTALAELRTAA
GTSARVLAAHGSDGEQV
VGSGLLTCTWKGSIAEW
DLTECPYMWPYCSQPIY
GIPPPTRGNSKPLSCFV
YVSNAQLIAFKERDIYY
RTRERHKSPRNKDGRGS
KVVGVKSEGEVARCKQL
PQPPFPAGGPPARRGGA
RPRGSPRPRSQNNIYSA
RYKCSVCPDYDLCSVCE
ESYRDPFGSRGEFEGFV
CIDNEALYDICFRTLKL
AHRVPCSCYNLSATNDS
DEDEDDDDDEDDEDDDD
AYYMYSGGGSALAGGAG
NPKGESLKNAGGGGLEN
AAKTPSCKDIVAGDMSK
SSGGKGGSCSQAACSNS
LVPLLLLMCHCGKGAKG
SSLEYLFAQGQYDLVKC
PDDGNLCRFYKHNAAFC
KTHMTHHPISDHEATLR
ATTGTFLLTVYSIFSKV
GGFGGKRTSDKVKVAVA
QSRHGARTSDSDQQAYL
AAPQLLIVLLGLSALLQ
RHEGQEPFLQWLMLLSN
IIDVISDDTFEYMAGSD
EFQPSNRTSFQNLIEGF
FLFTVITFPISIWMCIK
KTGTLTMNRMTVVQAYI
YYNEKLIDIFQKYSDVI
FTRNATRYSVQLMSFVY
GIGQEGASFAESLATET
VNNSIKMEVGIEDCLHI
LDQLYTSQAEATLPGPT
LREETLQRSWETKPGLL
NQMVKCDPRHGKYMACC
VVRTWRLNERHYGGLTG
WAPLKVLHNDSDILFPV
DSEHKLETSSGRVLGRF
IFTTEDNGKENKTPSSD
KTSYIFQQPQHGPWQTR
DSFYKRSLDNDNYVFTA
WTEDSKRIAVVGEGREK
DWGPSFPTQGIWKDVRI
VFLLTFYVISQVFEIKM
EGQFKDIITKVANVELY
GVRPFGVSLLICGWNEG
MNGSRVIRCHTDNTWVP
EIDSFLRNRSSSDHEAT
LFSYFQDLVITLPFELR
IKVIGGDDLSTLTGKNV
FPNGTEVPNTRSRGHHN
PPERLFLPRVCGTTLHL
PPMTWKWIVGPMFLYLC
LGLDPWSLLGLFLFQLL
