# Supplementary material for: MHCII-peptide presentation: an assessment of the state-of-the-art prediction methods
Source: Front Immunol. 2024 Mar 12;15:1293706. doi: 10.3389/fimmu.2024.1293706 (PMC11027168; doi:10.3389/fimmu.2024.1293706)
Supplement: Supplementary file 1 [file DataSheet_1.zip › Supplementary Data S1/negative_peptides/17_HLA-DPA1_02_01_DPB1_10_01]

EEDKVQLTVPPGIKNDD
FNCGVGAVLVVSKEQTE
ARRDDFCKQNSKASSDC
APPQALRRRGDSRRRQA
RESPSYDTPSQRVQFIL
LSSWWAKALFVFCGLLT
MRFVVALVLLNVAAAGA
ANTPFSYPLPKGPSDFN
WTSKSSLLQVLISIQGL
GASAVAQVALGFALPLG
MVAKLNKKVKELEEELQ
GRGRGQWLQVLGGGFSY
GGVMIYIDRIEVVNMLA
LNDLDTSGGWQWSDNSP
RGCRECKRKVAECQRKL
GYQNVASQAPQSLPAIS
NSMAQAMKGVTKAMGTM
CHNQFSLFLVGSGGFGG
PGIQAELRIREGSGYFF
LIGFMIGYLGYCKGVEP
GEKGNILASRKDPELFL
RTSIMSKQYGNEVFLAK
FFDSAYQGFASGNLERD
LKYQEGGVESAFHKTST
VRFDVHDVTLHADAIHR
GLSRHQLGREAFLQEVW
APCPRACKELVPSALTI
LLDAPCSGMGQRPNMAC
IQSGCGEINDNLMELLI
GSRTTIHLHLCICLFVG
DRLRKHQGHFLLGTLSR
NGKETLQRTDPPKTHMT
FEWKTKVVCPPKKLECK
EDSGLQTQVIAAATQCA
QFQFKYGVPTPTNVTIE
SVGKTSFLFRYADDSFT
PVLGFFIIAVLMSAQES
VQIEEVFISEEIQMSTK
IAAATQCALSTSQLVAC
SDAAVLTIPACDFQATH
DGNDYSLGLTPTGVLVF
GLAGCPSACQCNPHGSY
KGAKGFTPIPGTIEMLH
PEEATKAVTEMNGRIVG
GMVMAWCAAVITQGQYS
CPPPPPPCPPPPPVSTI
TPPERLFLPRVCGTTLH
ATACTLGREIQVARKGP
YLQWVRQVTESVSDSIT
TAILICCLIFLTLSGIQ
CKGVEPKTECERLAGTE
LQQHEHSALREHMRLVL
LAAGIVGNLRSAGVQCF
RTGEVRTARTLGDREAA
ESQQQHGLRHGDFQRYR
LRRNEQNGAAAHVIAED
ILIQNRAGKTRLAKWYM
LDASTVLDFGVLASIMQ
AVAVFLLTFYVISQVFE
VACPGTALTNLTYGILP
TGLSLCTPVTTAGAPTA
SQSPQCFKTCSEQNGYV
ILIQNRAGKTRLAKWYM
EGWPEVVEMEGCIPQKQ
WLEYLQVRRVKRQQNEM
GHVLGMPDVPFNTKCPS
GIKLYKDSLPPSPLLFP
HPEVAEAGIGCPFAGVG
AAVVITEPEHTKERVKL
GVSFFILSLILEYTWLE
PQPPSGGLTDEAALSCC
GMRAVEFKVVETDPSPY
ITTSLVYFSSVVLFGAC
APTAPLLVALLLGPKLL
AARQRWFKFDDHEVSDI
FLPPDPTYTLMCDESGS
QSDSVAQGYGSLGMMTS
LNLTLHQSAQLSVLLTV
KAVVLTLALVAVAGARA
FYEVLGLVTLEDVIEEI
PYVENIWALLLKHCECA
MEAPAAGLFLLLLLGTW
ARAGRGRGQWLQVLGGG
LVKAHQDAQRHVAAGTQ
DPTFVMGHAMATGLVLI
QMSPALTCLVLGLALVF
KPMPPRPPLPNQQFGVS
KTTWLRSEILHRVIQEL
EVCESPRKPVAKWHSLS
PQSSDSENTKIELTLTE
SAGLVLWGAILFVAWNA
NCFIQKSDDKVTLEERL
MRFVVALVLLNVAAAGA
HGKKTCESDTLEALLLT
HTMLSSPLEYLPPWDPK
KEAADGYQRCMMAQYNR
IEDELNRESDSDVFTVV
SQKQEEENPAEETGEEK
PSGGLNGRPEKLPDVCY
TEDELDKYSEALKDAQE
PSALPNGPPSPRSGRDP
DDEILRHCNPWPIISIT
LSGGVDSTVCTALLNRA
IFPRVIEGKVDQIRARV
MTQTCSAWMPTCSTPKP
DDNVCMAFAGLTADARI
LMFPPNYDQSKFEEHVE
QPNLTVSWDPRISSEQD
DPLWDWNVTWNTSNPDF
LEEAYTLVQHQVSEGLS
PSSLPPHLVPPSHRKSL
CGHTAPVLDIAWCPHND
IEKMVQCNEGAYFSDDI
AGAIGQKLPPFSYAYTE
PFMGGARGHALYVEPHG
LRLPGGSCMAVLTVTLM
CGHTAPVLDIAWCPHND
GVALTVTGVAQVKIMTE
FSYAYTELEAIMYALGV
IVCGTLFVFWRELRDNV
PQPLELKEAFKLFQIQF
MASRGATRPNGPNTGNK
FFGGGGRMQRERRGKNV
AQHRRQGRPKAQHQDPG
STWNEVNSHSNAQCVSN
LQIPHEPELMRKEISRL
CPKCNIQYPATEHRDLL
RCCHICKLPGRVMGIRV
LALFCLQELRRQFPGSH
ALLCKIEDIDNEDWENP
EPPMDYEDDFTCLKESD
YEQTGVGPLPVVLFNGM
YWLYMKKSKTASKHVNK
VMENSKVLGEAMTGISQ
TLETLKAENQPIRDVLK
YKRMTGSEFDFEEMKRK
ANPQLQEQMRPQLPAFL
MSWDKGERTEPLEKTEL
RRYTEFRSLHHKLQNKY
RRTFCLFVTFDLLFISL
ECVHKESGTKHSGEVPA
MGLQACLLGLFALILSG
WQDLGNLVADGCDFVCR
LLMSNGNKEGASGRPGS
LLMLLFWFFDLAEPSGR
VTAPRTVLLLLSGALAL
AGRGGAARPNGPAAGNK
AIAILFAVLLVVLILFL
QHSLKSKIKQMTTDLEI
NDPFAPGGTVVAASDSA
IQPATCTDAEFRQMWAE
SLLVALDICSKNPCHNG
ARSTKPPRYKCGISKAC
RRGTQIVLLGLVTAALW
KVVAIGECGLDFDRLQF
DDDEAVVEVNIPGSESS
GLYYSLFEWFHPLFLED
WGPLIGLAPCCLWLLGA
DDWGNIKIKNGMTLLMM
GFFACFWFVTKIYSVVK
NPNTNDLFNAVGDGIVL
FYKNYNENLTLIRSFVF
TTTQMAGTSSNTISAGW
VHVVLKLWKSGFSLDNG
IFDMFFGGGGRMQRERR
KHSGEVPAVEETVTSSP
GDNPEKKKLQEQLMGAV
IFIDEIDSLCGSRSENE
WCAIAILFAVLLVVLIL
YCFPNYVGRPKHMRVMA
KSKSKPMKEILERISLF
AHATGAGPAGRYDQATD
QKIQSQQKNAKKQAGQK
MDASARPANHSSTRERV
WQDLGNLVADGCDFVCR
QIVLLGLVTAALWAGLL
MASGTLHLRGDLKESLR
SHVKGLGLDESGLAKQA
TVSQLSAVFEKADSRTG
LNLTLHQSAQLSVLLTV
LWTAMDLGFFVVMGVIG
VLLAALLGVERASSLMC
DVSEGSEVPESDRPAGA
QHEGLELRVENLQAVQT
PISSIQATIAKLSIRPP
GVEPKTECERLAGTESP
KFAYCKVVLATSLIWVL
MVLFSLVLFTVAIIGLL
RLAPAGIPAVALWLLCT
FVAVTLYGAVRLTVTLF
EEARQSGGSSQAGVVTV
CPALPMIHNGHHTSENV
GMLEARIRILTNNSQTP
TIQVLPPKNAIKEGDNI
LPGGSCMAVLTVTLMVL
LKFPGGSCMAALTVTLM
ILVIFYFQSMLHPVMRR
LFQSLLFVFCFGPGNVV
EPLERLEKLLTKEQLKI
SDAQDKQFGTWRLRVTP
SRMTVDESGQLISCSMD
KSSVINAMLWDKVLPSG
KIRNKQEVMISDLEERL
LPRKMPFVRGQSFSVWI
GLCEEISQEVRGDVFPS
VAVAVFLLTFYVISQVF
EFLSLYETERLIQELAK
MGMLEARIRILTNNSQT
LSVLFGYATTVIPRVYT
CGWILVAFSFLFTVITF
KLHPPAHYPPASSGVPM
FSQVDEKRKKRDIPDYL
RTLSSIKTATGVQGKET
DPLLTPVPASENPFREK
RWGWGRRCLGRPGLLGP
FGDIPASQTNKPSLQLI
HKKCPLCELMFPPNYDQ
SSRDKLTEMAASSQGNF
LCKMINLSVPDTIDERT
LFLFRELRDTALTRRWV
MKIFLPVLLAALLGVER
LGSSFIAARNFHASNTH
HASVLKNDRDVLGISDT
LTDTEIMTLVDETNMYE
TEFAEADQDFSDENRTY
YCKFHYKTDQGIKNLSV
KCLQIQALNMSSCPLDS
YCFGVEDTLKALEMGAV
VIFQVCLCQDEVTDDYI
RLPTRWRPSKCTASPHS
VCYTLINVPMDSEPPSE
RENDFSETTTSLSPDNT
LAFLLLLLVPLLLLMCH
GGASGRPLPKAQPGHRS
CLTYCFAPRCRERRRNE
YIIQSGCGEINDNLMEL
IQGQNKEMLAAACQMFL
LLLLLLAAACAVFLACP
EPAARRASNICDTDSHV
IIVLMVKHSDSRTHSLR
LAFWQDLGNLVADGCDF
HCKGLTKRNLKRLHFDS
IVLLGLVTAALWAGLLT
FREEETFFSVFAIFFPA
GRDDFDDADQLRIGNDG
IMFYDMGSGSTVCTIVT
DQDSTSQEAEATVLPAA
GLWRTGSFLCKGSSYMI
EWITEYACHRDYLESKT
PQDWFQVLILRGNGSEA
PALTVHVTQPKDGGFCE
SLPRDQNNGLEVIKEDA
SILSEGEESPSPELIDL
YNTQDHLPRVVVVGDQS
HLNSSDIHHINEIKRQN
YRAPEIMLNWMHYNQTV
AGGEAGVTLGQPHLSRQ
TPGLTTVEIVTMSHQAL
PVLDIAWCPHNDNVIAS
PHCLQCFSDEQGEELLR
VFPNGTEVPNTRSRGHH
ITIIGGGDTATCCAKWN
GHVFTRGMIIAVLILVA
KAICTCPSGYTGPACSQ
SCSVARVGLGLLLLLMG
IAQVKIQGQNKEMLAAA
GRLLLLLLVGLTAPALA
HHKSTPLLIHCRDGSQQ
VSEKDDQDGAFTKWRVE
TQLYHAEIDALYKDLTA
AWKNATLAEQAKLPATE
FYDMGSGSTVCTIVTYQ
LLGICSLTAYIVEGVGS
LSEPPSWRAQHFSKGLD
HFLMVGVPASPYSVKKP
VFPNGTEVPNTRSRGHH
DTPSSEDFRPNCSTLNF
RVAQAQAQHELEIKKLK
TLGIGKVKRKPSVPDSA
QVPVEAVNMSLGLSLAA
ITIIGGGDTATCCAKWN
LYFWKDREFHELQGDFS
NFSAGNNENIMEAHVGI
QLLKGLCTDYRPSLEGR
QEGNYLQHVQLDQRSLV
AQVKIQGQNKEMLAAAC
EACPLLANVTAASTPTQ
GYCKGVEPKTECERLAG
INKAWVESREKQAKGDT
MASPGCLWLLAVALLPW
TECAEPPRDEPPADGAL
GPGVRPQPAPFSSLNSS
MALAGGSGTASAEAFDS
MGVALRMYPLKPTWWFC
LTVEWRARSESAQSKML
AINFGCFTIKSDVWSFG
QTLRYSDGDLTLIYFGG
LFSQVDEKRKKRDIPDY
LIGFMIGYLGYCKGVEP
AGYKCNCLLPYTGATCE
SVSELIVQAASSSKERG
RGRGRGRGRGRGRGGPR
MGLQACLLGLFALILSG
AAVLLGLVLLVVLLLLL
ISDILTTSQTLETVPLI
NIMFYDMGSGSTVCTIV
GYCKGVEPKTECERLAG
TISVSLAVAAIPEGLPI
RLAGTESPVREEPGEDF
EQVTIQVLPPKNAIKEG
CALDDNVCMAFAGLTAD
TTISGRSSPHSTYYMGQ
PNGTEVPNTRSRGHHNC
APGAQAARQLPRRPCAA
THMTHHPISDHEATLRC
FLIGFMIGYLGYCKGVE
WLSWNQKQLQGPEKEPP
CVFPNGTEVPNTRSRGH
VGRPLDKHEGALETLLR
DVMWIGFLTRTVLENST
PTKPDATLVVKNHQLIV
WCVFPNGTEVPNTRSRG
KFPIKWTAPEAINFGCF
PNGTEVPNTRSRGHHNC
TYDVENRPGFAAVELRL
DELSFCRGALIHNVSKE
FGILIFSLIVTYCINAK
RAGKGKMRNRRRIQRRG
EEDAYSAEPLPELCYKA
AAPQLLIVLLGLSALLQ
HTNLKKKFSCCVLVFLL
RWSASFTVTKGKSSTQE
TPLACEQATECSVRNGS
PPSAQPPRTQTPPLGQT
LNTTILTPNGNEDTTAD
EEEEEAEEEEEEDEEEE
DEYSDDDDMSWKVRRAA
NAMAFCAKMRSSKKTEV
RLAERKFMNPFNMPNLY
SPSPLSIKKCPICKADD
LLLLQLLLLVAAPGSTQ
EALPGDNVGFNVKNVSV
DGLASVCPLPPEPENGG
VLKLCDFGSAKQLVRGE
PGSLALRLLLFVALPAS
FLAEWGDRSQLTTIVLA
MLRSQLLLLACVHNYQP
IPPNAKLTFEVELVDID
LDTIFVPNTGKKSGKLK
VSMPTSEETLFLPENQF
ALRALGRPLPTSHLDLA
MRFVVALVLLNVAAAGA
MRFVVALVLLNVAAAGA
ELGAVIYNCSHLAQDLE
GIVKDSEDIYNLKNPTL
DLETFNAGSDVGSDSEY
EDSGLQTQVIAAATQCA
CSVCCVQNESSSLKCVA
IRIPLRYNGLVTGTRAK
AAATLRGKARPRGRAGV
MRFVVALVLLNVAAAGA
TFKDQGLEVLKQETAVV
PCGYISPESPVVQLHSN
LLPPILWRDELEPCGTI
KVVGVKSEGEVARCKQL
IFKDVFNRIWKMLSEIW
NVICDGCNGPVVGTRYK
KGGVAGGSILKGVLKVG
ITTYFSGNCTMEDAKLA
CIDNEALYDICFRTLKL
ALPGDNVGFNVKNVSVK
CFGIWILIDKTSFVSFV
GMNPIQTMTEVRARQVK
KEMAKQKAAPEAKKQKV
HSRFCGSPVLRNFTFAV
ENLEISFRVWQCGGSLE
QLAEWRRGLGLEPTALA
NQGLVEAAPGTAQSDTT
SCRTELDLRPQGLELFE
VRDRMWLKITIPNAFLG
WIGFLTRTVLENSTSYE
VVAAVMWRRKSSGGEGV
EYRPEFSNFSKVEDYQL
CLLVYSQEETESLNASI
LAILLCSLALGSVTVHS
MSQYITVGSNPFTGFFY
QISKESPQEIARKVEGQ
QLRCMQVGGNASASSFF
SSIRPISERATNRREVE
LPALTVHVTQPKDGGFC
IVKKYVCGGRFLVHRYS
IMVFFMCHCLAWFIFDY
VPFSSCLREVENPQNQL
LYLLGMLAFPLLAAPAT
KAKSPMFPALGEASSDD
GKGKMRNRRRIQRRGPC
DTAVENMPSLKMKVVEV
RHGARTSDSDQQAYLVQ
AAPQLLIVLLGLSALLQ
GFYGRPWVMEQRKELFR
DVIVLGTGLTECILSGI
VFGVLEDCSPTLLADIY
YDPEGDNTGEQVAVKSL
ATKCGILHPGEDFLCLE
LASMGLQLNLTYERKDN
QPGKRLEHQGIRIEFVG
MASPGCLWLLAVALLPW
RHKEAEFLQKLLPGYYI
VVAYTMLVLIAVYTFQF
LLHRPDLAEVLDVLGTS
EPANQMVKCDPRHGKYM
PVVRTWRLNERHYGGLT
QASQPKEMIIKWEPLKS
AYSPVRERDAHSVLLSH
TECTGGKTPDSEDKLFS
VTNANTSSTQAAPVAVT
INKQLIFTTEDNGKENK
SSLPEKQDQCCTTCVVQ
KISNQFDWALMRLDLSV
TEDSGLQTQVIAAATQC
NQFLTQQPAIITSIMGN
ILGGVEGQPAKDGKELV
AKGFTPIPGTIEMLHPW
YKDPEKNWNRNCVKGLV
DNNVLEDYTDCGGVSGL
SSGFRKELLDISDRLEN
RDPRSEYDRTQPPMQYY
YPLYIRSTPTENELKFH
LAFNYWSISSRHVLLQE
VKGSVKNWQLTEEDFGN
WQDFMFACALYPTDQGF
MRISPDQGQQFAQMLVQ
PKTPNGNHTGGNIARFS
NSSDCIVVDTVMCPNMP
PNGTEVPNTRSRGHHNC
ERLFLPRVCGTTLHLLL
RKVTGEVTDPSGKVHFA
TVLFALVLSGALIILVA
IIDVISDDTFEYMAGSD
