# Supplementary material for: MHCII-peptide presentation: an assessment of the state-of-the-art prediction methods
Source: Front Immunol. 2024 Mar 12;15:1293706. doi: 10.3389/fimmu.2024.1293706 (PMC11027168; doi:10.3389/fimmu.2024.1293706)
Supplement: Supplementary file 1 [file DataSheet_1.zip › Supplementary Data S1/negative_peptides/17_HLA-DPA1_02_01_DPB1_13_01]

RDGRRDRYSSDTTPLLN
CTDQLLLLGQTDRAVQL
KELTDLHKANAAKDSEA
LRIFPKEMLKRIPQAVI
LLLTVVFGFLYGAMLYY
ADSKTAQEAFESVVEYF
QDTEKMKKILEVVNQIQ
FRQAFPNTNRWFLTCIN
RMADAIILAIAGGQELL
LYANHTSLPASAREAFR
HIIHIDFGFILSSSPRN
NQEIEELTKICDELIAK
DSPYQGGVFFLTIHFPT
PNGTEVPNTRSRGHHNC
VSQPSKEQLEKLARRRA
SGKMCFQTLTDDDYKSE
AAPQLLIVLLGLSALLQ
LFLVLSLVFICFYIKKI
QRKTAPYKNVNVQNFHI
PKSSSADFGTFNTSQSH
MTHHAVSDHEATLRCWA
PTGPSQLELTLQASKQN
CMSREFQCEDGEACIVL
DALDTLYIMGLHDEFLD
ASAKLWDVREGMCRQTF
SPLYIQDKDGAPVATNA
HVTKSLHSIIRHRESTP
SITILVFFMMEIIFKLF
ESDEDKPDETGFITPAD
NRPMLISLDKQTCTLFF
NKHKSCSECLTATDPHC
TAPRTVLLLLSGALALT
TESVEEVVREVCSEQAE
LRIALRYYNQSEGGSHT
SALRAYVKDHYSNGFCT
AAFLLGLIFLLVGIVIQ
LLFLVLSLVFICFYIKK
AKFPIKWTAPEAINFGC
AGMLKEEDDDTERLPSK
AKVCREFTEREQGEVRF
LIISLLCVYFWLERTMP
LEETPVIENRSSQQPVS
PRVPKTLVLVVAAVLLL
PFILHHSTSYNSKALIA
TPIRNRAFYMEEGVPYC
GEIMDNLMLEAGDDAGK
RSPFEVKVGTECGNQKV
YQMWQNLAKAETKLHTS
QAACSNSAQGSDESLIT
PPAPVSPSSPTTHNGEL
MTAEGDAPELPEERELM
CDRKAVIKNADMSEEMQ
ALNKVKILITQEKPSAE
TMTEVRARQVKEMNPAL
YNFPLVTLYATLGKEAV
QELDDAEKVQREPLLTL
PLWDWNVTWNTSNPDFT
LPQLNSVFPPRKNPVTS
DKMRSLKQMHLPRSVPL
TVRPLPDEPKHLKCEMK
LECKQIWQNLGLDDTKI
ECHNFIKVFVPRNDEMV
SSLPPHLVPPSHRKSLP
IPKLHMLELHCESKCDS
MRFVVALVLLNVAAAGA
AWAWWCISDTQRISLEI
RAFHGWNEFDISEDEPL
RMKLLLGIALLAYVASV
TRRQGTSPSKCPYLNFF
GVPVLGFFIIAVLMSAQ
ITILVFFMMEIIFKLFV
EVVIVEEAQSSEDFNMG
RWKVILTFFVGAAILWL
QRCMMAQYNRHDSPEDV
LGGQSYLEGCLACLTAY
ALTVHVTQPKDGGFCEV
AEVALANLKNKYENEKA
KSMGLPTSDEQKKQEIL
SLGNEESVDKTACECVR
QAFPNTNRWFLTCINQP
FSASPDATIRIWSVPNA
GLKKELRELQDEKAELQ
QESGCWGSMGAQSRERS
HCECSTDEVNSEDMDAY
IAAQIGDSVMLTCSVMG
QYMFTDNTPLQNYSNWN
NLDFNVNAEISVFEVNI
VPFKVLDLLWIASALST
GHVLAAGCGQNPVRQAS
KKCPICKADDICDHTLE
ALAMRICSFNVRSFGES
GIDKLPIEETLEDSPQT
TPPASEGSAESMGPDSR
ESEFLDTWNRETHCHQH
LWFLLGWIGGDSCNLIG
VLVPFRERFEELLVFVP
LNRALVTVHVRDLDEGP
QVQQVLNIECLRDFLTP
QNLSTFCLLLLYLIGAV
LEYLFAQGQYDLVKCLA
AAVPPWVDTNDEETIQQ
ECSSGFQRMSVINFECN
MQEESLQGSWVELHFSN
KTHMTHHPISDHEATLR
CALGVFRKFSRFPEALR
PLASGILLLLWLIAPSR
VLKVMEAFVNEPNYTVW
AFGPQPPQQPLPLQHPH
VTNYTVRVANPPFSTWI
LPLVMWLQGGPGGSSTG
VSTPEIKVLNKTQENGT
YCPGMGVALRMYPLKPT
VDECSSGQHQCDSSTVC
IPLDRDNKELKAFNIRL
VELPPIEGRSPRSPRNN
ALRMYPLKPTWWFCAFP
LARDPVKLPTTAASTPD
PPRAAKETEKPPLPCKP
ISITTIIVIFLNRRRRR
LDDNVCMAFAGLTADAR
YIPPCLDSELTEFPLRM
SSSSSLEEKIAALFDLE
KRKSPPEALSGSLPPAT
GFQGISQSLENVSGYYA
KAKEYLSDALLDKKDSS
YLLPRCTFTKEGCHKKN
VKQRKIGGHGPTLKAYQ
SPAPSTSSTVKTEGAEA
DPPASDLPTPQAIEPQA
EKSLVLLREVTDGSLYE
NYKGKWKPPMIDNPSYQ
IKKCPICKADDICDHTL
RARRGVEVAAGASSGGE
LTITGENLGLRFEDVRL
EEELNFEKGETMEVIEK
FDMFFGGGGRMQRERRG
ACGLWLLVVERSQARQR
EENLELKKLLMSNGNKE
FDTDSSCLESHSSLSDS
LSEEDRGLKAINVDLQS
EVENQILTRDAKGISQE
MLYFSRAEVAELQLRAA
CKFHYKTDQGIKNLSVE
AKRQQQLTAMKVLQRNC
ITCSEATILLCYFHLCA
LYRNTDRQRKKSKMTDE
NFSVFHASLAKSPGWRP
KNEGVNWLRMASRVDAV
CPTDGVKGMDGFCSRSQ
LVKVTWSTVPKDRVHGR
FCGRARVHTDFTPSPYD
CPPGERKARDCTVNGDE
VVEQHLNSSDIHHINEI
GTTGVVVLAGALLEEAE
LNKMKEKLEKETTEHKQ
GIVGILFAVFLILLLMY
SNDNKTFDSSCHFFATK
TFSPPYGPRSVYIKPCH
LPVLSPPRWPRLLLLSL
LAGTESPVREEPGEDFP
KWWNDLWLNEGFATFME
WVVFIAAFVKKLVYEKD
EVAAGASSGGETRQPGN
ASAKLWDVREGMCRQTF
TESELSSWIQMSFKHYA
VCYSATVTFFKVKWIFS
LFWLGWLGMLAGAVVII
QTVAWFPLYYELKIAFV
GYQIAVETEQIGQEMLE
FQCQNGVCISLIWKCDG
ASFQHGGPGAPPSSSAY
KHVTENQKSKTLNVPKE
LSSFEETNKKQRWLHFG
MALLVLGLVSCTFFLAV
PVVGTRYKCSVCPDYDL
PMNCSVKLQLSLYMKSV
QSIKCVVVGDGAVGKTC
QMRLCLAVKDYIRTQII
VFWRELRDNVITPRDTT
DYAQLLEDMQNAFRSLE
SGPPRACPPEPPPEHWE
QEPNVNPASAGNQTQKT
ISTVNPEQYSKRFLDFI
PINALQAAMEGYEVTTM
GGGDTATCCAKWNTEDK
CDRKAVIKNADMSEEMQ
TNRPMLISLDKQTCTLF
SCRTELDLRPQGLELFE
AGLTADARIVINRARVE
LVPLLLLMCHCGKGAKG
VVPCNGEISGDFLNNPF
FLKQQRMYFVFAQMLSS
EEDTKLKIPLIHRALQL
LRDHVEKACKYREATCS
WPGAALLVLLGVAASLC
WRGVKFNNPVFRSTVDA
ICTVSNPISNNSQTFSP
ELAERERRRELLLTGPG
SRESTMYPKAVQDLCGW
MLNIWGVMLFIRLSWIV
REGYTSFWNDCISSGLR
PAFPAQAAFPQQTAFSQ
MADKVRRQRPRRRVCWA
RQGERLEHAAALRALQD
LWYSEYRFPEELTQTFM
LLGASLQHIHAARGTNV
LYENQMKRQIWKYIVDT
KTVIGCSGFHGDCLTLT
GGGSMQTEPARPSNFLS
NSNSDSLNSSSLLMNGL
AAHRRTMRDQDTGKENE
GVEPKTECERLAGTESP
LPFLLYGTEVHTDTNKI
TEKTMATWGGSTQCALD
TLLLLTVCFVKRNRGGK
LEGVQDDLFWLTFEGKP
CLKLIDPQTQVTRLTFP
GSQCSTNESEKPSILVE
PGMQEESLQGSWVELHF
CQLEINFNTLQTKLRLS
SGIDTDKVNNYIEDCIA
CNGPVVGTRYKCSVCPD
RNIQKCISRGELQVSLS
CAFVIVVAVSVIMVIYL
AKKPTNKAPHPKQEPQE
MRFVVALVLLNVAAAGA
THCKEEIGSSPFFERSG
EQLHTAKSATLPRKGQL
PTGPSQLELTLQASKQN
IPAVRNFKVSNTQDASV
ILYNLGFGRDEPDIASK
SVISCFSESCPSVSCER
TWGPTIAALSYVFDKSL
VQDDLFWLTFEGKPLED
FGHGFVMFLFALLLVLN
FMLDTVTLCGNSDDFLS
VLMAPRTLLLLLSGALA
ESYYLNFISAISRSKLE
GQEMLENLSHDREKIQR
RLLESNRKLEDQVQRCI
VESENLQQLSSSLQPAQ
GPNVSFQNGGDTVLSEG
NEDIAKRTCEEHQLCVV
ASGSNWLSGVNVVLVMA
ENQTCRDQEKEYYEPQH
PISLWVILQHLVHYTQP
VLQRGGLNLTAVTVAAE
WGIKSINDYNTWFLGVD
MNNFRATILFWAAAAWA
SQEETESLNASIGCCSF
VVILDEPSTGVDPCSRR
SSNIEPEPKDLTVGVAL
QKCRWMTSSGSTHSSWT
DFDYEHNCLYWSDLALD
GLRSFHPLASSLPCDFH
YWWKNCKMMIMLGAICA
LSVTCKSGDFSCGGRVN
LLVPLLLLMCHCGKGAK
RWKVILTFFVGAAILWL
GVEPKTECERLAGTESP
FYFTYSVNGNNEVMVHV
LCVTVLSLLMLVAAFCS
FPELVKIINDNATYCRL
TPKKHTVKKRIGSRCIN
LLFLVLSLVFICFYIKK
SPENSLLQFQFKYGVPT
SCRKENMLKYPELYKTS
GPGVRPQPAPFSSLNSS
SLKKEMPNVFGKESKKK
PSKGLGPCGWILVAFSF
FCILLAHDHYTVDVVVA
ATASVVKEKLATEGSSG
GRRYARTDEIGVAFGVT
GPLYASSNPEYLSASDV
VQDDLFWLTFEGKPLED
YVLFGTYIIQLYMPLNW
LHQDFPSVVLVGLGKKA
EQNATNTFLVYTEEDLG
MNAFLDDPEFADIMLRA
WRAQSEYSWRKMLSGIA
RGSVTISVQALQVTWNI
TTIIVIFLNRRRRRERR
NSHGILSGFNKTVLRTL
NGPVVGTRYKCSVCPDY
