# Supplementary material for: MHCII-peptide presentation: an assessment of the state-of-the-art prediction methods
Source: Front Immunol. 2024 Mar 12;15:1293706. doi: 10.3389/fimmu.2024.1293706 (PMC11027168; doi:10.3389/fimmu.2024.1293706)
Supplement: Supplementary file 1 [file DataSheet_1.zip › Supplementary Data S1/negative_peptides/17_HLA-DPA1_02_01_DPB1_14_01]

GVGGVPGVGGVPGVGIS
GMNENNIFEEAAVLDDI
MMDGAMGYVQPPPPPYP
GRPQPGRENFQNWLKDG
NSMAQAMKGVTKAMGTM
AGGPPAALGGGSQPLST
ELNGLPSETNPYIFNGD
AKPDGVTATAADEEEDE
AGKGKMRNRRRIQRRGP
MRFVVALVLLNVAAAGA
CDLLLARFGLIQSMKEL
AVLDQVEARLQSVLGKV
KDHFTFCQQLNISICPL
LLSLVASQDWKAERSQD
DGAMGYVQPPPPPYPGP
IMAGSNRSGDLKDAQKS
PGLPPGPPPRGPPPRLP
FNGQYWLWWIFLVLGLL
DQIDENLKQALQKDLNL
PLVDLKIPANKTRWTLK
RVTAPRTLLLLLWGAVA
PLLLGLNAGAVIDWPTE
QETFQLEIDRDTKKCAF
EALPGDNVGFNVKNVSV
QVQMKFRLLQETMYMTV
ARGSALLLASLLLAAAL
CVQRAEGYFRKWKESNG
NSMAQAMKGVTKAMGTM
FQIVLSGRGFMLGSRNG
CWGKGASDRTLWPTAAW
AKSVPVTPARPPPHNKH
SVFGGLVNYFKSKPVET
ACGTVGKQCCLYINYSE
LLGLSLLLMLLLYVGLP
SRNALGSSFIAARNFHA
YKERLGLPPKIVIGYQS
LKKKFSCCVLVFLLFAV
VTSLLFLGVCAHHIIPT
EVGLLKDMSPLSETEMA
LGFFIIAVLMSAQESWA
RGSALLLASLLLAAALS
WETRRRSSQAGIPVRAP
ALACKLDYDEDASAMLK
PFQRTSWVQPLLMDLSP
LLVHVQPGYITRPSLRS
SETQPCTPSSSDYSDLQ
AGAEGSINAGGCNFNSF
PHHVEPLERLEKLLTKE
ITLFLLSVCYSATVTFF
LEHILLRPDTYIGSVEP
IVLVATPLNRKMSNITF
HCGKGAKGFTPIPGTIE
RGAINSKQLTYLEKYRP
STIFLAGIENEGGQVGL
SSASSPTEEEQEQGEIG
GSLLDRLRKHQGHFLLG
SPALTCLVLGLALVFGE
MLQNKGLTDYCFDYNPP
DQVQRCIWFQQLLLSLT
VLGFFIIAVLMSAQESW
SVTLSWQPGTPGTLPAS
LQAAGNVGQASGELLQQ
PWSLLGLFLFQLLQLLL
SELRGYPCSLWKLFHTL
PVLGFFIIAVLMSAQES
TIIGGGDTATCCAKWNT
IGFSYWASELILAQQQQ
YLFKYIIIGDTGVGKSC
LLGFFMTVFLEQLILTF
ILMPHHVEPLERLEKLL
TKSNTSPEELGPLANQL
AAVLTIPACDFQATHPV
ENITEGKKKPTKTPQMG
KCRLWGKLQTQGLGTAL
ESVGPVVAGVLVAILVL
EVIKEDAAEGLSSPTDS
LPNPGTFEECHRKCKEL
FTPIPGTIEMLHPWNNE
VRIMEFTTTLLNTSPEG
ALPGDNVGFNVKNVSVK
LSRQPGENGSIVTCGHR
FEGATCENDARTCGSLR
DKKGDILLDENCCVESL
EEEEEEEEEEREKEEVE
SAPCANNRTCVSLDDGL
LQCFDMDECQDPSSCID
TCVDDEGRASHASCLCP
NDNPEMPSNSGNLQKQA
LITNIVNSIVGVSVLTM
CQKCEQPFFWNIKQMWD
TPCYSRQNKLDSFGPIN
MLIIVMCIAIFACVAST
WDPGRVIHSELQGGNKS
NTDKNGEELHGGKRVME
TILLQYCFLLITCLLTA
TEQIGQEMLENLSHDRE
LVVAVAVFLLTFYVISQ
VPVLGFFIIAVLMSAQE
FPKDFSTSCRAHFERYL
TVMDAREVMILITGAHK
GDNCEVKDPRHGNLYDL
RKSSGGKGGSCSQAACS
FLSYCPGMGVALRMYPL
YITAIIEEQPKNYQVWH
GMRAVEFKVVETDPSPY
RNSEGDENYMEFLEVLT
KLQLSKNVLCSACSGQG
SGMRVAFPDTKKTYCFD
VIASGQFNEDMIPTVGF
RMWATQGLAVALALSVL
KGASDNPCSEVYHGPHA
SGVINLTEEVLWVKVNI
LEVGKVIQQGRQSKGLT
GVYRIGSSVEFDWCAVG
NLTLHQSAQLSVLLTVE
WQQERDVAATASKQMSE
KIGMSRFQTYITYFVRA
FGAVITGAVVAAVMWRR
ASSLEYLFAQGQYDLVK
EQPQVELFVKAGSDGAK
VPSALTIFLLVHVQPGY
YTEIRRVKSHKEFLNKT
VVGVKSEGEVARCKQLI
QVPNIVKALHKQMKEKS
YALKMRFVDHVFDEQVI
AFATGCGRGAKLPSCAQ
LALELLLLPLSLLVTSI
DRKLCADQECSHPISMA
SKQHRLKRYHSQTYGNG
EQITLAYKEQSGPSPLE
VAGLAVLAVVVIGAVVA
MASPGCLWLLAVALLPW
DTLERADQEQKSLFPAQ
ESVGLTLVSRDLTSMQL
LYRTDFFPGLGWLLLAE
EACAHSFFDELRCLGTQ
VTVAIAAHYLSGEDKRS
TQALAQSGQQLEWPEAW
VGTRMPPKNFSRGSLVF
NYLSKTQQEKFLEVIAN
DRKAVIKNADMSEEMQQ
AADGYQRCMMAQYNRHD
QKQEEENPAEETGEEKQ
THMTHHPISDHEATLRC
TVLTIAHRLNTIMDYTR
GSWLGGCLLVSALGMVP
ATERTTSIATTTTTTTE
LSLMRLDRFRDSILRSD
HKLCQGLGLNLTKFTQY
MNEEYDVIVLGTGLTEC
MWILFGGYVAKEKDIVY
WGWGRRCLGRPGLLGPG
PDKTQVPMVVMPHGGPH
NVSTRQGMDLSANQDEE
SDLGTKLQDPRIMTTLS
ETMAPPVRDPVPGKPTV
ESGHMFPSHLLVTATHM
LKDALVRMRDLSSSEKQ
GPAGRYDQATDTILTVT
LRTAGSCSHSFKRSFLE
GVRPFGVSLLICGWNEG
ENVDDRLNNMDWGAQQK
RKTEGYSGADISIIVRD
RKLRGYYNQSEAGSHTL
RENLRIALRYYNQSEGG
VLAVVVIGAVVAAVMCR
AVMWRKKSSDRNRGSYS
VNVTLYYEALCGGCRAF
AFLWVLGIAYYMYSGGG
FMPKSTIYRGEMCFFDS
AAATGRLLLLLLVGLTA
RFPKLQWPTPDLCPACH
ILLQYCFLLITCLLTAL
RKEKPSFIDLETFNAGS
GGQGLLGVSIRFCSFDG
EHNAEETYGENDENTDD
GSCMAVLTVTLMVLSSP
WCPHNDNVIASGSEDCT
RNSWRAVARMGQGMMTI
LWLLGAVLLMDASARPA
ALYVEPHGHGPSLSVQG
AGCLSENPRNGEDQICP
AVRALRDRIDRLEQELP
NYDSEPVPPPPTPRSQY
LASLALATEPPTESLLL
FCYLLVNESNSWDKAHA
GKMRNRRRIQRRGPCII
EALPGDNVGFNVKNVSV
FSQGGALSLYTALTCPH
LNVKGPGLQRMVLVDLP
GKKDARQVTSNSLSGTQ
KRDVYDQGGEQAIKEGG
GEDLFMCMDIQLVEALC
KLEREVWKRLHDEGIIR
QQPSVTSRSGGTQVQQT
KRQKDFDIAEQNESSDE
VMVSFPRSGTQSDKVTL
NWVPRRGDQGPKTIDQI
GGGGGGGAAPTETQPPV
LAGEEEALRQYQQRKQQ
PYIRDPLNGQAVPANGT
MCILVLVLSVIILILGL
MRRMWATQGLAVALALS
YILFFTVIIYVRLDFSI
APTVCGHTAPVLDIAWC
PRDEPPADGALKRAEEL
LNPAWSVAGNASDGEPP
CELMFPPNYDQSKFEEH
SCPPASVSQRAGITAAI
NEEYDVIVLGTGLTECI
APLNSAVPSAGASVIQP
QTEALKCVAQASKNRSL
EGITAEVLVVTSFDELQ
PASQQWARPRFTQPSKM
QQPQPPQPPFPAGGPPA
LLLLWGAVALTETWAGS
TMAAGLNSILFAINIDN
KAKEYLSDALLDKKDSS
KCVIALQEKDVDGLDRT
SILRSDEAVKPFGLKVS
RGARPGPRVPKTLVLVV
PPLPHRSRGGGGGSRGG
NKLVMRRKGISGKGPGA
HGPENIVMAIAGNKCDL
IGAAFLTQTVCLDDTTV
SARQAGDSAKMRRYDRG
AIAILFAVLLVVLILFL
FSAYPSEEDMIEWAKRE
RRSPVPRWLLLLPLLLG
MRRDQLNDQYLELLEKQ
AQRIVEKLEKSTKPIVA
MVAAQVMGNHVAVTVGG
VVAVAVFLLTFYVISQV
EMLENLSHDREKIQRAR
AKTQVQQLLVSITLQSE
QIVLLGLVTAALWAGLL
PQAKPDGVTATAADEEE
DDLVEKTPCAWNSSRTC
LQLMLRVNEYRFAWVEA
ENQVNVTCQVRKFYPQR
NGENGIHFLLNRDGKRR
VLMLTGEVPEQQLEEAQ
PGPCPKGTSCHNTLGSF
SATSALWGLFCNGSQPS
ESAGSQRRLPPRHGALR
AALLLGAVALRPAEAVS
ARGSALLLASLLLAAAL
TANPQLQEQMRPQLPAF
RRRSPGGSALPKQPERS
SFILVIFYFQSMLHPVM
SGVPVLGFFIIAVLMSA
CRDFRLRAAHLPLLTIE
GHVLGMPDVPFNTKCPS
LALVALSIVMVTLQGFV
IDNEALYDICFRTLKLT
ICLHSNSTKFSLFAGGM
ERRGKNVVHQLSVTLED
HLAFWQDLGNLVADGCD
AEGKRKLQIGVKKRVDH
LMNSNVSSPVNLGNPEE
CITIIGGGDTATCCAKW
VYSIGEDGKFIQWNIHK
PCELQPHGLVNCNWLFL
SRRAPQTGIVDECCFRS
EGLGYADVENRVPCKPE
RQERSTSYQELSEELVQ
EVAKLLDLKKQLAVAEG
QKIQSQQKNAKKQAGQK
LAALLGVERASSLMCFS
DNQAMLDRYRILITKDS
PAQLLGLLLLWLPGARC
TGLLLLLLAVAVRESWQ
NSMAQAMKGVTKAMGTM
KATGGPLKNMVLFTRQR
NEEDPSLDRPFISEGTT
VHRSLGVHLSFIRSTEL
NKRAPQMDWNRKREIFS
VIVFFLIGFMIGYLGYC
NMTRAHFPLDVQWNDLD
NIHELWYFVVIQVCNGL
TVAKETCSEKSTNLHDY
LSVEDSVECLHAMLSAN
EDSTPLATLEFPPSEDR
PPPQFSGPELAMAVRPA
WRDMQHLVVQTSKPAHL
ITGAHKAFALYKAIEEG
ATPLLDASSLEYLFAQG
FMIGYLGYCKGVEPKTE
RDGGCSLPILRNITKQI
IDVIELHDCFSTNELLT
KRLGVKPNPASWILSGY
GELAARAHFPGPVTRAE
GQYRAPVAGFYALAATL
DSSQWQPLIQDRCFLSW
LQDVGQSAAPTFMISPE
DVDQPKEEKKECYYNLN
AVVTLECEDGYMLEGSP
IKKVAKKPTNKAPHPKQ
IIHIDFGFMFESSPGGN
EYRHDSRRNTLEWCLPV
LSRWSASFTVTKGKSST
RLPGGSCMAVLTVTLMV
ASAHPLPPGPLFSRFLC
WGAILFVAWNALLLLFF
HIPHGKEQIKRGGDAGM
FNTFVLMQLFNEINARK
MKDVFFFLFLLAVWVVS
ECERLAGTESPVREEPG
QIARKAGGQTEINSLRA
LLCASDLLLLLLLLPPP
SEAQDDPQKRKPDIKKA
PHHVEPLERLEKLLTKE
CKAQAQTERENLRIALR
SCSQAACSNSAQGSDES
EKQTRRFDEGKLKAGQS
FGFVLFLVLWLMHFMAI
KLLCLFILAILLCSLAL
ITTGRFGDFYRLLVPGT
RSRNPGSSCIGADPNRN
HEEALSFVSLVDGYFRL
KASYRVYCLLGDGELSE
VCEDGPVFYPPPKKTKH
AAKLVVAVAVFLLTFYV
SGPLKADDSVPPGGSHI
QLPGRVQLSDITLQHPP
EEIGNQEVVIVEEAQSS
SSSSSRSRSPPKKPPKR
EALYKFVVPKPRSECSK
FLVLDAQNYPWLTNHTV
RIYRPTTGALLLLTALQ
RTWNSSAVPLIGLPNTQ
EDPATQTNLGFIHAFVA
CLVKQLRPLLATYGVTA
QKYYSDLFSYCDIESTK
LVAFSFLFTVITFPISI
QQHEQALADCRRALELD
PKNAIKEGDNITLKCLG
RGNTAKCTSTGWIPAPR
NFRSGPLTGWRVFLLLL
EDKIKKTYPPENKPGQS
GDVSKDCPEKILYSWGE
DKLMMDGHEVTVVDNFF
ENVKAKIQDKEGIPPDQ
HVIPMNPNTNDLFNAVG
AAVVRALPRRAGLVSRN
LLFLVLSLVFICFYIKK
PCVCAVRHMRSSGHQRC
SAYPGGRVTEGPRQEYS
QWKGKDRILDPTKLGPR
TAFWLSWVLLYTSLIFL
VSGYFVSIDAHAEECFF
ALTVHVTQPKDGGFCEV
LIGFMIGYLGYCKGVEP
TKALFLALVALSIVMVT
NFFGLLNFQAPFLPWVL
LTLTCEAESSQDLEFQW
FYSNNRTSFHNGTVVTY
TCKERDSEGCWVAYTLE
LGEARMLNASIVASFVE
SDPYVKLKLAGRSFRSH
LRYRVDFQGMEYQGGDD
VFQLPYNGVVLAQTVAN
HDGPVRGIDFHKQQPLF
GKRAYGVVSMCIGTGMG
LSLPVLVVVLSIVLEGP
LLQPLNITQVLSHGEGT
AAPQLLIVLLGLSALLQ
AVCLLPGSLALPLPQEA
APNIYVLDYLNETQQLT
PNPNEDKCPGNYTNPLK
RWMVLRNSWRAVARMGQ
LQLVIVELIYKVCHANP
LVYSQEETESLNASIGC
LSLSTTFSLQPDQQKVL
PRRRPGASPTGETPTIE
FSLAQSFGAVCKEPQEE
ALPGDNVGFNVKNVSVK
VKIQGQNKEMLAAACQM
VSDHEATLRCWALSFYP
MKGKLARSTKEIPDEIS
LLDIYQQVLRKGSASAL
FNENFGPDFREEETFFS
VMWIGFLTRTVLENSTS
MKRSGGHRIPGLNCCGQ
TASRQHLYVDKNTKIIC
CLALLCLGGADKRLRDN
EIEQRQKPATETSMNTA
LCKMINLSVPDTIDERT
RDHAPDRPFVCPDCGKA
MSSFYIGLGSRINCNIF
GFANGEESTPTRDAVVT
TLKKDEDIPLFPVQTKY
EDEPPKNQKPKITPVTV
PTWTAAAPEARYTDIIL
RIKEEEKRAAEERQRIK
ILTTTLVLSVMVLLWIC
EKLLTKEQLKIWMGKMQ
CLSDRLQYSRIVGGWDL
EKSKKKKEEEEDEEDEE
SGKNSQEDSEDSEDKDV
RVCWALVAVLLADLLAL
SGLNGHPTLSGGGDQRE
GLYTTVDFGTGSNITDA
CSIEPKFPFSENQICLT
RRPQRSLLLLQLLLLVA
RCNGVLEGIRICRQGFP
LGSLIFCFGIWILIDKT
PMASSPRPKMDAILTEA
LTVHVTQPKDGGFCEVC
FVALPASGWLTTGAPEP
VLCIWMSALFLGVGVRA
EAFDLLTSHHMLTAQEE
EEASAATAEFLQLHLES
SRMAPLGMLLGLLMAAC
RVILQPDVHPGNCWAFQ
GELGISLNMCLLGALVL
DKSTVFGTALNYVSLRI
FELPREYRNRFLHMHEL
DLGYAKELDQGSLCTSF
RFNLETEWKNNYPRLRE
VFPNGTEVPNTRSRGHH
PYEGPAPLEAIANGCAF
FTISRKNMSQKLSLLLL
ASGSEDGTLRLWQTVVG
GGPGGSSTGFGNFEEIG
SDLQLQAAVEVAGDLEV
TNVSVAIFMLDTVTLCG
GGGDTATCCAKWNTEDK
VIGQSSYHHIEPFCKLT
VSIFSLYSVHLLLKTAN
CIAIFACVASTLAWDRG
VPCLADGQKELHYLPFP
RFKNRETIASVRSLLLQ
TAILAFSLAQSFGAVCK
FLLLTLLALLALTSAVA
ELVKIINDNATYCRLAQ
LELSSVEVDPCGDAQAA
GQNKEMLAAACQMFLGK
APRNMVHPNVICDGCNG
TGQQQAGVVAHPPAVPP
TRFRDGLCAGSWVERST
LDRKDGSFIVRYRMYAS
PALTVHVTQPKDGGFCE
TVCTIVTYQMVKTKEAG
RWDTYLTMSDVQIHWFS
SPPHLIKEILLVDDFST
DDEMETDKQEKKEVHKC
KNLTLRCQVEGGAPRAN
THLCSECSQVTHSTKTL
SAIIFYLAIGAAIFEVL
QKQEEENPAEETGEEKQ
WPDGYEDLESGDNGFPG
TPCDGGCDQGLVPIPLL
TEEDSQVPSIRDCNGSR
LTLPRLADTYEMLAIEG
YLDGSSQSCRFRECNMG
TCKVCMDKEVSIVFIPC
WEDMVAEFHDQVPFDGM
RACRVLPWALVAGLLLL
TRYKCSVCPDYDLCSVC
LGSTCGHWDIFSSWNIS
NSSHPVPTQSPLPFTQP
MSTQRVANTSTQTMGPR
MEKCSDGWWRGSYNGQV
RVWGSPGGEGTGDLDEF
LSHGEGTDINFWIQAGV
ALLTVSTPSWCQSTEAS
QDYGISVAKVNCVKEEI
RDMQHLVVQTSKPAHLN
KYQEGGVESAFHKTSTG
HLLKNEGSLQPAVQIGN
EDDDDDEDDEDDDDEDD
FRVAALLAFLGATVAGC
AVSGANGSTLWERPVAQ
PVVRTWRLNERHYGGLT
LGDQYALKMRFVDHVFD
LQQDDCRVVLAKQEITR
QEASQELQQIHQYIMAL
DIPWANVRSDVRTEEQK
DTVTLCGNSDDFLSQQP
LIGFMIGYLGYCKGVEP
EDSGLQTQVIAAATQCA
CPEDVSSSVLPSGDLMC
LIGFMIGYLGYCKGVEP
PALTVHVTQPKDGGFCE
GSVNDMALDAFDLDRMK
CIVPELNSTISANSTNA
MVVVIVCLLNHYKVSTR
VTLPDITSVAKSLGAKT
SMTIEDEYSGPKLEDGK
GKEQIKRGGDAGMPGIE
GSLLTRSLAEIVKKDDF
LGAVLLMDASARPANHS
GYYADARLEVGSTQLRT
LNLTLHQSAQLSVLLTV
LLLLLSGALALTQTWAR
LGAVVTGAVVAAVMWRK
HPFLAAHGPAFHKGYKH
QKPPTHPGTSDSYSAPR
MYPLKPTWWFCAFPYSL
GPQRPDQSAAAAGPGDP
LSYSDGDDCGHGKKIKT
TPQLMAVFGSLSLYALG
DQGRAVSTCAHLFWSGR
LEYVNGSACTTSDGRQT
AGGKSWCPDCVQAEPVV
DGWEPLHAAAFWGQMQM
GIELERCQQQANEVTEI
CRTELDLRPQGLELFEN
PPCPPPPPVSTISCSYE
HIQLPPEIQESQEVTLT
EPKTECERLAGTESPVR
AILFAVLLVVLILFLVL
CCGDEMGDDCNCPCDMD
NAIRFVPDLEDIVNFEE
SGLYLKELIEPVLTCFN
EKCHLVLCSPKQTECGH
PNACQNGGTCHNTHGGY
TTSRNLARAMCMKNLKL
EKDDQDGAFTKWRVENS
KDAKIAVYSCPFDGMIT
VCEDGPVFYPPPKKTKH
SETVPPAPAASAAPEKP
RHEGQEPFLQWLMLLSN
EDTRPAGCAEQLVHNNL
RSVGVFLLPAPYWAPRE
ELSLLISGECLLTATDT
LPYGYGPGGVAGAAGKA
LTCMSREFQCEDGEACI
VFFLIGFMIGYLGYCKG
TESPVREEPGEDFPAAR
TRLPALTVHVTQPKDGG
EESCKYNPKYSVANDTG
GKGAKGFTPIPGTIEML
YRAPVAGFYALAATLHV
WPDDFYSHSKGQKVYLT
CVFPNGTEVPNTRSRGH
SKHCDGLRDCSDGSDEQ
LALACKLDYDEDASAML
VLPEVRGQLGGTVELPC
AGSSSSDIAPLPPPVTL
CVFPNGTEVPNTRSRGH
YEWLEALLMNQTVMSKN
LNLTLHQSAQLSVLLTV
VDDGIDLNRTKLECESA
VVYLVYESKHLHEGAKS
VSIFSLYSVHLLLKTAN
VGGVQWLNSNHLQIIHK
VRNPSSFQEQPHGNITF
ANNRTCVSLDDGLYECS
CKGVEPKTECERLAGTE
LQRSFSMRDRGNVASLI
LELKKLLMSNGNKEGAS
RHSLVSFVVRIVPSPDW
LLCILTFLLVRPIQGSR
RDFIARDLGPTLANSTH
FGDSLMELDAAVGTLMT
AVEAANKGDVEAFAKAM
EEKNPCRTLCCFCCPCL
VMWIGFLTRTVLENSTS
LWGAILFVAWNALLLLF
LPLLLLLLLRAVLAVPL
MRVTAPRTVLLLLSGAL
ILGKKDVMWIGFLTRTV
FGDGVTFVVVLHQVWKK
PNGTEVPNTRSRGHHNC
NTNDLFNAVGDGIVLCK
GNKEGASGRPGSPKMEG
VALRMYPLKPTWWFCAF
VPRRGAVHVYATLRFTM
RSSESSPNHSLHNEVAD
VTGQETVAQIKALTTLE
RQRKLRRNRRSILDDSF
ARIFLIASKELELITLT
GKGKMRNRRRIQRRGPC
EEAVRKKGSEERRRPHK
GSCMAVLTVTLMVLSSP
VRAFADAMEVIPSTLAE
GDHYARNLLWFDFGLPF
ASFACRVATTLPVLEGL
NWVESYLSWRHNIVDET
DFSHRSSENILTVHEQA
LAREADFCFRQRRYLES
GNAENEENGEQEADNEV
HAQQYRWYQMLYQAGVF
TQIVLLGLVTAALWAGL
HKRYAAKKTQKTVEAAE
GGPGGSSTGFGNFEEIG
IVSPLCGGFTWPSCVKK
RFWRSTGFCPPLPHSQA
ICKADDICDHTLEQQQM
QNLGNNYSDEPCIGQEY
FSKILIGPKMLTDHMPD
ACEQATECSVRNGSSIV
LLLLPPLLLGAFPPAAA
EALPGDNVGFNVKNVSV
MASPGCLWLLAVALLPW
FGSAKQLVRGEPNVSYI
LRLLLFVALPASGWLTT
RLLLLFLVPLLWAPAAV
DPNPVFNEAMIFSVPAI
YLGYCKGVEPKTECERL
NLEGISEGPSNRSNSVS
VSTPSWCQSTEASPKRS
VLIFFLELAVAVLAFLF
ITRGLQKDYRTDLVFGT
IPPNAKLTFEVELVDID
MTLGMIWTIILRFAIQD
PYSIPPCEHHVNGSRPP
FCPHDLVSQGYSYLPVQ
VSGSRGHQHQFQTGIVS
EEALLCMDGAGPPDLRD
DVLSEIMHSFAKCIEVM
YIELFDQIDENLKQALQ
LACKLDYDEDASAMLKE
INKGSIDAITGKARYTL
AEGQEGQATTIPIVLTQ
MESILFKCSDFVVVQFK
MYFGLAGVTKNTFEVIP
LRKPENSECDATAKNKN
YGCRVEDYDAADDVQLS
RDLSSLRRLAQSFRPAM
MRFVVALVLLNVAAAGA
LLRIGVTLAGHQKKILA
ISMIPIEIGLLQNLQHL
TVFLEQLILTFRKEKPS
PLERLEKLLTKEQLKIW
FTYISPSNTELTLMIQE
MASPGCLWLLAVALLPW
SSEKEEDDNEKRQDPGD
GKGKMRNRRRIQRRGPC
EERIEEVTKKGNEAVAS
VVAVSVIMVIYLLPRCT
AQYWPDQGCWTYGNIRV
CSRSQHSSSSSHWHQEG
ITQDKVASVININPNTT
YVLNKIDQISIEELDII
ALPLATVICSTNQIPML
AVRSYALELNLTDSENA
LPATEKPVLLSKDIEAK
ITILIIALIALSVGQYN
VLGFHTLMTLLSPQEAG
CPICKADDICDHTLEQQ
GNDGRPRVAWHIDPFGH
GCNMPSSTGSYWFCDEG
AYAYLFKYIIIGDTGVG
PPYKPKARDKRDTSNFD
RYSDGDLTLIYFGGDEC
VGVKSEGEVARCKQLIC
NMEARLAERKFMNPFNM
PNVICDGCNGPVVGTRY
GNCTMEDAKLAQDFLDS
AHEIQWDYGPMGHDGST
CLDEEVEGQGFCSGPGW
RLTQRVLCHFSVRVTDA
YFGSNIPNMFVDSSCAL
VRFDVHDVTLHADAIHR
MQVKLVKDSEYPFKAQN
IDNEALYDICFRTLKLT
CQEAVRQVQGPVLVEDT
SGTELLWPGAALLVLLG
RIHCTRLAGDKANYWWL
VLFFALHVCDEVNVYGF
LPCTDSFIKVDMRTISF
GSLIFCFGIWILIDKTS
RGRVIECDVVKDYAFVH
TADRQYMEGFNDELEAF
RYSLRSIERHAPWVRNI
AAPQLLIVLLGLSALLQ
IALNRSLPDVRLEGCKT
NIMFYDMGSGSTVCTIV
PPVSTISCSYESASRSS
FEPLASGILLLLWLIAP
TLLLLPLLLLLLLRAVL
APADPDSGAAPDAPADP
YPGPPMMDGAMGYVQPP
SIFHVLILNLIIVGAGV
DDEDDEDDEDDDDDEED
RGGGRGGRGGFGGRGRG
IQNFVRVHVDAPGMEEG
TAYAYCYHGETLLASDK
CKFHYKTDQGIKNLSVE
TANPQLQEQMRPQLPAF
VGVTINVLDENDNAPYI
QKALSLVSCFAGGVFLA
GISIVGQSNERGDGGIY
RKSSDRKGGSYTQAASS
THMTHHPISDHEATLRC
KDVMWIGFLTRTVLENS
IAPPIIKQSTIVCHNRV
PLDPHENGNNGTIKVEK
LTQTVCLDDTTVKFEIW
MAYAYLFKYIIIGDTGV
LRMESKTEKWMERIHLN
LLVVINLLVIFIPSMKD
SNSSSSDDSSEEEEEKL
VGHLPAGGAVKTEGGGS
PEVTIECTGAEASIQAG
QGSSGPKGEQGITGPSG
YTFSMPSDSHVSSCSED
VCNDLKIGYECLCPDGF
QTTCPDSVKIKASKSLW
AKGFTPIPGTIEMLHPW
TARVRMGPRCAQALWRM
KPRNMTGLDLAAVTCPP
ITQLGLQNSTITFWNIT
CPQGSTCCSQEMEEKYS
ATEDPYNTTENMHWEWS
ENTDEAQKKFGNVKAIS
PALTVHVTQPKDGGFCE
AHANLCCANLERADLSG
SLGQGLGAACGMAYTGK
TESPVREEPGEDFPAAR
THMTHHPISDHEATLRC
APATRAALCGSARLLNC
VTSPCCIVTSTYGWTAN
LSASSVYNLLPEKDLTG
VMSLLQPLNITQVLSHG
GEKGRRGQFIRRVEPGS
QAGCCIVGQSEQLVPAD
VVFFGIYSSLWPAIPMA
ACKDALLVGVPAGSNPF
MGLQACLLGLFALILSG
TPSLSSTQPTRVWSGPP
RVLTGNPRLDLQEINNW
HGGCSAGNDIGPYGERD
ESHWKVCPMCSEQFPPD
LLVLDLFAESQPVYTRT
TVLWDNAFAEPGRVPFA
RCQTGCWSPDGSRLLFT
AASIGNAQKLPMCDKCG
NRSPAGPAATPAQAQAA
LLLLLPLLWLLVLTPGR
QGNANLDIQNVNQQTAL
PGLSKQEDCCGTVGTSW
EALPGDNVGFNVKNVSV
MVASGGWNDVACHTTMY
HQQDETTIDTKDGDLPF
NTYYDFSKGIDHKKSDD
LLAQVTSYSPTGLPLIQ
SKGLGPCGWILVAFSFL
TFCLFVTFDLLFISLLW
AAPQLLIVLLGLSALLQ
LFAASPSELHLKGGTNA
DEPPPASQSTSQDCSQA
NFTRNATRYSVQLMSFV
HLPEPSSRETGRGAKGE
TCVCTEGYTGTHCEVDI
TAPVLDIAWCPHNDNVI
LIEEVMIGEDKLIHFSG
SVIINCDGFYLISLKGY
HLVTVPPGPSLADALIS
QASKQNGTWPREVLLVL
MVKCDPRHGKYMACCLL
RIRKLADLCTGLQGFLI
RVNSKCLFVGILLRRVQ
MPPKDDKKKKDAGKSAK
SSPCTFAAAVSGANGST
PGTPRVTSRSGPAPARR
ALEKTNGATAVFNTGIF
QVRLMDVVSKKHPVDTL
TQISKYFSERGDAVTKA
GLPTPQVDWNKIGGDLP
RTCHIQECDKRFKQDGG
KSPATPQAKPDGVTATA
FGRRQDDLISSSVPSTT
LLVYSQEETESLNASIG
LVYSQEETESLNASIGC
RIIGVDINKDKFARAKE
SEVPSVPTNGMAKNGSE
GLKHDIARVRADTNQSL
FDQWREWADSKSCCDYS
KTAPCVRLLNATHQIGC
ERNVSTRQGMDLSANQD
IKTQSSLVPALTDFVRS
DPDPRKVNLGVGAYRTD
PDPPVISEEKGPCYRLV
HSQGGFVVQPPALWQTE
KEQIKRGGDAGMPGIEE
ENFKLKHYGIGWVSMAN
CVSNCTASQFVCKNDKC
TGYTRDKSFLAMVVDIV
SLVNAFQWIQYSIISNV
IGFMIGYLGYCKGVEPK
AAPELAMGALELESRNS
VRFKSRNSSKNSDGKNG
PGQDCRFRVTQLPNGRD
VGRAAGLLMGLRRSPYL
GSKCDLNGRPREAEVRF
NCSADLQVSAKIGFLKP
MFTHYDRAHIAQLCEKA
VIRCHTDNTWVPGVPTC
TCDDIKNIYKRMTGSEF
DERPPWRLGRLLLLMCL
LFLKSVPHFSMAAPRGN
GGLLGATFNCLNKRLAK
PVSETCTDRSGISTGHW
AAFVAKVMSVGDRTVTL
VCGTTLHLLLLGLLLVL
EVYHGPHANSEVEVKSV
LCLILIITSSTKTIRRS
WATENGFSYPVISYWVD
LQELYEGLRLNNMNKYD
YQTFCADGADERRCRHC
