# Supplementary material for: MHCII-peptide presentation: an assessment of the state-of-the-art prediction methods
Source: Front Immunol. 2024 Mar 12;15:1293706. doi: 10.3389/fimmu.2024.1293706 (PMC11027168; doi:10.3389/fimmu.2024.1293706)
Supplement: Supplementary file 1 [file DataSheet_1.zip › Supplementary Data S1/negative_peptides/17_HLA-DPA1_02_02_DPB1_05_01]

AADGYQRCMMAQYNRHD
ALPGDNVGFNVKNVSVK
HSKMNTLANRFPAVNSL
MPPKDDKKKKDAGKSAK
DDCRYVMIFKKEFAPSD
QLLKQGSVQKVYNGLQG
SEQDYTCIAENAVSNLS
QLERINVHHHEASGGRY
LDPVDPTNNVSGDKICW
LLLPPPGSCAAEGSPGT
LMCGRITKRVTRELKDR
SWLCDPDAMEQGETPLT
VEVKGPYEYLTLEDYPL
DREQIPEYNVTITATDK
DQKKQFEKCGLQVLKVE
YIELFDQIDENLKQALQ
SSSPSPLSIKKCPICKA
PRWLLLLPLLLGLNAGA
GLRCAVSDVEMQEHYDE
VCPGRLRGVRAVRPKVL
PRTLILLLSGALALTET
QLLLLACVHNYQPCVQR
PTKKWPTVDASYYGGRG
FLIGFMIGYLGYCKGVE
VDSEEEYFPEEIAKLRR
GRSPFEVKVGTECGNQK
TFLPLLLGLSLGCTGAG
DFEWNNFIDAMLMVAER
AALAVILIATALCAPAS
NRSPPHLIKEILLVDDF
NLKMWIQECNGHAVPPL
YFQFRCENGHCIPNRWK
EASNFRSNFGYNIPLKH
TNLKKKFSCCVLVFLLF
SRMAPLGMLLGLLMAAC
SGVINLTEEVLWVKVNI
SQPPQSSTMGYMGSQSV
MPPKDDKKKKDAGKSAK
ATLLLFLIISVKYDHHR
CEDVETAEGVALTVTGV
IPWLGHLLVGLSGAFGF
IAEDDRHYNIPVRVCEE
QSRIHCTRLAGDKANYW
SLALKCLISLSTIILLG
GFFGYVSFTEATAGNVL
RVSENKVRPVHFWFATG
WRGMGLSLMRLDRFRDS
VVAHPTSGTISSASFHP
RCRECRPGGSCAPCGGD
SEDDAQSRRDEQDDDDK
PERETLFNTLANNREII
GRPQPGRENFQNWLKDG
IFYCTFRRLDPEENHTA
AAPQLLIVLLGLSALLQ
RSRSRSLSRSRKRRLSS
LIGLMCGRITKRVTREL
FYNEAWSTLLRTVYSVL
AVYKIFDDSPCPFTAKT
TAPRRYCVRPNSGIIDP
AISGVPVLGFFIIAVLM
HFVLESPLNGCGTRPRW
LGYCKGVEPKTECERLA
EAAGEEEEEQRKEEEPP
LLEQIDSFKPPQRSIDK
PDPANSSSGQPHMEQVP
DIPSGSHKVSLSSWYHD
RSPGRAYALLLLLICFN
IWIKFRHSPGLLLLWTV
TTRLLSGHTCFTLTGLL
ALPGDNVGFNVKNVSVK
TEEEVQMALSKVDASGE
QKKIKDLPSLSPYALEL
AAPQLLIVLLGLSALLQ
FLPLLLGLSLGCTGAGG
MAQYNRHDSPEDVKRRA
MWLQGGPGGSSTGFGNF
KEDDMETKKDHPYTWRI
AKNLVEKGVLTTEKQNF
TGYYCNCTTRTDTCMSS
LGVISWRRAGHSSDLII
RHEGQEPFLQWLMLLSN
VGRIFVAFMVVISIAWV
LDVLSDYDASYNTQDHL
ECERLAGTESPVREEPG
TQTVCLDDTTVKFEIWD
GYLARKAFAKRQQQLTA
FPPNYDQSKFEEHVESH
VLEAEGVFEKGSFKTLT
LLQYCFLLITCLLTALE
ALSETACEDSEENKQRI
SDASTPWSSSPSPLPVS
NGSACTTSDGRQTTYTT
KETQILPRQTATGKVKI
YEIEWITEYACHRDYLE
CSQAACSNSAQGSDESL
LSHHRLKGRFQRDRRNI
VSENKLREISLNHEWTF
LMPWESDIWDINNQICT
SFNPGVFVANLTEWKRQ
MGMLEARIRILTNNSQT
CHCSEDCLARGDCCTNY
LDFNLIRVVACNLYPFV
STPKAAWIREEGRCSSS
ALFERCQRPVEPLWVEG
KLTAKSNCRYEIEWITE
LNLTLHQSAQLSVLLTV
VEKLVRSSPHGKHGNRN
GIFLQGLLGVVAFSTLM
RVTAPRTVLLLLSGALA
SPVLRNFTFAVSWRTEK
IDGPSKVKMDCQECPEG
GGGDTATCCAKWNTEDK
LVNVAIFGPPWMAFKER
MFGYIICGVLLGPSGLN
VLLEPGMELGITAALTG
SEGACKPGYASALMTAI
KGILDKEEAEAIKRIYS
DQYDPLYSKRFAVFLSE
NAYDEEDCVEMVASGGW
CRTPDTPFSLFEGMAGT
EAVQMMTEAVEDLTTTL
GVWKQGFDITYESNEWD
CSNIMRGCLANQGDLDF
EHRQFGGNCDVDVSFMY
WSFRADFSDNRRRGFEE
TPEHQRDFIARDLGPTL
TVPAHPVAQQHTNYHQQ
RAIIRDRAALEKQEKQL
MIHTNLKKKFSCCVLVF
LSGTSSSYQPIQPKDFH
GGLEPAKINITAKAPST
SASRDKTIKMWEVQTGY
LKQIEGLVKELLEREGL
RRQRPRRRVCWALVAVL
LGKKDVMWIGFLTRTVL
EQAQAWKEVRLHKTTWL
MPKSTIYRGEMCFFDSE
VNPDTGYINYDQLEENA
KEEKAVAKYLRFNCPTK
LIKRRGKLGLVGVNLTL
VLANCHFDSVANSPGAS
TSEGIVFISDFSPSKPP
ALSDILINFKFHDFETW
NEDSGDSKDIRLTLMEE
KFVMRNGSGNWLADQIR
ATERPLGPPTERTRSFQ
VLLVLSGIFSGLNLGLM
AELDALGDELLADEDSS
ELKGDIEKCLTAIVKCA
SAIATNGVVPAGGSYFM
QSQCPEGAGDAVMYAST
GCLDSVMENSKVLGEAM
TGHHSPLFRGQEDASPD
IGFMIGYLGYCKGVEPK
LIGLMCGRITKRVTREL
VETAEGVALTVTGVAQV
FFRHGYFCFHEAADQKR
LQLLAFSFLALCRARVR
HPPPPQLLFLILLSCPW
SSLPSPLSDPRREPMNI
RHLMPDGSLPEAQSLWP
WPVDSAPASSPQLSHDD
PPSQIAQLRPSPRWTAQ
MRALWVLGLCCVLLTFG
GPQHADNIYICTVSNPI
STLITVLNISEIESRFY
AVLAVVVIGAVVATVMC
TSDSAGEECDAAEGAEN
TLHMEFIHLSYLTGDLT
HKIFVQGIIWDINSFDQ
LRSFIAKRLSRGAVFEG
GYALLVIVTPGERRKQE
KQKRIFQTLLLLTVVFG
GSESMDSGISLDNSYKM
AFWQDLGNLVADGCDFV
PLPLLLLLALGTRGGCA
RALWVLGLCCVLLTFGS
LGTTFAAAMYILGAIEI
VEKKTIDLRSHYERLAN
SLVLQRPQTWADCVTWA
SHCEMHQCRSDEYNCSS
DAFEDGGRQSLMEMQSR
VREVMERDAKDYADSIH
PFNEHWRQVYRLCHPCQ
ATGRLLLLLLVGLTAPA
TACDLARLYGRNEVVSL
SETEQRLIRETEATFRG
ITRITAPTLAPGNSTAV
ECQLMPNACQNGGTCHN
ATQAFVGDIAQFNLWDH
EALPGDNVGFNVKNVSV
YDHSKDGRWTELAGCTA
LQKDLNLMAPGLTIQAV
MPECKFGMNDKIVIEKQ
LNLTLHQSAQLSVLLTV
IQVDQSGLGLPSRDYYL
CDKEEKAEKAKIKKAIQ
AEQDKRAVERLEVEKAF
DNAFNMSDKTSEDICLQ
GSILNASTVAAAMCMVV
VQRAEGYFRKWKESNGN
LGGGGSGGPQMGLPPPP
LQYCFLLITCLLTALEA
RERMERERLERERIRIE
TECERLAGTESPVREEP
AFTLLVFIVMSAVPVGF
EMETDKQEKKEVHKCGF
PCQPCSWAPLGTHGCDE
LENIDTGVNSKVKSHVT
GIPPSGPAGELKFEPHI
DDESVVKDKKKKSKIKT
LDETIQNPPMETLYIID
HSGFPAKVTAHWHKGTT
WFPIFTEVACDELVEEM
KPSKYPHVPPHPADQKE
HAATAALHTHRDHPHTA
PRFTQPSKMRRRVIARP
KSHFQNSREWSGKEKWW
SRQIEDTVLYGYYTLYS
KDMEESIRNLEQEISFD
RGSDPVTIFLRDSSGDH
DFETEDFDVRSRTSVQT
LISVLLLSGLTWQRRQR
IMSTGIVQGSSGAQGSG
TGPDATVGGPAPTPLLP
TPPPLTVQDPLCPAVCP
GHPQPAGDDACSVQILV
TLFSIVLLGLIATGMFQ
LLRPSGRPSPRDRGTLP
DQESLELKPTSRAGIKQ
LTLEDYPLMIFFMVMCI
TSIMSKQYGNEVFLAKL
PAPCYDPCEAVLVESIP
ATLTSSLATVTQEKSRM
SPVPRWLLLLPLLLGLN
AINFGCFTIKSDVWSFG
AFRTYPKGYKPPDEGPS
IFDKFECCWNGSDSVVM
VCCLVRLETMFRFFKTL
PMCMQDNQGGAPNYYPN
QPDPGDGTHSSAYCPDY
RKIYIPLNKTAPCVRLL
FYAPWCPHCKKVIPHFT
NTTILTPNGNEDTTADF
FVEAFFFLAQRKFKMLP
GSLIITFDVDFPKEQLT
PVAAFKVATPYSLYVCP
YLYPDITRLEDPQVWID
QNNGLEVIKEDAAEGLS
FFLFTGTIGFFACFWFV
LLLLMCHCGKGAKGFTP
GLRSTLASFACRVATTL
CLDEEVEGQGFCSGPGW
NRPMLISLDKQTCTLFF
FWVCVAGAGFFLAFLVL
RSPHLGPAPARRPQRSL
LFLWEYGDLHLFGPNQR
YLNYYFFLLAAIQGATL
TGTIGFFACFWFVTKIY
GRPESLLQSNTLMLPLQ
QMLLAASFETLQCEGPV
FLFGLPLGVISIMCYGI
AQGALDSGEPPQCRSPE
CSNIMRGCLANQGDLDF
CVCPCNRTKNFESGKAY
DIDQLITISGMVIRTSQ
GKYCFGVEDTLKALEMG
TKVTVGRLHFSETTANN
IAILFAVLLVVLILFLV
LLTYWFLFRKKKEEVPE
FLVYRECRTWKESPSAI
HMTSDRRQWCAIAVLVG
EVRIVLMSATIDTSMFC
RQRPKSPGGIQPHVSRT
PLKADDSVPPGGSHIYN
RVTAPRTVLLLLSGALA
RLKKPDQAIKGDQFVFY
RGDNCTDLLALGIPSIT
CCPHSTDRVVLIGGKPD
FLLLFGPWLLRKAVSAQ
VILLTVSLFAFTFATEF
VNVTLYYEALCGGCRAF
GMLEARIRILTNNSQTP
ETQDSRGCARWCPQNSS
KEQLKIRKSNQIPTEVR
RALALALVLALLVGPFL
CITIIGGGDTATCCAKW
MASPGCLWLLAVALLPW
SCMAVLTVTLMVLSSPL
CIIASVPLAASPARALP
VDGRHPDAVAWANLTNA
FATVNILPEVENDRLEN
RGLRGHRQRGAGAGLSR
MRILSGPFVQKWNGKML
PRTLLLLLSGALALTQT
SGGKGGSCSQAACSNSA
HLDHEQVGSMGLVEMLH
DVLTFLDSHVECNVGWL
QSIKWQPHQQNKWATLY
KSRGKFIKPWESPDEME
LYYQSEEQAEEELLDMA
RWRTILLQYCFLLITCL
NEDYTIHVQLNDYVDII
RPFLVGLVVAICLFYQT
MGMLEARIRILTNNSQT
MELSKYLRDYSRTIPGK
FVVPKPRSECSKPEQLV
MELSFKVWMCGGEIEII
FLVLLTSVTLLSIYSIN
VYESEKDEDGFLYMVCA
PFPAGGPPARRGGAGAG
FMIGYLGYCKGVEPKTE
TSDSAGEECDAAEGAEN
CGDYSDEANCENPTEAP
TVGFNMRKITKGNVTIK
KEEFRLHFKNISRIMDC
EMGAGDGLAMTGAVQEQ
YDYLFKLLLIGDSGVGK
EAEYVDLLLNPERYTGY
ESLCRGEGVKLTPRRQK
ALPAFTTEIQEASEGPG
TAVFWYNLFASGEGDYS
AISGVPVLGFFIIAVLM
KWPEVLLSPEAVAATTP
LKAFLDSLPDVKIVKMK
CICCRRRKRSDDHLIPI
DLTECPYMWPYCSQPIY
VLAFNYWSISSRHVLLQ
GFVGRVAAAPASGALRR
PNTTHSTGSCRSHTALL
ATVSGYFVSIDAHAEEC
KGLEFVLIHQRWVFVCL
GHRGEAQADLRRVLLRL
LPALTVHVTQPKDGGFC
ACPGEGPGVRPQPAPFS
IRSSWVCDGDNDCRDWS
VRFDVHDVTLHADAIHR
LLLLTLCLTVVGWATSN
DCSDCWLPVVKFIEEQF
TLQQVLMAMSQIPAGGT
IGCIISGITLLAIFRVD
LTFHLSYKFRLLLLLTL
LNLSCSTVPTFVLSITA
YPLYINQTCHRVTVSPY
PCLLKTKDWWTYEFCYG
LEPGMELGITAALTGIT
VVLSIVLEGPAPAQGTP
SAEFITLNDCLQLAYLP
SQTKSVFEIGLCSNRMF
TVNGQITGDKRGSPDSK
VCLLPGSLALPLPQEAG
DNDIEENEDAGAASLPT
VQALQVTWNIILHSTGH
YCPGMGVALRMYPLKPT
STKPPRYKCGISKACPE
MDPEGDWFLKGNLLIII
TTHSWDEDPSGEWVLEI
LRKVRAKETRKRALSRL
MDGAMGYVQPPPPPYPG
GRRFDNFSSLSIQWEST
TVITKHNDDEQYAWESS
AVQMMTEAVEDLTTTLN
CRGYLARKAFAKRQQQL
PANHSSTRERVANREEN
VVLSIVLEGPAPAQGTP
EIFGPVMSILSFDTEAE
HFIIFVVVQTVLFIGYI
CQPETVFSSQPSDDESS
GFMIGYLGYCKGVEPKT
ARSTKEIPDEISILLLG
MWIGFLTRTVLENSTSY
PRPFLVGLVVAICLFYQ
LNLGLITESQAHTLEDE
MVTFAALYSTHKERGHS
TNLKKKFSCCVLVFLLF
WIGFLTRTVLENSTSYE
KLKKLKAALDCSTSHLD
TNLKKKFSCCVLVFLLF
WGNWFQPNRTNLWQGKF
MDLSYITALLKDGFGFA
YLGLGLMSARLAILGGV
CAMNINGGNTLACTRRI
TMDGKADVSFVLFFDCN
EALPGDNVGFNVKNVSV
VKEKAKEEDREKLGEKE
LVTQQFPCQNPLPVNSG
RNDGEDSYRTQVTFFFP
SDEPGPEGLTSTSLLDL
GILSIVAQTAFLSILMR
RARERLRETDANLGKSS
GDHRDAAQLGFQPLMSA
RLPALTVHVTQPKDGGF
FISGQSVVFVAIAFITM
CGLGLPRPPMLLALLLA
EPGPLGGGGSGGPQMGL
FLIGFMIGYLGYCKGVE
AVSLCIVLPLSLQRNMM
VELFVKAGSDGAKIGNC
GTESPVREEPGEDFPAA
MVRDVFRLAKENAPAII
LTEEKKRELEHNAEETY
TCVKQENTCLRNQYRCS
YDPEGDNTGEQVAVKSL
ELCSSGASGSLFYVSSD
HSSDPNAVMYPTYGNGD
DSARTVPGEEETRMWAQ
AEEQPQVELFVKAGSDG
DKIKKTYPPENKPGQSN
AGLGPGLLEQGDLGSWD
CESAPGCGVWQRPVIDN
IESLHTDGPLHDPVIVL
PRCVYLLRRAVQLSLCL
AVSVIMVIYLLPRCTFT
SGSTVCTIVTYQMVKTK
EETEVKGTLEGDVCGVE
FDPSGTDLAVTSLGPGA
GDSLDCGGRGLAALPGD
LARDPVKLPTTAASTPD
KKEMAKQKAAPEAKKQK
LEDDCGDNSDESHCEMH
STLQQFSKVIDELSSCH
GCTGDHEGVHYSHLELS
AKVATYLGGLPDVPFSA
TTQCRKDVGRPQPGREN
KNEGVNWLRMASRVDAV
TAPYYGSRITVHKNGTL
MLLKSPENSLLQFQFKY
PVLVVVLSIVLEGPAPA
LDEAEDDFKKVLKSNPS
GNKEGASGRPGSPKMEG
SLCHGKGFLECGICRCD
TLEQQQMQPLCFNCPIC
EGKAEFAEYASVDRNKK
KLPEPESRGVVIVAVIV
SLAEIVKKDDFVLDSEY
KKEEKEDEISLEDLIER
SLEKQPASAKWYDRRDY
PHLLRTITPETLCHVGV
QQPPPGEGTWEPEHTGD
GALKLNIGDLQVTKETI
RMRAGKGKMRNRRRIQR
RLAGTESPVREEPGEDF
ILDKEEAEAIKRIYSSL
ATSLIWVLLDMFLLLYF
IQAFESFVRRCPKEVYP
CSLQHLGSSDPRALPTL
NDQSTGDIKVIGGDDLS
YNMAHNAEHEACDLLME
SKRIAVVGEGREKFGAV
DPNYYSYLEMDLQCRDP
ALSSLLQQLLKEKQQRE
MPAASSVKKPFGLRSKM
DGWATVGVVIIAVVCCV
SHNQLTTVPERLSNCSR
RLPSLVLVVLLVVIVVL
TGWRVFLLLLCALLGIV
MAATGTAAAAATGRLLL
KGTGASQPDPNRFDRDR
KTECERLAGTESPVREE
GPLLWGCALGLQGGMLY
LYSLEVQLTAQTSLGPV
LDQLRFPNGVQLSPAED
ACNVLSCGFDAGDCGQD
YEQLMNEYNKANSPKGT
VFPNGTEVPNTRSRGHH
RRKDINTTAQNIMFYDM
LAPQYVMYGSQNYLIET
NLTLHQSAQLSVLLTVE
CSRPVTNCASSPCQNGG
AMSWWRNNFWIILAVAI
DSEIGGITIAHVIRGQD
GSSAGGAGEQDYEVLLV
IVTSLLFLGVCAHHIIP
RDLGPTLANSTHHNVRL
RWLLLLPLLLGLNAGAV
KIQMSNLMNQARLKVLR
GKEPQPSAEAAAAPSLA
LGKKDVMWIGFLTRTVL
LAFNYWSISSRHVLLQE
RWSASFTVTKGKSSTQE
VALTVTGVAQVKIMTEK
IVGRRFCFIIGTLYLYR
CCSTDLCNVNFTENFPP
KAVKTKNVKEYVRWMMY
SSSLGTAGHRANSPSLF
AINGFVFGNLPELNMCA
LAAVAPARGWESGDLEL
FIKVDMRTISFDIPPQE
ILMPHHVEPLERLEKLL
EDSNLEIQCQEFSIPPN
RASLLDDYQLPEILRTP
AFLWVLGIAYYMYSGGG
AGLSAWTLQPQWIQVRN
PLALHLLVLVPILLSLV
SPNLDNELPAPSWNVLP
APSTHPTSASVTVTTPG
PNYLNPSSGQWGQHHVS
TTSRNLARAMCMKNLKL
NPASWILSGYYWQTSAK
NGNYARLLDTVPLDYEF
ISGVPVLGFFIIAVLMS
PANGSYPFQALRQRSHG
MASPGCLWLLAVALLPW
TCVMDTWVCDGYRDCAD
RGYLARKAFAKRQQQLT
PSGNYTGIQIPPGAHAP
CHGLSLPVENRLYTYDH
CYCYGRGIGEWHCQPLQ
FESFNVPGLYIAVQAVL
KQPASAKWYDRRDYVFI
VMFVAQVLVGKFTEGNI
YAYLFKYIIIGDTGVGK
RGSALLLASLLLAAALS
HGKVALAVSLNLRTFLR
DKLMMDGHEVTVVDNFF
VLQALLVLLKKAPPQGR
EPALRKTLADLQLEYLD
WEHREVHLVQFHEPDIY
DKLMMDGHEVTVVDNFF
HSKWCVSPKGPWTCVGD
NYSKYQSVSLLDKKSGV
VSAYITDENPEVMIPFT
MASPGCLWLLAVALLPW
PVLVCNSCYEHIQVSRA
QCECRCRDQSRDRSLCH
SIKVIEANNPFQAVQEA
TPRCIRVKTCSKSSIDI
TFRGSVTISVQALQVTW
ETFPPSGNSDSKDRRDE
AVTVAWKADGSPVKVGV
KQSTHSIYMFFNTSELR
QPETVFSSQPSDDESSS
YNGSICGDDQNGPKIAV
RQRPRRRVCWALVAVLL
EDEVFDFGDTMVHQAIH
FSSPILARKLCEGAADD
NPGAVTVAWKADGSPVK
FRCENGHCIPNRWKCDR
DIQPTYRILKPWWDVFM
KLGFHHARTTIPKWLQR
DTDSSCLESHSSLSDSE
KPTGTQQSTNTAVTLTG
PDNLGTFEIYCQAGSHR
LLASVTLPSICSHFNPL
GYPFQCLGFTPEHQRDF
MTPSKGVLFYGPPGCGK
QSHAGSELLQRCESLEK
SVININPNTTHSTGSCR
FFLIGFMIGYLGYCKGV
VLAVLGAVLYFLYKKGK
FDAGVNKSYLYLSPSGN
WYVSNIDGTHIAKTLAQ
VGRICELLPEAAINDVY
FWIGLISSVCCVFAQTD
YSTHKERGHSDTMVFFY
DVVFLYLIEMDSQLPGK
LLLSLAASWSKAENDFG
EQNLSDLQLQAAVEVAG
KLLMSNGNKEGASGRPG
GSVTGSQSNAVSPTPAP
QGYGRRRRRSLPEAGPG
RASMPRWWYNVTDGSCQ
LRRSPVPRWLLLLPLLL
RLPALTVHVTQPKDGGF
EALPGDNVGFNVKNVSV
SMKQVHQCIERCHVPLA
THMTHHPISDHEATLRC
LGKKDVMWIGFLTRTVL
AEITLTWQRDGEDQTQD
KKRMAKYEKAEIKEMGE
RMSPATTGTFLLTVYSI
ACESIVEEYEDELIEFF
HAECRDYATGFCCSCVA
PTFPLCAMQLFSHMHAV
CSAQQLNEDLRLHLLLN
LWVLGLCCVLLTFGSVR
CHESCLDEEVEGQGFCS
VGVAVTMEPCRKQIDQQ
RENLRIALRYYNQSEGG
TGLLLLLLAVAVRESWQ
VYDEYEDGDLSSWINRE
ESLELKPTSRAGIKQKG
GWEHRDVHNIYGLYVHM
NFSITMRNLTLLDSGLY
SKLKTGLIVLFVVEKIE
PALTVHVTQPKDGGFCE
TVQEEEESPAEGSKDEP
REKVLQTLGVLLTTCRD
DMRTISFDIPPQEILTK
MHCASAAMFMVKNGNGT
APPERQPQVDRTKLSRA
QMLLVLLVLSWLPHGGA
RDMAKDYMERMAAQPSW
RGRARGGCPGGEATLSQ
PEEEKDTNVQVLMVLGA
CFEPANQMVKCDPRHGK
MDFEGKTSFGMSVFNLS
EWPPKPQTTTEAKALVK
DIMLRAEQAIEVGIFPE
LAGPLRIVVLVVSVGVT
LGVIHKPFSEYTAWAMV
KDPSNINGGCSQICDNT
DIVTYGAGVRGSGVKGG
GLQLNLTYERKDNTTVT
GDQYALKMRFVDHVFDE
KLSDHKLNNTPDSDWLQ
GVRPQPAPFSSLNSSAT
GKKDVMWIGFLTRTVLE
GTGVASIYRGPFADENF
LQRELSQVLTQRQIYIQ
LLLLLWGAVALTETWAG
LLGAVLLMDASARPANH
CHESCLDEEVEGQGFCS
GILLLLWLIAPSRACTC
LPCFVTSKNECLWTDML
AHHGVFYHQGQCCIAAS
GIPPSGPAGELKFEPHI
GFMIGYLGYCKGVEPKT
ELSDDCFQQWGVRPRPS
VEYLTLSSVASTDVLAT
PKTECERLAGTESPVRE
LTVHVTQPKDGGFCEVC
DSGQLGLRMESKTEKWM
SCKEAADGYQRCMMAQY
PALNELLSVWNMGFSDG
CKFHYKTDQGIKNLSVE
HTAVLVDGMLYSGTMNN
