# Supplementary material for: MHCII-peptide presentation: an assessment of the state-of-the-art prediction methods
Source: Front Immunol. 2024 Mar 12;15:1293706. doi: 10.3389/fimmu.2024.1293706 (PMC11027168; doi:10.3389/fimmu.2024.1293706)
Supplement: Supplementary file 1 [file DataSheet_1.zip › Supplementary Data S1/negative_peptides/17_HLA-DQA1_03_01_DQB1_03_02]

VRTRWALLLLFWLGWLG
FFILSLILEYTWLEAVI
WALVAVLLADLLALSDT
ECMLLCEGAAAVLDMVR
VEVDPCGDAQAAAEGAV
SASSPTEEEQEQGEIGA
EKEHLQQSYIDFGNIPG
PPPPPVSTISCSYESAS
NAVGDGIVLCKMINLSV
PNRWKCDRENDCGDWSD
CCRRGTQIVLLGLVTAA
NMEMVQQKKEGPIPPDA
MRFVVALVLLNVAAAGA
ALWVLGLCCVLLTFGSV
SPNRYWLCAATGPSIKI
ECLLTHCIKVPMLVLDP
MVLFSLVLFTVAIIGLL
PESVNRTKFDCVENGWP
MAWTPLLFLTLLLHCTG
TTTTESVEEVVREVCSE
IVGILFAVFLILLLMYR
ARGAALALLLFGLLGVL
KCHPWTSCETKDLVVQQ
HFKIPQTNVSVAIFMLD
IEDPCTLRHTMEKVVRS
WRTILLQYCFLLITCLL
PQAPGLLPPQSPYPYAP
RIYHPNINSNGSICLDI
NRWKCDRENDCGDWSDE
CAIAILFAVLLVVLILF
KAETKLHTSNSGGRREL
SLKGIGDEALPTVLVGV
GFCERCHNARQLHASHA
LLLLMCHCGKGAKGFTP
WVLGLCCVLLTFGSVRA
RRGTQIVLLGLVTAALW
GAYERDNQHQDEAEGDP
LGILSVMLIFAFFQELV
EEKKRELEHNAEETYGE
LIRLLTHLALLLGASQS
MRWRTILLQYCFLLITC
MSPLPHDSPLIEKPGLG
PPWVDTNDEETIQQQIL
TPFLCGLLWAFCAPGAR
LMSPKLYVWAKDRPEIW
VSVGLGLILYCVCKWQL
ALWVLGLCCVLLTFGSV
EEHDPSPEEQDREWKEQ
EVAKRQAITNPNTVQSI
TTTTESVEEVVREVCSE
SNCEWSVLYVIIATFVI
VGDCMGDSGDKPLRRNN
RMDERPIHAEPQYPVRS
SIATTTTTTTESVEEVV
CLDEEVEGQGFCSGPGW
PLLFLTLLLHCTGSLSQ
VLVLSVIILILGLIIWL
KRSFSKEVEERSRERPS
MRFVVALVLLNVAAAGA
VHPNVICDGCNGPVVGT
LLDAGTTVLSCGCVSAG
IDNEALYDICFRTLKLT
AGTESPVREEPGEDFPA
RWSASFTVTKGKSSTQE
CVSVRSTAILVSWRPPP
PMMDGAMGYVQPPPPPY
KTHMTHHPISDHEATLR
PILLSLVASQDWKAERS
LTPSASLPPAQLLLRAA
RAALWLWLCALALSLQP
GILSVMLIFAFFQELVI
MLISLDKQTCTLFFSWH
ALNLAQMQEQTLQLEQQ
GVNTYNCRCPPEWTGQY
VICDGCNGPVVGTRYKC
VGILFAVFLILLLMYRM
VPLERGAPNKEETPATE
NAKALKAKKEDGNKAFK
MPKSTIYRGEMCFFDSE
LWVLGLCCVLLTFGSVR
YLGYCKGVEPKTECERL
GIVGILFAVFLILLLMY
AVWNMDVSREEAPQWLE
ARNMGMDFCRQDEKCDY
VGKTCVLFRFSEDAFNS
YLEANMTQSALPKIIKA
QAACSNSAQGSDESLIT
AAPQLLIVLLGLSALLQ
LAQEKRGEHLSWLCMFW
MMDGAMGYVQPPPPPYP
EIKVLNKTQENGTCTLI
GQVPSAQQDAVFELISM
PNGTEVPNTRSRGHHNC
GASGRPGSPKMEGTGKK
MTGMTADSRSQVQRARY
GIQHPPQSTATVSVTVI
YASQGGTNEQWQMSLGT
PVVGTRYKCSVCPDYDL
RVLLAALGLLFLGALRA
EAAHDLALACKLDYDED
GILFAVFLILLLMYRMK
RELQNTVANLHVRQNNW
RLLRSREAAAAVDVKTW
LLILGVGPDGHTCSLFP
AGTESPVREEPGEDFPA
RWGPLIGLAPCCLWLLG
CTVNNDEGEWSGPPPEC
GFTLPFYKRMLNKRPTL
HIDPFGHSREQASLFAQ
SRRFRCGGNKKRRQINE
RGEAYEPLAWNPEESTG
FRNRGMTALLKVSSCDK
PNGTEVPNTRSRGHHNC
VFPNGTEVPNTRSRGHH
DHTRHLDPGKCQACLQD
MVHPNVICDGCNGPVVG
MLIFAFFQELVIAGIVE
GDGDENNIDARVSQIKA
MMQKLLKCSRLVLALAL
TIAIILEAIGLPTHDLP
GQYWLWWIFLVLGLLLF
LEGVFPVGFGDSEVSPL
CLADGQKELHYLPFPSP
NWTWPENSQQTPMCQAW
HVEQVLQRHGVPPPCKP
KCSRLVLALALILVLES
GEDDAYCTFPSRDDLLL
TATQKEQWFGNRWHEGY
EENIGCEEKAKKNANKP
YDMGSGSTVCTIVTYQM
DGCNGPVVGTRYKCSVC
GLSATPAPKSCPERHYW
FMPKSTIYRGEMCFFDS
NYTEEMGSGDYDSMKEP
FLVTTLLASALGVGLAL
NGTEVPNTRSRGHHNCS
LRVATVPPSLQHEGQEG
RCEQATGACVCKPGWWG
MRFVVALVLLNVAAAGA
TRYKCSVCPDYDLCSVC
YVRWEGVFRCIPIFGMS
FYTAYAYCYHGETLLAS
PGLWILGCHNSDFRNRG
VNGVLHCRVRYSQLLGL
KAERSQDPFEKCMQDPD
HEGSFQVPVLCAVMNVV
TVAKETCSEKSTNLHDY
YAYLFKYIIIGDTGVGK
LNTDPTMFPYLRSLQAL
SAWGNLYGAYVPSLALS
KRHGPGPREARGARPGP
MRFVVALVLLNVAAAGA
QTFCADGADERRCRHCQ
MRFVVALVLLNVAAAGA
DVKRQHKCPGPTSGPSP
MKLTDSVLRSFRVAKVF
GQSVVFVAIAFITMMII
IYDKFKQSTHSIYMFFN
TQEPLARDPVKLPTTAA
ANANSTPPPYERTRLSP
GFTALCPASDPKPNFTD
RTTSIATTTTTTTESVE
PMMDGAMGYVQPPPPPY
WTWFSHIAIWGSIALWV
MRFVVALVLLNVAAAGA
MRFVVALVLLNVAAAGA
MRFVVALVLLNVAAAGA
AGVKIAEVDCTAERNIC
MPPSGLRLLLLLLPLLW
TTTTTTTESVEEVVREV
SLVVQKIGPEGLVTQVE
THMTHHPISDHEATLRC
LMFPPNYDQSKFEEHVE
LAFGASYGTGGRMMNCP
MAATGTAAAAATGRLLL
NRCCNSTTCQLAEGAQC
LIEIQCISRVYSIYVHT
LMFPPNYDQSKFEEHVE
YKKERRETVISKLTTCC
LSYCPGMGVALRMYPLK
PPGPGSHTGWQAALVST
LCYVALDFEQEMVRAAA
SEGRALAQEWGCPFMET
LLPHSWAVPEAPTPMWP
KEPFEDGFANGEESTPT
GVEPSIMGIGPIPAIKQ
KDMEESIRNLEQEISFD
AFLLLLLVPLLLLMCHC
EWEAPQIANPRCESAPG
KTHMTHHPISDHEATLR
ALPDRRWGPRILGFWGG
MLSRWSASFTVTKGKSS
WLGMLAGAVVIIVRAPR
LMDASARPANHSSTRER
VIMVIYLLPRCTFTKEG
