# Supplementary material for: MHCII-peptide presentation: an assessment of the state-of-the-art prediction methods
Source: Front Immunol. 2024 Mar 12;15:1293706. doi: 10.3389/fimmu.2024.1293706 (PMC11027168; doi:10.3389/fimmu.2024.1293706)
Supplement: Supplementary file 1 [file DataSheet_1.zip › Supplementary Data S1/negative_peptides/17_HLA-DRB1_01_02]

QVPRVMSTQRVANTSTQ
IITGQTYTRKVDIEVLS
FLKLSSLGGVNSLGVSS
LAQMRPNPRWQQGGRPQ
IAQFNLWDHALTPAQVL
LLPRCTFTKEGCHKKNQ
ESDKDALEDHMDGHFFF
EEDDEDEDDDDDEEDGD
SGPVVTACDMAGAAMYE
VGNKWVSNKWLHERGQE
IVNNPLELTCIASGIPA
GIQIVGDDLTVTNPKRI
CESSAHWPIFKWSHDGK
SGPFVQKWNGKMLNIHP
IFMLVVSLVSLALNIIE
QCSRTAAGSCPECQGSL
AKMTLGMIWTIILRFAI
DVDQMFQRKLGAQLEAR
FPHTTPSMCLNPDLEGP
GQDRCSDAAGYPHATHD
GVAGGLVACRVTELQQQ
LGSGDLGSGDFQMVYFR
DEDNYGARLKPRRYHGR
TVNVRTTKPPKRRPLKS
NNAIAMICGNVCLWKGA
DSLARGRLHPDLQSNLL
KCVYETWVCDGQPDCAD
PEPCELEERFALVLSSM
ASSPTEEEQEQGEIGAC
LTTDAARRIYDETQGRQ
SGKSKGKDVNLAEFAVA
HGVIQAAQPSVIQSPQV
LRMRQEVHGCFAQMDRS
EKQQRKTFTAWCNSHLR
KTLDSVTELASEVSQLN
GFLKTYETASLKSTSTL
ESTIGAAFLTQTVCLDD
ASRGATRPNGPNTGNKI
YDGGPCYRCIFPQPPPA
ILVEGISTVIYPSLQTE
LVFEISHLRTATPATVS
RMWATQGLAVALALSVL
KKHFALHKTLEFFWRQN
WATQGLAVALALSVLPG
EKELDVDADFVETSELW
FLPRQFGLTNTTVTVTD
LKTVATITAVPSQPLLD
RDSGGREDLVYNIICKS
MVQQKKEGPIPPDAQNP
VDTSSTVSEAVAEEVSL
DSEERSSWYWGRLSRQE
IWGDCTVRKKYSHVDLV
ESLSSQLSNLQKESRAC
PQAQGPPYPTYPGYPGY
KLILRENNLTELHKDSF
SKYQSVSLLDKKSGVIN
RMRLLQFVTGTCRLPLG
RVYCSLAKRGHFNRISH
GGWEGGKAHGHGLCTGP
WRRCRFRADNLNKLKNL
KNSKNQGIEEALKNRNF
LEGDGGPNTGGMGAYCP
VYGAQHPPFDPLLHGTL
YRALPEPKKCPICRQAI
QRLLQPDFQPVCASQLY
FKDPLLASGTDGVGTKL
SQPMEVQEGYGFGSGDD
PGPNMNPIALGSRWLAY
TRAQELDALDNSHPIEV
GVQQLPLEEIWPLCDFI
TGGDITRNKVRKTFVGT
RTWRLNERHYGGLTGLN
VFINPFGGKGQGKRIYE
ILRQTGGLGISIAGGKG
DPGPRDLVEPWVVVRGL
VFIKPTCPYCRRAQEIL
AQVKIQGQNKEMLAAAC
QACCRGYLARKAFAKRQ
EFLGHVGGVGIDMEISK
LPGPVAQGLKEALVDTL
QMKRCLDKNKLMDALKH
GMSHPPPAAREDKSPSE
KKMCILVLVLSVIILIL
VNYIGTKNVIETCKEAG
QMSPALTCLVLGLALVF
RTILLQYCFLLITCLLT
MDGNDYINTLLMDELTV
ERRVTNILDPSYHIPPL
ILTAVTGSVGGMFLVAV
RLEHDVNIQFPDKDDGN
SDRQETVVRTEGGPQAN
PEQRIELYQILKSKDLT
CDCKDGSDEPGTAACPN
RVLDFQKVKLKERQEAE
YTAIEKVVQMTNDDIKR
GRRRRSPGGSALPKQPE
VHWKTSCGDHLVQLLHC
EQVESRALTMFRDIAQQ
GASKEILSEVERNLQDA
YQAIVDAEWNILYDKLE
VTPQREEGEVTVCFKMK
WRRREASVGARGVLALA
IKKWAEKLDRLTSTATK
QDINVVSTYISKMKVIY
QYKDDNFGEGNDGGILD
EFPHGYGSCDEIPRVDL
YRRKELEEVSPETPVVP
AYRWHLTHRPKTGYIRV
QFFDQERIVAASSTGCV
IGQFWRGLPASINTAYE
LGEARMLNASIVASFVE
ESPYGLSFNKGEVFRVV
DNLAAGTDNTSSLGPPS
SSDCLPDLSVWAEMLDK
HQEHRVMLVNSMNTVKE
LPMDHPDSSQHGPPFEG
MLGFVGRVAAAPASGAL
PRAPPSPCLPCHVPNIL
THCPEEASVGNPEGAFM
YTKEVYVPHPRNTEAVD
NGALTSFEVVIQYGLAT
HCVWLECPIPDAPVVTN
DESRIKATVMDVKPVDY
TAGGKVWLSVLFIFRIL
SARIARGKITDLANLSA
MIHTNLKKKFSCCVLVF
RGRTFEDITRAFEGQAH
GEGMPQYRNPFEKGDLY
GQDIRPIGHDIKRGECV
HIENLNMEADPGQYRCN
EKYIDAASELIVYTYFF
LTAKSNCRYEIEWITEY
ELSKKHQARELDGFGLY
EHVYETVDISSSPEVRA
VEFLGHVGGVGIDMEIS
SPPPPLSPPPTTSPHKQ
YDPYAYPSDYDMHTGDP
SLAKRGHFNRISHGLQG
RHYSVTPLGTRSGLIQW
CLCSRWSHPPVPGWARW
LEEIQKKNEEMMEQKEK
RKKNSGKTPHLLLMLLP
VGCYSQAMKMGDNNVIE
SIVGLSSLGAQVPDAKK
DLVNACKMLEALKLPLR
DLLSSVSREFSGYVESG
MPRHMQLYCDRYLCDKV
GTESPVREEPGEDFPAA
APPTRIGLINDMVRFNV
GACPGEGPGVRPQPAPF
PDMMQPQQPYTGQIYQP
AKSVAQRTEDSGLQTQV
PGSSTVFLLALTIIAST
VRTWRLNERHYGGLTGL
KEEGRKNEMLLSKVKAK
SATDADIRSNAEITYTL
WGKGQKDLLTPCYSRQN
TNLTNLGQSTEYRHIWS
VFLCCATQPIIESSSNI
TILLQYCFLLITCLLTA
DGSDEPGTAACPNGSFH
YAKPNEGAIVEVALEGY
IWQNLGLDDTKILPGNM
MYTYDEYKKGFLDQASG
SSPSCGPVAETSSIGNG
QDTGKYCFGVEDTLKAL
LEVIPKIWKDSKEYGHT
MLGFVGRVAAAPASGAL
KMLKDKFNECGHVLYAD
PLKVIFVGEDAVDAGGV
RSGNKSSPPSIAPLALD
KLPQEQRQLPYPSEAST
SPTPVSWHVMCMQLFGF
VCVMPLGPGRVPEGEEA
TLLCLLLAAAVPTAPAP
SVVSPSSFENVKEKWVP
LCFFLLLLAAAGARAGG
EFSATKLSSCDSFTSTI
QAYYQRGSSMVLFSSPP
DSTQRQNVVKPIDNPPH
ALGLATAVSAGPAVIEC
VFDSTKDVEDAHSGLLK
QTIKCVVVGDGAVGKTC
RMLSNWMSICLYQYLKD
FNIIITQTLYDLQSGNS
YDKFKQSTHSIYMFFNT
FSKNVMMIQSCKCNYNC
DPGIAVGFDEFGSVDFS
GVGIDMEISKNFQRILQ
ITGAAVVITILKVFFPV
LLLFGVAGGLVACRVTE
EETPEEGQQPWLCGESF
LAFLLLLLVPLLLLMCH
MVQKCKLCARENSIEIL
PKINQLCSQTKGSFVNG
QWIKHVEKNGSKYGPDG
TVSKIRGQVKNPGYPQS
MIQRYCKGIFTKDYKKT
FLAPYTTFSRIHTKSIT
IEEVMIGEDKLIHFSGV
ANYTCVAMSSLGVIEAV
IYNSTTRKAEVINAREV
KVIKILITIVEEVETLR
GPPPTYSEVIGHYPGSS
SVINQTEESPYINGRYY
WVFVNAGGWMGAMCLLH
EEIEILWSQFLKFKEME
IVSTWSMSRGIDTEKVL
VFDNRETEDITFSTLVE
SDLSIASSEEDKLSQNA
RDNTNEIYSGKFCECDN
GGCAGGSQVIFTNPLEI
NRVDILDPALLRSGRLD
VHKESGTKHSGEVPAVE
PMVLLQTSPCDQYECQN
AQVKIQGQNKEMLAAAC
TLQASKQNGTWPREVLL
AEKLRCDTVVSEISTGQ
LEVYLQGREFQSPLILD
KMPNDQASGSGGKGSRL
EALPGDNVGFNVKNVSV
LVGLTKLNLGKNSLTHI
LPSQLELVPFTKEQLKI
AEGTAEAPLENGGGGDS
KGLPWTLAKSFTASCPV
LMCLQEEFQCLNHRCVS
CVCQDPTSCPAPIGEFE
LTRALSRAMACRQEPQP
PANKASLTLFCPEEGDW
LLALLLATLLAAMLALL
AVSQQLAPREGISQEAL
VIVVAVSVIMVIYLLPR
EDAPVGSLVMTVSAHDE
SGTTLMRAMLDAHPEVR
VVLIVAVFVCKSLLWKK
FPNGTEVPNTRSRGHHN
ENAIPPTFYRPYFRIVR
YLGMSCDGPFKPDHYRY
GKCVEGMVEIFDMLLAT
EREAEKKREAKQRAKEA
LAHYHVCCTRSAEQHLI
LASFCVETNNGAGFGLS
CLLLTLLGLWRTTPEAH
SEDAQLIAQSIGQAFSV
AMSQSLLKTTQEPLARD
VEVHFQKIIDKEGDDYE
ANLSRRAIADMLRACKE
SDYKQYVFGGWAWAWWC
QVIGIGAGQQSRIHCTR
CGCCMTCALAEGQSCGV
RRGTAVFSFTVIATDQG
VSAGPAVIECWFVEDAS
PPGPPGPQGPPGDSRLL
HNETAMESEALVGLPSQ
LTQTVCLDDTTVKFEIW
MASRGATRPNGPNTGNK
GFISCHLIGQYPETYRA
DPAYLPEELSALHSWFQ
DRDPLPPGWEIKIDPQT
LLQIQPAHFSQCSNLKE
ETASPVAVSLRSDGSEN
MSPRRGPPPPPPGRGGR
FETFTIEIIDSNRLLET
FLWVDFVVENSTGGGVA
RQVVENMTRAHFPLDVQ
EDDPDALKDPLYQIDLQ
RPKGSLSMGPAPRARPW
LRVQQLVAKELGQTGTR
VSCSNCTDYQARRLRIR
LEECTCASSDGKDDKEL
ALKSCSPELQQKFRSET
RAFADAMEVIPSTLAEN
FFILSLILEYTWLEAVI
VCPGRLRGVRAVRPKVL
LQIVDSKRLDIATHLFE
REFTEREQGEVRFSAVA
NGIGRLVIGQNGILSTP
TQVCINGQCAGSICEKY
ITPLKYAQICYWIKGNY
IQSLMTKMTAMANEESR
GSRHTSKLSRHGSGADS
KPSRGRKRGICWCVDKY
LKQTVVTLASSAGVLST
PKGDDPCLSCTCHGGEP
MAAAPRAGRRRGQPLLA
LLVVTTVVCWVWICRKR
AVRYASKKSGGSSKNLG
AAGLFLLLLLGTWAPAP
ASEKKKEQEPEKVDTEE
ALPGDNVGFNVKNVSVK
FGSPRSITSRCDLRANL
VDESGQLISCSMDDTVR
DLELRATELSKQLEMEK
LVFQLGKKYQIFIPMVN
RGTLLLLPLLLLLLLRA
KKQTRNGLGKDHEILRR
GCNMPSSTGSYWFCDEG
MEAPAAGLFLLLLLGTW
CPSGFTLDSVGPFCADE
TSDSEEPPETLSDNVVN
PNFTDCNRHTQVCINGQ
VVPGRLCPQFLQLASAN
AAGGELGWLTHPYGKGW
VCSNDNKTFDSSCHFFA
ELDALGDELLADEDSSY
AADAAGFPVPPDMEDDY
TLALLLNFLACLASFCV
MAYAYLFKYIIIGDTGV
QHAFYQLIHQGTKMIPC
CITIIGGGDTATCCAKW
SGGVEEVPLAQPESKRD
ILMKKEPAEESTTEESL
STIGAAFLTQTVCLDDT
FDISYDPHDWDAEDLQV
AEERLDCCNDGCSDSMV
NNQDNCPYISNANQADH
GICKSYEDATKITVRSN
EKMKGKNKLVPRLLGIT
MLRLGAEYRLYPCPLFS
ERCYFFLSAFVDTAQRK
RTHLYVCGSGAFSPVCT
YGGKVPFPRPGVCPSKM
NDLHGEGPPPPVPPAQH
LELEELKREHTSYKQQL
VNEGLNQPTDDSCFDPY
CVNGMCVCDDGYTGEDC
KAVLCYFGSVTSMGSLN
AFDGTTEGPFNQGYGEG
LTTQAPKSGPRNLQVYN
DPVKLPTTAASTPDAVD
VRFDVHDVTLHADAIHR
ELGGKSPLIIFSDCDMN
CGVWAGGRGGGGSVGRG
AKQLRAENGLLMTPCYT
VGIDMEISKNFQRILQK
TGSHCHGSFSLIFLSLW
QGTLAERIRAGGAGVPA
VRRPLVASVGLNVPASV
QVKIQGQNKEMLAAACQ
DNKNTHTLLLAGVFRGG
LRRLSKHYKDGSPIADD
NEVTVELRKNKRDEHLL
ATASNLVKVNIIGEVVD
NPVKLSCAYSGFSSPRV
DPCLSSPCAHGARCSVG
IDLVLEEFSIDIVCLAG
LALRLLLFVALPASGWL
NRAGQRQVFFELNGQLR
SVLYSNRAACHLKDGNC
LWVLGLCCVLLTFGSVR
WQASSLPADDLCTENAI
IGLMCAIALLTLLLLTV
EHCQRVPSARPVPQPPP
EQYVKVWLQYQCLWDMQ
AIALLILFLLLALALLW
TVIQIHMCEEEEGDLLL
TLSWGKGQKDLLTPCYS
KDWKTAYSYFYEAFEGY
WRYFHDTLLRKYAEERN
YDKFKQSTHSIYMFFNT
SSRPKREYKPKPREPFD
SSTSFPPAPTSGMSHPP
LLKEMKRRLTEVADFHH
TSEGQLCGRSARPQTGG
DPERGMIFVCSATHKTK
LRVAAVGARLSVLASGL
LMTHICKEQTVQYILTM
LSSCDSFTSTINELNHC
QQQQQQQQQQPQPPQPP
VRFDVHDVTLHADAIHR
QSTGNQMSSRLMSMRSA
NGVLEGIRICRQGFPNR
QHVVKGPSGCVESLEVT
TSDSDGPDDKDEEHEDE
VGYRRCPGKRMQVDDLN
VCVSVTVFVWSCCHQQA
DEFVKQKYLDYARVPNS
QKGSSGLFRAVSAFGVV
DRNDPMLLYNKMTLAQI
QEISFWLNLERALYRIQ
QLDTFKMAVHTPVPVAE
CRGYLARKAFAKRQQQL
ESLTGPQAISKATSETL
VCQDPTSCPAPIGEFEK
AHATGAGPAGRYDQATD
SWGVCFTYGTWFGLEAF
RNLADCLRSRTPYHVNL
