# Supplementary material for: MHCII-peptide presentation: an assessment of the state-of-the-art prediction methods
Source: Front Immunol. 2024 Mar 12;15:1293706. doi: 10.3389/fimmu.2024.1293706 (PMC11027168; doi:10.3389/fimmu.2024.1293706)
Supplement: Supplementary file 1 [file DataSheet_1.zip › Supplementary Data S1/negative_peptides/17_HLA-DRB1_03_01]

LSEVRECLKLDQDHKRC
TVQEGLCVLVPCTFFHP
QLGCKPEVTIECTGAEA
PPRVACVQVVIIPCGIT
SANQDEETDQETFQLEI
NADARNMGADLCRQDRS
VTTFEHQYVSAIKTLWE
QPRRNFWPARLATRLLK
EALPGDNVGFNVKNVSV
LVCRANGNPKPTVQWMV
GQTPKAGLRVSAPEVSV
IFLREYQTRQDQCIYNT
SPRPVLLRGARAALLLL
SYLQNVYAPEDDPEMKV
LKQGECASVHPKTCPVV
PLLDASSLEYLFAQGQY
KDREGYTSFWNDCISSG
AHANHYGTRIEAGTLEG
ADHLFWSEETKSRFTEY
GIIHSILKKSCIEILAA
KAIFTGHSAVVEDVAWH
ITYQPSTGEGNEQTTTI
QDLTPAMSPAGPRPRPP
KQGGKARAKAKTRSSRA
RILGVGPDDPDLVRARN
SLFDVLRNEARVMEGLH
TSNLRIGFGAFVDKPVS
PEDFLNSLEKMEDGKLK
PSNLIAMEVSSKYVKLN
SGGAYLPRQADVFPDRD
STPKSPGASNFSTLPKI
VNGVDLVGKSQEEVVSL
QMDYPSLALLGEKLAEN
GSGGGLFSGGKGLFDDE
VSAFENPYVDAIKSLWN
EEKKRELEHNAEETYGE
AAENDRWPWIQINLQRK
TDQFLCSGTQEDESPCK
IIRHFIAYKNQDHGAWL
IFVLQKWRLGGIRSYNP
RKYWWKNLKMMIILGVI
LLMIIHDRREFAKFEKE
NTSTQVSPDSLDNASAF
KATIRPVFDPSKVRASG
TGDWIGTFLGHKGAVWG
LIQGFFRDIWVFQFCLV
KNLKMMIILGVICAIIL
TVEFADEVRLSFICTEV
EAIAYGRKLGGSQEDQI
EIFYIIGAVVFVVIILV
LEQMRLCLAVKDYIRTQ
CTLTGKDCINGFKRDHN
FIIGCIISGITLLAIFR
YFLYQILRGLKYIHSAN
VAAENQVPLAKGIQHPP
PLQGRAGAIQAAVALEL
EIEELSKTVVQVAKNQH
GSGPPPSLLLLLLWLLA
WKSDLDSKVHLPNGSPI
VPALALFLLGYVLSART
IGPKGNSLQEILERTGV
WLSRQRNSLGGFASTQD
RGPGPGLLLLAVQCLGT
GSRQHALSVGPQTTTLS
RGEIEFEVVYVAPEVDS
PVPPPIRYGPPPQLCGP
GLSAPENGARSPEKQLH
HQLRVGERQPLLGPPES
YIVVGVVCTLLVALLMA
WLLDRMRTSVNVVGDSF
QKRIFQTLLLLTVVFGF
EGIRICRQGFPNRVVFQ
CLFWGVLLTARANYQNG
CSQLIQTIEDTGTIMRE
QKVEILNELYQQKEMAL
LHHDRVTLEVGKVIQQG
SYAKNGELLKYIRKIGS
GDRPDEFLQVKNVLKDG
CRDDSDCAREGICNGFT
NKYESVIATLCENLDSL
LYGGPGVPGGSSCGTQA
FLSGFPTTHAQQQQADV
TRTGAGRFCRASADSHG
HMTQFFRGNLAGLTLRS
QSGGEEANLLLPELGSA
IREVGTVLSQVYSKVHN
KFDDCDKEACLSFSKEI
AVVTAAVVLLLSGVGPA
EQAIKEGGAGGGFGSPM
IQFLSEAQDDPQKRKPD
GNVHTLKIDSRTVTQHS
DEERSRLYVGAKDHIFS
SRRVGIAVLWISLITEW
DLSDLKAPDEDGELVSL
DSIRFGRFALETRASPG
CLFQEREHVLRLYSEND
LLMSNGNKEGASGRPGS
LLTCCYCCCCLCCCFNC
LWDCKNWQWGGLTCDHY
LLIFFFIALVFFLYRRR
GLTQIETLFKSKDYEFM
TIDGPSKVKMDCQECPE
GSIDECNIETGRCVCKD
VPPLKMTQESALIFPFL
VFFGLVFTWLACKGQGS
MAVRRPGCFLCREEAAD
PPLEPLAPTEDSALAEQ
AQYVLVFDAFVIVICLA
RWIRIDTSCVCALSRKI
TTAIQEPPSRIVPTPTS
GRHLCHCEEGYILERGQ
SKGRIQRQLEITGRTTT
PDDRGMGSSRESRGGWD
LTEEKKRELEHNAEETY
TVEGPCEAQLECLDNGD
AEGIIHDTETKMEEFKD
PASEVLRIQNILTEEPK
HTFSRCVTVHGSNGLLI
NQVMDFRTQLIRLCYSS
SPLQFYVNYPNSGSVSA
AARVKELLVDCYKPTEA
YDDTISVEMKKEDFDIY
FKMPEMNIKAPKISMPD
GDRVALVYPNNDPVMFM
TRDSSGSYECSVSNDVG
SYYQSCCTDYTAECKPQ
GKVGEAATFTVDCSEAG
QLDMFYRNWALKESFIK
PKTEPPQGEDQVDICNL
HLGPSELEAPAPGGSSE
YETTEDCPSIMEQFHMR
MVQELTAENEKLVDEKT
GKEVEDRQSAPYRGRTS
KRREEKYEKEVHHDIRE
QKIVLQNGAHEVFNHRE
LCGESEKEQIREDILEN
TVKPCYNYCSNIMRGCL
LETVYEKFHPSIQSFTD
SSKRMNTGEKTTMRDLS
ASLPPAQLLLRAAPTAV
LYGNEISSMECLCAHPP
DDVDDTDDSHQSDESHH
DDVPPRIARAMENEEYW
VSWGILLLAGLCCLVPV
MISSLGVSKAVLNNVIF
MSTVNISITNEEDVVVY
ATTLPVLEGLGPSLGGG
DNAGFCIPEGNCLGSGV
LAAALGLLTAGVSALEV
SVDGILTTTGYTQEDYT
STLKSRSEVDLTRSFSF
AFAKRQQQLTAMKVLQR
RYVLKAGQTVTIWAANA
DGPQRDAQAAREFILKM
RSPFEVKVGTECGNQKV
AGWEMFRAGHRTPLSDS
VLLVVLLLLLRHWGWGL
KAFAKRQQQLTAMKVLQ
ILVESVTRSSTETCYSA
GKGKMRNRRRIQRRGPC
ESQTGEASKLPYDVTPE
SAAMFMVKNGNGTACIM
IAIIRDQIKHLQAAVDR
ETLQNEADNQENVLSQL
SFNPGVFVANLTEWKRQ
KEGTKITFPKEGDQTSN
GRNIPMSVNDIVKPGMR
ELYRLDSLHPDLIYNVS
IAAATQCALSTSQLVAC
ASGRDERPPWRLGRLLL
ETSPVIHLVTDAKGTVI
TDSTSGDSSRSNLFEDA
MSHPPPAAREDKSPSEE
HLVYESDKNKDEKLTKE
ADELLESFLEGFHDEST
PSSVSWGILLLAGLCCL
AYCACRSGFHTVPGQPG
GLFLSDEDPRKGIWLEA
SSLTSRPVETTLENNEG
FKYDGSTIVPGEQGAEY
NVIRQLGSLSKYAEDIF
KTPPVVIKSQLKTQEDE
LVYESDKNKDEKLTKEE
DQWREWADSKSCCDYSL
THWNDSVKQEVQNLIKD
RFGVNIEIQESSPNMVC
DNRDPSEQRYGMIRTFY
GVRPFGVSLLICGWNEG
VPPPALSRDRERDRDRE
GVVYWLYMKKSKTASKH
GVTCPEQDKYRTITGMC
REGQTICVRFWRCSNSK
IPRSPFEVQVSPEAGVQ
RQNQQNRSKQNLVPFRD
DDTVYLFVVNHPEFKNT
SDWTPNAQFITRSWLRD
GVRPFGVSLLICGWNEG
NNCQRRIVGVRYQCSLC
AGKGKMRNRRRIQRRGP
DFKKVLKSNPSENEEKE
RLLSDHSKPTAETVAPD
VNLFTGETLWNHSSSFS
DQDETSSVKSDGAGGAR
QALTLLGACVSNCGKIF
HCNMTLLFSFAQAVACA
QKTIEKKEAKLKEIKTI
DNLAAGTDNTSSLGPPS
NNFKYILDFIAALVSAF
GYYHHFSDPACRQPTFT
EPAATVASTLQFGRRLR
CLDNNGGCSHVCNDLKI
VSTLLDLIQTKVNYVVQ
IALNEAKLSEEKVKSEC
CRSMNEAIPSGKETSIE
KKEKIQTGLKKLTELGT
FTTRPSAGTFPELDSPQ
PKMVMLLLLLSALAGLF
KPQGLYPNYLNPSSGQW
SSLARIFSILSQSKKRL
ILAEELRRELPPDQAQY
GGSSEDKGGLQPPDSKD
RWSYGAGIVLRLGNIAR
LSKMHQRLIFRLLKLEV
LLSLRYDLTVPFARYLA
VAWTPGLSGIYPLTHCT
CRGYLARKAFAKRQQQL
SINLLVCLLLLSCTLST
QQQDQVDRNIKEAREKL
GTLRISGVALHDQGQYE
KHTNMNLTQLKVLELDT
WGPWERCTAQCGGGIQA
ESVLKKPVVDCVVSVPC
GTVTVRVCACDHHGNMQ
QESSWGKNVSSTESGRL
PPVFSSFVEKGTVKEDA
ADGKPCQFPFIFQGQSY
DEPIKECGTNECLDNNG
CPGEGPGVRPQPAPFSS
RCNGVLEGIRICRQGFP
VLSRQEVPLATLEPLVK
AYDRHRVKLHPMLGDPN
YWWKNLKMMIILGVICA
GFGNECSSEDPRCPGSL
MGTKGHTEVIVPHLTES
HDTETKMEEFKDQLPAD
RPGLVTVTSSQSTPAKA
AQPGSFEYEYAMRWKAL
DSMSTLAGRRGMRPKMM
DSEHKLETSSGRVLGRF
QNVYAPEDDPEMKVERY
LRMSFIVFSTRGTTLMK
DECTSAVSVDVEGYIYS
LPCTMEANLALRRPQGS
TEHLEELLHKDDDGDGS
TKRFKGKSKEEAFDAIC
GSGIQLFCMILIVIFVA
ERNGRKGALRVGDGPRV
QPQPPQPPFPAGGPPAR
SPEKEKMNPLEQYERKV
MRALWVLGLCCVLLTFG
TLSAISSSTDPTSYDGF
VEKAFHPFIAGPYNRLV
PYPRPGTCPSKTFGGFD
NQKTTIYEIQDDRGKMD
SFNPGVFVANLTEWKRQ
LSTSQLVACTKVVAPTI
CPKSYCLENEEAVRKIA
VNALHLYLWLFLLGLPF
QHGIHCNMTLLFSFAQA
CIISGITLLAIFRVDPK
EKRKADLNTITESSAAL
MEKEKAEEKLAGEELAG
HGPEGKLKGPKFKMPDL
MRALWVLGLCCVLLTFG
DEVIEAVRNLPYKGGNT
EGLKGSGPSGGSGGGAN
EADMSIPSMQGDLKTTD
VEGPCEAQLECLDNGDG
LIIKNLKIEDSDTYICE
DESVTAGTSNEEECWNG
SGCEYQQCPSEFDYNAT
VEGDLKGPEVDLKGPKV
EFCLSRENLASDMYLIS
AGIIAMICYRKKRKGKL
RKKAACIAEQYHTVLKL
EVLRFQLPGHEAATLRN
SPMAQTPPCHLPNIPGV
SLVSDEDYLNPPVIDRM
LVTDPETHKSTKAAHPT
NLVEKGILTTEKQNFLL
KAQILLDCGEDNICVPD
LVVIMASTPLFTVVILP
EEGLKGGAGGTDGQGGT
QVEQNGDYGRGRRTLFR
PLKPSNKHMNSMSHLRL
VLPPKNAIKEGDNITLK
AILFAVLLVVLILFLVL
LDCAGGSETMKAALDCT
LQLVWEALQDVTLIILE
EHEQRLAALQGRLEGLG
ATANLSRRAIADMLRAC
SVHPKTCPVVLPPETRP
GQNKEMLAAACQMFLGK
TGQETTLALSPPRNLRI
SAPEVQETTRMLEDSES
KITMIAEPLEKGLAEDI
ELPTHPSKKRKHSESPP
CRLLFCLLISATVFRPG
TETKALEEGLTPQEICD
ACLHCEKTLQQDDCRVV
VQGGAFDGTTEGPFNQG
RCEQCQPGYYGDAQRGT
VVQASEPGLFSLGLRTG
LVSTEDEEDRLRERRRL
RGGGRDQNGLSKGGGGG
INNWVQAQMKGKLARST
RIFQTLLLLTVVFGFLY
RDLISFTVYYKEAPFKN
LPGLDLNHKQLFFLNFA
KTHMTHHPISDHEATLR
RRRLIVPPHLGYGSIGL
TVLVIFIIIIIVWVVSS
GGPPGPPPNMTSNRRLQ
LKMMIILGVICAIILII
ALEAESELERQDEALDG
GGGYNSYGGYGGGGGGG
QQESLGSAPLMGDDHPN
APYKNVNIQNFHISWKD
IDGPSKVKMDCQECPEG
VSVLHGTHSGPSYTPVP
PGPCPPPPGAPHGNPAF
SVSWGILLLAGLCCLVP
QPDGPWLKWTDKDSLLF
AWLLGLRPEDTAGGRVS
IYHDGEDTKMIVGEEKK
MTEVRARQVKEMNPALG
IKEYVTCHTCRSPDTIL
KPTLMAAVPEIMDRIYK
GGYADGESFLGYVDMLG
GEVFEPTVERGELVVRY
KMMDYLQGSGETPQTDV
SSLKKEMPNVFGKESKK
GVSYPGQRKCEGLKIGD
WPLWRLVSLLALSQALP
LGHKELPSVKTSVTTSI
EKDLAEDAPWKKIQQNT
IRWKKSRAFGDSEHKLE
KDGRVGMIPVPYVEKLV
VQAPRAKLDGARLEGDL
DTEGQIRMPKFKIPSLG
VQAGQMDVKLPEGQVPE
CPPPPPPCPPPPPVSTI
KVKEYQVETIVDTLCTN
GGTVRLDGTTVSTDGAN
DIARLMVMVRQEESLMP
NYPEQKVVTVGQFKIGL
TCPRSTNKRSWLYRILP
STQASSLELTEISRENV
LHQGQVGNCWFVAACSS
MENPGLWILGCHNSDFR
QARCRGYLVRQEFRSRM
SKAEILGNWNMFVGSQA
AACSNSAQGSDESLITC
NIEEENCQRYLDELMKL
SYSPPPEEAMPFEAEQP
WAHNGEVRTARLLSERD
