# Supplementary material for: MHCII-peptide presentation: an assessment of the state-of-the-art prediction methods
Source: Front Immunol. 2024 Mar 12;15:1293706. doi: 10.3389/fimmu.2024.1293706 (PMC11027168; doi:10.3389/fimmu.2024.1293706)
Supplement: Supplementary file 1 [file DataSheet_1.zip › Supplementary Data S1/negative_peptides/17_HLA-DRB1_04_01]

VININPNTTHSTGSCRS
SPADSGEYVCRVENGSG
DQSQSVEVIESFAINME
ELVFSATPEKIQGSEHL
LFHDPPGSYNPLTLGLF
DGGSSDPVGPPMQELKD
AVSGGRDNPHFENGETS
FNMGSSSSSQYTFCQPE
KDFSWWRHSLITVSILA
DPYCGWCVVEGRCTRKA
VSSYEGTAGDALIEGSV
TANPQLQEQMRPQLPAF
KIVIGMDVAASEFYRDG
AKSVGDLAPPEWDWRSK
FLGGKNFDEKLVEHFCA
FGLSWVFLVAIIKGVQC
AMLPCPDYDTDTKTVLD
LLLLSTPPCAPQVSGIR
MCDRKAVIKNADMSEEM
GNTGTKNKKGLETKEIV
ILRSQWSPALTISKVLL
AENIFVDPEDQSQVTLA
AAAVVRALPRRAGLVSR
EAEMKTYSHRTMPSACT
EAGKITCLCQVPQNAAN
PNAVDSCLQKIFLTVTA
GPYGPWLCLLVALALDV
EKIEEKRGVFNVQMEPK
QGPLFAYIQEFRFLPPP
YGNGDCISGTCHCFLGF
EFTFTTPKFAQGEIEAI
LWKGDVALLNCTAIVNT
ANVTLTCQAHLETPDFQ
GPDEDGEEEAAPGPRQA
LRQFLMCLSLCTAFALS
RGSNMFNHLSAVSESIP
GMGTSHQITNETGKTYA
RRAKEEKLQQAIAMHSQ
KRQHAIHIIDFGLAKEY
ETLALNERIMLSLVSTG
GEVATELPCHHYFHKPC
NCFGCETHAMLPYDQYL
SGKPEQEVPDAEEEKSV
KSVEHVSPDTADAESGK
SYEKYWCKWNNTGCQAL
KILKPGKEGVKNAVGDS
FIRVGYHLEDPLFHLES
SQCQHNAAGEFCELCAP
CEALDSKGIKWPQTQRG
PDQQLYDPVLVCNSCYE
TINNVMEADFQTHYNCT
PNYKGKWKPPMIDNPSY
SSTSGGGGGGGGGGGGG
GEIKAPDVDIKGPKVDI
IRLIQEEKENTEQRAEE
IFLDGYVPTENLRFRDA
RKSSGGKGGSCSQAACS
KTHMTHHPISDHEATLR
KKWIHCFEGVTAIIFCV
GVVVLAGALLEEAEQLL
QDQQAVRQVRDMFGEDV
CGEDNICVPDLQLEVFG
PSTTRPTSPTSLCTLLS
FYDHQPLRDSRKYVNGS
NLWEEHRGSVVLFAWMQ
KVTVSCSGGMSLEGPSA
NSDEAPALCHQHTCPSD
LGMEHLSNNRFVHKDLA
ESEKNRLCKLEDENNRY
LVKQLRPLLATYGVTAY
LKPAERTQATLLTTWLT
PGGRCQCRALGSGMAVD
DQYEAPDKDFMIVALDL
LWILGCHNSDFRNRGMT
AAHDLALACKLDYDEDA
LDYVPIGPRFSNLVLQA
PDAFCYNTPGSFTCQCK
YALCNQFYTPAATGLYV
YNKINHCRFDEFFSEGC
EDGFLYMVYASQETFGF
GRQLEWGLERTRLSSNS
AFAIILLNTDMYSPSVK
NIQVSHQEFSKMKQSNN
VIGAVVAAVMCRRKSSG
DPRGPWCYVSGEAGVPE
AAGTDNTSSLGPPSMPV
SHSYGYGLLDAGAMVAL
AVGSHVYSVAKTDSFEY
RKVSHSYGYGLLDAGAM
PVTIKRNWTITRLNGDF
VVFGICFVLNCFIWGKH
RTHLYVCGSGAFSPVCT
SPFEVKVGTECGNQKVR
LVAFSFLFTVITFPISI
APLFLLLSLQSSASPAN
SALNDSPVGLAAYILEK
NEIITGMPASTEGAYVS
GGFISCHLIGQYPETYR
LAQLKSQGKGAGGEDLI
MKWVWALLLLAALGSGR
RALWVLGLCCVLLTFGS
VKGKKSCHTAVDRTAGW
KYLRDYSRTIPGKQQLL
GRSCDSLNNRCEGSSVQ
STSVDEPELSDTLQLHE
LAFTFFKVPETRGRTFE
GLKVTDTQEAECAGPPV
PAGGPPARRGGAGAGGG
CVALSAYDLVLAEDEEM
EETGPVAGILDTETLEK
RQRKMGEDMHTIGFGIY
RISPDQGQQFAQMLVQD
CAPCINKAMSYKPICPT
SSGGPDSPDTEPGSSAG
DRFKLHIPYAGETLKWD
GLECVVAMHQAQLISKI
LTAIITVIFFTVFVQGM
NETRESETKLKELPGVC
IQDALPEDHGTYTCLAE
GTRSLREALEAESAWCY
MDQVFHVDCFTCIICNN
GGSSRGCWYYLRYFFLF
EEDLAQQRALAEKMLKE
LLGGALLFWVLLHRRWS
IHEGCLVTPPELLRQLT
PLESPPPYRPDEFKPNH
ETIKIFEEQGQTQEKCS
CGEDNICVPDLQLEVFG
DTTVQSDMKHWPFRVVS
ADDRHTCILITPPANPC
IGRSPFEVKVGTECGNQ
RWTRLPTRWRPSKCTAS
STQGCKLVDTNKTRTTC
EVLDWPTWHVCESEDRE
SKGLRSAEPGPGEPEGR
HRVEQDPLELTCEVASE
QLQILEARYLPSSSTPL
IIILLELAILGGLVYYK
NKEEKQPDPWPLEPTGH
QATPSSTTEETATQKEQ
SETLATFVKWQDDTGPP
EHGSIITQARREDALVL
ILGCHNSDFRNRGMTAL
EQTLRQKAQVEQELTTL
ALIINETINTTLTQPTA
GASEHSPLKTPYFDAGA
QRLKGLPGLLSSSWARR
EISPGPRIAAQIGDSVM
LGKKDVMWIGFLTRTVL
MKPNLGAIAEYKKKEEL
PSQGPCCTAQCAFKSKS
DTTEAVSTASTVAIPNI
KFPNKNLKKNYCRNPDR
MAGTAFDFENMKRKQND
NIYKRMTGSEFDFEEMK
APDYIAGVSPFVENDIS
ITVVFLTLLSVVILIFF
KGGASLSPQYVSYNQSS
KVDIQTEDLEDGTCKVS
IMHEDWCWKNKSLEVEV
ARAASKCQMMEERANLM
AQTYHLKASSEVERQRW
VSDRDEGENAAVTCVVA
KPPDQKRKERKAQRQAA
PSSYKVMCQWMEKFRKD
IVAVDSGSPSLSSNNSL
GSETSEALSRDPETLVG
FFLAAFAWMCLEGVQLY
LLLRWANFHLENSGWQK
CNQCRGKKAKNPKEEKK
LDAAEKLRKRGKIEEAV
DTSNGKKVVDSIRNLKS
TMSRALRPPLPPLCFFL
HYDSQLDTTLFGKKSSP
KNMEMVQQKKEGPIPPD
KELSKFQNMLKNRKKEV
IFPGNWDNHSHKKNLFE
HQISLHVASAGPCETCG
ENIKEEYSVRGFPTICY
DVGVNGQIEYVFGAATE
SGCKEGWNFYSNKCFKI
KQLLCGAAVGTREDDKY
DFHGAWRGTTGHHSPLF
LLPSFVSSENAFYLSPD
LKVSLHEDLGAALMDGV
YFDDSSVSTASEDQIVS
SHTANKEEKQPDPWPLE
AVAFPHPRPFLASPPPA
YNIQMYDRVIDFDENTA
SCLMEALEDKRVRLQPE
RDDFDDADQLRIGNDGI
LKQTKLVQLLGGVAEKV
LLAHTNYTFEIDAVNGV
MQMSPALTCLVLGLALV
EVHLVQFHEPDIYNYSA
CVKSGLFTGGSLPPARL
SLLLKDNYNGMSFVCIG
QYVEQLCGPYVFIIFTV
XEENGRRARADRAHRPW
QAVPKCQRWEKLQNSRC
TSCPAPIGEFEKVCSND
PGPRGVKGADGVRGLKG
KAGLQAFFQVQECNKSS
VLSLSPGIDHPGSLKWD
NILKYDEEGGGEEDQDY
QYLWEKEGSVPPLKMTQ
TDSEDESPEDMRLPPYG
FCECDNFNCDRSNGLIC
RTRDPEKLASCDIVVDV
DIVIGAPLEDDHGGAVY
NQGAALLQMLPLLWLLP
NILKYDEEGGGEEDQDY
YDNFQCPRTSGFLCNDR
CGIADFLSTYQTKVDKD
YNVSFPHAAQWTFSAQN
FLSYCPGMGVALRMYPL
VMGLEEIAPCTSKRKTQ
IHKVNKDGALSLLPKQR
LDIMRYVLHCQGTEEEK
NAQAAAICEYPRRIQGR
PPPAEEPEARPDGEGSP
TNSLSRPGALPPRRPER
NMEMVQQKKEGPIPPDA
PSLLLHGPSGSAFGLSV
KHWPFRVVSEGGKPKVR
FSLDAVSGLLQTLRPLD
IGRSPFEVKVGTECGNQ
GGGGTNPGGRSSVFELQ
ESSNYTTVKIKNGKVYF
VQALMESFTVLSGCASR
ILSVMLIFAFFQELVIA
RPFKAQYMLVVHMRRHT
AALSSVVSRTDSPSPTV
GTEGGLDASNTERSRAG
IGGGDTATCCAKWNTED
IGRSPFEVKVGTECGNQ
LTQPTALVPALSHNVTE
GHRQGHDSLEHDELREI
AEEGLCPDWKAEVEEFS
TGHHSPLFRGQEDASPD
LRVELEDWAGNEAYAEY
GVKNNTTFLECAPKSPQ
TRLPTRWRPSKCTASPH
GHHSPLFRGQEDASPDR
CGAGLPVAGSGTNGGSL
ISPNGSIITIVGTRPSN
CALGRKARALGTEVIQL
NPCKNDGTCNSDPVDFY
TNKLLLSIIILLELAIL
DIKNIYKRMTGSEFDFE
EGMAVFGFVLFLVLWLM
AFILADAGYDVWLGNSR
GKMCESSVNYCECNPCF
GKGVLKAVENINNTLGP
AINWGLDSYSHKEDASA
TTQMKESYYFDLTDGLS
SEKTDEEDSGREIFLSC
QNSQSPQCFKTCSEQNG
NVSFPHAAQWTFSAQNA
WINVQDRPNDVESLVRK
PRLNQSQEIMRMFFNGR
SDPYPHAEPQQATTPKA
MIGYLGYCKGVEPKTEC
ETPSEEDCMFGNGKGYR
LDVLCTKCRVPSYDPLK
ADFSAMEFLDGDGGSLR
CDESGLFKAKQCNGTSM
SLYAEGSVNGFISTLGL
VQQKKEGPIPPDAQNPD
LIGLMCGRITKRVTREL
IQVKTQQGVPGQPMNLR
ASVIYVYVQDYRSPFIA
EPSSRKPKCDCTESWGG
LSSAPTAIKAAAQCYID
AVDCSTLTSKCLLLKAR
LESVCVVEAGPGTCTFD
AFGVTIDFDTVNKTPHT
QRAARISLGPRCIKAFT
RKTLCIIILILVIGVAI
EVNLLDSRTVMGDLGWI
DLSSSFRDGLAFCAILH
PLGNAQSSTTVTVLVEP
RMLIAQEGLLCGGSAGS
GGGGSIHDLPLFTETSP
LGQNSPPFDSVPEVIHY
LAATTPDHGRHRRLLLL
YRNLPDHSAATKPSLFL
WFKFPGSSSKIEHFISI
EASLEGDSGRLLWKDNW
CTTVNLEDLVVAHHEMG
YFCTGYDPPMKPYGRRN
KTCPVCKQKVVPSQGDS
DAPADPDAGAAPEAPAA
KVMARFVRGDARPAEID
KDIVEYYNDSNGSHVLQ
GKALVLQSQRTDFPYVS
PLNLSAKTELVAWAVSN
VVRLAEPYLCDSQVSTF
DYQAIVDAEWNILYDKL
LNETGTIGDEKANMFRS
YADEHHPGTTSFGMSSF
ELTVADVVLWSVLQQIG
YRCGNVAAILELDEHLQ
VNITLTDVNDNPPRFPK
TCTQNVAPDMFRTIPPE
ICSVDCGSHGVCMGGTC
PDSFKDSPSKGLGPCGW
SPESPVVQLHSNFTAVC
ALACKLDYDEDASAMLK
RRDLRDDRDRRGPPLRS
EDDFIKEKKKKSPKKRK
RIACYSNMGFHDKVLED
PVPELSTDTVINVITNM
PANHSSTRERVANREEN
SEGEWASGGVRSFSRAA
DPVSAQHAKLSLDGQNI
SRFSAFRILRSRGYICR
KGMKWDCKKKNDRSNYV
TYLCRARSTQGEVTRKV
VRFDVHDVTLHADAIHR
REQMEVVNMSLSTSADS
AFAPIPRITWEHREVHL
IQNEISSHNSNQFSTDP
KVIEPGCVRVVRGEGMP
LRGICYFFIEVECSNKD
VIIFKVYKWKQSRDLYR
KAAAFVTSPPLSPDPTT
NQEGGVCQTRAMKILMK
VVLYKYRCYKVIHAWLI
SGFTVSSNYMSWVRQAP
DSAYQGFASGNLERDAW
GAGSICKHGGFYTCSDR
LLFLRGFINYAKVRKMP
ISEDSDPFNIRSSGSKF
DTPPSTPLVPSRASSEW
VAKATSHVGEIEQELAL
AELDALGDELLADEDSS
EAYEKWREWADGKSCCD
LRNAVGQDTQEVIVVPH
IGTVFGSLIIGYARNPS
PETNSPLGGKAGPLTKE
EALPGDNVGFNVKNVSV
SLQERIQARGNPEEARN
TKNSWASKHPACNLPQD
SGGWNGVGASLWAALLL
IYEQEKDEDGFLYMVYA
QKRFNGSVSFFRGWNDY
MLEARIRILTNNSQTPI
SPSGDSVFHEEMMKMRQ
TGSGTRRPESQSQDPHL
LGLVFIFQFVISCSCLA
ACTCAGDSLDCGGRGLA
YGSATSTAQLVVTSANT
NYKGKWKPPMIDNPSYQ
CGVWAGGRGGGGSVGRG
DLGEMESTTTSFPNETA
DRDAEHYDTAILFTRQD
EGGGGGGGMEKSSGPWN
SESSEEEEGEQGDPQNA
LPPGPPRGLSPRKLLEH
IELSTCFFLCLLRFCFS
MESEMMEILSVLAKGDH
LVPTSAHTGDGMGSLIY
ADIIFLVDSSWTIGEEH
LDRAAGDGDCGTTHSRA
LWSFFIYLLRRQIRTVI
EEEMVVWYLFQIVSAVS
MIFDENECFLDFEVSVI
IHTLIFMVCTSFWFKFP
TSTETCQYLKDYLTRLL
AVMIEIGTNLLNQTAEQ
LSAAKDCVPECKVSMVH
LKEKALSFMRQGYQREL
VENTLLNSQMVSTDNSL
SQPDKKAVLPTSKSSQM
SIHEAWTDGKEAMLRQK
ETVPLIPEVVELPPSLP
KLESLMLNSNALSALYH
VEISCLTGFETVGYQYF
VGASLWAALLLGAVALR
IAVWSHFSTFPLEVYIR
PPPDSVYSGQQPSVGTE
KPFIKTGFSVSVEKSTS
AAASADLKIQIGCHTDD
AVILDKATGEGLIRAKE
LSCISLPSSCDYSSRSL
IDLGTTYSCVGVFQQGR
LNLKRSFTKQSISLASL
KESFANAGFTSFDVVSQ
RDGGDPPRSSQAILRVL
RRGAQPGRHSVTGYGDC
KWKRYLLIGLATVGGGT
VEGPCEAQLECLDNGDG
PAELYDRRDLGLSVSAE
GSPWPIGTSMSLSDRAN
GHLYSRIPGLLSPHPLL
GEASPQRTWEQQQEVVS
SGDSSRSNLFEDATSAL
PLDKHEGALETLLRYYD
HKPPKVQEKCQLEINFN
FIQNELQEASQELQQIH
SIKKGDNKGVIYKPATK
GMDCPTISCDKCVWDLT
FTSLHDIVGNLVSCVHS
PPGSLPATSIPAGSTPT
YKEACRALENPDTASLL
ELQEASQELQQIHQYIM
MQSLMQAPLLIALGLLL
QDGELDGLWTTITIFIT
IQKSPVVSKPPAKSQRP
KDINTTAQNIMFYDMGS
NRSLPDVRLEGCKTKVY
MKTSDSYGFKEEYESFF
EEISAAAIKAQFEKQLL
QMSPALTCLVLGLALVF
SELKKDIDDLELTLAKV
NHAIVLAQLITKGKCYG
NGPRYCNKDESKRNSMF
DCLRSRTPYHVNLLLAG
EIVDQLEVEIRNMTLLV
SNDIYGGEMHVRPMLSQ
CMLLALRGNQTMVEILC
KGIPGDKGAKGESGLPD
FTPIPGTIEMLHPWNNE
RLQLSRIYPKGQRLDSS
EDVNDNPPTFIPPNYRV
EIPLKTCTKEKTRNLCC
DLWDSMASICPTDGVKG
PPLLYQVELSVGGQQFN
PLSIECFMNDVDVSGTM
ALAVYIAMKTDPRPDAA
GVCVNGECLCSPGWGGL
QRSLLETERAGRQARSV
PPPDFPPPPLPDSAIFL
MNPYSLDIFEDQLYWIS
VCLKLPGGSSLAALTVT
AEGQAFHLGKCPNPPVQ
TVIATDQGIPQPLKDQA
VWPFEKVADAMKQMQEK
LVVFFLFPHSVLVDDDG
SMPVHYDSQLDTTLFGK
HEGQEPFLQWLMLLSNE
DQMLMEAFFKVERGSPK
QSDMKHWPFRVVSEGGK
IIHDTETKMEEFKDQLP
IWCKKAKAPRPVPKPRG
SPFEVKVGTECGNQKVR
NGHCIPHDNVCDDADDC
VFLVLGFLLFLRGFINY
NVTLYYEALCGGCRAFL
LERAFMDGSNRKDLVKT
MTCASCVHSIEGMISQL
ENILGFIAADIKGTGSW
TNVKPKTPHQRKGGPQS
RSPSVCLSEACVSVTSS
MDRYKDNFTAAGYTTLE
MTILLIIIPVLVVQAQR
RHEVIQFMLEHGALSIA
VVLMLTGEVPEQQLEEA
ALRMYPLKPTWWFCAFP
SADGALGVSISAPGGAI
SPSPTVLNSHISTPNVN
NSFMVYMAYKDLYQVSN
SVDSDSESTVSPRLRES
NFSCRTELDLRPQGLEL
LNVNGGIENTLEKEVMQ
DSSPVVDSGPGPASNLT
FRRLGTVPQFPRACTEA
LSFYYQIQQGNDNVFSL
SHSNAQCVSNNRDGRTV
WPDYAHLTPRELASAGL
KPYEPEFTSDDLLAQGD
KGVPLTQRPDPRTLDVE
RNMVHPNVICDGCNGPV
SETFFYLSSVINPLLYT
PSPVSGGECSPPLTVEP
ENPWTIFLETVDPELAA
QVVSALDKMIRNPASLK
NFWEMGDTGPCGPCSEI
ADGGPRVSFYQLSHFLQ
AFKKELRQFVPGDEPRE
QIQDLYGKVDFTEEEIN
TSDSAGEECDAAEGAEN
TEAKNKAHEAERIASAV
GTETCGLIQVTLLDTVE
ECLFTCLSVRQLIRIFA
EALPGDNVGFNVKNVSV
SRTWKKQRSQTWRKTMI
GSEAEGYALQVSSYEGT
ARNSVGYRRCPGKRMQV
EPQTVQEGERVVFTCQA
EGDHLSDTSTTSLELDS
SHSLELRACELGNRGSK
LSTSSQVPEVTTVQNKK
AIEIFLVYIVPRAAIFH
EGYDELQTDGNRSSHSR
PPYDSLLVFDYEGSGST
VHVYWKLPVPSKQHGQI
PVCTYLNRGRRSEDQVF
LSNEYEEKYDLSRPTAS
IQGHLDYVMDILVFHSS
HSMNVCMRVELYGCVWL
TDWPEQGVPKTGEGFID
PHQEKVITESKSPSLVS
KKVGLDPSQLPVGENGI
EQKRNRVRGILRIIKPC
LDEGKAHEELSEPNLSS
SSAPFTINAHQSDIACV
ATPTWKECPICKERFPA
CLFFYNCYKGYLPRQCL
RYSEGEWASGGVRSFSR
KSLTDSCLFEKSGYEED
INHYGGYLCLPRSAAVI
EEELRKARAEAEDARQK
VKLSCAYSGFSSPRVEW
EFGLSWVFLVALLRGVQ
NSQDSPPKQDSTAPSST
PITGRCITAMAKKFHPE
IFVTGRIAFSLKYEQQT
GLRLSSLQAGTKEDLYL
LGAGGSGSTGGAVGGKG
NWLQEALSSASLAHMKA
SSSVKNITPRKKGPNSG
MIPVPYVEKYRPASASV
SENLLHLTANRPKMPGR
TQKDLTGQVPTPVVKQT
NCQNLVHWCDSSPCKNG
NRLRCVLLSNLSSTSHV
VAAPPRRRPSSFVTVRV
INCYIRDNAAVDGISLH
LELKGDIEKCLTAIVKC
CLNIWALILGIFMTILL
ENKKEDKEKEEEEEEKP
DENDNAPRFSQIFSAHV
QTTGGSAASVNANFAHF
AMSSLGVIEAVAQITVK
LFDGLMICCKSNHGQPR
FLNLLACLAWFSGNSSK
TQCRDSQDPYCGWCVVE
YQTRSPSVCLSEACVSV
EVFEVGVTSHRSCGHQT
QTLDLKCVVPGQAHAQV
CGVWAGGRGGGGSVGRG
SSSIGRSNFREVRSFLE
RPLSCFVDENTPISGTN
ATNGKENATIVVGGLED
KTKCREFVPSRDEIEAL
LVGGCAAEEPPRFIKEP
PRLTVSFSLLCVYACLT
DHTLEQQQMQPLCFNCP
VDSKASLGNKLLLKANV
EWDYSPQREWEKELHHL
VYEMDFLADLMDNSELI
SQSPQCFKTCSEQNGYV
GGFNFYAGLKGQVLVLR
EPHMNYTFTVEARNGVS
EALPGDNVGFNVKNVSV
HFILEEAITGDFALVKA
ISSDSFLCDCQLKWLPP
LDVLCTKCRVPSYDPLK
RVEDYDAADDVQLSKTL
RCSATGSPAPTIHWSKL
THMTHHPISDHEATLRC
DQIRLRFDQPDDFKGVN
SAGCPHVTLQFADSKGD
QQQPGSEGPSYAKKVAL
FGCDVGKHFNSKLGLSD
FGDLQEKLLPYIVGVAQ
IQSLGDSKTIPGDTAWL
EDGYRGYPGDEGGPGER
VAGSPGWVRTRWALLLL
LYKEGEHDLVQGSGQQP
LMDSMVAEFLKNSRILA
PPPPVSTISCSYESASR
LKELLRAKLIECGWKDQ
RHQCSVHAECRDYATGF
TKKKTSNNIEDDTILKT
TLQPTANPNTGLVEDLD
LWVLGLCCVLLTFGSVR
KLCRDELCRCAEENCFI
DDDRTVCREIRHNSTGC
ASLWGGLRFTVPHLRDT
APEPGQALPVEEEAVTL
ERIDNADELLESFLEGF
KVECFIGSTPPPDRIAW
ERSLSCRHCRAPCCGAD
FVFPTELIFYADDQSTH
EFCIAKFVDGEWYRARV
PLADLVFPSPEESEASP
YFAILSFLHIWAVVPCI
ACPDLPTYCRALRNLGS
YSALGSHREEPWVDPNS
QRAARADSHSLACWGKG
EGQAFHLGKCPNPPVQE
SRIKVFGPGIEGKDVFR
VFDAKRLIGRKFADTTV
IMSSIKLKEEQRITTTS
LAISLHKCRKAGVGQSW
QIKALTTLEVAGRMLGG
VRKRVGDNDFLEVRVAV
TCRRYPCEWGGVAAGRP
AEQCEPAESQPEALSEK
SLPYCPGKTLVVGASYV
VGDQHVGQNISIGQGCA
CITIIGGGDTATCCAKW
NSPYEIENGVVWVSFRG
ELAVSTFWPNEYQVIFE
GVDSLIGPETQIGEKSS
VRAVDGGMPTLSSDVIV
ALQVLQSIDPTDSKPDS
PENTPTKNCAFPTEGFQ
DIAGLASAIDMSTNYNS
IECGWKDQLKAHCKEVI
FAMFSGTHVERDFVEAP
KEALIAKCNDYRRRLLS
LQRERFIEQEKAKLEQL
PVHYDSQLDTTLFGKKS
PAPRGVPQIEVTFDIDA
PGTLSPPLCLVGSDPAP
DEKANMFRSQVTGKINL
DLNLEAEALAGTGLVLD
GMLEARIRILTNNSQTP
LNCPENSTCEQIGNGKK
INRTQAEEMLSGKRDGT
EIARLKKPDQAIKGDQF
CCLCCCFNCCCGKCKPK
RKSRKTLCIIILILVIG
QHNINECEVEPCKNGGI
VKAIARLIEFYKHESCG
KAYGRMGLALSSLNKHV
PGKPNTQNPPRRGPLSQ
SSLYGISAMDGVPFTLH
KYSCQFIEMCLMVTADH
QANAQQDGKDYIVLPIS
ASSCSSDIADVEVDMSG
TDVLTPAQLNVLSKSSG
GLLQTLRPLDRELLGPV
DAYYEMGIHCWDVAGAG
YFTGYFNGQYWLWWIFL
QCQEPCKDTVQIHDITG
YKHYCKSISSRRRYNRD
TWAWKNATLAEQAKLPA
NNCIGRRNYRYFFLFLL
SSLLALLTVSTPSWCQS
SEMQMINQYCKDTRQQH
THMTHHPISDHEATLRC
DNLAAGTDNTSSLGPPS
