# Supplementary material for: MHCII-peptide presentation: an assessment of the state-of-the-art prediction methods
Source: Front Immunol. 2024 Mar 12;15:1293706. doi: 10.3389/fimmu.2024.1293706 (PMC11027168; doi:10.3389/fimmu.2024.1293706)
Supplement: Supplementary file 1 [file DataSheet_1.zip › Supplementary Data S1/negative_peptides/17_HLA-DRB1_07_01]

YPELALEKTLDREQQSY
AVLTGHRHEKVEAVLSR
RMTGSEFDFEEMKRKKN
VENAARKLEAMTNSKQS
QCGKVLEEGGFFEEKGA
KARVLYDYDAANSTELS
TLQHVPDYRQNVYIPGS
ATRYSVQLMSFVYNLSD
ARFNQYKYNQNFSAGNN
DGSKYPVLLLEKPLDRE
EFRVGATDRGSPALSSE
LAGSESRRYSVAEEKEK
LDQLREELSRAFAGTGT
LSINNDNCYLAYPGSAT
PSYFQNVTGCSNYYNFL
IFIIFMLVVSLVSLALN
IEEIIGVRILNVFQKLC
GTCLTNSLVPEKEKDPK
ACLDTAVENMPSLKMKV
SGFVSSEDVFETGPAMA
FAQLLVQGPPGSLPATS
AGKGKMRNRRRIQRRGP
EQNMVLFAPNIYVLDYL
NPYSTVTMDELRTKWDK
PPGLQGIRGEPGPPGLP
PGPPGIRGPPGPPGGEK
LTLQARDQGSPALSANV
FDILMTSNEINATGHQQ
EWHCQPLQTYPSSSGPV
AANGSEVTEQPRGQDHC
STCGYSQSEGDDFNWEQ
LFAVGLHTGEVRTARAL
SCNKMIVSQLSYNAGAL
CAYVVTRTVSCVLEDGV
SELVMKCLWRMVRLLPD
YKLVTDEALDREQTPEY
CFKVKTTAPRRYCVRPN
DKLRLFCLQLRTVDRKL
SSSTSVLLTLDNNVVNG
LRAPLLLLAILAVALAV
QWINKAVGDKLPECEAD
GTPGIKGEKGLPGLAGD
PIQMCCPSCNKMIVSQL
SAARRDVQNVAAAPELA
IGLPPKVGSFQLFVEGY
GTPNSANTQGNSTPNPQ
ECFMPLDVQADREDSRE
GFWHSPECEFVRHCIAK
RTFLLQGLLRLLKAPAL
RDLLHVLAFSKSCHLPW
TDMEGNPTYGLSNTATA
LLACVHNYQPCVQRAEG
RIGADGLAIWYAENQGL
QTIRVWNWQSRTCVCVL
VGNTAPPSSLSSQLAGL
WRWGWGRRCLGRPGLLG
WCYTTNPRKLYDYCDVP
VVRDADDNCVTVCNMEN
ALLWRRMRSGLPAPWIS
APRPGTCNLQCFNGGSC
SETYCGLYPESEPEVKA
GMQKVRAWGPGLHGGIV
EEKDSAFRGICMMIGVN
SPAINLMGFNVEEMYEA
YDDTISVEMKKEDFDIY
SKLEVLNFDFQANAQLS
RPNSGIIDPGSTVTVSV
IMVVGITGAAVVITILK
IVIGDSNVGKTCLTYRF
WHTPLACEQATECSVRN
RCAEENCFIQKSDDKVT
VYKKHKEYNPIENSPGN
IMKELLVDLIDASAAKN
VRFDVHDVTLHADAIHR
TIPGELTDASACKNILR
VGALHENRHGSAVQIRR
QPNVSALHCQHLGNVAV
ALDALLQEIALSEPQLC
DWVLSPREVQVTMCIGA
YHMAKVHPEPGTWDSFL
KYSEKCSNLNFEDEFKE
KMEDQNIIQAPQKEVGK
ALPGDNVGFNVKNVSVK
LWILGCHNSDFRNRGMT
SDNFLNITNVAFDDRGL
SFNPGVFVANLTEWKRQ
MLKSTARSSEKQALMSE
PPVSPSILDCSIIRVEY
LKSYLRELPEPLMTFNL
NLGLDDTKILPGNMKDN
IFLLLSLAASWSKAEND
HLDVSLAFSEISVGAEF
DFDNDYKTLYPQFMESV
SVGIRTRNSYIKWLDQN
MQSLMQAPLLIALGLLL
SSALYRSYKTDLETAFR
TFHSTWVTSEAYSSPSI
RRFVQNALNGNGDPNNM
LTLVGMGLAPFTEGGSL
AAPQLLIVLLGLSALLQ
GVEPKTECERLAGTESP
VIVSLVLLMPGPCDGLF
ALPGDNVGFNVKNVSVK
LTFTISYDLEEEEEDTE
QLRPSPRWTAQGARPHP
APGGAGLPGGRRRRSPG
GGAGLPGGRRRRSPGGS
TSLEKGMGVCLFNLPEV
LPGFTGDKCQTDMNECL
YRGTMSKTKNGITCQKW
PRRAGLVSRNALGSSFI
HLAQELRPQIQELLHSE
RHTDEMFWNHVSMCILN
RHLAVFPDTITGADSSQ
VISRRRSKYSKAKQEAD
LDSFLRQNDGQFTVIQL
LDFAAAGGELGWLTHPY
QSGRKGTDIMYTGTLDC
NPGLWILGCHNSDFRNR
SLLLLLGPAVPQENQDG
LDSFLRQNDGQFTVIQL
QFTDARTEPWEGNSSTA
RQRRALERGLQDEDGYR
NQIFINNEWHDAVSRKT
QVAEDQEEKQPQLIVMG
EDSQVPSIRDCNGSRSQ
SAAAYGTHLSPHVPHRV
IDNWCRRDKKQCKSRFV
PSMRLKARPSSPGFSVL
LRRRRRFVPVPLPVVEG
VGPEVRMANADARNMGA
PMKAGTQLLAGLRFSVH
AHRYDLVNLAVKQVLAN
GQDNCGDGEDERDCPEV
VGGPREFNVTVTVRNDG
SRSRINDAFRLNDNSLE
NFWVPVELNQEAVWMDV
DEWPQRCRGLYVFQGDS
FVQNALNGNGDPNNMDK
PRKVEVEPLNSTAVHVY
AINRKEGICALGGTSEL
QMSPALTCLVLGLALVF
CDNCRRPGGEPSPEGTT
GTQVNNNNNIFERRTSL
GYFRLTADAHHYLCTDV
WEDIQENFLYYEEKLAD
AGLSAWTLQPQWIQVRN
ITATLYKLGFFKRHYKE
QVGKDEFLGRSIFSPVV
NYTLSQGHRVVLRGVGG
TIIAVTMIALYATYDDG
LGSGLICVSANNATTVA
GPMRPFAQHPWRGFASG
EIKKQVDGLIRETKATD
EIQIGHIPREDVDYHLY
TATLIVNVKPQIYEKAV
AAAATGRLLLLLLVGLT
LWCSHPDNPYFCKTKKG
CTRRTTSHQKKKRAACK
CKGVEPKTECERLAGTE
CSRNRNHLLHVFDEYKR
LEEVRKGNLERECVEET
TSDSAGEECDAAEGAEN
RMVSWSFHKLKTMKHLL
TSRNLARAMCMKNLKLT
SLQVPLKDAKSCGLHQL
ALLNLYEHHHSAHLRQR
RLNGESNLRFNSSYLQG
GAQKAETAANRICKVLA
ALAVSPAAGSSPGKPPR
RRELSGWLRAPGMEELI
CVYFWLERTMPRIPTLK
GNIKSYPGLTSYLVRVV
TCANNRHQCSVHAECRD
HISGLHTESAPRRQQEQ
PGIPGTPGPDGQPGTPG
VTVVLYHLFEEFANYEH
EVLREDEFSPLKNADSQ
CIYENSCLINEGNCPKD
DDRTVCREIRHNSTGCL
TYGVRAIVQCIPAWLRF
IPRCLPVCGKPVNPVEQ
CVIPGESVNYTWYGDKR
TPHTTSSVLIQWQPPRD
GECTDNAYIDIQLRIAS
VEVSAEDLLTCCGSMCG
TEDGAEYDDEDEDYDLA
WAALLLGAVALRPAEAV
DVPQCAAPSFDCGKPQV
DWETKSINRAHKTTGTN
DVVVNTLGKRAPAFEGR
ELKSSILKCVQSTKPSL
TSVSWWSHKVDNAYWLW
LAANDQELDCDILQLEY
LMQAPLLIALGLLLAAP
NVSVAIFMLDTVTLCGN
EKIPRCLPVCGKPVNPV
EELDFTLKGNLSFGWVR
DVPPGEDKGGYVIKASE
LAPVALAVGIDGSLYVG
EDDDIAAVADGKLSIHR
KTGTLTQNRMTVAHMWF
EGFPGFPGYPGNRGAPG
NPNTNDLFNAVGDGIVL
GKGKMRNRRRIQRRGPC
FGGQRGWRCDNCRRPGG
PRCGCVDPLPGRLPFHG
GQKPKTNIAIFCETRAE
LASGCPWMCSGRGICDA
KMVHLLVLSGAWGMQMW
YAAKGYFDALVKMGELA
IASVISGINEKLFFSLK
SVPCAQGACPASADLKH
RHGGTCQDRDNAYLCFC
VLTMPFCFKQCGIVLGA
QLRGEALKFHKPGENYK
ETINTTLTQPTALVPAL
HFDDDELWTLGEGQVVR
SVSEINPTTQMKESYYF
QNLFSSIEIVERSNYMG
PSALLEQAYAVQMDFNL
FPGIPGPKGPKGDQGIP
QQYRNWFLKEFPRLKSE
LESGGLLHEIFTSPLNL
CHPGFEGSACQCERTTE
TDAKDTSNLLKLKGDVD
VALAVSPAAGSSPGKPP
PALTCLVLGLALVFGEG
SEKEGLLTRSAQETVKH
PGGGRLPPEHGKSGCSD
GYLGYCKGVEPKTECER
LLTLLGLWRTTPEAHAS
WTVKYYELEEKIVSLIK
IKISGSDEGMIYPELVL
CDKDNTEKDITQATNSH
ERNITSFPFSPGMYFEM
WCQRKTAPYKNVNVQNF
LVPRRDQALTEEHARQQ
AGTDNTSSLGPPSMPVH
QLRARLQGLEADCVRGP
ASRGATRPNGPNTGNKI
LERFVEECFQAGIISKQ
APPYGFPPPPGPAWPGY
PLMSAFRKGHVKVVQYL
ETAVTQTYGGNSNGEPC
SIPHLILELLKCEPDEP
PIEGSGKVRTQIITNTA
TVISLLVYKKHKEYNPI
PGIPGTPGPDGQPGTPG
MPSSVSWGILLLAGLCC
PKARGPVFFINTEKFQT
RSPSVCLSEACVSVTSS
SDLLQMLDTLVFSSLLL
ALPGDNVGFNVKNVSVK
DSGTYGCTATSNMGSYK
EAIDVRVLLDQLGTTIS
CAIAILFAVLLVVLILF
AAPQLLIVLLGLSALLQ
LAGFSVRSGRLESREVI
RGDCCTNYQVVCKGESH
PQRGSSVDAPPRPCHTT
CCIVQHAGLAQPLRVEL
IAGLASAIDMSTNYNSD
REGDDDRTVCREIRHNS
PPAQLLLRAAPTAVHPV
SGVSMLVEVYMDCKGRS
LCLVAMEKPASTNSDDV
TILNPGHCGSLSRSTGF
SYNAPAGQQFVLPGGSI
SGVNAELIYSIAGGNPY
IKKDVWNVISWVFKDKT
ETQKAVLQWTKHDDSSD
MINRKNMVVSFGDGVTF
GGNSAGELCVFPFTFLG
LGLSLAATTSPPQLLAC
SQSVSSSYLAWYQQKPG
CCKDCRFLPGGTLCRGK
FVQNALNGNGDPNNMDK
VRDADDNCVTVCNMENV
GASYFLWRQQKEKIALS
FSEDDGDCQGKPSMGQL
NATVPDGECCPRCWPSD
WADWVLSPREVQVTMCI
TAEILAVRDKQERIHLV
RLAGTESPVREEPGEDF
VKMGERVRIKFGDFDIE
MEMVQQKKEGPIPPDAQ
YHDPTCLSEVNECNSNP
QPTITWSRQGHSISWDD
PSGGASLNLSLTAEHSG
FKIDFSEWKDDELNFDL
LSSEQNLIQEVTVGEGL
NCPIECFMPLDVQADRE
FYARVCRSGSGLVGRQL
DGSCFPDALDRFLCTHI
MGLLSPSGIGGVSPRHA
QSTRTTIHKNLCCSLFL
TPRTYCCANTEDLETVI
ADYHDLMEITEKMVSGM
HKLKTMKHLLLLLLCVF
ADQSSCTFDNLSPGLEY
GFSFTDDTHGYAVNEDD
PANFTIQKEDTIVSQTQ
DRYLNKEIEEAPDIRKI
VRFDVHDVTLHADAIHR
PSLNLGNTEEAIRDNSQ
PQQQTTGDFRLTTFQRF
RKIQEEYYRLFKNVPCC
DERSLLHDMLPIWFTAN
ANLSRRAIADMLRACKE
QGIADYRPKDGETIELR
KLNDTLDYECHDGYESN
DLQIEVTVKGHVEYTME
KRDFEAKLRNFYRKLET
SPSVVLASYNHDGTRNI
EFSTFNPESVHGHRKAV
PTLRPDIADADSRAATV
ISQAQLSCTGPPAIPGI
QMSPALTCLVLGLALVF
VIKQFRHPKYNTSTLHH
LPYTQTLQDHLNSLKEF
NDQVVKGKEAGEVRVCL
EFKAPGIPSGMETLKDT
PSSVSWGILLLAGLCCL
SVLDKDGVSAAVVVAEM
VCECNPNYTGSACDCSL
MQSGRKGTDIMYTGTLD
SGGVTTTPWSLARPQGS
KVCSNDNKTFDSSCHFF
QSPILLLGGAASTLLQN
IDDGKGLNLSFPVTANV
VKGGETVMVNAAAGAVG
CSQLCVNLEGGYKCQCE
DKEVSDDETEEKEDKEE
RLLLFVALPASGWLTTG
NPIWSVRLDFGDVLLAT
HYDSQLDTTLFGKKSSP
QESQCMLGLFFGFLLVI
ALNCVVGSQGMPKRIVN
MGLLVVLLVGGCAAEEP
NIFWALEDSVLVVKARQ
EKTNLEIIILVGTAVIA
LFTVTVPKELYIIEHGS
KLGLVGVNLTLDGVKSW
EGGSLVLLEPGMELGIT
KLKTMKHLLLLLLCVFL
VDSTPQENSDGMYRCGP
AIQVNFTLVRSSTDSNN
PSIVITVIFLFFWLFMK
EPLRGYILTFLIALGFI
SQRYHQRTNTNVNCPIE
CGTAVCKNIPGDFECEC
SSQMPASSTAPSSQETV
SITVAILIVVTVAFVQE
DQLRVTGRADGQHRVLV
AHKIQELVSQGIEQVYA
NSICVNVMNKEPICVCT
DADLDNAVEFAHHGVFY
AAFNGPYAHKEGPEYHW
SVRVAAAVVRALPRRAG
EYYNDSNGSHVLQGRFG
TLQCRVSHPVLEFSLEW
DSLSGGMQLLPDPLYSL
QGWPGSNPWNNPSAPSS
LFNMIVEIPRWTNAKME
LLGVLGDLQAAPEAQVS
