# Supplementary material for: MHCII-peptide presentation: an assessment of the state-of-the-art prediction methods
Source: Front Immunol. 2024 Mar 12;15:1293706. doi: 10.3389/fimmu.2024.1293706 (PMC11027168; doi:10.3389/fimmu.2024.1293706)
Supplement: Supplementary file 1 [file DataSheet_1.zip › Supplementary Data S1/negative_peptides/17_HLA-DRB1_08_01]

YYCSNLFEELTKLLSKN
VPSALLEQAYAVQMDFN
FFLSEVSGFEIPINGLS
LPDLSDRPEPSDPQTEL
TGGSGTNEFKFLKPIIP
CEAGVAELHIQDALPED
NMGADLCRQDRSCTYYF
EVLSHISNMSYIGGTNQ
IARRAGMAASLTVDSCS
FEGSAIPEHPEFSTFNP
EQDGSGWWMNKCHAGHL
WDREKERDRDNQDREEN
NLARAVYQDADIYLLDD
MMQSLSQNPDLAAQMML
REVEVLATITLNNLNDN
FDEIVNMLDKLIRNPSS
NIGRSPFEVKVGTECGN
RIYISDLLAHTQYTFEI
DHMLIPVSMSELEKVDG
ALTCHLCGHLKQCHGQE
GLRLNWTAADQAYEHFI
LPPPSPSLGSFDPLAEL
ILTQQPLDFEEVERYTI
IAQVKIQGQNKEMLAAA
EEKRRLKEEIERRRAEA
TFILKNPPENSDSGTGK
EWVKFAKPCREGEDNSK
DRGPRRGLDDDRGPRRG
GNFGIPCELRVTSAHKG
GPEFTFTTPKFAQGEIE
QTKMEEIGRISIEMHGT
PPPCPPPPPVSTISCSY
ALPGDNVGFNVKNVSVK
LLKTTQEPLARDPVKLP
QEADQVEEAHNLTVPGS
ITFPISIWMCIKIIKEY
QTSPAPIQTTPPKDTCS
SISFASGGDPDTAEYVA
GVLMYGPPGCGKTMLAK
SLGPNGLDKMMVDKDGD
VNTVSVMINEELFSGMY
CNMTLLFSFAQAVACAE
PMELIIGKKFKLPVWET
SKNHLHTTTQMAGTSSN
VPPRVTEPHQRPVPWDV
NKTEGRITDVIPSEAIN
ILLQYCFLLITCLLTAL
GICECGVCKCTDPKFQG
PTKPQPPARPPPPVLPA
GKNTSILFLELVNLTTL
LSSAEALTFEGATVTLH
HFMPVMFSLTWDMACRI
SSPSPLSIKKCPICKAD
VNFVLLFLQDPHPRVRY
EVKKDEADHDGDGPPYD
ARRAGMAASLTVDSCSE
LHIPLTQDIAGDPSYEI
ERQQELTHQEHRVMLVN
LNLTLHQSAQLSVLLTV
FKKETEGDVTSVKDAKI
EGSKKKAAARDVTLENR
KETAMIAKSELTDSASV
CQRKTAPYKNVNIQNFH
VPQELETSTGHSLEKEF
INVTEQGDNISGVNSKP
SLKKQFELDTLNKEYLV
QMVEDTLIEHAHTKPLL
VITKHNDDEQYAWESSA
ARKAFAKRQQQLTAMKV
NPESVHGHRKAVAVCSV
LRCNGVLEGIRICRQGF
FGRGHDLSPLASDILTN
MDPRKVNELRAFVKMCK
EFNNTTQEDVQERLAYA
GLYVDQYLYHYCVVDPQ
INDKEAIVTSEELGQDL
RTGLPDLSSMTEEEQIA
FPPNYDQSKFEEHVESH
LIKDVTEMMAQVEVKLS
DMDELFSQVDEKRKKRD
CVRVVRGEGMPQYRNPF
ENVATTDTLESTTVGTS
SRSIYHSHHPTLKLQRP
CRNAREMGVFMYISNRH
SNDLGKNTSILFLELVN
NNPRGVSLVSVTAHDPD
AYKFWKINEKQSLLFQL
APPRIGTHNGTFHCDEA
DAVTVVLYHLFEEFANY
MQSLSQNPDLAAQMMLN
SVEVDPCGDAQAAAEGA
QQSYAVTLSEASVIGTS
PVDIFLVSYMKNQNGTF
SGAQKAETAANRICKVL
ESNTVFSFLGLKPRLAS
EDIAKRTCEEHQLCVVA
RLSNGLARLSSPVLHRL
TDEQLYMEQFTKANFWY
DQNKDGKLTKEEIVDKY
GTLLLLPLLLLLLLRAV
LLQYCFLLITCLLTALE
PSCHSVSVKWQQLNPDV
QRKTAPYKNVNVQNFHI
ISSSSVLHGMVFKKETE
CKGRLDNGQVGLYPANY
RALWVLGLCCVLLTFGS
AREKMMDSSRSVGNGFT
RGADAAGTGEAPVPGPG
VVCAFFKQGQCTKGDKC
GHLANFPDIIHVQKGKA
QAAAAAHAAQAHRERNE
SSLEQPNAGSSSPACKA
SPPRMTVHEGQELALGC
SWIPCLCGSAPCLLCRC
IDGPSKVKMDCQECPEG
LHRVQPGRRILNLLRGW
IFDDVIEHCSPASFKYA
SGIGQEGASFAESLATE
SQPLPPSSLQRFLRARN
RDSQDGSSYRRPLEQQQ
REREEHLLEQLAKLEQE
LLAIAIFIRWKKSRAFG
DMLILVDVSGSVSGLTL
EVRMANADARNMGADLC
LFNQTGSCKFDEYFSQS
DKRPFPKELQNSVLETT
SPFEVKVGTECGNQKVR
CHNSDFRNRGMTALLKV
EVTFTPVIEDIGKVLVC
HHIRRLNQQPSQGLGPR
SDGWPDLIVGAPYFFER
LVGPEVRMANADARNMG
SARFNQYKYNQNFSAGN
IGRSPFEVKVGTECGNQ
AAFDQWREWADSKSCCD
TYLYWFLQKARPVSTLL
LKFNLTETSEAEIHQSF
RNGSQAFVHWQEPRAPL
VEQYSNYSVNGEPVNGR
SCKLIEEVMIGEDKLIH
SPFEVKVGTECGNQKVR
LRQGENLILGFSIGGGI
EEGCQTSPLMCCVCKEY
IRWKKSRAFGDSEHKLE
SVMSTHSTARLSFVTPR
GGQGPPPVTLAAAKKAK
QEQTIAEDLVVTKYKMG
YKWHHEPAEFQAKTQVQ
LVAILALWFCISVPLTF
NVYPELTVPVKEALPGI
EVHHDIREDVPPPKSRT
LASGCMKYEGSDFQCKD
ARGADAAGTGEAPVPGP
ALACKLDYDEDASAMLK
PPPCPPPPPVSTISCSY
HPNISSVTGAICLDILK
TSAASPAVGTVGMDMDE
FHKLKTMKHLLLLLLCV
PPRFTAEIYKGTVSEDD
GRSPFEVKVGTECGNQK
PRSQEATEAAPSCVGDM
AAATGRLLLLLLVGLTA
ILAGDVETHAEMVHSAF
NRMHESMKLFDSICNNK
ISFTTSKIGSLIDVNQS
RKVSASVAEVQEQYTER
KVLAVNQENEQLMEDYE
MKAPWELLELRVSYYEN
LLHGPSGSAFGLSVASI
MERWVDDAFWSFLFSLI
ICVPDLQLEVFGEQNHV
QNVTVLRDKLVKCEGIS
GLDLVDTWKSFKPRYKH
FGTLQGNTREVLHKFTV
FCWIQDPVIFYVTCAGY
VNDWLVKTDSCTNCQGN
YNKINHCRFDEFFSEGC
ALTVHVTQPKDGGFCEV
GVEPKTECERLAGTESP
QAQALAAQAAAAAHAAQ
FIRWKKSRAFGDSEHKL
VEGPCEAQLECLDNGDG
KLEEIDGFFARNNEEYL
RTRRPEMLLRPESCPAR
MLLNEKNDVKNNEDYKN
AKTCTFILRGGAEQFME
KTTQEPLARDPVKLPTT
GFDSRGKREFDRHSGSD
PPPPPVSTISCSYESAS
KEADEMHTLLQLECEKY
VVCVSVTVFVWSCCHQQ
CVSCLPGQRDVDNALRA
AQSRDGGNPFAEPSELD
IFMQCENGFSIEVINAY
NKLFWIRVKYHVKDQKT
PPQNFTVAFDTGSSNLW
VLVESIPEGLDFPNAST
VRSTAILVSWRPPPPET
LQDENDNAPVFMQAEYT
RSLLLLSAFCLLEAALA
TCEFYMAYADYHDLMEI
EEVLKQTFTFAPESWPQ
NLRMAVMLPEGEDLNEW
GHIPIQVIRKEVDSKPV
FNNLLVMGTDRRFDEDD
VTSSVYFMKQTISNACG
AAKFYSFLVLKKQQAIE
TKLVLEQVVTSIASVAD
TEDKGVDLGQKPNPYFY
TGTAAAAATGRLLLLLL
GAEVVHRYYRPDLTIPE
STGSHCHGSFSLIFLSL
KVIEPGCVRVVRGEGMP
DHVRQLVPRRDQALTEE
VIVFFLIGFMIGYLGYC
TLGMIWTIILRFAIQDI
SQLDTTLFGKKSSPLTE
AGTPEDCQPCACPLTNP
CVFPNGTEVPNTRSRGH
YRVHTHHLGKVVSGYRV
MGIQAGEPDPPEEPLTS
NSGASGSRNFSSCSAED
KCNDIGQKIYSKIKSVL
ARRSRHRLLLLLLRYLV
DNGSPPKSTIARVIVKI
TLDLSHNQLTTVPERLS
TSPCCIVTSTYGWTANM
SLHVGPSARPPPSLSLR
RVCRSGSGLVGRQLEEF
LEADLECKQIWQNLGLD
GVFQAQWGDMYLSAICE
TTGQSYNQYSQRYHQRT
QKVLVNERVMPICLPSK
FCLNPKTNLCQKIRVTQ
MKLKAQAHAENNEFITW
HSGFPAKVTAHWHKGTT
GGGDTATCCAKWNTEDK
ALGITEIFIKDANLTGL
CDPEMVSNSTCRFFVCK
GFMIGYLGYCKGVEPKT
DLGGSRSEDEVTQEFGV
LALALILAVCIAVNSRR
MSCTRSVYSWDIVVQRV
YLKKVISYWRNEFDWKK
NPLRKFKLVFLGEQSVA
TVEGPCEAQLECLDNGD
DKKKEPVNGCNTGILPQ
EMRKKEKSMPWNVDTLS
QWEDLTPLTFGVQELNL
SAVSGEDTQDRTDRLLL
SVVIFSRSTCTRCTEVK
ELTDMSSIFTVPNVRLQ
VRFDVHDVTLHADAIHR
PQRVLSTLNVLVTPELL
LEFAPACHRFKILKAEC
RLKAARQSVYEEKLKQF
QNGGSCLRRLAVSSVLK
EKAKVEEQKRNKQLEEK
IFDMFFGGGGRMQRERR
TLHIYGYEGSESIAESL
AAQRGQELSRLEAAILR
LHPQSPTAGKKHQAVQD
NVNKAQVKIRAKKDNVA
PKSTIARVIVKILDEND
PRCLLLPLLTLGTALAS
LPHTEVPQGKGNVLGNS
INEDIAKRTCEEHQLCV
NIGCVMTGMTADSRSQV
IGRSPFEVKVGTECGNQ
KDNRGNLLQCICTGNGR
VHHHGSPGVDLPVTIPE
GALSPAKDCGSQKYAYF
MAGMKIQLVCMLLLAFS
GTPNYIAPEVLSKKGHS
LSSSSLRPFFLLSVSLL
YILFFTVIIYVRLDFSI
LQYCFLLITCLLTALEA
EEKRRLKEEIERRRAEA
MTWAGARPTLGPGNRSL
FYVFYEQYLTIIDDTIF
KLIEEVMIGEDKLIHFS
FPIFTEVACDELVEEME
DGSGWWMNKCHAGHLNG
KLYVSYTTNQERWAIGP
EIERVRRNQEQLSAVKY
QASSYFIDAATVDDSGE
EELEDKDSKSKKTAKPK
GPIRNGDWTFQTVVMLE
GVRPQPAPFSSLNSSAT
IPDATPLLDASSLEYLF
TSVLSTSGSPTDGLSVM
TKDLLQEDLGGSRSEDE
ISRRAYFNGQSFIASIQ
MNSGASGSRNFSSCSAE
SPTLLLLNGQAACHMAQ
QVSRGQKVTSLTACLVD
SAEAFDSVLGDTASCHR
AIIERLQEKERHAAEVR
HNGEVRTARLLSERDVA
ILLELEAPLKICGDIHG
WWVNHTEVTIPYLATDV
QLDTTLFGKKSSPLTES
ISISDSNDNSPAFEQQS
SRGVGAKLGLREIRIHL
SENSSAAHSIGSTQSTP
IKWGACGLVLAGNAVIF
QSLPASPRARLSASTAS
CHDIVLRRSYLGSWGFS
NLMGRYGDNNHSQGVNW
ELSSLSGEIRLIKKLDF
LFSVVAFKCPCSTENMT
RMYPLKPTWWFCAFPYS
KYIDYLMTWVQDQLDDE
SAGDTEFVHQNSQEIQR
ASHVPLSALIISQVQVS
VTSPCCIVTSTYGWTAN
DLHHKCKNSRRQGCHQY
LNVGVREALRDEEWDCL
ELLDPCGYISPESPVVQ
LCNVSGALPPAGRHAAY
SVETALRAYVKEHYPNG
ESVSNATAIDSQIARSL
SVEVSAEDLLTCCGSMC
ITSGHAQYQSVPVYEMK
SSPCVHHHGSPGVDLPV
KLPAVSKPKKNYEEQEI
SISDPIHMVLIKTDIFG
NIGRSPFEVKVGTECGN
DTGNLFCTRPVDREEYD
FQPFNQHLLPWVKCTTV
DCWLLAAIASLTLNEEI
LQMQLTESLKETDLLRG
RDHINLPGFSGQNPLRG
VTIQQRLSGSHSQGVAY
TVIDLGSKRQYADCSEI
HLQMDIHIFEPQGISFL
ACLILRSIEELKHKPGM
FYDESKPFTCLDGSATI
NYNCPHANEAAFPFYRL
PLDDKAAVCGFEAFING
VYQLMRKCWEFQPSNRT
TADQLLARADAAKALAE
TVIDLGSKRQYADCSEI
LLAEQLGFDFFEASAKE
SVVEMQGDEMTRIIWEL
AETAANRICKVLAVNQE
KTHMTHHPISDHEATLR
LGRKARALGTEVIQLFP
QMGCECKITRCPMIPCY
CLEIPGPSGPKGYRGQK
TCSEKSTNLHDYGMLLP
DIEEIIGVRILNVFQKL
GRSPFEVKVGTECGNQK
GQNSQSPQCFKTCSEQN
RALWVLGLCCVLLTFGS
TTYTTRIHLVCSRGRLN
TESTFMTNQLVDALTTW
KISGGSVVEMQGDEMTR
MASPGCLWLLAVALLPW
LKDTCGANAKQSRDCFG
TLREVALRAHGPQATGV
WTTFLKARLVCSVTDED
LKRSRILHMALTGASDP
YYHNNKCYTKNDLELAI
SPVGLAAYILEKFSTWT
IEEREKLDGLYECILCA
SWASLVLAFLGVCLGIT
CMQDNQGGAPNYYPNSF
