# Supplementary material for: MHCII-peptide presentation: an assessment of the state-of-the-art prediction methods
Source: Front Immunol. 2024 Mar 12;15:1293706. doi: 10.3389/fimmu.2024.1293706 (PMC11027168; doi:10.3389/fimmu.2024.1293706)
Supplement: Supplementary file 1 [file DataSheet_1.zip › Supplementary Data S1/negative_peptides/17_HLA-DRB1_15_01]

ADPRLRAVCLWTLTSAA
PTAGAEAEGSGLGWGSD
STKMQILEGLGLNLQKS
TSFKVKDINSTAVKLSW
IGGGDTATCCAKWNTED
VENTDPECYWLTNWIET
CAELVREAARLGACLAF
DGRLSSNDRVLAINGHD
PNLDNELPAPSWNVLPA
LRYKGYMKALNGFVKLG
CLSEACVSVTSSILSSM
VILGPPGSGKGTVCQRI
KEAFAKVDLNSNGFICD
AEGLLQEALDKDSGYPE
ATLRQLPHCHPLFKLLI
VWNEIHHKTEMDRNITG
QDSGIKWSERDTKGKIL
YEDFQVGARGRGGRGAR
SGGGLHVSSGRQLDLGA
MRVPAQLLGLLLLWLRG
TFIAVVQAIVRMAGGWA
YRMDWLVPATCEPIQSV
CAVVEFKMEESMKKAAE
AYKERRESIKQRLRSGS
KHSNSEHKDSEKKHKEK
DPNWNVTEFHTTPKMST
PGLWILGCHNSDFRNRG
EELMKLSPEELLLRWAN
AAGFAIGIVGDAGVRGT
YKDKDGRLQVVPVAANQ
DCTDVDRIVGAGLGTGA
VAVVSGPRAQLFACLLR
HIPIAGRDITYFIQQLL
INHCRFDEFFSEGCAPG
SAEAELMSVVPVFYVFH
VPVDWSKVNKPPYPKLG
NKINHCRFDEFFSEGCA
PEESIPKPVHTRFKDDD
NGINTIEEDSFSSLGSL
QKKEGPIPPDAQNPDMS
TIYLPDCRPLTVLCDMD
LSEDAGLGISSTASLRA
VRFDVHDVTLHADAIHR
FAVFGTAISAFVVGGGI
EEEESENDWEEVEELSE
DQDATMSILDISMMTGF
EETLVIFTADNGPETMR
VMENSQNAPLVHATLET
YGYGGYTDPRAAKGFML
MPVHYDSQLDTTLFGKK
AFHLDRILDFRRVPPTV
CHMAQGRWEAAEGLLQE
LGYTWNIPVKWTEDNIT
ILISAHGNSSRALLKHL
QIETIGKKVSSKRIPYA
LNFEDEFKEELHSDYKN
RGRSRTKMVSQSQPGSR
FQEKCYTPRADSFHIFR
TPELKSSILKCVQSTKP
PNGGKPKAINQEMFKLS
GAVLALLFLLLVLLLLV
QESSWGKNVSSTESGRL
IDNWCRRDKKQCKSRFV
SPSGEERKRPAPPRPAT
EDGVETYVKYQPCAWGQ
GPKGDRGEKGMRGEKGD
LISTYPKSGTTWVSQIL
SNLNFEDEFKEELHSDY
PDPYTELNTGKGEGVAY
SCQVSLMLQNSSARALP
HVIPMNPNTNDLFNAVG
DPVTGECLNCQDYTMGH
ENPNNNPIHPNLRSTVY
PPSKMVLRIPHPIQPAT
SEACVSVTSSILSSMDP
YGLDKIEFLQSHENQEI
MLLKSPENSLLQFQFKY
RVAAAVVRALPRRAGLV
FLQSLEGAVGAQAPCPE
MQSGRKGTDIMYTGTLD
SLSRKAANVLTKPCGLQ
SRKTLCIIILILVIGVA
GCHNSDFRNRGMTALLK
ETILCSSDKTDMNRHHY
FCFAGLLIGQTEVDIMS
KNPIEASVLLAEASLAR
CTPSTGAFKPCEYLLGS
TIEDVEEMLNNLPGVTS
DDLQYMIFHTPFCKMVQ
SMPVHYDSQLDTTLFGK
LLCDKVQKDDIEVRFYE
PAQLLGLLLLWLPGARC
RVPAQLLGLLLLWLPGA
CSGSSSNIGNNAVNWYQ
ESKFYKMMQGGVGIPSI
MVGCQRAMMANRLSFFF
QSGRKGTDIMYTGTLDC
DVGMYQCVADNGIGFMH
LHIKNLPAQAADTCPEV
LYQGFGVSVQGIIVYRA
APRLLLLAVLLAAHPDA
RLSGGAVPSASMTRLAR
QPYLFTRHVHFLNFSRF
RTQIKKLCSWRDKNSAA
SAEDLLTCCGSMCGDGC
RGRGRGGFDRGGMSRGG
ALVTKKTNGKGISCMNT
MASFPLLLTLLTHCAGS
MPSSVSWGILLLAGLCC
FSPNSSNPIIVSCGWDK
PIDNLTPEERDARTVFC
CYGQLGCFSDEKPWAGT
EWEIANNTFTGMWMRDG
APGGGPGTLDDSATICR
KERGAYKIYVMATHGIL
KRPVCDTDQWEFINGWY
EDCFTFLGIFLAIILFP
STLMGVPGRTMGVMFTP
EEHRQFGGNCDVDVSFM
EPYLDGINYNCVAPGKR
KKLLRKCENKHIANYIS
CHLKLQAFSAAIESCNK
LVNTVLKHIIWLKVITA
RTLSSPTEPVKRSGRYH
KGKKDRDMDELKKEVSM
PILEVLNICVFPREVTN
GTAAAAATGRLLLLLLV
VPFRQFQNAPKEALAQC
KIWNILLFLLTVQLVGL
CKAGHFQNTSSPSARCQ
EPVPDQDELDQLSKAAV
KINHCRFDEFFSEGCAP
NSSALAQKPYSGRRPDA
VYFWLERTMPRIPTLKN
LTPSASLPPAQLLLRAA
GPKGEAGVIGERGERGL
IKKLAEINKCENEISVK
RSRSRDRRFRGRYRSPY
SVGSMGLIISLLCVYFW
GNTSPRAISRVDRERKV
WVMLGAVGAYDWNGTVV
MSLVCSVGSAIWNRRHS
CPENSTCEQIGNGKKAE
VVRALPRRAGLVSRNAL
VHMWEQTVKKDENEIEK
GTVVMQKASQIIIPRNT
NGELEDKPPAPPVRMSS
EPPLAPPVSEEEDEEEE
MDMRVPAQLLGLLLLWL
QGQTHSVETPYGSVTFT
DMSYVISGDGNGKLNIW
DFNPPHVHGIDDVTGEP
DSEEKDNRKNNMNRSNT
KGFTPIPGTIEMLHPWN
KKKFSCCVLVFLLFAVI
NDLFNAVGDGIVLCKMI
HETSRSTQKAIAFCLGY
ALLPLSPESKAWAVLTS
NLTSSDEDEYEMESPNI
AGDPAGDGVEAGVPAGD
MDANNVTYVWGVVSWGE
TQLLSHGQRMLAAVGAA
LATGLALAWRRLSRDSG
SVEITKTDTEGKIKAKE
LFFYNCYKGYLPRQCLK
LGEPIELRRAMNVIHGD
KPLLWISVLTSLLEAFA
KSCVWEGDSCAHSETEI
SVGSMGLIISLLCVYFW
LLLDVVSLAYESKHLLE
LSHGQRMLAAVGAAVQH
KFSEGEATLRMKLVMED
ATGLALAWRRLSRDSGG
AFLSHHRLKGRFQRDRR
TLEELMKLSPEELLLRW
RNGHCIPQRWACDGDTD
AGKGKMRNRRRIQRRGP
PLLLLTMALAGGSGTAS
VGALSLKESQELAQHAA
LTILRGCPGLPGAPGPK
SLSKISVSPENSRPETD
HRSGETEDTFIADLVVG
GLLFINEETIVMAYLFT
RSMLGYWSTQGCRLVES
GAPSFPTGYQYPTMDEL
KTGAPCRSERLAKYNQL
KHAKSPGTKFLLLPDMM
WSNIHCSSYKGYICKRP
LFSQVDEKRKKRDIPDY
CHLKLQAFSAAIESCNK
TNQFLKQLGLHPNWQFV
GDCIMKIAKSDGIAGLY
INHCRFDEFFSEGCAPG
LGFFIIAVLMSAQESWA
PPGERGPNGPQGPTGFP
RLLWGLIWASSFFTLSL
PATRRGLAFCAEMGLPH
SEFTVQSTTGHCVHMRG
GGVWRVPRANCSVYESC
AGKTSLIRKIQGIEEYK
TDNFTRILEYAPCRSDF
NQEPANKDLKNPQQSVG
FPGTPGIPGPLGHPGPQ
ENRILNQTADMLQLASK
SERLYTQDGNADGKPCQ
TGFQKWKDVPCEDKFSF
LRVMDMLHSMGPDTVVI
LCTRSGNEDEFRNMVTR
GGDDGDHFTITTHPESN
QIKVNWEEEAASGLLTS
IPMNPNTNDLFNAVGDG
RKIKETVDQVEELRRDL
SGALLLALLLQASMEVR
VLLPKFKLQEDYDMESV
FLSLSQGQESQTELPNP
DVGLWHLAFYNDGKDKE
KDRENARKIHESAGLPF
FTHYDRAHIAQLCEKAG
AKKGRGHVQPIRCTNCV
TDLLDFGQCVDQNRQQQ
DPRERDMRMGGGGAMNM
SSSNATGNTVAAANYVA
DGSNNTGSVNFAVILDF
SWSRVYCSLAKRGHFNR
AFAKRQQQLTAMKVLQR
GVYTCHAANLAGQRRQD
LRSGARSRSPLLRRLVQ
RYVTTILDDAKIYSSHA
SFNPGVFVANLTEWKRQ
EDISLTLNMNEEEVEKR
EDDQVFLMKLQSLLAKQ
NQLLPNVTTVERNIDQA
TVSMALEEYLVCHGIPC
DTETINNKVPPRGIIVS
TGRFGDFYRLLVPGTYN
RTELDLRPQGLELFENT
GVCPGRLRGVRAVRPKV
GGGDTATCCAKWNTEDK
VYNLDFNPPHVHGIDDV
MRAAGVGLVDCHCHLSA
IREVAAGAFRGLKQLIY
LLQEALDKDSGYPETLV
DNTSSLGPPSMPVHYDS
VFFSFFWGGIIWPFLKQ
WRKTRSHTAGSLCIGVD
YQTLNCSVNVNCVNIRC
VAQIKALTTLEVAGRML
SGRVIWDSWLPGFAFND
WVTFISLLFLFSSAYSR
LSLLSPFAFMLGMAQLL
ACQIFVRNLPFDFTWKM
QIEFSCSEGFFLIGSTT
DHGLPGYNAWRRFCGLS
TEAVSTASTVAIPNILS
CNGVLEGIRICRQGFPN
EEYSFGRSKIFIRNPRT
MENPGLWILGCHNSDFR
VSVRLTDGATAQGGNGV
MEMVQQKKEGPIPPDAQ
SRANGETKIDCVQVATK
FCIARWGKAFTDPVGEL
VLGFFIIAVLMSAQESW
VKTMTISSKRQQLYVAS
EDGDIKRISTKEWAKST
FKEGYAEPVDYQVPTGT
PKDGKVAKINWHYADSL
LILNYLQTAVSGTCAAF
SRQRGLRARVRPLFCAL
PGEQFSLMCAAKGAPPP
RYRCHYYSSAGWSEPSD
