# Supplementary material for: MHCII-peptide presentation: an assessment of the state-of-the-art prediction methods
Source: Front Immunol. 2024 Mar 12;15:1293706. doi: 10.3389/fimmu.2024.1293706 (PMC11027168; doi:10.3389/fimmu.2024.1293706)
Supplement: Supplementary file 1 [file DataSheet_1.zip › Supplementary Data S1/negative_peptides/17_HLA-DRB3_02_02]

LLGSSPDFNSQFGLVDI
VRTLKTGFGFTNVTAHQ
LTLAVLFLTGSQARHFW
SLPRAGRSCKETFTVFY
CSIALVGKYTKLRDCYA
MKTLTETDLYCEPPEVQ
WLTGYLAILVGAGMTFI
PCQNFAPEFELLARMIK
HPPCSHRLLAVCALVSL
IALSTRNVSETRYVSEL
PHVGRGRYEFHSLNIHS
VTTSETQPCTPSSSDYS
EEQPQVELFVKAGSDGA
KMEHGEADKKAARSKPY
VNVTLYYEALCGGCRAF
SRMNFLKKQIPAITCIQ
KVWDLNMESRPVETHQV
THVGFPENLTNGATAGN
GCLVYNDTTMVCRAPSV
REKRGEHLSWLGIFWMT
RAAPETSGGDTAGAGRC
ETKNLLDKDWNIFSKNC
KDYHKSVEVFPLKARKS
TDADDGINSQLTYSIAS
LRASHSAVDITKVARRH
CRCAEENCFIQKSDDKV
VRNGRLHACEVARMALA
SKSVFPEQANNNEWARY
ARACSEQEGRLLGNVVA
QPQQGASGPGSDLNFGF
KRHQDRALAIYKQVLRN
NPVLGETYECIREDKGF
EVAMSDYESVGELSLAS
VLAEDEEMNRMHESMKL
KVFSFILVTTALTMGRE
LGMGFGNCRSVISHSVT
LSAVYTCKRDPCPHQVD
YVNLALKNGAVSLVINL
VETSTAATGTPSTVLHA
WKQSSLPTIPIMGIVAG
TNLKKKFSCCVLVFLLF
ELSLAGNELGDEGARLL
SKSYALEISAHQKEHGS
GQQRTFISPIKCREALK
NADDSQENDEPCKEILR
AKFQERERKKEEEEKEK
FNTCTSSKSRGEPGCDS
SNVGTSGDHDDSAMKTL
QFSIRLRTRSSHGMIFY
VGVPKEIFQNEKRVALS
FGIWWETGSGCKVAGFL
VEAPQALRENILFGMGN
FSTPKEEVGANRQAINA
TECSVRNGSSIVDLSPL
NGPVVGTRYKCSVCPDY
ASAVISLVMFKKVHGLY
NKPSDLGTKLQDPRIMT
STDLRTEGRPDMKTELF
KAKLKPGAPVRSKQLNP
IQGLLDSLTGILNKVLP
EFTEREQGEVRFSAVAL
IEIKNKKKLLITGTEQF
VITKHNDDEQYAWESSA
GLFSKVAVGPNTVMSFY
GPLHSNETDRLPRCVRS
EVFSTDFSNISAAKQEI
NGRRFPVEMQIFFYNPD
AAGFIANLSVQRQFFPT
ISKIPHILKEMYDADLL
SSKNASCYFDIEWRDRR
MEMVQQKKEGPIPPDAQ
MASPGCLWLLAVALLPW
DFSNPEAPLEIHTAMLA
PDSDFDGYSIECRKMDT
KQGSNTSGSDTLSFPLL
AVESSPKFNPNAIGVPQ
AYTELEAIMYALGVGAS
AVGGRCKCNGHASECMK
LQQNIALPATKLVKLKD
QVKTQQGVPGQPMNLRA
QGVLEVYYTSLRCRCVQ
RGGKICLTDHFKPLWAR
SGYMEGAVEAGERAARE
AVAEEEARKAHQLWLSV
IAFFLRKFKNSRFFPGR
LGCHNSDFRNRGMTALL
LELSCCKYPREEKLPSF
SSSESVKSLTELVQQPC
MKFGDSNTVMRFLNEQK
SKNMMAACDPRHGRYLT
HVAAGTQQPYTDGVRME
IRSPIDERNNGTITWEN
PSMPVHYDSQLDTTLFG
YFESENDWWVSKHIKKP
LQPAPRLCTRPFGLLSV
LGSESSGRPTVTASSCS
CAIIGGTFTVAGILDSC
LVVPQALGMEVTMVPGK
KGSLPAGEHSFPFQFLL
LNSNNEKMSDPNMEANS
YRTSQGTSFTFGGLNQA
YPMPIGQFWRGLPASIN
EEQPQVELFVKAGSDGA
VPPLKLCKNLNREAQQY
KYFALGLLYHYNNQDAA
SVLFIFRILLLGTAVES
LHSLDDFYIGKYFGGVL
AMGLIRSLENIFAESKI
GASPDIDLGTGPTPTLG
LRKSGTLGHPGSLDETT
QGRDDTIMATESEVTAF
CEQATECSVRNGSSIVD
DNDTFTVKYTPPGAGRY
GSTCYGLWEKSKGDINL
RQIDYYCRLDCLWKKKF
KAKLITDLQDQNQKMML
SLAEFFEDLADKPYTFE
AKRGHFNRISHGLQGLS
VLFFALHVCDEVNVYGF
LPCGLAPRRFFSYGTKI
QEKASIAGHMFDVVVIG
AAETDLPVVFVKQRKIG
GFGGIGGILRYRVDFQG
GVSCQETAVTQTYGGNS
PSEAPDVWRIVSLEPGN
SRDAIAALGLLQKAVEG
RVQSIGGVPFYPGITLQ
VEDAFILICNVSLEYEK
EGFHGDSTPFDGEGGFL
PRCLLLPLLTLGTALAS
DLPQIPASRFTSTAQVS
ISLDRSVNDLRQEECKY
DVISDDTFEYMAGSDMT
CTVYIHDDSMFEPEEQF
AIGQKLPPFSYAYTELE
GTQTNPARTCKDLQLSH
SFEMLILGRFIIGVYCG
ESLCQNSIEELDGVLTS
MVNKPATFTIVTKDAGE
ISQASRDSKENVFLNYV
EEDEEAASRYYVPSYEE
FCADGADERRCRHCQPG
DEFRCKDSGRCIPARWK
GSRLPCGLAPRRFFSYG
VSWGILLLAGLCCLVPV
YTEAFDATISIKSYPDK
QKYLGEGPRMVRDVFRL
GIKELNLEKDKKIFNHC
TVKATMLGRTNISDEES
IMGLSSTRAAELLARDG
AFCSTLMTVSLLLKDNY
NADELLESFLEGFHDES
VALTDGKDRGNVLQPEE
PPPTRPKRNDSTRLTQA
PSANGVQTEGLDYDRLK
TWKMLKDKFNECGHVLY
TTLFGKKSSPLTESGGP
SLRGKVVVLMGKNTMMR
PSVSNHTQDHSNDPPNK
APSMMKIRIIAPPKRKY
VVLEEIPKLMKEISSTK
QRVKQELLEEVKKELQK
VFFSLVFSVFAIVIGII
HVIRYVTAVDRDSGRNG
ADTTTRDDFLGQVDVPL
NRDQRDKDGDGVGDACD
WQSYVDNLMCDGCCQEA
IQLEEREVLPVGIIAGA
ITDDHTKVCASSKGANA
LKQYSPLLAAFTTQGQS
YGTEVHTDTNKIEEFLE
KRWRKHGVFVLLTTATS
VKIINDNATYCRLAQFI
DMGLGVPFNIASYALLT
LLYKKERRETVISKLTT
VFPHNHTADIQSEVHCI
IRLASQANIAQVLAELK
NPAHRKCSASVSHYGLL
PFAWLTGYLAILVGAGM
NPQQFYTMFPHTPDNSF
TDRSIWPLIRIYRGGFL
RHSSPTGGPRGRLNGTG
FSEFSCSDLESMKTSCS
LDEYTTRVGQQAIVLCI
KYSSLASKAQDVQQSTD
HSSDPSAIMAPFYQWMD
EKQKQEKQSKAKKKKKG
EKENQKGKAAILDLEKT
CPAPIGEFEKVCSNDNK
LFAVFQTTFFLTLLSLR
SQLIGYPITLFVEKECD
SPTNTTYVVQYALANLT
AIQLIARIAAANGIGRL
FTKANFDKESERHFIMQ
ALYLLGMLAFPLLAAPA
GDQENVHPDVMLVQPRV
MCMQDNQGGAPNYYPNS
RPKLGRRHSMENMELMK
RRVVVEYLRAVMQKRIS
SPCHSGGTCHNLVGGFS
SPSSSSVGGRRDELEEG
VSIECGHNFCRGCLHRN
STVPFSQPVCFPPRPRG
CFNIDEAPGTVLRLIQD
ECFMPLDVQADREDSRE
ETAVTQTYGGNSNGEPC
ISDGCQVSYCVKSGLFT
TGEDCSENIDDCASAAC
NVTLYYEALCGGCRAFL
RRSSGLSSRENSALTLT
ACGTGVRTCPLDEFQCN
PKECCKFMCLDPDGNSL
TGKKSGKLKASYKRDCF
DKKGISTSAASPAVGTV
SELSLADGRDRPLRRLD
NENDSWIFALAILLSST
LFVFPKDKLVEEGTNVT
PFDFAYTEENGSVLQVG
KASDHEGLLSDPLSDLQ
GVLEGIRICRQGFPNRV
IVLGLPWKTTEQDLKEY
LLDAFKEANPAVPEVEN
DVAEADIISTVEFNYSG
GQYFLYGFQVHPFYVCS
HGTGFCFDSSFDVHKKC
AGSGSGFNGGFGSSMDS
LGITEIFIKDANLTGLS
YDSQLDTTLFGKKSSPL
LEVGKVIQQGRQSKGLT
TIDGTVITTATYWANLW
IDGPSKVKMDCQECPEG
PEAPTDECKPVKWCALS
VVITVLNSYSGWALCAE
IQCFLVVVALLCVPWML
SGDVARAVRGQGQETSG
ASCIRTRELQSMADQEK
TALSPSGHTKLLPRSLA
IENPQYFGITNSQLKPD
HKCYNSTGVDYRGTVSV
IQDFIFFCDAVASWINP
SAIIPLPEVVHIQLVEG
VEFGGRMNTVFHIWKYD
HLSSQNRYFSEADKIKV
MKIFLPVLLAALLGVER
PTAPPYDSLLVFDYEGS
VRFDVHDVTLHADAIHR
LNVDQKVIQAGMFDQKS
PGLAKPQHVTETFHPDP
APIQTTPPKDTCSPELL
TEREQGEVRFSAVALCK
IGGGDTATCCAKWNTED
NFIIENLKAANTDPTAP
SLYEEQLGRLYCPVEFS
RRLKEEARNKHAIAVIW
TSHYTSTAHHSTTVTQT
VLLMGIALIMLMAGFIK
GDSTPFDGEGGFLAHAY
SSRAQVLSLYRAMLRES
QMDFQVEVTTEKITLWN
VLKLLDPEKPGNRFRTN
GNPHTEFLLNTYRTKQE
VSSPTNTTYVVQYALAN
LDEIGADIEDRHIVVSC
LTQPTALVPALSHNVTE
PEIEMSGGLVNGSSVTV
EEPLADITQIVDVFMEY
LHRRALVEYVRPLLRGR
PGISSDVPESAHKTTAS
RCDSSRWCHDNGVNYKI
EKISFLEGENNELQSRL
KAQNSDPILDTSSLVPG
SGEAKRQYKGTLDCFVK
TSPCCIVTSTYGWTANM
ILVPFKTIDLEWVVSAI
DFECECPEGYRYNLKSK
SNKNGTCVTNLTCCMEH
SEGAIQVNFTLVRSSTD
DHRYPSSNPESPVVIFY
LHYLSPSGCTFWGKKPW
MGPFVERGPDEAMEDGE
KKKERGSGKKPESAAGS
TANKDKLLRLKLGSGKV
LVGFCLVFATPLCCALF
LDNSTEAKSYRDALYKF
PLIVVSALTFVCLILLI
SETVVRVPMMSREDQYH
RNSYDVFSLLRLHRAQC
LQRDYYGGMYSFPARVP
NYVDGYNKAKAYIATQG
SENRIIGAMAIFFQVSP
VKIPQAIAQLSKEAGVE
GPICQKTATKKRKTFDS
KILWSRQLPNGELQPLS
DHDEGDQCSRLLELVKD
VTIYLSATSDSEEPPET
DDNMNTSEDEDMFPIEM
NSVFDQLTQVVKGDPPQ
LSKIVIFDMPWLMNAAF
EEKASQNPERIVKLHRI
LHRDSEREAIEVFMKNS
QTTYTTRIHLVCSRGRL
WILGCHNSDFRNRGMTA
EGDGWSCRARNPCTDGH
VSVVENAPTGTELLMLR
VSIIECDMNVDFDAPLG
TVEGPCEAQLECLDNGD
PDHCDLCQDPTKLLQNG
HFTRAGGSRVEEGVPQV
LMLATVERSLSAKDIMK
PDSFPSAPAEPLPYFLQ
TSKMNLSEEVDLEDYVA
WWDEHLSEENVPFIKQL
YGDLHLFGPNQRPAPCY
LHQDFPSVVLVGLGKKA
DQFPNSSQNGSCRQVQY
TTVNIDVSDVNDNAPVF
YLMMRQKMDVKSALSIV
PFDTVRRRMMMQSGRKG
SMKDGKWERKKFMGTEL
EVDVGTDKAQNSDPILD
LYLRQIMKFSPESVAAF
GIFLAAEKYAPSKRWHI
LMHCASAAMFMVKNGNG
THPAWEVRYKIVSGDSE
YNKLIDRLQDAGIEPMA
LPALTVHVTQPKDGGFC
GGAASSVQVQGDNTSDL
SILDISMMTGFAPDTDD
EEEMDNLKHSRVTVAIP
CRDELCRCAEENCFIQK
NLKMMIILGVICAIILI
RIRKLADLCTGLQGFLI
AQAAAAAHAAQAHRERN
IEMMKLCNHLDDCLDNS
VAIPLKYEVKLTVHGFV
DNTSSLGPPSMPVHYDS
SGTNGTCLLASMGLQLN
KLEKLDIMIRLASQANI
ALTLTDSDNENKSDDEN
YAGLYDDISTQGWFIGL
KPHLFPVTVVGQLICSV
GVRSSESSPNHSLHNEV
EILALLIAALSHDLDHR
VGGKRKADGYNQPDSKR
LYYLRNGERISVSAASK
VTVGTQATKYNSEVVDK
MRALWVLGLCCVLLTFG
WDTNDANVVCRQLGCGW
NVDYKALNRSLYHVHMQ
TNHEIMPGGSVNITCVA
KDYFYTHTACDANGETQ
ELDLTNLILFSLSISVS
YEFHSLNIHSCELLHSA
EQANNNEWARYLYYTGR
SVTTSETQPCTPSSSDY
SAGVRPGAQAYLLTVFC
RALEKQIDTLAGKLDAL
PPLKLCKNLNREAQQYS
FVFFYPFPIFGILIITI
IMEKFNASIAYDRHLWE
LLAPFCPHLCEHIWTLL
LAPVALAVGIDGSLYVG
NEPWKRIKGSEADRQRA
FKLLECPHLNVRKAAHE
TVADVVLWSVLQQIGGC
LGFEELSLLISGECLLT
PCGARFGTAIAAVKDLN
LQERELVEPLTPSGEAP
CCGGKSSEDATDDISSG
GLTLLISMILAVLYRRK
LNKLCRDELCRCAEENC
VTSPCCIVTSTYGWTAN
NYCSNIMRGCLANQGDL
