# Supplementary material for: MHCII-peptide presentation: an assessment of the state-of-the-art prediction methods
Source: Front Immunol. 2024 Mar 12;15:1293706. doi: 10.3389/fimmu.2024.1293706 (PMC11027168; doi:10.3389/fimmu.2024.1293706)
Supplement: Supplementary file 1 [file DataSheet_1.zip › Supplementary Data S1/negative_peptides/17_HLA-DRB4_01_03]

EAPEEEVSLPWVHLAYQ
EALPGDNVGFNVKNVSV
GGLPGLCEWLRRALPPA
LIEEVMIGEDKLIHFSG
QRHSYCNLKDYPLPCAY
KVNASQARQFKPCIKQI
IAGSADSKPIDVSRLDL
QWKQTNFMTKLGSISCK
IVSEVEQYVKVWLQYQC
LGPNLLWARNEGTLAEM
NMSQDLMDFLNPNGSDC
SHVTLASPEETRCHFPP
LGEVGTLQFAELHRSRT
IKEELATRLNSSETADL
LLFSRCNSIVTVKKNKR
QRCVSLEPKNKVFQEAL
FHWQATIMGPNDSPYQG
RIYHPNINSNGSICLDI
IHESIHDEVVNRLKKAY
EEEMVPAPQHVTELELG
ILELYCDLLLARFGLIQ
VPVLGFFIIAVLMSAQE
LWEYGDLHLFGPNQRPA
CDVNGALLSCNAEAYIL
MNPLWNTMVIGGYADGE
LKELRKQQQILLEKKML
QQRSEDNARHKQSLEEA
MGEFELAIVAGEFTDSE
ANHHMQSISFASGGDPD
VFFGLVFTWLACKGQGS
SIERANKTSGQNRTIIQ
SPLRSPPLIGSESAYES
RAKEAQERELRKREKAE
RDSQDGSSYRRPLEQQQ
SGPFEPDLYKSEMEVQD
CGVWAGGRGGGGSVGRG
RPGGDSSPVVDSGPGPA
TDRFSSHVGGTLGQFYQ
SQDWLMCLQEEFQCLNH
WDGRGEGLRLLLRDTDR
SSSLGPTRPTIPEESAV
GSKLQLLMATGCQSGLV
DEPCIGQEYQIIAQING
DMADVYKLLVQLKVVED
ERNPIKMLPVELGSVTT
KMLIQILTELEHSGIGR
FTLRQLGVCEPATRRGL
YRSSNASDKDSDLQKTF
ELCRCAEENCFIQKSDD
CFIQKSDDKVTLEERLD
GPSKVQLDCRECPEGHV
PDNMSSASGLDMGKIEE
CLDCLLQALAQNNTETS
CTVNQGNQPQCRCLPGF
QEENDFMTLFLAHGRLV
SASDEDERMSVGSRGSL
NCRYEIEWITEYACHRD
EMVSFNTVVLDSVQDCP
WRDGRLFNAIIHRHKPL
GQIKTGAPCRSERLAKY
VPVLGFFIIAVLMSAQE
MQISATDADIRSNAEIT
LEAELAKVRAEMEVLLA
PVCLAFLLTTLLGVLFC
ELFKEIFEDVIDAANCS
TRLPTRWRPSKCTASPH
AFAKRQQQLTAMKVLQR
EITKMDQLLLEKKRDVE
RYLLSAVLTGHRHEKVE
SLTSSKAKELKDRHRDF
ANGSNLYDAVRMGAGSS
MRRKVRRRRDQEDALNQ
IVLFITYNIHLHALFYL
FPFILILTVPLRMVVLT
FSSHDEINNYLQQIDQL
MYSEVLDVLSDYDASYN
WRTILLQYCFLLITCLL
DKNSDDTVTWDEYNIQM
CLDEEVEGQGFCSGPGW
SGNSSSNATGNTVAAAN
LPSERPTLEPATSPLVV
APVPCPPPSPGPSAVPS
AQGQTQTVAAQAQALAA
QIVLLGLVTAALWAGLL
INEDIAKRTCEEHQLCV
IQGQNKEMLAAACQMFL
ENAAAGTVVGRVHAKDP
GMDDQLWLVMEFCGAGS
GLAFGTWKHARRYGGIY
LDESIPPVSFWRIMKLN
GQPEPPQEGGSQKSPPP
HKLKTMKHLLLLLLCVF
FCGKCSSKYSTIPKFGI
AYVKDHYSNGFCTVYAK
LPGAMPALALKGELLLL
MTASHLYFWDVWYIYHF
VASLERFSTYTSDKDEN
FPPRWGVADKTFRPPYY
SSESDKDQDYDYLNEWG
TIQAADIDTRSEFYKHI
NDKCIPFWWKCDTEDDC
VGCVNVTLCEGPNKFKC
PVCAEVFTTLSVTKRSG
LECQSNTSLLLRWQPPL
VLGFFIIAVLMSAQESW
GGFAESAVLQHAVQAAL
ERRDSQDGSSYRRPLEQ
AVELFVVEKKLFIHEYI
TIDGPSKVKMDCQECPE
RMVSWSFHKLKTMKHLL
ISKDGLPGRVPLWVILL
PSPAGWFVQQHPELELM
SSSSFQFSSSSFQVGNG
PGHPGQGGPRGRPGYDG
CGVWAGGRGGGGSVGRG
AINSYEVDIEAKDGGGL
RLSIVIGVVAGIMTVIL
EDTGAYGRDIGTNLPTL
VVDYKHCSRWNWWGSTV
SQVDHVIWPDGKRVVLL
MVTAGHACTKKYTPEQV
ARNNTIVNELVRVTSEG
ESDRYIAPTVLVDVQEM
NSCKNFSELPLVMWLQG
EGDLKGPEVDIKGPKVD
IPKLTAKSNCRYEIEWI
LNIWGVMLFIRLSWIVG
VDDDGNELGSGIMELTD
LSGSKDNVELILKTINN
AEVYAGNILYEHEMPPE
RAVARMGQGMMTISRTW
FPVYTMGAIPIVCKDIA
YSALIFIPWYFLTNAKK
VVIKGDFETIKICDVGV
TTCSSCQAFLANLDEFA
CRDELCRCAEENCFIQK
EALPGDNVGFNVKNVSV
LPTDNGHDSDQVFEFNG
TVCGHTAPVLDIAWCPH
YRRKNSKRDYTGCSTSE
LFLIGLMCGRITKRVTR
MSFFERTPSGNLVNRFS
IMIRLASQANIAQVLAE
DPGSLTTLVPWAAALLL
LIEEVMIGEDKLIHFSG
SRSSLSSLSPPSSPLDT
EQTIAEDLVVTKYKMGG
GQNKEMLAAACQMFLGK
WEAEAVAAAKAAAKAEA
APGAKLDSVRLEGDLSL
LKDEDPYVRKTAAVCVA
PVSTISCSYESASRSSL
RRLTPSASLPPAQLLLR
CGVWAGGRGGGGSVGRG
NGTEAFDSWEKPPLPVY
GAVQGWETEERPRTREE
NPDGLAVDWVGGNLYWC
SPFEVKVGTECGNQKVR
LWMLGQALVDELTRWLQ
GTQGDSGPQGPPGSEGF
HRPPGNCGEVNGVIAGV
LRVQVQPLELPMVTTIQ
RQTDGYAGVNVTDLTMS
DLDDFQAWLSITQKAVA
MKYLYRACKFAEWCLEY
RDCYASVFKALEHSALA
WRAVARMGQGMMTISRT
LLGLNAGAVIDWPTEEG
LRGHGTGFCFDSSFDVH
GRGRGRGRGRGRGRGAR
SVQQLRCTEAKFSAQKE
HQGYSTEAEFEEPRVID
LALEKVPKVGQRFNRIG
GTICDDSWDLSDAHVVC
KQACANCEYELQMLRHR
SMGMLEARIRILTNNSQ
ADGSSTLGGGAGTMGLS
HTEVTIPYLATDVTCVG
CLGAIIGAGILYLVTPP
DIKGPKVDINAPDVDVQ
LPPGFVLKKDKKKEEKE
TAPVCSAIHNPTGRSYT
VVLIVILVLLVIDAVRE
MLIFLGHYLIRHKGTYL
HTEVPQGKGNVLGNSKS
VAANKLGVTNASLVLFR
GVRPQPAPFSSLNSSAT
ADEIQNTLTSPQFQQAL
NVMMIQSCKCNYNCPHA
KENEMDWDDSALTITVN
EEKLDIEAVVHPREVDP
SEEIRKTFQLNPITGDM
RAVGDASKRLLSDSLPP
NTVAAYNLTWKSTNFKT
AIAFITMMIISLAWLIF
WVLGLCCVLLTFGSVRA
MLEARIRILTNNSQTPI
AEDIEKVNKGIGIENIH
IQTFNVDAPCQTVEDLT
KKLLMSNGNKEGASGRP
DGSVMEFEFPEDSEGII
GIVGILFAVFLILLLMY
CGVWAGGRGGGGSVGRG
NGTEVPNTRSRGHHNCS
RVTDDWDRRCIMNILED
LRSHLITLLLFLFHSET
IYNVSWNHNGSLFCSAC
IGLALDFVVENHFTRAG
LYKCEEHPKHLVVGRNS
SCKLIEEVMIGEDKLIH
LEQTVKDLQHRLDEAEQ
AVMCVAGLFFIPVIGLT
VWSHFSTFPLEVYIRRL
VVVSTDILTPNGLTIDY
ELFVKAGSDGESIGNCP
AEYTSHNNMQFSTFDRD
VIVNLTVEDKDDPTTGA
KLELSAAEQELLLTLPS
GVDPQEGKVYWSDSTLH
NLTLHQSAQLSVLLTVE
CKGVEPKTECERLAGTE
DTSSFQEGTVFEVREKN
RKKVLPEIYLTRLLSTK
PWTKYVEYTFTAIYTFE
EQQDAKLCERHREKLHY
VINETGLYFVYSKVYFR
VFPNGTEVPNTRSRGHH
ILAQDWLSESNHVFCVS
NGTEVPNTRSRGHHNCS
LTNQIDENWYEGMLDGQ
ILEAEKMDGAASQGKSS
RLLSLGAQANFFHPEKG
YLNRGRRSEDQVFMIDS
IKFETNPEDSPADQTLI
QGAKGFQHQRMTNGAMN
QPCRSGEFMCDSGLCIN
ANPQLQEQMRPQLPAFL
NQGDLDFEWNNFIDAML
KLRWTVALLLAAAGTAV
ELVDELDLTDKHREAMF
AVLLGLVLLVVLLLLLR
DAVNENRKDEETEESEY
IAVEYNTMGKVVFPRVA
GNSVNEGLNQPTDDSCF
QVAFGRGNRGFIVFNND
PAQVFSQSCVWYGECGI
SGLEEWSDWSPVKNISW
PPPPCPPPPPVSTISCS
TEDTFIADLVVGLCTGQ
NGDGTFRCSYVPTKPIK
VELLEHCPSQVTVKAEL
IINEDIAKRTCEEHQLC
PARPPPKPREVRKIKPV
MDPRKVNELRAFVKMCK
VLHLDTNLDIRSGDEVH
MFFGGGGRMQRERRGKN
GHDDLGDHYLDCGDLSN
EIEDVNNKTECEKLMEG
AKGKVWTQDMILQVDDR
MGFPGPGLQSPLHAKPY
CPDYDLCSVCEGKGLHR
APVNKDDFALVQRPGPG
LSLGLGLGLSLGMSEAT
QLKLRASVSTKCNLEDQ
VVLEQSHSPAQLEVDAQ
PPEEELVSLQLKRGGGV
MADQYQYQVVLVEPKTA
TESHNSRKKREITEKQI
ERQQELTHQEHRVMLVN
CERPVLRKGQCCPYCIE
KPVVCATQMLESMITKP
HTLDLSRELSEALGQIF
VQYPYEVGIKKEEELFL
VGDDLTVTNPKRIERAV
QLCLDRWFTLSSGQGQV
AAVRPEQRPAARGSPRE
NLTAVTVAAENNHTVAF
VAWRCDGFTECEDHSDE
LLLCITLNGLCALGREH
VEYANEDARQEVGVAVH
PEVDLNLKGPKMKGDVD
VRFDVHDVTLHADAIHR
MASPGCLWLLAVALLPW
KNPTKGKIEQTQASEKK
QNATRQQQLEWDDSTLS
TSSTCGSYFNPGSRDFP
QAAIRGLVAEGHRLANV
ALEQLYMEHNNVYTVPD
GAVMAKMAKPKKRNETL
EDAWASKDTEAMKRALA
TCANNRHQCSVHAECRD
RLITDSKVKLKYQHLIT
RTLDRSGDLGDMEPLKG
SPRRAATERPLGPPTER
GSAANTTNGTSGNLVPV
GQDRCSDAAGYPHATHD
GLRECQNQLPGDPCILE
QDLRYTSESGDRLDPTA
CGVWAGGRGGGGSVGRG
SVEVSAEDLLTCCGSMC
AKPAHLYDKGSTIFLGF
SERDRQYCELCGKMENL
EIVTIAHLDRTMYLLGY
AQRRPAQSVNRGGMTRN
PEEDTKLKIPLIHRALQ
EALPGDNVGFNVKNVSV
RHVIPMNPNTNDLFNAV
GEVWMGKWRGEKVAVKV
CDMDGQNRTKLVDSKIV
DKSDEENCAVATCRPDE
QVSDRDEGENAAVTCVV
FNCVCKTGYTGKMCESS
EAGDKKSPWQRREERPL
VAVPSGPPSTTILASSN
KVYFASLLTVALHGKLE
DGSDEAPEICPQSKAQR
DCHDQSDEAPKNPHCTS
PLIEKPGLGQIEEENEG
REASTEHNCMRTKSRDP
EAEDRGDKFVLRSAYSS
NLKMMIILGVICAIILI
WDEDAWASKDTEAMKRA
QRTFISPIKCREALKLE
YLARKAFAKRQQQLTAM
FRFRLSDGEHTSPGHFF
DLLVFAHDHVGHGQSEG
LRPRFLAAGSQAVQLTS
DCQPCPCPGGSSCAVVP
ERDLNVTISLSTDRPKQ
SNLWVPSRRCHFFSVPC
IDGHSVVIFSRSTCTRC
VPGPAEGPAEPAAEASD
DIEFEDKEMAPEKWYSL
KQLLGKSITLDDMELVD
CMECQGHGERISPKDRC
AAPQLLIVLLGLSALLQ
GPGPRLLLPLVLCVGLG
GRLLALVVGAALVSSAC
RKENSESEKRMYSKSRD
TECERLAGTESPVREEP
QGIYPRVGMAHPYESWF
WRTILLQYCFLLITCLL
SLGDAFPELKKDPDMVK
DGWVFVELDVGSEGNAD
LGLRSSAQDPQAVLGAL
