# Supplementary material for: MHCII-peptide presentation: an assessment of the state-of-the-art prediction methods
Source: Front Immunol. 2024 Mar 12;15:1293706. doi: 10.3389/fimmu.2024.1293706 (PMC11027168; doi:10.3389/fimmu.2024.1293706)
Supplement: Supplementary file 1 [file DataSheet_1.zip › Supplementary Data S1/negative_peptides/17_HLA-DRB5_01_01]

KSPSIVLADADMEHAVE
AQVKIQGQNKEMLAAAC
DACWSRLGGGRLPVACA
PKLDHQRMDTIQEDPST
DLGGNAKCSDFTEEICR
KMPHGVVTANSWLPFGI
RDHWKESDRKDGKKDQD
WRPIQALMAISATFKML
FQNLLKDCEAEVRAAAA
LAECPHVDVNWQDSEGN
PDTEGTFNVECLTTDHY
WALAGGWNSQMCCQGEQ
GKKDVMWIGFLTRTVLE
EPLEKGLAAQEAEQGRV
ISGVPVLGFFIIAVLMS
QLNRPKALNALCDGLID
RGGAARPNGPAAGNKIC
CIDNEALYDICFRTLKL
PQTHRRLRRSHSGPAGS
VPRELSALRHLTLIDLS
RVLLVVALLALLASARA
MPVHYDSQLDTTLFGKK
AATTALAGLARELQSLS
GRRKPQIICYPETGHYI
THMTHHPISDHEATLRC
RNLRGYYNQSEAGSHII
SYCPGMGVALRMYPLKP
AGLSAWTLQPQWIQVRN
SGKEQGHTRRHDWGHEK
DERLKKKDFELNALNAR
NACCPGWVRTDMAGPKA
HNSDFRNRGMTALLKVS
MMGILTIYTSYKEKSIF
DKNGEELHGGKRVMECL
NEFGHPEWLDFPRKGNN
EKPLQVRPQAPLELTVR
FDEFFSEGCAPGSKKDS
LKPEQVERLIKEFSIYM
EDPDPRKVNLGVGAYRT
KSGDWVCPNPSCGNMNF
LAVLAVVVIGAVVAAVM
MVCLKLPGGSSLAALTV
QKQEEENPAEETGEEKQ
PGGSCMAVLTVTLMVLS
PRVLLVVALLALLASAR
MPLYKGCSGDFKKWVGA
DSIRGVVAAGKVCVLDV
DDPLLTYRFPPKFTLKA
DAEKYKAEDEVQREKIA
VFIKPTCPYCRRAQEIL
PPGCGKTLLAKAIANEC
SVTLSGKEKVNGYIRIA
IIGGGDTATCCAKWNTE
QTKMEEIGRISIEMHGT
GDVEFEDFSQPMNRAPS
HEGQEPFLQWLMLLSNE
IMVIYLLPRCTFTKEGC
WQNITKGFSEDRLLIAG
SVLLMKPDAELSASSVY
ATVIGFSYWASELILAQ
REGYRAIAYSSLSQSYL
QRIVEKLEKSTKPIVAA
EHTEIDHWLEFSATKLS
PRVGASKIIVETNVGKQ
THMTHHPISDHEATLRC
SFNPGVFVANLTEWKRQ
EFSSCPLNSDEEVNKWL
GLLLLGLLLLLLAPLLL
GIKQLLKQGSVQKVYNG
HPAALAPAWGALVISLE
DWENPTEREDDSDKYCK
SDQRKTDFQRPAGAAET
TIPLPLHMSKPSIPSKF
PGVRGGPMPKLADRKLC
IFGSYDPRRQICVGDRR
ILLVLIGVQGTPVVRKG
PLASRRLTRKLYKCIKK
NRTVPSAVFDIHVVYVT
AVYHVSGEFAMLWHGAQ
LGLSGASMKLTTNGRFR
SRAGVAGLSAWTLQPQW
CPEAPTDECKPVKWCAL
YGPYSVTNCGEHDTTEY
NTCSMCEVFFQAEEEEK
GIPESPKCHEGNGTFEC
LPWPHEKVDGALCMEKS
SPWSGITERPLHILPWS
HIKNLPAQAADTCPEVK
SNEDQSMGNWQIKRQNG
DDDLGSSNWEAADLGNE
ERSYQGVVQFAVSLVDA
MLEARIRILTNNSQTPI
GRGGNVGGKRKADGYNQ
AQPSGSFKIRGIGHFCK
CLKLPGGSSLAALTVTL
AVLTVTLMVLSSPLALA
GSCMAALTVTLMVLSSP
PGGSCMAVLTVTLMVLS
RCEGPCPCPTEQAATST
MKFMLNGALTIGTMDGA
LLRSGARSRSPLLRRLV
SFNPGVFVANLTEWKRQ
FVTLFTLTMMQLKQMLP
AFRWVTEFCPNAKYVMK
TFRSAGVLLLVVDPCSV
SWAHAIFLPRPPNVLEL
TQLLKEAEEEFWYRQHP
VSDVTAVILFFFTFFIT
AWQHTTLRRSCLRALWH
CNDVLSLLDKFLIKNCN
QATWTELPWPHEKVDGA
PCQNGGLATVEGTHCLC
NSLDGKCSKCPSQEQIQ
IFSDYIPYVFKLLKENL
VSCPNYTYEVGSWIGFA
VVVPSGEEQRYTCHVQH
GAVVAVVMCRRKSSGGK
ENFLFLTPDCKSLWNGD
MVSWSFHKLKTMKHLLL
VKIYITLTGVHQVPTEN
EGQKEEDKPRKEPDKKE
RKSPSDTEGLVKSLPSG
SVVSTFPMGSTVLDQQL
FESGKAYKTTWGDGGEN
GYSPSNVHVIGHSLGAH
HIQSNELCSKQLTLSCP
PNGTEVPNTRSRGHHNC
HNPLGNVLGKPPLSFLP
AVEERLQNIEAHLRLQT
AAQLLQLTNLEHDVYER
RSARIPCFLAGDTRSSE
GVPVLGFFIIAVLMSAQ
YLARKAFAKRQQQLTAM
ILSVMLIFAFFQELVIA
VKRPMNAFMVWSRAQRR
GGLVACRVTELQQQPLC
VVQADMKLWPFQVINEG
YRLHFKIPQTNVSVAIF
VGTRYKCSVCPDYDLCS
ITCFFRQISARFLEYST
MVCLKLPGGSSLAALTV
LEEAQRVILQAKCKGYF
AALRVLLSCVRGPLRPP
KLEKGIQVELYSFPRDP
PTTQLPTDSPTQPTTGS
LTTVLLALLVCLGALVD
ASDKIEAYMDTLQTQWS
EVSHRRAFHGWNEFDIS
GGGDTATCCAKWNTEDK
IESKFALRTPEDTAEDT
GSPRDLQSPDFTTGFHS
GSVLRVELEDWAGNEAY
LMAPRTLLLLLSGALAL
FLWYVKQCGGTTRIFSV
EPAHMILTVGNKADGVL
SAQSKMLSGVGGFVLGL
RNGTGHGNSTHHGPEYM
KAPVGHFYEPQAPSAEV
MDMWTALLILQALLLPS
KGRGHVQPIRCTNCVRC
WVTFISLLFLFSSAYSR
WRLNERHYGGLTGLNKA
LRGRGRGGSIRGRGRGR
SVPSTYYKQLREKLKTA
KLKETAEAFLGHPVTNA
PTRWRPSKCTASPHSSS
AQELHTFEVTGQETVAQ
GPEQMELEEGKAGSGLR
TFNMAEIMAKAAEKTPY
LGQSTEYRHIWSLEISN
MVKCDPRHGKYMACCLL
IKACPRPEGLNFQDLKN
TFISLLFLFSSAYSRGV
HEGQEPFLQWLMLLSNE
VFPNGTEVPNTRSRGHH
LRGFDPFMNLVIDECVE
KLGQAEGRDAGSAPSGG
VLVVVLSIVLEGPAPAQ
RKSSGGKGGSCSQAACS
KTHMTHHPISDHEATLR
SMGMLEARIRILTNNSQ
WSMFTWCFCFSVTLIIL
NHTASILDRMQADFKCC
