# Supplementary material for: MHCII-peptide presentation: an assessment of the state-of-the-art prediction methods
Source: Front Immunol. 2024 Mar 12;15:1293706. doi: 10.3389/fimmu.2024.1293706 (PMC11027168; doi:10.3389/fimmu.2024.1293706)
Supplement: Supplementary file 1 [file DataSheet_1.zip › Supplementary Data S1/negative_peptides/18_HLA-DPA1_01_03_DPB1_02_01]

EALPGDNVGFNVKNVSVK
PTCPSLSPGVSQCFPDCV
SIRGHRWKRHGNTELTGQ
GSNIPNMFVDSSCALKYS
ETFTCDTQNITYRFQCGN
VSYIPDEQIAQGPENGRR
ELELITLTVGFGILIFSL
AALRVLLSCVRGPLRPPV
EKKTADLAPHPEEKKKKR
ILPCTDSFIKVDMRTISF
PSSGHSRHRYALIPIPLA
WNHVSMCILNGGGIRSPI
PLPADYVPSIVMLPGTCQ
NRFQLQLLRERCEKGVMS
WCVFPNGTEVPNTRSRGH
ANIFPATFVTAEMVPWEP
TTSRNLARAMCMKNLKLT
LVVVLSIVLEGPAPAQGT
GVVDSGGLSLNVSCETLQ
LSFNDFDTMPICEEAGNM
AAINKWVSNKTEGRITDV
PKVTISGVYDLGDVLEEM
VSGSRDGTVIIHTIQKGQ
TAALRESQQVALDGELLD
KGQYPVFNQYPKFIVDYQ
SRTTIHLHLCICLFVGST
VSIAGLLYALVQLGQPCD
DDEDGAPAERRLGRADLV
QQRAIPSKHQGPCDQAPS
GDMNRNQGEEQRGGGTLC
QQHGDKMMSFDTRAPMAA
KADKEEMNRLSTDKKKQF
AISGVPVLGFFIIAVLMS
CQKIRVTQGKGLMPDGTS
CPDYDLCSVCEGKGLHRG
GELSLSRSLVNSSDKIIR
SQPCRHGGTCQDRDNAYL
GYPGYCQMPMPMGYNPYA
TEESCKYNPKYSVANDTG
DSEAQRLPDSFKDSPSKG
HQTSFLGPRSFCCSLVPV
IVYLLCGLLSSSFITCMV
LNLTLHQSAQLSVLLTVE
KRKLASGECKCEDTWSGC
HEGQEPFLQWLMLLSNES
AMACRQEPQPQGPPPAAG
AAARLVGAAASRGPTAAR
HFAQADLELLASSCPPAS
WQTSAKWLRSLYLFYTCF
LELSFSKSRNGGGEVDRV
IALKLVAVAQSGFPLRVE
NFEDETIRNILLHQLQSA
PPWRLGRLLLLMCLLLLG
SPSRRVFNPYTEFKEFSR
VNQIGSVTEAIQACKLAQ
TLDTIFVPNTGKKSGKLK
GTLNREDLSRLVNCLTGE
YFYNDTVTFKCYSGFTLK
TCVMDTWVCDGYRDCADG
SQPLPPSSLQRFLRARNI
RCLGRPGLLGPGPGPTTP
VKSEKNRQVMCEAGLLGT
TECERLAGTESPVREEPG
GTLLQDLTNNITLEDLEQ
CLHCEKTLQQDDCRVVLA
GAARELDDDEKFVSVYGT
EGCPGSWIKDGYCDKACN
RKEMETYLKKIPGFCEGG
NSQSPQCFKTCSEQNGYV
SLAPATPEVKVACSEDVD
TCPRSTNKRSWLYRILPS
HGVPEYPTPFLAFLRRVK
QNKHCLVTVEKGSYYPGS
IIHDTETKMEEFKDQLPA
PRFYRTYFFVDNQYWRYD
VVEVPYARSEAHLTELLE
LLQYCFLLITCLLTALEA
YGEPRPLKFREMLTNGTF
RSGSGHCWGLRSTLASFA
ELDISPGAAGGAEDGFFV
GSCSQAACSNSAQGSDES
QTWTDEGSVSERMLRSQL
CENPTEAPNCSRYFQFRC
LEEGCQTSPLMCCVCKEY
RVTAPRTLLLLLWGAVAL
RDSEAQRLPDSFKDSPSK
CTWKTVLSLQDKYPMAQD
TSPVGDFYRLIPQPAFQW
MAAPPQPVTHLIFDMDGL
SEDSERRSESASRNHYGS
KVVERLLSLPLEYWSQFM
DGFEMHIGVNHLGHFLLT
LAECYNLCPEQDKILVAV
EAAEGLLQEALDKDSGYP
PVLGFFIIAVLMSAQESW
RNILLHQLQSARPVILDP
VAGLAVLAVVVIGAVVAT
QKSIPTGTILAIVTTSFI
VCNDVLSLLDKFLIKNCN
PLKVQTVIILGKVILWIL
TGSSNITVYRLPERVELA
WTSDSAGEECDAAEGAEN
NQIQKLEESRSKLERAIA
PPRYRGNQPVGVGLEAAK
IGIIIYCCCCRGKDDNTE
HNGHHTSENVGSIAPGLS
ADKREDEKMCDHLIRAAK
LINNAGVMMCPYSKTADG
ILAVCCGSASIVSLLLEQ
LDKKSGVINLTEEVLWVK
DACINISHHYCNISDHVG
LWVLGLCCVLLTFGSVRA
NYMAKRLETHYRILFRGA
ILLQYCFLLITCLLTALE
GAQEASASEMLPLLLPLL
PNCPFFMSVNTQPLCHEC
PSERGEPSNEPSTETNKT
FFHPFLVYRECRTWKESP
GPFPGLNMKSYAGFLTVN
HEIQWDYGPMGHDGSTGK
RRLTPSASLPPAQLLLRA
SGCCCGWLTKTVKETTRT
KNAAPCAVSYLLFDQNDK
KEHFQDDVFNEKGWNYIL
PYYNSRGVSRGGSRGARG
TYGLRGICYFFIEVECSN
GRCSMLIASNETWKKVEC
KDKKEAPADMGAHQGVAV
LTKEQLKIWMGKMQKKAV
MVVGITGAAVVITILKVF
AAVGGALLWRRMRSGLPA
TGQEVELCLECIEWAKSE
SFDVHKKCPLCELMFPPN
TLGRLASACSHSILRPSG
MALEQNLSDLQLQAAVEV
LGAPANSAVNCVPLEDFG
DMEKMFKQYDAGRDGFID
WGAGSICKHGGFYTCSDR
QRSLINSNVGFVTMILQC
KQTCTLFFSWHTPLACEQ
CKLKPGKQCSPSQGPCCT
IIEPFFDCYEPMTMMAGG
LGYCKGVEPKTECERLAG
ATTSPITYTLVTTQATPN
GAPLTSPQPWPGFLGQGE
SGVPVLGFFIIAVLMSAQ
LWILGCHNSDFRNRGMTA
NACVPRPCSLLCLPKANN
IVEFIPSLLYFGYTALMV
QGGRGAIQFVTHYQHSST
KKPCITYGLRGICYFFIE
LLAAATATFAAAQEECVC
KRQYKSILQEENRRDSWS
FGFYKWHHEPAEFQAKTQ
RLAGTESPVREEPGEDFP
ETFNAGSDVGSDSEYESP
KNIFTKNKVQLKISTSAW
HVFDDLRGSVSLSWVGDS
FFGAFYMSNTTDVELAGL
ALVGGEVGGLEFGKLPFG
RRHLENGKETLQRAEPSS
VVIGAVVAAVMCRRKSSG
FADAMEVIPSTLAENAGL
TVPVQPAFSTVPFSQPVC
VPVLGFFIIAVLMSAQES
KLDLNWYLGIYSGLTVAT
EGSTCKLKSFAECAYGDC
GPGEPLELLCNVSGALPP
WAGAENLTCWIHDVDFLS
RLAGPLRIVVLVVSVGVT
LLKRKLEQQEKGKGHTFP
REEEEEEDDDDDDDPTER
SWLDDLMPESKKKKEDDK
PPPPSSGASFQHGGPGAP
VPCGTPWGQWYQTLEEVF
RRHFKSSSIQRSAAAAAA
KKKYTRFEKIGQGASGTV
IHTNLKKKFSCCVLVFLL
YCISFADVEKAHINIRDS
EAANGLMAAYLAQAGLAR
TTQAVPTTTPEPPNKPRL
KGGSCSQAACSNSAQGSD
AASSDSAQGSDMSLTACK
MRVMAPRTLILLLSGALA
PTALEAGSWRWGSLLFAL
AGFFLAFLVLHSRFCGSP
MWRKKSSDRNRGSYSQAA
AVSDHEATLRCWALSFYP
IPLTASSCEAKEVPFSNE
ERLFLPRVCGTTLHLLLL
PRIDYPPEFHQRPGYLKD
LEVLNFDFQANAQLSNPK
KIRANEPGAGRARRRTPT
IALEFNGDGAVEVCQLIV
GLDFYYSSKQHAQKMVEF
IVSGADDRQVKIWRMNES
GTFILAQDWLSESNHVFC
SANWIFALAGGMFLYISL
KYSPPRDDDKVDNQAKSP
EGLITRLQARCRGYLVRQ
KTGHKPESVDLCGAHIEW
GCYCQDPYVKEAENLKKY
TSLAGNGSWTEPTYFYVT
LYEQVSERLRTLPATVPL
TMALCNQFSASLAADTPT
QQLEAGLQEAGEEDTRLK
CNMPSSTGSYWFCDEGTC
QAEFPMSPVTSAHAGTYR
LKSRSSKEENRAGNKRED
IFRTLGTPDEVVWPGVTS
YRRVAEGTQVLELPFKGD
QLQIFSSVLQTSLLFLLM
GCQFFITCSKCDWLDGKH
GILSFLPVLATESDWADC
VVALIYCRKKRISANSTD
GYPRQHVRKYKGISSRIP
MRRPYGYRGRGRGYYQGG
SVGSLMNGPSFTSKGTKY
NNHTASILDRMQADFKCC
GFVGRVAAAPASGALRRL
LPFEQRGFWDFTLDDGPF
VFTPVVQRILKHNMDFGK
SSASSPTEEEQEQGEIGA
RLFLSLPVLVVVLSIVLE
AARPGRVERGGAQRGGAG
TNLKKKFSCCVLVFLLFA
SSASSPTEEEQEQGEIGA
YLVPVIAPSDDARRLTVM
QQNPRQVAQSEAEKKLKK
GSSYPVCVSKVVKGGSSG
ITFDVDSKASLGNKLLLK
IGMLAWPSPWVIVIGSFF
FYSCWRTGLLLLLLAVAV
GSHLARALTRALALALVL
FTYSHHSMATLPYLDSGA
SSVTTSETQPCTPSSSDY
VFPNGTEVPNTRSRGHHN
MQAIKCVVVGDGAVGKTC
PESQSQDPHLPAPHHQTS
EPKTECERLAGTESPVRE
ILLQYCFLLITCLLTALE
GVPVLGFFIIAVLMSAQE
FDVDFPKEQLTEEAREGI
LLNFTESRTLHRNEYGIA
LDTENPFVQLLSGVVWLI
TTLHLLLLGLLLVLLPGA
FLRRRLRKQARAHGKSVP
MVQQKKEGPIPPDAQNPD
LMAPRTLLLLLSGALALT
SLCRASGSRPAWAPAALT
HVDPSHDLKGSVVIYDVL
YEGPEHVNFYVEYGVAGS
SQGILLSASKSIRNLDDD
VTVGRLHFSETTANNMRK
VSDHEATLRCWALSFYPA
ASHPPVEGSYAPRRGEFC
CPSWNTIDPEERERLTRR
IGFMIGYLGYCKGVEPKT
DVHQLNGTGPSASPCSSD
DRQWLYQTCTEFGFYVTC
SHIHTFLDVSFSEALYPV
NLYAWGQETGAPILTDDV
YNADELKSEVSWIPNKHY
CFPPRPRGRRQKPPGVWP
FREDPDPRKVNLGVGAYR
KWSLATMSFLLSSLLALL
MRVTAPRTVLLLLSGALA
WTSDSAGEECDAAEGAEN
DQGEQYEHNRVHKPDRVH
APLLLLAILAVALAVSPA
FRNMSLKRIKRADRRGAE
VQNVLKFLLNFGTVSFYL
MGSWLKVNGEAIYETHTW
DGDLTLIYFGGDECSSGF
LQRADQEQKSLFPAQRLE
NCAPECNCPESYPSAMYC
RVTAPRTVLLLLSGALAL
TGGARPPPPLGASSQPRP
QADCKAQDERFSLIFTLG
EYASDASLDPEAPWPPAP
VGSRTTHHFMYPESAKNL
LGAHNTTLTEILKGLKFN
NESEEYHRICELLSDYKE
SPGYEPVSGAKTFKNESE
RKSPSGPVKSPPLSPVGT
LGQIFDSQRGCDLSISVN
SVEVSAEDLLTCCGSMCG
TFAAAVSGANGSTLWERP
TLFFACLGFLSPANRGAL
SQCPGHQATPRQRYQAAR
PALMIGACWTEEKNKEKE
VTSPCCIVTSTYGWTANM
RKQKRIFQTLLLLTVVFG
CRRKSSGGKGGSCSQAAC
RGICYFFIEVECSNKDLH
TLTWQRDGEDQTQDTELV
FLVQQLDPSNAIGIANFA
RCHSLTPNFLQMQLQKCE
FYVNVMFMLAILLTFFHP
YFVNKLDIVEFIPSLLYF
DPVFQAKMLDMLKQTGRP
YSCWRTGLLLLLLAVAVR
HLENGKETLQRAEPSSQS
TVGSYGCVKCPANNMEYL
KTHMTHHPISDHEATLRC
RGDGVPRVLGGQERPGPG
REEPGCCVAVHCVAGLGR
KLLTKEQLKIWMGKMQKK
DHEHHSEHEHHSDHDHHS
FILPCTDSFIKVDMRTIS
VSTASTVAIPNILSGTSS
WLDTNMGYRIYQEFEVTV
SPVPRWLLLLPLLLGLNA
ELALRRSPVPRWLLLLPL
RAVSEMALAMGFMPVDMG
SLKGIGDEALPTVLVGVF
AGGMFLYISLADMFPEMN
LLEYVNGSACTTSDGRQT
KELELITLTVGFGILIFS
KGLMPDGTSRFTCKGKTI
LSWVFLVAIFKGVQCEVQ
REYLCLDNSARFRPHQDA
HLSFSGSGIDDDEDFISS
GLTNIEEENCQRYLDELM
NPSSGQWGQHHVSVGGLG
RAKNKDVLQAETSQQLCC
TLKTKSQTKFYLEFHSSC
CNDVLSLLDKFLIKNCND
AFVIVVAVSVIMVIYLLP
KCPLCELMFPPNYDQSKF
SVSTKKEDETITRPIPSE
PGAVTVAWKADGSPVKVG
TMAAEFIMSATPTMGNTD
VGVTAVLSVAGILNAAQP
NSSDKIIRKAGSSIFQHN
ILMPHHVEPLERLEKLLT
SPQRVRGAVEAPGTPKSL
MTMRSLLRTPFLCGLLWA
YCSFPTRMPGDKRSPRIT
SESLATTDDETFEKNFER
CSGCNCNGHASSCDPVYG
DRDYYSRSYRGGGGGGGG
RPERLYIQVFLKKDDSVG
LSSPSPGQQVQTPQSMPP
EHKMGHLTCFAGGMFALG
ASWRCDGEKDCEGGADEA
VVVRRLAVRRFGSRSLST
EEDSDECRCVSGRCVPRP
IYDDSFIRPVTFWIVGDF
KDIKSELAEVKDTLKNKS
WRVIKEKRDAYVSRLNAI
RLKARPSSPGFSVLTCSA
LMLRRSETVVERMLSNWM
WAGDGYICGKDVDIDSYP
RGASIAHCPNSNLSLSSG
KICALDDNVCMAFAGLTA
SCVCLHGDRKPHERKQNL
NVSFVLVPFKVLDLLWIA
PMMDGAMGYVQPPPPPYP
IITGPEIKYTRISTGGGE
GGSQQPQAQQRRVTPDRS
ISSGLELPFPPGVPTLDN
PDVFPIISGCRHPKDNSP
SHPVHVDNCILNAETLVC
NFSCRTELDLRPQGLELF
HRMRILRQGLREHAAPYF
LAKWQWETHDPWVCAPDG
PQCFKTCSEQNGYVLTLS
MALCNQFSASLAADTPTA
KTDYLSIIMDPDEVPLDE
CGREKSGIQPLCPERSHI
EGVQDDLFWLTFEGKPLE
AVNIIRTFLKENCFRQST
LFIWVLREYNEVEPIILS
MLSRWSASFTVTKGKSST
GSCSQAACSNSAQGSDES
VTAPRTVLLLLSGALALT
MTSKWPAVWVKISSSWVC
LDLQGIRIDSDISGTLKF
QIKDVNLEVTAKPVPLNS
VTTYSVHPGTVQSELVRH
IGYLGYCKGVEPKTECER
TLNILLYEAQDGRGPDNA
GCFGQVVRAEAFGMDPAR
LPCVLALVQGVGRLECPP
ENRPGFAAVELRLRNYYY
HMAQGRWEAAEGLLQEAL
KIDLKTKSCSGVEFSTSG
VCFPPRPRGRRQKPPGVW
KDRDDMVRTVIEPMACDG
PALVTKDSVADPHNLKIC
KEARVFLQNLLSVSQARL
HWKVCPMCSEQFPPDYDQ
ELPLVMWLQGGPGGSSTG
VNMAEGIIHDTETKMEEF
YIMAGTVDDVPKLQPHPG
GFCIPEGNCLGSGVLNVS
CPEDVSSSVLPSGDLMCD
NKTPNCVSYLGELGQWKV
LNLTLHQSAQLSVLLTVE
CSQAACSNSAQGSDESLI
MIHTNLKKKFSCCVLVFL
KISNLKMGHNYTFTVQAR
YPAEITLTWQRDGEDQTQ
AEELLDEESRIHATLLEY
IEEHRQFGGNCDVDVSFM
FLMVLFSLVLFTVAIIGL
WPKDRRKCGLFWANLRAA
YYATNSCKNFSELPLVMW
KCDGMDDCGDYSDEANCE
IGQCYDSSPCERQPCQHG
