# Supplementary material for: MHCII-peptide presentation: an assessment of the state-of-the-art prediction methods
Source: Front Immunol. 2024 Mar 12;15:1293706. doi: 10.3389/fimmu.2024.1293706 (PMC11027168; doi:10.3389/fimmu.2024.1293706)
Supplement: Supplementary file 1 [file DataSheet_1.zip › Supplementary Data S1/negative_peptides/18_HLA-DPA1_01_03_DPB1_03_01]

KGVEPKTECERLAGTESP
HRFKKPGSKNFQNIFPPS
RHEGQEPFLQWLMLLSNE
MDGAMGYVQPPPPPYPGP
RRNPSKHYVYIINVTWSD
DLGPTLANSTHHNVRLLM
LDLAVAGKADVGLVVDML
CGFVILAACVVACVGLVW
MEHVGMEPLQFDYSGTQV
VVQSLGDAFPELKKDPDM
NWDCEFIRLHFGHNRKKH
ENGKETLQRADQEQKSLF
RCVIAPVRAVLRLRRRVC
LTLALVAVAGARAEVSAD
TMFRDIAQQLQATCTSLG
PKLYTDIHTHTHTHSHTH
CCRRGTQIVLLGLVTAAL
DGQSVKAHFFLGQCQLEM
GERWVWNIILTTSLFSVP
ARGSALLLASLLLAAALS
IGQKLPPFSYAYTELEAI
VTATNVSAHGSQANSPST
IVTSGGAHGTHVASIAAG
QNISFLLGYSIPVGCVGL
NPEWGLRDTALLEDLGKA
YADRNTAYFWNRFSFWNY
DMDELFSQVDEKRKKRDI
KLGSCKLIEEVMIGEDKL
ISIVDIANKRSSSAEESG
EEEEEEEEEREKEEVEKQ
RGSALLLASLLLAAALSA
QQQQQQQQPQPPQPPFPA
CSSGFQRMSVINFECNKT
ELDGQSVKAHFFLGQCQL
HQIRKRKLEKADILELSV
DHCPLGPGRCCRLHTVRA
LPTETEVAPAKDVTLLKE
GPLPETHKFGEGVSSPKT
WIQLQVSDGQHQATALLE
LAFPLLAAPATRAALCGS
DRSFLLDLLEAYGIDVML
LTEMVQKMEETQNVQLNK
GPVTFIILCNAVIFVTTV
AGEVSQPSKEQLEKLARR
LNEGFASWIEYLCVDHCF
AGTDNTSSLGPPSMPVHY
KTHMTHHPISDHEATLRC
LQRTDAPKTHMTHHAVSD
FVILAACVVACVGLVWMQ
YCSHMIGSGHLQSLQRLI
FIVPPPPEKSLIGMTKVK
LEQLILTFRKEKPSFIDL
RMNYVHRDLRAANILVGE
SPSKGLGPCGWILVAFSF
KVPPAPVPCPPPSPGPSA
DPHVHYPSCMKDKATQTP
SDESHCEMHQCRSDEYNC
LVKGAHNGQGLGNAFLSH
EADGSTQVTVEEPVQQPS
NPCEEDLFVLFFLEQNNR
LRIQFWIGAVIFLGMLEK
KTHMTHHPISDHEATLRC
NERHYGGLTGLNKAETAA
SKLSSYPRLREETERIVT
TGTEASLADCKSLGWLKS
MPPGPWESCFWVGGLILW
YCPGMGVALRMYPLKPTW
KVQSRCSSKENILRASHS
CDPVKPYQKWKFEKYYEA
LGVSFFILSLILEYTWLE
SDKIPKAKDTQGFYGTVS
YDFLFKFLVIGSAGTGKS
WAGSHSMRYFFTSVSRPG
TWKGSIAEWSSGSPVCKL
MSANASDLPLNIECFMND
LQAPLFTAEALLRAHDWD
KKEGPIPPDAQNPDMSFF
EPEDMWHTYNLVQVGDSL
TVAIHDEEIYCKSCYGKK
GNQSIRCPHNRTLNNCHR
MEIFLRRFANEYPNITRL
LVAFSFLFTVITFPISIW
PGPNGSSLPPRFGHFTGF
APRTLLLLLWGAVALTET
KTHMTHHPISDHEATLRC
VPQPWYFFIMPSYWCGKP
VLDGNSNPYDIFLKDLEP
MARGSALLLASLLLAAAL
ANNTFTGMWMRDGDACRS
WEAAPWPSLPCGPCIPIM
CACSAGFVDGTALADLSH
VSFFILSLILEYTWLEAV
ERENLRIALRYYNQSEGG
RRKGVQSSGIMLTFWLVA
WLYYSFYCSPQPRLIYLS
MAISGVPVLGFFIIAVLM
IVHYYFDHNSNWNLLIRW
FLKAVVLTLALVAVAGAR
KARFPLRDAVEEGDWTAT
ISGVPVLGFFIIAVLMSA
VRSQVDHVIWPDGKRVVL
QFFQPFDFKVSDIRPGSD
LVYESDQNKDGKLTKEEI
PLLTPKDEVQLKTTYSKS
PNVTKTLRFKQWNGKERS
NAAGGGGGGRSATTAGSR
MMQSLSQNPDLAAQMMLN
VSFQNGGDTVLSEGSSLH
PKTECERLAGTESPVREE
RDILDKTGDKLKFCLFTK
TLRWEPSSQPTIPIVGII
VVVIGAVVAAVMCRRKSS
EATNASLLGCMEDLSVNG
AVPAPGPSPSLYCREDGQ
RRGTQIVLLGLVTAALWA
EVSYYFPLKTLWRSFFAA
EADDIQSPEAEYVDLLLN
DNTSSLGPPSMPVHYDSQ
CDDASKKRAKTIDLCNNP
LGYCKGVEPKTECERLAG
PGAALLVLLGVAASLCVR
YAYTELEAIMYALGVGAS
PFSYAYTELEAIMYALGV
PPPPPSHPASQPPLPASH
LRYMVFRSMLRQDVSWFD
RGSALLLASLLLAAALSA
CENISSLVAFENLKANVT
AEIGEHVAPSEAANSLEQ
AKSNCRYEIEWITEYACH
LKDAQKKLDCAKTKADAS
KTHMTHHPISDHEATLRC
RRPGTSVVSSASMSVLHS
RHHIHTKNVEHIIDSLRN
PISPQRVRGAVEAPGTPK
PDYDLCSVCEGKGLHRGH
PTVIDSTIQSEFPTYGFN
ESDALGVRRAAQRRLKAE
GFMIGYLGYCKGVEPKTE
PPASEGSAESMGPDSRPD
TYVDAGYEVDKIAQNLDF
AIERHRVHLRSATLRDAV
THNGALVGYSVRYRPLGS
RLLLLFLVPLLWAPAAVR
QEAVAPHPVGHPHLTFIP
LSLVASQDWKAERSQDPF
WLLLLPLLLGLNAGAVID
ETAESVLKKPVVDCVVSV
VGDGPQNRYALICQQCFS
ELRKKKIEEAMDGSETPQ
SDLDFFSPRPGTAACGAS
VEYSIVIQQLSNGKWVPF
RALQGPLFAYIQEFRFLP
NEWHDAVSRKTFPTVNPS
VTITAAGVDHRVILGNEL
IGGGDTATCCAKWNTEDK
SDRGNYTCVVENKFGSIR
DNCEVKDPRHGNLYDLKP
RWGPRILGFWGGCRVWVF
GLPSLLLLLLAGAGLSAA
LGLRFLEDTFGNDGRPRV
NLEESCTRFYHPEKEDGK
ESKPGPVGPELPPGHIPI
LLPLLILASVAQGQPTRR
VSGDMQKQGCDCECLGGG
GVYLEPGLLEHAISPSAA
NTSSLGPPSMPVHYDSQL
VNNSQTETHNVFYVQEAK
FILHHSTSYNSKALIAFL
CRHVIPMNPNTNDLFNAV
SVEDSVECLHAMLSANIR
LSSKLISQQKAFFAKMVV
ANCEFSPVSGDKPCCRLS
EEAAHDLALACKLDYDED
NVQHNGFCERCHNARQLH
ENGLSEQEAQKKIWMFDK
FISIMTYDFHGAWRGTTG
YFMPKSTIYRGEMCFFDS
SGDMQKQGCDCECLGGGR
TTKRFPETVLARCVKYTE
KEFNNWFNVTGSDKCVFL
DHEATLRCWALSFYPAEI
LPQDKVIIAEALPPKDGK
LLLVPLLLLMCHCGKGAK
SSASSPTEEEQEQGEIGA
CRNVKERITRECKEKGVQ
DQAQRRDDMLRMYHALKE
YPAEITLTWQRDGEDQTQ
SFYPAEITLTWQRDGEDQ
VREWYGYHFPELVKIIND
SDSSLGTPSDGRPELRGP
VSGLISDSQITSSNQGDR
FNAVGDGIVLCKMINLSV
QHIAECMAKMPQMIVNWQ
LVYESDQNKDGKLTKEEI
LFTTDGAHKTFLKCGALQ
FGREPAAAISRPRADLPA
RTVDSETWYFMVNVTDAI
LVFLTPIAFILLPPILWR
VAKGLLRELLPPAAGFKC
EGGRSKGFGFVCFSSPEE
FLIGFMIGYLGYCKGVEP
LEECTCASSDGKDDKELC
EECTCASSDGKDDKELCH
RRSRSRTPTRRRSRSRTP
CNEVVDTCLYKGSRDNMS
HYFGGLAETVLVVRSMST
LSASEGGLFGPAPDLYFR
QWAQREGVKSPVCSSHSN
VSPVCPRPRVRLGSEIRD
CIPIMLVLATLAALFILT
CCAGCLSENPRNGEDQIC
LVVFCMATYGEGDPTDNA
PETHNGALVGYSVRYRPL
SGQSARKMRLGDAVEQGV
ATLRCWALSFYPAEITLT
HEATLRCWALSFYPAEIT
SFGGGRGSRGSAGGHGSR
VNFTGKAEMGGPFSYVYF
VPGRKGVKGQKGEPGPPG
NLRKLRGYYNQSEAGSHT
DNSNECVVCLSDLRDTLI
LIGFMIGYLGYCKGVEPK
LMAGFIKICSVHTPSSNP
PTNCMALLTGSLVLMNQG
IPLLVRQIEGLKLLQKTR
DAKNPFLAAVTTNRKLNQ
MRLPAQLLGLLMLWVSGS
ALAVSPAAGSSPGKPPRL
FAKGDYLRCCKICYPLCG
VLAPHETIFRAEDLSVIL
PGPPGPVVYVSEQDGSVL
EINGKWDHVRQLVPRRDQ
RECYCPPDFPSALYCDSR
GADPGTPGEAEGPACPAA
YQPIQPKDFHHHHFPDME
GVALRMYPLKPTWWFCAF
PDGVTATAADEEEDEYSG
FLLLLLVPLLLLMCHCGK
VDAEDGADPNLCSEYVKD
GDVLPDGNGTYQTWVATR
YMSITILVFFMMEIIFKL
NLRIALRYYNQSEGGSHT
IVAGLAVLAVVVIGAVVA
EALPGDNVGFNVKNVSVK
GSTTVIVQVADKNDNDPK
ERRSRSRDRGRGGGGGGG
KLYKQLDDKDEEINQQSQ
VQNMQHESAQLQEELHQL
TECERLAGTESPVREEPG
YMILYITGRPDMQKQRVV
AITKAGQAKGCYVGFDLA
EEINADDEIEDTCDHKED
LAKACELCPEEEPDDQDA
ALEGLRVAIGPCRMLQYC
DCLSCPSHASLDPVEQTC
CRASRYPIAVDCSWTLPP
LRGRGGAVGGEKDPPPPG
LNILKGYNFSRESVETPE
QATAQVTVIVQPENNKPP
STEISSAEKVALSSETEV
PRAPWVEQEGPEYWDRET
LLLAILAVALAVSPAAGS
PGLLGPGPGPTTPLFLLL
GPCGWILVAFSFLFTVIT
KDKSGAYLFLPDGEAKPY
KCGKSLESTTLTEKEGEI
FSKPVNIFWALEDSVLVV
LFNAVGDGIVLCKMINLS
WCVFPNGTEVPNTRSRGH
RKDICKGGNAVVDGCGKA
RRVCVLRKRRLLQPGGGP
SLQLQALLQNYHCAPDEP
SRGKREFDRHSGSDRSSF
FPHTTPSMCLNPDLEGPP
PKTGKEILYNLESLINSA
NAVRQNGQLVRNDSLWHR
KENPMRELRIRKLCLNIC
SSKGVDFGLSILWFLIFT
FGFTALMKAAMQGRTDCI
GIIVGIVLIIYFRKPCSG
EKGEAEALSRTLDKVSLE
TEKIKAKYPDYEVTWAND
FDLTVGITDPEKIGDGMN
ASFFSPGIWMGLLTSLFM
AKMIDERQQELTHQEHRV
LLLLLLRAVLAVPLERGA
SGTELLWPGAALLVLLGV
CTFAAAVSGANGSTLWER
YKDADECLLFGQEICKNG
CHESCLDEEVEGQGFCSG
TDLPPPLPPGPPSIFPDC
PSFSTLEKVSSTEDWSFN
TLTEGRCLFASGSPFGPV
SASSPTEEEQEQGEIGAC
MRLPAQLLGLLMLWVSGS
IVCILVLAVLGAVLYFLY
RSLLARICLPHGAGGDAK
HTVGRAAGLLMGLRRSPY
EEEEEYEQDERDQKEEGN
NIMNSQEGGPSSQRQVQN
INGLGAAPPGRPEAQPPP
NTGSTPLRKAQSSAPKVR
QEEMGGQSSAAQATASVN
TTTTESVEEVVREVCSEQ
EMLEKEEESEPEEKSEEE
VPQAQGRPPYYTPNQLAQ
QISRVAKMLADEFGTASN
PPPLRPPLPAAAAAAAGG
GSSPQMSGMAALAAAAAA
FSMPSDSHVSSCSEDWVG
QGQEPLTASMLASAPPQE
IGGGDTATCCAKWNTEDK
LGVSFFILSLILEYTWLE
MLLHYEIFVFLLLCSILF
AFHCKRGVSMGTPKLLRT
FNTKCPSGSCVMNQYLSS
PDSLSLSWTIPQGRFDSF
YCKFHYKTDQGIKNLSVE
WIDACINISHHYCNISDH
CIGGTVLNISKSGSCSAI
DKNKNCTLSIHPVHLNDS
ESEVTVGGLEPGRKYKMH
EKVEIQKHATGKKSPAKS
VRNLVQSMQVLSGVFTDV
KLVHDKELAAEDEQVFLM
HRRLQSSFTAFANSHYSS
GSCSQAACSNSAQGSDES
KTHMTHHPISDHEATLRC
TFDVAVVDADKENCSAYY
IVEALLGVPLIRSGLFHS
SPHLGPAPARRPQRSLLL
YNLNFYKDEKISKEPKGS
MRAGKGKMRNRRRIQRRG
CATCQGPALTDCLSCPSH
GLAVLAVVVIGAVVATVM
KTHMTHHPISDHEATLRC
VKSEGAIQVNFTLVRSST
VALRMYPLKPTWWFCAFP
GCEYQQCPSEFDYNATDH
AGTDNTSSLGPPSMPVHY
SHKNVADDYIHTAACLHS
QCWATENGFSYPVISYWV
HCAWDPESRTCCLLSAPN
SFIYFLAYLCNAQITMLQ
TAVLAERLFRRALRPDPS
HADIYDKVSGDMQKQGCD
RLLQAAPAAAPRALLPQW
ESRAQQKETLKSLLEQET
DVFPDRDHFGRTFYNQAI
SSHSKKSHRQGERTRERH
HKELRNSCISKRCVSLLL
ISGVPVLGFFIIAVLMSA
VCRQSKQQLEEEQKKALY
RPLMVLGSQALLTPTSAD
AATGERHDALYVVGALDE
RQHRGHKCGVFLLNGPEW
ALAVSPAAGSSPGKPPRL
QDEECIPCPVGFYQEQAG
RAAALSPEDETWEVLEEA
QSHYFLCKEKAPDVFDWG
PDAVSEKPLDGTTSTDNN
VNLEGNLTLEGVTRGQSG
SLSSSCLYFIYVAPGIAN
GNGMVEQGEECDCGYSDQ
