# Supplementary material for: MHCII-peptide presentation: an assessment of the state-of-the-art prediction methods
Source: Front Immunol. 2024 Mar 12;15:1293706. doi: 10.3389/fimmu.2024.1293706 (PMC11027168; doi:10.3389/fimmu.2024.1293706)
Supplement: Supplementary file 1 [file DataSheet_1.zip › Supplementary Data S1/negative_peptides/18_HLA-DPA1_01_03_DPB1_04_01]

PGPPMMDGAMGYVQPPPP
LTTKVQESLKKQEGLLKN
LAEDEEMNRMHESMKLFD
RNKALDWLRGRGGAVGGE
SMDIDGVSCEKSMSQVDV
TTICLKWKNIETFTCDTQ
MGLPTSDEQKKQEILKKF
NAKKKNAMAKRIKAKPTS
LEENQELRDAIRQSNQIL
NLYEEWTQVASVQDQDKK
IAVAPVSRWEYYDSVYTE
ILGGVKAVTLHDQGTAQW
LTCPSNLGTGLRAGVHIK
TQRISLEIMTLQPRCEDV
ESCKYNPKYSVANDTGFV
PWMYGLRNLEELYLVGSL
RFKEDWGFQKCKPCLDCA
RNQYRCSNGNCINSIWWC
ESGPMALEQNLSDLQLQA
GPCCTAQCAFKSKSEKCR
AIGLIFAFANAVAVAMYV
MGMLEARIRILTNNSQTP
KTTSRNLARAMCMKNLKL
HVMCMQLFGFLAFMIFMC
LVVVLSIVLEGPAPAQGT
NKEKAVHLQEELIAINSK
YSSLPEKQDQCCTTCVVQ
YAAQPDKDDPCCSACNIQ
YTELEAIMYALGVGASIK
PGRMALESQSPGCTTLLS
LEESRSKLERAIARHEVR
RARQVKEMNPALGIDCLH
GTGISSGVNDTSLLYNEY
ALAPSMMKIRIIAPPKRK
PARALQQMRSKLNHNAAF
MPAVNNSYCQFGAISLCE
MKLLLLHPAFQSCLLLTL
TRLPALTVHVTQPKDGGF
ADFRGVRGDFNSRMGGGS
SPEEAQQQDEEFEKKIPS
NPYEVLNLDPGATVAEIK
TLTVVATDKGQPSLSSST
STHCLNNVGSYQCRCRPG
YVMGGCQINFTVGVDFTG
LRGRGGAVGGEKDPPPPG
LWLLGLALCALGGGGPGL
HLYPHGPGLNPNASTGQE
YMWPYCSQPIYYGGMPTV
KLKEEIKNNNNIMIKYHP
QRGGIWDEDSEDGPCVCD
LNQRKKGKKKGKKAPAEG
QSADNNIVLYNIETGQSY
QASWACNLILGAPDSQKL
AISGVPVLGFFIIAVLMS
AYAYLFKYIIIGDTGVGK
EPKHPSEMPQLVKGMKLL
WFRERIRAHEAELERTNK
KLLTKEQLKIWMGKMQKK
RSARYILKDYVSGKLLYC
QKEGTPAPFGDQSHPEPE
RVFNETPINPRKCAHILT
TGAVVAAVMWRKKSSDRN
HGCSRWGYFFLQNAGMLL
RPDTECKFAHPSKSCQVE
QDYTCIAENAVSNLSFSV
EENGVEAEEWGKFLHTKN
KREKIKEMMKHAWDNYRT
LDLPTVSGQHPPAADIED
CPGMGVALRMYPLKPTWW
EPAALTRALSRAMACRQE
CREFTEREQGEVRFSAVA
RYGRTALILAVCCGSASI
PLVTPNEERNVMEEGKDF
ASRAAAARLVGAAASRGP
VDSDGATNSTTANLTVNK
WCNDHCVPRNHSCSEGQI
RMHESMKLFDSICNNKWF
DTSSMDEDFESDYKKYCV
SWAITLISVNGIFVICCL
AWQASRESKLQPLPSCEV
TDEAQKKFGNVKAISSDM
VLQIMELCGATRLGYFGR
ESLAAPQTPTLPSALEEL
CFILIQLVLLIDFAHSWN
ILGIIVVITILMAITFSV
GWRVFLLLLCALLGIVVC
MFVMYFLTAIFGYLTFYD
LIQLLSESQGHMAHLVNS
RGCDVTFEWKTKVVCPPK
VIDGGSTSCNESVRNYEN
NNVLKFCDNSSAIQGKEV
SVCYSATVTFFKVKWIFS
TLGRSSSLSQNQSPLRQL
GRNGEVHYYLKEHHEHFQ
QSRGQEKSKMDCHGGISG
LSNEQVLKFVMDGGYLDQ
LLFTYSHHSMATLPYLDS
SIEPIGVRFNKNNEGTYY
AVILMASVFMVCLALLGC
GIPIAIRERFNISTPAFR
CPEYDRRFVGFGWNKVAH
WWGKVPRKDLIVMLRDTD
ERSYFHLFPPPPSPCTDS
IGAALFILIQLVLLVDFA
WNAVYRIISGDPSGHFSV
IVFQLPYNGVVLAQTVAN
FRVTWEPAPGEVKGYKVT
EVDGGPPCAPGGTAKTRR
SAHLTSAAGDTRTPGHPP
VAPSSPFLEEDEGGKKDS
HHVSVGGLGDSFYEYLLK
APTLPSPNSSFTSLVSPY
EDDDKLEQIRKDYTSGAM
LPSQQTQAAYPNTMVSSV
EALYNFSHFNPVQTQIFH
CRRKSSGGKGGSCSQAAC
QAGCCIVGQSEQLVPADG
ICPTDGVKGMDGFCSRSQ
AGFCRKIAEGAQQGDPLS
ERCLAGYYGDPIIGSGDH
HGFEVDSRVYLLMKKLAF
CMAALTVTLMVLSSPLAL
ECERLAGTESPVREEPGE
FLSNPFLVHITGNELYDI
FQRAQSLHGQRCLYAVLL
SCLPGFSGDGQACQDVDE
LLSPGKDVRNSDMHLLDL
HAQNPMEPSVPQLSLMDV
QEKNRLDIFCCVRGAEDG
IIIDVLQLPMSKEELVEE
GPKFGRCLVDEAGLHPPA
LAVVVIGAVVAAVMCRRK
DNSDESHCEMHQCRSDEY
ACSNSAQGSDESLITCKA
GAVITGAVVAAVMWRRKS
YLIATSEQPIAALHRDEW
AHEDRPSSRAVLYADYRA
FTYASQGGTNEQWQMSLG
LRAVGSGATFSHYYYMIL
FCVALSAYDLVLAEDEEM
ERLIQERGWEFMWNERLG
LEQMPSKEDAIEHFMKLY
MGMLEARIRILTNNSQTP
YSIEDTYTQKLSVPSGFS
ISGVPVLGFFIIAVLMSA
TPNCPFFMSVNTQPLCHE
KAQAQTERENLRIALRYY
RKGGSYSQAASSDSAQGS
RVTAPRTVLLLLSGALAL
LMAPRTLLLLLSGALALT
TAFVSLALFNILRFPLNI
VFDAVTDVIIKNNLKECG
MAISGVPVLGFFIIAVLM
PLRPPHPVAKPREEDATA
DSSFDVHKKCPLCELMFP
REVPVGIPFFVNVTHNGT
LTRSEHSHSTTLPRDYST
WTSDSAGEECDAAEGAEN
IYIEANSGAVKRQGRCDT
KLPATEKPVLLSKDIEAK
VSERMLRSQLLLLACVHN
MRALWVLGLCCVLLTFGS
HKQVVDLIRAGEKELILT
RSPFEVKVGTECGNQKVR
DIMRYVLHCQGTEEEKIL
LLGKDILEMFTISVSLAV
TCRAPDQPGEGVLLHYSY
AKPGTYVIYVRFGGVDIP
RHFQHHAKPNIFHKDPDV
FSHLLRRPPPEAPRRRLD
FDKLMHSPAGRSVFRAFL
RTALHLASANGNSEVVKL
LEENQELRDAIRQSNQIL
DGDLYHKGLLKFAVSAES
VSLLDKKSGVINLTEEVL
LLLLFACCWAPGGANLSQ
RALWVLGLCCVLLTFGSV
TLVLAAVFKLETDRSIWP
PGTWLLHCHVSDHIHAGM
SFTDDTHGYAVNEDDVAR
PAGGPPARRGGAGAGGGW
MRLKYSQSDLEQTKTRHL
NGLAEGTEQEEEEEDEQV
QFQFKYGVPTPTNVTIES
PVAQMLAAEARLVVKLTE
TTCDDIKNIYKRMTGSEF
MKSLSLLLAVALGLATAV
ALWEECKPCLKQTCMKFY
KWAAVVVPSGQEQRYTCH
GGKGGSCSQAACSNSAQG
CLKGFTLNPDKKTCRRIN
YGVFLCIDCSGSHRSLGV
CPICKADDICDHTLEQQQ
DLTEIMSNVQLNSNFLAL
YGIQKGNQPEGSMVFTVS
GARFPSGTLRVRWLLLLG
ILMPHHVEPLERLEKLLT
CGSGMTSLLMNSVYPREQ
FSVSLQTEERVQPEYQRR
TMKWWNDLWLNEGFATFM
PSHPRPPTQKPLGRCFQD
EVDPCGDAQAAAEGAVLG
KPTGKELPDSQLVQPLVY
GAKIQLLDLPGIIEGAKD
LFNAVGDGIVLCKMINLS
WRTILLQYCFLLITCLLT
FSLFLVGSGGFGGKRTSD
MATDELATKLSRRLQMEG
QDRDGTIIHLKYPLNCSD
FVQFYIQIGGESASCNKP
LFLLSVCYSATVTFFKVK
AEGWIWRWGWGRRCLGRP
GYLGYCKGVEPKTECERL
TQGTGSWAQSALTQPPSV
LRNQIQQVFVERDILTFA
SAEDLLTCCGSMCGDGCN
YNEALARVQRAVQMDELV
DCILDEDHSGPWCATTLN
GSYGGTCDPATGQCSCRP
LLAARLWGLGIGAEVWWN
MIMVLIFFLFTGTIGFFA
FYFQSMLHPVMRRNPFGV
GRSPFEVKVGTECGNQKV
KGELTGEVRMPSGKTARP
SVNMTCLSQGFPAPKILW
IGEFEKVCSNDNKTFDSS
CLVKQLRPLLATYGVTAY
FLFHMYDSDSDGRITLEE
LVYAIFYFVNKLDIVEFI
QVNFRGFMRTLAHFRPIE
CIDNEALYDICFRTLKLT
GLRLNNMNKYDYVLTGYT
EEQHGIHCNMTLLFSFAQ
TAVMTTAISKNKTKEYKI
SNKLHFAFRLYDLDKDEK
LRKLRGYYNQSEAGSHTL
KTHMTHHPISDHEATLRC
LGYCKGVEPKTECERLAG
VYVQLYLQHLTARNRPPL
LDLERETIELVHTEPTDV
MTVFLEQLILTFRKEKPS
SIDNWCRRDKKQCKSRFV
ENKGRSGTPSPKRTSVGS
EQARYCHGGFGYLLSRSL
PHGLGLLLLLQLLPPSTL
GDIYLLENGLNLFLWVGA
VCATHLCSECSQVTHSTK
KSDMLEKEQVAHIRAERD
IRFWDIRSESIVREMELL
AFADAMEVIPSTLAENAG
VCFPPRPRGRRQKPPGVW
STIGIHPVCAEVFTTLSV
TLQGNTREVLHKFTVDLP
TDGLGNLTIIIETMSHKH
RLLKASIPFSVVGSNQLI
SEAELQRRHEQMKKNLEA
DYFKELACKMALELLTQE
AAAPPGLRLRLLLLLFSA
DDCGDGSDERGCADPACG
TKVKGIAEVKEEIVENGV
PRIPHMKDPIGDSFQNDK
IEVDIQFMRNNMTASMFD
ATCHLRQGGAHCGDDGAG
SLVELKVWIMQNETGISH
HFIEITDDQFDFHTYCMR
PRNLSFFLTPPCARWAQL
LEAAQEAGAQPPPSQSQD
PRQVMVVPVGPTCDEYAQ
CLPYLEHVGHNHTYNMAP
QWGGLYCDDPETSLPTQL
IIGGGDTATCCAKWNTED
VALNISVGTNGTTMYWPA
PELTEFCEKHLQALAPES
IEQEPSKKQKKQHEGSKK
VPISCSTTDDIKDAFITQ
SCVFQVKFLNQATKLYNT
PELQNPEKLSPIFRDFLN
CPNGTCIPSSKHCDGLRD
RSPFEVKVGTECGNQKVR
IDLKDVDKILLITEDLKN
MKGLSHVAMGQFYEGIKA
LSLPACPEESPLLVGPML
DFTYFANHTCPERLPSMK
VKLCPDTRVEETMALPQE
AWSKFTANVGIQIVGDDL
GRSPFEVKVGTECGNQKV
QPLEDCSFNMTAKTFFII
CRASGSRPAWAPAALTAP
YNMAHNAEHEACDLLMEI
EDVSQAQAGTYTCHIHLQ
RVLLRREDVVLGRPMTPT
KQAGGNPWHQFVENNLIL
VGTFKAKDLIVTPATILK
SNLNRQFLFRPHHIQKPK
SGWEENKSLQQVDEHSKP
RCEEAGSCGSDSGQGAPP
QFKYGVPTPTNVTIESYN
ALFKDGDQKLEKIICQEI
MLAEKLLQANKLHNQGEV
GIFLLIRFHPLAENSPLI
PTCEPATPLCCRRDHYVD
VLLHLVIESKSLTWIHLL
CLPGDSCSSSDSLIFGLI
VDHCQGRKGGELASAVHA
DERQYQDFLEDLEEDEAI
AELDALGDELLADEDSSY
LPKVLNFHNFLAWPFPNL
TCSEDGSLWHWDASTDVP
ANSTEAADSAFLPTEDES
LKICRVNRNSGSCLGGDE
VGHREASIHASCCHAPGL
MVTAGHACTKKYTPEQVA
ASVVWFILVHVTDRSDAR
AEASGSDGKGQEVETSVT
VAVRITPLKYAQICYWIK
CIPFKPLCELQPGAKCVC
AICQINLEGKTFYSKKDR
FKTTSRNLARAMCMKNLK
GMLEARIRILTNNSQTPI
RQVGNKTECALLGFVLDL
ATLFLWTLIFPSCSGGGG
LALAVTKYKQRNGWSHKD
LTPSASLPPAQLLLRAAP
KLKEVMDSLKQETQGLQK
DANDNSPFVLYPLQNGSA
WGFTESFLTSQWVSYTID
TELAILYSKFKPQKMREH
CDSALRAYVKDHYSNGFC
SQALPFEQRGFWDFTLDD
ATKITANTTDEPTTQPTT
VVSLLSTTDLEKGSVCIS
LAAVFVCDGDDDCGDGSD
HPPLTPGVLSLTSFTSVR
GVIFLNGNSATEEEIWEF
VMWRKKSSDRNRGSYSQA
GEDSQAFCEKFSGQLNSH
DNFLEHSNSVFLQPVSLQ
DLSVEERSFVEKHRWPSN
SLQPSDPSLGRQPSRRKP
MTMETQMSQNVCPRNLWL
KVMVELLGSYTEDNASQA
LLVPLLLLMCHCGKGAKG
GSSRLGSPDATRKKPKLK
SGVPVLGFFIIAVLMSAQ
HKYTYGVRAIVQCIPAWL
MRVPSQLLNTELTERLFS
NRRETWLFSRFSTGWSCG
LATCLGSFILVIFYFQSM
TEVKKLFKSLCVPYFVLE
YILREFKVTDARDGQSRT
MGTFILAQDWLSESNHVF
PSAVHCKPMVVDSQLYVV
RGFWDFTLDDGPFMMNDE
ILGCHNSDFRNRGMTALL
NTTILTPNGNEDTTADFF
SEDPEPKEVNGIPPTTTQ
DRDDHTRCNVWILDGDLY
AVDSGSPSLSSNNSLIVK
QAGLVSKICPVETLVEEA
LPQTGDLDQNTIETMRKP
TAAAAATGRLLLLLLVGL
RLAGTESPVREEPGEDFP
RLFLSLPVLVVVLSIVLE
RSKAEMRHTCRGTINLAT
RIKVFGPGIEGKDVFREA
FPIKWTAPEAALYGRFTI
FLAYQCEKHVLVILTDMS
NDRWGAGSICKHGGFYTC
DESLVGPVDPSSGQQSRD
PRAARLPRLLVLLAAAAV
DIPSRRDEGKCPAFPNSC
GEKIPRCLPVCGKPVNPV
TIDLDFKGQLCELSCSTD
MNSNVSSPVNLGNPEEHT
VITESKSPSLVSLPTEST
YSSLPEKQDQCCTTCVVQ
CDSTISKVIPGNGKLLLG
KSARNFNLPMCKAAETTV
ERLAGTESPVREEPGEDF
LPWPHEKVDGALCMEKSL
PQTWADCVTWACHHWHTQ
IKCVVVGDGAVGKTCLLI
EEEAEEEEEEDEEEEEEE
ADLSLKSLELHEEFGYNA
DPVKLPTTAASTPDAVDK
DKDNEDFQESNRMYSVNG
VGYGGEDCGQEEPPASAC
LGTNGTVKYSISAGDRSR
RKTEYPDVAWPLRFRILH
IITFDVDFPKEQLTEEAR
DQGCNSAECEWDGLDCAE
PHKIRDIPVTIMDVFDQS
LIEEVMIGEDKLIHFSGV
CFGSYNNHAWSFPSEPVK
LARKAFAKRQQQLTAMKV
QSPLPPQKKKPRPPPALG
YPAEITLTWQRDGEDQTQ
NYQYGFNMVMSHPHAVNE
SIHDNSVLRNFLSTNEGK
NPRLVKVTGQCCEEWVCD
CRAESVGLYLCLHPQVLE
DLFNAVGDGIVLCKMINL
RTSSPIPAQHAPRPYASS
GIYRVSGSRVRVERLCQA
AATGRLLLLLLVGLTAPA
LRDWAPRQTHKVIPLKGL
MALAVMFGTAMAFAPIPR
SARRGGCPQRCVNTAGSY
NHGEDAAMKTEEPLFQVE
CQIVSMGSLFPVIFSSME
MDVKCETPNCPFFMSVNT
KPSGEMDEVGVQKCKNAL
AGSPSRFNSVAGHFFFPL
LKCSRLVLALALILVLES
SNLMAVCVLGRESLDDLT
VDPLASVILPPNLLENLS
MRLPAQLLGLLMLWVSGS
EDDEDDEDDEDDDDDEED
SRSGAKLIGTDNSVVLSR
PQKLDVIKSGCSARQVCA
LEVMVKHPPAEPSRFISA
PWKKIQQNTFTRWCNEHL
GFMIGYLGYCKGVEPKTE
QWKLGLKFDGKNEDLVDK
LKCSRLVLALALILVLES
ACVPRPCSLLCLPKANNS
QLDLCEQVFGLSALSVAQ
IPLAVLFGIFLYMGVTSL
EKFKLLFQSYNVNDWLVK
MGMLEARIRILTNNSQTP
GTVMGAELRHVLATLGEK
CFYNSRANISCVWSQDGA
GPLTSGSDEENVALPLGD
KQKWFMKQNTEESTIGRK
CEKCFDHKPRMISKRNKD
ALLGVGTSKEKGMITVTD
GICNGFTALCPASDPKPN
EGSTCKLKSFAECAYGDC
CGVWQRPVIDNPNYKGKW
CFEGVTAIIFCVALSAYD
KHPPAEPSRFISAPTKTP
EMVQQKKEGPIPPDAQNP
TIFSDYIPYVFKLLKENL
DAPADPDSGAAPDAPADP
LYKIQLSDYTKVTCLSCE
ATNRIYWCDLSYRKIYSA
DGAEYDDEDEDYDLATTR
FSLSSSCLYFIYVAPGIA
ILFSLSISVSLFLMVMMT
VLSRHVLQFLLLYQEPLL
ARVFRSIPPEGLAQSELM
PVLGFFIIAVLMSAQESW
IDSDIFMWNYEDGGDLAY
LPYTQTLQDHLNSLKEFN
GQVPSAQQDAVFELISMG
IQFLSEAQDDPQKRKPDI
LSVIQNNEHVYMELSQKL
CCFAAFPRLRTIVQKMPM
RTPESQQFPDTENEEYHS
VSDKGSDSEEEETNRDSQ
APQNLSTFCLLLLYLIGA
IKDRLQLRVLLRREDVVL
TRLPALTVHVTQPKDGGF
TWILFPENSGKPWAGAEN
KTHMTHHPISDHEATLRC
KMMEKKREQHEIKNETKR
KDDDKTREIGRTRTQSKI
SVETDYTFPLAENVKAFL
GAVTVAWKADGSPVKVGV
TESDDGRSFFCSATLEVD
MSVPEGHDQVSCQAHVNE
IINAFFPEGEDQVNFRGF
TVDLGEAILFDCSADSHP
TLYPGVVFGICFVLNCFI
TAVMIIAYHTVCTPRDLA
EEKALIVDNLKPESFYEF
TSTAKPALTASAGNDSEP
SLWPQLTDGATRVYYLGI
PVKTLRRVYDFVGLLVSP
RLPTRWRPSKCTASPHSS
NPGAVTVAWKADGSPVKV
KSYLRELPEPLMTFNLYE
DNNIVLYNIETGQSYTIL
CCIVGQSEQLVPADGILY
MNGAVMYQIDSVVRACSD
LIKPLEKFRKEQLGAVKE
PEHEGCYLSVGHSQPLED
DLVNLAVKQVLANKSHLW
LMGIALIMLMAGFIKICS
MHMPGHSRGSICLHDKDR
HCKLFHSTDTKSVVCPIC
PCGTSGGVMIYIDRIEVV
MVQQKKEGPIPPDAQNPD
SCLPGFSGDGQACQDVDE
FLNLTKLKVLSLKDNNVT
MAISGVPVLGFFIIAVLM
TSQLIGTIFFCVGITTLL
LDPCCEGSTCKLKSFAEC
YLAGLLAAAYQLYYGTKY
RSTAAGGWRHRGPEGRPP
IPNVRLALLQPALDRPAA
AIFTWPDREKGKLLHGQN
SGGWNGVGASLWAALLLG
ICGRQIEIQFAQGDRKTP
RGQMRSQQTSGLSEQIDG
QAAVAAQAAALEQLREKL
VGGLSWDTSKKDLKDYFT
HHVEPLERLEKLLTKEQL
TVGTPDYIAPEVFMQTGY
RGAPAWLRRRYLRLRYED
QNIMFYDMGSGSTVCTIV
TPSGVGRERHSCDALNRW
IRMRNPWGEVEWTGAWSD
LGFGIMLLISIFEHKIVF
FMIGYLGYCKGVEPKTEC
AFLRSMWGVLSALGRSGA
QIDSAVNIIRTFLKENCF
VKSSEKTQIAVPQPVAPS
EIPAPMSELTETLVCALG
LSVCYSATVTFFKVKWIF
PCAPGGTAKTRRPDNTAF
GHCIPNRWKCDRENDCGD
LAPCCLWLLGAVLLMDAS
LKLPLRLRVFDSGVMVIE
GFSMAPGLDLISVEWRLQ
KSQSTPHQEKVITESKSP
SGIDDDEDFISSTISTTP
HGVYVWGETWEKAKTMCE
CNCLLLKVNQIGSVTEAI
KAQAHAENNEFITWNDIQ
RKRSRSKERRRSRSRSRD
GEGGFGGRGGGRGGFGGR
EEVMIGEDKLIHFSGVAL
VIVVAVSVIMVIYLLPRC
NPGAVTVAWKADGSPVKV
LLIARSQMARNVWFFIVS
LETPLFSGSAYFVVSREY
TRMPVLPEDQDVADERTR
HVCWHVYGLLQRSDKKYD
IPVEVVLKMVTEIKKIPG
LVDKSTELNEEPLMRFGR
VQIQPFFSSCLNDCLRHS
STVGLRAVAPSPSGAIGG
MWQALKLLFCATGLQVSY
WEHREVHLVQFHEPDIYN
YTPPNSYAQHSYFGSFSS
EKMLTNWFTFLLYKFLKE
GPWLLLLVLEYLAFSDSS
WPGSAGYPDFTNPTMRAW
SLEEDKGFKSPPCEDFSV
AVVARPGSGDGDSDQSRN
RLSFFFDFRGPSIALDTA
ETSPKEFLTIYEDVKDLK
VVNELFRDGVNWGRIVAF
ILCTGIKINSSAYRKAFE
EFLGIVTEYMPNGSLNEL
QLQHKFEQVVALMEDNIY
TNGTCLLASMGLQLNLTY
LFIGGLNTETNEKALEAV
RSKSRSRSESRSRSRRSS
SSNDNFSVCPSNSVNHNS
SCADGSPRCPLRGADRAD
DYDPVTPYVTEVESVVGE
QGVSCNKVEWWWDCLEML
RKNTKSMNFDNPVYRKTT
NFSNEKTISKLEYSNFSI
GCLQGLNECLHNNGGCSH
AIAILFAVLLVVLILFLV
VEPLERLEKLLTKEQLKI
QKGILEPHGGRSDMDREF
EKQSCTVARILHGGMIHR
FIREVGTVLSQVYSKVHN
ILSGYYWQTSAKWLRSLY
RAARAFRGFLLLLPEPAA
RCHNARQLHASHAPDHTR
VKIQGQNKEMLAAACQMF
FPGLNMKSYAGFLTVNKT
HGYVEHSVRYQCKNYYKL
IYVILEILIFCILLYFYK
DLKIYASDEGRVQMTAAA
TERTALLSVGPDAVFGPE
ICIVTKEGIREETVSLRK
SVINQTEESPYINGRYYS
MRALWVLGLCCVLLTFGS
VFENSAKRLMVVTPAGHS
LGPMWPITQKILRDFYRP
DGAMGYVQPPPPPYPGPM
RGMIIAVLILVAVVCLVT
SPHSCHRAGNDAPAGCLS
LFCGIFIVLNITLVLAAV
YRYLGEALLLSRAGPAAL
RFMCSQLPNQVLKSISVI
RLTYHGVSPCKVTAEKLM
MCMQDNQGGAPNYYPNSF
LGTALASLGSAQSSSFSP
YARGDWPGVVLSMERALR
SVSWGILLLAGLCCLVPV
VLVNMDMSLHSMEVVNRL
DNWEEGGGGGGGMEKSSG
RVKFAQYAEIVHFTLPDG
TVGGSTSLNGQCEWLSRL
GFSPKDPKVLAEYKFEFL
VKLQTFFETFLRASSPQQ
CYDYLFDIAVSMKKVGLD
AKPAATIIWFRDGTQQEG
QFDKENTEERLFKVSKNE
GALGLELPLSCQEVLWPL
ELLSPEDLVNACKMLEAL
ALTVHVTQPKDGGFCEVC
ALQPELRVGLFLRRAGRL
CREFTEREQGEVRFSAVA
VVVIGAVVAAVMCRRKSS
RGYYNQSEAGSHTLQRMY
GGKGGSCSQAACSNSAQG
GVRHPPCSHRLLAVCALV
MSSSMGKRTSEATKMHAP
KLKRKYWWKNCKMMIMLG
MMTLTSWYSPDAKFQSMT
LLLVLRKRRDSLSLSTQR
EEEESPAEGSKDEPGEQV
MNSNVSSPVNLGNPEEHT
TRLPALTVHVTQPKDGGF
YTLVTTQATPNNSHTAPP
GFVGRVAAAPASGALRRL
VLLWLTLLLIALPCLLQT
VEELFSLLREGHRMDRPP
CHTDEFQCRLDGLCIPLR
RLAACFLDSMATLGLAAY
QNVKGETPLDMALQNKNQ
LSMEAFQHRSVSWSQFNK
LNIWALILGIFMTILLII
TPYANTNNNAVDCNQVQL
YYDQTGALVVNAGARNGL
GQTRKFLLDGDEVIITGY
QNSQSPQCFKTCSEQNGY
INSIWWCDFDNDCGDMSD
ELRPVLYNYLDKNLTVSV
KDERVREIRNAVEMMIAR
CRSGSGLVGRQLEEFLNQ
DTETKMEEFKDQLPADEC
PPLAIQDLKRMGLKVDWR
RRGAHRIHVEMKFSVRDC
FFLIGFMIGYLGYCKGVE
LWVLGLCCVLLTFGSVRA
GALKFFRVQLPKRYRSEE
SGSQCAAAAAAAAPPGLR
LLASMGLQLNLTYERKDN
EKICIKEIGTKQSFSLTM
LSRLFPNAKFLLMVRDGR
LLSLPLVGSLPFLPRHGH
IWFLFQRHRLHLAGFSSV
IGGGDTATCCAKWNTEDK
IFCVALSAYDLVLAEDEE
WRTILLQYCFLLITCLLT
YYNYCNLFNYILNADGPA
TRSLCACSDDCKDKGDCC
ISHDGALIATGSADRNVK
MSFLLSSLLALLTVSTPS
QCYNCPNPTADCKTAVNC
IQHAKEDETRYHNEMKSW
VVYSCVEGKMYTARKGKG
ALQSEQGRLIQLLSESQG
HLSFVTSRASGISFCKGI
KTHMTHHPISDHEATLRC
YGRVPHSCGSPGEGRGYP
