# Supplementary material for: MHCII-peptide presentation: an assessment of the state-of-the-art prediction methods
Source: Front Immunol. 2024 Mar 12;15:1293706. doi: 10.3389/fimmu.2024.1293706 (PMC11027168; doi:10.3389/fimmu.2024.1293706)
Supplement: Supplementary file 1 [file DataSheet_1.zip › Supplementary Data S1/negative_peptides/18_HLA-DPA1_01_03_DPB1_04_02]

QRGRCEDIDECLNPSTCP
PGAGRARRRTPTCEPATP
APYAVFDIVRNYTADYDK
KNVAFVIDISGSMAGRKL
RGTQIVLLGLVTAALWAG
TEESCKYNPKYSVANDTG
FGSYECQCRSGFVLHDNK
DGTEVTLTYWDENEPNVP
FTDCNRHTQVCINGQCAG
LDSGKIVQIPFCGEIDCE
KTTSRNLARAMCMKNLKL
FLSLPVLVVVLSIVLEGP
CPVPTPGFGNVEEIPEND
AVQCQEDECALMLLEHGT
AEGTQVLELPFKGDDITM
GPKGIFLGDQWRDSAWGT
PALTVHVTQPKDGGFCEV
VALALIEGGMKYEDAVQF
TWELPGGYGRMKPDIVTY
SSRGFGGGSSRSQEEMKG
PCDQAPSPCLGVQCAFGA
VPGSCRLVEEEVNIPNRR
NVNLEGNLTLEGVTRGQS
RTSPYSSNGTSVYYTVTS
TPDVHEGCAEEFSASDDV
DPKPQVTWSKVGGHLRPG
HHVEPLERLEKLLTKEQL
RRSRVLPHPNRIQAGEIG
RAHRYDLVNLAVKQVLAN
LPSEFQQVNITPSKFILK
PTPVPEDKGQPGEDLRHP
VFGFIILLLLVLRKRRDS
PPECGNGFIETGEECDCG
AAGAVASYDYLVIGGGSG
AKVCREFTEREQGEVRFS
LDVSMELGCFLAGALVSS
TFFVYVSNFTWPIKIQIA
SAYDLVLAEDEEMNRMHE
MASRWGPLIGLAPCCLWL
DNGQGPKYVKIFINLPRS
AKSKLSQNNFALGYKAAD
VPVLGFFIIAVLMSAQES
PEIPAPMSELTETLVCAL
PTRWRPSKCTASPHSSSF
ALLLLAALGSGRAERDCR
MRSLLRTPFLCGLLWAFC
QFNEDMIPTVGFNMRKIT
DIPAKKVCRWDSFTKQVQ
LKFQDSEEITNIELADAF
FSELPLVMWLQGGPGGSS
IVAVVIATAVAAIVAAVV
ATMSFLLSSLLALLTVST
ARHIGHLLPMDYSANAIA
HFQVVNEETPKDKVLFMT
TKSAPPSQVWNMTVSMTS
AKCNGYCNECFQFKQMYG
PLLTFRLNRAFMEAAEIT
YLGYCKGVEPKTECERLA
TRQGETLNFLEIGYSRCC
FFSDAAYNLTGFNITYSF
QSARPVILDPVDPTNNVS
NSNSNVIQVDQSGLGLPS
DEEMNRMHESMKLFDSIC
DYYLDEADRCTACVTCSR
AEQAKLPATEKPVLLSKD
CVAEGGSDCAPEKLWLQI
LWVLGLCCVLLTFGSVRA
YTRDKSFLAMVVDIVQEL
FANHTCPERLPSMKGPID
VLLNCTHQDVHLGETLSE
LDTMKHQSQLREKKYLED
LLQYCFLLITCLLTALEA
NYQPCVQRAEGYFRKWKE
VGAMWKVIVSLVLLMPGP
INKELNQVMEQLGDARID
FFNVTTLQKELYDFAKEN
PGAPPANFTIQKEDTIVS
RKNVEKRALLENMEGLFL
EVACDELVEEMEHFGQWS
TLDPAIVSAQPMNPTQNM
EKDGFPSGTPALNAKGTE
HVEPLERLEKLLTKEQLK
PHLNYSPTCLEPPVLSIH
MHRYRAPGEQDGDAMPLG
MLLKSPENSLLQFQFKYG
CQDPAACRPGRCVNLPGS
VDFLIFQVSVKMKGQRPL
FPNGTEVPNTRSRGHHNC
FIYVAYIKWHRATATQAF
LFLVGSGGFGGKRTSDKV
EWLKDTCGANAKQSRDCF
GVEPKTECERLAGTESPV
CRKDVGRPQPGRENFQNW
EPKTECERLAGTESPVRE
SLPRKMPFVRGQSFSVWI
PSVCLSEACVSVTSSILS
DCNRHTQVCINGQCAGSI
WMIKNKGLVAIPVSIFYS
CLDEEVEGQGFCSGPGWD
LRLVIGKLPAQLAWEALE
LEHGEFEDGKGKCPYDPA
GPVVGTRYKCSVCPDYDL
PARRPQRSLLLLQLLLLV
LPGPTGPKGDAGSRGPMG
LLLLFWLGWLGMLAGAVV
KTHMTHHPISDHEATLRC
MRALWVLGLCCVLLTFGS
EPKTECERLAGTESPVRE
LLDSVEQDFHLEIAKKIE
YEAPPSYEQSCGGVEPSL
LLLLLQLLPPSTLSQDRL
ALIAGGGAPEIELALRLT
KLVKKIKDRLPLAVVGSN
MNGPFGHGYGEGAGEGID
WQNLGLDDTKILPGNMKD
TFTGMWMRDGDACRSRSR
HCPLVVQARLCVYPYYTA
NETFLKRNSDSLPHRLSA
DGSRQCRCTAYFEGSRCE
GVVSAQRQVTVQEGPLYR
PRTMADQQARRQERKPKD
SPSYDTPSQRVQFILGTE
RFKPEELVDYKSCAHDWV
AGPPDGGPDTEPRAAQAK
VTVRNDGEDSYRTQVTFF
SGQKDRYTYNDTVIFACM
CLEEGCQTSPLMCCVCKE
AFQCAKPTIDSSLKSKSL
LDPQSSNLYSCHVEHCGV
LAGTALCVAAGVLLAICL
PVVDSGPGPASNLTSVPV
VDKDLQSLEDILHQVENK
LLFALFLAASLGPVAAFK
GQCLCKPGVVGRRCDLCA
PLTIEIKDRLQLRVLLRR
LAFLVLHSRFCGSPVLRN
EGNRVREMFGSGTACVVC
SAHFSRPVGPMGVNANPF
EKSRPGPSLQIQDLKGTN
GILKKKCLPTISEKSSLL
AKGVWSTLPVNEKKLNLA
LDTAGHQQPFLELKIRAN
KTHMTHHPISDHEATLRC
LPKPVQDLIKMIFDVESM
GRVMGIRVLRLSLVVILV
LKCLKEAGHGPGKDEMTD
IVKAVMWGRNVYDSISKF
NSKFSLHRQHHEGGNKQM
VPGKTPTVRAALICLTLV
KRNISHYEEQLVKMFGSS
AVLLCTMALCNQFSASLA
PETLPNNSCYSAGIAKLE
TDSPTQPTTGSFCPGPVT
AVTAYLKNSRKEHQRILA
TVITKHNDDEQYAWESSA
FLFPHSVLVDDDGIKVVK
IGILVAVVLLLLLLLLLF
RHEGQEPFLQWLMLLSNE
HEVVTLWYRAPEILLGCK
AASVLLYSLWAHTELHHA
GIAVAAIVAAVVALIYCR
PSMGSSSPMGIIVAVVIA
SCGAIQYIPTELDQVRKW
LLQYCFLLITCLLTALEA
MIHTNLKKKFSCCVLVFL
RGICYFFIEVECSNKDLH
SLPYCPGKTLVVGASYVA
KLELRTEPGFHWVIADGE
ALTPAQVLGIANCTAPLL
LPVLVVVLSIVLEGPAPA
DVTILSPSRKVVPCLVTP
RNRTDLRFGLYYSLFEWF
TVVGHWAGSRRGRGGRGP
VRNDGEDSYRTQVTFFFP
YNLKDLVDITKQPVVYLK
GGGGGNFRGGGRGGFGRG
TDLEELNLGPRDANTLPK
ASVQATVELETSHIGKGC
PLLGELTVTGSSPDSLSL
KQLLKQGSVQKVYNGLQG
TIIGGGDTATCCAKWNTE
AVSVILRVAKGYQELLEK
YIESFTQGSIEAHKRGSR
TDRFSREELEWQNRFSDY
EHAYRPGRRVCAVRAHGD
EREANRSRDLGAIVYCVG
ADRVVKAVPFPPTHRLTS
CCLLKCVKKSKRRRSNRS
MSLLNKPKSEMTPEELQK
FQENYAGIFHFQFWQYGE
GYLGYCKGVEPKTECERL
EVHTDTNKIEEFLEAVLC
TYHKSCSFGRRQDDLISS
YDFLFKFLVIGSAGTGKS
RPAPCYDPCEAVLVESIP
LDLIIKYLYSASIDLNDG
AGGGGGGGGGGGGGGGGG
TRMGNTPDSASDNLGFRC
LGEKMKEEEVEALMAGQE
GLHGVTFGYQGQKPLFKN
LSSLLALLTVSTPSWCQS
LLSLLVMVISPVIQLQPT
TRWALLLLFWLGWLGMLA
RLYSPSGFFLILGVLISI
GVEPKTECERLAGTESPV
LPRFVTAIWNLLVTTGQE
CEEHPKHLVVGRNSTGYR
LDLTNLILFSLSISVSLF
PASMNTVSTQSLTLAIDS
FSNVFRSVMAPFTMTIDA
YNKINHCRFDEFFSEGCA
GNGDNGLIPQRKSRTPEN
LMHCHVTDHVHAGMETLF
ECASGPPQPPSREACDMG
GCLSQAARTPGDRTGTSK
VGTTPVKLKRAAPKEEAE
RPYSIPPCEHHVNGSRPP
PRGTLLLLPLLLLLLLRA
GPGPTTPLFLLLLLGSVT
EEAAHDLALACKLDYDED
VEWDYCPDRSWEREWHNQ
TDTVQEEEESPAEGSKDE
LVYESDQNKDGKLTKEEI
VEMRREAWASKDATYTSA
MPFCFKQCGIVLGALLLV
RHTQVCINGQCAGSICEK
DGDVINLGDRQLTVMHMP
RRALPSHLGLHPERVSYV
ADITQIVDVFMEYNLIQQ
AFLNLTKLKVLSLKDNNV
RMRAGKGKMRNRRRIQRR
AAGPRVTVLVREFEAFDN
VVTKPDCNCLYPKAIPSS
TPSLQSCWAACCQDSACH
SCLDEEVEGQGFCSGPGW
LQPPDHGDWTYEEQFKQL
GHEAVPEASRGRGWTGAA
ERLEKLLTKEQLKIWMGK
EKDRFVNDYDKDNDGRLD
IIGGGDTATCCAKWNTED
YESQLSTNEEKVDTDDRT
KTECERLAGTESPVREEP
ACINISHHYCNISDHVGD
DSACHVFWWLEGMCIQAD
GNLEWKEPPSMRLKARPS
QGGPGGSSTGFGNFEEIG
AARTPQSPAPCVLLRAQR
CEKTLQQDDCRVVLAKQE
LALALILAVCIAVNSRRR
NESPIPCFLAGDHRANEQ
FSMRVREWYGYHFPELVK
MCHCGKGAKGFTPIPGTI
SPSVSVQECRTPRAASLM
CTKVWANIRLQEKGLPPK
AEEQPQVELFVKAGSDGA
LTSMTFRGSVTISVQALQ
REETDKEEPASKQQKTEN
EKWMERIHLNVSERPFPP
SMRLKARPSSPGFSVLTC
EYLTATLISIGVSMFLLS
YCTFPSRDDLLLFSPSLL
LFFYNCYKGYLPRQCLKF
WSLGSPLHFAGWHCSWCF
FLEQLILTFRKEKPSFID
EVIDIFKIEREGECQRYK
EHMEMQQNLDYYQTMSGV
SSSQDPPEKSIPICTLKN
NFTRNATRYSVQLMSFVY
GHSSSRDDYPSRGYSDRD
YYSRSYRGGGGGGGGWRA
VNTAGSYWCQCWEGHSLS
GAPAAGDGKTEQKGGDKK
LQGEVARLDPKFLVNLDP
PSAPVPPMTRPPPSNYQP
KSVSLPVPDLCAVYAVQV
TVAPTIHTTVPSPTTTPT
CQRCPTDGTAAFKEICPA
SIAVSSALYEEAFTVFHK
NEYPNITRLYSLGKSVES
ESNLRFNSSYLQGTNQIT
NQKQLQGPEKEPPKPEQV
QGPPPAAGAVASYDYLVI
DAPAGCLSQAARTPGDRT
YLSYNDIYCRFAECCREE
RDRMYSRDYRRDYRNNRG
HTNLKKKFSCCVLVFLLF
EQLTEEAREGIKQLLKQG
EAVTRGCALQCAILSPAF
TRQVVDCQLADVNNIGKY
LTLWVLISVSTAESCTSR
NLPSDKSQDATSSSAAQP
SVSWGILLLAGLCCLVPV
KNLTLRCQVEGGAPRANL
AANERNVSTRQGMDLSAN
EYCNTIEGTAKYIETSEL
WLLIQQRMDGSLNFNRTW
SHWKVCPMCSEQFPPDYD
TDDSRRCSQVKLGSAADF
ALHTSSELQSPSSYFASR
LSRWSASFTVTKGKSSTQ
HDSRRNTLEWCLPVIDAK
RQALGRPVLLRCSLLRGS
ITWFKDFLPVDTSNNNGR
FFLIGFMIGYLGYCKGVE
WGGCRVWVFAAIFLLLSL
PNGTEVPNTRSRGHHNCS
YPDGSSGPLKADDSVPPG
LRRLTPSASLPPAQLLLR
GMQYLESRKCIHRDLAAR
NITFDVDSKASLGNKLLL
ERSQNGGEPDFHAVEPYT
RQRYQAARIYYIMAEEVE
DMAQRRKEAADMLKALQG
FQISDNHAGLLQTVFVSC
AAARRYSEGEWASGGVRS
PEDENEAQAGWIEGAAIL
AVGITKLLTECPPMMDTE
GVGVFRKPPVFLKKGDEV
GAAASRGPTAARHQDSWN
DSLYLHGNPWTCDCHLKW
NDEPLLSGSGDVSKECAE
MDASARPANHSSTRERVA
AIINAEGGQNNSEEKKEY
AVPDPREPGEFALLRSCQ
TIIGGGDTATCCAKWNTE
RWRTILLQYCFLLITCLL
PVSSYLRFSKEQLPIFKA
AFSGSQAPYLSPAVPFSG
QGGPGGSSTGFGNFEEIG
GTCVMDTWVCDGYRDCAD
