# Supplementary material for: MHCII-peptide presentation: an assessment of the state-of-the-art prediction methods
Source: Front Immunol. 2024 Mar 12;15:1293706. doi: 10.3389/fimmu.2024.1293706 (PMC11027168; doi:10.3389/fimmu.2024.1293706)
Supplement: Supplementary file 1 [file DataSheet_1.zip › Supplementary Data S1/negative_peptides/18_HLA-DPA1_02_01_DPB1_01_01]

VEPKTECERLAGTESPVR
EALPGDNVGFNVKNVSVK
YESDQNKDGKLTKEEIVD
GYLARKAFAKRQQQLTAM
NRRKEYDTLGHSAFTSGK
IMGLHDEFLDGQRWIEDN
GAAHFYLHTSFSRPHTGP
PERRDSQDGSSYRRPLEQ
DGEWEAPQIANPRCESAP
MIHTNLKKKFSCCVLVFL
LFLSLPVLVVVLSIVLEG
CQRKTAPYKNVNVQNFHI
VASPRYHTVGRAAGLLMG
GDHCPLGPGRCCRLHTVR
KPQGLYPNYLNPSSGQWG
TRLAGDKANYWWLRHHPQ
RKTPTSSGKPSAKKVKKR
GIIALTLEANKNLTWRDM
ACINISHHYCNISDHVGD
SPRWTRLPTRWRPSKCTA
CPDYDLCSVCEGKGLHRG
AYLFKYIIIGDTGVGKSC
ISLDGVDVPLGTGISSGV
VLLEPGMELGITAALTGI
KDVGRPQPGRENFQNWLK
IVAGLAVLAVVVIGAVVA
ATGRLLLLLLVGLTAPAL
DALDTLYIMGLHDEFLDG
KTHMTHHPISDHEATLRC
VGICIALFALPFVIYAAK
KVTIVRRLTDLVKEYDLI
LAVVVIGAVVAAVMCRRK
PCPRACKELVPSALTIFL
PSFAYGKEGYAEGKIPPD
PNGNEDTTADFFLTTMPT
TAVLQRGGLNLTAVTVAA
MVTNVTSLLKTVKAVEDE
LEILSHRAEDRTSHRFHR
NSRANISCVWSQDGALQD
PGSCAAEGSPGTPDESTP
GKGGSCSQAACSNSAQGS
WCAIAILFAVLLVVLILF
RDMPRSEFGSVDGPLPHP
AGSPGWVRTRWALLLLFW
LTWRQDGVSLSHNTQQWG
AELDALGDELLADEDSSY
HLVLRLRGGMQIFVKTLT
KKRELEHNAEETYGENDE
TLLLLTVVFGFLYGAMLY
HIPHGKEQIKRGGDAGMP
MSNGNKEGASGRPGSPKM
AVLAVPLERGAPNKEETP
PTDNLVPTILDKAHKYNL
WCAIAILFAVLLVVLILF
MWNPHLGYILTCPSNLGT
KQKRIFQTLLLLTVVFGF
PMMILPCRQALSTLLCEQ
GPTKADTEKWAEGGGHSR
KKTCTEWAGFFKRNRKRD
FRQAFPNTNRWFLTCINQ
EEKKRELEHNAEETYGEN
ANSETSDLSLYLVVAVAA
NITKGFSEDRLLIAGTNS
VLHSRFCGSPVLRNFTFA
MDLRQFLMCLSLCTAFAL
LLVVLLLLLRHWGWGLCL
YLKKQCETMLEEFEDIVG
VKAAGRYHNQTLRYSDGD
DCLGHAGLVYEYTLGEEK
QPPVLQPYGPPPTSAQVA
ILNSIWSHQMYYMFGFLF
KKQRVAPRARGKSSEPVV
PAFNTPTGIPWAMVNLKS
HNPGHSHVHLPERNGHDP
LVENAGDVAFVRHTTVFD
WIMLILFAWGTLLFYIGG
LAVVVIGAVVAAVMCRRK
KSGLTPNDIDVIELHDCF
EALPGDNVGFNVKNVSVK
ATQALGRAAFGQGSGPIM
VNVTLYYEALCGGCRAFL
NLQPEWESFAEWGEDLEV
QVRSDYGTLFVVLVVIGA
WAARKGHLECVKHLLAMG
RRAGRLPSLVLVVLLVVI
VVVIGAVVAAVMCRRKSS
RASNQPPGGGGGSGGDCP
MPPSGPRGTLLLLPLLLL
MPPSGPRGTLLLLPLLLL
PEHDAREKVLQTLGVLLT
LAYQCEKHVLVILTDMSS
MRALWVLGLCCVLLTFGS
KGKKKKEGDLKSRSSKEE
YSDPDNVDDGLFIVDIPK
YRVSLIKQSAQLTALAAQ
ANTFVGTGDTTSTGSEQY
NTSVMRKVKFYDENTRQW
APLMLSSHLEEMVDPEDP
TGRLLLLLLVGLTAPALA
YIDRIEVVNMLAPYAVFD
LEQQQMQPLCFNCPICDK
GGEGMEPERRDSQDGSSY
VAPARGWESGDLELFDLV
YLAVKGVVFDVTSGKEFY
KSSNEIRTCDRHGCGQYS
LLVPLLLLMCHCGKGAKG
LELIQSKIVKAAGDTTVI
DSSCKEAADGYQRCMMAQ
RTSDSTPDPQRVPLRLLA
NDQVVKGKEAGEVRVCLH
RASSFYPRNITLTWRQDG
ACVQVLDPKSKWRSKILL
PTPSPSTPPTPSPSCCHP
SLSKPDDSTEAHEGDPTN
AFKSKSEKCRDDSDCARE
NLELKKLLMSNGNKEGAS
AAFENWEVEVTFRVTGRG
SAASPAVGTVGMDMDEDD
VILGTEDGAEYDDEDEDY
LPVLVVVLSIVLEGPAPA
EGIPPDQQRLIFAGKQLE
GQWGQHHVSVGGLGDSFY
RLPALTVHVTQPKDGGFC
PPKNYLCIEEEKIIDHSH
FEELQYFPNFYALLKSID
CINISHHYCNISDHVGDP
WLLGAVLLMDASARPANH
EKPQGLYPNYLNPSSGQW
TIDVNGTELNCSWVHLDL
YLTACAGPPSRPQRPFCA
ENNNFSRQAEEKLNYKME
GGEDDDLRLRVELQRMKI
NEEDKVQLTVPPGIKNDD
EEPRVIDLWDLAQSANLT
KCVEQPELKGHDLEFCLY
IYAAKVFLRCINYVFFPS
MLILFAWGTLLFYIGGHL
NKFNSSSSSLEEKIAALF
NRHTQVCINGQCAGSICE
LPALLLLLLAGARAEEEM
SVGHIHRRVTDHLGVVYY
LGPAPARRPQRSLLLLQL
FILSLILEYTWLEAVIFL
VVVIGAVVAAVMCRRKSS
PDWRQPVFYYRRVRKMSN
ATGRLLLLLLVGLTAPAL
EKPQGLYPNYLNPSSGQW
HRDAAQLGFQPLMSATGS
FCFQLLTFDIGYGSFMYP
GFMIGYLGYCKGVEPKTE
KLGPESFKFDGAVEAVAV
VASPRYHTVGRAAGLLMG
QIEGLVKELLEREGLTAA
IAILFAVLLVVLILFLVL
AFPNTNRWFLTCINQPQF
FGERPYWDMSNQDVINAI
GQTVSLSFRVFDLELHPA
IFTEVACDELVEEMEHFG
KTHMTHHPISDHEATLRC
KHLHEGAKSETAEELKKV
PLSWVRACVQVLDPKSKW
NLSTFCLLLLYLIGAVIA
KQALQKDLNLMAPGLTIQ
SPSFQQRHESLRPAAGQS
SHLLAIGLGIYIGRRLTT
VDDFSTKDYLKDNLDKYM
AHVQEVAQHNLKEASSAS
LTVSVHVSPVEGLCLAGG
KEGQLMARDLLQPHRLYC
HIEYLQDDIFVDLVNLSH
LYVHMATADGLRQRSGGM
PLYPAPLSQPPHFQGSGD
CQVKFAGAGVTTERTIQL
LPLLLLLLLLLPAPELGP
DSGLAAETSAISQDLEGV
VQEACDLMTQGILALVTS
TTALSQCPQGHNYCSVNN
FTCECSIGFRGDGRTCYD
FMPLYKGCSGDFKKWVGA
KKEESTEEVKIEVLHRPE
AVVAGIVVLVISRKKRMA
SCCHPRLSLHRPALEDLL
DDSDCAREGICNGFTALC
SAAVNGTSQFTCFYNSRA
KTLRFKQWNGKERSIYFQ
PEQACCAEEEKLTFINDL
GFLTNYLTNRYPNLVLIL
GKLLLAAEVFSETSTLGP
TILLQYCFLLITCLLTAL
VILTFFVGAAILWLLCSH
CAEQLVHNNLPTTSVIMC
ATRIRQGEEQRFTCYMEH
RRLTRKLYKCIKKAVKQK
DLIISHVENNMHIEEIQE
KEEPASKQQKTENGAGDQ
LRAVLAVPLERGAPNKEE
HLALPWYSKYFPYLALIH
MQSLMQAPLLIALGLLLA
