# Supplementary material for: MHCII-peptide presentation: an assessment of the state-of-the-art prediction methods
Source: Front Immunol. 2024 Mar 12;15:1293706. doi: 10.3389/fimmu.2024.1293706 (PMC11027168; doi:10.3389/fimmu.2024.1293706)
Supplement: Supplementary file 1 [file DataSheet_1.zip › Supplementary Data S1/negative_peptides/18_HLA-DPA1_02_01_DPB1_09_01]

GASAVAQVALGFALPLGV
SEEPTPVEVPDKVLPPAY
MTLGMIWTIILRFAIQDI
YLGYCKGVEPKTECERLA
LSVRVAAAVVRALPRRAG
DCRRALELDGQSVKAHFF
ALTIFLLVHVQPGYITRP
MPHHVEPLERLEKLLTKE
KIASSSRVTAVIPCFPYA
LVPLLLLMCHCGKGAKGF
NNVGSYQCRCRPGWQPIP
KTHMTHHPISDHEATLRC
SLLLLQLLLLVAAPGSTQ
LKSPENSLLQFQFKYGVP
ATGAGPAGRYDQATDTIL
DGRTYDSDCWRQQAECRQ
PERLFLPRVCGTTLHLLL
AGTESPVREEPGEDFPAA
KVHAYIISSLKKEMPNVF
GQYHTSVGGLGDSFYEYL
HESCLDEEVEGQGFCSGP
GAAKLVVAVAVFLLTFYV
ALRAYVKDHYSNGFCTVY
RIYQEFEVTVPDSITSWV
GIIVVITILMAITFSVRR
LRNKPSDLGTKLQDPRIM
PVLGFFIIAVLMSAQESW
RPTNRPMLISLDKQTCTL
SDHEATLRCWALGFYPAE
LKVRGSEIPKHMLADVFS
SMGMLEARIRILTNNSQT
IQKCDFPIMKFSLYFLAY
MNNLSFSELCCLFCCPPC
HHDRVTLEVGKVIQQGRQ
VRGGMRAVEFKVVETDPS
SRKTLCIIILILVIGVAI
ALCNACELSGKSLFVLPH
LLGAGGTPLYTLGTAFLD
EARDMAKDYMERMAAQPS
IFLVTMVLLGCELWSAVI
CFGYGLIELSQQQSVLDF
TCRPDEFQCSDGNCIHGS
KRDKKSPLIESTANMDNN
GKCSSKYSTIPKFGIEKE
GDTQAGPRDAADQNFDYM
WRFSQAQRPGTSGSQNGD
EVWTSLELAHLKDFVSAL
QKLPPFSYAYTELEAIMY
CPHNDNVIASGSEDCTVM
SGSYHVREESTYLPLTSM
RNLPSSIQSRLSMVNQME
GGARGHALYVEPHGHGPS
RTLTATAHMCQHLAKCLD
VLMVDDDTLISTPDLVFA
QECNKIVKQKAFERAIAG
NEEYDVIVLGTGLTECIL
TLTQPTALVPALSHNVTE
FYGSTLFLCRRPTPQDSP
KWVTFISLLFLFSSAYSR
VAAVVLIVAVFVCKSLLW
IAILFAVLLVVLILFLVL
SKLLGYLKHTLDQYVESD
RGTQIVLLGLVTAALWAG
VNYGIVVDCGSSGSRVFV
GTAISNASDVWKKGGSEE
TFVTLFFACLGFLSPANR
PQKMRGVESQGMLLCASI
GCVRVVRGEGMPQYRNPF
PMDIFDMFFGGGGRMQRE
KWVTFISLLFLFSSAYSR
TVTSSPGTPASPCSLSGI
CAIAILFAVLLVVLILFL
ASARPANHSSTRERVANR
IKEAVSRILYSFCTAFKR
RTGLLLLLLAVAVRESWQ
LRAPGALLAAAGLADAAT
VFFLIGFMIGYLGYCKGV
MGMLEARIRILTNNSQTP
SFNTRLKWFAICFVCGVF
RKTSARDASPTPSTDAEY
PNGTEVPNTRSRGHHNCS
DNALRAVGDASKRLLSDS
SFILVIFYFQSMLHPVMR
SPSIFFCATPPDDGNLCR
YSKLHPPAHYPPASSGVP
AYTELEAIMYALGVGASI
VLCKMINLSVPDTIDERT
VEPKTECERLAGTESPVR
GPASGVEPTSFPVESEAV
RTWRLNERHYGGLTGLNK
YSSLPEKQDQCCTTCVVQ
SQEETESLNASIGCCSFI
MLLKSPENSLLQFQFKYG
AQVKIQGQNKEMLAAACQ
FWQDLGNLVADGCDFVCR
WVTFISLLFLFSSAYSRG
VIPMNPNTNDLFNAVGDG
LGLATAVSAGPAVIECWF
LVKDVRWPTETDVSSAKN
YKVNPDTGYINYDQLEEN
PPCPPPPPVSTISCSYES
PNGTEVPNTRSRGHHNCS
EIMKLKHILILQNKIDLV
CKDMSDEVGCVNVTLCEG
TAPVLDIAWCPHNDNVIA
LYLTKVGISPDKLRFRQH
AMGADRGIHVEVPPAEAE
INETWAWKNATLAEQAKL
PSINPPTLTAHQSNRVCN
PLEASVLVTIEPAGSVPA
CQGNQPKGVEIENLGNLK
NGAKCLDGPNTYTCVCTE
FPNGTEVPNTRSRGHHNC
RNGHCIPQRWACDGDTDC
GVFSVPENGHVYVEVSVT
FLIGFMIGYLGYCKGVEP
SFCTPEPESLGPGTPGFP
GGFTAPVGGPDGTVPMPM
YAFVGFDCIATTGEEVKN
VFFLIGFMIGYLGYCKGV
QFQFKYGVPTPTNVTIES
ITIFITLFLLSVCYSATV
SPCVHHHGSPGVDLPVTI
DPTRRFFKVTPPPGSGPQ
PNGTEVPNTRSRGHHNCS
LPFYKRMLNKRPTLKDLE
PNGTEVPNTRSRGHHNCS
KEQMVDASRPELLYRTDF
NPNTNDLFNAVGDGIVLC
CVFPNGTEVPNTRSRGHH
RMYPLKPTWWFCAFPYSL
DRVFRAHGHCLHEIFLLR
SWGHYSGDEEDAYSAEPL
PRHGNLYDLKPLGLNDTI
YSDLSKGVLRCRTVEDVL
HTLEQQQMQPLCFNCPIC
SYIASCWNHDGDPVELLK
PRKVNLGVGAYRTDDCHP
NDCTHRVDPRIGGGGVQL
MARTPQTVAGYTIPPGHQ
GDVHSQVICEIAHITLQG
QENSLADFSLPQTPQTDN
DTAQRKEPEDGRLVQFLL
VHPNVICDGCNGPVVGTR
TGFCAACHGCLFIACFVL
VASFLGLLVFLTPIAFIL
EIEQRQKPATETSMNTAS
ALSGEPTTLTKEEEKKQP
MRVTAPRTVLLLLSGALA
NLPHQTQIPQQQTTGDFR
LQQMKELLTENHQLKEAM
QIIIPQNQVNRKSDIYVC
IRDCNGSRSQQWLLRNVT
PGTPLPLPLRIQNDLHRQ
VITNMTTTIQSLFPNLQV
GLIRKPASFMTSICDERG
GIHVAHLALKHRQGNNHK
GQIRGYQVTYVRLENGEP
PSQLELTLQASKQNGTWP
WLPVVRTWRLNERHYGGL
SVCVGEEFQIVLSGRGFM
LVAVVCLVTVCVIYRVDL
RLSTFYEDWSFVMDEERS
TEYCNTIEGTAKYIETSE
QDLAMGSDAEGEKIKDSM
AGAAKLVVAVAVFLLTFY
MGMNISIYCQAAIKNCQP
VEPKTECERLAGTESPVR
LIGLAPCCLWLLGAVLLM
GEVQAQSAAKTPSCKDIV
