# Supplementary material for: MHCII-peptide presentation: an assessment of the state-of-the-art prediction methods
Source: Front Immunol. 2024 Mar 12;15:1293706. doi: 10.3389/fimmu.2024.1293706 (PMC11027168; doi:10.3389/fimmu.2024.1293706)
Supplement: Supplementary file 1 [file DataSheet_1.zip › Supplementary Data S1/negative_peptides/18_HLA-DPA1_02_01_DPB1_10_01]

EALPGDNVGFNVKNVSVK
LSQCAKNLGTALAELRTA
LCFTDGKTVAPMPPAQDH
RGGSGGFTAPVGGPDGTV
ADLVIVGAEGVVENGGII
GIDEAMSYAEVMRLVKGM
PVLHTRHFQGTLELEVGD
PRKMPFVRGQSFSVWILC
IDGTWHHDCILDEDHSGP
LELDGQSVKAHFFLGQCQ
LSEVSENKLKQLNLNNEW
SVKDAKIAVYSCPFDGMI
LALACKLDYDEDASAMLK
YMADMDELFSQVDEKRKK
APCPRACKELVPSALTIF
TNVSVAIFMLDTVTLCGN
LLTKEQLKIWMGKMQKKA
ACKIASSSRVTAVIPCFP
AGLTADARIVINRARVEC
KTHMTHHPISDHEATLRC
RPMLISLDKQTCTLFFSW
REYVKQTWNLQGQALEQA
SLLQFQFKYGVPTPTNVT
DLDQASLAAVSQQLAPRE
CIDNEALYDICFRTLKLT
FTGPECQFPASSPCLGGN
MTPPERLFLPRVCGTTLH
GYLGYCKGVEPKTECERL
VCELDLVFNFYKVYTVVD
VVAVAVFLLTFYVISQVF
DMDELFSQVDEKRKKRDI
EILEGKGLSFLFPLLKLE
YTLSPINGKISGVNAKKE
SWRESCDSALRAYVKDHY
FSLGIGASKLNLSNTAAT
TEDNGKENKTPSSDAQDK
RKDESPATWRLGLRKTGS
NHQMVGSGLLTCTWKGSI
SHEVIVSAACGRNHTLAL
SMGMLEARIRILTNNSQT
MPMPMPMPSANTPFSYPL
GLLKNIQVSHQEFSKMKQ
SGDATLVTPPQDITAKTL
RISNPPILLVCSLHASLE
RIFTPLLHQIELEKPKPI
DRVTLEVGKVIQQGRQSK
MGLIISLLCVYFWLERTM
NIFQKIQEMEERRIVRMG
GTAFDFENMKRKQNDVFG
LLDQNGFTADDINKVVLC
EQQQCQDAKSQQKEQMLL
SFKVPFLPVLPILSIFVN
EVCESPRKPVAKWHSLSE
CKEAADGYQRCMMAQYNR
VDSKVSLGIAGILIVLSS
DYTCIAENAVSNLSFSVS
QYDLLVLPPSFPYGGMEN
YKVYGYVTNSKVKFVMVV
FEEHVESHWKVCPMCSEQ
MRVTAPRTVLLLLSGALA
FCSADGSDPLWDWNVTWN
QAELQQHDVAQGQWDPAD
CLSESQVSEEQEEMGGQS
SGFAGAIGQKLPPFSYAY
MVCLRLPGGSCMAVLTVT
NDNVIASGSEDCTVMVWE
RMYEYKKIAAQKTIEKKE
NLPSHNHHHHVDQSLSSA
LQMYFQSPKRSGGGECEV
TGLLLLLLAVAVRESWQT
EPELLDDQEAKREAETFK
SGGWEEAPRAAAALCTLY
VMGIRVLRLSLVVILVLL
SGKEFQAALGGNVPREQF
DYLTKIEELEEKLNDALH
ERTECAEPPRDEPPADGA
FPNGTEVPNTRSRGHHNC
TSPEELGPLANQLTSDYG
MLAAMWCNGSVFGIQNAC
PKHLTVNAVLISIASVVG
FNGRYILLLMGLFSVYTG
AVNLEWPLESVSYTIRGP
TSSPGTPASPCSLSGIII
GSRSENESEAARRIKTEF
TLRGKARPRGRAGVTTPA
GTCVEWLRRYLENGKETL
VKGPMGFGFTIADSPGGG
HRNWAPGGGPFPCPECRH
WCAIAILFAVLLVVLILF
TAMPPGTARPGSRGCPIG
ILIGESTLRCTVDSQKTG
ISEGHFASETIRTRLMEL
YFHNVCELDLVFNFYKVY
PPLPNQQFGVSLQHLQEK
VVCVSVTVFVWSCCHQQA
SEDKSIKVWSMYRQRFLY
HEDNFSREKTAELNVQVP
LLDIRQMRDKNRKPVVMK
VLCNLKPQKMRGVESQGM
LEQNLSDLQLQAAVEVAG
GMGVALRMYPLKPTWWFC
GGLFGFMGNQSRSRNGRR
RHPQPGAVELAAKHCRRP
IAILFAVLLVVLILFLVL
LLGKWHSNLGARPKGLST
HLAFWQDLGNLVADGCDF
RGTQIVLLGLVTAALWAG
AEKERCPAGQQPPQHRVA
LYPDQSPSEDWTMEERFR
TNLKKKFSCCVLVFLLFA
CMATLLVFCLGSLLYQLS
KGIGMNEPLVDCEGYPRS
TLPDSEGNSQCSNQGTLI
YECRASNDPDRNHLTRAP
ELFRWNVSDLGGLGCGLK
CEEIFCPSPPPILNGRHI
GMLEARIRILTNNSQTPI
WTITGSGSVINQTEESPY
ILCTLLGDGLASVCPLPP
CMAALTVTLMVLSSPLAL
SYNGQIGWFPSNYVLEEV
GKRSLPEGVANGIEVYST
VFPNGTEVPNTRSRGHHN
LSQCAKNLGTALAELRTA
MVLATCLGSFILVIFYFQ
LMPHHVEPLERLEKLLTK
LRQEGSEEGMYVLRWSCT
VERKLLCLFILAILLCSL
TIECTGAEASIQAGIYAT
FGTITNQDLPVIKCVLIN
HGKGPTEQLVSPEPEVHD
SMGMLEARIRILTNNSQT
LWQSFSCEAQLPYVCRKP
TKAQDGSHPLSLQDLIEK
LAGFPVTVPAHPVAQQHT
AHAKEDPLLTPVPASENP
QQGKVQKLEFPQEANSKT
YDQSKFEEHVESHWKVCP
DLFNAVGDGIVLCKMINL
EALPGDNVGFNVKNVSVK
QCGTVIDVNIDCAVKLIG
IMEDIIRECMEITESLSL
CLGVQREDRRGGDGQINE
ISQDTGKYCFGVEDTLKA
EKFKEIAEAYDVLSDPRK
VGPVQKLVTEMGTYATQS
YSSLPEKQDQCCTTCVVQ
QEETESLNASIGCCSFIE
NNLSFSELCCLFCCPPCP
VRTQLGLPPLLLLTMALA
RRVCWALVAVLLADLLAL
CIWHNLSYMKCSWLPGRN
RFYHPEKEDGKLNKLCRD
VTTTTHKTLRGCRAGMIF
DQPDLPELLHLEAMCHQM
PPPPPVSTISCSYESASR
LKGGVAGGSILKGVLKVG
ACDNDPDCEDGSDEWPQR
VLDIAWCPHNDNVIASGS
LCGSRSENESEAARRIKT
TMLTPEPVLKTSGHVDKF
AAAAATGRLLLLLLVGLT
QIPLAVLFGIFLYMGVTS
GHKGYLCMTDEWFSEYVY
HDSPLIEKPGLGQIEEEN
FLAYQCEKHVLVILTDMS
MADKVRRQRPRRRVCWAL
GLPAVCDLFACMQLKVDK
ASDSIGPQILTSPSPSKS
GLSDEETSKSSLEDNLAG
ECLSNPCDARGTQNCVQR
RLWHPLLVCQTHTLLGHS
VFPNGTEVPNTRSRGHHN
ANTDDGSCEGKMTNFSFG
IGGGDTATCCAKWNTEDK
PNGTEVPNTRSRGHHNCS
VTATAADEEEDEYSGGLC
MTVASLKDMVFLDYGFPP
GDSHILPFSTPGPSTCLP
FMIGYLGYCKGVEPKTEC
RTINKAWVESREKQAKGD
VIGFSGPLLVFEEAFFSF
PIVPPPVKDNSSGTFIVL
GVRPQPAPFSSLNSSATV
ASVLAGLCYGEFGARVPK
WCVFPNGTEVPNTRSRGH
DNADLRCELPKLEKRLRA
FLIGFMIGYLGYCKGVEP
IDACINISHHYCNISDHV
AVLLGLVLLVVLLLLLRH
ACNNCQRRIVGVRYQCSL
RWNVSDLGGLGCGLKNRS
VFPNGTEVPNTRSRGHHN
CVFPNGTEVPNTRSRGHH
FPNGTEVPNTRSRGHHNC
LLMSNGNKEGASGRPGSP
GLVLWGAILFVAWNALLL
VFNLFRTMGLRHLPVVNA
VFPNGTEVPNTRSRGHHN
KWTAPEAINFGCFTIKSD
PGMGVALRMYPLKPTWWF
CMAVLTVTLMVLSSPLAL
NTILIREQMPNHYDLDCP
VLLAGLCRGNSVERKIYI
VKGASAVAQVALGFALPL
LSRWSASFTVTKGKSSTQ
TVAIPNILSGTSSSYQPI
ISLLCVYFWLERTMPRIP
GAVLLMDASARPANHSST
SPSPLSIKKCPICKADDI
ITVLAQSHPEMGLVTTPV
TMSLQDVLTDLSAESEVL
RLLLLFLVPLLWAPAAVR
AATGRLLLLLLVGLTAPA
ICQAKQARNHSGTTIPTL
DPDPRKVNLGVGAYRTDD
RRKSTLASRLERQGAELK
QLALQLAVLLKENDAFED
QRKDCSETLATFVKWQDD
PCPPPPPVSTISCSYESA
GTANLSEAIRVPPTLEVT
MPGCPVQMLKPLWKAAVA
DQVSPKNFKVKMIMKTSV
SLMTHAMTFTAVSEKDDQ
ENDATSPHFSTRHEGSFQ
FRKRRADMPRVFVFRALL
LDVIFTERQAKEKQIRSV
FVGLKAIKNKIANISGDG
GTTGVVVLAGALLEEAEQ
GGRGGFGGRGGGRGGRGG
YAINKLRQEGSEEGMYVL
ILYAVMRFSLKTVKPLSL
PKGAQMLREFQWLRANSS
ENQDTRPKVKAKKARKVK
ILAANDDMVFMHVDEPGD
PRWWELGDPCAWTGQGRG
AIGQKLPPFSYAYTELEA
DDDTSKCTQIKTALKYTL
GVFYHQGQCCIAASRIFV
LKENDAFEDGGRQSLMEM
LVLLVVLLLLLRHWGWGL
IYKRMTGSEFDFEEMKRK
VLMVLVVFIGVRYVNKFA
SNSPSSSSLQKIPLNVVS
VPVPELSTDTVINVITNM
GVSFFILSLILEYTWLEA
LVHWCDSSPCKNGGKCWQ
QKLLPGYYINLNQNPRTL
GPSQLELTLQASKQNGTW
SVCVGEEFQIVLSGRGFM
VAVVCLVTVCVIYRVDLV
CYALKVRGSEIPKHMLAD
DRTQDVLAQDAAGDNLEM
ARQRALGTAWAKEQQKAR
TFCESKRLTTDKANIKDL
GAAKLVVAVAVFLLTFYV
TVAIPNILSGTSSSYQPI
MTVDFIRLKSYCNDQSTG
QRPEQRQQHEGAQGALDS
