# Supplementary material for: MHCII-peptide presentation: an assessment of the state-of-the-art prediction methods
Source: Front Immunol. 2024 Mar 12;15:1293706. doi: 10.3389/fimmu.2024.1293706 (PMC11027168; doi:10.3389/fimmu.2024.1293706)
Supplement: Supplementary file 1 [file DataSheet_1.zip › Supplementary Data S1/negative_peptides/18_HLA-DPA1_02_01_DPB1_13_01]

AKETCSEKSTNLHDYGML
LRVRRSYNNIFTTSNEEP
FRQAFPNTNRWFLTCINQ
LQKNVECARVYAENAIRK
RTMRDQDTGKENEMDWDD
TAESKGVVKFGWIKGVLV
QRADSPLEQPEGSPLTQD
LKSPENSLLQFQFKYGVP
MTLGMIWTIILRFAIQDI
AYLFKYIIIGDTGVGKSC
SFYPAEITLTWQRDGEDQ
MRVTAPRTVLLLLSGALA
VMHIRKLLQKMDRPNGLY
LPKMPIHSHAQPPDAREE
KIKENKPLPPVPIPNLVG
CTGARQVITLLNELKRRG
EREQGEVRFSAVALCKAA
RVNQTFNWNTTKQEHFPD
SITILVFFMMEIIFKLFV
NYTSLIAFHCKRGVSMGT
LPTTAASTPDAVDKYLET
WRESCDSALRAYVKDHYS
SNDNKTFDSSCHFFATKC
FSENGYYLATAADDSSVK
VLAAAARCLVRGADRMSK
TEDGLDLWGIQRVENARF
GAFGFQLKEVPAGKHIIT
FKWWGLQSKVENFIQKQE
GGKGGSCSQAACSNSAQG
RRELSELVYTDVLDRSCS
AELLVLLAALLATVSGYF
SFNPGVFVANLTEWKRQN
AEISCALAVSQEADKCPT
TSLELAHLKDFVSALPDK
WVTNFIYDMVFYLVPVAF
VFEVNIRFVGGLLSAYYL
VDLFRDITFYVYFSLLLI
ISFVLGEKTSNLRVKTLR
LRASYEQEKEALTHSFRE
RCEDVETAEGVALTVTGV
LKEANEILQRSKKGKLPI
FYVNVMFMLAILLTFFHP
VAGASRQENGASVILRDI
NSFLGFVVEQHLNSSDIH
IIIVCGTLFVFWRELRDN
AFPNTNRWFLTCINQPQF
ISSVCCVFAQTDENRCLK
LSHDREKIQRARERLRET
ALSCNVSSPIFKAGHSVA
KLEKPQGLYPNYLNPSSG
GSTVCTIVTYQMVKTKEA
FLGYVDMLGVAYEAPSLA
DKRGLTPLARIVSWSQVG
CSFNVRSFGESKQEDKNA
IQWIWDVLGECAQDGWDE
SWGPHRLAVLVPFRERFE
WYVNLHSLMDRALTPQCG
VTYLKKQCETMLEEFEDI
WAWAWWCISDTQRISLEI
AIHCPPCSEEKLARCRPP
VDWNKIGGDLPKGRETKE
PPPCLRRGAAAADLLSSS
NNSYCQFGAISLCEVTNY
ICYLGLPRLEFYRYYQQL
LYYATNSCKNFSELPLVM
TSFASLAALSNGAFGGLG
PLARDPVKLPTTAASTPD
NQSLVELWGLLDCRRITC
LLTYCNLVHGRNFTSKFP
GLSHFCSGVIHVTKEVKE
NQRSGGPGCCQKRWMVYL
GWCEITAHLLALPEHDAR
PVAPPTSNAYPNTPYISS
KWPICTEQARSNHTGFLH
GYMPKRGLDVNKCEIARF
EEISTSPGVSEFVSDAFD
LPNGELQPLSENATLTLI
YLLPRCTFTKEGCHKKNQ
ALEAKTGKLHQEVNLVVM
VQATVELETSHIGKGCDR
SSSPSPLSIKKCPICKAD
LLQFQFKYGVPTPTNVTI
IVLFLSGMVAMIMLRTLH
SACTTSDGRQTTYTTRIH
LVRCMLNIWGVMLFIRLS
LLQKNVECARVYAENAIR
CPLCELMFPPNYDQSKFE
NSLLQFQFKYGVPTPTNV
FYTMFPHTPDNSFLGFVV
NTTNGTSGNLVPVTTNKR
SNDNKTFDSSCHFFATKC
VGCYVAGIIPLAVNFSEE
KSGVINLTEEVLWVKVNI
GMATRDTLCGDCWPGWFG
VQHPTGAGPHAQEEDSQE
MPPVEELDVMFSELVDEL
PVKLPTTAASTPDAVDKY
YDSEQVPQALRRLRPRTR
HPNSMPAVNIQYEVIGNY
EVCESPRKPVAKWHSLSE
SLLDKKSGVINLTEEVLW
MVHPNVICDGCNGPVVGT
ADSHSLACWGKGASDRTL
SSPGPPPKQADLPDAKDS
ASRTALSVGGAPCTVLNI
RAPTAKLATEEPPPRSPP
KNLPANVSFVLVPFKVLD
DPTSCPAPIGEFEKVCSN
PLMGDDHPNASRDSVEGD
VCMAFAGLTADARIVINR
IPVFDLLILGVGPDGHTC
NFSLPEEDTKLKIPLIHR
CVNAPSTCSFKRYGCVFQ
VRTQMSGNEVSRAVLLPQ
MDPKGLLSLTFVLFLSLA
GLPRPPMLLALLLATLLA
YDMGSGSTVCTIVTYQMV
AFPNTNRWFLTCINQPQF
PPGRGGPPPPMGRGAPPP
GPNGLDKMMVDKDGDVTV
RDSEAQRLPDSFKDSPSK
ERLAGTESPVREEPGEDF
EVHTDTNKIEEFLEAVLC
AITRTKFPPTAKPTCYLA
DRVHGRLKGYQINWWKTK
YVPDPDPTKFPVNRNLTR
LQGSWVELHFSNNGNGGS
TLGMIWTIILRFAIQDIS
PDYDLCSVCEGKGLHRGH
NVSSAFEKCHPWTSCETK
GIATVPKGHCASCQKPIA
KKMMEEKLHRQPVSHRLF
DSATEEEDTVELTEFGMQ
LEGVQDDLFWLTFEGKPL
GFAAFGQTKPVVTPFGQV
FAIFFPAATGILAGANIS
YCTFPSRDDLLLFSPSLL
HHHHHHHRHLISSCKGRC
MALLVLGLVSCTFFLAVN
VKVLNCDTISQVKEKIID
KDCLLVYSQEETESLNAS
NGFRCPNGTCIPSSKHCD
PPAEGTEGTAPGGGPPGP
CEMCQTCLGVCAEHKECV
FDEAIIAILTPKKHTVKK
NSLLQFQFKYGVPTPTNV
EGDGVLELVVRGMTCASC
CPGEGPGVRPQPAPFSSL
MYMIRLCLARSAAERRNV
LNKDDNEECGDICPGTAK
VQDDLFWLTFEGKPLEDQ
EVDPCGDAQAAAEGAVLG
GFAILYTKHRRLQSSFTA
RTLLLLLLGALALTQTWA
LSGIAAFLLGLIFLLVGI
PNGTEVPNTRSRGHHNCS
