# Supplementary material for: MHCII-peptide presentation: an assessment of the state-of-the-art prediction methods
Source: Front Immunol. 2024 Mar 12;15:1293706. doi: 10.3389/fimmu.2024.1293706 (PMC11027168; doi:10.3389/fimmu.2024.1293706)
Supplement: Supplementary file 1 [file DataSheet_1.zip › Supplementary Data S1/negative_peptides/18_HLA-DPA1_02_01_DPB1_14_01]

EGVRRSLSPELREGDPSS
LTRSPPAIRRRSASGSSS
GPPMMDGAMGYVQPPPPP
EALPGDNVGFNVKNVSVK
RVSVLCIWMSALFLGVGV
MTKALLKRPLREIQMEKL
VPILLSLVASQDWKAERS
ARRRSQRVCASGPSMLNS
ASCPLDSDLSEDEDLQLA
YATNSCKNFSELPLVMWL
EGVQDDLFWLTFEGKPLE
RGSALLLASLLLAAALSA
SPATTLQRNVEGDAPGSD
RKTAPYKNVNVQNFHISW
ASELILAQQQQHKKYHGS
GKLLHGQNGSVPNGQTPL
CCLYINYSEEIKSNIQRL
DSKFSTIASSYEECRAES
TRLPALTVHVTQPKDGGF
EAPLCPGPPAGEEPAISE
ARGSALLLASLLLAAALS
RRDVSRPAVDPAANRLGL
DLALACKLDYDEDASAML
TFEYMAGSDMTYGGFNWK
DHAIVQYEWALLQGDPSV
IAKDKNNHCGIATAASYP
SEDDVVAPSQSLLSGYMT
KFTEDLVGSVVHVLSHRQ
EKLLTKEQLKIWMGKMQK
MELLIMINACKIASSSRV
RVPAQLLGLLLLWLPGAR
LMCHCGKGAKGFTPIPGT
PCSLSGIIIGVTVAAVVL
TVEDLEKERDFYFGKLRN
ITTQCRKDVGRPQPGREN
VCVMPLGPGRVPEGEEAC
NRLDHKPINSVLQLVGVQ
RRYVHTFFGCKECGEHFE
RRRSPGGSALPKQPERSL
MAYAYLFKYIIIGDTGVG
TVFLEQLILTFRKEKPSF
RLEKLLTKEQLKIWMGKM
GLQTQVIAAATQCALSTS
KDVDERNECGQTPLMIAA
PNGTEVPNTRSRGHHNCS
CIVLSERCDGFLDCSDES
SADLQVSAKIGFLKPHEN
ATSISETLEEKPDVNADI
SCTCPPGFVGERCEGDVN
SEVLMMIKTQSSLVPALT
GTTLHLLLLGLLLVLLPG
RVEKTKQFMLLVVWTELP
AVAVFLLTFYVISQVFEI
SQRVCASGPSMLNSARGA
IPIMRWLSRQRNSLGGFA
WRTILLQYCFLLITCLLT
MAISGVPVLGFFIIAVLM
EVLQKDPSSPLYSVKTFE
NYTSLIAFHCKRGVSMGT
VDARRRDNGSYFFRMERG
TERENLRIALRYYNQSEG
GGKGGSCSQAACSNSAQG
GMGLAPFTEGGSLVLLEP
KKGKKDRDMDELKKEVSM
IFMLDTVTLCGNSDDFLS
LCSACSGQGGKSGAVQKC
PCPGKIASKLAFLPPDPT
TRSRNPGSSCIGADPNRN
TLEVGKVIQQGRQSKGLT
LNLTLHQSAQLSVLLTVE
QISIQSLGPCQEAVAPST
QVVDCQLADVNNIGKYRS
ILVIGVAIISLIIWGLNH
EDVSSSVLPSGDLMCDCP
CNHEASVMYPNPDPLETQ
RGMGRGDGFDSRGKREFD
VIIYVRLDFSITKDPAAE
TFLIVITLYVISKHRARN
MQNLGETSTPTQGSVLFG
LDKFLRMNFSKGCPPVFN
VNVTLYYEALCGGCRAFL
IVAGLAVLAVVVIGAVVA
EPSTKVSEEAESQQQWDT
AEEERIRMENILSGNPLL
IPGHVFTRGMIIAVLILV
PKTGSAYLYSYVTVGELW
KSISSRRRYNRDLEQDEA
ALMTPGTGAPPAPGDFSG
RWCTLHTEFLWYDGSLKS
KTHMTHHPISDHEATLRC
SVNFKNILQWESPAFAKG
LLKTTQEPLARDPVKLPT
CKVLTIVEASVNPISKLP
SEALVSQVGACYQFNVVL
YIFNGDFVDRGSFSVEVI
MMDGAMGYVQPPPPPYPG
MHPLVGAPCPRACKELVP
AKNLGTALAELRTAAQKA
LPHASGYQPALMFSPTQP
KKGKKDRDMDELKKEVSM
LNLTLHQSAQLSVLLTVE
LRGYYNQSEAGSHTLQRM
VGIIAGLVLFGAVITGAV
LRNLLRRYNQSEAGSHTL
ADQECSHPISMAVALQDY
DLLHSILRSPMSFFERTP
VTELMKGGELLDKILRQK
AKDLVSKMLHVDPHQRLT
VQWGAIGDVGILVETMST
LLQYCFLLITCLLTALEA
EYESPFMGGARGHALYVE
KQKRIFQTLLLLTVVFGF
PGMRRRIIGYGLPFPKNP
MAVLTVTLMVLSSPLALA
FDSSFDVHKKCPLCELMF
LDIAWCPHNDNVIASGSE
DCHGEDSQAFCEKFSGQL
VINFDLPVDKDGNPDNET
LEQNLSDLQLQAAVEVAG
ACMWLRSRSSGTGQGTPF
ASDIILTDDNFTSIVKAV
KLSVFFQEMFETFTESRI
IFGNYIERLWAYLTIEQL
LTTLYQQDYDFCTAICKS
LWRCRHLSQGVQWSLLLA
PLERLEKLLTKEQLKIWM
RAAAASPPPFQTPPRCPV
KKMCILVLVLSVIILILG
PHTPFDPVLPSEAKFLGS
PGLDGFPGPRGEKGDRSE
SFQDLGWQDWIIAPKGYA
YGKNNEPLRGYILTFLIA
GDFVDRGSFSVEVILTLF
VIQCEPLSAPDLGIMNCS
IDENNILDAQTAFVSLAL
IAPLPPPVTLVPPPPDTM
GFLRCLSLNSGWILTTTL
VNVRWLLCGCLCCCCTLG
VLAGHGHLYSRIPGLLSP
ARQDDSSSSASPSVQGAP
IRELKVCLLGDTGVGKSS
GSACCGSAQLLFNKTKSV
TTTESVEEVVREVCSEQA
IWNLLVTTGQEVKYDLLV
EMNERNYFVRDKLDPDMA
VNVTLYYEALCGGCRAFL
GLRRRKQGDKKTFDECVA
AAFRNFLEKSTERETRQE
QASCPLAAIDHILDSSRQ
FFLIGFMIGYLGYCKGVE
LLPLLLLLLLRAVLAVPL
LFVRAQELHTFEVTGQET
YQPCVQRAEGYFRKWKES
VSSFAPDYAKAKISAAHI
SALLLASLLLAAALSASA
VQVLMVLSLILCCLSFIL
DGVGGLYQCWATENGFSY
PGPRRSGAFYLPGLAPVN
EPPWHMPPREEEEEEEEE
GKVIEPGCVRVVRGEGMP
HDLAASCQGRVVAAEEKN
GEQAIKEGGAGGGFGSPM
IQGQNKEMLAAACQMFLG
QQHKKYHGSQVYVTFAVS
WGTPVPLEGFEDKVFYVW
IVFFLIGFMIGYLGYCKG
VLLMDASARPANHSSTRE
KEDLLQADFEGALKFFRV
TPPERLFLPRVCGTTLHL
TTTESVEEVVREVCSEQA
PGNWTWPENSQQTPMCQA
YKNKPDSKRKDSEPRTKC
EKQKVARYFPTERGQPMV
SASAPLAAGIIALTLEAN
SSRWCHDNGVNYKIGEKW
CERLAGTESPVREEPGED
LAQCAELCWQLRGEAGKR
TPSTDSTTTTTRRPTKKP
LALRRSPVPRWLLLLPLL
VDSDGATNSTTANLTVNK
SVFLDNASGCSLTVRSGS
VEFGSVNTQNFQSLHNIG
IEETDVYQDLCWEHLSDE
PEIPVCEKETCQHVRQSL
TRLPALTVHVTQPKDGGF
LSRWSASFTVTKGKSSTQ
GSCMAVLTVTLMVLSSPL
VCLKFPGGSCMAALTVTL
KRSLPEGVANGIEVYSTK
PNGTEVPNTRSRGHHNCS
TLTVGFGILIFSLIVTYC
VEPKTECERLAGTESPVR
NLEGNLTLEGVTRGQSGT
HVEPLERLEKLLTKEQLK
PISDHEATLRCWALGFYP
AGASDWFDSHFDGNISPV
IHLNVSERPFPPHIQLPP
QQMLRRKVVDCSREETRL
ITNLTNLGQSTEYRHIWS
RSRNPGSSCIGADPNRNW
QAGEGVRPSPMQLELRMV
AVAVFLLTFYVISQVFEI
SPTPQQSNRTRKSRVSVS
ASSDSAQGSDMSLTACKV
ASAPRLLLLFLVPLLWAP
FLPVLLAALLGVERASSL
TVEGPCEAQLECLDNGDG
AQRLPDSFKDSPSKGLGP
FFILSLILEYTWLEAVIF
LIAWRLLIARSQMARNVW
VSAPLRLQAEELGDGCGH
GDTGHSWADALSTIRLPH
LNLEAHMYASQWFLTLFT
HGTGFCFDSSFDVHKKCP
GGLLPLFSSPAGGVLGGG
DGIVLCKMINLSVPDTID
SGLAKQAASGLVGQENAR
DQWKDMIPDLSEYKWIVP
MRRMWATQGLAVALALSV
FMIGYLGYCKGVEPKTEC
CTLCEFDTVDLSAVDVHP
VEAGAGTGWTVYPPLAGN
DVWYIYHFCKAKIKGYQR
SQDLEFQWLREETGQVLE
APEWLPFARPTNLTDEFE
KQMQEFVQWLNSEEAMNL
EENLELKKLLMSNGNKEG
MIESLTKDKVQAGDVITI
TLQGNTREVLHKFTVDLP
LLVIFQVCLCQDEVTDDY
MWIGFLTRTVLENSTSYE
FLLLLLVPLLLLMCHCGK
QGGFVVQPPALWQTEKDD
EALPGDNVGFNVKNVSVK
IAQVKIQGQNKEMLAAAC
MVLATCLGSFILVIFYFQ
CCLWLLGAVLLMDASARP
LKAGMTVKQAIVYNLLSA
KTLDGAHWRIYRPTTGAL
HVIPMNPNTNDLFNAVGD
GYGASSGKPTEKNLYADI
GKSGVKKDLHDANTDLIG
GQVVRAEAFGMDPARPDQ
PVAKKAKKKASSSDSEDS
RAVEQHNGKTIFAYFTGS
ADVKNGAAADIIFLVDSS
MPPPVPRPGIPPMTQAQA
DARNMGADLCRQDRSCTY
AEFQAKTQVQQLLVSITL
KGVVKFGWIKGVLVRCML
ETEVAPAKDVTLLKETER
SPETVTGTGKKCSLPAEE
AGLMTIVTSLLFLGVCAH
GGSLEIIPCSRVGHVFRK
SRHSADICAVPAESHIYR
EDEDEDESSEEDSEDEEP
LWNEIDDTCSSFLSIDSQ
TRLPALTVHVTQPKDGGF
LLLFVALPASGWLTTGAP
DDDDEDDEDDDDEDDEEE
TQGLAVALALSVLPGSRA
ARLYENQMKRQIWKYIVD
WCVFPNGTEVPNTRSRGH
LGDQYALKMRFVDHVFDE
TRSVYSWDIVVQRVGSKL
WLLLLPLLLGLNAGAVID
QELRTVNGSQMLLVLLVL
VGDGIVLCKMINLSVPDT
DPIQVKTQQGVPGQPMNL
TDVNQENVPSFGILKYPP
AGSHSMRYFFTSVSRPGR
SLSEYRQSLHTYLRSKMS
IFAVCLVGFMLYRMKKKD
VGTRYKCSVCPDYDLCSV
VIDYDGRILDALKGPPGP
KLRGYYNQSEAGSHTLQR
MWRKKSSDRNRGSYSQAA
ADSPTEDGDKPRVLYSLE
IDCPKCKFSYALARGGCM
LTNCNGVEFGCMQDGTVL
HLLRHSEPSKLTFVGELA
RLPALTVHVTQPKDGGFC
GQTLDLKCVVPGQAHAQV
LDLNCVVAGSAHAQVTWY
RTELDLRPQGLELFENTS
SKLDALQQREQQLLESLG
TDYLGGYSCKCVAGYHGV
SVQPGAEREKPGAGEGAG
DISSEESVSTVEEQENET
VVENMTRAHFPLDVQWND
EDEDLIKWKALFEEVPEL
VLPWALVAGLLLLLLLAA
EAPRNMVHPNVICDGCNG
GLPPASRPGAGYWGEYSK
ALTLTFQRAMHDYNQAEM
NPPKKKRFTVKLQTFFET
MRAGKGKMRNRRRIQRRG
GVKGMDGFCSRSQHSSSS
ASDSIVLFYAGWQAVSMA
IPQTNVSVAIFMLDTVTL
GTESPVREEPGEDFPAAR
DWSDEKDCGDSHILPFST
EGSVSERMLRSQLLLLAC
LPALTVHVTQPKDGGFCE
QPFLRCDRQKCRAKPQGQ
EPKTECERLAGTESPVRE
FNYWSISSRHVLLQEEVA
DLMSIGTLLAYSLVAACV
TFPFGFQGISQSLENVSG
ATQGLAVALALSVLPGSR
GRRAEPQGREAPGPAGGG
SYSDGDDCGHGKKIKTNI
YVKGCTERFVCSPDEVMD
SETVPPAPAASAAPEKPL
CDERLVPFDHAESTYGLY
RIYGFYDECKRRYNIKLW
FFLIGFMIGYLGYCKGVE
KEAQERLTGDAFRKKHLE
ECVNAPSTCSFKRYGCVF
QDRCSDAAGYPHATHDLE
TTSRNLARAMCMKNLKLT
TVPPAPAASAAPEKPLAG
RSVGVFLLPAPYWAPRER
GKLPYGYGPGGVAGAAGK
GVEPKTECERLAGTESPV
KGVEPKTECERLAGTESP
PALTVHVTQPKDGGFCEV
GRAYALLLLLICFNVGSG
ACNNSACDWDGGDCSGNS
GVGVAPGVGVAPGIGPGG
EAAHDLALACKLDYDEDA
RPGAGYWGEYSKCDLPLR
PNGTEVPNTRSRGHHNCS
ASQSRGYFLFRPRNGRRS
ASKDFSWWRHSLITVSIL
CHESCLDEEVEGQGFCSG
DTHGYAVNEDDVARDLYS
GLGRLKDIALGMQTEIEE
LMSNGNKEGASGRPGSPK
YPYDAGTDSGFTFSSPNF
SEAPLCPGPPAGEEPAIS
LWCVSAWNDNGKEQMVDA
EALPGDNVGFNVKNVSVK
KNDSARTVPGEEETRMWA
VMWIGFLTRTVLENSTSY
MVHPNVICDGCNGPVVGT
SYCPGMGVALRMYPLKPT
SCMAVLTVTLMVLSSPLA
GNLYDLKPLGLNDTIVSA
FGERPYWDMSNQDVINAI
CTLQAVLSDDGMGIQAGE
TVAQIKALTTLEVAGRML
APCVRLLNATHQIGCQSS
RKLLASLVKRLGDKHATL
PDYDLCSVCEGKGLHRGH
TIIALLLGTVIAYRQRQH
VTTMDEACQEGNIFVTTT
SPLSIKKCPICKADDICD
EPLSCSYVLTIRTPRLCP
EFSKILIGPKMLTDHMPD
CRNTEGSFQCVCDQGYRA
IRINVTTLKDDGDISKQQ
RLLLLFLVPLLWAPAAVR
SSASSPTEEEQEQGEIGA
TVTRLLNINPNKTSASGS
PFECEQTSDYQSPVDSKD
ARPANHSSTRERVANREE
AAKRPIACPKCERRFWRR
KQALQKDLNLMAPGLTIQ
GTIVGSAVFNILFVIGTC
LKIEVLYGDEHVAQSPYI
RQMTPVKGEPLGVICNWP
CQNPASPPEEGSPDPDST
QVTSLFKELQEAHTKLSE
CPPPPPVSTISCSYESAS
LLFGCNMPSSTGSYWFCD
PLLLGLSLGCTGAGGFVA
RGGFRGGRGGGGDHKPQG
DQGRAVSTCAHLFWSGRN
LILETQAQVCQALAQVDG
HLEWSAPLESGGREDLTY
LGLGLALAVIVLAVVLSR
PTYQLSRWTPVIKDVMED
FMTVFLEQLILTFRKEKP
SGARPHLLSVPELCRYLA
PNPCDRKGTQACQDLMGN
LLTKEQLKIWMGKMQKKA
MVFLPLKWSLATMSFLLS
INPNTTHSTGSCRSHTAL
RRELITPKGGGGGGPGEG
RNMVHPNVICDGCNGPVV
ETWAWKNATLAEQAKLPA
VAENSSLHPESGQENDAT
VTSDMQTIEQESPIMAKP
ILGVLTSLVVLGTVGIVF
SHISACDGIFHLTRAFED
IKDIYKRMAGTAFDFENM
PLPPSSLQRFLRARNISG
QPHIQWLKHVEVNGSKVG
SYWSDRLIIGFISKQYVT
MLSRWSASFTVTKGKSST
MVFLKGKLGVCFDVPTAS
CKRKVAECQRKLKELEVA
QVPSIRDCNGSRSQQWLL
HWFIPTEFFVPEIRFQFP
DDDDDEDDEDDDDEDDEE
DDSVVRFHGKEHVQNYLL
SARLFERSRIKALADERE
KVVVVQAISALCQKYPRK
KTPANEKVEIQKHATGKK
LKLQRRWKRTQSQQGLQE
GNWTWPENSQQTPMCQAW
TLRWSFSNGTSWRKETVQ
EPPVPVGLEVKLGALVLL
LMTSELESTSLGDSDEED
KTHMTHHPISDHEATLRC
GKKDVMWIGFLTRTVLEN
SVSSSKLFSSSTAPHETS
NMNGVRKDVVMTDSEDST
ARFGLPALLCTLAVLSAA
AAVVRALPRRAGLVSRNA
EVQAPPPVVNVRVHHPPE
TSHLWKMFYDARKPRSQI
SQCLLGTFFTCLVILFAC
FYNNGSSSCHPCPPGTFS
KKGKKDRDMDELKKEVSM
IEDIKRHKADNAVNKKQT
YGYYTLYSVILFCVFFWI
STKEIPDEISILLLGVAH
GSPTTAFTVLECEGSRRL
QSKFEEHVESHWKVCPMC
EVNATITDIISALVTSTF
EASSTVYNGSLLLIVQDG
TGLLLLLLAVAVRESWQT
ASIGNAQKLPMCDKCGTG
TFEWKTKVVCPPKKLECK
GSFRCTCGQGYQLSAAKD
VVCSSPLCPAYRKEVVGL
TGEENGVEAEEWGKFLHT
GTLSMPKDEAANGLMAAY
MFISSWYYAIVAMVIAGM
FWIILAVAIIVVSVGLGL
VVVASKVREGLAHLIQSC
SPSKGLGPCGWILVAFSF
FILSLILEYTWLEAVIFL
KDNTTVTRLLNINPNKTS
EDYESFSCVCPTGWQGQT
TTSSALKGAIQLGITHTV
IQTTPPKDTCSPELLMSL
QMVKCDPRHGKYMACCLL
FLPRVCGTTLHLLLLGLL
MTQSAVKSLKRPLEATFD
LRGEINKVVNKYIDQGIA
GFGGRGGGRGGRGGFGGR
PRLRLLAAARNPFNCVCP
VESHWKVCPMCSEQFPPD
SMRILSSCCKMSDILAEG
ESEGTSSGLLNASAQIFG
EDGEACIVLSERCDGFLD
KHPNNLKVACEKTVSTLH
CSLLCLPKANNSRSCRCP
QPVDDAAEVPQREPEKER
AVFLLTFYVISQVFEIKM
RMWATQGLAVALALSVLP
FSELPLVMWLQGGPGGSS
MPPTSEAASSLAPGPPPF
TNLGQSTEYRHIWSLEIS
CVFPNGTEVPNTRSRGHH
KLKQIEGLDQSMLPQYCT
ISDHYPVEVELKLSQAHS
EFETRQGNEIFLALEEAI
YCKGVEPKTECERLAGTE
QAGEGVRPSPMQLELRMV
HKFTVDLPKKHGRGGQSA
GNGMVEQGEECDCGYSDQ
