# Supplementary material for: MHCII-peptide presentation: an assessment of the state-of-the-art prediction methods
Source: Front Immunol. 2024 Mar 12;15:1293706. doi: 10.3389/fimmu.2024.1293706 (PMC11027168; doi:10.3389/fimmu.2024.1293706)
Supplement: Supplementary file 1 [file DataSheet_1.zip › Supplementary Data S1/negative_peptides/18_HLA-DPA1_02_02_DPB1_05_01]

EALPGDNVGFNVKNVSVK
NSGYYYCHVSLWAPGHNR
KCSLRVWFLSVAFLLVFI
FGFSPLIDRYCGVKSPPL
LKFCLFTKWLKNNFEIQK
KIEVRIPTPLNTSGVQVI
EECLPYKCSETGALGENY
QGGPGGSSTGFGNFEEIG
IVGDDLTVTNPKRIERAV
GHVMITVASPAETESKNG
HLDLSGNRLRKLPPGLLA
IGRSPFEVKVGTECGNQK
WHEWEIANNTFTGMWMRD
LKKKFSCCVLVFLLFAVI
MQIMVRLINKFNSSSSSL
INLTEEVLWVKVNINMNG
YPGPPMMDGAMGYVQPPP
KTLRNKMGKWCCHCFPCC
LPKSKTSKTHTDTESEAS
EIPIVESEIKKEAGELKP
MINACKIASSSRVTAVIP
KTTAPRRYCVRPNSGIID
VMVIETELSWGLYSKDSM
PPSCHQRSKSDPSRLVRS
CSAAHSRQALSCKMAVEY
VGTPPSSESEPVRTSREH
LVLFVGEALVGNEAVDQL
TQCRKDVGRPQPGRENFQ
FRGLASTVSLSAESGKSE
LTFIFRLRKGRMMDVKKC
KTHMTHHPISDHEATLRC
EQQKKIQMSNLMNQARLK
ECHEGWLEPLLQRIHEEE
LASVYCTVCATHLCSECS
VSASHPVQALMESFTVLS
MAYAYLFKYIIIGDTGVG
PFVTALEYATDTKATVVG
VPLLLLMCHCGKGAKGFT
GRTGGSWFKILLFYVIFY
QGRGTRRMSPATTGTFLL
VFCFGPGNVVSQSSLTPL
AAEGSPGTPDESTPPPRK
ESGKAYKTTWGDGGENSP
SFTNLKMWIQECNGHAVP
AFAAFVIGALLTGALWYI
LLLGLSLGCTGAGGFVAH
RLAGTESPVREEPGEDFP
AAFLTQTVCLDDTTVKFE
SKMLVANIDLGPTILDIA
AKRQQQLTAMKVLQRNCA
WACNFCYQRNQFPPSYAG
FDYNATDHAGKSANEKAD
GEPVNGRHTLGENIADNG
LTNKTLSNSSQSELENRL
AMSEDDEDCYGNYDNLLS
LTAKSNCRYEIEWITEYA
KCQSDWMERWVDDAFWSF
MVLMAPRTLLLLLSGALA
ACSNSAQGSDESLITCKA
YTANFVNAISFEHVCKPK
ICDHTLEQQQMQPLCFNC
SFNPGVFVANLTEWKRQN
GMLEARIRILTNNSQTPI
LLGLGVLLFSGGLSESET
LNLTLHQSAQLSVLLTVE
NISMYLVNGSVFSIANNN
CCCGCECLEERALPEKEP
SQHQQKEEGEEAINSGQQ
TIIGGGDTATCCAKWNTE
NVIASGQFNEDMIPTVGF
MRDFINKQADAYVEKGIL
MAVCVLGRESLDDLTNLV
ADYQRKSRKTLCIIILIL
SNTSPEELGPLANQLTSD
PQGSTCCSQEMEEKYSLQ
GNCDVDVSFMYLTFFLED
AIMKRVNHKVPHVALQAL
LPSQQTQAAYPNTMVSSV
GYLTKILHVFHGLLPGFL
RPRRRVCWALVAVLLADL
KDVMWIGFLTRTVLENST
GEERVFKEENQKGDKKLR
CCKLQIIPTLCHLLRALS
YFMPKSTIYRGEMCFFDS
MVCLKLPGGSSLAALTVT
LILNIAIFFVMLAMQLTY
SHHDTWPPACPPLEPAKL
LELKGDIEKCLTAIVKCA
MSFGSLCEESEFDLQLLE
KGVEPKTECERLAGTESP
LAFGLLLAAATATFAAAQ
VFHACINWVKYDCEQRRF
EDSGLQTQVIAAATQCAL
THIIYSFANISNDHIDTW
WRVFLLLLCALLGIVVCA
GFMIGYLGYCKGVEPKTE
LAGTESPVREEPGEDFPA
PLKNIGNLFEEAEKLIKD
PNLTSMTFRGSVTISVQA
TAQCTHALLKMIYCSHCR
KEGIPPDQQRLIFAGKQL
QRMLNFVQNIQYYMMFEV
LNLTLHQSAQLSVLLTVE
FANVYLADLTEEDPCSLY
IRGGDPEDNDIREKREKI
VELGKQLAKKIEPELDGS
FCFDSSFDVHKKCPLCEL
RLEEGPPHTKNWRPQLLV
SVEVSQSQSTQASPPIAS
VMERDAKDYADSIHAIFV
FSRFLCTPLAAACPSGAQ
QQGLFDVHNEANGIKIGP
YAYLFKYIIIGDTGVGKS
GGGEVDRVDYDRQSGSAV
LKCSRLVLALALILVLES
AGGKAPGVQGQMAPPLPD
LGLGRRKKAPPLVENEEA
VEPKTECERLAGTESPVR
PVGQYLDSHPFLAFTLLV
HFSPKVMFTKVLKAQLWV
PGPYGASLFQHFLDSYQV
ALVIASTVILTVLGAIIW
EHKLETSSGRVLGRFRGK
RLAGTESPVREEPGEDFP
NSSDSDSSCGWTVISHEG
QGSLFPSPILRAKHFDRL
LQGGPGGSSMFGLFVEHG
HDCTQVEKADTTICLKWK
LGKRCEDDKVKLQNNISY
DAPEDQCTVTRTYLFLHK
GRKERSDALNSAIDKMTK
KRIFQTLLLLTVVFGFLY
EIEQRQKPATETSMNTAS
ANVSRQIEDTVLYGYYTL
VAAPPVGSIGECSVISTI
TCCLLALLLYKKERRETV
LNLTLHQSAQLSVLLTVE
LYQCCIIRVSTWNRLNYL
CGKGAKGFTPIPGTIEML
GSCSQAASSNSAQGSDES
KSSGGKGGSCSQAACSNS
VNGSACTTSDGRQTTYTT
GFFLAFLVLHSRFCGSPV
DLSGNCPRCYNAPFPCAP
SILYYYFSMEAASLSLSN
GDLHLFGPNQRPAPCYDP
GDYIDRVDEPLSCSYVLT
NYYFFLLAAIQGATLLLF
VIFDMPWLMNAAFKIVKT
LLLGAVPGPRRSGAFYLP
FHPFLVYRECRTWKESPS
MEMQSRHGARTSDSDQQA
AGLARLLLLLGLSAGGPA
YTDEVAQPAWLGFLGPVL
SCQETAVTQTYGGNSNGE
PIRYIPQVKTPLLLMLGQ
GSNIPNMFVDSSCALKYS
GGKTPDPKMNARTYMDVM
LLKCSRLVLALALILVLE
RPCKMGLCQHHHSGETKV
VNVTLYYEALCGGCRAFL
GMLEARIRILTNNSQTPI
YSATVTFFKVKWIFSSVV
RFLCTPLAAACPSGAQQG
ISRRFFCIVGTLYLYRCI
GDGVTFVVVLHQVWKKHP
QAACSNSAQGSDESLITC
PAIFSPAFYTSRYGYKMC
LLPGSAIQALVGLARPLV
SACHVFWWLEGMCIQADC
SNISHLNYCEPDLRVTSV
LVDGYFRLTADAHHYLCT
GAQNATGDVLTFLDSHVE
QVPYKTIMKQINSSISGN
KIPGPIISQPNAFPFTTP
ECERLAGTESPVREEPGE
PRVVPYTQSTILLPGSVK
ATEKPVLLSKDIEAKMMA
QLLFNKTKSVEFTFCNDT
PVGGLLPLFSSPAGGVLG
LPSLVLVVLLVVIVVLAF
MRVAGAAKLVVAVAVFLL
PFVKTVASPGVTVEEAVE
WNNFDWDLGYNLTLNDTS
MEPALPMPPVEELDVMFS
QNHEEIMDAKPELLAFQR
SYKFRLLLLLTLCLTVVG
RDESGLNRKNIQDSRVHC
KAKIQDKEGIPPDQQRLI
TSNGFTIADPDDRGMLDM
TCCLPSFVIFLFIIGCII
FQLQYQMIFSIWLLAFSP
LNLTKLKVLSLKDNNVTA
WWEPTGHTFFFQEDRYWR
DTQQILKEHSPDEFIKDE
TPQTFSEKVLQGKNHWVI
PERRDSQDGSSYRRPLEQ
LSLPVLVVVLSIVLEGPA
TGALNAHNKAAVDWGWQG
ETWAWKNATLAEQAKLPA
LSLQNLSRLTDTLPAPEV
SLGLMCFGALIGLCACIC
VESHWKVCPMCSEQFPPD
TPAACPEPPPEAPTEDDH
ACVHNYQPCVQRAEGYFR
LAGTESPVREEPGEDFPA
NLGLITESQAHTLEDEVA
KKKFSCCVLVFLLFAVIC
LCCLFCCPPCPGKIASKL
FLIGFMIGYLGYCKGVEP
RGGKIEVQLKNEHTSKIT
SPFEVKVGTECGNQKVRA
RNMGADLCRQDRSCTYYF
WGNWFQPNRTNLWQGKFP
GELEDKPPAPPVRMSSTI
NRCVSCLPGQRDVDNALR
HDEAWAHNSSNYTLPAFY
ADDICDHTLEQQQMQPLC
ARRDVQNVAAAPELAMGA
LPALTVHVTQPKDGGFCE
RMAPLGMLLGLLMAACFT
GVEPKTECERLAGTESPV
AGPRRDTMADGPWDSPAL
RSCRCPEDVSSSVLPSGD
GRGWGFLFGLLGAVWLLS
RCSNGNCINSIWWCDFDN
FDAIENKKAAVPQIKNEN
PWLWVVYILTVALPVFLV
RACQLPPCNDEPCLGDKS
SMKNQKEFMLMNARLQLE
EVRIPENNPVKLSCAYSG
GNRTWGRLTEDPRLKPWN
CLLLLWLLLLRLEPVTAA
RRALDTNYCFSSTEKNCC
YFNAKSKHSWRKQIEDQM
LPDVPFSATPVNAFYNGC
RIQETQAELPRGSIPRSL
GHRSPVTRVIFHPVFSVM
YDIAKISQHLDFISIMTY
RMKLLLGIALLAYVASVW
AQGQSASLLAEPVPSLTS
CITIIGGGDTATCCAKWN
SIDSEKEAKEKETLITIM
SYYSIAKCVAALTRACPK
KTECERLAGTESPVREEP
HDFCLVSKVVGRCRASMP
VTFDEELRPLPVSVRVGQ
FAGKIKDIAWTEDSKRIA
PSLVLVVLLVVIVVLAFN
GIMPGRYNQEVGQTIPVF
KHISRNRSEMSSSSLAPH
TRLPALTVHVTQPKDGGF
SLWWPYLMHERPAYLYSL
FQNTNDEEFKMQITVEVD
GSGSSGGLGPPGRPYGAI
GCGLSLATSGRCYHLRHK
SQVKAAGRYHNQTLRYSD
LIVLHTSYMIYSLAPQYV
LTLKVEFSSTVVEYEYIV
LNLTLHQSAQLSVLLTVE
VPLAVENQAGGEGAGGEL
CQEAVRQVQGPVLVEDTC
TVTGLEPGIDYDISVITL
KQGHECPEQALEDRVMEE
VKTKNVKEYVRWMMYWIV
EPLLQRIHEEESAVVCPV
MIVLAFIILNYGPMSMLE
LEREGLTAAGKIEIKIVR
EALPGDNVGFNVKNVSVK
GSGDYDSMKEPCFREENA
KDVMWIGFLTRTVLENST
DDGNVGEYEADKQAELAY
PGYMNNTVNTMRLWSARA
KEQMVDASRPELLYRTDF
MDEGGGYPEPPGAAGGAD
LLPFAQGQTPNYTRPVFL
SIQNGTYRFCCCSTDLCN
YPAYYSYKAVKTKNVKEY
VDMRTISFDIPPQEILTK
APQSLPSSRMAPLGMLLG
QVLQRHGVPPPCKPLASA
NCFRQSTAKIQIVRGGST
AGEGRRTMTTVLDPKRSN
TAAAVGGALLWRRMRSGL
FYLVFYGFLAALFSFTMW
RLRKNTVKFSLYRHFKNT
GCSSDEPTSQNLGNNYSD
TRRMSPATTGTFLLTVYS
HELGQYDSGMDIWGGENL
KGVEPKTECERLAGTESP
SGYYADARLEVGSTQLRT
LRCNGVLEGIRICRQGFP
ISHDTVLQCHFTCSGKQE
LGQTGLGTTEEMGKLALE
STVYCNAIAQGGEEEWDF
MSNGNKEGASGRPGSPKM
ETSPFMWSNLGIGLAISL
SALLLASLLLAAALSASA
MKLLLGIALLAYVASVWG
FDKAKQCIGTMTIEIDFL
AFERGDNPFPKNADGTIC
RGVPFRHLLLVLQLALLP
LNKCEVSHRRAFHGWNEF
LPFCAMGVSSVIHPKNPH
YELEYLLLEGHCYDITTG
MKWWNDLWLNEGFATFME
AHPEVAEAGIGCPFAGVG
KYKDFCIHGECKYVKELR
PEVVTRKAYGPKVDIWSL
IYLLPRCTFTKEGCHKKN
NPGAVTVAWKADGSPVKV
CLLATMGLQLNITQDKVA
YLELGDKPAPNTFYVGIY
ECANATDVTTTPSVQYIN
IWDEKYDAVDMQDMNNPL
GILMTLFAVWMVLRESRI
SNLKMGHNYTFTVQARCL
IPSGAEWARVSAVNATSW
VQGIIWDINSFDQWGVEL
SEVSLVCEKLCNEKLLKK
PRLVFHTQLAHGSPTGRI
CDKDKTSTVAPTIHTTVP
YEDYQSPFDFDAGVNKSY
HPDVMLVQPRVEFILSFI
TILLQYCFLLITCLLTAL
CAEHKECVQCRAFNKGEK
GCRTLGLPALLLLLLLRP
YREGKLARWEYDESYCDA
MLMVAIFAGTMQLTKDQV
TLRWSFSNGTSWRKETVQ
AANERNVSTRQGMDLSAN
PVLNDQNWAGRSPFADGE
EALPGDNVGFNVKNVSVK
RSRAFLALLGSLLLSGVL
MFTISVSLAVAAIPEGLP
FRSNFGYNIPLKHLADRV
EALPGDNVGFNVKNVSVK
QAACSNSAQGSDESLITC
DEQYDFLFKLVLVGDASV
CDQHTDCYSCTANTNDCH
PYPKPGEISNDPITFNTN
GSTGYCWCVDRDGREVEG
KATQEENRELRSRCEELH
PVFVVQWLFDEAQLTVDN
LGPQVQQIILVSPMGVSR
LWVLGLCCVLLTFGSVRA
LSFHFKSGSLENVPNVGV
KVKSLFEELGSSHGLAAL
DSLWPKIRVPLKVVRTAE
MGEKCVLHVMNGAVMYQI
KTHMTHHPISDHEATLRC
LLCLLLVPLLLSLFVLGL
RLPALTVHVTQPKDGGFC
SLLSLLGVILVPIINQGC
TVITFPISIWMCIKIIKE
MHCASAAMFMVKNGNGTA
RALWVLGLCCVLLTFGSV
ESYVETSASGGTVSLIAF
LLREVTDGSLYEGVAYGS
SSKQKVDLQSLPTRAYLD
LLGEARMLNASIVASFVE
AWHIDPFGHSREQASLFA
QQILKEHSPDEFIKDEQN
TFGNQTTIIPAGGAGYKV
LLSAMMAYIGMLIGTAVG
NMIPAEQPLSTPLSHSTY
MWIGFLTRTVLENSTSYE
QQELTHQEHRVMLVNSMN
SSDDQYWAFSDIQTGRVL
GYRDCADGSDEEACPLLA
NYRYHLGCNCKIKSCYYL
RWRTILLQYCFLLITCLL
VFFLIGFMIGYLGYCKGV
IGALLGHSSCQNPASPPE
AGFYVDATEDPWKTNYRM
VQRAEGYFRKWKESNGNL
PALLCTLAVLSAALLAAE
STSTERKLPEPESRGVVI
KTHMTHHPISDHEATLRC
