# Supplementary material for: MHCII-peptide presentation: an assessment of the state-of-the-art prediction methods
Source: Front Immunol. 2024 Mar 12;15:1293706. doi: 10.3389/fimmu.2024.1293706 (PMC11027168; doi:10.3389/fimmu.2024.1293706)
Supplement: Supplementary file 1 [file DataSheet_1.zip › Supplementary Data S1/negative_peptides/18_HLA-DQA1_03_01_DQB1_03_02]

EALPGDNVGFNVKNVSVK
GTDTVQEEEESPAEGSKD
ILDALKKDSSRHSKLEKA
CRHVIPMNPNTNDLFNAV
YHTCEASNFQCRNGHCIP
INEDIAKRTCEEHQLCVV
APGCGVWQRPVIDNPNYK
MRALWVLGLCCVLLTFGS
KTHMTHHPISDHEATLRC
FLTLLLHCTGSLSQLVLT
LACKLDYDEDASAMLKEV
RGAALALLLFGLLGVLVA
CFFLLLLAAAGARAGGYE
SLMQAPLLIALGLLLAAP
QEVEAGNGIPELPQLVRR
VVGTRYKCSVCPDYDLCS
IAILFAVLLVVLILFLVL
MMQKLLKCSRLVLALALI
HGTGFCFDSSFDVHKKCP
SCSQAACSNSAQGSDESL
PENVRMNSVNFKNILQWE
KKCPLCELMFPPNYDQSK
SAPGCGVWQRPVIDNPNY
WRTILLQYCFLLITCLLT
MRALWVLGLCCVLLTFGS
SASSPTEEEQEQGEIGAC
NRSSEGPSSPSGKLMSPK
RALWVLGLCCVLLTFGSV
DEEIDRMVKDAEENAEAD
IQDKNSSYFADWFPDNVK
VNAEISVFEVNIRFVGGL
FLRDQVSPKNFKVKMIMK
YPGPPMMDGAMGYVQPPP
LIFAVCLVGFMLYRMKKK
TLFAKKLALHSGMDYAIM
LPGSAIQALVGLARPLVL
VSQASWACNLILGAPDSQ
AACSNSAQGSDESLITCK
REALGDAQQSVRLDDSFV
MAFAPIPRITWEHREVHL
LVLYNLPFPLLLTALAAL
FRCPNGTCIPSSKHCDGL
GIVGILFAVFLILLLMYR
ATGRLLLLLLVGLTAPAL
FFLIGFMIGYLGYCKGVE
CRPAYTPKLIKAKSTKCF
FGNSESAMIALLCLFGGV
GLWILGCHNSDFRNRGMT
QYLKNPNVSDSLLLQNIF
FLLPAGAVQGWETEERPR
SVCPDYDLCSVCEGKGLH
KANYGLVEPIPFEFPPTS
CVFPNGTEVPNTRSRGHH
EDLDRTGPLSMTTQQSNS
GIVGILFAVFLILLLMYR
LERKERELQNTVANLHVR
TGFTLPFYKRMLNKRPTL
ATSQLIGTIFFCVGITTL
GLAVLFCILQFLSMTWYS
KTKKTCPVCKQKVVPSQG
ALEPSTRYWARVRVRTSR
PATEKPVLLSKDIEAKMM
GPPMMDGAMGYVQPPPPP
RRIEEERLRLEQQKQQIM
LKCSRLVLALALILVLES
HRVDLVLPEDTTEYFVRT
SGSCQPGSGSRDTALIAG
DGCNGPVVGTRYKCSVCP
IATTTTTTTESVEEVVRE
RDQDTGKENEMDWDDSAL
APWAPVLLLALGLRGLQA
QEAPRNMVHPNVICDGCN
CVHKESGTKHSGEVPAVE
LPFLLYGTEVHTDTNKIE
GLSGAFGFIILVYLLINC
MNESDAWFEEKQQQFENL
KQSTHSIYMFFNTSELRE
SEQLFIYVNQSFAPSPDQ
CGSLRCLNGGTCISGPRS
TTESVEEVVREVCSEQAE
LGCYNPMMEDGISYTTLR
RAGAEVSWEVSSPGPPPK
HEGQEPFLQWLMLLSNES
LAAAGARAGGYETCPTVQ
NVSFQNGGDTVLSEGSSL
SLKGIGDEALPTVLVGVF
SSGGKGGSCSQAACSNSA
KTHMTHHPISDHEATLRC
LVTMKWWNDLWLNEGFAT
