# Supplementary material for: MHCII-peptide presentation: an assessment of the state-of-the-art prediction methods
Source: Front Immunol. 2024 Mar 12;15:1293706. doi: 10.3389/fimmu.2024.1293706 (PMC11027168; doi:10.3389/fimmu.2024.1293706)
Supplement: Supplementary file 1 [file DataSheet_1.zip › Supplementary Data S1/negative_peptides/18_HLA-DRB1_01_02]

RVMSTQRVANTSTQTMGP
IFSIVEQRLEALEEKIRT
SRALTMFRDIAQQLQATC
QGAVANANSTPPPYERTR
ELQVANYGVGGQYEPHFD
GRAAEAEPRALENGDADE
DCWGIRCLRYEIKDIHVP
DQDVYDTLTYSLDPQMDN
NDNKTFDSSCHFFATKCT
SNQLLQIQPAHFSQCSNL
KQRAKEAQERELRKREKA
VIPRAKKGAEGKPPGHSS
DINDHPPVFSQQVYRVNL
NPWDPNVLYGPLHTKQAV
VDITYDGHPVPGSPFAVE
VVRYFGESPKTTPPSVFF
LPRPGHNFVRHHLRNRPD
SSASSPTEEEQEQGEIGA
KKYVEDEMARLPDRLSVT
DVRQAARSAASYMLFDPK
GPARRLLDLYSAGEQRVY
SATDKCRSLQLLSPEERV
GGCSGAGGASNCGTGSGR
SWNVNGTASEQDQDPQRV
RMWATQGLAVALALSVLP
QQLYGGESGFPTKMPPQP
CGDNVQYAPRQLGLTEPR
VFCMATYGEGDPTDNAQD
WQLKNSAKVMVTNVTSLL
RERAKLQIELGKCKAEHD
PSEHFIEKNNTKHTTARN
LRKRWEGLVHISELRREG
GVSFFILSLILEYTWLEA
ASSLPGVEALVGWLLDHS
NLGDRQLTVMHMPGHSRG
MEENLANRSHAELETALR
LAKRGHFNRISHGLQGLS
SRSGCKVDLGGFAGLFDL
AQGSSDPEEESVLYSNRA
KEVKSCKGRCFERTFGNC
ASAFDDGNFSLLIRAVEE
DELVTLEEADGGSDILLV
ELKANYGLVEPIPFEFPP
RSLRCRKCEHNLSKPEFN
VTCQVRKFYPQRLQLTWL
ELATGAAPYHKYPPMKVL
HVPRAGPAAAFGTSVTSA
VSHEVDSHYCPSCLENMP
LQSQVEELKSSGQGRRSP
MLRSQLLLLACVHNYQPC
HIMGVFGFGLLYVLYHIE
LARKAFAKRQQQLTAMKV
PDALKDPLYQIDLQAYLT
ATSPTATDSTSGDSSRSN
GMSHPPPAAREDKSPSEE
DFLSKTMYLEDRTVRLQL
LNDNPPLFEQQIYEARIS
ALVDNCAPGLCPDWEAWD
TTSRNLARAMCMKNLKLT
MSPALTCLVLGLALVFGE
QQQQQQQQQQQQPQPPQP
QRCDGSWDCADGTDEEDC
AEGEWLVPIGKCMCKAGY
AHRIYTEMRFTVRDCSSL
RIGVTLAGHQKKILASVQ
SSNVTFLIFQIHSQYQNT
LYIDFKRDLGWKWIHEPK
DAAKVCREFTEREQGEVR
ASSDGKDDKELCHVCCMK
HPYGKGWDLMQNIMNDMP
FQQAFASSCTISSNGPGQ
GSDSASFPHTTPSMCLNP
HGFDPQSPLCVHIMLSGT
PGGGPARRLLDLYSAGEQ
PELILPASIEFRESSEDS
GQDRCSDAAGYPHATHDL
SPALTCLVLGLALVFGEG
EKCTLPLTGKQCVNRIIT
ATQCALSTSQLVACTKVV
EDLRKRRKGGEADNLDEF
DGSDEAGCSSDPFPGLTP
HLGSSDPRALPTLPTATS
KTRWRPLPPGSLQTAETF
IAEHYMASDVEWDPTGRY
VVFAGPAGNSVETRGELL
AEGHRLANVMMGPYRQDL
GEESQSRREDEPKTERQG
VGRVAAAPASGALRRLTP
VRYTKEVYVPHPRNTEAV
QIVKANLLVREANYIAEE
AVKDLNLDGFNDIVIGAP
NDCEDNSDEENCESLACR
FNNETSVMPCEDDHHLPT
SDVVSRELHAQAQERLQH
GRKCKLKPGKQCSPSQGP
PTPKVQSRCSSKENILRA
PKLTAKSNCRYEIEWITE
PELAACTPPASPEPMSAL
MDGFCSRSQHSSSSSHWH
CEFFLKHNSKVKHKKKHY
QGSFSLLMFFGILGATTL
FLSTLEQNGKITLAVLEQ
VTDEKDNCQLLFNPRQAD
YWSGSNSGNQKMEAVQKI
GTAWRGKAPKPGGLSLRA
LRQIPLAVLFGIFLYMGV
CQRFAKQYINAIKDYELQ
IFSQETLTKAQILKLFLS
WGLILLFYLVFYGFLAAL
PPTGYPPFPGYPPAGQES
FLSYCPGMGVALRMYPLK
ARLSDTANYTCVAKNIVA
GPDCKDKSDEENCAVATC
LSSSGSEAAVPSVCFLVP
SFSASKIFISALAMEGQQ
RWKRAQREERLKAQQNTD
IWHEWEIANNTFTGMWMR
IQERWKRAQREERLKAQQ
MKITIPIATRSGNRLLKL
VALAVASKLTSALFNAAS
WRTILLQYCFLLITCLLT
SCIRFISRHGLQHEGIFR
TIPFDQVNDDYCDCKDGS
CGHKKLEKGIQVELYSFP
LTISLSSIRLIQAGAYYG
GCDVTFEWKTKVVCPPKK
VLHKFTVDLPKKHGRGGQ
GIFTCEVPGVYYFAYHVH
RVAAAPASGALRRLTPSA
PIGQPGPSGADGEPGPRG
NNFTTIAIPFGTALVNLE
ADLSEEKGSVQMDSTLQG
SKPTALPSASSAYFPGQL
PECPTGPDIIPIVAGVVA
VPLLLPLLLLLALGPGVQ
FSVVSPSSFENVKEKWVP
EAMKATEDGTPYDPYKAL
LINCSKMLPADITQLNNI
LSTQEPCQRAAETVLKQQ
QTIKCVVVGDGAVGKTCL
VMMIQSCKCNYNCPHANE
TPLLHQIELEKPKPIPYI
SGSRPAWAPAALTAPTSQ
ALKLLSSGLRLCASARGS
NVTTLKDDGDISKQQVVL
QLVVLSAQIAWSENVETA
QEETESLNASIGCCSFIE
GSSKATDLGGTSQAGTSQ
NIPCEEGDKLQLFCFRLR
YSRQLYVLGHEAMKRLQT
KIIAENERLRKELKKETD
HWDLRGPGGGPARRLLDL
CKLIEEVMIGEDKLIHFS
GERFPVTDAVNKGLVDKI
VDLEDYVARPDKISGADI
RGLKYQEGGVESAFHKTS
IFETLIKGLQRLEYRGYD
WGLGEYGRLGHGDNTTQL
FGQTTIHQHIPFNWDSEF
TNRVDILDPALLRSGRLD
THWNDLLFCLRCTRCDSG
DYKQYVFGGWAWAWWCIS
MAAERGARRLLSTPSFWL
PSFGEAMAYFAMVKRYLT
SVWGMTQAQSGLAIAAIV
THNMDVPNIKRNDYQLIC
EPPHINGSEEHEEISVIV
LAAARNPFNCVCPLSWFG
CQDPTSCPAPIGEFEKVC
AQTQLGPQPEVTPKRQVL
KTQVQQLLVSITLQSECD
SFLIFVYDEIRKLILRRN
GSSDPVGPPMQELKDLGV
SKLDYNNIPTVVFSHPPI
LLGKQAIDDDCNQTGQMT
PLNGDVDYFGQQFDQISN
SVSKEYYNQTGRIPDWCS
QRISLEIMTLQPRCEDVE
LFGLPLGVISIMCYGIYT
GICWCVDKYGMKLPGMEY
ITRQVVENMTRAHFPLDV
STPLLNSPPSFVCWSRGF
IVKSFLFQLLKGLGFCHS
ISRHKEMTFIFTDGEDEA
GSVVPTVQEPKDVLEKKK
GVALRMYPLKPTWWFCAF
LTKKLREQGSLLGKLVQN
FPNFEPLHKFHTNFLKEI
AAKVCREFTEREQGEVRF
LTDSSAGELSSRRSLPNK
GAGGQALASDSEEADEVP
QETFQLEIDRDTKKCAFR
SNSGISATCYGSGGRMEG
AVSCIIRKIKAIGGIILT
EWVKAGYKEPGIARCSSP
ASPYRLRRGDGDLEDQEE
VALMGGSHGGFISCHLIG
LTQTVCLDDTTVKFEIWD
SLCRLYKFIEQKGDLQDL
YSTGSDSASFPHTTPSMC
LDWPTWHVCESEDREEVV
GRNRSLEGRWEVAFKGSS
EEARGLGVAHLARASSDI
IAATNRVDILDPALLRSG
QPAFLSWVEGRHFSDQGE
ITAASAVSGIIADLDTTI
GSEITSVDIDGDGVTDVL
AVPLERGAPNKEETPATE
IYVRLDFSITKDPAAEAR
WSAIGLSIALHVGFDNFE
TPMDCPSAIYQLMMQCWQ
SLYYHYCSRLHQGQTVQR
GYPPTGYPPFPGYPPAGQ
TDMSPILTSGDSDISSPL
GVLEGIRICRQGFPNRVV
GAQAFYNGSLTAQIVKDI
PPPVTLAAAKKAKSETVL
SGWISALVVPKGNTAVSV
LIEEVMIGEDKLIHFSGV
ALAEAQRVNTKSQSAFDL
LLPEPAALTRALSRAMAC
CKQQCFSKDIVENYFMRD
AACGRVRRMFRLSAALHL
LPPGGLANLHPRLTVVRK
VRNSYQLCNNGTLRVMYA
SPALTCLVLGLALVFGEG
ENGLLMTPCYTANFVAPE
FSKRRKADKESRPENEEE
LWVLGLCCVLLTFGSVRA
LFEYKEDSKLDYNNIPTV
MINNNLRHTDEMFWNHVS
ELQCSNLYLEKRVKELQM
GPNLLWPPEKEGDQAQLD
RLLSASDLDLRGGQPVCR
SAGPQPLLVQSCKAVAEQ
KGGAFDGTMNGPFGHGYG
ESCLDEEVEGQGFCSGPG
IKFTLFKGVITRPDLPSK
FVQKWNGKMLNIHPSLLP
SSPPPAPTSSTFGLQDGN
NLKKKFSCCVLVFLLFAV
VCLKLPGGSSLAALTVTL
YCSLAKRGHFNRISHGLQ
KIKVAQGVSGAVQDKGSI
GLILLFYLVFYGFLAALF
EIYDKFKQSTHSIYMFFN
EVKDSLDIEVKQNFIDPL
PESSTSFPPAPTSGMSHP
QPAMENIQVRETQNSKED
ILGSGISSSSVLHGMVFK
CFTGLKPEQVERLIKEFS
GIVGNQPKVASGCLDINS
KEKYIDAASELIVYTYFF
RANDTTFGLAAGVFTRDI
ITTQCRKDVGRPQPGREN
ESPLKEKYIDAASELIVY
AVVVVALVISVCGLGVCY
QLDTTLFGKKSSPLTESG
VTVHWKTSCGDHLVQLLH
CAIHFVEIRCYIDNLHFS
GVTNTSEGGYPEALSPLT
EETSKETSESQDSEKENT
HSFPEALQKFYRGEFRWL
EICIERCLERGKSSGRSD
NVQDNCCLRPLYIDFKRD
NGVLEGIRICRQGFPNRV
AVIECWFVEDASGKGLAK
PPCLDSELTEFPLRMRDW
SVMENSKVLGEAMTGISQ
CWAMMGLMAVRHPDIEAQ
ALVTKKTNGKGISCMNTT
