# Supplementary material for: MHCII-peptide presentation: an assessment of the state-of-the-art prediction methods
Source: Front Immunol. 2024 Mar 12;15:1293706. doi: 10.3389/fimmu.2024.1293706 (PMC11027168; doi:10.3389/fimmu.2024.1293706)
Supplement: Supplementary file 1 [file DataSheet_1.zip › Supplementary Data S1/negative_peptides/18_HLA-DRB1_03_01]

RCNGVLEGIRICRQGFPN
YVTTMVCVAVNGKPMLGV
LTTSQTLETVPLIPEVVE
VLQVCSAIQNQDFTVIED
TRQDQCIYNTTYLNVQRE
EQQPTEIESLCMNCYCNG
VIWVTFKYDGSTIVPGEQ
IWQMAENIYNDEESDVTT
PQILKCPEAECFRLRCEL
QAHGKGGHRGGGGGGGKS
LGEGRLEDTIRQTSLRER
SGACAAGALPVTGVCYKM
GGGFEPNFMLFEKCEVNG
EDTCKGQLTGHKKRLFTF
CSTDISTCRGRDGQICSE
RWRPTPPPLLLLLLLALA
MCSRKQKRIFQTLLLLTV
LYGRADEGIQPDPYYGLK
WFAGEKLTFVDFLTYDIL
CSAGVGRTGVFITLSIVL
QLAKLCYDPDFEKLKPEY
RHSSPITDREPAFGQQAP
RVLLTECTVDAEAFNLRG
ISLSLHHVEQMAIDWLTG
LGVICAIILIIIIGTGCD
GTNPCSVNNGDCSQLCLP
DHPGRTNSFLCNAGSELA
GQICNGRGICECGVCKCT
LRQGDTGDWIGTFLGHKG
LKMQHLNPDPQLIPEQIT
EGIQAGKELEEQHGIHCN
GWVFAQVAGASGTTNTVA
LNGDSLTEYEAGVCEDEN
SRLPVCSQQQGEPDLTEH
DKEACLSFSKEILCARAT
RVQARMLSASTMLVQWEP
CAGHGECEAGRCQCFSGW
QTLKDHRPRMVWDSQASE
KARLVCSVPGEDGIETHF
NFIHKQERRLFTNFHRQL
AVRHPDIEAQERGVRCLL
WEGGPVPGVDRSPFAKSL
DHCLGLLVKSGTLLPSDR
DREKICGRKLECALEFET
NSEIRFRWLRLCIQSKWE
TAGWPPVQLPYLASLHCS
PGVKFTGYQAIQQQSSSE
DLFNAVGDGIVLCKMINL
FEKSFVNLPKEDCKSKVS
FDELQDVFLMNFKDPKNP
GASGRPGSPKMEGTGKKA
TIDGPSKVKMDCQECPEG
KIQATNTWLFLSSCNGNE
KALGALVDSCAPGLCPDW
NVTSIMFLVALSEYDQVL
AKSVAQRTEDSGLQTQVI
GLGDKPFPLDTAEEGPPS
ALDPTPQEKSEGTYCCGP
RKAFAKRQQQLTAMKVLQ
RDFIDIESKFALRTPEDT
MECQGHGERISPKDRCKS
GSSERECQGNGVWSGTEP
PYPRPGTCPSKTFGGFDS
LEEEYLADVVDSEALQVY
ACQGVISYDFPVGGHITA
EEKKRELEHNAEETYGEN
RAGKGKMRNRRRIQRRGP
LTLTLESPPGSSPSVQCR
GFAGRARGRGGGPSQNWN
ASILLIFFFIALVFFLYR
SRVRTGRSIKGYTLPPHC
QDPSFFTMGMWSIGAGAL
DRRAVPARVSLGITTVLT
NANPNANPNANPNANPNA
IFIVEFGGKPFSCTSLSL
MQGNPTMVPLPPGVQPPL
DAKMKYQECNKIVKQKAF
TLMRGLARNVQVYNPTPN
TYDDRAYSSFGGGRGSRG
NELTQPPTITKQSAKDHI
PEPIQQEVERREPEEHQV
GRSPFEVKVGTECGNQKV
GFQLVAQRRCEDIDECQD
TGMVSGQNCCEEKRNPSS
TEKQDELGERGSIGFLYL
ISESVSLGMGTILESAED
RCDGQVDCDNGSDEQGCP
LWARTGYLGFVRRTELTA
CDAFLNVFQSRGLRPEVI
RGNFYQEKTVFLRCTVNS
IYRRRSPSPYYSRGGYRS
SAPVPASPLAPVSASASV
GRFGQSCQEQCPGISGCR
MLLFGCNMPSSTGSYWFC
MTLPKGSTEQDAASPEKE
NWYEGMLDGQSGFFPLSY
IKTGFQAVTGKRAQLRAK
TSSLGPPSMPVHYDSQLD
PSSVSWGILLLAGLCCLV
TLEKFQQEKEELINKKNT
EKLPPAAEPAERALRGRD
HNLCGESEKEQIREDILE
ELSRRTTFIRVTQQVNPI
AKRQQQLTAMKVLQRNCA
DHVKNFRPQCLVMTGAPN
NIGRSPFEVKVGTECGNQ
KSGKHVTNSPFKILVGPS
RCYVYQARNLLALDKDSF
FDQWREWADSKSCCDYSL
PLVVICQGKIMLEDGNLH
SDPYVKAYLLPDKGKMGK
KGKLKSQNTKPYLKSKNN
LRKGRMMDVKKCGIQDTN
KKEALETSVGYAWLPLMK
GYGEGAGEGIDDVEWVVG
AMFIELFFIFSAIWENQF
RRQDIRNGDPLTHCSDLH
SFNPGVFVANLTEWKRQN
KFKEIAEAYDVLSDPRKR
KPGMRRRIIGYGLPFPKN
GTKITFPKEGDATPDNIP
SGRDERPPWRLGRLLLLM
CQFVDDGIDLNRTKLECE
DNNVLEDYTDCGGVSGLN
RTGLSNPDGLAVDWVGGN
VNGVNLRDTKHKEAVTIL
GLGGAMEEMQPLHEDNFS
LVGFVGFVTHYVLPQVRK
IPPAPRGVPQIEVTFDID
TSPGVSEFVSDAFDACNL
GTAAFSPMCTYINMENFT
NGDNIQQNVKIIPVIGQG
QSLPTRPPTFPPTIPPAK
NIGRSPFEVKVGTECGNQ
MHKLVKPTTEKKYVDLTV
ESAQKAAGNQMNDRKIQQ
VSKCVCRCEDLEKQNRLL
RAGKGKMRNRRRIQRRGP
SWDEDAWASKDTEAMKRA
QVCNVRESSQNNWLRTGF
NIGRSPFEVKVGTECGNQ
KEESLLEKRRQLSRDIGR
VQQKKEGPIPPDAQNPDM
FGGGRGSRGSAGGHGSRS
EFLEYHVNGDVKQGPISD
DPPTAKYRAAHVFFTDSC
AERIDNADELLESFLEGF
EMLSKDLDYYGTLLKKLA
MEMVQQKKEGPIPPDAQN
FTTYEVRMRTNLPIFKLK
KSLVATLPDDVQPGPDFY
IFPLDDKAAVCGFEAFIN
DFNVNAEISVFEVNIRFV
YLLVELTQTMLSKRLAHC
SGMNATTIHFNLTFQNTN
WEHRDVHNIYGLYVHMAT
AKRQQQLTAMKVLQRNCA
VLEGIRICRQGFPNRVVF
EYKPGNPPAEIGQNISSN
INAWTAAENDRWPWIQIN
EMEMEAARHEHQVMLMRQ
HCPPGFAPQVLDTHYSTE
MNSVYPREQINQLTSYID
FVVNHPEFKNTVEIFKFE
REMLNLYIENEGKMIMQD
NLTFSWPMSKVNIVQSLS
AACATASQFACRSGECVH
SEGVPIGTHVTFVSAFDS
MGTKAQVERKLLCLFILA
LNHADHSSKIVQHRLLSR
NGVLEGIRICRQGFPNRV
GVICAIILIIIIGTGCDR
LKYISGFGNECSSEDPRC
FPNGTEVPNTRSRGHHNC
EKTGKIKIQESFTSEEER
GAPPGSLALRLLLFVALP
KTNIPANTKYKNANATTL
LLVVLLLLLRHWGWGLCL
KQLQGPEKEPPKPEQVES
VVVLLAIAIFIRWKKSRA
SLATLVLICAGQGGRRED
NSIKVEGGTWAVYERPNF
HCPNPGISLGAVRTGFRF
SKDDTPMTLPKGSTEQDA
FSLAPEAASGSNFTIQDN
RTRRPEMLLRPESCPARQ
QQQQPQPPQPPFPAGGPP
TVLKVVSIPKETWYDLEE
ALWVLGLCCVLLTFGSVR
EACGTGVRTCPLDEFQCN
EPEEETEQPTLDYNDQIE
VMVTNVTSLLKTVKAVED
EGIQAGKELEEQHGIHCN
DANLQVENVRDQALILMN
APVSACDDFERALQGPLF
RSGSGHCWGLRSTLASFA
NWQDGKALGALVDSCAPG
AKVSELKNNMKTLLQQNQ
RSCGEVRQAYGAKGFSLA
LAVLSAALLAAELKSKSC
AHLQGDLTLANKDLTTKD
YMCVCEGLSCGNEDHCEG
FGCETHAMLPYDQYLHRF
SPMAQTPPCHLPNIPGVT
AMPPAPVPAGTPAPPGPA
SKTEHDLKSLSGLTEVME
RCRHRRRQAERMSQIKRL
AALVAGVVYWLYMKKSKT
ILVIILAISLHKCRKAGV
AKKPPPAPQQPPPPPAPH
QETFQLEIDRDTKKCAFR
QLAPREGISQEALHTQML
QGECASVHPKTCPVVLPP
FGSPRSITSRCDLRANLV
LAALVAGVVYWLYMKKSK
YVSRMETSTVLKDLKPET
SPMAQTPPCHLPNIPGVT
PGYAGNGIICGEDTDLDG
NCTCFGQGRGRWKCDPVD
RTGEVRMVRALGDKDSVR
EYQQCPSEFDYNATDHAG
EKKRELEHNAEETYGEND
ATILGFFLVFGSNDDFSW
GGMRAVEFKVVETDPSPY
GVICAIILIIIIGTGCDR
GGPPGPPPNMTSNRRLQQ
KNLKMMIILGVICAIILI
KDDTANGPRFIFSLPPEI
HECAMQCHGRGVCNNRKN
SPFEVKVGTECGNQKVRA
SPAGTAQARIQVVVLSAS
SWGILLLAGLCCLVPVSL
GAAVVITILKVFFPVSEY
TLLLILTTTGLFFVFDCP
SILARCTQDDHEMVASVD
KGYQGNSGAPGSPGVKGA
YWWKNLKMMIILGVICAI
AGKGKMRNRRRIQRRGPC
LHLVTVALSLSTCSTLDM
IWLDTNMGYRIYQEFEVT
TEKDTHFKVYATTTPESD
TGKLQGSGVSLASKKSRL
SLPKVEGDLKGPEVDIKG
IGFSSSVDETGVDSKNDV
AILLFWGQFGIKTLKYRS
GFGSGIRGRGRGRGRGRG
ICAIILIIIIGTGCDRTS
RAQGDCLEALGLTMHELS
NNSKWVKHWVKGGYYYYH
AVVALIRGKQLIVANAGD
NYTYEVGSWIGFAIMTQC
TKYSARDLQNLMSWRFIM
DIKVIPNGDGTFRCSYVP
