# Supplementary material for: MHCII-peptide presentation: an assessment of the state-of-the-art prediction methods
Source: Front Immunol. 2024 Mar 12;15:1293706. doi: 10.3389/fimmu.2024.1293706 (PMC11027168; doi:10.3389/fimmu.2024.1293706)
Supplement: Supplementary file 1 [file DataSheet_1.zip › Supplementary Data S1/negative_peptides/18_HLA-DRB1_04_01]

LRIPQVTPADSGEYVCHV
ILGCHNSDFRNRGMTALL
AYPIDHEGAEPAPQEQNL
PNYDQSKFEEHVESHWKV
LRFNKLFLNEDDKPHNPM
PRTYWKEARERDWFPDQG
SAPNYCYRCGNVAAILEL
MCDRKAVIKNADMSEEMQ
DILRSQWSPALTISKVLL
REEIAMLRLELDTMKHQS
GGRPALLAAGVAIQVGSL
PLELLCNVSGALPPAGRH
MLNCTCFGQGRGRWKCDP
CVRGECHCSVGWGGTNCE
VYESDQNKDGKLTKEEIV
YCPGMGVALRMYPLKPTW
YGYSLKGIKTCNCETEDY
CKELFASALSNDLLQNCQ
VICDGCNGPVVGTRYKCS
DEEPVESRAQRLRRTGLQ
SNNDDEDLTPEQKAEREK
IEGVDQPIVKTATITEPR
SQDTGKYCFGVEDTLKAL
NTQCLLNVEHLSAGCPHV
GCETHAMLPYDQYLHRFA
EAEMLLLLHHVLKHLQVE
SIVISDVLPGGPADGLLQ
TKEASSTQDTGKLPVKWT
APPAVTTSSKQVKAPSSQ
WNEQHPSIMRAALSGANV
NDCGDNSDERDCGRTKAV
GGALLFWVLLHRRWSEAV
AVQWTKAEGSYGVPLWII
IWLKEGLDLRMVIFKCLS
PPNIELTGNGYNELTGQF
LILTIIYIHLFILNRLSF
TTFPCSQRCINTHGSYKC
TEVEMKEIYTSNHIWTLF
WNLRKCSAAALDVLANVY
AHDLALACKLDYDEDASA
NGPLPVPFTNGEIQKENS
PGSPAEAAALRAGDRLVE
KTVSHLYQESISKQQPHI
ADIYEQEKDEDGFLYMVY
DSSSDSEAEDEKSVLMAA
CSHHSEDLCVFDTDSNDY
CQMPMPMGYNPYAYGQYN
LFDIFSQQVATVIQSRQD
ANDCGALKAADVGISLSQ
SPIKCREALKLEEKKHYL
LVVLLVGGCAAEEPPRFI
TQSQFGEMGGKFMKSQGL
HSITKDAKEELTASLVGL
WWCISDTQRISLEIMTLQ
SETPWSYFPKISIYLRDE
MNPIQTMTEVRARQVKEM
KTHMTHHPISDHEATLRC
CLMEALEDKRVRLQPECK
SSLEQEELQALQIEQGES
AHIAQLCEKAGLLQRALE
DSAPEVRDAAFEALGTAL
EVRARQVKEMNPALGIDC
CAIAILFAVLLVVLILFL
VLSDKAPCITDWQQEDGT
DGGDPPLSGTTHIWIRVT
LAVVALSQYCVELWNTDS
DRTVCREIRHNSTGCLRM
PRIAAQIGDSVMLTCSVM
LHPNLTSMTFRGSVTISV
NDCSKAIQLNPSYIRAIL
DYKQVEVTVHKGDECQLV
LFERIIDEDFELTERECI
RSPFEVKVGTECGNQKVR
FMVYGNVHVSTESNLQAT
SIIILLELAILGGLVYYK
PSKSHRVPLDVACARGCL
PNDGFAKVHYGFILKAQN
CYRGEDKTFYPEEISSMV
TVEGPCEAQLECLDNGDG
MPMYQVKPYHGGGAPLRV
NVCMRVELYGCVWLDGLV
MGMLEARIRILTNNSQTP
DRTGPLSMTTQQSNSQSF
LALRVQEVAELRRRLESN
YWLTFVHVIITLLVICTY
DFGSESGGCGDSSPGPSA
DKASYRVYCLLGDGELSE
LGLLLLLLWFGGSGARRA
DVMWIGFLTRTVLENSTS
ANLHGGDLVANYPYDETR
RMRDVVLFEKKVYLSECK
GEVARCKQLICDPSYIPD
ASTALIAVVITVVFLTLL
MGRHLALLLLLLLLFQHF
AAKPGTYVIYVRFGGVDI
AQLHLQLQSKHDAATCFV
LCEQVSHHPPAAAHHAES
TGAAVVITILKVFFPVSE
RTVVATVLATDSDDGINA
EEFDHHCPWVNNCIGRRN
AYDKESMAIIKLNNTTVL
KKKKPKLLNKFDKTIKAE
DFRNRGMTALLKVSSCDK
RKLEFALLFLVFDENESW
QIELSTCFFLCLLRFCFS
FPGNWDNHSHKKNLFETP
SIMTYDFHGAWRGTTGHH
GMAVFGFVLFLVLWLMHF
HTEFLLNTYRTKQEVLSH
KMPETFSNLPRTRVLFIY
NPNVDPNANPNANPNANP
NRHTQVCINGQCAGSICE
PPNAPSATRPCTSHDGKP
SPCVQGKKTRSRECNNPP
IPPCLDSELTEFPLRMRD
WERNVLSLSPGIDHPGSL
PVRSAAPHPGDIGDFINE
AARRARVVWCAVGEQELR
RDWIWNQMHIDEEKNTSL
FTKLTLLLMWKDFCFLVH
LTVSVHVSPVEGLCLAGG
CLLICKVTSQRIACPRPY
AELKNLGQPIKIRFQESE
RKARALGTEVIQLFPEKG
RLAVLFSGALLGLLAAQG
KGVHPKFPEGGKMSQYLD
QVSNTELYEIFTCLGELG
EQKRILEMGITGPEGHAL
TIIGGGDTATCCAKWNTE
SKNMEMVQQKKEGPIPPD
TGAPRHRHMGAVFLLSQE
KDADKSIIRTLKEQGRLL
GHRKAVAVCSVAPNLPPP
IQAPDSTVELNILSLDIE
DNASCRLEKQSRLCMVRP
SRAFGDSEHKLETSSGRV
IRGAVADTRDTEQTLYQV
SKTCVPADINKEEEFVEE
WTSDSAGEECDAAEGAEN
AGDALIEGSVEEGAEYTS
QKDSKRGFGIAVSGGRDN
HLYVCGSGAFSPVCTYLN
PGFCEGGFKIHEADINAD
KVLQGDLVMNVYRDGAWG
SYVFRGTKDLSAKQLQEM
AARPKDLPRDWLWGGCGD
FIFHCALQKKVRKEYGKC
LELKGDIEKCLTAIVKCA
NIVTNRDNAQRQDIVFSY
SKSRKILRSMSRKVTTNK
SRPVGPMGVNANPFPRGA
TVNREPLTMHSDREDDTA
VNDNPPIFSLNSYSTSLM
GTDNTSSLGPPSMPVHYD
HIYVQKKVKDSWITLNDL
YGPGPSLRPPNVACWRDG
CKGVEPKTECERLAGTES
CGLVLAGNAVIFLTIQGF
RSINKLIRIGRNECVVVI
AHDLALACKLDYDEDASA
PPFPAGGPPARRGGAGAG
NIGRSPFEVKVGTECGNQ
LLDPCGYISPESPVVQLH
KGLGLSIVGKRNDTGVFV
LDLGDRVMKLNTEVRDVG
DIIKNASGIYAEIDGAKS
GKKKPCITYGLRGICYFF
VAHIDWEGDLGEMESTTT
PSPCHSGGTCHNLVGGFS
QEVPPAEESPEVTTEAAE
VTLHAEIKAQKKELDTIQ
MAAALWGFFPVLLLLLLS
QSQHSRLTLPRSLWNAGT
GADTARLDVASEFRKKWN
ENYISALNTLWHPECFVC
IDTYKGKRNLSYWESHCD
ETEEKEDKEEEKEKEEKE
LITLGICCAYRRGYFINN
HEDAEVQLSFQLQINVPV
QMFTHYDRAHIAQLCEKA
PPFQFREPRPMDELVTLE
MYRLPNVHGRSYGPAPGA
FILTSSDDMLIKLWDWDK
ALQKKVRKEYGKCFRHSY
IGPWIQTKMEEIGRISIE
PSQPVRLFRGRTSGRIVA
TIDGPSKVKMDCQECPEG
PSMPVHYDSQLDTTLFGK
PRIVEMKKGSNGYGFYLR
ITYGLRGICYFFIEVECS
MESEMMEILSVLAKGDHS
LRKLKEKEELETGKKDQS
LCGRRYFDGSGGNNHAVE
AGENGLVTCEVPPGLPFS
RSYTPPTPTTSKLPTIPD
CWALVAVLLADLLALSDT
PRPGNKIQGCIFDLVTNQ
SEDIKNVSRLQSPKVCGY
SFNPGVFVANLTEWKRQN
SGSKFSDSLKEDARKDLK
QHEQLNEAAQGILTGPGD
PMVTDDFVVSGTCAEQMY
EALPGDNVGFNVKNVSVK
VVILGASNILWIMFAASQ
ALILGIFMTILLIIIPVL
QKKEGPIPPDAQNPDMSF
MFTYASQGGTNEQWQMSL
LLLSTPPCAPQVSGIRGD
GVLELVPQRGPCPDGHFY
GDQPEAKRAVSEMALAMG
AGSISANATLTVLETPSL
QETGSDTTCWLPNDARRE
MIEAAEERPWLWVVYILT
GCQCEVETFGLFDSFSLT
SFLQGDTSVLAGVYGPAE
VVQSLGDAFPELKKDPDM
FAGVKCTSYPDGSWKCGA
MNPQYLIKLEEEDEDEED
LKTMKHLLLLLLCVFLVK
HLNALDRAAGDGDCGTTH
APSRGRGAAPPRGRAGYS
VIVLDINDNTPTFPSPVL
ECGHRFCESCMAALLSSS
FRVGASENIVIQVYGYTE
EYEYKCGNGHCIPHDNVC
MRRRRRLQQEDGISFEYH
TLLLLPLLLASLLASCSC
PKDFHHHHFPDMEIFLRR
PLWNIQATIELQTSHVAK
PVVQADMKLWPFQVINEG
EEFRRKHGKDLSGNKRAL
NMEDNDIPGIKSNMFTGL
ADNRKRYKEENNDHLDDF
DGPIRLPIVDKYKDMGTV
SPFEVKVGTECGNQKVRA
DVPFWAIKNSWGTDWGEK
SRLPDLGSDYKPPMSGSN
SKKACLRGGGDLVSIHSM
RRAAVGRPLDKHEGALET
AELRTAAQKAQEACGPLE
YSLRVLAFTAVGDGPPSP
RDLDQASLAAVSQQLAPR
QLEEREVLPVGIIAGATI
TGQCRNCLRNTTGFKCER
KGDFDNLSGKGKPLKKFS
RFFADLHFEEGWYMWLQS
MESQNSLLRQENSRFQAQ
VMGENNTLVWKYADAGHV
MERREALCRQLSESESSL
QMSPALTCLVLGLALVFG
RCIFNKILLGPFADVLVC
GSDPRSNLCALCIGDEQG
CVVDPQEAIAIVLGFMII
ALWVLGLCCVLLTFGSVR
YDHKNTFTLSYDGSLRHK
TLVNASCRVSNLLAEHSP
CLPVLSTDKFKTDFYDQC
TDDHTKVCASSKGANASN
IIPGENPFNSSLVSLIRG
VCTAPQLNIHASEGINRF
SPFEVKVGTECGNQKVRA
TDVKSWLVMFGFQLSNII
SQSCRFRECNMGNLICDA
CPSGRCIYQNWVCDGEDD
MVCLKLPGGSSLAALTVT
TSSLGPPSMPVHYDSQLD
FDAKRLIGRKFADTTVQS
WLIFSIMGVNLFAGKFYE
GFCGAGGSSSRPSAGSHK
IDRSMAMSEDFVMEMGKQ
KENTENHSETPAAPALPP
DGESVFSKILPGGAAEQA
QELADLFVNYNVKSPITG
NDSNGSHVLQGRFGCEIE
YMEEERNFTTEQVTAMLL
ELPPGHIPIQVIRKEVDS
RADNDAASMPCTRPPSAP
AGMRRRRRLQQEDGISFE
SCKSKHQTTELQPDVPPH
RAGHRSAAASNLSGLSLQ
KAEELYQKRVLTITGICI
VTTTVSTFVPPMPLPRQN
SGSLYGSQIYALCNQFYT
RMYPLKPTWWFCAFPYSL
RMDGSLNFNRTWQDYKRG
EDPYNGPGSSLRKLRAMC
MYLGSLAFLGADTARLDV
VKAELEKYQQYKDIYTAL
SRGPLEELLHTLQLLEKE
EQCQPGYYGDAQRGTPQD
GMLEARIRILTNNSQTPI
CNGHASSCDPVYGHCLNC
CRRGSQRSIDLNKPIDKR
LFDYICKNGRLDEKESRR
TPAVGPWGPPGKESSVKR
EENYFYNRSWPGCQECPA
QLCYRAALEYLGSFDHYA
ILRSMSRKVTTNKLLLSI
QYMFLRQRLQALDTGWNE
AAGLEADLECKQIWQNLG
AEYTSHNNMQFSTFDRDA
GQNLSFSFRVDRRDTRLS
VQHAPSESVDNASMPPVK
EADFQTHYNCTAWNSFGP
AQGGLYFRRGQTCYRPLR
LRDECITNLLVFGFLQSC
RSLVNKWTTFLKARLVCS
TRTMRTSSSPRWTRLPTR
NEACWDISSSGVNLQSMD
LISAEQDKRAVERLEVEK
EIDDKSEETDDETEEVED
MGTQWRGMGLSLMRLDRF
NMEMVQQKKEGPIPPDAQ
MAWTPLLFLTLLLHCTGS
VMLIFAFFQELVIAGIVE
GAGGQSAAAAARRYSEGE
ALKKAEIGIAMGSGTAVA
VDCNVDIQDMTGYKNFSC
SCLPGSLLLWALLLLLLG
GVSSGSSSSGGTPVQSSV
DLVPENDFNLYKCEEHPK
LLFFFSFIYLGEVFKTYN
LSWVFLVALLRGVQCQVQ
KCLDGIPFTVDFSNQVYC
DNEGDGLIDCMDPDCCLQ
TVYLFVVNHPEFKNTVEI
AAGTDNTSSLGPPSMPVH
NQTGKGLEYIMQSHLTKA
VSSDTLETIAPGHDCCET
QEVRSAFLAAYSSTVGLR
ATPNYNPFFMNEQNRSAA
GHTESILSESHSVIVMSS
EQKPSKPAAPQVPPKKPT
VCDGKVSVHVIEGDHRTL
PRSKDEEQKPQQRPDLAV
SSIGLRWTPLNSSTIIGY
TAEDQVLGYRLQFGREDS
LELKGDIEKCLTAIVKCA
SIPSEVTIDNIKLPNSEG
SSHESFYDSLSDMQEESK
PLGASSQPRPGGDSSPVV
KNLVLHSARPGAPPPQPL
LKSKYFTPVTKNVKVGTK
LILLGILVFGIWFAYSRG
KNFKVKMIMKTSVLLSWE
LACLAWFSGNSSKGVDFG
FLGADCAKAACPVLCSGN
LKISYKRSNFYIKVRPAE
TIGMICIFIGVGLTVGTP
KKEGPIPPDAQNPDMSFF
AVDPTKDIFTGLIGPMKI
SIIFIPALLQCIVLPFCP
VFGMLYPAYYSYKAVKTK
KVIVSLVLLMPGPCDGLF
VHYDSQLDTTLFGKKSSP
PRAPCAAACTCAGDSLDC
SPTPRQFGRAPVPPFAQP
VTIYLSATSDSEEPPETL
LETLPSCPAVTGQKSDLK
YTRSGSLLFRKLVCAFFD
ATDSTSGDSSRSNLFEDA
GSFSLIFLSLWAVIFVLY
SMPVHYDSQLDTTLFGKK
AYPGVGSALGRRTKRAQS
RVPLAWCLALCGWACMAP
CDRKAVIKNADMSEEMQQ
DIISQSLQSPSQQAAKSF
SDLCHPETGACSQCQHNA
NTQCLLNVEHLSAGCPHV
FELDTLNKEYLVTVVAKD
AVATTVVMYPPPPPPPHR
LAFALDTSEGVNQDTFGR
ALWVLGLCCVLLTFGSVR
GSVPEVQDIQQNTDGSGQ
HEKLNASRGFFATLVDVV
LLLFWLGWLGMLAGAVVI
SGLGRHLGVVTGVSVAFV
AKLIECGWKDQLKAHCKE
KTHMTHHPISDHEATLRC
NSQESSWGKNVSSTESGR
TANPNTGLVEDLDRTGPL
HPEELVDYTSCAQNWIYE
LRLFSRVIPEYCRALEEN
MLTECPACKGLVRLGEKE
IGLPPKVGSFQLFVEGYK
LCGFVILAACVVACVGLV
SLLQPPSPKMVMLLLLLS
EACNPNACRASGRGLQPK
KWKKTCCLPSFVIFLFII
NILSGTSSSYQPIQPKDF
GIQQRGRSCDSLNNRCEG
ITIIGGGDTATCCAKWNT
EKKKGEDEDKGPPCGPVN
CMECQGHGERISPKDRCK
MKRVNHKVPHVALQALTL
DSVKDVLVPDYGMSNLTA
RRTILFASWDAEEFGLLG
LEFSATKLSSCDSFTSTI
IMINACKIASSSRVTAVI
SKNMEMVQQKKEGPIPPD
GAGNHSYCRNPDEDPRGP
VLLGKQAIDDDCNQTGQM
IVLLSILLWPLVVYHELI
GKRVIQKALEEMESKEWL
ALGLSKDVYNSEYYHFRQ
SDMKHWPFRVVSEGGKPK
LPASGWLTTGAPEPPPLS
ILILVIGVAIISLIIWGL
TQVRMNRGVVEETSNNAE
GMLEARIRILTNNSQTPI
CVKLLPLGATDTAVFDVR
AYYEMGIHCWDVAGAGII
MAFIFNWLGFCLSFCITN
DILHQVENKTSEVKQLIK
IFSSCFCYKHYCKSISSR
VRRQRPRRRVCWALVAVL
PLCELMFPPNYDQSKFEE
IDSTIQSEFPTYGFNCEF
