# Supplementary material for: MHCII-peptide presentation: an assessment of the state-of-the-art prediction methods
Source: Front Immunol. 2024 Mar 12;15:1293706. doi: 10.3389/fimmu.2024.1293706 (PMC11027168; doi:10.3389/fimmu.2024.1293706)
Supplement: Supplementary file 1 [file DataSheet_1.zip › Supplementary Data S1/negative_peptides/18_HLA-DRB1_07_01]

NDNSPFVLYPLQNGSAPC
QENNGPRYCNKDESKRNS
LGSSFIAARNFHASNTHL
APGGAGLPGGRRRRSPGG
SRPTEKTIFIIFMLVVSL
LDRFRDSILRSDEAVKPF
AGILPPDVGAGKVQAVNP
YRMTQRGRCEDIDECLNP
EGPVGVPGDPGEAGPIGP
GPPDLRDLVTTLGGALLW
QFKDPEQTTFICVCIAEF
FLSYCPGMGVALRMYPLK
EDVDYHLYPHGPGLNPNA
VTQTYGGNSNGEPCVLPF
EKWDRQGENGQMMSCTCL
RDRMDKSAVGHEYVAEVE
EHIDHHIQGQGLSGQGLC
LIPPVTFEVKAESLGIPQ
AGYEGDGTLCSEMDPCTG
GTPGIKGEKGLPGLAGDH
EVVVFEDQDALLPCLLTD
GDSASNLLFKWRNMADRY
CPPVSASCSEVTRSAGCG
NNLTTGKIYQYVINKERK
KLSPEELLLRWANFHLEN
SKSCHLPWASGLETLDSL
RSVDHLERPTSFPRPGQL
RMLRSQLLLLACVHNYQP
DVDRAVKAAREAFRLGSP
EEIDDKSEETDDETEEVE
AKGFQHQRMTNGAMNVEI
SFNSTEDHSKWCVSPKGP
DYSSGPMRPFAQHPWRGF
SMLNWTTLQRLNAGQWFL
EPVTVFPSMLNVAANHPN
DFDRVRVNGWATLFLRTS
RRRERRDLFTESWDTQKA
LGPGRCCRLHTVRASLED
LLLLLAGARAEEEMLENV
GNLIYRNLHLFNSDLDDS
EVNDPGEPSGLETLKDTP
EEEAVKGGYDVEIKNITD
GFPGPKGEPGFALPGPPG
GMAREVINRIQKLRKKCN
GQKEIEFGTSLDEEIILK
TANITDSEALARWQPAIA
MQIELSTCFFLCLLRFCF
RSLCACSDDCKDKGDCCI
HEEGHMLNCTCFGQGRGR
PFILGLLSGGVTTTPWSL
FQVSACAFNKGKLKVLGT
GYEGQYCERCAPGYTGSP
NANPNANPNANPNANPNA
ASNMEGKAQKYYFLSIQV
DQLGTTISFERINDILEH
ALGSSFIAARNFHASNTH
WKVIVSLVLLMPGPCDGL
YHGSQVYVTFAVSFYLVA
QKTVYPMERLVADKLIFH
SGNLAVIGGVAVGVVLLL
NRSLPDVRLEGCKTKVYP
SYPFDTVRRRMMMQSGRK
EPVGVCGQIIPWNFPLLM
LPGPQGSSGPKGEQGITG
DLQSLEDILHQVENKTSE
HLNAEGMLSYCDRYSEGI
WFPIFTEVACDELVEEME
DVCVGSPGIPGTPGSHGL
ASQSVSSSYLAWYQQKPG
VPTAATAVSLKVVARGSF
LQLPNCIEDPVSPIVLRL
PPPRNPLDGSVLLRNAVQ
MQSGRKGTDIMYTGTLDC
IQPTLGPPNQPPVSIWLI
RRRFVQNALNGNGDPNNM
SLVFLVPVRLNQTVIWDR
SNQGDRNWMPENIRLVTS
VQGSGETTYDHKNTFTLS
YDDDFDFNFQEFQYLKEE
VVGRTVPASVQGVIADNA
AIQAMGDKIESKLLAKKA
SDLESGGLLHEIFTSPLN
GLGELSSEEGSVGSDRGS
LWLKDSLQCTCEEMNDIN
PSPEGTTGQSYNQYSQRY
YKLVKDGYQMAQPAFAPK
RAGPWSQCSVTCGNGTQE
HDPHRCGHSQPQYGTFCE
ESCLRNKHEMVIYEAASA
GKGYRGKRATTVTGTPCQ
MKRMVSWSFHKLKTMKHL
PKVDFTLSSERDFALLSL
DLELPEDEEEKKKQEEGK
GSENSQPEKMSQEPEINK
ASLPPAQLLLRAAPTAVH
NKCIIPWYIMTSGRTMES
VGLRVVAIQGVKTGLYIA
KLHQNICRKRALVAIGTH
PMNPNTNDLFNAVGDGIV
DSGPPPSTVINQNETFAN
YQIKQLQALANYSIGVSC
FMSQGNKMLLTFHTDFSN
TQFTCECSIGFRGDGRTC
WRTILLQYCFLLITCLLT
LPDIEWMICKDIKKCNNE
LLKTTQEPLARDPVKLPT
EALPGDNVGFNVKNVSVK
VILQYICECECQSEGIPE
KNRMDVFSQNMFCAGHPS
TAFKVVRTLKTGFGFTNV
TRSPDCTHDNPLETRNIT
VKGAQERLPTVPLSGMYN
LKQDACQGDSGGVFAVRD
WHHGGHYRSRYQDGVYWA
QNMLRVLIDGVECSDVKF
ICTCPSGYTGPACSQDVD
RVHEYLGWHADCIRGTFG
TEEEKDDIKNGKDIKKEI
SSALQPGTLLDLLQVEGM
AILAVALAVSPAAGSSPG
MQMSPALTCLVLGLALVF
SYTLLPPSSNVRTVVATV
TNESVCEIMQSCFRICFE
CCCGDEMGDDCNCPCDMD
EKTRCQHEREHILGAAGA
DFRNRGMTALLKVSSCDK
LKDIVEYYNDSNGSHVLQ
KCSCPRGTQGVHCEINVD
SPQRSMPPRPGYPGTPMG
DADYAEKMAGCSLSFRSE
SQAQLSCTGPPAIPGIPG
VCLSEACVSVTSSILSSM
EALPGDNVGFNVKNVSVK
QVRCSLQCVHGRFREEEC
VTPTYSAMCPFGCHCHLR
RSLYRQSLQVGPDSAIFR
GFRCVPGEVEKTRCQHER
LLLLLTPPPGARGEVCMA
CCIVQHAGLAQPLRVELE
NKGTGCEFELWDCGGDAK
NETMMALWEECKPCLKQT
NRIEYHTKIINDKTKIIQ
GYNFSVMENMPALSPVGM
KTTQEPLARDPVKLPTTA
IKANCSDNEFTQALTAAI
VKLDITAEILAVRDKQER
ITIIGGGDTATCCAKWNT
TTVTPNVTKDVALAAVLV
NIDECAGNPCHNGGTCED
VCREIRHNSTGCLRMKDQ
MRSDFSQTMLFQANTTRI
GTRRMSPATTGTFLLTVY
SSNPPTLYELEKITFTLS
NLGTALAELRTAAQKAQE
MVSWSFHKLKTMKHLLLL
TTPFSPLVATSESVTEIT
VIGTIPLHPFGSRTSSVS
RRMSPATTGTFLLTVYSI
ENPGLWILGCHNSDFRNR
QRPAPCYDPCEAVLVESI
PGYPQDYPSHQNCEWIVY
LVLFYRHLTRRDETLTDG
AVNNCGLAGGCPPYSPIY
PAALLRRPGLGRLVRHAR
LMPFILGLLSGGVTTTPW
YTHWTGSLRFSFMFCGSA
SFNPGVFVANLTEWKRQN
MVQQKKEGPIPPDAQNPD
CVAGYTGNGRQCVAEGSP
IGVTVLVVAVPEGLPLAV
VSWSFHKLKTMKHLLLLL
LLAGARAEEEMLENVSLV
GAIGLIFAFANAVAVAMY
LADGTELRGTWSLEGNKL
NIPGDFECECPEGYRYNL
IKEFSIYMTKDGRISVAG
YHLYPHGPGLNPNASTGQ
STSAASPAVGTVGMDMDE
NSQESSWGKNVSSTESGR
GQCCIAASRIFVEESIYD
LLSLLLLLGPAVPQENQD
LIASLINCYIRDNAAVDG
TVPFGPAPTGMYPSVPPT
DGIFMLAFFMAFIFNWLG
ASKFHDIDDVKKFKPGYL
