# Supplementary material for: MHCII-peptide presentation: an assessment of the state-of-the-art prediction methods
Source: Front Immunol. 2024 Mar 12;15:1293706. doi: 10.3389/fimmu.2024.1293706 (PMC11027168; doi:10.3389/fimmu.2024.1293706)
Supplement: Supplementary file 1 [file DataSheet_1.zip › Supplementary Data S1/negative_peptides/18_HLA-DRB1_08_01]

LGVPTVKDFLTNHYLHFL
TLQASKQNGTWPREVLLV
VSLKVVNSTTGTGEHLRN
QDTKNTYRLVTDGALDRE
CILHFQILLQNPLQFVTN
SGNSSSNATGNTVAAANY
NDKNSNYKYPAVYDDKDK
LGSPPQSSMARINVSLLD
LHHDRVTLEVGKVIQQGR
TGLLTVAAPLDYEATNFY
LLFHQVRKYLLRLDVRKD
ASPCCGCCCGDRSSPPTT
TPFSPLVATSESVTEITA
RIKAEQDKKIADERARIE
GKSDAIPNIGEPETGIST
RTEIDARAGTFQAFEQFG
EQLAREAEARAEREAEAR
CIDNEALYDICFRTLKLT
SQSLLKTTQEPLARDPVK
KSGQEHWFTELPPVLTFE
VTTTRLDAPSQIEVKDVT
RLPDSFKDSPSKGLGPCG
LLLALVLHPWNPCLGADS
TEAPLNPRKNRERAAEVF
ISWRNRHGKQVLDGNSNP
QPPFPAGGPPARRGGAGA
VDAHVIPDGTDPNDAKVY
SKDRILIKLSSTWEGIQA
GLEHSETVKIGKVDCTQH
CKLVVEEYYEVLDHCSSI
LSNPTYYLPPPKHADFAA
VEPSGATLIRIPLHRVQP
LASSSALPWNITVHFKSF
QQPTSQAPAPAFSGQPQQ
QEAQVLKQLAEKREHERE
TFLLQGLLRLLKAPALPL
TYDFACPIVDSIEGVTHA
FKVLSTKIEIKLKKPEAV
LMALSAIGEGCHQQMEGI
TVAVCKCNEQGEFTFCED
HQVVQDLPPANTFVGTGD
WVDLFEGQVIVLDINDNT
TTQEPLARDPVKLPTTAA
EFRTAAVEGPFVTLDMED
NHYAPSNDIYGGEMHVRP
AAARTLRLALGLLLLATL
RRSEDQVFMIDSKCESGK
LLQYCFLLITCLLTALEA
YLARKAFAKRQQQLTAMK
GVLEGIRICRQGFPNRVV
NSVEVALNKLLDPIREKF
SIMEKTQSLPTRPPTFPP
AGCDVAMETLCTDSKDNE
LGKVVSGYRVRNGQWTLI
HDLALACKLDYDEDASAM
DIYGGEMHVRPMLSQPAY
DGMNAYMAYRVTTKTSLS
GRTVNSNCEINNRSAANI
EGQLEARAGRGRGQWLQV
EKDVHAASSPGMGGAAAS
PHNVMIDHEHRKLRLIDW
SVLNWFSPVQALQKGRTF
HQGYSTEAEFEEPRVIDL
GGGLFGFMGNQSRSRNGR
MVEELEKALGMKLPETNL
VLPCHLSSNLAHARWTFG
MDNLFSVSSTGGKLIAHK
TTFVCTVTNAVGMGRAEQ
GVTINVLDENDNAPYITA
IINEDIAKRTCEEHQLCV
PGTPTPPIFEQLQYVFSV
LGGAALLLLLIPVAAAQE
ENPAGLKSQGNELFRSGQ
GLARYYPASPWVDNSRTP
LLQYCFLLITCLLTALEA
TMGNTDFWKTLRYLSLLY
RKTAPYKNVNVQNFHISW
SFLETESTFMTNQLVDAL
PAACPEPPPEAPTEDDHD
RSFGDLQEKLLPYIVGVA
AALPRFFRGATELYRTGK
SCKEAADGYQRCMMAQYN
DEKKLEEVVNKKHGEAEK
RFVRFIPVTDHSMNVCMR
DHEMVASVDVSIQVKDAN
DRVILLKRVDQNWYEGKI
EVGGDRNEKMKNQIKQMM
DPNANPNANPNANPNANP
VTSQLQPVRPLYPAPLSQ
GATLIRIPLHRVQPGRRI
TLEQQQMQPLCFNCPICD
WHFMCDALIKAIGTEPDS
AVSSPTNTTYVVQYALAN
TYSFLGSQGIGQCYDSSP
IEGADAETFSEGEMVTFI
LETSSGRVLGRFRGKGSG
SLKGIGDEALPTVLVGVF
PIFTEVACDELVEEMEHF
GFFGIPGLKGLAGEPGFK
AVLVPFRERFEELLVFVP
RLILTAMDGGDPPLSGTT
MIKIVLINSFGAILQGSL
NDEDVDNKVERIWGDCTV
SPFEVKVGTECGNQKVRA
GNNKGLFRIDPVTGNITL
INKLRQEGSEEGMYVLRW
FDVHKKCPLCELMFPPNY
FMTCTQNVAPDMFRTIPP
FAWGTLLFYIGGHLVRDN
LTLALVAVAGARAEVSAD
RKCAMISAHYGLSDVFDN
HDLLPFFEQLSRVDDVYS
TKIAYETKMDLVQTSEVM
RPPMLLALLLATLLAAML
WSDPDDRGGWGISPRGAG
GRGVKSGRSSCLSSRSNS
QPTTLASSVDSAHSDVAS
NSNVIQVDQSGLGLPSRD
CLNLHKFNEFIQNELQEA
KAFAKRQQQLTAMKVLQR
CIAIFACVASTLAWDRGY
LNSSQDSSSNNYKSIFLQ
QKKEGPIPPDAQNPDMSF
NGIDVYPQKEFDEDSEDR
DIFYTAAKPGTYVIYVRF
GTLTCSDPGIYVLRFDNT
ESCSASMMYQEGKFRYRR
VWFVWWVNHTEVTIPYLA
GNAVIFLTIQGFFLIFGR
FRRKDINTTAQNIMFYDM
GGQALRDAGYEFDICFTS
KWVPENSEIVWSIKSFPG
RSIMRRVNHKDPHVAMQA
TVITKHNDDEQYAWESSA
YRLVKGQSVHQLLPPTYR
GSICDLNLKIPEINSSDM
EERNFTTEQVTAMLLSKL
EWNILYDKLEKIHHSGAK
GMDDIFSHIFGGGLFGFM
GRGGLGRGRGGRGRGMGR
IGGGDTATCCAKWNTEDK
KSNTSPEELGPLANQLTS
GDLHLFGPNQRPAPCYDP
LLLYKKERRETVISKLTT
PDTYMNSRPVIINMNLNK
ALEQAKKPQEAVFVPECG
SDSEEEMKALEADFLTNM
CLSNPCPSTAMCNNTQGS
WLLAHCGRPQTECRHKSI
RRPRCGVPDKFGAEIKAN
FKDSPSKGLGPCGWILVA
HIAQLCEKAGLLQRALEH
ATGRLLLLLLVGLTAPAL
CNGEGEVINEKDRCKKCE
SVVGPMGLLVVLLVGGCA
LWVLGLCCVLLTFGSVRA
IVFFLIGFMIGYLGYCKG
KPIVAAINGSCLGGGLEV
GNSDSNLTTYSRPADCIA
IRLASQANIAQVLAELKE
ESHPSSNLLDLNPQSINK
YHTKIINDKTKIIQDKIK
PAMSYLTSYQPPQNPYYY
NITVVAGTDLVLPCHLSS
PEPRNINIYTYDDMEVKQ
TQGKGLMPDGTSRFTCKG
CITIIGGGDTATCCAKWN
AAFENWEVEVTFRVTGRG
LEIGVIYLHGYDKEGNKL
NWGPRFKKLADLYGSKDT
QTEEPVQAKVFSRKNHEQ
PMSYYIASGNLGNTFQID
INDNSPQFSRSLIPIEIS
VEVSAEDLLTCCGSMCGD
SPELLVLYFASSLIIPAI
LGYHVGSVSASTMDLNSN
GSRPAWAPAALTAPTSQE
TVKARVWNSTFIEDYRDF
KTIISTTSTTSQKGPMST
LGRFREALGDAQQSVRLD
ISTKQLLHKINSSVTDIE
HWEEAAHDLALACKLDYD
WIWNQMHIDEEKNTSLPH
KAFAKRQQQLTAMKVLQR
THCEFAYLRDLLIRTHMQ
NSDKAIKLLEHSKGAGSK
ALRPTLLPPSLPLLLLLM
QRRPPARPGPLSTANHTA
LSVLETRQVQLECVVLNR
LARKAFAKRQQQLTAMKV
RKLAREGENPPDGFMAPK
KMAKMIDERQQELTHQEH
KKVISYWRNEFDWKKQVE
PIFTEVACDELVEEMEHF
HPRNLILYFYALLFLSST
LTIIYIHLFILNRLSFEN
RPTISWNVNGTASEQDQD
IAPRDYCNDLKISDNNTE
LPAQLLGLLMLWVPGSSE
ADIVMTQTPLSLSVTPGQ
WSFHKLKTMKHLLLLLLC
RCNGVLEGIRICRQGFPN
DNAGAMMSVDETLMCSFQ
KMPLLELGGETTPPLSTE
EVCESPRKPVAKWHSLSE
ATLIRIPLHRVQPGRRIL
GACGLVLAGNAVIFLTIQ
PPAMKNATSSKQLPLEPE
IAIFIRWKKSRAFGDSEH
PGSSGDVVMTQSPLSLPV
NLRMAVMLPEGEDLNEWV
GERFPEQRQVLILLLLLE
TANDGEEAFEDEEEEIDG
PNANPNANPNANPNANPN
ALSAYDLVLAEDEEMNRM
CIDNEALYDICFRTLKLT
IGRSPFEVKVGTECGNQK
ISPSDLSDIKGSVLHSRH
MRALWVLGLCCVLLTFGS
SNLMMEKRNNSLQTATEN
IAAVVVVALVISVCGLGV
TPSPVPTTSTISAPTTSI
EEALSFVSLVDGYFRLTA
HSANLNGVYYSGPYTAKT
ISGGSVVEMQGDEMTRII
TEDKSLAKPETDKEQDSE
EALPGDNVGFNVKNVSVK
DFLFKLVLVGDASVGKTC
TYISKMKVIYPAVEGRIK
RLVKVTGQCCEEWVCDED
LFEELGSSHGLAALSFSI
ATLLRPADACSCSPVHPQ
GNDSLHESAHSMRKQNVV
TTTTESVEEVVREVCSEQ
AGWEPNEENEDERDRHLS
GRSPFEVKVGTECGNQKV
ATERTTSIATTTTTTTES
QRLQFAFYVVEQVGTQPF
MDLRQFLMCLSLCTAFAL
DGRGEGLRLLLRDTDRFS
TPPRHNFNSKDQMYSDGN
EQVFEQCQQFEEKRLRFF
FYNVGRSLTTVFNVLLSY
FVDEHTINISLSLHHVEQ
GTIPGGNPCDSETGHCYC
DPSSCIDGQCVNTEGSYN
RRLATLLGLQAPPTRIGL
SFENAIKKTKNQENNLTL
