# Supplementary material for: MHCII-peptide presentation: an assessment of the state-of-the-art prediction methods
Source: Front Immunol. 2024 Mar 12;15:1293706. doi: 10.3389/fimmu.2024.1293706 (PMC11027168; doi:10.3389/fimmu.2024.1293706)
Supplement: Supplementary file 1 [file DataSheet_1.zip › Supplementary Data S1/negative_peptides/18_HLA-DRB1_15_01]

DSGNDVTDIADDGCPKPP
CITIIGGGDTATCCAKWN
DNLAAGTDNTSSLGPPSM
CDPEMVSNSTCRFFVCKC
ELVREAARLGACLAFLPE
QYRDAQGQPQAVPVSGDL
SNSNVIQVDQSGLGLPSR
FTSVHLSYVELKHMGQQQ
DRNKDGKISFDEFVYIFQ
YIFQEMADKCSPTLLLLN
PDYYGYEDYYDYYGYDYH
NDVATILSRRIAVEYSDS
HGEFLLERDNRSKLPKSK
DTFRGSVLEGVLPGTSVM
PNITNEFGVPPSPANFIQ
RNLPFDFTWKMLKDKFNE
VFNEKGWNYILEKYDGHL
NEALAALLRDGETLEELM
TSSLGPPSMPVHYDSQLD
QRAGDWKCPNPTCENMNF
PVNVLVIHHVPGLECHDQ
LPTSTATIVVHVEDVNEA
DRIVGAGLGTGAIIAILL
SWLEYESSFSNEEAQKAQ
LNEKNDVKNNEDYKNVDY
KHIPIAGRDITYFIQQLL
LPKGSAEAELMSVVPVFY
AVVRALPRRAGLVSRNAL
RFDEFFSEGCAPGSKKDS
AEILKERGAYKIYVMATH
DGSVDFYRDWATYKQGFG
GKNKLLHPSLVLLLLVLL
SFVIWCIVLVLFGRAVNI
KPPEIAHGYVEHSVRYQC
MFKTPVSITEHPKINEWL
MSVPGIFNPHEIPEEMCD
TLVLLLSGALALTQTWAG
PPSMPVHYDSQLDTTLFG
LLLLNGQAACHMAQGRWE
KHLEGISDEDIINITLPT
CEGDDCQPPAYTYNNITC
EDRFLRTEQGLLLRALQL
NTYQIYSKDPQNCQEFLG
ICSGLSFQRKNQFMQRLH
QQKKEGPIPPDAQNPDMS
LPGAPGPKGEAGVIGERG
LQFQFKYGVPTPTNVTIE
AGLYSLDVGEEGDQAIAE
VLALLFLLLVLLLLVRKK
PPQRTLQNGLALQRCLHA
SQESSWGKNVSSTESGRL
GPPSMPVHYDSQLDTTLF
VDQAWDAQRIFKEAEKFF
TFRESFKKRVIGQDHDFS
LPAEKEVTEFYVQNENSV
LGLLIGISRMITEFAYGT
AADTCPEVKVVGLEGSDK
AAMPRKEKHIEPEVPRTS
ITCQDPVIGVGEPGKVIQ
NNQGNGQGHNMPNDPNRN
AQALRLASHLNLAMCHLK
RGLQRQPSSSRRDSSWSE
SYRKKIQNQWKQAGSDRP
PGLWILGCHNSDFRNRGM
HNSDFRNRGMTALLKVSS
EDDDKLEQIRKDYTSGAM
DRERKVSMRLHRGAPANV
FLHIKNLPAQAADTCPEV
RWFLANLASGGAAGATSL
AVEEKACNCLLLKVNQIG
PDEPKGSLGFYGNEDEDS
SSSDYSDLQRVKQELLEE
QSQGWHRCSDAPPRASAL
SVEVSAEDLLTCCGSMCG
MIHTNLKKKFSCCVLVFL
SPRWTRLPTRWRPSKCTA
DSNRFKKGICLSCRKNRC
QFGGNCDVDVSFMYLTFF
IRRIQTRGEGYAKPNEGA
SVAKPSQELPAVDTVSGT
ASSEAQFYTKGDQLILNL
AVKGPKGEAVGSITQPLP
SYTQLNFRPIEDAKCDIV
FLRKSVKRMKESRLEDTQ
NDGSHDLIGTFQTTMTKL
LGASALDSIQEFRLSGWL
KFTKRLVKVTKQHNDECK
IGNRGPRGETGDDGRDGV
CAAWALECTHCELLSDCP
KLGANMKKLENCNYAVEL
RFDEFFSEGCAPGSKKDS
GVPILLELDENLRAVGPH
QFRNATLVNEADKLRAAL
IDNLTPEERDARTVFCMQ
CVYFWLERTMPRIPTLKN
IYRMEDGNIKILQTLSGE
PFKNLPTASKWALRFSIR
HTVTMACISANQAMTTGV
DMLSGPRRAEILAKTMVG
LLWFPGSRCDIQMTQSPS
DMRVPAQLLGLLLLWLPG
VRVHVDAPGMEEGAPVFP
YKKLDYGKWELYIPPKQN
ESKFALRTPEDTAEDTCH
ELRKATIPIFFDMMLCEY
NWEVEVTFRVTGRGRIGA
MEKLLCFLVLTSLSHAFG
SKGKEFGYFPRDAVQIEE
LHDACQGDSGGPLVCLND
TYPFKNLPTASKWALRFS
PRLFVGMILILIFAEVLG
LLTHCAGSWAQSVLTQPP
MQLSERYNGFVLPCLGVH
EGVEIVISEKGASSPLIT
CGVCPGRLRGVRAVRPKV
GILPLETPSPGDGSYLQN
DAGVRGTAQQPRLFVGMI
QCRNGHCIPQRWACDGDT
SVEVSAEDLLTCCGSMCG
CVDWRHGSRAMYTQAVQN
AYGSQSVEQEAEKLGPPP
CPGGEATLSQPPPRGGTR
RCNGVLEGIRICRQGFPN
SAFAGLLLLMLLILALWK
CEASLPTVPVLSRTQNFT
CSGSSSNIGSNYVYWYQQ
GPRAQLFACLLRLGTQQV
SCQQQNAELLSITEIHEQ
RMVQSKRDIEDPEIVVQA
SVTSRPSTPTLGTPTPQT
LYGASPDIDLGTGPTPTL
RQFKGLGDCIMKIAKSDG
RPDAIRLGLGNHNYCRNP
TCREAFAAVSKIAWHVIR
GRAHGELPEQHKRKTLLS
CQQQNAELLSITEIHEQT
LLLPEDDTRDNVFYYGEE
DEFKEELHSDYKNKCTMC
YSKVHNGSEILFSYFQDL
NQMVKCDPRHGKYMACCL
RCGQLVRMAIRAQHSNAA
VKLPTTAASTPDAVDKYL
SNQGILTTRKGLDFEAKN
EEREIKDEKYIDNLEKKQ
PMNPNTNDLFNAVGDGIV
QFVTPADVVSGNPKLNLA
ADCKSPQPWGHMLLWTAV
LGPPSMPVHYDSQLDTTL
GPYRMEHFRWGSPPKDKR
STGFQKWKDVPCEDKFSF
NPNANPNANPNANPNANP
EGYVIGSCIKHIPIAGRD
LCIIILILVIGVAIISLI
NSSSNATGNTVAAANYVA
YLARKAFAKRQQQLTAMK
NATSPAGHAEATIILHVE
CGHKKLEKGIQVELYSFP
QFSAQPPPSLQWLFEDET
YSSHAKKPNVDADDVRLA
IQCRADQSFTSPPPRDFL
LRESGSEAERAAARRLEP
SFNPGVFVANLTEWKRQN
NHCRFDEFFSEGCAPGSK
FLRRFANEYPNITRLYSL
IGGGDTATCCAKWNTEDK
PVHYDSQLDTTLFGKKSS
ILGNQMFTHYDRAHIAQL
CHMAQGRWEAAEGLLQEA
LVYESDQNKDGKLTKEEI
KTEPVPDQDELDQLSKAA
QEWVPVESSWRLNERHYG
KRSRYDDSVPRYHAVRIR
LNQIAPKGGEDGPAIAID
MHLLPALAGVLATLVLAQ
PKDFHHHHFPDMEIFLRR
AEQERDELADEITNSASG
KKEGPIPPDAQNPDMSFF
GLGDCLVKITKSDGIRGL
MAISGVPVLGFFIIAVLM
STGFQKWKDVPCEDKFSF
EANNQNFQQRYHAEEVEE
YHVQFGPLRGGEAQRVEV
NNSTLGKPKRKRRKKKGH
ASAMELLRCPTLRHLFLC
KPYIYAGYRPLHQTWRFY
EDASKKDGAVESISVPDM
