# Supplementary material for: MHCII-peptide presentation: an assessment of the state-of-the-art prediction methods
Source: Front Immunol. 2024 Mar 12;15:1293706. doi: 10.3389/fimmu.2024.1293706 (PMC11027168; doi:10.3389/fimmu.2024.1293706)
Supplement: Supplementary file 1 [file DataSheet_1.zip › Supplementary Data S1/negative_peptides/18_HLA-DRB3_02_02]

GALDSFLRLNDGQFTVIQ
HVPIEAKYIFPLDDKAAV
QETFQLEIDRDTKKCAFR
CGSEHLPYPLGSRDGLRG
TDKELAVQYLNTFYGCPK
DDSAMKTLRNKMGKWCCH
GSRLPCGLAPRRFFSYGT
FEDFVDSSVGYYTVTGLE
LITFCSKGGDCLTSQTRL
RPTVTASSCSSDIADVEV
PAPPAGGPPPPPGPPPPP
VNVTLYYEALCGGCRAFL
SAADEVDGLGVARPHYGS
QNIDVSSQDLSGQTAREY
LDGAGIPFLDYRTYAMRV
GPKIAVQFGPGFSWIANF
DKHALLDVTPNAVDRLNY
EDILDSAMGTNWVPEEAS
PDGPLASPARVPMFPVPL
SARKLYERSHKLRKNNHH
VRAFADAMEVIPSTLAEN
ETDFVEVPSQMLENWVWD
AEENCFIQKSDDKVTLEE
GVVQLDCSIGYIYVDHLS
EIPDRLQFRQPSLKRSLM
QAISWARTKKIPFLGVCL
SICGDDQNGPKIAVQFGP
GSYITTVSATDPDLGTNG
PKGWEWEGEWIVDPERSL
EEHQETQLIGDGELSLSR
NASSVEDIDAGAIGQRLS
DWTVAPKKARECVGKTVT
SLLLLLGPAVPQENQDGR
GEAATFTVDCSEAGEAEL
RNCLRNTTGFKCERCAPG
FSCETEDFKTLHCTWDPG
VLMVGNETTYEDGHGSRK
MVGVHGPKTPCEEVYVKH
LRYEVSSPYFKVNSDGGL
MSNGNKEGASGRPGSPKM
PGAGHVQEESNLSLQALE
TTKNNPVMSLQDQVRFVK
RCRDAVQNCCGISKTEER
CHNQFSLFLVGSGGFGGK
YPTVASVPHSIINGYKRV
VVKTTVLLADINDFNTVN
DLPPNTSPFTAELTHGAS
PGLWILGCHNSDFRNRGM
KPLDYEISAFHTLLIKVE
GRSPHLGPAPARRPQRSL
TNGEISYSLYYSSQEIDK
AATGTAAAAATGRLLLLL
QKKEGPIPPDAQNPDMSF
ICTNPAFICDGDNDCQDN
MSGDLGWLLNLFHNQIES
IDVSLNISLPNLHCELVG
LSSSVILTVYVHDVNDNS
NTKNSALMAKKAPTMPKP
DLVFLFDGSMSLQPDEFQ
FNPGAVTVAWKADGSPVK
LSVDRYVTLTSASPSWQR
PIGQFWRGLPASINTAYE
LPFLLYGTEVHTDTNKIE
RVELPTCMYRLPNVHGRS
LSAVYTCKRDPCPHQVDC
IFFAEGFHGDSTPFDGEG
TQGRDDTIMATESEVTAF
DAPWKKIQQNTFTRWCNE
VCGSDGADYPGECQLLRR
DVSLPKADIDVSGPKVDV
IPRIVQDIFNYIYSMDEN
SRLPCGLAPRRFFSYGTK
NKPLLWISVLTSLLEAFA
ASCEDIARVCHAHPTLSE
TLPENPAGFTSTATADSR
TYNVNDTFHKRHEEGHML
LPTQPHLSSPLSKGGKDG
YLSNRTNSRVQSIGGVPF
TGLTFYPAVDVQAFAVLP
TVEGPCEAQLECLDNGDG
IAAGMEYLSSHFFVHKDL
REEQDLERLRDPEVVASE
LTVNGQITGDKRGSPDSK
YTELEAIMYALGVGASIK
AAGKEGAKGDPGPQGISG
NYNGMSFVCIGAILVFVA
PEPFENCLLRPGSPARVV
VPQCAAPSFDCGKPQVEP
DIDLKDVDKILLITEDLK
VLLTSVTLLSIYSINLLL
FQSLGGDGERNVQIEMAH
IDALFSFDSRIKVFANGT
CRQDEKCDYYFSVDADVV
NLYGTGLSLTESARWISQ
GSHYALTAIGLGMLVLGV
YIKVKIVGPLEVNVRSRN
VGILVAQIFGLEFILGSE
QNMDATTEPCTDFFKYAC
LSGRLAGLPRRLQEQSAS
TSKTGVFVRTLQMDKVEQ
GRSPFEVKVGTECGNQKV
ACQIFVRNLPFDFTWKML
GKRHATKPCPNNVEKSNR
NSEITSLYYDLQGHLFAM
AYTGKYFDKASYRVYCLL
AGGPPPPPGPPPPPGPPP
WRLNERHYGGLTGLNKAE
KSRNKDDRPNTDIVDEDP
ILVTRGPEEAPQNPEEKS
DMDGDGIKNILDNCPKFP
QLSKAQKRKLADKTDHKG
AKSSSSSNPKWDEQLTVN
RRRRARKKTVSASESEDR
TYGLRGICYFFIEVECSN
TVTLSIEPQTVQEGERVV
SSFHHNPAHDSNSLPASP
SDIWSMGLSLVEMAVGRY
WTQALRTIVKNCYKQHGR
KPALQRTAIEILAWGLRN
SVIPDTTEAVSTASTVAI
RKVGGGGTAGGDRWEGED
VNVTLYYEALCGGCRAFL
VFPKDKLVEEGTNVTICY
SLCGEESFGTGSDHIREK
EEKEALKRAYQQKPYPSP
YCKFHYKTDQGIKNLSVE
SCPAPIGEFEKVCSNDNK
MPRPGSAQRWAAVAGRWG
ARLPPFTRPPLMSQAATN
CEDGINGFTCRCPEGYHD
YEESGLLETDEATLDTRK
LSNPSRYLCKCQPGFTGA
NPIGTWTLRITDMSGRIQ
YVELKHMGQQQMGRYPVH
MIRLASQANIAQVLAELK
VAPPLPMGASVPSIDSMM
GACGLRYRNPVSQCMRGV
AAAATQVAVSVPKRRRKI
KDEISVDSLDFNKKILHT
FNGGFGSSMDSKSSGWGM
SQLDTTLFGKKSSPLTES
VCCLLTAWHCRSGLGLPV
NIGRSPFEVKVGTECGNQ
RFENYGDKFAENDVIGCF
CEASNGQICNGRGICECG
TYGKQPWYQLSNNEVIEC
GLPGLQGVIGFPGMQGPE
LPELWALLNFLLPTIFKS
TEREQGEVRFSAVALCKA
LYDLKPLGLNDTIVSAGE
QPTYTGAIISICCCLFIL
EGLHPRIIAEGFEAAKIK
ADIMIFFAEGFHGDSTPF
RPNQSQPLPPSSLQRFLR
PSGHTKLLPRSLAPAGKD
PADVTGTALPRVGPVRPT
TGFTLPFYKRMLNKRPTL
IPAWLRFIQCLRRYRDTK
FPAPKILWSRQLPNGELQ
DMIAILDYHNQVRGKVFP
FRVDPKHLTVNAVLISIA
SRAAINKWVSNKTEGRIT
VTGMLNEAEGKAIKLAKD
YYFLSIQVPPSVAGAEIP
NKPLLWISVLTSLLEAFA
NHHTLVLTALDGGEPPRS
YISKMKVIYPAVEGRIKF
APSLSDSMPSVADSHSSH
SYQEELDKLRQLLKKTRV
IRLLLVIWCGVSALSMLT
GFPAPKILWSRQLPNGEL
VNVTLYYEALCGGCRAFL
FCRGCLHRNWAPGGGPFP
VYSKVHNGSEILFSYFQD
MNKPLLWISVLTSLLEAF
TIQAFQQIAADEPPPEGC
KSKGFPRRFREVPSSGER
DQLTQVVKGDPPQLSNSE
IRGHTESCSCPLQQSPRA
LVLVLSVIILILGLIIWL
TVVMQKASQIIIPRNTTF
QPVTSASLHIHSKGAHGE
DTLEYEYDHDANGERVVL
TLRYSDGDLTLIYFGGDE
SLGNKLLLKANVTSENNM
RSLLLLQLLLLVAAPGST
SPFEVKVGTECGNQKVRA
LSESIYRHQHVCSNLVTT
IGIDPPRGVLMYGPPGCG
LEFILGSEELWPLLLGFT
RGCAVVEFKMEESMKKAA
GDRGLPGPRGPQGALGEP
IRDSISRLSNYPEPPPSA
IMIRLASQANIAQVLAEL
WEYGDLHLFGPNQRPAPC
DFVDSSVGYYTVTGLEPG
TIIGGGDTATCCAKWNTE
FSPESVAAFIAVLGILSI
LIQTKVNYVVQEAIVVIK
NMEMVQQKKEGPIPPDAQ
SMGLQLNLTYERKDNTTV
LLQLLLLVAAPGSTQAQA
EALPGDNVGFNVKNVSVK
CRDELCRCAEENCFIQKS
MMGGFKETKEAEDGFRKA
SMPVHYDSQLDTTLFGKK
DHMAPPPVADQASPRAVR
MCYMLTYIPLLLPVAWLL
KEKEKKNRKGKDKENGSV
WERLLAKECRLYYLRNGE
HLGLVGGEEPPRCAGPGA
LGCGWAMSAPGNAQFGQG
RQSANYTCVAMSTLGVIE
SFGSITRQQEGEASSQDM
KGEKGDRGDIASQNMMRA
DPEVAALYFPKNGDPSGL
SPFEVKVGTECGNQKVRA
PALTVHVTQPKDGGFCEV
APHTLEEKCGSRPPPGFP
DIQACVDHVNLVVQEEHE
SEVVKLLLDRRCQLNVLD
GDQDATMSILDISMMTGF
HGTCQLCGDRMSECPICR
GCGPPRRGASQASGPLPG
