# Supplementary material for: MHCII-peptide presentation: an assessment of the state-of-the-art prediction methods
Source: Front Immunol. 2024 Mar 12;15:1293706. doi: 10.3389/fimmu.2024.1293706 (PMC11027168; doi:10.3389/fimmu.2024.1293706)
Supplement: Supplementary file 1 [file DataSheet_1.zip › Supplementary Data S1/negative_peptides/18_HLA-DRB4_01_03]

EALPGDNVGFNVKNVSVK
SSRGENLVHQIQYREMNS
TRLPTRWRPSKCTASPHS
EAASPMLQIQRDAATIMQ
PVPLSSQSSFPQPHLPGG
IGRSPFEVKVGTECGNQK
ARPGPRVPKTLVLVVAAV
WQATIMGPNDSPYQGGVF
HPNINSNGSICLDILRSQ
DCKGNDKLRYEVSSPYFK
VRVAAAVVRALPRRAGLV
TSPVPQRTWPIRVDEKLG
ENYHTPEFSQSHMSATIP
DRPGNYVEPTIVTGLGHD
WPTLSGRCQTGCWSPDGS
MAISGVPVLGFFIIAVLM
IAILACIVILLVIVVLFV
PKFPQSLYQFSVVETAGP
ARTDAALYACRILTEAGA
IEKSTAFPRTQRAEVEIT
TQDVYSAVVKENSTEAET
QCPPHMTGPRCEEHVFSQ
TVSASDADQQALRNQALN
LRLANPAGGRPGSKGEPG
LVACRVTELQQQPLCTSV
GGEGMEPERRDSQDGSSY
RPGGDSSPVVDSGPGPAS
DPNRYRLHFERDSREEVE
ISFLETESTFMTNQLVDA
GDQDATMSILDISMMTGF
VFYNGAWGTVGKSSMSET
LPVFAIILIISLCCMVVF
NGTVCLSPPCTLARSFGV
CVRAFADAMEVIPSTLAE
AEADAADAAGFPVPPDME
SYIDASNVYGSTEHEARS
LEIQPYDLSIDIYSRYIY
LSQSERTTTSPKRLLDYH
GNKMIIEEAKRSLHDALC
ANGRCIAGRWKCDGDHDC
GLVYEYTLGEEKFTFIEK
LLLFWLGWLGMLAGAVVI
IPSDKIKKFLTESHDRQA
EALLLLAAGPADHLLLQL
TLPFYKRMLNKRPTLKDL
LDQASLAAVSQQLAPREG
SGVPVLGFFIIAVLMSAQ
FSVREGINIFLDGYVPTE
VIVDPETGKEMSVYEAYR
GTANLSETIRVPPTLEVT
PFEELPSERPTLEPATSP
LGEVGTLQFAELHRSRTL
SWRAVARMGQGMMTISRT
SEDGLIVTNAHVVTNKHR
PPGEGTWEPEHTGDFHME
GDVTCNCTDGRVAPSCLT
VEWIASWLVVTVPTILGL
PPASEGSAESMGPDSRPD
IINEDIAKRTCEEHQLCV
QGQNKEMLAAACQMFLGK
KEKYSKRPTKKKTPRDYA
SISDILTTSQTLETVPLI
LNLTLHQSAQLSVLLTVE
SDEASCPVLTCGPASFQC
TVMLAIGRDACTRKIGLE
QLQNTLHAQLQSALAGLG
VQCSPTPGPFKPCEYLFE
EESCTRFYHPEKEDGKLN
FAKSQSKITRLITAVVMK
SYSDGDDCGHGKKIKTNI
AGKIIPAIATTTAAVVGL
HCIVLFITYNIHLHALFY
CPCNCLLICKVTSQRIAC
MKRMVSWSFHKLKTMKHL
GGPPTNQITGASDTTVNE
TVVMQKASQIIIPRNTTF
GPKGWKGDAGECRCTEGD
AKRMETKGAGVTLNVLEM
CGPTEPCILHFQILLQNP
CQMIFDENECFLDFEVSV
PSASCDTLLDDIEDIVSQ
NMVTAGHACTKKYTPEQV
EDMVAEFHDQVPFDGMWI
DNNAKATILWDNAFSEMD
IFFTGSPRVGKIVMTAAA
PGGSSTGFGNFEEIGPLD
IFQALCKDNIYPAFQMFA
TDTYKLYVEKYALAKADF
RPSARGSRPMSMYETGSG
IKRGDGTGGVTGRFTFTL
GTGYYVVFSPKVTDGTEC
ETESTFMTNQLVDALTTW
AIPVKVLNCDTISQVKEK
SQLELTLQASKQNGTWPR
AEENCFIQKSDDKVTLEE
TPLRDEDPNAPPYQPPPP
TVEGPCEAQLECLDNGDG
HTAPVLDIAWCPHNDNVI
CGRVRRMFRLSAALHLLL
LLLLPLLLFLLPAGAVQG
QVKIQGQNKEMLAAACQM
VGEYAERIDNADELLESF
SPFEVKVGTECGNQKVRA
GEQAIKEGGAGGGFGSPM
HTQISKYFSERGDAVTKA
DTLKDMLLELEEQLAESR
KVPKVGQRFNRIGLPPKV
IEEANKKMQAAEISLEEK
IHKALCDNVDTRTVMEEM
MGMLEARIRILTNNSQTP
VLIKDNGEPSLSTTATLT
ELLVSYGNTFFVVLIVIL
LHCEGRGNPVPQQYLWEK
SKVAWLNRSGIIFAGHDK
LVRDGCGCCKVCAKQLNE
VTVASAGGDLHMTQFFRG
SMGMLEARIRILTNNSQT
EENLELKKLLMSNGNKEG
ATTTTTTTESVEEVVREV
VPENDFNLYKCEEHPKHL
FGSGIRGRGRGRGRGRGR
HDSPLIEKPGLGQIEEEN
QFNTQTALSWKEAYVSCQ
CPPPPPVSTISCSYESAS
TSHNNMQFSTFDRDADQW
MPSGKTARPNITDNKDGT
PLSSYNIIAWDWNGPKWT
VFPNGTEVPNTRSRGHHN
SHCHLSNSPRAIEHAYQY
LFLWEYGDLHLFGPNQRP
ADGLAIWYAENQGLEGPV
WCVFPNGTEVPNTRSRGH
FAHKEGPNHQLISYQGRI
DWVTNKLYWTDAGTDRIE
QDVDGYCYNGICQTHEQQ
SQPPQPGDKFVSVVSQFI
SPTDPSRYITGDQLGALY
PLLLAAVLLGLVLLVVLL
VTLYSGEDYPDTAPVIHG
VPEEQPVAESGLLAREPE
DANYNVEKAQQGIVFLDE
PPPPCPPPPPVSTISCSY
DINAPDVDVQGPDWHLKM
VRASGPGLERGKVGEAAT
LVDGYFRLTADAHHYLCT
DVAFSDADSGFADAQLVL
QHLVWLNHKGVRQKRLNV
ELAIQISKDGLPGRVPLW
STGASTSTNNSASASAST
VFPNGTEVPNTRSRGHHN
VNSVVSTFPMGSTVLDQQ
YELLQEPGGGGSGGESRR
FGKRPPGVLHCTTKFCDY
LFDLVEEVQLNFYQFLGV
LARKAFAKRQQQLTAMKV
EPQGISFLETESTFMTNQ
FQGQSLKIRRPHDYQPLP
ETKLKELPGVCNETMMAL
CRDSQDPYCGWCVVEGRC
DVLENTFSQKHKELSVLL
ITIKQILLGIQELLNEPN
SPKFKMPEMHFKTPKISM
KLWHLVKNHDHLDQREGD
SSEEEEEEEEEEESEDGE
SALTIFLLVHVQPGYITR
LGLPYLRGTSRPLRGCLH
GSCKLIEEVMIGEDKLIH
TVFSNELHYVANELNGIV
FRKFSSRSDVWSYGVTMW
SPKSSPAPRRAPEQRPPA
DVGTVCDPSRSCSVIEDD
FVCGCPAHYSLNADNRTC
EDAGSKQLFMTAYFLVSA
GGRRCPEAALLILGPPRM
AEVMFCTLNTHKVDMDKL
GSEGKFKGPKFKIPEMHL
CQDGSDESQETCLSVTCK
LTPLLDEVAAPEGRAATV
GHGHRNGTGHGNSTHHGP
PYTFDINLSVNLKGEGMS
WCVFPNGTEVPNTRSRGH
FLKAVVLTLALVAVAGAR
NGQVHYSLGNFNNLFRIT
FLSGDDLKFAIPKEKDAC
SCTRFYHPEKEDGKLNKL
NYRVKVREDLPEGTVIMW
SGRLAFVANGSSVAGIFQ
ISVNNCVCHFSPLKSDQD
GAAAQGQTQTVAAQAQAL
CDPTFILGCAPCNVICSI
YSIFPQTYSIDINGYILV
PPPSEKVEVKVPPAPVPC
VLALSHTANPCCSHPCQN
YRSPEVLLGSARYSTPVD
VVGDSLAMDVSSVHHNST
PSLQPSITWRGDGRDLQE
SPMDIFDMFFGGGGRMQR
DQPFATDQSKPVAVPEEQ
NNQVNGLSGNTTIPFSSC
MAADGSRQCRCTAYFEGS
MRWRTILLQYCFLLITCL
AVDPVAVLAVFEEIHINE
LTRWHRMRGETTLWNPGC
