# Supplementary material for: MHCII-peptide presentation: an assessment of the state-of-the-art prediction methods
Source: Front Immunol. 2024 Mar 12;15:1293706. doi: 10.3389/fimmu.2024.1293706 (PMC11027168; doi:10.3389/fimmu.2024.1293706)
Supplement: Supplementary file 1 [file DataSheet_1.zip › Supplementary Data S1/negative_peptides/18_HLA-DRB5_01_01]

QGNNFKDSITHDFSDSSL
AQSVNRGGMTRNRGAGGF
LDYQEGPPGVEISCWSVE
WMVLRNSWRAVARMGQGM
SRPLAALAPKVSPREALK
SPSQTMPSCTSPSRATTR
AGLVSKICPVETLVEEAI
RCWALGFYPAEITLTWQW
VEGRIFKAHRNILFANSG
LSYCPGMGVALRMYPLKP
KLGVTVLSRILARRLDEK
EDSTTPSAQTQEKTEGPT
GYRAIAYSSLSQSYLYID
EWHKMTVSKNCPDQDLKI
TDNTSSLGPPSMPVHYDS
KWKIDDKPVKIDKWDGSA
SLSTHWAEPKSPGVPRDV
GLYPPPSKTTDDKTSGSK
YMTKDGRISVAGVTSSNV
PFFDSAYQGFASGNLERD
PSSGSDAASIRTSAVPSP
PGGSCMAVLTVTLMVLSS
KTLTGAGGFVLGLIICGV
VCLKLPGGSSLAALTVTL
SQKQEEENPAEETGEEKQ
DMHWVRQATGKGLEWVSA
VGQFTLCMAPVHLRGFNV
NHCRFDEFFSEGCAPGSK
LVFLERFRTGLREEHLAC
FVFWRELRDNVITPRDTT
NPPASEVLRIQNILTEEP
VDSILLTHIGDDNLPGIN
RALWVLGLCCVLLTFGSV
YLKSWAQELGAPIISIDY
VCIRPFFNSCDTYKDGRV
LAAGTDNTSSLGPPSMPV
LEVEREAEKKREAKQRAK
CAVNPKFLAVIVEASGGG
HEGQEPFLQWLMLLSNES
RPMKDETHFEVVESGRYI
INYAKVRKMPETFSNLPR
TIQPTQPTTQLPTDSPTQ
FSYWASELILAQQQQHKK
CHESCLDEEVEGQGFCSG
SLGAHAAGEAGRRTNGTI
VVVIGAVVAAVMCRRKSS
LVNQKKVYDLNKIAKEIK
KVNLGVGAYRTDDCHPWV
SPAFGDRRCYQLPPGARG
ENCFIQKSDDKVTLEERL
EDRTDEANCPTKRPEEVC
TAEFQDSISGASEKDIVH
INHCRFDEFFSEGCAPGS
LRITESEEVVSREVSGIK
VGSLDEKMKSLDVNQDSE
GQESTPPTPAPTSGIVGA
FSDDSPWSGITERPLHIL
RLECVEPNCRSKRMLAIK
KKEMAKQKAAPEAKKQKV
AQIKALTTLEVAGRMLGG
KINHCRFDEFFSEGCAPG
KDNVLRDRGRPEIPSFWL
SGVLFLLGIILLVLIGVQ
IFSEVISDQEAVAAIEKF
LLLLFWLGWLGMLAGAVV
GCCQALEISLDQEHIPFG
GTNDHYFLDPYLQSWEMY
HISLADLVAITELMHPVG
VCPGRLRGVRAVRPKVLM
MSQKHTEMVLEMSIGAPE
EVPKPGQPSEPEHGPSPG
DSGKEQGHTRRHDWGHEK
FHKLKTMKHLLLLLLCVF
NSNNNNSNPCSEQDVLAQ
INHCRFDEFFSEGCAPGS
GSHYLCLLKARTRDSGTY
GILSVMLIFAFFQELVIA
MVHPNVICDGCNGPVVGT
PCPRACKELVPSALTIFL
MENPGLWILGCHNSDFRN
CSQAASSNSAQGSDESLI
IIGGGDTATCCAKWNTED
LEMFTISVSLAVAAIPEG
RQVLDNLTMEKSDLEMQY
MIRSYELGVLFLPSAFGL
IENGVVWVSFRGADYSLR
VTFISLLFLFSSAYSRGV
EEGAEYTSHNNMQFSTFD
VNLIMDTFASLALATEPP
EPVKAVEARSPGLQKEAV
SHAKKGRGHVQPIRCTNC
DCAREGICNGFTALCPAS
GFEPNFMLFEKCEVNGAG
GLKPEQVERLIKEFSIYM
QLDTTLFGKKSSPLTESG
ILNLVSDPESGIVVNGQL
QDTLIGLRQQLEEVKAIN
LGPPSMPVHYDSQLDTTL
SFNPGVFVANLTEWKRQN
SDQNKDGKLTKEEIVDKY
TGSGKTYSMGGAYTAEQE
GNSFMPANGLTVAQNQVL
RPPLPPLCFFLLLLAAAG
YRDSHTDSHLHTRQHCSL
DFPRKGNNESYHYARRQF
KTHMTHHPISDHEATLRC
YFQKARDTLYMVWGQGRH
