# Supplementary material for: MHCII-peptide presentation: an assessment of the state-of-the-art prediction methods
Source: Front Immunol. 2024 Mar 12;15:1293706. doi: 10.3389/fimmu.2024.1293706 (PMC11027168; doi:10.3389/fimmu.2024.1293706)
Supplement: Supplementary file 1 [file DataSheet_1.zip › Supplementary Data S1/negative_peptides/19_HLA-DPA1_01_03_DPB1_02_01]

SSNGTSVYYTVTSGDPPLL
EHVPLGWSYWYALEKNSKY
MLTGIYFAFYNGEWDLAQK
TLTVGFGILIFSLIVTYCI
LTSSDEDEYEMESPNITDT
SLPVLVVVLSIVLEGPAPA
TLTEILKGLKFNLTETSEA
AQGPSSHGWTGPLDSQELL
GVHPPAPGVHPPAPGVHPP
TGLSGAGKTTVSMALEEYL
AGSNQVLGVLSQDGIMRFI
SAFLECEPRSLQARVEWTF
IHLLNRTLHVSMFQVVQEQ
GFSGPHCEKGLVEKSAGDV
CCRGYLARKAFAKRQQQLT
EVRIKIIATAVCHTDAYTL
WTICTISLLLIFYKTKEIA
ATEKEKVWYHVCSSRGKGC
FILPCTDSFIKVDMRTISF
DQPEAKRAVSEMALAMGFM
KPDGCTENKFFISINLILC
CHGSFSLIFLSLWAVIFVL
VAEAMADKAELEKLDLNGN
NLKKKFSCCVLVFLLFAVI
CHESCLDEEVEGQGFCSGP
EIFLRRFANEYPNITRLYS
MPAASSVKKPFGLRSKMGK
GQVKKGSVSHDTVQPRTSA
CIYWMVNYNFEDETIRNIL
PDLRTELSKRIAPCYQDYV
AVLAVPLERGAPNKEETPA
DLEQLKSACKEDIPSEKSE
IFIQLFFILNSIWSHQMYY
KMPHGVVTANSWLPFGINW
MMSKLSHKHLVLNYGVCVC
LEGVQDDLFWLTFEGKPLE
NLICDAMINNNLRHTDEMF
GSASIVSLLLEQNIDVSSQ
SMENRCFYNSDGDFLIVPQ
EHTSKITTGGDVINNGLWN
TNTDNPRYKEGDLTLYAIN
GKGGSCSQAACSNSAQGSD
DLWDSMASICPTDGVKGMD
LQRAEPSSQSTIPIVGIVA
FLFTVITFPISIWMCIKII
VGPEVRMANADARNMGADL
FTEVACDELVEEMEHFGQW
NLKKKFSCCVLVFLLFAVI
LGAPVPSDLQAQRHPTTGQ
HLHVLINNAGVMMCPYSKT
RRLLLLLALWVQAARPMGY
WMVNYNFEDETIRNILLHQ
IVAGLAVLAVVVIGAVVAT
VVEHEEDEESRRREAKAPR
VCNDVLSLLDKFLIKNCND
FGDDYRPGLRRRKQGDKKT
ATMSFLLSSLLALLTVSTP
CHTDNTWVPGVPTCIKKAF
YRTIYRTAYRRSPGLAPAR
FRQAFPNTNRWFLTCINQP
YPESAKNLPANVSFVLVPF
RWRTILLQYCFLLITCLLT
VMFMLAILLTFFHPFLVYR
GEEEELEGDEEGEDEDDAE
RQRKLRRNRRSILDDSFKL
RWRTILLQYCFLLITCLLT
KKPCITYGLRGICYFFIEV
LPTIPIMGIVAGLVVLAAV
LTKEQLKIWMGKMQKKAVA
LLLTAAAVGGALLWRRMRS
PNYDQSKFEEHVESHWKVC
WRTILLQYCFLLITCLLTA
DILDKTGDKLKFCLFTKWL
LVPDMDDEEGEGEEDDDDD
SLLLEYVNGSACTTSDGRQ
KCTISISTFLLLCLIVAFH
GLYPNYLNPSSGQWGQHHV
YGCCQDNITAARGVGLAGC
ESCLDEEVEGQGFCSGPGW
GFIMNGSRVIRCHTDNTWV
RCALGVFRKFSRFPEALRL
LVTMCVTQLRLIFYMGAMN
RREPGPRRAAVRETVMLLL
WYQTLEEVFIEVQVPPGTR
VLAVVVIGAVVAAVMCRRK
EMEFTEAESNMNDLVSEYQ
IVDSVEAYATMLRSIFDFS
RKFDIMEFVLRLVEAQATH
IFGILIITILLVRFKSRNS
SSHSPSSLSSSEGSSSSSS
GHLIQKAAGDSNLKRVTLE
IPYEKQQLPKGRPGPVAGH
LCGNQRVLTKHKHIPGLIH
TRVALQAEKLDHHPEWFNV
VFKKETEGDVTSVKDAKIA
GGKGGSCSQAACSNSAQGS
AVSDHEATLRCWALSFYPA
RKLRGYYNQSEAGSHTLQR
YKKMVEDYYKGIRQMVQVS
GLLRLLSFCVLLAGLCRGN
QLKVDVESGKLIIKKSKDG
DQICSIEPKFPFSENQICL
QNLIKDKGVNSFMVYMAYK
LGSLGCYCQDPYVKEAENL
LFLSLAFGASYGTGGRMMN
GFMIGYLGYCKGVEPKTEC
CPDGSDEAGCLQGLNECLH
ANNNDSGEYTCQTGQTSLS
DSTLFCLFAFSSVLDTVLL
DVHFFYKSSTATTSCINGR
SVTARRLLGGPGPRAGDVA
VTITNDGATILKQMQVLHP
LKKKFSCCVLVFLLFAVIC
KDSLTDLYVQHAIPLPQRD
NRTLSRRSFDACVKAYGIH
FYSCWRTGLLLLLLAVAVR
LSYSDGDDCGHGKKIKTNI
KARDRHFAGDVLGYVTPWN
WCVFPNGTEVPNTRSRGHH
MAEYGTLLQDLTNNITLED
SHIVLGDDPEVQHGKPDPD
SKDSEGKLMCKPIFSKIVS
ILLQYCFLLITCLLTALEA
GGQDRCSDAAGYPHATHDL
VEPKTECERLAGTESPVRE
TLQASKQNGTWPREVLLVL
VCGTTLHLLLLGLLLVLLP
FNLRRKSEFLVALADYSIK
LLMWLLVLAVGGTEHAYRP
PHLKYLYLVVSDSGISTDY
VNAEISVFEVNIRFVGGLL
MRLVHYRYKPEFAASAGIE
AFCTATLYPGVVFGICFVL
THHAVSDHEATLRCWALSF
TDSSIGLRWTPLNSSTIIG
GGGGGGGGGTAMRILGGVI
DLKVIHWNSPKKLRVKNKH
FEIGEGENLDLPYGLERAI
VAGLAVLAVVVIGAVVATV
VEELLTMEDEGNSDMLVVT
VGMGLAPFTEGGSLVLLEP
SVTPTYSAMCPFGCHCHLR
CQGDSGGPVVCNGQLQGVV
TLMFVAGVVGNGLALGILS
RVMAPRTLILLLSGALALT
LAVVVIGAVVATVMCRRKS
IVAGLAVLAVVVIGAVVAT
YVPNPKMPNTFMAVAMDLC
THHFMYPESAKNLPANVSF
ESCLDEEVEGQGFCSGPGW
SCRTELDLRPQGLELFENT
EDGQLKSVTINGVPDDLAL
TFSFMSLDCLVVGGPREFN
ALWVLGLCCVLLTFGSVRA
ATSALWGLFCNGSQPSAAC
NLTCQVTFPGAGVTMERTI
RAGKGKMRNRRRIQRRGPC
QFNYTWLRLIKCGEWCIAP
DRSWEREWHNQSEKDSYGY
CITYGLRGICYFFIEVECS
PPPPLGASSQPRPGGDSSP
SSNAGNKRLSTIDESGSIL
QSELVRHSSFMRWMWWLFS
AGSAVLLFLAMPMLTIGGI
ESGWKLVHGDVFRPPQYPM
MAISGVPVLGFFIIAVLMS
PFYSCWRTGLLLLLLAVAV
PDPRKNNLVEIILDINVSQ
PLCFIFSSPVGCKPEQQMM
YTGARNYAGAYREWLEKES
NALSAMLAYLGMATGIFIG
DSEAQRLPDSFKDSPSKGL
SVGTEIFVGKIPRDLFEDE
YLNPSSGQWGQHHVSVGGL
TNLGQSTEYRHIWSLEISN
LGRGVGGGRRLAGGSGPCW
LTFPTLDDFIPPHLQRWPH
QRSLLLLQLLLLVAAPGST
HLSYLTGDLTYYKKVMHIR
KRKVYLLSLLLIGFWDCVT
TDEGSVSERMLRSQLLLLA
VCNDVLSLLDKFLIKNCND
NPGAVTVAWKADGSPVKVG
KCSSKYSTIPKFGIEKEVR
SVATVATGENGITQISSTA
LCHSPAAESTCFQLWKVVV
WAVVVLAAFPSLGAGGETP
YYTVTGLEPGIDYDISVIT
SLSRSLVNSSDKIIRKAGS
DSALKDENPKQHIPLEEYA
CLVYNDTTMVCRAPSVANP
GHCDQGCNSAECEWDGLDC
KKKFGVESDKRVTNDISPE
SDLEGNTKSRVRLLVLVPP
FTELDAKTVTAEVQPQCGR
TYVKGTQKLRVGFLKPKFK
EESLAEVVCLEMVDLPLTG
SSQLILLQAWTSHLWKMFY
QLPKIIFSRDEKVLGQSQE
AAFDQWREWADSKSCCDYS
CYWRKSQQAEREYEKIKSQ
FSFTDDTHGYAVNEDDVAR
CMAFAGLTADARIVINRAR
NEEYHSDEQNDTQKQFCEE
MMDGAMGYVQPPPPPYPGP
FHRLRSIEKRLHRLNLLQS
ITPAPSSLPHSRRALSPEM
IDACINISHHYCNISDHVG
VSWGILLLAGLCCLVPVSL
KNLTLRCQVEGGAPRANLT
GTGFCFDSSFDVHKKCPLC
LAVLLCTMALCNQFSASLA
ASPDVTSILLTYNLSNTNS
MLSRWSASFTVTKGKSSTQ
LVLLVDFAHSWNESWVNRM
FGNECSSEDPRCPGSLPEG
EMHIGVNHLGHFLLTHLLL
RTGLLLLLLAVAVRESWQT
SQPVCFPPRPRGRRQKPPG
LWILGCHNSDFRNRGMTAL
NFVKVLLLRDESTLFVCGS
GQAAWKEARVFLQNLLSVS
SHWKVCPMCSEQFPPDYDQ
KKPENDDDVEIKKQLSKYE
GSDEEACPLLANVTAASTP
FRCPNGTCIPSSKHCDGLR
SGGKGGSCSQAACSNSAQG
QSSLPTIPIMGIVAGLVVL
AEITLTWQRDGEDQTQDTE
RKLRGYYNQSEAGSHTLQR
