# Supplementary material for: MHCII-peptide presentation: an assessment of the state-of-the-art prediction methods
Source: Front Immunol. 2024 Mar 12;15:1293706. doi: 10.3389/fimmu.2024.1293706 (PMC11027168; doi:10.3389/fimmu.2024.1293706)
Supplement: Supplementary file 1 [file DataSheet_1.zip › Supplementary Data S1/negative_peptides/19_HLA-DPA1_01_03_DPB1_03_01]

ADPVSAQHAKLSLDGQNIY
RVTAPRTLLLLLWGAVALT
MMGDRSATLKRQSLDQVTN
IDKEIQALEEFREKNQRLQ
LGCNVGHLTLSIACKWGPS
KLAQLKSQGKGAGGEDLIM
AALLTARGGPSSWGYVSQA
PDSFKDSPSKGLGPCGWIL
VVLTLALVAVAGARAEVSA
IETLCALGAQCRWSACNIY
CCRRGTQIVLLGLVTAALW
ATSGFAGAIGQKLPPFSYA
GSALLLASLLLAAALSASA
VRSTAILVSWRPPPPETHN
DGSGTGGSKVERIEKRCLE
LGWADWVLSPREVQVTMCI
MAVMAPRTLLLLLLGALAL
PKPLTLRWEPSSQPTIPIV
LIGLMCGRITKRVTRELKD
ICKAQAQTERENLRIALRY
SPRYHTVGRAAGLLMGLRR
LEYVNGSACTTSDGRQTTY
CPLGPGRCCRLHTVRASLE
LLIMGSFVPWLYYSFYCSP
HSPPDDLGSSFYPELGPYS
CQQCFSHNGMALKEEFEYI
EATNASLLGCMEDLSVNGQ
QGDRSFLLDLLEAYGIDVM
MPSANTPFSYPLPKGPSDF
EKGEAEALSRTLDKVSLEE
QPQEPDFPPPPPDLEQLRL
EATLRCWALSFYPAEITLT
ALLVFLSLLGWILWYTGNI
YPKAIPSSDPASVSPHQPL
SKPVSQKPPPPSEKVEVKV
KGLGPCGWILVAFSFLFTV
DERLKDLFGKFGPALSVKV
IRKEVDSKPVSQKPPPPSE
ACVPRPCSLLCLPKANNSR
ENALSKGREKCSAGSQKAG
MWLSWNQKQLQGPEKEPPK
VFLVAILKGVQCEVQLVES
QPAICPDSVYKLMLSCWRR
ASGTAAALAGGITMVCAMP
KTECERLAGTESPVREEPG
PHCAWDPESRTCCLLSAPN
VSFFILSLILEYTWLEAVI
YFMPKSTIYRGEMCFFDSE
NFSCTYGKPVTFDCAVKPS
LVPRRDQALTEEHARQQHN
PGLWILGCHNSDFRNRGMT
EHREVHLVQFHEPDIYNYS
RCCFLCMVCRKNLDSTTVA
LLHCDLINPGAQNISNCTY
AVAPPARPPRPPYPPRRDG
TLQRADQEQKSLFPAQRLE
KDAKIAVYSCPFDGMITET
TQSELSSYHRKEKQLYLGM
ARGSALLLASLLLAAALSA
LFSQVDEKRKKRDIPDYLC
IYGLKEDGSGSAYDKESMA
GHGIEEDEDVSDGHHHRDP
TERENLRIALRYYNQSEGG
HEATLRCWALSFYPAEITL
SLYTGSSGALSPGGPQAQI
RNKPSDLGTKLQDPRIMTT
SKTEVLKAVDIVKQVWDSV
AREAPSECVCPPGPPGRRG
MQSLSQNPDLAAQMMLNSP
FMIGYLGYCKGVEPKTECE
TTGRFGDFYRLLVPGTYNL
LGALALTQTWAGSHSMRYF
TGAVVAAVMWRRKSSGGEG
SIWEFIKSLLDAWSGWVVM
GWGFLFGLLGAVWLLSSGH
AGSICEKYGLEECTCASSD
MYALGVGASIKDPKDLKFI
GVKGMDGFCSRSQHSSSSS
TELEAIMYALGVGASIKDP
MARGSALLLASLLLAAALS
TTSGTTRLLSGHTCFTLTG
MIGYLGYCKGVEPKTECER
HELGDFAVLLKAGMTVKQA
ASGLVVFFLFPHSVLVDDD
PDPNEIKSYCYVSKEELKE
EPPRFIKEPKDQIGVSGGV
DHQGPPHTLVSHSGTVKRP
LPLVIGTIPLHPFGSRTSS
CITIIGGGDTATCCAKWNT
SQRPTFKQLVEDLDRVLTV
ALTCCLLALLLYKKERRET
RVWVFAAIFLLLSLAASWS
LRDTDRFSSHVGGTLGQFY
TGPGRRPRPRPRPTPSFPQ
DPEAQFEMPYVVRLHNFHQ
HAISTEKIKAKYPDYEVTW
PSMPVHYDSQLDTTLFGKK
VMDLGRDATRRFFNWFYWS
NASAFNTTGVSSVQTPHLP
GSMYYNGIGVKRDYKQALK
CEFSPVSGDKPCCRLSRRA
GTVPMPMPMPMPSANTPFS
MRRMWATQGLAVALALSVL
RLIFAGKQLEDGRTLSDYN
VVFITILIIALIALSVGQY
TVLCAVCLLPGSLALPLPQ
LGSNVACGLAYTDYHKAAM
YDFLFKFLVIGSAGTGKSC
MAPRTLLLLLLGALALTQT
VMWRRKSSGGEGVKDRKGG
IAFLAFLIIVTSIALLVVL
YMSITILVFFMMEIIFKLF
LSSLLALLTVSTPSWCQST
SQPDDPTKCVACRNFYLDG
EKAHPEVAEAGIGCPFAGV
LRNTIQWLENELNRWRNGE
TFGASTGPGYWDQHYLSWS
WLPGARCAIRMTQSPSSFS
SLSASVGDRVTITCRASQG
PLLLVLLLLGPTRGLRNAT
NGIGLPTPRGSGTNGYVQR
SSFAYGISHHPSAFHDDDM
RGSALLLASLLLAAALSAS
TTAVLAERLFRRALRPDPS
YGEGDPTDNAQDFYDWLQE
RAEARSETSITLSWSPPRQ
MTHHAVSDHEATLRCWALS
VAEQLRAYLEGTCVEWLRR
DFDTYDDRAYSSFGGGRGS
RKLRGYYNQSEAGSHTLQR
MAPRTLLLLLSGALALTQT
DHVRQLVPRRDQALTEEHA
NNTFTGMWMRDGDACRSRS
ADPEEYDLADLSSLPEIDN
RRQQQEKGEAEALSRTLDK
LHRSAEVGKHLAHILLSRQ
MRLPAQLLGLLMLWVSGSS
GKYRDAVSRYHRALLQLRG
PKTGKEILYNLESLINSAV
SSRHRRALDTNYCFSSTEK
NSGGNVILQCDSQVAFDGF
HSRQALSCKMAVEYDRFIE
AQNLDFVNLMAYDFHGSWE
YMSITILVFFMMEIIFKLF
PISDHEATLRCWALGFYPA
QVAQSEAEKKLKKDDKKKE
RRRKKHRSRSRSRERRSRS
HTQVCINGQCAGSICEKYG
ESCLDEEVEGQGFCSGPGW
NLKRKEKRRQQQEKGEAEA
GLTAAAPRPGVLLLLLSIL
NSSSNATGNTVAAANYVAS
PNVEEAQKDKTSVIKNTDS
CDTGYTRTPSGLYLGTCER
CKGVEPKTECERLAGTESP
ILVAFSFLFTVITFPISIW
GLRLNNMNKYDYVLTGYTR
ISEARYLYDQLATICPIVM
PISDHEATLRCWALGFYPA
GRGRGMGRGDGFDSRGKRE
TTTTHKTLRGCRAGMIFYR
PQGPPWLALCRAVHSLLCE
EKQEAGKEGTAPSENGETK
MNYPHITNLTNLGQSTEYR
WAEYHADIYDKVSGDMQKQ
LKAVVLTLALVAVAGARAE
RKEKRRQQQEKGEAEALSR
PPPPEKSLIGMTKVKVGKE
PGAALLVLLGVAASLCVRC
FSSPCTFAAAVSGANGSTL
EQEAQKKIWMFDKYGLLVK
SSASSPTEEEQEQGEIGAC
PFFGRDRSPLRRSPPRASY
RLPAQLLGLLMLWVSGSSG
PPSLRRLFPTGGSVRGCVK
LLMSNGNKEGASGRPGSPK
SSGGANGTAGGGGGARAAA
LDDLFPLRSMVFMLGTPYY
ARLREMLSVGLGFLRTELG
VCCESLEGQTFFSKKDKPL
ESPGPERVWRASWGEFQAR
EISQDTGKYCFGVEDTLKA
ISNMSYIGGTNQTGKGLEY
LGYCKGVEPKTECERLAGT
DFTNVVKTTVLLADINDFN
GEDMDDERLKDLFGKFGPA
VYESDQNKDGKLTKEEIVD
QGAVFVGFSGGVWRVPRAN
FNVHRHGAINSAAILLYAL
ASCATCQGPALTDCLSCPS
PMCMQDNQGGAPNYYPNSF
QFQFKYGVPTPTNVTIESY
FTPGNLERECNEELCNYEE
DVRVYISLLPLGDGLTLAF
LLLLLRAVLAVPLERGAPN
AGKGKMRNRRRIQRRGPCI
TSAKVMLEDGRSKGFGFVC
NNTPDCTESSCFNGGTCVD
RVTAPRTVLLLLSGALALT
STVAIPNILSGTSSSYQPI
LRMYPLKPTWWFCAFPYSL
DGVGGLYQCWATENGFSYP
LASYYWSHGPAAVPEASST
TEKIKAKYPDYEVTWANDG
LPLLWLLPHSWAVPEAPTP
HPHRMSLEPWVAYRQHRGH
ESCLDEEVEGQGFCSGPGW
LLAILAVALAVSPAAGSSP
MKDKTTNQSRGFGFVKFKD
MLAPSGSPGVWREPSIHHA
WTICTISLLLIFYKTKEIA
SEIQFLSEAQDDPQKRKPD
ENVKTIGHMIRLYTNKNST
VDCVLARDPHCAWDPESRT
