# Supplementary material for: MHCII-peptide presentation: an assessment of the state-of-the-art prediction methods
Source: Front Immunol. 2024 Mar 12;15:1293706. doi: 10.3389/fimmu.2024.1293706 (PMC11027168; doi:10.3389/fimmu.2024.1293706)
Supplement: Supplementary file 1 [file DataSheet_1.zip › Supplementary Data S1/negative_peptides/19_HLA-DPA1_01_03_DPB1_04_01]

GSRGCRPCQCNGHGDPRRG
KRIEYPLKAHQKVAIMRNI
DISPDTVGTLSLIMLAQAQ
GKGKMRNRRRIQRRGPCII
DGPTCYCNSSFQLQADGKT
ALWVLGLCCVLLTFGSVRA
KLKASCQESARIEDMRKRH
IQITAPASMLIGDHYLCDV
FQCRNGHCIPQRWACDGDT
GALLACGIVNSGVRNECDP
RTGRSIRGFCLPPHCSRGE
KMGPVDKRKGLFARRRQLL
LTGYIYPRLYCLFAECCGQ
PVLVVVLSIVLEGPAPAQG
RGFVEKSTALHRISAEHPE
KLGGKLTGTANKASLCIST
CRGSSKSKVGAWGDYDDSA
GHTRAQLLQGLGFNLTERS
MTISRTWKKQRSQTWRKTM
PMPMPSANTPFSYPLPKGP
DLFTASLPFEKNCGQDGLC
AYFLVSIAGLLYALVQLGQ
VERDRALGHQEPHWKEFRF
LALNWAWPPIFFGARQMGW
GRHPLHLLEDAVTKPELRP
ISYYKIFSDKDGYKHIHYI
IIHRGGFFSPWKTPKPIMD
RARQFRVQAVQPTLILQDG
SNGTYVCEASLPTVPVLSR
CDGCNGPVVGTRYKCSVCP
ANLGVVFGPTLMRPQEETV
LERLEKLLTKEQLKIWMGK
WFLFGHMLVDRLSKGEEIF
FPPGVPTLDNIKNICHLRR
GQFWRGLPASINTAYERKD
KRCVMDDDNEVRDRATFYL
VCLLLYVWTLVAPLVLTSR
VTVCMDYIKGRCSREKCKY
ETQEKRFKDPGLVDQLVKA
FLYCACMSPVITFGGLLGE
ITSPLPSVSSPPPASKTKE
RVMAPRTLILLLSGALALT
CRRKSSGGKGGSCSQAACS
RKKWIHCFEGVTAIIFCVA
SCSWNQERRRAWQASRESK
SVVSITGPLIRILGDRFSW
FKNKASRPYSISAQGVEEM
NGSLSYDHSKDGRWTELAG
QLQILDLSGNCPRCYNAPF
ELQELYEGLRLNNMNKYDY
MDASARPANHSSTRERVAN
YFCRTHLGHLLNPGDLVLG
RYHVRGEDLDKLHRAAWWG
SGLAGAIPAPGGRWARDGQ
RVTAPRTVLLLLSGALALT
PWYEVWHPKSDACNTTGSG
FPCCRESGKSNVGTSGDHD
ALMLLEHGTDPNIPDEYGN
DGMLSIWDVRQGTMPVSLL
EHDYRDEHLDFIQSHLRRF
PEARYYLRQIVLGCQYLHR
LLSELVPETEYVVTITSYD
YNAKDEVDGGPPCAPGGTA
SAAGDTRTPGHPPPPEIPS
SYFPRGLKYQEGGVESAFH
MQRKGAPRVLLYCKRSLQE
TVCRVQEPGAVLLAQPGEA
ARNATVRTAMSLIERAKNC
MAHASSANIGPFLEKRGCI
PPDLRDLVTTLGGALLWLS
LLSSLLALLTVSTPSWCQS
LNTLLRKEPGNKMKQAKSV
LLMRLQGDANNLHGFEVDS
TAAAAATGRLLLLLLVGLT
PKTECERLAGTESPVREEP
IIGEWVKAARREQQPALRG
MSVNTQPLCHECSERRQKN
VCISLIWKCDGMDDCGDYS
GGSCSQAACSNSAQGSDES
GEDQTQDTELVETRPAGDG
TYSRGPASDYGPEPTPPGP
VTEASELLRYLQEAFHVEP
IFCVALSAYDLVLAEDEEM
KIEREGECQRYKPFKQLHN
MGMLEARIRILTNNSQTPI
AILVFILIFMETQITTLII
SMKFQGPDNGQGPKYVKIF
GLAVLAVVVIGAVVATVMC
GFSAGRLYRTLKGHRWKKG
PSSVSWGILLLAGLCCLVP
VYDVMWSPTHPALFACVDG
YCFGVEDTLKALEMGAVEI
SGVPVLGFFIIAVLMSAQE
LSLLLGAALALPGRPSGGR
RDQRLKENDQILAINHTPL
LLLLLVPLLLLMCHCGKGA
MISLIIPPKDQISRVAKML
IIALESIAWFTVFYFGNGW
NGEPPCSATATLHVLLVDG
PLCELMFPPNYDQSKFEEH
SGSDEENVALPLGDNVLTH
ISKSGSCSAIRIGHVGMQI
FRRKDINTTAQNIMFYDMG
INISHHYCNISDHVGDPSN
LVLLLSGALALTQTWAGSH
SSGGKGGSCSQAACSNSAQ
AYITTLCPSIRKMEGHDGI
LMPHHVEPLERLEKLLTKE
FATGPPTECMRDENESPIP
KKSGVINLTEEVLWVKVNI
FLLPLPAAGRVVVRRLAVR
HYDSQLDTTLFGKKSSPLT
PSMPVHYDSQLDTTLFGKK
TILLQYCFLLITCLLTALE
WTIDLKSGSGKVYQGPAKG
QANYTVGADSWAIDNVVLA
VEQDFHLEIAKKIEIGDGA
YFWPLEWTIPSRDNNKCYA
QSHHLFSSILPSTRASVHL
KGVEPKTECERLAGTESPV
ATSFGIALPAWIVDQKNSI
GLQLNITQDKVASVININP
HTQVCINGQCAGSICEKYG
VSALMQPSQKRYVQFLSGL
RVAHFLEKQGFKQQALTVS
IYHTCEASNFQCRNGHCIP
YLGLAFGILAGSHFSANWI
IVKVIKRCDIILVMEIKDS
ESCLDEEVEGQGFCSGPGW
VLATCLGSFILVIFYFQSM
QDPTSCPAPIGEFEKVCSN
DQFRCGNGKCIPEAWKCNN
PVEQPEPTTWTGPEQVPVD
NAKQSRDCFGCLREWCDAF
TKQVCPAEKLSCGPTSHKC
HTFSCADGAPKCPLQGASR
GFLAGIGLDVTVMVRSILL
RYRVDFQGMEYQGGDDEFF
NTKWKKDACTICECKDGQV
LNKKKKEARRKRRERNFEK
WRIRKEFPKSEGQYSGFKS
NPPFSTWILFPENSGKPWA
GAFSREAFFGGNGKINLTV
DFQLPIRFNLTYVSHDGDD
LSQAQGNLSVLETRQVQLE
VSVEVSAEDLLTCCGSMCG
MLANEGMVKNETFCAATPS
QPHYQLRACPSHQPDISSG
AWFPGSGAFRELVSCSNCT
KLPTTAASTPDAVDKYLET
QKYSHLQLAQQEHPRPYFK
PPVSEEEDEEEEEEEDENE
FAILYTKHRRLQSSFTAFA
IEEVMIGEDKLIHFSGVAL
IQFEKVTEEPMGITLKLNE
SGGSLAAPARTPTQEPREQ
TVSNVKMDILSYMRRQAAL
GNFVKGTVGRITGLDPAGP
VLYGLVAAMQPRMLVTFDE
RYVRLRQRLCRQSVLLWPH
KDRLQLRVLLRREDVVLGR
YLMDPSGNAHKWCRKIQEV
DYSDEANCENPTEAPNCSR
ELHLARYFYAISDIKVRGR
IGFMIGYLGYCKGVEPKTE
IKAAQQQDSGLYCLEVTSI
RRRTPTCEPATPLCCRRDH
RALWVLGLCCVLLTFGSVR
AGLPKKGEKEQQEAIEHID
EAKISEIQMTAPLKLTYAE
PLVGQEMTTLSDTTVMPIL
DIKRAAGAGMISKKHTLGE
ADIDPQNADVYHHRGQLKI
LQIYTLMHRDSYPRFMNSA
VMGIRVLRLSLVVILVLLL
AAVSQQLAPREGISQEALH
GSDEDPVNCEKKCNGFRCP
QGWETEERPRTREEECHFY
PANGSYPFQALRQRSHGGI
QCSPSQGPCCTAQCAFKSK
YRPENDSKCVEQPELKGHD
LDPDSVTPTYSAMCPFGCH
LGLHMEITDDGNLKISWSS
RCDGDRDCKDKSDEADCPL
CLLVYSQEETESLNASIGC
VPVLGFFIIAVLMSAQESW
NSEEIIEGEYNTVMLAIGR
LATCLGSFILVIFYFQSML
QFWRGLPASINTAYERKDG
VTITNDGATILKQMQVLHP
APTVTLPKNISYTLLPPSS
KLIEEVMIGEDKLIHFSGV
VNGEAIYETHTWRSQNDTV
STSTSIKVKKTENGDNDRL
NGNKEGASGRPGSPKMEGT
PGAVTVAWKADGSPVKVGV
GELEERFNRALNCMNLPPD
IPRCLPVCGKPVNPVEQRQ
PGDNWEEGGGGGGGMEKSS
KLPPFSYAYTELEAIMYAL
CDRCCSQKVPLRRMCFVDP
KSPLPPRYAAVNITTNQAA
SIQEKLPLIIGSSAAGLVF
ECERLAGTESPVREEPGED
DLVLAEDEEMNRMHESMKL
AQVTSLLGELQESQSRLEA
GLFGQLFCDFGEEMILTDS
KEEDKDKKEKKDKDKKEAP
FKTTSRNLARAMCMKNLKL
GNTVGVEAARVIAKALEKK
MVCLKLPGGSSLAALTVTL
FFIHPLMIRDAIDREVEAV
CIMNSGASGSRNFSSCSAE
QPMVQGIPEAGKALLGLVQ
YRLHFKIPQTNVSVAIFML
ELQPMPTSPGVDLQSPAAQ
KLGSCKLIEEVMIGEDKLI
EERGVKLRLTVVDTPGYGD
RKLADKTDHKGELPRGWNW
AKMRVHISSCLKVQEQMAN
GHSSKNDIHTLLKDLNSYL
VSIDNWCRRDKKQCKSRFV
EAGFRRENIRTEVMALVPP
SYWCQCWEGHSLSADGTLC
RMLMFTTTVLTCIAFVMPF
GAFSSAKTAMSSWLSTFTT
NPTKTFYYKSRFWLLKLLF
LPENFTYSPYLPCPEKLPY
HAQNPMEPSVPQLSLMDVK
EFLVVASVSLLQLGQETDK
MDSCPVVGEFPCQNDINLS
MRLPAQLLGLLMLWVSGSS
THFAVVTVEKELYTWVNMQ
SNATVPDGECCPRCWPSDS
GEKGERGDVGIRGDPGNPG
VLEVDQGFDDHNLPCDVIW
ATMSFLLSSLLALLTVSTP
GKSFEMLILGRFIIGVYCG
GGGGGGGGGGGGGGGGGGG
GPGSYIMNYIMYIFWALSF
FMEKKPSWSLRSQDIQYNG
SMGMLEARIRILTNNSQTP
SGAFGFIILVYLLINCRNT
YEDFIVKPPVRKLVHDKEL
VSLLDKKSGVINLTEEVLW
TIIGGGDTATCCAKWNTED
RKCKLKPGKQCSPSQGPCC
ENQFSWHIACNNCQRRIVG
DPSIVGWTVKYYELEEKIV
AGAHGSYSPPPEEAMPFEA
GQLGLRMESKTEKWMERIH
AVLLMGIALIMLMAGFIKI
EPKTECERLAGTESPVREE
ERNHKPSRSFSRSRSRSRS
FLLREGMFERIPDIVLWPT
RCVPGEVEKTRCQHEREHI
WLGWLGMLAGAVVIIVRAP
DLLQFIFQLIEDNIKQLKE
LMGIALIMLMAGFIKICSV
PCCTAQCAFKSKSEKCRDD
VDAESWKTTPYQIACGISQ
TAVSAGPAVIECWFVEDAS
RVTNVKVTLRLDTHPAMVT
PLAENVKAFLADPSAFVAA
NPGAVTVAWKADGSPVKVG
VALTTVAFSTDGQTVLSGD
GYNGLLILSCTFYAFKTRN
LDFETSPKYFLSIECSRKS
LIISLLCVYFWLERTMPRI
SIELILVEDVRVSPEEVTI
INHTYQLDVVERSPHRPIL
FVPRNLFEQFHRAANLYFL
FNPGAVTVAWKADGSPVKV
QRPQRDQRVREQRINIPPQ
QYHLQYLARFDALVLSDII
GLFFIPVAGLTGFHVVLVA
LGCHNSDFRNRGMTALLKV
GSEIQFLSEAQDDPQKRKP
YIYHFCKAKIKGYQRLISP
GLDPTSTLGIYFEVVNQHN
VDLVLPEDTTEYFVRTKAG
GILSWTVICCCKRQKGKPK
NSRSRSKSQPKKEMKAKSR
LDGDPKRKEFLDDLFSFMQ
DSSQDTSLCSPVKQTHIDI
DRDYYSRSYRGGGGGGGGW
AEHCPGLQRSLGVWSLEAA
KMTPSNIAIVLGPNLLWPP
LLRMANRLFGEKSCDFLSS
ELVKRSQLDGEGDGPLSNQ
EANCENPTEAPNCSRYFQF
CLLLCLALSGAAETKPHPA
ENLTLLAETADARGRSGSS
FMDMFGMMNDMIGNMEHMT
GDDLTVTNPKRIERAVEEK
EVAIRNRTDLRFGLYYSLF
VGPPGPPGPAGGPGAKGPR
FNPGAVTVAWKADGSPVKV
LKKIIVDDDDSKIWSLYDA
LLFWLGWLGMLAGAVVIIV
NPGAVTVAWKADGSPVKVG
CGLKLQRRWKRTQSQQGLQ
MAYAYLFKYIIIGDTGVGK
EASNFRSNFGYNIPLKHLA
ELVSRHPFPGPGLAIRVIC
PRNMVHPNVICDGCNGPVV
FTRAGGSRVEEGVPQVLVL
KEYKDRDYMAEGLIFNWKQ
AYKMSSVQMMFGVNFFSCL
LSMERALRSRAALRALRLR
EGDRGSKMVSEIYLTRLLA
VCLGITLAVDRSNFKTCEE
LGKVVSGYRVRNGQWTLIG
GSSCDLTKQEGEWGQEGMP
PGFVPVAPICTDKINAANY
RDPCPHQVDCFLSRPTEKT
SCEQQGADLLSITEIHEQT
SLQEHVTSEHAETSTEVIC
ADRPGKLFIGGLNTETNEK
SPYYSRGGYRSRSRSRSYS
YRALDGDLESFILFHNPEY
RKDNTTVTRLLNINPNKTS
LDVEVATNRIYWCDLSYRK
RGGRARQKRALSVHLHSDL
CFGPGNVVSQSSLTPLMVN
DYNNIPTVVFSHPPIGTVG
DFDTYDDRAYSSFGGGRGS
GDGGHLTGNGRTVGLLPPQ
AQVKIQGQNKEMLAAACQM
IGLRIKETKEVYEGEVTEL
CKLKEAELLEPLMPAIRAC
GGPPCAPGGTAKTRRPDNT
IFVTVISLLVYKKHKEYNP
VGAWGDYDDSAFMEPRYHV
PMMDGAMGYVQPPPPPYPG
RQVVDCQLADVNNIGKYRS
TSTDLDVDVDQPKEEKKEC
DKRVKKLPLMALSTTMAES
PMCMQDNQGGAPNYYPNSF
MPSSVSWGILLLAGLCCLV
CRTELDLRPQGLELFENTS
FSGSGIDDDEDFISSTIST
GQNSQSPQCFKTCSEQNGY
WYKRAEDTAGQTALTVMRP
NLVIIRTLLMQPVQQQRNA
LPALTVHVTQPKDGGFCEV
AAKVCREFTEREQGEVRFS
DTASPAAPSRNPCCLCWCC
VKERREILSELGKCVAGKD
SVNGTDFTFRSAGVLLLVV
SLASWVPCLCSGASCLLCS
VINETWAWKNATLAEQAKL
LSEAQDDPQKRKPDIKKAK
RALWVLGLCCVLLTFGSVR
SRIKRRKSLGGHVGRIILE
NDTELIRKLREEGKVIEPL
RMAIMVQSPMFDGKVPHWY
SPLSIKKCPICKADDICDH
WRTGLLLLLLAVAVRESWQ
AGESFQVVVRGNGFRHARN
MPVHYDSQLDTTLFGKKSS
GKGKMRNRRRIQRRGPCII
DSDIISKMRGTFADKEKKK
GVPVLGFFIIAVLMSAQES
MSRALRPPLPPLCFFLLLL
DRTVCREIRHNSTGCLRMK
RVVLAAASNYFRAMFCNDL
QLDFQLPIRFNLTYVSHDG
ADGSDEEACPLLANVTAAS
DSAITRDINRTFPAHDYFK
FWKTLRYLSLLYPARGSRN
QQVSDPVAAEFSLNTQMYL
DFVCQCPEGFAGKCCEIDT
MDTWVCDGYRDCADGSDEE
VLFGLLLVLAVFCHSGHSL
GPDQDSELLSDNHILTTIG
ENELTYYCCKKDLCNFNEQ
LTFFLEDDDKLEQIRKDYT
GAVLLMDASARPANHSSTR
TRQVVENMTRAHFPLDVQW
FRGSVTISVQALQVTWNII
ATENGFSYPVISYWVDSQD
