# Supplementary material for: MHCII-peptide presentation: an assessment of the state-of-the-art prediction methods
Source: Front Immunol. 2024 Mar 12;15:1293706. doi: 10.3389/fimmu.2024.1293706 (PMC11027168; doi:10.3389/fimmu.2024.1293706)
Supplement: Supplementary file 1 [file DataSheet_1.zip › Supplementary Data S1/negative_peptides/19_HLA-DPA1_01_03_DPB1_04_02]

LEDCGHGVCSGPPDFTCVC
ASVSEAERKAQVYYRACMN
ALWVLGLCCVLLTFGSVRA
APRMFKALIGKGHPEFSTN
HFGNVDECSSDYTIVLPVI
TPPASEGSAESMGPDSRPD
LVVVLSIVLEGPAPAQGTP
AETYDFLFKFLVIGSAGTG
MWLQGGPGGSSTGFGNFEE
YKQPGGITNQFLLDSLKHR
LLYALVQLGQPCDCLPPLR
QSGTYGCRVEDYDAADDVQ
PLERLEKLLTKEQLKIWMG
TSSAGNTGSGTRRPESQSQ
ATVSAATTSATSVPFAATA
GTSFILDVVLNHDLLSSEY
FTEREQGEVRFSAVALCKA
IWNRRHSGKDWYLNLNYGG
SGPLTGWRVFLLLLCALLG
GYTRDKSFLAMVVDIVQEL
ASARPANHSSTRERVANRE
AISGVPVLGFFIIAVLMSA
PTWLDGKHVVFGKVIDGMT
LDAVSLKDTLVMLVVDMSK
WDSMASICPTDGVKGMDGF
CDHFGNAKCNGYCNECFQF
GALAYCLALQLYVRRRKKL
SSVSWGILLLAGLCCLVPV
LNESDEHGFDNCLRKDTTF
SILSSMDPTVDPCHDFFSY
RALWVLGLCCVLLTFGSVR
ELEHNAEETYGENDENTDD
VLNISKSGSCSAIRIGHVG
TATLIIAFTSAGSAVLLFL
HGLQMRLKYSQSDLEQTKT
RTILLQYCFLLITCLLTAL
AASSLAPGPPPFGLEWRRQ
VRTAGLVATEPARGQCEDK
CPICKADDICDHTLEQQQM
ENLKQALQKDLNLMAPGLT
LMPHHVEPLERLEKLLTKE
LLLFLVLSLVFICFYIKKI
KKSGVINLTEEVLWVKVNI
GLCLLTWGGHWLYGKHCDN
TILLQYCFLLITCLLTALE
KWVWALLLLAALGSGRAER
KGVEPKTECERLAGTESPV
QVSTAALAVLLCTMALCNQ
ECERLAGTESPVREEPGED
CGDDQNGPKIAVQFGPGFS
CEKYGLEECTCASSDGKDD
CHESCLDEEVEGQGFCSGP
DTCGANAKQSRDCFGCLRE
GYCKGVEPKTECERLAGTE
CLWLLGAVLLMDASARPAN
CVFVICRRYLVMQRLFPRI
TKALNHSVEDIEPDLLTPR
VISSPPPILENPTPEPPVP
CGALQGLYTTVDFGTGSNI
GPLYRTEGSHITIWCNVSG
NYFTARRLLSQVRALDRFQ
IMHGNAVTFCEPYGPRELI
ITIIGGGDTATCCAKWNTE
FKPEELVDYKSCAHDWVYE
QLDTTLFGKKSSPLTESGG
LKPKLNPKKARAYGRGIEP
NWCSYVVTRTISCHVQNGT
RAARTACFVEPAPDVVAVL
LQLDCRPLEGNSTVTGQPR
GFDCRFSSKGTGLFCSTTQ
TVNVVAVIVAFTGACITQD
EMPDFPKSDDSKSSSPELV
CNGTWSEDVGNHTKFTFLW
VIATAVAAIVAAVVALIYC
QQFAQMLVQDEEPLADITQ
HTNLKKKFSCCVLVFLLFA
KCGLTKKQLDSTIGIHPVC
PRSKILTVRVILAPWKKGL
PSPLSIKKCPICKADDICD
LIAGGGAPEIELALRLTEY
PEKEWRRGEGRDEDRSHRR
SPSGPVKSPPLSPVGTTPV
SGSEIQFLSEAQDDPQKRK
MRALWVLGLCCVLLTFGSV
EPKTECERLAGTESPVREE
ENDNETEPVTVASAGGDLH
VIVFFLIGFMIGYLGYCKG
SLLTLLWTHTLTVLVEAAA
SPAPIQTTPPKDTCSPELL
PRVCGTTLHLLLLGLLLVL
RHRRQGKHWTSTQRKADFQ
NLKKKFSCCVLVFLLFAVI
PGPAPPAPEATPPPASAAG
RSPGLAPARPRYACCPGWK
GNDAPAGCLSQAARTPGDR
DEEDGESGCTFLVGLIQKH
HDLALACKLDYDEDASAML
SLDLAQLFIWVLREYNEVE
ELALRRSPVPRWLLLLPLL
ALDRYGRTALILAVCCGSA
GGGGGGGGTAMRILGGVIS
FGWNKVAHIMELDVQEYEF
EESCKYNPKYSVANDTGFV
IIGGGDTATCCAKWNTEDK
RGGGGGGGGGGGGRERDRR
DPDAGAAPEAPAAPAAAET
CINGQCAGSICEKYGLEEC
LLLLPLLLLLLLRAVLAVP
SCWAACCQDSACHVFWWLE
CSGQSNMQMTVLQIFNATR
CTMFIREVGTVLSQVYSKV
CRFDEFFSEGCAPGSKKDS
RMKLLLGIALLAYVASVWG
VVGGPREFNVTVTVRNDGE
QPDNLGTFEIYCQAGSHRE
NSWRAVARMGQGMMTISRT
GASSQPRPGGDSSPVVDSG
VLVVVLSIVLEGPAPAQGT
HTQVCINGQCAGSICEKYG
HCRFDEFFSEGCAPGSKKD
ECVKQVITKEYELFEFRRT
SEGLATTPSTQQVKSSEKT
PWALLLLWVPGCFALSKCR
LSSGLSTSVAVFCHELPHE
DCQWIDITDVQPGNYILKV
RGEAEPCGAWVWENQVSWY
PAPMSELTETLVCALGLSV
GRMVSGQKDRYTYNDTVIF
AHTRYQVPPDCPPLVQKGE
PLPPTPEEDQILKKPLPPE
NPGAVTVAWKADGSPVKVG
WFPLLSEQMCDELVAEMEH
CSGTFTVQNRELECIREIK
GLESGPMALEQNLSDLQLQ
VAQTFMDSCSTSEHKLGKD
VAIDRACPESGHPRVLADS
VKAVTRGQRCAIALWFTLD
GKLFIGGLNTETNEKALEA
GWRGDTCQSDVDECSARRG
FYTCFCFSVLWLSTDASES
SKTEKWMERIHLNVSERPF
NGTCLLASMGLQLNLTYER
QQLQATCTSLGSSIQGLPT
KNNLVEIILDINVSQLTER
PAAGAVASYDYLVIGGGSG
GYLARKAFAKRQQQLTAMK
PFPGLNMKSYAGFLTVNKT
PQNLSTFCLLLLYLIGAVI
WHNTTFFGVFQAQWGDMYL
NSSNPIIVSCGWDKLVKVW
ENEGKMIMQDKLEKERNDA
SLEENLPCISCVSNRWTCQ
EVIVVPLYLVNTDRGQEGT
CRTELDLRPQGLELFENTS
RLPALTVHVTQPKDGGFCE
MLSRWSASFTVTKGKSSTQ
IKEIIQEKQNKHCLVTVEK
CREFTEREQGEVRFSAVAL
QPNLTVSWDPRISSEQDYT
EEEESPAEGSKDEPGEQVE
LMNSNVSSPVNLGNPEEHT
ALWVLGLCCVLLTFGSVRA
CERLAGTESPVREEPGEDF
SAPAVEDQVPEAEPEPAEE
ISLVFLVPVRLNQTVIWDR
PENSLLQFQFKYGVPTPTN
TLEQQQMQPLCFNCPICDK
IRVSVEDVTVLVDYTVRKF
DRSMQGGLVGNDETVALTA
WKEPPSMRLKARPSSPGFS
ALAAQLPVLPWSEVTFLAP
HFHDTLGQSDDLIHHHHDY
FLIGFMIGYLGYCKGVEPK
GDLMCDCPQGYQLKNNTCV
NLWLLQPLTVLLLLASADS
FLSAFVDTAQRKEPEDGRL
NFSELPLVMWLQGGPGGSS
IVFFLIGFMIGYLGYCKGV
