# Supplementary material for: MHCII-peptide presentation: an assessment of the state-of-the-art prediction methods
Source: Front Immunol. 2024 Mar 12;15:1293706. doi: 10.3389/fimmu.2024.1293706 (PMC11027168; doi:10.3389/fimmu.2024.1293706)
Supplement: Supplementary file 1 [file DataSheet_1.zip › Supplementary Data S1/negative_peptides/19_HLA-DPA1_02_01_DPB1_01_01]

KGVEPKTECERLAGTESPV
MDRPNGLYPNYLNPRTGRW
MGLGNGRRSMKSPPLVLAA
TNLKKKFSCCVLVFLLFAV
RYHTVGRAAGLLMGLRRSP
SLEDLGWADWVLSPREVQV
WGQHHVSVGGLGDSFYEYL
WFPIFTEVACDELVEEMEH
CAGTLVDCGRRGLTWASLP
GFTPIPGTIEMLHPWNNEG
YTLSISSATQFGNVPWYSE
ATGRLLLLLLVGLTAPALA
KEKARDCLIPMGITSENVA
SDGNNTSFWSEEIKFDTEI
PPSGPRGTLLLLPLLLLLL
LGMTGIPIINVNNNCATGS
IRKFFRGSGRVLAFIFVAS
CSTWNYFWQQVLDPAWHLL
LTGATMGSLICFICPALIY
GSCSQAACSNSAQGSDESL
RWRTILLQYCFLLITCLLT
MALLVLGLVSCTFFLAVNG
FLCEGHVLPAAETACLQET
LLLLLPLLWLLVLTPGRPA
FNYWSISSRHVLLQEEVAE
TMPSGYVVDRPQINGKYIL
LLEREGLTAAGKIEIKIVR
ARFWVCVAGAGFFLAFLVL
MTESHLLVTCDCLKLIDPQ
ARPDEWLGRCLIDSLGVGC
PAERGPPVRLFTEEELARY
ALKLGPESFKFDGAVEAVA
TALTVTSVRGPSGNREGPQ
KAGMTVKQAIVYNLLSAMM
AVVVIGAVVAAVMCRRKSS
EMMTDLPSSFEEKSIIKMV
SPLAPGDMELTPSSATLGQ
QFKYGVPTPTNVTIESYNM
FSSVAHLARANPFNTPHLQ
QLLSGVVWLIRNGSIYINE
PSSRMAPLGMLLGLLMAAC
WARKAVVLLCASDLLLLLL
HQGVDILCSAGSTVYAPFT
GKGAKGFTPIPGTIEMLHP
EFIHLSYLTGDLTYYKKVM
DCGYSDQCKDECCFDANQP
SSPSPLSIKKCPICKADDI
EDGSPNLDFKPEDQPHFDI
DLVPENDFNLYKCEEHPKH
KYGLEECTCASSDGKDDKE
TNYNSDSLHFSNVFRSVMA
SSDQVETQACTREQNRICT
FYKDVAGLDTEGSKQRSAS
CAGSICEKYGLEECTCASS
GPAPARRPQRSLLLLQLLL
ITRECKEKGVQFAPFSTCR
SCLDEEVEGQGFCSGPGWD
KVDMRTISFDIPPQEILTK
HTVGRAAGLLMGLRRSPYL
WCAIAILFAVLLVVLILFL
RPQRPFCAVCGFPSPYTCV
GFSYLDISLCVGLYSLSFM
PCGGDLTFDPGPRDLVEPW
ALLPFAQGQTPNYTRPVFL
AAAGSELALRCQSPDGARH
GAGKRKRRHSEVETDSKKK
VAASIGNAQKLPMCDKCGT
LIISLLCVYFWLERTMPRI
KNVPCGTSGGVMIYIDRIE
WTYDDFRNVLDSEDEIEEL
TEAELQDATLALHGLTVED
ESRVFSLQQPPPGEGTWEP
EERVGEEDEEAAEAEAEAE
ETICKRLLDYSLHKERTGS
GKTKEVIGTGYGILDQKAS
CLPGFSGDGQACQDVDECQ
TFFVGAAILWLLCSHRPAP
PLEEGLGGAMEEMQPLHED
SNWDEATKRSLLNKKKKEA
GAIGQKLPPFSYAYTELEA
TLISRDDLNVRCESEVFHA
YSPDAKFQSMTSKWPAVWV
ILAACVVACVGLVWMQVAL
LLLAAVLLGLVLLVVLLLL
TQPSKMRRRVIARPVGSSV
EETFNATVMASDSIVLFYA
LHCALCAAAGSRTPELHLS
LLPLLLLLLLRAVLAVPLE
QAACSNSAQGSDESLITCK
