# Supplementary material for: MHCII-peptide presentation: an assessment of the state-of-the-art prediction methods
Source: Front Immunol. 2024 Mar 12;15:1293706. doi: 10.3389/fimmu.2024.1293706 (PMC11027168; doi:10.3389/fimmu.2024.1293706)
Supplement: Supplementary file 1 [file DataSheet_1.zip › Supplementary Data S1/negative_peptides/19_HLA-DPA1_02_01_DPB1_09_01]

TSSATTGLSLCTPVTTAGA
HCKRGVSMGTPKLLRTSEC
PCPRACKELVPSALTIFLL
MWTALLILQALLLPSLADG
EPLERLEKLLTKEQLKIWM
IFITLFLLSVCYSATVTFF
LLLMCHCGKGAKGFTPIPG
GTRYKCSVCPDYDLCSVCE
SSLKKEMPNVFGKESKKKE
RFILIQNRAGKTRLAKWYM
LFSQVDEKRKKRDIPDYLC
KILLFYVIFYGCLAGIFIG
MGMLEARIRILTNNSQTPI
PPAHYPPASSGVPMQTYPV
NEWLLQGQIAAGDIENISS
GSRINCNIFSYDYSGYGAS
IATANLSRRAIADMLRACK
ILILVIGVAIISLIIWGLN
STATSGFAGAIGQKLPPFS
PSVNRTEIVFTGEKEQLAQ
LAFWQDLGNLVADGCDFVC
LGYCKGVEPKTECERLAGT
KWVTFISLLFLFSSAYSRG
CCRRGTQIVLLGLVTAALW
ERKDNTTVTRLLNINPNKT
LPPWDPKDYSARWNEIFGN
WVTFISLLFLFSSAYSRGV
RGTQIVLLGLVTAALWAGL
LDNGRGFARQKLFRHKHEI
GVEPKTECERLAGTESPVR
IHTNLKKKFSCCVLVFLLF
SMGMLEARIRILTNNSQTP
CVFPNGTEVPNTRSRGHHN
GYYNQSEAGSHIIQRMYGC
HGTGFCFDSSFDVHKKCPL
EPSDTIENVKAKIQDKEGI
LLAARERSCPASKRKDVAL
RTWRLNERHYGGLTGLNKA
QVSARFNQYKYNQNFSAGN
NDLFNAVGDGIVLCKMINL
CITIIGGGDTATCCAKWNT
MTLGMIWTIILRFAIQDIS
WCVFPNGTEVPNTRSRGHH
GWKLRWTVALLLAAAGTAV
WCVFPNGTEVPNTRSRGHH
FITLFLLSVCYSATVTFFK
LMLPLQPCTSVMPMLSAAF
NLPQFCGPHIDVISMGMLT
WCVFPNGTEVPNTRSRGHH
ESHCEMHQCRSDEYNCSSG
LGYCKGVEPKTECERLAGT
EEWGKLIIEMLEREKSLRP
VRYQCSLCPSYNICEDCEA
SCLDEEVEGQGFCSGPGWD
EHSISDILTTSQTLETVPL
FPNGTEVPNTRSRGHHNCS
LPFYKRMLNKRPTLKDLES
CHESCLDEEVEGQGFCSGP
NTNDLFNAVGDGIVLCKMI
ERENLRIALRYYNQSEGGS
KSILDEFKKDSSVFILGNT
PRLSSCSAPTETHSLSWDN
WRESCDSALRAYVKDHYSN
PCCLWLLGAVLLMDASARP
PQEIARKVEGQLGCKPEVT
GNGRASAPRLLLLFLVPLL
PRKVNLGVGAYRTDDCHPW
PPPPPCPPPPPVSTISCSY
LDGPTVDLGNVPNGSALTD
QRTEDSGLQTQVIAAATQC
LMCHCGKGAKGFTPIPGTI
NISWEYEGPEHVNFYVEYG
EPFDLGEPEQSNGGFPCTT
VLILRGNGSEAHRVPCSCY
CKGVEPKTECERLAGTESP
DAKCGKIQCQSSEARPLES
VAGLAVLAVVVIGAVVATV
NITSDNHKGNSTLSVPKRC
GADYNLSQVCDGKVSVHVI
GSEFDFEEMKRKKNDIYGE
QNKDLANQVSVCLERLGSL
CLNNDTKEGKPGVGGFMPF
DDFIVAMVSSLNQPFGSGL
LGMYRLNVDGVEIYVIVTR
DELFSQVDEKRKKRDIPDY
FPNGTEVPNTRSRGHHNCS
DASARPANHSSTRERVANR
YWSHGPAAVPEASSTVYNG
LLDMFLLLYFSECNKCDEK
