# Supplementary material for: MHCII-peptide presentation: an assessment of the state-of-the-art prediction methods
Source: Front Immunol. 2024 Mar 12;15:1293706. doi: 10.3389/fimmu.2024.1293706 (PMC11027168; doi:10.3389/fimmu.2024.1293706)
Supplement: Supplementary file 1 [file DataSheet_1.zip › Supplementary Data S1/negative_peptides/19_HLA-DPA1_02_01_DPB1_10_01]

LFREITASSAVSILIKPEQ
APPSSVPLKSSVLPSPSGR
GNSSSNATGNTVAAANYVA
LLTKEQLKIWMGKMQKKAV
LLVPLLLLMCHCGKGAKGF
YEIEWITEYACHRDYLESK
GAVLLMDASARPANHSSTR
EEAVQMMTEAVEDLTTTLN
TIVGMRLASCNKSCGTNPD
YFHNVCELDLVFNFYKVYT
LFEHYTRQVVDCQLADVNN
KIPDATPLLDASSLEYLFA
HWREVCESPRKPVAKWHSL
CLLQAPIPTNIMTTPVCGN
LIDVHVHLREPGGTHKEDF
DNGKENKTPSSDAQDKQFG
ITFPPAGSQTVSAAAKNGT
YLVEAMEILELYCDLLLAR
SFYIGLGSRINCNIFSYDY
QSGCGEINDNLMELLIMIN
HDRVTLEVGKVIQQGRQSK
YGPPGCGKTLLAKAIANEC
EPTWIIMELYPYGELGHYL
TVEEKEIVCKCHKDETVTI
LYSVLSQGYEKLDTPLRPA
KPRTFLPSTTASKISALEG
YALGVGASIKDPKDLKFIY
LRDNEIRSMFRKLHNSYTD
DCRRALELDGQSVKAHFFL
VGAPCPRACKELVPSALTI
TQAGPRDAADQNFDYMFKL
SFDVHKKCPLCELMFPPNY
YGALGISQGIAVFGYSMAV
TVCGHTAPVLDIAWCPHND
SGQDLDEEGMNMGDFDPNN
SLQEILERTGVSVEIPPSD
CDDASKKRAKTIDLCNNPM
LGIAVSLSFLALLYIFFIV
FPFYSCWRTGLLLLLLAVA
TMDSFTLIMQTYNRTDLLL
ELSKEVVTLEQTVTLLQKD
GFTYRPLATSTKDKESGGS
RFLRAFRLRDADVQFLASV
LTTTLVLSVMVLLWICCAT
VQMQGVGVDNDGILVLGAT
GSYSQAASSDSAQGSDVSL
ESQVVITLMIKNVQKNDVN
LINLDSCIDHSYYTLIDLS
MGLQLNLTYERKDNTTVTR
YFHQHSILACKIEMVDYKE
TTQNCNLALVELQPDRGED
GARPKGLSTLVKSGVPEAL
LAFWQDLGNLVADGCDFVC
APERRRKAHGMLKLYYGLS
CLPNPGTFEECHRKCKELF
IHTNLKKKFSCCVLVFLLF
MGMLEARIRILTNNSQTPI
QQLEWPEAWRQQLVDKHST
VVYWLYMKKSKTASKHVNK
GSSGHCVPPADPRVQIVLS
WCVFPNGTEVPNTRSRGHH
VSGICIVFGFIILLLLVLR
HHVEPLERLEKLLTKEQLK
EELLTMEDEGNSDMLVVTT
SGGFTAPVGGPDGTVPMPM
GFMIGYLGYCKGVEPKTEC
CFGYWLGVSSFIYFLAYLC
MWLPVVRTWRLNERHYGGL
QSPQCFKTCSEQNGYVLTL
SFFERTPSGNLVNRFSKEL
SLVKGGLCRRVLVQVSYAI
KMTLGMIWTIILRFAIQDI
LMVNIGSLSTGGRVSAVKA
FPNGTEVPNTRSRGHHNCS
SPGRAYALLLLLICFNVGS
TPCMSPLPHDSPLIEKPGL
RRQRPRRRVCWALVAVLLA
SLQCWKYFSDGHCDSQCNS
CVFPNGTEVPNTRSRGHHN
GCTFINKPTRPGCEMCCRA
KCDGMDDCGDYSDEANCEN
YLGYCKGVEPKTECERLAG
VEWRARSESAQSKMLSGVG
GVRYQCSLCPSYNICEDCE
VLLGLVLLVVLLLLLRHWG
CIMNSGASGSRNFSSCSAE
WCVFPNGTEVPNTRSRGHH
TAPVLDIAWCPHNDNVIAS
SCMAVLTVTLMVLSSPLAL
PYSLALLLDTADLLAARER
LSRWSASFTVTKGKSSTQE
LGAGGTPLYTLGTAFLDDS
ASARPANHSSTRERVANRE
TVVANSDESQLLTPGKMSQ
KESPQEIARKVEGQLGCKP
APGNGRASAPRLLLLFLVP
ATGTAAAAATGRLLLLLLV
FREDPDPRKVNLGVGAYRT
CPPPPPVSTISCSYESASR
DTGFTLPFYKRMLNKRPTL
NGPVVGTRYKCSVCPDYDL
FGCDVGKHFNSKLGLSDMN
AVGDASKRLLSDSLPPSTG
FVVSYWLFYGVRILDSRDR
HSKKSHRQGERTRERHKSP
CPRRARGADAAGTGEAPVP
CDGCNGPVVGTRYKCSVCP
KTECERLAGTESPVREEPG
LLQFQFKYGVPTPTNVTIE
CTVVSLLGILVFSLHCPSV
RGGFGSGIRGRGRGRGRGR
VFDDLRGSVSLSWVGDSTG
YTELEAIMYALGVGASIKD
EVLAGHGHLYSRIPGLLSP
CAWDPESRTCCLLSAPNLN
IFYFQSMLHPVMRRNPFGV
KRMTGSEFDFEEMKRKKND
KDRSASHLDHKREIRQWRR
LPALTVHVTQPKDGGFCEV
PLREPGFHFESMLSHPPIP
GVRALCGWTPSSGATPRNR
GIKHLVDLLDHRVLEVQKN
EDVIYWMFGEENGSDPNIH
GKNGNPVAENFRMEEVYLP
RSLISMDEINKQLIFTTED
ISCSMDDTVRYTSLMLRDY
DELFSQVDEKRKKRDIPDY
WCVFPNGTEVPNTRSRGHH
ATENGFSYPVISYWVDSQD
