# Supplementary material for: MHCII-peptide presentation: an assessment of the state-of-the-art prediction methods
Source: Front Immunol. 2024 Mar 12;15:1293706. doi: 10.3389/fimmu.2024.1293706 (PMC11027168; doi:10.3389/fimmu.2024.1293706)
Supplement: Supplementary file 1 [file DataSheet_1.zip › Supplementary Data S1/negative_peptides/19_HLA-DPA1_02_01_DPB1_13_01]

TTSIATTTTTTTESVEEVV
FRQAFPNTNRWFLTCINQP
KPPLPCKPRNMTGLDLAAV
RKKNEGVNWLRMASRVDAV
PTDYPFKPPKVAFTTRIYH
TRYSVEKEKQSGAAFSCSC
GFRCPNGTCIPSSKHCDGL
EEDREKLGEKEETIPPDYR
TNSIYTLSISSATQFGNVP
QGDPQNATRQQQLEWDDST
TPYTFDIQAINGVSSKSPF
SLQRLIDSQMETSCQITFE
QFQFKYGVPTPTNVTIESY
MTLGMIWTIILRFAIQDIS
HPNVICDGCNGPVVGTRYK
CWALSFYPAEITLTWQRDG
RVTAPRTVLLLLSGALALT
YLLKAWLMSDKTDHEARKM
VNQTFNWNTTKQEHFPDNL
GPEPEDLEDLYSRYKKLQQ
AMDVIVKVIKRCDIILVME
ALRAYVKDHYSNGFCTVYA
KLKRKYWWKNCKMMIMLGA
IGRSPFEVKVGTECGNQKV
FKWWGLQSKVENFIQKQEK
ETKLHTSNSGGRRELSELV
IAILTCPFEPPKPKTKHKL
PEQFWEKYRPELPPPPEAA
CFAETGQFQKIVLYAKKVG
QRISLEIMTLQPRCEDVET
TISVSLAVAAIPEGLPIVV
RQAFPNTNRWFLTCINQPQ
YRGPITRTQNPMVTGTSVL
VLVLFALAFLTCVVFLVVY
YAINKLRQEGSEEGMYVLR
VAIIARTDLKKNRDYPLAS
LVLGGDVPISSIQATIAKL
TWILFPENSGKPWAGAENL
FFLCLGLALGAVFSFLFRA
GVALRMYPLKPTWWFCAFP
SLLKTTQEPLARDPVKLPT
NLKKKFSCCVLVFLLFAVI
PGTTGTLPAASELPASQRT
TVAILIVVTVAFVQEYRSE
AILIKRFHHTRRNWKGLIA
ICKADDICDHTLEQQQMQP
NLHRMPMRHRKKAADKNLP
LQFQFKYGVPTPTNVTIES
ESTEEGTTEYGLWKDSLFL
SSHLLSLTLGPQHADNIYI
WCVFPNGTEVPNTRSRGHH
SLGPNGLDKMMVDKDGDVT
YSATVTFFKVKWIFSSVVD
NIQYEVIGNYYSSERMADN
CDGEEECPDGSDESEATCT
FPNGTEVPNTRSRGHHNCS
CSGDVARAVRGQGQETSGP
MAFAGLTADARIVINRARV
LKIPLIHRALQLAQRPVSL
ESQLSRHDQMLSVHDIRLA
EKVINETWAWKNATLAEQA
DSFKDSPSKGLGPCGWILV
LVCLLASRSITEEVSEYCS
FLLYGTEVHTDTNKIEEFL
ENGEELNAINTTVSQDPET
GTEIAASLLYHDNVISKKV
FKGSVEKLCSVEQDLAMGS
DHGTNLTCQVKFAGAGVTT
MSQNGAPGMQEESLQGSWV
EGVQDDLFWLTFEGKPLED
SSFLESLLQPESLRLDWLL
QASWACNLILGAPDSQKLT
QTCRDQEKEYYEPQHRICC
NRGRGGYRGRGGLGFRGGR
KVCREFTEREQGEVRFSAV
ESSAAKLKRKYWWKNCKMM
LLLFLVLSLVFICFYIKKI
ILVAFSFLFTVITFPISIW
PNMTSNRRLQQTQAQVEEV
GFIWWLRCLVINVVLFILL
ITTRLFWWYHTMANQQVLK
APYQNVTEFDGQDACGSNS
RCPNGTCIPSSKHCDGLRD
EDNDIREKREKIKEMMKHA
