# Supplementary material for: MHCII-peptide presentation: an assessment of the state-of-the-art prediction methods
Source: Front Immunol. 2024 Mar 12;15:1293706. doi: 10.3389/fimmu.2024.1293706 (PMC11027168; doi:10.3389/fimmu.2024.1293706)
Supplement: Supplementary file 1 [file DataSheet_1.zip › Supplementary Data S1/negative_peptides/19_HLA-DPA1_02_01_DPB1_14_01]

MDGAMGYVQPPPPPYPGPM
LSIVANFQKTTLFAAHVSG
VWQLKNSAKVMVTNVTSLL
LRVSVLCIWMSALFLGVGV
EKLKISDQLLLEINDVTRA
HRILHKLCQGLGLNLTKFT
PGPPMMDGAMGYVQPPPPP
VAKETCSEKSTNLHDYGML
WLYYATNSCKNFSELPLVM
VRGEGMPQYRNPFEKGDLY
VIGFSYWASELILAQQQQH
APKEEEEEPLPTKKWPTVD
SLLFLGVCAHHIIPTGSVV
SVLPSPSGRSAQGSSSPVP
PPTLREDERPEGPGAAWPG
PEMVTRLYDGMRRVDLTGK
MPHHVEPLERLEKLLTKEQ
MARSPGRAYALLLLLICFN
SFLGPVTFIILCNAVIFVT
GIGVVAEADAADAAGFPVP
EPLERLEKLLTKEQLKIWM
LSRWSASFTVTKGKSSTQE
INSIWWCDFDNDCGDMSDE
LAGTESPVREEPGEDFPAA
AKLVVAVAVFLLTFYVISQ
VWRMPLFEHYTRQVVDCQL
FNGQYWLWWIFLVLGLLLF
TRQDFGPAGMQGYAPVTGM
LSKFLRVSTKIGSCMKSVG
PRTLLLLLSGALALTQTWA
KGGSCSQAACSNSAQGSDE
RMYPLKPTWWFCAFPYSLL
QGGPGGSSTGFGNFEEIGP
AFLPPDPTYTLMCDESGSR
YVRCGTVGSRMFLVYVSYL
SRGWDSCLALELLLLPLSL
HDLALACKLDYDEDASAML
LGILMTIGFILLLVFGSVT
PSGPRGTLLLLPLLLLLLL
LTWQRDGEDQTQDTELVET
FWSGPKRCPHPLTFDVNNP
GSALLLASLLLAAALSASA
GPPMMDGAMGYVQPPPPPY
VALRMYPLKPTWWFCAFPY
TELVETRPAGDGTFQKWAA
GPMALEQNLSDLQLQAAVE
LYRGQALHGRHPRPPATVQ
SRMLLCFAFLWVLGIAYYM
KAHPEVAEAGIGCPFAGVG
GGGDAGKGNAAGGGGGGRS
CKGVEPKTECERLAGTESP
TAILVSWRPPPPETHNGAL
LKNSAKVMVTNVTSLLKTV
LLLLTMALAGGSGTASAEA
VPTDDIHMKQVDLENVWLH
SLDLIGCPMVTDDFVVSGT
NIFSYDYSGYGASSGKPTE
EQCVNSPGSYQCVPCTEGF
KEADISAFADYRPTEVTDL
ELILAQQQQHKKYHGSQVY
LGSFILVIFYFQSMLHPVM
QAACSNSAQGSDESLITCK
TLVLDSQKRVFSWGFGGYG
IEPGCVRVVRGEGMPQYRN
RCLYAVLLIDSCILLWLYS
LVGAVNHHQVLLFFYMIIL
VKIQGQNKEMLAAACQMFL
VLLAALLGVERASSLMCFS
MTPPERLFLPRVCGTTLHL
LYYATNSCKNFSELPLVMW
TAITRQVVENMTRAHFPLD
STGTVWNPPKKKRFTVKLQ
SLQELPAGSRVELVNTSCQ
TVRNLVQSMQVLSGVFTDV
GFNDWAFMTTHSWDEDPSG
IGYLGYCKGVEPKTECERL
ESSPLLAYRLLGEEGVALP
AVRDWENQLEASMHSVLSD
GYVELPPIEGRSPRSPRNN
LKKKFSCCVLVFLLFAVIC
TSAKWLRSLYLFYTCFCFS
WCVFPNGTEVPNTRSRGHH
LAGLCRGNSVERKIYIPLN
IQFLSEAQDDPQKRKPDIK
CRVEDYDAADDVQLSKTLE
ITTGRFGDFYRLLVPGTYN
LSDLIPVDRAIEDTRPAGC
KIASKLAFLPPDPTYTLMC
PLTGWRVFLLLLCALLGIV
VEAMEILELYCDLLLARFG
ATQGLAVALALSVLPGSRA
KRMGVIVRDESTAEITFYM
GHSSDPNAVMYPTYGNGDP
ALLGHSSCQNPASPPEEGS
MDMRVPAQLLGLLLLWLPG
EQRYTCHVQHEGLPKPLTL
LMTPAACPEPPPEAPTEDD
CLGSFILVIFYFQSMLHPV
HVIPMNPNTNDLFNAVGDG
FKHYKQQRGKQKWFMKQNT
IQYAKTDSDIISKMRGTFA
DGVKGMDGFCSRSQHSSSS
KVALSSETEVALARDMTLP
LIFYINHDFKLEREVWKRL
CPDLQLSAASVGNCPTKKY
MTLGMIWTIILRFAIQDIS
NNTVCEDVDECSSGQHQCD
AAGLFLLLLLGTWAPAPGS
TLDEADEAGKRIFGPRVGN
EGLATRREGMRANNPEQNR
LVVVLSIVLEGPAPAQGTP
AKDCLLVYSQEETESLNAS
LENGKETLQRTDAPKTHMT
PPPVPRGRGVGPPRGALVR
GAVVTGAVVAAVMWRKKSS
LGRFDHEDESDAEATQELA
DDEMETDKQEKKEVHKCGF
VSTLHHVLQRTIQCAKAQA
FLARNNTIVNELVRVTSEG
ALALALSDSRVLWAPAEAH
NVEGSFLCVCADENQEYSP
FPNGTEVPNTRSRGHHNCS
IDNTYSCSGKLLEREIKAL
IIGGGDTATCCAKWNTEDK
SYQCRCRPGWQPIPGSPNG
SPREAKNKRRSGKNSQEDS
SLATMSFLLSSLLALLTVS
PALTVHVTQPKDGGFCEVC
YLGYCKGVEPKTECERLAG
DFGNTSGRLCLNNDTKEGK
EGKAAVLKRILEDQEENPL
RRRHAGENDYNIEVLLGVD
GSLEIIPCSRVGHVFRKQH
ILVAFSFLFTVITFPISIW
PMMDGAMGYVQPPPPPYPG
LGYCKGVEPKTECERLAGT
KDGVLAYARLSHLSDSKNV
HDLALACKLDYDEDASAML
CVFPNGTEVPNTRSRGHHN
CHESCLDEEVEGQGFCSGP
ISLCVGLYSLSFMGLLAMY
NAVGDGIVLCKMINLSVPD
VCLRLPGGSCMAVLTVTLM
TLLLLLSGALALTQTWARS
TPARRGRSRSRTPARRGRS
AMLALGLMTCLSVLFGYAT
VVAVGTVLVALSAMGFTSV
MHCASAAMFMVKNGNGTAC
SVEVSAEDLLTCCGSMCGD
DGIYANMRMVHILTSVVGS
ITAAGVDHRVILGNELPKF
INDCIGGTVLNISKSGSCS
KAESGPASLTICEKASGYL
QQMKELLTENHQLKEAMKL
PPVSTISCSYESASRSSLF
YQLSRWTPVIKDVMEDAVE
HYVPGIMISYIVLLSILLW
PTVDLGNVPNGSALTDGSQ
LNLTYERKDNTTVTRLLNI
PPDCPTSLHQLMLDCWQKD
LIDVVEGNRVYIPCIYVLN
MAYAYLFKYIIIGDTGVGK
FNYTSLIAFHCKRGVSMGT
KESDKLVATSKITLQDKQN
MLSRWSASFTVTKGKSSTQ
CCGWHYPQDWFQVLILRGN
FLIGFMIGYLGYCKGVEPK
LIIVGAGVIMACFYPNIGG
PGNWTWPENSQQTPMCQAW
IDACINISHHYCNISDHVG
LNISKSGSCSAIRIGHVGM
GNSSSNATGNTVAAANYVA
GGCRVWVFAAIFLLLSLAA
RQKALSLVSCFAGGVFLAT
STRQGMDLSANQDEETDQE
SFFILSLILEYTWLEAVIF
ASKQNGTWPREVLLVLSVN
GLLGMFLKRLSSQLILLQA
EKEDKDEKKKGEDEDKGPP
RHEGQEPFLQWLMLLSNES
AESVTEEKFTVLFESQFSV
PLFTETSPTSAPWDPLPGP
AASIGNAQKLPMCDKCGTG
GAATCFYAFVGFDCIATTG
SGTNGTCLLASMGLQLNLT
LSLGVGFAILYTKHRRLQS
PANQMVKCDPRHGKYMACC
RDQDRGQQLQQKQQDLEQE
MAISGVPVLGFFIIAVLMS
VAGGTQRPAEDSSSSEESD
SKHLHEGAKSETAEELKKV
VYVQPIVSLHYKFSEDHLN
LKYEYQPFAGKIKDIAWTE
EASNFQCRNGHCIPQRWAC
AAGSAARRDVQNVAAAPEL
LCPHPLLRPPPSAAPQAIL
WLQGGPGGSSTGFGNFEEI
ALDGAWLMVSISSPVLSLS
VFPNGTEVPNTRSRGHHNC
LLGAVLLMDASARPANHSS
EGKGQSPFDPAHKHTAVLV
