# Supplementary material for: MHCII-peptide presentation: an assessment of the state-of-the-art prediction methods
Source: Front Immunol. 2024 Mar 12;15:1293706. doi: 10.3389/fimmu.2024.1293706 (PMC11027168; doi:10.3389/fimmu.2024.1293706)
Supplement: Supplementary file 1 [file DataSheet_1.zip › Supplementary Data S1/negative_peptides/19_HLA-DPA1_02_02_DPB1_05_01]

GKGKMRNRRRIQRRGPCII
QLVLVTKGFNLFCKYIYHV
RNRSEMSSSSLAPHRVPLS
GPSTCLPNYYRCSSGTCVM
QSLPSSRMAPLGMLLGLLM
IKQLLKQGSVQKVYNGLQG
DKKSGVINLTEEVLWVKVN
YPGPPMMDGAMGYVQPPPP
CLLVYSQEETESLNASIGC
AVAIIVVSVGLGLILYCVC
TVNTPDLVLFVGEALVGNE
FNPGAVTVAWKADGSPVKV
LFLIGLMCGRITKRVTREL
ILDKTGDKLKFCLFTKWLK
CVCPCNRTKNFESGKAYKT
IFSLGVISWRRAGHSSDLI
KTTSRNLARAMCMKNLKLT
FLTQTVCLDDTTVKFEIWD
MASRGATRPNGPNTGNKIC
RKRWTICTISLLLIFYKTK
MECIIQVFPDEFHLQTLNP
LGSSVAGLRAAAPASPFRQ
CKRGVSMGTPKLLRTSECD
PLTGWRVFLLLLCALLGIV
MVLMAPRTLLLLLSGALAL
KGGSCSQAACSNSAQGSDE
IDVREVMERDAKDYADSIH
MSSFYIGLGSRINCNIFSY
REGIKQLLKQGSVQKVYNG
RFGDFYRLLVPGTYNLTVV
SKMRDFINKQADAYVEKGI
KVLQKKVLIVHTNHLTSLL
TELAILYSKFKPQKMREHL
DSAGVRPGAQAYLLTVFCI
ASPDGLIPWTRFCKENIND
SSYQPIQPKDFHHHHFPDM
RITWEHREVHLVQFHEPDI
VMWIGFLTRTVLENSTSYE
FFTVIIYVRLDFSITKDPA
VELINKCNSMQSEYREKNV
TLMEEVLLLGLKDKEGYTS
FFLIGFMIGYLGYCKGVEP
PSGAGACCRFLPLQSQCPE
QLTGKMSPGIQWDESQAQQ
QQQQQQQQQQPQPPQPPFP
AGLAVLAVVVIGAVVATVM
CRQEDVIATANLSRRAIAD
QKLLKCSRLVLALALILVL
STVILTVLGAIIWFLYKKH
EYDESYCDAVKKTSPYDSG
EEDKIKKTYPPENKPGQSN
QKLLKCSRLVLALALILVL
SEVSLVCEKLCNEKLLKKA
NDVACHTTMYFMCEFDKEN
QFLSEAQDDPQKRKPDIKK
TILLQYCFLLITCLLTALE
GFMIGYLGYCKGVEPKTEC
IALLVVLYKIYDLHKKRSC
VRMANADARNMGADLCRQD
TLGFVVICALLLLVGAFVP
YIDRVDEPLSCSYVLTIRT
CGALRPLKIVWGIFFILVA
NCSAAPQPEPAAGLASYPE
SMLHPVMRRNPFGVDICCR
TIPIVGIVAGLAVLAVLAV
ISDHEATLRCWALGFYPAE
SQAACSNSAQGSDESLITC
SKSCFSPWVGQVTEDCSSK
PLGTIPGGNPCDSETGHCY
FLWEYGDLHLFGPNQRPAP
AKLVVAVAVFLLTFYVISQ
WLYYATNSCKNFSELPLVM
QHAASTISIDTLVEEDTGT
SMGMLEARIRILTNNSQTP
SSRDKLTEMAASSQGNFEG
CLRLPGGSCMAVLTVTLMV
VVLAFNYWSISSRHVLLQE
CTFEEAREAFENNEKTKEF
VFFLIGFMIGYLGYCKGVE
PEAINFGCFTIKSDVWSFG
LLMCHCGKGAKGFTPIPGT
CISIENTTVILEDCDGSKE
SFHREIEGSQVTFDVAWSP
SMTVASSAPTTAASSTTVA
YCKGVEPKTECERLAGTES
LHISYVANYPNGKVTQSCH
VVLLCASDLLLLLLLLPPP
RWGWGRRCLGRPGLLGPGP
AKTYDYLFKLLLIGDSGVG
QASSLELTEISRENVPKSG
EDEDLIKWKALFEEVPELL
KGVLFYGPPGCGKTLLAKA
FDSSLPQNQPFVFSLGTGQ
ALGIPSITQAWGLWVLLGA
SRCQRNASLEAIMGLESSS
ALADILSEPTMQPPICVGL
FWLGTLHISAERALTLPAM
LYLSPSGNSSPPGSPTLQK
KRMTGSEFDFEEMKRKKND
NTLIFAVLASIVFMGWTTK
SVDMSSYQNTTSNLPQLAG
MIGYLGYCKGVEPKTECER
TMLQEAQVFRGLASTVSLS
PIFTEVACDELVEEMEHFG
VFPNGTEVPNTRSRGHHNC
EYRNRFLHMHELQEWRAYR
SNHIPHGKEQIKRGGDAGM
LAGTESPVREEPGEDFPAA
GLQNCATHTQPFWGSLTNR
NGKISGVNAKKEMVTSKLP
FAGKQLEDGRTLSDYNIQK
KPLPPVPIPNLVGIRGGDP
PNLTSMTFRGSVTISVQAL
MRLFLSLPVLVVVLSIVLE
VEPKTECERLAGTESPVRE
HKIFVQGIIWDINSFDQWG
GVWQRPVIDNPNYKGKWKP
LSSSCLYFIYVAPGIANTY
EKPQGLYPNYLNPSSGQWG
ETRYPHSVAKSQCLENSLF
NNKAYCYNGMCQYYDAQCQ
AQSGQQLEWPEAWRQQLVD
IMVIYLLPRCTFTKEGCHK
FILAILLCSLALGSVTVHS
TLLLFCLCAFLSLSWYAAL
SPPQSLPSTPKAAWIREEG
FTVITFPISIWMCIKIIKE
NTNDLFNAVGDGIVLCKMI
NKEGASGRPGSPKMEGTGK
LLVRPIQGSRTTIHLHLCI
PALTVHVTQPKDGGFCEVC
TLEQQQMQPLCFNCPICDK
ELANGEVGGDRNEKMKNQI
YNGDDGNVGEYEADKQAEL
YLGYCKGVEPKTECERLAG
WWAKALFVFCGLLTCCYCC
FMIGYLGYCKGVEPKTECE
DDGNVGEYEADKQAELAYN
CMVFFLIVVIYKKFQIPCI
ESCLDEEVEGQGFCSGPGW
ATNPFDQDVEKATSEMNTA
IKVDMRTISFDIPPQEILT
MASRGATRPNGPNTGNKIC
KAKIQDKEGIPPDQQRLIF
LNNIPPTQESYYDPNLPPV
AEWARVSAVNATSWEPLTN
SCLDEEVEGQGFCSGPGWD
NMELSFKVWMCGGEIEIIP
AALSSVVSRTDSPSPTVLN
GKKDVMWIGFLTRTVLENS
RVRKEFFQDDVFPDTAVIW
VLMAPRTLLLLLSGALALT
NQNNWLLTTFINRRGAHRI
VVSSPYVGVGPAPPVAGLP
SRAVVLVFGMLYPAYYSYK
TKQNVNAAMVFEFLYKMCD
KLQQYRQVHLLPGLWEQGW
PLVQGVAIGGSYGRKTVLR
NIIRTFLKENCFRQSTAKI
TTILKTSQPLMTTPGTLSS
YLGYCKGVEPKTECERLAG
AGTESPVREEPGEDFPAAR
SVLLCFIFGQHLRQQRMGT
GASGRPGSPKMEGTGKKAV
EIQFLSEAQDDPQKRKPDI
GTLFVFWRELRDNVITPRD
KLDAFFGIFFGALGGLLLL
PTVDLGNVPNGSALTDGSQ
KWWNDLWLNEGFATFMEYF
YILIAVGAVMMFVGFLGCY
DDESSSDETSNQPSPAFRR
LNITQDKVASVININPNTT
LLGTFFTCLVILFACEVAA
LYMWDSIDQKWTRHYCAIA
CKPGYQGDGFRCVPGEVEK
ADGSDEEACPLLANVTAAS
PATVEDLPSAFEEKAIEKV
PPEDNHPDLSDMLKFESEK
MIHTNLKKKFSCCVLVFLL
GRVVVRRLAVRRFGSRSLS
GFANGEESTPTRDAVVTYT
ECSGRGRCRCNVCECHSGY
GCRVWVFAAIFLLLSLAAS
IECEIKINHEGEVNRARYM
GASGRPGSPKMEGTGKKAV
MKLVSVALMYLGSLAFLGA
AGTESPVREEPGEDFPAAR
CKNFSELPLVMWLQGGPGG
LPALTVHVTQPKDGGFCEV
NIGRSPFEVKVGTECGNQK
RVTAPRTVLLLLSGALALT
LLLIVLHTSYMIYSLAPQY
NPGFEASPPAQGIPEAKVR
PALTVHVTQPKDGGFCEVC
TTCDDIKNIYKRMTGSEFD
RKDNTTVTRLLNINPNKTS
LTDNVERIVENEKINAEKS
KHPDFADACGLMNNNIEEQ
LARDPVKLPTTAASTPDAV
GVCISLIWKCDGMDDCGDY
VFFLIGFMIGYLGYCKGVE
AGFYVDATEDPWKTNYRMY
RKSSGGKGGSCSQAACSNS
