# Supplementary material for: MHCII-peptide presentation: an assessment of the state-of-the-art prediction methods
Source: Front Immunol. 2024 Mar 12;15:1293706. doi: 10.3389/fimmu.2024.1293706 (PMC11027168; doi:10.3389/fimmu.2024.1293706)
Supplement: Supplementary file 1 [file DataSheet_1.zip › Supplementary Data S1/negative_peptides/19_HLA-DQA1_03_01_DQB1_03_02]

ANCPTHSTLTCMSREFQCE
YRVSLIKQSAQLTALAAQQ
AEERPWLWVVYILTVALPV
GKGGSCSQAACSNSAQGSD
GAALALLLFGLLGVLVAAP
TQIVLLGLVTAALWAGLLT
LMQAPLLIALGLLLAAPAQ
AQEAPRNMVHPNVICDGCN
TQIVLLGLVTAALWAGLLT
MQKLLKCSRLVLALALILV
ANPRCESAPGCGVWQRPVI
MRALWVLGLCCVLLTFGSV
TFEWKTKVVCPPKKLECKF
VILILAFFACWLPYYIGIS
DNQPAVDIHVLQGERPMAS
LREGKCHLSLGNAMAACRS
KETCSEKSTNLHDYGMLLP
PEGRKCKLKPGKQCSPSQG
LAEQAKLPATEKPVLLSKD
RALWVLGLCCVLLTFGSVR
TAYAYCYHGETLLASDKCG
VFPNGTEVPNTRSRGHHNC
EGASGRPGSPKMEGTGKKA
LLLLAAAGARAGGYETCPT
VFPNGTEVPNTRSRGHHNC
DHTRHLDPGKCQACLQDVT
VFFLIGFMIGYLGYCKGVE
MQKLLKCSRLVLALALILV
GTRYKCSVCPDYDLCSVCE
WCVFPNGTEVPNTRSRGHH
KVRRQRPRRRVCWALVAVL
CRRGTQIVLLGLVTAALWA
LSVMLIFAFFQELVIAGIV
CPDYDLCSVCEGKGLHRGH
GYATTVIPRVYTYYVSTVL
VHPNVICDGCNGPVVGTRY
LIVAVFVCKSLLWKKVLPY
HESCLDEEVEGQGFCSGPG
TPPASEGSAESMGPDSRPD
LFLSLAFGASYGTGGRMMN
IGYLGYCKGVEPKTECERL
RLPALTVHVTQPKDGGFCE
NRSLEGRWEVAFKGSSEVF
TFFSVFAIFFPAATGILAG
GSCSQAACSNSAQGSDESL
KYQSVSLLDKKSGVINLTE
