# Supplementary material for: MHCII-peptide presentation: an assessment of the state-of-the-art prediction methods
Source: Front Immunol. 2024 Mar 12;15:1293706. doi: 10.3389/fimmu.2024.1293706 (PMC11027168; doi:10.3389/fimmu.2024.1293706)
Supplement: Supplementary file 1 [file DataSheet_1.zip › Supplementary Data S1/negative_peptides/19_HLA-DRB1_01_02]

TPVFELKETLMGKYGEDSK
DAGLYTCNLHHHYCHLYES
FHCESSAHWPIFKWSHDGK
YSSSAQFYVTFAVFVFLYC
VCRVLGSSVPLEASVLVTI
DVDADFVETSELWSLPPHA
PPPMGPPHLQRPPFMPPPM
LPYRREVEVLATITLNNLN
WFESSGIHVAALVVGECCP
NLFRKEWSGLLEELARNGQ
TKSNTSPEELGPLANQLTS
MRRMWATQGLAVALALSVL
GIDDLENKSKDSLVDIIGI
SGAPQDGIRINVTTLKDDG
PNDCHGQGRCVNGQCVCHE
YPQEVIPTFDMAVNEIFFD
LGVSFFILSLILEYTWLEA
VSIESEDEQKLIEKFIENL
MARTFNCGVGAVLVVSKEQ
VYEARDRGRLELSASAFDD
SSQVPRVMSTQRVANTSTQ
VKIQGQNKEMLAAACQMFL
LELSASAFDDGNFSLLIRA
IKKDLKKYSKIFEQKDRLS
ETIVIEELLDGEEVSCLCF
PDGNICRHLLPRVQCPALI
WLPVVRTWRLNERHYGGLT
GFCSRSQHSSSSSHWHQEG
LEENPYFRLKKVVKWYLSG
KDIWDIQMRSKSLEPICNI
VCREFTEREQGEVRFSAVA
SGLFKQWMENPNNNPIHPN
CSLAKRGHFNRISHGLQGL
LLALAGALLACLLVLTADP
GSCKLIEEVMIGEDKLIHF
KTTSRNLARAMCMKNLKLT
SIEAVCKTVKLHCNSACLT
HYDSQLDTTLFGKKSSPLT
TYVGHPVKMGVYITHPAWE
RVSISSLWAHTPYTFDIQA
VMHMPGHSRGSICLHDKDR
ICEKYGLEECTCASSDGKD
GWLTHPYGKGWDLMQNIMN
SHPQRSDKGNEFVVIHNGI
RAVEETDAGLYTCNLHHHY
CIKDCTSALALVPFSIKPL
ANAYVTDEDSMIYEGIRDV
EVRANATAKATVAAFAASE
LFSSDEEDQWNIPASQTHL
CAGGQDRCSDAAGYPHATH
MQMSPALTCLVLGLALVFG
IIGGGDTATCCAKWNTEDK
ALMPVLLQGQARLVEECNG
QASKQNGTWPREVLLVLSV
PTATSGQRPAKRRRKSPAM
QTCCTDHQDPEGATSSSYL
TPDFCAMSCPPSLVYNHCE
RLLQKNNKDRFCQLLWRPR
GAVYLCPLTAHKDDCERMN
DLENKSKDSLVDIIGICKS
FSEFYHTPPPGFEKILFEQ
FDRILGSRMGVEAVMALLE
ECTCASSDGKDDKELCHVC
PKAAPEASSPPASPLQHLL
VCQDPTSCPAPIGEFEKVC
NVAANHPNASTVGLVLPPA
VMETIQWLSDFFYKLRLSK
HFLQFQTSEGIPIMRWLSR
SQPERISPESGLAKAMLTI
SWDCADGTDEEDCPGCPPG
RCKRIFEYDFLSVEDMFKS
KPLCDWSQVSADDEDWVRA
LFYGPPGCGKTLLAKAIAN
CSRKQKRIFQTLLLLTVVF
SSASSPTEEEQEQGEIGAC
LPCGLAPRRFFSYGTKILY
SRGVVIVAVIVCILVLAVL
ATSISTQLPDDPAKTTMKK
DEALQEERKAADNKIKKLK
KKIVSWLEYESSFSNEEAQ
TLRYSDGDLTLIYFGGDEC
SHLRTPQMPPTTPSSSFFT
FSVVSPSSFENVKEKWVPE
TLVDNLSIDPSSGDIWVGC
LSEAQDDPQKRKPDIKKAK
ALPTLPTATSGQRPAKRRR
RKAFAKRQQQLTAMKVLQR
MQMSPALTCLVLGLALVFG
ALFVRPHIRGAIREYQTQL
ILLSLVASQDWKAERSQDP
PPPLSGAPQDGIRINVTTL
GYVLATLLLFILLLVTVLL
SDEPIKECGTNECLDNNGG
SGVNVTVSQPTLLVNGRTR
PTSPPKDVTVVSKEGKPKT
NFEDPASACDSINAWVKNE
TIQVTDDRSVWGMTQAQSG
FGFYKWHHEPAEFQAKTQV
HRRALDTNYCFSSTEKNCC
YVGHPVKMGVYITHPAWEV
KDRILIKLSSTWEGIQAGK
GLGGPGTPGGGLPQLALKL
VKFRYFPATSRYASVDENA
AGLDFEAILLQPGSPPDKT
MAPHDPGSLTTLVPWAAAL
AAFLTQTVCLDDTTVKFEI
SHLGQGTRTNVYEGRLRVE
LAEDAPWKKIQQNTFTRWC
ITAASAVSGIIADLDTTIM
TCPTCQGSGKIPQELEKQL
TGSNERNIYIVVGVVCTLL
LGCVPIANAGDFGGYYCPC
TELGNLQSHLILTLLNKIE
DKKENVATTDTLESTTVGT
LASSERARRHAEQERDELA
QDDPQKRKPDIKKAKLMLG
VSTRQGMDLSANQDEETDQ
DAPGPTERERLKKMLSEGS
AAFLTQTVCLDDTTVKFEI
MASRGATRPNGPNTGNKIC
KDLLNFRSDLKVILMSATL
LKMRFVDHVFDEQVIDSLT
IPDGTDPNDAKVYFFFKEK
YRGGHYRSRYQDGVYWAEF
MVCLKLPGGSSLAALTVTL
APLTISRVHAGSKAALAAL
INCFGCETHAMLPYDQYLH
IIGGGDTATCCAKWNTEDK
EEANKEKQELQEKLQALQS
EGIVRYTKEVYVPHPRNTE
FTNVVKTTVLLADINDFNT
TPEILNLSADFSTSTLYLK
RRMWATQGLAVALALSVLP
VAGGETQEVTVRGDTTNTV
NNDTKTWACSNVSENGWLK
SMCILNGGGIRSPIDERNN
SVNSVVSTFPMGSTVLDQQ
LQSGAPKPEENPSLNIQFK
STASQVASTWGDPFSATVD
GQELCERINFHVLDTADYV
PPSGPRGTLLLLPLLLLLL
SVTVHSSEPEVRIPENNPV
TPSASLPPAQLLLRAAPTA
CHESCLDEEVEGQGFCSGP
GVLFYGPPGCGKTLLAKAI
KGSLLPRPGHNFVRHHLRN
EYSWVQGPLHSNETDRLPR
IAQLCNKHDTIGQDLVAMC
LRAVGDASKRLLSDSLPPS
LPNDEGITALHNAVCAGHT
VFGEQNHVYLGDKNALNLT
MVCLKLPGGSSLAALTVTL
SKDAKKQLLCGAAIGTHED
DPFVEVSFAGKKVCTNIIE
TKNANILGFCWTSSTEIVF
PRCIIPSVIKRAGMPKPVR
PTSQGFTEVRDVFFKEVTD
YVGGESPLKEKYIDAASEL
LSHLRQSSDPMLSEFKNLD
SSRSNLFEDATSALVTGQS
LDFNLIRVVACNLYPFVKT
LATAVSAGPAVIECWFVED
NHEEDYFLYVAYSDESVYG
AVTPAEPYARVLFHLKGQD
ASPPPSSNNKELFYRVNYI
