# Supplementary material for: MHCII-peptide presentation: an assessment of the state-of-the-art prediction methods
Source: Front Immunol. 2024 Mar 12;15:1293706. doi: 10.3389/fimmu.2024.1293706 (PMC11027168; doi:10.3389/fimmu.2024.1293706)
Supplement: Supplementary file 1 [file DataSheet_1.zip › Supplementary Data S1/negative_peptides/19_HLA-DRB1_03_01]

YVTTMVCVAVNGKPMLGVI
LPHDSPLIEKPGLGQIEEE
RQDQCIYNTTYLNVQRENG
AAVVRALPRRAGLVSRNAL
KGIEAGSEDIDILPNGLAF
RESCDSALRAYVKDHYSNG
DKGDSKETRLTLMEEVLLL
VKIQGQNKEMLAAACQMFL
PQQPPPPPAPHPQQHPQQH
WAKALFVFCGLLTCCYCCC
MPSSVSWGILLLAGLCCLV
KDDTQVKGTEVNTTVIGEN
PDKECRRCMQCDAKFDFLT
LNKKDLLEEKIMYSHLVDY
RIFQTLLLLTVVFGFLYGA
GNMSANASDQERTPWHVTI
AVCLRSHLGRYLAADKDGN
GSACDCSLDTSTCEASNGQ
VTIDGPSKVQLDCRECPEG
GWLDSSRSLMEQDVKENEA
NTMVSSVQGNTYPSQAPVY
NVHHPVLGMTGSGIHTPLE
HLTLRDDSIPVNRNLSIYD
EASFTLTAAAEEEKVLGET
PHGYIHVLSLTENITEFEK
GCGFSTGYGAAINNAKVTP
PNAMTILLAVVGSILLVGL
DYRFACYDRGRACRSYRVR
KPMLRQGDTGDWIGTFLGH
CRGYLARKAFAKRQQQLTA
GKATHARIGQICKNDFGGH
INSNGSICLDILRSQWSPA
GVFRIRAAHRRTMRDQDTG
VHLPNGSPIPAVLLANKCD
CNGVLEGIRICRQGFPNRV
FLTCFAGFWLIWGLIVLLC
YSCPQGLYPSPASRLCKSS
RLEHDVNIQFPDKDDGNQP
KRLVDTAMYATMQRNLKKR
ENPGLWILGCHNSDFRNRG
LELKKLLMSNGNKEGASGR
GMCSRKQKRIFQTLLLLTV
VKPENTNRLMQVWCDQRHD
MRAGKGKMRNRRRIQRRGP
KGGDDLDPNYVLSSRVRTG
GRGNPVPQQYLWEKEGSVP
HTEVIVPHLTESYNSHRDP
ESMTIEDEYSGPKLEDGKV
SSKYVKLNWNPSPSPVTGY
SSFGGGRGSRGSAGGHGSR
GRSPFEVKVGTECGNQKVR
LLLLLLFACCWAPGGANLS
TLSHGWAPGSLLTYSCPQG
PPPSGQPPPPPSGPLPPWQ
STPSLNHVFNVANFDAIVD
DANRTAPSGSEYRHPGASD
RSGSAHGSGKSARHTPARS
QSEVPKPEDGEPPRRHEQF
TPSYNYAPNMDKHWIMQYT
SLLRPLTPDVHEGCAEEFS
LDQNPHLAQELRPQIQELL
CLANQGDLDFEWNNFIDAM
NDLFNAVGDGIVLCKMINL
MAELKYISGFGNECSSEDP
RGATADPLCAPARNPCANG
RVYNIEFNPPKTVGIDDLT
IGRSPFEVKVGTECGNQKV
GTAQIRILVIDANDNPPVF
IQECYDRRREYQLSDSTKY
LHHDRVTLEVGKVIQQGRQ
EEYFDPSIVGWTVKYYELE
EPARKKQDPPVTHDLRVSL
EDSAYSVRFVPQEMGPHTV
PPWRLGRLLLLMCLLLLGS
SFDNEQLFTMKWIDEEGDP
PSSVSWGILLLAGLCCLVP
PRPGTCNLQCFNGGSCFLN
PGVSEFVSDAFDACNLNQE
LIGALLVCREGSLAKEKTQ
DRYGEEGLKGSGPSGGSGG
ECVEPNCRSKRMLAIKRCK
PRRGMDDDRGPRRGMDDDR
VMVHVVENPECPTGPDIIP
MSTEIGTMISVSSAEYGTN
DVESNLLLPAGIALRWVTF
VFPNGTEVPNTRSRGHHNC
PDSKKAKECEPPSAGAAVT
SNSPHGSPTSPLDSNMLLV
NRCVSCLPGQRDVDNALRA
GGGGGMEKSSGPWNKTAPV
NSPIRYSIDRHTDLDRFFT
IGRSPFEVKVGTECGNQKV
FGDVLHFLYKTLTAPLGPA
TWELSVHVTDLNRDVTLRV
AYSSFGGGRGSRGSAGGHG
CGRRLCPGQTLPLFFTAKE
SRQLYVLGHEAMKRLQTSS
IRWKKSRAFGDSEHKLETS
LFYENKDPRTFVSLVPTSA
PESPKCHEGNGTFECGACR
RKAFAKRQQQLTAMKVLQR
MRALWVLGLCCVLLTFGSV
EKKRELEHNAEETYGENDE
CLPGLADGSFSCECPDGFT
LHHDNHHGHSPEERIIYGV
AVELPFTLMHPKPKEEPPH
DPRALPTLPTATSGQRPAK
FSLQQPPPGEGTWEPEHTG
WDLRAAGVLCRQLGCGQAL
SFYLGCDKFPHESELPREW
FAKRQQQLTAMKVLQRNCA
LLAAVLLGLVLLVVLLLLL
PDLPLLVAAFFFLVLAVLG
IALWFTLDPRHSERDRVQA
EMLGLQEEAPAEKPEEEDL
LQRRLEEFEGERERLQRMA
YPNELLQEYNWELADQPQN
EGELLERERERQRTEQLRG
VYGVFTTSSNIFKGSAVCM
TRGQTLKDTTSSSSADSTI
GGFEPNFMLFEKCEVNGAG
AYQELVEEAIAYGRKLGGS
SSMEYIPEGEILVITYGRS
REKSKHSNSEHKDSEKKHK
IADVSYFVPEGSDLDKVAA
NTKYKNANATTLSYLVTGL
VRRLPDGQLQVTWEDSTTG
DSMSTLAGRRGMRPKMMMP
SDFSWAAGQGYCQGGFSAE
GKVFTTGFSRMSERQLALW
SKGASSCRLLFCLLISATV
DLSANQDEETDQETFQLEI
KVEEYNLRYSYMKSWAGLL
MGLGNGRRSMKSPPLVLAA
VCFSVVSPSSFENVKEKWV
TPGASKRKSRWDETPASQM
DGIPDDKDNCRLVPNPDQK
VTNKVGSAEAFAQLLVQGP
ILYKTKLPFIVVMNKTDII
IRVEYSLMVYVDIPGAMDL
WAIGITVLVIFIIIIIVWV
SCNAEAYILNAGLSTGALI
FWLILLVVLVVAFEGSFLV
SSVSWGILLLAGLCCLVPV
IRINVTTLKDDGDISKQQV
QASGFSDALTGMVKTLFLG
TSNRRLQQTQAQVEEVVDI
RKYWWKNLKMMIILGVICA
MRAGKGKMRNRRRIQRRGP
GISRNVSTNVFFKQHDYII
RPEAVQEATEVTLKTEVEA
PSMQGDLKTTDLSIQSPSA
VPEGAGLKGHLPKVDMPSF
TDLSIQSPSADLEVQAGQV
VICAIILIIIIGTGCDRTS
TEPVVQENGDEAGEGREAK
TWNDIQACVDHVNLVVQEE
TMALAGGSGTASAEAFDSV
GKSARHTPARSRSKEDSRR
TVIKMVVSFNRGARGQNAL
VICQLGNFSIHMALRDLRP
IVHFLLNRPKEEKSQLLEN
