# Supplementary material for: MHCII-peptide presentation: an assessment of the state-of-the-art prediction methods
Source: Front Immunol. 2024 Mar 12;15:1293706. doi: 10.3389/fimmu.2024.1293706 (PMC11027168; doi:10.3389/fimmu.2024.1293706)
Supplement: Supplementary file 1 [file DataSheet_1.zip › Supplementary Data S1/negative_peptides/19_HLA-DRB1_04_01]

LQATLDMQSGIIHAAEEKD
ADLSSLKSMLDQLGVPLYA
SYFQDLVITLPFELRKHKL
SILQPGSQVLPPPPTTLNG
REWEKELHHLQEQNVSNAF
CHNSDFRNRGMTALLKVSS
QDHQNFLRLLTETEDWLYE
SFFRGWNDYKLGFGRADGE
AGNVLRQRCELLQRAGEDL
ALAVLSPCPPLVGTSAGVV
WALILGILMTILLIVIPVL
NYSCSYRTDGEGALSEPSA
TLKTGFGFTNVTAHQKWKF
PRAVLAQKIEKETQILNCA
KEEEQQRLINDLTAQRGRL
LQRAGRSEAVVEYVFSGSR
MALGVFFGLVFTWLACKGQ
WQHKAFAAQEDLEKTKEEL
DFQFGHMDGNDYINTLLMD
NSQESSWGKNVSSTESGRL
HFLAGEPRGEVLDNSFTGG
ILGCHNSDFRNRGMTALLK
NPIQTMTEVRARQVKEMNP
QQKKEGPIPPDAQNPDMSF
NPSEEEYEKASENFIYSCA
GGEGMEPERRDSQDGSSYR
NRSISGKKLCSSCGLPLGK
LRSLLQILRQDMTPGGGPG
AKKAKQEPEVNGGSGDAVP
SSVATALQSGFLPYCEPVY
RVCWALVAVLLADLLALSD
KKQEGLLKNIQVSHQEFSK
PPGFAPQVLDTHYSTENDV
GVFITLSIVLERMRYEGVV
KPKIVTTTGAVPGRPTMMI
LLPLSLLALLALLGGGGGG
WHRSKEGLTERFELFVMKK
TYTVNDLSMMKYYYECVLF
NIGRSPFEVKVGTECGNQK
TVGSALNDSPVGLAAYILE
CHNSDFRNRGMTALLKVSS
TTIHVPNIATGEQLLEALE
VASNCVPAQSLSEPILWIV
QCAGSICEKYGLEECTCAS
VAGSPGWVRTRWALLLLFW
SCSTSCGNGIQQRGRSCDS
IDCIPVAWRCDGFTECEDH
HPQYKAPTENHHNRGPTMQ
DVGDVDAKAQKLLVGVDEK
QVERLAVMEVAPSFSSVLK
PMPYVKWMMGAEELTKEDE
PLGSEDPEPKEVNGIPPTT
KRALRRLRTACERAKRTLS
NIGRSPFEVKVGTECGNQK
QRALAEGGSILSRVAETRR
CQRKTAPYKNVNVQNFHIS
GDQSHAGSELLQRCESLEK
EQWFGNRWHEGYRQTPKED
VQQKKEGPIPPDAQNPDMS
ESSVTGSMINGWGSASEED
QDWSDHAIWWEQKRQWLLQ
CDILECEEECMHCSGENYD
SQKGPFWTWEPSAPRTLLQ
ACTKGGPIYIITEYCRYGD
MVYVDIPGAMDLFLNLPLV
LLDACESRRVRLVDTGDKF
RPPRCSHCSVCDNCVEEFD
GSYHCNCSHEYRGRHCEDA
LAAGTDNTSSLGPPSMPVH
MENPGLWILGCHNSDFRNR
DLVITLPFELRKHKLIDVI
SEARRKLRECDGLVDALIF
SESSSTSSSESLNSSAPRG
PIPEENFLAAQASRYSSNG
WLWWVFLVLGFLLFLRGFI
IMMVVAGFFTLCAVLSVFL
RRSQRVCASGPSMLNSARG
GILRYRVDFQGMEYQGGDD
IILILVIGVAIISLIIWGL
GASTALIAVVITVVFLTLL
EVSPTSQKTTTKTTTPNAQ
QRKDPSKNQGGGLSSSGAG
YAKVRKMPETFSNLPRTRV
NEGLKAADNDPTAPPYDSL
VVNQHNAPIPQGGRGAIQF
VELIYKVCHANPSERARFI
REPFPVQPQDSESPPAQLV
PAPPAALPAELQTTPESVQ
TFYPEEISSMVLSKMKETA
QKMSKRKKNYPDPVSIIQK
RTWEQQQEVVSRNRNEQES
CNGSLFRYKHPSEEELRAL
TYRQGYDVSIPVYSPLSAE
LGKVVSGYRVRNGQWTLIG
SMGMLEARIRILTNNSQTP
GADRPPSIFECQLHLWDQW
RCFVFQLQQPQQGASGPGS
FALDTSEGVNQDTFGRMRD
KSPQASIKWLLQKDKDRRK
PAAIAVNPKLGLMFWTDWG
FSRVSLRLVGLKKSFYGST
AHRPWPPNAPSATRPCTSH
NNQGIPQLIQLLKSDNEEV
RKSEYLLPVAPSKPTAPIF
EALVSVWLQCTAISRIYTV
TCVPVPSPTPPPDAPRPGT
YELRSGAGQPLGQAAEESN
TSVCLPPDKLCDGNDDCGD
IGFMIGYLGYCKGVEPKTE
EKDDIKNGKDIKKEIDNDK
AGRRMDMDSSHSITLQPTA
NGTVFVSWVPPPAENHNGI
PPSMPVHYDSQLDTTLFGK
LALACKLDYDEDASAMLKE
GRTGVFITLSIVLERMRYE
VDVVVQSLGDAFPELKKDP
RSPFEVKVGTECGNQKVRA
SLEYLFAQGQYDLVKCLAP
TNGYSWYPLQGGMQDYNYI
EGELSTCGCSRAARPKDLP
HLPKGSAEAELMSVVPVFY
CITYGLRGICYFFIEVECS
YSCVCPSGWSLSPDLLNCL
RHSNGSQSQHSRLTLPRSL
LIGRKFADTTVQSDMKHWP
NTHQHVFDDLRGSVSLSWV
IVSQAPSTPSPNMFTINNE
EWLEKNSKSCPCCGTPIEK
KDIAWTEDSKRIAVVGEGR
IVIRALDLVTVVVPPALPA
SFDQWGVELGKQLAKKIEP
GYCAPGMECVKSRKRRKGK
PEFTFTTPKFAQGEIEAIV
VVLWSVLQQIGGCSVTVPA
PVYTQPVCFAPNMMYPVPV
NQAQLAMSHLNGHKLHGKP
TEEKEDKEEEKEKEEKESK
IIQATDMEGNPTYGLSNTA
DERPAGKGRDEPNMNPKLD
SPGERATLSCRASQSVSSY
CVFPNGTEVPNTRSRGHHN
NLGCWMLVLFVATWSDLGL
GVSFVPKTLPSKEDSVTEE
GCPMVTDDFVVSGTCAEQM
SMSITSEDSKGLRSAEPGP
CFDSPWTTRALSEVSGEDS
KKGKLPIVNEDDELVAIIA
SALSNDLLQNCQVSEEDGR
LMSPRSGGLQTPECLSREG
ENEPIQERFFRPHFLQAPG
EEADGGSDILLVVPKATVL
SGPQDSLSDHFTLSFWMKH
PGDRTMLDSLWAAGQELQA
SYDATTHFETTCNDIKDIY
ENDTGTIYSTMSFDREHQT
NSTFIEDYRDFDRVRVNGW
VIKEKIEEKRGVFNVQMEP
LEDDIQTISEKVLTKEVEL
FPDMEIFLRRFANEYPNIT
MPDGSLPEAQSLWPRPLFC
WLVPIGRCMCKAGFEAVEN
ASLEGDSGRLLWKDNWVSF
LVLKDMSDGFISNLTIQRQ
MGLHLSQSKLKMEDIKEVN
QCAKNLGTALAELRTAAQK
WEHNSTIIVMLTKLREMGR
FDRHFEKNRNNALDFVTKS
TVVAGQRAVLPCVLLNYSG
KWPAVWVKISSSWVCLLLY
CPDGHFYLEHSAACLPCFC
SSIKRSVIGSSCLIKDRVT
QAKLPATEKPVLLSKDIEA
AFDQWREWADSKSCCDYSL
KDFSWWRHSLITVSILAFT
SDPRSNLCALCIGDEQGEN
LEVSGSCVNHSVTDEPPKM
WTHCASFTENWLPIMYPPD
LCFALPGLHTPKCDCAFGT
ESCLDEEVEGQGFCSGPGW
VSDLNGGHRRMLAQHCVDA
NQWPLVKATIGLIRNLALC
MCDRKAVIKNADMSEEMQQ
PEVRQSSFALLGDLTKACF
ITGADSSQLLEVSGSCVNH
VGYFRARTDPRGAPCTTPP
KTSSFSCEAHNAKGVTTSR
TRSLQHTLCGDLVLGRWGN
QVGVSIQAVVAILLCILTI
YGCTATSNMGSYKAYYTLN
AAGPAGGGEPRTEAVGGEG
SMGMLEARIRILTNNSQTP
HPNVICDGCNGPVVGTRYK
DYRCAWCGGQSRCVYEALC
TRRFRDQIRLRFDQPDDFK
QLYCYEVVPQQPALSPVTQ
WFEEGEETITAFVEPFVIL
EEEDEELTLKYGAKHVIML
KDYEDLREDMRGKELEVKN
RVQARMLSASTMLVQWEPP
HRPDLIDFDKLKKSNAHYN
LGPHRSTPESRAAVQELSS
RGSVLRVELEDWAGNEAYA
GDLQEKLLPYIVGVAQRHI
DRLVEVNGVNVEGETHHQV
MMAQYNRHDSPEDVKRRAM
TTSQKGPMSTTVAGSQEGS
MAAVQSGGEEANLLLPELG
KQIRLTDTLGRLSHILEMD
GLLCGGGVWAARVNKHKPW
FKIQGLEQRADGERCWAAG
RTEVETQQVMRNLNPPSSN
GISTFIDNDDTVYLFVVNH
QTTTWQDPRKAMLSQMNVT
ASTEGAYVSSESPIRISVS
DELTFKEGEIIHLISKETG
ILEVPESVTGPWKGDVNLP
LPQRMASCLEVLDLFLNQP
YGGNSNGEPCVLPFTYNGR
DDYRKCPSNCGQKIKIRRV
NSLAFILADAGYDVWLGNS
TLVIAETFPEDAGIFTCSA
PETGACSQCQHNAAGEFCE
DKVCGLLPFLNPEVPDQFY
RLLMSLFLFFFVLFLCLFF
AKSASLAPRSPEIMSTISG
TSSLGPPSMPVHYDSQLDT
NIGRSPFEVKVGTECGNQK
SSQPSDDESSSDETSNQPS
LGPPSMPVHYDSQLDTTLF
XEENGRRARADRAHRPWPP
GRSPFEVKVGTECGNQKVR
TNEFLCDKDKTSTVAPTIH
QLSIHFVNDTSIQVSWLSL
PGLWILGCHNSDFRNRGMT
QNLEGDHSDAPMETETSFK
GPWTMSRALRPPLPPLCFF
LTPRESSPLYSPTFSDSTS
MCDRKAVIKNADMSEEMQQ
DSALFAVNGFNMLINGGSE
VAIFGFVAFFEVGPGPIPW
LFWLGWLGMLAGAVVIIVR
VCREFTEREQGEVRFSAVA
EDGAEYDDEDEDYDLATTR
LRRFANEYPNITRLYSLGK
PFRCQRRPRDPEVVNDESS
AIAILFAVLLVVLILFLVL
IPEWLIILASLLALALILA
GPRDTRVKGWFLLDNYIPT
HIPIQVIRKEVDSKPVSQK
VAQPVRFSSFLGKCPTGWH
RGNHPKMGMLKRRIMPEDI
GLIDCMDPDCCLQSSCQNQ
MFPPNYDQSKFEEHVESHW
GVLFYGPPGCGKTLLAKAI
QKAFCGFEDPRTKTKMSAA
RLYGGPGVPGGSSCGTQAR
ESAPGCGVWQRPVIDNPNY
SLMQAPLLIALGLLLAAPA
PDGVKCSPGGPVETLSPET
GAPQDGIRINVTTLKDDGD
LTNYENQSRVETNERANEC
SMGMLEARIRILTNNSQTP
MINQYCKDTRQQHQQGDES
LSLPTSPVSCMEEEEVCDP
VGNDGIFMLAFFMAFIFNW
LEAQCQEPCKDTVQIHDIT
MGNQSRSRNGRRRGEDMMH
ILSGKLDCPFDTAVQLAAY
SIQTSCESFPLRNNATCKK
KGGSCSQAACSNSAQGSDE
VTVGPGERRIGPGEPLELL
