# Supplementary material for: MHCII-peptide presentation: an assessment of the state-of-the-art prediction methods
Source: Front Immunol. 2024 Mar 12;15:1293706. doi: 10.3389/fimmu.2024.1293706 (PMC11027168; doi:10.3389/fimmu.2024.1293706)
Supplement: Supplementary file 1 [file DataSheet_1.zip › Supplementary Data S1/negative_peptides/19_HLA-DRB1_07_01]

EALQEFGFRVGAADHGSPA
VGPRGNLGAGNGNLQGPRH
RVAAAVVRALPRRAGLVSR
GAGLPGGRRRRSPGGSALP
RKPVLGQAGTLAVGTEGGL
GDMNADQLASKLEETLPVI
CQLAEGAQCAHGTCCQECK
LGCHNSDFRNRGMTALLKV
PGPDGQPGTPGIKGEKGLP
NDTFHKRHEEGHMLNCTCF
TSIATTTTTTTESVEEVVR
LQVFKERIKAPVYKRVMPD
APQDGIRINVTTLKDDGDI
QTPPRCPVPLLLLLLLGAA
CRPPEGVPVAEVEWLKNED
FSVMENMPALSPVGMVTVI
DSGLYRCYLQASAGENETF
KFDKYKAEKSHDELPRTFQ
TVNPSTGEVICQVAEGDKE
PKDSAPQDLAPQVSAHHRS
VTKTLRFKQWNGKERSIYF
TIIGGGDTATCCAKWNTED
CQRIQCDIPFFGIQEEFNA
PGGRRRRSPGGSALPKQPE
GTDTLFALMQYSNLLKIHF
SYWTYGKIQDMSGWYLTDL
GDCLVKITKSDGIRGLYQG
RLEGLLENTDYTVLLQAAQ
DVQVLTAKPRNGLAGDTET
VGGLLLLALITAALYKLGF
DNSLEFLGIQPTLGPPNQP
RRRFVQNALNGNGDPNNMD
VVKGKEAGEVRVCLHVQKS
TIIYIHLFILNRLSFENAI
EFDPPGPNVATTTVSDDVS
DGFPDVGPHIGRYCGQKTP
SIVVSPILIPENQRQPFPR
RTLKTGFGFTNVTAHQKWK
SSDDDLFQSAKPKPAKKTN
GNSNGEPCVLPFTYNGRTF
PALPQLPGLHYSMNEQCRF
HKLKTMKHLLLLLLCVFLV
LLGLIDISQAQLSCTGPPA
VERGQRCGVEVTSMKAMED
FFSWHTPLACEQATECSVR
FQGNTIHLRGTHRDSLALF
GSSLPDELLFADDSSEGSE
LQINNADLGDTANYTCVAS
KTWSTKRPAISPAYSNENA
LRYTTEIIKCPQPKTLDEF
PTIPLGSAVEAIKANCSDN
NAACRPGPRTQFTCECSIG
TTTTTESVEEVVREVCSEQ
NEIYSGKFCECDNFNCDRS
ELQEDTHSCQAECSSELYT
YGYHHYMQDRIDDNGWGCA
DTKIGESDRQPKESFFQFL
LLEEFRPDLIEMVLDKLRP
RPWKSVSEINPTTQMKESY
ATPVVSVTTPSLPPQGLVY
RERRDLFTESWDTQKAPNN
LGPLQSFQARPDDLLINTY
SWSFHKLKTMKHLLLLLLC
PSVCLSEACVSVTSSILSS
EPQQEESCQTAAEGDNWCE
DIVLDREQVPSYNITVTAT
FSPAHVMKLLEVIPSQYSS
VLLLTAAAVGGALLWRRMR
GTCDLLTLTEYKCRCPPGW
FMQAVTGWKTGCSLMGASV
LPTDNTYLLTITSTDNGRI
QTCMKFYARVCRSGSGLVG
PTERERLKKMLSEGSVGEV
MQLPRWWELGDPCAWTGQG
WSFHKLKTMKHLLLLLLCV
CTCFGQGRGRWKCDPVDQC
NPGLWILGCHNSDFRNRGM
RWRTILLQYCFLLITCLLT
QKKEGPIPPDAQNPDMSFF
EVAGAAVSAGHGLPAKFVI
MLPAALLRRPGLGRLVRHA
NTVTAVKNAQMAQSPILLL
LNSSIQKVNEWFSRSDELL
STVIGLLSCLIGYCSSHWC
CCAAADARLEQGGCTNDRR
LLLEPHVVYEETFFEKGKN
CDNCRRPGGEPSPEGTTGQ
RGGRILQDDLTCRAVNSSC
ILGCHNSDFRNRGMTALLK
SHVLQGRFGCEIENNRSSG
