# Supplementary material for: MHCII-peptide presentation: an assessment of the state-of-the-art prediction methods
Source: Front Immunol. 2024 Mar 12;15:1293706. doi: 10.3389/fimmu.2024.1293706 (PMC11027168; doi:10.3389/fimmu.2024.1293706)
Supplement: Supplementary file 1 [file DataSheet_1.zip › Supplementary Data S1/negative_peptides/19_HLA-DRB1_08_01]

SGNSSSNATGNTVAAANYV
TGTDIIQVFAADGDEGTNG
KCPLCELMFPPNYDQSKFE
RMANADARNMGADLCRQDR
VAMVSSLNQPFGSGLITPS
VMSYGERPYWDMTNQDVIN
TTQEPLARDPVKLPTTAAS
DGYQRCMMAQYNRHDSPED
DLECKQIWQNLGLDDTKIL
LHLGGGRNSNANGYVRLQL
TASSQWSESTAAKYGRLDS
SSNDKLMYKITSGNPQGFF
KFRYRRVAEGTQVLELPFK
YSPMSSSTLPQKPPYSFID
MIIHDRREFAKFEKEKMNA
QDYTKLEEKHNEESVSKKN
VNLAFKQPGKRLEHQGIRI
SGEGDYSTRHAACPVLVGN
FYPEPRNINIYTYDDMEVK
IGEKFSMDYKTGALTVQNT
ATDQGVVPLSSFIEIYIEV
DSDVDYDFLNDWGPRFKML
TTTTTTTESVEEVVREVCS
HINLPGFSGQNPLRGPNDE
YGYGYGYGGYTDPRAAKGF
RYQMGCECKITRCPMIPCY
MRALWVLGLCCVLLTFGSV
RKAFAKRQQQLTAMKVLQR
LGIWEPLAVKLQTYKTAVE
FEKNRNNALDFVTKSYNET
HDLALACKLDYDEDASAML
VDGLGVARPHYGSVLDNER
CFIAALVIFVTSVIRSEMS
SLGLLDQNPHLAQELRPQI
KVESVDHDSCVHGPCQNGG
AEKEEYEHQKRELEQICRP
NMPALSPVGMVTVIDGDKG
SCQTNNKYSKQMRLHPYIT
AHDLALACKLDYDEDASAM
YSGGTRTSSGRLRRLGDSS
HNLKEASSASQFEELEIVL
RDIEKLLSNRSKALVRLAL
RLFSMAHTVALDLAAINIQ
QYQDATANDGEEAFEDEEE
RTILLQYCFLLITCLLTAL
NEAAFPFYRLFNDIHKFRD
NVGLDIEAEVPAVKDMLEA
SATIPFDQVNDDYCDCKDG
GRSPFEVKVGTECGNQKVR
IRSHHRSSPSSSPTLERGQ
RVRYAACNAVGQMATDFAP
DFKQYVNKNSKHEELMLGD
SEHKLETSSGRVLGRFRGK
GLVAAMQPRMLVTFDEELR
DERLKDLFGKFGPALSVKV
VRMANADARNMGADLCRQD
QCLDKATEEDSQVPSIRDC
TNRLDMSQNVSLVTAELSK
AGMRRRRRLQQEDGISFEY
GPGVRPQPAPFSSLNSSAT
TLTNQIDENWYEGMLDGQS
KKKIPDATPLLDASSLEYL
GYRLQFGREDSTPLATLEF
VDGGMPTLSSDVIVTVDVT
KAVVLTLALVAVAGARAEV
AHDLALACKLDYDEDASAM
VGVQPILNEHTFCVGMSKY
GTEDDETQSYHNGNSDPRG
HEHFQIGPLGEISLKKQFE
EEEISTSPGVSEFVSDAFD
ISQPEDSRQPNNVIRQPLG
QFDPAPRRGEPHVTRRTPD
YYELEEKIVSLIKNLLVAL
DPQMDNLFSVSSTGGKLIA
FVIEEYTGPDPVLVGRLHS
ITDDSRRCSQVKLGSAADF
YDMGSGSTVCTIVTYQMVK
IILASLLALALILAVCIAV
LIILGLVLFMVYGNVHVST
VSSCRFIDSSNPGLQISLN
TTTESVEEVVREVCSEQAE
LNRTQLVNVAIFGPPWMAF
GRTVKEFCQQEVEPMCKES
SLLKTTQEPLARDPVKLPT
YNSVIGKCRPFKYSGCGGN
WGLILLFYLVFYGFLAALF
IQWYIYGFSLSAVYTCKRD
DKDEKKKGEDEDKGPPCGP
PECDKDTSICTDLDGVALC
QRSERKKWIHCFEGVTAII
KGLGPCGWILVAFSFLFTV
GVNGQIEYVFGAATESVRR
TLLRPADACSCSPVHPQQA
KTKENVNATENCISAVGKI
RYVLSVEAKDGGVHTAHCN
GGTATRQNNWPPLPSFCPV
CVDSARAVDFGLSILWFLL
LIELFVKAGSDGESIGNCP
HNNGEGLIDGVHTDYIVPN
CITIIGGGDTATCCAKWNT
CERLAGTESPVREEPGEDF
LPHDSPLIEKPGLGQIEEE
IDNADELLESFLEGFHDES
LWEYGDLHLFGPNQRPAPC
YESDQNKDGKLTKEEIVDK
AIFIRWKKSRAFGDSEHKL
ESGDQEDEDDESEDPGKDL
PAPPAGGPPPPPGPPPPPG
KVISYWRNEFDWKKQVEIL
AFGACSLTRQCNHQAFQKH
GRLNWWVSVDPTSQRLLPL
MVMETKTDNQILKEELKKH
VNDNSPVFLSDDYFPTVLE
NYRVKVREDLPEGTVIMWL
HDLALACKLDYDEDASAML
RCQSDIDECSGNPCLHGAL
AADTPASWMHARHGSSRCT
HLPGAPGGPPAPQGLPYCP
EFSKVTEGLVDVILYHQPD
YNITVTATDRGTPPLSTEI
FPIFTEVACDELVEEMEHF
LSGTSSSYQPIQPKDFHHH
IGSVTEAIQACKLAQENGW
MALEPWKHYVPIKRNLSDL
AKPPPGGGEQEPPPPPAPQ
HVDAGKSTIGGQIMYLTGM
RCHFFSVPCWLHHRFDPKA
GPPSMPVHYDSQLDTTLFG
LRMAVMLPEGEDLNEWVAV
DFFNQINMLYGTITDFCTE
GEDLNEWIAVNTVDFFNQI
KEIAEAYLGGKVHSAVITV
ITEYACHRDYLESKTCSLS
NRGFSRKSHTFLPKIFFRK
RAKRQKDFDIAEQNESSDE
LVGPEVRMANADARNMGAD
ISGGSVVEMQGDEMTRIIW
ECERLAGTESPVREEPGED
NEVENQILTRDAKGISQEQ
PQQNSQLMWKQGRQLLRQY
LGYCKGVEPKTECERLAGT
GYYTLYSVILFCVFFWIPF
QGWNTTNPNIDPYDSYDPS
KFWWHAAWGLCLVPLSLAQ
KPSAPPQDVKCVSVRSTAI
PGKPWQTKLSSAGLIYLHF
GRSPFEVKVGTECGNQKVR
PVKLPTTAASTPDAVDKYL
SVNEGLNQPTDDSCFDPYT
KYENKSLTHYLFFINIQYQ
NIGRSPFEVKVGTECGNQK
RVTWKPAPGKVVNYRVVYR
LVLAEDEEMNRMHESMKLF
YQFRCKNNRCVPGRWQCDY
LHQTGLACECDPQGSLSSV
