# Supplementary material for: MHCII-peptide presentation: an assessment of the state-of-the-art prediction methods
Source: Front Immunol. 2024 Mar 12;15:1293706. doi: 10.3389/fimmu.2024.1293706 (PMC11027168; doi:10.3389/fimmu.2024.1293706)
Supplement: Supplementary file 1 [file DataSheet_1.zip › Supplementary Data S1/negative_peptides/19_HLA-DRB1_15_01]

QRELRFEIGEGENLDLPYG
NLAAGTDNTSSLGPPSMPV
CSEGPGLCLARIDLNYLRQ
KSANIEAVDVAKRLQDYGF
KKEGKKRKRTRKESYSIYI
LETGLIQVATKEEELNAIR
KHPAKFSLVGIGGQDLNDG
NGQAACHMAQGRWEAAEGL
VDKRVHMTWVQPRVLDLQQ
SAVPDCGQLPEESVKDNVE
PPSMPVHYDSQLDTTLFGK
ELMKLSPEELLLRWANFHL
NSDFRNRGMTALLKVSSCD
ADTCPEVKVVGLEGSDKLT
LLQYKKIVSWLEYESSFSN
YGSHLYVWDWQRHEIVQTL
QEGVFRSNCMDCLDRTNVI
QSAAAAARRYSEGEWASGG
VGVLGAATLLLSFLGMAWA
DGQPQPTQPLPTVTPRRPG
AGKEPANVGVTKAKTGGAV
SRIAIEKIRLLTLKAAHSM
NPGLWILGCHNSDFRNRGM
IHPPSGRVYNLDFNPPHVH
QAACHMAQGRWEAAEGLLQ
QSIKSFDRHFEKNRNNALD
RWVDIALECERYLAPKGFG
HFGGNERSQRFIERCIQTF
MQLMESEQKRVNKEESLQM
AVMFQGAWWYKNCHVSNLN
FPPPPHSEGRSEFPSGLIP
SEEQCQEWMEALRRASYEF
PDCRPLTVLCDMDTDGGGW
VVQDGLLELCLPGPDGKEC
LQFQFKYGVPTPTNVTIES
AADYQRKSRKTLCIIILIL
GLWILGCHNSDFRNRGMTA
PSMPVHYDSQLDTTLFGKK
VHYDSQLDTTLFGKKSSPL
PENGLSEHPCETEQINAKR
SQQCCQESEVLERQMCPEE
SNLNGRYLRGTHGSFANGI
RVQEEARCLVEELRKTKAS
TEPVPDQDELDQLSKAAVT
LPWDSVGRLEVGTETIIDK
PVHYDSQLDTTLFGKKSSP
YGFEVFPVNSFEQFCINYC
CWATENGFSYPVISYWVDS
EVSAEDLLTCCGSMCGDGC
SEFTWPNHDLPSDKEAVKK
KKVQGNKDHIILEHLQWTM
HTNLKKKFSCCVLVFLLFA
CRFDEFFSEGCAPGSKKDS
LLMLKLKWKSDSYFSWSDW
NFRATILFWAAAAWAKSGK
EDDDKLEQIRKDYTSGAML
ASRLPNSTIYVVEPGYLGF
KNKDNIDPYIYTPFGSGPR
RLAYVSCVRQLEVVKSSSY
SNYLIVLGSQRRRNPAGSV
QPQAVPPYASENQTCRDQE
LENCNYAVELGKHPAKFSL
NHCRFDEFFSEGCAPGSKK
PPHVHGIDDVTGEPLVQQE
ELDENLRAVGPHQFLGDQE
DEFEDMVAKKCLIPDGCGV
DVSFMYLTFFLEDDDKLEQ
ILVSLSTGGRKQNLDPRYI
VAAAVVRALPRRAGLVSRN
LKAADMLSGPRRAEILAKT
MRVPAQLLGLLLLWLRGAR
VTITCQASQDISNYLNWYQ
MDMRVPAQLLGLLLLWLPG
RGYLIKHKMLQGIFPKSFI
FPGNGDEQPLTENPRKYVM
YLARKAFAKRQQQLTAMKV
AAVVRALPRRAGLVSRNAL
RTENSSLTKEVQDLKAKQN
EQMALNHGEEQVRLWRRSY
HTVTMACISANQAMTTGVG
PGQRVTISCSGSSSNIGSN
HSTINIVDIYPMMCHILGL
HLGNPLAPAVLPLADCVLT
KCAAYNPVTHQLKVEPIGR
KFTYLINYIQDEINTIFSD
LFKHLFSAQQANLWCLSRC
DGIVLCKMINLSVPDTIDE
GVCPGRLRGVRAVRPKVLM
VWPENTMCAKFQFTPTHVG
LDGDRNKDGKISFDEFVYI
MRAGKGKMRNRRRIQRRGP
CRPYSIPPCEHHVNGSRPP
GTMMLKSSEVLVETLEDNQ
KLQKREKTCRAYLKAIVDT
GKHEKKTWFESRDFCRALG
LGIEASSEAQFYTKGDQLI
SSGSSERGSKSPLKRAQEQ
PSAFVAAAPVAADTTAAPA
QLLETKNALNVVKNDLIAK
TKETIEDVEEMLNNLPGVT
LNTTILTPNGNEDTTADFF
TLQFIVAEDGSCGLVYEHA
APTWEQLALGLEHSETVKI
AAAGVTVGVTTILAVVITL
SSSSHSSSVRRGSSYSSSM
HNSDFRNRGMTALLKVSSC
ESNLLECIRACKPDLSAET
LLIVRSQNDKFNVSLTVKN
LPESKHGATEYQQNKPPGK
MASFPLLLTLLTHCAGSWA
DFIQVHKDDLQDWLFVLLT
YLARKAFAKRQQQLTAMKV
ILFQFNTSYLMENVTIYLS
QQWGSRGGFAGRARGRGGG
GEATLSQPPPRGGTRGQEP
SPELLVLYFASSLIIPAIG
SRRDLEIERPMPGTHTVTL
RWMSPEAILEGDFSTKSDV
ILDDAKIYSSHAKKPNVDA
PTSQSPAVKASIPATSAVQ
VNIVTNRDNAQRQDIVFSY
DVTDIADDGCPKPPEIAHG
DNLAAGTDNTSSLGPPSMP
PQPLSTLPTSTLQYQPPAP
TNLKKKFSCCVLVFLLFAV
PMNPNTNDLFNAVGDGIVL
PVLGFFIIAVLMSAQESWA
QYNDDASIILGACGMIEFS
QGRENNKDYFSPELLVLYF
NPGLWILGCHNSDFRNRGM
VQGIIVYRASYFGAYDTVK
AQTSSYFMLISCLMFLSQS
RALGKESLREVQLEELEAA
