# Supplementary material for: MHCII-peptide presentation: an assessment of the state-of-the-art prediction methods
Source: Front Immunol. 2024 Mar 12;15:1293706. doi: 10.3389/fimmu.2024.1293706 (PMC11027168; doi:10.3389/fimmu.2024.1293706)
Supplement: Supplementary file 1 [file DataSheet_1.zip › Supplementary Data S1/negative_peptides/19_HLA-DRB3_02_02]

ARVFFTLGSRLPCGLAPRR
ALGVFRKFSRFPEALRLAL
GFAGAIGQKLPPFSYAYTE
SSSDYSDLQRVKQELLEEV
PFLLYGTEVHTDTNKIEEF
ASDSGSCGHVPVSPKAPSM
SDYTRITEDSFSKPYDGKW
MGLQLNITQDKVASVININ
EASGEASEIPVPQGTELSP
LLNVPDLSDSIHSANASER
ILDISMMTGFAPDTDDLKQ
TVAPTIHTTVPSPTTTPTP
IIILVGTAVIAMFFWLLLV
TVSTPDGAELDVDVVENHD
PGPSPSLYCREDGQWAEQP
MTGCSLYANKITTEFFDPL
ASANWTIQYNDPTQESIIL
FSGEKKLCTHKNWCNWQIT
QNEWKVYVKKPLDREKRDN
VLFYGPPGCGKTLLAKAIA
AIYRCRIGKNPGQTCEQLQ
GKDKENGSVSSSETPPPPP
FPILYVIRDESPMKANFLQ
NKEGASGRPGSPKMEGTGK
DLDVTNIIQADEPTTLTTN
YTELEAIMYALGVGASIKD
MGKNTMMRKAIRGHLENNP
KCGCENVIELDWWEENCVP
KNEEMMEQKEKSYQEHVKQ
SDFRNRGMTALLKVSSCDK
HFHDPPPPYTAYKYPDIGQ
TLSNPQSPQPSPYNSPKPQ
VNGSACTTSDGRQTTYTTR
GCHNSDFRNRGMTALLKVS
PTLVIAYLMMRQKMDVKSA
TASSCSSDIADVEVDMSGD
TYFPGYFDGQYWLWWVFLV
ILTIKANTTLQITCRGQRD
GRGLPTDKIDAALFWMPNG
RVGVYLDRGTGNVSFYSAV
DNCRRPGGEPSPEGTTGQS
ISAVVDKDFLDKYSLKPND
IIPRIVQDIFNYIYSMDEN
VEFLGHVGGVGIDMEISKN
CGLAPRRFFSYGTKILYQN
KKEKDKGKAESGKEEDKKS
QGWETEERPRTREEECHFY
LSGGAAAGVTVGVTTILAV
TPFDGEGGFLAHAYFPGPN
PMPRLVSTTLIGTETVTPD
WTMVIHIGLSVKSLAGGLV
PLDAAIIFSDILVVPQALG
KGEPGVGLPGLKGLPGLPG
TLPFYKRMLNKRPTLKDLE
GHLYSRIPGLLSPHPLLQL
SDLLVDGDLGEYDFYEYKE
PGQPEAVARLRATFAGLYS
KTGNGKNYRGTMSKTKNGI
ISTKDTRQARGRSWVMIEP
MDCTGTEAHISSCKLGPQV
RGCHINECLSRKLSGCSQD
DAAGFPVPPDMEDDYEPEL
RERPLEGGRTNSNNNNSNP
NATAKPEDRNDPMLLYNKM
STSAGGQQLNKCIEILNDM
TTSTIDRESLPSDVINLVV
GKSRGCAVVEFKMEESMKK
SKNMEMVQQKKEGPIPPDA
NMTCLSQGFPAPKILWSRQ
PNTSDMSLAEMDYKGAFSK
ILRKLYGDVPFIEERHRHR
PMYQVKPYHGGGAPLRVEL
FMLGAKADGETILKGLQSI
SAQSSSFSPEAWLQQYGYL
DVGGPWCYTTNPRKLYDYC
TMSILDISMMTGFAPDTDD
NGGECFMVKDLSNPSRYLC
RFANEYPNITRLYSLGKSV
RSAEETFQLSRWTPFIKDI
LDGPTVDLGNVPNGSALTD
SSYKGRVYESAAVGSVVLQ
SLSAVFHSATMLQDVGEAI
EKRDILMDRILPDSGGVAK
FNSTEDHSKWCVSPKGPWT
QNMEARLAERKFMNPFNMP
VPVPHTTALSLPACPEESP
KNMMAACDPRHGRYLTVAA
EFFEDLADKPYTFEDYDVS
AVLMGFSKLGKSFEMLILG
VMLLLLSICLSIRDKRKQR
YSKAMQEAGSTSMIFSTGP
PMCMQDNQGGAPNYYPNSF
AAWAKSGKPSGEMDEVGVQ
VQALFIFLTTESTGELLDP
GIDYDISVITLINGGESAP
DCLSNYNPKDDREAQSICE
TVTAQFPGACGLRYRNPVS
CAGFLAGIGLDVTVMVRSI
LSGNRLDLIRPGSFQGLTS
ALWVLGLCCVLLTFGSVRA
QETVAQIKALTTLEVAGRM
TNVVPFEVSLTTSTATVTV
HVTNHTEYHGCLQLDNPTH
NNRGSYNRAPQQQPPPQQP
LFLSELTGFITTEVVNELY
LNQARGSFDISCDKDNKRF
RENSHSFRKACSGVFDCAQ
RQRKGEECSLPGLTCFTHD
CAPPPATTKGPTVPDEDFF
RWTLGFCDERLVPFDHAES
DGECPFPSRRSQHTDDSAL
GASLWAALLLGAVALRPAE
LGEMTKLGSKTALNRRDTY
PVRQQSGNANTETLPSGWE
DKNKDEKLTKEEILENWNM
ERDKRVTWIVEFFANWSND
KYFNLNVHVPPSVIGPKSE
TELLDLFNHTLSECHVELS
PGCGCCATCALGLGMPCGV
MNKPLLWISVLTSLLEAFA
VVIGGGISGLSAAKLLTEY
HCHGSFSLIFLSLWAVIFV
AVTVGIGVPIMLAYVYGVV
DAAKVCREFTEREQGEVRF
SVDNTCSLFRGLQKEEVVL
LLREWYMIISREMFNPMYA
PNGELQPLSENATLTLIST
ENENAVDVFQVAKMINLMR
SSEPVREDSSGMHHENQTY
NLSEEVDLEDYVARPDKIS
AFTFFKVPETRGRTFEDIT
IMIRLASQANIAQVLAELK
GLSTVVNSTLCPPLPFSSS
YRGDQDATMSILDISMMTG
WKAGFFKRQYKSILQEENR
SSVNIAGGFLVTQRMLDMF
LLCLLLVPLLLSLFVLGLF
TEIFMENGYSSMDAVAQVT
ALWVLGLCCVLLTFGSVRA
LGGKAGPLTKEKPKRNGGR
SVTTSETQPCTPSSSDYSD
SGALSPAKDCGSQKYAYFN
EEETRNTKAHAQTDRMNLQ
SLALRLLLFVALPASGWLT
PKAAAPVRHSGDHGKRLFV
FDGEGGFLAHAYFPGPNIG
