# Supplementary material for: MHCII-peptide presentation: an assessment of the state-of-the-art prediction methods
Source: Front Immunol. 2024 Mar 12;15:1293706. doi: 10.3389/fimmu.2024.1293706 (PMC11027168; doi:10.3389/fimmu.2024.1293706)
Supplement: Supplementary file 1 [file DataSheet_1.zip › Supplementary Data S1/negative_peptides/19_HLA-DRB4_01_03]

SCRGNESALWDCKHDGWGK
KEECDERTCEPYQFRCKNN
RNSWRAVARMGQGMMTISR
GTQIVLLGLVTAALWAGLL
PYPQPQPYQPAQPYPFGTG
RRWLLLGTVTVGFLAQSVL
MEQRGQNAPAASGARKRHG
GPNDSPYQGGVFFLTIHFP
LCPEGFTGLYCESQMGQGT
CCPGWKRTSGLPGACGAAI
GRGEGLRLLLRDTDRFSSH
VFPNGTEVPNTRSRGHHNC
GVEIEGPLSTETNWDIAHM
IGRSPFEVKVGTECGNQKV
PQLPITNFNRDWQDGKALG
LGTAWAKEQQKARDGREGS
YNPLRNESLSSLEEGASGS
PERRDSQDGSSYRRPLEQQ
RCIAGRWKCDGDHDCADGS
VSAVQRCDGVDACGDGSDE
ETESTFMTNQLVDALTTWQ
LTIAGCKMSKSLKNFITIK
GQEYQIIAQINGNYARLLD
MLEMLLPGQPEAVARLRAT
ARPLPVSPARALLLALAGA
QFTLQHVPDYRQNVYIPGS
SSLRCNMFDDCGDGSDEED
EFTKLVKELEGVITKAIYK
AGPVHTDATLQVTIALEGP
VARMGQGMMTISRTWKKQR
SVEPSDAFMFSGLKQIRLR
SGVPVLGFFIIAVLMSAQE
VVTMPFSVREGINIFLDGY
DPRTPQDPSSVLKKSRRRG
FPNGTEVPNTRSRGHHNCS
EDAKIAILTCPFEPPKPKT
SVHWEESDIKWASRWDTYL
WLQIPFFCGHSSECWNVGS
CTRFYHPEKEDGKLNKLCR
PTGPSQLELTLQASKQNGT
TQCLSGSSDGTIRLWSLGQ
LLLAGVFRGGHDILVRSRL
AEADAADAAGFPVPPDMED
TPGLTLGKKEDKLGIRGSS
RKFADTTVQSDMKHWPFRV
IQGQNKEMLAAACQMFLGK
KETCDQKDLQITEIQEQLR
IIFKVYKWKQSRDLYRAPV
GLENEFFTFFVRAVDNGSP
YLMMRQKMDVKSALSIVRQ
ILLQYCFLLITCLLTALEA
SQDEFRCHDGKCISRQFVC
IDCIPVAWRCDGFTECEDH
APEKWYSLGKVPGNQTSTT
ISPIKCREALKLEEKKHYL
PFSVPKIPLVFRGHTQQDP
HLHALFYLFWLLVGGLSTL
PAVEGRIKFSTGSHCHGSF
KGSRGLDGYQGPDGPRGPK
STAITRQVVENMTRAHFPL
NDCLDNSDEAPALCHQHTC
MGMLEARIRILTNNSQTPI
VKFGWIKGVLVRCMLNIWG
GSCKLIEEVMIGEDKLIHF
HDQGYPAASSLFHSPETSN
SLLHESQSDRASFGEGTEP
PRVLPALSSRSHLFPMASH
LTRQSSKMFHAKDKLQHKS
ATTPDHGRHRRLLLLPLLL
AFVIAHETGHVLGMEHDGQ
DPSKKSYVVQWLSRPDPDS
IEGEYNTVMLAIGRDACTR
DVNAPDVQAPDWHLKMPKM
ADKLLKSEKQMKKSEKKSK
RMQRERRGKNVVHQLSVTL
RKMPHGVVTANSWLPFGIN
NYDQSKFEEHVESHWKVCP
IDHIAGDEDHTDGVVACAA
KFEEHVESHWKVCPMCSEQ
HQGYSTEAEFEEPRVIDLW
GYLTSPGYPHSYHPSEKCE
SMGMLEARIRILTNNSQTP
FPKPLITRFVRIKPATWET
FPNGTEVPNTRSRGHHNCS
QVESLQEQLNVVSKQRDET
ERCYFFLSAFVDTAQRKEP
ETELEYQKSQPPQPGDKFV
LHILVFGESLLNDAVTVVL
DGEEEDDITSAESESSEEE
GGPGVPGGSSCGTQARQGD
EADYQQALALSPQDEGANT
HHQEADKKRQSKRNEGYFC
HRVQPGRRILNLLRGWREP
LFVPPEGVPLGLRNIHIFG
QVSNSVSSKNGTVCLSPPC
ALMTMMGLRDSAFWLSWGL
NRTVAAEVRKQVSRERSGS
LYMSGFLTPTSVIFSGTAY
DCAQGVLRQVKNEVGRSGA
TRRFDEGKLKAGQSVIGLQ
FRLNRAFMEAAEITDEDNS
VNDPPHIIFPHGSLMVILE
DWNGTVVMQKASQIIIPRN
PPPPPGPPPLGAIMPPPGA
HESCLDEEVEGQGFCSGPG
MTVVGTDYVFHNDTKVVFL
MIDERQQELTHQEHRVMLV
SFLETESTFMTNQLVDALT
GGDSSPVVDSGPGPASNLT
PVLGFFIIAVLMSAQESWA
SDNPCSEVYHGPHANSEVE
TIKQILLGIQELLNEPNIQ
ARLLLAGLLCGGGVWAARV
VKLGSCKLIEEVMIGEDKL
AKMIDERQQELTHQEHRVM
PPCPPPPPVSTISCSYESA
TLWCTGTSGGVLVCQTKHF
YDSEPVPPPPTPRSQYLSA
PDCLGHAGLVYEYTLGEEK
AKPEQKEGDTKDKKDEEED
SNQNTMATMASPKQPPPNM
RVPRARTEPGGSQLVEQFT
QAQALAAQAAAAAHAAQAH
CSNLKELQLHGNHLEYIPD
GQEILSNLSFPVTIQRATV
YEVRMRTNLPIFKLKESCV
PLPAKPALRQAQGTCKPNP
VLLGSARYSTPVDIWSIGT
SFKNEDLFSQPVSFNGLRK
KQQRCAVSLEPARALLRWW
DEDGTTVLQDERFFPYANG
GILLGLLLLGHLTVDTYGR
LPKADLDVSGPKVDVDVPD
ADLLFLVTLPFWAIAAADQ
ILQQQALPDLLSGTSDKFN
SGFHTVPGQPGCQDINECL
NGVDQVAAECARQTLYTCL
TFEWKTKVVCPPKKLECKF
