# Supplementary material for: MHCII-peptide presentation: an assessment of the state-of-the-art prediction methods
Source: Front Immunol. 2024 Mar 12;15:1293706. doi: 10.3389/fimmu.2024.1293706 (PMC11027168; doi:10.3389/fimmu.2024.1293706)
Supplement: Supplementary file 1 [file DataSheet_1.zip › Supplementary Data S1/negative_peptides/19_HLA-DRB5_01_01]

TVPPAPAASAAPEKPLAGK
VIGERGERGLPGAPGKAGP
HCHPFLAWFFCLLLVPPCG
ELILAQQQQHKKYHGSQVY
TSSSPRWTRLPTRWRPSKC
MMTISRTWKKQRSQTWRKT
PPKTHVTHHPVFDYEATLR
GGLYCDDPETSLPTQLKDN
GLLQPVPERRTTLEKLVTD
ILGCHNSDFRNRGMTALLK
MVQQKKEGPIPPDAQNPDM
VQQKKEGPIPPDAQNPDMS
NEALVRMLLDAGVEVNATD
ITYSIVQTNCSKENFLFLT
TCELLNKQVKVSPDMAIFI
GLLGILCFLIFLGKTWGQE
RDFIDIESKFALRTPEDTA
MMQKLLKCSRLVLALALIL
MSQKQEEENPAEETGEEKQ
APDKTEVTGDHIPTPQDLP
TVHWKTSCGDHLVQLLHCI
SKESEHDSDESSDDDSDSE
QHPQPYIFPDSPGGTSYER
PVKGICGKTRIAEVGGVPY
AGTDNTSSLGPPSMPVHYD
CITIIGGGDTATCCAKWNT
SQLDTTLFGKKSSPLTESG
WNVGTAEELYRLDSLHPDL
YTTTRLGIYTVLFERLTGA
GKGKMRNRRRIQRRGPCII
PGPSLHADAVRGGLMSPHL
ETYCIDNEALYDICFRTLK
NTQYARLVEIVGMHDLGVG
DDSQENDEPCKEILRPRRT
HCLYQAKRFKVRVGDRNTE
DSPWSGITERPLHILPWSP
NWYAVLAGSLDVKVSETSS
LNLTSTFLRKNQCETRTML
VATVPSWLKKPQDSQLEEG
AGTDNTSSLGPPSMPVHYD
VSVEVSAEDLLTCCGSMCG
CLLEKYSEKCHDFQCALLA
GLPDANDLCLGLQSLSLTG
KSKSEKCRDDSDCAREGIC
ERFHSETLTEGDLVDLMKK
QPQQQPPQPQTQQQQQPAL
QLYIKSELDRELQDRYVLM
KQLAIQVSNILGMDFCGID
FDAPNERPYSLKIRNTTSC
NKINHCRFDEFFSEGCAPG
MGRRPARCYRYCKNKPYPK
IDATEGNKVITLRSPLQIK
PWSGITERPLHILPWSPKD
IGHDWGGMLVWYMALFYPE
LDFLLQEKSGYIPSGPITT
VVRALPRRAGLVSRNALGS
ALDFEQEMVRAAASSSPER
RLPGGSCMAVLTVTLMVLS
CGVCPGRLRGVRAVRPKVL
LCYVLLIWLLTLAAVLPNL
NCSKENFLFLTPDCKSLWN
FHKLKTMKHLLLLLLCVFL
DASNFARWRYKVSVTLSGK
ITGLSAEVTGTTGLSAGVT
GRLDLLEEQVAGAMQACGQ
ATTSGYTPLHLSAREGHED
GETPNLGEVVVAEVGWDAL
GWLLIQQRMDGSLNFNRTW
SQNWNQGYSNYWNQGYGNY
GHVQPIRCTNCVRCVPTDK
PPQGKQKGYNHGQGSYSYS
NLKSGVGRNWGWASAGSSI
GTDNTSSLGPPSMPVHYDS
IDTEKLKAREQIKFFEEVL
VFYDANDVGFQRNITVKLY
VLAVKTTQQLPKLQQAPNQ
YNKINHCRFDEFFSEGCAP
