# Supplementary material for: MHCII-peptide presentation: an assessment of the state-of-the-art prediction methods
Source: Front Immunol. 2024 Mar 12;15:1293706. doi: 10.3389/fimmu.2024.1293706 (PMC11027168; doi:10.3389/fimmu.2024.1293706)
Supplement: Supplementary file 1 [file DataSheet_1.zip › Supplementary Data S1/positive_peptides/11_HLA-DPA1_01_03_DPB1_02_01]

AQILPIRFQEH
ATFISVQLKKT
AVEAKKTYVRD
DAVEDLESVGK
DAYDGKDYIAL
DHVVWSLFNTL
DIILKNFEKLK
DINGKMWLRNP
DSFNTSLFKQT
EFALEQFQFIR
EFDGKRFQNVA
EFDKTSFHKVR
EFHTVPFQLLA
EFKLSKVWRDQ
EFVEKSFLHIG
EWFSETFQKVK
FAHVIFQNVAK
FAYDGKDYIAL
FAYDGKDYLTL
FDGKRFQNVAK
FEYKWWNVLPG
FHLTPLSYETL
FHNQSVLAEQM
FILKNFNPTVN
FTAQVIILNHP
FYGKSYYHVYK
GDSSALLNPSK
GEITTLNHKLQ
GLILHHLFQRL
IGLEGKGFEPT
IKEKLFLEAFK
ILDSKLFEKVK
ILPKIQESQPR
IMDSTEAQLRY
LAAKDFVNLRS
LDYERYNSQLL
LEFHTVPFQLL
LESSDGEAGRD
LIEGHQWLENN
LLLLLLLKVSA
LQTKEFQVLKS
LSYTRFSLARQ
MMIHGFQSSHR
NFAHVIFQNVA
PLRYVKFQNVN
PLSYTRFSLAR
RSWTAVDTAAQ
SIYLPSSPERE
SLSTSTFKVTR
SQETAVAIASR
TAADKAAQITQ
TAADMAAQITK
TDYSFHKFHYL
TRFSLARQVDG
TSYFGKQFLRQ
VFTTVEDLGSK
VSTPTLVEVSR
WEGKNMACVQR
YFETSSQCSKP
YFGGVSALSKQ
YPFSSSNDEEL
YTDHQNSSSYY
YTEQLLRGLSY
