# Supplementary material for: MHCII-peptide presentation: an assessment of the state-of-the-art prediction methods
Source: Front Immunol. 2024 Mar 12;15:1293706. doi: 10.3389/fimmu.2024.1293706 (PMC11027168; doi:10.3389/fimmu.2024.1293706)
Supplement: Supplementary file 1 [file DataSheet_1.zip › Supplementary Data S1/positive_peptides/11_HLA-DPA1_01_03_DPB1_03_01]

AIRRVIWAPLG
ALFRLSPTASR
ALRRTVPPAVT
APRFSILPMSH
ARFALTVVRHG
DARSYTAAVAN
DRLLDLPAAAS
EARRHILAILQ
EQILNTKLAEQ
ERLIGDAAKNQ
ERLPEVEVPQH
GIRVAPVPLYN
GTREAVIAQIS
GVRLSPLAERQ
ILRRPIIVISD
KAWKALEIAEK
KEKLEQAAIVK
KREVNTVLADV
LARRVADVVAR
LFRLSPTASRS
LNRLISQIVSS
LVYIVFLVDIC
NLWKTALLAVK
NRAISSSAISK
NVRIATTALAI
PRTNTPARASE
RDRLVPGPVFG
REAVIAQISSH
RGRAGIEASLD
RTMELAAQSMK
RVFVVGVGMTK
RVQEAVESMVK
STREGSSPALS
TAADMAAQITK
TERLIGDAAKN
TPREHSDAVPD
TQRKWEAARVA
TREAVIAQISS
VLLRWLPPVPA
VLVALILLHSA
VLYSLAAAHAR
VSRRFAEAACD
WERYYTLVPSA
