# Supplementary material for: MHCII-peptide presentation: an assessment of the state-of-the-art prediction methods
Source: Front Immunol. 2024 Mar 12;15:1293706. doi: 10.3389/fimmu.2024.1293706 (PMC11027168; doi:10.3389/fimmu.2024.1293706)
Supplement: Supplementary file 1 [file DataSheet_1.zip › Supplementary Data S1/positive_peptides/11_HLA-DPA1_01_03_DPB1_04_01]

AALTAEHFAAL
AATQFEPLAAR
AAVAAQALVLL
ADDDNTYSREL
ADFWAQLLERV
AEASALYGRAL
AEFFQMESQKF
AEIAAQRTINW
AESASEAAKKY
AESEDLAVHLY
AFVEEMFEAVR
AGLSQSLFERL
AILSSYFLNER
ALFEAAREVTL
ALFKAAEFAKL
ALIASARRLPG
ALLAGSEYLKL
APADVQYDLYL
APLAYEPFSTL
APLVVGRFVNL
APRLQSEVAEL
APSGTRVVQVL
AQILPIRFQEH
ASDKETYELRY
ASLKYENYELT
AVIHSENFQTL
AVVFTARYLDL
AVWWVSQFVKY
DAFAAAKLLAL
DAVEDLESVGK
DAWDYVQAQVK
DDIVFEDFARL
DEVWGEEFEKL
DHFSKSLFLDL
DHVVWSLFNTL
DHYFSDPFLKY
DLEGEAFLPLR
DLEVSTFERLM
DLEWVIFDEVH
DLSPDDPQVQK
DMTSEEFRQVM
DPLVHESLLTI
DQFEYVMYGKV
DSFNTSLFKQT
DSLDWALYDHL
DVENSFFLNVN
DVYHHTFFEML
DYFISSVFERF
DYLRYTPVLLL
EAFGWEPFIRL
EDFLDARFKTM
EDHDVEYFLRL
EDLEVSTFERL
EEIQEEAERMF
EELDPESREYW
EELTVQVARVY
EEMETDARSSL
EEQASTTERVF
EEQVSTTERVF
EFAFSLYRQLA
EFALEQFQFIR
EFRGSPFQVTR
EFVSTVMEQLK
ESLHSEDFLEL
ETDEKDFYLYY
EWFSETFQKVK
EYQASAFGNVK
FAATQFEPLAA
FANEPFADFHR
FEDTNLCAIHA
FEWEAFARGTK
FIANLFNRYPA
FIISDFESVSK
FKGEIFLDEKK
FLAHDQAVRTL
FLDESRSTQYM
FLLEQEKTQAL
FLYSKLTVDKS
FQHEENLLQQV
FSAPLFLSHPH
FTGSKLVDYAR
FVSTKFEHLER
GDMTSEEFRQV
GDYKYTYWACG
GFEFDRWLNTP
GGMKCVKFLLY
GIVADLFKVVP
GLADASLLKKV
GLILHHLFQRL
GLTSTDLLFHL
GPVGVFEWEAF
GQLESDRFLLM
GQLHSVAFLAL
GQYQCSSFARC
GSLTSEEFAKL
GVFEWEAFARG
HPVSDHEATLR
IDIIPNPQERT
IEISELPVRTW
IEWSQVHFLRE
IIDGELYNEVK
IISDFESVSKI
ILLYTTYPLLK
IPYHSEVPVSL
ISDPTSPLRTR
IVILGSDFERL
IVLPAGALHQV
IVVPKAAIVAR
KAIIATDLALY
KDWISETWVNL
KEAISDLQQLW
KEIDSVKYLEC
KELQVSLFQTL
KFEHCNFNDVT
KFLNEFFLNVK
KFVSELWKDVD
KIMDYSLLVGI
KLADDVDLEQV
KLIDETQDMLL
KLIGEYGLRNK
KLQEAESNLRK
KLRHMLLLAIQ
KMADEDALRKI
KMKEALLSIGK
KMVDGVGVCTV
KPFQKSKFLQL
KPIAVGSMSML
KQYIQYEAFKD
KREVERYEKNL
KSLYYASFLEV
KSWTATTYMEY
KTDSDSDLQLY
KTDSTGTHSLY
KVLHGEQYLEL
KYFAATQFEPL
LAGFEVEAIIN
LCADLFERVPG
LEFHTVPFQLL
LELNSEQNHDD
LESSDGEAGRD
LFVQYFHRVPF
LKAEKIKVIGN
LLDIQSSGRAK
LLYDLADQLHA
LRWTAYEKINK
LVGTVLFFLIR
LVLRKSNFAEA
LWFHSNFLYIG
LYYTEFTPTEK
MANIPLLLYPQ
MGFIATPFIKL
MKVARFQKIPN
NEFWSALLEKA
NEIQEALSRSY
NEPFADFHRVE
NLHYDTFLVIR
NVVLPQIHTVT
PAYHSSLMDPD
PLLYTLIEKTM
PLRYVKFQNVN
PLSYTRFSLAR
PVDSEWFGFYR
QEATADVEWRW
QEQEALVNRLW
QEQLEQLQREY
QESEDTAKAGF
QEVDASIFKAW
QFASGAFLHIK
QLRPEHFQEVG
RAFAFTNLLLV
RFYEAEEYAEE
RIESVLSSSGK
RIHQFLSEQFL
RKFHYLPFLPS
RLAEVGQYEQV
RLGEAEGLMKV
RLMNETTAVAL
RLSGVSSNIQK
RLVQGSILKKV
RNFIVSTWHRL
RPDATKVLIII
RPFHGISTVSL
RPYAPINANAI
RSFDYEQFHEL
RSLESEMYLEG
RVLPPSALQSV
RYFANEPFADF
SALQYEKFLNE
SDFQHLSFLKC
SEAATAQREEW
SEIEDSTKQVF
SEIRSISVNQW
SEISEPVLQHF
SEMDGAQHAAW
SFFVMTNFLKT
SGFAGVYFEKV
SIYRPSKNLDK
SLLESSRSQEL
SPFLVEQFQEY
SPLLYTLIEKT
SSGQSSSFGQH
SVIIVDKNGRL
SVIRGEEFALE
SYKADTVAKVQ
TDIMHTLFLEL
TDLIYNLLEKL
TFLHDSFQNVA
TLGVERFEEIL
TLVSSAFLIVK
TPFEVSQFLRQ
TPFVSLFFQRL
TRFTEEAFAAL
TSFLPAQLLRL
TYSRELFEEMR
VDLDKKETVWH
VEDADDNVSFR
VEVAEESGRLW
VEVSPATERQW
VFEWEAFARGT
VGLFAALLAER
VIIVDKNGRLV
VILSTRFFDIQ
VLAPEGSVANK
VLFENTDSVHL
VPDSSGPERIL
VPIQHELFERF
VQYSYSLFHLM
VSFRWEALGNT
VVLTYIYFKRL
YIMETVDAQHV
YKMALYNLYPG
YLISQVEGHQV
YSEYPPFSHRY
YYTEFTPTEKD
