# Supplementary material for: MHCII-peptide presentation: an assessment of the state-of-the-art prediction methods
Source: Front Immunol. 2024 Mar 12;15:1293706. doi: 10.3389/fimmu.2024.1293706 (PMC11027168; doi:10.3389/fimmu.2024.1293706)
Supplement: Supplementary file 1 [file DataSheet_1.zip › Supplementary Data S1/positive_peptides/11_HLA-DPA1_01_03_DPB1_04_02]

APLVVGRFVNL
DAFAAAKLLAL
DLEGEAFLPLR
DVENSFFLNVN
EAQKGFQDVEA
EFVSTVMEQLK
EWFSETFQKVK
FAHVIFQNVAK
FGLEKLLTNLG
FIADYFETSSQ
FIISDFESVSK
GDMTSEEFRQV
HRVDYFIASKA
IAGEKFDIVKK
IIDGELYNEVK
IMDSETFEKSR
KFEHCNFNDVT
LQDETFLESNK
LWFHSNFLYIG
LYYTEFTPTEK
PLKTEEFEVTK
PPSTASSKLDS
RARSEQFINLR
TSFLPAQLLRL
VFEWEAFARGT
VLAPEGSVPNK
VLTPELYAELR
YTEFTPTEKDE
YYTEFTPTEKD
