# Supplementary material for: MHCII-peptide presentation: an assessment of the state-of-the-art prediction methods
Source: Front Immunol. 2024 Mar 12;15:1293706. doi: 10.3389/fimmu.2024.1293706 (PMC11027168; doi:10.3389/fimmu.2024.1293706)
Supplement: Supplementary file 1 [file DataSheet_1.zip › Supplementary Data S1/positive_peptides/11_HLA-DPA1_02_01_DPB1_01_01]

AAAKDTHEDHD
AASKTLLEKSQ
AQILPIRFQEH
ARWIKFEEDVE
DDIFRIYIKEK
DKKETVWHLEE
DRKLGAWVCDR
FKEGAEMESSK
IMEKTAEHFQE
KADIAFLIDGS
KAEKKFIDIAA
KAPTSFGYDKP
KATVMFECDKG
KAWEPWLPAEA
KDYARYSKEEE
KDYISLNEDLR
KEGIYFEPDCS
KEHEVFQRDGN
KKSGNYFFLDD
KKSVAKLQDER
KKVEELEGEIT
KLADQFLEEQK
KLDNIYSSDKF
KQCDQFVAEYE
KRLDKFAAEHT
KRYIKALAEEN
KSKDVVDYSEE
KTDSTGTHSLY
KTGAVYVAEIG
LDKWPTTLSRH
LEKRNSDLLLL
LESLGEEQRKE
NLKEKIALLKD
NVLVTLYERDE
RANSHFIEEQQ
RPHLELLANID
RTIEKFEKEAA
SKLDNIYSSDK
SPRDYSNFDQE
SSKLDNIYSSD
STDVSDLLHQY
VFASSSKCGKD
VPKTAENFRAL
VVSEVDIAKAD
YPKEEELYACQ
