# Supplementary material for: MHCII-peptide presentation: an assessment of the state-of-the-art prediction methods
Source: Front Immunol. 2024 Mar 12;15:1293706. doi: 10.3389/fimmu.2024.1293706 (PMC11027168; doi:10.3389/fimmu.2024.1293706)
Supplement: Supplementary file 1 [file DataSheet_1.zip › Supplementary Data S1/positive_peptides/11_HLA-DPA1_02_01_DPB1_10_01]

ASDKETYELRY
DKLTVTSQNLQ
DRFIAVVHPLR
EKETKALSLAR
ERLSELVQAVS
ESTSKLASVTR
GEVQKAVNTAR
GKGTKQWVHAR
GRLDKLTVTSQ
IEQAYDNPHEA
IPPSKLSVEVR
KAYSEAHEISK
KDEKRAVLATK
KDVKLPVQLQR
KEATYGERVVA
KEIEYVETVTS
KEKLEQAAIVK
KELALVKRLKP
KEPAVLELEGK
KGSAAAVAAAA
KIEVLPSHLFL
KKEMQPTHPIR
KKLKVPVHVIR
KLQATVQELQK
KLTVTSQNLQL
KRSTVAQLVKR
KTQTKFAATVR
LDKLDVKGKRV
LDKLTVTSQNL
LGLAKSIHHAR
LRRENQVLSVR
MATPLLMQALP
MKLPKPPKPVS
NLWKTALLAVK
NVRIATTALAI
PGTKFIKHWRM
PKSQTTAHELR
RLDKLTVTSQN
SEEKKIKVILK
STLQKEVHAAK
TAGEKLGKEAR
TKAGSKGGNLR
VVPVLVKNWKK
