# Supplementary material for: MHCII-peptide presentation: an assessment of the state-of-the-art prediction methods
Source: Front Immunol. 2024 Mar 12;15:1293706. doi: 10.3389/fimmu.2024.1293706 (PMC11027168; doi:10.3389/fimmu.2024.1293706)
Supplement: Supplementary file 1 [file DataSheet_1.zip › Supplementary Data S1/positive_peptides/11_HLA-DPA1_02_01_DPB1_14_01]

AKAAAIGIDLG
DKLTVTSQNLQ
ERLSELVQAVS
GKIEPVVLPLL
HRVKLVPGYAG
IEQAYDNPHEA
IRLPTAVVPLR
KDLSQLTKLHS
KDVKLPVQLQR
KISEHVEEAKK
KKGVPSVPVAE
KKSCPNPGEIR
KLDAKAVERLK
KLTVTSQNLQL
KTCSPACPIPE
LDKLTVTSQNL
LVPAKVASKNV
NRKVYELSNVQ
PAKVASKNVIP
PKSQTTAHELR
QRKKQIAVEAQ
QTLVPAKVASK
RIKQSELSAKM
RKRGLLVAAVL
TKAGSKGGNLR
VTTVCQALAKD
