# Supplementary material for: MHCII-peptide presentation: an assessment of the state-of-the-art prediction methods
Source: Front Immunol. 2024 Mar 12;15:1293706. doi: 10.3389/fimmu.2024.1293706 (PMC11027168; doi:10.3389/fimmu.2024.1293706)
Supplement: Supplementary file 1 [file DataSheet_1.zip › Supplementary Data S1/positive_peptides/11_HLA-DPA1_02_02_DPB1_05_01]

AAALTAHLGSV
AAQKINEGLEH
AARAAEQLRAY
AARTAEQLRAY
AARVAEQLRAY
AEVSKVAEQVL
AGLQVYNKCWK
AKKTYDLLFKL
ALEVMESVVKN
ALQVLVDQSKK
ANLVFKEIEKK
APLDSGYEKHF
ASMPDNTAAQK
ATITDKEMLKK
ATLEETLVKKK
AVEKEFEPLLN
AVFQSFAKFSK
AVGVIKAVDKK
AVKSSEHINEG
AVMDNKNPTIK
AVTEAEIQQLK
AVYGQKEIHRK
AVYLSTCKDSK
DDLLVVEKYQR
DEEKMYENVLN
DHAEKVAEKLE
DIFQVVKALRK
DKTYSYLNKLP
DMQVLVSREKQ
DPFVEAEKSNL
DRLVTLEEFLK
DTGVIHVVEKE
DVYELDAKQGR
DYERYNSQLLS
EALLEAEKQML
EALVANVKQRA
EAMEWLVETLK
EFVSTVMEQLK
EGEKVVSLFVG
EGKTLVSVTKE
EISDDEAEEEK
EKQAEILEYAY
EKQVTVLELFR
EMEPVITCDKK
EMEVQANVEKS
EVFINFAKDQK
EVSKVAEQVLN
FEQHIKNNKDT
FKEGAEMESSK
FPGPFEEEMKG
FVQALVEHVKE
GDYKTIAKERK
GERIEKVEHSD
GIGVFQQSSKQ
GPPPPPPGKPQ
GQAKETIPLQE
GQKKVEELEGE
GRLEILQIHTK
GRVFLTGEKAN
GTVDVTPFIKK
GVHSLHSYEKR
GVVLATEKKQK
HEEFKKYEMMK
HGHILVDYSKN
IFAELISAIKR
IFRIYIKEKKE
ILKVSMKELNK
IMRDLKAVGKK
INNVFKDFLKE
ISESLPENYKQ
KAKVFEHIGKK
KCNKYADELAK
KDKTYSYLNKL
KEEESQQQAVL
KEENVGLHQTL
KEGVLVEHVKN
KEVKQSQDLEK
KGEKLGTLLPL
KGFPLVTVQKK
KGQALITFEKE
KGQTLLAVAKS
KISEHVEEAKK
KKAGTELVNFL
KMATFEIDEKR
KMKIIKSLQKN
KNGERIEKVEH
KQEILAALEKG
KSLQLTEKCKN
KTMKEKEELLK
KTSGNSVKIVK
KTYIPPKGETK
KVQDVKKTIQK
LDVFIATSKHA
LFNLIDTFPLR
LFRPIEELKKD
LILLDNAKSFG
LIRVLQDQLKT
LKVSMKELNKK
LLGSATNAILN
LSQVLAAKEKH
LTPYIEAGKIQ
LTSTLNKLIKR
LTYPLHTYPKE
LVETLLDEEKR
LVQVLGTPGKK
MFRDQVGILAG
MVKALEKEAAS
NIALLSDLTKQ
NKKEEEDLAKA
NLEIVKELIKN
NPTYKFFEQMQ
PALDTYIKERK
PANIVHDFNKK
PEAKKKSKPAP
PFAQFSKMGKQ
PKKTIQMGSFR
PLQLLLFASKK
PLTIGEKNRNS
PPLTEAQKNKL
PSSGLGVTKQD
PTLVAVGKSFT
PVILDIIKGEM
PVITCDKKFRT
QENELKKKADE
QKESTLHLVLR
QRLQEQEKERQ
QTLAMNVRNFL
REAVVNTQELL
RKEYTLMKAYR
RLEILQIHTKN
RLTPLKPVKKK
RVQEAVESMVK
RYLENGKETLQ
RYLENGKKTLQ
RYLQLFKNLLK
SALTDKAIVKK
SDVLLVPEKCQ
SGQAKETIPLQ
SGSLLAATEKN
SILKMTKKGKT
SIRQAELLLPG
SLVNKVKNKKT
SPLKEFDKEKA
SPQQKEWQRML
SPYAEYPKNPR
SQLVTTEKRFL
SQQPLITYEKY
SSSGLNSEKVA
STMPHTSGMNR
STRNENKLLPK
STYEQVDLIGK
SVEEISTLVQK
SVFDSSSDMEK
SVIQTACKHIR
SVYYNEATGGK
TALILNDINPL
TAQLIINTEKT
TEADVEEALRL
TLETLTKHYGA
TLQNILEVEKE
TMKTLEIQGKR
TNRKEYTLMKA
TPLEDLYKRFK
TPVKYSEVVLD
TSARAAEILAR
TVIHTLEKQKN
TYPLHTYPKEE
VEDLLATLEKS
VLAAKEKHLAE
VLKVIVNSLKN
VQEKVFELMTS
VSQEKVTEMMK
VSVVLETTEKN
VVPVLVKNWKK
VVSEVDIAKAD
VYTTLIDVTKG
YERYNSQLLSF
YFSTLEEAEKH
YLSPLADLAKV
YPLHTYPKEEE
YTEFTPTEKDE
YYTEFTPTEKD
