# Supplementary material for: MHCII-peptide presentation: an assessment of the state-of-the-art prediction methods
Source: Front Immunol. 2024 Mar 12;15:1293706. doi: 10.3389/fimmu.2024.1293706 (PMC11027168; doi:10.3389/fimmu.2024.1293706)
Supplement: Supplementary file 1 [file DataSheet_1.zip › Supplementary Data S1/positive_peptides/11_HLA-DQA1_03_01_DQB1_03_02]

AAAHDAGITIF
ADFKDALARVY
AEDKGILTVDE
ALLDGSNVVFK
APPQYVLPTYE
ATPLLMQALPM
AVIGADSVTLK
AVLGAVVTAMM
DAAAAFAGLSR
DARSYTAAVAN
DASAEVERLRR
DDAIAELDTLN
DDDDAGSAPLK
DDGVELSTVEK
DDITHPIPDLT
DEEMIGPIIDK
DFGLARVIEDN
DFGLDLVTELK
DGPASTAFQEH
DGVTHTVPIYE
DIEEAGIVARE
DIPTDLLPDIS
DLGQHGLEEDF
DLSSLAKSEGG
DNFNPVSEERG
DPALAAQYEHD
DPEKETIPDID
DPGIFPRAEED
DPGYVNVQPQP
DQRDLISNNEQ
DSQLGFLPEAE
DTDSSVASEVR
DTGVIHVVEKE
DVLLVPLAEPG
DYLMKILTERG
EDEAEAAAAAK
EDIEIIPIQEE
EDPIRAEEELK
EEEVAEVEEEE
EEGEAFAREHG
EEPLVVKVEEG
EIAAVISPELE
EISDIGAKIAA
EPEEAAALYRG
EPGAILPAEEQ
EPTTVPQPEPE
EQGAELSNEER
EVAEVEEEEAD
FAHRDFSAEYE
FDSDAASQRME
FEISDIGAKIA
FHYLPFLPSTE
FIEHSVEVAHG
FPDFSKAGMER
FSDVDLEKDVH
GDLGIEIPAEK
GDTPIAPTPEQ
GEGSSAAIPFG
GIGVVVGHELT
GIRVLPEFDTP
GNTEPVKAKEE
GPAEPELEEEL
GPDVPSTPAAE
GPEEGSPPKEE
GPITITIVNRD
GQTPIAAEIEH
GVTHTVPIYEG
GVVRGASIPFQ
HGQIAIVAPEA
HKLQDASAEVE
HPSSTTPNLDQ
IAVDKANLEIM
IDEDEVAAEEP
IEEHASADVEK
IEHSVEVAHGK
IEIIPIQEEEE
IHATTIQPEFA
IIPIQEEEEEE
INPASSINPDH
IVDSYLPVILD
IVQAVSAHRHR
IYFDSDAKIEE
KDENLALYVEN
KDQGSFTEVVS
KDSYVVAFSDE
KDVQIIVFPED
KGSIVWQEVFD
KKEQTIEIKEE
KLEAARAAEQL
KLQDASAEVER
KPGHAAAFSED
KSQSTQISQEL
KTSPKPLPSRF
KTVSPALISRF
KVDKGVVPLAG
KVVEVAEEEEV
KVVLPSYEEAL
KWASVVVPSGQ
KYISIGSEAEK
LDDNFASIVTG
LDGLFPASEAQ
LDVGSIPGRFS
LEDERVVPAED
LGAASGAAVAI
LLPATAFPDGR
LPASASLPAKA
LPATAFPDGRS
LPFLPSTEDVY
LPKPPKPVSKM
LSDNRISGASE
MLQKVVLPSYE
NIAVDKANLEI
NPTGIDPTPEQ
PDFSKAGMERA
PKFEVIEKPQA
PPMEAAGFTAQ
QDASAEVERLR
QIAIVAPEALL
QKWASVVVPSG
RDAGVGFPEYQ
RFPAAVVVEDD
RGDLGIEIPAE
RKWEAAHEAEQ
RLDKLTVTSQN
RLYLNGDGTGK
RSTDVAAVVVP
RSWTAVDTAAQ
SDDDLLPLEHW
SDDDVIIAKEG
SIGQTASKAWT
SPGGLAPEISP
SPIQAEQELED
SPNQARAQAAL
SPPGVGPEEEE
SQDLGQHGLEE
SRPMFISAVED
SVDTVIPAGEK
TAVDTAAQISE
TDNDVYVGYES
TDYLMKILTER
TLSQSPQGRVM
TPDVPFTVDKD
TPGKAAVPAWE
TPIAAEIEHFI
TPTAVQKEEAR
VDADVALTEPN
VDDYFELVQHE
VGDVTGAQAYA
VPDSSGPERIL
VPDTSRIYVAL
VPIYEGYALPH
VPSTPAAEAKA
WAAVVVPSGQE
WAYFSDVDLEK
YFLYQQQGRLD
YHGQIAIVAPE
YISIGSEAEKN
YPAKTQPLQHH
YPLHTYPKEEE
