# Supplementary material for: MHCII-peptide presentation: an assessment of the state-of-the-art prediction methods
Source: Front Immunol. 2024 Mar 12;15:1293706. doi: 10.3389/fimmu.2024.1293706 (PMC11027168; doi:10.3389/fimmu.2024.1293706)
Supplement: Supplementary file 1 [file DataSheet_1.zip › Supplementary Data S1/positive_peptides/11_HLA-DRB5_01_01]

AVSEGTKAVTK
DIFQVVKALRK
DLIPLEVPTGA
DVAEGDLIEHF
EFIPVHNLENL
ETDLLDIRSEY
GFYPAEITLTW
GLFHIALGGLL
HISKKWGFTKF
ISYVGVGFSIL
IYDPNLAFLRF
KGPSPPGAKRR
KKKTVVSVKKL
KNKHKRKKVKL
RLGASLLAASS
SLKEEVGEEAI
SPRHEKKKKVR
STQRDLWNIFK
SVEEISTLVQK
SVIDSAELQAY
TPRRPFEKSRL
TRHQRKNKSKA
VCLTRAPKPIL
VELQKEEAQKL
VMQIGSRETAF
YASGRTTGIVM
YDRDPEGKVQP
YTGPMKPIHME
