# Supplementary material for: MHCII-peptide presentation: an assessment of the state-of-the-art prediction methods
Source: Front Immunol. 2024 Mar 12;15:1293706. doi: 10.3389/fimmu.2024.1293706 (PMC11027168; doi:10.3389/fimmu.2024.1293706)
Supplement: Supplementary file 1 [file DataSheet_1.zip › Supplementary Data S1/positive_peptides/12_HLA-DPA1_01_03_DPB1_02_01]

AFIISDFESVSK
AFLGAKFKTSAQ
AFVLTKSFLPVV
AINGKLYANLRG
AKFAFNLYRVLK
ALEEQLQQIRAE
ANVFTVSYFKNN
APAINWLPFLNT
APLRSKLILVQI
APVYASKPFLGT
ASNNTASIAQAR
ASRLASHEYLKA
ATFISVQLKKTS
ATSYFGKQFLRQ
DAAFLAKDFNFL
DAYDGKDYIALK
DAYDGKDYIALN
DEVEFKCWESNP
DEYAGHLIQILK
DFFNYAGLQRSV
DFGVRVFQQVAQ
DLFGDKEFLPQS
DNPFSWKNFVDT
DPLDLKMFEAIG
DSFNTSLFKQTF
DSLIVKGFNVVS
DSQETAVAIASR
DTQFSYAVFKSR
DTSTSTAYMELR
DVITGSIQVSSR
DVSFATIRFHDL
EALAAHKYLLVE
EALAAKDFVNLR
EDFLDARFKTMK
EDVENSFFLNVN
EDVSTAVQNLQK
EEFDKTSFHKVR
EEFLIAGKLQDG
EEFRPTIYSNVI
EEIATRPFQLVT
EFAFSLYRQLAH
EFEGKTLVSVTK
EFTDHLFNIAKP
EFVEKSFLHIGK
EFVSTVMEQLKK
EGEITTLNHKLQ
EIGLEGKGFEPT
EKIWHHTFYNEL
EQGKFYDHLLRD
ETFSQHTFLMNG
ETIDWKVFESWM
EVFRQNLFQEAE
EWFSETFQKVKE
FAHVIFQNVAKS
FAYDGKDYIALN
FAYDGKDYLTLN
FDAKKFAETQPK
FDGKRFQNVAKE
FESVQLKTSRSP
FGAIFFLPDSSK
FKLQTKEFQVLK
FPIQAKTFHHVY
FPNIGVEKFLEL
FSGNEYKKCATG
FSSHRFQVIIIC
FSTFTITRLQET
FTDHLFNIAKPR
FTEAGLKELSEY
FVTPTFYRVSPS
GALEGQMFRKTG
GDFYEKALVELK
GDILGSAMQNIQ
GDIYFKLFRASG
GDMTSEEFRQVM
GDRIVNTPFQVL
GDSSALLNPSKE
GEVYWTDWRTNT
GFQGRLLHLSAG
GIIDSTVSDQRQ
GITTSIVEHSYT
GPIKTKQFAPIH
GPLFTAKFFNAN
GRIFRSSDFAKN
GTYTGRIFLEVL
GVEIKGGSFRLL
GVLHTKFWVVDQ
GVQYSYSLFHLM
GVSETSFLSKSD
GVTYSYSFFHFM
GYDGHTFLDSVE
HESAAMAASANI
HGVLHTKFWVVD
HSASQDGQDTIR
IADKKYYPSSQD
IGFRFASYINND
IGKIFTAEELEA
IGLEGKGFEPTL
IGNSTAIQELFK
IILHSHHLQISR
INYYQVADFKDA
IPFQNKCFLKIK
IQRFLSQPFQVA
KDIKNVPFKIVR
KDLFGDKEFLPQ
KDRYISKMFLRG
KDSLSVNEFKEL
KEFDGKSLVSVT
KFHYLPFLPSTE
KFTSKEYEEIDK
KIHPKAFLTTKK
KIWHHTFYNELR
KLSVVKKSLITF
KPVSFHKFPLTR
KQYIQYEAFKDM
KSFSWKKLQCLK
KYFAATQFEPLA
KYLAKAYASNHP
LAEFAFSLYRQL
LDFYQHSWLPAR
LEFHTVPFQLLA
LEKKFHTVSGSK
LLAQTTLRNVLG
LLQFTDKRFQPV
LQELLSKGLIKL
LRSWTAVDTAAQ
LTGQLFQKSVDA
LVLAPLHSLASQ
LWEGKNMACVQR
MDEIFQKPFQTL
MEKIWHHTFYNE
METIDWKVFESW
MFAKELKLVFPG
MMIHGFQSSHRD
NCGFSGNEYKKC
NIAVDKANLEIM
NITSSTCELSKQ
PFSWKNFVDTVR
PKIQVYSRHPAE
PLRYVKFQNVNS
PLSDLKFKEVKR
PLSLYGQLLWRE
PLSYTRFSLARQ
QDAYDGKDYIAL
QFAYDGKDYLTL
QLYYVKFLSLPE
QSAYDGKDYIAL
RASLINNAFQLV
REFKLSKVWRDQ
RELQSKEFLSAK
RFTNKPYLTSHR
RKFVMKPPQVVR
RLEFFHHKFEIL
RLHRALFRLSPT
RLVGSGFKVVVG
RPHFLIELFHEL
RPLWKHYFQNTQ
RPLWRHYFQNTQ
SAYDGKDYIALN
SEWATHKFADCK
SIVTGLYEESHG
SKAFKVKPFVVR
SLLVHSFQQLGR
SLSTSTFKVTRD
SMYHGAAFQLTQ
SNFAHVIFQNVA
SPLLYTLIEKTM
SSILDTIFHKVL
SSLSTSTFKVTR
SVIIVDKNGRLV
SYVDYKIFLHTN
TDFLSHPFGIAV
TDLLNHLVFVQK
TERFVSEMLQKN
TGVSETVFLPRE
TSYLTKKFAELR
TVFTTVEDLGSK
VKMLAGNEFQVS
VPAYFNDSQRQA
VQEGKHFHSHNH
VQLQFSLFRDSQ
VTVIISKNMLSL
VVLLHGKAFNSH
YAYDGKDYIALK
YDGKDYLTLNED
YDIILKNFEKLK
YFETSSQCSKPG
YLEHGEYEGNLY
YRVATFHDCEDA
YTDYGGLIFNSY
YYAAHKYATSNK
