# Supplementary material for: MHCII-peptide presentation: an assessment of the state-of-the-art prediction methods
Source: Front Immunol. 2024 Mar 12;15:1293706. doi: 10.3389/fimmu.2024.1293706 (PMC11027168; doi:10.3389/fimmu.2024.1293706)
Supplement: Supplementary file 1 [file DataSheet_1.zip › Supplementary Data S1/positive_peptides/12_HLA-DPA1_01_03_DPB1_03_01]

AARFGISSVPTK
AARFPIIASCTL
AASRAIDYVQRQ
ADRAGVLAGHDN
ADREKIEASRNE
AFERESDVPLKT
AGERLSEEPLQV
AIRREIVALKTK
ALIRLNIWPAVQ
ALPRTATLATLA
ALQRVAILVPHR
AMARSWLTATSA
APAPGPAPRAPL
AQKRELQQAVLH
ARSYTAAVANRA
ASWRAVTSPAVG
ATERTLVYPLEL
AVARVGAVASAS
AVHLYISALENS
AVVRQAELAIER
AVVRSYTAGATS
CKVRSDVKPVIQ
DAARFPIIASCT
DFGRYGDVVLRH
DIILPIHSLRNV
DLRQGLLPVLES
DLRSWTAADMAA
DRLLDLPAAASS
DSQRIDDLSARD
DTERLIGDAAKN
EAWRTADTAVTG
EDLRSWTAADMA
EMMRNQDLALSN
ERERLVTTALRG
ERYLIEIAKNYN
ESKRLIDLSIQN
FDCRAMSIGARS
FDRNAVIVALSS
FEKRIYIPLPEE
FERESDVPLKTE
FGRREIEIAEQD
FRLSPTASRSWD
FRSVPLAATSML
FVRFDSDAASQR
FVRLQEAAELEA
GGRVFVLPCIQQ
GPARRSVLALTH
GPRVQVSPERTQ
GQQRRFIAVEQE
GQSRKFIIANAR
GRAGIEASLDVQ
GRKLYSIAAPAR
GRRFDEAALSIQ
GSRASETVMVHQ
GTREAVIAQISS
GTRTSTSPGVSE
GVRRLLPLPLTT
GWLRKNVLVVAA
IAKRLQSIGTEN
IDEYFSEQPLKN
IDPIWSLAANHL
IFLRDWDSPYSH
IGARVYALPEDL
ILRRPIIVISDK
INTRLISGVVQS
ISDRICIHTNAH
ITKRKWEAAHVA
IYERLASALAPS
KADRAGVLAGHD
KAFRVWESATPL
KDLREVVLSAEN
KEELVAEQAIKH
KEIREAHLAALR
KEPRKYENAIDQ
KERLAILGIHNE
KERQYIDGLNNL
KFERLVASAEQL
KFTREGTSAVEN
KGVRTLTAAAVS
KGVRVFDVAVLA
KHERTHEIIPIN
KIRLPEYVIPVH
KKARALTITAIA
KKYRCVSGTQVH
KLSRELDFVSHH
KPIRLPVFSSLS
KQLRAQEIAMQN
KRLMPPPPQKNK
KSRRLIIVLSKS
KTGRLISLSEQN
KVARLVSPVVYS
KWVREYINSLEM
KYIRHYEGLSYN
LAARRAAGVVLE
LAEREQEEAIAQ
LALALVAPSRGG
LANRLYPVSARH
LAPRFLPNALIS
LARRVADVVARA
LASRIPVQALLH
LDARSYTAAVAN
LDRLLDLPAAAS
LERAEERAEVSE
LFERYGENGRLS
LGARLLHSPLFH
LHRALERLAASQ
LNSRTGEILWRH
LPRKVITAAVIG
LPRLPVPAVKDT
LPSRLVDVVAVI
LRTPVNLAVLKL
LRYYTSASGDEM
LSPKAATLAERS
LVERYLIEIAKN
LVRVGVISFAQK
LVSRKSISAALE
MVRKPVVSTISK
NAGRAAAAAAAA
NARSFIYVAVMN
NLLAIAIERHIT
NLQRSYTVAIAG
NPVLRAFEPLRS
NQLREVSVSAFT
NVERLSELVQAV
NVRIATTALAIY
PRSGAPAAESKE
PRTATLATLATR
PTRFAEIIEKNL
PYIKVDTVAAEH
QEGRSYDEAILH
QFERFVVAAGEN
QKENGTVTAANA
QTPREHSDAVPD
QVERVVEGPAQA
QVMREWEEAERQ
RAERFNVPVSLE
RARAHVDALRTH
RARKQIVAGVNY
RDSRTYSVGVCT
REARAKVIAAEG
REAVIAQISSHV
RELRAHTVLAAS
RERRSFTEAAIR
REWEEAERQAKN
RFILPIGATVNM
RGAAKPQLSAAQ
RGRAGIEASLDV
RLLDLPAAASSE
RLLLCGTLAALH
RLMPPPPQKNKD
RMATPLLMQALP
RNWKDSILTKNL
RREIEIAEQDMS
RRRRAVPAEGVR
RRYTIIPLNKIS
RTMELAAQSMKK
RTRHVIILMTDG
RTRIVIVPSLNP
RVKKEWEEAELQ
RVQLLNLLVTRL
RYREYELVTPVS
SAGRIYISANRQ
SEMRYGIEILPL
SHPRYYISANVT
SHRSDTLPVPSG
SKMRMATPLLMQ
SLEFYSPEACRS
SLTREVIRLAQD
SPLRISEKVLLH
SPREGVVITRNR
SPVRLLSLAFAL
SQDRMFETMAIE
SRFILPIGATVN
SRQHVANDYARQ
SRVSAGEAVVNR
SSRAQTLAMNVR
STREGSSPALST
SWKRIPVVVYRH
TAADMAAQTTKH
TAIRGAIILAKL
TGGRAWEPPAEE
TILRLTTSPAQN
TLPRVSPVAQMT
TNRRVWELSKAN
TPRAAISVVTAE
TPRAATIVATSE
TPTRFAEIIEKN
TQRKWEAARVAE
TREAVIAQISSH
TRRSIEVPLNER
TSARAAEILARD
TVERNIDQAVTA
TVQRAGSQPASQ
TVRRPAEAEAHR
TVSRRFAEAACD
TWERYFIPVSCF
VAPRFSILPMSH
VAPRFSIPPSSQ
VARGTTILAKHA
VDELLAIRIPLN
VERYLIEIAKNY
VGFREGTCGAQT
VLARYASICQQN
VLLKLGIKPSIN
VNERLISMAYGQ
VNVTSRVALAVS
VRSGISRAALLR
VSRKSISAALEH
VTKSSPRALAAR
VVARGTTILAKH
VVERAQQVAVQE
WERYYTLVPSAV
WFRSVPLAATSM
WGSRASETVMVH
YDTRTSALSAKS
YDVLSTKPVLNK
YGTREAVIAQIS
YKRGGSLPARHQ
YSTRLAVLSSSL
