# Supplementary material for: MHCII-peptide presentation: an assessment of the state-of-the-art prediction methods
Source: Front Immunol. 2024 Mar 12;15:1293706. doi: 10.3389/fimmu.2024.1293706 (PMC11027168; doi:10.3389/fimmu.2024.1293706)
Supplement: Supplementary file 1 [file DataSheet_1.zip › Supplementary Data S1/positive_peptides/12_HLA-DPA1_01_03_DPB1_04_01]

AAELRSEDYELL
AALRSSQIIALK
AARFQVIVYNPL
AASFHSAVFSLL
AASYIQSKFEDL
AAVLLVEMLERA
ADDLEGEAFLPL
ADQFEYVMYGKV
ADVFSREPFVVW
ADYLDSIYFNRF
AEAYADLVKQAW
AEIPEGYVPEHW
AEISSLQSVRQW
AELATEEFLPVT
AEMEHLLERSWY
AFIEFASFEDAK
AFVANLFNKYPA
AFVEEMFEAVRV
AGQFVMEGFLRL
AGQLHSVAFLAL
AIIDGELYNEVK
AIVPTLFNLVPN
AIVVEHEEFESC
AKVLHGEQYLEL
AKVLTPELYAEL
ALEEQLQQIRAE
ALEFHTVPFQLL
ALEVVSEPFRSF
ALSDADVQKQIK
ANEPFADFHRVE
APAIIYDCYLRL
APAINWLPFLNT
APETGVIAQEVK
APFAAPSPFAEL
APLVVGRFVNLR
APPFIVISHLRL
APSFMHSVFSPI
AQGELFLDDGHT
AQILPIRFQEHL
AQQAADKYLYVD
ARLWFHSNFLYI
ASDFAVSQFKHL
ASFTEDRFGVVQ
ASVFHATAFELD
AVEMEHFLPLAN
AVLQGSLFGQLG
CAIGVTHFQLVQ
CKVEHESFEEPA
CSGFAGVYFEKV
DAFAAAKLLALA
DAMNYVLYDQLK
DDIVFEDFARLR
DFDFVSERFLEP
DFQMSPYAEYPK
DFVKENWNKLVQ
DGKLVTVKYLRL
DGLILHHLFQRL
DGLTYNDFLILP
DHVFQVNNFEAL
DHVVWSLFNTLF
DKFVSELWKDVD
DLEGEAFLPLRE
DLGQHGLEEDFM
DLLHSTAFEELH
DPFWMENFIKVQ
DQFSGQHWLWIG
DQLKDTTFAQVL
DQLYYVKFLSLP
DQWLTTMLLRIK
DRAFLPALYSLL
DSEFRYTLFPIV
DSFGTVPFLDYK
DSFNTSLFKQTF
DSHLEHVDFSSL
DSYLDEGFLLDK
DSYMVDYFKSIS
DYFISSVFERFK
DYIHELFSKDPT
EAIVVNPFEVVK
EDHDVEYFLRLA
EDIVADHVASYG
EDLETMTILRAQ
EDVENSFFLNVN
EEFDKTSFHKVR
EEFRPTIYSNVI
EEFSSSDLADLR
EEMADTSYGTVK
EFAFSLYRQLAH
EFALEQFQFIRA
EFVSTVMEQLKK
EGAFRDSNYLRL
EGQLESDRFLLM
EINLVDDYFELV
EKELTYEKFVEW
EKFLNEFFLNVK
EKIWHHTFYNEL
EKKLYANMFERL
EKMTQIMFETFN
EKWVTEIFSQIP
ELIEYTHMLRVT
ENLLADVKGARA
ENYDFTKFHSLK
EPDFVVTDFAKF
EPFRMTPFSAIG
EPGIHSLKHNKR
EPLSYTRFSLAR
ERFHISEFPTLK
ERIHQFLSEQFL
ERVTGEEWLVTT
ESALQYEKFLNE
ETGEIPRKNLDV
ETTFLVDKYEIL
ETVWRLEEFGRF
EVKLHFEKIKSE
EVLDSFLDLARN
EVLQDSCFLQIK
EWFSETFQKVKE
FAATQFEPLAAR
FANEPFADFHRV
FEPPEFEIVGFT
FEWEAFARGTKA
FFTGSKLVDYAR
FGDMTSEEFRQV
FIVKYELPLVIQ
FNYMHECFERVF
FPNIGVEKFLEL
FQYDHEAFLGKE
FRKFHYLPFLPS
FSAPLFLSHPHF
FSTFTITRLQET
FTIVAESLQQVR
FVGEDLVTIPKG
FVMTNFLKTEGQ
FYATSFLDLYRN
FYLLYYTEFTPT
GARLAAEGYLVA
GAYLPAVFEEVL
GDDVKFEEFVAY
GDFISTNRENFH
GDMTSEEFRQVM
GDRIVNTPFQVL
GEEFRMEKLNQL
GEIFKEPYLDIH
GEPLSYTRFSLA
GEVVAGRFIEVP
GFAGVYFEKILK
GGFLAQKFAEYT
GGFMSNRFVETN
GGFSPHHFLQVL
GGKLAHTDFDEM
GGWQQEQFEHYK
GGYIGSTYFERC
GHILLHDFLLVP
GKITFEDFNEVV
GLAFSLYQAMAK
GLYPDAFAPVAQ
GNAIRSVQFDAF
GNEFWSALLEKA
GNIFSCSVMHEA
GNKLYWAVFSEY
GPTFSYILYNTL
GPVGVFEWEAFA
GQFVMEGFLNLK
GQGIRNTYFEFE
GQLHSVAFLALA
GQVNYEEFVRVL
GRIFRSSDFAKN
GRLFLAEFQSIP
GRTWKGTAFGGW
GSEFWSALLEKA
GSFWNDSFARLS
GSLFRSETMCLA
GSLFVQYFHRVP
GSTFWSHPFNSL
GSWDMSKFLNIQ
GTFQGMRFALLQ
GTFRHTLWKRVQ
GTLSREDFQRIP
GTRYIAVSFVDP
GVDFEMERFEVL
GVFECEYYPVVP
GVFEWEAFARGT
GVFHVEKNGRYS
GVLMGLLFGKIG
GVQYSYSLFHLM
GVSETVFLPRED
GVTLLHIDWLSM
HAELIASTFVDQ
HAWCGGNFLEVT
HDVEYFLRLAHE
HHPVSDHEATLR
HILRVEPLLKIR
HKPVQASYFETL
HKYVVVYFREID
HLEIFHTEFQNL
HNLLVSELYNQL
HPFFESVTWENL
HPISSEELLSLK
HPTIISESFQKA
HQYVSSGYPSLQ
HRTLGVERFEEI
HWIGHENFELIN
HYAVELFEGLKA
IAALISEKLETL
IAAMIDTEFAKQ
IAAVEMEHFLPL
IAKIFWIGLNQL
IALITDTYETIK
IDVGYERFLGPE
IFYATSFLDLYR
IGELALDMWRKL
IGILHENFQTLK
IGLRWTAYEKIN
IHYKVVKYERIK
IIDIVSILPYFI
IISDFESVSKIT
IISYIDEQFERY
IKLEAERFENLR
IQKESTLHLVLR
IQKSWTATTYME
IRSYSVSQFQKT
ISRLEPEDFAVY
ISSTDFLSHPFG
ISVDYEIFGKVQ
ITRFTEEAFAAL
IVILGSDFERLQ
IVLKSLEFLAHP
IYMDQTKFPIVN
KAGLSQSLFERL
KAIFSPELYENI
KALSSESFERLP
KARIIYEDYISI
KATFMYEQFPEL
KAVIWTDVFQTL
KAVLLGATFLID
KDIKNVPFKIVR
KDQLLYNPFLKM
KDSLSFEDFLDL
KDSLSVNEFKEL
KDVYHHTFFEML
KDWISETWVNLA
KEALAHEKFTKE
KEFQTVPFYIFS
KEFQVSLFQTLV
KELQVSLFQTLV
KELTYEKFVEWT
KEMFKINQFNLM
KEPLEFEQYLNL
KFEHCNFNDVTT
KFHYLPFLPSTE
KFLFVREPFERL
KFVDDLFETIFS
KFVSELWKDVDR
KFVSTKFEHLER
KGSLIGTYWNHV
KGSLTSEEFAKL
KHAWCGGNFLEV
KIDIIPNPQERT
KIGILHENFQTL
KIWHHTFYNELR
KKEFQVSLFQTL
KKELQVSLFQTL
KKFCAQPWEEIK
KKMFEATRLLAT
KLCYVALDFEQE
KLKETSPLTAEK
KLLDLETERILL
KLLDPEDVAVQL
KMSYDWSQFNTL
KNEFIPTNFEIL
KNEIYWDDWSQL
KNLLHAEFLRVQ
KNSLIYELFSVM
KNTFLWTEFTDR
KNTMETIDWKVF
KPELLAIRFLNA
KPFQKSKFLQLR
KPLFKVSTFVVS
KQLFEVLHFLAE
KQLQYTAYGEIY
KQVFTSEKFLVM
KQYIQYEAFKDM
KSKPGQFIRSVD
KSLYYASFLEVL
KSPFLVEQFQEY
KSTLVHSLFLTD
KSWTATTYMEYE
KSYLYFTQFKAE
KTALNITNFLVS
KVLLSGATFLVT
KVLQWSDYEIVR
KVLTPELYAELR
KVMVNGILFVQY
KVPVYVENFLDG
KVSLLNEQFLPL
KYFAATQFEPLA
KYFIRDEFLRIS
KYFLWVVKFNSL
KYNLINEYFLVG
LAEFAFSLYRQL
LAFAVTCYGIVH
LAFTVGSFLLSA
LALFKAAEFAKL
LATEEFLPVTPI
LAVFVVSFLPVH
LAVVKSIRSIPA
LCADLFERVPGP
LDAMAFNKFNVL
LDLLHSTAFEEL
LDVFQYELYNPM
LDYQGELWAVDR
LEELSAEHYLPI
LEFLQEQFNSIA
LELYEVKFEILK
LESEQFLTELTR
LESLKSQEFVET
LFAEEEFLPLDP
LGGFLAQKFAEY
LGRLLSAGFALL
LHLMHTSYFLFV
LHQLLPEDFLML
LHYAVELFEGLK
LHYFAQNFFAPL
LKALSSESFERL
LKQFVSQELVNL
LKRFSTEEFVLL
LLPLVADVVQDV
LLQLVLLLDLPR
LLYYTEFTPTEK
LNPFLWSPFESL
LNTIQSDKFLNL
LPCWLVEEFVVA
LPEGSKLVPVAR
LPFEGGSLLQIP
LPFLDAQYQKVP
LPFLNWDAFPKL
LPKMNQEQFIEL
LPKSQTTAHELR
LPREDHLFRKFH
LQDFQIQAFNVM
LQPGTKFIKHWR
LRILASTQFEPT
LRMLIVEKMLEV
LRSFEADAFQDL
LSALESTKWLQH
LSEFRALQFSLM
LSTFLFEDFSKA
LSYAVGHFLNDL
LSYFKGSSLLLM
LTSFLPAQLLRL
LVDDYFELVQHE
LVDEPFLDLGKS
LVEVLGGEFLKY
MHRYTLEMFRTC
MHVAYEEFEKVM
MPILVEKFPFVR
MREWFSETFQKV
NAKLAVQKYEEL
NDFKPQDFLRLQ
NDHYFSDPFLKY
NEQYEHASIHLW
NEYVAIKLEPIK
NFAHVIFQNVAK
NHEFIATFFGQP
NIRVVSEDFLQD
NIYPDSQIPRHY
NKAFISVNMLLC
NKDLLPEDFVVY
NKIFLPTIYSII
NKILIFGLFEET
NKYAASSYLSLT
NLAFIANLFNRY
NLAFTVGSFLLS
NLSFEHDEFLSN
NNILTDELFKRT
NPKMVMTVFACL
NPLEQERFSMVS
NQFRVDYILSVM
NSSLAGAAFLLL
NTYSRELFEEMR
NVALWYTKYASR
NVDFAFSLYKQL
NVKFQYSLYATT
NVRIATTALAIY
NVSFRWEALGNT
PAVWWVSQFVKY
PFLVVRHQLLKT
PLRYVKFQNVNS
PLSYTRFSLARQ
PNFKQNEFSVVR
PRLVAPRFLEVE
PRNFVVDYYETS
PVFLATDYLRYK
QAQMVTTDFQKI
QDAFAAAKLLAL
QEAFGWEPFIRL
QGTFQGMRFALL
QISFNWDRLASW
QLYYVKFLSLPE
QNVFTDSIFEKC
QRFYEAEEYAEE
QSELHYANLELL
QTDLIYNLLEKL
RAFAFTNLLLVG
RANLINNIFELA
RAPLVVGRFVNL
RDAFAKAIYERL
RDEFAVAMFLVY
REFKLSKVWRDQ
REPFTDTHYLSL
REWFSETFQKVK
RFSAPLFLSHPH
RGAFVGASLLFL
RGAIISQYYNRT
RGIFRVHQFEKI
RKDFAGLTFLEE
RKSNAAERRGPL
RLEFFHHKFEIL
RLIEQEEYLNVQ
RLLAVGKWLSIN
RLLPVGGSLEDE
RLLWEQELYSQL
RLPDHLIKDLFG
RNNFDTEEYCMA
RPFCTEALPLLV
RPHFLIELFHEL
RSFDYEQFHELQ
RSLLVVGSFLGL
RTELIGDQLAQL
RTFLASVQWKEV
RTWKGTAFGGWK
RVFNYNTLERVH
RVPFLDHRFSSY
RYFANEPFADFH
SAFFYTVDFLRT
SAIISVTFLKDN
SAILSSYFLNER
SATYIAEEYSRL
SAVIHSENFQTL
SAVLQGSLFGQL
SDVFKGENYQKE
SEFFTGSKLVDY
SFFVMTNFLKTE
SFHSAVFSLLKA
SFLGELFNQHPD
SFLTTFFKEISE
SGDIIATVFAPL
SGFAGVYFEKVL
SGHWQSIDFKQV
SGLTVEQFRKIN
SGQFVMEGFLNL
SHDFWSTEINQL
SIFRTNTFLEAP
SIMYFSHFVPVF
SIRYNYLLDVLE
SIVWEFEKYQRL
SLLGGDVVSVKL
SLLTSSKGQLQK
SMYRELLKDLSK
SNFAHVIFQNVA
SNKLEGDTFLLL
SPIRSSAFSPLG
SPLKVDLVLEKE
SPLLYTLIEKTM
SPRLPVGGFRSL
SSFDYEQFRDLQ
SSFLGELFNQHP
SSRFYVVMWKQV
STDVDKTGASYY
STLHAVTFLRTP
STNFIPEQFLDD
STTLMMFLARVP
SVDDLVEKLVKR
SVFSDTATPDIK
SVIIVDKNGRLV
SVILSTRFFDIQ
SVSFEDSLFEEC
SVYSDFLLYKSG
SYIQSKFEDLNK
SYMVDYFKSISQ
TASLKYENYELT
TAVDTAAQISEQ
TDSLDWALYDHL
TDYIGSCTFEHF
TEITATYFQGVR
TEYQASAFGNVK
TFLSNGFVPIPA
TGAQAYASTAKC
TGKITFEDFNEV
TGRFMWIKFSSD
TGRLLVGTFVAL
TGTLSQEHFLLD
TIHFHAESFLYR
TLGVERFEEILQ
TMTLAQTNFCKK
TMVDELFAEIVR
TPFEVSQFLRQV
TPIAVGTVIRYS
TRIYITDGNMQL
TSQLSYENYEKF
TVAMAYVYFEKL
TVFYMEDYLTVK
TVWDWELMNDIK
TVWRLEEFGRFA
TVWRLEEFGRFA
VACLWWDPIQRL
VAELENSEFRAF
VAFDAVLFEPSR
VARLTESLFLDL
VEALAFEPLSQL
VEEFLSEKLERI
VEVLGGEFLKYM
VFEWEAFARGTK
VFHATAFELDTD
VFREPLFLDLPK
VFYMEDYLTVKT
VGFRAIAFLQQP
VGSFVGSGLLAL
VGVFEWEAFARG
VGYIRYTLYKEG
VIEWSQVHFLRE
VKRLEYESFQCG
VLASEEFEQIES
VLDGKLLRTEPA
VNIDFEPFKPIN
VPAYFNDSQRQA
VPIQHELFERFL
VPLRYVKFQNVN
VPVFLLTDYLRY
VQSLRQELYVED
VQSMDVAAFNKI
VQYDLYLNVANR
VQYLDEPMLTVH
VSELRSELWEKE
VSFRWEALGNTL
VTGAQAYASTAK
VTQFKTMEFARY
VVFLITKYGYIH
VYKKTLFVEFTD
WAFSYDEMAKYD
YATSFLDLYRNP
YEFALEQFQFIR
YEWEPFAEVKGN
YGIIRGLQFASF
YIYNQEEYARYN
YLEHGEYEGNLY
YLLYYTEFTPTE
YPPFIADPFLVA
YQFASGAFLHIK
YQQLQHQQFLQL
YTDIMHTLFLEL
YWKVRYEAFQDE
YYTEFTPTEKDE
