# Supplementary material for: MHCII-peptide presentation: an assessment of the state-of-the-art prediction methods
Source: Front Immunol. 2024 Mar 12;15:1293706. doi: 10.3389/fimmu.2024.1293706 (PMC11027168; doi:10.3389/fimmu.2024.1293706)
Supplement: Supplementary file 1 [file DataSheet_1.zip › Supplementary Data S1/positive_peptides/12_HLA-DPA1_01_03_DPB1_04_02]

AASFHSAVFSLL
AFDAVLFEPSRH
AFIISDFESVSK
AKVLTPELYAEL
ALEFHTVPFQLL
ALQENELKKKAD
APPFIVISHLRL
ASPLLYTLIEKT
ASRLASHEYLKA
ASVFHATAFELD
CKVEHESFEEPA
DAFVTGEWGRAH
DGYIDYAEFAKS
DHGFVVCAFNRT
DMTSEEFRQVMN
DQFSGQHWLWIG
DTQFSYAVFKSR
DVYVNDAFGTAH
EAQKGFQDVEAQ
EDVENSFFLNVN
EEFDKTSFHKVR
EFHTVPFQLLAR
EFVSTVMEQLKK
EGRQSGEAFVEL
ELSSYEDFLDAR
ENLIDEDFQNLK
ESLKSQEFVETG
EWFSETFQKVKE
FAATQFEPLAAR
FAHVIFQNVAKS
FESVQLKTSRSP
FFGLEKLLTNLG
FKINQFNLMASE
FKISYLTFLPSA
FPNIGVEKFLEL
FVFEDFVSDELR
FVNDIFERIASE
GARLAAEGYLVA
GDMTSEEFRQVM
GEPLSYTRFSLA
GFRVVKLNEVIR
GHRVDYFIASKA
GPVTHEIFENNV
HDVEYFLRLAHE
HHWLLFEMSRHS
HPISSEELLSLK
INYYQVADFKDA
IVASSFLKSDKN
KFHYLPFLPSTE
KFVSELWKDVDR
KLRTDLYIDQLK
KQYIQYEAFKDM
KSTFDAASFIGG
KVLTDEQYQAVR
KYFAATQFEPLA
LAVFVVSFLPVH
LKDWISETWVNL
LLYYTEFTPTEK
LRILASTQFEPT
LTSFLPAQLLRL
NFAHVIFQNVAK
NFGSVQFVASYK
NITSSTCELSKQ
PEYTTVSWLKDG
PLSYTRFSLARQ
QIMDSETFEKSR
RARSEQFINLRE
REWFSETFQKVK
RFETIEFDESAG
RLEYESFQCGQQ
SALRKNGFVVLK
SFLPAQLLRLYQ
SGFHGGHFVHMR
SIFRTNTFLEAP
SINGELYAPLQH
SLKYENYELTLK
SMEGVTFLQAKQ
SNFAHVIFQNVA
SRARSEQFINLR
SSDFQHLSFLKC
STDFFSEAFEHN
TIHFHAESFLYR
TIIEFLSFLHLK
TLGVDFIDVATK
TLVPPSALISIL
TMTLAQTNFCKK
TVRSSLFELAKK
VASSFLKSDKNR
VEEFLSEKLERI
VFEWEAFARGTK
VFREPLFLDLPK
VIEWSQVHFLRE
VILAENGFLPIH
VMTAQKYLQTRA
VPLKTEEFEVTK
VSFRWEALGNTL
WFSETFQKVKEK
WMHHWLLFEMSR
YIDYAEFAKSLQ
YQVADFKDALAR
YTEFTPTEKDEY
YYTEFTPTEKDE
