# Supplementary material for: MHCII-peptide presentation: an assessment of the state-of-the-art prediction methods
Source: Front Immunol. 2024 Mar 12;15:1293706. doi: 10.3389/fimmu.2024.1293706 (PMC11027168; doi:10.3389/fimmu.2024.1293706)
Supplement: Supplementary file 2 [file DataSheet_2.zip]

Archive with 2,945 entries (2,895 files):
- output/
- output/BERT/
- output/BERT/neg/
- output/BERT/neg/11_HLA-DPA1_01_03_DPB1_02_01.csv
- output/BERT/neg/11_HLA-DPA1_01_03_DPB1_03_01.csv
- output/BERT/neg/11_HLA-DPA1_01_03_DPB1_04_01.csv
- output/BERT/neg/11_HLA-DPA1_01_03_DPB1_04_02.csv
- output/BERT/neg/11_HLA-DPA1_02_01_DPB1_01_01.csv
- output/BERT/neg/11_HLA-DPA1_02_01_DPB1_09_01.csv
- output/BERT/neg/11_HLA-DPA1_02_01_DPB1_10_01.csv
- output/BERT/neg/11_HLA-DPA1_02_01_DPB1_13_01.csv
- output/BERT/neg/11_HLA-DPA1_02_01_DPB1_14_01.csv
- output/BERT/neg/11_HLA-DPA1_02_02_DPB1_05_01.csv
- output/BERT/neg/11_HLA-DQA1_03_01_DQB1_03_02.csv
- output/BERT/neg/12_HLA-DPA1_01_03_DPB1_02_01.csv
- output/BERT/neg/12_HLA-DPA1_01_03_DPB1_03_01.csv
- output/BERT/neg/12_HLA-DPA1_01_03_DPB1_04_01.csv
- output/BERT/neg/12_HLA-DPA1_01_03_DPB1_04_02.csv
- output/BERT/neg/12_HLA-DPA1_02_01_DPB1_01_01.csv
- output/BERT/neg/12_HLA-DPA1_02_01_DPB1_09_01.csv
- output/BERT/neg/12_HLA-DPA1_02_01_DPB1_10_01.csv
- output/BERT/neg/12_HLA-DPA1_02_01_DPB1_13_01.csv
- output/BERT/neg/12_HLA-DPA1_02_01_DPB1_14_01.csv
- output/BERT/neg/12_HLA-DPA1_02_02_DPB1_05_01.csv
- output/BERT/neg/12_HLA-DQA1_03_01_DQB1_03_02.csv
- output/BERT/neg/13_HLA-DPA1_01_03_DPB1_02_01.csv
- output/BERT/neg/13_HLA-DPA1_01_03_DPB1_03_01.csv
- output/BERT/neg/13_HLA-DPA1_01_03_DPB1_04_01.csv
- output/BERT/neg/13_HLA-DPA1_01_03_DPB1_04_02.csv
- output/BERT/neg/13_HLA-DPA1_02_01_DPB1_01_01.csv
- output/BERT/neg/13_HLA-DPA1_02_01_DPB1_09_01.csv
- output/BERT/neg/13_HLA-DPA1_02_01_DPB1_10_01.csv
- output/BERT/neg/13_HLA-DPA1_02_01_DPB1_13_01.csv
- output/BERT/neg/13_HLA-DPA1_02_01_DPB1_14_01.csv
- output/BERT/neg/13_HLA-DPA1_02_02_DPB1_05_01.csv
- output/BERT/neg/13_HLA-DQA1_03_01_DQB1_03_02.csv
- output/BERT/neg/14_HLA-DPA1_01_03_DPB1_02_01.csv
- output/BERT/neg/14_HLA-DPA1_01_03_DPB1_03_01.csv
- output/BERT/neg/14_HLA-DPA1_01_03_DPB1_04_01.csv
- output/BERT/neg/14_HLA-DPA1_01_03_DPB1_04_02.csv
- output/BERT/neg/14_HLA-DPA1_02_01_DPB1_01_01.csv
- output/BERT/neg/14_HLA-DPA1_02_01_DPB1_09_01.csv
- output/BERT/neg/14_HLA-DPA1_02_01_DPB1_10_01.csv
- output/BERT/neg/14_HLA-DPA1_02_01_DPB1_13_01.csv
- output/BERT/neg/14_HLA-DPA1_02_01_DPB1_14_01.csv
- output/BERT/neg/14_HLA-DPA1_02_02_DPB1_05_01.csv
- output/BERT/neg/14_HLA-DQA1_03_01_DQB1_03_02.csv
- output/BERT/neg/15_HLA-DPA1_01_03_DPB1_02_01.csv
- output/BERT/neg/15_HLA-DPA1_01_03_DPB1_03_01.csv
- output/BERT/neg/15_HLA-DPA1_01_03_DPB1_04_01.csv
- output/BERT/neg/15_HLA-DPA1_01_03_DPB1_04_02.csv
- output/BERT/neg/15_HLA-DPA1_02_01_DPB1_01_01.csv
- output/BERT/neg/15_HLA-DPA1_02_01_DPB1_09_01.csv
- output/BERT/neg/15_HLA-DPA1_02_01_DPB1_10_01.csv
- output/BERT/neg/15_HLA-DPA1_02_01_DPB1_13_01.csv
- output/BERT/neg/15_HLA-DPA1_02_01_DPB1_14_01.csv
- output/BERT/neg/15_HLA-DPA1_02_02_DPB1_05_01.csv
- output/BERT/neg/15_HLA-DQA1_03_01_DQB1_03_02.csv
- output/BERT/neg/16_HLA-DPA1_01_03_DPB1_02_01.csv
- output/BERT/neg/16_HLA-DPA1_01_03_DPB1_03_01 .csv
- output/BERT/neg/16_HLA-DPA1_01_03_DPB1_04_01.csv
- output/BERT/neg/16_HLA-DPA1_01_03_DPB1_04_02.csv
- output/BERT/neg/16_HLA-DPA1_02_01_DPB1_01_01.csv
- output/BERT/neg/16_HLA-DPA1_02_01_DPB1_09_01.csv
- output/BERT/neg/16_HLA-DPA1_02_01_DPB1_10_01.csv
- output/BERT/neg/16_HLA-DPA1_02_01_DPB1_13_01.csv
- output/BERT/neg/16_HLA-DPA1_02_01_DPB1_14_01.csv
- output/BERT/neg/16_HLA-DPA1_02_02_DPB1_05_01.csv
- output/BERT/neg/16_HLA-DQA1_03_01_DQB1_03_02.csv
- output/BERT/neg/17_HLA-DPA1_01_03_DPB1_02_01.csv
- output/BERT/neg/17_HLA-DPA1_01_03_DPB1_03_01.csv
- output/BERT/neg/17_HLA-DPA1_01_03_DPB1_04_01.csv
- output/BERT/neg/17_HLA-DPA1_01_03_DPB1_04_02.csv
- output/BERT/neg/17_HLA-DPA1_02_01_DPB1_01_01.csv
- output/BERT/neg/17_HLA-DPA1_02_01_DPB1_09_01.csv
- output/BERT/neg/17_HLA-DPA1_02_01_DPB1_10_01.csv
- output/BERT/neg/17_HLA-DPA1_02_01_DPB1_13_01.csv
- output/BERT/neg/17_HLA-DPA1_02_01_DPB1_14_01.csv
- output/BERT/neg/17_HLA-DPA1_02_02_DPB1_05_01.csv
- output/BERT/neg/17_HLA-DQA1_03_01_DQB1_03_02.csv
- output/BERT/neg/18_HLA-DPA1_01_03_DPB1_02_01.csv
- output/BERT/neg/18_HLA-DPA1_01_03_DPB1_03_01.csv
- output/BERT/neg/18_HLA-DPA1_01_03_DPB1_04_01.csv
- output/BERT/neg/18_HLA-DPA1_01_03_DPB1_04_02.csv
- output/BERT/neg/18_HLA-DPA1_02_01_DPB1_01_01.csv
- output/BERT/neg/18_HLA-DPA1_02_01_DPB1_09_01.csv
- output/BERT/neg/18_HLA-DPA1_02_01_DPB1_10_01.csv
- output/BERT/neg/18_HLA-DPA1_02_01_DPB1_13_01.csv
- output/BERT/neg/18_HLA-DPA1_02_01_DPB1_14_01.csv
- output/BERT/neg/18_HLA-DPA1_02_02_DPB1_05_01.csv
- output/BERT/neg/18_HLA-DQA1_03_01_DQB1_03_02.csv
- output/BERT/neg/19_HLA-DPA1_01_03_DPB1_02_01.csv
- output/BERT/neg/19_HLA-DPA1_01_03_DPB1_03_01.csv
- output/BERT/neg/19_HLA-DPA1_01_03_DPB1_04_01.csv
- output/BERT/neg/19_HLA-DPA1_01_03_DPB1_04_02.csv
- output/BERT/neg/19_HLA-DPA1_02_01_DPB1_01_01.csv
- output/BERT/neg/19_HLA-DPA1_02_01_DPB1_09_01.csv
- output/BERT/neg/19_HLA-DPA1_02_01_DPB1_10_01.csv
- output/BERT/neg/19_HLA-DPA1_02_01_DPB1_13_01.csv
- output/BERT/neg/19_HLA-DPA1_02_01_DPB1_14_01.csv
- output/BERT/neg/19_HLA-DPA1_02_02_DPB1_05_01.csv
- output/BERT/neg/19_HLA-DQA1_03_01_DQB1_03_02.csv
- output/BERT/pos/
- output/BERT/pos/11_HLA-DPA1_01_03_DPB1_02_01.csv
- output/BERT/pos/11_HLA-DPA1_01_03_DPB1_03_01.csv
- output/BERT/pos/11_HLA-DPA1_01_03_DPB1_04_01.csv
- output/BERT/pos/11_HLA-DPA1_01_03_DPB1_04_02.csv
- output/BERT/pos/11_HLA-DPA1_02_01_DPB1_01_01.csv
- output/BERT/pos/11_HLA-DPA1_02_01_DPB1_09_01.csv
- output/BERT/pos/11_HLA-DPA1_02_01_DPB1_10_01.csv
- output/BERT/pos/11_HLA-DPA1_02_01_DPB1_13_01.csv
- output/BERT/pos/11_HLA-DPA1_02_01_DPB1_14_01.csv
- output/BERT/pos/11_HLA-DPA1_02_02_DPB1_05_01.csv
- output/BERT/pos/11_HLA-DQA1_03_01_DPQ1_03_02.csv
- output/BERT/pos/12_HLA-DPA1_01_03_DPB1_02_01.csv
- output/BERT/pos/12_HLA-DPA1_01_03_DPB1_03_01.csv
- output/BERT/pos/12_HLA-DPA1_01_03_DPB1_04_01.csv
- output/BERT/pos/12_HLA-DPA1_01_03_DPB1_04_02.csv
- output/BERT/pos/12_HLA-DPA1_02_01_DPB1_01_01.csv
- output/BERT/pos/12_HLA-DPA1_02_01_DPB1_09_01.csv
- output/BERT/pos/12_HLA-DPA1_02_01_DPB1_10_01.csv
- output/BERT/pos/12_HLA-DPA1_02_01_DPB1_13_01.csv
- output/BERT/pos/12_HLA-DPA1_02_01_DPB1_14_01.csv
- output/BERT/pos/12_HLA-DPA1_02_02_DPB1_05_01.csv
- output/BERT/pos/12_HLA-DQA1_03_01_DQB1_03_02.csv
- output/BERT/pos/13_HLA-DPA1_01_03_DPB1_02_01.csv
- output/BERT/pos/13_HLA-DPA1_01_03_DPB1_03_01.csv
- output/BERT/pos/13_HLA-DPA1_01_03_DPB1_04_01.csv
- output/BERT/pos/13_HLA-DPA1_01_03_DPB1_04_02.csv
- output/BERT/pos/13_HLA-DPA1_02_01_DPB1_01_01.csv
- output/BERT/pos/13_HLA-DPA1_02_01_DPB1_09_01.csv
- output/BERT/pos/13_HLA-DPA1_02_01_DPB1_10_01.csv
- output/BERT/pos/13_HLA-DPA1_02_01_DPB1_13_01.csv
- output/BERT/pos/13_HLA-DPA1_02_01_DPB1_14_01.csv
- output/BERT/pos/13_HLA-DPA1_02_02_DPB1_05_01.csv
- output/BERT/pos/13_HLA-DQA1_03_01_DQB1_03_02.csv
- output/BERT/pos/14_HLA-DPA1_01_03_DPB1_02_01.csv
- output/BERT/pos/14_HLA-DPA1_01_03_DPB1_03_01.csv
- output/BERT/pos/14_HLA-DPA1_01_03_DPB1_04_01.csv
- output/BERT/pos/14_HLA-DPA1_01_03_DPB1_04_02.csv
- output/BERT/pos/14_HLA-DPA1_02_01_DPB1_01_01.csv
- output/BERT/pos/14_HLA-DPA1_02_01_DPB1_09_01.csv
- output/BERT/pos/14_HLA-DPA1_02_01_DPB1_10_01.csv
- output/BERT/pos/14_HLA-DPA1_02_01_DPB1_13_01.csv
- output/BERT/pos/14_HLA-DPA1_02_01_DPB1_14_01.csv
- output/BERT/pos/14_HLA-DPA1_02_02_DPB1_05_01.csv
- output/BERT/pos/14_HLA-DQA1_03_01_DQB1_03_02.csv
- output/BERT/pos/15_HLA-DPA1_01_03_DPB1_02_01.xls
- output/BERT/pos/15_HLA-DPA1_01_03_DPB1_03_01.xls
- output/BERT/pos/15_HLA-DPA1_01_03_DPB1_04_01.xls
- output/BERT/pos/15_HLA-DPA1_01_03_DPB1_04_02.csv
- output/BERT/pos/15_HLA-DPA1_02_01_DPB1_01_01.csv
- output/BERT/pos/15_HLA-DPA1_02_01_DPB1_09_01.csv
- output/BERT/pos/15_HLA-DPA1_02_01_DPB1_10_01.csv
- output/BERT/pos/15_HLA-DPA1_02_01_DPB1_13_01.csv
- output/BERT/pos/15_HLA-DPA1_02_01_DPB1_14_01.csv
- output/BERT/pos/15_HLA-DPA1_02_02_DPB1_05_01.csv
- output/BERT/pos/15_HLA-DQA1_03_01_DQB1_03_02.csv
- output/BERT/pos/16_HLA-DPA1_01_03_DPB1_02_01.csv
- output/BERT/pos/16_HLA-DPA1_01_03_DPB1_03_01.csv
- output/BERT/pos/16_HLA-DPA1_01_03_DPB1_04_01.csv
- output/BERT/pos/16_HLA-DPA1_01_03_DPB1_04_02.csv
- output/BERT/pos/16_HLA-DPA1_02_01_DPB1_01_01.csv
- output/BERT/pos/16_HLA-DPA1_02_01_DPB1_09_01.csv
- output/BERT/pos/16_HLA-DPA1_02_01_DPB1_10_01.csv
- output/BERT/pos/16_HLA-DPA1_02_01_DPB1_13_01.csv
- output/BERT/pos/16_HLA-DPA1_02_01_DPB1_14_01.csv
- output/BERT/pos/16_HLA-DPA1_02_02_DPB1_05_01.csv
- output/BERT/pos/16_HLA-DQA1_03_01_DQB1_03_02.csv
- output/BERT/pos/17_HLA-DPA1_01_03_DPB1_02_01.csv
- output/BERT/pos/17_HLA-DPA1_01_03_DPB1_03_01.csv
- output/BERT/pos/17_HLA-DPA1_01_03_DPB1_04_01.csv
- output/BERT/pos/17_HLA-DPA1_01_03_DPB1_04_02.csv
- output/BERT/pos/17_HLA-DPA1_02_01_DPB1_01_01.csv
- output/BERT/pos/17_HLA-DPA1_02_01_DPB1_09_01.csv
- output/BERT/pos/17_HLA-DPA1_02_01_DPB1_10_01.csv
- output/BERT/pos/17_HLA-DPA1_02_01_DPB1_13_01.csv
- output/BERT/pos/17_HLA-DPA1_02_01_DPB1_14_01.csv
- output/BERT/pos/17_HLA-DPA1_02_02_DPB1_05_01.csv
- output/BERT/pos/17_HLA-DQA1_03_01_DQB1_03_02.csv
- output/BERT/pos/18_HLA-DPA1_01_03_DPB1_02_01.csv
- output/BERT/pos/18_HLA-DPA1_01_03_DPB1_03_01.csv
- output/BERT/pos/18_HLA-DPA1_01_03_DPB1_04_01.csv
- output/BERT/pos/18_HLA-DPA1_01_03_DPB1_04_02.csv
- output/BERT/pos/18_HLA-DPA1_02_01_DPB1_01_01.csv
- output/BERT/pos/18_HLA-DPA1_02_01_DPB1_09_01.csv
- output/BERT/pos/18_HLA-DPA1_02_01_DPB1_10_01.csv
- output/BERT/pos/18_HLA-DPA1_02_01_DPB1_13_01.csv
- output/BERT/pos/18_HLA-DPA1_02_01_DPB1_14_01.csv
- output/BERT/pos/18_HLA-DPA1_02_02_DPB1_05_01.csv
- output/BERT/pos/18_HLA-DQA1_03_01_DQB1_03_02.csv
- output/BERT/pos/19_HLA-DPA1_01_03_DPB1_02_01.csv
- output/BERT/pos/19_HLA-DPA1_01_03_DPB1_03_01.csv
- output/BERT/pos/19_HLA-DPA1_01_03_DPB1_04_01.csv
- output/BERT/pos/19_HLA-DPA1_01_03_DPB1_04_02.csv
- output/BERT/pos/19_HLA-DPA1_02_01_DPB1_01_01.csv
- output/BERT/pos/19_HLA-DPA1_02_01_DPB1_09_01.csv
- output/BERT/pos/19_HLA-DPA1_02_01_DPB1_10_01.csv
- output/BERT/pos/19_HLA-DPA1_02_01_DPB1_13_01.csv
- output/BERT/pos/19_HLA-DPA1_02_01_DPB1_14_01.csv
- output/BERT/pos/19_HLA-DPA1_02_02_DPB1_05_01.csv
- output/BERT/pos/19_HLA-DQA1_03_01_DQB1_03_02.csv
- output/consensus/
- output/consensus/consensus/
- output/consensus/consensus/neg3/
- output/consensus/consensus/neg3/12_HLA-DPA1_01_03_DPB1_02_01.txt
- output/consensus/consensus/neg3/12_HLA-DPA1_02_01_DPB1_01_01.txt
- output/consensus/consensus/neg3/12_HLA-DQA1_03_01_DQB1_03_02.txt
- output/consensus/consensus/neg3/12_HLA-DRB1_01_02.txt
- output/consensus/consensus/neg3/12_HLA-DRB1_03_01.txt
- output/consensus/consensus/neg3/12_HLA-DRB1_04_01.txt
- output/consensus/consensus/neg3/12_HLA-DRB1_07_01.txt
- output/consensus/consensus/neg3/12_HLA-DRB1_08_01.txt
- output/consensus/consensus/neg3/12_HLA-DRB1_15_01.txt
- output/consensus/consensus/neg3/12_HLA-DRB5_01_01.txt
- output/consensus/consensus/neg3/13_HLA-DPA1_01_03_DPB1_02_01.txt
- output/consensus/consensus/neg3/13_HLA-DPA1_02_01_DPB1_01_01.txt
- output/consensus/consensus/neg3/13_HLA-DQA1_03_01_DQB1_03_02.txt
- output/consensus/consensus/neg3/13_HLA-DRB1_01_02.txt
- output/consensus/consensus/neg3/13_HLA-DRB1_03_01.txt
- output/consensus/consensus/neg3/13_HLA-DRB1_04_01.txt
- output/consensus/consensus/neg3/13_HLA-DRB1_07_01.txt
- output/consensus/consensus/neg3/13_HLA-DRB1_08_01.txt
- output/consensus/consensus/neg3/13_HLA-DRB1_15_01.txt
- output/consensus/consensus/neg3/13_HLA-DRB5_01_01.txt
- output/consensus/consensus/neg3/14_HLA-DPA1_01_03_DPB1_02_01.txt
- output/consensus/consensus/neg3/14_HLA-DPA1_02_01_DPB1_01_01.txt
- output/consensus/consensus/neg3/14_HLA-DQA1_03_01_DQB1_03_02.txt
- output/consensus/consensus/neg3/14_HLA-DRB1_01_02.txt
- output/consensus/consensus/neg3/14_HLA-DRB1_03_01.txt
- output/consensus/consensus/neg3/14_HLA-DRB1_04_01.txt
- output/consensus/consensus/neg3/14_HLA-DRB1_07_01.txt
- output/consensus/consensus/neg3/14_HLA-DRB1_08_01.txt
- output/consensus/consensus/neg3/14_HLA-DRB1_15_01.txt
- output/consensus/consensus/neg3/14_HLA-DRB5_01_01.txt
- output/consensus/consensus/neg3/15_HLA-DPA1_01_03_DPB1_02_01.txt
- output/consensus/consensus/neg3/15_HLA-DPA1_02_01_DPB1_01_01.txt
- output/consensus/consensus/neg3/15_HLA-DQA1_03_01_DQB1_03_02.txt
- output/consensus/consensus/neg3/15_HLA-DRB1_01_02.txt
- output/consensus/consensus/neg3/15_HLA-DRB1_03_01.txt
- output/consensus/consensus/neg3/15_HLA-DRB1_04_01.txt
- output/consensus/consensus/neg3/15_HLA-DRB1_07_01.txt
- output/consensus/consensus/neg3/15_HLA-DRB1_08_01.txt
- output/consensus/consensus/neg3/15_HLA-DRB1_15_01.txt
- output/consensus/consensus/neg3/15_HLA-DRB5_01_01.txt
- output/consensus/consensus/neg3/16_HLA-DPA1_01_03_DPB1_02_01.txt
- output/consensus/consensus/neg3/16_HLA-DPA1_02_01_DPB1_01_01.txt
- output/consensus/consensus/neg3/16_HLA-DQA1_03_01_DQB1_03_02.txt
- output/consensus/consensus/neg3/16_HLA-DRB1_01_02.txt
- output/consensus/consensus/neg3/16_HLA-DRB1_03_01.txt
- output/consensus/consensus/neg3/16_HLA-DRB1_04_01.txt
- output/consensus/consensus/neg3/16_HLA-DRB1_07_01.txt
- output/consensus/consensus/neg3/16_HLA-DRB1_08_01.txt
- output/consensus/consensus/neg3/16_HLA-DRB1_15_01.txt
- output/consensus/consensus/neg3/16_HLA-DRB5_01_01.txt
- output/consensus/consensus/neg3/17_HLA-DPA1_01_03_DPB1_02_01.txt
- output/consensus/consensus/neg3/17_HLA-DPA1_02_01_DPB1_01_01.txt
- output/consensus/consensus/neg3/17_HLA-DQA1_03_01_DQB1_03_02.txt
- output/consensus/consensus/neg3/17_HLA-DRB1_01_02.txt
- output/consensus/consensus/neg3/17_HLA-DRB1_03_01.txt
- output/consensus/consensus/neg3/17_HLA-DRB1_04_01.txt
- output/consensus/consensus/neg3/17_HLA-DRB1_07_01.txt
- output/consensus/consensus/neg3/17_HLA-DRB1_08_01.txt
- output/consensus/consensus/neg3/17_HLA-DRB1_15_01.txt
- output/consensus/consensus/neg3/17_HLA-DRB5_01_01.txt
- output/consensus/consensus/neg3/18_HLA-DPA1_01_03_DPB1_02_01.txt
- output/consensus/consensus/neg3/18_HLA-DPA1_02_01_DPB1_01_01.txt
- output/consensus/consensus/neg3/18_HLA-DQA1_03_01_DQB1_03_02.txt
- output/consensus/consensus/neg3/18_HLA-DRB1_01_02.txt
- output/consensus/consensus/neg3/18_HLA-DRB1_03_01.txt
- output/consensus/consensus/neg3/18_HLA-DRB1_04_01.txt
- output/consensus/consensus/neg3/18_HLA-DRB1_07_01.txt
- output/consensus/consensus/neg3/18_HLA-DRB1_08_01.txt
- output/consensus/consensus/neg3/18_HLA-DRB1_15_01.txt
- output/consensus/consensus/neg3/18_HLA-DRB5_01_01.txt
- output/consensus/consensus/pos/
- output/consensus/consensus/pos/12_HLA-DPA1_01_03_DPB1_02_01.txt
- output/consensus/consensus/pos/12_HLA-DPA1_02_01_DPB1_01_01.txt
- output/consensus/consensus/pos/12_HLA-DQA1_03_01_DQB1_03_02.txt
- output/consensus/consensus/pos/12_HLA-DRB1_01_02.txt
- output/consensus/consensus/pos/12_HLA-DRB1_03_01.txt
- output/consensus/consensus/pos/12_HLA-DRB1_04_01.txt
- output/consensus/consensus/pos/12_HLA-DRB1_07_01.txt
- output/consensus/consensus/pos/12_HLA-DRB1_08_01.txt
- output/consensus/consensus/pos/12_HLA-DRB1_15_01.txt
- output/consensus/consensus/pos/12_HLA-DRB5_01_01.txt
- output/consensus/consensus/pos/13_HLA-DPA1_01_03_DPB1_02_01.txt
- output/consensus/consensus/pos/13_HLA-DPA1_02_01_DPB1_01_01.txt
- output/consensus/consensus/pos/13_HLA-DQA1_03_01_DQB1_03_02.txt
- output/consensus/consensus/pos/13_HLA-DRB1_01_02.txt
- output/consensus/consensus/pos/13_HLA-DRB1_03_01.txt
- output/consensus/consensus/pos/13_HLA-DRB1_04_01.txt
- output/consensus/consensus/pos/13_HLA-DRB1_07_01.txt
- output/consensus/consensus/pos/13_HLA-DRB1_08_01.txt
- output/consensus/consensus/pos/13_HLA-DRB1_15_01.txt
- output/consensus/consensus/pos/13_HLA-DRB5_01_01.txt
- output/consensus/consensus/pos/14_HLA-DPA1_01_03_DPB1_03_01.txt
- output/consensus/consensus/pos/14_HLA-DPA1_02_01_DPB1_01_01.txt
- output/consensus/consensus/pos/14_HLA-DQA1_03_01_DQB1_03_02.txt
- output/consensus/consensus/pos/14_HLA-DRB1_01_02.txt
[truncated: 2,645 more entries]
