# Supplementary material for: MHCII-peptide presentation: an assessment of the state-of-the-art prediction methods
Source: Front Immunol. 2024 Mar 12;15:1293706. doi: 10.3389/fimmu.2024.1293706 (PMC11027168; doi:10.3389/fimmu.2024.1293706)
Supplement: Supplementary file 2 [file DataSheet_2.zip › output/BERT/neg/11_HLA-DPA1_01_03_DPB1_02_01.csv]

allele	peptide	affinity_pred	mass_pred
HLA-DPA1*01:03-DPB1*02:01	VDVFMEYNLIQ	0.5769004	0.02484321
HLA-DPA1*01:03-DPB1*02:01	PMPMGYNPYAY	0.19127423	0.0014305317
HLA-DPA1*01:03-DPB1*02:01	GCILVVAANDG	0.1551744	0.00059871713
HLA-DPA1*01:03-DPB1*02:01	MTLLFLTALAG	0.4645117	0.006456756
HLA-DPA1*01:03-DPB1*02:01	MTHHPISDHEA	0.01433884	0.28829733
HLA-DPA1*01:03-DPB1*02:01	LGILMTIGFIL	0.41000107	0.027819833
HLA-DPA1*01:03-DPB1*02:01	EKEDKDEKKKG	0.024790445	0.0042808983
HLA-DPA1*01:03-DPB1*02:01	GVREEDLAPFS	0.16794977	0.019018207
HLA-DPA1*01:03-DPB1*02:01	YQRNQFPPSYA	0.15881059	0.004063534
HLA-DPA1*01:03-DPB1*02:01	LEESRSKLERA	0.040239975	0.0017268121
HLA-DPA1*01:03-DPB1*02:01	PTFVPRGLFDE	0.13216461	0.023567732
HLA-DPA1*01:03-DPB1*02:01	FEIMGEEEIAF	0.28723776	0.0021088682
HLA-DPA1*01:03-DPB1*02:01	SLGWLKSNCRH	0.14756443	0.012838775
HLA-DPA1*01:03-DPB1*02:01	CKGVEPKTECE	0.021186361	0.0020189036
HLA-DPA1*01:03-DPB1*02:01	SPRRGANFVTR	0.12634979	0.010542827
HLA-DPA1*01:03-DPB1*02:01	VVLSIVLEGPA	0.29618058	0.003348676
HLA-DPA1*01:03-DPB1*02:01	NYDQSKFEEHV	0.251497	0.03548733
HLA-DPA1*01:03-DPB1*02:01	EAGSHTLQRMY	0.07537337	0.0040955264
HLA-DPA1*01:03-DPB1*02:01	FYPAEITLTWQ	0.21718349	0.0071265576
HLA-DPA1*01:03-DPB1*02:01	CCVLLTFGSVR	0.52983266	0.0016649809
HLA-DPA1*01:03-DPB1*02:01	PAGFSNIATFM	0.24551871	0.024026288
HLA-DPA1*01:03-DPB1*02:01	TFFFQPRPLKN	0.27898455	0.07160405
HLA-DPA1*01:03-DPB1*02:01	WWFPHMWSHMQ	0.2621001	0.019382238
HLA-DPA1*01:03-DPB1*02:01	SASSGLIALLS	0.21486098	0.0020053058
HLA-DPA1*01:03-DPB1*02:01	LPGDNVGFNVK	0.024023067	0.092173524
HLA-DPA1*01:03-DPB1*02:01	SVRSEAGAHPE	0.023362745	0.0037325434
HLA-DPA1*01:03-DPB1*02:01	DTLELFLIGND	0.40368226	0.0011281392
HLA-DPA1*01:03-DPB1*02:01	STSYDYCRVPM	0.21514323	0.007454239
HLA-DPA1*01:03-DPB1*02:01	LSVQNLDTQFA	0.16908917	0.006923154
HLA-DPA1*01:03-DPB1*02:01	LLLAGARAEEE	0.08603253	0.0032583505
HLA-DPA1*01:03-DPB1*02:01	VWENQVSWYWE	0.2774864	0.00065031106
HLA-DPA1*01:03-DPB1*02:01	RLLIARSQMAR	0.22332028	0.12954111
HLA-DPA1*01:03-DPB1*02:01	EGTFTTVWFYV	0.6309284	0.0018244354
HLA-DPA1*01:03-DPB1*02:01	HDLEPPRFAQL	0.19112857	0.2795729
HLA-DPA1*01:03-DPB1*02:01	DNSLQDHSVAQ	0.01981961	0.003947927
HLA-DPA1*01:03-DPB1*02:01	FPSFNHTQFPP	0.25867793	0.027481604
HLA-DPA1*01:03-DPB1*02:01	RLFWVWLLVAG	0.369721	0.0023124374
HLA-DPA1*01:03-DPB1*02:01	RCRPGWQPIPG	0.08683975	0.0007499849
HLA-DPA1*01:03-DPB1*02:01	TEPLQVFVVPH	0.3215122	0.22196746
HLA-DPA1*01:03-DPB1*02:01	FHELTKKWLLE	0.28707963	0.011549393
HLA-DPA1*01:03-DPB1*02:01	VSMVEVTDFPF	0.2584273	0.0019406766
HLA-DPA1*01:03-DPB1*02:01	ERLAGTESPVR	0.059694555	0.0059826463
HLA-DPA1*01:03-DPB1*02:01	LKLKVVPTTDH	0.052890994	0.016273461
HLA-DPA1*01:03-DPB1*02:01	EGNSDMLVVTT	0.13624375	0.0010132128
HLA-DPA1*01:03-DPB1*02:01	DFEEAERSEPT	0.019686325	0.009753333
HLA-DPA1*01:03-DPB1*02:01	VFFLIGFMIGY	0.41155392	0.004695006
HLA-DPA1*01:03-DPB1*02:01	FYPAEITLTWQ	0.21718349	0.0071265576
HLA-DPA1*01:03-DPB1*02:01	PVLSIHPGAID	0.14446442	0.004390568
HLA-DPA1*01:03-DPB1*02:01	TRIHLVCSRGR	0.11343856	0.0048408834
HLA-DPA1*01:03-DPB1*02:01	QKHVSSTSSSF	0.09664062	0.003899688
HLA-DPA1*01:03-DPB1*02:01	TLILLLSGALA	0.40026876	0.0075820177
HLA-DPA1*01:03-DPB1*02:01	TLLLLLSGALA	0.41926724	0.009973095
HLA-DPA1*01:03-DPB1*02:01	MRPEDRMFHIR	0.040969387	0.1414798
HLA-DPA1*01:03-DPB1*02:01	YCKGVEPKTEC	0.027843557	0.0011924469
HLA-DPA1*01:03-DPB1*02:01	SEAESRIFWLG	0.21049982	0.002187228
HLA-DPA1*01:03-DPB1*02:01	HIENLNMEADP	0.10770325	0.0039702943
HLA-DPA1*01:03-DPB1*02:01	EKSHCIAEVEN	0.05987982	0.0013291984
HLA-DPA1*01:03-DPB1*02:01	DVGRPQPGREN	0.0052942657	0.012872246
HLA-DPA1*01:03-DPB1*02:01	LAVLLCTMALC	0.4152818	0.001570136
HLA-DPA1*01:03-DPB1*02:01	SQPRHISVAMD	0.064720266	0.0018873872
HLA-DPA1*01:03-DPB1*02:01	KFAGNPWYYGK	0.20396207	0.005315453
HLA-DPA1*01:03-DPB1*02:01	KGYDWTLVPMP	0.27936557	0.010433276
HLA-DPA1*01:03-DPB1*02:01	NDDTYKDDVNH	0.010836816	0.06844574
