# Supplementary material for: MHCII-peptide presentation: an assessment of the state-of-the-art prediction methods
Source: Front Immunol. 2024 Mar 12;15:1293706. doi: 10.3389/fimmu.2024.1293706 (PMC11027168; doi:10.3389/fimmu.2024.1293706)
Supplement: Supplementary file 2 [file DataSheet_2.zip › output/BERT/neg/11_HLA-DPA1_01_03_DPB1_03_01.csv]

allele	peptide	affinity_pred	mass_pred
HLA-DPA1*01:03-DPB1*03:01	AVLSRTAPTGP	0.23714165	0.19548443
HLA-DPA1*01:03-DPB1*03:01	RRARARNGDHC	0.11166156	0.004426447
HLA-DPA1*01:03-DPB1*03:01	KKDGADFAKWR	0.001970746	0.1429816
HLA-DPA1*01:03-DPB1*03:01	DSKRKDSEPRT	0.01023739	0.024453301
HLA-DPA1*01:03-DPB1*03:01	LKCSLPATLSR	0.21822613	0.09402262
HLA-DPA1*01:03-DPB1*03:01	QLKKPIATASS	0.19070384	0.034848753
HLA-DPA1*01:03-DPB1*03:01	LLLASLLLAAA	0.17119832	0.0030371547
HLA-DPA1*01:03-DPB1*03:01	YGMRGMSADPE	0.116638616	0.012534204
HLA-DPA1*01:03-DPB1*03:01	TQTPPQSLQQP	0.00068190054	0.0064910664
HLA-DPA1*01:03-DPB1*03:01	CNPIISGLYQG	0.022475084	0.00066966785
HLA-DPA1*01:03-DPB1*03:01	ERGAPNKEETP	0.0010028268	0.013554782
HLA-DPA1*01:03-DPB1*03:01	LPPVDLSLVNK	0.0016846571	0.4164451
HLA-DPA1*01:03-DPB1*03:01	REGICNGFTAL	0.011816039	0.0009437209
HLA-DPA1*01:03-DPB1*03:01	QTPTSTSCTIT	0.00085775874	0.006305074
HLA-DPA1*01:03-DPB1*03:01	GNAKCNGYCNE	0.00016806982	0.0043318905
HLA-DPA1*01:03-DPB1*03:01	ENDHHMNSIRK	0.020979766	0.04981196
HLA-DPA1*01:03-DPB1*03:01	GAKNNEESPTA	0.001268123	0.037247203
HLA-DPA1*01:03-DPB1*03:01	LINGFIKMVSF	0.055669848	0.0025581468
HLA-DPA1*01:03-DPB1*03:01	VLRLRRRVCVL	0.45077994	0.001724324
HLA-DPA1*01:03-DPB1*03:01	WADWVLSPREV	0.073573686	0.04670557
HLA-DPA1*01:03-DPB1*03:01	IGNACWELYCL	0.0031434165	0.00056545465
HLA-DPA1*01:03-DPB1*03:01	VVEFPATGGAI	0.005103517	0.017221736
HLA-DPA1*01:03-DPB1*03:01	TSILNQLCFIM	0.034622654	0.00133738
HLA-DPA1*01:03-DPB1*03:01	GLPPPPIPPPP	0.0022287099	0.3148054
HLA-DPA1*01:03-DPB1*03:01	MDPRLSTVRQT	0.10987695	0.07297508
HLA-DPA1*01:03-DPB1*03:01	LQEEFQCLNHR	0.0041891797	0.1347011
HLA-DPA1*01:03-DPB1*03:01	WGRRCLGRPGL	0.25101566	0.001415823
HLA-DPA1*01:03-DPB1*03:01	SDQCKDECCFD	0.00043191487	0.0015343461
HLA-DPA1*01:03-DPB1*03:01	TSSLRQRPEPQ	0.07959513	0.24114522
HLA-DPA1*01:03-DPB1*03:01	RWSETSVERRS	0.090582125	0.08763398
HLA-DPA1*01:03-DPB1*03:01	AQEMMTDLPSS	0.08959548	0.0088677425
HLA-DPA1*01:03-DPB1*03:01	KQQLDSCVTKC	0.003452118	0.003585435
HLA-DPA1*01:03-DPB1*03:01	VWPLNLLRPRG	0.0743651	0.0065543144
HLA-DPA1*01:03-DPB1*03:01	RAEQRRVYLEG	0.11626045	0.22205023
HLA-DPA1*01:03-DPB1*03:01	VCNPIISGLYQ	0.032512896	0.00075884897
HLA-DPA1*01:03-DPB1*03:01	ITSMGITWFWK	0.026058247	0.01037154
HLA-DPA1*01:03-DPB1*03:01	DYIALNEDLRS	0.15498574	0.11161953
HLA-DPA1*01:03-DPB1*03:01	KQCSPSQGPCC	0.000887382	0.001943059
HLA-DPA1*01:03-DPB1*03:01	FVCQATGDPKP	0.004220945	0.009418701
HLA-DPA1*01:03-DPB1*03:01	GQVQTFLLWGA	0.014516067	0.002556284
HLA-DPA1*01:03-DPB1*03:01	PLASSLPCDFH	0.029940415	0.0019744448
HLA-DPA1*01:03-DPB1*03:01	QSCPDWRKDCS	0.0017002302	0.0011251107
HLA-DPA1*01:03-DPB1*03:01	SYLRMEQKLRR	0.22201668	0.019366845
