# Supplementary material for: MHCII-peptide presentation: an assessment of the state-of-the-art prediction methods
Source: Front Immunol. 2024 Mar 12;15:1293706. doi: 10.3389/fimmu.2024.1293706 (PMC11027168; doi:10.3389/fimmu.2024.1293706)
Supplement: Supplementary file 2 [file DataSheet_2.zip › output/BERT/neg/11_HLA-DPA1_01_03_DPB1_04_01.csv]

allele	peptide	affinity_pred	mass_pred
HLA-DPA1*01:03-DPB1*04:01	EAQANQISLPR	0.027381545	0.04429866
HLA-DPA1*01:03-DPB1*04:01	TISVQALQVTW	0.17100641	0.0027092465
HLA-DPA1*01:03-DPB1*04:01	RLRNRYANRLG	0.104432836	0.002253145
HLA-DPA1*01:03-DPB1*04:01	NKALDWLRGRG	0.112682626	0.0021206005
HLA-DPA1*01:03-DPB1*04:01	CWTGAGRGRYL	0.022114275	0.00062295515
HLA-DPA1*01:03-DPB1*04:01	CTSALALVPFS	0.39525998	0.0018261925
HLA-DPA1*01:03-DPB1*04:01	CECMSSYLREQ	0.2516588	0.0010746793
HLA-DPA1*01:03-DPB1*04:01	AIALSLQQDQQ	0.13067976	0.011661555
HLA-DPA1*01:03-DPB1*04:01	VVLIVILVLLV	0.09408195	0.002641041
HLA-DPA1*01:03-DPB1*04:01	VMEPHAPSRGQ	0.033366676	0.012002275
HLA-DPA1*01:03-DPB1*04:01	ITNVAFDDRGL	0.06179922	0.0801768
HLA-DPA1*01:03-DPB1*04:01	KEVTLHKDGPL	0.027956536	0.050586987
HLA-DPA1*01:03-DPB1*04:01	KEEEIETLNEM	0.066547915	0.22257487
HLA-DPA1*01:03-DPB1*04:01	VQQTPKRHSLS	0.03885615	0.003275485
HLA-DPA1*01:03-DPB1*04:01	VFSVLLIFIYL	0.21664073	0.0016720962
HLA-DPA1*01:03-DPB1*04:01	QNGDNIEVAFS	0.023024678	0.004177373
HLA-DPA1*01:03-DPB1*04:01	NKQVIRVYSLP	0.19915944	0.0019315841
HLA-DPA1*01:03-DPB1*04:01	NSGKPWAGAEN	0.011222988	0.0039503984
HLA-DPA1*01:03-DPB1*04:01	TGMAQTLLYTY	0.2849034	0.002727673
HLA-DPA1*01:03-DPB1*04:01	AILLVIFIFTK	0.27278563	0.016248424
HLA-DPA1*01:03-DPB1*04:01	PLPKGPSDFNG	0.010838821	0.018005086
HLA-DPA1*01:03-DPB1*04:01	VRGGLMSPHLY	0.09699392	0.017093834
HLA-DPA1*01:03-DPB1*04:01	CKKDSLYKDAM	0.07842123	0.00048135765
HLA-DPA1*01:03-DPB1*04:01	LGNVVHIERFK	0.17031167	0.11637459
HLA-DPA1*01:03-DPB1*04:01	DPPRPALLALL	0.09600616	0.0039713234
HLA-DPA1*01:03-DPB1*04:01	RGAAPPRGRAG	0.04185237	0.0024329307
HLA-DPA1*01:03-DPB1*04:01	GDLSHLLAIIL	0.29151386	0.0019400377
HLA-DPA1*01:03-DPB1*04:01	HNRYTENSLRG	0.04708985	0.01868866
HLA-DPA1*01:03-DPB1*04:01	FWKTPVECGIG	0.040621515	0.0052978853
HLA-DPA1*01:03-DPB1*04:01	FMTLLFLTALA	0.4730198	0.0040504546
HLA-DPA1*01:03-DPB1*04:01	AIIELLGMVLS	0.2968742	0.0020819195
HLA-DPA1*01:03-DPB1*04:01	RAFCAKSLEEK	0.14979325	0.014043023
HLA-DPA1*01:03-DPB1*04:01	SKEEEEKERNT	0.008673687	0.013318303
HLA-DPA1*01:03-DPB1*04:01	AVLQESKVLER	0.10186301	0.10345795
HLA-DPA1*01:03-DPB1*04:01	LMTIGFILLLV	0.2844715	0.0031240848
HLA-DPA1*01:03-DPB1*04:01	LALRNRLKASR	0.05778975	0.003146112
HLA-DPA1*01:03-DPB1*04:01	AEQQEELAASF	0.10907975	0.012113677
HLA-DPA1*01:03-DPB1*04:01	IALFYLGSFDS	0.48357886	0.010771503
HLA-DPA1*01:03-DPB1*04:01	ELMFDNALSTL	0.25836647	0.003710213
HLA-DPA1*01:03-DPB1*04:01	VASYNMGSNSI	0.08354909	0.017730236
HLA-DPA1*01:03-DPB1*04:01	LILAAFCLGIA	0.30881003	0.0018227022
HLA-DPA1*01:03-DPB1*04:01	VVVGFSLGGNI	0.1756246	0.01858687
HLA-DPA1*01:03-DPB1*04:01	VDSRVYLLMKK	0.18710549	0.2144459
HLA-DPA1*01:03-DPB1*04:01	LECTFPNTGAR	0.046548452	0.0021697462
HLA-DPA1*01:03-DPB1*04:01	FRQLLQPAPRL	0.1526379	0.0044991868
HLA-DPA1*01:03-DPB1*04:01	LWLLAVALLPW	0.43586296	0.007318201
HLA-DPA1*01:03-DPB1*04:01	VVVQSLGDAFP	0.13889596	0.007904097
HLA-DPA1*01:03-DPB1*04:01	VLHSQNCGAGT	0.01184425	0.001424039
HLA-DPA1*01:03-DPB1*04:01	SVLARMLRELG	0.25187808	0.002149197
HLA-DPA1*01:03-DPB1*04:01	QAWWWAFKNPG	0.15535791	0.20811196
HLA-DPA1*01:03-DPB1*04:01	TISVQALQVTW	0.17100641	0.0027092465
HLA-DPA1*01:03-DPB1*04:01	PLINSEFYTGW	0.4479392	0.0015061172
HLA-DPA1*01:03-DPB1*04:01	DTDTPGFAEEN	0.014280542	0.021104006
HLA-DPA1*01:03-DPB1*04:01	REQERLQAERE	0.03117993	0.079296015
HLA-DPA1*01:03-DPB1*04:01	LNPATSGRLLA	0.020431997	0.004502737
HLA-DPA1*01:03-DPB1*04:01	RALQLQRWKAR	0.2184128	0.011703023
HLA-DPA1*01:03-DPB1*04:01	SETEEDTVSVS	0.0057843598	0.011081207
HLA-DPA1*01:03-DPB1*04:01	QQLKNKSILIS	0.13857079	0.003481618
HLA-DPA1*01:03-DPB1*04:01	ILFRFIHGKDV	0.21302897	0.021501366
HLA-DPA1*01:03-DPB1*04:01	AGLCCLVPVSL	0.1840965	0.0023143336
HLA-DPA1*01:03-DPB1*04:01	GDDYRPGLRRR	0.050875913	0.0051746345
HLA-DPA1*01:03-DPB1*04:01	LEKAKAYAANS	0.028749947	0.0066726007
HLA-DPA1*01:03-DPB1*04:01	EVRVCLHVQKS	0.09546445	0.0025451588
HLA-DPA1*01:03-DPB1*04:01	KLREFTQLLLR	0.42418736	0.07786044
HLA-DPA1*01:03-DPB1*04:01	LHNSWIEQAAA	0.053300787	0.037880756
HLA-DPA1*01:03-DPB1*04:01	LEGPAPAQGTP	0.011663858	0.0067508654
HLA-DPA1*01:03-DPB1*04:01	AFPGASHESSG	0.02394377	0.0035097457
HLA-DPA1*01:03-DPB1*04:01	GSVTISVQALQ	0.13580444	0.012440124
HLA-DPA1*01:03-DPB1*04:01	LKNNTCVKQEN	0.0057313764	0.0010027599
HLA-DPA1*01:03-DPB1*04:01	STQLLLRKLPF	0.30318195	0.13437329
HLA-DPA1*01:03-DPB1*04:01	GGDTATCCAKW	0.009465312	0.0016885658
HLA-DPA1*01:03-DPB1*04:01	TNDLFNAVGDG	0.08106765	0.0073969974
HLA-DPA1*01:03-DPB1*04:01	WTDEGSVSERM	0.024240911	0.01442676
HLA-DPA1*01:03-DPB1*04:01	DPSFFTMGMWS	0.32026958	0.03868431
HLA-DPA1*01:03-DPB1*04:01	SLPTPLPGFED	0.034942098	0.0033091437
HLA-DPA1*01:03-DPB1*04:01	GSTHSSWTSPA	0.06130003	0.006156308
HLA-DPA1*01:03-DPB1*04:01	LVCHSGAVVSL	0.09781718	0.0014184254
HLA-DPA1*01:03-DPB1*04:01	FITLFLLSVCY	0.3933461	0.0014312372
HLA-DPA1*01:03-DPB1*04:01	SHDLFDIDPVV	0.102387786	0.15082043
HLA-DPA1*01:03-DPB1*04:01	GSIYPPNEGFC	0.052460365	0.0007165462
HLA-DPA1*01:03-DPB1*04:01	ARPANHSSTRE	0.014889413	0.0023235676
HLA-DPA1*01:03-DPB1*04:01	LELLGRASTLK	0.089268036	0.018180091
HLA-DPA1*01:03-DPB1*04:01	NPKYSVANDTG	0.019200368	0.042244416
HLA-DPA1*01:03-DPB1*04:01	STTYVGFCVYA	0.43076566	0.0030981242
HLA-DPA1*01:03-DPB1*04:01	LCVSFPQPCRA	0.119436406	0.0014675265
HLA-DPA1*01:03-DPB1*04:01	LFLVAFVGCCG	0.2743142	0.001702938
HLA-DPA1*01:03-DPB1*04:01	TVKCDEKVKVF	0.011937818	0.005180656
HLA-DPA1*01:03-DPB1*04:01	SSHAVELACRD	0.053406976	0.0036534206
HLA-DPA1*01:03-DPB1*04:01	NKDAKSTLRVL	0.041829705	0.0024033417
HLA-DPA1*01:03-DPB1*04:01	KEHYKIEAFTP	0.24668267	0.19720131
HLA-DPA1*01:03-DPB1*04:01	TATCCAKWNTE	0.027290735	0.00082014175
HLA-DPA1*01:03-DPB1*04:01	LNPNIWVECNN	0.076184414	0.043632407
HLA-DPA1*01:03-DPB1*04:01	LSPCPPLVGTS	0.052825317	0.0014419646
HLA-DPA1*01:03-DPB1*04:01	DGRWPRQIVSS	0.049407728	0.0011125803
HLA-DPA1*01:03-DPB1*04:01	RKLEEKRKETD	0.015089489	0.0061432603
HLA-DPA1*01:03-DPB1*04:01	GGDTATCCAKW	0.009465312	0.0016885658
HLA-DPA1*01:03-DPB1*04:01	PTIPIVGIVAG	0.042968616	0.015506893
HLA-DPA1*01:03-DPB1*04:01	ESKAKFENLCK	0.16415925	0.006964511
HLA-DPA1*01:03-DPB1*04:01	GQRVIPRITIE	0.069864765	0.02169547
HLA-DPA1*01:03-DPB1*04:01	CLGSGVLNVSI	0.078181654	0.00045525143
HLA-DPA1*01:03-DPB1*04:01	EKDKGKLKPNL	0.014453878	0.022162894
HLA-DPA1*01:03-DPB1*04:01	WDSMASICPTD	0.08536827	0.0012143572
HLA-DPA1*01:03-DPB1*04:01	CVNPCFPDPCK	0.033366226	0.001445552
HLA-DPA1*01:03-DPB1*04:01	RETASELLMRL	0.18462898	0.0029319308
HLA-DPA1*01:03-DPB1*04:01	HLSDLCKKCDP	0.0045149857	0.0026790951
HLA-DPA1*01:03-DPB1*04:01	KDCSPSSPLKL	0.026853375	0.006766416
HLA-DPA1*01:03-DPB1*04:01	PKSHIIKQDMD	0.013689216	0.019011261
HLA-DPA1*01:03-DPB1*04:01	PDTPEAPPCYM	0.005660746	0.0012237792
HLA-DPA1*01:03-DPB1*04:01	YELSSIIKIAT	0.2130041	0.024648776
HLA-DPA1*01:03-DPB1*04:01	DDCFQQWGVRP	0.08602507	0.0024689545
HLA-DPA1*01:03-DPB1*04:01	EFSDQHPENAA	0.02494559	0.079799846
HLA-DPA1*01:03-DPB1*04:01	VGDGAVGKTCL	0.004532333	0.00096601265
HLA-DPA1*01:03-DPB1*04:01	LRRTLQSLACG	0.11655901	0.002043558
HLA-DPA1*01:03-DPB1*04:01	MGIQGGSVLFG	0.11677497	0.009132268
HLA-DPA1*01:03-DPB1*04:01	VCPHMTWRAKS	0.03862044	0.0012213386
HLA-DPA1*01:03-DPB1*04:01	LEGIRICRQGF	0.08969022	0.0014933457
HLA-DPA1*01:03-DPB1*04:01	INSDSQGRCGT	0.0065964153	0.004267879
HLA-DPA1*01:03-DPB1*04:01	GPPGCGKTLLA	0.024244692	0.0010323491
HLA-DPA1*01:03-DPB1*04:01	QEEFMPVETFS	0.29065725	0.047103133
HLA-DPA1*01:03-DPB1*04:01	MPVARSWVCRK	0.064717874	0.0018901306
HLA-DPA1*01:03-DPB1*04:01	SSLVDYPHQAR	0.06699784	0.062126018
HLA-DPA1*01:03-DPB1*04:01	LRVLGPAACRN	0.059355393	0.002976011
HLA-DPA1*01:03-DPB1*04:01	LTLKTQVDAQL	0.05526792	0.0044697206
HLA-DPA1*01:03-DPB1*04:01	VTSELEKFQDR	0.039623786	0.06434578
HLA-DPA1*01:03-DPB1*04:01	TASAPASDDEG	0.0065224883	0.02268273
HLA-DPA1*01:03-DPB1*04:01	YNAPFPCAPCK	0.04816787	0.0029174006
HLA-DPA1*01:03-DPB1*04:01	NKAGMEGLDKE	0.007944687	0.024584353
HLA-DPA1*01:03-DPB1*04:01	FLGILWCLSLL	0.37122047	0.0009342159
HLA-DPA1*01:03-DPB1*04:01	VFRVISAVVLS	0.36173514	0.004943869
HLA-DPA1*01:03-DPB1*04:01	GEDEDEDVKDN	0.002975444	0.67641366
HLA-DPA1*01:03-DPB1*04:01	PKPAPLTAEIQ	0.021861525	0.0052493485
HLA-DPA1*01:03-DPB1*04:01	IPEEAGITMSP	0.014462947	0.004731893
HLA-DPA1*01:03-DPB1*04:01	RRFRSQNGSLG	0.08604848	0.0021942733
HLA-DPA1*01:03-DPB1*04:01	TATSGFAGAIG	0.07846806	0.004947757
HLA-DPA1*01:03-DPB1*04:01	IMVIYLLPRCT	0.34296608	0.004309359
HLA-DPA1*01:03-DPB1*04:01	HCNSPVWGADK	0.014550725	0.0006588728
HLA-DPA1*01:03-DPB1*04:01	RVCWALVAVLL	0.32998684	0.0010601899
HLA-DPA1*01:03-DPB1*04:01	HERDAGVVCTN	0.011632237	0.00073147874
HLA-DPA1*01:03-DPB1*04:01	REGICNGFTAL	0.11478347	0.0006104507
HLA-DPA1*01:03-DPB1*04:01	NVGSYQCRCRP	0.023401221	0.0032946118
HLA-DPA1*01:03-DPB1*04:01	STVPFSQPVCF	0.1294514	0.0013069122
HLA-DPA1*01:03-DPB1*04:01	MIEAEISFVDS	0.105452605	0.0033522956
HLA-DPA1*01:03-DPB1*04:01	GSSDEDEDEDG	0.0055557033	0.03567615
HLA-DPA1*01:03-DPB1*04:01	GASAFGKNLLP	0.14056563	0.011272753
HLA-DPA1*01:03-DPB1*04:01	QKWWIRISEWP	0.34370452	0.0013598144
HLA-DPA1*01:03-DPB1*04:01	PAFAIFKFVQS	0.37199217	0.0174156
HLA-DPA1*01:03-DPB1*04:01	MGQGMMTISRT	0.032144975	0.013774958
HLA-DPA1*01:03-DPB1*04:01	FWICGCCILGF	0.19959135	0.0007744875
HLA-DPA1*01:03-DPB1*04:01	RSVALAVLALL	0.32032508	0.003025584
HLA-DPA1*01:03-DPB1*04:01	HVTQPKDGGFC	0.012009229	0.0007588699
HLA-DPA1*01:03-DPB1*04:01	RWYVNLHSLMD	0.20645997	0.0053338413
HLA-DPA1*01:03-DPB1*04:01	QEYRSEKSLEE	0.11061137	0.27699712
HLA-DPA1*01:03-DPB1*04:01	GRDFFLAYQPS	0.35319427	0.1806287
HLA-DPA1*01:03-DPB1*04:01	ELDALGDELLA	0.18826227	0.05746142
HLA-DPA1*01:03-DPB1*04:01	GEDFDRPVVVS	0.076200254	0.023860436
HLA-DPA1*01:03-DPB1*04:01	PNEEKQQERVF	0.011660194	0.009082077
HLA-DPA1*01:03-DPB1*04:01	VEMKKEDFDIY	0.17338103	0.08853572
HLA-DPA1*01:03-DPB1*04:01	LIYITLYISEC	0.49214825	0.0010260514
HLA-DPA1*01:03-DPB1*04:01	VFFLIGFMIGY	0.23408206	0.0038256706
HLA-DPA1*01:03-DPB1*04:01	ETTRISYFTFI	0.52930105	0.0015193252
HLA-DPA1*01:03-DPB1*04:01	REEPGEDFPAA	0.020865442	0.01647274
HLA-DPA1*01:03-DPB1*04:01	CLWLLAVALLP	0.29900327	0.0010056347
HLA-DPA1*01:03-DPB1*04:01	DILRYLFPVPK	0.2935433	0.03730847
HLA-DPA1*01:03-DPB1*04:01	KALQEENRDLR	0.032128014	0.032947052
HLA-DPA1*01:03-DPB1*04:01	QSRLEAATKEC	0.019349398	0.0007296618
HLA-DPA1*01:03-DPB1*04:01	KYPLNCSDPTS	0.02449137	0.0011422535
HLA-DPA1*01:03-DPB1*04:01	GGKLVGQATTT	0.016403785	0.029762458
HLA-DPA1*01:03-DPB1*04:01	TTKVQESLKKQ	0.014953322	0.020523697
HLA-DPA1*01:03-DPB1*04:01	KYCDREYAVKT	0.07665186	0.001178557
HLA-DPA1*01:03-DPB1*04:01	DPLWVNVGLLL	0.23549785	0.0054564895
HLA-DPA1*01:03-DPB1*04:01	PGEEQRYTCHV	0.013858978	0.01127505
HLA-DPA1*01:03-DPB1*04:01	APLLIALGLLL	0.29355887	0.020781824
HLA-DPA1*01:03-DPB1*04:01	NKFKQELNHQF	0.20794065	0.08525847
HLA-DPA1*01:03-DPB1*04:01	IIAVLMSAQES	0.1463032	0.0063443584
HLA-DPA1*01:03-DPB1*04:01	TSTTTTVAKTV	0.00919773	0.008151667
HLA-DPA1*01:03-DPB1*04:01	AQAKLRDGQKD	0.0045571313	0.0052148593
HLA-DPA1*01:03-DPB1*04:01	FSITDLVPYSI	0.15088709	0.0018056098
HLA-DPA1*01:03-DPB1*04:01	AAAGASDEPEG	0.011351512	0.00664444
HLA-DPA1*01:03-DPB1*04:01	EACWDISSSGV	0.04202628	0.00085973216
HLA-DPA1*01:03-DPB1*04:01	KVNLPSHNHHH	0.035713483	0.0108563835
HLA-DPA1*01:03-DPB1*04:01	QGKDIPPILRP	0.038529422	0.03104652
HLA-DPA1*01:03-DPB1*04:01	LAKRCYTNPPQ	0.02060565	0.006152802
HLA-DPA1*01:03-DPB1*04:01	TTKLTRLARRM	0.11135293	0.0015623553
HLA-DPA1*01:03-DPB1*04:01	QPPLSATVTLT	0.07254772	0.0041057435
HLA-DPA1*01:03-DPB1*04:01	LEMGGLSPAGD	0.0222714	0.0042537046
HLA-DPA1*01:03-DPB1*04:01	CTFDEQRTATI	0.046334095	0.00073975616
HLA-DPA1*01:03-DPB1*04:01	ENGHCIPNRWK	0.017509919	0.005593966
HLA-DPA1*01:03-DPB1*04:01	SEAYFENDCWV	0.25129375	0.01591798
HLA-DPA1*01:03-DPB1*04:01	SISVSLFLMVM	0.639011	0.13364255
HLA-DPA1*01:03-DPB1*04:01	SNYWNQGYGNY	0.17329386	0.50087154
HLA-DPA1*01:03-DPB1*04:01	PLNEETVVNKR	0.011998854	0.084813766
HLA-DPA1*01:03-DPB1*04:01	RREVLQNQLGI	0.11553798	0.0014100069
HLA-DPA1*01:03-DPB1*04:01	MHDYAPLVSGA	0.07645702	0.026637206
HLA-DPA1*01:03-DPB1*04:01	GTLRVDTYTLV	0.3475315	0.038038146
HLA-DPA1*01:03-DPB1*04:01	CCRKKPGACIT	0.026795346	0.00055796374
HLA-DPA1*01:03-DPB1*04:01	VLMLNRTLSKL	0.26845175	0.002995469
HLA-DPA1*01:03-DPB1*04:01	ADKLAPAQYIR	0.08977241	0.3899719
HLA-DPA1*01:03-DPB1*04:01	VEHQFGAQGDL	0.03658623	0.29007587
HLA-DPA1*01:03-DPB1*04:01	GGDVLSQFEFN	0.24924359	0.093187094
HLA-DPA1*01:03-DPB1*04:01	FMIGYLGYCKG	0.29760247	0.0043986365
HLA-DPA1*01:03-DPB1*04:01	RTAGRRGSGHS	0.03195605	0.0013715337
HLA-DPA1*01:03-DPB1*04:01	GYLGYCKGVEP	0.08414848	0.003840798
HLA-DPA1*01:03-DPB1*04:01	ILEDSSELQLK	0.07299367	0.060766645
HLA-DPA1*01:03-DPB1*04:01	LKSSILKCVQS	0.17018516	0.008428347
HLA-DPA1*01:03-DPB1*04:01	TPKLSHDANET	0.020011071	0.007468595
HLA-DPA1*01:03-DPB1*04:01	VIVVAVSVIMV	0.20101522	0.003941295
HLA-DPA1*01:03-DPB1*04:01	LLSIVCKNRRH	0.08049703	0.0034368723
HLA-DPA1*01:03-DPB1*04:01	VEFLSRPTMAF	0.2850807	0.11749288
HLA-DPA1*01:03-DPB1*04:01	ILNTDLKGRLP	0.031635568	0.05145539
HLA-DPA1*01:03-DPB1*04:01	LADVFSVKTEM	0.097246	0.026465964
HLA-DPA1*01:03-DPB1*04:01	DEALPTVLVGV	0.08762906	0.0019814048
HLA-DPA1*01:03-DPB1*04:01	EQRVTGLMIFI	0.25077075	0.0011043196
HLA-DPA1*01:03-DPB1*04:01	AVVIIVRAPRC	0.10070064	0.0014737883
HLA-DPA1*01:03-DPB1*04:01	VSIAGLLYALV	0.5396081	0.0029764618
HLA-DPA1*01:03-DPB1*04:01	MRPEDRMFHIR	0.023686495	0.06823967
HLA-DPA1*01:03-DPB1*04:01	TCIAENAVSNL	0.061786644	0.00095668854
HLA-DPA1*01:03-DPB1*04:01	LKSPKVNCEER	0.008556191	0.011126638
HLA-DPA1*01:03-DPB1*04:01	AVHLLKDHVGR	0.03605973	0.012442006
HLA-DPA1*01:03-DPB1*04:01	GDTATCCAKWN	0.011624323	0.0011759817
HLA-DPA1*01:03-DPB1*04:01	QGIPPPTRGNS	0.02334786	0.0015454402
HLA-DPA1*01:03-DPB1*04:01	SFNHTQFPPSR	0.27224478	0.028684836
HLA-DPA1*01:03-DPB1*04:01	QPWDPLDIPQN	0.03705182	0.019188374
HLA-DPA1*01:03-DPB1*04:01	TNCHTKIRHVD	0.006960531	0.00466895
HLA-DPA1*01:03-DPB1*04:01	ATQALKRNGAQ	0.011307163	0.0023381724
HLA-DPA1*01:03-DPB1*04:01	DRMPPGRGGRP	0.019870477	0.0020485367
HLA-DPA1*01:03-DPB1*04:01	ESNKDEKTPPS	0.002684076	0.0044124112
HLA-DPA1*01:03-DPB1*04:01	PGGYFSSVWFV	0.6273207	0.008551799
HLA-DPA1*01:03-DPB1*04:01	LFQSLLFVFCF	0.42770374	0.0025314006
HLA-DPA1*01:03-DPB1*04:01	IFQVCLCQDEV	0.19475487	0.0010026074
HLA-DPA1*01:03-DPB1*04:01	GAYGGLSDRPS	0.024887098	0.0048272433
HLA-DPA1*01:03-DPB1*04:01	WGKNVSSTESG	0.016523061	0.005961582
HLA-DPA1*01:03-DPB1*04:01	GSLINPTVIVD	0.092320256	0.007927226
HLA-DPA1*01:03-DPB1*04:01	DSYTPKVIQCQ	0.059596635	0.0044453824
HLA-DPA1*01:03-DPB1*04:01	MSRSVALAVLA	0.2583429	0.003561208
