# Supplementary material for: MHCII-peptide presentation: an assessment of the state-of-the-art prediction methods
Source: Front Immunol. 2024 Mar 12;15:1293706. doi: 10.3389/fimmu.2024.1293706 (PMC11027168; doi:10.3389/fimmu.2024.1293706)
Supplement: Supplementary file 2 [file DataSheet_2.zip › output/BERT/neg/11_HLA-DPA1_01_03_DPB1_04_02.csv]

allele	peptide	affinity_pred	mass_pred
HLA-DPA1*01:03-DPB1*04:02	EGKLARWEYDE	0.082614146	0.049422305
HLA-DPA1*01:03-DPB1*04:02	NFFSFFNWLCV	0.43474677	0.0009830652
HLA-DPA1*01:03-DPB1*04:02	DWPDPEEAFMI	0.023398582	0.0017140203
HLA-DPA1*01:03-DPB1*04:02	SPGCLWLLAVA	0.1749749	0.0006282574
HLA-DPA1*01:03-DPB1*04:02	PQLLIVLLGLS	0.3068324	0.0023260452
HLA-DPA1*01:03-DPB1*04:02	VIWDRPQVTFS	0.07031824	0.006158472
HLA-DPA1*01:03-DPB1*04:02	VLSIVLEGPAP	0.12610546	0.0034698634
HLA-DPA1*01:03-DPB1*04:02	NYDQSKFEEHV	0.13324152	0.063020155
HLA-DPA1*01:03-DPB1*04:02	PEDEANIGASA	0.00596828	0.00624095
HLA-DPA1*01:03-DPB1*04:02	STAALAVLLCT	0.11991768	0.0031000245
HLA-DPA1*01:03-DPB1*04:02	YQPCVQRAEGY	0.021047248	0.0007721369
HLA-DPA1*01:03-DPB1*04:02	LILAAFCLGIA	0.30810502	0.0013962791
HLA-DPA1*01:03-DPB1*04:02	PSKEEKAVAKY	0.014806407	0.006656489
HLA-DPA1*01:03-DPB1*04:02	LGPRDAGTRGR	0.0074885413	0.0010959416
HLA-DPA1*01:03-DPB1*04:02	MYDQRQKSMGL	0.019870685	0.00089458487
HLA-DPA1*01:03-DPB1*04:02	LVFLLLATLFS	0.38519037	0.006458393
HLA-DPA1*01:03-DPB1*04:02	SVLFGLLLVLA	0.2569917	0.007115333
HLA-DPA1*01:03-DPB1*04:02	ATFVTAEMVPW	0.2503876	0.068206444
HLA-DPA1*01:03-DPB1*04:02	LLFVYEQKLNE	0.27837846	0.02368513
HLA-DPA1*01:03-DPB1*04:02	RSVALAVLALL	0.28418323	0.002465002
HLA-DPA1*01:03-DPB1*04:02	LLLGAVALRPA	0.1865599	0.0033965833
HLA-DPA1*01:03-DPB1*04:02	ECTGKIGGRGR	0.016298862	0.00068853504
HLA-DPA1*01:03-DPB1*04:02	FDNFVCCLVRL	0.23387747	0.002415574
HLA-DPA1*01:03-DPB1*04:02	GSPGWVRTRWA	0.14004715	0.0074660643
HLA-DPA1*01:03-DPB1*04:02	ATCCAKWNTED	0.01858618	0.00076339376
HLA-DPA1*01:03-DPB1*04:02	SSGIPPHVKAP	0.025598403	0.0024171993
HLA-DPA1*01:03-DPB1*04:02	LGYILTCPSNL	0.14916156	0.023374945
HLA-DPA1*01:03-DPB1*04:02	SRSVALAVLAL	0.24126148	0.0029370517
HLA-DPA1*01:03-DPB1*04:02	RSVALAVLALL	0.28418323	0.002465002
