# Supplementary material for: MHCII-peptide presentation: an assessment of the state-of-the-art prediction methods
Source: Front Immunol. 2024 Mar 12;15:1293706. doi: 10.3389/fimmu.2024.1293706 (PMC11027168; doi:10.3389/fimmu.2024.1293706)
Supplement: Supplementary file 2 [file DataSheet_2.zip › output/BERT/neg/11_HLA-DPA1_02_01_DPB1_01_01.csv]

allele	peptide	affinity_pred	mass_pred
HLA-DPA1*02:01-DPB1*01:01	RDKTLKICANH	0.17871723	0.15994415
HLA-DPA1*02:01-DPB1*01:01	QPGPNAPLSWV	0.045978602	0.032988615
HLA-DPA1*02:01-DPB1*01:01	SPDQGQQFAQM	0.1411145	0.08330889
HLA-DPA1*02:01-DPB1*01:01	PEKRGWVINPL	0.31470042	0.0830076
HLA-DPA1*02:01-DPB1*01:01	CSVCPDYDLCS	0.06844417	0.00062039157
HLA-DPA1*02:01-DPB1*01:01	MRPEDRMFHIR	0.14659186	0.05525866
HLA-DPA1*02:01-DPB1*01:01	LVTAALWAGLL	0.31623057	0.003063437
HLA-DPA1*02:01-DPB1*01:01	QTLGVLLTTCR	0.35567674	0.011193918
HLA-DPA1*02:01-DPB1*01:01	PLIGLAPCCLW	0.18577954	0.00062805146
HLA-DPA1*02:01-DPB1*01:01	SFTVTKGKSST	0.15408039	0.014781961
HLA-DPA1*02:01-DPB1*01:01	ENDQQIREGLE	0.21997085	0.042779077
HLA-DPA1*02:01-DPB1*01:01	LVFICFYIKKI	0.42953044	0.0024581747
HLA-DPA1*02:01-DPB1*01:01	NSTWDPPVPKC	0.06915891	0.0016186973
HLA-DPA1*02:01-DPB1*01:01	GASLRQSCPRS	0.09387145	0.005757774
HLA-DPA1*02:01-DPB1*01:01	GAIGYMGTSAF	0.29476038	0.033201955
HLA-DPA1*02:01-DPB1*01:01	VTGAVVAAVMW	0.17007099	0.008076668
HLA-DPA1*02:01-DPB1*01:01	NPTLILAAFCL	0.3386255	0.002215637
HLA-DPA1*02:01-DPB1*01:01	YRNPFEKGDLY	0.21611767	0.026836168
HLA-DPA1*02:01-DPB1*01:01	LAIVAGEFTDS	0.27124256	0.008164535
HLA-DPA1*02:01-DPB1*01:01	DARIVINRARV	0.2091279	0.033775177
HLA-DPA1*02:01-DPB1*01:01	APQLLIVLLGL	0.33855528	0.0040626423
HLA-DPA1*02:01-DPB1*01:01	VLVVLLVVIVV	0.13110529	0.0015217811
HLA-DPA1*02:01-DPB1*01:01	SEILFSYFQDL	0.64132	0.20416752
HLA-DPA1*02:01-DPB1*01:01	LPALTVHVTQP	0.15137526	0.07000413
HLA-DPA1*02:01-DPB1*01:01	VSCKDTPGFIV	0.08732497	0.0010785006
HLA-DPA1*02:01-DPB1*01:01	HGQVMWPPLSA	0.2111341	0.010451265
HLA-DPA1*02:01-DPB1*01:01	MKSAIGEGMTR	0.09387507	0.008658858
HLA-DPA1*02:01-DPB1*01:01	DIQETRRQPMP	0.09598696	0.1587372
HLA-DPA1*02:01-DPB1*01:01	FTFAVSWRTEK	0.30095586	0.023847498
HLA-DPA1*02:01-DPB1*01:01	ATCCSDHLHCC	0.05359585	0.0012478555
HLA-DPA1*02:01-DPB1*01:01	GKEQIKRGGDA	0.05100292	0.022266429
HLA-DPA1*02:01-DPB1*01:01	ERGAPNKEETP	0.006024083	0.009512613
HLA-DPA1*02:01-DPB1*01:01	ETRRVNMVDRK	0.16135456	0.062106293
HLA-DPA1*02:01-DPB1*01:01	CLDSELTEFPL	0.34068507	0.00049420976
HLA-DPA1*02:01-DPB1*01:01	EDFSHELESTQ	0.40871987	0.012105962
HLA-DPA1*02:01-DPB1*01:01	NKTSSLNLSED	0.22340329	0.037456445
HLA-DPA1*02:01-DPB1*01:01	TAHIACKFAEL	0.24715707	0.020733539
HLA-DPA1*02:01-DPB1*01:01	NDKIREVTQRL	0.27126795	0.08943342
HLA-DPA1*02:01-DPB1*01:01	SEDEAKFPTMN	0.16271394	0.014938456
HLA-DPA1*02:01-DPB1*01:01	PSIVGWTVKYY	0.3251764	0.012767607
HLA-DPA1*02:01-DPB1*01:01	ISVSAASKLLS	0.22945975	0.0111833755
HLA-DPA1*02:01-DPB1*01:01	ATECSVRNGSS	0.052301098	0.0009840265
HLA-DPA1*02:01-DPB1*01:01	RSVPLRLPAAR	0.25413993	0.021097874
HLA-DPA1*02:01-DPB1*01:01	IGDQSSGKSSV	0.023235964	0.0017250985
HLA-DPA1*02:01-DPB1*01:01	PPLLLLTMALA	0.3600921	0.004203058
