# Supplementary material for: MHCII-peptide presentation: an assessment of the state-of-the-art prediction methods
Source: Front Immunol. 2024 Mar 12;15:1293706. doi: 10.3389/fimmu.2024.1293706 (PMC11027168; doi:10.3389/fimmu.2024.1293706)
Supplement: Supplementary file 2 [file DataSheet_2.zip › output/BERT/neg/11_HLA-DPA1_02_01_DPB1_09_01.csv]

allele	peptide	affinity_pred	mass_pred
HLA-DPA1*02:01-DPB1*09:01	HGYSDVFEAYF	0.021438956	0.008186871
HLA-DPA1*02:01-DPB1*09:01	MTIGFILLLVF	0.018413996	0.002313263
HLA-DPA1*02:01-DPB1*09:01	NGTEVPNTRSR	0.004607371	0.014410144
HLA-DPA1*02:01-DPB1*09:01	CTANTNTCNKY	0.0004936215	0.001080518
HLA-DPA1*02:01-DPB1*09:01	GLVTAALWAGL	0.0640116	0.0057937847
HLA-DPA1*02:01-DPB1*09:01	LGLALNYSVFY	0.09410499	0.0018439528
HLA-DPA1*02:01-DPB1*09:01	FTVITFPISIW	0.1514604	0.004113573
HLA-DPA1*02:01-DPB1*09:01	GLYRRGEAQLL	0.031150144	0.019967824
HLA-DPA1*02:01-DPB1*09:01	LMTFCPSNPYC	0.013303318	0.0011437194
HLA-DPA1*02:01-DPB1*09:01	VACGDDRKQTI	0.00065346906	0.0007082833
HLA-DPA1*02:01-DPB1*09:01	RRAGLVSRNAL	0.047779474	0.3154065
HLA-DPA1*02:01-DPB1*09:01	VTFFKVKWIFS	0.058495965	0.004295337
HLA-DPA1*02:01-DPB1*09:01	WCVFPNGTEVP	0.0013488024	0.0007501835
HLA-DPA1*02:01-DPB1*09:01	CVFPNGTEVPN	0.00088076445	0.0023314557
HLA-DPA1*02:01-DPB1*09:01	EEIFITDWWLS	0.048532657	0.00078376586
HLA-DPA1*02:01-DPB1*09:01	GFAWNGSIYMF	0.020598436	0.0007021255
HLA-DPA1*02:01-DPB1*09:01	TMSTNDTIVSG	0.0024594318	0.0011534389
HLA-DPA1*02:01-DPB1*09:01	QTRCIRAFPNK	0.03856579	0.0102938395
