# Supplementary material for: MHCII-peptide presentation: an assessment of the state-of-the-art prediction methods
Source: Front Immunol. 2024 Mar 12;15:1293706. doi: 10.3389/fimmu.2024.1293706 (PMC11027168; doi:10.3389/fimmu.2024.1293706)
Supplement: Supplementary file 2 [file DataSheet_2.zip › output/BERT/neg/11_HLA-DPA1_02_01_DPB1_10_01.csv]

allele	peptide	affinity_pred	mass_pred
HLA-DPA1*02:01-DPB1*10:01	GNVVHIERFKN	0.09558026	0.042237803
HLA-DPA1*02:01-DPB1*10:01	NTRSRGHHNCS	0.015021524	0.0026696671
HLA-DPA1*02:01-DPB1*10:01	TVCLMNFNCCM	0.018472524	0.00055530865
HLA-DPA1*02:01-DPB1*10:01	QAETELCAEAE	0.0043976805	0.0013845033
HLA-DPA1*02:01-DPB1*10:01	LDEEVEGQGFC	0.00231216	0.0006434844
HLA-DPA1*02:01-DPB1*10:01	RAGVTTPAPGN	0.007297789	0.049824428
HLA-DPA1*02:01-DPB1*10:01	AQEMDHTQSRM	0.0043814727	0.00955112
HLA-DPA1*02:01-DPB1*10:01	ASEGSAESMGP	0.0030229902	0.002015608
HLA-DPA1*02:01-DPB1*10:01	FPNGTEVPNTR	0.0005491977	0.161436
HLA-DPA1*02:01-DPB1*10:01	YDHQPLRDSRK	0.026150592	0.024267552
HLA-DPA1*02:01-DPB1*10:01	VPVVAPYPQDG	0.0113158515	0.2652208
HLA-DPA1*02:01-DPB1*10:01	LGLALNYSVFY	0.16010769	0.0015835539
HLA-DPA1*02:01-DPB1*10:01	LTVGIDIVPAV	0.036256526	0.004840894
HLA-DPA1*02:01-DPB1*10:01	FSFLFTVITFP	0.1353012	0.0017862672
HLA-DPA1*02:01-DPB1*10:01	FFEKRVGEYQR	0.030904448	0.0039601414
HLA-DPA1*02:01-DPB1*10:01	SRGPEEVNRLT	0.002641266	0.020761093
HLA-DPA1*02:01-DPB1*10:01	CRDVAFTVGEG	0.016456772	0.0008287981
HLA-DPA1*02:01-DPB1*10:01	LLAVAVRESWQ	0.18996516	0.0046237623
HLA-DPA1*02:01-DPB1*10:01	ISCSYESASRS	0.028788287	0.0127719175
HLA-DPA1*02:01-DPB1*10:01	HRRHDYWLLAG	0.17609984	0.013755703
HLA-DPA1*02:01-DPB1*10:01	WFKFPGSSSKI	0.071109004	0.003886453
HLA-DPA1*02:01-DPB1*10:01	GEECDAAEGAE	0.0015015247	0.0024027228
HLA-DPA1*02:01-DPB1*10:01	ENLEISFRIWQ	0.107331485	0.0018787954
HLA-DPA1*02:01-DPB1*10:01	GSEDCTVMVWE	0.00740871	0.009582026
HLA-DPA1*02:01-DPB1*10:01	GTEVPNTRSRG	0.0037674776	0.006970896
HLA-DPA1*02:01-DPB1*10:01	LPRRAGLVSRN	0.18064447	0.7851146
HLA-DPA1*02:01-DPB1*10:01	GLVQELQKKAE	0.007937811	0.0049885013
HLA-DPA1*02:01-DPB1*10:01	IIGGGDTATCC	0.0008462178	0.0006990364
HLA-DPA1*02:01-DPB1*10:01	EVPNTRSRGHH	0.030882917	0.010602837
HLA-DPA1*02:01-DPB1*10:01	MPVARSWVCRK	0.11403738	0.011851033
HLA-DPA1*02:01-DPB1*10:01	LLIVLLGLSAL	0.13421443	0.0017908849
HLA-DPA1*02:01-DPB1*10:01	WCVFPNGTEVP	0.0013066675	0.00060111936
HLA-DPA1*02:01-DPB1*10:01	PNGTEVPNTRS	0.0023016785	0.0061140065
HLA-DPA1*02:01-DPB1*10:01	LPLVVLFPPGI	0.09013896	0.0029019546
HLA-DPA1*02:01-DPB1*10:01	PRLSTVRQTCC	0.04070864	0.0009388349
HLA-DPA1*02:01-DPB1*10:01	KPGLGQIEEEN	0.0018897075	0.016965285
HLA-DPA1*02:01-DPB1*10:01	FRRQNVREEPR	0.037279192	0.09850927
HLA-DPA1*02:01-DPB1*10:01	VFPNGTEVPNT	0.001021113	0.0073658386
HLA-DPA1*02:01-DPB1*10:01	PNCPDEVYQLM	0.0019708085	0.00043842927
HLA-DPA1*02:01-DPB1*10:01	VYFNFFACVLV	0.08471634	0.00065493875
HLA-DPA1*02:01-DPB1*10:01	AFKERDIYYGI	0.048857663	0.0013837483
HLA-DPA1*02:01-DPB1*10:01	CNKLTTLPSDF	0.1165596	0.0067832926
HLA-DPA1*02:01-DPB1*10:01	GFCSADGSDPL	0.008439679	0.0007447692
