# Supplementary material for: MHCII-peptide presentation: an assessment of the state-of-the-art prediction methods
Source: Front Immunol. 2024 Mar 12;15:1293706. doi: 10.3389/fimmu.2024.1293706 (PMC11027168; doi:10.3389/fimmu.2024.1293706)
Supplement: Supplementary file 2 [file DataSheet_2.zip › output/BERT/neg/11_HLA-DPA1_02_01_DPB1_13_01.csv]

allele	peptide	affinity_pred	mass_pred
HLA-DPA1*02:01-DPB1*13:01	KGAKGFTPIPG	0.13196446	0.020673081
HLA-DPA1*02:01-DPB1*13:01	GARIAGCLHMT	0.1352988	0.0013315736
HLA-DPA1*02:01-DPB1*13:01	DPAALWNEFLV	0.3242659	0.0017303964
HLA-DPA1*02:01-DPB1*13:01	AVSPTPAPRNP	0.041504785	0.15288693
HLA-DPA1*02:01-DPB1*13:01	SEPQPQREGCG	0.02229364	0.00501126
HLA-DPA1*02:01-DPB1*13:01	VLLGLVTAALW	0.29956666	0.0017893935
HLA-DPA1*02:01-DPB1*13:01	SGGEVESGWRS	0.02801078	0.003020797
HLA-DPA1*02:01-DPB1*13:01	SFYPAEITLTW	0.19638637	0.0016851916
HLA-DPA1*02:01-DPB1*13:01	GMHQRSYSVSS	0.13995144	0.18500793
HLA-DPA1*02:01-DPB1*13:01	DGYPHCEGKIK	0.010146212	0.0034034606
HLA-DPA1*02:01-DPB1*13:01	MDMWTALLILQ	0.3189937	0.00096274854
HLA-DPA1*02:01-DPB1*13:01	GHLTCFAGGMF	0.14877026	0.0017630837
HLA-DPA1*02:01-DPB1*13:01	CANLALKHYLL	0.22572489	0.0014140562
