# Supplementary material for: MHCII-peptide presentation: an assessment of the state-of-the-art prediction methods
Source: Front Immunol. 2024 Mar 12;15:1293706. doi: 10.3389/fimmu.2024.1293706 (PMC11027168; doi:10.3389/fimmu.2024.1293706)
Supplement: Supplementary file 2 [file DataSheet_2.zip › output/BERT/neg/11_HLA-DPA1_02_01_DPB1_14_01.csv]

allele	peptide	affinity_pred	mass_pred
HLA-DPA1*02:01-DPB1*14:01	KITITNDKGRL	0.008576318	0.043578595
HLA-DPA1*02:01-DPB1*14:01	FPNGTEVPNTR	0.00040964838	0.4753211
HLA-DPA1*02:01-DPB1*14:01	EGQGFCSGPGW	0.00084746553	0.0016644106
HLA-DPA1*02:01-DPB1*14:01	ACRVATTLPVL	0.28757733	0.006111323
HLA-DPA1*02:01-DPB1*14:01	GADSRGNWHHY	0.00029679606	0.032438375
HLA-DPA1*02:01-DPB1*14:01	CSFTPGSCTLT	0.00132606	0.0027980378
HLA-DPA1*02:01-DPB1*14:01	IMVIYLLPRCT	0.05168372	0.007352547
HLA-DPA1*02:01-DPB1*14:01	KAWELTQKTFA	0.11006386	0.030541375
HLA-DPA1*02:01-DPB1*14:01	ISIWMCIKIIK	0.036290534	0.0013634143
HLA-DPA1*02:01-DPB1*14:01	TGKKTTDEELE	0.0069102296	0.26914364
HLA-DPA1*02:01-DPB1*14:01	ACIEGVVLRDK	0.028348407	0.002350242
HLA-DPA1*02:01-DPB1*14:01	EGEWSGPPPEC	0.0005497263	0.004215172
HLA-DPA1*02:01-DPB1*14:01	GDNEERTRVST	0.00034663468	0.030480787
HLA-DPA1*02:01-DPB1*14:01	CVFPNGTEVPN	0.0006556162	0.0033147216
HLA-DPA1*02:01-DPB1*14:01	LGVERASSLMC	0.055743847	0.0018615264
HLA-DPA1*02:01-DPB1*14:01	EVPNTRSRGHH	0.0028528713	0.018971909
HLA-DPA1*02:01-DPB1*14:01	VHVTQPKDGGF	0.005654878	0.009298133
HLA-DPA1*02:01-DPB1*14:01	ALLVLLGALFP	0.05563681	0.005625246
HLA-DPA1*02:01-DPB1*14:01	LTVHVTQPKDG	0.030793719	0.021516362
HLA-DPA1*02:01-DPB1*14:01	PSLPRSSENMI	0.007935169	0.004558738
HLA-DPA1*02:01-DPB1*14:01	VALTVTGVAQV	0.019782765	0.003164804
HLA-DPA1*02:01-DPB1*14:01	HVTQPKDGGFC	0.001473409	0.0021404787
HLA-DPA1*02:01-DPB1*14:01	SLPVLVVVLSI	0.12172775	0.0018120796
HLA-DPA1*02:01-DPB1*14:01	SSSADSTIMDI	0.00087612955	0.005389278
HLA-DPA1*02:01-DPB1*14:01	FGVAGGLVACR	0.019525738	0.05438189
HLA-DPA1*02:01-DPB1*14:01	LWLLAVALLPW	0.12935022	0.0044329017
