# Supplementary material for: MHCII-peptide presentation: an assessment of the state-of-the-art prediction methods
Source: Front Immunol. 2024 Mar 12;15:1293706. doi: 10.3389/fimmu.2024.1293706 (PMC11027168; doi:10.3389/fimmu.2024.1293706)
Supplement: Supplementary file 2 [file DataSheet_2.zip › output/BERT/neg/11_HLA-DPA1_02_02_DPB1_05_01.csv]

allele	peptide	affinity_pred	mass_pred
HLA-DPA1*02:02-DPB1*05:01	PHHSGSAPAPS	0.0032711506	0.1258603
HLA-DPA1*02:02-DPB1*05:01	GFNGSEDCAAL	0.004760784	0.00073345075
HLA-DPA1*02:02-DPB1*05:01	QGSDESLITCK	0.014424175	0.004389052
HLA-DPA1*02:02-DPB1*05:01	RRKSSGHFLPT	0.08985793	0.063413724
HLA-DPA1*02:02-DPB1*05:01	SEAGSHTLQSM	0.007284921	0.008391966
HLA-DPA1*02:02-DPB1*05:01	YYATNSCKNFS	0.042350728	0.0034354876
HLA-DPA1*02:02-DPB1*05:01	AVNCSSDFDAC	0.011731312	0.0007548644
HLA-DPA1*02:02-DPB1*05:01	GGVTGWKSKCC	0.016058557	0.0014513271
HLA-DPA1*02:02-DPB1*05:01	PAISQPPQSST	0.01349021	0.0024354935
HLA-DPA1*02:02-DPB1*05:01	DRVLGFLIENF	0.32705218	0.003911095
HLA-DPA1*02:02-DPB1*05:01	PNDIDVIELHD	0.047957473	0.007919775
HLA-DPA1*02:02-DPB1*05:01	QCYGVGPLGDL	0.008582026	0.0010428053
HLA-DPA1*02:02-DPB1*05:01	RGYLARKAFAK	0.15289634	0.20359433
HLA-DPA1*02:02-DPB1*05:01	PSVRRQLFVTV	0.2474425	0.004409752
HLA-DPA1*02:02-DPB1*05:01	DAGDHVQPPEG	0.0019099677	0.10611153
HLA-DPA1*02:02-DPB1*05:01	LWVLGLCCVLL	0.035440568	0.001027368
HLA-DPA1*02:02-DPB1*05:01	KGPWTCVGDMN	0.013426308	0.0051683676
HLA-DPA1*02:02-DPB1*05:01	HTAHIACKFAE	0.05848675	0.024501149
HLA-DPA1*02:02-DPB1*05:01	HATYHQHAAST	0.0094558	0.008421069
HLA-DPA1*02:02-DPB1*05:01	DSEWLKLPVDQ	0.094436154	0.013128894
HLA-DPA1*02:02-DPB1*05:01	SLEQEKGRWRV	0.052693427	0.00084287004
HLA-DPA1*02:02-DPB1*05:01	LGSLQPPPPGF	0.017162003	0.008452436
HLA-DPA1*02:02-DPB1*05:01	GLEWRRQHLGK	0.061977264	0.033684228
HLA-DPA1*02:02-DPB1*05:01	FFLPPKGWEWE	0.08223936	0.0017054623
HLA-DPA1*02:02-DPB1*05:01	PPLPPRNWPSL	0.0288752	0.023396276
HLA-DPA1*02:02-DPB1*05:01	DKTLKICANHY	0.09672964	0.018246945
HLA-DPA1*02:02-DPB1*05:01	TPLLIHCRDGS	0.087556295	0.0017446459
HLA-DPA1*02:02-DPB1*05:01	AEPVQFKDCGS	0.035398897	0.0017036994
HLA-DPA1*02:02-DPB1*05:01	CTDLFPGESVP	0.018746374	0.0005862954
HLA-DPA1*02:02-DPB1*05:01	WLYEDGEDQPK	0.013037754	0.022248352
HLA-DPA1*02:02-DPB1*05:01	GIPPSGPAGEL	0.0038934164	0.020567307
HLA-DPA1*02:02-DPB1*05:01	GGGSGADPGSR	0.0025743688	0.019606557
HLA-DPA1*02:02-DPB1*05:01	DVMWIGFLTRT	0.21033461	0.004479622
HLA-DPA1*02:02-DPB1*05:01	AGTESPVREEP	0.00403283	0.00719762
HLA-DPA1*02:02-DPB1*05:01	KAILECAGQNV	0.046204943	0.0035954728
HLA-DPA1*02:02-DPB1*05:01	TFGIRPQFSWH	0.019893534	0.016409744
HLA-DPA1*02:02-DPB1*05:01	GHTVCHDCLTR	0.008316846	0.0032845302
HLA-DPA1*02:02-DPB1*05:01	EVRVCLHVQKS	0.11767614	0.024689764
HLA-DPA1*02:02-DPB1*05:01	FLVLGYTVLAG	0.16723816	0.0033753891
HLA-DPA1*02:02-DPB1*05:01	DDEQYAWESSA	0.034834784	0.008805452
HLA-DPA1*02:02-DPB1*05:01	KMEESKAKFEN	0.09153334	0.011738842
HLA-DPA1*02:02-DPB1*05:01	ISVQALQVTWN	0.051768858	0.011364331
HLA-DPA1*02:02-DPB1*05:01	HMIGLGGMAFC	0.042775817	0.00094966555
HLA-DPA1*02:02-DPB1*05:01	RWWELGDPCAW	0.011829148	0.0022116762
HLA-DPA1*02:02-DPB1*05:01	NVASLIMTALQ	0.18992643	0.0042907903
HLA-DPA1*02:02-DPB1*05:01	SLLGPNGAGKT	0.02762383	0.00801686
HLA-DPA1*02:02-DPB1*05:01	VMWLQGGPGGS	0.03638953	0.020875257
HLA-DPA1*02:02-DPB1*05:01	ARSTKPPRYKC	0.023599459	0.0011469304
HLA-DPA1*02:02-DPB1*05:01	PGLWEQGWCEI	0.057796843	0.0003391693
HLA-DPA1*02:02-DPB1*05:01	FYELFTICTSI	0.1457002	0.0007620901
HLA-DPA1*02:02-DPB1*05:01	FLLASLLGAAL	0.10065894	0.0024015899
HLA-DPA1*02:02-DPB1*05:01	FSVVGMDSDWL	0.02843035	0.0017065564
HLA-DPA1*02:02-DPB1*05:01	RSVALAVLALL	0.16230254	0.0047609606
HLA-DPA1*02:02-DPB1*05:01	EALLLFMGLTY	0.18226941	0.0012744642
HLA-DPA1*02:02-DPB1*05:01	SAQDLDEDVSQ	0.011116744	0.030591462
HLA-DPA1*02:02-DPB1*05:01	SPGCLWLLAVA	0.055341166	0.0006000501
HLA-DPA1*02:02-DPB1*05:01	LLIVLLGLSAL	0.10079214	0.001924298
HLA-DPA1*02:02-DPB1*05:01	MSTKKNVFIIG	0.15611543	0.0031059687
HLA-DPA1*02:02-DPB1*05:01	QGESNRGSDWF	0.007285237	0.0018820872
HLA-DPA1*02:02-DPB1*05:01	LAGEFQRLLPI	0.13791347	0.0066514527
HLA-DPA1*02:02-DPB1*05:01	KYRGMGSLDAM	0.026036112	0.020978032
HLA-DPA1*02:02-DPB1*05:01	PFGVSLLICGW	0.11791001	0.0011926752
HLA-DPA1*02:02-DPB1*05:01	TILLQYCFLLI	0.11678672	0.00096653326
HLA-DPA1*02:02-DPB1*05:01	HAFYQLIHQGT	0.09908435	0.010658222
HLA-DPA1*02:02-DPB1*05:01	PLLRVALCLLC	0.19953795	0.0016530498
HLA-DPA1*02:02-DPB1*05:01	VGTRYKCSVCP	0.01277797	0.01774325
HLA-DPA1*02:02-DPB1*05:01	FGHSTYGAECF	0.018702535	0.004668082
HLA-DPA1*02:02-DPB1*05:01	DWDLWGPLILC	0.059908472	0.00044902245
HLA-DPA1*02:02-DPB1*05:01	YDLVKCLAPIR	0.21217056	0.004353649
HLA-DPA1*02:02-DPB1*05:01	FGVEWIASWLV	0.11757318	0.0010797073
HLA-DPA1*02:02-DPB1*05:01	KTDQGIKNLSV	0.0277085	0.0013290702
HLA-DPA1*02:02-DPB1*05:01	EEHVESHWKVC	0.03970374	0.001207744
HLA-DPA1*02:02-DPB1*05:01	AEPVQFKDCGS	0.035398897	0.0017036994
HLA-DPA1*02:02-DPB1*05:01	FLNNSPQQNPA	0.009559088	0.017897533
HLA-DPA1*02:02-DPB1*05:01	QGLQRELDGER	0.032912444	0.01574072
HLA-DPA1*02:02-DPB1*05:01	VTFATLYWEEP	0.14561087	0.0063728527
HLA-DPA1*02:02-DPB1*05:01	QSNSFHAKRAE	0.042255674	0.010235732
HLA-DPA1*02:02-DPB1*05:01	YSAQRSQRPHQ	0.023194784	0.06773804
HLA-DPA1*02:02-DPB1*05:01	CAFVIVVAVSV	0.07161841	0.0006421899
HLA-DPA1*02:02-DPB1*05:01	VDYDRQSGSAV	0.011436046	0.00654875
HLA-DPA1*02:02-DPB1*05:01	MSSWSRQRPKS	0.08095929	0.0023275476
HLA-DPA1*02:02-DPB1*05:01	MLVENQGEMLD	0.029452609	0.001292922
HLA-DPA1*02:02-DPB1*05:01	AATVLLLTICS	0.15529893	0.0019541811
HLA-DPA1*02:02-DPB1*05:01	ARLPPPERLCG	0.026458109	0.0007786247
HLA-DPA1*02:02-DPB1*05:01	IIKKVERSREK	0.13924962	0.035152044
HLA-DPA1*02:02-DPB1*05:01	SRSVALAVLAL	0.14223678	0.005923949
HLA-DPA1*02:02-DPB1*05:01	LPALTVHVTQP	0.01698997	0.02972598
HLA-DPA1*02:02-DPB1*05:01	LLLRLLWCPAD	0.112536624	0.0016551409
HLA-DPA1*02:02-DPB1*05:01	KKCPLCELMFP	0.0962579	0.0008336947
HLA-DPA1*02:02-DPB1*05:01	ALKTEFKANAK	0.18831876	0.048430808
HLA-DPA1*02:02-DPB1*05:01	EHKKKHSDASV	0.022451824	0.0017296562
HLA-DPA1*02:02-DPB1*05:01	LGPRRVPVLGK	0.030718893	0.008439911
HLA-DPA1*02:02-DPB1*05:01	DYAAIVEQNLQ	0.034920476	0.3454556
HLA-DPA1*02:02-DPB1*05:01	CKQKRCPTLAM	0.039197758	0.00036248675
HLA-DPA1*02:02-DPB1*05:01	GVLLTTCRDRY	0.14748639	0.005483702
HLA-DPA1*02:02-DPB1*05:01	DESYCDAVKKT	0.08886288	0.0021097157
HLA-DPA1*02:02-DPB1*05:01	WIASSRSVDLQ	0.028368516	0.13306692
HLA-DPA1*02:02-DPB1*05:01	NNRTCVSLDDG	0.006741589	0.0007327722
HLA-DPA1*02:02-DPB1*05:01	YEEIADSQYHS	0.025792157	0.0131402165
HLA-DPA1*02:02-DPB1*05:01	LSPSGNSSPPG	0.0028986603	0.009911871
HLA-DPA1*02:02-DPB1*05:01	YAGFLTVNKTY	0.25396553	0.026303966
HLA-DPA1*02:02-DPB1*05:01	RGDPERQREME	0.0035775537	0.008518016
HLA-DPA1*02:02-DPB1*05:01	WVRTQLGLPPL	0.039375328	0.0074277995
HLA-DPA1*02:02-DPB1*05:01	DAYYQSPETRL	0.013113557	0.014126794
HLA-DPA1*02:02-DPB1*05:01	HSRFCGSPVLR	0.03612669	0.0047047785
HLA-DPA1*02:02-DPB1*05:01	SEANSAAIVSQ	0.015712207	0.0063922405
HLA-DPA1*02:02-DPB1*05:01	AATGTAAAAAT	0.0043414733	0.033478644
HLA-DPA1*02:02-DPB1*05:01	ASVARHVSAIP	0.033903588	0.002156798
HLA-DPA1*02:02-DPB1*05:01	RRVNHKDPHVA	0.018549481	0.06664788
HLA-DPA1*02:02-DPB1*05:01	TLLAIFRVDPK	0.23805234	0.014650211
HLA-DPA1*02:02-DPB1*05:01	MSQSLLKTTQE	0.13000539	0.0035821751
HLA-DPA1*02:02-DPB1*05:01	LRSIAVYYDNP	0.049221292	0.015046646
HLA-DPA1*02:02-DPB1*05:01	CFGLAFMLAGV	0.11941406	0.0010461304
HLA-DPA1*02:02-DPB1*05:01	ADQTVAWFPLY	0.096029446	0.014328128
HLA-DPA1*02:02-DPB1*05:01	GDMNRNQGEEQ	0.007203484	0.0029355926
HLA-DPA1*02:02-DPB1*05:01	LEEICDRMKEY	0.1075858	0.0016945176
HLA-DPA1*02:02-DPB1*05:01	LAKLPIEPRFG	0.1318291	0.01746637
HLA-DPA1*02:02-DPB1*05:01	RLVRPGEEDNA	0.0033583378	0.008989257
HLA-DPA1*02:02-DPB1*05:01	FLLLAKSAKGA	0.3693281	0.004454978
HLA-DPA1*02:02-DPB1*05:01	CVFPNGTEVPN	0.0048488607	0.0012335631
HLA-DPA1*02:02-DPB1*05:01	VALFTLICCPG	0.09193825	0.0029362007
HLA-DPA1*02:02-DPB1*05:01	PALTVHVTQPK	0.040169604	0.02245884
HLA-DPA1*02:02-DPB1*05:01	GTRRMSPATTG	0.026931008	0.0030737617
HLA-DPA1*02:02-DPB1*05:01	MRWRTILLQYC	0.22149159	0.0010893543
HLA-DPA1*02:02-DPB1*05:01	HLVLRLRGGMQ	0.122426026	0.0011859642
HLA-DPA1*02:02-DPB1*05:01	IRQGDTQAKYA	0.007356606	0.030132975
HLA-DPA1*02:02-DPB1*05:01	LTVLSWDGSVQ	0.027842851	0.0038206861
HLA-DPA1*02:02-DPB1*05:01	TDAYLDQYLWY	0.15818991	0.0054211332
HLA-DPA1*02:02-DPB1*05:01	CFGALIGLCAC	0.052697364	0.0008793751
HLA-DPA1*02:02-DPB1*05:01	GMTPSKGVLFY	0.0277309	0.006637268
HLA-DPA1*02:02-DPB1*05:01	PSTVASGAGRC	0.004170062	0.0023412176
HLA-DPA1*02:02-DPB1*05:01	TSELEKFQDRL	0.15204234	0.0062056556
HLA-DPA1*02:02-DPB1*05:01	GALALTQTWAR	0.09593721	0.027781282
HLA-DPA1*02:02-DPB1*05:01	WVEQEGPEYWD	0.0106208045	0.05043029
HLA-DPA1*02:02-DPB1*05:01	KAKIKGYQRLI	0.21863094	0.0039749197
HLA-DPA1*02:02-DPB1*05:01	YVVHLAPPSEV	0.023417886	0.017629366
HLA-DPA1*02:02-DPB1*05:01	TGTAAAAATGR	0.0021228075	0.09618512
HLA-DPA1*02:02-DPB1*05:01	SPGCLWLLAVA	0.055341166	0.0006000501
HLA-DPA1*02:02-DPB1*05:01	AFFQELVIAGI	0.09764574	0.0013546735
HLA-DPA1*02:02-DPB1*05:01	PRKKKKDIRDY	0.06336905	0.0013687972
HLA-DPA1*02:02-DPB1*05:01	GLQACLLGLFA	0.085625954	0.001075845
HLA-DPA1*02:02-DPB1*05:01	ILYCVCKWQLR	0.19010523	0.0007966923
HLA-DPA1*02:02-DPB1*05:01	FNLILLLLLEL	0.09270547	0.0012424024
HLA-DPA1*02:02-DPB1*05:01	SHGVSGIFMKY	0.06651461	0.005034678
HLA-DPA1*02:02-DPB1*05:01	SKSPSLVSLPT	0.07793045	0.0028983445
HLA-DPA1*02:02-DPB1*05:01	VSMVEVTDFPF	0.045857884	0.0024972404
HLA-DPA1*02:02-DPB1*05:01	VMPFIYRGGWS	0.11488337	0.006622157
HLA-DPA1*02:02-DPB1*05:01	HKGYLCMTDEW	0.065089956	0.015251385
HLA-DPA1*02:02-DPB1*05:01	AAKMASTLPSL	0.29045534	0.00888283
HLA-DPA1*02:02-DPB1*05:01	QRQKPATETSM	0.004809559	0.002544351
HLA-DPA1*02:02-DPB1*05:01	GSRGPRGQRSG	0.0108362585	0.0025724748
HLA-DPA1*02:02-DPB1*05:01	VAEYLNGAVRE	0.090121455	0.007378279
HLA-DPA1*02:02-DPB1*05:01	MAESSPTNSPS	0.013710293	0.0020124386
HLA-DPA1*02:02-DPB1*05:01	LEDKRVRLQPE	0.022247456	0.06313123
HLA-DPA1*02:02-DPB1*05:01	ALYDICFRTLK	0.2246726	0.26049972
HLA-DPA1*02:02-DPB1*05:01	CPMNRYSAQKQ	0.078879125	0.00075823965
HLA-DPA1*02:02-DPB1*05:01	TKLLTQYILNL	0.24320464	0.006769815
HLA-DPA1*02:02-DPB1*05:01	VSALTQTQAVE	0.017750077	0.009010924
HLA-DPA1*02:02-DPB1*05:01	IPWIAPECVED	0.017362865	0.0075970357
HLA-DPA1*02:02-DPB1*05:01	VSHLPPFFDCL	0.057492096	0.00085937214
HLA-DPA1*02:02-DPB1*05:01	VGDASVGKTCV	0.0021687641	0.0008592863
HLA-DPA1*02:02-DPB1*05:01	CACICRSLYPT	0.065425225	0.0011791753
HLA-DPA1*02:02-DPB1*05:01	IKNIYKRMTGS	0.16457662	0.0038174056
HLA-DPA1*02:02-DPB1*05:01	QADPRLRAVCL	0.02708752	0.001902038
HLA-DPA1*02:02-DPB1*05:01	CPGMGVALRMY	0.041506402	0.0009082317
HLA-DPA1*02:02-DPB1*05:01	ILGENLTSNCP	0.03306174	0.0037651253
HLA-DPA1*02:02-DPB1*05:01	ILTTTLVLSVM	0.11798897	0.0019178998
HLA-DPA1*02:02-DPB1*05:01	YSWVQGPLHSN	0.030095233	0.009021593
HLA-DPA1*02:02-DPB1*05:01	SSPPGSPTLQK	0.007434802	0.0041053984
HLA-DPA1*02:02-DPB1*05:01	FLTRTVLENST	0.065738186	0.08304431
HLA-DPA1*02:02-DPB1*05:01	EDLCTKTENLL	0.027513705	0.002447032
HLA-DPA1*02:02-DPB1*05:01	QSILELFNTSY	0.21020816	0.0011294417
HLA-DPA1*02:02-DPB1*05:01	FLDNITISTTA	0.031311195	0.0021080507
HLA-DPA1*02:02-DPB1*05:01	CFPFYFLYLSR	0.21931498	0.004135385
HLA-DPA1*02:02-DPB1*05:01	KSSVLEALSGV	0.10889463	0.0033459128
HLA-DPA1*02:02-DPB1*05:01	VMWIGFLTRTV	0.16889532	0.0033841855
HLA-DPA1*02:02-DPB1*05:01	TPGFPSFNHTQ	0.026471496	0.00870236
HLA-DPA1*02:02-DPB1*05:01	QLAMGVLRLGF	0.20063564	0.0022146846
HLA-DPA1*02:02-DPB1*05:01	QTATLLGVLLL	0.035293564	0.0021499717
HLA-DPA1*02:02-DPB1*05:01	LVLSVMVLLWI	0.060792692	0.0012140172
HLA-DPA1*02:02-DPB1*05:01	RSVALAVLALL	0.16230254	0.0047609606
HLA-DPA1*02:02-DPB1*05:01	RSVALAVLALL	0.16230254	0.0047609606
