# Supplementary material for: MHCII-peptide presentation: an assessment of the state-of-the-art prediction methods
Source: Front Immunol. 2024 Mar 12;15:1293706. doi: 10.3389/fimmu.2024.1293706 (PMC11027168; doi:10.3389/fimmu.2024.1293706)
Supplement: Supplementary file 2 [file DataSheet_2.zip › output/BERT/neg/11_HLA-DQA1_03_01_DQB1_03_02.csv]

allele	peptide	affinity_pred	mass_pred
HLA-DQA1*03:01-DQB1*03:02	FTVTKGKSSTQ	0.009986738	0.045127947
HLA-DQA1*03:01-DQB1*03:02	VCEDGPVFYPP	0.2175973	0.0017051656
HLA-DQA1*03:01-DQB1*03:02	RSYALELNLTD	0.20048867	0.0033557147
HLA-DQA1*03:01-DQB1*03:02	RETLAQLQQEF	0.3832301	0.013999979
HLA-DQA1*03:01-DQB1*03:02	VNLLMAILLTV	0.14044046	0.0041302214
HLA-DQA1*03:01-DQB1*03:02	GTEVPNTRSRG	0.050966866	0.0061276807
HLA-DQA1*03:01-DQB1*03:02	NIREYYERALR	0.113336004	0.08596473
HLA-DQA1*03:01-DQB1*03:02	SSGGKGGSCSQ	0.006090874	0.014729728
HLA-DQA1*03:01-DQB1*03:02	QDPFEKCMQDP	0.07170752	0.002428546
HLA-DQA1*03:01-DQB1*03:02	ISNKCDGVCNF	0.0101536745	0.0037546016
HLA-DQA1*03:01-DQB1*03:02	MASTSYDYCRV	0.21598558	0.0019016657
HLA-DQA1*03:01-DQB1*03:02	LLDKFLIKNCN	0.012077705	0.011173656
HLA-DQA1*03:01-DQB1*03:02	ATYHQHAASTI	0.15924403	0.017824262
HLA-DQA1*03:01-DQB1*03:02	SGTFAIRLLKI	0.14920695	0.0041566854
HLA-DQA1*03:01-DQB1*03:02	ESLDLGWKLLR	0.040228162	0.002486931
HLA-DQA1*03:01-DQB1*03:02	PASKIPAFLNV	0.1249092	0.002789807
HLA-DQA1*03:01-DQB1*03:02	PIKWTAPEAIN	0.2003675	0.50228304
HLA-DQA1*03:01-DQB1*03:02	LLSGTILVGQL	0.21327358	0.025516883
HLA-DQA1*03:01-DQB1*03:02	PMSYCYAVRLS	0.09288753	0.0039594234
HLA-DQA1*03:01-DQB1*03:02	VKFLIKKKANL	0.0035243735	0.021949926
HLA-DQA1*03:01-DQB1*03:02	LGMVQDVTFVD	0.20878975	0.1280822
HLA-DQA1*03:01-DQB1*03:02	VCVSVTVFVWS	0.21253781	0.0017925345
HLA-DQA1*03:01-DQB1*03:02	MMQKLLKCSRL	0.0070357625	0.0015973097
HLA-DQA1*03:01-DQB1*03:02	STTADYDRDHE	0.27438945	0.027273947
HLA-DQA1*03:01-DQB1*03:02	FYSCWRTGLLL	0.042443275	0.0007182352
HLA-DQA1*03:01-DQB1*03:02	RVCENIPIVLC	0.14312789	0.0030656215
HLA-DQA1*03:01-DQB1*03:02	QTIRVWNWQSR	0.10232173	0.018989464
HLA-DQA1*03:01-DQB1*03:02	YRYFFLFLLSL	0.055263232	0.0028585945
HLA-DQA1*03:01-DQB1*03:02	YCLVLQPLRAR	0.10040618	0.0056632357
HLA-DQA1*03:01-DQB1*03:02	EVPNTRSRGHH	0.018806176	0.0061560096
HLA-DQA1*03:01-DQB1*03:02	FVGFDCIATTG	0.16152544	0.0037726916
HLA-DQA1*03:01-DQB1*03:02	TFDQTAWGDSG	0.23387475	0.009866295
HLA-DQA1*03:01-DQB1*03:02	ERKIYIPLNKT	0.025008406	0.015336545
HLA-DQA1*03:01-DQB1*03:02	SERLTLRSPLQ	0.030731628	0.017441103
HLA-DQA1*03:01-DQB1*03:02	VLTLKYPIEHG	0.037766557	0.010686045
HLA-DQA1*03:01-DQB1*03:02	SLVTQYLNATG	0.13482745	0.017131384
HLA-DQA1*03:01-DQB1*03:02	FFQELVIAGIV	0.23370324	0.004685057
HLA-DQA1*03:01-DQB1*03:02	FIHDLGPKGIE	0.029194271	0.030527761
HLA-DQA1*03:01-DQB1*03:02	NLHDYGMLLPC	0.19328076	0.0026341483
HLA-DQA1*03:01-DQB1*03:02	MAYAYLFKYII	0.08045613	0.0017111835
HLA-DQA1*03:01-DQB1*03:02	SAVTLAYLIFC	0.24678263	0.002283469
HLA-DQA1*03:01-DQB1*03:02	QHREDYQLVMV	0.19904934	0.0035799784
HLA-DQA1*03:01-DQB1*03:02	SEHPKIEFYLK	0.058485173	0.004120196
HLA-DQA1*03:01-DQB1*03:02	AGPAGNSVETR	0.07669815	0.032916717
HLA-DQA1*03:01-DQB1*03:02	LPSSPAWSPPA	0.22199042	0.23099327
HLA-DQA1*03:01-DQB1*03:02	LLQVASSGNMK	0.08473543	0.13138705
HLA-DQA1*03:01-DQB1*03:02	AGEECDAAEGA	0.36583084	0.003476608
HLA-DQA1*03:01-DQB1*03:02	TTTTESVEEVV	0.4003463	0.15821627
HLA-DQA1*03:01-DQB1*03:02	FSDEGTHESQI	0.19759789	0.010498134
HLA-DQA1*03:01-DQB1*03:02	KTHMTHHPISD	0.032415155	0.07677657
HLA-DQA1*03:01-DQB1*03:02	SASFTVTKGKS	0.072604924	0.033349715
HLA-DQA1*03:01-DQB1*03:02	LVGIIIGTIFI	0.085690044	0.05568803
HLA-DQA1*03:01-DQB1*03:02	MDPRLSTVRQT	0.09132561	0.008681449
HLA-DQA1*03:01-DQB1*03:02	LSCAYSLAPAT	0.22558385	0.0035589815
HLA-DQA1*03:01-DQB1*03:02	TSNNSATNRKT	0.023184024	0.00847663
HLA-DQA1*03:01-DQB1*03:02	SIIATIGPASR	0.19051607	0.29311925
HLA-DQA1*03:01-DQB1*03:02	AGMNLGSSSVR	0.09830709	0.21000414
HLA-DQA1*03:01-DQB1*03:02	VLIFFLFTGTI	0.09185269	0.005130733
HLA-DQA1*03:01-DQB1*03:02	NYSVNGEPVNG	0.16145474	0.12846078
HLA-DQA1*03:01-DQB1*03:02	TQVQQLLVSIT	0.14435078	0.003902719
HLA-DQA1*03:01-DQB1*03:02	PDMAMEICATD	0.35525516	0.0013938027
HLA-DQA1*03:01-DQB1*03:02	GLLFLGALRAF	0.22197753	0.0063234954
HLA-DQA1*03:01-DQB1*03:02	AMGYVQPPPPP	0.111877285	0.034137744
HLA-DQA1*03:01-DQB1*03:02	FVVALVLLNVA	0.21905233	0.0034150775
HLA-DQA1*03:01-DQB1*03:02	ALALILAVCIA	0.16425602	0.0042509823
HLA-DQA1*03:01-DQB1*03:02	FGILEETLLAA	0.24124785	0.0051986966
HLA-DQA1*03:01-DQB1*03:02	ASGDHDDSAMK	0.072404265	0.021550301
HLA-DQA1*03:01-DQB1*03:02	LSIKKCPICKA	0.0025258602	0.0013567684
HLA-DQA1*03:01-DQB1*03:02	VLWVKVNINMN	0.079681315	0.0026712783
HLA-DQA1*03:01-DQB1*03:02	MASTSYDYCRV	0.21598558	0.0019016657
HLA-DQA1*03:01-DQB1*03:02	LTGMAGKWHLG	0.0053459336	0.0042887107
HLA-DQA1*03:01-DQB1*03:02	GLVGIIIGTIF	0.17317827	0.05601728
HLA-DQA1*03:01-DQB1*03:02	KAKFENLCKLM	0.01118688	0.0011011092
HLA-DQA1*03:01-DQB1*03:02	ITTAYYRGAMG	0.09866881	0.036850147
HLA-DQA1*03:01-DQB1*03:02	DPRLSTVRQTC	0.12910827	0.0020328115
HLA-DQA1*03:01-DQB1*03:02	SVMLIFAFFQE	0.38958415	0.0028218247
HLA-DQA1*03:01-DQB1*03:02	FMFMVLEVVVS	0.18753831	0.0035158757
HLA-DQA1*03:01-DQB1*03:02	MLIFAFFQELV	0.35583517	0.0016080206
HLA-DQA1*03:01-DQB1*03:02	WLPRSHTCFNR	0.0374485	0.0015693314
HLA-DQA1*03:01-DQB1*03:02	LLASLLGAALA	0.25468	0.03995487
HLA-DQA1*03:01-DQB1*03:02	NGVVLAQTVAN	0.29701015	0.036348183
HLA-DQA1*03:01-DQB1*03:02	VFDAFVIVICL	0.3447021	0.0018275607
HLA-DQA1*03:01-DQB1*03:02	FPSFNHTQFPP	0.06117607	0.006913091
HLA-DQA1*03:01-DQB1*03:02	LYDLKPLGLND	0.03157974	0.005768385
HLA-DQA1*03:01-DQB1*03:02	GRALRKAIADW	0.11742554	0.017646039
HLA-DQA1*03:01-DQB1*03:02	EPCHSSDPRCP	0.030420415	0.02278616
HLA-DQA1*03:01-DQB1*03:02	LPRPPMLLALL	0.0644024	0.0041439314
HLA-DQA1*03:01-DQB1*03:02	FQELVIAGIVE	0.45744	0.08633813
HLA-DQA1*03:01-DQB1*03:02	AACSNSAQGSD	0.16270965	0.0015827857
HLA-DQA1*03:01-DQB1*03:02	TSYDYCRVPME	0.25561512	0.010019247
HLA-DQA1*03:01-DQB1*03:02	GVFVANLTEWK	0.34382573	0.071234055
HLA-DQA1*03:01-DQB1*03:02	LVTAALWAGLL	0.23538846	0.013383528
HLA-DQA1*03:01-DQB1*03:02	QGRQLDMTEEE	0.24299355	0.02858274
HLA-DQA1*03:01-DQB1*03:02	KLTLIDPETLL	0.17225361	0.008315806
HLA-DQA1*03:01-DQB1*03:02	AINRCPLPRPW	0.0102212	0.004707268
HLA-DQA1*03:01-DQB1*03:02	EKSTNLHDYGM	0.046425156	0.013938059
HLA-DQA1*03:01-DQB1*03:02	DPRLSTVRQTC	0.12910827	0.0020328115
HLA-DQA1*03:01-DQB1*03:02	TDAPKTHMTHH	0.006860018	0.8793678
HLA-DQA1*03:01-DQB1*03:02	DDLWDSFNEVT	0.35941455	0.023721661
HLA-DQA1*03:01-DQB1*03:02	GIAMGISGSDV	0.24691477	0.007864201
HLA-DQA1*03:01-DQB1*03:02	ITVYRLPERVE	0.1384364	0.07303359
HLA-DQA1*03:01-DQB1*03:02	LRVWGGGIYEQ	0.18034811	0.008984549
HLA-DQA1*03:01-DQB1*03:02	LLIGNSSVGKT	0.012153833	0.0036427951
HLA-DQA1*03:01-DQB1*03:02	VTQVKDKVNNG	0.015965708	0.007613013
HLA-DQA1*03:01-DQB1*03:02	ALGMFFGFTSV	0.2050293	0.017469225
HLA-DQA1*03:01-DQB1*03:02	EDRLLIAGTNS	0.2130566	0.021797514
HLA-DQA1*03:01-DQB1*03:02	QMQSTYVLQGL	0.15148158	0.004169324
HLA-DQA1*03:01-DQB1*03:02	LVGIIIGTIFI	0.085690044	0.05568803
HLA-DQA1*03:01-DQB1*03:02	TEVPNTRSRGH	0.030912409	0.0035340998
HLA-DQA1*03:01-DQB1*03:02	IMLAMTLALGT	0.21946669	0.002132108
HLA-DQA1*03:01-DQB1*03:02	DPRLSTVRQTC	0.12910827	0.0020328115
HLA-DQA1*03:01-DQB1*03:02	AVLMSAQESWA	0.37425515	0.0067266384
HLA-DQA1*03:01-DQB1*03:02	RKVNLGVGAYR	0.08686765	0.09762061
HLA-DQA1*03:01-DQB1*03:02	ERPYSLKIRNT	0.022542898	0.0058140117
HLA-DQA1*03:01-DQB1*03:02	SVIRSAVSVHL	0.22409227	0.1689982
HLA-DQA1*03:01-DQB1*03:02	NVGFNVKNVSV	0.09169398	0.005892555
HLA-DQA1*03:01-DQB1*03:02	IVLLGLSALLQ	0.21583036	0.01086014
HLA-DQA1*03:01-DQB1*03:02	TFTKEGCHKKN	0.0013739712	0.0112749245
HLA-DQA1*03:01-DQB1*03:02	QTRNVKAQSQT	0.09868588	0.020865288
HLA-DQA1*03:01-DQB1*03:02	SGFQRMSVINF	0.107100345	0.009115216
HLA-DQA1*03:01-DQB1*03:02	LLLAELWAELE	0.46242708	0.0010133823
HLA-DQA1*03:01-DQB1*03:02	ETAKGNFPVEA	0.17104141	0.02767565
HLA-DQA1*03:01-DQB1*03:02	THMTHHPISDH	0.04054043	0.29586372
HLA-DQA1*03:01-DQB1*03:02	CVFPNGTEVPN	0.080205455	0.0041977614
HLA-DQA1*03:01-DQB1*03:02	EQNLSDLQLQA	0.12987396	0.01207922
HLA-DQA1*03:01-DQB1*03:02	GPSTCLPNYYR	0.048862036	0.015673105
HLA-DQA1*03:01-DQB1*03:02	CWALGFYPAEI	0.38717142	0.0023710611
HLA-DQA1*03:01-DQB1*03:02	LLPLFSSPAGG	0.101284176	0.010155526
HLA-DQA1*03:01-DQB1*03:02	YNASFPSSFEL	0.37059122	0.009964478
HLA-DQA1*03:01-DQB1*03:02	LAFSDSSKWVF	0.16281232	0.0038180551
HLA-DQA1*03:01-DQB1*03:02	LILLLPLATSW	0.14920835	0.004842496
HLA-DQA1*03:01-DQB1*03:02	STQSLTLAIDS	0.35584363	0.0043741786
HLA-DQA1*03:01-DQB1*03:02	IFPPSATLHLS	0.11680831	0.009582124
HLA-DQA1*03:01-DQB1*03:02	RFFKVTPPPGS	0.05205718	0.0030376797
HLA-DQA1*03:01-DQB1*03:02	MQKLLKCSRLV	0.0045224135	0.002443953
HLA-DQA1*03:01-DQB1*03:02	TLIYFGGDECS	0.17668314	0.0011324297
HLA-DQA1*03:01-DQB1*03:02	SGRVLGRFRGK	0.010110116	0.0035449998
HLA-DQA1*03:01-DQB1*03:02	CWALGFYPAEI	0.38717142	0.0023710611
HLA-DQA1*03:01-DQB1*03:02	LNLTLHQSAQL	0.076590195	0.0028580925
HLA-DQA1*03:01-DQB1*03:02	LCYVALDFEQE	0.41348526	0.00095597
HLA-DQA1*03:01-DQB1*03:02	RCSDAAGYPHA	0.08685347	0.0024559456
HLA-DQA1*03:01-DQB1*03:02	SVPPVDGYVMV	0.19814317	0.0026736257
HLA-DQA1*03:01-DQB1*03:02	ARNYYPMVQSA	0.13564295	0.003999118
HLA-DQA1*03:01-DQB1*03:02	LAENGFRPVDL	0.2575816	0.009371924
HLA-DQA1*03:01-DQB1*03:02	YRGEMCFFDSE	0.30179864	0.02120749
HLA-DQA1*03:01-DQB1*03:02	MGADLCRQDRS	0.11609328	0.0031391971
HLA-DQA1*03:01-DQB1*03:02	CRAPACDHFGN	0.028720403	0.0024739043
HLA-DQA1*03:01-DQB1*03:02	LLIIIPVLVVQ	0.09026834	0.008760703
HLA-DQA1*03:01-DQB1*03:02	TDRVVLIGGKP	0.031102302	0.037399728
HLA-DQA1*03:01-DQB1*03:02	ATPPKRRAVEA	0.035803206	0.0034337465
HLA-DQA1*03:01-DQB1*03:02	KLCYVALDFEQ	0.36368847	0.0030264058
HLA-DQA1*03:01-DQB1*03:02	MDGAMGYVQPP	0.22107397	0.012042826
HLA-DQA1*03:01-DQB1*03:02	SNSAQGSDESL	0.2808796	0.0075593656
HLA-DQA1*03:01-DQB1*03:02	LCSQNPPVLKR	0.01510581	0.001326275
HLA-DQA1*03:01-DQB1*03:02	FPNGTEVPNTR	0.12046504	0.2858451
HLA-DQA1*03:01-DQB1*03:02	SVIMVIYLLPR	0.15594393	0.042176053
HLA-DQA1*03:01-DQB1*03:02	SDDLWDSFNEV	0.39762697	0.008295584
HLA-DQA1*03:01-DQB1*03:02	CLKLPGGSSLA	0.027439266	0.0013243919
HLA-DQA1*03:01-DQB1*03:02	TTLVLSVMVLL	0.110674925	0.005209291
