# Supplementary material for: MHCII-peptide presentation: an assessment of the state-of-the-art prediction methods
Source: Front Immunol. 2024 Mar 12;15:1293706. doi: 10.3389/fimmu.2024.1293706 (PMC11027168; doi:10.3389/fimmu.2024.1293706)
Supplement: Supplementary file 2 [file DataSheet_2.zip › output/BERT/neg/12_HLA-DPA1_01_03_DPB1_02_01.csv]

allele	peptide	affinity_pred	mass_pred
HLA-DPA1*01:03-DPB1*02:01	WTDEGSVSERML	0.10280414	0.010464795
HLA-DPA1*01:03-DPB1*02:01	SFILLEIIKQGC	0.36837822	0.00071823096
HLA-DPA1*01:03-DPB1*02:01	LAAPAGYLTLVP	0.224048	0.007692902
HLA-DPA1*01:03-DPB1*02:01	LTDGATRVYYLG	0.09703429	0.0017171763
HLA-DPA1*01:03-DPB1*02:01	DCDILQLEYVGG	0.35629126	0.00065660727
HLA-DPA1*01:03-DPB1*02:01	FGGGGFGGGGFG	0.10653496	0.033344675
HLA-DPA1*01:03-DPB1*02:01	ANINKESIVDVE	0.16676845	0.025142545
HLA-DPA1*01:03-DPB1*02:01	RSGQRCWAARTQ	0.04070198	0.00070976943
HLA-DPA1*01:03-DPB1*02:01	ATAGCVNEVTEM	0.044005867	0.0005254437
HLA-DPA1*01:03-DPB1*02:01	SAPEQGGSNGPF	0.023060568	0.008431631
HLA-DPA1*01:03-DPB1*02:01	EDPLLTPVPASE	0.1467588	0.0016437101
HLA-DPA1*01:03-DPB1*02:01	CELNGCANPLGL	0.09082997	0.0004284732
HLA-DPA1*01:03-DPB1*02:01	QEFSKMKQSNNE	0.07014246	0.003939808
HLA-DPA1*01:03-DPB1*02:01	SCDFWAVKNVTG	0.17746463	0.00093610946
HLA-DPA1*01:03-DPB1*02:01	LIMHIQKSLPLL	0.34955156	0.039694466
HLA-DPA1*01:03-DPB1*02:01	SVSRPGRGEPRF	0.0365736	0.045017987
HLA-DPA1*01:03-DPB1*02:01	HPISDHEATLRC	0.05072731	0.024845408
HLA-DPA1*01:03-DPB1*02:01	AKTQVQQLLVSI	0.30386093	0.0026794844
HLA-DPA1*01:03-DPB1*02:01	NVQSQRSVSPTF	0.07306767	0.0023472228
HLA-DPA1*01:03-DPB1*02:01	AVAWAALGPLLW	0.39679426	0.0031730118
HLA-DPA1*01:03-DPB1*02:01	GQWKTPFPDSST	0.12814628	0.0023144032
HLA-DPA1*01:03-DPB1*02:01	SSAKNYFHYNQS	0.18407114	0.011252462
HLA-DPA1*01:03-DPB1*02:01	SATSALWGLFCN	0.38856018	0.00047200156
HLA-DPA1*01:03-DPB1*02:01	LEASVASPFTSK	0.17687204	0.0069168685
HLA-DPA1*01:03-DPB1*02:01	RQDLTQSLIMIQ	0.31969497	0.0016593486
HLA-DPA1*01:03-DPB1*02:01	KSLSETFLPNGI	0.4244941	0.0039495816
HLA-DPA1*01:03-DPB1*02:01	IPEGLPIVVTVT	0.11249812	0.0018589164
HLA-DPA1*01:03-DPB1*02:01	MGALRPTLLPPS	0.22098166	0.010802571
HLA-DPA1*01:03-DPB1*02:01	TWSILFLVAAAT	0.35043505	0.0018699415
HLA-DPA1*01:03-DPB1*02:01	AKIGFLKPHENK	0.13945974	0.0078106173
HLA-DPA1*01:03-DPB1*02:01	RFCKENINDKNF	0.067564934	0.0008162778
HLA-DPA1*01:03-DPB1*02:01	VTANSWLPFGIN	0.40956122	0.00888708
HLA-DPA1*01:03-DPB1*02:01	SASPLCLPFPTG	0.22066805	0.0013629586
HLA-DPA1*01:03-DPB1*02:01	LNSSHPISSSVQ	0.07841914	0.0041543534
HLA-DPA1*01:03-DPB1*02:01	CLWLLAVALLPW	0.5543447	0.0005036834
HLA-DPA1*01:03-DPB1*02:01	KSFYTASLLIDV	0.74352616	0.10576415
HLA-DPA1*01:03-DPB1*02:01	GGINSVSYCNQG	0.26556003	0.0026246111
HLA-DPA1*01:03-DPB1*02:01	PLASGILLLLWL	0.44048026	0.0008871377
HLA-DPA1*01:03-DPB1*02:01	LMEDRLTNRLTE	0.09800886	0.0013776016
HLA-DPA1*01:03-DPB1*02:01	PIQEVLIEMTDG	0.2107539	0.0021005885
HLA-DPA1*01:03-DPB1*02:01	LLLAGLCCLVPV	0.41253978	0.0015926186
HLA-DPA1*01:03-DPB1*02:01	CIVTSTYGWTAN	0.26623967	0.0006047979
HLA-DPA1*01:03-DPB1*02:01	QLDTTLFGKKSS	0.15657666	0.059164464
HLA-DPA1*01:03-DPB1*02:01	KPRVAFDELVRE	0.34611467	0.04951461
HLA-DPA1*01:03-DPB1*02:01	ISLVFLVPVRLN	0.6158775	0.005408765
HLA-DPA1*01:03-DPB1*02:01	TSYDYCRVPMED	0.19745018	0.0069417106
HLA-DPA1*01:03-DPB1*02:01	DLLQFIFQLIED	0.4897561	0.00092662236
HLA-DPA1*01:03-DPB1*02:01	KKNDNLLKALQL	0.16642384	0.0029359278
HLA-DPA1*01:03-DPB1*02:01	TRTTVLQPCPHI	0.18708119	0.0025185435
HLA-DPA1*01:03-DPB1*02:01	GNKNTVLLGLGF	0.32189196	0.003175655
HLA-DPA1*01:03-DPB1*02:01	PNTRSRGHHNCS	0.02568159	0.00054595637
HLA-DPA1*01:03-DPB1*02:01	EMETDKQEKKEV	0.01731832	0.003405132
HLA-DPA1*01:03-DPB1*02:01	LSIVLEGPAPAQ	0.10529057	0.0020185462
HLA-DPA1*01:03-DPB1*02:01	DEGNSDMLVVTT	0.12034329	0.0009234473
HLA-DPA1*01:03-DPB1*02:01	RVMAPRTLILLL	0.28874886	0.0036392503
HLA-DPA1*01:03-DPB1*02:01	LGFYPAEITLTW	0.27210099	0.0046762703
HLA-DPA1*01:03-DPB1*02:01	LWYSEYRFPEEL	0.3393493	0.0147939
HLA-DPA1*01:03-DPB1*02:01	MRALWVLGLCCV	0.36698705	0.00079007616
HLA-DPA1*01:03-DPB1*02:01	EGKKMALCTNNI	0.12790647	0.002413808
HLA-DPA1*01:03-DPB1*02:01	PQGLYPNYLNPS	0.14264137	0.013955994
HLA-DPA1*01:03-DPB1*02:01	TNLKKKFSCCVL	0.2138354	0.0030876624
HLA-DPA1*01:03-DPB1*02:01	EKKEKPKSDKTE	0.014268682	0.0030375854
HLA-DPA1*01:03-DPB1*02:01	SDCAREGICNGF	0.0637423	0.00034174486
HLA-DPA1*01:03-DPB1*02:01	GTLRVRWLLLLG	0.4506067	0.009066002
HLA-DPA1*01:03-DPB1*02:01	ILVFFMMEIIFK	0.44739488	0.0039631063
HLA-DPA1*01:03-DPB1*02:01	TWSVKHDDFFPY	0.3839608	0.010618435
HLA-DPA1*01:03-DPB1*02:01	SSLGPPSMPVHY	0.13318798	0.005635301
HLA-DPA1*01:03-DPB1*02:01	AEEESESEAEEG	0.038211223	0.078285106
HLA-DPA1*01:03-DPB1*02:01	FGFVYQDEFVSS	0.6561802	0.047697224
HLA-DPA1*01:03-DPB1*02:01	NSVANDTGFTVV	0.17655142	0.0014634969
HLA-DPA1*01:03-DPB1*02:01	WIAALAGTLPIS	0.23978911	0.0017565455
HLA-DPA1*01:03-DPB1*02:01	VFVQTDKPMYKP	0.08452557	0.003174737
HLA-DPA1*01:03-DPB1*02:01	RYHNQTLRYSDG	0.1288008	0.019052094
HLA-DPA1*01:03-DPB1*02:01	KYSVANDTGFVD	0.12464649	0.005158036
HLA-DPA1*01:03-DPB1*02:01	SDVQIHWFSIIN	0.5892829	0.01826902
HLA-DPA1*01:03-DPB1*02:01	NYNAKDEVDGGP	0.0109566795	0.0027146644
HLA-DPA1*01:03-DPB1*02:01	DVDECSTTFPCS	0.12157358	0.00044950322
HLA-DPA1*01:03-DPB1*02:01	PWPPAPRARACR	0.06999853	0.00037037878
HLA-DPA1*01:03-DPB1*02:01	EGLPLAVTISLA	0.25250614	0.001007098
HLA-DPA1*01:03-DPB1*02:01	SQSLENVSGYYA	0.1759567	0.00090875244
HLA-DPA1*01:03-DPB1*02:01	LGFVGRVAAAPA	0.11707742	0.012131914
HLA-DPA1*01:03-DPB1*02:01	WSDGDGGAPDQY	0.012962449	0.0017899231
HLA-DPA1*01:03-DPB1*02:01	EQFYSILAANDD	0.3190028	0.0052701565
HLA-DPA1*01:03-DPB1*02:01	DYFNVLSYRSLG	0.4718098	0.6061538
HLA-DPA1*01:03-DPB1*02:01	QDQKTVRKAECR	0.041705225	0.0037618764
HLA-DPA1*01:03-DPB1*02:01	HLFGPNQRPAPC	0.045818314	0.0029896437
HLA-DPA1*01:03-DPB1*02:01	LCSGASCLLCSC	0.08426743	0.0004386502
HLA-DPA1*01:03-DPB1*02:01	EIPAPMSELTET	0.07160645	0.0014178305
HLA-DPA1*01:03-DPB1*02:01	FAHSWNESWVEK	0.24886258	0.118147716
HLA-DPA1*01:03-DPB1*02:01	NQWSPCAPMSVP	0.14195344	0.0021906607
HLA-DPA1*01:03-DPB1*02:01	LQHVPSDHTNET	0.008941742	0.001994847
HLA-DPA1*01:03-DPB1*02:01	LVLILAVVGFGA	0.36616835	0.003595403
HLA-DPA1*01:03-DPB1*02:01	HQESARGRSGET	0.018982228	0.0017488943
HLA-DPA1*01:03-DPB1*02:01	APQLLIVLLGLS	0.3715974	0.005429744
HLA-DPA1*01:03-DPB1*02:01	MPNTFMAVAMDL	0.35945565	0.0057221353
HLA-DPA1*01:03-DPB1*02:01	HQSAQLSVLLTV	0.35405356	0.001146269
HLA-DPA1*01:03-DPB1*02:01	VLLDQLGTTISF	0.3151028	0.0017069622
HLA-DPA1*01:03-DPB1*02:01	MEFTEAESNMND	0.03348945	0.0015804296
HLA-DPA1*01:03-DPB1*02:01	WKESNGNLSLPV	0.1255364	0.002845339
HLA-DPA1*01:03-DPB1*02:01	GPVFYPPPKKTK	0.15639433	0.025141513
HLA-DPA1*01:03-DPB1*02:01	EPNVPYNKTPNC	0.04257429	0.0016879037
HLA-DPA1*01:03-DPB1*02:01	GFVGRVAAAPAS	0.079959676	0.00794348
HLA-DPA1*01:03-DPB1*02:01	GPTAARHQDSWN	0.027586693	0.0030194535
HLA-DPA1*01:03-DPB1*02:01	NLANSSLGFILA	0.34104028	0.0040771766
HLA-DPA1*01:03-DPB1*02:01	KPKSEMTPEELQ	0.061189197	0.18176664
HLA-DPA1*01:03-DPB1*02:01	DEKMKSLDVNQD	0.056620244	0.12160732
HLA-DPA1*01:03-DPB1*02:01	KLGLGTDEDEVA	0.043773208	0.0025307315
HLA-DPA1*01:03-DPB1*02:01	FFIIAVLMSAQE	0.44993874	0.0020527323
HLA-DPA1*01:03-DPB1*02:01	YNFIIPISLYVT	0.5452553	0.008896239
HLA-DPA1*01:03-DPB1*02:01	VPKMKKSLYSAI	0.43533564	0.017784243
HLA-DPA1*01:03-DPB1*02:01	RYGRTALILAVC	0.3461227	0.004147536
HLA-DPA1*01:03-DPB1*02:01	QKQKLQTVLEAV	0.26770848	0.000993928
HLA-DPA1*01:03-DPB1*02:01	PNDYFEIVEVPA	0.2552213	0.008138886
HLA-DPA1*01:03-DPB1*02:01	NNSEESGICHKY	0.028347906	0.027126053
HLA-DPA1*01:03-DPB1*02:01	KLKVLSLKDNNV	0.2526073	0.020665193
HLA-DPA1*01:03-DPB1*02:01	AVSVIMVIYLLP	0.5526626	0.006689737
HLA-DPA1*01:03-DPB1*02:01	ITTGRFGDFYRL	0.34320033	0.005987921
HLA-DPA1*01:03-DPB1*02:01	SVSWGILLLAGL	0.45328274	0.0034882897
HLA-DPA1*01:03-DPB1*02:01	SLSPGKPWQTKL	0.07999699	0.048892483
HLA-DPA1*01:03-DPB1*02:01	TLDLSRELSEAL	0.20367524	0.0014931697
HLA-DPA1*01:03-DPB1*02:01	QPMETTGATENG	0.02556943	0.0012504
HLA-DPA1*01:03-DPB1*02:01	PCTDSFIKVDMR	0.22732572	0.0006307205
HLA-DPA1*01:03-DPB1*02:01	NQGGQQAGGGCC	0.015331192	0.0015115743
HLA-DPA1*01:03-DPB1*02:01	PPKDDKKKKDAG	0.020777524	0.0030000787
HLA-DPA1*01:03-DPB1*02:01	GFYPAEITLTWQ	0.28872916	0.011616958
HLA-DPA1*01:03-DPB1*02:01	LESLTPLCEDDN	0.07890104	0.0010561186
HLA-DPA1*01:03-DPB1*02:01	GGCPQRCVNTAG	0.014546007	0.0009554645
HLA-DPA1*01:03-DPB1*02:01	RPQPGRENFQNW	0.06365361	0.018485298
HLA-DPA1*01:03-DPB1*02:01	AEANNLAAAASA	0.025956266	0.004222027
HLA-DPA1*01:03-DPB1*02:01	DLKLTSEEESQR	0.047515962	0.034266476
HLA-DPA1*01:03-DPB1*02:01	FPNGTEVPNTRS	0.008694844	0.007235065
HLA-DPA1*01:03-DPB1*02:01	HRNVELTEVGPR	0.090703435	0.0061350805
HLA-DPA1*01:03-DPB1*02:01	DYKGTLLGESLK	0.3179754	0.51498616
HLA-DPA1*01:03-DPB1*02:01	FEKLTLNKGGNC	0.18845811	0.0011093852
HLA-DPA1*01:03-DPB1*02:01	FIIAVLMSAQES	0.33890277	0.0021516413
HLA-DPA1*01:03-DPB1*02:01	CLCQDEVTDDYI	0.09096538	0.00026892318
HLA-DPA1*01:03-DPB1*02:01	LFVNLACAVQTL	0.259071	0.0007949326
HLA-DPA1*01:03-DPB1*02:01	MSRSVALAVLAL	0.36081916	0.0018267387
HLA-DPA1*01:03-DPB1*02:01	KIFINLPRSMDF	0.29980448	0.010690569
HLA-DPA1*01:03-DPB1*02:01	LISDNAARVLPI	0.16325982	0.0208733
HLA-DPA1*01:03-DPB1*02:01	LSSAVWPGGETE	0.096643664	0.00090324256
HLA-DPA1*01:03-DPB1*02:01	KGVEPKTECERL	0.046317812	0.008115138
HLA-DPA1*01:03-DPB1*02:01	MTHHPISDHEAT	0.012787313	0.4272403
HLA-DPA1*01:03-DPB1*02:01	LGFYPAEITLTW	0.27210099	0.0046762703
HLA-DPA1*01:03-DPB1*02:01	FTDDTHGYAVNE	0.038433436	0.018279737
HLA-DPA1*01:03-DPB1*02:01	SCSQAACSNSAQ	0.017331075	0.00052207324
HLA-DPA1*01:03-DPB1*02:01	LKWSLATMSFLL	0.5989354	0.01179677
HLA-DPA1*01:03-DPB1*02:01	GFMIGYLGYCKG	0.4022926	0.0038897917
HLA-DPA1*01:03-DPB1*02:01	FTLGSFMNNFMT	0.5315535	0.0026366513
HLA-DPA1*01:03-DPB1*02:01	HRRDHAPDRPFV	0.021501148	0.0027606166
HLA-DPA1*01:03-DPB1*02:01	HSRCSVASIKTG	0.055032857	0.0012116155
HLA-DPA1*01:03-DPB1*02:01	FFMMEIIFKLFV	0.57946545	0.0011885745
HLA-DPA1*01:03-DPB1*02:01	PREVQVTMCIGA	0.20808649	0.00080186577
HLA-DPA1*01:03-DPB1*02:01	TRRPESQSQDPH	0.0069878995	0.003316347
HLA-DPA1*01:03-DPB1*02:01	RRQAESLSLTRE	0.14299063	0.0038524505
HLA-DPA1*01:03-DPB1*02:01	KTLQQDDCRVVL	0.15894875	0.0016272168
HLA-DPA1*01:03-DPB1*02:01	QEEMALSVVDAH	0.16745992	0.0025141905
HLA-DPA1*01:03-DPB1*02:01	AACSNSAQGSDE	0.0067342026	0.0005862039
HLA-DPA1*01:03-DPB1*02:01	SPVVQLHSNFTA	0.20414352	0.027100965
HLA-DPA1*01:03-DPB1*02:01	GLITGFRSDSSS	0.13896754	0.002275335
HLA-DPA1*01:03-DPB1*02:01	WKNATLAEQAKL	0.0878491	0.013122837
HLA-DPA1*01:03-DPB1*02:01	GVDSAMKEEVQR	0.03695995	0.023966873
HLA-DPA1*01:03-DPB1*02:01	ACHRDYLESKTC	0.11344203	0.0007693977
HLA-DPA1*01:03-DPB1*02:01	RVCGTTLHLLLL	0.3231115	0.002210164
HLA-DPA1*01:03-DPB1*02:01	GWSTARDYYTFL	0.35349798	0.0037133403
HLA-DPA1*01:03-DPB1*02:01	GFPSFNHTQFPP	0.38974366	0.007518761
HLA-DPA1*01:03-DPB1*02:01	CRVLVTMAVWVA	0.4505829	0.0004620364
HLA-DPA1*01:03-DPB1*02:01	ATACPMKSNEHD	0.03750968	0.0014462301
HLA-DPA1*01:03-DPB1*02:01	FFLIGFMIGYLG	0.47330868	0.004277855
HLA-DPA1*01:03-DPB1*02:01	ACVQGRSTMTVS	0.08158298	0.00040606767
HLA-DPA1*01:03-DPB1*02:01	ICVNYKGYFKCE	0.19194461	0.0025062617
HLA-DPA1*01:03-DPB1*02:01	TFVFHVVCREYE	0.3006397	0.04089179
HLA-DPA1*01:03-DPB1*02:01	FQNIDFAEEVYT	0.45816848	0.0114697935
HLA-DPA1*01:03-DPB1*02:01	VLGFFIIAVLMS	0.38799524	0.0023136116
HLA-DPA1*01:03-DPB1*02:01	ITYGLRGICYFF	0.34274662	0.0013478871
HLA-DPA1*01:03-DPB1*02:01	VGGSVELHCEAV	0.18785597	0.0020868499
HLA-DPA1*01:03-DPB1*02:01	PGSTVLLVVDKC	0.204791	0.0021553095
HLA-DPA1*01:03-DPB1*02:01	NKITITNDKGRL	0.06882969	0.008521361
HLA-DPA1*01:03-DPB1*02:01	GLAIGAAFSAGL	0.27893147	0.017736848
HLA-DPA1*01:03-DPB1*02:01	HVEFSPDWLILQ	0.44033784	0.013380262
HLA-DPA1*01:03-DPB1*02:01	SRHQLAMLCSPC	0.18611383	0.0012244277
HLA-DPA1*01:03-DPB1*02:01	FLMRGHHQLHGF	0.19896123	0.005703652
HLA-DPA1*01:03-DPB1*02:01	EITLTWQRDGED	0.11423199	0.008367739
HLA-DPA1*01:03-DPB1*02:01	WALGFYPAEITL	0.3852451	0.0017838099
HLA-DPA1*01:03-DPB1*02:01	ISKYFSERGDAV	0.21053357	0.10424705
HLA-DPA1*01:03-DPB1*02:01	VLLCTMALCNQF	0.40198642	0.0021886048
HLA-DPA1*01:03-DPB1*02:01	QVLDNLGSLPSA	0.20096295	0.003983338
HLA-DPA1*01:03-DPB1*02:01	LSCQEVLWPLPA	0.33020148	0.0006392351
HLA-DPA1*01:03-DPB1*02:01	DHALMIIFLICF	0.35377932	0.0014476136
HLA-DPA1*01:03-DPB1*02:01	LNLMAPGLTIQA	0.21893845	0.006225749
