# Supplementary material for: MHCII-peptide presentation: an assessment of the state-of-the-art prediction methods
Source: Front Immunol. 2024 Mar 12;15:1293706. doi: 10.3389/fimmu.2024.1293706 (PMC11027168; doi:10.3389/fimmu.2024.1293706)
Supplement: Supplementary file 2 [file DataSheet_2.zip › output/BERT/neg/12_HLA-DPA1_01_03_DPB1_03_01.csv]

allele	peptide	affinity_pred	mass_pred
HLA-DPA1*01:03-DPB1*03:01	QMPNGNFFAAPQ	0.0045107068	0.0089937495
HLA-DPA1*01:03-DPB1*03:01	MDSALSDPHNGS	0.011120659	0.009378463
HLA-DPA1*01:03-DPB1*03:01	VVVLGYVYRAKV	0.10915584	0.015034509
HLA-DPA1*01:03-DPB1*03:01	LWDVREGMCRQT	0.05082653	0.0022130823
HLA-DPA1*01:03-DPB1*03:01	LLDWFRSLFWKE	0.12002456	0.005522742
HLA-DPA1*01:03-DPB1*03:01	YASQGGTNEQWQ	0.001296226	0.0028838734
HLA-DPA1*01:03-DPB1*03:01	VSVSVTHPELKV	0.01894143	0.06315093
HLA-DPA1*01:03-DPB1*03:01	YTELDFELIKVE	0.007951343	0.007833006
HLA-DPA1*01:03-DPB1*03:01	FIGGVVLVLSLQ	0.12169187	0.0069753705
HLA-DPA1*01:03-DPB1*03:01	MPSDTAASPVPP	0.012644521	0.19195506
HLA-DPA1*01:03-DPB1*03:01	KCEEHPKHLVVG	0.0014169222	0.004346084
HLA-DPA1*01:03-DPB1*03:01	VILLEKMKHPNI	0.05425655	0.069344714
HLA-DPA1*01:03-DPB1*03:01	LDIVLLFQEHQF	0.036147907	0.0048103523
HLA-DPA1*01:03-DPB1*03:01	LLLLRAVLAVPL	0.75282043	0.019603962
HLA-DPA1*01:03-DPB1*03:01	ISWWGWRNADDE	0.008880676	0.07195751
HLA-DPA1*01:03-DPB1*03:01	GADDDGEITYEN	0.00039294225	0.0791107
HLA-DPA1*01:03-DPB1*03:01	GLDGATYTVLFI	0.017931342	0.0007242564
HLA-DPA1*01:03-DPB1*03:01	QALPKAKLKEIV	0.009461377	0.008014404
HLA-DPA1*01:03-DPB1*03:01	QSANLFEGTDLK	0.0032540066	0.010947155
HLA-DPA1*01:03-DPB1*03:01	KWLQKLCCPCCF	0.008208524	0.0014245013
HLA-DPA1*01:03-DPB1*03:01	VIASYSLGQMVA	0.14314112	0.015488665
HLA-DPA1*01:03-DPB1*03:01	GSPAAPQHLLGP	0.0019412331	0.00564355
HLA-DPA1*01:03-DPB1*03:01	ALSHTISPFMNK	0.13440695	0.20876896
HLA-DPA1*01:03-DPB1*03:01	FRPRRSLLFISW	0.559788	0.004223609
HLA-DPA1*01:03-DPB1*03:01	VPPPPTPRSQYL	0.010028686	0.2703372
HLA-DPA1*01:03-DPB1*03:01	TLAVLFLTGSQA	0.07249466	0.0014213405
HLA-DPA1*01:03-DPB1*03:01	TERENLRIALRY	0.34994256	0.20963454
HLA-DPA1*01:03-DPB1*03:01	ARGSALLLASLL	0.44330433	0.0039315172
HLA-DPA1*01:03-DPB1*03:01	DNRLLMSLFLFF	0.3404452	0.0012973264
HLA-DPA1*01:03-DPB1*03:01	NKITITNDKGRL	0.010913883	0.106594995
HLA-DPA1*01:03-DPB1*03:01	GRPARTLIPSTF	0.42222515	0.27963075
HLA-DPA1*01:03-DPB1*03:01	ICKAQAQTEREN	0.046670657	0.02306166
HLA-DPA1*01:03-DPB1*03:01	LSQNPDLAAQMM	0.04215624	0.005747092
HLA-DPA1*01:03-DPB1*03:01	DDSDIVTLEPPK	0.012686564	0.09985206
HLA-DPA1*01:03-DPB1*03:01	EILELYCDLLLA	0.10228565	0.000511452
HLA-DPA1*01:03-DPB1*03:01	WKNEVRIHSGSF	0.100538276	0.010644708
HLA-DPA1*01:03-DPB1*03:01	PAQPADEPAEKA	0.0032302001	0.31611276
HLA-DPA1*01:03-DPB1*03:01	ICLDILKDQWAA	0.04558363	0.00063490105
HLA-DPA1*01:03-DPB1*03:01	KKVCGPSRTNPS	0.01682604	0.011433381
HLA-DPA1*01:03-DPB1*03:01	GTSEDHQHFTCT	0.00041311607	0.0061486783
HLA-DPA1*01:03-DPB1*03:01	TKQKFDNLYCCR	0.0034063538	0.0061230757
HLA-DPA1*01:03-DPB1*03:01	GRCCRLHTVRAS	0.21217217	0.0020884126
HLA-DPA1*01:03-DPB1*03:01	QARRSSPPGHYY	0.33864036	0.5110756
HLA-DPA1*01:03-DPB1*03:01	KTHMTHHPISDH	0.05304732	0.8127376
HLA-DPA1*01:03-DPB1*03:01	VDFFIQDTYTQK	0.02291422	0.037021972
HLA-DPA1*01:03-DPB1*03:01	KEMLAAACQMFL	0.28341946	0.013523227
HLA-DPA1*01:03-DPB1*03:01	YRMNRRSDNVVT	0.2770843	0.30943936
HLA-DPA1*01:03-DPB1*03:01	TQEASVLVTIQQ	0.03925319	0.0036179856
HLA-DPA1*01:03-DPB1*03:01	RRLWNNFDWDLG	0.11690635	0.0049723643
HLA-DPA1*01:03-DPB1*03:01	GSLMYASIFGNV	0.23856248	0.011058051
HLA-DPA1*01:03-DPB1*03:01	GQEPFLQWLMLL	0.06005836	0.0017820289
HLA-DPA1*01:03-DPB1*03:01	TPSERGMTYDAL	0.016611645	0.108458
HLA-DPA1*01:03-DPB1*03:01	PATPQAKPDGVT	0.0007007033	0.011105411
HLA-DPA1*01:03-DPB1*03:01	VQVALPSYEEAV	0.12340379	0.016128449
HLA-DPA1*01:03-DPB1*03:01	EECDCGYSDQCK	0.0007946276	0.0018708622
HLA-DPA1*01:03-DPB1*03:01	CERRCDADPCCT	0.0061730654	0.0042535593
HLA-DPA1*01:03-DPB1*03:01	LEPATSPLVVTE	0.066880204	0.04799612
HLA-DPA1*01:03-DPB1*03:01	LLAFCACAVGLI	0.118305124	0.0018982651
HLA-DPA1*01:03-DPB1*03:01	DSEKSPSHSTPL	0.0032587573	0.04611342
HLA-DPA1*01:03-DPB1*03:01	LIVGICIALFAL	0.08522088	0.0013245579
HLA-DPA1*01:03-DPB1*03:01	LFSIYTGFIYNE	0.06212386	0.0043796203
HLA-DPA1*01:03-DPB1*03:01	AVLVESIPEGLD	0.08047388	0.024709564
HLA-DPA1*01:03-DPB1*03:01	IPMNPNTNDLFN	0.0047037005	0.02374394
HLA-DPA1*01:03-DPB1*03:01	QALYLSNMRKAV	0.3113529	0.0038842447
HLA-DPA1*01:03-DPB1*03:01	TQIKMDILAQVL	0.31512725	0.00409386
HLA-DPA1*01:03-DPB1*03:01	RPYSIPPCEHHV	0.050674472	0.049566276
HLA-DPA1*01:03-DPB1*03:01	DGEDQTQDTELV	0.000336759	0.029025435
HLA-DPA1*01:03-DPB1*03:01	DKQMIKLQESPE	0.01957347	0.019227665
HLA-DPA1*01:03-DPB1*03:01	AKLWDVREGMCR	0.055861734	0.0055782287
HLA-DPA1*01:03-DPB1*03:01	LTLGTALASLGS	0.19944267	0.037939396
HLA-DPA1*01:03-DPB1*03:01	FRRTEVPPLLLI	0.45499045	0.0301595
HLA-DPA1*01:03-DPB1*03:01	AFQKIVVLFYKA	0.24359447	0.0053628385
HLA-DPA1*01:03-DPB1*03:01	LAERREHEREVL	0.0969751	0.21474715
HLA-DPA1*01:03-DPB1*03:01	KIPKWSPLSEMH	0.0287726	0.13595478
HLA-DPA1*01:03-DPB1*03:01	QKAETAANRICK	0.0902672	0.4802319
HLA-DPA1*01:03-DPB1*03:01	LYTNKNSTLNGT	0.0060405163	0.0034732106
HLA-DPA1*01:03-DPB1*03:01	DKFLTPDFTSLD	0.0756365	0.023573795
HLA-DPA1*01:03-DPB1*03:01	DGSLGDCKEAAE	0.0005152482	0.0047642617
HLA-DPA1*01:03-DPB1*03:01	QVESRALTMFRD	0.35490683	0.0041501196
HLA-DPA1*01:03-DPB1*03:01	ESLQVVRSRDPR	0.24177785	0.29033583
HLA-DPA1*01:03-DPB1*03:01	YCKLESCPSRGQ	0.019960025	0.0036602996
HLA-DPA1*01:03-DPB1*03:01	YTVVIHYAGNLS	0.07148936	0.010996923
HLA-DPA1*01:03-DPB1*03:01	GQHQCDSSTVCF	0.0010209715	0.0023459927
HLA-DPA1*01:03-DPB1*03:01	MVKNGNGTACIM	0.0030764933	0.002200462
HLA-DPA1*01:03-DPB1*03:01	SGPRGTLLLLPL	0.19440003	0.013651115
HLA-DPA1*01:03-DPB1*03:01	KSVEVFPLKARK	0.20805107	0.5007144
HLA-DPA1*01:03-DPB1*03:01	LLPRERIDNLID	0.10381825	0.4093427
HLA-DPA1*01:03-DPB1*03:01	RILPLLLVLLLL	0.18210673	0.0031628583
HLA-DPA1*01:03-DPB1*03:01	LPLTLWVLISVS	0.110996954	0.0027894843
HLA-DPA1*01:03-DPB1*03:01	EESCKYNPKYSV	0.0024408957	0.0030223397
HLA-DPA1*01:03-DPB1*03:01	TEKPTVIDSTIQ	0.008565724	0.015915643
HLA-DPA1*01:03-DPB1*03:01	KVSAAALAVILI	0.2035238	0.006627298
HLA-DPA1*01:03-DPB1*03:01	VEQGEECDCGYS	0.0015175766	0.0029259128
HLA-DPA1*01:03-DPB1*03:01	CRWMTSSGSTHS	0.18737558	0.001766922
HLA-DPA1*01:03-DPB1*03:01	LLASGLVVFFLF	0.043144785	0.0015141778
HLA-DPA1*01:03-DPB1*03:01	GGRGRGGGGRSD	0.10102521	0.0080268625
HLA-DPA1*01:03-DPB1*03:01	YGLHMILSLKTM	0.26344433	0.0019506786
HLA-DPA1*01:03-DPB1*03:01	SGGHSLSPEENE	0.0027282834	0.08744918
HLA-DPA1*01:03-DPB1*03:01	GEGFFPDQARAE	0.0061006974	0.16920361
HLA-DPA1*01:03-DPB1*03:01	ERREEQTDTSDG	0.002240903	0.07275681
HLA-DPA1*01:03-DPB1*03:01	GTPQQAQPDSML	0.0029687951	0.04768338
HLA-DPA1*01:03-DPB1*03:01	LLLASLLLAAAL	0.20073107	0.0032724836
HLA-DPA1*01:03-DPB1*03:01	AQGLQRELDGER	0.059881043	0.13700846
HLA-DPA1*01:03-DPB1*03:01	KNYLCIEEEKII	0.014124606	0.004021419
HLA-DPA1*01:03-DPB1*03:01	RLPPDTLLQQVT	0.015390124	0.0042790873
HLA-DPA1*01:03-DPB1*03:01	CSEEKLARCRPP	0.012367417	0.0044488916
HLA-DPA1*01:03-DPB1*03:01	LQTLALETEWEL	0.03335121	0.003271692
HLA-DPA1*01:03-DPB1*03:01	LVIALGCTCKLY	0.009171853	0.00088494644
HLA-DPA1*01:03-DPB1*03:01	PFVAFGKGIIKK	0.012506014	0.16711895
HLA-DPA1*01:03-DPB1*03:01	LLKTLDHVLTHG	0.07343399	0.15730156
HLA-DPA1*01:03-DPB1*03:01	LQNILEQIVSVG	0.080990404	0.0033057407
HLA-DPA1*01:03-DPB1*03:01	CCIVTSTYGWTA	0.010366873	0.00056690275
HLA-DPA1*01:03-DPB1*03:01	QLKIWMGKMQKK	0.054828238	0.053242087
HLA-DPA1*01:03-DPB1*03:01	RFGLIQSMKELD	0.14966774	0.014633481
HLA-DPA1*01:03-DPB1*03:01	NGFRPRRSLLFI	0.4937553	0.0021776531
HLA-DPA1*01:03-DPB1*03:01	QELLTQEGQASF	0.085941724	0.0026579567
HLA-DPA1*01:03-DPB1*03:01	CKLTAILIIIVP	0.06859607	0.00091031735
HLA-DPA1*01:03-DPB1*03:01	AFQMFAKGYGKN	0.06070817	0.06125313
HLA-DPA1*01:03-DPB1*03:01	WTLTNNDTHTQE	0.002874706	0.005707511
HLA-DPA1*01:03-DPB1*03:01	IYSYRDKEMSAT	0.14692768	0.020211007
HLA-DPA1*01:03-DPB1*03:01	NKTVAVRTLDPE	0.055206917	0.20157996
HLA-DPA1*01:03-DPB1*03:01	EMDLQCRDPDIH	0.004538336	0.0065020784
HLA-DPA1*01:03-DPB1*03:01	SNRLEMVNESVL	0.3151818	0.03503572
HLA-DPA1*01:03-DPB1*03:01	ESCLDEEVEGQG	0.0031644641	0.0022285343
HLA-DPA1*01:03-DPB1*03:01	MDPRLSTVRQTC	0.14911073	0.003088361
HLA-DPA1*01:03-DPB1*03:01	ADIYDKVSGDMQ	0.030791854	0.037037674
HLA-DPA1*01:03-DPB1*03:01	LLLVVLLLGVTL	0.016335037	0.0015152798
HLA-DPA1*01:03-DPB1*03:01	LHQDFPSVVLVG	0.10678583	0.0126928855
HLA-DPA1*01:03-DPB1*03:01	CGGDLTFDPGPR	0.004232992	0.005335634
HLA-DPA1*01:03-DPB1*03:01	ASLLLLLLSLCA	0.052475672	0.0014002321
HLA-DPA1*01:03-DPB1*03:01	LRPGGAFYFMEH	0.054473832	0.03200058
HLA-DPA1*01:03-DPB1*03:01	SGARSRSPLLRR	0.41825694	0.075260885
HLA-DPA1*01:03-DPB1*03:01	WPISFIGVGLVL	0.08700028	0.0104380315
HLA-DPA1*01:03-DPB1*03:01	PESSIFIEDYLK	0.033305153	0.005478616
HLA-DPA1*01:03-DPB1*03:01	SQSLLKTTQEPL	0.02473536	0.010120992
HLA-DPA1*01:03-DPB1*03:01	GVPEDELNPFHV	0.00092193123	0.025555924
HLA-DPA1*01:03-DPB1*03:01	AAVLTLAVLFLT	0.101049535	0.0013768298
HLA-DPA1*01:03-DPB1*03:01	MAGPLRAPLLLL	0.17658025	0.0040511354
HLA-DPA1*01:03-DPB1*03:01	HGNLYDLKPLGL	0.023752434	0.008840317
HLA-DPA1*01:03-DPB1*03:01	ISIWMCIKIIKE	0.030999819	0.0010824085
HLA-DPA1*01:03-DPB1*03:01	VEQGEECDCGYS	0.0015175766	0.0029259128
HLA-DPA1*01:03-DPB1*03:01	FEVRTRLLGWDD	0.096537605	0.010337926
HLA-DPA1*01:03-DPB1*03:01	GKETKRELNIVA	0.06950031	0.33936143
HLA-DPA1*01:03-DPB1*03:01	AMSQSLLKTTQE	0.009421357	0.0099183135
HLA-DPA1*01:03-DPB1*03:01	LAVALAFIIKPG	0.07559217	0.02989534
HLA-DPA1*01:03-DPB1*03:01	SNCCMYSDKRNK	0.006916559	0.0004864623
HLA-DPA1*01:03-DPB1*03:01	MGLQACLLGLFA	0.056807682	0.00089805305
HLA-DPA1*01:03-DPB1*03:01	RGSALLLASLLL	0.2644366	0.0032245186
HLA-DPA1*01:03-DPB1*03:01	TCFGYWLGVSSF	0.038502816	0.0004446785
HLA-DPA1*01:03-DPB1*03:01	KCGALQGLYTTV	0.004150682	0.0006357997
HLA-DPA1*01:03-DPB1*03:01	WCVFPNGTEVPN	0.002098939	0.0012652028
HLA-DPA1*01:03-DPB1*03:01	AILIVVTVAFVQ	0.09251211	0.0015933707
HLA-DPA1*01:03-DPB1*03:01	VLIETLCALGAQ	0.22091116	0.0025046957
HLA-DPA1*01:03-DPB1*03:01	HWLGLLNADGWI	0.026869213	0.0020315398
HLA-DPA1*01:03-DPB1*03:01	LQEASNKDAEAL	0.010788278	0.015031962
HLA-DPA1*01:03-DPB1*03:01	VPSTHLPAGPGS	0.0026094248	0.059410222
HLA-DPA1*01:03-DPB1*03:01	RTCRSTGSWSTL	0.048874214	0.00063319266
HLA-DPA1*01:03-DPB1*03:01	TRLYSLGKSVES	0.25232777	0.7372138
HLA-DPA1*01:03-DPB1*03:01	GTAAAAATGRLL	0.19608459	0.10424439
HLA-DPA1*01:03-DPB1*03:01	LDPLKMSSPHAE	0.07653378	0.2735091
HLA-DPA1*01:03-DPB1*03:01	DYNIEDDIESLH	0.024763921	0.18698615
HLA-DPA1*01:03-DPB1*03:01	DGKFAIFVMLNY	0.14263684	0.009061853
HLA-DPA1*01:03-DPB1*03:01	VPQREPEKERGD	0.008059624	0.03470946
HLA-DPA1*01:03-DPB1*03:01	MCHCLAWFIFDY	0.06413808	0.00036249848
HLA-DPA1*01:03-DPB1*03:01	VSAFGYLHSISG	0.10867928	0.022107098
HLA-DPA1*01:03-DPB1*03:01	PNTRSRGHHNCS	0.037344255	0.0011709305
HLA-DPA1*01:03-DPB1*03:01	PPAAVLRLCRSG	0.1638946	0.0035068258
HLA-DPA1*01:03-DPB1*03:01	TRPAPGRPPSVS	0.042103637	0.099349454
HLA-DPA1*01:03-DPB1*03:01	QKVNNEGEGDPF	0.0015276668	0.016077166
HLA-DPA1*01:03-DPB1*03:01	LLLLLAGAGLSA	0.21254744	0.00222763
HLA-DPA1*01:03-DPB1*03:01	EYESPFMGGARG	0.029986275	0.006224367
HLA-DPA1*01:03-DPB1*03:01	LKSIHSKMNTLA	0.116735704	0.016581772
HLA-DPA1*01:03-DPB1*03:01	FIIKPGSGAQTL	0.036912195	0.056057703
HLA-DPA1*01:03-DPB1*03:01	ALRPPLPPLCFF	0.20379962	0.0038325705
HLA-DPA1*01:03-DPB1*03:01	AAYQLELHGIEL	0.05808374	0.013448958
HLA-DPA1*01:03-DPB1*03:01	CQGEEQRFTCYM	0.0012110794	0.0006384788
HLA-DPA1*01:03-DPB1*03:01	LIGIYATALSAS	0.4439639	0.014281097
HLA-DPA1*01:03-DPB1*03:01	SSHPKQVSSTKP	0.0061502242	0.016708516
HLA-DPA1*01:03-DPB1*03:01	EITLTWQRDGED	0.01111664	0.030433068
HLA-DPA1*01:03-DPB1*03:01	SGIRGRGRGRGR	0.22653319	0.004816321
HLA-DPA1*01:03-DPB1*03:01	ILVEDFDLHGAL	0.06358893	0.009531783
HLA-DPA1*01:03-DPB1*03:01	ECPFGRSSIELT	0.042233773	0.0013121102
HLA-DPA1*01:03-DPB1*03:01	EFTEMCPKGKGF	0.004438293	0.002012551
HLA-DPA1*01:03-DPB1*03:01	RKVYLLSLLLIG	0.23745519	0.011514163
HLA-DPA1*01:03-DPB1*03:01	EVTAIIASFSIT	0.25879115	0.0014764452
HLA-DPA1*01:03-DPB1*03:01	FGSSVDLGNLGQ	0.0009631487	0.014369373
HLA-DPA1*01:03-DPB1*03:01	RFGSRSLSTADM	0.29870224	0.06922197
HLA-DPA1*01:03-DPB1*03:01	VPSGQEQRYTCH	0.0008397003	0.354536
HLA-DPA1*01:03-DPB1*03:01	DSDCAREGICNG	0.0023497555	0.0020336262
HLA-DPA1*01:03-DPB1*03:01	IFKEMFGDQNDD	0.007179861	0.038997598
HLA-DPA1*01:03-DPB1*03:01	LSYCPGMGVALR	0.045364536	0.009670907
HLA-DPA1*01:03-DPB1*03:01	AVVLVLVIVGLC	0.022978647	0.00078039814
HLA-DPA1*01:03-DPB1*03:01	SSSTEKPGPPGD	0.0004948953	0.0141491145
HLA-DPA1*01:03-DPB1*03:01	GNCHTVGPNEAL	0.0053870645	0.004809259
HLA-DPA1*01:03-DPB1*03:01	LARCVKYTEIHP	0.0334302	0.012434324
HLA-DPA1*01:03-DPB1*03:01	GLGTLLPWNFFM	0.04229599	0.002210126
HLA-DPA1*01:03-DPB1*03:01	NPDPQPIVDGEE	0.0010620409	0.21351138
HLA-DPA1*01:03-DPB1*03:01	QEVDGVATTRYS	0.046485726	0.019030655
HLA-DPA1*01:03-DPB1*03:01	RNLARAMCMKNL	0.451106	0.012301733
HLA-DPA1*01:03-DPB1*03:01	VSTNEFLCDKDK	0.00075946463	0.1110549
HLA-DPA1*01:03-DPB1*03:01	LIQSMKELDSGL	0.034270745	0.024591584
HLA-DPA1*01:03-DPB1*03:01	KVKKGGPGSECA	0.0057957484	0.037257276
HLA-DPA1*01:03-DPB1*03:01	DSEKSPSHSTPL	0.0032587573	0.04611342
HLA-DPA1*01:03-DPB1*03:01	GPVFYPPPKKTK	0.016230643	0.10455477
HLA-DPA1*01:03-DPB1*03:01	SYCPGMGVALRM	0.05400719	0.004037162
HLA-DPA1*01:03-DPB1*03:01	LAPSATKLHISL	0.017614983	0.028202748
HLA-DPA1*01:03-DPB1*03:01	SPTPAHSLPRAK	0.055440698	0.38571483
HLA-DPA1*01:03-DPB1*03:01	LLLLLLAGARAE	0.37213835	0.0016225161
HLA-DPA1*01:03-DPB1*03:01	KEPLIPASPKAE	0.07235265	0.22820354
HLA-DPA1*01:03-DPB1*03:01	SRNLARAMCMKN	0.46061575	0.0067893662
HLA-DPA1*01:03-DPB1*03:01	GQNKEMLAAACQ	0.18258701	0.07682902
HLA-DPA1*01:03-DPB1*03:01	FILFFWAPVPRV	0.33089128	0.016528333
HLA-DPA1*01:03-DPB1*03:01	QARRSSPPGHYY	0.33864036	0.5110756
HLA-DPA1*01:03-DPB1*03:01	ILCTLLGDGLAS	0.052792627	0.0006074901
HLA-DPA1*01:03-DPB1*03:01	EDFTSLSLVLYS	0.13875927	0.0012521973
HLA-DPA1*01:03-DPB1*03:01	GFLTRTVLENST	0.22980572	0.05393217
HLA-DPA1*01:03-DPB1*03:01	GRKCKLKPGKQC	0.0061233295	0.002230581
HLA-DPA1*01:03-DPB1*03:01	SEGNADGAQIQE	0.0009308682	0.017565785
