# Supplementary material for: MHCII-peptide presentation: an assessment of the state-of-the-art prediction methods
Source: Front Immunol. 2024 Mar 12;15:1293706. doi: 10.3389/fimmu.2024.1293706 (PMC11027168; doi:10.3389/fimmu.2024.1293706)
Supplement: Supplementary file 2 [file DataSheet_2.zip › output/BERT/neg/12_HLA-DPA1_01_03_DPB1_04_01.csv]

allele	peptide	affinity_pred	mass_pred
HLA-DPA1*01:03-DPB1*04:01	VGNSQERYYGYR	0.036665678	0.017620299
HLA-DPA1*01:03-DPB1*04:01	LAHFRTAELQAR	0.21193011	0.26834399
HLA-DPA1*01:03-DPB1*04:01	LEHQFAVGEDSG	0.01952322	0.036292862
HLA-DPA1*01:03-DPB1*04:01	DWILQPEGYQLN	0.17040025	0.020966807
HLA-DPA1*01:03-DPB1*04:01	CVALSAYDLVLA	0.43349087	0.00076183944
HLA-DPA1*01:03-DPB1*04:01	VLSLLVVAFIQQ	0.39614642	0.0050487644
HLA-DPA1*01:03-DPB1*04:01	EPGEVPQTRLPL	0.018984918	0.029368013
HLA-DPA1*01:03-DPB1*04:01	LILDVNIQIYPV	0.27052933	0.035029326
HLA-DPA1*01:03-DPB1*04:01	QEDKNAMDVIVK	0.020112956	0.003748199
HLA-DPA1*01:03-DPB1*04:01	ATRPELSRCVAF	0.104970805	0.0022787596
HLA-DPA1*01:03-DPB1*04:01	LEKENPWYCPSC	0.062346444	0.00036663987
HLA-DPA1*01:03-DPB1*04:01	PVRHSGDHGKRL	0.018101923	0.0019387954
HLA-DPA1*01:03-DPB1*04:01	LMAKVEDMQRSM	0.020164728	0.02486137
HLA-DPA1*01:03-DPB1*04:01	EKKDKDKKEAPA	0.010759	0.004504475
HLA-DPA1*01:03-DPB1*04:01	TVVAAASSTSIP	0.10513613	0.004119041
HLA-DPA1*01:03-DPB1*04:01	ESFDGSVRARIV	0.12133084	0.0017765114
HLA-DPA1*01:03-DPB1*04:01	LLRDGETLEELM	0.11761187	0.022933872
HLA-DPA1*01:03-DPB1*04:01	KSIDTESQGSSH	0.012607328	0.19236107
HLA-DPA1*01:03-DPB1*04:01	NGLLNKVVTSSI	0.12853725	0.001633405
HLA-DPA1*01:03-DPB1*04:01	VLCRSLAGLGGL	0.115473814	0.0027533467
HLA-DPA1*01:03-DPB1*04:01	SMVEKMMYDQRQ	0.12304338	0.021347668
HLA-DPA1*01:03-DPB1*04:01	IPTYMRQTEDVA	0.0105685275	0.09568776
HLA-DPA1*01:03-DPB1*04:01	ESCNMETQTSST	0.015873639	0.0011557958
HLA-DPA1*01:03-DPB1*04:01	KFIYEGSSDFSC	0.19482392	0.001639284
HLA-DPA1*01:03-DPB1*04:01	KDYEFMWNPHLG	0.25191638	0.4511222
HLA-DPA1*01:03-DPB1*04:01	GSSGGGHGGGHG	0.02589201	0.009186052
HLA-DPA1*01:03-DPB1*04:01	GPIMLDEVQCTG	0.063761994	0.047684766
HLA-DPA1*01:03-DPB1*04:01	RNECDPALALLS	0.052040827	0.0005814418
HLA-DPA1*01:03-DPB1*04:01	MMAFIEQEANEK	0.08493522	0.008614794
HLA-DPA1*01:03-DPB1*04:01	TPGPSTCLPNYY	0.030030113	0.010112716
HLA-DPA1*01:03-DPB1*04:01	QNDFAISKEDMQ	0.056047276	0.12581356
HLA-DPA1*01:03-DPB1*04:01	YQTRSPSVCLSE	0.06248757	0.0011781215
HLA-DPA1*01:03-DPB1*04:01	YRYKPEFAASAG	0.16343042	0.02385369
HLA-DPA1*01:03-DPB1*04:01	ALLWLSGHAGTQ	0.15760803	0.025470382
HLA-DPA1*01:03-DPB1*04:01	AVFDYLIGNADR	0.21076253	0.3030948
HLA-DPA1*01:03-DPB1*04:01	PVLLLLIDGDEK	0.18662243	0.003944651
HLA-DPA1*01:03-DPB1*04:01	MMGPLQGDPLWV	0.09345956	0.0014790973
HLA-DPA1*01:03-DPB1*04:01	RDEADVLEVDQG	0.02425027	0.019781927
HLA-DPA1*01:03-DPB1*04:01	ITKVANVELYYR	0.20884798	0.047875397
HLA-DPA1*01:03-DPB1*04:01	QACCRGYLARKA	0.12019727	0.0006753522
HLA-DPA1*01:03-DPB1*04:01	AILLFVYEQKLN	0.43011478	0.0062313518
HLA-DPA1*01:03-DPB1*04:01	QPPVPRDSGLRA	0.015519568	0.003472047
HLA-DPA1*01:03-DPB1*04:01	NLSLLYHVWLCG	0.43945393	0.0012555151
HLA-DPA1*01:03-DPB1*04:01	LLTKEQLKIWMG	0.104954906	0.0069998614
HLA-DPA1*01:03-DPB1*04:01	AGFFKRNRKRDP	0.08073749	0.0061899293
HLA-DPA1*01:03-DPB1*04:01	VTLLSQLPLLLF	0.60716754	0.025865223
HLA-DPA1*01:03-DPB1*04:01	MFRLSAALHLLL	0.4190788	0.0114211785
HLA-DPA1*01:03-DPB1*04:01	FVCTVTNAVGMG	0.10706413	0.0037124776
HLA-DPA1*01:03-DPB1*04:01	IASVMLFGLQIT	0.26416317	0.0039212955
HLA-DPA1*01:03-DPB1*04:01	NFFSFFNWLCVA	0.5328979	0.0009595532
HLA-DPA1*01:03-DPB1*04:01	RRTGIPISMSLL	0.19006602	0.004240325
HLA-DPA1*01:03-DPB1*04:01	STKTVKKIKVSV	0.024409955	0.0013796435
HLA-DPA1*01:03-DPB1*04:01	EGIGFGDRTSTF	0.058611147	0.054786056
HLA-DPA1*01:03-DPB1*04:01	GPSGRAPRGGSA	0.023222446	0.0070933094
HLA-DPA1*01:03-DPB1*04:01	VLWVKVNINMNG	0.1207676	0.0020641983
HLA-DPA1*01:03-DPB1*04:01	RQMYDMVVKIID	0.14554259	0.0041851634
HLA-DPA1*01:03-DPB1*04:01	QNLDTQFADGVI	0.11093116	0.0064360187
HLA-DPA1*01:03-DPB1*04:01	DKHLSSQNRYFS	0.04961894	0.0013434526
HLA-DPA1*01:03-DPB1*04:01	LNQTVIWDRPQV	0.06682105	0.0023489664
HLA-DPA1*01:03-DPB1*04:01	MTIGFILLLVFG	0.20494245	0.0030681768
HLA-DPA1*01:03-DPB1*04:01	ACCRGYLARKAF	0.1769676	0.00054747117
HLA-DPA1*01:03-DPB1*04:01	FPELAARETQKH	0.045128163	0.01988043
HLA-DPA1*01:03-DPB1*04:01	SRLVLALALILV	0.20990644	0.0044403127
HLA-DPA1*01:03-DPB1*04:01	SSVLEWPTNPQA	0.057420027	0.005584856
HLA-DPA1*01:03-DPB1*04:01	CIQADCSRPQSC	0.016129734	0.0019419955
HLA-DPA1*01:03-DPB1*04:01	DPCPEGWQSFPA	0.09887215	0.0056076325
HLA-DPA1*01:03-DPB1*04:01	LQCVASHPETRS	0.040937122	0.002372864
HLA-DPA1*01:03-DPB1*04:01	VSLVLLMPGPCD	0.19574048	0.0014699402
HLA-DPA1*01:03-DPB1*04:01	HLQLQSKHDAAT	0.016612422	0.0028190615
HLA-DPA1*01:03-DPB1*04:01	VLEVSDHQVLND	0.116700694	0.31135267
HLA-DPA1*01:03-DPB1*04:01	ILPKFLCNVAGC	0.14672206	0.0012717046
HLA-DPA1*01:03-DPB1*04:01	VVFEKIPENESA	0.13854752	0.038917363
HLA-DPA1*01:03-DPB1*04:01	PEYENFRHLLQA	0.30862793	0.0019786195
HLA-DPA1*01:03-DPB1*04:01	LPNFAGGQHFFE	0.10949339	0.0629001
HLA-DPA1*01:03-DPB1*04:01	DKLIHFSGVALG	0.27024975	0.0070918724
HLA-DPA1*01:03-DPB1*04:01	MWLWGISLNAVS	0.38509288	0.0020886895
HLA-DPA1*01:03-DPB1*04:01	RCHDSWFPGSNL	0.11684663	0.0005669781
HLA-DPA1*01:03-DPB1*04:01	VLFRHLLPMLQR	0.36177927	0.026508937
HLA-DPA1*01:03-DPB1*04:01	SFRMIFQMEGLF	0.4325039	0.0027492926
HLA-DPA1*01:03-DPB1*04:01	SHLGGWGHRDSG	0.05166928	0.0023687698
HLA-DPA1*01:03-DPB1*04:01	ELTETLVCALGL	0.17798597	0.0011367031
HLA-DPA1*01:03-DPB1*04:01	LAVLLKENDAFE	0.11473964	0.0021190285
HLA-DPA1*01:03-DPB1*04:01	CLWLLAVALLPW	0.41683483	0.00069783296
HLA-DPA1*01:03-DPB1*04:01	ESMFPIPSQFEL	0.23806708	0.0024931994
HLA-DPA1*01:03-DPB1*04:01	LFLVSSSEFDQV	0.54545534	0.014573233
HLA-DPA1*01:03-DPB1*04:01	FQEQGHLRSLVL	0.17914338	0.0027404116
HLA-DPA1*01:03-DPB1*04:01	LLALVLMPLCLW	0.42759383	0.005089139
HLA-DPA1*01:03-DPB1*04:01	SWGILLLAGLCC	0.21852605	0.0006724826
HLA-DPA1*01:03-DPB1*04:01	SDCAPEKLWLQI	0.17156719	0.0006547685
HLA-DPA1*01:03-DPB1*04:01	CEPIRLQVPVEA	0.118958846	0.0010019051
HLA-DPA1*01:03-DPB1*04:01	AIKDLNAELFDC	0.3096824	0.013213542
HLA-DPA1*01:03-DPB1*04:01	VNILLPPDAKEI	0.07192797	0.010753572
HLA-DPA1*01:03-DPB1*04:01	SSQRRDVPRTTQ	0.010392735	0.0019065344
HLA-DPA1*01:03-DPB1*04:01	CQKFYQAEMEEL	0.4276566	0.0020647147
HLA-DPA1*01:03-DPB1*04:01	NVDTRTVMEEMR	0.039411325	0.029891636
HLA-DPA1*01:03-DPB1*04:01	CCHCFPCCRGSG	0.02609124	0.0008482138
HLA-DPA1*01:03-DPB1*04:01	LEYESSFSNEEA	0.20401344	0.016784346
HLA-DPA1*01:03-DPB1*04:01	LTPLLLGVHEQK	0.16059895	0.029308254
HLA-DPA1*01:03-DPB1*04:01	GRCEDSAAARPF	0.017838487	0.0014496532
HLA-DPA1*01:03-DPB1*04:01	VIALFAVLTIFI	0.20412233	0.0027063822
HLA-DPA1*01:03-DPB1*04:01	RTLCCFCCPCLK	0.11704782	0.0018810853
HLA-DPA1*01:03-DPB1*04:01	KKEMPSVFGKEN	0.11180388	0.0029368454
HLA-DPA1*01:03-DPB1*04:01	MTEIVSRVSKRK	0.09401318	0.024753332
HLA-DPA1*01:03-DPB1*04:01	PNYKGKWKPPMI	0.0822671	0.001154459
HLA-DPA1*01:03-DPB1*04:01	VLLADLLALSDT	0.30397603	0.0049142027
HLA-DPA1*01:03-DPB1*04:01	TECERLAGTESP	0.016386202	0.0007362164
HLA-DPA1*01:03-DPB1*04:01	WLLLAIWVVLPS	0.3278946	0.0014740296
HLA-DPA1*01:03-DPB1*04:01	SKDRQVDLSVHA	0.018991522	0.011609515
HLA-DPA1*01:03-DPB1*04:01	AGRPKRPHARRA	0.08786655	0.0048873783
HLA-DPA1*01:03-DPB1*04:01	QALLENIALYLT	0.32237965	0.0016786407
HLA-DPA1*01:03-DPB1*04:01	RQSLHTYLRSKM	0.14783438	0.005144555
HLA-DPA1*01:03-DPB1*04:01	VNLAQIRTFTEM	0.2000901	0.005878575
HLA-DPA1*01:03-DPB1*04:01	FFIIAVLMSAQE	0.35669294	0.0017521832
HLA-DPA1*01:03-DPB1*04:01	ERRCPGLLKPHP	0.019787604	0.00088302046
HLA-DPA1*01:03-DPB1*04:01	NEATMVLVSWIM	0.28469864	0.0069345185
HLA-DPA1*01:03-DPB1*04:01	PWQQDKALNENL	0.05811383	0.0022103053
HLA-DPA1*01:03-DPB1*04:01	LFLSLPVLVVVL	0.4908871	0.0044684284
HLA-DPA1*01:03-DPB1*04:01	WNDLWLNEGFAT	0.30192578	0.013773913
HLA-DPA1*01:03-DPB1*04:01	IPSSKHCDGLRD	0.005762314	0.002126795
HLA-DPA1*01:03-DPB1*04:01	SLPKVLNFHNFL	0.2854948	0.3106942
HLA-DPA1*01:03-DPB1*04:01	ITIIGGGDTATC	0.013201382	0.0006866694
HLA-DPA1*01:03-DPB1*04:01	SSTRERVANREE	0.010373412	0.005040376
HLA-DPA1*01:03-DPB1*04:01	TLILAAFCLGIA	0.31856453	0.0015778737
HLA-DPA1*01:03-DPB1*04:01	VHLLLKTANEGG	0.022463221	0.0045312853
HLA-DPA1*01:03-DPB1*04:01	GMAFCFEYARGE	0.30671468	0.0016687925
HLA-DPA1*01:03-DPB1*04:01	EECDCGYSDQCK	0.015485268	0.0015918694
HLA-DPA1*01:03-DPB1*04:01	FKKMLPRDERRF	0.06838595	0.04050818
HLA-DPA1*01:03-DPB1*04:01	VLGFFIIAVLMS	0.23662996	0.0020272895
HLA-DPA1*01:03-DPB1*04:01	LLLVPVICQIRS	0.3385929	0.0020212564
HLA-DPA1*01:03-DPB1*04:01	VMTMGSDFQYEN	0.16500865	0.05735467
HLA-DPA1*01:03-DPB1*04:01	FISKERERALLK	0.07620919	0.017058637
HLA-DPA1*01:03-DPB1*04:01	AAVSEISGPFST	0.043721158	0.004848689
HLA-DPA1*01:03-DPB1*04:01	LCSSDRGCKKGW	0.0091400985	0.00046372917
HLA-DPA1*01:03-DPB1*04:01	SYKCDLEDDCGD	0.019388607	0.0033442948
HLA-DPA1*01:03-DPB1*04:01	SRSVALAVLALL	0.35484564	0.0029136853
HLA-DPA1*01:03-DPB1*04:01	NQTECFNFIRFL	0.54243284	0.016776014
HLA-DPA1*01:03-DPB1*04:01	AGRPKRPHARRA	0.08786655	0.0048873783
HLA-DPA1*01:03-DPB1*04:01	GSFILVIFYFQS	0.3762828	0.0016801015
HLA-DPA1*01:03-DPB1*04:01	QAPDHFLFAKLK	0.25773564	0.4577031
HLA-DPA1*01:03-DPB1*04:01	NPKYSVANDTGF	0.042719312	0.02250526
HLA-DPA1*01:03-DPB1*04:01	TALMVLSFWLLT	0.48946074	0.0025137584
HLA-DPA1*01:03-DPB1*04:01	VLLETLSRTEEI	0.2404335	0.024038333
HLA-DPA1*01:03-DPB1*04:01	TNQPPEVFAHGL	0.04264044	0.025529176
HLA-DPA1*01:03-DPB1*04:01	KTECERLAGTES	0.018694606	0.0011122277
HLA-DPA1*01:03-DPB1*04:01	SLGGSDGGASIL	0.039304852	0.0039146338
HLA-DPA1*01:03-DPB1*04:01	MLNRSLSRLQWA	0.22115046	0.0026793159
HLA-DPA1*01:03-DPB1*04:01	DVFDQSALSTEA	0.11091186	0.008808563
HLA-DPA1*01:03-DPB1*04:01	LTAFEFGNAGAV	0.18040235	0.011483456
HLA-DPA1*01:03-DPB1*04:01	NPSDKSLYDELR	0.087716475	0.53083664
HLA-DPA1*01:03-DPB1*04:01	RVNFRPRYVTRY	0.15302566	0.016656395
HLA-DPA1*01:03-DPB1*04:01	EQLEQLELERKQ	0.15228437	0.046686508
HLA-DPA1*01:03-DPB1*04:01	VKCETMVYHPNI	0.12614998	0.0013054715
HLA-DPA1*01:03-DPB1*04:01	GHWTGDVWSSWE	0.24648693	0.025631338
HLA-DPA1*01:03-DPB1*04:01	KQEIKDAFELFD	0.252847	0.005724183
HLA-DPA1*01:03-DPB1*04:01	SLLLLSAFCLLE	0.56895024	0.0020372407
HLA-DPA1*01:03-DPB1*04:01	EDNPCPHPRDPD	0.008577098	0.0062806965
HLA-DPA1*01:03-DPB1*04:01	STPLTGQLPGKQ	0.040537894	0.0051569105
HLA-DPA1*01:03-DPB1*04:01	TDICQGGLGDCW	0.03307504	0.00064359675
HLA-DPA1*01:03-DPB1*04:01	LKTPLGDTTHTC	0.012374203	0.001062328
HLA-DPA1*01:03-DPB1*04:01	MLRNGYAPVEFF	0.28534874	0.014794074
HLA-DPA1*01:03-DPB1*04:01	STEAILHSNNTR	0.032819975	0.009573667
HLA-DPA1*01:03-DPB1*04:01	GGGDTATCCAKW	0.010185739	0.0019039891
HLA-DPA1*01:03-DPB1*04:01	SRQVNRNNKQEV	0.011134762	0.0014703807
HLA-DPA1*01:03-DPB1*04:01	ACHRDYLESKTC	0.06713748	0.00072905753
HLA-DPA1*01:03-DPB1*04:01	LPFLSHLPPRFL	0.35300705	0.008627161
HLA-DPA1*01:03-DPB1*04:01	FVSAAELRHVMT	0.115387656	0.30298823
HLA-DPA1*01:03-DPB1*04:01	QWVSYTIDFKDI	0.29906166	0.0035312786
HLA-DPA1*01:03-DPB1*04:01	PHLPTHADSQTP	0.011815717	0.0022935371
HLA-DPA1*01:03-DPB1*04:01	DINKDKFARAKE	0.10631613	0.070488945
HLA-DPA1*01:03-DPB1*04:01	EALSGGATTEGF	0.044564255	0.0057671135
HLA-DPA1*01:03-DPB1*04:01	WLPVFLSLAAAA	0.33075216	0.00583245
HLA-DPA1*01:03-DPB1*04:01	AESVYSRVIQVK	0.21936543	0.10645654
HLA-DPA1*01:03-DPB1*04:01	MHMPFQKGMPFD	0.11431245	0.0018789585
HLA-DPA1*01:03-DPB1*04:01	RNWKLKELARER	0.08504736	0.012268281
HLA-DPA1*01:03-DPB1*04:01	SYYDYICIIDFE	0.34442922	0.0013203707
HLA-DPA1*01:03-DPB1*04:01	NHSDSLEIWVTD	0.08747708	0.0044125477
HLA-DPA1*01:03-DPB1*04:01	VCGHSEVLPAAL	0.078613736	0.0020298455
HLA-DPA1*01:03-DPB1*04:01	DRIINAFFPEGE	0.24286272	0.018625576
HLA-DPA1*01:03-DPB1*04:01	MRPLLLLALLGW	0.3813675	0.0042069494
HLA-DPA1*01:03-DPB1*04:01	KDFHPRVTCACQ	0.059226524	0.0009436095
HLA-DPA1*01:03-DPB1*04:01	EGRMKESITRRR	0.02837186	0.006051065
HLA-DPA1*01:03-DPB1*04:01	TIIGGGDTATCC	0.016346583	0.000550506
HLA-DPA1*01:03-DPB1*04:01	TPRAFDHTKQNQ	0.020829018	0.10399206
HLA-DPA1*01:03-DPB1*04:01	VNTDLTTIDLVA	0.044217393	0.01467939
HLA-DPA1*01:03-DPB1*04:01	TVVSYIMQRKEM	0.20555936	0.029542917
HLA-DPA1*01:03-DPB1*04:01	GLVGIIIGTIFI	0.5319563	0.004822
HLA-DPA1*01:03-DPB1*04:01	SVSTLLNQMILT	0.28207603	0.003662175
HLA-DPA1*01:03-DPB1*04:01	SHAVELACRDPS	0.047760725	0.005660915
HLA-DPA1*01:03-DPB1*04:01	LARAMCMKNLKL	0.124396205	0.004251423
HLA-DPA1*01:03-DPB1*04:01	LLGPTRGLRNAT	0.019702295	0.0009619791
HLA-DPA1*01:03-DPB1*04:01	GSHIIQRMYGCD	0.07609619	0.0037238696
HLA-DPA1*01:03-DPB1*04:01	EINSRVSLKVGE	0.043665387	0.0013082734
HLA-DPA1*01:03-DPB1*04:01	YVLIVTEVLEDW	0.37907466	0.0017480549
HLA-DPA1*01:03-DPB1*04:01	LQHDLIPGDLRD	0.012847771	0.031953737
HLA-DPA1*01:03-DPB1*04:01	LTWLYQLSKGEL	0.197425	0.020676326
HLA-DPA1*01:03-DPB1*04:01	TNCLYAAEGQRL	0.20583989	0.0026503787
HLA-DPA1*01:03-DPB1*04:01	WHQFVENNLILK	0.28971252	0.16419917
HLA-DPA1*01:03-DPB1*04:01	RRWGKRKNKPKM	0.08229656	0.001398998
HLA-DPA1*01:03-DPB1*04:01	FADAMEVIPSTL	0.18212874	0.009429792
HLA-DPA1*01:03-DPB1*04:01	NGAALASGSPYT	0.04711617	0.013649603
HLA-DPA1*01:03-DPB1*04:01	GCVEFLSRPTMA	0.25058252	0.0016382595
HLA-DPA1*01:03-DPB1*04:01	QFLSEAQDDPQK	0.07562899	0.021055514
HLA-DPA1*01:03-DPB1*04:01	ATILKEKPDPNN	0.014144874	0.008772021
HLA-DPA1*01:03-DPB1*04:01	GWLITFCSKGGD	0.1787571	0.0012222724
HLA-DPA1*01:03-DPB1*04:01	HSLPPGEDGRVE	0.0048908577	0.0097610485
HLA-DPA1*01:03-DPB1*04:01	TWFLAAGRKWSC	0.18315095	0.00036838173
HLA-DPA1*01:03-DPB1*04:01	NGFCYLLVNESN	0.26287833	0.003155987
HLA-DPA1*01:03-DPB1*04:01	LFGLSNQMVVAF	0.22338161	0.0025677336
HLA-DPA1*01:03-DPB1*04:01	DFFIGDEAIEKP	0.14895178	0.029133609
HLA-DPA1*01:03-DPB1*04:01	GVPCTENDYKLW	0.02317406	0.0069527775
HLA-DPA1*01:03-DPB1*04:01	CHNIIRQEKKND	0.014749195	0.0013589666
HLA-DPA1*01:03-DPB1*04:01	LEKEHDYRDEHF	0.11576193	0.123114154
HLA-DPA1*01:03-DPB1*04:01	DENEPNVPYNKT	0.0036783223	0.0063961833
HLA-DPA1*01:03-DPB1*04:01	EEEQRQLEILQQ	0.13339238	0.030593231
HLA-DPA1*01:03-DPB1*04:01	NCSNAKAVETDV	0.009522601	0.0014877835
HLA-DPA1*01:03-DPB1*04:01	CPTDGVKGMDGF	0.005069819	0.0005669095
HLA-DPA1*01:03-DPB1*04:01	ERGVKLRLTVVD	0.101315856	0.0039758557
HLA-DPA1*01:03-DPB1*04:01	LRPEDLPIKYAG	0.037777606	0.020322634
HLA-DPA1*01:03-DPB1*04:01	PPDQQRLIFAGK	0.062140338	0.011380905
HLA-DPA1*01:03-DPB1*04:01	GMLEARIRILTN	0.1788858	0.0010252035
HLA-DPA1*01:03-DPB1*04:01	NFDVDVDLLFQE	0.24934286	0.02467072
HLA-DPA1*01:03-DPB1*04:01	ATLSCGASQSVS	0.08159088	0.0017140659
HLA-DPA1*01:03-DPB1*04:01	HCNQEQDCPDGS	0.002440336	0.002491148
HLA-DPA1*01:03-DPB1*04:01	VRHMQEWLETRG	0.16646488	0.006978394
HLA-DPA1*01:03-DPB1*04:01	DKESDKEDGRES	0.0031570871	0.005247688
HLA-DPA1*01:03-DPB1*04:01	YRAQLLHQGLST	0.12851146	0.06053064
HLA-DPA1*01:03-DPB1*04:01	PKGTSAAWAILP	0.20973298	0.0011704523
HLA-DPA1*01:03-DPB1*04:01	TECERLAGTESP	0.016386202	0.0007362164
HLA-DPA1*01:03-DPB1*04:01	TSGSHIVNHLVR	0.04609839	0.016640011
HLA-DPA1*01:03-DPB1*04:01	NGQCAGSICEKY	0.05543323	0.0013838446
HLA-DPA1*01:03-DPB1*04:01	EDRKEGYPAVKT	0.049462833	0.0033686738
HLA-DPA1*01:03-DPB1*04:01	LRADLPTWEESP	0.03355876	0.0020342781
HLA-DPA1*01:03-DPB1*04:01	ALIGGPMPMSMP	0.10877197	0.004801841
HLA-DPA1*01:03-DPB1*04:01	GMVGGPLLGLFC	0.21125898	0.0056606107
HLA-DPA1*01:03-DPB1*04:01	PAPAPGFALFPS	0.119243115	0.002160851
HLA-DPA1*01:03-DPB1*04:01	DTFLGGEDFDQA	0.29470807	0.21183741
HLA-DPA1*01:03-DPB1*04:01	DSNAPGASGKAF	0.011799543	0.0033601872
HLA-DPA1*01:03-DPB1*04:01	GGSGSRLSKELL	0.082184635	0.037781782
HLA-DPA1*01:03-DPB1*04:01	LDEKMKSLDVNQ	0.027563445	0.102731824
HLA-DPA1*01:03-DPB1*04:01	LDKTCFYAEQGG	0.2706363	0.002094643
HLA-DPA1*01:03-DPB1*04:01	SYQACTEVVMPF	0.18584897	0.002479515
HLA-DPA1*01:03-DPB1*04:01	TASAGNDSEPNL	0.012516617	0.0029010733
HLA-DPA1*01:03-DPB1*04:01	FGNFEEIGPLDS	0.12350234	0.02028419
HLA-DPA1*01:03-DPB1*04:01	IAKHVDSKLRAG	0.022897072	0.05898691
HLA-DPA1*01:03-DPB1*04:01	VLLQQWIEYIKA	0.430347	0.0057726754
HLA-DPA1*01:03-DPB1*04:01	SMSCALAMVYMG	0.26494485	0.00140996
HLA-DPA1*01:03-DPB1*04:01	RKFAYCKVVLAT	0.3671662	0.009591749
HLA-DPA1*01:03-DPB1*04:01	LIYLLDMFCNST	0.3677128	0.0010120322
HLA-DPA1*01:03-DPB1*04:01	LFGLLLVLAVFC	0.16883047	0.0010097029
HLA-DPA1*01:03-DPB1*04:01	FIIAVLMSAQES	0.26633918	0.0022414844
HLA-DPA1*01:03-DPB1*04:01	CRANSATSRKRR	0.06501527	0.00067174685
HLA-DPA1*01:03-DPB1*04:01	SPPELGERPDEL	0.032375813	0.052417792
HLA-DPA1*01:03-DPB1*04:01	RCIIPNHEKKAG	0.013468773	0.0008414534
HLA-DPA1*01:03-DPB1*04:01	ENLTQGKMCLVP	0.1474693	0.002929371
HLA-DPA1*01:03-DPB1*04:01	GSGDIVSVSCTE	0.017336976	0.001255728
HLA-DPA1*01:03-DPB1*04:01	VMVIELQSHKEE	0.19832698	0.02275155
HLA-DPA1*01:03-DPB1*04:01	VSPLCGGFTWPS	0.08972345	0.00062837964
HLA-DPA1*01:03-DPB1*04:01	SKAKFENLCKLM	0.1822123	0.0012622674
HLA-DPA1*01:03-DPB1*04:01	YVEPGEDFPASP	0.04811161	0.033617582
HLA-DPA1*01:03-DPB1*04:01	GVHEQKQQVVKF	0.033407327	0.0117688365
HLA-DPA1*01:03-DPB1*04:01	AAAPAKPGGAGG	0.018946705	0.009086747
HLA-DPA1*01:03-DPB1*04:01	LRRTLQSLACGK	0.13296919	0.0013267298
HLA-DPA1*01:03-DPB1*04:01	ELFNTSYCPYSQ	0.31954518	0.007912053
HLA-DPA1*01:03-DPB1*04:01	QFLSMTWYSLSY	0.82136816	0.0017155509
HLA-DPA1*01:03-DPB1*04:01	ENQQFPDNESEE	0.0057506696	0.007314057
HLA-DPA1*01:03-DPB1*04:01	LRAMAKAAREEC	0.033797964	0.008331077
HLA-DPA1*01:03-DPB1*04:01	IVRLQKDLRMLR	0.13112397	0.009690059
HLA-DPA1*01:03-DPB1*04:01	KGESKQVMKYRH	0.036359526	0.0057238014
HLA-DPA1*01:03-DPB1*04:01	HELPLDKISSIG	0.06504187	0.0050725313
HLA-DPA1*01:03-DPB1*04:01	CPLFDESCKDRE	0.033533845	0.0015519282
HLA-DPA1*01:03-DPB1*04:01	RCPEDVSSSVLP	0.03077507	0.0010586061
HLA-DPA1*01:03-DPB1*04:01	IYVHILKDTRMA	0.15939216	0.0048093223
HLA-DPA1*01:03-DPB1*04:01	SILNKSETGYVG	0.07185924	0.08963119
HLA-DPA1*01:03-DPB1*04:01	CCFLLGLLLAVT	0.23753269	0.0008171716
HLA-DPA1*01:03-DPB1*04:01	PNTRSRGHHNCS	0.017145924	0.0005593492
HLA-DPA1*01:03-DPB1*04:01	RDKTLKICANHY	0.04556697	0.0057857907
HLA-DPA1*01:03-DPB1*04:01	FMSVNESCYKYG	0.08816553	0.0016384575
HLA-DPA1*01:03-DPB1*04:01	KDMSQSPTSNFI	0.063763924	0.001552528
HLA-DPA1*01:03-DPB1*04:01	AVTGVNANVTKF	0.017193636	0.0062812343
HLA-DPA1*01:03-DPB1*04:01	ISLPMENGLNSI	0.09480491	0.0017854717
HLA-DPA1*01:03-DPB1*04:01	AALLETLSLLLA	0.39774555	0.006944859
HLA-DPA1*01:03-DPB1*04:01	SCYTLIWDLKMD	0.29996726	0.0007422433
HLA-DPA1*01:03-DPB1*04:01	PILDFNISLAMA	0.3045826	0.0010628902
HLA-DPA1*01:03-DPB1*04:01	EDPVRKVGGGGT	0.014177125	0.0015014419
HLA-DPA1*01:03-DPB1*04:01	RVYGYFPPNGQS	0.106176004	0.0020085885
HLA-DPA1*01:03-DPB1*04:01	FPECDSDEDEDF	0.02255359	0.029098924
HLA-DPA1*01:03-DPB1*04:01	GMLEARIRILTN	0.1788858	0.0010252035
HLA-DPA1*01:03-DPB1*04:01	GWNGVGASLWAA	0.20813273	0.0018499471
HLA-DPA1*01:03-DPB1*04:01	VILPIVFVTTAM	0.37594545	0.004105727
HLA-DPA1*01:03-DPB1*04:01	RATGMFLQYTVP	0.32113832	0.0037628543
HLA-DPA1*01:03-DPB1*04:01	LSPWAVSRDQID	0.034214772	0.09211148
HLA-DPA1*01:03-DPB1*04:01	QIETLFKSKDYE	0.181088	0.11672708
HLA-DPA1*01:03-DPB1*04:01	PVQPAFSTVPFS	0.38249078	0.003617381
HLA-DPA1*01:03-DPB1*04:01	KRRLEFLWNNKD	0.25801548	0.20973869
HLA-DPA1*01:03-DPB1*04:01	HCYKDLGFMDFI	0.3696315	0.0016608711
HLA-DPA1*01:03-DPB1*04:01	GSVTISVQALQV	0.19692263	0.0046317754
HLA-DPA1*01:03-DPB1*04:01	AGAHGSYSPPPE	0.022948202	0.011654524
HLA-DPA1*01:03-DPB1*04:01	GACHGQTGMFPR	0.024392169	0.0016226735
HLA-DPA1*01:03-DPB1*04:01	KLEESRSKLERA	0.045808513	0.008796394
HLA-DPA1*01:03-DPB1*04:01	GILLLAGLCCLV	0.2359069	0.0013645971
HLA-DPA1*01:03-DPB1*04:01	DTLRNHPSFYVF	0.16143237	0.004861865
HLA-DPA1*01:03-DPB1*04:01	MMGPLQGDPLWV	0.09345956	0.0014790973
HLA-DPA1*01:03-DPB1*04:01	SVLLIFIYLLLM	0.23172896	0.0018691967
HLA-DPA1*01:03-DPB1*04:01	HGMLSAAASLGM	0.15107876	0.007925865
HLA-DPA1*01:03-DPB1*04:01	FFLQLSMCFSNV	0.49845296	0.00095191755
HLA-DPA1*01:03-DPB1*04:01	QDAQALFQAGEL	0.15856338	0.004266303
HLA-DPA1*01:03-DPB1*04:01	LPATEKPVLLSK	0.046246782	0.06727568
HLA-DPA1*01:03-DPB1*04:01	FYKWHHEPAEFQ	0.15930729	0.12632999
HLA-DPA1*01:03-DPB1*04:01	LQILDLSGNCPR	0.06817644	0.003991333
HLA-DPA1*01:03-DPB1*04:01	CDVIWLDIEHAD	0.20522375	0.0016891711
HLA-DPA1*01:03-DPB1*04:01	GLTWLMEDTLQA	0.23584773	0.011830158
HLA-DPA1*01:03-DPB1*04:01	CVVCLEREAQMI	0.13428253	0.00048055412
HLA-DPA1*01:03-DPB1*04:01	LITGLEEYVRES	0.110445626	0.022008136
HLA-DPA1*01:03-DPB1*04:01	KMEDLPEQEKNI	0.010731902	0.00896216
HLA-DPA1*01:03-DPB1*04:01	GTVEGFEPADNK	0.03310512	0.012725887
HLA-DPA1*01:03-DPB1*04:01	TSRPKCARASCK	0.01592566	0.0019825462
HLA-DPA1*01:03-DPB1*04:01	PVIMGNTSVGPE	0.033451807	0.0019685528
HLA-DPA1*01:03-DPB1*04:01	EAKEEMYKLYPN	0.15890554	0.023839597
HLA-DPA1*01:03-DPB1*04:01	RKPFCVIDTIVL	0.32580668	0.0015186375
HLA-DPA1*01:03-DPB1*04:01	FLLRFNDLDLCV	0.36237696	0.0018119097
HLA-DPA1*01:03-DPB1*04:01	VHLDERPFLRPN	0.14040618	0.43400574
HLA-DPA1*01:03-DPB1*04:01	PATILKEKPDPN	0.009375413	0.008070138
HLA-DPA1*01:03-DPB1*04:01	PKARFASEYGYQ	0.2145026	0.00795446
HLA-DPA1*01:03-DPB1*04:01	MAQGVIEYKEKF	0.15540029	0.004119309
HLA-DPA1*01:03-DPB1*04:01	DPTYTLMCDESG	0.03456874	0.022691723
HLA-DPA1*01:03-DPB1*04:01	WLTYREEFPQIE	0.30094233	0.059500314
HLA-DPA1*01:03-DPB1*04:01	RPVCVQLTKTQT	0.042886496	0.001762742
HLA-DPA1*01:03-DPB1*04:01	IVFVLTLNIVAF	0.28713542	0.0022876046
HLA-DPA1*01:03-DPB1*04:01	MSRSVALAVLAL	0.29750183	0.0025140564
HLA-DPA1*01:03-DPB1*04:01	ETPSPGDGSYLQ	0.008374209	0.002101167
HLA-DPA1*01:03-DPB1*04:01	WMVHHFWRKGKD	0.20550373	0.06590255
HLA-DPA1*01:03-DPB1*04:01	LCQAEAPVQEEK	0.01687458	0.0023108213
HLA-DPA1*01:03-DPB1*04:01	AEGLALLLPPVT	0.19346237	0.011358258
HLA-DPA1*01:03-DPB1*04:01	PKLHVPEKFEPT	0.13245142	0.022726249
HLA-DPA1*01:03-DPB1*04:01	LKQVHLVSFQCS	0.44746038	0.0020622914
HLA-DPA1*01:03-DPB1*04:01	LPAVVLLSLLVL	0.28264204	0.0075092623
HLA-DPA1*01:03-DPB1*04:01	LGCSDEGEAMTM	0.015238949	0.0008894804
HLA-DPA1*01:03-DPB1*04:01	VYVVIPLLPGFE	0.3935893	0.006615548
HLA-DPA1*01:03-DPB1*04:01	GLVGIIIGTIFI	0.5319563	0.004822
HLA-DPA1*01:03-DPB1*04:01	GLLTSLFMLFIF	0.41973704	0.0028373185
HLA-DPA1*01:03-DPB1*04:01	SSEPFCHSKYST	0.2882775	0.18619792
HLA-DPA1*01:03-DPB1*04:01	WDSMASICPTDG	0.058216527	0.0009361798
HLA-DPA1*01:03-DPB1*04:01	FMMLIHADQDRA	0.15938841	0.016405363
HLA-DPA1*01:03-DPB1*04:01	ADGTHTNPAALR	0.005904982	0.005644726
HLA-DPA1*01:03-DPB1*04:01	YYPNCEVVFMGM	0.23222585	0.0008763649
HLA-DPA1*01:03-DPB1*04:01	EGLQRITGLSPG	0.0381978	0.0017072621
HLA-DPA1*01:03-DPB1*04:01	VFQLPFFPIATY	0.5838549	0.007853026
HLA-DPA1*01:03-DPB1*04:01	AEEPGEHTPLLA	0.025396604	0.010342483
HLA-DPA1*01:03-DPB1*04:01	KYQSVSLLDKKS	0.15566248	0.011370125
HLA-DPA1*01:03-DPB1*04:01	NITKGFSEDRLL	0.09183322	0.0055907904
HLA-DPA1*01:03-DPB1*04:01	KCQACLQDVTRT	0.0150647145	0.0014126234
HLA-DPA1*01:03-DPB1*04:01	ISSEEDGSVEVG	0.011455688	0.007807431
HLA-DPA1*01:03-DPB1*04:01	GDEDHTDGVVAC	0.0024780822	0.0013551273
HLA-DPA1*01:03-DPB1*04:01	TSKCRKAGCVYF	0.07224493	0.0005444192
HLA-DPA1*01:03-DPB1*04:01	KMDLEKPNYIVP	0.047447063	0.026977232
HLA-DPA1*01:03-DPB1*04:01	SERTLECYVHNL	0.1710593	0.074724086
HLA-DPA1*01:03-DPB1*04:01	MRLFLSLPVLVV	0.7004516	0.02051262
HLA-DPA1*01:03-DPB1*04:01	HLQLQSKHDAAT	0.016612422	0.0028190615
HLA-DPA1*01:03-DPB1*04:01	TLVDNNLRVTNW	0.06831381	0.010734017
HLA-DPA1*01:03-DPB1*04:01	LTQLKVLELDTL	0.33642113	0.13814245
HLA-DPA1*01:03-DPB1*04:01	GGPPRPNRGMPQ	0.01700697	0.02753796
HLA-DPA1*01:03-DPB1*04:01	QGLKADTLKERY	0.08171857	0.009219773
HLA-DPA1*01:03-DPB1*04:01	AEKENLQRTFLL	0.23766139	0.016042506
HLA-DPA1*01:03-DPB1*04:01	SPFHGDDEDELF	0.09910386	0.6486688
HLA-DPA1*01:03-DPB1*04:01	GTGISSGVNDTS	0.00706287	0.0025155435
HLA-DPA1*01:03-DPB1*04:01	EDSQVPSIRDCN	0.018024158	0.00068389275
HLA-DPA1*01:03-DPB1*04:01	LLIDFAHSWNES	0.18501426	0.006759456
HLA-DPA1*01:03-DPB1*04:01	GMAFVGTVCSRS	0.1864554	0.0014270891
HLA-DPA1*01:03-DPB1*04:01	CWLPYYIGISID	0.272032	0.00043590483
HLA-DPA1*01:03-DPB1*04:01	MGVALRMYPLKP	0.20485167	0.020096747
HLA-DPA1*01:03-DPB1*04:01	FNPGAVTVAWKA	0.046144836	0.031919263
HLA-DPA1*01:03-DPB1*04:01	TNDLFNAVGDGI	0.12424645	0.0035687503
HLA-DPA1*01:03-DPB1*04:01	VNVGLLLLSLLG	0.33257562	0.0044016195
HLA-DPA1*01:03-DPB1*04:01	ETKSIVSSSISA	0.18822211	0.010121299
HLA-DPA1*01:03-DPB1*04:01	EGDAPELPEERE	0.004990371	0.029486815
HLA-DPA1*01:03-DPB1*04:01	KMINLSVPDTID	0.0625932	0.010833414
HLA-DPA1*01:03-DPB1*04:01	GGVWRQGFDISY	0.11238805	0.006593302
HLA-DPA1*01:03-DPB1*04:01	PPPEEAMPFEAE	0.06333552	0.01625416
HLA-DPA1*01:03-DPB1*04:01	QAFTYYKMGNLD	0.35212687	0.32728204
HLA-DPA1*01:03-DPB1*04:01	KNVFLAYFLVSI	0.7136631	0.0033732716
HLA-DPA1*01:03-DPB1*04:01	LVEPIPFEFPPT	0.15347002	0.006432551
HLA-DPA1*01:03-DPB1*04:01	IHQSFQHLLRTL	0.28009656	0.005007071
HLA-DPA1*01:03-DPB1*04:01	CCLLDPILYYFM	0.39383727	0.00033752125
HLA-DPA1*01:03-DPB1*04:01	MDPRLSTVRQTC	0.06888532	0.0005030389
HLA-DPA1*01:03-DPB1*04:01	LFVFCFGPGNVV	0.19466162	0.001820427
HLA-DPA1*01:03-DPB1*04:01	IMLILFAWGTLL	0.26975358	0.004512336
HLA-DPA1*01:03-DPB1*04:01	EHGFDNCLRKDT	0.025738338	0.0018967099
HLA-DPA1*01:03-DPB1*04:01	ERLAGTESPVRE	0.051112376	0.005868267
HLA-DPA1*01:03-DPB1*04:01	NVDLQSDAALQV	0.1363071	0.0054588765
HLA-DPA1*01:03-DPB1*04:01	MYVFREHQRSGS	0.07592465	0.0015684202
HLA-DPA1*01:03-DPB1*04:01	CVTVLSLLMLVA	0.24707364	0.0009768801
HLA-DPA1*01:03-DPB1*04:01	GVNTFIALALQT	0.4287847	0.014119896
HLA-DPA1*01:03-DPB1*04:01	MVTDDFVVSGTC	0.13334541	0.0018941682
HLA-DPA1*01:03-DPB1*04:01	WLCVALAIIGMI	0.19715388	0.0006867759
HLA-DPA1*01:03-DPB1*04:01	HQVQKNLAPFFE	0.10931219	0.007328925
HLA-DPA1*01:03-DPB1*04:01	SIDNLTPEDEGV	0.008490806	0.006149465
HLA-DPA1*01:03-DPB1*04:01	SSALADILSEPT	0.10001137	0.0065569407
HLA-DPA1*01:03-DPB1*04:01	DDTHGYAVNEDD	0.004170119	0.06286506
HLA-DPA1*01:03-DPB1*04:01	LQWPKEKSKRGL	0.04001071	0.0011579293
HLA-DPA1*01:03-DPB1*04:01	QRYTCHVQHEGL	0.08196617	0.059253436
HLA-DPA1*01:03-DPB1*04:01	LLALLLLLLVGA	0.09912891	0.0031292154
HLA-DPA1*01:03-DPB1*04:01	VTMKWWNDLWLN	0.35248128	0.00910835
HLA-DPA1*01:03-DPB1*04:01	TFPGIKLIYDAG	0.0831322	0.0059585003
HLA-DPA1*01:03-DPB1*04:01	TMKWWNDLWLNE	0.39340505	0.0075142966
HLA-DPA1*01:03-DPB1*04:01	KVFLIDNLDTSA	0.20906477	0.033810087
HLA-DPA1*01:03-DPB1*04:01	PQIFDDERCRHQ	0.043383565	0.004501066
HLA-DPA1*01:03-DPB1*04:01	ATSSTDPFSAAN	0.056281522	0.002894551
HLA-DPA1*01:03-DPB1*04:01	VREEPGEDFPAA	0.023201283	0.021527622
HLA-DPA1*01:03-DPB1*04:01	SMESEVPPKHKE	0.05527846	0.0032384538
HLA-DPA1*01:03-DPB1*04:01	LSIVLEGPAPAQ	0.055742875	0.004164243
HLA-DPA1*01:03-DPB1*04:01	GSGHCWGLRSTL	0.082183376	0.00072653673
HLA-DPA1*01:03-DPB1*04:01	LYALLFFSVYAQ	0.66844016	0.0023395382
HLA-DPA1*01:03-DPB1*04:01	ALGCAVAVHVFS	0.20784904	0.0067793904
HLA-DPA1*01:03-DPB1*04:01	QPIAALHRDEWL	0.19948936	0.030698448
HLA-DPA1*01:03-DPB1*04:01	CEFLSFTQEQQA	0.35019365	0.0012132539
HLA-DPA1*01:03-DPB1*04:01	GLVGIIIGTIFI	0.5319563	0.004822
HLA-DPA1*01:03-DPB1*04:01	LDIVLLFQEHQF	0.37463602	0.0076715937
HLA-DPA1*01:03-DPB1*04:01	MTNEAGAPRLMI	0.026304692	0.0034881812
HLA-DPA1*01:03-DPB1*04:01	MRSRPAGPALLL	0.03458829	0.002013914
HLA-DPA1*01:03-DPB1*04:01	LGIKKALQSEQA	0.08294627	0.01238935
HLA-DPA1*01:03-DPB1*04:01	MHVMQKRSRAIH	0.07626639	0.0017731976
HLA-DPA1*01:03-DPB1*04:01	LANSSLGFILAD	0.23769487	0.005176841
HLA-DPA1*01:03-DPB1*04:01	KSTNLHDYGMLL	0.0864446	0.027992029
HLA-DPA1*01:03-DPB1*04:01	ILGKEFQQYLPV	0.4505063	0.19976826
HLA-DPA1*01:03-DPB1*04:01	DTESPVLVNDYE	0.027618004	0.012877959
HLA-DPA1*01:03-DPB1*04:01	EEAIHHLVLTAS	0.11119053	0.014292401
HLA-DPA1*01:03-DPB1*04:01	DENLLTSSVVIV	0.19713494	0.0041056215
HLA-DPA1*01:03-DPB1*04:01	CQLEPRWLPPFV	0.1846098	0.0005475747
HLA-DPA1*01:03-DPB1*04:01	TMGSDFQYENAN	0.15210113	0.030818269
HLA-DPA1*01:03-DPB1*04:01	MANEVIKCKAAV	0.033453822	0.0007402804
HLA-DPA1*01:03-DPB1*04:01	FLQGKVDACLEL	0.13117771	0.0025571377
HLA-DPA1*01:03-DPB1*04:01	VFLGRDTYGVRP	0.14169459	0.042260252
HLA-DPA1*01:03-DPB1*04:01	MSDERNCPTTIC	0.0068106647	0.00034498214
HLA-DPA1*01:03-DPB1*04:01	ADKENDTGIVGQ	0.005579489	0.0047038537
HLA-DPA1*01:03-DPB1*04:01	TFSVMDKMQLTY	0.21804759	0.013368944
HLA-DPA1*01:03-DPB1*04:01	AYLKEWLWWAGL	0.45117438	0.0010200726
HLA-DPA1*01:03-DPB1*04:01	DNQVMVSEGIIF	0.19129974	0.013522084
HLA-DPA1*01:03-DPB1*04:01	GYSQRGGPGSAR	0.039302595	0.24073522
HLA-DPA1*01:03-DPB1*04:01	TVTLSVFPAITA	0.62645745	0.0133128185
HLA-DPA1*01:03-DPB1*04:01	KTLGIGFHLPVD	0.17016277	0.052731108
HLA-DPA1*01:03-DPB1*04:01	APCCLWLLGAVL	0.28454635	0.0008784112
HLA-DPA1*01:03-DPB1*04:01	IFSYVCFALVSD	0.6828871	0.003458333
HLA-DPA1*01:03-DPB1*04:01	ILQPEGYQLNYC	0.14938134	0.0057990686
HLA-DPA1*01:03-DPB1*04:01	VLVPLLRDPGLN	0.16973062	0.032403506
HLA-DPA1*01:03-DPB1*04:01	LSWGKGQKDLLT	0.043467943	0.0020720388
HLA-DPA1*01:03-DPB1*04:01	LAAVFKLETDRS	0.10594295	0.027801812
HLA-DPA1*01:03-DPB1*04:01	ALCTVLMLNRTL	0.29122338	0.00072687864
HLA-DPA1*01:03-DPB1*04:01	SGTDLAVTSLGP	0.058100734	0.011493486
HLA-DPA1*01:03-DPB1*04:01	CPERLPSMKGPI	0.052837275	0.0008419089
HLA-DPA1*01:03-DPB1*04:01	VALYVVAAVVSV	0.20819697	0.010180699
HLA-DPA1*01:03-DPB1*04:01	HWWWKLHFVWER	0.4222353	0.012395221
HLA-DPA1*01:03-DPB1*04:01	EEQFKFKNMVRG	0.12098747	0.6100276
HLA-DPA1*01:03-DPB1*04:01	ACRPAAGGAVHT	0.023987036	0.002005707
HLA-DPA1*01:03-DPB1*04:01	RLSSSGPALLAG	0.11153884	0.052430302
HLA-DPA1*01:03-DPB1*04:01	GTDEYPILSLPV	0.16119762	0.0068911253
HLA-DPA1*01:03-DPB1*04:01	QLEKFQSCLSPE	0.20740925	0.0018803499
HLA-DPA1*01:03-DPB1*04:01	ASTITGVMDKTK	0.007244258	0.008170558
HLA-DPA1*01:03-DPB1*04:01	LDQLGTTISFER	0.18560308	0.09395948
HLA-DPA1*01:03-DPB1*04:01	LRGHGTGFCFDS	0.060111437	0.0046825632
HLA-DPA1*01:03-DPB1*04:01	CYLKLCQFEEAK	0.43079585	0.016179362
HLA-DPA1*01:03-DPB1*04:01	KDSDLQKTFFSS	0.38820162	0.047511082
HLA-DPA1*01:03-DPB1*04:01	QSLMQAPLLIAL	0.488047	0.0068960884
HLA-DPA1*01:03-DPB1*04:01	LAGTESPVREEP	0.013490584	0.003942791
HLA-DPA1*01:03-DPB1*04:01	EQQRLFLQFVTG	0.39354083	0.021717742
HLA-DPA1*01:03-DPB1*04:01	RLRRWHKSRLLQ	0.26971358	0.008366679
HLA-DPA1*01:03-DPB1*04:01	LVRQPRAQLRRL	0.123900756	0.0033085053
HLA-DPA1*01:03-DPB1*04:01	PRCWPSDSADDG	0.005486616	0.00072633615
HLA-DPA1*01:03-DPB1*04:01	TSKDGTAGIPNL	0.023234146	0.0021078864
HLA-DPA1*01:03-DPB1*04:01	GCVTVFLHHPNN	0.31400356	0.0017810039
HLA-DPA1*01:03-DPB1*04:01	YGLGSIPDERLY	0.06918498	0.0049279635
HLA-DPA1*01:03-DPB1*04:01	GLTGLSSGYFIR	0.2820404	0.22544765
HLA-DPA1*01:03-DPB1*04:01	RHLPSCSPALLL	0.105883785	0.0015328743
HLA-DPA1*01:03-DPB1*04:01	SASEMKQLIDNI	0.046470676	0.0061111436
HLA-DPA1*01:03-DPB1*04:01	FMIGYLGYCKGV	0.291359	0.0018225912
HLA-DPA1*01:03-DPB1*04:01	RAPLRTVPGALG	0.07184002	0.0019230319
HLA-DPA1*01:03-DPB1*04:01	WAIIPHYGWSFQ	0.18016852	0.011743002
HLA-DPA1*01:03-DPB1*04:01	LTCCGSMCGDGC	0.006925625	0.0004947893
HLA-DPA1*01:03-DPB1*04:01	HCFEGVTAIIFC	0.35584334	0.0007762386
HLA-DPA1*01:03-DPB1*04:01	VQELCPGFFFGN	0.30604798	0.0032620393
HLA-DPA1*01:03-DPB1*04:01	LKQHIEAIDVRV	0.04175266	0.006443416
HLA-DPA1*01:03-DPB1*04:01	WALGFYPAEITL	0.2771149	0.0032211374
HLA-DPA1*01:03-DPB1*04:01	APRLCTRPFGLL	0.44652617	0.0142418
HLA-DPA1*01:03-DPB1*04:01	ALGLLLAAPAQA	0.14458744	0.10611757
HLA-DPA1*01:03-DPB1*04:01	YNCRDAVWWWLQ	0.27986062	0.00022561778
HLA-DPA1*01:03-DPB1*04:01	QDLSVEERSFVE	0.14437565	0.00869479
HLA-DPA1*01:03-DPB1*04:01	SDRVRKATQQAE	0.010425639	0.0023480102
HLA-DPA1*01:03-DPB1*04:01	LILGILMTIGFI	0.34319913	0.003069887
HLA-DPA1*01:03-DPB1*04:01	VKKADVLKILKD	0.11690142	0.017654773
HLA-DPA1*01:03-DPB1*04:01	AQKTQDGQNIGI	0.006888307	0.0079225395
HLA-DPA1*01:03-DPB1*04:01	FLPRMNPFVLID	0.30307135	0.014059042
HLA-DPA1*01:03-DPB1*04:01	AEFNITLIHPKD	0.21970879	0.021959195
HLA-DPA1*01:03-DPB1*04:01	ATRVYYLGIRDV	0.28698912	0.13588846
HLA-DPA1*01:03-DPB1*04:01	MVLVDYSIEDTY	0.18230763	0.0027457117
HLA-DPA1*01:03-DPB1*04:01	DWDEASRLPPLP	0.07357374	0.0044559366
HLA-DPA1*01:03-DPB1*04:01	ALAEEWGCPFME	0.20876774	0.00064917345
HLA-DPA1*01:03-DPB1*04:01	DKQFGTWRLRVT	0.2821471	0.0048266933
HLA-DPA1*01:03-DPB1*04:01	LSTSAVQCPHPQ	0.023453286	0.0068904953
HLA-DPA1*01:03-DPB1*04:01	IDPFGHSREQAS	0.07817974	0.003277361
HLA-DPA1*01:03-DPB1*04:01	LNYSGIVQWTKD	0.08424211	0.021383706
HLA-DPA1*01:03-DPB1*04:01	VLVALELALYLP	0.4127465	0.0042708484
HLA-DPA1*01:03-DPB1*04:01	EWMGYCLFYESM	0.63174134	0.0018120499
HLA-DPA1*01:03-DPB1*04:01	RALWVLGLCCVL	0.32401896	0.0012805422
HLA-DPA1*01:03-DPB1*04:01	FFIIAVLMSAQE	0.35669294	0.0017521832
HLA-DPA1*01:03-DPB1*04:01	IIAVLMSAQESW	0.17007402	0.001997667
HLA-DPA1*01:03-DPB1*04:01	EEAPQWLESDSC	0.059513927	0.0013694657
HLA-DPA1*01:03-DPB1*04:01	IILTTCIPSSGH	0.13494244	0.0030824884
HLA-DPA1*01:03-DPB1*04:01	AAFFLSLFLCLF	0.50045395	0.019344049
HLA-DPA1*01:03-DPB1*04:01	LCYVSITKIKKE	0.26809517	0.0054565095
HLA-DPA1*01:03-DPB1*04:01	DGDTDCQDGSDE	0.002327394	0.0018190083
HLA-DPA1*01:03-DPB1*04:01	PKLFRGLQIKYV	0.37166795	0.002681719
HLA-DPA1*01:03-DPB1*04:01	DQENVHPDVMLV	0.02501347	0.01640414
HLA-DPA1*01:03-DPB1*04:01	TATCCAKWNTED	0.020317947	0.0007785677
HLA-DPA1*01:03-DPB1*04:01	EQLKIWMGKMQK	0.18567531	0.04159305
HLA-DPA1*01:03-DPB1*04:01	SNGYVKIAKDKN	0.030759197	0.066617824
HLA-DPA1*01:03-DPB1*04:01	KNNRDLDFTIDL	0.087135345	0.017373253
HLA-DPA1*01:03-DPB1*04:01	VDIAAGNMLVKK	0.10762294	0.29987025
HLA-DPA1*01:03-DPB1*04:01	LLSLALYLLGML	0.34989876	0.004389503
HLA-DPA1*01:03-DPB1*04:01	TIIGGGDTATCC	0.016346583	0.000550506
HLA-DPA1*01:03-DPB1*04:01	FGLSLGPRTRVQ	0.099693425	0.008553636
HLA-DPA1*01:03-DPB1*04:01	GTEAFDSWEKPP	0.072206326	0.0037195466
HLA-DPA1*01:03-DPB1*04:01	NRRAGRLPSLVL	0.15457708	0.0019499026
HLA-DPA1*01:03-DPB1*04:01	ALMSELKILIHI	0.29944846	0.0024976854
HLA-DPA1*01:03-DPB1*04:01	TDPLVLVFVESL	0.44643423	0.007815451
HLA-DPA1*01:03-DPB1*04:01	ILIVYENLDIMR	0.38483265	0.15289757
HLA-DPA1*01:03-DPB1*04:01	VCNPIISGLYQG	0.2336405	0.0008701127
HLA-DPA1*01:03-DPB1*04:01	RWPRPLCAAAGA	0.057051532	0.0006845518
HLA-DPA1*01:03-DPB1*04:01	RSMDFEEAERSE	0.09399983	0.09674719
HLA-DPA1*01:03-DPB1*04:01	RPGESFITPYLL	0.3694481	0.21318345
HLA-DPA1*01:03-DPB1*04:01	YALLNLYEHHHS	0.2520544	0.004422364
HLA-DPA1*01:03-DPB1*04:01	AVSSPPPADLCH	0.037590098	0.0035322197
HLA-DPA1*01:03-DPB1*04:01	LFPENSGKPWAG	0.015705315	0.0037050936
HLA-DPA1*01:03-DPB1*04:01	QTARYNGFNVRP	0.063294955	0.010331552
HLA-DPA1*01:03-DPB1*04:01	SAKGQLTNIVSP	0.032385502	0.013717969
HLA-DPA1*01:03-DPB1*04:01	IVFGFIILLLLV	0.13530293	0.0021154894
HLA-DPA1*01:03-DPB1*04:01	LMTIGFILLLVF	0.2409712	0.0027253535
HLA-DPA1*01:03-DPB1*04:01	CRTIMEEIMEVV	0.36041066	0.00089572184
HLA-DPA1*01:03-DPB1*04:01	ISPDQGQQFAQM	0.1046805	0.48151597
HLA-DPA1*01:03-DPB1*04:01	ISVEMKKEDFDI	0.07513697	0.05872302
HLA-DPA1*01:03-DPB1*04:01	ANSSLGFILADA	0.21595654	0.0035714246
HLA-DPA1*01:03-DPB1*04:01	QCRSDEYNCSSG	0.057559337	0.0008430282
HLA-DPA1*01:03-DPB1*04:01	LEESRSKLERAI	0.048638046	0.0015331898
HLA-DPA1*01:03-DPB1*04:01	RPNDIENCDMGP	0.00574319	0.006520626
HLA-DPA1*01:03-DPB1*04:01	SVWAGQKRLGQL	0.13479577	0.0021204944
HLA-DPA1*01:03-DPB1*04:01	VTLTVLSSPLAL	0.3491566	0.035821043
HLA-DPA1*01:03-DPB1*04:01	GDIIKEVNGQPV	0.07244648	0.04095301
HLA-DPA1*01:03-DPB1*04:01	SRSVALAVLALL	0.35484564	0.0029136853
HLA-DPA1*01:03-DPB1*04:01	ILDEPTSGMDAI	0.02947395	0.0042377054
HLA-DPA1*01:03-DPB1*04:01	HQEFSKMKQSNN	0.06263746	0.007995867
HLA-DPA1*01:03-DPB1*04:01	SDSENWRSLREE	0.09039174	0.06878089
HLA-DPA1*01:03-DPB1*04:01	YCYWRKSQQAER	0.1005666	0.0013836343
HLA-DPA1*01:03-DPB1*04:01	DFFLLFSVVDEN	0.41282877	0.002386905
HLA-DPA1*01:03-DPB1*04:01	MSRSVALAVLAL	0.29750183	0.0025140564
