# Supplementary material for: MHCII-peptide presentation: an assessment of the state-of-the-art prediction methods
Source: Front Immunol. 2024 Mar 12;15:1293706. doi: 10.3389/fimmu.2024.1293706 (PMC11027168; doi:10.3389/fimmu.2024.1293706)
Supplement: Supplementary file 2 [file DataSheet_2.zip › output/BERT/neg/12_HLA-DPA1_01_03_DPB1_04_02.csv]

allele	peptide	affinity_pred	mass_pred
HLA-DPA1*01:03-DPB1*04:02	VLLWALVRAQGT	0.26870584	0.002506564
HLA-DPA1*01:03-DPB1*04:02	AFFLSLFLCLFV	0.287312	0.0029344829
HLA-DPA1*01:03-DPB1*04:02	SICPTDGVKGMD	0.013997813	0.00062023336
HLA-DPA1*01:03-DPB1*04:02	TLFKSKDYEFMW	0.27545837	0.5273832
HLA-DPA1*01:03-DPB1*04:02	GQIFDSQRGCDL	0.0763363	0.0011208428
HLA-DPA1*01:03-DPB1*04:02	RTILLQYCFLLI	0.41251898	0.0009575869
HLA-DPA1*01:03-DPB1*04:02	AYLDELRLAVAW	0.28088954	0.00088813854
HLA-DPA1*01:03-DPB1*04:02	TESPVREEPGED	0.007031521	0.003431759
HLA-DPA1*01:03-DPB1*04:02	KNPCHNGGLCEE	0.021180857	0.000693713
HLA-DPA1*01:03-DPB1*04:02	TGLYNYYDDEKE	0.06371803	0.05058216
HLA-DPA1*01:03-DPB1*04:02	VIFVRETPNTAG	0.06856819	0.0036031369
HLA-DPA1*01:03-DPB1*04:02	RSAGYILVGGAG	0.1321936	0.00786509
HLA-DPA1*01:03-DPB1*04:02	SLLRTPFLCGLL	0.56975335	0.0014334747
HLA-DPA1*01:03-DPB1*04:02	WPHIKTIFQGIA	0.23410168	0.0044252714
HLA-DPA1*01:03-DPB1*04:02	KYNPKYSVANDT	0.037159674	0.02072675
HLA-DPA1*01:03-DPB1*04:02	PCPEGWQSFPAS	0.12861992	0.0005690288
HLA-DPA1*01:03-DPB1*04:02	RPTLLPPSLPLL	0.17799136	0.008752934
HLA-DPA1*01:03-DPB1*04:02	DTATCCAKWNTE	0.03132469	0.0015675174
HLA-DPA1*01:03-DPB1*04:02	PQLLIVLLGLSA	0.2764839	0.0021499165
HLA-DPA1*01:03-DPB1*04:02	MASPGCLWLLAV	0.164792	0.0005131575
HLA-DPA1*01:03-DPB1*04:02	PMLVLDPALPAN	0.19189349	0.050847523
HLA-DPA1*01:03-DPB1*04:02	TRSTHTLDLSRE	0.019547828	0.016691323
HLA-DPA1*01:03-DPB1*04:02	DQVVKGKEAGEV	0.022151317	0.0055605816
HLA-DPA1*01:03-DPB1*04:02	YSGLESQSVSGC	0.047076806	0.0013661409
HLA-DPA1*01:03-DPB1*04:02	DKKSGVINLTEE	0.032493517	0.005465513
HLA-DPA1*01:03-DPB1*04:02	ATNQGNSADAVT	0.008264668	0.001862467
HLA-DPA1*01:03-DPB1*04:02	YLPLHWPAQECY	0.1373767	0.0008054832
HLA-DPA1*01:03-DPB1*04:02	SLPVLVVVLSIV	0.3421535	0.0033467957
HLA-DPA1*01:03-DPB1*04:02	PRCTFTKEGCHK	0.04186858	0.0024044942
HLA-DPA1*01:03-DPB1*04:02	FCFDSSFDVHKK	0.22034778	0.0015905745
HLA-DPA1*01:03-DPB1*04:02	ATCETVDFWLKV	0.31569088	0.0004740511
HLA-DPA1*01:03-DPB1*04:02	LFGFAIMLVIAL	0.1714759	0.002954267
HLA-DPA1*01:03-DPB1*04:02	PIIDVISDDTFE	0.12999484	0.004140465
HLA-DPA1*01:03-DPB1*04:02	PEIPAPMSELTE	0.06122853	0.0013552964
HLA-DPA1*01:03-DPB1*04:02	SICEKYGLEECT	0.09925277	0.0011773253
HLA-DPA1*01:03-DPB1*04:02	DSASDNLGFRCA	0.05020856	0.00061013165
HLA-DPA1*01:03-DPB1*04:02	KAQKKDGKKRKR	0.08562967	0.004823743
HLA-DPA1*01:03-DPB1*04:02	LLVLSLRRRLRE	0.35832855	0.002485242
HLA-DPA1*01:03-DPB1*04:02	NPKYSVANDTGF	0.052233458	0.0122665465
HLA-DPA1*01:03-DPB1*04:02	PGFPSFNHTQFP	0.16098605	0.0014168031
HLA-DPA1*01:03-DPB1*04:02	VTKQKFDNLYCC	0.21570615	0.0007651219
HLA-DPA1*01:03-DPB1*04:02	KKKDGEKEESKK	0.02201677	0.007272328
HLA-DPA1*01:03-DPB1*04:02	GPLIFVFLFSVV	0.35319808	0.0076876357
HLA-DPA1*01:03-DPB1*04:02	TGSNITDAFLSQ	0.21432091	0.009818252
HLA-DPA1*01:03-DPB1*04:02	CVFPNGTEVPNT	0.020609798	0.0005365083
HLA-DPA1*01:03-DPB1*04:02	WVMWAVNEFSLK	0.40037745	0.010392675
HLA-DPA1*01:03-DPB1*04:02	LLCLGGADKRLR	0.041810133	0.00074030756
HLA-DPA1*01:03-DPB1*04:02	LDDSFKLLSFKQ	0.37546885	0.3659448
HLA-DPA1*01:03-DPB1*04:02	IIAVLMSAQESW	0.19041976	0.0017021459
HLA-DPA1*01:03-DPB1*04:02	CRGYLARKAFAK	0.27842617	0.0019223476
HLA-DPA1*01:03-DPB1*04:02	SDRSHLQGAQAR	0.012099608	0.015588129
HLA-DPA1*01:03-DPB1*04:02	WDESKGLLPNNS	0.031947497	0.0055160457
HLA-DPA1*01:03-DPB1*04:02	PVTSLPLVTTPA	0.16735421	0.006016197
HLA-DPA1*01:03-DPB1*04:02	LQEMAGQLQAAT	0.08351857	0.0029475063
HLA-DPA1*01:03-DPB1*04:02	LTEEVLWVKVNI	0.24134193	0.0015280053
HLA-DPA1*01:03-DPB1*04:02	QSPFPSLCTLVE	0.15523249	0.0011155743
HLA-DPA1*01:03-DPB1*04:02	LLLSFLAPWATI	0.46807015	0.0023946664
HLA-DPA1*01:03-DPB1*04:02	MSRSVALAVLAL	0.2808913	0.0017474815
HLA-DPA1*01:03-DPB1*04:02	ASICPTDGVKGM	0.019332279	0.0006563327
HLA-DPA1*01:03-DPB1*04:02	RTRWALLLLFWL	0.2477156	0.0010469222
HLA-DPA1*01:03-DPB1*04:02	NYDQSKFEEHVE	0.11058963	0.109575905
HLA-DPA1*01:03-DPB1*04:02	CEEISQEVRGDV	0.032512628	0.00080774294
HLA-DPA1*01:03-DPB1*04:02	QLPYNGVVLAQT	0.21909381	0.058983363
HLA-DPA1*01:03-DPB1*04:02	GLGSCLAILILA	0.14764696	0.0015082273
HLA-DPA1*01:03-DPB1*04:02	VREEPGEDFPAA	0.023540478	0.008882187
HLA-DPA1*01:03-DPB1*04:02	LVTIYADYIAPL	0.40744606	0.2567064
HLA-DPA1*01:03-DPB1*04:02	AVDFDNFVCCLV	0.2583268	0.0020749962
HLA-DPA1*01:03-DPB1*04:02	VLVVVLSIVLEG	0.26592872	0.0015913456
HLA-DPA1*01:03-DPB1*04:02	MVSVVGPMGLLV	0.16571134	0.00479536
HLA-DPA1*01:03-DPB1*04:02	LVVLLVVIVVLA	0.13122518	0.0018827459
HLA-DPA1*01:03-DPB1*04:02	STSKTGKHGHAK	0.030712048	0.002531773
HLA-DPA1*01:03-DPB1*04:02	GWVRTRWALLLL	0.46500766	0.0011924937
HLA-DPA1*01:03-DPB1*04:02	GRGGYYGAGRGS	0.030291596	0.12647334
HLA-DPA1*01:03-DPB1*04:02	YSGSSDSESSSD	0.0040375893	0.0024220187
HLA-DPA1*01:03-DPB1*04:02	SEQQLDARRRGL	0.02549274	0.0015747526
HLA-DPA1*01:03-DPB1*04:02	YSKVHNGSEILF	0.072148815	0.0012976562
HLA-DPA1*01:03-DPB1*04:02	SLDSSGFSLHIG	0.1781344	0.0034438283
HLA-DPA1*01:03-DPB1*04:02	EHVESHWKVCPM	0.08857613	0.0020517586
HLA-DPA1*01:03-DPB1*04:02	LLAAIASLTLND	0.25599808	0.0019858128
HLA-DPA1*01:03-DPB1*04:02	SLFLMVMMTASH	0.3323764	0.013228184
HLA-DPA1*01:03-DPB1*04:02	GTHDLWDSRLFA	0.21245877	0.023999665
HLA-DPA1*01:03-DPB1*04:02	EVVTYQWNIPER	0.092259064	0.05698616
HLA-DPA1*01:03-DPB1*04:02	RGSALLLASLLL	0.36335775	0.002511118
HLA-DPA1*01:03-DPB1*04:02	FGFTNVTAHQKW	0.05747916	0.011308124
HLA-DPA1*01:03-DPB1*04:02	AMGSYDGFARIW	0.18010217	0.0014395538
HLA-DPA1*01:03-DPB1*04:02	VTVHWKTSCGDH	0.017031807	0.08972654
HLA-DPA1*01:03-DPB1*04:02	IVAVILTVPVLF	0.3974606	0.010157036
HLA-DPA1*01:03-DPB1*04:02	GMRAIYNVSQCP	0.058048796	0.0009938208
HLA-DPA1*01:03-DPB1*04:02	KYVRGSDPVLKL	0.0959311	0.0030239024
HLA-DPA1*01:03-DPB1*04:02	DTATCCAKWNTE	0.03132469	0.0015675174
HLA-DPA1*01:03-DPB1*04:02	CLGIASAVPKFD	0.12045964	0.0007569423
HLA-DPA1*01:03-DPB1*04:02	ITDKCNMINGTD	0.020016575	0.0013066705
HLA-DPA1*01:03-DPB1*04:02	SYCPGMGVALRM	0.091936365	0.002131889
HLA-DPA1*01:03-DPB1*04:02	KIVYSGKVPSDN	0.046499413	0.638117
HLA-DPA1*01:03-DPB1*04:02	WAALLLGAVALR	0.26827928	0.0016691061
HLA-DPA1*01:03-DPB1*04:02	FVFCFGPGNVVS	0.10158667	0.000852642
HLA-DPA1*01:03-DPB1*04:02	SLPVLVVVLSIV	0.3421535	0.0033467957
HLA-DPA1*01:03-DPB1*04:02	GTEVPNTRSRGH	0.045794412	0.001270669
HLA-DPA1*01:03-DPB1*04:02	GLLWAFCAPGAR	0.18656118	0.0016842976
HLA-DPA1*01:03-DPB1*04:02	CNRSWPFNLEEI	0.17921859	0.00027928143
HLA-DPA1*01:03-DPB1*04:02	MSRSVALAVLAL	0.2808913	0.0017474815
HLA-DPA1*01:03-DPB1*04:02	SRSVALAVLALL	0.3035998	0.0026010321
