# Supplementary material for: MHCII-peptide presentation: an assessment of the state-of-the-art prediction methods
Source: Front Immunol. 2024 Mar 12;15:1293706. doi: 10.3389/fimmu.2024.1293706 (PMC11027168; doi:10.3389/fimmu.2024.1293706)
Supplement: Supplementary file 2 [file DataSheet_2.zip › output/BERT/neg/12_HLA-DPA1_02_01_DPB1_01_01.csv]

allele	peptide	affinity_pred	mass_pred
HLA-DPA1*02:01-DPB1*01:01	IGFMIGYLGYCK	0.4498124	0.013578746
HLA-DPA1*02:01-DPB1*01:01	KQGKLDEAEDDF	0.20551471	0.17931038
HLA-DPA1*02:01-DPB1*01:01	EINFNTLQTKLR	0.36287764	0.20842811
HLA-DPA1*02:01-DPB1*01:01	YQAGLHFKLPQS	0.22364905	0.02308904
HLA-DPA1*02:01-DPB1*01:01	IAYYMYSGGGSA	0.20494582	0.060169358
HLA-DPA1*02:01-DPB1*01:01	DLCFSKRELSWL	0.35964367	0.0010626677
HLA-DPA1*02:01-DPB1*01:01	KGVEPKTECERL	0.07342786	0.1056865
HLA-DPA1*02:01-DPB1*01:01	HSTYYMGQSSSG	0.1870107	0.0031045482
HLA-DPA1*02:01-DPB1*01:01	RRGTQIVLLGLV	0.43074194	0.0023253472
HLA-DPA1*02:01-DPB1*01:01	SLFYSTALTVTS	0.5404312	0.0772263
HLA-DPA1*02:01-DPB1*01:01	ELSKTVVQVAKN	0.29613099	0.41221777
HLA-DPA1*02:01-DPB1*01:01	KCSVCPDYDLCS	0.077549666	0.0014351725
HLA-DPA1*02:01-DPB1*01:01	AVSSPPPADLCH	0.032656003	0.003855054
HLA-DPA1*02:01-DPB1*01:01	PAPGRPPTHNAH	0.008537466	0.0048848093
HLA-DPA1*02:01-DPB1*01:01	KLADFGLARAFG	0.326008	0.012276368
HLA-DPA1*02:01-DPB1*01:01	GSSVAGLRAAAP	0.06548368	0.0044009127
HLA-DPA1*02:01-DPB1*01:01	KCSRLVLALALI	0.351809	0.00083966245
HLA-DPA1*02:01-DPB1*01:01	GTTGNPKGAMVT	0.0046491134	0.02007384
HLA-DPA1*02:01-DPB1*01:01	PFASVFGNESFG	0.43776542	0.008832495
HLA-DPA1*02:01-DPB1*01:01	ALCMGNHELYMR	0.33351848	0.2812714
HLA-DPA1*02:01-DPB1*01:01	LGLVTAALWAGL	0.3350412	0.0033176169
HLA-DPA1*02:01-DPB1*01:01	LDGRGLCVNASA	0.060506042	0.0012294942
HLA-DPA1*02:01-DPB1*01:01	GQTPRPAERGPP	0.0061093597	0.017846491
HLA-DPA1*02:01-DPB1*01:01	NEALYDICFRTL	0.43929538	0.017525602
HLA-DPA1*02:01-DPB1*01:01	SARKMRLGDAVE	0.20667863	0.054823767
HLA-DPA1*02:01-DPB1*01:01	EVNNSQTETHNV	0.05238782	0.006319349
HLA-DPA1*02:01-DPB1*01:01	MLLGLLMAACFT	0.33460972	0.00090268033
HLA-DPA1*02:01-DPB1*01:01	RLAQYSGRTTLT	0.16550747	0.017260265
HLA-DPA1*02:01-DPB1*01:01	SPEEQDREWKEQ	0.091708064	0.06404616
HLA-DPA1*02:01-DPB1*01:01	CMAFAGLTADAR	0.2452036	0.0010642097
HLA-DPA1*02:01-DPB1*01:01	KFVLLLVFSAFI	0.24225235	0.003108597
HLA-DPA1*02:01-DPB1*01:01	VIVVLAFNYWSI	0.33342448	0.0006920771
HLA-DPA1*02:01-DPB1*01:01	GPGRCCRLHTVR	0.028940907	0.0028956214
HLA-DPA1*02:01-DPB1*01:01	GEPVNGRHTLGE	0.05833924	0.011166582
HLA-DPA1*02:01-DPB1*01:01	KAAYCRCWRSKT	0.12738	0.001002551
HLA-DPA1*02:01-DPB1*01:01	EQQQMQPLCFNC	0.25634113	0.00072694814
HLA-DPA1*02:01-DPB1*01:01	GCQLHHVVYCFM	0.41126627	0.00093198876
HLA-DPA1*02:01-DPB1*01:01	LLSLQVPLKDAK	0.4105193	0.01895783
HLA-DPA1*02:01-DPB1*01:01	QTPPLASVEMEA	0.27751958	0.0058231284
HLA-DPA1*02:01-DPB1*01:01	HKMGHLTCFAGG	0.19844688	0.0015780677
HLA-DPA1*02:01-DPB1*01:01	IPKLDFSSQADL	0.29067242	0.098761834
HLA-DPA1*02:01-DPB1*01:01	ITPSERGEPSNE	0.007856635	0.013785209
HLA-DPA1*02:01-DPB1*01:01	PFEPLASGILLL	0.37198445	0.002057413
HLA-DPA1*02:01-DPB1*01:01	TYGLHMILSLKT	0.4243945	0.0028227612
HLA-DPA1*02:01-DPB1*01:01	LLGGSKPVNLGR	0.07820968	0.1304508
HLA-DPA1*02:01-DPB1*01:01	ECNVGWLEPLLE	0.42292807	0.0005517492
HLA-DPA1*02:01-DPB1*01:01	EKDEDGFLYMVC	0.34204835	0.0009399062
HLA-DPA1*02:01-DPB1*01:01	PANVSFVLVPFK	0.5876629	0.03798018
HLA-DPA1*02:01-DPB1*01:01	SGRDERPPWRLG	0.042088453	0.002695576
HLA-DPA1*02:01-DPB1*01:01	APQLLIVLLGLS	0.31517088	0.0052662753
HLA-DPA1*02:01-DPB1*01:01	LISDNQGFSCPE	0.090371236	0.0060638553
HLA-DPA1*02:01-DPB1*01:01	GTCKALYTFEGQ	0.29363933	0.0012155784
HLA-DPA1*02:01-DPB1*01:01	GTEVPNTRSRGH	0.045111384	0.0020534308
HLA-DPA1*02:01-DPB1*01:01	FAAYGFAPITLI	0.39698327	0.013242044
HLA-DPA1*02:01-DPB1*01:01	DSSCLESHSSLS	0.17855231	0.0021433798
HLA-DPA1*02:01-DPB1*01:01	SSTRERVANREE	0.09248307	0.032495078
HLA-DPA1*02:01-DPB1*01:01	PANHSSTRERVA	0.0776086	0.0020675359
HLA-DPA1*02:01-DPB1*01:01	DVSLLNKQGGMF	0.19251484	0.0017287334
HLA-DPA1*02:01-DPB1*01:01	NAVSNLSFSVSA	0.31138542	0.003826759
HLA-DPA1*02:01-DPB1*01:01	EDEIEELSKTVV	0.28549463	0.005487061
HLA-DPA1*02:01-DPB1*01:01	ISMYLVNGSVFS	0.35445675	0.0048993467
HLA-DPA1*02:01-DPB1*01:01	SDASLDPEAPWP	0.054800574	0.016984332
HLA-DPA1*02:01-DPB1*01:01	KKVERSREKIQK	0.18487118	0.11420752
HLA-DPA1*02:01-DPB1*01:01	KNNQDHSVCYSD	0.08882584	0.0031680737
HLA-DPA1*02:01-DPB1*01:01	EIEWITEYACHR	0.34339675	0.7152907
HLA-DPA1*02:01-DPB1*01:01	SFYFGYMAVFST	0.41873154	0.0052363835
HLA-DPA1*02:01-DPB1*01:01	TLILAAFCLGIA	0.2580283	0.0011382425
HLA-DPA1*02:01-DPB1*01:01	IFGGGLFGFMGN	0.25335985	0.005645594
HLA-DPA1*02:01-DPB1*01:01	NVSMVEVTDFPF	0.28843778	0.0030011528
HLA-DPA1*02:01-DPB1*01:01	LGLREFAPGVPP	0.1462114	0.17655425
HLA-DPA1*02:01-DPB1*01:01	GSVVPTVQEPKD	0.09629802	0.30779225
HLA-DPA1*02:01-DPB1*01:01	LRRSAGYILVGG	0.3478092	0.013377398
HLA-DPA1*02:01-DPB1*01:01	EITAHLLALPEH	0.39893025	0.24140604
HLA-DPA1*02:01-DPB1*01:01	VAALGVECVSSF	0.3172118	0.0041907225
HLA-DPA1*02:01-DPB1*01:01	PIWEPPPATTST	0.071222	0.0018432837
HLA-DPA1*02:01-DPB1*01:01	TLTVSSIQPSDC	0.24720068	0.0023651514
HLA-DPA1*02:01-DPB1*01:01	LQQYRQVHLLPG	0.36856258	0.3073249
HLA-DPA1*02:01-DPB1*01:01	GPWANICAGKSS	0.062458236	0.0026530495
HLA-DPA1*02:01-DPB1*01:01	KEEDDDTERLPS	0.10023431	0.05041016
HLA-DPA1*02:01-DPB1*01:01	DFNTKVFWVHCL	0.34571818	0.0022410438
HLA-DPA1*02:01-DPB1*01:01	DNVCMAFAGLTA	0.26628262	0.0005460741
HLA-DPA1*02:01-DPB1*01:01	LLKENLCLNLHK	0.32523075	0.009650882
HLA-DPA1*02:01-DPB1*01:01	QLLIVLLGLSAL	0.24891156	0.0017093958
HLA-DPA1*02:01-DPB1*01:01	EQIKRGGDAGMP	0.04006699	0.007496278
HLA-DPA1*02:01-DPB1*01:01	HDELPRTFQIPG	0.15438442	0.056470297
HLA-DPA1*02:01-DPB1*01:01	GTEVPNTRSRGH	0.045111384	0.0020534308
HLA-DPA1*02:01-DPB1*01:01	RVEAVNMAEGII	0.22332753	0.014393926
HLA-DPA1*02:01-DPB1*01:01	YNPKYSVANDTG	0.10351254	0.29301298
HLA-DPA1*02:01-DPB1*01:01	GALLEEAEQLLD	0.36495677	0.0080003375
HLA-DPA1*02:01-DPB1*01:01	LEESGHSNSTIT	0.046379287	0.0036173866
HLA-DPA1*02:01-DPB1*01:01	YDQSKFEEHVES	0.31851548	0.0459568
HLA-DPA1*02:01-DPB1*01:01	MYALFLLASLLG	0.3669525	0.0016010652
HLA-DPA1*02:01-DPB1*01:01	LDYSLHKERTGS	0.17233199	0.004225162
HLA-DPA1*02:01-DPB1*01:01	QLLKQGSVQKVY	0.30612504	0.020684376
HLA-DPA1*02:01-DPB1*01:01	YPAEITLTWQRD	0.34701905	0.34586596
HLA-DPA1*02:01-DPB1*01:01	LKPSICGTAVCK	0.060767975	0.004805051
HLA-DPA1*02:01-DPB1*01:01	LPSLSRLMKSAI	0.33171365	0.0033807189
HLA-DPA1*02:01-DPB1*01:01	LRNFTFAVSWRT	0.3785607	0.048539877
HLA-DPA1*02:01-DPB1*01:01	ILSMLTNQTGEA	0.26122504	0.0015700727
HLA-DPA1*02:01-DPB1*01:01	EKNRNNALDFVT	0.27395403	0.03594731
HLA-DPA1*02:01-DPB1*01:01	AAATGRLLLLLL	0.28638688	0.0024983562
HLA-DPA1*02:01-DPB1*01:01	TEFLVQMQGVGN	0.3062907	0.0020739697
HLA-DPA1*02:01-DPB1*01:01	VGVQKCKNALKL	0.15706366	0.0023413282
HLA-DPA1*02:01-DPB1*01:01	QGSHESPTLNPE	0.098562114	0.04166028
HLA-DPA1*02:01-DPB1*01:01	RVQVQPLELPMV	0.41635093	0.015534679
HLA-DPA1*02:01-DPB1*01:01	WSISSRHVLLQE	0.35504958	0.010394642
HLA-DPA1*02:01-DPB1*01:01	QVVINGLNSTEP	0.2591359	0.004313729
HLA-DPA1*02:01-DPB1*01:01	PIVAGVVAGIVL	0.15605411	0.010841569
HLA-DPA1*02:01-DPB1*01:01	PRLLLLFLVPLL	0.44905615	0.0064745815
HLA-DPA1*02:01-DPB1*01:01	YELNVLGTHKIE	0.40385893	0.0829653
HLA-DPA1*02:01-DPB1*01:01	KYSTIPKFGIEK	0.26015806	0.008656524
HLA-DPA1*02:01-DPB1*01:01	AWDPESRTCCLL	0.111918606	0.0009817024
HLA-DPA1*02:01-DPB1*01:01	RNMGADLCRQDR	0.13693316	0.009741815
HLA-DPA1*02:01-DPB1*01:01	EDLLLGSEANLT	0.2944278	0.0056499494
HLA-DPA1*02:01-DPB1*01:01	GSPMNPPHKCEV	0.04401553	0.001132326
HLA-DPA1*02:01-DPB1*01:01	QGFASGNLERDA	0.23719813	0.034653198
HLA-DPA1*02:01-DPB1*01:01	YIIIGDTGVGKS	0.19533566	0.04048344
HLA-DPA1*02:01-DPB1*01:01	DPRLSTVRQTCC	0.22577673	0.0015542882
HLA-DPA1*02:01-DPB1*01:01	RKVVIPPSFAYG	0.23134896	0.2762947
HLA-DPA1*02:01-DPB1*01:01	AEKYKDLVPDNS	0.17162004	0.27609736
HLA-DPA1*02:01-DPB1*01:01	TEYAINKLRQEG	0.2687502	0.10338497
HLA-DPA1*02:01-DPB1*01:01	TRERLLLASFKN	0.5255647	0.2031564
HLA-DPA1*02:01-DPB1*01:01	HAIVQYEWALLQ	0.47093004	0.019562228
HLA-DPA1*02:01-DPB1*01:01	EYASDASLDPEA	0.1410595	0.047909133
HLA-DPA1*02:01-DPB1*01:01	RDMDELKKEVSM	0.24447218	0.0042256103
HLA-DPA1*02:01-DPB1*01:01	RSPMSPPPPPLL	0.09044774	0.06661484
HLA-DPA1*02:01-DPB1*01:01	QRVKELLTLIRS	0.38581085	0.0039788745
HLA-DPA1*02:01-DPB1*01:01	ALGFYPAEITLT	0.37310818	0.03890921
HLA-DPA1*02:01-DPB1*01:01	QAPLLIALGLLL	0.3421513	0.0121803
HLA-DPA1*02:01-DPB1*01:01	SPCQNGGTCLQH	0.029214494	0.0026154504
HLA-DPA1*02:01-DPB1*01:01	YPFKPPKVAFTT	0.16962685	0.1890494
HLA-DPA1*02:01-DPB1*01:01	FPRDPEIEMSGG	0.11019316	0.23591825
HLA-DPA1*02:01-DPB1*01:01	FFNIFTRQCEEF	0.32758513	0.0022790146
HLA-DPA1*02:01-DPB1*01:01	FVELPGAEMGKV	0.23238657	0.0110249
HLA-DPA1*02:01-DPB1*01:01	EFSDAWPLMQNP	0.31425506	0.0020269346
HLA-DPA1*02:01-DPB1*01:01	VKGSADYKSKKN	0.082327016	0.021727808
HLA-DPA1*02:01-DPB1*01:01	PSLVLVVLLVVI	0.22081949	0.001747318
HLA-DPA1*02:01-DPB1*01:01	NKITITNDKGRL	0.14120938	0.10130036
HLA-DPA1*02:01-DPB1*01:01	GMLEARIRILTN	0.35263342	0.0014601521
HLA-DPA1*02:01-DPB1*01:01	VACDELVEEMEH	0.33448568	0.16861314
HLA-DPA1*02:01-DPB1*01:01	RTRDPRDNGSRS	0.0077057034	0.0044387165
HLA-DPA1*02:01-DPB1*01:01	IRQMVQVSDQDM	0.20382933	0.020924618
HLA-DPA1*02:01-DPB1*01:01	SQTKFVQCPDGE	0.16442962	0.01678533
HLA-DPA1*02:01-DPB1*01:01	ITKGFSEDRLLI	0.34469572	0.0076153874
HLA-DPA1*02:01-DPB1*01:01	AYPCLLSVLHHC	0.38206524	0.0013434874
HLA-DPA1*02:01-DPB1*01:01	NAHNWRLGQAPA	0.1151899	0.07496123
HLA-DPA1*02:01-DPB1*01:01	RETNEPVKTKTR	0.049998473	0.013854966
HLA-DPA1*02:01-DPB1*01:01	LPRKMPFVRGQS	0.2446526	0.030981924
HLA-DPA1*02:01-DPB1*01:01	GLASAIDMSTNY	0.17814411	0.027975213
HLA-DPA1*02:01-DPB1*01:01	NWCRRDKKQCKS	0.1219898	0.0010200295
HLA-DPA1*02:01-DPB1*01:01	RGPSGNREGPQY	0.010487749	0.022250772
HLA-DPA1*02:01-DPB1*01:01	LLIALGLLLAAP	0.21541952	0.008919032
HLA-DPA1*02:01-DPB1*01:01	NWTLLEKRRLEP	0.28154647	0.0029272325
HLA-DPA1*02:01-DPB1*01:01	HGMIPEHGHSPQ	0.038675085	0.06416473
HLA-DPA1*02:01-DPB1*01:01	ESRGSSQHILSS	0.23056464	0.0041041835
HLA-DPA1*02:01-DPB1*01:01	LLSYNVQGSGET	0.22978544	0.0066936067
HLA-DPA1*02:01-DPB1*01:01	LSQCPQGHNYCS	0.036272608	0.0007262955
HLA-DPA1*02:01-DPB1*01:01	PALTVHVTQPKD	0.1895991	0.025950555
HLA-DPA1*02:01-DPB1*01:01	NMFVDSSCALKY	0.2851881	0.0050704414
HLA-DPA1*02:01-DPB1*01:01	QNSSLENVDSRY	0.21671341	0.0060242196
HLA-DPA1*02:01-DPB1*01:01	TSYDYCRVPMED	0.25326604	0.019123789
HLA-DPA1*02:01-DPB1*01:01	SSDNRLLMSLFL	0.5576389	0.0022428283
HLA-DPA1*02:01-DPB1*01:01	PSPSTPPTPSPS	0.013148963	0.0047822064
HLA-DPA1*02:01-DPB1*01:01	DYTAIAIIVATL	0.31505588	0.00265211
HLA-DPA1*02:01-DPB1*01:01	PTKTPQMGTFMG	0.16449994	0.001373986
HLA-DPA1*02:01-DPB1*01:01	KKDRDMDELKKE	0.23542604	0.029103383
HLA-DPA1*02:01-DPB1*01:01	IMLLISIFEHKI	0.52866787	0.022639062
HLA-DPA1*02:01-DPB1*01:01	MLTFNPNKRITV	0.26171118	0.0042754393
HLA-DPA1*02:01-DPB1*01:01	VLASMTKAADPR	0.113771096	0.34146288
HLA-DPA1*02:01-DPB1*01:01	EAGTTVPGQIRP	0.0118885655	0.06054909
HLA-DPA1*02:01-DPB1*01:01	CLESHSSLSDSE	0.1788741	0.0024128107
HLA-DPA1*02:01-DPB1*01:01	LPKGDAEKPEEE	0.015672788	0.39520067
HLA-DPA1*02:01-DPB1*01:01	IHGDGGGLSGGA	0.018749584	0.06417467
HLA-DPA1*02:01-DPB1*01:01	PVLDIAWCPHND	0.20537141	0.0064559937
HLA-DPA1*02:01-DPB1*01:01	LYDICFRTLKLT	0.36976466	0.0022377367
HLA-DPA1*02:01-DPB1*01:01	LGSSEDNTALSR	0.058343418	0.030963585
HLA-DPA1*02:01-DPB1*01:01	RACPDGFVLKNT	0.1466633	0.0027001833
HLA-DPA1*02:01-DPB1*01:01	IALYEDKIVFDI	0.4283535	0.0034270454
HLA-DPA1*02:01-DPB1*01:01	WTRFCKENINDK	0.27778673	0.30582565
HLA-DPA1*02:01-DPB1*01:01	LNRTKLECESAC	0.2304682	0.0014227234
HLA-DPA1*02:01-DPB1*01:01	KNKVCKEFSHLG	0.27369907	0.0026964783
