# Supplementary material for: MHCII-peptide presentation: an assessment of the state-of-the-art prediction methods
Source: Front Immunol. 2024 Mar 12;15:1293706. doi: 10.3389/fimmu.2024.1293706 (PMC11027168; doi:10.3389/fimmu.2024.1293706)
Supplement: Supplementary file 2 [file DataSheet_2.zip › output/BERT/neg/12_HLA-DPA1_02_01_DPB1_09_01.csv]

allele	peptide	affinity_pred	mass_pred
HLA-DPA1*02:01-DPB1*09:01	QVKIQGQNKEML	0.065681174	0.0031099748
HLA-DPA1*02:01-DPB1*09:01	VVKEKMVGGIAQ	0.12488445	0.08789964
HLA-DPA1*02:01-DPB1*09:01	LLLLAGAGLSAA	0.12595354	0.0028249691
HLA-DPA1*02:01-DPB1*09:01	MAKPDCIITCDS	0.0044482662	0.0012753858
HLA-DPA1*02:01-DPB1*09:01	ELSLEDGDRCKA	0.0022117516	0.0010678751
HLA-DPA1*02:01-DPB1*09:01	LLLLLLAAACAV	0.036837857	0.0014197237
HLA-DPA1*02:01-DPB1*09:01	HLFGPNQRPAPC	0.0026835424	0.0030244354
HLA-DPA1*02:01-DPB1*09:01	NSLLQFQFKYGV	0.08481062	0.00071518135
HLA-DPA1*02:01-DPB1*09:01	CYSATVTFFKVK	0.18455552	0.0010514475
HLA-DPA1*02:01-DPB1*09:01	GDLTLIYFGGDE	0.0100847585	0.002394586
HLA-DPA1*02:01-DPB1*09:01	DLATYINMIWSA	0.039240517	0.000728113
HLA-DPA1*02:01-DPB1*09:01	FSSCSAEDFEKL	0.031482697	0.003641246
HLA-DPA1*02:01-DPB1*09:01	CLSENISAAIQA	0.051932678	0.00059496006
HLA-DPA1*02:01-DPB1*09:01	AAAVVRALPRRA	0.19563356	0.4133215
HLA-DPA1*02:01-DPB1*09:01	HYSLVFIIGLVG	0.05575902	0.0014267059
HLA-DPA1*02:01-DPB1*09:01	PNGPNTGNKICQ	0.00037058868	0.002170038
HLA-DPA1*02:01-DPB1*09:01	LLGIALLFCILF	0.013183215	0.0009359509
HLA-DPA1*02:01-DPB1*09:01	CQRPVEPLWVEG	0.061966997	0.0015541523
HLA-DPA1*02:01-DPB1*09:01	VEPYVTWGFPNL	0.037664987	0.008616583
HLA-DPA1*02:01-DPB1*09:01	WILVAFSFLFTV	0.040159132	0.0010636238
HLA-DPA1*02:01-DPB1*09:01	QQPNTSDKKSSP	0.0033548065	0.0018379098
HLA-DPA1*02:01-DPB1*09:01	CCRRGTQIVLLG	0.1500074	0.0012025953
HLA-DPA1*02:01-DPB1*09:01	SEHGHHLQQYFN	0.006536844	0.019277876
HLA-DPA1*02:01-DPB1*09:01	RKCEPKGPLINS	0.04028718	0.0035833172
HLA-DPA1*02:01-DPB1*09:01	MLNIAAVLCIAT	0.0702362	0.0012467637
HLA-DPA1*02:01-DPB1*09:01	DIVRNYTADYDK	0.008840756	0.09794751
HLA-DPA1*02:01-DPB1*09:01	IGGGDTATCCAK	0.0004281082	0.008302642
HLA-DPA1*02:01-DPB1*09:01	NGTEVPNTRSRG	0.00457847	0.005568885
HLA-DPA1*02:01-DPB1*09:01	FEECHRKCKELF	0.0018001094	0.0017461882
HLA-DPA1*02:01-DPB1*09:01	ELDALGDELLAD	0.027806865	0.006716942
HLA-DPA1*02:01-DPB1*09:01	VKCTISISTFLL	0.30028453	0.00065101834
HLA-DPA1*02:01-DPB1*09:01	TTTTTTTESVEE	0.0016459556	0.031488806
HLA-DPA1*02:01-DPB1*09:01	FAAWVALAEGLG	0.08051624	0.009780475
HLA-DPA1*02:01-DPB1*09:01	GRWDDNEHRLTD	0.0021927755	0.009090094
HLA-DPA1*02:01-DPB1*09:01	LLFVGLFISYVM	0.07770116	0.002568975
HLA-DPA1*02:01-DPB1*09:01	HGDIILVVDNTF	0.028869795	0.005299167
HLA-DPA1*02:01-DPB1*09:01	VLQGDLVMNVYR	0.054627664	0.009467451
HLA-DPA1*02:01-DPB1*09:01	TEVPNTRSRGHH	0.008310101	0.01018971
HLA-DPA1*02:01-DPB1*09:01	PNTRSRGHHNCS	0.0041563343	0.0013818552
HLA-DPA1*02:01-DPB1*09:01	PGYSSLSVIEMI	0.08150129	0.0007982998
HLA-DPA1*02:01-DPB1*09:01	DPRLSTVRQTCC	0.017743496	0.00528248
HLA-DPA1*02:01-DPB1*09:01	MDPRLSTVRQTC	0.030703198	0.0016324297
HLA-DPA1*02:01-DPB1*09:01	CGRITKRVTREL	0.040195093	0.02870169
HLA-DPA1*02:01-DPB1*09:01	LPRRAGLVSRNA	0.0880427	0.8799583
HLA-DPA1*02:01-DPB1*09:01	GPGAPLPPAPLQ	0.0034429806	0.11581554
HLA-DPA1*02:01-DPB1*09:01	SLKMKVVEVLAG	0.23173322	0.010758539
HLA-DPA1*02:01-DPB1*09:01	WCPHNDNVIASG	0.0033577392	0.0021412403
HLA-DPA1*02:01-DPB1*09:01	VPNTRSRGHHNC	0.0071405596	0.010508068
HLA-DPA1*02:01-DPB1*09:01	MASTSYDYCRVP	0.009252689	0.001590703
HLA-DPA1*02:01-DPB1*09:01	TEVPNTRSRGHH	0.008310101	0.01018971
HLA-DPA1*02:01-DPB1*09:01	FGFIILLLLVLR	0.01932291	0.012675112
HLA-DPA1*02:01-DPB1*09:01	TKNLLLAREGID	0.104408704	0.03902385
HLA-DPA1*02:01-DPB1*09:01	DLGNLVADGCDF	0.0025476224	0.0055772387
HLA-DPA1*02:01-DPB1*09:01	AFVDTAQRKEPE	0.024679717	0.021961987
HLA-DPA1*02:01-DPB1*09:01	SAGEECDAAEGA	0.00043276243	0.0019484557
HLA-DPA1*02:01-DPB1*09:01	PPPLGASSQPRP	0.0077716415	0.031492483
HLA-DPA1*02:01-DPB1*09:01	PPARRGGAGAGG	0.03551345	0.008167078
HLA-DPA1*02:01-DPB1*09:01	TTITIFITLFLL	0.019885726	0.0017023415
HLA-DPA1*02:01-DPB1*09:01	IIGGGDTATCCA	0.0010398795	0.0015893243
HLA-DPA1*02:01-DPB1*09:01	DGADFAKWRCVL	0.006455234	0.0011531755
HLA-DPA1*02:01-DPB1*09:01	CNISDHVGDPSN	0.0011525961	0.00254523
HLA-DPA1*02:01-DPB1*09:01	TFEYMAGSDMTY	0.015769662	0.00091973087
HLA-DPA1*02:01-DPB1*09:01	DPRLSTVRQTCC	0.017743496	0.00528248
HLA-DPA1*02:01-DPB1*09:01	KELLHKLHLAKV	0.20861235	0.030666059
