# Supplementary material for: MHCII-peptide presentation: an assessment of the state-of-the-art prediction methods
Source: Front Immunol. 2024 Mar 12;15:1293706. doi: 10.3389/fimmu.2024.1293706 (PMC11027168; doi:10.3389/fimmu.2024.1293706)
Supplement: Supplementary file 2 [file DataSheet_2.zip › output/BERT/neg/12_HLA-DPA1_02_01_DPB1_10_01.csv]

allele	peptide	affinity_pred	mass_pred
HLA-DPA1*02:01-DPB1*10:01	EAMKGTEWVDPE	0.008230926	0.008177977
HLA-DPA1*02:01-DPB1*10:01	VTSGLALARCGL	0.08163736	0.0015140444
HLA-DPA1*02:01-DPB1*10:01	LFTALAASTFSL	0.2535114	0.0021518525
HLA-DPA1*02:01-DPB1*10:01	LNTDPTMFPYLR	0.054625954	0.0053006397
HLA-DPA1*02:01-DPB1*10:01	DLDQASLAAVSQ	0.09375282	0.009949631
HLA-DPA1*02:01-DPB1*10:01	WCVFPNGTEVPN	0.0020410924	0.0010001132
HLA-DPA1*02:01-DPB1*10:01	DSGPGPASNLTS	0.0008631022	0.0041033067
HLA-DPA1*02:01-DPB1*10:01	ADSQTPSAGTDT	0.0008425983	0.0029966505
HLA-DPA1*02:01-DPB1*10:01	VVERVMNHVACT	0.23150423	0.87258834
HLA-DPA1*02:01-DPB1*10:01	LLLLLLLRAVLA	0.13023709	0.0016271224
HLA-DPA1*02:01-DPB1*10:01	CLSSGRCCYFAA	0.005912044	0.00036535613
HLA-DPA1*02:01-DPB1*10:01	NGTEVPNTRSRG	0.01784127	0.0047995443
HLA-DPA1*02:01-DPB1*10:01	MHYNQTVDIWSV	0.05504359	0.0010275507
HLA-DPA1*02:01-DPB1*10:01	QQQQQQPQPPQP	0.0044684354	0.3121705
HLA-DPA1*02:01-DPB1*10:01	PSLFKVLYKTFG	0.17240904	0.02266687
HLA-DPA1*02:01-DPB1*10:01	ELKANYGLVEPI	0.18153624	0.010997327
HLA-DPA1*02:01-DPB1*10:01	LLLAAACAVFLA	0.14090239	0.0023432407
HLA-DPA1*02:01-DPB1*10:01	LLVGTFPFNSFL	0.17909312	0.004093496
HLA-DPA1*02:01-DPB1*10:01	PKDLKFIYEGSS	0.06633536	0.011928051
HLA-DPA1*02:01-DPB1*10:01	LYSKLTVRGKVQ	0.1439084	0.021939335
HLA-DPA1*02:01-DPB1*10:01	NINPNKTSASGS	0.025751738	0.0049507865
HLA-DPA1*02:01-DPB1*10:01	QDLGNLVADGCD	0.003776595	0.0017326968
HLA-DPA1*02:01-DPB1*10:01	LRDLFDSMDKTS	0.068081126	0.0008944993
HLA-DPA1*02:01-DPB1*10:01	KYGVPTPTNVTI	0.065692045	0.0043147006
HLA-DPA1*02:01-DPB1*10:01	LRLPGGSCMAVL	0.018817162	0.0033656382
HLA-DPA1*02:01-DPB1*10:01	REFCIRLRNLVH	0.14335345	0.002075946
HLA-DPA1*02:01-DPB1*10:01	RSLLLLQLLLLV	0.15606137	0.0016336709
HLA-DPA1*02:01-DPB1*10:01	GPPSHKTVVNGK	0.005012538	0.039310876
HLA-DPA1*02:01-DPB1*10:01	FYSCWRTGLLLL	0.06924595	0.00053593714
HLA-DPA1*02:01-DPB1*10:01	SVMLIFAFFQEL	0.2693651	0.0012904108
HLA-DPA1*02:01-DPB1*10:01	TMSILDISMMTG	0.10420978	0.0010303798
HLA-DPA1*02:01-DPB1*10:01	AKMTLGMIWTII	0.1504624	0.00067547377
HLA-DPA1*02:01-DPB1*10:01	KGSIAEWSSGSP	0.021647632	0.0063312515
HLA-DPA1*02:01-DPB1*10:01	WQDLGNLVADGC	0.013615581	0.00058842346
HLA-DPA1*02:01-DPB1*10:01	IVLLGLVTAALW	0.1714387	0.0013650447
HLA-DPA1*02:01-DPB1*10:01	TVVEGEPFYLKH	0.0788742	0.03942709
HLA-DPA1*02:01-DPB1*10:01	CPPPPPPCPPPP	0.0007623254	0.20784461
HLA-DPA1*02:01-DPB1*10:01	TEVPNTRSRGHH	0.033308182	0.008196412
HLA-DPA1*02:01-DPB1*10:01	KSEKCRDDSDCA	0.0005764122	0.0013116145
HLA-DPA1*02:01-DPB1*10:01	GRYRLRCGGTAE	0.059421618	0.008758513
HLA-DPA1*02:01-DPB1*10:01	FVLCFTPYHVAI	0.20184703	0.004087153
HLA-DPA1*02:01-DPB1*10:01	DMPLDEDEDVTN	0.0015398331	0.0039753425
HLA-DPA1*02:01-DPB1*10:01	PTPALKGMFDFV	0.055905733	0.00077171763
HLA-DPA1*02:01-DPB1*10:01	MDLGKPMKSVLV	0.121086024	0.0017099589
HLA-DPA1*02:01-DPB1*10:01	RGATRPNGPNTG	0.00564386	0.0112090185
HLA-DPA1*02:01-DPB1*10:01	GFIDGHYKDYFV	0.028465321	0.0026176756
HLA-DPA1*02:01-DPB1*10:01	EPETNCNPSLLS	0.0023985214	0.0010071337
HLA-DPA1*02:01-DPB1*10:01	LQLQAAVEVAGD	0.16229287	0.003986747
HLA-DPA1*02:01-DPB1*10:01	GTFILAQDWLSE	0.176333	0.002036856
HLA-DPA1*02:01-DPB1*10:01	VSCQASVSRMHA	0.12117674	0.002308593
HLA-DPA1*02:01-DPB1*10:01	PCPGKIASKLAF	0.05037119	0.003285392
HLA-DPA1*02:01-DPB1*10:01	NSKLGLSDMNLY	0.086980335	0.0044548595
HLA-DPA1*02:01-DPB1*10:01	AREPRKNAALDA	0.01981681	0.013682078
HLA-DPA1*02:01-DPB1*10:01	KTIPLTDNTVIE	0.021197516	0.005568941
HLA-DPA1*02:01-DPB1*10:01	EDFSHELESTQS	0.01683516	0.0028903284
HLA-DPA1*02:01-DPB1*10:01	QAEPVQFKDCGS	0.00529057	0.00068912905
HLA-DPA1*02:01-DPB1*10:01	SKNTVSSARFRK	0.20621525	0.028967366
HLA-DPA1*02:01-DPB1*10:01	RHTRDSEAQRLP	0.018490423	0.0073440326
HLA-DPA1*02:01-DPB1*10:01	EVKYEPFSFADD	0.08357334	0.01827464
HLA-DPA1*02:01-DPB1*10:01	SLGLWRTGSFLC	0.047228202	0.0005092354
HLA-DPA1*02:01-DPB1*10:01	SGAVLTFGMGSL	0.0889649	0.0016366778
HLA-DPA1*02:01-DPB1*10:01	CPHNDNVIASGS	0.0047749043	0.0009874202
HLA-DPA1*02:01-DPB1*10:01	PNTRSRGHHNCS	0.023052175	0.0011666196
HLA-DPA1*02:01-DPB1*10:01	LFLLASLLGAAL	0.17394301	0.0021728012
HLA-DPA1*02:01-DPB1*10:01	VPCGTSGGVMIY	0.004800498	0.0010921349
HLA-DPA1*02:01-DPB1*10:01	LRHPRLLTVQHP	0.13359533	0.12283103
HLA-DPA1*02:01-DPB1*10:01	RCHCQAGYSGRN	0.0067905216	0.0015910469
HLA-DPA1*02:01-DPB1*10:01	GDTATCCAKWNT	0.0004331164	0.0009346352
HLA-DPA1*02:01-DPB1*10:01	TEVPNTRSRGHH	0.033308182	0.008196412
HLA-DPA1*02:01-DPB1*10:01	LVCSVGSAIWNR	0.07449231	0.005756667
HLA-DPA1*02:01-DPB1*10:01	AGRPKRPHARRA	0.12910248	0.11081755
HLA-DPA1*02:01-DPB1*10:01	DALGDELLADED	0.013761605	0.0040654885
HLA-DPA1*02:01-DPB1*10:01	LTMQASLPKVLR	0.23681594	0.02457479
HLA-DPA1*02:01-DPB1*10:01	AKETCSEKSTNL	0.0100849075	0.0025064612
HLA-DPA1*02:01-DPB1*10:01	TYYTAWVILLPF	0.2593735	0.0018067623
HLA-DPA1*02:01-DPB1*10:01	LTLRSPLQPLIS	0.33210447	0.15351054
HLA-DPA1*02:01-DPB1*10:01	SWLGITTVFLFA	0.10029536	0.0011020093
HLA-DPA1*02:01-DPB1*10:01	PYFQRPLALGAD	0.14814736	0.007769396
HLA-DPA1*02:01-DPB1*10:01	ADRDEVYTIPNS	0.03854652	0.05310927
HLA-DPA1*02:01-DPB1*10:01	LLQSNTLMLPLQ	0.109189056	0.0037203531
HLA-DPA1*02:01-DPB1*10:01	VFPNGTEVPNTR	0.0019035763	0.041389644
HLA-DPA1*02:01-DPB1*10:01	GVERASSLMCFS	0.1543087	0.010261104
HLA-DPA1*02:01-DPB1*10:01	PNGTEVPNTRSR	0.009521161	0.012647542
HLA-DPA1*02:01-DPB1*10:01	DPRLSTVRQTCC	0.050596293	0.0037883024
HLA-DPA1*02:01-DPB1*10:01	ACGRVRRMFRLS	0.23678418	0.0013281148
HLA-DPA1*02:01-DPB1*10:01	SKSFNDPRLCIR	0.12819976	0.036154695
HLA-DPA1*02:01-DPB1*10:01	NDDTLHWKKYDI	0.011606529	0.012172059
HLA-DPA1*02:01-DPB1*10:01	AVVRALPRRAGL	0.38989624	0.121652246
HLA-DPA1*02:01-DPB1*10:01	GLGLILYCVCKW	0.111851834	0.001504212
HLA-DPA1*02:01-DPB1*10:01	AGTGEAPVPGPG	0.00087170606	0.007483156
HLA-DPA1*02:01-DPB1*10:01	MDPRLSTVRQTC	0.10234391	0.0013215868
HLA-DPA1*02:01-DPB1*10:01	LIVLLGLSALLQ	0.11298198	0.0015651105
HLA-DPA1*02:01-DPB1*10:01	VFPNGTEVPNTR	0.0019035763	0.041389644
HLA-DPA1*02:01-DPB1*10:01	LLRQTQPPKGWL	0.15190822	0.02308404
HLA-DPA1*02:01-DPB1*10:01	RKKLENKHKKDE	0.023978623	0.0046654874
HLA-DPA1*02:01-DPB1*10:01	GLQLNLTYERKD	0.041605994	0.0040227673
HLA-DPA1*02:01-DPB1*10:01	TSDSAGEECDAA	0.00074051716	0.0009575678
HLA-DPA1*02:01-DPB1*10:01	ICCLIFLTLSGI	0.07617579	0.0006375864
HLA-DPA1*02:01-DPB1*10:01	HSTPERPGILSP	0.027292317	0.004833608
HLA-DPA1*02:01-DPB1*10:01	ETVPPAPAASAA	0.021552028	0.020899454
HLA-DPA1*02:01-DPB1*10:01	IGLMCGRITKRV	0.11962743	0.0015871339
HLA-DPA1*02:01-DPB1*10:01	GGGDTATCCAKW	0.00045774254	0.0019090486
HLA-DPA1*02:01-DPB1*10:01	ASGQEAGDPGCL	0.00048429053	0.0021155246
HLA-DPA1*02:01-DPB1*10:01	VLWVKVNINMNG	0.092943534	0.006279721
HLA-DPA1*02:01-DPB1*10:01	LEVRLCFESFSD	0.07600808	0.0020151096
HLA-DPA1*02:01-DPB1*10:01	ACLLGLFALILS	0.05324332	0.00073671516
HLA-DPA1*02:01-DPB1*10:01	ERLLLMQEAKGR	0.17837825	0.0046591805
HLA-DPA1*02:01-DPB1*10:01	DSEKSPSHSTPL	0.025246583	0.01227043
HLA-DPA1*02:01-DPB1*10:01	DSSCLESHSSLS	0.008438519	0.001981776
HLA-DPA1*02:01-DPB1*10:01	LYFSECNKCDEK	0.00087220746	0.0031312187
HLA-DPA1*02:01-DPB1*10:01	VHAASGSLPVFV	0.048856054	0.036211617
HLA-DPA1*02:01-DPB1*10:01	NIRVCKILGSGI	0.098336935	0.08276278
