# Supplementary material for: MHCII-peptide presentation: an assessment of the state-of-the-art prediction methods
Source: Front Immunol. 2024 Mar 12;15:1293706. doi: 10.3389/fimmu.2024.1293706 (PMC11027168; doi:10.3389/fimmu.2024.1293706)
Supplement: Supplementary file 2 [file DataSheet_2.zip › output/BERT/neg/12_HLA-DPA1_02_01_DPB1_13_01.csv]

allele	peptide	affinity_pred	mass_pred
HLA-DPA1*02:01-DPB1*13:01	STEQKLLAELDA	0.2398725	0.0043893657
HLA-DPA1*02:01-DPB1*13:01	SPEELGPLANQL	0.11797832	0.029354457
HLA-DPA1*02:01-DPB1*13:01	DLCSVCEGKGLH	0.03932567	0.0022085565
HLA-DPA1*02:01-DPB1*13:01	ETEQIGQEMLEN	0.2663687	0.005987274
HLA-DPA1*02:01-DPB1*13:01	ATLRCWALSFYP	0.3455704	0.049332537
HLA-DPA1*02:01-DPB1*13:01	AQEAPRNMVHPN	0.026749378	0.022379136
HLA-DPA1*02:01-DPB1*13:01	ADKVRRQRPRRR	0.21871659	0.03648163
HLA-DPA1*02:01-DPB1*13:01	CNDAVIRNNTLM	0.109271	0.00039379756
HLA-DPA1*02:01-DPB1*13:01	AVILMASVFMVC	0.28803572	0.0009141258
HLA-DPA1*02:01-DPB1*13:01	DKKSGVINLTEE	0.1914366	0.026619386
HLA-DPA1*02:01-DPB1*13:01	LYEAIADHYMQV	0.26469943	0.009414931
HLA-DPA1*02:01-DPB1*13:01	TIPLMTPLDVNQ	0.21538259	0.005373587
HLA-DPA1*02:01-DPB1*13:01	EDGEACIVLSER	0.14150341	0.0017314146
HLA-DPA1*02:01-DPB1*13:01	VMVENSHGLRVR	0.14212812	0.046191458
HLA-DPA1*02:01-DPB1*13:01	YCFQFLPFGKGL	0.3704984	0.0010366015
HLA-DPA1*02:01-DPB1*13:01	FNIFDWLGRSLT	0.22262226	0.0016307365
HLA-DPA1*02:01-DPB1*13:01	PPSPSLGSFDPL	0.113411866	0.0029644745
HLA-DPA1*02:01-DPB1*13:01	THMTHHAVSDHE	0.05338074	0.6776293
HLA-DPA1*02:01-DPB1*13:01	MNGPFGHGYGEG	0.024519326	0.0062268614
HLA-DPA1*02:01-DPB1*13:01	HPKQCHPALDGQ	0.045222342	0.007367117
HLA-DPA1*02:01-DPB1*13:01	TVLGAGLLCGTA	0.09340961	0.0015393712
HLA-DPA1*02:01-DPB1*13:01	VVEETSNNAEPG	0.02145066	0.017969908
HLA-DPA1*02:01-DPB1*13:01	MQSIKCVVVGDG	0.121142775	0.0023871418
HLA-DPA1*02:01-DPB1*13:01	FKDSPSKGLGPC	0.022677885	0.0015015726
HLA-DPA1*02:01-DPB1*13:01	MIGYLGYCKGVE	0.23964933	0.0034619938
HLA-DPA1*02:01-DPB1*13:01	ELLCNVSGALPP	0.11675812	0.0009862838
HLA-DPA1*02:01-DPB1*13:01	EQNLAAQDRVLC	0.091276035	0.00089720386
HLA-DPA1*02:01-DPB1*13:01	SEPQPQREGCGC	0.009299671	0.0009865197
HLA-DPA1*02:01-DPB1*13:01	LLIVLLGLSALL	0.22890335	0.0019723221
HLA-DPA1*02:01-DPB1*13:01	AKALVKENGSCQ	0.06088661	0.0022629183
HLA-DPA1*02:01-DPB1*13:01	AKRLYKSNELFG	0.34690902	0.08638152
HLA-DPA1*02:01-DPB1*13:01	QARMVTTTHSRA	0.21766022	0.04525516
HLA-DPA1*02:01-DPB1*13:01	EERPWLWVVYIL	0.3904313	0.0008240255
HLA-DPA1*02:01-DPB1*13:01	EAEAEFIRAGKP	0.11297599	0.053638913
HLA-DPA1*02:01-DPB1*13:01	RDYPLASKDAKK	0.10232179	0.54927224
HLA-DPA1*02:01-DPB1*13:01	CRRGTQIVLLGL	0.36266533	0.0016590882
HLA-DPA1*02:01-DPB1*13:01	QYDGKVDIWSLG	0.07263719	0.0071363384
HLA-DPA1*02:01-DPB1*13:01	LQSKHDAATCFV	0.0595733	0.003968044
HLA-DPA1*02:01-DPB1*13:01	ARQHRDDLAALQ	0.08936326	0.43143573
HLA-DPA1*02:01-DPB1*13:01	PPGMRGPPPPGM	0.02001541	0.012818876
HLA-DPA1*02:01-DPB1*13:01	LHNEIVYAVEKL	0.39086756	0.017661648
HLA-DPA1*02:01-DPB1*13:01	GMVAMIMLRTLH	0.36803466	0.023094494
HLA-DPA1*02:01-DPB1*13:01	DDCGHGKKIKTN	0.013096731	0.0009739278
HLA-DPA1*02:01-DPB1*13:01	GDCQGKPSMGQL	0.013395959	0.002823682
HLA-DPA1*02:01-DPB1*13:01	FYRLHFKIPQTN	0.1807835	0.34961885
HLA-DPA1*02:01-DPB1*13:01	VDEKRKKRDIPD	0.02958293	0.010526334
HLA-DPA1*02:01-DPB1*13:01	MVTNVTSLLKTV	0.2600764	0.0019104127
HLA-DPA1*02:01-DPB1*13:01	LIVVTVAFVQEY	0.31222233	0.001893029
HLA-DPA1*02:01-DPB1*13:01	PGMGVALRMYPL	0.24134561	0.018090166
HLA-DPA1*02:01-DPB1*13:01	TPKAKYMYLAQE	0.27356586	0.24126808
HLA-DPA1*02:01-DPB1*13:01	KNEGVNWLRMAS	0.21256503	0.0022639951
HLA-DPA1*02:01-DPB1*13:01	KSVFEIGLCSNR	0.26107916	0.006231452
HLA-DPA1*02:01-DPB1*13:01	GSFATTCESQSN	0.079483695	0.0014744387
HLA-DPA1*02:01-DPB1*13:01	RTILLQYCFLLI	0.3704894	0.0009610546
HLA-DPA1*02:01-DPB1*13:01	DLTVTNDADYSY	0.045325313	0.0032104757
HLA-DPA1*02:01-DPB1*13:01	LLFWLGWLGMLA	0.27310026	0.01592905
HLA-DPA1*02:01-DPB1*13:01	ISSSWVCLLLYV	0.32024825	0.0006854404
HLA-DPA1*02:01-DPB1*13:01	WSDGTEVTLTYW	0.07822168	0.0012129428
HLA-DPA1*02:01-DPB1*13:01	PALTVHVTQPKD	0.14016789	0.02796861
HLA-DPA1*02:01-DPB1*13:01	MVAVILMASVFM	0.31793538	0.0018201576
HLA-DPA1*02:01-DPB1*13:01	QLLIVLLGLSAL	0.2796973	0.0013466944
HLA-DPA1*02:01-DPB1*13:01	TLELVGEIEASS	0.306077	0.0016370818
HLA-DPA1*02:01-DPB1*13:01	GGLLPLFSSPAG	0.2079362	0.004009707
HLA-DPA1*02:01-DPB1*13:01	RVNTLMHYNVRD	0.2226298	0.2144701
HLA-DPA1*02:01-DPB1*13:01	GLYRCYLQASAG	0.289014	0.508221
HLA-DPA1*02:01-DPB1*13:01	MRAGKGKMRNRR	0.10686806	0.0061052665
HLA-DPA1*02:01-DPB1*13:01	AYSEERDRPYGL	0.05167586	0.0017959874
HLA-DPA1*02:01-DPB1*13:01	DTQKAPNNYRSP	0.018234055	0.005828328
