# Supplementary material for: MHCII-peptide presentation: an assessment of the state-of-the-art prediction methods
Source: Front Immunol. 2024 Mar 12;15:1293706. doi: 10.3389/fimmu.2024.1293706 (PMC11027168; doi:10.3389/fimmu.2024.1293706)
Supplement: Supplementary file 2 [file DataSheet_2.zip › output/BERT/neg/12_HLA-DPA1_02_01_DPB1_14_01.csv]

allele	peptide	affinity_pred	mass_pred
HLA-DPA1*02:01-DPB1*14:01	FVEAFFFLAQRK	0.13854882	0.07655547
HLA-DPA1*02:01-DPB1*14:01	AMGYVQPPPPPY	0.008333202	0.13556394
HLA-DPA1*02:01-DPB1*14:01	GLEANNFAMLGL	0.0411792	0.0022622612
HLA-DPA1*02:01-DPB1*14:01	YPGPPMMDGAMG	0.0013141184	0.008316197
HLA-DPA1*02:01-DPB1*14:01	TSSVFSIEVYPE	0.029576711	0.005635665
HLA-DPA1*02:01-DPB1*14:01	GRCCRLHTVRAS	0.040251162	0.0018759401
HLA-DPA1*02:01-DPB1*14:01	FSLTAFNNLENL	0.09194307	0.017998485
HLA-DPA1*02:01-DPB1*14:01	LAALLATVSGYF	0.11459424	0.021794247
HLA-DPA1*02:01-DPB1*14:01	TYAEIGHHRKAE	0.02983064	0.028935999
HLA-DPA1*02:01-DPB1*14:01	LPSGSRDEPPPA	0.0013963858	0.3934706
HLA-DPA1*02:01-DPB1*14:01	MEHNVAYPKSMS	0.040452763	0.013461525
HLA-DPA1*02:01-DPB1*14:01	WDPTISWRTGRY	0.00378944	0.068074144
HLA-DPA1*02:01-DPB1*14:01	MDDIFSHIFGGG	0.007078596	0.0098464545
HLA-DPA1*02:01-DPB1*14:01	ILDFGLARHTDD	0.0075633074	0.07409697
HLA-DPA1*02:01-DPB1*14:01	TLILLLSGALAL	0.09067281	0.002455656
HLA-DPA1*02:01-DPB1*14:01	EATLRCWALGFY	0.029222678	0.02032598
HLA-DPA1*02:01-DPB1*14:01	NVGFNVKNVSVK	0.029497493	0.038619276
HLA-DPA1*02:01-DPB1*14:01	NEALVVSGGCCG	0.0039143395	0.002095057
HLA-DPA1*02:01-DPB1*14:01	VEPKTECERLAG	0.011123704	0.047646306
HLA-DPA1*02:01-DPB1*14:01	RTKNFESGKAYK	0.10231073	0.074012
HLA-DPA1*02:01-DPB1*14:01	DLEAEKLVMFQR	0.058593877	0.008099574
HLA-DPA1*02:01-DPB1*14:01	LEFMMRQSNSTA	0.020929575	0.0026998483
HLA-DPA1*02:01-DPB1*14:01	MFWPLIPQFVCN	0.043387547	0.0006394255
HLA-DPA1*02:01-DPB1*14:01	VIVQPENNKPPQ	0.0021707804	0.31247973
HLA-DPA1*02:01-DPB1*14:01	TPNCPFFMSVNT	0.015432667	0.0008173998
HLA-DPA1*02:01-DPB1*14:01	AENIFHSMADIL	0.07665514	0.014818564
HLA-DPA1*02:01-DPB1*14:01	WIVNLIRNARLD	0.050014015	0.05675295
HLA-DPA1*02:01-DPB1*14:01	CFGLAFMLAGVI	0.047031567	0.00056070456
HLA-DPA1*02:01-DPB1*14:01	IASMWILFGAYV	0.030326333	0.002210429
HLA-DPA1*02:01-DPB1*14:01	GEEVPAEEQDPS	0.00044237857	0.05760461
HLA-DPA1*02:01-DPB1*14:01	ASALGVGLALAL	0.10526164	0.007052849
HLA-DPA1*02:01-DPB1*14:01	WLLLLPLLLGLN	0.091132544	0.0020890266
HLA-DPA1*02:01-DPB1*14:01	EVTVKGHVEYTM	0.023049772	0.009214294
HLA-DPA1*02:01-DPB1*14:01	LLASMGLQLNLT	0.06296225	0.0017424084
HLA-DPA1*02:01-DPB1*14:01	GSYGSGYGYGYG	0.0007265936	0.035299204
HLA-DPA1*02:01-DPB1*14:01	ALGFYPAEITLT	0.08016928	0.027231013
HLA-DPA1*02:01-DPB1*14:01	FVVETLCIIWFS	0.020108758	0.0008408485
HLA-DPA1*02:01-DPB1*14:01	TTMVCVAVNGKP	0.055877335	0.00932955
HLA-DPA1*02:01-DPB1*14:01	FTWDTEYACVKE	0.0014987346	0.086334765
HLA-DPA1*02:01-DPB1*14:01	DPSYFQNVTGCS	0.0014377042	0.0016129991
HLA-DPA1*02:01-DPB1*14:01	TISCSYESASRS	0.01719559	0.09598975
HLA-DPA1*02:01-DPB1*14:01	GSSFIAARNFHA	0.060487766	0.08685464
HLA-DPA1*02:01-DPB1*14:01	GTLYLYRCITMY	0.031059308	0.00067878386
HLA-DPA1*02:01-DPB1*14:01	GDSVGTPSERGM	0.001300824	0.007717392
HLA-DPA1*02:01-DPB1*14:01	LSGYPFQCLGFT	0.0052269897	0.0008820176
HLA-DPA1*02:01-DPB1*14:01	LLMDASARPANH	0.011747937	0.0695011
HLA-DPA1*02:01-DPB1*14:01	LWRTGSFLCKGS	0.010014343	0.07417899
HLA-DPA1*02:01-DPB1*14:01	RKAQQGVRIFIM	0.2877158	0.005795735
HLA-DPA1*02:01-DPB1*14:01	TLKAKYKGTPEA	0.056001615	0.02410863
HLA-DPA1*02:01-DPB1*14:01	LLIVLLGLSALL	0.03295429	0.0022492162
HLA-DPA1*02:01-DPB1*14:01	YRLRCGGTAEEI	0.08160555	0.0021079541
HLA-DPA1*02:01-DPB1*14:01	ENMDLPPDVQRW	0.0108286925	0.0076395227
HLA-DPA1*02:01-DPB1*14:01	GRQAPTSPPRMT	0.010652885	0.08200461
HLA-DPA1*02:01-DPB1*14:01	FYYSEDDHGDEC	0.00042808044	0.002730352
HLA-DPA1*02:01-DPB1*14:01	QCSQDRLINLDS	0.006082489	0.00086377887
HLA-DPA1*02:01-DPB1*14:01	ALYYGSKVVPDS	0.04151432	0.074063234
HLA-DPA1*02:01-DPB1*14:01	ENVLDSKDKTQK	0.006608425	0.008782499
HLA-DPA1*02:01-DPB1*14:01	SRIESHHFAQAD	0.027084935	0.31759828
HLA-DPA1*02:01-DPB1*14:01	EGIPPDQQRLIF	0.0024387152	0.007032422
HLA-DPA1*02:01-DPB1*14:01	QQICPVLYHAGT	0.016751114	0.015475842
HLA-DPA1*02:01-DPB1*14:01	CLCQDEVTDDYI	0.0004614624	0.0005068744
HLA-DPA1*02:01-DPB1*14:01	RVPAQLLGLLLL	0.10804742	0.0036253848
HLA-DPA1*02:01-DPB1*14:01	GQAKVKNKTIPL	0.04642609	0.019150186
HLA-DPA1*02:01-DPB1*14:01	NMFVDSSCALKY	0.082641125	0.0028188664
HLA-DPA1*02:01-DPB1*14:01	ADGYQRCMMAQY	0.013308808	0.0016814412
HLA-DPA1*02:01-DPB1*14:01	NPFNTPHLQLVH	0.0327258	0.03619153
HLA-DPA1*02:01-DPB1*14:01	NSLDGSTSSVGQ	0.0017487187	0.0028923827
HLA-DPA1*02:01-DPB1*14:01	TPKDSTGKSGAE	0.002810478	0.0380192
HLA-DPA1*02:01-DPB1*14:01	PGASSDPKDPDL	0.0013612607	0.08917463
HLA-DPA1*02:01-DPB1*14:01	GTQIVLLGLVTA	0.032049704	0.0026516584
HLA-DPA1*02:01-DPB1*14:01	DGPVFYPPPKKT	0.02224005	0.09658294
HLA-DPA1*02:01-DPB1*14:01	FLLSSLLALLTV	0.1197303	0.0021853657
HLA-DPA1*02:01-DPB1*14:01	CKKWQDEDGKKQ	0.0127162235	0.0017883586
HLA-DPA1*02:01-DPB1*14:01	HRDFLGFYVVDS	0.05665078	0.007047935
HLA-DPA1*02:01-DPB1*14:01	VDFESLFSSLSV	0.0627941	0.0016833323
HLA-DPA1*02:01-DPB1*14:01	LGELLRSLSNST	0.021946352	0.004952942
HLA-DPA1*02:01-DPB1*14:01	VAVAGARAEVSA	0.072202	0.3217929
HLA-DPA1*02:01-DPB1*14:01	DDNTLFDANHPR	0.0023863842	0.22694328
HLA-DPA1*02:01-DPB1*14:01	LALLSSLAASGF	0.12696005	0.008434816
HLA-DPA1*02:01-DPB1*14:01	RVPEEERMQQRR	0.0016548128	0.049230747
HLA-DPA1*02:01-DPB1*14:01	LSDQEEDREQCG	0.0003181537	0.004150102
HLA-DPA1*02:01-DPB1*14:01	PPTQPSPASDSG	0.0005694805	0.008814508
HLA-DPA1*02:01-DPB1*14:01	AFDKINSYLMEA	0.19304319	0.003146893
HLA-DPA1*02:01-DPB1*14:01	GSAPTFPLCAMQ	0.0062545477	0.0012651441
HLA-DPA1*02:01-DPB1*14:01	PDEMDIQRRQVM	0.0014678837	0.005838689
HLA-DPA1*02:01-DPB1*14:01	SHWKVCPMCSEQ	0.012949046	0.0052182195
HLA-DPA1*02:01-DPB1*14:01	KVVIKDPPPPPA	0.08587105	0.2292984
HLA-DPA1*02:01-DPB1*14:01	NGTEVPNTRSRG	0.0034985451	0.0168035
HLA-DPA1*02:01-DPB1*14:01	SSISEATGSETK	0.010071971	0.012015717
HLA-DPA1*02:01-DPB1*14:01	HQSAQLSVLLTV	0.063957766	0.0025668594
HLA-DPA1*02:01-DPB1*14:01	MVGQLFGGQLGQ	0.005019711	0.0028363308
HLA-DPA1*02:01-DPB1*14:01	DKALNENLQDTV	0.029376153	0.01188951
HLA-DPA1*02:01-DPB1*14:01	MSGRGKQGGKAR	0.0064396923	0.026963944
HLA-DPA1*02:01-DPB1*14:01	NDKIREVTQRLN	0.06440848	0.21324599
HLA-DPA1*02:01-DPB1*14:01	GTRERRRPHAEE	0.010775982	0.14215301
HLA-DPA1*02:01-DPB1*14:01	TAPEAINFGCFT	0.0020359906	0.0027173336
HLA-DPA1*02:01-DPB1*14:01	NTQGFKEPNIQT	0.004779332	0.017132936
HLA-DPA1*02:01-DPB1*14:01	LKACLDTAVENM	0.09282606	0.0013004814
HLA-DPA1*02:01-DPB1*14:01	CEAPPSPLQLPG	0.004353024	0.0013162121
HLA-DPA1*02:01-DPB1*14:01	RLCLLTIVGLIL	0.031588633	0.000853886
HLA-DPA1*02:01-DPB1*14:01	PVLLAALLGVER	0.19615126	0.008150329
HLA-DPA1*02:01-DPB1*14:01	AGLGELLRSLSN	0.021049507	0.013108248
HLA-DPA1*02:01-DPB1*14:01	EVYVKWKFKGRD	0.022563683	0.043822806
HLA-DPA1*02:01-DPB1*14:01	RLPALTVHVTQP	0.10679642	0.11893382
HLA-DPA1*02:01-DPB1*14:01	KCDLNGRPREAE	0.00707524	0.0023607484
HLA-DPA1*02:01-DPB1*14:01	ESIPEGLDFPNA	0.002854709	0.0060545644
HLA-DPA1*02:01-DPB1*14:01	CRARSTQGEVTR	0.0061567933	0.008466746
HLA-DPA1*02:01-DPB1*14:01	LTLRCQVEGGAP	0.0022769936	0.00647075
HLA-DPA1*02:01-DPB1*14:01	HVTQPKDGGFCE	0.0011545845	0.0017157405
HLA-DPA1*02:01-DPB1*14:01	DPRLSTVRQTCC	0.015969833	0.009807408
HLA-DPA1*02:01-DPB1*14:01	VHVTQPKDGGFC	0.0058925916	0.0020849986
HLA-DPA1*02:01-DPB1*14:01	PHHVEPLERLEK	0.08064762	0.22174568
HLA-DPA1*02:01-DPB1*14:01	PFPAGGPPARRG	0.005093826	0.012177796
HLA-DPA1*02:01-DPB1*14:01	RRMWATQGLAVA	0.39250523	0.017543387
HLA-DPA1*02:01-DPB1*14:01	PEMEAMSPTTQP	0.0037643348	0.0027660753
HLA-DPA1*02:01-DPB1*14:01	TITLEVEPSDTI	0.007385999	0.01734182
HLA-DPA1*02:01-DPB1*14:01	VVAVSVIMVIYL	0.016845828	0.0028504762
HLA-DPA1*02:01-DPB1*14:01	WAWWCISDTQRI	0.009456421	0.0011605041
HLA-DPA1*02:01-DPB1*14:01	VGEYAERIDNAD	0.003252025	0.3108862
HLA-DPA1*02:01-DPB1*14:01	LKAHSAKKKLNL	0.12304967	0.031004488
HLA-DPA1*02:01-DPB1*14:01	QVTGKFRGGVNP	0.009669534	0.014214362
HLA-DPA1*02:01-DPB1*14:01	MRLFLSLPVLVV	0.5865586	0.0083961515
HLA-DPA1*02:01-DPB1*14:01	VPNTRSRGHHNC	0.003720461	0.019563632
HLA-DPA1*02:01-DPB1*14:01	APQLLIVLLGLS	0.046166185	0.0044510723
HLA-DPA1*02:01-DPB1*14:01	DNHNLIERRRRF	0.008523387	0.007990294
HLA-DPA1*02:01-DPB1*14:01	ARGPRCSQPGET	0.0017324988	0.050477944
HLA-DPA1*02:01-DPB1*14:01	TFGKAGIKTKNF	0.055703375	0.013633737
HLA-DPA1*02:01-DPB1*14:01	WVRTRWALLLLF	0.13798103	0.0012324968
HLA-DPA1*02:01-DPB1*14:01	HSQTYGNGSKCD	0.00029723832	0.0055519463
HLA-DPA1*02:01-DPB1*14:01	LIGFMIGYLGYC	0.027148446	0.0026017972
HLA-DPA1*02:01-DPB1*14:01	GTEPPSLHHLYL	0.008049208	0.024239201
HLA-DPA1*02:01-DPB1*14:01	ETVPPAPAASAA	0.0074960766	0.12317538
HLA-DPA1*02:01-DPB1*14:01	LIWACLMKRQVM	0.066025786	0.0009397885
HLA-DPA1*02:01-DPB1*14:01	PALTVHVTQPKD	0.09978833	0.03297446
HLA-DPA1*02:01-DPB1*14:01	TPGLTTVEIVTM	0.013328831	0.004498412
HLA-DPA1*02:01-DPB1*14:01	FEGKTSFGMSVF	0.089988	0.008103302
HLA-DPA1*02:01-DPB1*14:01	IQNYVDPSPDPN	0.003023484	0.32021892
HLA-DPA1*02:01-DPB1*14:01	EALYDICFRTLK	0.035692003	0.020073524
HLA-DPA1*02:01-DPB1*14:01	WILIDKTSFVSF	0.04094523	0.007297486
HLA-DPA1*02:01-DPB1*14:01	QPTSPTPTWPAD	0.0006009487	0.058222152
HLA-DPA1*02:01-DPB1*14:01	IQSAGLGGLKHN	0.010372872	0.0123766055
HLA-DPA1*02:01-DPB1*14:01	EEVEGQGFCSGP	0.00069527386	0.0015001341
HLA-DPA1*02:01-DPB1*14:01	QNFVVSQNNTPV	0.016162401	0.022288708
HLA-DPA1*02:01-DPB1*14:01	SPSTSEVLRGRE	0.005785579	0.08714314
HLA-DPA1*02:01-DPB1*14:01	FRGATELYRTGK	0.06432239	0.017059958
HLA-DPA1*02:01-DPB1*14:01	GYSGKDCQKKDG	0.00033660454	0.0022067286
HLA-DPA1*02:01-DPB1*14:01	GPVFYPPPKKTK	0.044857327	0.06725788
HLA-DPA1*02:01-DPB1*14:01	DPRLSTVRQTCC	0.015969833	0.009807408
HLA-DPA1*02:01-DPB1*14:01	IFGQHLRQQRMG	0.0055004377	0.07254603
HLA-DPA1*02:01-DPB1*14:01	TNPVQIYIGLLQ	0.019025559	0.0083043575
HLA-DPA1*02:01-DPB1*14:01	MAICGMPLDSFR	0.036016766	0.0022926922
HLA-DPA1*02:01-DPB1*14:01	YDMEKGKFPVQL	0.026668346	0.009280003
HLA-DPA1*02:01-DPB1*14:01	ILVGSMPRREGM	0.055569343	0.0051299008
HLA-DPA1*02:01-DPB1*14:01	GALFGTLQGNTR	0.007878598	0.05257864
