# Supplementary material for: MHCII-peptide presentation: an assessment of the state-of-the-art prediction methods
Source: Front Immunol. 2024 Mar 12;15:1293706. doi: 10.3389/fimmu.2024.1293706 (PMC11027168; doi:10.3389/fimmu.2024.1293706)
Supplement: Supplementary file 2 [file DataSheet_2.zip › output/BERT/neg/12_HLA-DPA1_02_02_DPB1_05_01.csv]

allele	peptide	affinity_pred	mass_pred
HLA-DPA1*02:02-DPB1*05:01	PCGAWVWENQVS	0.032824483	0.00047146488
HLA-DPA1*02:02-DPB1*05:01	TAADEEEDEYSG	0.0038141985	0.019993931
HLA-DPA1*02:02-DPB1*05:01	AKRTCEEHQLCV	0.018679796	0.0026605506
HLA-DPA1*02:02-DPB1*05:01	GKGGSCSQAASS	0.0068715117	0.0028071185
HLA-DPA1*02:02-DPB1*05:01	FYPNQDGDILRD	0.00530436	0.01716121
HLA-DPA1*02:02-DPB1*05:01	PPMMDGAMGYVQ	0.07728874	0.0033182434
HLA-DPA1*02:02-DPB1*05:01	HRCQKAMTAKGG	0.03993908	0.0010480707
HLA-DPA1*02:02-DPB1*05:01	KNFSELPLVMWL	0.3167477	0.007627748
HLA-DPA1*02:02-DPB1*05:01	LEEKAQELGHSQ	0.0348222	0.048653524
HLA-DPA1*02:02-DPB1*05:01	GSVLFGLLLVLA	0.07057448	0.0017341645
HLA-DPA1*02:02-DPB1*05:01	GPLQSGEESTGT	0.0098787425	0.0031756025
HLA-DPA1*02:02-DPB1*05:01	MAAGLARLLLLL	0.13263246	0.002063408
HLA-DPA1*02:02-DPB1*05:01	RRMSLIEEEGSK	0.08651217	0.009767904
HLA-DPA1*02:02-DPB1*05:01	AYMQCQAQVDQL	0.022022275	0.0013557719
HLA-DPA1*02:02-DPB1*05:01	PETPWADEGGSV	0.0073886868	0.011633327
HLA-DPA1*02:02-DPB1*05:01	DLFNAVGDGIVL	0.01969748	0.0039738594
HLA-DPA1*02:02-DPB1*05:01	GRTSLTNLLCSG	0.08288069	0.0015864655
HLA-DPA1*02:02-DPB1*05:01	LIGVLVVSILLL	0.08187708	0.0022116057
HLA-DPA1*02:02-DPB1*05:01	MCFGLAFMLAGV	0.124686986	0.0006237272
HLA-DPA1*02:02-DPB1*05:01	MLLALLLATLLA	0.13017747	0.0011186665
HLA-DPA1*02:02-DPB1*05:01	GNLCGTPGGEEP	0.006246966	0.0008002651
HLA-DPA1*02:02-DPB1*05:01	RVSRMDDFVLRT	0.2843284	0.016762689
HLA-DPA1*02:02-DPB1*05:01	FCNTVQQLYVCI	0.09509193	0.00035086903
HLA-DPA1*02:02-DPB1*05:01	ADLCTGLQGFLI	0.05418658	0.00040081638
HLA-DPA1*02:02-DPB1*05:01	AAPQLLIVLLGL	0.112652585	0.002677824
HLA-DPA1*02:02-DPB1*05:01	KELDVLQGRVAE	0.15331398	0.01465676
HLA-DPA1*02:02-DPB1*05:01	RLMKHAEAALAC	0.27124918	0.020283032
HLA-DPA1*02:02-DPB1*05:01	KVKLQGKEVGVY	0.07387374	0.025902128
HLA-DPA1*02:02-DPB1*05:01	GTGLTECILSGI	0.053658757	0.00080393197
HLA-DPA1*02:02-DPB1*05:01	LKQRVVLLAILL	0.21728729	0.0025796136
HLA-DPA1*02:02-DPB1*05:01	LLKKAPPQGRKL	0.12279202	0.008825233
HLA-DPA1*02:02-DPB1*05:01	YQLMRKCWEFQP	0.18361299	0.0025251112
HLA-DPA1*02:02-DPB1*05:01	GSAPSPMGGISP	0.01279424	0.009892715
HLA-DPA1*02:02-DPB1*05:01	SKWCVSPKGPWT	0.04756535	0.003343359
HLA-DPA1*02:02-DPB1*05:01	MVGFFGYVSFTE	0.2511784	0.004359742
HLA-DPA1*02:02-DPB1*05:01	EEEEDEEEEEEE	0.01693914	0.0115253
HLA-DPA1*02:02-DPB1*05:01	MEVIPSTLAENA	0.07018771	0.0034186698
HLA-DPA1*02:02-DPB1*05:01	SEPQPQREGCGC	0.0070679593	0.0008887766
HLA-DPA1*02:02-DPB1*05:01	VCPDYDLCSVCE	0.013737046	0.0006344785
HLA-DPA1*02:02-DPB1*05:01	RFCLQLRLYEQV	0.2338376	0.000484341
HLA-DPA1*02:02-DPB1*05:01	SPVPLPPVTHLD	0.02513783	0.10841632
HLA-DPA1*02:02-DPB1*05:01	SLADMFPEMNEV	0.12825833	0.0034066152
HLA-DPA1*02:02-DPB1*05:01	MRYPLLLMELLN	0.27958086	0.001491641
HLA-DPA1*02:02-DPB1*05:01	TMKQQLQFSLDP	0.081966884	0.0021159344
HLA-DPA1*02:02-DPB1*05:01	RDKTLKICANHY	0.10652929	0.020680409
HLA-DPA1*02:02-DPB1*05:01	SVCEGKGLHRGH	0.016428078	0.0013419394
HLA-DPA1*02:02-DPB1*05:01	QDLFATSQSKEF	0.19748658	0.0060408837
HLA-DPA1*02:02-DPB1*05:01	SLICSISNEVPE	0.046824034	0.0016264592
HLA-DPA1*02:02-DPB1*05:01	TISCSYESASRS	0.053399637	0.010086263
HLA-DPA1*02:02-DPB1*05:01	RNFTFAVSWRTE	0.1863738	0.0369241
HLA-DPA1*02:02-DPB1*05:01	YAPWCPHCKKVI	0.0609576	0.026676472
HLA-DPA1*02:02-DPB1*05:01	MCFGLAFMLAGV	0.124686986	0.0006237272
HLA-DPA1*02:02-DPB1*05:01	CFYTDAERRSVM	0.053821895	0.00069494656
HLA-DPA1*02:02-DPB1*05:01	TGGAVGGKGGSG	0.010269326	0.018497173
HLA-DPA1*02:02-DPB1*05:01	LLQYCFLLITCL	0.115210034	0.0008675433
HLA-DPA1*02:02-DPB1*05:01	WLLGKDILEMFT	0.21598294	0.0020858636
HLA-DPA1*02:02-DPB1*05:01	IPCHSGIVCDTA	0.0069378135	0.004399224
HLA-DPA1*02:02-DPB1*05:01	GGAAAMEKLSSI	0.1286369	0.008340871
HLA-DPA1*02:02-DPB1*05:01	AACSNSAQGSDE	0.0050982037	0.0008046806
HLA-DPA1*02:02-DPB1*05:01	SSGHFLPTGGKG	0.06877061	0.04614542
HLA-DPA1*02:02-DPB1*05:01	YAYLFKYIIIGD	0.28430566	0.035439212
HLA-DPA1*02:02-DPB1*05:01	GMGVALRMYPLK	0.18486993	0.03888508
HLA-DPA1*02:02-DPB1*05:01	GQGVAVSMGTVL	0.039533682	0.016507138
HLA-DPA1*02:02-DPB1*05:01	KPPQDGVYPNMS	0.007722279	0.029599482
HLA-DPA1*02:02-DPB1*05:01	VKFGVLFRDDKC	0.2175174	0.0018093346
HLA-DPA1*02:02-DPB1*05:01	QQPQPPQPPFPA	0.004367219	0.088314995
HLA-DPA1*02:02-DPB1*05:01	VQGHRNLSTCFS	0.051187944	0.0008918751
HLA-DPA1*02:02-DPB1*05:01	ALKQVDMYALGL	0.2606056	0.0029183987
HLA-DPA1*02:02-DPB1*05:01	QVLGAESAPPGQ	0.020373166	0.0030267392
HLA-DPA1*02:02-DPB1*05:01	YTVLAGMVFLKW	0.30375397	0.0065125553
HLA-DPA1*02:02-DPB1*05:01	IFIIMYGVTSMY	0.14758043	0.0027243732
HLA-DPA1*02:02-DPB1*05:01	LSNWEPKDNAMS	0.048361916	0.0027177944
HLA-DPA1*02:02-DPB1*05:01	TAYDLLGAFQPG	0.080973715	0.0015332517
HLA-DPA1*02:02-DPB1*05:01	EETIKDPPTSAV	0.026272658	0.0017714495
HLA-DPA1*02:02-DPB1*05:01	WCEITAHLLALP	0.09666144	0.000802726
HLA-DPA1*02:02-DPB1*05:01	LGLCCVLLTFGS	0.11409428	0.0011385587
HLA-DPA1*02:02-DPB1*05:01	CLVVGGPREFNV	0.05174733	0.0008722198
HLA-DPA1*02:02-DPB1*05:01	NDDEQYAWESSA	0.027045283	0.0036086687
HLA-DPA1*02:02-DPB1*05:01	STMQAVFSSVFY	0.19951703	0.0022911453
HLA-DPA1*02:02-DPB1*05:01	CHVTDHVHAGME	0.0053576804	0.0013426133
HLA-DPA1*02:02-DPB1*05:01	LFLLASLLGAAL	0.15381953	0.0025122273
HLA-DPA1*02:02-DPB1*05:01	ADGRSCFQRSGN	0.01505132	0.0011363167
HLA-DPA1*02:02-DPB1*05:01	LEKPSLDVFPTL	0.09317199	0.0052741393
HLA-DPA1*02:02-DPB1*05:01	SHCRGLVTVKPC	0.030851262	0.00083688647
HLA-DPA1*02:02-DPB1*05:01	GSQMLLVLLVLS	0.10088853	0.0026273145
HLA-DPA1*02:02-DPB1*05:01	HQSRWNYRDEAD	0.007248689	0.010542406
HLA-DPA1*02:02-DPB1*05:01	VLFGVLWLAWSA	0.108612545	0.0010711803
HLA-DPA1*02:02-DPB1*05:01	VNTSWPVKMATN	0.09118782	0.0040128883
HLA-DPA1*02:02-DPB1*05:01	ATGIRKVVRELF	0.25194123	0.0024670188
HLA-DPA1*02:02-DPB1*05:01	QYTFCQPETVFS	0.032748632	0.001763685
HLA-DPA1*02:02-DPB1*05:01	MRRQEELRRMEE	0.11000384	0.010453003
HLA-DPA1*02:02-DPB1*05:01	LWVLGLCCVLLT	0.045460116	0.00077207934
HLA-DPA1*02:02-DPB1*05:01	NGVNGTGENGRK	0.002874754	0.0037248128
HLA-DPA1*02:02-DPB1*05:01	FLVLPLHKTGRI	0.36772627	0.0115585085
HLA-DPA1*02:02-DPB1*05:01	HVEPGEPLAPSP	0.010162745	0.027676588
HLA-DPA1*02:02-DPB1*05:01	GFMIGYLGYCKG	0.3473593	0.0031355892
HLA-DPA1*02:02-DPB1*05:01	LPPPGSCAAEGS	0.005009748	0.0013830231
HLA-DPA1*02:02-DPB1*05:01	ILGKKDVMWIGF	0.18891977	0.0020580806
HLA-DPA1*02:02-DPB1*05:01	IHRDLKPPNLLL	0.025387406	0.014964101
HLA-DPA1*02:02-DPB1*05:01	KRVRLQPECKKR	0.24320206	0.010134647
HLA-DPA1*02:02-DPB1*05:01	EIISQVFWLHSC	0.15038234	0.005380926
HLA-DPA1*02:02-DPB1*05:01	SRFGRGFTVKVH	0.0412652	0.004475773
HLA-DPA1*02:02-DPB1*05:01	YGMELRKGSLES	0.12283649	0.00330225
HLA-DPA1*02:02-DPB1*05:01	AFLHAIRLHWVE	0.1864513	0.03747683
HLA-DPA1*02:02-DPB1*05:01	AGEVDVEQHTLA	0.00580194	0.010008922
HLA-DPA1*02:02-DPB1*05:01	LRRSPVPRWLLL	0.09272115	0.017953314
HLA-DPA1*02:02-DPB1*05:01	KFHYKTDQGIKN	0.028339056	0.5994627
HLA-DPA1*02:02-DPB1*05:01	FAQRTSQNLTSS	0.024306756	0.0066871247
HLA-DPA1*02:02-DPB1*05:01	PISDHEATLRCW	0.0251756	0.15201548
HLA-DPA1*02:02-DPB1*05:01	IEYIEARVTKGE	0.09281984	0.051978327
HLA-DPA1*02:02-DPB1*05:01	SGPAGELKFEPH	0.03862495	0.4075114
HLA-DPA1*02:02-DPB1*05:01	VVINGLNSTEPL	0.05171507	0.0035377946
HLA-DPA1*02:02-DPB1*05:01	PGPNDSACVSWI	0.0088151805	0.00038378933
HLA-DPA1*02:02-DPB1*05:01	GLQVVINGLNST	0.10117194	0.0027058176
HLA-DPA1*02:02-DPB1*05:01	GGSLVLLEPGME	0.10858104	0.0031459816
HLA-DPA1*02:02-DPB1*05:01	ILEPHGGRSDMD	0.019458232	0.05361253
HLA-DPA1*02:02-DPB1*05:01	YQSVSLLDKKSG	0.25355905	0.0074797072
HLA-DPA1*02:02-DPB1*05:01	HVEPLERLEKLL	0.20378655	0.006278336
HLA-DPA1*02:02-DPB1*05:01	INGSPCQHGGTC	0.0028048665	0.0029564828
HLA-DPA1*02:02-DPB1*05:01	HCDGLRDCSDGS	0.002198858	0.00096660294
HLA-DPA1*02:02-DPB1*05:01	FLLASLLGAALA	0.08952227	0.0017866057
HLA-DPA1*02:02-DPB1*05:01	GGDTATCCAKWN	0.008250361	0.0022426127
HLA-DPA1*02:02-DPB1*05:01	VTLLSIYSINLL	0.123711064	0.002770659
HLA-DPA1*02:02-DPB1*05:01	LALDTRFWTWIN	0.16051412	0.0017888814
HLA-DPA1*02:02-DPB1*05:01	QGEEQRGGGTLC	0.0041353772	0.00058943906
HLA-DPA1*02:02-DPB1*05:01	RLGSTFPGCRLR	0.044648007	0.004413479
HLA-DPA1*02:02-DPB1*05:01	KELELITLTVGF	0.27293187	0.003097556
HLA-DPA1*02:02-DPB1*05:01	GPAASLELWLNK	0.11288944	0.14687085
HLA-DPA1*02:02-DPB1*05:01	FIILVITCSEAT	0.05592507	0.0007198241
HLA-DPA1*02:02-DPB1*05:01	KDTCGANAKQSR	0.008578623	0.0032333217
HLA-DPA1*02:02-DPB1*05:01	TPSASLPPAQLL	0.011960492	0.0049703144
HLA-DPA1*02:02-DPB1*05:01	TLANSTHHNVRL	0.019468756	0.017548243
HLA-DPA1*02:02-DPB1*05:01	TLNKFFQPTEMA	0.25701818	0.022091195
HLA-DPA1*02:02-DPB1*05:01	FYNRPFFAPYLY	0.096847914	0.0061609587
HLA-DPA1*02:02-DPB1*05:01	TVTFFKVKWIFS	0.25013855	0.005044915
HLA-DPA1*02:02-DPB1*05:01	LNKPKSEMTPEE	0.017131673	0.017808737
HLA-DPA1*02:02-DPB1*05:01	ASPGCLWLLAVA	0.056895018	0.0004626981
HLA-DPA1*02:02-DPB1*05:01	ANLLEACIYRLL	0.16709414	0.001333935
HLA-DPA1*02:02-DPB1*05:01	STSYDYCRVPME	0.0681104	0.0084287645
HLA-DPA1*02:02-DPB1*05:01	PPVSTISCSYES	0.025396593	0.0022405165
HLA-DPA1*02:02-DPB1*05:01	EFKVVETDPSPY	0.01666921	0.07770773
HLA-DPA1*02:02-DPB1*05:01	WQHYHPGLPPPD	0.012793988	0.041877326
HLA-DPA1*02:02-DPB1*05:01	FYLTFPLIFGLF	0.17485005	0.0033622768
HLA-DPA1*02:02-DPB1*05:01	EDLEAIKNPDSI	0.118820086	0.009665669
HLA-DPA1*02:02-DPB1*05:01	YCLSKICRDVQK	0.2402793	0.008260986
HLA-DPA1*02:02-DPB1*05:01	VSRSFSEWFGLG	0.1644721	0.004509868
HLA-DPA1*02:02-DPB1*05:01	HTAHIACKFAEL	0.15776786	0.07678607
HLA-DPA1*02:02-DPB1*05:01	ENRSSQQPVSEV	0.00719891	0.0067918547
HLA-DPA1*02:02-DPB1*05:01	AKFLLMVRDGRA	0.2955009	0.006005107
HLA-DPA1*02:02-DPB1*05:01	FGVSLLICGWNE	0.124535434	0.00040577835
HLA-DPA1*02:02-DPB1*05:01	TNIEVTFLSSNI	0.16018169	0.0016917255
HLA-DPA1*02:02-DPB1*05:01	LVSRNALGSSFI	0.075917765	0.0021586777
HLA-DPA1*02:02-DPB1*05:01	LCGALLCAPSLL	0.04438847	0.0009891946
HLA-DPA1*02:02-DPB1*05:01	CFGCETHAMLPY	0.038454298	0.0009555163
HLA-DPA1*02:02-DPB1*05:01	SGGPRVWYVSNI	0.036805987	0.15941575
HLA-DPA1*02:02-DPB1*05:01	RDKTLKICANHY	0.10652929	0.020680409
HLA-DPA1*02:02-DPB1*05:01	LFLLGLTSSVCI	0.04013743	0.0006776006
HLA-DPA1*02:02-DPB1*05:01	ITFQVKVTATEC	0.09862664	0.00071750145
HLA-DPA1*02:02-DPB1*05:01	IFVFNKDTGELN	0.07191084	0.066670634
HLA-DPA1*02:02-DPB1*05:01	SGASGSSFEELD	0.048487794	0.038483404
HLA-DPA1*02:02-DPB1*05:01	ESEKDEDGFLYM	0.0911757	0.004624885
HLA-DPA1*02:02-DPB1*05:01	VEKYKIYWVKIP	0.19445091	0.05203129
HLA-DPA1*02:02-DPB1*05:01	ALQLAVLLKEND	0.33967578	0.003655053
HLA-DPA1*02:02-DPB1*05:01	CDFDLRPCHETT	0.02529931	0.0018105224
HLA-DPA1*02:02-DPB1*05:01	DFGLQFPLDLDV	0.03803059	0.0010965785
HLA-DPA1*02:02-DPB1*05:01	WEASCFACLIRS	0.14110045	0.0023325146
HLA-DPA1*02:02-DPB1*05:01	VIVFFLIGFMIG	0.0782772	0.001278939
HLA-DPA1*02:02-DPB1*05:01	GRGAPPPGMMGP	0.0036913152	0.057019986
HLA-DPA1*02:02-DPB1*05:01	GNLVSDKIPKAK	0.092658795	0.25918975
HLA-DPA1*02:02-DPB1*05:01	GDAFELYCDVVG	0.1449288	0.003361695
HLA-DPA1*02:02-DPB1*05:01	PAFHKGYKHSTI	0.10763271	0.0007187989
HLA-DPA1*02:02-DPB1*05:01	NGGTCLQHTQVS	0.0051121414	0.009067526
HLA-DPA1*02:02-DPB1*05:01	KNYPQGRHNPPD	0.006459202	0.004618511
HLA-DPA1*02:02-DPB1*05:01	QSVLLMKPDAEL	0.09177851	0.00702378
HLA-DPA1*02:02-DPB1*05:01	QAEPVQFKDCGS	0.038903277	0.0012977716
HLA-DPA1*02:02-DPB1*05:01	DIITKVANVELY	0.05972856	0.010371421
HLA-DPA1*02:02-DPB1*05:01	LDEDDDGIASVP	0.013918801	0.0112549905
HLA-DPA1*02:02-DPB1*05:01	GYGASSGKPTEK	0.0041592987	0.026841933
HLA-DPA1*02:02-DPB1*05:01	HVQHEGLPKPLT	0.025361536	0.035087455
HLA-DPA1*02:02-DPB1*05:01	ISSEQDYTCIAE	0.02616953	0.002537308
HLA-DPA1*02:02-DPB1*05:01	NQHYYCDSLKAC	0.19661479	0.008428354
HLA-DPA1*02:02-DPB1*05:01	QNTSQISTSTMT	0.011149111	0.0035910446
HLA-DPA1*02:02-DPB1*05:01	MPDGQQVLTVPA	0.023202794	0.013557555
HLA-DPA1*02:02-DPB1*05:01	LVTNTRENKSRQ	0.026995087	0.037700355
HLA-DPA1*02:02-DPB1*05:01	LILDIDHGKPVK	0.08123093	0.012314288
HLA-DPA1*02:02-DPB1*05:01	HGASGAAGFVQA	0.015622964	0.02533668
HLA-DPA1*02:02-DPB1*05:01	QAEPVQFKDCGS	0.038903277	0.0012977716
HLA-DPA1*02:02-DPB1*05:01	EDPDPRKVNLGV	0.013604458	0.012419844
HLA-DPA1*02:02-DPB1*05:01	DNVGFNVKNVSV	0.06169414	0.0027121431
HLA-DPA1*02:02-DPB1*05:01	TVDPCHDFFSYA	0.030668886	0.0062054372
HLA-DPA1*02:02-DPB1*05:01	GQYSAQRSQRPH	0.0136486245	0.054185223
HLA-DPA1*02:02-DPB1*05:01	YSKYQSVSLLDK	0.19197665	0.103705086
HLA-DPA1*02:02-DPB1*05:01	LTVALPVFLVIL	0.13337229	0.007757867
HLA-DPA1*02:02-DPB1*05:01	QNKGLIDEITKK	0.065070346	0.015092438
HLA-DPA1*02:02-DPB1*05:01	GVTLSPKDCQVF	0.041511282	0.0023837888
HLA-DPA1*02:02-DPB1*05:01	GLVTAALWAGLL	0.09342044	0.004523346
HLA-DPA1*02:02-DPB1*05:01	CKDGSDEPGTAA	0.0025973164	0.0009575244
HLA-DPA1*02:02-DPB1*05:01	MKLLAATVLLLT	0.26556614	0.0044846563
HLA-DPA1*02:02-DPB1*05:01	PYQNKNAINNGV	0.021063345	0.00067579607
HLA-DPA1*02:02-DPB1*05:01	NSFRAGYGAGVG	0.023792902	0.032658454
HLA-DPA1*02:02-DPB1*05:01	FRSVMAPFTMTI	0.21699795	0.0035506196
HLA-DPA1*02:02-DPB1*05:01	MKQVKIFPSCLF	0.24923016	0.0013724545
HLA-DPA1*02:02-DPB1*05:01	WCVFPNGTEVPN	0.012082724	0.0007611014
HLA-DPA1*02:02-DPB1*05:01	SECKEKPSKPTE	0.012221626	0.001649466
HLA-DPA1*02:02-DPB1*05:01	SPLVPFLQKFAE	0.30051744	0.014327655
HLA-DPA1*02:02-DPB1*05:01	AQVKIQGQNKEM	0.08639134	0.004044252
HLA-DPA1*02:02-DPB1*05:01	NGSRSQQWLLRN	0.0951915	0.031169957
HLA-DPA1*02:02-DPB1*05:01	GASYGTGGRMMN	0.0067227837	0.011235119
HLA-DPA1*02:02-DPB1*05:01	QEVYIELFDQID	0.22204417	0.053298272
HLA-DPA1*02:02-DPB1*05:01	TVQFLEYELNVL	0.22639808	0.027275179
HLA-DPA1*02:02-DPB1*05:01	RKLEDQVQRCIW	0.122917175	0.00088823884
HLA-DPA1*02:02-DPB1*05:01	LPLLLGLNAGAV	0.12606457	0.0034577735
HLA-DPA1*02:02-DPB1*05:01	KTHMTHHPISDH	0.036144275	0.5716179
HLA-DPA1*02:02-DPB1*05:01	IERIPWIAPECV	0.029155415	0.0081414785
HLA-DPA1*02:02-DPB1*05:01	FILEKLNHGDWV	0.203689	0.009469767
HLA-DPA1*02:02-DPB1*05:01	RFLRIMMLSVLR	0.39179847	0.0054111243
HLA-DPA1*02:02-DPB1*05:01	MPSLVEEIPLDK	0.09313323	0.14633939
HLA-DPA1*02:02-DPB1*05:01	GLQSLEASGRLE	0.054607607	0.017180717
HLA-DPA1*02:02-DPB1*05:01	CTKNLLLAREGI	0.14869483	0.0005995609
HLA-DPA1*02:02-DPB1*05:01	TWWFCAFPYSLL	0.104633525	0.0008473733
HLA-DPA1*02:02-DPB1*05:01	KDVMWIGFLTRT	0.3289066	0.00981021
HLA-DPA1*02:02-DPB1*05:01	HCEKTLQQDDCR	0.0062806825	0.008973385
HLA-DPA1*02:02-DPB1*05:01	MIGYLGYCKGVE	0.21176225	0.0058730086
HLA-DPA1*02:02-DPB1*05:01	IGEKLGRYSSSE	0.10771765	0.009919337
HLA-DPA1*02:02-DPB1*05:01	VGTVLSQVYSKV	0.27069193	0.021349449
HLA-DPA1*02:02-DPB1*05:01	VRLINKFNSSSS	0.24723376	0.0022667418
HLA-DPA1*02:02-DPB1*05:01	IMVVGITGAAVV	0.034073472	0.0013853002
HLA-DPA1*02:02-DPB1*05:01	DSDCAREGICNG	0.006482788	0.0007577582
HLA-DPA1*02:02-DPB1*05:01	LSYCPGMGVALR	0.031705998	0.002790065
HLA-DPA1*02:02-DPB1*05:01	RNMTGLDLAAVT	0.042473607	0.02512775
HLA-DPA1*02:02-DPB1*05:01	HTEVPQGKGNVL	0.010284584	0.0075371936
HLA-DPA1*02:02-DPB1*05:01	VNIEFEAYSLSD	0.14457573	0.021443333
HLA-DPA1*02:02-DPB1*05:01	ELHVWTDKSSLF	0.07028618	0.010409128
HLA-DPA1*02:02-DPB1*05:01	HTAHIACKFAEL	0.15776786	0.07678607
HLA-DPA1*02:02-DPB1*05:01	LVRCMLNIWGVM	0.14118281	0.00074087817
HLA-DPA1*02:02-DPB1*05:01	SKMKNSMASMSQ	0.24396433	0.0044037513
HLA-DPA1*02:02-DPB1*05:01	VAPPQGVVKACY	0.014680546	0.0017733655
HLA-DPA1*02:02-DPB1*05:01	IHRALQLAQRPV	0.10810797	0.07780445
HLA-DPA1*02:02-DPB1*05:01	LVVIVVLAFNYW	0.10019005	0.00232022
HLA-DPA1*02:02-DPB1*05:01	TAYELVLADGSF	0.12405884	0.006432117
HLA-DPA1*02:02-DPB1*05:01	GEVVLEWSRDQY	0.08506624	0.007749283
HLA-DPA1*02:02-DPB1*05:01	LEQNLSDLQLQA	0.028287917	0.0032436915
HLA-DPA1*02:02-DPB1*05:01	CRVTELQQQPLC	0.04774814	0.0010892412
HLA-DPA1*02:02-DPB1*05:01	EPKTECERLAGT	0.059764598	0.0016303599
HLA-DPA1*02:02-DPB1*05:01	FIIAVLMSAQES	0.15228267	0.001520994
HLA-DPA1*02:02-DPB1*05:01	LKLAYSSVSGLC	0.15587977	0.0014808939
HLA-DPA1*02:02-DPB1*05:01	DGIFMLAFFMAF	0.18785538	0.0019654466
HLA-DPA1*02:02-DPB1*05:01	PALTVHVTQPKD	0.07066133	0.010065194
HLA-DPA1*02:02-DPB1*05:01	AVMFGTAMAFAP	0.12079927	0.0018599769
HLA-DPA1*02:02-DPB1*05:01	CARVYAENAIRK	0.10433507	0.017955776
HLA-DPA1*02:02-DPB1*05:01	CFNFIRFLQPYN	0.2348356	0.007861332
HLA-DPA1*02:02-DPB1*05:01	SMVEVTDFPFNT	0.05311892	0.0062072156
HLA-DPA1*02:02-DPB1*05:01	SHPLLIPDNRKL	0.1352007	0.011571643
HLA-DPA1*02:02-DPB1*05:01	ESCLDEEVEGQG	0.026857309	0.00096155965
HLA-DPA1*02:02-DPB1*05:01	CPICKADDICDH	0.008801566	0.0026359954
HLA-DPA1*02:02-DPB1*05:01	VEPLERLEKLLT	0.27602836	0.0060991244
HLA-DPA1*02:02-DPB1*05:01	RKGAAMLFPHTF	0.20356108	0.011198501
HLA-DPA1*02:02-DPB1*05:01	LKEMKFTYLINY	0.38157052	0.020278063
HLA-DPA1*02:02-DPB1*05:01	SLPEEDTKLKIP	0.02531496	0.0033081714
HLA-DPA1*02:02-DPB1*05:01	FGIKTLKYRSGG	0.22985117	0.015582125
HLA-DPA1*02:02-DPB1*05:01	PLLLRELNRFDG	0.2691263	0.0060472414
HLA-DPA1*02:02-DPB1*05:01	VGSIGECSVIST	0.017834764	0.0025297552
HLA-DPA1*02:02-DPB1*05:01	LANSSLGFILAD	0.090805545	0.004900974
HLA-DPA1*02:02-DPB1*05:01	LDLTADSQPPVF	0.010712057	0.003974402
HLA-DPA1*02:02-DPB1*05:01	AVVLLCASDLLL	0.08384088	0.00092556624
HLA-DPA1*02:02-DPB1*05:01	SVYCTVCATHLC	0.03952656	0.001703999
HLA-DPA1*02:02-DPB1*05:01	CYQYMLDLQKQL	0.32009372	0.0013537111
HLA-DPA1*02:02-DPB1*05:01	IRLQDCSALCEE	0.036236845	0.001379534
HLA-DPA1*02:02-DPB1*05:01	RSPMSPPPPPLL	0.035168957	0.09505572
HLA-DPA1*02:02-DPB1*05:01	YSSFFHAQTERS	0.10504721	0.050457597
HLA-DPA1*02:02-DPB1*05:01	RHGNLYDLKPLG	0.036396872	0.029379252
HLA-DPA1*02:02-DPB1*05:01	RALPTLPTATSG	0.040546194	0.0037911788
HLA-DPA1*02:02-DPB1*05:01	LFAEIILCLVIL	0.07381328	0.0008858939
HLA-DPA1*02:02-DPB1*05:01	VVTVPTILGLLL	0.08394301	0.011057866
HLA-DPA1*02:02-DPB1*05:01	KDFSWWRHSLIT	0.20309845	0.17837772
HLA-DPA1*02:02-DPB1*05:01	LHLLPHSQGGHD	0.036171257	0.0060939025
HLA-DPA1*02:02-DPB1*05:01	FREDPDPRKVNL	0.009690991	0.017128564
HLA-DPA1*02:02-DPB1*05:01	EKSTNLHDYGML	0.023317091	0.005496992
HLA-DPA1*02:02-DPB1*05:01	ASIGTDFWYEYR	0.116441935	0.1061612
HLA-DPA1*02:02-DPB1*05:01	SEPQPQREGCGC	0.0070679593	0.0008887766
HLA-DPA1*02:02-DPB1*05:01	CLLGLFALILSG	0.08151002	0.00078382203
HLA-DPA1*02:02-DPB1*05:01	SMETHFGSHGRR	0.06495028	0.0047502117
HLA-DPA1*02:02-DPB1*05:01	LIYGQYCECDTI	0.02754628	0.0006260596
HLA-DPA1*02:02-DPB1*05:01	MDPRLSTVRQTC	0.08443224	0.0007066654
HLA-DPA1*02:02-DPB1*05:01	SLLMLVAAFCSP	0.2394678	0.002273618
HLA-DPA1*02:02-DPB1*05:01	MQIFVKTLTGKT	0.3323554	0.038565774
HLA-DPA1*02:02-DPB1*05:01	KIHKAYKDKNKY	0.121033646	0.059235238
HLA-DPA1*02:02-DPB1*05:01	RSLKETIEDCWD	0.06013442	0.005217486
HLA-DPA1*02:02-DPB1*05:01	DREKSKHSNSEH	0.0231326	0.00441181
HLA-DPA1*02:02-DPB1*05:01	QTQIPQQQTTGD	0.008622584	0.0024683378
HLA-DPA1*02:02-DPB1*05:01	WIGFLTRTVLEN	0.23458676	0.06992579
HLA-DPA1*02:02-DPB1*05:01	FTSEVPIRLDYH	0.06928457	0.017024126
HLA-DPA1*02:02-DPB1*05:01	FLIGLMCGRITK	0.18732621	0.0010482466
HLA-DPA1*02:02-DPB1*05:01	VHVTQPKDGGFC	0.02944519	0.0008948313
HLA-DPA1*02:02-DPB1*05:01	QGPRPAAMAVAG	0.015043063	0.006698504
HLA-DPA1*02:02-DPB1*05:01	VLHTSYMIYSLA	0.20017037	0.008166709
HLA-DPA1*02:02-DPB1*05:01	RWALLLLFWLGW	0.082357384	0.0022970845
HLA-DPA1*02:02-DPB1*05:01	GLRDWLRTVCCC	0.060812194	0.00055051513
HLA-DPA1*02:02-DPB1*05:01	TFRGSVTISVQA	0.04281695	0.02085595
HLA-DPA1*02:02-DPB1*05:01	GSLWVRTQLGLP	0.11203091	0.00593088
HLA-DPA1*02:02-DPB1*05:01	LGVLLFSGGLSE	0.17979436	0.0051112436
HLA-DPA1*02:02-DPB1*05:01	GARGDARGAQLW	0.0048591276	0.074929856
HLA-DPA1*02:02-DPB1*05:01	LVLLREVTDGSL	0.052571025	0.004568136
HLA-DPA1*02:02-DPB1*05:01	TRLPALTVHVTQ	0.04123332	0.00988599
HLA-DPA1*02:02-DPB1*05:01	LYEDYQSPFDFD	0.041408308	0.0071878145
HLA-DPA1*02:02-DPB1*05:01	ECSVISTIQLAD	0.05778324	0.0004463882
HLA-DPA1*02:02-DPB1*05:01	GGLEPAKINITA	0.039555527	0.084058985
HLA-DPA1*02:02-DPB1*05:01	PLQPRTEAAAAP	0.017669702	0.0061942027
HLA-DPA1*02:02-DPB1*05:01	MDRMENDFLPSL	0.21595104	0.08632709
HLA-DPA1*02:02-DPB1*05:01	PYVFIIFTVLLV	0.09858652	0.002000643
HLA-DPA1*02:02-DPB1*05:01	QSQEYQILLDVK	0.18274245	0.031881396
HLA-DPA1*02:02-DPB1*05:01	QSLMQAPLLIAL	0.2315809	0.0031087203
HLA-DPA1*02:02-DPB1*05:01	GGTCLQHTQVSY	0.0083478335	0.0016816712
HLA-DPA1*02:02-DPB1*05:01	NRDNAQRQDIVF	0.0042956895	0.0149830235
HLA-DPA1*02:02-DPB1*05:01	RGLPGGPPSTVA	0.008794138	0.006310834
HLA-DPA1*02:02-DPB1*05:01	TYQSAMGKQAMG	0.06321907	0.02278732
HLA-DPA1*02:02-DPB1*05:01	YYVGQSFANAMY	0.08310679	0.0073275887
HLA-DPA1*02:02-DPB1*05:01	LFKELQEAHTKL	0.17633995	0.00730554
HLA-DPA1*02:02-DPB1*05:01	GANQDSRNGSKV	0.0054005785	0.0014836567
HLA-DPA1*02:02-DPB1*05:01	NSAQGSDESLIA	0.011671907	0.0027208712
HLA-DPA1*02:02-DPB1*05:01	SQEGDSISVIGR	0.017359674	0.028224733
HLA-DPA1*02:02-DPB1*05:01	VCNPIISGLYQG	0.068556674	0.00057870743
HLA-DPA1*02:02-DPB1*05:01	FPVYTPLETTYI	0.082282804	0.0034063887
HLA-DPA1*02:02-DPB1*05:01	SGHLALRLYHIT	0.13366148	0.107205965
HLA-DPA1*02:02-DPB1*05:01	SEFDFEEMKRKK	0.22497313	0.2194052
HLA-DPA1*02:02-DPB1*05:01	EEQQKSHPSESL	0.021182498	0.033370875
HLA-DPA1*02:02-DPB1*05:01	FVPCSRVGHIYR	0.03728474	0.004215261
HLA-DPA1*02:02-DPB1*05:01	FKVGCIQIVYVH	0.123722486	0.0021303832
HLA-DPA1*02:02-DPB1*05:01	QGLRRGNPLHLC	0.08358658	0.0011522227
HLA-DPA1*02:02-DPB1*05:01	MSRSVALAVLAL	0.18838336	0.0037336755
HLA-DPA1*02:02-DPB1*05:01	AYGYYQDETTGR	0.008787351	0.10227869
HLA-DPA1*02:02-DPB1*05:01	ASPGCLWLLAVA	0.056895018	0.0004626981
HLA-DPA1*02:02-DPB1*05:01	TGERPFPCPECG	0.01264001	0.0049515767
HLA-DPA1*02:02-DPB1*05:01	AGDLEVDCYRAP	0.036647316	0.0040717623
HLA-DPA1*02:02-DPB1*05:01	TETCMDEAQIAA	0.023156535	0.000415421
HLA-DPA1*02:02-DPB1*05:01	LQACLLGLFALI	0.09658333	0.0008116939
HLA-DPA1*02:02-DPB1*05:01	DNQGGAPNYYPN	0.0073195593	0.010764746
HLA-DPA1*02:02-DPB1*05:01	VPNTRSRGHHNC	0.012984712	0.0018687382
HLA-DPA1*02:02-DPB1*05:01	RQSLDQVTNRTD	0.009232053	0.00502313
HLA-DPA1*02:02-DPB1*05:01	LVRLLNTTDVYL	0.11689495	0.0024133536
HLA-DPA1*02:02-DPB1*05:01	FWGALSADGYYA	0.03746907	0.0049684127
HLA-DPA1*02:02-DPB1*05:01	VAWKADGSPVKV	0.013841391	0.026231412
HLA-DPA1*02:02-DPB1*05:01	DFHHHHFPDMEI	0.028574275	0.0148057565
HLA-DPA1*02:02-DPB1*05:01	YEGWPEVVEMEG	0.013771774	0.002445896
HLA-DPA1*02:02-DPB1*05:01	ESPVREEPGEDF	0.006969239	0.012036517
HLA-DPA1*02:02-DPB1*05:01	CPYSQCAFNGIF	0.06546767	0.0019983458
HLA-DPA1*02:02-DPB1*05:01	ATFPVYTMGAIP	0.040267415	0.01900429
HLA-DPA1*02:02-DPB1*05:01	EPNNAYDEEDCV	0.00849193	0.003063478
HLA-DPA1*02:02-DPB1*05:01	IHTNLKKKFSCC	0.14466071	0.00067084795
HLA-DPA1*02:02-DPB1*05:01	FMTLLFLTALAG	0.2597936	0.003352914
HLA-DPA1*02:02-DPB1*05:01	LLGMDGSVKLTD	0.07021727	0.0012418275
HLA-DPA1*02:02-DPB1*05:01	ECQCKRWHDMEV	0.057461374	0.00049560843
HLA-DPA1*02:02-DPB1*05:01	NVVSQSSLTPLM	0.059410993	0.0051035015
HLA-DPA1*02:02-DPB1*05:01	ALQAAMEGYEVT	0.081343554	0.0014495307
HLA-DPA1*02:02-DPB1*05:01	STVKPPTSVASD	0.011860701	0.016528254
HLA-DPA1*02:02-DPB1*05:01	QQQQQQQQQPQP	0.018397328	0.093428396
HLA-DPA1*02:02-DPB1*05:01	VSPLCGGFTWPS	0.030654447	0.00044396607
HLA-DPA1*02:02-DPB1*05:01	ELTMQLHPVADS	0.06058482	0.012314549
HLA-DPA1*02:02-DPB1*05:01	NVEVRDRVKCIS	0.06618442	0.0007328378
HLA-DPA1*02:02-DPB1*05:01	PPLPSLALPSLP	0.06356848	0.014763834
HLA-DPA1*02:02-DPB1*05:01	GPAGRYDQATDT	0.0015302037	0.07037323
HLA-DPA1*02:02-DPB1*05:01	AVVAAVMCRRKS	0.21728438	0.005350745
HLA-DPA1*02:02-DPB1*05:01	NKITITNDKGRL	0.06438824	0.030139688
HLA-DPA1*02:02-DPB1*05:01	GRWACQSCTFEN	0.02522907	0.0018776006
HLA-DPA1*02:02-DPB1*05:01	QLLLLGQTDRAV	0.12875408	0.00091168715
HLA-DPA1*02:02-DPB1*05:01	AGAVQGWETEER	0.025770742	0.011288524
HLA-DPA1*02:02-DPB1*05:01	RVMAPRTLILLL	0.14098038	0.0032412945
HLA-DPA1*02:02-DPB1*05:01	EFLYQVLIDSMG	0.17564884	0.00791047
HLA-DPA1*02:02-DPB1*05:01	LTVHVTQPKDGG	0.05138887	0.0044356612
HLA-DPA1*02:02-DPB1*05:01	ALILGILMTIGF	0.09730037	0.0013737059
HLA-DPA1*02:02-DPB1*05:01	PLIGLAPCCLWL	0.0513889	0.0007549219
HLA-DPA1*02:02-DPB1*05:01	PAEPTWAQGQSA	0.013636215	0.0022430273
HLA-DPA1*02:02-DPB1*05:01	VTQPKDGGFCEV	0.023336666	0.0008498734
HLA-DPA1*02:02-DPB1*05:01	TECERLAGTESP	0.025139181	0.00081827014
HLA-DPA1*02:02-DPB1*05:01	ETWAWKNATLAE	0.08557628	0.07761394
HLA-DPA1*02:02-DPB1*05:01	DSPSKGLGPCGW	0.0063284216	0.0017160873
HLA-DPA1*02:02-DPB1*05:01	LMCFGALIGLCA	0.080900185	0.0009776864
HLA-DPA1*02:02-DPB1*05:01	KLVGRVNLKECF	0.19872232	0.0013809715
HLA-DPA1*02:02-DPB1*05:01	YDVLSDPRKREI	0.19541533	0.0061101555
HLA-DPA1*02:02-DPB1*05:01	VLSFWLLTGTIG	0.14828803	0.0013696202
HLA-DPA1*02:02-DPB1*05:01	EDKLIHFSGVAL	0.113689914	0.008833763
HLA-DPA1*02:02-DPB1*05:01	PTLKLQRPQLRT	0.14451519	0.0036621925
HLA-DPA1*02:02-DPB1*05:01	FSEGNIDVWWIV	0.02491984	0.0005789322
HLA-DPA1*02:02-DPB1*05:01	ILGKKDVMWIGF	0.18891977	0.0020580806
HLA-DPA1*02:02-DPB1*05:01	TMKPTAASNTTT	0.0066395695	0.016852055
HLA-DPA1*02:02-DPB1*05:01	IVRGGSTAKGTA	0.018077517	0.027617717
HLA-DPA1*02:02-DPB1*05:01	GWNYILEKYDGH	0.15534517	0.015268579
HLA-DPA1*02:02-DPB1*05:01	DLNRTKLECESA	0.04892361	0.0019004967
HLA-DPA1*02:02-DPB1*05:01	LSGLAGAIPAPG	0.033619378	0.005549725
HLA-DPA1*02:02-DPB1*05:01	LRRSPVPRWLLL	0.09272115	0.017953314
HLA-DPA1*02:02-DPB1*05:01	NYIERLWAYLTI	0.22320525	0.00078006263
HLA-DPA1*02:02-DPB1*05:01	AFLIIVTSIALL	0.15422691	0.0038287248
HLA-DPA1*02:02-DPB1*05:01	SSEACRELGFSS	0.058941722	0.0005991905
HLA-DPA1*02:02-DPB1*05:01	LRWRRTFLHAVD	0.25425953	0.06370027
HLA-DPA1*02:02-DPB1*05:01	DMLRAMVASGSE	0.07217275	0.0035161735
HLA-DPA1*02:02-DPB1*05:01	GHFHQVWYDNPQ	0.032508474	0.3661558
HLA-DPA1*02:02-DPB1*05:01	VALVQWTESVGL	0.06901041	0.0023252151
HLA-DPA1*02:02-DPB1*05:01	VRSYSTRDFQDC	0.046109557	0.06656798
HLA-DPA1*02:02-DPB1*05:01	GDLHLFGPNQRP	0.047027312	0.011224058
HLA-DPA1*02:02-DPB1*05:01	PYNGVVLAQTVA	0.056643132	0.0066643553
HLA-DPA1*02:02-DPB1*05:01	GTAAAAATGRLL	0.009696947	0.0218529
HLA-DPA1*02:02-DPB1*05:01	ANEKADSAGVRP	0.0041772267	0.11310158
HLA-DPA1*02:02-DPB1*05:01	YTSYTMAICGMP	0.08826898	0.0029793216
HLA-DPA1*02:02-DPB1*05:01	RVKCISGVEGVP	0.033996176	0.0010409533
HLA-DPA1*02:02-DPB1*05:01	SSKYSTIPKFGI	0.21629699	0.002241246
HLA-DPA1*02:02-DPB1*05:01	KKKFSCCVLVFL	0.33303416	0.0013114506
HLA-DPA1*02:02-DPB1*05:01	IYDWACSSSSDE	0.014072093	0.0020589377
HLA-DPA1*02:02-DPB1*05:01	YNRNPNACSYGV	0.010085235	0.0021171416
HLA-DPA1*02:02-DPB1*05:01	MLAAACQMFLGK	0.17211565	0.007949664
HLA-DPA1*02:02-DPB1*05:01	EALSFVSLVDGY	0.22314353	0.0024644348
HLA-DPA1*02:02-DPB1*05:01	SLNSGWILTTTL	0.08207376	0.0020106626
HLA-DPA1*02:02-DPB1*05:01	LSEVRECLKLDQ	0.1544966	0.0006496722
HLA-DPA1*02:02-DPB1*05:01	MSRSVALAVLAL	0.18838336	0.0037336755
