# Supplementary material for: MHCII-peptide presentation: an assessment of the state-of-the-art prediction methods
Source: Front Immunol. 2024 Mar 12;15:1293706. doi: 10.3389/fimmu.2024.1293706 (PMC11027168; doi:10.3389/fimmu.2024.1293706)
Supplement: Supplementary file 2 [file DataSheet_2.zip › output/BERT/neg/12_HLA-DQA1_03_01_DQB1_03_02.csv]

allele	peptide	affinity_pred	mass_pred
HLA-DQA1*03:01-DQB1*03:02	ALLCLGGADKRL	0.06771068	0.0027193022
HLA-DQA1*03:01-DQB1*03:02	PVLASMTKAADP	0.15267998	0.0040719872
HLA-DQA1*03:01-DQB1*03:02	SRDTALIAGSLV	0.3762908	0.013955487
HLA-DQA1*03:01-DQB1*03:02	ILEYTWLEAVIF	0.34432575	0.0012318967
HLA-DQA1*03:01-DQB1*03:02	LCSFILKTSQCT	0.06437545	0.00197958
HLA-DQA1*03:01-DQB1*03:02	IGFMIGYLGYCK	0.093000844	0.065686926
HLA-DQA1*03:01-DQB1*03:02	KSDPSRLVRSPS	0.06396507	0.008365917
HLA-DQA1*03:01-DQB1*03:02	SGNSSSNATGNT	0.07074117	0.004450088
HLA-DQA1*03:01-DQB1*03:02	EVIGNYYSSERM	0.15964477	0.030919781
HLA-DQA1*03:01-DQB1*03:02	CVVSFYLSADHE	0.44111714	0.0029478036
HLA-DQA1*03:01-DQB1*03:02	ADLCTGLQGFLI	0.15161079	0.0028155455
HLA-DQA1*03:01-DQB1*03:02	IAVLMSAQESWA	0.4538827	0.008329928
HLA-DQA1*03:01-DQB1*03:02	RGRVIECDVVKD	0.13562544	0.12575217
HLA-DQA1*03:01-DQB1*03:02	SDAAGYPHATHD	0.14290105	0.02291075
HLA-DQA1*03:01-DQB1*03:02	MCDDEETTALVC	0.35836104	0.0009762399
HLA-DQA1*03:01-DQB1*03:02	YVTVGELWAFIT	0.3534699	0.011130711
HLA-DQA1*03:01-DQB1*03:02	WALGFYPAEITL	0.4279362	0.02776203
HLA-DQA1*03:01-DQB1*03:02	QSVSLLDKKSGV	0.05523944	0.001992779
HLA-DQA1*03:01-DQB1*03:02	ITYNIHLHALFY	0.19290152	0.0027249618
HLA-DQA1*03:01-DQB1*03:02	FGGWAWAWWCIS	0.22556967	0.0007930982
HLA-DQA1*03:01-DQB1*03:02	PDAVDKYLETPG	0.1885822	0.003735736
HLA-DQA1*03:01-DQB1*03:02	REKKYLEDIESV	0.15337981	0.009271614
HLA-DQA1*03:01-DQB1*03:02	MASTSYDYCRVP	0.19344774	0.003542379
HLA-DQA1*03:01-DQB1*03:02	CRLFDLRADQEL	0.36688003	0.0008595679
HLA-DQA1*03:01-DQB1*03:02	GMIQALAGFFTY	0.31471062	0.020055864
HLA-DQA1*03:01-DQB1*03:02	VPNTRSRGHHNC	0.0069435416	0.0029409793
HLA-DQA1*03:01-DQB1*03:02	VSAVQRCDGVDA	0.119940124	0.009494479
HLA-DQA1*03:01-DQB1*03:02	VLGLCCVLLTFG	0.1152208	0.005122199
HLA-DQA1*03:01-DQB1*03:02	LLCMLLVLGTAI	0.08297703	0.001517977
HLA-DQA1*03:01-DQB1*03:02	VGILFAVFLILL	0.044341207	0.025074735
HLA-DQA1*03:01-DQB1*03:02	RELEHNAEETYG	0.20449094	0.36328945
HLA-DQA1*03:01-DQB1*03:02	LMCFGALIGLCA	0.26031572	0.002503768
HLA-DQA1*03:01-DQB1*03:02	WEEYKNATYGYV	0.12823786	0.0029203927
HLA-DQA1*03:01-DQB1*03:02	SPVREEPGEDFP	0.3057515	0.08558683
HLA-DQA1*03:01-DQB1*03:02	EISSMVLSKMKE	0.13323823	0.6815944
HLA-DQA1*03:01-DQB1*03:02	CPDYDLCSVCEG	0.2785477	0.0054620616
HLA-DQA1*03:01-DQB1*03:02	ISVFEVNIRFVG	0.15734294	0.002267905
HLA-DQA1*03:01-DQB1*03:02	ADCIMLSGETAK	0.28196728	0.0014593655
HLA-DQA1*03:01-DQB1*03:02	ELDLRPQGLELF	0.24484704	0.0513013
HLA-DQA1*03:01-DQB1*03:02	DGDREVEEEMKK	0.17277636	0.18656905
HLA-DQA1*03:01-DQB1*03:02	SSPVPLPPVTHL	0.07828687	0.00964156
HLA-DQA1*03:01-DQB1*03:02	FTVTKGKSSTQE	0.05261122	0.10590068
HLA-DQA1*03:01-DQB1*03:02	LSVMLIFAFFQE	0.36354932	0.0017916327
HLA-DQA1*03:01-DQB1*03:02	FSLPEEDTKLKI	0.15320405	0.005394443
HLA-DQA1*03:01-DQB1*03:02	SSVGKTSFLFRY	0.053348918	0.004044453
HLA-DQA1*03:01-DQB1*03:02	WQNITKGFSEDR	0.13828133	0.011021996
HLA-DQA1*03:01-DQB1*03:02	THMTHHPISDHE	0.07402015	0.58163625
HLA-DQA1*03:01-DQB1*03:02	FLLYIYFLSLYT	0.0850741	0.0026627057
HLA-DQA1*03:01-DQB1*03:02	TSDGRQTTYTTR	0.051619325	0.121585585
HLA-DQA1*03:01-DQB1*03:02	EKLCYVALDFEQ	0.39866808	0.003012591
HLA-DQA1*03:01-DQB1*03:02	RCTDLFPGESVP	0.18652365	0.0041395365
HLA-DQA1*03:01-DQB1*03:02	SRKPDPEPGRMD	0.032111745	0.0027141795
HLA-DQA1*03:01-DQB1*03:02	GGIMMRSKETSS	0.045344	0.0023016948
HLA-DQA1*03:01-DQB1*03:02	RVCENIPIVLCG	0.16307445	0.006945209
HLA-DQA1*03:01-DQB1*03:02	ILFAVLLVVLIL	0.041319016	0.0017314164
HLA-DQA1*03:01-DQB1*03:02	MLEDFSHELEST	0.25519913	0.008371942
HLA-DQA1*03:01-DQB1*03:02	ISLIWKCDGMDD	0.013340643	0.0015760178
HLA-DQA1*03:01-DQB1*03:02	PFGHSREQASLF	0.14815038	0.0010604411
HLA-DQA1*03:01-DQB1*03:02	FPNGTEVPNTRS	0.10465631	0.11722118
HLA-DQA1*03:01-DQB1*03:02	YKKERRETVISK	0.047911465	0.0055979816
HLA-DQA1*03:01-DQB1*03:02	SVYCTVCATHLC	0.19566663	0.0019075882
HLA-DQA1*03:01-DQB1*03:02	GGSCSQAACSNS	0.1479071	0.00199705
HLA-DQA1*03:01-DQB1*03:02	DYIQLRGVQGGT	0.04886862	0.0017334744
HLA-DQA1*03:01-DQB1*03:02	AVLLMDASARPA	0.28543934	0.0138713475
HLA-DQA1*03:01-DQB1*03:02	RVYGALMWSLGK	0.18930012	0.021355962
HLA-DQA1*03:01-DQB1*03:02	PKDSTGKSGAEA	0.11605989	0.011687758
HLA-DQA1*03:01-DQB1*03:02	MMQKLLKCSRLV	0.011487381	0.0017853597
HLA-DQA1*03:01-DQB1*03:02	MFTISVSLAVAA	0.30902246	0.0037794795
HLA-DQA1*03:01-DQB1*03:02	GSVKNWQLTEED	0.1919058	0.13039954
HLA-DQA1*03:01-DQB1*03:02	GWFLLQLHWRLG	0.022444207	0.0010609644
HLA-DQA1*03:01-DQB1*03:02	LISVGTFSLLSV	0.19651231	0.006516813
HLA-DQA1*03:01-DQB1*03:02	SDTVQADPQTVT	0.33734205	0.021241348
HLA-DQA1*03:01-DQB1*03:02	EDWALNMEICDI	0.36354214	0.0011607173
HLA-DQA1*03:01-DQB1*03:02	YEEPVSELLRRC	0.19283152	0.0014398166
HLA-DQA1*03:01-DQB1*03:02	SRKTLCIIILIL	0.029022206	0.00093691854
HLA-DQA1*03:01-DQB1*03:02	SLFNAGDDAYET	0.35763934	0.040536936
HLA-DQA1*03:01-DQB1*03:02	PLEHVVDWARDG	0.21915294	0.03964681
HLA-DQA1*03:01-DQB1*03:02	VLVLSVIILILG	0.05001272	0.005526265
HLA-DQA1*03:01-DQB1*03:02	QFHSWRVFVLVC	0.25067478	0.00084696274
HLA-DQA1*03:01-DQB1*03:02	VICDGCNGPVVG	0.040067483	0.004713888
HLA-DQA1*03:01-DQB1*03:02	GILSVMLIFAFF	0.10159858	0.0023171382
HLA-DQA1*03:01-DQB1*03:02	EGDISTGGGNAL	0.12268122	0.034774933
HLA-DQA1*03:01-DQB1*03:02	LARPLVLALLLV	0.14467682	0.0018288955
HLA-DQA1*03:01-DQB1*03:02	SAYCPDYTVRAL	0.21821244	0.0065626083
HLA-DQA1*03:01-DQB1*03:02	ALYDICFRTLKL	0.08275681	0.001530796
HLA-DQA1*03:01-DQB1*03:02	VNVRGPDGFTPL	0.032407034	0.0060602804
HLA-DQA1*03:01-DQB1*03:02	LARDPVKLPTTA	0.043691237	0.0025980393
HLA-DQA1*03:01-DQB1*03:02	CRRDKKQCKSRF	0.0059655504	0.0017341241
HLA-DQA1*03:01-DQB1*03:02	QCRDKECTECDP	0.042391434	0.0032302334
HLA-DQA1*03:01-DQB1*03:02	MRFVVALVLLNV	0.1316286	0.0034966741
HLA-DQA1*03:01-DQB1*03:02	IATTTTTTTESV	0.33163497	0.09431189
HLA-DQA1*03:01-DQB1*03:02	SKNHTERDPVLW	0.066510364	0.007989364
HLA-DQA1*03:01-DQB1*03:02	RYITGDQLGALY	0.111666046	0.10391207
HLA-DQA1*03:01-DQB1*03:02	LTVHVTQPKDGG	0.06719245	0.023583595
HLA-DQA1*03:01-DQB1*03:02	QLLIVLLGLSAL	0.17569233	0.002005341
HLA-DQA1*03:01-DQB1*03:02	GPRILGFWGGCR	0.03350544	0.0029405328
HLA-DQA1*03:01-DQB1*03:02	MCDDEETTALVC	0.35836104	0.0009762399
HLA-DQA1*03:01-DQB1*03:02	LDRQSPGPPKGE	0.03431338	0.005238384
HLA-DQA1*03:01-DQB1*03:02	DRPFSLLGFGDI	0.21451248	0.034965433
HLA-DQA1*03:01-DQB1*03:02	CFGLAFMLAGVI	0.16576226	0.001330348
HLA-DQA1*03:01-DQB1*03:02	SMAQAGEVVLKM	0.20710112	0.04023407
HLA-DQA1*03:01-DQB1*03:02	ERVEAVNMAEGI	0.41481066	0.011859377
HLA-DQA1*03:01-DQB1*03:02	EMPFQGSGKSAW	0.041880086	0.0025395835
HLA-DQA1*03:01-DQB1*03:02	PRRIIKETQRLL	0.027458493	0.002365437
HLA-DQA1*03:01-DQB1*03:02	AQGDHFIKFFAP	0.17288262	0.0069994507
HLA-DQA1*03:01-DQB1*03:02	LWLLPHSWAVPE	0.30421305	0.0058826967
HLA-DQA1*03:01-DQB1*03:02	TEEKKRELEHNA	0.0103766825	0.011085151
HLA-DQA1*03:01-DQB1*03:02	HCEKGLVEKSAG	0.07343345	0.013267304
HLA-DQA1*03:01-DQB1*03:02	QVKAAGRYHNQT	0.02847955	0.0045536603
HLA-DQA1*03:01-DQB1*03:02	FGNDGRPRVAWH	0.06844	0.0040560667
HLA-DQA1*03:01-DQB1*03:02	VHDVTLHADAIH	0.2770627	0.21349251
HLA-DQA1*03:01-DQB1*03:02	SVEEVVREVCSE	0.3762372	0.0072768764
HLA-DQA1*03:01-DQB1*03:02	ETIRNILLHQLQ	0.095423155	0.020464811
HLA-DQA1*03:01-DQB1*03:02	ALALLLFGLLGV	0.14312032	0.0018576185
HLA-DQA1*03:01-DQB1*03:02	GGKGGSCSQAAC	0.058390986	0.004019416
HLA-DQA1*03:01-DQB1*03:02	MTHHPISDHEAT	0.11124698	0.9908813
HLA-DQA1*03:01-DQB1*03:02	HLLDKFIKEFLQ	0.07627542	0.0015199472
HLA-DQA1*03:01-DQB1*03:02	ESKAKFENLCKL	0.035753317	0.001425814
HLA-DQA1*03:01-DQB1*03:02	ASTPDAVDKYLE	0.26529083	0.006182493
HLA-DQA1*03:01-DQB1*03:02	WLLLAELWAELE	0.47051087	0.00067889155
HLA-DQA1*03:01-DQB1*03:02	QQLLVSITLQSE	0.4733096	0.001239413
HLA-DQA1*03:01-DQB1*03:02	KGASDRTLWPTA	0.091024175	0.040331118
HLA-DQA1*03:01-DQB1*03:02	TIQMMYGCDVGS	0.12473464	0.0020235754
HLA-DQA1*03:01-DQB1*03:02	LAAGTDNTSSLG	0.2172356	0.008350158
HLA-DQA1*03:01-DQB1*03:02	MTHHPISDHEAT	0.11124698	0.9908813
HLA-DQA1*03:01-DQB1*03:02	SNSTMQPSHHHP	0.06932834	0.02637203
HLA-DQA1*03:01-DQB1*03:02	LLVTSIQGHLVH	0.17219557	0.032126196
HLA-DQA1*03:01-DQB1*03:02	GAFGFIILVYLL	0.08035175	0.0023983351
HLA-DQA1*03:01-DQB1*03:02	RHVIPMNPNTND	0.028531251	0.016345713
HLA-DQA1*03:01-DQB1*03:02	KKYLEDIESVKK	0.069398575	0.09274485
HLA-DQA1*03:01-DQB1*03:02	VTQVENGGVLGS	0.17791174	0.0044943104
HLA-DQA1*03:01-DQB1*03:02	LILGLIIWLVYK	0.0461538	0.012574481
HLA-DQA1*03:01-DQB1*03:02	NYNAKDEVDGGP	0.08997727	0.007007718
HLA-DQA1*03:01-DQB1*03:02	AIISLIIWGLNH	0.1426801	0.005161436
HLA-DQA1*03:01-DQB1*03:02	IMTFVTLFFACL	0.1777706	0.011955586
HLA-DQA1*03:01-DQB1*03:02	GFRCPNGTCIPS	0.020147081	0.0021700575
HLA-DQA1*03:01-DQB1*03:02	GTESPVREEPGE	0.37772697	0.020441988
HLA-DQA1*03:01-DQB1*03:02	YQTRSPSVCLSE	0.24635692	0.026157137
HLA-DQA1*03:01-DQB1*03:02	LTQNRMTVAHMW	0.145652	0.014801574
HLA-DQA1*03:01-DQB1*03:02	FGDSLMELDAAV	0.4502334	0.0020678819
HLA-DQA1*03:01-DQB1*03:02	DLLTPCYSRQNK	0.017139088	0.0015643403
HLA-DQA1*03:01-DQB1*03:02	LFPTQQCPQRPT	0.04539008	0.0036960833
HLA-DQA1*03:01-DQB1*03:02	MDGAMGYVQPPP	0.23012558	0.012434247
HLA-DQA1*03:01-DQB1*03:02	KDSTGKSGAEAQ	0.22501983	0.032462135
HLA-DQA1*03:01-DQB1*03:02	TSSNRNDVTGGR	0.016178077	0.014127461
HLA-DQA1*03:01-DQB1*03:02	TEEKKRELEHNA	0.0103766825	0.011085151
HLA-DQA1*03:01-DQB1*03:02	ADLLAARERSCP	0.20338656	0.002164722
HLA-DQA1*03:01-DQB1*03:02	LKLPGGSSLAAL	0.16391529	0.045056917
HLA-DQA1*03:01-DQB1*03:02	SLVTQYLNATGN	0.1342374	0.018823659
HLA-DQA1*03:01-DQB1*03:02	PNTRSRGHHNCS	0.0019354125	0.0008575416
HLA-DQA1*03:01-DQB1*03:02	LLCVTVISLCSL	0.19640565	0.002169409
HLA-DQA1*03:01-DQB1*03:02	ASTSYDYCRVPM	0.1857151	0.018308764
HLA-DQA1*03:01-DQB1*03:02	KDFSWWRHSLIT	0.19406039	0.15243891
HLA-DQA1*03:01-DQB1*03:02	PPSMPVHYDSQL	0.17831591	0.0024059387
HLA-DQA1*03:01-DQB1*03:02	LKQNSSPPSSLN	0.049682517	0.0033539087
HLA-DQA1*03:01-DQB1*03:02	LKCIELSSGSVK	0.039478187	0.044198357
HLA-DQA1*03:01-DQB1*03:02	SMIFYANDTGAQ	0.21209474	0.030617584
HLA-DQA1*03:01-DQB1*03:02	VGIIIGTIFIIK	0.052396048	0.35648438
HLA-DQA1*03:01-DQB1*03:02	PRLYCLFAECCG	0.32046235	0.0005011382
HLA-DQA1*03:01-DQB1*03:02	VRMANADARNMG	0.14161816	0.032554276
HLA-DQA1*03:01-DQB1*03:02	FPGGFPGGMPGN	0.0252307	0.1251973
HLA-DQA1*03:01-DQB1*03:02	WVLGLCCVLLTF	0.20101179	0.0011785103
HLA-DQA1*03:01-DQB1*03:02	TNTLNITNNNYY	0.060319547	0.032280736
HLA-DQA1*03:01-DQB1*03:02	MCFGLAFMLAGV	0.18087499	0.0009324875
HLA-DQA1*03:01-DQB1*03:02	MDPRLSTVRQTC	0.15556793	0.0011669077
HLA-DQA1*03:01-DQB1*03:02	GILSVMLIFAFF	0.10159858	0.0023171382
HLA-DQA1*03:01-DQB1*03:02	VLEALSGVALPR	0.28198802	0.73556656
HLA-DQA1*03:01-DQB1*03:02	LLFWLGWLGMLA	0.09568283	0.011922301
HLA-DQA1*03:01-DQB1*03:02	KSKSEKCRDDSD	0.014249259	0.0036531282
HLA-DQA1*03:01-DQB1*03:02	PEGRPPARGKLD	0.015673248	0.0013055273
HLA-DQA1*03:01-DQB1*03:02	IFAFFQELVIAG	0.22135696	0.00424702
HLA-DQA1*03:01-DQB1*03:02	YVALDFEQEMVR	0.3307843	0.0403101
HLA-DQA1*03:01-DQB1*03:02	NITGTRVKVPVG	0.04130045	0.06282392
HLA-DQA1*03:01-DQB1*03:02	FMEPRYHVRGED	0.12454715	0.021784985
HLA-DQA1*03:01-DQB1*03:02	AVTRSAQAARQV	0.21978559	0.1357156
HLA-DQA1*03:01-DQB1*03:02	FGTAMAFAPIPR	0.27972692	0.047764085
HLA-DQA1*03:01-DQB1*03:02	DGADFAKWRCVL	0.051329564	0.0029739516
HLA-DQA1*03:01-DQB1*03:02	SAGRPKRPHARR	0.017717244	0.0063964957
HLA-DQA1*03:01-DQB1*03:02	FNEATCISVPPV	0.28849822	0.0035946048
HLA-DQA1*03:01-DQB1*03:02	LPGDNVGFNVKN	0.030359093	0.4240222
HLA-DQA1*03:01-DQB1*03:02	ASNFRSNFGYNI	0.06400109	0.008236356
HLA-DQA1*03:01-DQB1*03:02	FTGRDSVTCPTC	0.07988284	0.0020466952
HLA-DQA1*03:01-DQB1*03:02	YIIIGDTGVGKS	0.08002729	0.025073742
HLA-DQA1*03:01-DQB1*03:02	RLCGTDEKILAN	0.050858505	0.003256385
HLA-DQA1*03:01-DQB1*03:02	LVGIIIGTIFII	0.0421889	0.0130762635
HLA-DQA1*03:01-DQB1*03:02	CSTTADYDRDHE	0.28891432	0.0033074878
HLA-DQA1*03:01-DQB1*03:02	SEKSPSHSTPLP	0.04792709	0.012021182
HLA-DQA1*03:01-DQB1*03:02	LLAAMLALLTQV	0.29284316	0.005284013
HLA-DQA1*03:01-DQB1*03:02	LKNPNVSDSLLL	0.071459934	0.046717606
HLA-DQA1*03:01-DQB1*03:02	DLWDSFNEVTNQ	0.2516766	0.0054269787
HLA-DQA1*03:01-DQB1*03:02	NVLGLIGFFIAF	0.18457869	0.0039085206
HLA-DQA1*03:01-DQB1*03:02	CSQAACSNSAQG	0.20557667	0.0011023895
HLA-DQA1*03:01-DQB1*03:02	PQLLIVLLGLSA	0.17183687	0.0030823671
HLA-DQA1*03:01-DQB1*03:02	APCCLWLLGAVL	0.1615912	0.00070521893
HLA-DQA1*03:01-DQB1*03:02	MDPRLSTVRQTC	0.15556793	0.0011669077
HLA-DQA1*03:01-DQB1*03:02	ANAMALGPLPRE	0.21906045	0.0053304615
HLA-DQA1*03:01-DQB1*03:02	THHPISDHEATL	0.13092841	0.9941641
HLA-DQA1*03:01-DQB1*03:02	EGSAESMGPDSR	0.29361543	0.14055932
HLA-DQA1*03:01-DQB1*03:02	VREEPGEDFPAA	0.2836062	0.03053565
HLA-DQA1*03:01-DQB1*03:02	SVEEVVREVCSE	0.3762372	0.0072768764
HLA-DQA1*03:01-DQB1*03:02	ALELLKTAIQAA	0.20217566	0.009255389
HLA-DQA1*03:01-DQB1*03:02	GGSCSQAACSNS	0.1479071	0.00199705
HLA-DQA1*03:01-DQB1*03:02	PAEITLTWQRDG	0.20180687	0.009030337
HLA-DQA1*03:01-DQB1*03:02	VLWVKVNINMNG	0.08251569	0.0017640045
HLA-DQA1*03:01-DQB1*03:02	SLACWGKGASDR	0.033005465	0.009481707
HLA-DQA1*03:01-DQB1*03:02	AVSVIMVIYLLP	0.15261365	0.0065384223
HLA-DQA1*03:01-DQB1*03:02	SEERDRPYGLVS	0.13717604	0.00410218
HLA-DQA1*03:01-DQB1*03:02	VVVVKTEDQACG	0.16779052	0.017794738
HLA-DQA1*03:01-DQB1*03:02	TVNETYTTSVKP	0.11166598	0.10948334
HLA-DQA1*03:01-DQB1*03:02	VFPNGTEVPNTR	0.10713821	0.067600474
HLA-DQA1*03:01-DQB1*03:02	WVGAPFTGSSLE	0.26091242	0.072550625
HLA-DQA1*03:01-DQB1*03:02	YETCPTVQPNML	0.18953817	0.008452913
HLA-DQA1*03:01-DQB1*03:02	IYRCRIGKNPGQ	0.0016693459	0.0030733387
HLA-DQA1*03:01-DQB1*03:02	PSPPLSKDCIEQ	0.060949054	0.0010884076
HLA-DQA1*03:01-DQB1*03:02	KLADLCTGLQGF	0.1528617	0.00482468
HLA-DQA1*03:01-DQB1*03:02	VFVANLTEWKRQ	0.2349396	0.03538967
HLA-DQA1*03:01-DQB1*03:02	CIKSKPKVDSDH	0.0134388	0.0036223165
HLA-DQA1*03:01-DQB1*03:02	HCAWDPESRTCC	0.15883893	0.0022126578
HLA-DQA1*03:01-DQB1*03:02	YVYFSLLLIQLV	0.12742192	0.0021040118
HLA-DQA1*03:01-DQB1*03:02	ATIELCSTHAND	0.13632557	0.019912839
HLA-DQA1*03:01-DQB1*03:02	CDRENDCGDWSD	0.074494325	0.001079371
HLA-DQA1*03:01-DQB1*03:02	INASVGAAGSAE	0.37105843	0.017618004
HLA-DQA1*03:01-DQB1*03:02	HSREQASLFAQM	0.28689626	0.004421106
HLA-DQA1*03:01-DQB1*03:02	MASTSYDYCRVP	0.19344774	0.003542379
HLA-DQA1*03:01-DQB1*03:02	NGFCERCHNARQ	0.019253565	0.0057173995
HLA-DQA1*03:01-DQB1*03:02	NSIWWCDFDNDC	0.2146204	0.000586765
HLA-DQA1*03:01-DQB1*03:02	ASPGCLWLLAVA	0.18709119	0.0007576487
HLA-DQA1*03:01-DQB1*03:02	GGFMPFGFSGVL	0.1646424	0.0367589
HLA-DQA1*03:01-DQB1*03:02	ANLTWSVKHDDF	0.13387066	0.04274553
HLA-DQA1*03:01-DQB1*03:02	STSYDYCRVPME	0.3139295	0.011440636
HLA-DQA1*03:01-DQB1*03:02	LVGIIIGTIFII	0.0421889	0.0130762635
HLA-DQA1*03:01-DQB1*03:02	DYLFKLLLIGDS	0.10025074	0.010086406
HLA-DQA1*03:01-DQB1*03:02	ANSSLGFILADA	0.3948339	0.0039261184
HLA-DQA1*03:01-DQB1*03:02	PSGKLMSPKLYV	0.014565002	0.0007702545
HLA-DQA1*03:01-DQB1*03:02	AESHIYREGCAQ	0.16516413	0.010230795
HLA-DQA1*03:01-DQB1*03:02	LLLLLLLLLLLQ	0.028203	0.001301083
HLA-DQA1*03:01-DQB1*03:02	PSGPRGTLLLLP	0.020171374	0.0022001092
HLA-DQA1*03:01-DQB1*03:02	TSYDYCRVPMED	0.36259574	0.017244613
HLA-DQA1*03:01-DQB1*03:02	FNLNAINRCPLP	0.07462807	0.0031232224
HLA-DQA1*03:01-DQB1*03:02	SGGKGGSCSQAA	0.037758928	0.0037755463
HLA-DQA1*03:01-DQB1*03:02	RPRAAVIAVTRS	0.21120064	0.39649224
HLA-DQA1*03:01-DQB1*03:02	VTLHELLTYCDS	0.23046093	0.00056129997
HLA-DQA1*03:01-DQB1*03:02	PKDSTGKSGAEA	0.11605989	0.011687758
HLA-DQA1*03:01-DQB1*03:02	HAASGSLPVFVV	0.33157358	0.28203726
HLA-DQA1*03:01-DQB1*03:02	RFDVHDVTLHAD	0.22675313	0.10956478
HLA-DQA1*03:01-DQB1*03:02	TESPVREEPGED	0.3447897	0.022409026
HLA-DQA1*03:01-DQB1*03:02	LDIDSEPVAARS	0.32496673	0.092139445
HLA-DQA1*03:01-DQB1*03:02	NVGFNVKNVSVK	0.0647111	0.027096521
HLA-DQA1*03:01-DQB1*03:02	VHMTVVSGSNVT	0.1666786	0.007593088
HLA-DQA1*03:01-DQB1*03:02	GCLWLLAVALLP	0.18149348	0.00292011
HLA-DQA1*03:01-DQB1*03:02	GKKSSPLTESGG	0.09677149	0.0021475437
HLA-DQA1*03:01-DQB1*03:02	MKMRFLGLVVCL	0.11546354	0.0009769137
HLA-DQA1*03:01-DQB1*03:02	LCFFLLLLAAAG	0.09190035	0.0009789505
HLA-DQA1*03:01-DQB1*03:02	ALGLLLAAPAQA	0.29392692	0.11393616
HLA-DQA1*03:01-DQB1*03:02	FLLFLTPMEVRP	0.33815527	0.0034965682
HLA-DQA1*03:01-DQB1*03:02	ALVLLNVAAAGA	0.22489789	0.012787846
HLA-DQA1*03:01-DQB1*03:02	CSRLVLALALIL	0.12522322	0.0014331138
HLA-DQA1*03:01-DQB1*03:02	NSIGRGAGFERM	0.16778271	0.026617844
HLA-DQA1*03:01-DQB1*03:02	IVLLGLVTAALW	0.31189582	0.0036283527
HLA-DQA1*03:01-DQB1*03:02	LVEEMEHFGQWS	0.17690095	0.1938713
HLA-DQA1*03:01-DQB1*03:02	SVKFFISYAIPD	0.40544137	0.015061537
HLA-DQA1*03:01-DQB1*03:02	FTGEGRTEATHI	0.14601776	0.009193073
HLA-DQA1*03:01-DQB1*03:02	LARKLCEGAADD	0.10895108	0.006159683
HLA-DQA1*03:01-DQB1*03:02	THMTHHPISDHE	0.07402015	0.58163625
HLA-DQA1*03:01-DQB1*03:02	CWALGFYPAEIT	0.39628938	0.0018786635
HLA-DQA1*03:01-DQB1*03:02	KEKLCYVALDFE	0.4190552	0.0033687528
HLA-DQA1*03:01-DQB1*03:02	AICMIHVERFTP	0.24254389	0.035323128
HLA-DQA1*03:01-DQB1*03:02	TLRLDLAGRELP	0.23906186	0.009706935
HLA-DQA1*03:01-DQB1*03:02	FVVALVLLNVAA	0.20610236	0.0035245165
HLA-DQA1*03:01-DQB1*03:02	SGVINLTEEVLW	0.34397134	0.0064038574
HLA-DQA1*03:01-DQB1*03:02	MIGYLGYCKGVE	0.064492665	0.023567412
HLA-DQA1*03:01-DQB1*03:02	YRGPRELSERKL	0.012459642	0.005722083
HLA-DQA1*03:01-DQB1*03:02	EILFSYFQDLVI	0.2877001	0.0019338392
HLA-DQA1*03:01-DQB1*03:02	RKICTIGIAPWG	0.14356118	0.0053802817
HLA-DQA1*03:01-DQB1*03:02	SMTTQQSNSQSF	0.1471636	0.0052369395
HLA-DQA1*03:01-DQB1*03:02	RVRDHHDFLPYS	0.054465163	0.01862292
HLA-DQA1*03:01-DQB1*03:02	LGIPLPLGTITI	0.058534786	0.0072522433
HLA-DQA1*03:01-DQB1*03:02	SEDWALNMEICD	0.44440725	0.000678453
HLA-DQA1*03:01-DQB1*03:02	PPERLFLPRVCG	0.10540638	0.0020517798
HLA-DQA1*03:01-DQB1*03:02	SAIIEARGVSVA	0.2750169	0.01388731
HLA-DQA1*03:01-DQB1*03:02	PKSTIYRGEMCF	0.13042805	0.00048554112
HLA-DQA1*03:01-DQB1*03:02	GQGPNDTCSQLW	0.06555016	0.0013360338
HLA-DQA1*03:01-DQB1*03:02	RQKDNGCFRSSG	0.02379754	0.0011022297
HLA-DQA1*03:01-DQB1*03:02	GFCERCHNARQL	0.022339093	0.0027491427
HLA-DQA1*03:01-DQB1*03:02	FLLGLLAPFATA	0.21698396	0.021777363
HLA-DQA1*03:01-DQB1*03:02	PVREEPGEDFPA	0.28555718	0.019476315
HLA-DQA1*03:01-DQB1*03:02	AMFMVKNGNGTA	0.06018619	0.002803025
HLA-DQA1*03:01-DQB1*03:02	NIWALILGIFMT	0.11507677	0.0028828378
HLA-DQA1*03:01-DQB1*03:02	DDIKNIYKRMTG	0.0047968123	0.005654051
HLA-DQA1*03:01-DQB1*03:02	GVGGLRCDRCEP	0.020416047	0.0051848153
HLA-DQA1*03:01-DQB1*03:02	LDFEQEMVRAAA	0.28758278	0.00645895
HLA-DQA1*03:01-DQB1*03:02	MAACDPRHGRYL	0.09085758	0.0023119315
HLA-DQA1*03:01-DQB1*03:02	DTFGNDGRPRVA	0.045613658	0.007775204
HLA-DQA1*03:01-DQB1*03:02	ASGRPGSPKMEG	0.018097255	0.0041788174
HLA-DQA1*03:01-DQB1*03:02	ASSLDLLPTLAA	0.2618369	0.0076801726
HLA-DQA1*03:01-DQB1*03:02	GPPMMDGAMGYV	0.19851314	0.004972802
HLA-DQA1*03:01-DQB1*03:02	HMTHHPISDHEA	0.13690676	0.9876255
HLA-DQA1*03:01-DQB1*03:02	SSPVPLPPVTHL	0.07828687	0.00964156
HLA-DQA1*03:01-DQB1*03:02	AVLVGVLLLVLI	0.062036503	0.00243502
HLA-DQA1*03:01-DQB1*03:02	DYQRKSRKTLCI	0.009413441	0.00041997823
HLA-DQA1*03:01-DQB1*03:02	HEGQEPFLQWLM	0.25943628	0.003938829
HLA-DQA1*03:01-DQB1*03:02	KLPGGSSLAALT	0.19685787	0.093747936
HLA-DQA1*03:01-DQB1*03:02	IGFIIYFGYGLW	0.080282226	0.010301573
HLA-DQA1*03:01-DQB1*03:02	EVSAEDLLTCCG	0.33058527	0.0035534303
HLA-DQA1*03:01-DQB1*03:02	PPDAQNPDMSFF	0.15986142	0.002033814
HLA-DQA1*03:01-DQB1*03:02	NVSSPVNLGNPE	0.11802795	0.048367027
HLA-DQA1*03:01-DQB1*03:02	FLDQINQRQESL	0.14528106	0.0051870635
HLA-DQA1*03:01-DQB1*03:02	IQKCISRGELQV	0.07775668	0.0015578473
HLA-DQA1*03:01-DQB1*03:02	YACHRDYLESKT	0.029824022	0.00466183
HLA-DQA1*03:01-DQB1*03:02	RGEGTQDEEEGG	0.23702309	0.020696575
HLA-DQA1*03:01-DQB1*03:02	EKLCYVALDFEQ	0.39866808	0.003012591
HLA-DQA1*03:01-DQB1*03:02	DFRNRGMTALLK	0.09993397	0.0020687846
HLA-DQA1*03:01-DQB1*03:02	INCNIFSYDYSG	0.16497292	0.0022264633
HLA-DQA1*03:01-DQB1*03:02	TWNIILHSTGHN	0.052589413	0.00408341
HLA-DQA1*03:01-DQB1*03:02	DNWCRRDKKQCK	0.009584996	0.0030154171
HLA-DQA1*03:01-DQB1*03:02	IWKCDGMDDCGD	0.035268843	0.0009513041
