# Supplementary material for: MHCII-peptide presentation: an assessment of the state-of-the-art prediction methods
Source: Front Immunol. 2024 Mar 12;15:1293706. doi: 10.3389/fimmu.2024.1293706 (PMC11027168; doi:10.3389/fimmu.2024.1293706)
Supplement: Supplementary file 2 [file DataSheet_2.zip › output/BERT/neg/13_HLA-DPA1_01_03_DPB1_02_01.csv]

allele	peptide	affinity_pred	mass_pred
HLA-DPA1*01:03-DPB1*02:01	SDLQRVKQELLEE	0.2677308	0.0041519976
HLA-DPA1*01:03-DPB1*02:01	KSRVPPTSPSDHQ	0.020243984	0.002265488
HLA-DPA1*01:03-DPB1*02:01	CGKKTRGKQVLKL	0.08794842	0.0008059293
HLA-DPA1*01:03-DPB1*02:01	GEKSGVLKLQLDC	0.16048789	0.0011531531
HLA-DPA1*01:03-DPB1*02:01	FFRKVPFGKTYCC	0.3049322	0.002016916
HLA-DPA1*01:03-DPB1*02:01	LAGLCCLVPVSLA	0.31528944	0.0013871081
HLA-DPA1*01:03-DPB1*02:01	SYEKYWCKWNNTG	0.19720313	0.0032022737
HLA-DPA1*01:03-DPB1*02:01	AKALKAKKEDGNK	0.031280667	0.005215014
HLA-DPA1*01:03-DPB1*02:01	PSKVPSENKDLYE	0.040628213	0.0014145141
HLA-DPA1*01:03-DPB1*02:01	GPTVVQTSMSRSQ	0.077615246	0.01954649
HLA-DPA1*01:03-DPB1*02:01	IQGATLLLFLIIS	0.3712106	0.0012725195
HLA-DPA1*01:03-DPB1*02:01	LTKEQLKIWMGKM	0.21491845	0.006682874
HLA-DPA1*01:03-DPB1*02:01	LVLALLGALSAGA	0.22243574	0.002631634
HLA-DPA1*01:03-DPB1*02:01	CLLEQPEVLVTGA	0.2059523	0.0003738556
HLA-DPA1*01:03-DPB1*02:01	IMCTVDHQDQRDW	0.025622021	0.0027535206
HLA-DPA1*01:03-DPB1*02:01	RKVNELRAFVKMC	0.28239402	0.0006157526
HLA-DPA1*01:03-DPB1*02:01	MQIMVRLINKFNS	0.3519862	0.001133186
HLA-DPA1*01:03-DPB1*02:01	LVPAEILPTAPML	0.21729311	0.0038155005
HLA-DPA1*01:03-DPB1*02:01	HRVRKTTQEQLKR	0.08762183	0.020730201
HLA-DPA1*01:03-DPB1*02:01	QSCWNYGFSCSSD	0.12769288	0.00037313034
HLA-DPA1*01:03-DPB1*02:01	DDKKKKDAGKSAK	0.02802344	0.0019280765
HLA-DPA1*01:03-DPB1*02:01	GVPVLGFFIIAVL	0.40612763	0.0016505929
HLA-DPA1*01:03-DPB1*02:01	PEPFVALCEKTLC	0.29464588	0.0009858062
HLA-DPA1*01:03-DPB1*02:01	SKMLVANIDLGPT	0.24498081	0.010785202
HLA-DPA1*01:03-DPB1*02:01	FLSLPDLRCSLLL	0.347063	0.001281298
HLA-DPA1*01:03-DPB1*02:01	TLLQGRLMDRPIF	0.22191837	0.0049535
HLA-DPA1*01:03-DPB1*02:01	MDYLQGSGETPQT	0.061325092	0.0012832882
HLA-DPA1*01:03-DPB1*02:01	PDQGQQFAQMLVQ	0.27230728	0.0058979886
HLA-DPA1*01:03-DPB1*02:01	AYRTDLEELNLGP	0.14247753	0.004799942
HLA-DPA1*01:03-DPB1*02:01	TYQHEEDEEDFYQ	0.06677024	0.0109149795
HLA-DPA1*01:03-DPB1*02:01	DYDLCSVCEGKGL	0.0762112	0.0015616945
HLA-DPA1*01:03-DPB1*02:01	SENPFREKKFFCA	0.41878834	0.05551098
HLA-DPA1*01:03-DPB1*02:01	ECERLAGTESPVR	0.04743443	0.0007403948
HLA-DPA1*01:03-DPB1*02:01	LSDLQLQAAVEVA	0.1700754	0.0020204252
HLA-DPA1*01:03-DPB1*02:01	ITTQCRKDVGRPQ	0.0200101	0.0061339666
HLA-DPA1*01:03-DPB1*02:01	GLTTKVQESLKKQ	0.06814075	0.10120456
HLA-DPA1*01:03-DPB1*02:01	TNDTTTPESTMTS	0.0125103295	0.00092589064
HLA-DPA1*01:03-DPB1*02:01	EMALAMGFMPVDM	0.3780385	0.0017559044
HLA-DPA1*01:03-DPB1*02:01	LVWERMKLLIEPT	0.34596527	0.20458297
HLA-DPA1*01:03-DPB1*02:01	STSLIAVLIITFC	0.38146475	0.0010491925
HLA-DPA1*01:03-DPB1*02:01	WALSFYPAEITLT	0.49872935	0.0035349962
HLA-DPA1*01:03-DPB1*02:01	LGFYPAEITLTWQ	0.2747146	0.007665114
HLA-DPA1*01:03-DPB1*02:01	CRCHPGFEGSACQ	0.027990999	0.0008995623
HLA-DPA1*01:03-DPB1*02:01	SLEITSPEVPDLT	0.10231733	0.0029677937
HLA-DPA1*01:03-DPB1*02:01	GVSIWELGQGLDY	0.29046482	0.001498709
HLA-DPA1*01:03-DPB1*02:01	AGIAVAVLITGYI	0.4350802	0.0058653546
HLA-DPA1*01:03-DPB1*02:01	YEAVVRHVEQVLQ	0.12394874	0.014905298
HLA-DPA1*01:03-DPB1*02:01	SPALTCLVLGLAL	0.31565493	0.0014146816
HLA-DPA1*01:03-DPB1*02:01	VTNANWGEFWLNE	0.42120048	0.0018190702
HLA-DPA1*01:03-DPB1*02:01	IVGCTHITAQTAV	0.04775905	0.00048079537
HLA-DPA1*01:03-DPB1*02:01	ILYIIGAHGGETS	0.20761059	0.00457978
HLA-DPA1*01:03-DPB1*02:01	EGAPRISLAEMLE	0.20888145	0.002672322
HLA-DPA1*01:03-DPB1*02:01	CLCGSAPCLLCRC	0.090251446	0.0008564742
HLA-DPA1*01:03-DPB1*02:01	VGGPVYRIGVGGG	0.0457572	0.0037852966
HLA-DPA1*01:03-DPB1*02:01	QIEGLDQSMLPQY	0.18069278	0.0018193603
HLA-DPA1*01:03-DPB1*02:01	MAPFVHARAGKTK	0.15747204	0.41062218
HLA-DPA1*01:03-DPB1*02:01	NITEVDAASVYTL	0.13189724	0.0014847269
HLA-DPA1*01:03-DPB1*02:01	ICVGLWVWGRRVI	0.25871855	0.00043730583
HLA-DPA1*01:03-DPB1*02:01	CKAKIKGYQRLIS	0.18991718	0.00078099896
HLA-DPA1*01:03-DPB1*02:01	LLLLLSGALALTQ	0.44874793	0.0022874721
HLA-DPA1*01:03-DPB1*02:01	WALGFYPAEITLT	0.36300614	0.0027266336
HLA-DPA1*01:03-DPB1*02:01	SRYPWHRFPVTFG	0.24742018	0.38428023
HLA-DPA1*01:03-DPB1*02:01	PPFPAGGPPARRG	0.081480265	0.002048344
HLA-DPA1*01:03-DPB1*02:01	AAAAATGRLLLLL	0.20284778	0.0014458726
HLA-DPA1*01:03-DPB1*02:01	VSTNHTVNHTYVL	0.07182248	0.0017424719
HLA-DPA1*01:03-DPB1*02:01	FTVFGSAIFCVVI	0.6445069	0.0011378041
HLA-DPA1*01:03-DPB1*02:01	SCSQAACSNSAQG	0.016382229	0.00043073157
HLA-DPA1*01:03-DPB1*02:01	KGRAEGEWEDQEA	0.03605979	0.0026768222
HLA-DPA1*01:03-DPB1*02:01	VSMVEVTDFPFNT	0.30483583	0.0027122796
HLA-DPA1*01:03-DPB1*02:01	SLPSNTSNDRFSF	0.048944592	0.0013451526
HLA-DPA1*01:03-DPB1*02:01	PPNFVLALVLPSI	0.53378284	0.029190112
HLA-DPA1*01:03-DPB1*02:01	GWNEFDISEDEPL	0.25973785	0.0025799829
HLA-DPA1*01:03-DPB1*02:01	KEAGVQKLILTSS	0.13709669	0.00434076
HLA-DPA1*01:03-DPB1*02:01	VCNPIISGLYQGA	0.4270271	0.0010971127
HLA-DPA1*01:03-DPB1*02:01	CRGYLARKAFAKR	0.32497627	0.0125918
HLA-DPA1*01:03-DPB1*02:01	DWTWSILFLVAAA	0.45435962	0.0013987845
HLA-DPA1*01:03-DPB1*02:01	PGCLWLLAVALLP	0.39193928	0.00041779465
HLA-DPA1*01:03-DPB1*02:01	GQRFCNPGFPIGC	0.20829849	0.0004975867
HLA-DPA1*01:03-DPB1*02:01	SKDPAEQQGKGVA	0.018223893	0.0037497587
HLA-DPA1*01:03-DPB1*02:01	CNLEKEDLSENSQ	0.0699536	0.0010487714
HLA-DPA1*01:03-DPB1*02:01	QVKIQGQNKEMLA	0.13998392	0.0024647233
HLA-DPA1*01:03-DPB1*02:01	NDLWLNEGFATFM	0.6910009	0.05053828
HLA-DPA1*01:03-DPB1*02:01	VPDNKNTHTLLLA	0.06520181	0.0026257825
HLA-DPA1*01:03-DPB1*02:01	LSGALALTQTWAR	0.20372677	0.01418685
HLA-DPA1*01:03-DPB1*02:01	CHESCLDEEVEGQ	0.05779164	0.002505704
HLA-DPA1*01:03-DPB1*02:01	NMPSGNYTGIQIP	0.0953948	0.0019806752
HLA-DPA1*01:03-DPB1*02:01	LRYSLRSIERHAP	0.16813183	0.015216216
HLA-DPA1*01:03-DPB1*02:01	IATAVCHTDAYTL	0.062883504	0.0011057617
HLA-DPA1*01:03-DPB1*02:01	LLLAGLCCLVPVS	0.43994853	0.0022194115
HLA-DPA1*01:03-DPB1*02:01	GGSDCAPEKLWLQ	0.16309415	0.0022409232
HLA-DPA1*01:03-DPB1*02:01	SQNNFALGYKAAD	0.18383147	0.0037706085
HLA-DPA1*01:03-DPB1*02:01	GFFIIAVLMSAQE	0.39261106	0.0019540284
HLA-DPA1*01:03-DPB1*02:01	GVVCTNETRSTHT	0.015176172	0.0029395297
HLA-DPA1*01:03-DPB1*02:01	SKNMEMVQQKKEG	0.08689842	0.005322774
HLA-DPA1*01:03-DPB1*02:01	TDSTCLVKIINEV	0.25950676	0.0008888176
HLA-DPA1*01:03-DPB1*02:01	VKVGCDKEIGSNK	0.04580331	0.0006635426
HLA-DPA1*01:03-DPB1*02:01	LDVYVFGVGPLVN	0.3179121	0.09482842
HLA-DPA1*01:03-DPB1*02:01	VDFAHSWNESWVN	0.2996423	0.03644618
HLA-DPA1*01:03-DPB1*02:01	HTLEFMMRQSNST	0.1877539	0.0031942758
HLA-DPA1*01:03-DPB1*02:01	YFQDLVITLPFEL	0.57957405	0.0022836593
HLA-DPA1*01:03-DPB1*02:01	SSIEDKVKALLHE	0.059196047	0.0018638454
HLA-DPA1*01:03-DPB1*02:01	PLLLGVHEQKQQV	0.15510418	0.0016613578
HLA-DPA1*01:03-DPB1*02:01	PNLTSMTFRGSVT	0.31830877	0.01883782
HLA-DPA1*01:03-DPB1*02:01	IEMLNSVTPTDSC	0.13034253	0.0003864261
HLA-DPA1*01:03-DPB1*02:01	ECERLAGTESPVR	0.04743443	0.0007403948
HLA-DPA1*01:03-DPB1*02:01	HSREQASLFAQMG	0.32114586	0.11735469
HLA-DPA1*01:03-DPB1*02:01	TFVSIFSLYSVHL	0.5894133	0.0039834017
HLA-DPA1*01:03-DPB1*02:01	RVALPSVMRFCCC	0.26421282	0.000985774
HLA-DPA1*01:03-DPB1*02:01	IWFEYEGTPLKWH	0.39199218	0.01985183
HLA-DPA1*01:03-DPB1*02:01	PKSLNKREGFGIR	0.13343668	0.0019248467
HLA-DPA1*01:03-DPB1*02:01	VLGLCCVLLTFGS	0.36789766	0.004123017
HLA-DPA1*01:03-DPB1*02:01	GRPRVAWHIDPFG	0.27765942	0.019107351
HLA-DPA1*01:03-DPB1*02:01	MKWVTFISLLFLF	0.52487177	0.0031746584
HLA-DPA1*01:03-DPB1*02:01	METDKQEKKEVHK	0.026044598	0.0046089254
HLA-DPA1*01:03-DPB1*02:01	AVLLMDASARPAN	0.13657193	0.0042451266
HLA-DPA1*01:03-DPB1*02:01	IVRNYTADYDKTL	0.1487891	0.01337692
HLA-DPA1*01:03-DPB1*02:01	MEDEGNSDMLVVT	0.1104449	0.0010951718
HLA-DPA1*01:03-DPB1*02:01	PSSKPTLLANGGH	0.066864386	0.002425375
HLA-DPA1*01:03-DPB1*02:01	LCCVLLTFGSVRA	0.48117003	0.00082007295
HLA-DPA1*01:03-DPB1*02:01	PKGVEPPAEEELS	0.06537883	0.0030000156
HLA-DPA1*01:03-DPB1*02:01	LLLLSLLGFCLPL	0.61423844	0.0028159334
HLA-DPA1*01:03-DPB1*02:01	QNLGETSTPTQGS	0.029230595	0.0019613996
HLA-DPA1*01:03-DPB1*02:01	SSLLALLTVSTPS	0.2626182	0.014491176
HLA-DPA1*01:03-DPB1*02:01	NYTFWQWFDGVME	0.45675042	0.00088007393
HLA-DPA1*01:03-DPB1*02:01	SPGTNLSGCIRMN	0.05061783	0.0009647513
HLA-DPA1*01:03-DPB1*02:01	KPLGLNDTIVSAG	0.1347193	0.0030245655
HLA-DPA1*01:03-DPB1*02:01	DVIHPYARNQQSD	0.042112984	0.31904966
HLA-DPA1*01:03-DPB1*02:01	ESPVREEPGEDFP	0.08793756	0.0016230505
HLA-DPA1*01:03-DPB1*02:01	DPCCEGSTCKLKS	0.031046508	0.00063493
HLA-DPA1*01:03-DPB1*02:01	RVAWHIDPFGHSR	0.37590325	0.5237363
HLA-DPA1*01:03-DPB1*02:01	VFFGNVDSSGIKH	0.07225875	0.0610079
HLA-DPA1*01:03-DPB1*02:01	PIRLQVPVEAVNM	0.18249173	0.0040305876
HLA-DPA1*01:03-DPB1*02:01	MLLLGRTLTGFAG	0.3364745	0.010543031
HLA-DPA1*01:03-DPB1*02:01	PRFFRGATELYRT	0.26329008	0.0016103322
HLA-DPA1*01:03-DPB1*02:01	SYSDGDDCGHGKK	0.018146368	0.00088056026
HLA-DPA1*01:03-DPB1*02:01	ELAILYSKFKPQK	0.4798783	0.8757677
HLA-DPA1*01:03-DPB1*02:01	PHPSALHTSSELQ	0.069656216	0.0018671469
HLA-DPA1*01:03-DPB1*02:01	FSDTVQADPQTVT	0.023281256	0.0030876747
HLA-DPA1*01:03-DPB1*02:01	VLSYFLFLKTLLA	0.5743398	0.005078328
HLA-DPA1*01:03-DPB1*02:01	FLEPTLRLEYCEA	0.32845515	0.0013860853
HLA-DPA1*01:03-DPB1*02:01	WINKAVGDKLPEC	0.11047012	0.0005804532
HLA-DPA1*01:03-DPB1*02:01	HHEPAEFQAKTQV	0.06497131	0.004803382
HLA-DPA1*01:03-DPB1*02:01	NGSACTTSDGRQT	0.0055030044	0.0008306835
HLA-DPA1*01:03-DPB1*02:01	LVNCNWLFLKSVP	0.40853313	0.0011399852
HLA-DPA1*01:03-DPB1*02:01	SCKYNPKYSVAND	0.10758807	0.00969633
HLA-DPA1*01:03-DPB1*02:01	FLVFIILVVSCSQ	0.23700671	0.0015922736
HLA-DPA1*01:03-DPB1*02:01	LGKDILEMFTISV	0.49987113	0.0008535276
HLA-DPA1*01:03-DPB1*02:01	IGYLGYCKGVEPK	0.15945691	0.030960571
HLA-DPA1*01:03-DPB1*02:01	GTCSKADGSGSVV	0.016083878	0.000813007
HLA-DPA1*01:03-DPB1*02:01	AFYYHGDHPVANS	0.1486612	0.050011266
HLA-DPA1*01:03-DPB1*02:01	GKPKALAAADRLQ	0.06228682	0.011919208
HLA-DPA1*01:03-DPB1*02:01	DPEAPWPPAPRAR	0.070826694	0.011825523
HLA-DPA1*01:03-DPB1*02:01	DLINNTFIRTEFG	0.5515204	0.099828884
HLA-DPA1*01:03-DPB1*02:01	YDESIQLDHKGTN	0.054200716	0.08676926
HLA-DPA1*01:03-DPB1*02:01	RREAVFGKNFIPP	0.3241824	0.47872877
HLA-DPA1*01:03-DPB1*02:01	RKMPFVRGQSFSV	0.45492747	0.0021418317
HLA-DPA1*01:03-DPB1*02:01	VYAENGTVLQGST	0.16176398	0.00379845
HLA-DPA1*01:03-DPB1*02:01	FFIIAVLMSAQES	0.41205952	0.0018438867
HLA-DPA1*01:03-DPB1*02:01	YLAAHRRIHTGEK	0.076666735	0.0018488144
HLA-DPA1*01:03-DPB1*02:01	SSDGNLRPEAITA	0.033868596	0.001368837
HLA-DPA1*01:03-DPB1*02:01	VSWGILLLAGLCC	0.30382243	0.0006513194
HLA-DPA1*01:03-DPB1*02:01	GTSSSYQPIQPKD	0.2073666	0.022573836
HLA-DPA1*01:03-DPB1*02:01	SSRQLVLETLYAL	0.6770543	0.012644032
HLA-DPA1*01:03-DPB1*02:01	SASSTFTSVPSMG	0.43903923	0.017565519
HLA-DPA1*01:03-DPB1*02:01	QDFSALMRSSYHC	0.24294731	0.0009112844
HLA-DPA1*01:03-DPB1*02:01	AVSYLRMEQKLRR	0.25887495	0.011187554
HLA-DPA1*01:03-DPB1*02:01	VKVVGIPGCQTCR	0.053781852	0.0012860505
HLA-DPA1*01:03-DPB1*02:01	ISGPEPENFGSML	0.1816086	0.14124843
HLA-DPA1*01:03-DPB1*02:01	AILGATEVKLLGH	0.22015353	0.014010616
HLA-DPA1*01:03-DPB1*02:01	VQDIQQNTDGSGQ	0.00720015	0.0021333063
HLA-DPA1*01:03-DPB1*02:01	LDTEVFVTGQSPT	0.16249898	0.0035626322
HLA-DPA1*01:03-DPB1*02:01	VVPSTATVVIVVC	0.12814291	0.00409355
HLA-DPA1*01:03-DPB1*02:01	PGRCRCPAGWRGD	0.023431754	0.00027469863
HLA-DPA1*01:03-DPB1*02:01	LERASHYLKTEYS	0.2646968	0.041959196
HLA-DPA1*01:03-DPB1*02:01	HTSLPIAEAPGKL	0.112703905	0.0012538016
HLA-DPA1*01:03-DPB1*02:01	ARYRMRRVMEELP	0.22811915	0.009751756
HLA-DPA1*01:03-DPB1*02:01	GEGEDTRLSASEM	0.018483214	0.005278322
HLA-DPA1*01:03-DPB1*02:01	HAASTISIDTLVE	0.13756877	0.0030325565
HLA-DPA1*01:03-DPB1*02:01	EDCAELHDYFNVL	0.49007165	0.00076165877
HLA-DPA1*01:03-DPB1*02:01	NFSFNDEEMKNVM	0.23472746	0.0115845725
HLA-DPA1*01:03-DPB1*02:01	PNQRPAPCYDPCE	0.013473035	0.00030090273
HLA-DPA1*01:03-DPB1*02:01	YILSIICVGLLYT	0.45237848	0.0007391115
HLA-DPA1*01:03-DPB1*02:01	PAPMSELTETLVC	0.22570533	0.00040815072
HLA-DPA1*01:03-DPB1*02:01	VLGFFIIAVLMSA	0.38710833	0.0018393041
HLA-DPA1*01:03-DPB1*02:01	GAFFIPEGTFTTV	0.48865753	0.0027575074
HLA-DPA1*01:03-DPB1*02:01	CMQDNQGGAPNYY	0.018430097	0.0005573578
HLA-DPA1*01:03-DPB1*02:01	IDVKTPFVVEIAD	0.30889055	0.037526343
HLA-DPA1*01:03-DPB1*02:01	SLLRTPFLCGLLW	0.6621	0.001088375
HLA-DPA1*01:03-DPB1*02:01	DNTWVPGVPTCIK	0.094785735	0.0033402846
HLA-DPA1*01:03-DPB1*02:01	DSQKTGTWSGPAP	0.034536913	0.0014485675
HLA-DPA1*01:03-DPB1*02:01	YNVSQCPGHQATP	0.034933217	0.000855573
HLA-DPA1*01:03-DPB1*02:01	PTAASNTTTPGMV	0.0141991675	0.00497385
HLA-DPA1*01:03-DPB1*02:01	LSIVAQTAFLSIL	0.8180135	0.011304344
HLA-DPA1*01:03-DPB1*02:01	FHLPINSRKCLRE	0.109776616	0.001201614
HLA-DPA1*01:03-DPB1*02:01	GPNQRPAPCYDPC	0.014543823	0.0007233316
HLA-DPA1*01:03-DPB1*02:01	DMVAEFHDQVPFD	0.3318267	0.015266797
HLA-DPA1*01:03-DPB1*02:01	LKMLKIQQCVVAN	0.2807205	0.0069030924
HLA-DPA1*01:03-DPB1*02:01	YITLNVLKRALNK	0.2879189	0.0063252626
HLA-DPA1*01:03-DPB1*02:01	PCYDPCEAVLVES	0.15267377	0.0005825953
HLA-DPA1*01:03-DPB1*02:01	ALGFYPAEITLTW	0.33734813	0.0054924996
HLA-DPA1*01:03-DPB1*02:01	HLLLLGLLLVLLP	0.35578382	0.0026888265
HLA-DPA1*01:03-DPB1*02:01	DEEVQEETRGRFH	0.036909487	0.008779363
HLA-DPA1*01:03-DPB1*02:01	GGLTTKVQESLKK	0.07819048	0.38002437
HLA-DPA1*01:03-DPB1*02:01	APPAGGPPPPPGP	0.02453888	0.10121785
HLA-DPA1*01:03-DPB1*02:01	EKQIEQQKKIQMS	0.07039567	0.0071215658
HLA-DPA1*01:03-DPB1*02:01	ILIAVGAVMMFVG	0.33732408	0.006665258
HLA-DPA1*01:03-DPB1*02:01	GTTVLSCGCVSAG	0.1224414	0.00065327564
HLA-DPA1*01:03-DPB1*02:01	YVMLEQFLMKYVW	0.61171496	0.0015410265
HLA-DPA1*01:03-DPB1*02:01	VNESHHDALVEDI	0.105486274	0.0035574124
HLA-DPA1*01:03-DPB1*02:01	SAEERDQLLPNLR	0.07952089	0.35540414
HLA-DPA1*01:03-DPB1*02:01	YSDGDLTLIYFGG	0.3416784	0.0016291623
HLA-DPA1*01:03-DPB1*02:01	VLMVDDDTLISTP	0.27932024	0.00069431996
HLA-DPA1*01:03-DPB1*02:01	EQSMDIEDLKYCS	0.24817476	0.0014710693
HLA-DPA1*01:03-DPB1*02:01	IDFNKSGSSTASW	0.044287845	0.002923254
HLA-DPA1*01:03-DPB1*02:01	QFGSCYQFNTQTA	0.14229704	0.009261049
HLA-DPA1*01:03-DPB1*02:01	ASIYRGPFADENF	0.38960117	0.2295645
HLA-DPA1*01:03-DPB1*02:01	HGHSPQSVPVHDI	0.045154773	0.00353229
HLA-DPA1*01:03-DPB1*02:01	TIGTKPVAHIDQF	0.047980394	0.0077921585
HLA-DPA1*01:03-DPB1*02:01	SSLLALLTVSTPS	0.2626182	0.014491176
HLA-DPA1*01:03-DPB1*02:01	KEPPSMRLKARPS	0.073481955	0.0021735127
HLA-DPA1*01:03-DPB1*02:01	GLVGWVQNTDRGT	0.039153576	0.0016771241
HLA-DPA1*01:03-DPB1*02:01	VWFYVGMAGAFCF	0.351968	0.00096022355
HLA-DPA1*01:03-DPB1*02:01	EDGPVFYPPPKKT	0.11135117	0.019013816
HLA-DPA1*01:03-DPB1*02:01	HFEPNDYFTNSVL	0.25153732	0.19593897
HLA-DPA1*01:03-DPB1*02:01	IGCPMVTDDFVVS	0.40735298	0.0116975345
HLA-DPA1*01:03-DPB1*02:01	LCHDLGHGPFSHM	0.2462966	0.0028021382
HLA-DPA1*01:03-DPB1*02:01	LEEGCQTSPLMCC	0.1181391	0.00037394743
HLA-DPA1*01:03-DPB1*02:01	QQDDCRVVLAKQE	0.08834699	0.0008231116
HLA-DPA1*01:03-DPB1*02:01	QDDCRVVLAKQEI	0.13631158	0.0008438332
HLA-DPA1*01:03-DPB1*02:01	ENLMSIIIKTFMD	0.5075247	0.003050454
HLA-DPA1*01:03-DPB1*02:01	GVPSSLASSVLGD	0.1658854	0.004219444
HLA-DPA1*01:03-DPB1*02:01	SSPVPLPPVTHLD	0.13000737	0.017901763
HLA-DPA1*01:03-DPB1*02:01	AGKGKMRNRRRIQ	0.11303879	0.0044213356
HLA-DPA1*01:03-DPB1*02:01	SDVVCKPCAPGTF	0.06597134	0.00096098037
HLA-DPA1*01:03-DPB1*02:01	VGLVLGFLISSVT	0.47528258	0.0037708138
HLA-DPA1*01:03-DPB1*02:01	KCKLKPGKQCSPS	0.056139316	0.0012117748
HLA-DPA1*01:03-DPB1*02:01	TKMEEFKDQLPAD	0.23810115	0.004181315
HLA-DPA1*01:03-DPB1*02:01	MKMRFLGLVVCLV	0.40031406	0.0014856766
HLA-DPA1*01:03-DPB1*02:01	TKEQLKIWMGKMQ	0.19975452	0.004166878
HLA-DPA1*01:03-DPB1*02:01	SLPSSKLFIGLIS	0.35467333	0.008937824
HLA-DPA1*01:03-DPB1*02:01	GKIECVSAETTED	0.059738122	0.003999885
HLA-DPA1*01:03-DPB1*02:01	KMEESKAKFENLC	0.3017049	0.002060966
HLA-DPA1*01:03-DPB1*02:01	VTSPCCIVTSTYG	0.15287167	0.0009834545
HLA-DPA1*01:03-DPB1*02:01	MEAGSPVSTSPEP	0.016446657	0.0013552312
HLA-DPA1*01:03-DPB1*02:01	QGDPIGLILLGEV	0.40159538	0.001764005
HLA-DPA1*01:03-DPB1*02:01	CYNCPNPTADCKT	0.012950812	0.0009163025
HLA-DPA1*01:03-DPB1*02:01	VCRNCSAVLCCRM	0.13149224	0.0004610032
HLA-DPA1*01:03-DPB1*02:01	YVQPPPPPYPGPM	0.048630413	0.12651832
HLA-DPA1*01:03-DPB1*02:01	SVYCTVCATHLCS	0.21907611	0.0011077314
HLA-DPA1*01:03-DPB1*02:01	ALFGALFLALLAG	0.5547189	0.0037221513
HLA-DPA1*01:03-DPB1*02:01	AWGDYDDSAFMEP	0.35927406	0.0017986543
HLA-DPA1*01:03-DPB1*02:01	TQKAKQFLPFLQR	0.43505937	0.03952536
HLA-DPA1*01:03-DPB1*02:01	GKMRNRRRIQRRG	0.20124026	0.0013639242
HLA-DPA1*01:03-DPB1*02:01	SRELSEALGQIFD	0.2758451	0.0018053766
HLA-DPA1*01:03-DPB1*02:01	GVINLTEEVLWVK	0.43045038	0.012616718
HLA-DPA1*01:03-DPB1*02:01	AEISVFEVNIRFV	0.47917354	0.0058211163
HLA-DPA1*01:03-DPB1*02:01	SPGCLWLLAVALL	0.35205066	0.00046892845
HLA-DPA1*01:03-DPB1*02:01	YIYIFRVCREAGN	0.14510687	0.0023923526
HLA-DPA1*01:03-DPB1*02:01	NVYNKVHITLSTH	0.16671568	0.0057361596
HLA-DPA1*01:03-DPB1*02:01	IHIYQFPECDSDE	0.15079145	0.005598169
HLA-DPA1*01:03-DPB1*02:01	EQVLPQALYLSNM	0.3138498	0.012303738
HLA-DPA1*01:03-DPB1*02:01	RGKICFIPRYRFQ	0.327755	0.24673033
HLA-DPA1*01:03-DPB1*02:01	FGTLQGNTREVLH	0.11781862	0.016388139
HLA-DPA1*01:03-DPB1*02:01	SEGAIQVNFTLVR	0.34568086	0.004282401
HLA-DPA1*01:03-DPB1*02:01	LREYNEVEPIILS	0.30155832	0.024033973
HLA-DPA1*01:03-DPB1*02:01	ILLLAGLCCLVPV	0.45538846	0.001705255
HLA-DPA1*01:03-DPB1*02:01	DLMSIGTLLAYSL	0.49382973	0.0016038457
HLA-DPA1*01:03-DPB1*02:01	GVEPKTECERLAG	0.030193988	0.006037569
HLA-DPA1*01:03-DPB1*02:01	GFFIIAVLMSAQE	0.39261106	0.0019540284
HLA-DPA1*01:03-DPB1*02:01	PYCSQPIYYGGMP	0.18118112	0.0005984058
HLA-DPA1*01:03-DPB1*02:01	YSRQNKLDSFGPI	0.39185074	0.0012256529
HLA-DPA1*01:03-DPB1*02:01	EKTGPAAVFALEG	0.08715301	0.0032901545
HLA-DPA1*01:03-DPB1*02:01	KDSLHEKFPDAGE	0.08713116	0.01422527
HLA-DPA1*01:03-DPB1*02:01	FRVPRVLWADRLL	0.3055232	0.053290118
HLA-DPA1*01:03-DPB1*02:01	VRQNGQLVRNDSL	0.091788545	0.0055912607
HLA-DPA1*01:03-DPB1*02:01	PGGSCMAALTVTL	0.17670403	0.00040574334
HLA-DPA1*01:03-DPB1*02:01	VICLSTTVRNDTL	0.14384797	0.0004805935
HLA-DPA1*01:03-DPB1*02:01	LFWVWLLVAGTQG	0.2679896	0.0007917533
HLA-DPA1*01:03-DPB1*02:01	STSYDYCRVPMED	0.22786999	0.004213657
HLA-DPA1*01:03-DPB1*02:01	PLVMWLQGGPGGS	0.16327094	0.0057842163
HLA-DPA1*01:03-DPB1*02:01	EGPFNQGYGEGAK	0.090037145	0.003210818
HLA-DPA1*01:03-DPB1*02:01	GVLILERPLLIET	0.4969179	0.6715045
HLA-DPA1*01:03-DPB1*02:01	TSVEHFQIRNVTF	0.27528125	0.009704248
HLA-DPA1*01:03-DPB1*02:01	MPFVRGQSFSVWI	0.6075984	0.0048342887
HLA-DPA1*01:03-DPB1*02:01	MGAAAGRSPHLGP	0.04483117	0.001371572
HLA-DPA1*01:03-DPB1*02:01	RAHFPLDVQWNDL	0.28952056	0.0047110664
HLA-DPA1*01:03-DPB1*02:01	QPRSLDIEVAAYA	0.29496008	0.0035404633
HLA-DPA1*01:03-DPB1*02:01	PKFLCNVAGCLFF	0.38554958	0.0005572739
HLA-DPA1*01:03-DPB1*02:01	DHVTHRVRLYHIQ	0.1498655	0.019310804
HLA-DPA1*01:03-DPB1*02:01	EESKAKFENLCKL	0.28157988	0.002049117
HLA-DPA1*01:03-DPB1*02:01	VITKHNDDEQYAW	0.018462805	0.001922676
HLA-DPA1*01:03-DPB1*02:01	LNLSGNLISQTLN	0.35120183	0.013818416
HLA-DPA1*01:03-DPB1*02:01	SGRHYWEVEVGDR	0.15183063	0.10071556
HLA-DPA1*01:03-DPB1*02:01	MAEKRHTRDSEAQ	0.015369122	0.0008893978
HLA-DPA1*01:03-DPB1*02:01	KSHCIAEVENDEM	0.08637092	0.0006758405
HLA-DPA1*01:03-DPB1*02:01	YIIIGDTGVGKSC	0.09562973	0.0011586528
HLA-DPA1*01:03-DPB1*02:01	WGQYDLLVLPPSF	0.4186355	0.002549121
HLA-DPA1*01:03-DPB1*02:01	LLASLLLAAALSA	0.3469285	0.001891257
HLA-DPA1*01:03-DPB1*02:01	DMNRNQGEEQRGG	0.011453471	0.0038280035
HLA-DPA1*01:03-DPB1*02:01	MRALWVLGLCCVL	0.3747287	0.0007719934
HLA-DPA1*01:03-DPB1*02:01	ITDDFRDTMPKNL	0.20106532	0.20392582
HLA-DPA1*01:03-DPB1*02:01	LKVCFGIQLLNAV	0.5596087	0.00089496374
HLA-DPA1*01:03-DPB1*02:01	EEFTKMKQELEAE	0.12997842	0.0038309991
HLA-DPA1*01:03-DPB1*02:01	ERFRPLTFHGLIL	0.48857734	0.71287876
HLA-DPA1*01:03-DPB1*02:01	TGARIMMFIGGPA	0.2401527	0.0041645356
HLA-DPA1*01:03-DPB1*02:01	LDVLVDYLSFAQC	0.61942166	0.0016771238
HLA-DPA1*01:03-DPB1*02:01	WWEGRLVQTRKSG	0.1675808	0.15033829
HLA-DPA1*01:03-DPB1*02:01	DKVKALLHEGPES	0.068240836	0.0018386515
HLA-DPA1*01:03-DPB1*02:01	PPKDDKKKKDAGK	0.026086586	0.0038060048
HLA-DPA1*01:03-DPB1*02:01	YLFKYIIIGDTGV	0.3005243	0.0049915826
HLA-DPA1*01:03-DPB1*02:01	QRPLVLKTGVQFT	0.30991653	0.0030543588
HLA-DPA1*01:03-DPB1*02:01	ETDKQEKKEVHKC	0.026809074	0.0008020384
HLA-DPA1*01:03-DPB1*02:01	GLPAPWISLRGDD	0.19129655	0.007258347
HLA-DPA1*01:03-DPB1*02:01	TPSWCQSTEASPK	0.054896902	0.009156299
HLA-DPA1*01:03-DPB1*02:01	FLGLYRALYLVNW	0.5578607	0.006483428
HLA-DPA1*01:03-DPB1*02:01	FPLTVTDRPVMDV	0.09570443	0.002988198
HLA-DPA1*01:03-DPB1*02:01	GTLIALLNVNDQD	0.2666191	0.0011152852
HLA-DPA1*01:03-DPB1*02:01	RPMLISLDKQTCT	0.20722264	0.0022579567
HLA-DPA1*01:03-DPB1*02:01	PVREEPGEDFPAA	0.08928018	0.0016173947
HLA-DPA1*01:03-DPB1*02:01	TAAIPSLPTGLFV	0.18007913	0.0021900882
HLA-DPA1*01:03-DPB1*02:01	GCFRSSGSLLNNA	0.28124037	0.0008468804
HLA-DPA1*01:03-DPB1*02:01	DDDDDDDEDNSLF	0.016390169	0.014034112
HLA-DPA1*01:03-DPB1*02:01	DVLQSWCEKLAEI	0.4315129	0.0008407204
HLA-DPA1*01:03-DPB1*02:01	FCLPLRRAHRYDL	0.20719296	0.0005554849
HLA-DPA1*01:03-DPB1*02:01	WLRQRILPSLLRR	0.4080137	0.013391772
HLA-DPA1*01:03-DPB1*02:01	LLVIFQVCLCQDE	0.34652138	0.0005300754
HLA-DPA1*01:03-DPB1*02:01	EDEDKGPPCGPVN	0.01688292	0.0014995018
HLA-DPA1*01:03-DPB1*02:01	PVREEPGEDFPAA	0.08928018	0.0016173947
HLA-DPA1*01:03-DPB1*02:01	ENELGCCPWLTAI	0.29960868	0.00044967158
HLA-DPA1*01:03-DPB1*02:01	FQHLLHTLNLPGH	0.18400492	0.0034436483
HLA-DPA1*01:03-DPB1*02:01	SGAGGGGGGGGGG	0.07174979	0.0017887831
HLA-DPA1*01:03-DPB1*02:01	HRQRKLRRNRRSI	0.19215636	0.00036032265
HLA-DPA1*01:03-DPB1*02:01	AWNPEESTGGPHS	0.023669777	0.0013234982
HLA-DPA1*01:03-DPB1*02:01	PTTDHIDTEKLKA	0.041441973	0.0150569705
HLA-DPA1*01:03-DPB1*02:01	QETQLIGDGELSL	0.17248215	0.0017155601
HLA-DPA1*01:03-DPB1*02:01	LPVLVVVLSIVLE	0.4684363	0.0056026755
HLA-DPA1*01:03-DPB1*02:01	CRGPPLPRDLQGS	0.04047368	0.00042419462
HLA-DPA1*01:03-DPB1*02:01	TTLHLLLLGLLLV	0.3650459	0.0015450553
HLA-DPA1*01:03-DPB1*02:01	APFVHARAGKTKA	0.12619583	0.31620985
HLA-DPA1*01:03-DPB1*02:01	HSLNALLIFLIIT	0.35413414	0.0006354528
HLA-DPA1*01:03-DPB1*02:01	CVQSIEGVISKKP	0.118913606	0.00053864246
HLA-DPA1*01:03-DPB1*02:01	MRSLLRTPFLCGL	0.77385086	0.003560337
HLA-DPA1*01:03-DPB1*02:01	CLPEICAGPHLPH	0.08253124	0.00084180635
HLA-DPA1*01:03-DPB1*02:01	MDEMEFTEAESNM	0.1506954	0.0018502495
HLA-DPA1*01:03-DPB1*02:01	EHVESHWKVCPMC	0.14293195	0.000793051
HLA-DPA1*01:03-DPB1*02:01	KVDFTLSSERDFA	0.30163768	0.003998597
HLA-DPA1*01:03-DPB1*02:01	FIIAVLMSAQESW	0.38133946	0.0011306957
HLA-DPA1*01:03-DPB1*02:01	LLISHQRMKKLFW	0.19308631	0.0054305806
HLA-DPA1*01:03-DPB1*02:01	VAAIVAAVVALIY	0.23389551	0.0051590614
HLA-DPA1*01:03-DPB1*02:01	SVKPAEYDQEGSY	0.062981315	0.009256718
HLA-DPA1*01:03-DPB1*02:01	CPGMGVALRMYPL	0.22458798	0.00091126125
HLA-DPA1*01:03-DPB1*02:01	LNIEMNFILSPSL	0.55005145	0.001500819
HLA-DPA1*01:03-DPB1*02:01	SDFRNRGMTALLK	0.1870914	0.011130196
HLA-DPA1*01:03-DPB1*02:01	MNKLQNISEELQR	0.12512745	0.01602223
HLA-DPA1*01:03-DPB1*02:01	TSGVAELLPGFQA	0.18889663	0.0015553372
HLA-DPA1*01:03-DPB1*02:01	NQSEAGSHTLQRM	0.04923812	0.010935856
HLA-DPA1*01:03-DPB1*02:01	GTAAAAATGRLLL	0.07294841	0.0014698526
HLA-DPA1*01:03-DPB1*02:01	MIGYLGYCKGVEP	0.19478795	0.0021398943
HLA-DPA1*01:03-DPB1*02:01	PSLESPTLPPLSS	0.15214996	0.0014893932
HLA-DPA1*01:03-DPB1*02:01	QSSKPVNMTDCRL	0.06569433	0.0006355931
HLA-DPA1*01:03-DPB1*02:01	AAQGACRGPTFAP	0.14263226	0.0010016639
HLA-DPA1*01:03-DPB1*02:01	DVMFGKDVWPDDF	0.15887205	0.040004898
HLA-DPA1*01:03-DPB1*02:01	MRALWVLGLCCVL	0.3747287	0.0007719934
HLA-DPA1*01:03-DPB1*02:01	SEGIPESPKCHEG	0.017929347	0.009806363
HLA-DPA1*01:03-DPB1*02:01	MSRSVALAVLALL	0.40267813	0.0014235813
HLA-DPA1*01:03-DPB1*02:01	SMDFEEAERSEPT	0.06018417	0.011492634
HLA-DPA1*01:03-DPB1*02:01	LSKEPSARLLKHV	0.11495661	0.0014421052
HLA-DPA1*01:03-DPB1*02:01	HSTMTPHGPDADC	0.011445369	0.0013178537
HLA-DPA1*01:03-DPB1*02:01	KWVTFISLLFLFS	0.5037471	0.0031583842
HLA-DPA1*01:03-DPB1*02:01	GRVIACFDSLKGR	0.3457097	0.0017211756
HLA-DPA1*01:03-DPB1*02:01	ICSLDLIGCPMVT	0.29077843	0.00049025094
HLA-DPA1*01:03-DPB1*02:01	AASQRMEPRAPWI	0.097953245	0.0075878412
HLA-DPA1*01:03-DPB1*02:01	CWALGFYPAEITL	0.42523095	0.00034610595
HLA-DPA1*01:03-DPB1*02:01	GVPVLGFFIIAVL	0.40612763	0.0016505929
HLA-DPA1*01:03-DPB1*02:01	KGYHHFVLMKEGE	0.21144074	0.7079438
HLA-DPA1*01:03-DPB1*02:01	APFGDQSHPEPES	0.046503223	0.027200531
HLA-DPA1*01:03-DPB1*02:01	PFIFSPCLGCGAA	0.2559723	0.0006094401
HLA-DPA1*01:03-DPB1*02:01	GSHGRQVCRRHEL	0.05052179	0.0019169636
HLA-DPA1*01:03-DPB1*02:01	RKSSGGKGGSCSQ	0.020507885	0.0012275876
HLA-DPA1*01:03-DPB1*02:01	MAPRTLLLLLLGA	0.28695577	0.004785072
HLA-DPA1*01:03-DPB1*02:01	YKLWKQERERRVT	0.061111845	0.010286043
HLA-DPA1*01:03-DPB1*02:01	KWSLATMSFLLSS	0.69747	0.02170341
HLA-DPA1*01:03-DPB1*02:01	SRSVAKIYLGQLE	0.33115992	0.010283195
HLA-DPA1*01:03-DPB1*02:01	FTSAGSAVLLFLA	0.33219242	0.004275574
HLA-DPA1*01:03-DPB1*02:01	QLWNEIDDTCSSF	0.11953576	0.00048042144
HLA-DPA1*01:03-DPB1*02:01	AGTGGGTASGGTE	0.021253642	0.0015851168
HLA-DPA1*01:03-DPB1*02:01	SLLQTQHALGDAF	0.20930196	0.0027761995
HLA-DPA1*01:03-DPB1*02:01	FFMRKEVMQEVAQ	0.24794194	0.22328046
HLA-DPA1*01:03-DPB1*02:01	SGALRRLTPSASL	0.19277701	0.001529091
HLA-DPA1*01:03-DPB1*02:01	MAISGVPVLGFFI	0.37541434	0.00555581
HLA-DPA1*01:03-DPB1*02:01	QAARNSDYAIARF	0.24518932	0.018647598
HLA-DPA1*01:03-DPB1*02:01	DSAGEECDAAEGA	0.024400884	0.000729239
HLA-DPA1*01:03-DPB1*02:01	MMEAASVCMGQME	0.1299172	0.0008370675
HLA-DPA1*01:03-DPB1*02:01	HLCSECSQVTHST	0.0510161	0.0009381445
HLA-DPA1*01:03-DPB1*02:01	KTHMTHHPISDHE	0.07364225	0.26501146
HLA-DPA1*01:03-DPB1*02:01	MVLMAPRTLLLLL	0.41391042	0.0050398083
HLA-DPA1*01:03-DPB1*02:01	MSRSVALAVLALL	0.40267813	0.0014235813
HLA-DPA1*01:03-DPB1*02:01	YDYHNYRGGYEDP	0.06868731	0.009548481
HLA-DPA1*01:03-DPB1*02:01	ILAVVGFGALMTQ	0.44610676	0.0054608677
HLA-DPA1*01:03-DPB1*02:01	HTNLKKKFSCCVL	0.16495578	0.0022911045
HLA-DPA1*01:03-DPB1*02:01	TTSSIILTTCIPS	0.3199142	0.0016058907
HLA-DPA1*01:03-DPB1*02:01	AWSPPPAAVLRLC	0.14803317	0.00091125985
HLA-DPA1*01:03-DPB1*02:01	HSALVKSRQVNRN	0.068831176	0.09314419
HLA-DPA1*01:03-DPB1*02:01	AGEVRVCLHVQKS	0.1427181	0.006835035
HLA-DPA1*01:03-DPB1*02:01	FLAAFCWMSLEGL	0.6164835	0.0006822321
HLA-DPA1*01:03-DPB1*02:01	KYKRPVCDTDQWE	0.031496022	0.00071975443
HLA-DPA1*01:03-DPB1*02:01	FQFKYGVPTPTNV	0.100286275	0.006424612
HLA-DPA1*01:03-DPB1*02:01	LYPNYLNPSSGQW	0.13292176	0.0049318536
HLA-DPA1*01:03-DPB1*02:01	TYGKPVPGHVTVS	0.022536665	0.017739678
HLA-DPA1*01:03-DPB1*02:01	KGGPPRVAPNPTG	0.010731587	0.006026133
HLA-DPA1*01:03-DPB1*02:01	RQRPEPQVTGTVG	0.0066714357	0.0041330876
HLA-DPA1*01:03-DPB1*02:01	TLHLLLLGLLLVL	0.31662196	0.0014809228
HLA-DPA1*01:03-DPB1*02:01	FEEHVESHWKVCP	0.11609148	0.0012928487
HLA-DPA1*01:03-DPB1*02:01	NYTGSACDCSLDT	0.035099458	0.0006489705
HLA-DPA1*01:03-DPB1*02:01	IIKTSTTAEKTDE	0.016390782	0.17123404
HLA-DPA1*01:03-DPB1*02:01	DGPNTYTCVCTEG	0.043500695	0.06797601
HLA-DPA1*01:03-DPB1*02:01	FLCGLLWAFCAPG	0.37622878	0.00058223563
HLA-DPA1*01:03-DPB1*02:01	VFESKLSTRPVTK	0.16855296	0.045797456
HLA-DPA1*01:03-DPB1*02:01	ITDVIPSEAINEL	0.20560423	0.009333948
HLA-DPA1*01:03-DPB1*02:01	GWADWVLSPREVQ	0.21232894	0.009151969
HLA-DPA1*01:03-DPB1*02:01	FSVCPSNSVNHNS	0.061336834	0.0009226475
HLA-DPA1*01:03-DPB1*02:01	DCVQLDLQDLSKK	0.18596627	0.0017868958
HLA-DPA1*01:03-DPB1*02:01	KPDPEPDDKNQEP	0.004081734	0.0055276593
HLA-DPA1*01:03-DPB1*02:01	CGWCALETRCTLQ	0.11626781	0.00042665814
HLA-DPA1*01:03-DPB1*02:01	MTRLCSPSCHSVS	0.15501997	0.0029414287
HLA-DPA1*01:03-DPB1*02:01	LAVVVIGAVVATV	0.24754806	0.0020013
HLA-DPA1*01:03-DPB1*02:01	EFQCGNRSCLAAV	0.12518035	0.00024528897
HLA-DPA1*01:03-DPB1*02:01	LRFLEDTFGNDGR	0.19133383	0.0110176625
HLA-DPA1*01:03-DPB1*02:01	PQPGRENFQNWLK	0.14461184	0.002297122
HLA-DPA1*01:03-DPB1*02:01	SSPVPLPPVTHLD	0.13000737	0.017901763
HLA-DPA1*01:03-DPB1*02:01	TVALTAFVTIALH	0.6321623	0.020216573
HLA-DPA1*01:03-DPB1*02:01	IALPSKPAKKKEE	0.0838351	0.026321119
HLA-DPA1*01:03-DPB1*02:01	FSQPVCFPPRPRG	0.12043757	0.0030491273
HLA-DPA1*01:03-DPB1*02:01	APQLLIVLLGLSA	0.33893222	0.0051037245
HLA-DPA1*01:03-DPB1*02:01	FGGGSFGGGSFGG	0.17940168	0.025238102
HLA-DPA1*01:03-DPB1*02:01	QLPKIIFSRDEKV	0.25732774	0.0118114995
HLA-DPA1*01:03-DPB1*02:01	ALSAYDLVLAEDE	0.2925859	0.0037896684
HLA-DPA1*01:03-DPB1*02:01	CKGVEPKTECERL	0.033845164	0.0024024958
HLA-DPA1*01:03-DPB1*02:01	LYIHFGPRPLSPN	0.18487792	0.030750627
HLA-DPA1*01:03-DPB1*02:01	AGIGCPFAGVGCS	0.1469076	0.00057143904
HLA-DPA1*01:03-DPB1*02:01	LELLEHCGVCRER	0.15734823	0.0027097252
HLA-DPA1*01:03-DPB1*02:01	CWALGFYPAEITL	0.42523095	0.00034610595
HLA-DPA1*01:03-DPB1*02:01	CCIVQHAGLAQPL	0.2296327	0.0017973881
HLA-DPA1*01:03-DPB1*02:01	HVNVTLNIRPSTG	0.10721391	0.010818106
HLA-DPA1*01:03-DPB1*02:01	VCTFVWILNTDLK	0.370473	0.00082806963
HLA-DPA1*01:03-DPB1*02:01	SEESYPYVAVDEI	0.25487322	0.0023834906
HLA-DPA1*01:03-DPB1*02:01	KQKVLVNERVMPI	0.4228503	0.057869762
HLA-DPA1*01:03-DPB1*02:01	VCIGILPGLGAYS	0.22883889	0.00053666445
HLA-DPA1*01:03-DPB1*02:01	KEIPDEISILLLG	0.2990858	0.0013997114
HLA-DPA1*01:03-DPB1*02:01	LGFFIIAVLMSAQ	0.39204615	0.0017732742
HLA-DPA1*01:03-DPB1*02:01	HNYQPCVQRAEGY	0.04864581	0.00082447275
HLA-DPA1*01:03-DPB1*02:01	TLRQVESTQSMIR	0.1372699	0.006315358
HLA-DPA1*01:03-DPB1*02:01	YKELQRLGLGNNK	0.13586517	0.01824056
HLA-DPA1*01:03-DPB1*02:01	VKQYESARIEYDA	0.2558052	0.5029331
HLA-DPA1*01:03-DPB1*02:01	FLVYRECRTWKES	0.20405117	0.0020510803
HLA-DPA1*01:03-DPB1*02:01	MIAAQACFMYNFQ	0.37102002	0.001474771
HLA-DPA1*01:03-DPB1*02:01	CVSPKGPWTCVGD	0.032924566	0.0008454683
HLA-DPA1*01:03-DPB1*02:01	AITSDILEALGRD	0.3129179	0.025883952
HLA-DPA1*01:03-DPB1*02:01	MSRSVALAVLALL	0.40267813	0.0014235813
HLA-DPA1*01:03-DPB1*02:01	AKFAAKGEGQLGP	0.094021715	0.004179265
HLA-DPA1*01:03-DPB1*02:01	SHRLLAVCALVSL	0.39688838	0.0065547875
HLA-DPA1*01:03-DPB1*02:01	RLDLSNNDISSLP	0.21678883	0.024100792
HLA-DPA1*01:03-DPB1*02:01	GDQPEAKRAVSEM	0.020183384	0.017715659
HLA-DPA1*01:03-DPB1*02:01	MEMVQQKKEGPIP	0.061271183	0.001401311
HLA-DPA1*01:03-DPB1*02:01	SVSEAERKAQVYY	0.042443	0.0020021005
HLA-DPA1*01:03-DPB1*02:01	TALTVTSVRGPSG	0.12175747	0.082166456
HLA-DPA1*01:03-DPB1*02:01	NEQGAFYGGMAGF	0.24510102	0.0023364623
HLA-DPA1*01:03-DPB1*02:01	IAKKRLEFENQKT	0.12479677	0.04771851
HLA-DPA1*01:03-DPB1*02:01	SDEDEYEMESPNI	0.116064854	0.0018460706
HLA-DPA1*01:03-DPB1*02:01	MLRSQLLLLACVH	0.43180257	0.0031675478
HLA-DPA1*01:03-DPB1*02:01	SNAGDGPGGEGSV	0.010345445	0.0013773821
HLA-DPA1*01:03-DPB1*02:01	MTPGAPSPGGYNP	0.011772873	0.0025404159
HLA-DPA1*01:03-DPB1*02:01	MGIADLFTNQANF	0.23068132	0.0011083216
HLA-DPA1*01:03-DPB1*02:01	TTLTEILKGLKFN	0.36235556	0.0039872653
HLA-DPA1*01:03-DPB1*02:01	IDNWCRRDKKQCK	0.066904955	0.0016733572
HLA-DPA1*01:03-DPB1*02:01	NRSGYTLIRKDSE	0.0780618	0.039474748
HLA-DPA1*01:03-DPB1*02:01	VDYDRQSGSAVIT	0.09743988	0.07081604
HLA-DPA1*01:03-DPB1*02:01	SMPVHYDSQLDTT	0.19447275	0.0029667288
HLA-DPA1*01:03-DPB1*02:01	QDHQPTPDSCIIS	0.023032676	0.0034258596
HLA-DPA1*01:03-DPB1*02:01	IVWSIKSFPGGKE	0.19574548	0.09859474
HLA-DPA1*01:03-DPB1*02:01	KLQLNEDELKQQE	0.18701948	0.0103382
HLA-DPA1*01:03-DPB1*02:01	EMETDKQEKKEVH	0.024325674	0.006272369
HLA-DPA1*01:03-DPB1*02:01	GAIQVNFTLVRSS	0.45594487	0.010770555
HLA-DPA1*01:03-DPB1*02:01	ILVDAMSQKHLQI	0.16991177	0.0024969196
HLA-DPA1*01:03-DPB1*02:01	THPHQLMVPGKEG	0.057711728	0.00655421
HLA-DPA1*01:03-DPB1*02:01	FASLSANMELDDS	0.16144332	0.0018200934
HLA-DPA1*01:03-DPB1*02:01	CLNTFDLVALGVG	0.37371254	0.00024465704
HLA-DPA1*01:03-DPB1*02:01	PSSSPEQRTGQPS	0.0092006875	0.0020202682
HLA-DPA1*01:03-DPB1*02:01	SQGLGPGSTVLLV	0.095403716	0.0008620184
HLA-DPA1*01:03-DPB1*02:01	GKMFVGGLSWDTS	0.31389686	0.1749293
HLA-DPA1*01:03-DPB1*02:01	IRRYTQMWSWSNI	0.45907217	0.00093752035
HLA-DPA1*01:03-DPB1*02:01	ASVCSTRLGSTKS	0.12805428	0.008124008
HLA-DPA1*01:03-DPB1*02:01	KTQMSSCVAKWLQ	0.26243612	0.0009510245
HLA-DPA1*01:03-DPB1*02:01	FKQPGKRLEHQGI	0.058848	0.0017664467
HLA-DPA1*01:03-DPB1*02:01	VFFGIYSSLWPAI	0.6690827	0.0010833293
HLA-DPA1*01:03-DPB1*02:01	VCNPIISGLYQGA	0.4270271	0.0010971127
HLA-DPA1*01:03-DPB1*02:01	SSTPIEGSPMTLT	0.14830719	0.006497238
HLA-DPA1*01:03-DPB1*02:01	RRGANFVTRKISR	0.16865182	0.11931525
HLA-DPA1*01:03-DPB1*02:01	QLLIVLLGLSALL	0.36938435	0.0011781629
HLA-DPA1*01:03-DPB1*02:01	TDVIPSEAINELT	0.19889876	0.004747574
HLA-DPA1*01:03-DPB1*02:01	FYVVEQVGTQPFN	0.30518225	0.008368233
HLA-DPA1*01:03-DPB1*02:01	LELDQYAPDVAEL	0.14855923	0.0024664593
HLA-DPA1*01:03-DPB1*02:01	FCLMVAFLILFAM	0.29398397	0.00065665925
HLA-DPA1*01:03-DPB1*02:01	SRPLLLALLSLAL	0.52899355	0.0053360993
HLA-DPA1*01:03-DPB1*02:01	FDIFVLAFFRFSG	0.64548284	0.0048344466
HLA-DPA1*01:03-DPB1*02:01	EVVHADQSSCTFD	0.06378758	0.017752541
HLA-DPA1*01:03-DPB1*02:01	QLPYNGVVLAQTV	0.33441696	0.02296934
HLA-DPA1*01:03-DPB1*02:01	ASSPVPLPPVTHL	0.11615745	0.011085602
HLA-DPA1*01:03-DPB1*02:01	KQLLLERFLNRAA	0.5456839	0.6481412
HLA-DPA1*01:03-DPB1*02:01	GKKMRCEWDGGRE	0.0817158	0.0010185341
HLA-DPA1*01:03-DPB1*02:01	WFLFQRHRLHLAG	0.33814394	0.04801673
HLA-DPA1*01:03-DPB1*02:01	AFFACWLPYYIGI	0.64862347	0.00059662975
HLA-DPA1*01:03-DPB1*02:01	LDCSDESDEKACS	0.007218524	0.0005191903
HLA-DPA1*01:03-DPB1*02:01	LLLLGALALTQTW	0.36499456	0.0021923839
HLA-DPA1*01:03-DPB1*02:01	KYFSERGDAVTKA	0.09492157	0.0024144328
HLA-DPA1*01:03-DPB1*02:01	AGAASLPTQPTQP	0.041503217	0.0050912304
HLA-DPA1*01:03-DPB1*02:01	APARRPQRSLLLL	0.18157879	0.0031815618
HLA-DPA1*01:03-DPB1*02:01	MSRSVALAVLALL	0.40267813	0.0014235813
HLA-DPA1*01:03-DPB1*02:01	YQYGAVVTLECED	0.16563924	0.0011147804
HLA-DPA1*01:03-DPB1*02:01	ADMHPIFLAHGPA	0.18724345	0.024444986
HLA-DPA1*01:03-DPB1*02:01	QKDLNLMAPGLTI	0.25732428	0.0013549337
