# Supplementary material for: MHCII-peptide presentation: an assessment of the state-of-the-art prediction methods
Source: Front Immunol. 2024 Mar 12;15:1293706. doi: 10.3389/fimmu.2024.1293706 (PMC11027168; doi:10.3389/fimmu.2024.1293706)
Supplement: Supplementary file 2 [file DataSheet_2.zip › output/BERT/neg/13_HLA-DPA1_01_03_DPB1_03_01.csv]

allele	peptide	affinity_pred	mass_pred
HLA-DPA1*01:03-DPB1*03:01	EVEGQGFCSGPGW	0.0022118224	0.0012324698
HLA-DPA1*01:03-DPB1*03:01	VRPLGPQASIRLW	0.193769	0.057153396
HLA-DPA1*01:03-DPB1*03:01	MLALISRLLDWFR	0.33410865	0.0032655373
HLA-DPA1*01:03-DPB1*03:01	QCRKDVGRPQPGR	0.08230712	0.003703989
HLA-DPA1*01:03-DPB1*03:01	GVGASLWAALLLG	0.100426435	0.0012731773
HLA-DPA1*01:03-DPB1*03:01	GKMENPKGESLKN	0.002619595	0.020771865
HLA-DPA1*01:03-DPB1*03:01	NALIGLAGDSRRK	0.2313587	0.08199539
HLA-DPA1*01:03-DPB1*03:01	AEKRKEYEMKRMA	0.025301786	0.2898125
HLA-DPA1*01:03-DPB1*03:01	CKEHGFAGWFETS	0.007917912	0.0007702316
HLA-DPA1*01:03-DPB1*03:01	YVYRAKVENEVDR	0.053141885	0.7284235
HLA-DPA1*01:03-DPB1*03:01	PVYFFGVWWKNKP	0.00807999	0.0079788
HLA-DPA1*01:03-DPB1*03:01	TLSRFSYKGKRCP	0.059014644	0.016603382
HLA-DPA1*01:03-DPB1*03:01	LLHGGGRPALLAA	0.20896225	0.041164085
HLA-DPA1*01:03-DPB1*03:01	HARQQHNERLRKQ	0.07922871	0.29416925
HLA-DPA1*01:03-DPB1*03:01	KLWDVREGMCRQT	0.03328813	0.002695914
HLA-DPA1*01:03-DPB1*03:01	SERCDGFLDCSDE	0.011478092	0.0012024132
HLA-DPA1*01:03-DPB1*03:01	FTYASQGGTNEQW	0.005963351	0.0014835147
HLA-DPA1*01:03-DPB1*03:01	FNYQGTKRWLEDN	0.017453717	0.025657678
HLA-DPA1*01:03-DPB1*03:01	RRSRSRTSPVTRR	0.4731474	0.25846982
HLA-DPA1*01:03-DPB1*03:01	VEAHSGASTTDSS	0.0078086015	0.05676359
HLA-DPA1*01:03-DPB1*03:01	CPTDGVKGMDGFC	0.0004058331	0.00052751985
HLA-DPA1*01:03-DPB1*03:01	QCAKNLGTALAEL	0.20641704	0.0035146482
HLA-DPA1*01:03-DPB1*03:01	AQVKIQGQNKEML	0.0073267217	0.008001196
HLA-DPA1*01:03-DPB1*03:01	VVKVLTELLEQER	0.057942726	0.14209422
HLA-DPA1*01:03-DPB1*03:01	FLHFLWAGPLQAI	0.32433024	0.0074886205
HLA-DPA1*01:03-DPB1*03:01	SRPAVDPAANRLG	0.09754705	0.93069494
HLA-DPA1*01:03-DPB1*03:01	HEQALADCRRALE	0.14301817	0.018971702
HLA-DPA1*01:03-DPB1*03:01	QAGLNVIKEAEAQ	0.062013138	0.04513842
HLA-DPA1*01:03-DPB1*03:01	KLWDVREGMCRQT	0.03328813	0.002695914
HLA-DPA1*01:03-DPB1*03:01	EVSASQDKTLTAE	0.008672704	0.013529582
HLA-DPA1*01:03-DPB1*03:01	SAGRPKRPHARRA	0.18559721	0.17523882
HLA-DPA1*01:03-DPB1*03:01	GAGGETPEAPPES	0.0015436067	0.050325822
HLA-DPA1*01:03-DPB1*03:01	PTEEEQEQGEIGA	0.00041350315	0.009483087
HLA-DPA1*01:03-DPB1*03:01	AKYPDYEVTWAND	0.0015332514	0.015716072
HLA-DPA1*01:03-DPB1*03:01	PFIQMVHYISTTS	0.164827	0.0011598092
HLA-DPA1*01:03-DPB1*03:01	AAPASVPTAPTPF	0.04074918	0.10614771
HLA-DPA1*01:03-DPB1*03:01	KRSQEETPGHRRK	0.019869447	0.054070316
HLA-DPA1*01:03-DPB1*03:01	PCKQLWCSHPDNP	0.0031567998	0.0018763095
HLA-DPA1*01:03-DPB1*03:01	QALQVTWNIILHS	0.21231076	0.003929545
HLA-DPA1*01:03-DPB1*03:01	SGPRGTLLLLPLL	0.32067066	0.0071570007
HLA-DPA1*01:03-DPB1*03:01	RYNRDLEQDEAFI	0.067046165	0.06934206
HLA-DPA1*01:03-DPB1*03:01	VIYMLIQAYKVFR	0.28321537	0.0072918786
HLA-DPA1*01:03-DPB1*03:01	SSLLRGRCRSLSD	0.24615335	0.0016906016
HLA-DPA1*01:03-DPB1*03:01	YGTCIYQGRLWAF	0.02966269	0.0003643024
HLA-DPA1*01:03-DPB1*03:01	CQLILKEADQKEQ	0.019969204	0.0030589385
HLA-DPA1*01:03-DPB1*03:01	PGVFVANLTEWKR	0.054220002	0.03781761
HLA-DPA1*01:03-DPB1*03:01	QLLQQVDHLKQEI	0.019109149	0.009354872
HLA-DPA1*01:03-DPB1*03:01	LEANLEWMQEEME	0.015611041	0.0024350514
HLA-DPA1*01:03-DPB1*03:01	LPASSPCTLGEEN	0.00089255086	0.0053106747
HLA-DPA1*01:03-DPB1*03:01	LMVEEREREIRQI	0.072930835	0.0031897388
HLA-DPA1*01:03-DPB1*03:01	EVDGLGVARPHYG	0.04563823	0.15362251
HLA-DPA1*01:03-DPB1*03:01	WREWADSKSCCDY	0.013105741	0.33824235
HLA-DPA1*01:03-DPB1*03:01	AWPDHGVPEYPTP	0.0019264782	0.10978441
HLA-DPA1*01:03-DPB1*03:01	FKTTSRNLARAMC	0.31716278	0.0005920774
HLA-DPA1*01:03-DPB1*03:01	PLPPEPENGGYIC	0.0007436984	0.0014295947
HLA-DPA1*01:03-DPB1*03:01	LGDVVIPGIFIAL	0.09253052	0.0034262813
HLA-DPA1*01:03-DPB1*03:01	DSLSRHARPPDPP	0.17039207	0.08339661
HLA-DPA1*01:03-DPB1*03:01	PLKPTWWFCAFPY	0.03588496	0.00064530957
HLA-DPA1*01:03-DPB1*03:01	EKIFAGKVLRLHI	0.14636281	0.013294029
HLA-DPA1*01:03-DPB1*03:01	RHERDAGVVCTNE	0.016157456	0.48056546
HLA-DPA1*01:03-DPB1*03:01	YFGGDECSSGFQR	0.0025422166	0.002071927
HLA-DPA1*01:03-DPB1*03:01	FLQTYARGRTTYQ	0.1228145	0.024870545
HLA-DPA1*01:03-DPB1*03:01	KWTAYDAHTSENA	0.019077139	0.034138076
HLA-DPA1*01:03-DPB1*03:01	VLHCRVRYSQLLG	0.23692998	0.0038495348
HLA-DPA1*01:03-DPB1*03:01	TQGFYGTVSSPDS	0.0037701412	0.02059726
HLA-DPA1*01:03-DPB1*03:01	ALKLQDEGQEAEG	0.044048086	0.08125139
HLA-DPA1*01:03-DPB1*03:01	LSLEILQIIKESQ	0.05650129	0.005445143
HLA-DPA1*01:03-DPB1*03:01	SCKETFNLYYYET	0.008285149	0.0006006212
HLA-DPA1*01:03-DPB1*03:01	TLVLLLSGALALT	0.24861091	0.0015113227
HLA-DPA1*01:03-DPB1*03:01	LLLLLSGALALTQ	0.25342172	0.0022285301
HLA-DPA1*01:03-DPB1*03:01	CWALGFYPAEITL	0.096926615	0.001223121
HLA-DPA1*01:03-DPB1*03:01	KMRFLGLVVCLVL	0.2259965	0.0015651552
HLA-DPA1*01:03-DPB1*03:01	KFLVIGSAGTGKS	0.19715191	0.004257748
HLA-DPA1*01:03-DPB1*03:01	DFPPPPPDLEQLR	0.0019966085	0.094509974
HLA-DPA1*01:03-DPB1*03:01	LLEQLAKLEQELT	0.017472634	0.010023723
HLA-DPA1*01:03-DPB1*03:01	PWGEPELLVWRPE	0.0061153243	0.008224203
HLA-DPA1*01:03-DPB1*03:01	RGSALLLASLLLA	0.24847096	0.0027679545
HLA-DPA1*01:03-DPB1*03:01	HLVQFHEPDIYNY	0.048830774	0.014015453
HLA-DPA1*01:03-DPB1*03:01	GSSGGVIYLVTIT	0.024376025	0.0021647634
HLA-DPA1*01:03-DPB1*03:01	AWALGHWKLCFHY	0.026309526	0.0017496065
HLA-DPA1*01:03-DPB1*03:01	SQRCTKPSCVPPC	0.023039836	0.007321179
HLA-DPA1*01:03-DPB1*03:01	AAVTDLAWDPFDP	0.018466115	0.014956204
HLA-DPA1*01:03-DPB1*03:01	GLALHCQQFWAMF	0.044324733	0.0016399657
HLA-DPA1*01:03-DPB1*03:01	MYLVNGSVFSIAN	0.17924276	0.0058574015
HLA-DPA1*01:03-DPB1*03:01	LRNKPSDLGTKLQ	0.011373659	0.046352647
HLA-DPA1*01:03-DPB1*03:01	LLLLPLLLLLLLR	0.12867409	0.0029930763
HLA-DPA1*01:03-DPB1*03:01	YYSDSIFFLSVAM	0.26729476	0.0007845478
HLA-DPA1*01:03-DPB1*03:01	IKVDMRTISFDIP	0.10448706	0.029655477
HLA-DPA1*01:03-DPB1*03:01	TPEPPSGRVEGPP	0.0021973953	0.2773432
HLA-DPA1*01:03-DPB1*03:01	FMPKSTIYRGEMC	0.019422155	0.0010596935
HLA-DPA1*01:03-DPB1*03:01	DIDKRGKYDLLRS	0.019108659	0.13753556
HLA-DPA1*01:03-DPB1*03:01	GQVVIQLPGRVQL	0.10697012	0.15073024
HLA-DPA1*01:03-DPB1*03:01	LILLLSGALALTE	0.29697645	0.0014477641
HLA-DPA1*01:03-DPB1*03:01	RENLRIALRYYNQ	0.44385684	0.12642184
HLA-DPA1*01:03-DPB1*03:01	RRKSSGGKGGSCS	0.044916604	0.004281441
HLA-DPA1*01:03-DPB1*03:01	MCTPIRGLLMALA	0.36318251	0.00074537494
HLA-DPA1*01:03-DPB1*03:01	YFMPKSTIYRGEM	0.069180086	0.0046934662
HLA-DPA1*01:03-DPB1*03:01	STSYDYCRVPMED	0.040111747	0.032653164
HLA-DPA1*01:03-DPB1*03:01	AGLGFAELQDLCR	0.031641927	0.017031264
HLA-DPA1*01:03-DPB1*03:01	PEPEPKPEAAVSP	0.004255765	0.0417257
HLA-DPA1*01:03-DPB1*03:01	HVTQPKDGGFCEV	0.00080613024	0.0011992257
HLA-DPA1*01:03-DPB1*03:01	NCYKGYLPRQCLK	0.036143895	0.009758874
HLA-DPA1*01:03-DPB1*03:01	LTTSEGADEPQRL	0.005753909	0.16169138
HLA-DPA1*01:03-DPB1*03:01	EQVESRALTMFRD	0.34702745	0.0049523353
HLA-DPA1*01:03-DPB1*03:01	ELVKIINDNATYC	0.03917433	0.0010296393
HLA-DPA1*01:03-DPB1*03:01	AVPLERGAPNKEE	0.043360434	0.12052951
HLA-DPA1*01:03-DPB1*03:01	RAQGLQRELDGER	0.037830386	0.078595206
HLA-DPA1*01:03-DPB1*03:01	GLGMPCGVYTPRC	0.011520307	0.00081273296
HLA-DPA1*01:03-DPB1*03:01	SSLAPGPPPFGLE	0.013585988	0.0056398115
HLA-DPA1*01:03-DPB1*03:01	FKVSSCRECIESG	0.0131033	0.008563386
HLA-DPA1*01:03-DPB1*03:01	KEKNVTLLWKPLM	0.079077795	0.005051275
HLA-DPA1*01:03-DPB1*03:01	DEAVILCKTAIGA	0.10315867	0.023214344
HLA-DPA1*01:03-DPB1*03:01	SSSSSQYTFCQPE	0.0020965969	0.0026318387
HLA-DPA1*01:03-DPB1*03:01	GAAPANGRLSSSS	0.034832433	0.024077136
HLA-DPA1*01:03-DPB1*03:01	FLEYELNVLGTHK	0.06794723	0.16877326
HLA-DPA1*01:03-DPB1*03:01	TLLLLNGQAACHM	0.23593429	0.0011181042
HLA-DPA1*01:03-DPB1*03:01	MGATGTLRTSLDP	0.030060979	0.008027
HLA-DPA1*01:03-DPB1*03:01	LGRLKDIALGMQT	0.3164771	0.13388227
HLA-DPA1*01:03-DPB1*03:01	WTHLDFHLEFHGD	0.0050179088	0.0026162362
HLA-DPA1*01:03-DPB1*03:01	PGSPVRAGASIPS	0.20538339	0.1455187
HLA-DPA1*01:03-DPB1*03:01	PAQPADEPAEKAD	0.0023557441	0.37912756
HLA-DPA1*01:03-DPB1*03:01	NISSVTGAICLDI	0.023390448	0.0011364145
HLA-DPA1*01:03-DPB1*03:01	KAIDLASKAAQED	0.21540295	0.71481776
HLA-DPA1*01:03-DPB1*03:01	MVIQTETDRHITL	0.03037345	0.008034667
HLA-DPA1*01:03-DPB1*03:01	IKYPDRVKHLILV	0.040163536	0.011247005
HLA-DPA1*01:03-DPB1*03:01	IVLLFQEHQFEAL	0.19252893	0.025746247
HLA-DPA1*01:03-DPB1*03:01	QGMDLSANQDEET	0.0022521468	0.0021641746
HLA-DPA1*01:03-DPB1*03:01	GLLFTALAASTFS	0.3947247	0.0032393094
HLA-DPA1*01:03-DPB1*03:01	DCKLQTLVLQQCS	0.056723274	0.0025058286
HLA-DPA1*01:03-DPB1*03:01	LIISVKYDHHRDH	0.10774001	0.10541894
HLA-DPA1*01:03-DPB1*03:01	NLQQDGSSFALEQ	0.026243411	0.0035087497
HLA-DPA1*01:03-DPB1*03:01	GPELQEELDTVGQ	0.0011776901	0.04290051
HLA-DPA1*01:03-DPB1*03:01	IVFSTRGTTLMKL	0.15824302	0.0053737606
HLA-DPA1*01:03-DPB1*03:01	SAVAKKKDKVKKG	0.03645649	0.03016584
HLA-DPA1*01:03-DPB1*03:01	ADILPKKILASKY	0.08020759	0.060668517
HLA-DPA1*01:03-DPB1*03:01	TLGCYNKGCSFRY	0.0046839556	0.0011322976
HLA-DPA1*01:03-DPB1*03:01	GSHSQGVAYPVRI	0.074329235	0.18183228
HLA-DPA1*01:03-DPB1*03:01	WMIRMMSDLESNI	0.50632286	0.006777197
HLA-DPA1*01:03-DPB1*03:01	QGQNKEMLAAACQ	0.14666405	0.033071518
HLA-DPA1*01:03-DPB1*03:01	IVFFLIGFMIGYL	0.06301307	0.0016330018
HLA-DPA1*01:03-DPB1*03:01	MRELRIRKLCLNI	0.2086088	0.012264662
HLA-DPA1*01:03-DPB1*03:01	LQLHGLNIEESMR	0.11856468	0.4724285
HLA-DPA1*01:03-DPB1*03:01	HLGILGPQLHADV	0.033217426	0.009847518
HLA-DPA1*01:03-DPB1*03:01	VLAVPLERGAPNK	0.16247627	0.10422461
HLA-DPA1*01:03-DPB1*03:01	LGVGASIKDPKDL	0.0045784246	0.06768523
HLA-DPA1*01:03-DPB1*03:01	PEAPPLLLAAVLL	0.1143722	0.0018927343
HLA-DPA1*01:03-DPB1*03:01	ADIYLPALGPDSC	0.113141805	0.004554766
HLA-DPA1*01:03-DPB1*03:01	RGVEESPLNNDVL	0.004033083	0.13562593
HLA-DPA1*01:03-DPB1*03:01	GVKSVDPKTGKEI	0.00933313	0.36408225
HLA-DPA1*01:03-DPB1*03:01	CECDTINCERYNG	0.0006706334	0.002175438
HLA-DPA1*01:03-DPB1*03:01	AQWTLKPVLMSLC	0.34283444	0.001631466
HLA-DPA1*01:03-DPB1*03:01	ASRGEAYEPLAWN	0.0764387	0.021396551
HLA-DPA1*01:03-DPB1*03:01	PPPSPGPSAVPSS	0.003836385	0.0055005974
HLA-DPA1*01:03-DPB1*03:01	QITATECDFTAAS	0.026920093	0.001577901
HLA-DPA1*01:03-DPB1*03:01	FGGVGSSGMGAYH	0.017970769	0.056372397
HLA-DPA1*01:03-DPB1*03:01	EYGSFGTAEMLNY	0.041387413	0.005418094
HLA-DPA1*01:03-DPB1*03:01	LLGVASCLLMMFL	0.022537185	0.0014099061
HLA-DPA1*01:03-DPB1*03:01	ELIYKEFFSQGDL	0.059175093	0.056182403
HLA-DPA1*01:03-DPB1*03:01	RWSASFTVTKGKS	0.058763392	0.021630576
HLA-DPA1*01:03-DPB1*03:01	GSSSSSSSSAVVA	0.03801522	0.077136174
HLA-DPA1*01:03-DPB1*03:01	EVEGQGFCSGPGW	0.0022118224	0.0012324698
HLA-DPA1*01:03-DPB1*03:01	HEGQEPFLQWLML	0.04290504	0.0043762927
HLA-DPA1*01:03-DPB1*03:01	RSQVDHVIWPDGK	0.001109346	0.122129
HLA-DPA1*01:03-DPB1*03:01	FNGSEDCAALEQL	0.022974988	0.0024286
HLA-DPA1*01:03-DPB1*03:01	SKTAKRNLKRKEK	0.09915166	0.023854723
HLA-DPA1*01:03-DPB1*03:01	LLLLSGALALTQT	0.34030613	0.0038422695
HLA-DPA1*01:03-DPB1*03:01	CGYSDQCKDECCF	0.0009519622	0.0018442061
HLA-DPA1*01:03-DPB1*03:01	LVSILGFVVNLIG	0.11730172	0.0042560413
HLA-DPA1*01:03-DPB1*03:01	AFNTTGVSSVQTP	0.029721618	0.00430691
HLA-DPA1*01:03-DPB1*03:01	YRDCLTKWNRAIE	0.122681014	0.0032483004
HLA-DPA1*01:03-DPB1*03:01	PYVLNVTAVHPWG	0.0792838	0.016983056
HLA-DPA1*01:03-DPB1*03:01	AHSVEECRCPIGY	0.018133445	0.0031576063
HLA-DPA1*01:03-DPB1*03:01	VGVFLFLVAFVGC	0.023926074	0.0008431763
HLA-DPA1*01:03-DPB1*03:01	RLLLLVLLCLPAV	0.23416473	0.0015439655
HLA-DPA1*01:03-DPB1*03:01	NHGQGSYSYSNSY	0.0036197708	0.05611204
HLA-DPA1*01:03-DPB1*03:01	CGNHLLEVGEDCD	0.00053708546	0.0011480661
HLA-DPA1*01:03-DPB1*03:01	YSPRGEEITTKPE	0.0032771186	0.3683407
HLA-DPA1*01:03-DPB1*03:01	CLVENAGDVAFVR	0.110839196	0.024617756
HLA-DPA1*01:03-DPB1*03:01	MMEVQGGPSLGQT	0.02916901	0.0026887427
HLA-DPA1*01:03-DPB1*03:01	FSGALSEGQFYSP	0.010407799	0.004345771
HLA-DPA1*01:03-DPB1*03:01	PTDLPPPLPPGPP	0.0012027085	0.027195225
HLA-DPA1*01:03-DPB1*03:01	ASLGGHLTHVLEG	0.012572256	0.119085096
HLA-DPA1*01:03-DPB1*03:01	TENCVVGIQANTE	0.04624667	0.008570129
HLA-DPA1*01:03-DPB1*03:01	SLILEYTWLEAVI	0.19281234	0.0004799497
HLA-DPA1*01:03-DPB1*03:01	KKDGADFAKWRCV	0.0034690902	0.0029072578
HLA-DPA1*01:03-DPB1*03:01	ISPDTVGTLSLIM	0.018838676	0.010799248
HLA-DPA1*01:03-DPB1*03:01	PMCMQDNQGGAPN	0.0031089538	0.008084603
HLA-DPA1*01:03-DPB1*03:01	YEIIFWENTSNAE	0.09373386	0.004232418
HLA-DPA1*01:03-DPB1*03:01	LNDSPVGLAAYIL	0.060070325	0.009898476
HLA-DPA1*01:03-DPB1*03:01	LLYGTEVHTDTNK	0.0012536836	0.19954528
HLA-DPA1*01:03-DPB1*03:01	ILAVVGFGALMTQ	0.20082025	0.0029751079
HLA-DPA1*01:03-DPB1*03:01	AVGDGIVLCKMIN	0.0064492533	0.0019557204
HLA-DPA1*01:03-DPB1*03:01	MMTFYRTTPAVLF	0.6110389	0.040855892
HLA-DPA1*01:03-DPB1*03:01	LVHKLPEKNKEML	0.015515559	0.6660327
HLA-DPA1*01:03-DPB1*03:01	IELGKCKAEHDQL	0.002781776	0.044604037
HLA-DPA1*01:03-DPB1*03:01	KILDKCNELLSWL	0.023997396	0.0020656106
HLA-DPA1*01:03-DPB1*03:01	PLVAVVSGPRAQL	0.23197433	0.030343587
HLA-DPA1*01:03-DPB1*03:01	LYCDLLLARFGLI	0.24261157	0.0005315991
HLA-DPA1*01:03-DPB1*03:01	RYGRNTLIQFEDF	0.16983922	0.19826813
HLA-DPA1*01:03-DPB1*03:01	SNLKMGHNYTFTV	0.0283808	0.004616802
HLA-DPA1*01:03-DPB1*03:01	DMEDSVGLDCKRY	0.008478568	0.0063194884
HLA-DPA1*01:03-DPB1*03:01	GQLSQYPGSYSDF	0.014243945	0.0052233515
HLA-DPA1*01:03-DPB1*03:01	NMFLRCVSELVIE	0.36219016	0.0066844174
HLA-DPA1*01:03-DPB1*03:01	FIIKPGSGAQTLQ	0.039194707	0.09593337
HLA-DPA1*01:03-DPB1*03:01	LLLLLLGALALTQ	0.19065998	0.0017724268
HLA-DPA1*01:03-DPB1*03:01	QFPDQYSDILRLL	0.070235275	0.0122947525
HLA-DPA1*01:03-DPB1*03:01	ASAKLWDVREGMC	0.030388173	0.0008888266
HLA-DPA1*01:03-DPB1*03:01	SAQDKALLQMVEA	0.117558755	0.006720236
HLA-DPA1*01:03-DPB1*03:01	GESGFPTKMPPQP	0.003386403	0.006589418
HLA-DPA1*01:03-DPB1*03:01	QSFLTEFINYIKQ	0.16338095	0.030988056
HLA-DPA1*01:03-DPB1*03:01	NIEDLVVHIKMVT	0.018515987	0.004396729
HLA-DPA1*01:03-DPB1*03:01	PEGLPGFNSGVML	0.00397951	0.0013241703
HLA-DPA1*01:03-DPB1*03:01	FIQEAKEIDVDAV	0.02179002	0.12668043
HLA-DPA1*01:03-DPB1*03:01	RSGLLGFVGPGSL	0.20750989	0.030248743
HLA-DPA1*01:03-DPB1*03:01	RDPSLRKSGVGNV	0.032131556	0.015715774
HLA-DPA1*01:03-DPB1*03:01	ILDIVLLFQEHQF	0.05015593	0.003461945
HLA-DPA1*01:03-DPB1*03:01	KKFQIPCIVPELN	0.2564853	0.055015016
HLA-DPA1*01:03-DPB1*03:01	ALRLPSLLLVHVC	0.35557264	0.003785909
HLA-DPA1*01:03-DPB1*03:01	CGHTSVILNRMAP	0.1346081	0.0027344315
HLA-DPA1*01:03-DPB1*03:01	DVHDVTLHADAIH	0.025169931	0.26675057
HLA-DPA1*01:03-DPB1*03:01	SRALTMFRDIAQQ	0.4390377	0.17152286
HLA-DPA1*01:03-DPB1*03:01	PFLEAAGHKLGAK	0.05992113	0.022792444
HLA-DPA1*01:03-DPB1*03:01	ASLFLACVIVSIL	0.12204149	0.0010973958
HLA-DPA1*01:03-DPB1*03:01	LTLGYMAEAFGVG	0.110359676	0.0057209195
HLA-DPA1*01:03-DPB1*03:01	PTDGVKGMDGFCS	0.0007441672	0.00041803913
HLA-DPA1*01:03-DPB1*03:01	CFNTVGSYSCRCR	0.014049721	0.0016963646
HLA-DPA1*01:03-DPB1*03:01	VLFYKAEVLSEEP	0.178025	0.104394995
HLA-DPA1*01:03-DPB1*03:01	TTLFGKKSSPLTE	0.036803417	0.012275791
HLA-DPA1*01:03-DPB1*03:01	TFISLLFLFSSAY	0.10863379	0.0015348324
HLA-DPA1*01:03-DPB1*03:01	ADKLTRIAIVNHD	0.2388119	0.97360456
HLA-DPA1*01:03-DPB1*03:01	PECSSLEQEELQA	0.0026214176	0.0016047641
HLA-DPA1*01:03-DPB1*03:01	LLLLLRAVLAVPL	0.6297114	0.012819071
HLA-DPA1*01:03-DPB1*03:01	GKRKGCFSKRKNK	0.050931748	0.0058005974
HLA-DPA1*01:03-DPB1*03:01	KRQPDGPLGPLYA	0.017813629	0.011588061
HLA-DPA1*01:03-DPB1*03:01	DGPIYVTVPLATQ	0.19081996	0.19771858
HLA-DPA1*01:03-DPB1*03:01	CTNDMFRLALHNF	0.21704027	0.00080453895
HLA-DPA1*01:03-DPB1*03:01	AIMSSKNIAQIAV	0.22861858	0.005651417
HLA-DPA1*01:03-DPB1*03:01	EHLIFFCTRAWPS	0.25524658	0.0044286293
HLA-DPA1*01:03-DPB1*03:01	SRSVNEFLSKLQD	0.17964192	0.009011231
HLA-DPA1*01:03-DPB1*03:01	PTATACPMKSNEH	0.006155477	0.00685537
HLA-DPA1*01:03-DPB1*03:01	DDVLTATSQPSDD	0.060726184	0.09874377
HLA-DPA1*01:03-DPB1*03:01	DDMKRTINKAWVE	0.18018132	0.61503565
HLA-DPA1*01:03-DPB1*03:01	PGHVFTRGMIIAV	0.32476777	0.0013750162
HLA-DPA1*01:03-DPB1*03:01	KYNPKYSVANDTG	0.027041495	0.35660237
HLA-DPA1*01:03-DPB1*03:01	PVREEPGEDFPAA	0.007913775	0.011498717
HLA-DPA1*01:03-DPB1*03:01	SDGKDDKELCHVC	0.00022200312	0.0023135967
HLA-DPA1*01:03-DPB1*03:01	AASFQAWGPPSPE	0.033384934	0.021209499
HLA-DPA1*01:03-DPB1*03:01	VAYKDQWEDLTPL	0.014794839	0.206373
HLA-DPA1*01:03-DPB1*03:01	KRARKHVKQDSNV	0.16404672	0.0150476275
HLA-DPA1*01:03-DPB1*03:01	CLLLLVAIVGFQV	0.05972778	0.0004652381
HLA-DPA1*01:03-DPB1*03:01	SVSRTPGHTRYFQ	0.10136041	0.021966552
HLA-DPA1*01:03-DPB1*03:01	FLEDDDKLEQIRK	0.009378219	0.062083654
HLA-DPA1*01:03-DPB1*03:01	ALLLASLLLAAAL	0.19765364	0.0022446068
HLA-DPA1*01:03-DPB1*03:01	CSSLEQEELQALQ	0.013446531	0.0014402206
HLA-DPA1*01:03-DPB1*03:01	RVLGTSPEAIDSA	0.18030599	0.13706253
HLA-DPA1*01:03-DPB1*03:01	ATRSRYVRLVDSV	0.49049553	0.14626077
HLA-DPA1*01:03-DPB1*03:01	HSGSDLKETGIAN	0.0005204336	0.0106453085
HLA-DPA1*01:03-DPB1*03:01	NGSQMLLVLLVLS	0.0350108	0.0012683717
HLA-DPA1*01:03-DPB1*03:01	SVRVAAAVVRALP	0.7420839	0.89764756
HLA-DPA1*01:03-DPB1*03:01	RKLSDHKLNNTPD	0.0039230897	0.38755804
HLA-DPA1*01:03-DPB1*03:01	EEQRAAWNALRDE	0.26171058	0.9752533
HLA-DPA1*01:03-DPB1*03:01	DLKSGSGKVYQGP	0.0012021813	0.070826516
HLA-DPA1*01:03-DPB1*03:01	PFSVIYRYFPGFD	0.21976933	0.004428057
HLA-DPA1*01:03-DPB1*03:01	QLTLEKLHEWTKP	0.003961245	0.00554015
HLA-DPA1*01:03-DPB1*03:01	YPPRGVEKPLHTL	0.1621615	0.7183064
HLA-DPA1*01:03-DPB1*03:01	PLGMLLGLLMAAC	0.09664903	0.0007726077
HLA-DPA1*01:03-DPB1*03:01	SLLFLFSSAYSRG	0.3807421	0.004771293
HLA-DPA1*01:03-DPB1*03:01	VLLGLVTAALWAG	0.20231937	0.0018774553
HLA-DPA1*01:03-DPB1*03:01	LGSAQKGLQVDLQ	0.00498195	0.059813716
HLA-DPA1*01:03-DPB1*03:01	LFHYSEYLVTAVN	0.22941433	0.17419814
HLA-DPA1*01:03-DPB1*03:01	VSIMAGSLTGLLL	0.17945036	0.010827127
HLA-DPA1*01:03-DPB1*03:01	MNCRELPLTLWVL	0.33692887	0.003568661
HLA-DPA1*01:03-DPB1*03:01	EQVRARLLQLGQQ	0.23265257	0.24497399
HLA-DPA1*01:03-DPB1*03:01	PANQMVKCDPRHG	0.01505378	0.0113605345
HLA-DPA1*01:03-DPB1*03:01	SSRSLQTLALETE	0.42517725	0.21017663
HLA-DPA1*01:03-DPB1*03:01	KFDKYKAEKSHDE	0.024104677	0.5368474
HLA-DPA1*01:03-DPB1*03:01	QQTYPSGGEEQAQ	0.0014172519	0.018996071
HLA-DPA1*01:03-DPB1*03:01	KLMLRRSETVVER	0.56719977	0.76753026
HLA-DPA1*01:03-DPB1*03:01	QFSTFHSENRDWT	0.010793648	0.004064078
HLA-DPA1*01:03-DPB1*03:01	CTLNKKIRNAQLA	0.13300262	0.0092254365
HLA-DPA1*01:03-DPB1*03:01	REGGDGEEQDVGD	0.00055757223	0.026748434
HLA-DPA1*01:03-DPB1*03:01	ERCYSEAQRCDGS	0.032333806	0.47177538
HLA-DPA1*01:03-DPB1*03:01	PEMEAMSPTTQPS	0.053863514	0.001975834
HLA-DPA1*01:03-DPB1*03:01	DKKSGVINLTEEV	0.0042216857	0.04421066
HLA-DPA1*01:03-DPB1*03:01	GLRKCVNELGPEA	0.10170944	0.023772765
HLA-DPA1*01:03-DPB1*03:01	RLSKDAHRYGMRG	0.07455834	0.012280501
HLA-DPA1*01:03-DPB1*03:01	QSDYQDLCSIGKE	0.004256263	0.002552586
HLA-DPA1*01:03-DPB1*03:01	YRGDQDATMSILD	0.09408822	0.10877478
HLA-DPA1*01:03-DPB1*03:01	QGDLSELPELHAL	0.038889036	0.05323835
HLA-DPA1*01:03-DPB1*03:01	LTLALVAVAGARA	0.49673986	0.017715354
HLA-DPA1*01:03-DPB1*03:01	AQAFIDACSISDL	0.18657388	0.010508677
HLA-DPA1*01:03-DPB1*03:01	EWLRRYLENGKET	0.14318651	0.626014
HLA-DPA1*01:03-DPB1*03:01	HPEVAEAGIGCPF	0.0067485403	0.061566312
HLA-DPA1*01:03-DPB1*03:01	AAAAPGNGRASAP	0.03990324	0.017136082
HLA-DPA1*01:03-DPB1*03:01	LLSAFCLLEAALA	0.349163	0.0010125169
HLA-DPA1*01:03-DPB1*03:01	GEGEANSTRATVP	0.011550982	0.0041838223
HLA-DPA1*01:03-DPB1*03:01	GAHKTGVVRYVGP	0.0076544625	0.23935208
HLA-DPA1*01:03-DPB1*03:01	DGVRVPSENVLGE	0.021437326	0.76110756
HLA-DPA1*01:03-DPB1*03:01	TPEAPPCYMDVIP	0.0047710035	0.0016489746
HLA-DPA1*01:03-DPB1*03:01	LGGAVPFAPPEVS	0.051899064	0.047185525
HLA-DPA1*01:03-DPB1*03:01	PGMGVALRMYPLK	0.18874866	0.041724022
HLA-DPA1*01:03-DPB1*03:01	YELLPALDEVLAS	0.25420812	0.011449236
HLA-DPA1*01:03-DPB1*03:01	GPDGTVPMPMPMP	0.0039434996	0.022475673
HLA-DPA1*01:03-DPB1*03:01	KGKKDRDMDELKK	0.006065541	0.09924056
HLA-DPA1*01:03-DPB1*03:01	TKSYNETKIKFDK	0.014032381	0.021491244
HLA-DPA1*01:03-DPB1*03:01	EVQLDMEPQGCLV	0.0062608053	0.0018530206
HLA-DPA1*01:03-DPB1*03:01	DKVTLEERLDKAC	0.01434481	0.00700386
HLA-DPA1*01:03-DPB1*03:01	HFELNVFKPMMIK	0.20641366	0.017516628
HLA-DPA1*01:03-DPB1*03:01	TTTTTTTESVEEV	0.0070202923	0.05739718
HLA-DPA1*01:03-DPB1*03:01	EKAEKAKIKKAIQ	0.053123243	0.325617
HLA-DPA1*01:03-DPB1*03:01	TFCKLTAILIIIV	0.08791738	0.00044667302
HLA-DPA1*01:03-DPB1*03:01	IGFLTRTVLENST	0.20829724	0.10320492
HLA-DPA1*01:03-DPB1*03:01	GIGLSVLVIMMAT	0.08848744	0.0013532912
HLA-DPA1*01:03-DPB1*03:01	NWANRLYVPYEQG	0.25300032	0.32729658
HLA-DPA1*01:03-DPB1*03:01	PLKPTWWFCAFPY	0.03588496	0.00064530957
HLA-DPA1*01:03-DPB1*03:01	TCNRFRLLLERRT	0.21632944	0.00091981684
HLA-DPA1*01:03-DPB1*03:01	GNLTLEGVTRGQS	0.06386223	0.11092768
HLA-DPA1*01:03-DPB1*03:01	GFTPEHQRDFIAR	0.0110825095	0.06707464
HLA-DPA1*01:03-DPB1*03:01	SQRRDVPRTTQST	0.23357321	0.14872557
HLA-DPA1*01:03-DPB1*03:01	NITLIHPKDLTAL	0.09204211	0.00948666
HLA-DPA1*01:03-DPB1*03:01	SYSDGDDCGHGKK	0.0013465931	0.0017245322
HLA-DPA1*01:03-DPB1*03:01	REGICNGFTALCP	0.020443618	0.0011028841
HLA-DPA1*01:03-DPB1*03:01	TPVPVAELLLRRL	0.24210384	0.43489066
HLA-DPA1*01:03-DPB1*03:01	KYVFFLDPCNLDL	0.10350021	0.006224826
HLA-DPA1*01:03-DPB1*03:01	DELFSQVDEKRKK	0.05491509	0.05004733
HLA-DPA1*01:03-DPB1*03:01	PEKEDGKLNKLCR	0.00032336818	0.014308614
HLA-DPA1*01:03-DPB1*03:01	VNCSIAVCQRIQC	0.08870735	0.0009215027
HLA-DPA1*01:03-DPB1*03:01	RRVAELLLAKAAG	0.5264027	0.7919449
HLA-DPA1*01:03-DPB1*03:01	SPVSSWILLMRQR	0.2376894	0.1946389
HLA-DPA1*01:03-DPB1*03:01	ESEGWREQLALIA	0.36123112	0.008212975
HLA-DPA1*01:03-DPB1*03:01	FTTLSTEQMLSSE	0.07653781	0.005023821
HLA-DPA1*01:03-DPB1*03:01	VEGVMRVIGGSNH	0.07931849	0.12484129
HLA-DPA1*01:03-DPB1*03:01	REQVAQLKQKVLS	0.01900452	0.017778354
HLA-DPA1*01:03-DPB1*03:01	RRPGSSPKVALHC	0.023385387	0.014141424
HLA-DPA1*01:03-DPB1*03:01	VLISSLQDCLHGI	0.0620885	0.0012911351
HLA-DPA1*01:03-DPB1*03:01	EQLVKMFGSSVDL	0.22929098	0.008745648
HLA-DPA1*01:03-DPB1*03:01	YRDAAVMAFGCIL	0.27901858	0.003950743
HLA-DPA1*01:03-DPB1*03:01	SEKSPSHSTPLPA	0.0077505247	0.072288916
HLA-DPA1*01:03-DPB1*03:01	VCNPIISGLYQGA	0.04262004	0.00044963285
HLA-DPA1*01:03-DPB1*03:01	AIFTVYLGSSLHM	0.11708179	0.003576285
HLA-DPA1*01:03-DPB1*03:01	IEERQGDVTCVCG	0.0044621504	0.82397985
HLA-DPA1*01:03-DPB1*03:01	KGQSIQPFISRCA	0.14884686	0.0056368643
HLA-DPA1*01:03-DPB1*03:01	PSCAEGQSCASER	0.003245094	0.0021808227
HLA-DPA1*01:03-DPB1*03:01	EFDRHSGSDRSSF	0.06569634	0.01376005
HLA-DPA1*01:03-DPB1*03:01	HLNSMEVTTEDTS	0.0032681385	0.007881797
HLA-DPA1*01:03-DPB1*03:01	LFLHAGVVHCLVS	0.12228155	0.010856992
HLA-DPA1*01:03-DPB1*03:01	LDLALEGMAVFGF	0.18871781	0.0011537649
HLA-DPA1*01:03-DPB1*03:01	EPDDLKEFLQIDL	0.007633771	0.014822711
HLA-DPA1*01:03-DPB1*03:01	IVFFLIGFMIGYL	0.06301307	0.0016330018
HLA-DPA1*01:03-DPB1*03:01	MDLMRADMGGAAT	0.39945555	0.08688035
HLA-DPA1*01:03-DPB1*03:01	VCNDVLSLLDKFL	0.06665473	0.0006884942
HLA-DPA1*01:03-DPB1*03:01	YPDFTNPTMRAWW	0.020385142	0.001651876
HLA-DPA1*01:03-DPB1*03:01	VSPAMSYLTSYQP	0.08508143	0.004527097
HLA-DPA1*01:03-DPB1*03:01	THMTHHPISDHEA	0.0208786	0.9419262
HLA-DPA1*01:03-DPB1*03:01	PELPRTVRTEAGR	0.077472776	0.019366136
HLA-DPA1*01:03-DPB1*03:01	LCFFLLLLAAAGA	0.1080671	0.0006158537
HLA-DPA1*01:03-DPB1*03:01	RQEGRPMVNLIRN	0.28722274	0.3300267
HLA-DPA1*01:03-DPB1*03:01	PAAQYVDLLLNPE	0.08624282	0.02042685
HLA-DPA1*01:03-DPB1*03:01	AIPFASYGLHHTS	0.09194593	0.045161277
HLA-DPA1*01:03-DPB1*03:01	LPNVSQLRSSASE	0.09250443	0.043407686
HLA-DPA1*01:03-DPB1*03:01	KFRLPEISRFSAE	0.25671634	0.44308084
HLA-DPA1*01:03-DPB1*03:01	EGMDEMEFTEAES	0.0049142707	0.0018471647
HLA-DPA1*01:03-DPB1*03:01	EAAGEALQSVHAV	0.22703606	0.032009367
HLA-DPA1*01:03-DPB1*03:01	QELRRYLKSGVVL	0.50838625	0.40153122
HLA-DPA1*01:03-DPB1*03:01	VFTFSCQSPENHF	0.010242655	0.008984197
HLA-DPA1*01:03-DPB1*03:01	TTTTESVEEVVRE	0.015453046	0.1643931
HLA-DPA1*01:03-DPB1*03:01	HCELITDDGIRHL	0.030647673	0.0012947413
HLA-DPA1*01:03-DPB1*03:01	LAGPSSTPQENGT	0.0012484749	0.005917416
HLA-DPA1*01:03-DPB1*03:01	RKGQGLTGPTLLP	0.028263794	0.008330826
HLA-DPA1*01:03-DPB1*03:01	PLLLLAILAVALA	0.14587903	0.0021690647
HLA-DPA1*01:03-DPB1*03:01	KVNGVTESTRILG	0.007536237	0.057566024
HLA-DPA1*01:03-DPB1*03:01	GGDAKKLTESYIQ	0.0028386738	0.04565574
HLA-DPA1*01:03-DPB1*03:01	RAEGSEKEESRRK	0.0060943966	0.15108813
HLA-DPA1*01:03-DPB1*03:01	MAEKRHTRDSEAQ	0.1118958	0.20873933
HLA-DPA1*01:03-DPB1*03:01	FTDCNRHTQVCIN	0.0046109944	0.0011681387
HLA-DPA1*01:03-DPB1*03:01	NTHIPENCGGLGL	0.00035434574	0.00078584364
HLA-DPA1*01:03-DPB1*03:01	GDAQRGTPQDCQL	0.008836577	0.010908788
HLA-DPA1*01:03-DPB1*03:01	HYKTDQGIKNLSV	0.032481387	0.0059701893
HLA-DPA1*01:03-DPB1*03:01	NSSPLLRGSHSLE	0.066325545	0.0033620838
HLA-DPA1*01:03-DPB1*03:01	LRQRPEPQVTGTV	0.06815892	0.027957574
HLA-DPA1*01:03-DPB1*03:01	ASSPVPLPPVTHL	0.031136366	0.027738025
HLA-DPA1*01:03-DPB1*03:01	YWLGVSSFIYFLA	0.079427406	0.005766556
HLA-DPA1*01:03-DPB1*03:01	KSKKWSKKFQSFI	0.22155938	0.0073732673
HLA-DPA1*01:03-DPB1*03:01	CVFPNGTEVPNTR	0.0011183969	0.00807701
HLA-DPA1*01:03-DPB1*03:01	LEDTGFWLESKIL	0.010369796	0.0013496944
HLA-DPA1*01:03-DPB1*03:01	MGSDFQYENANMW	0.015784267	0.005968174
HLA-DPA1*01:03-DPB1*03:01	QSCHLDLPQIAVV	0.09983464	0.00842614
HLA-DPA1*01:03-DPB1*03:01	GTPDYIAPEIIAY	0.059424166	0.025195256
HLA-DPA1*01:03-DPB1*03:01	FSPEKSKLPGIVA	0.020430183	0.08140537
HLA-DPA1*01:03-DPB1*03:01	NTSYHRQEVYVRS	0.26760545	0.03412541
HLA-DPA1*01:03-DPB1*03:01	QFYRLWLSLFLHA	0.6027549	0.0025944535
HLA-DPA1*01:03-DPB1*03:01	SDSSPEPKAPAPR	0.0019052944	0.29457688
HLA-DPA1*01:03-DPB1*03:01	GFLPFSAISVELY	0.24489051	0.0057089254
HLA-DPA1*01:03-DPB1*03:01	MSRSVALAVLALL	0.5012096	0.0031312883
HLA-DPA1*01:03-DPB1*03:01	VLSLCEKGDAMIM	0.005829836	0.0011813458
HLA-DPA1*01:03-DPB1*03:01	VDLPKKHGRGGQS	0.032704342	0.019577235
HLA-DPA1*01:03-DPB1*03:01	DIPPQEILTKDSV	0.003544983	0.0053989347
HLA-DPA1*01:03-DPB1*03:01	PLFAYIQEFRFLP	0.20038602	0.0030783876
HLA-DPA1*01:03-DPB1*03:01	AKYPDYEVTWAND	0.0015332514	0.015716072
HLA-DPA1*01:03-DPB1*03:01	TITAAGVDHRVIL	0.09545081	0.7616248
HLA-DPA1*01:03-DPB1*03:01	GDASVGKTCVVQR	0.007887758	0.021595748
HLA-DPA1*01:03-DPB1*03:01	ERDAEDVKKQPFF	0.015183435	0.12344806
HLA-DPA1*01:03-DPB1*03:01	RSIHDFCLVSKVV	0.1301997	0.16357097
HLA-DPA1*01:03-DPB1*03:01	DDKWRDLNVISSL	0.34906048	0.009113835
HLA-DPA1*01:03-DPB1*03:01	DIACMIGYRPCPW	0.04878621	0.0008225562
HLA-DPA1*01:03-DPB1*03:01	AQKVLRDAVERQS	0.22801825	0.47218814
HLA-DPA1*01:03-DPB1*03:01	PSFPQPDEPAEPT	0.0029132853	0.047207367
HLA-DPA1*01:03-DPB1*03:01	MCHCLAWFIFDYI	0.10404233	0.00029407247
HLA-DPA1*01:03-DPB1*03:01	AHKYITAELKALE	0.3323334	0.09215678
HLA-DPA1*01:03-DPB1*03:01	RIQRYCNCNSSMP	0.047147095	0.009612093
HLA-DPA1*01:03-DPB1*03:01	ISMAFKLLILLIG	0.09319035	0.0016847415
HLA-DPA1*01:03-DPB1*03:01	KEQQKLESIADMK	0.035027865	0.26657867
HLA-DPA1*01:03-DPB1*03:01	TCPERLPSMKGPI	0.05422442	0.0016391228
HLA-DPA1*01:03-DPB1*03:01	ECMIRLFNTAVCE	0.592706	0.016093077
HLA-DPA1*01:03-DPB1*03:01	NWRQAHMQARFVI	0.43747672	0.009530998
HLA-DPA1*01:03-DPB1*03:01	SARFNQYKYNQNF	0.026785117	0.16016197
HLA-DPA1*01:03-DPB1*03:01	LRIQFWIGAVIFL	0.23663908	0.0015217304
HLA-DPA1*01:03-DPB1*03:01	LVPVICQIRSQVG	0.15976928	0.009850216
HLA-DPA1*01:03-DPB1*03:01	LTYEASMTRLFRE	0.23165447	0.007944266
HLA-DPA1*01:03-DPB1*03:01	NNPIHPNLRSTVY	0.0730989	0.027086765
HLA-DPA1*01:03-DPB1*03:01	SKLGKSFEMLILG	0.10412313	0.04318344
HLA-DPA1*01:03-DPB1*03:01	SHPVVALSELSTL	0.16869044	0.019115256
HLA-DPA1*01:03-DPB1*03:01	KKETEVTRWVPDH	0.002391649	0.5766506
HLA-DPA1*01:03-DPB1*03:01	AANRLGLPCLAPG	0.3038685	0.77218074
HLA-DPA1*01:03-DPB1*03:01	HFSKYGLQDSDEE	0.010599451	0.0150585715
HLA-DPA1*01:03-DPB1*03:01	NYLNKAKWLEMYG	0.027239645	0.005015384
HLA-DPA1*01:03-DPB1*03:01	GAILSFILNVLRG	0.21912259	0.019620493
HLA-DPA1*01:03-DPB1*03:01	TFNAGSDVGSDSE	0.005901676	0.029408148
HLA-DPA1*01:03-DPB1*03:01	ITKGFSEDRLLIA	0.08279895	0.016904673
HLA-DPA1*01:03-DPB1*03:01	GPCGWILVAFSFL	0.023360975	0.0067134737
HLA-DPA1*01:03-DPB1*03:01	RAEEFIGAGEQAR	0.1618155	0.4025603
HLA-DPA1*01:03-DPB1*03:01	AAAAAAAATPAVR	0.341873	0.96816283
HLA-DPA1*01:03-DPB1*03:01	NSTRILSSQNFTL	0.22476636	0.010389833
HLA-DPA1*01:03-DPB1*03:01	NALVVFCMATYGE	0.14322327	0.0007229275
HLA-DPA1*01:03-DPB1*03:01	KISSSWVCLLLYV	0.020668697	0.0007853221
HLA-DPA1*01:03-DPB1*03:01	GHCWGLRSTLASF	0.32596573	0.0013105882
HLA-DPA1*01:03-DPB1*03:01	DGWGALQHGQTVA	0.0045921863	0.010672082
HLA-DPA1*01:03-DPB1*03:01	VATRICQGEEQRF	0.026665544	0.014351857
HLA-DPA1*01:03-DPB1*03:01	VIEGGLNVTLTIR	0.055573862	0.021449666
HLA-DPA1*01:03-DPB1*03:01	QDRCSDAAGYPHA	0.031126754	0.007081388
HLA-DPA1*01:03-DPB1*03:01	CEDGPVFYPPPKK	0.0017262066	0.0040824013
HLA-DPA1*01:03-DPB1*03:01	LRPSPRWTAQGAR	0.15572706	0.13500193
HLA-DPA1*01:03-DPB1*03:01	MAIMVQSPMFDGK	0.15161222	0.009461956
HLA-DPA1*01:03-DPB1*03:01	WAQREGVKSPVCS	0.13653629	0.19337842
HLA-DPA1*01:03-DPB1*03:01	WQNPSLQQPMYIF	0.030113727	0.0056508174
HLA-DPA1*01:03-DPB1*03:01	ERLFLDHPHRLTG	0.281258	0.08765446
HLA-DPA1*01:03-DPB1*03:01	KKDGADFAKWRCV	0.0034690902	0.0029072578
HLA-DPA1*01:03-DPB1*03:01	NVLRRPFQAQCGH	0.4737311	0.027588725
HLA-DPA1*01:03-DPB1*03:01	SKPCMNHGLCHNT	0.0033355136	0.0036074854
HLA-DPA1*01:03-DPB1*03:01	SAKLWDVREGMCR	0.035109736	0.0074694837
HLA-DPA1*01:03-DPB1*03:01	KCARMPGLKGFVD	0.12909506	0.000567129
HLA-DPA1*01:03-DPB1*03:01	PPGWEIKIDPQTG	0.0012310088	0.0369445
HLA-DPA1*01:03-DPB1*03:01	FDMAVMFMSETEK	0.11488188	0.012267789
HLA-DPA1*01:03-DPB1*03:01	ARGGRRLLTTDDV	0.20386714	0.020689985
HLA-DPA1*01:03-DPB1*03:01	HHPISDHEATLRC	0.00607015	0.46946293
HLA-DPA1*01:03-DPB1*03:01	TTIKTFSGGYVHV	0.024297098	0.024051469
HLA-DPA1*01:03-DPB1*03:01	LSSMTEEEQIAYA	0.03782217	0.012103816
HLA-DPA1*01:03-DPB1*03:01	GPGARGLLLPPLL	0.22384419	0.121966526
HLA-DPA1*01:03-DPB1*03:01	KFICEQCGKCKCG	0.002086059	0.035163563
HLA-DPA1*01:03-DPB1*03:01	CHKGYTRTPDHKH	0.01159397	0.0021793067
HLA-DPA1*01:03-DPB1*03:01	GPRWSRPLLVKKG	0.2935092	0.9202722
HLA-DPA1*01:03-DPB1*03:01	KIEFLQSHENQEI	0.055076078	0.026585454
HLA-DPA1*01:03-DPB1*03:01	PLLDPRFEGYKLS	0.049287222	0.0035774217
HLA-DPA1*01:03-DPB1*03:01	KCDPRHGKYMACC	0.005567338	0.0008307876
HLA-DPA1*01:03-DPB1*03:01	IQITSQAQAKAES	0.16753565	0.1240801
HLA-DPA1*01:03-DPB1*03:01	HCFPCCRGSSKSK	0.0047749737	0.0007645684
HLA-DPA1*01:03-DPB1*03:01	DSSCLESHSSLSD	0.009631973	0.0038283598
HLA-DPA1*01:03-DPB1*03:01	KRTQSQQGLQENS	0.008864439	0.00977871
HLA-DPA1*01:03-DPB1*03:01	CNCCVARYDQHCL	0.007041658	0.0009491645
HLA-DPA1*01:03-DPB1*03:01	SRTKSNKDGGNQE	0.0027104309	0.0044225273
HLA-DPA1*01:03-DPB1*03:01	GFSSPCTFAAAVS	0.09898186	0.0022022058
HLA-DPA1*01:03-DPB1*03:01	VVVRRLAVRRFGS	0.68780357	0.014885885
HLA-DPA1*01:03-DPB1*03:01	TCVEWLRRYLENG	0.09727069	0.0023458176
HLA-DPA1*01:03-DPB1*03:01	PGKQCSPSQGPCC	0.0009981978	0.0014319844
HLA-DPA1*01:03-DPB1*03:01	GDFYRLLVPGTYN	0.40574825	0.674333
HLA-DPA1*01:03-DPB1*03:01	LWLMHFMAIIYTR	0.2422191	0.0060738106
HLA-DPA1*01:03-DPB1*03:01	STHSIYMFFNTSE	0.06561591	0.0015653064
HLA-DPA1*01:03-DPB1*03:01	GGSAVDAAIAALL	0.31137875	0.044216406
HLA-DPA1*01:03-DPB1*03:01	PHFSTRHEGSFQV	0.023881733	0.0013054993
HLA-DPA1*01:03-DPB1*03:01	EGYIDSSDYPLLP	0.019494629	0.013414589
HLA-DPA1*01:03-DPB1*03:01	QGQNKEMLAAACQ	0.14666405	0.033071518
HLA-DPA1*01:03-DPB1*03:01	CFNIDEAPGTVLR	0.017071195	0.053124398
HLA-DPA1*01:03-DPB1*03:01	GLQQTVTAWTAFN	0.08390972	0.021602208
HLA-DPA1*01:03-DPB1*03:01	RATILCLLAWAGL	0.11537891	0.002953158
HLA-DPA1*01:03-DPB1*03:01	PGCLWLLAVALLP	0.1483882	0.0005282216
HLA-DPA1*01:03-DPB1*03:01	MELPAVNLKVILL	0.09870682	0.00643038
HLA-DPA1*01:03-DPB1*03:01	ILREHRVDDSGRQ	0.09164551	0.299046
HLA-DPA1*01:03-DPB1*03:01	GAVRSYALELNLT	0.43417856	0.46246156
HLA-DPA1*01:03-DPB1*03:01	PGQPVTVICVFNW	0.009572751	0.00083678775
HLA-DPA1*01:03-DPB1*03:01	PFCAVKMKEALST	0.13741373	0.00060770335
HLA-DPA1*01:03-DPB1*03:01	MIYCSHCRGLVTV	0.061832275	0.00071286474
HLA-DPA1*01:03-DPB1*03:01	SLRQRPEPQVTGT	0.17764296	0.10139549
HLA-DPA1*01:03-DPB1*03:01	CDLLLARFGLIQS	0.25352058	0.001234596
HLA-DPA1*01:03-DPB1*03:01	SLSDSPPGSRVFT	0.03636638	0.014910938
HLA-DPA1*01:03-DPB1*03:01	CFGQVLGMLLLDS	0.07685125	0.00030676753
HLA-DPA1*01:03-DPB1*03:01	KKEFGADCKYKFE	0.005185462	0.019528804
HLA-DPA1*01:03-DPB1*03:01	IGEFAYTYAAMYD	0.2018738	0.07005012
HLA-DPA1*01:03-DPB1*03:01	TGGFDGQARQPTP	0.0071641025	0.0040399665
HLA-DPA1*01:03-DPB1*03:01	AKVKLQGKEVGVY	0.004183358	0.06048975
HLA-DPA1*01:03-DPB1*03:01	SKRIAVVGEGREK	0.1276934	0.7704085
HLA-DPA1*01:03-DPB1*03:01	HPEVTETMEKGFS	0.0024335964	0.056552112
HLA-DPA1*01:03-DPB1*03:01	KKDGADFAKWRCV	0.0034690902	0.0029072578
HLA-DPA1*01:03-DPB1*03:01	DGPVFYPPPKKTK	0.0050543747	0.17607786
HLA-DPA1*01:03-DPB1*03:01	IATTTTTTTESVE	0.014183219	0.081006415
HLA-DPA1*01:03-DPB1*03:01	SYCPGMGVALRMY	0.12673292	0.002022331
HLA-DPA1*01:03-DPB1*03:01	EVCFACVDGKEFR	0.002915445	0.0014772739
HLA-DPA1*01:03-DPB1*03:01	GSDYKQYVFGGWA	0.012764515	0.05632937
HLA-DPA1*01:03-DPB1*03:01	CAQTPYGCCQDNI	0.0005957872	0.0006435264
HLA-DPA1*01:03-DPB1*03:01	LQVTWNIILHSTG	0.10699812	0.033510435
HLA-DPA1*01:03-DPB1*03:01	TAKSGGLSVEVCG	0.005208206	0.0377322
HLA-DPA1*01:03-DPB1*03:01	LEQTFATMVSSLG	0.25295982	0.021612544
HLA-DPA1*01:03-DPB1*03:01	IIAVLMSAQESWA	0.28127724	0.0029313911
HLA-DPA1*01:03-DPB1*03:01	AGPYGANMEDSVC	0.0011516784	0.0018421235
HLA-DPA1*01:03-DPB1*03:01	LTGVRKAALSWSN	0.46513242	0.8845291
HLA-DPA1*01:03-DPB1*03:01	ETTYDHKNTFTLS	0.007971661	0.013856588
HLA-DPA1*01:03-DPB1*03:01	KLHDELEQIRLKT	0.012298451	0.012432769
HLA-DPA1*01:03-DPB1*03:01	VHDVTLHADAIHR	0.09804154	0.14351095
HLA-DPA1*01:03-DPB1*03:01	ALSTDHGEGFQRL	0.034300264	0.06889419
HLA-DPA1*01:03-DPB1*03:01	LCGGFTWPSCVKK	0.0030524542	0.0013567421
HLA-DPA1*01:03-DPB1*03:01	EMLAAACQMFLGK	0.19148874	0.0066894703
HLA-DPA1*01:03-DPB1*03:01	RIFVCNRNGDTCV	0.008446707	0.00095400214
HLA-DPA1*01:03-DPB1*03:01	LAVSPAAGSSPGK	0.07332191	0.037498683
HLA-DPA1*01:03-DPB1*03:01	YRPRKEPLIVSIL	0.45382684	0.46520862
HLA-DPA1*01:03-DPB1*03:01	GSVEKTKSVVSGS	0.019181974	0.007209166
HLA-DPA1*01:03-DPB1*03:01	WFYVGMAGAFCFI	0.12808329	0.00051787775
HLA-DPA1*01:03-DPB1*03:01	FVTVFLVLQLRSG	0.19663027	0.0020988989
HLA-DPA1*01:03-DPB1*03:01	ALLCLGGADKRLR	0.03409011	0.0028749728
HLA-DPA1*01:03-DPB1*03:01	LLGLWLPRPVPLV	0.25699708	0.0032933757
HLA-DPA1*01:03-DPB1*03:01	RSGQARRSSPPGH	0.22692065	0.024850914
HLA-DPA1*01:03-DPB1*03:01	YEEAVYGSSGHCV	0.0019482578	0.0020868178
HLA-DPA1*01:03-DPB1*03:01	KELDGWVFVELDV	0.03102373	0.00085396424
HLA-DPA1*01:03-DPB1*03:01	MDRYGGRDRYDDR	0.04772652	0.056129526
HLA-DPA1*01:03-DPB1*03:01	NGHCALKLWRCDG	0.016730273	0.0010078256
HLA-DPA1*01:03-DPB1*03:01	IAMALTGGIGFIH	0.071588635	0.007865043
HLA-DPA1*01:03-DPB1*03:01	AKGPLLKKELSSF	0.024356602	0.023570055
HLA-DPA1*01:03-DPB1*03:01	WIGFLTRTVLENS	0.20695211	0.023922045
HLA-DPA1*01:03-DPB1*03:01	GSICEKYGLEECT	0.0048726853	0.0013865037
HLA-DPA1*01:03-DPB1*03:01	DDKELCHVCCMKK	0.0014286836	0.010628894
HLA-DPA1*01:03-DPB1*03:01	SQGIGQCYDSSPC	0.0008580582	0.0019243776
HLA-DPA1*01:03-DPB1*03:01	NEFITWNDIQACV	0.09170726	0.0015162013
HLA-DPA1*01:03-DPB1*03:01	AVCDIPPRGLKMS	0.059215147	0.0012166642
HLA-DPA1*01:03-DPB1*03:01	QAQMKGKLARSTK	0.13840695	0.30280358
HLA-DPA1*01:03-DPB1*03:01	ATPKGYEPDASVT	0.0041913544	0.09465689
HLA-DPA1*01:03-DPB1*03:01	CKDECCFDANQPE	0.0007468396	0.0018373213
