# Supplementary material for: MHCII-peptide presentation: an assessment of the state-of-the-art prediction methods
Source: Front Immunol. 2024 Mar 12;15:1293706. doi: 10.3389/fimmu.2024.1293706 (PMC11027168; doi:10.3389/fimmu.2024.1293706)
Supplement: Supplementary file 2 [file DataSheet_2.zip › output/BERT/neg/13_HLA-DPA1_01_03_DPB1_04_01.csv]

allele	peptide	affinity_pred	mass_pred
HLA-DPA1*01:03-DPB1*04:01	NECDPALALLSDY	0.10428248	0.00045917617
HLA-DPA1*01:03-DPB1*04:01	VALCSLQHLGSSD	0.17207585	0.0010979187
HLA-DPA1*01:03-DPB1*04:01	EIRNDYYLNLVDW	0.4728933	0.3017177
HLA-DPA1*01:03-DPB1*04:01	MTLGLRFLEDTFG	0.34970436	0.006722675
HLA-DPA1*01:03-DPB1*04:01	QLWLVLLWALVRA	0.3560055	0.00066970475
HLA-DPA1*01:03-DPB1*04:01	VQPPFAEGSDECL	0.05068883	0.005429665
HLA-DPA1*01:03-DPB1*04:01	RMHESMKLFDSIC	0.2198185	0.0005987118
HLA-DPA1*01:03-DPB1*04:01	SRRVLQESCEFFL	0.41990423	0.0006906177
HLA-DPA1*01:03-DPB1*04:01	RVWDMSKRTGVQT	0.021325538	0.0066487687
HLA-DPA1*01:03-DPB1*04:01	HSTSAVDLSTCFA	0.08799452	0.0014010628
HLA-DPA1*01:03-DPB1*04:01	PTSFVYGSNDENE	0.03792014	0.003386842
HLA-DPA1*01:03-DPB1*04:01	GSYMCSCHKGYTR	0.09227869	0.0075059882
HLA-DPA1*01:03-DPB1*04:01	LDVNIQIYPVDLG	0.12853746	0.040666353
HLA-DPA1*01:03-DPB1*04:01	NVKEVDRRSFDLT	0.05435048	0.008235902
HLA-DPA1*01:03-DPB1*04:01	VMIGEDKLIHFSG	0.1074452	0.005890835
HLA-DPA1*01:03-DPB1*04:01	ILQNRRHPQRNFI	0.055807546	0.007390683
HLA-DPA1*01:03-DPB1*04:01	REDLPIWKEKYSF	0.12586877	0.0032542036
HLA-DPA1*01:03-DPB1*04:01	MMTISRTWKKQRS	0.06994962	0.0018822097
HLA-DPA1*01:03-DPB1*04:01	SSVSWGILLLAGL	0.33888623	0.0017315124
HLA-DPA1*01:03-DPB1*04:01	ECDPALALLSDYV	0.16365054	0.0005472385
HLA-DPA1*01:03-DPB1*04:01	PKAGAVNPTVKFF	0.017519658	0.0015655982
HLA-DPA1*01:03-DPB1*04:01	MYMDRRCVYYRKP	0.10591414	0.00093427795
HLA-DPA1*01:03-DPB1*04:01	LLLDRRCQLNVLD	0.1909831	0.0015563655
HLA-DPA1*01:03-DPB1*04:01	DGLRCAVSDVEMQ	0.053173963	0.007533855
HLA-DPA1*01:03-DPB1*04:01	ESQGSSHFSPPDD	0.014251742	0.010339187
HLA-DPA1*01:03-DPB1*04:01	DDLTVTNPKRIER	0.028521447	0.56847876
HLA-DPA1*01:03-DPB1*04:01	TSQAPAPAFSGQP	0.02437386	0.007263331
HLA-DPA1*01:03-DPB1*04:01	LSLLGVFCGGYLM	0.3430116	0.0019024482
HLA-DPA1*01:03-DPB1*04:01	PDLHKVFIRGGEE	0.10390418	0.0040851096
HLA-DPA1*01:03-DPB1*04:01	SIDDIGGALSKLS	0.09435496	0.006888628
HLA-DPA1*01:03-DPB1*04:01	HGKGIIHRDLKPE	0.02995721	0.12455489
HLA-DPA1*01:03-DPB1*04:01	YLQVETRTSSRLH	0.09023397	0.003327066
HLA-DPA1*01:03-DPB1*04:01	CKLDYDEDASAML	0.07895456	0.008508864
HLA-DPA1*01:03-DPB1*04:01	YRRNQIHLFGVLL	0.43931654	0.002451566
HLA-DPA1*01:03-DPB1*04:01	DVLLYFPEQPSSS	0.22652237	0.009533716
HLA-DPA1*01:03-DPB1*04:01	GNSPPQRQDVDHD	0.004583876	0.012532786
HLA-DPA1*01:03-DPB1*04:01	MCFGLAFMLAGVI	0.23935103	0.0010588793
HLA-DPA1*01:03-DPB1*04:01	QEYLMECIIQVFP	0.56930214	0.0013909482
HLA-DPA1*01:03-DPB1*04:01	DFEKACQAKSEAL	0.10522189	0.0018664558
HLA-DPA1*01:03-DPB1*04:01	NHLLNYYKEQKVL	0.19867991	0.002756076
HLA-DPA1*01:03-DPB1*04:01	SKVREATNDDPWG	0.0057141343	0.0014293831
HLA-DPA1*01:03-DPB1*04:01	LSRLVNCLTGEGE	0.040174548	0.0006619145
HLA-DPA1*01:03-DPB1*04:01	VQHAGLAQPLRVE	0.078360036	0.019549038
HLA-DPA1*01:03-DPB1*04:01	TSRNLARAMCMKN	0.084285624	0.00055577076
HLA-DPA1*01:03-DPB1*04:01	GDIASLSIVAGDL	0.17305799	0.008486288
HLA-DPA1*01:03-DPB1*04:01	LTGFSHEELDDSW	0.04983293	0.47643775
HLA-DPA1*01:03-DPB1*04:01	PHLGYILTCPSNL	0.1919427	0.012844873
HLA-DPA1*01:03-DPB1*04:01	PADPDAGAAPEAP	0.009514757	0.0067194267
HLA-DPA1*01:03-DPB1*04:01	TELYRTGKKSHLR	0.059463754	0.01672929
HLA-DPA1*01:03-DPB1*04:01	YKWLVCYLLRETY	0.45396656	0.0011330487
HLA-DPA1*01:03-DPB1*04:01	ARAAEEGGANQSP	0.005968401	0.0013981347
HLA-DPA1*01:03-DPB1*04:01	CPVSDILYKGETI	0.13916373	0.000995331
HLA-DPA1*01:03-DPB1*04:01	EFQNIRYKGESVQ	0.25646955	0.006151142
HLA-DPA1*01:03-DPB1*04:01	LVLVVAAVLLLVS	0.110083885	0.0032385713
HLA-DPA1*01:03-DPB1*04:01	QLLDRGIHPIRIA	0.12853922	0.015006326
HLA-DPA1*01:03-DPB1*04:01	PAAGGRVYPVSVP	0.022726836	0.0021043373
HLA-DPA1*01:03-DPB1*04:01	TAITILVPELRPH	0.20939347	0.51584595
HLA-DPA1*01:03-DPB1*04:01	SIPKDSLRMAIMV	0.16563573	0.00086098193
HLA-DPA1*01:03-DPB1*04:01	CEYPLNLRGTRLK	0.15617387	0.0011252882
HLA-DPA1*01:03-DPB1*04:01	FYHFSRAEQSKAE	0.0765454	0.88735616
HLA-DPA1*01:03-DPB1*04:01	DKSLNLSTEFISS	0.3938605	0.034056693
HLA-DPA1*01:03-DPB1*04:01	SGKRKVYLLSLLL	0.5245248	0.016768044
HLA-DPA1*01:03-DPB1*04:01	FKGTWTQPFDLAS	0.24582745	0.011329348
HLA-DPA1*01:03-DPB1*04:01	AAAKKLINDYVKN	0.045485895	0.019274088
HLA-DPA1*01:03-DPB1*04:01	NFNGPSGLFIAAG	0.10030792	0.002764366
HLA-DPA1*01:03-DPB1*04:01	PKLIRDWPNIYTY	0.13925762	0.0009811624
HLA-DPA1*01:03-DPB1*04:01	ILSSMDPTVDPCH	0.044021424	0.0010325614
HLA-DPA1*01:03-DPB1*04:01	ILAYIDGLETEKC	0.12806824	0.0008828556
HLA-DPA1*01:03-DPB1*04:01	HHDGLRVWCPESE	0.020220565	0.0019950757
HLA-DPA1*01:03-DPB1*04:01	LTCRSLSYPDEEC	0.08925698	0.00049876125
HLA-DPA1*01:03-DPB1*04:01	RMANADARNMGAD	0.011067311	0.004165941
HLA-DPA1*01:03-DPB1*04:01	VLVVWAGCSGLVF	0.18845452	0.0037931048
HLA-DPA1*01:03-DPB1*04:01	LLVGYGNRSDVPF	0.062449172	0.00212837
HLA-DPA1*01:03-DPB1*04:01	FGIQPCSICLGDA	0.114458956	0.0014711649
HLA-DPA1*01:03-DPB1*04:01	FICSLDLIGCPMV	0.2416086	0.00037273503
HLA-DPA1*01:03-DPB1*04:01	CNGVLEGIRICRQ	0.112022944	0.00066034077
HLA-DPA1*01:03-DPB1*04:01	TTEFLDISQLSFI	0.46620765	0.0025761367
HLA-DPA1*01:03-DPB1*04:01	EVVPPAMYQFSQY	0.1599353	0.0042006085
HLA-DPA1*01:03-DPB1*04:01	KYLGINSDGLVVG	0.1808534	0.030243292
HLA-DPA1*01:03-DPB1*04:01	ILVTEKGNTVLEF	0.15171298	0.011527595
HLA-DPA1*01:03-DPB1*04:01	VLVNDFFLVACLE	0.60012656	0.00091135484
HLA-DPA1*01:03-DPB1*04:01	GHVLCRKCHTARA	0.025485002	0.012387633
HLA-DPA1*01:03-DPB1*04:01	ADSPIPERGDLSC	0.019200942	0.0008279778
HLA-DPA1*01:03-DPB1*04:01	FQELGWRDWILQP	0.3417138	0.009647677
HLA-DPA1*01:03-DPB1*04:01	LSRVSIMAGSLTG	0.15769683	0.02487588
HLA-DPA1*01:03-DPB1*04:01	MSRKVTTNKLLLS	0.16637816	0.08060603
HLA-DPA1*01:03-DPB1*04:01	HHVEPLERLEKLL	0.19282378	0.0028311058
HLA-DPA1*01:03-DPB1*04:01	LLLLGAGESGKST	0.05548961	0.0016649984
HLA-DPA1*01:03-DPB1*04:01	RILYSFCTAFKRS	0.5285714	0.0042524664
HLA-DPA1*01:03-DPB1*04:01	FEGQSQVQPPPSQ	0.02480766	0.032003332
HLA-DPA1*01:03-DPB1*04:01	TDSFIKVDMRTIS	0.24042593	0.28333113
HLA-DPA1*01:03-DPB1*04:01	YVQESQNKFFKLP	0.2764214	0.003384437
HLA-DPA1*01:03-DPB1*04:01	EEREREIRQIVQS	0.060920723	0.0042751245
HLA-DPA1*01:03-DPB1*04:01	LGFYPAEITLTWQ	0.17806901	0.027217507
HLA-DPA1*01:03-DPB1*04:01	KCDPRHGKYMACC	0.038924564	0.00040358314
HLA-DPA1*01:03-DPB1*04:01	ACSNSAQGSDESL	0.012035582	0.0005414979
HLA-DPA1*01:03-DPB1*04:01	LHQFFLNTTGFSF	0.4809928	0.007914888
HLA-DPA1*01:03-DPB1*04:01	PKTECERLAGTES	0.0207355	0.00081752846
HLA-DPA1*01:03-DPB1*04:01	KDLCNFNEQLENG	0.17746726	0.0009256497
HLA-DPA1*01:03-DPB1*04:01	RCDIILVMEIKDS	0.1992648	0.00040450986
HLA-DPA1*01:03-DPB1*04:01	TCHGAGRALSRAK	0.032818306	0.0005414317
HLA-DPA1*01:03-DPB1*04:01	RERGSHDNITVMV	0.02250856	0.001209739
HLA-DPA1*01:03-DPB1*04:01	TIIIGHSSGAIAA	0.14111175	0.13659546
HLA-DPA1*01:03-DPB1*04:01	LGQHAHPFFFTIP	0.2184016	0.005650155
HLA-DPA1*01:03-DPB1*04:01	EDSFQVGGGETYT	0.09356835	0.039681125
HLA-DPA1*01:03-DPB1*04:01	RGRGGAVGGEKDP	0.016978629	0.0021539514
HLA-DPA1*01:03-DPB1*04:01	PRQSQFLNVTATE	0.32443923	0.002303972
HLA-DPA1*01:03-DPB1*04:01	LLPRCTFTKEGCH	0.037171744	0.0025912488
HLA-DPA1*01:03-DPB1*04:01	SGAPFWSGPKRCP	0.04822023	0.0021469647
HLA-DPA1*01:03-DPB1*04:01	TDSYSSAASYTDS	0.06586515	0.0511232
HLA-DPA1*01:03-DPB1*04:01	LAANDDMVFMHVD	0.101623274	0.021459859
HLA-DPA1*01:03-DPB1*04:01	LKSHASGTYLIRE	0.16581774	0.013543053
HLA-DPA1*01:03-DPB1*04:01	RYFSEADKIKVAQ	0.06253431	0.017050114
HLA-DPA1*01:03-DPB1*04:01	PFSGATTGTGGRI	0.018710557	0.0036151316
HLA-DPA1*01:03-DPB1*04:01	AVYAKMMGIPIRK	0.28077897	0.35239917
HLA-DPA1*01:03-DPB1*04:01	KDFWKAVIQVRQK	0.2591394	0.37907025
HLA-DPA1*01:03-DPB1*04:01	LQDGCELRINEKM	0.040324267	0.0012940234
HLA-DPA1*01:03-DPB1*04:01	KKPCITYGLRGIC	0.16105574	0.00056098524
HLA-DPA1*01:03-DPB1*04:01	WFHKKVEKRTSAE	0.043168914	0.0016271289
HLA-DPA1*01:03-DPB1*04:01	KCIEGGQKFARKS	0.11164575	0.0006255527
HLA-DPA1*01:03-DPB1*04:01	EFSVNKPVIGSLK	0.13831519	0.02024835
HLA-DPA1*01:03-DPB1*04:01	ITLEEAPWLGWLL	0.28577313	0.0018175349
HLA-DPA1*01:03-DPB1*04:01	EDRGPVLESIVAR	0.14916602	0.010660975
HLA-DPA1*01:03-DPB1*04:01	VPVRLNQTVIWDR	0.1663278	0.068920396
HLA-DPA1*01:03-DPB1*04:01	HADWRVQVAVKHL	0.14985871	0.01373069
HLA-DPA1*01:03-DPB1*04:01	FMMRQSNSTAATN	0.07191359	0.0011899873
HLA-DPA1*01:03-DPB1*04:01	EIMRSFSLSTNLQ	0.37125936	0.013416961
HLA-DPA1*01:03-DPB1*04:01	PQQARVCPPHMLP	0.043613754	0.0024683143
HLA-DPA1*01:03-DPB1*04:01	GEINKVVNKYIDQ	0.0743553	0.087396204
HLA-DPA1*01:03-DPB1*04:01	SPRRAATERPLGP	0.033644166	0.0113962125
HLA-DPA1*01:03-DPB1*04:01	ACNCLLLKVNQIG	0.2015374	0.0007240792
HLA-DPA1*01:03-DPB1*04:01	MSVNESCYKYGQT	0.03135078	0.00077218737
HLA-DPA1*01:03-DPB1*04:01	KEKEEMRKIIGRY	0.09496832	0.01299559
HLA-DPA1*01:03-DPB1*04:01	PEEAESALEAAHY	0.061246775	0.012231693
HLA-DPA1*01:03-DPB1*04:01	VRTPFEISLWILL	0.6835877	0.009151224
HLA-DPA1*01:03-DPB1*04:01	LQMQLASKESDIE	0.0521555	0.062350713
HLA-DPA1*01:03-DPB1*04:01	WALGFYPAEITLT	0.27431643	0.005000148
HLA-DPA1*01:03-DPB1*04:01	LNVQHNGFCERCH	0.052846715	0.0099820625
HLA-DPA1*01:03-DPB1*04:01	TIIHLKYPLNCSD	0.16934045	0.0040504513
HLA-DPA1*01:03-DPB1*04:01	ALFGALFLALLAG	0.5151877	0.003998938
HLA-DPA1*01:03-DPB1*04:01	YFVFIQLLSSGSA	0.25867826	0.0051800516
HLA-DPA1*01:03-DPB1*04:01	MDLGKPMKSVLVV	0.13083783	0.0033359204
HLA-DPA1*01:03-DPB1*04:01	KLKNVFLAYFLVS	0.7804277	0.0022611928
HLA-DPA1*01:03-DPB1*04:01	ILLLLVLRKRRDS	0.34544381	0.0030864915
HLA-DPA1*01:03-DPB1*04:01	MQTLHPDASANFH	0.02927371	0.36130318
HLA-DPA1*01:03-DPB1*04:01	VRVPETAPEVKRD	0.008071876	0.018844245
HLA-DPA1*01:03-DPB1*04:01	KNFSELPLVMWLQ	0.38904896	0.0033640943
HLA-DPA1*01:03-DPB1*04:01	YLRCCKICYPLCG	0.08980904	0.0005136148
HLA-DPA1*01:03-DPB1*04:01	GLLMRLQGDANNL	0.07344993	0.0024135232
HLA-DPA1*01:03-DPB1*04:01	SELLSDNHILTTI	0.26410267	0.0021303815
HLA-DPA1*01:03-DPB1*04:01	ALRFNKHYNHDLK	0.1326917	0.20887339
HLA-DPA1*01:03-DPB1*04:01	FVEHGPYVVTSNM	0.13266948	0.15598296
HLA-DPA1*01:03-DPB1*04:01	GMIDKNELKQALS	0.04526744	0.0036879617
HLA-DPA1*01:03-DPB1*04:01	FSLSGTLETVRGR	0.19461267	0.030619275
HLA-DPA1*01:03-DPB1*04:01	VRQFQFTAWPDHG	0.34062356	0.3378986
HLA-DPA1*01:03-DPB1*04:01	LNSTAVHVYWKLP	0.161488	0.004903264
HLA-DPA1*01:03-DPB1*04:01	VFLPLKWSLATMS	0.37047344	0.2209315
HLA-DPA1*01:03-DPB1*04:01	VPPRYPRDVRDYF	0.022632888	0.006420991
HLA-DPA1*01:03-DPB1*04:01	TMGRHRSNQLFNG	0.049336623	0.0020707299
HLA-DPA1*01:03-DPB1*04:01	DYSANAIAFYSYT	0.25528938	0.0026881911
HLA-DPA1*01:03-DPB1*04:01	DILTYEEFHPFLF	0.49499258	0.66969967
HLA-DPA1*01:03-DPB1*04:01	YNYCSNIMRGCLA	0.16530822	0.0022566011
HLA-DPA1*01:03-DPB1*04:01	VFARLYPCKKFNE	0.123009354	0.008273061
HLA-DPA1*01:03-DPB1*04:01	FAGPAGNSVETRG	0.026047502	0.0065081245
HLA-DPA1*01:03-DPB1*04:01	ESDFDQDQVIDRI	0.09783676	0.35808736
HLA-DPA1*01:03-DPB1*04:01	VSLLGLDIKRQEK	0.13989386	0.019470792
HLA-DPA1*01:03-DPB1*04:01	PGKTEIQKCSVSA	0.01384326	0.0077307574
HLA-DPA1*01:03-DPB1*04:01	TAQCAFKSKSEKC	0.05267226	0.000710092
HLA-DPA1*01:03-DPB1*04:01	RHKESQDKNDHIS	0.008516459	0.003676433
HLA-DPA1*01:03-DPB1*04:01	FEPNFMLFEKCEV	0.2358698	0.0104198465
HLA-DPA1*01:03-DPB1*04:01	GCLWLLAVALLPW	0.41820636	0.0006227433
HLA-DPA1*01:03-DPB1*04:01	LLASGTDGVGTKL	0.0129523175	0.004806589
HLA-DPA1*01:03-DPB1*04:01	RKDNAPFRVVEPW	0.09344692	0.049520046
HLA-DPA1*01:03-DPB1*04:01	PPARFIWKRGSDT	0.06626273	0.013660441
HLA-DPA1*01:03-DPB1*04:01	WCCLGFIAFAYSV	0.51473016	0.00027261468
HLA-DPA1*01:03-DPB1*04:01	FPETKAEKYVNKA	0.027121441	0.01804341
HLA-DPA1*01:03-DPB1*04:01	LGVAAAAALWLLL	0.26692024	0.0033180811
HLA-DPA1*01:03-DPB1*04:01	PSGPAGSLTSVEF	0.08403767	0.0060039843
HLA-DPA1*01:03-DPB1*04:01	RKEPAALQYIFKL	0.22283028	0.0066734487
HLA-DPA1*01:03-DPB1*04:01	RPHPFQNMPGAIR	0.07911207	0.31374335
HLA-DPA1*01:03-DPB1*04:01	KIQGQNKEMLAAA	0.10171711	0.0024140785
HLA-DPA1*01:03-DPB1*04:01	SSYNASFPSSFEL	0.27174312	0.0048863464
HLA-DPA1*01:03-DPB1*04:01	LPGDISAAYERQD	0.025002431	0.23788385
HLA-DPA1*01:03-DPB1*04:01	GPYSTLSSPQLGR	0.18473293	0.02508985
HLA-DPA1*01:03-DPB1*04:01	NYTLPAFYMGNFS	0.33418086	0.0031930662
HLA-DPA1*01:03-DPB1*04:01	WASCNYIATQTVR	0.16796777	0.0013485701
HLA-DPA1*01:03-DPB1*04:01	EDVLELLKPLSNV	0.2058549	0.002194787
HLA-DPA1*01:03-DPB1*04:01	PLCLWIYSWAWIN	0.39629337	0.00038537147
HLA-DPA1*01:03-DPB1*04:01	RFLLNQQICPVLY	0.3883788	0.004130655
HLA-DPA1*01:03-DPB1*04:01	KSCPSVCRCDAGF	0.017365647	0.00048272443
HLA-DPA1*01:03-DPB1*04:01	NGTDTVQEEEESP	0.0029886763	0.02287172
HLA-DPA1*01:03-DPB1*04:01	GEVVTPTAPQEPP	0.009089348	0.015881885
HLA-DPA1*01:03-DPB1*04:01	DQTPLFYPWQDWA	0.21360843	0.038184464
HLA-DPA1*01:03-DPB1*04:01	EIFPVDLQKKAGR	0.046603426	0.010379303
HLA-DPA1*01:03-DPB1*04:01	VNTATNQGNSADA	0.0017974694	0.0022998352
HLA-DPA1*01:03-DPB1*04:01	TTLEKVINETWAW	0.14548177	0.0008727655
HLA-DPA1*01:03-DPB1*04:01	TLFGKKSSPLTES	0.121383674	0.0018206614
HLA-DPA1*01:03-DPB1*04:01	VSWGILLLAGLCC	0.2011304	0.0006717664
HLA-DPA1*01:03-DPB1*04:01	PVMSLQDQVRFVK	0.09702535	0.0034096097
HLA-DPA1*01:03-DPB1*04:01	VLLMDASARPANH	0.07033356	0.004985255
HLA-DPA1*01:03-DPB1*04:01	DALGFCGHTVILT	0.22729613	0.000889327
HLA-DPA1*01:03-DPB1*04:01	AEYQHFIQQCTDD	0.15356927	0.0031845204
HLA-DPA1*01:03-DPB1*04:01	TSENNMPRTNKTE	0.009505508	0.0014094652
HLA-DPA1*01:03-DPB1*04:01	DISEKGSLDQDRR	0.007628902	0.007989058
HLA-DPA1*01:03-DPB1*04:01	GALGDCWLLAAIA	0.29176936	0.0006063059
HLA-DPA1*01:03-DPB1*04:01	RRGTQIVLLGLVT	0.26507452	0.0019303428
HLA-DPA1*01:03-DPB1*04:01	IIVTSIALLVVLY	0.2881031	0.0020643217
HLA-DPA1*01:03-DPB1*04:01	EALSGGATTEGFE	0.069721416	0.012633262
HLA-DPA1*01:03-DPB1*04:01	SVWFVVGMIGAAL	0.26800784	0.002765209
HLA-DPA1*01:03-DPB1*04:01	KEQMEFEESMRRL	0.25426537	0.060736943
HLA-DPA1*01:03-DPB1*04:01	SGAVPFPTMVALL	0.21975283	0.001267175
HLA-DPA1*01:03-DPB1*04:01	QRSKSDPSRLVRS	0.026686506	0.0053739483
HLA-DPA1*01:03-DPB1*04:01	TKNMRNLNPEDID	0.024939833	0.0432369
HLA-DPA1*01:03-DPB1*04:01	MEGMHQKESYVGK	0.022114096	0.0076292055
HLA-DPA1*01:03-DPB1*04:01	SSRKLVGFISAIP	0.36242667	0.0019353738
HLA-DPA1*01:03-DPB1*04:01	NLTSMTFRGSVTI	0.29226	0.0077274675
HLA-DPA1*01:03-DPB1*04:01	TNGATAGNGDDGL	0.0036888411	0.0018219777
HLA-DPA1*01:03-DPB1*04:01	EDRSKLRSVSVDL	0.07832007	0.0076943487
HLA-DPA1*01:03-DPB1*04:01	ILFSLSISVSLFL	0.34643123	0.0027813609
HLA-DPA1*01:03-DPB1*04:01	WAWKNATLAEQAK	0.103123285	0.19583987
HLA-DPA1*01:03-DPB1*04:01	MGLFSVYTGLIYN	0.5314024	0.008495877
HLA-DPA1*01:03-DPB1*04:01	SQHSSSSSHWHQE	0.057019126	0.006683047
HLA-DPA1*01:03-DPB1*04:01	TRHAHSGHGQSTQ	0.01618541	0.008993165
HLA-DPA1*01:03-DPB1*04:01	FAYCKVVLATSLI	0.36377758	0.0012386865
HLA-DPA1*01:03-DPB1*04:01	DMFLLLYFSECNK	0.5294066	0.0027112893
HLA-DPA1*01:03-DPB1*04:01	REMVECFNKISRD	0.34055158	0.0387401
HLA-DPA1*01:03-DPB1*04:01	LELIEDDDTALES	0.07593009	0.015053816
HLA-DPA1*01:03-DPB1*04:01	KNIILGGVKAVTL	0.16724522	0.010957124
HLA-DPA1*01:03-DPB1*04:01	KRKLSTGIALIGE	0.24054632	0.00787518
HLA-DPA1*01:03-DPB1*04:01	GFPSFNHTQFPPS	0.3765733	0.015257722
HLA-DPA1*01:03-DPB1*04:01	VYSSVLRQCYSMY	0.29224426	0.00095857197
HLA-DPA1*01:03-DPB1*04:01	THMTHHPISDHEA	0.025948714	0.55679995
HLA-DPA1*01:03-DPB1*04:01	IESPGGEMEEAEL	0.023339808	0.006175291
HLA-DPA1*01:03-DPB1*04:01	ETQEKRFKDPGLV	0.041106082	0.002632711
HLA-DPA1*01:03-DPB1*04:01	ASQIIAEIRETHL	0.1877186	0.012671131
HLA-DPA1*01:03-DPB1*04:01	WQGEGRPQYQRFM	0.04768724	0.010382428
HLA-DPA1*01:03-DPB1*04:01	DLIILITFGPLAV	0.48805946	0.0014114346
HLA-DPA1*01:03-DPB1*04:01	YEELFSYSCPKFL	0.34023675	0.00845657
HLA-DPA1*01:03-DPB1*04:01	RVQPQWSPPAGTQ	0.0503628	0.0022314345
HLA-DPA1*01:03-DPB1*04:01	SHIRGDINILLIG	0.2912738	0.0027694847
HLA-DPA1*01:03-DPB1*04:01	AQGFVIELLLTLE	0.6091851	0.0034971158
HLA-DPA1*01:03-DPB1*04:01	RYLGKEGWAPASY	0.15179831	0.034293182
HLA-DPA1*01:03-DPB1*04:01	DSITYPQLEGFKF	0.25080305	0.004440199
HLA-DPA1*01:03-DPB1*04:01	YHYVTILMKGEVD	0.2128076	0.030981129
HLA-DPA1*01:03-DPB1*04:01	LAFWQDLGNLVAD	0.30457923	0.14323895
HLA-DPA1*01:03-DPB1*04:01	LGLRFLEDTFGND	0.41890654	0.11206188
HLA-DPA1*01:03-DPB1*04:01	GFFIIAVLMSAQE	0.3084238	0.0017452386
HLA-DPA1*01:03-DPB1*04:01	GGRGGRGGFGGRG	0.029791635	0.019249873
HLA-DPA1*01:03-DPB1*04:01	LPIYAVTVSMGLW	0.2575761	0.0260699
HLA-DPA1*01:03-DPB1*04:01	KTPENSKSLNAVY	0.038060173	0.0017018712
HLA-DPA1*01:03-DPB1*04:01	DLWDSFNEVTNQT	0.30613628	0.0013857872
HLA-DPA1*01:03-DPB1*04:01	DLDRTGPLSMTTQ	0.025012596	0.0016596827
HLA-DPA1*01:03-DPB1*04:01	FGGKRTSDKVKVA	0.012595421	0.0068552434
HLA-DPA1*01:03-DPB1*04:01	GFQCQNGVCISLI	0.24573882	0.0004156123
HLA-DPA1*01:03-DPB1*04:01	EGFFLHLKEFYLT	0.49434343	0.14132226
HLA-DPA1*01:03-DPB1*04:01	QGFNVRLSGQDVG	0.09516091	0.0066202236
HLA-DPA1*01:03-DPB1*04:01	AAKTPCTRFRWWQ	0.10236927	0.00060796755
HLA-DPA1*01:03-DPB1*04:01	GAVLLMDASARPA	0.06356986	0.0062019276
HLA-DPA1*01:03-DPB1*04:01	GYSGLRDVYLLHE	0.23492692	0.09227582
HLA-DPA1*01:03-DPB1*04:01	TLILAAFCLGIAS	0.2555933	0.0012987686
HLA-DPA1*01:03-DPB1*04:01	EDVEEAGALQKNH	0.013377669	0.017041784
HLA-DPA1*01:03-DPB1*04:01	NPNTNDLFNAVGD	0.07093509	0.0057393317
HLA-DPA1*01:03-DPB1*04:01	VKGMDGFCSRSQH	0.034131628	0.0067597656
HLA-DPA1*01:03-DPB1*04:01	DFLGGRGGSRPGD	0.07746505	0.01180428
HLA-DPA1*01:03-DPB1*04:01	GNWSICNGNGSLE	0.061676476	0.0005486385
HLA-DPA1*01:03-DPB1*04:01	PATPEVKVACSED	0.0051208525	0.0009846177
HLA-DPA1*01:03-DPB1*04:01	KSKAAASATREWT	0.032381076	0.014754889
HLA-DPA1*01:03-DPB1*04:01	SGHGSCDHGICRC	0.0040784753	0.0008344265
HLA-DPA1*01:03-DPB1*04:01	CTCASSDGKDDKE	0.0041151796	0.0012166243
HLA-DPA1*01:03-DPB1*04:01	VDDNALQCLEEYL	0.29165	0.0032660314
HLA-DPA1*01:03-DPB1*04:01	DKGHCVDLPDTGL	0.0045053004	0.0008470566
HLA-DPA1*01:03-DPB1*04:01	ALGVGLALALQPG	0.1193589	0.016976982
HLA-DPA1*01:03-DPB1*04:01	IIAVLMSAQESWA	0.18261729	0.0022820379
HLA-DPA1*01:03-DPB1*04:01	YEHVMKLRQAALK	0.107041515	0.004705894
HLA-DPA1*01:03-DPB1*04:01	RCREGALSLLQHL	0.32887262	0.00082840555
HLA-DPA1*01:03-DPB1*04:01	MDRFEEVYFRIQD	0.5057741	0.6220323
HLA-DPA1*01:03-DPB1*04:01	PLDLVFSFVFGAT	0.67160857	0.005603009
HLA-DPA1*01:03-DPB1*04:01	YVSYLINTTVEEK	0.26202154	0.4000596
HLA-DPA1*01:03-DPB1*04:01	TIEKSNLNRQFLF	0.15597077	0.0028782978
HLA-DPA1*01:03-DPB1*04:01	EKDCGDSHILPFS	0.07181081	0.0005064616
HLA-DPA1*01:03-DPB1*04:01	LLEAALPRFFRGA	0.18808052	0.002333972
HLA-DPA1*01:03-DPB1*04:01	FQNFPTELLLSLA	0.45416018	0.0049133226
HLA-DPA1*01:03-DPB1*04:01	ITSIEYQWIQGRL	0.4159092	0.44603938
HLA-DPA1*01:03-DPB1*04:01	VHLEPVRIPHWER	0.13525698	0.010114143
HLA-DPA1*01:03-DPB1*04:01	SIPPCEHHVNGSR	0.020919435	0.0010077509
HLA-DPA1*01:03-DPB1*04:01	RKGTDIMYTGTLD	0.07905398	0.0035869745
HLA-DPA1*01:03-DPB1*04:01	SGADLLCQRLRVH	0.13209912	0.03274367
HLA-DPA1*01:03-DPB1*04:01	FLGAAVFLCYAVW	0.47232345	0.001916894
HLA-DPA1*01:03-DPB1*04:01	HYLFFACILVVLL	0.18467073	0.0015711499
HLA-DPA1*01:03-DPB1*04:01	LLSLLLLGAVPGP	0.18264131	0.0037080932
HLA-DPA1*01:03-DPB1*04:01	HSVRYQCKNYYKL	0.20404083	0.30177134
HLA-DPA1*01:03-DPB1*04:01	GFVSAAELRHVMT	0.18312258	0.73314387
HLA-DPA1*01:03-DPB1*04:01	SCKYNPKYSVAND	0.06219454	0.009886617
HLA-DPA1*01:03-DPB1*04:01	MCGRITKRVTREL	0.07228732	0.00071246614
HLA-DPA1*01:03-DPB1*04:01	VRSLCRASGSRPA	0.049351536	0.0031116821
HLA-DPA1*01:03-DPB1*04:01	LYFTYSVHWEESD	0.238472	0.012580954
HLA-DPA1*01:03-DPB1*04:01	QVNFRGFMRTLAH	0.25378057	0.013109118
HLA-DPA1*01:03-DPB1*04:01	TTNQERWAIGPHD	0.030452173	0.0018601322
HLA-DPA1*01:03-DPB1*04:01	RLAGTESPVREEP	0.017353194	0.0024834059
HLA-DPA1*01:03-DPB1*04:01	LYLSNYLEDFGGG	0.44628766	0.012729998
HLA-DPA1*01:03-DPB1*04:01	CGRQIEIQFAQGD	0.079781	0.0006513161
HLA-DPA1*01:03-DPB1*04:01	GKVELVFSATPEK	0.20163499	0.11839014
HLA-DPA1*01:03-DPB1*04:01	GRKGTDIMYTGTL	0.082339846	0.0053962185
HLA-DPA1*01:03-DPB1*04:01	FCDGFRKLLDHLQ	0.124485485	0.0007400202
HLA-DPA1*01:03-DPB1*04:01	DSKNGLSAWELIE	0.20649998	0.013175887
HLA-DPA1*01:03-DPB1*04:01	QLPSRVPRDAARY	0.031029386	0.001286046
HLA-DPA1*01:03-DPB1*04:01	KSEEYSVTNTDET	0.021551825	0.022526141
HLA-DPA1*01:03-DPB1*04:01	KLQRAIQEHPVVL	0.12655696	0.0050817505
HLA-DPA1*01:03-DPB1*04:01	INNTFIRTEFGMA	0.6238563	0.72339237
HLA-DPA1*01:03-DPB1*04:01	DIAPRGVKGAKGY	0.017318629	0.00128583
HLA-DPA1*01:03-DPB1*04:01	LGLQASSALAWLT	0.2574292	0.02452021
HLA-DPA1*01:03-DPB1*04:01	LNKEAAEVLQNNR	0.06980506	0.23606293
HLA-DPA1*01:03-DPB1*04:01	GVLIVKKYVCGGR	0.09246029	0.007319844
HLA-DPA1*01:03-DPB1*04:01	AQDKEHPRYLIPE	0.03237186	0.019719746
HLA-DPA1*01:03-DPB1*04:01	PCRINNGGCQDLC	0.03447721	0.00032700604
HLA-DPA1*01:03-DPB1*04:01	QEAPIDEHWIIEC	0.05504453	0.014661993
HLA-DPA1*01:03-DPB1*04:01	DLSTYGDSLSGWW	0.09303335	0.0015998168
HLA-DPA1*01:03-DPB1*04:01	QKHLSSCAAPAPL	0.11478241	0.0018156208
HLA-DPA1*01:03-DPB1*04:01	SHKVSPMLYKQLR	0.22785023	0.2086529
HLA-DPA1*01:03-DPB1*04:01	RVVSTSLDCLQKL	0.29751548	0.0025881391
HLA-DPA1*01:03-DPB1*04:01	LRPEDLPIKYAGL	0.10600262	0.006223587
HLA-DPA1*01:03-DPB1*04:01	CLPNYYRCSSGTC	0.06368027	0.0007010093
HLA-DPA1*01:03-DPB1*04:01	GFVPVAPICTDKI	0.08942335	0.0013910088
HLA-DPA1*01:03-DPB1*04:01	CLVAGTKCDKVAQ	0.017048873	0.0011718499
HLA-DPA1*01:03-DPB1*04:01	HHVNKRLEEEADR	0.019663626	0.026930466
HLA-DPA1*01:03-DPB1*04:01	DSMASICPTDGVK	0.063068375	0.0015698954
HLA-DPA1*01:03-DPB1*04:01	PGYGDAINCRDCF	0.024963465	0.0006390403
HLA-DPA1*01:03-DPB1*04:01	MGLQEMAGQLQAA	0.072481856	0.0019588526
HLA-DPA1*01:03-DPB1*04:01	KGACHGQTGMFPR	0.019892966	0.0013177141
HLA-DPA1*01:03-DPB1*04:01	KEQLKIWMGKMQK	0.15609422	0.0244338
HLA-DPA1*01:03-DPB1*04:01	TARYVDQGGNKRP	0.01429818	0.17566092
HLA-DPA1*01:03-DPB1*04:01	THRLARAMMAFTA	0.23585322	0.0038155273
HLA-DPA1*01:03-DPB1*04:01	VFKVAIAGAPVTV	0.14013258	0.01300657
HLA-DPA1*01:03-DPB1*04:01	TDEVAQPAWLGFL	0.23300241	0.0014276669
HLA-DPA1*01:03-DPB1*04:01	VVALLVIFQVCLC	0.1864572	0.0009069225
HLA-DPA1*01:03-DPB1*04:01	VMLIWKIGPALSC	0.19204369	0.0007459902
HLA-DPA1*01:03-DPB1*04:01	ERWDAYCYNPHAK	0.10750404	0.015238146
HLA-DPA1*01:03-DPB1*04:01	MASVVLPSGSQCA	0.08366042	0.00077692943
HLA-DPA1*01:03-DPB1*04:01	DDSNWWQGRVEGS	0.06237782	0.012458884
HLA-DPA1*01:03-DPB1*04:01	DKTTNVSLYPGYN	0.04937084	0.0026244186
HLA-DPA1*01:03-DPB1*04:01	PVEAFKEWKEWII	0.1964232	0.001748475
HLA-DPA1*01:03-DPB1*04:01	MSYRLNTHVKPLI	0.14783382	0.0027490729
HLA-DPA1*01:03-DPB1*04:01	RGLCLYYEDCIEK	0.25570294	0.0031099669
HLA-DPA1*01:03-DPB1*04:01	LLIALGLLLAAPA	0.1917372	0.0076192743
HLA-DPA1*01:03-DPB1*04:01	LEYLAFSDSSKWV	0.30013928	0.15903746
HLA-DPA1*01:03-DPB1*04:01	IGGGDTATCCAKW	0.011315814	0.0010036355
HLA-DPA1*01:03-DPB1*04:01	GMTRKDHADVSNQ	0.0054792506	0.002858316
HLA-DPA1*01:03-DPB1*04:01	MNRVIRACVEAPK	0.074061275	0.004902953
HLA-DPA1*01:03-DPB1*04:01	KLAGTQTGTCLMV	0.04658266	0.0011135885
HLA-DPA1*01:03-DPB1*04:01	LRTSSLSHSACPT	0.05008687	0.005253193
HLA-DPA1*01:03-DPB1*04:01	ASFSFSGLLSWLK	0.46682507	0.038803317
HLA-DPA1*01:03-DPB1*04:01	VAGGAGGGEPPHV	0.01903056	0.002236459
HLA-DPA1*01:03-DPB1*04:01	EQNRRSEEAHRAE	0.007093535	0.011815341
HLA-DPA1*01:03-DPB1*04:01	SRFRMLFTSFVEP	0.7523861	0.036339067
HLA-DPA1*01:03-DPB1*04:01	ADTTICLKWKNIE	0.13252491	0.003783573
HLA-DPA1*01:03-DPB1*04:01	ATAVVQLYLALPP	0.46629107	0.0056666317
HLA-DPA1*01:03-DPB1*04:01	LANSSLGFILADA	0.24291521	0.0035666511
HLA-DPA1*01:03-DPB1*04:01	HLVNSVSDILDAL	0.22874159	0.007816124
HLA-DPA1*01:03-DPB1*04:01	RKGMKHMVILLTL	0.3371065	0.0048789997
HLA-DPA1*01:03-DPB1*04:01	YEALSGGATTEGF	0.04537885	0.012099935
HLA-DPA1*01:03-DPB1*04:01	ALQTPALNMLFAP	0.25995976	0.022769056
HLA-DPA1*01:03-DPB1*04:01	EGAGPTRTVEWLN	0.06343469	0.0016875811
HLA-DPA1*01:03-DPB1*04:01	EKRCLELFGRDYC	0.23609605	0.00052687613
HLA-DPA1*01:03-DPB1*04:01	TADTTRHGHSGHG	0.0093874885	0.0028642737
HLA-DPA1*01:03-DPB1*04:01	IFVTFYQCLVTTL	0.50362116	0.001823125
HLA-DPA1*01:03-DPB1*04:01	FGTYYRMIQTNFI	0.44512686	0.13645078
HLA-DPA1*01:03-DPB1*04:01	QNEVDAFWCFCGF	0.28783563	0.000292689
HLA-DPA1*01:03-DPB1*04:01	VHFGQRHRLLLET	0.16911626	0.0015292971
HLA-DPA1*01:03-DPB1*04:01	RALEAECRKYPVV	0.09474821	0.0015328154
HLA-DPA1*01:03-DPB1*04:01	RAVLRSREQTAKA	0.064454496	0.0078076953
HLA-DPA1*01:03-DPB1*04:01	SPSKRTHQRSKSD	0.030106531	0.001051883
HLA-DPA1*01:03-DPB1*04:01	IVGVRYQCSLCPS	0.14453654	0.008301178
HLA-DPA1*01:03-DPB1*04:01	GADYAEPTWNLKD	0.0714392	0.004815716
HLA-DPA1*01:03-DPB1*04:01	DKDEKISRDELLQ	0.10764467	0.5611293
HLA-DPA1*01:03-DPB1*04:01	GFSLSCMVFFLIV	0.33395135	0.0007321689
HLA-DPA1*01:03-DPB1*04:01	NAPSTCSFKRYGC	0.058593225	0.00057329785
HLA-DPA1*01:03-DPB1*04:01	TGEEVGFVVDAKT	0.020552026	0.023774054
HLA-DPA1*01:03-DPB1*04:01	VGKTCLINRFCKD	0.2934686	0.0018179466
HLA-DPA1*01:03-DPB1*04:01	ITRSPFPVHVSEA	0.11942859	0.0038854294
HLA-DPA1*01:03-DPB1*04:01	GDTATCCAKWNTE	0.034605853	0.001526851
HLA-DPA1*01:03-DPB1*04:01	LTMFDAVLILLLI	0.24113774	0.000934224
HLA-DPA1*01:03-DPB1*04:01	TSKWPAVWVKISS	0.15830931	0.0013041802
HLA-DPA1*01:03-DPB1*04:01	LVGIIIGTIFIIK	0.5044235	0.029446503
HLA-DPA1*01:03-DPB1*04:01	IWTLILHYSISMP	0.33444947	0.0013301792
HLA-DPA1*01:03-DPB1*04:01	LTDCMERAREVIP	0.034601662	0.00047067823
HLA-DPA1*01:03-DPB1*04:01	ASAKLWDVREGMC	0.07913922	0.0007450046
HLA-DPA1*01:03-DPB1*04:01	KAASRNLAFYPPH	0.08036508	0.0044709304
HLA-DPA1*01:03-DPB1*04:01	LSWHLNENIATYC	0.15334104	0.0006990783
HLA-DPA1*01:03-DPB1*04:01	TSRNLARAMCMKN	0.084285624	0.00055577076
HLA-DPA1*01:03-DPB1*04:01	YVCEASLPTVPVL	0.1737183	0.0018693522
HLA-DPA1*01:03-DPB1*04:01	EAPGTNVVSEPRE	0.011298778	0.04953551
HLA-DPA1*01:03-DPB1*04:01	DHTNETSNSTVKP	0.0032884805	0.0050818166
HLA-DPA1*01:03-DPB1*04:01	VLEDWEDSVNIGR	0.05768953	0.054786902
HLA-DPA1*01:03-DPB1*04:01	QNHCRSEVILEKW	0.2698523	0.000613363
HLA-DPA1*01:03-DPB1*04:01	LVFVRKLMDLCFT	0.27689135	0.0034866824
HLA-DPA1*01:03-DPB1*04:01	QLEECRGRWALRL	0.22376543	0.0006344764
HLA-DPA1*01:03-DPB1*04:01	VRAVQSSTSIRYN	0.15579751	0.1147356
HLA-DPA1*01:03-DPB1*04:01	STVGTPDYIAPEV	0.033956766	0.0035526517
HLA-DPA1*01:03-DPB1*04:01	YQLVAGLPPFRAG	0.19242	0.007128723
HLA-DPA1*01:03-DPB1*04:01	LDHTLQSPWEIAA	0.15702485	0.040714584
HLA-DPA1*01:03-DPB1*04:01	FKKIPLKPSPSKK	0.13477693	0.008456921
HLA-DPA1*01:03-DPB1*04:01	GCSASNSSEVDGG	0.0062531135	0.0006960067
HLA-DPA1*01:03-DPB1*04:01	GWRQAGVNHVLIF	0.2117886	0.016486902
HLA-DPA1*01:03-DPB1*04:01	GFGALMTQLFLWE	0.7238287	0.0044073192
HLA-DPA1*01:03-DPB1*04:01	LKLQLPNCIEDPV	0.100905485	0.0012489444
HLA-DPA1*01:03-DPB1*04:01	ARWMVLRNSWRAV	0.35563686	0.000856579
HLA-DPA1*01:03-DPB1*04:01	DPQKRKPDIKKAK	0.010630014	0.026142016
HLA-DPA1*01:03-DPB1*04:01	CFLIVYMAILVGT	0.14956807	0.00045676046
HLA-DPA1*01:03-DPB1*04:01	VLPTLPGTLCLRI	0.1512588	0.00054059736
HLA-DPA1*01:03-DPB1*04:01	AQLLQCQHHPAWY	0.12742318	0.00062417454
HLA-DPA1*01:03-DPB1*04:01	EDDPPVSLFCCCK	0.062536225	0.00074041187
HLA-DPA1*01:03-DPB1*04:01	ELNFFFQKAIEGF	0.40207925	0.39593282
HLA-DPA1*01:03-DPB1*04:01	FDTNTSVLMKALE	0.13671651	0.09979125
HLA-DPA1*01:03-DPB1*04:01	QSLAKVENACYAL	0.13182302	0.0011610392
HLA-DPA1*01:03-DPB1*04:01	NYVRVVEVWWDEY	0.37952378	0.004569959
HLA-DPA1*01:03-DPB1*04:01	FWNDCISSGLRGC	0.12249369	0.00052819995
HLA-DPA1*01:03-DPB1*04:01	RGKSPPPEFAKVS	0.049353965	0.019094491
HLA-DPA1*01:03-DPB1*04:01	SHVYMFKNGSGDS	0.038103934	0.0032185651
HLA-DPA1*01:03-DPB1*04:01	MNNNIEEQRRNRL	0.023283742	0.043496422
HLA-DPA1*01:03-DPB1*04:01	VVYALFGLAEFFS	0.53896034	0.0034294762
HLA-DPA1*01:03-DPB1*04:01	MGGYCGYLATMAG	0.17291737	0.0006283816
HLA-DPA1*01:03-DPB1*04:01	LACKIEMVDYKEE	0.2140726	0.005185834
HLA-DPA1*01:03-DPB1*04:01	VNTYYDFSKGIDH	0.093240574	0.6698164
HLA-DPA1*01:03-DPB1*04:01	DDKQILENLSTSP	0.042712316	0.0019210338
HLA-DPA1*01:03-DPB1*04:01	KRMVSTSATDEPR	0.02740157	0.069590434
HLA-DPA1*01:03-DPB1*04:01	IFGFVAFFEVGPG	0.5353049	0.0032038451
HLA-DPA1*01:03-DPB1*04:01	RFCKDTFDKNYKA	0.11449725	0.0012833211
HLA-DPA1*01:03-DPB1*04:01	NGQCAGSICEKYG	0.04668348	0.0012644788
HLA-DPA1*01:03-DPB1*04:01	LDKSESREKIENV	0.035863973	0.007204015
HLA-DPA1*01:03-DPB1*04:01	PELKQITWLSVTG	0.46543628	0.23381384
HLA-DPA1*01:03-DPB1*04:01	SCQVNSHFRDGMQ	0.039439447	0.0006859014
HLA-DPA1*01:03-DPB1*04:01	ADAMEVIPSTLAE	0.17684619	0.0027171993
HLA-DPA1*01:03-DPB1*04:01	QFYSPPESFAGSD	0.11146628	0.0018425683
HLA-DPA1*01:03-DPB1*04:01	DLVGPSPGGAPCP	0.011802248	0.0013954611
HLA-DPA1*01:03-DPB1*04:01	MFIIMIASCVFQV	0.31329155	0.001078232
HLA-DPA1*01:03-DPB1*04:01	SIPFSVVGSNQLI	0.37519556	0.0476347
HLA-DPA1*01:03-DPB1*04:01	QNTKVPVQPTKTT	0.008993079	0.004632463
HLA-DPA1*01:03-DPB1*04:01	EFSAKDIDGHMVN	0.039355297	0.040486477
HLA-DPA1*01:03-DPB1*04:01	VGWVQNTDRGTVQ	0.020769423	0.061059583
HLA-DPA1*01:03-DPB1*04:01	HQSAQLSVLLTVE	0.31496793	0.0009341108
HLA-DPA1*01:03-DPB1*04:01	DVANIFPATFVTA	0.48012057	0.02868928
HLA-DPA1*01:03-DPB1*04:01	TQSTSRPKCARAS	0.035235807	0.0036507715
HLA-DPA1*01:03-DPB1*04:01	VQRAEGYFRKWKE	0.08915062	0.0083902385
HLA-DPA1*01:03-DPB1*04:01	LALLCLGGADKRL	0.11978828	0.000860425
HLA-DPA1*01:03-DPB1*04:01	KHLQDIKVKFSDP	0.08092417	0.0031722165
HLA-DPA1*01:03-DPB1*04:01	CLTFVTPCLLAGD	0.31256983	0.00046637506
HLA-DPA1*01:03-DPB1*04:01	IFIRTKDGIRLNL	0.08567855	0.0031945712
HLA-DPA1*01:03-DPB1*04:01	PEETSASAGLPKK	0.03649636	0.013544041
HLA-DPA1*01:03-DPB1*04:01	TMALCNQFSASLA	0.20800336	0.00043999302
HLA-DPA1*01:03-DPB1*04:01	PMNFNPSNPYCNG	0.05142552	0.0020858103
HLA-DPA1*01:03-DPB1*04:01	SLDWWITDKCNMI	0.15971681	0.00855346
HLA-DPA1*01:03-DPB1*04:01	YLPITFGDKFTPY	0.26723537	0.011194584
HLA-DPA1*01:03-DPB1*04:01	DFVVSGTCAEQMY	0.1614488	0.0009604188
HLA-DPA1*01:03-DPB1*04:01	VASHPATVPSNER	0.023565795	0.016699264
HLA-DPA1*01:03-DPB1*04:01	KAEEKDELLHFFQ	0.1714134	0.012183682
HLA-DPA1*01:03-DPB1*04:01	LLSGLVCQSPGDA	0.04717486	0.0007151787
HLA-DPA1*01:03-DPB1*04:01	TIRTTTMARLECA	0.2758594	0.0027858384
HLA-DPA1*01:03-DPB1*04:01	LNQMILTYYEGEE	0.41756615	0.021171186
HLA-DPA1*01:03-DPB1*04:01	AQQELDGKPASPT	0.012948507	0.018999267
HLA-DPA1*01:03-DPB1*04:01	SMKKAMVEYEIDL	0.26098377	0.017827
HLA-DPA1*01:03-DPB1*04:01	WDSMASICPTDGV	0.062277656	0.00039515164
HLA-DPA1*01:03-DPB1*04:01	LLGACFIGYVLPL	0.55141056	0.0057146996
HLA-DPA1*01:03-DPB1*04:01	SIFECESTGGSCW	0.118988715	0.000393021
HLA-DPA1*01:03-DPB1*04:01	LLFLLLLWLPDTT	0.25502256	0.001438799
HLA-DPA1*01:03-DPB1*04:01	SSPVPLPPVTHLD	0.07602437	0.017563192
HLA-DPA1*01:03-DPB1*04:01	EENLPCISCVSNR	0.05196691	0.00059231336
HLA-DPA1*01:03-DPB1*04:01	RSSQESQRQAPEL	0.02461545	0.0025034605
HLA-DPA1*01:03-DPB1*04:01	AKLWDVREGMCRQ	0.08300331	0.0011217408
HLA-DPA1*01:03-DPB1*04:01	AAAFFLSLFLCLF	0.46808276	0.005977521
HLA-DPA1*01:03-DPB1*04:01	GTCQDWALGGGFT	0.08105178	0.0005546369
HLA-DPA1*01:03-DPB1*04:01	VDGSDEVNCKNVN	0.003315025	0.0061741127
HLA-DPA1*01:03-DPB1*04:01	RPAGPALLLLLLF	0.20648764	0.0024235554
HLA-DPA1*01:03-DPB1*04:01	QGEEETTRISYFT	0.097380914	0.0017600132
HLA-DPA1*01:03-DPB1*04:01	SDEGQFNEQNFVS	0.14905235	0.034955587
HLA-DPA1*01:03-DPB1*04:01	PFVTRNKDVFQCE	0.1173804	0.0005073528
HLA-DPA1*01:03-DPB1*04:01	SGSLAYQGPGAEL	0.13402306	0.021140074
HLA-DPA1*01:03-DPB1*04:01	CGKKVVTAGAIIP	0.12910454	0.00116045
HLA-DPA1*01:03-DPB1*04:01	ILNSIWSHQMYYM	0.41737178	0.025792975
HLA-DPA1*01:03-DPB1*04:01	LIGLFSPRCADLW	0.18421295	0.005333072
HLA-DPA1*01:03-DPB1*04:01	CCFDANQPEGRKC	0.027271204	0.0008815342
HLA-DPA1*01:03-DPB1*04:01	RAYFILLQNPQFN	0.449245	0.11536725
HLA-DPA1*01:03-DPB1*04:01	VDETQVRSLYVSC	0.199073	0.0012572812
HLA-DPA1*01:03-DPB1*04:01	ASQPAVELVSGSQ	0.035399202	0.018846037
HLA-DPA1*01:03-DPB1*04:01	QLPYNGVVLAQTV	0.2745457	0.0113089075
HLA-DPA1*01:03-DPB1*04:01	DMNSLDRAQAAKN	0.012789069	0.005377357
HLA-DPA1*01:03-DPB1*04:01	HQWLQSREAKLRL	0.20362729	0.013539811
HLA-DPA1*01:03-DPB1*04:01	RSYLSQPRNPGRE	0.12861483	0.31979865
HLA-DPA1*01:03-DPB1*04:01	FWLGWLGMLAGAV	0.23814233	0.00211332
HLA-DPA1*01:03-DPB1*04:01	ESEGSGVCQLYVL	0.12268486	0.0007570101
HLA-DPA1*01:03-DPB1*04:01	GTMTVDWNEWRDY	0.16029237	0.022557726
HLA-DPA1*01:03-DPB1*04:01	HGEAGHHLPEPSS	0.03287278	0.0031403652
HLA-DPA1*01:03-DPB1*04:01	EKVNSQFVVNLAY	0.2855411	0.006122553
HLA-DPA1*01:03-DPB1*04:01	GLEADLECKQIWQ	0.07817301	0.005370061
HLA-DPA1*01:03-DPB1*04:01	WDNLKGKKSCHTA	0.030820996	0.001597921
HLA-DPA1*01:03-DPB1*04:01	LAINHTPLDQNIS	0.03805413	0.042486873
HLA-DPA1*01:03-DPB1*04:01	LRPGSPARVVQCI	0.025259836	0.00050339225
HLA-DPA1*01:03-DPB1*04:01	VEPKTECERLAGT	0.02396383	0.0015443033
HLA-DPA1*01:03-DPB1*04:01	LPALTVHVTQPKD	0.029586483	0.020167485
HLA-DPA1*01:03-DPB1*04:01	DKENTEERLFKVS	0.08805941	0.01037197
HLA-DPA1*01:03-DPB1*04:01	RLEGCKTKVYPDN	0.029111544	0.0019385669
HLA-DPA1*01:03-DPB1*04:01	SIIKDLCRVLYFG	0.37267214	0.0015403589
HLA-DPA1*01:03-DPB1*04:01	KNRQFFNEPEENF	0.15641747	0.80281353
HLA-DPA1*01:03-DPB1*04:01	SAGRPKRPHARRA	0.08293393	0.005101422
HLA-DPA1*01:03-DPB1*04:01	RFKAEKLEMALNY	0.25294238	0.5247463
HLA-DPA1*01:03-DPB1*04:01	VLGFFIIAVLMSA	0.24321704	0.0016532026
HLA-DPA1*01:03-DPB1*04:01	FRTYQAFMWALYK	0.6444306	0.021275532
HLA-DPA1*01:03-DPB1*04:01	QPGAASAAINASV	0.038220864	0.0028299815
HLA-DPA1*01:03-DPB1*04:01	GETVMVNAAAGAV	0.051036656	0.008949107
HLA-DPA1*01:03-DPB1*04:01	AVGGALLWRRMRS	0.147867	0.0030893367
HLA-DPA1*01:03-DPB1*04:01	MMQREKSENADKT	0.010950073	0.002249082
HLA-DPA1*01:03-DPB1*04:01	PNPTADCKTAVNC	0.004160933	0.00089402974
HLA-DPA1*01:03-DPB1*04:01	MAISGVPVLGFFI	0.26553717	0.010482672
HLA-DPA1*01:03-DPB1*04:01	HPVMRRNPFGVDI	0.26118475	0.07305319
HLA-DPA1*01:03-DPB1*04:01	VMEGDDDIEVFRL	0.08074185	0.017849829
HLA-DPA1*01:03-DPB1*04:01	GTVEGFEPADNKC	0.04061247	0.0005867365
HLA-DPA1*01:03-DPB1*04:01	ACCRGYLARKAFA	0.17768665	0.0006396209
HLA-DPA1*01:03-DPB1*04:01	PVMRRNPFGVDIC	0.23373465	0.000711431
HLA-DPA1*01:03-DPB1*04:01	KGGPDDRGMGSSR	0.0031216359	0.0018770185
HLA-DPA1*01:03-DPB1*04:01	PSFKGEWEHAEVT	0.15084764	0.0034005125
HLA-DPA1*01:03-DPB1*04:01	YGWKQGLKTGMYY	0.10729661	0.001586115
HLA-DPA1*01:03-DPB1*04:01	CGDDQNGPKIAVQ	0.009213974	0.00041284336
HLA-DPA1*01:03-DPB1*04:01	VFVALSDDTAWII	0.19532368	0.00084193965
HLA-DPA1*01:03-DPB1*04:01	EMTQRRWENMPVS	0.16685843	0.016626755
HLA-DPA1*01:03-DPB1*04:01	MMDGAMGYVQPPP	0.050383747	0.003805769
HLA-DPA1*01:03-DPB1*04:01	SPLCGGFTWPSCV	0.12224632	0.000387136
HLA-DPA1*01:03-DPB1*04:01	SNYVNVEFGVPFP	0.34194866	0.011483371
HLA-DPA1*01:03-DPB1*04:01	EDLGRMYNLVSRI	0.28048027	0.014964205
HLA-DPA1*01:03-DPB1*04:01	LTYLFMLAWLGVT	0.38659936	0.0015335341
HLA-DPA1*01:03-DPB1*04:01	SKLPAGKNVLLLG	0.09767265	0.0019185863
HLA-DPA1*01:03-DPB1*04:01	YKSRFWLLKLLFR	0.44273794	0.0056899553
HLA-DPA1*01:03-DPB1*04:01	LFKSLCVPYFVLE	0.62364715	0.0021490077
HLA-DPA1*01:03-DPB1*04:01	KAKINQGWLDSSR	0.087884	0.50099933
HLA-DPA1*01:03-DPB1*04:01	EVFKAFYLGKHSG	0.316362	0.0150329815
HLA-DPA1*01:03-DPB1*04:01	VQVDQLRMQGQSV	0.12036689	0.0031701408
HLA-DPA1*01:03-DPB1*04:01	SKSSHCDSPPRSQ	0.010513166	0.0020266785
HLA-DPA1*01:03-DPB1*04:01	LRRGRSEADSDKN	0.0041389386	0.0020526578
HLA-DPA1*01:03-DPB1*04:01	KADLSGMSGARDI	0.038016777	0.0024955913
HLA-DPA1*01:03-DPB1*04:01	PGWLGKGFDWPYV	0.14846227	0.00058867794
HLA-DPA1*01:03-DPB1*04:01	VPPQGLYDLPREP	0.03917305	0.018663114
HLA-DPA1*01:03-DPB1*04:01	TASPPTDLIWKNQ	0.02242342	0.012789415
HLA-DPA1*01:03-DPB1*04:01	LHMVLPAPDTDEK	0.012031128	0.0084121255
HLA-DPA1*01:03-DPB1*04:01	LSKNVLCSACSGQ	0.04612107	0.00087579526
HLA-DPA1*01:03-DPB1*04:01	GLSKENLLLRGCT	0.08276378	0.0038457527
HLA-DPA1*01:03-DPB1*04:01	SQDTGKYCFGVED	0.031334586	0.0005065439
HLA-DPA1*01:03-DPB1*04:01	TLTEILKGLKFNL	0.35261193	0.0032930959
HLA-DPA1*01:03-DPB1*04:01	VIVVAVSVIMVIY	0.18294509	0.0030225911
HLA-DPA1*01:03-DPB1*04:01	KVAMRALGFDVKK	0.24888667	0.31234744
HLA-DPA1*01:03-DPB1*04:01	ALRVLLSCVRGPL	0.29771835	0.0063795494
HLA-DPA1*01:03-DPB1*04:01	ASEGSAESMGPDS	0.014252261	0.0046047666
HLA-DPA1*01:03-DPB1*04:01	AANSGCSKAIGAL	0.052213375	0.001344838
HLA-DPA1*01:03-DPB1*04:01	CEILTRRLDSARP	0.1052856	0.0025513105
HLA-DPA1*01:03-DPB1*04:01	LLIVLLGLSALLQ	0.21058832	0.0023568585
HLA-DPA1*01:03-DPB1*04:01	RTTVTMITVSGSA	0.09256461	0.0017338896
HLA-DPA1*01:03-DPB1*04:01	RRWSEDCRLEGGG	0.033913795	0.0013573559
HLA-DPA1*01:03-DPB1*04:01	SIVLEGPAPAQGT	0.069561414	0.0056575555
HLA-DPA1*01:03-DPB1*04:01	DCGDYSDEANCEN	0.013103571	0.00076224643
HLA-DPA1*01:03-DPB1*04:01	WFWWHWQGEGRPQ	0.09171173	0.13916573
HLA-DPA1*01:03-DPB1*04:01	LSPDVTPCFCTIN	0.12063941	0.0015339075
HLA-DPA1*01:03-DPB1*04:01	SSDPASDAMDPFH	0.041112743	0.0044643404
HLA-DPA1*01:03-DPB1*04:01	CICCFLLGLLLAV	0.24943486	0.00037538548
HLA-DPA1*01:03-DPB1*04:01	EDQMDEKLMEPLK	0.11492704	0.24243367
HLA-DPA1*01:03-DPB1*04:01	NAPFPCAPCKNNS	0.051368635	0.000515278
HLA-DPA1*01:03-DPB1*04:01	GSLLDFLKEGDGK	0.14390185	0.0022758942
HLA-DPA1*01:03-DPB1*04:01	GCFTIKSDVWSFG	0.20317864	0.0009979011
HLA-DPA1*01:03-DPB1*04:01	SGFSLVMNHPACV	0.2784813	0.0011926258
HLA-DPA1*01:03-DPB1*04:01	FCITLLHARKRVA	0.21778747	0.00070544926
HLA-DPA1*01:03-DPB1*04:01	AYQPAGLNTHAFD	0.07112758	0.0122395605
HLA-DPA1*01:03-DPB1*04:01	GPMEGELPGEACT	0.031124882	0.0012608578
HLA-DPA1*01:03-DPB1*04:01	DIMDYIQPATCTD	0.09614146	0.0011045872
HLA-DPA1*01:03-DPB1*04:01	EGTLVHAVSVLAL	0.28204906	0.04113129
HLA-DPA1*01:03-DPB1*04:01	KMDWGLFDKNAGE	0.10612011	0.0028386186
HLA-DPA1*01:03-DPB1*04:01	PENLQADKKGRPT	0.007638943	0.006868936
HLA-DPA1*01:03-DPB1*04:01	KSKWGIGYRLSMY	0.28166485	0.0017179588
HLA-DPA1*01:03-DPB1*04:01	EGASGRPGSPKME	0.015185828	0.004994071
HLA-DPA1*01:03-DPB1*04:01	DVTCVGPGAHKGQ	0.011806455	0.0005607096
HLA-DPA1*01:03-DPB1*04:01	LKASIPFSVVGSN	0.30232933	0.00991329
HLA-DPA1*01:03-DPB1*04:01	REHVAKMKKMEME	0.04522825	0.04045528
HLA-DPA1*01:03-DPB1*04:01	GRPKRPHARRALC	0.06422651	0.0005881386
HLA-DPA1*01:03-DPB1*04:01	IDKFRDPQMCFDI	0.09788324	0.00096246286
HLA-DPA1*01:03-DPB1*04:01	ARIRILTNNSQTP	0.05680865	0.004402242
HLA-DPA1*01:03-DPB1*04:01	VPHWTKKQLHEEV	0.09435577	0.016952954
HLA-DPA1*01:03-DPB1*04:01	GSDNDSDSGSNGG	0.0029240171	0.0019753613
HLA-DPA1*01:03-DPB1*04:01	GITKAEKLEIAKG	0.051444944	0.35308295
HLA-DPA1*01:03-DPB1*04:01	ATTGTFLLTVYSI	0.6221494	0.0011164637
HLA-DPA1*01:03-DPB1*04:01	SEGRALAEEWGCP	0.040069558	0.0011540322
HLA-DPA1*01:03-DPB1*04:01	AAPASGALRRLTP	0.032680195	0.0016936548
HLA-DPA1*01:03-DPB1*04:01	LANIRSKFKGDKA	0.019736601	0.00697119
HLA-DPA1*01:03-DPB1*04:01	LAWNPEESTGGPH	0.015799975	0.0056452397
HLA-DPA1*01:03-DPB1*04:01	GHYETAVEPKFNS	0.074467435	0.007724829
HLA-DPA1*01:03-DPB1*04:01	FNSPNYPDFYPPG	0.06609	0.0026907353
HLA-DPA1*01:03-DPB1*04:01	EGEGRSKKEAKNA	0.011901186	0.0013502536
HLA-DPA1*01:03-DPB1*04:01	PPAEGTEGTAPGG	0.007120305	0.0025306481
HLA-DPA1*01:03-DPB1*04:01	SRATSTATSGFAG	0.022497451	0.0037150825
HLA-DPA1*01:03-DPB1*04:01	CREFTEREQGEVR	0.01848784	0.0010663561
HLA-DPA1*01:03-DPB1*04:01	STDVTSTELTSEE	0.045990102	0.022794422
HLA-DPA1*01:03-DPB1*04:01	KLNIPKVLLPFTR	0.15776107	0.09393625
HLA-DPA1*01:03-DPB1*04:01	VANGRSLVWGAEA	0.05649415	0.0024996991
HLA-DPA1*01:03-DPB1*04:01	QKKKKIVKYGMGG	0.046107855	0.0022848607
HLA-DPA1*01:03-DPB1*04:01	FITLFLLSVCYSA	0.36173663	0.00094283343
HLA-DPA1*01:03-DPB1*04:01	NPGAVTVAWKADG	0.007173741	0.21387072
HLA-DPA1*01:03-DPB1*04:01	LMKRNHLGAFLIR	0.28879815	0.0036665413
HLA-DPA1*01:03-DPB1*04:01	KGACHGQTGMFPR	0.019892966	0.0013177141
HLA-DPA1*01:03-DPB1*04:01	SVTKCFSSKNSPL	0.14155723	0.0013605615
HLA-DPA1*01:03-DPB1*04:01	LAGLCCLVPVSLA	0.24202485	0.0044154413
HLA-DPA1*01:03-DPB1*04:01	NGFICDYELHELF	0.3809161	0.0013788396
HLA-DPA1*01:03-DPB1*04:01	ADYGQISEETWTY	0.09541906	0.033783473
HLA-DPA1*01:03-DPB1*04:01	KYVQFHESKVDTT	0.101045065	0.253883
HLA-DPA1*01:03-DPB1*04:01	IFVGPQHAGNYRC	0.025511315	0.0011283094
HLA-DPA1*01:03-DPB1*04:01	HLILKVLVFNFLN	0.52889127	0.0017344576
HLA-DPA1*01:03-DPB1*04:01	KAACFSQYETMYQ	0.30240914	0.0022074878
HLA-DPA1*01:03-DPB1*04:01	LYFLFLCFMVFQV	0.21360458	0.0010344781
HLA-DPA1*01:03-DPB1*04:01	VRRQRPRRRVCWA	0.11867062	0.00031711377
HLA-DPA1*01:03-DPB1*04:01	PMLLALLLATLLA	0.35890293	0.0014401458
HLA-DPA1*01:03-DPB1*04:01	KDLKITLYDYDLL	0.40234315	0.095699646
HLA-DPA1*01:03-DPB1*04:01	GWSFLEPEGEGSD	0.06365711	0.003409266
HLA-DPA1*01:03-DPB1*04:01	KAKNFRDLLTDEP	0.10265183	0.01385008
HLA-DPA1*01:03-DPB1*04:01	LAVRKYFQRITLY	0.3607147	0.002165447
HLA-DPA1*01:03-DPB1*04:01	DSAPRNKISRFQA	0.03642269	0.0013987885
HLA-DPA1*01:03-DPB1*04:01	ILDLSGNCPRCYN	0.03539451	0.0014057353
HLA-DPA1*01:03-DPB1*04:01	EDYIDFLQRVSPT	0.21030822	0.014541085
HLA-DPA1*01:03-DPB1*04:01	AQLHLQLQSKHDA	0.07353513	0.0043929582
HLA-DPA1*01:03-DPB1*04:01	MDYLQGSGETPQT	0.033546876	0.002230355
HLA-DPA1*01:03-DPB1*04:01	VQFTVDCNVDIQD	0.08973246	0.0016677215
HLA-DPA1*01:03-DPB1*04:01	LPLLLFLLPAGAV	0.28606087	0.12906085
HLA-DPA1*01:03-DPB1*04:01	QNRFSDYEKRKEQ	0.055602446	0.0019953947
HLA-DPA1*01:03-DPB1*04:01	SGGYQGKLRRRPR	0.059348743	0.0021780306
HLA-DPA1*01:03-DPB1*04:01	FLQGMTDFLQATQ	0.2715163	0.0023591332
HLA-DPA1*01:03-DPB1*04:01	PPVPVGLEVKLGA	0.042196427	0.0007046068
HLA-DPA1*01:03-DPB1*04:01	TQATKYNSEVVDK	0.03261303	0.19709143
HLA-DPA1*01:03-DPB1*04:01	PEKMRNRVLLELN	0.27222484	0.0021601955
HLA-DPA1*01:03-DPB1*04:01	EIMRMFFNGRYIL	0.37638506	0.0031606033
HLA-DPA1*01:03-DPB1*04:01	VQGGAFDGTTEGP	0.02935155	0.0011681763
HLA-DPA1*01:03-DPB1*04:01	PVIDNPNYKGKWK	0.013916477	0.028547203
HLA-DPA1*01:03-DPB1*04:01	QKISVKFDAVIGY	0.3157709	0.0020241728
HLA-DPA1*01:03-DPB1*04:01	TTVEGIGSTHTRI	0.023222746	0.0022102832
HLA-DPA1*01:03-DPB1*04:01	QKKLRECESVLVN	0.26813766	0.12732495
HLA-DPA1*01:03-DPB1*04:01	QPTALVPALSHNV	0.13909642	0.3462277
HLA-DPA1*01:03-DPB1*04:01	KPPSLAPGTTQPK	0.016048336	0.0038907868
HLA-DPA1*01:03-DPB1*04:01	ISGVPVLGFFIIA	0.2687799	0.0026565616
HLA-DPA1*01:03-DPB1*04:01	ELAAQPSTYLAVA	0.23195292	0.08910824
HLA-DPA1*01:03-DPB1*04:01	HPPCSHRLLAVCA	0.11312218	0.0006068497
HLA-DPA1*01:03-DPB1*04:01	DVDKDSSLVTLCY	0.08963739	0.00085068383
HLA-DPA1*01:03-DPB1*04:01	EALVGLPSQGLNS	0.16462952	0.003944747
HLA-DPA1*01:03-DPB1*04:01	GGEEGGAAGLWVK	0.04341028	0.003923896
HLA-DPA1*01:03-DPB1*04:01	RDAWWAEIRQEIK	0.18412219	0.048570372
HLA-DPA1*01:03-DPB1*04:01	YSYWTLAYVISLQ	0.5022023	0.0056424323
HLA-DPA1*01:03-DPB1*04:01	LSLLVATWVLVAG	0.31665134	0.0039551686
HLA-DPA1*01:03-DPB1*04:01	TGSKFTVRTRLLV	0.27822056	0.0032561116
HLA-DPA1*01:03-DPB1*04:01	SQSCRFRECNMGN	0.12586865	0.009593977
HLA-DPA1*01:03-DPB1*04:01	IDARLKALQEYMN	0.0915646	0.0022787952
HLA-DPA1*01:03-DPB1*04:01	GYCKGVEPKTECE	0.027018687	0.0012303384
HLA-DPA1*01:03-DPB1*04:01	LVDTPLAAFFQDC	0.24724565	0.0011531005
HLA-DPA1*01:03-DPB1*04:01	SVIPNTNGDICGH	0.014458462	0.0028357566
HLA-DPA1*01:03-DPB1*04:01	KKMEDLRREKDAA	0.04022269	0.001989443
HLA-DPA1*01:03-DPB1*04:01	FPEAKWNTTARVF	0.07474539	0.013004017
HLA-DPA1*01:03-DPB1*04:01	EDPVNCEKKCNGF	0.0077239634	0.00063498627
HLA-DPA1*01:03-DPB1*04:01	MDATSELKNKTFD	0.037899606	0.0050978367
HLA-DPA1*01:03-DPB1*04:01	GHRIPGLNCCGQG	0.016506413	0.00035643004
HLA-DPA1*01:03-DPB1*04:01	RRGTQIVLLGLVT	0.26507452	0.0019303428
HLA-DPA1*01:03-DPB1*04:01	CRFKLEWLGNCSG	0.2974893	0.00042263427
HLA-DPA1*01:03-DPB1*04:01	TAMVISSIGGLIL	0.38626048	0.10538483
HLA-DPA1*01:03-DPB1*04:01	IMFGAKGQVHYRR	0.087120794	0.0029265713
HLA-DPA1*01:03-DPB1*04:01	TLKLCQAEAPVQE	0.061887916	0.0013921943
HLA-DPA1*01:03-DPB1*04:01	LTYWDENEPNVPY	0.032754194	0.019771835
HLA-DPA1*01:03-DPB1*04:01	RPKVSLGGASRKE	0.04000058	0.0063626664
HLA-DPA1*01:03-DPB1*04:01	FLQRLAAHPTLRR	0.23532543	0.008211842
HLA-DPA1*01:03-DPB1*04:01	YVDVLNPMPACFY	0.18004021	0.00076365576
HLA-DPA1*01:03-DPB1*04:01	ALQVDISDALSER	0.12065391	0.06195855
HLA-DPA1*01:03-DPB1*04:01	SWTESCKPTATEP	0.028006239	0.0014471157
HLA-DPA1*01:03-DPB1*04:01	PTTTLAIYFEVVN	0.42454988	0.0009852995
HLA-DPA1*01:03-DPB1*04:01	ARNITTLDMSHNQ	0.045441948	0.30488914
HLA-DPA1*01:03-DPB1*04:01	IIAVLMSAQESWA	0.18261729	0.0022820379
HLA-DPA1*01:03-DPB1*04:01	FCSPALSAPMGSD	0.14398152	0.0005848683
HLA-DPA1*01:03-DPB1*04:01	VTVLSLLVLVAAF	0.22563991	0.0043580513
HLA-DPA1*01:03-DPB1*04:01	KHLTVNAVLISIA	0.3493802	0.004100947
HLA-DPA1*01:03-DPB1*04:01	TQLVLPGMVERSK	0.121877305	0.028074939
HLA-DPA1*01:03-DPB1*04:01	PAVDWYAVSTLTT	0.23475467	0.0020806533
HLA-DPA1*01:03-DPB1*04:01	RANIALWPPVREK	0.17110038	0.004898471
HLA-DPA1*01:03-DPB1*04:01	NCQRRIVGVRYQC	0.241014	0.00045889738
HLA-DPA1*01:03-DPB1*04:01	QSYNITLTATDQG	0.04366374	0.0055955118
HLA-DPA1*01:03-DPB1*04:01	SRQGIEDAEETAT	0.00331149	0.02853931
HLA-DPA1*01:03-DPB1*04:01	IQDFQSVTLRIST	0.36768827	0.031958442
HLA-DPA1*01:03-DPB1*04:01	FSSLKENGSQLRC	0.066329576	0.0008272404
HLA-DPA1*01:03-DPB1*04:01	YEAAGTLVTLSSA	0.11917471	0.03940338
HLA-DPA1*01:03-DPB1*04:01	NVYIPGSNATLTN	0.06969895	0.031674646
HLA-DPA1*01:03-DPB1*04:01	GTAVCKNIPGDFE	0.01830664	0.0011053309
HLA-DPA1*01:03-DPB1*04:01	SDDSLGQSFYDYT	0.2485024	0.01795986
HLA-DPA1*01:03-DPB1*04:01	YHDPVLRPGILGN	0.09921762	0.0045104483
HLA-DPA1*01:03-DPB1*04:01	KIVDTLRKSKMTS	0.06477604	0.0019041577
HLA-DPA1*01:03-DPB1*04:01	RRLLSYGCCSKRP	0.14263633	0.0017266093
HLA-DPA1*01:03-DPB1*04:01	RALYLVNWIWRFY	0.49668467	0.0022322768
HLA-DPA1*01:03-DPB1*04:01	EQPQVELFVKAGS	0.11994292	0.006666717
HLA-DPA1*01:03-DPB1*04:01	NDQDSEENGQVIC	0.016144682	0.00150775
HLA-DPA1*01:03-DPB1*04:01	TEYACHRDYLESK	0.14868277	0.015405575
HLA-DPA1*01:03-DPB1*04:01	LQIGVMPMLNERT	0.27576762	0.032003216
HLA-DPA1*01:03-DPB1*04:01	ASEMKQLIDNILE	0.14122504	0.08129105
HLA-DPA1*01:03-DPB1*04:01	WWNDLWLNEGFAT	0.34122962	0.0011400481
HLA-DPA1*01:03-DPB1*04:01	CLDVSESGTFLGL	0.30687058	0.00030382987
HLA-DPA1*01:03-DPB1*04:01	YFEELILLLEAAL	0.3858525	0.0010906903
HLA-DPA1*01:03-DPB1*04:01	AGTDNTSSLGPPS	0.01639818	0.00830395
HLA-DPA1*01:03-DPB1*04:01	VAILALWFCISVP	0.2848667	0.0020663608
HLA-DPA1*01:03-DPB1*04:01	IRSRTKSNKDGGN	0.0051735127	0.0014967343
HLA-DPA1*01:03-DPB1*04:01	DVMLVQPRVEFIL	0.32990187	0.06518604
HLA-DPA1*01:03-DPB1*04:01	FFCLSGVGSLLGS	0.28113547	0.0015725767
HLA-DPA1*01:03-DPB1*04:01	SVFGIQNACGVLF	0.20008026	0.0007387239
HLA-DPA1*01:03-DPB1*04:01	PPMGPPMGIPPGR	0.052034352	0.008101923
HLA-DPA1*01:03-DPB1*04:01	LNVQHNGFCERCH	0.052846715	0.0099820625
HLA-DPA1*01:03-DPB1*04:01	NRLLNGDNLWIDK	0.17212382	0.14904495
HLA-DPA1*01:03-DPB1*04:01	FDYEHNCLYWSDL	0.23157634	0.0004919437
HLA-DPA1*01:03-DPB1*04:01	VLVVALLVIFQVC	0.17535399	0.00075684494
HLA-DPA1*01:03-DPB1*04:01	VTIILPLALMRQL	0.4456298	0.005990666
HLA-DPA1*01:03-DPB1*04:01	LSNTKPTVNEHDL	0.007662198	0.041100346
HLA-DPA1*01:03-DPB1*04:01	GFCLPPHCSRGER	0.08408689	0.0005872198
HLA-DPA1*01:03-DPB1*04:01	IFIVFSFFLVFLI	0.1445209	0.0011667181
HLA-DPA1*01:03-DPB1*04:01	PKRKYSVWVGGSI	0.2586813	0.0013271472
HLA-DPA1*01:03-DPB1*04:01	RLVRSPSPHSCHR	0.10764453	0.0025519766
HLA-DPA1*01:03-DPB1*04:01	LSLAATTSPPQLL	0.07809916	0.006273768
HLA-DPA1*01:03-DPB1*04:01	YQQCHQSILELFN	0.3604283	0.00066892814
HLA-DPA1*01:03-DPB1*04:01	PVLVVVLSIVLEG	0.31824598	0.0009092322
HLA-DPA1*01:03-DPB1*04:01	GNQLKALTNGSLP	0.076774724	0.0020748582
HLA-DPA1*01:03-DPB1*04:01	PKYSSENSNPEQD	0.015141656	0.005526633
HLA-DPA1*01:03-DPB1*04:01	IFDNKHTNYTMEH	0.032451954	0.015291141
HLA-DPA1*01:03-DPB1*04:01	EVEALMAGQEDSN	0.018681556	0.006186227
HLA-DPA1*01:03-DPB1*04:01	SVEVDPCGDAQAA	0.02167886	0.0016525363
HLA-DPA1*01:03-DPB1*04:01	FDVHKKCPLCELM	0.08661906	0.0005118172
HLA-DPA1*01:03-DPB1*04:01	MGFVDNKRIAIWG	0.09332258	0.03472497
HLA-DPA1*01:03-DPB1*04:01	REIEIDYTGTEPS	0.04851468	0.019355671
HLA-DPA1*01:03-DPB1*04:01	RGRRQKPPGVWPA	0.030367134	0.0012507396
HLA-DPA1*01:03-DPB1*04:01	CNAAIHKKCIDKI	0.024015	0.00074677553
HLA-DPA1*01:03-DPB1*04:01	ISQEVRGDVFPSY	0.35377902	0.055873442
HLA-DPA1*01:03-DPB1*04:01	QQCCILFDFMDSV	0.44672462	0.00030675935
HLA-DPA1*01:03-DPB1*04:01	VALRMYPLKPTWW	0.252838	0.0074736685
HLA-DPA1*01:03-DPB1*04:01	PIEHLDFKYIEKC	0.3273498	0.1439566
HLA-DPA1*01:03-DPB1*04:01	RMLSFFSQVQEQK	0.49168867	0.046623744
HLA-DPA1*01:03-DPB1*04:01	PMVAPQSGDPDPG	0.015818218	0.002695252
HLA-DPA1*01:03-DPB1*04:01	IPMNPNTNDLFNA	0.035832215	0.008321384
HLA-DPA1*01:03-DPB1*04:01	ASPGVFPVTVQPP	0.042290937	0.0069445916
HLA-DPA1*01:03-DPB1*04:01	KYEAAGTLVTLSS	0.16194466	0.1934853
HLA-DPA1*01:03-DPB1*04:01	VKSGETQRKLTFC	0.04234531	0.0005875429
HLA-DPA1*01:03-DPB1*04:01	VEHFQIRNVTFGG	0.18369511	0.007524128
HLA-DPA1*01:03-DPB1*04:01	PGAVTVAWKADGS	0.0054504382	0.0026685917
HLA-DPA1*01:03-DPB1*04:01	LLSDSSVSVFGLY	0.22138831	0.0043931543
HLA-DPA1*01:03-DPB1*04:01	KTSEVLNAAKVLL	0.14108948	0.0064271884
HLA-DPA1*01:03-DPB1*04:01	MPEINDKENRDVT	0.0022924163	0.010704249
HLA-DPA1*01:03-DPB1*04:01	TCYDLLRPDVVLE	0.15255505	0.009465558
HLA-DPA1*01:03-DPB1*04:01	SKNMEMVQQKKEG	0.031209163	0.017271133
HLA-DPA1*01:03-DPB1*04:01	VLASMFHVTLKIE	0.47214136	0.0044926624
HLA-DPA1*01:03-DPB1*04:01	SGVAELLPGFQAG	0.14645179	0.003305241
HLA-DPA1*01:03-DPB1*04:01	GLAPCCLWLLGAV	0.2389293	0.0004584312
HLA-DPA1*01:03-DPB1*04:01	VIAVAIATVIVIS	0.1420454	0.0034324066
HLA-DPA1*01:03-DPB1*04:01	KAQKKDGKKRKRG	0.058704574	0.0015048826
HLA-DPA1*01:03-DPB1*04:01	APLAGTCGVLLLS	0.27278522	0.013711771
HLA-DPA1*01:03-DPB1*04:01	GVPTPTNVTIESY	0.025815623	0.0049535
HLA-DPA1*01:03-DPB1*04:01	NNALDFVTKSYNE	0.11349879	0.05384632
HLA-DPA1*01:03-DPB1*04:01	PASPFRQLLQPAP	0.15903297	0.004368254
HLA-DPA1*01:03-DPB1*04:01	VLCFPLLLLLLVL	0.21244691	0.0008796089
HLA-DPA1*01:03-DPB1*04:01	LPNNSEESGICHK	0.00888136	0.0037779405
HLA-DPA1*01:03-DPB1*04:01	SDSLLLQNIFQAL	0.7750442	0.013431368
HLA-DPA1*01:03-DPB1*04:01	KEWKEWIIKCLAV	0.31841156	0.001352058
HLA-DPA1*01:03-DPB1*04:01	LSCNPEMMKNAAD	0.02493004	0.0014830732
HLA-DPA1*01:03-DPB1*04:01	VQMNYVGNGTVFF	0.15343222	0.0057782615
HLA-DPA1*01:03-DPB1*04:01	SSSVRAGLQSLEA	0.10050947	0.0053098556
HLA-DPA1*01:03-DPB1*04:01	PPSSLSSQLAGLD	0.104172066	0.005081156
HLA-DPA1*01:03-DPB1*04:01	EILTVKFKKRPRW	0.22816195	0.0074069696
HLA-DPA1*01:03-DPB1*04:01	VVGTACLPFPILR	0.3036887	0.0053719794
HLA-DPA1*01:03-DPB1*04:01	VCNPIISGLYQGA	0.36411846	0.0008583333
HLA-DPA1*01:03-DPB1*04:01	MDPRLSTVRQTCC	0.06759418	0.000391536
HLA-DPA1*01:03-DPB1*04:01	NVVSQSSLTPLMV	0.23069748	0.0068932064
HLA-DPA1*01:03-DPB1*04:01	PCKSLVKWESENK	0.060565215	0.00072389765
HLA-DPA1*01:03-DPB1*04:01	TITIFITLFLLSV	0.35506904	0.0032005254
HLA-DPA1*01:03-DPB1*04:01	EILKKFMDQHPEM	0.12893046	0.011333885
HLA-DPA1*01:03-DPB1*04:01	NIGKYRSAGACTA	0.053473517	0.001890529
HLA-DPA1*01:03-DPB1*04:01	PDLSFWDTEEAYI	0.17411417	0.0026014308
HLA-DPA1*01:03-DPB1*04:01	KSLVTNCKPVTDK	0.029068049	0.12190156
HLA-DPA1*01:03-DPB1*04:01	FREAGAHGSYSPP	0.020443859	0.007948335
HLA-DPA1*01:03-DPB1*04:01	ILILAICGLKLQR	0.35671154	0.0013016798
HLA-DPA1*01:03-DPB1*04:01	LFTVGSLLEQGAL	0.24040172	0.006327334
HLA-DPA1*01:03-DPB1*04:01	RFMTLLFLTALAG	0.49254167	0.0021715756
HLA-DPA1*01:03-DPB1*04:01	AQELPARAGRPAA	0.089172736	0.0026382273
HLA-DPA1*01:03-DPB1*04:01	IVFFLIGFMIGYL	0.24065648	0.0040863208
HLA-DPA1*01:03-DPB1*04:01	MRGCGPCLRIAPA	0.017198924	0.001310431
HLA-DPA1*01:03-DPB1*04:01	LLDDTGLAYICQT	0.12038619	0.0006844691
HLA-DPA1*01:03-DPB1*04:01	LMLVAAFCSPALS	0.40322992	0.0016163541
HLA-DPA1*01:03-DPB1*04:01	FTVFTGVQNISRI	0.252795	0.0073007783
HLA-DPA1*01:03-DPB1*04:01	DSDSDGRITLEEY	0.044021454	0.45215708
HLA-DPA1*01:03-DPB1*04:01	EVEDVGPTSHNRK	0.023879435	0.014368527
HLA-DPA1*01:03-DPB1*04:01	GGDTATCCAKWNT	0.014579206	0.00082848006
HLA-DPA1*01:03-DPB1*04:01	TIIGGGDTATCCA	0.016022034	0.00055469904
HLA-DPA1*01:03-DPB1*04:01	AQAPPRGPGSPAE	0.02517567	0.001291496
HLA-DPA1*01:03-DPB1*04:01	KNPNKRLEHQGIK	0.026502473	0.006737832
HLA-DPA1*01:03-DPB1*04:01	QQQIEMEKLNHQG	0.2437008	0.8592313
HLA-DPA1*01:03-DPB1*04:01	FVPVAPICTDKIN	0.05482373	0.0031126372
HLA-DPA1*01:03-DPB1*04:01	GLESGPMALEQNL	0.078734584	0.007006851
HLA-DPA1*01:03-DPB1*04:01	PAVFKDNPTEDVE	0.018708434	0.1040009
HLA-DPA1*01:03-DPB1*04:01	IQQTYPSGGEEQA	0.031382807	0.005713568
HLA-DPA1*01:03-DPB1*04:01	YNQSEAGSHTLQR	0.02344585	0.01821267
HLA-DPA1*01:03-DPB1*04:01	VALCCWRHSKASA	0.08500776	0.00084042904
HLA-DPA1*01:03-DPB1*04:01	GVGLALYKKGEDK	0.045646656	0.06776713
HLA-DPA1*01:03-DPB1*04:01	AASPPAAPRFNVS	0.05127293	0.0061160256
HLA-DPA1*01:03-DPB1*04:01	SPWLKDSLSRTTN	0.08019717	0.010058438
HLA-DPA1*01:03-DPB1*04:01	RCCDLPFPEQACC	0.05366068	0.00039965962
HLA-DPA1*01:03-DPB1*04:01	AAAQYKFFIVACD	0.23318161	0.002056932
HLA-DPA1*01:03-DPB1*04:01	ADLCRQDRSCTYY	0.050309945	0.0005627029
HLA-DPA1*01:03-DPB1*04:01	FKKKSNETQCFNF	0.037976064	0.00062645314
HLA-DPA1*01:03-DPB1*04:01	KDTEKEVDDLTAE	0.004317121	0.06426396
HLA-DPA1*01:03-DPB1*04:01	GMIDKNELKQALS	0.04526744	0.0036879617
HLA-DPA1*01:03-DPB1*04:01	IMVIYLLPRCTFT	0.37591505	0.0057142777
HLA-DPA1*01:03-DPB1*04:01	GMRPNAKNNRDLD	0.0076341084	0.014965365
HLA-DPA1*01:03-DPB1*04:01	GYLRESIARNHLT	0.18505917	0.010251043
HLA-DPA1*01:03-DPB1*04:01	TALELRSFTQHAV	0.2376913	0.0035450198
HLA-DPA1*01:03-DPB1*04:01	EAWRQQLVDKHST	0.036941167	0.0075941035
HLA-DPA1*01:03-DPB1*04:01	LDHTLQSPWEIAA	0.15702485	0.040714584
HLA-DPA1*01:03-DPB1*04:01	GDILSARPDEWLG	0.13962798	0.016593058
HLA-DPA1*01:03-DPB1*04:01	MASICPTDGVKGM	0.022144051	0.0006245328
HLA-DPA1*01:03-DPB1*04:01	IEQEQKLALETTV	0.08989965	0.0016678963
HLA-DPA1*01:03-DPB1*04:01	TMKHQSQLREKKY	0.05813754	0.0015603967
HLA-DPA1*01:03-DPB1*04:01	CMEDLLQSSVPWK	0.14654472	0.00049185805
HLA-DPA1*01:03-DPB1*04:01	ELRLFGGLLRRAH	0.24356389	0.047066547
HLA-DPA1*01:03-DPB1*04:01	CRDDSDCAREGIC	0.0058176126	0.0015354907
HLA-DPA1*01:03-DPB1*04:01	KKSSDRNRGSYSQ	0.013886941	0.0010252682
HLA-DPA1*01:03-DPB1*04:01	QDGDVINLGDRQL	0.022976346	0.00787946
HLA-DPA1*01:03-DPB1*04:01	EKMKDREALFNEF	0.3145892	0.007121815
HLA-DPA1*01:03-DPB1*04:01	QRLWQRPWLRTAG	0.31109926	0.0065436
HLA-DPA1*01:03-DPB1*04:01	LAPCCLWLLGAVL	0.2883531	0.0005012346
HLA-DPA1*01:03-DPB1*04:01	LNALCKLAAVLGI	0.14380804	0.0016340159
HLA-DPA1*01:03-DPB1*04:01	GDNSDEAGCSHSC	0.0073193153	0.0008298896
HLA-DPA1*01:03-DPB1*04:01	AAARDVTLENRLQ	0.051911846	0.10049478
HLA-DPA1*01:03-DPB1*04:01	PDAFCYNTPGSFT	0.13504417	0.0024617694
HLA-DPA1*01:03-DPB1*04:01	DQASTVAVKMLKD	0.07223345	0.09255884
HLA-DPA1*01:03-DPB1*04:01	DWLPRGLGWGGRG	0.07264042	0.0039132508
HLA-DPA1*01:03-DPB1*04:01	KLKFPEPQEVVEE	0.081481956	0.00787296
HLA-DPA1*01:03-DPB1*04:01	PAGPAGGDSGLEA	0.012437965	0.0031019389
HLA-DPA1*01:03-DPB1*04:01	YFVSSKSNSPPGL	0.04312736	0.002977176
HLA-DPA1*01:03-DPB1*04:01	YIEANYGKTWKIP	0.1137773	0.006514714
HLA-DPA1*01:03-DPB1*04:01	VCNPIISGLYQGA	0.36411846	0.0008583333
HLA-DPA1*01:03-DPB1*04:01	EPHVLAGTITPTI	0.08504384	0.026232755
HLA-DPA1*01:03-DPB1*04:01	GDCTVRKKYSHVD	0.028703472	0.0025514127
HLA-DPA1*01:03-DPB1*04:01	GTAFDFENMKRKQ	0.16489583	0.6657992
HLA-DPA1*01:03-DPB1*04:01	LDKYLKSGDGEGT	0.008522925	0.0039254306
HLA-DPA1*01:03-DPB1*04:01	MAYGVEPALCDRL	0.16415888	0.0031530573
HLA-DPA1*01:03-DPB1*04:01	VWWVNHTEVTIPY	0.1250808	0.02454801
HLA-DPA1*01:03-DPB1*04:01	NHIVPPEDERQNR	0.0038274543	0.0027436803
HLA-DPA1*01:03-DPB1*04:01	AHTLGALMCLAVN	0.22695489	0.0070548505
HLA-DPA1*01:03-DPB1*04:01	CKADDICDHTLEQ	0.03062449	0.0026809808
HLA-DPA1*01:03-DPB1*04:01	ALMHVMQKRSRAI	0.17314425	0.0012089799
HLA-DPA1*01:03-DPB1*04:01	AVQTFSNRSEQHM	0.033974815	0.005160694
HLA-DPA1*01:03-DPB1*04:01	RRRWNQTCELLPV	0.31775683	0.0008360968
HLA-DPA1*01:03-DPB1*04:01	LLRREDVVLGRPM	0.12925875	0.016716044
HLA-DPA1*01:03-DPB1*04:01	GEECDCGTPKECE	0.007808076	0.00056244305
HLA-DPA1*01:03-DPB1*04:01	TERTTSIATTTTT	0.0364826	0.010381631
HLA-DPA1*01:03-DPB1*04:01	ALVAILVAVYVSD	0.36962584	0.0011619029
HLA-DPA1*01:03-DPB1*04:01	TLENSIVSLFVLL	0.595828	0.0011477714
HLA-DPA1*01:03-DPB1*04:01	AGLPANKTVALGS	0.0377141	0.0013169132
HLA-DPA1*01:03-DPB1*04:01	TNVDVKAIPADSP	0.009481122	0.0037171363
HLA-DPA1*01:03-DPB1*04:01	CEQLRGAEAGSVV	0.118618436	0.0018022401
HLA-DPA1*01:03-DPB1*04:01	QLTDTQVLAAENK	0.021800596	0.033913564
HLA-DPA1*01:03-DPB1*04:01	PPWKSPSSSQPLP	0.08110817	0.0016545262
HLA-DPA1*01:03-DPB1*04:01	KAVSVFFKELIQE	0.51254964	0.023984928
HLA-DPA1*01:03-DPB1*04:01	VDGECPFPSRRSQ	0.049753603	0.0010409625
HLA-DPA1*01:03-DPB1*04:01	IPRPQHKVRGYRY	0.04279027	0.02944692
HLA-DPA1*01:03-DPB1*04:01	EILSYDPISMATD	0.2560833	0.0033206877
HLA-DPA1*01:03-DPB1*04:01	PQTKELMHLCMRQ	0.13152777	0.0022567245
HLA-DPA1*01:03-DPB1*04:01	IDTGFTLPFYKRM	0.2768143	0.15176557
HLA-DPA1*01:03-DPB1*04:01	GLYGFMLSISPRL	0.5117972	0.009441224
HLA-DPA1*01:03-DPB1*04:01	VLMGRMESVFNHA	0.36173975	0.011471599
HLA-DPA1*01:03-DPB1*04:01	PVLPAVVLLSLLV	0.35986644	0.0029970305
HLA-DPA1*01:03-DPB1*04:01	IAYEYLCHLEEAK	0.34916222	0.23837832
HLA-DPA1*01:03-DPB1*04:01	RISFEVMVLAELF	0.5634166	0.0022264998
HLA-DPA1*01:03-DPB1*04:01	VSPLCGGFTWPSC	0.095186815	0.0004645114
HLA-DPA1*01:03-DPB1*04:01	PAFIAGIGGACWV	0.14948897	0.0008381543
HLA-DPA1*01:03-DPB1*04:01	IMALASSQVGEDS	0.088269114	0.0058711115
HLA-DPA1*01:03-DPB1*04:01	KESLHEVSKSDLG	0.043697197	0.012030999
HLA-DPA1*01:03-DPB1*04:01	RSLRGAQLTPEEL	0.11479065	0.030316938
HLA-DPA1*01:03-DPB1*04:01	WSHVLSYVSKAES	0.12943548	0.0072031147
HLA-DPA1*01:03-DPB1*04:01	ARGSALLLASLLL	0.4043514	0.0029880037
HLA-DPA1*01:03-DPB1*04:01	VQKARSEQTKEID	0.023113506	0.014234577
HLA-DPA1*01:03-DPB1*04:01	VNKLAEGAERDGK	0.010832474	0.0024437574
HLA-DPA1*01:03-DPB1*04:01	LFTLVALLPPGAL	0.3693215	0.019250143
HLA-DPA1*01:03-DPB1*04:01	VTLTVLSSPLALA	0.43502572	0.25305393
HLA-DPA1*01:03-DPB1*04:01	IVLDAGSSHTSMF	0.08417144	0.0031874347
HLA-DPA1*01:03-DPB1*04:01	WTVAFGFIFYFLT	0.38791987	0.0008795395
HLA-DPA1*01:03-DPB1*04:01	LLSAFCLLEAALA	0.29457435	0.0009117665
HLA-DPA1*01:03-DPB1*04:01	LHHKKYSEYQSIN	0.35737947	0.0380152
HLA-DPA1*01:03-DPB1*04:01	KHVSPRTLTSCFL	0.19265291	0.00073159375
HLA-DPA1*01:03-DPB1*04:01	QQRGRGVRGARGG	0.026254673	0.0006715314
HLA-DPA1*01:03-DPB1*04:01	FLWPDEDSRLLPL	0.08471889	0.013404002
HLA-DPA1*01:03-DPB1*04:01	WYSEYRFPEELTQ	0.16509718	0.0031603067
HLA-DPA1*01:03-DPB1*04:01	SPELSGAMVVGDV	0.091996126	0.01089213
HLA-DPA1*01:03-DPB1*04:01	SGLDGESNLKQRQ	0.027560614	0.0019187167
HLA-DPA1*01:03-DPB1*04:01	MSELTETLVCALG	0.19089536	0.0011067244
HLA-DPA1*01:03-DPB1*04:01	KADDSVPPGGSHI	0.009049022	0.0012880114
HLA-DPA1*01:03-DPB1*04:01	PGVFVANLTEWKR	0.12684233	0.012468135
HLA-DPA1*01:03-DPB1*04:01	CGALQGLYTTVDF	0.20497887	0.0006895311
HLA-DPA1*01:03-DPB1*04:01	IGLAPCCLWLLGA	0.18620975	0.00047331193
HLA-DPA1*01:03-DPB1*04:01	GHFNPYRYVVVSV	0.31930822	0.02185595
HLA-DPA1*01:03-DPB1*04:01	TAQCTHALLKMIY	0.1784258	0.0006913145
HLA-DPA1*01:03-DPB1*04:01	IGSTANRHVLRIL	0.084237196	0.001845081
HLA-DPA1*01:03-DPB1*04:01	CDPQRWCHRVINN	0.0828955	0.0036767584
HLA-DPA1*01:03-DPB1*04:01	KFDIIQLVVYIGS	0.33320063	0.0039154133
HLA-DPA1*01:03-DPB1*04:01	NSTVTGQPRRLLD	0.023074258	0.0018197314
HLA-DPA1*01:03-DPB1*04:01	MQKQGCDCECLGG	0.02314806	0.0006061287
HLA-DPA1*01:03-DPB1*04:01	SKSPSLVSLPTES	0.10041415	0.0030684692
HLA-DPA1*01:03-DPB1*04:01	RRYRDTKRAFPHL	0.165745	0.0036900858
HLA-DPA1*01:03-DPB1*04:01	LLLLLLFLGPWPA	0.33723333	0.0026889571
HLA-DPA1*01:03-DPB1*04:01	LSSHRGDLITEPF	0.21064581	0.052711863
HLA-DPA1*01:03-DPB1*04:01	FTYFANHTCPERL	0.14846273	0.021872666
HLA-DPA1*01:03-DPB1*04:01	EVCHRQYPKVPRV	0.12643191	0.0012898312
HLA-DPA1*01:03-DPB1*04:01	RPMLISLDKQTCT	0.14509763	0.0043695914
HLA-DPA1*01:03-DPB1*04:01	LTVLCSRNRNHLL	0.061234295	0.00077890034
HLA-DPA1*01:03-DPB1*04:01	FCQKCIDKWSDRH	0.04373867	0.0013278553
HLA-DPA1*01:03-DPB1*04:01	CTYDDYNWDWTLQ	0.17382249	0.00033703004
HLA-DPA1*01:03-DPB1*04:01	NLWLKDVLKEEGV	0.13597248	0.00063583197
HLA-DPA1*01:03-DPB1*04:01	HLHLCICLFVGST	0.2878879	0.0010521953
HLA-DPA1*01:03-DPB1*04:01	LKHNSKVKHKKKH	0.052769795	0.0051026316
HLA-DPA1*01:03-DPB1*04:01	VAEGYVIGSCIKH	0.06753678	0.018027158
HLA-DPA1*01:03-DPB1*04:01	FGGGGFGGGGFGG	0.06489225	0.06570179
HLA-DPA1*01:03-DPB1*04:01	YSSLPEKQDQCCT	0.007457337	0.00068475096
HLA-DPA1*01:03-DPB1*04:01	RLARSRTHSTSSS	0.053709324	0.0012884212
HLA-DPA1*01:03-DPB1*04:01	GLKPRPCKHRCMN	0.028864516	0.0012444825
HLA-DPA1*01:03-DPB1*04:01	LSLCTPNSLPSGC	0.045430753	0.00048653013
HLA-DPA1*01:03-DPB1*04:01	SEGRALAQEWGCP	0.034877654	0.00083827076
HLA-DPA1*01:03-DPB1*04:01	NTGSGTRRPESQS	0.007905165	0.00087997364
HLA-DPA1*01:03-DPB1*04:01	AEKENLQRTFLLT	0.34003308	0.014750034
HLA-DPA1*01:03-DPB1*04:01	AWKADGSPVKVGV	0.034544762	0.004486853
HLA-DPA1*01:03-DPB1*04:01	SCLAILILAICGL	0.1546714	0.00052040815
HLA-DPA1*01:03-DPB1*04:01	LVAQRRCEDIDEC	0.020886159	0.0016905643
HLA-DPA1*01:03-DPB1*04:01	AYLFKYIIIGDTG	0.26192182	0.12560429
HLA-DPA1*01:03-DPB1*04:01	PTNVEESLKRTKE	0.007448944	0.006985703
HLA-DPA1*01:03-DPB1*04:01	APSPCRNGGECRQ	0.011189907	0.0010178403
HLA-DPA1*01:03-DPB1*04:01	SQSTSRRRQRSRS	0.14806531	0.0006644767
HLA-DPA1*01:03-DPB1*04:01	NDCGDMSDERNCP	0.004078111	0.000759063
HLA-DPA1*01:03-DPB1*04:01	PRDEPGSYVPWNV	0.03856802	0.0025502215
HLA-DPA1*01:03-DPB1*04:01	DFCDTPEAHVAVG	0.03885239	0.0038827963
HLA-DPA1*01:03-DPB1*04:01	CSNMSLRKVPADL	0.069412924	0.00093986886
HLA-DPA1*01:03-DPB1*04:01	IALAMGMMELGAQ	0.22921604	0.0065845205
HLA-DPA1*01:03-DPB1*04:01	IYAVTVSMGLWAF	0.28692994	0.0012299635
HLA-DPA1*01:03-DPB1*04:01	NGSGNWLADQIRR	0.040140286	0.05551117
HLA-DPA1*01:03-DPB1*04:01	VTCHGSPVDICTA	0.01697687	0.0010874446
HLA-DPA1*01:03-DPB1*04:01	RDGYSGPPRREPL	0.07888646	0.004564805
HLA-DPA1*01:03-DPB1*04:01	EIYLTRLLSTKGT	0.27642155	0.084640935
HLA-DPA1*01:03-DPB1*04:01	LDNNSITVKQRCK	0.0099687325	0.001532198
HLA-DPA1*01:03-DPB1*04:01	GVLEGIRICRQGF	0.15138009	0.001956456
HLA-DPA1*01:03-DPB1*04:01	VSKVVGRCRASMP	0.036270194	0.0013182306
HLA-DPA1*01:03-DPB1*04:01	LLVWVGVIRYLGY	0.40502125	0.0024706903
HLA-DPA1*01:03-DPB1*04:01	SLEAAAAGEREQG	0.037704803	0.006099938
HLA-DPA1*01:03-DPB1*04:01	FDSYHQLQLNPNI	0.2376757	0.033696353
HLA-DPA1*01:03-DPB1*04:01	ATYQENRNTCFSP	0.09031183	0.0011192085
HLA-DPA1*01:03-DPB1*04:01	GDACDHDDDNDGI	0.0036434543	0.0009751983
HLA-DPA1*01:03-DPB1*04:01	REKRLLDVKNYDP	0.029446239	0.004496825
HLA-DPA1*01:03-DPB1*04:01	QERIVAASSTGCV	0.05807334	0.00078488066
HLA-DPA1*01:03-DPB1*04:01	MDPRLSTVRQTCC	0.06759418	0.000391536
HLA-DPA1*01:03-DPB1*04:01	EMVSGLFKQWMEN	0.30888033	0.005313918
HLA-DPA1*01:03-DPB1*04:01	MASASSSRAGVAL	0.04325084	0.005572061
HLA-DPA1*01:03-DPB1*04:01	ASSTGCVTVFLHH	0.27951878	0.0037056406
HLA-DPA1*01:03-DPB1*04:01	LANSSLGFILADA	0.24291521	0.0035666511
HLA-DPA1*01:03-DPB1*04:01	LGFSSNLLCSSCD	0.13184407	0.0006553049
HLA-DPA1*01:03-DPB1*04:01	SNTQDASVSIVDY	0.02664079	0.0045364187
HLA-DPA1*01:03-DPB1*04:01	RGRRQKPPGVWPA	0.030367134	0.0012507396
HLA-DPA1*01:03-DPB1*04:01	DLVLAEDEEMNRM	0.11527436	0.042958193
HLA-DPA1*01:03-DPB1*04:01	VPPSNGTTMWRAT	0.027058927	0.03710317
HLA-DPA1*01:03-DPB1*04:01	TTPEELKQAEKDN	0.009202135	0.15677448
HLA-DPA1*01:03-DPB1*04:01	EEEMLENVSLVCP	0.13413051	0.0016109304
HLA-DPA1*01:03-DPB1*04:01	WALGFYPAEITLT	0.27431643	0.005000148
HLA-DPA1*01:03-DPB1*04:01	CLFSTAQYKCPVA	0.17701994	0.0005359576
HLA-DPA1*01:03-DPB1*04:01	PEEGSGCSVRRRP	0.029373802	0.0013657474
HLA-DPA1*01:03-DPB1*04:01	ALIQSFSHYSIVG	0.48664042	0.007877893
HLA-DPA1*01:03-DPB1*04:01	LRSSQRRDVPRTT	0.013018033	0.0015387095
HLA-DPA1*01:03-DPB1*04:01	SFVGLKAIKNKIA	0.123503216	0.0074486895
HLA-DPA1*01:03-DPB1*04:01	VIIIHSKKLNYTL	0.18066008	0.31631783
HLA-DPA1*01:03-DPB1*04:01	MDSHEEKVFRAVR	0.094140455	0.034324847
HLA-DPA1*01:03-DPB1*04:01	DLLSIVCKNRRHN	0.12014444	0.0031596147
HLA-DPA1*01:03-DPB1*04:01	KNNHCGIATAASY	0.040543415	0.0035196792
HLA-DPA1*01:03-DPB1*04:01	NERVMPICLPSKN	0.08862686	0.0017591097
HLA-DPA1*01:03-DPB1*04:01	DGFYKEPITMEDL	0.17710921	0.022497732
HLA-DPA1*01:03-DPB1*04:01	QPKFLGIREQRVT	0.24534291	0.6388644
HLA-DPA1*01:03-DPB1*04:01	IEEFDKDGDGESK	0.024531994	0.064120695
HLA-DPA1*01:03-DPB1*04:01	PLTVLLLLASADS	0.18663311	0.0018527962
HLA-DPA1*01:03-DPB1*04:01	YWLTFVHVIITLL	0.37546661	0.002368416
HLA-DPA1*01:03-DPB1*04:01	VVLPSGSQCAAAA	0.05493664	0.0014109093
HLA-DPA1*01:03-DPB1*04:01	VALERGKGIYLWD	0.17314577	0.0045275576
HLA-DPA1*01:03-DPB1*04:01	FSPGIWMGLLTSL	0.3207857	0.0025291312
HLA-DPA1*01:03-DPB1*04:01	DQDATMSILDISM	0.112349465	0.0024299365
HLA-DPA1*01:03-DPB1*04:01	QYVLVFDAFVIVI	0.43370253	0.0009783198
HLA-DPA1*01:03-DPB1*04:01	SQSVSSSYLAWYQ	0.34593123	0.00362384
HLA-DPA1*01:03-DPB1*04:01	WSKFYASSGEHEK	0.1592837	0.16267104
HLA-DPA1*01:03-DPB1*04:01	LMSSAYLSTKDQY	0.260273	0.26446956
HLA-DPA1*01:03-DPB1*04:01	ATVVLVGCVEFLS	0.38171688	0.0018060717
HLA-DPA1*01:03-DPB1*04:01	TFCVGMSKYQEDT	0.1501929	0.0022807831
HLA-DPA1*01:03-DPB1*04:01	MWLGPDMKRCYRA	0.07605066	0.00068125175
HLA-DPA1*01:03-DPB1*04:01	KEGIPPDQQRLIF	0.011504724	0.0069506764
HLA-DPA1*01:03-DPB1*04:01	RVAAGLQIKNSLT	0.03598957	0.010286315
HLA-DPA1*01:03-DPB1*04:01	PLAWNPEESTGGP	0.022939807	0.0010610463
HLA-DPA1*01:03-DPB1*04:01	WRVFLLLLCALLG	0.18659496	0.000794388
HLA-DPA1*01:03-DPB1*04:01	TLIIAFTSAGSAV	0.20053402	0.0019671055
HLA-DPA1*01:03-DPB1*04:01	IEAGSEDIDILPN	0.027795069	0.10631476
HLA-DPA1*01:03-DPB1*04:01	LYALFLFYFATRE	0.4662186	0.0025666961
HLA-DPA1*01:03-DPB1*04:01	NADDPTAGHSNAP	0.008428362	0.0040015564
HLA-DPA1*01:03-DPB1*04:01	QRNLRTLEQTGHV	0.03668845	0.0013902711
HLA-DPA1*01:03-DPB1*04:01	PILRSTDLNNNKS	0.10782092	0.38779393
HLA-DPA1*01:03-DPB1*04:01	VVGALDETLELRG	0.09017693	0.0140518
HLA-DPA1*01:03-DPB1*04:01	VRRPDPIDWSLKY	0.042248085	0.0034225925
HLA-DPA1*01:03-DPB1*04:01	YEHKIFVQGIIWD	0.33168513	0.010292864
HLA-DPA1*01:03-DPB1*04:01	AQWSRQKGLALPW	0.20035662	0.0017863903
HLA-DPA1*01:03-DPB1*04:01	DVWGGENLEISFR	0.16127478	0.4769402
HLA-DPA1*01:03-DPB1*04:01	LLADICNLWRNYD	0.11983636	0.0015093094
HLA-DPA1*01:03-DPB1*04:01	LWCQRKTAPYKNV	0.11432477	0.00025409594
HLA-DPA1*01:03-DPB1*04:01	GRGSTGQQDPREK	0.0030220225	0.0070666866
HLA-DPA1*01:03-DPB1*04:01	VCNPIISGLYQGA	0.36411846	0.0008583333
HLA-DPA1*01:03-DPB1*04:01	CNGSRSQQWLLRN	0.14141749	0.0005551721
HLA-DPA1*01:03-DPB1*04:01	CKKSDAASKVMVE	0.030232102	0.0023926492
HLA-DPA1*01:03-DPB1*04:01	FHMSELSCNITLL	0.27063698	0.0027468498
HLA-DPA1*01:03-DPB1*04:01	VVAAVMWRKKSSD	0.08482312	0.004179255
HLA-DPA1*01:03-DPB1*04:01	LLFLVLLTSVTLL	0.30684707	0.002663121
HLA-DPA1*01:03-DPB1*04:01	LAWRMFQKWIKAG	0.28144613	0.004554685
HLA-DPA1*01:03-DPB1*04:01	PRVAWHIDPFGHS	0.29312855	0.064075895
HLA-DPA1*01:03-DPB1*04:01	CGDQPEAKRAVSE	0.00451417	0.0009986453
HLA-DPA1*01:03-DPB1*04:01	WLTLLTPVLIRYV	0.5845291	0.0015453842
HLA-DPA1*01:03-DPB1*04:01	YYGYEDYYDYYGY	0.22441243	0.010285304
HLA-DPA1*01:03-DPB1*04:01	LGWLGMLAGAVVI	0.19261183	0.003900184
HLA-DPA1*01:03-DPB1*04:01	SESGQGVTARNFP	0.021852372	0.0016374502
HLA-DPA1*01:03-DPB1*04:01	KKCNGFRCPNGTC	0.0349526	0.00028589883
HLA-DPA1*01:03-DPB1*04:01	ACLIKEVDIYTVK	0.21171802	0.005955578
HLA-DPA1*01:03-DPB1*04:01	LFSLLGFLLPSYL	0.5948107	0.020140372
HLA-DPA1*01:03-DPB1*04:01	TSLDWWITDKCNM	0.116228566	0.0014723742
HLA-DPA1*01:03-DPB1*04:01	PKANIKGERKHVY	0.021806534	0.0015556989
HLA-DPA1*01:03-DPB1*04:01	GYSKKKYVCKLLF	0.16333935	0.0025203018
HLA-DPA1*01:03-DPB1*04:01	GQFYDLCELFRTG	0.34717694	0.0060378355
HLA-DPA1*01:03-DPB1*04:01	TGYGSAVKVAKVT	0.041156236	0.0036809028
HLA-DPA1*01:03-DPB1*04:01	HRYALIPIPLAVI	0.53688633	0.009105289
HLA-DPA1*01:03-DPB1*04:01	LWDSMASICPTDG	0.06640453	0.0011209727
HLA-DPA1*01:03-DPB1*04:01	CVLALVQGVGRLE	0.17791222	0.0006085445
HLA-DPA1*01:03-DPB1*04:01	PTLATAHRRRWWM	0.0654461	0.00061701424
HLA-DPA1*01:03-DPB1*04:01	RAWAQCYNTTWSE	0.22747198	0.000832311
HLA-DPA1*01:03-DPB1*04:01	TDHQDPEGATSSS	0.0071601123	0.0014449013
HLA-DPA1*01:03-DPB1*04:01	ALFGALFLALLAG	0.5151878	0.003998938
HLA-DPA1*01:03-DPB1*04:01	SEAEIHQSFQHLL	0.38213164	0.092424914
HLA-DPA1*01:03-DPB1*04:01	GQERFRTITQSYY	0.25539213	0.018203732
HLA-DPA1*01:03-DPB1*04:01	GENLTSNCPEVIY	0.09164003	0.008370249
HLA-DPA1*01:03-DPB1*04:01	YVLDYLNETQQLT	0.26469514	0.015685664
HLA-DPA1*01:03-DPB1*04:01	HPFLFFIQHSKTN	0.27322218	0.072692655
HLA-DPA1*01:03-DPB1*04:01	FPAFSGISRLTWL	0.2751862	0.0035566888
HLA-DPA1*01:03-DPB1*04:01	LRRYNQSEAGSHT	0.017486513	0.0033711058
HLA-DPA1*01:03-DPB1*04:01	TQGWRVMGTLLGL	0.35659674	0.0030486472
HLA-DPA1*01:03-DPB1*04:01	GGDTATCCAKWNT	0.014579205	0.00082848035
HLA-DPA1*01:03-DPB1*04:01	EQLKIWMGKMQKK	0.22561541	0.079498515
HLA-DPA1*01:03-DPB1*04:01	SCIKDVAIKEPLV	0.11392162	0.00043912634
HLA-DPA1*01:03-DPB1*04:01	GRPKRPHARRALC	0.06422653	0.0005881387
HLA-DPA1*01:03-DPB1*04:01	KRRKRKVTTNKCL	0.04950166	0.00037738789
HLA-DPA1*01:03-DPB1*04:01	MGVLRSREKVVDI	0.0782103	0.0018023321
HLA-DPA1*01:03-DPB1*04:01	PDTNGSQFFITLT	0.25630578	0.0017200524
HLA-DPA1*01:03-DPB1*04:01	MPPLPDEDKKVNR	0.0039909524	0.010829634
HLA-DPA1*01:03-DPB1*04:01	LGVSFFILSLILE	0.5718036	0.0016925803
HLA-DPA1*01:03-DPB1*04:01	VILQTGESASECF	0.122735254	0.0024583507
HLA-DPA1*01:03-DPB1*04:01	ASSPSIYSRHSRQ	0.07479501	0.010811629
HLA-DPA1*01:03-DPB1*04:01	LPPFSYAYTELEA	0.31848392	0.48485097
HLA-DPA1*01:03-DPB1*04:01	ALCIFLISSISIC	0.39668038	0.00067401014
HLA-DPA1*01:03-DPB1*04:01	AGIINDAKFIQPN	0.15174325	0.464089
HLA-DPA1*01:03-DPB1*04:01	SDGCQVSYCVKSG	0.04218842	0.00270705
HLA-DPA1*01:03-DPB1*04:01	GWTRDGKYAWAMF	0.28450358	0.0052320855
HLA-DPA1*01:03-DPB1*04:01	NDLFNAVGDGIVL	0.18441153	0.005305623
HLA-DPA1*01:03-DPB1*04:01	NEALVVSGGCCGS	0.021687115	0.00043425467
HLA-DPA1*01:03-DPB1*04:01	CGSDGADYPGECQ	0.01272305	0.0011051738
HLA-DPA1*01:03-DPB1*04:01	VCNPIISGLYQGA	0.3641184	0.00085833325
HLA-DPA1*01:03-DPB1*04:01	LFLFLLHRDVSSR	0.3225591	0.009005235
HLA-DPA1*01:03-DPB1*04:01	KDKVLFMTTAVDL	0.38413265	0.19652797
HLA-DPA1*01:03-DPB1*04:01	EKPKVTDFGDKVE	0.020162527	0.016408425
HLA-DPA1*01:03-DPB1*04:01	PAGPALLLLLLFL	0.20675415	0.0013824629
HLA-DPA1*01:03-DPB1*04:01	AGSLLVGHHKQQQ	0.038710073	0.004363752
HLA-DPA1*01:03-DPB1*04:01	KMVESTGWVLEEE	0.26340204	0.0026619707
HLA-DPA1*01:03-DPB1*04:01	QGPKYVKIFINLP	0.39607063	0.032284033
HLA-DPA1*01:03-DPB1*04:01	PKLQYNKNLGMVC	0.20564876	0.0010894043
HLA-DPA1*01:03-DPB1*04:01	MAQIRPGESFITP	0.1163091	0.00277066
HLA-DPA1*01:03-DPB1*04:01	LVGCFTVFWTVYY	0.63418335	0.001450551
HLA-DPA1*01:03-DPB1*04:01	HATFPDQEVRRMA	0.018691055	0.0016159076
HLA-DPA1*01:03-DPB1*04:01	RTSYKAFSTRWNW	0.18849592	0.003388951
HLA-DPA1*01:03-DPB1*04:01	VWWKNKPKWLLQG	0.14896943	0.0019652727
HLA-DPA1*01:03-DPB1*04:01	PIQSPTFMPLIMC	0.4888291	0.0024531728
HLA-DPA1*01:03-DPB1*04:01	ALVYHKLHQLHTM	0.29734	0.009494668
HLA-DPA1*01:03-DPB1*04:01	SHLQSPLDPSTLL	0.06342087	0.013807585
HLA-DPA1*01:03-DPB1*04:01	GIVQSDPPIPVDR	0.06551071	0.4623726
HLA-DPA1*01:03-DPB1*04:01	AILPSSDLTEIGE	0.069719106	0.010226406
HLA-DPA1*01:03-DPB1*04:01	VIGIILYNKWQEQ	0.47459182	0.27318865
HLA-DPA1*01:03-DPB1*04:01	IHAAVTWIHPVTR	0.10940672	0.007887615
HLA-DPA1*01:03-DPB1*04:01	RYFQFRCENGHCI	0.20077258	0.010709468
HLA-DPA1*01:03-DPB1*04:01	ARPPPPLGASSQP	0.022518111	0.0039494014
HLA-DPA1*01:03-DPB1*04:01	LWLFQSLLFVFCF	0.32500783	0.0018796347
HLA-DPA1*01:03-DPB1*04:01	MNILFLQWKVKLP	0.2807427	0.0031168011
HLA-DPA1*01:03-DPB1*04:01	VENQILTRDAKGI	0.022387866	0.002313401
HLA-DPA1*01:03-DPB1*04:01	GVKLRLTVVDTPG	0.033316687	0.048535533
HLA-DPA1*01:03-DPB1*04:01	EEVIGAGEFGEVY	0.42588398	0.025766637
HLA-DPA1*01:03-DPB1*04:01	LDFKVLPQEAEEE	0.1439859	0.09982847
HLA-DPA1*01:03-DPB1*04:01	KPEELVDYKSCAH	0.042989567	0.015951524
HLA-DPA1*01:03-DPB1*04:01	QKITDSRYYTVRW	0.21152557	0.025841376
HLA-DPA1*01:03-DPB1*04:01	RAIYNVSQCPGHQ	0.045020625	0.0033421717
HLA-DPA1*01:03-DPB1*04:01	LFVALPASGWLTT	0.2623372	0.005223279
HLA-DPA1*01:03-DPB1*04:01	QLQAAVEVAGDLE	0.07944127	0.0037648752
HLA-DPA1*01:03-DPB1*04:01	MDLGKPMKSVLVV	0.13083784	0.0033359162
HLA-DPA1*01:03-DPB1*04:01	QDSPLKAVQMLWV	0.35144243	0.0036877666
HLA-DPA1*01:03-DPB1*04:01	FLSLPVLVVVLSI	0.3579094	0.0017582129
HLA-DPA1*01:03-DPB1*04:01	HHDCILDEDHSGP	0.015191468	0.008817105
HLA-DPA1*01:03-DPB1*04:01	TFYTPEGLRHGTR	0.08576027	0.005483143
HLA-DPA1*01:03-DPB1*04:01	GITSMDYYYYLSL	0.49108255	0.01577368
HLA-DPA1*01:03-DPB1*04:01	RGGGRGGFGGRGG	0.03362929	0.008149965
HLA-DPA1*01:03-DPB1*04:01	TLTMESDIKVNGY	0.039946485	0.0021420356
HLA-DPA1*01:03-DPB1*04:01	EKLWLQIPFFCGH	0.5847581	0.005051012
HLA-DPA1*01:03-DPB1*04:01	RYFLHTGHLTIAG	0.35302934	0.11252271
HLA-DPA1*01:03-DPB1*04:01	CSEKQKQEKQSKA	0.008578127	0.00073837384
HLA-DPA1*01:03-DPB1*04:01	SSMKPTPEEEPCN	0.023106277	0.0017815238
HLA-DPA1*01:03-DPB1*04:01	PADPDAGAAPEAP	0.00951476	0.0067194416
HLA-DPA1*01:03-DPB1*04:01	ANTDLIGRHPKQE	0.015452921	0.0058366396
HLA-DPA1*01:03-DPB1*04:01	TVKCDEKVKVFSV	0.021143625	0.0012970658
HLA-DPA1*01:03-DPB1*04:01	PHQIQGMDFIHIF	0.6208813	0.09188958
HLA-DPA1*01:03-DPB1*04:01	AIPALLCTILIFM	0.31884962	0.0017796073
HLA-DPA1*01:03-DPB1*04:01	VTLTVLSSPLALA	0.43502572	0.25305372
HLA-DPA1*01:03-DPB1*04:01	MIGEDKLIHFSGV	0.14683178	0.0019509636
HLA-DPA1*01:03-DPB1*04:01	AGLIIPPAPTKPD	0.050557997	0.004273826
HLA-DPA1*01:03-DPB1*04:01	MSRSVALAVLALL	0.35515907	0.0020212927
HLA-DPA1*01:03-DPB1*04:01	YSWNWNAIDEGPK	0.034639675	0.22303596
HLA-DPA1*01:03-DPB1*04:01	ITFYVYFSLLLIQ	0.3222176	0.00179412
HLA-DPA1*01:03-DPB1*04:01	IFRAILIKKTDRS	0.24170381	0.3781677
HLA-DPA1*01:03-DPB1*04:01	SGGEEQAQYCRAA	0.021290004	0.0014844594
HLA-DPA1*01:03-DPB1*04:01	LEKPQGLYPNYLN	0.048588883	0.031085884
HLA-DPA1*01:03-DPB1*04:01	DQYSIGGPQEQIT	0.05190066	0.0076282965
HLA-DPA1*01:03-DPB1*04:01	LGCYNPMMEDGIS	0.06326815	0.00072163495
HLA-DPA1*01:03-DPB1*04:01	EVPLAQPESKRDI	0.015700191	0.006872639
HLA-DPA1*01:03-DPB1*04:01	SRLLEYTPTARLT	0.33056375	0.1942951
HLA-DPA1*01:03-DPB1*04:01	MSRSVALAVLALL	0.35515907	0.0020212927
HLA-DPA1*01:03-DPB1*04:01	KQLLSDLIEKNLE	0.24047439	0.20446154
HLA-DPA1*01:03-DPB1*04:01	LLVVLALGGVVWY	0.23101367	0.0028290034
