# Supplementary material for: MHCII-peptide presentation: an assessment of the state-of-the-art prediction methods
Source: Front Immunol. 2024 Mar 12;15:1293706. doi: 10.3389/fimmu.2024.1293706 (PMC11027168; doi:10.3389/fimmu.2024.1293706)
Supplement: Supplementary file 2 [file DataSheet_2.zip › output/BERT/neg/13_HLA-DPA1_01_03_DPB1_04_02.csv]

allele	peptide	affinity_pred	mass_pred
HLA-DPA1*01:03-DPB1*04:02	KDSSQSPSQVDQF	0.012347763	0.0018527819
HLA-DPA1*01:03-DPB1*04:02	LVLAEDEEMNRMH	0.075461	0.025568401
HLA-DPA1*01:03-DPB1*04:02	CQRTWDKIFHNTL	0.28445986	0.007589847
HLA-DPA1*01:03-DPB1*04:02	WGILLLAGLCCLV	0.20228867	0.0004620234
HLA-DPA1*01:03-DPB1*04:02	FAAAVSGANGSTL	0.038264588	0.0016477273
HLA-DPA1*01:03-DPB1*04:02	LLTEAPLNPRKNR	0.0932181	0.0034111496
HLA-DPA1*01:03-DPB1*04:02	LERLEKLLTKEQL	0.12924942	0.018331096
HLA-DPA1*01:03-DPB1*04:02	NMLGELRTSMLSP	0.27452594	0.0014662773
HLA-DPA1*01:03-DPB1*04:02	VADVLSQDELRKK	0.07375113	0.20995767
HLA-DPA1*01:03-DPB1*04:02	LEHQFAVGEDSGR	0.018085241	0.0061845025
HLA-DPA1*01:03-DPB1*04:02	LHPPPHLKTQLEI	0.047272865	0.0030253683
HLA-DPA1*01:03-DPB1*04:02	SKDYEFMWNPHLG	0.25297058	0.13505001
HLA-DPA1*01:03-DPB1*04:02	EYLTLEDYPLMIF	0.41608286	0.004033375
HLA-DPA1*01:03-DPB1*04:02	GTGNMFDGSVLAA	0.16902353	0.0045091407
HLA-DPA1*01:03-DPB1*04:02	GLDIEMAFNYHYH	0.22527617	0.0057837996
HLA-DPA1*01:03-DPB1*04:02	LSTCFSSGDLFTA	0.15469365	0.00044807378
HLA-DPA1*01:03-DPB1*04:02	FGACLFTCYDLLR	0.35093004	0.00094165513
HLA-DPA1*01:03-DPB1*04:02	CFSVVSPSSFENV	0.38520527	0.0008142896
HLA-DPA1*01:03-DPB1*04:02	MSEEIITPVYCTG	0.13842973	0.0019153727
HLA-DPA1*01:03-DPB1*04:02	LTKEQLKIWMGKM	0.14964621	0.005978246
HLA-DPA1*01:03-DPB1*04:02	CSIEPKFPFSENQ	0.08280592	0.0013344329
HLA-DPA1*01:03-DPB1*04:02	NGYVKIAKDKNNH	0.05011246	0.017942786
HLA-DPA1*01:03-DPB1*04:02	APQPHYQLRACPS	0.04128553	0.021807069
HLA-DPA1*01:03-DPB1*04:02	ELFDQIDENLKQA	0.11663783	0.0028136184
HLA-DPA1*01:03-DPB1*04:02	IIPRMTTQSPLNQ	0.050743375	0.007855159
HLA-DPA1*01:03-DPB1*04:02	NSLLQFQFKYGVP	0.2691181	0.001756259
HLA-DPA1*01:03-DPB1*04:02	DDLWDSFNEVTNQ	0.27052006	0.0016141966
HLA-DPA1*01:03-DPB1*04:02	LNLSCSTVPTFVL	0.1704221	0.0018591958
HLA-DPA1*01:03-DPB1*04:02	CAFVIVVAVSVIM	0.19060706	0.00043691677
HLA-DPA1*01:03-DPB1*04:02	GPGAHKGQSVISL	0.040343426	0.020809371
HLA-DPA1*01:03-DPB1*04:02	QELQELIQSVKDF	0.15982412	0.0053663147
HLA-DPA1*01:03-DPB1*04:02	VQLGQPCDCLPPL	0.058516596	0.00060442556
HLA-DPA1*01:03-DPB1*04:02	STTVRNDTLQEAK	0.08571109	0.04378124
HLA-DPA1*01:03-DPB1*04:02	RRSPVPRWLLLLP	0.22178385	0.0068177073
HLA-DPA1*01:03-DPB1*04:02	SSSCSDAPMLSTV	0.1466061	0.00038331514
HLA-DPA1*01:03-DPB1*04:02	VVFAGPAGNSVET	0.05556902	0.009439754
HLA-DPA1*01:03-DPB1*04:02	CGPKPQPPPPPAP	0.008422488	0.020820657
HLA-DPA1*01:03-DPB1*04:02	GCLWLLAVALLPW	0.31127632	0.0005573948
HLA-DPA1*01:03-DPB1*04:02	WCCLGFIAFAYSV	0.39404726	0.00025773334
HLA-DPA1*01:03-DPB1*04:02	TATCCAKWNTEDK	0.020628335	0.0010349762
HLA-DPA1*01:03-DPB1*04:02	KIQGQNKEMLAAA	0.12559633	0.0023125436
HLA-DPA1*01:03-DPB1*04:02	QLLIVLLGLSALL	0.23990074	0.0012022045
HLA-DPA1*01:03-DPB1*04:02	LNGVCVIWKGWID	0.10127848	0.00093868264
HLA-DPA1*01:03-DPB1*04:02	GLYTTVDFGTGSN	0.11159526	0.014129545
HLA-DPA1*01:03-DPB1*04:02	ASSPVPLPPVTHL	0.07949872	0.008695696
HLA-DPA1*01:03-DPB1*04:02	PHALPFWDTPLNH	0.20268852	0.010060513
HLA-DPA1*01:03-DPB1*04:02	KDAQTVKAVLRDF	0.10887723	0.005454063
HLA-DPA1*01:03-DPB1*04:02	GKLERDLYTQQKV	0.1444901	0.004868693
HLA-DPA1*01:03-DPB1*04:02	WGILLLAGLCCLV	0.20228867	0.0004620234
HLA-DPA1*01:03-DPB1*04:02	LHINTTKNNPVMS	0.038233157	0.003463896
HLA-DPA1*01:03-DPB1*04:02	LVSSSEFDQVLME	0.3417908	0.004402309
HLA-DPA1*01:03-DPB1*04:02	RVLLLTALTLCHG	0.3883883	0.0019189712
HLA-DPA1*01:03-DPB1*04:02	MAIFFFVFSLLMF	0.30176592	0.0047333925
HLA-DPA1*01:03-DPB1*04:02	AAVVNFEEALFLV	0.49213922	0.001311012
HLA-DPA1*01:03-DPB1*04:02	EDEVTLSAYITIA	0.38011092	0.0033745617
HLA-DPA1*01:03-DPB1*04:02	RTEEQLRSSQRRD	0.041883074	0.0014946297
HLA-DPA1*01:03-DPB1*04:02	DLWDSFNEVTNQT	0.26089418	0.0010430848
HLA-DPA1*01:03-DPB1*04:02	VKKICDCYHCHVY	0.057254333	0.002763814
HLA-DPA1*01:03-DPB1*04:02	THHPISDHEATLR	0.017161991	0.71542656
HLA-DPA1*01:03-DPB1*04:02	MLQLRDSVDSAGT	0.024228878	0.00082711584
HLA-DPA1*01:03-DPB1*04:02	AVFDIVRNYTADY	0.14678712	0.005324434
HLA-DPA1*01:03-DPB1*04:02	VHKKCPLCELMFP	0.1570908	0.000639081
HLA-DPA1*01:03-DPB1*04:02	NGTRAEPPLNASA	0.053262148	0.001360512
HLA-DPA1*01:03-DPB1*04:02	GSVSERMLRSQLL	0.20637645	0.030890826
HLA-DPA1*01:03-DPB1*04:02	RQAATKPLDLTRA	0.046849664	0.0630815
HLA-DPA1*01:03-DPB1*04:02	ELMAFLLPLIIVL	0.39991838	0.005193842
HLA-DPA1*01:03-DPB1*04:02	GDHIIHWVTYVEL	0.4981539	0.6635144
HLA-DPA1*01:03-DPB1*04:02	QSVLLMKPDAELS	0.13136785	0.0044657374
HLA-DPA1*01:03-DPB1*04:02	VEQGEECDCGYSD	0.008867351	0.000983645
HLA-DPA1*01:03-DPB1*04:02	GSLSYDHSKDGRW	0.06094956	0.0059193694
HLA-DPA1*01:03-DPB1*04:02	KLLTGLVFCSLVL	0.48700038	0.0014844541
HLA-DPA1*01:03-DPB1*04:02	FGHSREQASLFAQ	0.08241124	0.0038699072
HLA-DPA1*01:03-DPB1*04:02	DCQDGSDEDPVNC	0.00573798	0.0005087749
HLA-DPA1*01:03-DPB1*04:02	FDECVAEGGSDCA	0.045189366	0.0005349995
HLA-DPA1*01:03-DPB1*04:02	AWLIFTNCIFFCP	0.3745548	0.00084726064
HLA-DPA1*01:03-DPB1*04:02	EQGGVGAFQYYQL	0.20746365	0.020690542
HLA-DPA1*01:03-DPB1*04:02	FYCTEDVLRIGGR	0.15989968	0.00102079
HLA-DPA1*01:03-DPB1*04:02	TRAALCGSARLLN	0.0747572	0.00043938396
HLA-DPA1*01:03-DPB1*04:02	SCKYNPKYSVAND	0.069118746	0.008533767
HLA-DPA1*01:03-DPB1*04:02	TATCCAKWNTEDK	0.020628335	0.0010349762
HLA-DPA1*01:03-DPB1*04:02	GFMIGYLGYCKGV	0.3004325	0.0015965586
HLA-DPA1*01:03-DPB1*04:02	SVEQDFHLEIAKK	0.27977797	0.23800787
HLA-DPA1*01:03-DPB1*04:02	EGTQDEEEGGASS	0.007828097	0.00557883
HLA-DPA1*01:03-DPB1*04:02	GLPGCKGSPGFDG	0.012412821	0.00050422666
HLA-DPA1*01:03-DPB1*04:02	LANNTHQHVFDDL	0.12560375	0.013471191
HLA-DPA1*01:03-DPB1*04:02	SGDLMCDCPQGYQ	0.05556028	0.0043405495
HLA-DPA1*01:03-DPB1*04:02	AKLWDVREGMCRQ	0.120016314	0.0008888065
HLA-DPA1*01:03-DPB1*04:02	TCKDLLLQALRES	0.28183895	0.003614576
HLA-DPA1*01:03-DPB1*04:02	KHPVHRDFLGFYV	0.2796251	0.0020659193
HLA-DPA1*01:03-DPB1*04:02	AALGLLFLGALRA	0.39325497	0.0037791755
HLA-DPA1*01:03-DPB1*04:02	LRAVGSGATFSHY	0.0864126	0.010413509
HLA-DPA1*01:03-DPB1*04:02	VPKGGPPRVAPNP	0.019762747	0.039167974
HLA-DPA1*01:03-DPB1*04:02	TIIGGGDTATCCA	0.015875127	0.0004948419
HLA-DPA1*01:03-DPB1*04:02	PHFPGDSERIECA	0.023866775	0.00032020645
HLA-DPA1*01:03-DPB1*04:02	GDGTGGVSIYGET	0.024535997	0.0035321221
HLA-DPA1*01:03-DPB1*04:02	PFLCGLLWAFCAP	0.36131987	0.0006950288
HLA-DPA1*01:03-DPB1*04:02	PFLVYRECRTWKE	0.16489388	0.00068437186
HLA-DPA1*01:03-DPB1*04:02	GLGSGPQDSLSDH	0.01265817	0.0033965409
HLA-DPA1*01:03-DPB1*04:02	NITDAFLSQRKCE	0.17112592	0.0017734598
HLA-DPA1*01:03-DPB1*04:02	CYDPCEAVLVESI	0.19550203	0.0004420111
HLA-DPA1*01:03-DPB1*04:02	MVAEFHDQVPFDG	0.113183305	0.016978944
HLA-DPA1*01:03-DPB1*04:02	IKTEKVDLELFPS	0.17436099	0.060782373
HLA-DPA1*01:03-DPB1*04:02	AESQDFIPGSTGQ	0.053553604	0.001931767
HLA-DPA1*01:03-DPB1*04:02	FSPTLLSNSSETG	0.107359454	0.0041265637
HLA-DPA1*01:03-DPB1*04:02	KVRGLPWSCSADE	0.06802202	0.005548284
HLA-DPA1*01:03-DPB1*04:02	PYPTYPGYPGYCQ	0.024972074	0.0010031845
HLA-DPA1*01:03-DPB1*04:02	GRARRRTPTCEPA	0.038984016	0.0008876024
HLA-DPA1*01:03-DPB1*04:02	QNVEHVPLSLDRA	0.10525701	0.004317395
HLA-DPA1*01:03-DPB1*04:02	LWDVREGMCRQTF	0.094055004	0.0010957377
HLA-DPA1*01:03-DPB1*04:02	MLIELALRGRLQL	0.2646564	0.0013849068
HLA-DPA1*01:03-DPB1*04:02	TCEMCQTCLGVCA	0.11582122	0.00041546664
HLA-DPA1*01:03-DPB1*04:02	NNTCVKQENTCLR	0.023247285	0.00058751117
HLA-DPA1*01:03-DPB1*04:02	SDYPLDLNHSETF	0.11331398	0.005400119
HLA-DPA1*01:03-DPB1*04:02	GPSTPLEADLKPS	0.03287146	0.05255554
HLA-DPA1*01:03-DPB1*04:02	LSILVLMGGLIWF	0.22415943	0.0062536886
HLA-DPA1*01:03-DPB1*04:02	LADLVMLTLYFYY	0.46498194	0.0023167196
HLA-DPA1*01:03-DPB1*04:02	CINGQCAGSICEK	0.037212912	0.00073031115
HLA-DPA1*01:03-DPB1*04:02	MHAINGFVFGNLP	0.36124423	0.018130075
HLA-DPA1*01:03-DPB1*04:02	VRAFADAMEVIPS	0.14032248	0.01407958
HLA-DPA1*01:03-DPB1*04:02	SSLLALLTVSTPS	0.23666534	0.018749833
HLA-DPA1*01:03-DPB1*04:02	AEEVEWDYCPDRS	0.06943334	0.002135036
HLA-DPA1*01:03-DPB1*04:02	RFAWTIQISITST	0.23709695	0.0013079826
HLA-DPA1*01:03-DPB1*04:02	EARCGLALALNKL	0.20875639	0.0011192791
HLA-DPA1*01:03-DPB1*04:02	GGLLLLATASGNA	0.16379823	0.0025780501
HLA-DPA1*01:03-DPB1*04:02	YIYIFRVCREAGN	0.12486539	0.0013822129
HLA-DPA1*01:03-DPB1*04:02	NLSRRAIADMLRA	0.09097574	0.0024182382
HLA-DPA1*01:03-DPB1*04:02	SSPVPLPPVTHLD	0.0901118	0.014988432
HLA-DPA1*01:03-DPB1*04:02	AGPALLLLLLFLG	0.21248503	0.0019715193
HLA-DPA1*01:03-DPB1*04:02	KTGTLTQNRMTVA	0.06349727	0.030872216
HLA-DPA1*01:03-DPB1*04:02	DVSSSVLPSGDLM	0.04807673	0.0024808724
HLA-DPA1*01:03-DPB1*04:02	WKELREHVWMWLW	0.3330929	0.00091810944
HLA-DPA1*01:03-DPB1*04:02	GNGMVEQGEECDC	0.015283278	0.0008431645
HLA-DPA1*01:03-DPB1*04:02	GRPKRPHARRALC	0.08875578	0.00080662797
HLA-DPA1*01:03-DPB1*04:02	SLQCYNCPNPTAD	0.027264928	0.00064446137
HLA-DPA1*01:03-DPB1*04:02	LGFFIIAVLMSAQ	0.329231	0.0019198016
HLA-DPA1*01:03-DPB1*04:02	RDAYVSRLNAIYQ	0.1991628	0.06520702
HLA-DPA1*01:03-DPB1*04:02	QDKVASVININPN	0.07563971	0.06851733
HLA-DPA1*01:03-DPB1*04:02	GFSEDRLLIAGTN	0.1864076	0.083544895
HLA-DPA1*01:03-DPB1*04:02	STASTVAIPNILS	0.09294078	0.026248986
HLA-DPA1*01:03-DPB1*04:02	DDLWDSFNEVTNQ	0.27052006	0.0016141966
HLA-DPA1*01:03-DPB1*04:02	VFETNIRVVGGLL	0.14729662	0.0026410501
HLA-DPA1*01:03-DPB1*04:02	LWLMHFMAIIYTR	0.40450925	0.0025810334
HLA-DPA1*01:03-DPB1*04:02	GLLPLFSSPAGGV	0.15727706	0.003512713
HLA-DPA1*01:03-DPB1*04:02	AVAIATVIVISLV	0.18779299	0.003116337
HLA-DPA1*01:03-DPB1*04:02	AQPAPAWTTFRVG	0.12688226	0.009927357
HLA-DPA1*01:03-DPB1*04:02	AGRLPSLVLVVLL	0.24377075	0.0009260271
HLA-DPA1*01:03-DPB1*04:02	VNGRHTLGENIAD	0.033801097	0.02572528
HLA-DPA1*01:03-DPB1*04:02	AFVIVVAVSVIMV	0.18128134	0.0011482582
HLA-DPA1*01:03-DPB1*04:02	EELRRMQEMLEKM	0.23329067	0.0023670965
HLA-DPA1*01:03-DPB1*04:02	TIGMLSLPCGWLC	0.2013236	0.000879741
HLA-DPA1*01:03-DPB1*04:02	VLGLCCVLLTFGS	0.24556926	0.002733735
HLA-DPA1*01:03-DPB1*04:02	TSMTFRGSVTISV	0.271443	0.008668211
HLA-DPA1*01:03-DPB1*04:02	KHTASVTCGPLLL	0.066724755	0.0010243285
HLA-DPA1*01:03-DPB1*04:02	AAQGQTQTVAAQA	0.011365656	0.008549604
HLA-DPA1*01:03-DPB1*04:02	LNSSDIHHINEIK	0.079886876	0.027058726
HLA-DPA1*01:03-DPB1*04:02	CYSRQNKLDSFGP	0.071705304	0.00030992413
HLA-DPA1*01:03-DPB1*04:02	FNIILISKLLGAR	0.5161463	0.16408177
HLA-DPA1*01:03-DPB1*04:02	AAQLHLQLQSKHD	0.06673344	0.010807102
HLA-DPA1*01:03-DPB1*04:02	VSIGAMFCMYGLT	0.23143588	0.0024506187
HLA-DPA1*01:03-DPB1*04:02	SVHLLLKTANEGG	0.051610455	0.005625301
HLA-DPA1*01:03-DPB1*04:02	VKLEEDVDLGYVE	0.15275225	0.014691159
HLA-DPA1*01:03-DPB1*04:02	SETTAMLQDEDIS	0.05273474	0.0041456493
HLA-DPA1*01:03-DPB1*04:02	LLLASLLLAAALS	0.32606855	0.0019213235
HLA-DPA1*01:03-DPB1*04:02	CSPALSAPMGSDP	0.1045246	0.00050239806
HLA-DPA1*01:03-DPB1*04:02	HAPTDADPACLTW	0.0153934425	0.00093369494
HLA-DPA1*01:03-DPB1*04:02	PVVHDGGALLAFV	0.19969621	0.0009761734
HLA-DPA1*01:03-DPB1*04:02	QPCVQRAEGYFRK	0.09599554	0.0007065106
HLA-DPA1*01:03-DPB1*04:02	INKPGPLFKPENG	0.013907118	0.0031226478
HLA-DPA1*01:03-DPB1*04:02	LTVLSVPPHEADN	0.08294593	0.004023752
HLA-DPA1*01:03-DPB1*04:02	SHCYNCDCEFWLA	0.21004365	0.0007993685
HLA-DPA1*01:03-DPB1*04:02	GGENVPPIPVETL	0.047470715	0.0050763227
HLA-DPA1*01:03-DPB1*04:02	YCKGVEPKTECER	0.020369295	0.0019458489
HLA-DPA1*01:03-DPB1*04:02	DRVSQSVVSAEVE	0.052407186	0.006030383
HLA-DPA1*01:03-DPB1*04:02	QLLIVLLGLSALL	0.23990074	0.0012022045
HLA-DPA1*01:03-DPB1*04:02	RTEEQLRSSQRRD	0.041883074	0.0014946297
HLA-DPA1*01:03-DPB1*04:02	KDRYTYNDTVIFA	0.19886693	0.27807006
HLA-DPA1*01:03-DPB1*04:02	RLPTRWRPSKCTA	0.07728567	0.00055351615
HLA-DPA1*01:03-DPB1*04:02	AYSSSNSDIEDDS	0.018068481	0.004436715
HLA-DPA1*01:03-DPB1*04:02	VVALLVIFQVCLC	0.1936286	0.0009587452
HLA-DPA1*01:03-DPB1*04:02	ETHKAMILQLNPS	0.16699658	0.12373837
HLA-DPA1*01:03-DPB1*04:02	SYFASRPWVRAKG	0.35035202	0.6086192
HLA-DPA1*01:03-DPB1*04:02	YMGAMNNILKFLV	0.26405412	0.0009310241
HLA-DPA1*01:03-DPB1*04:02	RLFLSLPVLVVVL	0.5323757	0.004586232
HLA-DPA1*01:03-DPB1*04:02	MTMRSLLRTPFLC	0.53994197	0.0009288342
HLA-DPA1*01:03-DPB1*04:02	DFQELIKTEHALL	0.1584238	0.008316826
HLA-DPA1*01:03-DPB1*04:02	TCSEQNGYVLTLS	0.070832215	0.0003942459
HLA-DPA1*01:03-DPB1*04:02	MYPLKPTWWFCAF	0.33229542	0.00055523624
HLA-DPA1*01:03-DPB1*04:02	DYHNYRGGYEDPY	0.030034335	0.0043737525
HLA-DPA1*01:03-DPB1*04:02	LYSPSGFFLILGV	0.27839568	0.0012289849
HLA-DPA1*01:03-DPB1*04:02	QGRRITITGNADL	0.044526633	0.0061867186
HLA-DPA1*01:03-DPB1*04:02	MGFDVDYDFLKRL	0.3321701	0.012796603
HLA-DPA1*01:03-DPB1*04:02	CCLWLLGAVLLMD	0.289641	0.0005332376
HLA-DPA1*01:03-DPB1*04:02	GQSYLEGCLACLT	0.28703812	0.0006728334
HLA-DPA1*01:03-DPB1*04:02	LLLLLLVGLTAPA	0.21005024	0.0018574605
HLA-DPA1*01:03-DPB1*04:02	PTGPDIIPIVAGV	0.047808595	0.002437754
HLA-DPA1*01:03-DPB1*04:02	GINGEANLDFLNI	0.23821217	0.0011173302
HLA-DPA1*01:03-DPB1*04:02	KNRRHNCHQSSKP	0.04139253	0.00051365833
HLA-DPA1*01:03-DPB1*04:02	RKRRDSLSLSTQR	0.13850953	0.0010462584
HLA-DPA1*01:03-DPB1*04:02	FRKCRDGWRMKNE	0.04749429	0.0002481467
HLA-DPA1*01:03-DPB1*04:02	ASQGGTNEQWQMS	0.04610534	0.0030243483
HLA-DPA1*01:03-DPB1*04:02	TYKVMYKIVTARE	0.24791805	0.05625726
HLA-DPA1*01:03-DPB1*04:02	KTECERLAGTESP	0.0303399	0.00051255076
HLA-DPA1*01:03-DPB1*04:02	IVFFLIGFMIGYL	0.26171568	0.0030191038
HLA-DPA1*01:03-DPB1*04:02	METQMSQNVCPRN	0.028671023	0.005132884
HLA-DPA1*01:03-DPB1*04:02	MTVFLEQLILTFR	0.56145215	0.0018791469
HLA-DPA1*01:03-DPB1*04:02	NDCRFAHPADSTM	0.03930718	0.00071426993
HLA-DPA1*01:03-DPB1*04:02	EELSKLRRAAVGR	0.10394811	0.0016438197
HLA-DPA1*01:03-DPB1*04:02	ACPMKSNEHDDCQ	0.029735232	0.0011710841
HLA-DPA1*01:03-DPB1*04:02	PQPHYQLRACPSH	0.040234435	0.0015485415
HLA-DPA1*01:03-DPB1*04:02	ARNMGADLCRQDR	0.041935213	0.0059410594
HLA-DPA1*01:03-DPB1*04:02	NKDHGMLSAAASL	0.086008094	0.002031784
HLA-DPA1*01:03-DPB1*04:02	LGAVLLMDASARP	0.12529288	0.002717563
HLA-DPA1*01:03-DPB1*04:02	TLVTKTMEDTLMT	0.14289509	0.14734018
HLA-DPA1*01:03-DPB1*04:02	DVETCRSFELQPP	0.095917106	0.004167793
HLA-DPA1*01:03-DPB1*04:02	FFIIAVLMSAQES	0.37313238	0.0013421278
HLA-DPA1*01:03-DPB1*04:02	CPEESPLLVGPML	0.1410592	0.0006820614
HLA-DPA1*01:03-DPB1*04:02	RGSALLLASLLLA	0.40067756	0.0021902737
HLA-DPA1*01:03-DPB1*04:02	APGWSHPGNLHAT	0.035147954	0.0068930252
HLA-DPA1*01:03-DPB1*04:02	LLFLVLSLVFICF	0.21199195	0.0013456888
HLA-DPA1*01:03-DPB1*04:02	NMCAQKRVAWHLF	0.19621567	0.0005441892
HLA-DPA1*01:03-DPB1*04:02	GSCQLFVYGGCDG	0.14646742	0.00069005636
HLA-DPA1*01:03-DPB1*04:02	DGAHKTFLKCGAL	0.06929573	0.0026759203
HLA-DPA1*01:03-DPB1*04:02	TLISIKVHNIVLM	0.3093522	0.005136927
HLA-DPA1*01:03-DPB1*04:02	NPGHSHVHLPERN	0.027417572	0.01762797
HLA-DPA1*01:03-DPB1*04:02	WLGWLGMLAGAVV	0.1939907	0.002476212
HLA-DPA1*01:03-DPB1*04:02	FPVLVSCAYQVAR	0.36414808	0.23643923
HLA-DPA1*01:03-DPB1*04:02	KSVVFKGEKRRGH	0.097130574	0.0043670055
HLA-DPA1*01:03-DPB1*04:02	NVITLNITGKAGA	0.07749676	0.0010157259
HLA-DPA1*01:03-DPB1*04:02	HVESHWKVCPMCS	0.08301106	0.00072653324
HLA-DPA1*01:03-DPB1*04:02	KTECERLAGTESP	0.0303399	0.00051255076
HLA-DPA1*01:03-DPB1*04:02	TNYTWYHNGKEMQ	0.08795962	0.030553926
HLA-DPA1*01:03-DPB1*04:02	QTSLQANTEATEE	0.015683722	0.0013766078
HLA-DPA1*01:03-DPB1*04:02	GRGGYYGAGRGSM	0.041384723	0.10582133
HLA-DPA1*01:03-DPB1*04:02	SFLKQKGIQSLGV	0.22614512	0.0011146597
HLA-DPA1*01:03-DPB1*04:02	QSFSLTMSIEMPY	0.3598393	0.00086642837
HLA-DPA1*01:03-DPB1*04:02	AFANSHYSSRLGS	0.17064685	0.003325568
HLA-DPA1*01:03-DPB1*04:02	RGRRQKPPGVWPA	0.027560206	0.0012285954
HLA-DPA1*01:03-DPB1*04:02	TEVPNTRSRGHHN	0.04270173	0.0022959437
HLA-DPA1*01:03-DPB1*04:02	KWIHCFEGVTAII	0.32182425	0.001584094
HLA-DPA1*01:03-DPB1*04:02	SYNVQGSGETTYD	0.026945284	0.0029148306
HLA-DPA1*01:03-DPB1*04:02	SPDLQGSWQWSDR	0.061855607	0.009377324
HLA-DPA1*01:03-DPB1*04:02	AQRGPPPSGRPPA	0.020833684	0.00297776
HLA-DPA1*01:03-DPB1*04:02	GVLVVGYGFEGAN	0.23438016	0.0068726502
HLA-DPA1*01:03-DPB1*04:02	FDTDKDEAIDYHE	0.031880267	0.28179353
HLA-DPA1*01:03-DPB1*04:02	PSGPAGELKFEPH	0.050913904	0.24124137
HLA-DPA1*01:03-DPB1*04:02	AAGRVVVRRLAVR	0.19120604	0.0137480525
HLA-DPA1*01:03-DPB1*04:02	CINNWHRRHGYTS	0.09509067	0.0003511273
HLA-DPA1*01:03-DPB1*04:02	NFRSGPLTGWRVF	0.17276138	0.0021396533
HLA-DPA1*01:03-DPB1*04:02	AQDERFSLIFTLG	0.42537513	0.00445157
HLA-DPA1*01:03-DPB1*04:02	GPSLEDLFDLCDR	0.14775619	0.0026908
HLA-DPA1*01:03-DPB1*04:02	PCGAWVWENQVSW	0.1341816	0.0003432648
HLA-DPA1*01:03-DPB1*04:02	KFQIPCIVPELNS	0.21565287	0.0005776392
HLA-DPA1*01:03-DPB1*04:02	DVHKKCPLCELMF	0.09838081	0.0005326228
HLA-DPA1*01:03-DPB1*04:02	LEDLLLGSEANLT	0.121079095	0.0023512298
HLA-DPA1*01:03-DPB1*04:02	FAMFVMYFLTAIF	0.41117585	0.0072246073
HLA-DPA1*01:03-DPB1*04:02	GYLFISVLVNSNS	0.47399595	0.0029513233
HLA-DPA1*01:03-DPB1*04:02	DSMASICPTDGVK	0.054515935	0.0011750627
HLA-DPA1*01:03-DPB1*04:02	MRFLLNQQICPVL	0.35369924	0.0018907702
HLA-DPA1*01:03-DPB1*04:02	NHRKNKFQCGFGL	0.09703006	0.00045461283
HLA-DPA1*01:03-DPB1*04:02	SKALIAFLAFLII	0.24756254	0.0028643603
HLA-DPA1*01:03-DPB1*04:02	CITIIGGGDTATC	0.01507405	0.0003664255
HLA-DPA1*01:03-DPB1*04:02	SNPQLLHPSVPPD	0.046640202	0.0063383095
HLA-DPA1*01:03-DPB1*04:02	PPPTLQEMIQMAA	0.092644796	0.0021927017
HLA-DPA1*01:03-DPB1*04:02	DQASFQVDAFGTS	0.3491124	0.12527938
HLA-DPA1*01:03-DPB1*04:02	FFILSLILEYTWL	0.472168	0.00068246265
HLA-DPA1*01:03-DPB1*04:02	PAIRGPGLGVAGV	0.05832837	0.0008689547
HLA-DPA1*01:03-DPB1*04:02	LLPLLSLLVGAWL	0.37606564	0.0023073633
HLA-DPA1*01:03-DPB1*04:02	SKDYEFMWNPHLG	0.25297058	0.13505001
HLA-DPA1*01:03-DPB1*04:02	PRQTATGKVKIEK	0.01119371	0.005899661
HLA-DPA1*01:03-DPB1*04:02	SGNEGLQAANSSD	0.021177579	0.0014817751
HLA-DPA1*01:03-DPB1*04:02	SIILTTCIPSSGH	0.21379854	0.0021200352
HLA-DPA1*01:03-DPB1*04:02	TCLPNYYRCSSGT	0.068729244	0.0011273364
HLA-DPA1*01:03-DPB1*04:02	GICIVFGFIILLL	0.13205287	0.0007310675
HLA-DPA1*01:03-DPB1*04:02	ERLPSMKGPIDIN	0.060778238	0.002485172
HLA-DPA1*01:03-DPB1*04:02	MDLGKPMKSVLVV	0.14578962	0.0026561567
HLA-DPA1*01:03-DPB1*04:02	GHNLGMDHDENVQ	0.021327052	0.020540413
HLA-DPA1*01:03-DPB1*04:02	KSKSGVGRCSMLI	0.037325393	0.00077246415
HLA-DPA1*01:03-DPB1*04:02	SIYTSDNYTEEMG	0.12974404	0.010723067
HLA-DPA1*01:03-DPB1*04:02	GVALRMYPLKPTW	0.25218722	0.013983248
HLA-DPA1*01:03-DPB1*04:02	MSRSVALAVLALL	0.3059037	0.0015187992
HLA-DPA1*01:03-DPB1*04:02	EVSKMVKDALTAI	0.13250524	0.0014949748
HLA-DPA1*01:03-DPB1*04:02	KKPNNGKLSTYFG	0.06482669	0.0013440577
HLA-DPA1*01:03-DPB1*04:02	IHLFTLVQILCLA	0.28641883	0.0018583797
HLA-DPA1*01:03-DPB1*04:02	TLATDPTDGSILA	0.01669256	0.0011842056
HLA-DPA1*01:03-DPB1*04:02	KNVPCGTSGGVMI	0.035056237	0.00047505795
HLA-DPA1*01:03-DPB1*04:02	CLALLCLGGADKR	0.16248746	0.000536099
HLA-DPA1*01:03-DPB1*04:02	MSRSVALAVLALL	0.3059037	0.0015187992
