# Supplementary material for: MHCII-peptide presentation: an assessment of the state-of-the-art prediction methods
Source: Front Immunol. 2024 Mar 12;15:1293706. doi: 10.3389/fimmu.2024.1293706 (PMC11027168; doi:10.3389/fimmu.2024.1293706)
Supplement: Supplementary file 2 [file DataSheet_2.zip › output/BERT/neg/13_HLA-DPA1_02_01_DPB1_01_01.csv]

allele	peptide	affinity_pred	mass_pred
HLA-DPA1*02:01-DPB1*01:01	IVFFLIGFMIGYL	0.24253297	0.0020637575
HLA-DPA1*02:01-DPB1*01:01	GIPEAGKALLGLV	0.21221416	0.03817203
HLA-DPA1*02:01-DPB1*01:01	EKDWKTAYSYFYE	0.44960433	0.30058414
HLA-DPA1*02:01-DPB1*01:01	ECLSLPRAGRSCK	0.17669106	0.0012732381
HLA-DPA1*02:01-DPB1*01:01	KKLLMSNGNKEGA	0.20251705	0.0018453406
HLA-DPA1*02:01-DPB1*01:01	INLTEEVLWVKVN	0.40714997	0.0051874868
HLA-DPA1*02:01-DPB1*01:01	EKEAQSQLIKSDE	0.2485307	0.06563234
HLA-DPA1*02:01-DPB1*01:01	IGSDNWLANFTFA	0.35713464	0.0029192616
HLA-DPA1*02:01-DPB1*01:01	EVEGQGFCSGPGW	0.07560908	0.0009767903
HLA-DPA1*02:01-DPB1*01:01	WIIELNTNTGIRK	0.27306023	0.13674757
HLA-DPA1*02:01-DPB1*01:01	DPSPGGVPLEASL	0.10443345	0.01313487
HLA-DPA1*02:01-DPB1*01:01	KLQLPNCIEDPVS	0.1728193	0.001095602
HLA-DPA1*02:01-DPB1*01:01	RACRVLPWALVAG	0.4271787	0.0028461602
HLA-DPA1*02:01-DPB1*01:01	TDMQIMVRLINKF	0.42144707	0.003074572
HLA-DPA1*02:01-DPB1*01:01	EVTGLHDVDQGWM	0.10715779	0.0843852
HLA-DPA1*02:01-DPB1*01:01	LKKKFSCCVLVFL	0.41111726	0.0019635132
HLA-DPA1*02:01-DPB1*01:01	KEMLAAACQMFLG	0.36874646	0.00946142
HLA-DPA1*02:01-DPB1*01:01	DVEINKIISTTAS	0.28927425	0.012282642
HLA-DPA1*02:01-DPB1*01:01	LALIELYNAPEGR	0.36603948	0.01149686
HLA-DPA1*02:01-DPB1*01:01	APQLLIVLLGLSA	0.2577642	0.0034207858
HLA-DPA1*02:01-DPB1*01:01	MFTHYDRAHIAQL	0.2627536	0.0233642
HLA-DPA1*02:01-DPB1*01:01	EEGKNKEQAINSS	0.13628718	0.007667395
HLA-DPA1*02:01-DPB1*01:01	CIVLFITYNIHLH	0.36225542	0.002263832
HLA-DPA1*02:01-DPB1*01:01	PPTPSPSTPPTPS	0.013792565	0.007896871
HLA-DPA1*02:01-DPB1*01:01	ECERLAGTESPVR	0.14109047	0.005402086
HLA-DPA1*02:01-DPB1*01:01	STTISGRSSPHST	0.043535627	0.01103302
HLA-DPA1*02:01-DPB1*01:01	WCIEQTLYFKDGP	0.42435277	0.0010740702
HLA-DPA1*02:01-DPB1*01:01	EESLRKERARSAE	0.16759942	0.004146697
HLA-DPA1*02:01-DPB1*01:01	FEVNIRFVGGLLS	0.32549712	0.0036708177
HLA-DPA1*02:01-DPB1*01:01	PTPSPSCCHPRLS	0.050735217	0.005049969
HLA-DPA1*02:01-DPB1*01:01	QKDLNLMAPGLTI	0.31528094	0.005688384
HLA-DPA1*02:01-DPB1*01:01	QMSNLMNQARLKV	0.31010452	0.0017142951
HLA-DPA1*02:01-DPB1*01:01	LESGGLLHEIFTS	0.41372967	0.0033537126
HLA-DPA1*02:01-DPB1*01:01	MHFLFRFIVFFYL	0.3092074	0.0017666975
HLA-DPA1*02:01-DPB1*01:01	MVHPNVICDGCNG	0.0342092	0.0044338573
HLA-DPA1*02:01-DPB1*01:01	VCNPIISGLYQGA	0.34307253	0.000566346
HLA-DPA1*02:01-DPB1*01:01	LEDIVGGGEYKPD	0.09776616	0.043713633
HLA-DPA1*02:01-DPB1*01:01	LVELAHQYKLKET	0.30937836	0.014083823
HLA-DPA1*02:01-DPB1*01:01	CWALGFYPAEITL	0.3971766	0.0006757892
HLA-DPA1*02:01-DPB1*01:01	ALGFYPAEITLTW	0.40690908	0.010990166
HLA-DPA1*02:01-DPB1*01:01	YTSLIAFHCKRGV	0.30179846	0.0012894096
HLA-DPA1*02:01-DPB1*01:01	PPKDDKKKKDAGK	0.0513398	0.008447332
HLA-DPA1*02:01-DPB1*01:01	VHAERKGSLRYAK	0.20417441	0.033386238
HLA-DPA1*02:01-DPB1*01:01	ESTIGAAFLTQTV	0.4098986	0.009114964
HLA-DPA1*02:01-DPB1*01:01	LISMILAVLYRRK	0.648784	0.009024074
HLA-DPA1*02:01-DPB1*01:01	MSNGNKEGASGRP	0.00645891	0.0021255594
HLA-DPA1*02:01-DPB1*01:01	HTVQTENRFHGSS	0.16822472	0.008231418
HLA-DPA1*02:01-DPB1*01:01	GRQQVPTSPPASE	0.025441581	0.020511325
HLA-DPA1*02:01-DPB1*01:01	LQAQKQQVQELLD	0.2807617	0.108435415
HLA-DPA1*02:01-DPB1*01:01	VRWMSETGIIDVF	0.34361902	0.01108397
HLA-DPA1*02:01-DPB1*01:01	SSQVALENANAVS	0.26819977	0.02345115
HLA-DPA1*02:01-DPB1*01:01	ASGRDERPPWRLG	0.043876026	0.0024447101
HLA-DPA1*02:01-DPB1*01:01	RLPALTVHVTQPK	0.22265057	0.24582914
HLA-DPA1*02:01-DPB1*01:01	QSAFDWDDETAKA	0.25151125	0.02286316
HLA-DPA1*02:01-DPB1*01:01	TADSRSQVQRARY	0.082231715	0.052036952
HLA-DPA1*02:01-DPB1*01:01	FFLAFLVLHSRFC	0.45354778	0.00049104146
HLA-DPA1*02:01-DPB1*01:01	MAQETGDNLYWGS	0.18911648	0.0010420447
HLA-DPA1*02:01-DPB1*01:01	EALYDICFRTLKL	0.45425996	0.004665417
HLA-DPA1*02:01-DPB1*01:01	ILPMVISSIVQAS	0.4003687	0.0320605
HLA-DPA1*02:01-DPB1*01:01	MAGFIKICSVHTP	0.2558455	0.002066072
HLA-DPA1*02:01-DPB1*01:01	GAPCPRACKELVP	0.042259403	0.0011548181
HLA-DPA1*02:01-DPB1*01:01	NVKSPITGNDLSP	0.12364381	0.0134541
HLA-DPA1*02:01-DPB1*01:01	LTLIYFGGDECSS	0.24068366	0.0007734875
HLA-DPA1*02:01-DPB1*01:01	SGSTIVHAVQRIA	0.2757923	0.06189419
HLA-DPA1*02:01-DPB1*01:01	NITLVLAAVFKLE	0.484529	0.0016426502
HLA-DPA1*02:01-DPB1*01:01	SDAGKYTCEMSNT	0.15904553	0.010649098
HLA-DPA1*02:01-DPB1*01:01	GVPGAAASRTSEI	0.046243645	0.0063104792
HLA-DPA1*02:01-DPB1*01:01	SFLGPVTFIILCN	0.42934725	0.0010926797
HLA-DPA1*02:01-DPB1*01:01	AGDKANYWWLRHH	0.1805133	0.04332413
HLA-DPA1*02:01-DPB1*01:01	SQNAINRISPDAW	0.16280945	0.013183256
HLA-DPA1*02:01-DPB1*01:01	FNLIRVVACNLYP	0.35123017	0.0018456547
HLA-DPA1*02:01-DPB1*01:01	LERGAPNKEETPA	0.009042606	0.028838944
HLA-DPA1*02:01-DPB1*01:01	LEEEHDPSPEEQD	0.053526424	0.22965202
HLA-DPA1*02:01-DPB1*01:01	HLLPGLWEQGWCE	0.29515558	0.0006681955
HLA-DPA1*02:01-DPB1*01:01	IMNSFVNDVFEQL	0.60587966	0.07002775
HLA-DPA1*02:01-DPB1*01:01	VLGSSVAGLRAAA	0.17429012	0.00482002
HLA-DPA1*02:01-DPB1*01:01	VVFGFLYGAMLYY	0.46921745	0.0028594588
HLA-DPA1*02:01-DPB1*01:01	ALVLADRGVCLID	0.274257	0.0055090287
HLA-DPA1*02:01-DPB1*01:01	GTEGGEGFVVKVR	0.10169876	0.047317445
HLA-DPA1*02:01-DPB1*01:01	RPWLWVVYILTVA	0.3844621	0.006068825
HLA-DPA1*02:01-DPB1*01:01	TADARIVINRARV	0.19623423	0.035467554
HLA-DPA1*02:01-DPB1*01:01	TLHQSAQLSVLLT	0.31492165	0.0024710724
HLA-DPA1*02:01-DPB1*01:01	CSACSGQGGKSGA	0.0069045424	0.0011350736
HLA-DPA1*02:01-DPB1*01:01	LVSSQGPVVTEEI	0.12524436	0.010664463
HLA-DPA1*02:01-DPB1*01:01	EKFVLLLVFSAFI	0.2445988	0.0056199203
HLA-DPA1*02:01-DPB1*01:01	KMGKWCCRCFPCC	0.07520025	0.0018405557
HLA-DPA1*02:01-DPB1*01:01	SCRECIESGPGCT	0.035201717	0.0007192272
HLA-DPA1*02:01-DPB1*01:01	FSDYLHPQYKAPT	0.24199681	0.0266518
HLA-DPA1*02:01-DPB1*01:01	TQEVVCDECPNVK	0.124265574	0.21290198
HLA-DPA1*02:01-DPB1*01:01	GRLPSLVLVVLLV	0.3699206	0.0013511474
HLA-DPA1*02:01-DPB1*01:01	GGRAPAVLLGGVA	0.11609291	0.016883474
HLA-DPA1*02:01-DPB1*01:01	VCNPIISGLYQGA	0.34307253	0.000566346
HLA-DPA1*02:01-DPB1*01:01	SNGNKEGASGRPG	0.004962452	0.00797613
HLA-DPA1*02:01-DPB1*01:01	IDNEALYDICFRT	0.40838006	0.03025656
HLA-DPA1*02:01-DPB1*01:01	CRCWRSKTFPACD	0.21116953	0.0013856243
HLA-DPA1*02:01-DPB1*01:01	EAGSPVSTSPEPV	0.045741975	0.018363368
HLA-DPA1*02:01-DPB1*01:01	DQVNDDYCDCKDG	0.10642298	0.112072766
HLA-DPA1*02:01-DPB1*01:01	ERRRPHKEEEEEA	0.12829527	0.031762354
HLA-DPA1*02:01-DPB1*01:01	FLRCINYVFFPSL	0.5579628	0.0019126259
HLA-DPA1*02:01-DPB1*01:01	HSPLFRGQEDASP	0.11349671	0.0034180842
HLA-DPA1*02:01-DPB1*01:01	VTEPLMGGVPETR	0.13800398	0.030474525
HLA-DPA1*02:01-DPB1*01:01	AYEIMQTLHPDAS	0.3038477	0.11211096
HLA-DPA1*02:01-DPB1*01:01	ASRWGPLIGLAPC	0.22783569	0.0041852244
HLA-DPA1*02:01-DPB1*01:01	ITFDSNGTYVCEA	0.15999399	0.0041650035
HLA-DPA1*02:01-DPB1*01:01	CGDWSDEKDCGDS	0.038691897	0.0030960613
HLA-DPA1*02:01-DPB1*01:01	TPPASEGSAESMG	0.047330096	0.010534648
HLA-DPA1*02:01-DPB1*01:01	DWTFEQTVEDSYR	0.35028374	0.51844
HLA-DPA1*02:01-DPB1*01:01	RWRTILLQYCFLL	0.39845604	0.0007559448
HLA-DPA1*02:01-DPB1*01:01	QGLYPNYLNPSSG	0.19356097	0.049509324
HLA-DPA1*02:01-DPB1*01:01	RLSLVVILVLLLV	0.19883226	0.0026327488
HLA-DPA1*02:01-DPB1*01:01	SLIKNLLVALKDF	0.4166313	0.0052520214
HLA-DPA1*02:01-DPB1*01:01	EGPPHTKNWRPQL	0.06190131	0.0075551784
HLA-DPA1*02:01-DPB1*01:01	FSEVQIALNEAKL	0.42618105	0.03293271
HLA-DPA1*02:01-DPB1*01:01	IMGDGIHNFSDGL	0.19067658	0.009060474
HLA-DPA1*02:01-DPB1*01:01	FLAVHEAWAGMLK	0.26330742	0.08721372
HLA-DPA1*02:01-DPB1*01:01	AALVACIIVLGFN	0.23902203	0.0015027651
HLA-DPA1*02:01-DPB1*01:01	EASLCPASLAPSG	0.12539247	0.0018716598
HLA-DPA1*02:01-DPB1*01:01	ARIRILTNNSQTP	0.18829101	0.12547389
HLA-DPA1*02:01-DPB1*01:01	DLTPLTFGVQELN	0.36463287	0.02279841
HLA-DPA1*02:01-DPB1*01:01	MLSRWSASFTVTK	0.43449864	0.07408278
HLA-DPA1*02:01-DPB1*01:01	KFYSYVEFPIGCE	0.49292868	0.009897275
HLA-DPA1*02:01-DPB1*01:01	STSYDYCRVPMED	0.29636082	0.024853867
HLA-DPA1*02:01-DPB1*01:01	EAERSLKDMEESI	0.25799018	0.044269353
HLA-DPA1*02:01-DPB1*01:01	ILLQYCFLLITCL	0.28796557	0.00073195074
HLA-DPA1*02:01-DPB1*01:01	LKEVPAGKHIITT	0.09870962	0.0065402635
HLA-DPA1*02:01-DPB1*01:01	LYLHFAYHKVVEG	0.41481555	0.8243109
HLA-DPA1*02:01-DPB1*01:01	MVSVSTPISEVYE	0.33317173	0.114037
HLA-DPA1*02:01-DPB1*01:01	IGGDFRCRCPAGF	0.06267598	0.0034916806
HLA-DPA1*02:01-DPB1*01:01	SPSCCHPRLSLHR	0.14892809	0.0011989682
HLA-DPA1*02:01-DPB1*01:01	VFNKDTGELNVTS	0.21229193	0.014704498
HLA-DPA1*02:01-DPB1*01:01	DRSLDINAFRKEK	0.38408503	0.17669266
HLA-DPA1*02:01-DPB1*01:01	SNILVNSRGEIKL	0.26944247	0.021124965
HLA-DPA1*02:01-DPB1*01:01	MAFIEQEANEKAE	0.34290874	0.012810491
HLA-DPA1*02:01-DPB1*01:01	KGKVPITYLELLN	0.6284651	0.031758856
HLA-DPA1*02:01-DPB1*01:01	WLGWLGMLAGAVV	0.2194406	0.0024984563
HLA-DPA1*02:01-DPB1*01:01	ALIGLAGDSRRKK	0.18377927	0.0061412053
HLA-DPA1*02:01-DPB1*01:01	WIGCQGSEPHFRG	0.07112605	0.0007386593
HLA-DPA1*02:01-DPB1*01:01	ESPSYDTPSQRVQ	0.07623844	0.33146045
HLA-DPA1*02:01-DPB1*01:01	FLVLSLVFICFYI	0.22683653	0.0008029218
HLA-DPA1*02:01-DPB1*01:01	CSHPLASFSFTSA	0.4482744	0.0009497381
HLA-DPA1*02:01-DPB1*01:01	DLPELLHLEAMCH	0.36080614	0.003489203
HLA-DPA1*02:01-DPB1*01:01	GLDDDRGPRRGMD	0.04243239	0.004257876
HLA-DPA1*02:01-DPB1*01:01	LMDASARPANHSS	0.047729667	0.004326828
HLA-DPA1*02:01-DPB1*01:01	TTQKWEMNNIHSV	0.38857928	0.70472217
HLA-DPA1*02:01-DPB1*01:01	PDNTSTQVSPDSL	0.06304431	0.01417503
HLA-DPA1*02:01-DPB1*01:01	MKKRVEDAYILTC	0.41201884	0.0020151532
HLA-DPA1*02:01-DPB1*01:01	PQGYQLKNNTCVK	0.2082194	0.0014400105
HLA-DPA1*02:01-DPB1*01:01	EFVEGGPLDLFMH	0.32369497	0.047332935
HLA-DPA1*02:01-DPB1*01:01	EYGDLHLFGPNQR	0.21273962	0.038603306
HLA-DPA1*02:01-DPB1*01:01	FGYNIPLKHLADR	0.2778369	0.14393607
HLA-DPA1*02:01-DPB1*01:01	ALIMLMAGFIKIC	0.40542462	0.0009978755
HLA-DPA1*02:01-DPB1*01:01	LTLHQSAQLSVLL	0.30570462	0.0029500674
HLA-DPA1*02:01-DPB1*01:01	LFLVLSLVFICFY	0.18876934	0.0009943632
HLA-DPA1*02:01-DPB1*01:01	LFTGETLWNHSSS	0.2959169	0.0059306347
HLA-DPA1*02:01-DPB1*01:01	SLILEYTWLEAVI	0.57035255	0.0005207251
HLA-DPA1*02:01-DPB1*01:01	DKVSTTVREMMLE	0.37473363	0.043848958
HLA-DPA1*02:01-DPB1*01:01	RDKVVALAEGREW	0.2889702	0.3886558
HLA-DPA1*02:01-DPB1*01:01	AVLLADLLALSDT	0.41770995	0.004045476
HLA-DPA1*02:01-DPB1*01:01	GYLGYCKGVEPKT	0.18286613	0.0031289044
HLA-DPA1*02:01-DPB1*01:01	FSQDPDVHLKYIQ	0.23822992	0.012286367
HLA-DPA1*02:01-DPB1*01:01	LLYGTEVHTDTNK	0.22252926	0.1408993
HLA-DPA1*02:01-DPB1*01:01	IWPDGKRVVLLAE	0.2165802	0.0042904643
HLA-DPA1*02:01-DPB1*01:01	LLFLVLSLVFICF	0.18249308	0.0012737222
HLA-DPA1*02:01-DPB1*01:01	YPGYPKPEEGILD	0.043323252	0.13127625
HLA-DPA1*02:01-DPB1*01:01	KLPVICMDISHDG	0.24891281	0.10190996
HLA-DPA1*02:01-DPB1*01:01	CMIFVADCLCPSK	0.34624723	0.0014993467
HLA-DPA1*02:01-DPB1*01:01	AAAVPQRAWTVEQ	0.10740149	0.14403203
HLA-DPA1*02:01-DPB1*01:01	LLAALGSGRAERD	0.16302447	0.024437472
HLA-DPA1*02:01-DPB1*01:01	ASAGPQPLLVQSC	0.148101	0.0011471015
HLA-DPA1*02:01-DPB1*01:01	ELQALQIEQGESS	0.3363041	0.0057435194
HLA-DPA1*02:01-DPB1*01:01	PNTNRWFLTCINQ	0.41490808	0.006237404
HLA-DPA1*02:01-DPB1*01:01	RALWVLGLCCVLL	0.28715166	0.0010556489
HLA-DPA1*02:01-DPB1*01:01	TNLKKKFSCCVLV	0.30378723	0.0017685794
HLA-DPA1*02:01-DPB1*01:01	LTFIMVPGCQAEL	0.29059848	0.0010117812
HLA-DPA1*02:01-DPB1*01:01	EPANQMVKCDPRH	0.056351405	0.07496818
HLA-DPA1*02:01-DPB1*01:01	ESREKQAKGDTEF	0.090881504	0.027926734
HLA-DPA1*02:01-DPB1*01:01	VLLVLPEELDTET	0.4593511	0.045725394
HLA-DPA1*02:01-DPB1*01:01	TRTTVLQPCPHIP	0.19263425	0.0071899733
HLA-DPA1*02:01-DPB1*01:01	KFNSSSSSLEEKI	0.33465466	0.023914589
HLA-DPA1*02:01-DPB1*01:01	KLWCSTTADYDRD	0.21137734	0.01735268
HLA-DPA1*02:01-DPB1*01:01	PDLEKPSLDVFPT	0.21658699	0.0069835386
HLA-DPA1*02:01-DPB1*01:01	LCGAAIGTHEDDK	0.10429986	0.00152127
HLA-DPA1*02:01-DPB1*01:01	STALAGPWANICA	0.14215127	0.004264829
HLA-DPA1*02:01-DPB1*01:01	VGKTSLVLRYCEN	0.34486994	0.0025763786
HLA-DPA1*02:01-DPB1*01:01	EVVNMLAPYAVFD	0.34539115	0.015862606
HLA-DPA1*02:01-DPB1*01:01	GASDNPCSEVYHG	0.043879647	0.11761862
HLA-DPA1*02:01-DPB1*01:01	FSCCVLVFLLFAV	0.22897032	0.0005709542
HLA-DPA1*02:01-DPB1*01:01	ISCSYESASRSSL	0.24030825	0.007943727
HLA-DPA1*02:01-DPB1*01:01	CLSPDVTPCFCTI	0.20943278	0.00042931657
HLA-DPA1*02:01-DPB1*01:01	KIIGRKGAVITQI	0.240731	0.0555739
HLA-DPA1*02:01-DPB1*01:01	TLALVAVAGARAE	0.21522556	0.010930453
HLA-DPA1*02:01-DPB1*01:01	VINRARVECQSHR	0.18603039	0.104181394
HLA-DPA1*02:01-DPB1*01:01	EVDSPVYNATWSA	0.18768293	0.0023363982
HLA-DPA1*02:01-DPB1*01:01	LLIVLLGLSALLQ	0.20550095	0.00248077
HLA-DPA1*02:01-DPB1*01:01	ACLTAYTIFLCME	0.49737296	0.00030658633
HLA-DPA1*02:01-DPB1*01:01	VIMVIYLLPRCTF	0.49151087	0.003418052
HLA-DPA1*02:01-DPB1*01:01	GKEQIKRGGDAGM	0.04784888	0.018477753
HLA-DPA1*02:01-DPB1*01:01	SASNFTSQLSSQV	0.39568517	0.0036151898
HLA-DPA1*02:01-DPB1*01:01	AAEEEQEGDSGEQ	0.035390053	0.050154526
HLA-DPA1*02:01-DPB1*01:01	DMEVVGLNFSSAT	0.28200138	0.002552578
HLA-DPA1*02:01-DPB1*01:01	VPNTRSRGHHNCS	0.02856099	0.0017331205
HLA-DPA1*02:01-DPB1*01:01	PSVEVTYLKKQCE	0.3307213	0.032138385
HLA-DPA1*02:01-DPB1*01:01	SGTGEQKEDQKEE	0.031678107	0.031096404
HLA-DPA1*02:01-DPB1*01:01	MDPRLSTVRQTCC	0.216516	0.00066697964
HLA-DPA1*02:01-DPB1*01:01	ITESQAHTLEDEV	0.2553821	0.13085072
HLA-DPA1*02:01-DPB1*01:01	AHKHSGKKQTVPC	0.052863535	0.0010391745
HLA-DPA1*02:01-DPB1*01:01	MYALFLLASLLGA	0.310626	0.0010714494
HLA-DPA1*02:01-DPB1*01:01	QQQLTAMKVLQRN	0.37099308	0.15091646
HLA-DPA1*02:01-DPB1*01:01	YFLFRPRNGRRSA	0.26929232	0.0030043842
HLA-DPA1*02:01-DPB1*01:01	RFVVALVLLNVAA	0.24729703	0.0026354608
HLA-DPA1*02:01-DPB1*01:01	MAPQNLSTFCLLL	0.3466931	0.0021355855
HLA-DPA1*02:01-DPB1*01:01	DGRFLRGYRQDAY	0.27057678	0.11805389
HLA-DPA1*02:01-DPB1*01:01	DNVGFNVKNVSVK	0.18529229	0.0807147
HLA-DPA1*02:01-DPB1*01:01	QIEGLDQSMLPQY	0.29433492	0.009002199
HLA-DPA1*02:01-DPB1*01:01	GQADVISKLNMTD	0.30095226	0.009083996
HLA-DPA1*02:01-DPB1*01:01	TDQVHLYPIDDVY	0.36257368	0.19198486
HLA-DPA1*02:01-DPB1*01:01	YNVQGSGETTYDH	0.074540935	0.15093899
HLA-DPA1*02:01-DPB1*01:01	NRSCLAAVFVCDG	0.36374468	0.0005489151
HLA-DPA1*02:01-DPB1*01:01	RQVTESVSDSITV	0.13278805	0.015095174
HLA-DPA1*02:01-DPB1*01:01	AATGRLLLLLLVG	0.29894605	0.0035956993
HLA-DPA1*02:01-DPB1*01:01	ATQATNMSCVTGP	0.038145136	0.0014232632
HLA-DPA1*02:01-DPB1*01:01	RINMAHLCIVGSH	0.25316775	0.002988506
HLA-DPA1*02:01-DPB1*01:01	MEKPNIRWNDVAG	0.16868672	0.15901051
HLA-DPA1*02:01-DPB1*01:01	LTAYTIFLCMETH	0.45262983	0.0021782494
HLA-DPA1*02:01-DPB1*01:01	NLDIMRYVLHCQG	0.31459782	0.08241709
HLA-DPA1*02:01-DPB1*01:01	AYPTTVVFNQSNI	0.29158166	0.002652871
HLA-DPA1*02:01-DPB1*01:01	DFNKSGSSTASWI	0.13518138	0.0065959357
HLA-DPA1*02:01-DPB1*01:01	ATRPNGPNTGNKI	0.00642182	0.008429224
HLA-DPA1*02:01-DPB1*01:01	ACRSPMSPPPPPL	0.08911835	0.0057312646
HLA-DPA1*02:01-DPB1*01:01	PAVQPAKEDLGPG	0.0933002	0.024328118
HLA-DPA1*02:01-DPB1*01:01	SGSLYGSQIYALC	0.571773	0.0024207886
HLA-DPA1*02:01-DPB1*01:01	VGKTSLVLRYCEN	0.34486994	0.0025763786
HLA-DPA1*02:01-DPB1*01:01	CKGVEPKTECERL	0.081655346	0.008791069
HLA-DPA1*02:01-DPB1*01:01	RWRTILLQYCFLL	0.39845604	0.0007559448
HLA-DPA1*02:01-DPB1*01:01	VCPIIDVISDDTF	0.34739816	0.0011045095
HLA-DPA1*02:01-DPB1*01:01	VSARFNQYKYNQN	0.29299974	0.2479384
HLA-DPA1*02:01-DPB1*01:01	GAVVAAVMCRRKS	0.2042107	0.0064283996
HLA-DPA1*02:01-DPB1*01:01	TQGLAVALALSVL	0.27926236	0.0046259076
HLA-DPA1*02:01-DPB1*01:01	YQGFASGNLERDA	0.33760518	0.043575205
HLA-DPA1*02:01-DPB1*01:01	LGHIYSGTFALIG	0.6002321	0.23975727
HLA-DPA1*02:01-DPB1*01:01	AVVAAVMCRRKSS	0.17794433	0.0025525172
HLA-DPA1*02:01-DPB1*01:01	RTLILLLSGALAL	0.26821476	0.0030145433
HLA-DPA1*02:01-DPB1*01:01	PHFQGILEASLEG	0.45608908	0.001303097
HLA-DPA1*02:01-DPB1*01:01	LMNLMRDVEREGL	0.33643204	0.0020229514
HLA-DPA1*02:01-DPB1*01:01	GDEALPTVLVGVF	0.33961445	0.0063251117
HLA-DPA1*02:01-DPB1*01:01	LLIRFFNSFNEAT	0.38741452	0.0064390944
HLA-DPA1*02:01-DPB1*01:01	ELLPKGDAEKPEE	0.067311406	0.08764203
HLA-DPA1*02:01-DPB1*01:01	QMTQLCELINKSG	0.25002822	0.0019241513
HLA-DPA1*02:01-DPB1*01:01	HIAEGCFCLPWKK	0.31114376	0.0013991531
HLA-DPA1*02:01-DPB1*01:01	CRSPMSPPPPPLL	0.09228324	0.002998912
HLA-DPA1*02:01-DPB1*01:01	DDGLTAVAAYDYR	0.26397994	0.04816125
HLA-DPA1*02:01-DPB1*01:01	RAYALLLLLICFN	0.21863942	0.0013025432
HLA-DPA1*02:01-DPB1*01:01	SERGEPSNEPSTE	0.011146284	0.008438785
HLA-DPA1*02:01-DPB1*01:01	VLYKIYDLHKKRS	0.33619338	0.026781172
HLA-DPA1*02:01-DPB1*01:01	IDNWCRRDKKQCK	0.11504003	0.0038964867
HLA-DPA1*02:01-DPB1*01:01	LMGIALIMLMAGF	0.23927017	0.0020659012
HLA-DPA1*02:01-DPB1*01:01	EQGWCEITAHLLA	0.41686302	0.00055661675
HLA-DPA1*02:01-DPB1*01:01	INELNHCLSLRTY	0.28850535	0.0024034062
HLA-DPA1*02:01-DPB1*01:01	IHPVHLNDSGQLG	0.15243873	0.13944036
HLA-DPA1*02:01-DPB1*01:01	EIEQRQKPATETS	0.07142122	0.014269322
HLA-DPA1*02:01-DPB1*01:01	DPRKVNLGVGAYR	0.19596869	0.6718663
HLA-DPA1*02:01-DPB1*01:01	ACEQATECSVRNG	0.085776724	0.0011753526
HLA-DPA1*02:01-DPB1*01:01	VCNPIISGLYQGA	0.34307253	0.000566346
HLA-DPA1*02:01-DPB1*01:01	SLLFFCDVDLVFT	0.41676912	0.0009014965
HLA-DPA1*02:01-DPB1*01:01	LGLCCVLLTFGSV	0.38959992	0.001357374
HLA-DPA1*02:01-DPB1*01:01	ANSQNTTGNPLGQ	0.04728068	0.003309948
HLA-DPA1*02:01-DPB1*01:01	TRLPALTVHVTQP	0.19760741	0.039391495
HLA-DPA1*02:01-DPB1*01:01	EEVEGQGFCSGPG	0.081030376	0.0012325526
HLA-DPA1*02:01-DPB1*01:01	MDPRLSTVRQTCC	0.216516	0.00066697964
HLA-DPA1*02:01-DPB1*01:01	SPGRAYALLLLLI	0.33241886	0.003740463
HLA-DPA1*02:01-DPB1*01:01	LAFGLLLAAATAT	0.1853965	0.002074238
HLA-DPA1*02:01-DPB1*01:01	NPGVFVANLTEWK	0.36548656	0.2158866
HLA-DPA1*02:01-DPB1*01:01	LVGPEVRMANADA	0.0661041	0.11166133
HLA-DPA1*02:01-DPB1*01:01	GGRREGESWNWAW	0.14558792	0.00874096
HLA-DPA1*02:01-DPB1*01:01	RVAEQDRAYLEGT	0.20507067	0.060355652
HLA-DPA1*02:01-DPB1*01:01	AGAVVIIVRAPRC	0.19488518	0.0016148
HLA-DPA1*02:01-DPB1*01:01	LPLLWLLVLTPGR	0.38399598	0.008097052
HLA-DPA1*02:01-DPB1*01:01	KKGKKDRDMDELK	0.15039031	0.020520326
HLA-DPA1*02:01-DPB1*01:01	CAIAILFAVLLVV	0.1365625	0.0006207544
HLA-DPA1*02:01-DPB1*01:01	GPARRLLDLYSAG	0.27796185	0.05299251
HLA-DPA1*02:01-DPB1*01:01	DTMVVLGGRSDPD	0.16377252	0.008831806
HLA-DPA1*02:01-DPB1*01:01	GILLLLWLIAPSR	0.3406325	0.0016896998
HLA-DPA1*02:01-DPB1*01:01	ITKHNDDEQYAWE	0.130211	0.023083463
HLA-DPA1*02:01-DPB1*01:01	ASTSYDYCRVPME	0.25176236	0.016224902
HLA-DPA1*02:01-DPB1*01:01	GEPGQCICTDGWD	0.04233589	0.0028084572
HLA-DPA1*02:01-DPB1*01:01	EKIAALFDLEYYV	0.56714123	0.0020901961
HLA-DPA1*02:01-DPB1*01:01	SADYKSKKNHCKQ	0.09924591	0.098936275
HLA-DPA1*02:01-DPB1*01:01	VWVPCFYLWACFP	0.40980443	0.0008608089
HLA-DPA1*02:01-DPB1*01:01	VLAVVVIGAVVAA	0.12964456	0.0015033799
HLA-DPA1*02:01-DPB1*01:01	VCNPIISGLYQGA	0.34307253	0.000566346
HLA-DPA1*02:01-DPB1*01:01	SRNFSSCSAEDFE	0.32786992	0.0154805705
HLA-DPA1*02:01-DPB1*01:01	GAYNNSAIATPHL	0.17635562	0.007363966
HLA-DPA1*02:01-DPB1*01:01	ITLDHRCRIFQNL	0.2418658	0.001261831
HLA-DPA1*02:01-DPB1*01:01	RSHHHRTRDPRDN	0.059887312	0.10108123
HLA-DPA1*02:01-DPB1*01:01	VAGAAVSAGHGLP	0.04851491	0.010694941
HLA-DPA1*02:01-DPB1*01:01	APIPRITWEHREV	0.2768273	0.32957366
HLA-DPA1*02:01-DPB1*01:01	IRISEWPIDDHFT	0.2125943	0.75767314
HLA-DPA1*02:01-DPB1*01:01	GLVQPASATLYDY	0.206178	0.05196756
HLA-DPA1*02:01-DPB1*01:01	TATADSRALLQAY	0.16704555	0.0050781732
HLA-DPA1*02:01-DPB1*01:01	QVHPDIGISAKAM	0.07116	0.011489448
HLA-DPA1*02:01-DPB1*01:01	RWNRSDESVGNVT	0.050450824	0.047348145
HLA-DPA1*02:01-DPB1*01:01	PLGLNDTIVSAGE	0.17470619	0.0013292177
HLA-DPA1*02:01-DPB1*01:01	PNIFQKIQEMEER	0.4059699	0.0061818985
HLA-DPA1*02:01-DPB1*01:01	FTLSYDGSLRHKF	0.3070443	0.0070291637
HLA-DPA1*02:01-DPB1*01:01	YERDNQHQDEAEG	0.07206051	0.02378754
HLA-DPA1*02:01-DPB1*01:01	PLARIVSWSQVGV	0.31198016	0.00157731
HLA-DPA1*02:01-DPB1*01:01	GTEVPNTRSRGHH	0.052606653	0.0033201587
HLA-DPA1*02:01-DPB1*01:01	PDCKSLWNGDTGE	0.15184028	0.0004716402
HLA-DPA1*02:01-DPB1*01:01	GLCCVLLTFGSVR	0.3644277	0.0017307572
HLA-DPA1*02:01-DPB1*01:01	LFKYIIIGDTGVG	0.32052186	0.023362432
HLA-DPA1*02:01-DPB1*01:01	MQAPLLIALGLLL	0.3359984	0.0052368026
HLA-DPA1*02:01-DPB1*01:01	HGDDEDELFESIR	0.42207596	0.5663867
HLA-DPA1*02:01-DPB1*01:01	SNLEIQCQEFSIP	0.3499635	0.0010741852
HLA-DPA1*02:01-DPB1*01:01	HTHHLGKVVSGYR	0.1521799	0.19855213
HLA-DPA1*02:01-DPB1*01:01	DVMEDAVEDRLDR	0.29355034	0.3847017
HLA-DPA1*02:01-DPB1*01:01	VVDPQEAIAIVLG	0.24275614	0.099674925
HLA-DPA1*02:01-DPB1*01:01	PSTLSQDRLDAPP	0.20136245	0.06544621
HLA-DPA1*02:01-DPB1*01:01	SRWGPLIGLAPCC	0.1772209	0.00077822886
HLA-DPA1*02:01-DPB1*01:01	GPMRFYYMLGWGV	0.40572366	0.0039173192
HLA-DPA1*02:01-DPB1*01:01	SSVWFVVGMIGAA	0.31179243	0.0015230456
HLA-DPA1*02:01-DPB1*01:01	TEDGAEYDDEDED	0.108146414	0.064135805
HLA-DPA1*02:01-DPB1*01:01	TRLPALTVHVTQP	0.19760741	0.039391495
HLA-DPA1*02:01-DPB1*01:01	DLATTRLGLEDVG	0.3493776	0.25595084
HLA-DPA1*02:01-DPB1*01:01	VCMAFAGLTADAR	0.24535717	0.0009038428
HLA-DPA1*02:01-DPB1*01:01	YVYTQTQNRLWRK	0.29700035	0.028844535
HLA-DPA1*02:01-DPB1*01:01	PSTPPTPSPSCCH	0.0076163043	0.0029052978
HLA-DPA1*02:01-DPB1*01:01	KTVVQVAKNQHFD	0.21302785	0.12084367
HLA-DPA1*02:01-DPB1*01:01	DTTFLPFTLQELG	0.62125725	0.010284433
HLA-DPA1*02:01-DPB1*01:01	VGNDGIFMLAFFM	0.41783646	0.0021453234
HLA-DPA1*02:01-DPB1*01:01	CSSSATLPSMMKC	0.21498308	0.00056869735
HLA-DPA1*02:01-DPB1*01:01	PAGDGTFQKWAAV	0.20366956	0.025481457
HLA-DPA1*02:01-DPB1*01:01	HTQVCINGQCAGS	0.07128928	0.00063888245
HLA-DPA1*02:01-DPB1*01:01	AFAPIPRITWEHR	0.25912708	0.19968994
HLA-DPA1*02:01-DPB1*01:01	PSTPPTPSPSTPP	0.011329851	0.0050456943
HLA-DPA1*02:01-DPB1*01:01	VLGLVSCTFFLAV	0.5306729	0.0018540224
HLA-DPA1*02:01-DPB1*01:01	CSQCPAVWNGSGA	0.024542479	0.00032271602
HLA-DPA1*02:01-DPB1*01:01	DCRLTSGKYPQCR	0.15537617	0.010300899
HLA-DPA1*02:01-DPB1*01:01	QETGATDARPRRR	0.021658508	0.15815187
HLA-DPA1*02:01-DPB1*01:01	FEPGGANAAGSAL	0.028925022	0.042985253
HLA-DPA1*02:01-DPB1*01:01	WIDACINISHHYC	0.22410376	0.0016366737
HLA-DPA1*02:01-DPB1*01:01	FISLLWIIELNTN	0.40473258	0.000668684
HLA-DPA1*02:01-DPB1*01:01	THNAHNWRLGQAP	0.09922349	0.003911545
HLA-DPA1*02:01-DPB1*01:01	SAFYSIVGLSSLG	0.4278637	0.0074526956
HLA-DPA1*02:01-DPB1*01:01	IIAVLMSAQESWA	0.31288546	0.001467395
HLA-DPA1*02:01-DPB1*01:01	APGTVLRLIQDAV	0.32943395	0.026720334
HLA-DPA1*02:01-DPB1*01:01	QNITKGFSEDRLL	0.29307285	0.022558993
HLA-DPA1*02:01-DPB1*01:01	MSFITRITAPTLA	0.38608506	0.16043398
HLA-DPA1*02:01-DPB1*01:01	NYLLSELKPMSYH	0.48578984	0.038204838
HLA-DPA1*02:01-DPB1*01:01	ARIVINRARVECQ	0.21824846	0.059021354
HLA-DPA1*02:01-DPB1*01:01	FNKDTGELNVTSI	0.21871819	0.0030769077
HLA-DPA1*02:01-DPB1*01:01	HVEPLERLEKLLT	0.33788985	0.019002546
HLA-DPA1*02:01-DPB1*01:01	RYEIEWITEYACH	0.3824162	0.18132994
HLA-DPA1*02:01-DPB1*01:01	LLFLVLSLVFICF	0.18249308	0.0012737222
HLA-DPA1*02:01-DPB1*01:01	YLFKYIIIGDTGV	0.36568293	0.005882021
HLA-DPA1*02:01-DPB1*01:01	PEEMIQTGISAID	0.2717148	0.00356404
HLA-DPA1*02:01-DPB1*01:01	DGQSRTVRQFQFT	0.26293805	0.10667081
HLA-DPA1*02:01-DPB1*01:01	MLGQEDRRVPFKQ	0.16348188	0.00263676
HLA-DPA1*02:01-DPB1*01:01	IAWCPHNDNVIAS	0.09126731	0.0013552576
HLA-DPA1*02:01-DPB1*01:01	SFNPGVFVANLTE	0.30736268	0.06439715
HLA-DPA1*02:01-DPB1*01:01	EQKLKWAFSMYDL	0.49599057	0.0064708805
HLA-DPA1*02:01-DPB1*01:01	AICQPPCRNGGSC	0.045671776	0.0010131665
HLA-DPA1*02:01-DPB1*01:01	MPPKDDKKKKDAG	0.02982065	0.0063363067
HLA-DPA1*02:01-DPB1*01:01	TQVSRQELRDYAS	0.21175495	0.0137652755
HLA-DPA1*02:01-DPB1*01:01	DGGPDCKDKSDEE	0.0054700235	0.0051403563
HLA-DPA1*02:01-DPB1*01:01	LQYCFLLITCLLT	0.30496275	0.00051089906
HLA-DPA1*02:01-DPB1*01:01	VCENIPIVLCGNK	0.3067309	0.000759194
HLA-DPA1*02:01-DPB1*01:01	SEKHSQNGFIVPP	0.16628997	0.017583463
HLA-DPA1*02:01-DPB1*01:01	ALGFYPAEITLTW	0.40690908	0.010990166
HLA-DPA1*02:01-DPB1*01:01	SGRDERPPWRLGR	0.06325331	0.0019999114
HLA-DPA1*02:01-DPB1*01:01	MFLYVALVDMLPE	0.47390562	0.0059998753
HLA-DPA1*02:01-DPB1*01:01	QLGLPPLLLLTMA	0.35340473	0.004248258
HLA-DPA1*02:01-DPB1*01:01	EIKTKIKELNNTC	0.22184762	0.0012781692
HLA-DPA1*02:01-DPB1*01:01	GLFTAQRQKKEES	0.17826971	0.005781336
HLA-DPA1*02:01-DPB1*01:01	FHSDDALKESAAM	0.160854	0.0092180995
HLA-DPA1*02:01-DPB1*01:01	MQSLMQAPLLIAL	0.5276868	0.0032465295
HLA-DPA1*02:01-DPB1*01:01	RFKEDWGFQKCKP	0.16521567	0.018826416
