# Supplementary material for: MHCII-peptide presentation: an assessment of the state-of-the-art prediction methods
Source: Front Immunol. 2024 Mar 12;15:1293706. doi: 10.3389/fimmu.2024.1293706 (PMC11027168; doi:10.3389/fimmu.2024.1293706)
Supplement: Supplementary file 2 [file DataSheet_2.zip › output/BERT/neg/13_HLA-DPA1_02_01_DPB1_09_01.csv]

allele	peptide	affinity_pred	mass_pred
HLA-DPA1*02:01-DPB1*09:01	ISFDIPPQEILTK	0.050663512	0.0039547095
HLA-DPA1*02:01-DPB1*09:01	VACTKVVAPTISS	0.329894	0.004531988
HLA-DPA1*02:01-DPB1*09:01	RRSQRVCASGPSM	0.08075813	0.037880164
HLA-DPA1*02:01-DPB1*09:01	IFTFFVPLLSIVT	0.3093547	0.0056212377
HLA-DPA1*02:01-DPB1*09:01	NQILTRDAKGISQ	0.055721365	0.02064201
HLA-DPA1*02:01-DPB1*09:01	NLWAQEYLRGMDW	0.028700761	0.0016144657
HLA-DPA1*02:01-DPB1*09:01	VDLQGVRNIKATD	0.038566615	0.0072009764
HLA-DPA1*02:01-DPB1*09:01	KETLVEPGSFSQQ	0.04627677	0.003201273
HLA-DPA1*02:01-DPB1*09:01	TRRVNMVDRKSAS	0.062369023	0.08339488
HLA-DPA1*02:01-DPB1*09:01	GHTGTATTAAAAS	0.044296946	0.031445436
HLA-DPA1*02:01-DPB1*09:01	ENGLLKMNFTGGD	0.013343471	0.0025575734
HLA-DPA1*02:01-DPB1*09:01	ENKNGIAQTGELT	0.022704495	0.021093467
HLA-DPA1*02:01-DPB1*09:01	MFMVKNGNGTACI	0.06210152	0.0007470845
HLA-DPA1*02:01-DPB1*09:01	NSLPRCTFSQENQ	0.0067524267	0.0011674123
HLA-DPA1*02:01-DPB1*09:01	AGCLHMTVETAVL	0.07611806	0.0010288411
HLA-DPA1*02:01-DPB1*09:01	LILLFGGIPYLWR	0.11929442	0.012044114
HLA-DPA1*02:01-DPB1*09:01	ASIMQSGHTRIPV	0.056592345	0.0037123277
HLA-DPA1*02:01-DPB1*09:01	LCSVCEGKGLHRG	0.00819552	0.0012988264
HLA-DPA1*02:01-DPB1*09:01	PFGVSLLICGWNE	0.055418197	0.00042100344
HLA-DPA1*02:01-DPB1*09:01	PHGVVTANSWLPF	0.057704214	0.0054135304
HLA-DPA1*02:01-DPB1*09:01	NHVACTRIYEKAQ	0.085987926	0.035731774
HLA-DPA1*02:01-DPB1*09:01	YCELCHFRFAVER	0.046577264	0.0014929494
HLA-DPA1*02:01-DPB1*09:01	IEVYPEDHSELQS	0.0016760738	0.0075954557
HLA-DPA1*02:01-DPB1*09:01	MSTKKNVFIIGAT	0.19468325	0.0058220616
HLA-DPA1*02:01-DPB1*09:01	LLLAAACAVFLAC	0.08529309	0.0015644593
HLA-DPA1*02:01-DPB1*09:01	FTQFSFMVYNSEK	0.071177356	0.03141277
HLA-DPA1*02:01-DPB1*09:01	ALMTQLFLWEYGD	0.032010745	0.000450834
HLA-DPA1*02:01-DPB1*09:01	GKVVGVKSEGEVA	0.028947378	0.076298416
HLA-DPA1*02:01-DPB1*09:01	PTCVLVRVRWWGE	0.018820843	0.0032312633
HLA-DPA1*02:01-DPB1*09:01	LPSTTASKISALE	0.10514446	0.016795166
HLA-DPA1*02:01-DPB1*09:01	LTPVPASENPFRE	0.00553439	0.024762368
HLA-DPA1*02:01-DPB1*09:01	LIPTCKFYTWLWG	0.036580093	0.0005311079
HLA-DPA1*02:01-DPB1*09:01	VAWNALLLLFFWT	0.04107083	0.001860704
HLA-DPA1*02:01-DPB1*09:01	FSGNLDLEAFVLM	0.11940734	0.0010580337
HLA-DPA1*02:01-DPB1*09:01	SEFVHVVAISFTA	0.21474622	0.0028398095
HLA-DPA1*02:01-DPB1*09:01	VINRARVECQSHR	0.027133811	0.50320274
HLA-DPA1*02:01-DPB1*09:01	MRRCNSGSGPPPS	0.0051196176	0.007844378
HLA-DPA1*02:01-DPB1*09:01	TTASLDGETNLKT	0.00373695	0.007102467
HLA-DPA1*02:01-DPB1*09:01	HRKLLDIKQKCTT	0.06692644	0.0019535515
HLA-DPA1*02:01-DPB1*09:01	TFEWKTKVVCPPK	0.015776303	0.4713367
HLA-DPA1*02:01-DPB1*09:01	ASVAQAEVLTFLD	0.13315654	0.005507578
HLA-DPA1*02:01-DPB1*09:01	LYMKLVMRILYLD	0.26299515	0.0019564596
HLA-DPA1*02:01-DPB1*09:01	PTFEKDKFLTPDF	0.040416617	0.012251349
HLA-DPA1*02:01-DPB1*09:01	IPQIFDAVFECTL	0.0912392	0.0026559643
HLA-DPA1*02:01-DPB1*09:01	GATRPNGPNTGNK	0.0007270005	0.014085325
HLA-DPA1*02:01-DPB1*09:01	WQDLGNLVADGCD	0.005594741	0.0015305626
HLA-DPA1*02:01-DPB1*09:01	CINISHHYCNISD	0.008447549	0.0039104098
HLA-DPA1*02:01-DPB1*09:01	FGSNIPNMFVDSS	0.028255804	0.0011533307
HLA-DPA1*02:01-DPB1*09:01	LLGAVALRPAEAV	0.23599157	0.022632942
HLA-DPA1*02:01-DPB1*09:01	GHTAPVLDIAWCP	0.0145601155	0.0020185483
HLA-DPA1*02:01-DPB1*09:01	VCPMCSEQFPPDY	0.0048295376	0.0006250603
HLA-DPA1*02:01-DPB1*09:01	CFGLAFMLAGVIL	0.041674785	0.000444501
HLA-DPA1*02:01-DPB1*09:01	SLLFLFSSAYSRG	0.15275975	0.00542037
HLA-DPA1*02:01-DPB1*09:01	AAPQLLIVLLGLS	0.12924951	0.0026827897
HLA-DPA1*02:01-DPB1*09:01	MFAAERAPDWVDA	0.01818416	0.0028080945
HLA-DPA1*02:01-DPB1*09:01	DLGNLVADGCDFV	0.0070036505	0.0036372528
HLA-DPA1*02:01-DPB1*09:01	AIDLASKAAQEDK	0.0616407	0.24833003
HLA-DPA1*02:01-DPB1*09:01	LFVVSYWLFYGVR	0.0920064	0.0041831024
HLA-DPA1*02:01-DPB1*09:01	ITDPLVGLCISKS	0.066918105	0.0018046122
HLA-DPA1*02:01-DPB1*09:01	QWCAIAILFAVLL	0.023063738	0.0007346192
HLA-DPA1*02:01-DPB1*09:01	VWRIEPGPYFMEP	0.046537504	0.0029517391
HLA-DPA1*02:01-DPB1*09:01	GQNKEMLAAACQM	0.17212142	0.013694592
HLA-DPA1*02:01-DPB1*09:01	PANWFGVRKGFPN	0.033016566	0.011605796
HLA-DPA1*02:01-DPB1*09:01	TPCASSAIEFPGG	0.004444032	0.002336131
HLA-DPA1*02:01-DPB1*09:01	HVVTDSPIKKEES	0.039656732	0.010314063
HLA-DPA1*02:01-DPB1*09:01	LIDIIREKGVDCD	0.0118774725	0.0009829283
HLA-DPA1*02:01-DPB1*09:01	QSANLFEGTDLKV	0.050093416	0.0017715745
HLA-DPA1*02:01-DPB1*09:01	IGSGTGILLAVTI	0.046823706	0.000996848
HLA-DPA1*02:01-DPB1*09:01	YKKDGADFAKWRC	0.019125836	0.0025216914
HLA-DPA1*02:01-DPB1*09:01	RQRLRQLENGTTL	0.036703072	0.007984059
HLA-DPA1*02:01-DPB1*09:01	LDPGLVMTGTKCG	0.0100836605	0.0016891786
HLA-DPA1*02:01-DPB1*09:01	YFTAQFSRHRQEL	0.031179799	0.051091462
HLA-DPA1*02:01-DPB1*09:01	FKFSAEKPVIEVP	0.28244212	0.01194666
HLA-DPA1*02:01-DPB1*09:01	GKTYDAFVSYLKE	0.30682644	0.054570995
HLA-DPA1*02:01-DPB1*09:01	PPPPCPPPPPVST	0.0014266926	0.020223923
HLA-DPA1*02:01-DPB1*09:01	CLLISATVFRPGL	0.17371495	0.0011231819
HLA-DPA1*02:01-DPB1*09:01	NGTEVPNTRSRGH	0.0029886423	0.0022024405
HLA-DPA1*02:01-DPB1*09:01	YLGYCKGVEPKTE	0.022527969	0.003949745
HLA-DPA1*02:01-DPB1*09:01	GDLEVDCYRAPCS	0.0059136166	0.0011374163
HLA-DPA1*02:01-DPB1*09:01	FFKSDFEENGSMD	0.004373948	0.0014170739
HLA-DPA1*02:01-DPB1*09:01	KPGVGGFMPFGFS	0.05008502	0.0128148245
HLA-DPA1*02:01-DPB1*09:01	VAEGGSDCAPEKL	0.0028138529	0.007818031
HLA-DPA1*02:01-DPB1*09:01	GKGKMRNRRRIQR	0.08188403	0.013186216
HLA-DPA1*02:01-DPB1*09:01	VALSCWLPLHRAF	0.21888934	0.0029768383
HLA-DPA1*02:01-DPB1*09:01	MIIVAFALIIFFA	0.026188927	0.0015290357
HLA-DPA1*02:01-DPB1*09:01	QFSWHIACNNCQR	0.012069847	0.40815964
HLA-DPA1*02:01-DPB1*09:01	AKVKLQGKEVGVY	0.10574598	0.024601495
HLA-DPA1*02:01-DPB1*09:01	YKGKEVPGYIVLF	0.20280232	0.030041149
HLA-DPA1*02:01-DPB1*09:01	VKSGVPEALRAEV	0.17388025	0.007279043
HLA-DPA1*02:01-DPB1*09:01	TIFITLFLLSVCY	0.023536865	0.0006490408
HLA-DPA1*02:01-DPB1*09:01	KVCPMCSEQFPPD	0.009500182	0.0009576807
HLA-DPA1*02:01-DPB1*09:01	VLCKMINLSVPDT	0.118071534	0.0060790526
HLA-DPA1*02:01-DPB1*09:01	CTTPVPTPQNSPP	0.0013934651	0.0026094632
HLA-DPA1*02:01-DPB1*09:01	KSCRPDSRFASLQ	0.034905694	0.0019232814
HLA-DPA1*02:01-DPB1*09:01	VSRNALGSSFIAA	0.12384917	0.0029986491
HLA-DPA1*02:01-DPB1*09:01	TRYAYYYSGIGAG	0.08475506	0.02136843
HLA-DPA1*02:01-DPB1*09:01	DFVVSGTCAEQMY	0.023648778	0.0017803151
HLA-DPA1*02:01-DPB1*09:01	LPCTDSFIKVDMR	0.03216593	0.006657926
HLA-DPA1*02:01-DPB1*09:01	SALPAAGFLYWVG	0.059112586	0.007054762
HLA-DPA1*02:01-DPB1*09:01	VEILLKNQPKLIE	0.23583435	0.009502422
HLA-DPA1*02:01-DPB1*09:01	DHPYLEPRHFVDE	0.020272564	0.11257795
HLA-DPA1*02:01-DPB1*09:01	GASAQGVCGTVGS	0.00064578303	0.0011774178
HLA-DPA1*02:01-DPB1*09:01	WWQKYQKRKFHCA	0.034980096	0.0017905828
HLA-DPA1*02:01-DPB1*09:01	QRANNGRFTLRDL	0.019540552	0.0043962975
HLA-DPA1*02:01-DPB1*09:01	DFSHGLALFERCQ	0.040405348	0.0061376714
HLA-DPA1*02:01-DPB1*09:01	WTSDSAGEECDAA	0.0006819927	0.0010517561
HLA-DPA1*02:01-DPB1*09:01	GPMVFCLAFGATL	0.11549165	0.0008296656
HLA-DPA1*02:01-DPB1*09:01	CCFNCCCGKCKPK	0.003191389	0.002157527
HLA-DPA1*02:01-DPB1*09:01	LRPKALTQVLSQA	0.27710977	0.08563414
HLA-DPA1*02:01-DPB1*09:01	VCPMCSEQFPPDY	0.0048295376	0.0006250603
HLA-DPA1*02:01-DPB1*09:01	TRRVNMVDRKSAS	0.062369023	0.08339488
HLA-DPA1*02:01-DPB1*09:01	DGTEVTLTYWDEN	0.0036003308	0.00680898
HLA-DPA1*02:01-DPB1*09:01	MLWDKVLPSGIGH	0.06567111	0.00520128
HLA-DPA1*02:01-DPB1*09:01	ESPVREEPGEDFP	0.0018085625	0.0068616136
HLA-DPA1*02:01-DPB1*09:01	WIQMMRVLQQKLE	0.14771517	0.013567455
HLA-DPA1*02:01-DPB1*09:01	GLGDLRSSSPGPT	0.009378344	0.0424398
HLA-DPA1*02:01-DPB1*09:01	EDEGQLICWRCER	0.0012875905	0.0013736011
HLA-DPA1*02:01-DPB1*09:01	YLARKAFAKRQQQ	0.072940834	0.21852788
HLA-DPA1*02:01-DPB1*09:01	LVAIIARTDLKKN	0.21506004	0.15779568
HLA-DPA1*02:01-DPB1*09:01	ASILGAASIGKGL	0.24798177	0.006269765
HLA-DPA1*02:01-DPB1*09:01	SYDYSGYGASSGK	0.004946014	0.028213495
HLA-DPA1*02:01-DPB1*09:01	CSVIRDSLYVDGD	0.023011453	0.0005704527
HLA-DPA1*02:01-DPB1*09:01	RDWENQLEASMHS	0.025465665	0.01029917
HLA-DPA1*02:01-DPB1*09:01	EDLHCKFYQLERL	0.103520654	0.0027702684
HLA-DPA1*02:01-DPB1*09:01	GNPVTREFDVGRH	0.007939807	0.63725173
HLA-DPA1*02:01-DPB1*09:01	LDALGDELLADED	0.0074633122	0.0069524474
HLA-DPA1*02:01-DPB1*09:01	TDCLSTMASVCRV	0.124788515	0.0013806174
HLA-DPA1*02:01-DPB1*09:01	DRPETVVSRSSII	0.03829191	0.0043488136
HLA-DPA1*02:01-DPB1*09:01	VPFLILVSTLATA	0.17816469	0.0102215465
HLA-DPA1*02:01-DPB1*09:01	YESPFMGGARGHA	0.020599421	0.0037406527
HLA-DPA1*02:01-DPB1*09:01	AKVKLQGKEVGVY	0.10574598	0.024601495
HLA-DPA1*02:01-DPB1*09:01	YSATKYMNGHSDV	0.07665756	0.008928829
HLA-DPA1*02:01-DPB1*09:01	YALFLLASLLGAA	0.1341835	0.0026149275
HLA-DPA1*02:01-DPB1*09:01	LNVSLSMIGPHGY	0.030297749	0.0017775998
HLA-DPA1*02:01-DPB1*09:01	CGAIHSSIAKQMK	0.14386263	0.0023112246
HLA-DPA1*02:01-DPB1*09:01	LSVCYSATVTFFK	0.20223506	0.0007916485
HLA-DPA1*02:01-DPB1*09:01	MWIGFLTRTVLEN	0.032147482	0.0033487738
HLA-DPA1*02:01-DPB1*09:01	EISNDPITFNTNL	0.015150857	0.0023559327
HLA-DPA1*02:01-DPB1*09:01	PLTSGMRVAFPDT	0.03326291	0.003948587
HLA-DPA1*02:01-DPB1*09:01	YKQVMEGRVTFGN	0.059577275	0.0049839136
HLA-DPA1*02:01-DPB1*09:01	PSDAKYDWLLAKI	0.1629545	0.002419618
HLA-DPA1*02:01-DPB1*09:01	QRKSRKTLCIIIL	0.22427112	0.0011114096
HLA-DPA1*02:01-DPB1*09:01	EISAIRDLTTGYD	0.029739862	0.0077771395
HLA-DPA1*02:01-DPB1*09:01	TATCCAKWNTEDK	0.0011581581	0.0008787309
HLA-DPA1*02:01-DPB1*09:01	FPNGTEVPNTRSR	0.0014192483	0.23203878
HLA-DPA1*02:01-DPB1*09:01	QSVSLLDKKSGVI	0.09364803	0.004033279
HLA-DPA1*02:01-DPB1*09:01	LARLELCDPPHRL	0.056748725	0.0061552078
HLA-DPA1*02:01-DPB1*09:01	SQEAQRIVEKLEK	0.063628875	0.07283378
HLA-DPA1*02:01-DPB1*09:01	LLVGTFPFNSFLS	0.10691723	0.0030440972
HLA-DPA1*02:01-DPB1*09:01	KNKFQCGFGLTIG	0.106039934	0.0008968706
HLA-DPA1*02:01-DPB1*09:01	SAGRPKRPHARRA	0.05381117	0.06273486
HLA-DPA1*02:01-DPB1*09:01	LHQSAQLSVLLTV	0.100964755	0.0014144059
HLA-DPA1*02:01-DPB1*09:01	LCYGEFGARVPKT	0.037379324	0.0019205179
HLA-DPA1*02:01-DPB1*09:01	SWWRHSLITVSIL	0.4523392	0.010640382
HLA-DPA1*02:01-DPB1*09:01	QRAGRSEAVVEYV	0.08372882	0.01655518
HLA-DPA1*02:01-DPB1*09:01	AQELLVDPEWPPK	0.029862745	0.012912044
HLA-DPA1*02:01-DPB1*09:01	LVDTPLAAFFQDC	0.029682945	0.0010137036
HLA-DPA1*02:01-DPB1*09:01	PWHDIASAVHGKA	0.12257428	0.009829213
HLA-DPA1*02:01-DPB1*09:01	GTAAAAATGRLLL	0.04474173	0.0055698017
HLA-DPA1*02:01-DPB1*09:01	DQVVGLGLVAVSL	0.18532136	0.0017991441
HLA-DPA1*02:01-DPB1*09:01	SKIKLLEAAITPE	0.2980536	0.047864757
HLA-DPA1*02:01-DPB1*09:01	GQSVKAHFFLGQC	0.059785735	0.0063110003
HLA-DPA1*02:01-DPB1*09:01	FSCCVLVFLLFAV	0.019605165	0.00073285017
HLA-DPA1*02:01-DPB1*09:01	APLTSPQPWPGFL	0.013072832	0.0072626593
HLA-DPA1*02:01-DPB1*09:01	EVPNTRSRGHHNC	0.007393056	0.003770837
HLA-DPA1*02:01-DPB1*09:01	QGGTNEQWQMSLG	0.004238902	0.0021391432
HLA-DPA1*02:01-DPB1*09:01	FFILNSIWSHQMY	0.087890856	0.0022659306
HLA-DPA1*02:01-DPB1*09:01	HSEYIVSASNFTS	0.15191463	0.00776334
HLA-DPA1*02:01-DPB1*09:01	KMINLSVPDTIDE	0.12247357	0.008957098
HLA-DPA1*02:01-DPB1*09:01	HGMTQCSQDRLIN	0.0052751093	0.0011768779
HLA-DPA1*02:01-DPB1*09:01	GIQLLIVEYKDIA	0.18420696	0.0026800414
HLA-DPA1*02:01-DPB1*09:01	LDGQSVKAHFFLG	0.02369202	0.012770018
HLA-DPA1*02:01-DPB1*09:01	DDQDGAFTKWRVE	0.013647282	0.021853063
HLA-DPA1*02:01-DPB1*09:01	IQGSRTTIHLHLC	0.082525164	0.009907896
HLA-DPA1*02:01-DPB1*09:01	FLSMTWYSLSYIP	0.17338157	0.00089033565
HLA-DPA1*02:01-DPB1*09:01	QIFPSKPVSREDQ	0.022177245	0.046648566
HLA-DPA1*02:01-DPB1*09:01	HAFVSTLTRGDLS	0.06150839	0.29309535
HLA-DPA1*02:01-DPB1*09:01	LPALTVHVTQPKD	0.13306229	0.093286194
HLA-DPA1*02:01-DPB1*09:01	MRISPDQGQQFAQ	0.0064870403	0.010251751
HLA-DPA1*02:01-DPB1*09:01	TEATEQVSWGHYS	0.0015869365	0.0071733845
HLA-DPA1*02:01-DPB1*09:01	IFAFFQELVIAGI	0.11668668	0.0008409284
HLA-DPA1*02:01-DPB1*09:01	ASTLEAMRDVYIV	0.07805746	0.002383782
HLA-DPA1*02:01-DPB1*09:01	PLVCKDVAQGILS	0.10206786	0.0009397023
HLA-DPA1*02:01-DPB1*09:01	LDIAWCPHNDNVI	0.003931274	0.0046207355
HLA-DPA1*02:01-DPB1*09:01	EVPNTRSRGHHNC	0.007393056	0.003770837
HLA-DPA1*02:01-DPB1*09:01	GTTEGSAVCVFTM	0.013093766	0.0014169937
HLA-DPA1*02:01-DPB1*09:01	FLFTGTIGFFACF	0.034952894	0.0011959255
HLA-DPA1*02:01-DPB1*09:01	FPNGTEVPNTRSR	0.0014192483	0.23203878
HLA-DPA1*02:01-DPB1*09:01	DACINISHHYCNI	0.023979308	0.0011013856
HLA-DPA1*02:01-DPB1*09:01	SHCGVSIGEDGPS	0.0016001797	0.0023710662
HLA-DPA1*02:01-DPB1*09:01	GILMAGILPFGAM	0.16150834	0.008573273
HLA-DPA1*02:01-DPB1*09:01	QREGQRRCRLIFP	0.012006204	0.00377274
HLA-DPA1*02:01-DPB1*09:01	RLGSSERDAEDVK	0.001825689	0.018275116
HLA-DPA1*02:01-DPB1*09:01	PGDNVGFNVKNVS	0.006172793	0.016363116
HLA-DPA1*02:01-DPB1*09:01	RIVMPLHYSLVFI	0.22201371	0.007220468
HLA-DPA1*02:01-DPB1*09:01	PYNGVVLAQTVAN	0.05703903	0.009656683
HLA-DPA1*02:01-DPB1*09:01	FLEKYKRPVCDTD	0.034672424	0.025386047
HLA-DPA1*02:01-DPB1*09:01	GTTLHLLLLGLLL	0.020538744	0.00633029
HLA-DPA1*02:01-DPB1*09:01	VALVLLNVAAAGA	0.102765635	0.0059446194
HLA-DPA1*02:01-DPB1*09:01	AKVKLQGKEVGVY	0.10574598	0.024601495
HLA-DPA1*02:01-DPB1*09:01	MDPRLSTVRQTCC	0.01668276	0.0023678555
HLA-DPA1*02:01-DPB1*09:01	MDPRLSTVRQTCC	0.01668276	0.0023678555
HLA-DPA1*02:01-DPB1*09:01	VVSGYRVRNGQWT	0.015870871	0.012224188
HLA-DPA1*02:01-DPB1*09:01	FQSMLHPVMRRNP	0.17521493	0.0029637802
HLA-DPA1*02:01-DPB1*09:01	HFKIPQTNVSVAI	0.28852507	0.008537299
HLA-DPA1*02:01-DPB1*09:01	PALPQSALPGCSL	0.011066155	0.0030406974
HLA-DPA1*02:01-DPB1*09:01	AACGRVRRMFRLS	0.092329144	0.001879453
HLA-DPA1*02:01-DPB1*09:01	HKILSRKIQKFEN	0.10794155	0.012026339
HLA-DPA1*02:01-DPB1*09:01	CYNGMCQYYDAQC	0.0035814224	0.00037011426
HLA-DPA1*02:01-DPB1*09:01	CCLWLLGAVLLMD	0.05943192	0.00041365583
HLA-DPA1*02:01-DPB1*09:01	LLVLPPSFPYGGM	0.024780704	0.0033519287
HLA-DPA1*02:01-DPB1*09:01	TATCCAKWNTEDK	0.0011581581	0.0008787309
HLA-DPA1*02:01-DPB1*09:01	LVLFESEFVHVVA	0.14812283	0.03289481
HLA-DPA1*02:01-DPB1*09:01	AHLPDDSKDTWKK	0.0019210665	0.0037918736
HLA-DPA1*02:01-DPB1*09:01	VCLDDTTVKFEIW	0.017542792	0.00029137387
HLA-DPA1*02:01-DPB1*09:01	HDKGITTAAVCVY	0.19908169	0.013118589
HLA-DPA1*02:01-DPB1*09:01	CAQALWRMPWLPV	0.15697256	0.00071814854
HLA-DPA1*02:01-DPB1*09:01	NNMAPYYEALCKS	0.07670332	0.0036404892
HLA-DPA1*02:01-DPB1*09:01	LSPDNTSTQVSPD	0.00044566308	0.01173919
HLA-DPA1*02:01-DPB1*09:01	GPNQRPAPCYDPC	0.001848184	0.00425507
HLA-DPA1*02:01-DPB1*09:01	DSEAQRLPDSFKD	0.0129509	0.0065388447
HLA-DPA1*02:01-DPB1*09:01	QIGQEMLENLSHD	0.009507684	0.031174093
HLA-DPA1*02:01-DPB1*09:01	ESCLDEEVEGQGF	0.001570665	0.0005865549
HLA-DPA1*02:01-DPB1*09:01	RFPSGTLRVRWLL	0.10244473	0.0024952246
HLA-DPA1*02:01-DPB1*09:01	YKKDGADFAKWRC	0.019125836	0.0025216914
HLA-DPA1*02:01-DPB1*09:01	IVANFQKTTLFAA	0.17796245	0.0025464012
HLA-DPA1*02:01-DPB1*09:01	RVGRHCECSTDEV	0.00035904907	0.0077845342
HLA-DPA1*02:01-DPB1*09:01	TNSRVQSIGGVPF	0.055286452	0.015672404
HLA-DPA1*02:01-DPB1*09:01	MSRSVALAVLALL	0.37760353	0.0076822983
HLA-DPA1*02:01-DPB1*09:01	QALRDAGYEFDIC	0.018243428	0.0011847435
HLA-DPA1*02:01-DPB1*09:01	DDFCKQNSKASSD	0.03463452	0.0020295482
HLA-DPA1*02:01-DPB1*09:01	QWCAIAILFAVLL	0.023063738	0.0007346192
HLA-DPA1*02:01-DPB1*09:01	MDPRLSTVRQTCC	0.01668276	0.0023678555
HLA-DPA1*02:01-DPB1*09:01	LNRRYLSFRVIKV	0.34189448	0.03627042
HLA-DPA1*02:01-DPB1*09:01	AELRTAAQKAQEA	0.10103765	0.82178134
HLA-DPA1*02:01-DPB1*09:01	YKKDGADFAKWRC	0.019125836	0.0025216914
HLA-DPA1*02:01-DPB1*09:01	VVDLVDVNTPDLM	0.014934216	0.0033411402
HLA-DPA1*02:01-DPB1*09:01	HTQVCINGQCAGS	0.0013449019	0.000550154
HLA-DPA1*02:01-DPB1*09:01	CLAGIFIGTIQVM	0.062306818	0.0003610282
HLA-DPA1*02:01-DPB1*09:01	ESCVVSFYLSADH	0.100624114	0.0044328086
HLA-DPA1*02:01-DPB1*09:01	SQQWLLRNVTLPE	0.047690928	0.019166905
