# Supplementary material for: MHCII-peptide presentation: an assessment of the state-of-the-art prediction methods
Source: Front Immunol. 2024 Mar 12;15:1293706. doi: 10.3389/fimmu.2024.1293706 (PMC11027168; doi:10.3389/fimmu.2024.1293706)
Supplement: Supplementary file 2 [file DataSheet_2.zip › output/BERT/neg/13_HLA-DPA1_02_01_DPB1_10_01.csv]

allele	peptide	affinity_pred	mass_pred
HLA-DPA1*02:01-DPB1*10:01	GPCGWILVAFSFL	0.08299614	0.0016574297
HLA-DPA1*02:01-DPB1*10:01	RDVDNALRAVGDA	0.10285381	0.06673815
HLA-DPA1*02:01-DPB1*10:01	ETKNQSVPLSCCR	0.09670117	0.0071761026
HLA-DPA1*02:01-DPB1*10:01	FHNEGWSSLLRTV	0.15138653	0.0024044455
HLA-DPA1*02:01-DPB1*10:01	ADQLRVGNDGIFM	0.060217027	0.006767194
HLA-DPA1*02:01-DPB1*10:01	DIRETHSHVPYTS	0.056174915	0.046712033
HLA-DPA1*02:01-DPB1*10:01	SSSAYALPPGTTG	0.029684436	0.0029867687
HLA-DPA1*02:01-DPB1*10:01	WTIILRFAIQDIS	0.20985636	0.0020868217
HLA-DPA1*02:01-DPB1*10:01	APRPAARRKARRL	0.1924096	0.0704238
HLA-DPA1*02:01-DPB1*10:01	SHFDLAVEVENQG	0.05719764	0.007975333
HLA-DPA1*02:01-DPB1*10:01	AKVKLQGKEVGVY	0.07061422	0.02241646
HLA-DPA1*02:01-DPB1*10:01	ASAGPQPLLVQSC	0.035539784	0.0012818312
HLA-DPA1*02:01-DPB1*10:01	CRRALELDGQSVK	0.12893836	0.0016517632
HLA-DPA1*02:01-DPB1*10:01	WLNEGFATFMEYF	0.20070867	0.002431561
HLA-DPA1*02:01-DPB1*10:01	RRETVISKLTTCC	0.08325741	0.001915905
HLA-DPA1*02:01-DPB1*10:01	QLNLTYERKDNTT	0.014717013	0.0043758154
HLA-DPA1*02:01-DPB1*10:01	EVAEAGIGCPFAG	0.0070781093	0.0024295107
HLA-DPA1*02:01-DPB1*10:01	LLLMCHCGKGAKG	0.06465772	0.0016710407
HLA-DPA1*02:01-DPB1*10:01	HMTVETAVLIETL	0.20507286	0.0022491314
HLA-DPA1*02:01-DPB1*10:01	KGKMRNRRRIQRR	0.22128816	0.014983803
HLA-DPA1*02:01-DPB1*10:01	MRGNPVPILIPCH	0.16515313	0.006380809
HLA-DPA1*02:01-DPB1*10:01	ICALDDNVCMAFA	0.017396657	0.0002203063
HLA-DPA1*02:01-DPB1*10:01	TQPSPASDSGSGY	0.0006758092	0.0019507287
HLA-DPA1*02:01-DPB1*10:01	YLNASETTTLSPS	0.0204839	0.0035656034
HLA-DPA1*02:01-DPB1*10:01	ARRLEPARRWAGC	0.36035365	0.015135338
HLA-DPA1*02:01-DPB1*10:01	GTRYKCSVCPDYD	0.005643537	0.057872225
HLA-DPA1*02:01-DPB1*10:01	RDGSQQTGIFCAL	0.04842517	0.00072414696
HLA-DPA1*02:01-DPB1*10:01	TQSALPKIIKAGF	0.15378341	0.002832434
HLA-DPA1*02:01-DPB1*10:01	VAVAVFLLTFYVI	0.1162162	0.0011513123
HLA-DPA1*02:01-DPB1*10:01	TVCNFTDGALVQH	0.020984655	0.0015319155
HLA-DPA1*02:01-DPB1*10:01	KGTVEGFEPADNK	0.02781774	0.13337746
HLA-DPA1*02:01-DPB1*10:01	ALLLYKKERRETV	0.13953815	0.0020065922
HLA-DPA1*02:01-DPB1*10:01	ATISGWLCLRGAV	0.06491473	0.00048422426
HLA-DPA1*02:01-DPB1*10:01	PAIAPPTETMAPP	0.010097489	0.0038478025
HLA-DPA1*02:01-DPB1*10:01	FVVALVLLNVAAA	0.15868136	0.0014226794
HLA-DPA1*02:01-DPB1*10:01	VPNTRSRGHHNCS	0.013741095	0.013882835
HLA-DPA1*02:01-DPB1*10:01	LPWALVAGLLLLL	0.08830425	0.0030813417
HLA-DPA1*02:01-DPB1*10:01	AQSMGFINEDLST	0.02938894	0.0016521314
HLA-DPA1*02:01-DPB1*10:01	LMAPRTLLLLLSG	0.19501494	0.0060199397
HLA-DPA1*02:01-DPB1*10:01	ALGFYPAEITLTW	0.15889873	0.004643206
HLA-DPA1*02:01-DPB1*10:01	LVLILAVVGFGAL	0.10903916	0.00261277
HLA-DPA1*02:01-DPB1*10:01	NLTEEVLWVKVNI	0.071504384	0.00076612196
HLA-DPA1*02:01-DPB1*10:01	PAGGPPARRGGAG	0.022968771	0.008215176
HLA-DPA1*02:01-DPB1*10:01	KEMTEVPRVEDLC	0.08907632	0.0015606602
HLA-DPA1*02:01-DPB1*10:01	SSPSPLSIKKCPI	0.06891969	0.0027808684
HLA-DPA1*02:01-DPB1*10:01	EDHLLPSTENTFW	0.017843585	0.0032385434
HLA-DPA1*02:01-DPB1*10:01	LNACCPGWVRTDM	0.008930655	0.0008331334
HLA-DPA1*02:01-DPB1*10:01	AGASAAEPLDRSK	0.108263284	0.27491155
HLA-DPA1*02:01-DPB1*10:01	CMAFAGLTADARI	0.10224464	0.0004789533
HLA-DPA1*02:01-DPB1*10:01	FMIYQESVGSYVQ	0.09359846	0.0027812785
HLA-DPA1*02:01-DPB1*10:01	ICKAQAQTERENL	0.02649768	0.004716794
HLA-DPA1*02:01-DPB1*10:01	LATPIAAIIIPPL	0.2942998	0.005973679
HLA-DPA1*02:01-DPB1*10:01	KKTSLLANCQAPR	0.18423516	0.23630385
HLA-DPA1*02:01-DPB1*10:01	AVLTVTLMVLSSP	0.15352903	0.003894378
HLA-DPA1*02:01-DPB1*10:01	APARRPQRSLLLL	0.34707817	0.014663154
HLA-DPA1*02:01-DPB1*10:01	APVLDIAWCPHND	0.02157188	0.082096465
HLA-DPA1*02:01-DPB1*10:01	KIVAQVWPFLGQY	0.25289953	0.002919761
HLA-DPA1*02:01-DPB1*10:01	KQPLIRSMRTVKR	0.37050068	0.10257344
HLA-DPA1*02:01-DPB1*10:01	KAYEDGCKTVDLK	0.014193372	0.027814794
HLA-DPA1*02:01-DPB1*10:01	VCGTLFVFWRELR	0.12707053	0.0005079034
HLA-DPA1*02:01-DPB1*10:01	YIYIFRVCREAGN	0.08109865	0.005270101
HLA-DPA1*02:01-DPB1*10:01	DNVGFNVKNVSVK	0.043050304	0.045798197
HLA-DPA1*02:01-DPB1*10:01	KMKGKNKLVPRLL	0.18617246	0.0053700525
HLA-DPA1*02:01-DPB1*10:01	GKNKLVPRLLGIT	0.29182974	0.015902948
HLA-DPA1*02:01-DPB1*10:01	PHHVEPLERLEKL	0.15895048	0.043718316
HLA-DPA1*02:01-DPB1*10:01	GVVLAAVVIVTGC	0.039741594	0.0006550179
HLA-DPA1*02:01-DPB1*10:01	ALQKDLNLMAPGL	0.20367959	0.006812061
HLA-DPA1*02:01-DPB1*10:01	LGAVALRPAEAVS	0.4196477	0.07506184
HLA-DPA1*02:01-DPB1*10:01	LDIAWCPHNDNVI	0.007231453	0.0039985334
HLA-DPA1*02:01-DPB1*10:01	SSPSPLSIKKCPI	0.06891969	0.0027808684
HLA-DPA1*02:01-DPB1*10:01	LDYYREGQGGAGR	0.0332232	0.054303635
HLA-DPA1*02:01-DPB1*10:01	DGNGEVTDKPVKQ	0.0033097754	0.02509972
HLA-DPA1*02:01-DPB1*10:01	SRQKALSLVSCFA	0.32979462	0.0023317155
HLA-DPA1*02:01-DPB1*10:01	YVYFSLLLIQLVL	0.09508599	0.0011943537
HLA-DPA1*02:01-DPB1*10:01	AAPQLLIVLLGLS	0.18785313	0.0021323375
HLA-DPA1*02:01-DPB1*10:01	QACLLGLFALILS	0.08063751	0.0007717435
HLA-DPA1*02:01-DPB1*10:01	AKYAVNSIKKKVN	0.23281671	0.111782074
HLA-DPA1*02:01-DPB1*10:01	LAFWQDLGNLVAD	0.10097538	0.0034690346
HLA-DPA1*02:01-DPB1*10:01	MLIFAFFQELVIA	0.2090132	0.00049038354
HLA-DPA1*02:01-DPB1*10:01	SQEDIARISKDME	0.019653978	0.012533489
HLA-DPA1*02:01-DPB1*10:01	EDIAKRTCEEHQL	0.007098726	0.013698541
HLA-DPA1*02:01-DPB1*10:01	MDPRLSTVRQTCC	0.05662934	0.001792511
HLA-DPA1*02:01-DPB1*10:01	TLHQSAQLSVLLT	0.12225558	0.001871865
HLA-DPA1*02:01-DPB1*10:01	LSGLRAGVAYTVQ	0.38267606	0.3459463
HLA-DPA1*02:01-DPB1*10:01	GAYCGYSAVRMAR	0.14503045	0.011696347
HLA-DPA1*02:01-DPB1*10:01	KSIFEARLDIDIS	0.07784951	0.0033284645
HLA-DPA1*02:01-DPB1*10:01	DEYALKEYGVMRV	0.08270802	0.00343556
HLA-DPA1*02:01-DPB1*10:01	LILWLSVGSSGDA	0.030962339	0.0020723369
HLA-DPA1*02:01-DPB1*10:01	APICTDKINAANY	0.015118288	0.0062899543
HLA-DPA1*02:01-DPB1*10:01	MGLPVDFDQYNEL	0.02800254	0.0020185958
HLA-DPA1*02:01-DPB1*10:01	DSEKSPSHSTPLP	0.038732015	0.005456002
HLA-DPA1*02:01-DPB1*10:01	QDLGNLVADGCDF	0.0076706847	0.0024605661
HLA-DPA1*02:01-DPB1*10:01	GTVEGFEPADNKC	0.014420321	0.0017823882
HLA-DPA1*02:01-DPB1*10:01	TVEIVTMSHQALG	0.14306282	0.2689065
HLA-DPA1*02:01-DPB1*10:01	FWPVELNDTGSYF	0.025829148	0.0008477237
HLA-DPA1*02:01-DPB1*10:01	SPGVAGPGGVAGS	0.0023815194	0.008669972
HLA-DPA1*02:01-DPB1*10:01	NTTELTAPPPPPA	0.009175508	0.039941717
HLA-DPA1*02:01-DPB1*10:01	KRINGKWSGQSAG	0.06202266	0.005291162
HLA-DPA1*02:01-DPB1*10:01	ACINISHHYCNIS	0.04570358	0.0027583581
HLA-DPA1*02:01-DPB1*10:01	LISATVFRPGLGW	0.07825062	0.014567649
HLA-DPA1*02:01-DPB1*10:01	SISVEVASNASVI	0.14344731	0.0014985971
HLA-DPA1*02:01-DPB1*10:01	TEVPNTRSRGHHN	0.0240226	0.0089326855
HLA-DPA1*02:01-DPB1*10:01	WLLGAVLLMDASA	0.1331503	0.0008712
HLA-DPA1*02:01-DPB1*10:01	KGVEPKTECERLA	0.004803221	0.020742144
HLA-DPA1*02:01-DPB1*10:01	CGYSDQCKDECCF	0.0019010889	0.0008681143
HLA-DPA1*02:01-DPB1*10:01	SVKNWQLTEEDFG	0.025436258	0.08433544
HLA-DPA1*02:01-DPB1*10:01	LWLQIPFFCGHSS	0.054194633	0.0011646434
HLA-DPA1*02:01-DPB1*10:01	QSRIHCTRLAGDK	0.0740085	0.24589661
HLA-DPA1*02:01-DPB1*10:01	KLTDFGLSKEAID	0.08991767	0.009128487
HLA-DPA1*02:01-DPB1*10:01	LVDTPLAAFFQDC	0.067079835	0.00073135726
HLA-DPA1*02:01-DPB1*10:01	AALVIFVTSVIRS	0.32838148	0.005688862
HLA-DPA1*02:01-DPB1*10:01	SDPEQHKCGNMSE	0.00063855195	0.0014066101
HLA-DPA1*02:01-DPB1*10:01	WLRGRGGAVGGEK	0.040961258	0.013953002
HLA-DPA1*02:01-DPB1*10:01	ILSLILEYTWLEA	0.14409511	0.00049846084
HLA-DPA1*02:01-DPB1*10:01	LNTIRTYQVCNVF	0.15398107	0.08072193
HLA-DPA1*02:01-DPB1*10:01	AKVKLQGKEVGVY	0.07061422	0.02241646
HLA-DPA1*02:01-DPB1*10:01	FYIKNENKLPTGG	0.112777926	0.0045608915
HLA-DPA1*02:01-DPB1*10:01	CLCQDEVTDDYIG	0.0014856558	0.0003230719
HLA-DPA1*02:01-DPB1*10:01	MDPRLSTVRQTCC	0.05662934	0.001792511
HLA-DPA1*02:01-DPB1*10:01	DNVGFNVKNVSVK	0.043050304	0.045798197
HLA-DPA1*02:01-DPB1*10:01	LLTMEDEGNSDML	0.007789287	0.00084255525
HLA-DPA1*02:01-DPB1*10:01	GDGIVLCKMINLS	0.05862464	0.0021758634
HLA-DPA1*02:01-DPB1*10:01	KFHYKTDQGIKNL	0.10282057	0.13837488
HLA-DPA1*02:01-DPB1*10:01	LQQHDVAQGQWDP	0.0024235253	0.0035060537
HLA-DPA1*02:01-DPB1*10:01	KGKMRNRRRIQRR	0.22128816	0.014983803
HLA-DPA1*02:01-DPB1*10:01	RRQIGTRSPTVEY	0.064782254	0.012122356
HLA-DPA1*02:01-DPB1*10:01	SGIKNGGQETIEM	0.014587778	0.0050113243
HLA-DPA1*02:01-DPB1*10:01	AGRPKRPHARRAL	0.15326786	0.05432657
HLA-DPA1*02:01-DPB1*10:01	RLLLLLLVGLTAP	0.16922894	0.0015423748
HLA-DPA1*02:01-DPB1*10:01	NLRPQMSQFLCLK	0.21521711	0.0026046387
HLA-DPA1*02:01-DPB1*10:01	YTLMCDESGSRWT	0.0053078383	0.00042942172
HLA-DPA1*02:01-DPB1*10:01	SDSAGEECDAAEG	0.0035327151	0.0010717514
HLA-DPA1*02:01-DPB1*10:01	FWLTFEGKPLEDQ	0.027059002	0.022270959
HLA-DPA1*02:01-DPB1*10:01	QLERSIRELHDIF	0.14431791	0.004410459
HLA-DPA1*02:01-DPB1*10:01	MEGQQLLVAYPCA	0.10091737	0.0012924768
HLA-DPA1*02:01-DPB1*10:01	EELLTMEDEGNSD	0.028151762	0.0013680218
HLA-DPA1*02:01-DPB1*10:01	VGIFLDYEAGMVS	0.0856737	0.0017869804
HLA-DPA1*02:01-DPB1*10:01	KEMLIEVIEKLLK	0.23450926	0.007966633
HLA-DPA1*02:01-DPB1*10:01	YCKGVEPKTECER	0.0050770734	0.004333742
HLA-DPA1*02:01-DPB1*10:01	YENWLLCYPQYTT	0.05150269	0.006389553
HLA-DPA1*02:01-DPB1*10:01	DFFKNPSQKQLRQ	0.09477372	0.0077397143
HLA-DPA1*02:01-DPB1*10:01	EGIRICRQGFPNR	0.043847222	0.9428853
HLA-DPA1*02:01-DPB1*10:01	IQSFTDVIGHYIS	0.09096041	0.0065082298
HLA-DPA1*02:01-DPB1*10:01	WEEGPPTVLSDSP	0.0040103444	0.0015565588
HLA-DPA1*02:01-DPB1*10:01	NLTLKFHKLVNVT	0.17250276	0.090090446
HLA-DPA1*02:01-DPB1*10:01	LGSRINCNIFSYD	0.1046968	0.022994386
HLA-DPA1*02:01-DPB1*10:01	LIRSIMEECGGVH	0.04257427	0.008241548
HLA-DPA1*02:01-DPB1*10:01	RAYVITGMWNPNA	0.12820011	0.0047853487
HLA-DPA1*02:01-DPB1*10:01	QHPLEESRDCLAF	0.032891367	0.00094783324
HLA-DPA1*02:01-DPB1*10:01	GSGTASAEAFDSV	0.1114089	0.01423299
HLA-DPA1*02:01-DPB1*10:01	IAWCPHNDNVIAS	0.0038816896	0.0014486425
HLA-DPA1*02:01-DPB1*10:01	LVAFTIVMVLNIT	0.11637517	0.0007606767
HLA-DPA1*02:01-DPB1*10:01	PNGTEVPNTRSRG	0.008946556	0.0036489046
HLA-DPA1*02:01-DPB1*10:01	LLLLLPPRLLARP	0.31818476	0.0054570576
HLA-DPA1*02:01-DPB1*10:01	MRVIGGSNHLAVV	0.19136325	0.0046923202
HLA-DPA1*02:01-DPB1*10:01	TVQKGMPHKCYHG	0.03935246	0.00829182
HLA-DPA1*02:01-DPB1*10:01	LSSQPTIPIVGII	0.12597135	0.008492561
HLA-DPA1*02:01-DPB1*10:01	LKDIKEVLLLHNN	0.15399238	0.06819539
HLA-DPA1*02:01-DPB1*10:01	LPHQTQIPQQQTT	0.007768913	0.09749329
HLA-DPA1*02:01-DPB1*10:01	PRMARLCFALYAV	0.46661282	0.0010691052
HLA-DPA1*02:01-DPB1*10:01	VRQVTESVSDSIT	0.042293783	0.06650688
HLA-DPA1*02:01-DPB1*10:01	RPSERNLYADIDA	0.022802746	0.049336374
HLA-DPA1*02:01-DPB1*10:01	PGQAPPDQEALQV	0.0018823084	0.0031157667
HLA-DPA1*02:01-DPB1*10:01	AKVKLQGKEVGVY	0.07061422	0.02241646
HLA-DPA1*02:01-DPB1*10:01	IKTADRQYMEGFN	0.08200503	0.054149963
HLA-DPA1*02:01-DPB1*10:01	SDCDCKNDVNCNC	0.000593549	0.0010297785
HLA-DPA1*02:01-DPB1*10:01	RAADYQRKSRKTL	0.07773593	0.01117742
HLA-DPA1*02:01-DPB1*10:01	ANLTGTVVNLTRE	0.06530156	0.0324715
HLA-DPA1*02:01-DPB1*10:01	GRDERPPWRLGRL	0.05491095	0.0052672187
HLA-DPA1*02:01-DPB1*10:01	DITPTPFVPFTVS	0.038559657	0.010730838
HLA-DPA1*02:01-DPB1*10:01	TATCCAKWNTEDK	0.0016471378	0.0007778591
HLA-DPA1*02:01-DPB1*10:01	CVFPNGTEVPNTR	0.0017740343	0.004114189
HLA-DPA1*02:01-DPB1*10:01	VCALCPVLGAHRG	0.0872245	0.0015549321
HLA-DPA1*02:01-DPB1*10:01	SGFISCVGSFILA	0.14248459	0.0013288832
HLA-DPA1*02:01-DPB1*10:01	LARFGLIQSMKEL	0.2989189	0.05856644
HLA-DPA1*02:01-DPB1*10:01	SAGRPKRPHARRA	0.11881657	0.063146174
HLA-DPA1*02:01-DPB1*10:01	SHKTVVNGKECIN	0.01679751	0.0067640273
HLA-DPA1*02:01-DPB1*10:01	YGEFGARVPKTGS	0.034010377	0.009862436
HLA-DPA1*02:01-DPB1*10:01	VSIFSLYSVHLLL	0.18716258	0.002272198
HLA-DPA1*02:01-DPB1*10:01	RKVNLGVGAYRTD	0.2090572	0.25247958
HLA-DPA1*02:01-DPB1*10:01	AVALAFIIKPGSG	0.17010823	0.13815397
HLA-DPA1*02:01-DPB1*10:01	SSISEATGSETKK	0.055465322	0.004154628
HLA-DPA1*02:01-DPB1*10:01	ACYRWSKRWLIVK	0.3501587	0.012300889
HLA-DPA1*02:01-DPB1*10:01	PFPGLTPRPVPSL	0.041338813	0.002985761
HLA-DPA1*02:01-DPB1*10:01	VACLEGKSPGEKV	0.014465795	0.001431545
HLA-DPA1*02:01-DPB1*10:01	FTYYTAWVILLPF	0.26639202	0.0030367093
HLA-DPA1*02:01-DPB1*10:01	AWSNGRGFNATYH	0.017672073	0.0029015876
HLA-DPA1*02:01-DPB1*10:01	AWCPHNDNVIASG	0.017156282	0.0031584022
HLA-DPA1*02:01-DPB1*10:01	AEPSTDVTSTELT	0.015915615	0.007804175
HLA-DPA1*02:01-DPB1*10:01	SQELQALDALERT	0.22628604	0.010561962
HLA-DPA1*02:01-DPB1*10:01	CENGHCIPNRWKC	0.007067037	0.000609674
HLA-DPA1*02:01-DPB1*10:01	TLGYMAEAFGVGV	0.16629733	0.0015144516
HLA-DPA1*02:01-DPB1*10:01	CVFPNGTEVPNTR	0.0017740343	0.004114189
HLA-DPA1*02:01-DPB1*10:01	DPEAPWPPAPRAR	0.0089291865	0.170503
HLA-DPA1*02:01-DPB1*10:01	PPSPPGFTLPPLG	0.012049364	0.0023741026
HLA-DPA1*02:01-DPB1*10:01	SPPQCDYIRPSLT	0.055208564	0.008991713
HLA-DPA1*02:01-DPB1*10:01	LGSWMIRLTVWFI	0.14024884	0.0019970958
HLA-DPA1*02:01-DPB1*10:01	VGKTSLVLRYCEN	0.10663974	0.0025056815
HLA-DPA1*02:01-DPB1*10:01	SDIGVSAFWAFLW	0.16599588	0.00075647904
HLA-DPA1*02:01-DPB1*10:01	ATQGLAVALALSV	0.3562017	0.0020385066
HLA-DPA1*02:01-DPB1*10:01	VGDGIVLCKMINL	0.026684547	0.0014860177
HLA-DPA1*02:01-DPB1*10:01	TLQVLGALAVLWL	0.206163	0.0021562497
HLA-DPA1*02:01-DPB1*10:01	PVLMALSWFILHA	0.25776735	0.0013500683
HLA-DPA1*02:01-DPB1*10:01	KGKEEKEGGARLG	0.004826634	0.0044965344
HLA-DPA1*02:01-DPB1*10:01	EVPNTRSRGHHNC	0.030137502	0.0033918503
HLA-DPA1*02:01-DPB1*10:01	GTNFRTVLDKAVQ	0.073065564	0.15219252
HLA-DPA1*02:01-DPB1*10:01	NLEVEASPQASSA	0.09184691	0.004434624
HLA-DPA1*02:01-DPB1*10:01	RLNLYAASLRVCF	0.34780657	0.0010913602
HLA-DPA1*02:01-DPB1*10:01	RVENSWGEDHGHK	0.008642944	0.10142579
HLA-DPA1*02:01-DPB1*10:01	KKCPLCELMFPPN	0.04106609	0.00066241284
HLA-DPA1*02:01-DPB1*10:01	DPCVATSLKSPSQ	0.07234516	0.001286405
HLA-DPA1*02:01-DPB1*10:01	WLIVKDSFLLYMK	0.25483826	0.0017919692
HLA-DPA1*02:01-DPB1*10:01	QQLAPREGISQEA	0.07106305	0.007600439
HLA-DPA1*02:01-DPB1*10:01	THMTHHPISDHEA	0.014635628	0.8976833
HLA-DPA1*02:01-DPB1*10:01	LRELMEKVEAIMW	0.12532407	0.0011124597
HLA-DPA1*02:01-DPB1*10:01	LAQDWLSESNHVF	0.07314864	0.028207269
HLA-DPA1*02:01-DPB1*10:01	AILFAVLLVVLIL	0.0344359	0.0014422204
HLA-DPA1*02:01-DPB1*10:01	PSTEHSWFPGYAW	0.00963365	0.015960677
HLA-DPA1*02:01-DPB1*10:01	IGDVGILVETMST	0.037935097	0.0018134732
HLA-DPA1*02:01-DPB1*10:01	VKRREQALQDYRR	0.1494161	0.10815571
HLA-DPA1*02:01-DPB1*10:01	YDRAHIAQLCEKA	0.12910004	0.5063642
HLA-DPA1*02:01-DPB1*10:01	QPFDFKVSDIRPG	0.059048187	0.33355063
HLA-DPA1*02:01-DPB1*10:01	EDAYSAEPLPELC	0.12661552	0.0015372733
HLA-DPA1*02:01-DPB1*10:01	EVAEAGIGCPFAG	0.0070781093	0.0024295107
HLA-DPA1*02:01-DPB1*10:01	AFFQELVIAGIVE	0.19106397	0.0012588042
HLA-DPA1*02:01-DPB1*10:01	RVPKTLVLVVAAV	0.35589668	0.014603342
HLA-DPA1*02:01-DPB1*10:01	FPNGTEVPNTRSR	0.0027132628	0.22224112
HLA-DPA1*02:01-DPB1*10:01	EVPNTRSRGHHNC	0.030137502	0.0033918503
HLA-DPA1*02:01-DPB1*10:01	LGEARMLNASIVA	0.2618725	0.13009055
HLA-DPA1*02:01-DPB1*10:01	VLAEDEEMNRMHE	0.0019992555	0.012799534
HLA-DPA1*02:01-DPB1*10:01	AAVPGLPSRVKCG	0.027675241	0.008796745
HLA-DPA1*02:01-DPB1*10:01	SVSLLDKKSGVIN	0.05916655	0.010159702
HLA-DPA1*02:01-DPB1*10:01	FGVYSNSYGPEFA	0.009480139	0.00353458
HLA-DPA1*02:01-DPB1*10:01	WIDACINISHHYC	0.027095653	0.0013685396
HLA-DPA1*02:01-DPB1*10:01	AYSAEPLPELCYK	0.10911862	0.0057209027
HLA-DPA1*02:01-DPB1*10:01	HNYFIEDLGLPVW	0.18928735	0.005763805
HLA-DPA1*02:01-DPB1*10:01	HVQFLIYQILRGL	0.2340328	0.0033499927
HLA-DPA1*02:01-DPB1*10:01	VDGYFRLTADAHH	0.055684984	0.2735147
HLA-DPA1*02:01-DPB1*10:01	SARPANHSSTRER	0.017016422	0.010827468
HLA-DPA1*02:01-DPB1*10:01	LIYFFVQRFYVAS	0.30245844	0.0023762232
HLA-DPA1*02:01-DPB1*10:01	ALPPQRQDRFCSN	0.015694352	0.0029147496
HLA-DPA1*02:01-DPB1*10:01	ALPGDNVGFNVKN	0.0062265913	0.28182778
HLA-DPA1*02:01-DPB1*10:01	PGDNVGFNVKNVS	0.0054856343	0.01131007
HLA-DPA1*02:01-DPB1*10:01	AKSGKPSGEMDEV	0.0028005915	0.013870014
HLA-DPA1*02:01-DPB1*10:01	VALVLLNVAAAGA	0.19741288	0.0040038237
HLA-DPA1*02:01-DPB1*10:01	TIYIFLSALWDPT	0.22643055	0.0014618533
HLA-DPA1*02:01-DPB1*10:01	QICCKLFRTAKQN	0.10833515	0.13281283
HLA-DPA1*02:01-DPB1*10:01	ISPTPALKGMFDF	0.037493244	0.0017400958
HLA-DPA1*02:01-DPB1*10:01	VCLCQDEVTDDYI	0.0017580355	0.0002917846
HLA-DPA1*02:01-DPB1*10:01	CILVWLLAFCVSL	0.08529392	0.00032175137
HLA-DPA1*02:01-DPB1*10:01	TAYNHLFETKRFK	0.08118972	0.031273004
HLA-DPA1*02:01-DPB1*10:01	LTVHVTQPKDGGF	0.03375572	0.0047144135
HLA-DPA1*02:01-DPB1*10:01	GIRICRQGFPNRV	0.10942972	0.6728896
HLA-DPA1*02:01-DPB1*10:01	NGPFGHGYGEGAG	0.0073271873	0.005629639
HLA-DPA1*02:01-DPB1*10:01	LPVLLAALLGVER	0.32991204	0.033014297
HLA-DPA1*02:01-DPB1*10:01	PPERLFLPRVCGT	0.15357749	0.0010990914
HLA-DPA1*02:01-DPB1*10:01	RFVVALVLLNVAA	0.22497056	0.0019002554
HLA-DPA1*02:01-DPB1*10:01	AKVKLQGKEVGVY	0.07061422	0.02241646
HLA-DPA1*02:01-DPB1*10:01	IIIGAFFIPEGTF	0.05776658	0.002701409
HLA-DPA1*02:01-DPB1*10:01	TYERKDNTTVTRL	0.08388761	0.020915871
HLA-DPA1*02:01-DPB1*10:01	MDPRLSTVRQTCC	0.05662934	0.001792511
HLA-DPA1*02:01-DPB1*10:01	MDPRLSTVRQTCC	0.05662934	0.001792511
HLA-DPA1*02:01-DPB1*10:01	GVTTPAPGNRTGT	0.0044558644	0.0041550337
HLA-DPA1*02:01-DPB1*10:01	IEDLKYAAFGSYS	0.18719815	0.035974342
HLA-DPA1*02:01-DPB1*10:01	VVNVTILNGMGVT	0.045723796	0.001960218
HLA-DPA1*02:01-DPB1*10:01	NFNFTDFYCEKNN	0.014847165	0.0028483123
HLA-DPA1*02:01-DPB1*10:01	DPEETSVYLDYYY	0.058365755	0.0022784844
HLA-DPA1*02:01-DPB1*10:01	WPFGSLMCRLVMA	0.10209297	0.00066284
HLA-DPA1*02:01-DPB1*10:01	STLCDVGSLGSWV	0.024502333	0.0008190888
HLA-DPA1*02:01-DPB1*10:01	FIRWKKSRAFGDS	0.19595155	0.108048044
HLA-DPA1*02:01-DPB1*10:01	RLWRKTRSRNPGS	0.14776431	0.01209489
HLA-DPA1*02:01-DPB1*10:01	CLGSFILVIFYFQ	0.08281814	0.00044049145
HLA-DPA1*02:01-DPB1*10:01	NVVSQSSLTPLMV	0.14910759	0.002125569
HLA-DPA1*02:01-DPB1*10:01	WALGFYPAEITLT	0.16882488	0.0054266243
HLA-DPA1*02:01-DPB1*10:01	VKRIFSGGDQSFS	0.11680463	0.08172069
HLA-DPA1*02:01-DPB1*10:01	WHEQILVPALPQS	0.24485415	0.017122583
HLA-DPA1*02:01-DPB1*10:01	PPQPPFPAGGPPA	0.0048418506	0.015252982
HLA-DPA1*02:01-DPB1*10:01	DDGRDCSCGAKSC	0.0003542856	0.0019893516
HLA-DPA1*02:01-DPB1*10:01	VALFTLICCPGSD	0.017769791	0.001533081
HLA-DPA1*02:01-DPB1*10:01	RVSMEEQRQRQEE	0.01485064	0.012279719
HLA-DPA1*02:01-DPB1*10:01	STGLEYPERPASR	0.012851207	0.0103052985
HLA-DPA1*02:01-DPB1*10:01	LWLLGAVLLMDAS	0.18570952	0.0007823063
HLA-DPA1*02:01-DPB1*10:01	AINNSEIRFRWLR	0.07496185	0.0022005034
HLA-DPA1*02:01-DPB1*10:01	GFSSPCTFAAAVS	0.07692967	0.0012718834
HLA-DPA1*02:01-DPB1*10:01	CNGPVVGTRYKCS	0.013355913	0.0035373592
HLA-DPA1*02:01-DPB1*10:01	AQSSAPKVRKSVS	0.13997464	0.015779238
HLA-DPA1*02:01-DPB1*10:01	TLATAKSVTNSTL	0.10792389	0.0056940806
HLA-DPA1*02:01-DPB1*10:01	DEINTIFSDYIPY	0.043226812	0.0033526658
HLA-DPA1*02:01-DPB1*10:01	NLVVGTLSWPSPW	0.060144477	0.003153848
HLA-DPA1*02:01-DPB1*10:01	RQNKLDSFGPINP	0.06782182	0.010595058
HLA-DPA1*02:01-DPB1*10:01	RRNRLKVYQGLYC	0.15503712	0.0005840098
HLA-DPA1*02:01-DPB1*10:01	NYSVRIRATSLAG	0.4004842	0.0069035464
HLA-DPA1*02:01-DPB1*10:01	ESTLFEDQVPALE	0.12324194	0.005289906
HLA-DPA1*02:01-DPB1*10:01	ACLLGLFALILSG	0.04818976	0.00069846597
HLA-DPA1*02:01-DPB1*10:01	AGMAFVGTVCSRS	0.084432274	0.0016432765
HLA-DPA1*02:01-DPB1*10:01	PHCAWDPESRTCC	0.003932769	0.00047201975
HLA-DPA1*02:01-DPB1*10:01	KKDGADFAKWRCV	0.022114491	0.0013491468
HLA-DPA1*02:01-DPB1*10:01	GMMTISRTWKKQR	0.21919852	0.011343977
HLA-DPA1*02:01-DPB1*10:01	NFQKTTLFAAHVS	0.43129513	0.07193233
HLA-DPA1*02:01-DPB1*10:01	IPGSPPESMGRGR	0.0025920155	0.005894096
HLA-DPA1*02:01-DPB1*10:01	QLNDIEDCDLNVV	0.014506683	0.001058597
HLA-DPA1*02:01-DPB1*10:01	AYCKVVLATSLIW	0.37395954	0.00063481304
HLA-DPA1*02:01-DPB1*10:01	PIELRRAMNVIHG	0.36648437	0.071847655
HLA-DPA1*02:01-DPB1*10:01	GNLRSLLQILRQD	0.14857389	0.065230206
HLA-DPA1*02:01-DPB1*10:01	MSRSVALAVLALL	0.42697385	0.0048347553
HLA-DPA1*02:01-DPB1*10:01	SSSSVLHGMVFKK	0.14803506	0.011700787
HLA-DPA1*02:01-DPB1*10:01	DSEREAIEVFMKN	0.28986284	0.43643898
HLA-DPA1*02:01-DPB1*10:01	RSLQTLALETEWE	0.08185889	0.017550234
HLA-DPA1*02:01-DPB1*10:01	LKHFKLNHIYQFE	0.18507409	0.019858833
HLA-DPA1*02:01-DPB1*10:01	LNDPDFQHEDLNF	0.0036280775	0.022049565
HLA-DPA1*02:01-DPB1*10:01	DSQMVIIVTVVSV	0.11337498	0.00066744816
HLA-DPA1*02:01-DPB1*10:01	ALFDRNREILENV	0.095978476	0.0021948854
HLA-DPA1*02:01-DPB1*10:01	QLYAMKVLKKATL	0.31952435	0.01841335
HLA-DPA1*02:01-DPB1*10:01	PKAVEPLWVEGAG	0.19637464	0.011314164
HLA-DPA1*02:01-DPB1*10:01	KGYLCMTDEWFSE	0.085877515	0.001182571
HLA-DPA1*02:01-DPB1*10:01	GDCMGDSGDKPLR	0.0014256869	0.001682654
HLA-DPA1*02:01-DPB1*10:01	FGLEESGHSNSTI	0.0047645373	0.0017884927
HLA-DPA1*02:01-DPB1*10:01	DSEKSPSHSTPLP	0.038732015	0.005456002
HLA-DPA1*02:01-DPB1*10:01	PDTPEAPPCYMDV	0.0023224712	0.00038723665
HLA-DPA1*02:01-DPB1*10:01	NEDIAKRTCEEHQ	0.0034446826	0.004605499
HLA-DPA1*02:01-DPB1*10:01	PKEEEEEPLPTKK	0.011237936	0.039406564
HLA-DPA1*02:01-DPB1*10:01	EQLRSSQRRDVPR	0.13174076	0.005669321
HLA-DPA1*02:01-DPB1*10:01	FGVSLLICGWNEG	0.05818327	0.00045401184
HLA-DPA1*02:01-DPB1*10:01	MVLLRVLILLLSW	0.1509454	0.0009989671
HLA-DPA1*02:01-DPB1*10:01	QCLDKATEEDSQV	0.022899088	0.0005926264
HLA-DPA1*02:01-DPB1*10:01	TFPISIWMCIKII	0.142623	0.0005471603
