# Supplementary material for: MHCII-peptide presentation: an assessment of the state-of-the-art prediction methods
Source: Front Immunol. 2024 Mar 12;15:1293706. doi: 10.3389/fimmu.2024.1293706 (PMC11027168; doi:10.3389/fimmu.2024.1293706)
Supplement: Supplementary file 2 [file DataSheet_2.zip › output/BERT/neg/13_HLA-DPA1_02_01_DPB1_13_01.csv]

allele	peptide	affinity_pred	mass_pred
HLA-DPA1*02:01-DPB1*13:01	EFMKAITDRYGRN	0.19148463	0.061128806
HLA-DPA1*02:01-DPB1*13:01	MAQAMKGVTKAMG	0.084601045	0.006182405
HLA-DPA1*02:01-DPB1*13:01	GFAALCPSFQIIA	0.2517262	0.0014805218
HLA-DPA1*02:01-DPB1*13:01	RALNCMNLPPDKV	0.173324	0.0008445531
HLA-DPA1*02:01-DPB1*13:01	RCENGHCIPNRWK	0.03125144	0.0011503318
HLA-DPA1*02:01-DPB1*13:01	LMKQISSFVSEIS	0.42040333	0.0019756043
HLA-DPA1*02:01-DPB1*13:01	LTIHFPTDYPFKP	0.06138901	0.024802443
HLA-DPA1*02:01-DPB1*13:01	FFLTIHFPTDYPF	0.24243094	0.0087038195
HLA-DPA1*02:01-DPB1*13:01	AVGDASKRLLSDS	0.090172864	0.0028613477
HLA-DPA1*02:01-DPB1*13:01	CVFPNGTEVPNTR	0.01084304	0.004595658
HLA-DPA1*02:01-DPB1*13:01	LDQYEWYCRNMNR	0.12290731	0.019461099
HLA-DPA1*02:01-DPB1*13:01	SGSSNFGGFPTAS	0.037931744	0.0049456176
HLA-DPA1*02:01-DPB1*13:01	KGKMRNRRRIQRR	0.23798993	0.006071636
HLA-DPA1*02:01-DPB1*13:01	LDIVLLFQEHQFE	0.32519308	0.0038431599
HLA-DPA1*02:01-DPB1*13:01	PAAETIPQTQEII	0.104974166	0.002844864
HLA-DPA1*02:01-DPB1*13:01	TVCEQKISEWGKI	0.19595006	0.00087167433
HLA-DPA1*02:01-DPB1*13:01	YKCSVCPDYDLCS	0.019634454	0.0008712519
HLA-DPA1*02:01-DPB1*13:01	LGMVPPPENVRMN	0.059920646	0.17739521
HLA-DPA1*02:01-DPB1*13:01	LAAVSQQLAPREG	0.16627206	0.20241165
HLA-DPA1*02:01-DPB1*13:01	NNQKKVLAKTLIS	0.303899	0.021738436
HLA-DPA1*02:01-DPB1*13:01	LLLLLLSIHSALA	0.27168894	0.0042902203
HLA-DPA1*02:01-DPB1*13:01	HHAVSDHEATLRC	0.031737022	0.026566807
HLA-DPA1*02:01-DPB1*13:01	MRVTAPRTVLLLL	0.26531088	0.004106572
HLA-DPA1*02:01-DPB1*13:01	VKDHYSNGFCTVY	0.16696523	0.005595836
HLA-DPA1*02:01-DPB1*13:01	TKRDITLEASREN	0.29912314	0.4711361
HLA-DPA1*02:01-DPB1*13:01	KILLEKMELEVAE	0.41439682	0.003036427
HLA-DPA1*02:01-DPB1*13:01	QAKVVASVHASIS	0.3718939	0.0627727
HLA-DPA1*02:01-DPB1*13:01	SDTNFKEFVIKKL	0.3331851	0.012838672
HLA-DPA1*02:01-DPB1*13:01	ESIPEGLDFPNAS	0.06624384	0.0028278274
HLA-DPA1*02:01-DPB1*13:01	QSLHTYLRSKMSQ	0.20940468	0.0047194185
HLA-DPA1*02:01-DPB1*13:01	LLLVAAPGSTQAQ	0.17856017	0.0046359724
HLA-DPA1*02:01-DPB1*13:01	VCAFVIVVAVSVI	0.16386513	0.0004410334
HLA-DPA1*02:01-DPB1*13:01	FTCACPDGMLLAR	0.02727836	0.00049702654
HLA-DPA1*02:01-DPB1*13:01	AEISCALAVSQEA	0.29126194	0.003959637
HLA-DPA1*02:01-DPB1*13:01	KELFLQSHTEIGV	0.3987241	0.0038187087
HLA-DPA1*02:01-DPB1*13:01	CEDIAMNFLVANV	0.3800233	0.00037732517
HLA-DPA1*02:01-DPB1*13:01	MSSIGTGYDLSAS	0.096547656	0.0031633787
HLA-DPA1*02:01-DPB1*13:01	VAGYASRFIVIAD	0.36449763	0.13175021
HLA-DPA1*02:01-DPB1*13:01	MASTSYDYCRVPM	0.14875321	0.0026307208
HLA-DPA1*02:01-DPB1*13:01	VKEMNPALGIDCL	0.23177156	0.0018460002
HLA-DPA1*02:01-DPB1*13:01	CTIVTYQMVKTKE	0.30859074	0.0022510965
HLA-DPA1*02:01-DPB1*13:01	NPRNGEDQICPKC	0.005581818	0.002233528
HLA-DPA1*02:01-DPB1*13:01	ESPAEGSKDEPGE	0.0036195558	0.0024124042
HLA-DPA1*02:01-DPB1*13:01	TASGDWNTTIACF	0.06728785	0.00040411513
HLA-DPA1*02:01-DPB1*13:01	ELLVDPEWPPKPQ	0.092494644	0.00988141
HLA-DPA1*02:01-DPB1*13:01	NVTDSLARGSPEN	0.04373176	0.006361085
HLA-DPA1*02:01-DPB1*13:01	VNGILFNHESPRR	0.19733587	0.062156133
HLA-DPA1*02:01-DPB1*13:01	LLLLLVPLLLLMC	0.29539043	0.0010203954
HLA-DPA1*02:01-DPB1*13:01	YEVLDHCSSILNK	0.22014612	0.02315297
HLA-DPA1*02:01-DPB1*13:01	RGSVTISVQALQV	0.33853182	0.008827368
HLA-DPA1*02:01-DPB1*13:01	MASGSPPTQPSPA	0.012844054	0.0070367903
HLA-DPA1*02:01-DPB1*13:01	TAVLIETLVTLGA	0.34025615	0.0012530137
HLA-DPA1*02:01-DPB1*13:01	NNKNPRTKALVLE	0.123436905	0.011075789
HLA-DPA1*02:01-DPB1*13:01	PESTTDGSPIHTS	0.017242508	0.07142687
HLA-DPA1*02:01-DPB1*13:01	TSEDHQHFTCTIW	0.09021081	0.0013598327
HLA-DPA1*02:01-DPB1*13:01	YEQMNGPVAGASR	0.067491986	0.13157909
HLA-DPA1*02:01-DPB1*13:01	TLQQYSPEILACQ	0.3375864	0.0011844033
HLA-DPA1*02:01-DPB1*13:01	GRGICECGVCKCT	0.0014113692	0.003009843
HLA-DPA1*02:01-DPB1*13:01	TLELVGEIEASSM	0.31874812	0.0016999335
HLA-DPA1*02:01-DPB1*13:01	ISVFEVNIRFVGG	0.26209074	0.0016782742
HLA-DPA1*02:01-DPB1*13:01	SAGRPKRPHARRA	0.11375373	0.050313782
HLA-DPA1*02:01-DPB1*13:01	CIPQRWACDGDTD	0.014894421	0.00081832905
HLA-DPA1*02:01-DPB1*13:01	LQRADLGLWRGEE	0.116354875	0.01155497
HLA-DPA1*02:01-DPB1*13:01	GSLIITFDVDFPK	0.3247582	0.015122274
HLA-DPA1*02:01-DPB1*13:01	SGILLLLWLIAPS	0.2730188	0.0028959564
HLA-DPA1*02:01-DPB1*13:01	RKGTDIMYTGTLD	0.18780597	0.0033712934
HLA-DPA1*02:01-DPB1*13:01	LARCRPPVGCEEL	0.0604319	0.0015836026
HLA-DPA1*02:01-DPB1*13:01	FLNCKLATRAKDF	0.1729855	0.011242466
HLA-DPA1*02:01-DPB1*13:01	FLFKFLVIGSAGT	0.2741076	0.002020013
HLA-DPA1*02:01-DPB1*13:01	TCSQLCTNTDGSF	0.038242564	0.00067753263
HLA-DPA1*02:01-DPB1*13:01	SELSESAFGYFIT	0.30803528	0.0012155261
HLA-DPA1*02:01-DPB1*13:01	LLIVLLGLSALLQ	0.22167079	0.0016041178
HLA-DPA1*02:01-DPB1*13:01	GIPPSGPAGELKF	0.019430943	0.055830486
HLA-DPA1*02:01-DPB1*13:01	CCVLVFLLFAVIC	0.1502454	0.00035116245
HLA-DPA1*02:01-DPB1*13:01	LVELWGLLDCRRI	0.27150422	0.0007085041
HLA-DPA1*02:01-DPB1*13:01	AGNKIIQLIEGKA	0.29322726	0.049263872
HLA-DPA1*02:01-DPB1*13:01	KCVVVGDGAVGKT	0.04763244	0.0013778266
HLA-DPA1*02:01-DPB1*13:01	KRHTRDSEAQRLP	0.0973452	0.01143089
HLA-DPA1*02:01-DPB1*13:01	LIGFMIGYLGYCK	0.40411547	0.00402554
HLA-DPA1*02:01-DPB1*13:01	WRESCDSALRAYV	0.14233138	0.0017379817
HLA-DPA1*02:01-DPB1*13:01	QLALYLLALRANC	0.384374	0.0007856207
HLA-DPA1*02:01-DPB1*13:01	LPRCTFTKEGCHK	0.045838255	0.015605165
HLA-DPA1*02:01-DPB1*13:01	IVQEIKPTALIGV	0.3713584	0.00472802
HLA-DPA1*02:01-DPB1*13:01	GEGPGVRPQPAPF	0.0105026765	0.049312048
HLA-DPA1*02:01-DPB1*13:01	TITIFITLFLLSV	0.2611038	0.0012556607
HLA-DPA1*02:01-DPB1*13:01	TDRSGISTGHWSG	0.03018769	0.009577474
HLA-DPA1*02:01-DPB1*13:01	VTLTVLSSPLALA	0.41982937	0.07482986
HLA-DPA1*02:01-DPB1*13:01	VHCSSGVGRTGAF	0.006120758	0.0018631978
HLA-DPA1*02:01-DPB1*13:01	AAPQLLIVLLGLS	0.34686974	0.0024109508
HLA-DPA1*02:01-DPB1*13:01	IAAFLLGLIFLLV	0.1948822	0.0015044874
HLA-DPA1*02:01-DPB1*13:01	KVSDNESSSNYTY	0.051007528	0.004249732
HLA-DPA1*02:01-DPB1*13:01	VIFLYIFILFIML	0.16611741	0.0006300857
HLA-DPA1*02:01-DPB1*13:01	IDACINISHHYCN	0.08295812	0.0016529175
HLA-DPA1*02:01-DPB1*13:01	DMSFGSLCEESEF	0.19339861	0.00075337494
HLA-DPA1*02:01-DPB1*13:01	YGPKYTFFNNVLM	0.3191178	0.009608297
HLA-DPA1*02:01-DPB1*13:01	ANPRCESAPGCGV	0.007314652	0.0035404537
HLA-DPA1*02:01-DPB1*13:01	HQSAQLSVLLTVE	0.3290633	0.0016433187
HLA-DPA1*02:01-DPB1*13:01	LWDVREGMCRQTF	0.09571646	0.0012618788
HLA-DPA1*02:01-DPB1*13:01	TLWQLVEHYSYKA	0.27495065	0.0063425032
HLA-DPA1*02:01-DPB1*13:01	ILFGTNNSSSISG	0.089706354	0.0030450195
HLA-DPA1*02:01-DPB1*13:01	AALQVDISDALSE	0.25911495	0.003617249
HLA-DPA1*02:01-DPB1*13:01	IIARTDLKKNRDY	0.11402497	0.23893099
HLA-DPA1*02:01-DPB1*13:01	WDNLRNVDMGRVM	0.14847486	0.03422869
HLA-DPA1*02:01-DPB1*13:01	VNVTLYYEALCGG	0.3819339	0.0008117636
HLA-DPA1*02:01-DPB1*13:01	DIKNIYKRMTGSE	0.16296786	0.004839515
HLA-DPA1*02:01-DPB1*13:01	SILNASTVAAAMC	0.26924497	0.0016639708
HLA-DPA1*02:01-DPB1*13:01	DSMMEYLKIAQDL	0.40940705	0.001825084
HLA-DPA1*02:01-DPB1*13:01	AMEMQIKKQFQDT	0.12765826	0.0064560114
HLA-DPA1*02:01-DPB1*13:01	RGVLMYGPPGCGK	0.097549506	0.0032143362
HLA-DPA1*02:01-DPB1*13:01	KKKLTYQFSGEVL	0.5220886	0.059041776
HLA-DPA1*02:01-DPB1*13:01	TSGDMGVYYMVVC	0.16423732	0.00040800124
HLA-DPA1*02:01-DPB1*13:01	KNNDKSKKISRKP	0.061067574	0.0051278444
HLA-DPA1*02:01-DPB1*13:01	KKGKKDRDMDELK	0.056496643	0.009523383
HLA-DPA1*02:01-DPB1*13:01	PVIENRSSQQPVS	0.08098161	0.015586299
HLA-DPA1*02:01-DPB1*13:01	KNVECARVYAENA	0.21606286	0.0075336127
HLA-DPA1*02:01-DPB1*13:01	QPPPDHIPWITAV	0.07489093	0.0069572767
HLA-DPA1*02:01-DPB1*13:01	SQCAGAEKESLTF	0.052728828	0.0010622453
HLA-DPA1*02:01-DPB1*13:01	SMDGAGAEEVLAP	0.08471554	0.0038083908
HLA-DPA1*02:01-DPB1*13:01	TTLVVTTKLVLPT	0.3208216	0.0124082705
HLA-DPA1*02:01-DPB1*13:01	SCNTFVYSSSKGT	0.22161177	0.00061987934
HLA-DPA1*02:01-DPB1*13:01	ECVHKESGTKHSG	0.047531974	0.0009305247
HLA-DPA1*02:01-DPB1*13:01	LKVEKIDNEVLMA	0.36423856	0.0068616383
HLA-DPA1*02:01-DPB1*13:01	EELMITLVTGLAS	0.32861975	0.000982341
HLA-DPA1*02:01-DPB1*13:01	MIILGVFRIRAAH	0.35425007	0.0031003735
HLA-DPA1*02:01-DPB1*13:01	CPAPIGEFEKVCS	0.071291775	0.0009444004
HLA-DPA1*02:01-DPB1*13:01	YFGYTMIMVLIFF	0.2874302	0.00083498267
HLA-DPA1*02:01-DPB1*13:01	QATECSVRNGSSI	0.06742173	0.00067715195
HLA-DPA1*02:01-DPB1*13:01	WILVAFSFLFTVI	0.2239838	0.0006927472
HLA-DPA1*02:01-DPB1*13:01	VEPKTECERLAGT	0.090293385	0.0027763075
HLA-DPA1*02:01-DPB1*13:01	CFTCGKIVGNKWE	0.026947614	0.00082616956
HLA-DPA1*02:01-DPB1*13:01	GITLKEANEILQR	0.2711363	0.12121449
HLA-DPA1*02:01-DPB1*13:01	PRGVLMYGPPGCG	0.08902255	0.0010717446
HLA-DPA1*02:01-DPB1*13:01	AIFMLDTVTLCGN	0.31889945	0.00072312943
HLA-DPA1*02:01-DPB1*13:01	IFDASLHLKAQVD	0.18627961	0.0069360523
HLA-DPA1*02:01-DPB1*13:01	ATQGLAVALALSV	0.31209078	0.002459291
HLA-DPA1*02:01-DPB1*13:01	CIKNIFGDMLCPR	0.262301	0.00063158164
HLA-DPA1*02:01-DPB1*13:01	PHCEGKIKWMKDM	0.060536597	0.0006496483
HLA-DPA1*02:01-DPB1*13:01	KITTTLGLVVHAA	0.39068025	0.06161026
HLA-DPA1*02:01-DPB1*13:01	CTPSPDQISHRAS	0.01705288	0.0026284643
HLA-DPA1*02:01-DPB1*13:01	TRYKCSVCPDYDL	0.03210842	0.0069403076
HLA-DPA1*02:01-DPB1*13:01	CVVVGDGAVGKTC	0.014586866	0.00050564937
HLA-DPA1*02:01-DPB1*13:01	GMELRKGSLESPA	0.16599342	0.025319507
HLA-DPA1*02:01-DPB1*13:01	RSVNDLRQEECKY	0.13981892	0.0026777494
HLA-DPA1*02:01-DPB1*13:01	TTTPESTMTSGQA	0.007584271	0.0021920975
HLA-DPA1*02:01-DPB1*13:01	VLDALFPCVQGGT	0.18530437	0.00066649524
HLA-DPA1*02:01-DPB1*13:01	WNETRAQLLAQMD	0.24831268	0.31763098
HLA-DPA1*02:01-DPB1*13:01	IYRVDLVLFYRHL	0.38577682	0.008036682
HLA-DPA1*02:01-DPB1*13:01	SYVEPHKIRDIPV	0.16545919	0.019830931
HLA-DPA1*02:01-DPB1*13:01	SCHRAGNDAPAGC	0.010261693	0.004713033
HLA-DPA1*02:01-DPB1*13:01	LILEYTWLEAVIF	0.4023548	0.00036055365
HLA-DPA1*02:01-DPB1*13:01	GGCKDGGVCLLSG	0.021557748	0.0009962886
HLA-DPA1*02:01-DPB1*13:01	RRALELDGQSVKA	0.22273825	0.013011485
HLA-DPA1*02:01-DPB1*13:01	MYALFLLASLLGA	0.28707668	0.00084400707
HLA-DPA1*02:01-DPB1*13:01	YLDCVMHDLRKMY	0.26846224	0.000964236
HLA-DPA1*02:01-DPB1*13:01	CQEQRLQGEVVAF	0.27792963	0.00089827646
HLA-DPA1*02:01-DPB1*13:01	TTLTTPQEQVDSL	0.09959104	0.0074603283
HLA-DPA1*02:01-DPB1*13:01	ALNSPATPTSNCQ	0.016816644	0.00350986
HLA-DPA1*02:01-DPB1*13:01	LLLLFWLGWLGML	0.28744876	0.0029168334
HLA-DPA1*02:01-DPB1*13:01	KSACEKRLGCCSS	0.01975028	0.0006111671
HLA-DPA1*02:01-DPB1*13:01	TSSVCIVAEIIKK	0.36866271	0.0021058419
HLA-DPA1*02:01-DPB1*13:01	ICEKCEGVGGKKG	0.0142128635	0.0016489628
HLA-DPA1*02:01-DPB1*13:01	QDKFRLDLSDEEA	0.29099014	0.0097184405
HLA-DPA1*02:01-DPB1*13:01	VCDTAFETSKFFT	0.25016534	0.00055427663
HLA-DPA1*02:01-DPB1*13:01	APFEPLASGILLL	0.29399177	0.007871246
HLA-DPA1*02:01-DPB1*13:01	LVDTPLAAFFQDC	0.23904555	0.0007818507
HLA-DPA1*02:01-DPB1*13:01	DNKELKAFNIRLE	0.31134385	0.06415297
HLA-DPA1*02:01-DPB1*13:01	RGASCQGCPNQRL	0.009405416	0.00216763
HLA-DPA1*02:01-DPB1*13:01	CVFPNGTEVPNTR	0.01084304	0.004595658
HLA-DPA1*02:01-DPB1*13:01	LIDMYSEVLDVLS	0.35107517	0.0020299137
HLA-DPA1*02:01-DPB1*13:01	VLLLGLKDREGYT	0.27565283	0.0077995732
HLA-DPA1*02:01-DPB1*13:01	DESPDGAVSDRKC	0.0019114896	0.002394551
HLA-DPA1*02:01-DPB1*13:01	FLMVLGKGSFGKV	0.29635373	0.00466325
HLA-DPA1*02:01-DPB1*13:01	SSSELGMTFTGVD	0.20473088	0.0017731447
HLA-DPA1*02:01-DPB1*13:01	LVLSLVFICFYIK	0.3791425	0.001887202
HLA-DPA1*02:01-DPB1*13:01	LGMVQDVTFVDKA	0.1746488	0.0060248915
HLA-DPA1*02:01-DPB1*13:01	NSKVLGEAMTGIS	0.3604132	0.0038083629
HLA-DPA1*02:01-DPB1*13:01	TTSIATTTTTTTE	0.09881106	0.043398768
HLA-DPA1*02:01-DPB1*13:01	SVCAEEPDHGQLF	0.027176287	0.0018394373
HLA-DPA1*02:01-DPB1*13:01	LWDSMASICPTDG	0.10899401	0.0011604922
HLA-DPA1*02:01-DPB1*13:01	ISMSAIATNGVVP	0.116215505	0.0028881726
HLA-DPA1*02:01-DPB1*13:01	VIVVCVSFLVFMI	0.20478073	0.0012168763
HLA-DPA1*02:01-DPB1*13:01	QSSSVNSMQEVMD	0.16003104	0.0013726533
HLA-DPA1*02:01-DPB1*13:01	PYYEVRLASVLGS	0.36560407	0.00088001543
HLA-DPA1*02:01-DPB1*13:01	VAFVQEYRSEKSL	0.2575464	0.005095215
HLA-DPA1*02:01-DPB1*13:01	SSGFMVQMLTGIY	0.4421488	0.0014059967
HLA-DPA1*02:01-DPB1*13:01	MQAPLLIALGLLL	0.3451471	0.0055232113
HLA-DPA1*02:01-DPB1*13:01	ATVSGYFVSIDAH	0.27359197	0.012813514
HLA-DPA1*02:01-DPB1*13:01	WYSPDAKFQSMTS	0.05210016	0.0013107783
HLA-DPA1*02:01-DPB1*13:01	GTTLHLLLLGLLL	0.30117837	0.006563559
HLA-DPA1*02:01-DPB1*13:01	ALFLLASLLGAAL	0.27562106	0.0032738142
HLA-DPA1*02:01-DPB1*13:01	LMDLARQKFSRLM	0.3061369	0.0029356054
HLA-DPA1*02:01-DPB1*13:01	VTLCGNSDDFLSQ	0.078288466	0.00035827697
HLA-DPA1*02:01-DPB1*13:01	KSSSADFGTFNTS	0.10091848	0.0032527223
HLA-DPA1*02:01-DPB1*13:01	CLLVSALGMVPPP	0.31880575	0.000949651
HLA-DPA1*02:01-DPB1*13:01	GVRPFGVSLLICG	0.37768108	0.0009954248
HLA-DPA1*02:01-DPB1*13:01	YAMQMSLQGAEFG	0.27894956	0.0022249562
HLA-DPA1*02:01-DPB1*13:01	ALAVALAFIIKPG	0.3637112	0.032261223
HLA-DPA1*02:01-DPB1*13:01	ASTSYDYCRVPME	0.16233906	0.006221491
HLA-DPA1*02:01-DPB1*13:01	LEKPQGLYPNYLN	0.10497203	0.020197105
HLA-DPA1*02:01-DPB1*13:01	DIAKRTCEEHQLC	0.020972455	0.09391837
HLA-DPA1*02:01-DPB1*13:01	QDHIQQVKKSSSR	0.1464459	0.0060377494
HLA-DPA1*02:01-DPB1*13:01	NSFLDATLTSVIG	0.31346887	0.0024843635
HLA-DPA1*02:01-DPB1*13:01	GTYTVKIVAISED	0.28067178	0.034424968
HLA-DPA1*02:01-DPB1*13:01	GKTDNQYTLFVAG	0.30591613	0.0045471094
HLA-DPA1*02:01-DPB1*13:01	VRLTADGCCTLPT	0.028209874	0.002162306
HLA-DPA1*02:01-DPB1*13:01	DDNVCMAFAGLTA	0.22639078	0.00047998657
HLA-DPA1*02:01-DPB1*13:01	YCFLLITCLLTAL	0.28596243	0.00034787686
HLA-DPA1*02:01-DPB1*13:01	FLIGFMIGYLGYC	0.34824353	0.0013291233
HLA-DPA1*02:01-DPB1*13:01	DTMLLNIPLVMNN	0.39664447	0.0073891194
HLA-DPA1*02:01-DPB1*13:01	HAYIISSLKKEMP	0.37683538	0.0035459616
HLA-DPA1*02:01-DPB1*13:01	QSRQDMPSEDVVS	0.08220809	0.050949316
HLA-DPA1*02:01-DPB1*13:01	SRYVGHLWMGRRP	0.1678556	0.049606122
HLA-DPA1*02:01-DPB1*13:01	PKDDKKKKDAGKS	0.0238579	0.002797575
HLA-DPA1*02:01-DPB1*13:01	LVDTPLAAFFQDC	0.23904555	0.0007818507
HLA-DPA1*02:01-DPB1*13:01	IQGQNKEMLAAAC	0.16780706	0.001052282
HLA-DPA1*02:01-DPB1*13:01	VLGLVSCTFFLAV	0.38906384	0.0012811121
HLA-DPA1*02:01-DPB1*13:01	QRKIRQSYFASVS	0.5961943	0.81282187
HLA-DPA1*02:01-DPB1*13:01	PGVRPQPAPFSSL	0.16340996	0.0076954113
HLA-DPA1*02:01-DPB1*13:01	LRGRCRSLSDVRV	0.14619268	0.0029841256
