# Supplementary material for: MHCII-peptide presentation: an assessment of the state-of-the-art prediction methods
Source: Front Immunol. 2024 Mar 12;15:1293706. doi: 10.3389/fimmu.2024.1293706 (PMC11027168; doi:10.3389/fimmu.2024.1293706)
Supplement: Supplementary file 2 [file DataSheet_2.zip › output/BERT/neg/13_HLA-DPA1_02_01_DPB1_14_01.csv]

allele	peptide	affinity_pred	mass_pred
HLA-DPA1*02:01-DPB1*14:01	GIPGAAVPGVVSP	0.009012974	0.033355705
HLA-DPA1*02:01-DPB1*14:01	PMMDGAMGYVQPP	0.012825135	0.004793399
HLA-DPA1*02:01-DPB1*14:01	TISFDIPPQEILT	0.047374174	0.0035210967
HLA-DPA1*02:01-DPB1*14:01	RLAGTESPVREEP	0.025912676	0.035080187
HLA-DPA1*02:01-DPB1*14:01	QLEGATRGTTEPH	0.0061930115	0.023071896
HLA-DPA1*02:01-DPB1*14:01	CADWIPQSASCPT	0.0017758236	0.0009333749
HLA-DPA1*02:01-DPB1*14:01	CDLLLARFGLIQS	0.068601385	0.0012087708
HLA-DPA1*02:01-DPB1*14:01	LEAYTGIVQGLKG	0.15904814	0.049851973
HLA-DPA1*02:01-DPB1*14:01	SPATPQAKPDGVT	0.00070170744	0.15030712
HLA-DPA1*02:01-DPB1*14:01	SAIRQSGPRPTLR	0.13617279	0.07294301
HLA-DPA1*02:01-DPB1*14:01	ISPDTHRVPYHIS	0.011685191	0.024345627
HLA-DPA1*02:01-DPB1*14:01	EPTHLDQRVIGDT	0.0033407735	0.09122877
HLA-DPA1*02:01-DPB1*14:01	FNAGDDAYETTLH	0.003583423	0.10046403
HLA-DPA1*02:01-DPB1*14:01	QVEARLQSVLGKV	0.11221442	0.009200273
HLA-DPA1*02:01-DPB1*14:01	GAMGYVQPPPPPY	0.008719947	0.114152595
HLA-DPA1*02:01-DPB1*14:01	EILCRYQNIWNIN	0.018954886	0.0013291917
HLA-DPA1*02:01-DPB1*14:01	MAFIFNWLGFCLS	0.022583546	0.0014819579
HLA-DPA1*02:01-DPB1*14:01	DSFKDSPSKGLGP	0.035864178	0.0043487325
HLA-DPA1*02:01-DPB1*14:01	ETTTSLSPDNTST	0.00064923766	0.008359591
HLA-DPA1*02:01-DPB1*14:01	MIWTIILRFAIQD	0.072412506	0.0006759603
HLA-DPA1*02:01-DPB1*14:01	PLKDVSLLTQKLK	0.124257915	0.026882619
HLA-DPA1*02:01-DPB1*14:01	PGLNMKSYAGFLT	0.07927577	0.03675244
HLA-DPA1*02:01-DPB1*14:01	LMCLLLLGSSARA	0.052543648	0.00062747963
HLA-DPA1*02:01-DPB1*14:01	ETRTSSRLHLKRA	0.07609515	0.036348913
HLA-DPA1*02:01-DPB1*14:01	LRRVKTCNPPDAG	0.012968471	0.03114383
HLA-DPA1*02:01-DPB1*14:01	VCNPIISGLYQGA	0.05007123	0.00050368847
HLA-DPA1*02:01-DPB1*14:01	YPGPPMMDGAMGY	0.0024030271	0.0047770054
HLA-DPA1*02:01-DPB1*14:01	VLQTLGVLLTTCR	0.0704503	0.013199093
HLA-DPA1*02:01-DPB1*14:01	DAVTGLTVNGQIT	0.0063783186	0.023959115
HLA-DPA1*02:01-DPB1*14:01	DRVTLEVGKVIQQ	0.069083095	0.016610865
HLA-DPA1*02:01-DPB1*14:01	SLERGMHMPTSPT	0.029954445	0.03074435
HLA-DPA1*02:01-DPB1*14:01	LSLVLAAFCLGIA	0.038655195	0.0014912237
HLA-DPA1*02:01-DPB1*14:01	ASPRYHTVGRAAG	0.076856695	0.9445593
HLA-DPA1*02:01-DPB1*14:01	VRTWRLNERHYGG	0.043590054	0.1431405
HLA-DPA1*02:01-DPB1*14:01	HFKIPQTNVSVAI	0.33229002	0.013880758
HLA-DPA1*02:01-DPB1*14:01	DLALACKLDYDED	0.024235087	0.00474411
HLA-DPA1*02:01-DPB1*14:01	YTPLRDEDPNAPP	0.0025383397	0.4620189
HLA-DPA1*02:01-DPB1*14:01	LRRLTPSASLPPA	0.36582932	0.08136038
HLA-DPA1*02:01-DPB1*14:01	LLGLLLLWLPGAR	0.05155264	0.0044727386
HLA-DPA1*02:01-DPB1*14:01	SSGQHQCDSSTVC	0.00020845613	0.0032061643
HLA-DPA1*02:01-DPB1*14:01	EYPDSFGHYREAK	0.0017077491	0.020365259
HLA-DPA1*02:01-DPB1*14:01	VFSLTAFNNLENL	0.15200537	0.009762543
HLA-DPA1*02:01-DPB1*14:01	TMDGEGTLFQTES	0.0020971026	0.0016120104
HLA-DPA1*02:01-DPB1*14:01	FLVKEKMKGKNKL	0.080037124	0.004163742
HLA-DPA1*02:01-DPB1*14:01	YYEGRAEKKYRKG	0.012650878	0.02478956
HLA-DPA1*02:01-DPB1*14:01	SASRQKALSLVSC	0.20603758	0.003134576
HLA-DPA1*02:01-DPB1*14:01	RDVPRTTQSTSRP	0.009347837	0.057184566
HLA-DPA1*02:01-DPB1*14:01	KYHGSQVYVTFAV	0.16266413	0.0044491636
HLA-DPA1*02:01-DPB1*14:01	SHCGVSIGEDGPS	0.0012167672	0.0034325998
HLA-DPA1*02:01-DPB1*14:01	RDGNGEVTDKPVK	0.00297983	0.17903753
HLA-DPA1*02:01-DPB1*14:01	ACSEQEGRLLGNV	0.002119193	0.0014055899
HLA-DPA1*02:01-DPB1*14:01	PGDNVGFNVKNVS	0.0037002668	0.023054289
HLA-DPA1*02:01-DPB1*14:01	LLIRCILEHAVNF	0.09021	0.002553041
HLA-DPA1*02:01-DPB1*14:01	KIQRARERLRETD	0.12697715	0.017299665
HLA-DPA1*02:01-DPB1*14:01	QQATYEADRRTAE	0.0046236515	0.030302238
HLA-DPA1*02:01-DPB1*14:01	ANIAQVLAELKEY	0.08986949	0.014570629
HLA-DPA1*02:01-DPB1*14:01	TEVSPTSQKTTTK	0.0036157924	0.06249504
HLA-DPA1*02:01-DPB1*14:01	AGFIDKTCSRPVT	0.011425399	0.00720852
HLA-DPA1*02:01-DPB1*14:01	SEKSTNLHDYGML	0.010207316	0.011554021
HLA-DPA1*02:01-DPB1*14:01	KLWDVREGMCRQT	0.073591	0.0020820783
HLA-DPA1*02:01-DPB1*14:01	VRNPSSFQEQPHG	0.0066243242	0.04641503
HLA-DPA1*02:01-DPB1*14:01	FTNASKIIKTDFG	0.04278561	0.041721605
HLA-DPA1*02:01-DPB1*14:01	CDGCNGPVVGTRY	0.0006669033	0.001173728
HLA-DPA1*02:01-DPB1*14:01	LEGRSVYEEDFEA	0.0014894182	0.03457541
HLA-DPA1*02:01-DPB1*14:01	SFMNNWEVYKLLA	0.08587952	0.0008933899
HLA-DPA1*02:01-DPB1*14:01	MCFGLAFMLAGVI	0.038567528	0.00046088902
HLA-DPA1*02:01-DPB1*14:01	GAGAGTTVNNLEE	0.0041046753	0.12544294
HLA-DPA1*02:01-DPB1*14:01	NYKTLIIICALFT	0.14253147	0.001986551
HLA-DPA1*02:01-DPB1*14:01	FFTWDTEYACVKE	0.0030272654	0.05228033
HLA-DPA1*02:01-DPB1*14:01	IGEDKLIHFSGVA	0.053321686	0.016144559
HLA-DPA1*02:01-DPB1*14:01	SKGATISKKGFKK	0.061672434	0.016723517
HLA-DPA1*02:01-DPB1*14:01	ILNKALLLGALAL	0.37777936	0.027053881
HLA-DPA1*02:01-DPB1*14:01	VVALVLLNVAAAG	0.069551356	0.0037783184
HLA-DPA1*02:01-DPB1*14:01	LLACVHNYQPCVQ	0.013979327	0.002406783
HLA-DPA1*02:01-DPB1*14:01	DVSLLNKQGGMFL	0.018649485	0.0015200465
HLA-DPA1*02:01-DPB1*14:01	GDDLTVTNPKRIE	0.041247077	0.04114725
HLA-DPA1*02:01-DPB1*14:01	VMAPRTLVLLLSG	0.15655206	0.04971818
HLA-DPA1*02:01-DPB1*14:01	LLSGALALTQTWA	0.080349915	0.011885596
HLA-DPA1*02:01-DPB1*14:01	GEEQRYTCHVQHE	0.0015949565	0.97061
HLA-DPA1*02:01-DPB1*14:01	VNVTLYYEALCGG	0.024417205	0.0015280594
HLA-DPA1*02:01-DPB1*14:01	VGPNEALVVSGGC	0.0056139827	0.004320305
HLA-DPA1*02:01-DPB1*14:01	VVGVKSEGEVARC	0.042665754	0.006675278
HLA-DPA1*02:01-DPB1*14:01	TGGDITRNKVRKT	0.010346751	0.018376853
HLA-DPA1*02:01-DPB1*14:01	EHFQLVREFLYDV	0.08700288	0.0038928501
HLA-DPA1*02:01-DPB1*14:01	SRSKLANILFTRE	0.2664735	0.012379453
HLA-DPA1*02:01-DPB1*14:01	LASLLLAAALSAS	0.24682048	0.0035090733
HLA-DPA1*02:01-DPB1*14:01	KIQGQNKEMLAAA	0.118129924	0.004338267
HLA-DPA1*02:01-DPB1*14:01	DNRQCVQASSQCF	0.020113183	0.16859762
HLA-DPA1*02:01-DPB1*14:01	SQKQEEENPAEET	0.00533814	0.101015605
HLA-DPA1*02:01-DPB1*14:01	IRKLADLCTGLQG	0.13902761	0.010933708
HLA-DPA1*02:01-DPB1*14:01	DSGDKPLRRNNSY	0.008405512	0.0040821754
HLA-DPA1*02:01-DPB1*14:01	CLGFIAFAYSVKS	0.24386321	0.0036803042
HLA-DPA1*02:01-DPB1*14:01	FGLELAQWLIQRG	0.040879447	0.01098954
HLA-DPA1*02:01-DPB1*14:01	VAAAVWAVVSYVV	0.16132405	0.005258008
HLA-DPA1*02:01-DPB1*14:01	LIKGSLQNDPFYV	0.038456447	0.004060409
HLA-DPA1*02:01-DPB1*14:01	KYDLLRSTRYFGG	0.066008225	0.0040909406
HLA-DPA1*02:01-DPB1*14:01	FTFPFGFQGISQS	0.012770201	0.0037130262
HLA-DPA1*02:01-DPB1*14:01	MAPRTLLLLLSGA	0.12443764	0.017867444
HLA-DPA1*02:01-DPB1*14:01	LYYEALCGGCRAF	0.013090316	0.0009865711
HLA-DPA1*02:01-DPB1*14:01	GSCMAVLTVTLMV	0.049648263	0.0006783439
HLA-DPA1*02:01-DPB1*14:01	LCYGEFGARVPKT	0.029290656	0.0035256676
HLA-DPA1*02:01-DPB1*14:01	TLNMINKDFEEYP	0.010480428	0.011770704
HLA-DPA1*02:01-DPB1*14:01	KEGGEAEESATDT	0.005108769	0.101597235
HLA-DPA1*02:01-DPB1*14:01	QCLDKATEEDSQV	0.026628995	0.0010385022
HLA-DPA1*02:01-DPB1*14:01	WAHNSSNYTLPAF	0.008135856	0.004426376
HLA-DPA1*02:01-DPB1*14:01	DHTLEQQQMQPLC	0.01254019	0.0019497524
HLA-DPA1*02:01-DPB1*14:01	KRMARKNCLVKNL	0.16612373	0.014753431
HLA-DPA1*02:01-DPB1*14:01	LRLPGGSCMAVLT	0.025947206	0.0037220798
HLA-DPA1*02:01-DPB1*14:01	IDENLKQALQKDL	0.03594368	0.015965462
HLA-DPA1*02:01-DPB1*14:01	EEDRAGQLNMRGV	0.0037570733	0.24452786
HLA-DPA1*02:01-DPB1*14:01	KQIEGLVKELLER	0.055402707	0.07481197
HLA-DPA1*02:01-DPB1*14:01	SDETSNQPSPAFR	0.0009996637	0.049583174
HLA-DPA1*02:01-DPB1*14:01	VCPMCSEQFPPDY	0.0021015233	0.00079362735
HLA-DPA1*02:01-DPB1*14:01	TRLPALTVHVTQP	0.1715835	0.10302819
HLA-DPA1*02:01-DPB1*14:01	CFGLAFMLAGVIL	0.030528065	0.00048014364
HLA-DPA1*02:01-DPB1*14:01	LGPSVLAGVAVMV	0.06633428	0.003584634
HLA-DPA1*02:01-DPB1*14:01	YSCHCNPGYRSHP	0.0024666435	0.0029609024
HLA-DPA1*02:01-DPB1*14:01	APYAVFDIVRNYT	0.0383861	0.1601244
HLA-DPA1*02:01-DPB1*14:01	RVDEPLSCSYVLT	0.0426169	0.0048262095
HLA-DPA1*02:01-DPB1*14:01	LGFGGNFARQRYE	0.0026823422	0.31785962
HLA-DPA1*02:01-DPB1*14:01	LMSMAFLTCCLLK	0.067268245	0.0013382768
HLA-DPA1*02:01-DPB1*14:01	EELDLEGEGPLGE	0.0012837113	0.007044646
HLA-DPA1*02:01-DPB1*14:01	RSHLGRYLAADKD	0.029035877	0.33982974
HLA-DPA1*02:01-DPB1*14:01	LSEPSTRGLKAAT	0.024986718	0.0028260616
HLA-DPA1*02:01-DPB1*14:01	FISYVMLKTKRVT	0.17247386	0.03005004
HLA-DPA1*02:01-DPB1*14:01	QTFEELRLVTQDT	0.010758057	0.005344915
HLA-DPA1*02:01-DPB1*14:01	DDNSIQMKKDLQM	0.007126498	0.009446232
HLA-DPA1*02:01-DPB1*14:01	AADKMKEQEDLAK	0.017686086	0.142359
HLA-DPA1*02:01-DPB1*14:01	IKSFEKSQKDLEV	0.14128336	0.08809397
HLA-DPA1*02:01-DPB1*14:01	RGGLFYATGLCQL	0.08985183	0.003213055
HLA-DPA1*02:01-DPB1*14:01	AVPGPRRSGAFYL	0.046701126	0.003415017
HLA-DPA1*02:01-DPB1*14:01	GGAGLPGGRRRRS	0.02269264	0.0030863439
HLA-DPA1*02:01-DPB1*14:01	LGFYPAEITLTWQ	0.03626994	0.016310815
HLA-DPA1*02:01-DPB1*14:01	LQHILKSTNMKCL	0.10161234	0.001482791
HLA-DPA1*02:01-DPB1*14:01	LFMCMDIQLVEAL	0.11604176	0.0002144855
HLA-DPA1*02:01-DPB1*14:01	EEHQETQLIGDGE	0.00045393885	0.020702627
HLA-DPA1*02:01-DPB1*14:01	TGWWIIIDAAVIY	0.09780225	0.0011232
HLA-DPA1*02:01-DPB1*14:01	RINAAEIESRVRE	0.06409379	0.14285772
HLA-DPA1*02:01-DPB1*14:01	MDLLFGRRKTPEE	0.010439141	0.0034272964
HLA-DPA1*02:01-DPB1*14:01	YTSPFLSARLAQQ	0.075796485	0.033079844
HLA-DPA1*02:01-DPB1*14:01	AQLLGLLLLWLPG	0.009429831	0.0034796582
HLA-DPA1*02:01-DPB1*14:01	RTGLLLLLLAVAV	0.056439206	0.005064573
HLA-DPA1*02:01-DPB1*14:01	GTQIVLLGLVTAA	0.080634706	0.0020164137
HLA-DPA1*02:01-DPB1*14:01	QAMKGVTKAMGTM	0.21503526	0.021244824
HLA-DPA1*02:01-DPB1*14:01	EEKAQPPEAGPQG	0.002819859	0.02903236
HLA-DPA1*02:01-DPB1*14:01	SQGRGGLGSIFVW	0.036660317	0.013190195
HLA-DPA1*02:01-DPB1*14:01	SSSDETSNQPSPA	0.00034737095	0.007956435
HLA-DPA1*02:01-DPB1*14:01	IHEEDEEKLSEDV	0.006383417	0.02272751
HLA-DPA1*02:01-DPB1*14:01	AAFGLVSFLMHAG	0.090839215	0.016745124
HLA-DPA1*02:01-DPB1*14:01	CISRQFVCDSDRD	0.0016417267	0.0020768556
HLA-DPA1*02:01-DPB1*14:01	PGPPMMDGAMGYV	0.0066243378	0.0013013084
HLA-DPA1*02:01-DPB1*14:01	DNCAPGLCPDWEA	0.0002968779	0.0018148463
HLA-DPA1*02:01-DPB1*14:01	LVNIMPYELTRVC	0.09897824	0.0008453784
HLA-DPA1*02:01-DPB1*14:01	VTLTVLSSPLALA	0.23861744	0.14852978
HLA-DPA1*02:01-DPB1*14:01	ASTSYDYCRVPME	0.00902013	0.009667514
HLA-DPA1*02:01-DPB1*14:01	PPPPPCPPPPPVS	0.0011290383	0.091648854
HLA-DPA1*02:01-DPB1*14:01	RALPRRAGLVSRN	0.14589952	0.6253656
HLA-DPA1*02:01-DPB1*14:01	ISGYALNCVVGSQ	0.015630266	0.007284686
HLA-DPA1*02:01-DPB1*14:01	RHEGQEPFLQWLM	0.025960688	0.021157108
HLA-DPA1*02:01-DPB1*14:01	WCVFPNGTEVPNT	0.0019120385	0.0012116588
HLA-DPA1*02:01-DPB1*14:01	PQAKPDGVTATAA	0.0025375409	0.010166388
HLA-DPA1*02:01-DPB1*14:01	YVDFQELGWRDWI	0.0048815594	0.0038203844
HLA-DPA1*02:01-DPB1*14:01	LLMDASARPANHS	0.014078941	0.027425522
HLA-DPA1*02:01-DPB1*14:01	ISDHEATLRCWAL	0.0065231337	0.027049357
HLA-DPA1*02:01-DPB1*14:01	SQGPCCTAQCAFK	0.001272563	0.0016828619
HLA-DPA1*02:01-DPB1*14:01	LIAVLIITFCIVT	0.007814189	0.00092743366
HLA-DPA1*02:01-DPB1*14:01	EKLWLQIPFFCGH	0.21350256	0.0034734798
HLA-DPA1*02:01-DPB1*14:01	CNLYPFVKTVASP	0.09424437	0.0007600814
HLA-DPA1*02:01-DPB1*14:01	YVFLMVLFSLVLF	0.015607719	0.0022615346
HLA-DPA1*02:01-DPB1*14:01	PVTLNMKMVMPSW	0.096231766	0.0025437544
HLA-DPA1*02:01-DPB1*14:01	EDWIREYPPITSD	0.050590213	0.46759358
HLA-DPA1*02:01-DPB1*14:01	AEMVPWEPGTWLI	0.0064338064	0.0007716587
HLA-DPA1*02:01-DPB1*14:01	ASRWGPLIGLAPC	0.11485696	0.016703088
HLA-DPA1*02:01-DPB1*14:01	LAALLGVERASSL	0.20174274	0.0138424635
HLA-DPA1*02:01-DPB1*14:01	CEQATECSVRNGS	0.0017654373	0.0006898528
HLA-DPA1*02:01-DPB1*14:01	LKPTWWFCAFPYS	0.026289381	0.0022651071
HLA-DPA1*02:01-DPB1*14:01	AKVKLQGKEVGVY	0.11212917	0.042002
HLA-DPA1*02:01-DPB1*14:01	VDFRERSKGRIQR	0.011325264	0.25677162
HLA-DPA1*02:01-DPB1*14:01	ALVAGVVYWLYMK	0.17068614	0.0100602275
HLA-DPA1*02:01-DPB1*14:01	DAQVLMWRPKYGQ	0.05052717	0.0040849857
HLA-DPA1*02:01-DPB1*14:01	VVGQLYLRWKEPK	0.025197526	0.021824166
HLA-DPA1*02:01-DPB1*14:01	DLFLNLPLVIGTI	0.18447542	0.0031974632
HLA-DPA1*02:01-DPB1*14:01	MDGHEVTVVDNFF	0.00400052	0.007320348
HLA-DPA1*02:01-DPB1*14:01	KMINLSVPDTIDE	0.1403082	0.0157252
HLA-DPA1*02:01-DPB1*14:01	LGSSFIAARNFHA	0.060231093	0.037232086
HLA-DPA1*02:01-DPB1*14:01	RHVLSTGTDGCLN	0.005407398	0.005887474
HLA-DPA1*02:01-DPB1*14:01	TTSRNLARAMCMK	0.21121232	0.0038395394
HLA-DPA1*02:01-DPB1*14:01	QFELHYQEVKWRK	0.08471107	0.0134322215
HLA-DPA1*02:01-DPB1*14:01	HEGSDIEMLNSVT	0.013565929	0.008819581
HLA-DPA1*02:01-DPB1*14:01	GKKDRDMDELKKE	0.022702774	0.074474104
HLA-DPA1*02:01-DPB1*14:01	QGQNKEMLAAACQ	0.059789047	0.010344505
HLA-DPA1*02:01-DPB1*14:01	FEGKKDVTQIFNN	0.032067403	0.038740236
HLA-DPA1*02:01-DPB1*14:01	SGTKMGLIFEVAE	0.15393308	0.051494874
HLA-DPA1*02:01-DPB1*14:01	SSCLESHSSLSDS	0.003156814	0.0026465491
HLA-DPA1*02:01-DPB1*14:01	FDVRLNGHVVVKD	0.0924327	0.09590228
HLA-DPA1*02:01-DPB1*14:01	KLAFLPPDPTYTL	0.113857694	0.010987496
HLA-DPA1*02:01-DPB1*14:01	PRLLLLFLVPLLW	0.15849763	0.0050354404
HLA-DPA1*02:01-DPB1*14:01	KQGKLDEAEDDFK	0.009107477	0.2534508
HLA-DPA1*02:01-DPB1*14:01	KYCKKWQDEDGKK	0.012344857	0.0020010148
HLA-DPA1*02:01-DPB1*14:01	LLVIFQVCLCQDE	0.0034387708	0.00054316403
HLA-DPA1*02:01-DPB1*14:01	FQFPPKSLNKREG	0.013150265	0.0043207062
HLA-DPA1*02:01-DPB1*14:01	QGRTVDATGKEIE	0.008084993	0.26998347
HLA-DPA1*02:01-DPB1*14:01	AKVKLQGKEVGVY	0.11212917	0.042002
HLA-DPA1*02:01-DPB1*14:01	SNIPNMFVDSSCA	0.0053581907	0.0007467902
HLA-DPA1*02:01-DPB1*14:01	FVVTALDEIAWLF	0.0865746	0.0013761858
HLA-DPA1*02:01-DPB1*14:01	DALGDELLADEDS	0.0018005647	0.015872367
HLA-DPA1*02:01-DPB1*14:01	YSEYRFPEELTQT	0.019288681	0.03397399
HLA-DPA1*02:01-DPB1*14:01	DYRLEEVKDKDGK	0.015971651	0.054505825
HLA-DPA1*02:01-DPB1*14:01	LILGGLLLNCCVA	0.0061058276	0.0010532287
HLA-DPA1*02:01-DPB1*14:01	EERNITGTRVKVP	0.08954156	0.013559858
HLA-DPA1*02:01-DPB1*14:01	SAQRSQRPHQGVD	0.014498083	0.11567917
HLA-DPA1*02:01-DPB1*14:01	VRFDVHDVTLHAD	0.046119176	0.093197316
HLA-DPA1*02:01-DPB1*14:01	VGFLVLMVVLGLV	0.010567723	0.0016768979
HLA-DPA1*02:01-DPB1*14:01	KDYVRLMKYGDSL	0.12697776	0.025216416
HLA-DPA1*02:01-DPB1*14:01	DLPAPSAPDLTEP	0.0020780344	0.021553276
HLA-DPA1*02:01-DPB1*14:01	ELQEAGPPDCRCD	0.00059777725	0.0038890024
HLA-DPA1*02:01-DPB1*14:01	LALLCLGGADKRL	0.067602366	0.0021571186
HLA-DPA1*02:01-DPB1*14:01	DIVRNYTADYDKT	0.007891998	0.21096404
HLA-DPA1*02:01-DPB1*14:01	LLGPGPGPTTPLF	0.002109203	0.0070453733
HLA-DPA1*02:01-DPB1*14:01	FNNSYSLRSGDFP	0.006281929	0.007771349
HLA-DPA1*02:01-DPB1*14:01	FCCPPCPGKIASK	0.0020854769	0.0014852036
HLA-DPA1*02:01-DPB1*14:01	TELTLMIQERGDK	0.012953878	0.011814216
HLA-DPA1*02:01-DPB1*14:01	IPNMFVDSSCALK	0.044379827	0.01652493
HLA-DPA1*02:01-DPB1*14:01	CPPPPPPCPPPPP	0.00038339535	0.3244091
HLA-DPA1*02:01-DPB1*14:01	GDEAGEGREAKDC	0.0002491972	0.00858193
HLA-DPA1*02:01-DPB1*14:01	ESQGMLLCASIEG	0.010628274	0.00076901587
HLA-DPA1*02:01-DPB1*14:01	VNVVLKDAEGILE	0.13442855	0.011061202
HLA-DPA1*02:01-DPB1*14:01	IVSRVSKRKLGRH	0.19248231	0.0912324
HLA-DPA1*02:01-DPB1*14:01	ASTVAAAMCMVVT	0.104028836	0.0025211195
HLA-DPA1*02:01-DPB1*14:01	AGIGCPFAGVGCS	0.0022942214	0.0012562608
HLA-DPA1*02:01-DPB1*14:01	VFPNGTEVPNTRS	0.0013953686	0.10060247
HLA-DPA1*02:01-DPB1*14:01	CGPFSGKNRMFEV	0.0044983346	0.00042792782
HLA-DPA1*02:01-DPB1*14:01	AQLHLQLQSKHDA	0.037572194	0.029085752
HLA-DPA1*02:01-DPB1*14:01	ALFLLASLLGAAL	0.112624235	0.0040528597
HLA-DPA1*02:01-DPB1*14:01	LEEMRKKEKSMPW	0.03146937	0.004197997
HLA-DPA1*02:01-DPB1*14:01	QSISVAKEVQIST	0.10980329	0.0050013787
HLA-DPA1*02:01-DPB1*14:01	VVCIQKADIFMFD	0.052273337	0.00044105976
HLA-DPA1*02:01-DPB1*14:01	ASARARREAREAR	0.041520964	0.27301064
HLA-DPA1*02:01-DPB1*14:01	VLAEDEEMNRMHE	0.00094143354	0.03659996
HLA-DPA1*02:01-DPB1*14:01	HCGIATAASYPNV	0.085327156	0.0022798055
HLA-DPA1*02:01-DPB1*14:01	GFLTRTVLENSTS	0.013139406	0.05020259
HLA-DPA1*02:01-DPB1*14:01	SSLVPALTDFVRS	0.15156761	0.02621538
HLA-DPA1*02:01-DPB1*14:01	LAPFTEGGSLVLL	0.021001978	0.0041281334
HLA-DPA1*02:01-DPB1*14:01	GWTSGRQNAQNLD	0.0034069282	0.16168666
HLA-DPA1*02:01-DPB1*14:01	EGAGHNDIELYSQ	0.0027974134	0.0073021054
HLA-DPA1*02:01-DPB1*14:01	FLPPDPTYTLMCD	0.0025464029	0.0012555482
HLA-DPA1*02:01-DPB1*14:01	NVRKPTPRKPESP	0.033485036	0.15607515
HLA-DPA1*02:01-DPB1*14:01	GAGPAGRYDQATD	0.0007852301	0.059910994
HLA-DPA1*02:01-DPB1*14:01	NSQSPQCFKTCSE	0.00049943133	0.0015857465
HLA-DPA1*02:01-DPB1*14:01	SAVSRAGSLLWMV	0.20764485	0.010226476
HLA-DPA1*02:01-DPB1*14:01	VPVLGFFIIAVLM	0.04338001	0.0020556466
HLA-DPA1*02:01-DPB1*14:01	LANQLKKGGLYVL	0.1030401	0.0026348492
HLA-DPA1*02:01-DPB1*14:01	DGELQGSGENLAA	0.0050280113	0.008079765
HLA-DPA1*02:01-DPB1*14:01	HTDPVSQKNESVR	0.0012180185	0.25349745
HLA-DPA1*02:01-DPB1*14:01	PGRNRFYCGGRLM	0.02409416	0.0027032322
HLA-DPA1*02:01-DPB1*14:01	HAEECFFERVTSG	0.011551551	0.002802921
HLA-DPA1*02:01-DPB1*14:01	FMARDFATPSLHT	0.13001649	0.18372437
HLA-DPA1*02:01-DPB1*14:01	GTEVPNTRSRGHH	0.0024635457	0.012912592
HLA-DPA1*02:01-DPB1*14:01	LTRTVLENSTSYE	0.0035732656	0.005432623
HLA-DPA1*02:01-DPB1*14:01	NFLGAMWLISITF	0.061435066	0.0006223517
HLA-DPA1*02:01-DPB1*14:01	AIGHNETAMESEA	0.0060385196	0.023477001
HLA-DPA1*02:01-DPB1*14:01	PAEFDLKQRNSTI	0.008506849	0.0010982022
HLA-DPA1*02:01-DPB1*14:01	MKRSGGHRIPGLN	0.108202614	0.01049942
HLA-DPA1*02:01-DPB1*14:01	MASPGCLWLLAVA	0.028116733	0.0005325937
HLA-DPA1*02:01-DPB1*14:01	NKLLVLGVSESSI	0.24651541	0.0034484335
HLA-DPA1*02:01-DPB1*14:01	YLLAALFGYLTFY	0.062266346	0.006159857
HLA-DPA1*02:01-DPB1*14:01	WLKHIVINGSSFG	0.07096078	0.0069506057
HLA-DPA1*02:01-DPB1*14:01	TTVEIVTMSHQAL	0.054832824	0.2609396
HLA-DPA1*02:01-DPB1*14:01	ALPGDNVGFNVKN	0.0041307984	0.44810122
HLA-DPA1*02:01-DPB1*14:01	RQNVREEPREMPS	0.006464051	0.22501513
HLA-DPA1*02:01-DPB1*14:01	RNHTVGNRTVVEE	0.0022496856	0.013026947
HLA-DPA1*02:01-DPB1*14:01	VALALSVLPGSRA	0.31802553	0.070324704
HLA-DPA1*02:01-DPB1*14:01	REAEKKREAKQRA	0.006140686	0.022890413
HLA-DPA1*02:01-DPB1*14:01	CLSLNSGWILTTT	0.0133806	0.00035246697
HLA-DPA1*02:01-DPB1*14:01	ATILKQMQVLHPA	0.11903019	0.03955139
HLA-DPA1*02:01-DPB1*14:01	SVASYVTSPQGFQ	0.021699226	0.031930186
HLA-DPA1*02:01-DPB1*14:01	QSLHPCPSELCCR	0.0072958847	0.013346562
HLA-DPA1*02:01-DPB1*14:01	VIWPDGKRVVLLA	0.01642233	0.0033157915
HLA-DPA1*02:01-DPB1*14:01	GLTPRPVPSLPCN	0.023297707	0.007442014
HLA-DPA1*02:01-DPB1*14:01	GDAQRGTPQDCQL	0.0011271063	0.010107351
HLA-DPA1*02:01-DPB1*14:01	AGSDMTYGGFNWK	0.0014643739	0.019837195
HLA-DPA1*02:01-DPB1*14:01	RGASEGPPAPALP	0.0026063162	0.06436224
HLA-DPA1*02:01-DPB1*14:01	DRHLVFPLLEFLS	0.19946505	0.010176861
HLA-DPA1*02:01-DPB1*14:01	MSPSGRLCLLTIV	0.056403264	0.0008213397
HLA-DPA1*02:01-DPB1*14:01	PCVQDLGAPLTSP	0.039582208	0.0009110215
HLA-DPA1*02:01-DPB1*14:01	EGLPKPLTLRWEP	0.035249535	0.03986841
HLA-DPA1*02:01-DPB1*14:01	AAVEVAGDLEVDC	0.013624714	0.0022743351
HLA-DPA1*02:01-DPB1*14:01	TGAAVVITILKVF	0.18430127	0.004861439
HLA-DPA1*02:01-DPB1*14:01	AVAEEESKGSATY	0.003953977	0.0084849745
HLA-DPA1*02:01-DPB1*14:01	SLVLTYVFTILNC	0.046940573	0.0004671573
HLA-DPA1*02:01-DPB1*14:01	GFLFLVFIILVIT	0.013900454	0.001034302
HLA-DPA1*02:01-DPB1*14:01	GQKDLLTPCYSRQ	0.06438818	0.0028647163
HLA-DPA1*02:01-DPB1*14:01	YALFLLASLLGAA	0.1111056	0.003203711
HLA-DPA1*02:01-DPB1*14:01	DYIPYVFKLLKEN	0.07916185	0.024101473
HLA-DPA1*02:01-DPB1*14:01	SEYQTIPLNKIED	0.084705085	0.100134455
HLA-DPA1*02:01-DPB1*14:01	LCGLTEAAAQAAY	0.04836197	0.0017614684
HLA-DPA1*02:01-DPB1*14:01	LVADEGWTIVLNE	0.017229784	0.0020444333
HLA-DPA1*02:01-DPB1*14:01	PPPPCPPPPPVST	0.0010631499	0.028845916
HLA-DPA1*02:01-DPB1*14:01	PQLLIVLLGLSAL	0.092139885	0.0027111503
HLA-DPA1*02:01-DPB1*14:01	GYLSVLHLKAVVY	0.23183098	0.006741567
HLA-DPA1*02:01-DPB1*14:01	LGKPMKSVLVVAL	0.3194731	0.007652664
HLA-DPA1*02:01-DPB1*14:01	ERTVEALYKFVVP	0.19496909	0.0165455
HLA-DPA1*02:01-DPB1*14:01	EGVVHEDLRLLLE	0.026030099	0.005650475
HLA-DPA1*02:01-DPB1*14:01	PGVFVANLTEWKR	0.120743506	0.030380666
HLA-DPA1*02:01-DPB1*14:01	AALPLLGELPRLL	0.12031097	0.013836788
HLA-DPA1*02:01-DPB1*14:01	ADCRRALELDGQS	0.029230949	0.00880806
HLA-DPA1*02:01-DPB1*14:01	RSQLQGAMQQFNQ	0.030193055	0.11464731
HLA-DPA1*02:01-DPB1*14:01	LADFGLAIEVQGD	0.026953347	0.0026108096
HLA-DPA1*02:01-DPB1*14:01	TNELRNNLRSIEW	0.021776529	0.0070570097
HLA-DPA1*02:01-DPB1*14:01	NLTLRCQVEGGAP	0.0020353212	0.0039363275
HLA-DPA1*02:01-DPB1*14:01	TTSRNLARAMCMK	0.21121232	0.0038395394
HLA-DPA1*02:01-DPB1*14:01	TVHVTQPKDGGFC	0.00489803	0.0023345286
HLA-DPA1*02:01-DPB1*14:01	KLSLDGQNIYNAC	0.110587195	0.0013185723
HLA-DPA1*02:01-DPB1*14:01	YALFLLASLLGAA	0.1111056	0.003203711
HLA-DPA1*02:01-DPB1*14:01	TNHALTGGLEPAK	0.041194405	0.05554899
HLA-DPA1*02:01-DPB1*14:01	NLLEACIYRLLKL	0.14389183	0.0006875534
HLA-DPA1*02:01-DPB1*14:01	GIEFNATDALRCV	0.08223775	0.0024431413
HLA-DPA1*02:01-DPB1*14:01	MLIFAFFQELVIA	0.10507054	0.0006004937
HLA-DPA1*02:01-DPB1*14:01	NHTAEGTGTNKKV	0.0013446229	0.0068256324
HLA-DPA1*02:01-DPB1*14:01	GKCSSKRSSYPVM	0.0729263	0.0014837303
HLA-DPA1*02:01-DPB1*14:01	MHFMAIIYTRLHL	0.20586385	0.006473914
HLA-DPA1*02:01-DPB1*14:01	GSCMAVLTVTLMV	0.049648263	0.0006783439
HLA-DPA1*02:01-DPB1*14:01	LSNSFTQTVNCRK	0.028690064	0.07404144
HLA-DPA1*02:01-DPB1*14:01	HHPISDHEATLRC	0.002077893	0.26548854
HLA-DPA1*02:01-DPB1*14:01	ELPRLLLLVLLCL	0.09728344	0.0029024975
HLA-DPA1*02:01-DPB1*14:01	YALFLLASLLGAA	0.1111056	0.003203711
HLA-DPA1*02:01-DPB1*14:01	GPPYPTYPGYPGY	0.0013352992	0.011621202
HLA-DPA1*02:01-DPB1*14:01	SSGDEQQQQQQQQ	0.00069345604	0.013013298
HLA-DPA1*02:01-DPB1*14:01	YSSPVDNTPSHQL	0.0009589208	0.045707922
HLA-DPA1*02:01-DPB1*14:01	AKNLGTALAELRT	0.29331163	0.39254382
HLA-DPA1*02:01-DPB1*14:01	TTTTTTESVEEVV	0.0033098795	0.025507297
HLA-DPA1*02:01-DPB1*14:01	CIAPIPDKGAVRL	0.017891353	0.005035913
HLA-DPA1*02:01-DPB1*14:01	SVVAALALAVLAP	0.25681868	0.006013557
HLA-DPA1*02:01-DPB1*14:01	PGDNVGFNVKNVS	0.0037002668	0.023054289
HLA-DPA1*02:01-DPB1*14:01	KKDVMWIGFLTRT	0.15024008	0.017744493
HLA-DPA1*02:01-DPB1*14:01	ASESRCQQGKTQF	0.001489693	0.0012183366
HLA-DPA1*02:01-DPB1*14:01	TCAVVGNGGILNN	0.0037634934	0.0006173762
HLA-DPA1*02:01-DPB1*14:01	PLASGILLLLWLI	0.015397802	0.0013213233
HLA-DPA1*02:01-DPB1*14:01	MDPRLSTVRQTCC	0.017030599	0.004597156
HLA-DPA1*02:01-DPB1*14:01	VVVLSIVLEGPAP	0.020734344	0.006838452
HLA-DPA1*02:01-DPB1*14:01	WCVFPNGTEVPNT	0.0019120385	0.0012116588
HLA-DPA1*02:01-DPB1*14:01	MSGRGKQGGKARA	0.009064302	0.02953282
HLA-DPA1*02:01-DPB1*14:01	LKKLLMSNGNKEG	0.1283012	0.00843432
HLA-DPA1*02:01-DPB1*14:01	VSVVVFDSTKDVE	0.045078363	0.013180572
HLA-DPA1*02:01-DPB1*14:01	AWARIPFAFWARY	0.19661967	0.025753591
HLA-DPA1*02:01-DPB1*14:01	NRGALMTCAVVLW	0.19403665	0.0036842097
HLA-DPA1*02:01-DPB1*14:01	SCLIHTSEKKAEI	0.14098348	0.00064861495
HLA-DPA1*02:01-DPB1*14:01	QCQNGVCISLIWK	0.029329661	0.0009439068
HLA-DPA1*02:01-DPB1*14:01	VTAIIFCVALSAY	0.06990323	0.0016002292
HLA-DPA1*02:01-DPB1*14:01	FSEADMERPLQEL	0.008839755	0.009717366
HLA-DPA1*02:01-DPB1*14:01	AAGPGKGRFLVRI	0.018163411	0.010437783
HLA-DPA1*02:01-DPB1*14:01	NSTSDSDLVRYRT	0.0019928063	0.0028469034
HLA-DPA1*02:01-DPB1*14:01	RNRRRIQRRGPCI	0.09900248	0.0020359005
HLA-DPA1*02:01-DPB1*14:01	STNPFRPQKVCSF	0.017701827	0.0011184074
HLA-DPA1*02:01-DPB1*14:01	KKCDKEEKAEKAK	0.01268268	0.011316879
HLA-DPA1*02:01-DPB1*14:01	LDELSMGLGRLKD	0.054736245	0.006266801
HLA-DPA1*02:01-DPB1*14:01	AGPSWRRAARAFR	0.113188215	0.049870774
HLA-DPA1*02:01-DPB1*14:01	EMKFTYLINYIQD	0.08504721	0.007207129
HLA-DPA1*02:01-DPB1*14:01	HTRCITPTGTHPL	0.03884097	0.012576747
HLA-DPA1*02:01-DPB1*14:01	GLNAGAVIDWPTE	0.003631557	0.06633581
HLA-DPA1*02:01-DPB1*14:01	ATTTTTTTESVEE	0.0012461075	0.07755728
HLA-DPA1*02:01-DPB1*14:01	QPVDDAAEVPQRE	0.0027515143	0.56044686
HLA-DPA1*02:01-DPB1*14:01	WALGFYPAEITLT	0.09907184	0.010843421
HLA-DPA1*02:01-DPB1*14:01	GDNVGFNVKNVSV	0.0043925946	0.012273269
HLA-DPA1*02:01-DPB1*14:01	DTSWSAIQIGIYA	0.05029298	0.0016410353
HLA-DPA1*02:01-DPB1*14:01	CVHNYQPCVQRAE	0.008325974	0.007720095
HLA-DPA1*02:01-DPB1*14:01	RVLYFSIFSMFCL	0.05856126	0.0016211685
HLA-DPA1*02:01-DPB1*14:01	MTIYIFLSALWDP	0.04193165	0.0009456001
HLA-DPA1*02:01-DPB1*14:01	NKKALNTIILIIV	0.34113112	0.003629901
HLA-DPA1*02:01-DPB1*14:01	EGSVSERMLRSQL	0.017888708	0.018688198
HLA-DPA1*02:01-DPB1*14:01	KVVPDSTPSWANP	0.04464209	0.07092169
HLA-DPA1*02:01-DPB1*14:01	CILVWLLAFCVSL	0.007814773	0.00035383506
HLA-DPA1*02:01-DPB1*14:01	FFLIGFMIGYLGY	0.020667396	0.003948775
HLA-DPA1*02:01-DPB1*14:01	SEKSLEELSKLVP	0.2073713	0.024101494
HLA-DPA1*02:01-DPB1*14:01	LFLLASLLGAALA	0.12993859	0.0022048014
HLA-DPA1*02:01-DPB1*14:01	IRICRQGFPNRVV	0.041353103	0.026970431
HLA-DPA1*02:01-DPB1*14:01	TEKWMERIHLNVS	0.12862869	0.045832165
HLA-DPA1*02:01-DPB1*14:01	EAWRQQLVDKHST	0.014199247	0.19974911
HLA-DPA1*02:01-DPB1*14:01	VRMNSVNFKNILQ	0.08130315	0.018465543
HLA-DPA1*02:01-DPB1*14:01	FKYIIIGDTGVGK	0.06357266	0.014935871
HLA-DPA1*02:01-DPB1*14:01	RGEAEPCGAWVWE	0.0017853917	0.008270366
HLA-DPA1*02:01-DPB1*14:01	LINNTFIRTEFGM	0.0063243303	0.0018055098
HLA-DPA1*02:01-DPB1*14:01	MRSLLLLSAFCLL	0.21012774	0.0029671926
HLA-DPA1*02:01-DPB1*14:01	GTTLHLLLLGLLL	0.0034838507	0.006085978
HLA-DPA1*02:01-DPB1*14:01	TLRCQVEGGAPRA	0.0072602406	0.012972644
HLA-DPA1*02:01-DPB1*14:01	QQPQPPQPPFPAG	0.0013270405	0.17519662
HLA-DPA1*02:01-DPB1*14:01	GGGRGGRGGFGGR	0.007912924	0.17525628
HLA-DPA1*02:01-DPB1*14:01	LETFNAGSDVGSD	0.0043462818	0.022988316
HLA-DPA1*02:01-DPB1*14:01	EVYAYEIDVCAND	0.008344279	0.014158067
HLA-DPA1*02:01-DPB1*14:01	MASPGCLWLLAVA	0.028116733	0.0005325937
HLA-DPA1*02:01-DPB1*14:01	IEAAEERPWLWVV	0.016257422	0.002693966
HLA-DPA1*02:01-DPB1*14:01	LIVQAASSSKERG	0.20857413	0.1477243
HLA-DPA1*02:01-DPB1*14:01	MDPRLSTVRQTCC	0.017030599	0.004597156
HLA-DPA1*02:01-DPB1*14:01	IGGGDTATCCAKW	0.0009959334	0.0022238255
HLA-DPA1*02:01-DPB1*14:01	AVRSYALELNLTD	0.16900904	0.057125412
HLA-DPA1*02:01-DPB1*14:01	TVHVTQPKDGGFC	0.00489803	0.0023345286
HLA-DPA1*02:01-DPB1*14:01	EDIITDEQTTVEQ	0.0016020851	0.037945814
HLA-DPA1*02:01-DPB1*14:01	EGTWEPEHTGDFH	0.0009361145	0.19173034
HLA-DPA1*02:01-DPB1*14:01	NSEVEVKSVVDFI	0.037582908	0.0016230664
HLA-DPA1*02:01-DPB1*14:01	SIKEAPKELSFGA	0.123148374	0.021424562
HLA-DPA1*02:01-DPB1*14:01	EVTVYAFSIENFK	0.24283655	0.024436932
HLA-DPA1*02:01-DPB1*14:01	VLLGLGFQMLQLA	0.049288504	0.0013473438
HLA-DPA1*02:01-DPB1*14:01	YCYVPKVACTNWK	0.010058607	0.098687656
HLA-DPA1*02:01-DPB1*14:01	SRWSASFTVTKGK	0.13627173	0.02028645
HLA-DPA1*02:01-DPB1*14:01	PTDKLFIMNLDQN	0.044579722	0.0105947545
HLA-DPA1*02:01-DPB1*14:01	DLRAFNLHSLSSE	0.107208	0.33648127
HLA-DPA1*02:01-DPB1*14:01	QQPQPPQPPFPAG	0.0013270405	0.17519662
HLA-DPA1*02:01-DPB1*14:01	RQRVLHWDLRGPG	0.008664672	0.023322523
HLA-DPA1*02:01-DPB1*14:01	VVGTRYKCSVCPD	0.0030560168	0.08476926
HLA-DPA1*02:01-DPB1*14:01	GLGAACGMAYTGK	0.028521951	0.09055994
HLA-DPA1*02:01-DPB1*14:01	MVLMAPRTLLLLL	0.24872808	0.0032909778
HLA-DPA1*02:01-DPB1*14:01	THMTHHPISDHEA	0.0044581224	0.84139955
HLA-DPA1*02:01-DPB1*14:01	EALYDICFRTLKL	0.09896864	0.002195906
HLA-DPA1*02:01-DPB1*14:01	AVCDIPPRGLKMS	0.059023876	0.0011261937
HLA-DPA1*02:01-DPB1*14:01	DASARPANHSSTR	0.0034973624	0.030752352
HLA-DPA1*02:01-DPB1*14:01	RVVACNLYPFVKT	0.16443756	0.002398049
HLA-DPA1*02:01-DPB1*14:01	RYPSTGMLVLFFA	0.11269358	0.0036799512
HLA-DPA1*02:01-DPB1*14:01	SVKTFGETHPFTK	0.096409604	0.059968792
HLA-DPA1*02:01-DPB1*14:01	ICAVPAESHIYRE	0.031143565	0.003508544
HLA-DPA1*02:01-DPB1*14:01	VEREAEKKREAKQ	0.0050806277	0.091370784
HLA-DPA1*02:01-DPB1*14:01	VGGMVGQLFGGQL	0.013705921	0.036483943
HLA-DPA1*02:01-DPB1*14:01	PETHKSTKAAHPT	0.020433003	0.3797769
HLA-DPA1*02:01-DPB1*14:01	RLVAGLLHYCFLA	0.109023	0.0016636407
HLA-DPA1*02:01-DPB1*14:01	LKVRTIRMGTTLC	0.11057265	0.0016466118
HLA-DPA1*02:01-DPB1*14:01	PVILLISFLIFLI	0.011134709	0.0014973062
HLA-DPA1*02:01-DPB1*14:01	RRMCNIQECTHPL	0.014657689	0.0053716544
HLA-DPA1*02:01-DPB1*14:01	LRHRLKTHTTVIH	0.17611526	0.13889496
HLA-DPA1*02:01-DPB1*14:01	DEGFSSPCTFAAA	0.01858761	0.0015591121
HLA-DPA1*02:01-DPB1*14:01	VCNPIISGLYQGA	0.05007123	0.00050368847
HLA-DPA1*02:01-DPB1*14:01	KLLCLFILAILLC	0.04184304	0.00055199733
HLA-DPA1*02:01-DPB1*14:01	QGTPPIFSWMSAA	0.028834675	0.0012185259
HLA-DPA1*02:01-DPB1*14:01	FLTRTVLENSTSY	0.009324697	0.0072689606
HLA-DPA1*02:01-DPB1*14:01	INVPITFQVKVTA	0.084172636	0.0045574564
HLA-DPA1*02:01-DPB1*14:01	AMGGAVPFKAALT	0.09588416	0.01773869
HLA-DPA1*02:01-DPB1*14:01	DTFHKRHEEGHML	0.052122712	0.057066105
HLA-DPA1*02:01-DPB1*14:01	RSLGDVGNVTVAV	0.010779598	0.0026829976
HLA-DPA1*02:01-DPB1*14:01	ESPVREEPGEDFP	0.001493803	0.030566579
HLA-DPA1*02:01-DPB1*14:01	LLYVHSSRGGPFQ	0.008775827	0.06582551
HLA-DPA1*02:01-DPB1*14:01	PLLRHWELQVPIP	0.23106822	0.04486166
HLA-DPA1*02:01-DPB1*14:01	KHPVHRDFLGFYV	0.105266914	0.0039473325
HLA-DPA1*02:01-DPB1*14:01	TGFPGPLNDQDNE	0.00040713852	0.004220824
HLA-DPA1*02:01-DPB1*14:01	LLLECYIQYHHSK	0.029413207	0.0044797393
HLA-DPA1*02:01-DPB1*14:01	ERKAQVYYRACMN	0.15223335	0.06904687
HLA-DPA1*02:01-DPB1*14:01	AAPPGPRGRQAPT	0.0043299524	0.02384883
HLA-DPA1*02:01-DPB1*14:01	RHEGQEPFLQWLM	0.025960688	0.021157108
HLA-DPA1*02:01-DPB1*14:01	CQQLPIPGPVEEM	0.014749829	0.0009089267
HLA-DPA1*02:01-DPB1*14:01	IACVVMAFYVLFI	0.017566526	0.00068466703
HLA-DPA1*02:01-DPB1*14:01	VHATCENEEEMDN	0.0001787997	0.022023275
HLA-DPA1*02:01-DPB1*14:01	PGCQPLGPYPPPY	0.0024300718	0.0026014834
HLA-DPA1*02:01-DPB1*14:01	ANSTHHNVRLLML	0.04775261	0.0050269943
HLA-DPA1*02:01-DPB1*14:01	LTVTLMVLSSPLA	0.17957523	0.04734915
HLA-DPA1*02:01-DPB1*14:01	QEANMDRPIAGYA	0.026511792	0.026132893
HLA-DPA1*02:01-DPB1*14:01	VCKQKVVPSQGDS	0.06465916	0.0026555392
HLA-DPA1*02:01-DPB1*14:01	CLALLCLGGADKR	0.041964985	0.0007026097
HLA-DPA1*02:01-DPB1*14:01	NHIALYAAVRALH	0.23770063	0.13153699
HLA-DPA1*02:01-DPB1*14:01	NSEDMDAYCRKEN	0.0015418804	0.014936915
HLA-DPA1*02:01-DPB1*14:01	ERLYKFTVTAYDC	0.2469161	0.22735181
HLA-DPA1*02:01-DPB1*14:01	AQQRVAELEPLKE	0.10189382	0.8990922
HLA-DPA1*02:01-DPB1*14:01	RLLNINPNKTSAS	0.15288705	0.021580521
HLA-DPA1*02:01-DPB1*14:01	GHCDQGCNSAECE	0.00037161072	0.004461431
HLA-DPA1*02:01-DPB1*14:01	SLEVQAKDRGSPS	0.028618196	0.012171386
HLA-DPA1*02:01-DPB1*14:01	PPPAVTSAPPGAP	0.0070596505	0.07122488
HLA-DPA1*02:01-DPB1*14:01	EDGHRNFSCLAVL	0.07647466	0.0052775103
HLA-DPA1*02:01-DPB1*14:01	KKHIWPNVPDPSK	0.04596137	0.16703197
HLA-DPA1*02:01-DPB1*14:01	IGQVIQEGGEDRL	0.0023822838	0.016676735
HLA-DPA1*02:01-DPB1*14:01	NGTYTVKIVAISE	0.10554659	0.09225251
HLA-DPA1*02:01-DPB1*14:01	ASPGCLWLLAVAL	0.040054597	0.00041211015
HLA-DPA1*02:01-DPB1*14:01	LWSVLAAALGLLT	0.1037244	0.0023500673
HLA-DPA1*02:01-DPB1*14:01	FSGVLSGAATCFY	0.05337413	0.0019872903
HLA-DPA1*02:01-DPB1*14:01	LALLCLGGADKRL	0.067602366	0.0021571186
HLA-DPA1*02:01-DPB1*14:01	LPIAAAMYMAGID	0.15080276	0.019414902
HLA-DPA1*02:01-DPB1*14:01	CGNGMVEQGEECD	0.000291047	0.0007453222
HLA-DPA1*02:01-DPB1*14:01	PPSAPRSVVSRLN	0.03816115	0.05303513
HLA-DPA1*02:01-DPB1*14:01	TPRPAERGPPVRL	0.004590894	0.05364157
HLA-DPA1*02:01-DPB1*14:01	FLAMVVDIVQELK	0.13248567	0.0056134677
HLA-DPA1*02:01-DPB1*14:01	LLRYYMLNIEAAK	0.25926635	0.9203396
HLA-DPA1*02:01-DPB1*14:01	GVFYQYVISSPPP	0.03915166	0.118612096
HLA-DPA1*02:01-DPB1*14:01	ERAIKATFDISLV	0.30514857	0.006914844
HLA-DPA1*02:01-DPB1*14:01	VYTQTQNRLWRKT	0.03126971	0.008650422
HLA-DPA1*02:01-DPB1*14:01	NSFDQWGVELGKQ	0.020622032	0.012337836
HLA-DPA1*02:01-DPB1*14:01	MIHTNLKKKFSCC	0.05517774	0.00061242294
