# Supplementary material for: MHCII-peptide presentation: an assessment of the state-of-the-art prediction methods
Source: Front Immunol. 2024 Mar 12;15:1293706. doi: 10.3389/fimmu.2024.1293706 (PMC11027168; doi:10.3389/fimmu.2024.1293706)
Supplement: Supplementary file 2 [file DataSheet_2.zip › output/BERT/neg/13_HLA-DPA1_02_02_DPB1_05_01.csv]

allele	peptide	affinity_pred	mass_pred
HLA-DPA1*02:02-DPB1*05:01	KLPYGYGPGGVAG	0.027820677	0.013199176
HLA-DPA1*02:02-DPB1*05:01	VPVFCLMGLLGIL	0.14890558	0.001535018
HLA-DPA1*02:02-DPB1*05:01	AKVMMEGGRSKGF	0.18777609	0.0024498664
HLA-DPA1*02:02-DPB1*05:01	SSVNVLGHKELPS	0.07709373	0.010509085
HLA-DPA1*02:02-DPB1*05:01	AGEGFFPDQARAE	0.01445718	0.0943114
HLA-DPA1*02:02-DPB1*05:01	DPKICCQFDFKRL	0.16206054	0.0027661484
HLA-DPA1*02:02-DPB1*05:01	PPKDDKKKKDAGK	0.021200825	0.0053423196
HLA-DPA1*02:02-DPB1*05:01	STNPFRPQKVCSF	0.074784845	0.0007125025
HLA-DPA1*02:02-DPB1*05:01	CCRLHTVRASLED	0.0278934	0.00085952255
HLA-DPA1*02:02-DPB1*05:01	KSPATPQAKPDGV	0.0049460214	0.0041573523
HLA-DPA1*02:02-DPB1*05:01	GLGAAAAPAPETR	0.024478955	0.2532975
HLA-DPA1*02:02-DPB1*05:01	DAKKKLRLALCSA	0.24534674	0.0032775085
HLA-DPA1*02:02-DPB1*05:01	PGPPMMDGAMGYV	0.055872712	0.0011063699
HLA-DPA1*02:02-DPB1*05:01	YCTPSHIPFSNRS	0.03369428	0.0011368769
HLA-DPA1*02:02-DPB1*05:01	GPGGSSTGFGNFE	0.014997538	0.19299161
HLA-DPA1*02:02-DPB1*05:01	RKDVGRPQPGREN	0.0058114603	0.025992086
HLA-DPA1*02:02-DPB1*05:01	LLLAALLCVPAGA	0.07046243	0.0015407263
HLA-DPA1*02:02-DPB1*05:01	QNPKEVFSDFKDL	0.21738848	0.1334799
HLA-DPA1*02:02-DPB1*05:01	IQGGSVLFGLLLV	0.07593567	0.0018140909
HLA-DPA1*02:02-DPB1*05:01	PPPPVSTISCSYE	0.02014782	0.0023642604
HLA-DPA1*02:02-DPB1*05:01	NDGEDSYRTQVTF	0.01668713	0.0017442023
HLA-DPA1*02:02-DPB1*05:01	IKLSSTWEGIQAG	0.2308096	0.0028131828
HLA-DPA1*02:02-DPB1*05:01	DVTSILLTYNLSN	0.19346003	0.001034098
HLA-DPA1*02:02-DPB1*05:01	TRMGNTPDSASDN	0.0024559014	0.0030358161
HLA-DPA1*02:02-DPB1*05:01	SKETTATKNRVPS	0.03404101	0.0038149697
HLA-DPA1*02:02-DPB1*05:01	PIPGTIEMLHPWN	0.0864633	0.001959859
HLA-DPA1*02:02-DPB1*05:01	DPEIARHLRPGTL	0.027400158	0.016542863
HLA-DPA1*02:02-DPB1*05:01	NQRVLWWSILQTL	0.35431114	0.0022477782
HLA-DPA1*02:02-DPB1*05:01	RQALLLLALCATG	0.16159743	0.0025909569
HLA-DPA1*02:02-DPB1*05:01	INGLNSTEPLVKE	0.11482653	0.008197391
HLA-DPA1*02:02-DPB1*05:01	LKHSEDEEKPKIV	0.017683962	0.00882003
HLA-DPA1*02:02-DPB1*05:01	AAGLARLLLLLGL	0.12794024	0.0040236427
HLA-DPA1*02:02-DPB1*05:01	MPYDTPVPGYKNN	0.017900925	0.039977495
HLA-DPA1*02:02-DPB1*05:01	CLSTMASVCRVML	0.20273893	0.00066980143
HLA-DPA1*02:02-DPB1*05:01	IFCGKCSSKYSTI	0.078420445	0.0006583974
HLA-DPA1*02:02-DPB1*05:01	DNVGFNVKNVSVK	0.0871653	0.05142101
HLA-DPA1*02:02-DPB1*05:01	RWRTILLQYCFLL	0.15095004	0.00072899606
HLA-DPA1*02:02-DPB1*05:01	DYYLIRVDGKGSI	0.17588973	0.0030071677
HLA-DPA1*02:02-DPB1*05:01	RLNERHYGGLTGL	0.037025467	0.0025686624
HLA-DPA1*02:02-DPB1*05:01	SPVSVVLCSLRSK	0.30980664	0.016046317
HLA-DPA1*02:02-DPB1*05:01	SGIAQFHIDYNNV	0.05927972	0.007681272
HLA-DPA1*02:02-DPB1*05:01	PCYSRQNKLDSFG	0.108662724	0.00041708545
HLA-DPA1*02:02-DPB1*05:01	AGVEAAAEVAATE	0.03382298	0.015533107
HLA-DPA1*02:02-DPB1*05:01	SGPVKATAPVGGP	0.025772532	0.045861095
HLA-DPA1*02:02-DPB1*05:01	FFFFQGLSTWQKT	0.3145791	0.00810104
HLA-DPA1*02:02-DPB1*05:01	RILGFWGGCRVWV	0.07177338	0.0005702356
HLA-DPA1*02:02-DPB1*05:01	DYENELLVVKIIK	0.26414216	0.009014761
HLA-DPA1*02:02-DPB1*05:01	KCDPRHGKYMACC	0.03072968	0.0005308742
HLA-DPA1*02:02-DPB1*05:01	GVFLGWNINNDTW	0.047482546	0.0017437895
HLA-DPA1*02:02-DPB1*05:01	QLLIVLLGLSALL	0.10645352	0.0011854006
HLA-DPA1*02:02-DPB1*05:01	EDKRVRLQPECKK	0.18076602	0.050374765
HLA-DPA1*02:02-DPB1*05:01	PGSPKMEGTGKKA	0.03392752	0.002030746
HLA-DPA1*02:02-DPB1*05:01	YEGTDWSGCTLQE	0.011941356	0.0011913364
HLA-DPA1*02:02-DPB1*05:01	LELIKKHLLPLWN	0.30631915	0.080832586
HLA-DPA1*02:02-DPB1*05:01	TVTVRNDGEDSYR	0.0031239071	0.022920694
HLA-DPA1*02:02-DPB1*05:01	YMEHSGNHSTHPV	0.015838971	0.004940502
HLA-DPA1*02:02-DPB1*05:01	TQAFVGDIAQFNL	0.08541776	0.011289319
HLA-DPA1*02:02-DPB1*05:01	IAEFTVSITEGVT	0.05922852	0.0035157793
HLA-DPA1*02:02-DPB1*05:01	HQHSVTEEIGHAQ	0.02047107	0.052260913
HLA-DPA1*02:02-DPB1*05:01	PVPASENPFREKK	0.030081524	0.0050960192
HLA-DPA1*02:02-DPB1*05:01	ESPVREEPGEDFP	0.012535629	0.0042709666
HLA-DPA1*02:02-DPB1*05:01	YEEDSELLLQIRN	0.19594796	0.003668572
HLA-DPA1*02:02-DPB1*05:01	EAMKGTEWVDPED	0.046973284	0.008766549
HLA-DPA1*02:02-DPB1*05:01	DVEEQTQELKTIT	0.041074514	0.0072911875
HLA-DPA1*02:02-DPB1*05:01	EEALSFVSLVDGY	0.19771703	0.0020770754
HLA-DPA1*02:02-DPB1*05:01	EREEWKLDTLCDL	0.19023837	0.006617958
HLA-DPA1*02:02-DPB1*05:01	LAQQIQKVILALG	0.11074878	0.0053604515
HLA-DPA1*02:02-DPB1*05:01	RALWVLGLCCVLL	0.077599116	0.0008490842
HLA-DPA1*02:02-DPB1*05:01	SFNSTEDHSKWCV	0.031268932	0.00044259298
HLA-DPA1*02:02-DPB1*05:01	DNVGFNVKNVSVK	0.0871653	0.05142101
HLA-DPA1*02:02-DPB1*05:01	GSVELHCEAVGSP	0.03548864	0.0047718817
HLA-DPA1*02:02-DPB1*05:01	LDDLLTESEDMAQ	0.043452904	0.0034344438
HLA-DPA1*02:02-DPB1*05:01	LIGLAGDSRRKKP	0.10020018	0.0020707645
HLA-DPA1*02:02-DPB1*05:01	MSVSDLADKLSTD	0.105849035	0.001877622
HLA-DPA1*02:02-DPB1*05:01	LAHALQENATQKE	0.028047096	0.0063375467
HLA-DPA1*02:02-DPB1*05:01	KMQTENLGVVYYV	0.1888228	0.0025130692
HLA-DPA1*02:02-DPB1*05:01	KLQLSKNVLCSAC	0.106159344	0.0006764464
HLA-DPA1*02:02-DPB1*05:01	CLMEALEDKRVRL	0.17687501	0.00039725873
HLA-DPA1*02:02-DPB1*05:01	KKCPLCELMFPPN	0.13013744	0.0006749966
HLA-DPA1*02:02-DPB1*05:01	ASCCDPVSAAFEG	0.026265215	0.00052089477
HLA-DPA1*02:02-DPB1*05:01	DHAGKSANEKADS	0.0048843254	0.16126682
HLA-DPA1*02:02-DPB1*05:01	FIKEFLQPNKCFL	0.35491854	0.0019151198
HLA-DPA1*02:02-DPB1*05:01	PDPRKVNLGVGAY	0.043484803	0.20298567
HLA-DPA1*02:02-DPB1*05:01	TKKGFLFRGQISE	0.21168755	0.009117288
HLA-DPA1*02:02-DPB1*05:01	CKMINLSVPDTID	0.03381962	0.0013971312
HLA-DPA1*02:02-DPB1*05:01	STLLNQMILTYYE	0.22803897	0.0012713172
HLA-DPA1*02:02-DPB1*05:01	CPDYDLCSVCEGK	0.01862728	0.0013260457
HLA-DPA1*02:02-DPB1*05:01	CVYLLRRAVQLSL	0.20528682	0.00076532766
HLA-DPA1*02:02-DPB1*05:01	LSGPSVPGMGGDG	0.007099369	0.014189279
HLA-DPA1*02:02-DPB1*05:01	MCFGLAFMLAGVI	0.100463174	0.0005224984
HLA-DPA1*02:02-DPB1*05:01	IQTRFYTGELVKA	0.3010454	0.029901069
HLA-DPA1*02:02-DPB1*05:01	SGALLFSVLSQII	0.23013443	0.004669894
HLA-DPA1*02:02-DPB1*05:01	QYDFLFKLVLVGD	0.19921207	0.0023099852
HLA-DPA1*02:02-DPB1*05:01	WLTSPNLDNELPA	0.01788199	0.05226655
HLA-DPA1*02:02-DPB1*05:01	IDNWCRRDKKQCK	0.094144836	0.0023460607
HLA-DPA1*02:02-DPB1*05:01	SCAYSGFSSPRVE	0.051712465	0.0011059927
HLA-DPA1*02:02-DPB1*05:01	TAPRTVLLLLSGA	0.16073762	0.004354425
HLA-DPA1*02:02-DPB1*05:01	HTLRQLDAEIKAD	0.25879097	0.042264882
HLA-DPA1*02:02-DPB1*05:01	RHYGGLTGLNKAE	0.05068185	0.006159167
HLA-DPA1*02:02-DPB1*05:01	VGTRYKCSVCPDY	0.01594123	0.01211379
HLA-DPA1*02:02-DPB1*05:01	DNVCMAFAGLTAD	0.13341554	0.00042561637
HLA-DPA1*02:02-DPB1*05:01	FGEIIDGKFGCCF	0.07673731	0.0012057042
HLA-DPA1*02:02-DPB1*05:01	VKLVRSHLQVMTL	0.20175925	0.012437609
HLA-DPA1*02:02-DPB1*05:01	LDLLPTLDLRQEM	0.1331095	0.008756258
HLA-DPA1*02:02-DPB1*05:01	KDFLDKYSLKPND	0.14452691	0.028628493
HLA-DPA1*02:02-DPB1*05:01	LNGRPREAEVRFL	0.057695378	0.013694962
HLA-DPA1*02:02-DPB1*05:01	IGFMIGYLGYCKG	0.4070029	0.005766655
HLA-DPA1*02:02-DPB1*05:01	MSRSVALAVLALL	0.20575406	0.0029275864
HLA-DPA1*02:02-DPB1*05:01	VREEPGEDFPAAR	0.015813706	0.086095765
HLA-DPA1*02:02-DPB1*05:01	SATTLTTPQEQVD	0.011780736	0.015933938
HLA-DPA1*02:02-DPB1*05:01	WALGFYPAEITLT	0.09412594	0.0060035423
HLA-DPA1*02:02-DPB1*05:01	VINETWAWKNATL	0.07842571	0.0044657327
HLA-DPA1*02:02-DPB1*05:01	GFQHTGIYSVMIQ	0.08310744	0.12456574
HLA-DPA1*02:02-DPB1*05:01	VSWRTEKILYRLD	0.20527035	0.058307357
HLA-DPA1*02:02-DPB1*05:01	PPRKKKKDIRDYN	0.06851916	0.002633217
HLA-DPA1*02:02-DPB1*05:01	GLTEEDQHTHLCQ	0.00467089	0.002825665
HLA-DPA1*02:02-DPB1*05:01	SCCGWLINICRRK	0.18907696	0.00104648
HLA-DPA1*02:02-DPB1*05:01	TIYRGEMCFFDSE	0.121074185	0.0018364962
HLA-DPA1*02:02-DPB1*05:01	RWLDLQFGDHIIH	0.05068003	0.023788054
HLA-DPA1*02:02-DPB1*05:01	QALTLLGACVSNC	0.14314833	0.00049901113
HLA-DPA1*02:02-DPB1*05:01	YGMAAPWYFPILP	0.105805956	0.003282423
HLA-DPA1*02:02-DPB1*05:01	QPKDFHHHHFPDM	0.08321761	0.60722613
HLA-DPA1*02:02-DPB1*05:01	QPLCFNCPICDKI	0.0747848	0.00076354324
HLA-DPA1*02:02-DPB1*05:01	GNSSSNATGNTVA	0.0015881567	0.0023773403
HLA-DPA1*02:02-DPB1*05:01	RPANHSSTRERVA	0.021003477	0.0076291077
HLA-DPA1*02:02-DPB1*05:01	TVITKHNDDEQYA	0.01816502	0.013156028
HLA-DPA1*02:02-DPB1*05:01	DPHHDYCEDWPEA	0.018804435	0.058971476
HLA-DPA1*02:02-DPB1*05:01	ELEQTLETCLFNK	0.2114103	0.010929662
HLA-DPA1*02:02-DPB1*05:01	SKELELITLTVGF	0.31271902	0.0021686056
HLA-DPA1*02:02-DPB1*05:01	VEIGKEGLKFENG	0.16453655	0.030672688
HLA-DPA1*02:02-DPB1*05:01	WALLLTAAIAELG	0.16542837	0.0013746417
HLA-DPA1*02:02-DPB1*05:01	TRDLLNCSFKCSY	0.14851907	0.0013228613
HLA-DPA1*02:02-DPB1*05:01	SIVSKLLASMMCK	0.34130272	0.00349673
HLA-DPA1*02:02-DPB1*05:01	AAAATGRLLLLLL	0.058138963	0.0014579238
HLA-DPA1*02:02-DPB1*05:01	AMLQRLLQMQDEG	0.14222494	0.0031459325
HLA-DPA1*02:02-DPB1*05:01	MTIGFILLLVFGS	0.09701292	0.0013954799
HLA-DPA1*02:02-DPB1*05:01	FLIGFMIGYLGYC	0.1899208	0.0011566861
HLA-DPA1*02:02-DPB1*05:01	ACSHSMRYFYTAV	0.21738712	0.0013864357
HLA-DPA1*02:02-DPB1*05:01	QCRRCAVVGNSGN	0.0066651115	0.0007937412
HLA-DPA1*02:02-DPB1*05:01	VAMGFFQVGFVSV	0.19236298	0.0022152853
HLA-DPA1*02:02-DPB1*05:01	VLGFFIIAVLMSA	0.16571769	0.0011766761
HLA-DPA1*02:02-DPB1*05:01	EVNRLSDLQPQIE	0.064220615	0.26070347
HLA-DPA1*02:02-DPB1*05:01	LKPPTGSNQASPA	0.0031583146	0.013222305
HLA-DPA1*02:02-DPB1*05:01	RGLYTGQRCQLSP	0.041854996	0.038447868
HLA-DPA1*02:02-DPB1*05:01	FAGLTADARIVIN	0.035109665	0.011439545
HLA-DPA1*02:02-DPB1*05:01	PARRGGAGAGGGW	0.0183912	0.0028582793
HLA-DPA1*02:02-DPB1*05:01	LTLGPQHADNIYI	0.005768373	0.0022487852
HLA-DPA1*02:02-DPB1*05:01	THEMCPEEYPHLK	0.04140458	0.26565045
HLA-DPA1*02:02-DPB1*05:01	GFGILIFSLIVTY	0.13455783	0.0011613349
HLA-DPA1*02:02-DPB1*05:01	LAHSVTRGLAYLH	0.091651455	0.008818461
HLA-DPA1*02:02-DPB1*05:01	ILATGENYRLVND	0.045516748	0.036422357
HLA-DPA1*02:02-DPB1*05:01	TSRQLAPVLGYLG	0.20071025	0.04389062
HLA-DPA1*02:02-DPB1*05:01	EEHVESHWKVCPM	0.0635054	0.002439699
HLA-DPA1*02:02-DPB1*05:01	PCDVIWLDIEHAD	0.099801905	0.0028232145
HLA-DPA1*02:02-DPB1*05:01	GFKLRRQPSEPKR	0.13072047	0.08619873
HLA-DPA1*02:02-DPB1*05:01	RSWHRGYDSGNVF	0.010843013	0.0061866534
HLA-DPA1*02:02-DPB1*05:01	LGVLLTTCRDRYR	0.21179238	0.024673268
HLA-DPA1*02:02-DPB1*05:01	CCIVTSTYGWTAN	0.034325127	0.0005598009
HLA-DPA1*02:02-DPB1*05:01	WVLGLCCVLLTFG	0.0530981	0.00056440756
HLA-DPA1*02:02-DPB1*05:01	RDARRSPDQGRQQ	0.007480535	0.0087462915
HLA-DPA1*02:02-DPB1*05:01	GPSFNSTEDHSKW	0.028341377	0.02142339
HLA-DPA1*02:02-DPB1*05:01	SMVEVTDFPFNTS	0.067638636	0.0051712235
HLA-DPA1*02:02-DPB1*05:01	GSYAPRRGEFCIA	0.075222276	0.002873748
HLA-DPA1*02:02-DPB1*05:01	LFLVLSLVFICFY	0.042557523	0.0009373723
HLA-DPA1*02:02-DPB1*05:01	SIETVVTTFFTFA	0.2612481	0.0019346079
HLA-DPA1*02:02-DPB1*05:01	YIMAEEVEWDYCP	0.06298707	0.0012476961
HLA-DPA1*02:02-DPB1*05:01	FGALMTQLFLWEY	0.22845538	0.0015529279
HLA-DPA1*02:02-DPB1*05:01	LYTEAVDLCLKTS	0.11100925	0.0024805614
HLA-DPA1*02:02-DPB1*05:01	SGADPEGCFPVIL	0.028837372	0.0016688997
HLA-DPA1*02:02-DPB1*05:01	EALPGDNVGFNVK	0.024416352	0.21537825
HLA-DPA1*02:02-DPB1*05:01	VSVTSSILSSMDP	0.11455343	0.0018019124
HLA-DPA1*02:02-DPB1*05:01	MAGSDMTYGGFNW	0.01984897	0.002285027
HLA-DPA1*02:02-DPB1*05:01	NQCAVVGNGGILN	0.01038198	0.00057117443
HLA-DPA1*02:02-DPB1*05:01	ALQKDLNLMAPGL	0.21210334	0.0047120415
HLA-DPA1*02:02-DPB1*05:01	WVLLGTPAGYVAA	0.069079414	0.010188383
HLA-DPA1*02:02-DPB1*05:01	YHISFTDRPIYIK	0.0613174	0.23837379
HLA-DPA1*02:02-DPB1*05:01	GLCCVLLTFGSVR	0.1678981	0.0017392728
HLA-DPA1*02:02-DPB1*05:01	KKGKKDRDMDELK	0.04940029	0.011206784
HLA-DPA1*02:02-DPB1*05:01	YLGYCKGVEPKTE	0.046902634	0.0029703856
HLA-DPA1*02:02-DPB1*05:01	FDYNATDHAGKSA	0.008071014	0.028061533
HLA-DPA1*02:02-DPB1*05:01	DREKGKLLHGQNG	0.05519562	0.010192523
HLA-DPA1*02:02-DPB1*05:01	RAGGGSQPPFRTF	0.011916802	0.005151435
HLA-DPA1*02:02-DPB1*05:01	QYCFLLITCLLTA	0.11807439	0.00041366546
HLA-DPA1*02:02-DPB1*05:01	SDDESSSDETSNQ	0.0022037765	0.004532765
HLA-DPA1*02:02-DPB1*05:01	ISCVLQDGCVFEK	0.06756687	0.0015471235
HLA-DPA1*02:02-DPB1*05:01	STISCSYESASRS	0.090388745	0.0075377463
HLA-DPA1*02:02-DPB1*05:01	MCFGLAFMLAGVI	0.100463174	0.0005224984
HLA-DPA1*02:02-DPB1*05:01	RRMSPATTGTFLL	0.046545465	0.0014710587
HLA-DPA1*02:02-DPB1*05:01	IMYFIFTSMAGIR	0.27240905	0.012261358
HLA-DPA1*02:02-DPB1*05:01	ALGISQGIAVFGY	0.069919534	0.0032428806
HLA-DPA1*02:02-DPB1*05:01	AGTESPVREEPGE	0.00553254	0.0025295813
HLA-DPA1*02:02-DPB1*05:01	MASTSYDYCRVPM	0.07675778	0.007006745
HLA-DPA1*02:02-DPB1*05:01	SCLTEKEDSPSES	0.0216518	0.0008575331
HLA-DPA1*02:02-DPB1*05:01	TDIFISWFPFYYE	0.178355	0.0027558345
HLA-DPA1*02:02-DPB1*05:01	FPSFNHTQFPPSR	0.035435498	0.22845009
HLA-DPA1*02:02-DPB1*05:01	DVMWIGFLTRTVL	0.23005787	0.0022938338
HLA-DPA1*02:02-DPB1*05:01	TFGNQTTIIPAGG	0.017947167	0.013534365
HLA-DPA1*02:02-DPB1*05:01	TCQSDWRELWVDD	0.064020045	0.0005627562
HLA-DPA1*02:02-DPB1*05:01	ALEDKRVRLQPEC	0.05048303	0.0024873517
HLA-DPA1*02:02-DPB1*05:01	PSKVKMDCQECPE	0.017470704	0.0012771053
HLA-DPA1*02:02-DPB1*05:01	ESSQNGTVLMEET	0.017343307	0.0015545778
HLA-DPA1*02:02-DPB1*05:01	DVHDVTLHADAIH	0.015027215	0.03586451
HLA-DPA1*02:02-DPB1*05:01	MGEKCVLHVMNGA	0.12204214	0.00094057864
HLA-DPA1*02:02-DPB1*05:01	FDGEPCDLSLNIT	0.019118657	0.0004781196
HLA-DPA1*02:02-DPB1*05:01	MAVSLGFMFANWA	0.15998001	0.0010333782
HLA-DPA1*02:02-DPB1*05:01	MEKKERVEFILEQ	0.27360663	0.0070763067
HLA-DPA1*02:02-DPB1*05:01	SLHPQMNLLALEN	0.07832853	0.015985936
HLA-DPA1*02:02-DPB1*05:01	DSCLQKIFLTVTA	0.25156635	0.00047390413
HLA-DPA1*02:02-DPB1*05:01	LFLWEYGDLHLFG	0.14035566	0.00796708
HLA-DPA1*02:02-DPB1*05:01	MVCLKLPGGSSLA	0.12226183	0.0011698531
HLA-DPA1*02:02-DPB1*05:01	RGNWDEQFDKENT	0.017928613	0.01039462
HLA-DPA1*02:02-DPB1*05:01	LKLEDARREKKKT	0.13269114	0.0034126956
HLA-DPA1*02:02-DPB1*05:01	PPSGPRGTLLLLP	0.042239476	0.004419451
HLA-DPA1*02:02-DPB1*05:01	ITKHNDDEQYAWE	0.024887275	0.0052406252
HLA-DPA1*02:02-DPB1*05:01	FYFTYSVNGNNEV	0.029215524	0.0018527603
HLA-DPA1*02:02-DPB1*05:01	RLVLALALILVLE	0.11779991	0.0020309805
HLA-DPA1*02:02-DPB1*05:01	FHYKTDQGIKNLS	0.06254046	0.044229932
HLA-DPA1*02:02-DPB1*05:01	FRDGMQALYKVKS	0.1922114	0.007224299
HLA-DPA1*02:02-DPB1*05:01	LDVVYLVYESKHL	0.31073523	0.030077958
HLA-DPA1*02:02-DPB1*05:01	KYQSVSLLDKKSG	0.2056049	0.008992322
HLA-DPA1*02:02-DPB1*05:01	DIEYLSDIKGLIK	0.3005427	0.079443775
HLA-DPA1*02:02-DPB1*05:01	CIFIQLFFILNSI	0.118914634	0.0005219133
HLA-DPA1*02:02-DPB1*05:01	MDPRLSTVRQTCC	0.073477544	0.0005900867
HLA-DPA1*02:02-DPB1*05:01	GKKDVMWIGFLTR	0.35662943	0.12120142
HLA-DPA1*02:02-DPB1*05:01	VAVSVIMVIYLLP	0.1494198	0.0031413664
HLA-DPA1*02:02-DPB1*05:01	DGQKELHYLPFPS	0.21384284	0.43215257
HLA-DPA1*02:02-DPB1*05:01	RLKLSNDEIKRAI	0.2906974	0.0029423034
HLA-DPA1*02:02-DPB1*05:01	APEEAPGPLPPPP	0.008746604	0.11369033
HLA-DPA1*02:02-DPB1*05:01	QYTFCQPETVFSS	0.03983878	0.0010200822
HLA-DPA1*02:02-DPB1*05:01	GELLRSLSNSTAR	0.14703073	0.007386348
HLA-DPA1*02:02-DPB1*05:01	ELIQRMYTRLEPL	0.35280898	0.027643645
HLA-DPA1*02:02-DPB1*05:01	KTTSRNLARAMCM	0.10117657	0.00044118852
HLA-DPA1*02:02-DPB1*05:01	LSRQVFIVQELEV	0.11895957	0.007893943
HLA-DPA1*02:02-DPB1*05:01	GMLEARIRILTNN	0.14747253	0.0022605895
HLA-DPA1*02:02-DPB1*05:01	ALFLLASLLGAAL	0.15951082	0.0028623762
HLA-DPA1*02:02-DPB1*05:01	CLACRNMSKAEAV	0.08572253	0.00094375917
HLA-DPA1*02:02-DPB1*05:01	EMLAAACQMFLGK	0.23758605	0.0047864504
HLA-DPA1*02:02-DPB1*05:01	GEGKGGSDGGGSH	0.0052333167	0.02845051
HLA-DPA1*02:02-DPB1*05:01	CITIIGGGDTATC	0.004943176	0.00035817278
HLA-DPA1*02:02-DPB1*05:01	EQMVDASRPELLY	0.033011924	0.0121735195
HLA-DPA1*02:02-DPB1*05:01	TIGFILLLVFGSV	0.09962223	0.0018850716
HLA-DPA1*02:02-DPB1*05:01	FLVLHSRFCGSPV	0.123243116	0.003620347
HLA-DPA1*02:02-DPB1*05:01	ISVSLAVAAIPEG	0.09170058	0.0064314576
HLA-DPA1*02:02-DPB1*05:01	AFLLGYVAFRGSC	0.19682986	0.00093618874
HLA-DPA1*02:02-DPB1*05:01	QVEHPSLTSPLTV	0.021480037	0.003030897
HLA-DPA1*02:02-DPB1*05:01	LKDTCGANAKQSR	0.018774148	0.002964376
HLA-DPA1*02:02-DPB1*05:01	EARIRILTNNSQT	0.037623778	0.027003165
HLA-DPA1*02:02-DPB1*05:01	PGVPCLADGQKEL	0.03094632	0.0005031359
HLA-DPA1*02:02-DPB1*05:01	QESNAGNQTVVRV	0.0035816652	0.0017906111
HLA-DPA1*02:02-DPB1*05:01	TATCCAKWNTEDK	0.014502142	0.0010635091
HLA-DPA1*02:02-DPB1*05:01	CVTNLTCCMEHGE	0.02665126	0.00080645847
HLA-DPA1*02:02-DPB1*05:01	PFFGIQEEFNATL	0.111062445	0.000597264
HLA-DPA1*02:02-DPB1*05:01	VCNPIISGLYQGA	0.08814517	0.00060631055
HLA-DPA1*02:02-DPB1*05:01	ICSKNPCHNGGLC	0.014864762	0.0007663928
HLA-DPA1*02:02-DPB1*05:01	SLGYCDFDLRPCH	0.068056606	0.0032330167
HLA-DPA1*02:02-DPB1*05:01	LKQAKEEAQAEIE	0.05409127	0.06158983
HLA-DPA1*02:02-DPB1*05:01	LGLCCVLLTFGSV	0.14731152	0.0011424909
HLA-DPA1*02:02-DPB1*05:01	LCLFFYNCYKGYL	0.35832778	0.0057076598
HLA-DPA1*02:02-DPB1*05:01	LHCEKTLQQDDCR	0.013575656	0.018795293
HLA-DPA1*02:02-DPB1*05:01	ESLLVSLVTTVVV	0.13743241	0.0014629632
HLA-DPA1*02:02-DPB1*05:01	VFAAMGVNMETAR	0.07498324	0.2507371
HLA-DPA1*02:02-DPB1*05:01	EARIRILTNNSQT	0.037623778	0.027003165
HLA-DPA1*02:02-DPB1*05:01	NKGLIDEITKKNI	0.15228942	0.0060846573
HLA-DPA1*02:02-DPB1*05:01	MASTSYDYCRVPM	0.07675778	0.007006745
HLA-DPA1*02:02-DPB1*05:01	PPPPCPPPPPVST	0.004087664	0.009632515
HLA-DPA1*02:02-DPB1*05:01	ITMMIISLAWLIF	0.16043049	0.0014680538
HLA-DPA1*02:02-DPB1*05:01	RKPVLNDQNWAGR	0.02300919	0.03865473
HLA-DPA1*02:02-DPB1*05:01	PGDNVGFNVKNVS	0.025240786	0.0035595107
HLA-DPA1*02:02-DPB1*05:01	RAVEFKVVETDPS	0.08001976	0.05951484
HLA-DPA1*02:02-DPB1*05:01	IRQGNIERECKEE	0.017585622	0.0065470887
HLA-DPA1*02:02-DPB1*05:01	SVMLIFAFFQELV	0.23223895	0.0010944039
HLA-DPA1*02:02-DPB1*05:01	AIGIVGDAGVRGT	0.010023102	0.003792188
HLA-DPA1*02:02-DPB1*05:01	LVAFSFLFTVITF	0.15110435	0.0012939011
HLA-DPA1*02:02-DPB1*05:01	CQQLVRCFCGRLV	0.06808533	0.00047663506
HLA-DPA1*02:02-DPB1*05:01	QEQAQTTDWRATL	0.021756347	0.005081964
HLA-DPA1*02:02-DPB1*05:01	TVQADPQTVTRLL	0.010199871	0.027139727
HLA-DPA1*02:02-DPB1*05:01	DFGNTSGRLCLNN	0.022091346	0.00480853
HLA-DPA1*02:02-DPB1*05:01	AFLGTSDGRILKV	0.08692573	0.002283351
HLA-DPA1*02:02-DPB1*05:01	VGALSKWVGKIPP	0.11207223	0.00279014
HLA-DPA1*02:02-DPB1*05:01	SQIAAQRKKAAGL	0.2187151	0.00094752276
HLA-DPA1*02:02-DPB1*05:01	VGLARPLVLALLL	0.1910054	0.0025149148
HLA-DPA1*02:02-DPB1*05:01	CMMAQYNRHDSPE	0.06504018	0.0005925588
HLA-DPA1*02:02-DPB1*05:01	QRWPLLLLGLAMV	0.24366751	0.006495406
HLA-DPA1*02:02-DPB1*05:01	LQHLGSSDPRALP	0.018260548	0.006310911
HLA-DPA1*02:02-DPB1*05:01	TIGFILLLVFGSV	0.09962223	0.0018850716
HLA-DPA1*02:02-DPB1*05:01	EETYGENDENTDD	0.0026120387	0.0065620146
HLA-DPA1*02:02-DPB1*05:01	LHFKSVGFHLPSR	0.11532862	0.06774046
HLA-DPA1*02:02-DPB1*05:01	GWIWRWGWGRRCL	0.04013153	0.001042647
HLA-DPA1*02:02-DPB1*05:01	SVSTPIADIYEQE	0.04597478	0.047072522
HLA-DPA1*02:02-DPB1*05:01	STPISEVYESEKD	0.0889342	0.05547571
HLA-DPA1*02:02-DPB1*05:01	FYDESKPFTCLDG	0.03198607	0.0016645573
HLA-DPA1*02:02-DPB1*05:01	KWLVQRGSDPVTI	0.047222856	0.0038897921
HLA-DPA1*02:02-DPB1*05:01	ATGRLLLLLLVGL	0.12937854	0.0015188786
HLA-DPA1*02:02-DPB1*05:01	ARAKVYFASLLTV	0.40032595	0.009597848
HLA-DPA1*02:02-DPB1*05:01	AFNKLQEKGIYKA	0.21513017	0.009880875
HLA-DPA1*02:02-DPB1*05:01	CFLLITCLLTALE	0.17801458	0.00038789556
HLA-DPA1*02:02-DPB1*05:01	GSRYPELVLKAPL	0.14039327	0.29273802
HLA-DPA1*02:02-DPB1*05:01	FSPELLVLYFASS	0.25571737	0.0013254345
HLA-DPA1*02:02-DPB1*05:01	LYSEPQFNVPEKP	0.031222498	0.014973369
HLA-DPA1*02:02-DPB1*05:01	EIEGRHKDIVRLE	0.04005848	0.005217943
HLA-DPA1*02:02-DPB1*05:01	AVELDSESRYPQA	0.05971099	0.00809739
HLA-DPA1*02:02-DPB1*05:01	RKGSKVGDFGDAI	0.08595057	0.029313693
HLA-DPA1*02:02-DPB1*05:01	QPPFPAGGPPARR	0.015616134	0.08441137
HLA-DPA1*02:02-DPB1*05:01	TRQQQLEWDDSTL	0.024047073	0.0137341665
HLA-DPA1*02:02-DPB1*05:01	LANGIKVLLISDP	0.16343835	0.0028155805
HLA-DPA1*02:02-DPB1*05:01	SNQEVANPEHYIK	0.014361723	0.027729308
HLA-DPA1*02:02-DPB1*05:01	VSSPVNLGNPEEH	0.003195888	0.01422889
HLA-DPA1*02:02-DPB1*05:01	SCPPLTPDWGVQD	0.011464675	0.0007727296
HLA-DPA1*02:02-DPB1*05:01	SKYQSVSLLDKKS	0.2807179	0.014582427
HLA-DPA1*02:02-DPB1*05:01	YFVNGGQDQPGCP	0.0067382	0.00126693
HLA-DPA1*02:02-DPB1*05:01	TTIATTPSKPTCD	0.02911378	0.008211359
HLA-DPA1*02:02-DPB1*05:01	RKAYGPKVDIWSL	0.050918315	0.008119355
HLA-DPA1*02:02-DPB1*05:01	GCGTRPRWSALDG	0.01219422	0.0009009678
HLA-DPA1*02:02-DPB1*05:01	LGPEGSALFDMVP	0.071968704	0.004164073
HLA-DPA1*02:02-DPB1*05:01	FRSNFGYNIPLKH	0.16826215	0.09589289
HLA-DPA1*02:02-DPB1*05:01	TITLSHGSSTFSL	0.030269647	0.0045303903
HLA-DPA1*02:02-DPB1*05:01	RHGCGQYSAQRSQ	0.008761252	0.0006443373
HLA-DPA1*02:02-DPB1*05:01	LTLHQSAQLSVLL	0.061741184	0.0024395876
HLA-DPA1*02:02-DPB1*05:01	ANHSSTRERVANR	0.021028915	0.0037976769
HLA-DPA1*02:02-DPB1*05:01	LRAAPTAVHPVRD	0.015848614	0.104858354
HLA-DPA1*02:02-DPB1*05:01	GKKKPCITYGLRG	0.07293093	0.0018540074
HLA-DPA1*02:02-DPB1*05:01	EDPAKSLTEISTD	0.05069069	0.0044174343
HLA-DPA1*02:02-DPB1*05:01	MCTGRPGWLTVSL	0.033612214	0.00044473223
HLA-DPA1*02:02-DPB1*05:01	TVITKHNDDEQYA	0.01816502	0.013156028
HLA-DPA1*02:02-DPB1*05:01	ANFRAKLASCCDA	0.07629671	0.0014602689
HLA-DPA1*02:02-DPB1*05:01	LVSALQELESSTS	0.06882956	0.0017405518
HLA-DPA1*02:02-DPB1*05:01	DYEHNCLYWSDLA	0.06850134	0.0004757863
HLA-DPA1*02:02-DPB1*05:01	SGHLLWALLFMQS	0.25546086	0.0030714043
HLA-DPA1*02:02-DPB1*05:01	SLPKVLRFCACAG	0.2093927	0.0010300333
HLA-DPA1*02:02-DPB1*05:01	FKESTCIHSTWDA	0.049746536	0.00064216106
HLA-DPA1*02:02-DPB1*05:01	DDEMETDKQEKKE	0.022909231	0.016617982
HLA-DPA1*02:02-DPB1*05:01	YSDKGCKTVQSRL	0.027987242	0.004226326
HLA-DPA1*02:02-DPB1*05:01	MVDRKSASCGMIM	0.04603725	0.0015003101
HLA-DPA1*02:02-DPB1*05:01	TVCHLLFANQTEK	0.12844267	0.0033289648
HLA-DPA1*02:02-DPB1*05:01	QAAGLPHTEVPQG	0.009412154	0.01064889
HLA-DPA1*02:02-DPB1*05:01	CDESGSRWTLHLS	0.02731268	0.0004987621
HLA-DPA1*02:02-DPB1*05:01	LVSVLQRVGCPGD	0.07563634	0.0023123217
HLA-DPA1*02:02-DPB1*05:01	ATREAMARQTVVS	0.02194458	0.0101117445
HLA-DPA1*02:02-DPB1*05:01	QEFSGRSLDRLPK	0.06757084	0.1694514
HLA-DPA1*02:02-DPB1*05:01	TGFHVVLVARGRT	0.20269202	0.021722864
HLA-DPA1*02:02-DPB1*05:01	LGVSFFILSLILE	0.22959137	0.0010778476
HLA-DPA1*02:02-DPB1*05:01	LCSYPNPNEDKCP	0.015346943	0.0006479844
HLA-DPA1*02:02-DPB1*05:01	EENKPTRPVIVSP	0.017534668	0.023670744
HLA-DPA1*02:02-DPB1*05:01	DPWLLDHRTCPMC	0.05841933	0.0009630423
HLA-DPA1*02:02-DPB1*05:01	KDEKLTKEEILEN	0.09576174	0.42718777
HLA-DPA1*02:02-DPB1*05:01	IVKDSEADRFSDS	0.07555831	0.0056732395
HLA-DPA1*02:02-DPB1*05:01	ACECDPQGSLSSV	0.0145858545	0.0003475685
HLA-DPA1*02:02-DPB1*05:01	AATLFPLWPAEMR	0.12275438	0.006471604
HLA-DPA1*02:02-DPB1*05:01	PSFINRWNPWSTN	0.048429005	0.0008387004
HLA-DPA1*02:02-DPB1*05:01	YDQALADIRENEQ	0.056650948	0.27845365
HLA-DPA1*02:02-DPB1*05:01	GGNHQNSTVRADV	0.002298849	0.0017478184
HLA-DPA1*02:02-DPB1*05:01	QAPLSQQRWVGGS	0.028105356	0.24209604
HLA-DPA1*02:02-DPB1*05:01	CPMCSEQFPPDYD	0.045832157	0.00064469426
HLA-DPA1*02:02-DPB1*05:01	RTLLLVLWLATRG	0.287427	0.0013151036
HLA-DPA1*02:02-DPB1*05:01	PGCLWLLAVALLP	0.1124233	0.00045276462
HLA-DPA1*02:02-DPB1*05:01	IYVRLDFSITKDP	0.2549933	0.01118804
HLA-DPA1*02:02-DPB1*05:01	QRKGGSTSSSPSR	0.010182363	0.0074395253
HLA-DPA1*02:02-DPB1*05:01	LWVLGLCCVLLTF	0.06592205	0.0005679362
HLA-DPA1*02:02-DPB1*05:01	KEVAELTRLRKQA	0.2933176	0.0064873295
HLA-DPA1*02:02-DPB1*05:01	AGTESPVREEPGE	0.00553254	0.0025295813
HLA-DPA1*02:02-DPB1*05:01	TNLKKKFSCCVLV	0.23281574	0.0016938064
HLA-DPA1*02:02-DPB1*05:01	SSHANAMALGPLP	0.027570745	0.0022056014
HLA-DPA1*02:02-DPB1*05:01	WIGFLTRTVLENS	0.25364155	0.041038055
HLA-DPA1*02:02-DPB1*05:01	EETRIQIPKLLET	0.14438543	0.054294147
HLA-DPA1*02:02-DPB1*05:01	QVRRCLRANLLVL	0.17579183	0.0012248085
HLA-DPA1*02:02-DPB1*05:01	ATGMFQFWPHSIE	0.08615489	0.007797615
HLA-DPA1*02:02-DPB1*05:01	DNVGFNVKNVSVK	0.0871653	0.05142101
HLA-DPA1*02:02-DPB1*05:01	SSDSEMITQLLAY	0.12459776	0.0008249713
HLA-DPA1*02:02-DPB1*05:01	LPEHDAREKVLQT	0.028908825	0.009661734
HLA-DPA1*02:02-DPB1*05:01	EESTNGSLAAEFR	0.015097191	0.011643061
HLA-DPA1*02:02-DPB1*05:01	AKKRYFILLSAGS	0.31529698	0.01467306
HLA-DPA1*02:02-DPB1*05:01	DLSDMLKFESEKH	0.26500818	0.0039027114
HLA-DPA1*02:02-DPB1*05:01	DLWLNEGFATFME	0.15257345	0.0048723076
HLA-DPA1*02:02-DPB1*05:01	QFKIQQLAISGLK	0.30907187	0.105261944
HLA-DPA1*02:02-DPB1*05:01	KGLIDEITKKNIQ	0.16801906	0.028280485
HLA-DPA1*02:02-DPB1*05:01	IFKKVILGQYNWL	0.2902345	0.0065677045
HLA-DPA1*02:02-DPB1*05:01	PPVISTPHHYLIS	0.07240536	0.037872344
HLA-DPA1*02:02-DPB1*05:01	PLHLSLTLQMNSS	0.1367324	0.0009163418
HLA-DPA1*02:02-DPB1*05:01	IDFSHGLALFERC	0.16519976	0.009917745
HLA-DPA1*02:02-DPB1*05:01	GLSPTQPCPEGSG	0.0027357347	0.003602121
HLA-DPA1*02:02-DPB1*05:01	ICKYRPENSVAND	0.020108053	0.0007681877
HLA-DPA1*02:02-DPB1*05:01	FIINCFKVYYPKY	0.28720444	0.007889953
HLA-DPA1*02:02-DPB1*05:01	AFNYWSISSRHVL	0.1469591	0.39009494
HLA-DPA1*02:02-DPB1*05:01	ENQSLHYDFSNLS	0.06075251	0.022666533
HLA-DPA1*02:02-DPB1*05:01	YYWQTSAKWLRSL	0.26405004	0.022096682
HLA-DPA1*02:02-DPB1*05:01	CVFPNGTEVPNTR	0.0037514826	0.0020319677
HLA-DPA1*02:02-DPB1*05:01	AAQWVVPREVYPE	0.020476108	0.0849673
HLA-DPA1*02:02-DPB1*05:01	AQILRSHLIKATV	0.29878542	0.0156412
HLA-DPA1*02:02-DPB1*05:01	LQWPTPDLCPACH	0.008831163	0.011450613
HLA-DPA1*02:02-DPB1*05:01	IVEEAQSSEDFNM	0.015444715	0.008703671
HLA-DPA1*02:02-DPB1*05:01	VPNTRSRGHHNCS	0.008875472	0.00172779
HLA-DPA1*02:02-DPB1*05:01	SRLGSVFPFLLVL	0.23540802	0.002768877
HLA-DPA1*02:02-DPB1*05:01	TVHVTQPKDGGFC	0.02830465	0.000971048
HLA-DPA1*02:02-DPB1*05:01	GRITKRVTRELKD	0.18345007	0.054063775
HLA-DPA1*02:02-DPB1*05:01	DALAQQLCEQGAP	0.044208173	0.002398331
HLA-DPA1*02:02-DPB1*05:01	KTVHKKAVSIMGN	0.21574631	0.0072157322
HLA-DPA1*02:02-DPB1*05:01	LFRPRNGRRSAGF	0.06075274	0.0013195792
HLA-DPA1*02:02-DPB1*05:01	FITVLRDPARLFE	0.28524435	0.005285307
HLA-DPA1*02:02-DPB1*05:01	CRRPGGEPSPEGT	0.0013339261	0.000979978
HLA-DPA1*02:02-DPB1*05:01	QHADNIYICTVSN	0.028060319	0.0030115964
HLA-DPA1*02:02-DPB1*05:01	SASSSRAGVALPF	0.03872082	0.019278264
HLA-DPA1*02:02-DPB1*05:01	PPPPPHYPVLQRD	0.03305524	0.018443817
HLA-DPA1*02:02-DPB1*05:01	RTKNFESGKAYKT	0.10852463	0.105147704
HLA-DPA1*02:02-DPB1*05:01	SYNETKIKFDKYK	0.15288533	0.0061662616
HLA-DPA1*02:02-DPB1*05:01	QSVISLDLYTCEL	0.12993075	0.0017019579
HLA-DPA1*02:02-DPB1*05:01	GLCCVLLTFGSVR	0.1678981	0.0017392728
HLA-DPA1*02:02-DPB1*05:01	KQKQLFIGGEACL	0.13740636	0.002028601
HLA-DPA1*02:02-DPB1*05:01	CNIFSYDYSGYGA	0.04554465	0.0007588655
HLA-DPA1*02:02-DPB1*05:01	KIAVQFGPGFSWI	0.11757807	0.0016412424
HLA-DPA1*02:02-DPB1*05:01	IKRGGDAGMPGIE	0.016226938	0.015164053
HLA-DPA1*02:02-DPB1*05:01	LILVIGVAIISLI	0.10038116	0.001632334
HLA-DPA1*02:02-DPB1*05:01	GRGGAARPNGPAA	0.0030137235	0.02222102
HLA-DPA1*02:02-DPB1*05:01	ENLAEKSELPVVD	0.0651215	0.062628195
HLA-DPA1*02:02-DPB1*05:01	RFTVDGIPYFVDH	0.045478996	0.52337307
HLA-DPA1*02:02-DPB1*05:01	ENNENYIEVPLIF	0.13088895	0.0038125874
HLA-DPA1*02:02-DPB1*05:01	GLVPRSSPQHGVV	0.03162878	0.0034747918
HLA-DPA1*02:02-DPB1*05:01	RALWVLGLCCVLL	0.077599116	0.0008490842
HLA-DPA1*02:02-DPB1*05:01	VYGVSKRWSDYTL	0.10534301	0.09436205
HLA-DPA1*02:02-DPB1*05:01	CFSPWVGQVTEDC	0.020324882	0.00044176797
HLA-DPA1*02:02-DPB1*05:01	LGKKDVMWIGFLT	0.32941502	0.076301776
HLA-DPA1*02:02-DPB1*05:01	VFFLIGFMIGYLG	0.094253086	0.003103672
HLA-DPA1*02:02-DPB1*05:01	GKGGSCSQAACSN	0.0051153093	0.012270269
HLA-DPA1*02:02-DPB1*05:01	VLAVVVIGAVVAA	0.09483618	0.0015469856
HLA-DPA1*02:02-DPB1*05:01	FEGSIYEISGNEC	0.034422573	0.001416834
HLA-DPA1*02:02-DPB1*05:01	TIAARAQVCQQAE	0.011662009	0.008350175
HLA-DPA1*02:02-DPB1*05:01	GRLLCMLALTFMF	0.18879122	0.0005850074
HLA-DPA1*02:02-DPB1*05:01	LALRRSPVPRWLL	0.18744873	0.042351194
HLA-DPA1*02:02-DPB1*05:01	IINEDIAKRTCEE	0.052222315	0.0018280884
HLA-DPA1*02:02-DPB1*05:01	FSTQVLLGDVYQS	0.10089263	0.002935541
HLA-DPA1*02:02-DPB1*05:01	SFPDPKMLKEWEK	0.11109274	0.013688309
HLA-DPA1*02:02-DPB1*05:01	KKCPICKADDICD	0.00617172	0.0009336115
HLA-DPA1*02:02-DPB1*05:01	YGTIKIGIYQSLK	0.317774	0.5683312
HLA-DPA1*02:02-DPB1*05:01	LNLTLHQSAQLSV	0.03191583	0.0010698639
HLA-DPA1*02:02-DPB1*05:01	IMVRLINKFNSSS	0.44167966	0.0019404765
HLA-DPA1*02:02-DPB1*05:01	NPFLAAVTTNRKL	0.37194574	0.20289096
HLA-DPA1*02:02-DPB1*05:01	AALDADCRLKQNL	0.06398738	0.001791155
HLA-DPA1*02:02-DPB1*05:01	LLLLLICFNVGSG	0.06579326	0.0005045567
HLA-DPA1*02:02-DPB1*05:01	ENVDDRLNNMDWG	0.019551156	0.0025159833
HLA-DPA1*02:02-DPB1*05:01	LFKYIIIGDTGVG	0.075260274	0.011770515
HLA-DPA1*02:02-DPB1*05:01	ISLFLSNLDKALH	0.4251434	0.119505785
HLA-DPA1*02:02-DPB1*05:01	VSQCPGHQATPRQ	0.011242328	0.0011856457
HLA-DPA1*02:02-DPB1*05:01	MVLWRPSANNQRF	0.059477452	0.026316578
HLA-DPA1*02:02-DPB1*05:01	LPSFIKEPQTKPS	0.10787764	0.025815766
HLA-DPA1*02:02-DPB1*05:01	EIFNENFGPDFRE	0.053469736	0.2490054
HLA-DPA1*02:02-DPB1*05:01	AATGRLLLLLLVG	0.08595034	0.002629979
HLA-DPA1*02:02-DPB1*05:01	RRVWGSPGGEGTG	0.0064494316	0.0042952723
HLA-DPA1*02:02-DPB1*05:01	AGLPHTEVPQGKG	0.023777878	0.012570125
HLA-DPA1*02:02-DPB1*05:01	PSLGSFDPLAELT	0.12149609	0.0016564298
HLA-DPA1*02:02-DPB1*05:01	LVDTPLAAFFQDC	0.11380034	0.0010646649
HLA-DPA1*02:02-DPB1*05:01	YDHSKDGRWTELA	0.031677436	0.0035991266
HLA-DPA1*02:02-DPB1*05:01	GFMIGYLGYCKGV	0.27876624	0.00152127
HLA-DPA1*02:02-DPB1*05:01	CNGSRSQQWLLRN	0.08155863	0.0006908883
HLA-DPA1*02:02-DPB1*05:01	TYLERHMSEFMEC	0.25897735	0.0005776643
HLA-DPA1*02:02-DPB1*05:01	LMAMSQIPAGGTD	0.042360477	0.002517781
HLA-DPA1*02:02-DPB1*05:01	NNENYIEVPLIFD	0.13554366	0.008243119
HLA-DPA1*02:02-DPB1*05:01	DLERGCHLLVATP	0.09978077	0.003203718
HLA-DPA1*02:02-DPB1*05:01	LDKEEAEAIKRIY	0.107018314	0.027445147
HLA-DPA1*02:02-DPB1*05:01	MSRSVALAVLALL	0.20575406	0.0029275864
HLA-DPA1*02:02-DPB1*05:01	SLPEEDTKLKIPL	0.048327632	0.007765575
HLA-DPA1*02:02-DPB1*05:01	KAKLDFFKTSIQI	0.24411187	0.007751801
HLA-DPA1*02:02-DPB1*05:01	SSTVYNGSLLLIV	0.19553004	0.0022561904
HLA-DPA1*02:02-DPB1*05:01	TGIQIPPGAHAPA	0.009667662	0.0056673298
HLA-DPA1*02:02-DPB1*05:01	CVIPGESVNYTWY	0.020347612	0.00057206914
HLA-DPA1*02:02-DPB1*05:01	VNLGVGAYRTDDC	0.022614853	0.00409803
HLA-DPA1*02:02-DPB1*05:01	NDTFNFLFPNESS	0.06666838	0.019294739
HLA-DPA1*02:02-DPB1*05:01	LTNQTGEAGRLSN	0.0048342305	0.003848289
HLA-DPA1*02:02-DPB1*05:01	GFMIGYLGYCKGV	0.27876624	0.00152127
HLA-DPA1*02:02-DPB1*05:01	ILFSLSISVSLFL	0.12118643	0.0018273301
HLA-DPA1*02:02-DPB1*05:01	TVPTFVLSITATT	0.128617	0.0056659086
HLA-DPA1*02:02-DPB1*05:01	DGSSIQIGESTQD	0.0036379427	0.0026884594
HLA-DPA1*02:02-DPB1*05:01	FVELWIYLGLAWL	0.11843025	0.00071309094
HLA-DPA1*02:02-DPB1*05:01	ASQNDDGSRSKDE	0.0021808974	0.002335929
HLA-DPA1*02:02-DPB1*05:01	LSLVSCFAGGVFL	0.082937464	0.0052222693
HLA-DPA1*02:02-DPB1*05:01	VLVILSPDGRRSR	0.2281147	0.0054820175
HLA-DPA1*02:02-DPB1*05:01	NLSWHLNENIATY	0.051977348	0.029883016
HLA-DPA1*02:02-DPB1*05:01	QPLCFNCPICDKI	0.0747848	0.00076354324
HLA-DPA1*02:02-DPB1*05:01	RGLLMALAVMFGT	0.21862285	0.0037277075
HLA-DPA1*02:02-DPB1*05:01	GHRNFSCLAVLDL	0.113115154	0.0018747082
HLA-DPA1*02:02-DPB1*05:01	GQLALNLSSIILD	0.09841672	0.002245269
HLA-DPA1*02:02-DPB1*05:01	SCCVLVFLLFAVI	0.060942523	0.0004987534
HLA-DPA1*02:02-DPB1*05:01	AVLAVLAVLGAVM	0.09891901	0.0052740327
HLA-DPA1*02:02-DPB1*05:01	MALLVLGLVSCTF	0.18536906	0.0005557499
HLA-DPA1*02:02-DPB1*05:01	TIPLGSAVEAIKA	0.14367239	0.015614952
HLA-DPA1*02:02-DPB1*05:01	HESCLDEEVEGQG	0.024776634	0.002180385
HLA-DPA1*02:02-DPB1*05:01	LKDDGDISKQQVV	0.022999683	0.0023860582
HLA-DPA1*02:02-DPB1*05:01	MDPRLSTVRQTCC	0.073477544	0.0005900867
HLA-DPA1*02:02-DPB1*05:01	PGAVTVAWKADGS	0.016104765	0.0054310984
HLA-DPA1*02:02-DPB1*05:01	TVKSEGAIQVNFT	0.05909065	0.023241613
HLA-DPA1*02:02-DPB1*05:01	RVVLLQTATLLGV	0.15041204	0.0019426625
HLA-DPA1*02:02-DPB1*05:01	CQVNSHFRDGMQA	0.01735626	0.0005872302
HLA-DPA1*02:02-DPB1*05:01	EMDLYEDYQSPFD	0.07936364	0.001389358
HLA-DPA1*02:02-DPB1*05:01	PVTAEGFQERVRA	0.04636825	0.028053943
HLA-DPA1*02:02-DPB1*05:01	LMRAMLDAHPEVR	0.07030686	0.047945734
HLA-DPA1*02:02-DPB1*05:01	SQVSVDQPVVNTT	0.011900747	0.016792664
HLA-DPA1*02:02-DPB1*05:01	LLSLLALLLLLLV	0.05575175	0.0014332302
HLA-DPA1*02:02-DPB1*05:01	VEYLGADYAEPTW	0.04977701	0.009020555
HLA-DPA1*02:02-DPB1*05:01	INTTAQNIMFYDM	0.06369366	0.0015550238
HLA-DPA1*02:02-DPB1*05:01	SYGLMNNFQVMSM	0.12517062	0.010400877
HLA-DPA1*02:02-DPB1*05:01	PYWMAPEVVTRKA	0.110443994	0.01756624
HLA-DPA1*02:02-DPB1*05:01	DPSYFQNVTGCSN	0.03493161	0.0016384538
HLA-DPA1*02:02-DPB1*05:01	SSPSAEGPPGPPS	0.0019626422	0.008100318
HLA-DPA1*02:02-DPB1*05:01	VLLWICCATVATA	0.048317537	0.001412066
HLA-DPA1*02:02-DPB1*05:01	ALTLTFQRAMHDY	0.16833347	0.13672361
HLA-DPA1*02:02-DPB1*05:01	PETRLRFMRAMHG	0.19791427	0.03485176
HLA-DPA1*02:02-DPB1*05:01	VCNPIISGLYQGA	0.08814517	0.00060631055
HLA-DPA1*02:02-DPB1*05:01	QSVSLLDKKSGVI	0.20967491	0.0033131852
HLA-DPA1*02:02-DPB1*05:01	DVGRPQPGRENFQ	0.0062201847	0.08296361
HLA-DPA1*02:02-DPB1*05:01	VASGSAPPGGPGP	0.005039681	0.011448741
HLA-DPA1*02:02-DPB1*05:01	VYHSYFWPLEWTI	0.16814725	0.002586818
HLA-DPA1*02:02-DPB1*05:01	GKKKKEGDLKSRS	0.049268432	0.0073997765
HLA-DPA1*02:02-DPB1*05:01	RIRKLADLCTGLQ	0.24426594	0.0037411407
HLA-DPA1*02:02-DPB1*05:01	DITVELKKEEECE	0.10095164	0.0034492135
HLA-DPA1*02:02-DPB1*05:01	KYSLGDCSVRWAY	0.037892744	0.0010594756
HLA-DPA1*02:02-DPB1*05:01	GKIIVWDVAAGVA	0.086029574	0.043372758
HLA-DPA1*02:02-DPB1*05:01	GLCCVLLTFGSVR	0.1678981	0.0017392728
HLA-DPA1*02:02-DPB1*05:01	LNDFVEAQMTYYA	0.12699924	0.002006019
HLA-DPA1*02:02-DPB1*05:01	ACRSPMSPPPPPL	0.03884258	0.009708084
HLA-DPA1*02:02-DPB1*05:01	ATNSCKNFSELPL	0.09330185	0.0011161068
HLA-DPA1*02:02-DPB1*05:01	AVGDGIVLCKMIN	0.052525483	0.0019829995
HLA-DPA1*02:02-DPB1*05:01	TPLEDCFMLDAST	0.095593914	0.0017816849
HLA-DPA1*02:02-DPB1*05:01	GIMDRFLQVQPVS	0.17646414	0.03922975
HLA-DPA1*02:02-DPB1*05:01	YPMMCHILGLKPH	0.17947346	0.0023828496
HLA-DPA1*02:02-DPB1*05:01	TVEKGSYYPGSGI	0.03831523	0.0036212206
HLA-DPA1*02:02-DPB1*05:01	SCSYESASRSSLF	0.08857674	0.0007585491
HLA-DPA1*02:02-DPB1*05:01	FGVSLLICGWNEG	0.14522193	0.00037751446
HLA-DPA1*02:02-DPB1*05:01	SDPRALPTLPTAT	0.049845632	0.00835887
HLA-DPA1*02:02-DPB1*05:01	KLFSTSSSCHAPA	0.09498677	0.033393785
HLA-DPA1*02:02-DPB1*05:01	LLQYCFLLITCLL	0.10573845	0.00066453195
HLA-DPA1*02:02-DPB1*05:01	IVFFLIGFMIGYL	0.107137784	0.0019748895
HLA-DPA1*02:02-DPB1*05:01	NPGVFVANLTEWK	0.18843079	0.1236396
HLA-DPA1*02:02-DPB1*05:01	AMAQETGDNLYWG	0.038692903	0.0015419323
HLA-DPA1*02:02-DPB1*05:01	LANSSLGFILADA	0.10282063	0.002699972
HLA-DPA1*02:02-DPB1*05:01	WLNLELLLPVIID	0.119823724	0.0006201232
HLA-DPA1*02:02-DPB1*05:01	IFAVTAGMFLYVA	0.18055834	0.004404226
HLA-DPA1*02:02-DPB1*05:01	PQVELFVKAGSDG	0.2181784	0.008122722
HLA-DPA1*02:02-DPB1*05:01	GGFKIHEADINAD	0.047281448	0.35650295
HLA-DPA1*02:02-DPB1*05:01	PCTEILTEKKDTI	0.13798876	0.00085068616
HLA-DPA1*02:02-DPB1*05:01	HTNLKKKFSCCVL	0.14365818	0.000845604
HLA-DPA1*02:02-DPB1*05:01	MDPRLSTVRQTCC	0.073477544	0.0005900867
HLA-DPA1*02:02-DPB1*05:01	WVLISIYQGGILM	0.07883206	0.00069093984
HLA-DPA1*02:02-DPB1*05:01	MAFCSTLMTVSLL	0.22978453	0.0008165937
HLA-DPA1*02:02-DPB1*05:01	SCLDEEVEGQGFC	0.052110586	0.0004211862
HLA-DPA1*02:02-DPB1*05:01	INKLRQEGSEEGM	0.03271506	0.0021225777
HLA-DPA1*02:02-DPB1*05:01	MDPRLSTVRQTCC	0.073477544	0.0005900867
HLA-DPA1*02:02-DPB1*05:01	IENTTVILEDCDG	0.037077386	0.0014762357
HLA-DPA1*02:02-DPB1*05:01	LLLLVLRKRRDSL	0.5124551	0.002653533
HLA-DPA1*02:02-DPB1*05:01	STIYRGEMCFFDS	0.13314517	0.0017669937
HLA-DPA1*02:02-DPB1*05:01	ASLLLAAALSASA	0.18774416	0.0024756677
HLA-DPA1*02:02-DPB1*05:01	FPSFNHTQFPPSR	0.035435498	0.22845009
HLA-DPA1*02:02-DPB1*05:01	CDGMDDCGDYSDE	0.006418312	0.0007965374
HLA-DPA1*02:02-DPB1*05:01	RPSTWVISTESLD	0.040244486	0.03684626
HLA-DPA1*02:02-DPB1*05:01	VKEYVRWMMYWIV	0.34462065	0.0030281458
HLA-DPA1*02:02-DPB1*05:01	GIALLAYVASVWG	0.14224526	0.0023217066
HLA-DPA1*02:02-DPB1*05:01	DEETSKSSLEDNL	0.03860482	0.026636824
HLA-DPA1*02:02-DPB1*05:01	SEHIHTQAGSHYP	0.012429738	0.014312135
HLA-DPA1*02:02-DPB1*05:01	RRRVCWALVAVLL	0.265359	0.0007474257
HLA-DPA1*02:02-DPB1*05:01	FLLWYSGRATSGT	0.09675185	0.0029817445
HLA-DPA1*02:02-DPB1*05:01	PLSIKKCPICKAD	0.07870183	0.0008458734
HLA-DPA1*02:02-DPB1*05:01	HTLEQQQMQPLCF	0.047758896	0.0017031773
HLA-DPA1*02:02-DPB1*05:01	WTSDSAGEECDAA	0.007313788	0.0012729509
HLA-DPA1*02:02-DPB1*05:01	VIMVIYLLPRCTF	0.31759968	0.005293083
HLA-DPA1*02:02-DPB1*05:01	VESHWKVCPMCSE	0.053791817	0.0008731961
HLA-DPA1*02:02-DPB1*05:01	LRAVLAVPLERGA	0.16726215	0.015578198
HLA-DPA1*02:02-DPB1*05:01	GWLGMLAGAVVII	0.03626442	0.0013075693
HLA-DPA1*02:02-DPB1*05:01	ETSYRRGWGFQYL	0.16644596	0.0022429307
HLA-DPA1*02:02-DPB1*05:01	VLVDVATFPVYTM	0.06928326	0.0046269763
HLA-DPA1*02:02-DPB1*05:01	SHSLACWGKGASD	0.065483	0.001158812
HLA-DPA1*02:02-DPB1*05:01	GIGIEGKEGKQAS	0.032090086	0.0025362037
HLA-DPA1*02:02-DPB1*05:01	LQMEPDNVNALKD	0.027657187	0.06936109
HLA-DPA1*02:02-DPB1*05:01	VYLSRKKVACPVI	0.17867564	0.0012544394
HLA-DPA1*02:02-DPB1*05:01	IAVVLATHLCDEV	0.15703014	0.0015105145
HLA-DPA1*02:02-DPB1*05:01	VTCRASGFYPWNI	0.06755307	0.00029577682
HLA-DPA1*02:02-DPB1*05:01	GMIDKNELKQALS	0.15627679	0.006187829
HLA-DPA1*02:02-DPB1*05:01	YYTQRNSFQAECV	0.030441951	0.0005479791
HLA-DPA1*02:02-DPB1*05:01	MQDNQGGAPNYYP	0.009453202	0.0016016898
HLA-DPA1*02:02-DPB1*05:01	QYCFLLITCLLTA	0.11807439	0.00041366546
HLA-DPA1*02:02-DPB1*05:01	PAPFSSLNSSATV	0.026307754	0.0010680469
HLA-DPA1*02:02-DPB1*05:01	FLMATACLTIYWV	0.1108882	0.0006957928
HLA-DPA1*02:02-DPB1*05:01	GNNENIMEAHVGI	0.020500777	0.0024011473
HLA-DPA1*02:02-DPB1*05:01	ILILAFFACWLPY	0.10398565	0.0016007645
HLA-DPA1*02:02-DPB1*05:01	KADVWSLGITLIE	0.16068779	0.26050922
HLA-DPA1*02:02-DPB1*05:01	FVFWRELRDNVIT	0.10544556	0.065866664
HLA-DPA1*02:02-DPB1*05:01	PVLVVVLSIVLEG	0.12718287	0.0010050177
HLA-DPA1*02:02-DPB1*05:01	WYSEYRFPEELTQ	0.04454888	0.0050613973
HLA-DPA1*02:02-DPB1*05:01	CASSPCQNGGTCL	0.00488087	0.001094222
HLA-DPA1*02:02-DPB1*05:01	SLEIMTLQPRCED	0.15753046	0.007706086
HLA-DPA1*02:02-DPB1*05:01	KLNRSNSELEDEI	0.02631255	0.0048649
HLA-DPA1*02:02-DPB1*05:01	CPGEGPGVRPQPA	0.002749983	0.008625833
HLA-DPA1*02:02-DPB1*05:01	AARTPGDRTGTSK	0.002130864	0.002502344
HLA-DPA1*02:02-DPB1*05:01	VNIVTNRDNAQRQ	0.017026005	0.5579032
HLA-DPA1*02:02-DPB1*05:01	CPALPLPPPPLLP	0.024324123	0.0024227838
HLA-DPA1*02:02-DPB1*05:01	CVFPNGTEVPNTR	0.0037514826	0.0020319677
HLA-DPA1*02:02-DPB1*05:01	FYGPPGCGKTLLA	0.0061626416	0.0072641643
HLA-DPA1*02:02-DPB1*05:01	SFTVTKGKSSTQE	0.11614631	0.013864403
HLA-DPA1*02:02-DPB1*05:01	CLGSFILVIFYFQ	0.12638564	0.00044558998
HLA-DPA1*02:02-DPB1*05:01	GPAGNASRGLPGG	0.0077354326	0.014981019
HLA-DPA1*02:02-DPB1*05:01	CCEGSTCKLKSFA	0.03324181	0.00079520344
HLA-DPA1*02:02-DPB1*05:01	VRECLKLDQDHKR	0.13825928	0.002933023
HLA-DPA1*02:02-DPB1*05:01	NLGCPNPRLVKVT	0.0452281	0.0015798465
HLA-DPA1*02:02-DPB1*05:01	TGGVLGFFMTGYL	0.24096137	0.020590058
HLA-DPA1*02:02-DPB1*05:01	FNLELAIKTRIIS	0.2576756	0.008428426
HLA-DPA1*02:02-DPB1*05:01	VHMTWVQPRVLDL	0.05472187	0.08820979
HLA-DPA1*02:02-DPB1*05:01	WGCALGLQGGMLY	0.03480781	0.000598414
HLA-DPA1*02:02-DPB1*05:01	QYLRRKHLGTLNF	0.16366933	0.004221528
HLA-DPA1*02:02-DPB1*05:01	LRFGEYGDPLQCG	0.048362292	0.0006947589
HLA-DPA1*02:02-DPB1*05:01	YQPIQPKDFHHHH	0.033453442	0.32233784
HLA-DPA1*02:02-DPB1*05:01	FLSMIDAATSQRG	0.13392429	0.006231763
HLA-DPA1*02:02-DPB1*05:01	ALLLFIILTVGHY	0.14361617	0.0019811182
HLA-DPA1*02:02-DPB1*05:01	FIKWLKEAEEESS	0.16256453	0.012984632
HLA-DPA1*02:02-DPB1*05:01	NYVRVVEVWWDEY	0.091013744	0.0046515656
HLA-DPA1*02:02-DPB1*05:01	MDLSVETLFSFMQ	0.19374552	0.0008726701
HLA-DPA1*02:02-DPB1*05:01	RTPAKVEDAADSA	0.01672494	0.029701179
HLA-DPA1*02:02-DPB1*05:01	SSPILARKLCEGA	0.1619186	0.0021991162
HLA-DPA1*02:02-DPB1*05:01	TLYVKNIRELVLA	0.22883803	0.0069317305
HLA-DPA1*02:02-DPB1*05:01	TIYRGEMCFFDSE	0.121074185	0.0018364962
HLA-DPA1*02:02-DPB1*05:01	MCFGLAFMLAGVI	0.100463174	0.0005224984
HLA-DPA1*02:02-DPB1*05:01	MAPFEPLASGILL	0.083143696	0.0033853669
HLA-DPA1*02:02-DPB1*05:01	VDLTRSFSFRNSK	0.17775114	0.04723417
HLA-DPA1*02:02-DPB1*05:01	RGTKCLRREAPRW	0.05582768	0.0007275286
HLA-DPA1*02:02-DPB1*05:01	LKPTWWFCAFPYS	0.15159473	0.0020354302
HLA-DPA1*02:02-DPB1*05:01	EESKAKFENLCKL	0.37145436	0.0023791695
HLA-DPA1*02:02-DPB1*05:01	FEEKDLLKAERCL	0.09141671	0.0020535006
HLA-DPA1*02:02-DPB1*05:01	KTPLLLMLGQEDR	0.23202989	0.0024727122
HLA-DPA1*02:02-DPB1*05:01	PREPNRWAVEREG	0.019653836	0.032932535
HLA-DPA1*02:02-DPB1*05:01	SPGCLWLLAVALL	0.069001324	0.0005566501
HLA-DPA1*02:02-DPB1*05:01	GILSVMLIFAFFQ	0.07449484	0.0015561527
HLA-DPA1*02:02-DPB1*05:01	LSKFYAGLKEAYP	0.4156886	0.008133149
HLA-DPA1*02:02-DPB1*05:01	CSGHGQCSCGDCL	0.0037067644	0.0013158398
HLA-DPA1*02:02-DPB1*05:01	LQTNCAYVGDIVD	0.013945516	0.00073515286
HLA-DPA1*02:02-DPB1*05:01	NKKIDFQWVQGDV	0.08577384	0.0067594587
HLA-DPA1*02:02-DPB1*05:01	LDELSAKRETSGE	0.035129506	0.0028018248
HLA-DPA1*02:02-DPB1*05:01	HESCLDEEVEGQG	0.024776634	0.002180385
HLA-DPA1*02:02-DPB1*05:01	VLGTGLTECILSG	0.063891344	0.0018156681
HLA-DPA1*02:02-DPB1*05:01	SVFETNIRVVGGL	0.117480926	0.0018615529
HLA-DPA1*02:02-DPB1*05:01	TEVPNTRSRGHHN	0.024572255	0.0042720893
HLA-DPA1*02:02-DPB1*05:01	IGAAFLTQTVCLD	0.08383302	0.0005884167
HLA-DPA1*02:02-DPB1*05:01	MLVCYAKELKEGF	0.40150985	0.0008023004
HLA-DPA1*02:02-DPB1*05:01	GRPWKSVSEINPT	0.03983524	0.3279662
HLA-DPA1*02:02-DPB1*05:01	RKPDPEPGRMDHH	0.004601327	0.0060082925
HLA-DPA1*02:02-DPB1*05:01	GIGDEALPTVLVG	0.040471908	0.0037764378
HLA-DPA1*02:02-DPB1*05:01	EGYVNVTVKPEPR	0.015380622	0.24970806
HLA-DPA1*02:02-DPB1*05:01	MGGSGSRLSKELL	0.046451088	0.035002716
HLA-DPA1*02:02-DPB1*05:01	AGAAKLVVAVAVF	0.17393452	0.005568388
HLA-DPA1*02:02-DPB1*05:01	MRLAGPLRIVVLV	0.24304315	0.0012948557
HLA-DPA1*02:02-DPB1*05:01	AELVGPVIPQDWS	0.014555486	0.0045277295
HLA-DPA1*02:02-DPB1*05:01	SNEEAQKAQALRL	0.027641062	0.0511128
HLA-DPA1*02:02-DPB1*05:01	VFRPGLGWYTVNS	0.052565776	0.090255365
HLA-DPA1*02:02-DPB1*05:01	VIVVAVSVIMVIY	0.08210457	0.0021267126
HLA-DPA1*02:02-DPB1*05:01	TVAIIGLLIFHKP	0.34239736	0.087899774
HLA-DPA1*02:02-DPB1*05:01	ILCCLLKAICRVL	0.3108658	0.000478617
HLA-DPA1*02:02-DPB1*05:01	DPNITACKKNEET	0.025850343	0.0072366754
HLA-DPA1*02:02-DPB1*05:01	VLVVVLSIVLEGP	0.08025911	0.001448847
HLA-DPA1*02:02-DPB1*05:01	KAVDIVKQVWDSV	0.20698921	0.018459808
HLA-DPA1*02:02-DPB1*05:01	EDDEDFLAEVAEE	0.11678351	0.022133153
HLA-DPA1*02:02-DPB1*05:01	IGGGDTATCCAKW	0.0061532254	0.0010377462
HLA-DPA1*02:02-DPB1*05:01	FGLIWGLMLLHYT	0.19363232	0.0020795646
HLA-DPA1*02:02-DPB1*05:01	DSSLSSPNPASAH	0.01037584	0.007212243
HLA-DPA1*02:02-DPB1*05:01	AAEKPRTVFSDYL	0.12503606	0.02201936
HLA-DPA1*02:02-DPB1*05:01	GFTLPFYKRMLNK	0.28462845	0.027630309
HLA-DPA1*02:02-DPB1*05:01	VPELIRTIMGWTL	0.18069676	0.0026945178
HLA-DPA1*02:02-DPB1*05:01	LEKVINETWAWKN	0.19484735	0.014270993
HLA-DPA1*02:02-DPB1*05:01	MDPRLSTVRQTCC	0.073477544	0.0005900867
HLA-DPA1*02:02-DPB1*05:01	ALEDKRVRLQPEC	0.05048303	0.0024873517
HLA-DPA1*02:02-DPB1*05:01	EHFISILGKCFDS	0.3510909	0.0029132415
HLA-DPA1*02:02-DPB1*05:01	IVSRPRLLSQVAD	0.11483995	0.0050097182
HLA-DPA1*02:02-DPB1*05:01	GGSEGGCPRGSPV	0.0041696	0.0022733451
HLA-DPA1*02:02-DPB1*05:01	HYVSNAQLIAFKE	0.15507695	0.45504197
HLA-DPA1*02:02-DPB1*05:01	YIMLNIRIVLVGL	0.12474448	0.001638723
HLA-DPA1*02:02-DPB1*05:01	NQSEAGSHTLQSM	0.015652232	0.009386353
HLA-DPA1*02:02-DPB1*05:01	VCNPIISGLYQGA	0.08814517	0.00060631055
HLA-DPA1*02:02-DPB1*05:01	TATCCAKWNTEDK	0.014502142	0.0010635091
HLA-DPA1*02:02-DPB1*05:01	PHMEQVPEAQPLG	0.030861316	0.0026378788
HLA-DPA1*02:02-DPB1*05:01	AKPKNPSTNVSVV	0.020421617	0.0074314713
HLA-DPA1*02:02-DPB1*05:01	WNQDASRDLLLAI	0.09376407	0.0006339806
HLA-DPA1*02:02-DPB1*05:01	WALGFYPAEITLT	0.09412594	0.0060035423
HLA-DPA1*02:02-DPB1*05:01	ESPVREEPGEDFP	0.012535629	0.0042709666
HLA-DPA1*02:02-DPB1*05:01	LGKRCEDDKVKLQ	0.017718581	0.0018799715
HLA-DPA1*02:02-DPB1*05:01	MAPFEPLASGILL	0.083143696	0.0033853669
HLA-DPA1*02:02-DPB1*05:01	LFNKTKSVEFTFC	0.1547072	0.0004822316
HLA-DPA1*02:02-DPB1*05:01	RSKYNDDIRKGIV	0.07873016	0.0048825843
HLA-DPA1*02:02-DPB1*05:01	TQEPLARDPVKLP	0.070610434	0.0034111806
HLA-DPA1*02:02-DPB1*05:01	KGGSCSQAASSNS	0.009995972	0.0015943503
HLA-DPA1*02:02-DPB1*05:01	SGEGTQPSRTENR	0.0035587556	0.015946746
HLA-DPA1*02:02-DPB1*05:01	RGYCSRRQRRLRK	0.14907312	0.0007801087
HLA-DPA1*02:02-DPB1*05:01	PAPPQQEGPPEQQ	0.0027132356	0.010012152
HLA-DPA1*02:02-DPB1*05:01	GPPGCGKTLLAKA	0.01038513	0.0013868777
HLA-DPA1*02:02-DPB1*05:01	HSTLTCMSREFQC	0.09096703	0.0015157856
HLA-DPA1*02:02-DPB1*05:01	GSAVRTLDMCSSH	0.07017212	0.011724589
HLA-DPA1*02:02-DPB1*05:01	IEYQGAEKEWGDG	0.0552714	0.02621769
HLA-DPA1*02:02-DPB1*05:01	ELKEKLRSINQGL	0.16810758	0.0040150816
HLA-DPA1*02:02-DPB1*05:01	AELDALGDELLAD	0.0899499	0.014701632
HLA-DPA1*02:02-DPB1*05:01	SVGSMGLIISLLC	0.13628007	0.0011583266
HLA-DPA1*02:02-DPB1*05:01	CPPPQLAVNLEPS	0.026147027	0.01706084
HLA-DPA1*02:02-DPB1*05:01	IVFFLIGFMIGYL	0.107137784	0.0019748895
HLA-DPA1*02:02-DPB1*05:01	LFFFVLFLCLFFY	0.029398313	0.001102234
HLA-DPA1*02:02-DPB1*05:01	RLHLGGGRNSNAN	0.030296057	0.005409528
HLA-DPA1*02:02-DPB1*05:01	AQRLPDSFKDSPS	0.054239877	0.0026812898
HLA-DPA1*02:02-DPB1*05:01	SVGKTCVVQRFKT	0.14545378	0.0029193847
HLA-DPA1*02:02-DPB1*05:01	VCVISETGKAKYK	0.20093061	0.0023511369
HLA-DPA1*02:02-DPB1*05:01	TVQKGMPHKCYHG	0.064931005	0.0065962775
HLA-DPA1*02:02-DPB1*05:01	LQHLGSSDPRALP	0.018260548	0.006310911
HLA-DPA1*02:02-DPB1*05:01	LCACICRSLYPTI	0.13222638	0.00049300626
HLA-DPA1*02:02-DPB1*05:01	GFIHRDIKPDNLL	0.02190647	0.48808798
HLA-DPA1*02:02-DPB1*05:01	EPARKKQDPPVTH	0.015491281	0.060531117
HLA-DPA1*02:02-DPB1*05:01	GHSSDLIISLLFI	0.1701207	0.0019029084
HLA-DPA1*02:02-DPB1*05:01	YYYIYSKVQLGGV	0.17934172	0.04642634
HLA-DPA1*02:02-DPB1*05:01	HYTNPTVRRYAVA	0.028632035	0.0043471423
HLA-DPA1*02:02-DPB1*05:01	TTTKFIVRSKDGP	0.16071586	0.008699575
HLA-DPA1*02:02-DPB1*05:01	LLPFLLKQHKVWR	0.35723954	0.07813285
HLA-DPA1*02:02-DPB1*05:01	SVSQRAGITAAIN	0.03456211	0.58515865
HLA-DPA1*02:02-DPB1*05:01	LLVPYLMEAIRLY	0.42201903	0.0072736195
HLA-DPA1*02:02-DPB1*05:01	TLVFLCVCFIFRV	0.12727845	0.0006608987
HLA-DPA1*02:02-DPB1*05:01	CVDRDGREVEGTR	0.00575056	0.010451688
HLA-DPA1*02:02-DPB1*05:01	VPLLLLMCHCGKG	0.31588623	0.0011390487
HLA-DPA1*02:02-DPB1*05:01	YVRPGGGFEPNFM	0.020551559	0.15247698
HLA-DPA1*02:02-DPB1*05:01	FMPKSTIYRGEMC	0.09955326	0.000728153
HLA-DPA1*02:02-DPB1*05:01	IVSASRDKTIKMW	0.063634396	0.12899959
HLA-DPA1*02:02-DPB1*05:01	DNGDFTLRLEDVS	0.068537995	0.010539909
HLA-DPA1*02:02-DPB1*05:01	VMWIGFLTRTVLE	0.21197952	0.0039417855
HLA-DPA1*02:02-DPB1*05:01	AGGSGTASAEAFD	0.02432462	0.08907064
HLA-DPA1*02:02-DPB1*05:01	ACNPQPNGENAIS	0.0037663232	0.0004384569
HLA-DPA1*02:02-DPB1*05:01	DQLQLWIRGNVSA	0.08223344	0.0022879632
HLA-DPA1*02:02-DPB1*05:01	EDLQEIKKELSKT	0.20779707	0.0038628944
HLA-DPA1*02:02-DPB1*05:01	WVKSGLGSGPKCC	0.020201556	0.000592587
HLA-DPA1*02:02-DPB1*05:01	ITYPPAMKNAHAK	0.04462422	0.0091563715
HLA-DPA1*02:02-DPB1*05:01	TECERLAGTESPV	0.026220448	0.0007674583
HLA-DPA1*02:02-DPB1*05:01	ALFLLASLLGAAL	0.15951082	0.0028623762
HLA-DPA1*02:02-DPB1*05:01	TLRWSFSNGTSWR	0.049323436	0.028659677
HLA-DPA1*02:02-DPB1*05:01	EDGPVFYPPPKKT	0.083183795	0.061015476
HLA-DPA1*02:02-DPB1*05:01	LVACTKVVAPTIS	0.10712502	0.0018431973
HLA-DPA1*02:02-DPB1*05:01	VSWEEYKNATYGY	0.07685458	0.0016166454
HLA-DPA1*02:02-DPB1*05:01	NDFSETTTSLSPD	0.025664328	0.007916401
HLA-DPA1*02:02-DPB1*05:01	MSRSVALAVLALL	0.20575406	0.0029275864
HLA-DPA1*02:02-DPB1*05:01	CDRMKEYGEQIDP	0.049690403	0.0011456215
HLA-DPA1*02:02-DPB1*05:01	HLPINSRKCLREE	0.029899793	0.0020287768
HLA-DPA1*02:02-DPB1*05:01	MLLGRILYAPYNP	0.20035529	0.028792217
HLA-DPA1*02:02-DPB1*05:01	FAGLTADARIVIN	0.035109665	0.011439545
HLA-DPA1*02:02-DPB1*05:01	HLPINSRKCLREE	0.029899793	0.0020287768
HLA-DPA1*02:02-DPB1*05:01	MEMQSRHGARTSD	0.07624752	0.002626968
HLA-DPA1*02:02-DPB1*05:01	CLDEEVEGQGFCS	0.031791948	0.00032144578
HLA-DPA1*02:02-DPB1*05:01	VGGPDGTVPMPMP	0.014514709	0.004229044
HLA-DPA1*02:02-DPB1*05:01	EGEETFEAAMLGQ	0.099039994	0.0027954155
HLA-DPA1*02:02-DPB1*05:01	GKYDSELMCYAHS	0.19539729	0.0075744255
HLA-DPA1*02:02-DPB1*05:01	AKRQQQLTAMKVL	0.2047072	0.028142914
HLA-DPA1*02:02-DPB1*05:01	DISASRFEDNEEL	0.06369807	0.39435932
HLA-DPA1*02:02-DPB1*05:01	GYPFQCLGFTPEH	0.051483195	0.0021398175
HLA-DPA1*02:02-DPB1*05:01	ALPGDNVGFNVKN	0.02559691	0.19729242
HLA-DPA1*02:02-DPB1*05:01	KNIYKRMTGSEFD	0.12338269	0.018636359
HLA-DPA1*02:02-DPB1*05:01	TQIISKKINTKFF	0.268973	0.07039912
HLA-DPA1*02:02-DPB1*05:01	ENTCQDVDECQQN	0.0042566415	0.0019472804
HLA-DPA1*02:02-DPB1*05:01	FVLLGFALLGTHG	0.13929215	0.008232715
HLA-DPA1*02:02-DPB1*05:01	SLALWSYFFHTDE	0.26304054	0.050556928
HLA-DPA1*02:02-DPB1*05:01	FKRSFLEKKRFTE	0.24227288	0.037203684
HLA-DPA1*02:02-DPB1*05:01	LLFITIALIGSGW	0.10166082	0.00098388
HLA-DPA1*02:02-DPB1*05:01	VFFLIVVIYKKFQ	0.46527246	0.0022332892
HLA-DPA1*02:02-DPB1*05:01	CDIMVLQEVVDSS	0.10934947	0.00042067227
HLA-DPA1*02:02-DPB1*05:01	HPALISDGCQVSY	0.03388329	0.04787728
HLA-DPA1*02:02-DPB1*05:01	MSRSVALAVLALL	0.20575406	0.0029275864
HLA-DPA1*02:02-DPB1*05:01	AWAWWCISDTQRI	0.04088028	0.0009836985
HLA-DPA1*02:02-DPB1*05:01	LWSAIGLSIALHV	0.13680999	0.006335251
HLA-DPA1*02:02-DPB1*05:01	MLSRWSASFTVTK	0.25864503	0.020162214
HLA-DPA1*02:02-DPB1*05:01	NNMNKYDYVLTGY	0.2133252	0.0022058208
HLA-DPA1*02:02-DPB1*05:01	CVVVGDGAVGKTC	0.009522205	0.0005505545
HLA-DPA1*02:02-DPB1*05:01	GVGLLELGFMTLS	0.20034184	0.0013839072
HLA-DPA1*02:02-DPB1*05:01	VTIAGFDLNSYRD	0.09396386	0.032840706
HLA-DPA1*02:02-DPB1*05:01	LMGGAMQLTFRKM	0.2577304	0.05431965
HLA-DPA1*02:02-DPB1*05:01	SEDGEKENEKSKT	0.006652126	0.00283477
HLA-DPA1*02:02-DPB1*05:01	MYALFLLASLLGA	0.19226375	0.0010500018
HLA-DPA1*02:02-DPB1*05:01	KDDKKKKDAGKSA	0.026883567	0.0035907489
HLA-DPA1*02:02-DPB1*05:01	QGKNPDITKAWKL	0.058283683	0.008258142
HLA-DPA1*02:02-DPB1*05:01	SNSSHSEYSSFFH	0.07221807	0.021028008
HLA-DPA1*02:02-DPB1*05:01	MEKLKRLLQVAAR	0.21090038	0.07556719
HLA-DPA1*02:02-DPB1*05:01	LRKRRDSLSLSTQ	0.1566445	0.007575351
HLA-DPA1*02:02-DPB1*05:01	VFPNGTEVPNTRS	0.0046069627	0.015760647
HLA-DPA1*02:02-DPB1*05:01	FSELPLVMWLQGG	0.15963104	0.0037894316
HLA-DPA1*02:02-DPB1*05:01	KFGTEKCEQEEEK	0.020071128	0.010413175
HLA-DPA1*02:02-DPB1*05:01	SGQTQTSEPASSG	0.006287347	0.022072354
HLA-DPA1*02:02-DPB1*05:01	EKENDTGVVHQVE	0.007237919	0.2171208
HLA-DPA1*02:02-DPB1*05:01	RPGRVGPTGEKGD	0.0037445554	0.03555077
HLA-DPA1*02:02-DPB1*05:01	FVKRWKSYLKGSR	0.43469426	0.072044045
HLA-DPA1*02:02-DPB1*05:01	SPGCLWLLAVALL	0.069001324	0.0005566501
HLA-DPA1*02:02-DPB1*05:01	EKLLTKEQLKIWM	0.28846243	0.012843641
HLA-DPA1*02:02-DPB1*05:01	MEYASDASLDPEA	0.02102573	0.0064642457
HLA-DPA1*02:02-DPB1*05:01	STQNNQKKVLAKT	0.03495909	0.0018306464
HLA-DPA1*02:02-DPB1*05:01	VNLGVGAYRTDDC	0.022614853	0.00409803
HLA-DPA1*02:02-DPB1*05:01	INLLLICSKETGC	0.27724585	0.00034474925
HLA-DPA1*02:02-DPB1*05:01	ELLRSLSNSTARN	0.11638277	0.0052797096
HLA-DPA1*02:02-DPB1*05:01	GLPEPLTLRWEPS	0.051985618	0.022044739
HLA-DPA1*02:02-DPB1*05:01	AHRPSRVQLVLQD	0.053538494	0.051538456
HLA-DPA1*02:02-DPB1*05:01	IFTYFKVPETKGR	0.19420607	0.030670822
HLA-DPA1*02:02-DPB1*05:01	ERQSNRTVRVTQE	0.008566267	0.0023364138
HLA-DPA1*02:02-DPB1*05:01	MVKCDPRHGKYMA	0.048797395	0.0008888912
HLA-DPA1*02:02-DPB1*05:01	DEDPVNCEKKCNG	0.009409111	0.0017960344
HLA-DPA1*02:02-DPB1*05:01	EMSPEKLQQYRQV	0.10772967	0.0035261768
HLA-DPA1*02:02-DPB1*05:01	VINLLVIFIPSMK	0.47072405	0.0098255295
HLA-DPA1*02:02-DPB1*05:01	LIAKPNKVQLIAM	0.11576526	0.007265205
HLA-DPA1*02:02-DPB1*05:01	FMIGYLGYCKGVE	0.29235503	0.0044936454
HLA-DPA1*02:02-DPB1*05:01	DIFSHIFGGGLFG	0.049957905	0.014213979
HLA-DPA1*02:02-DPB1*05:01	HYKTDQGIKNLSV	0.046045404	0.002659511
HLA-DPA1*02:02-DPB1*05:01	YGVAVGVLAFLTC	0.16340409	0.0021482485
HLA-DPA1*02:02-DPB1*05:01	SNAKNAVLFEAIS	0.33498427	0.0046018786
HLA-DPA1*02:02-DPB1*05:01	FLQSSYQTEIGQT	0.058300633	0.0035178848
HLA-DPA1*02:02-DPB1*05:01	FDQIDENLKQALQ	0.118350506	0.0074476115
HLA-DPA1*02:02-DPB1*05:01	DPEGDNTGEQVAV	0.0024002648	0.00505099
HLA-DPA1*02:02-DPB1*05:01	NINPNTTHSTGSC	0.0021235351	0.002345907
HLA-DPA1*02:02-DPB1*05:01	LPALTVHVTQPKD	0.093825795	0.04626398
HLA-DPA1*02:02-DPB1*05:01	KDSPSKGLGPCGW	0.010100004	0.0011251431
HLA-DPA1*02:02-DPB1*05:01	LLVPNPEARLQQL	0.029655581	0.0106197875
HLA-DPA1*02:02-DPB1*05:01	IKKAIKCIEGGQK	0.12601563	0.008727118
HLA-DPA1*02:02-DPB1*05:01	SLWVRTQLGLPPL	0.11745839	0.0039963094
HLA-DPA1*02:02-DPB1*05:01	VIVAVILTVPVLF	0.22220485	0.0099168215
HLA-DPA1*02:02-DPB1*05:01	YKSIISRRFFCIV	0.36727938	0.001622571
HLA-DPA1*02:02-DPB1*05:01	PYFRDLLEEGKAT	0.20062067	0.006682934
HLA-DPA1*02:02-DPB1*05:01	HYKTDQGIKNLSV	0.046045404	0.002659511
HLA-DPA1*02:02-DPB1*05:01	GVFLGWNINNDTW	0.047482546	0.0017437895
HLA-DPA1*02:02-DPB1*05:01	HEEKETGQKINIH	0.026687158	0.08134155
HLA-DPA1*02:02-DPB1*05:01	KEFLGRTGGSWFK	0.1129865	0.004239793
HLA-DPA1*02:02-DPB1*05:01	VRKMILRTSEETI	0.09013489	0.0027554545
HLA-DPA1*02:02-DPB1*05:01	VSMVEVTDFPFNT	0.053410128	0.004693425
HLA-DPA1*02:02-DPB1*05:01	YNCTFPALIEDWR	0.07546314	0.00093033875
HLA-DPA1*02:02-DPB1*05:01	MSRSVALAVLALL	0.20575406	0.0029275864
