# Supplementary material for: MHCII-peptide presentation: an assessment of the state-of-the-art prediction methods
Source: Front Immunol. 2024 Mar 12;15:1293706. doi: 10.3389/fimmu.2024.1293706 (PMC11027168; doi:10.3389/fimmu.2024.1293706)
Supplement: Supplementary file 2 [file DataSheet_2.zip › output/BERT/neg/13_HLA-DQA1_03_01_DQB1_03_02.csv]

allele	peptide	affinity_pred	mass_pred
HLA-DQA1*03:01-DQB1*03:02	NPTVQLKIPQLRV	0.043540645	0.011056455
HLA-DQA1*03:01-DQB1*03:02	SNVPWAFMQGEIA	0.37496156	0.0016127484
HLA-DQA1*03:01-DQB1*03:02	SDADQLRVGNDGI	0.17607385	0.0039414703
HLA-DQA1*03:01-DQB1*03:02	MGVALRMYPLKPT	0.10022066	0.045357943
HLA-DQA1*03:01-DQB1*03:02	LGMVQDVTFVDKA	0.25204915	0.2489585
HLA-DQA1*03:01-DQB1*03:02	PANWYNDTYPLSP	0.119481735	0.0018120026
HLA-DQA1*03:01-DQB1*03:02	TILCIDLGTDMVP	0.23361653	0.0011293842
HLA-DQA1*03:01-DQB1*03:02	DKGCKTVQSRLDF	0.18824434	0.20950985
HLA-DQA1*03:01-DQB1*03:02	AGLCRGNSVERKI	0.02297211	0.0012346592
HLA-DQA1*03:01-DQB1*03:02	GPVFYPPPKKTKH	0.0116353	0.012285694
HLA-DQA1*03:01-DQB1*03:02	RCLDCFNPFLLSC	0.21018618	0.00027598935
HLA-DQA1*03:01-DQB1*03:02	SDPPSPSVLPKPP	0.08512371	0.019729313
HLA-DQA1*03:01-DQB1*03:02	IIGGGDTATCCAK	0.09567919	0.024455909
HLA-DQA1*03:01-DQB1*03:02	DLMCDCPQGYQLK	0.06275304	0.0030191762
HLA-DQA1*03:01-DQB1*03:02	QWQSQRNQLQGAM	0.08898824	0.0062621916
HLA-DQA1*03:01-DQB1*03:02	PLNKTAPCVRLLN	0.042470742	0.000536668
HLA-DQA1*03:01-DQB1*03:02	DAAVGKTSLLRSY	0.06287776	0.0032315855
HLA-DQA1*03:01-DQB1*03:02	VGFAILYTKHRRL	0.066876724	0.17621632
HLA-DQA1*03:01-DQB1*03:02	WILIVRFSTYFPG	0.11981108	0.0015553262
HLA-DQA1*03:01-DQB1*03:02	PSAEGPPGPPSGP	0.058161292	0.0048920373
HLA-DQA1*03:01-DQB1*03:02	TGDMLRAMVASGS	0.26667222	0.02644587
HLA-DQA1*03:01-DQB1*03:02	AWPDRRRWNQTCE	0.04133634	0.00037981384
HLA-DQA1*03:01-DQB1*03:02	MVKCDPRHGKYMA	0.0092732115	0.000821368
HLA-DQA1*03:01-DQB1*03:02	GTQIVLLGLVTAA	0.20684607	0.0041371463
HLA-DQA1*03:01-DQB1*03:02	STSIIATIGPASR	0.21159153	0.32542253
HLA-DQA1*03:01-DQB1*03:02	CSDAAGYPHATHD	0.14311391	0.002833638
HLA-DQA1*03:01-DQB1*03:02	LEQNLSDLQLQAA	0.23803559	0.021092068
HLA-DQA1*03:01-DQB1*03:02	GKKSSPLTESGGP	0.0823936	0.0038314133
HLA-DQA1*03:01-DQB1*03:02	HPNLTSMTFRGSV	0.13587373	0.0032370768
HLA-DQA1*03:01-DQB1*03:02	HNSDISAYTYERT	0.28937864	0.07342686
HLA-DQA1*03:01-DQB1*03:02	KTGTLTQNRMTVA	0.048778135	0.014839366
HLA-DQA1*03:01-DQB1*03:02	EGVALTVTGVAQV	0.30978355	0.006127673
HLA-DQA1*03:01-DQB1*03:02	AALSAIRANCHQE	0.2576093	0.014862074
HLA-DQA1*03:01-DQB1*03:02	QSLLKTTQEPLAR	0.14038187	0.415879
HLA-DQA1*03:01-DQB1*03:02	LLIVLLGLSALLQ	0.15940411	0.003000249
HLA-DQA1*03:01-DQB1*03:02	SLRTSIGLWTSFL	0.2026911	0.005378672
HLA-DQA1*03:01-DQB1*03:02	ALWVLGLCCVLLT	0.100486785	0.0016942801
HLA-DQA1*03:01-DQB1*03:02	ACLLGLFALILSG	0.095172934	0.0018643137
HLA-DQA1*03:01-DQB1*03:02	PNTQNDTNLLACN	0.10528688	0.00079691596
HLA-DQA1*03:01-DQB1*03:02	VFLLTFYVISQVF	0.21975571	0.0016867988
HLA-DQA1*03:01-DQB1*03:02	WHIDPFGHSREQA	0.122320905	0.0025983802
HLA-DQA1*03:01-DQB1*03:02	LGMVQDVTFVDKA	0.25204915	0.2489585
HLA-DQA1*03:01-DQB1*03:02	TEVPNTRSRGHHN	0.019009449	0.0035814226
HLA-DQA1*03:01-DQB1*03:02	ACGDGSDEAGCSS	0.13590258	0.0009199794
HLA-DQA1*03:01-DQB1*03:02	VCPDYDLCSVCEG	0.29302603	0.001301989
HLA-DQA1*03:01-DQB1*03:02	VGILFAVFLILLL	0.03501451	0.0059227366
HLA-DQA1*03:01-DQB1*03:02	LAVAASIVFIIWT	0.15636961	0.0025767612
HLA-DQA1*03:01-DQB1*03:02	LANSSLGFILADA	0.43926093	0.0049484195
HLA-DQA1*03:01-DQB1*03:02	MARGAALALLLFG	0.28616127	0.12599312
HLA-DQA1*03:01-DQB1*03:02	CHQSILELFNTSY	0.19825655	0.0005147535
HLA-DQA1*03:01-DQB1*03:02	AALALLLFGLLGV	0.15170962	0.001895136
HLA-DQA1*03:01-DQB1*03:02	AAATGRLLLLLLV	0.08836515	0.003372321
HLA-DQA1*03:01-DQB1*03:02	QGTLQRPLVRDSR	0.05186605	0.002436399
HLA-DQA1*03:01-DQB1*03:02	CATQMLESMITKP	0.09190204	0.0010409215
HLA-DQA1*03:01-DQB1*03:02	CLQKAHEFLRLSQ	0.11497929	0.0006680329
HLA-DQA1*03:01-DQB1*03:02	QTPKEDSHSTTGT	0.02794524	0.004368729
HLA-DQA1*03:01-DQB1*03:02	GALQGLYTTVDFG	0.3026651	0.02311286
HLA-DQA1*03:01-DQB1*03:02	LKRLAKSDPMVQC	0.09903775	0.0009891683
HLA-DQA1*03:01-DQB1*03:02	VQASEHPKIEFYL	0.27237818	0.0046923542
HLA-DQA1*03:01-DQB1*03:02	LIFAFFQELVIAG	0.24084596	0.0030381647
HLA-DQA1*03:01-DQB1*03:02	ISNSELFPTTDPV	0.22105901	0.018814515
HLA-DQA1*03:01-DQB1*03:02	YNATFLASDNGIP	0.30894673	0.029263517
HLA-DQA1*03:01-DQB1*03:02	QEPLARDPVKLPT	0.047071192	0.0025192173
HLA-DQA1*03:01-DQB1*03:02	SPGWVRTRWALLL	0.116969064	0.00218472
HLA-DQA1*03:01-DQB1*03:02	YSDGDLTLIYFGG	0.24463795	0.004984523
HLA-DQA1*03:01-DQB1*03:02	FWQDLGNLVADGC	0.35655287	0.0011270966
HLA-DQA1*03:01-DQB1*03:02	ADKAFYQQPDADI	0.2470383	0.22462794
HLA-DQA1*03:01-DQB1*03:02	RVCENIPIVLCGN	0.11578762	0.0016338544
HLA-DQA1*03:01-DQB1*03:02	LITGNLEKLRKMM	0.017332323	0.0023790079
HLA-DQA1*03:01-DQB1*03:02	LGIALLAYVASVW	0.2527838	0.0044878167
HLA-DQA1*03:01-DQB1*03:02	EFSGRSLDRLPKT	0.04392876	0.002119402
HLA-DQA1*03:01-DQB1*03:02	FVILAACVVACVG	0.18375759	0.0038891335
HLA-DQA1*03:01-DQB1*03:02	DVYKEHFQDDVFN	0.14188385	0.644296
HLA-DQA1*03:01-DQB1*03:02	ACIVLSERCDGFL	0.2691107	0.00096773513
HLA-DQA1*03:01-DQB1*03:02	VHKKCPLCELMFP	0.08936842	0.0005383472
HLA-DQA1*03:01-DQB1*03:02	NYTSLIAFHCKRG	0.11761557	0.008573124
HLA-DQA1*03:01-DQB1*03:02	VLGLVSCTFFLAV	0.1458952	0.009982398
HLA-DQA1*03:01-DQB1*03:02	CSSPLPLVVNTWP	0.14296271	0.0017643294
HLA-DQA1*03:01-DQB1*03:02	LLKCSRLVLALAL	0.20347542	0.0020579943
HLA-DQA1*03:01-DQB1*03:02	DTWPPACPPLEPA	0.35378802	0.0021301745
HLA-DQA1*03:01-DQB1*03:02	VVQYALANLTGTV	0.2082011	0.060242582
HLA-DQA1*03:01-DQB1*03:02	GVLEGIRICRQGF	0.1915016	0.0032565058
HLA-DQA1*03:01-DQB1*03:02	KKTQEKDDDMLFA	0.1886821	0.0066635557
HLA-DQA1*03:01-DQB1*03:02	LGVSFFILSLILE	0.33341157	0.0025004148
HLA-DQA1*03:01-DQB1*03:02	QKDNGCFRSSGSL	0.10200778	0.0010219861
HLA-DQA1*03:01-DQB1*03:02	DPYCGWCVVEGRC	0.20348164	0.0024795406
HLA-DQA1*03:01-DQB1*03:02	IWALILGIFMTIL	0.05407953	0.0017871239
HLA-DQA1*03:01-DQB1*03:02	RQQHNERLRKQFG	0.0029776818	0.07283225
HLA-DQA1*03:01-DQB1*03:02	KIAEVDCTAERNI	0.22667868	0.064081885
HLA-DQA1*03:01-DQB1*03:02	GLVGIIIGTIFII	0.052730925	0.007725322
HLA-DQA1*03:01-DQB1*03:02	KVDMRTISFDIPP	0.23844816	0.029084709
HLA-DQA1*03:01-DQB1*03:02	IEFDVHLGIAHTR	0.2808131	0.10420456
HLA-DQA1*03:01-DQB1*03:02	FWLGWLGMLAGAV	0.2420801	0.0050068162
HLA-DQA1*03:01-DQB1*03:02	QCFKTCSEQNGYV	0.13530153	0.0017066877
HLA-DQA1*03:01-DQB1*03:02	CSVCPDYDLCSVC	0.1995132	0.0004301709
HLA-DQA1*03:01-DQB1*03:02	LGILSVMLIFAFF	0.066725045	0.0022121212
HLA-DQA1*03:01-DQB1*03:02	THHPISDHEATLR	0.06766775	0.9967492
HLA-DQA1*03:01-DQB1*03:02	LGFYPAEITLTWQ	0.34222192	0.059528716
HLA-DQA1*03:01-DQB1*03:02	HISTPNVNALTHE	0.14045852	0.0225607
HLA-DQA1*03:01-DQB1*03:02	ALYDICFRTLKLT	0.060190666	0.0009859501
HLA-DQA1*03:01-DQB1*03:02	SMQSQIARIPEAF	0.27955976	0.0075062574
HLA-DQA1*03:01-DQB1*03:02	TTTTTTESVEEVV	0.4197954	0.20334199
HLA-DQA1*03:01-DQB1*03:02	TTAASTPDAVDKY	0.38391113	0.043814845
HLA-DQA1*03:01-DQB1*03:02	GVFVANLTEWKRQ	0.32455155	0.07154922
HLA-DQA1*03:01-DQB1*03:02	ASTSYDYCRVPME	0.32670176	0.0086412905
HLA-DQA1*03:01-DQB1*03:02	VSSTTLFAVGATH	0.2704546	0.013619393
HLA-DQA1*03:01-DQB1*03:02	MCFGLAFMLAGVI	0.13343357	0.0011619932
HLA-DQA1*03:01-DQB1*03:02	FVVALVLLNVAAA	0.19743086	0.0035888783
HLA-DQA1*03:01-DQB1*03:02	LPTTAASTPDAVD	0.42957228	0.43042627
HLA-DQA1*03:01-DQB1*03:02	VCNPIISGLYQGA	0.09479001	0.00038321764
HLA-DQA1*03:01-DQB1*03:02	VCPDYDLCSVCEG	0.29302603	0.001301989
HLA-DQA1*03:01-DQB1*03:02	CVDGLGTYRCSCP	0.061615895	0.0021057506
HLA-DQA1*03:01-DQB1*03:02	GPLCLTPLDNACL	0.09911242	0.0016017925
HLA-DQA1*03:01-DQB1*03:02	VYKHFPIPLINRL	0.04447758	0.007206118
HLA-DQA1*03:01-DQB1*03:02	SKNKTKEYKIVGM	0.03241738	0.0014665733
HLA-DQA1*03:01-DQB1*03:02	GGGDTATCCAKWN	0.07326056	0.021212434
HLA-DQA1*03:01-DQB1*03:02	ASEHPKIEFYLKN	0.09133677	0.009465334
HLA-DQA1*03:01-DQB1*03:02	QLNAFLSKSSVSK	0.094985336	0.028279593
HLA-DQA1*03:01-DQB1*03:02	LALLSVNTATNQG	0.2234824	0.03526455
HLA-DQA1*03:01-DQB1*03:02	PGLGQIEEENEGA	0.31732515	0.0049461527
HLA-DQA1*03:01-DQB1*03:02	QIEMKVMEGLQFG	0.14935619	0.008559794
HLA-DQA1*03:01-DQB1*03:02	RYFQFRCENGHCI	0.06667464	0.00425572
HLA-DQA1*03:01-DQB1*03:02	TIPPPEKETQAPG	0.094325386	0.0066414834
HLA-DQA1*03:01-DQB1*03:02	IVFFLIGFMIGYL	0.068185896	0.0059017874
HLA-DQA1*03:01-DQB1*03:02	GGLCRGDLSLSLA	0.17890528	0.0027271442
HLA-DQA1*03:01-DQB1*03:02	PPATEATMGGKRQ	0.058897078	0.007853659
HLA-DQA1*03:01-DQB1*03:02	GDGTHSSAYCPDY	0.24057524	0.029881626
HLA-DQA1*03:01-DQB1*03:02	CADGTDEEDCPGC	0.17463475	0.0019078605
HLA-DQA1*03:01-DQB1*03:02	RGDNCTDLLALGI	0.18138531	0.00078008504
HLA-DQA1*03:01-DQB1*03:02	AEWARVSAVNATS	0.2919282	0.04496328
HLA-DQA1*03:01-DQB1*03:02	LLTQGLSCAWGAA	0.22199939	0.0016449101
HLA-DQA1*03:01-DQB1*03:02	TVKIGKVDCTQHY	0.009432945	0.3807059
HLA-DQA1*03:01-DQB1*03:02	SAGEECDAAEGAE	0.47343445	0.0080825025
HLA-DQA1*03:01-DQB1*03:02	LPSDLLENVLCGV	0.19442177	0.0031234163
HLA-DQA1*03:01-DQB1*03:02	TAKSNCRYEIEWI	0.12830998	0.0016943027
HLA-DQA1*03:01-DQB1*03:02	KRLAKSDPMVQCI	0.13376853	0.00075712363
HLA-DQA1*03:01-DQB1*03:02	PNEENEDERDRHL	0.104085185	0.015451749
HLA-DQA1*03:01-DQB1*03:02	GLVGIIIGTIFII	0.052730925	0.007725322
HLA-DQA1*03:01-DQB1*03:02	YKLKETIQKLSNV	0.022740424	0.0020936746
HLA-DQA1*03:01-DQB1*03:02	SVGGLGDSFYEYL	0.32660225	0.012377995
HLA-DQA1*03:01-DQB1*03:02	RRKSSGGKGGSCS	0.0038742544	0.0040317914
HLA-DQA1*03:01-DQB1*03:02	QQTMLRVSIDGVE	0.35426968	0.042288978
HLA-DQA1*03:01-DQB1*03:02	IIAVLMSAQESWA	0.45134482	0.0063264617
HLA-DQA1*03:01-DQB1*03:02	WLIILASLLALAL	0.1431331	0.0020067065
HLA-DQA1*03:01-DQB1*03:02	MDPRLSTVRQTCC	0.15089817	0.0012320671
HLA-DQA1*03:01-DQB1*03:02	CLWLPSASKEPDN	0.26990202	0.0010903014
HLA-DQA1*03:01-DQB1*03:02	NSDFRNRGMTALL	0.20734224	0.0010256927
HLA-DQA1*03:01-DQB1*03:02	YGRTALILAVCCG	0.23855688	0.0099460855
HLA-DQA1*03:01-DQB1*03:02	VKFTLNMLVTMAP	0.22853199	0.0014780369
HLA-DQA1*03:01-DQB1*03:02	EEKNPCRTLCCFC	0.028093988	0.00058486004
HLA-DQA1*03:01-DQB1*03:02	GYCKGVEPKTECE	0.21646711	0.0024358977
HLA-DQA1*03:01-DQB1*03:02	NVGTSGDHDDSAM	0.13324061	0.008163185
HLA-DQA1*03:01-DQB1*03:02	VQKIGPEGLVTQV	0.104740575	0.002700082
HLA-DQA1*03:01-DQB1*03:02	IPFDQVNDDYCDC	0.28207168	0.020200772
HLA-DQA1*03:01-DQB1*03:02	ILILVIGVAIISL	0.054482467	0.0017768035
HLA-DQA1*03:01-DQB1*03:02	KSRGCAVVEFKME	0.37801865	0.0014029134
HLA-DQA1*03:01-DQB1*03:02	CVYAGFFGFAFGW	0.23104542	0.000257358
HLA-DQA1*03:01-DQB1*03:02	LKRDVAGDASESA	0.3621999	0.027192611
HLA-DQA1*03:01-DQB1*03:02	FNLNAINRCPLPR	0.07076566	0.0059907446
HLA-DQA1*03:01-DQB1*03:02	TPVDVTPCMSPLP	0.23184033	0.0080666
HLA-DQA1*03:01-DQB1*03:02	NLLVLLTVVAVVA	0.12150521	0.003131368
HLA-DQA1*03:01-DQB1*03:02	FYVGLQAEDGHWT	0.41115713	0.0071971277
HLA-DQA1*03:01-DQB1*03:02	MDGAMGYVQPPPP	0.22693625	0.016532708
HLA-DQA1*03:01-DQB1*03:02	MRFVVALVLLNVA	0.10361083	0.0039544655
HLA-DQA1*03:01-DQB1*03:02	GCLSQAARTPGDR	0.1639087	0.004370191
HLA-DQA1*03:01-DQB1*03:02	IDKNELKQALSGF	0.118171625	0.00805218
HLA-DQA1*03:01-DQB1*03:02	GYRQTPKEDSHST	0.032354433	0.002837285
HLA-DQA1*03:01-DQB1*03:02	VALAVSPAAGSSP	0.25431973	0.008355859
HLA-DQA1*03:01-DQB1*03:02	RIRILTNNSQTPI	0.083362766	0.040984284
HLA-DQA1*03:01-DQB1*03:02	DNQHQDEAEGDPG	0.2082741	0.06496014
HLA-DQA1*03:01-DQB1*03:02	IVTEYMSKGSLLD	0.11676882	0.16029482
HLA-DQA1*03:01-DQB1*03:02	SPITTSTTKITML	0.055924192	0.060639303
HLA-DQA1*03:01-DQB1*03:02	ATERTTSIATTTT	0.24993698	0.18800612
HLA-DQA1*03:01-DQB1*03:02	TPGFPSFNHTQFP	0.09275644	0.004488332
HLA-DQA1*03:01-DQB1*03:02	NTPHCMEDTMRKN	0.014625837	0.004300368
HLA-DQA1*03:01-DQB1*03:02	VLLMGIALIMLMA	0.07516169	0.004111516
HLA-DQA1*03:01-DQB1*03:02	CSCDRVTCDGAYR	0.09257644	0.0042121694
HLA-DQA1*03:01-DQB1*03:02	IIAVLMSAQESWA	0.45134482	0.0063264617
HLA-DQA1*03:01-DQB1*03:02	CFNCPICDKIFPA	0.090457834	0.0008364936
HLA-DQA1*03:01-DQB1*03:02	TVTTMKPTAASNT	0.107947715	0.031780064
HLA-DQA1*03:01-DQB1*03:02	QEGIGGLCRGDLS	0.039365027	0.015780125
HLA-DQA1*03:01-DQB1*03:02	GHGTGFCFDSSFD	0.22556378	0.015248468
HLA-DQA1*03:01-DQB1*03:02	AAPQLLIVLLGLS	0.14639337	0.0034812547
HLA-DQA1*03:01-DQB1*03:02	TCIPQLWACDNDP	0.14450456	0.00040106886
HLA-DQA1*03:01-DQB1*03:02	VFKNGTLRINSVE	0.18996671	0.013367213
HLA-DQA1*03:01-DQB1*03:02	GDNSDESHCEMHQ	0.1191858	0.015380733
HLA-DQA1*03:01-DQB1*03:02	TTLFGKKSSPLTE	0.053639855	0.005644326
HLA-DQA1*03:01-DQB1*03:02	VTKGRVPYPGMNN	0.01754666	0.013638698
HLA-DQA1*03:01-DQB1*03:02	ISDILTTSQTLET	0.3415104	0.05698645
HLA-DQA1*03:01-DQB1*03:02	RGFFATLVDVVVQ	0.37927106	0.047372196
HLA-DQA1*03:01-DQB1*03:02	SALLKCIELSSGS	0.042651463	0.005218706
HLA-DQA1*03:01-DQB1*03:02	LVGIIIGTIFIIK	0.050674997	0.10686588
HLA-DQA1*03:01-DQB1*03:02	MEESKAKFENLCK	0.0969644	0.0018178441
HLA-DQA1*03:01-DQB1*03:02	VRMANADARNMGA	0.14370523	0.006523546
HLA-DQA1*03:01-DQB1*03:02	PSASLPPAQLLLR	0.20530885	0.0031165716
HLA-DQA1*03:01-DQB1*03:02	DVSSSVLPSGDLM	0.34696302	0.15357229
HLA-DQA1*03:01-DQB1*03:02	DVKCETPNCPFFM	0.10066141	0.0012685868
HLA-DQA1*03:01-DQB1*03:02	PYFRDLLEEGKAT	0.19159642	0.010291844
HLA-DQA1*03:01-DQB1*03:02	GKSTLTHLIAGVY	0.11559418	0.004725635
HLA-DQA1*03:01-DQB1*03:02	CILVLVLSVIILI	0.028484182	0.0006818991
HLA-DQA1*03:01-DQB1*03:02	YCKGVEPKTECER	0.2530127	0.004897264
HLA-DQA1*03:01-DQB1*03:02	FFSLSSSLLYFVY	0.22076961	0.0059011457
HLA-DQA1*03:01-DQB1*03:02	PTMQPPICVGLYA	0.120116256	0.0015227834
HLA-DQA1*03:01-DQB1*03:02	MKLLLGIALLAYV	0.084932804	0.0040494506
HLA-DQA1*03:01-DQB1*03:02	WQNITKGFSEDRL	0.16871242	0.014871071
HLA-DQA1*03:01-DQB1*03:02	EVDSPVYNATWSA	0.29771104	0.0034348667
HLA-DQA1*03:01-DQB1*03:02	MAGFIKICSVHTP	0.08779618	0.00778165
HLA-DQA1*03:01-DQB1*03:02	TCILLLHISYVAN	0.070752844	0.0006628442
HLA-DQA1*03:01-DQB1*03:02	LLLLLSFLAPWAT	0.21089591	0.01892912
HLA-DQA1*03:01-DQB1*03:02	RQNPLVTGITGID	0.11240017	0.029240116
HLA-DQA1*03:01-DQB1*03:02	LAMGFMPVDMGSL	0.28025115	0.007273662
HLA-DQA1*03:01-DQB1*03:02	YPSGGEEQAQYCR	0.1520454	0.044445626
HLA-DQA1*03:01-DQB1*03:02	GGFGVRGTEGKIQ	0.04376366	0.07748304
HLA-DQA1*03:01-DQB1*03:02	TVILILAFFACWL	0.057523906	0.0017603466
HLA-DQA1*03:01-DQB1*03:02	RMESKTEKWMERI	0.07294975	0.0016385671
HLA-DQA1*03:01-DQB1*03:02	KLLKCSRLVLALA	0.09805437	0.0010300409
HLA-DQA1*03:01-DQB1*03:02	LDALGDELLADED	0.46796224	0.028226022
HLA-DQA1*03:01-DQB1*03:02	LLVPLLLSLFVLG	0.13377899	0.0111707905
HLA-DQA1*03:01-DQB1*03:02	VTWNIILHSTGHN	0.055164676	0.004831464
HLA-DQA1*03:01-DQB1*03:02	VLFRFSEDAFNST	0.21291307	0.013798053
HLA-DQA1*03:01-DQB1*03:02	CAMQLFSHMHAVI	0.13856421	0.0006697108
HLA-DQA1*03:01-DQB1*03:02	PCHLTLLSNPWPQ	0.09032222	0.0028242
HLA-DQA1*03:01-DQB1*03:02	LAVMFGTAMAFAP	0.34551	0.008014234
HLA-DQA1*03:01-DQB1*03:02	QEDSWTSLEHILW	0.24186961	0.0054728207
HLA-DQA1*03:01-DQB1*03:02	QGLGPGSTVLLVV	0.21892771	0.0034767217
HLA-DQA1*03:01-DQB1*03:02	DGSDEAGCSSDPF	0.31031036	0.0058589214
HLA-DQA1*03:01-DQB1*03:02	ALAFIIKPGSGAQ	0.10000899	0.029837852
HLA-DQA1*03:01-DQB1*03:02	CVSVTVFVWSCCH	0.27403957	0.0036510073
HLA-DQA1*03:01-DQB1*03:02	HSTLTCMSREFQC	0.24797662	0.0032380088
HLA-DQA1*03:01-DQB1*03:02	MIGYLGYCKGVEP	0.14305136	0.0036398682
HLA-DQA1*03:01-DQB1*03:02	IGLKVCKQHYKKG	0.0024000646	0.01420377
HLA-DQA1*03:01-DQB1*03:02	ALTVHVTQPKDGG	0.08936971	0.021232938
HLA-DQA1*03:01-DQB1*03:02	IIAVLMSAQESWA	0.45134482	0.0063264617
HLA-DQA1*03:01-DQB1*03:02	CKMINLSVPDTID	0.13627452	0.0016651802
HLA-DQA1*03:01-DQB1*03:02	FLDDSQIVTSSGD	0.2554048	0.0068474934
HLA-DQA1*03:01-DQB1*03:02	ILNKALLLGALAL	0.23477082	0.015706811
HLA-DQA1*03:01-DQB1*03:02	SNSAQGSDESLIT	0.28301254	0.044110376
HLA-DQA1*03:01-DQB1*03:02	TIGFSLVAKGQEG	0.21790442	0.03731613
HLA-DQA1*03:01-DQB1*03:02	RAQGLQRELDGER	0.26024064	0.012109337
HLA-DQA1*03:01-DQB1*03:02	SRISGGYENVPTD	0.13485083	0.00888273
HLA-DQA1*03:01-DQB1*03:02	PQLLIVLLGLSAL	0.17698017	0.0015900308
HLA-DQA1*03:01-DQB1*03:02	FFLIGFMIGYLGY	0.14362594	0.004189849
HLA-DQA1*03:01-DQB1*03:02	ADNAVNKKQTQVL	0.02232799	0.005320887
HLA-DQA1*03:01-DQB1*03:02	SVFEIGLCSNRMF	0.24708004	0.002195748
HLA-DQA1*03:01-DQB1*03:02	GTQIVLLGLVTAA	0.20684607	0.0041371463
HLA-DQA1*03:01-DQB1*03:02	DSAGEECDAAEGA	0.44908994	0.0034081494
HLA-DQA1*03:01-DQB1*03:02	FFLIGFMIGYLGY	0.14362594	0.004189849
HLA-DQA1*03:01-DQB1*03:02	KGRYLGKGVLKAV	0.020520203	0.02016248
HLA-DQA1*03:01-DQB1*03:02	GSCSQAACSNSAQ	0.20292825	0.0017742891
HLA-DQA1*03:01-DQB1*03:02	SVSLLDKKSGVIN	0.021820104	0.012857174
HLA-DQA1*03:01-DQB1*03:02	IKWTAPEAINFGC	0.21037658	0.0017166212
HLA-DQA1*03:01-DQB1*03:02	LDALGDELLADED	0.46796224	0.028226022
HLA-DQA1*03:01-DQB1*03:02	EVQGTLQRPLVRD	0.08325441	0.0039800717
HLA-DQA1*03:01-DQB1*03:02	CTYTVNETYTTSV	0.17439504	0.0013864983
HLA-DQA1*03:01-DQB1*03:02	DRRWGPRILGFWG	0.062377147	0.0011318417
HLA-DQA1*03:01-DQB1*03:02	GRPKRPHARRALC	0.0113814315	0.00089427567
HLA-DQA1*03:01-DQB1*03:02	ACKLDYDEDASAM	0.2905556	0.0016538147
HLA-DQA1*03:01-DQB1*03:02	TATCCAKWNTEDK	0.105163544	0.0011624823
HLA-DQA1*03:01-DQB1*03:02	VTIFMIWNTMMGT	0.1319438	0.0010860481
HLA-DQA1*03:01-DQB1*03:02	DHFTFCQQLNISI	0.09635529	0.00050071266
HLA-DQA1*03:01-DQB1*03:02	SPGCLWLLAVALL	0.16103175	0.0007817688
HLA-DQA1*03:01-DQB1*03:02	YTGTEPSSPCNKC	0.08608682	0.0017158093
HLA-DQA1*03:01-DQB1*03:02	IGYLGYCKGVEPK	0.10253051	0.023079887
HLA-DQA1*03:01-DQB1*03:02	DEIILPRGLEYTV	0.13428135	0.0019461935
HLA-DQA1*03:01-DQB1*03:02	WLGMLAGAVVIIV	0.1916291	0.0030603618
HLA-DQA1*03:01-DQB1*03:02	NLLVLLTVVAVVA	0.12150521	0.003131368
HLA-DQA1*03:01-DQB1*03:02	TGYLPLGFEFAVE	0.3861479	0.003342449
HLA-DQA1*03:01-DQB1*03:02	TSASDLLDSQDST	0.3269808	0.010543013
HLA-DQA1*03:01-DQB1*03:02	TRLLSGHTCFTLT	0.054469492	0.0012937697
HLA-DQA1*03:01-DQB1*03:02	ERHYGGLTGLNKA	0.025711952	0.0036819577
HLA-DQA1*03:01-DQB1*03:02	EHQFAVGEDSGRN	0.23786674	0.017212853
HLA-DQA1*03:01-DQB1*03:02	EMFTISVSLAVAA	0.3254725	0.0019789638
HLA-DQA1*03:01-DQB1*03:02	QLLIVLLGLSALL	0.1358473	0.0015207271
HLA-DQA1*03:01-DQB1*03:02	ASCYFDIEWRDRR	0.17478685	0.000676515
HLA-DQA1*03:01-DQB1*03:02	TVFRPGLGWYTVN	0.10353102	0.14759167
HLA-DQA1*03:01-DQB1*03:02	YCNECFQFKQMYG	0.054852393	0.0006830975
HLA-DQA1*03:01-DQB1*03:02	AAQLHLQLQSKHD	0.021927694	0.005367049
HLA-DQA1*03:01-DQB1*03:02	VTLFFACLGFLSP	0.24922709	0.027682835
HLA-DQA1*03:01-DQB1*03:02	GFMIGYLGYCKGV	0.09577971	0.0037713288
HLA-DQA1*03:01-DQB1*03:02	MEFSSPSREECPK	0.34691676	0.01887634
HLA-DQA1*03:01-DQB1*03:02	MNPNTNDLFNAVG	0.15617412	0.002644492
HLA-DQA1*03:01-DQB1*03:02	MLIFAFFQELVIA	0.24558671	0.0011814341
HLA-DQA1*03:01-DQB1*03:02	ASTSYDYCRVPME	0.32670176	0.0086412905
HLA-DQA1*03:01-DQB1*03:02	LVGIIIGTIFIIK	0.050674997	0.10686588
HLA-DQA1*03:01-DQB1*03:02	SCHQRSKSDPSRL	0.008122314	0.0011191948
HLA-DQA1*03:01-DQB1*03:02	NLANSSLGFILAD	0.347304	0.009635267
HLA-DQA1*03:01-DQB1*03:02	EIWEGEPPCLPPR	0.19439569	0.002344182
HLA-DQA1*03:01-DQB1*03:02	VPCSCYNLSATND	0.13424134	0.00075903494
HLA-DQA1*03:01-DQB1*03:02	DDCMKHFKGSVEK	0.1979349	0.033743866
HLA-DQA1*03:01-DQB1*03:02	MPKSTIYRGEMCF	0.11345403	0.00072459027
HLA-DQA1*03:01-DQB1*03:02	WTPLLFLTLLLHC	0.09259746	0.0068233693
HLA-DQA1*03:01-DQB1*03:02	LLFLTALAGALVC	0.34610218	0.0031818035
HLA-DQA1*03:01-DQB1*03:02	EVPNTRSRGHHNC	0.005708118	0.0020120488
HLA-DQA1*03:01-DQB1*03:02	CKKISSVGSALPR	0.17291255	0.00250453
HLA-DQA1*03:01-DQB1*03:02	GKVVSGYRVRNGQ	0.07227894	0.005250098
HLA-DQA1*03:01-DQB1*03:02	PGMQEESLQGSWV	0.22671074	0.0011747846
HLA-DQA1*03:01-DQB1*03:02	FGGWAWAWWCISD	0.2791165	0.00048094935
HLA-DQA1*03:01-DQB1*03:02	PCSLSGIIIGVTV	0.19733788	0.0042767134
HLA-DQA1*03:01-DQB1*03:02	ASTKSPSRNLFVL	0.04983653	0.004365124
HLA-DQA1*03:01-DQB1*03:02	SPSKGLGPCGWIL	0.018095573	0.0012385367
HLA-DQA1*03:01-DQB1*03:02	NGGYSGLRDVYLL	0.111234434	0.38748497
HLA-DQA1*03:01-DQB1*03:02	WTAPEAINFGCFT	0.24018247	0.0034592736
HLA-DQA1*03:01-DQB1*03:02	NSAQGSDESLITC	0.24527517	0.0019467402
HLA-DQA1*03:01-DQB1*03:02	KTHMTHHPISDHE	0.07949538	0.60905516
HLA-DQA1*03:01-DQB1*03:02	LKKQSAGLVLWGA	0.19144186	0.0473937
HLA-DQA1*03:01-DQB1*03:02	LQPGAASAAINAS	0.33855984	0.54326993
HLA-DQA1*03:01-DQB1*03:02	SGGKGGSCSQAAC	0.047641613	0.004889869
HLA-DQA1*03:01-DQB1*03:02	IIAVLMSAQESWA	0.45134482	0.0063264617
HLA-DQA1*03:01-DQB1*03:02	THMTHHPISDHEA	0.12918438	0.98472196
HLA-DQA1*03:01-DQB1*03:02	TEVPNTRSRGHHN	0.019009449	0.0035814226
HLA-DQA1*03:01-DQB1*03:02	PSLESPTLPPLSS	0.19171299	0.0020583407
HLA-DQA1*03:01-DQB1*03:02	KTCVLFRFSEDAF	0.34241357	0.00090922136
HLA-DQA1*03:01-DQB1*03:02	LPMWVLALIVIFL	0.0758601	0.0034485888
HLA-DQA1*03:01-DQB1*03:02	LKANYGLVEPIPF	0.34753028	0.117175624
HLA-DQA1*03:01-DQB1*03:02	SPGCLWLLAVALL	0.16103175	0.0007817688
HLA-DQA1*03:01-DQB1*03:02	YLIFCLCSLVGIL	0.08389239	0.00198617
HLA-DQA1*03:01-DQB1*03:02	LERCQQQANEVTE	0.23298913	0.0031458542
HLA-DQA1*03:01-DQB1*03:02	PGFPSFNHTQFPP	0.081190795	0.001719639
HLA-DQA1*03:01-DQB1*03:02	HLLVLVPILLSLV	0.14255826	0.005414894
HLA-DQA1*03:01-DQB1*03:02	RGGKWLVSDNFLN	0.16507529	0.02477611
HLA-DQA1*03:01-DQB1*03:02	ISGVNAKKEMVTS	0.1566314	0.014194934
HLA-DQA1*03:01-DQB1*03:02	AEGFYNSFLEQLR	0.3564178	0.11373688
HLA-DQA1*03:01-DQB1*03:02	RGWDSCLALELLL	0.39241973	0.00052237074
HLA-DQA1*03:01-DQB1*03:02	TAREYAVSSHHHV	0.17326884	0.024713043
HLA-DQA1*03:01-DQB1*03:02	GASGRPGSPKMEG	0.027836276	0.0039028686
HLA-DQA1*03:01-DQB1*03:02	DNVGFNVKNVSVK	0.070763424	0.069042996
HLA-DQA1*03:01-DQB1*03:02	YLTLIIFTCKFAR	0.06333675	0.00094352243
HLA-DQA1*03:01-DQB1*03:02	LLLGTLQVLALLG	0.19087678	0.00796743
HLA-DQA1*03:01-DQB1*03:02	SEKSPSHSTPLPA	0.12024161	0.017872801
HLA-DQA1*03:01-DQB1*03:02	MDASARPANHSST	0.2211429	0.0031362306
HLA-DQA1*03:01-DQB1*03:02	MDPRLSTVRQTCC	0.15089817	0.0012320671
HLA-DQA1*03:01-DQB1*03:02	PLLIALGLLLAAP	0.15421553	0.008807173
HLA-DQA1*03:01-DQB1*03:02	EDTTADFFLTTMP	0.37474352	0.0027599735
HLA-DQA1*03:01-DQB1*03:02	HTPLACEQATECS	0.29812667	0.0023520952
HLA-DQA1*03:01-DQB1*03:02	QLMPNACQNGGTC	0.035042763	0.0013072634
HLA-DQA1*03:01-DQB1*03:02	RRAHRYDLVNLAV	0.1544972	0.001257144
HLA-DQA1*03:01-DQB1*03:02	CDGSVGFGGSPDE	0.24266504	0.0014731891
HLA-DQA1*03:01-DQB1*03:02	MTDPTRRFFKVTP	0.044445474	0.0014780647
HLA-DQA1*03:01-DQB1*03:02	MRFVVALVLLNVA	0.10361083	0.0039544655
HLA-DQA1*03:01-DQB1*03:02	MMQKLLKCSRLVL	0.015998855	0.00206415
HLA-DQA1*03:01-DQB1*03:02	QSLMQAPLLIALG	0.10779341	0.012582822
HLA-DQA1*03:01-DQB1*03:02	QEFISGQSVVFVA	0.32911953	0.013735267
HLA-DQA1*03:01-DQB1*03:02	LFLLASLLGAALA	0.2568924	0.012099257
HLA-DQA1*03:01-DQB1*03:02	SSPVPLPPVTHLD	0.074969575	0.010337831
HLA-DQA1*03:01-DQB1*03:02	VILISVGTFSLLS	0.1415185	0.010424452
HLA-DQA1*03:01-DQB1*03:02	KTHMTHHPISDHE	0.07949538	0.60905516
HLA-DQA1*03:01-DQB1*03:02	AGSGDDALDGDDD	0.302704	0.015585041
HLA-DQA1*03:01-DQB1*03:02	ALGFYPAEITLTW	0.3363572	0.008391514
HLA-DQA1*03:01-DQB1*03:02	SSPVPLPPVTHLD	0.074969575	0.010337831
HLA-DQA1*03:01-DQB1*03:02	LNLTLHQSAQLSV	0.18634783	0.0012838132
HLA-DQA1*03:01-DQB1*03:02	LCYVALDFEQEMV	0.43223938	0.000527921
HLA-DQA1*03:01-DQB1*03:02	PKDSTGKSGAEAQ	0.21351188	0.006350172
HLA-DQA1*03:01-DQB1*03:02	IIAVLMSAQESWA	0.45134482	0.0063264617
HLA-DQA1*03:01-DQB1*03:02	SRHSADICAVPAE	0.49585602	0.010700214
HLA-DQA1*03:01-DQB1*03:02	MDAGVTESGLNVT	0.33006188	0.01091936
HLA-DQA1*03:01-DQB1*03:02	YLLTVLLACWENW	0.3401717	0.0015008902
HLA-DQA1*03:01-DQB1*03:02	VSAPKIFQALCKD	0.13226588	0.002436752
HLA-DQA1*03:01-DQB1*03:02	TQMAGTSSNTISA	0.20526332	0.01971989
HLA-DQA1*03:01-DQB1*03:02	KGKKDRDMDELKK	0.00915149	0.018590042
HLA-DQA1*03:01-DQB1*03:02	PHNDNVIASGSED	0.43985596	0.009163922
HLA-DQA1*03:01-DQB1*03:02	YFMPKSTIYRGEM	0.10212902	0.0038618986
HLA-DQA1*03:01-DQB1*03:02	SQAACSNSAQGSD	0.25762445	0.00274247
HLA-DQA1*03:01-DQB1*03:02	ASGRPGSPKMEGT	0.0142247835	0.0034469285
HLA-DQA1*03:01-DQB1*03:02	GCHNSDFRNRGMT	0.015291098	0.00029565868
HLA-DQA1*03:01-DQB1*03:02	AFYQLIHQGTKMI	0.07191741	0.0011639862
HLA-DQA1*03:01-DQB1*03:02	MVCLKLPGGSSLA	0.02089895	0.0021553333
HLA-DQA1*03:01-DQB1*03:02	GPYGGAQPSASAL	0.29868442	0.3794503
HLA-DQA1*03:01-DQB1*03:02	IRKLADLCTGLQG	0.057075985	0.007889375
HLA-DQA1*03:01-DQB1*03:02	LLCLGGADKRLRD	0.06558009	0.00086129195
HLA-DQA1*03:01-DQB1*03:02	LRCGGTAEEILDV	0.4160659	0.004396773
HLA-DQA1*03:01-DQB1*03:02	KGFSEDRLLIAGT	0.22044131	0.009687317
HLA-DQA1*03:01-DQB1*03:02	RDPVKLPTTAAST	0.13727856	0.0048708157
HLA-DQA1*03:01-DQB1*03:02	QLPYNGVVLAQTV	0.3805271	0.013323684
HLA-DQA1*03:01-DQB1*03:02	FYLFWLLVGGLST	0.15898532	0.0015575929
HLA-DQA1*03:01-DQB1*03:02	RTTQSTSRPKCAR	0.0439283	0.039141666
HLA-DQA1*03:01-DQB1*03:02	KMEESKAKFENLC	0.1651207	0.0015738492
HLA-DQA1*03:01-DQB1*03:02	WALGFYPAEITLT	0.397205	0.03978837
HLA-DQA1*03:01-DQB1*03:02	NKWKTIHLIMHSG	0.06810722	0.0013769295
HLA-DQA1*03:01-DQB1*03:02	MEDEGNSDMLVVT	0.32259545	0.005554876
HLA-DQA1*03:01-DQB1*03:02	FMIGYLGYCKGVE	0.1251408	0.054320533
HLA-DQA1*03:01-DQB1*03:02	KDNTTVTRLLNIN	0.107683204	0.010754813
HLA-DQA1*03:01-DQB1*03:02	ASEHPKIEFYLKN	0.09133677	0.009465334
HLA-DQA1*03:01-DQB1*03:02	EIIFGSGFPKDQE	0.17582789	0.13121703
HLA-DQA1*03:01-DQB1*03:02	LLLLLLVGLTAPA	0.1869027	0.0025652307
HLA-DQA1*03:01-DQB1*03:02	AGSPTCLTLIYIL	0.10590446	0.00076865003
HLA-DQA1*03:01-DQB1*03:02	RAADYQRKSRKTL	0.013301538	0.0033081719
HLA-DQA1*03:01-DQB1*03:02	ALPGDNVGFNVKN	0.045435894	0.22923088
HLA-DQA1*03:01-DQB1*03:02	AYAYLFKYIIIGD	0.13191186	0.0066949637
HLA-DQA1*03:01-DQB1*03:02	TGFCFDSSFDVHK	0.1764823	0.0110762585
HLA-DQA1*03:01-DQB1*03:02	SDVWKKGGSEESL	0.16918665	0.0073704375
HLA-DQA1*03:01-DQB1*03:02	GRPRCSCDRVTCD	0.023290627	0.003121972
HLA-DQA1*03:01-DQB1*03:02	SCPFDGMITETKG	0.13885164	0.009529619
HLA-DQA1*03:01-DQB1*03:02	LVLSLVFICFYIK	0.06686125	0.0030056217
HLA-DQA1*03:01-DQB1*03:02	LCYVALDFEQEMV	0.43223938	0.000527921
HLA-DQA1*03:01-DQB1*03:02	SWLAVDNVAHTIK	0.16828218	0.09901557
HLA-DQA1*03:01-DQB1*03:02	EENLELKKLLMSN	0.05345957	0.0022459712
HLA-DQA1*03:01-DQB1*03:02	KTHMTHHPISDHE	0.07949538	0.60905516
HLA-DQA1*03:01-DQB1*03:02	RQFFTKIKTADRQ	0.04673284	0.0131709175
HLA-DQA1*03:01-DQB1*03:02	LQLQAAVEVAGDL	0.49814838	0.017713305
HLA-DQA1*03:01-DQB1*03:02	SNVSSPVNLGNPE	0.16042462	0.013962591
HLA-DQA1*03:01-DQB1*03:02	TAAAAATGRLLLL	0.17412871	0.004081351
HLA-DQA1*03:01-DQB1*03:02	GSRTTIHLHLCIC	0.050910696	0.0011110432
HLA-DQA1*03:01-DQB1*03:02	SWGKNVSSTESGR	0.12489116	0.0069180205
HLA-DQA1*03:01-DQB1*03:02	KTHMTHHPISDHE	0.07949538	0.60905516
HLA-DQA1*03:01-DQB1*03:02	TECSVRNGSSIVD	0.18708904	0.0012714576
HLA-DQA1*03:01-DQB1*03:02	QLLKVVTWGLNRT	0.04718044	0.0017984712
HLA-DQA1*03:01-DQB1*03:02	HTPPRHNFNSKDQ	0.0050798673	0.00687891
HLA-DQA1*03:01-DQB1*03:02	NERHYGGLTGLNK	0.018718757	0.013703952
HLA-DQA1*03:01-DQB1*03:02	VRNGSSIVDLSPL	0.29573542	0.3435165
HLA-DQA1*03:01-DQB1*03:02	AEVLAARGYLTGM	0.17587899	0.0063493922
HLA-DQA1*03:01-DQB1*03:02	TGRLLLLLLVGLT	0.04171692	0.0020839504
HLA-DQA1*03:01-DQB1*03:02	LSLAVEPLTANFH	0.34325954	0.59253323
HLA-DQA1*03:01-DQB1*03:02	LVGIIIGTIFIIK	0.050674997	0.10686588
HLA-DQA1*03:01-DQB1*03:02	VCLKLPGGSSLAA	0.065413855	0.001326617
HLA-DQA1*03:01-DQB1*03:02	LVLFTVAIIGLLI	0.08476928	0.012628561
HLA-DQA1*03:01-DQB1*03:02	DNEALYDICFRTL	0.24513803	0.0020241337
HLA-DQA1*03:01-DQB1*03:02	LKCSRLVLALALI	0.17417891	0.0011114371
HLA-DQA1*03:01-DQB1*03:02	DSQLDTTLFGKKS	0.02712696	0.03681178
