# Supplementary material for: MHCII-peptide presentation: an assessment of the state-of-the-art prediction methods
Source: Front Immunol. 2024 Mar 12;15:1293706. doi: 10.3389/fimmu.2024.1293706 (PMC11027168; doi:10.3389/fimmu.2024.1293706)
Supplement: Supplementary file 2 [file DataSheet_2.zip › output/BERT/neg/14_HLA-DPA1_01_03_DPB1_02_01.csv]

allele	peptide	affinity_pred	mass_pred
HLA-DPA1*01:03-DPB1*02:01	TQPCTPSSSDYSDL	0.09957067	0.0011047603
HLA-DPA1*01:03-DPB1*02:01	LHAAAFWGQMQMAE	0.3861706	0.0018211553
HLA-DPA1*01:03-DPB1*02:01	PLRRVLSFSWELHV	0.6601879	0.0011918532
HLA-DPA1*01:03-DPB1*02:01	FITKPPDGSAFTDM	0.060565833	0.0061111655
HLA-DPA1*01:03-DPB1*02:01	EEEEFKVLLLELKH	0.4676493	0.17215884
HLA-DPA1*01:03-DPB1*02:01	RALLELQEYFGSLA	0.7056755	0.037852235
HLA-DPA1*01:03-DPB1*02:01	CMLQKEGNMSRGNS	0.0989072	0.0004637769
HLA-DPA1*01:03-DPB1*02:01	EISEVDEGFYSRAA	0.26423496	0.003257385
HLA-DPA1*01:03-DPB1*02:01	TWPIIRDLVDDIFT	0.28338403	0.0019686928
HLA-DPA1*01:03-DPB1*02:01	IIVLWKCLRKPVLN	0.24425833	0.002020738
HLA-DPA1*01:03-DPB1*02:01	AADQNFDYMFKLLL	0.52303034	0.0036367462
HLA-DPA1*01:03-DPB1*02:01	MGCKLYFFQSLPPE	0.6459583	0.0013560433
HLA-DPA1*01:03-DPB1*02:01	MVHCNCSVHECCEC	0.057566203	0.00061346014
HLA-DPA1*01:03-DPB1*02:01	FEGELSDTIPVVHA	0.21216391	0.032618623
HLA-DPA1*01:03-DPB1*02:01	QCLLNVEHLSAGCP	0.21908988	0.00057041645
HLA-DPA1*01:03-DPB1*02:01	SVSWGILLLAGLCC	0.40126055	0.00085176184
HLA-DPA1*01:03-DPB1*02:01	GYVLMYFNRTSLPW	0.5796475	0.010017348
HLA-DPA1*01:03-DPB1*02:01	SALPWSINRDDYEL	0.19859841	0.0022686583
HLA-DPA1*01:03-DPB1*02:01	ANVAKFLCRQSSGE	0.1871977	0.001705075
HLA-DPA1*01:03-DPB1*02:01	LRTESDTAVRLRKS	0.080086984	0.0022189436
HLA-DPA1*01:03-DPB1*02:01	IYIDRIEVVNMLAP	0.33175513	0.0022524279
HLA-DPA1*01:03-DPB1*02:01	LKLNNCGMGIGGGK	0.0950888	0.0015679527
HLA-DPA1*01:03-DPB1*02:01	CRVLPWALVAGLLL	0.46865952	0.0014640257
HLA-DPA1*01:03-DPB1*02:01	IYTSDNYTEEMGSG	0.19362092	0.003031143
HLA-DPA1*01:03-DPB1*02:01	YRFLASSLSVVVSL	0.71001136	0.009315121
HLA-DPA1*01:03-DPB1*02:01	NINGCYLNYYFFLL	0.6895211	0.0007731081
HLA-DPA1*01:03-DPB1*02:01	ERFISKVEEVLNDW	0.37677816	0.06836072
HLA-DPA1*01:03-DPB1*02:01	EEEDEADMEVAKMQ	0.048796248	0.019620623
HLA-DPA1*01:03-DPB1*02:01	TESSEKVGKETSEL	0.049163204	0.0043862574
HLA-DPA1*01:03-DPB1*02:01	EQISTLINTTDRCL	0.18120128	0.00035085372
HLA-DPA1*01:03-DPB1*02:01	PAGGPPPPPGPPPP	0.019480234	0.033981957
HLA-DPA1*01:03-DPB1*02:01	KQSRDLYRAPVSSL	0.2589389	0.0022949665
HLA-DPA1*01:03-DPB1*02:01	VGFLGCYGAIQESQ	0.28819197	0.0011137516
HLA-DPA1*01:03-DPB1*02:01	EEPSEKSEATYMTM	0.11689406	0.0012299375
HLA-DPA1*01:03-DPB1*02:01	FYLWIVFYIISSCY	0.38151762	0.00064099533
HLA-DPA1*01:03-DPB1*02:01	NSSSSSLEEKIAAL	0.17280878	0.0029711053
HLA-DPA1*01:03-DPB1*02:01	KGRCSRENCKYLHP	0.08767183	0.001087361
HLA-DPA1*01:03-DPB1*02:01	WVLLGTPAGYVAAR	0.32150894	0.015852267
HLA-DPA1*01:03-DPB1*02:01	IFALVWVLHYREGL	0.5073173	0.008231004
HLA-DPA1*01:03-DPB1*02:01	ILLQYCFLLITCLL	0.4167771	0.0006625658
HLA-DPA1*01:03-DPB1*02:01	LGLCCVLLTFGSVR	0.613475	0.004050837
HLA-DPA1*01:03-DPB1*02:01	KKKAVAFSPVTELK	0.6229339	0.4100748
HLA-DPA1*01:03-DPB1*02:01	MVFKKETEGDVTSV	0.08094798	0.0024089746
HLA-DPA1*01:03-DPB1*02:01	GFFIIAVLMSAQES	0.39959532	0.002324438
HLA-DPA1*01:03-DPB1*02:01	EGDAPELPEERELM	0.040382855	0.0034811918
HLA-DPA1*01:03-DPB1*02:01	DVIPSEAINELTVL	0.26182458	0.007448795
HLA-DPA1*01:03-DPB1*02:01	PFKFLEPTLRLEYC	0.4553457	0.0011254086
HLA-DPA1*01:03-DPB1*02:01	SSHEEFRQEVTGSS	0.13328844	0.0034898906
HLA-DPA1*01:03-DPB1*02:01	KWVTFISLLFLFSS	0.49586156	0.0056297756
HLA-DPA1*01:03-DPB1*02:01	FVEHQDILQPVAGP	0.16962904	0.0057594967
HLA-DPA1*01:03-DPB1*02:01	MMLQSCSGPTCRTP	0.13252859	0.00070922787
HLA-DPA1*01:03-DPB1*02:01	SFPKSKAELLSMLD	0.31865656	0.0034697975
HLA-DPA1*01:03-DPB1*02:01	PPVAPLHCAQTPYG	0.12615708	0.0015402916
HLA-DPA1*01:03-DPB1*02:01	EIDDSIGKILELLQ	0.30611962	0.003447824
HLA-DPA1*01:03-DPB1*02:01	DEEEEEEEEEEEEE	0.06795078	0.024846094
HLA-DPA1*01:03-DPB1*02:01	SSICSCSSPMTQTC	0.20449032	0.0005461408
HLA-DPA1*01:03-DPB1*02:01	GVPVLGFFIIAVLM	0.4030004	0.0019603982
HLA-DPA1*01:03-DPB1*02:01	FTELAILYSKFKPQ	0.5863411	0.15005176
HLA-DPA1*01:03-DPB1*02:01	RCSVPAFCSSQAEA	0.20957501	0.00061408785
HLA-DPA1*01:03-DPB1*02:01	LYYGPFIVIFQFGW	0.5421106	0.0010250064
HLA-DPA1*01:03-DPB1*02:01	GVDAIPVKVLNCDT	0.15480794	0.001690742
HLA-DPA1*01:03-DPB1*02:01	CHSLTPNFLQMQLQ	0.37411356	0.002738263
HLA-DPA1*01:03-DPB1*02:01	NHSHKKNLFETPIL	0.42761853	0.0036903373
HLA-DPA1*01:03-DPB1*02:01	YTFLETVCIYGYSL	0.5039056	0.0012495235
HLA-DPA1*01:03-DPB1*02:01	YSETKAFEMAGPSK	0.2250614	0.028854057
HLA-DPA1*01:03-DPB1*02:01	QMSPALTCLVLGLA	0.3190128	0.0019953006
HLA-DPA1*01:03-DPB1*02:01	SLVVILVLLLVAGA	0.24452773	0.002280755
HLA-DPA1*01:03-DPB1*02:01	FQIHSQYQNTTVSF	0.322281	0.06328857
HLA-DPA1*01:03-DPB1*02:01	PLKWSLATMSFLLS	0.780038	0.01849012
HLA-DPA1*01:03-DPB1*02:01	AQEAPRNMVHPNVI	0.07282038	0.008400409
HLA-DPA1*01:03-DPB1*02:01	TPVPASENPFREKK	0.11727719	0.031422786
HLA-DPA1*01:03-DPB1*02:01	GYLGYCKGVEPKTE	0.112737365	0.0032207132
HLA-DPA1*01:03-DPB1*02:01	EDLGWADWVLSPRE	0.4222853	0.27469248
HLA-DPA1*01:03-DPB1*02:01	SDLQLQAAVEVAGD	0.14538942	0.004004275
HLA-DPA1*01:03-DPB1*02:01	ITTQCRKDVGRPQP	0.029803535	0.0015968488
HLA-DPA1*01:03-DPB1*02:01	AEVSKWDDSGNDII	0.111547485	0.0013379727
HLA-DPA1*01:03-DPB1*02:01	LKNIQVSHQEFSKM	0.46310776	0.15325554
HLA-DPA1*01:03-DPB1*02:01	RSHEVIRALTARGI	0.18983787	0.0025339245
HLA-DPA1*01:03-DPB1*02:01	DGNLIIKKRFVSEA	0.36810645	0.78168136
HLA-DPA1*01:03-DPB1*02:01	QYDCITHYEGSTCP	0.15848157	0.0005527661
HLA-DPA1*01:03-DPB1*02:01	KRAVSEMALAMGFM	0.40246996	0.0040510586
HLA-DPA1*01:03-DPB1*02:01	QATVELETSHIGKG	0.16818242	0.00797045
HLA-DPA1*01:03-DPB1*02:01	YIGMLIGTAVGQYA	0.338313	0.0033607453
HLA-DPA1*01:03-DPB1*02:01	DLDSSCKEAADGYQ	0.015080248	0.0006480507
HLA-DPA1*01:03-DPB1*02:01	IDENDNAPEVIFQS	0.06523814	0.0029198073
HLA-DPA1*01:03-DPB1*02:01	ALGFYPAEITLTWQ	0.35964823	0.017512163
HLA-DPA1*01:03-DPB1*02:01	CKLKSFAECAYGDC	0.5362428	0.0015176943
HLA-DPA1*01:03-DPB1*02:01	PDYEQLLKVVTWGL	0.35158285	0.00088390417
HLA-DPA1*01:03-DPB1*02:01	HPCVHVYVTVGLMD	0.37919763	0.001171102
HLA-DPA1*01:03-DPB1*02:01	IGVGTRHVQEFISG	0.20609304	0.005585112
HLA-DPA1*01:03-DPB1*02:01	LSWVRACVQVLDPK	0.27255672	0.0026551108
HLA-DPA1*01:03-DPB1*02:01	EFQSPKYIFHNFME	0.447832	0.014222349
HLA-DPA1*01:03-DPB1*02:01	KPAPNTFYVGIYIL	0.58897483	0.006818784
HLA-DPA1*01:03-DPB1*02:01	HLEPVRIPHWERGE	0.22046569	0.009784814
HLA-DPA1*01:03-DPB1*02:01	VGTSGDQDDSTMKT	0.0049076932	0.0021311028
HLA-DPA1*01:03-DPB1*02:01	FLTSQWVSYTIDFK	0.53474593	0.011648977
HLA-DPA1*01:03-DPB1*02:01	NMVCGGMGCNNDSL	0.06936764	0.0004223134
HLA-DPA1*01:03-DPB1*02:01	QACLLGLFALILSG	0.4038158	0.0014863426
HLA-DPA1*01:03-DPB1*02:01	GGIIRRIQTRGEGY	0.16303784	0.0019684932
HLA-DPA1*01:03-DPB1*02:01	TCLVLGLALVFGEG	0.3397674	0.0006716242
HLA-DPA1*01:03-DPB1*02:01	DLLTCCGSMCGDGC	0.09003178	0.00037462072
HLA-DPA1*01:03-DPB1*02:01	KGACHGQTGMFPRN	0.08034347	0.0012680535
HLA-DPA1*01:03-DPB1*02:01	LLGERLLALRNRLK	0.34174374	0.116094455
HLA-DPA1*01:03-DPB1*02:01	NREAQQYSEALAST	0.17927091	0.0043761227
HLA-DPA1*01:03-DPB1*02:01	CLSENPRNGEDQIC	0.029170537	0.00021847613
HLA-DPA1*01:03-DPB1*02:01	LSRLVNCLTGEGED	0.073874034	0.000708946
HLA-DPA1*01:03-DPB1*02:01	PFLCGLLWAFCAPG	0.47570795	0.0011179319
HLA-DPA1*01:03-DPB1*02:01	EGAGHFVKMVHNGI	0.16864745	0.049901344
HLA-DPA1*01:03-DPB1*02:01	LIVGSSVGGLLLLA	0.31506506	0.00446608
HLA-DPA1*01:03-DPB1*02:01	TIGFILLLVFGSVT	0.4805296	0.004559058
HLA-DPA1*01:03-DPB1*02:01	IPDVDCLLWAIGRV	0.3789956	0.0009252997
HLA-DPA1*01:03-DPB1*02:01	TCLNGLVCLLSNRD	0.24299188	0.0006180991
HLA-DPA1*01:03-DPB1*02:01	HMLPEDGANLSSAR	0.10582744	0.0046633156
HLA-DPA1*01:03-DPB1*02:01	TCLVILFACEVAAG	0.3006644	0.00058375485
HLA-DPA1*01:03-DPB1*02:01	PWALGLLLFLLPGS	0.51798195	0.005597152
HLA-DPA1*01:03-DPB1*02:01	ALTETWACSHSMRY	0.24439292	0.0020271372
HLA-DPA1*01:03-DPB1*02:01	WALGFYPAEITLTW	0.43097883	0.002312421
HLA-DPA1*01:03-DPB1*02:01	LHYAIYNEDKLMAK	0.2903221	0.024804723
HLA-DPA1*01:03-DPB1*02:01	TASVTCGPLLLEPE	0.23764054	0.0011493827
HLA-DPA1*01:03-DPB1*02:01	YPRNPRREGSFPQG	0.12811218	0.0011895702
HLA-DPA1*01:03-DPB1*02:01	LSQGVVEHEEDEES	0.023633722	0.014937865
HLA-DPA1*01:03-DPB1*02:01	SSLEKYSPDSAAKV	0.08593477	0.0011396073
HLA-DPA1*01:03-DPB1*02:01	QTEESPYINGRYYS	0.21500666	0.0047028097
HLA-DPA1*01:03-DPB1*02:01	ICLSTTVRNDTLQE	0.16702048	0.00028308638
HLA-DPA1*01:03-DPB1*02:01	LSVEFEANDLQGGS	0.27666947	0.005251893
HLA-DPA1*01:03-DPB1*02:01	QWCAIAILFAVLLV	0.2657313	0.0005595473
HLA-DPA1*01:03-DPB1*02:01	CRRKSSGGKGGSCS	0.032471914	0.00055302406
HLA-DPA1*01:03-DPB1*02:01	HNGNIMLDKKGHII	0.16076763	0.15447806
HLA-DPA1*01:03-DPB1*02:01	DDCRVVLAKQEITR	0.15342125	0.16210856
HLA-DPA1*01:03-DPB1*02:01	RSRSRSRRSYRSSR	0.1595892	0.002239564
HLA-DPA1*01:03-DPB1*02:01	ESFGTGSDHIREKD	0.076078445	0.0034669854
HLA-DPA1*01:03-DPB1*02:01	VTLLLVVLALGGVV	0.32642266	0.003422311
HLA-DPA1*01:03-DPB1*02:01	VVDTCMEDEDLQAL	0.21343587	0.0014501006
HLA-DPA1*01:03-DPB1*02:01	MVTCGTDRIVKIWD	0.14120454	0.0049447333
HLA-DPA1*01:03-DPB1*02:01	NILALWVFYGYMKE	0.62238014	0.002195672
HLA-DPA1*01:03-DPB1*02:01	KSVFEIGLCSNRMF	0.37461814	0.0013080282
HLA-DPA1*01:03-DPB1*02:01	LVQTTTYLPENFTY	0.49844605	0.0056812377
HLA-DPA1*01:03-DPB1*02:01	VVGDLLELHCEALR	0.38768622	0.17095551
HLA-DPA1*01:03-DPB1*02:01	PLELLCNVSGALPP	0.23085764	0.0021384652
HLA-DPA1*01:03-DPB1*02:01	GDDVEYAPLTVSVI	0.43619624	0.0053246464
HLA-DPA1*01:03-DPB1*02:01	TPYSLYVCPEGQNV	0.2264372	0.0042704395
HLA-DPA1*01:03-DPB1*02:01	QLPNCIEDPVSPIV	0.10258373	0.0006584567
HLA-DPA1*01:03-DPB1*02:01	KDSSQSPSQVDQFC	0.070907	0.00042299548
HLA-DPA1*01:03-DPB1*02:01	FSLPEEDTKLKIPL	0.116884425	0.0040392512
HLA-DPA1*01:03-DPB1*02:01	SASPLCLPFPTGET	0.20784608	0.0011901411
HLA-DPA1*01:03-DPB1*02:01	SCDSALRAYVKDHY	0.15406975	0.0041515627
HLA-DPA1*01:03-DPB1*02:01	SLPESTPIPSSSPP	0.062531106	0.0025371325
HLA-DPA1*01:03-DPB1*02:01	PNLTSMTFRGSVTI	0.40981764	0.005038476
HLA-DPA1*01:03-DPB1*02:01	YHPGCFRCVICNEC	0.1997713	0.00086405687
HLA-DPA1*01:03-DPB1*02:01	SWFGNLVTNANWGE	0.21452507	0.0027844398
HLA-DPA1*01:03-DPB1*02:01	KEGIPPDQQRLIFA	0.077050276	0.0031042937
HLA-DPA1*01:03-DPB1*02:01	WLILYLEETEGIPD	0.35049838	0.0011733068
HLA-DPA1*01:03-DPB1*02:01	ENLRIALRYYNQSE	0.3587675	0.24439308
HLA-DPA1*01:03-DPB1*02:01	CRGYLARKAFAKRQ	0.32413095	0.017264169
HLA-DPA1*01:03-DPB1*02:01	SPGCLWLLAVALLP	0.43361062	0.0011065113
HLA-DPA1*01:03-DPB1*02:01	QKVYLTWPVPNCAE	0.36165866	0.0067772963
HLA-DPA1*01:03-DPB1*02:01	SGVPVLGFFIIAVL	0.47199586	0.0011524481
HLA-DPA1*01:03-DPB1*02:01	HGDKMMSFDTRAPM	0.1827595	0.0061075366
HLA-DPA1*01:03-DPB1*02:01	RIKIIATAVCHTDA	0.15241627	0.05565964
HLA-DPA1*01:03-DPB1*02:01	ARIEDMRKRHVEVS	0.062195007	0.012610395
HLA-DPA1*01:03-DPB1*02:01	SWGILLLAGLCCLV	0.39688402	0.00076794
HLA-DPA1*01:03-DPB1*02:01	ITKHNDDEQYAWES	0.056034546	0.002303119
HLA-DPA1*01:03-DPB1*02:01	RNRGMTALLKVSSC	0.1544936	0.0008813917
HLA-DPA1*01:03-DPB1*02:01	LLVVLYKIYDLHKK	0.46662533	0.21828368
HLA-DPA1*01:03-DPB1*02:01	IPGTSVAISNCDGL	0.109419666	0.0016804583
HLA-DPA1*01:03-DPB1*02:01	KYGEMPVDKAKAPL	0.04631109	0.007997015
HLA-DPA1*01:03-DPB1*02:01	ELTETLVCALGLSV	0.41548932	0.00074851036
HLA-DPA1*01:03-DPB1*02:01	WSGPAPRCELSTSA	0.022900114	0.001252833
HLA-DPA1*01:03-DPB1*02:01	MPPGFYPPPGPHPP	0.10335742	0.015326379
HLA-DPA1*01:03-DPB1*02:01	MKFTYLINYIQDEI	0.64737254	0.0033074045
HLA-DPA1*01:03-DPB1*02:01	ADKEKLTLQRKLKT	0.12801035	0.19023034
HLA-DPA1*01:03-DPB1*02:01	KKPFGLRSKMGKWC	0.22687814	0.00031079986
HLA-DPA1*01:03-DPB1*02:01	DLWLNEGFATFMEY	0.6923565	0.0024846531
HLA-DPA1*01:03-DPB1*02:01	RCPAGWRGDTCQSD	0.047671795	0.0005249926
HLA-DPA1*01:03-DPB1*02:01	AAEKPRTVFSDYLH	0.32619545	0.015829653
HLA-DPA1*01:03-DPB1*02:01	EQQQMQPLCFNCPI	0.31833223	0.0009182536
HLA-DPA1*01:03-DPB1*02:01	SFVNFTDICKLLHR	0.33397776	0.0019942946
HLA-DPA1*01:03-DPB1*02:01	ASTSYDYCRVPMED	0.27573115	0.007006234
HLA-DPA1*01:03-DPB1*02:01	EWKKALFKPADVIL	0.4517027	0.042139936
HLA-DPA1*01:03-DPB1*02:01	LLFLFSSAYSRGVF	0.54407924	0.006915943
HLA-DPA1*01:03-DPB1*02:01	AAEAAVAAVEEVGS	0.06529713	0.007522295
HLA-DPA1*01:03-DPB1*02:01	LPDNPERFEWRYCV	0.22951332	0.0010489702
HLA-DPA1*01:03-DPB1*02:01	FLGTEPEPDAVGLD	0.02929891	0.0020115855
HLA-DPA1*01:03-DPB1*02:01	VYRECRTWKESPSA	0.07794241	0.0007335286
HLA-DPA1*01:03-DPB1*02:01	VLLTLGVVTIVLAL	0.34522563	0.002862836
HLA-DPA1*01:03-DPB1*02:01	LSLVGPFPGLNMKS	0.3347044	0.0044847177
HLA-DPA1*01:03-DPB1*02:01	FVSIFSLYSVHLLL	0.6046857	0.0020432987
HLA-DPA1*01:03-DPB1*02:01	SASLPPAQLLLRAA	0.19475241	0.0031134353
HLA-DPA1*01:03-DPB1*02:01	TSDSAGEECDAAEG	0.017804295	0.0006442085
HLA-DPA1*01:03-DPB1*02:01	DSAGTSPTAVLAAG	0.03676732	0.0026117782
HLA-DPA1*01:03-DPB1*02:01	FQTKDHLFFVMEFL	0.6370398	0.0044332827
HLA-DPA1*01:03-DPB1*02:01	YAPWCGPCQNFAPE	0.10696354	0.0025479076
HLA-DPA1*01:03-DPB1*02:01	EVPNTRSRGHHNCS	0.046154536	0.00081904605
HLA-DPA1*01:03-DPB1*02:01	WVLGLCCVLLTFGS	0.33052534	0.0008375555
HLA-DPA1*01:03-DPB1*02:01	VTSVIPDTTEAVST	0.041013073	0.011997778
HLA-DPA1*01:03-DPB1*02:01	ETDKQEKKEVHKCG	0.024292205	0.0010049597
HLA-DPA1*01:03-DPB1*02:01	SLVSCKLGKDPNTY	0.152428	0.008937034
HLA-DPA1*01:03-DPB1*02:01	NDFWARLLERMFRL	0.5207917	0.009285183
HLA-DPA1*01:03-DPB1*02:01	VNMLAPYAVFDIVR	0.533262	0.14587657
HLA-DPA1*01:03-DPB1*02:01	KNVPCGTSGGVMIY	0.12285601	0.0005418432
HLA-DPA1*01:03-DPB1*02:01	TFRGSVTISVQALQ	0.31151417	0.007234581
HLA-DPA1*01:03-DPB1*02:01	DQSKFEEHVESHWK	0.17290421	0.049083244
HLA-DPA1*01:03-DPB1*02:01	NHVLIFELNPRSNL	0.4414102	0.023095984
HLA-DPA1*01:03-DPB1*02:01	RGYYNQSEAGSHTL	0.10348724	0.021128902
HLA-DPA1*01:03-DPB1*02:01	ALGFYPAEITLTWQ	0.35964823	0.017512163
HLA-DPA1*01:03-DPB1*02:01	KAHPEVAEAGIGCP	0.034966826	0.0013942234
HLA-DPA1*01:03-DPB1*02:01	LLRRQMVRNFRKPL	0.28446653	0.051792555
HLA-DPA1*01:03-DPB1*02:01	GFFIIAVLMSAQES	0.39959532	0.002324438
HLA-DPA1*01:03-DPB1*02:01	VAGLLLLLLLAAAC	0.22800617	0.0014366576
HLA-DPA1*01:03-DPB1*02:01	PSYHIPPLRERLYG	0.210465	0.0014788134
HLA-DPA1*01:03-DPB1*02:01	VMKGGEAVCLYEEP	0.22223322	0.0038594909
HLA-DPA1*01:03-DPB1*02:01	TLEFMMRQSNSTAA	0.14417742	0.0022373546
HLA-DPA1*01:03-DPB1*02:01	IHTNLKKKFSCCVL	0.25602287	0.0034598205
HLA-DPA1*01:03-DPB1*02:01	LDHHPEWFNVYNKV	0.42187712	0.011837728
HLA-DPA1*01:03-DPB1*02:01	VHWPHSTVRGSGTF	0.07231157	0.0016399916
HLA-DPA1*01:03-DPB1*02:01	AALLRVSVLCIWMS	0.45179895	0.0017325614
HLA-DPA1*01:03-DPB1*02:01	LAAAYQLYYGTKYR	0.47831237	0.059260547
HLA-DPA1*01:03-DPB1*02:01	ATTIHFNLTFQNTN	0.44999877	0.02097496
HLA-DPA1*01:03-DPB1*02:01	VPRMPMIWLDLKEA	0.3219293	0.067778766
HLA-DPA1*01:03-DPB1*02:01	PGFPSFNHTQFPPS	0.47113532	0.0024825842
HLA-DPA1*01:03-DPB1*02:01	PPSGPRGTLLLLPL	0.2917481	0.0060642147
HLA-DPA1*01:03-DPB1*02:01	MAISGVPVLGFFII	0.44700977	0.005433535
HLA-DPA1*01:03-DPB1*02:01	YMSPTFCDHCGSLL	0.25262827	0.0012782181
HLA-DPA1*01:03-DPB1*02:01	CFFLLLLAAAGARA	0.27315006	0.00061822543
HLA-DPA1*01:03-DPB1*02:01	FRNRGMTALLKVSS	0.25916108	0.0044117915
HLA-DPA1*01:03-DPB1*02:01	TLTLNCVNPENENA	0.10099724	0.0010497554
HLA-DPA1*01:03-DPB1*02:01	NMEMVQQKKEGPIP	0.080027774	0.0015425219
HLA-DPA1*01:03-DPB1*02:01	TSLPSAICKLSKLK	0.23422328	0.0031093494
HLA-DPA1*01:03-DPB1*02:01	ETSSGRVLGRFRGK	0.11517322	0.008635452
HLA-DPA1*01:03-DPB1*02:01	GLKRLAKSDPMVQC	0.16016975	0.00067578786
HLA-DPA1*01:03-DPB1*02:01	CVAEGGSDCAPEKL	0.07262408	0.001558226
HLA-DPA1*01:03-DPB1*02:01	SLIVTYCINAKADV	0.33600762	0.0029001746
HLA-DPA1*01:03-DPB1*02:01	CLGIASAVPKFDQN	0.1792997	0.0008224301
HLA-DPA1*01:03-DPB1*02:01	LEYCEALAMLREAG	0.25549906	0.002014059
HLA-DPA1*01:03-DPB1*02:01	KCFLAFTQTKTFHE	0.42795983	0.038476557
HLA-DPA1*01:03-DPB1*02:01	FTGAGILAMANAGP	0.13483089	0.008869315
HLA-DPA1*01:03-DPB1*02:01	EGSTCPKWKAPKSP	0.055523112	0.00089335593
HLA-DPA1*01:03-DPB1*02:01	HTRDSPKCYKLTDK	0.029008102	0.0016270062
HLA-DPA1*01:03-DPB1*02:01	SWGKGQKDLLTPCY	0.16903803	0.00055221544
HLA-DPA1*01:03-DPB1*02:01	DSGSLLLEYVNGSA	0.3232569	0.00857649
HLA-DPA1*01:03-DPB1*02:01	NVTSLSLSSNRIHH	0.3005423	0.021200191
HLA-DPA1*01:03-DPB1*02:01	DDSSDDEQEKKPEA	0.010689654	0.021990763
HLA-DPA1*01:03-DPB1*02:01	NPTLILAAFCLGIA	0.45470837	0.0028532085
HLA-DPA1*01:03-DPB1*02:01	QGPGMVVGDELKTP	0.07651196	0.011560533
HLA-DPA1*01:03-DPB1*02:01	IIKKVERSREKIQK	0.08582498	0.03466312
HLA-DPA1*01:03-DPB1*02:01	ASSPVPLPPVTHLD	0.11954942	0.014315975
HLA-DPA1*01:03-DPB1*02:01	QGKGLMPDGTSRFT	0.08479554	0.010335139
HLA-DPA1*01:03-DPB1*02:01	LAEEKHLHVLINNA	0.15173797	0.009999238
HLA-DPA1*01:03-DPB1*02:01	MIGYLGYCKGVEPK	0.22198837	0.006027418
HLA-DPA1*01:03-DPB1*02:01	SPSPYYSRGGYRSR	0.16166264	0.07693641
HLA-DPA1*01:03-DPB1*02:01	SKSQPKKEMKAKSR	0.09689927	0.0043879035
HLA-DPA1*01:03-DPB1*02:01	GLLSVPRSVPLRLP	0.29889193	0.0035059266
HLA-DPA1*01:03-DPB1*02:01	VKLPEMAFSPDCPK	0.15487067	0.011629576
HLA-DPA1*01:03-DPB1*02:01	LLLLAAACAVFLAC	0.41909298	0.0043005543
HLA-DPA1*01:03-DPB1*02:01	ATVSRSLEGTEAQV	0.11423818	0.0017215873
HLA-DPA1*01:03-DPB1*02:01	LTGRKIIVDTYGGW	0.31435242	0.0062203417
HLA-DPA1*01:03-DPB1*02:01	MCFGLAFMLAGVIL	0.37618512	0.0009545507
HLA-DPA1*01:03-DPB1*02:01	NMHCPASGIRGTVY	0.1449413	0.0013724
HLA-DPA1*01:03-DPB1*02:01	QLLVSITLQSECDA	0.41383713	0.0004865366
HLA-DPA1*01:03-DPB1*02:01	PENSVANDTGFTVV	0.16301814	0.001299941
HLA-DPA1*01:03-DPB1*02:01	NKHWIIKNSWGENW	0.41199243	0.22345349
HLA-DPA1*01:03-DPB1*02:01	SGEGTATNGVELHT	0.061956022	0.0038254526
HLA-DPA1*01:03-DPB1*02:01	SIMNGTDEGVSAWI	0.10837999	0.0005239631
HLA-DPA1*01:03-DPB1*02:01	RLSNGDIYLLENGL	0.41303417	0.003458375
HLA-DPA1*01:03-DPB1*02:01	QHVLLPVLDRATCN	0.21189436	0.0029383886
HLA-DPA1*01:03-DPB1*02:01	VGYGIQKGNKHWII	0.15522225	0.0014411563
HLA-DPA1*01:03-DPB1*02:01	KESQKVELSESRLK	0.16665119	0.031882327
HLA-DPA1*01:03-DPB1*02:01	GLLEEQYFELTQES	0.63112676	0.75791377
HLA-DPA1*01:03-DPB1*02:01	FLARNNTIVNELVR	0.2332909	0.014419572
HLA-DPA1*01:03-DPB1*02:01	PVAIKIAELLENVT	0.47464827	0.019165862
HLA-DPA1*01:03-DPB1*02:01	YKIRLRCQSSGYQR	0.15316895	0.0010744566
HLA-DPA1*01:03-DPB1*02:01	MPFVRGQSFSVWIL	0.65399545	0.004370474
HLA-DPA1*01:03-DPB1*02:01	RAYQHKVGNIIDTM	0.19677939	0.0026155734
HLA-DPA1*01:03-DPB1*02:01	MDFEEAERSEPTQA	0.030689199	0.002579088
HLA-DPA1*01:03-DPB1*02:01	FDEFFSEGCAPGSK	0.1978857	0.015275826
HLA-DPA1*01:03-DPB1*02:01	LAVAEAMADKAELE	0.06825348	0.013510299
HLA-DPA1*01:03-DPB1*02:01	DEICKYRPENSVAN	0.072109915	0.002757518
HLA-DPA1*01:03-DPB1*02:01	SVSWGILLLAGLCC	0.40126055	0.00085176184
HLA-DPA1*01:03-DPB1*02:01	KHTQKAHRDRTPHG	0.029641649	0.0020121299
HLA-DPA1*01:03-DPB1*02:01	LFSLSISVSLFLMV	0.6427305	0.003185594
HLA-DPA1*01:03-DPB1*02:01	QNGTWPREVLLVLS	0.33573303	0.0035424405
HLA-DPA1*01:03-DPB1*02:01	WGPGPGGCLQTLLH	0.0946916	0.0009972409
HLA-DPA1*01:03-DPB1*02:01	TPPTLPNFNALSVP	0.16321836	0.016789552
HLA-DPA1*01:03-DPB1*02:01	KRGDSPTEKHKKLY	0.015204253	0.0018355272
HLA-DPA1*01:03-DPB1*02:01	LLTFILFFWAPVPR	0.6827319	0.00432977
HLA-DPA1*01:03-DPB1*02:01	CRRFQWVDGSRWNF	0.33103997	0.000953561
HLA-DPA1*01:03-DPB1*02:01	IDNEALYDICFRTL	0.5789896	0.24040952
HLA-DPA1*01:03-DPB1*02:01	IDFSEWKDDELNFD	0.29116738	0.1540163
HLA-DPA1*01:03-DPB1*02:01	AVPNPKQDPRPLPY	0.042049367	0.016802162
HLA-DPA1*01:03-DPB1*02:01	WGAGSICKHGGFYT	0.10188267	0.0012028229
HLA-DPA1*01:03-DPB1*02:01	GDTATCCAKWNTED	0.07356637	0.0019094195
HLA-DPA1*01:03-DPB1*02:01	QDDLSITFSFMSLD	0.6746862	0.00073837384
HLA-DPA1*01:03-DPB1*02:01	WALGFYPAEITLTW	0.43097883	0.002312421
HLA-DPA1*01:03-DPB1*02:01	INGFVFGNLPELNM	0.582711	0.0400833
HLA-DPA1*01:03-DPB1*02:01	LAPARPRYACCPGW	0.060253587	0.0012959973
HLA-DPA1*01:03-DPB1*02:01	AVDRSNFKTCEESS	0.14055735	0.020047681
HLA-DPA1*01:03-DPB1*02:01	GSGSRLSKELLAEY	0.3231828	0.021116901
HLA-DPA1*01:03-DPB1*02:01	AALLCVPAGALTCY	0.28652856	0.001022865
HLA-DPA1*01:03-DPB1*02:01	LKRLAKSDPMVQCI	0.22027369	0.0004431325
HLA-DPA1*01:03-DPB1*02:01	ARLDRVHIHATYHQ	0.15345925	0.11682234
HLA-DPA1*01:03-DPB1*02:01	ITNDGTVCIENVNA	0.06361971	0.0010985963
HLA-DPA1*01:03-DPB1*02:01	LLIFPAILSMDLYR	0.500709	0.008406627
HLA-DPA1*01:03-DPB1*02:01	WYSPDAKFQSMTSK	0.13057326	0.0033111754
HLA-DPA1*01:03-DPB1*02:01	QPRPGGDSSPVVDS	0.009489724	0.02542831
HLA-DPA1*01:03-DPB1*02:01	ITVNLTPELAQVNE	0.19299033	0.016101014
HLA-DPA1*01:03-DPB1*02:01	SPHTLQEVQVAIIN	0.24537024	0.07541202
HLA-DPA1*01:03-DPB1*02:01	YQPCVQRAEGYFRK	0.18321726	0.0006764168
HLA-DPA1*01:03-DPB1*02:01	LVSVYCTRKKYRER	0.11708548	0.02480595
HLA-DPA1*01:03-DPB1*02:01	TFPDENFKLKHYGI	0.22851777	0.016008047
HLA-DPA1*01:03-DPB1*02:01	LPRCHRTYSCVHCR	0.09831809	0.006644973
HLA-DPA1*01:03-DPB1*02:01	MVKMTKSKTFQAYL	0.5304055	0.0091149965
HLA-DPA1*01:03-DPB1*02:01	LLGPGPGPTTPLFL	0.0449921	0.003940581
HLA-DPA1*01:03-DPB1*02:01	LGPVAAFKVATPYS	0.26462403	0.0359841
HLA-DPA1*01:03-DPB1*02:01	RHGARTSDSDQQAY	0.0040099267	0.0026517843
HLA-DPA1*01:03-DPB1*02:01	NTSQISTSTMTVTH	0.17395562	0.10507208
HLA-DPA1*01:03-DPB1*02:01	FGDFYRLLVPGTYN	0.39223638	0.09000586
HLA-DPA1*01:03-DPB1*02:01	SFHLPINSRKCLRE	0.19618602	0.0011071085
HLA-DPA1*01:03-DPB1*02:01	RPAPCYDPCEAVLV	0.1456327	0.016657053
HLA-DPA1*01:03-DPB1*02:01	SWIPCLCGSAPCLL	0.18667836	0.00043894607
HLA-DPA1*01:03-DPB1*02:01	GAVVAAVMCRRKSS	0.13331833	0.0054523256
HLA-DPA1*01:03-DPB1*02:01	SSDRNRGSYSQAAV	0.048294194	0.00089219
HLA-DPA1*01:03-DPB1*02:01	LNQSETAIQPSWYF	0.15698594	0.0011634503
HLA-DPA1*01:03-DPB1*02:01	TLTWQRDGEDQTQD	0.03004697	0.0038137592
HLA-DPA1*01:03-DPB1*02:01	TYACSFEAGEGSCA	0.16776374	0.00033653117
HLA-DPA1*01:03-DPB1*02:01	QLFLWEYGDLHLFG	0.5799412	0.008560868
HLA-DPA1*01:03-DPB1*02:01	CWALGFYPAEITLT	0.46217924	0.0005900731
HLA-DPA1*01:03-DPB1*02:01	LLLGLLLVLLPGAQ	0.46357432	0.009463348
HLA-DPA1*01:03-DPB1*02:01	SVPFSTWDQDHDLR	0.2397546	0.028462391
HLA-DPA1*01:03-DPB1*02:01	LDPIITEEMPLLEV	0.42119396	0.0015950669
HLA-DPA1*01:03-DPB1*02:01	RRRTPTCEPATPLC	0.059561916	0.0005432825
HLA-DPA1*01:03-DPB1*02:01	ITAMLQQSLEGLLL	0.45402858	0.0024634467
HLA-DPA1*01:03-DPB1*02:01	KIQMSNLMNQARLK	0.2816009	0.027292341
HLA-DPA1*01:03-DPB1*02:01	GIDPDSPLFQAILD	0.3622939	0.0072363005
HLA-DPA1*01:03-DPB1*02:01	SHTNTEVLRNMGFA	0.24765736	0.0052069305
HLA-DPA1*01:03-DPB1*02:01	NALQAAMEGYEVTT	0.2956955	0.0018262025
HLA-DPA1*01:03-DPB1*02:01	PQFAEKGEQGQYLQ	0.15446408	0.003611851
HLA-DPA1*01:03-DPB1*02:01	GTFILAQDWLSESN	0.5739935	0.31027228
HLA-DPA1*01:03-DPB1*02:01	VCPNPSCGNMNFAR	0.04410586	0.0004051289
HLA-DPA1*01:03-DPB1*02:01	GRGGPMGRGGYGGG	0.060629442	0.031082753
HLA-DPA1*01:03-DPB1*02:01	MADASTELQQVILI	0.2769621	0.0009393434
HLA-DPA1*01:03-DPB1*02:01	RPQRSLLLLQLLLL	0.47442895	0.0024106172
HLA-DPA1*01:03-DPB1*02:01	KYNQNFSAGNNENI	0.19159107	0.00089611486
HLA-DPA1*01:03-DPB1*02:01	EADFSGLSSQDEEE	0.064807266	0.0034086134
HLA-DPA1*01:03-DPB1*02:01	FADAMEVIPSTLAE	0.29609618	0.001333257
HLA-DPA1*01:03-DPB1*02:01	VSSEASELDKKEKG	0.019260766	0.0049204156
HLA-DPA1*01:03-DPB1*02:01	EINAKLRNIIVLDS	0.21767896	0.0016720074
HLA-DPA1*01:03-DPB1*02:01	YLYSYVTVGELWAF	0.51208884	0.00091428997
HLA-DPA1*01:03-DPB1*02:01	SVSERMLRSQLLLL	0.5524695	0.01607531
HLA-DPA1*01:03-DPB1*02:01	LYTCELDLTNLILF	0.3627625	0.0004087162
HLA-DPA1*01:03-DPB1*02:01	MKMRFLGLVVCLVL	0.35178697	0.002716917
HLA-DPA1*01:03-DPB1*02:01	KKGDGGGAGGGGGG	0.051517986	0.0017329495
HLA-DPA1*01:03-DPB1*02:01	LYRILPSVSHKPFE	0.28783756	0.037008774
HLA-DPA1*01:03-DPB1*02:01	ASSPVPLPPVTHLD	0.11954942	0.014315975
HLA-DPA1*01:03-DPB1*02:01	VPTASVTEIQEKWH	0.10740507	0.05537452
HLA-DPA1*01:03-DPB1*02:01	LIGCPMVTDDFVVS	0.39350337	0.0018626247
HLA-DPA1*01:03-DPB1*02:01	RQLEARRGRVSAKK	0.18861781	0.09402943
HLA-DPA1*01:03-DPB1*02:01	DRRKCGLFWANLRA	0.4205416	0.0012414225
HLA-DPA1*01:03-DPB1*02:01	FLFSKMHTSQDFRQ	0.204377	0.011296503
HLA-DPA1*01:03-DPB1*02:01	VKVCNPEKDAKHCD	0.023206627	0.000527057
HLA-DPA1*01:03-DPB1*02:01	ILFAVLLVVLILFL	0.2857885	0.0018858943
HLA-DPA1*01:03-DPB1*02:01	HLASVYCTVCATHL	0.38759917	0.001448792
HLA-DPA1*01:03-DPB1*02:01	KLKLGETVPAVPTV	0.14896274	0.0055086343
HLA-DPA1*01:03-DPB1*02:01	CLHCEKTLQQDDCR	0.047471248	0.020088214
HLA-DPA1*01:03-DPB1*02:01	LGKKDVMWIGFLTR	0.54573315	0.067421295
HLA-DPA1*01:03-DPB1*02:01	VLGVGQVIKGLDIA	0.18552904	0.027382988
HLA-DPA1*01:03-DPB1*02:01	ASSPVPLPPVTHLD	0.11954942	0.014315975
HLA-DPA1*01:03-DPB1*02:01	QRDKRLEWEMMCRV	0.57965446	0.0034185909
HLA-DPA1*01:03-DPB1*02:01	PGGGGGEDGSAGLE	0.026944907	0.0015229012
HLA-DPA1*01:03-DPB1*02:01	ETVLHRLHIQGTRT	0.17190994	0.026739541
HLA-DPA1*01:03-DPB1*02:01	SGANGSTLWERPVA	0.18982394	0.001823236
HLA-DPA1*01:03-DPB1*02:01	LPRQTATGKVKIEK	0.045024734	0.118664004
HLA-DPA1*01:03-DPB1*02:01	SRNGGGEVDRVDYD	0.026806755	0.008061098
HLA-DPA1*01:03-DPB1*02:01	WVCTNDMFRLALHN	0.36419478	0.00062225526
HLA-DPA1*01:03-DPB1*02:01	LKKYTKFLFVRDPF	0.7476627	0.6587194
HLA-DPA1*01:03-DPB1*02:01	GKPMMSNLKEIHLV	0.22661461	0.024400016
HLA-DPA1*01:03-DPB1*02:01	KNPEVGLKPVWYSP	0.20181292	0.0016217406
HLA-DPA1*01:03-DPB1*02:01	VHELGHVVGFWHEH	0.26981705	0.033084292
HLA-DPA1*01:03-DPB1*02:01	LAPTGSECPDRLAM	0.060331743	0.0008815729
HLA-DPA1*01:03-DPB1*02:01	FQGCGILQPDPPAN	0.08671927	0.0007709715
HLA-DPA1*01:03-DPB1*02:01	VGAAASRGPTAARH	0.058694467	0.0032581098
HLA-DPA1*01:03-DPB1*02:01	NLANSSLGFILADA	0.43576524	0.0030663568
HLA-DPA1*01:03-DPB1*02:01	MPHHVEPLERLEKL	0.22870333	0.024690067
HLA-DPA1*01:03-DPB1*02:01	INCRNNKKLLGRVK	0.10144439	0.0032766114
HLA-DPA1*01:03-DPB1*02:01	SLDEKMKSLDVNQD	0.0718038	0.045017816
HLA-DPA1*01:03-DPB1*02:01	IFTNCIFFCPVAFF	0.62471527	0.001964983
HLA-DPA1*01:03-DPB1*02:01	KINHCRFDEFFSEG	0.65007144	0.0044939853
HLA-DPA1*01:03-DPB1*02:01	SLGCYCQDPYVKEA	0.23918897	0.0013532375
HLA-DPA1*01:03-DPB1*02:01	LPTAWATMKQREDP	0.063594215	0.056130208
HLA-DPA1*01:03-DPB1*02:01	SPCCIVTSTYGWTA	0.39744675	0.001662182
HLA-DPA1*01:03-DPB1*02:01	RSLPDVRLEGCKTK	0.1218245	0.0023519057
HLA-DPA1*01:03-DPB1*02:01	EEKIAALFDLEYYV	0.5975886	0.0007600457
HLA-DPA1*01:03-DPB1*02:01	YDLCSVCEGKGLHR	0.10061877	0.001856242
HLA-DPA1*01:03-DPB1*02:01	TTPVLSSQPPTLLL	0.30304226	0.0036746599
HLA-DPA1*01:03-DPB1*02:01	VSISSALAMVLLGA	0.40285793	0.0037337441
HLA-DPA1*01:03-DPB1*02:01	VDWWAFGVLLYEML	0.6649159	0.004730895
HLA-DPA1*01:03-DPB1*02:01	SVHPGTVQSELVRH	0.13403691	0.11231293
HLA-DPA1*01:03-DPB1*02:01	LTTVLSTPQRNFEI	0.17322204	0.020072158
HLA-DPA1*01:03-DPB1*02:01	SANTFELKYDLSCE	0.29800245	0.03814261
HLA-DPA1*01:03-DPB1*02:01	PGPPMMDGAMGYVQ	0.13594632	0.0021643273
HLA-DPA1*01:03-DPB1*02:01	SFHLPINSRKCLRE	0.19618602	0.0011071085
HLA-DPA1*01:03-DPB1*02:01	EKHGAVVNESHHDA	0.03467191	0.012783976
HLA-DPA1*01:03-DPB1*02:01	HFCKAKIKGYQRLI	0.33732364	0.00031314313
HLA-DPA1*01:03-DPB1*02:01	LRRLTPSASLPPAQ	0.13450693	0.004020324
HLA-DPA1*01:03-DPB1*02:01	FAKGLREVIEKNRP	0.11220522	0.004475542
HLA-DPA1*01:03-DPB1*02:01	VDRKLKLVCGSHSF	0.2790629	0.0024204263
HLA-DPA1*01:03-DPB1*02:01	HESNNVGLLENLTN	0.10829283	0.0021601743
HLA-DPA1*01:03-DPB1*02:01	GHGEIHRVPTQRRP	0.061272833	0.009604911
HLA-DPA1*01:03-DPB1*02:01	GNDSEPNLIDCLMV	0.17876874	0.00051398354
HLA-DPA1*01:03-DPB1*02:01	YSCYEEFINSRDNS	0.38050348	0.00096413045
HLA-DPA1*01:03-DPB1*02:01	PGCLWLLAVALLPW	0.54880565	0.0005967611
HLA-DPA1*01:03-DPB1*02:01	SEGAIQVNFTLVRS	0.4127261	0.0036542497
HLA-DPA1*01:03-DPB1*02:01	DDLWDSFNEVTNQT	0.47022185	0.0010863233
HLA-DPA1*01:03-DPB1*02:01	MGHLTCFAGGMFAL	0.58372223	0.0013674145
HLA-DPA1*01:03-DPB1*02:01	RCRCPAGWRGDTCQ	0.025842812	0.00040437788
HLA-DPA1*01:03-DPB1*02:01	SELKDSIPVTELSA	0.24636912	0.010177357
HLA-DPA1*01:03-DPB1*02:01	LKSDVLQPGAEVTT	0.11097011	0.003101294
HLA-DPA1*01:03-DPB1*02:01	SLPVLVVVLSIVLE	0.49679276	0.0029918675
HLA-DPA1*01:03-DPB1*02:01	PTLLLLNGQAACHM	0.25092068	0.0007658708
HLA-DPA1*01:03-DPB1*02:01	FQAKMLDMLKQTGR	0.20931262	0.010593228
HLA-DPA1*01:03-DPB1*02:01	KITMLGIQGDLKWS	0.242848	0.001184906
HLA-DPA1*01:03-DPB1*02:01	PGCLWLLAVALLPW	0.54880565	0.0005967611
HLA-DPA1*01:03-DPB1*02:01	KGDIEKCLTAIVKC	0.18192205	0.0009379573
HLA-DPA1*01:03-DPB1*02:01	LHVAVTNVVPFEVS	0.3105534	0.0046000592
HLA-DPA1*01:03-DPB1*02:01	SPTEEEQEQGEIGA	0.02311008	0.017339263
HLA-DPA1*01:03-DPB1*02:01	SPAPTLSGTNDAED	0.013542561	0.003309945
HLA-DPA1*01:03-DPB1*02:01	LLLLLAVAVRESWQ	0.35647422	0.0024669603
HLA-DPA1*01:03-DPB1*02:01	CRKKRISANSTDPV	0.089808084	0.00041543166
HLA-DPA1*01:03-DPB1*02:01	NNPEEELASKQKNE	0.024895739	0.006141397
HLA-DPA1*01:03-DPB1*02:01	SDDESSSDETSNQP	0.010653737	0.002127064
HLA-DPA1*01:03-DPB1*02:01	PNTNDLFNAVGDGI	0.30865476	0.00087289745
HLA-DPA1*01:03-DPB1*02:01	NKHVKMLHIRSKTS	0.19282086	0.0035131625
HLA-DPA1*01:03-DPB1*02:01	GEEEKEWAFEESKI	0.37191114	0.0037128858
HLA-DPA1*01:03-DPB1*02:01	HYCNISDHVGDPSN	0.039117154	0.00047565842
HLA-DPA1*01:03-DPB1*02:01	SLGTSEDHQHFTCT	0.09329119	0.0018900109
HLA-DPA1*01:03-DPB1*02:01	GKGYPGGRRSSLSY	0.10676958	0.0010632474
HLA-DPA1*01:03-DPB1*02:01	DCILDEDHSGPWCA	0.12002439	0.00030231135
HLA-DPA1*01:03-DPB1*02:01	MTEVRARQVKEMNP	0.09179516	0.010249672
HLA-DPA1*01:03-DPB1*02:01	KDIPEVTHEAKKAL	0.06250185	0.0050123106
HLA-DPA1*01:03-DPB1*02:01	KNEEDAGKMFVGGL	0.22922197	0.0070102043
HLA-DPA1*01:03-DPB1*02:01	REYYRLLSVLHSQL	0.4673838	0.036020014
HLA-DPA1*01:03-DPB1*02:01	SKTNGILFCGRFSS	0.40947798	0.0006944634
HLA-DPA1*01:03-DPB1*02:01	VGGQRSERKKWIHC	0.1033046	0.001702281
HLA-DPA1*01:03-DPB1*02:01	AFSAAIESCNKALE	0.11502267	0.0007794456
HLA-DPA1*01:03-DPB1*02:01	VRPQPAPFSSLNSS	0.14054991	0.0068611763
HLA-DPA1*01:03-DPB1*02:01	LDKKSGVINLTEEV	0.1279919	0.0019194547
HLA-DPA1*01:03-DPB1*02:01	NVTVKSEGAIQVNF	0.24958275	0.007224015
HLA-DPA1*01:03-DPB1*02:01	PAVELLNSIPPDEV	0.25171423	0.0013844442
HLA-DPA1*01:03-DPB1*02:01	NHDQGEQYEHNRVH	0.07010946	0.49564844
HLA-DPA1*01:03-DPB1*02:01	LKAQAHAENNEFIT	0.12120929	0.018443216
HLA-DPA1*01:03-DPB1*02:01	WWVNHTEVTIPYLA	0.292156	0.0024169167
HLA-DPA1*01:03-DPB1*02:01	LLQYCFLLITCLLT	0.413012	0.0010538062
HLA-DPA1*01:03-DPB1*02:01	MCYLTIKEMSCIAE	0.28471705	0.0017136158
HLA-DPA1*01:03-DPB1*02:01	LPTIQSCWNYGFSC	0.2785649	0.0008887995
HLA-DPA1*01:03-DPB1*02:01	GQELKRYIHSYDCL	0.24997073	0.0015343709
HLA-DPA1*01:03-DPB1*02:01	VHSGDATLVTPPQD	0.04619145	0.0028930837
HLA-DPA1*01:03-DPB1*02:01	LNKREGFGIRIQWD	0.2551189	0.0017829338
HLA-DPA1*01:03-DPB1*02:01	PKASQKKLMIKQGL	0.10149158	0.0013357053
HLA-DPA1*01:03-DPB1*02:01	DAPELPEERELMTN	0.03538444	0.0025298265
HLA-DPA1*01:03-DPB1*02:01	AGPWTMSRALRPPL	0.2506642	0.01928841
HLA-DPA1*01:03-DPB1*02:01	LLLLVAAPGSTQAQ	0.21673316	0.0020471714
HLA-DPA1*01:03-DPB1*02:01	SAQCPFGGFKMSGN	0.2217695	0.0012452401
HLA-DPA1*01:03-DPB1*02:01	HACINWVKYDCEQR	0.28621992	0.0074681314
HLA-DPA1*01:03-DPB1*02:01	QASKQNGTWPREVL	0.09449377	0.001106219
HLA-DPA1*01:03-DPB1*02:01	QCVNTFGSYICKCH	0.41109753	0.0007190217
HLA-DPA1*01:03-DPB1*02:01	SLGGHLTHVLEGPD	0.11874873	0.11421715
HLA-DPA1*01:03-DPB1*02:01	EEGDFTCRAQHPLG	0.12647597	0.068538696
HLA-DPA1*01:03-DPB1*02:01	RFRATYVSWAIAYL	0.6899155	0.0057192584
HLA-DPA1*01:03-DPB1*02:01	ITSHYLFALGVYRT	0.5658646	0.021333167
HLA-DPA1*01:03-DPB1*02:01	WEKPPLPVYTQFYF	0.42070028	0.0033116466
HLA-DPA1*01:03-DPB1*02:01	EESKAKFENLCKLM	0.37665793	0.0009877967
HLA-DPA1*01:03-DPB1*02:01	KHNDDEQYAWESSA	0.15148267	0.0018134204
HLA-DPA1*01:03-DPB1*02:01	ECGMEFVQPHHLKQ	0.25441056	0.0030858195
HLA-DPA1*01:03-DPB1*02:01	NEGVNWLRMASRVD	0.22290893	0.057865858
HLA-DPA1*01:03-DPB1*02:01	FFLLLVAAPRWVLS	0.45866385	0.006695167
HLA-DPA1*01:03-DPB1*02:01	SGSVEAQKLLFGHS	0.26812285	0.40979204
HLA-DPA1*01:03-DPB1*02:01	EFEVFYDEETLSRP	0.406315	0.017995182
HLA-DPA1*01:03-DPB1*02:01	FEFKGEDLTEEEDG	0.16010539	0.04380918
HLA-DPA1*01:03-DPB1*02:01	LGPCGWILVAFSFL	0.50438565	0.0013516551
HLA-DPA1*01:03-DPB1*02:01	LCSRHGLAVGANTI	0.13008133	0.0004864268
HLA-DPA1*01:03-DPB1*02:01	LQALLEARGLPPHL	0.123128764	0.0016694485
HLA-DPA1*01:03-DPB1*02:01	YLFKYIIIGDTGVG	0.29678643	0.036063183
HLA-DPA1*01:03-DPB1*02:01	LENIDPATQMMILN	0.14155088	0.0021387115
HLA-DPA1*01:03-DPB1*02:01	HSEYIVSASNFTSQ	0.5083558	0.05580584
HLA-DPA1*01:03-DPB1*02:01	NKCLSPDVTPCFCT	0.117263794	0.0006393374
HLA-DPA1*01:03-DPB1*02:01	LTCVKKSLINGQIK	0.18813166	0.0010949371
HLA-DPA1*01:03-DPB1*02:01	PLLLAALLCVPAGA	0.41179666	0.005832465
HLA-DPA1*01:03-DPB1*02:01	SSPKVALHCVDTRD	0.08094263	0.010035837
HLA-DPA1*01:03-DPB1*02:01	SYTKSYLSMVGSCC	0.4215661	0.0007322983
HLA-DPA1*01:03-DPB1*02:01	AGGGGGGGGGGGGG	0.09837248	0.0023834547
HLA-DPA1*01:03-DPB1*02:01	DLKLSDLLKYYLRE	0.45790794	0.004821631
HLA-DPA1*01:03-DPB1*02:01	LSLLMLVAAFCSPA	0.4852227	0.004134699
HLA-DPA1*01:03-DPB1*02:01	DSPPHVPVPELSTD	0.03924731	0.0041346545
HLA-DPA1*01:03-DPB1*02:01	ENTRTNVRFSDDKD	0.058042042	0.009771166
HLA-DPA1*01:03-DPB1*02:01	MPPKDDKKKKDAGK	0.028678766	0.0022871753
HLA-DPA1*01:03-DPB1*02:01	PDGLIPWTRFCKEN	0.36704227	0.0026233108
HLA-DPA1*01:03-DPB1*02:01	VRRMFRLSAALHLL	0.6681622	0.20541754
HLA-DPA1*01:03-DPB1*02:01	EPCGAWVWENQVSW	0.30034843	0.0006911071
HLA-DPA1*01:03-DPB1*02:01	TWTDEGSVSERMLR	0.116037875	0.012684992
HLA-DPA1*01:03-DPB1*02:01	LDIVLLFQEHQFEA	0.5131555	0.014351031
HLA-DPA1*01:03-DPB1*02:01	LLLLSGALALTQTW	0.4986116	0.0022392352
HLA-DPA1*01:03-DPB1*02:01	ALTQTWAGSHSMRY	0.19766872	0.0036797144
HLA-DPA1*01:03-DPB1*02:01	SYKCSCDPGYELAP	0.16632333	0.00032837375
HLA-DPA1*01:03-DPB1*02:01	LTVTDRPVMDVAFV	0.16975655	0.0025660333
HLA-DPA1*01:03-DPB1*02:01	PRTVLLLLSGALAL	0.46327657	0.0035164307
HLA-DPA1*01:03-DPB1*02:01	GVEPKTECERLAGT	0.058198337	0.0023843374
HLA-DPA1*01:03-DPB1*02:01	HVIWPDGKRVVLLA	0.14006995	0.002035734
HLA-DPA1*01:03-DPB1*02:01	EMQPATFRCVLSRM	0.42992815	0.35952586
HLA-DPA1*01:03-DPB1*02:01	KEGPIPPDAQNPDM	0.011612563	0.004685214
HLA-DPA1*01:03-DPB1*02:01	LPYTVVIHYAGNLS	0.35184196	0.023469258
HLA-DPA1*01:03-DPB1*02:01	LSVSWSQFNRENLP	0.5374691	0.0041535245
HLA-DPA1*01:03-DPB1*02:01	GMMTISRTWKKQRS	0.16384694	0.010749226
HLA-DPA1*01:03-DPB1*02:01	GGYETCPTVQPNML	0.14727797	0.0037903537
HLA-DPA1*01:03-DPB1*02:01	LDLVGGAVREISGF	0.22475277	0.016762704
HLA-DPA1*01:03-DPB1*02:01	ERKDLLVNGCCNVN	0.23149078	0.03228587
HLA-DPA1*01:03-DPB1*02:01	RRMFRLSAALHLLL	0.7127637	0.03684192
HLA-DPA1*01:03-DPB1*02:01	QQFPDTENEEYHSD	0.053799506	0.010855274
HLA-DPA1*01:03-DPB1*02:01	VFPNGTEVPNTRSR	0.02585271	0.0056094155
HLA-DPA1*01:03-DPB1*02:01	YGCLGGPHPSALHT	0.07913413	0.0006354818
HLA-DPA1*01:03-DPB1*02:01	TEWSDELRQKFLEG	0.29084095	0.0040054126
HLA-DPA1*01:03-DPB1*02:01	PFFGIQEEFNATLK	0.47969356	0.0024015387
HLA-DPA1*01:03-DPB1*02:01	DDCFQQWGVRPRPS	0.12982117	0.0035687932
HLA-DPA1*01:03-DPB1*02:01	PRNTFSRKAFKLKK	0.32477897	0.29656076
HLA-DPA1*01:03-DPB1*02:01	PPERLFLPRVCGTT	0.21886966	0.001209676
HLA-DPA1*01:03-DPB1*02:01	IDPATQMMILNCIY	0.4297075	0.000771797
HLA-DPA1*01:03-DPB1*02:01	SAYQGFASGNLERD	0.33118019	0.007736122
HLA-DPA1*01:03-DPB1*02:01	KALKAKKEDGNKAF	0.08553963	0.005914656
HLA-DPA1*01:03-DPB1*02:01	RKFMNPFNMPNLYQ	0.42733702	0.0019058904
HLA-DPA1*01:03-DPB1*02:01	IQTRGEGYAKPNEG	0.030413004	0.0057779886
HLA-DPA1*01:03-DPB1*02:01	ALAVSPAAGSSPGK	0.089154795	0.004020105
HLA-DPA1*01:03-DPB1*02:01	YDLLNIFELNGLPS	0.5214887	0.0026148967
HLA-DPA1*01:03-DPB1*02:01	FLLVFIMSLLFTYS	0.45425004	0.0014420723
HLA-DPA1*01:03-DPB1*02:01	LMFPPNYDQSKFEE	0.20041461	0.0041263006
HLA-DPA1*01:03-DPB1*02:01	VLDRSMQGGLVGND	0.13376503	0.009571308
HLA-DPA1*01:03-DPB1*02:01	SVSWGILLLAGLCC	0.40126055	0.00085176184
HLA-DPA1*01:03-DPB1*02:01	LRRPAPALAPAARL	0.086816706	0.007189023
HLA-DPA1*01:03-DPB1*02:01	GAVTVAWKADGSPV	0.11057763	0.14772134
HLA-DPA1*01:03-DPB1*02:01	MASPGCLWLLAVAL	0.36028945	0.00043672044
HLA-DPA1*01:03-DPB1*02:01	FILSPSLDFVQSCQ	0.4634012	0.0013075719
HLA-DPA1*01:03-DPB1*02:01	FNPGAVTVAWKADG	0.0682002	0.035174064
HLA-DPA1*01:03-DPB1*02:01	KEAAWAITNATSGG	0.06869944	0.0024949287
HLA-DPA1*01:03-DPB1*02:01	AVVAAVMCRRKSSG	0.117737174	0.010172365
HLA-DPA1*01:03-DPB1*02:01	YRECRTWKESPSAI	0.15329741	0.00035957427
HLA-DPA1*01:03-DPB1*02:01	FQGILPSSGSEDLL	0.18353318	0.0013777718
HLA-DPA1*01:03-DPB1*02:01	VSNKTEGRITDVIP	0.05282828	0.0010744705
HLA-DPA1*01:03-DPB1*02:01	AKGDQPKSCCFLPR	0.10555127	0.0014652008
HLA-DPA1*01:03-DPB1*02:01	LQSAHLYYNVTEKV	0.35623634	0.008683907
HLA-DPA1*01:03-DPB1*02:01	CLALLCLGGADKRL	0.20378019	0.00044174903
HLA-DPA1*01:03-DPB1*02:01	CSCQDCSIVCGPKP	0.05603305	0.00091191864
HLA-DPA1*01:03-DPB1*02:01	KDKNKYRFEIMGEE	0.36238572	0.22468159
HLA-DPA1*01:03-DPB1*02:01	YEVIYLTEPVVEYC	0.5048298	0.0016974394
HLA-DPA1*01:03-DPB1*02:01	MLAWPSPWVIVIGS	0.3473727	0.0011814451
HLA-DPA1*01:03-DPB1*02:01	SALHTSSELQSPSS	0.1380427	0.0051637525
HLA-DPA1*01:03-DPB1*02:01	VNPVVFFDVSIGGQ	0.42132738	0.015129986
HLA-DPA1*01:03-DPB1*02:01	VACFYGGTPYGGQF	0.3409323	0.008340131
HLA-DPA1*01:03-DPB1*02:01	ELPLVMWLQGGPGG	0.23772535	0.007662083
HLA-DPA1*01:03-DPB1*02:01	DEHGFDNCLRKDTT	0.049683373	0.004230921
HLA-DPA1*01:03-DPB1*02:01	IGYLGYCKGVEPKT	0.16632314	0.012868417
HLA-DPA1*01:03-DPB1*02:01	GTAVSSSDDADLPP	0.030093383	0.0013150813
HLA-DPA1*01:03-DPB1*02:01	HVPLGWSYWYALEK	0.6115864	0.11144416
HLA-DPA1*01:03-DPB1*02:01	WTIPSRDNNKCYAK	0.031168433	0.0010108191
HLA-DPA1*01:03-DPB1*02:01	KTHMTHHPISDHEA	0.059862815	0.4956793
HLA-DPA1*01:03-DPB1*02:01	AGTLPISLLLLAGA	0.34296843	0.003916688
HLA-DPA1*01:03-DPB1*02:01	WVMFVSVFCFVATT	0.49830773	0.001986004
HLA-DPA1*01:03-DPB1*02:01	FVKTERDESSGPKT	0.012715781	0.0013435034
HLA-DPA1*01:03-DPB1*02:01	KDDKKKKDAGKSAK	0.035497785	0.0018972158
HLA-DPA1*01:03-DPB1*02:01	FLNLLACLAWFSGN	0.40821034	0.0010580707
HLA-DPA1*01:03-DPB1*02:01	SRPRQSPAKSSQDH	0.030089945	0.0036867126
HLA-DPA1*01:03-DPB1*02:01	GDLSICLDGLQLES	0.3930721	0.00080058974
HLA-DPA1*01:03-DPB1*02:01	FNSTEDHSKWCVSP	0.086469896	0.0009292249
HLA-DPA1*01:03-DPB1*02:01	YKFFIVACDPPQKS	0.24164334	0.001258749
HLA-DPA1*01:03-DPB1*02:01	SPQNISNCRYAQTP	0.26744872	0.019072503
HLA-DPA1*01:03-DPB1*02:01	EEEDEKDKGKLKPN	0.02196372	0.01972432
HLA-DPA1*01:03-DPB1*02:01	TPEWAALLYYGPFI	0.72277945	0.002092157
HLA-DPA1*01:03-DPB1*02:01	PGIFDDVHGSHGRQ	0.12254084	0.0054328325
HLA-DPA1*01:03-DPB1*02:01	SKMPAVGTEDRPLG	0.05454935	0.0013164937
HLA-DPA1*01:03-DPB1*02:01	QQEVERREPEEHQV	0.023641067	0.0017351685
HLA-DPA1*01:03-DPB1*02:01	QLLLLSCAYSLAPA	0.61048186	0.0039056533
HLA-DPA1*01:03-DPB1*02:01	SCSQAACSNSAQGS	0.027276963	0.00041343932
HLA-DPA1*01:03-DPB1*02:01	VSYEQYLSMVFSIV	0.77670187	0.0016073234
HLA-DPA1*01:03-DPB1*02:01	QVQRSRFIVVVGGG	0.52747786	0.06703688
HLA-DPA1*01:03-DPB1*02:01	KGHIIHIDFGFMFE	0.5507459	0.11168847
HLA-DPA1*01:03-DPB1*02:01	ITYGLRGICYFFIE	0.60774785	0.0015541048
HLA-DPA1*01:03-DPB1*02:01	TLLLLLLGALALTQ	0.41475803	0.0016868322
HLA-DPA1*01:03-DPB1*02:01	SLPACPEESPLLVG	0.1265994	0.0010687961
HLA-DPA1*01:03-DPB1*02:01	NTCSMCEAFFQQEE	0.49473667	0.00054073596
HLA-DPA1*01:03-DPB1*02:01	LLLVIWKALIHLSD	0.3791948	0.0025284598
HLA-DPA1*01:03-DPB1*02:01	SSRSHTEEDCTEEL	0.034391496	0.0021935
HLA-DPA1*01:03-DPB1*02:01	REWEGGWGGAQEEE	0.07738038	0.0028084186
HLA-DPA1*01:03-DPB1*02:01	QKLNWKPRVAFDEL	0.2966166	0.017764714
HLA-DPA1*01:03-DPB1*02:01	ALRDPALDSLAYEY	0.36086312	0.002814443
HLA-DPA1*01:03-DPB1*02:01	FAGVLFGWPSLVFV	0.60882664	0.0035717953
HLA-DPA1*01:03-DPB1*02:01	HPGGAGAEESELQA	0.06676383	0.13349357
HLA-DPA1*01:03-DPB1*02:01	RTESCRPRSPAGQV	0.03198491	0.00073837367
HLA-DPA1*01:03-DPB1*02:01	APVLVALALIECGM	0.3682234	0.0022530498
HLA-DPA1*01:03-DPB1*02:01	VHRYLMENTFFVFL	0.83923435	0.025170231
HLA-DPA1*01:03-DPB1*02:01	YLIATSEQPIAALH	0.26754686	0.07100453
HLA-DPA1*01:03-DPB1*02:01	KPLWKAAVAPTWPC	0.20626001	0.0011927092
HLA-DPA1*01:03-DPB1*02:01	IVKKYVCGGRFLVH	0.47895986	0.2615841
HLA-DPA1*01:03-DPB1*02:01	TCLGWYRQCNIIPY	0.32851145	0.00054544955
HLA-DPA1*01:03-DPB1*02:01	RPSSPGFSVLTCSA	0.19075386	0.0010214292
HLA-DPA1*01:03-DPB1*02:01	SGVPVLGFFIIAVL	0.47199586	0.0011524481
HLA-DPA1*01:03-DPB1*02:01	AVYTGMETKMALNY	0.24286324	0.0077500306
HLA-DPA1*01:03-DPB1*02:01	YMSITILVFFMMEI	0.49826965	0.001518416
HLA-DPA1*01:03-DPB1*02:01	RLRGGMQIFVKTLT	0.4041526	0.0033891238
HLA-DPA1*01:03-DPB1*02:01	RAVSEMALAMGFMP	0.34158862	0.001118451
HLA-DPA1*01:03-DPB1*02:01	FPPVPQSLGYKDLG	0.18667784	0.013035593
HLA-DPA1*01:03-DPB1*02:01	LMSFADIANTSLAI	0.32310268	0.000795808
HLA-DPA1*01:03-DPB1*02:01	GKAEMADQASAWLT	0.15179151	0.0034923602
HLA-DPA1*01:03-DPB1*02:01	METEAVNYHDETGE	0.029643126	0.009231152
HLA-DPA1*01:03-DPB1*02:01	QKPAEPVKRQPRSQ	0.07412254	0.010981638
HLA-DPA1*01:03-DPB1*02:01	SNSVNHNSYNGKET	0.051911242	0.002821139
HLA-DPA1*01:03-DPB1*02:01	GRPSGSTPLGPLAR	0.0511583	0.01031688
HLA-DPA1*01:03-DPB1*02:01	HCEVQRGSPQILYQ	0.22441594	0.0007533808
HLA-DPA1*01:03-DPB1*02:01	DTRVKGWFLLDNYI	0.5618259	0.0022176192
HLA-DPA1*01:03-DPB1*02:01	LGALALTQTWAGSH	0.27293918	0.04028295
HLA-DPA1*01:03-DPB1*02:01	KTHMTHHPISDHEA	0.059862815	0.4956793
HLA-DPA1*01:03-DPB1*02:01	LIFDQSGTYLALGG	0.4025471	0.0021818809
HLA-DPA1*01:03-DPB1*02:01	LSTTVRNDTLQEAK	0.15014686	0.0039713643
HLA-DPA1*01:03-DPB1*02:01	TCTWKAWEDTLDKY	0.2754775	0.0014540519
HLA-DPA1*01:03-DPB1*02:01	NFLAMAAQLPMSIR	0.42562637	0.090216175
HLA-DPA1*01:03-DPB1*02:01	IASGSEDCTVMVWE	0.120446876	0.06447776
HLA-DPA1*01:03-DPB1*02:01	SRGLGSHPAAAGRD	0.05238837	0.0028131653
HLA-DPA1*01:03-DPB1*02:01	TIGEDEDLIKWKAL	0.19706412	0.002293174
HLA-DPA1*01:03-DPB1*02:01	EPLASGILLLLWLI	0.44695187	0.0015981771
HLA-DPA1*01:03-DPB1*02:01	GIMDRFDCQYLMAT	0.4390308	0.0023888485
HLA-DPA1*01:03-DPB1*02:01	NPFCRFKAVGYSCM	0.4847926	0.00087655766
HLA-DPA1*01:03-DPB1*02:01	KKLTRAQEKVLQKL	0.24479584	0.033395547
HLA-DPA1*01:03-DPB1*02:01	KSEISSTVPQGGME	0.07422754	0.04238648
HLA-DPA1*01:03-DPB1*02:01	PLERLEKLLTKEQL	0.17740649	0.021858063
HLA-DPA1*01:03-DPB1*02:01	CIVGATIGFSLVAK	0.44652233	0.0025893406
HLA-DPA1*01:03-DPB1*02:01	VSASNFTSQLSSQV	0.39475605	0.002148299
HLA-DPA1*01:03-DPB1*02:01	GRRRPEDYDIHNSR	0.04181093	0.008293716
HLA-DPA1*01:03-DPB1*02:01	YSQRGGPGSARGVR	0.040170614	0.0034147673
HLA-DPA1*01:03-DPB1*02:01	CRRKSSGGKGGSCS	0.032471914	0.00055302406
HLA-DPA1*01:03-DPB1*02:01	TGTESPFDLEQQWQ	0.20546955	0.0015900123
HLA-DPA1*01:03-DPB1*02:01	SLFVQIIQELSVNM	0.51776844	0.0020288134
HLA-DPA1*01:03-DPB1*02:01	LAVVGFGALMTQLF	0.5569262	0.0040681153
HLA-DPA1*01:03-DPB1*02:01	TFVTAEMVPWEPGT	0.40690416	0.00442225
HLA-DPA1*01:03-DPB1*02:01	CRGYLARKAFAKRQ	0.32413095	0.017264169
HLA-DPA1*01:03-DPB1*02:01	AASVYTLPAGADFL	0.312048	0.005551124
HLA-DPA1*01:03-DPB1*02:01	AKVGDCMGDSGDKP	0.023983603	0.0007243186
HLA-DPA1*01:03-DPB1*02:01	GSMKTLMLNVSLFN	0.5879164	0.09441413
HLA-DPA1*01:03-DPB1*02:01	YFWLERTMPRIPTL	0.3560689	0.005842785
HLA-DPA1*01:03-DPB1*02:01	LSFLEIGFNLVIVP	0.6400231	0.0038605551
HLA-DPA1*01:03-DPB1*02:01	FQGHSGAQCITCSY	0.09097667	0.0042262347
HLA-DPA1*01:03-DPB1*02:01	MIHTNLKKKFSCCV	0.22813463	0.0017528909
HLA-DPA1*01:03-DPB1*02:01	GQRAARADSHSLAC	0.080279194	0.00050594844
HLA-DPA1*01:03-DPB1*02:01	SIRKANKALWLSIA	0.58584905	0.015687805
HLA-DPA1*01:03-DPB1*02:01	AFCEKFSGQLNSHG	0.2621	0.00097649393
HLA-DPA1*01:03-DPB1*02:01	DGPLQHYIAVSSPT	0.13010587	0.29081368
HLA-DPA1*01:03-DPB1*02:01	PEWRVKATCVRAAI	0.22336894	0.0010537815
HLA-DPA1*01:03-DPB1*02:01	CFPVILGHEGAGIV	0.34494123	0.0009884238
HLA-DPA1*01:03-DPB1*02:01	CHRKCKELFPIQME	0.35954645	0.0005488844
HLA-DPA1*01:03-DPB1*02:01	RSAMQNARGARQRA	0.051523853	0.002841169
HLA-DPA1*01:03-DPB1*02:01	KEAGEVRVCLHVQK	0.14272189	0.005020271
HLA-DPA1*01:03-DPB1*02:01	KDDYDYVLISSVLF	0.66172326	0.012074512
HLA-DPA1*01:03-DPB1*02:01	ALGFYPAEITLTWQ	0.35964823	0.017512163
HLA-DPA1*01:03-DPB1*02:01	IDNDVELDCVQLDL	0.23414572	0.001991494
HLA-DPA1*01:03-DPB1*02:01	DVKDETYDLLYQQC	0.45081982	0.0026463992
HLA-DPA1*01:03-DPB1*02:01	SSCLESHSSLSDSE	0.107134	0.0052219685
HLA-DPA1*01:03-DPB1*02:01	LLFSVVDENLSWHL	0.4009872	0.0011998641
HLA-DPA1*01:03-DPB1*02:01	QRPRRRVCWALVAV	0.4199222	0.0011544814
HLA-DPA1*01:03-DPB1*02:01	FETNIRVVGGLLSA	0.31021926	0.0028654444
HLA-DPA1*01:03-DPB1*02:01	NVNAEISVFEVNIR	0.4216682	0.041917734
HLA-DPA1*01:03-DPB1*02:01	GLAPFTEGGSLVLL	0.35746258	0.0027969424
HLA-DPA1*01:03-DPB1*02:01	KANNSRSCRCPEDV	0.022066755	0.0004291727
HLA-DPA1*01:03-DPB1*02:01	GSLLLEYVNGSACT	0.35236198	0.0011313625
HLA-DPA1*01:03-DPB1*02:01	FSVYTGLIYNDCFS	0.5503657	0.08630284
HLA-DPA1*01:03-DPB1*02:01	PKGGPPRVAPNPTG	0.014036621	0.00503908
HLA-DPA1*01:03-DPB1*02:01	GPFGPPMPLHVKQT	0.16897132	0.026527513
HLA-DPA1*01:03-DPB1*02:01	KLLAATVLLLTICS	0.43934315	0.0018049872
HLA-DPA1*01:03-DPB1*02:01	DGNRQVPICGDQPE	0.01791851	0.0010089636
HLA-DPA1*01:03-DPB1*02:01	SKFEEHVESHWKVC	0.33692822	0.00051377463
HLA-DPA1*01:03-DPB1*02:01	DLQAGTIYNFRIIS	0.37971696	0.032547366
HLA-DPA1*01:03-DPB1*02:01	WILVAFSFLFTVIT	0.45438978	0.0010616437
HLA-DPA1*01:03-DPB1*02:01	LCPDSATEEEDTVE	0.011628197	0.0043707537
HLA-DPA1*01:03-DPB1*02:01	YIVEPLSKEEAEFP	0.20290044	0.011601607
HLA-DPA1*01:03-DPB1*02:01	ALFLLASLLGAALA	0.4916848	0.005344806
HLA-DPA1*01:03-DPB1*02:01	NEGRVGRHCECSTD	0.007645857	0.0006449083
HLA-DPA1*01:03-DPB1*02:01	NSDGGLVALRNITA	0.11288519	0.00246927
HLA-DPA1*01:03-DPB1*02:01	VLQQQQQMLQMRPG	0.16121049	0.026499387
HLA-DPA1*01:03-DPB1*02:01	RTPRPIIFLQPPWT	0.32750905	0.0073955306
HLA-DPA1*01:03-DPB1*02:01	MKIIMKVGQDPNAV	0.08446466	0.0014484838
HLA-DPA1*01:03-DPB1*02:01	GTCIDDVAGYKCNC	0.12044247	0.000609778
HLA-DPA1*01:03-DPB1*02:01	MTMRSLLRTPFLCG	0.66029537	0.0019637984
HLA-DPA1*01:03-DPB1*02:01	CRTELDLRPQGLEL	0.15622263	0.0006813655
HLA-DPA1*01:03-DPB1*02:01	HTTPAILLKEIILV	0.37386057	0.005131443
HLA-DPA1*01:03-DPB1*02:01	QIVGHQVILYLCHG	0.38330242	0.014350261
HLA-DPA1*01:03-DPB1*02:01	FVLMFLLRKINSEP	0.3713267	0.002472878
HLA-DPA1*01:03-DPB1*02:01	KACCAPTKLSATSV	0.1200507	0.0053209336
HLA-DPA1*01:03-DPB1*02:01	TYVLLGSVITASRV	0.43720236	0.0036880206
HLA-DPA1*01:03-DPB1*02:01	SSGGGMRGRALAVR	0.10072527	0.005615514
HLA-DPA1*01:03-DPB1*02:01	EAVPEASRGRGWTG	0.049605466	0.00080568704
HLA-DPA1*01:03-DPB1*02:01	LAPSSARQGARRAQ	0.08320156	0.0019642548
HLA-DPA1*01:03-DPB1*02:01	RGRGGGPSQNWNQG	0.039368883	0.024728576
HLA-DPA1*01:03-DPB1*02:01	IGSAQCKELFASAL	0.63310724	0.00382267
HLA-DPA1*01:03-DPB1*02:01	RSFTCSSSAEGRAA	0.12911727	0.0010654259
HLA-DPA1*01:03-DPB1*02:01	QWLQVLGGGFSYLD	0.6520619	0.0012234969
HLA-DPA1*01:03-DPB1*02:01	NRSLSRLQWASLLL	0.6163175	0.0063231713
HLA-DPA1*01:03-DPB1*02:01	IREKFAHCTVLTIA	0.5026944	0.15950738
HLA-DPA1*01:03-DPB1*02:01	MLISLDKQTCTLFF	0.2953476	0.00055721693
HLA-DPA1*01:03-DPB1*02:01	DECKEVPDACFNHN	0.07733155	0.0032692025
HLA-DPA1*01:03-DPB1*02:01	SATEEEDTVELTEF	0.1784212	0.04933087
HLA-DPA1*01:03-DPB1*02:01	GNRSCLAAVFVCDG	0.4268891	0.00067087007
HLA-DPA1*01:03-DPB1*02:01	HYTRQVVDCQLADV	0.1416584	0.0015128009
HLA-DPA1*01:03-DPB1*02:01	TCVLAIKHCNQEQD	0.09325298	0.007324934
HLA-DPA1*01:03-DPB1*02:01	RASGVCARGCLDSA	0.0836147	0.0017026495
HLA-DPA1*01:03-DPB1*02:01	GVKGMDGFCSRSQH	0.08179538	0.0062852004
HLA-DPA1*01:03-DPB1*02:01	TTQCRKDVGRPQPG	0.031687543	0.0010062181
HLA-DPA1*01:03-DPB1*02:01	LSYDHSKDGRWTEL	0.13415283	0.0014244051
HLA-DPA1*01:03-DPB1*02:01	LLLFCLCAFLSLSW	0.4917528	0.00091531145
HLA-DPA1*01:03-DPB1*02:01	PVNCEKKCNGFRCP	0.049298488	0.0007630066
HLA-DPA1*01:03-DPB1*02:01	RFENDRTISFIPPD	0.28505993	0.0034479934
HLA-DPA1*01:03-DPB1*02:01	RLYGQWKNETYNSH	0.34629554	0.3823931
HLA-DPA1*01:03-DPB1*02:01	LMTIGFILLLVFGS	0.35887173	0.0034589842
HLA-DPA1*01:03-DPB1*02:01	LILGILMTILLIVI	0.2758217	0.0027335468
HLA-DPA1*01:03-DPB1*02:01	INSVKFYQASTSEL	0.40358603	0.01569565
HLA-DPA1*01:03-DPB1*02:01	ASTSYDYCRVPMED	0.27573115	0.007006234
HLA-DPA1*01:03-DPB1*02:01	PALEAYSETAKVFS	0.26923066	0.0023775492
HLA-DPA1*01:03-DPB1*02:01	ITYGLRGICYFFIE	0.60774785	0.0015541048
HLA-DPA1*01:03-DPB1*02:01	ILRYAMSNCGWAQE	0.27317294	0.005026538
HLA-DPA1*01:03-DPB1*02:01	PETKGRSLEQIESF	0.20689681	0.0009234886
HLA-DPA1*01:03-DPB1*02:01	PINGTPGPPLDFLE	0.09928519	0.0007074955
HLA-DPA1*01:03-DPB1*02:01	VQAANALGMEESKQ	0.07511149	0.0035676588
HLA-DPA1*01:03-DPB1*02:01	GNNENIMEAHVGIN	0.10572132	0.0044552186
HLA-DPA1*01:03-DPB1*02:01	MQALYKVKSCSMAP	0.20997353	0.0017791517
HLA-DPA1*01:03-DPB1*02:01	GRCGALLACLLLVL	0.30434188	0.001066535
HLA-DPA1*01:03-DPB1*02:01	ETKYKVCNYGLTFT	0.32455128	0.061080206
HLA-DPA1*01:03-DPB1*02:01	GKIVFLEEASQQEK	0.25477016	0.025793219
HLA-DPA1*01:03-DPB1*02:01	LVLAAFCLGIASAV	0.3775547	0.0017077152
HLA-DPA1*01:03-DPB1*02:01	KSPVGVQPILNEHT	0.18842168	0.02276583
HLA-DPA1*01:03-DPB1*02:01	KCEVSHRRAFHGWN	0.1580627	0.0035759644
HLA-DPA1*01:03-DPB1*02:01	DTELGSSEYSKAQC	0.23445334	0.0026115065
HLA-DPA1*01:03-DPB1*02:01	TSLSGPSIHCPSAA	0.108862996	0.002802963
HLA-DPA1*01:03-DPB1*02:01	FEHYTRQVVDCQLA	0.13699692	0.0048781284
HLA-DPA1*01:03-DPB1*02:01	GFFIIAVLMSAQES	0.39959532	0.002324438
HLA-DPA1*01:03-DPB1*02:01	QRPAPCYDPCEAVL	0.109379865	0.0009141447
HLA-DPA1*01:03-DPB1*02:01	FRKWKESNGNLSLP	0.20174466	0.008517174
HLA-DPA1*01:03-DPB1*02:01	INRARVECQSHRLT	0.11899943	0.03718586
HLA-DPA1*01:03-DPB1*02:01	IHLENNKLKKIPSG	0.14470702	0.077297315
HLA-DPA1*01:03-DPB1*02:01	KNMEMVQQKKEGPI	0.115673296	0.0037745715
HLA-DPA1*01:03-DPB1*02:01	KTKTEAPTTMTYPL	0.14953218	0.0012121719
HLA-DPA1*01:03-DPB1*02:01	YGLYVHMATADGLR	0.13422383	0.38633496
HLA-DPA1*01:03-DPB1*02:01	DEEDGESGCTFLVG	0.20537195	0.0018043565
HLA-DPA1*01:03-DPB1*02:01	VKELCKLTDNLETR	0.058379572	0.0010468796
HLA-DPA1*01:03-DPB1*02:01	KHPMDSKGEESKIS	0.05894667	0.0046405206
HLA-DPA1*01:03-DPB1*02:01	ASKDAKKQLLCGAA	0.08105472	0.0014526689
HLA-DPA1*01:03-DPB1*02:01	QFRCVSTNMCIPAS	0.27741754	0.0025286733
HLA-DPA1*01:03-DPB1*02:01	REQQKRLSSLSDPV	0.12183961	0.001410065
HLA-DPA1*01:03-DPB1*02:01	DVHDVTLHADAIHR	0.12374619	0.01358817
HLA-DPA1*01:03-DPB1*02:01	AHEGSTVTVSCMAG	0.085465215	0.0026877064
HLA-DPA1*01:03-DPB1*02:01	PCGWILVAFSFLFT	0.44976044	0.0018115833
HLA-DPA1*01:03-DPB1*02:01	NGTFLTLLLFCLCA	0.4261716	0.0008089809
HLA-DPA1*01:03-DPB1*02:01	VQQKKEGPIPPDAQ	0.023122106	0.0053345393
HLA-DPA1*01:03-DPB1*02:01	TMEDEGNSDMLVVT	0.12173264	0.0015169275
HLA-DPA1*01:03-DPB1*02:01	SGHSGSHHSHTTSQ	0.044760074	0.018035699
HLA-DPA1*01:03-DPB1*02:01	VSAIIVYLLCGLLS	0.43137664	0.0024270779
HLA-DPA1*01:03-DPB1*02:01	ATPDTPACVVTLSG	0.0427902	0.0010581168
HLA-DPA1*01:03-DPB1*02:01	PRLSLHRPALEDLL	0.30398706	0.0015022632
HLA-DPA1*01:03-DPB1*02:01	SGVPVLGFFIIAVL	0.47199586	0.0011524481
HLA-DPA1*01:03-DPB1*02:01	PSCCHPRLSLHRPA	0.13210972	0.0004909523
HLA-DPA1*01:03-DPB1*02:01	LAEDKILEGTETTK	0.072960936	0.01840935
HLA-DPA1*01:03-DPB1*02:01	QSQIQEARADLARR	0.07844547	0.5170161
HLA-DPA1*01:03-DPB1*02:01	LEGVQDDLFWLTFE	0.6388088	0.0020823749
HLA-DPA1*01:03-DPB1*02:01	MRLPIRSPIKRDFL	0.24468383	0.0011679601
HLA-DPA1*01:03-DPB1*02:01	ESTVYGDVDLSNKI	0.20629896	0.0051285448
HLA-DPA1*01:03-DPB1*02:01	VVQCEIDEDVIQVS	0.16864042	0.00074816647
HLA-DPA1*01:03-DPB1*02:01	NKTLGLAIKRFYYP	0.36406222	0.004576862
HLA-DPA1*01:03-DPB1*02:01	GKSLPVFAIILIIS	0.38118443	0.006984894
HLA-DPA1*01:03-DPB1*02:01	GGLPKLKELNLSFC	0.28254753	0.0069304877
HLA-DPA1*01:03-DPB1*02:01	LIKEILLVDDFSTK	0.43184555	0.0054370263
HLA-DPA1*01:03-DPB1*02:01	AGILRLYTWVEWVK	0.6116894	0.012338245
HLA-DPA1*01:03-DPB1*02:01	LLLLLVGLTAPALA	0.32496616	0.002325635
HLA-DPA1*01:03-DPB1*02:01	LWVVTHSGDLSNKV	0.19082507	0.0041690283
HLA-DPA1*01:03-DPB1*02:01	LDYSCMQRLGAKLG	0.1930133	0.0034504272
HLA-DPA1*01:03-DPB1*02:01	FRPQSGRVLSAMIR	0.22328906	0.029948812
HLA-DPA1*01:03-DPB1*02:01	RNGGGEVDRVDYDR	0.027730009	0.009840449
HLA-DPA1*01:03-DPB1*02:01	SQESSWGKNVSSTE	0.047655165	0.002115278
HLA-DPA1*01:03-DPB1*02:01	AQDHQPTPDSCIIS	0.03299926	0.0025187312
HLA-DPA1*01:03-DPB1*02:01	SGLCLSAYRTPEGR	0.20416404	0.03231253
HLA-DPA1*01:03-DPB1*02:01	KLLAATVLLLTICS	0.43934315	0.0018049872
HLA-DPA1*01:03-DPB1*02:01	GGMGSAGERGGFNK	0.05083331	0.0028167772
HLA-DPA1*01:03-DPB1*02:01	RHIWSLEISNKPNV	0.23422472	0.0019288134
HLA-DPA1*01:03-DPB1*02:01	AILGFVNKQQAHDL	0.19046876	0.018251026
HLA-DPA1*01:03-DPB1*02:01	VRRQIHATPTPVTA	0.09241383	0.11314938
HLA-DPA1*01:03-DPB1*02:01	SLGMGFDVDYDFLK	0.3743376	0.0029354072
HLA-DPA1*01:03-DPB1*02:01	IGDFGMSRDVYSTD	0.12310354	0.008582097
HLA-DPA1*01:03-DPB1*02:01	PQCECRCRDQSRDR	0.018482646	0.00045106217
HLA-DPA1*01:03-DPB1*02:01	TTPSMCLNPDLEGP	0.10801968	0.00072744547
HLA-DPA1*01:03-DPB1*02:01	SSIGTGYDLSASTF	0.29430464	0.0056528654
HLA-DPA1*01:03-DPB1*02:01	KRGPLWNHEDVSAK	0.06278474	0.028052634
HLA-DPA1*01:03-DPB1*02:01	EDDDLRLRVELQRM	0.23446412	0.0022586314
HLA-DPA1*01:03-DPB1*02:01	PSLFKVLYKTFGPY	0.5479935	0.037830006
HLA-DPA1*01:03-DPB1*02:01	HMQEWLETRGSPKS	0.21081704	0.0016666254
HLA-DPA1*01:03-DPB1*02:01	DDEIDFKETGFSQD	0.40629846	0.010036213
HLA-DPA1*01:03-DPB1*02:01	GLGPGSTVLLVVDK	0.16522197	0.01253474
HLA-DPA1*01:03-DPB1*02:01	DGNVGEYEADKQAE	0.060140435	0.0044241706
HLA-DPA1*01:03-DPB1*02:01	SKNEEDAGKMFVGG	0.086004	0.0052040434
HLA-DPA1*01:03-DPB1*02:01	PPCPPPPPVSTISC	0.0389629	0.0029695109
HLA-DPA1*01:03-DPB1*02:01	QLGTYNVIPLNNEQ	0.3150101	0.2909505
HLA-DPA1*01:03-DPB1*02:01	YLRKTVLGKVIFQV	0.58285785	0.058315318
HLA-DPA1*01:03-DPB1*02:01	APTAQVPPSLPRNS	0.0989473	0.0066355937
HLA-DPA1*01:03-DPB1*02:01	DKDEKKKGEDEDKG	0.018132843	0.005377979
HLA-DPA1*01:03-DPB1*02:01	SDYINANYIKNQLL	0.39189944	0.3983519
HLA-DPA1*01:03-DPB1*02:01	SLILEYTWLEAVIF	0.7311793	0.00073636277
HLA-DPA1*01:03-DPB1*02:01	VQPAFSTVPFSQPV	0.63875014	0.32312533
HLA-DPA1*01:03-DPB1*02:01	LYCKGADTVIYDRL	0.2860279	0.0009850761
HLA-DPA1*01:03-DPB1*02:01	MTIGFILLLVFGSV	0.44238725	0.0030547916
HLA-DPA1*01:03-DPB1*02:01	ALILGIFMTILLII	0.3309559	0.0022389102
HLA-DPA1*01:03-DPB1*02:01	AVANSSPVNPVVFF	0.111545786	0.021918029
HLA-DPA1*01:03-DPB1*02:01	RPRIGVAIGDQILD	0.23286769	0.021787688
HLA-DPA1*01:03-DPB1*02:01	VTFISLLFLFSSAY	0.548899	0.008425077
HLA-DPA1*01:03-DPB1*02:01	DEASRLPPLPPRED	0.05747417	0.0032708745
HLA-DPA1*01:03-DPB1*02:01	TETKMEEFKDQLPA	0.2256035	0.019221226
HLA-DPA1*01:03-DPB1*02:01	AHTVVGDLLELHCE	0.32754698	0.012643738
HLA-DPA1*01:03-DPB1*02:01	LINSVKFYQASTSE	0.43050957	0.031895854
HLA-DPA1*01:03-DPB1*02:01	GLPRRIIKETQRLL	0.21387057	0.0027599775
HLA-DPA1*01:03-DPB1*02:01	PQLLIVLLGLSALL	0.38380858	0.0015925464
HLA-DPA1*01:03-DPB1*02:01	ALELLTVYAWEQGC	0.49729145	0.00044099576
HLA-DPA1*01:03-DPB1*02:01	RVRRMFRLSAALHL	0.5247106	0.061519194
HLA-DPA1*01:03-DPB1*02:01	LTVHVTQPKDGGFC	0.03636599	0.0008642112
HLA-DPA1*01:03-DPB1*02:01	RTTSVRSEAGAHPE	0.04444558	0.0019117454
HLA-DPA1*01:03-DPB1*02:01	ITVEDSCNFIISNG	0.27359453	0.0011056941
HLA-DPA1*01:03-DPB1*02:01	FVCIGQVVFALGGI	0.43243286	0.0012293942
HLA-DPA1*01:03-DPB1*02:01	LCNSCEMENEVLKV	0.26743338	0.00037515195
HLA-DPA1*01:03-DPB1*02:01	GKVGKPKVKKLQLE	0.07364631	0.01387431
HLA-DPA1*01:03-DPB1*02:01	LGLSLLLMLLLYVG	0.3412876	0.0019634415
HLA-DPA1*01:03-DPB1*02:01	KSVLVVALLVIFQV	0.3844546	0.0021877985
HLA-DPA1*01:03-DPB1*02:01	GPYDNKARPNIPVY	0.048478924	0.051613577
HLA-DPA1*01:03-DPB1*02:01	FLTTESTGELLDPC	0.17207117	0.0008381102
HLA-DPA1*01:03-DPB1*02:01	SCGTNSHGILSGFN	0.105074026	0.0012203645
HLA-DPA1*01:03-DPB1*02:01	HLFLQSQLSVPEIE	0.47531357	0.008878151
HLA-DPA1*01:03-DPB1*02:01	WLPYYIGISIDSFI	0.5340317	0.00092499796
HLA-DPA1*01:03-DPB1*02:01	TLLLLLLGALALTQ	0.41475803	0.0016868322
HLA-DPA1*01:03-DPB1*02:01	RTVLLLLSGALALT	0.54596156	0.002631134
HLA-DPA1*01:03-DPB1*02:01	KGEDEDKGPPCGPV	0.01937781	0.0014146701
HLA-DPA1*01:03-DPB1*02:01	DEVDKRVHMTWVQP	0.13999256	0.0026466027
HLA-DPA1*01:03-DPB1*02:01	MKWWNDLWLNEGFA	0.55197537	0.0011906207
HLA-DPA1*01:03-DPB1*02:01	PSSSSTYDPSNMPS	0.101425365	0.0069385767
HLA-DPA1*01:03-DPB1*02:01	KKTFDECVAEGGSD	0.14040996	0.0036080522
HLA-DPA1*01:03-DPB1*02:01	CIVLSERCDGFLDC	0.33370897	0.00032110978
HLA-DPA1*01:03-DPB1*02:01	SAQGSDMSLTACKV	0.15371273	0.0046243826
HLA-DPA1*01:03-DPB1*02:01	LLLGVTAICLGVRY	0.34772986	0.0018974604
HLA-DPA1*01:03-DPB1*02:01	ATECSVRNGSSIVD	0.11148016	0.0005640083
HLA-DPA1*01:03-DPB1*02:01	AGQEEWSPSAPSPP	0.08376866	0.014272121
HLA-DPA1*01:03-DPB1*02:01	CSWYRGWAPPDKSI	0.13835399	0.00029826636
HLA-DPA1*01:03-DPB1*02:01	SINGMKYQEINGRL	0.47286978	0.73633075
HLA-DPA1*01:03-DPB1*02:01	SVRPLLHCAPGFCF	0.2816885	0.0013315827
