# Supplementary material for: MHCII-peptide presentation: an assessment of the state-of-the-art prediction methods
Source: Front Immunol. 2024 Mar 12;15:1293706. doi: 10.3389/fimmu.2024.1293706 (PMC11027168; doi:10.3389/fimmu.2024.1293706)
Supplement: Supplementary file 2 [file DataSheet_2.zip › output/BERT/neg/14_HLA-DPA1_01_03_DPB1_03_01.csv]

allele	peptide	affinity_pred	mass_pred
HLA-DPA1*01:03-DPB1*03:01	VPSSPMSRKPQKLK	0.27095762	0.15244529
HLA-DPA1*01:03-DPB1*03:01	PVSAGGAAPPEGAI	0.050250825	0.025962215
HLA-DPA1*01:03-DPB1*03:01	DSHGQAAPCMRDKA	0.038286623	0.043083858
HLA-DPA1*01:03-DPB1*03:01	SDPVFKAVPVPNMT	0.23836714	0.48362762
HLA-DPA1*01:03-DPB1*03:01	RKDVGRPQPGRENF	0.041680943	0.093208894
HLA-DPA1*01:03-DPB1*03:01	GTSEDHQHFTCTIW	0.0053544296	0.0023354196
HLA-DPA1*01:03-DPB1*03:01	PVSAQHAKLSLDGQ	0.037650887	0.0900112
HLA-DPA1*01:03-DPB1*03:01	FVVPKPRSECSKPE	0.08844539	0.091481544
HLA-DPA1*01:03-DPB1*03:01	REKYRRLNEQRQML	0.25001028	0.024721835
HLA-DPA1*01:03-DPB1*03:01	DGCEELERLRAALQ	0.14305408	0.008456649
HLA-DPA1*01:03-DPB1*03:01	VGLVWMQVALKEDL	0.19895865	0.009314741
HLA-DPA1*01:03-DPB1*03:01	RCRMALLLAVALDV	0.6453736	0.0006030461
HLA-DPA1*01:03-DPB1*03:01	LALSHTISPFMNKF	0.2989973	0.17275901
HLA-DPA1*01:03-DPB1*03:01	VSFFILSLILEYTW	0.14838056	0.0010304475
HLA-DPA1*01:03-DPB1*03:01	VWMLRLEPLHTQNT	0.41869646	0.21851556
HLA-DPA1*01:03-DPB1*03:01	AAPRTRKTTFGDLL	0.22451417	0.33368745
HLA-DPA1*01:03-DPB1*03:01	TNCIDVDECLRPDV	0.0059776935	0.002771854
HLA-DPA1*01:03-DPB1*03:01	LLLLWLLAVPGANA	0.3091574	0.005320698
HLA-DPA1*01:03-DPB1*03:01	IMDTFASLALATEP	0.39971784	0.009550931
HLA-DPA1*01:03-DPB1*03:01	MGYVQPPPPPYPGP	0.0213031	0.14813355
HLA-DPA1*01:03-DPB1*03:01	YKDLPPKPGTMEEE	0.0029370252	0.009960928
HLA-DPA1*01:03-DPB1*03:01	PEQVESRALTMFRD	0.30389068	0.0028081834
HLA-DPA1*01:03-DPB1*03:01	ERDSEGCWVAYTLE	0.031025473	0.014160702
HLA-DPA1*01:03-DPB1*03:01	YYFEFVVDDLPIRG	0.21135306	0.16075335
HLA-DPA1*01:03-DPB1*03:01	TTCANPPSLRGVKL	0.036179382	0.0018003337
HLA-DPA1*01:03-DPB1*03:01	HPLPGSSLSTDYGS	0.0056351996	0.16314247
HLA-DPA1*01:03-DPB1*03:01	SRTPARRGRSRSRT	0.46196547	0.012090303
HLA-DPA1*01:03-DPB1*03:01	DEGSVSERMLRSQL	0.25072333	0.050141465
HLA-DPA1*01:03-DPB1*03:01	QVGNFNQTIATLQL	0.23948322	0.0026313427
HLA-DPA1*01:03-DPB1*03:01	STATSGFAGAIGQK	0.04359512	0.12603864
HLA-DPA1*01:03-DPB1*03:01	AAVSGRWTLALAPR	0.4352226	0.73362035
HLA-DPA1*01:03-DPB1*03:01	CSYYQSCCTDYTAE	0.0027772966	0.0014592141
HLA-DPA1*01:03-DPB1*03:01	KRLLSDSLPPSTGT	0.24254039	0.041654248
HLA-DPA1*01:03-DPB1*03:01	RKTPQGPGRKPRRR	0.12145282	0.1211568
HLA-DPA1*01:03-DPB1*03:01	GGVPGVGGVPGVGI	0.006128319	0.018843155
HLA-DPA1*01:03-DPB1*03:01	SFVCIGAILVFVAF	0.063470885	0.0006456472
HLA-DPA1*01:03-DPB1*03:01	ACMTSDQKRDALGN	0.017167425	0.00074934383
HLA-DPA1*01:03-DPB1*03:01	SRVCFAQHTPSLPA	0.23827013	0.008611074
HLA-DPA1*01:03-DPB1*03:01	NCHTVGPNEALVVS	0.03314019	0.006811218
HLA-DPA1*01:03-DPB1*03:01	MTKMAKMIDERQQE	0.08669253	0.18187839
HLA-DPA1*01:03-DPB1*03:01	KGGTLFGGEVCKVI	0.005735522	0.002108987
HLA-DPA1*01:03-DPB1*03:01	DIFSPKRSWKRQRY	0.19526576	0.03640712
HLA-DPA1*01:03-DPB1*03:01	PAQPADEPAEKADE	0.0038662173	0.55924994
HLA-DPA1*01:03-DPB1*03:01	SHTLQELLARDTVQ	0.23941691	0.03206228
HLA-DPA1*01:03-DPB1*03:01	LANSTHHNVRLLML	0.1978034	0.0061002476
HLA-DPA1*01:03-DPB1*03:01	TAASSMTAASSTPM	0.2202722	0.02275521
HLA-DPA1*01:03-DPB1*03:01	GLARLLLLLGLSAG	0.5410134	0.006854971
HLA-DPA1*01:03-DPB1*03:01	VMIGEDKLIHFSGV	0.014897934	0.0029251254
HLA-DPA1*01:03-DPB1*03:01	ERDKCPQWKTWAEL	0.011368683	0.0032420964
HLA-DPA1*01:03-DPB1*03:01	VGGSNGHFELNVFK	0.008692885	0.076852575
HLA-DPA1*01:03-DPB1*03:01	RGARCSTKPRPPPG	0.124736294	0.7936131
HLA-DPA1*01:03-DPB1*03:01	GLKRLAKSDPMVQC	0.3402229	0.0060703503
HLA-DPA1*01:03-DPB1*03:01	DCRRALELDGQSVK	0.35633057	0.08610541
HLA-DPA1*01:03-DPB1*03:01	ILEEFSKVTEGLVD	0.051600087	0.020227078
HLA-DPA1*01:03-DPB1*03:01	ARGAAPSRGRGAAP	0.24011707	0.056593996
HLA-DPA1*01:03-DPB1*03:01	ASSPVPLPPVTHLD	0.035026647	0.07751161
HLA-DPA1*01:03-DPB1*03:01	SITILVFFMMEIIF	0.07202425	0.000760721
HLA-DPA1*01:03-DPB1*03:01	HGKLRSHIDALREQ	0.37058574	0.9948147
HLA-DPA1*01:03-DPB1*03:01	KIFKEMFGDQNDDT	0.026593287	0.022895314
HLA-DPA1*01:03-DPB1*03:01	PLLLFTYLNSFLHQ	0.2823157	0.0079121515
HLA-DPA1*01:03-DPB1*03:01	GGYWAGSRDVKKRY	0.06531677	0.03088428
HLA-DPA1*01:03-DPB1*03:01	VWLTLPGAETQDSR	0.13879584	0.094835944
HLA-DPA1*01:03-DPB1*03:01	LSKTAKRNLKRKEK	0.16209903	0.04455558
HLA-DPA1*01:03-DPB1*03:01	PLVAPDNGSSRTLH	0.039811656	0.005518803
HLA-DPA1*01:03-DPB1*03:01	STPIPARGSFVSVE	0.16260147	0.074963965
HLA-DPA1*01:03-DPB1*03:01	GHVKSNGDLSPKGE	0.004646458	0.028699547
HLA-DPA1*01:03-DPB1*03:01	RQEMLDDVQKKLMS	0.025937678	0.0073311664
HLA-DPA1*01:03-DPB1*03:01	TEKIKAKYPDYEVT	0.01010671	0.7053216
HLA-DPA1*01:03-DPB1*03:01	EENETEAVTVPTPS	0.017210731	0.064175636
HLA-DPA1*01:03-DPB1*03:01	EPVPSLRGPPTTAV	0.13870491	0.009850206
HLA-DPA1*01:03-DPB1*03:01	YPPQSEAELELKEG	0.0027414185	0.40475836
HLA-DPA1*01:03-DPB1*03:01	SPLRRSPPRASYVA	0.7975648	0.6915358
HLA-DPA1*01:03-DPB1*03:01	NVVSNSVGTTSGIL	0.016852137	0.008722703
HLA-DPA1*01:03-DPB1*03:01	WRKEISVNDLNESS	0.27481917	0.19908802
HLA-DPA1*01:03-DPB1*03:01	TPDILKRDGSWGAW	0.03385171	0.0058804373
HLA-DPA1*01:03-DPB1*03:01	NGKETLQRTDAPKT	0.019632025	0.07040788
HLA-DPA1*01:03-DPB1*03:01	TLLLLPLLLLLLLR	0.18821155	0.003918968
HLA-DPA1*01:03-DPB1*03:01	VSWVALTAGLVAGT	0.28328648	0.0056161447
HLA-DPA1*01:03-DPB1*03:01	SVHVQPLELTANLG	0.1907366	0.084142715
HLA-DPA1*01:03-DPB1*03:01	GENLARKRNFTAKS	0.20688829	0.0070633157
HLA-DPA1*01:03-DPB1*03:01	TVSLVVIMFELTGG	0.05710821	0.001295265
HLA-DPA1*01:03-DPB1*03:01	VAQRTEDSGLQTQV	0.11521498	0.4018895
HLA-DPA1*01:03-DPB1*03:01	PGVFVANLTEWKRQ	0.10467737	0.024773046
HLA-DPA1*01:03-DPB1*03:01	KPPDGSAFTDMFKI	0.010165223	0.0030085607
HLA-DPA1*01:03-DPB1*03:01	VTSTMLQQGWNATH	0.015480269	0.017816756
HLA-DPA1*01:03-DPB1*03:01	DSFGDKYRDRYDSD	0.016050154	0.0120367315
HLA-DPA1*01:03-DPB1*03:01	STSRRRQRSRSRSR	0.5727626	0.0015518416
HLA-DPA1*01:03-DPB1*03:01	RLPVMTMIPDVDCL	0.15832418	0.0053041675
HLA-DPA1*01:03-DPB1*03:01	IHGDKSQPERDWVL	0.03588255	0.35249117
HLA-DPA1*01:03-DPB1*03:01	YGGCDGNSNNYLTK	0.0010604576	0.0021098715
HLA-DPA1*01:03-DPB1*03:01	HESCLDEEVEGQGF	0.0029170315	0.0019623593
HLA-DPA1*01:03-DPB1*03:01	QEMVRAAASSSPER	0.66078067	0.7068176
HLA-DPA1*01:03-DPB1*03:01	VKNGIRTGFLEIDE	0.04779445	0.22471385
HLA-DPA1*01:03-DPB1*03:01	RTDFFPGLGWLLLA	0.09430306	0.009799957
HLA-DPA1*01:03-DPB1*03:01	LAGTESPVREEPGE	0.023267832	0.01807917
HLA-DPA1*01:03-DPB1*03:01	TFRKEKPSFIDLET	0.18642496	0.060963653
HLA-DPA1*01:03-DPB1*03:01	QGARPHPFQNMPGA	0.07002756	0.01022418
HLA-DPA1*01:03-DPB1*03:01	QVASGNGDRDPLPP	0.013669469	0.011877083
HLA-DPA1*01:03-DPB1*03:01	SLGQGLGAACGMAY	0.05569049	0.0039030872
HLA-DPA1*01:03-DPB1*03:01	ELEDALRNLKCGSG	0.020367328	0.007727367
HLA-DPA1*01:03-DPB1*03:01	EDTQAQRGEVIWSK	0.067932434	0.023965083
HLA-DPA1*01:03-DPB1*03:01	KRPLLDPRFEGYKL	0.08855476	0.02254628
HLA-DPA1*01:03-DPB1*03:01	MYQEGKFRYRRVAE	0.16183822	0.002697729
HLA-DPA1*01:03-DPB1*03:01	MASPGCLWLLAVAL	0.08443492	0.00038220664
HLA-DPA1*01:03-DPB1*03:01	VDELLEKYMDSYDI	0.060556635	0.0026575562
HLA-DPA1*01:03-DPB1*03:01	FIFIGETLLSMNWA	0.23479292	0.0011431997
HLA-DPA1*01:03-DPB1*03:01	DDTISVEMKKEDFD	0.0028893626	0.11797285
HLA-DPA1*01:03-DPB1*03:01	SRLNGSSLHLEWSA	0.14476801	0.010491049
HLA-DPA1*01:03-DPB1*03:01	KTHMTHHPISDHEA	0.06707309	0.9343154
HLA-DPA1*01:03-DPB1*03:01	PLCGGFTWPSCVKK	0.008694547	0.0012094419
HLA-DPA1*01:03-DPB1*03:01	TLLGVVYKRLIALS	0.42160922	0.0023429564
HLA-DPA1*01:03-DPB1*03:01	KGYTIHWNGPAPRT	0.15205774	0.4167152
HLA-DPA1*01:03-DPB1*03:01	PLLTSLIESVLKQV	0.14572182	0.0019732204
HLA-DPA1*01:03-DPB1*03:01	FCGHTVILTANLEA	0.18800753	0.0016792845
HLA-DPA1*01:03-DPB1*03:01	GRSPHLGPAPARRP	0.11442388	0.67728156
HLA-DPA1*01:03-DPB1*03:01	KEKECQPPFAFRHV	0.059636272	0.003496471
HLA-DPA1*01:03-DPB1*03:01	QTYARGRTTYQALP	0.30704594	0.018450024
HLA-DPA1*01:03-DPB1*03:01	KGKKDRDMDELKKE	0.012768962	0.1149081
HLA-DPA1*01:03-DPB1*03:01	ELMVKKSGGSIRKM	0.14752844	0.03938943
HLA-DPA1*01:03-DPB1*03:01	LLSRALSCNVSSPI	0.456752	0.09680901
HLA-DPA1*01:03-DPB1*03:01	GCFTIKSDVWSFGI	0.045601957	0.0007059339
HLA-DPA1*01:03-DPB1*03:01	SKAAGPELQADCDQ	0.00922501	0.054611526
HLA-DPA1*01:03-DPB1*03:01	HFTWELSIDDDEMP	0.006087968	0.0014461463
HLA-DPA1*01:03-DPB1*03:01	AAALWAGYSVDRLY	0.21338987	0.0059821485
HLA-DPA1*01:03-DPB1*03:01	PASEGSAESMGPDS	0.00848087	0.0068247765
HLA-DPA1*01:03-DPB1*03:01	SPFPPQHVSVNITT	0.011059951	0.042806756
HLA-DPA1*01:03-DPB1*03:01	QAVNGVSGKSPLPP	0.007558921	0.016933858
HLA-DPA1*01:03-DPB1*03:01	TLLLLLSGALALTQ	0.27271476	0.0031514675
HLA-DPA1*01:03-DPB1*03:01	RKSSGGEGVKDRKG	0.022161664	0.018381087
HLA-DPA1*01:03-DPB1*03:01	VILSHGCQASHLQF	0.06584636	0.059472073
HLA-DPA1*01:03-DPB1*03:01	EGHPKWFVLGVGQV	0.07224777	0.42207232
HLA-DPA1*01:03-DPB1*03:01	EETSSEGNMRVHAV	0.0095027955	0.004564684
HLA-DPA1*01:03-DPB1*03:01	MVAEFHDQVPFDGM	0.08815598	0.012963128
HLA-DPA1*01:03-DPB1*03:01	MGAAAGRSPHLGPA	0.086812116	0.008335093
HLA-DPA1*01:03-DPB1*03:01	RQQELTHQEHRVML	0.099517666	0.29353184
HLA-DPA1*01:03-DPB1*03:01	AAGGYMPPLRFKAL	0.1648722	0.0039196447
HLA-DPA1*01:03-DPB1*03:01	EVERNLQDAMQVCR	0.27997681	0.8129121
HLA-DPA1*01:03-DPB1*03:01	ACVVDDHHMGISHV	0.039039485	0.0016334376
HLA-DPA1*01:03-DPB1*03:01	PCSKIIQRAEELVG	0.18376732	0.008751165
HLA-DPA1*01:03-DPB1*03:01	ILFSCMTPLGIGLG	0.18995953	0.0016389797
HLA-DPA1*01:03-DPB1*03:01	AVIVCILVLAVLGA	0.059115786	0.0008945818
HLA-DPA1*01:03-DPB1*03:01	LLLASLLLAAALSA	0.37514988	0.0031421154
HLA-DPA1*01:03-DPB1*03:01	IKCVVVGDGAVGKT	0.009645465	0.014330953
HLA-DPA1*01:03-DPB1*03:01	DMEIFLRRFANEYP	0.3405062	0.011169006
HLA-DPA1*01:03-DPB1*03:01	IMVVGITGAAVVIT	0.1903406	0.0026859776
HLA-DPA1*01:03-DPB1*03:01	WDPTISWRTGRYRL	0.15587053	0.026604539
HLA-DPA1*01:03-DPB1*03:01	TTLEQIWLQAAELF	0.36742368	0.0009737151
HLA-DPA1*01:03-DPB1*03:01	TQLQDVKQQHKNLL	0.005674222	0.063427515
HLA-DPA1*01:03-DPB1*03:01	REVHLVQFHEPDIY	0.10066422	0.08000738
HLA-DPA1*01:03-DPB1*03:01	ALALKVPFFIVVSK	0.30931836	0.34980348
HLA-DPA1*01:03-DPB1*03:01	WCPHNDNVIASGSE	0.015999794	0.02466077
HLA-DPA1*01:03-DPB1*03:01	PVVLPPETRPLNGL	0.06542405	0.0067363754
HLA-DPA1*01:03-DPB1*03:01	SFRCTCGQGYQLSA	0.028013099	0.00085630023
HLA-DPA1*01:03-DPB1*03:01	KTHMTHHPISDHEA	0.06707309	0.9343154
HLA-DPA1*01:03-DPB1*03:01	ILLGDFNADCASLT	0.07332884	0.004290166
HLA-DPA1*01:03-DPB1*03:01	GDNVGFKVKNVSVK	0.004381047	0.116909884
HLA-DPA1*01:03-DPB1*03:01	KEMELPAKEADKNR	0.09431132	0.7770456
HLA-DPA1*01:03-DPB1*03:01	LLGLGSASGSVGRV	0.17075634	0.07742007
HLA-DPA1*01:03-DPB1*03:01	EDLEQQIKILKHVP	0.03364874	0.012574712
HLA-DPA1*01:03-DPB1*03:01	LAVPLERGAPNKEE	0.116854034	0.1498589
HLA-DPA1*01:03-DPB1*03:01	SEEASREVAKGLLR	0.13094477	0.5410656
HLA-DPA1*01:03-DPB1*03:01	CTDSFIKVDMRTIS	0.09413609	0.00079128955
HLA-DPA1*01:03-DPB1*03:01	SLPCGPCIPIMLVL	0.026198825	0.00067598576
HLA-DPA1*01:03-DPB1*03:01	PKSTIYRGEMCFFD	0.06891878	0.0004811488
HLA-DPA1*01:03-DPB1*03:01	MPKSTIYRGEMCFF	0.065753855	0.001235741
HLA-DPA1*01:03-DPB1*03:01	RGYYNQSEAGSHTL	0.070675425	0.081698895
HLA-DPA1*01:03-DPB1*03:01	AQAQTERENLRIAL	0.21425606	0.13394347
HLA-DPA1*01:03-DPB1*03:01	HVQHEGLPQPLILR	0.109917805	0.325947
HLA-DPA1*01:03-DPB1*03:01	WALGFYPAEITLTW	0.15793918	0.006792332
HLA-DPA1*01:03-DPB1*03:01	STIYRGEMCFFDSE	0.1272886	0.012855345
HLA-DPA1*01:03-DPB1*03:01	EPDSTEYIKVHHKT	0.012133028	0.7730956
HLA-DPA1*01:03-DPB1*03:01	LLSIIILLELAILG	0.07083085	0.0010536464
HLA-DPA1*01:03-DPB1*03:01	DDCRVVLAKQEITR	0.16107465	0.3977545
HLA-DPA1*01:03-DPB1*03:01	QREFDRRFSPHFLD	0.3734754	0.014380893
HLA-DPA1*01:03-DPB1*03:01	CLTSVQKRVIRTLW	0.19929025	0.0008647252
HLA-DPA1*01:03-DPB1*03:01	LPGDNVGFNVKNVS	0.001667613	0.43998608
HLA-DPA1*01:03-DPB1*03:01	LGPAPARRPQRSLL	0.40876633	0.09174894
HLA-DPA1*01:03-DPB1*03:01	KKPCITYGLRGICY	0.06712171	0.0012748984
HLA-DPA1*01:03-DPB1*03:01	RDIAQQLQATCTSL	0.21331581	0.012168465
HLA-DPA1*01:03-DPB1*03:01	QFLMCLSLCTAFAL	0.22785677	0.0005174972
HLA-DPA1*01:03-DPB1*03:01	CYPLCGFVILAACV	0.16250378	0.00044572857
HLA-DPA1*01:03-DPB1*03:01	VPLERGAPNKEETP	0.059938688	0.15596303
HLA-DPA1*01:03-DPB1*03:01	AFNGIFLPPLQGDF	0.0902517	0.0029048552
HLA-DPA1*01:03-DPB1*03:01	PRVEHRSRAQRCLL	0.36208418	0.00107795
HLA-DPA1*01:03-DPB1*03:01	FYSPELLEALTLRF	0.25942037	0.005184046
HLA-DPA1*01:03-DPB1*03:01	VHDNLGERLKCTYI	0.009981599	0.0009025888
HLA-DPA1*01:03-DPB1*03:01	GAAFSVGLVVACYL	0.17967118	0.0023812845
HLA-DPA1*01:03-DPB1*03:01	FQEEAKNRDHRKIG	0.03080505	0.018067222
HLA-DPA1*01:03-DPB1*03:01	AASQAEVESEAGWG	0.021337446	0.01691911
HLA-DPA1*01:03-DPB1*03:01	SVRVHTWSSLEPVC	0.38272995	0.0044844775
HLA-DPA1*01:03-DPB1*03:01	YTKGMDADPYNPVL	0.0212332	0.044422377
HLA-DPA1*01:03-DPB1*03:01	LTLALVAVAGARAE	0.5659492	0.02805281
HLA-DPA1*01:03-DPB1*03:01	LRENADSLQASLRP	0.13881515	0.18016991
HLA-DPA1*01:03-DPB1*03:01	QNPDLAAQMMLNSP	0.18372259	0.008146027
HLA-DPA1*01:03-DPB1*03:01	SLSLLLAVALGLAT	0.2521715	0.0017421495
HLA-DPA1*01:03-DPB1*03:01	SDSDSSCGWTVISH	0.010419271	0.0020502782
HLA-DPA1*01:03-DPB1*03:01	RSLCHGKGFLECGI	0.03429239	0.0008870855
HLA-DPA1*01:03-DPB1*03:01	GCSSAQEAQKDTDL	0.007174928	0.007803132
HLA-DPA1*01:03-DPB1*03:01	HISVGTFAVMSVMV	0.2884307	0.006628969
HLA-DPA1*01:03-DPB1*03:01	KTHMTHHPISDHEA	0.06707309	0.9343154
HLA-DPA1*01:03-DPB1*03:01	NIGDLQVTKETIED	0.0008114744	0.00822963
HLA-DPA1*01:03-DPB1*03:01	FLMATACLTIYWVP	0.09057451	0.0012798102
HLA-DPA1*01:03-DPB1*03:01	PKDEVQLKTTYSKS	0.0198791	0.0047755167
HLA-DPA1*01:03-DPB1*03:01	LRYSLRSIERHAPW	0.57327634	0.09438664
HLA-DPA1*01:03-DPB1*03:01	HCSSVDHRFSADRC	0.06343136	0.0016622308
HLA-DPA1*01:03-DPB1*03:01	LLQEALDKDSGYPE	0.01433285	0.020269666
HLA-DPA1*01:03-DPB1*03:01	SRGSSLNDTYHSRD	0.021049498	0.007990411
HLA-DPA1*01:03-DPB1*03:01	GNCSVSRVKQCLQP	0.04212279	0.00093741325
HLA-DPA1*01:03-DPB1*03:01	EQLRGAEAGSVVDE	0.41057462	0.4105348
HLA-DPA1*01:03-DPB1*03:01	PSFLNSVLNQLNWA	0.12349294	0.002913364
HLA-DPA1*01:03-DPB1*03:01	EDMQAVLTFNGIKW	0.08282056	0.002047221
HLA-DPA1*01:03-DPB1*03:01	HCHNVKPPVRSCDN	0.061706778	0.0075229914
HLA-DPA1*01:03-DPB1*03:01	DSRTVLTAADVLPD	0.422774	0.66149306
HLA-DPA1*01:03-DPB1*03:01	KSKPVETPPEQNGT	0.0037322133	0.12383084
HLA-DPA1*01:03-DPB1*03:01	ARYNLDEETTSAGS	0.12078579	0.009860131
HLA-DPA1*01:03-DPB1*03:01	VKIMTEKELLAVAC	0.17801209	0.005069113
HLA-DPA1*01:03-DPB1*03:01	LLLLVVAVFYCVRR	0.108625785	0.0018572051
HLA-DPA1*01:03-DPB1*03:01	NPKSSKQCKDVSRL	0.011545413	0.057249337
HLA-DPA1*01:03-DPB1*03:01	PAMSMDANGKIIWA	0.020416964	0.0018096858
HLA-DPA1*01:03-DPB1*03:01	SAGRPKRPHARRAL	0.3202091	0.1664612
HLA-DPA1*01:03-DPB1*03:01	QNPDIPQLEPSDYL	0.011076718	0.009424245
HLA-DPA1*01:03-DPB1*03:01	PAQPADEPAEKADE	0.0038662173	0.55924994
HLA-DPA1*01:03-DPB1*03:01	QRLKGSENGQPEKR	0.039847728	0.036231615
HLA-DPA1*01:03-DPB1*03:01	PGIKTSGSTVEVIP	0.010811921	0.18837655
HLA-DPA1*01:03-DPB1*03:01	GVPVLGFFIIAVLM	0.13141446	0.0013255903
HLA-DPA1*01:03-DPB1*03:01	ASQTGFVVLVLLQC	0.05451479	0.000735266
HLA-DPA1*01:03-DPB1*03:01	SAFNTTGVSSVQTP	0.111987084	0.0039876504
HLA-DPA1*01:03-DPB1*03:01	WISETLCIGCGICI	0.0070472015	0.0005607361
HLA-DPA1*01:03-DPB1*03:01	FNPGVFVANLTEWK	0.037931256	0.18635297
HLA-DPA1*01:03-DPB1*03:01	FGNDGRPRVAWHID	0.04169136	0.035616048
HLA-DPA1*01:03-DPB1*03:01	FEIYFRKEKFLLML	0.36711106	0.017567925
HLA-DPA1*01:03-DPB1*03:01	THHPISDHEATLRC	0.030870056	0.443649
HLA-DPA1*01:03-DPB1*03:01	SGQARRSSPPGHYY	0.34462067	0.6660682
HLA-DPA1*01:03-DPB1*03:01	SGDRLKDSGSVQRL	0.06866725	0.47578678
HLA-DPA1*01:03-DPB1*03:01	LNELYQQKEMALQK	0.11513912	0.2905293
HLA-DPA1*01:03-DPB1*03:01	MARGSALLLASLLL	0.527004	0.0045467867
HLA-DPA1*01:03-DPB1*03:01	KKLLMSNGNKEGAS	0.09082433	0.0046900893
HLA-DPA1*01:03-DPB1*03:01	ILFSLIVGLLTYWF	0.09308339	0.0014548432
HLA-DPA1*01:03-DPB1*03:01	LLAAIQGATLLLFL	0.19958158	0.0044862363
HLA-DPA1*01:03-DPB1*03:01	SLPRAWALFPPSDD	0.37878215	0.86515796
HLA-DPA1*01:03-DPB1*03:01	KITLRQLMEGSSKT	0.2539462	0.025975367
HLA-DPA1*01:03-DPB1*03:01	RKVTTNKLLLSIII	0.22827949	0.0020889414
HLA-DPA1*01:03-DPB1*03:01	TRSTHTLDLSRELS	0.17137085	0.48623985
HLA-DPA1*01:03-DPB1*03:01	DGRGGGPRSTAGGV	0.06135483	0.005471329
HLA-DPA1*01:03-DPB1*03:01	AICLDILKDQWAAA	0.104929365	0.0014309302
HLA-DPA1*01:03-DPB1*03:01	SLPNLHCELVGLDI	0.03496181	0.0081436485
HLA-DPA1*01:03-DPB1*03:01	ISSGSVASYVTSPQ	0.05182759	0.10659276
HLA-DPA1*01:03-DPB1*03:01	NGIYLVCGRLYGLQ	0.14379397	0.0018906479
HLA-DPA1*01:03-DPB1*03:01	SHAPSLLDQCAQAL	0.06484891	0.0048725796
HLA-DPA1*01:03-DPB1*03:01	QASEHPKIEFYLKN	0.08264041	0.10989114
HLA-DPA1*01:03-DPB1*03:01	VAGVLIVKKYVCGG	0.021251714	0.0058249636
HLA-DPA1*01:03-DPB1*03:01	LGLVSCTFFLAVNG	0.11831368	0.0014733197
HLA-DPA1*01:03-DPB1*03:01	KEMLAAACQMFLGK	0.29354033	0.035746202
HLA-DPA1*01:03-DPB1*03:01	VLAKKRDPVSHICF	0.27451578	0.12978843
HLA-DPA1*01:03-DPB1*03:01	PWNHSVLHHEEMIG	0.027489828	0.029878724
HLA-DPA1*01:03-DPB1*03:01	VGVFLFLVAFVGCC	0.02293057	0.0011341139
HLA-DPA1*01:03-DPB1*03:01	YCKGVEPKTECERL	0.008485738	0.012233881
HLA-DPA1*01:03-DPB1*03:01	PMRELRIRKLCLNI	0.2854428	0.0034221928
HLA-DPA1*01:03-DPB1*03:01	HPTDERVALHLDEE	0.06467941	0.36599538
HLA-DPA1*01:03-DPB1*03:01	LLLLRAVLAVPLER	0.8323513	0.2867114
HLA-DPA1*01:03-DPB1*03:01	KGNLEGIIRQQEAD	0.012945326	0.032818567
HLA-DPA1*01:03-DPB1*03:01	PHELGDFAVLLKAG	0.023600882	0.008976902
HLA-DPA1*01:03-DPB1*03:01	GSGGFGGKRTSDKV	0.008715876	0.15626343
HLA-DPA1*01:03-DPB1*03:01	FSLPTNLTVATVTT	0.09922343	0.034300234
HLA-DPA1*01:03-DPB1*03:01	FDSEEEELGELLQQ	0.002093952	0.0072603202
HLA-DPA1*01:03-DPB1*03:01	LERDPTEDDVESKK	0.00973711	0.48708105
HLA-DPA1*01:03-DPB1*03:01	WAEPGSVISWGNSV	0.026361834	0.007044296
HLA-DPA1*01:03-DPB1*03:01	YSLEFTFDADARVA	0.2684441	0.02939416
HLA-DPA1*01:03-DPB1*03:01	LKPTWWFCAFPYSL	0.15737695	0.0018855308
HLA-DPA1*01:03-DPB1*03:01	YQQLCIYWTKYYDF	0.023241887	0.0011984872
HLA-DPA1*01:03-DPB1*03:01	QMKKDLQMFLYHLR	0.2474841	0.028816795
HLA-DPA1*01:03-DPB1*03:01	VNGKRVSQPVQLRS	0.5000794	0.9934146
HLA-DPA1*01:03-DPB1*03:01	LLIALGLLLAAPAQ	0.31957752	0.0106219705
HLA-DPA1*01:03-DPB1*03:01	EVDGWLIIDLPDSY	0.10217067	0.0055520213
HLA-DPA1*01:03-DPB1*03:01	YYCHVSLWAPGHNR	0.19208582	0.045781057
HLA-DPA1*01:03-DPB1*03:01	KCNGYCNECFQFKQ	0.0017646782	0.0024744298
HLA-DPA1*01:03-DPB1*03:01	SDEVPLAPRTEAAE	0.067220636	0.079715684
HLA-DPA1*01:03-DPB1*03:01	MRKLDHCNIVRLRY	0.2486744	0.012722686
HLA-DPA1*01:03-DPB1*03:01	PSPGPSAVPSSPKS	0.012955722	0.013060783
HLA-DPA1*01:03-DPB1*03:01	QAQLLWNKSNIFRV	0.15034243	0.0028043527
HLA-DPA1*01:03-DPB1*03:01	ISPQRVRGAVEAPG	0.3009378	0.57134414
HLA-DPA1*01:03-DPB1*03:01	SELSENTAKILAKL	0.094487995	0.07114164
HLA-DPA1*01:03-DPB1*03:01	HNIIYVSSAGNNGP	0.17798224	0.07759056
HLA-DPA1*01:03-DPB1*03:01	ASVIETNSTVPGAD	0.03088915	0.16492143
HLA-DPA1*01:03-DPB1*03:01	MTQRGRCEDIDECL	0.020039152	0.0067412565
HLA-DPA1*01:03-DPB1*03:01	DIHAFSQQRQPNAT	0.11485184	0.092255645
HLA-DPA1*01:03-DPB1*03:01	SSTLKDNLGAGYAE	0.035192486	0.024343677
HLA-DPA1*01:03-DPB1*03:01	AVVTCPLPLASSQL	0.2527095	0.024168367
HLA-DPA1*01:03-DPB1*03:01	KPVTFDCAVKPSVT	0.09070798	0.24816196
HLA-DPA1*01:03-DPB1*03:01	GGDTATCCAKWNTE	0.0007557205	0.005304235
HLA-DPA1*01:03-DPB1*03:01	LSRWSASFTVTKGK	0.2817976	0.13781025
HLA-DPA1*01:03-DPB1*03:01	DFAVYYCQQDYNLP	0.013241131	0.0115798665
HLA-DPA1*01:03-DPB1*03:01	LLGWWQVLLWVLGL	0.03634398	0.0008640715
HLA-DPA1*01:03-DPB1*03:01	SPRPALVRSASSDT	0.3038505	0.4107101
HLA-DPA1*01:03-DPB1*03:01	SRAGSWDMDGLRAD	0.036918916	0.0040359227
HLA-DPA1*01:03-DPB1*03:01	TSSLRQRPEPQVTG	0.24626462	0.62459004
HLA-DPA1*01:03-DPB1*03:01	HEGQEPFLQWLMLL	0.07135139	0.0018672657
HLA-DPA1*01:03-DPB1*03:01	PRILREFLGKSEPE	0.32919312	0.01018672
HLA-DPA1*01:03-DPB1*03:01	DGVTATAADEEEDE	0.027094997	0.52165157
HLA-DPA1*01:03-DPB1*03:01	GGGKAWPTHVVCSD	0.0054649194	0.041054357
HLA-DPA1*01:03-DPB1*03:01	WVAEEWEHCTKTCG	0.0010676748	0.122874424
HLA-DPA1*01:03-DPB1*03:01	WEELEETAIYKGDY	0.004579924	0.0069800215
HLA-DPA1*01:03-DPB1*03:01	YQRELLYQREDGSF	0.23328747	0.45557457
HLA-DPA1*01:03-DPB1*03:01	TEQRLIRETEATFR	0.30295914	0.71075
HLA-DPA1*01:03-DPB1*03:01	SLGLRANLRATKLL	0.6051947	0.51279753
HLA-DPA1*01:03-DPB1*03:01	AEALSRTLDKVSLE	0.29702014	0.3146068
HLA-DPA1*01:03-DPB1*03:01	PLPPEPENGGYICH	0.0010327804	0.008435054
HLA-DPA1*01:03-DPB1*03:01	VQRSVSANPKQRRF	0.38661847	0.5993937
HLA-DPA1*01:03-DPB1*03:01	WNSVTQALSSQFHM	0.18588415	0.007765805
HLA-DPA1*01:03-DPB1*03:01	CVEAVGERGGPQNP	0.014640794	0.003993769
HLA-DPA1*01:03-DPB1*03:01	ALEHLLQRSRPLEN	0.3224631	0.18473622
HLA-DPA1*01:03-DPB1*03:01	NAVHEVEKWLPRLH	0.066823564	0.0970601
HLA-DPA1*01:03-DPB1*03:01	CSIIRVEYSLMVYV	0.45853218	0.00054087536
HLA-DPA1*01:03-DPB1*03:01	EQYSAWVNSLPGSP	0.058236517	0.05861031
HLA-DPA1*01:03-DPB1*03:01	QVEKLRKESGKGSF	0.07930296	0.010415969
HLA-DPA1*01:03-DPB1*03:01	TGRYRLRCGGTAEE	0.25015566	0.016366124
HLA-DPA1*01:03-DPB1*03:01	KDKVKKGGPGSECA	0.014149169	0.055980228
HLA-DPA1*01:03-DPB1*03:01	RCAEENCFIQKSDD	0.008512176	0.0043865857
HLA-DPA1*01:03-DPB1*03:01	MPGQVMRVTTGAPI	0.16067696	0.1155649
HLA-DPA1*01:03-DPB1*03:01	LFSMAPYVLNVTAV	0.32435212	0.0030640499
HLA-DPA1*01:03-DPB1*03:01	RAPLLLLAILAVAL	0.26828343	0.08572853
HLA-DPA1*01:03-DPB1*03:01	LTMFRDIAQQLQAT	0.38825047	0.009550527
HLA-DPA1*01:03-DPB1*03:01	KSIGTANRPMGAGE	0.15684833	0.008846563
HLA-DPA1*01:03-DPB1*03:01	DGPVFYPPPKKTKH	0.010544545	0.3389333
HLA-DPA1*01:03-DPB1*03:01	ISRDDLNVRCESEV	0.061219346	0.03265167
HLA-DPA1*01:03-DPB1*03:01	YRHQAHRHQGHGIE	0.163565	0.020582786
HLA-DPA1*01:03-DPB1*03:01	ASEPTGSPVVSEEP	0.0041937605	0.025249505
HLA-DPA1*01:03-DPB1*03:01	KKPPKRTSSPPRKT	0.19312492	0.78011537
HLA-DPA1*01:03-DPB1*03:01	LLVFGMEQRLPPNS	0.12863418	0.004758184
HLA-DPA1*01:03-DPB1*03:01	IDPTCVLCMDCFQD	0.008614233	0.00072787266
HLA-DPA1*01:03-DPB1*03:01	DQLGTTISFERIND	0.12579383	0.0072436566
HLA-DPA1*01:03-DPB1*03:01	YVCQYCPAGNWANR	0.03403862	0.015518179
HLA-DPA1*01:03-DPB1*03:01	ENQILTRDAKGISQ	0.24241526	0.067382276
HLA-DPA1*01:03-DPB1*03:01	NVSFVLVPFKVLDL	0.24120498	0.0084660705
HLA-DPA1*01:03-DPB1*03:01	GCHFIGMPECEVLL	0.063743144	0.0008951604
HLA-DPA1*01:03-DPB1*03:01	RPTLLPPSLPLLLL	0.2237086	0.010821635
HLA-DPA1*01:03-DPB1*03:01	WQPIMQGIAILAVV	0.3014531	0.0029193773
HLA-DPA1*01:03-DPB1*03:01	ALKGEEQKNEENVD	0.012457298	0.076069474
HLA-DPA1*01:03-DPB1*03:01	GGDKMLRSIVTTDW	0.21913314	0.024898509
HLA-DPA1*01:03-DPB1*03:01	LGSCKLIEEVMIGE	0.032009784	0.0016445133
HLA-DPA1*01:03-DPB1*03:01	KKDGADFAKWRCVL	0.014764402	0.002217301
HLA-DPA1*01:03-DPB1*03:01	VTGVAQVKIMTEKE	0.02210926	0.08638808
HLA-DPA1*01:03-DPB1*03:01	PMCMQDNQGGAPNY	0.003912323	0.0022331337
HLA-DPA1*01:03-DPB1*03:01	SQGQDESVDSKKST	0.00626205	0.006569882
HLA-DPA1*01:03-DPB1*03:01	PASSGVPMQTYPVQ	0.019731931	0.10250604
HLA-DPA1*01:03-DPB1*03:01	FHLEVCSRDFASEV	0.2908544	0.0029029406
HLA-DPA1*01:03-DPB1*03:01	QMLYQAGLHFKLPQ	0.11005839	0.02514999
HLA-DPA1*01:03-DPB1*03:01	FSMNLNVRSMYLMI	0.32658204	0.0008917443
HLA-DPA1*01:03-DPB1*03:01	VFATPLCCALFPQK	0.057672925	0.0024130729
HLA-DPA1*01:03-DPB1*03:01	SPLGMKVFRRKALV	0.48732117	0.018052729
HLA-DPA1*01:03-DPB1*03:01	SNLQKESRACLERI	0.1906678	0.0555254
HLA-DPA1*01:03-DPB1*03:01	YKDQWEDLTPLTFG	0.038035624	0.027586933
HLA-DPA1*01:03-DPB1*03:01	VCHVRALHLWTAVY	0.55813444	0.0016735442
HLA-DPA1*01:03-DPB1*03:01	MEILELYCDLLLAR	0.22040048	0.00333051
HLA-DPA1*01:03-DPB1*03:01	VQEGIKFKKQKEKK	0.02978029	0.026748886
HLA-DPA1*01:03-DPB1*03:01	MSMVENGLSEQEAQ	0.057563983	0.0050424426
HLA-DPA1*01:03-DPB1*03:01	RNVEDLSGGELQRF	0.033272143	0.024167247
HLA-DPA1*01:03-DPB1*03:01	GCDTLSKRSSTSSD	0.070244364	0.0009831211
HLA-DPA1*01:03-DPB1*03:01	AFANSHYSSRLGSA	0.116296	0.008182658
HLA-DPA1*01:03-DPB1*03:01	KTTGEENGVEAEEW	0.000989767	0.020440904
HLA-DPA1*01:03-DPB1*03:01	FMIGYLGYCKGVEP	0.019298097	0.0031916536
HLA-DPA1*01:03-DPB1*03:01	FELEDQVEQHRAVK	0.097320706	0.16964632
HLA-DPA1*01:03-DPB1*03:01	LLILLIGTWALFFR	0.19868572	0.0021749078
HLA-DPA1*01:03-DPB1*03:01	CQVIAEAVRTTLGP	0.16901992	0.0038726262
HLA-DPA1*01:03-DPB1*03:01	YHSLLELGEKRKGM	0.048278194	0.0042273896
HLA-DPA1*01:03-DPB1*03:01	RDVDNALRAVGDAS	0.33981016	0.20574851
HLA-DPA1*01:03-DPB1*03:01	AAGNVGQASGELLQ	0.037886832	0.029314479
HLA-DPA1*01:03-DPB1*03:01	APDTATGNCLLQRA	0.007522054	0.098268695
HLA-DPA1*01:03-DPB1*03:01	AGDTVQFAEYIQKN	0.020894468	0.18960181
HLA-DPA1*01:03-DPB1*03:01	LTTLSASALAVALA	0.3483264	0.044573028
HLA-DPA1*01:03-DPB1*03:01	LSIVLEGPAPAQGT	0.20263585	0.014075382
HLA-DPA1*01:03-DPB1*03:01	THHPISDHEATLRC	0.030870056	0.443649
HLA-DPA1*01:03-DPB1*03:01	LSFYPAEITLTWQR	0.20691735	0.043006904
HLA-DPA1*01:03-DPB1*03:01	REKGKLLHGQNGSV	0.028539969	0.0027819343
HLA-DPA1*01:03-DPB1*03:01	GVDPSLQIDVLTEL	0.031303767	0.0026166614
HLA-DPA1*01:03-DPB1*03:01	PLLTLGTALASLGS	0.3612607	0.012434815
HLA-DPA1*01:03-DPB1*03:01	ADGTMKMRILPDQF	0.10306851	0.14085525
HLA-DPA1*01:03-DPB1*03:01	QLLGLLLLWLRGAR	0.19654085	0.0016285481
HLA-DPA1*01:03-DPB1*03:01	HVKSNGDLSPKGEG	0.003081878	0.027714452
HLA-DPA1*01:03-DPB1*03:01	LSKEELIRRKREEF	0.060083207	0.057498712
HLA-DPA1*01:03-DPB1*03:01	EERKAREEQAQREH	0.11505198	0.82428205
HLA-DPA1*01:03-DPB1*03:01	DAGRYLCSVCNAKG	0.107196026	0.7822879
HLA-DPA1*01:03-DPB1*03:01	STCRVTQTYDAGAC	0.022545027	0.0034392353
HLA-DPA1*01:03-DPB1*03:01	SCMAALTVTLMVLS	0.14222218	0.0005600726
HLA-DPA1*01:03-DPB1*03:01	QGLTALLLSLKKCP	0.025187496	0.0019366133
HLA-DPA1*01:03-DPB1*03:01	PPQIPSRPVRIPPG	0.12048114	0.037748553
HLA-DPA1*01:03-DPB1*03:01	AIALLSAAVKYDAQ	0.3174688	0.020634782
HLA-DPA1*01:03-DPB1*03:01	REQHIAECMAKMPQ	0.16891441	0.13411999
HLA-DPA1*01:03-DPB1*03:01	TDECKPVKWCALSH	0.01436605	0.008916624
HLA-DPA1*01:03-DPB1*03:01	STIYRGEMCFFDSE	0.1272886	0.012855345
HLA-DPA1*01:03-DPB1*03:01	KLVQNGTEPSSLPF	0.05765908	0.0154524995
HLA-DPA1*01:03-DPB1*03:01	VSWGILLLAGLCCL	0.016968036	0.0008097467
HLA-DPA1*01:03-DPB1*03:01	DDIVATGLAVESIK	0.36192468	0.64101785
HLA-DPA1*01:03-DPB1*03:01	CTQVEKADTTICLK	0.0056569087	0.008560699
HLA-DPA1*01:03-DPB1*03:01	GVNLYIKNLDDTID	0.010847396	0.3208843
HLA-DPA1*01:03-DPB1*03:01	LVFFMMEIIFKLFV	0.13534948	0.001247533
HLA-DPA1*01:03-DPB1*03:01	GSLGDCKEAAEIYR	0.026386146	0.007977659
HLA-DPA1*01:03-DPB1*03:01	CMVFFLIVVIYKKF	0.10295688	0.00083209807
HLA-DPA1*01:03-DPB1*03:01	RKPVLTAMGLLALL	0.46509236	0.050391793
HLA-DPA1*01:03-DPB1*03:01	PMMFLYNYIGQDGI	0.14239374	0.0014792084
HLA-DPA1*01:03-DPB1*03:01	GLKRLAKSDPMVQC	0.3402229	0.0060703503
HLA-DPA1*01:03-DPB1*03:01	PGQRDVDNALRAVG	0.18533392	0.95067054
HLA-DPA1*01:03-DPB1*03:01	LSWNQKQLQGPEKE	0.016243517	0.102411345
HLA-DPA1*01:03-DPB1*03:01	VEGSTSGASSDEWE	0.0064523714	0.019494133
HLA-DPA1*01:03-DPB1*03:01	SSASSEQGLLGRSP	0.007219571	0.005835711
HLA-DPA1*01:03-DPB1*03:01	NGTLEDQLSHLKQY	0.010667379	0.0067318724
HLA-DPA1*01:03-DPB1*03:01	NPNTNDLFNAVGDG	0.0028430028	0.02205653
HLA-DPA1*01:03-DPB1*03:01	MIHSIQNSQDMRQI	0.103028975	0.0075891213
HLA-DPA1*01:03-DPB1*03:01	LLLACVHNYQPCVQ	0.06318973	0.0024152608
HLA-DPA1*01:03-DPB1*03:01	VGLALSLFCLLLCI	0.034427624	0.0011954738
HLA-DPA1*01:03-DPB1*03:01	LIDGSSPVSILVWT	0.08292214	0.0044641355
HLA-DPA1*01:03-DPB1*03:01	ERLEVSKEILLEMF	0.28900638	0.0023938944
HLA-DPA1*01:03-DPB1*03:01	ATSRSGCKVDLGGF	0.014276321	0.7000284
HLA-DPA1*01:03-DPB1*03:01	YEDSAGECCSCPKT	0.0011975659	0.06409042
HLA-DPA1*01:03-DPB1*03:01	RMFKHYKQQRGKQK	0.2214804	0.011179635
HLA-DPA1*01:03-DPB1*03:01	HPQFVTDVMKPLQI	0.1331606	0.016672242
HLA-DPA1*01:03-DPB1*03:01	LRCNGVLEGIRICR	0.13308437	0.0022542789
HLA-DPA1*01:03-DPB1*03:01	AGCLSENPRNGEDQ	0.013733427	0.0035356611
HLA-DPA1*01:03-DPB1*03:01	VPLERGAPNKEETP	0.059938688	0.15596303
HLA-DPA1*01:03-DPB1*03:01	WSLATMSFLLSSLL	0.23696207	0.0016264804
HLA-DPA1*01:03-DPB1*03:01	TAPEAINFGCFTIK	0.0061515947	0.060991764
HLA-DPA1*01:03-DPB1*03:01	FVMDGGYLDQPDNC	0.02537888	0.0016181541
HLA-DPA1*01:03-DPB1*03:01	MEDEVQRRLQLVRG	0.09393357	0.027282048
HLA-DPA1*01:03-DPB1*03:01	SVPRLSRWLAQPYY	0.5429018	0.19482411
HLA-DPA1*01:03-DPB1*03:01	DKKSPWQKREERPL	0.061851967	0.041353695
HLA-DPA1*01:03-DPB1*03:01	EIHGSLFKTRCTSC	0.0055991714	0.002094681
HLA-DPA1*01:03-DPB1*03:01	LYGIVGANLKRSFD	0.20968224	0.32798082
HLA-DPA1*01:03-DPB1*03:01	GSYYPGSGIAQFHI	0.02208491	0.003757615
HLA-DPA1*01:03-DPB1*03:01	ELVDEKALKHITEM	0.06503563	0.013728291
HLA-DPA1*01:03-DPB1*03:01	MCMIMMEMTDFTRG	0.14890106	0.0006468743
HLA-DPA1*01:03-DPB1*03:01	QNLTNMNKNVVFVI	0.083415635	0.0016343936
HLA-DPA1*01:03-DPB1*03:01	FQVPPGQMPNGNFF	0.00538261	0.0062542604
HLA-DPA1*01:03-DPB1*03:01	ATLRCWALSFYPAE	0.364271	0.75393206
HLA-DPA1*01:03-DPB1*03:01	YYDVESCRLDIGNE	0.02144689	0.06257405
HLA-DPA1*01:03-DPB1*03:01	FLVRILPLLLVLLL	0.39152288	0.0086797
HLA-DPA1*01:03-DPB1*03:01	GNLYDLKPLGLNDT	0.06988506	0.097485095
HLA-DPA1*01:03-DPB1*03:01	VDECQLMPNACQNG	0.013118853	0.0029173943
HLA-DPA1*01:03-DPB1*03:01	SLEILDVSWNSLES	0.11069991	0.0023904084
HLA-DPA1*01:03-DPB1*03:01	ASSPVPLPPVTHLD	0.035026647	0.07751161
HLA-DPA1*01:03-DPB1*03:01	GVPRVMRVLLLGDV	0.49781272	0.17414318
HLA-DPA1*01:03-DPB1*03:01	ESCKYNPKYSVAND	0.02719724	0.016771786
HLA-DPA1*01:03-DPB1*03:01	ESPVREEPGEDFPA	0.007597025	0.115530595
HLA-DPA1*01:03-DPB1*03:01	KGASDNPCSEVYHG	0.0019768195	0.44960117
HLA-DPA1*01:03-DPB1*03:01	IAQVKIQGQNKEML	0.03464723	0.017407352
HLA-DPA1*01:03-DPB1*03:01	CRDDSDCAREGICN	0.002351658	0.0041033123
HLA-DPA1*01:03-DPB1*03:01	YGLEECTCASSDGK	0.003954409	0.017585848
HLA-DPA1*01:03-DPB1*03:01	LRAVLAVPLERGAP	0.683082	0.13939314
HLA-DPA1*01:03-DPB1*03:01	SSQERSSPASSIAW	0.43990022	0.44118786
HLA-DPA1*01:03-DPB1*03:01	IQQLFTSPESSVTA	0.18162547	0.08492481
HLA-DPA1*01:03-DPB1*03:01	SELFVKFLETESHP	0.097600095	0.1506229
HLA-DPA1*01:03-DPB1*03:01	PPALVVAWKHYFHQ	0.14539614	0.026142284
HLA-DPA1*01:03-DPB1*03:01	CSKMLPADITQLNN	0.080625296	0.0016147401
HLA-DPA1*01:03-DPB1*03:01	ACALDPGTRATGGS	0.059339873	0.0013853597
HLA-DPA1*01:03-DPB1*03:01	MAETYDFLFKFLVI	0.21365978	0.0010943164
HLA-DPA1*01:03-DPB1*03:01	DFHLASPEGKTLVF	0.07212794	0.00976653
HLA-DPA1*01:03-DPB1*03:01	RVEGPPAWEAAPWP	0.023959918	0.047178388
HLA-DPA1*01:03-DPB1*03:01	GHSVPSTPPVVTIA	0.03445966	0.077500544
HLA-DPA1*01:03-DPB1*03:01	EELLPGVDVLLEVF	0.12653236	0.002426499
HLA-DPA1*01:03-DPB1*03:01	ADFGLCKEGMGYGD	0.0038707077	0.0028982102
HLA-DPA1*01:03-DPB1*03:01	GILIVLSSVACSLG	0.20686696	0.0034657475
HLA-DPA1*01:03-DPB1*03:01	SGQKAPRPAARRKA	0.26727483	0.6946133
HLA-DPA1*01:03-DPB1*03:01	PATRAALCGSARLL	0.32912794	0.0026092113
HLA-DPA1*01:03-DPB1*03:01	GDGIVLCKMINLSV	0.096799545	0.0024993075
HLA-DPA1*01:03-DPB1*03:01	LILVADNAGGSHAS	0.13035491	0.021524046
HLA-DPA1*01:03-DPB1*03:01	LQTGVGELHGETRF	0.018114232	0.007602873
HLA-DPA1*01:03-DPB1*03:01	KDAKIAVYSCPFDG	0.048735574	0.9293356
HLA-DPA1*01:03-DPB1*03:01	KWVTFISLLFLFSS	0.13476653	0.006287345
HLA-DPA1*01:03-DPB1*03:01	LGVQDLFNSSKADL	0.012651617	0.0059754653
HLA-DPA1*01:03-DPB1*03:01	FFGTKWMMFLAVGI	0.2118154	0.0013467881
HLA-DPA1*01:03-DPB1*03:01	LVRKMILRTSEETI	0.3277754	0.03290454
HLA-DPA1*01:03-DPB1*03:01	KNKKQDGAIENRNK	0.044182945	0.5090881
HLA-DPA1*01:03-DPB1*03:01	MPLSPDLSHTTLSL	0.049608883	0.009637808
HLA-DPA1*01:03-DPB1*03:01	AKLWDVREGMCRQT	0.10358005	0.0024956064
HLA-DPA1*01:03-DPB1*03:01	GGGSRGGARASPAT	0.24742816	0.5617291
HLA-DPA1*01:03-DPB1*03:01	WSFLGPVTFIILCN	0.10194381	0.0019380255
HLA-DPA1*01:03-DPB1*03:01	YFVSMYGSVFTICF	0.10489518	0.0009561777
HLA-DPA1*01:03-DPB1*03:01	NSGFRDDFLGGRGG	0.04802795	0.006416619
HLA-DPA1*01:03-DPB1*03:01	QSGTLFRDEAFPPV	0.13780826	0.0094967745
HLA-DPA1*01:03-DPB1*03:01	GLTNVKAPLHLDVT	0.04484	0.01891759
HLA-DPA1*01:03-DPB1*03:01	FTNTCCSHPLSNPA	0.014946646	0.008622102
HLA-DPA1*01:03-DPB1*03:01	QQQQQQQPQPPQPP	0.0065678707	0.68145764
HLA-DPA1*01:03-DPB1*03:01	MWATQGLAVALALS	0.39062753	0.012114468
HLA-DPA1*01:03-DPB1*03:01	KDIFDQLAKSLAPS	0.2270531	0.16697916
HLA-DPA1*01:03-DPB1*03:01	TYGTPSSRVEGTPR	0.033577945	0.23429802
HLA-DPA1*01:03-DPB1*03:01	KIPLIHRALQLAQR	0.5076939	0.7489188
HLA-DPA1*01:03-DPB1*03:01	RDINTDFLLVVLRD	0.25838253	0.012332161
HLA-DPA1*01:03-DPB1*03:01	ATVTLDQVRNILRS	0.12511495	0.010523366
HLA-DPA1*01:03-DPB1*03:01	PANQMVKCDPRHGK	0.045242034	0.009188369
HLA-DPA1*01:03-DPB1*03:01	HALFYLFWLLVGGL	0.07010507	0.0013483515
HLA-DPA1*01:03-DPB1*03:01	GLSISPFHIRWQTA	0.20815745	0.014005785
HLA-DPA1*01:03-DPB1*03:01	SFCVPGLWNPFIIF	0.046088498	0.00065954344
HLA-DPA1*01:03-DPB1*03:01	WQPPREAESLQPMT	0.24079965	0.5351368
HLA-DPA1*01:03-DPB1*03:01	NCSFENITRNQDLT	0.031212537	0.001309799
HLA-DPA1*01:03-DPB1*03:01	VFFLIGFMIGYLGY	0.0653821	0.0025513563
HLA-DPA1*01:03-DPB1*03:01	ADIPVKSSPQAAVP	0.15433116	0.038188044
HLA-DPA1*01:03-DPB1*03:01	ATPFTAAMSSGQAV	0.1672789	0.046447515
HLA-DPA1*01:03-DPB1*03:01	GLFISYVMLKTKRV	0.24078162	0.019947257
HLA-DPA1*01:03-DPB1*03:01	YQTFCADGADERRC	0.044234406	0.0032241866
HLA-DPA1*01:03-DPB1*03:01	SLPESTPIPSSSPP	0.027527772	0.032855757
HLA-DPA1*01:03-DPB1*03:01	KINLLGLIEMILLS	0.09565795	0.009033046
HLA-DPA1*01:03-DPB1*03:01	GKTNCPATVINGQF	0.02123913	0.10594859
HLA-DPA1*01:03-DPB1*03:01	ILLYLGLLRSGTGA	0.23010291	0.0109615
HLA-DPA1*01:03-DPB1*03:01	KEEKEGGARLGAGG	0.0048849615	0.071061864
HLA-DPA1*01:03-DPB1*03:01	LCRDELCRCAEENC	0.021290887	0.0028887
HLA-DPA1*01:03-DPB1*03:01	VDMRTISFDIPPQE	0.11425903	0.29425755
HLA-DPA1*01:03-DPB1*03:01	VLTLALVAVAGARA	0.527195	0.008374451
HLA-DPA1*01:03-DPB1*03:01	QAEGPGSYIMNYIM	0.043815427	0.001987179
HLA-DPA1*01:03-DPB1*03:01	KKDGADFAKWRCVL	0.014764402	0.002217301
HLA-DPA1*01:03-DPB1*03:01	LSDLQLQAAVEVAG	0.3323483	0.027085032
HLA-DPA1*01:03-DPB1*03:01	NTSTNEIGWFPCNR	0.00835824	0.0023403403
HLA-DPA1*01:03-DPB1*03:01	FPDCPRECYCPPDF	0.0056100315	0.0041406103
HLA-DPA1*01:03-DPB1*03:01	ALGLMTCLSVLFGY	0.10541292	0.0014751884
HLA-DPA1*01:03-DPB1*03:01	CHESCLDEEVEGQG	0.0016991827	0.003115816
HLA-DPA1*01:03-DPB1*03:01	GELLRSLSNSTARN	0.61659944	0.3266934
HLA-DPA1*01:03-DPB1*03:01	ADPQITASSVLEWT	0.14743797	0.02505112
HLA-DPA1*01:03-DPB1*03:01	APRLLLLAVLLAAH	0.40881687	0.0524626
HLA-DPA1*01:03-DPB1*03:01	VALQGCMDKGKELS	0.015107232	0.0012445023
HLA-DPA1*01:03-DPB1*03:01	CEKLKQIEGLDQSM	0.08108271	0.0028180378
HLA-DPA1*01:03-DPB1*03:01	DGRVSVSARIDRKG	0.2551288	0.9858757
HLA-DPA1*01:03-DPB1*03:01	LMESEEEDESCRPP	0.0018233799	0.0070207603
HLA-DPA1*01:03-DPB1*03:01	ERNITGLENFTLKI	0.2110376	0.0023649372
HLA-DPA1*01:03-DPB1*03:01	CRDYVLNCSILNPL	0.38003266	0.0018896933
HLA-DPA1*01:03-DPB1*03:01	VVRACSDFLVQQLD	0.2834538	0.003818574
HLA-DPA1*01:03-DPB1*03:01	APEDLEWERYRGRG	0.040175106	0.33625406
HLA-DPA1*01:03-DPB1*03:01	TAPVGGPDGTVPMP	0.0013474834	0.0047987425
HLA-DPA1*01:03-DPB1*03:01	LVVQEEHERILAIG	0.1041273	0.055476807
HLA-DPA1*01:03-DPB1*03:01	KAEKSHDELPRTFQ	0.020909997	0.32479495
HLA-DPA1*01:03-DPB1*03:01	GRPQPGRENFQNWL	0.027855184	0.15761872
HLA-DPA1*01:03-DPB1*03:01	TEWNTVSKLVMGLG	0.029503675	0.01795747
HLA-DPA1*01:03-DPB1*03:01	KCREALKLEEKKHY	0.073637046	0.01499967
HLA-DPA1*01:03-DPB1*03:01	TSMAFKNIASKIAN	0.33246917	0.28069574
HLA-DPA1*01:03-DPB1*03:01	EGCQTSPLMCCVCK	0.013330208	0.0015042098
HLA-DPA1*01:03-DPB1*03:01	EKAEKAKIKKAIQK	0.086994134	0.5833565
HLA-DPA1*01:03-DPB1*03:01	SSPGLRDGSGTPSR	0.022556193	0.015659828
HLA-DPA1*01:03-DPB1*03:01	VWRMPLFEHYTRQV	0.27115634	0.012671876
HLA-DPA1*01:03-DPB1*03:01	SFGVLLYEMLIGQS	0.2724431	0.0011730129
HLA-DPA1*01:03-DPB1*03:01	LGKKDVMWIGFLTR	0.084878564	0.080912456
HLA-DPA1*01:03-DPB1*03:01	VYVGIAVSVGSCVV	0.16330399	0.0031004027
HLA-DPA1*01:03-DPB1*03:01	VHPNWAAKSGKFDC	0.008367733	0.06811943
HLA-DPA1*01:03-DPB1*03:01	VVVGGGSAGVEMAA	0.07444456	0.01677615
HLA-DPA1*01:03-DPB1*03:01	VLVYGTRTSKDKSG	0.059154827	0.44234595
HLA-DPA1*01:03-DPB1*03:01	IEHTIQWARDKFES	0.10739153	0.2631875
HLA-DPA1*01:03-DPB1*03:01	CRVEDYDAADDVQL	0.051675133	0.0033480104
HLA-DPA1*01:03-DPB1*03:01	IPLIHRALQLAQRP	0.6110977	0.7734016
HLA-DPA1*01:03-DPB1*03:01	NCPFFMSVNTQPLC	0.17513187	0.0006551711
HLA-DPA1*01:03-DPB1*03:01	DSSCGWTVISHEGS	0.0049699824	0.0015858471
HLA-DPA1*01:03-DPB1*03:01	LAGTESPVREEPGE	0.023267832	0.01807917
HLA-DPA1*01:03-DPB1*03:01	VSPSATTNQNHKLQ	0.0017012971	0.08911235
HLA-DPA1*01:03-DPB1*03:01	RQLVRKMILRTSEE	0.41524628	0.2027678
HLA-DPA1*01:03-DPB1*03:01	QGWCEITAHLLALP	0.17105126	0.0008777391
HLA-DPA1*01:03-DPB1*03:01	DDTLSPVLQLDTFK	0.024036003	0.030367697
HLA-DPA1*01:03-DPB1*03:01	PKETVTPEQLQIAE	0.0127329575	0.36551896
HLA-DPA1*01:03-DPB1*03:01	EGGARLGAGGGSPE	0.1246451	0.09144042
HLA-DPA1*01:03-DPB1*03:01	KCREALKLEEKKHY	0.073637046	0.01499967
HLA-DPA1*01:03-DPB1*03:01	VLDYLSDFICCLYG	0.080209486	0.0032243337
HLA-DPA1*01:03-DPB1*03:01	AGAFIHEKHAHTIK	0.13579565	0.23148902
HLA-DPA1*01:03-DPB1*03:01	YPVCVSKVVKGGSS	0.022874953	0.035588093
HLA-DPA1*01:03-DPB1*03:01	YHFADTWMMFSEIT	0.16967368	0.0012240598
HLA-DPA1*01:03-DPB1*03:01	SGLQTQVIAAATQC	0.39275563	0.0037640922
HLA-DPA1*01:03-DPB1*03:01	ATLRFTMLECLSLP	0.34370932	0.0032579855
HLA-DPA1*01:03-DPB1*03:01	VWFIFISLAQTMKT	0.41895446	0.0024238161
HLA-DPA1*01:03-DPB1*03:01	GALGPPRLAALKDE	0.04134504	0.028938998
HLA-DPA1*01:03-DPB1*03:01	PPPTNSGMPTSDSR	0.0039796378	0.054444868
HLA-DPA1*01:03-DPB1*03:01	LNSAMPRVVPYTQS	0.31001168	0.02262058
HLA-DPA1*01:03-DPB1*03:01	SRIIHPKTDDQRNR	0.090328194	0.46257362
HLA-DPA1*01:03-DPB1*03:01	AIVYSDIDLKKLAE	0.038086906	0.02779181
HLA-DPA1*01:03-DPB1*03:01	MSGRGKQGGKARAK	0.13105841	0.036741346
HLA-DPA1*01:03-DPB1*03:01	VAIFTVYLGSSLHM	0.16783383	0.0047192113
HLA-DPA1*01:03-DPB1*03:01	SPFSDPFQLDNPDP	0.0074766725	0.19914278
HLA-DPA1*01:03-DPB1*03:01	TRDSGAWVSHVANS	0.099383436	0.0996256
HLA-DPA1*01:03-DPB1*03:01	PALLLLLLAGARAE	0.35462296	0.0039782235
HLA-DPA1*01:03-DPB1*03:01	LSILMRSLGNKNTV	0.45178235	0.0034342655
HLA-DPA1*01:03-DPB1*03:01	GFPSFNHTQFPPSR	0.024871541	0.07684541
HLA-DPA1*01:03-DPB1*03:01	RGRGMGRGDGFDSR	0.099223346	0.005380373
HLA-DPA1*01:03-DPB1*03:01	RGWNGQCLDVDECL	0.010365101	0.004500465
HLA-DPA1*01:03-DPB1*03:01	DCADGTDEEDCPGC	0.00025581496	0.0010299308
HLA-DPA1*01:03-DPB1*03:01	TEKIKAKYPDYEVT	0.01010671	0.7053216
HLA-DPA1*01:03-DPB1*03:01	QDTFTNFQQVYLWK	0.05838623	0.008093906
HLA-DPA1*01:03-DPB1*03:01	QREEAGGRDGGSSL	0.01705704	0.0022969213
HLA-DPA1*01:03-DPB1*03:01	DESHCEMHQCRSDE	0.0017248151	0.26412693
HLA-DPA1*01:03-DPB1*03:01	GDTSLNNMQRQLAL	0.11243426	0.0040682657
HLA-DPA1*01:03-DPB1*03:01	LGALSFLWPAGGAA	0.12497191	0.01000574
HLA-DPA1*01:03-DPB1*03:01	LSGDFFSYADREDH	0.05577788	0.20763221
HLA-DPA1*01:03-DPB1*03:01	REHRPHTAVLMEKA	0.3092037	0.38279262
HLA-DPA1*01:03-DPB1*03:01	LSSLAASGFPRSPF	0.26918247	0.08145626
HLA-DPA1*01:03-DPB1*03:01	NFKFYPPGCRVTCI	0.06262087	0.0025238101
HLA-DPA1*01:03-DPB1*03:01	RRKSSGGKGGSCSQ	0.063340776	0.0048056752
HLA-DPA1*01:03-DPB1*03:01	PRTVLLLLSGALAL	0.46649304	0.005886683
HLA-DPA1*01:03-DPB1*03:01	KTHMTHHPISDHEA	0.06707309	0.9343154
HLA-DPA1*01:03-DPB1*03:01	LGVGAYRTDDCHPW	0.015479987	0.14522223
HLA-DPA1*01:03-DPB1*03:01	ESCLDEEVEGQGFC	0.005097396	0.00063198584
HLA-DPA1*01:03-DPB1*03:01	TPAECFCQTDIGGD	0.002774394	0.0038749115
HLA-DPA1*01:03-DPB1*03:01	PSSQPTIPIVGIIA	0.10076675	0.016325142
HLA-DPA1*01:03-DPB1*03:01	EGPIPPDAQNPDMS	0.0016978016	0.108366
HLA-DPA1*01:03-DPB1*03:01	MESSINHISQTVDI	0.05066732	0.0026340457
HLA-DPA1*01:03-DPB1*03:01	ICSLESGRWESQLP	0.015781824	0.00053642644
HLA-DPA1*01:03-DPB1*03:01	LWNAGTSVTCTLNH	0.022531161	0.35826954
HLA-DPA1*01:03-DPB1*03:01	APWPPAPRARACRV	0.1656396	0.01159584
HLA-DPA1*01:03-DPB1*03:01	REALHMDRYLLLHP	0.28447554	0.35922247
HLA-DPA1*01:03-DPB1*03:01	HNSDFRNRGMTALL	0.4151205	0.0017606668
HLA-DPA1*01:03-DPB1*03:01	PELLYRTDFFPGLG	0.19832282	0.06497769
HLA-DPA1*01:03-DPB1*03:01	LTEVHLDGQPFLRC	0.0782726	0.0043519707
HLA-DPA1*01:03-DPB1*03:01	PTVRAALICLTLVL	0.4444144	0.0013323075
HLA-DPA1*01:03-DPB1*03:01	PCLNGGTCHMLSRD	0.021331318	0.0022425617
HLA-DPA1*01:03-DPB1*03:01	QCNNHACGWDGGDC	0.0009051968	0.00078216044
HLA-DPA1*01:03-DPB1*03:01	TYRPFQGTMGVCPP	0.13317594	0.0029343124
HLA-DPA1*01:03-DPB1*03:01	ICNKSSSAYTPLKC	0.045525663	0.001055037
HLA-DPA1*01:03-DPB1*03:01	GCSYTCAKKIQVPD	0.006074997	0.0028683643
HLA-DPA1*01:03-DPB1*03:01	DTTPLPSWAALNSS	0.110655546	0.01958168
HLA-DPA1*01:03-DPB1*03:01	KGVLFYGPPGCGKT	0.01140681	0.013445824
HLA-DPA1*01:03-DPB1*03:01	AAGLLMGLRRSPYL	0.42048568	0.005142075
HLA-DPA1*01:03-DPB1*03:01	RLFCNSSLRKLLAG	0.14314476	0.00095770636
HLA-DPA1*01:03-DPB1*03:01	LFLVLLVLGFEVQG	0.04581252	0.00097043085
HLA-DPA1*01:03-DPB1*03:01	TLAVLFLTGSQARH	0.35733876	0.027284646
HLA-DPA1*01:03-DPB1*03:01	IPPQEILTKDSVTI	0.009334507	0.0082536815
HLA-DPA1*01:03-DPB1*03:01	LGPKNSRRALMGYN	0.38396734	0.23123324
HLA-DPA1*01:03-DPB1*03:01	YVLTIRTPRLCPHP	0.36363974	0.22661872
HLA-DPA1*01:03-DPB1*03:01	PGVFVANLTEWKRQ	0.10467737	0.024773046
HLA-DPA1*01:03-DPB1*03:01	ASLHILKVEIGGDG	0.03207352	0.06730994
HLA-DPA1*01:03-DPB1*03:01	KLLQDLFPKAAELY	0.15438014	0.26997924
HLA-DPA1*01:03-DPB1*03:01	SCLDEEVEGQGFCS	0.0050490904	0.00042850338
HLA-DPA1*01:03-DPB1*03:01	NGKISPQSNVDFDL	0.021472735	0.22089133
HLA-DPA1*01:03-DPB1*03:01	ISLLVYKKHKEYNP	0.023079403	0.053102065
HLA-DPA1*01:03-DPB1*03:01	DEEDLAAATTEEPL	0.114335276	0.06823654
HLA-DPA1*01:03-DPB1*03:01	PTAQCTHALLKMIY	0.027634513	0.0008215678
HLA-DPA1*01:03-DPB1*03:01	LHTSRVLKEDKERW	0.03790764	0.09496931
HLA-DPA1*01:03-DPB1*03:01	FQALYNYTPRNEDE	0.03412216	0.11184423
HLA-DPA1*01:03-DPB1*03:01	YNIHLHALFYLFWL	0.08601365	0.0022176048
HLA-DPA1*01:03-DPB1*03:01	CQLQGVCPNGECLN	0.003707913	0.00075798697
HLA-DPA1*01:03-DPB1*03:01	NLTLEGVTRGQSGT	0.03537686	0.004916538
HLA-DPA1*01:03-DPB1*03:01	AEVEARLGAWAGEG	0.20931868	0.056519352
HLA-DPA1*01:03-DPB1*03:01	TPVPPTGDSEATPV	0.0016145225	0.18326905
HLA-DPA1*01:03-DPB1*03:01	ASMHSVLSDLHEAV	0.24580817	0.027384222
HLA-DPA1*01:03-DPB1*03:01	FKDHFTFCQQLNIS	0.09652901	0.0044889883
HLA-DPA1*01:03-DPB1*03:01	QGPPGLPGLKGDPG	0.00064426137	0.0056647947
HLA-DPA1*01:03-DPB1*03:01	TTKTFCGTPDYIAP	0.007872696	0.0030236351
HLA-DPA1*01:03-DPB1*03:01	IVALAVCGSILFLL	0.09920421	0.002320029
HLA-DPA1*01:03-DPB1*03:01	HCTGPGGKNQMWLS	0.0007416136	0.0006713591
HLA-DPA1*01:03-DPB1*03:01	ESFDSHRPYFTYWL	0.13807252	0.0049465755
HLA-DPA1*01:03-DPB1*03:01	GVSWLVVFLCLIRG	0.031551123	0.0023061498
HLA-DPA1*01:03-DPB1*03:01	ECFNFIRFLQPYNA	0.5044374	0.0012858051
HLA-DPA1*01:03-DPB1*03:01	SLPAGTRLRRLDVS	0.36757347	0.17161337
HLA-DPA1*01:03-DPB1*03:01	EGGMQDYNYVWANC	0.01572522	0.001026155
HLA-DPA1*01:03-DPB1*03:01	HTCCCYVRCPCCPD	0.0045634834	0.0020732344
HLA-DPA1*01:03-DPB1*03:01	HRRGGGGGRGGLHD	0.17142452	0.011472878
HLA-DPA1*01:03-DPB1*03:01	SFGADQVMDLGRDA	0.05697335	0.023141697
HLA-DPA1*01:03-DPB1*03:01	VYRVTKRVELGIKA	0.2632155	0.6887959
HLA-DPA1*01:03-DPB1*03:01	ALRLSASALFCLLL	0.50891143	0.0015169798
HLA-DPA1*01:03-DPB1*03:01	AKYPDYEVTWANDG	0.005099285	0.03317498
HLA-DPA1*01:03-DPB1*03:01	FILSLILEYTWLEA	0.1157002	0.00053050317
HLA-DPA1*01:03-DPB1*03:01	CRQEPQPQGPPPAA	0.017194552	0.0084245
HLA-DPA1*01:03-DPB1*03:01	GTFQFRARGRGWGR	0.38274923	0.005336811
HLA-DPA1*01:03-DPB1*03:01	GPCGWILVAFSFLF	0.023969417	0.015843887
HLA-DPA1*01:03-DPB1*03:01	NKNGTCVTNLTCCM	0.0013969669	0.0009115186
HLA-DPA1*01:03-DPB1*03:01	STFIYGYVDAAYKP	0.13987234	0.07974485
HLA-DPA1*01:03-DPB1*03:01	GPGPGPGDPDEQYD	0.0003404859	0.4260478
HLA-DPA1*01:03-DPB1*03:01	QRKVPGMRIPLIFQ	0.35223773	0.03010039
HLA-DPA1*01:03-DPB1*03:01	ELHCEAVGSPVPEI	0.05837873	0.002664732
HLA-DPA1*01:03-DPB1*03:01	RSGQARRSSPPGHY	0.32898638	0.13474986
HLA-DPA1*01:03-DPB1*03:01	APWPPAPRARACRV	0.1656396	0.01159584
HLA-DPA1*01:03-DPB1*03:01	MGLQACLLGLFALI	0.09556962	0.0008488122
HLA-DPA1*01:03-DPB1*03:01	LHISMEDSGAEKEN	0.02088153	0.017518152
HLA-DPA1*01:03-DPB1*03:01	TIIVIFLNRRRRRE	0.36552587	0.0391745
HLA-DPA1*01:03-DPB1*03:01	ETAANRICKVLAVN	0.28158873	0.27087134
HLA-DPA1*01:03-DPB1*03:01	DLALEGMAVFGFVL	0.25223157	0.0046085147
HLA-DPA1*01:03-DPB1*03:01	NGRASAPRLLLLFL	0.3763692	0.0027860187
HLA-DPA1*01:03-DPB1*03:01	QLSDCEAAFVNRDL	0.098370865	0.0629314
HLA-DPA1*01:03-DPB1*03:01	REKYCTFNDDIQGT	0.008376453	0.0034941647
HLA-DPA1*01:03-DPB1*03:01	GLDCKRYLGLTVAS	0.40049687	0.003486428
HLA-DPA1*01:03-DPB1*03:01	CPERLPSMKGPIDI	0.08379962	0.0025065024
HLA-DPA1*01:03-DPB1*03:01	NGCMEVNINGVQLD	0.005408407	0.0005819777
HLA-DPA1*01:03-DPB1*03:01	ASDGATWADIFKRF	0.06371887	0.08111369
HLA-DPA1*01:03-DPB1*03:01	VATTLPVLEGLGPS	0.08944044	0.020811629
HLA-DPA1*01:03-DPB1*03:01	TELLQNIRQAKERA	0.17226174	0.13203673
HLA-DPA1*01:03-DPB1*03:01	EGPEKDTRSSFRGH	0.010986454	0.07996617
HLA-DPA1*01:03-DPB1*03:01	LQQKWSYEDKDQRP	0.016442968	0.15108892
HLA-DPA1*01:03-DPB1*03:01	GHYKCSTPSTDATV	0.03939612	0.03887898
HLA-DPA1*01:03-DPB1*03:01	QHVTETFHPDPNWK	0.0038404136	0.7685148
HLA-DPA1*01:03-DPB1*03:01	THVLLTHTISRIAV	0.45118317	0.015001878
HLA-DPA1*01:03-DPB1*03:01	PPVVIKSQLKTQED	0.01238861	0.022851955
HLA-DPA1*01:03-DPB1*03:01	RRNLAESSGVGRVG	0.22505361	0.09150992
HLA-DPA1*01:03-DPB1*03:01	EGSGCSVRRRPYGC	0.15485486	0.0006416935
HLA-DPA1*01:03-DPB1*03:01	RVIGSNPCAEENGG	0.027406212	0.15828495
HLA-DPA1*01:03-DPB1*03:01	NMLGDNKVPAEEVL	0.042729594	0.016489938
HLA-DPA1*01:03-DPB1*03:01	SLAQAALAVLLYRA	0.48266226	0.01361085
HLA-DPA1*01:03-DPB1*03:01	PVAQSQEFSGRSLD	0.012563956	0.0042152843
HLA-DPA1*01:03-DPB1*03:01	LFYTCFCFSVLWLS	0.0716102	0.0007072121
HLA-DPA1*01:03-DPB1*03:01	CLLVNLAYESSVFC	0.17346022	0.0005414891
HLA-DPA1*01:03-DPB1*03:01	GSGCVIAEEQNSQT	0.01233764	0.004261609
HLA-DPA1*01:03-DPB1*03:01	EHTFVFRLDHPKAC	0.23514494	0.01883701
HLA-DPA1*01:03-DPB1*03:01	QQQQQQQQQPQPPQ	0.009708058	0.35127237
HLA-DPA1*01:03-DPB1*03:01	LEQLILTFRKEKPS	0.1673319	0.0399201
HLA-DPA1*01:03-DPB1*03:01	CFDVLYCHLYGYQQ	0.025906341	0.0007489094
HLA-DPA1*01:03-DPB1*03:01	APEAALYGRFTIKS	0.23707667	0.27957287
HLA-DPA1*01:03-DPB1*03:01	SEAQRLPDSFKDSP	0.09103422	0.037882347
HLA-DPA1*01:03-DPB1*03:01	RWQQGGRPQGFQGM	0.04597225	0.012333873
HLA-DPA1*01:03-DPB1*03:01	LRPSPRWTAQGARP	0.23760946	0.22245173
HLA-DPA1*01:03-DPB1*03:01	DSAGPWTMSRALRP	0.17530645	0.009685065
HLA-DPA1*01:03-DPB1*03:01	GGILRYRVDFQGME	0.21395683	0.037415493
HLA-DPA1*01:03-DPB1*03:01	DAPSEPAASPHQRR	0.10612854	0.5626963
HLA-DPA1*01:03-DPB1*03:01	YPPNEGFCPCLESG	0.0020609568	0.009458953
HLA-DPA1*01:03-DPB1*03:01	GQCCEEWVCDEDSI	0.0011817598	0.0006221527
HLA-DPA1*01:03-DPB1*03:01	IKDSEKKRWLGLAR	0.078010574	0.09376533
HLA-DPA1*01:03-DPB1*03:01	AAGSGAGTGGGTAS	0.050072525	0.007956421
HLA-DPA1*01:03-DPB1*03:01	VPGLGPKPGCTDLG	0.0009451948	0.0134572
HLA-DPA1*01:03-DPB1*03:01	RYNLTVLSWDGSVQ	0.13851884	0.022577345
HLA-DPA1*01:03-DPB1*03:01	RMWHFAVSVFLVEL	0.6353021	0.0070720064
HLA-DPA1*01:03-DPB1*03:01	VIVFFLIGFMIGYL	0.06306114	0.0017319669
HLA-DPA1*01:03-DPB1*03:01	RCSDAAGYPHATHD	0.019019302	0.0028494985
HLA-DPA1*01:03-DPB1*03:01	HANDTMKQGDNFQK	0.001293688	0.02433563
HLA-DPA1*01:03-DPB1*03:01	EDGPVFYPPPKKTK	0.005943637	0.24014167
HLA-DPA1*01:03-DPB1*03:01	VEYSLMVYVDIPGA	0.12534232	0.003362915
HLA-DPA1*01:03-DPB1*03:01	VMLALVSGNNTVPF	0.12377586	0.0026563068
HLA-DPA1*01:03-DPB1*03:01	CITIIGGGDTATCC	0.0057163914	0.0005131001
HLA-DPA1*01:03-DPB1*03:01	EPDIPERSTLPLGT	0.10082453	0.034832895
HLA-DPA1*01:03-DPB1*03:01	NILETLFHTWMVPA	0.1372562	0.009352842
HLA-DPA1*01:03-DPB1*03:01	RHCRAPCCGADVKA	0.026728932	0.018860403
HLA-DPA1*01:03-DPB1*03:01	CEPTSESPFYRCLC	0.025383772	0.0006529613
HLA-DPA1*01:03-DPB1*03:01	EVYVKWKFKGRDIY	0.029025357	0.029070174
HLA-DPA1*01:03-DPB1*03:01	HVRQNNWPPLPSWC	0.17770699	0.00164412
HLA-DPA1*01:03-DPB1*03:01	QTQCDGAYAGTSVV	0.024189789	0.0017522566
HLA-DPA1*01:03-DPB1*03:01	ARRASGDVASCVAW	0.34051892	0.31347188
HLA-DPA1*01:03-DPB1*03:01	VRHTEKVQDGTLCQ	0.013421771	0.008208849
HLA-DPA1*01:03-DPB1*03:01	CKCGECTAPRTLPS	0.018057948	0.004366369
HLA-DPA1*01:03-DPB1*03:01	TCQATGYPLAEVSW	0.056064535	0.0018950719
HLA-DPA1*01:03-DPB1*03:01	FDKAVDEFYSKIEG	0.042600837	0.05453179
HLA-DPA1*01:03-DPB1*03:01	SILYDSNCQLNFIA	0.08444662	0.009641008
HLA-DPA1*01:03-DPB1*03:01	QFVKDFLKGNIKKE	0.037829187	0.059731342
HLA-DPA1*01:03-DPB1*03:01	STCFFLCLLRFCFS	0.11337614	0.0008100843
HLA-DPA1*01:03-DPB1*03:01	GVEGSDTTGSPTEF	0.00053807447	0.0046681874
HLA-DPA1*01:03-DPB1*03:01	VYPGLAVFFQNALI	0.1841011	0.0018781197
HLA-DPA1*01:03-DPB1*03:01	EQIRKDYTSGAMLT	0.2291103	0.32554802
HLA-DPA1*01:03-DPB1*03:01	YTFIVKTLVQAQNS	0.4408974	0.025755981
HLA-DPA1*01:03-DPB1*03:01	EPEDPAPALKELFV	0.01507518	0.010150423
HLA-DPA1*01:03-DPB1*03:01	FLTRTVLENSTSYE	0.2186189	0.01578147
HLA-DPA1*01:03-DPB1*03:01	GLCVCPCNRTKNFE	0.0059198714	0.002692604
HLA-DPA1*01:03-DPB1*03:01	NVIGTVTSGKRKVY	0.102890484	0.016578171
HLA-DPA1*01:03-DPB1*03:01	EDLDKLHRAAWWGK	0.08853351	0.011168955
HLA-DPA1*01:03-DPB1*03:01	RADSPALCRHLMPD	0.088258356	0.004371396
HLA-DPA1*01:03-DPB1*03:01	LLGLLMLWVSGSSG	0.08856825	0.0013169041
HLA-DPA1*01:03-DPB1*03:01	ENSLLQFQFKYGVP	0.06486137	0.0014343255
HLA-DPA1*01:03-DPB1*03:01	VFSFSQPGFSSVPA	0.16913852	0.00785296
HLA-DPA1*01:03-DPB1*03:01	DNLIDLGPGSPAVV	0.064586736	0.008725661
HLA-DPA1*01:03-DPB1*03:01	CNDNDPKFMLSGYN	0.01598159	0.0010519184
HLA-DPA1*01:03-DPB1*03:01	CKMKINNEEIVSDP	0.036717493	0.0019274127
HLA-DPA1*01:03-DPB1*03:01	ETYNPDEEEEDTDP	0.000303636	0.35842797
HLA-DPA1*01:03-DPB1*03:01	KKLLLGPNGPAVAA	0.15016629	0.03543852
HLA-DPA1*01:03-DPB1*03:01	MDLMRADMGGAATI	0.48154336	0.0142541025
HLA-DPA1*01:03-DPB1*03:01	KTHMTHHPISDHEA	0.06707309	0.9343154
HLA-DPA1*01:03-DPB1*03:01	LLMGIALIMLMAGF	0.07390033	0.0018875586
HLA-DPA1*01:03-DPB1*03:01	LKGIGDEALPTVLV	0.0995928	0.0076913824
HLA-DPA1*01:03-DPB1*03:01	EANMTQSALPKIIK	0.15639089	0.08932042
HLA-DPA1*01:03-DPB1*03:01	PSSTAAVLSGLSAS	0.25844657	0.009534955
HLA-DPA1*01:03-DPB1*03:01	PEEQKERKIMKLLL	0.10307097	0.00404323
HLA-DPA1*01:03-DPB1*03:01	EFPSSLSSVSPGLE	0.05313359	0.013375679
HLA-DPA1*01:03-DPB1*03:01	LGMGHSSDPNAVMY	0.019191964	0.06722007
HLA-DPA1*01:03-DPB1*03:01	DDFSSPSITNEFGA	0.027345346	0.008083683
HLA-DPA1*01:03-DPB1*03:01	SVGQYNCPGQYTFS	0.0036295978	0.0030265958
HLA-DPA1*01:03-DPB1*03:01	QFTAWPDHGVPEYP	0.005013793	0.08337995
HLA-DPA1*01:03-DPB1*03:01	RNDSCSDLPEIQNG	0.0043566423	0.0027005933
HLA-DPA1*01:03-DPB1*03:01	REYDCKDMSDEVGC	0.010380089	0.004485306
HLA-DPA1*01:03-DPB1*03:01	DSEKSPSHSTPLPA	0.012757233	0.05109337
HLA-DPA1*01:03-DPB1*03:01	PGSLPATSIPAGST	0.08876238	0.024794564
HLA-DPA1*01:03-DPB1*03:01	LSFAESWDNVGLLV	0.07729938	0.0023993826
HLA-DPA1*01:03-DPB1*03:01	APTIHWSKLRSPLP	0.13236614	0.35112172
HLA-DPA1*01:03-DPB1*03:01	HFPHPIQSFSPESM	0.18018486	0.017559256
HLA-DPA1*01:03-DPB1*03:01	QNKEMLAAACQMFL	0.42277128	0.039330818
HLA-DPA1*01:03-DPB1*03:01	VIEAVAQITVKSLP	0.15034275	0.049656294
HLA-DPA1*01:03-DPB1*03:01	QDGTSLGKECVQQL	0.002842878	0.0058792112
HLA-DPA1*01:03-DPB1*03:01	LEEVTWANGSTALP	0.027046228	0.0065279244
HLA-DPA1*01:03-DPB1*03:01	VCWTPGQVVLLLDG	0.007431255	0.0008832448
HLA-DPA1*01:03-DPB1*03:01	LPSCEEKSCDNPYI	0.001377249	0.0061145113
HLA-DPA1*01:03-DPB1*03:01	TTHSTGSCRSHTAL	0.03819378	0.007747932
HLA-DPA1*01:03-DPB1*03:01	LVAQRRCEDIDECQ	0.12710288	0.6304193
HLA-DPA1*01:03-DPB1*03:01	SRKAKEEGTELESV	0.044270515	0.0516109
HLA-DPA1*01:03-DPB1*03:01	KTINWTLLEKRRLE	0.1053933	0.036511295
HLA-DPA1*01:03-DPB1*03:01	VFSRSESTQPLLDS	0.28984404	0.031009909
HLA-DPA1*01:03-DPB1*03:01	AAPQLLIVLLGLSA	0.22460088	0.0031595845
HLA-DPA1*01:03-DPB1*03:01	TSSLRQRPEPQVTG	0.24626462	0.62459004
HLA-DPA1*01:03-DPB1*03:01	AFQQSVEQDNLFDI	0.04136833	0.0058432985
HLA-DPA1*01:03-DPB1*03:01	LPCLHGCDKSATSL	0.00658295	0.0055320594
HLA-DPA1*01:03-DPB1*03:01	ESCVDCVLARDPHC	0.11730676	0.0019906743
HLA-DPA1*01:03-DPB1*03:01	FTESEKRPLSIQDS	0.053118527	0.012304431
HLA-DPA1*01:03-DPB1*03:01	ALDSDEQSHQAVTE	0.021025069	0.2140441
HLA-DPA1*01:03-DPB1*03:01	VMYARLRGIPERHI	0.5497406	0.013099438
HLA-DPA1*01:03-DPB1*03:01	TSAVAKKKDKVKKG	0.033716824	0.019856112
HLA-DPA1*01:03-DPB1*03:01	YMADMDELFSQVDE	0.0619067	0.0071122823
HLA-DPA1*01:03-DPB1*03:01	DGAHKTFLKCGALQ	0.023505192	0.019530252
HLA-DPA1*01:03-DPB1*03:01	VLEGPDTNTTIIQL	0.0054078083	0.003171869
HLA-DPA1*01:03-DPB1*03:01	EVLKACRNLGKNGL	0.10120355	0.006343334
HLA-DPA1*01:03-DPB1*03:01	AEEWGKFLHTKNKL	0.017740823	0.0069455407
HLA-DPA1*01:03-DPB1*03:01	SQICCKLFRTAKQN	0.14638494	0.18240039
HLA-DPA1*01:03-DPB1*03:01	DSEKSPSHSTPLPA	0.012757233	0.05109337
HLA-DPA1*01:03-DPB1*03:01	VLPVQPENALKRGI	0.1477532	0.024931332
HLA-DPA1*01:03-DPB1*03:01	SEGLLGECMIRHGK	0.06113266	0.019299433
HLA-DPA1*01:03-DPB1*03:01	CVDGTFHKYVFTPD	0.0059603252	0.0016693581
HLA-DPA1*01:03-DPB1*03:01	CLALLCLGGADKRL	0.086180896	0.0006726991
HLA-DPA1*01:03-DPB1*03:01	VQRCDGVDACGDGS	0.0073788078	0.018478896
HLA-DPA1*01:03-DPB1*03:01	TYSWAYSLVDSSQV	0.19440131	0.030823668
HLA-DPA1*01:03-DPB1*03:01	GRGQWLQVLGGGFS	0.121269345	0.0050826566
HLA-DPA1*01:03-DPB1*03:01	PLKPTWWFCAFPYS	0.06525738	0.0010847809
HLA-DPA1*01:03-DPB1*03:01	IPVPYVEKLVRSSP	0.15984076	0.6908521
HLA-DPA1*01:03-DPB1*03:01	MGMFTELAILYSKF	0.34355587	0.0029619192
HLA-DPA1*01:03-DPB1*03:01	GWAWAWWCISDTQR	0.032105274	0.017197667
HLA-DPA1*01:03-DPB1*03:01	MADDPSAADRNVEI	0.02762922	0.038361657
HLA-DPA1*01:03-DPB1*03:01	SNWHKELRNSCISK	0.18226236	0.005302777
HLA-DPA1*01:03-DPB1*03:01	LPAPESPEPAAPPR	0.013969749	0.82073843
HLA-DPA1*01:03-DPB1*03:01	FKEICAVSRISKKE	0.21323952	0.024102813
HLA-DPA1*01:03-DPB1*03:01	DEFLANFSDIHAGE	0.14448182	0.13854012
HLA-DPA1*01:03-DPB1*03:01	VINLTEEVLWVKVN	0.044458553	0.004415494
HLA-DPA1*01:03-DPB1*03:01	IVLIIYFRKPCSGD	0.17705226	0.029923256
HLA-DPA1*01:03-DPB1*03:01	ALSQQWKFTLNLQQ	0.08394464	0.009763358
HLA-DPA1*01:03-DPB1*03:01	LFLLGCGLSLATSG	0.12489497	0.0022029183
HLA-DPA1*01:03-DPB1*03:01	HELLGINNNRIDLS	0.16605543	0.1151826
HLA-DPA1*01:03-DPB1*03:01	LEGSLKVVYPSKAD	0.095584504	0.49017963
HLA-DPA1*01:03-DPB1*03:01	NDPDCEDGSDEWPQ	0.0003131641	0.0024213516
HLA-DPA1*01:03-DPB1*03:01	TSSLGPPSMPVHYD	0.040174995	0.026813015
HLA-DPA1*01:03-DPB1*03:01	LILVVVLAVVVPRW	0.2556325	0.0027635838
HLA-DPA1*01:03-DPB1*03:01	GSGIRGRGRGRGRG	0.19652055	0.0038892757
HLA-DPA1*01:03-DPB1*03:01	REGKVRITRQLIER	0.25225142	0.2785572
HLA-DPA1*01:03-DPB1*03:01	VKFKKRPRWTPDDY	0.17080073	0.04760724
HLA-DPA1*01:03-DPB1*03:01	DSEKSPSHSTPLPA	0.012757233	0.05109337
HLA-DPA1*01:03-DPB1*03:01	IFQVCLCQDEVTDD	0.0027825597	0.0013686821
HLA-DPA1*01:03-DPB1*03:01	ATCTSLGSSIQGLP	0.02037581	0.0010696223
HLA-DPA1*01:03-DPB1*03:01	KIQGQNKEMLAAAC	0.14161275	0.0018745482
HLA-DPA1*01:03-DPB1*03:01	YEEAWNQMLLRRQK	0.1821387	0.03085095
HLA-DPA1*01:03-DPB1*03:01	ATLAPGSRGYRARP	0.15648907	0.017812936
HLA-DPA1*01:03-DPB1*03:01	GWVIASYSLGQMVA	0.16151492	0.010267122
HLA-DPA1*01:03-DPB1*03:01	LKRLAKSDPMVQCI	0.35887304	0.0030982483
HLA-DPA1*01:03-DPB1*03:01	FVWASGNGGREHDS	0.022384742	0.006606818
HLA-DPA1*01:03-DPB1*03:01	LTMTNMDPVDTATY	0.031752847	0.013059924
HLA-DPA1*01:03-DPB1*03:01	LLCLGGADKRLRDN	0.053289033	0.0019341497
HLA-DPA1*01:03-DPB1*03:01	SGFNKTVLRTLPRS	0.3947897	0.02390438
HLA-DPA1*01:03-DPB1*03:01	ASVCPLPPEPENGG	0.0053281425	0.034959722
HLA-DPA1*01:03-DPB1*03:01	CTPRGMQPERTRPK	0.082286194	0.0068497183
HLA-DPA1*01:03-DPB1*03:01	LGSSVPLEASVLVT	0.15666623	0.010020626
HLA-DPA1*01:03-DPB1*03:01	AHNGQGLGNAFLSH	0.029135764	0.19776268
HLA-DPA1*01:03-DPB1*03:01	CTNTDGSFHCSCEE	0.0004429941	0.0011380764
HLA-DPA1*01:03-DPB1*03:01	LERQPDNAKALYRA	0.14018703	0.6253196
HLA-DPA1*01:03-DPB1*03:01	DVEDSTTCFNAKGP	0.0002687269	0.011086082
HLA-DPA1*01:03-DPB1*03:01	KKDVMWIGFLTRTV	0.14499469	0.018361494
HLA-DPA1*01:03-DPB1*03:01	TYLERHMSEFMECN	0.35679424	0.0032905936
HLA-DPA1*01:03-DPB1*03:01	CASSDGKDDKELCH	0.0007494363	0.0031879847
HLA-DPA1*01:03-DPB1*03:01	PTSQKTTTKTTTPN	0.0037063865	0.06270921
HLA-DPA1*01:03-DPB1*03:01	FTALCPASDPKPNF	0.044089302	0.12660515
HLA-DPA1*01:03-DPB1*03:01	SVSPSAGSPSAPGS	0.012397408	0.014600317
HLA-DPA1*01:03-DPB1*03:01	NHCRFDEFFSEGCA	0.11171231	0.011060918
HLA-DPA1*01:03-DPB1*03:01	DEEKAGGLDDEEEA	0.0034722793	0.044973932
HLA-DPA1*01:03-DPB1*03:01	LASPMLKRFTWTDS	0.15412332	0.005485446
HLA-DPA1*01:03-DPB1*03:01	ASSPVPLPPVTHLD	0.035026647	0.07751161
HLA-DPA1*01:03-DPB1*03:01	DSKEDKIHNAENIQ	0.013245008	0.22426215
HLA-DPA1*01:03-DPB1*03:01	LGTVSYGADTMDEI	0.022356369	0.0060282075
HLA-DPA1*01:03-DPB1*03:01	FNRGARGQNALRQI	0.4511867	0.013729153
HLA-DPA1*01:03-DPB1*03:01	KVSSTEAVARDAAR	0.2157524	0.38395
HLA-DPA1*01:03-DPB1*03:01	ISFDIPPQEILTKD	0.07354133	0.01030428
HLA-DPA1*01:03-DPB1*03:01	EIPDEISILLLGVA	0.10332028	0.0014946687
HLA-DPA1*01:03-DPB1*03:01	DDLWNRVHYAGYNV	0.29251146	0.013140261
HLA-DPA1*01:03-DPB1*03:01	LLPKMKGKKNDRKR	0.092452146	0.015175825
HLA-DPA1*01:03-DPB1*03:01	LSAPNLNSWKQDME	0.0049758824	0.013511051
HLA-DPA1*01:03-DPB1*03:01	CGSERLTLRSPLQP	0.30829796	0.015300888
HLA-DPA1*01:03-DPB1*03:01	VALQATEAGPYGAN	0.042508263	0.008798754
HLA-DPA1*01:03-DPB1*03:01	SDQCKDECCFDANQ	0.001186805	0.0017772049
HLA-DPA1*01:03-DPB1*03:01	KLKELPGVCNETMM	0.024553748	0.0038553714
