# Supplementary material for: MHCII-peptide presentation: an assessment of the state-of-the-art prediction methods
Source: Front Immunol. 2024 Mar 12;15:1293706. doi: 10.3389/fimmu.2024.1293706 (PMC11027168; doi:10.3389/fimmu.2024.1293706)
Supplement: Supplementary file 2 [file DataSheet_2.zip › output/BERT/neg/14_HLA-DPA1_01_03_DPB1_04_01.csv]

allele	peptide	affinity_pred	mass_pred
HLA-DPA1*01:03-DPB1*04:01	YSMAYGNPGVADAT	0.05355027	0.0034639756
HLA-DPA1*01:03-DPB1*04:01	QGRNKCVGNSQERY	0.03304436	0.0007997161
HLA-DPA1*01:03-DPB1*04:01	YDRSSQGRPSSMYF	0.026572047	0.0029639609
HLA-DPA1*01:03-DPB1*04:01	ENSREALAEAALES	0.163242	0.007620326
HLA-DPA1*01:03-DPB1*04:01	SSLSVTQEEAEELL	0.16959491	0.036047734
HLA-DPA1*01:03-DPB1*04:01	TTPSPPSPGPETPP	0.008524055	0.0047333976
HLA-DPA1*01:03-DPB1*04:01	DGVTATAADEEEDE	0.016708005	0.3353634
HLA-DPA1*01:03-DPB1*04:01	DHNGNVVKTDVPDM	0.0037619183	0.038023926
HLA-DPA1*01:03-DPB1*04:01	DEEMNRMHESMKLF	0.08350643	0.0035519898
HLA-DPA1*01:03-DPB1*04:01	SSGGKGGSCSQAAC	0.021083405	0.0011808953
HLA-DPA1*01:03-DPB1*04:01	YDSVTGPSKHSVLW	0.043947194	0.0035972097
HLA-DPA1*01:03-DPB1*04:01	NEALARVQRAVQMD	0.097591646	0.0059806877
HLA-DPA1*01:03-DPB1*04:01	SAGGGGFMFPVAGG	0.11052058	0.13699956
HLA-DPA1*01:03-DPB1*04:01	NNTYWCMRTINETH	0.15856422	0.1228302
HLA-DPA1*01:03-DPB1*04:01	CCRRGTQIVLLGLV	0.34262803	0.0002867882
HLA-DPA1*01:03-DPB1*04:01	VGKAWGPHCEKCPL	0.045991026	0.0046931617
HLA-DPA1*01:03-DPB1*04:01	IASTLYEDGTLDDG	0.14318138	0.025917292
HLA-DPA1*01:03-DPB1*04:01	SCKLIEEVMIGEDK	0.19182257	0.0036279825
HLA-DPA1*01:03-DPB1*04:01	CSFNVRSFGESKQE	0.24768992	0.0028316064
HLA-DPA1*01:03-DPB1*04:01	NKTHSFMHWKMRSH	0.28165781	0.014369394
HLA-DPA1*01:03-DPB1*04:01	IVDLTVQEKEKYLN	0.10824429	0.036387973
HLA-DPA1*01:03-DPB1*04:01	VVTCTLCAFISLVW	0.3441044	0.0010693568
HLA-DPA1*01:03-DPB1*04:01	VSWGILLLAGLCCL	0.22541288	0.001032649
HLA-DPA1*01:03-DPB1*04:01	SGVRNECDPALALL	0.11373411	0.0013432282
HLA-DPA1*01:03-DPB1*04:01	ALTSDYLYYISNEY	0.4320708	0.008240854
HLA-DPA1*01:03-DPB1*04:01	VALRMYPLKPTWWF	0.30950806	0.0036964305
HLA-DPA1*01:03-DPB1*04:01	SKKQKKQHEGSKKK	0.07475612	0.0019662473
HLA-DPA1*01:03-DPB1*04:01	TTPEEASSTAQAQK	0.01880412	0.016306907
HLA-DPA1*01:03-DPB1*04:01	VYQNNIYLKQRPGD	0.18317707	0.041804582
HLA-DPA1*01:03-DPB1*04:01	RKKHRSRSRSRERR	0.16167895	0.00047379136
HLA-DPA1*01:03-DPB1*04:01	HVIPMNPNTNDLFN	0.03881991	0.005896409
HLA-DPA1*01:03-DPB1*04:01	TWTDEGSVSERMLR	0.06487408	0.058761805
HLA-DPA1*01:03-DPB1*04:01	PYGYLYRYQPTLPE	0.22016439	0.015946027
HLA-DPA1*01:03-DPB1*04:01	ECLLTATDTVDVAM	0.05054597	0.0007130321
HLA-DPA1*01:03-DPB1*04:01	YDYMELFDGYDSTA	0.2528957	0.0028899033
HLA-DPA1*01:03-DPB1*04:01	KEYKIVGMYSDGIN	0.1573141	0.10428135
HLA-DPA1*01:03-DPB1*04:01	YAYNFVRDVLQPYV	0.37892884	0.17469963
HLA-DPA1*01:03-DPB1*04:01	KGACHGQTGMFPRN	0.047983184	0.0014510948
HLA-DPA1*01:03-DPB1*04:01	MPHHVEPLERLEKL	0.16239163	0.08659894
HLA-DPA1*01:03-DPB1*04:01	SGCDVNSPRQPGAN	0.022909224	0.0013164429
HLA-DPA1*01:03-DPB1*04:01	KRKRWEMDRGRGRL	0.0716312	0.0022508327
HLA-DPA1*01:03-DPB1*04:01	HGDRVAELFCRRCR	0.15920502	0.010065241
HLA-DPA1*01:03-DPB1*04:01	LVDFFAPWCPPCRA	0.20821646	0.0028711285
HLA-DPA1*01:03-DPB1*04:01	DKSTGKVVLKTFSL	0.19730568	0.020959366
HLA-DPA1*01:03-DPB1*04:01	SDLDSETRSMVEKM	0.084359884	0.018558798
HLA-DPA1*01:03-DPB1*04:01	LLTGKVRQYFIEAH	0.23160492	0.0041217706
HLA-DPA1*01:03-DPB1*04:01	GMLEARIRILTNNS	0.17336269	0.0008609119
HLA-DPA1*01:03-DPB1*04:01	RPTDEVDEGKSKRG	0.0031385939	0.0069561796
HLA-DPA1*01:03-DPB1*04:01	YHQAKESCNMETQT	0.03420015	0.0013719298
HLA-DPA1*01:03-DPB1*04:01	HLERGRGNLEWKEP	0.047614668	0.00088905805
HLA-DPA1*01:03-DPB1*04:01	TSRNLARAMCMKNL	0.17621511	0.000744325
HLA-DPA1*01:03-DPB1*04:01	AVVLLGNEHCDNEW	0.09682122	0.0024794086
HLA-DPA1*01:03-DPB1*04:01	GGGSGGGGGGGSSR	0.046640497	0.01778064
HLA-DPA1*01:03-DPB1*04:01	GTVMGAELRHVLAT	0.24143168	0.17952524
HLA-DPA1*01:03-DPB1*04:01	MFQNFPTELLLSLA	0.5307997	0.003284751
HLA-DPA1*01:03-DPB1*04:01	DFKVEFLRNELEIP	0.45227814	0.08108297
HLA-DPA1*01:03-DPB1*04:01	VGASIKDPKDLKFI	0.037595008	0.07138633
HLA-DPA1*01:03-DPB1*04:01	GYILTCPSNLGTGL	0.16616894	0.0045206165
HLA-DPA1*01:03-DPB1*04:01	TEASLADCKSLGWL	0.080675006	0.0012966149
HLA-DPA1*01:03-DPB1*04:01	LEDFIMLLEAALPR	0.3627143	0.0069419937
HLA-DPA1*01:03-DPB1*04:01	KEKKDKDKKEAPAD	0.017354516	0.0031850692
HLA-DPA1*01:03-DPB1*04:01	KTAISLFEGKALGL	0.363523	0.008323476
HLA-DPA1*01:03-DPB1*04:01	VFTDHMLTVEWSSE	0.23654623	0.035323888
HLA-DPA1*01:03-DPB1*04:01	LLLANKCDLSPWAV	0.14591688	0.0025604514
HLA-DPA1*01:03-DPB1*04:01	PMPACFYTVSRKEA	0.30028835	0.0037208945
HLA-DPA1*01:03-DPB1*04:01	NARNITTLDMSHNQ	0.0317139	0.3000475
HLA-DPA1*01:03-DPB1*04:01	TALDPDSKQNALVT	0.02160887	0.014032289
HLA-DPA1*01:03-DPB1*04:01	GRILYSVSEETDKG	0.13461344	0.34544197
HLA-DPA1*01:03-DPB1*04:01	SLITAGRIDREELC	0.12062899	0.0037587262
HLA-DPA1*01:03-DPB1*04:01	ARALLDRDALKQSL	0.07250953	0.010555028
HLA-DPA1*01:03-DPB1*04:01	LSTVDLEVKCQPDA	0.016922284	0.0035855682
HLA-DPA1*01:03-DPB1*04:01	MPLFEHYTRQVVDC	0.18200469	0.0021772282
HLA-DPA1*01:03-DPB1*04:01	QHKNMKSMNFDNPV	0.17499343	0.07679332
HLA-DPA1*01:03-DPB1*04:01	IKPKNIVEKIDFDS	0.09279161	0.018864883
HLA-DPA1*01:03-DPB1*04:01	NIYIFCSIVMTAEG	0.31929082	0.002742337
HLA-DPA1*01:03-DPB1*04:01	AGSPVPFGPEGRLE	0.040979944	0.06793718
HLA-DPA1*01:03-DPB1*04:01	VTDIECVKDADYSM	0.02679386	0.0034515448
HLA-DPA1*01:03-DPB1*04:01	SPPPRAARLPRLLV	0.17153905	0.007368443
HLA-DPA1*01:03-DPB1*04:01	PPPDGTRLASEYNW	0.018686235	0.0009747861
HLA-DPA1*01:03-DPB1*04:01	ENIPVHPHVYSNGH	0.02729065	0.01210426
HLA-DPA1*01:03-DPB1*04:01	NGVCVDWRTPDFCA	0.10360818	0.00055557344
HLA-DPA1*01:03-DPB1*04:01	EPSATVTIEELAAP	0.06947368	0.46450558
HLA-DPA1*01:03-DPB1*04:01	GGIQELIGLIKHTK	0.11242686	0.005485525
HLA-DPA1*01:03-DPB1*04:01	IDVLFPHMPCAYLS	0.24165645	0.0024478226
HLA-DPA1*01:03-DPB1*04:01	SAVLLGWGSLLIML	0.36819	0.0027776402
HLA-DPA1*01:03-DPB1*04:01	RRAQLHVQGLLHEA	0.16939281	0.019426784
HLA-DPA1*01:03-DPB1*04:01	PVCGSDGHTYPSEC	0.02636233	0.0015149005
HLA-DPA1*01:03-DPB1*04:01	FSPSSFSWRQAAFV	0.35329562	0.0017252155
HLA-DPA1*01:03-DPB1*04:01	QTQDTELVETRPAG	0.011171895	0.26903993
HLA-DPA1*01:03-DPB1*04:01	ELCKKDSLYKDAMQ	0.056763466	0.00059947517
HLA-DPA1*01:03-DPB1*04:01	DFVVSGTCAEQMYG	0.17735818	0.008771262
HLA-DPA1*01:03-DPB1*04:01	FAKRQQQLTAMKVL	0.23418155	0.0067832163
HLA-DPA1*01:03-DPB1*04:01	YLPDLSPGDSLMKP	0.02815807	0.0024927475
HLA-DPA1*01:03-DPB1*04:01	NVVLTENDSRYNNM	0.1022759	0.004908847
HLA-DPA1*01:03-DPB1*04:01	WSGTEPSCQDSFMY	0.052123856	0.0005612597
HLA-DPA1*01:03-DPB1*04:01	LRFEIGEGENLDLP	0.20627907	0.0036939182
HLA-DPA1*01:03-DPB1*04:01	SPCAPMSVPRNRIG	0.09689167	0.0026287623
HLA-DPA1*01:03-DPB1*04:01	LEETLYVYELLGVP	0.5060898	0.008193908
HLA-DPA1*01:03-DPB1*04:01	HWAMVAVTGGVGVA	0.08763308	0.003161536
HLA-DPA1*01:03-DPB1*04:01	LGFLSPANRGALMT	0.21254382	0.008514807
HLA-DPA1*01:03-DPB1*04:01	YTDTLEKCNTCGEP	0.0079621235	0.0009947938
HLA-DPA1*01:03-DPB1*04:01	IDVVRGITRQEVVA	0.14420503	0.10717201
HLA-DPA1*01:03-DPB1*04:01	CKLPGRVMGIRVLR	0.16922231	0.0009892784
HLA-DPA1*01:03-DPB1*04:01	YKCSVCPDYDLCSV	0.06769342	0.00064204424
HLA-DPA1*01:03-DPB1*04:01	GFPSFNHTQFPPSR	0.44580138	0.13342717
HLA-DPA1*01:03-DPB1*04:01	ATAIGMDQRIGNKF	0.052015845	0.015549516
HLA-DPA1*01:03-DPB1*04:01	IFRGLHEDLQGVPE	0.13980974	0.014422653
HLA-DPA1*01:03-DPB1*04:01	QRSERKKWIHCFEG	0.11104075	0.0055678408
HLA-DPA1*01:03-DPB1*04:01	HVLEATYGINIITP	0.31093243	0.061088838
HLA-DPA1*01:03-DPB1*04:01	EEQKQEIKDAFELF	0.27765465	0.005602115
HLA-DPA1*01:03-DPB1*04:01	KAPKSPVGVQPILN	0.08039608	0.013957915
HLA-DPA1*01:03-DPB1*04:01	STRQALLFNFLSAC	0.45882604	0.0010349139
HLA-DPA1*01:03-DPB1*04:01	LPAPHHQTSFLGPR	0.13687366	0.18146905
HLA-DPA1*01:03-DPB1*04:01	GTDNTSSLGPPSMP	0.025148075	0.0016314357
HLA-DPA1*01:03-DPB1*04:01	LRNLLRRYNQSEAG	0.07853115	0.0015738315
HLA-DPA1*01:03-DPB1*04:01	THHPISDHEATLRC	0.02113673	0.083094664
HLA-DPA1*01:03-DPB1*04:01	EQLLTDMLELCQGL	0.32935417	0.0017123634
HLA-DPA1*01:03-DPB1*04:01	KQIRLRILPGTEQE	0.16551402	0.01375258
HLA-DPA1*01:03-DPB1*04:01	LVTKFDPDLDLDHP	0.054228004	0.29420412
HLA-DPA1*01:03-DPB1*04:01	HLGTTQNSLTEADF	0.072785825	0.014317742
HLA-DPA1*01:03-DPB1*04:01	LMNLYFAQVVFKAK	0.6489183	0.08629761
HLA-DPA1*01:03-DPB1*04:01	PGHSSQAPIPRADP	0.021284124	0.007975658
HLA-DPA1*01:03-DPB1*04:01	TGIRKNLEQEIIQY	0.21001352	0.030200958
HLA-DPA1*01:03-DPB1*04:01	QQVDEWLKTAEEKV	0.12827167	0.0032638286
HLA-DPA1*01:03-DPB1*04:01	STDNFTRILEYAPC	0.28313512	0.0026060273
HLA-DPA1*01:03-DPB1*04:01	SIYLYGLPRQDTTS	0.16287099	0.031154644
HLA-DPA1*01:03-DPB1*04:01	LPAAGPAQFHGEKG	0.043528292	0.028975237
HLA-DPA1*01:03-DPB1*04:01	CRGKPIHHFLGTST	0.119795874	0.0012939511
HLA-DPA1*01:03-DPB1*04:01	PRNPGRELNIRRIR	0.04528406	0.0022579455
HLA-DPA1*01:03-DPB1*04:01	KKFDWTFEQTVEDS	0.266772	0.4105366
HLA-DPA1*01:03-DPB1*04:01	KAFTSTLEKVGDHQ	0.17767707	0.1904225
HLA-DPA1*01:03-DPB1*04:01	KVQDKFRLDLSDEE	0.1007043	0.017396912
HLA-DPA1*01:03-DPB1*04:01	GPPPAAGAVASYDY	0.035952218	0.19761875
HLA-DPA1*01:03-DPB1*04:01	QRNKALDWLRGRGG	0.11792041	0.0009892432
HLA-DPA1*01:03-DPB1*04:01	VVSQSSLTPLMVNG	0.2381217	0.023134861
HLA-DPA1*01:03-DPB1*04:01	ISNSSDTVECECSE	0.014285858	0.0008230492
HLA-DPA1*01:03-DPB1*04:01	CDESVDEVTAPCSC	0.008228631	0.0003878169
HLA-DPA1*01:03-DPB1*04:01	PGWVRTRWALLLLF	0.5248224	0.0011053318
HLA-DPA1*01:03-DPB1*04:01	LSAYDLVLAEDEEM	0.18812951	0.0071181087
HLA-DPA1*01:03-DPB1*04:01	SETTTLSPSGSAVI	0.060132567	0.004058371
HLA-DPA1*01:03-DPB1*04:01	CEVSHRRAFHGWNE	0.08959464	0.0004229135
HLA-DPA1*01:03-DPB1*04:01	CHVCNCCVARYDQH	0.0682689	0.0038237
HLA-DPA1*01:03-DPB1*04:01	PQISTEGGISTERN	0.041143678	0.0043934113
HLA-DPA1*01:03-DPB1*04:01	PLNSRSNKLHFAFR	0.09042124	0.0014361585
HLA-DPA1*01:03-DPB1*04:01	AEGRLLNLSCSTVP	0.11734077	0.0037630845
HLA-DPA1*01:03-DPB1*04:01	AAILPKEGKFDEVY	0.18104075	0.008932298
HLA-DPA1*01:03-DPB1*04:01	HDLEFCLYGREEHL	0.4164343	0.002036345
HLA-DPA1*01:03-DPB1*04:01	AKLWDVREGMCRQT	0.09507225	0.0010850864
HLA-DPA1*01:03-DPB1*04:01	AQIEARGLAPLHWA	0.13882433	0.010103813
HLA-DPA1*01:03-DPB1*04:01	LAVLYYEETKSFLW	0.41651016	0.049807332
HLA-DPA1*01:03-DPB1*04:01	FEVKVGTECGNQKV	0.043302942	0.0010888182
HLA-DPA1*01:03-DPB1*04:01	YGLRGICYFFIEVE	0.58157474	0.0007429132
HLA-DPA1*01:03-DPB1*04:01	HFVLGTSAYFESLV	0.7353524	0.002408157
HLA-DPA1*01:03-DPB1*04:01	MKDTEKGIKELNLE	0.038260866	0.011877567
HLA-DPA1*01:03-DPB1*04:01	HTQVVALLVAHGAE	0.13518147	0.047842506
HLA-DPA1*01:03-DPB1*04:01	PTQGHDYVLAEKQV	0.091528304	0.0060823048
HLA-DPA1*01:03-DPB1*04:01	VIWGGEPRAHSKAQ	0.07378841	0.0086488
HLA-DPA1*01:03-DPB1*04:01	ENMTRAHFPLDVQW	0.17536834	0.0046855216
HLA-DPA1*01:03-DPB1*04:01	IRKVVRELFNITNG	0.39729002	0.04981094
HLA-DPA1*01:03-DPB1*04:01	IYHTCEASNFQCRN	0.14556232	0.00411439
HLA-DPA1*01:03-DPB1*04:01	ARWMVLRNSWRAVA	0.3962393	0.0016330297
HLA-DPA1*01:03-DPB1*04:01	VLELDTLVDNLSID	0.15565917	0.003281194
HLA-DPA1*01:03-DPB1*04:01	ESPLATRNRTSVDF	0.02948938	0.0011567583
HLA-DPA1*01:03-DPB1*04:01	KSPAESIKAWRPKE	0.022656057	0.0047748312
HLA-DPA1*01:03-DPB1*04:01	FHVKIADFGLSKWR	0.35423094	0.06800036
HLA-DPA1*01:03-DPB1*04:01	SLLLAGFVSQSRGQ	0.46518564	0.008606104
HLA-DPA1*01:03-DPB1*04:01	HPQTSSSGDPCQDG	0.01483285	0.03444462
HLA-DPA1*01:03-DPB1*04:01	VLLAVALQATEAGP	0.14963433	0.0012405986
HLA-DPA1*01:03-DPB1*04:01	PTVVFSHPPIGTVG	0.18869705	0.02557337
HLA-DPA1*01:03-DPB1*04:01	KMLLEVALKNRQEL	0.18377948	0.016050484
HLA-DPA1*01:03-DPB1*04:01	HLHYTSRQLCPTDK	0.068365805	0.029319484
HLA-DPA1*01:03-DPB1*04:01	MSSAPRRPAKGADS	0.059382893	0.001595404
HLA-DPA1*01:03-DPB1*04:01	ETKYTVDKRFGMDF	0.135877	0.066458195
HLA-DPA1*01:03-DPB1*04:01	SDSAGEECDAAEGA	0.022378085	0.0020455346
HLA-DPA1*01:03-DPB1*04:01	RYGISNIDTTIEGT	0.06493502	0.0060794493
HLA-DPA1*01:03-DPB1*04:01	HLKQQHHQPMVQGI	0.14550953	0.0026871893
HLA-DPA1*01:03-DPB1*04:01	PAPLGVPEEQLLGC	0.1130087	0.001330388
HLA-DPA1*01:03-DPB1*04:01	VMMTASHLYFWDVW	0.47603348	0.005946624
HLA-DPA1*01:03-DPB1*04:01	EKPPLPCKPRNMTG	0.03116385	0.0006857443
HLA-DPA1*01:03-DPB1*04:01	CERCHNARQLHASH	0.049363267	0.005389427
HLA-DPA1*01:03-DPB1*04:01	GRIPNPHLGPVEER	0.030987315	0.005104401
HLA-DPA1*01:03-DPB1*04:01	CHNSDFRNRGMTAL	0.16728058	0.00028681586
HLA-DPA1*01:03-DPB1*04:01	KLVTEMGTYATQSA	0.15577738	0.00533413
HLA-DPA1*01:03-DPB1*04:01	LIAGGGAPEIELAL	0.095141776	0.09156133
HLA-DPA1*01:03-DPB1*04:01	PLGPDYTAIAIIVA	0.18099454	0.001064001
HLA-DPA1*01:03-DPB1*04:01	VLVVALLVIFQVCL	0.15343332	0.0010106614
HLA-DPA1*01:03-DPB1*04:01	INQTEESPYINGRY	0.059588935	0.027018901
HLA-DPA1*01:03-DPB1*04:01	SEQDYTCIAENAVS	0.08390793	0.20081611
HLA-DPA1*01:03-DPB1*04:01	FNMFRSQAGGACDC	0.13795346	0.00088204315
HLA-DPA1*01:03-DPB1*04:01	SAGRPKRPHARRAL	0.093682684	0.009155888
HLA-DPA1*01:03-DPB1*04:01	QEALIESLCEKLVK	0.30304703	0.016337316
HLA-DPA1*01:03-DPB1*04:01	THVTFYGLLRANNL	0.3784139	0.01810505
HLA-DPA1*01:03-DPB1*04:01	SWSTFLLLNQLFQI	0.6270392	0.0014606457
HLA-DPA1*01:03-DPB1*04:01	LSLPLVGSLPFLPR	0.48426113	0.1896244
HLA-DPA1*01:03-DPB1*04:01	LVLMGGLIWFLFQR	0.43726593	0.0061197877
HLA-DPA1*01:03-DPB1*04:01	MMEAASVCMGQMEP	0.079182826	0.000948422
HLA-DPA1*01:03-DPB1*04:01	LCAAAGAGAFSPAS	0.09523263	0.0012727121
HLA-DPA1*01:03-DPB1*04:01	LVDKHSTGGVGDKV	0.019457191	0.0029361951
HLA-DPA1*01:03-DPB1*04:01	LSESEPVNSRFFKV	0.21156879	0.0028445122
HLA-DPA1*01:03-DPB1*04:01	HRNGTGHGNSTHHG	0.011227431	0.0033138976
HLA-DPA1*01:03-DPB1*04:01	TQGREIQAQNFFSS	0.29872954	0.07637644
HLA-DPA1*01:03-DPB1*04:01	VFYFLLARAISASS	0.28011957	0.020723278
HLA-DPA1*01:03-DPB1*04:01	QPGCGWCTDPSNTG	0.015423029	0.0019070844
HLA-DPA1*01:03-DPB1*04:01	ESGHLLWALLFMQS	0.6082113	0.0048413
HLA-DPA1*01:03-DPB1*04:01	PLCQVDYRAKLWAC	0.24041264	0.000360756
HLA-DPA1*01:03-DPB1*04:01	CVSVTSSILSSMDP	0.30668586	0.0011597561
HLA-DPA1*01:03-DPB1*04:01	LLPRCTFTKEGCHK	0.0616999	0.003037635
HLA-DPA1*01:03-DPB1*04:01	GAFIRQRDGLYKMY	0.23127969	0.0017174691
HLA-DPA1*01:03-DPB1*04:01	LALALVAVAWVRAE	0.40029556	0.00286185
HLA-DPA1*01:03-DPB1*04:01	VGYTAFNGVDFEGT	0.55268645	0.44796166
HLA-DPA1*01:03-DPB1*04:01	ALLPVLTDPALNDL	0.22145762	0.022068854
HLA-DPA1*01:03-DPB1*04:01	LFHQGGRSSTFLSH	0.29031402	0.013143124
HLA-DPA1*01:03-DPB1*04:01	RLLLATVLQAVSAF	0.5753688	0.004353097
HLA-DPA1*01:03-DPB1*04:01	NTQPLCHECSERRQ	0.029802237	0.0021830064
HLA-DPA1*01:03-DPB1*04:01	MGKKALEAAQIIID	0.20620908	0.06959843
HLA-DPA1*01:03-DPB1*04:01	ELIYLDPHTTQPAV	0.119491234	0.0026466947
HLA-DPA1*01:03-DPB1*04:01	KTHMTHHPISDHEA	0.0294376	0.54818183
HLA-DPA1*01:03-DPB1*04:01	ARDVTLENRLQNME	0.113779575	0.018798823
HLA-DPA1*01:03-DPB1*04:01	NRTGHILVQWSLGS	0.2415274	0.0013663896
HLA-DPA1*01:03-DPB1*04:01	EVSCLCFTDGKTVA	0.15517995	0.002337096
HLA-DPA1*01:03-DPB1*04:01	LKPILWAEPGPVIT	0.3145727	0.19587882
HLA-DPA1*01:03-DPB1*04:01	LDTQCGDYYSALYT	0.26632658	0.0025894265
HLA-DPA1*01:03-DPB1*04:01	PALIHDNGLIHPPR	0.07726841	0.0060661994
HLA-DPA1*01:03-DPB1*04:01	HVKSNGDLSPKGEG	0.010220862	0.014719287
HLA-DPA1*01:03-DPB1*04:01	TIGFILLLVFGSVT	0.3806529	0.0037935716
HLA-DPA1*01:03-DPB1*04:01	AALFFFSLSSSLLY	0.53991795	0.012520364
HLA-DPA1*01:03-DPB1*04:01	KGNEFEDYCLKREL	0.33512837	0.004564041
HLA-DPA1*01:03-DPB1*04:01	SIDDIGGALSKLSE	0.071584366	0.005371888
HLA-DPA1*01:03-DPB1*04:01	AVMGHRRTRGTFPV	0.11951242	0.00059194356
HLA-DPA1*01:03-DPB1*04:01	RTWKKQRSQTWRKT	0.18251221	0.0015084983
HLA-DPA1*01:03-DPB1*04:01	RAAYYPPSQIAQLR	0.19701904	0.021941166
HLA-DPA1*01:03-DPB1*04:01	AQVKIQGQNKEMLA	0.11395129	0.007716231
HLA-DPA1*01:03-DPB1*04:01	KVMRENTHEATYIQ	0.10887016	0.0018887458
HLA-DPA1*01:03-DPB1*04:01	GRPDHRPPRPPQPP	0.017059445	0.040282983
HLA-DPA1*01:03-DPB1*04:01	SVIMVIYLLPRCTF	0.5194589	0.00659938
HLA-DPA1*01:03-DPB1*04:01	LGGWGHRDSGHHDE	0.01957723	0.0040118834
HLA-DPA1*01:03-DPB1*04:01	ETLVCALGLSVGLM	0.27453825	0.0012721485
HLA-DPA1*01:03-DPB1*04:01	THHPISDHEATLRC	0.02113673	0.083094664
HLA-DPA1*01:03-DPB1*04:01	WALGFYPAEITLTW	0.3141599	0.002869667
HLA-DPA1*01:03-DPB1*04:01	INVIPTSDDSSDVQ	0.009134357	0.028270599
HLA-DPA1*01:03-DPB1*04:01	PGCLWLLAVALLPW	0.43575504	0.0007702114
HLA-DPA1*01:03-DPB1*04:01	IVGEADENGEDYYL	0.035072576	0.03341316
HLA-DPA1*01:03-DPB1*04:01	LQYIFKLLDIENKG	0.28607094	0.07190748
HLA-DPA1*01:03-DPB1*04:01	RFNLMAIVSDRKMI	0.23576312	0.0026624298
HLA-DPA1*01:03-DPB1*04:01	DARRRKTPQGPGRK	0.026141549	0.0029123148
HLA-DPA1*01:03-DPB1*04:01	CVCPRGFGGRHCEL	0.063779406	0.0008926658
HLA-DPA1*01:03-DPB1*04:01	LAALCQFGLLPLLA	0.5778482	0.0056536924
HLA-DPA1*01:03-DPB1*04:01	ECFDSVTSILFLVS	0.62755257	0.0006572947
HLA-DPA1*01:03-DPB1*04:01	CQYQAPDMDTLQIH	0.088711835	0.0006990787
HLA-DPA1*01:03-DPB1*04:01	SSCAPQRLLERRNW	0.11680762	0.0004520005
HLA-DPA1*01:03-DPB1*04:01	QEEEESPAEGSKDE	0.0092260605	0.03283139
HLA-DPA1*01:03-DPB1*04:01	KSCSLLSLATIKVL	0.45374483	0.0012551137
HLA-DPA1*01:03-DPB1*04:01	MLWLPIRIIKSVLP	0.32183382	0.0021188022
HLA-DPA1*01:03-DPB1*04:01	KGDTSQNEKLSMFY	0.09512652	0.0028804485
HLA-DPA1*01:03-DPB1*04:01	PEPPPEAPTEDDHD	0.0052734637	0.013366888
HLA-DPA1*01:03-DPB1*04:01	LINTVLKYMWQSEP	0.33016223	0.0025031206
HLA-DPA1*01:03-DPB1*04:01	DVVRWKVTNNMQRP	0.09325047	0.1335166
HLA-DPA1*01:03-DPB1*04:01	RCLGRPGLLGPGPG	0.0543285	0.0012010549
HLA-DPA1*01:03-DPB1*04:01	MLLEAALPRFFRGA	0.3042552	0.002009727
HLA-DPA1*01:03-DPB1*04:01	RQQSRQDGDYSPDN	0.0030294284	0.019339133
HLA-DPA1*01:03-DPB1*04:01	KNGTRAEPPLNASA	0.040056072	0.0015049533
HLA-DPA1*01:03-DPB1*04:01	SLFWWSERKKDELL	0.17444608	0.0039178655
HLA-DPA1*01:03-DPB1*04:01	VDGQEIAVVYFRDG	0.29051083	0.28154317
HLA-DPA1*01:03-DPB1*04:01	LFLDRTYVLQNSML	0.37247512	0.04413281
HLA-DPA1*01:03-DPB1*04:01	LDQNDWAIDNVLIS	0.14374362	0.12222648
HLA-DPA1*01:03-DPB1*04:01	CCRRGTQIVLLGLV	0.34262803	0.0002867882
HLA-DPA1*01:03-DPB1*04:01	KADTTICLKWKNIE	0.17566682	0.0031416565
HLA-DPA1*01:03-DPB1*04:01	AAAHVAGIAAMMLS	0.18744524	0.090124846
HLA-DPA1*01:03-DPB1*04:01	FVVGMIGAALFILI	0.33406296	0.0018138323
HLA-DPA1*01:03-DPB1*04:01	REEEDEMGAAVASG	0.029763537	0.01837779
HLA-DPA1*01:03-DPB1*04:01	CPSPVGGGDPLHRH	0.030335544	0.003449506
HLA-DPA1*01:03-DPB1*04:01	TCDDSIIVKEVCTV	0.038754944	0.0004885982
HLA-DPA1*01:03-DPB1*04:01	SPQEIDPTKENQLY	0.02265284	0.32664537
HLA-DPA1*01:03-DPB1*04:01	LGFFIIAVLMSAQE	0.2911297	0.002173426
HLA-DPA1*01:03-DPB1*04:01	KRKPDIKKAKLMLG	0.060859818	0.0049309023
HLA-DPA1*01:03-DPB1*04:01	MALGASRGEAYEPL	0.30833048	0.009323584
HLA-DPA1*01:03-DPB1*04:01	WLACEELKAEANQH	0.07517703	0.002575954
HLA-DPA1*01:03-DPB1*04:01	ICLSTTVRNDTLQE	0.121071614	0.00034333224
HLA-DPA1*01:03-DPB1*04:01	WLEHHVVHQYWTAR	0.18079075	0.033037607
HLA-DPA1*01:03-DPB1*04:01	MVTPDLLFAEGTAA	0.09446444	0.011034045
HLA-DPA1*01:03-DPB1*04:01	LENFMAIEEMKKHG	0.15343075	0.40193814
HLA-DPA1*01:03-DPB1*04:01	EEIIEGEYNTVMLA	0.33926025	0.007460977
HLA-DPA1*01:03-DPB1*04:01	KSSVVGSERKRGMQ	0.01502678	0.0021488327
HLA-DPA1*01:03-DPB1*04:01	VLLSCVRGPLRPPV	0.21259302	0.0018267293
HLA-DPA1*01:03-DPB1*04:01	MCHLKLQAFSAAIE	0.47031015	0.00674852
HLA-DPA1*01:03-DPB1*04:01	SPEQKEEAAKALGL	0.08031372	0.014292382
HLA-DPA1*01:03-DPB1*04:01	LVTMKWWNDLWLNE	0.39290184	0.0035492205
HLA-DPA1*01:03-DPB1*04:01	VDMLPEMLHGDGDN	0.059539918	0.021529453
HLA-DPA1*01:03-DPB1*04:01	ADIESKNKHGLTPL	0.03903991	0.0941935
HLA-DPA1*01:03-DPB1*04:01	GIPNTAHFANVTQI	0.13998918	0.0042047836
HLA-DPA1*01:03-DPB1*04:01	RADHHFIKDIVTIG	0.054657366	0.101072095
HLA-DPA1*01:03-DPB1*04:01	ICELLSDYKEKQMP	0.10416727	0.0008594251
HLA-DPA1*01:03-DPB1*04:01	PPPCPPPPPVSTIS	0.02697897	0.00412256
HLA-DPA1*01:03-DPB1*04:01	SLDLYTCELDLTNL	0.21833748	0.0033940147
HLA-DPA1*01:03-DPB1*04:01	ADFSASVKKPHTLL	0.08085931	0.0026393451
HLA-DPA1*01:03-DPB1*04:01	KDEVDGGPPCAPGG	0.0036491863	0.0018504789
HLA-DPA1*01:03-DPB1*04:01	RALWVLGLCCVLLT	0.3294517	0.0010442436
HLA-DPA1*01:03-DPB1*04:01	EEWQHRAKEAQDDL	0.031619906	0.050896425
HLA-DPA1*01:03-DPB1*04:01	LLLACVHNYQPCVQ	0.20917328	0.0010597638
HLA-DPA1*01:03-DPB1*04:01	DVDQVTRQLYEPLV	0.5173501	0.2953479
HLA-DPA1*01:03-DPB1*04:01	TYTLTDYLKNTYRL	0.28489077	0.009544723
HLA-DPA1*01:03-DPB1*04:01	ALQVSSEFFEEGFM	0.6210308	0.020338897
HLA-DPA1*01:03-DPB1*04:01	YCFLLITCLLTALE	0.33775488	0.000436561
HLA-DPA1*01:03-DPB1*04:01	KTCSMKVHWGTWLI	0.37085378	0.0002873616
HLA-DPA1*01:03-DPB1*04:01	IQIKEATKGQPRGQ	0.020648442	0.0038020536
HLA-DPA1*01:03-DPB1*04:01	IPSSGHSRHRYALI	0.13326226	0.006902241
HLA-DPA1*01:03-DPB1*04:01	WITRSTPPEGSDST	0.01609863	0.0009501923
HLA-DPA1*01:03-DPB1*04:01	EAVQRSLVLQRPQT	0.15415747	0.032863427
HLA-DPA1*01:03-DPB1*04:01	PWLWVVYILTVALP	0.39186928	0.0012674141
HLA-DPA1*01:03-DPB1*04:01	GSFFLKETEGWHTT	0.23094623	0.17444262
HLA-DPA1*01:03-DPB1*04:01	MRVMAPRTLILLLS	0.35372534	0.010545959
HLA-DPA1*01:03-DPB1*04:01	VQKLVRRYKLAIAT	0.19958435	0.019745942
HLA-DPA1*01:03-DPB1*04:01	LRFEDVRLGVRVGK	0.19044046	0.0020365329
HLA-DPA1*01:03-DPB1*04:01	VVVIGAVVAAVMCR	0.18062243	0.006201762
HLA-DPA1*01:03-DPB1*04:01	GAVALTETWAGSHS	0.10622143	0.016679624
HLA-DPA1*01:03-DPB1*04:01	LNLSCSIPGAPPAN	0.068757296	0.0014415251
HLA-DPA1*01:03-DPB1*04:01	AITDSGTYECRVSE	0.033201877	0.001916221
HLA-DPA1*01:03-DPB1*04:01	ARTSFPLSESQTLL	0.21427934	0.0030701093
HLA-DPA1*01:03-DPB1*04:01	ADDICDHTLEQQQM	0.039516978	0.0020668076
HLA-DPA1*01:03-DPB1*04:01	NYYPIMVTQLTLEV	0.4808364	0.0014810998
HLA-DPA1*01:03-DPB1*04:01	ADLCRQDRSCTYYF	0.08904677	0.00053950556
HLA-DPA1*01:03-DPB1*04:01	AQLHLQLQSKHDAA	0.08505576	0.0091568
HLA-DPA1*01:03-DPB1*04:01	FFRFVVNAAGYASF	0.43364432	0.0062015965
HLA-DPA1*01:03-DPB1*04:01	CVALSAYDLVLAED	0.4867419	0.0007003422
HLA-DPA1*01:03-DPB1*04:01	DNKSWEMFEEMITT	0.3470418	0.22458181
HLA-DPA1*01:03-DPB1*04:01	EALKISREVDPDGR	0.022126695	0.03984874
HLA-DPA1*01:03-DPB1*04:01	YGASSGKPTEKNLY	0.02168349	0.010053234
HLA-DPA1*01:03-DPB1*04:01	IPLALSTEAILHSN	0.27185327	0.3683652
HLA-DPA1*01:03-DPB1*04:01	DAVDKYLETPGDEN	0.08343127	0.023253322
HLA-DPA1*01:03-DPB1*04:01	TSRNLARAMCMKNL	0.17621511	0.000744325
HLA-DPA1*01:03-DPB1*04:01	QGEETKPCSPWELD	0.032162532	0.000918222
HLA-DPA1*01:03-DPB1*04:01	ERKLCTPSMDTTGY	0.045477152	0.0013632501
HLA-DPA1*01:03-DPB1*04:01	VFPNGTEVPNTRSR	0.013720216	0.00885066
HLA-DPA1*01:03-DPB1*04:01	ALEGSFLVRFVSRF	0.5844328	0.009378289
HLA-DPA1*01:03-DPB1*04:01	EALRDSSMEEGVSA	0.06274531	0.0023737391
HLA-DPA1*01:03-DPB1*04:01	VFSPHSVPFLASLS	0.31259507	0.003176778
HLA-DPA1*01:03-DPB1*04:01	VAGLAVLAVVVIGA	0.11014752	0.004205802
HLA-DPA1*01:03-DPB1*04:01	GPLGEGGAHKVRAG	0.032339044	0.077131405
HLA-DPA1*01:03-DPB1*04:01	VLGFFIIAVLMSAQ	0.2606561	0.002015635
HLA-DPA1*01:03-DPB1*04:01	GLVGIIIGTIFIIK	0.55473197	0.03642974
HLA-DPA1*01:03-DPB1*04:01	EWLEVIEEGDADEW	0.077088684	0.013371756
HLA-DPA1*01:03-DPB1*04:01	IPYPETDNWYLSLQ	0.18133846	0.072484456
HLA-DPA1*01:03-DPB1*04:01	PVIEYQEEELLDKV	0.40689862	0.049595833
HLA-DPA1*01:03-DPB1*04:01	DILFNRVQAIQKKS	0.29352516	0.05965597
HLA-DPA1*01:03-DPB1*04:01	ITYITELSILGTVG	0.41106695	0.0060465904
HLA-DPA1*01:03-DPB1*04:01	LALLNWCKHNSKEN	0.13119957	0.002657779
HLA-DPA1*01:03-DPB1*04:01	DVETAEGVALTVTG	0.06739105	0.0051488145
HLA-DPA1*01:03-DPB1*04:01	LALRLLLFVALPAS	0.45388812	0.030612107
HLA-DPA1*01:03-DPB1*04:01	MRLFLSLPVLVVVL	0.5891252	0.0049983514
HLA-DPA1*01:03-DPB1*04:01	TNKTSNNSATNRKT	0.017273868	0.0025371579
HLA-DPA1*01:03-DPB1*04:01	DESKPFTCLDGSAT	0.060633235	0.0013066528
HLA-DPA1*01:03-DPB1*04:01	VTMKWWNDLWLNEG	0.3841814	0.010074249
HLA-DPA1*01:03-DPB1*04:01	SKNHLHTTTQMAGT	0.06105064	0.0034689687
HLA-DPA1*01:03-DPB1*04:01	CCIVQHAGLAQPLR	0.1655316	0.0018982993
HLA-DPA1*01:03-DPB1*04:01	SYKCDLEDDCGDNS	0.020505289	0.0021481195
HLA-DPA1*01:03-DPB1*04:01	GDTVNMFVVHPTTP	0.11044693	0.055430163
HLA-DPA1*01:03-DPB1*04:01	EAPSCSPFGKKKKY	0.07466887	0.00087465346
HLA-DPA1*01:03-DPB1*04:01	GVPVLGFFIIAVLM	0.2890499	0.0022338997
HLA-DPA1*01:03-DPB1*04:01	ALWDHTAQNLLRMG	0.1598149	0.008344007
HLA-DPA1*01:03-DPB1*04:01	NPKYSVANDTGFVD	0.06431341	0.29281068
HLA-DPA1*01:03-DPB1*04:01	RHSVQCLVVDKESR	0.08714738	0.014363864
HLA-DPA1*01:03-DPB1*04:01	EHTSGMYAIRPSNS	0.08362266	0.0048913797
HLA-DPA1*01:03-DPB1*04:01	RPRDCLDVLLSGQQ	0.11219365	0.0011217906
HLA-DPA1*01:03-DPB1*04:01	SNLKFAEAPSCLII	0.33096534	0.020427177
HLA-DPA1*01:03-DPB1*04:01	MGSSRESRGGWDSR	0.027267922	0.0016319267
HLA-DPA1*01:03-DPB1*04:01	HFYDYISDCWNWKV	0.26771218	0.00046331686
HLA-DPA1*01:03-DPB1*04:01	LGYLYRCVQELRQG	0.23238662	0.022638941
HLA-DPA1*01:03-DPB1*04:01	VVTIVSAFQFGEVV	0.6249733	0.0030522156
HLA-DPA1*01:03-DPB1*04:01	AKLPNLKEVDVRYT	0.06884632	0.016674034
HLA-DPA1*01:03-DPB1*04:01	VDIRSPAISWVNNL	0.18573396	0.008184921
HLA-DPA1*01:03-DPB1*04:01	YGCLITPNNRNQGV	0.05118149	0.00045752217
HLA-DPA1*01:03-DPB1*04:01	VLLRVLILLLSWAA	0.24344747	0.0014010696
HLA-DPA1*01:03-DPB1*04:01	LVKWQGHEGDIDKG	0.03234293	0.058867604
HLA-DPA1*01:03-DPB1*04:01	IRFFNSFNEATMVL	0.4610108	0.0039091157
HLA-DPA1*01:03-DPB1*04:01	LSEEWTVHSQEATT	0.060171176	0.033570208
HLA-DPA1*01:03-DPB1*04:01	GLVGIIIGTIFIIK	0.55473197	0.03642974
HLA-DPA1*01:03-DPB1*04:01	QRYTCHVQHEGLPQ	0.10592818	0.5541734
HLA-DPA1*01:03-DPB1*04:01	TDAFLSQRKCEPKG	0.073158406	0.0044605806
HLA-DPA1*01:03-DPB1*04:01	FLLTFIRTLEAQRS	0.49376717	0.008568642
HLA-DPA1*01:03-DPB1*04:01	GGSDCAPEKLWLQI	0.19686018	0.000977325
HLA-DPA1*01:03-DPB1*04:01	ELQAASSRELIRKY	0.18383096	0.030844236
HLA-DPA1*01:03-DPB1*04:01	SDRGKYTCVASNIY	0.2124403	0.03528763
HLA-DPA1*01:03-DPB1*04:01	SKRTFEEIKEEIAS	0.16134363	0.5348178
HLA-DPA1*01:03-DPB1*04:01	DLLWLEEVVPMMGV	0.29127	0.0029183298
HLA-DPA1*01:03-DPB1*04:01	NEESRGSTISLMRT	0.11368752	0.004971472
HLA-DPA1*01:03-DPB1*04:01	IIWTTMKFRIVTCQ	0.43593696	0.004564029
HLA-DPA1*01:03-DPB1*04:01	AESNRTRITGEEVE	0.019978778	0.07211756
HLA-DPA1*01:03-DPB1*04:01	SPRPGSCINNWHRR	0.026513865	0.004356189
HLA-DPA1*01:03-DPB1*04:01	QGKSTMDSFTLIMQ	0.3339057	0.0027016585
HLA-DPA1*01:03-DPB1*04:01	NERVMPICLPSKNY	0.10973068	0.0025177458
HLA-DPA1*01:03-DPB1*04:01	PAKFNIPHSVTLDS	0.14056942	0.0032912928
HLA-DPA1*01:03-DPB1*04:01	DVIVKVIKRCDIIL	0.1456154	0.00296485
HLA-DPA1*01:03-DPB1*04:01	PLPPSLTESSTEQT	0.027635776	0.00478163
HLA-DPA1*01:03-DPB1*04:01	GLDQYIIKRFDGKK	0.16590522	0.6116394
HLA-DPA1*01:03-DPB1*04:01	TSLRPPVQANPDLL	0.06674277	0.0025733279
HLA-DPA1*01:03-DPB1*04:01	GFVSAAELRHVMTR	0.19359224	0.7118611
HLA-DPA1*01:03-DPB1*04:01	AEAQAVRYMPPEEG	0.019625003	0.004162876
HLA-DPA1*01:03-DPB1*04:01	GPSKVKMDCQECPE	0.017474512	0.0021158406
HLA-DPA1*01:03-DPB1*04:01	IWNPDGIDPKELED	0.016068202	0.02565791
HLA-DPA1*01:03-DPB1*04:01	NPKYSVANDTGFVD	0.06431341	0.29281068
HLA-DPA1*01:03-DPB1*04:01	KEDAARRPLLAVAT	0.1066273	0.0045679426
HLA-DPA1*01:03-DPB1*04:01	RSLCRASGSRPAWA	0.085017614	0.0009199042
HLA-DPA1*01:03-DPB1*04:01	NQFYYLFGFLFLVF	0.3512837	0.002221115
HLA-DPA1*01:03-DPB1*04:01	GILMTIGFILLLVF	0.30384418	0.0033463172
HLA-DPA1*01:03-DPB1*04:01	PGDYVPKEHILQVL	0.19066496	0.005676435
HLA-DPA1*01:03-DPB1*04:01	EGDFCRTAKCEPAC	0.053855017	0.0009415789
HLA-DPA1*01:03-DPB1*04:01	CCIDEFDKMNESTR	0.1220308	0.0005933389
HLA-DPA1*01:03-DPB1*04:01	GINVLGLIVFCLVF	0.30046225	0.0014236995
HLA-DPA1*01:03-DPB1*04:01	TDGVKGMDGFCSRS	0.03451716	0.0010982861
HLA-DPA1*01:03-DPB1*04:01	ADERTRILAPSPDS	0.019208867	0.01289652
HLA-DPA1*01:03-DPB1*04:01	ERLAGTESPVREEP	0.05563446	0.0038265996
HLA-DPA1*01:03-DPB1*04:01	THHPISDHEATLRC	0.02113673	0.083094664
HLA-DPA1*01:03-DPB1*04:01	FDEELRPLPVSVRV	0.13466094	0.0061171465
HLA-DPA1*01:03-DPB1*04:01	YIAFDSFTSNWQDA	0.40738636	0.019118512
HLA-DPA1*01:03-DPB1*04:01	PARSRSKEDSRRSR	0.008844426	0.0010050116
HLA-DPA1*01:03-DPB1*04:01	INNFCARVGVTVAQ	0.16781752	0.002487482
HLA-DPA1*01:03-DPB1*04:01	SGRKGTDIMYTGTL	0.12050284	0.007006532
HLA-DPA1*01:03-DPB1*04:01	SGRKGADIMYTGTV	0.084633954	0.002355759
HLA-DPA1*01:03-DPB1*04:01	MCFGLAFMLAGVIL	0.24408813	0.0011291456
HLA-DPA1*01:03-DPB1*04:01	KGVEPKTECERLAG	0.028863791	0.016229087
HLA-DPA1*01:03-DPB1*04:01	IVDVKIEDIGVYSC	0.13191973	0.002741688
HLA-DPA1*01:03-DPB1*04:01	LAIQGPEDSPSRQS	0.026233863	0.0038643803
HLA-DPA1*01:03-DPB1*04:01	IVDDDDSKIWSLYD	0.08324179	0.008465673
HLA-DPA1*01:03-DPB1*04:01	PYVAVDEICKYRPE	0.06688396	0.0044922912
HLA-DPA1*01:03-DPB1*04:01	SIRERMLYSSCKSR	0.20206386	0.0027986853
HLA-DPA1*01:03-DPB1*04:01	IEIGDGAELTAEFL	0.19038181	0.008454037
HLA-DPA1*01:03-DPB1*04:01	TEQTIQKLQQDFSF	0.08770277	0.003031404
HLA-DPA1*01:03-DPB1*04:01	LLLLRLEPVTAAAG	0.27641863	0.108555004
HLA-DPA1*01:03-DPB1*04:01	AGLPRRIIKETQRL	0.105440736	0.004285599
HLA-DPA1*01:03-DPB1*04:01	AGRRPDSLQHVLLP	0.0851353	0.0029010389
HLA-DPA1*01:03-DPB1*04:01	GFLEPVFPPRPDRV	0.2964101	0.006464824
HLA-DPA1*01:03-DPB1*04:01	QMKLDLERETIELV	0.3556346	0.002584732
HLA-DPA1*01:03-DPB1*04:01	HRLLAVCALVSLAT	0.35481623	0.005596844
HLA-DPA1*01:03-DPB1*04:01	LPSIWDMGLELFRT	0.40713063	0.05273084
HLA-DPA1*01:03-DPB1*04:01	KDPGLVDQLVKADS	0.017223753	0.01080109
HLA-DPA1*01:03-DPB1*04:01	DEANCTAIYHTCEA	0.041549742	0.0012004296
HLA-DPA1*01:03-DPB1*04:01	ITNDGATILKQMQV	0.04323498	0.00485581
HLA-DPA1*01:03-DPB1*04:01	VCFPPRPRGRRQKP	0.11739002	0.0007007306
HLA-DPA1*01:03-DPB1*04:01	PDNGQGPKYVKIFI	0.07678628	0.0010589595
HLA-DPA1*01:03-DPB1*04:01	NFWEMGDTGPCGPC	0.07379225	0.0025277697
HLA-DPA1*01:03-DPB1*04:01	NKINHCRFDEFFSE	0.4614318	0.006511975
HLA-DPA1*01:03-DPB1*04:01	CQPTHFWNDENGNK	0.06897911	0.0027766735
HLA-DPA1*01:03-DPB1*04:01	AGRPKRPHARRALC	0.09089093	0.00084189296
HLA-DPA1*01:03-DPB1*04:01	LFYLGSFDSIVRRC	0.58974534	0.00103289
HLA-DPA1*01:03-DPB1*04:01	SASVSMVLSVNVPD	0.22136496	0.005263595
HLA-DPA1*01:03-DPB1*04:01	QWNVNWEIKMVTVE	0.19478	0.0016621628
HLA-DPA1*01:03-DPB1*04:01	EKQLLGEHLTAILQ	0.43267262	0.35859555
HLA-DPA1*01:03-DPB1*04:01	ALDENYFRGYEWWL	0.40022317	0.006970758
HLA-DPA1*01:03-DPB1*04:01	GGGMDDIFSHIFGG	0.30263233	0.015318833
HLA-DPA1*01:03-DPB1*04:01	PHPGPAAGAVGVPL	0.07700875	0.0033010594
HLA-DPA1*01:03-DPB1*04:01	EQTRLLKASIPFSV	0.36052594	0.013877621
HLA-DPA1*01:03-DPB1*04:01	HKELEEKRRQFEDE	0.023782723	0.03255522
HLA-DPA1*01:03-DPB1*04:01	AKDKNNHCGIATAA	0.0136570865	0.0009565752
HLA-DPA1*01:03-DPB1*04:01	PRWKRHISEQLRRR	0.17562243	0.0069745085
HLA-DPA1*01:03-DPB1*04:01	TADREARPGLPSLL	0.0706422	0.007068378
HLA-DPA1*01:03-DPB1*04:01	ALQNPCYIGTHGCD	0.090135075	0.0005909073
HLA-DPA1*01:03-DPB1*04:01	KGACHGQTGMFPRN	0.047983184	0.0014510948
HLA-DPA1*01:03-DPB1*04:01	EKLLTKEQLKIWMG	0.14114733	0.112777434
HLA-DPA1*01:03-DPB1*04:01	RSHTEEDCTEELFD	0.09011658	0.007959403
HLA-DPA1*01:03-DPB1*04:01	QEESLMPSQVVKGG	0.064686805	0.01294558
HLA-DPA1*01:03-DPB1*04:01	LQFAFYVVEQVGTQ	0.3911791	0.0070614726
HLA-DPA1*01:03-DPB1*04:01	EAPRLTQNLTDLLV	0.1157892	0.016477337
HLA-DPA1*01:03-DPB1*04:01	NNQGVNIFNYQVAT	0.12685168	0.0077210353
HLA-DPA1*01:03-DPB1*04:01	ELDGLWTTITIFIT	0.4469911	0.0015250703
HLA-DPA1*01:03-DPB1*04:01	SGSQCAAAAAAAAP	0.080354586	0.0017893107
HLA-DPA1*01:03-DPB1*04:01	TAASTPDAVDKYLE	0.025607586	0.011886741
HLA-DPA1*01:03-DPB1*04:01	VIAVAIATVIVISL	0.1500397	0.0032295906
HLA-DPA1*01:03-DPB1*04:01	QLVVYIGSTLSYFG	0.56283957	0.005990313
HLA-DPA1*01:03-DPB1*04:01	TVRTTEINFKVGEE	0.054583263	0.03199092
HLA-DPA1*01:03-DPB1*04:01	LMAAVPEIMDRIYK	0.12935783	0.010772988
HLA-DPA1*01:03-DPB1*04:01	PCNQCGPGMELSKE	0.032207407	0.0010968128
HLA-DPA1*01:03-DPB1*04:01	VNVSMVEVTDFPFN	0.14519025	0.0064411266
HLA-DPA1*01:03-DPB1*04:01	GCLDSAGPWTMSRA	0.12550107	0.00049884524
HLA-DPA1*01:03-DPB1*04:01	SSMDPTVDPCHDFF	0.058664843	0.0013872817
HLA-DPA1*01:03-DPB1*04:01	WRIPSFVTELYINY	0.7409516	0.0022451705
HLA-DPA1*01:03-DPB1*04:01	ALTVHVTQPKDGGF	0.02366752	0.0019805026
HLA-DPA1*01:03-DPB1*04:01	HLRGQEHKYLLGDA	0.14704934	0.011574761
HLA-DPA1*01:03-DPB1*04:01	DTATCCAKWNTEDK	0.017354153	0.002770089
HLA-DPA1*01:03-DPB1*04:01	ALTTAEFLAYQCEK	0.53338635	0.01002039
HLA-DPA1*01:03-DPB1*04:01	SQQCSGAAAPAPGA	0.058216896	0.0032201991
HLA-DPA1*01:03-DPB1*04:01	ARRPQRSLLLLQLL	0.513446	0.0012428334
HLA-DPA1*01:03-DPB1*04:01	PSGYVPGKVVPLRP	0.096975	0.06131053
HLA-DPA1*01:03-DPB1*04:01	VKDLNDNSPHFLQA	0.04525009	0.007863821
HLA-DPA1*01:03-DPB1*04:01	PPTKATSKPMGGSA	0.038823087	0.0115411375
HLA-DPA1*01:03-DPB1*04:01	EISSTAGESFLAEG	0.26737314	0.068309344
HLA-DPA1*01:03-DPB1*04:01	SALPENPAALVVVL	0.1351837	0.0033437288
HLA-DPA1*01:03-DPB1*04:01	EDIKDSPYMAFIHP	0.23090127	0.025254253
HLA-DPA1*01:03-DPB1*04:01	ATAVCHTDAYTLSG	0.0854322	0.01951732
HLA-DPA1*01:03-DPB1*04:01	WTTITIFITLFLLS	0.38635957	0.0012322493
HLA-DPA1*01:03-DPB1*04:01	GRGNLEWKEPPSMR	0.051066983	0.007103308
HLA-DPA1*01:03-DPB1*04:01	GRLRSVIQRGSGKK	0.17061129	0.014649908
HLA-DPA1*01:03-DPB1*04:01	QERAVLHTDSSLPF	0.14373223	0.066165164
HLA-DPA1*01:03-DPB1*04:01	SSGFGQHGSVSGQS	0.03810785	0.044969104
HLA-DPA1*01:03-DPB1*04:01	EEPEFTVHERHGTT	0.039868757	0.030858766
HLA-DPA1*01:03-DPB1*04:01	CKGLSALAACCPGA	0.06333939	0.0008976517
HLA-DPA1*01:03-DPB1*04:01	TGSQNSIFPVFDNL	0.36292493	0.004739775
HLA-DPA1*01:03-DPB1*04:01	YSSSHPPAEHKKMV	0.046045374	0.0017708655
HLA-DPA1*01:03-DPB1*04:01	RRMPGIGWLKKCYQ	0.12453831	0.0004544512
HLA-DPA1*01:03-DPB1*04:01	HALRLHWVEFQNKF	0.6360322	0.47032124
HLA-DPA1*01:03-DPB1*04:01	LPSPQGSNYLIVLG	0.23265886	0.38120028
HLA-DPA1*01:03-DPB1*04:01	FGAATNKVVCSSPL	0.123677716	0.0022424585
HLA-DPA1*01:03-DPB1*04:01	RLRYEDLVRQPRAQ	0.19219676	0.105305076
HLA-DPA1*01:03-DPB1*04:01	GGEARVHVLVLSSW	0.26016653	0.011108294
HLA-DPA1*01:03-DPB1*04:01	DHNLPCDVIWLDIE	0.23597914	0.001355269
HLA-DPA1*01:03-DPB1*04:01	VKQAVLYNALSAML	0.5286436	0.01136543
HLA-DPA1*01:03-DPB1*04:01	LDKDEKISRDELLQ	0.1295799	0.54928267
HLA-DPA1*01:03-DPB1*04:01	KDGFTVNTKVPSLK	0.102689415	0.573831
HLA-DPA1*01:03-DPB1*04:01	LERGRGNLEWKEPP	0.031094514	0.0010459952
HLA-DPA1*01:03-DPB1*04:01	KFQIPCIVPELNST	0.24511223	0.0006376597
HLA-DPA1*01:03-DPB1*04:01	PTPSPSTPPTPSPS	0.020394491	0.0028881014
HLA-DPA1*01:03-DPB1*04:01	GQERFRTITQSYYR	0.30798236	0.5160076
HLA-DPA1*01:03-DPB1*04:01	AATGRLLLLLLVGL	0.22557814	0.0020262182
HLA-DPA1*01:03-DPB1*04:01	NKVPQLPITNFNRD	0.15059625	0.0373731
HLA-DPA1*01:03-DPB1*04:01	LAANQLSSVITTKE	0.10826524	0.023849176
HLA-DPA1*01:03-DPB1*04:01	CCKVVIKDPPPPPA	0.012720966	0.002415049
HLA-DPA1*01:03-DPB1*04:01	ESPSHSPGLRSLAS	0.03048572	0.0011646643
HLA-DPA1*01:03-DPB1*04:01	LSLPACPEESPLLV	0.072198816	0.0010257072
HLA-DPA1*01:03-DPB1*04:01	HLLPMLQRQRLQFA	0.28462788	0.0057746046
HLA-DPA1*01:03-DPB1*04:01	GDVSIGIKCAPGVV	0.036461886	0.001091047
HLA-DPA1*01:03-DPB1*04:01	KPTWLDGKHVVFGK	0.09104844	0.45513454
HLA-DPA1*01:03-DPB1*04:01	CSTVPSLALTSLLC	0.3499142	0.0005800534
HLA-DPA1*01:03-DPB1*04:01	FVQRDNARTGRVTA	0.020112189	0.0027335547
HLA-DPA1*01:03-DPB1*04:01	ISDSNPFLTQWVIY	0.32709262	0.0015175622
HLA-DPA1*01:03-DPB1*04:01	HPRERTALWVATDH	0.10895003	0.058823414
HLA-DPA1*01:03-DPB1*04:01	RNLARAMCMKNLKL	0.22886772	0.0015067894
HLA-DPA1*01:03-DPB1*04:01	PSLSSGHGSLPGSP	0.033254452	0.0047945217
HLA-DPA1*01:03-DPB1*04:01	TKVANVELYYRAIQ	0.31511706	0.0028568555
HLA-DPA1*01:03-DPB1*04:01	IATPDYIQNAPGLP	0.050718155	0.012716626
HLA-DPA1*01:03-DPB1*04:01	MTVTHNSSVTSAAS	0.033958122	0.002622361
HLA-DPA1*01:03-DPB1*04:01	TVMGTSTEYSVSGG	0.1016917	0.0046406733
HLA-DPA1*01:03-DPB1*04:01	AIRRTVPPMVNVTC	0.13912691	0.0041616186
HLA-DPA1*01:03-DPB1*04:01	GEAVQEELLKGLDN	0.13753466	0.2899836
HLA-DPA1*01:03-DPB1*04:01	PCSHRLLAVCALVS	0.26974595	0.002399431
HLA-DPA1*01:03-DPB1*04:01	NKAGLLDLPDASVN	0.03856103	0.02170056
HLA-DPA1*01:03-DPB1*04:01	MASTSYDYCRVPME	0.21373358	0.008783084
HLA-DPA1*01:03-DPB1*04:01	EWFKIEDAIKVLQY	0.29221356	0.019900877
HLA-DPA1*01:03-DPB1*04:01	LLSNDVNSVCDGTC	0.021691728	0.0014884555
HLA-DPA1*01:03-DPB1*04:01	LLLLLLSFLAPWAT	0.46331197	0.005115635
HLA-DPA1*01:03-DPB1*04:01	LILCNSFSDTSIFN	0.38530955	0.00064519077
HLA-DPA1*01:03-DPB1*04:01	KLEQKLHEKLVLQN	0.19686386	0.053056013
HLA-DPA1*01:03-DPB1*04:01	NLSANALKTVDHSW	0.048066378	0.006258864
HLA-DPA1*01:03-DPB1*04:01	GSGSGGGSGGGYGG	0.03133352	0.006762035
HLA-DPA1*01:03-DPB1*04:01	QWREWADSKSCCDY	0.03101881	0.000938097
HLA-DPA1*01:03-DPB1*04:01	YGNYDNLLSQFGCM	0.31983328	0.0010051294
HLA-DPA1*01:03-DPB1*04:01	IEPADRFKTKRIAG	0.04191812	0.0741154
HLA-DPA1*01:03-DPB1*04:01	DCAGKNNSSENKLK	0.013053101	0.0009897256
HLA-DPA1*01:03-DPB1*04:01	EGPFPGHLVDVSGT	0.0241959	0.012784569
HLA-DPA1*01:03-DPB1*04:01	ALTCLVLGLALVFG	0.19293837	0.0012756233
HLA-DPA1*01:03-DPB1*04:01	LKSPENSLLQFQFK	0.13138978	0.005285796
HLA-DPA1*01:03-DPB1*04:01	DGATILKQMQVLHP	0.12562332	0.027847448
HLA-DPA1*01:03-DPB1*04:01	SGDMHQHEGHIPNA	0.020754734	0.0026137787
HLA-DPA1*01:03-DPB1*04:01	ATEQLLSTFLTVGN	0.6772348	0.015480151
HLA-DPA1*01:03-DPB1*04:01	HTIFVRAVDGGMPT	0.046499737	0.010652056
HLA-DPA1*01:03-DPB1*04:01	KNAKGSTQSGREGR	0.009971977	0.001152838
HLA-DPA1*01:03-DPB1*04:01	IISSCYTLIWDLKM	0.5211775	0.007093803
HLA-DPA1*01:03-DPB1*04:01	WSSGDDKEQLVKNT	0.015750878	0.004159634
HLA-DPA1*01:03-DPB1*04:01	CKGLVKVGAPGILQ	0.13149197	0.0033325884
HLA-DPA1*01:03-DPB1*04:01	RVQMTWSYPDEKNK	0.07060277	0.009107173
HLA-DPA1*01:03-DPB1*04:01	STSAVQCPHPQILR	0.08716719	0.007200455
HLA-DPA1*01:03-DPB1*04:01	QPNESPQLSPQDVT	0.010550275	0.027345646
HLA-DPA1*01:03-DPB1*04:01	FLVPVRLNQTVIWD	0.23921822	0.0036674973
HLA-DPA1*01:03-DPB1*04:01	FLSEAQDDPQKRKP	0.033255566	0.0030063079
HLA-DPA1*01:03-DPB1*04:01	TMPPTKPQPPARPP	0.02196712	0.007046289
HLA-DPA1*01:03-DPB1*04:01	LPSSGLRGEKSGVL	0.08837049	0.01943564
HLA-DPA1*01:03-DPB1*04:01	FVGLSLLLAGIISL	0.31674767	0.0067013516
HLA-DPA1*01:03-DPB1*04:01	DNLLPGMQPSKPQQ	0.03143523	0.00480563
HLA-DPA1*01:03-DPB1*04:01	TLLSQEQIKQIKKD	0.104746066	0.26644903
HLA-DPA1*01:03-DPB1*04:01	NTGSGTRRPESQSQ	0.011084154	0.0009779785
HLA-DPA1*01:03-DPB1*04:01	CIEEQHDLDHYLFP	0.08355151	0.00065526855
HLA-DPA1*01:03-DPB1*04:01	THHPISDHEATLRC	0.02113673	0.083094664
HLA-DPA1*01:03-DPB1*04:01	LEQNLSDLQLQAAV	0.11530517	0.0019622233
HLA-DPA1*01:03-DPB1*04:01	TSEMNTDKQYFCRT	0.03750206	0.0060223592
HLA-DPA1*01:03-DPB1*04:01	EEDEPTLEASWPHI	0.09962792	0.0014207935
HLA-DPA1*01:03-DPB1*04:01	AFIFFFGSYLLIGK	0.6403019	0.023224562
HLA-DPA1*01:03-DPB1*04:01	QQQLTAMKVLQRNC	0.2382765	0.001171068
HLA-DPA1*01:03-DPB1*04:01	TLLDLHQQKEAARR	0.102812454	0.043768488
HLA-DPA1*01:03-DPB1*04:01	FILAQDWLSESNHV	0.38962993	0.004725538
HLA-DPA1*01:03-DPB1*04:01	GAGDGLAMTGAVQE	0.016788077	0.0031276294
HLA-DPA1*01:03-DPB1*04:01	CSPSQGPCCTAQCA	0.02098815	0.000432015
HLA-DPA1*01:03-DPB1*04:01	VQKIRAGRSTPGLR	0.04907924	0.05861973
HLA-DPA1*01:03-DPB1*04:01	FEYMAGSDMTYGGF	0.17811786	0.014154531
HLA-DPA1*01:03-DPB1*04:01	FTAASPSAGFPMDF	0.08283436	0.007608163
HLA-DPA1*01:03-DPB1*04:01	YCALIEEAYGLDKI	0.282039	0.0049970066
HLA-DPA1*01:03-DPB1*04:01	THHCARRRDVRASW	0.048196748	0.00043139356
HLA-DPA1*01:03-DPB1*04:01	NLANSSLGFILADA	0.3003327	0.0057633505
HLA-DPA1*01:03-DPB1*04:01	MPASKRRIPVSQPG	0.023635808	0.0018700846
HLA-DPA1*01:03-DPB1*04:01	LLGIALLAYVASVW	0.3672533	0.002102441
HLA-DPA1*01:03-DPB1*04:01	AGLSAASPPAAPRF	0.11012407	0.015433597
HLA-DPA1*01:03-DPB1*04:01	ERLPSMKGPIDINM	0.056245193	0.004166999
HLA-DPA1*01:03-DPB1*04:01	RVAAAVVRALPRRA	0.18308672	0.011373058
HLA-DPA1*01:03-DPB1*04:01	RSDFDMAYERGRIS	0.18901764	0.07339062
HLA-DPA1*01:03-DPB1*04:01	KEAALHGHKDFHPR	0.015928026	0.010032328
HLA-DPA1*01:03-DPB1*04:01	PYNGVVLAQTVANF	0.29050162	0.003322224
HLA-DPA1*01:03-DPB1*04:01	DVHPTLLDNAVKML	0.05679105	0.016763177
HLA-DPA1*01:03-DPB1*04:01	LSFSQSSWSHFGWY	0.43139735	0.014912781
HLA-DPA1*01:03-DPB1*04:01	KKVKHENFSLLTSG	0.4977699	0.17675631
HLA-DPA1*01:03-DPB1*04:01	DESFFHFPFNSERR	0.48674756	0.9266631
HLA-DPA1*01:03-DPB1*04:01	YQCIVTNHFGSNYS	0.4134215	0.007907867
HLA-DPA1*01:03-DPB1*04:01	VLRLRHLNINAIRD	0.27366018	0.50228024
HLA-DPA1*01:03-DPB1*04:01	SAKDIDGHMVNLDK	0.024900876	0.15238339
HLA-DPA1*01:03-DPB1*04:01	CCEIKLKDWQEGGY	0.11551409	0.00072571135
HLA-DPA1*01:03-DPB1*04:01	EYKPGNPPAEIGQN	0.018547388	0.27153108
HLA-DPA1*01:03-DPB1*04:01	VPAEFDLKQRNSTI	0.06349756	0.010745195
HLA-DPA1*01:03-DPB1*04:01	FTGLSHLQYLFIEN	0.51001024	0.1385122
HLA-DPA1*01:03-DPB1*04:01	MVFFGNVDSSGIKH	0.14783292	0.080954716
HLA-DPA1*01:03-DPB1*04:01	VANIFPATFVTAEM	0.3613196	0.013520044
HLA-DPA1*01:03-DPB1*04:01	ILSVMLIFAFFQEL	0.5865678	0.0017043336
HLA-DPA1*01:03-DPB1*04:01	TASPGVFPVTVQPP	0.048211507	0.008513321
HLA-DPA1*01:03-DPB1*04:01	HTRHLDPGKCQACL	0.013733523	0.00078977935
HLA-DPA1*01:03-DPB1*04:01	LTVSTPSWCQSTEA	0.042296775	0.007041072
HLA-DPA1*01:03-DPB1*04:01	ISERVLWDLGRDFR	0.21192776	0.13454959
HLA-DPA1*01:03-DPB1*04:01	HFEPNDYFTNSVLT	0.18874022	0.19469777
HLA-DPA1*01:03-DPB1*04:01	SGLVRAGSQGEYGC	0.062355123	0.001018139
HLA-DPA1*01:03-DPB1*04:01	CRISLLPLIVTFHL	0.5201952	0.0009730086
HLA-DPA1*01:03-DPB1*04:01	SVANFNLTFSWPMS	0.44285986	0.0018089728
HLA-DPA1*01:03-DPB1*04:01	VLGCQYLHRNRVIH	0.18608572	0.0021718356
HLA-DPA1*01:03-DPB1*04:01	PDMDDEEGEGEEDD	0.015043036	0.016600296
HLA-DPA1*01:03-DPB1*04:01	NQFSASLAADTPTA	0.18005922	0.02225526
HLA-DPA1*01:03-DPB1*04:01	AVLLCTMALCNQVL	0.33823973	0.0014141807
HLA-DPA1*01:03-DPB1*04:01	GYYFATLDHYLYEA	0.5114472	0.51798785
HLA-DPA1*01:03-DPB1*04:01	RNGTEAFDSWEKPP	0.095715396	0.0031286986
HLA-DPA1*01:03-DPB1*04:01	VQSQRSVSPTFLNP	0.1902048	0.0041063447
HLA-DPA1*01:03-DPB1*04:01	MVTDDFVVSGTCAE	0.12196876	0.0007156269
HLA-DPA1*01:03-DPB1*04:01	TGTAKDWVVVDYGT	0.10457215	0.006891264
HLA-DPA1*01:03-DPB1*04:01	TNNGQALYLVSPTE	0.10106789	0.009892139
HLA-DPA1*01:03-DPB1*04:01	LVGTVTRTYYIGIV	0.5215976	0.034136496
HLA-DPA1*01:03-DPB1*04:01	GALRRLTPSASLPP	0.20436844	0.0027105166
HLA-DPA1*01:03-DPB1*04:01	QKDRRWRVVTLQGQ	0.20628832	0.013890882
HLA-DPA1*01:03-DPB1*04:01	DWMILEFSQLGFIG	0.6262535	0.0028775602
HLA-DPA1*01:03-DPB1*04:01	TYPESEGTSSGLLN	0.022733418	0.001963097
HLA-DPA1*01:03-DPB1*04:01	DTIPYALLGGIIIP	0.2831337	0.026638906
HLA-DPA1*01:03-DPB1*04:01	KRKLTARSDRVKSV	0.06465679	0.002496376
HLA-DPA1*01:03-DPB1*04:01	HFMKLYEEKTGNAW	0.13261986	0.0023361784
HLA-DPA1*01:03-DPB1*04:01	LDLYNDSAHYALTR	0.19682997	0.27328762
HLA-DPA1*01:03-DPB1*04:01	TCKANPAAVVNFEE	0.0809092	0.0017185593
HLA-DPA1*01:03-DPB1*04:01	VASDGQYLRLYEAV	0.27871403	0.0019080918
HLA-DPA1*01:03-DPB1*04:01	CGASQSVSSSYLAW	0.25928405	0.00049135817
HLA-DPA1*01:03-DPB1*04:01	IKFFATFDKGVAKK	0.28061903	0.36588606
HLA-DPA1*01:03-DPB1*04:01	MTQSPSAMSASVGD	0.036010664	0.0019585988
HLA-DPA1*01:03-DPB1*04:01	ASSPVPLPPVTHLD	0.07074173	0.011896284
HLA-DPA1*01:03-DPB1*04:01	VVFQMTILRDLEKL	0.57359767	0.19494599
HLA-DPA1*01:03-DPB1*04:01	VKVYAYYNLEESCT	0.31145054	0.013743828
HLA-DPA1*01:03-DPB1*04:01	FEGVDCAIFESPYP	0.27450725	0.0009478953
HLA-DPA1*01:03-DPB1*04:01	SCVDEGFSSPCTFA	0.17485434	0.00047686027
HLA-DPA1*01:03-DPB1*04:01	VCTNDMFRLALHNF	0.2922624	0.00102565
HLA-DPA1*01:03-DPB1*04:01	MNNQLSGLNFSLPS	0.26310247	0.046394564
HLA-DPA1*01:03-DPB1*04:01	SEWFWWHWQGEGRP	0.20855951	0.11367841
HLA-DPA1*01:03-DPB1*04:01	TFLESDCDEQLLIT	0.28198045	0.00079334294
HLA-DPA1*01:03-DPB1*04:01	LFLIVFFSLVFSVF	0.29451618	0.003789498
HLA-DPA1*01:03-DPB1*04:01	ERLAGTESPVREEP	0.05563446	0.0038265996
HLA-DPA1*01:03-DPB1*04:01	PAGGPPARRGGAGA	0.040893216	0.0012206773
HLA-DPA1*01:03-DPB1*04:01	KLCESLQAVFVQSY	0.5643349	0.0007477886
HLA-DPA1*01:03-DPB1*04:01	KCKLKPGKQCSPSQ	0.03380863	0.0013060765
HLA-DPA1*01:03-DPB1*04:01	LHEDLNRVHEKPYV	0.04009728	0.002164511
HLA-DPA1*01:03-DPB1*04:01	WYSGVNRPRNIMVY	0.0465106	0.0011873201
HLA-DPA1*01:03-DPB1*04:01	EVVPPAMYQFSQYV	0.3171021	0.0043558357
HLA-DPA1*01:03-DPB1*04:01	YIDFLMLSFLLYNY	0.52557987	0.0014609497
HLA-DPA1*01:03-DPB1*04:01	GDKASPDQNASTHT	0.005480496	0.0019964797
HLA-DPA1*01:03-DPB1*04:01	DISGLIFTHHPCFS	0.26276544	0.014255223
HLA-DPA1*01:03-DPB1*04:01	NRYELRSGAGQPLG	0.22735864	0.006739701
HLA-DPA1*01:03-DPB1*04:01	DTCGANAKQSRDCF	0.0077827773	0.0009090282
HLA-DPA1*01:03-DPB1*04:01	LQELLETARYQEEA	0.32217267	0.02353394
HLA-DPA1*01:03-DPB1*04:01	VNQLKKEQKKRQKE	0.048379738	0.0065494617
HLA-DPA1*01:03-DPB1*04:01	PLERLEKLLTKEQL	0.106631964	0.047993142
HLA-DPA1*01:03-DPB1*04:01	GEGEDTRLSASEMK	0.009712031	0.14979842
HLA-DPA1*01:03-DPB1*04:01	KNIYSIMQACWALE	0.54910225	0.002556981
HLA-DPA1*01:03-DPB1*04:01	VQCFGPTAEAAQLE	0.08030163	0.0010433559
HLA-DPA1*01:03-DPB1*04:01	AKRTCEEHQLCVVA	0.1451466	0.002489255
HLA-DPA1*01:03-DPB1*04:01	NHPPEPPKKGLLQR	0.025803756	0.0020919798
HLA-DPA1*01:03-DPB1*04:01	GLDDTKILPGNMKD	0.014094601	0.061876614
HLA-DPA1*01:03-DPB1*04:01	SVGKIECVSAETTE	0.046979964	0.11463964
HLA-DPA1*01:03-DPB1*04:01	YFTEFLKKEFSAEN	0.36610162	0.040827528
HLA-DPA1*01:03-DPB1*04:01	LALAFKLDEVAAVA	0.24499632	0.45593962
HLA-DPA1*01:03-DPB1*04:01	HTPLPQQRHVSKAV	0.040136855	0.0011498145
HLA-DPA1*01:03-DPB1*04:01	DQRLKENDQILAIN	0.16907254	0.19328669
HLA-DPA1*01:03-DPB1*04:01	SMPVHYDSQLDTTL	0.16356222	0.014139138
HLA-DPA1*01:03-DPB1*04:01	FFLIGFMIGYLGYC	0.39212596	0.0013953394
HLA-DPA1*01:03-DPB1*04:01	SQAARTPGDRTGTS	0.005480001	0.00082950125
HLA-DPA1*01:03-DPB1*04:01	NLSVYSLPQLLGPS	0.31270835	0.011759082
HLA-DPA1*01:03-DPB1*04:01	DVISDDTFEYMAGS	0.31006017	0.26868236
HLA-DPA1*01:03-DPB1*04:01	LDEDHSGPWCATTL	0.054113664	0.0017356109
HLA-DPA1*01:03-DPB1*04:01	NEPEENFWMVMVVR	0.2775358	0.016148834
HLA-DPA1*01:03-DPB1*04:01	IIEADEVLLFERAT	0.3775741	0.026767164
HLA-DPA1*01:03-DPB1*04:01	SAGRPKRPHARRAL	0.093682684	0.009155888
HLA-DPA1*01:03-DPB1*04:01	VLGFFIIAVLMSAQ	0.2606561	0.002015635
HLA-DPA1*01:03-DPB1*04:01	GLVGIIIGTIFIIK	0.55473197	0.03642974
HLA-DPA1*01:03-DPB1*04:01	LQPGAASAAINASV	0.06346548	0.005609597
HLA-DPA1*01:03-DPB1*04:01	EPCGAWVWENQVSW	0.16504583	0.001530306
HLA-DPA1*01:03-DPB1*04:01	TSITEGLQQVVTMG	0.06415745	0.0024393264
HLA-DPA1*01:03-DPB1*04:01	SLQCYNCPNPTADC	0.039751217	0.0004676262
HLA-DPA1*01:03-DPB1*04:01	CSDMCFHQKYRTHD	0.115172885	0.0021136175
HLA-DPA1*01:03-DPB1*04:01	VIFYFQSMLHPVMR	0.59029067	0.38923058
HLA-DPA1*01:03-DPB1*04:01	GTVEGFEPADNKCL	0.060821775	0.0006763823
HLA-DPA1*01:03-DPB1*04:01	LRCNGVLEGIRICR	0.12639269	0.0006982802
HLA-DPA1*01:03-DPB1*04:01	DGGLLVFGDNKDGS	0.024482949	0.0051748916
HLA-DPA1*01:03-DPB1*04:01	IAKYGIRNSLLIAP	0.30696583	0.06203983
HLA-DPA1*01:03-DPB1*04:01	NPFALESTILDNED	0.2666338	0.5638558
HLA-DPA1*01:03-DPB1*04:01	SLLGVNNSGVWISS	0.20112497	0.0006567183
HLA-DPA1*01:03-DPB1*04:01	EEMTQRRWENMPVS	0.135721	0.045720108
HLA-DPA1*01:03-DPB1*04:01	KTTSRNLARAMCMK	0.07100956	0.0004390267
HLA-DPA1*01:03-DPB1*04:01	GTCVEWLRRYLENG	0.17466338	0.0040238267
HLA-DPA1*01:03-DPB1*04:01	TQGEGARPLSTRVP	0.015148017	0.0023458388
HLA-DPA1*01:03-DPB1*04:01	MPMPMGYNPYAYGQ	0.14799829	0.005092009
HLA-DPA1*01:03-DPB1*04:01	CVNLMRGRERAQKV	0.066831335	0.00047594093
HLA-DPA1*01:03-DPB1*04:01	VHKTYGFHFTTPAL	0.3024521	0.03827729
HLA-DPA1*01:03-DPB1*04:01	LSANWAYVKDACRM	0.100683115	0.011752483
HLA-DPA1*01:03-DPB1*04:01	QTLTKAQVTAAGPQ	0.034292992	0.0338059
HLA-DPA1*01:03-DPB1*04:01	QTRCNVWILDGDLY	0.13704102	0.0003074687
HLA-DPA1*01:03-DPB1*04:01	QEAIEHIDEVQNEI	0.016868675	0.01739905
HLA-DPA1*01:03-DPB1*04:01	RLVLALALILVLES	0.23390648	0.0018966757
HLA-DPA1*01:03-DPB1*04:01	VHNYQPCVQRAEGY	0.038105447	0.0014624291
HLA-DPA1*01:03-DPB1*04:01	KKSGPKGAPAAEPG	0.025060479	0.012539345
HLA-DPA1*01:03-DPB1*04:01	KKRNDNLLKALQLN	0.15652744	0.006663709
HLA-DPA1*01:03-DPB1*04:01	NLAAGTDNTSSLGP	0.013564167	0.0016345478
HLA-DPA1*01:03-DPB1*04:01	RKLHEAVRAVQSST	0.082259394	0.003201569
HLA-DPA1*01:03-DPB1*04:01	MTEKELLAVACEQF	0.3356557	0.0011953448
HLA-DPA1*01:03-DPB1*04:01	FIIAVLMSAQESWA	0.29278705	0.0018442571
HLA-DPA1*01:03-DPB1*04:01	GLVGIIIGTIFIIK	0.55473197	0.03642974
HLA-DPA1*01:03-DPB1*04:01	ERMLPLLALGLLAA	0.42162627	0.00969848
HLA-DPA1*01:03-DPB1*04:01	PLLAPKPQGPAFPE	0.06551678	0.006279071
HLA-DPA1*01:03-DPB1*04:01	TGCPKAKTCTFILR	0.10973559	0.002905192
HLA-DPA1*01:03-DPB1*04:01	SACCTETEKQHGDA	0.005799398	0.002390541
HLA-DPA1*01:03-DPB1*04:01	EISQDTGKYCFGVE	0.048409034	0.0016654705
HLA-DPA1*01:03-DPB1*04:01	AQTAFDESINLSAV	0.20641631	0.0027579914
HLA-DPA1*01:03-DPB1*04:01	FVCDEDATLELKVK	0.07372401	0.002133043
HLA-DPA1*01:03-DPB1*04:01	AVVTTERAKHFYSP	0.05320852	0.0045460565
HLA-DPA1*01:03-DPB1*04:01	VTVLSLLMLVAAFC	0.23308638	0.002340199
HLA-DPA1*01:03-DPB1*04:01	GTFQQSTQELFIPN	0.4577234	0.56972015
HLA-DPA1*01:03-DPB1*04:01	SLPVLVVVLSIVLE	0.34987935	0.0028350237
HLA-DPA1*01:03-DPB1*04:01	CFPCCRGSSKSKVG	0.03973328	0.00039703157
HLA-DPA1*01:03-DPB1*04:01	EEQQTASSSSTLVE	0.0625615	0.014420318
HLA-DPA1*01:03-DPB1*04:01	PLPRPYYSQQLAMP	0.25641966	0.0024979662
HLA-DPA1*01:03-DPB1*04:01	EGPGSLLSELKSKG	0.038647607	0.012287329
HLA-DPA1*01:03-DPB1*04:01	LIGALLVCREGSLA	0.23164861	0.002947426
HLA-DPA1*01:03-DPB1*04:01	MRDNYPPGFSYADF	0.14821793	0.009955365
HLA-DPA1*01:03-DPB1*04:01	KPTWWFCAFPYSLL	0.72972673	0.021894082
HLA-DPA1*01:03-DPB1*04:01	RFIPPARMMSTESA	0.089772575	0.002156797
HLA-DPA1*01:03-DPB1*04:01	SAGEDSVHDRFIGP	0.03841069	0.0067546284
HLA-DPA1*01:03-DPB1*04:01	LPVIESVNPCLILV	0.22689876	0.008121016
HLA-DPA1*01:03-DPB1*04:01	TFFLEDDDKLEQIR	0.32098934	0.12072705
HLA-DPA1*01:03-DPB1*04:01	LASPQKIEGFKRLD	0.1831657	0.025248092
HLA-DPA1*01:03-DPB1*04:01	KYKIKTIQDLVSLK	0.3209372	0.04280366
HLA-DPA1*01:03-DPB1*04:01	VGNGFRGCMDSIYL	0.19294167	0.0010827987
HLA-DPA1*01:03-DPB1*04:01	QVPSMGSSSPMGII	0.14002047	0.013490115
HLA-DPA1*01:03-DPB1*04:01	QAPPLPGSPEPPPA	0.01645164	0.010308549
HLA-DPA1*01:03-DPB1*04:01	GIVLCKMINLSVPD	0.2889848	0.0041509857
HLA-DPA1*01:03-DPB1*04:01	FRAKEGEQKGEEME	0.036240526	0.01685924
HLA-DPA1*01:03-DPB1*04:01	SSEGKVFINICHSP	0.19592799	0.012510466
HLA-DPA1*01:03-DPB1*04:01	GITLPSEQCSALPR	0.076430336	0.002445278
HLA-DPA1*01:03-DPB1*04:01	NRDLDFTIDLDFKG	0.14702539	0.041581295
HLA-DPA1*01:03-DPB1*04:01	LDHPHRLTGNKVQQ	0.031676434	0.04635386
HLA-DPA1*01:03-DPB1*04:01	VILRFAWTIQISIT	0.44375718	0.001278845
HLA-DPA1*01:03-DPB1*04:01	TMFTGNAYIVASRD	0.45083538	0.40474883
HLA-DPA1*01:03-DPB1*04:01	YGGYGGGGGGGYNA	0.05627471	0.019966433
HLA-DPA1*01:03-DPB1*04:01	EMAENGVKTITSVA	0.032095686	0.0046059294
HLA-DPA1*01:03-DPB1*04:01	IANSMFNDTLELFL	0.5584504	0.016336385
HLA-DPA1*01:03-DPB1*04:01	RGRSGSSSRTNFTI	0.04160823	0.005478362
HLA-DPA1*01:03-DPB1*04:01	LPEKQDQCCTTCVV	0.015411568	0.0010410483
HLA-DPA1*01:03-DPB1*04:01	DNLQLFLNSYNGRR	0.33673087	0.07804996
HLA-DPA1*01:03-DPB1*04:01	SLVEDDRTLQSLLT	0.09833365	0.0038658958
HLA-DPA1*01:03-DPB1*04:01	NDLGLPPVDLDLDK	0.06635114	0.03408853
HLA-DPA1*01:03-DPB1*04:01	SVLHTTPAILLKEI	0.44068757	0.13600409
HLA-DPA1*01:03-DPB1*04:01	YKRMLNKRPTLKDL	0.12546703	0.002534784
HLA-DPA1*01:03-DPB1*04:01	LRLTVVDTPGYGDA	0.03841015	0.029106686
HLA-DPA1*01:03-DPB1*04:01	ERISQTVEILKHTV	0.23018798	0.0019630403
HLA-DPA1*01:03-DPB1*04:01	CQFVCHYSFESYEQ	0.54744667	0.0018162308
HLA-DPA1*01:03-DPB1*04:01	PRPKPAPLTAEIQQ	0.018850442	0.023525756
HLA-DPA1*01:03-DPB1*04:01	MAAPSGGWNGVGAS	0.022519868	0.0015916135
HLA-DPA1*01:03-DPB1*04:01	FLKPMLLGRILYAP	0.4994549	0.0075609116
HLA-DPA1*01:03-DPB1*04:01	IGSNPCAEENGGCS	0.0171208	0.00089172507
HLA-DPA1*01:03-DPB1*04:01	ANGPFPHEYVSGTP	0.061054435	0.014142009
HLA-DPA1*01:03-DPB1*04:01	KQNPTVGSHCAGLF	0.075272396	0.0014974538
HLA-DPA1*01:03-DPB1*04:01	CTDLKIGFECTCPA	0.13714533	0.0010284359
HLA-DPA1*01:03-DPB1*04:01	WVAITLYACDSKSE	0.30349666	0.0014397141
HLA-DPA1*01:03-DPB1*04:01	TRSPSVCLSEACVS	0.07140045	0.00045588583
HLA-DPA1*01:03-DPB1*04:01	ILGKKDVMWIGFLT	0.34437826	0.028678637
HLA-DPA1*01:03-DPB1*04:01	YSKKKYVCKLLFIF	0.4014286	0.0011605605
HLA-DPA1*01:03-DPB1*04:01	VQHSNAKNAVLFEA	0.10731435	0.0023738241
HLA-DPA1*01:03-DPB1*04:01	KCETPNCPFFMSVN	0.13823362	0.00059643167
HLA-DPA1*01:03-DPB1*04:01	AVDAMLLHGQDVIT	0.118793026	0.0071527534
HLA-DPA1*01:03-DPB1*04:01	GTAPGGGPPGPPPN	0.010855029	0.06255832
HLA-DPA1*01:03-DPB1*04:01	SGGFGGKRTSDKVK	0.029547859	0.105786785
HLA-DPA1*01:03-DPB1*04:01	RLSNNQRYLFLDGD	0.21533245	0.016982216
HLA-DPA1*01:03-DPB1*04:01	ALKMRFVDHVFDEQ	0.3609878	0.2552469
HLA-DPA1*01:03-DPB1*04:01	RSLPRKMPFVRGQS	0.16987823	0.0023807883
HLA-DPA1*01:03-DPB1*04:01	REFTEREQGEVRFS	0.052469607	0.00782562
HLA-DPA1*01:03-DPB1*04:01	GWDNLRNVDMGRVM	0.20226426	0.06903387
HLA-DPA1*01:03-DPB1*04:01	RYRVDFQGMEYQGG	0.34886232	0.03184963
HLA-DPA1*01:03-DPB1*04:01	SRFSKAGLFPIFAT	0.48821232	0.016976202
HLA-DPA1*01:03-DPB1*04:01	RPKPAPLTAEIQQK	0.044596974	0.2154344
HLA-DPA1*01:03-DPB1*04:01	GVEPKTECERLAGT	0.02939357	0.0032140352
HLA-DPA1*01:03-DPB1*04:01	SPDALQNPCYIGTH	0.079264544	0.0031836503
HLA-DPA1*01:03-DPB1*04:01	LVTMKWWNDLWLNE	0.39290184	0.0035492205
HLA-DPA1*01:03-DPB1*04:01	KGACHGQTGMFPRN	0.047983184	0.0014510948
HLA-DPA1*01:03-DPB1*04:01	RAIARHEVREIEQR	0.08195724	0.13812587
HLA-DPA1*01:03-DPB1*04:01	QTDGTLTYFDKVDK	0.12662993	0.052618284
HLA-DPA1*01:03-DPB1*04:01	IGEDKLIHFSGVAL	0.25253266	0.0107653765
HLA-DPA1*01:03-DPB1*04:01	SVSWGILLLAGLCC	0.28980845	0.00084307
HLA-DPA1*01:03-DPB1*04:01	AFAKVDLNSNGFIC	0.18850164	0.0015823513
HLA-DPA1*01:03-DPB1*04:01	DNTCKLNGSLPVAI	0.18334825	0.0008134943
HLA-DPA1*01:03-DPB1*04:01	CPQPTRQQKRACSL	0.068000786	0.0008571424
HLA-DPA1*01:03-DPB1*04:01	RCKQLICDPSYIPD	0.09791165	0.0020656842
HLA-DPA1*01:03-DPB1*04:01	QSGRKGTDIMYTGT	0.027710868	0.006163524
HLA-DPA1*01:03-DPB1*04:01	PLANVTLTCQAHLE	0.1562354	0.0007330278
HLA-DPA1*01:03-DPB1*04:01	KFEISAIRDLTTGY	0.23200434	0.0062329257
HLA-DPA1*01:03-DPB1*04:01	ESTIGAAFLTQTVC	0.40880105	0.008078286
HLA-DPA1*01:03-DPB1*04:01	MKTLQFAVHIPTFV	0.4555306	0.0045954995
HLA-DPA1*01:03-DPB1*04:01	SVLNMFPGTEEGPE	0.16696249	0.004336885
HLA-DPA1*01:03-DPB1*04:01	YSGLRDVYLLHESY	0.26468143	0.08539091
HLA-DPA1*01:03-DPB1*04:01	MKVLNSSNEHVISI	0.16274151	0.003313688
HLA-DPA1*01:03-DPB1*04:01	GRGFMLGSRNGSVL	0.273189	0.017012987
HLA-DPA1*01:03-DPB1*04:01	SLFSCLKDRHDFGF	0.1720661	0.00086714886
HLA-DPA1*01:03-DPB1*04:01	VRRRYPHYLSDFRD	0.16512462	0.007317914
HLA-DPA1*01:03-DPB1*04:01	GCYPASAGKGCEGN	0.03368553	0.001568044
HLA-DPA1*01:03-DPB1*04:01	RDRSGNCVPCNQCG	0.012399569	0.0012240226
HLA-DPA1*01:03-DPB1*04:01	QLQSKHDAATCFVD	0.07584098	0.0027452365
HLA-DPA1*01:03-DPB1*04:01	LYVHMATADGLRQR	0.07163904	0.015869737
HLA-DPA1*01:03-DPB1*04:01	FCYLCFVSIYGLTC	0.5379713	0.0005321532
HLA-DPA1*01:03-DPB1*04:01	KKDVMWIGFLTRTV	0.5349068	0.028564215
HLA-DPA1*01:03-DPB1*04:01	SMASVAHWSLDVAA	0.15293656	0.0026854542
HLA-DPA1*01:03-DPB1*04:01	GFFIIAVLMSAQES	0.3036607	0.0020792321
HLA-DPA1*01:03-DPB1*04:01	TQLLQQSSSQKDEI	0.03729162	0.0015025042
HLA-DPA1*01:03-DPB1*04:01	PPRPPKNQGLSKQR	0.024254955	0.002074304
HLA-DPA1*01:03-DPB1*04:01	SVNVQGEDALGFCG	0.20361981	0.003103579
HLA-DPA1*01:03-DPB1*04:01	ASAGTTNTATTAGP	0.004835719	0.0026938224
HLA-DPA1*01:03-DPB1*04:01	GFLRCLSLNSGWIL	0.3535899	0.0006312856
HLA-DPA1*01:03-DPB1*04:01	NAPFPCAPCKNNSP	0.062488865	0.0006494005
HLA-DPA1*01:03-DPB1*04:01	GFNHKLPLLFQLII	0.4987695	0.0017790713
HLA-DPA1*01:03-DPB1*04:01	VQGKDRLTCAYPEK	0.050848242	0.0051916046
HLA-DPA1*01:03-DPB1*04:01	LLLLPVIALFAVLT	0.44108036	0.0040500397
HLA-DPA1*01:03-DPB1*04:01	LDMFLLLYFSECNK	0.55081964	0.004217888
HLA-DPA1*01:03-DPB1*04:01	EERPWLWVVYILTV	0.6195182	0.0071654073
HLA-DPA1*01:03-DPB1*04:01	NSSAASASSEAGSS	0.020383276	0.003527689
HLA-DPA1*01:03-DPB1*04:01	HTFVVDCSNREDIY	0.10666061	0.006510803
HLA-DPA1*01:03-DPB1*04:01	ELLFFAYDVFGIPF	0.7572197	0.006103596
HLA-DPA1*01:03-DPB1*04:01	IVFFLIGFMIGYLG	0.24490605	0.006989062
HLA-DPA1*01:03-DPB1*04:01	GFMFANWATGQSRM	0.30603105	0.0025147875
HLA-DPA1*01:03-DPB1*04:01	KIPLNMEEPPVEEP	0.066087246	0.003687258
HLA-DPA1*01:03-DPB1*04:01	FGFIFYFLTFIQDF	0.7414337	0.003568986
HLA-DPA1*01:03-DPB1*04:01	FRLSFVYNHYLFFA	0.747648	0.5803671
HLA-DPA1*01:03-DPB1*04:01	NWAWPPIFFGARQM	0.17545786	0.0019448498
HLA-DPA1*01:03-DPB1*04:01	LLGEARMLNASIVA	0.15989923	0.0071857967
HLA-DPA1*01:03-DPB1*04:01	DYDSDGSHDLIGTF	0.08925035	0.03161329
HLA-DPA1*01:03-DPB1*04:01	YMDSLEKKVESCST	0.04107408	0.001377084
HLA-DPA1*01:03-DPB1*04:01	ASCPPISLPAAASR	0.11937861	0.001310878
HLA-DPA1*01:03-DPB1*04:01	KAMTVEKASPVGDG	0.043917112	0.027798628
HLA-DPA1*01:03-DPB1*04:01	ASRNLAFYPPHPDY	0.13180752	0.015039377
HLA-DPA1*01:03-DPB1*04:01	CCRSRTTDYDLVGG	0.122373596	0.0006677361
HLA-DPA1*01:03-DPB1*04:01	TESPVREEPGEDFP	0.037618704	0.0042130845
HLA-DPA1*01:03-DPB1*04:01	LWQADTQVTSGVVT	0.033084277	0.0041125314
HLA-DPA1*01:03-DPB1*04:01	AQDKALLQMVEAAG	0.08572657	0.0054572015
HLA-DPA1*01:03-DPB1*04:01	VRRMFRLSAALHLL	0.5704298	0.2324371
HLA-DPA1*01:03-DPB1*04:01	PVYELQVQKSVTVQ	0.1923584	0.016921237
HLA-DPA1*01:03-DPB1*04:01	FRWLLKQPVPKQIE	0.261722	0.09094481
HLA-DPA1*01:03-DPB1*04:01	IRRTFEDISEKGSL	0.08191468	0.13903515
HLA-DPA1*01:03-DPB1*04:01	YRPNQLKPPWSNFY	0.0889147	0.014948102
HLA-DPA1*01:03-DPB1*04:01	KPTWWFCAFPYSLL	0.72972673	0.021894082
HLA-DPA1*01:03-DPB1*04:01	EDVFLKLEVEAEID	0.32684067	0.0046626283
HLA-DPA1*01:03-DPB1*04:01	GPQVQQPPPSNRFL	0.055431727	0.015273278
HLA-DPA1*01:03-DPB1*04:01	IWSLYDAGPRSIRC	0.09700532	0.0006980606
HLA-DPA1*01:03-DPB1*04:01	GFRKLLDHLQLDKV	0.31105804	0.024091046
HLA-DPA1*01:03-DPB1*04:01	VIPMNPNTNDLFNA	0.029244829	0.0034598422
HLA-DPA1*01:03-DPB1*04:01	LSEKIMHFPTWVDL	0.31524605	0.0154043455
HLA-DPA1*01:03-DPB1*04:01	SARPANHSSTRERV	0.055320397	0.0010631125
HLA-DPA1*01:03-DPB1*04:01	AVPCPVDGEWDSWG	0.021866163	0.0007427594
HLA-DPA1*01:03-DPB1*04:01	VITAMVISSIGGLI	0.33394682	0.007776486
HLA-DPA1*01:03-DPB1*04:01	SVTIDANLATDPRF	0.08742154	0.007968424
HLA-DPA1*01:03-DPB1*04:01	VCATHLCSECSQVT	0.07142672	0.00052663975
HLA-DPA1*01:03-DPB1*04:01	GRPGLPQGRHLCWL	0.031704783	0.00050267746
HLA-DPA1*01:03-DPB1*04:01	AFWGCDSYANLNTE	0.33349964	0.0013689077
HLA-DPA1*01:03-DPB1*04:01	RNFEKQKERKKKRQ	0.07076523	0.0011435699
HLA-DPA1*01:03-DPB1*04:01	LLKRHHHQNEKRFT	0.05017424	0.002829297
HLA-DPA1*01:03-DPB1*04:01	GSSTAKKEDINLSV	0.027057521	0.029823398
HLA-DPA1*01:03-DPB1*04:01	DALNQYYVHLGGQK	0.3115763	0.29584295
HLA-DPA1*01:03-DPB1*04:01	PAVVLLSLLVLHSA	0.26951674	0.0038831562
HLA-DPA1*01:03-DPB1*04:01	GHLEVPSSMFRLDE	0.18245664	0.019073416
HLA-DPA1*01:03-DPB1*04:01	LCARDAFLSQELLY	0.4752432	0.00077131356
HLA-DPA1*01:03-DPB1*04:01	LCDCPRGTSCNSFL	0.066645555	0.00028700684
HLA-DPA1*01:03-DPB1*04:01	AGFKDPLLASGTDG	0.09927084	0.007950431
HLA-DPA1*01:03-DPB1*04:01	ALDKARAKNKDVLQ	0.016527573	0.0037864284
HLA-DPA1*01:03-DPB1*04:01	NSKLSDLDSETRSM	0.016536886	0.0028259468
HLA-DPA1*01:03-DPB1*04:01	MAAEFIMSATPTMG	0.2793834	0.024392297
HLA-DPA1*01:03-DPB1*04:01	EIENGTHERVVVLF	0.10700214	0.0009663364
HLA-DPA1*01:03-DPB1*04:01	TVLSLLMLVAAFCS	0.22992015	0.0018836301
HLA-DPA1*01:03-DPB1*04:01	IAASWVFDAGFVTP	0.2707929	0.018486759
HLA-DPA1*01:03-DPB1*04:01	GLVGIIIGTIFIIK	0.55473197	0.03642974
HLA-DPA1*01:03-DPB1*04:01	GETPPFLQSDVFFL	0.4828567	0.014826837
HLA-DPA1*01:03-DPB1*04:01	GKKKWKKTCCLPSF	0.28020233	0.00062360533
HLA-DPA1*01:03-DPB1*04:01	GEIPITVTALSPTA	0.14961651	0.013863544
HLA-DPA1*01:03-DPB1*04:01	EGAGPDPQMLSEEV	0.02191799	0.006083877
HLA-DPA1*01:03-DPB1*04:01	SPCVHHHGSPGVDL	0.07960995	0.003010299
HLA-DPA1*01:03-DPB1*04:01	DGAKNPELVLEGSL	0.07086898	0.012846502
HLA-DPA1*01:03-DPB1*04:01	KKFSCCVLVFLLFA	0.32437137	0.0018323513
HLA-DPA1*01:03-DPB1*04:01	YYNQSEDGSHTIQR	0.016818028	0.1140147
HLA-DPA1*01:03-DPB1*04:01	RKWKESNGNLSLPV	0.19013256	0.014207987
HLA-DPA1*01:03-DPB1*04:01	TILVFFMMEIIFKL	0.3317364	0.0014286963
HLA-DPA1*01:03-DPB1*04:01	HSGWEPVITAMVIS	0.23749457	0.0021016304
HLA-DPA1*01:03-DPB1*04:01	EKLTVAENEAETKL	0.07994642	0.019840982
HLA-DPA1*01:03-DPB1*04:01	KQNKHCLVTVEKGS	0.031816907	0.0013251068
HLA-DPA1*01:03-DPB1*04:01	TYFFHQAVDDVKKG	0.1699374	0.82350445
HLA-DPA1*01:03-DPB1*04:01	NSTPPYKDLPPKPG	0.012788604	0.0070524947
HLA-DPA1*01:03-DPB1*04:01	SSLVLGHRSIRMQG	0.21535991	0.01840276
HLA-DPA1*01:03-DPB1*04:01	KEMLAAACQMFLGK	0.418912	0.02020512
HLA-DPA1*01:03-DPB1*04:01	PTVPVLSRTQNFTL	0.17031984	0.0020562364
HLA-DPA1*01:03-DPB1*04:01	GNLPFKLEKSYGNY	0.18217182	0.073381126
HLA-DPA1*01:03-DPB1*04:01	LYYEALCGGCRAFL	0.18523183	0.00047025675
HLA-DPA1*01:03-DPB1*04:01	AKHGVIYLITKYGY	0.3695236	0.007520133
HLA-DPA1*01:03-DPB1*04:01	RWALLLLFWLGWLG	0.25691012	0.0034102842
HLA-DPA1*01:03-DPB1*04:01	LILVVLIICWGPLL	0.2795294	0.0009671442
HLA-DPA1*01:03-DPB1*04:01	SAEYSVSLPSDPDR	0.07171487	0.03510621
HLA-DPA1*01:03-DPB1*04:01	QGMHDLKVWPNVEA	0.048308406	0.0032341108
HLA-DPA1*01:03-DPB1*04:01	FLSEVSENKLKQLN	0.2003177	0.027851313
HLA-DPA1*01:03-DPB1*04:01	GSRTTIHLHLCICL	0.1979941	0.00050383166
HLA-DPA1*01:03-DPB1*04:01	LQKAIDLASKAAQE	0.018961098	0.2261517
HLA-DPA1*01:03-DPB1*04:01	APWLGWLLVKALMR	0.4437545	0.006209123
HLA-DPA1*01:03-DPB1*04:01	WVAIVGAASYFLIL	0.5088573	0.006724642
HLA-DPA1*01:03-DPB1*04:01	QFLKQLGLHPNWQF	0.2203188	0.004098919
HLA-DPA1*01:03-DPB1*04:01	MGKWCCHCFPCCRG	0.09214091	0.0044622435
HLA-DPA1*01:03-DPB1*04:01	PLTSLVSSRSFQTS	0.32511047	0.01760667
HLA-DPA1*01:03-DPB1*04:01	YCPDRSWEREWHNQ	0.09284016	0.0024872976
HLA-DPA1*01:03-DPB1*04:01	DGEDSYRTQVTFFF	0.20607755	0.003129979
HLA-DPA1*01:03-DPB1*04:01	FQSMLHPVMRRNPF	0.3699053	0.026789177
HLA-DPA1*01:03-DPB1*04:01	DSWVLGSNVPLESR	0.20216961	0.3081419
HLA-DPA1*01:03-DPB1*04:01	QSILELFNTSYCPY	0.49769592	0.0034237963
HLA-DPA1*01:03-DPB1*04:01	QADIALIGLAVMGQ	0.24351719	0.0042443285
HLA-DPA1*01:03-DPB1*04:01	VKELQYYVGQSFAN	0.56898856	0.109459355
HLA-DPA1*01:03-DPB1*04:01	VLSIVLEGPAPAQG	0.10785428	0.00946037
HLA-DPA1*01:03-DPB1*04:01	PKDSPQQLELLSGP	0.05571024	0.0026464106
HLA-DPA1*01:03-DPB1*04:01	EDFRPNCSTLNFTL	0.18634239	0.00093023025
HLA-DPA1*01:03-DPB1*04:01	ENEEYHSDEQNDTQ	0.009488359	0.53633964
HLA-DPA1*01:03-DPB1*04:01	PLLRVALCLLCWTP	0.36686185	0.00088201545
HLA-DPA1*01:03-DPB1*04:01	NWFQPNRTNLWQGK	0.15274556	0.006459537
HLA-DPA1*01:03-DPB1*04:01	HRLTMMIKDKQQVK	0.075096525	0.11216296
HLA-DPA1*01:03-DPB1*04:01	LSKVENEFKAEYEE	0.0955919	0.03558231
HLA-DPA1*01:03-DPB1*04:01	CQLEINFNTLQTKL	0.43948963	0.0009224547
HLA-DPA1*01:03-DPB1*04:01	GAGGEEEEKKDEKK	0.016888285	0.10244771
HLA-DPA1*01:03-DPB1*04:01	VNLGVGAYRTDDCH	0.044312973	0.09156969
HLA-DPA1*01:03-DPB1*04:01	DGFHGCMIFTSWPT	0.33644792	0.031412125
HLA-DPA1*01:03-DPB1*04:01	VELFVKAGSDGAKI	0.09140346	0.006175914
HLA-DPA1*01:03-DPB1*04:01	VCLIAFTITLILNV	0.2940685	0.0010079179
HLA-DPA1*01:03-DPB1*04:01	HTCEASNFQCRNGH	0.08634746	0.0051546185
HLA-DPA1*01:03-DPB1*04:01	AEDPGSAGEAARAG	0.013780084	0.003631431
HLA-DPA1*01:03-DPB1*04:01	PGGGFEPNFMLFEK	0.2200646	0.108465925
HLA-DPA1*01:03-DPB1*04:01	LLNKQSDDWQWASA	0.054699946	0.0028439444
HLA-DPA1*01:03-DPB1*04:01	LKNTYRLKLYSLRW	0.40534583	0.034574594
HLA-DPA1*01:03-DPB1*04:01	KLDFSSQADLRNEI	0.17051329	0.07530094
HLA-DPA1*01:03-DPB1*04:01	MDVGWPELHAPPLD	0.09008178	0.0022808542
HLA-DPA1*01:03-DPB1*04:01	NNNDSGEYTCQTGQ	0.013925464	0.0014228986
HLA-DPA1*01:03-DPB1*04:01	THVKPLIWIESVIE	0.2552257	0.0054063587
HLA-DPA1*01:03-DPB1*04:01	ITIIGGGDTATCCA	0.018594328	0.0012189818
HLA-DPA1*01:03-DPB1*04:01	RSALQSYLKRHESR	0.09235517	0.00480582
HLA-DPA1*01:03-DPB1*04:01	DLDKDEKISRDELL	0.07911723	0.7970691
HLA-DPA1*01:03-DPB1*04:01	LNARRQPKCRCQPR	0.02456702	0.0030147352
HLA-DPA1*01:03-DPB1*04:01	RQCNAAIHKKCIDK	0.030067598	0.003139135
HLA-DPA1*01:03-DPB1*04:01	VGLPRDHPESYHSF	0.052490737	0.014734717
HLA-DPA1*01:03-DPB1*04:01	PKDDREAQSICERV	0.07284725	0.001148985
HLA-DPA1*01:03-DPB1*04:01	PSGPAGELKFEPHI	0.092461325	0.08616808
HLA-DPA1*01:03-DPB1*04:01	IFPPETSASVAATP	0.07010404	0.0027412511
HLA-DPA1*01:03-DPB1*04:01	PFKDRATSMCSYGT	0.078551605	0.0011513205
HLA-DPA1*01:03-DPB1*04:01	LGDQYALKMRFVDH	0.17822726	0.39183736
HLA-DPA1*01:03-DPB1*04:01	TVAWKADGSPVKVG	0.03109804	0.3594625
HLA-DPA1*01:03-DPB1*04:01	GDGIVLCKMINLSV	0.30792576	0.015278717
HLA-DPA1*01:03-DPB1*04:01	EFVYIFQEVKSSDI	0.37832552	0.009906192
HLA-DPA1*01:03-DPB1*04:01	DRSNFKTCEESSFC	0.15089698	0.008247348
HLA-DPA1*01:03-DPB1*04:01	EGPKHWSDSRYEHV	0.2607341	0.27272362
HLA-DPA1*01:03-DPB1*04:01	VFLPSVDNMKLPEM	0.1483833	0.038549084
HLA-DPA1*01:03-DPB1*04:01	CYGRGIGEWHCQPL	0.12952651	0.0022591683
HLA-DPA1*01:03-DPB1*04:01	KKDKSRKRSYSPDG	0.019413838	0.00077424746
HLA-DPA1*01:03-DPB1*04:01	PCAPGGTAKTRRPD	0.018550398	0.0010670826
HLA-DPA1*01:03-DPB1*04:01	PGAVTVAWKADGSP	0.006141973	0.0050167483
HLA-DPA1*01:03-DPB1*04:01	QRQMNGMYTGLMGE	0.20538098	0.0020593354
HLA-DPA1*01:03-DPB1*04:01	VNSEDMDAYCRKEN	0.01998543	0.03305782
HLA-DPA1*01:03-DPB1*04:01	HNSDFRNRGMTALL	0.22889636	0.0016390107
HLA-DPA1*01:03-DPB1*04:01	DLDTFHFSELSTGE	0.26347396	0.11038019
HLA-DPA1*01:03-DPB1*04:01	IRALKKRLNGNRNY	0.059698336	0.0025549894
HLA-DPA1*01:03-DPB1*04:01	AKSGPQVIPPASEK	0.022312965	0.0053228163
HLA-DPA1*01:03-DPB1*04:01	AAETRAAHVAPAAP	0.018026631	0.02565969
HLA-DPA1*01:03-DPB1*04:01	PPEIQESQEVTLTC	0.05990022	0.0011663164
HLA-DPA1*01:03-DPB1*04:01	LLVCREGSLAKEKT	0.08562052	0.0014149161
HLA-DPA1*01:03-DPB1*04:01	QDGAASFPAGYMYP	0.100512505	0.0015272775
HLA-DPA1*01:03-DPB1*04:01	VELSNGEKRSRNRG	0.035315383	0.0013601596
HLA-DPA1*01:03-DPB1*04:01	VWFVVGMIGAALFI	0.23872527	0.0017030723
HLA-DPA1*01:03-DPB1*04:01	TEFLLASVIFCLVF	0.39166084	0.0017901754
HLA-DPA1*01:03-DPB1*04:01	AWDGLDHQINAWKI	0.057637922	0.0006520659
HLA-DPA1*01:03-DPB1*04:01	LGLGGRRLRAEPGD	0.10201721	0.0016672177
HLA-DPA1*01:03-DPB1*04:01	IIRLYQRPGPGTAK	0.07743074	0.0050592553
HLA-DPA1*01:03-DPB1*04:01	MIKEKLCYVGYNIE	0.38089004	0.010888899
HLA-DPA1*01:03-DPB1*04:01	AVLLMDASARPANH	0.07661632	0.009514776
HLA-DPA1*01:03-DPB1*04:01	ATTHFETTCNDIKD	0.055714495	0.021500979
HLA-DPA1*01:03-DPB1*04:01	ATDVTCVGPGAHKG	0.011748536	0.0010495905
HLA-DPA1*01:03-DPB1*04:01	AVAIATVIVISLVM	0.21851523	0.0030610391
HLA-DPA1*01:03-DPB1*04:01	TKAQKKDGKKRKRG	0.066455096	0.0015968038
HLA-DPA1*01:03-DPB1*04:01	LRRHTQDDDTLSPV	0.0155040575	0.022435356
HLA-DPA1*01:03-DPB1*04:01	SLLLIGFWDCVTCH	0.36736503	0.001410403
HLA-DPA1*01:03-DPB1*04:01	YLGYCKGVEPKTEC	0.061235745	0.0014836043
HLA-DPA1*01:03-DPB1*04:01	GDHQLIQEALIFDN	0.23437357	0.20937824
HLA-DPA1*01:03-DPB1*04:01	MALREEYFDPSIVG	0.28229252	0.41195327
HLA-DPA1*01:03-DPB1*04:01	DGEDQTQDTELVET	0.016693467	0.099537805
HLA-DPA1*01:03-DPB1*04:01	KDHFTFCQQLNISI	0.38269487	0.001361148
HLA-DPA1*01:03-DPB1*04:01	MKLKLKNVFLAYFL	0.7296966	0.0030575816
HLA-DPA1*01:03-DPB1*04:01	KYLHLKMCFYTAYA	0.525823	0.0009611364
HLA-DPA1*01:03-DPB1*04:01	STPVGQCLEKATDG	0.013237313	0.011238982
HLA-DPA1*01:03-DPB1*04:01	SICFLTCISLQRCF	0.4394763	0.0010675851
HLA-DPA1*01:03-DPB1*04:01	KGPSKLVAQRRTGP	0.028697269	0.004257727
HLA-DPA1*01:03-DPB1*04:01	CENKRRTLFKLASE	0.21462758	0.00038443063
HLA-DPA1*01:03-DPB1*04:01	CIAENAVSNLSFSV	0.19502623	0.00047059738
HLA-DPA1*01:03-DPB1*04:01	CGDHPCLPNPCHGG	0.023680594	0.0013250898
HLA-DPA1*01:03-DPB1*04:01	RQVVDCQLADVNNI	0.08585387	0.011374561
HLA-DPA1*01:03-DPB1*04:01	QSCVWYGECGIAYG	0.23722103	0.0004935213
HLA-DPA1*01:03-DPB1*04:01	DRRCVYYRKPLLES	0.29528242	0.0042837113
HLA-DPA1*01:03-DPB1*04:01	KTLEKLKSHVKIRN	0.07689958	0.025966823
HLA-DPA1*01:03-DPB1*04:01	LEELLTTQCDRFSQ	0.15424527	0.0016269063
HLA-DPA1*01:03-DPB1*04:01	PPPEEAMPFEAEQP	0.059988145	0.005930956
HLA-DPA1*01:03-DPB1*04:01	PEIQESQEVTLTCL	0.115928456	0.0012213115
HLA-DPA1*01:03-DPB1*04:01	CVSWIYYSAVDPIK	0.50249976	0.0040100035
HLA-DPA1*01:03-DPB1*04:01	CWEGHSLSADGTLC	0.08057652	0.0005205069
HLA-DPA1*01:03-DPB1*04:01	FKLETDRSIWPLIR	0.25330472	0.05307793
HLA-DPA1*01:03-DPB1*04:01	VQCADDRDAVCTRS	0.0058190348	0.0006358014
HLA-DPA1*01:03-DPB1*04:01	ERGSNTIASAAADK	0.021591062	0.06035763
HLA-DPA1*01:03-DPB1*04:01	FTMRGCGPCLRIAP	0.1056984	0.00045862375
HLA-DPA1*01:03-DPB1*04:01	IVFFLIGFMIGYLG	0.24490605	0.006989062
HLA-DPA1*01:03-DPB1*04:01	PSQGPCCTAQCAFK	0.043984555	0.0008085735
HLA-DPA1*01:03-DPB1*04:01	LQALLLEEVMNSST	0.25719184	0.002479239
HLA-DPA1*01:03-DPB1*04:01	CEDGPVFYPPPKKT	0.07235317	0.0011047006
HLA-DPA1*01:03-DPB1*04:01	IGGGDTATCCAKWN	0.015374783	0.0017267959
HLA-DPA1*01:03-DPB1*04:01	PELNSSIKMEVGIE	0.13380465	0.0009466365
HLA-DPA1*01:03-DPB1*04:01	KGTHKDVLEEGTES	0.010446927	0.01841153
HLA-DPA1*01:03-DPB1*04:01	LTGDQLRSESSPEA	0.031508815	0.008776493
HLA-DPA1*01:03-DPB1*04:01	AESHKDLGKKDTET	0.008195325	0.01028402
HLA-DPA1*01:03-DPB1*04:01	FGAMFIELFFIFSA	0.34334153	0.0020603978
HLA-DPA1*01:03-DPB1*04:01	IDIPDALSERDKVK	0.024241507	0.06945568
HLA-DPA1*01:03-DPB1*04:01	GGGDHKPQGKKTKF	0.031305384	0.0042322366
HLA-DPA1*01:03-DPB1*04:01	LGHVQYDGESPGAF	0.03649205	0.045811094
HLA-DPA1*01:03-DPB1*04:01	PRVTWTRRGGAQVL	0.100343995	0.00088148314
HLA-DPA1*01:03-DPB1*04:01	AASPPAAPRFNVSL	0.10886345	0.0067736665
HLA-DPA1*01:03-DPB1*04:01	FLQGKVDACLELLI	0.26686013	0.0010603989
HLA-DPA1*01:03-DPB1*04:01	MWLWLCVCLCVCVY	0.17540216	0.0005365981
HLA-DPA1*01:03-DPB1*04:01	PQLRICLRVSPAEQ	0.14221233	0.00045160524
HLA-DPA1*01:03-DPB1*04:01	GEEALNEYLKTKTV	0.09113822	0.0037319628
HLA-DPA1*01:03-DPB1*04:01	NLNAINRCPLPRPW	0.076442085	0.0015141557
HLA-DPA1*01:03-DPB1*04:01	IGYLGYCKGVEPKT	0.12670815	0.0077661807
HLA-DPA1*01:03-DPB1*04:01	GPVCPLHAWPKRLT	0.06518961	0.0017542895
HLA-DPA1*01:03-DPB1*04:01	TSQICLLLLLGLLA	0.2082567	0.0009242877
HLA-DPA1*01:03-DPB1*04:01	MFPSNETLNIDNDV	0.036648314	0.004208246
HLA-DPA1*01:03-DPB1*04:01	EEEDEKDKGKLKPN	0.0053972886	0.05189823
HLA-DPA1*01:03-DPB1*04:01	DQKLEKIICQEIST	0.15886483	0.00442192
HLA-DPA1*01:03-DPB1*04:01	FKAKELWEKNGAVI	0.1858056	0.0026916207
HLA-DPA1*01:03-DPB1*04:01	LGWLDWVIAPQGYS	0.20405184	0.020635348
HLA-DPA1*01:03-DPB1*04:01	ISMEKGGNMKEVFR	0.103188135	0.03868089
HLA-DPA1*01:03-DPB1*04:01	LGAVVTGAVVAAVM	0.14936206	0.007754728
HLA-DPA1*01:03-DPB1*04:01	VALTFIFRLRKGRM	0.3132066	0.0040218444
HLA-DPA1*01:03-DPB1*04:01	HHSVSTPGPSRKRR	0.10345562	0.0024876408
HLA-DPA1*01:03-DPB1*04:01	HPEVAEAGIGCPFA	0.0684726	0.0036401066
HLA-DPA1*01:03-DPB1*04:01	IDKNELKQALSGFG	0.10485705	0.0077261566
HLA-DPA1*01:03-DPB1*04:01	PSASQLQQLQMQLQ	0.08798459	0.0063038715
HLA-DPA1*01:03-DPB1*04:01	VAIKEPLVDVVDPK	0.09368458	0.132371
HLA-DPA1*01:03-DPB1*04:01	YEGQTDDELSFPEG	0.050013673	0.03124328
HLA-DPA1*01:03-DPB1*04:01	FLLPLIIVLMVKHS	0.40196624	0.0055903634
HLA-DPA1*01:03-DPB1*04:01	LHLYNSLTRNKEVF	0.14746521	0.03921414
HLA-DPA1*01:03-DPB1*04:01	QVHSQCFVITSDNR	0.28428525	0.49344787
HLA-DPA1*01:03-DPB1*04:01	YLGLNLPHPYPSPS	0.10734523	0.010071246
HLA-DPA1*01:03-DPB1*04:01	NSGVRNECDPALAL	0.062903345	0.003272086
HLA-DPA1*01:03-DPB1*04:01	HKLAYVWNNDIYVK	0.30912477	0.4732236
HLA-DPA1*01:03-DPB1*04:01	GGFFVSTPVFSYDA	0.6622902	0.8956935
HLA-DPA1*01:03-DPB1*04:01	GFGGMCMTFTSLTL	0.5350756	0.0010060312
HLA-DPA1*01:03-DPB1*04:01	DSDDGSLNEQGQEI	0.0155981425	0.0025037287
HLA-DPA1*01:03-DPB1*04:01	FPEAFHYANNPRVT	0.13382651	0.7925675
HLA-DPA1*01:03-DPB1*04:01	CNWHKMGVQVLATF	0.34466022	0.0023382846
HLA-DPA1*01:03-DPB1*04:01	FSLRDCSPRLSEEL	0.13795948	0.000675102
HLA-DPA1*01:03-DPB1*04:01	DVHDVTLHADAIHR	0.058225807	0.024937626
HLA-DPA1*01:03-DPB1*04:01	GVTAIIFCVALSAY	0.33941615	0.0027993924
HLA-DPA1*01:03-DPB1*04:01	IKQVRELEAELEDE	0.16310003	0.04407931
HLA-DPA1*01:03-DPB1*04:01	APAPPTRLFQVRRN	0.06931523	0.21420355
HLA-DPA1*01:03-DPB1*04:01	TISVQALQVTWNII	0.40091306	0.0017084833
HLA-DPA1*01:03-DPB1*04:01	NDQVVKGKEAGEVR	0.020320144	0.14372528
HLA-DPA1*01:03-DPB1*04:01	LAVALQATEAGPYG	0.04009091	0.0033644438
HLA-DPA1*01:03-DPB1*04:01	CPEQDVPFDGSSLD	0.06663087	0.00087609387
HLA-DPA1*01:03-DPB1*04:01	PPYNLTMFTGNAYI	0.34314597	0.0028587086
HLA-DPA1*01:03-DPB1*04:01	LSLPVLVVVLSIVL	0.30355304	0.0057258033
HLA-DPA1*01:03-DPB1*04:01	PNFTDCNRHTQVCI	0.031584587	0.00053209934
HLA-DPA1*01:03-DPB1*04:01	QHEGLPQPLILRWE	0.09926805	0.005798805
HLA-DPA1*01:03-DPB1*04:01	AEKGLSLGGSDGGA	0.025642835	0.0020117518
HLA-DPA1*01:03-DPB1*04:01	SRSKEDSRRSRSKS	0.016622838	0.0006047216
HLA-DPA1*01:03-DPB1*04:01	WDTSKKDLKDYFTK	0.012819617	0.009542535
HLA-DPA1*01:03-DPB1*04:01	TESFLTSQWVSYTI	0.72497374	0.0045829127
HLA-DPA1*01:03-DPB1*04:01	CAHGMLAEDGASCR	0.032262504	0.0033309932
HLA-DPA1*01:03-DPB1*04:01	EGSKKKAAARDVTL	0.056628328	0.0045332722
HLA-DPA1*01:03-DPB1*04:01	CTGVQTAIEGNSLG	0.066495396	0.0011668475
HLA-DPA1*01:03-DPB1*04:01	PSLSRLMKSAIGEG	0.13330217	0.001564387
HLA-DPA1*01:03-DPB1*04:01	GLQACLLGLFALIL	0.4264213	0.0009350639
HLA-DPA1*01:03-DPB1*04:01	ALHGRHPRPPATVQ	0.040606372	0.00882231
HLA-DPA1*01:03-DPB1*04:01	HIDPDVLYPSLNVT	0.11451437	0.06768637
HLA-DPA1*01:03-DPB1*04:01	STTASSSPSTVIHG	0.047375467	0.017755833
HLA-DPA1*01:03-DPB1*04:01	ANDDMVFMHVDEPG	0.02706604	0.312596
HLA-DPA1*01:03-DPB1*04:01	NVTCSEVSEGNITV	0.016633948	0.0004913836
HLA-DPA1*01:03-DPB1*04:01	MMEATSNVTYGFPI	0.09829359	0.0016065917
HLA-DPA1*01:03-DPB1*04:01	IETELLAEYVIRTF	0.44269702	0.014205983
HLA-DPA1*01:03-DPB1*04:01	GHVFCSACLQECLK	0.389455	0.0020504692
HLA-DPA1*01:03-DPB1*04:01	TETDGCPDLCNGNG	0.003774313	0.0024497644
HLA-DPA1*01:03-DPB1*04:01	KVVGVKSEGEVARC	0.037791695	0.0013355158
HLA-DPA1*01:03-DPB1*04:01	ETKDTNTTEISATS	0.01189504	0.0051462273
HLA-DPA1*01:03-DPB1*04:01	TSNQDCVNNIAESM	0.05776062	0.00046211825
HLA-DPA1*01:03-DPB1*04:01	RELECIREIKERVG	0.1412344	0.004118224
HLA-DPA1*01:03-DPB1*04:01	ALLCALPWLLLAAS	0.5502471	0.00338426
HLA-DPA1*01:03-DPB1*04:01	PKPQGPAFPEPGTA	0.028767282	0.005758441
HLA-DPA1*01:03-DPB1*04:01	RLYFLLAWFHAIIQ	0.5556366	0.005294924
HLA-DPA1*01:03-DPB1*04:01	QDAQALFQAGELKW	0.23968671	0.009824944
HLA-DPA1*01:03-DPB1*04:01	VNHVLIFELNPRSN	0.3361366	0.14628442
HLA-DPA1*01:03-DPB1*04:01	QLQHLAAAAADPLL	0.14275336	0.01720203
HLA-DPA1*01:03-DPB1*04:01	GVRPSNRDGPCERC	0.005057179	0.00043358406
HLA-DPA1*01:03-DPB1*04:01	GKCLCACPFKFEGI	0.39460862	0.0007612166
HLA-DPA1*01:03-DPB1*04:01	FVWWVNHTEVTIPY	0.19020423	0.07978599
HLA-DPA1*01:03-DPB1*04:01	QLQSKHDAATCFVD	0.07584099	0.0027452367
HLA-DPA1*01:03-DPB1*04:01	MSITILVFFMMEII	0.28265753	0.0013970869
HLA-DPA1*01:03-DPB1*04:01	QVFTLLWIADWMVH	0.46484655	0.0017963045
HLA-DPA1*01:03-DPB1*04:01	NLANSSLGFILADA	0.30033267	0.0057633505
HLA-DPA1*01:03-DPB1*04:01	VRLCARDAFLSQEL	0.4704834	0.002259533
HLA-DPA1*01:03-DPB1*04:01	SGAFGFIILVYLLI	0.26030603	0.0014495617
HLA-DPA1*01:03-DPB1*04:01	SEHKLETSSGRVLG	0.07689543	0.035054836
HLA-DPA1*01:03-DPB1*04:01	EPSPILDSEETRAA	0.035149034	0.11802471
HLA-DPA1*01:03-DPB1*04:01	FTGTIGFFACFWFV	0.38669744	0.0014169265
HLA-DPA1*01:03-DPB1*04:01	EVIVESGNLKNSER	0.04146509	0.14563946
HLA-DPA1*01:03-DPB1*04:01	SLTDIAKYSIGRLR	0.13682532	0.05542176
HLA-DPA1*01:03-DPB1*04:01	DVKLADFGVAGQLT	0.28710994	0.03631883
HLA-DPA1*01:03-DPB1*04:01	NPGLWILGCHNSDF	0.16255488	0.0017464438
HLA-DPA1*01:03-DPB1*04:01	PPGGGEQEPPPPPA	0.008645316	0.036107298
HLA-DPA1*01:03-DPB1*04:01	QNDADNASVLSVSS	0.05565428	0.001886031
HLA-DPA1*01:03-DPB1*04:01	RVGEIPPPPPEDFP	0.014654988	0.028651267
HLA-DPA1*01:03-DPB1*04:01	VFSSFVEKGTVKED	0.09245728	0.04164759
HLA-DPA1*01:03-DPB1*04:01	GDRKTPNQMKAKEG	0.007261067	0.005804042
HLA-DPA1*01:03-DPB1*04:01	PSIIALCMEQVYPI	0.43414837	0.00156095
HLA-DPA1*01:03-DPB1*04:01	QAKEDHTKDASKAS	0.009954145	0.0015489607
HLA-DPA1*01:03-DPB1*04:01	DAGWLPNNGFCYLL	0.32259113	0.0009524187
HLA-DPA1*01:03-DPB1*04:01	VVTAQPGSGPPRPS	0.018545752	0.011214502
HLA-DPA1*01:03-DPB1*04:01	VQSCGTNSHGILSG	0.03053198	0.0008499793
HLA-DPA1*01:03-DPB1*04:01	DEWDAVMLHSFTLR	0.3744392	0.13826647
HLA-DPA1*01:03-DPB1*04:01	TAMESEALVGLPSQ	0.23378626	0.010324219
HLA-DPA1*01:03-DPB1*04:01	VAVLAVHGAGNLVN	0.13769157	0.04216782
HLA-DPA1*01:03-DPB1*04:01	GHRLDGFPPGRPSP	0.05939615	0.0007945184
HLA-DPA1*01:03-DPB1*04:01	STAPRSVTTKKPPL	0.04382096	0.005712878
HLA-DPA1*01:03-DPB1*04:01	TQYMKYLYPYECEK	0.2934406	0.07890707
HLA-DPA1*01:03-DPB1*04:01	TGVGIRVSFTGKQG	0.061051466	0.0029978293
HLA-DPA1*01:03-DPB1*04:01	HEPFNDPALRGEKD	0.0677653	0.087674275
HLA-DPA1*01:03-DPB1*04:01	RGEKDPKGGFDIKV	0.025577744	0.0026030175
HLA-DPA1*01:03-DPB1*04:01	GNAKCNGYCNECFQ	0.13669498	0.0051726876
HLA-DPA1*01:03-DPB1*04:01	DSAFGTQVLAVMRP	0.33969453	0.060651816
HLA-DPA1*01:03-DPB1*04:01	LPAVVLLSLLVLHS	0.3167311	0.014115332
HLA-DPA1*01:03-DPB1*04:01	LECQPPRGHPEPTI	0.03730235	0.0010015006
HLA-DPA1*01:03-DPB1*04:01	ALGFYPAEITLTWQ	0.23577446	0.03892697
HLA-DPA1*01:03-DPB1*04:01	QLDGNGKLRSQAPP	0.013444176	0.0038895789
HLA-DPA1*01:03-DPB1*04:01	ARGSALLLASLLLA	0.47792694	0.0038467795
HLA-DPA1*01:03-DPB1*04:01	PGRLRGVRAVRPKV	0.10086956	0.00091018964
HLA-DPA1*01:03-DPB1*04:01	AQAKAQEAEALYQA	0.089331515	0.014929408
HLA-DPA1*01:03-DPB1*04:01	PAGPVAVGISLGFT	0.1437191	0.0019285644
HLA-DPA1*01:03-DPB1*04:01	TLSSLAEHHEVLTE	0.13397488	0.008902634
HLA-DPA1*01:03-DPB1*04:01	EGIQALDEVIFSLE	0.35858393	0.021994326
HLA-DPA1*01:03-DPB1*04:01	LTFIQDFQSVTLRI	0.5359118	0.0029188667
HLA-DPA1*01:03-DPB1*04:01	LGELLRSLSNSTAR	0.10594292	0.01135678
HLA-DPA1*01:03-DPB1*04:01	GTLRRMVKGLPQKT	0.13430947	0.002704143
HLA-DPA1*01:03-DPB1*04:01	LASWSWALCRISLL	0.4492694	0.008255753
HLA-DPA1*01:03-DPB1*04:01	MPHGVVTANSWLPF	0.3324107	0.15718439
HLA-DPA1*01:03-DPB1*04:01	AVDNGCQQVLWLYG	0.21845904	0.000611744
HLA-DPA1*01:03-DPB1*04:01	PLTSYGLGIPYDRI	0.33876035	0.002565977
HLA-DPA1*01:03-DPB1*04:01	AGARAEEEMLENVS	0.13619207	0.22283833
HLA-DPA1*01:03-DPB1*04:01	LSEIKSSSAASGDM	0.04043837	0.0279635
HLA-DPA1*01:03-DPB1*04:01	ADGYNQPDSKRRQT	0.011149514	0.0026120828
HLA-DPA1*01:03-DPB1*04:01	ILGLGTLLPWNFFI	0.4157339	0.0057246434
HLA-DPA1*01:03-DPB1*04:01	KCRDDSDCAREGIC	0.01724493	0.0019252052
HLA-DPA1*01:03-DPB1*04:01	KEPPSMRLKARPSS	0.044556297	0.001501282
HLA-DPA1*01:03-DPB1*04:01	RRNRRSILDDSFKL	0.10258242	0.060182553
HLA-DPA1*01:03-DPB1*04:01	RCNGVLEGIRICRQ	0.112196416	0.0005727441
HLA-DPA1*01:03-DPB1*04:01	SDFRNRGMTALLKV	0.35233817	0.0017686931
HLA-DPA1*01:03-DPB1*04:01	GSLLLSGVLAADRE	0.30649674	0.0053159213
HLA-DPA1*01:03-DPB1*04:01	PLYKGCSGDFKKWV	0.18717994	0.0004273626
HLA-DPA1*01:03-DPB1*04:01	FYQRACLSGYCSAF	0.3203898	0.00095138233
HLA-DPA1*01:03-DPB1*04:01	LQDTQELLQEETRQ	0.046396315	0.008213741
HLA-DPA1*01:03-DPB1*04:01	PDIHWGIRVLQPPP	0.17850682	0.002747996
HLA-DPA1*01:03-DPB1*04:01	RTRVQAENLLKPIL	0.27243775	0.030286754
HLA-DPA1*01:03-DPB1*04:01	MAAPSGGWNGVGAS	0.022519864	0.0015916135
HLA-DPA1*01:03-DPB1*04:01	DQQRLIFAGKQLED	0.24273582	0.60618776
HLA-DPA1*01:03-DPB1*04:01	FNLYREKFHEKIKG	0.2671869	0.85491353
HLA-DPA1*01:03-DPB1*04:01	GFLVRILPLLLVLL	0.5158928	0.009464754
HLA-DPA1*01:03-DPB1*04:01	ASRWGPLIGLAPCC	0.15517573	0.0010007031
HLA-DPA1*01:03-DPB1*04:01	TFGDMESPVCTDFA	0.123034306	0.0006613018
HLA-DPA1*01:03-DPB1*04:01	RFKSYLLSMGIANP	0.44206437	0.01094487
HLA-DPA1*01:03-DPB1*04:01	GFFIIAVLMSAQES	0.30366066	0.0020792324
HLA-DPA1*01:03-DPB1*04:01	DKLYQRKEPVISSV	0.21571128	0.0032135702
HLA-DPA1*01:03-DPB1*04:01	NMYLKQLAEYRKYI	0.28687876	0.0011993883
HLA-DPA1*01:03-DPB1*04:01	RPEYAWIVQPVSGA	0.16662249	0.18900211
HLA-DPA1*01:03-DPB1*04:01	ACEDGYRLENETCM	0.08037475	0.00058502576
HLA-DPA1*01:03-DPB1*04:01	LVLAAVFKLETDRS	0.40530056	0.013459621
HLA-DPA1*01:03-DPB1*04:01	NGFFQGYNRLTWIV	0.44997755	0.005133287
HLA-DPA1*01:03-DPB1*04:01	KQQQMIEKIDMTGR	0.024049902	0.02964713
HLA-DPA1*01:03-DPB1*04:01	RMQQAGAVSPFGML	0.30316454	0.004392539
HLA-DPA1*01:03-DPB1*04:01	YLFDIAVSMKKVGL	0.20128164	0.0034843571
HLA-DPA1*01:03-DPB1*04:01	SAALPRCPPQVVTV	0.08030555	0.0020353834
HLA-DPA1*01:03-DPB1*04:01	ALVKIVPVFLALIP	0.6375429	0.018128883
HLA-DPA1*01:03-DPB1*04:01	PWADKVKVPDMAEI	0.05238561	0.0025217377
HLA-DPA1*01:03-DPB1*04:01	LAADIDIDTVGTEG	0.012261854	0.012356268
HLA-DPA1*01:03-DPB1*04:01	TIHPHGVFYEKDSE	0.05410718	0.23972094
HLA-DPA1*01:03-DPB1*04:01	DDEDDEDDDDEDDE	0.009826925	0.030107196
HLA-DPA1*01:03-DPB1*04:01	KSKPPKRDEKERKR	0.024545062	0.0033229343
HLA-DPA1*01:03-DPB1*04:01	DKKLMAMFLEYNKA	0.5035491	0.3011559
HLA-DPA1*01:03-DPB1*04:01	PESLQDRGEGKVAT	0.008339954	0.0016338399
HLA-DPA1*01:03-DPB1*04:01	SEAERKAQVYYRAC	0.102796696	0.00070683344
HLA-DPA1*01:03-DPB1*04:01	GRALAQEWGCPFME	0.24558213	0.00085141324
HLA-DPA1*01:03-DPB1*04:01	YAAQPDKDDPCCSA	0.017811347	0.0009830392
HLA-DPA1*01:03-DPB1*04:01	YCKGVEPKTECERL	0.044774834	0.0044086697
HLA-DPA1*01:03-DPB1*04:01	PSEFDYNATDHAGK	0.040253237	0.02737456
HLA-DPA1*01:03-DPB1*04:01	DTLAVRQKRRIYDI	0.041786686	0.004365042
HLA-DPA1*01:03-DPB1*04:01	GYLGYCKGVEPKTE	0.08542567	0.003897668
HLA-DPA1*01:03-DPB1*04:01	IAAEQKANPDGKKK	0.013690915	0.05791096
HLA-DPA1*01:03-DPB1*04:01	PSLESDSLLDYSCM	0.19890061	0.00068061595
HLA-DPA1*01:03-DPB1*04:01	RFSATEVTNKTLAA	0.07544258	0.002233444
HLA-DPA1*01:03-DPB1*04:01	DVLQAETSQQLCCQ	0.16960168	0.0048857015
HLA-DPA1*01:03-DPB1*04:01	PLRAPLLLLAILAV	0.42073452	0.0042432025
HLA-DPA1*01:03-DPB1*04:01	FKDIITKVANVELY	0.24110816	0.017256513
HLA-DPA1*01:03-DPB1*04:01	CPMCSEQFPPDYDQ	0.14234358	0.0010618729
HLA-DPA1*01:03-DPB1*04:01	NTFYVGIYILIAVG	0.30037764	0.0059225583
HLA-DPA1*01:03-DPB1*04:01	VTVAWKADGSPVKV	0.024858812	0.027512755
HLA-DPA1*01:03-DPB1*04:01	LDGDLESFILFHNP	0.35039344	0.03918966
HLA-DPA1*01:03-DPB1*04:01	LTVKFKKRPRWTPD	0.05950793	0.017045027
HLA-DPA1*01:03-DPB1*04:01	RNVPGIDSAYLAMD	0.1440217	0.0049226964
HLA-DPA1*01:03-DPB1*04:01	VVSREYVGYVLQNE	0.3473567	0.056110628
HLA-DPA1*01:03-DPB1*04:01	KQRGKKAVPVESPV	0.0744493	0.0038492996
HLA-DPA1*01:03-DPB1*04:01	LPFSTPGPSTCLPN	0.09411828	0.0050586266
HLA-DPA1*01:03-DPB1*04:01	FHLWRRQWRPRRFS	0.26911816	0.0016932745
HLA-DPA1*01:03-DPB1*04:01	SRPSNRAAALPPKP	0.039832577	0.0019076852
HLA-DPA1*01:03-DPB1*04:01	KGPKFKMPEMNIKA	0.07626896	0.03529404
HLA-DPA1*01:03-DPB1*04:01	TRGPDQYKIPAICD	0.022060547	0.00079085643
HLA-DPA1*01:03-DPB1*04:01	KVQTATFQVFVFES	0.72884524	0.008707183
HLA-DPA1*01:03-DPB1*04:01	LPNTSIIIPFHNEG	0.14003104	0.38267106
HLA-DPA1*01:03-DPB1*04:01	CSRLVLALALILVL	0.16851944	0.00042947085
HLA-DPA1*01:03-DPB1*04:01	CCAGCLSENPRNGE	0.016805824	0.00086359086
HLA-DPA1*01:03-DPB1*04:01	IISGDPSGHFSVRT	0.040369138	0.019382052
HLA-DPA1*01:03-DPB1*04:01	VSSPVNLGNPEEHT	0.008910868	0.0060375417
HLA-DPA1*01:03-DPB1*04:01	ESGALHVVIVGGGF	0.16867964	0.004377433
HLA-DPA1*01:03-DPB1*04:01	LMCGRITKRVTREL	0.09158986	0.0005225224
HLA-DPA1*01:03-DPB1*04:01	LLLIGFWDCVTCHG	0.2650022	0.0014292449
HLA-DPA1*01:03-DPB1*04:01	LKAYWENTYDAADG	0.104635395	0.25207925
HLA-DPA1*01:03-DPB1*04:01	GRSDRYSRGRHRVG	0.044607025	0.0027572284
HLA-DPA1*01:03-DPB1*04:01	HYTRSRSRSRSHRR	0.1442035	0.0006395001
HLA-DPA1*01:03-DPB1*04:01	TTGATENGHEAVPE	0.011334399	0.003501602
HLA-DPA1*01:03-DPB1*04:01	RRAQRHVTAQQPSR	0.03167035	0.003090818
HLA-DPA1*01:03-DPB1*04:01	PPVTFEVKAESLGI	0.21904491	0.001540496
HLA-DPA1*01:03-DPB1*04:01	GLFVFSLTAFNNLE	0.9097679	0.028952384
HLA-DPA1*01:03-DPB1*04:01	GIRICRQGFPNRVV	0.22350863	0.004050497
HLA-DPA1*01:03-DPB1*04:01	RSRAFLALLGSLLL	0.6438025	0.007678355
HLA-DPA1*01:03-DPB1*04:01	GFVKSDVEINYSLI	0.34881675	0.003170284
HLA-DPA1*01:03-DPB1*04:01	MEVQAMDNAGYSAR	0.06939219	0.036304798
HLA-DPA1*01:03-DPB1*04:01	GGGYGGGFSSSSSF	0.15898708	0.29555687
HLA-DPA1*01:03-DPB1*04:01	DVPAPSLGAVQISM	0.070536815	0.0020603247
HLA-DPA1*01:03-DPB1*04:01	CTSYPDGSWKCGAC	0.028141113	0.0003709984
HLA-DPA1*01:03-DPB1*04:01	RVGLGLLLLLMGAG	0.16293016	0.004159211
HLA-DPA1*01:03-DPB1*04:01	DSHEEKVFRAVRET	0.06599972	0.0325212
HLA-DPA1*01:03-DPB1*04:01	GFTLPFYKRMLNKR	0.32928914	0.025999162
HLA-DPA1*01:03-DPB1*04:01	GLLGPGPGPTTPLF	0.028954173	0.0029711623
HLA-DPA1*01:03-DPB1*04:01	SGGITWHLMDEFYF	0.37433115	0.012956684
HLA-DPA1*01:03-DPB1*04:01	MPHHVEPLERLEKL	0.16239166	0.08659895
HLA-DPA1*01:03-DPB1*04:01	GFMIGYLGYCKGVE	0.3030878	0.013333033
HLA-DPA1*01:03-DPB1*04:01	IQEMQHFLGLKVTG	0.29889184	0.0067230216
HLA-DPA1*01:03-DPB1*04:01	LGILMTIGFILLLV	0.2596439	0.005151581
HLA-DPA1*01:03-DPB1*04:01	LMTILLIVIPVLIF	0.28058764	0.008967519
HLA-DPA1*01:03-DPB1*04:01	NRKYFTNCKQWYQR	0.12803592	0.05821371
HLA-DPA1*01:03-DPB1*04:01	GHLIFPKQAFDQIL	0.42655805	0.10537462
HLA-DPA1*01:03-DPB1*04:01	DDTISVEMKKEDFD	0.05608423	0.19705413
HLA-DPA1*01:03-DPB1*04:01	FGIQEEFNATLKGN	0.26593047	0.0126633495
HLA-DPA1*01:03-DPB1*04:01	GPIVESYIGFIESY	0.4351602	0.20851627
HLA-DPA1*01:03-DPB1*04:01	GGQRSERKKWIHCF	0.11817631	0.0009191519
HLA-DPA1*01:03-DPB1*04:01	KGGSCSQAACSNSA	0.022944203	0.0009165343
HLA-DPA1*01:03-DPB1*04:01	LAFQDQGACMALLS	0.2431136	0.0033610067
HLA-DPA1*01:03-DPB1*04:01	TINTIMGNKKVSVS	0.06699961	0.005634108
HLA-DPA1*01:03-DPB1*04:01	GTCLGFEELSLLIS	0.43561125	0.0005663711
HLA-DPA1*01:03-DPB1*04:01	IQSVFCCCCCCSVQ	0.17081566	0.0012015217
HLA-DPA1*01:03-DPB1*04:01	RGCLLNFLRQRQGH	0.23131034	0.00061116053
HLA-DPA1*01:03-DPB1*04:01	PGNWTWPENSQQTP	0.012866615	0.0009219224
HLA-DPA1*01:03-DPB1*04:01	GETTYDHKNTFTLS	0.107301034	0.16543745
HLA-DPA1*01:03-DPB1*04:01	CWALGFYPAEITLT	0.339239	0.00061881903
HLA-DPA1*01:03-DPB1*04:01	PEKEPPKPEQVESR	0.013339118	0.06444121
HLA-DPA1*01:03-DPB1*04:01	LLLLLLQLQHLAAA	0.29900265	0.002784539
HLA-DPA1*01:03-DPB1*04:01	DTNAACRPGPRTQF	0.0075998874	0.0020063128
HLA-DPA1*01:03-DPB1*04:01	LPQALYLSNMRKAV	0.28332967	0.24117465
HLA-DPA1*01:03-DPB1*04:01	VFNEKGWNYILEKY	0.35035235	0.043293513
HLA-DPA1*01:03-DPB1*04:01	EPLTASMLASAPPQ	0.25898376	0.18056652
HLA-DPA1*01:03-DPB1*04:01	KDLVNTANWRANYT	0.13064666	0.1854867
HLA-DPA1*01:03-DPB1*04:01	AMTVLPKLATGLDV	0.13896793	0.0061054444
HLA-DPA1*01:03-DPB1*04:01	NVSMVEVTDFPFNT	0.18477768	0.0044141365
HLA-DPA1*01:03-DPB1*04:01	YSRDHSVAESLNYV	0.1881123	0.0026621125
HLA-DPA1*01:03-DPB1*04:01	SIRPLLEGRDLLAA	0.18595129	0.012581122
HLA-DPA1*01:03-DPB1*04:01	CKNYYRLRTEGDGV	0.06545435	0.00055988424
HLA-DPA1*01:03-DPB1*04:01	RRIKSGSLYMLCTG	0.40426317	0.0016417459
HLA-DPA1*01:03-DPB1*04:01	LVLGGIEPSLYKGD	0.17437264	0.029526358
HLA-DPA1*01:03-DPB1*04:01	RKKRISANSTDPVK	0.050592344	0.04645381
HLA-DPA1*01:03-DPB1*04:01	VRVDDEMPQHAVLS	0.021920837	0.004861215
HLA-DPA1*01:03-DPB1*04:01	MQAPLLIALGLLLA	0.36541238	0.0056679393
HLA-DPA1*01:03-DPB1*04:01	FLIGFMIGYLGYCK	0.46290264	0.0029377982
HLA-DPA1*01:03-DPB1*04:01	RMWADEGSRLSRFR	0.19769146	0.0043778354
HLA-DPA1*01:03-DPB1*04:01	TILHYMGTSTFSEY	0.6029977	0.0660242
HLA-DPA1*01:03-DPB1*04:01	EPVPEAVGAGELTS	0.055628136	0.008495025
HLA-DPA1*01:03-DPB1*04:01	FAAYGFAPITLIAP	0.5077244	0.4444713
HLA-DPA1*01:03-DPB1*04:01	CDPRHGKYMACCLL	0.18343203	0.00088820094
HLA-DPA1*01:03-DPB1*04:01	VPECEEMVSGLFKQ	0.26692086	0.0018307623
HLA-DPA1*01:03-DPB1*04:01	SAKLWDVREGMCRQ	0.0740805	0.0034337225
HLA-DPA1*01:03-DPB1*04:01	EKEEQRGLRKYNYT	0.030226212	0.0026103558
HLA-DPA1*01:03-DPB1*04:01	LHEKLVLQNPSLGS	0.18132766	0.0034326497
HLA-DPA1*01:03-DPB1*04:01	YPDGSSGPLKADDS	0.0075356094	0.03137307
HLA-DPA1*01:03-DPB1*04:01	ASSPVPLPPVTHLD	0.070741735	0.011896284
HLA-DPA1*01:03-DPB1*04:01	FRRQLLYWFFYDGG	0.5188063	0.0071235346
HLA-DPA1*01:03-DPB1*04:01	VTLYYEALCGGCRA	0.25271362	0.00802024
HLA-DPA1*01:03-DPB1*04:01	KSFSSNCYFISTES	0.4779655	0.01902437
HLA-DPA1*01:03-DPB1*04:01	FDESCKDREVNAVD	0.024984669	0.00078804046
HLA-DPA1*01:03-DPB1*04:01	TKDQYPYLKSVCEM	0.10618148	0.00085944205
HLA-DPA1*01:03-DPB1*04:01	SQFACRSGECVHLG	0.25182977	0.0027508377
HLA-DPA1*01:03-DPB1*04:01	KLLQWFLEEGKREC	0.37609178	0.0006007724
HLA-DPA1*01:03-DPB1*04:01	SALTIFLLVHVQPG	0.4520405	0.0121684605
HLA-DPA1*01:03-DPB1*04:01	NATDALGVPCTEND	0.020147378	0.00060139864
HLA-DPA1*01:03-DPB1*04:01	LPLHWPAQECYRYP	0.10569801	0.002785655
HLA-DPA1*01:03-DPB1*04:01	LPPPLNWQYNYPST	0.078162536	0.17081933
HLA-DPA1*01:03-DPB1*04:01	EPDSLEVLVKTLDS	0.09384685	0.019666491
HLA-DPA1*01:03-DPB1*04:01	FTECEDHSDELNCP	0.019087475	0.0008459926
HLA-DPA1*01:03-DPB1*04:01	NIQDLLQMQYEGVA	0.47966474	0.026609546
HLA-DPA1*01:03-DPB1*04:01	VGTACLPFPILRST	0.27114382	0.00073588244
HLA-DPA1*01:03-DPB1*04:01	QALQEQDSAFGAVH	0.2301026	0.021613378
HLA-DPA1*01:03-DPB1*04:01	QSLAKVENACYALK	0.21543719	0.006396088
HLA-DPA1*01:03-DPB1*04:01	GSYSCTCPPGYVFR	0.10908719	0.0020962325
HLA-DPA1*01:03-DPB1*04:01	RGRKKATGSPVSIF	0.12683652	0.0018112293
HLA-DPA1*01:03-DPB1*04:01	SFAFLAVSLVKVFA	0.632447	0.0123693375
HLA-DPA1*01:03-DPB1*04:01	ALLVLLGALFPGPG	0.42227566	0.0075215264
HLA-DPA1*01:03-DPB1*04:01	ALMYVFREHQRSGS	0.20214225	0.003824842
HLA-DPA1*01:03-DPB1*04:01	LWCQRKTAPYKNVN	0.14011244	0.0005308183
HLA-DPA1*01:03-DPB1*04:01	YYNQSEAGSHTLQR	0.05837562	0.02318052
HLA-DPA1*01:03-DPB1*04:01	THHPISDHEATLRC	0.021136727	0.08309467
HLA-DPA1*01:03-DPB1*04:01	YSGQKGIQCFLVVV	0.4727807	0.0030818805
HLA-DPA1*01:03-DPB1*04:01	IKLNDDNCQVFIKF	0.14720961	0.002934311
HLA-DPA1*01:03-DPB1*04:01	LALRLRRWHKSRLL	0.25094077	0.0022321055
HLA-DPA1*01:03-DPB1*04:01	VTGAVVAAVMWRKK	0.19765727	0.13181157
HLA-DPA1*01:03-DPB1*04:01	LLFLVLLTSVTLLS	0.31302437	0.0025789267
HLA-DPA1*01:03-DPB1*04:01	EGSKKKAAARDVTL	0.056628328	0.0045332722
HLA-DPA1*01:03-DPB1*04:01	AGLAAAALVAMLLE	0.25712562	0.00914323
HLA-DPA1*01:03-DPB1*04:01	GVVSWGVGCGRPNR	0.03912877	0.0008253225
HLA-DPA1*01:03-DPB1*04:01	YNQPDSKRRQTNNQ	0.0088018235	0.001118764
HLA-DPA1*01:03-DPB1*04:01	CELDLTNLILFSLS	0.3740359	0.0003691266
HLA-DPA1*01:03-DPB1*04:01	VTSSILSSMDPTVD	0.1571352	0.016949484
HLA-DPA1*01:03-DPB1*04:01	ASQCTLLIPEGAGG	0.049952585	0.00095833547
HLA-DPA1*01:03-DPB1*04:01	AKKADLCQLIRDMV	0.19394654	0.00092994433
HLA-DPA1*01:03-DPB1*04:01	IPATISNNVPGTDF	0.027004797	0.073113166
HLA-DPA1*01:03-DPB1*04:01	LEDLLLGSEANLTC	0.14049403	0.0008281424
HLA-DPA1*01:03-DPB1*04:01	GTYVIYVRFGGVDI	0.56544	0.010660497
HLA-DPA1*01:03-DPB1*04:01	QETLEEETPGANLW	0.02130487	0.0025834634
HLA-DPA1*01:03-DPB1*04:01	ALLVIFQVCLCQDE	0.3343519	0.0007735747
HLA-DPA1*01:03-DPB1*04:01	SAGRPKRPHARRAL	0.093682684	0.009155883
HLA-DPA1*01:03-DPB1*04:01	LELPLSCQEVLWPL	0.3162202	0.0014669629
HLA-DPA1*01:03-DPB1*04:01	STAPTPRPKVLRCK	0.057151634	0.026772264
HLA-DPA1*01:03-DPB1*04:01	VALMYLGSLAFLGA	0.65153974	0.008922006
HLA-DPA1*01:03-DPB1*04:01	DNTSSLGPPSMPVH	0.05614294	0.012967432
HLA-DPA1*01:03-DPB1*04:01	MRALWVLGLCCVLL	0.2878662	0.0010319042
HLA-DPA1*01:03-DPB1*04:01	LPSPDCPFPRRVKL	0.05671685	0.005346492
HLA-DPA1*01:03-DPB1*04:01	LELLIHRDGEFQEL	0.39989427	0.014741018
HLA-DPA1*01:03-DPB1*04:01	VDENLSWHLNENIA	0.21436137	0.13390951
HLA-DPA1*01:03-DPB1*04:01	LPKNYSNTSKIFSE	0.069756836	0.01584155
HLA-DPA1*01:03-DPB1*04:01	EIAYYSYIYSVVDL	0.5572495	0.009830927
HLA-DPA1*01:03-DPB1*04:01	TDGVKGMDGFCSRS	0.034517165	0.0010982861
HLA-DPA1*01:03-DPB1*04:01	VYKEILAWKVSLSR	0.29661977	0.031244699
HLA-DPA1*01:03-DPB1*04:01	LPPPPSVPTGELGS	0.023362877	0.0076342435
HLA-DPA1*01:03-DPB1*04:01	ALKGKANIIFSYVR	0.4450232	0.006030331
HLA-DPA1*01:03-DPB1*04:01	WTGSLLGDREEAAR	0.0185694	0.07997061
HLA-DPA1*01:03-DPB1*04:01	ALTVHVTQPKDGGF	0.023667522	0.0019805026
HLA-DPA1*01:03-DPB1*04:01	YSYLCTEPENVTNG	0.085324615	0.002772148
HLA-DPA1*01:03-DPB1*04:01	TYPSISNARNAELR	0.08752211	0.0069167367
HLA-DPA1*01:03-DPB1*04:01	QLPEDDGLEQDLQQ	0.008226235	0.035475306
HLA-DPA1*01:03-DPB1*04:01	GNSSRCNQFVDCED	0.07771187	0.000583811
HLA-DPA1*01:03-DPB1*04:01	DSDFETVYQQCVRC	0.25682393	0.008891836
HLA-DPA1*01:03-DPB1*04:01	RAYVITGMWNPNAP	0.1998917	0.017673632
HLA-DPA1*01:03-DPB1*04:01	FNNQEYNQFCVIEE	0.31082624	0.0033433796
HLA-DPA1*01:03-DPB1*04:01	VSVQEAVALYGGHT	0.085999034	0.018594896
HLA-DPA1*01:03-DPB1*04:01	ILLEAIERFIEPHE	0.35338056	0.008898338
HLA-DPA1*01:03-DPB1*04:01	NLGLDFSEIAHHVQ	0.29912168	0.26851898
HLA-DPA1*01:03-DPB1*04:01	GTAAAAATGRLLLL	0.14914246	0.0017282593
HLA-DPA1*01:03-DPB1*04:01	DNMESKWEDVNAAA	0.14691529	0.1632081
HLA-DPA1*01:03-DPB1*04:01	YAGSNIVQLLIGNK	0.2430582	0.04854422
HLA-DPA1*01:03-DPB1*04:01	PATPLLDYALEVEK	0.20779309	0.09708618
HLA-DPA1*01:03-DPB1*04:01	EAPAPQRPLTRPAL	0.057383474	0.0076379715
HLA-DPA1*01:03-DPB1*04:01	QRTLMKALVLGGFA	0.48573253	0.0051499554
HLA-DPA1*01:03-DPB1*04:01	IDNWCRRDKKQCKS	0.046668436	0.002817894
HLA-DPA1*01:03-DPB1*04:01	GNVAAILELDEHLQ	0.19350646	0.022779163
HLA-DPA1*01:03-DPB1*04:01	LFRSIWSLPNSRAP	0.3197883	0.011922069
HLA-DPA1*01:03-DPB1*04:01	REGQRDATRALEET	0.03934341	0.0068818456
HLA-DPA1*01:03-DPB1*04:01	PTTFQKYHQVSLLA	0.39589298	0.004514511
HLA-DPA1*01:03-DPB1*04:01	EDAGLGISSTASLR	0.056227937	0.02732035
HLA-DPA1*01:03-DPB1*04:01	PISPSGPFQIIFEG	0.1525168	0.007083335
HLA-DPA1*01:03-DPB1*04:01	SAGPWTMSRALRPP	0.12959965	0.0058729895
HLA-DPA1*01:03-DPB1*04:01	FKYIIIGDTGVGKS	0.13146791	0.033955105
HLA-DPA1*01:03-DPB1*04:01	NSNVSSPVNLGNPE	0.03165362	0.005701968
HLA-DPA1*01:03-DPB1*04:01	ADHPFLFFIQHSKT	0.2785439	0.11444869
HLA-DPA1*01:03-DPB1*04:01	GVQQISLEDALSSQ	0.13492899	0.023211945
HLA-DPA1*01:03-DPB1*04:01	ADYQRKSRKTLCII	0.13841958	0.00034375052
HLA-DPA1*01:03-DPB1*04:01	LPALTVHVTQPKDG	0.023221232	0.039620806
HLA-DPA1*01:03-DPB1*04:01	RYTCHVQHEGLPQP	0.07435351	0.026600754
HLA-DPA1*01:03-DPB1*04:01	LRLLSFCVLLAGLC	0.34815747	0.004369254
HLA-DPA1*01:03-DPB1*04:01	YILLGFLFCAFVVV	0.28355822	0.0009683079
HLA-DPA1*01:03-DPB1*04:01	SAGRPKRPHARRAL	0.093682684	0.009155883
HLA-DPA1*01:03-DPB1*04:01	ALILGILMTIGFIL	0.3044103	0.003117168
HLA-DPA1*01:03-DPB1*04:01	FFATLVDVVVQSLG	0.31998432	0.0037558358
HLA-DPA1*01:03-DPB1*04:01	LFLRRLRLWMGLSK	0.26761252	0.0009919557
HLA-DPA1*01:03-DPB1*04:01	TALIKSDLRRHNIN	0.10588103	0.11987956
HLA-DPA1*01:03-DPB1*04:01	MALAVLSPCPPLVG	0.27004334	0.0040213214
HLA-DPA1*01:03-DPB1*04:01	TIIGGGDTATCCAK	0.02216406	0.003383534
HLA-DPA1*01:03-DPB1*04:01	RCRANTVLGQQIYF	0.25382268	0.0005200681
HLA-DPA1*01:03-DPB1*04:01	LKTLESENKVKLSI	0.08183385	0.0018989991
HLA-DPA1*01:03-DPB1*04:01	KTHMTHHPISDHEA	0.0294376	0.5481817
HLA-DPA1*01:03-DPB1*04:01	ENVDLTPGILASPQ	0.08431823	0.035977863
HLA-DPA1*01:03-DPB1*04:01	NEQFLSHLLLFLHL	0.5817613	0.00797029
HLA-DPA1*01:03-DPB1*04:01	EGCLACLTAYTIFL	0.47587147	0.0010417901
HLA-DPA1*01:03-DPB1*04:01	PLVGLLVGYCLATC	0.3148031	0.0012028776
HLA-DPA1*01:03-DPB1*04:01	YLLPWMNNIELVDL	0.33550462	0.0040680044
HLA-DPA1*01:03-DPB1*04:01	FFIIAVLMSAQESW	0.3392087	0.0014095977
HLA-DPA1*01:03-DPB1*04:01	WTSLELAHLKDFVS	0.30659044	0.0099102575
HLA-DPA1*01:03-DPB1*04:01	HMQEWLETRGSPKS	0.14665714	0.0027164146
HLA-DPA1*01:03-DPB1*04:01	RMACGGHGYSHCSG	0.037460424	0.0007774484
HLA-DPA1*01:03-DPB1*04:01	ITYGQCGDVLRALG	0.13610522	0.0029504397
HLA-DPA1*01:03-DPB1*04:01	ALVLLLVLTLLCSL	0.21383339	0.0018217266
HLA-DPA1*01:03-DPB1*04:01	LVGSGGFGGKRTSD	0.03702616	0.004804821
HLA-DPA1*01:03-DPB1*04:01	YGVPTPTNVTIESY	0.051039882	0.004913042
HLA-DPA1*01:03-DPB1*04:01	GTVEGFEPADNKCL	0.060821775	0.0006763822
HLA-DPA1*01:03-DPB1*04:01	QLHKSEEAVSVGQK	0.034714546	0.0075587854
HLA-DPA1*01:03-DPB1*04:01	GMGVALRMYPLKPT	0.22474772	0.025496673
HLA-DPA1*01:03-DPB1*04:01	AKVCREFTEREQGE	0.056593344	0.00049204245
HLA-DPA1*01:03-DPB1*04:01	ILSYNRLRCIPPRT	0.27501136	0.011557612
HLA-DPA1*01:03-DPB1*04:01	GGFSQHPALISDGC	0.17264137	0.0023918087
HLA-DPA1*01:03-DPB1*04:01	CFPPRPRGRRQKPP	0.08164918	0.00092661736
HLA-DPA1*01:03-DPB1*04:01	GVEDTLKALEMGAV	0.15580508	0.061900873
HLA-DPA1*01:03-DPB1*04:01	KPQVFKVAIAGAPV	0.17815185	0.6532092
HLA-DPA1*01:03-DPB1*04:01	KCARMPGLKGFVDE	0.057286378	0.00040858123
HLA-DPA1*01:03-DPB1*04:01	YPGECQLLRRACAR	0.06676282	0.0010195393
HLA-DPA1*01:03-DPB1*04:01	MTIGFILLLVFGSV	0.31467623	0.0033199838
HLA-DPA1*01:03-DPB1*04:01	FMTILLIIIPVLVV	0.29621455	0.0037520472
HLA-DPA1*01:03-DPB1*04:01	ASSPVPLPPVTHLD	0.070741735	0.011896284
HLA-DPA1*01:03-DPB1*04:01	ISIPVKSYPQLLVD	0.20090908	0.0813749
HLA-DPA1*01:03-DPB1*04:01	QCFKTCSEQNGYVL	0.12761052	0.00055158656
HLA-DPA1*01:03-DPB1*04:01	SLQAYAAGVVEAAV	0.12499717	0.012229477
HLA-DPA1*01:03-DPB1*04:01	FWDVWYIYHFCKAK	0.40925005	0.008722708
HLA-DPA1*01:03-DPB1*04:01	SLLFLFSSAYSRGV	0.51978844	0.004356756
HLA-DPA1*01:03-DPB1*04:01	TGPGRRPRPRPRPT	0.05867397	0.032072626
HLA-DPA1*01:03-DPB1*04:01	LLLGSACCGSAQLL	0.12219222	0.00070745964
HLA-DPA1*01:03-DPB1*04:01	FREMLTNGTFEYIR	0.6492457	0.2957712
HLA-DPA1*01:03-DPB1*04:01	TFIVSDVRGLGLPV	0.36876455	0.038211517
HLA-DPA1*01:03-DPB1*04:01	AVARLRQADDEDLL	0.06330153	0.008273381
HLA-DPA1*01:03-DPB1*04:01	KHKLEIYISEGTHS	0.16081601	0.021124411
HLA-DPA1*01:03-DPB1*04:01	LSDLDSETRSMVEK	0.022516208	0.019179475
HLA-DPA1*01:03-DPB1*04:01	MCREKQPMVPESLA	0.1283249	0.0011985763
HLA-DPA1*01:03-DPB1*04:01	EGIIHDTETKMEEF	0.07453081	0.0075087026
HLA-DPA1*01:03-DPB1*04:01	GNVAETTRFEKLAQ	0.35206303	0.83112013
HLA-DPA1*01:03-DPB1*04:01	EVFGDIMIDYTYVE	0.31838053	0.0018120942
HLA-DPA1*01:03-DPB1*04:01	RGSGDGEMGKPRNV	0.0069821132	0.0016723147
HLA-DPA1*01:03-DPB1*04:01	ARSFKRRPKLPDNE	0.042386234	0.008472418
HLA-DPA1*01:03-DPB1*04:01	AMWPEQSDKWPTAV	0.07042165	0.0013422323
HLA-DPA1*01:03-DPB1*04:01	ESNDLVSVQNQLRS	0.09102086	0.00723376
HLA-DPA1*01:03-DPB1*04:01	YHTCEASNFQCRNG	0.10747496	0.0021751772
HLA-DPA1*01:03-DPB1*04:01	ACPEESPLLVGPML	0.14250697	0.0009142257
HLA-DPA1*01:03-DPB1*04:01	AETSGGNGLGAAAA	0.01655116	0.002036354
HLA-DPA1*01:03-DPB1*04:01	VQSSQHLFLDLPKL	0.4072755	0.019899087
HLA-DPA1*01:03-DPB1*04:01	DSSDEEDKERVALV	0.015311094	0.004057301
HLA-DPA1*01:03-DPB1*04:01	NTSLSGPSIHCPSA	0.057695713	0.0018381585
HLA-DPA1*01:03-DPB1*04:01	EGIVRLLDPQTNTE	0.05460578	0.040621616
HLA-DPA1*01:03-DPB1*04:01	FNTLTVDTDEIQVN	0.06798675	0.04553491
HLA-DPA1*01:03-DPB1*04:01	TFVCTVTNAVGMGR	0.16293067	0.003005207
HLA-DPA1*01:03-DPB1*04:01	PSQEQSASASSGQP	0.015690047	0.01048095
HLA-DPA1*01:03-DPB1*04:01	AVLSGPNLFINNLN	0.2687448	0.011591633
HLA-DPA1*01:03-DPB1*04:01	EFRDQLSRHGSSVT	0.098553784	0.0066693453
HLA-DPA1*01:03-DPB1*04:01	GMIWTIILRFAIQD	0.55207473	0.001939076
HLA-DPA1*01:03-DPB1*04:01	KGAKGFTPIPGTIE	0.1313807	0.01705184
HLA-DPA1*01:03-DPB1*04:01	TLLVWVGVIRYLGY	0.43596572	0.0015685981
HLA-DPA1*01:03-DPB1*04:01	YYTVRWKTNIPANT	0.10080841	0.099541724
HLA-DPA1*01:03-DPB1*04:01	CEDGEACIVLSERC	0.08961608	0.0005469487
HLA-DPA1*01:03-DPB1*04:01	GIEACRMACGGHGY	0.049717844	0.0004912085
HLA-DPA1*01:03-DPB1*04:01	MLWVNLIMDTLASL	0.47104597	0.0027106237
HLA-DPA1*01:03-DPB1*04:01	GKKQFKYGNQLVRL	0.52511084	0.21113372
HLA-DPA1*01:03-DPB1*04:01	KNMEMVQQKKEGPI	0.058164842	0.0074934238
HLA-DPA1*01:03-DPB1*04:01	THNVADCAFLEGRV	0.20451786	0.030049374
HLA-DPA1*01:03-DPB1*04:01	MIIDRENQCVIISG	0.1002709	0.0012010452
HLA-DPA1*01:03-DPB1*04:01	FAVGATHSASIQEE	0.09700333	0.07852971
HLA-DPA1*01:03-DPB1*04:01	WEANQHELLYQKNW	0.16906649	0.015293589
HLA-DPA1*01:03-DPB1*04:01	PRPKPAPLTAEIQQ	0.018850446	0.023525765
HLA-DPA1*01:03-DPB1*04:01	QSILSDSQICLLAV	0.32269812	0.0008406639
HLA-DPA1*01:03-DPB1*04:01	SGNCGLYYSSGWWF	0.30295956	0.00034174175
HLA-DPA1*01:03-DPB1*04:01	LYAVSSKLDFNMTT	0.17831151	0.0067749233
HLA-DPA1*01:03-DPB1*04:01	RAIARHEVREIEQR	0.08195724	0.13812588
HLA-DPA1*01:03-DPB1*04:01	GGPGTSLSLEATVM	0.10787917	0.013162099
HLA-DPA1*01:03-DPB1*04:01	WEGEDEDEDVKDNW	0.006224124	0.2716824
HLA-DPA1*01:03-DPB1*04:01	LPNQWLWDIIDEFI	0.37976027	0.035897546
HLA-DPA1*01:03-DPB1*04:01	RSRDETPALAGTDA	0.0135192275	0.0028247589
HLA-DPA1*01:03-DPB1*04:01	CEKKCNGFRCPNGT	0.028097464	0.00037657408
HLA-DPA1*01:03-DPB1*04:01	KDHFTFCQQLNISI	0.38269487	0.0013611478
HLA-DPA1*01:03-DPB1*04:01	KGACHGQTGMFPRN	0.047983184	0.0014510948
HLA-DPA1*01:03-DPB1*04:01	MLAPLSTTYVGFCV	0.3242978	0.0008992426
HLA-DPA1*01:03-DPB1*04:01	STLTCMSREFQCED	0.23307382	0.0064249947
HLA-DPA1*01:03-DPB1*04:01	GVKGGETVMVNAAA	0.03520205	0.109055564
HLA-DPA1*01:03-DPB1*04:01	VQLHFGKERKRHLT	0.08889425	0.0014038223
HLA-DPA1*01:03-DPB1*04:01	FLLLYFSECNKCDE	0.33962318	0.00234207
HLA-DPA1*01:03-DPB1*04:01	TLTQPTALVPALSH	0.11458863	0.022848189
HLA-DPA1*01:03-DPB1*04:01	GGMQIFVKTLTGKT	0.1715975	0.09803139
HLA-DPA1*01:03-DPB1*04:01	WCWPGSAGYPDFTN	0.038937427	0.00047038184
HLA-DPA1*01:03-DPB1*04:01	ILEPHGGRSDMDRE	0.025096592	0.046827737
HLA-DPA1*01:03-DPB1*04:01	KVQESLKKQEGLLK	0.08350337	0.015148839
HLA-DPA1*01:03-DPB1*04:01	GGQRSERKKWIHCF	0.11817631	0.0009191519
HLA-DPA1*01:03-DPB1*04:01	EISVFEVNIRFVGG	0.25165802	0.0024299782
HLA-DPA1*01:03-DPB1*04:01	PLIGLAPCCLWLLG	0.24805856	0.0007547749
HLA-DPA1*01:03-DPB1*04:01	VILWLMVELAIIGS	0.16981879	0.0021870902
HLA-DPA1*01:03-DPB1*04:01	SELIRLINNAIKND	0.17388688	0.03277215
