# Supplementary material for: MHCII-peptide presentation: an assessment of the state-of-the-art prediction methods
Source: Front Immunol. 2024 Mar 12;15:1293706. doi: 10.3389/fimmu.2024.1293706 (PMC11027168; doi:10.3389/fimmu.2024.1293706)
Supplement: Supplementary file 2 [file DataSheet_2.zip › output/BERT/neg/14_HLA-DPA1_01_03_DPB1_04_02.csv]

allele	peptide	affinity_pred	mass_pred
HLA-DPA1*01:03-DPB1*04:02	APIEEMEEKVHGCC	0.051952533	0.0025926277
HLA-DPA1*01:03-DPB1*04:02	AVSTCAHLFWSGRN	0.18901348	0.0027549986
HLA-DPA1*01:03-DPB1*04:02	LSKETLDTMLDGLG	0.13619262	0.01256081
HLA-DPA1*01:03-DPB1*04:02	LGVGPDGHTCSLFP	0.033802845	0.0003589939
HLA-DPA1*01:03-DPB1*04:02	LDHNGNVVKTDVPD	0.0092375325	0.032736637
HLA-DPA1*01:03-DPB1*04:02	GQDRCSDAAGYPHA	0.021437516	0.00065760006
HLA-DPA1*01:03-DPB1*04:02	RLRCGGTAEEILDV	0.15113506	0.0007180123
HLA-DPA1*01:03-DPB1*04:02	FVQLTLEPRHEFPE	0.23817886	0.37143168
HLA-DPA1*01:03-DPB1*04:02	GPRDAADQNFDYMF	0.11332939	0.003934522
HLA-DPA1*01:03-DPB1*04:02	VLAQRRDPSIHYSP	0.102421775	0.004627839
HLA-DPA1*01:03-DPB1*04:02	VCGEGHCVNTVGAF	0.029486941	0.0007209466
HLA-DPA1*01:03-DPB1*04:02	EEVMIGEDKLIHFS	0.25080916	0.037077483
HLA-DPA1*01:03-DPB1*04:02	EETDVYQDLCWEHL	0.36595115	0.0073332316
HLA-DPA1*01:03-DPB1*04:02	LLAGLCCLVPVSLA	0.31233147	0.003989379
HLA-DPA1*01:03-DPB1*04:02	VEVALEGYYKDKLF	0.29795605	0.005929852
HLA-DPA1*01:03-DPB1*04:02	RCLSLNSGWILTTT	0.2894829	0.0004346849
HLA-DPA1*01:03-DPB1*04:02	GGGGGGGGRERDRR	0.039507613	0.0017402858
HLA-DPA1*01:03-DPB1*04:02	SGGVMIYIDRIEVV	0.33190528	0.044239823
HLA-DPA1*01:03-DPB1*04:02	VDENLSWHLNENIA	0.20187013	0.090159014
HLA-DPA1*01:03-DPB1*04:02	QTWTDEGSVSERML	0.08687056	0.0066420436
HLA-DPA1*01:03-DPB1*04:02	SRTHSTSSSLGSGE	0.018454598	0.003824509
HLA-DPA1*01:03-DPB1*04:02	RSLLLLSAFCLLEA	0.48244792	0.0013272937
HLA-DPA1*01:03-DPB1*04:02	ELKGNGQESGKKGG	0.04095822	0.0014602536
HLA-DPA1*01:03-DPB1*04:02	FNECGHVLYADIKM	0.26665992	0.0010498028
HLA-DPA1*01:03-DPB1*04:02	CCGLCVCPCNRTKN	0.026673628	0.0011226535
HLA-DPA1*01:03-DPB1*04:02	PMEEPLVIEKDLPH	0.1301103	0.056416858
HLA-DPA1*01:03-DPB1*04:02	VKQELLEEVKKELQ	0.21092524	0.027038595
HLA-DPA1*01:03-DPB1*04:02	TYDRKLKNELLKYQ	0.24616477	0.0032872506
HLA-DPA1*01:03-DPB1*04:02	PATVSAATTSATSV	0.04500503	0.016689172
HLA-DPA1*01:03-DPB1*04:02	SKHAKISTLPQLNS	0.18404278	0.1316089
HLA-DPA1*01:03-DPB1*04:02	CQSDWRELWVDDAI	0.19816388	0.00038117444
HLA-DPA1*01:03-DPB1*04:02	LSLHSCHLERISRG	0.29555097	0.0058346214
HLA-DPA1*01:03-DPB1*04:02	AQGNGGGPPRKGIP	0.034167893	0.0063710264
HLA-DPA1*01:03-DPB1*04:02	ALHLYRALTEVRDV	0.14567542	0.015759809
HLA-DPA1*01:03-DPB1*04:02	GRVGRAERMGLAIS	0.1624984	0.0017218906
HLA-DPA1*01:03-DPB1*04:02	LDPSNAIGIANFAE	0.16721001	0.01654362
HLA-DPA1*01:03-DPB1*04:02	VCVLLVGRGGDGGE	0.089060634	0.0010834921
HLA-DPA1*01:03-DPB1*04:02	IQSLHPCPSELCCR	0.08453529	0.0032550078
HLA-DPA1*01:03-DPB1*04:02	HICKLPGRVMGIRV	0.14267753	0.0005619208
HLA-DPA1*01:03-DPB1*04:02	GGCPGGEATLSQPP	0.018000675	0.0014146904
HLA-DPA1*01:03-DPB1*04:02	TPGFPSFNHTQFPP	0.20503365	0.00564975
HLA-DPA1*01:03-DPB1*04:02	SRKILRSMSRKVTT	0.25558606	0.019945314
HLA-DPA1*01:03-DPB1*04:02	GGRGGYYGAGRGSM	0.057499576	0.21470952
HLA-DPA1*01:03-DPB1*04:02	CTVSAEDKAAAERS	0.021428978	0.0017236375
HLA-DPA1*01:03-DPB1*04:02	GRKERSDALNSAID	0.043485112	0.08434307
HLA-DPA1*01:03-DPB1*04:02	NKMNSDEIKMQLGR	0.12291817	0.01661394
HLA-DPA1*01:03-DPB1*04:02	NTGSGTRRPESQSQ	0.01619704	0.00092236174
HLA-DPA1*01:03-DPB1*04:02	SLLCCHEACGTSVI	0.13273598	0.0005934691
HLA-DPA1*01:03-DPB1*04:02	RKFMNPFNMPNLYQ	0.3573885	0.0018221466
HLA-DPA1*01:03-DPB1*04:02	SFISLFIYMILSLF	0.3002965	0.0010933003
HLA-DPA1*01:03-DPB1*04:02	CTFTKEGCHKKNQS	0.06624971	0.0018131556
HLA-DPA1*01:03-DPB1*04:02	ITYGLRGICYFFIE	0.41249526	0.0018763536
HLA-DPA1*01:03-DPB1*04:02	TAGQERYRTITTAY	0.06959858	0.003062827
HLA-DPA1*01:03-DPB1*04:02	QPCDCLPPLRAAAE	0.10416273	0.0005417588
HLA-DPA1*01:03-DPB1*04:02	TPLFLLLLLGSVTA	0.32602575	0.011471257
HLA-DPA1*01:03-DPB1*04:02	ECHRKCKELFPIQM	0.2485515	0.00075554906
HLA-DPA1*01:03-DPB1*04:02	SSAASYTDSSDDEV	0.011584276	0.002234827
HLA-DPA1*01:03-DPB1*04:02	GACQAAPPPGTPLG	0.038503543	0.0025853852
HLA-DPA1*01:03-DPB1*04:02	ASAKLWDVREGMCR	0.10516723	0.0029014791
HLA-DPA1*01:03-DPB1*04:02	TPIRGLLMALAVMF	0.35689828	0.004616904
HLA-DPA1*01:03-DPB1*04:02	SLLRTPFLCGLLWA	0.6240651	0.0014951557
HLA-DPA1*01:03-DPB1*04:02	SLLCLPKANNSRSC	0.1317818	0.001248468
HLA-DPA1*01:03-DPB1*04:02	YDSGPRLLDIIDTA	0.10146849	0.0035728565
HLA-DPA1*01:03-DPB1*04:02	FKDQLPADECNKLK	0.04347958	0.0032829717
HLA-DPA1*01:03-DPB1*04:02	QKRVAWHLFGMGNE	0.3735384	0.40217233
HLA-DPA1*01:03-DPB1*04:02	WLKDTCGANAKQSR	0.059216093	0.001750499
HLA-DPA1*01:03-DPB1*04:02	HCDPSSGQCPCLPN	0.017908363	0.0010810174
HLA-DPA1*01:03-DPB1*04:02	NAKCNGYCNECFQF	0.15613995	0.00084982195
HLA-DPA1*01:03-DPB1*04:02	SPWVIVIGSFFSTC	0.5622514	0.0019021693
HLA-DPA1*01:03-DPB1*04:02	VIIAGSLLDSCTKL	0.30310744	0.005847086
HLA-DPA1*01:03-DPB1*04:02	NLTVSWDPRISSEQ	0.11443138	0.004492674
HLA-DPA1*01:03-DPB1*04:02	YHNGNSDPRGFGHI	0.010217198	0.0049002934
HLA-DPA1*01:03-DPB1*04:02	QQQQQQQQQQPQPP	0.028081633	0.17463446
HLA-DPA1*01:03-DPB1*04:02	YLLVNESNSWDKAH	0.15101022	0.0021550907
HLA-DPA1*01:03-DPB1*04:02	HLQLQSKHDAATCF	0.049322896	0.0007318044
HLA-DPA1*01:03-DPB1*04:02	MTFRGSVTISVQAL	0.37424368	0.0072788065
HLA-DPA1*01:03-DPB1*04:02	LELPPELDISPGAA	0.05890841	0.0070386054
HLA-DPA1*01:03-DPB1*04:02	RVFKEENQKGDKKL	0.050823662	0.0046796678
HLA-DPA1*01:03-DPB1*04:02	LEEDRHLGILGPVI	0.09538055	0.0017605654
HLA-DPA1*01:03-DPB1*04:02	HSSGQRRIRVTTIA	0.08681342	0.0007768652
HLA-DPA1*01:03-DPB1*04:02	PPGSPMNPPHKCEV	0.038556356	0.0013138663
HLA-DPA1*01:03-DPB1*04:02	AAGPSGCLVPAFGL	0.10877984	0.0030328457
HLA-DPA1*01:03-DPB1*04:02	CSPSQGPCCTAQCA	0.026427653	0.00037059042
HLA-DPA1*01:03-DPB1*04:02	GSYDCTCPDGFQLD	0.063388616	0.00061003835
HLA-DPA1*01:03-DPB1*04:02	LSEEEMARTFNCGV	0.09992727	0.0009757709
HLA-DPA1*01:03-DPB1*04:02	GAEGPDYDTFPEKP	0.04885059	0.0068099783
HLA-DPA1*01:03-DPB1*04:02	WNGVGASLWAALLL	0.28530893	0.0011680243
HLA-DPA1*01:03-DPB1*04:02	GGGDTATCCAKWNT	0.019212075	0.0009854003
HLA-DPA1*01:03-DPB1*04:02	LVFLVPVRLNQTVI	0.44992176	0.0020265873
HLA-DPA1*01:03-DPB1*04:02	SASTTMHTTTIAEP	0.09096973	0.0060225045
HLA-DPA1*01:03-DPB1*04:02	DFPAGEPEPEWDNE	0.018066926	0.08413696
HLA-DPA1*01:03-DPB1*04:02	AQVKIQGQNKEMLA	0.11463445	0.0057163006
HLA-DPA1*01:03-DPB1*04:02	LNVNLMLGQAQECL	0.18674678	0.0007517756
HLA-DPA1*01:03-DPB1*04:02	RNILHKKGGAVAIP	0.1466429	0.0031677608
HLA-DPA1*01:03-DPB1*04:02	LLLVLLLLGPTRGL	0.38819164	0.0013503598
HLA-DPA1*01:03-DPB1*04:02	PGCLWLLAVALLPW	0.36175555	0.0006599658
HLA-DPA1*01:03-DPB1*04:02	MESDPGVFTELIKG	0.15573387	0.010648884
HLA-DPA1*01:03-DPB1*04:02	TPVLGGNSFYLPPA	0.2736952	0.1183932
HLA-DPA1*01:03-DPB1*04:02	VTLLFAPLLRDNYT	0.56465507	0.20438953
HLA-DPA1*01:03-DPB1*04:02	LLTSGEAEQQRKSK	0.017742852	0.018395351
HLA-DPA1*01:03-DPB1*04:02	LARALTRALALALV	0.3437539	0.0019817695
HLA-DPA1*01:03-DPB1*04:02	KVDQIRARVERNAV	0.06471772	0.018397385
HLA-DPA1*01:03-DPB1*04:02	RVCLHVQKSTRDRL	0.07067409	0.0013764135
HLA-DPA1*01:03-DPB1*04:02	PIRLQVPVEAVNMS	0.19377756	0.002100515
HLA-DPA1*01:03-DPB1*04:02	DSQAFCEKFSGQLN	0.3249107	0.0019218891
HLA-DPA1*01:03-DPB1*04:02	HNARQLHASHAPDH	0.023213783	0.010390932
HLA-DPA1*01:03-DPB1*04:02	LMEALEDKRVRLQP	0.09078428	0.001599726
HLA-DPA1*01:03-DPB1*04:02	GSASIVSLLLEQNI	0.39724308	0.0027040234
HLA-DPA1*01:03-DPB1*04:02	ATGRLLLLLLVGLT	0.20279238	0.0012354926
HLA-DPA1*01:03-DPB1*04:02	MMAKAEYLCRIGDK	0.26440138	0.0050915484
HLA-DPA1*01:03-DPB1*04:02	LRSQLLLLACVHNY	0.3619254	0.0019103341
HLA-DPA1*01:03-DPB1*04:02	GMDIWGGENLEISF	0.2770158	0.0052527054
HLA-DPA1*01:03-DPB1*04:02	CFLLITCLLTALEA	0.35861358	0.00052689516
HLA-DPA1*01:03-DPB1*04:02	GCLACLTAYTIFLC	0.39606655	0.0004657465
HLA-DPA1*01:03-DPB1*04:02	RSTYVTEVRELKDL	0.13401088	0.006017721
HLA-DPA1*01:03-DPB1*04:02	MDGPRLLLLLLLGV	0.24032864	0.0010684417
HLA-DPA1*01:03-DPB1*04:02	NQSEAGSHIIQRMY	0.112105556	0.010767284
HLA-DPA1*01:03-DPB1*04:02	GYCKGVEPKTECER	0.029964339	0.001740676
HLA-DPA1*01:03-DPB1*04:02	EPSSQSTIPIVGIV	0.12389113	0.025784502
HLA-DPA1*01:03-DPB1*04:02	IKKCPICKADDICD	0.017486375	0.00084837637
HLA-DPA1*01:03-DPB1*04:02	NTFTGMWMRDGDAC	0.16052447	0.0020777467
HLA-DPA1*01:03-DPB1*04:02	LNDMELVEDIFTSC	0.38095713	0.0008868614
HLA-DPA1*01:03-DPB1*04:02	DMDVVSVHFQPLDR	0.39403403	0.86787117
HLA-DPA1*01:03-DPB1*04:02	LNMEICDIINETEE	0.12049837	0.0010170512
HLA-DPA1*01:03-DPB1*04:02	KNVPCGTSGGVMIY	0.06143876	0.0005966558
HLA-DPA1*01:03-DPB1*04:02	TEEVLWVKVNINMN	0.2604373	0.009532316
HLA-DPA1*01:03-DPB1*04:02	LVLIGASGVGRSHI	0.15542684	0.002082761
HLA-DPA1*01:03-DPB1*04:02	NCEINNRSAANIRA	0.03713819	0.0010347991
HLA-DPA1*01:03-DPB1*04:02	PVLGFFIIAVLMSA	0.3269128	0.0016407331
HLA-DPA1*01:03-DPB1*04:02	EKVINETWAWKNAT	0.14740811	0.004154961
HLA-DPA1*01:03-DPB1*04:02	GVPVLGFFIIAVLM	0.23050265	0.0019320052
HLA-DPA1*01:03-DPB1*04:02	WDSMASICPTDGVK	0.07284776	0.001014589
HLA-DPA1*01:03-DPB1*04:02	LLALCGAGTTAAEL	0.104452334	0.0012116892
HLA-DPA1*01:03-DPB1*04:02	QTETLRDVVDFLKG	0.1861712	0.004602309
HLA-DPA1*01:03-DPB1*04:02	TDKRRNTTMLSKTS	0.1300413	0.0009859682
HLA-DPA1*01:03-DPB1*04:02	LNLHKFNEFIQNEL	0.48201284	0.029239777
HLA-DPA1*01:03-DPB1*04:02	EWRAYRDKLKFWTH	0.17435041	0.011558105
HLA-DPA1*01:03-DPB1*04:02	TGYMENSVSYSAIE	0.25509945	0.010151377
HLA-DPA1*01:03-DPB1*04:02	CPASDPKPNFTDCN	0.018138139	0.0017944092
HLA-DPA1*01:03-DPB1*04:02	MAISGVPVLGFFII	0.3169636	0.0051680254
HLA-DPA1*01:03-DPB1*04:02	AHKTFLKCGALQGL	0.29699966	0.012383519
HLA-DPA1*01:03-DPB1*04:02	TGLVFCSLVLGVSS	0.3827534	0.0029954123
HLA-DPA1*01:03-DPB1*04:02	HIDPFGHSREQASL	0.079879716	0.0016603488
HLA-DPA1*01:03-DPB1*04:02	KLGKDSPSNKLLYA	0.072482616	0.0014830163
HLA-DPA1*01:03-DPB1*04:02	EPYTKKELSAVTFP	0.22175248	0.012772058
HLA-DPA1*01:03-DPB1*04:02	VMDTWVCDGYRDCA	0.1502286	0.011659871
HLA-DPA1*01:03-DPB1*04:02	LVSDPESGIVVNGQ	0.029322332	0.025937404
HLA-DPA1*01:03-DPB1*04:02	ELTKHSTSAVDLST	0.032317374	0.003605259
HLA-DPA1*01:03-DPB1*04:02	MTVMDPKQMNVAAA	0.05512346	0.09936257
HLA-DPA1*01:03-DPB1*04:02	PENSVANDTGFTVV	0.07811476	0.0014854103
HLA-DPA1*01:03-DPB1*04:02	EEQLSSKDLVSCAY	0.16392252	0.04270453
HLA-DPA1*01:03-DPB1*04:02	LVQGPPGSLPATSI	0.050251774	0.0027575959
HLA-DPA1*01:03-DPB1*04:02	NPTLILAAFCLGIA	0.3135863	0.003582019
HLA-DPA1*01:03-DPB1*04:02	FHCKRGVSMGTPKL	0.14603002	0.0012448167
HLA-DPA1*01:03-DPB1*04:02	VDDAQEILHSRFPM	0.24376999	0.017801786
HLA-DPA1*01:03-DPB1*04:02	LILGILMTIGFILL	0.25835502	0.0026936796
HLA-DPA1*01:03-DPB1*04:02	ITIIGGGDTATCCA	0.017613433	0.0008998204
HLA-DPA1*01:03-DPB1*04:02	ASSPVPLPPVTHLD	0.07940797	0.010806828
HLA-DPA1*01:03-DPB1*04:02	LQGNFVPGPPFWGL	0.1443119	0.0039549447
HLA-DPA1*01:03-DPB1*04:02	SGSYAWANFTILAL	0.5923442	0.013506341
HLA-DPA1*01:03-DPB1*04:02	TPGFPSFNHTQFPP	0.20503365	0.00564975
HLA-DPA1*01:03-DPB1*04:02	THHPISDHEATLRC	0.0367103	0.06294983
HLA-DPA1*01:03-DPB1*04:02	SKSRSRSWTSPKSS	0.094046675	0.001752281
HLA-DPA1*01:03-DPB1*04:02	TLQRLQQVLHAGSG	0.12873763	0.0030075305
HLA-DPA1*01:03-DPB1*04:02	RKGTDIMYTGTLDC	0.16521148	0.0005311205
HLA-DPA1*01:03-DPB1*04:02	PVREEPGEDFPAAR	0.058832742	0.00995986
HLA-DPA1*01:03-DPB1*04:02	VDSDVSDAGKYTCE	0.0082551325	0.003186324
HLA-DPA1*01:03-DPB1*04:02	LLSPSNEKLTISNG	0.052357886	0.0037323486
HLA-DPA1*01:03-DPB1*04:02	GGSTQIAFLPRVEG	0.1490918	0.15172936
HLA-DPA1*01:03-DPB1*04:02	QTVKVINQYQVVKP	0.22244214	0.09324026
HLA-DPA1*01:03-DPB1*04:02	TYTLVTTQATPNNS	0.06753233	0.0055984287
HLA-DPA1*01:03-DPB1*04:02	KEGASGRPGSPKME	0.021709273	0.0054980633
HLA-DPA1*01:03-DPB1*04:02	PFSQPVCFPPRPRG	0.12231084	0.0015683621
HLA-DPA1*01:03-DPB1*04:02	MHRGHMPPLTSAQQ	0.06256414	0.0012912785
HLA-DPA1*01:03-DPB1*04:02	KGGQVRFSNDQTIE	0.09579366	0.13212697
HLA-DPA1*01:03-DPB1*04:02	GKPMKSVLVVALLV	0.36715534	0.012107452
HLA-DPA1*01:03-DPB1*04:02	HCEKTLQQDDCRVV	0.031455334	0.0007957438
HLA-DPA1*01:03-DPB1*04:02	EDFTYFANHTCPER	0.1607927	0.39315158
HLA-DPA1*01:03-DPB1*04:02	TKTLQHNLAGRGFH	0.09766527	0.07595519
HLA-DPA1*01:03-DPB1*04:02	TIIGGGDTATCCAK	0.02267849	0.002272187
HLA-DPA1*01:03-DPB1*04:02	ALTCCLLALLLYKK	0.43658927	0.0019431245
HLA-DPA1*01:03-DPB1*04:02	DRSMQGGLVGNDET	0.03518278	0.007862276
HLA-DPA1*01:03-DPB1*04:02	KFDFDACNEVPPAP	0.100226685	0.012803564
HLA-DPA1*01:03-DPB1*04:02	YIIQHKPKNSEELY	0.08066509	0.0026748837
HLA-DPA1*01:03-DPB1*04:02	QHADNIYICTVSNP	0.04965549	0.005867739
HLA-DPA1*01:03-DPB1*04:02	YEGLRLNNMNKYDY	0.18234591	0.01287407
HLA-DPA1*01:03-DPB1*04:02	KSRQGLLRESIQVL	0.27767283	0.0061872774
HLA-DPA1*01:03-DPB1*04:02	LPKDYPCYVTGWGR	0.079578795	0.0019515998
HLA-DPA1*01:03-DPB1*04:02	SFNSTEDHSKWCVS	0.065815136	0.0006343769
HLA-DPA1*01:03-DPB1*04:02	VLLTSVTLLSIYSI	0.5666694	0.0021375506
HLA-DPA1*01:03-DPB1*04:02	TIIGGGDTATCCAK	0.02267849	0.002272187
HLA-DPA1*01:03-DPB1*04:02	HGNWKLLTGYPGCG	0.10671379	0.00295948
HLA-DPA1*01:03-DPB1*04:02	VLVESIPEGLDFPN	0.13011867	0.003232543
HLA-DPA1*01:03-DPB1*04:02	LFRHLLPMLQRQRL	0.41017887	0.004981243
HLA-DPA1*01:03-DPB1*04:02	ALLLARAGLRKPES	0.18794961	0.022070704
HLA-DPA1*01:03-DPB1*04:02	ALVFSSGAEGFRKR	0.25054038	0.024293106
HLA-DPA1*01:03-DPB1*04:02	QCHNHGVCNHKQEC	0.026898097	0.002803756
HLA-DPA1*01:03-DPB1*04:02	FGACLFTCYDLLRP	0.41983402	0.0009806888
HLA-DPA1*01:03-DPB1*04:02	ANSTETLQHVPSDH	0.047341924	0.0069623417
HLA-DPA1*01:03-DPB1*04:02	DAAQLGFQPLMSAT	0.33322164	0.01325953
HLA-DPA1*01:03-DPB1*04:02	KQLIALENKLKAEM	0.25244376	0.008005732
HLA-DPA1*01:03-DPB1*04:02	VLILAVVGFGALMT	0.36974445	0.0032854043
HLA-DPA1*01:03-DPB1*04:02	SWRSTGGILDVYIF	0.22805521	0.0010998446
HLA-DPA1*01:03-DPB1*04:02	DDLSPDCLGHAGLV	0.08657129	0.006455549
HLA-DPA1*01:03-DPB1*04:02	YSTHKERGHSDTMV	0.020295981	0.0015540613
HLA-DPA1*01:03-DPB1*04:02	KLLISYISIICVYG	0.33082402	0.0010257309
HLA-DPA1*01:03-DPB1*04:02	LRRAAVGRPLDKHE	0.07449128	0.0039582215
HLA-DPA1*01:03-DPB1*04:02	LADMHPIFLAHGPA	0.17243633	0.04529659
HLA-DPA1*01:03-DPB1*04:02	WALVRAQGTGSVCP	0.06469601	0.00061615754
HLA-DPA1*01:03-DPB1*04:02	WVGSKKTCTEWAGF	0.08932854	0.00035614334
HLA-DPA1*01:03-DPB1*04:02	LIKMFDKQQANTIF	0.16729172	0.013510783
HLA-DPA1*01:03-DPB1*04:02	SGACDASSKLWDIR	0.0873261	0.0019166239
HLA-DPA1*01:03-DPB1*04:02	ASAKLWDVREGMCR	0.10516723	0.0029014791
HLA-DPA1*01:03-DPB1*04:02	MGTFILAQDWLSES	0.4740748	0.0065864893
HLA-DPA1*01:03-DPB1*04:02	MTGAVQEQMRSKGN	0.019454869	0.0031406763
HLA-DPA1*01:03-DPB1*04:02	KSKSEKCRDDSDCA	0.0074318857	0.0007009268
HLA-DPA1*01:03-DPB1*04:02	PGDNVGFNVKNVSV	0.056360528	0.0024830298
HLA-DPA1*01:03-DPB1*04:02	ALLLIWKLLMIIHD	0.2685898	0.0019744302
HLA-DPA1*01:03-DPB1*04:02	DMSDERNCPTTICD	0.015788045	0.00029747587
HLA-DPA1*01:03-DPB1*04:02	HTCPERLPSMKGPI	0.10036662	0.0005752385
HLA-DPA1*01:03-DPB1*04:02	FRHLLPMLQRQRLQ	0.41047636	0.006229737
HLA-DPA1*01:03-DPB1*04:02	GIFLIESDLQHKDC	0.29077283	0.0022870048
HLA-DPA1*01:03-DPB1*04:02	RTILLQYCFLLITC	0.35259697	0.0010314577
HLA-DPA1*01:03-DPB1*04:02	RECRTWKESPSAIA	0.093050815	0.00067250396
HLA-DPA1*01:03-DPB1*04:02	KKESICPTPPVYEE	0.08148275	0.0032066249
HLA-DPA1*01:03-DPB1*04:02	LRNVSSERSEARRK	0.05154529	0.0044390797
HLA-DPA1*01:03-DPB1*04:02	PPPALGPEETSASA	0.04281016	0.0023168027
HLA-DPA1*01:03-DPB1*04:02	FHLEILSHRAEDRT	0.2487233	0.121272564
HLA-DPA1*01:03-DPB1*04:02	VFLVSALSLGPFLA	0.53473574	0.0056419717
HLA-DPA1*01:03-DPB1*04:02	HILWVKVCNPEKDA	0.12505518	0.0025702685
HLA-DPA1*01:03-DPB1*04:02	ATWLLDTRGLRLTA	0.27231228	0.010672556
HLA-DPA1*01:03-DPB1*04:02	ASSPVPLPPVTHLD	0.07940797	0.010806828
HLA-DPA1*01:03-DPB1*04:02	SRSKSCVAVTSAQP	0.05733382	0.0010248384
HLA-DPA1*01:03-DPB1*04:02	KLLHGQNGSVPNGQ	0.0492942	0.0020381107
HLA-DPA1*01:03-DPB1*04:02	VPVQPAFSTVPFSQ	0.27086446	0.0412995
HLA-DPA1*01:03-DPB1*04:02	FSSPCTFAAAVSGA	0.14710288	0.0010815862
HLA-DPA1*01:03-DPB1*04:02	PYQNVTEFDGQDAC	0.08974642	0.00048132343
HLA-DPA1*01:03-DPB1*04:02	QSHRDLPIKLNQWC	0.13564976	0.0005621409
HLA-DPA1*01:03-DPB1*04:02	PTLRHLAPTGSECP	0.04079807	0.0009194516
HLA-DPA1*01:03-DPB1*04:02	LLMGIALIMLMAGF	0.23895846	0.002291429
HLA-DPA1*01:03-DPB1*04:02	VRALYDYEGQEHDE	0.05889375	0.017978877
HLA-DPA1*01:03-DPB1*04:02	LKLQLEGQVTELRS	0.16781057	0.007837217
HLA-DPA1*01:03-DPB1*04:02	KKRAYQCVVLLQGK	0.36150283	0.6142252
HLA-DPA1*01:03-DPB1*04:02	LLLLFWLGWLGMLA	0.31539333	0.0019192459
HLA-DPA1*01:03-DPB1*04:02	ERSKERGDSKGSRE	0.017829012	0.0009915318
HLA-DPA1*01:03-DPB1*04:02	EWYGYHFPELVKII	0.4535995	0.036924265
HLA-DPA1*01:03-DPB1*04:02	TLGVLLTTCRDRYR	0.18874827	0.0043893824
HLA-DPA1*01:03-DPB1*04:02	PTADCKTAVNCSSD	0.016396845	0.0012421196
HLA-DPA1*01:03-DPB1*04:02	AISGVPVLGFFIIA	0.29957864	0.0060395245
HLA-DPA1*01:03-DPB1*04:02	MLHPVMRRNPFGVD	0.23461202	0.0045116623
HLA-DPA1*01:03-DPB1*04:02	FSPEEQQAQRESQK	0.027420074	0.053475272
HLA-DPA1*01:03-DPB1*04:02	KRVETNQDWSLMCP	0.115104705	0.001782377
HLA-DPA1*01:03-DPB1*04:02	RWALLLLFWLGWLG	0.22874567	0.0027023847
HLA-DPA1*01:03-DPB1*04:02	ILWLLCSHRPAPGR	0.18368961	0.0025561464
HLA-DPA1*01:03-DPB1*04:02	GFVLGLDVGSSVIR	0.21565533	0.0093021775
HLA-DPA1*01:03-DPB1*04:02	KKQEGLLKNIQVSH	0.11938666	0.0073346184
HLA-DPA1*01:03-DPB1*04:02	AMFIELFFIFSAIW	0.33389494	0.0016523481
HLA-DPA1*01:03-DPB1*04:02	PASLQYFSGEDLDR	0.26413622	0.052535843
HLA-DPA1*01:03-DPB1*04:02	LPRCTFTKEGCHKK	0.08747682	0.0054707434
HLA-DPA1*01:03-DPB1*04:02	IVMSAVPVGFFLLI	0.4234233	0.0047629713
HLA-DPA1*01:03-DPB1*04:02	VVLSIVLEGPAPAQ	0.20032193	0.0045727864
HLA-DPA1*01:03-DPB1*04:02	KPTWWFCAFPYSLL	0.5623161	0.011739137
HLA-DPA1*01:03-DPB1*04:02	ELKGDIEKCLTAIV	0.17696434	0.0007645826
HLA-DPA1*01:03-DPB1*04:02	TAQEPDTFMEQKIT	0.11237666	0.021961141
HLA-DPA1*01:03-DPB1*04:02	KKRISANSTDPVKA	0.04770199	0.027349511
HLA-DPA1*01:03-DPB1*04:02	EEELLQMLEEDQAG	0.103164785	0.003926051
HLA-DPA1*01:03-DPB1*04:02	GKTLCARAVANRTD	0.060853496	0.0034505478
HLA-DPA1*01:03-DPB1*04:02	EVDAAMCARPHKVD	0.05157716	0.004453066
HLA-DPA1*01:03-DPB1*04:02	GGRGGRGRGGGRDQ	0.042139586	0.0019406847
HLA-DPA1*01:03-DPB1*04:02	LSEACVSVTSSILS	0.23409696	0.001286928
HLA-DPA1*01:03-DPB1*04:02	THSTSSSLGSGESP	0.009836247	0.0038468824
HLA-DPA1*01:03-DPB1*04:02	TQHPNVTTLAPISN	0.06167332	0.0033493366
HLA-DPA1*01:03-DPB1*04:02	YSSDAQITLPRAEM	0.11281301	0.012563808
HLA-DPA1*01:03-DPB1*04:02	WKCDGEEECPDGSD	0.0054488415	0.0013209598
HLA-DPA1*01:03-DPB1*04:02	AGLAAYFFYKKRRV	0.30889618	0.048669755
HLA-DPA1*01:03-DPB1*04:02	GKKDVMWIGFLTRT	0.47965157	0.17490315
HLA-DPA1*01:03-DPB1*04:02	SASLPPAQLLLRAA	0.17257713	0.002684536
HLA-DPA1*01:03-DPB1*04:02	VLVCPDPSSRSLQT	0.0625947	0.0008566821
HLA-DPA1*01:03-DPB1*04:02	EDTLKALEMGAVEI	0.20912303	0.0038533334
HLA-DPA1*01:03-DPB1*04:02	MSLFLFFFVLFLCL	0.18391499	0.0016674362
HLA-DPA1*01:03-DPB1*04:02	VVEMQGDEMTRIIW	0.23405695	0.0025187568
HLA-DPA1*01:03-DPB1*04:02	CERLAGTESPVREE	0.044351168	0.0010606205
HLA-DPA1*01:03-DPB1*04:02	VIYLLPRCTFTKEG	0.25487238	0.0033550425
HLA-DPA1*01:03-DPB1*04:02	KGACHGQTGMFPRN	0.03886161	0.0012029007
HLA-DPA1*01:03-DPB1*04:02	YLPSYDCLLDDPFD	0.17930692	0.0024400572
HLA-DPA1*01:03-DPB1*04:02	LVRQEFRSRMNFLK	0.33042738	0.051517118
HLA-DPA1*01:03-DPB1*04:02	RQGESSGDMAWEEV	0.05680642	0.0051905573
HLA-DPA1*01:03-DPB1*04:02	QSQPSREVLADFQR	0.157731	0.0094285235
HLA-DPA1*01:03-DPB1*04:02	MSVNESCYKYGQTL	0.120574825	0.00075222505
HLA-DPA1*01:03-DPB1*04:02	QCRRDSVQTCGPVR	0.03277893	0.0006256757
HLA-DPA1*01:03-DPB1*04:02	LQLQSKHDAATCFV	0.07466831	0.0008923486
HLA-DPA1*01:03-DPB1*04:02	PRLCTRPFGLLSVR	0.40470925	0.0015518947
HLA-DPA1*01:03-DPB1*04:02	GWNVSAMYSSSHPP	0.16347596	0.0027209725
HLA-DPA1*01:03-DPB1*04:02	QWDKQSRPSFINRW	0.12805551	0.00069252145
HLA-DPA1*01:03-DPB1*04:02	EDSSGNVVNKKTYE	0.01666852	0.0105678085
HLA-DPA1*01:03-DPB1*04:02	RDVPRTTQSTSRPK	0.042796507	0.012218538
HLA-DPA1*01:03-DPB1*04:02	GFFIIAVLMSAQES	0.35091317	0.0020499316
HLA-DPA1*01:03-DPB1*04:02	HREWGVNDPLLPNY	0.11483036	0.00464757
HLA-DPA1*01:03-DPB1*04:02	TIIGGGDTATCCAK	0.02267849	0.002272187
HLA-DPA1*01:03-DPB1*04:02	ISSSSVLHGMVFKK	0.33041143	0.16365714
HLA-DPA1*01:03-DPB1*04:02	PKVMIEPSGPIHVP	0.11673284	0.0053888597
HLA-DPA1*01:03-DPB1*04:02	DWIQLEKIRAPSNV	0.13019487	0.0016590202
HLA-DPA1*01:03-DPB1*04:02	GGDQEVLTQPLLGE	0.1823737	0.008683501
HLA-DPA1*01:03-DPB1*04:02	GSFIIAGVAVGIFL	0.23019248	0.007524118
HLA-DPA1*01:03-DPB1*04:02	EVEGQGFCSGPGWD	0.084729046	0.0007260099
HLA-DPA1*01:03-DPB1*04:02	NKFNSSSSSLEEKI	0.228414	0.0038111683
HLA-DPA1*01:03-DPB1*04:02	TVELTDVWTYSDTR	0.1271713	0.0066717775
HLA-DPA1*01:03-DPB1*04:02	GEPDFHAVEPYTKK	0.13156202	0.557015
HLA-DPA1*01:03-DPB1*04:02	TCMEDEDLQALKES	0.11545469	0.003292726
HLA-DPA1*01:03-DPB1*04:02	RSCADCVLARDPYC	0.14249735	0.0005587324
HLA-DPA1*01:03-DPB1*04:02	KRRERNFEKQKERK	0.09473482	0.005446136
HLA-DPA1*01:03-DPB1*04:02	VEVKSHLLDYVMTT	0.32367846	0.0568345
HLA-DPA1*01:03-DPB1*04:02	LERRAPEGHRAESP	0.0146055175	0.0018099748
HLA-DPA1*01:03-DPB1*04:02	TVLSLLMLVAAFCS	0.2742778	0.0017549355
HLA-DPA1*01:03-DPB1*04:02	NQDENHKHAQDYVL	0.030729117	0.0081874635
HLA-DPA1*01:03-DPB1*04:02	TFKTKIYHPNIDEK	0.12857832	0.82358724
HLA-DPA1*01:03-DPB1*04:02	ACFDSLKGRCSREN	0.13349104	0.0011066345
HLA-DPA1*01:03-DPB1*04:02	ACVHNYQPCVQRAE	0.08952558	0.0014044845
HLA-DPA1*01:03-DPB1*04:02	TCIDQVQTFGDILQ	0.2392722	0.0004550022
HLA-DPA1*01:03-DPB1*04:02	KHCLVTVEKGSYYP	0.13660662	0.0010351279
HLA-DPA1*01:03-DPB1*04:02	ETDCGYDYMELFDG	0.26828545	0.0005893774
HLA-DPA1*01:03-DPB1*04:02	KSRSRNLSMDSLVV	0.19991891	0.0008588255
HLA-DPA1*01:03-DPB1*04:02	GVSMGTPKLLRTSE	0.15215857	0.05414901
HLA-DPA1*01:03-DPB1*04:02	MIGYLGYCKGVEPK	0.16681382	0.004723599
HLA-DPA1*01:03-DPB1*04:02	DMGIFFELYPLFQD	0.578635	0.0027536538
HLA-DPA1*01:03-DPB1*04:02	ASTSYDYCRVPMED	0.181702	0.009667521
HLA-DPA1*01:03-DPB1*04:02	NVTLYYEALCGGCR	0.34166202	0.0067763575
HLA-DPA1*01:03-DPB1*04:02	VEDSVECLHAMLSA	0.14447694	0.0015781454
HLA-DPA1*01:03-DPB1*04:02	ASHAPDHTRHLDPG	0.015412628	0.0036661446
HLA-DPA1*01:03-DPB1*04:02	RTWKKQRSQTWRKT	0.1903182	0.0020902215
HLA-DPA1*01:03-DPB1*04:02	GGLVACRVTELQQQ	0.19198038	0.010118902
HLA-DPA1*01:03-DPB1*04:02	PMKSVLVVALLVIF	0.30044094	0.0014412723
HLA-DPA1*01:03-DPB1*04:02	NGCCNVNVPSTKQY	0.023970032	0.0004542105
HLA-DPA1*01:03-DPB1*04:02	NLQKAIDLASKAAQ	0.058814246	0.11141254
HLA-DPA1*01:03-DPB1*04:02	TGRSIRGFCLPPHC	0.13718596	0.0006083563
HLA-DPA1*01:03-DPB1*04:02	FQPSNRTSFQNLIE	0.23097731	0.006218895
HLA-DPA1*01:03-DPB1*04:02	STLREEIAMLRLEL	0.35528696	0.0009048296
HLA-DPA1*01:03-DPB1*04:02	SPSSYFASRPWVRA	0.3784867	0.8378946
HLA-DPA1*01:03-DPB1*04:02	MRAIYNVSQCPGHQ	0.03400356	0.002525847
HLA-DPA1*01:03-DPB1*04:02	LLALITAALYKLGF	0.46216217	0.0025687958
HLA-DPA1*01:03-DPB1*04:02	MRLFLSLPVLVVVL	0.5141369	0.0053264354
HLA-DPA1*01:03-DPB1*04:02	EQKQQVVKFLIKKK	0.29595622	0.18935841
HLA-DPA1*01:03-DPB1*04:02	VYPWGNWFQPNRTN	0.114112966	0.011217025
HLA-DPA1*01:03-DPB1*04:02	MTPPERLFLPRVCG	0.144399	0.0030521904
HLA-DPA1*01:03-DPB1*04:02	NQLAAVAAGARVAG	0.14128208	0.020666027
HLA-DPA1*01:03-DPB1*04:02	GHSREQASLFAQMG	0.30470136	0.061771005
HLA-DPA1*01:03-DPB1*04:02	AHMGMFTELAILYS	0.44531575	0.004332132
HLA-DPA1*01:03-DPB1*04:02	VELFVKAGSDGAKI	0.11590101	0.00437327
HLA-DPA1*01:03-DPB1*04:02	DLALPQTLPEIFEA	0.14966892	0.0017674649
HLA-DPA1*01:03-DPB1*04:02	LITRMEYVHTKSLI	0.3315416	0.012655651
HLA-DPA1*01:03-DPB1*04:02	EEHVESHWKVCPMC	0.08412698	0.0005430852
HLA-DPA1*01:03-DPB1*04:02	LCNQFSASLAADTP	0.2342661	0.0007543112
HLA-DPA1*01:03-DPB1*04:02	HFRPIEDNEKSKDV	0.0105086025	0.023257056
HLA-DPA1*01:03-DPB1*04:02	CWTEEKNKEKEKGD	0.022328742	0.0006090929
HLA-DPA1*01:03-DPB1*04:02	TDSRCKARQLELNE	0.07941001	0.002461475
HLA-DPA1*01:03-DPB1*04:02	LQYCFLLITCLLTA	0.39430654	0.0006843523
HLA-DPA1*01:03-DPB1*04:02	ALGLLLFLLPGSLG	0.42039853	0.019265948
HLA-DPA1*01:03-DPB1*04:02	GDQYALKMRFVDHV	0.3030433	0.0846024
HLA-DPA1*01:03-DPB1*04:02	FNPGAVTVAWKADG	0.0301735	0.065543234
HLA-DPA1*01:03-DPB1*04:02	IVLCKMINLSVPDT	0.20164879	0.0025297587
HLA-DPA1*01:03-DPB1*04:02	ALWFQGRCVKVDLS	0.18481463	0.0045891935
HLA-DPA1*01:03-DPB1*04:02	PQKEHFIDAETTLS	0.12482115	0.006669049
HLA-DPA1*01:03-DPB1*04:02	AAAAATGRLLLLLL	0.19932312	0.0012308578
HLA-DPA1*01:03-DPB1*04:02	TAKTRRPDNTAFKQ	0.017029786	0.006222828
HLA-DPA1*01:03-DPB1*04:02	NPGAVTVAWKADGS	0.015835194	0.11982205
HLA-DPA1*01:03-DPB1*04:02	GIAMAVLGYWPQKE	0.26445857	0.004565523
HLA-DPA1*01:03-DPB1*04:02	TAQQELDGKPASPT	0.02049542	0.020035394
HLA-DPA1*01:03-DPB1*04:02	RDDAVFDDEVAPNA	0.03490185	0.09134622
HLA-DPA1*01:03-DPB1*04:02	NKNCTLSIHPVHLN	0.2236857	0.0014240997
HLA-DPA1*01:03-DPB1*04:02	GRTLCGCRVRVELS	0.11499757	0.0009857507
HLA-DPA1*01:03-DPB1*04:02	EVNVLPGAKVQFEL	0.1498008	0.002953908
HLA-DPA1*01:03-DPB1*04:02	FVPGCQPGEFTLGN	0.082013175	0.00072515
HLA-DPA1*01:03-DPB1*04:02	WGPLIGLAPCCLWL	0.19649248	0.0011377383
HLA-DPA1*01:03-DPB1*04:02	LEGCLACLTAYTIF	0.28557417	0.0011781792
HLA-DPA1*01:03-DPB1*04:02	EDIFDAKNACDHLS	0.07960822	0.003671275
HLA-DPA1*01:03-DPB1*04:02	TKAQKKDGKKRKRG	0.09953669	0.0015845265
HLA-DPA1*01:03-DPB1*04:02	DLDLMPWESDIWDI	0.17967978	0.0021229074
HLA-DPA1*01:03-DPB1*04:02	NSLLQFQFKYGVPT	0.30163038	0.0066188634
HLA-DPA1*01:03-DPB1*04:02	STSAASPAVGTVGM	0.031843703	0.010128121
HLA-DPA1*01:03-DPB1*04:02	CKNRRHNCHQSSKP	0.04174713	0.0004429148
HLA-DPA1*01:03-DPB1*04:02	NVRWLAVLYFKHGI	0.5256417	0.010367805
HLA-DPA1*01:03-DPB1*04:02	YGLVEPIPFEFPPT	0.2501952	0.0049842168
HLA-DPA1*01:03-DPB1*04:02	VFGFIILLLLVLRK	0.25534317	0.0037554335
HLA-DPA1*01:03-DPB1*04:02	YSHLVCRTAIEEVQ	0.16920422	0.033991925
HLA-DPA1*01:03-DPB1*04:02	CLALLCLGGADKRL	0.20062952	0.00047683474
HLA-DPA1*01:03-DPB1*04:02	VGLGSCLAILILAI	0.16270684	0.0011619471
HLA-DPA1*01:03-DPB1*04:02	YRTAYRRSPGLAPA	0.17296985	0.024895236
HLA-DPA1*01:03-DPB1*04:02	FLIGFMIGYLGYCK	0.44340053	0.0024000816
HLA-DPA1*01:03-DPB1*04:02	LLQPLTVLLLLASA	0.3658006	0.0027741601
HLA-DPA1*01:03-DPB1*04:02	DGKELVSPCLSPSF	0.24792032	0.0043885047
HLA-DPA1*01:03-DPB1*04:02	PHGHGPSLSVQGLS	0.037783314	0.009744549
HLA-DPA1*01:03-DPB1*04:02	MSFFGFGQSVEVEI	0.21770974	0.0010027994
HLA-DPA1*01:03-DPB1*04:02	ENSKLSDLDSETRS	0.014491015	0.0033819794
HLA-DPA1*01:03-DPB1*04:02	CDHTLEQQQMQPLC	0.1349523	0.002912121
HLA-DPA1*01:03-DPB1*04:02	PNKFFFQMCQPIPS	0.43418118	0.015854565
HLA-DPA1*01:03-DPB1*04:02	GDQPRHFAIAMDKF	0.20491251	0.009864762
HLA-DPA1*01:03-DPB1*04:02	PGGDSSPVVDSGPG	0.0051091537	0.15891224
HLA-DPA1*01:03-DPB1*04:02	HDVDLVPENDFNLY	0.15812972	0.018902583
HLA-DPA1*01:03-DPB1*04:02	LHVPEDRPGWHGAI	0.022741651	0.00093447545
HLA-DPA1*01:03-DPB1*04:02	CRGDILSARPDEWL	0.12944114	0.00068921223
HLA-DPA1*01:03-DPB1*04:02	NSLLPVFEEFLKNA	0.5895067	0.118028924
HLA-DPA1*01:03-DPB1*04:02	KWWNDLWLNEGFAT	0.4066914	0.0016936306
HLA-DPA1*01:03-DPB1*04:02	TVTVRNDGEDSYRT	0.0048301565	0.0020295607
HLA-DPA1*01:03-DPB1*04:02	VEILTALRKLGEKL	0.23841201	0.019277519
HLA-DPA1*01:03-DPB1*04:02	RVSWLPWVHRYLME	0.44439745	0.004615621
HLA-DPA1*01:03-DPB1*04:02	ERQRARAEEEEKAK	0.0144765545	0.037471853
HLA-DPA1*01:03-DPB1*04:02	PPPKRAAPSGPARS	0.062666744	0.0047315964
HLA-DPA1*01:03-DPB1*04:02	EDDDDDFPAPSDGY	0.020951672	0.002713614
HLA-DPA1*01:03-DPB1*04:02	DCRKQCEPDYYLDE	0.10669557	0.0019695172
HLA-DPA1*01:03-DPB1*04:02	FIIAVLMSAQESWA	0.3494269	0.0015458325
HLA-DPA1*01:03-DPB1*04:02	VLLTAVLLLLAAYA	0.29622662	0.0027958048
HLA-DPA1*01:03-DPB1*04:02	QLKNEHTSKITTGG	0.028396314	0.0021114554
HLA-DPA1*01:03-DPB1*04:02	LDLSGNCPRCYNAP	0.02476525	0.0014325865
HLA-DPA1*01:03-DPB1*04:02	DRCMADKTLPECSK	0.04553969	0.0023943938
HLA-DPA1*01:03-DPB1*04:02	TSPYPGSKVERSQV	0.04881017	0.004782004
HLA-DPA1*01:03-DPB1*04:02	GPIPWFIVAELFSQ	0.56767285	0.016210852
HLA-DPA1*01:03-DPB1*04:02	FTPLLHQIELEKPK	0.27435592	0.41050053
HLA-DPA1*01:03-DPB1*04:02	IVVELLLGEIPDRL	0.36202484	0.0025995425
HLA-DPA1*01:03-DPB1*04:02	PALLSPPKIRFPIL	0.24195965	0.022642331
HLA-DPA1*01:03-DPB1*04:02	KDNVESAQASEVKP	0.04991756	0.14303806
HLA-DPA1*01:03-DPB1*04:02	YEYDRKWGICLKPE	0.16091576	0.0025632703
HLA-DPA1*01:03-DPB1*04:02	AFSDIQTGRVLTKV	0.19704899	0.004608298
HLA-DPA1*01:03-DPB1*04:02	GYSRCCHCRSHTNR	0.02223184	0.0034592352
HLA-DPA1*01:03-DPB1*04:02	PRPGGDSSPVVDSG	0.0036965695	0.023963649
HLA-DPA1*01:03-DPB1*04:02	RSSALREEVQSLRE	0.08929386	0.0083466275
HLA-DPA1*01:03-DPB1*04:02	ADAFILMRYPFESA	0.48705357	0.5605481
HLA-DPA1*01:03-DPB1*04:02	IQMSFKHYAMQEAK	0.3057923	0.68555045
HLA-DPA1*01:03-DPB1*04:02	SALLLASLLLAAAL	0.3294796	0.0038004797
HLA-DPA1*01:03-DPB1*04:02	IGKCRPFKYSGCGG	0.10597129	0.0008693278
HLA-DPA1*01:03-DPB1*04:02	KYCKKWQDEDGKKQ	0.034847777	0.0013575351
HLA-DPA1*01:03-DPB1*04:02	VAGNHWDGYSKGVN	0.04332777	0.0042113303
HLA-DPA1*01:03-DPB1*04:02	LERLEKLLTKEQLK	0.17666778	0.14232272
HLA-DPA1*01:03-DPB1*04:02	MNLFLYWINEDGEE	0.22205856	0.001549839
HLA-DPA1*01:03-DPB1*04:02	STSDLGHCEKIKKA	0.02797561	0.0016571023
HLA-DPA1*01:03-DPB1*04:02	TESPVREEPGEDFP	0.038810387	0.0021009594
HLA-DPA1*01:03-DPB1*04:02	GTDGSDEKKKERKR	0.027582679	0.0038543823
HLA-DPA1*01:03-DPB1*04:02	QFKYGVPTPTNVTI	0.08638038	0.002250551
HLA-DPA1*01:03-DPB1*04:02	QHAGLAQPLRVELE	0.12909245	0.0041994625
HLA-DPA1*01:03-DPB1*04:02	PWEPGTWLISCQVN	0.20442803	0.00060521986
HLA-DPA1*01:03-DPB1*04:02	AFAKRQQQLTAMKV	0.1701372	0.0015022208
HLA-DPA1*01:03-DPB1*04:02	ALLGSLLLSGVLAA	0.48877016	0.0030492719
HLA-DPA1*01:03-DPB1*04:02	KNFSELPLVMWLQG	0.40984163	0.008101679
HLA-DPA1*01:03-DPB1*04:02	FDASHVALMGGSHG	0.074439	0.024904814
HLA-DPA1*01:03-DPB1*04:02	QWQMSLGTSEDHQH	0.06395038	0.0021849386
HLA-DPA1*01:03-DPB1*04:02	LGPTRGLRNATQRM	0.036837693	0.0009155
HLA-DPA1*01:03-DPB1*04:02	SRWGPLIGLAPCCL	0.14613515	0.00082214054
HLA-DPA1*01:03-DPB1*04:02	PKMLGTLLAQDTTI	0.25753877	0.0025822476
HLA-DPA1*01:03-DPB1*04:02	VYESDQNKDGKLTK	0.012774082	0.16317533
HLA-DPA1*01:03-DPB1*04:02	LNKALLLGALALTA	0.3631307	0.015273491
HLA-DPA1*01:03-DPB1*04:02	CNMINGTSGQMWPP	0.06539037	0.00039660404
HLA-DPA1*01:03-DPB1*04:02	VYDTIASWATNLKS	0.23260425	0.013559769
HLA-DPA1*01:03-DPB1*04:02	VNLHNEVVGIIESR	0.1876479	0.01714978
HLA-DPA1*01:03-DPB1*04:02	LLLPPAAPGTRDPP	0.075154625	0.002268634
HLA-DPA1*01:03-DPB1*04:02	LSYSDGDDCGHGKK	0.014762847	0.00086016057
HLA-DPA1*01:03-DPB1*04:02	GPRVLQPPLLLLLL	0.39092535	0.030589428
HLA-DPA1*01:03-DPB1*04:02	ANIFPATFVTAEMV	0.35555306	0.0029651155
HLA-DPA1*01:03-DPB1*04:02	GFVCFSSPEEATKA	0.10650103	0.0016052934
HLA-DPA1*01:03-DPB1*04:02	STGSSSGSSSSSAS	0.026842378	0.007480477
HLA-DPA1*01:03-DPB1*04:02	EKREGYPLRPELIE	0.14954421	0.09619586
HLA-DPA1*01:03-DPB1*04:02	QWGQHHVSVGGLGD	0.028056009	0.0049074637
HLA-DPA1*01:03-DPB1*04:02	GRALAQEWGCPFME	0.20436248	0.00073055335
HLA-DPA1*01:03-DPB1*04:02	SSEGRALAEEWGCP	0.0499096	0.0008231384
HLA-DPA1*01:03-DPB1*04:02	QNTQQETLTTAHLE	0.04339981	0.009787318
HLA-DPA1*01:03-DPB1*04:02	VALAVSPAAGSSPG	0.11038302	0.005165452
HLA-DPA1*01:03-DPB1*04:02	TMEDEGNSDMLVVT	0.09525034	0.0018548205
HLA-DPA1*01:03-DPB1*04:02	GAVTVAWKADGSPV	0.035019774	0.18962844
HLA-DPA1*01:03-DPB1*04:02	IHLNVSERPFPPHI	0.09371445	0.0033318263
HLA-DPA1*01:03-DPB1*04:02	CEHLNLLEKDYFGL	0.34405294	0.0013398748
HLA-DPA1*01:03-DPB1*04:02	QGGFHLQGQSPSFN	0.078306116	0.012221572
HLA-DPA1*01:03-DPB1*04:02	HLTEYFTFKQECKI	0.29057503	0.0006391299
HLA-DPA1*01:03-DPB1*04:02	NEAWSTLLRTVYSV	0.39746377	0.0012621769
HLA-DPA1*01:03-DPB1*04:02	DDDSDFDDLKGELD	0.1211978	0.013793329
HLA-DPA1*01:03-DPB1*04:02	DCHCECHEGWLEPL	0.19555686	0.0032399832
HLA-DPA1*01:03-DPB1*04:02	KGGKRLEGTEHRQD	0.035623968	0.0700825
HLA-DPA1*01:03-DPB1*04:02	PRNKTENGLTPKKK	0.020119548	0.0015199024
HLA-DPA1*01:03-DPB1*04:02	AEAWGHGTGTSHVS	0.038071368	0.0032276926
HLA-DPA1*01:03-DPB1*04:02	LLIGFWDCVTCHGS	0.17844358	0.0010343487
HLA-DPA1*01:03-DPB1*04:02	LNLETDEKALEAEF	0.1244693	0.015560555
HLA-DPA1*01:03-DPB1*04:02	RLLSVSSKTLKAEG	0.21276508	0.20256671
HLA-DPA1*01:03-DPB1*04:02	GDVSIGIKCAPGVV	0.042783655	0.00092660094
HLA-DPA1*01:03-DPB1*04:02	AVSLRSDGSENLCT	0.06854697	0.0017406665
HLA-DPA1*01:03-DPB1*04:02	SLLLSGVLAADRER	0.3942025	0.00941007
HLA-DPA1*01:03-DPB1*04:02	GGRGGYYGAGRGSM	0.057499576	0.21470952
HLA-DPA1*01:03-DPB1*04:02	AVVAGIAKACGKAG	0.034923796	0.0059563555
HLA-DPA1*01:03-DPB1*04:02	STSSFFPILAPAVG	0.4428326	0.00928513
HLA-DPA1*01:03-DPB1*04:02	STVAPTIHTTVPSP	0.078594476	0.0103085525
HLA-DPA1*01:03-DPB1*04:02	IYEIIFWENTSNAE	0.29792377	0.0016643463
HLA-DPA1*01:03-DPB1*04:02	NNGSLSYDHSKDGR	0.052462664	0.013277769
HLA-DPA1*01:03-DPB1*04:02	NYEELARCTDDFNG	0.025372064	0.0011979496
HLA-DPA1*01:03-DPB1*04:02	NCEKKCNGFRCPNG	0.029632248	0.0005657192
HLA-DPA1*01:03-DPB1*04:02	LMTIGFILLLVFGS	0.256655	0.0027489734
HLA-DPA1*01:03-DPB1*04:02	KKWIHCFEGVTAII	0.41917196	0.0018027027
HLA-DPA1*01:03-DPB1*04:02	GVIVGAPGEGNSTG	0.031884603	0.06425142
HLA-DPA1*01:03-DPB1*04:02	PVDLLTGKVRQYFI	0.18547994	0.0008790619
HLA-DPA1*01:03-DPB1*04:02	PTELLLSLAVEPLT	0.44977182	0.00531838
HLA-DPA1*01:03-DPB1*04:02	AFLVAHCFLSIYEM	0.7293298	0.0047630183
HLA-DPA1*01:03-DPB1*04:02	NFSCRTELDLRPQG	0.07457538	0.0012635624
HLA-DPA1*01:03-DPB1*04:02	MSTNGVSNGVSNGL	0.020036148	0.0010426162
HLA-DPA1*01:03-DPB1*04:02	SGNKKSKKRCRRKE	0.11257748	0.00049001194
HLA-DPA1*01:03-DPB1*04:02	FRDIAQQLQATCTS	0.102804944	0.0011311058
HLA-DPA1*01:03-DPB1*04:02	MVPKLVAEDIPLLF	0.2774237	0.016627107
HLA-DPA1*01:03-DPB1*04:02	GAAMLFPHTFVMAI	0.545825	0.0063304333
HLA-DPA1*01:03-DPB1*04:02	GTEISWENKLAEGL	0.23829775	0.004423167
HLA-DPA1*01:03-DPB1*04:02	GSRKVKKSKQKPMN	0.104145475	0.0023851371
HLA-DPA1*01:03-DPB1*04:02	ESCKYNPKYSVAND	0.071672365	0.006149693
HLA-DPA1*01:03-DPB1*04:02	LLQYCFLLITCLLT	0.31200466	0.0008462436
HLA-DPA1*01:03-DPB1*04:02	LLQPLTVLLLLASA	0.3658006	0.0027741601
HLA-DPA1*01:03-DPB1*04:02	DEGSRLSRFRMLFT	0.34221792	0.0034906908
HLA-DPA1*01:03-DPB1*04:02	DDEEDNLFAPPKLT	0.114798345	0.0033475873
HLA-DPA1*01:03-DPB1*04:02	FPSVVLVGLGKKAA	0.25385928	0.051646836
HLA-DPA1*01:03-DPB1*04:02	CECECQSEGIPESP	0.039440386	0.0004657209
HLA-DPA1*01:03-DPB1*04:02	SGPLKADDSVPPGG	0.021827925	0.004005981
HLA-DPA1*01:03-DPB1*04:02	MQIELSTCFFLCLL	0.4684525	0.0010824805
HLA-DPA1*01:03-DPB1*04:02	VFLLLLCALLGIVV	0.15974201	0.00110872
HLA-DPA1*01:03-DPB1*04:02	GMASASTTMHTTTI	0.06404176	0.0077005974
HLA-DPA1*01:03-DPB1*04:02	RSHYTMEFGYSSNS	0.21275605	0.0027970239
HLA-DPA1*01:03-DPB1*04:02	ASKDAKKQLLCGAA	0.070057854	0.0014224441
HLA-DPA1*01:03-DPB1*04:02	LGNLKCLNDHLEAK	0.06673451	0.0035033762
HLA-DPA1*01:03-DPB1*04:02	FPPNYDQSKFEEHV	0.21710104	0.48323876
HLA-DPA1*01:03-DPB1*04:02	LHLFGPNQRPAPCY	0.048208322	0.002079149
HLA-DPA1*01:03-DPB1*04:02	LSEACVSVTSSILS	0.23409696	0.001286928
HLA-DPA1*01:03-DPB1*04:02	HIANPSGASTECFV	0.0832	0.00072170334
HLA-DPA1*01:03-DPB1*04:02	EEACPLLANVTAAS	0.082370766	0.0012503169
HLA-DPA1*01:03-DPB1*04:02	PPVIDRMDVQLTKL	0.17859381	0.0039299335
HLA-DPA1*01:03-DPB1*04:02	IRKLADLCTGLQGF	0.16877122	0.0010016728
HLA-DPA1*01:03-DPB1*04:02	LFTGETLWNHSSSF	0.22710967	0.0043946328
HLA-DPA1*01:03-DPB1*04:02	CGQIFCGKCSSKYS	0.048244234	0.00095536123
HLA-DPA1*01:03-DPB1*04:02	LVIGTIPLHPFGSR	0.2984979	0.13682017
HLA-DPA1*01:03-DPB1*04:02	RLKLLKLERIKDYL	0.5416275	0.024461886
HLA-DPA1*01:03-DPB1*04:02	TYQLVYFLDKILQK	0.5657622	0.071393535
HLA-DPA1*01:03-DPB1*04:02	DGILGKAATMEIPI	0.13952008	0.0122104855
HLA-DPA1*01:03-DPB1*04:02	SPGGVPLEASLCPA	0.07217826	0.004521247
HLA-DPA1*01:03-DPB1*04:02	PEMDAPFWCNQGAA	0.13836484	0.0004933008
HLA-DPA1*01:03-DPB1*04:02	GAGIPFLDYRTYTM	0.2562138	0.021653393
HLA-DPA1*01:03-DPB1*04:02	IRKFFRGSGRVLAF	0.3443143	0.004816295
HLA-DPA1*01:03-DPB1*04:02	TAAAAATGRLLLLL	0.17755075	0.0016099715
HLA-DPA1*01:03-DPB1*04:02	DDPDLVRARNILHK	0.123758554	0.12834004
HLA-DPA1*01:03-DPB1*04:02	DFICCLYGVPSAYG	0.1949699	0.00067817146
HLA-DPA1*01:03-DPB1*04:02	KLLLGIALLAYVAS	0.4479465	0.0032603447
HLA-DPA1*01:03-DPB1*04:02	TCTNNEVHNLTECK	0.03613543	0.00059830525
HLA-DPA1*01:03-DPB1*04:02	KLLTKEQLKIWMGK	0.20783192	0.017196763
HLA-DPA1*01:03-DPB1*04:02	QEDAEGPGGAVERP	0.008890411	0.003019529
HLA-DPA1*01:03-DPB1*04:02	NVSQCPGHQATPRQ	0.037358288	0.0010119481
HLA-DPA1*01:03-DPB1*04:02	WCCLGFIAFAYSVK	0.49361372	0.0008311104
HLA-DPA1*01:03-DPB1*04:02	TGRLLLLLLVGLTA	0.18320718	0.0020164354
HLA-DPA1*01:03-DPB1*04:02	DKSDEENCAVATCR	0.017796727	0.0037972156
HLA-DPA1*01:03-DPB1*04:02	FRSNFGYNIPLKHL	0.3894286	0.024994802
HLA-DPA1*01:03-DPB1*04:02	GTVCREAVNDCDIR	0.02211079	0.004798905
HLA-DPA1*01:03-DPB1*04:02	QGALGDCWLLAAIA	0.336575	0.00055528956
HLA-DPA1*01:03-DPB1*04:02	YVTIDENNILDAQT	0.12835452	0.011369405
HLA-DPA1*01:03-DPB1*04:02	KDRDMDELKKEVSM	0.06302362	0.0044469084
HLA-DPA1*01:03-DPB1*04:02	GNVGEYEADKQAEL	0.07812586	0.08443266
HLA-DPA1*01:03-DPB1*04:02	AVLVESIPEGLDFP	0.17822425	0.0022648047
HLA-DPA1*01:03-DPB1*04:02	VGGIKRMEVRWGDK	0.08447726	0.005459913
HLA-DPA1*01:03-DPB1*04:02	YIMAGTVDDVPKLQ	0.07911803	0.0038932352
HLA-DPA1*01:03-DPB1*04:02	KYCKKWQDEDGKKQ	0.034847777	0.0013575351
HLA-DPA1*01:03-DPB1*04:02	KLGSCKLIEEVMIG	0.22993286	0.00093034905
HLA-DPA1*01:03-DPB1*04:02	PRGRRQKPPGVWPA	0.032126583	0.00063637464
HLA-DPA1*01:03-DPB1*04:02	ILIAMSLVCSVGSA	0.2662129	0.0010722922
HLA-DPA1*01:03-DPB1*04:02	AQLLFNKTKSVEFT	0.280529	0.03559884
HLA-DPA1*01:03-DPB1*04:02	NVTVHWKTSCGDHL	0.053075716	0.015139761
HLA-DPA1*01:03-DPB1*04:02	KEYELFEFRRTEVP	0.3359804	0.09572817
HLA-DPA1*01:03-DPB1*04:02	EHSDQVPVGNIPRS	0.006900436	0.0020984183
HLA-DPA1*01:03-DPB1*04:02	LVGAAASRGPTAAR	0.06239787	0.0064848
HLA-DPA1*01:03-DPB1*04:02	TDCQDGSDEDPVNC	0.0058155367	0.00054802897
HLA-DPA1*01:03-DPB1*04:02	PLDLNHSETFLQTT	0.40501586	0.019806555
HLA-DPA1*01:03-DPB1*04:02	NTKKSDFDKKPVQE	0.05364356	0.0051345117
HLA-DPA1*01:03-DPB1*04:02	LACNMKISQKKLKK	0.16362765	0.00076220947
HLA-DPA1*01:03-DPB1*04:02	CWPNGCCSAYEYCV	0.10397346	0.0002592021
HLA-DPA1*01:03-DPB1*04:02	GVLQCKGGQQPLGR	0.078382574	0.0021069425
HLA-DPA1*01:03-DPB1*04:02	CQKYSEVKSRQTLQ	0.104280345	0.0004926279
HLA-DPA1*01:03-DPB1*04:02	FFACWLPYYIGISI	0.44018275	0.0006694671
HLA-DPA1*01:03-DPB1*04:02	VSFFILSLILEYTW	0.40252104	0.0020670411
HLA-DPA1*01:03-DPB1*04:02	AALPRFFRGATELY	0.18646148	0.004911811
HLA-DPA1*01:03-DPB1*04:02	SVGKIECVSAETTE	0.04692368	0.022694314
HLA-DPA1*01:03-DPB1*04:02	QQRICPNCRETAVD	0.018548032	0.007339774
HLA-DPA1*01:03-DPB1*04:02	KYLDPSFFQHRIHW	0.2635554	0.014135422
HLA-DPA1*01:03-DPB1*04:02	KTHIETVINALKTE	0.10833537	0.013903113
HLA-DPA1*01:03-DPB1*04:02	YFGSNIPNMFVDSS	0.2445165	0.002907704
