# Supplementary material for: MHCII-peptide presentation: an assessment of the state-of-the-art prediction methods
Source: Front Immunol. 2024 Mar 12;15:1293706. doi: 10.3389/fimmu.2024.1293706 (PMC11027168; doi:10.3389/fimmu.2024.1293706)
Supplement: Supplementary file 2 [file DataSheet_2.zip › output/BERT/neg/14_HLA-DPA1_02_01_DPB1_01_01.csv]

allele	peptide	affinity_pred	mass_pred
HLA-DPA1*02:01-DPB1*01:01	SPVREEPGEDFPAA	0.094458245	0.21492517
HLA-DPA1*02:01-DPB1*01:01	KGSVSSEASELDKK	0.25088137	0.51585037
HLA-DPA1*02:01-DPB1*01:01	GVTLVVDRYAFSGV	0.35740092	0.03438951
HLA-DPA1*02:01-DPB1*01:01	AFLTQTVCLDDTTV	0.32178915	0.002176608
HLA-DPA1*02:01-DPB1*01:01	HANAMALGPLPRED	0.14042893	0.020614274
HLA-DPA1*02:01-DPB1*01:01	LVTMKWWNDLWLNE	0.42636546	0.0052278256
HLA-DPA1*02:01-DPB1*01:01	CCRGYLARKAFAKR	0.26290932	0.0019706835
HLA-DPA1*02:01-DPB1*01:01	RRRSRLVLYPETSR	0.37072068	0.84306157
HLA-DPA1*02:01-DPB1*01:01	GRGVAAMQSRQWVR	0.14253439	0.024824902
HLA-DPA1*02:01-DPB1*01:01	EDDFKKVLKSNPSE	0.26300818	0.03418962
HLA-DPA1*02:01-DPB1*01:01	EMDGRWEEHRSLLS	0.19343115	0.029901918
HLA-DPA1*02:01-DPB1*01:01	QKDLNLMAPGLTIQ	0.34846166	0.046230793
HLA-DPA1*02:01-DPB1*01:01	GGGGGRERDRRRSR	0.0613568	0.0009774424
HLA-DPA1*02:01-DPB1*01:01	ASEGSAESMGPDSR	0.015259911	0.15093842
HLA-DPA1*02:01-DPB1*01:01	ETAEGVALTVTGVA	0.14578412	0.0033337295
HLA-DPA1*02:01-DPB1*01:01	AICILMITELILAS	0.3407682	0.00070291746
HLA-DPA1*02:01-DPB1*01:01	SSLRQRPEPQVTGT	0.1025028	0.025587643
HLA-DPA1*02:01-DPB1*01:01	TADSRSQVQRARYE	0.091563	0.13978882
HLA-DPA1*02:01-DPB1*01:01	DHVFDEQVIDSLTV	0.40497157	0.0139523875
HLA-DPA1*02:01-DPB1*01:01	PGVFVANLTEWKRQ	0.3752728	0.028850371
HLA-DPA1*02:01-DPB1*01:01	KQCHGQEDGGQTPV	0.011178808	0.0033448958
HLA-DPA1*02:01-DPB1*01:01	VNFHSPRSGQRCWA	0.08934137	0.0017203452
HLA-DPA1*02:01-DPB1*01:01	KILGSGISSSSVLH	0.30847323	0.052177
HLA-DPA1*02:01-DPB1*01:01	GRVRRMFRLSAALH	0.30731595	0.05249588
HLA-DPA1*02:01-DPB1*01:01	GSFTCQCKPGYQGD	0.09959011	0.006776647
HLA-DPA1*02:01-DPB1*01:01	PLREPGFHFESMLS	0.4379699	0.007663435
HLA-DPA1*02:01-DPB1*01:01	MSNGNKEGASGRPG	0.005992755	0.0030137196
HLA-DPA1*02:01-DPB1*01:01	QTLGVLLTTCRDRY	0.3896933	0.008859834
HLA-DPA1*02:01-DPB1*01:01	KNKSGSLEFSIAGQ	0.3681464	0.019438634
HLA-DPA1*02:01-DPB1*01:01	PVVGARYIQTLKDH	0.47439557	0.6559888
HLA-DPA1*02:01-DPB1*01:01	AQSSEDFNMGSSSS	0.15140893	0.0054936707
HLA-DPA1*02:01-DPB1*01:01	KFSCCVLVFLLFAV	0.23398218	0.0010645873
HLA-DPA1*02:01-DPB1*01:01	YCVRPNSGIIDAGA	0.08457204	0.0037965733
HLA-DPA1*02:01-DPB1*01:01	SLGWNWMYLYKLAF	0.55128807	0.0011273234
HLA-DPA1*02:01-DPB1*01:01	KYCKKWQDEDGKKQ	0.1348889	0.0018689301
HLA-DPA1*02:01-DPB1*01:01	GTLEDQLSHLKQYE	0.2712063	0.0110839065
HLA-DPA1*02:01-DPB1*01:01	KQERERRVTNILDP	0.19164005	0.016603852
HLA-DPA1*02:01-DPB1*01:01	FDNLYCCRESILDG	0.3290115	0.032935627
HLA-DPA1*02:01-DPB1*01:01	QLLIVLLGLSALLQ	0.19415563	0.0020627663
HLA-DPA1*02:01-DPB1*01:01	KTEPKHVTENQKSK	0.07208417	0.045154683
HLA-DPA1*02:01-DPB1*01:01	LSQGFPAPKILWSR	0.23348016	0.012681696
HLA-DPA1*02:01-DPB1*01:01	RVCLHVQKSTRDRL	0.20489128	0.013931883
HLA-DPA1*02:01-DPB1*01:01	LPPPGSCAAEGSPG	0.015797624	0.0046284175
HLA-DPA1*02:01-DPB1*01:01	MPHGVVTANSWLPF	0.28354016	0.09548376
HLA-DPA1*02:01-DPB1*01:01	PVVGTRYKCSVCPD	0.11349576	0.010925459
HLA-DPA1*02:01-DPB1*01:01	VTWSESGQGVTARN	0.04849716	0.019026697
HLA-DPA1*02:01-DPB1*01:01	MGSRLQGLTLKVVT	0.50544536	0.03259031
HLA-DPA1*02:01-DPB1*01:01	ALSQFHAAVDGDPD	0.16625732	0.19901022
HLA-DPA1*02:01-DPB1*01:01	DPVCTPFVKKVFEK	0.33326054	0.013227945
HLA-DPA1*02:01-DPB1*01:01	PQPGRENFQNWLKD	0.2800029	0.012811315
HLA-DPA1*02:01-DPB1*01:01	DNLYGCRESLIDGI	0.38591674	0.006200472
HLA-DPA1*02:01-DPB1*01:01	CRQVYLPMSYCYAV	0.44310123	0.00039014802
HLA-DPA1*02:01-DPB1*01:01	STPPTPSPSTPPTP	0.01281817	0.008228924
HLA-DPA1*02:01-DPB1*01:01	VIAVAIATVIVISL	0.16526459	0.0030677784
HLA-DPA1*02:01-DPB1*01:01	IQMSNLMNQARLKV	0.3394713	0.003278415
HLA-DPA1*02:01-DPB1*01:01	FAYGKEGYAEGKIP	0.1782872	0.037147332
HLA-DPA1*02:01-DPB1*01:01	ACEVAAGIWGFVNK	0.30757794	0.0018622667
HLA-DPA1*02:01-DPB1*01:01	QMGATIVDALDTLY	0.4209253	0.0055637984
HLA-DPA1*02:01-DPB1*01:01	RNMVHPNVICDGCN	0.076295584	0.022137968
HLA-DPA1*02:01-DPB1*01:01	YEQMNGPVAGASRQ	0.06969338	0.113987885
HLA-DPA1*02:01-DPB1*01:01	EMGNGKANRLYEAY	0.22756453	0.0030072746
HLA-DPA1*02:01-DPB1*01:01	VLASMTKAADPRFR	0.16689141	0.36710435
HLA-DPA1*02:01-DPB1*01:01	EPPEMLRNSTDTTP	0.06663086	0.0066783265
HLA-DPA1*02:01-DPB1*01:01	LTVALPVFLVILFC	0.2496927	0.0014134006
HLA-DPA1*02:01-DPB1*01:01	IWLIVGICIALFAL	0.1383045	0.0011111604
HLA-DPA1*02:01-DPB1*01:01	SPLSRMREDRDVND	0.17021784	0.105205156
HLA-DPA1*02:01-DPB1*01:01	EGASGRPGSPKMEG	0.011493421	0.005488637
HLA-DPA1*02:01-DPB1*01:01	PLLLAAVLLGLVLL	0.25715643	0.002352397
HLA-DPA1*02:01-DPB1*01:01	PPKDDKKKKDAGKS	0.06966046	0.009849692
HLA-DPA1*02:01-DPB1*01:01	EEDDDTERLPSKCE	0.083780356	0.0048378613
HLA-DPA1*02:01-DPB1*01:01	LTEPTQPTRNQCCS	0.017645359	0.0010765339
HLA-DPA1*02:01-DPB1*01:01	LTQTVCLDDTTVKF	0.26054567	0.0020065054
HLA-DPA1*02:01-DPB1*01:01	LLLAARVVAAFEPI	0.49461707	0.009447845
HLA-DPA1*02:01-DPB1*01:01	PARPGPLSTANHTA	0.04221296	0.0036766187
HLA-DPA1*02:01-DPB1*01:01	SNGNKEGASGRPGS	0.007911884	0.002832362
HLA-DPA1*02:01-DPB1*01:01	RAKNPYEEADHNSL	0.18491238	0.2642683
HLA-DPA1*02:01-DPB1*01:01	GNLVPVTTNKRTNV	0.1801501	0.01276198
HLA-DPA1*02:01-DPB1*01:01	SRSSKEENRAGNKR	0.05106642	0.014427851
HLA-DPA1*02:01-DPB1*01:01	SRVRTGRSIRGFCL	0.20688416	0.0006919629
HLA-DPA1*02:01-DPB1*01:01	ALWVLGLCCVLLTF	0.26540878	0.0008823097
HLA-DPA1*02:01-DPB1*01:01	CLGITLAVDRSNFK	0.324615	0.011087046
HLA-DPA1*02:01-DPB1*01:01	QGQMAPPLPDSERE	0.099740975	0.09694178
HLA-DPA1*02:01-DPB1*01:01	QHRLKRYHSQTYGN	0.23749931	0.22229965
HLA-DPA1*02:01-DPB1*01:01	VMTGMTADSRSQVQ	0.054493573	0.048811592
HLA-DPA1*02:01-DPB1*01:01	GLAPCCLWLLGAVL	0.3574973	0.0005048498
HLA-DPA1*02:01-DPB1*01:01	ERAAANEQLTRAIL	0.18386649	0.082231745
HLA-DPA1*02:01-DPB1*01:01	GYGGYTDPRAAKGF	0.033364728	0.0632797
HLA-DPA1*02:01-DPB1*01:01	KVILTFFVGAAILW	0.2804002	0.0013698073
HLA-DPA1*02:01-DPB1*01:01	AGLVVVGLADLLSK	0.38361755	0.6073167
HLA-DPA1*02:01-DPB1*01:01	YKKKQCRPSKGRKR	0.18821886	0.02119748
HLA-DPA1*02:01-DPB1*01:01	LEAIMSVLVSDGVH	0.36996713	0.03685508
HLA-DPA1*02:01-DPB1*01:01	ANTDMATSEALKIS	0.28289622	0.18241668
HLA-DPA1*02:01-DPB1*01:01	NNKFSLCSIRNISQ	0.4386674	0.0093888445
HLA-DPA1*02:01-DPB1*01:01	KLWCSTTADYDRDH	0.19911002	0.0342973
HLA-DPA1*02:01-DPB1*01:01	RRQINHIFYRFIYE	0.52965707	0.020633057
HLA-DPA1*02:01-DPB1*01:01	DLLVEVSRYALASH	0.43189657	0.14380482
HLA-DPA1*02:01-DPB1*01:01	GPLIGLAPCCLWLL	0.3246317	0.0006733208
HLA-DPA1*02:01-DPB1*01:01	DQNKDGKLTKEEIV	0.22036277	0.5385996
HLA-DPA1*02:01-DPB1*01:01	RPGSAQRWAAVAGR	0.10868022	0.6240707
HLA-DPA1*02:01-DPB1*01:01	VFYIISSCYTLIWD	0.4203337	0.0014425348
HLA-DPA1*02:01-DPB1*01:01	ELGKLQAKRVEAQR	0.22463618	0.57558566
HLA-DPA1*02:01-DPB1*01:01	TTASEWERFISKVE	0.36142263	0.025249884
HLA-DPA1*02:01-DPB1*01:01	LNNNELETIPNLGP	0.3305545	0.032567196
HLA-DPA1*02:01-DPB1*01:01	ENVKAKIQDKEGIP	0.1135307	0.017644469
HLA-DPA1*02:01-DPB1*01:01	FQAPTMATYQVVEL	0.31264868	0.0031049498
HLA-DPA1*02:01-DPB1*01:01	SDQNKDGKLTKEEI	0.15332262	0.63483894
HLA-DPA1*02:01-DPB1*01:01	HHQFVTSSGAGFFL	0.2748615	0.0062638633
HLA-DPA1*02:01-DPB1*01:01	AGQQSRIHCTRLAG	0.28572315	0.021406312
HLA-DPA1*02:01-DPB1*01:01	IFQTLLLLTVVFGF	0.3034175	0.0014788283
HLA-DPA1*02:01-DPB1*01:01	HSFREASSTQQETI	0.23064588	0.015417603
HLA-DPA1*02:01-DPB1*01:01	DPSPEEQDREWKEQ	0.07922614	0.17868793
HLA-DPA1*02:01-DPB1*01:01	ILLQYCFLLITCLL	0.26997462	0.00077050907
HLA-DPA1*02:01-DPB1*01:01	GILFAVFLILLLMY	0.19249354	0.00152029
HLA-DPA1*02:01-DPB1*01:01	NFCEIVANSCTPNP	0.16863893	0.0020404363
HLA-DPA1*02:01-DPB1*01:01	VFGFLYGAMLYYEL	0.6243982	0.0015858121
HLA-DPA1*02:01-DPB1*01:01	TVALPVFLVILFCC	0.28722423	0.0008128191
HLA-DPA1*02:01-DPB1*01:01	KKEKQIEQQKKIQM	0.20357469	0.037013933
HLA-DPA1*02:01-DPB1*01:01	GLTADARIVINRAR	0.18413027	0.16514888
HLA-DPA1*02:01-DPB1*01:01	WEFQPSNRTSFQNL	0.2749838	0.0039878907
HLA-DPA1*02:01-DPB1*01:01	LHQSAQLSVLLTVE	0.41216967	0.0019849136
HLA-DPA1*02:01-DPB1*01:01	EDGGIIRRIQTRGE	0.15902959	0.012248726
HLA-DPA1*02:01-DPB1*01:01	YSKYQSVSLLDKKS	0.5268549	0.09226433
HLA-DPA1*02:01-DPB1*01:01	PKLEEIGNQEVVIV	0.32898438	0.010294515
HLA-DPA1*02:01-DPB1*01:01	QLTEEAREGIKQLL	0.24054597	0.004131347
HLA-DPA1*02:01-DPB1*01:01	KAGLLDLPDASVNG	0.1935574	0.06253775
HLA-DPA1*02:01-DPB1*01:01	PPEPIQQEVERREP	0.20709844	0.22501905
HLA-DPA1*02:01-DPB1*01:01	FVVALVLLNVAAAG	0.17952691	0.0023582478
HLA-DPA1*02:01-DPB1*01:01	AILFAVLLVVLILF	0.18275805	0.0021018279
HLA-DPA1*02:01-DPB1*01:01	PRTVFSDYLHPQYK	0.428188	0.5266107
HLA-DPA1*02:01-DPB1*01:01	THHPISDHEATLRC	0.08829236	0.2772352
HLA-DPA1*02:01-DPB1*01:01	PIQQEVERREPEEH	0.19292596	0.14904803
HLA-DPA1*02:01-DPB1*01:01	GLGSHPAAAGRDAV	0.02997833	0.009029288
HLA-DPA1*02:01-DPB1*01:01	ALLTSWKIGVYSPV	0.47344014	0.008837027
HLA-DPA1*02:01-DPB1*01:01	TPCSLKQNRPRSST	0.11270051	0.005088731
HLA-DPA1*02:01-DPB1*01:01	ERFTSMRIKKEKEK	0.44413236	0.047082283
HLA-DPA1*02:01-DPB1*01:01	GAWRGTTGHHSPLF	0.0857698	0.002826323
HLA-DPA1*02:01-DPB1*01:01	TLQEVYIELFDQID	0.5682731	0.039165244
HLA-DPA1*02:01-DPB1*01:01	PVLVVVLSIVLEGP	0.31029245	0.0013519969
HLA-DPA1*02:01-DPB1*01:01	LLGAVLLMDASARP	0.30129388	0.0062068687
HLA-DPA1*02:01-DPB1*01:01	CSSGMCIRSSWVCD	0.19365102	0.00040495355
HLA-DPA1*02:01-DPB1*01:01	RRGTQIVLLGLVTA	0.3712304	0.0028203144
HLA-DPA1*02:01-DPB1*01:01	GIDKLPIEETLEDS	0.39089733	0.023405131
HLA-DPA1*02:01-DPB1*01:01	HEEEEDDDDDDQGE	0.062425498	0.02625995
HLA-DPA1*02:01-DPB1*01:01	TGMTADSRSQVQRA	0.056402374	0.06506089
HLA-DPA1*02:01-DPB1*01:01	PDNLSLALPVTAAM	0.27426258	0.0014702536
HLA-DPA1*02:01-DPB1*01:01	NLHKALASLATATL	0.33047256	0.15409034
HLA-DPA1*02:01-DPB1*01:01	RDFALLSLQVPLKD	0.5154966	0.071307436
HLA-DPA1*02:01-DPB1*01:01	MMAAMATARVRMGP	0.11943448	0.0125019085
HLA-DPA1*02:01-DPB1*01:01	KAQQGVRIFIMLYK	0.4984866	0.006388263
HLA-DPA1*02:01-DPB1*01:01	KLPGRVMGIRVLRL	0.44450197	0.007420226
HLA-DPA1*02:01-DPB1*01:01	EEFINSRDNSPSLK	0.16946802	0.02106826
HLA-DPA1*02:01-DPB1*01:01	GILLLLWLIAPSRA	0.3710771	0.0021538308
HLA-DPA1*02:01-DPB1*01:01	RGTLLLLPLLLLLL	0.37087843	0.008840429
HLA-DPA1*02:01-DPB1*01:01	PQRPFCAVCGFPSP	0.19872995	0.0004334339
HLA-DPA1*02:01-DPB1*01:01	SMGTLMGVYLPCLQ	0.51344955	0.002372843
HLA-DPA1*02:01-DPB1*01:01	LSRWSASFTVTKGK	0.3936223	0.08821243
HLA-DPA1*02:01-DPB1*01:01	PPPFPGVPLMSTPM	0.33672017	0.0027015225
HLA-DPA1*02:01-DPB1*01:01	VLVTEDNVMKIADF	0.2678172	0.014271973
HLA-DPA1*02:01-DPB1*01:01	MGLQACLLGLFALI	0.3975604	0.0009360646
HLA-DPA1*02:01-DPB1*01:01	RKCWEFQPSNRTSF	0.2605966	0.009287722
HLA-DPA1*02:01-DPB1*01:01	CADETSLGSVMAPL	0.2712408	0.0006209695
HLA-DPA1*02:01-DPB1*01:01	VLGSSVAGLRAAAP	0.15692449	0.009684768
HLA-DPA1*02:01-DPB1*01:01	GIVTAVVLGLTLLI	0.2671653	0.0015387712
HLA-DPA1*02:01-DPB1*01:01	NPKYSVANDTGFVD	0.15333077	0.6102494
HLA-DPA1*02:01-DPB1*01:01	LSEDKLIRQQIDYK	0.3004502	0.13094811
HLA-DPA1*02:01-DPB1*01:01	THHPISDHEATLRC	0.08829236	0.2772352
HLA-DPA1*02:01-DPB1*01:01	FHNDSITPSERGEP	0.059657738	0.018822465
HLA-DPA1*02:01-DPB1*01:01	WRAVARMGQGMMTI	0.21261682	0.0017778922
HLA-DPA1*02:01-DPB1*01:01	MTGMTADSRSQVQR	0.04463963	0.036558997
HLA-DPA1*02:01-DPB1*01:01	IQLFFILNSIWSHQ	0.37451714	0.005507651
HLA-DPA1*02:01-DPB1*01:01	ASNFRSNFGYNIPL	0.3251983	0.087447464
HLA-DPA1*02:01-DPB1*01:01	LLLLLRHWGWGLCL	0.28227985	0.0015354994
HLA-DPA1*02:01-DPB1*01:01	VVILGASNILWIMF	0.3115857	0.004679976
HLA-DPA1*02:01-DPB1*01:01	REPLLTLVKEIVPY	0.39919642	0.07591392
HLA-DPA1*02:01-DPB1*01:01	AQYTNAVRDRELDL	0.2582986	0.056847293
HLA-DPA1*02:01-DPB1*01:01	PRKVNLGVGAYRTD	0.2195379	0.20217593
HLA-DPA1*02:01-DPB1*01:01	AALVACIIVLGFNY	0.25802514	0.0012914084
HLA-DPA1*02:01-DPB1*01:01	HADGGGDETAERTE	0.006429382	0.34166437
HLA-DPA1*02:01-DPB1*01:01	ELLQGGEVHRGVLD	0.21148321	0.31740457
HLA-DPA1*02:01-DPB1*01:01	FADAMEVIPSTLAE	0.39423174	0.0025684352
HLA-DPA1*02:01-DPB1*01:01	HVRQVIQHDGRNQE	0.14202017	0.04691406
HLA-DPA1*02:01-DPB1*01:01	AQALWRMPWLPVFL	0.5926817	0.0076041473
HLA-DPA1*02:01-DPB1*01:01	GGGDTATCCAKWNT	0.011386619	0.0014916485
HLA-DPA1*02:01-DPB1*01:01	ATACPMKSNEHDDC	0.05525191	0.0012634522
HLA-DPA1*02:01-DPB1*01:01	ASTSYDYCRVPMED	0.24676599	0.029635524
HLA-DPA1*02:01-DPB1*01:01	RRKKAPPLVENEEA	0.18499944	0.269144
HLA-DPA1*02:01-DPB1*01:01	PWALVAGLLLLLLL	0.23086381	0.0018744471
HLA-DPA1*02:01-DPB1*01:01	CLDEEVEGQGFCSG	0.19250733	0.00037642109
HLA-DPA1*02:01-DPB1*01:01	METFTNLGPIVDMC	0.30190027	0.00075104786
HLA-DPA1*02:01-DPB1*01:01	LAVVVIGAVVAAVM	0.122548535	0.003196561
HLA-DPA1*02:01-DPB1*01:01	IEAEDNMNCQMSNI	0.1364135	0.0006556011
HLA-DPA1*02:01-DPB1*01:01	ADGKRYFTWDPSRF	0.2772074	0.397117
HLA-DPA1*02:01-DPB1*01:01	NNTSFWSEEIKFDT	0.477091	0.017759621
HLA-DPA1*02:01-DPB1*01:01	FQLKEVPAGKHIIT	0.17363381	0.047499217
HLA-DPA1*02:01-DPB1*01:01	AEGGTATTMVSKDI	0.12687728	0.03145004
HLA-DPA1*02:01-DPB1*01:01	QILTRDAKGISQEQ	0.1764805	0.22887477
HLA-DPA1*02:01-DPB1*01:01	AILAVALAVSPAAG	0.1819761	0.062235057
HLA-DPA1*02:01-DPB1*01:01	AAAVPQRAWTVEQL	0.2387844	0.24188717
HLA-DPA1*02:01-DPB1*01:01	DRPGAGRGYNSIGR	0.040880363	0.07461774
HLA-DPA1*02:01-DPB1*01:01	ILLQYCFLLITCLL	0.26997462	0.00077050907
HLA-DPA1*02:01-DPB1*01:01	LAVPLERGAPNKEE	0.12107256	0.03493328
HLA-DPA1*02:01-DPB1*01:01	DLTYYKKVMHIRKL	0.33938736	0.053672828
HLA-DPA1*02:01-DPB1*01:01	CISVPPVDGYVMVL	0.1532711	0.0004446513
HLA-DPA1*02:01-DPB1*01:01	ESDEHPNVIRYFCT	0.1501197	0.0010922294
HLA-DPA1*02:01-DPB1*01:01	DIKGSVLHSRHTEL	0.32942465	0.2044652
HLA-DPA1*02:01-DPB1*01:01	ARPRFTQPSKMRRR	0.22697593	0.11798503
HLA-DPA1*02:01-DPB1*01:01	ISEVYESEKDEDGF	0.24584076	0.15691534
HLA-DPA1*02:01-DPB1*01:01	NDLWLNEGFATFME	0.48478782	0.013929099
HLA-DPA1*02:01-DPB1*01:01	SRNNCSLSIVDARR	0.3314209	0.0042981138
HLA-DPA1*02:01-DPB1*01:01	GGLSLRAGDADLQV	0.19837087	0.056801677
HLA-DPA1*02:01-DPB1*01:01	NAQYVLVFDAFVIV	0.4577898	0.0015313061
HLA-DPA1*02:01-DPB1*01:01	QLLIVLLGLSALLQ	0.19415563	0.0020627663
HLA-DPA1*02:01-DPB1*01:01	GPRGRQAPTSPPRM	0.028875109	0.012573263
HLA-DPA1*02:01-DPB1*01:01	VPNPLPLIVGSSVG	0.2229561	0.07217919
HLA-DPA1*02:01-DPB1*01:01	IRSFLDDPIWRGPL	0.37349927	0.04861628
HLA-DPA1*02:01-DPB1*01:01	SKFLQFQLTVNVVA	0.4239051	0.00639022
HLA-DPA1*02:01-DPB1*01:01	IWSHQMYYMFGFLF	0.44469407	0.002137849
HLA-DPA1*02:01-DPB1*01:01	IQMSNLMNQARLKV	0.3394713	0.003278415
HLA-DPA1*02:01-DPB1*01:01	CPRACKELVPSALT	0.20581439	0.0033390583
HLA-DPA1*02:01-DPB1*01:01	ASYDDPATKMNEET	0.090617664	0.009102158
HLA-DPA1*02:01-DPB1*01:01	RSATLKRQSLDQVT	0.25741115	0.11972593
HLA-DPA1*02:01-DPB1*01:01	SETCTDRSGISTGH	0.017599378	0.0015162254
HLA-DPA1*02:01-DPB1*01:01	FYCSRTQNEGHPKW	0.08591684	0.0008207529
HLA-DPA1*02:01-DPB1*01:01	NSGSGPPPSLLLLL	0.11493139	0.002329299
HLA-DPA1*02:01-DPB1*01:01	SSIGTGYDLSASTF	0.22975537	0.03566312
HLA-DPA1*02:01-DPB1*01:01	QKNEENVDLTPGIL	0.1542665	0.115176104
HLA-DPA1*02:01-DPB1*01:01	KISLREALCGCSIN	0.306538	0.0038505488
HLA-DPA1*02:01-DPB1*01:01	CINISHHYCNISDH	0.19754048	0.009499742
HLA-DPA1*02:01-DPB1*01:01	YEADKQAELAYNEE	0.29723695	0.82097006
HLA-DPA1*02:01-DPB1*01:01	MLCCDFLAHHGTDC	0.27917752	0.00089207647
HLA-DPA1*02:01-DPB1*01:01	TAEDWGLILDICDK	0.3739731	0.0019501168
HLA-DPA1*02:01-DPB1*01:01	ELLPKGDAEKPEEE	0.0693097	0.12570201
HLA-DPA1*02:01-DPB1*01:01	PRRGMDDDRGPRRG	0.014490889	0.0032670822
HLA-DPA1*02:01-DPB1*01:01	LLERVYLSRKKVAC	0.30059165	0.0008438034
HLA-DPA1*02:01-DPB1*01:01	RYDPEGDNTGEQVA	0.020221734	0.021876993
HLA-DPA1*02:01-DPB1*01:01	AQGLLSMALLALCW	0.37186804	0.0009639197
HLA-DPA1*02:01-DPB1*01:01	SENYVTKRQSLKLL	0.2540685	0.0048990333
HLA-DPA1*02:01-DPB1*01:01	RARVRPLFCALLLS	0.49564993	0.0011790679
HLA-DPA1*02:01-DPB1*01:01	DGSKFYCSRTQNEG	0.25169313	0.30184454
HLA-DPA1*02:01-DPB1*01:01	ADAFILMRYPFESA	0.4307615	0.23037466
HLA-DPA1*02:01-DPB1*01:01	GLFLLLLLGTWAPA	0.29097125	0.0023045246
HLA-DPA1*02:01-DPB1*01:01	RKGGSYTQAASSDS	0.09953795	0.030077968
HLA-DPA1*02:01-DPB1*01:01	QPQPPQPPFPAGGP	0.024311835	0.12925416
HLA-DPA1*02:01-DPB1*01:01	FKYGVPTPTNVTIE	0.0911306	0.025849814
HLA-DPA1*02:01-DPB1*01:01	FSSPCTFAAAVSGA	0.15637484	0.0015157505
HLA-DPA1*02:01-DPB1*01:01	EEDEEDEEDEEEED	0.16736446	0.020561375
HLA-DPA1*02:01-DPB1*01:01	TAKYIETSELCGGA	0.32130435	0.020254642
HLA-DPA1*02:01-DPB1*01:01	KDLAGKYRQILEKA	0.32111344	0.023659104
HLA-DPA1*02:01-DPB1*01:01	NPDLGLRLAVRSNL	0.27727824	0.4376586
HLA-DPA1*02:01-DPB1*01:01	RVVLLAEGRLLNLS	0.56261647	0.012798443
HLA-DPA1*02:01-DPB1*01:01	SGGFTAPVGGPDGT	0.041783255	0.0068567693
HLA-DPA1*02:01-DPB1*01:01	PMCMQDNQGGAPNY	0.05840591	0.0016132025
HLA-DPA1*02:01-DPB1*01:01	SASFTVTKGKSSTQ	0.29049838	0.031752132
HLA-DPA1*02:01-DPB1*01:01	QEAPRNMVHPNVIC	0.108230345	0.0060111894
HLA-DPA1*02:01-DPB1*01:01	WALLLLAALGSGRA	0.26363072	0.0011302512
HLA-DPA1*02:01-DPB1*01:01	LDQHPVGTGDHRDA	0.012453827	0.02653032
HLA-DPA1*02:01-DPB1*01:01	GDNCEVKDPRHGNL	0.019549314	0.0032781668
HLA-DPA1*02:01-DPB1*01:01	RVTAPRTVLLLLSG	0.30792844	0.010588726
HLA-DPA1*02:01-DPB1*01:01	KRPPPPLMNGLPPR	0.10114058	0.040073372
HLA-DPA1*02:01-DPB1*01:01	ESQAHTLEDEVAEV	0.2814436	0.11490288
HLA-DPA1*02:01-DPB1*01:01	LAQDWLSESNHVFC	0.31810418	0.0025816704
HLA-DPA1*02:01-DPB1*01:01	SASESEDRLVAEQE	0.24900773	0.02367496
HLA-DPA1*02:01-DPB1*01:01	TNRWFLTCINQPQF	0.43685547	0.00524973
HLA-DPA1*02:01-DPB1*01:01	MRALWVLGLCCVLL	0.28191134	0.0017428886
HLA-DPA1*02:01-DPB1*01:01	DDFNKLPKKAKGKA	0.22679295	0.008370224
HLA-DPA1*02:01-DPB1*01:01	YEDGDDDMKRTINK	0.06476867	0.026027191
HLA-DPA1*02:01-DPB1*01:01	YPLKPTWWFCAFPY	0.47228006	0.0032155016
HLA-DPA1*02:01-DPB1*01:01	CVGKTSLVLRYCEN	0.3412675	0.00072319194
HLA-DPA1*02:01-DPB1*01:01	LSYQRPDEEAVVDQ	0.10042303	0.4132142
HLA-DPA1*02:01-DPB1*01:01	PEKLQQYRQVHLLP	0.40433237	0.0063793575
HLA-DPA1*02:01-DPB1*01:01	TPLKCILKHWNSFD	0.29061848	0.014522919
HLA-DPA1*02:01-DPB1*01:01	AGKSSNEIRTCDRH	0.08630215	0.0078099472
HLA-DPA1*02:01-DPB1*01:01	MRVAGAAKLVVAVA	0.23941334	0.008481346
HLA-DPA1*02:01-DPB1*01:01	LLGLVLLVVLLLLL	0.15650375	0.001945496
HLA-DPA1*02:01-DPB1*01:01	SPVFLDKEILLKIP	0.6095117	0.5434815
HLA-DPA1*02:01-DPB1*01:01	MFEVTGLHDVDQGW	0.30000257	0.0057989233
HLA-DPA1*02:01-DPB1*01:01	VFPFLLVLVDLQYE	0.4653423	0.0013591234
HLA-DPA1*02:01-DPB1*01:01	VPTSAHTGDGMGSL	0.0112443715	0.032786883
HLA-DPA1*02:01-DPB1*01:01	DPVAILKRQLEEKE	0.29950368	0.36073762
HLA-DPA1*02:01-DPB1*01:01	GIEKARHEVLLISA	0.4033934	0.025528893
HLA-DPA1*02:01-DPB1*01:01	IRICRQGFPNRVVF	0.17376494	0.00724513
HLA-DPA1*02:01-DPB1*01:01	QLLIVLLGLSALLQ	0.19415563	0.0020627663
HLA-DPA1*02:01-DPB1*01:01	WSISSRHVLLQEEV	0.45496064	0.0037389225
HLA-DPA1*02:01-DPB1*01:01	AAPFSKVLTFYRKE	0.49102888	0.2569768
HLA-DPA1*02:01-DPB1*01:01	VTVTVLFALVLSGA	0.20892173	0.0026369507
HLA-DPA1*02:01-DPB1*01:01	DVDLQKNEAIVKDV	0.25979665	0.016207676
HLA-DPA1*02:01-DPB1*01:01	GTEVPNTRSRGHHN	0.05595431	0.0037281283
HLA-DPA1*02:01-DPB1*01:01	MGPVRLGILLFLFL	0.34130344	0.0019760577
HLA-DPA1*02:01-DPB1*01:01	GLAQCAELCWQLRG	0.3151537	0.0012356273
HLA-DPA1*02:01-DPB1*01:01	TLILAAFCLGIASA	0.21478619	0.0015851591
HLA-DPA1*02:01-DPB1*01:01	LGKDEDFKQYVNKN	0.24603535	0.06392578
HLA-DPA1*02:01-DPB1*01:01	LEVTFTPVIEDIGK	0.53045523	0.9060792
HLA-DPA1*02:01-DPB1*01:01	SVTAAPRARKYKCG	0.054839704	0.010848688
HLA-DPA1*02:01-DPB1*01:01	KKFSCCVLVFLLFA	0.31536472	0.0021570832
HLA-DPA1*02:01-DPB1*01:01	IISPHLTFSEGLDE	0.29898456	0.18510792
HLA-DPA1*02:01-DPB1*01:01	QPCDCLPPLRAAAE	0.15717094	0.0011818883
HLA-DPA1*02:01-DPB1*01:01	LAEKENLQRTFLLT	0.47660002	0.008111959
HLA-DPA1*02:01-DPB1*01:01	QGQNKEMLAAACQM	0.22175744	0.0026685859
HLA-DPA1*02:01-DPB1*01:01	SNPLFNTTSSIILT	0.4532183	0.1379593
HLA-DPA1*02:01-DPB1*01:01	HIAIWGSIALWVVF	0.32877243	0.005227497
HLA-DPA1*02:01-DPB1*01:01	MTQEVVCDECPNVK	0.11613885	0.08320837
HLA-DPA1*02:01-DPB1*01:01	SDHEATLRCWALGF	0.26587352	0.0063062334
HLA-DPA1*02:01-DPB1*01:01	PEDKLFNTSVEVLP	0.44024104	0.014550274
HLA-DPA1*02:01-DPB1*01:01	HLLVHLKNDCHFEE	0.26478976	0.008035917
HLA-DPA1*02:01-DPB1*01:01	VDALDTLYIMGLHD	0.4090216	0.01067667
HLA-DPA1*02:01-DPB1*01:01	GVGASLWAALLLGA	0.41858938	0.0014899386
HLA-DPA1*02:01-DPB1*01:01	LNISKSGSCSAIRI	0.1318995	0.001381636
HLA-DPA1*02:01-DPB1*01:01	TYPPENKPGQSNYS	0.011821428	0.006195076
HLA-DPA1*02:01-DPB1*01:01	TLVVTTKLVLPTPG	0.33323076	0.19437687
HLA-DPA1*02:01-DPB1*01:01	TYLCRARSTQGEVT	0.15082407	0.0006275471
HLA-DPA1*02:01-DPB1*01:01	QTPPEDNHPDLSDM	0.018119585	0.027043868
HLA-DPA1*02:01-DPB1*01:01	EEWQHRAKEAQDDL	0.13609836	0.66531646
HLA-DPA1*02:01-DPB1*01:01	VFDIVRNYTADYDK	0.25020987	0.11843626
HLA-DPA1*02:01-DPB1*01:01	HSCQYILGVESPVI	0.24418898	0.0008992074
HLA-DPA1*02:01-DPB1*01:01	SGGRAPAVLLGGVA	0.1268292	0.043869354
HLA-DPA1*02:01-DPB1*01:01	LVQKYVGEGARMVR	0.22052807	0.51184106
HLA-DPA1*02:01-DPB1*01:01	KLGGQSYLEGCLAC	0.39177793	0.00048914255
HLA-DPA1*02:01-DPB1*01:01	QVPAQCRPPSDSTQ	0.010372454	0.0020763003
HLA-DPA1*02:01-DPB1*01:01	FGEGKAEFTGRHDA	0.082892366	0.07628137
HLA-DPA1*02:01-DPB1*01:01	GPEVRMANADARNM	0.06808099	0.72319317
HLA-DPA1*02:01-DPB1*01:01	SLPSSRMAPLGMLL	0.31549883	0.0043267147
HLA-DPA1*02:01-DPB1*01:01	ASAKLWDVREGMCR	0.24324302	0.0041621868
HLA-DPA1*02:01-DPB1*01:01	ASRGATRPNGPNTG	0.009590938	0.007085682
HLA-DPA1*02:01-DPB1*01:01	AAFLTQTVCLDDTT	0.36923704	0.0040795133
HLA-DPA1*02:01-DPB1*01:01	EVRCPVTVCGDVHG	0.024640968	0.016624674
HLA-DPA1*02:01-DPB1*01:01	TVFMFVIVLSSLKH	0.40884295	0.0042874166
HLA-DPA1*02:01-DPB1*01:01	SLYGSQIYALCNQF	0.5528344	0.0014249283
HLA-DPA1*02:01-DPB1*01:01	FPNGTEVPNTRSRG	0.032323223	0.12636521
HLA-DPA1*02:01-DPB1*01:01	VCPPKKLECKFVQK	0.2456878	0.0032647136
HLA-DPA1*02:01-DPB1*01:01	VEKKTSVRSQDPGQ	0.06625585	0.026658759
HLA-DPA1*02:01-DPB1*01:01	CSPGYEPVSGAKTF	0.1206056	0.0014293166
HLA-DPA1*02:01-DPB1*01:01	FIIAVLMSAQESWA	0.30616522	0.0014497254
HLA-DPA1*02:01-DPB1*01:01	VPLERGAPNKEETP	0.059695613	0.0625263
HLA-DPA1*02:01-DPB1*01:01	IPPSGPAGELKFEP	0.10862935	0.57379913
HLA-DPA1*02:01-DPB1*01:01	RQQQLTAMKVLQRN	0.36074916	0.16136378
HLA-DPA1*02:01-DPB1*01:01	GHQTSESCRGAGHH	0.027649892	0.009231733
HLA-DPA1*02:01-DPB1*01:01	CVGKTSLVLRYCEN	0.3412675	0.00072319194
HLA-DPA1*02:01-DPB1*01:01	LIQKIWDDEIVADF	0.4423876	0.041442648
HLA-DPA1*02:01-DPB1*01:01	LVAFSFLFTVITFP	0.40310043	0.0019273439
HLA-DPA1*02:01-DPB1*01:01	FFLIGFMIGYLGYC	0.36319637	0.0011577287
HLA-DPA1*02:01-DPB1*01:01	RASLEDLGWADWVL	0.3259261	0.0063119484
HLA-DPA1*02:01-DPB1*01:01	NKNTQRKDPYYGAD	0.051906623	0.0037204945
HLA-DPA1*02:01-DPB1*01:01	ELNALIGLAGDSRR	0.223347	0.053366303
HLA-DPA1*02:01-DPB1*01:01	ACIIVLGFNYWIAS	0.3269532	0.00051883527
HLA-DPA1*02:01-DPB1*01:01	SLGPREYFIPGTRL	0.30385152	0.6412371
HLA-DPA1*02:01-DPB1*01:01	LNLHKFNEFIQNEL	0.49366945	0.03199719
HLA-DPA1*02:01-DPB1*01:01	SDDPEKKKLQNQLQ	0.18648234	0.010295195
HLA-DPA1*02:01-DPB1*01:01	CSNDNKTFDSSCHF	0.092989884	0.0016007379
HLA-DPA1*02:01-DPB1*01:01	DMRIAKEEIFGPVQ	0.5611853	0.5994193
HLA-DPA1*02:01-DPB1*01:01	SNASSTDSASYYPL	0.10582996	0.015621582
HLA-DPA1*02:01-DPB1*01:01	IFTYGLHMILSLKT	0.4533876	0.002897367
HLA-DPA1*02:01-DPB1*01:01	SEAGSHTLQRMYGC	0.11490846	0.00075514044
HLA-DPA1*02:01-DPB1*01:01	SPMNTSWCSFNTAD	0.29857352	0.005128175
HLA-DPA1*02:01-DPB1*01:01	PVSHHYYDNKLPKH	0.2143703	0.04104976
HLA-DPA1*02:01-DPB1*01:01	LGVGAYRTDDCHPW	0.053590458	0.11431296
HLA-DPA1*02:01-DPB1*01:01	ADAMEVIPSTLAEN	0.38970387	0.011048856
HLA-DPA1*02:01-DPB1*01:01	ALTVHVTQPKDGGF	0.15037344	0.005369923
HLA-DPA1*02:01-DPB1*01:01	RDITLEASRENNKP	0.27149323	0.15816846
HLA-DPA1*02:01-DPB1*01:01	WASEVTTEDDASSL	0.09670123	0.029056754
HLA-DPA1*02:01-DPB1*01:01	AMLFPHTFVMAIMQ	0.4079948	0.0070920074
HLA-DPA1*02:01-DPB1*01:01	VVAGIVVLVISRKK	0.51531124	0.13314654
HLA-DPA1*02:01-DPB1*01:01	SIKKCPICKADDIC	0.0850563	0.0030976685
HLA-DPA1*02:01-DPB1*01:01	MWMRDGDACRSRSR	0.07504896	0.0025815472
HLA-DPA1*02:01-DPB1*01:01	AMAQETGDNLYWGS	0.21762198	0.0014283564
HLA-DPA1*02:01-DPB1*01:01	TLPENPAGFTSTAT	0.05845292	0.0017714712
HLA-DPA1*02:01-DPB1*01:01	QQEVERREPEEHQV	0.10825806	0.013489865
HLA-DPA1*02:01-DPB1*01:01	EAGRLSNISHLNYC	0.29386702	0.17530589
HLA-DPA1*02:01-DPB1*01:01	ARLYSLQSDPATYC	0.25221655	0.0016195804
HLA-DPA1*02:01-DPB1*01:01	YDLYSSALADILSE	0.46496502	0.0531226
HLA-DPA1*02:01-DPB1*01:01	DPRHSERDRVQADD	0.060002573	0.14364794
HLA-DPA1*02:01-DPB1*01:01	GKQAIDDDCNQTGQ	0.058380827	0.0055281036
HLA-DPA1*02:01-DPB1*01:01	VQLSGPQEAEKYVL	0.1739799	0.07552221
HLA-DPA1*02:01-DPB1*01:01	QEAFREALHMDRYL	0.36526307	0.010151758
HLA-DPA1*02:01-DPB1*01:01	FGHTFSPPYGPRSV	0.13728377	0.0027556666
HLA-DPA1*02:01-DPB1*01:01	SVSEAERKAQVYYR	0.11688205	0.015711922
HLA-DPA1*02:01-DPB1*01:01	RAGDSVLAPGGDAL	0.09828876	0.022207765
HLA-DPA1*02:01-DPB1*01:01	VTSPCCIVTSTYGW	0.16345063	0.00055062876
HLA-DPA1*02:01-DPB1*01:01	KGQVIKAWDIGVAT	0.315196	0.15060477
HLA-DPA1*02:01-DPB1*01:01	ESADCHLWYAVLCG	0.35527316	0.0008527414
HLA-DPA1*02:01-DPB1*01:01	LLLLLLRAVLAVPL	0.32543296	0.0035573982
HLA-DPA1*02:01-DPB1*01:01	SVNDLRQEECKYWH	0.2355657	0.0070523904
HLA-DPA1*02:01-DPB1*01:01	GCFCLPWKKILIFE	0.4299979	0.00043426454
HLA-DPA1*02:01-DPB1*01:01	QSVSLLDKKSGVIN	0.20735224	0.032351397
HLA-DPA1*02:01-DPB1*01:01	ACRSPMSPPPPPLL	0.11631553	0.0034696579
HLA-DPA1*02:01-DPB1*01:01	LREFLGKSEPEHQH	0.24802725	0.32913655
HLA-DPA1*02:01-DPB1*01:01	GGGWGQPHGGGWGQ	0.034416392	0.01280847
HLA-DPA1*02:01-DPB1*01:01	SNTTVTTMKPTAAS	0.13197015	0.025788346
HLA-DPA1*02:01-DPB1*01:01	KMEEFKDQLPADEC	0.31580123	0.008573991
HLA-DPA1*02:01-DPB1*01:01	VMKINATDADEPNT	0.09290394	0.051335614
HLA-DPA1*02:01-DPB1*01:01	LAALVACIIVLGFN	0.20211625	0.0025852136
HLA-DPA1*02:01-DPB1*01:01	RCEDDKVKLQNNIS	0.20001493	0.0008602069
HLA-DPA1*02:01-DPB1*01:01	RWSASFTVTKGKSS	0.34635612	0.013344178
HLA-DPA1*02:01-DPB1*01:01	NLKQALQKDLNLMA	0.31919536	0.010492103
HLA-DPA1*02:01-DPB1*01:01	DTTEAVSTASTVAI	0.11148954	0.0038455613
HLA-DPA1*02:01-DPB1*01:01	NKEIEQRQKPATET	0.06519075	0.009958828
HLA-DPA1*02:01-DPB1*01:01	RQVHLLPGLWEQGW	0.37287104	0.006657189
HLA-DPA1*02:01-DPB1*01:01	FVTAEMVPWEPGTW	0.16945529	0.005277278
HLA-DPA1*02:01-DPB1*01:01	YTSQIVGRFIKPLS	0.49892205	0.15323599
HLA-DPA1*02:01-DPB1*01:01	QLLSGFSVFLLPWA	0.56518525	0.008132739
HLA-DPA1*02:01-DPB1*01:01	PGHSHVHLPERNGH	0.06897125	0.0059323525
HLA-DPA1*02:01-DPB1*01:01	TPLPDPMASRNVIA	0.14685021	0.12223492
HLA-DPA1*02:01-DPB1*01:01	VMKINATDADEPNT	0.09290394	0.051335614
HLA-DPA1*02:01-DPB1*01:01	SWHTPLACEQATEC	0.17567618	0.0019386022
HLA-DPA1*02:01-DPB1*01:01	ARKAFAKRQQQLTA	0.22440097	0.016223932
HLA-DPA1*02:01-DPB1*01:01	FITEGHERFSDHYY	0.22850892	0.029413044
HLA-DPA1*02:01-DPB1*01:01	WTWPENSQQTPMCQ	0.039571013	0.00059717055
HLA-DPA1*02:01-DPB1*01:01	MRALWVLGLCCVLL	0.28191134	0.0017428886
HLA-DPA1*02:01-DPB1*01:01	IQSFPPLDSLNLPL	0.31644848	0.0052454066
HLA-DPA1*02:01-DPB1*01:01	MSETVPPAPAASAA	0.06386151	0.011645349
HLA-DPA1*02:01-DPB1*01:01	ENQIVGHQVILYLC	0.49618816	0.0013201598
HLA-DPA1*02:01-DPB1*01:01	WVLGLCCVLLTFGS	0.23278396	0.0009805817
HLA-DPA1*02:01-DPB1*01:01	GLQACLLGLFALIL	0.33106554	0.0009494405
HLA-DPA1*02:01-DPB1*01:01	LDYECHDGYESNTG	0.12697917	0.025542384
HLA-DPA1*02:01-DPB1*01:01	PGFPSFNHTQFPPS	0.34183413	0.0026104818
HLA-DPA1*02:01-DPB1*01:01	TNLKKKFSCCVLVF	0.3925855	0.0029327893
HLA-DPA1*02:01-DPB1*01:01	HTAKDCLLVYSQEE	0.3570291	0.014762429
HLA-DPA1*02:01-DPB1*01:01	NGTYTVKIVAISED	0.3618573	0.10214766
HLA-DPA1*02:01-DPB1*01:01	DGDYESPNEEEEAP	0.0885112	0.020625172
HLA-DPA1*02:01-DPB1*01:01	VNVTLYYEALCGGC	0.43274528	0.00048135445
HLA-DPA1*02:01-DPB1*01:01	SKGSATYCTVCSKK	0.22621676	0.037952773
HLA-DPA1*02:01-DPB1*01:01	RNYSHYFQKARDTL	0.25929013	0.06747897
HLA-DPA1*02:01-DPB1*01:01	FPIFTEVACDELVE	0.4177812	0.013185169
HLA-DPA1*02:01-DPB1*01:01	VGRHSLYFNVTVFG	0.504536	0.014561033
HLA-DPA1*02:01-DPB1*01:01	EKRKVVIPPSFAYG	0.30781946	0.61469257
HLA-DPA1*02:01-DPB1*01:01	DLKLKGSGLRYQKL	0.4455903	0.020988947
HLA-DPA1*02:01-DPB1*01:01	GEGFVVKVRGLPWS	0.3070101	0.004372314
HLA-DPA1*02:01-DPB1*01:01	EDEYEMESPNITDT	0.23938937	0.028940808
HLA-DPA1*02:01-DPB1*01:01	GLLYALVQLGQPCD	0.392649	0.0009673042
HLA-DPA1*02:01-DPB1*01:01	KLYDAYVVYPRNYK	0.28857836	0.44912648
HLA-DPA1*02:01-DPB1*01:01	HSGRHCERCAPGYY	0.026410343	0.03325755
HLA-DPA1*02:01-DPB1*01:01	SVPIQCTDKTDKQE	0.10140971	0.0074869967
HLA-DPA1*02:01-DPB1*01:01	RPAPPAAVLGCYLF	0.2931542	0.005161107
HLA-DPA1*02:01-DPB1*01:01	GKSIFEARLDIDIS	0.4232659	0.060280014
HLA-DPA1*02:01-DPB1*01:01	IQYRAAGTEGPFQE	0.08186764	0.031643897
HLA-DPA1*02:01-DPB1*01:01	TVNGSQMLLVLLVL	0.28749853	0.0018473159
HLA-DPA1*02:01-DPB1*01:01	SPATPQAKPDGVTA	0.005661329	0.031053474
HLA-DPA1*02:01-DPB1*01:01	RDAAQLGFQPLMSA	0.3327704	0.0059864866
HLA-DPA1*02:01-DPB1*01:01	GRAAGLLMGLRRSP	0.17329039	0.0016528579
HLA-DPA1*02:01-DPB1*01:01	DPPSPPGADPSRGA	0.0054177777	0.02708118
HLA-DPA1*02:01-DPB1*01:01	VLMPEWKRMARTLT	0.2501663	0.0060677473
HLA-DPA1*02:01-DPB1*01:01	SNAAAFLKCVEHAY	0.31727993	0.0062066736
HLA-DPA1*02:01-DPB1*01:01	MIDKNELKQALSGF	0.28994656	0.003830301
HLA-DPA1*02:01-DPB1*01:01	GYGPFGQEHHSQTQ	0.10771308	0.039070927
HLA-DPA1*02:01-DPB1*01:01	QAPLLIALGLLLAA	0.2887483	0.006121426
HLA-DPA1*02:01-DPB1*01:01	QWSPALTISKVLLS	0.43365896	0.0082807075
HLA-DPA1*02:01-DPB1*01:01	IYHPNINSNGSICL	0.09401405	0.0022418469
HLA-DPA1*02:01-DPB1*01:01	MDHSPTTGVVTVIV	0.09693352	0.02334616
HLA-DPA1*02:01-DPB1*01:01	QAFPNTNRWFLTCI	0.36456734	0.0006313877
HLA-DPA1*02:01-DPB1*01:01	ASLELQDGEDEGYF	0.3196552	0.01285175
HLA-DPA1*02:01-DPB1*01:01	EISRFSAEFDFRTY	0.37402046	0.028569335
HLA-DPA1*02:01-DPB1*01:01	RNFTFAVSWRTEKI	0.45042375	0.009017563
HLA-DPA1*02:01-DPB1*01:01	ILSTVKATMLGRTN	0.4297285	0.022997703
HLA-DPA1*02:01-DPB1*01:01	CDELEEDWIREYPP	0.31652117	0.0021416037
HLA-DPA1*02:01-DPB1*01:01	NHIPHGKEQIKRGG	0.08327558	0.0035839558
HLA-DPA1*02:01-DPB1*01:01	AVVAAVMCRRKSSG	0.15632185	0.0061724274
HLA-DPA1*02:01-DPB1*01:01	PRPKPAPLTAEIQQ	0.13697869	0.08514772
HLA-DPA1*02:01-DPB1*01:01	AQCAFKSKSEKCRD	0.1263769	0.0024327028
HLA-DPA1*02:01-DPB1*01:01	QINVPITFQVKVTA	0.278487	0.0037658636
HLA-DPA1*02:01-DPB1*01:01	FDNDCGDMSDERNC	0.05074079	0.0010863368
HLA-DPA1*02:01-DPB1*01:01	DRVHCCPHGAFCDL	0.07064634	0.008281963
HLA-DPA1*02:01-DPB1*01:01	GNQVTLRMTTDEGT	0.1798924	0.006767613
HLA-DPA1*02:01-DPB1*01:01	AKWQWETHDPWVCA	0.2068084	0.017578796
HLA-DPA1*02:01-DPB1*01:01	LLLLALLGWLLLAE	0.31335744	0.003393317
HLA-DPA1*02:01-DPB1*01:01	EWCIAPIPDKGAVR	0.19487219	0.0037061113
HLA-DPA1*02:01-DPB1*01:01	AQDLQGNNEAYAEL	0.24204202	0.005804415
HLA-DPA1*02:01-DPB1*01:01	KPIDWLLDHILWVK	0.5922457	0.793838
HLA-DPA1*02:01-DPB1*01:01	YADWCRFSQMLHPI	0.47458315	0.002217259
HLA-DPA1*02:01-DPB1*01:01	HQKIDSNLDELSMG	0.27787724	0.25396666
HLA-DPA1*02:01-DPB1*01:01	IPRITWEHREVHLV	0.35179034	0.3543988
HLA-DPA1*02:01-DPB1*01:01	ASPKPDDPCPEGWQ	0.012360812	0.022502888
HLA-DPA1*02:01-DPB1*01:01	MLLKSPENSLLQFQ	0.3634184	0.0022353611
HLA-DPA1*02:01-DPB1*01:01	LVLLGALFPGPGNA	0.2578822	0.006719517
HLA-DPA1*02:01-DPB1*01:01	NGSLQHLTWLGLQW	0.45912275	0.0050536357
HLA-DPA1*02:01-DPB1*01:01	GVSFFILSLILEYT	0.48176086	0.0012589503
HLA-DPA1*02:01-DPB1*01:01	KSSGGKGGSCSQAA	0.017372247	0.0037044678
HLA-DPA1*02:01-DPB1*01:01	DWRELWVDDAIWRL	0.39099753	0.004909706
HLA-DPA1*02:01-DPB1*01:01	GLNIETGLLSDRKK	0.3586492	0.16573712
HLA-DPA1*02:01-DPB1*01:01	ILSGTSSSYQPIQP	0.19195494	0.013520626
HLA-DPA1*02:01-DPB1*01:01	ETVALTAFVTIALH	0.49266577	0.01577136
HLA-DPA1*02:01-DPB1*01:01	LQHVPSDHTNETSN	0.038443778	0.00692126
HLA-DPA1*02:01-DPB1*01:01	TQQIDLQGPGPWGF	0.06310096	0.001184797
HLA-DPA1*02:01-DPB1*01:01	RARLAGAQNATGDV	0.066424474	0.032700736
HLA-DPA1*02:01-DPB1*01:01	NKSSVFSDAVCEKT	0.37836644	0.013864216
HLA-DPA1*02:01-DPB1*01:01	LGQAPANWYNDTYP	0.08355674	0.003591286
HLA-DPA1*02:01-DPB1*01:01	TMRGGGFGDRDRDR	0.08068807	0.006676878
HLA-DPA1*02:01-DPB1*01:01	NSICSPDFSGGVNM	0.12439796	0.0011584563
HLA-DPA1*02:01-DPB1*01:01	EFHVPLDSYRCQLF	0.27862114	0.0025055893
HLA-DPA1*02:01-DPB1*01:01	EKDPLWQDPCEDKR	0.21733052	0.10205092
HLA-DPA1*02:01-DPB1*01:01	FNSSYLQGTNQITG	0.31647015	0.039385356
HLA-DPA1*02:01-DPB1*01:01	RKQKRIFQTLLLLT	0.65455806	0.0048644524
HLA-DPA1*02:01-DPB1*01:01	HQDILMWNYRDTFF	0.38295016	0.003554463
HLA-DPA1*02:01-DPB1*01:01	CKADDICDHTLEQQ	0.2138175	0.0018790286
HLA-DPA1*02:01-DPB1*01:01	LIAENKTVVAPMLD	0.24127346	0.052808076
HLA-DPA1*02:01-DPB1*01:01	WCAPRPLRYFGRDA	0.21418856	0.0010631771
HLA-DPA1*02:01-DPB1*01:01	ELFDQIDENLKQAL	0.32517746	0.002950448
HLA-DPA1*02:01-DPB1*01:01	STFHSENRDWTFNH	0.18710823	0.06807256
HLA-DPA1*02:01-DPB1*01:01	GIYLLRVQASDGNN	0.25278705	0.012004479
HLA-DPA1*02:01-DPB1*01:01	RPIYIKDYVTLYVK	0.44280925	0.67566454
HLA-DPA1*02:01-DPB1*01:01	EAPPPPEPTWEEQQ	0.043197405	0.18576898
HLA-DPA1*02:01-DPB1*01:01	AIAGLVVFLTANVL	0.35701385	0.0031062984
HLA-DPA1*02:01-DPB1*01:01	LSRWSASFTVTKGK	0.3936223	0.08821243
HLA-DPA1*02:01-DPB1*01:01	DDEDELFESIRVDT	0.47785214	0.050452612
HLA-DPA1*02:01-DPB1*01:01	QEDSNLEIQCQEFS	0.3420469	0.0013167842
HLA-DPA1*02:01-DPB1*01:01	VSGYRVRNGQWTLI	0.36634862	0.0012298686
HLA-DPA1*02:01-DPB1*01:01	MPSKEDAIEHFMKL	0.39926118	0.18057808
HLA-DPA1*02:01-DPB1*01:01	ESSQNGTVLMEETA	0.2441251	0.0034445215
HLA-DPA1*02:01-DPB1*01:01	GSQIYALCNQFYTP	0.33873135	0.002653524
HLA-DPA1*02:01-DPB1*01:01	ALSTENGLWVSKNF	0.27628323	0.1118044
HLA-DPA1*02:01-DPB1*01:01	MASRWGPLIGLAPC	0.26223576	0.002298012
HLA-DPA1*02:01-DPB1*01:01	FSRNVLGWQGWAAG	0.25011206	0.016692791
HLA-DPA1*02:01-DPB1*01:01	SYLQGTNQITGRYE	0.23278801	0.34934783
HLA-DPA1*02:01-DPB1*01:01	DSMPEPASRCLLLL	0.26171732	0.0007800363
HLA-DPA1*02:01-DPB1*01:01	GCPNPRLVKVTGQC	0.1274173	0.0021663746
HLA-DPA1*02:01-DPB1*01:01	PLLIALGLLLAAPA	0.2832199	0.0065960297
HLA-DPA1*02:01-DPB1*01:01	CSVNNGGCTHLCLA	0.044847406	0.0007153615
HLA-DPA1*02:01-DPB1*01:01	SGLNRKNIQDNRVH	0.10489213	0.4080736
HLA-DPA1*02:01-DPB1*01:01	RVKGIPFRPVKAVA	0.3744867	0.033898823
HLA-DPA1*02:01-DPB1*01:01	VTDHVHAGMETLFT	0.22139087	0.033215035
HLA-DPA1*02:01-DPB1*01:01	GPNQDLPRRLRGPQ	0.11843886	0.045723937
HLA-DPA1*02:01-DPB1*01:01	GELLRSLSNSTARN	0.28984663	0.072592124
HLA-DPA1*02:01-DPB1*01:01	RSCTPPQYGGRPCE	0.021101274	0.002722723
HLA-DPA1*02:01-DPB1*01:01	LHRRLPERWNPLCK	0.20402263	0.0020082858
HLA-DPA1*02:01-DPB1*01:01	ASSPVPLPPVTHLD	0.1418057	0.03414
HLA-DPA1*02:01-DPB1*01:01	RIVINRARVECQSH	0.22828995	0.10632099
HLA-DPA1*02:01-DPB1*01:01	CFNCCCGKCKPKAP	0.019177163	0.0037556037
HLA-DPA1*02:01-DPB1*01:01	PGNWTWPENSQQTP	0.047526937	0.0011606019
HLA-DPA1*02:01-DPB1*01:01	IGADPNRNWNASFA	0.0914719	0.022682916
HLA-DPA1*02:01-DPB1*01:01	STPPTPSPSCCHPR	0.01992969	0.0059838006
HLA-DPA1*02:01-DPB1*01:01	IRSQVGAGQRAARA	0.0622611	0.05048258
HLA-DPA1*02:01-DPB1*01:01	NVRMNSVNFKNILQ	0.42812392	0.61725277
HLA-DPA1*02:01-DPB1*01:01	TYDDFRNVLDSEDE	0.34105787	0.106161535
HLA-DPA1*02:01-DPB1*01:01	SGLRDVYLLHESYD	0.41887358	0.6249079
HLA-DPA1*02:01-DPB1*01:01	DENLKQALQKDLNL	0.29581115	0.024232633
HLA-DPA1*02:01-DPB1*01:01	LRVGNDGIFMLAFF	0.4091491	0.0021162895
HLA-DPA1*02:01-DPB1*01:01	LVFIMSLLFTYSHH	0.38969618	0.0035900078
HLA-DPA1*02:01-DPB1*01:01	ESEDDFWWCIDRCV	0.28133515	0.00047865426
HLA-DPA1*02:01-DPB1*01:01	LLHQIELEKPKPIP	0.353756	0.058407784
HLA-DPA1*02:01-DPB1*01:01	TSVSRPGRGEPRFI	0.030425202	0.15947413
HLA-DPA1*02:01-DPB1*01:01	GSLLWMVATSPGRL	0.2676364	0.010087768
HLA-DPA1*02:01-DPB1*01:01	HRPALEDLLLGSEA	0.42412043	0.010696758
HLA-DPA1*02:01-DPB1*01:01	YEKIKSQLEGLEES	0.40012217	0.043405954
HLA-DPA1*02:01-DPB1*01:01	KGKDAIMETMADQI	0.39617983	0.010770978
HLA-DPA1*02:01-DPB1*01:01	EAARVAEQDRAYLE	0.15842642	0.16040348
HLA-DPA1*02:01-DPB1*01:01	SRWSASFTVTKGKS	0.40307388	0.043056764
HLA-DPA1*02:01-DPB1*01:01	WRLGAWSQCSATCG	0.12902476	0.003215259
HLA-DPA1*02:01-DPB1*01:01	DTLGQSDDLIHHHH	0.15940586	0.07739874
HLA-DPA1*02:01-DPB1*01:01	LMWRGGCIIRSVFL	0.46009833	0.0033095088
HLA-DPA1*02:01-DPB1*01:01	GSTCKLKSFAECAY	0.4298131	0.001914608
HLA-DPA1*02:01-DPB1*01:01	ALAGGSGTASAEAF	0.10651624	0.10520019
HLA-DPA1*02:01-DPB1*01:01	APGADGAWWRAQVV	0.11552558	0.028770637
HLA-DPA1*02:01-DPB1*01:01	ADPRFRPRWKVILT	0.2905087	0.056098945
HLA-DPA1*02:01-DPB1*01:01	GPGGQRLLLPSMLL	0.4588251	0.15891865
HLA-DPA1*02:01-DPB1*01:01	GFFIIAVLMSAQES	0.30867046	0.0013576427
HLA-DPA1*02:01-DPB1*01:01	PGWVRTRWALLLLF	0.49297222	0.0017713528
HLA-DPA1*02:01-DPB1*01:01	GAVLGVFSLASWVP	0.40036613	0.0025203526
HLA-DPA1*02:01-DPB1*01:01	EWQHRAKEAQDDLV	0.14417037	0.2762999
HLA-DPA1*02:01-DPB1*01:01	CGSPVLRNFTFAVS	0.47759885	0.0011119469
HLA-DPA1*02:01-DPB1*01:01	EALYDICFRTLKLT	0.45088372	0.004166384
HLA-DPA1*02:01-DPB1*01:01	LLDVKPWDDETDMA	0.17016578	0.040424313
HLA-DPA1*02:01-DPB1*01:01	MAYAYLFKYIIIGD	0.44496778	0.005520838
HLA-DPA1*02:01-DPB1*01:01	GPSASQRNSRDIGS	0.03000868	0.030422684
HLA-DPA1*02:01-DPB1*01:01	VINRARVECQSHRL	0.2118273	0.044402458
HLA-DPA1*02:01-DPB1*01:01	VLFNSEEGIQALDE	0.33178172	0.0135816755
HLA-DPA1*02:01-DPB1*01:01	YGVVTMPFSVREGI	0.37339938	0.0074463068
HLA-DPA1*02:01-DPB1*01:01	EPLERLEKLLTKEQ	0.38930652	0.57856214
HLA-DPA1*02:01-DPB1*01:01	LPLYVVADIATSFT	0.3082113	0.23646244
HLA-DPA1*02:01-DPB1*01:01	QQVLPLDSIYKKTL	0.40516028	0.0033396818
HLA-DPA1*02:01-DPB1*01:01	LLLFLVLSLVFICF	0.15190493	0.0012783173
HLA-DPA1*02:01-DPB1*01:01	TCPQHLGEWGIDDQ	0.121683404	0.0018296881
HLA-DPA1*02:01-DPB1*01:01	RPPWRLGRLLLLMC	0.4849532	0.0011548522
HLA-DPA1*02:01-DPB1*01:01	VRLALGNGLRGDVW	0.20360632	0.006099955
HLA-DPA1*02:01-DPB1*01:01	YLFKYIIIGDTGVG	0.3306019	0.07995765
HLA-DPA1*02:01-DPB1*01:01	IEHFAKIGWKNHKH	0.32728103	0.16473131
HLA-DPA1*02:01-DPB1*01:01	GDCTVRKKYSHVDL	0.13149932	0.006200907
HLA-DPA1*02:01-DPB1*01:01	QNPMVTGTSVLGVK	0.33287153	0.32129917
HLA-DPA1*02:01-DPB1*01:01	SFDIPPQEILTKDS	0.30194327	0.0047896937
HLA-DPA1*02:01-DPB1*01:01	KGTVEGFEPADNKC	0.18094522	0.003993824
HLA-DPA1*02:01-DPB1*01:01	MDFENQDKEKDSNS	0.17408626	0.0026578112
HLA-DPA1*02:01-DPB1*01:01	DMKSLPDWTVQNGK	0.20287414	0.011761839
HLA-DPA1*02:01-DPB1*01:01	IVGTRPSNHGTYRC	0.018001013	0.0017082648
HLA-DPA1*02:01-DPB1*01:01	HFKVQLVDNVYCIG	0.3615635	0.0048359567
HLA-DPA1*02:01-DPB1*01:01	TTLEKVINETWAWK	0.37204	0.012530777
HLA-DPA1*02:01-DPB1*01:01	VEEWQHRAKEAQDD	0.10877507	0.36882898
HLA-DPA1*02:01-DPB1*01:01	HSLSADGTLCVPKG	0.16878752	0.0038280997
HLA-DPA1*02:01-DPB1*01:01	MASTSYDYCRVPME	0.24904282	0.008217014
HLA-DPA1*02:01-DPB1*01:01	RSLLLLQLLLLVAA	0.22503914	0.0030858433
HLA-DPA1*02:01-DPB1*01:01	GKASFTCTCKPGWQ	0.103284225	0.06636099
HLA-DPA1*02:01-DPB1*01:01	YIYKVLKQVHPDIG	0.2538049	0.70655084
HLA-DPA1*02:01-DPB1*01:01	SAGRPKRPHARRAL	0.09602559	0.040832303
HLA-DPA1*02:01-DPB1*01:01	ILEAIGLPTHDLPL	0.27789405	0.043678913
HLA-DPA1*02:01-DPB1*01:01	PGSFNCQVCPRNTY	0.108945146	0.0017899394
HLA-DPA1*02:01-DPB1*01:01	TSSQSVQHENTYRD	0.1444502	0.009101262
HLA-DPA1*02:01-DPB1*01:01	GHFYGTIQIQKRQQ	0.39905646	0.051957406
HLA-DPA1*02:01-DPB1*01:01	IEANSGAVKRQGRC	0.048468232	0.008996049
HLA-DPA1*02:01-DPB1*01:01	FFLAETLKYLYLLF	0.63795155	0.0009729966
HLA-DPA1*02:01-DPB1*01:01	RYTCHVQHEGLPKP	0.18106051	0.15348287
HLA-DPA1*02:01-DPB1*01:01	VAAVMWRKKSSDRN	0.14832658	0.06680073
HLA-DPA1*02:01-DPB1*01:01	ALGFYPAEITLTWQ	0.42155156	0.037678875
HLA-DPA1*02:01-DPB1*01:01	LSGRPLGTRLGFGG	0.1991448	0.009059309
HLA-DPA1*02:01-DPB1*01:01	ACLRRLCRHVSPQA	0.18334325	0.00065333454
HLA-DPA1*02:01-DPB1*01:01	GNGMVEQGEECDCG	0.046164054	0.0023025027
HLA-DPA1*02:01-DPB1*01:01	EVYESEKDEDGFLY	0.21038325	0.04821578
HLA-DPA1*02:01-DPB1*01:01	TILLQYCFLLITCL	0.29950175	0.00093561923
HLA-DPA1*02:01-DPB1*01:01	ALFLEDIATYGDAF	0.3732653	0.0034914855
HLA-DPA1*02:01-DPB1*01:01	VEPSDTIENVKAKI	0.19261022	0.092195645
HLA-DPA1*02:01-DPB1*01:01	LIPWTRFCKENIND	0.39352018	0.057068266
HLA-DPA1*02:01-DPB1*01:01	PERRDSQDGSSYRR	0.03582732	0.00299103
HLA-DPA1*02:01-DPB1*01:01	TVALLLAAAGTAVG	0.123199776	0.006830125
HLA-DPA1*02:01-DPB1*01:01	YCSRTQNEGHPKWF	0.046488244	0.0009508204
HLA-DPA1*02:01-DPB1*01:01	PTKTPQMGTFMGVY	0.36413234	0.0013374398
HLA-DPA1*02:01-DPB1*01:01	LIALGLLLAAPAQA	0.25124145	0.019394819
HLA-DPA1*02:01-DPB1*01:01	RRALDTNYCFSSTE	0.22244503	0.008186309
