# Supplementary material for: MHCII-peptide presentation: an assessment of the state-of-the-art prediction methods
Source: Front Immunol. 2024 Mar 12;15:1293706. doi: 10.3389/fimmu.2024.1293706 (PMC11027168; doi:10.3389/fimmu.2024.1293706)
Supplement: Supplementary file 2 [file DataSheet_2.zip › output/BERT/neg/14_HLA-DPA1_02_01_DPB1_09_01.csv]

allele	peptide	affinity_pred	mass_pred
HLA-DPA1*02:01-DPB1*09:01	DVVPVFKEHWSHDP	0.015219717	0.37683076
HLA-DPA1*02:01-DPB1*09:01	FPISIWMCIKIIKE	0.1880429	0.0024742722
HLA-DPA1*02:01-DPB1*09:01	SDVGDTLEYNPNLL	0.034480296	0.002259022
HLA-DPA1*02:01-DPB1*09:01	SGILDCARKILRHE	0.08355905	0.003870748
HLA-DPA1*02:01-DPB1*09:01	WQMSLGTSEDHQHF	0.004018202	0.0052682734
HLA-DPA1*02:01-DPB1*09:01	RKTAPYKNVNVQNF	0.0919415	0.04075007
HLA-DPA1*02:01-DPB1*09:01	VRVAAAVVRALPRR	0.49474382	0.41975108
HLA-DPA1*02:01-DPB1*09:01	LLNIFELNGLPSET	0.07577633	0.003592675
HLA-DPA1*02:01-DPB1*09:01	PGSRTCRCPDNTLG	0.00037562932	0.002042973
HLA-DPA1*02:01-DPB1*09:01	VMSLQDQVRFVKNI	0.09441173	0.0043823896
HLA-DPA1*02:01-DPB1*09:01	FLLAAAFFSTFMPE	0.196203	0.0026290223
HLA-DPA1*02:01-DPB1*09:01	LELDGQSVKAHFFL	0.07076984	0.007009807
HLA-DPA1*02:01-DPB1*09:01	ERLRETDANLGKSS	0.13159539	0.018800829
HLA-DPA1*02:01-DPB1*09:01	IPPIITNRPTSKPT	0.05456359	0.21298075
HLA-DPA1*02:01-DPB1*09:01	YSATVTFFKVKWIF	0.21353254	0.0018173847
HLA-DPA1*02:01-DPB1*09:01	GGGGLENALSKGRE	0.02202757	0.010610116
HLA-DPA1*02:01-DPB1*09:01	KKLKGTEDELDKYS	0.1249708	0.024095684
HLA-DPA1*02:01-DPB1*09:01	EDSDDSLVDYGEGV	0.0051300405	0.0029369828
HLA-DPA1*02:01-DPB1*09:01	EPNKCQCQEGWHGR	0.0020660171	0.002474667
HLA-DPA1*02:01-DPB1*09:01	EEDGGADEHEHPLT	0.0025118554	0.023583371
HLA-DPA1*02:01-DPB1*09:01	DLCSVCEGKGLHRG	0.0176327	0.0015253623
HLA-DPA1*02:01-DPB1*09:01	NLTYERKDNTTVTR	0.020015718	0.1356913
HLA-DPA1*02:01-DPB1*09:01	ECHRKCKELFPIQM	0.21148306	0.0015518666
HLA-DPA1*02:01-DPB1*09:01	FDECIRLRPESALA	0.11150391	0.016717074
HLA-DPA1*02:01-DPB1*09:01	RLEPARRWAGCALG	0.10381376	0.2689425
HLA-DPA1*02:01-DPB1*09:01	YQIDPTLRKHREQL	0.027276771	0.042355374
HLA-DPA1*02:01-DPB1*09:01	LRWTVALLLAAAGT	0.28591365	0.0023565427
HLA-DPA1*02:01-DPB1*09:01	YFCFHEAADQKRFS	0.048057657	0.0068030036
HLA-DPA1*02:01-DPB1*09:01	ETYPIKTPTFAGGL	0.18508062	0.0036465705
HLA-DPA1*02:01-DPB1*09:01	KPPRYKCGISKACP	0.0618596	0.24847904
HLA-DPA1*02:01-DPB1*09:01	FFIIAVLMSAQESW	0.13748536	0.00086372794
HLA-DPA1*02:01-DPB1*09:01	TQTVCNFTDGALVQ	0.031507816	0.0016606456
HLA-DPA1*02:01-DPB1*09:01	GTVEGFEPADNKCL	0.03655192	0.0021152382
HLA-DPA1*02:01-DPB1*09:01	SLLGLHSVKRNSKE	0.1611142	0.031759895
HLA-DPA1*02:01-DPB1*09:01	DKIKVAQGVSGAVQ	0.3970454	0.14072187
HLA-DPA1*02:01-DPB1*09:01	GDNPWWTLLIAAIP	0.11743637	0.0011936411
HLA-DPA1*02:01-DPB1*09:01	PLPKRVRRQIHATP	0.12027511	0.029476339
HLA-DPA1*02:01-DPB1*09:01	LVRGGMRAVEFKVV	0.38809472	0.041145466
HLA-DPA1*02:01-DPB1*09:01	FFLMCYLFVNLACA	0.06091461	0.0005279513
HLA-DPA1*02:01-DPB1*09:01	DSAGEECDAAEGAE	0.0012652228	0.0051830993
HLA-DPA1*02:01-DPB1*09:01	PNGTEVPNTRSRGH	0.007497547	0.0022901797
HLA-DPA1*02:01-DPB1*09:01	VKSHSPEEMAKTSS	0.11303358	0.035409555
HLA-DPA1*02:01-DPB1*09:01	MELIVSQVHPETKE	0.1623225	0.06535819
HLA-DPA1*02:01-DPB1*09:01	DYLVVYLRLLTSGY	0.10629765	0.0014683654
HLA-DPA1*02:01-DPB1*09:01	PWLVDSYSEWLQRL	0.16709135	0.004396779
HLA-DPA1*02:01-DPB1*09:01	LFGPNQRPAPCYDP	0.004068591	0.0034260985
HLA-DPA1*02:01-DPB1*09:01	DDLWDSFNEVTNQT	0.017058361	0.0014563095
HLA-DPA1*02:01-DPB1*09:01	DATTHFETTCNDIK	0.009642453	0.08168696
HLA-DPA1*02:01-DPB1*09:01	VQILPECVLPSTMS	0.12699655	0.0015897785
HLA-DPA1*02:01-DPB1*09:01	MQQLNNMDEVCYEN	0.010131053	0.0023335894
HLA-DPA1*02:01-DPB1*09:01	PEVAEAGIGCPFAG	0.003595826	0.0023838188
HLA-DPA1*02:01-DPB1*09:01	IGLMWWFWPLCCKV	0.099726394	0.0013769486
HLA-DPA1*02:01-DPB1*09:01	SVQALQVTWNIILH	0.20057496	0.0033767708
HLA-DPA1*02:01-DPB1*09:01	KEMLAAACQMFLGK	0.34279814	0.010762128
HLA-DPA1*02:01-DPB1*09:01	NGKEQMVDASRPEL	0.06640374	0.042182878
HLA-DPA1*02:01-DPB1*09:01	PGDNVGFNVKNVSV	0.017279323	0.0060210056
HLA-DPA1*02:01-DPB1*09:01	NVLKLNIQPSEADY	0.17720124	0.71022856
HLA-DPA1*02:01-DPB1*09:01	CRGNSVERKIYIPL	0.12511118	0.0018645946
HLA-DPA1*02:01-DPB1*09:01	TARNFPPSQDASGD	0.00743798	0.056358267
HLA-DPA1*02:01-DPB1*09:01	SDQSDLSRASSVQS	0.04376179	0.0026621567
HLA-DPA1*02:01-DPB1*09:01	PGGLIGVGTKIDPT	0.061435517	0.012547269
HLA-DPA1*02:01-DPB1*09:01	KERVGTSKVLVLLS	0.4148607	0.04574555
HLA-DPA1*02:01-DPB1*09:01	TIDLCNNPMTKEPK	0.03748741	0.0024333694
HLA-DPA1*02:01-DPB1*09:01	DCGIGIEGKEGKQA	0.008196666	0.0011201191
HLA-DPA1*02:01-DPB1*09:01	LSGALALTQTWARS	0.18383957	0.010039572
HLA-DPA1*02:01-DPB1*09:01	PGEEQRYTCHVQHE	0.0029363716	0.791965
HLA-DPA1*02:01-DPB1*09:01	WPPACPPLEPAKLE	0.03309493	0.005751605
HLA-DPA1*02:01-DPB1*09:01	LLNKQSDDWQWASA	0.06047065	0.002809273
HLA-DPA1*02:01-DPB1*09:01	PTVCGHTAPVLDIA	0.031560604	0.0010238974
HLA-DPA1*02:01-DPB1*09:01	KLNDLIKRARLAKV	0.2734832	0.04961296
HLA-DPA1*02:01-DPB1*09:01	KPSDLGTKLQDPRI	0.028725903	0.034907926
HLA-DPA1*02:01-DPB1*09:01	LLASFKNEGAEPDL	0.060550433	0.007855587
HLA-DPA1*02:01-DPB1*09:01	LARKAFAKRQQQLT	0.11382137	0.13947177
HLA-DPA1*02:01-DPB1*09:01	MNQGYLQEAYLWTK	0.14535607	0.008983688
HLA-DPA1*02:01-DPB1*09:01	LKSPENSLLQFQFK	0.17083184	0.0061555915
HLA-DPA1*02:01-DPB1*09:01	TVTFFKVKWIFSSV	0.18900412	0.007017779
HLA-DPA1*02:01-DPB1*09:01	VQNPSADRNLLDLL	0.02469585	0.0040097567
HLA-DPA1*02:01-DPB1*09:01	GVNKSYLYLSPSGN	0.13290036	0.13867803
HLA-DPA1*02:01-DPB1*09:01	CFHCHVFPFLQQEE	0.073645785	0.0012810098
HLA-DPA1*02:01-DPB1*09:01	GTICPLPELVKLKY	0.22122474	0.002870019
HLA-DPA1*02:01-DPB1*09:01	VEPKTECERLAGTE	0.03655529	0.008240226
HLA-DPA1*02:01-DPB1*09:01	AKPDGVTATAADEE	0.002963343	0.09957995
HLA-DPA1*02:01-DPB1*09:01	CGHTAPVLDIAWCP	0.016286572	0.0008096316
HLA-DPA1*02:01-DPB1*09:01	VLKGAKPKLMSAIS	0.33408013	0.0073867263
HLA-DPA1*02:01-DPB1*09:01	DQKFRRCPPLATTS	0.17511867	0.13828495
HLA-DPA1*02:01-DPB1*09:01	SLLFLFSSAYSRGV	0.20388661	0.0025772888
HLA-DPA1*02:01-DPB1*09:01	TKGFSEDRLLIAGT	0.19348049	0.016830366
HLA-DPA1*02:01-DPB1*09:01	EVEGQGFCSGPGWD	0.0018208505	0.00092791783
HLA-DPA1*02:01-DPB1*09:01	YSCWRTGLLLLLLA	0.15313087	0.00087472645
HLA-DPA1*02:01-DPB1*09:01	TVASFLGLLVFLTP	0.16567637	0.008916337
HLA-DPA1*02:01-DPB1*09:01	EGSTCKLKSFAECA	0.055532098	0.002523298
HLA-DPA1*02:01-DPB1*09:01	VTLSDCSHFDLAVE	0.015145342	0.001223536
HLA-DPA1*02:01-DPB1*09:01	TRGCSQPERVKFTL	0.060936507	0.0014629641
HLA-DPA1*02:01-DPB1*09:01	IGAAFLTQTVCLDD	0.031110678	0.0018291516
HLA-DPA1*02:01-DPB1*09:01	QEMDHTQSRMDGVL	0.0074156616	0.0042440323
HLA-DPA1*02:01-DPB1*09:01	TSITNLGFRDNWVF	0.015401738	0.06617998
HLA-DPA1*02:01-DPB1*09:01	ASEGSAESMGPDSR	0.0014485075	0.06584394
HLA-DPA1*02:01-DPB1*09:01	NETQFCVNIPAVRN	0.18262498	0.007457558
HLA-DPA1*02:01-DPB1*09:01	EPLARDPVKLPTTA	0.13808185	0.11513795
HLA-DPA1*02:01-DPB1*09:01	FSFADDIGSNNCGY	0.0044761086	0.000619833
HLA-DPA1*02:01-DPB1*09:01	NCSSPHALVLNTGL	0.12271631	0.00094947143
HLA-DPA1*02:01-DPB1*09:01	LRAVGDASKRLLSD	0.084172875	0.004984273
HLA-DPA1*02:01-DPB1*09:01	LFFFVLFLCLFFYN	0.021576477	0.0015926339
HLA-DPA1*02:01-DPB1*09:01	PQLLIVLLGLSALL	0.10762608	0.0025348384
HLA-DPA1*02:01-DPB1*09:01	SPLPLVVNTWPFKN	0.19412704	0.17987542
HLA-DPA1*02:01-DPB1*09:01	WWCISDTQRISLEI	0.050885852	0.00032086563
HLA-DPA1*02:01-DPB1*09:01	GKKDRDMDELKKEV	0.067432664	0.013370794
HLA-DPA1*02:01-DPB1*09:01	VTFISLLFLFSSAY	0.054038882	0.00444989
HLA-DPA1*02:01-DPB1*09:01	KMKKSKDAAFQNVL	0.26800683	0.11580422
HLA-DPA1*02:01-DPB1*09:01	GGGDTATCCAKWNT	0.0012199621	0.0010509917
HLA-DPA1*02:01-DPB1*09:01	ESRVRELSKLAETT	0.18216366	0.8851355
HLA-DPA1*02:01-DPB1*09:01	CTYTVNETYTTSVK	0.06590239	0.0017906164
HLA-DPA1*02:01-DPB1*09:01	GAVLLMDASARPAN	0.113570556	0.033245187
HLA-DPA1*02:01-DPB1*09:01	KKDGADFAKWRCVL	0.067973	0.0017044492
HLA-DPA1*02:01-DPB1*09:01	QVNVVLKDAEGILE	0.19034052	0.0049039186
HLA-DPA1*02:01-DPB1*09:01	SGGKFILSCADDKT	0.13393699	0.012564069
HLA-DPA1*02:01-DPB1*09:01	SASLLHSHDTETRA	0.026986217	0.009076243
HLA-DPA1*02:01-DPB1*09:01	TYDAFVSYLKECRP	0.1549516	0.0032109253
HLA-DPA1*02:01-DPB1*09:01	QETIRTALAMGADR	0.26228005	0.32580194
HLA-DPA1*02:01-DPB1*09:01	LVGILHLQRALVLR	0.30866808	0.04219454
HLA-DPA1*02:01-DPB1*09:01	IHRSCLEHWLSSSN	0.06669235	0.0041804165
HLA-DPA1*02:01-DPB1*09:01	RAARADSHSLACWG	0.063341826	0.24874529
HLA-DPA1*02:01-DPB1*09:01	CVFPNGTEVPNTRS	0.0034426912	0.0033655732
HLA-DPA1*02:01-DPB1*09:01	PKTECERLAGTESP	0.040039852	0.0010539017
HLA-DPA1*02:01-DPB1*09:01	LHPVMRRNPFGVDI	0.10548953	0.011673833
HLA-DPA1*02:01-DPB1*09:01	WKLDTLCDLYETLT	0.13080688	0.0008271871
HLA-DPA1*02:01-DPB1*09:01	AYQCEKHVLVILTD	0.15100427	0.00095866004
HLA-DPA1*02:01-DPB1*09:01	ICMDDVYGGTNRYF	0.0077130934	0.0004756452
HLA-DPA1*02:01-DPB1*09:01	MRAGKGKMRNRRRI	0.09613879	0.0026906624
HLA-DPA1*02:01-DPB1*09:01	KIQSQQKNAKKQAG	0.08946845	0.018413646
HLA-DPA1*02:01-DPB1*09:01	LPPSLPRSSPCVHH	0.030416194	0.14056501
HLA-DPA1*02:01-DPB1*09:01	NVSVAIFMLDTVTL	0.2066679	0.0013853473
HLA-DPA1*02:01-DPB1*09:01	VHEGQELALGCLAR	0.052207787	0.021854792
HLA-DPA1*02:01-DPB1*09:01	CGHRWKNIFYIKNE	0.08446669	0.0025436957
HLA-DPA1*02:01-DPB1*09:01	SKEAMNSTDLYPLL	0.27518526	0.0034373484
HLA-DPA1*02:01-DPB1*09:01	HAKEDPLLTPVPAS	0.17113478	0.004331569
HLA-DPA1*02:01-DPB1*09:01	TIEKVSCEMRYKAT	0.15136674	0.004175404
HLA-DPA1*02:01-DPB1*09:01	ALPGDNVGFNVKNV	0.020136552	0.10269873
HLA-DPA1*02:01-DPB1*09:01	LRMVCQWTQTRRRA	0.14698341	0.007641147
HLA-DPA1*02:01-DPB1*09:01	ERLAGTESPVREEP	0.067563295	0.019138318
HLA-DPA1*02:01-DPB1*09:01	LLKAWLMSDKTDHE	0.15850292	0.105682686
HLA-DPA1*02:01-DPB1*09:01	NTRLTDDVSKINEG	0.059586395	0.7014805
HLA-DPA1*02:01-DPB1*09:01	AAAVVRALPRRAGL	0.23760572	0.15580423
HLA-DPA1*02:01-DPB1*09:01	ELADSGIPGNSFNV	0.0058613806	0.0011618513
HLA-DPA1*02:01-DPB1*09:01	GKMRNRRRIQRRGP	0.11180841	0.025692571
HLA-DPA1*02:01-DPB1*09:01	GLGGMAFCSTLMTV	0.08441	0.0011138774
HLA-DPA1*02:01-DPB1*09:01	AARVHRPSRCRYRD	0.15013991	0.16040017
HLA-DPA1*02:01-DPB1*09:01	VSSFIYFLAYLCNA	0.095543705	0.0014673017
HLA-DPA1*02:01-DPB1*09:01	DYGTGHEAAFAAFL	0.10629084	0.024710927
HLA-DPA1*02:01-DPB1*09:01	LLLLTLAILIFASD	0.051863376	0.0016280382
HLA-DPA1*02:01-DPB1*09:01	EMETDKQEKKEVHK	0.0033382715	0.006054143
HLA-DPA1*02:01-DPB1*09:01	AKGLREVIEKNRPA	0.06709068	0.14517538
HLA-DPA1*02:01-DPB1*09:01	EGLTQTVKGASAVA	0.19878438	0.008184814
HLA-DPA1*02:01-DPB1*09:01	DGFLPDSLLDIITN	0.054302905	0.0047431015
HLA-DPA1*02:01-DPB1*09:01	AGLVLFGAVITGAV	0.20043175	0.004812459
HLA-DPA1*02:01-DPB1*09:01	IAHITLQGDPLRGT	0.025103915	0.009704382
HLA-DPA1*02:01-DPB1*09:01	QRKEPEDGRLVQFL	0.16799468	0.011279407
HLA-DPA1*02:01-DPB1*09:01	AVLRLCRSGSGHCW	0.039954696	0.0036859452
HLA-DPA1*02:01-DPB1*09:01	LTQVLSQANTGGVQ	0.019422244	0.038431294
HLA-DPA1*02:01-DPB1*09:01	DNQGGAPNYYPNSF	0.018369837	0.0041276505
HLA-DPA1*02:01-DPB1*09:01	NTPFSYPLPKGPSD	0.036646705	0.019463863
HLA-DPA1*02:01-DPB1*09:01	HITNCFLSVEGTDG	0.033897836	0.0013333553
HLA-DPA1*02:01-DPB1*09:01	TRDSEAQRLPDSFK	0.04050685	0.031583734
HLA-DPA1*02:01-DPB1*09:01	LSGFMSGLLFVLIR	0.19292976	0.0063900948
HLA-DPA1*02:01-DPB1*09:01	CERLAGTESPVREE	0.097332746	0.005977562
HLA-DPA1*02:01-DPB1*09:01	ILRTGTFREDTDDT	0.0032157998	0.061591156
HLA-DPA1*02:01-DPB1*09:01	QQQLTAMKVLQRNC	0.24920748	0.0025208038
HLA-DPA1*02:01-DPB1*09:01	RDYPLASKDAKKQL	0.103284925	0.11267736
HLA-DPA1*02:01-DPB1*09:01	TRERLLLASFKNEG	0.20350641	0.879022
HLA-DPA1*02:01-DPB1*09:01	VRFDVHDVTLHADA	0.058809645	0.058454208
HLA-DPA1*02:01-DPB1*09:01	CRRGTQIVLLGLVT	0.25141236	0.0017471712
HLA-DPA1*02:01-DPB1*09:01	PPASEGSAESMGPD	0.0019182524	0.010736428
HLA-DPA1*02:01-DPB1*09:01	FNAVGDGIVLCKMI	0.10718909	0.000716848
HLA-DPA1*02:01-DPB1*09:01	KDKQVYMTVAVDMV	0.4748011	0.033543725
HLA-DPA1*02:01-DPB1*09:01	AALTAPTSQEQPRR	0.020953989	0.04831564
HLA-DPA1*02:01-DPB1*09:01	MTLQQVLMAMSQIP	0.1289479	0.0013880876
HLA-DPA1*02:01-DPB1*09:01	RECLKLDQDHKRCF	0.061707105	0.0014505682
HLA-DPA1*02:01-DPB1*09:01	LNGTNVVLGSVPVI	0.09582711	0.002557492
HLA-DPA1*02:01-DPB1*09:01	LVLGYTVLAGMVFL	0.14094724	0.0018345651
HLA-DPA1*02:01-DPB1*09:01	DIFCCVRGAEDGTS	0.0061810655	0.0011765428
HLA-DPA1*02:01-DPB1*09:01	SKIKLLEAAITPET	0.35331056	0.07848209
HLA-DPA1*02:01-DPB1*09:01	RRHGIWPLENIGPT	0.06363153	0.22806971
HLA-DPA1*02:01-DPB1*09:01	KTKIYHPNIDEKGQ	0.051136646	0.47208038
HLA-DPA1*02:01-DPB1*09:01	YMPPTSEAASSLAP	0.035373133	0.0044124415
HLA-DPA1*02:01-DPB1*09:01	LLSFKPVMQKFLHD	0.25395003	0.009211624
HLA-DPA1*02:01-DPB1*09:01	EIFLLREGMFERIP	0.15433416	0.029672405
HLA-DPA1*02:01-DPB1*09:01	KLKQRINFSDLDQR	0.05833695	0.35568076
HLA-DPA1*02:01-DPB1*09:01	VLPPKNAIKEGDNI	0.060790528	0.010143613
HLA-DPA1*02:01-DPB1*09:01	CPKAVEPLWVEGAG	0.2416452	0.012907897
HLA-DPA1*02:01-DPB1*09:01	QYMEGFNDELEAFK	0.06629503	0.012022539
HLA-DPA1*02:01-DPB1*09:01	RRAEHLCQQLPIPG	0.10280367	0.011327526
HLA-DPA1*02:01-DPB1*09:01	ENQILTRDAKGISQ	0.06776023	0.026291031
HLA-DPA1*02:01-DPB1*09:01	SRKTLCIIILILVI	0.14592539	0.0017589545
HLA-DPA1*02:01-DPB1*09:01	WMHTDPVSQKNESV	0.02175407	0.00406444
HLA-DPA1*02:01-DPB1*09:01	TISRTWKKQRSQTW	0.076270536	0.026093375
HLA-DPA1*02:01-DPB1*09:01	GDTATCCAKWNTED	0.00059941295	0.0015514849
HLA-DPA1*02:01-DPB1*09:01	FPNGTEVPNTRSRG	0.0038388674	0.07513403
HLA-DPA1*02:01-DPB1*09:01	PWPPAPRARACRVL	0.07719517	0.0022354044
HLA-DPA1*02:01-DPB1*09:01	VVEQHLNSSDIHHI	0.039698385	0.037042838
HLA-DPA1*02:01-DPB1*09:01	PVREEPGEDFPAAR	0.007660689	0.03467369
HLA-DPA1*02:01-DPB1*09:01	NFMLEDSTFWIFGG	0.05079751	0.00073233683
HLA-DPA1*02:01-DPB1*09:01	PFNSFLSGFISCVG	0.134652	0.0005874914
HLA-DPA1*02:01-DPB1*09:01	EILCRYQNIWNINL	0.044337142	0.0009378519
HLA-DPA1*02:01-DPB1*09:01	PNPGTFEECHRKCK	0.006300039	0.009384191
HLA-DPA1*02:01-DPB1*09:01	SAKKDLEVERQTIT	0.10413759	0.04771943
HLA-DPA1*02:01-DPB1*09:01	INSEFYTGWLDHWG	0.032120254	0.07606809
HLA-DPA1*02:01-DPB1*09:01	QGQNKEMLAAACQM	0.17629951	0.00883396
HLA-DPA1*02:01-DPB1*09:01	SAGRPKRPHARRAL	0.12847775	0.057317663
HLA-DPA1*02:01-DPB1*09:01	ESEALVGLPSQGLN	0.09898852	0.0091960225
HLA-DPA1*02:01-DPB1*09:01	TLHQSAQLSVLLTV	0.22558644	0.0018044433
HLA-DPA1*02:01-DPB1*09:01	VSRGQLVAVGKQNS	0.089159176	0.6750735
HLA-DPA1*02:01-DPB1*09:01	LDALGDELLADEDS	0.011674319	0.0088735875
HLA-DPA1*02:01-DPB1*09:01	NTQCLLNVEHLSAG	0.043499593	0.001231883
HLA-DPA1*02:01-DPB1*09:01	REDPDPRKVNLGVG	0.004777125	0.0138505
HLA-DPA1*02:01-DPB1*09:01	GSLLAATTEAPGEY	0.07980676	0.005211339
HLA-DPA1*02:01-DPB1*09:01	GLAVALALSVLPGS	0.35861495	0.00287643
HLA-DPA1*02:01-DPB1*09:01	QTEGSQCAKTFINL	0.040839188	0.0011344667
HLA-DPA1*02:01-DPB1*09:01	ARCSGIASAAAAAV	0.2936483	0.0036416217
HLA-DPA1*02:01-DPB1*09:01	DQVVGLGLVAVSLI	0.25702518	0.001760665
HLA-DPA1*02:01-DPB1*09:01	LPGFTGQNCEENID	0.0008547593	0.04504462
HLA-DPA1*02:01-DPB1*09:01	DCLSTMASVCRVML	0.18142968	0.00083611335
HLA-DPA1*02:01-DPB1*09:01	LHPGEDFLCLEGKD	0.019599702	0.010413288
HLA-DPA1*02:01-DPB1*09:01	EETELSAEHSPETA	0.0056419284	0.01119635
HLA-DPA1*02:01-DPB1*09:01	FPPAKAMTVEKASP	0.14530058	0.16851154
HLA-DPA1*02:01-DPB1*09:01	NLKKKFSCCVLVFL	0.3505018	0.0026000633
HLA-DPA1*02:01-DPB1*09:01	LRRYFLETSRDVKR	0.23499039	0.82847416
HLA-DPA1*02:01-DPB1*09:01	EEAERWIVNLIRNA	0.11377511	0.79190797
HLA-DPA1*02:01-DPB1*09:01	CPGAQLCTVYYASL	0.10138984	0.0015899183
HLA-DPA1*02:01-DPB1*09:01	FLLCLTLFQVYYSL	0.11014409	0.0008454431
HLA-DPA1*02:01-DPB1*09:01	FPNGTEVPNTRSRG	0.0038388674	0.07513403
HLA-DPA1*02:01-DPB1*09:01	IWLAAHWEKKLTKA	0.16444714	0.012173267
HLA-DPA1*02:01-DPB1*09:01	KTFDSSCHFFATKC	0.115127094	0.0013783718
HLA-DPA1*02:01-DPB1*09:01	ASASSSRAGVALPF	0.07342926	0.050935954
HLA-DPA1*02:01-DPB1*09:01	VLCKMINLSVPDTI	0.27295205	0.0023804537
HLA-DPA1*02:01-DPB1*09:01	VFPNGTEVPNTRSR	0.0057123518	0.094454184
HLA-DPA1*02:01-DPB1*09:01	IPPQEILTKDSVTI	0.072284125	0.0047413073
HLA-DPA1*02:01-DPB1*09:01	LQFIPVVPPRRVPS	0.19005942	0.079515554
HLA-DPA1*02:01-DPB1*09:01	MRAVEFKVVETDPS	0.08926443	0.084177315
HLA-DPA1*02:01-DPB1*09:01	DSMGKTNGGFVELG	0.099646345	0.011629304
HLA-DPA1*02:01-DPB1*09:01	MASRGATRPNGPNT	0.014356906	0.007812835
HLA-DPA1*02:01-DPB1*09:01	FLISDNQGFSCPEK	0.009756383	0.0041331663
HLA-DPA1*02:01-DPB1*09:01	VPNPPFDLELTDQL	0.037724435	0.011822974
HLA-DPA1*02:01-DPB1*09:01	RLNNITMWLNNSNP	0.06292327	0.0012170692
HLA-DPA1*02:01-DPB1*09:01	SLSVIEMILAAIFF	0.1009289	0.0025352514
HLA-DPA1*02:01-DPB1*09:01	TTVTRLLNINPNKT	0.15999348	0.52141917
HLA-DPA1*02:01-DPB1*09:01	SWWAKALFVFCGLL	0.23230039	0.0014026335
HLA-DPA1*02:01-DPB1*09:01	MFSSVAHLARANPF	0.22892778	0.07584669
HLA-DPA1*02:01-DPB1*09:01	SDGDDCGHGKKIKT	0.0017110744	0.0012274949
HLA-DPA1*02:01-DPB1*09:01	LRACPPGTAACLVR	0.03152002	0.014716938
HLA-DPA1*02:01-DPB1*09:01	WCVFPNGTEVPNTR	0.0037175997	0.0037324943
HLA-DPA1*02:01-DPB1*09:01	QVLPPKNAIKEGDN	0.05500207	0.018644204
HLA-DPA1*02:01-DPB1*09:01	SSTNPFRPQKVCSF	0.034547016	0.0010135865
HLA-DPA1*02:01-DPB1*09:01	DGAFTKWRVENSWG	0.017204668	0.18851037
HLA-DPA1*02:01-DPB1*09:01	MLIFAFFQELVIAG	0.15476303	0.0011122159
HLA-DPA1*02:01-DPB1*09:01	LEAGYQIAVETEQI	0.05443566	0.004750778
HLA-DPA1*02:01-DPB1*09:01	VCHHTRLEMGFHHV	0.105462335	0.0029972002
HLA-DPA1*02:01-DPB1*09:01	FPPQQLKPPPELCP	0.020329053	0.002251048
HLA-DPA1*02:01-DPB1*09:01	TQLQLAGNKIYYIH	0.21579549	0.025124436
HLA-DPA1*02:01-DPB1*09:01	ESYHVPELIKDAHL	0.1266096	0.05817861
HLA-DPA1*02:01-DPB1*09:01	FFKVKWIFSSVVDL	0.40858716	0.008117441
HLA-DPA1*02:01-DPB1*09:01	SGEDPNSRLAPLTT	0.0098926	0.018592209
HLA-DPA1*02:01-DPB1*09:01	QKPATETSMNTASH	0.013418451	0.04062016
HLA-DPA1*02:01-DPB1*09:01	MLIFAFFQELVIAG	0.15476303	0.0011122159
HLA-DPA1*02:01-DPB1*09:01	SAQGSDESLITCKA	0.012332297	0.00148393
HLA-DPA1*02:01-DPB1*09:01	NETINTTLTQPTAL	0.04575288	0.003493124
HLA-DPA1*02:01-DPB1*09:01	IAIVIGSLLVLTML	0.06545476	0.0044479123
HLA-DPA1*02:01-DPB1*09:01	TVHVTQPKDGGFCE	0.008715411	0.0015827082
HLA-DPA1*02:01-DPB1*09:01	LARNNTIVNELVRV	0.1224433	0.041199926
HLA-DPA1*02:01-DPB1*09:01	AKDEIFPADLVLLS	0.34933695	0.009415137
HLA-DPA1*02:01-DPB1*09:01	ASRPPEDRLPRRPA	0.005419929	0.014322309
HLA-DPA1*02:01-DPB1*09:01	ALSRRARRLAVRMR	0.3323739	0.20593782
HLA-DPA1*02:01-DPB1*09:01	RFRHENVIGIRDIL	0.14932904	0.0077661527
HLA-DPA1*02:01-DPB1*09:01	ADWYNEKGGMALAL	0.078041054	0.0027338057
HLA-DPA1*02:01-DPB1*09:01	GVINLTEEVLWVKV	0.19156322	0.0017801613
HLA-DPA1*02:01-DPB1*09:01	EVPNTRSRGHHNCS	0.009815388	0.0076769544
HLA-DPA1*02:01-DPB1*09:01	KLGNVRPLLHGSPV	0.24139223	0.012429179
HLA-DPA1*02:01-DPB1*09:01	APQLLIVLLGLSAL	0.13953312	0.004596021
HLA-DPA1*02:01-DPB1*09:01	RTHMQNIKDITSSI	0.074656844	0.0038204037
HLA-DPA1*02:01-DPB1*09:01	YDVEDGQRFCNPGF	0.008099548	0.0018411686
HLA-DPA1*02:01-DPB1*09:01	WCVFPNGTEVPNTR	0.0037175997	0.0037324943
HLA-DPA1*02:01-DPB1*09:01	FQGTIRLTILDQSE	0.07219283	0.040657472
HLA-DPA1*02:01-DPB1*09:01	RMGTYGVRAAWRRL	0.15907039	0.011456143
HLA-DPA1*02:01-DPB1*09:01	KLFDSICNNKWFTD	0.06815077	0.00072590006
HLA-DPA1*02:01-DPB1*09:01	GDSLEVCLKYYEHE	0.06848339	0.003524337
HLA-DPA1*02:01-DPB1*09:01	CINISHHYCNISDH	0.0132012125	0.019572906
HLA-DPA1*02:01-DPB1*09:01	EKYIVSAWYNMGMT	0.23397355	0.0063681686
HLA-DPA1*02:01-DPB1*09:01	LIAFHCKRGVSMGT	0.14586563	0.003606821
HLA-DPA1*02:01-DPB1*09:01	MFPFYSCWRTGLLL	0.06350543	0.0004973243
HLA-DPA1*02:01-DPB1*09:01	EETIKDPPTSAVLL	0.28545249	0.004594531
HLA-DPA1*02:01-DPB1*09:01	LETDDLIQSTIRTQ	0.009456486	0.0026609586
HLA-DPA1*02:01-DPB1*09:01	CPEDVSSSVLPSGD	0.0078719435	0.001982322
HLA-DPA1*02:01-DPB1*09:01	TMSFLLSSLLALLT	0.25628453	0.0029132536
HLA-DPA1*02:01-DPB1*09:01	VIVICLASLILCTR	0.09327152	0.0041295597
HLA-DPA1*02:01-DPB1*09:01	PWLLLLVLEYLAFS	0.08889193	0.0018365079
HLA-DPA1*02:01-DPB1*09:01	DQLYSKRFGVFLSE	0.21651855	0.050032634
HLA-DPA1*02:01-DPB1*09:01	IMQSCFRICFEMRL	0.08114508	0.0005512096
HLA-DPA1*02:01-DPB1*09:01	KISNFLLFISVVSF	0.22986035	0.003905405
HLA-DPA1*02:01-DPB1*09:01	TPPERLFLPRVCGT	0.07165512	0.06941951
HLA-DPA1*02:01-DPB1*09:01	FVVALVLLNVAAAG	0.096881054	0.0024205244
HLA-DPA1*02:01-DPB1*09:01	GPAGRYDQATDTIL	0.030418258	0.13403484
HLA-DPA1*02:01-DPB1*09:01	KTQQEKFLEVIANA	0.2601689	0.038469054
HLA-DPA1*02:01-DPB1*09:01	FLSEAQDDPQKRKP	0.006011776	0.004702391
HLA-DPA1*02:01-DPB1*09:01	PAASAAPEKPLAGK	0.039440896	0.07375657
HLA-DPA1*02:01-DPB1*09:01	DASKRLLSDSLPPS	0.073551446	0.17541061
HLA-DPA1*02:01-DPB1*09:01	TPKDSTGKSGAEAQ	0.0097928075	0.07561216
HLA-DPA1*02:01-DPB1*09:01	IFITLFLLSVCYSA	0.039981604	0.0009751107
HLA-DPA1*02:01-DPB1*09:01	SVYLDYYYATSPNS	0.05043491	0.011904479
HLA-DPA1*02:01-DPB1*09:01	LVIFYFQSMLHPVM	0.28702524	0.012715626
HLA-DPA1*02:01-DPB1*09:01	LYFSECNKCDEKKE	0.0006572467	0.0026587727
HLA-DPA1*02:01-DPB1*09:01	SDGDQRESVQQEPE	0.0014497574	0.06953636
HLA-DPA1*02:01-DPB1*09:01	KAEAVCAALLASHP	0.38846257	0.049301703
HLA-DPA1*02:01-DPB1*09:01	LLLADVFGSNLWAQ	0.029388122	0.0016693309
HLA-DPA1*02:01-DPB1*09:01	LHERVPEKADFSPF	0.032165825	0.98883235
HLA-DPA1*02:01-DPB1*09:01	ALLGCFALLWCVYK	0.07495705	0.004186649
HLA-DPA1*02:01-DPB1*09:01	ICLSTTVRNDTLQE	0.0188455	0.00041171568
HLA-DPA1*02:01-DPB1*09:01	AGTGEAPVPGPGAP	0.0014372602	0.007919251
HLA-DPA1*02:01-DPB1*09:01	GSFDLRPFLTQPQV	0.08088834	0.03422545
HLA-DPA1*02:01-DPB1*09:01	GCDVTFEWKTKVVC	0.005851261	0.0009199476
HLA-DPA1*02:01-DPB1*09:01	CFLTLRDTVLLRKE	0.18013062	0.0016216565
HLA-DPA1*02:01-DPB1*09:01	LYLIGNLNSENNKM	0.080435984	0.007051186
HLA-DPA1*02:01-DPB1*09:01	PCCLWLLGAVLLMD	0.1555657	0.00054520986
HLA-DPA1*02:01-DPB1*09:01	IQNADLIVVFQNGR	0.06220815	0.015081311
HLA-DPA1*02:01-DPB1*09:01	LFLPENQFSWHIAC	0.02509766	0.0020170445
HLA-DPA1*02:01-DPB1*09:01	PGDNVGFNVKNVSV	0.017279323	0.0060210056
HLA-DPA1*02:01-DPB1*09:01	ATPLPEESMKQELQ	0.019471103	0.014904285
HLA-DPA1*02:01-DPB1*09:01	WIGFLTRTVLENST	0.06669314	0.010477319
HLA-DPA1*02:01-DPB1*09:01	DNSGSLNAQVIHQL	0.08035	0.070445254
HLA-DPA1*02:01-DPB1*09:01	RIYLAIFTLLLGPF	0.20567347	0.002688575
HLA-DPA1*02:01-DPB1*09:01	TFAVSWRTEKILYR	0.2003764	0.051429592
HLA-DPA1*02:01-DPB1*09:01	GFVNKQQAHDLLIN	0.110472925	0.11674539
HLA-DPA1*02:01-DPB1*09:01	EGVVLRDKFGDAVK	0.09937587	0.04930256
HLA-DPA1*02:01-DPB1*09:01	SGICIVFGFIILLL	0.02217892	0.0012667133
HLA-DPA1*02:01-DPB1*09:01	PQYTTNAKVTPPPR	0.05346799	0.12756094
HLA-DPA1*02:01-DPB1*09:01	TYINMIWSAPLQVI	0.46552926	0.002412612
HLA-DPA1*02:01-DPB1*09:01	HSSEPEVRIPENNP	0.0027254163	0.06880985
HLA-DPA1*02:01-DPB1*09:01	NVSSERSEARRKLR	0.049485326	0.014789946
HLA-DPA1*02:01-DPB1*09:01	LMRKHRRHDLPLEG	0.115549274	0.22870712
HLA-DPA1*02:01-DPB1*09:01	ARFPSGTLRVRWLL	0.19162136	0.0018084666
HLA-DPA1*02:01-DPB1*09:01	VADVSDDDSGTYTC	0.0013978966	0.0025615487
HLA-DPA1*02:01-DPB1*09:01	YISDCWNWKVFPKA	0.05613587	0.0035765178
HLA-DPA1*02:01-DPB1*09:01	VHVTQPKDGGFCEV	0.0149602	0.0011970423
HLA-DPA1*02:01-DPB1*09:01	PQILDFQTQQYKLF	0.1583893	0.003506964
HLA-DPA1*02:01-DPB1*09:01	LMTQLFLWEYGDLH	0.09799718	0.0018459253
HLA-DPA1*02:01-DPB1*09:01	LLACVHNYQPCVQR	0.036375847	0.005469839
HLA-DPA1*02:01-DPB1*09:01	TFPISIWMCIKIIK	0.20875579	0.001169335
HLA-DPA1*02:01-DPB1*09:01	HGARTSDSDQQAYL	0.012449405	0.74056447
HLA-DPA1*02:01-DPB1*09:01	PQLLIVLLGLSALL	0.10762608	0.0025348384
HLA-DPA1*02:01-DPB1*09:01	RHEGQEPFLQWLML	0.091362074	0.0067777513
HLA-DPA1*02:01-DPB1*09:01	VGTVCSRSHAGGIN	0.03007154	0.007886075
HLA-DPA1*02:01-DPB1*09:01	LLIVQDGVGGLYQC	0.018006377	0.00055438053
HLA-DPA1*02:01-DPB1*09:01	HWKDRYLPDTLLLE	0.119774334	0.028823381
HLA-DPA1*02:01-DPB1*09:01	KKDGADFAKWRCVL	0.067973	0.0017044492
HLA-DPA1*02:01-DPB1*09:01	DTDSSCLESHSSLS	0.0034885728	0.0030403435
HLA-DPA1*02:01-DPB1*09:01	YMATVLTGLAIHSI	0.32138816	0.007051392
HLA-DPA1*02:01-DPB1*09:01	EYDVIVLGTGLTEC	0.052395444	0.00041122432
HLA-DPA1*02:01-DPB1*09:01	LTASKLSTLTSCVH	0.30463797	0.0330413
HLA-DPA1*02:01-DPB1*09:01	LVLLKKAPPQGRKL	0.25268868	0.13263582
HLA-DPA1*02:01-DPB1*09:01	LYFSECNKCDEKKE	0.0006572467	0.0026587727
HLA-DPA1*02:01-DPB1*09:01	GYADGESFLGYVDM	0.034591276	0.0043877596
HLA-DPA1*02:01-DPB1*09:01	GEPIELRRAMNVIH	0.21369217	0.17893206
HLA-DPA1*02:01-DPB1*09:01	EILCRYQNIWNINL	0.044337142	0.0009378519
HLA-DPA1*02:01-DPB1*09:01	LEHQGIRIEFVGQI	0.066543415	0.009258077
HLA-DPA1*02:01-DPB1*09:01	TDKHLTEIPGGIPT	0.13563438	0.028763736
HLA-DPA1*02:01-DPB1*09:01	KNGSTTCQCSHLSS	0.009989087	0.008113238
HLA-DPA1*02:01-DPB1*09:01	PGDNVGFNVKNVSV	0.017279323	0.0060210056
HLA-DPA1*02:01-DPB1*09:01	EDSDTGGGTSCTGN	0.00040776806	0.0015962493
HLA-DPA1*02:01-DPB1*09:01	ACYALKVRGSEIPK	0.20127077	0.0029515554
HLA-DPA1*02:01-DPB1*09:01	GPQFTARFFHPEEW	0.018276703	0.61011297
HLA-DPA1*02:01-DPB1*09:01	CLDSVMENSKVLGE	0.070585914	0.00046620346
HLA-DPA1*02:01-DPB1*09:01	KKDGADFAKWRCVL	0.067973	0.0017044492
HLA-DPA1*02:01-DPB1*09:01	YFFYKTWATDPGFT	0.05727433	0.18984057
HLA-DPA1*02:01-DPB1*09:01	GASRQENGASVILR	0.12154963	0.4890344
HLA-DPA1*02:01-DPB1*09:01	RPFGVSLLICGWNE	0.09812586	0.001186589
HLA-DPA1*02:01-DPB1*09:01	LLLFVGLFISYVML	0.039772432	0.0054425686
HLA-DPA1*02:01-DPB1*09:01	FIKICSVHTPSSNP	0.13719088	0.021175817
HLA-DPA1*02:01-DPB1*09:01	MQPLNEKQIANSQD	0.013057959	0.0408521
HLA-DPA1*02:01-DPB1*09:01	LGMMVGAFLWGGLA	0.12700027	0.0026774292
HLA-DPA1*02:01-DPB1*09:01	ESGEDQPFSRLRYR	0.01602273	0.005472169
HLA-DPA1*02:01-DPB1*09:01	VCGTTLHLLLLGLL	0.04739897	0.0017384614
HLA-DPA1*02:01-DPB1*09:01	RNPGSSCIGADPNR	0.00089475355	0.006952579
HLA-DPA1*02:01-DPB1*09:01	LFEHYCYSRGGMRH	0.0456967	0.003730623
HLA-DPA1*02:01-DPB1*09:01	AFKKKSNETQCFNF	0.09780527	0.0019359998
