# Supplementary material for: MHCII-peptide presentation: an assessment of the state-of-the-art prediction methods
Source: Front Immunol. 2024 Mar 12;15:1293706. doi: 10.3389/fimmu.2024.1293706 (PMC11027168; doi:10.3389/fimmu.2024.1293706)
Supplement: Supplementary file 2 [file DataSheet_2.zip › output/BERT/neg/14_HLA-DPA1_02_01_DPB1_10_01.csv]

allele	peptide	affinity_pred	mass_pred
HLA-DPA1*02:01-DPB1*10:01	EWQRLQSNPHLKEG	0.17881897	0.34294564
HLA-DPA1*02:01-DPB1*10:01	TDSFIKVDMRTISF	0.28741643	0.0017162694
HLA-DPA1*02:01-DPB1*10:01	VGDASKRLLSDSLP	0.07293687	0.004398723
HLA-DPA1*02:01-DPB1*10:01	RRDDFCKQNSKASS	0.05262865	0.0028383948
HLA-DPA1*02:01-DPB1*10:01	LARFGLIQSMKELD	0.29911953	0.06577987
HLA-DPA1*02:01-DPB1*10:01	IRVCKILGSGISSS	0.29351053	0.0015749631
HLA-DPA1*02:01-DPB1*10:01	VTCYCCIARKLCAH	0.09652526	0.0014247491
HLA-DPA1*02:01-DPB1*10:01	VAFSFLFTVITFPI	0.35637423	0.0017911944
HLA-DPA1*02:01-DPB1*10:01	FDQIDENLKQALQK	0.03523993	0.00425094
HLA-DPA1*02:01-DPB1*10:01	MSLGTSEDHQHFTC	0.0043126647	0.00081648416
HLA-DPA1*02:01-DPB1*10:01	WNDPPALNRVPKKK	0.09998203	0.037464015
HLA-DPA1*02:01-DPB1*10:01	EVENQILTRDAKGI	0.065863155	0.0032905533
HLA-DPA1*02:01-DPB1*10:01	DLGPKGIEGMIMKR	0.08271194	0.011666639
HLA-DPA1*02:01-DPB1*10:01	FTAVPHPNVKPMAY	0.078957185	0.03084085
HLA-DPA1*02:01-DPB1*10:01	TLASFACRVATTLP	0.2589937	0.005207442
HLA-DPA1*02:01-DPB1*10:01	RPSKCTASPHSSSF	0.14790069	0.022883391
HLA-DPA1*02:01-DPB1*10:01	LLAPFATAFATCSS	0.1514207	0.0010801032
HLA-DPA1*02:01-DPB1*10:01	AAFFSTFMPERWFP	0.19082932	0.0012319137
HLA-DPA1*02:01-DPB1*10:01	AKFAAKGEGQLGPA	0.08119683	0.006713783
HLA-DPA1*02:01-DPB1*10:01	EKCQTSMDELLKEI	0.23303156	0.00079053064
HLA-DPA1*02:01-DPB1*10:01	MKGKEEKEGGARLG	0.014791165	0.004218906
HLA-DPA1*02:01-DPB1*10:01	SVRSEAGAHPEGME	0.02820564	0.10532004
HLA-DPA1*02:01-DPB1*10:01	HSSTHCLNNVGSYQ	0.008163998	0.00985571
HLA-DPA1*02:01-DPB1*10:01	PGAAPASVPTAPTP	0.0144391935	0.015268872
HLA-DPA1*02:01-DPB1*10:01	FGLYFLVVALPYAN	0.36825988	0.008384424
HLA-DPA1*02:01-DPB1*10:01	AGRPKRPHARRALC	0.25136596	0.0030710972
HLA-DPA1*02:01-DPB1*10:01	LLFLVLSLVFICFY	0.04203937	0.001147044
HLA-DPA1*02:01-DPB1*10:01	SNGKGPAVGDAPAP	0.003075365	0.014232653
HLA-DPA1*02:01-DPB1*10:01	PIRGPLFPVDARGP	0.08152056	0.007669294
HLA-DPA1*02:01-DPB1*10:01	PSPSLGSFDPLAEL	0.08597757	0.0011372446
HLA-DPA1*02:01-DPB1*10:01	EGQEPFLQWLMLLS	0.23476544	0.0007508887
HLA-DPA1*02:01-DPB1*10:01	SEYKINNKVVQLHE	0.25292912	0.23022623
HLA-DPA1*02:01-DPB1*10:01	ISRTWKKQRSQTWR	0.14332679	0.031641163
HLA-DPA1*02:01-DPB1*10:01	SQCAKNLGTALAEL	0.35637048	0.00480367
HLA-DPA1*02:01-DPB1*10:01	TCLLASMGLQLNLT	0.27163574	0.00062199833
HLA-DPA1*02:01-DPB1*10:01	SACGRTVSLFSPAF	0.32199952	0.00090942124
HLA-DPA1*02:01-DPB1*10:01	ILQAVNFPFLVRLE	0.35950232	0.015611733
HLA-DPA1*02:01-DPB1*10:01	GSLGQGLGAACGMA	0.05869787	0.0012433116
HLA-DPA1*02:01-DPB1*10:01	QVARKGPCDRCGQC	0.0074767466	0.0037113235
HLA-DPA1*02:01-DPB1*10:01	CPPPPPVSTISCSY	0.016907055	0.004141483
HLA-DPA1*02:01-DPB1*10:01	RVLLVVALLALLAS	0.1320164	0.0065256534
HLA-DPA1*02:01-DPB1*10:01	ICHDAEYVNVTAED	0.012010934	0.002694955
HLA-DPA1*02:01-DPB1*10:01	SPNSDIRETHSHVP	0.009169419	0.015483564
HLA-DPA1*02:01-DPB1*10:01	FKKKFGGVQELLNQ	0.32931054	0.078308925
HLA-DPA1*02:01-DPB1*10:01	SDVGSDSEYESPFM	0.013971944	0.0015598717
HLA-DPA1*02:01-DPB1*10:01	VEKADTTICLKWKN	0.07891952	0.0021789793
HLA-DPA1*02:01-DPB1*10:01	IITLEQYQLCALAI	0.21050279	0.0011794795
HLA-DPA1*02:01-DPB1*10:01	LSKGVLRCRTVEDV	0.09684171	0.010529559
HLA-DPA1*02:01-DPB1*10:01	AVFLLTFYVISQVF	0.26751608	0.0012892475
HLA-DPA1*02:01-DPB1*10:01	LRSRTPYHVNLLLA	0.3719538	0.053130604
HLA-DPA1*02:01-DPB1*10:01	EAPRNMVHPNVICD	0.18332939	0.112315714
HLA-DPA1*02:01-DPB1*10:01	RWLKDSSLLTLPNI	0.34541604	0.0029025408
HLA-DPA1*02:01-DPB1*10:01	GHITNCFLSVEGTD	0.089167714	0.002057401
HLA-DPA1*02:01-DPB1*10:01	DIITKVANVELYYR	0.24058084	0.055200465
HLA-DPA1*02:01-DPB1*10:01	EFQDYQFKQTKEEV	0.012566877	0.008525175
HLA-DPA1*02:01-DPB1*10:01	KKNDRKRTWLGLLE	0.20529264	0.001929786
HLA-DPA1*02:01-DPB1*10:01	KGTVEGFEPADNKC	0.045668922	0.0041621607
HLA-DPA1*02:01-DPB1*10:01	HWLSSSNTSYCELC	0.031867445	0.00063142
HLA-DPA1*02:01-DPB1*10:01	EVAEAGIGCPFAGV	0.017023988	0.0011850604
HLA-DPA1*02:01-DPB1*10:01	NHQMVGSGLLTCTW	0.06870468	0.0013540989
HLA-DPA1*02:01-DPB1*10:01	VVSGSCAAHSLLIT	0.08356175	0.014644158
HLA-DPA1*02:01-DPB1*10:01	DCLSTMASVCRVML	0.26190364	0.0008000657
HLA-DPA1*02:01-DPB1*10:01	IIARTDLKKNRDYP	0.08191012	0.2593344
HLA-DPA1*02:01-DPB1*10:01	DPGEVVSSACAADE	0.021532698	0.119578935
HLA-DPA1*02:01-DPB1*10:01	LGHAGLVYEYTLGE	0.08144621	0.020600084
HLA-DPA1*02:01-DPB1*10:01	GPPGCGKTLLAKAI	0.022932984	0.0015730204
HLA-DPA1*02:01-DPB1*10:01	DSAGEECDAAEGAE	0.0049253237	0.0034411442
HLA-DPA1*02:01-DPB1*10:01	LEPIQSTSLIGTLT	0.19021866	0.0028327208
HLA-DPA1*02:01-DPB1*10:01	TSGMRVAFPDTKKT	0.15175115	0.17524718
HLA-DPA1*02:01-DPB1*10:01	SNFWLHYPSTSSRL	0.14786862	0.052484848
HLA-DPA1*02:01-DPB1*10:01	MDIHSFEGTFTRED	0.051954523	0.007153555
HLA-DPA1*02:01-DPB1*10:01	FPNGTEVPNTRSRG	0.007615815	0.06630671
HLA-DPA1*02:01-DPB1*10:01	ARFGLIQSMKELDS	0.26600114	0.00914646
HLA-DPA1*02:01-DPB1*10:01	NLMELLIMINACKI	0.32402408	0.0011519882
HLA-DPA1*02:01-DPB1*10:01	PICPGGAARCQVTL	0.01742698	0.003108502
HLA-DPA1*02:01-DPB1*10:01	AAHVAEQLRAYLEG	0.12186988	0.04259128
HLA-DPA1*02:01-DPB1*10:01	LNPQQFYTMFPHTP	0.123060174	0.163083
HLA-DPA1*02:01-DPB1*10:01	RPPPQTNLLAPKLQ	0.0532047	0.14388207
HLA-DPA1*02:01-DPB1*10:01	LFEGDREKVLQHEK	0.016356094	0.043082066
HLA-DPA1*02:01-DPB1*10:01	HPHLFPPQAPGLLP	0.039786685	0.007300392
HLA-DPA1*02:01-DPB1*10:01	VALTVTGVAQVKIM	0.26366687	0.0036012717
HLA-DPA1*02:01-DPB1*10:01	LIGLMCGRITKRVT	0.23657288	0.002623639
HLA-DPA1*02:01-DPB1*10:01	LPTSHTYLGADMEE	0.02539855	0.04993541
HLA-DPA1*02:01-DPB1*10:01	SSPSPLSIKKCPIC	0.06488968	0.0012645184
HLA-DPA1*02:01-DPB1*10:01	LFDSMASGMRLVVS	0.20859933	0.0026965062
HLA-DPA1*02:01-DPB1*10:01	AHPEVAEAGIGCPF	0.012928587	0.007194523
HLA-DPA1*02:01-DPB1*10:01	LTEEVLWVKVNINM	0.11594973	0.005390138
HLA-DPA1*02:01-DPB1*10:01	QADLLKYAKNETLE	0.16212688	0.0066664973
HLA-DPA1*02:01-DPB1*10:01	AWNDNGKEQMVDAS	0.0064619393	0.0029330687
HLA-DPA1*02:01-DPB1*10:01	ALPGDNVGFNVKNV	0.02168672	0.07309638
HLA-DPA1*02:01-DPB1*10:01	DASKKRAKTIDLCN	0.068398505	0.018875917
HLA-DPA1*02:01-DPB1*10:01	RIFLIASKELELIT	0.450926	0.013558388
HLA-DPA1*02:01-DPB1*10:01	FYKWHHEPAEFQAK	0.20262542	0.20839772
HLA-DPA1*02:01-DPB1*10:01	ALNQEQVIAVHIDN	0.14299335	0.037222218
HLA-DPA1*02:01-DPB1*10:01	SGVPVLGFFIIAVL	0.22507797	0.0012824138
HLA-DPA1*02:01-DPB1*10:01	KICALDDNVCMAFA	0.08675943	0.00045201578
HLA-DPA1*02:01-DPB1*10:01	TKENLAQAVEHRKK	0.281235	0.46383494
HLA-DPA1*02:01-DPB1*10:01	LLSGALALTQTWAR	0.26405582	0.044713
HLA-DPA1*02:01-DPB1*10:01	ILRSPMSFFERTPS	0.2651365	0.008288455
HLA-DPA1*02:01-DPB1*10:01	LGHELMLCAPDDQE	0.0433432	0.004440192
HLA-DPA1*02:01-DPB1*10:01	TPRVGGLPYNMPLA	0.1969483	0.024888758
HLA-DPA1*02:01-DPB1*10:01	FLASILEELMGPVS	0.25009885	0.0013402824
HLA-DPA1*02:01-DPB1*10:01	PGGSCMAVLTVTLM	0.12591735	0.0008866945
HLA-DPA1*02:01-DPB1*10:01	QQALQQSTTAKLRE	0.26179612	0.010619955
HLA-DPA1*02:01-DPB1*10:01	PHNDNVIASGSEDC	0.006154085	0.0008297231
HLA-DPA1*02:01-DPB1*10:01	QLVQGGAFDGTTEG	0.008020425	0.0018210219
HLA-DPA1*02:01-DPB1*10:01	AQYNRHDSPEDVKR	0.040632326	0.53924763
HLA-DPA1*02:01-DPB1*10:01	KLRRAAVGRPLDKH	0.38540787	0.40347457
HLA-DPA1*02:01-DPB1*10:01	ADQLRVGNDGIFML	0.21919662	0.012012994
HLA-DPA1*02:01-DPB1*10:01	NYDQSKFEEHVESH	0.02319647	0.013686073
HLA-DPA1*02:01-DPB1*10:01	KDALKRYAGALRAS	0.5391234	0.696537
HLA-DPA1*02:01-DPB1*10:01	LARKAFAKRQQQLT	0.196044	0.12920824
HLA-DPA1*02:01-DPB1*10:01	DLIKSKWGSKPSNS	0.08380054	0.06823145
HLA-DPA1*02:01-DPB1*10:01	SVPVIIARTDHIIV	0.18462157	0.075062655
HLA-DPA1*02:01-DPB1*10:01	LGVGAYRTDDCHPW	0.013299883	0.05525565
HLA-DPA1*02:01-DPB1*10:01	WAWWCISDTQRISL	0.07045186	0.0005524665
HLA-DPA1*02:01-DPB1*10:01	FQNPAGCMKTCPLI	0.019913608	0.0009640666
HLA-DPA1*02:01-DPB1*10:01	SYLYLSPSGNSSPP	0.082793124	0.012138936
HLA-DPA1*02:01-DPB1*10:01	PSHKTVVNGKECIN	0.028686631	0.0034616527
HLA-DPA1*02:01-DPB1*10:01	ERLAGTESPVREEP	0.08273694	0.019493256
HLA-DPA1*02:01-DPB1*10:01	IGYLGYCKGVEPKT	0.06563172	0.0038527143
HLA-DPA1*02:01-DPB1*10:01	APVLDIAWCPHNDN	0.021964293	0.16154993
HLA-DPA1*02:01-DPB1*10:01	KKCPICKADDICDH	0.004909621	0.0025434408
HLA-DPA1*02:01-DPB1*10:01	RSPSDKDPSLGERE	0.0027292839	0.0063202633
HLA-DPA1*02:01-DPB1*10:01	HVESHWKVCPMCSE	0.028834956	0.003177487
HLA-DPA1*02:01-DPB1*10:01	VALVDMLPEMLHGD	0.1383364	0.004505606
HLA-DPA1*02:01-DPB1*10:01	AVENMPSLKMKVVE	0.21922997	0.004261887
HLA-DPA1*02:01-DPB1*10:01	KQALQKDLNLMAPG	0.11476159	0.008187418
HLA-DPA1*02:01-DPB1*10:01	ALLLLFWLGWLGML	0.11166145	0.0034452311
HLA-DPA1*02:01-DPB1*10:01	PNVKWSDVAGLEGA	0.15882213	0.021218974
HLA-DPA1*02:01-DPB1*10:01	MLIFAFFQELVIAG	0.22842267	0.0009254779
HLA-DPA1*02:01-DPB1*10:01	PIAFILLPPILWRD	0.33109435	0.0015599779
HLA-DPA1*02:01-DPB1*10:01	SQDGYVWQVTDMNR	0.032271758	0.3887252
HLA-DPA1*02:01-DPB1*10:01	EGDPARPVAVLAQD	0.042986494	0.008173924
HLA-DPA1*02:01-DPB1*10:01	YNFKTSFFDIFVLA	0.38453454	0.0019587625
HLA-DPA1*02:01-DPB1*10:01	AYGDCCKDCRFLPG	0.0032503456	0.0015912559
HLA-DPA1*02:01-DPB1*10:01	VGGSNGHFELNVFK	0.041141674	0.02536431
HLA-DPA1*02:01-DPB1*10:01	IIVNQLVFPDPEKP	0.0652165	0.03579252
HLA-DPA1*02:01-DPB1*10:01	LAADKDGNVTCERE	0.0027664963	0.023187678
HLA-DPA1*02:01-DPB1*10:01	PASEGSAESMGPDS	0.0023538237	0.0030592019
HLA-DPA1*02:01-DPB1*10:01	GALQFGYCLLVGTF	0.24764326	0.0007533761
HLA-DPA1*02:01-DPB1*10:01	KANNRVADEAFYKQ	0.14560658	0.82675374
HLA-DPA1*02:01-DPB1*10:01	PANHSSTRERVANR	0.05784268	0.0026729011
HLA-DPA1*02:01-DPB1*10:01	RVLQQKLEAIEDDS	0.11095461	0.016099295
HLA-DPA1*02:01-DPB1*10:01	IYFALSAYQIRCGY	0.2957361	0.0014740466
HLA-DPA1*02:01-DPB1*10:01	KLLKEEEDEKERGG	0.013862575	0.0049238987
HLA-DPA1*02:01-DPB1*10:01	MQTIEQESPIMAKP	0.13236731	0.004861444
HLA-DPA1*02:01-DPB1*10:01	KSSDNRLLMSLFLF	0.3775855	0.0010905617
HLA-DPA1*02:01-DPB1*10:01	ETDMAQLEACVRSI	0.12950005	0.0009329058
HLA-DPA1*02:01-DPB1*10:01	PNPDHLPPPGYDDM	0.007420778	0.0072566895
HLA-DPA1*02:01-DPB1*10:01	QLHMLSCPCKAKAT	0.21127145	0.009279491
HLA-DPA1*02:01-DPB1*10:01	LATMSFLLSSLLAL	0.34015915	0.0031494908
HLA-DPA1*02:01-DPB1*10:01	WGDRSQLTTIVLAA	0.2461881	0.008830523
HLA-DPA1*02:01-DPB1*10:01	LVVSGGCCGSDYKQ	0.002407921	0.0029845382
HLA-DPA1*02:01-DPB1*10:01	KKIQMSNLMNQARL	0.36691087	0.025636679
HLA-DPA1*02:01-DPB1*10:01	YPLKPTWWFCAFPY	0.10958077	0.0022753265
HLA-DPA1*02:01-DPB1*10:01	LRKPVELGKHLQDF	0.11595336	0.07102935
HLA-DPA1*02:01-DPB1*10:01	DTATCCAKWNTEDK	0.0022441845	0.0017372901
HLA-DPA1*02:01-DPB1*10:01	SYDQRCIISGMASG	0.22116128	0.010808216
HLA-DPA1*02:01-DPB1*10:01	GGLLPLFSSPAGGV	0.14505553	0.0037343435
HLA-DPA1*02:01-DPB1*10:01	APEAIAYRKFTSAS	0.31631663	0.57942617
HLA-DPA1*02:01-DPB1*10:01	DSEKSPSHSTPLPA	0.08481818	0.011928404
HLA-DPA1*02:01-DPB1*10:01	LGAAASTSQTSVQL	0.03481799	0.004104954
HLA-DPA1*02:01-DPB1*10:01	DLVNTANWRANYTI	0.045404933	0.0021335874
HLA-DPA1*02:01-DPB1*10:01	GGLVKTWKTRWFTL	0.18644525	0.026929801
HLA-DPA1*02:01-DPB1*10:01	LLLRQLFAQAEKWY	0.37804237	0.01733193
HLA-DPA1*02:01-DPB1*10:01	DVSESGTFLGLGTV	0.04235368	0.0013475461
HLA-DPA1*02:01-DPB1*10:01	QYFTNRLDMSQNVS	0.1706656	0.00849914
HLA-DPA1*02:01-DPB1*10:01	MNCRELPLTLWVLI	0.38104936	0.0012446615
HLA-DPA1*02:01-DPB1*10:01	CLRLPGGSCMAVLT	0.08852959	0.0019260359
HLA-DPA1*02:01-DPB1*10:01	VAGLLLLLLLAAAC	0.060352985	0.00097466994
HLA-DPA1*02:01-DPB1*10:01	LQSFDPFADATKGD	0.038748547	0.002907203
HLA-DPA1*02:01-DPB1*10:01	TEVPNTRSRGHHNC	0.046003062	0.0026228304
HLA-DPA1*02:01-DPB1*10:01	SDAEGEKIKDSMKL	0.025077451	0.0028484112
HLA-DPA1*02:01-DPB1*10:01	ALIQCLGMYDSSLA	0.11462871	0.00035329754
HLA-DPA1*02:01-DPB1*10:01	CRTPCALRTACGDC	0.02570975	0.0011792171
HLA-DPA1*02:01-DPB1*10:01	MIHTNLKKKFSCCV	0.13660488	0.00062619674
HLA-DPA1*02:01-DPB1*10:01	PKTECERLAGTESP	0.045361895	0.0010227641
HLA-DPA1*02:01-DPB1*10:01	MSLDCLVVGGPREF	0.08729791	0.0016528576
HLA-DPA1*02:01-DPB1*10:01	ATCLGSFILVIFYF	0.09281767	0.0005999686
HLA-DPA1*02:01-DPB1*10:01	LVLRKRRDSLSLST	0.42688826	0.025241002
HLA-DPA1*02:01-DPB1*10:01	LINYIQDEINTIFS	0.12669837	0.003948094
HLA-DPA1*02:01-DPB1*10:01	LMKSAIGEGMTRKD	0.19757898	0.0036018174
HLA-DPA1*02:01-DPB1*10:01	NRYFRQVASEFGLK	0.39371842	0.2916901
HLA-DPA1*02:01-DPB1*10:01	LYRTGKKSHLRKTT	0.21541773	0.027543884
HLA-DPA1*02:01-DPB1*10:01	AGKGKMRNRRRIQR	0.25015232	0.011927651
HLA-DPA1*02:01-DPB1*10:01	KAPWELLELRVSYY	0.24217218	0.0022905897
HLA-DPA1*02:01-DPB1*10:01	PRKMPFVRGQSFSV	0.2720271	0.0012917247
HLA-DPA1*02:01-DPB1*10:01	SANSTETLQHVPSD	0.014138174	0.0027936972
HLA-DPA1*02:01-DPB1*10:01	GYVYGISAIGCLGM	0.13422713	0.001223734
HLA-DPA1*02:01-DPB1*10:01	MASTSYDYCRVPME	0.05413772	0.0021262395
HLA-DPA1*02:01-DPB1*10:01	ESLLQSNTLMLPLQ	0.25155407	0.0018271285
HLA-DPA1*02:01-DPB1*10:01	LSALWDPTISWRTG	0.07698149	0.006919843
HLA-DPA1*02:01-DPB1*10:01	SSDRNRGSYSQAAV	0.0630233	0.0016737815
HLA-DPA1*02:01-DPB1*10:01	MKIFLPVLLAALLG	0.5742708	0.02015945
HLA-DPA1*02:01-DPB1*10:01	NVSVAIFMLDTVTL	0.26857522	0.0012417415
HLA-DPA1*02:01-DPB1*10:01	PAGRHAAYSVGWEM	0.2022729	0.03730101
HLA-DPA1*02:01-DPB1*10:01	CDLLGTRLENEGDS	0.014560212	0.0015586484
HLA-DPA1*02:01-DPB1*10:01	EGSGCSVRRRPYGC	0.09639634	0.00046475552
HLA-DPA1*02:01-DPB1*10:01	KALVKENGSCQIIT	0.13109638	0.009013636
HLA-DPA1*02:01-DPB1*10:01	DVSKECAEKILETW	0.13213427	0.0020965107
HLA-DPA1*02:01-DPB1*10:01	SENPFREKKFFCAI	0.18131447	0.0014137826
HLA-DPA1*02:01-DPB1*10:01	VALLVIFQVCLCQD	0.053742018	0.0005833308
HLA-DPA1*02:01-DPB1*10:01	LTADKRDDNKWIKL	0.04096568	0.003316665
HLA-DPA1*02:01-DPB1*10:01	AHMYASQWFLTLFT	0.4613929	0.0036929883
HLA-DPA1*02:01-DPB1*10:01	KCSYFLSILAKLQT	0.40836844	0.0006353463
HLA-DPA1*02:01-DPB1*10:01	VGWSTARDYYTFLW	0.17241494	0.0080445
HLA-DPA1*02:01-DPB1*10:01	LAGTESPVREEPGE	0.007647349	0.0036674968
HLA-DPA1*02:01-DPB1*10:01	VIPMNPNTNDLFNA	0.021138111	0.0015424393
HLA-DPA1*02:01-DPB1*10:01	GHVSLKLEDVALGC	0.14486909	0.0021724813
HLA-DPA1*02:01-DPB1*10:01	LRTSIGLWTSFLCI	0.22898003	0.00080906803
HLA-DPA1*02:01-DPB1*10:01	LDLTKLKHVVLDEV	0.12547447	0.011404962
HLA-DPA1*02:01-DPB1*10:01	VRALPRRAGLVSRN	0.37860596	0.32878822
HLA-DPA1*02:01-DPB1*10:01	RAGKGKMRNRRRIQ	0.24671589	0.014084371
HLA-DPA1*02:01-DPB1*10:01	EKKAPLHNLTYELP	0.19116466	0.016212657
HLA-DPA1*02:01-DPB1*10:01	QGPRPAAMAVAGCS	0.16627792	0.027276367
HLA-DPA1*02:01-DPB1*10:01	HSLSSFTQCPQDSA	0.044170473	0.004851978
HLA-DPA1*02:01-DPB1*10:01	HPYLEPRHFVDEKA	0.054262865	0.0712217
HLA-DPA1*02:01-DPB1*10:01	EKLVGRVNLKECFT	0.15417862	0.001813236
HLA-DPA1*02:01-DPB1*10:01	ADLHFAKGLREVIE	0.2612264	0.07796631
HLA-DPA1*02:01-DPB1*10:01	LLYSKMVCFTIWVL	0.20829298	0.0006340909
HLA-DPA1*02:01-DPB1*10:01	KTHMTHHPISDHEA	0.08460677	0.9068505
HLA-DPA1*02:01-DPB1*10:01	PPPAAVLRLCRSGS	0.11049381	0.002601267
HLA-DPA1*02:01-DPB1*10:01	TEKEVDDLTAELKS	0.1178217	0.015893543
HLA-DPA1*02:01-DPB1*10:01	CVANCGKIFHLEVC	0.02867266	0.00096565543
HLA-DPA1*02:01-DPB1*10:01	LLNNEGSLLAYSGY	0.11116621	0.021161871
HLA-DPA1*02:01-DPB1*10:01	VFFMMEIIFKLFVF	0.18215054	0.001143394
HLA-DPA1*02:01-DPB1*10:01	LVAFSFLFTVITFP	0.1777224	0.0013659429
HLA-DPA1*02:01-DPB1*10:01	DTTSETNKRFSSLS	0.09136752	0.0026214789
HLA-DPA1*02:01-DPB1*10:01	PGFPSFNHTQFPPS	0.024106674	0.0027724481
HLA-DPA1*02:01-DPB1*10:01	ARKAFAKRQQQLTA	0.16241622	0.042786848
HLA-DPA1*02:01-DPB1*10:01	RRVNMVDRKSASCG	0.10190547	0.0021686554
HLA-DPA1*02:01-DPB1*10:01	QNITMMGRNFDVID	0.083823346	0.007168998
HLA-DPA1*02:01-DPB1*10:01	AKFAAKGEGQLGPA	0.08119683	0.006713783
HLA-DPA1*02:01-DPB1*10:01	TLTSINYPQTYPNS	0.048029304	0.0030388285
HLA-DPA1*02:01-DPB1*10:01	EFLSNYLTNVDDIT	0.11291089	0.0041722897
HLA-DPA1*02:01-DPB1*10:01	TQIVLLGLVTAALW	0.23651774	0.0013493919
HLA-DPA1*02:01-DPB1*10:01	GGEGVKDRKGGSYS	0.03402182	0.0016867254
HLA-DPA1*02:01-DPB1*10:01	GRNVYDSISKFLQF	0.27161396	0.0052534607
HLA-DPA1*02:01-DPB1*10:01	MCDESGSRWTLHLS	0.02612962	0.0005100904
HLA-DPA1*02:01-DPB1*10:01	ECPAGFVRPPLIIF	0.17839861	0.00073206547
HLA-DPA1*02:01-DPB1*10:01	DCLSTMASVCRVML	0.26190364	0.0008000657
HLA-DPA1*02:01-DPB1*10:01	VVRSLCRASGSRPA	0.32326075	0.48864755
HLA-DPA1*02:01-DPB1*10:01	DIRETHSHVPYTSV	0.11371978	0.025265496
HLA-DPA1*02:01-DPB1*10:01	MVLLWICCATVATA	0.09770762	0.001361172
HLA-DPA1*02:01-DPB1*10:01	EMINDTLDDIFDGS	0.047271885	0.001901263
HLA-DPA1*02:01-DPB1*10:01	VVDNTFMSPYFQRP	0.054035164	0.0028899722
HLA-DPA1*02:01-DPB1*10:01	GKHVTMDQVGTFAG	0.0348219	0.018349832
HLA-DPA1*02:01-DPB1*10:01	SRKDGDEVCESNVS	0.00588911	0.013792671
HLA-DPA1*02:01-DPB1*10:01	GGELQRFACAVVCI	0.3142872	0.001039844
HLA-DPA1*02:01-DPB1*10:01	PHSLPGHPDCKTIR	0.004917103	0.0027680392
HLA-DPA1*02:01-DPB1*10:01	VGPRLDHERAKSLM	0.13199712	0.6227772
HLA-DPA1*02:01-DPB1*10:01	GFKSYAQRTEVNGF	0.19545673	0.12950048
HLA-DPA1*02:01-DPB1*10:01	VDCQLADVNNIGKY	0.069284454	0.0015288274
HLA-DPA1*02:01-DPB1*10:01	AIADKPGEDAEATP	0.009603747	0.048346512
HLA-DPA1*02:01-DPB1*10:01	KKSSGGKGGSYSQA	0.04092544	0.009702386
HLA-DPA1*02:01-DPB1*10:01	AQNDVAARQTTEML	0.14754932	0.0025634286
HLA-DPA1*02:01-DPB1*10:01	DNNMAPYYEALCKS	0.09762666	0.006179728
HLA-DPA1*02:01-DPB1*10:01	ADLVLQISKESPQE	0.0850476	0.0059928903
HLA-DPA1*02:01-DPB1*10:01	PCLCGSAPCLLCRC	0.016026812	0.001272548
HLA-DPA1*02:01-DPB1*10:01	CAAVVLHSPLTSGM	0.258289	0.0010244468
HLA-DPA1*02:01-DPB1*10:01	DLDFFIGDEAIEKP	0.10674291	0.0037154865
HLA-DPA1*02:01-DPB1*10:01	SDYDASYNTQDHLP	0.005995521	0.0035407934
HLA-DPA1*02:01-DPB1*10:01	FPRIQQLFTSPESS	0.16675738	0.23546569
HLA-DPA1*02:01-DPB1*10:01	EINFNTLQTKLRLS	0.23048548	0.0044965786
HLA-DPA1*02:01-DPB1*10:01	GKEILYNLESLINS	0.24670151	0.0070820646
HLA-DPA1*02:01-DPB1*10:01	AGVLVAILVLAVLM	0.08026305	0.0017545946
HLA-DPA1*02:01-DPB1*10:01	SRKTLCIIILILVI	0.19389918	0.0013531033
HLA-DPA1*02:01-DPB1*10:01	TQKSKQPLPSAPEN	0.1370539	0.09049825
HLA-DPA1*02:01-DPB1*10:01	KFGEVISYQQLAAL	0.27036762	0.0062937587
HLA-DPA1*02:01-DPB1*10:01	FNPMESIKLNHHDY	0.10511689	0.22637415
HLA-DPA1*02:01-DPB1*10:01	GTCKALYTFEGQNE	0.0659468	0.0013754086
HLA-DPA1*02:01-DPB1*10:01	IGGGDTATCCAKWN	0.0016370293	0.0015566887
HLA-DPA1*02:01-DPB1*10:01	EVPNTRSRGHHNCS	0.05351667	0.0060184677
HLA-DPA1*02:01-DPB1*10:01	LVAGLLLLLLLAAA	0.05093533	0.002715528
HLA-DPA1*02:01-DPB1*10:01	VQALQVTWNIILHS	0.24706419	0.0028744866
HLA-DPA1*02:01-DPB1*10:01	DSSEVLKTVSAIVD	0.24998191	0.006047718
HLA-DPA1*02:01-DPB1*10:01	YYATNSCKNFSELP	0.04238362	0.0009861722
HLA-DPA1*02:01-DPB1*10:01	ELQQPLELKPEPEL	0.049330834	0.0057965564
HLA-DPA1*02:01-DPB1*10:01	TAHMCQHLAKCLDE	0.032459524	0.0032113816
HLA-DPA1*02:01-DPB1*10:01	EILCRYQNIWNINL	0.109854266	0.0008844643
HLA-DPA1*02:01-DPB1*10:01	LELYCDLLLARFGL	0.26860368	0.0007913147
HLA-DPA1*02:01-DPB1*10:01	TTTLLEQLEETTRE	0.042805664	0.005360642
HLA-DPA1*02:01-DPB1*10:01	QVKIQGQNKEMLAA	0.17102544	0.0026464956
HLA-DPA1*02:01-DPB1*10:01	LSTETNWDIAHMIS	0.055528056	0.013115838
HLA-DPA1*02:01-DPB1*10:01	LEQNLSDLQLQAAV	0.107429475	0.0017164551
HLA-DPA1*02:01-DPB1*10:01	FSLGSSPHVRKHFP	0.16634151	0.013013296
HLA-DPA1*02:01-DPB1*10:01	KRAPAKGRAGRSKR	0.17017074	0.30145785
HLA-DPA1*02:01-DPB1*10:01	TQKAKQFLPFLQRA	0.36853418	0.062550195
HLA-DPA1*02:01-DPB1*10:01	FPFFDSAYQGFASG	0.088050984	0.024221681
HLA-DPA1*02:01-DPB1*10:01	DNWCRRDKKQCKSR	0.06778024	0.014893392
HLA-DPA1*02:01-DPB1*10:01	FFLIGFMIGYLGYC	0.13290112	0.0009654172
HLA-DPA1*02:01-DPB1*10:01	ERVALNTLARCSGI	0.29168108	0.002505352
HLA-DPA1*02:01-DPB1*10:01	IILMVSSNFWFKYP	0.18788856	0.0019418601
HLA-DPA1*02:01-DPB1*10:01	SQSLLKTTQEPLAR	0.32801536	0.05803281
HLA-DPA1*02:01-DPB1*10:01	LDISQLSFIHDLGP	0.06608059	0.0033149582
HLA-DPA1*02:01-DPB1*10:01	GLGLVAVSLIIFTY	0.12457431	0.0021763057
HLA-DPA1*02:01-DPB1*10:01	PLISLCEAPPSPLQ	0.06537669	0.0010977455
HLA-DPA1*02:01-DPB1*10:01	WHAAWGLCLVPLSL	0.24658208	0.001642305
HLA-DPA1*02:01-DPB1*10:01	ETAVLIETLVTLGA	0.22456774	0.0013943394
HLA-DPA1*02:01-DPB1*10:01	AGRPKRPHARRALC	0.25136596	0.0030710972
HLA-DPA1*02:01-DPB1*10:01	MLFIFTYGLHMILS	0.33556208	0.0021119234
HLA-DPA1*02:01-DPB1*10:01	SLKRSDSPAADSDA	0.33674848	0.78844243
HLA-DPA1*02:01-DPB1*10:01	LKKKFSCCVLVFLL	0.34069282	0.0030737238
HLA-DPA1*02:01-DPB1*10:01	AGMAVLIILLPLQS	0.2788235	0.0047396207
HLA-DPA1*02:01-DPB1*10:01	QTMCPHILRYLTTA	0.14935729	0.0021578546
HLA-DPA1*02:01-DPB1*10:01	WCVFPNGTEVPNTR	0.0038184	0.0027580797
HLA-DPA1*02:01-DPB1*10:01	VTVGVTTILAVVIT	0.106496476	0.0032899673
HLA-DPA1*02:01-DPB1*10:01	LERLEKLLTKEQLK	0.12212734	0.54808533
HLA-DPA1*02:01-DPB1*10:01	GREMFEVTGLHDVD	0.20534867	0.0150034055
HLA-DPA1*02:01-DPB1*10:01	VAGLLHYCFLAAFC	0.30837914	0.0020393191
HLA-DPA1*02:01-DPB1*10:01	VDGHSSKNDIHTLL	0.019310985	0.0048053297
HLA-DPA1*02:01-DPB1*10:01	NGTEVPNTRSRGHH	0.026890887	0.0070582354
HLA-DPA1*02:01-DPB1*10:01	YPVTGLAFRQAGKT	0.18485938	0.5857899
HLA-DPA1*02:01-DPB1*10:01	AWYQQKPEKAPKSL	0.121130385	0.013844657
HLA-DPA1*02:01-DPB1*10:01	NGTEVPNTRSRGHH	0.026890887	0.0070582354
HLA-DPA1*02:01-DPB1*10:01	RMWATQGLAVALAL	0.5121809	0.0031362479
HLA-DPA1*02:01-DPB1*10:01	VFPNGTEVPNTRSR	0.011875597	0.05791666
HLA-DPA1*02:01-DPB1*10:01	GCLHMTVETAVLIE	0.2720719	0.00063428195
HLA-DPA1*02:01-DPB1*10:01	EDKTETIDYKDPCK	0.008820484	0.0061427606
HLA-DPA1*02:01-DPB1*10:01	GRTFLLLLSVVMAQ	0.2425377	0.0037172318
HLA-DPA1*02:01-DPB1*10:01	ASRGATRPNGPNTG	0.034316733	0.012642327
HLA-DPA1*02:01-DPB1*10:01	ETESLNASIGCCSF	0.055911724	0.0006404898
HLA-DPA1*02:01-DPB1*10:01	ILGLKPHPNNGTFG	0.08253898	0.08197997
HLA-DPA1*02:01-DPB1*10:01	PPPPCPPPPPVSTI	0.0040316596	0.007926928
HLA-DPA1*02:01-DPB1*10:01	RTLIAAILYLITSI	0.2224709	0.0013091393
HLA-DPA1*02:01-DPB1*10:01	ATRYSVQLMSFVYN	0.49710292	0.009543702
HLA-DPA1*02:01-DPB1*10:01	PLAEGAAAEFSSLL	0.26084185	0.0030802116
HLA-DPA1*02:01-DPB1*10:01	VLMLTLQNDPPSLE	0.10022057	0.0017966914
HLA-DPA1*02:01-DPB1*10:01	TEESPYINGRYYSK	0.036077507	0.0037473924
HLA-DPA1*02:01-DPB1*10:01	STNPFRPQKVCSFL	0.1259022	0.0006965752
HLA-DPA1*02:01-DPB1*10:01	LSAFVDTAQRKEPE	0.1424533	0.034536827
HLA-DPA1*02:01-DPB1*10:01	EVQENERLGNSIGT	0.05162976	0.00428773
HLA-DPA1*02:01-DPB1*10:01	LRETDANLGKSSRI	0.037420582	0.0023495138
HLA-DPA1*02:01-DPB1*10:01	CHESCLDEEVEGQG	0.0031862992	0.0013877286
HLA-DPA1*02:01-DPB1*10:01	LTVHVTQPKDGGFC	0.03356421	0.0018219637
HLA-DPA1*02:01-DPB1*10:01	VKEEKSLQDVKQKE	0.067493156	0.049010266
HLA-DPA1*02:01-DPB1*10:01	VREIMTFLVNDVLK	0.38472605	0.034668736
HLA-DPA1*02:01-DPB1*10:01	TEVPNTRSRGHHNC	0.046003062	0.0026228304
HLA-DPA1*02:01-DPB1*10:01	FTVPEDCPIGQKEA	0.005287605	0.002772776
HLA-DPA1*02:01-DPB1*10:01	PGGSCMAVLTVTLM	0.12591735	0.0008866945
HLA-DPA1*02:01-DPB1*10:01	KTHMTHHPISDHEA	0.08460677	0.9068505
HLA-DPA1*02:01-DPB1*10:01	FPNGTEVPNTRSRG	0.007615815	0.06630671
HLA-DPA1*02:01-DPB1*10:01	MLEDFSHELESTQS	0.06617858	0.002101827
HLA-DPA1*02:01-DPB1*10:01	KNSVLPMVYRALEA	0.4453351	0.013195562
HLA-DPA1*02:01-DPB1*10:01	VWCPEADLQDLRRA	0.005219348	0.0030622073
HLA-DPA1*02:01-DPB1*10:01	GFMIGYLGYCKGVE	0.13374862	0.0038860422
HLA-DPA1*02:01-DPB1*10:01	YALFLLASLLGAAL	0.21116167	0.002404527
HLA-DPA1*02:01-DPB1*10:01	AGSPGWVRTRWALL	0.21262833	0.0028958353
HLA-DPA1*02:01-DPB1*10:01	DISDVAFLVVGDPF	0.175985	0.004618119
HLA-DPA1*02:01-DPB1*10:01	TCTNNEVHNLTECK	0.0054156194	0.0006693102
HLA-DPA1*02:01-DPB1*10:01	SEAQAAAWLEAARG	0.25185698	0.11052398
HLA-DPA1*02:01-DPB1*10:01	SVMLIFAFFQELVI	0.26278514	0.000852515
HLA-DPA1*02:01-DPB1*10:01	MASCLEVLDLFLNQ	0.20794551	0.00048537637
HLA-DPA1*02:01-DPB1*10:01	LRNETRRVNMVDRK	0.13671313	0.02906988
HLA-DPA1*02:01-DPB1*10:01	RYLENGKETLQRTD	0.06757381	0.006981693
HLA-DPA1*02:01-DPB1*10:01	APKPMPPRPPLPNQ	0.06897988	0.37762538
HLA-DPA1*02:01-DPB1*10:01	WCVFPNGTEVPNTR	0.0038184	0.0027580797
HLA-DPA1*02:01-DPB1*10:01	TELEEYRPEFSNFS	0.056018665	0.018464107
HLA-DPA1*02:01-DPB1*10:01	ENDAFEDGGRQSLM	0.031415228	0.00092686823
HLA-DPA1*02:01-DPB1*10:01	ASTSYDYCRVPMED	0.048220877	0.007846968
HLA-DPA1*02:01-DPB1*10:01	LEPKPQPPVAEATP	0.025274329	0.073191576
HLA-DPA1*02:01-DPB1*10:01	MIMVLIFFLFTGTI	0.076307744	0.0015358755
HLA-DPA1*02:01-DPB1*10:01	PNGTEVPNTRSRGH	0.018061606	0.0020182915
HLA-DPA1*02:01-DPB1*10:01	AAFTEGLSSGLSTS	0.09028469	0.0019566838
HLA-DPA1*02:01-DPB1*10:01	GQHLRQQRMGTYGV	0.053439803	0.009198131
HLA-DPA1*02:01-DPB1*10:01	CRRSSTSQISLRNL	0.28840938	0.0025054642
HLA-DPA1*02:01-DPB1*10:01	IQTTPPKDTCSPEL	0.018125014	0.003023504
HLA-DPA1*02:01-DPB1*10:01	LYSKLTVRGKVQVK	0.23523457	0.03445717
HLA-DPA1*02:01-DPB1*10:01	EQSQESEMKVLATD	0.02251842	0.0021487991
HLA-DPA1*02:01-DPB1*10:01	LFLVLSLVFICFYI	0.050211377	0.00084848533
HLA-DPA1*02:01-DPB1*10:01	VKCDPRHGKYMACC	0.034585528	0.0012877156
HLA-DPA1*02:01-DPB1*10:01	GSSSDSVVNCTDIS	0.0017495347	0.0017492896
HLA-DPA1*02:01-DPB1*10:01	PKLTAKSNCRYEIE	0.08569107	0.008023702
HLA-DPA1*02:01-DPB1*10:01	TSCSHGSSDYHTRF	0.01102506	0.0039271484
HLA-DPA1*02:01-DPB1*10:01	PVGQTCCPSLGGSW	0.0033771805	0.0014887432
HLA-DPA1*02:01-DPB1*10:01	VKAAGRYHNQTLRY	0.17885551	0.0073234392
HLA-DPA1*02:01-DPB1*10:01	NVCTKNLLLAREGI	0.23935175	0.001417089
HLA-DPA1*02:01-DPB1*10:01	VVREDLNPRWNEVF	0.050722837	0.25032774
HLA-DPA1*02:01-DPB1*10:01	GGFAGLFDLKAAGF	0.18866095	0.0028221277
HLA-DPA1*02:01-DPB1*10:01	EPPVPVGLEVKLGA	0.057372265	0.0025135789
HLA-DPA1*02:01-DPB1*10:01	CLHVDLLHSILRSP	0.13220252	0.0008221666
HLA-DPA1*02:01-DPB1*10:01	EKKLALMLSGLIEE	0.49160632	0.00820429
HLA-DPA1*02:01-DPB1*10:01	TVSQPTLLVNGRTR	0.13420944	0.07862203
HLA-DPA1*02:01-DPB1*10:01	TCVKEEIFGPVMSI	0.26187518	0.00068070553
HLA-DPA1*02:01-DPB1*10:01	SGLLSLEAEENALP	0.12484957	0.0030756374
HLA-DPA1*02:01-DPB1*10:01	MKSVLVVALLVIFQ	0.2373874	0.0026452444
HLA-DPA1*02:01-DPB1*10:01	CTRSIVLALRLRKR	0.51388717	0.012107594
HLA-DPA1*02:01-DPB1*10:01	SANQQNILKFIACN	0.078367576	0.0007791639
HLA-DPA1*02:01-DPB1*10:01	GRLLLLLLVGLTAP	0.17404471	0.0028948826
HLA-DPA1*02:01-DPB1*10:01	FQLLSIERLNLYAA	0.26397195	0.0025961814
HLA-DPA1*02:01-DPB1*10:01	YGHFSYFWIKGDFG	0.10792602	0.048423838
HLA-DPA1*02:01-DPB1*10:01	MTPPERLFLPRVCG	0.16005294	0.0066794185
HLA-DPA1*02:01-DPB1*10:01	MRFVVALVLLNVAA	0.24601649	0.0030714895
HLA-DPA1*02:01-DPB1*10:01	KAHATGAGPAGRYD	0.016719865	0.16269726
HLA-DPA1*02:01-DPB1*10:01	ALAELRTAAQKAQE	0.311353	0.4825314
HLA-DPA1*02:01-DPB1*10:01	ALLCLGGADKRLRD	0.09451732	0.0007167858
HLA-DPA1*02:01-DPB1*10:01	SGLQTQVIAAATQC	0.24502492	0.0017283052
HLA-DPA1*02:01-DPB1*10:01	ELIVQAASSSKERG	0.36404455	0.045247503
HLA-DPA1*02:01-DPB1*10:01	VSCLPGQRDVDNAL	0.008984879	0.002632921
HLA-DPA1*02:01-DPB1*10:01	ILTLIRTLVTGGAT	0.1909485	0.0033525727
HLA-DPA1*02:01-DPB1*10:01	AVGDGIVLCKMINL	0.07549416	0.0015487807
HLA-DPA1*02:01-DPB1*10:01	GSGLLTCTWKGSIA	0.057672493	0.0016465749
HLA-DPA1*02:01-DPB1*10:01	VPYTSVFLPVFYTA	0.3782915	0.008286543
HLA-DPA1*02:01-DPB1*10:01	LETSSGRVLGRFRG	0.097554445	0.007906431
HLA-DPA1*02:01-DPB1*10:01	EDPAGLKVPLLLHQ	0.08256124	0.020444088
HLA-DPA1*02:01-DPB1*10:01	RNPFGVDICCRKGS	0.033902492	0.0015849329
HLA-DPA1*02:01-DPB1*10:01	HSDNPSQLIWTSSR	0.04575694	0.037914984
HLA-DPA1*02:01-DPB1*10:01	KAPRPAARRKARRL	0.23996685	0.06444739
HLA-DPA1*02:01-DPB1*10:01	VARGIAIRMWKGYR	0.3876711	0.053639136
HLA-DPA1*02:01-DPB1*10:01	VTLCGNSDDFLSQQ	0.009654459	0.00046817097
HLA-DPA1*02:01-DPB1*10:01	HRYDLVNLAVKQVL	0.3294784	0.017441187
HLA-DPA1*02:01-DPB1*10:01	PVVQLHSNFTAVCV	0.09557677	0.0019751186
HLA-DPA1*02:01-DPB1*10:01	WALGFYPAEITLTW	0.20523867	0.0029613872
HLA-DPA1*02:01-DPB1*10:01	LESSQRPRGSPRPR	0.06830942	0.03175657
HLA-DPA1*02:01-DPB1*10:01	SGIHCENNTPDCTE	0.0008036374	0.009435373
HLA-DPA1*02:01-DPB1*10:01	GFYVDATEDPWKTN	0.024969308	0.0042559667
HLA-DPA1*02:01-DPB1*10:01	VFNKDTGELNVTSI	0.104764014	0.0029158455
HLA-DPA1*02:01-DPB1*10:01	TFLSSIPALTATLR	0.5360511	0.09347798
HLA-DPA1*02:01-DPB1*10:01	DILTTSQTLETVPL	0.14308837	0.0082800845
HLA-DPA1*02:01-DPB1*10:01	VSIAGLLYALVQLG	0.20193392	0.0019345367
HLA-DPA1*02:01-DPB1*10:01	LPGDNVGFNVKNVS	0.01117318	0.17859042
HLA-DPA1*02:01-DPB1*10:01	HSTYYMGQSSSGGS	0.018806793	0.002243224
HLA-DPA1*02:01-DPB1*10:01	DEEDKERVALVVHP	0.12280564	0.487711
HLA-DPA1*02:01-DPB1*10:01	THHPISDHEATLRC	0.021026872	0.18389583
HLA-DPA1*02:01-DPB1*10:01	NGKETLQRTDPPKT	0.04526651	0.020538682
HLA-DPA1*02:01-DPB1*10:01	RDASGRLMPDPKRF	0.06251325	0.023245176
HLA-DPA1*02:01-DPB1*10:01	DCIATTGEEVKNPQ	0.045056447	0.002250373
HLA-DPA1*02:01-DPB1*10:01	LPFYKRMLNKRPTL	0.1982008	0.019009609
HLA-DPA1*02:01-DPB1*10:01	KGGSCSQAACSNSA	0.011500094	0.0021560267
HLA-DPA1*02:01-DPB1*10:01	CVCSPGYEPVSGAK	0.01914603	0.0018549148
HLA-DPA1*02:01-DPB1*10:01	GSIVNEGYLNSASE	0.09072409	0.22805107
HLA-DPA1*02:01-DPB1*10:01	VIEAMAAANAQLHW	0.23746772	0.032064475
HLA-DPA1*02:01-DPB1*10:01	ACRDSLNGYKCDCD	0.014135382	0.0015878913
HLA-DPA1*02:01-DPB1*10:01	VAGAGFFLAFLVLH	0.19507818	0.018313516
HLA-DPA1*02:01-DPB1*10:01	NSLLQFQFKYGVPT	0.1718142	0.0031224806
HLA-DPA1*02:01-DPB1*10:01	HILYNEQRLVREAN	0.13926175	0.035691015
HLA-DPA1*02:01-DPB1*10:01	RHMRLSKTERDREA	0.06484569	0.10654484
HLA-DPA1*02:01-DPB1*10:01	REPLTRARSEEMGR	0.09098097	0.023774194
HLA-DPA1*02:01-DPB1*10:01	AAFLTQTVCLDDTT	0.0509935	0.0014715024
HLA-DPA1*02:01-DPB1*10:01	RGATRPNGPNTGNK	0.0106609035	0.020255527
HLA-DPA1*02:01-DPB1*10:01	TPSGNLVNRFSKEL	0.12201058	0.06992956
HLA-DPA1*02:01-DPB1*10:01	LVFGIWFAYSRGHF	0.1479301	0.043435305
HLA-DPA1*02:01-DPB1*10:01	APLAQHERGSLASL	0.13570234	0.022660706
HLA-DPA1*02:01-DPB1*10:01	GLHSVKRNSKETVV	0.114176534	0.0075967386
HLA-DPA1*02:01-DPB1*10:01	VAEADAADAAGFPV	0.019725261	0.013921904
HLA-DPA1*02:01-DPB1*10:01	ARVRMGPRCAQALW	0.35006696	0.6169696
HLA-DPA1*02:01-DPB1*10:01	IKDYVTLYVKNIRE	0.270234	0.24961457
HLA-DPA1*02:01-DPB1*10:01	NGPGPGVLVLRASF	0.06725024	0.005200501
HLA-DPA1*02:01-DPB1*10:01	TVHVTQPKDGGFCE	0.0097885085	0.001419134
HLA-DPA1*02:01-DPB1*10:01	FMLFYKEAPYQNVT	0.17159978	0.21669784
HLA-DPA1*02:01-DPB1*10:01	CDRLTDPHRAPSDT	0.048660245	0.0030044105
HLA-DPA1*02:01-DPB1*10:01	NQRPAPCYDPCEAV	0.01196431	0.0017470724
HLA-DPA1*02:01-DPB1*10:01	SDASDCHGEDSQAF	0.001685953	0.021705676
HLA-DPA1*02:01-DPB1*10:01	NQFSLFLVGSGGFG	0.1377357	0.0012945656
HLA-DPA1*02:01-DPB1*10:01	YSSLGDFVSEMMKC	0.1770537	0.00079837703
HLA-DPA1*02:01-DPB1*10:01	FTVITFPISIWMCI	0.21480122	0.00073540985
HLA-DPA1*02:01-DPB1*10:01	EVEGQGFCSGPGWD	0.0042573507	0.0008539241
HLA-DPA1*02:01-DPB1*10:01	KDRYLPDTLLLEEC	0.16293773	0.0012731425
HLA-DPA1*02:01-DPB1*10:01	HLHLADDCMKHFKG	0.09023546	0.0033500227
HLA-DPA1*02:01-DPB1*10:01	YKKDGADFAKWRCV	0.043427594	0.0017269158
HLA-DPA1*02:01-DPB1*10:01	SHHYCNISDHVGDP	0.004114529	0.002843174
HLA-DPA1*02:01-DPB1*10:01	FVGVKFRERMWMLL	0.31251383	0.00089176476
HLA-DPA1*02:01-DPB1*10:01	WMVLRNSWRAVARM	0.44962198	0.00411767
HLA-DPA1*02:01-DPB1*10:01	CQIIIPQNQVNRKS	0.18164994	0.02258488
HLA-DPA1*02:01-DPB1*10:01	RKFAYCKVVLATSL	0.50730264	0.008240829
HLA-DPA1*02:01-DPB1*10:01	IEGPLSTETNWDIA	0.027361501	0.0042696744
HLA-DPA1*02:01-DPB1*10:01	ELERCQQQANEVTE	0.045430545	0.64670485
HLA-DPA1*02:01-DPB1*10:01	GLGPCGWILVAFSF	0.11250665	0.00059029955
HLA-DPA1*02:01-DPB1*10:01	TMYLWLKLLAFGFA	0.21229559	0.0006979839
HLA-DPA1*02:01-DPB1*10:01	PGCLWLLAVALLPW	0.2438067	0.0007059479
HLA-DPA1*02:01-DPB1*10:01	GNCIHGSRQCDREY	0.007186731	0.002769464
HLA-DPA1*02:01-DPB1*10:01	GTYGVRAAWRRLPQ	0.2547062	0.04808307
HLA-DPA1*02:01-DPB1*10:01	THKERGTDSEHTHK	0.019240523	0.081958115
HLA-DPA1*02:01-DPB1*10:01	TVAAYTMKGDGARS	0.076214544	0.014046605
HLA-DPA1*02:01-DPB1*10:01	QTVCNFTDGALVQH	0.028121797	0.001480819
HLA-DPA1*02:01-DPB1*10:01	ALDRAIEEFTLSCA	0.28411737	0.004733237
HLA-DPA1*02:01-DPB1*10:01	GLHRLGIEGLSLHN	0.49145576	0.63830703
HLA-DPA1*02:01-DPB1*10:01	RPFGVSLLICGWNE	0.13314565	0.00079407805
HLA-DPA1*02:01-DPB1*10:01	GLEECTCASSDGKD	0.0010397707	0.0020452887
HLA-DPA1*02:01-DPB1*10:01	PAEYDQEGSYPYFI	0.033193506	0.001581127
HLA-DPA1*02:01-DPB1*10:01	LENAEALIRLIEDG	0.11602088	0.003800989
HLA-DPA1*02:01-DPB1*10:01	CPPPPPVSTISCSY	0.016907055	0.004141483
HLA-DPA1*02:01-DPB1*10:01	IKNGMTLLMMGSAD	0.34699783	0.0013989002
HLA-DPA1*02:01-DPB1*10:01	CWEFQPSNRTSFQN	0.050381724	0.0004153531
HLA-DPA1*02:01-DPB1*10:01	KIQMSNLMNQARLK	0.24485628	0.02820487
HLA-DPA1*02:01-DPB1*10:01	TGDIKVIGGDDLST	0.054972872	0.003588839
HLA-DPA1*02:01-DPB1*10:01	SASLDQTVRVWDIS	0.085625246	0.03263732
HLA-DPA1*02:01-DPB1*10:01	LLFYVIFYGCLAGI	0.12588707	0.0008799646
HLA-DPA1*02:01-DPB1*10:01	GEVPLAKQPSSPSG	0.079962835	0.007882339
HLA-DPA1*02:01-DPB1*10:01	YPVRIESSSASLAN	0.44055608	0.78825754
HLA-DPA1*02:01-DPB1*10:01	LPRVCGTTLHLLLL	0.28640053	0.0035350826
HLA-DPA1*02:01-DPB1*10:01	SFAGKGASDNPCSE	0.0029991642	0.01484185
HLA-DPA1*02:01-DPB1*10:01	TVYNGSLLLIVQDG	0.14566022	0.0014055984
HLA-DPA1*02:01-DPB1*10:01	CAREGICNGFTALC	0.08037604	0.0003182969
