# Supplementary material for: MHCII-peptide presentation: an assessment of the state-of-the-art prediction methods
Source: Front Immunol. 2024 Mar 12;15:1293706. doi: 10.3389/fimmu.2024.1293706 (PMC11027168; doi:10.3389/fimmu.2024.1293706)
Supplement: Supplementary file 2 [file DataSheet_2.zip › output/BERT/neg/14_HLA-DPA1_02_01_DPB1_13_01.csv]

allele	peptide	affinity_pred	mass_pred
HLA-DPA1*02:01-DPB1*13:01	PDAGTPEDKMRLFL	0.05426712	0.0015909772
HLA-DPA1*02:01-DPB1*13:01	VYGMGIPVGKLCLY	0.17820446	0.00059747556
HLA-DPA1*02:01-DPB1*13:01	GKGKMRNRRRIQRR	0.26682383	0.005311809
HLA-DPA1*02:01-DPB1*13:01	FPQQTAFSQQPNGA	0.113632604	0.024247903
HLA-DPA1*02:01-DPB1*13:01	SVSLLDKKSGVINL	0.2228959	0.018835716
HLA-DPA1*02:01-DPB1*13:01	PSGGWNGVGASLWA	0.077722766	0.002018362
HLA-DPA1*02:01-DPB1*13:01	CCAVPGGGWAMGFV	0.067213565	0.000803718
HLA-DPA1*02:01-DPB1*13:01	QGQNKEMLAAACQM	0.21904354	0.0063275946
HLA-DPA1*02:01-DPB1*13:01	SSACSRRLKGSGGG	0.09454257	0.00069892884
HLA-DPA1*02:01-DPB1*13:01	KNEGVNWLRMASRV	0.28274077	0.029010678
HLA-DPA1*02:01-DPB1*13:01	NDSPYQGGVFFLTI	0.4342057	0.0015803247
HLA-DPA1*02:01-DPB1*13:01	RRRLRLRRDALLTL	0.33494633	0.2157052
HLA-DPA1*02:01-DPB1*13:01	KEMLKRIPQAVIDE	0.3689321	0.48288363
HLA-DPA1*02:01-DPB1*13:01	GTALAELRTAAQKA	0.21221216	0.22742112
HLA-DPA1*02:01-DPB1*13:01	ALELDGQSVKAHFF	0.2344621	0.018206265
HLA-DPA1*02:01-DPB1*13:01	FHDQVPFDGMWIDM	0.13537998	0.0011099845
HLA-DPA1*02:01-DPB1*13:01	ATVTFFKVKWIFSS	0.33879393	0.0043113497
HLA-DPA1*02:01-DPB1*13:01	KALMGLQRFREAAA	0.29791048	0.005833358
HLA-DPA1*02:01-DPB1*13:01	DEKRDFRTYRLSLL	0.50942725	0.11991137
HLA-DPA1*02:01-DPB1*13:01	EVPNTRSRGHHNCS	0.061792113	0.0043820934
HLA-DPA1*02:01-DPB1*13:01	TFNLYYYETDSVIA	0.3140855	0.013182322
HLA-DPA1*02:01-DPB1*13:01	SLLQFQFKYGVPTP	0.25846046	0.0068448423
HLA-DPA1*02:01-DPB1*13:01	LMSNGNKEGASGRP	0.024410874	0.0017282555
HLA-DPA1*02:01-DPB1*13:01	VRPFGVSLLICGWN	0.3936951	0.0008158872
HLA-DPA1*02:01-DPB1*13:01	TTMDEACQEGNIFV	0.07672812	0.00065239833
HLA-DPA1*02:01-DPB1*13:01	QASLAAVSQQLAPR	0.270341	0.29311553
HLA-DPA1*02:01-DPB1*13:01	FLTSYQYPFYDCRQ	0.22575869	0.0024572606
HLA-DPA1*02:01-DPB1*13:01	ILVFFMMEIIFKLF	0.30124396	0.0011013303
HLA-DPA1*02:01-DPB1*13:01	YLLALRANCEFVRG	0.33762038	0.005331187
HLA-DPA1*02:01-DPB1*13:01	WWIVHDGGMLMLLP	0.35078174	0.0011448322
HLA-DPA1*02:01-DPB1*13:01	RDWSDEPLKECHIN	0.12651335	0.014472857
HLA-DPA1*02:01-DPB1*13:01	RPSLSRNNSVPNYC	0.12018454	0.0026324827
HLA-DPA1*02:01-DPB1*13:01	MVHPNVICDGCNGP	0.010333686	0.0030799392
HLA-DPA1*02:01-DPB1*13:01	MNYGQSMSGGNGQA	0.0399556	0.0019246336
HLA-DPA1*02:01-DPB1*13:01	LGAVPGPRRSGAFY	0.11050155	0.00966206
HLA-DPA1*02:01-DPB1*13:01	THPVGTPPDSPGNT	0.005186071	0.005818718
HLA-DPA1*02:01-DPB1*13:01	LRETDANLGKSSRI	0.050518025	0.0023730162
HLA-DPA1*02:01-DPB1*13:01	LLLSIHSALAMRIC	0.42287478	0.0012912857
HLA-DPA1*02:01-DPB1*13:01	LAVLAVVVIGAVVA	0.16875434	0.0022795945
HLA-DPA1*02:01-DPB1*13:01	ICTINNISKQIYLS	0.29428408	0.0008525917
HLA-DPA1*02:01-DPB1*13:01	VQESLKKQEGLLKN	0.22716777	0.0060848612
HLA-DPA1*02:01-DPB1*13:01	HPTRCGEFEKNNPD	0.024460267	0.4865594
HLA-DPA1*02:01-DPB1*13:01	MSICSSLARKFPKL	0.3754591	0.0031317044
HLA-DPA1*02:01-DPB1*13:01	SALRAYVKDHYSNG	0.14484952	0.9334499
HLA-DPA1*02:01-DPB1*13:01	IRNGDWTFQTVVML	0.3499575	0.0015913233
HLA-DPA1*02:01-DPB1*13:01	PENSLLQFQFKYGV	0.3400312	0.0005830134
HLA-DPA1*02:01-DPB1*13:01	CCEIKLKDWQEGGY	0.17498973	0.0006582291
HLA-DPA1*02:01-DPB1*13:01	ACLQETWTGKEITD	0.11477142	0.0007204726
HLA-DPA1*02:01-DPB1*13:01	CSMLIASNETWKKV	0.3457014	0.0004705403
HLA-DPA1*02:01-DPB1*13:01	SDSVVMTGSYNNFF	0.32807526	0.002485488
HLA-DPA1*02:01-DPB1*13:01	SMSSLQNDRDRIVG	0.12087647	0.03599102
HLA-DPA1*02:01-DPB1*13:01	SSTPEVKPLKSLLG	0.21400642	0.0046264925
HLA-DPA1*02:01-DPB1*13:01	KDRDMDELKKEVSM	0.15170473	0.0032328304
HLA-DPA1*02:01-DPB1*13:01	SGNLVPVTTNKRTN	0.1980084	0.3649665
HLA-DPA1*02:01-DPB1*13:01	TPLLIHCRDGSQQT	0.18782997	0.004061435
HLA-DPA1*02:01-DPB1*13:01	TARSIASQVGITKV	0.29890054	0.008163562
HLA-DPA1*02:01-DPB1*13:01	IYNPPESNASVIFD	0.057325024	0.015318488
HLA-DPA1*02:01-DPB1*13:01	PQNSSCVNATACRC	0.022922719	0.0004684128
HLA-DPA1*02:01-DPB1*13:01	GGKGGSCSQAACSN	0.013605474	0.009908658
HLA-DPA1*02:01-DPB1*13:01	QSDDLWDSFNEVTN	0.28289276	0.0012108873
HLA-DPA1*02:01-DPB1*13:01	DSVPGPAVAASKEN	0.03278099	0.04382563
HLA-DPA1*02:01-DPB1*13:01	LLQEQLNSLSNDIK	0.2684497	0.24067262
HLA-DPA1*02:01-DPB1*13:01	RQVKEMNPALGIDC	0.27328745	0.0030043214
HLA-DPA1*02:01-DPB1*13:01	SDVVLYHQHKQPEV	0.2109176	0.017147204
HLA-DPA1*02:01-DPB1*13:01	LLSIHSALAMRICS	0.38567838	0.0033580954
HLA-DPA1*02:01-DPB1*13:01	FRSNFGYNIPLKHL	0.41600412	0.08920999
HLA-DPA1*02:01-DPB1*13:01	ENLNLVCIPTSFQA	0.31660873	0.0011404948
HLA-DPA1*02:01-DPB1*13:01	DLKMDWGLFDKNAG	0.16319469	0.034683555
HLA-DPA1*02:01-DPB1*13:01	LRSSAQDPQAVLGA	0.032605834	0.0049686776
HLA-DPA1*02:01-DPB1*13:01	TTSIATTTTTTTES	0.10361822	0.03228043
HLA-DPA1*02:01-DPB1*13:01	TEVRARQVKEMNPA	0.14513905	0.19634642
HLA-DPA1*02:01-DPB1*13:01	TQVAHSPQGYNTAR	0.028940817	0.016316347
HLA-DPA1*02:01-DPB1*13:01	GYNIPLKHLADRVA	0.20682637	0.060520016
HLA-DPA1*02:01-DPB1*13:01	GGNSWDLPGSHVRL	0.075940065	0.16340257
HLA-DPA1*02:01-DPB1*13:01	LFTYIYLGEVLKTY	0.6095178	0.0020443795
HLA-DPA1*02:01-DPB1*13:01	AHPEVAEAGIGCPF	0.04543416	0.010280718
HLA-DPA1*02:01-DPB1*13:01	MVLNYSRSLAEDFA	0.3532619	0.017307099
HLA-DPA1*02:01-DPB1*13:01	FLMLGIQPVIDKLR	0.41677037	0.12417445
HLA-DPA1*02:01-DPB1*13:01	VSITVAILIVVTVA	0.15376067	0.0015816379
HLA-DPA1*02:01-DPB1*13:01	AFAGLTADARIVIN	0.16868971	0.0075351433
HLA-DPA1*02:01-DPB1*13:01	ADEIGSDNWLANFT	0.21031228	0.0023823474
HLA-DPA1*02:01-DPB1*13:01	QCKLVVEEYYEVLD	0.58792907	0.0007779413
HLA-DPA1*02:01-DPB1*13:01	GATKEAAEKPRTVF	0.028888874	0.15872562
HLA-DPA1*02:01-DPB1*13:01	QPGNGTRAGGPEET	0.0075061996	0.050329138
HLA-DPA1*02:01-DPB1*13:01	VVLSRQLSEDLLLT	0.3300279	0.009553971
HLA-DPA1*02:01-DPB1*13:01	MTFRGSVTISVQAL	0.5145013	0.006160394
HLA-DPA1*02:01-DPB1*13:01	GSDSEYESPFMGGA	0.15950064	0.0015211555
HLA-DPA1*02:01-DPB1*13:01	AEGPGSSQAPRKPE	0.01921129	0.026560951
HLA-DPA1*02:01-DPB1*13:01	TVISHEGSDIEMLN	0.16984555	0.107704416
HLA-DPA1*02:01-DPB1*13:01	GSICITQEVLACGR	0.27313036	0.001476037
HLA-DPA1*02:01-DPB1*13:01	GNFPYLQWVRQVTE	0.24893267	0.019360859
HLA-DPA1*02:01-DPB1*13:01	AQVKIMTEKELLAV	0.41435364	0.017861461
HLA-DPA1*02:01-DPB1*13:01	AFGVVLGVFNHVHF	0.38142192	0.05220741
HLA-DPA1*02:01-DPB1*13:01	THHPISDHEATLRC	0.052621968	0.21955276
HLA-DPA1*02:01-DPB1*13:01	LGLHEQLRKEYGAN	0.1483312	0.013195856
HLA-DPA1*02:01-DPB1*13:01	CKNGVNGTGENGRK	0.0036157228	0.0011101874
HLA-DPA1*02:01-DPB1*13:01	KSSGGKGGSCSQAA	0.016546316	0.0027101706
HLA-DPA1*02:01-DPB1*13:01	GLKAVCLAVQSIGI	0.49343166	0.013234484
HLA-DPA1*02:01-DPB1*13:01	CKADDICDHTLEQQ	0.085081555	0.0012340622
HLA-DPA1*02:01-DPB1*13:01	INEDIAKRTCEEHQ	0.03762054	0.04125212
HLA-DPA1*02:01-DPB1*13:01	LAQGYDNVRVTPWR	0.08872027	0.05506435
HLA-DPA1*02:01-DPB1*13:01	CSSGMCIRSSWVCD	0.06829939	0.00037867232
HLA-DPA1*02:01-DPB1*13:01	GITLKEANEILQRS	0.32694787	0.014433891
HLA-DPA1*02:01-DPB1*13:01	MAMAQETGDNLYWG	0.08623572	0.0014273593
HLA-DPA1*02:01-DPB1*13:01	GKKRNSTLYITMLL	0.63362557	0.0010459621
HLA-DPA1*02:01-DPB1*13:01	TPPASEGSAESMGP	0.013854841	0.00776651
HLA-DPA1*02:01-DPB1*13:01	TEPVTVASAGGDLH	0.061842404	0.07287768
HLA-DPA1*02:01-DPB1*13:01	YVIFYGCLAGIFIG	0.25600132	0.010225149
HLA-DPA1*02:01-DPB1*13:01	SIKCVVVGDGAVGK	0.06923372	0.008793694
HLA-DPA1*02:01-DPB1*13:01	VLLLDTIISIQFLV	0.38630113	0.0008546252
HLA-DPA1*02:01-DPB1*13:01	TFDVDFPKEQLTEE	0.14312042	0.0029621392
HLA-DPA1*02:01-DPB1*13:01	ALVKAGGFEIQEES	0.3247065	0.0040464588
HLA-DPA1*02:01-DPB1*13:01	RDPKTEQDGHDIEN	0.014486945	0.19555958
HLA-DPA1*02:01-DPB1*13:01	LEKMKTSASPFFLA	0.5025526	0.025615046
HLA-DPA1*02:01-DPB1*13:01	VIVLGTGLTECILS	0.26544407	0.0017131154
HLA-DPA1*02:01-DPB1*13:01	CVGKTSLVLRYCEN	0.30035678	0.001067427
HLA-DPA1*02:01-DPB1*13:01	GAGEGIDDVEWVVG	0.05087443	0.016109835
HLA-DPA1*02:01-DPB1*13:01	LFLVQLLTPCSAQF	0.35092223	0.0016178567
HLA-DPA1*02:01-DPB1*13:01	SGGFGGKRTSDKVK	0.039823394	0.20295973
HLA-DPA1*02:01-DPB1*13:01	VLGFVFMLLVDQIG	0.31056994	0.0029585373
HLA-DPA1*02:01-DPB1*13:01	LYMVMSACFLAAGI	0.255816	0.0008878281
HLA-DPA1*02:01-DPB1*13:01	RVTDLMRMCWQFNP	0.17061956	0.0011300844
HLA-DPA1*02:01-DPB1*13:01	RRQESGYLIEEIGD	0.3101807	0.017876567
HLA-DPA1*02:01-DPB1*13:01	YWTDWETKSINRAH	0.12715815	0.102329746
HLA-DPA1*02:01-DPB1*13:01	SELSESAFGYFITA	0.34478214	0.0015487722
HLA-DPA1*02:01-DPB1*13:01	GGDTATCCAKWNTE	0.012236893	0.0017022131
HLA-DPA1*02:01-DPB1*13:01	SPENSLLQFQFKYG	0.3109314	0.0041677873
HLA-DPA1*02:01-DPB1*13:01	PQLLIVLLGLSALL	0.29229805	0.0018024951
HLA-DPA1*02:01-DPB1*13:01	WPPAPRARACRVLP	0.12754235	0.030484218
HLA-DPA1*02:01-DPB1*13:01	RTKQESAWIFRLWY	0.35794967	0.0033546083
HLA-DPA1*02:01-DPB1*13:01	EVEGQGFCSGPGWD	0.052858733	0.0009182113
HLA-DPA1*02:01-DPB1*13:01	LGKDPNTYFIVGTA	0.1899664	0.102205835
HLA-DPA1*02:01-DPB1*13:01	FPNGTEVPNTRSRG	0.016321084	0.0846346
HLA-DPA1*02:01-DPB1*13:01	LKKKFSCCVLVFLL	0.40521508	0.0030835571
HLA-DPA1*02:01-DPB1*13:01	GGPGCCQKRWMVYL	0.17586884	0.0019065645
HLA-DPA1*02:01-DPB1*13:01	IALRYYNQSEGGSH	0.2023026	0.8965203
HLA-DPA1*02:01-DPB1*13:01	TCATDLQTKADRLA	0.077772476	0.0020872187
HLA-DPA1*02:01-DPB1*13:01	MQSIKCVVVGDGAV	0.13180214	0.0021671813
HLA-DPA1*02:01-DPB1*13:01	MCVCQDPTSCPAPI	0.033255268	0.00076904625
HLA-DPA1*02:01-DPB1*13:01	GPCGWILVAFSFLF	0.28771803	0.0037706732
HLA-DPA1*02:01-DPB1*13:01	ETFVMRLTVAEGKT	0.37591693	0.019490823
HLA-DPA1*02:01-DPB1*13:01	ELITIGVATWGTVH	0.21917239	0.0035876173
HLA-DPA1*02:01-DPB1*13:01	HVLAAGCGQNPVRQ	0.069938116	0.0025359527
HLA-DPA1*02:01-DPB1*13:01	LWCQRKTAPYKNVN	0.17359406	0.0049075633
HLA-DPA1*02:01-DPB1*13:01	VATLTLPDSEGNSQ	0.0852933	0.010884295
HLA-DPA1*02:01-DPB1*13:01	TYWLTFVHVIITLL	0.28914914	0.002053373
HLA-DPA1*02:01-DPB1*13:01	VEPKTECERLAGTE	0.12088594	0.0077220923
HLA-DPA1*02:01-DPB1*13:01	GLTTLSASALAVAL	0.31433278	0.009289844
HLA-DPA1*02:01-DPB1*13:01	VAVSVIMVIYLLPR	0.42976084	0.02776735
HLA-DPA1*02:01-DPB1*13:01	LIFELNPRSNLSHQ	0.2693361	0.21733227
HLA-DPA1*02:01-DPB1*13:01	GFFIIAVLMSAQES	0.32273865	0.0010027329
HLA-DPA1*02:01-DPB1*13:01	EVIAQQVSDKHLEE	0.242469	0.030097073
HLA-DPA1*02:01-DPB1*13:01	ALRPTLLPPSLPLL	0.37809744	0.0066352054
HLA-DPA1*02:01-DPB1*13:01	AYALPPGTTGTLPA	0.054376576	0.005568277
HLA-DPA1*02:01-DPB1*13:01	LWMFHAVTLFLNIF	0.46943563	0.0037651944
HLA-DPA1*02:01-DPB1*13:01	IEASGGGAFLVLPL	0.2834448	0.009992067
HLA-DPA1*02:01-DPB1*13:01	EKKRFTEEATKYFR	0.3489602	0.6704851
HLA-DPA1*02:01-DPB1*13:01	SQVCRVAYEIMQTL	0.4562367	0.014765588
HLA-DPA1*02:01-DPB1*13:01	CVGKTSLVLRYCEN	0.30035678	0.001067427
HLA-DPA1*02:01-DPB1*13:01	RAGLVSRNALGSSF	0.25452223	0.1925761
HLA-DPA1*02:01-DPB1*13:01	GNADEEDPLGPNCY	0.013141344	0.002312605
HLA-DPA1*02:01-DPB1*13:01	GQRCRVVKRSFAFP	0.20994613	0.0025940808
HLA-DPA1*02:01-DPB1*13:01	IYLLPRCTFTKEGC	0.1580444	0.0005597732
HLA-DPA1*02:01-DPB1*13:01	EVMLMADKVLRWER	0.40080026	0.035008084
HLA-DPA1*02:01-DPB1*13:01	SACDSINAWVKNET	0.13348986	0.0010351862
HLA-DPA1*02:01-DPB1*13:01	ECAGFLAGIGLDVT	0.30812356	0.0005820206
HLA-DPA1*02:01-DPB1*13:01	KCNKTHSFMHWKMR	0.19683136	0.001414432
HLA-DPA1*02:01-DPB1*13:01	HSLSSAETQPAQEE	0.15696685	0.069750115
HLA-DPA1*02:01-DPB1*13:01	PQDKVIIAEALPPK	0.323224	0.05941949
HLA-DPA1*02:01-DPB1*13:01	LKSPENSLLQFQFK	0.28921506	0.0055037565
HLA-DPA1*02:01-DPB1*13:01	SADASEKPGQLLEM	0.04401959	0.0035981792
HLA-DPA1*02:01-DPB1*13:01	FVSAYITDENPEVM	0.1781598	0.024579687
HLA-DPA1*02:01-DPB1*13:01	NPNYKGKWKPPMID	0.075282715	0.011980297
HLA-DPA1*02:01-DPB1*13:01	HGIGKDVESCHDMA	0.03802326	0.016392281
HLA-DPA1*02:01-DPB1*13:01	RLVLKDPPYFTVLP	0.3163638	0.0051922337
HLA-DPA1*02:01-DPB1*13:01	ILGHEGAGIVESVG	0.1806785	0.37294784
HLA-DPA1*02:01-DPB1*13:01	TLTSTTLWQCPPGE	0.11509376	0.00094320567
HLA-DPA1*02:01-DPB1*13:01	KGVEPKTECERLAG	0.066130325	0.02940611
HLA-DPA1*02:01-DPB1*13:01	GGRMQRERRGKNVV	0.11427187	0.002422354
HLA-DPA1*02:01-DPB1*13:01	HYKTDQGIKNLSVE	0.12119608	0.009576049
HLA-DPA1*02:01-DPB1*13:01	TILVFFMMEIIFKL	0.32174507	0.0010856014
HLA-DPA1*02:01-DPB1*13:01	NLCWTYDVENRPGF	0.10355286	0.00074160035
HLA-DPA1*02:01-DPB1*13:01	YMEHSGNHSTHPVP	0.042530075	0.012708591
HLA-DPA1*02:01-DPB1*13:01	PNTNRWFLTCINQP	0.3113845	0.008812135
HLA-DPA1*02:01-DPB1*13:01	NDNETEPVTVASAG	0.04671227	0.0067181275
HLA-DPA1*02:01-DPB1*13:01	LDALGDELLADEDS	0.24114381	0.0059757917
HLA-DPA1*02:01-DPB1*13:01	VNKTPHTATLRDRD	0.07677093	0.03507487
HLA-DPA1*02:01-DPB1*13:01	MGSLDAMDKHLSSQ	0.12175741	0.0032557552
HLA-DPA1*02:01-DPB1*13:01	YCVKSGLFTGGSLP	0.22373009	0.0006844435
HLA-DPA1*02:01-DPB1*13:01	TLYYEALCGGCRAF	0.25504127	0.0016850525
HLA-DPA1*02:01-DPB1*13:01	FDFEEMKRKKNDIY	0.0798603	0.0017407142
HLA-DPA1*02:01-DPB1*13:01	TCNDIKDIYKRMAG	0.07294484	0.0009124057
HLA-DPA1*02:01-DPB1*13:01	QIVLLGLVTAALWA	0.29414564	0.0016846281
HLA-DPA1*02:01-DPB1*13:01	NSCWDTKGLEDSVA	0.078140445	0.0025228816
HLA-DPA1*02:01-DPB1*13:01	VIVEEAQSSEDFNM	0.11548342	0.007484871
HLA-DPA1*02:01-DPB1*13:01	DWYLNLNYGGASNF	0.21028894	0.0030921246
HLA-DPA1*02:01-DPB1*13:01	KKLKKQMEYERQVA	0.2545752	0.026662493
HLA-DPA1*02:01-DPB1*13:01	LVAILALWFCISVP	0.23993845	0.0010575082
HLA-DPA1*02:01-DPB1*13:01	PDKLRFRQHMENEM	0.2542019	0.0061931573
HLA-DPA1*02:01-DPB1*13:01	SFPRDPEIEMSGGL	0.13251345	0.20834127
HLA-DPA1*02:01-DPB1*13:01	ENHISLTNVVGHSL	0.2899161	0.0036995101
HLA-DPA1*02:01-DPB1*13:01	SCESSPCSYGLMNN	0.09240842	0.0004392154
HLA-DPA1*02:01-DPB1*13:01	QSLRMHMWVEDVLD	0.3857219	0.039833188
HLA-DPA1*02:01-DPB1*13:01	RETIGSAQCKELFA	0.23490284	0.004192685
HLA-DPA1*02:01-DPB1*13:01	SDYLHPQYKAPTEN	0.076177	0.03928303
HLA-DPA1*02:01-DPB1*13:01	RVYAENAIRKKNEG	0.10098795	0.056423772
HLA-DPA1*02:01-DPB1*13:01	WKLGNRNITVFVPQ	0.28445736	0.014528252
HLA-DPA1*02:01-DPB1*13:01	MALIVLGGVAGLLL	0.2331779	0.0044780434
HLA-DPA1*02:01-DPB1*13:01	PRMVKSVGSVGDSP	0.13095525	0.0058368063
HLA-DPA1*02:01-DPB1*13:01	ARGADAAGTGEAPV	0.0055719553	0.009075782
HLA-DPA1*02:01-DPB1*13:01	STHWNDLLFCLRCT	0.25097746	0.0008961739
HLA-DPA1*02:01-DPB1*13:01	SPPTQPSPASDSGS	0.012956892	0.0052126576
HLA-DPA1*02:01-DPB1*13:01	ACLTAYTIFLCMET	0.42223117	0.00039825315
HLA-DPA1*02:01-DPB1*13:01	CGKTLLAKAIANEC	0.27216128	0.0029759775
HLA-DPA1*02:01-DPB1*13:01	ERCLERGKSSGRSD	0.089797966	0.0008601403
HLA-DPA1*02:01-DPB1*13:01	KLWCSTTADYDRDH	0.12023437	0.022239134
HLA-DPA1*02:01-DPB1*13:01	CKYIYHVLWHSEFP	0.4023024	0.004453003
HLA-DPA1*02:01-DPB1*13:01	EVEINCTRTQNTKC	0.10435254	0.0016502641
HLA-DPA1*02:01-DPB1*13:01	VRMANADARNMGAD	0.029560693	0.060837794
HLA-DPA1*02:01-DPB1*13:01	VLLELRQLQPQFTL	0.30133086	0.0068591246
HLA-DPA1*02:01-DPB1*13:01	CVGKTSLVLRYCEN	0.30035678	0.001067427
HLA-DPA1*02:01-DPB1*13:01	TFGFIWGMMLLHFT	0.38944313	0.001044023
HLA-DPA1*02:01-DPB1*13:01	GDPQNATRQQQLEW	0.051021516	0.010746481
HLA-DPA1*02:01-DPB1*13:01	LLGLIATGMFQFWP	0.38485283	0.001107214
HLA-DPA1*02:01-DPB1*13:01	LLRAVLAVPLERGA	0.48736578	0.04887112
HLA-DPA1*02:01-DPB1*13:01	VMTKESKALMGLYH	0.29649895	0.060411863
HLA-DPA1*02:01-DPB1*13:01	FDGSDDEEESQDIV	0.038321648	0.004651864
HLA-DPA1*02:01-DPB1*13:01	GHLLVHLKNDCHFE	0.24696884	0.0101494
HLA-DPA1*02:01-DPB1*13:01	VYAENAIRKKNEGV	0.073556885	0.0023154612
HLA-DPA1*02:01-DPB1*13:01	EELNRKYEQAKNIS	0.24715099	0.97816354
HLA-DPA1*02:01-DPB1*13:01	IMTFVTLFFACLGF	0.2875465	0.001249015
HLA-DPA1*02:01-DPB1*13:01	DFGFCAQITPEQSK	0.21188833	0.021216085
HLA-DPA1*02:01-DPB1*13:01	MPSYWCGKPRAVAG	0.038123667	0.039577
HLA-DPA1*02:01-DPB1*13:01	ACHRDYLESKTCSL	0.12609158	0.0025031962
HLA-DPA1*02:01-DPB1*13:01	ILVAFSFLFTVITF	0.25888	0.0010902748
HLA-DPA1*02:01-DPB1*13:01	SIHPLALRPWDITV	0.3157514	0.013227609
HLA-DPA1*02:01-DPB1*13:01	EFRSYLSQPRNPGR	0.2252831	0.09604875
HLA-DPA1*02:01-DPB1*13:01	ERLAGTESPVREEP	0.131429	0.028684359
HLA-DPA1*02:01-DPB1*13:01	TYETQASLSGPYLT	0.13073437	0.002413251
HLA-DPA1*02:01-DPB1*13:01	PAGITLKEANEILQ	0.28343853	0.008168155
HLA-DPA1*02:01-DPB1*13:01	RPLLATYGVTAYLC	0.3996277	0.0021142974
HLA-DPA1*02:01-DPB1*13:01	EDVEQQLQQLDCRE	0.19994172	0.002835195
HLA-DPA1*02:01-DPB1*13:01	YLDLRIAHMLEGSE	0.32748938	0.13473114
HLA-DPA1*02:01-DPB1*13:01	WLGWLGMLAGAVVI	0.23618524	0.0022960496
HLA-DPA1*02:01-DPB1*13:01	IAFVIWLLSPYTKG	0.48046225	0.06106173
HLA-DPA1*02:01-DPB1*13:01	SMGMLTQAAPALDF	0.33558387	0.010441868
HLA-DPA1*02:01-DPB1*13:01	NAKLTFEVELVDID	0.4278551	0.0057742367
HLA-DPA1*02:01-DPB1*13:01	PALTVHVTQPKDGG	0.14178301	0.009442077
HLA-DPA1*02:01-DPB1*13:01	QMWDLRFASSPLRV	0.5392695	0.008292606
HLA-DPA1*02:01-DPB1*13:01	LLPLFSSPAGGVLG	0.18902089	0.10992481
HLA-DPA1*02:01-DPB1*13:01	RRMWATQGLAVALA	0.46171904	0.020424081
HLA-DPA1*02:01-DPB1*13:01	GELVQWSDLITSLY	0.43309915	0.0027333016
HLA-DPA1*02:01-DPB1*13:01	TTLGLVVHAAADGV	0.19328204	0.024277594
HLA-DPA1*02:01-DPB1*13:01	YRLHFKIPQTNVSV	0.26425627	0.57934535
HLA-DPA1*02:01-DPB1*13:01	LLKILCQDNPSHNV	0.16064481	0.009335747
HLA-DPA1*02:01-DPB1*13:01	CLAVKDYIRTQIIS	0.36831644	0.0025748408
HLA-DPA1*02:01-DPB1*13:01	NFGCFTIKSDVWSF	0.17719945	0.0009096524
HLA-DPA1*02:01-DPB1*13:01	RLEGWQGNPPPIYV	0.060356427	0.0038543078
HLA-DPA1*02:01-DPB1*13:01	VVTVAFVQEYRSEK	0.3172797	0.021303963
HLA-DPA1*02:01-DPB1*13:01	LPRCTFTKEGCHKK	0.06085875	0.011647393
HLA-DPA1*02:01-DPB1*13:01	EMYKLYPNARRAHL	0.27597967	0.19394615
HLA-DPA1*02:01-DPB1*13:01	LWCIEQTLYFKDGP	0.3064605	0.00059591944
HLA-DPA1*02:01-DPB1*13:01	RKSGYFPSSSVKPC	0.15500659	0.004260231
HLA-DPA1*02:01-DPB1*13:01	IGTVSIFHMSDSYS	0.2513042	0.0030532952
HLA-DPA1*02:01-DPB1*13:01	VTISVQALQVTWNI	0.27969772	0.0010604131
HLA-DPA1*02:01-DPB1*13:01	QMVLLQGGEALPFS	0.3593541	0.0016824274
HLA-DPA1*02:01-DPB1*13:01	VTIIPSIVNANQIK	0.32155272	0.2042536
HLA-DPA1*02:01-DPB1*13:01	RAGNDAPAGCLSQA	0.010237022	0.0045761243
HLA-DPA1*02:01-DPB1*13:01	TAKDCLLVYSQEET	0.29596454	0.0060326145
HLA-DPA1*02:01-DPB1*13:01	LQPRSISVEGSSLL	0.29625157	0.08524695
HLA-DPA1*02:01-DPB1*13:01	IAIILEAIGLPTHD	0.36048615	0.009237604
HLA-DPA1*02:01-DPB1*13:01	ACSTMSIELGPQAD	0.17403086	0.0005515389
HLA-DPA1*02:01-DPB1*13:01	LADLMDNSELIRNV	0.24938487	0.0011842975
HLA-DPA1*02:01-DPB1*13:01	WILVAFSFLFTVIT	0.23436092	0.00081204355
HLA-DPA1*02:01-DPB1*13:01	INDRTETPPPLASL	0.12279399	0.94564533
HLA-DPA1*02:01-DPB1*13:01	LSYLQSLLLFPPQQ	0.3850178	0.0032629024
HLA-DPA1*02:01-DPB1*13:01	LVMKINATDADEPN	0.11822108	0.026848856
HLA-DPA1*02:01-DPB1*13:01	TITIFITLFLLSVC	0.21915878	0.0006970006
HLA-DPA1*02:01-DPB1*13:01	FPNGTEVPNTRSRG	0.016321084	0.0846346
HLA-DPA1*02:01-DPB1*13:01	SPVREEPGEDFPAA	0.038768888	0.06959729
HLA-DPA1*02:01-DPB1*13:01	KKALLQKNVECARV	0.22863153	0.018817589
HLA-DPA1*02:01-DPB1*13:01	EVLLLGLKDREGYT	0.3397978	0.009934365
HLA-DPA1*02:01-DPB1*13:01	CCVFAQTDENRCLK	0.10137733	0.002209044
HLA-DPA1*02:01-DPB1*13:01	HRAEDRTSHRFHRR	0.1578636	0.012119924
HLA-DPA1*02:01-DPB1*13:01	SRELESVCVVEAGP	0.30989838	0.0071446123
HLA-DPA1*02:01-DPB1*13:01	MFASTYLLLLMSLD	0.4682598	0.0009239504
HLA-DPA1*02:01-DPB1*13:01	TKIIEARLKMYKHS	0.30697235	0.006830392
HLA-DPA1*02:01-DPB1*13:01	TTKLVLPTPGKPIL	0.30891556	0.0060037323
HLA-DPA1*02:01-DPB1*13:01	LFLQLTVNDLGICL	0.328625	0.0003690189
HLA-DPA1*02:01-DPB1*13:01	PVPPEGSEANEELR	0.04069459	0.059274673
HLA-DPA1*02:01-DPB1*13:01	QCEKEFSISRRKHH	0.26816714	0.007297472
HLA-DPA1*02:01-DPB1*13:01	DGEEEDDITSAESE	0.04235263	0.014160788
HLA-DPA1*02:01-DPB1*13:01	QQHEGAQGALDSGE	0.037997507	0.098780066
HLA-DPA1*02:01-DPB1*13:01	SPVTSGLPLFFVIT	0.3395427	0.004401096
HLA-DPA1*02:01-DPB1*13:01	VIAAATQCALSTSQ	0.1787743	0.009115541
HLA-DPA1*02:01-DPB1*13:01	KLPTTAASTPDAVD	0.07799206	0.10739851
HLA-DPA1*02:01-DPB1*13:01	DLFWLTFEGKPLED	0.32427254	0.007254115
HLA-DPA1*02:01-DPB1*13:01	KYTRFEKIGQGASG	0.2416131	0.49141616
HLA-DPA1*02:01-DPB1*13:01	HKGQSVISLDLYTC	0.36144447	0.0007839253
HLA-DPA1*02:01-DPB1*13:01	PGSPKMEGTGKKAV	0.023314236	0.0013232538
HLA-DPA1*02:01-DPB1*13:01	ATRQQQLEWDDSTL	0.15029168	0.041101612
HLA-DPA1*02:01-DPB1*13:01	QHQKQLIALENKLK	0.37668094	0.30883983
HLA-DPA1*02:01-DPB1*13:01	RGSRFWIQDKGPIV	0.23510991	0.11002149
HLA-DPA1*02:01-DPB1*13:01	LLGKDILEMFTISV	0.46756935	0.0010890837
HLA-DPA1*02:01-DPB1*13:01	RLAGTESPVREEPG	0.06354062	0.046510644
HLA-DPA1*02:01-DPB1*13:01	EEASPKPDDPCPEG	0.0023583819	0.021633293
HLA-DPA1*02:01-DPB1*13:01	ACSLQEEKLIYVSE	0.36368436	0.0009398911
HLA-DPA1*02:01-DPB1*13:01	CNDSFRGWAAPGPE	0.05072214	0.002576801
HLA-DPA1*02:01-DPB1*13:01	APLLIALGLLLAAP	0.29758152	0.017839078
HLA-DPA1*02:01-DPB1*13:01	ARMLNASIVASFVE	0.5179384	0.025778636
HLA-DPA1*02:01-DPB1*13:01	RPPRAAKETEKPPL	0.031622507	0.38849604
HLA-DPA1*02:01-DPB1*13:01	EGSGCSVRRRPYGC	0.074194364	0.00039292377
HLA-DPA1*02:01-DPB1*13:01	VCLLLYVWTLVAPL	0.3546937	0.00072072144
HLA-DPA1*02:01-DPB1*13:01	LLERYSVNEGLVAE	0.2838372	0.159198
HLA-DPA1*02:01-DPB1*13:01	LPRVCGTTLHLLLL	0.4407991	0.0045833997
HLA-DPA1*02:01-DPB1*13:01	RLPALTVHVTQPKD	0.21717726	0.12852928
HLA-DPA1*02:01-DPB1*13:01	TALLILQALLLPSL	0.43630683	0.0062297033
HLA-DPA1*02:01-DPB1*13:01	AGVSSNPFMTGAPT	0.14051002	0.008537157
HLA-DPA1*02:01-DPB1*13:01	NILQWESPAFAKGN	0.308936	0.2083188
HLA-DPA1*02:01-DPB1*13:01	LVAVVCLVTVCVIY	0.17039005	0.000771484
HLA-DPA1*02:01-DPB1*13:01	GVRPFGVSLLICGW	0.43959203	0.00067294866
HLA-DPA1*02:01-DPB1*13:01	HQEPSVCLQAACPE	0.09259089	0.0023837655
HLA-DPA1*02:01-DPB1*13:01	QLLIVLLGLSALLQ	0.22281538	0.0016978983
HLA-DPA1*02:01-DPB1*13:01	LTEKFVLLLVFSAF	0.32932463	0.0020300304
HLA-DPA1*02:01-DPB1*13:01	AVFMPHGLGHFLGI	0.24428302	0.003982564
HLA-DPA1*02:01-DPB1*13:01	EDIAKRTCEEHQLC	0.05370802	0.017767305
HLA-DPA1*02:01-DPB1*13:01	FTVLELLLAAYSSV	0.33997637	0.0012950298
HLA-DPA1*02:01-DPB1*13:01	LPGERHALLEEENR	0.13499135	0.90825236
HLA-DPA1*02:01-DPB1*13:01	SFEKAQQEFATGVM	0.3046139	0.0063884417
HLA-DPA1*02:01-DPB1*13:01	MVHPNVICDGCNGP	0.010333686	0.0030799392
HLA-DPA1*02:01-DPB1*13:01	CVSVWKTAAVLKWN	0.3905713	0.0058026854
HLA-DPA1*02:01-DPB1*13:01	INRKNMVVSFGDGV	0.23738061	0.017784134
HLA-DPA1*02:01-DPB1*13:01	ALMTQLFLWEYGDL	0.4667342	0.0006573458
HLA-DPA1*02:01-DPB1*13:01	NDPDCEDGSDEWPQ	0.004989872	0.0013453163
HLA-DPA1*02:01-DPB1*13:01	RLNGHVVVKDLDIF	0.23501633	0.027047554
HLA-DPA1*02:01-DPB1*13:01	AYLFKYIIIGDTGV	0.34041807	0.0041876943
HLA-DPA1*02:01-DPB1*13:01	THVWNEDDGQTLSP	0.041958313	0.0027716435
HLA-DPA1*02:01-DPB1*13:01	ALDDNVCMAFAGLT	0.24226785	0.00044129803
HLA-DPA1*02:01-DPB1*13:01	ELLEEVKKELQKVK	0.24197975	0.006892449
HLA-DPA1*02:01-DPB1*13:01	VLSSVELQVLTGSC	0.3148252	0.00081280357
HLA-DPA1*02:01-DPB1*13:01	IDACINISHHYCNI	0.15964264	0.0017505778
HLA-DPA1*02:01-DPB1*13:01	TILLQYCFLLITCL	0.3230847	0.00072924426
HLA-DPA1*02:01-DPB1*13:01	WTTHAKERAFKQQF	0.12585253	0.009221422
HLA-DPA1*02:01-DPB1*13:01	YPSTGMLVLFFALH	0.3473526	0.008354003
HLA-DPA1*02:01-DPB1*13:01	YVDMLGVAYEAPSL	0.25247997	0.0022550225
HLA-DPA1*02:01-DPB1*13:01	KRKYWWKNCKMMIM	0.30275282	0.021265324
HLA-DPA1*02:01-DPB1*13:01	FLLLLLAASAWGVT	0.21871647	0.0010750834
HLA-DPA1*02:01-DPB1*13:01	RHTRDSEAQRLPDS	0.06332303	0.03404431
HLA-DPA1*02:01-DPB1*13:01	KSPLQDPFPEEDYS	0.1311901	0.038747955
HLA-DPA1*02:01-DPB1*13:01	GNEKEEGETADTVG	0.015174988	0.051893234
HLA-DPA1*02:01-DPB1*13:01	NCSPKLFGDWEAQL	0.2727307	0.00065299997
HLA-DPA1*02:01-DPB1*13:01	FYEKNYVCVGRVTG	0.16839036	0.19069824
HLA-DPA1*02:01-DPB1*13:01	DDICDHTLEQQQMQ	0.104061075	0.0041949176
HLA-DPA1*02:01-DPB1*13:01	MPPKDDKKKKDAGK	0.02543914	0.0046751266
HLA-DPA1*02:01-DPB1*13:01	QAIKEGGAGGGFGS	0.09067249	0.029809603
HLA-DPA1*02:01-DPB1*13:01	YEPVSDSQMVIIVT	0.2056571	0.00716163
HLA-DPA1*02:01-DPB1*13:01	FEERVSVSFIRTIQ	0.46793163	0.24105494
HLA-DPA1*02:01-DPB1*13:01	TAFATCSSSATLPS	0.17823295	0.0035247237
HLA-DPA1*02:01-DPB1*13:01	DYSTRHAACPVLVG	0.18725868	0.32180926
HLA-DPA1*02:01-DPB1*13:01	KKSAQWRTVEGALK	0.24149624	0.12246531
HLA-DPA1*02:01-DPB1*13:01	AGRVVVRRLAVRRF	0.41124672	0.16406493
HLA-DPA1*02:01-DPB1*13:01	LALLSFLTPLAFLL	0.5456228	0.023258362
HLA-DPA1*02:01-DPB1*13:01	SLECVYPSMGILTQ	0.25185573	0.0007600313
HLA-DPA1*02:01-DPB1*13:01	EGTLPDKQSTEQAI	0.041277885	0.004729473
HLA-DPA1*02:01-DPB1*13:01	VLPSGDLMCDCPQG	0.038789008	0.0013500594
HLA-DPA1*02:01-DPB1*13:01	AREAARQQLLDREL	0.25395048	0.19540092
HLA-DPA1*02:01-DPB1*13:01	QLVLLVDFAHSWNE	0.29501614	0.0017765373
HLA-DPA1*02:01-DPB1*13:01	CGMVAALSAIRANC	0.3506644	0.0033035513
HLA-DPA1*02:01-DPB1*13:01	LADRIHLEELAHMG	0.38582286	0.4875285
HLA-DPA1*02:01-DPB1*13:01	YELSASNFELHVAQ	0.28345826	0.029975664
