# Supplementary material for: MHCII-peptide presentation: an assessment of the state-of-the-art prediction methods
Source: Front Immunol. 2024 Mar 12;15:1293706. doi: 10.3389/fimmu.2024.1293706 (PMC11027168; doi:10.3389/fimmu.2024.1293706)
Supplement: Supplementary file 2 [file DataSheet_2.zip › output/BERT/neg/14_HLA-DPA1_02_01_DPB1_14_01.csv]

allele	peptide	affinity_pred	mass_pred
HLA-DPA1*02:01-DPB1*14:01	SQHLPSTPSSPRVP	0.025486974	0.12290428
HLA-DPA1*02:01-DPB1*14:01	QLWKKIPPVPSTTS	0.40955874	0.05900687
HLA-DPA1*02:01-DPB1*14:01	VPGGVFYPGAGLGA	0.005394261	0.041718874
HLA-DPA1*02:01-DPB1*14:01	VGGAGVPGVPGAIP	0.0035568946	0.01982084
HLA-DPA1*02:01-DPB1*14:01	TPAAPPFTATTAVI	0.05426432	0.01309686
HLA-DPA1*02:01-DPB1*14:01	YPGPPMMDGAMGYV	0.033509992	0.006082121
HLA-DPA1*02:01-DPB1*14:01	EILCRYQNIWNINL	0.039411504	0.00092660787
HLA-DPA1*02:01-DPB1*14:01	AFSFLFTVITFPIS	0.20501955	0.0029475475
HLA-DPA1*02:01-DPB1*14:01	TTQCRKDVGRPQPG	0.020688524	0.0041717705
HLA-DPA1*02:01-DPB1*14:01	KAIADWYNEKGGMA	0.038587537	0.022726644
HLA-DPA1*02:01-DPB1*14:01	VAACCSEPRCSVAV	0.013563791	0.027564054
HLA-DPA1*02:01-DPB1*14:01	AFYQLIHQGTKMIP	0.18416715	0.0017367422
HLA-DPA1*02:01-DPB1*14:01	SPATPQAKPDGVTA	0.0009407525	0.07598172
HLA-DPA1*02:01-DPB1*14:01	APAAAPAPAAGLGR	0.021463642	0.5901543
HLA-DPA1*02:01-DPB1*14:01	YCPGMGVALRMYPL	0.15273097	0.005495923
HLA-DPA1*02:01-DPB1*14:01	TFRVSDGLQASPPA	0.2948701	0.026293045
HLA-DPA1*02:01-DPB1*14:01	WIYWKKYGGLKTPT	0.10496696	0.021178838
HLA-DPA1*02:01-DPB1*14:01	MCIRSSWVCDGDND	0.0029497445	0.001605615
HLA-DPA1*02:01-DPB1*14:01	LSISSDVSTFTTRT	0.018671669	0.008768281
HLA-DPA1*02:01-DPB1*14:01	ITVHATCENEEEMD	0.00042472768	0.10856376
HLA-DPA1*02:01-DPB1*14:01	CLPSMYNDPQFGTS	0.0056273565	0.0010107628
HLA-DPA1*02:01-DPB1*14:01	VVALVLLNVAAAGA	0.08738472	0.0052179126
HLA-DPA1*02:01-DPB1*14:01	TGTPPDSSLVTYEL	0.0071957367	0.003496326
HLA-DPA1*02:01-DPB1*14:01	GYVQPPPPPYPGPM	0.0077713123	0.51175296
HLA-DPA1*02:01-DPB1*14:01	ERLEKLLTKEQLKI	0.16767515	0.05353549
HLA-DPA1*02:01-DPB1*14:01	QQTEASALAAAASV	0.12447468	0.024977017
HLA-DPA1*02:01-DPB1*14:01	KGLGPCGWILVAFS	0.112020865	0.0021969276
HLA-DPA1*02:01-DPB1*14:01	IYIDRIEVVNMLAP	0.114878416	0.0133855445
HLA-DPA1*02:01-DPB1*14:01	IRDFQKISLRVEAN	0.195924	0.1981887
HLA-DPA1*02:01-DPB1*14:01	TLGMIWTIILRFAI	0.12866625	0.0014503531
HLA-DPA1*02:01-DPB1*14:01	QPMEVQEGYGFGSG	0.0037127037	0.0067771845
HLA-DPA1*02:01-DPB1*14:01	SMAQAMKGVTKAMG	0.17903504	0.013149274
HLA-DPA1*02:01-DPB1*14:01	ITNLTNLGQSTEYR	0.011309522	0.058425415
HLA-DPA1*02:01-DPB1*14:01	VATYLGGLPDVPFS	0.04267003	0.022692535
HLA-DPA1*02:01-DPB1*14:01	AMCHMIYRKALRLS	0.24829966	0.001644277
HLA-DPA1*02:01-DPB1*14:01	RNALGSSFIAARNF	0.18431082	0.025487762
HLA-DPA1*02:01-DPB1*14:01	FHAIMRQEIGWFDV	0.030629182	0.0017912344
HLA-DPA1*02:01-DPB1*14:01	GGLFYATGLCQLCT	0.051504932	0.004651571
HLA-DPA1*02:01-DPB1*14:01	AIAGDEHKRSVVDS	0.023036342	0.030923763
HLA-DPA1*02:01-DPB1*14:01	SSLLRTSIMSKQYG	0.27577353	0.2328248
HLA-DPA1*02:01-DPB1*14:01	STPLATLEFPPSED	0.017636934	0.0065216497
HLA-DPA1*02:01-DPB1*14:01	FDFEEMKRKKNDIY	0.014907329	0.003492543
HLA-DPA1*02:01-DPB1*14:01	REKVLQTLGVLLTT	0.42018953	0.0125713125
HLA-DPA1*02:01-DPB1*14:01	KVIQQGRQSKGLTQ	0.11691949	0.020501953
HLA-DPA1*02:01-DPB1*14:01	VENAARKLEAMTNS	0.0799018	0.0792328
HLA-DPA1*02:01-DPB1*14:01	EALPGDNVGFNVKN	0.010937589	0.5075356
HLA-DPA1*02:01-DPB1*14:01	TVASSAPTTAASST	0.04238861	0.18439871
HLA-DPA1*02:01-DPB1*14:01	VASPRYHTVGRAAG	0.067144915	0.9830208
HLA-DPA1*02:01-DPB1*14:01	EPPVPVGLEVKLGA	0.053531725	0.0060558007
HLA-DPA1*02:01-DPB1*14:01	MDMWTALLILQALL	0.1158056	0.0013787089
HLA-DPA1*02:01-DPB1*14:01	GLKRLAKSDPMVQC	0.3328931	0.004795563
HLA-DPA1*02:01-DPB1*14:01	RALELDGQSVKAHF	0.14182296	0.083418675
HLA-DPA1*02:01-DPB1*14:01	KPEPVPVQKGEPKE	0.023344986	0.1800991
HLA-DPA1*02:01-DPB1*14:01	MLGFVGRVAAAPAS	0.22711453	0.1194195
HLA-DPA1*02:01-DPB1*14:01	LPQEASTGEKSSTM	0.0028462254	0.032933798
HLA-DPA1*02:01-DPB1*14:01	IREEGRCSSSDDDT	0.0005698773	0.033454858
HLA-DPA1*02:01-DPB1*14:01	QMSPALTCLVLGLA	0.15770563	0.0021377895
HLA-DPA1*02:01-DPB1*14:01	SKEAVYSDKLQHYS	0.14124718	0.2645116
HLA-DPA1*02:01-DPB1*14:01	MPDSGPLPETHKFG	0.016585074	0.068771206
HLA-DPA1*02:01-DPB1*14:01	LSTSQLVACTKVVA	0.11102689	0.0029964105
HLA-DPA1*02:01-DPB1*14:01	WDSDAHTTEKPTDA	0.0012388023	0.10709411
HLA-DPA1*02:01-DPB1*14:01	GMGVALRMYPLKPT	0.22199316	0.0344021
HLA-DPA1*02:01-DPB1*14:01	CHESCLDEEVEGQG	0.00063075754	0.0024391047
HLA-DPA1*02:01-DPB1*14:01	LFKYIIIGDTGVGK	0.1086584	0.01200015
HLA-DPA1*02:01-DPB1*14:01	AKSVAQRTEDSGLQ	0.022480913	0.096312255
HLA-DPA1*02:01-DPB1*14:01	GDKKEAHKLKEDFR	0.05022687	0.5020477
HLA-DPA1*02:01-DPB1*14:01	LGDGELSEGSVWEA	0.0014084986	0.0044526295
HLA-DPA1*02:01-DPB1*14:01	INKEIEQRQKPATE	0.027611755	0.05468879
HLA-DPA1*02:01-DPB1*14:01	LSTSFRHAQSGYLK	0.1493328	0.14743884
HLA-DPA1*02:01-DPB1*14:01	NPTSFVYGSNDENE	0.0028671662	0.041247014
HLA-DPA1*02:01-DPB1*14:01	CMAFAGLTADARIV	0.08743634	0.0012855914
HLA-DPA1*02:01-DPB1*14:01	ILYDKLEKIHHSGA	0.079772584	0.0922927
HLA-DPA1*02:01-DPB1*14:01	SASFTVTKGKSSTQ	0.09370107	0.01806179
HLA-DPA1*02:01-DPB1*14:01	KFLLMLCSLLTSLY	0.20771585	0.0016782744
HLA-DPA1*02:01-DPB1*14:01	TESPVREEPGEDFP	0.0015703969	0.021308515
HLA-DPA1*02:01-DPB1*14:01	AFGHSTYGAECFPA	0.0065486236	0.0074440525
HLA-DPA1*02:01-DPB1*14:01	PSFIDLETFNAGSD	0.021356393	0.018424919
HLA-DPA1*02:01-DPB1*14:01	RRGALLAGALAAYA	0.5187275	0.1631414
HLA-DPA1*02:01-DPB1*14:01	QEQPHGNITFNMEL	0.0053236275	0.009172792
HLA-DPA1*02:01-DPB1*14:01	WGPGLHGGIVGRSA	0.009458973	0.4568695
HLA-DPA1*02:01-DPB1*14:01	FSGASDNSIIMWDI	0.019813633	0.00088482595
HLA-DPA1*02:01-DPB1*14:01	KKMKDVYEKTPQMG	0.11020471	0.0064901197
HLA-DPA1*02:01-DPB1*14:01	NKNLTWRDMQHLVV	0.1450231	0.0035198994
HLA-DPA1*02:01-DPB1*14:01	FTHYDRAHIAQLCE	0.116106994	0.042325724
HLA-DPA1*02:01-DPB1*14:01	MCFGLAFMLAGVIL	0.037297424	0.0006158931
HLA-DPA1*02:01-DPB1*14:01	FFIIAVLMSAQESW	0.11996881	0.0010212586
HLA-DPA1*02:01-DPB1*14:01	KGTVEGFEPADNKC	0.027711876	0.007338886
HLA-DPA1*02:01-DPB1*14:01	TKVVCPPKKLECKF	0.17165788	0.0032408752
HLA-DPA1*02:01-DPB1*14:01	HMPMDCINIRTGQE	0.011638858	0.014777142
HLA-DPA1*02:01-DPB1*14:01	HFWHRGVTKRSLSP	0.13334438	0.0076775127
HLA-DPA1*02:01-DPB1*14:01	FHPIPYYDKNSPVH	0.03032943	0.13352005
HLA-DPA1*02:01-DPB1*14:01	MVLMAPRTLLLLLS	0.2974258	0.0043986295
HLA-DPA1*02:01-DPB1*14:01	LMHFMAIIYTRLHL	0.24417672	0.0048926366
HLA-DPA1*02:01-DPB1*14:01	GMGVALRMYPLKPT	0.22199316	0.0344021
HLA-DPA1*02:01-DPB1*14:01	LRMYPLKPTWWFCA	0.07365134	0.0005355471
HLA-DPA1*02:01-DPB1*14:01	KVIRLIGRDTVEEI	0.114945546	0.0263275
HLA-DPA1*02:01-DPB1*14:01	IAQVKIQGQNKEML	0.11838366	0.014626861
HLA-DPA1*02:01-DPB1*14:01	IDTRSEFYKHIVLS	0.082402706	0.060867883
HLA-DPA1*02:01-DPB1*14:01	ESIRAKCVQYLDRA	0.13417634	0.039130874
HLA-DPA1*02:01-DPB1*14:01	EGEVINEKDRCKKC	0.0032474245	0.0013651142
HLA-DPA1*02:01-DPB1*14:01	PGGPGEGACQDVDE	0.00022870506	0.017612567
HLA-DPA1*02:01-DPB1*14:01	VVALVLLNVAAAGA	0.08738472	0.0052179126
HLA-DPA1*02:01-DPB1*14:01	VLPPKNAIKEGDNI	0.051229537	0.01885694
HLA-DPA1*02:01-DPB1*14:01	TGSPVVSEEPLDLL	0.060155537	0.021713782
HLA-DPA1*02:01-DPB1*14:01	DLVLLSSDRLDGSC	0.019419853	0.0013694292
HLA-DPA1*02:01-DPB1*14:01	VPAEFDLKQRNSTI	0.012338071	0.006798625
HLA-DPA1*02:01-DPB1*14:01	RIERAVEEKACNCL	0.050193403	0.15252864
HLA-DPA1*02:01-DPB1*14:01	KLQQYRQVHLLPGL	0.16636609	0.022755891
HLA-DPA1*02:01-DPB1*14:01	ASEGSAESMGPDSR	0.0014214934	0.20140867
HLA-DPA1*02:01-DPB1*14:01	PAPRARACRVLPWA	0.18357776	0.006923318
HLA-DPA1*02:01-DPB1*14:01	GGKGGSCSQAASSN	0.0093452735	0.031129593
HLA-DPA1*02:01-DPB1*14:01	APRTLLLLLSGALA	0.17460261	0.16922364
HLA-DPA1*02:01-DPB1*14:01	KETLQRTDAPKTHM	0.09952506	0.06947538
HLA-DPA1*02:01-DPB1*14:01	VTLYYEALCGGCRA	0.0218535	0.029476086
HLA-DPA1*02:01-DPB1*14:01	DVWMFAVCMWEILS	0.18085088	0.00096437923
HLA-DPA1*02:01-DPB1*14:01	IMTLQPRCEDVETA	0.01337269	0.01243869
HLA-DPA1*02:01-DPB1*14:01	LTSAIAKQEDVSVQ	0.052857395	0.039352335
HLA-DPA1*02:01-DPB1*14:01	RRRVCWALVAVLLA	0.406774	0.002441849
HLA-DPA1*02:01-DPB1*14:01	ASLAFPFILILTVP	0.18990757	0.0038774847
HLA-DPA1*02:01-DPB1*14:01	FWFLYHKGHPPSEP	0.031558767	0.06898923
HLA-DPA1*02:01-DPB1*14:01	GFMIGYLGYCKGVE	0.057089124	0.0104612
HLA-DPA1*02:01-DPB1*14:01	RVTAPRTLLLLLWG	0.17558461	0.015982803
HLA-DPA1*02:01-DPB1*14:01	RAPEIMLNWMHYNQ	0.068295434	0.052653097
HLA-DPA1*02:01-DPB1*14:01	VPPPIRYGPPPQLC	0.13731238	0.014931309
HLA-DPA1*02:01-DPB1*14:01	RPELLYRTDFFPGL	0.06462143	0.07398392
HLA-DPA1*02:01-DPB1*14:01	KFSCCVLVFLLFAV	0.047149707	0.001233151
HLA-DPA1*02:01-DPB1*14:01	LDQYLDKDHYTLID	0.017637767	0.09720942
HLA-DPA1*02:01-DPB1*14:01	GQRLRRGTPWLRVH	0.41657734	0.6555116
HLA-DPA1*02:01-DPB1*14:01	SWLVKDAPWDEVPL	0.061428867	0.05232613
HLA-DPA1*02:01-DPB1*14:01	WGILRCVIDICMKL	0.109159835	0.0018823901
HLA-DPA1*02:01-DPB1*14:01	IPLNKTAPCVRLLN	0.37422043	0.014144272
HLA-DPA1*02:01-DPB1*14:01	TANFHKWSLSVKNF	0.3382652	0.9104365
HLA-DPA1*02:01-DPB1*14:01	KNLVTGDHIPTPQD	0.079463474	0.08722271
HLA-DPA1*02:01-DPB1*14:01	CFEPANQMVKCDPR	0.034268577	0.0040313005
HLA-DPA1*02:01-DPB1*14:01	RKLADLCTGLQGFL	0.24712	0.0020951887
HLA-DPA1*02:01-DPB1*14:01	RARRSPPPRAARLP	0.22438887	0.27985024
HLA-DPA1*02:01-DPB1*14:01	AKEKDIVYPGIAVF	0.25578466	0.05642367
HLA-DPA1*02:01-DPB1*14:01	PSAIRQSGPRPTLR	0.112272345	0.07318602
HLA-DPA1*02:01-DPB1*14:01	PLVPQKGSFQMVHC	0.032137226	0.0011801131
HLA-DPA1*02:01-DPB1*14:01	ATGRLLLLLLVGLT	0.07825734	0.003391788
HLA-DPA1*02:01-DPB1*14:01	NKPSDLGTKLQDPR	0.02919722	0.15524851
HLA-DPA1*02:01-DPB1*14:01	ATLVDVVVQSLGDA	0.029967759	0.0057420814
HLA-DPA1*02:01-DPB1*14:01	LLMCHCGKGAKGFT	0.04108183	0.0013012314
HLA-DPA1*02:01-DPB1*14:01	CAVFTWTNLLVVVV	0.10179833	0.000499271
HLA-DPA1*02:01-DPB1*14:01	QSLENVSGYYADAR	0.019178178	0.014137519
HLA-DPA1*02:01-DPB1*14:01	WNEVNSHSNAQCVS	0.0025919846	0.011044421
HLA-DPA1*02:01-DPB1*14:01	HTLEFMMRQSNSTA	0.05211365	0.0048506735
HLA-DPA1*02:01-DPB1*14:01	ICKAQAQTERENLR	0.03874761	0.08310675
HLA-DPA1*02:01-DPB1*14:01	WALGFYPAEITLTW	0.13096161	0.004797795
HLA-DPA1*02:01-DPB1*14:01	LCTFAVYVTIDENN	0.034148015	0.0006494564
HLA-DPA1*02:01-DPB1*14:01	YFMPKSTIYRGEMC	0.05473273	0.00076859037
HLA-DPA1*02:01-DPB1*14:01	LTVTLMVLSSPLAL	0.3739661	0.08962678
HLA-DPA1*02:01-DPB1*14:01	CRCEDLEKQNRLLH	0.0022492565	0.0013991112
HLA-DPA1*02:01-DPB1*14:01	TILLQYCFLLITCL	0.015112087	0.00088557974
HLA-DPA1*02:01-DPB1*14:01	CPHNDNVIASGSED	0.0015699229	0.005098076
HLA-DPA1*02:01-DPB1*14:01	VGKLKQNLLLACLV	0.29705533	0.003355069
HLA-DPA1*02:01-DPB1*14:01	FQIKSLIPQFQGRL	0.19882701	0.020284439
HLA-DPA1*02:01-DPB1*14:01	DLVDLMSIGTLLAY	0.12425046	0.0018581379
HLA-DPA1*02:01-DPB1*14:01	LGDTGHSWADALST	0.008703568	0.12732205
HLA-DPA1*02:01-DPB1*14:01	ARLAERKFMNPFNM	0.14563516	0.24053161
HLA-DPA1*02:01-DPB1*14:01	LTGKVRQYFIEAHE	0.17193395	0.35400298
HLA-DPA1*02:01-DPB1*14:01	QNQGNWILPKFLCN	0.022898365	0.0008738145
HLA-DPA1*02:01-DPB1*14:01	LPGVPLARPALLLL	0.19467089	0.023397753
HLA-DPA1*02:01-DPB1*14:01	EKEGGEAEESATDT	0.008276888	0.10986587
HLA-DPA1*02:01-DPB1*14:01	KYNVSGTNGTCLLA	0.04651095	0.0016527597
HLA-DPA1*02:01-DPB1*14:01	LTCPFEPPKPKTKH	0.023828719	0.039052125
HLA-DPA1*02:01-DPB1*14:01	LLLLLAVAVRESWQ	0.11336632	0.0034794137
HLA-DPA1*02:01-DPB1*14:01	NDLWLNEGFATFME	0.059408586	0.00434596
HLA-DPA1*02:01-DPB1*14:01	PPAYLEATEPAVTH	0.11141083	0.07598926
HLA-DPA1*02:01-DPB1*14:01	SPSPLSIKKCPICK	0.064136975	0.014188434
HLA-DPA1*02:01-DPB1*14:01	PLKVTWWFCAFPYS	0.08398044	0.00078751583
HLA-DPA1*02:01-DPB1*14:01	QIGVKKRVDHCPIK	0.07067908	0.07080357
HLA-DPA1*02:01-DPB1*14:01	TQGLAVALALSVLP	0.36557266	0.009845856
HLA-DPA1*02:01-DPB1*14:01	IDNWCRRDKKQCKS	0.022088757	0.0073277033
HLA-DPA1*02:01-DPB1*14:01	FRPVSETCTDRSGI	0.0015383345	0.008983487
HLA-DPA1*02:01-DPB1*14:01	GAYERDNQHQDEAE	0.00176129	0.050730012
HLA-DPA1*02:01-DPB1*14:01	NEQWQMSLGTSEDH	0.010822734	0.007523486
HLA-DPA1*02:01-DPB1*14:01	SPATPQAKPDGVTA	0.0009407525	0.07598172
HLA-DPA1*02:01-DPB1*14:01	WCPHNDNVIASGSE	0.0048593874	0.01486291
HLA-DPA1*02:01-DPB1*14:01	AHSWNESWVEKMEE	0.018854607	0.0933415
HLA-DPA1*02:01-DPB1*14:01	FKTCSEQNGYVLTL	0.045285225	0.00087773555
HLA-DPA1*02:01-DPB1*14:01	VKKEDSDDSLVDYG	0.108114004	0.07158231
HLA-DPA1*02:01-DPB1*14:01	WTSDSAGEECDAAE	0.00037783303	0.0040285806
HLA-DPA1*02:01-DPB1*14:01	EGKAGHGPGPGPGR	0.0138950925	0.071032144
HLA-DPA1*02:01-DPB1*14:01	FDSSFDVHKKCPLC	0.04140075	0.0013416549
HLA-DPA1*02:01-DPB1*14:01	CPCPSSGDEQQQQQ	0.00027041472	0.009967323
HLA-DPA1*02:01-DPB1*14:01	VDECEAGDVCDNGI	0.0010534332	0.0018983737
HLA-DPA1*02:01-DPB1*14:01	LLGFRVPPHPTGAS	0.068949476	0.14630781
HLA-DPA1*02:01-DPB1*14:01	TLQEVYIELFDQID	0.08226	0.005941502
HLA-DPA1*02:01-DPB1*14:01	EDQFPSPVVVESDF	0.009889517	0.0074483664
HLA-DPA1*02:01-DPB1*14:01	NATTIHFNLTFQNT	0.027330615	0.0044365893
HLA-DPA1*02:01-DPB1*14:01	EGFSHFHLYVCAAF	0.05784496	0.002914204
HLA-DPA1*02:01-DPB1*14:01	LYYEALCGGCRAFL	0.029950231	0.0008145116
HLA-DPA1*02:01-DPB1*14:01	FWQDLGNLVADGCD	0.012733644	0.001920587
HLA-DPA1*02:01-DPB1*14:01	LQLQSKHDAATCFV	0.08267857	0.007606613
HLA-DPA1*02:01-DPB1*14:01	PPPSAAPQAILCHP	0.018228399	0.03745727
HLA-DPA1*02:01-DPB1*14:01	IMLSATLTIPIWQW	0.20863786	0.002552852
HLA-DPA1*02:01-DPB1*14:01	RGMGRGDGFDSRGK	0.0037948815	0.004833753
HLA-DPA1*02:01-DPB1*14:01	ESTIGAAFLTQTVC	0.06814621	0.0023045249
HLA-DPA1*02:01-DPB1*14:01	VTMPFSVREGINIF	0.13775076	0.00499854
HLA-DPA1*02:01-DPB1*14:01	LLLLPLLLGLNAGA	0.08549409	0.0018778865
HLA-DPA1*02:01-DPB1*14:01	EFQAKTQVQQLLVS	0.25662437	0.0501952
HLA-DPA1*02:01-DPB1*14:01	EVVEMEGCIPQKQD	0.060499236	0.007266502
HLA-DPA1*02:01-DPB1*14:01	IMPYELTRVCLQPI	0.12950426	0.0070372224
HLA-DPA1*02:01-DPB1*14:01	SINTVTYEWAPPVQ	0.027487434	0.17248847
HLA-DPA1*02:01-DPB1*14:01	CYFDIEWRDRRITL	0.009715889	0.0007207065
HLA-DPA1*02:01-DPB1*14:01	MKLLVILLFSGLIT	0.11931108	0.00435625
HLA-DPA1*02:01-DPB1*14:01	LQLQSKHDAATCFV	0.08267857	0.007606613
HLA-DPA1*02:01-DPB1*14:01	FDVHKKCPLCELMF	0.10460875	0.0013169094
HLA-DPA1*02:01-DPB1*14:01	AMDQGTATLHVQAS	0.036882214	0.066500135
HLA-DPA1*02:01-DPB1*14:01	PVSGSVKTVNVPFH	0.07276665	0.15914659
HLA-DPA1*02:01-DPB1*14:01	GFSFTDDTHGYAVN	0.002507163	0.17722252
HLA-DPA1*02:01-DPB1*14:01	PGVFVANLTEWKRQ	0.1226493	0.015108128
HLA-DPA1*02:01-DPB1*14:01	TPVLAKAVDGYVKP	0.25405833	0.13612048
HLA-DPA1*02:01-DPB1*14:01	WASVANTIPTMFWA	0.1287704	0.003527622
HLA-DPA1*02:01-DPB1*14:01	PPPPDTMSCRDRTQ	0.0029113686	0.0075066336
HLA-DPA1*02:01-DPB1*14:01	MASRWGPLIGLAPC	0.23485945	0.021347929
HLA-DPA1*02:01-DPB1*14:01	LFEEEMDSNPMVSS	0.011830681	0.004690293
HLA-DPA1*02:01-DPB1*14:01	KEMLAAACQMFLGK	0.34991947	0.016342046
HLA-DPA1*02:01-DPB1*14:01	FILPAVTERMFNQN	0.066039376	0.48563734
HLA-DPA1*02:01-DPB1*14:01	TIIGGGDTATCCAK	0.0019610438	0.01925439
HLA-DPA1*02:01-DPB1*14:01	WVDDAIWRLLFSMI	0.08388467	0.0006477704
HLA-DPA1*02:01-DPB1*14:01	KTWACSNVSENGWL	0.026162101	0.0029010347
HLA-DPA1*02:01-DPB1*14:01	PWHNITVTATEINN	0.12352084	0.0044645667
HLA-DPA1*02:01-DPB1*14:01	GTLEDQLSHLKQYE	0.016758429	0.011071569
HLA-DPA1*02:01-DPB1*14:01	CATVIGFSYWASEL	0.05445776	0.0010696253
HLA-DPA1*02:01-DPB1*14:01	ALGFYPAEITLTWQ	0.11974566	0.022639917
HLA-DPA1*02:01-DPB1*14:01	QRPRRRVCWALVAV	0.47947428	0.007662101
HLA-DPA1*02:01-DPB1*14:01	LLSIIILLELAILG	0.0123913195	0.0011770648
HLA-DPA1*02:01-DPB1*14:01	EKELLAVACEQFLG	0.3309146	0.0070509287
HLA-DPA1*02:01-DPB1*14:01	GGFGGRGGFRGGRG	0.0066065807	0.04124555
HLA-DPA1*02:01-DPB1*14:01	TIIGGGDTATCCAK	0.0019610438	0.01925439
HLA-DPA1*02:01-DPB1*14:01	PTPPCAEMREDSAR	0.0005735526	0.0030430593
HLA-DPA1*02:01-DPB1*14:01	LGWRDWILQPEGYQ	0.00821385	0.916131
HLA-DPA1*02:01-DPB1*14:01	PGFPSFNHTQFPPS	0.0037621905	0.003464607
HLA-DPA1*02:01-DPB1*14:01	TAWAMVDGGSNVKA	0.034296755	0.02389815
HLA-DPA1*02:01-DPB1*14:01	PAQLLGLLLLWLPG	0.04220414	0.003449368
HLA-DPA1*02:01-DPB1*14:01	PLWNIQATIELQTS	0.099178895	0.00075133936
HLA-DPA1*02:01-DPB1*14:01	CEVKDPRHGNLYDL	0.046655063	0.002969986
HLA-DPA1*02:01-DPB1*14:01	SRATSTATSGFAGA	0.026354436	0.024702014
HLA-DPA1*02:01-DPB1*14:01	SGEKGVRIKECRVM	0.054755323	0.0037669514
HLA-DPA1*02:01-DPB1*14:01	VVECISWAPESSYS	0.014648106	0.00250417
HLA-DPA1*02:01-DPB1*14:01	PPLGAIPITDCLFC	0.025743434	0.00050669344
HLA-DPA1*02:01-DPB1*14:01	EWLARIDWDDDKFY	0.0164858	0.038902793
HLA-DPA1*02:01-DPB1*14:01	CNAMAFCAKMRSSK	0.125705	0.0017442601
HLA-DPA1*02:01-DPB1*14:01	LKKKFSCCVLVFLL	0.3113262	0.0030319637
HLA-DPA1*02:01-DPB1*14:01	YYGIQYRAAGTEGP	0.012776821	0.02758659
HLA-DPA1*02:01-DPB1*14:01	LALSITLGGFGADR	0.058016162	0.0052779582
HLA-DPA1*02:01-DPB1*14:01	SEEEIAMAVTAWEK	0.30822867	0.11925969
HLA-DPA1*02:01-DPB1*14:01	GWWQVLLWVLGLPV	0.07824654	0.0018041583
HLA-DPA1*02:01-DPB1*14:01	LRLPGGSCMAVLTV	0.06902186	0.0026900652
HLA-DPA1*02:01-DPB1*14:01	QLLIVLLGLSALLQ	0.06772333	0.002147366
HLA-DPA1*02:01-DPB1*14:01	PEKNGAHSVTQAGV	0.09325361	0.0067943456
HLA-DPA1*02:01-DPB1*14:01	ADSHSLACWGKGAS	0.013181857	0.0061246054
HLA-DPA1*02:01-DPB1*14:01	NGTEVPNTRSRGHH	0.004626883	0.014629258
HLA-DPA1*02:01-DPB1*14:01	PATPQAKPDGVTAT	0.0019847525	0.008369634
HLA-DPA1*02:01-DPB1*14:01	IYWTCEATNVINVT	0.072546296	0.004583947
HLA-DPA1*02:01-DPB1*14:01	IKRVVLKTPAKRHK	0.25232548	0.49771738
HLA-DPA1*02:01-DPB1*14:01	LDGRKMCKDMEELL	0.11312037	0.08287807
HLA-DPA1*02:01-DPB1*14:01	HFESMLSHPPIPIA	0.14338337	0.013819573
HLA-DPA1*02:01-DPB1*14:01	DVQKTLGLTQHVQA	0.18666933	0.032289345
HLA-DPA1*02:01-DPB1*14:01	MTLGMIWTIILRFA	0.09766388	0.0018342162
HLA-DPA1*02:01-DPB1*14:01	LPLGTTAPGPTEVA	0.004822189	0.045856073
HLA-DPA1*02:01-DPB1*14:01	RMRAGKGKMRNRRR	0.16011502	0.008611208
HLA-DPA1*02:01-DPB1*14:01	EVEVKSVVDFIQKH	0.16576129	0.025547931
HLA-DPA1*02:01-DPB1*14:01	IPGFNGSEDCAALE	0.0013401717	0.012462554
HLA-DPA1*02:01-DPB1*14:01	DGPVFYPPPKKTKH	0.051397443	0.24129176
HLA-DPA1*02:01-DPB1*14:01	TLPHSIRSDSEDIC	0.0056115272	0.027088124
HLA-DPA1*02:01-DPB1*14:01	CWQRRLPKLKHVSH	0.21814172	0.010583035
HLA-DPA1*02:01-DPB1*14:01	WRPEAVASEPPVPV	0.04339773	0.118392214
HLA-DPA1*02:01-DPB1*14:01	AAPQLLIVLLGLSA	0.13301474	0.006018761
HLA-DPA1*02:01-DPB1*14:01	AGAALMLCAATAVL	0.13105139	0.0064666965
HLA-DPA1*02:01-DPB1*14:01	PELAMGALELESRN	0.16414776	0.021517783
HLA-DPA1*02:01-DPB1*14:01	GNLPELNMCAQKRV	0.048203394	0.0020121897
HLA-DPA1*02:01-DPB1*14:01	CETWGVNGETGTLV	0.0014832999	0.0003758343
HLA-DPA1*02:01-DPB1*14:01	GGFGVLLSRMLLQQ	0.07315458	0.009620629
HLA-DPA1*02:01-DPB1*14:01	HCLAWFIFDYIQLR	0.06412868	0.0005897592
HLA-DPA1*02:01-DPB1*14:01	SLTRYLTLNASQIT	0.33070382	0.33400816
HLA-DPA1*02:01-DPB1*14:01	MSGRGKQGGKARAK	0.034834113	0.0392232
HLA-DPA1*02:01-DPB1*14:01	VLAGAMLALGLMTC	0.10745037	0.0021465549
HLA-DPA1*02:01-DPB1*14:01	VWFLSVAFLLVFIM	0.023473995	0.0013862809
HLA-DPA1*02:01-DPB1*14:01	CCLWLLGAVLLMDA	0.059464704	0.0006901041
HLA-DPA1*02:01-DPB1*14:01	AQLHLQLQSKHDAA	0.07318213	0.05230991
HLA-DPA1*02:01-DPB1*14:01	KKGKKDRDMDELKK	0.03879788	0.078567
HLA-DPA1*02:01-DPB1*14:01	EKRFTSRIPLVRSF	0.5946084	0.036021788
HLA-DPA1*02:01-DPB1*14:01	VGGPREFNVTVTVR	0.0806088	0.9380191
HLA-DPA1*02:01-DPB1*14:01	PLVQENGCEEYGIM	0.0037455792	0.00053308095
HLA-DPA1*02:01-DPB1*14:01	YTKALGEMVVQQES	0.25085804	0.047936995
HLA-DPA1*02:01-DPB1*14:01	EDICQQMGPMIDEK	0.011302408	0.0033534255
HLA-DPA1*02:01-DPB1*14:01	FLLLLCALLGIVVC	0.008924829	0.0006733658
HLA-DPA1*02:01-DPB1*14:01	PQKRKPDIKKAKLM	0.20544328	0.017385053
HLA-DPA1*02:01-DPB1*14:01	AAEPPPCLRRGAAA	0.021761937	0.0042187436
HLA-DPA1*02:01-DPB1*14:01	FSSPAGGVLGGGLG	0.0041592424	0.02023096
HLA-DPA1*02:01-DPB1*14:01	QGQNKEMLAAACQM	0.18683101	0.013498237
HLA-DPA1*02:01-DPB1*14:01	CRHVIPMNPNTNDL	0.082673	0.008716229
HLA-DPA1*02:01-DPB1*14:01	MKMRFLGLVVCLVL	0.2758921	0.0022423929
HLA-DPA1*02:01-DPB1*14:01	IMAISPILGLSAAV	0.26065993	0.0028664959
HLA-DPA1*02:01-DPB1*14:01	ATVMDEVQKFLGVL	0.14078194	0.0026660713
HLA-DPA1*02:01-DPB1*14:01	SVRVAAAVVRALPR	0.71479696	0.9589138
HLA-DPA1*02:01-DPB1*14:01	LVAAYIQVSFWCLA	0.07591746	0.0006120659
HLA-DPA1*02:01-DPB1*14:01	RPFLVSIMLRSIYT	0.3253204	0.01047586
HLA-DPA1*02:01-DPB1*14:01	KIHIFNERPGKDPE	0.022669323	0.6023544
HLA-DPA1*02:01-DPB1*14:01	SVSNHYGGLDGGHY	0.0029448678	0.1353823
HLA-DPA1*02:01-DPB1*14:01	RTGVFITLSIVLER	0.31895941	0.022018831
HLA-DPA1*02:01-DPB1*14:01	ILKCWAHSEVAAPC	0.24587692	0.0061299233
HLA-DPA1*02:01-DPB1*14:01	ERSTLPLGTTAPGP	0.07116855	0.022852745
HLA-DPA1*02:01-DPB1*14:01	IDACINISHHYCNI	0.013471078	0.0018503051
HLA-DPA1*02:01-DPB1*14:01	PVLDRSMQGGLVGN	0.07704653	0.050760217
HLA-DPA1*02:01-DPB1*14:01	GSYSSRDPSVIETH	0.051511366	0.07568395
HLA-DPA1*02:01-DPB1*14:01	YPGMTNPEVIQNLE	0.043860804	0.0709951
HLA-DPA1*02:01-DPB1*14:01	FWSEVAAAVGSRSP	0.17476179	0.010035845
HLA-DPA1*02:01-DPB1*14:01	QLGIVVGILVAQIF	0.11029388	0.0022837422
HLA-DPA1*02:01-DPB1*14:01	EECGRVRDFVAKLA	0.1688092	0.0060275523
HLA-DPA1*02:01-DPB1*14:01	GFMIGYLGYCKGVE	0.057089124	0.0104612
HLA-DPA1*02:01-DPB1*14:01	LYPPGSLPQGAQYN	0.0035001512	0.16194797
HLA-DPA1*02:01-DPB1*14:01	DTDSSCLESHSSLS	0.0016002216	0.0062614987
HLA-DPA1*02:01-DPB1*14:01	KYGERSKQRAQDGD	0.033534683	0.028885532
HLA-DPA1*02:01-DPB1*14:01	DEMETDKQEKKEVH	0.0022572556	0.021806974
HLA-DPA1*02:01-DPB1*14:01	IKQLQLSPRLLEVT	0.443687	0.043476015
HLA-DPA1*02:01-DPB1*14:01	IGYICQDIDPEQLQ	0.0061488003	0.04303153
HLA-DPA1*02:01-DPB1*14:01	MLEARIRILTNNSQ	0.029371612	0.1415428
HLA-DPA1*02:01-DPB1*14:01	AEKLEQVLQWNWGV	0.030700706	0.0020656802
HLA-DPA1*02:01-DPB1*14:01	VESIPEGLDFPNAS	0.005077511	0.0097306445
HLA-DPA1*02:01-DPB1*14:01	LFGALFLALLAGAH	0.09065451	0.0090171285
HLA-DPA1*02:01-DPB1*14:01	KLLHSENYVTKRQS	0.18453811	0.016325498
HLA-DPA1*02:01-DPB1*14:01	YHKHITLIFNPTRK	0.23860021	0.22467399
HLA-DPA1*02:01-DPB1*14:01	GIGKDVESCHDMAA	0.011846381	0.068331525
HLA-DPA1*02:01-DPB1*14:01	RSLGNKNTVLLGLG	0.09346469	0.0041498463
HLA-DPA1*02:01-DPB1*14:01	EPGRLYLDLILAIL	0.22384085	0.005962441
HLA-DPA1*02:01-DPB1*14:01	FANGSIYPPNEGFC	0.0033988715	0.0013242892
HLA-DPA1*02:01-DPB1*14:01	WKLGYFLCEVWLSV	0.1779886	0.001128671
HLA-DPA1*02:01-DPB1*14:01	DNVNALKDRAEAYL	0.06646736	0.017531818
HLA-DPA1*02:01-DPB1*14:01	KMPVDTAHPGSPEL	0.053102147	0.01806442
HLA-DPA1*02:01-DPB1*14:01	KKDLCNFNEQLENG	0.021924764	0.003805297
HLA-DPA1*02:01-DPB1*14:01	ETIMSSSMGKRTSE	0.18102042	0.0027763168
HLA-DPA1*02:01-DPB1*14:01	TWRLNERHYGGLTG	0.026504122	0.0061365804
HLA-DPA1*02:01-DPB1*14:01	DMRVPAQLLGLLLL	0.2759802	0.0026739375
HLA-DPA1*02:01-DPB1*14:01	SGLDYLHGTGHGVG	0.007623402	0.031567857
HLA-DPA1*02:01-DPB1*14:01	VAKAMGTLGVSLSS	0.43981057	0.012892328
HLA-DPA1*02:01-DPB1*14:01	DGVPNEKDNCPLVR	0.0034103342	0.07805314
HLA-DPA1*02:01-DPB1*14:01	MCFGLAFMLAGVIL	0.037297424	0.0006158931
HLA-DPA1*02:01-DPB1*14:01	PMSVGTLEEIIDDN	0.0174042	0.011962778
HLA-DPA1*02:01-DPB1*14:01	GPCGWILVAFSFLF	0.0074955435	0.0058776448
HLA-DPA1*02:01-DPB1*14:01	AFPNTNRWFLTCIN	0.05624412	0.0023661132
HLA-DPA1*02:01-DPB1*14:01	HSRSPRHRTKSRSP	0.071136914	0.004759882
HLA-DPA1*02:01-DPB1*14:01	WYGYHFPELVKIIN	0.23063108	0.08286663
HLA-DPA1*02:01-DPB1*14:01	HDFGFPQEEFGNQF	0.0025669518	0.04660545
HLA-DPA1*02:01-DPB1*14:01	LEGEKNNHRAKDLR	0.04114582	0.26801413
HLA-DPA1*02:01-DPB1*14:01	VYSEKRPMPDSSHD	0.044796217	0.24411511
HLA-DPA1*02:01-DPB1*14:01	GELGFRAFSGSGNR	0.06151625	0.077814646
HLA-DPA1*02:01-DPB1*14:01	DLGNLVADGCDFVC	0.011756699	0.0041414667
HLA-DPA1*02:01-DPB1*14:01	MRFVVALVLLNVAA	0.16599257	0.0050157635
HLA-DPA1*02:01-DPB1*14:01	GLKRLAKSDPMVQC	0.3328931	0.004795563
HLA-DPA1*02:01-DPB1*14:01	CLGRPGLLGPGPGP	0.011033546	0.0021832571
HLA-DPA1*02:01-DPB1*14:01	DPQKRKPDIKKAKL	0.1500599	0.18791088
HLA-DPA1*02:01-DPB1*14:01	FNAVGDGIVLCKMI	0.08960193	0.0009917059
HLA-DPA1*02:01-DPB1*14:01	AFEKMIISELVHNN	0.3065019	0.123079516
HLA-DPA1*02:01-DPB1*14:01	YLTFSPLTVVIFVV	0.21513389	0.0030329986
HLA-DPA1*02:01-DPB1*14:01	CSRSQHSSSSSHWH	0.008924233	0.0030095072
HLA-DPA1*02:01-DPB1*14:01	NLSFSELCCLFCCP	0.008378223	0.0008297842
HLA-DPA1*02:01-DPB1*14:01	ALKDRAEAYLIEEM	0.3096819	0.043300815
HLA-DPA1*02:01-DPB1*14:01	GYGSTFKYKTKVPP	0.038771417	0.010496046
HLA-DPA1*02:01-DPB1*14:01	KGTVEGFEPADNKC	0.027711876	0.007338886
HLA-DPA1*02:01-DPB1*14:01	AARNVLVTEDNVMK	0.10669162	0.19944823
HLA-DPA1*02:01-DPB1*14:01	FGQLFCDFGEEMIL	0.012481094	0.00044140668
HLA-DPA1*02:01-DPB1*14:01	LLVLVDLQYEGAEC	0.008659358	0.0005189376
HLA-DPA1*02:01-DPB1*14:01	RCLSLNSGWILTTT	0.06419186	0.00056353596
HLA-DPA1*02:01-DPB1*14:01	SENPRNGEDQICPK	0.0016225181	0.13033584
HLA-DPA1*02:01-DPB1*14:01	DSAEEKVEESRAEK	0.015587839	0.15314299
HLA-DPA1*02:01-DPB1*14:01	AKATSRSGCKVDLG	0.021845432	0.044694047
HLA-DPA1*02:01-DPB1*14:01	CSKIKLLEAAITPE	0.33283743	0.0047297175
HLA-DPA1*02:01-DPB1*14:01	DRQYMEGFNDELEA	0.025057929	0.048593603
HLA-DPA1*02:01-DPB1*14:01	KLCAHYQQSGKHNK	0.08890018	0.0055297115
HLA-DPA1*02:01-DPB1*14:01	VIKNLLIKHAFDTR	0.11833325	0.46081048
HLA-DPA1*02:01-DPB1*14:01	EAEILDIQTQTPLN	0.026398899	0.009532848
HLA-DPA1*02:01-DPB1*14:01	WGVMLFIRLSWIVG	0.036275208	0.0020591218
HLA-DPA1*02:01-DPB1*14:01	DGQPAVQPAKEDLG	0.04622514	0.36845055
HLA-DPA1*02:01-DPB1*14:01	LGLATAVSAGPAVI	0.13991836	0.0068154484
HLA-DPA1*02:01-DPB1*14:01	MADKLTRIAIVNHD	0.15402657	0.9703347
HLA-DPA1*02:01-DPB1*14:01	DIGGQPRFRSMWER	0.020578329	0.006504116
HLA-DPA1*02:01-DPB1*14:01	RWAEDQHSQGGFVV	0.0037042326	0.00795901
HLA-DPA1*02:01-DPB1*14:01	QRCRGLYVFQGDSS	0.038207762	0.0011054906
HLA-DPA1*02:01-DPB1*14:01	HSDASVNFSEFSNK	0.016018234	0.051252007
HLA-DPA1*02:01-DPB1*14:01	ARSPGRAYALLLLL	0.23023185	0.007797287
HLA-DPA1*02:01-DPB1*14:01	TDSTSGDSSRSNLF	0.0005024557	0.0058121495
HLA-DPA1*02:01-DPB1*14:01	SLLFLGVCAHHIIP	0.21681795	0.0011618991
HLA-DPA1*02:01-DPB1*14:01	DTLDDIFDGSDDEE	0.001239169	0.008933528
HLA-DPA1*02:01-DPB1*14:01	TFKDLYFKMFDVGG	0.06828137	0.030334175
HLA-DPA1*02:01-DPB1*14:01	RWKNEVRIHSGSFQ	0.05037076	0.0062430003
HLA-DPA1*02:01-DPB1*14:01	KGYNHGQGSYSYSN	0.047630414	0.04233233
HLA-DPA1*02:01-DPB1*14:01	CAVPAESHIYREGC	0.014963997	0.001744506
HLA-DPA1*02:01-DPB1*14:01	WIGFLTRTVLENST	0.045379046	0.014942402
HLA-DPA1*02:01-DPB1*14:01	AQNQGKKAEGAQNQ	0.0361354	0.3379643
HLA-DPA1*02:01-DPB1*14:01	KGSTVILNELNWTE	0.06579267	0.005413306
HLA-DPA1*02:01-DPB1*14:01	TEGGSLVLLEPGME	0.027532224	0.005538093
HLA-DPA1*02:01-DPB1*14:01	AAAEGAGYNGWTSG	0.0030977593	0.0046145334
HLA-DPA1*02:01-DPB1*14:01	NGSDSCDLMCCGRG	0.0005764212	0.0007792373
HLA-DPA1*02:01-DPB1*14:01	SELCCLFCCPPCPG	0.0037668156	0.0011276847
HLA-DPA1*02:01-DPB1*14:01	QLMLDCWQKDRNAR	0.03755723	0.010695879
HLA-DPA1*02:01-DPB1*14:01	ATAGGGSGADPGSR	0.0016616974	0.10883496
HLA-DPA1*02:01-DPB1*14:01	QLTPELKSSILKCV	0.15291087	0.0015731642
HLA-DPA1*02:01-DPB1*14:01	LFTSPESSVTAAPR	0.032388896	0.071355924
HLA-DPA1*02:01-DPB1*14:01	PYKNVNVQNFHISW	0.08305849	0.006523109
HLA-DPA1*02:01-DPB1*14:01	LNMCLLGALVLLGL	0.05037008	0.0016228392
HLA-DPA1*02:01-DPB1*14:01	DYQRKSRKTLCIII	0.27147081	0.0024563298
HLA-DPA1*02:01-DPB1*14:01	EVSNLYNNIRLFEK	0.12926012	0.0067225336
HLA-DPA1*02:01-DPB1*14:01	TEVPNTRSRGHHNC	0.008530186	0.0045489683
HLA-DPA1*02:01-DPB1*14:01	LPVLVVVLSIVLEG	0.08329933	0.003285902
HLA-DPA1*02:01-DPB1*14:01	FSELPLVMWLQGGP	0.042388882	0.0031952453
HLA-DPA1*02:01-DPB1*14:01	LGFFIIAVLMSAQE	0.108829476	0.0020445122
HLA-DPA1*02:01-DPB1*14:01	YRPGRRVCAVRAHG	0.16750345	0.2194184
HLA-DPA1*02:01-DPB1*14:01	TPHLDALARRSLLF	0.07260116	0.03021873
HLA-DPA1*02:01-DPB1*14:01	ASDACKNVTLHVPS	0.044627048	0.0036320183
HLA-DPA1*02:01-DPB1*14:01	LINSEFYTGWLDHW	0.009221813	0.03318072
HLA-DPA1*02:01-DPB1*14:01	IQGQNKEMLAAACQ	0.08456619	0.025120273
HLA-DPA1*02:01-DPB1*14:01	TLQEVYIELFDQID	0.08226	0.005941502
HLA-DPA1*02:01-DPB1*14:01	ENRNGNGLRYKKLH	0.04281732	0.00353766
HLA-DPA1*02:01-DPB1*14:01	AVEVAGDLEVDCYR	0.021565925	0.13670427
HLA-DPA1*02:01-DPB1*14:01	VPSGKVLVLQSHWQ	0.053648207	0.30234346
HLA-DPA1*02:01-DPB1*14:01	LNSSCEAQMFTVDS	0.010285572	0.00097272295
HLA-DPA1*02:01-DPB1*14:01	VPAEFDLKQRNSTI	0.012338071	0.006798625
HLA-DPA1*02:01-DPB1*14:01	PNTNDLFNAVGDGI	0.015023785	0.0017356928
HLA-DPA1*02:01-DPB1*14:01	EKEMTQKLDLITSD	0.11356755	0.011702921
HLA-DPA1*02:01-DPB1*14:01	ASLAQAALAVLLYR	0.29810613	0.18613985
HLA-DPA1*02:01-DPB1*14:01	GDTATCCAKWNTED	0.0004633293	0.0026085987
HLA-DPA1*02:01-DPB1*14:01	SIDSQPQASNALEE	0.015176693	0.024473306
HLA-DPA1*02:01-DPB1*14:01	SPGCLWLLAVALLP	0.0807291	0.0018985029
HLA-DPA1*02:01-DPB1*14:01	DPAQQGGTLILGPG	0.00544492	0.06979214
HLA-DPA1*02:01-DPB1*14:01	WESCFWVGGLILWL	0.017560143	0.0008988719
HLA-DPA1*02:01-DPB1*14:01	ETINTTLTQPTALV	0.09855342	0.00524711
HLA-DPA1*02:01-DPB1*14:01	TSVIRSEMSRTRRY	0.14201209	0.2000382
HLA-DPA1*02:01-DPB1*14:01	SSEMFLPLRSRTVS	0.20780843	0.0058002113
HLA-DPA1*02:01-DPB1*14:01	LETEAAVPVKQEPE	0.09206437	0.103908755
HLA-DPA1*02:01-DPB1*14:01	GTGQGTPFSYSVPG	0.010298252	0.022360865
HLA-DPA1*02:01-DPB1*14:01	GCLQLMLRVNEYRF	0.051716447	0.00073215243
HLA-DPA1*02:01-DPB1*14:01	EQITLAYKEQSGPS	0.07800664	0.06707455
HLA-DPA1*02:01-DPB1*14:01	SQGYRMPRVENCPD	0.0061310204	0.09952302
HLA-DPA1*02:01-DPB1*14:01	APRNMVHPNVICDG	0.10302591	0.16372314
HLA-DPA1*02:01-DPB1*14:01	ISISTFLLLCLIVA	0.016691735	0.0016212922
HLA-DPA1*02:01-DPB1*14:01	SKNPCHNGGLCEEI	0.014597756	0.0010379574
HLA-DPA1*02:01-DPB1*14:01	DPQVLAVAAHDVGE	0.10217893	0.17311102
HLA-DPA1*02:01-DPB1*14:01	GSASVPQSTGNALD	0.002770768	0.0074853986
HLA-DPA1*02:01-DPB1*14:01	VAGGLVACRVTELQ	0.085016005	0.009214355
HLA-DPA1*02:01-DPB1*14:01	SSSTNPFRPQKVCS	0.013876853	0.0013390625
HLA-DPA1*02:01-DPB1*14:01	ALIAGGGAPEIELA	0.058259293	0.12357469
HLA-DPA1*02:01-DPB1*14:01	TSDPEQIGSNVTRQ	0.0015770483	0.05239897
HLA-DPA1*02:01-DPB1*14:01	TESKFSVASDVWSF	0.34050035	0.028003221
HLA-DPA1*02:01-DPB1*14:01	SRRCVHRDLAARNI	0.077575244	0.0034184654
HLA-DPA1*02:01-DPB1*14:01	QLVHNNLPTTSVIM	0.08885404	0.09990478
HLA-DPA1*02:01-DPB1*14:01	EALELMNQNLDIYE	0.053925354	0.0066653057
HLA-DPA1*02:01-DPB1*14:01	HHCRACGQIFCGKC	0.0065441453	0.0013711645
HLA-DPA1*02:01-DPB1*14:01	NYYTQKLHLLKEFP	0.09301294	0.0040629935
HLA-DPA1*02:01-DPB1*14:01	YVMLKTKRVTKKAQ	0.22251062	0.16876361
HLA-DPA1*02:01-DPB1*14:01	PEQVETEATPGTDS	0.0012932938	0.011721557
HLA-DPA1*02:01-DPB1*14:01	KFAYCKVVLATSLI	0.44999236	0.0016884332
HLA-DPA1*02:01-DPB1*14:01	AQDWLSESNHVFCV	0.019942628	0.0010440893
HLA-DPA1*02:01-DPB1*14:01	QKSVNWLLWAMLII	0.20501989	0.0064737117
HLA-DPA1*02:01-DPB1*14:01	GRSRSGGASIGFHT	0.11834993	0.17798607
HLA-DPA1*02:01-DPB1*14:01	NMVHPNVICDGCNG	0.00091001834	0.0038591295
HLA-DPA1*02:01-DPB1*14:01	SSQKLGFFLVTFGF	0.17991795	0.0064382143
HLA-DPA1*02:01-DPB1*14:01	IYNKVRTGEKVKVE	0.20055467	0.34293255
HLA-DPA1*02:01-DPB1*14:01	FSFMSLDCLVVGGP	0.062956266	0.0014122856
HLA-DPA1*02:01-DPB1*14:01	LLLAAACAVFLACP	0.120897524	0.005286028
HLA-DPA1*02:01-DPB1*14:01	FGILIITILLVRFK	0.08587948	0.002391764
HLA-DPA1*02:01-DPB1*14:01	ELGKYDMMMDVWGG	0.06726038	0.010939222
HLA-DPA1*02:01-DPB1*14:01	IFLPVLLAALLGVE	0.24285144	0.001735178
HLA-DPA1*02:01-DPB1*14:01	MRSLLLLSAFCLLE	0.22803076	0.0018781185
HLA-DPA1*02:01-DPB1*14:01	QVRGWLRKLSAVVQ	0.24277715	0.018670505
HLA-DPA1*02:01-DPB1*14:01	TYLCRARSTQGEVT	0.043150995	0.00089460716
HLA-DPA1*02:01-DPB1*14:01	IGGGDTATCCAKWN	0.0024130992	0.0039947936
HLA-DPA1*02:01-DPB1*14:01	SAQLLFNKTKSVEF	0.13845031	0.011098398
HLA-DPA1*02:01-DPB1*14:01	SCGRFDITIGPKQN	0.054736506	0.0027817022
HLA-DPA1*02:01-DPB1*14:01	RCVSCLPGQRDVDN	0.010621401	0.0020938974
HLA-DPA1*02:01-DPB1*14:01	HPEDVEPALRKTLA	0.050968036	0.08822124
HLA-DPA1*02:01-DPB1*14:01	NDGCIMGFISKERE	0.032087296	0.0024453953
HLA-DPA1*02:01-DPB1*14:01	TNDTTTPESTMTSG	0.00080702483	0.0029463693
HLA-DPA1*02:01-DPB1*14:01	EALSSASLAHMKAK	0.2761168	0.19542414
HLA-DPA1*02:01-DPB1*14:01	EKVLLRPGDFQSQW	0.15999003	0.031566404
HLA-DPA1*02:01-DPB1*14:01	TNDLFNAVGDGIVL	0.021657623	0.00774332
HLA-DPA1*02:01-DPB1*14:01	RTYREGKLARWEYD	0.01849941	0.9892411
HLA-DPA1*02:01-DPB1*14:01	CERLAGTESPVREE	0.12768969	0.014449512
HLA-DPA1*02:01-DPB1*14:01	KISNLKMGHNYTFT	0.13278998	0.010731016
HLA-DPA1*02:01-DPB1*14:01	PPPYPPPAPGIPPV	0.0057760947	0.09033729
HLA-DPA1*02:01-DPB1*14:01	AMSQSLLKTTQEPL	0.15167692	0.0069283457
HLA-DPA1*02:01-DPB1*14:01	WEEAAHDLALACKL	0.14002569	0.0848584
HLA-DPA1*02:01-DPB1*14:01	LEQQQMQPLCFNCP	0.016831558	0.0027896196
HLA-DPA1*02:01-DPB1*14:01	QWREEVASLQAVMK	0.24439836	0.10501933
HLA-DPA1*02:01-DPB1*14:01	RCQQQANEVTEIMR	0.05633874	0.0031904033
HLA-DPA1*02:01-DPB1*14:01	RMEVRWGDKGSTEE	0.004670811	0.8905832
HLA-DPA1*02:01-DPB1*14:01	VISIAWVPIIVEMQ	0.25181502	0.0039069825
HLA-DPA1*02:01-DPB1*14:01	PPPPCPPPPPVSTI	0.0033129703	0.01597168
HLA-DPA1*02:01-DPB1*14:01	QLLIVLLGLSALLQ	0.06772333	0.002147366
HLA-DPA1*02:01-DPB1*14:01	TTVTRLLNINPNKT	0.12791264	0.6865419
HLA-DPA1*02:01-DPB1*14:01	FDTAEVYAAGKAEV	0.059969448	0.014623994
HLA-DPA1*02:01-DPB1*14:01	VMIYIDRIEVVNML	0.1811626	0.002724272
HLA-DPA1*02:01-DPB1*14:01	FVDHVFDEQVIDSL	0.046439398	0.09981092
HLA-DPA1*02:01-DPB1*14:01	ELLLRRLEASDGGL	0.09168509	0.0054161344
HLA-DPA1*02:01-DPB1*14:01	RRCDHAPNPCMECP	0.0020058083	0.0019166626
HLA-DPA1*02:01-DPB1*14:01	WAAATLRGKARPRG	0.10001092	0.01750297
HLA-DPA1*02:01-DPB1*14:01	FPHTPFDPVLPSEA	0.012189549	0.29807577
HLA-DPA1*02:01-DPB1*14:01	HEIELTKVHVERNA	0.041024826	0.26253957
HLA-DPA1*02:01-DPB1*14:01	TPSHQLQVPEHPFL	0.033959746	0.20444381
HLA-DPA1*02:01-DPB1*14:01	DNYNGMSFVCIGAI	0.039171595	0.0010660385
HLA-DPA1*02:01-DPB1*14:01	KNLTLRCQVEGGAP	0.05051456	0.0062043862
HLA-DPA1*02:01-DPB1*14:01	ETVPPAPAASAAPE	0.011576372	0.39135855
HLA-DPA1*02:01-DPB1*14:01	HVTQPKDGGFCEVC	0.006606384	0.00141347
HLA-DPA1*02:01-DPB1*14:01	GEDSYRTQVTFFFP	0.020224953	0.003821732
HLA-DPA1*02:01-DPB1*14:01	LEQQQMQPLCFNCP	0.016831558	0.0027896196
HLA-DPA1*02:01-DPB1*14:01	RADQEQKSLFPAQR	0.039878845	0.1268993
HLA-DPA1*02:01-DPB1*14:01	DPCHYGSCKDGVAT	0.0009497033	0.010325548
HLA-DPA1*02:01-DPB1*14:01	PQSRGMYSNRMRSY	0.04852458	0.001486761
HLA-DPA1*02:01-DPB1*14:01	TAQAMAQLSRWDRG	0.059584096	0.055082243
HLA-DPA1*02:01-DPB1*14:01	RRGQICWYQKPGVG	0.01982979	0.04355509
HLA-DPA1*02:01-DPB1*14:01	CERLAGTESPVREE	0.12768969	0.014449512
HLA-DPA1*02:01-DPB1*14:01	RMWATQGLAVALAL	0.48095846	0.00431889
HLA-DPA1*02:01-DPB1*14:01	VMLIFAFFQELVIA	0.13038202	0.0010553047
HLA-DPA1*02:01-DPB1*14:01	PDGFQLVAQRRCED	0.024671292	0.0032778066
HLA-DPA1*02:01-DPB1*14:01	LIHPEETCGLQPIS	0.01545846	0.004416548
HLA-DPA1*02:01-DPB1*14:01	KLLSELDQQSTEMP	0.067123085	0.002404905
HLA-DPA1*02:01-DPB1*14:01	ESHCEMHQCRSDEY	0.001387827	0.01183337
HLA-DPA1*02:01-DPB1*14:01	GAFCDLVHTRCITP	0.008685883	0.0010495587
HLA-DPA1*02:01-DPB1*14:01	PELRVLILVVSAEK	0.27944055	0.04568761
HLA-DPA1*02:01-DPB1*14:01	AVVAAVMCRRKSSG	0.34824172	0.019429592
HLA-DPA1*02:01-DPB1*14:01	CLRLPGGSCMAVLT	0.095367834	0.0025739737
HLA-DPA1*02:01-DPB1*14:01	HRPLILKTGSKFTV	0.22767909	0.002516392
HLA-DPA1*02:01-DPB1*14:01	THHPISDHEATLRC	0.007371515	0.34290582
HLA-DPA1*02:01-DPB1*14:01	GLAVALALSVLPGS	0.3459358	0.004709932
HLA-DPA1*02:01-DPB1*14:01	SPQPRRPSSQGWAS	0.04713066	0.039774645
HLA-DPA1*02:01-DPB1*14:01	LLTFVSIFSLYSVH	0.12586883	0.009525049
HLA-DPA1*02:01-DPB1*14:01	VEFECLALGDPKPQ	0.02214152	0.009890912
HLA-DPA1*02:01-DPB1*14:01	LGYTGARNYAGAYR	0.05953541	0.098525055
HLA-DPA1*02:01-DPB1*14:01	GYKHSTINIVDIYP	0.19983873	0.018353617
HLA-DPA1*02:01-DPB1*14:01	NNDEGEWSGPPPEC	0.00041082024	0.0018186579
HLA-DPA1*02:01-DPB1*14:01	CHESCLDEEVEGQG	0.00063075754	0.0024391047
HLA-DPA1*02:01-DPB1*14:01	MIGYLGYCKGVEPK	0.068474546	0.006625748
HLA-DPA1*02:01-DPB1*14:01	TRLPALTVHVTQPK	0.2706453	0.30099893
HLA-DPA1*02:01-DPB1*14:01	STAITRQVVENMTR	0.022821585	0.30339503
HLA-DPA1*02:01-DPB1*14:01	MMMDVWGGENLEIS	0.0067779734	0.0006858668
HLA-DPA1*02:01-DPB1*14:01	FTGKWSQTAFPKQY	0.14000383	0.11569083
HLA-DPA1*02:01-DPB1*14:01	SPGCLWLLAVALLP	0.0807291	0.0018985029
HLA-DPA1*02:01-DPB1*14:01	VTFISLLFLFSSAY	0.022047631	0.0044944333
HLA-DPA1*02:01-DPB1*14:01	SPRYHTVGRAAGLL	0.22008973	0.59637177
HLA-DPA1*02:01-DPB1*14:01	LTFQRAMHDYNQAE	0.05441088	0.3602862
HLA-DPA1*02:01-DPB1*14:01	ERLKDLFGKFGPAL	0.14746805	0.0064911647
HLA-DPA1*02:01-DPB1*14:01	QITLAYKEQSGPSP	0.041827306	0.02057183
HLA-DPA1*02:01-DPB1*14:01	LFDPFSKEEGAAPS	0.019742627	0.034453616
HLA-DPA1*02:01-DPB1*14:01	ESLELKPTSRAGIK	0.170249	0.15969479
HLA-DPA1*02:01-DPB1*14:01	SGDFSCGGRVNRCI	0.0029723851	0.002103024
HLA-DPA1*02:01-DPB1*14:01	MRLFLSLPVLVVVL	0.5033415	0.00368965
HLA-DPA1*02:01-DPB1*14:01	QAFPNTNRWFLTCI	0.04131465	0.00075657305
HLA-DPA1*02:01-DPB1*14:01	AGGMFALGADAAPE	0.06088935	0.022773162
HLA-DPA1*02:01-DPB1*14:01	SEIMHSFAKCIEVM	0.21225761	0.0030677244
HLA-DPA1*02:01-DPB1*14:01	LGEVRLDKLGRTTF	0.028925264	0.8177478
HLA-DPA1*02:01-DPB1*14:01	DGANDAGVALWRAF	0.061047085	0.006478089
HLA-DPA1*02:01-DPB1*14:01	WCVFPNGTEVPNTR	0.0029609667	0.0075688525
HLA-DPA1*02:01-DPB1*14:01	GNVGEYEADKQAEL	0.0042222	0.05423044
HLA-DPA1*02:01-DPB1*14:01	RSGAFYLPGLAPVN	0.16040221	0.23222604
HLA-DPA1*02:01-DPB1*14:01	GPPPPPGPPPPPGP	0.000448127	0.65158975
HLA-DPA1*02:01-DPB1*14:01	LIRKPVRSKHCGVC	0.095910236	0.0044331374
HLA-DPA1*02:01-DPB1*14:01	ARHQLQGEIVARSP	0.24275525	0.8093122
HLA-DPA1*02:01-DPB1*14:01	ALPGDNVGFNVKNV	0.014975965	0.14333019
HLA-DPA1*02:01-DPB1*14:01	QQMLRRKVVDCSRE	0.038746774	0.22741958
HLA-DPA1*02:01-DPB1*14:01	LYKMCDVMAAYFGK	0.36904725	0.0027439739
HLA-DPA1*02:01-DPB1*14:01	VVVVCLAAFLIFLL	0.006059406	0.0015345225
HLA-DPA1*02:01-DPB1*14:01	SSTNPFRPQKVCSF	0.027231075	0.0011189397
HLA-DPA1*02:01-DPB1*14:01	PPAVTSAPPGAPPP	0.0073461076	0.06466864
HLA-DPA1*02:01-DPB1*14:01	KKGKKDRDMDELKK	0.03879788	0.078567
HLA-DPA1*02:01-DPB1*14:01	QRNSHFEYQNTKHH	0.008973938	0.110843
HLA-DPA1*02:01-DPB1*14:01	MRRAADQNGGGGRH	0.0103882495	0.018488292
HLA-DPA1*02:01-DPB1*14:01	RLKDIALGMQTEIE	0.21658549	0.024139704
HLA-DPA1*02:01-DPB1*14:01	KVSGDMQKQGCDCE	0.009644333	0.0029885634
HLA-DPA1*02:01-DPB1*14:01	ECSSGFQRMSVINF	0.08403361	0.00065601646
HLA-DPA1*02:01-DPB1*14:01	AINAFLDCSVVLPP	0.07972521	0.0014449885
HLA-DPA1*02:01-DPB1*14:01	TTESVEEVVREVCS	0.018770458	0.0052897544
HLA-DPA1*02:01-DPB1*14:01	RNLARAMCMKNLKL	0.33928716	0.006489194
HLA-DPA1*02:01-DPB1*14:01	PNGALKKSLTAKQV	0.28991148	0.005640533
HLA-DPA1*02:01-DPB1*14:01	ADDICDHTLEQQQM	0.002232718	0.0078055114
HLA-DPA1*02:01-DPB1*14:01	FFPPEAQNDFPVAM	0.009677988	0.018857647
HLA-DPA1*02:01-DPB1*14:01	SHADEHRLKYQCFK	0.015997827	0.01143501
HLA-DPA1*02:01-DPB1*14:01	ALGFYPAEITLTWQ	0.11974566	0.022639917
HLA-DPA1*02:01-DPB1*14:01	HRVVAELQAGTCFI	0.04859561	0.00314902
HLA-DPA1*02:01-DPB1*14:01	AQLHLQLQSKHDAA	0.07318213	0.05230991
HLA-DPA1*02:01-DPB1*14:01	QTQKVFLFIRNRTL	0.15134647	0.005618047
HLA-DPA1*02:01-DPB1*14:01	PPDHQHSAQVKRPS	0.016328197	0.073405094
HLA-DPA1*02:01-DPB1*14:01	LILQVNATDALGVP	0.07356364	0.0020965398
HLA-DPA1*02:01-DPB1*14:01	CKILGSGISSSSVL	0.27528697	0.0019720977
HLA-DPA1*02:01-DPB1*14:01	SICPTDGVKGMDGF	0.009012124	0.0008427772
HLA-DPA1*02:01-DPB1*14:01	LDIGQHCQVEHCRQ	0.0017289877	0.19049296
HLA-DPA1*02:01-DPB1*14:01	TETITLSHGSSTFS	0.009689508	0.015245269
HLA-DPA1*02:01-DPB1*14:01	NRIGLKVCKQHYKK	0.14651865	0.055125397
HLA-DPA1*02:01-DPB1*14:01	FLIGFMIGYLGYCK	0.09327578	0.0053900005
HLA-DPA1*02:01-DPB1*14:01	LLASMGLQLNLTYE	0.09032426	0.0017018983
HLA-DPA1*02:01-DPB1*14:01	IKKVERSREKIQKH	0.16209051	0.18624051
HLA-DPA1*02:01-DPB1*14:01	LNATPISNTGVLEL	0.035921652	0.00626812
HLA-DPA1*02:01-DPB1*14:01	QAPVKLSLNLLASS	0.30025858	0.025226552
HLA-DPA1*02:01-DPB1*14:01	GDTATCCAKWNTED	0.0004633293	0.0026085987
HLA-DPA1*02:01-DPB1*14:01	SKTEKWMERIHLNV	0.19037202	0.08119281
HLA-DPA1*02:01-DPB1*14:01	GSTPTVQVTPQLET	0.0124616185	0.029024204
HLA-DPA1*02:01-DPB1*14:01	TEQARSNHTGFLHM	0.024623785	0.24763723
HLA-DPA1*02:01-DPB1*14:01	GLTSSVCIVAEIIK	0.121979095	0.0054229107
HLA-DPA1*02:01-DPB1*14:01	LPVLLAALLGVERA	0.28082603	0.038256474
HLA-DPA1*02:01-DPB1*14:01	DETVPSWMVAVILM	0.2083015	0.001360218
HLA-DPA1*02:01-DPB1*14:01	TSGGVMIYIDRIEV	0.0401781	0.014448022
HLA-DPA1*02:01-DPB1*14:01	GDLSICLDGLQLES	0.035449445	0.0012950186
HLA-DPA1*02:01-DPB1*14:01	SLGCYNPMMEDGIS	0.0049248463	0.00088164944
HLA-DPA1*02:01-DPB1*14:01	IVQHAGLAQPLRVE	0.1961208	0.4112424
HLA-DPA1*02:01-DPB1*14:01	KKDRDMDELKKEVS	0.085392855	0.12241249
HLA-DPA1*02:01-DPB1*14:01	CLYGREEHLTTNGY	0.004898325	0.005223044
HLA-DPA1*02:01-DPB1*14:01	GNPHDLLDIRQMRD	0.014227586	0.034856617
HLA-DPA1*02:01-DPB1*14:01	APRLLLLAVLLAAH	0.18775031	0.10065738
HLA-DPA1*02:01-DPB1*14:01	GLGELLRSLSNSTA	0.085454315	0.008652767
HLA-DPA1*02:01-DPB1*14:01	TTLHLLLLGLLLVL	0.011595657	0.0027165236
HLA-DPA1*02:01-DPB1*14:01	MQSLMQAPLLIALG	0.36277464	0.010871643
HLA-DPA1*02:01-DPB1*14:01	FSAAIESCNKALEL	0.20026381	0.006224291
HLA-DPA1*02:01-DPB1*14:01	SSTLPGGGVQNPSA	0.0010394856	0.01082483
HLA-DPA1*02:01-DPB1*14:01	EALEDKRVRLQPEC	0.017310096	0.0048893946
HLA-DPA1*02:01-DPB1*14:01	MLGFVGRVAAAPAS	0.22711453	0.1194195
HLA-DPA1*02:01-DPB1*14:01	GGRGGGRGGFGGRG	0.011071468	0.13112481
HLA-DPA1*02:01-DPB1*14:01	SDSEYESPFMGGAR	0.008311666	0.021918764
HLA-DPA1*02:01-DPB1*14:01	LGVLLTTCRDRYRQ	0.03441527	0.01862583
HLA-DPA1*02:01-DPB1*14:01	QRTEDSGLQTQVIA	0.029550474	0.010698384
HLA-DPA1*02:01-DPB1*14:01	AVSVIMVIYLLPRC	0.09440296	0.0010159934
HLA-DPA1*02:01-DPB1*14:01	DDPEFADIMLRAEQ	0.054532986	0.04323331
HLA-DPA1*02:01-DPB1*14:01	PVVVCEGTGRAADL	0.005620044	0.004267135
HLA-DPA1*02:01-DPB1*14:01	NVSSPVNLGNPEEH	0.002052331	0.04005037
HLA-DPA1*02:01-DPB1*14:01	ASPGCLWLLAVALL	0.05930512	0.0007105315
HLA-DPA1*02:01-DPB1*14:01	DSSSGGQEDPASQQ	0.0004095483	0.008752538
HLA-DPA1*02:01-DPB1*14:01	PPAPAASAAPEKPL	0.04156673	0.7367054
HLA-DPA1*02:01-DPB1*14:01	LLGASAARGDVLTF	0.032508288	0.011069631
HLA-DPA1*02:01-DPB1*14:01	AEKMDGAASQGKSS	0.19183587	0.13590924
HLA-DPA1*02:01-DPB1*14:01	IIGGGDTATCCAKW	0.0057629454	0.0026589201
HLA-DPA1*02:01-DPB1*14:01	HADCLQELRRYLKS	0.12226895	0.0022560959
HLA-DPA1*02:01-DPB1*14:01	QNGPKIAVQFGPGF	0.1416831	0.011365457
HLA-DPA1*02:01-DPB1*14:01	LKCGALQGLYTTVD	0.13725604	0.0015927793
HLA-DPA1*02:01-DPB1*14:01	LKEVNISMYLVNGS	0.30442828	0.0040900838
HLA-DPA1*02:01-DPB1*14:01	AKEDFSEAGNYLKG	0.14431521	0.041077666
HLA-DPA1*02:01-DPB1*14:01	TLFLLSVCYSATVT	0.06737202	0.0014619468
HLA-DPA1*02:01-DPB1*14:01	YATSPNSDIRETHS	0.0016391673	0.02591164
HLA-DPA1*02:01-DPB1*14:01	VFTGEGRTEATHIG	0.0045325663	0.036396865
HLA-DPA1*02:01-DPB1*14:01	ALLCLGGADKRLRD	0.06707306	0.0013157718
HLA-DPA1*02:01-DPB1*14:01	NTTLTQPTALVPAL	0.15802576	0.0088353725
HLA-DPA1*02:01-DPB1*14:01	SHLEDILGKLREKS	0.06352561	0.0052704113
HLA-DPA1*02:01-DPB1*14:01	LCLILIITSSTKTI	0.16784349	0.000800992
HLA-DPA1*02:01-DPB1*14:01	ASGQKAPRPAARRK	0.13753022	0.68656653
HLA-DPA1*02:01-DPB1*14:01	STDLTPQTFSEKVL	0.026699489	0.10912722
HLA-DPA1*02:01-DPB1*14:01	KGTVEGFEPADNKC	0.027711876	0.007338886
HLA-DPA1*02:01-DPB1*14:01	STTADYDRDHEWGF	0.0006934024	0.012481268
HLA-DPA1*02:01-DPB1*14:01	FLTNQWAVTDPEDV	0.008628859	0.017616853
HLA-DPA1*02:01-DPB1*14:01	GPVCQIDIDDCSST	0.0008813919	0.002990664
HLA-DPA1*02:01-DPB1*14:01	DIDDCRPNPCHNGG	0.0008392529	0.046656143
HLA-DPA1*02:01-DPB1*14:01	QEPFLQWLMLLSNE	0.058337446	0.002925455
HLA-DPA1*02:01-DPB1*14:01	YIELFDQIDENLKQ	0.07246198	0.013546294
HLA-DPA1*02:01-DPB1*14:01	MPWHDIASAVHGKA	0.15895109	0.1930687
HLA-DPA1*02:01-DPB1*14:01	RGRAGVTTPAPGNR	0.025229042	0.80954474
HLA-DPA1*02:01-DPB1*14:01	VRFDVHDVTLHADA	0.059607696	0.12221764
HLA-DPA1*02:01-DPB1*14:01	SLILCCLSFILFMF	0.015887361	0.0012159633
HLA-DPA1*02:01-DPB1*14:01	SLINSNVGFVTMIL	0.08823403	0.0019383596
HLA-DPA1*02:01-DPB1*14:01	TIGEDEDLIKWKAL	0.015299349	0.0017704854
HLA-DPA1*02:01-DPB1*14:01	VCDEVNVYGFGADS	0.0024141686	0.0008803713
HLA-DPA1*02:01-DPB1*14:01	PGNTHGSFLIRESE	0.007005979	0.055682123
HLA-DPA1*02:01-DPB1*14:01	VLILRGNGSEAHRV	0.052502	0.011956716
HLA-DPA1*02:01-DPB1*14:01	NQNCHCLPGWAPPF	0.0030212973	0.0011221066
HLA-DPA1*02:01-DPB1*14:01	WGWGRRCLGRPGLL	0.08389174	0.0006588867
HLA-DPA1*02:01-DPB1*14:01	VPSVPTNGMAKNGS	0.015589032	0.0059589026
HLA-DPA1*02:01-DPB1*14:01	KKEKSMPWNVDTLS	0.18872121	0.020817615
HLA-DPA1*02:01-DPB1*14:01	KKDVMWIGFLTRTV	0.24853773	0.011207179
HLA-DPA1*02:01-DPB1*14:01	ASTSYDYCRVPMED	0.0077900784	0.021361437
HLA-DPA1*02:01-DPB1*14:01	HKSTKAAHPTDDTT	0.05029584	0.19456184
HLA-DPA1*02:01-DPB1*14:01	CDSSTVCFNTVGSY	0.0025965353	0.00087155384
HLA-DPA1*02:01-DPB1*14:01	MADKVRRQRPRRRV	0.118666016	0.025093114
HLA-DPA1*02:01-DPB1*14:01	MAGEITETGELYSS	0.02016136	0.0026879646
HLA-DPA1*02:01-DPB1*14:01	WKKTPLSTGGTLAF	0.21459481	0.0033717514
HLA-DPA1*02:01-DPB1*14:01	VDEFLASIASPSSD	0.14712004	0.34123093
HLA-DPA1*02:01-DPB1*14:01	EPDISSEESVSTVE	0.010824901	0.039724935
HLA-DPA1*02:01-DPB1*14:01	KVVNGAAASQPPSK	0.28597632	0.3915786
HLA-DPA1*02:01-DPB1*14:01	SPENSLLQFQFKYG	0.038730267	0.0066579827
HLA-DPA1*02:01-DPB1*14:01	KSKSLTILEDSSSA	0.11368155	0.018237293
HLA-DPA1*02:01-DPB1*14:01	GKQKFKSPMNTSWC	0.2251347	0.0009545075
HLA-DPA1*02:01-DPB1*14:01	CQLADVNNIGKYRS	0.11384283	0.0005014536
HLA-DPA1*02:01-DPB1*14:01	KQEEENPAEETGEE	0.0017796885	0.109364785
HLA-DPA1*02:01-DPB1*14:01	GGQFEVKDVEETEL	0.008926081	0.049598616
HLA-DPA1*02:01-DPB1*14:01	DGEDQTQDTELVET	0.00072379276	0.05607138
HLA-DPA1*02:01-DPB1*14:01	DYLFKLLLIGDSGV	0.09530905	0.0014027853
HLA-DPA1*02:01-DPB1*14:01	FCFGPGNVVSQSSL	0.012477451	0.0015886081
HLA-DPA1*02:01-DPB1*14:01	LTQTVCLDDTTVKF	0.049564328	0.0015363868
HLA-DPA1*02:01-DPB1*14:01	VFFMCHCLAWFIFD	0.02003317	0.00082066504
HLA-DPA1*02:01-DPB1*14:01	SKNASCYFDIEWRD	0.06685563	0.0010151954
HLA-DPA1*02:01-DPB1*14:01	VDKYDPGALVIPFS	0.28390008	0.036739495
HLA-DPA1*02:01-DPB1*14:01	EIIEADEVLLFERA	0.115446016	0.015210169
HLA-DPA1*02:01-DPB1*14:01	SCAYSGFSSPRVEW	0.034866117	0.0014948497
HLA-DPA1*02:01-DPB1*14:01	LVLLTSVTLLSIYS	0.1217954	0.0033216574
HLA-DPA1*02:01-DPB1*14:01	DMSPLSETEMALGK	0.040194348	0.020954894
HLA-DPA1*02:01-DPB1*14:01	VTLEVGKVIQQGRQ	0.055493973	0.1053894
HLA-DPA1*02:01-DPB1*14:01	KNLMEDFQKKKPKE	0.034259208	0.0053924983
HLA-DPA1*02:01-DPB1*14:01	EIEQRQKPATETSM	0.08163696	0.07760738
HLA-DPA1*02:01-DPB1*14:01	TDLLGTSPKASLEL	0.08480005	0.01076719
HLA-DPA1*02:01-DPB1*14:01	QHLGWVKSGLGSGP	0.043950196	0.010313338
HLA-DPA1*02:01-DPB1*14:01	KVSDIRPGSDPTKP	0.057918973	0.29768527
HLA-DPA1*02:01-DPB1*14:01	MYALFLLASLLGAA	0.118542336	0.0017268173
HLA-DPA1*02:01-DPB1*14:01	IAVGCATRNRTVPF	0.03893	0.006010958
HLA-DPA1*02:01-DPB1*14:01	VIVFFLIGFMIGYL	0.012695415	0.001881257
HLA-DPA1*02:01-DPB1*14:01	GILAGSHFSANWIF	0.03710504	0.007515638
HLA-DPA1*02:01-DPB1*14:01	LEMPELSRKFGTQM	0.09447278	0.0052665537
HLA-DPA1*02:01-DPB1*14:01	RNRRRIQRRGPCII	0.19301286	0.0025746496
HLA-DPA1*02:01-DPB1*14:01	APLLRHWELQVPIP	0.22099058	0.76299894
HLA-DPA1*02:01-DPB1*14:01	PNQRPAPCYDPCEA	0.0027548717	0.00248924
HLA-DPA1*02:01-DPB1*14:01	LSTFLTVGNNTCFY	0.023016645	0.000975853
HLA-DPA1*02:01-DPB1*14:01	GMLLARDMRSCLTE	0.047123846	0.006906008
HLA-DPA1*02:01-DPB1*14:01	LNNAIKGGVEDEVT	0.023282973	0.019725991
HLA-DPA1*02:01-DPB1*14:01	CGDVAKAIINLAVY	0.18871483	0.001338889
HLA-DPA1*02:01-DPB1*14:01	SFHLPINSRKCLRE	0.10802265	0.0031401652
HLA-DPA1*02:01-DPB1*14:01	KYIIIGDTGVGKSC	0.099017434	0.0023006103
HLA-DPA1*02:01-DPB1*14:01	QRNSRDIGSNSGCC	0.0027974294	0.0017122522
HLA-DPA1*02:01-DPB1*14:01	PEAWRQQLVDKHST	0.007516606	0.09047194
HLA-DPA1*02:01-DPB1*14:01	EPFLQWLMLLSNES	0.05303879	0.015199375
HLA-DPA1*02:01-DPB1*14:01	PLCELMFPPNYDQS	0.014750576	0.00046414533
HLA-DPA1*02:01-DPB1*14:01	RDPHCAWDPESRTC	0.0028583598	0.0038866973
HLA-DPA1*02:01-DPB1*14:01	YGYHFPELVKIIND	0.16370481	0.091771066
HLA-DPA1*02:01-DPB1*14:01	DTMGEYTPLRDEDP	0.0026797263	0.009139839
HLA-DPA1*02:01-DPB1*14:01	VKKGGPGSECAEWA	0.045664035	0.016868768
HLA-DPA1*02:01-DPB1*14:01	FRGGGVTNLLWSPD	0.032730013	0.0063427524
HLA-DPA1*02:01-DPB1*14:01	VCTDCGTNLKQKGH	0.0063606855	0.001212167
HLA-DPA1*02:01-DPB1*14:01	MDMKRRIHLELRNR	0.075769514	0.45745668
HLA-DPA1*02:01-DPB1*14:01	SDGRQTTYTTRIHL	0.026553921	0.20869473
HLA-DPA1*02:01-DPB1*14:01	VLGHEPRQTTSNLG	0.0056828056	0.094417
HLA-DPA1*02:01-DPB1*14:01	VLMVLVVFIGVRYV	0.02109062	0.0016893059
HLA-DPA1*02:01-DPB1*14:01	DSQVPSIRDCNGSR	0.004485424	0.0036402368
HLA-DPA1*02:01-DPB1*14:01	RPLSFGVTLGELSL	0.20679015	0.03972689
HLA-DPA1*02:01-DPB1*14:01	DARLEVGSTQLRTA	0.14056067	0.029900264
HLA-DPA1*02:01-DPB1*14:01	DDMPVGRNVLELTD	0.026516287	0.003774944
HLA-DPA1*02:01-DPB1*14:01	FIKVDMRTISFDIP	0.21529874	0.012007139
HLA-DPA1*02:01-DPB1*14:01	KGYKHSTINIVDIY	0.28629455	0.056124575
HLA-DPA1*02:01-DPB1*14:01	CLALLCLGGADKRL	0.08951535	0.0007140212
HLA-DPA1*02:01-DPB1*14:01	VIMDYESLEKANHE	0.074345484	0.24750891
HLA-DPA1*02:01-DPB1*14:01	YCPGMGVALRMYPL	0.15273097	0.005495923
HLA-DPA1*02:01-DPB1*14:01	AYSLVDSSQVSTFL	0.1192028	0.0045492956
HLA-DPA1*02:01-DPB1*14:01	RGERLPRPDKCPCE	0.0077535138	0.03733076
HLA-DPA1*02:01-DPB1*14:01	RMYPLKPTWWFCAF	0.06815877	0.0006060278
HLA-DPA1*02:01-DPB1*14:01	TKYCKKWQDEDGKK	0.009990243	0.0042935545
HLA-DPA1*02:01-DPB1*14:01	HSEDVNVKVSNAQS	0.04458129	0.013112051
HLA-DPA1*02:01-DPB1*14:01	ETDIDDCRPNPCHN	0.00035928644	0.12467806
HLA-DPA1*02:01-DPB1*14:01	LTVTGVAQVKIMTE	0.15017302	0.008341825
HLA-DPA1*02:01-DPB1*14:01	PRIQSIKVQFTEYK	0.14925519	0.0055955704
HLA-DPA1*02:01-DPB1*14:01	QASKQNGTWPREVL	0.035624992	0.010244084
HLA-DPA1*02:01-DPB1*14:01	SVQALQVTWNIILH	0.14597219	0.0040305676
HLA-DPA1*02:01-DPB1*14:01	KCKKERKKKKKVTN	0.044696894	0.0013920966
HLA-DPA1*02:01-DPB1*14:01	TQDSRGCARWCPQN	0.002031224	0.007597887
HLA-DPA1*02:01-DPB1*14:01	IRTPRLCPHPLLRP	0.12641127	0.49809766
HLA-DPA1*02:01-DPB1*14:01	CGTNECLDNNGGCS	0.00029798457	0.0006879208
HLA-DPA1*02:01-DPB1*14:01	SDSQMVIIVTVVSV	0.09437468	0.0014442501
HLA-DPA1*02:01-DPB1*14:01	PKHMLADVFSVKTE	0.23775677	0.006832163
HLA-DPA1*02:01-DPB1*14:01	SEPAMGHSDLLELE	0.027361799	0.06140714
HLA-DPA1*02:01-DPB1*14:01	GFGNFEEIGPLDSD	0.014231026	0.00868785
HLA-DPA1*02:01-DPB1*14:01	LARCVKYTEIHPEM	0.13993777	0.012106618
HLA-DPA1*02:01-DPB1*14:01	LSRWSASFTVTKGK	0.24964015	0.05233576
HLA-DPA1*02:01-DPB1*14:01	ASQPVEIMTYVTWK	0.16267796	0.059084784
HLA-DPA1*02:01-DPB1*14:01	LGHEAMKRLQTSSV	0.1582304	0.0023965233
HLA-DPA1*02:01-DPB1*14:01	FLLLTLLALLALTS	0.04538906	0.0019680907
HLA-DPA1*02:01-DPB1*14:01	PCKPRNMTGLDLAA	0.08088441	0.0008136452
HLA-DPA1*02:01-DPB1*14:01	AFDQWREWADSKSC	0.012265262	0.008671335
HLA-DPA1*02:01-DPB1*14:01	EQKKPMKNKPGPYS	0.07135872	0.015555806
HLA-DPA1*02:01-DPB1*14:01	PVKQAPRKSPSDTE	0.061185632	0.007750864
HLA-DPA1*02:01-DPB1*14:01	QGNFPYLQWVRQVT	0.038133673	0.011285635
HLA-DPA1*02:01-DPB1*14:01	PELNSTISANSTNA	0.022746928	0.0033622284
HLA-DPA1*02:01-DPB1*14:01	AALALVLALAPGLP	0.2865949	0.005410764
HLA-DPA1*02:01-DPB1*14:01	GGALSKLSELHAYI	0.18822326	0.018673563
HLA-DPA1*02:01-DPB1*14:01	WMLIGFIIYFGYGL	0.013367531	0.0050913803
HLA-DPA1*02:01-DPB1*14:01	EYYHFRQAWVPLRW	0.3587801	0.06603738
HLA-DPA1*02:01-DPB1*14:01	SLAPKAQIKESLRA	0.13174415	0.07634013
HLA-DPA1*02:01-DPB1*14:01	ISGDYIDRVDEPLS	0.029551385	0.16568908
HLA-DPA1*02:01-DPB1*14:01	FGGDPERITIFGSG	0.008844989	0.006013567
HLA-DPA1*02:01-DPB1*14:01	QLIDHPYLEPRHFV	0.024657754	0.020356784
HLA-DPA1*02:01-DPB1*14:01	FSLSCMVFFLIVVI	0.032591216	0.0009865342
HLA-DPA1*02:01-DPB1*14:01	LEGVQDDLFWLTFE	0.013416052	0.0017743104
HLA-DPA1*02:01-DPB1*14:01	SSVCQVTAIGVTVI	0.17856453	0.0006856543
HLA-DPA1*02:01-DPB1*14:01	DRDGTIIHLKYPLN	0.09165324	0.19732204
HLA-DPA1*02:01-DPB1*14:01	KPGVGLDAINDANL	0.04519054	0.21318507
HLA-DPA1*02:01-DPB1*14:01	DDSDCAREGICNGF	0.007834415	0.0008393053
HLA-DPA1*02:01-DPB1*14:01	GWREQLALIAGTAV	0.32286426	0.07066937
HLA-DPA1*02:01-DPB1*14:01	MVVDIVQELKQQNP	0.021700053	0.003951628
HLA-DPA1*02:01-DPB1*14:01	VYCTVCATHLCSEC	0.013825691	0.0006272054
HLA-DPA1*02:01-DPB1*14:01	LKLTELLRYYMLNI	0.22428323	0.0017703099
HLA-DPA1*02:01-DPB1*14:01	QRLIFAGKQLEDGR	0.108311206	0.5530365
HLA-DPA1*02:01-DPB1*14:01	LKSVPHFSMAAPRG	0.33551893	0.038818665
HLA-DPA1*02:01-DPB1*14:01	LTCFAGGMFALGAD	0.029495643	0.0022320573
HLA-DPA1*02:01-DPB1*14:01	LLLGLNAGAVIDWP	0.072370954	0.0014368065
HLA-DPA1*02:01-DPB1*14:01	LGYCKGVEPKTECE	0.016497213	0.005981022
HLA-DPA1*02:01-DPB1*14:01	AGARAEEEMLENVS	0.06977186	0.9350904
HLA-DPA1*02:01-DPB1*14:01	LHLLLLGLLLVLLP	0.030644068	0.0040878286
HLA-DPA1*02:01-DPB1*14:01	RNPGSSCIGADPNR	0.0007842159	0.029027855
HLA-DPA1*02:01-DPB1*14:01	GFSYPVISYWVDSQ	0.039320674	0.014319524
HLA-DPA1*02:01-DPB1*14:01	VPQTWHQRIALKVE	0.1253064	0.4957915
HLA-DPA1*02:01-DPB1*14:01	RTSAEKLLQEYCME	0.076708585	0.0016655739
