# Supplementary material for: MHCII-peptide presentation: an assessment of the state-of-the-art prediction methods
Source: Front Immunol. 2024 Mar 12;15:1293706. doi: 10.3389/fimmu.2024.1293706 (PMC11027168; doi:10.3389/fimmu.2024.1293706)
Supplement: Supplementary file 2 [file DataSheet_2.zip › output/BERT/neg/14_HLA-DPA1_02_02_DPB1_05_01.csv]

allele	peptide	affinity_pred	mass_pred
HLA-DPA1*02:02-DPB1*05:01	QIFGNWTFGTLVFT	0.12356432	0.0013713086
HLA-DPA1*02:02-DPB1*05:01	GRSKGFGFVCFSSP	0.23315284	0.009482268
HLA-DPA1*02:02-DPB1*05:01	DLYEDNLSFPTSDS	0.053233195	0.005572412
HLA-DPA1*02:02-DPB1*05:01	CSVTPWVKSPTGSW	0.09191517	0.0015559929
HLA-DPA1*02:02-DPB1*05:01	AKAKQYVLKGGGMS	0.19922318	0.044119515
HLA-DPA1*02:02-DPB1*05:01	RKFMNPFNMPNLYQ	0.27501708	0.0029147863
HLA-DPA1*02:02-DPB1*05:01	KDDKKKKDAGKSAK	0.04560999	0.009019787
HLA-DPA1*02:02-DPB1*05:01	EVQVTMCIGACPSQ	0.043022174	0.0012896305
HLA-DPA1*02:02-DPB1*05:01	AEDLGGADLHCRKS	0.044763293	0.21056335
HLA-DPA1*02:02-DPB1*05:01	GVTATAADEEEDEY	0.008742566	0.2007266
HLA-DPA1*02:02-DPB1*05:01	ELRAFHEDKKPSKL	0.1744851	0.030869102
HLA-DPA1*02:02-DPB1*05:01	LAVLAVVVIGAVVA	0.09377861	0.0024025075
HLA-DPA1*02:02-DPB1*05:01	LMCGRITKRVTREL	0.24639559	0.0018223666
HLA-DPA1*02:02-DPB1*05:01	LLLGLLLPASLTGG	0.10051407	0.002032388
HLA-DPA1*02:02-DPB1*05:01	LSSVPAQKLGWFIQ	0.2066984	0.0040360093
HLA-DPA1*02:02-DPB1*05:01	KTAPYKNVNVQNFH	0.11492575	0.059095312
HLA-DPA1*02:02-DPB1*05:01	YQGFASGNLERDAW	0.08964561	0.009735799
HLA-DPA1*02:02-DPB1*05:01	LDLMIAKITSDEPL	0.20396265	0.008335176
HLA-DPA1*02:02-DPB1*05:01	GTSEDHQHFTCTIW	0.058314577	0.0020083976
HLA-DPA1*02:02-DPB1*05:01	PHTWQQKRGPDEDG	0.019812113	0.1443819
HLA-DPA1*02:02-DPB1*05:01	MWLQGGPGGSSTGF	0.042844534	0.00973265
HLA-DPA1*02:02-DPB1*05:01	RARGGCPGGEATLS	0.007801151	0.009810637
HLA-DPA1*02:02-DPB1*05:01	EITKTDTEGKIKAK	0.029035816	0.12697153
HLA-DPA1*02:02-DPB1*05:01	MEPDNVNALKDRAE	0.033487115	0.03758501
HLA-DPA1*02:02-DPB1*05:01	LLNRPNPLLALPPA	0.08345177	0.009948271
HLA-DPA1*02:02-DPB1*05:01	RNQGEEQRGGGTLC	0.0053430432	0.00048440238
HLA-DPA1*02:02-DPB1*05:01	GAGTGLSEVRAALG	0.047498047	0.020765733
HLA-DPA1*02:02-DPB1*05:01	SRSQHSSSSSHWHQ	0.0078048003	0.0097078085
HLA-DPA1*02:02-DPB1*05:01	SIQSFSAMALLFYT	0.25318956	0.0014760689
HLA-DPA1*02:02-DPB1*05:01	PPLDSLNLPLPPVD	0.05110582	0.0034782756
HLA-DPA1*02:02-DPB1*05:01	EGTCEKRRDAEYGA	0.027300961	0.00044439704
HLA-DPA1*02:02-DPB1*05:01	SGNSGGSRGDSGSE	0.0041525657	0.002060443
HLA-DPA1*02:02-DPB1*05:01	PFSLSEQQLDARRR	0.0732102	0.62411153
HLA-DPA1*02:02-DPB1*05:01	PLFSSPAGGVLGGG	0.03861253	0.029358963
HLA-DPA1*02:02-DPB1*05:01	LSVQQVIDCSYNNY	0.058591384	0.005793029
HLA-DPA1*02:02-DPB1*05:01	RDGTIIHLKYPLNC	0.17619707	0.026454393
HLA-DPA1*02:02-DPB1*05:01	WEEAAHDLALACKL	0.14757591	0.011337503
HLA-DPA1*02:02-DPB1*05:01	FLTQWVIYAIRNLT	0.34857404	0.0033889818
HLA-DPA1*02:02-DPB1*05:01	ESTTRSPVFSHLSS	0.11128742	0.0068847006
HLA-DPA1*02:02-DPB1*05:01	ICCLIFLTLSGIQG	0.18239708	0.0008121474
HLA-DPA1*02:02-DPB1*05:01	RACGQIFCGKCSSK	0.033561397	0.0022494015
HLA-DPA1*02:02-DPB1*05:01	RGAALALLLFGLLG	0.18230152	0.0051629664
HLA-DPA1*02:02-DPB1*05:01	AESGKEEDKKSKKE	0.01646966	0.008574838
HLA-DPA1*02:02-DPB1*05:01	HGTGFCFDSSFDVH	0.07956449	0.0055939136
HLA-DPA1*02:02-DPB1*05:01	RLTSESTNQRVLWW	0.028119795	0.0011534628
HLA-DPA1*02:02-DPB1*05:01	MASPGCLWLLAVAL	0.12855746	0.00046171146
HLA-DPA1*02:02-DPB1*05:01	LNIAASAAVQAATK	0.19222516	0.23303573
HLA-DPA1*02:02-DPB1*05:01	TDMQIMVRLINKFN	0.48943135	0.0031410444
HLA-DPA1*02:02-DPB1*05:01	LHPQYKAPTENHHN	0.027025932	0.40126768
HLA-DPA1*02:02-DPB1*05:01	QAVDQISSGFFSPK	0.10475765	0.02400666
HLA-DPA1*02:02-DPB1*05:01	RDCISCKYGQDYST	0.0429008	0.00094933185
HLA-DPA1*02:02-DPB1*05:01	KAAGVCLMLLATCC	0.26706636	0.003930791
HLA-DPA1*02:02-DPB1*05:01	LLAIWVVLPSWLSS	0.1640015	0.0036044333
HLA-DPA1*02:02-DPB1*05:01	VKLGSCKLIEEVMI	0.23346606	0.00089934823
HLA-DPA1*02:02-DPB1*05:01	GYQPYNMQNLMTTL	0.15231706	0.0075535187
HLA-DPA1*02:02-DPB1*05:01	LQAAGNVGQASGEL	0.01834633	0.004857608
HLA-DPA1*02:02-DPB1*05:01	AAVVRALPRRAGLV	0.27711618	0.40194035
HLA-DPA1*02:02-DPB1*05:01	EDPQAVTYAKVKHS	0.2449333	0.4028113
HLA-DPA1*02:02-DPB1*05:01	TVVVKEKMVGGIAQ	0.1595483	0.06677939
HLA-DPA1*02:02-DPB1*05:01	NPGFEASPPAQGIP	0.018908666	0.044358514
HLA-DPA1*02:02-DPB1*05:01	SCKEAADGYQRCMM	0.063053705	0.00039243704
HLA-DPA1*02:02-DPB1*05:01	PLSCSYVLTIRTPR	0.1796177	0.0029088203
HLA-DPA1*02:02-DPB1*05:01	VIGSYSVVLAIDSY	0.15100652	0.0029411
HLA-DPA1*02:02-DPB1*05:01	CEDIDECSENMCAQ	0.022822253	0.0005756506
HLA-DPA1*02:02-DPB1*05:01	KFFAPECGRCQRKI	0.109571435	0.0006471609
HLA-DPA1*02:02-DPB1*05:01	EPAEFQAKTQVQQL	0.063455306	0.39902705
HLA-DPA1*02:02-DPB1*05:01	DFVLRTGEQFSFNT	0.2012931	0.03627306
HLA-DPA1*02:02-DPB1*05:01	GVKKDLHDANTDLI	0.04629525	0.07953701
HLA-DPA1*02:02-DPB1*05:01	AIFLLLSLAASWSK	0.420437	0.0053689764
HLA-DPA1*02:02-DPB1*05:01	DVPRTTQSTSRPKC	0.022358082	0.0012784865
HLA-DPA1*02:02-DPB1*05:01	FGLGYFYNIHSFGF	0.17334549	0.011771235
HLA-DPA1*02:02-DPB1*05:01	RKDVGRPQPGRENF	0.012433564	0.018781286
HLA-DPA1*02:02-DPB1*05:01	KDVMWIGFLTRTVL	0.34171912	0.006796212
HLA-DPA1*02:02-DPB1*05:01	SHCEMHQCRSDEYN	0.035984457	0.01653238
HLA-DPA1*02:02-DPB1*05:01	PQLLIVLLGLSALL	0.16501991	0.0013877634
HLA-DPA1*02:02-DPB1*05:01	GNKEGASGRPGSPK	0.0104970485	0.09439838
HLA-DPA1*02:02-DPB1*05:01	SRPHTGPPLPTPGP	0.012739613	0.045640104
HLA-DPA1*02:02-DPB1*05:01	ESILLPRISPEEYK	0.124269314	0.13178277
HLA-DPA1*02:02-DPB1*05:01	CLLQTFSLCLTAVF	0.20238389	0.0005115547
HLA-DPA1*02:02-DPB1*05:01	GQQGEQTANGAWDR	0.0031832738	0.014594026
HLA-DPA1*02:02-DPB1*05:01	EDFIRKLDCKPDQH	0.07638282	0.047387112
HLA-DPA1*02:02-DPB1*05:01	LMTEKLSQKNINLI	0.27182287	0.0122561185
HLA-DPA1*02:02-DPB1*05:01	VIVLGTGLTECILS	0.10350572	0.0017864279
HLA-DPA1*02:02-DPB1*05:01	PEQELTRLLEFYDA	0.27206543	0.0011239505
HLA-DPA1*02:02-DPB1*05:01	VEETLKRLQSQKGV	0.18436757	0.0010573982
HLA-DPA1*02:02-DPB1*05:01	LTNGLNANMGFQTS	0.05859828	0.0021829896
HLA-DPA1*02:02-DPB1*05:01	ERSILAPLYQCCII	0.17773575	0.0010999303
HLA-DPA1*02:02-DPB1*05:01	DHIQVGRFDCSSAP	0.031595252	0.0068897917
HLA-DPA1*02:02-DPB1*05:01	SENPFREKKFFCAI	0.36861143	0.0028448722
HLA-DPA1*02:02-DPB1*05:01	ESPVREEPGEDFPA	0.014293024	0.021324616
HLA-DPA1*02:02-DPB1*05:01	PATGKRQKIEVGLV	0.04989661	0.0049234545
HLA-DPA1*02:02-DPB1*05:01	AGRPKRPHARRALC	0.10756103	0.0015313696
HLA-DPA1*02:02-DPB1*05:01	HWSYFQTKWENYLK	0.4229226	0.04509518
HLA-DPA1*02:02-DPB1*05:01	PRWVWEKVPDPANS	0.05734508	0.007949807
HLA-DPA1*02:02-DPB1*05:01	GEDHSEDAIMMNTP	0.045868922	0.0019593777
HLA-DPA1*02:02-DPB1*05:01	GELSEGSVWEAMAF	0.101702996	0.0016047138
HLA-DPA1*02:02-DPB1*05:01	KLKQLVNEDLRKQE	0.27616403	0.1277445
HLA-DPA1*02:02-DPB1*05:01	TFSPNITLGPTYLT	0.028670164	0.001987198
HLA-DPA1*02:02-DPB1*05:01	EQDSTFAELWRTIS	0.31008568	0.0052647567
HLA-DPA1*02:02-DPB1*05:01	PLAVKLQTYKTAVE	0.30954593	0.042352714
HLA-DPA1*02:02-DPB1*05:01	WALGFYPAEITLTW	0.112088166	0.0028659315
HLA-DPA1*02:02-DPB1*05:01	STIGAAFLTQTVCL	0.13486478	0.0010693129
HLA-DPA1*02:02-DPB1*05:01	WVLGLCCVLLTFGS	0.07775089	0.0007543026
HLA-DPA1*02:02-DPB1*05:01	NESEAARRIKTEFL	0.16952358	0.00510032
HLA-DPA1*02:02-DPB1*05:01	GDNVGFNVKNVSVK	0.09612575	0.15507701
HLA-DPA1*02:02-DPB1*05:01	YPNITRLYSLGKSV	0.36269483	0.21487236
HLA-DPA1*02:02-DPB1*05:01	SDSGKSTPSNNGKK	0.008382785	0.0034663212
HLA-DPA1*02:02-DPB1*05:01	DTLVEEDTGTYECR	0.025286488	0.011317661
HLA-DPA1*02:02-DPB1*05:01	VVLWVGLGVLVVST	0.07003819	0.002019348
HLA-DPA1*02:02-DPB1*05:01	ADEEQVESFTSKPS	0.068460144	0.0057882583
HLA-DPA1*02:02-DPB1*05:01	SWGVCFTYGTWFGL	0.09434589	0.0004343724
HLA-DPA1*02:02-DPB1*05:01	QMQGVGVDNDGILV	0.009856403	0.003931058
HLA-DPA1*02:02-DPB1*05:01	QCVCRKRDNTNEIY	0.034743387	0.00041138427
HLA-DPA1*02:02-DPB1*05:01	YKVTTQTSLPLFRS	0.2401409	0.019771146
HLA-DPA1*02:02-DPB1*05:01	SFSNGRAGYSQQHQ	0.022612836	0.06270023
HLA-DPA1*02:02-DPB1*05:01	AAGVCLMLLATCCE	0.15216215	0.00084464
HLA-DPA1*02:02-DPB1*05:01	DFDAGVNKSYLYLS	0.15711908	0.0016120771
HLA-DPA1*02:02-DPB1*05:01	KEEGSWKKFIWNSE	0.19965568	0.030789867
HLA-DPA1*02:02-DPB1*05:01	SVTSRLGSVFPFLL	0.25699458	0.003783734
HLA-DPA1*02:02-DPB1*05:01	CGRITKRVTRELKD	0.23005289	0.0027130614
HLA-DPA1*02:02-DPB1*05:01	LSQPILLELEAPLK	0.43939632	0.010300921
HLA-DPA1*02:02-DPB1*05:01	EDPDPRKVNLGVGA	0.024579613	0.022398766
HLA-DPA1*02:02-DPB1*05:01	VNIVTNRDNAQRQD	0.02173448	0.6459969
HLA-DPA1*02:02-DPB1*05:01	GFGNFEEIGPLDSD	0.08256399	0.006364388
HLA-DPA1*02:02-DPB1*05:01	IGDEAIEKPTYATK	0.016146261	0.004753575
HLA-DPA1*02:02-DPB1*05:01	DCLRSRTPYHVNLL	0.13505962	0.002859981
HLA-DPA1*02:02-DPB1*05:01	RNMVHPNVICDGCN	0.01870689	0.013000913
HLA-DPA1*02:02-DPB1*05:01	LQQLRKELGDSPKD	0.119369045	0.004900497
HLA-DPA1*02:02-DPB1*05:01	YENFRHLLQAPVDD	0.073933624	0.07124357
HLA-DPA1*02:02-DPB1*05:01	DDFQVEIIRDFDVA	0.18351404	0.026240062
HLA-DPA1*02:02-DPB1*05:01	DVESNLLLPAGIAL	0.10463152	0.007896898
HLA-DPA1*02:02-DPB1*05:01	KFVATMYHYLQFAY	0.5518204	0.034859724
HLA-DPA1*02:02-DPB1*05:01	MCFGLAFMLAGVIL	0.10713455	0.0006721585
HLA-DPA1*02:02-DPB1*05:01	APEAINFGCFTIKS	0.2017279	0.030397791
HLA-DPA1*02:02-DPB1*05:01	NRDNAQRQDIVFSY	0.044090416	0.015508203
HLA-DPA1*02:02-DPB1*05:01	GGDFQPGCGLNDVL	0.052041125	0.0033767372
HLA-DPA1*02:02-DPB1*05:01	FFAPWCPPCRALLP	0.049009103	0.0011853797
HLA-DPA1*02:02-DPB1*05:01	FFIIAVLMSAQESW	0.21425666	0.0010202517
HLA-DPA1*02:02-DPB1*05:01	NELPAPSWNVLPAP	0.037317522	0.012459108
HLA-DPA1*02:02-DPB1*05:01	LILLGILVFGIWFA	0.04887195	0.00076003274
HLA-DPA1*02:02-DPB1*05:01	MRVTAPRTVLLLLS	0.23052639	0.005287201
HLA-DPA1*02:02-DPB1*05:01	GTVEGFEPADNKCL	0.073877856	0.0011273386
HLA-DPA1*02:02-DPB1*05:01	YHNQTLRYSDGDLT	0.041817423	0.012480876
HLA-DPA1*02:02-DPB1*05:01	ALWVLGLCCVLLTF	0.07930935	0.000750519
HLA-DPA1*02:02-DPB1*05:01	EESKAKFENLCKLM	0.47690457	0.001362529
HLA-DPA1*02:02-DPB1*05:01	DSEKSPSHSTPLPA	0.04278692	0.009813481
HLA-DPA1*02:02-DPB1*05:01	IVGIVAGLAVLAVL	0.12253427	0.007203117
HLA-DPA1*02:02-DPB1*05:01	GMVFKKETEGDVTS	0.05531705	0.007628911
HLA-DPA1*02:02-DPB1*05:01	AAGGYMPPLRFKAL	0.19965032	0.0027058995
HLA-DPA1*02:02-DPB1*05:01	APSPTKRKDRSDEK	0.045379058	0.020782609
HLA-DPA1*02:02-DPB1*05:01	NWDLIGRKEVPKQQ	0.081227235	0.010354023
HLA-DPA1*02:02-DPB1*05:01	PAATSSSSATRGRG	0.018942293	0.0074106692
HLA-DPA1*02:02-DPB1*05:01	WRLNERHYGGLTGL	0.09182404	0.0022778953
HLA-DPA1*02:02-DPB1*05:01	TDCLSTMASVCRVM	0.24448897	0.0011857012
HLA-DPA1*02:02-DPB1*05:01	EEEDEEEEEEEEEE	0.021331916	0.009352243
HLA-DPA1*02:02-DPB1*05:01	AEKDSKPIKVTLPD	0.07362339	0.020119568
HLA-DPA1*02:02-DPB1*05:01	EKKKGEDEDKGPPC	0.009702748	0.0012205953
HLA-DPA1*02:02-DPB1*05:01	EGLPVKNGTRYIAV	0.2525917	0.0077407695
HLA-DPA1*02:02-DPB1*05:01	WGLCIFDDVIEHCS	0.18556786	0.0015084433
HLA-DPA1*02:02-DPB1*05:01	LVQGGAFDGTTEGP	0.012341103	0.0011164784
HLA-DPA1*02:02-DPB1*05:01	LGVQDLFNSSKADL	0.19798166	0.0033379905
HLA-DPA1*02:02-DPB1*05:01	WEAPQIANPRCESA	0.026692593	0.0035395015
HLA-DPA1*02:02-DPB1*05:01	EHTGGANSAPRDFA	0.009512138	0.020652372
HLA-DPA1*02:02-DPB1*05:01	VAAAVVRALPRRAG	0.19397396	0.3664584
HLA-DPA1*02:02-DPB1*05:01	VFFLIGFMIGYLGY	0.12655087	0.0035444617
HLA-DPA1*02:02-DPB1*05:01	EYEADKQAELAYNE	0.11789253	0.19194435
HLA-DPA1*02:02-DPB1*05:01	QKNVECARVYAENA	0.13723984	0.0108895525
HLA-DPA1*02:02-DPB1*05:01	RKGKTKAKLEERGA	0.061729297	0.00859239
HLA-DPA1*02:02-DPB1*05:01	EPKPRMSTYHQVFL	0.24400431	0.13548589
HLA-DPA1*02:02-DPB1*05:01	NYTVDTPHGIFAAS	0.01447804	0.013519014
HLA-DPA1*02:02-DPB1*05:01	EGSPGTPDESTPPP	0.002114798	0.0070815408
HLA-DPA1*02:02-DPB1*05:01	LAFAQCSVTYDMES	0.054011125	0.0015584405
HLA-DPA1*02:02-DPB1*05:01	LQRCIRKRKMVGSR	0.23120122	0.0016856082
HLA-DPA1*02:02-DPB1*05:01	WFPIFTEVACDELV	0.10565104	0.00057217956
HLA-DPA1*02:02-DPB1*05:01	ASSSAAPPTLNPAP	0.020047555	0.046949286
HLA-DPA1*02:02-DPB1*05:01	SHWPSEPSEAVRDW	0.013473098	0.10337099
HLA-DPA1*02:02-DPB1*05:01	MCFGLAFMLAGVIL	0.10713455	0.0006721585
HLA-DPA1*02:02-DPB1*05:01	EGLKRLAKSDPMVQ	0.18393779	0.030510057
HLA-DPA1*02:02-DPB1*05:01	TNGKGISCMNTTLS	0.07787559	0.00088011724
HLA-DPA1*02:02-DPB1*05:01	INDTLDDIFDGSDD	0.0376418	0.011318253
HLA-DPA1*02:02-DPB1*05:01	VYEGEVTELTPCET	0.035094447	0.0011665688
HLA-DPA1*02:02-DPB1*05:01	LCLFHHHSGFSQDS	0.060867663	0.00080889155
HLA-DPA1*02:02-DPB1*05:01	GAKFPIKWTAPEAI	0.121476784	0.0038306466
HLA-DPA1*02:02-DPB1*05:01	SSPSPLSIKKCPIC	0.10705127	0.0009966881
HLA-DPA1*02:02-DPB1*05:01	SSSNATGNTVAAAN	0.005999684	0.0031354711
HLA-DPA1*02:02-DPB1*05:01	ETLQELLDLHRDSE	0.15585272	0.008410966
HLA-DPA1*02:02-DPB1*05:01	PSPLEETRALLGTV	0.08793132	0.0027770074
HLA-DPA1*02:02-DPB1*05:01	MIDKNELKQALSGF	0.214336	0.0028885603
HLA-DPA1*02:02-DPB1*05:01	ANHSSTRERVANRE	0.02495501	0.004739663
HLA-DPA1*02:02-DPB1*05:01	QYCFLLITCLLTAL	0.16262111	0.00056550204
HLA-DPA1*02:02-DPB1*05:01	PSAGAPPPPPPSTS	0.0061966935	0.018458666
HLA-DPA1*02:02-DPB1*05:01	PKSTIYRGEMCFFD	0.18839756	0.000457924
HLA-DPA1*02:02-DPB1*05:01	LEDKRVRLQPECKK	0.1642639	0.043392096
HLA-DPA1*02:02-DPB1*05:01	LGVGTRNGSGKGRS	0.032156773	0.0022501696
HLA-DPA1*02:02-DPB1*05:01	RAFHGWNEFDISED	0.07395482	0.023560265
HLA-DPA1*02:02-DPB1*05:01	AQPSWLVKDAPWDE	0.047334228	0.051335655
HLA-DPA1*02:02-DPB1*05:01	TGEKPYQCQYCEYR	0.036874644	0.0047184704
HLA-DPA1*02:02-DPB1*05:01	WALGFYPAEITLTW	0.112088166	0.0028659315
HLA-DPA1*02:02-DPB1*05:01	ALSENSGMNPIQTM	0.02467758	0.0017389862
HLA-DPA1*02:02-DPB1*05:01	GADPGSRGLLRLLS	0.09661738	0.0050507104
HLA-DPA1*02:02-DPB1*05:01	FENGAFTYYGVSAL	0.111631244	0.007493562
HLA-DPA1*02:02-DPB1*05:01	DALGDELLADEDSS	0.07628767	0.00893841
HLA-DPA1*02:02-DPB1*05:01	APILSMFFLMCYLF	0.19261545	0.0012318527
HLA-DPA1*02:02-DPB1*05:01	PKEKPPITVVGDVG	0.021935988	0.011032674
HLA-DPA1*02:02-DPB1*05:01	GIRICRQGFPNRVV	0.061286874	0.06005306
HLA-DPA1*02:02-DPB1*05:01	TSQLVACTKVVAPT	0.15565993	0.0069169225
HLA-DPA1*02:02-DPB1*05:01	PANQMVKCDPRHGK	0.031373672	0.00471053
HLA-DPA1*02:02-DPB1*05:01	KCDPRHGKYMACCM	0.06282853	0.00053660915
HLA-DPA1*02:02-DPB1*05:01	KELLHKLHLAKVGD	0.3274166	0.04207514
HLA-DPA1*02:02-DPB1*05:01	HTPLACEQATECSV	0.05111418	0.0007270117
HLA-DPA1*02:02-DPB1*05:01	NRNPNACSYGVAVG	0.019127965	0.0037015653
HLA-DPA1*02:02-DPB1*05:01	KGGSCSQAACSNSA	0.017386459	0.001907639
HLA-DPA1*02:02-DPB1*05:01	APRTLILLLSGALA	0.20033258	0.016062265
HLA-DPA1*02:02-DPB1*05:01	VMCRRKSSGHFLPT	0.2489635	0.0009203855
HLA-DPA1*02:02-DPB1*05:01	MLISVAMLGAGAGV	0.15671615	0.0013556546
HLA-DPA1*02:02-DPB1*05:01	RISLEIMTLQPRCE	0.2531525	0.015499959
HLA-DPA1*02:02-DPB1*05:01	TEKMLQDKVNKTSK	0.18552582	0.016711732
HLA-DPA1*02:02-DPB1*05:01	SLRVWFLSVAFLLV	0.24292077	0.0022910708
HLA-DPA1*02:02-DPB1*05:01	RKYLHLKMCFYTAY	0.28327125	0.0011703472
HLA-DPA1*02:02-DPB1*05:01	KGIPMAASNLSVNY	0.14031039	0.03551365
HLA-DPA1*02:02-DPB1*05:01	ILLVPQSIAYSLLA	0.18213959	0.005634568
HLA-DPA1*02:02-DPB1*05:01	AVNLFTGETLWNHS	0.18561289	0.10645269
HLA-DPA1*02:02-DPB1*05:01	FFIIAVLMSAQESW	0.21425666	0.0010202517
HLA-DPA1*02:02-DPB1*05:01	VRPCKMGLCQHHHS	0.09837416	0.0020907228
HLA-DPA1*02:02-DPB1*05:01	LLGCFALLWCVYKK	0.44992983	0.0025338451
HLA-DPA1*02:02-DPB1*05:01	LANQGDLDFEWNNF	0.13922006	0.004906314
HLA-DPA1*02:02-DPB1*05:01	LPAFNTTSGLPYPR	0.060124382	0.4264504
HLA-DPA1*02:02-DPB1*05:01	AARSTKPPRYKCGI	0.049300898	0.00090110395
HLA-DPA1*02:02-DPB1*05:01	IERFIEPHEMQQPL	0.11606763	0.035601314
HLA-DPA1*02:02-DPB1*05:01	ASSSYSNEQQLCPY	0.032629613	0.0024571856
HLA-DPA1*02:02-DPB1*05:01	DPRALPTLPTATSG	0.04826925	0.006641075
HLA-DPA1*02:02-DPB1*05:01	FMETQITTLIISKK	0.42839783	0.011688312
HLA-DPA1*02:02-DPB1*05:01	YCFLLITCLLTALE	0.19815977	0.0003797732
HLA-DPA1*02:02-DPB1*05:01	ALMGGSHGGFISCH	0.06418092	0.022275243
HLA-DPA1*02:02-DPB1*05:01	CKADDICDHTLEQQ	0.02765591	0.0012097303
HLA-DPA1*02:02-DPB1*05:01	YCFLLITCLLTALE	0.19815977	0.0003797732
HLA-DPA1*02:02-DPB1*05:01	AQMLVQDEEPLADI	0.11137058	0.007101378
HLA-DPA1*02:02-DPB1*05:01	QLEYLDLYLMHWPY	0.26424488	0.00412541
HLA-DPA1*02:02-DPB1*05:01	QMKELLTENHQLKE	0.20414482	0.014033829
HLA-DPA1*02:02-DPB1*05:01	LMTQLFLWEYGDLH	0.30588114	0.00235986
HLA-DPA1*02:02-DPB1*05:01	KFPGGSCMAALTVT	0.048132293	0.0009950893
HLA-DPA1*02:02-DPB1*05:01	KHNDDEQYAWESSA	0.06674304	0.004026717
HLA-DPA1*02:02-DPB1*05:01	VLGLCCVLLTFGSV	0.17206451	0.0019173946
HLA-DPA1*02:02-DPB1*05:01	VVLSIVLEGPAPAQ	0.06498279	0.005387775
HLA-DPA1*02:02-DPB1*05:01	VELDSESRYPQALV	0.10693715	0.0028067867
HLA-DPA1*02:02-DPB1*05:01	LLFLIISVKYDHHR	0.48969033	0.041429378
HLA-DPA1*02:02-DPB1*05:01	CCIVTSTYGWTANM	0.05801444	0.0005660779
HLA-DPA1*02:02-DPB1*05:01	CSECSQVTHSTKTL	0.03467669	0.0009840352
HLA-DPA1*02:02-DPB1*05:01	GILLLAGLCCLVPV	0.16273448	0.0013598836
HLA-DPA1*02:02-DPB1*05:01	PENSLLQFQFKYGV	0.35545832	0.00057725614
HLA-DPA1*02:02-DPB1*05:01	IMAAATGHPFPKVF	0.09899518	0.0047086035
HLA-DPA1*02:02-DPB1*05:01	EGVGSEVSDKRTCV	0.01587656	0.001025808
HLA-DPA1*02:02-DPB1*05:01	HTQLQDVKQQHKNL	0.101929314	0.016187038
HLA-DPA1*02:02-DPB1*05:01	GPLTGWRVFLLLLC	0.16625258	0.0014334171
HLA-DPA1*02:02-DPB1*05:01	LNMCAQKRVAWHLF	0.28944433	0.0010474158
HLA-DPA1*02:02-DPB1*05:01	KAINCATSGVVGLV	0.07888179	0.0022660356
HLA-DPA1*02:02-DPB1*05:01	ALLQTVANLDTLVA	0.07715524	0.05150693
HLA-DPA1*02:02-DPB1*05:01	DGLYECSCAPGYSG	0.03837382	0.0056704963
HLA-DPA1*02:02-DPB1*05:01	GTQEITARDSGVRE	0.008636767	0.011116864
HLA-DPA1*02:02-DPB1*05:01	LFFPNDEVMNQNLA	0.06611384	0.0064003123
HLA-DPA1*02:02-DPB1*05:01	EVYEGEVTELTPCE	0.040975932	0.0018524348
HLA-DPA1*02:02-DPB1*05:01	CEEHPKHLVVGRNS	0.05577134	0.0027989554
HLA-DPA1*02:02-DPB1*05:01	VVACVGLVWMQVAL	0.12834916	0.0006345734
HLA-DPA1*02:02-DPB1*05:01	FYSCWRTGLLLLLL	0.2317077	0.0004760758
HLA-DPA1*02:02-DPB1*05:01	QVTSNSLSGTQEDG	0.011527536	0.0050038714
HLA-DPA1*02:02-DPB1*05:01	LRAFPQDRPFEDTC	0.0485571	0.0013595296
HLA-DPA1*02:02-DPB1*05:01	GYDKEGNKLFWIRV	0.30828863	0.0036497489
HLA-DPA1*02:02-DPB1*05:01	FTEGGSLVLLEPGM	0.12096872	0.0013955589
HLA-DPA1*02:02-DPB1*05:01	CTFTKEGCHKKNQS	0.08594748	0.0025129619
HLA-DPA1*02:02-DPB1*05:01	AWMLFPAMLCKMGF	0.3520262	0.003495597
HLA-DPA1*02:02-DPB1*05:01	LWVLGLCCVLLTFG	0.056720074	0.00093943794
HLA-DPA1*02:02-DPB1*05:01	TAFENALGLSDKIP	0.32072887	0.0038776468
HLA-DPA1*02:02-DPB1*05:01	PKTECERLAGTESP	0.050393358	0.0006735503
HLA-DPA1*02:02-DPB1*05:01	SSSLEEKIAALFDL	0.17057265	0.0015754222
HLA-DPA1*02:02-DPB1*05:01	KGKLARSTKEIPDE	0.087838046	0.048586626
HLA-DPA1*02:02-DPB1*05:01	SSSLEEKIAALFDL	0.17057265	0.0015754222
HLA-DPA1*02:02-DPB1*05:01	SQSPQCFKTCSEQN	0.021373788	0.0036123085
HLA-DPA1*02:02-DPB1*05:01	TSATQNQLLFHMLK	0.31241143	0.019249165
HLA-DPA1*02:02-DPB1*05:01	DHCPLGPGRCCRLH	0.011816298	0.0012778922
HLA-DPA1*02:02-DPB1*05:01	SWASLVLAFLGVCL	0.101520054	0.0009997484
HLA-DPA1*02:02-DPB1*05:01	ILDKDLSDRSNDID	0.04257769	0.0140614975
HLA-DPA1*02:02-DPB1*05:01	LQQMKELLTENHQL	0.12232866	0.0042956513
HLA-DPA1*02:02-DPB1*05:01	LVAALLLGSACCGS	0.08258564	0.00069553807
HLA-DPA1*02:02-DPB1*05:01	TQQNLPHQTQIPQQ	0.021796541	0.0075195013
HLA-DPA1*02:02-DPB1*05:01	DFQFGHMDGNDYIN	0.019743832	0.06915714
HLA-DPA1*02:02-DPB1*05:01	YCFLLITCLLTALE	0.19815977	0.0003797732
HLA-DPA1*02:02-DPB1*05:01	SDDESSSDETSNQP	0.0030709547	0.004033555
HLA-DPA1*02:02-DPB1*05:01	YALFGLFATLGFFA	0.18608126	0.011001093
HLA-DPA1*02:02-DPB1*05:01	CPMCSEQFPPDYDQ	0.052123528	0.0009405202
HLA-DPA1*02:02-DPB1*05:01	SSKMKGLNGKVSDL	0.15953638	0.0019500579
HLA-DPA1*02:02-DPB1*05:01	TYDPGLDVWGGENM	0.035302896	0.0031510233
HLA-DPA1*02:02-DPB1*05:01	SSNATGNTVAAANY	0.007865969	0.0045655896
HLA-DPA1*02:02-DPB1*05:01	SQGLGPGSTVLLVV	0.029575588	0.0014384779
HLA-DPA1*02:02-DPB1*05:01	WMQKCGCENVIELD	0.046705425	0.00034837416
HLA-DPA1*02:02-DPB1*05:01	KSLFEELGSSHGLA	0.14739524	0.004148255
HLA-DPA1*02:02-DPB1*05:01	SKFEEHVESHWKVC	0.265337	0.00057497795
HLA-DPA1*02:02-DPB1*05:01	LQVTWNIILHSTGH	0.175193	0.006751176
HLA-DPA1*02:02-DPB1*05:01	KVFWVHCLNGLFHS	0.20474969	0.0020787467
HLA-DPA1*02:02-DPB1*05:01	QGHRNLSTCFSSGD	0.08149145	0.0008878126
HLA-DPA1*02:02-DPB1*05:01	LLSIISSQRERFRA	0.35766783	0.00697688
HLA-DPA1*02:02-DPB1*05:01	DDTTSLLRDCYLLE	0.17762353	0.0021860516
HLA-DPA1*02:02-DPB1*05:01	DGGRQSLMEMQSRH	0.08900865	0.04624707
HLA-DPA1*02:02-DPB1*05:01	SMAQAMKGVTKAMG	0.20396735	0.003958774
HLA-DPA1*02:02-DPB1*05:01	SRNLARAMCMKNLK	0.28675875	0.009043848
HLA-DPA1*02:02-DPB1*05:01	TVGGPAPTPLLPPS	0.014683006	0.017961156
HLA-DPA1*02:02-DPB1*05:01	GFPSFNHTQFPPSR	0.061369512	0.09927182
HLA-DPA1*02:02-DPB1*05:01	LLACVHNYQPCVQR	0.08047261	0.0033275497
HLA-DPA1*02:02-DPB1*05:01	LQFQFKYGVPTPTN	0.124296814	0.27672365
HLA-DPA1*02:02-DPB1*05:01	LTLIYILWQLTGSA	0.15566444	0.0010810567
HLA-DPA1*02:02-DPB1*05:01	IEKEGEFTLHGRAI	0.20051429	0.014446494
HLA-DPA1*02:02-DPB1*05:01	ELQPLSENATLTLI	0.060819272	0.0016004437
HLA-DPA1*02:02-DPB1*05:01	IGFLTRTVLENSTS	0.23732844	0.28656
HLA-DPA1*02:02-DPB1*05:01	PAGGAGYKVLALLD	0.10700746	0.007224011
HLA-DPA1*02:02-DPB1*05:01	NLTLHQSAQLSVLL	0.08201988	0.0019242726
HLA-DPA1*02:02-DPB1*05:01	MRFMTLLFLTALAG	0.38517055	0.0034788065
HLA-DPA1*02:02-DPB1*05:01	GRVRRMFRLSAALH	0.41516155	0.084106065
HLA-DPA1*02:02-DPB1*05:01	GAGDAVMYASTECK	0.089083485	0.0027015058
HLA-DPA1*02:02-DPB1*05:01	CPGNWTWPENSQQT	0.004247666	0.0013277011
HLA-DPA1*02:02-DPB1*05:01	FMFANWATGQSRMS	0.08908157	0.008416874
HLA-DPA1*02:02-DPB1*05:01	FSQVQEQKAVWQLL	0.09850233	0.0013053606
HLA-DPA1*02:02-DPB1*05:01	KSCQLSDMSFGSLC	0.16771507	0.001407758
HLA-DPA1*02:02-DPB1*05:01	FTTMELMRWSTLVE	0.2475474	0.06395274
HLA-DPA1*02:02-DPB1*05:01	VCLDFTSSRSGDLE	0.06790687	0.0010188968
HLA-DPA1*02:02-DPB1*05:01	NESSLSIFSEIFQR	0.38785708	0.010727552
HLA-DPA1*02:02-DPB1*05:01	LPLLLGLNAGAVID	0.117605224	0.0051856055
HLA-DPA1*02:02-DPB1*05:01	QCSLCPSYNICEDC	0.04394726	0.00040727117
HLA-DPA1*02:02-DPB1*05:01	NYVRVVEVWWDEYK	0.26079914	0.09761195
HLA-DPA1*02:02-DPB1*05:01	TILLQYCFLLITCL	0.14262384	0.0008281255
HLA-DPA1*02:02-DPB1*05:01	YQSWAGTFHLCLKK	0.33561197	0.010600621
HLA-DPA1*02:02-DPB1*05:01	LKLPGGSSLAALTV	0.07439733	0.0049871877
HLA-DPA1*02:02-DPB1*05:01	DEDISASRFEDNEE	0.07305772	0.59654295
HLA-DPA1*02:02-DPB1*05:01	RESEAGVGLQRDED	0.014866124	0.020251721
HLA-DPA1*02:02-DPB1*05:01	CSDCNGEGEVINEK	0.0064580753	0.0018594947
HLA-DPA1*02:02-DPB1*05:01	ENLKANVTDIMLIL	0.24143356	0.0036529333
HLA-DPA1*02:02-DPB1*05:01	DPNDSKHKRTDRSI	0.020955563	0.009205599
HLA-DPA1*02:02-DPB1*05:01	LGFFIIAVLMSAQE	0.23442349	0.0019166131
HLA-DPA1*02:02-DPB1*05:01	TLLLLPLLLLLLLR	0.22056478	0.0036804713
HLA-DPA1*02:02-DPB1*05:01	MLYKDSCNRKSNQQ	0.14310746	0.0023142865
HLA-DPA1*02:02-DPB1*05:01	RLVLALALILVLES	0.14308555	0.002405601
HLA-DPA1*02:02-DPB1*05:01	RALWVLGLCCVLLT	0.1121773	0.0009438413
HLA-DPA1*02:02-DPB1*05:01	ECIAAANAPYNQTL	0.10561879	0.00058213033
HLA-DPA1*02:02-DPB1*05:01	REAGMRAIYNVSQC	0.050939616	0.000805115
HLA-DPA1*02:02-DPB1*05:01	HPIHTEAVTGVVGR	0.021969493	0.3840135
HLA-DPA1*02:02-DPB1*05:01	TLIDLSPVAAILPK	0.13592546	0.3678762
HLA-DPA1*02:02-DPB1*05:01	DYMARTPHWALFGA	0.077373676	0.008285498
HLA-DPA1*02:02-DPB1*05:01	QSLPSSRMAPLGML	0.10774238	0.0047530797
HLA-DPA1*02:02-DPB1*05:01	EHVHNASAHLTFNK	0.109139375	0.07364185
HLA-DPA1*02:02-DPB1*05:01	EDLEDLYSRYKKLQ	0.34402457	0.006546016
HLA-DPA1*02:02-DPB1*05:01	VPEKFEPTHPERGW	0.07334026	0.648952
HLA-DPA1*02:02-DPB1*05:01	SLIWVLLDMFLLLY	0.1165473	0.0011476049
HLA-DPA1*02:02-DPB1*05:01	PGGSSMFGLFVEHG	0.17718266	0.008375952
HLA-DPA1*02:02-DPB1*05:01	GRLLLLLLVGLTAP	0.15769577	0.003075884
HLA-DPA1*02:02-DPB1*05:01	QARSLLGVAATLAP	0.09960424	0.004088196
HLA-DPA1*02:02-DPB1*05:01	ITDNSSSSDIVESS	0.011413112	0.0065028057
HLA-DPA1*02:02-DPB1*05:01	PHHVEPLERLEKLL	0.3658876	0.0048512844
HLA-DPA1*02:02-DPB1*05:01	LSVCPKYHLMKDAT	0.20999826	0.0038241714
HLA-DPA1*02:02-DPB1*05:01	AAPAGRAMPSEYTY	0.018103112	0.0067770905
HLA-DPA1*02:02-DPB1*05:01	IVSPLCGGFTWPSC	0.036009733	0.00036183518
HLA-DPA1*02:02-DPB1*05:01	GVAVTMEPCRKQID	0.21208468	0.026211098
HLA-DPA1*02:02-DPB1*05:01	CDAEGTVYFTQGLG	0.10942153	0.00041692774
HLA-DPA1*02:02-DPB1*05:01	TAHQPGPNAPLSWV	0.009215647	0.0025334128
HLA-DPA1*02:02-DPB1*05:01	WIEDVRKYAGSNIV	0.23696712	0.023115555
HLA-DPA1*02:02-DPB1*05:01	GSVVPTVQEPKDVL	0.062175307	0.01940398
HLA-DPA1*02:02-DPB1*05:01	RYVHQNFSSHYRAT	0.15687133	0.031564035
HLA-DPA1*02:02-DPB1*05:01	MQAPADKIPAGLCA	0.033979196	0.0009878756
HLA-DPA1*02:02-DPB1*05:01	TRLPALTVHVTQPK	0.1338785	0.08912949
HLA-DPA1*02:02-DPB1*05:01	IQGQNKEMLAAACQ	0.08586315	0.0034022976
HLA-DPA1*02:02-DPB1*05:01	KTQIMYKWIEPKIC	0.29918316	0.0025314193
HLA-DPA1*02:02-DPB1*05:01	ADEIGSDNWLANFT	0.13445169	0.013583094
HLA-DPA1*02:02-DPB1*05:01	IGGGDTATCCAKWN	0.012262244	0.0020238848
HLA-DPA1*02:02-DPB1*05:01	GSFDGGDQGILNTF	0.030860918	0.003836191
HLA-DPA1*02:02-DPB1*05:01	AMGYVQPPPPPYPG	0.014966168	0.105342664
HLA-DPA1*02:02-DPB1*05:01	LMTIGFILLLVFGS	0.1136396	0.002062405
HLA-DPA1*02:02-DPB1*05:01	DMNRNQGEEQRGGG	0.010607319	0.00440834
HLA-DPA1*02:02-DPB1*05:01	VNIIVFRQINQFDL	0.20205306	0.032582004
HLA-DPA1*02:02-DPB1*05:01	VAKLEDPREKHFNL	0.12585326	0.006691517
HLA-DPA1*02:02-DPB1*05:01	KKFFTDRKTHLYTL	0.2458581	0.0129590705
HLA-DPA1*02:02-DPB1*05:01	VVPRVEKGYKMDAP	0.06247038	0.012530677
HLA-DPA1*02:02-DPB1*05:01	DKTGTLTQNRMTVA	0.06331893	0.052124422
HLA-DPA1*02:02-DPB1*05:01	SFPPLAYSTPQPPL	0.044352733	0.018587153
HLA-DPA1*02:02-DPB1*05:01	TSSSPRWTRLPTRW	0.10205742	0.0033882833
HLA-DPA1*02:02-DPB1*05:01	RSWEREWHNQSEKD	0.060390286	0.35579234
HLA-DPA1*02:02-DPB1*05:01	LSIHTAITCFFLQI	0.21536307	0.002921307
HLA-DPA1*02:02-DPB1*05:01	MAAGLARLLLLLGL	0.1509805	0.0029894218
HLA-DPA1*02:02-DPB1*05:01	TVCCCCGCECLEER	0.014586458	0.0011891627
HLA-DPA1*02:02-DPB1*05:01	DMLKFESEKHQDIL	0.35591996	0.21360762
HLA-DPA1*02:02-DPB1*05:01	IKMIFDVESMKKAM	0.52784204	0.0109807905
HLA-DPA1*02:02-DPB1*05:01	GGGDTATCCAKWNT	0.009771791	0.0013340296
HLA-DPA1*02:02-DPB1*05:01	GTCVTNLTCCMEHG	0.032025915	0.019437881
HLA-DPA1*02:02-DPB1*05:01	MLEARIRILTNNSQ	0.11830824	0.008739266
HLA-DPA1*02:02-DPB1*05:01	AGLLLLLLLAAACA	0.08934038	0.0009039257
HLA-DPA1*02:02-DPB1*05:01	ILLLILSAFITLCF	0.1012595	0.0011159185
HLA-DPA1*02:02-DPB1*05:01	PDVCGEGHCVNTVG	0.006929769	0.0011557906
HLA-DPA1*02:02-DPB1*05:01	QLLCGAAIGTHEDD	0.038831603	0.0011910095
HLA-DPA1*02:02-DPB1*05:01	GYLGYCKGVEPKTE	0.094452694	0.0034560182
HLA-DPA1*02:02-DPB1*05:01	ALPTLPTATSGQRP	0.028656231	0.0058911913
HLA-DPA1*02:02-DPB1*05:01	SPVVRGGFNWGLHF	0.101917826	0.012227863
HLA-DPA1*02:02-DPB1*05:01	GYAIPTVCVGLAFV	0.07212374	0.002834637
HLA-DPA1*02:02-DPB1*05:01	QEATVGKATGFLKN	0.20172714	0.033557512
HLA-DPA1*02:02-DPB1*05:01	VYLTWPVPNCAEGC	0.03559158	0.0008596777
HLA-DPA1*02:02-DPB1*05:01	SRMTVDESGQLISC	0.026206346	0.0011442528
HLA-DPA1*02:02-DPB1*05:01	PMALEQNLSDLQLQ	0.04607664	0.0022135945
HLA-DPA1*02:02-DPB1*05:01	LTPSASLPPAQLLL	0.025817007	0.0024139264
HLA-DPA1*02:02-DPB1*05:01	REVHLVQFHEPDIY	0.09291253	0.035141736
HLA-DPA1*02:02-DPB1*05:01	GSHSQGVAYPVRIE	0.029899718	0.17808795
HLA-DPA1*02:02-DPB1*05:01	AYAYLFKYIIIGDT	0.27267882	0.063981816
HLA-DPA1*02:02-DPB1*05:01	GYPFQCLGFTPEHQ	0.06376053	0.0021318384
HLA-DPA1*02:02-DPB1*05:01	SVGGLGDSFYEYLL	0.33057025	0.0046453197
HLA-DPA1*02:02-DPB1*05:01	GRVLQQYRALGWTG	0.20945928	0.010725989
HLA-DPA1*02:02-DPB1*05:01	VLFEAISLIIHHDS	0.22674651	0.078503475
HLA-DPA1*02:02-DPB1*05:01	KGRLVECLETVLNK	0.31013757	0.005898251
HLA-DPA1*02:02-DPB1*05:01	GDGDGTVNLKSALQ	0.028609162	0.0077319047
HLA-DPA1*02:02-DPB1*05:01	ITRITAPTLAPGNS	0.058369536	0.1765993
HLA-DPA1*02:02-DPB1*05:01	LFRTMGLRHLPVVN	0.18146902	0.03252169
HLA-DPA1*02:02-DPB1*05:01	SLQRAWTVGWCVEL	0.10453084	0.005217434
HLA-DPA1*02:02-DPB1*05:01	SFEVTPSSAGPWAN	0.020726215	0.0026747137
HLA-DPA1*02:02-DPB1*05:01	TVPSAVFDIHVVYV	0.08829832	0.005235918
HLA-DPA1*02:02-DPB1*05:01	EARIRILTNNSQTP	0.04784359	0.027507236
HLA-DPA1*02:02-DPB1*05:01	SGKEKWWDGQRDRK	0.06871461	0.026591742
HLA-DPA1*02:02-DPB1*05:01	ITLFLLSVCYSATV	0.20011288	0.0013571332
HLA-DPA1*02:02-DPB1*05:01	AQILELTIRPPPSP	0.08837822	0.013877747
HLA-DPA1*02:02-DPB1*05:01	CITIIGGGDTATCC	0.007060901	0.0004232356
HLA-DPA1*02:02-DPB1*05:01	VNARTFAGNTPLHL	0.036432035	0.16231824
HLA-DPA1*02:02-DPB1*05:01	PGCLWLLAVALLPW	0.19922322	0.00062500965
HLA-DPA1*02:02-DPB1*05:01	NPCQNDATCLDQIG	0.027985549	0.0014813787
HLA-DPA1*02:02-DPB1*05:01	APQLLIVLLGLSAL	0.16571514	0.0043269363
HLA-DPA1*02:02-DPB1*05:01	GDNVGFNVKNVSVK	0.09612575	0.15507701
HLA-DPA1*02:02-DPB1*05:01	CIMAAATGHPFPKV	0.110361844	0.00060109736
HLA-DPA1*02:02-DPB1*05:01	IYWINKLQKEKKIL	0.44521844	0.00380451
HLA-DPA1*02:02-DPB1*05:01	YYSDSIFFLSVAMH	0.37104693	0.0041660764
HLA-DPA1*02:02-DPB1*05:01	TEVPNTRSRGHHNC	0.034780256	0.0011860965
HLA-DPA1*02:02-DPB1*05:01	GVRPQPAPFSSLNS	0.047927976	0.015720896
HLA-DPA1*02:02-DPB1*05:01	YAMSNCGWAQEERQ	0.03934818	0.0005637655
HLA-DPA1*02:02-DPB1*05:01	LFLLLLLGTWAPAP	0.08444306	0.00148469
HLA-DPA1*02:02-DPB1*05:01	QYQGLSQDPNSLSN	0.017187504	0.0025042493
HLA-DPA1*02:02-DPB1*05:01	PEADNLTLRYRSLV	0.12318896	0.0016053874
HLA-DPA1*02:02-DPB1*05:01	FGLFIILLVIFLIW	0.07443497	0.00094813993
HLA-DPA1*02:02-DPB1*05:01	RSRCPDGSTCCELP	0.008257368	0.0006665586
HLA-DPA1*02:02-DPB1*05:01	LGISLNMCLLGALV	0.14197722	0.0010434364
HLA-DPA1*02:02-DPB1*05:01	CAPQHGAPGPGPAD	0.0059266887	0.008666269
HLA-DPA1*02:02-DPB1*05:01	WSPAPTALASGSIA	0.020195689	0.006462713
HLA-DPA1*02:02-DPB1*05:01	VEASDDANSYWRIR	0.03267335	0.024288362
HLA-DPA1*02:02-DPB1*05:01	GTCVEWLRRYLENG	0.16458236	0.0049080607
HLA-DPA1*02:02-DPB1*05:01	LLSGALALTQTWAR	0.14324063	0.082547106
HLA-DPA1*02:02-DPB1*05:01	VRLLTGLYRDTQTS	0.25938785	0.08909149
HLA-DPA1*02:02-DPB1*05:01	RHTRDSEAQRLPDS	0.019453578	0.010200492
HLA-DPA1*02:02-DPB1*05:01	METARFFKSDFEEN	0.2629689	0.1308577
HLA-DPA1*02:02-DPB1*05:01	SDYTIVLPVIGAIV	0.14761022	0.004668257
HLA-DPA1*02:02-DPB1*05:01	QEPGTVTALPLHPT	0.056614373	0.28511018
HLA-DPA1*02:02-DPB1*05:01	YEERNITGTRVKVP	0.066362925	0.005056017
HLA-DPA1*02:02-DPB1*05:01	AAKVLCELADLQDK	0.18210863	0.010357773
HLA-DPA1*02:02-DPB1*05:01	NDCDEEFQYCLSKI	0.30513206	0.00073542784
HLA-DPA1*02:02-DPB1*05:01	MSRILRSPSLGTRW	0.23756436	0.0057732924
HLA-DPA1*02:02-DPB1*05:01	GNHFRGTSDYDDVL	0.049496893	0.13925733
HLA-DPA1*02:02-DPB1*05:01	QDLEFQWLREETGQ	0.17008437	0.014303118
HLA-DPA1*02:02-DPB1*05:01	SRWSASFTVTKGKS	0.37091392	0.016400289
HLA-DPA1*02:02-DPB1*05:01	PPNYGKPDPKIIEN	0.019606937	0.038134273
HLA-DPA1*02:02-DPB1*05:01	PDACRGMLCGFGAV	0.057594173	0.00046268076
HLA-DPA1*02:02-DPB1*05:01	YCKFHYKTDQGIKN	0.062439907	0.04700018
HLA-DPA1*02:02-DPB1*05:01	EKGIKELNLEKDKK	0.22056182	0.20031443
HLA-DPA1*02:02-DPB1*05:01	IPGFNGSEDCAALE	0.012590942	0.0029225373
HLA-DPA1*02:02-DPB1*05:01	PINLAAIKMQTKVI	0.41268831	0.0022429465
HLA-DPA1*02:02-DPB1*05:01	EIKILLEESRAQQK	0.3426616	0.029035311
HLA-DPA1*02:02-DPB1*05:01	GLVSRNALGSSFIA	0.10661289	0.0074930517
HLA-DPA1*02:02-DPB1*05:01	GCELNGCANPLGLK	0.03368967	0.008017618
HLA-DPA1*02:02-DPB1*05:01	INAFVTTPMCCPSR	0.20159385	0.01186192
HLA-DPA1*02:02-DPB1*05:01	DNQHQDEAEGDPGN	0.0026631346	0.06213451
HLA-DPA1*02:02-DPB1*05:01	TTVTTMKPTAASNT	0.08978368	0.009215455
HLA-DPA1*02:02-DPB1*05:01	WYINCFGCETHAML	0.034049764	0.00061305135
HLA-DPA1*02:02-DPB1*05:01	TITVNGCPEFRARA	0.035521157	0.015404892
HLA-DPA1*02:02-DPB1*05:01	VQGRENNKDYFSPE	0.050538633	0.021077905
HLA-DPA1*02:02-DPB1*05:01	VWQVTDMNRLHRFL	0.29426572	0.0075019435
HLA-DPA1*02:02-DPB1*05:01	ILSMLTNQTGEAGR	0.11999096	0.004286642
HLA-DPA1*02:02-DPB1*05:01	APQLLIVLLGLSAL	0.16571514	0.0043269363
HLA-DPA1*02:02-DPB1*05:01	PLLIALGLLLAAPA	0.1999313	0.0052266284
HLA-DPA1*02:02-DPB1*05:01	YDHSKDGRWTELAG	0.045524582	0.003906122
HLA-DPA1*02:02-DPB1*05:01	IWKLLITIHDRKEF	0.3678982	0.003250723
HLA-DPA1*02:02-DPB1*05:01	LWCQRKTAPYKNVN	0.17714173	0.0019928496
HLA-DPA1*02:02-DPB1*05:01	FVFGNLPELNMCAQ	0.13316913	0.0007770442
HLA-DPA1*02:02-DPB1*05:01	GFVLGLLFLGAGLF	0.11260477	0.005913953
HLA-DPA1*02:02-DPB1*05:01	GFLYMVCASQETFG	0.13328916	0.0015533476
HLA-DPA1*02:02-DPB1*05:01	DGTFMPSIDVTNES	0.07728153	0.003932985
HLA-DPA1*02:02-DPB1*05:01	MKDVPGFLQQSQNS	0.2026023	0.0016122535
HLA-DPA1*02:02-DPB1*05:01	YIMLCRKTSQQEHV	0.20678444	0.0013273464
HLA-DPA1*02:02-DPB1*05:01	CISLIWKCDGMDDC	0.02703648	0.000458304
HLA-DPA1*02:02-DPB1*05:01	GFMIGYLGYCKGVE	0.3223807	0.007829634
HLA-DPA1*02:02-DPB1*05:01	TSSSSADSTIMDIQ	0.023615686	0.010161262
HLA-DPA1*02:02-DPB1*05:01	LPCENKSKAVEQVK	0.057492137	0.01009422
HLA-DPA1*02:02-DPB1*05:01	LREGHRMDRPPHCP	0.022989484	0.00262623
HLA-DPA1*02:02-DPB1*05:01	DYKQYVFGGWAWAW	0.10118135	0.002034826
HLA-DPA1*02:02-DPB1*05:01	VSRGANWRWFHSTQ	0.06797317	0.07707806
HLA-DPA1*02:02-DPB1*05:01	PQVLAFGLLLAAAT	0.19903073	0.0019817632
HLA-DPA1*02:02-DPB1*05:01	LLLLWLIAPSRACT	0.33371216	0.0015810896
HLA-DPA1*02:02-DPB1*05:01	TDDIACINPEHCML	0.0367284	0.004382579
HLA-DPA1*02:02-DPB1*05:01	YCFLLITCLLTALE	0.19815977	0.0003797732
HLA-DPA1*02:02-DPB1*05:01	KDNDTKHHCRACGE	0.008982485	0.0012827531
HLA-DPA1*02:02-DPB1*05:01	QSSTRHFSKSESSH	0.057647083	0.012108249
HLA-DPA1*02:02-DPB1*05:01	ETAPRTIFQRVLDI	0.13230346	0.009331042
HLA-DPA1*02:02-DPB1*05:01	QQSRGLQEIEESLR	0.11337888	0.4597481
HLA-DPA1*02:02-DPB1*05:01	PPARRGGAGAGGGW	0.030827884	0.003483295
HLA-DPA1*02:02-DPB1*05:01	CVGKTSLVLRYCEN	0.25562826	0.0008138788
HLA-DPA1*02:02-DPB1*05:01	EFVYEKLDRKAPSR	0.28655723	0.22432287
HLA-DPA1*02:02-DPB1*05:01	GKGCDRDTYSEKSL	0.013824853	0.0010295669
HLA-DPA1*02:02-DPB1*05:01	RGVSMGTPKLLRTS	0.21701927	0.012659413
HLA-DPA1*02:02-DPB1*05:01	VPKTTGSAYTYSYV	0.09687734	0.042347185
HLA-DPA1*02:02-DPB1*05:01	NNGSLSYDHSKDGR	0.056465987	0.03181681
HLA-DPA1*02:02-DPB1*05:01	GNWLADQIRRNRVV	0.16079777	0.10366547
HLA-DPA1*02:02-DPB1*05:01	MRGPPPPGMRPPRP	0.00864839	0.039496772
HLA-DPA1*02:02-DPB1*05:01	QALQKDLNLMAPGL	0.2797512	0.0044265836
HLA-DPA1*02:02-DPB1*05:01	WYTGEGMDEMEFTE	0.035444446	0.0017044635
HLA-DPA1*02:02-DPB1*05:01	VPALSHNVTENDSC	0.01638156	0.0026524086
HLA-DPA1*02:02-DPB1*05:01	QSDDLWDSFNEVTN	0.18951488	0.0014833843
HLA-DPA1*02:02-DPB1*05:01	FSAVVNIEYVDPQT	0.040552802	0.009112305
HLA-DPA1*02:02-DPB1*05:01	STISGGYAEYALAA	0.12541947	0.028011378
HLA-DPA1*02:02-DPB1*05:01	NYFLKILKDLWCVR	0.38223967	0.0017786219
HLA-DPA1*02:02-DPB1*05:01	GSLDSPPTCVLPDS	0.029584827	0.0012130861
HLA-DPA1*02:02-DPB1*05:01	LDIQEKKLINQEKK	0.27572012	0.03583064
HLA-DPA1*02:02-DPB1*05:01	RPNQEGIDVRQELL	0.021240622	0.10869801
HLA-DPA1*02:02-DPB1*05:01	CIDVGWWEGELNGR	0.06389045	0.0006684515
HLA-DPA1*02:02-DPB1*05:01	LCSIFLGTSTLLVW	0.14984928	0.00067828374
HLA-DPA1*02:02-DPB1*05:01	SESCSASALQARLK	0.10416508	0.009499923
HLA-DPA1*02:02-DPB1*05:01	GTGCEPEEAVMIGD	0.0138815185	0.0019854535
HLA-DPA1*02:02-DPB1*05:01	FNKMPLSVFPYYAS	0.32185212	0.009168659
HLA-DPA1*02:02-DPB1*05:01	VVTETCMDEAQIAA	0.03567997	0.0007953068
HLA-DPA1*02:02-DPB1*05:01	HHHLVLTAVDGGEP	0.03772845	0.019156897
HLA-DPA1*02:02-DPB1*05:01	YDQEDREDEEEKAD	0.0058012474	0.023131002
HLA-DPA1*02:02-DPB1*05:01	MLAQGSQVLESTPP	0.037178192	0.0056562503
HLA-DPA1*02:02-DPB1*05:01	EEIPKLMKEISSTK	0.3514823	0.005560723
HLA-DPA1*02:02-DPB1*05:01	FEPITVGLAIGAAS	0.10724921	0.0032393825
HLA-DPA1*02:02-DPB1*05:01	MCFGLAFMLAGVIL	0.10713455	0.0006721585
HLA-DPA1*02:02-DPB1*05:01	LGAVRSYALELNLT	0.28107083	0.10110493
HLA-DPA1*02:02-DPB1*05:01	LAWSACYWRDLLRI	0.24288239	0.00064762554
HLA-DPA1*02:02-DPB1*05:01	KGSMRDKAKEEELR	0.09586466	0.079883255
HLA-DPA1*02:02-DPB1*05:01	TAHTAKQDTVELQN	0.023616275	0.033883225
HLA-DPA1*02:02-DPB1*05:01	WTPVIKDVMEDAVE	0.11683283	0.01463789
HLA-DPA1*02:02-DPB1*05:01	LKKLLMSNGNKEGA	0.27258816	0.0023722057
HLA-DPA1*02:02-DPB1*05:01	TLHQSAQLSVLLTV	0.11919854	0.0015030855
HLA-DPA1*02:02-DPB1*05:01	APASGALRRLTPSA	0.07900604	0.022207478
HLA-DPA1*02:02-DPB1*05:01	SEHDSDESSDDDSD	0.003180199	0.009058607
HLA-DPA1*02:02-DPB1*05:01	IPCQNMELFAVLCI	0.17679283	0.0004435856
HLA-DPA1*02:02-DPB1*05:01	KYNLIFIPSVGPGY	0.143634	0.005483231
HLA-DPA1*02:02-DPB1*05:01	PDATPLLDASSLEY	0.071420684	0.0041022575
HLA-DPA1*02:02-DPB1*05:01	YIISSCYTLIWDLK	0.29636565	0.0116695855
HLA-DPA1*02:02-DPB1*05:01	FTLTMESDIKVNGY	0.3355971	0.0017294728
HLA-DPA1*02:02-DPB1*05:01	DVDLVPENDFNLYK	0.13905479	0.14155936
HLA-DPA1*02:02-DPB1*05:01	KGACHGQTGMFPRN	0.025968323	0.0014891541
HLA-DPA1*02:02-DPB1*05:01	RFHKGDVLITASTG	0.1310121	0.010785219
HLA-DPA1*02:02-DPB1*05:01	NVTDIMLILLVENI	0.18334916	0.000600634
HLA-DPA1*02:02-DPB1*05:01	AQVYVQTWSTQNLS	0.08070191	0.013919535
HLA-DPA1*02:02-DPB1*05:01	VDYDRQSGSAVITF	0.028260088	0.03648822
HLA-DPA1*02:02-DPB1*05:01	FEVNIRFVGGLLSA	0.22853947	0.004234067
HLA-DPA1*02:02-DPB1*05:01	LRNETRRVNMVDRK	0.09636073	0.007995209
HLA-DPA1*02:02-DPB1*05:01	LEGQSPPQSLPSTP	0.013814181	0.0034663328
HLA-DPA1*02:02-DPB1*05:01	TDIMLILLVENISG	0.17481546	0.0016221413
HLA-DPA1*02:02-DPB1*05:01	ARSEVQLKKCISSS	0.12428406	0.0015084597
HLA-DPA1*02:02-DPB1*05:01	QQLQKELAGAHRTN	0.20202002	0.14904913
HLA-DPA1*02:02-DPB1*05:01	QGQNKEMLAAACQM	0.08271176	0.002128284
HLA-DPA1*02:02-DPB1*05:01	HLKLQAFSAAIESC	0.34043768	0.0028681748
HLA-DPA1*02:02-DPB1*05:01	PCCIVTSTYGWTAN	0.055725526	0.0005322683
HLA-DPA1*02:02-DPB1*05:01	FLSLPVLVVVLSIV	0.20944396	0.0018722465
HLA-DPA1*02:02-DPB1*05:01	ASSPVPLPPVTHLD	0.028604057	0.03600145
HLA-DPA1*02:02-DPB1*05:01	LIHHHHDYHHILHH	0.073203884	0.10892513
HLA-DPA1*02:02-DPB1*05:01	VNGKIIVWDVAAGV	0.09288584	0.032206897
HLA-DPA1*02:02-DPB1*05:01	YNCPNPTADCKTAV	0.004463914	0.0023359212
HLA-DPA1*02:02-DPB1*05:01	IPPGGVEEKAKNNA	0.0144947	0.07764967
HLA-DPA1*02:02-DPB1*05:01	NMRKITKGNVTIKL	0.19751343	0.009100953
HLA-DPA1*02:02-DPB1*05:01	GKKTLQRAEHPKTH	0.11651847	0.14348464
HLA-DPA1*02:02-DPB1*05:01	HVPSDHTNETSNST	0.0042166477	0.005652023
HLA-DPA1*02:02-DPB1*05:01	PVLGEDYYSVENPA	0.112014405	0.015725184
HLA-DPA1*02:02-DPB1*05:01	CRECKRKVAECQRK	0.06005637	0.0025140904
HLA-DPA1*02:02-DPB1*05:01	GAGRTGCYIVIDIM	0.10058831	0.001782492
HLA-DPA1*02:02-DPB1*05:01	KAAKDVFNKGYGFG	0.14609204	0.0036466408
HLA-DPA1*02:02-DPB1*05:01	YVVEPGYLGFTVHP	0.059846126	0.02180006
HLA-DPA1*02:02-DPB1*05:01	SLVLMPYCKSLDIF	0.45223704	0.0029095775
HLA-DPA1*02:02-DPB1*05:01	VLFGLLLVLAVFCH	0.055626597	0.0027259593
HLA-DPA1*02:02-DPB1*05:01	NERHYGGLTGLNKA	0.10273537	0.007771666
HLA-DPA1*02:02-DPB1*05:01	WIGFLTRTVLENST	0.2797653	0.035218846
HLA-DPA1*02:02-DPB1*05:01	EEAVQMMTEAVEDL	0.08516813	0.011899653
HLA-DPA1*02:02-DPB1*05:01	WFEGQGPNDTCSQL	0.009194179	0.00072160014
HLA-DPA1*02:02-DPB1*05:01	MVHPNVICDGCNGP	0.008404149	0.0027992234
HLA-DPA1*02:02-DPB1*05:01	MCFGLAFMLAGVIL	0.10713455	0.0006721585
HLA-DPA1*02:02-DPB1*05:01	LVTLILLGILVFGI	0.07719011	0.0012519947
HLA-DPA1*02:02-DPB1*05:01	REVMERDAKDYADS	0.086971596	0.1905199
HLA-DPA1*02:02-DPB1*05:01	LQVVINGLNSTEPL	0.12758897	0.0029650796
HLA-DPA1*02:02-DPB1*05:01	LWVLGLCCVLLTFG	0.056720074	0.00093943794
HLA-DPA1*02:02-DPB1*05:01	NVSMVEVTDFPFNT	0.06808023	0.004083271
HLA-DPA1*02:02-DPB1*05:01	NVEHLSAGCPHVTL	0.029220771	0.037122715
HLA-DPA1*02:02-DPB1*05:01	KKDGADFAKWRCVL	0.23889923	0.0015853057
HLA-DPA1*02:02-DPB1*05:01	EEAQSSEDFNMGSS	0.050655674	0.007862629
HLA-DPA1*02:02-DPB1*05:01	NSGSQLASLLKVHL	0.30914864	0.0035206615
HLA-DPA1*02:02-DPB1*05:01	GFLTRTVLENSTSY	0.18284646	0.08157458
HLA-DPA1*02:02-DPB1*05:01	QACCRGYLARKAFA	0.18824458	0.00084245345
HLA-DPA1*02:02-DPB1*05:01	PGDNVGFNVKNVSV	0.06412819	0.002147631
HLA-DPA1*02:02-DPB1*05:01	LQVVINGLNSTEPL	0.12758897	0.0029650796
HLA-DPA1*02:02-DPB1*05:01	DDLWDSFNEVTNQT	0.16656987	0.0014184489
HLA-DPA1*02:02-DPB1*05:01	SLFLFFFVLFLCLF	0.06217171	0.0013814404
HLA-DPA1*02:02-DPB1*05:01	HQDFPSVVLVGLGK	0.21130036	0.006415968
HLA-DPA1*02:02-DPB1*05:01	MDGAMGYVQPPPPP	0.021122193	0.014909526
HLA-DPA1*02:02-DPB1*05:01	VAQGYGSLGMMTSV	0.060817964	0.0030477564
HLA-DPA1*02:02-DPB1*05:01	LGPGPGPTTPLFLL	0.018262675	0.01682559
HLA-DPA1*02:02-DPB1*05:01	NPNTNDLFNAVGDG	0.060042333	0.010646479
HLA-DPA1*02:02-DPB1*05:01	GEPPYLNENPLRAL	0.073363476	0.2044842
HLA-DPA1*02:02-DPB1*05:01	YRGGFLLIEFLFLL	0.24678949	0.0019461233
HLA-DPA1*02:02-DPB1*05:01	TEEVLWVKVNINMN	0.2114942	0.01775296
HLA-DPA1*02:02-DPB1*05:01	EEKEAQSQLIKSDE	0.09260318	0.036241844
HLA-DPA1*02:02-DPB1*05:01	TIDLKHEIALYIWD	0.27299634	0.008004216
HLA-DPA1*02:02-DPB1*05:01	QLDVPHVITLGLVG	0.060717046	0.005890837
HLA-DPA1*02:02-DPB1*05:01	LETHMTPEMFRTPL	0.20305234	0.07723008
HLA-DPA1*02:02-DPB1*05:01	YLARKAFAKRQQQL	0.34485543	0.114608124
HLA-DPA1*02:02-DPB1*05:01	NASLGLRFRRQLLY	0.27096042	0.001863152
HLA-DPA1*02:02-DPB1*05:01	SNHIPHGKEQIKRG	0.049914654	0.0036122184
HLA-DPA1*02:02-DPB1*05:01	TPIRSPFKESCDPS	0.17834398	0.014024315
HLA-DPA1*02:02-DPB1*05:01	ANAQLSNPKINPLA	0.09962299	0.15415952
HLA-DPA1*02:02-DPB1*05:01	EHDPSPEEQDREWK	0.006760677	0.084438965
HLA-DPA1*02:02-DPB1*05:01	DCISCKYGQDYSTH	0.06971905	0.0016710252
HLA-DPA1*02:02-DPB1*05:01	AGLISTALAGPWAN	0.09026087	0.0053781993
HLA-DPA1*02:02-DPB1*05:01	SVYESCVDCVLARD	0.07149711	0.0012080412
HLA-DPA1*02:02-DPB1*05:01	DAESQQGGGGNPFH	0.015577036	0.19303772
HLA-DPA1*02:02-DPB1*05:01	MKKLVAERDIWSSA	0.22523808	0.0032713134
HLA-DPA1*02:02-DPB1*05:01	QHPGSDMRQEKPSS	0.013925738	0.006952791
HLA-DPA1*02:02-DPB1*05:01	AMGSGTAVAKTASE	0.026071958	0.044007458
HLA-DPA1*02:02-DPB1*05:01	FGSQHQMDVAFLEK	0.095066585	0.21235737
HLA-DPA1*02:02-DPB1*05:01	VNKEVERVLKEFHQ	0.2970978	0.04354023
HLA-DPA1*02:02-DPB1*05:01	PDRVHNPGHSHVHL	0.010878631	0.008600747
HLA-DPA1*02:02-DPB1*05:01	RPELIESAMYLYRA	0.33635944	0.16660216
HLA-DPA1*02:02-DPB1*05:01	FSCCVLVFLLFAVI	0.07286992	0.00065813924
HLA-DPA1*02:02-DPB1*05:01	YFLVSIAGLLYALV	0.23314756	0.0016008734
HLA-DPA1*02:02-DPB1*05:01	HYDENLLTSSVVIV	0.08051519	0.0026742094
HLA-DPA1*02:02-DPB1*05:01	VMMEGGRSKGFGFV	0.17037468	0.0013088331
HLA-DPA1*02:02-DPB1*05:01	ATKVSASSGATSKS	0.13841255	0.031777292
HLA-DPA1*02:02-DPB1*05:01	VVLDGRESTDDHAI	0.013506844	0.005580825
HLA-DPA1*02:02-DPB1*05:01	NWFIINVIKLVWRY	0.5040072	0.001143444
HLA-DPA1*02:02-DPB1*05:01	ICHPGYHGERCHGL	0.014945687	0.0011867685
HLA-DPA1*02:02-DPB1*05:01	TEPSKELSKRQFSS	0.15505797	0.005316273
HLA-DPA1*02:02-DPB1*05:01	EQQQMQPLCFNCPI	0.09690811	0.0009536298
HLA-DPA1*02:02-DPB1*05:01	RLPALTVHVTQPKD	0.15429024	0.04706962
HLA-DPA1*02:02-DPB1*05:01	NKEMLAAACQMFLG	0.2803389	0.009339142
HLA-DPA1*02:02-DPB1*05:01	EVIPNSNFYVSRTA	0.07655354	0.09478922
HLA-DPA1*02:02-DPB1*05:01	RLKNLPFSFTKLQQ	0.39035684	0.039593518
HLA-DPA1*02:02-DPB1*05:01	KPEKEPRRSGRATN	0.039232556	0.007892489
HLA-DPA1*02:02-DPB1*05:01	GYMGSQSVSMGYQP	0.056604173	0.0032731625
HLA-DPA1*02:02-DPB1*05:01	EIEWITEYACHRDY	0.11048426	0.3054675
HLA-DPA1*02:02-DPB1*05:01	GGGGGAGAAGGGGG	0.024503948	0.0039354344
HLA-DPA1*02:02-DPB1*05:01	PLLGFRVPPHPTGA	0.056591246	0.0015340144
HLA-DPA1*02:02-DPB1*05:01	EALIPVINKLQDVF	0.3533746	0.050135918
HLA-DPA1*02:02-DPB1*05:01	KRMLNKRPTLKDLE	0.22492673	0.0066856844
HLA-DPA1*02:02-DPB1*05:01	TPETLCHVGVPSRL	0.0539999	0.014802253
HLA-DPA1*02:02-DPB1*05:01	CGLCVCPCNRTKNF	0.07316757	0.00083203625
HLA-DPA1*02:02-DPB1*05:01	PFENCLLRPGSPAR	0.09294483	0.0015852477
HLA-DPA1*02:02-DPB1*05:01	VQDYVSVEYLPPHM	0.17097086	0.02061778
HLA-DPA1*02:02-DPB1*05:01	RQKKEESTEEVKIE	0.04485882	0.07448617
HLA-DPA1*02:02-DPB1*05:01	IGYLGYCKGVEPKT	0.13992596	0.0030056075
HLA-DPA1*02:02-DPB1*05:01	WGSPGGEGTGDLDE	0.004139254	0.009763826
HLA-DPA1*02:02-DPB1*05:01	LALLLATLLAAMLA	0.20559551	0.0017983131
HLA-DPA1*02:02-DPB1*05:01	SDSTQVPCWLYRAI	0.10851345	0.0007314242
HLA-DPA1*02:02-DPB1*05:01	ALMTAVCKAAIIAD	0.26093736	0.006584283
HLA-DPA1*02:02-DPB1*05:01	RNLYADIDAAWQAL	0.091816306	0.0028970826
HLA-DPA1*02:02-DPB1*05:01	ASLGRVSSKVFFTL	0.43977937	0.032587253
HLA-DPA1*02:02-DPB1*05:01	ELVETRPAGDGTFQ	0.020874193	0.032533646
HLA-DPA1*02:02-DPB1*05:01	FIGDEAIEKPTYAT	0.025535587	0.0032338486
HLA-DPA1*02:02-DPB1*05:01	CEKYGLEECTCASS	0.05979203	0.0007647
HLA-DPA1*02:02-DPB1*05:01	TVPMPMPMPMPSAN	0.092774205	0.002922342
HLA-DPA1*02:02-DPB1*05:01	FNVIAIVDPLTREA	0.20459463	0.08657541
HLA-DPA1*02:02-DPB1*05:01	DDGNVGEYEADKQA	0.012091412	0.011085475
HLA-DPA1*02:02-DPB1*05:01	HRKENQGSHESPTL	0.012890486	0.0025572896
HLA-DPA1*02:02-DPB1*05:01	TPEDFSNLPPEQRR	0.039489016	0.34175733
HLA-DPA1*02:02-DPB1*05:01	EPLERLEKLLTKEQ	0.34105858	0.5506694
HLA-DPA1*02:02-DPB1*05:01	CPPPPPPCPPPPPV	0.004427774	0.06690367
HLA-DPA1*02:02-DPB1*05:01	DASLPPQQPYIAGQ	0.020700902	0.0031903565
HLA-DPA1*02:02-DPB1*05:01	AYWPGRVPVNVTST	0.016550267	0.011372584
HLA-DPA1*02:02-DPB1*05:01	AADYQRKSRKTLCI	0.07907221	0.0003989976
HLA-DPA1*02:02-DPB1*05:01	EKELDVLQGRVAEL	0.18936111	0.018098926
HLA-DPA1*02:02-DPB1*05:01	TIGAAFLTQTVCLD	0.09901058	0.00087928865
HLA-DPA1*02:02-DPB1*05:01	KGNRESDGFREEKN	0.043117363	0.006497085
HLA-DPA1*02:02-DPB1*05:01	RSPMSPPPPPLLLL	0.060815617	0.016246947
HLA-DPA1*02:02-DPB1*05:01	SVPAQKLGWFIQEY	0.38531384	0.0069038672
HLA-DPA1*02:02-DPB1*05:01	RGGDHVPVSHEQPR	0.005973253	0.18295293
HLA-DPA1*02:02-DPB1*05:01	SKRLLSDSLPPSTG	0.09286055	0.030019414
HLA-DPA1*02:02-DPB1*05:01	HIESAYPGGRVTEG	0.028640049	0.03243526
HLA-DPA1*02:02-DPB1*05:01	DNGHDSDQVFEFNG	0.060430188	0.018938838
HLA-DPA1*02:02-DPB1*05:01	DGCTLTDEQLLYSF	0.16029075	0.0041153235
HLA-DPA1*02:02-DPB1*05:01	LGKKDVMWIGFLTR	0.45008463	0.09431782
HLA-DPA1*02:02-DPB1*05:01	PVLVVVLSIVLEGP	0.13986811	0.0012318909
HLA-DPA1*02:02-DPB1*05:01	VPVLGFFIIAVLMS	0.20774385	0.0031335142
HLA-DPA1*02:02-DPB1*05:01	LLLPLLLLLLLRAV	0.2979513	0.0024385084
HLA-DPA1*02:02-DPB1*05:01	KLADYNGDDGNVGE	0.009186814	0.012186764
HLA-DPA1*02:02-DPB1*05:01	IVGQHSSCDVPGGG	0.004615964	0.035232704
HLA-DPA1*02:02-DPB1*05:01	QDAQALFQAGELKW	0.30952936	0.005975733
HLA-DPA1*02:02-DPB1*05:01	RAPDWVDAEECHRC	0.020843515	0.01509955
HLA-DPA1*02:02-DPB1*05:01	PLCFNCPICDKIFP	0.06850245	0.0006835719
HLA-DPA1*02:02-DPB1*05:01	YVELCAPCEIMYSV	0.10981511	0.0003998517
HLA-DPA1*02:02-DPB1*05:01	DSLFPILLQTLSDE	0.19555476	0.0019708911
HLA-DPA1*02:02-DPB1*05:01	WCAIAILFAVLLVV	0.061232563	0.0004461676
HLA-DPA1*02:02-DPB1*05:01	MLNARTWMDALLAF	0.19842872	0.008185727
HLA-DPA1*02:02-DPB1*05:01	RGGEERVGEEDEEA	0.0022141081	0.06448192
HLA-DPA1*02:02-DPB1*05:01	VGSGATFSHYYYMI	0.1488233	0.002890055
HLA-DPA1*02:02-DPB1*05:01	GGDTATCCAKWNTE	0.020170767	0.0021609764
HLA-DPA1*02:02-DPB1*05:01	MPTEQAEGFYNSFL	0.22802238	0.012028575
HLA-DPA1*02:02-DPB1*05:01	YKDIASIHWDWKIA	0.17762002	0.005715518
HLA-DPA1*02:02-DPB1*05:01	GGDPFNGTDFIDCL	0.20951602	0.01038453
HLA-DPA1*02:02-DPB1*05:01	GCDSYTPKVIQCQN	0.03347034	0.0014442643
HLA-DPA1*02:02-DPB1*05:01	GLLTYWFLFRKKKE	0.5620695	0.11145653
HLA-DPA1*02:02-DPB1*05:01	REAEGKPLCSGRGD	0.009966955	0.0019301403
HLA-DPA1*02:02-DPB1*05:01	RARACRVLPWALVA	0.22510928	0.0020414747
HLA-DPA1*02:02-DPB1*05:01	LCEDVELQDGDLSP	0.028136265	0.00041599068
HLA-DPA1*02:02-DPB1*05:01	EGPKHWSDSRYEHV	0.07663385	0.36879593
HLA-DPA1*02:02-DPB1*05:01	FLIGFMIGYLGYCK	0.41856998	0.00436466
HLA-DPA1*02:02-DPB1*05:01	IAEPLQSWQPPREA	0.0659818	0.010454716
HLA-DPA1*02:02-DPB1*05:01	VRTDEEEEEEQDAS	0.005113164	0.082493626
HLA-DPA1*02:02-DPB1*05:01	NQSEKDSYGYIFLS	0.29324517	0.002172888
HLA-DPA1*02:02-DPB1*05:01	NMTGMAGLAGLKHD	0.055147205	0.005667568
HLA-DPA1*02:02-DPB1*05:01	KENVNATENCISAV	0.04795011	0.00080494507
HLA-DPA1*02:02-DPB1*05:01	FQRYRLVPYGNHSY	0.12859492	0.5964516
HLA-DPA1*02:02-DPB1*05:01	ATGTAAAAATGRLL	0.02101063	0.05254097
HLA-DPA1*02:02-DPB1*05:01	LLDYLQENPKGLDT	0.25429413	0.024822809
HLA-DPA1*02:02-DPB1*05:01	MTFRGSVTISVQAL	0.15939058	0.00544339
HLA-DPA1*02:02-DPB1*05:01	HKCGSLQLVDLAST	0.1042284	0.0007500219
HLA-DPA1*02:02-DPB1*05:01	PVAIPMSSGDTEDP	0.016364194	0.0008091812
HLA-DPA1*02:02-DPB1*05:01	ERIEEVTKKGNEAV	0.1574677	0.007553383
HLA-DPA1*02:02-DPB1*05:01	GYLGYCKGVEPKTE	0.094452694	0.0034560182
HLA-DPA1*02:02-DPB1*05:01	NTLPKIEQSQHLFQ	0.19473156	0.007206966
HLA-DPA1*02:02-DPB1*05:01	LELEDAVRALRDRI	0.12141788	0.005367142
HLA-DPA1*02:02-DPB1*05:01	TVLKANKQTAEVAL	0.1404951	0.23302147
HLA-DPA1*02:02-DPB1*05:01	CTTRNASYCDKMSI	0.044142306	0.0003562399
HLA-DPA1*02:02-DPB1*05:01	ETHRLFPNTMLFAS	0.27479675	0.025461262
HLA-DPA1*02:02-DPB1*05:01	ENGFSYPVISYWVD	0.11729166	0.0082441475
HLA-DPA1*02:02-DPB1*05:01	MASTSYDYCRVPME	0.090194754	0.005001417
HLA-DPA1*02:02-DPB1*05:01	FKSPMNTSWCSFNT	0.12759034	0.0006953391
HLA-DPA1*02:02-DPB1*05:01	KSEGAIQVNFTLVR	0.17454575	0.010328307
HLA-DPA1*02:02-DPB1*05:01	FTSAGSAVLLFLAM	0.097956434	0.02465646
HLA-DPA1*02:02-DPB1*05:01	MVKCDPRHGKYMAC	0.06753669	0.0006526753
HLA-DPA1*02:02-DPB1*05:01	QASEHPKIEFYLKN	0.32473883	0.071308255
HLA-DPA1*02:02-DPB1*05:01	CRVATTLPVLEGLG	0.22748081	0.0012475171
HLA-DPA1*02:02-DPB1*05:01	LSKMRDFINKQADA	0.24986686	0.010353057
HLA-DPA1*02:02-DPB1*05:01	EVEREAEKKREAKQ	0.06501039	0.06949742
HLA-DPA1*02:02-DPB1*05:01	EPLWNIQATIELQT	0.062399905	0.0027708053
HLA-DPA1*02:02-DPB1*05:01	GVEPKTECERLAGT	0.04939365	0.00347911
HLA-DPA1*02:02-DPB1*05:01	GGTAGMAFVGTVCS	0.04609134	0.0038505483
HLA-DPA1*02:02-DPB1*05:01	GIPAPQEQVTVACE	0.007562048	0.008146177
HLA-DPA1*02:02-DPB1*05:01	NTKCRCKPNFFCNS	0.071811065	0.00059679005
HLA-DPA1*02:02-DPB1*05:01	IIALASVSVLAVLI	0.14064103	0.0033727158
HLA-DPA1*02:02-DPB1*05:01	TPYTVSPAGADRVP	0.014653786	0.10165037
HLA-DPA1*02:02-DPB1*05:01	AEVQAQMEEEYLRS	0.2195629	0.017819969
HLA-DPA1*02:02-DPB1*05:01	QMEFLRNNRTTEVP	0.07857429	0.0032754708
HLA-DPA1*02:02-DPB1*05:01	SPLSIKKCPICKAD	0.13941808	0.00662729
HLA-DPA1*02:02-DPB1*05:01	LVAVLLADLLALSD	0.25237647	0.0027253428
HLA-DPA1*02:02-DPB1*05:01	TQKSVNWLLWAMLI	0.35335526	0.006351888
HLA-DPA1*02:02-DPB1*05:01	VLGVFNHVHFGQRH	0.19089471	0.18668391
HLA-DPA1*02:02-DPB1*05:01	VFASEFEEDVGLLN	0.1813376	0.009545572
HLA-DPA1*02:02-DPB1*05:01	YRRWKLGDDIDLIV	0.22046088	0.013716117
HLA-DPA1*02:02-DPB1*05:01	GLDEMYSDVWKQLK	0.3423526	0.35967192
HLA-DPA1*02:02-DPB1*05:01	HPNLTSMTFRGSVT	0.12204842	0.29025477
HLA-DPA1*02:02-DPB1*05:01	GFFLLIVVLTTLAA	0.12749204	0.0017458402
HLA-DPA1*02:02-DPB1*05:01	YEPVSDSQMVIIVT	0.07500027	0.015219545
HLA-DPA1*02:02-DPB1*05:01	SCCVLVFLLFAVIC	0.05757218	0.00047917658
HLA-DPA1*02:02-DPB1*05:01	SFDIPPQEILTKDS	0.11867891	0.0029312759
HLA-DPA1*02:02-DPB1*05:01	DLSCRMHTCFDVYR	0.14328891	0.0014157059
HLA-DPA1*02:02-DPB1*05:01	MTPSKGVLFYGPPG	0.07042874	0.007509061
HLA-DPA1*02:02-DPB1*05:01	KYCKKWQDEDGKKQ	0.07904743	0.0015893163
HLA-DPA1*02:02-DPB1*05:01	EGSYGVPLWIIILA	0.14646225	0.0026424301
HLA-DPA1*02:02-DPB1*05:01	KLRGYYNQSEAGSH	0.069969945	0.053702153
HLA-DPA1*02:02-DPB1*05:01	CWALGFYPAEITLT	0.10539977	0.0008277934
HLA-DPA1*02:02-DPB1*05:01	YMYSGGGSALAGGA	0.019097755	0.03649507
HLA-DPA1*02:02-DPB1*05:01	KMKSVIENAKKKEV	0.37864578	0.010094692
HLA-DPA1*02:02-DPB1*05:01	FIEPLERGKQMEEE	0.09022768	0.020402763
HLA-DPA1*02:02-DPB1*05:01	CHESCLDEEVEGQG	0.018973703	0.002759864
HLA-DPA1*02:02-DPB1*05:01	IMVVGITGAAVVIT	0.07082656	0.002285875
HLA-DPA1*02:02-DPB1*05:01	ILIAAVGGGVLLLS	0.08605996	0.0034999573
HLA-DPA1*02:02-DPB1*05:01	GELLRSLSNSTARN	0.23164918	0.019050667
HLA-DPA1*02:02-DPB1*05:01	YYATNSCKNFSELP	0.15616277	0.001023258
HLA-DPA1*02:02-DPB1*05:01	EMDLYEDYQSPFDF	0.0856613	0.0018542524
HLA-DPA1*02:02-DPB1*05:01	YSGTEVPLQWLRSE	0.09085593	0.030100876
HLA-DPA1*02:02-DPB1*05:01	ASATTLDQSKAWNR	0.07585098	0.02148363
HLA-DPA1*02:02-DPB1*05:01	TESVEEVVREVCSE	0.06640078	0.0014909471
HLA-DPA1*02:02-DPB1*05:01	DLDCTNTMYVQFSL	0.14705256	0.00034935068
HLA-DPA1*02:02-DPB1*05:01	IGGGDTATCCAKWN	0.012262244	0.0020238848
HLA-DPA1*02:02-DPB1*05:01	GPTVDLGNVPNGSA	0.011406726	0.0024644297
HLA-DPA1*02:02-DPB1*05:01	ATVVTTITGLSTSA	0.09176937	0.0053347563
HLA-DPA1*02:02-DPB1*05:01	PGPPSGPAPRKKTQ	0.031689566	0.011793792
HLA-DPA1*02:02-DPB1*05:01	PAAETIPQTQEIIS	0.027972389	0.0031819954
HLA-DPA1*02:02-DPB1*05:01	KKRLDKLELRTEPG	0.22333857	0.28106362
HLA-DPA1*02:02-DPB1*05:01	ILDAENSKAEVETL	0.06834592	0.013303397
HLA-DPA1*02:02-DPB1*05:01	WVCVAGAGFFLAFL	0.12703478	0.0008715579
HLA-DPA1*02:02-DPB1*05:01	WWNDLWLNEGFATF	0.19966343	0.001137609
HLA-DPA1*02:02-DPB1*05:01	RALALALVLALLVG	0.13523111	0.003795805
HLA-DPA1*02:02-DPB1*05:01	DGGEDDDANCNLIC	0.0075113033	0.003779341
HLA-DPA1*02:02-DPB1*05:01	WITTQCRKDVGRPQ	0.04628994	0.066398464
HLA-DPA1*02:02-DPB1*05:01	DGSDDEEESQDIVN	0.009365793	0.03833617
HLA-DPA1*02:02-DPB1*05:01	NVPTTVFTPLEYGA	0.18550569	0.011921825
HLA-DPA1*02:02-DPB1*05:01	ASDLLLLLLLLPPP	0.15572491	0.0019813192
HLA-DPA1*02:02-DPB1*05:01	SSCLREVENPQNQL	0.051378794	0.016945494
HLA-DPA1*02:02-DPB1*05:01	DACLRADRVMRAHK	0.1446622	0.23486169
HLA-DPA1*02:02-DPB1*05:01	YTIVLPVIGAIVVG	0.13222164	0.011797304
HLA-DPA1*02:02-DPB1*05:01	IFRAEDLSVILKAY	0.36561918	0.009740984
HLA-DPA1*02:02-DPB1*05:01	TFVVIDAMLDMMHT	0.20599833	0.009183076
HLA-DPA1*02:02-DPB1*05:01	QVVKGKEAGEVRVC	0.059484012	0.004411644
HLA-DPA1*02:02-DPB1*05:01	CGAKTGKYSLGDCS	0.047048982	0.0011236006
HLA-DPA1*02:02-DPB1*05:01	RALWVLGLCCVLLT	0.1121773	0.0009438413
HLA-DPA1*02:02-DPB1*05:01	RVLYDYDAANSTEL	0.04119244	0.03456409
HLA-DPA1*02:02-DPB1*05:01	FSCCVLVFLLFAVI	0.07286992	0.00065813924
HLA-DPA1*02:02-DPB1*05:01	GLKDHIKEIQRCRR	0.19586228	0.0074828966
HLA-DPA1*02:02-DPB1*05:01	IRLQDCSALCEEEE	0.040050738	0.0013669083
HLA-DPA1*02:02-DPB1*05:01	RSPMSPPPPPLLLL	0.060815617	0.016246947
HLA-DPA1*02:02-DPB1*05:01	TTMKPTAASNTTTP	0.030291623	0.0073778047
HLA-DPA1*02:02-DPB1*05:01	ASPCAWNVCVTRKA	0.13742067	0.0023947558
HLA-DPA1*02:02-DPB1*05:01	SSCRECIESGPGCT	0.011410624	0.0007269359
HLA-DPA1*02:02-DPB1*05:01	ERFNQTMQPLLTAQ	0.2978383	0.00805809
HLA-DPA1*02:02-DPB1*05:01	GLKLSNAAHKAVLH	0.3251973	0.7054081
HLA-DPA1*02:02-DPB1*05:01	RPGSPKMEGTGKKA	0.053778403	0.009559786
HLA-DPA1*02:02-DPB1*05:01	TPPCARWAQLSEVL	0.07817686	0.001683099
HLA-DPA1*02:02-DPB1*05:01	VEIGKEGLKFENGA	0.20971625	0.025234139
HLA-DPA1*02:02-DPB1*05:01	DPCEAVLVESIPEG	0.063966684	0.006156438
HLA-DPA1*02:02-DPB1*05:01	DFVFRCNLPPTTGD	0.030964501	0.003165956
HLA-DPA1*02:02-DPB1*05:01	PSMHPFLAAHGPAF	0.10253998	0.004342454
HLA-DPA1*02:02-DPB1*05:01	EARIRILTNNSQTP	0.04784359	0.027507236
HLA-DPA1*02:02-DPB1*05:01	LPDVPFSATPVNAF	0.052862283	0.029892677
HLA-DPA1*02:02-DPB1*05:01	RPFGVSLLICGWNE	0.1620686	0.00087743
HLA-DPA1*02:02-DPB1*05:01	AASGEIKITPWFKI	0.32450676	0.0034257006
HLA-DPA1*02:02-DPB1*05:01	MGYVQPPPPPYPGP	0.013102888	0.0649141
HLA-DPA1*02:02-DPB1*05:01	HVLEEVQQVRRSHQ	0.1319201	0.039243244
HLA-DPA1*02:02-DPB1*05:01	PWGISATAALRPAA	0.101538815	0.0026176572
HLA-DPA1*02:02-DPB1*05:01	LRDEDDDLLQFAIQ	0.16125181	0.004277965
HLA-DPA1*02:02-DPB1*05:01	TILLQYCFLLITCL	0.14262384	0.0008281255
HLA-DPA1*02:02-DPB1*05:01	MVGFGANRRAGRLP	0.10628157	0.003156009
HLA-DPA1*02:02-DPB1*05:01	AEPWFSTFEHDGQK	0.13819467	0.1449714
HLA-DPA1*02:02-DPB1*05:01	VLCKMINLSVPDTI	0.1436779	0.0016001158
HLA-DPA1*02:02-DPB1*05:01	TECERLAGTESPVR	0.029363684	0.0023927267
HLA-DPA1*02:02-DPB1*05:01	LSEPTMQPPICVGL	0.06653499	0.0011078699
HLA-DPA1*02:02-DPB1*05:01	ITGFPEAQALGLEV	0.05000757	0.0014057746
HLA-DPA1*02:02-DPB1*05:01	AVAEEEARKAHQLW	0.06371499	0.012407824
HLA-DPA1*02:02-DPB1*05:01	SVDLHTHCSYQMML	0.082101904	0.0029728434
HLA-DPA1*02:02-DPB1*05:01	NLANSSLGFILADA	0.1445825	0.0037030608
HLA-DPA1*02:02-DPB1*05:01	KFLLTFLVALAVGT	0.2383706	0.001263517
HLA-DPA1*02:02-DPB1*05:01	ALLDHLRLLRSNSS	0.17066559	0.09645967
HLA-DPA1*02:02-DPB1*05:01	MRLIRNIYIFCSIV	0.38106766	0.0014771547
HLA-DPA1*02:02-DPB1*05:01	EAASTECNSVCFGD	0.034237787	0.000641463
HLA-DPA1*02:02-DPB1*05:01	EGGFKIHEADINAD	0.059575103	0.27304742
HLA-DPA1*02:02-DPB1*05:01	FASLLTVALHGKLE	0.3951964	0.04784022
HLA-DPA1*02:02-DPB1*05:01	HIQGIIQDVIFPLM	0.18811569	0.03041726
HLA-DPA1*02:02-DPB1*05:01	ERVTKVLNWVREQP	0.33106545	0.014290541
HLA-DPA1*02:02-DPB1*05:01	FEKNRNNALDFVTK	0.21067053	0.044840597
HLA-DPA1*02:02-DPB1*05:01	CFGALIGLCACICR	0.08378504	0.0012762758
HLA-DPA1*02:02-DPB1*05:01	EIALLESIGSEDVE	0.10139094	0.0029354203
HLA-DPA1*02:02-DPB1*05:01	LHLQLQSKHDAATC	0.09929938	0.00086410035
HLA-DPA1*02:02-DPB1*05:01	SRGATRPNGPNTGN	0.004581812	0.0077992566
HLA-DPA1*02:02-DPB1*05:01	GYDSEDDTWEPEQH	0.016538007	0.19333176
HLA-DPA1*02:02-DPB1*05:01	VVKGKEAGEVRVCL	0.07527215	0.0032544788
HLA-DPA1*02:02-DPB1*05:01	TRKVTIAGFDLSSY	0.19260317	0.1225384
HLA-DPA1*02:02-DPB1*05:01	GLCCVLLTFGSVRA	0.21578318	0.0012208798
HLA-DPA1*02:02-DPB1*05:01	HESCLDEEVEGQGF	0.041390035	0.0014956172
HLA-DPA1*02:02-DPB1*05:01	VHNNLPTTSVIMCF	0.082985155	0.001558589
HLA-DPA1*02:02-DPB1*05:01	IILLLLVLRKRRDS	0.5960082	0.0023645002
HLA-DPA1*02:02-DPB1*05:01	ADSLQRAWTVGWCV	0.077765785	0.00078098587
HLA-DPA1*02:02-DPB1*05:01	DYKGPNPRELLEPL	0.061713636	0.07150651
HLA-DPA1*02:02-DPB1*05:01	VEPKTECERLAGTE	0.08995317	0.005125012
HLA-DPA1*02:02-DPB1*05:01	VLIVALCFGYRMLT	0.2954736	0.0006694454
HLA-DPA1*02:02-DPB1*05:01	RMKLLLGIALLAYV	0.32784432	0.0025904197
HLA-DPA1*02:02-DPB1*05:01	FTVQDSTAMSWWRN	0.10021917	0.0010750128
HLA-DPA1*02:02-DPB1*05:01	WKEAKKNYYTQKLH	0.18325947	0.10839152
HLA-DPA1*02:02-DPB1*05:01	ILEAKDQQKHFPPL	0.16489682	0.013187952
HLA-DPA1*02:02-DPB1*05:01	RLVAEQETEPSKEL	0.047407564	0.10832441
HLA-DPA1*02:02-DPB1*05:01	MYALFLLASLLGAA	0.24931481	0.0014109745
HLA-DPA1*02:02-DPB1*05:01	GIPSITQAWGLWVL	0.063348204	0.0012060534
HLA-DPA1*02:02-DPB1*05:01	WCVSPKGPWTCVGD	0.025166031	0.00068243674
HLA-DPA1*02:02-DPB1*05:01	EVHIESKHDEAEDA	0.01095754	0.052992214
HLA-DPA1*02:02-DPB1*05:01	LVLPCHLSSNLAHA	0.06648753	0.0016010879
HLA-DPA1*02:02-DPB1*05:01	NETWAWKNATLAEQ	0.09034562	0.24432433
HLA-DPA1*02:02-DPB1*05:01	LPLSLAACTKQWDV	0.2928967	0.0013257047
HLA-DPA1*02:02-DPB1*05:01	HCNLCRRGFYYYQR	0.14889604	0.0006513043
HLA-DPA1*02:02-DPB1*05:01	LTELEESIETVVTT	0.04549239	0.0025853706
HLA-DPA1*02:02-DPB1*05:01	VINLTEEVLWVKVN	0.25769833	0.006234261
HLA-DPA1*02:02-DPB1*05:01	TTFQRFEVNGIPEE	0.06661787	0.43160635
HLA-DPA1*02:02-DPB1*05:01	PNFMLFEKCEVNGA	0.2681812	0.0099318065
HLA-DPA1*02:02-DPB1*05:01	TSALLPVDIFLVSY	0.2875773	0.0059546093
HLA-DPA1*02:02-DPB1*05:01	ESEKDEDGFLYMVC	0.32462585	0.0011748506
HLA-DPA1*02:02-DPB1*05:01	GMLAGAVVIIVRAP	0.16872573	0.0076994896
HLA-DPA1*02:02-DPB1*05:01	PWGISATAALRPAA	0.101538815	0.0026176572
HLA-DPA1*02:02-DPB1*05:01	MLWLFQSLLFVFCF	0.11938361	0.0015024109
HLA-DPA1*02:02-DPB1*05:01	HTNLKKKFSCCVLV	0.25352266	0.0012179154
HLA-DPA1*02:02-DPB1*05:01	MSNGNKEGASGRPG	0.007778594	0.0023146316
HLA-DPA1*02:02-DPB1*05:01	YGPPGCGKTLLAKA	0.014212372	0.0020554021
HLA-DPA1*02:02-DPB1*05:01	ESHWKVCPMCSEQF	0.112145506	0.0012057904
HLA-DPA1*02:02-DPB1*05:01	SQDRLINLDSCIDH	0.0403495	0.048270345
HLA-DPA1*02:02-DPB1*05:01	ALPLLGELPRLLLL	0.33757165	0.0062500946
HLA-DPA1*02:02-DPB1*05:01	DGQRDRKAEHWKHK	0.031521346	0.046229996
HLA-DPA1*02:02-DPB1*05:01	MKMRFLGLVVCLVL	0.23770592	0.0019081498
HLA-DPA1*02:02-DPB1*05:01	KSEFSDVDKLAFKD	0.29687855	0.05886606
HLA-DPA1*02:02-DPB1*05:01	LPEPLELDKPISTN	0.043936476	0.055055656
HLA-DPA1*02:02-DPB1*05:01	ALEAGTAVELLDVF	0.1167477	0.005315342
HLA-DPA1*02:02-DPB1*05:01	ALLLLFWLGWLGML	0.110842675	0.002239656
HLA-DPA1*02:02-DPB1*05:01	QNGTVLMEETAYPA	0.08926707	0.0042734044
HLA-DPA1*02:02-DPB1*05:01	MNAYVAYKVTTQTS	0.15590115	0.00954835
HLA-DPA1*02:02-DPB1*05:01	VCGVCGAGFSRRAH	0.014402958	0.0008290772
HLA-DPA1*02:02-DPB1*05:01	YNGDDGNVGEYEAD	0.0056716395	0.021806035
HLA-DPA1*02:02-DPB1*05:01	GWILVAFSFLFTVI	0.09005519	0.0015204505
HLA-DPA1*02:02-DPB1*05:01	PALTVHVTQPKDGG	0.1139276	0.0076076477
HLA-DPA1*02:02-DPB1*05:01	RVWVFAAIFLLLSL	0.16775948	0.005123803
HLA-DPA1*02:02-DPB1*05:01	QVESRALTMFRDIA	0.39437553	0.010042396
HLA-DPA1*02:02-DPB1*05:01	SGGWNDVACHTTMY	0.044182036	0.004089846
HLA-DPA1*02:02-DPB1*05:01	RIRKFFRGSGRVLA	0.2635463	0.009753486
HLA-DPA1*02:02-DPB1*05:01	LHTVRASLEDLGWA	0.049547803	0.042661496
HLA-DPA1*02:02-DPB1*05:01	ESGQCSCRPHMIGR	0.033254653	0.0015854491
HLA-DPA1*02:02-DPB1*05:01	CKGVEPKTECERLA	0.04863758	0.0038904734
HLA-DPA1*02:02-DPB1*05:01	VEDSAESEDGVSAS	0.005765118	0.006140395
HLA-DPA1*02:02-DPB1*05:01	INKPGPLFKPENGL	0.020252584	0.004279972
HLA-DPA1*02:02-DPB1*05:01	YNLTVLSWDGSVQS	0.05530403	0.0023712446
HLA-DPA1*02:02-DPB1*05:01	KMKFPPKIPNRKTK	0.15457681	0.006567714
HLA-DPA1*02:02-DPB1*05:01	HSFRKACSGVFDCA	0.18717085	0.0025270353
HLA-DPA1*02:02-DPB1*05:01	VEKFVATMYHYLQF	0.6136089	0.3874701
HLA-DPA1*02:02-DPB1*05:01	CDCEFWLAKRRHHC	0.33268133	0.0011669846
HLA-DPA1*02:02-DPB1*05:01	DEREAVQKKTFTKW	0.1981323	0.008021275
HLA-DPA1*02:02-DPB1*05:01	SARDMWADYILFVD	0.28905058	0.011949747
HLA-DPA1*02:02-DPB1*05:01	MIDKNELKQALSGF	0.214336	0.0028885603
HLA-DPA1*02:02-DPB1*05:01	VETALSSMGGGGDA	0.061514974	0.002391455
HLA-DPA1*02:02-DPB1*05:01	RWRTILLQYCFLLI	0.1755695	0.00073493354
HLA-DPA1*02:02-DPB1*05:01	VVFTNPSWDAEVIR	0.019968798	0.16926536
HLA-DPA1*02:02-DPB1*05:01	LPGSAIQALVGLAR	0.10166801	0.1237671
HLA-DPA1*02:02-DPB1*05:01	QSLMQAPLLIALGL	0.32261667	0.0024644306
HLA-DPA1*02:02-DPB1*05:01	VLSIVLEGPAPAQG	0.053334825	0.00696312
HLA-DPA1*02:02-DPB1*05:01	VKNEVEKLPRQQRK	0.21750621	0.17557576
HLA-DPA1*02:02-DPB1*05:01	SRVFSLQQPPPGEG	0.025138559	0.004590402
HLA-DPA1*02:02-DPB1*05:01	NFDNPWNFQNIPKE	0.10655602	0.029103821
HLA-DPA1*02:02-DPB1*05:01	LSGIIIGVTVAAVV	0.09819082	0.0029204192
HLA-DPA1*02:02-DPB1*05:01	NATLAEQAKLPATE	0.115645684	0.021952156
HLA-DPA1*02:02-DPB1*05:01	LIHFSAKDVINEAW	0.15522811	0.14666829
HLA-DPA1*02:02-DPB1*05:01	NHIPHGKEQIKRGG	0.06663737	0.0030822363
HLA-DPA1*02:02-DPB1*05:01	ETREDMDAQLLEQQ	0.044354517	0.024662437
HLA-DPA1*02:02-DPB1*05:01	QNYKRCLEILEQMN	0.3616117	0.000920495
HLA-DPA1*02:02-DPB1*05:01	AMKKDGLVGMAIVG	0.27361265	0.009124584
HLA-DPA1*02:02-DPB1*05:01	TTLPVPGMHFNCSP	0.04087885	0.004446995
HLA-DPA1*02:02-DPB1*05:01	INAIEQDYRLPPPM	0.06629576	0.010610792
HLA-DPA1*02:02-DPB1*05:01	SASFTVTKGKSSTQ	0.26018706	0.020566072
HLA-DPA1*02:02-DPB1*05:01	CRANSATSRKRRVL	0.12470867	0.00051870145
HLA-DPA1*02:02-DPB1*05:01	SLGRVSRAAFPSPT	0.16884184	0.43215236
HLA-DPA1*02:02-DPB1*05:01	PPVISEEKGPCYRL	0.07847996	0.0024035764
HLA-DPA1*02:02-DPB1*05:01	WPGVKLLTSLLKQL	0.6294204	0.0053435764
HLA-DPA1*02:02-DPB1*05:01	VIVVAVSVIMVIYL	0.08756783	0.0022603557
HLA-DPA1*02:02-DPB1*05:01	PRRVECSGRGRCRC	0.014808977	0.00066655583
HLA-DPA1*02:02-DPB1*05:01	PECRLVKETRICEV	0.13874632	0.0010722609
HLA-DPA1*02:02-DPB1*05:01	DCGDAESRKLCKKM	0.055115066	0.00073141005
HLA-DPA1*02:02-DPB1*05:01	ILSLILEYTWLEAV	0.2455712	0.0005948725
HLA-DPA1*02:02-DPB1*05:01	KDVLMNNGLKMDQF	0.34551305	0.004305691
HLA-DPA1*02:02-DPB1*05:01	LLYRTDFFPGLGWL	0.1632828	0.014249964
HLA-DPA1*02:02-DPB1*05:01	QTHGLLGQFFQPFD	0.20266607	0.039832316
HLA-DPA1*02:02-DPB1*05:01	SNCGWAQEERQSSS	0.02770456	0.00040139034
HLA-DPA1*02:02-DPB1*05:01	KLLTEVHAASGSLP	0.13169727	0.0038364008
HLA-DPA1*02:02-DPB1*05:01	SWACCQLPHAVCCE	0.04182958	0.0014003094
HLA-DPA1*02:02-DPB1*05:01	NTDGSFRCLCDQGF	0.034945026	0.0016307753
HLA-DPA1*02:02-DPB1*05:01	PPGASLATESRQEA	0.03234782	0.008285148
HLA-DPA1*02:02-DPB1*05:01	RQSLMEMQSRHGAR	0.22094274	0.011694586
HLA-DPA1*02:02-DPB1*05:01	WHVDQRPFVGHTRS	0.033965826	0.006499625
HLA-DPA1*02:02-DPB1*05:01	LVEIILHVVRQMTD	0.37454918	0.008025286
HLA-DPA1*02:02-DPB1*05:01	LFSYPESGYSMLYS	0.069512814	0.0019731976
HLA-DPA1*02:02-DPB1*05:01	ELRAEDIMEKDWNN	0.106019296	0.23763406
HLA-DPA1*02:02-DPB1*05:01	SLVGPVDPSSGQQS	0.008291077	0.0042931545
HLA-DPA1*02:02-DPB1*05:01	VTTKAKQLKDSVTC	0.06965899	0.0016930014
HLA-DPA1*02:02-DPB1*05:01	NPDYLGPAPLEDIA	0.068960935	0.26679453
HLA-DPA1*02:02-DPB1*05:01	KSELLVEQGRLQLQ	0.19569461	0.03099538
HLA-DPA1*02:02-DPB1*05:01	VEDYDAADDVQLSK	0.02984984	0.03985145
HLA-DPA1*02:02-DPB1*05:01	TQFPPVASSGLPSI	0.04173441	0.0018694864
HLA-DPA1*02:02-DPB1*05:01	AVYYDNPHMVPPDK	0.07559257	0.04067994
HLA-DPA1*02:02-DPB1*05:01	QATTLKRNNTNSSN	0.07515861	0.002279257
HLA-DPA1*02:02-DPB1*05:01	HIEVNGSKIGPDNL	0.05051771	0.17165372
HLA-DPA1*02:02-DPB1*05:01	GTLLLLPLLLLLLL	0.14689825	0.0021461132
HLA-DPA1*02:02-DPB1*05:01	CVGPGAHKGQSVIS	0.010029652	0.0015364122
HLA-DPA1*02:02-DPB1*05:01	LLCPAQVFSQSCVW	0.049781684	0.00062987534
HLA-DPA1*02:02-DPB1*05:01	SFVRGHLREGKCHL	0.17860934	0.0022288605
HLA-DPA1*02:02-DPB1*05:01	EKLLTKEQLKIWMG	0.33575192	0.03380709
HLA-DPA1*02:02-DPB1*05:01	QAQAQAQAQVQAQV	0.019630807	0.023609942
HLA-DPA1*02:02-DPB1*05:01	KEVKEELSAVERLT	0.2684506	0.031012362
HLA-DPA1*02:02-DPB1*05:01	LLLTVVFGFLYGAM	0.17810099	0.00159077
HLA-DPA1*02:02-DPB1*05:01	DRACPDGFVLKNTQ	0.057313625	0.004848004
HLA-DPA1*02:02-DPB1*05:01	EFDSAIDLVLEEFS	0.22100882	0.0027590846
HLA-DPA1*02:02-DPB1*05:01	MVVGITGAAVVITI	0.05036377	0.0014019089
HLA-DPA1*02:02-DPB1*05:01	LRVNEYRFAWVEAD	0.15250498	0.016723577
HLA-DPA1*02:02-DPB1*05:01	VLGLFLWFLKRERQ	0.57669556	0.015905883
HLA-DPA1*02:02-DPB1*05:01	LKDSLSRTTNIQGI	0.09126579	0.0014628445
HLA-DPA1*02:02-DPB1*05:01	TTILTPNGNEDTTA	0.012941573	0.0040609436
HLA-DPA1*02:02-DPB1*05:01	AQRKEPEDGRLVQF	0.041233167	0.010331842
HLA-DPA1*02:02-DPB1*05:01	DANEEVEALIVKSP	0.13237637	0.01017414
HLA-DPA1*02:02-DPB1*05:01	WKIGVYSPVHCIKT	0.11619807	0.0024922441
HLA-DPA1*02:02-DPB1*05:01	TQVPMVVMPHGGPH	0.075234346	0.24105418
HLA-DPA1*02:02-DPB1*05:01	VEDAHSGLLKGNSR	0.046274588	0.06052333
HLA-DPA1*02:02-DPB1*05:01	SAAEMPLFKLYMVM	0.31535834	0.0010114773
HLA-DPA1*02:02-DPB1*05:01	CQREQELQKENLKL	0.12668522	0.0034444754
HLA-DPA1*02:02-DPB1*05:01	YTGSACDCSLDTST	0.00797622	0.00086787716
HLA-DPA1*02:02-DPB1*05:01	CMYDFDLGYVQGMS	0.13951197	0.0003898596
HLA-DPA1*02:02-DPB1*05:01	RAKETRKRALSRLK	0.24706928	0.011941612
HLA-DPA1*02:02-DPB1*05:01	SGQALKGDGGLYSS	0.046320137	0.0023528307
HLA-DPA1*02:02-DPB1*05:01	LSTLNVLVTPELLE	0.17870572	0.02182267
HLA-DPA1*02:02-DPB1*05:01	SPGCLWLLAVALLP	0.11161942	0.0013513986
HLA-DPA1*02:02-DPB1*05:01	ANYDVELLHHKDAH	0.11614724	0.051880527
HLA-DPA1*02:02-DPB1*05:01	GILSVMLIFAFFQE	0.14953463	0.0018124525
HLA-DPA1*02:02-DPB1*05:01	KGTVEGFEPADNKC	0.0846632	0.0017647691
HLA-DPA1*02:02-DPB1*05:01	LEQNLSDLQLQAAV	0.05433877	0.0017497506
HLA-DPA1*02:02-DPB1*05:01	GLGITLISWFTSLV	0.1985628	0.0020336783
HLA-DPA1*02:02-DPB1*05:01	MGLQACLLGLFALI	0.1299529	0.0008403779
HLA-DPA1*02:02-DPB1*05:01	EDDEDDEDDDDDEE	0.0095638735	0.017617047
HLA-DPA1*02:02-DPB1*05:01	SMGLQLNLTYERKD	0.3195103	0.005450559
HLA-DPA1*02:02-DPB1*05:01	SMGFGHFYGTIQIQ	0.13252035	0.006190819
HLA-DPA1*02:02-DPB1*05:01	LPEFYNIPQGYTVE	0.045864817	0.15846434
HLA-DPA1*02:02-DPB1*05:01	LQKASGSLPYTQTL	0.20159505	0.021435758
HLA-DPA1*02:02-DPB1*05:01	WRPAEGRNSNACKK	0.012952084	0.0017718512
HLA-DPA1*02:02-DPB1*05:01	RLPALTVHVTQPKD	0.15429024	0.04706962
HLA-DPA1*02:02-DPB1*05:01	NYFKSKPVETPPEQ	0.03982236	0.0880161
HLA-DPA1*02:02-DPB1*05:01	LLCTLAVLSAALLA	0.18850942	0.0010300397
HLA-DPA1*02:02-DPB1*05:01	TAIDGLSLDQTHMV	0.0460342	0.013457304
HLA-DPA1*02:02-DPB1*05:01	GSGGGGSGGGGGGG	0.016849922	0.0033653914
HLA-DPA1*02:02-DPB1*05:01	KLADLCTGLQGFLI	0.27046284	0.0007934546
HLA-DPA1*02:02-DPB1*05:01	QPKDFHHHHFPDME	0.096977085	0.84954995
HLA-DPA1*02:02-DPB1*05:01	LRRAAVGRPLDKHE	0.05695482	0.029068848
HLA-DPA1*02:02-DPB1*05:01	QEKTEGPTPIPSLA	0.020997506	0.0047230236
HLA-DPA1*02:02-DPB1*05:01	SCRDRTQEFLSACK	0.45384023	0.0021631802
HLA-DPA1*02:02-DPB1*05:01	VRPRPSWITTMYGG	0.08250049	0.0036237694
HLA-DPA1*02:02-DPB1*05:01	FSDYFTGYFNGQYW	0.1492427	0.0032614712
HLA-DPA1*02:02-DPB1*05:01	AVAAIPEGLPIVVT	0.054798342	0.022331072
HLA-DPA1*02:02-DPB1*05:01	IQTKPTGTQQSTNT	0.0044612563	0.0062021404
HLA-DPA1*02:02-DPB1*05:01	ADARNMGADLCRQD	0.03380643	0.015654553
HLA-DPA1*02:02-DPB1*05:01	YGKCYYCRETEPAC	0.037706736	0.0022518383
HLA-DPA1*02:02-DPB1*05:01	LLGICWCQCCPHTC	0.030383904	0.0019103286
HLA-DPA1*02:02-DPB1*05:01	GFPSFNHTQFPPSR	0.061369512	0.09927182
HLA-DPA1*02:02-DPB1*05:01	GTEVHTDTNKIEEF	0.035579517	0.079022534
HLA-DPA1*02:02-DPB1*05:01	EDTRLSASEMKQLI	0.23347116	0.020547684
HLA-DPA1*02:02-DPB1*05:01	LEWKEPPSMRLKAR	0.14647783	0.004807438
HLA-DPA1*02:02-DPB1*05:01	LNQFHDVVTGSCIQ	0.030931383	0.020536281
HLA-DPA1*02:02-DPB1*05:01	LADLQLEYLDLYLM	0.2638707	0.0042301225
HLA-DPA1*02:02-DPB1*05:01	RSTKPPRYKCGISK	0.049487572	0.0014009567
HLA-DPA1*02:02-DPB1*05:01	KYKCGLPQPCPEEH	0.021124875	0.0029599546
HLA-DPA1*02:02-DPB1*05:01	YQSFQVSEYVLPKF	0.31038776	0.006062523
HLA-DPA1*02:02-DPB1*05:01	LTVGITDPEKIGDG	0.052442446	0.05311986
HLA-DPA1*02:02-DPB1*05:01	LKLQAFSAAIESCN	0.28762254	0.0120830955
HLA-DPA1*02:02-DPB1*05:01	ILVVGGVVWKAVGW	0.23503476	0.0047343606
HLA-DPA1*02:02-DPB1*05:01	QAPLLIALGLLLAA	0.16091539	0.0033200427
HLA-DPA1*02:02-DPB1*05:01	ISKCQFGLAQECLH	0.12134688	0.002951831
HLA-DPA1*02:02-DPB1*05:01	MKLLLGIALLAYVA	0.3037031	0.0032499086
HLA-DPA1*02:02-DPB1*05:01	YTSFWNDCISSGLR	0.12366148	0.003767576
HLA-DPA1*02:02-DPB1*05:01	TEESPYINGRYYSK	0.044811264	0.008371286
HLA-DPA1*02:02-DPB1*05:01	DGCLNVIDVQTGML	0.027685525	0.0008188371
HLA-DPA1*02:02-DPB1*05:01	LKAICRVLSIPVRV	0.4733214	0.0029110569
HLA-DPA1*02:02-DPB1*05:01	KSKKEKDKDSKLEK	0.04455579	0.005089823
HLA-DPA1*02:02-DPB1*05:01	LSAPMGSDPPTACC	0.03145145	0.00069846364
HLA-DPA1*02:02-DPB1*05:01	KTCCFQYSHKPLPW	0.12642844	0.0011907008
HLA-DPA1*02:02-DPB1*05:01	VTSPCCIVTSTYGW	0.044176187	0.00053546473
HLA-DPA1*02:02-DPB1*05:01	QDLFNSSKADLSGM	0.09000642	0.010700373
HLA-DPA1*02:02-DPB1*05:01	PVLVVVLSIVLEGP	0.13986811	0.0012318902
HLA-DPA1*02:02-DPB1*05:01	INTLFITGGQFFAS	0.19060516	0.009381699
HLA-DPA1*02:02-DPB1*05:01	VFTESEKRPLSIQD	0.1417078	0.002751934
HLA-DPA1*02:02-DPB1*05:01	VLKGRKYTLRCHVT	0.14757739	0.10959947
HLA-DPA1*02:02-DPB1*05:01	IKQLQLSPRLLEVT	0.35224983	0.119552195
HLA-DPA1*02:02-DPB1*05:01	AGTAFDFENMKRKQ	0.30122355	0.40773565
HLA-DPA1*02:02-DPB1*05:01	GGDTATCCAKWNTE	0.020170769	0.002160978
HLA-DPA1*02:02-DPB1*05:01	APEVVTRKAYGPKV	0.08465641	0.13031006
HLA-DPA1*02:02-DPB1*05:01	IDQLIEGHQWLERN	0.08564544	0.5069932
HLA-DPA1*02:02-DPB1*05:01	VFGLLGNILVVITF	0.09378276	0.0058356104
HLA-DPA1*02:02-DPB1*05:01	TSRNLARAMCMKNL	0.23166011	0.0015729729
HLA-DPA1*02:02-DPB1*05:01	EAQSSEDFNMGSSS	0.04360777	0.012110745
HLA-DPA1*02:02-DPB1*05:01	TSSAPYCMHHSLVE	0.068735816	0.0015492833
HLA-DPA1*02:02-DPB1*05:01	SATVTFFKVKWIFS	0.30905634	0.004847116
HLA-DPA1*02:02-DPB1*05:01	ATGFCCSCVAGYTG	0.057310306	0.015300277
HLA-DPA1*02:02-DPB1*05:01	DPTDTAPGEQAQDV	0.005423093	0.01795717
HLA-DPA1*02:02-DPB1*05:01	DQYDPLYSKRFAVF	0.23923689	0.011388921
HLA-DPA1*02:02-DPB1*05:01	SDEPWTLGNPNHDG	0.026575973	0.025683671
HLA-DPA1*02:02-DPB1*05:01	KDFSWWRHSLITVS	0.29421756	0.27163774
HLA-DPA1*02:02-DPB1*05:01	ASSPVPLPPVTHLD	0.02860406	0.036001448
HLA-DPA1*02:02-DPB1*05:01	IAQYGLSHYSKNLT	0.25979087	0.10782228
HLA-DPA1*02:02-DPB1*05:01	AVTVAWKADGSPVK	0.022600537	0.27816558
HLA-DPA1*02:02-DPB1*05:01	NVSMVEVTDFPFNT	0.06808023	0.004083271
HLA-DPA1*02:02-DPB1*05:01	IFITLFLLSVCYSA	0.17016087	0.0009941064
HLA-DPA1*02:02-DPB1*05:01	QVDVSNLQSVFRAS	0.18998286	0.0061671324
HLA-DPA1*02:02-DPB1*05:01	GQNPPLDLETTARF	0.050118756	0.016673597
HLA-DPA1*02:02-DPB1*05:01	NGLVCLLSNRDEIV	0.091681845	0.03794033
HLA-DPA1*02:02-DPB1*05:01	QLLLLGQTDRAVQL	0.17064887	0.0020364858
HLA-DPA1*02:02-DPB1*05:01	NRNNALDFVTKSYN	0.2238484	0.040525183
HLA-DPA1*02:02-DPB1*05:01	QSRQRSRPGRWHKV	0.09458904	0.0011970329
HLA-DPA1*02:02-DPB1*05:01	ALGFYPAEITLTWQ	0.09974789	0.021047357
HLA-DPA1*02:02-DPB1*05:01	ILYLNGDFDGGNFY	0.06038379	0.0034447778
HLA-DPA1*02:02-DPB1*05:01	VYAENAIRKKNEGV	0.081280835	0.001570808
HLA-DPA1*02:02-DPB1*05:01	DTKVLIEDTDDEAN	0.020582875	0.022518639
HLA-DPA1*02:02-DPB1*05:01	LGMSSVTSLDVTLC	0.09486351	0.00076364435
HLA-DPA1*02:02-DPB1*05:01	ASGILLLLWLIAPS	0.18258117	0.0035769385
HLA-DPA1*02:02-DPB1*05:01	MQSLSQNPDLAAQM	0.09273158	0.006250723
HLA-DPA1*02:02-DPB1*05:01	LSRAVCGTSRQLAP	0.04306939	0.0009463712
HLA-DPA1*02:02-DPB1*05:01	KSPENSLLQFQFKY	0.3042706	0.0044629583
HLA-DPA1*02:02-DPB1*05:01	VGAILFVPGEYSLK	0.2904838	0.2523709
HLA-DPA1*02:02-DPB1*05:01	TTAASTPDAVDKYL	0.028447418	0.0202512
HLA-DPA1*02:02-DPB1*05:01	TELDLRPQGLELFE	0.11358202	0.007111004
HLA-DPA1*02:02-DPB1*05:01	SCSQAASSNSAQGS	0.010096145	0.0006057624
HLA-DPA1*02:02-DPB1*05:01	RGDVGSADIQDLEK	0.03676881	0.4162391
HLA-DPA1*02:02-DPB1*05:01	FQGTIRLTILDQSE	0.19809462	0.05341251
HLA-DPA1*02:02-DPB1*05:01	LQDLDCSSSDDEGA	0.00500586	0.0007877912
HLA-DPA1*02:02-DPB1*05:01	ALILGILMTIGFIL	0.10463694	0.002661481
HLA-DPA1*02:02-DPB1*05:01	VYSCPFDGMITETK	0.12629743	0.0014170227
HLA-DPA1*02:02-DPB1*05:01	SVRVAAAVVRALPR	0.39095035	0.6444502
HLA-DPA1*02:02-DPB1*05:01	IPCKPLFFDLALNH	0.26749995	0.012012033
HLA-DPA1*02:02-DPB1*05:01	QVNATDALGVPCTE	0.030735599	0.00076963345
HLA-DPA1*02:02-DPB1*05:01	VGLGQLHLHGGRGV	0.04329913	0.013149321
HLA-DPA1*02:02-DPB1*05:01	QAPLLIALGLLLAA	0.16091539	0.0033200427
HLA-DPA1*02:02-DPB1*05:01	ESPVREEPGEDFPA	0.014293021	0.02132461
HLA-DPA1*02:02-DPB1*05:01	GWLLLAELWAELEP	0.23451017	0.000643427
HLA-DPA1*02:02-DPB1*05:01	ANYWWLRHHPQVLS	0.14167514	0.060348354
HLA-DPA1*02:02-DPB1*05:01	AKNLVEKGVLTTEK	0.109963566	0.36135033
HLA-DPA1*02:02-DPB1*05:01	NEPHLLRTITPETL	0.08358211	0.061345898
HLA-DPA1*02:02-DPB1*05:01	NETRYPHSVAKSQC	0.05538496	0.0026173622
HLA-DPA1*02:02-DPB1*05:01	THHPISDHEATLRC	0.015078264	0.10719372
HLA-DPA1*02:02-DPB1*05:01	VVAVAVFLLTFYVI	0.12004287	0.0016010168
HLA-DPA1*02:02-DPB1*05:01	VSMVEVTDFPFNTS	0.07326227	0.006531025
HLA-DPA1*02:02-DPB1*05:01	ILGFWGGCRVWVFA	0.11328807	0.0008187544
HLA-DPA1*02:02-DPB1*05:01	PRITWEHREVHLVQ	0.072031	0.081402645
HLA-DPA1*02:02-DPB1*05:01	WVEENLDFNVNAEI	0.048179474	0.0010040284
HLA-DPA1*02:02-DPB1*05:01	VNYTATIDVIYEMY	0.12480427	0.0010267902
HLA-DPA1*02:02-DPB1*05:01	GTYGVRAAWRRLPQ	0.14101735	0.030009191
HLA-DPA1*02:02-DPB1*05:01	SATETLSEEEQEEL	0.024974946	0.11841583
HLA-DPA1*02:02-DPB1*05:01	ADKVRRQRPRRRVC	0.19923477	0.00084060675
HLA-DPA1*02:02-DPB1*05:01	VVIYDVLDGTDAWD	0.05970436	0.0066618472
HLA-DPA1*02:02-DPB1*05:01	QALQVTWNIILHST	0.21945654	0.0039951853
HLA-DPA1*02:02-DPB1*05:01	LTVPSTSPPSSSGL	0.010793594	0.0038960776
HLA-DPA1*02:02-DPB1*05:01	HHLVPPEIIQSLLM	0.1165042	0.009522056
HLA-DPA1*02:02-DPB1*05:01	FIYLVGLEEVVQNL	0.18532614	0.0038271598
HLA-DPA1*02:02-DPB1*05:01	SKLDAEKLVGRVNL	0.17741568	0.07183528
HLA-DPA1*02:02-DPB1*05:01	LAVVVIGAVVATVM	0.13067734	0.004043189
HLA-DPA1*02:02-DPB1*05:01	PWGEVEWTGRWNDN	0.026367713	0.0014336852
HLA-DPA1*02:02-DPB1*05:01	LGMLSPSSRGALMT	0.14883347	0.0037163708
HLA-DPA1*02:02-DPB1*05:01	LQNCATHTQPFWGS	0.023027118	0.0005800508
HLA-DPA1*02:02-DPB1*05:01	INGKARKHGENYSV	0.050556753	0.0019460553
HLA-DPA1*02:02-DPB1*05:01	ITCLLVSFAVICLV	0.10336817	0.00078231224
HLA-DPA1*02:02-DPB1*05:01	RRLAVRRFGSRSLS	0.2753496	0.0042510945
HLA-DPA1*02:02-DPB1*05:01	ALGIPSITQAWGLW	0.04097226	0.0014837198
HLA-DPA1*02:02-DPB1*05:01	ESAMRLENKLTLLG	0.33080068	0.013756822
HLA-DPA1*02:02-DPB1*05:01	LFCALLLSLGRFVR	0.45349777	0.0019950285
HLA-DPA1*02:02-DPB1*05:01	EIYYTSRPPALVAR	0.050057996	0.40198836
HLA-DPA1*02:02-DPB1*05:01	GTTFAAAMYILGAI	0.19514225	0.0013741073
HLA-DPA1*02:02-DPB1*05:01	FDLVEEVQLNFYQF	0.20148523	0.0013949124
HLA-DPA1*02:02-DPB1*05:01	GRVSFGAFLDVAFI	0.3246466	0.008459091
HLA-DPA1*02:02-DPB1*05:01	LILEYTWLEAVIFL	0.17416246	0.0007338596
HLA-DPA1*02:02-DPB1*05:01	RLLVPYLMEAIRLY	0.5147902	0.006398338
HLA-DPA1*02:02-DPB1*05:01	HQHQFQTGIVSDHP	0.055861805	0.03583496
HLA-DPA1*02:02-DPB1*05:01	DALGDELLADEDSS	0.076287664	0.008938404
HLA-DPA1*02:02-DPB1*05:01	RRNWKGLIAQVILP	0.15812181	0.013472192
HLA-DPA1*02:02-DPB1*05:01	SHQISALVLRAQAS	0.1769569	0.06044213
HLA-DPA1*02:02-DPB1*05:01	SSWVCDGDNDCRDW	0.007836762	0.0032333122
HLA-DPA1*02:02-DPB1*05:01	LFLQTYARGRTTYQ	0.20242862	0.009530717
HLA-DPA1*02:02-DPB1*05:01	PDLCAVYAVQVRCK	0.24615511	0.0019714579
HLA-DPA1*02:02-DPB1*05:01	DEISILLLGVAHFK	0.48129493	0.0044057705
HLA-DPA1*02:02-DPB1*05:01	PKSTIYRGEMCFFD	0.18839757	0.00045792377
HLA-DPA1*02:02-DPB1*05:01	DVMWIGFLTRTVLE	0.2740778	0.005286471
HLA-DPA1*02:02-DPB1*05:01	QCLGFTPEHQRDFI	0.073515765	0.00034143514
HLA-DPA1*02:02-DPB1*05:01	IRKLADLCTGLQGF	0.32474124	0.0016327773
HLA-DPA1*02:02-DPB1*05:01	TLKEMFPIEAGAIN	0.1636731	0.017318772
HLA-DPA1*02:02-DPB1*05:01	LKNSVEVALNKLLD	0.28975084	0.02943388
HLA-DPA1*02:02-DPB1*05:01	LAPSVVQAVEPISL	0.07314404	0.022920396
HLA-DPA1*02:02-DPB1*05:01	EMPDTVLQSETLKD	0.16070548	0.0057066856
HLA-DPA1*02:02-DPB1*05:01	PGGSSTGFGNFEEI	0.05956402	0.013342041
HLA-DPA1*02:02-DPB1*05:01	GWVKSGLGSGPKCC	0.056796473	0.0005824358
HLA-DPA1*02:02-DPB1*05:01	GRDSNIPGSDYINA	0.008145295	0.057489067
HLA-DPA1*02:02-DPB1*05:01	LIISFLFSLGWNWM	0.18353446	0.0016345091
HLA-DPA1*02:02-DPB1*05:01	MPGPRGAAGGLAPE	0.021953639	0.021449095
HLA-DPA1*02:02-DPB1*05:01	TVHVTQPKDGGFCE	0.03965037	0.0008248909
HLA-DPA1*02:02-DPB1*05:01	GDNVGFNVKNVSVK	0.09612576	0.155077
HLA-DPA1*02:02-DPB1*05:01	RVEDYDAADDVQLS	0.019741235	0.035134364
HLA-DPA1*02:02-DPB1*05:01	RKYAGSNIVQLLIG	0.1761089	0.0218123
HLA-DPA1*02:02-DPB1*05:01	IQTMTEVRARQVKE	0.11917084	0.021768969
HLA-DPA1*02:02-DPB1*05:01	PAPCYDPCEAVLVE	0.036860492	0.004777378
HLA-DPA1*02:02-DPB1*05:01	RLLLLLLVGLTAPA	0.15805978	0.0024475572
HLA-DPA1*02:02-DPB1*05:01	FHLPINSRKCLREE	0.10142164	0.0025474434
HLA-DPA1*02:02-DPB1*05:01	LIASKELELITLTV	0.3039999	0.008091769
HLA-DPA1*02:02-DPB1*05:01	FKYIIIGDTGVGKS	0.16483077	0.016467521
HLA-DPA1*02:02-DPB1*05:01	VHNEANGIKIGPQQ	0.0134844575	0.004855096
HLA-DPA1*02:02-DPB1*05:01	LWPVIIFIILAITR	0.2718986	0.0023378483
HLA-DPA1*02:02-DPB1*05:01	VCMAFAGLTADARI	0.1078355	0.00072905084
HLA-DPA1*02:02-DPB1*05:01	SAFSEDDGDCQGKP	0.0072423075	0.0015438674
HLA-DPA1*02:02-DPB1*05:01	RCLWLWGCSIPPFS	0.06570041	0.000524599
HLA-DPA1*02:02-DPB1*05:01	ASAELVIGWCIFGL	0.1508963	0.0008590057
HLA-DPA1*02:02-DPB1*05:01	MASTSYDYCRVPME	0.09019477	0.0050014174
HLA-DPA1*02:02-DPB1*05:01	RHEGQEPFLQWLML	0.24308863	0.00852859
HLA-DPA1*02:02-DPB1*05:01	GERHALLEEENRVW	0.07246824	0.020193107
HLA-DPA1*02:02-DPB1*05:01	DIEENEDAGAASLP	0.019805627	0.00918434
HLA-DPA1*02:02-DPB1*05:01	ENFKLRHSAPGLLS	0.19958611	0.029610913
HLA-DPA1*02:02-DPB1*05:01	SATVTFFKVKWIFS	0.30905634	0.004847116
HLA-DPA1*02:02-DPB1*05:01	IPKFVSFLGRTDCS	0.2728162	0.00679255
HLA-DPA1*02:02-DPB1*05:01	KRRDAEYGASPEQV	0.009293303	0.008729452
HLA-DPA1*02:02-DPB1*05:01	FYEKDSEGSLYPDG	0.064605	0.012281469
HLA-DPA1*02:02-DPB1*05:01	DLHEAVPTVVGIPD	0.032250907	0.0057063494
HLA-DPA1*02:02-DPB1*05:01	MVCLKLPGGSSLAA	0.13359275	0.0014611178
HLA-DPA1*02:02-DPB1*05:01	KLCEGAADDPDSSM	0.012687642	0.0013455155
HLA-DPA1*02:02-DPB1*05:01	LNRGLILDLLDKLK	0.5024332	0.13823806
HLA-DPA1*02:02-DPB1*05:01	TTDHVIVLASTNRA	0.18914299	0.11591266
HLA-DPA1*02:02-DPB1*05:01	GCCGSDYKQYVFGG	0.052366935	0.0016932825
HLA-DPA1*02:02-DPB1*05:01	LPKAGGSPAPGPET	0.016689042	0.23531151
HLA-DPA1*02:02-DPB1*05:01	GLIGGLTLLLLLTL	0.09733049	0.0026122662
HLA-DPA1*02:02-DPB1*05:01	MNEEYDVIVLGTGL	0.16723442	0.0010908274
HLA-DPA1*02:02-DPB1*05:01	VPSTATVVIVVCVS	0.041203458	0.010681899
HLA-DPA1*02:02-DPB1*05:01	AVKDYIRTQIISKK	0.3845906	0.3095828
HLA-DPA1*02:02-DPB1*05:01	EMCFVFSDRYKFRT	0.4726478	0.0015694201
HLA-DPA1*02:02-DPB1*05:01	LRTAAQKAQEACGP	0.021801263	0.0037405372
HLA-DPA1*02:02-DPB1*05:01	EFLIFEDRKFADIG	0.49132052	0.6706916
HLA-DPA1*02:02-DPB1*05:01	ILVAFSFLFTVITF	0.1433061	0.0014858552
HLA-DPA1*02:02-DPB1*05:01	YSCPFDGMITETKG	0.1424398	0.0010302665
HLA-DPA1*02:02-DPB1*05:01	GTVEGFEPADNKCL	0.07387785	0.0011273382
HLA-DPA1*02:02-DPB1*05:01	LYYATNSCKNFSEL	0.21220966	0.0030826062
HLA-DPA1*02:02-DPB1*05:01	EFLGRTGGSWFKIL	0.24626717	0.0040072524
HLA-DPA1*02:02-DPB1*05:01	RVIDTFGTEPAYNH	0.08764568	0.41171247
HLA-DPA1*02:02-DPB1*05:01	FEGEVKAKYTAQMY	0.19375385	0.011578755
HLA-DPA1*02:02-DPB1*05:01	FDGSGPYSTLSSPQ	0.01459933	0.007620973
HLA-DPA1*02:02-DPB1*05:01	SPLKSDQDYILKEG	0.2280566	0.058106273
HLA-DPA1*02:02-DPB1*05:01	ADNGTLFLGILKNW	0.49967557	0.034043424
HLA-DPA1*02:02-DPB1*05:01	EEMGKLALEPGENF	0.17873167	0.0939035
HLA-DPA1*02:02-DPB1*05:01	KSWGLILLFYLVFY	0.17014723	0.0025596132
HLA-DPA1*02:02-DPB1*05:01	PGMLEMLLPGQPEA	0.1274735	0.0026571185
HLA-DPA1*02:02-DPB1*05:01	CDYENVPTTVFTPL	0.10308368	0.0014388995
HLA-DPA1*02:02-DPB1*05:01	ASSPVPLPPVTHLD	0.02860406	0.036001448
HLA-DPA1*02:02-DPB1*05:01	QLAAVRLYVELHRG	0.40749666	0.03450881
HLA-DPA1*02:02-DPB1*05:01	KILFKDVNRKLSDV	0.4228018	0.011203432
HLA-DPA1*02:02-DPB1*05:01	EKENEKSKTSDSSN	0.011104788	0.0032686715
HLA-DPA1*02:02-DPB1*05:01	SMPLIITIVCMASF	0.33337635	0.0016349144
HLA-DPA1*02:02-DPB1*05:01	IGALLGHSSCQNPA	0.052614164	0.00725961
HLA-DPA1*02:02-DPB1*05:01	LTVHVTQPKDGGFC	0.06904516	0.0009171958
HLA-DPA1*02:02-DPB1*05:01	FVLCIILSAFIMVK	0.2734777	0.0025486122
HLA-DPA1*02:02-DPB1*05:01	CCAVPGGGWAMGFV	0.03690069	0.00073111756
HLA-DPA1*02:02-DPB1*05:01	GYAGNGIICGEDTD	0.0053196047	0.0021866665
HLA-DPA1*02:02-DPB1*05:01	SLGIAGILIVLSSV	0.1429673	0.004297399
HLA-DPA1*02:02-DPB1*05:01	IEDTRPAGCAEQLV	0.020958927	0.0027758796
HLA-DPA1*02:02-DPB1*05:01	VNVTLCEGPNKFKC	0.13516134	0.00052533054
HLA-DPA1*02:02-DPB1*05:01	ERGESFYQDRMNDI	0.18776636	0.013214673
HLA-DPA1*02:02-DPB1*05:01	FPLVQGVAIGGSYG	0.09387645	0.08396222
HLA-DPA1*02:02-DPB1*05:01	NWCRRDKKQCKSRF	0.12644711	0.00062249467
HLA-DPA1*02:02-DPB1*05:01	PEIEICYDRVTQHL	0.12961163	0.015243659
HLA-DPA1*02:02-DPB1*05:01	ATVTQEKSRMEASY	0.06816256	0.008171389
HLA-DPA1*02:02-DPB1*05:01	LQNFLSMFQKIILR	0.4866797	0.03819932
HLA-DPA1*02:02-DPB1*05:01	RLEHDVNIQFPDKD	0.054544423	0.10461328
HLA-DPA1*02:02-DPB1*05:01	FPNGTEVPNTRSRG	0.010319694	0.035714272
HLA-DPA1*02:02-DPB1*05:01	PLVMWLQGGPGGSS	0.0876687	0.01786993
HLA-DPA1*02:02-DPB1*05:01	LSHSTYVFLMVLFS	0.19238923	0.0024514734
HLA-DPA1*02:02-DPB1*05:01	VLLCEAATSDMDIG	0.035219964	0.0011518329
HLA-DPA1*02:02-DPB1*05:01	LEDARREKKKTVDV	0.0391036	0.0024625033
HLA-DPA1*02:02-DPB1*05:01	FVKRWKSYLKGSRA	0.4737844	0.059403658
HLA-DPA1*02:02-DPB1*05:01	GASGSRNFSSCSAE	0.024289187	0.0035598122
HLA-DPA1*02:02-DPB1*05:01	ITDIQSCPWKRQAE	0.087189786	0.014754737
HLA-DPA1*02:02-DPB1*05:01	RNMTGLDLAAVTCP	0.041789044	0.0023568305
HLA-DPA1*02:02-DPB1*05:01	RFDVHDVTLHADAI	0.030019695	0.0067312
HLA-DPA1*02:02-DPB1*05:01	NTTITANTSDAYLN	0.02773879	0.010812142
HLA-DPA1*02:02-DPB1*05:01	LTPSASLPPAQLLL	0.025817007	0.0024139264
HLA-DPA1*02:02-DPB1*05:01	YKVTTQTSLPLFRS	0.24014089	0.01977115
HLA-DPA1*02:02-DPB1*05:01	LERLEKLLTKEQLK	0.3797716	0.4015762
HLA-DPA1*02:02-DPB1*05:01	FYIVTMVVMTIIVA	0.21855393	0.0016167347
HLA-DPA1*02:02-DPB1*05:01	LGVGAYRTDDCHPW	0.010170813	0.038358543
HLA-DPA1*02:02-DPB1*05:01	QSRDCFGCLREWCD	0.06811549	0.0007301189
HLA-DPA1*02:02-DPB1*05:01	FIRELKNLFVLSFL	0.4154449	0.0034387119
HLA-DPA1*02:02-DPB1*05:01	ASGAALGMVADCGV	0.019772055	0.0008058532
HLA-DPA1*02:02-DPB1*05:01	EAILEGDFSTKSDV	0.06914441	0.0020565763
HLA-DPA1*02:02-DPB1*05:01	LGKKDVMWIGFLTR	0.4500846	0.09431785
HLA-DPA1*02:02-DPB1*05:01	KEQLKIWMGKMQKK	0.40637457	0.10618703
HLA-DPA1*02:02-DPB1*05:01	TYGLRGICYFFIEV	0.25057405	0.00072564406
HLA-DPA1*02:02-DPB1*05:01	ETGRLGQCGADACF	0.013297985	0.0027515404
HLA-DPA1*02:02-DPB1*05:01	NLRIALRYYNQSEG	0.3066777	0.12811312
HLA-DPA1*02:02-DPB1*05:01	QHQFQTGIVSDHPA	0.035464533	0.017495181
HLA-DPA1*02:02-DPB1*05:01	LSERQEIFTHIMDQ	0.15064193	0.02433179
HLA-DPA1*02:02-DPB1*05:01	GRVMLPYSSGILTA	0.13082455	0.010967334
HLA-DPA1*02:02-DPB1*05:01	TLPSQDASLPPQQP	0.012171475	0.010910046
HLA-DPA1*02:02-DPB1*05:01	KCDPRHGKYMACCM	0.06282853	0.00053660915
HLA-DPA1*02:02-DPB1*05:01	VAGLAVLAVVVIGA	0.07337929	0.0033033942
HLA-DPA1*02:02-DPB1*05:01	LSFLLYNYDLPVPV	0.18725683	0.018232679
HLA-DPA1*02:02-DPB1*05:01	VLQNPSLGSCPSEV	0.025776712	0.003382288
HLA-DPA1*02:02-DPB1*05:01	KFQIPCIVPELNST	0.119102664	0.0016230798
HLA-DPA1*02:02-DPB1*05:01	FLIGFMIGYLGYCK	0.41856998	0.004364658
HLA-DPA1*02:02-DPB1*05:01	MQDNQGGAPNYYPN	0.013182738	0.0049540894
HLA-DPA1*02:02-DPB1*05:01	LAPFTEGGSLVLLE	0.0785635	0.006929098
HLA-DPA1*02:02-DPB1*05:01	GDNRTYQGFWNPPL	0.106259	0.0036418252
HLA-DPA1*02:02-DPB1*05:01	KQEGVYAWIGINFV	0.2068838	0.0033251636
HLA-DPA1*02:02-DPB1*05:01	AWNDNGKEQMVDAS	0.028512804	0.0070590368
HLA-DPA1*02:02-DPB1*05:01	IPCSRKNAKEVGEA	0.044671316	0.0065434696
HLA-DPA1*02:02-DPB1*05:01	ICSDDLQPNLNLQT	0.03151334	0.0006900254
HLA-DPA1*02:02-DPB1*05:01	KKDGADFAKWRCVL	0.23889925	0.0015853059
HLA-DPA1*02:02-DPB1*05:01	GFAIGIVGDAGVRG	0.023436418	0.004111532
HLA-DPA1*02:02-DPB1*05:01	LDGTGWEGGDEWIR	0.018632717	0.03592379
HLA-DPA1*02:02-DPB1*05:01	GSGDHCRPCPCPDG	0.0023937991	0.007013712
HLA-DPA1*02:02-DPB1*05:01	KGGGKKSGKKSYLS	0.09420548	0.0036976486
HLA-DPA1*02:02-DPB1*05:01	AADGYQRCMMAQYN	0.06544725	0.002618511
HLA-DPA1*02:02-DPB1*05:01	HLCSECSQVTHSTK	0.022469413	0.0022008703
HLA-DPA1*02:02-DPB1*05:01	CIERIPWIAPECVE	0.05699798	0.003054221
HLA-DPA1*02:02-DPB1*05:01	SCVKADKMTRSHKN	0.15130384	0.013212329
HLA-DPA1*02:02-DPB1*05:01	DMRTISFDIPPQEI	0.040934242	0.0060066953
HLA-DPA1*02:02-DPB1*05:01	ARLQQLGLFCSVFT	0.19356476	0.0015152395
HLA-DPA1*02:02-DPB1*05:01	IFAGKQLEDGRTLS	0.07060588	0.09789417
HLA-DPA1*02:02-DPB1*05:01	LLGLSLGCTGAGGF	0.08298343	0.000730337
HLA-DPA1*02:02-DPB1*05:01	ANPLPTNYTWYHNG	0.052706312	0.1194522
HLA-DPA1*02:02-DPB1*05:01	LTLTCEAESSQDLE	0.021305393	0.00079892296
HLA-DPA1*02:02-DPB1*05:01	LRMYPLKPTWWFCA	0.14073674	0.00046410086
HLA-DPA1*02:02-DPB1*05:01	LPLKWSLATMSFLL	0.4214523	0.042401716
HLA-DPA1*02:02-DPB1*05:01	VVALVISVCGLGVC	0.119708784	0.0010267583
HLA-DPA1*02:02-DPB1*05:01	CRASSFYPRNITLT	0.09962103	0.00058648124
HLA-DPA1*02:02-DPB1*05:01	GTGRVRLPPAGFAT	0.048931114	0.0077412846
HLA-DPA1*02:02-DPB1*05:01	VPFPTMVALLCMWF	0.1764862	0.0013636366
HLA-DPA1*02:02-DPB1*05:01	RSYLMTNYESAPPS	0.16621806	0.37573397
HLA-DPA1*02:02-DPB1*05:01	RVPKTLVLVVAAVL	0.3134035	0.0027419818
HLA-DPA1*02:02-DPB1*05:01	GEQVTYTCATYYKM	0.40658718	0.014152475
HLA-DPA1*02:02-DPB1*05:01	LIWGLMLLHYTFQQ	0.19289641	0.0017781348
HLA-DPA1*02:02-DPB1*05:01	ELIGCQITQGNDSL	0.03916682	0.00093159376
HLA-DPA1*02:02-DPB1*05:01	TNLKKKFSCCVLVF	0.40189663	0.0026429575
