# Supplementary material for: MHCII-peptide presentation: an assessment of the state-of-the-art prediction methods
Source: Front Immunol. 2024 Mar 12;15:1293706. doi: 10.3389/fimmu.2024.1293706 (PMC11027168; doi:10.3389/fimmu.2024.1293706)
Supplement: Supplementary file 2 [file DataSheet_2.zip › output/BERT/neg/14_HLA-DQA1_03_01_DQB1_03_02.csv]

allele	peptide	affinity_pred	mass_pred
HLA-DQA1*03:01-DQB1*03:02	APPGTGALPPAAPS	0.27553642	0.17092499
HLA-DQA1*03:01-DQB1*03:02	KGKKDRDMDELKKE	0.03458366	0.025662404
HLA-DQA1*03:01-DQB1*03:02	PGPPMMDGAMGYVQ	0.22736636	0.0027610352
HLA-DQA1*03:01-DQB1*03:02	QDKVASVININPNT	0.24336311	0.026482116
HLA-DQA1*03:01-DQB1*03:02	YGQFRVVSWIITIW	0.113377124	0.001719193
HLA-DQA1*03:01-DQB1*03:02	SVEEVVREVCSEQA	0.47684482	0.008461346
HLA-DQA1*03:01-DQB1*03:02	RLAGTESPVREEPG	0.48601353	0.100425445
HLA-DQA1*03:01-DQB1*03:02	LEKVINETWAWKNA	0.16828491	0.016435057
HLA-DQA1*03:01-DQB1*03:02	SDSAGEECDAAEGA	0.46418446	0.0028697788
HLA-DQA1*03:01-DQB1*03:02	PFPGLTPRPVPSLP	0.11603248	0.003192408
HLA-DQA1*03:01-DQB1*03:02	TMMFSLDTTSWEYP	0.3537325	0.0020242874
HLA-DQA1*03:01-DQB1*03:02	RPPSPINLSRSIDA	0.15495434	0.15488967
HLA-DQA1*03:01-DQB1*03:02	PLNKTAPCVRLLNA	0.06896749	0.00053553266
HLA-DQA1*03:01-DQB1*03:02	TVGSYSCRCRPGWK	0.029134644	0.03325831
HLA-DQA1*03:01-DQB1*03:02	YKKDGADFAKWRCV	0.07882514	0.0023991887
HLA-DQA1*03:01-DQB1*03:02	SMPAVNIQYEVIGN	0.29430294	0.013007778
HLA-DQA1*03:01-DQB1*03:02	RSDDNEKALKIRLQ	0.18196273	0.009218144
HLA-DQA1*03:01-DQB1*03:02	TQIVLLGLVTAALW	0.2825803	0.0022779251
HLA-DQA1*03:01-DQB1*03:02	DCIMLSGETAKGNF	0.19471388	0.0021070358
HLA-DQA1*03:01-DQB1*03:02	AIPADSPTDQEPKT	0.28207126	0.018062403
HLA-DQA1*03:01-DQB1*03:02	ICAGGQDRCSDAAG	0.05580775	0.00075483334
HLA-DQA1*03:01-DQB1*03:02	CWALGFYPAEITLT	0.38257223	0.0016599953
HLA-DQA1*03:01-DQB1*03:02	TVCLDDTTVKFEIW	0.28620067	0.0006774358
HLA-DQA1*03:01-DQB1*03:02	TSDSAGEECDAAEG	0.46616763	0.0040085623
HLA-DQA1*03:01-DQB1*03:02	LPGDNVGFNVKNVS	0.11081184	0.30444133
HLA-DQA1*03:01-DQB1*03:02	ASSPVPLPPVTHLD	0.09923813	0.0098917615
HLA-DQA1*03:01-DQB1*03:02	VETAEGVALTVTGV	0.3806792	0.012377632
HLA-DQA1*03:01-DQB1*03:02	MVAALSAIRANCHQ	0.24602169	0.015486851
HLA-DQA1*03:01-DQB1*03:02	TALIKAVQCQEDEC	0.43390477	0.008653271
HLA-DQA1*03:01-DQB1*03:02	APQLLIVLLGLSAL	0.19309588	0.003896805
HLA-DQA1*03:01-DQB1*03:02	ILFAVFLILLLMYR	0.040021215	0.0033575115
HLA-DQA1*03:01-DQB1*03:02	MTGYLPLGFEFAVE	0.38574466	0.0033328817
HLA-DQA1*03:01-DQB1*03:02	FLLTFYVISQVFEI	0.3199962	0.0014864405
HLA-DQA1*03:01-DQB1*03:02	ASFTVTKGKSSTQE	0.10327581	0.16065228
HLA-DQA1*03:01-DQB1*03:02	VGILFAVFLILLLM	0.041855436	0.0033868705
HLA-DQA1*03:01-DQB1*03:02	GLIACSVLWVIFAF	0.16981836	0.0021180252
HLA-DQA1*03:01-DQB1*03:02	MRFVVALVLLNVAA	0.10701569	0.00538548
HLA-DQA1*03:01-DQB1*03:02	SIMRRVNHKDPHVA	0.0259744	0.03392039
HLA-DQA1*03:01-DQB1*03:02	YVFRGTKDLSAKQL	0.10789495	0.3166489
HLA-DQA1*03:01-DQB1*03:02	RALWVLGLCCVLLT	0.13922039	0.0019075067
HLA-DQA1*03:01-DQB1*03:02	CGSERLTLRSPLQP	0.06315476	0.0011921442
HLA-DQA1*03:01-DQB1*03:02	DLCSVCEGKGLHRG	0.013528851	0.004394929
HLA-DQA1*03:01-DQB1*03:02	LFAVFLILLLMYRM	0.04719029	0.0014177875
HLA-DQA1*03:01-DQB1*03:02	AGVLQALLIVLICC	0.1109498	0.0013475975
HLA-DQA1*03:01-DQB1*03:02	IKDGCIVERGRHEA	0.1596474	0.054771848
HLA-DQA1*03:01-DQB1*03:02	GLVGIIIGTIFIIK	0.060621273	0.084976815
HLA-DQA1*03:01-DQB1*03:02	CLTEKEDSPSESTG	0.14080118	0.0016910273
HLA-DQA1*03:01-DQB1*03:02	GLVGIIIGTIFIIK	0.060621273	0.084976815
HLA-DQA1*03:01-DQB1*03:02	HATCENEEEMDNLK	0.27144566	0.09344513
HLA-DQA1*03:01-DQB1*03:02	LLILLSRRFRCGGN	0.011718216	0.0010034826
HLA-DQA1*03:01-DQB1*03:02	KCVYETWVCDGQPD	0.2032555	0.021300714
HLA-DQA1*03:01-DQB1*03:02	EFQIVLSGRGFMLG	0.11939497	0.015174925
HLA-DQA1*03:01-DQB1*03:02	ISAGWEPNEENEDE	0.3970335	0.013375739
HLA-DQA1*03:01-DQB1*03:02	ETCSEKSTNLHDYG	0.12722182	0.01027886
HLA-DQA1*03:01-DQB1*03:02	SGTSMGRYSCCYHP	0.029414285	0.0036057674
HLA-DQA1*03:01-DQB1*03:02	ASSPVPLPPVTHLD	0.09923813	0.0098917615
HLA-DQA1*03:01-DQB1*03:02	VRFDVHDVTLHADA	0.32895863	0.14346159
HLA-DQA1*03:01-DQB1*03:02	SRWSASFTVTKGKS	0.1610708	0.024087073
HLA-DQA1*03:01-DQB1*03:02	AVLAVPLERGAPNK	0.24854587	0.007897528
HLA-DQA1*03:01-DQB1*03:02	FSWHIACNNCQRRI	0.11016641	0.009255805
HLA-DQA1*03:01-DQB1*03:02	AEGTSGDWEVAIQR	0.28075585	0.0383426
HLA-DQA1*03:01-DQB1*03:02	GYPFQCLGFTPEHQ	0.19892192	0.00097492785
HLA-DQA1*03:01-DQB1*03:02	LFAVFLILLLMYRM	0.04719029	0.0014177875
HLA-DQA1*03:01-DQB1*03:02	RVCENIPIVLCGNK	0.0780752	0.0019632597
HLA-DQA1*03:01-DQB1*03:02	RWALLLLFWLGWLG	0.04355111	0.015227804
HLA-DQA1*03:01-DQB1*03:02	EPLEHVVDWARDGD	0.26963174	0.3603428
HLA-DQA1*03:01-DQB1*03:02	HLAFWQDLGNLVAD	0.3045967	0.0209753
HLA-DQA1*03:01-DQB1*03:02	KAAGRYHNQTLRYS	0.04953276	0.0031422707
HLA-DQA1*03:01-DQB1*03:02	GNSADAVTTTETAT	0.38294917	0.021745559
HLA-DQA1*03:01-DQB1*03:02	AFTTREGRRAAAYN	0.1435255	0.0021629534
HLA-DQA1*03:01-DQB1*03:02	LTISKVLLSICSLL	0.14667264	0.0044828886
HLA-DQA1*03:01-DQB1*03:02	PSSDMVLHPVCHVR	0.14219089	0.005415262
HLA-DQA1*03:01-DQB1*03:02	AMSRGDNCTDLLAL	0.14314155	0.0009878811
HLA-DQA1*03:01-DQB1*03:02	QEIVEGMKQKMWSI	0.078588255	0.001066725
HLA-DQA1*03:01-DQB1*03:02	PNVSDSLLLQNIFQ	0.24174662	0.0022373796
HLA-DQA1*03:01-DQB1*03:02	PFLFTLVALLPPGA	0.2698204	0.0069975676
HLA-DQA1*03:01-DQB1*03:02	THHPISDHEATLRC	0.084168755	0.98129827
HLA-DQA1*03:01-DQB1*03:02	LGDYYQGRRITITG	0.05994637	0.068676464
HLA-DQA1*03:01-DQB1*03:02	MIVLICVIVFIIIL	0.036413733	0.0010380517
HLA-DQA1*03:01-DQB1*03:02	SAQGSDESLITCKA	0.18006127	0.0052293637
HLA-DQA1*03:01-DQB1*03:02	LPGGSSLAALTVTL	0.32721466	0.037468262
HLA-DQA1*03:01-DQB1*03:02	GVHEQKQQVVKFLI	0.10928523	0.008873025
HLA-DQA1*03:01-DQB1*03:02	APCCLWLLGAVLLM	0.1577085	0.0011489205
HLA-DQA1*03:01-DQB1*03:02	FGILLWEIFTLGGT	0.122859366	0.0023964862
HLA-DQA1*03:01-DQB1*03:02	MVAALSAIRANCHQ	0.24602169	0.015486851
HLA-DQA1*03:01-DQB1*03:02	SRLVLALALILVLE	0.19204904	0.0052792234
HLA-DQA1*03:01-DQB1*03:02	CIVAEIIKKVERSR	0.09585054	0.002385595
HLA-DQA1*03:01-DQB1*03:02	FPMDFNVTLRLRAE	0.32753053	0.0027312033
HLA-DQA1*03:01-DQB1*03:02	YQRKSRKTLCIIIL	0.0475676	0.0007478011
HLA-DQA1*03:01-DQB1*03:02	FDVHKKCPLCELMF	0.11464712	0.0005217326
HLA-DQA1*03:01-DQB1*03:02	AGPNMPQVPNYNLT	0.03268028	0.0023900482
HLA-DQA1*03:01-DQB1*03:02	PTEEEQEQGEIGAC	0.24194339	0.0056290645
HLA-DQA1*03:01-DQB1*03:02	DGEWEAPQIANPRC	0.23089153	0.023075456
HLA-DQA1*03:01-DQB1*03:02	PPEKPKNLSCIVNE	0.1382523	0.0007859478
HLA-DQA1*03:01-DQB1*03:02	FWIILAVAIIVVSV	0.11865941	0.0015434475
HLA-DQA1*03:01-DQB1*03:02	SRKILRSMSRKVTT	0.04692151	0.0053777723
HLA-DQA1*03:01-DQB1*03:02	GLVGIIIGTIFIIK	0.060621273	0.084976815
HLA-DQA1*03:01-DQB1*03:02	SKGLGPCGWILVAF	0.15564388	0.0017596951
HLA-DQA1*03:01-DQB1*03:02	LPKGDAEKPEEELE	0.31211028	0.28723007
HLA-DQA1*03:01-DQB1*03:02	PPGPGPGNTTRFGS	0.016181108	0.002465892
HLA-DQA1*03:01-DQB1*03:02	FALFFFFQGLSTWQ	0.21472353	0.008212174
HLA-DQA1*03:01-DQB1*03:02	DNWCRRDKKQCKSR	0.016668135	0.0023978348
HLA-DQA1*03:01-DQB1*03:02	KQKRIFQTLLLLTV	0.10480353	0.0027223262
HLA-DQA1*03:01-DQB1*03:02	GILSVMLIFAFFQE	0.26470774	0.002326135
HLA-DQA1*03:01-DQB1*03:02	EPLARDPVKLPTTA	0.045393255	0.0065468973
HLA-DQA1*03:01-DQB1*03:02	QLCDFNPKSSKQCK	0.023119977	0.0015326908
HLA-DQA1*03:01-DQB1*03:02	RQQQLTAMKVLQRN	0.13569158	0.07188848
HLA-DQA1*03:01-DQB1*03:02	NGMCSRKQKRIFQT	0.0094783865	0.0005126781
HLA-DQA1*03:01-DQB1*03:02	TTAASTPDAVDKYL	0.40666392	0.031477135
HLA-DQA1*03:01-DQB1*03:02	SIATTTTTTTESVE	0.34938708	0.22932187
HLA-DQA1*03:01-DQB1*03:02	SDEPGTAACPNGSF	0.28587157	0.03378376
HLA-DQA1*03:01-DQB1*03:02	ALWVLGLCCVLLTF	0.1639283	0.0016222827
HLA-DQA1*03:01-DQB1*03:02	TPKDSTGKSGAEAQ	0.25773245	0.18619741
HLA-DQA1*03:01-DQB1*03:02	ESAMIALLCLFGGV	0.22806208	0.002593107
HLA-DQA1*03:01-DQB1*03:02	DLCSVCEGKGLHRG	0.013528851	0.004394929
HLA-DQA1*03:01-DQB1*03:02	LCSSDFIRILVIFS	0.19573025	0.0006992001
HLA-DQA1*03:01-DQB1*03:02	SCPQGPQGREGLAF	0.042196475	0.00082443265
HLA-DQA1*03:01-DQB1*03:02	LLSLVDSAGQRDET	0.28187513	0.073815756
HLA-DQA1*03:01-DQB1*03:02	VIGMDVAASEFYRD	0.46793938	0.020432662
HLA-DQA1*03:01-DQB1*03:02	TCPVCKQKVVPSQG	0.031199919	0.002355146
HLA-DQA1*03:01-DQB1*03:02	ELDALGDELLADED	0.5248982	0.039775055
HLA-DQA1*03:01-DQB1*03:02	SASFTVTKGKSSTQ	0.07453757	0.104590476
HLA-DQA1*03:01-DQB1*03:02	LLLLLVPLLLLMCH	0.062125597	0.0073454366
HLA-DQA1*03:01-DQB1*03:02	HVIPMNPNTNDLFN	0.07071931	0.017363371
HLA-DQA1*03:01-DQB1*03:02	HTDKIGRLKELCEQ	0.12991296	0.013133223
HLA-DQA1*03:01-DQB1*03:02	CVHHHGSPGVDLPV	0.108429104	0.0036650219
HLA-DQA1*03:01-DQB1*03:02	AKDRPEIWEGEPPC	0.2292427	0.0010556139
HLA-DQA1*03:01-DQB1*03:02	LGYCKGVEPKTECE	0.24738951	0.0033757198
HLA-DQA1*03:01-DQB1*03:02	LLWPGAALLVLLGV	0.26847598	0.0087817265
HLA-DQA1*03:01-DQB1*03:02	DTCDRIKQSASGTK	0.024340067	0.0055857003
HLA-DQA1*03:01-DQB1*03:02	LSTLLCEQQQKDGT	0.086039305	0.002010048
HLA-DQA1*03:01-DQB1*03:02	GNGYLEDGEECDCG	0.23869568	0.0047429926
HLA-DQA1*03:01-DQB1*03:02	TSAAMSRGDNCTDL	0.19471689	0.0029098492
HLA-DQA1*03:01-DQB1*03:02	STIYRGEMCFFDSE	0.29856446	0.037812896
HLA-DQA1*03:01-DQB1*03:02	AGLPRRIIKETQRL	0.059438217	0.0019198479
HLA-DQA1*03:01-DQB1*03:02	SQRDYAKGFGGQYG	0.060530476	0.07915817
HLA-DQA1*03:01-DQB1*03:02	IIVGIVLIIYFRKP	0.07381475	0.024045233
HLA-DQA1*03:01-DQB1*03:02	EGLKRLAKSDPMVQ	0.08628616	0.02702089
HLA-DQA1*03:01-DQB1*03:02	QLDTTLFGKKSSPL	0.011295616	0.016728256
HLA-DQA1*03:01-DQB1*03:02	TPKDSTGKSGAEAQ	0.25773245	0.18619741
HLA-DQA1*03:01-DQB1*03:02	TQMAGTSSNTISAG	0.1787598	0.053901363
HLA-DQA1*03:01-DQB1*03:02	RTTSIATTTTTTTE	0.3195286	0.12616594
HLA-DQA1*03:01-DQB1*03:02	FFFTLVPSTRMALG	0.12119185	0.024963278
HLA-DQA1*03:01-DQB1*03:02	GLVGIIIGTIFIIK	0.060621273	0.084976815
HLA-DQA1*03:01-DQB1*03:02	TQMAGTSSNTISAG	0.1787598	0.053901363
HLA-DQA1*03:01-DQB1*03:02	GGKGGSCSQAACSN	0.09162663	0.02045219
HLA-DQA1*03:01-DQB1*03:02	GLVGIIIGTIFIIK	0.060621273	0.084976815
HLA-DQA1*03:01-DQB1*03:02	AVILDKATGEGLIR	0.19568478	0.38157776
HLA-DQA1*03:01-DQB1*03:02	NYFGDVHFYDYISD	0.28628287	0.01578274
HLA-DQA1*03:01-DQB1*03:02	ELGMTFTGVDTMAS	0.25607607	0.027227972
HLA-DQA1*03:01-DQB1*03:02	TTTTTTESVEEVVR	0.36693907	0.8381985
HLA-DQA1*03:01-DQB1*03:02	GLVGIIIGTIFIIK	0.060621273	0.084976815
HLA-DQA1*03:01-DQB1*03:02	GLVGIIIGTIFIIK	0.060621273	0.084976815
HLA-DQA1*03:01-DQB1*03:02	TTRMTDVDRNGTTA	0.11555474	0.018857624
HLA-DQA1*03:01-DQB1*03:02	GAFRALCGLALLCA	0.21263663	0.0063900016
HLA-DQA1*03:01-DQB1*03:02	PPQVNQSLTSVPPM	0.21841626	0.0021218113
HLA-DQA1*03:01-DQB1*03:02	GSCSQAACSNSAQG	0.20592965	0.002066446
HLA-DQA1*03:01-DQB1*03:02	WAGSHSMRYFTTSV	0.2175125	0.0057332157
HLA-DQA1*03:01-DQB1*03:02	KTHMTHHPISDHEA	0.1261845	0.98161066
HLA-DQA1*03:01-DQB1*03:02	TDGVKGMDGFCSRS	0.07462142	0.006092456
HLA-DQA1*03:01-DQB1*03:02	HGTDPNIPDEYGNT	0.09391319	0.023589576
HLA-DQA1*03:01-DQB1*03:02	SSLRQRPEPQVTGT	0.050797656	0.0034536854
HLA-DQA1*03:01-DQB1*03:02	GLVGIIIGTIFIIK	0.060621273	0.084976815
HLA-DQA1*03:01-DQB1*03:02	TECERLAGTESPVR	0.2952405	0.010538229
HLA-DQA1*03:01-DQB1*03:02	GLPANGLALWVLAT	0.24990931	0.0058975792
HLA-DQA1*03:01-DQB1*03:02	FVVALVLLNVAAAG	0.1988619	0.0035640046
HLA-DQA1*03:01-DQB1*03:02	ECERLAGTESPVRE	0.42750007	0.0037339572
HLA-DQA1*03:01-DQB1*03:02	SSMFIPQLLTSIDA	0.2663457	0.0060645207
HLA-DQA1*03:01-DQB1*03:02	CTRCDSGEVELSPC	0.2615001	0.0017428783
HLA-DQA1*03:01-DQB1*03:02	GTLVDMKELGIWEP	0.20888653	0.01948497
HLA-DQA1*03:01-DQB1*03:02	DDAYETTLHVKLPV	0.15551434	0.0584537
HLA-DQA1*03:01-DQB1*03:02	QDKTLTAEHARGMG	0.2139476	0.744459
HLA-DQA1*03:01-DQB1*03:02	STPSPPKPTGIFQT	0.048344843	0.0028800233
HLA-DQA1*03:01-DQB1*03:02	LLAILAVALAVSPA	0.2970642	0.007326407
HLA-DQA1*03:01-DQB1*03:02	EESKAKFENLCKLM	0.08533902	0.0007670226
HLA-DQA1*03:01-DQB1*03:02	IDGQDISQVTQASL	0.3154718	0.027331844
HLA-DQA1*03:01-DQB1*03:02	TPLLFLTLLLHCTG	0.04352553	0.030440861
HLA-DQA1*03:01-DQB1*03:02	PRILGFWGGCRVWV	0.120088145	0.0008855226
HLA-DQA1*03:01-DQB1*03:02	VSLAVAAIPEGLPI	0.5457093	0.4063503
HLA-DQA1*03:01-DQB1*03:02	PGLLQDSDSLSGSY	0.15015973	0.008395314
HLA-DQA1*03:01-DQB1*03:02	YKRMTGSEFDFEEM	0.42213866	0.007784364
HLA-DQA1*03:01-DQB1*03:02	MTFRGSVTISVQAL	0.42710203	0.004409522
HLA-DQA1*03:01-DQB1*03:02	NSQESSWGKNVSST	0.025020223	0.0038888813
HLA-DQA1*03:01-DQB1*03:02	NPQKPLYSSCLSVE	0.25108787	0.026035398
HLA-DQA1*03:01-DQB1*03:02	VQASEHPKIEFYLK	0.22702642	0.012320427
HLA-DQA1*03:01-DQB1*03:02	QTVPSGMAGPPPAG	0.11880784	0.009272869
HLA-DQA1*03:01-DQB1*03:02	ANPVKQLQPNEEAD	0.28956077	0.5384201
HLA-DQA1*03:01-DQB1*03:02	YPGPPMMDGAMGYV	0.20087725	0.007835335
HLA-DQA1*03:01-DQB1*03:02	APAGCLSQAARTPG	0.15591118	0.06232252
HLA-DQA1*03:01-DQB1*03:02	LLHCVSRSHSQNAT	0.051240556	0.0024555004
HLA-DQA1*03:01-DQB1*03:02	MQDPDYEQLLKVVT	0.19321512	0.0019263483
HLA-DQA1*03:01-DQB1*03:02	RFVVALVLLNVAAA	0.15680726	0.0039820587
HLA-DQA1*03:01-DQB1*03:02	DQDGSGDDSDNFSG	0.16748919	0.010988987
HLA-DQA1*03:01-DQB1*03:02	EKSIVGMTKVKVGK	0.031631526	0.04291696
HLA-DQA1*03:01-DQB1*03:02	RNMVHPNVICDGCN	0.05184706	0.0017331516
HLA-DQA1*03:01-DQB1*03:02	KSLNIFGSSWSVRP	0.1932415	0.010613516
HLA-DQA1*03:01-DQB1*03:02	VCARGCLDSAGPWT	0.1458254	0.0014859798
HLA-DQA1*03:01-DQB1*03:02	PNGTEVPNTRSRGH	0.051505264	0.0020346465
HLA-DQA1*03:01-DQB1*03:02	RWGPLIGLAPCCLW	0.2459896	0.0013501011
HLA-DQA1*03:01-DQB1*03:02	FMCKVYSDPQPHIQ	0.15515848	0.00488267
HLA-DQA1*03:01-DQB1*03:02	RLAGTESPVREEPG	0.48601353	0.100425445
HLA-DQA1*03:01-DQB1*03:02	RWKNEVRIHSGSFQ	0.08322842	0.0043400386
HLA-DQA1*03:01-DQB1*03:02	DQCKDECCFDANQP	0.15974256	0.012053636
HLA-DQA1*03:01-DQB1*03:02	VPDRAPDSRPEEAL	0.3622707	0.55868447
HLA-DQA1*03:01-DQB1*03:02	HPCLNGASCVPREA	0.36043373	0.058955826
HLA-DQA1*03:01-DQB1*03:02	DNDPDCEDGSDEWP	0.25189894	0.0040397146
HLA-DQA1*03:01-DQB1*03:02	RVCENIPIVLCGNK	0.0780752	0.0019632597
HLA-DQA1*03:01-DQB1*03:02	WAALLLGTLQVLAL	0.25189826	0.0021724885
HLA-DQA1*03:01-DQB1*03:02	LWFHPEELVDYTSC	0.22926235	0.005913345
HLA-DQA1*03:01-DQB1*03:02	APQLLIVLLGLSAL	0.19309588	0.003896805
HLA-DQA1*03:01-DQB1*03:02	AQQSVRLDDSFVRG	0.22757587	0.093715705
HLA-DQA1*03:01-DQB1*03:02	NMEMVQQKKEGPIP	0.040771972	0.0029772345
HLA-DQA1*03:01-DQB1*03:02	CRGYLARKAFAKRQ	0.048917938	0.0011823217
HLA-DQA1*03:01-DQB1*03:02	GPVVGTRYKCSVCP	0.012777626	0.007884041
HLA-DQA1*03:01-DQB1*03:02	IWAVVPCIKSFLIE	0.2350257	0.002242555
HLA-DQA1*03:01-DQB1*03:02	SKHCDGLRDCSDGS	0.03124609	0.0028439465
HLA-DQA1*03:01-DQB1*03:02	DHFGNAKCNGYCNE	0.02695982	0.0047872886
HLA-DQA1*03:01-DQB1*03:02	MCFGLAFMLAGVIL	0.124676615	0.0010607173
HLA-DQA1*03:01-DQB1*03:02	SSVLEALSGVALPR	0.28620484	0.5154406
HLA-DQA1*03:01-DQB1*03:02	WATENGFSYPVISY	0.3330448	0.07679659
HLA-DQA1*03:01-DQB1*03:02	LIGFMIGYLGYCKG	0.1549303	0.031343304
HLA-DQA1*03:01-DQB1*03:02	ETFLQTTTFLPEDF	0.48566163	0.07547188
HLA-DQA1*03:01-DQB1*03:02	MSSIGTGYDLSAST	0.18751135	0.01607411
HLA-DQA1*03:01-DQB1*03:02	AGAVVIIVRAPRCR	0.2165591	0.058771946
HLA-DQA1*03:01-DQB1*03:02	IVSASNFTSQLSSQ	0.22375838	0.008843638
HLA-DQA1*03:01-DQB1*03:02	SAGRPKRPHARRAL	0.029855588	0.013541365
HLA-DQA1*03:01-DQB1*03:02	KDGKLTKEEIVDKY	0.10545469	0.24553502
HLA-DQA1*03:01-DQB1*03:02	CVATSSAGNTGSGT	0.12422596	0.0011019735
HLA-DQA1*03:01-DQB1*03:02	EGFCPCLESGIQNV	0.21252929	0.00052234484
HLA-DQA1*03:01-DQB1*03:02	WTPLLFLTLLLHCT	0.073565744	0.0067859157
HLA-DQA1*03:01-DQB1*03:02	IVFFLIGFMIGYLG	0.090085596	0.008389688
HLA-DQA1*03:01-DQB1*03:02	RSNLFEDATSALVT	0.34707803	0.16941491
HLA-DQA1*03:01-DQB1*03:02	FKLLLIGDSGVGKT	0.08318747	0.003677424
HLA-DQA1*03:01-DQB1*03:02	RCPNGTCIPSSKHC	0.029283175	0.0012837842
HLA-DQA1*03:01-DQB1*03:02	QHYIAVSSPTNTTY	0.18000692	0.027200524
HLA-DQA1*03:01-DQB1*03:02	SSDNRLLMSLFLFF	0.23929241	0.0022769324
HLA-DQA1*03:01-DQB1*03:02	ACSNSAQGSDESLI	0.28945404	0.0014533366
HLA-DQA1*03:01-DQB1*03:02	ELDLRPQGLELFEN	0.31146425	0.050690793
HLA-DQA1*03:01-DQB1*03:02	WAGSHSMRYFYTAM	0.22858545	0.0042503355
HLA-DQA1*03:01-DQB1*03:02	GLVGIIIGTIFIIK	0.060621273	0.084976815
HLA-DQA1*03:01-DQB1*03:02	QVKAAGRYHNQTLR	0.036424886	0.0037084627
HLA-DQA1*03:01-DQB1*03:02	GASYGTGGRMMNCP	0.025012678	0.0026058578
HLA-DQA1*03:01-DQB1*03:02	RECDAKTQEKEEMM	0.20078845	0.010008838
HLA-DQA1*03:01-DQB1*03:02	KFPIKWTAPEAINF	0.2937512	0.29425114
HLA-DQA1*03:01-DQB1*03:02	TLSLAADSKEDAVN	0.306345	0.018432226
HLA-DQA1*03:01-DQB1*03:02	VMLIFAFFQELVIA	0.21979791	0.002393303
HLA-DQA1*03:01-DQB1*03:02	GVINLTEEVLWVKV	0.21123801	0.0068078795
HLA-DQA1*03:01-DQB1*03:02	APQLLIVLLGLSAL	0.19309588	0.003896805
HLA-DQA1*03:01-DQB1*03:02	EGLIYLALFSFVTA	0.21420336	0.00253375
HLA-DQA1*03:01-DQB1*03:02	YGLVEPIPFEFPPT	0.33504957	0.0048294337
HLA-DQA1*03:01-DQB1*03:02	EENLELKKLLMSNG	0.03652974	0.0032692305
HLA-DQA1*03:01-DQB1*03:02	GQNSQSPQCFKTCS	0.058467202	0.00223984
HLA-DQA1*03:01-DQB1*03:02	THHPISDHEATLRC	0.084168755	0.98129827
HLA-DQA1*03:01-DQB1*03:02	PPASEGSAESMGPD	0.40446118	0.018221762
HLA-DQA1*03:01-DQB1*03:02	LGLCCVLLTFGSVR	0.1144375	0.0175657
HLA-DQA1*03:01-DQB1*03:02	WPENSQQTPMCQAW	0.26417786	0.0011513311
HLA-DQA1*03:01-DQB1*03:02	GHCWGLRSTLASFA	0.24049619	0.0012060313
HLA-DQA1*03:01-DQB1*03:02	ACARQENVFKKFDG	0.038629007	0.0024122025
HLA-DQA1*03:01-DQB1*03:02	EADRCTACVTCSRD	0.25284255	0.0040079304
HLA-DQA1*03:01-DQB1*03:02	CGLESGPMALEQNL	0.34944722	0.0005854007
HLA-DQA1*03:01-DQB1*03:02	SVNITDQSGNYSQE	0.12647907	0.02582844
HLA-DQA1*03:01-DQB1*03:02	DIARLMVMVRQEES	0.51229644	0.0073223887
HLA-DQA1*03:01-DQB1*03:02	ACGDGSDEAGCSSD	0.15352808	0.001308165
HLA-DQA1*03:01-DQB1*03:02	VILVLLLLLGIGLM	0.05545165	0.0017456565
HLA-DQA1*03:01-DQB1*03:02	SGDFKKWVGAPFTG	0.15278992	0.119299255
HLA-DQA1*03:01-DQB1*03:02	LLVCREGSLAKEKT	0.15779072	0.0018836685
HLA-DQA1*03:01-DQB1*03:02	EPVNLQASVTVSCD	0.40579823	0.030557632
HLA-DQA1*03:01-DQB1*03:02	EAAHDLALACKLDY	0.3687816	0.039021015
HLA-DQA1*03:01-DQB1*03:02	QKGIEVSSSELGMT	0.3138068	0.03565555
HLA-DQA1*03:01-DQB1*03:02	YRCSSGTCVMDTWV	0.35606337	0.0014336865
HLA-DQA1*03:01-DQB1*03:02	EESKAKFENLCKLM	0.08533902	0.0007670226
HLA-DQA1*03:01-DQB1*03:02	WNDLWLNEGFATFM	0.37201375	0.001882676
HLA-DQA1*03:01-DQB1*03:02	ASAKLWDVREGMCR	0.14864443	0.0044686324
HLA-DQA1*03:01-DQB1*03:02	QLDLQDLSKKPPDW	0.014548827	0.0023094984
HLA-DQA1*03:01-DQB1*03:02	LFAVLLVVLILFLV	0.06304677	0.0015930363
HLA-DQA1*03:01-DQB1*03:02	THHPISDHEATLRC	0.084168755	0.98129827
HLA-DQA1*03:01-DQB1*03:02	EESKAKFENLCKLM	0.08533902	0.0007670226
HLA-DQA1*03:01-DQB1*03:02	VDGGPPCAPGGTAK	0.020247828	0.01010319
HLA-DQA1*03:01-DQB1*03:02	LWVLGLCCVLLTFG	0.09481542	0.0025774967
HLA-DQA1*03:01-DQB1*03:02	FAVFLILLLMYRMK	0.0419972	0.0015280303
HLA-DQA1*03:01-DQB1*03:02	GTSGDHDDSAMKTL	0.10280614	0.006725099
HLA-DQA1*03:01-DQB1*03:02	SNLITNLRKKEISK	0.010975116	0.0040345797
HLA-DQA1*03:01-DQB1*03:02	MGCIKSKGKDSLSD	0.005358343	0.0020137285
HLA-DQA1*03:01-DQB1*03:02	VQTSASDLLDSQDS	0.37525406	0.14274101
HLA-DQA1*03:01-DQB1*03:02	PLVRDSRTSPANCT	0.1771269	0.0050879223
HLA-DQA1*03:01-DQB1*03:02	RMLNKRPTLKDLES	0.017457837	0.0023981861
HLA-DQA1*03:01-DQB1*03:02	AYQIRCGYPTRILG	0.077145584	0.0085215
HLA-DQA1*03:01-DQB1*03:02	TWRLNERHYGGLTG	0.01953984	0.002893156
HLA-DQA1*03:01-DQB1*03:02	PRVAWHIDPFGHSR	0.11682818	0.04813941
HLA-DQA1*03:01-DQB1*03:02	RPGSPKMEGTGKKA	0.0030323556	0.01162972
HLA-DQA1*03:01-DQB1*03:02	NSAQGSDESLITCK	0.1680856	0.02256104
HLA-DQA1*03:01-DQB1*03:02	CNHQSQRTCAAFCR	0.14162834	0.0008118918
HLA-DQA1*03:01-DQB1*03:02	FRCGGNKKRRQINE	0.0019276575	0.0005048013
HLA-DQA1*03:01-DQB1*03:02	PACDHFGNAKCNGY	0.035411224	0.0006170063
HLA-DQA1*03:01-DQB1*03:02	KETEGDVTSVKDAK	0.26056138	0.13449946
HLA-DQA1*03:01-DQB1*03:02	LQHVPSDHTNETSN	0.06478137	0.008396479
HLA-DQA1*03:01-DQB1*03:02	VGLLILLSRRFRCG	0.03177001	0.0018710941
HLA-DQA1*03:01-DQB1*03:02	QQQQQQQQQPQPPQ	0.02298789	0.056197554
HLA-DQA1*03:01-DQB1*03:02	VLVTEDNVMKIADF	0.26616427	0.0074456586
HLA-DQA1*03:01-DQB1*03:02	THHPISDHEATLRC	0.084168755	0.98129827
HLA-DQA1*03:01-DQB1*03:02	ILSVMLIFAFFQEL	0.3351584	0.002489451
HLA-DQA1*03:01-DQB1*03:02	RALWVLGLCCVLLT	0.13922039	0.0019075067
HLA-DQA1*03:01-DQB1*03:02	SPVREEPGEDFPAA	0.33244482	0.24946347
HLA-DQA1*03:01-DQB1*03:02	DTATCCAKWNTEDK	0.13691585	0.0052604787
HLA-DQA1*03:01-DQB1*03:02	FGDIMIDYTYVECT	0.4031979	0.001095284
HLA-DQA1*03:01-DQB1*03:02	TLAYLIFCLCSLVG	0.09857525	0.003980634
HLA-DQA1*03:01-DQB1*03:02	ARRWRQLVEKGPQY	0.06397966	0.0015488616
HLA-DQA1*03:01-DQB1*03:02	DDCMKHFKGSVEKL	0.19702221	0.015689155
HLA-DQA1*03:01-DQB1*03:02	TEEVVNSQLPLLLS	0.1496448	0.01528548
HLA-DQA1*03:01-DQB1*03:02	ENGTGPAKFNIPHS	0.06167419	0.012429
HLA-DQA1*03:01-DQB1*03:02	ACINPEHCMLVCGS	0.18732847	0.0019517082
HLA-DQA1*03:01-DQB1*03:02	TNLGAEGSVFPKVR	0.27043808	0.04053261
HLA-DQA1*03:01-DQB1*03:02	NVFQNDEFDVFSRD	0.22522528	0.18008599
HLA-DQA1*03:01-DQB1*03:02	TECERLAGTESPVR	0.2952405	0.010538229
HLA-DQA1*03:01-DQB1*03:02	KCSRLVLALALILV	0.059576027	0.0006347323
HLA-DQA1*03:01-DQB1*03:02	GWLGMLAGAVVIIV	0.1934	0.0034490314
HLA-DQA1*03:01-DQB1*03:02	FEEAERSLKDMEES	0.35497376	0.04224391
HLA-DQA1*03:01-DQB1*03:02	KALGLLCGKDADAC	0.07999745	0.00085583376
HLA-DQA1*03:01-DQB1*03:02	HVESHWKVCPMCSE	0.21558364	0.0011023594
HLA-DQA1*03:01-DQB1*03:02	IVGILFAVFLILLL	0.027927058	0.0072592734
HLA-DQA1*03:01-DQB1*03:02	DFEQEMVRAAASSS	0.3111604	0.0050362917
HLA-DQA1*03:01-DQB1*03:02	FNLNAINRCPLPRP	0.06730639	0.004205134
HLA-DQA1*03:01-DQB1*03:02	AKPDGVTATAADEE	0.5920169	0.44423836
HLA-DQA1*03:01-DQB1*03:02	LGVGLALALQPGAA	0.30241373	0.02888847
HLA-DQA1*03:01-DQB1*03:02	ERNITGTRVKVPVG	0.048159324	0.0345055
HLA-DQA1*03:01-DQB1*03:02	RGYRMPCPPECPES	0.23054765	0.0033883392
HLA-DQA1*03:01-DQB1*03:02	GRPGSPKMEGTGKK	0.0029742224	0.0052257134
HLA-DQA1*03:01-DQB1*03:02	VLGLCCVLLTFGSV	0.16258664	0.0060096853
HLA-DQA1*03:01-DQB1*03:02	NGTEVPNTRSRGHH	0.03449769	0.0035217598
HLA-DQA1*03:01-DQB1*03:02	PDILGQPEPPQEGG	0.20097171	0.0030620364
HLA-DQA1*03:01-DQB1*03:02	SGCGLIAASFCNTV	0.22915697	0.0010016514
HLA-DQA1*03:01-DQB1*03:02	LSCNPEMMKNAADS	0.14501294	0.004780026
HLA-DQA1*03:01-DQB1*03:02	FSYDILPGCKASRY	0.15395154	0.0037262097
HLA-DQA1*03:01-DQB1*03:02	LVTSLSESWYNLLL	0.29776254	0.002415258
HLA-DQA1*03:01-DQB1*03:02	NYLNPSSGQWGQHH	0.014583818	0.036481127
HLA-DQA1*03:01-DQB1*03:02	GLRLLLLLLPLLWL	0.08061544	0.0074860705
HLA-DQA1*03:01-DQB1*03:02	MDDHKLTLEELSTK	0.16645715	0.10645833
HLA-DQA1*03:01-DQB1*03:02	MCDCPQGYQLKNNT	0.024926398	0.002132108
HLA-DQA1*03:01-DQB1*03:02	MRALWVLGLCCVLL	0.12919502	0.0022120676
HLA-DQA1*03:01-DQB1*03:02	QGPCCTAQCAFKSK	0.14618011	0.005978334
HLA-DQA1*03:01-DQB1*03:02	RRALPSHLGLHPER	0.16452111	0.0030890955
HLA-DQA1*03:01-DQB1*03:02	KLLKCSRLVLALAL	0.18070246	0.001064863
HLA-DQA1*03:01-DQB1*03:02	SIATTTTTTTESVE	0.34938708	0.22932187
HLA-DQA1*03:01-DQB1*03:02	CDGCNGPVVGTRYK	0.029326836	0.0023536205
HLA-DQA1*03:01-DQB1*03:02	GLIRVTTQRALGQP	0.1508053	0.17781611
HLA-DQA1*03:01-DQB1*03:02	GLVGIIIGTIFIIK	0.060621273	0.084976815
HLA-DQA1*03:01-DQB1*03:02	GLVGIIIGTIFIIK	0.060621273	0.084976815
HLA-DQA1*03:01-DQB1*03:02	NSRANISCVWSQDG	0.28735054	0.01924837
HLA-DQA1*03:01-DQB1*03:02	GVEWIASWLVVTVP	0.30978164	0.0044581615
HLA-DQA1*03:01-DQB1*03:02	LAALGLLFLGALRA	0.25537673	0.005501557
HLA-DQA1*03:01-DQB1*03:02	LTSEEESQRLKGSE	0.2000027	0.023075087
HLA-DQA1*03:01-DQB1*03:02	ATIPFDQVNDDYCD	0.3122322	0.0028912695
HLA-DQA1*03:01-DQB1*03:02	ASGRPGSPKMEGTG	0.014905451	0.007875012
HLA-DQA1*03:01-DQB1*03:02	ASPGCLWLLAVALL	0.1859703	0.00083559303
HLA-DQA1*03:01-DQB1*03:02	PAPARRPQRSLLLL	0.08988778	0.0011721983
HLA-DQA1*03:01-DQB1*03:02	AGTESPVREEPGED	0.47038126	0.02185084
HLA-DQA1*03:01-DQB1*03:02	QIVLLGLVTAALWA	0.2870577	0.004679081
HLA-DQA1*03:01-DQB1*03:02	LTLTFQRAMHDYNQ	0.25854632	0.069952354
HLA-DQA1*03:01-DQB1*03:02	LMCFGALIGLCACI	0.18525273	0.0014244749
HLA-DQA1*03:01-DQB1*03:02	SRWGPLIGLAPCCL	0.23537649	0.0018140168
HLA-DQA1*03:01-DQB1*03:02	SNRHEFGRLLSTAN	0.1592378	0.0026025882
HLA-DQA1*03:01-DQB1*03:02	WDREAGTLQVLGAL	0.3696372	0.04273636
HLA-DQA1*03:01-DQB1*03:02	RLSRCLNTFDLVAL	0.21486154	0.0016821293
HLA-DQA1*03:01-DQB1*03:02	HKKCPLCELMFPPN	0.083656654	0.0004463555
HLA-DQA1*03:01-DQB1*03:02	VCPDYDLCSVCEGK	0.21524295	0.0035595181
HLA-DQA1*03:01-DQB1*03:02	FVVALVLLNVAAAG	0.1988619	0.0035640046
HLA-DQA1*03:01-DQB1*03:02	PVIFDRSREEIEEE	0.33657703	0.012798329
HLA-DQA1*03:01-DQB1*03:02	GFPSFNHTQFPPSR	0.101315275	0.010937301
HLA-DQA1*03:01-DQB1*03:02	LSQDLTMAPGSTLW	0.27238646	0.0068989596
HLA-DQA1*03:01-DQB1*03:02	GTRYKCSVCPDYDL	0.15072791	0.0073206625
HLA-DQA1*03:01-DQB1*03:02	VQEFISGQSVVFVA	0.32143947	0.06529337
HLA-DQA1*03:01-DQB1*03:02	EDSSAMEELATEKE	0.5543422	0.04201232
HLA-DQA1*03:01-DQB1*03:02	QNVAPDMFRTIPPE	0.28557965	0.010834584
HLA-DQA1*03:01-DQB1*03:02	INCRNNKKLLGRVK	0.0007961887	0.0007677386
HLA-DQA1*03:01-DQB1*03:02	ASSPVPLPPVTHLD	0.09923813	0.0098917615
HLA-DQA1*03:01-DQB1*03:02	SCYETMADASTELQ	0.4850602	0.0019847911
HLA-DQA1*03:01-DQB1*03:02	THHPISDHEATLRC	0.084168755	0.98129827
HLA-DQA1*03:01-DQB1*03:02	GGSCSQAACSNSAQ	0.19501033	0.0031032017
HLA-DQA1*03:01-DQB1*03:02	SFNPGVFVANLTEW	0.5122368	0.0204462
HLA-DQA1*03:01-DQB1*03:02	CWALGFYPAEITLT	0.38257223	0.0016599953
HLA-DQA1*03:01-DQB1*03:02	ASSPVPLPPVTHLD	0.09923813	0.0098917615
HLA-DQA1*03:01-DQB1*03:02	LLIALGLLLAAPAQ	0.232289	0.017363843
HLA-DQA1*03:01-DQB1*03:02	MRFVVALVLLNVAA	0.10701569	0.00538548
HLA-DQA1*03:01-DQB1*03:02	RTGLLLLLLAVAVR	0.08223477	0.0054861745
HLA-DQA1*03:01-DQB1*03:02	RGMVKVSNCTPRSD	0.045591254	0.008663208
HLA-DQA1*03:01-DQB1*03:02	APQLLIVLLGLSAL	0.19309588	0.003896805
HLA-DQA1*03:01-DQB1*03:02	TVFRPGLGWYTVNS	0.12850107	0.07830934
HLA-DQA1*03:01-DQB1*03:02	RNRGMTALLKVSSC	0.1500393	0.00086748356
HLA-DQA1*03:01-DQB1*03:02	MKMRFLGLVVCLVL	0.08887264	0.0022856805
HLA-DQA1*03:01-DQB1*03:02	DFREEETFFSVFAI	0.4644148	0.0027851132
HLA-DQA1*03:01-DQB1*03:02	RQATCFLGRSIGVR	0.07906962	0.012522382
HLA-DQA1*03:01-DQB1*03:02	FRNRGMTALLKVSS	0.18119046	0.00089653983
HLA-DQA1*03:01-DQB1*03:02	NSTETPSAYDLLIL	0.2973434	0.008018253
HLA-DQA1*03:01-DQB1*03:02	SRRSRRRSGDGEPP	0.040533308	0.0014308688
HLA-DQA1*03:01-DQB1*03:02	YKKDGADFAKWRCV	0.07882514	0.0023991887
HLA-DQA1*03:01-DQB1*03:02	KTHMTHHPISDHEA	0.1261845	0.98161066
HLA-DQA1*03:01-DQB1*03:02	GLVWMQVALKEDLD	0.42793077	0.0053308206
HLA-DQA1*03:01-DQB1*03:02	LMSNGNKEGASGRP	0.01663666	0.001716362
HLA-DQA1*03:01-DQB1*03:02	YDDTISVEMKKEDF	0.41402203	0.30785695
HLA-DQA1*03:01-DQB1*03:02	DSSFDVHKKCPLCE	0.04021614	0.0017575405
HLA-DQA1*03:01-DQB1*03:02	GRDRSPLRRSPPRA	0.03220052	0.0014592842
HLA-DQA1*03:01-DQB1*03:02	TCSEKSTNLHDYGM	0.09087541	0.0016251439
HLA-DQA1*03:01-DQB1*03:02	RHRRALDTNYCFSS	0.08999155	0.0014415875
HLA-DQA1*03:01-DQB1*03:02	AETSDVANAVLDGA	0.47760928	0.04464564
HLA-DQA1*03:01-DQB1*03:02	YWWKNLKMMIILGV	0.08416421	0.0010285078
HLA-DQA1*03:01-DQB1*03:02	PLVPKVLVGNKCDL	0.011182325	0.0055107404
HLA-DQA1*03:01-DQB1*03:02	LPNGDWPQENIAGV	0.15610377	0.01331656
HLA-DQA1*03:01-DQB1*03:02	RQNRSVRLTWEAGA	0.3117077	0.004165618
HLA-DQA1*03:01-DQB1*03:02	VALAFIIKPGSGAQ	0.11291633	0.08677169
HLA-DQA1*03:01-DQB1*03:02	AAPQLLIVLLGLSA	0.20860277	0.004393389
HLA-DQA1*03:01-DQB1*03:02	PGFPSFNHTQFPPS	0.10421278	0.0016371576
HLA-DQA1*03:01-DQB1*03:02	KGASSCRLLFCLLI	0.092063256	0.0033463668
HLA-DQA1*03:01-DQB1*03:02	VIAVAIATVIVISL	0.100544006	0.007900933
HLA-DQA1*03:01-DQB1*03:02	RRSSPSPPPSEEKD	0.23464197	0.004626762
HLA-DQA1*03:01-DQB1*03:02	NLNAINRCPLPRPW	0.022102954	0.0035276928
HLA-DQA1*03:01-DQB1*03:02	LLCLLLVPLLLSLF	0.15324041	0.0025090761
HLA-DQA1*03:01-DQB1*03:02	HGCRLIFLFRQDPS	0.20414585	0.0008999471
HLA-DQA1*03:01-DQB1*03:02	MLEARIRILTNNSQ	0.17139919	0.001468876
HLA-DQA1*03:01-DQB1*03:02	WRRREASVGARGVL	0.21310663	0.012001149
HLA-DQA1*03:01-DQB1*03:02	FKYIIIGDTGVGKS	0.093275815	0.077085495
HLA-DQA1*03:01-DQB1*03:02	ELMFPPNYDQSKFE	0.0980257	0.0026292305
HLA-DQA1*03:01-DQB1*03:02	GNDGRPRVAWHIDP	0.14090422	0.004885503
HLA-DQA1*03:01-DQB1*03:02	LPAQLLGLLMLWVP	0.20241049	0.0080437735
HLA-DQA1*03:01-DQB1*03:02	LLFLVLSLVFICFY	0.053885862	0.0013845296
HLA-DQA1*03:01-DQB1*03:02	VLLCWIKFLPVDAR	0.16599861	0.003025475
HLA-DQA1*03:01-DQB1*03:02	ASSPVPLPPVTHLD	0.09923813	0.0098917615
HLA-DQA1*03:01-DQB1*03:02	KEPFEDGFANGEES	0.4284967	0.28216404
HLA-DQA1*03:01-DQB1*03:02	LRARGPSGAAAMRS	0.16851345	0.010536259
HLA-DQA1*03:01-DQB1*03:02	FTFCNDTVVIPCFV	0.3261314	0.0023014592
HLA-DQA1*03:01-DQB1*03:02	NVTCNNEDSDLLED	0.2209117	0.0023544128
HLA-DQA1*03:01-DQB1*03:02	KTHMTHHPISDHEA	0.1261845	0.98161066
HLA-DQA1*03:01-DQB1*03:02	ASSPVPLPPVTHLD	0.09923813	0.0098917615
HLA-DQA1*03:01-DQB1*03:02	EFEKVCSNDNKTFD	0.07214429	0.004428108
HLA-DQA1*03:01-DQB1*03:02	LPGDNVGFNVKNVS	0.11081184	0.30444133
HLA-DQA1*03:01-DQB1*03:02	DEKVSDEKDSGKTL	0.05849792	0.01130931
HLA-DQA1*03:01-DQB1*03:02	ESQCLLGTFFTCLV	0.21857844	0.00086976914
HLA-DQA1*03:01-DQB1*03:02	LQAAVEVAGDLEVD	0.55757344	0.0235354
HLA-DQA1*03:01-DQB1*03:02	RVCENIPIVLCGNK	0.0780752	0.0019632597
HLA-DQA1*03:01-DQB1*03:02	FKYGVPTPTNVTIE	0.14990154	0.019099884
HLA-DQA1*03:01-DQB1*03:02	GDNVGFNVKNVSVK	0.08785788	0.1224187
HLA-DQA1*03:01-DQB1*03:02	AVAIATVIVISLVM	0.109063655	0.0044412096
HLA-DQA1*03:01-DQB1*03:02	CLKLPGGSSLAALT	0.16477521	0.0025616642
HLA-DQA1*03:01-DQB1*03:02	ALTCCLLALLLYKK	0.04465724	0.005362959
HLA-DQA1*03:01-DQB1*03:02	STSITNLGFRDNWV	0.16408652	0.2980229
HLA-DQA1*03:01-DQB1*03:02	EEMARTFNCGVGAV	0.18950866	0.004135581
HLA-DQA1*03:01-DQB1*03:02	TLMMMGVWFTMSFS	0.17902152	0.0049287532
HLA-DQA1*03:01-DQB1*03:02	CHNSDFRNRGMTAL	0.18854481	0.00034058598
HLA-DQA1*03:01-DQB1*03:02	KSGVINLTEEVLWV	0.34501663	0.010130739
HLA-DQA1*03:01-DQB1*03:02	RWGPLIGLAPCCLW	0.2459896	0.0013501011
HLA-DQA1*03:01-DQB1*03:02	TISVEMKKEDFDIY	0.21497084	0.029353267
HLA-DQA1*03:01-DQB1*03:02	DYDLCSVCEGKGLH	0.12991236	0.006596687
HLA-DQA1*03:01-DQB1*03:02	PTTAASTPDAVDKY	0.3901006	0.017108195
HLA-DQA1*03:01-DQB1*03:02	QCLLNVEHLSAGCP	0.117803335	0.00046962043
HLA-DQA1*03:01-DQB1*03:02	MQIELSTCFFLCLL	0.18395127	0.001618965
