# Supplementary material for: MHCII-peptide presentation: an assessment of the state-of-the-art prediction methods
Source: Front Immunol. 2024 Mar 12;15:1293706. doi: 10.3389/fimmu.2024.1293706 (PMC11027168; doi:10.3389/fimmu.2024.1293706)
Supplement: Supplementary file 2 [file DataSheet_2.zip › output/BERT/neg/15_HLA-DPA1_01_03_DPB1_02_01.csv]

allele	peptide	affinity_pred	mass_pred
HLA-DPA1*01:03-DPB1*02:01	PAPPVQAPSTSRRGL	0.08361185	0.0024188305
HLA-DPA1*01:03-DPB1*02:01	GGPPPPPGPPPPPGP	0.01810367	0.17013627
HLA-DPA1*01:03-DPB1*02:01	EHLQEAAQGPHFTQQ	0.1425719	0.0029475908
HLA-DPA1*01:03-DPB1*02:01	TFVGTPCWMAPEVME	0.3855666	0.0012271905
HLA-DPA1*01:03-DPB1*02:01	RVYCLLGDGELSEGS	0.25440252	0.00060444314
HLA-DPA1*01:03-DPB1*02:01	LGDHCEDINECLEDK	0.1579361	0.019101035
HLA-DPA1*01:03-DPB1*02:01	GDVQPWCYVAETEEG	0.21051714	0.0020247132
HLA-DPA1*01:03-DPB1*02:01	CPSLSPGVSQCFPDC	0.29543474	0.00056572485
HLA-DPA1*01:03-DPB1*02:01	LFGAVFAGAVVAAVR	0.47086734	0.010002676
HLA-DPA1*01:03-DPB1*02:01	RNSQTRKICHSLYFP	0.4406825	0.0011100221
HLA-DPA1*01:03-DPB1*02:01	MGCTVSAEDKAAAER	0.027149726	0.0013132534
HLA-DPA1*01:03-DPB1*02:01	TMNEMKSYSQAVTGF	0.22385985	0.0075985985
HLA-DPA1*01:03-DPB1*02:01	VSSTPESGVFFPSGP	0.22416674	0.0048824362
HLA-DPA1*01:03-DPB1*02:01	RLVATVLLSVVVLLH	0.58904326	0.0023982879
HLA-DPA1*01:03-DPB1*02:01	GIRICRQGFPNRVVF	0.35575512	0.0010348792
HLA-DPA1*01:03-DPB1*02:01	FNSSKADLSGMSGAR	0.08826117	0.0038770463
HLA-DPA1*01:03-DPB1*02:01	YYNLNDASLCDNVLA	0.23735778	0.0009726657
HLA-DPA1*01:03-DPB1*02:01	CVGNRHGLLVPNNTT	0.09079723	0.0012928323
HLA-DPA1*01:03-DPB1*02:01	SRTWKKQRSQTWRKT	0.30057415	0.004463351
HLA-DPA1*01:03-DPB1*02:01	AILYSKFKPQKMREH	0.59304684	0.2251384
HLA-DPA1*01:03-DPB1*02:01	ILLLAGLCCLVPVSL	0.5239748	0.0027607526
HLA-DPA1*01:03-DPB1*02:01	LNASWFRGLGNLRVL	0.50864637	0.0061707646
HLA-DPA1*01:03-DPB1*02:01	EAKRAVSEMALAMGF	0.34100154	0.012057166
HLA-DPA1*01:03-DPB1*02:01	YIELFDQIDENLKQA	0.3071074	0.002550124
HLA-DPA1*01:03-DPB1*02:01	ACRSPMSPPPPPLLL	0.14839408	0.0040313136
HLA-DPA1*01:03-DPB1*02:01	YASDASLDPEAPWPP	0.08481795	0.009375596
HLA-DPA1*01:03-DPB1*02:01	SYRFLASSLSVVVSL	0.7567237	0.015975935
HLA-DPA1*01:03-DPB1*02:01	EKLLTKEQLKIWMGK	0.31131285	0.23780093
HLA-DPA1*01:03-DPB1*02:01	LLQRAAGAGNEAAAL	0.040553987	0.00126894
HLA-DPA1*01:03-DPB1*02:01	DPNLIPSAPSKPEVT	0.07804213	0.007969135
HLA-DPA1*01:03-DPB1*02:01	NFYPRGLQLTWLENG	0.38529524	0.24253254
HLA-DPA1*01:03-DPB1*02:01	CVETNNGAGFGLSIL	0.3131234	0.0004119305
HLA-DPA1*01:03-DPB1*02:01	PTCENMNFSWRNECN	0.19838269	0.00041955485
HLA-DPA1*01:03-DPB1*02:01	LDANDNAPVFNQSLY	0.31465995	0.0022652533
HLA-DPA1*01:03-DPB1*02:01	TADGPHSPTSQVARG	0.020781768	0.0028789532
HLA-DPA1*01:03-DPB1*02:01	IACFDSLKGRCSREN	0.1976942	0.0036683052
HLA-DPA1*01:03-DPB1*02:01	YTMIMVLIFFLFTGT	0.32811412	0.0021838248
HLA-DPA1*01:03-DPB1*02:01	ALDTNSSKSTSSFPC	0.11804896	0.001023902
HLA-DPA1*01:03-DPB1*02:01	DWMPNNHSVILIDDF	0.29321402	0.0015361917
HLA-DPA1*01:03-DPB1*02:01	RALWVLGLCCVLLTF	0.45171613	0.00081661216
HLA-DPA1*01:03-DPB1*02:01	DYIKLYVRCVFITDD	0.41838562	0.012423659
HLA-DPA1*01:03-DPB1*02:01	MPPKDDKKKKDAGKS	0.055088528	0.002293017
HLA-DPA1*01:03-DPB1*02:01	GERTECAEPPRDEPP	0.019822257	0.0011587723
HLA-DPA1*01:03-DPB1*02:01	ISGVPVLGFFIIAVL	0.5509624	0.0019288864
HLA-DPA1*01:03-DPB1*02:01	LAVAFCCLHFDLPWY	0.4888837	0.00061090814
HLA-DPA1*01:03-DPB1*02:01	VKGKEAGEVRVCLHV	0.13384347	0.0016728934
HLA-DPA1*01:03-DPB1*02:01	EGRITDVIPSEAINE	0.20205098	0.04830441
HLA-DPA1*01:03-DPB1*02:01	KEDGRESPSYDTPSQ	0.027953247	0.002259708
HLA-DPA1*01:03-DPB1*02:01	WLLALLSVNSDTLLF	0.4403361	0.00069975166
HLA-DPA1*01:03-DPB1*02:01	QRILKHNMDFGKCPR	0.2604446	0.0065508336
HLA-DPA1*01:03-DPB1*02:01	VIQFARNHPLMYNSV	0.46844864	0.0094826445
HLA-DPA1*01:03-DPB1*02:01	NGEILPLKTLTYVAL	0.74270743	0.15319304
HLA-DPA1*01:03-DPB1*02:01	TLESGHPSNLTCSVP	0.115799785	0.0011862672
HLA-DPA1*01:03-DPB1*02:01	MTFSSAYVPSALCCP	0.4830003	0.0011785901
HLA-DPA1*01:03-DPB1*02:01	QLVVGACWQEFSGVE	0.6722674	0.0073039383
HLA-DPA1*01:03-DPB1*02:01	SGGGSGGLEPLEGSS	0.14891386	0.0024366237
HLA-DPA1*01:03-DPB1*02:01	LGSIMDLFTTSLALA	0.6036688	0.0016913486
HLA-DPA1*01:03-DPB1*02:01	PSFNSTEDHSKWCVS	0.15894908	0.0007478444
HLA-DPA1*01:03-DPB1*02:01	ERENPLAHLAAWGLV	0.34521765	0.0027686425
HLA-DPA1*01:03-DPB1*02:01	LIGCPMVTDDFVVSG	0.42880946	0.0028972314
HLA-DPA1*01:03-DPB1*02:01	EDKFTEILCLRSFPQ	0.38673264	0.03306565
HLA-DPA1*01:03-DPB1*02:01	SILFLVSSSEFDQVL	0.7624505	0.0019130909
HLA-DPA1*01:03-DPB1*02:01	IYGGNSPAAMTTRYV	0.14116606	0.0012919096
HLA-DPA1*01:03-DPB1*02:01	ATLAFVLAVTGNLTL	0.4725858	0.003487828
HLA-DPA1*01:03-DPB1*02:01	SSDSPASASQVAGIT	0.057101894	0.002522366
HLA-DPA1*01:03-DPB1*02:01	MVETNSQDRPVDDVK	0.014631256	0.0067826645
HLA-DPA1*01:03-DPB1*02:01	SRSQHSSSSSHWHQE	0.08967021	0.005418881
HLA-DPA1*01:03-DPB1*02:01	PVNRISLNDVSKAEG	0.14754978	0.004521399
HLA-DPA1*01:03-DPB1*02:01	PRNMVHPNVICDGCN	0.07977792	0.0013488745
HLA-DPA1*01:03-DPB1*02:01	SENPFREKKFFCAIL	0.73687625	0.6225401
HLA-DPA1*01:03-DPB1*02:01	ERLAGTESPVREEPG	0.09413065	0.0063417093
HLA-DPA1*01:03-DPB1*02:01	NPCQNDATCLDQIGE	0.11352043	0.00071265956
HLA-DPA1*01:03-DPB1*02:01	IGKKVSSKRIPYAPS	0.21380495	0.20579235
HLA-DPA1*01:03-DPB1*02:01	VRASLEDLGWADWVL	0.46331075	0.0012918196
HLA-DPA1*01:03-DPB1*02:01	VTMKWWNDLWLNEGF	0.5941302	0.001322913
HLA-DPA1*01:03-DPB1*02:01	SENPRNGEDQICPKC	0.028854702	0.00044017183
HLA-DPA1*01:03-DPB1*02:01	CRKDVGRPQPGRENF	0.054471966	0.0014029632
HLA-DPA1*01:03-DPB1*02:01	RLEKLLTKEQLKIWM	0.38702023	0.12851341
HLA-DPA1*01:03-DPB1*02:01	EGTLSESTHKYYETV	0.29314116	0.0076850504
HLA-DPA1*01:03-DPB1*02:01	YNPKYSVANDTGFVD	0.14846972	0.07089572
HLA-DPA1*01:03-DPB1*02:01	KAPKSPVGVQPILNE	0.17681153	0.007317596
HLA-DPA1*01:03-DPB1*02:01	ANGHIHFDNVSVVSL	0.41241923	0.009628385
HLA-DPA1*01:03-DPB1*02:01	WILVAFSFLFTVITF	0.45036834	0.00082557497
HLA-DPA1*01:03-DPB1*02:01	FCLPLRRAHRYDLVN	0.35700348	0.0010338242
HLA-DPA1*01:03-DPB1*02:01	DTEDVSLFDAEEETT	0.16350956	0.0025012312
HLA-DPA1*01:03-DPB1*02:01	NHRRSGGSKTGGKEK	0.051541466	0.002516436
HLA-DPA1*01:03-DPB1*02:01	AVAVQPGEQLLSPER	0.18538763	0.008106986
HLA-DPA1*01:03-DPB1*02:01	KEELIAELQDCEGLI	0.31338027	0.00094923796
HLA-DPA1*01:03-DPB1*02:01	SCCQFAESLRKKSRD	0.17082708	0.0023910054
HLA-DPA1*01:03-DPB1*02:01	PWCGVKSTHAGSKYI	0.12591806	0.0006720683
HLA-DPA1*01:03-DPB1*02:01	LSTCFFLCLLRFCFS	0.45616338	0.0009823181
HLA-DPA1*01:03-DPB1*02:01	RHGGLSSDAQESLEV	0.19906236	0.010948593
HLA-DPA1*01:03-DPB1*02:01	SVYSGQQPSVGTEIF	0.2562094	0.00799571
HLA-DPA1*01:03-DPB1*02:01	IKCATQLVWERMKLL	0.5823139	0.0016102104
HLA-DPA1*01:03-DPB1*02:01	VKGMDGFCSRSQHSS	0.15782347	0.006239351
HLA-DPA1*01:03-DPB1*02:01	MAPRTLLLLLLGALA	0.3828735	0.0046625966
HLA-DPA1*01:03-DPB1*02:01	IVAGLAVLAVVVIGA	0.21601133	0.0038679554
HLA-DPA1*01:03-DPB1*02:01	CWALGFYPAEITLTW	0.5247692	0.00037568208
HLA-DPA1*01:03-DPB1*02:01	LCHTVQISNVQTDCT	0.15547612	0.0012228542
HLA-DPA1*01:03-DPB1*02:01	PLPPSSVKAEITINI	0.25032017	0.0017026134
HLA-DPA1*01:03-DPB1*02:01	VDAGEECDCGTPKEC	0.03169557	0.00049301516
HLA-DPA1*01:03-DPB1*02:01	FGLLLVLAVFCHSGH	0.39213467	0.013848652
HLA-DPA1*01:03-DPB1*02:01	QEQSETATKRRILKE	0.09876836	0.0027722083
HLA-DPA1*01:03-DPB1*02:01	QRFLYTGSQIGSQSH	0.44429663	0.31297675
HLA-DPA1*01:03-DPB1*02:01	FREHWERTWLLQTCK	0.51859283	0.08075786
HLA-DPA1*01:03-DPB1*02:01	NVLDSEDEIEELSKT	0.1625232	0.008569883
HLA-DPA1*01:03-DPB1*02:01	TLHQSAQLSVLLTVE	0.4698477	0.002276536
HLA-DPA1*01:03-DPB1*02:01	KTHMTHHPISDHEAT	0.07114894	0.8048239
HLA-DPA1*01:03-DPB1*02:01	HEGQEPFLQWLMLLS	0.5773432	0.0016687469
HLA-DPA1*01:03-DPB1*02:01	PQPQGPPPAAGAVAS	0.036744926	0.008181061
HLA-DPA1*01:03-DPB1*02:01	SLVNSSDKIIRKAGS	0.11725128	0.0020607226
HLA-DPA1*01:03-DPB1*02:01	KQFCEEQNTGILHDE	0.29537156	0.001084859
HLA-DPA1*01:03-DPB1*02:01	LIPQRKSRTPENQQF	0.05423724	0.004824328
HLA-DPA1*01:03-DPB1*02:01	GAILFPVVWSIRHLQ	0.49692762	0.005451768
HLA-DPA1*01:03-DPB1*02:01	LDEEVEGQGFCSGPG	0.24584685	0.0020098153
HLA-DPA1*01:03-DPB1*02:01	TIATTPSKPTCDEKY	0.057977583	0.0038860105
HLA-DPA1*01:03-DPB1*02:01	RAGVAGLSAWTLQPQ	0.33770877	0.07650726
HLA-DPA1*01:03-DPB1*02:01	SFTQTVNCRKPFFSS	0.20801997	0.0011648209
HLA-DPA1*01:03-DPB1*02:01	NTSAAYIPAHTYACS	0.2594692	0.0064752474
HLA-DPA1*01:03-DPB1*02:01	VEVSAEDLLTCCGSM	0.3042753	0.0032978405
HLA-DPA1*01:03-DPB1*02:01	HAKDYVEAMWLMLQN	0.6572095	0.015816994
HLA-DPA1*01:03-DPB1*02:01	SAASYTDSSDDEVSP	0.03801791	0.0037614747
HLA-DPA1*01:03-DPB1*02:01	QVEVITIESTKSGLK	0.23819439	0.024413047
HLA-DPA1*01:03-DPB1*02:01	VMVPAKPGSGAPARA	0.04810181	0.029819926
HLA-DPA1*01:03-DPB1*02:01	EMTQKLDLITSDMAD	0.23355678	0.0021597878
HLA-DPA1*01:03-DPB1*02:01	KLAEGLKLTLDTIFV	0.49432376	0.0014881811
HLA-DPA1*01:03-DPB1*02:01	TGEGEDTRLSASEMK	0.07003899	0.06945756
HLA-DPA1*01:03-DPB1*02:01	GGNKEAWPHIKTIFQ	0.2856154	0.045880906
HLA-DPA1*01:03-DPB1*02:01	LSWRSTGGILDVYIF	0.3912594	0.0011171583
HLA-DPA1*01:03-DPB1*02:01	PQGDRSFLLDLLEAY	0.61072594	0.0013908021
HLA-DPA1*01:03-DPB1*02:01	REDLCTKTENLLGSY	0.2779247	0.0027095813
HLA-DPA1*01:03-DPB1*02:01	NCPRCYNAPFPCAPC	0.32268193	0.00054252136
HLA-DPA1*01:03-DPB1*02:01	ESPVREEPGEDFPAA	0.21552083	0.0043013664
HLA-DPA1*01:03-DPB1*02:01	DPALLTVTSGKSIDD	0.23140842	0.34896842
HLA-DPA1*01:03-DPB1*02:01	CRGYLARKAFAKRQQ	0.36081943	0.029407924
HLA-DPA1*01:03-DPB1*02:01	RFVVALVLLNVAAAG	0.3286911	0.0032069013
HLA-DPA1*01:03-DPB1*02:01	LGSYEFLATVDYCKN	0.548464	0.032366805
HLA-DPA1*01:03-DPB1*02:01	KAKQFLPFLQRAGRS	0.5083029	0.10947299
HLA-DPA1*01:03-DPB1*02:01	GDGQKWWIRISEWPI	0.48009872	0.0024352786
HLA-DPA1*01:03-DPB1*02:01	KRQQQLTAMKVLQRN	0.3040685	0.15137173
HLA-DPA1*01:03-DPB1*02:01	EPLPGENKILVTSND	0.1094922	0.029824525
HLA-DPA1*01:03-DPB1*02:01	KSFLLDFMLRYMYNK	0.6615872	0.0073089646
HLA-DPA1*01:03-DPB1*02:01	ATCENEEEMDNLKHS	0.067223184	0.0010921624
HLA-DPA1*01:03-DPB1*02:01	RKLRGYYNQSEAGSH	0.1817391	0.010964478
HLA-DPA1*01:03-DPB1*02:01	WALGFYPAEITLTWQ	0.45827916	0.003235656
HLA-DPA1*01:03-DPB1*02:01	SMPDAMPLPGVGEEL	0.22115602	0.0012758265
HLA-DPA1*01:03-DPB1*02:01	TSGDHDDSAMKTLRS	0.03292522	0.0033452865
HLA-DPA1*01:03-DPB1*02:01	MELALRRSPVPRWLL	0.3170918	0.0019134522
HLA-DPA1*01:03-DPB1*02:01	PPNSTYDYFLLPAGL	0.64011765	0.0031904713
HLA-DPA1*01:03-DPB1*02:01	YESNEWDTEPLQVFV	0.537767	0.0054601566
HLA-DPA1*01:03-DPB1*02:01	LQDLTNNITLEDLEQ	0.27657622	0.0023745256
HLA-DPA1*01:03-DPB1*02:01	AACDEYFIQNNVTEI	0.4798667	0.0005411365
HLA-DPA1*01:03-DPB1*02:01	DYTAIAIIVATLSIL	0.4598177	0.0020621687
HLA-DPA1*01:03-DPB1*02:01	FEEHVESHWKVCPMC	0.2628554	0.0007987096
HLA-DPA1*01:03-DPB1*02:01	GGPPARRGGAGAGGG	0.082082115	0.0015784397
HLA-DPA1*01:03-DPB1*02:01	GMFFSTVGCHPTRCG	0.30987155	0.004040383
HLA-DPA1*01:03-DPB1*02:01	LLLPLLLLLLLRAVL	0.4495636	0.0030549823
HLA-DPA1*01:03-DPB1*02:01	PPAAVLRLCRSGSGH	0.08938307	0.0014714416
HLA-DPA1*01:03-DPB1*02:01	ALGKGQEEGGGWDVE	0.09976883	0.0019592717
HLA-DPA1*01:03-DPB1*02:01	LSVNEMTLSTLKEKG	0.29264703	0.01852091
HLA-DPA1*01:03-DPB1*02:01	DGNRQVPICGDQPEA	0.022338605	0.0009664705
HLA-DPA1*01:03-DPB1*02:01	IAILFAVLLVVLILF	0.284716	0.0020265009
HLA-DPA1*01:03-DPB1*02:01	SVCMGQMEPDQVYEG	0.14494881	0.0005992777
HLA-DPA1*01:03-DPB1*02:01	TVRAGGFEFSPGTLQ	0.4074082	0.0031666015
HLA-DPA1*01:03-DPB1*02:01	GGSCSQAACSNSAQG	0.04711356	0.0009347612
HLA-DPA1*01:03-DPB1*02:01	FESSPGGNLGWEPDI	0.18031399	0.0052735168
HLA-DPA1*01:03-DPB1*02:01	VASPAETESKNGAEQ	0.019774133	0.0021801426
HLA-DPA1*01:03-DPB1*02:01	RSKSRSQSSSRSRSR	0.12303821	0.0037628128
HLA-DPA1*01:03-DPB1*02:01	RQRKLRRNRRSILDD	0.21935947	0.0024625596
HLA-DPA1*01:03-DPB1*02:01	NLKKKFSCCVLVFLL	0.4725728	0.0011232311
HLA-DPA1*01:03-DPB1*02:01	LLSKVNPSQTHNNLY	0.09426298	0.006751864
HLA-DPA1*01:03-DPB1*02:01	LCQVDYRAKLWACNF	0.4420378	0.002000278
HLA-DPA1*01:03-DPB1*02:01	VEQYSNYSVNGEPVN	0.2603547	0.12602018
HLA-DPA1*01:03-DPB1*02:01	LPHTELSSQTPYTLN	0.26993984	0.0045567113
HLA-DPA1*01:03-DPB1*02:01	VLGPPEPPFSHVCQV	0.1252443	0.004659719
HLA-DPA1*01:03-DPB1*02:01	NKAILRYLKNDGKVH	0.20692031	0.23011038
HLA-DPA1*01:03-DPB1*02:01	VAPGIANTYLFMVQA	0.6014928	0.06765152
HLA-DPA1*01:03-DPB1*02:01	LTLFPMRGESVTVTM	0.31148973	0.0018879517
HLA-DPA1*01:03-DPB1*02:01	CLSEACVSVTSSILS	0.367128	0.0007063513
HLA-DPA1*01:03-DPB1*02:01	APLTVSVIVQDEGVD	0.25893748	0.044366654
HLA-DPA1*01:03-DPB1*02:01	EPRGRGGGRGGRGGM	0.07489212	0.0025404121
HLA-DPA1*01:03-DPB1*02:01	EVFHACINWVKYDCE	0.4562224	0.006578711
HLA-DPA1*01:03-DPB1*02:01	LIVIFVAMLGMLSPS	0.46934336	0.01361317
HLA-DPA1*01:03-DPB1*02:01	ATVERSLSAKDIMKN	0.1585723	0.037722215
HLA-DPA1*01:03-DPB1*02:01	LQYCFLLITCLLTAL	0.48832437	0.0007000518
HLA-DPA1*01:03-DPB1*02:01	QDPYCGWCVVEGRCT	0.20651817	0.0006123486
HLA-DPA1*01:03-DPB1*02:01	WERTWLLQTCKSYAV	0.465067	0.001120351
HLA-DPA1*01:03-DPB1*02:01	SVQALQVTWNIILHS	0.613415	0.003555949
HLA-DPA1*01:03-DPB1*02:01	SLFQTDLKLKGSGLR	0.3477728	0.025139462
HLA-DPA1*01:03-DPB1*02:01	CKAQAQTERENLRIA	0.124861374	0.0013586597
HLA-DPA1*01:03-DPB1*02:01	SQAASSDSAQGSDVS	0.029367559	0.0028963666
HLA-DPA1*01:03-DPB1*02:01	WALGFYPAEITLTWQ	0.45827916	0.003235656
HLA-DPA1*01:03-DPB1*02:01	LAFQLCIVLGSLGCY	0.43464237	0.0008849006
HLA-DPA1*01:03-DPB1*02:01	YALSAMLIAGCIYKY	0.4985648	0.0026403517
HLA-DPA1*01:03-DPB1*02:01	VGLLLAALVAGVVYW	0.39573145	0.001989991
HLA-DPA1*01:03-DPB1*02:01	RDESSGPKTLKSLTS	0.070774525	0.0042429
HLA-DPA1*01:03-DPB1*02:01	CNDVLSLLDKFLIKN	0.5980305	0.0037740946
HLA-DPA1*01:03-DPB1*02:01	MGLQACLLGLFALIL	0.47558182	0.001219756
HLA-DPA1*01:03-DPB1*02:01	KRQQRMIKNRESACQ	0.09976386	0.00090902793
HLA-DPA1*01:03-DPB1*02:01	SDQNKDGKLTKEEIV	0.10029468	0.27417675
HLA-DPA1*01:03-DPB1*02:01	VFDSTKDVEDAHSGL	0.05539343	0.0038488104
HLA-DPA1*01:03-DPB1*02:01	VLGFFIIAVLMSAQE	0.41496247	0.0019632867
HLA-DPA1*01:03-DPB1*02:01	GIPPSGPAGELKFEP	0.13319534	0.017473903
HLA-DPA1*01:03-DPB1*02:01	RFTCKGKTILHYMGT	0.32791615	0.0031493846
HLA-DPA1*01:03-DPB1*02:01	SCQESARIEDMRKRH	0.08030827	0.001350676
HLA-DPA1*01:03-DPB1*02:01	NDAFEDGGRQSLMEM	0.18806423	0.0012381775
HLA-DPA1*01:03-DPB1*02:01	LGPIVNLSEPTAHEG	0.100048415	0.022018965
HLA-DPA1*01:03-DPB1*02:01	SDSAGEECDAAEGAE	0.043628164	0.0011815168
HLA-DPA1*01:03-DPB1*02:01	LWVLGLCCVLLTFGS	0.3538218	0.00096673996
HLA-DPA1*01:03-DPB1*02:01	TLFGKKSSPLTESGG	0.16802368	0.0020404742
HLA-DPA1*01:03-DPB1*02:01	EKSEGLQLNFQQNVD	0.32732636	0.1772404
HLA-DPA1*01:03-DPB1*02:01	VSWGILLLAGLCCLV	0.4134455	0.0009867882
HLA-DPA1*01:03-DPB1*02:01	LEYELNVLGTHKIED	0.36369875	0.08670811
HLA-DPA1*01:03-DPB1*02:01	NISKVAIIDTYKGKR	0.22821456	0.05032853
HLA-DPA1*01:03-DPB1*02:01	TLEFMMRQSNSTAAT	0.17229508	0.002432859
HLA-DPA1*01:03-DPB1*02:01	RRDVPRTTQSTSRPK	0.058143876	0.008693734
HLA-DPA1*01:03-DPB1*02:01	SSYLQGTNQITGRYE	0.2639781	0.19527414
HLA-DPA1*01:03-DPB1*02:01	SDFSRYFQYEGSLTT	0.5324265	0.0087670125
HLA-DPA1*01:03-DPB1*02:01	RRLKGSGVTTYSVHP	0.26709184	0.006010714
HLA-DPA1*01:03-DPB1*02:01	TQEGKQEMFHATVAT	0.21870266	0.14778963
HLA-DPA1*01:03-DPB1*02:01	NILFTQELARRLKGS	0.44074565	0.1785093
HLA-DPA1*01:03-DPB1*02:01	SKMGKWCRHCFPCCR	0.20804045	0.0048703486
HLA-DPA1*01:03-DPB1*02:01	TVDLPKKHGRGGQSA	0.0883786	0.0033866172
HLA-DPA1*01:03-DPB1*02:01	QGGHDHSHQHAHGHG	0.06521735	0.030522242
HLA-DPA1*01:03-DPB1*02:01	LLMWLLVLAVGGTEH	0.31409314	0.002115319
HLA-DPA1*01:03-DPB1*02:01	GSSSSSQYTFCQPET	0.26272792	0.001808059
HLA-DPA1*01:03-DPB1*02:01	DNAVEFAHHGVFYHQ	0.40174034	0.43031278
HLA-DPA1*01:03-DPB1*02:01	TPRPQDHSTNLTCQV	0.05670173	0.0018868506
HLA-DPA1*01:03-DPB1*02:01	CLKLLLPGLLLLLVV	0.5212069	0.000662384
HLA-DPA1*01:03-DPB1*02:01	ERMLRSQLLLLACVH	0.5597595	0.024094194
HLA-DPA1*01:03-DPB1*02:01	EHLGSFYAPRVWWMF	0.5663502	0.0057827896
HLA-DPA1*01:03-DPB1*02:01	NDMISFSIDRYTFHA	0.4608722	0.0107161645
HLA-DPA1*01:03-DPB1*02:01	SLIFTLGSFMNNFMT	0.76499385	0.0040114047
HLA-DPA1*01:03-DPB1*02:01	ILCSVYCNGSQITGS	0.30882195	0.0012389851
HLA-DPA1*01:03-DPB1*02:01	RKGAAMLFPHTFVMA	0.6399155	0.081085265
HLA-DPA1*01:03-DPB1*02:01	YLGYCKGVEPKTECE	0.12676032	0.0017000686
HLA-DPA1*01:03-DPB1*02:01	PRQSPAKSSQDHAME	0.047264792	0.002298416
HLA-DPA1*01:03-DPB1*02:01	GLRGICYFFIEVECS	0.48142332	0.0004555767
HLA-DPA1*01:03-DPB1*02:01	EGFSSPCTFAAAVSG	0.34964275	0.0025479246
HLA-DPA1*01:03-DPB1*02:01	VGRVAAAPASGALRR	0.15979171	0.14919326
HLA-DPA1*01:03-DPB1*02:01	FNRKRKWELDSYPIM	0.47299945	0.05048867
HLA-DPA1*01:03-DPB1*02:01	WTSDSAGEECDAAEG	0.038387496	0.000573099
HLA-DPA1*01:03-DPB1*02:01	NDRFDQFWAINRKLM	0.46713096	0.0331633
HLA-DPA1*01:03-DPB1*02:01	FQFPPKSLNKREGFG	0.20719899	0.0016485222
HLA-DPA1*01:03-DPB1*02:01	LDRDGHIKIADFGMC	0.3905662	0.0071358206
HLA-DPA1*01:03-DPB1*02:01	QVLGGGFSYLDISLC	0.54612565	0.00050567073
HLA-DPA1*01:03-DPB1*02:01	DICFILVAVPESLPE	0.45025703	0.002512751
HLA-DPA1*01:03-DPB1*02:01	PNGTEVPNTRSRGHH	0.039145138	0.0019007145
HLA-DPA1*01:03-DPB1*02:01	LWVLGLCCVLLTFGS	0.3538218	0.00096673996
HLA-DPA1*01:03-DPB1*02:01	RFGDFYRLLVPGTYN	0.450196	0.03130075
HLA-DPA1*01:03-DPB1*02:01	DEMETDKQEKKEVHK	0.049699616	0.015094277
HLA-DPA1*01:03-DPB1*02:01	KTVAKCQVTPRRNVL	0.17336728	0.09813239
HLA-DPA1*01:03-DPB1*02:01	RVDGGSCHRRGAPTG	0.047642652	0.00088886265
HLA-DPA1*01:03-DPB1*02:01	ATIRNITKQTQSKID	0.07323704	0.010415131
HLA-DPA1*01:03-DPB1*02:01	GSGQMKMFQEVSAAD	0.27709848	0.28902742
HLA-DPA1*01:03-DPB1*02:01	PVLVVVLSIVLEGPA	0.41958973	0.0014317186
HLA-DPA1*01:03-DPB1*02:01	CGTSGGVMIYIDRIE	0.30303714	0.00095055474
HLA-DPA1*01:03-DPB1*02:01	EIARRHPFLYAPTIL	0.49594155	0.02569831
HLA-DPA1*01:03-DPB1*02:01	SQSPQCFKTCSEQNG	0.09555315	0.0029499675
HLA-DPA1*01:03-DPB1*02:01	ALYSTHKERGHSDTM	0.063184425	0.0068213902
HLA-DPA1*01:03-DPB1*02:01	NQSEAGSHTLQRMYG	0.10997737	0.05290336
HLA-DPA1*01:03-DPB1*02:01	CWALGFYPAEITLTW	0.5247692	0.00037568208
HLA-DPA1*01:03-DPB1*02:01	LGLCCVLLTFGSVRA	0.6221459	0.00300989
HLA-DPA1*01:03-DPB1*02:01	QAGVQWHNLSSLQHP	0.30119878	0.06254945
HLA-DPA1*01:03-DPB1*02:01	NPTLILAAFCLGIAS	0.45837978	0.0032783113
HLA-DPA1*01:03-DPB1*02:01	GLLLLLLLAAACAVF	0.31181523	0.0014003434
HLA-DPA1*01:03-DPB1*02:01	EGSEDEWEQVGPRNK	0.13387734	0.007359691
HLA-DPA1*01:03-DPB1*02:01	RVWGGGIYEQDEFYE	0.48290354	0.0076711983
HLA-DPA1*01:03-DPB1*02:01	KFSCCVLVFLLFAVI	0.3640193	0.0007393289
HLA-DPA1*01:03-DPB1*02:01	SPTEEEQEQGEIGAC	0.03568853	0.0044094
HLA-DPA1*01:03-DPB1*02:01	PTNCHPGLGTENQSH	0.02493598	0.0010493887
HLA-DPA1*01:03-DPB1*02:01	TTMYGGKNISSHTNI	0.12431385	0.011216311
HLA-DPA1*01:03-DPB1*02:01	AYQQVHANIENSWNE	0.15951578	0.016807511
HLA-DPA1*01:03-DPB1*02:01	GHDQGQNPPLDLETT	0.05046841	0.003201592
HLA-DPA1*01:03-DPB1*02:01	EGYGGFRGQREGSRG	0.118954964	0.0014126876
HLA-DPA1*01:03-DPB1*02:01	SNHVSRTEVSSNHVL	0.12813042	0.015854117
HLA-DPA1*01:03-DPB1*02:01	IALIMLMAGFIKICS	0.5779877	0.0019816202
HLA-DPA1*01:03-DPB1*02:01	KPKFKDGGRGANDST	0.042025905	0.0021166806
HLA-DPA1*01:03-DPB1*02:01	WPTATACPMKSNEHD	0.076808296	0.0018616082
HLA-DPA1*01:03-DPB1*02:01	MGAYARASGVCARGC	0.11175207	0.0013951992
HLA-DPA1*01:03-DPB1*02:01	KNMEMVQQKKEGPIP	0.09876413	0.0024045196
HLA-DPA1*01:03-DPB1*02:01	DPNVALTFLEKTREK	0.49185154	0.8469647
HLA-DPA1*01:03-DPB1*02:01	AALPRFFRGATELYR	0.3696965	0.033576943
HLA-DPA1*01:03-DPB1*02:01	VGFGILIFSLIVTYC	0.42641887	0.0015774468
HLA-DPA1*01:03-DPB1*02:01	KGGNDSDELANGEVG	0.030582743	0.006547934
HLA-DPA1*01:03-DPB1*02:01	LGFFIIAVLMSAQES	0.43112844	0.0019788626
HLA-DPA1*01:03-DPB1*02:01	VKDMRYCQVSFQDDH	0.5245581	0.4166711
HLA-DPA1*01:03-DPB1*02:01	VITSSKEEQKLIATS	0.13334963	0.007660692
HLA-DPA1*01:03-DPB1*02:01	RLEYCEALAMLREAG	0.36477357	0.0032058987
HLA-DPA1*01:03-DPB1*02:01	AALLRSGARSRSPLL	0.21914686	0.0025848676
HLA-DPA1*01:03-DPB1*02:01	LRFELLGCELNGCAN	0.3828101	0.0047209826
HLA-DPA1*01:03-DPB1*02:01	PAQLLGLEKSKGTLD	0.123883694	0.0027330364
HLA-DPA1*01:03-DPB1*02:01	TLFFSWHTPLACEQA	0.521856	0.056013893
HLA-DPA1*01:03-DPB1*02:01	KIVTAREWRCCPGHS	0.22475356	0.02381565
HLA-DPA1*01:03-DPB1*02:01	KHSSGAVPFPTMVAL	0.28249156	0.003601849
HLA-DPA1*01:03-DPB1*02:01	AFVQEYRSEKSLEEL	0.32943338	0.017407238
HLA-DPA1*01:03-DPB1*02:01	MGCDLGCCLIPCLIN	0.3570323	0.00064475834
HLA-DPA1*01:03-DPB1*02:01	SAISDTVSQAKVQVN	0.118662335	0.006288258
HLA-DPA1*01:03-DPB1*02:01	MIGYLGYCKGVEPKT	0.24423073	0.0024815619
HLA-DPA1*01:03-DPB1*02:01	HEYSRRHPQLAVSVI	0.28067538	0.024526322
HLA-DPA1*01:03-DPB1*02:01	SESRSRSRRSSRRHY	0.17629485	0.0010345373
HLA-DPA1*01:03-DPB1*02:01	IYQRTAAYGHFGRDS	0.22003116	0.010841702
HLA-DPA1*01:03-DPB1*02:01	QNKLDSFGPINPTLN	0.36718658	0.0015047198
HLA-DPA1*01:03-DPB1*02:01	EPKTECERLAGTESP	0.07342933	0.0014926058
HLA-DPA1*01:03-DPB1*02:01	KKPIYQRTAAYGHFG	0.37566814	0.33778924
HLA-DPA1*01:03-DPB1*02:01	WGLKVLLLPVVSFAL	0.6751521	0.024149569
HLA-DPA1*01:03-DPB1*02:01	EDPVAIKIAELLENV	0.59388316	0.038399123
HLA-DPA1*01:03-DPB1*02:01	EWEGRAPDSVDYRKK	0.0563765	0.0030335435
HLA-DPA1*01:03-DPB1*02:01	FLIGFMIGYLGYCKG	0.5299234	0.0019530479
HLA-DPA1*01:03-DPB1*02:01	CANNSTCTVNQGNQP	0.030378668	0.00061556435
HLA-DPA1*01:03-DPB1*02:01	VENMTRAHFPLDVQW	0.37646016	0.0071694776
HLA-DPA1*01:03-DPB1*02:01	RAEPSSQSTIPIVGI	0.1676425	0.032333806
HLA-DPA1*01:03-DPB1*02:01	ENTCLRNQYRCSNGN	0.13013619	0.0018615011
HLA-DPA1*01:03-DPB1*02:01	NINTARAIATKCGIL	0.1360021	0.0018768683
HLA-DPA1*01:03-DPB1*02:01	STVPFSQPVCFPPRP	0.32009175	0.00248033
HLA-DPA1*01:03-DPB1*02:01	QQQKLMKQSSVRLLR	0.4193137	0.032524258
HLA-DPA1*01:03-DPB1*02:01	GPKYVKIFINLPRSM	0.559971	0.63436025
HLA-DPA1*01:03-DPB1*02:01	LHKPQDFHLVLLAFL	0.5841946	0.04030133
HLA-DPA1*01:03-DPB1*02:01	CFTLQELKLNNCGMG	0.34862998	0.0020829353
HLA-DPA1*01:03-DPB1*02:01	SYPYVAVDEICKYRP	0.3026539	0.0021459176
HLA-DPA1*01:03-DPB1*02:01	LQAIYVIDFFWNETW	0.69238293	0.00042577978
HLA-DPA1*01:03-DPB1*02:01	QATAQVTVIVQPENN	0.06817103	0.026348377
HLA-DPA1*01:03-DPB1*02:01	NHTEVTIPYLATDVT	0.36057416	0.038782544
HLA-DPA1*01:03-DPB1*02:01	LLLLLLAAACAVFLA	0.3038952	0.0016067518
HLA-DPA1*01:03-DPB1*02:01	VVALLVIFQVCLCQD	0.37101057	0.0013510921
HLA-DPA1*01:03-DPB1*02:01	KEAADGYQRCMMAQY	0.24072696	0.00068850035
HLA-DPA1*01:03-DPB1*02:01	PGEYLVVPSTFEPFK	0.7498378	0.23216343
HLA-DPA1*01:03-DPB1*02:01	PKDFHHHHFPDMEIF	0.4685632	0.1622641
HLA-DPA1*01:03-DPB1*02:01	FSRQLDQLSRLGSSS	0.21742097	0.002922961
HLA-DPA1*01:03-DPB1*02:01	EPKSCDTPPPCPRCP	0.04340179	0.0010069043
HLA-DPA1*01:03-DPB1*02:01	NMMAACDPRHGRYLT	0.13869266	0.00060390617
HLA-DPA1*01:03-DPB1*02:01	TTITIFITLFLLSVC	0.411882	0.0010835745
HLA-DPA1*01:03-DPB1*02:01	RDVHNIYGLYVHMAT	0.4639868	0.025837477
HLA-DPA1*01:03-DPB1*02:01	GPVLSKHQDVFNQPT	0.27984646	0.02026124
HLA-DPA1*01:03-DPB1*02:01	AIRNRTDLRFGLYYS	0.577645	0.0030408134
HLA-DPA1*01:03-DPB1*02:01	FRNRGMTALLKVSSC	0.29065874	0.0014840004
HLA-DPA1*01:03-DPB1*02:01	GGDTATCCAKWNTED	0.10322457	0.0016597444
HLA-DPA1*01:03-DPB1*02:01	RGHKHHHRRRKDKES	0.15194318	0.0016459288
HLA-DPA1*01:03-DPB1*02:01	PNGTEVPNTRSRGHH	0.039145138	0.0019007145
HLA-DPA1*01:03-DPB1*02:01	GYTVLHGFPPSTQGH	0.2681308	0.0021415793
HLA-DPA1*01:03-DPB1*02:01	YDQRQKSMGLPTSDE	0.066280395	0.002006005
HLA-DPA1*01:03-DPB1*02:01	MQGGLVGNDETVALT	0.12767126	0.001763154
HLA-DPA1*01:03-DPB1*02:01	AQLPSVGQEQFYSIL	0.7751947	0.025887242
HLA-DPA1*01:03-DPB1*02:01	RNSVGYRRCPGKRMQ	0.21957898	0.0016238813
HLA-DPA1*01:03-DPB1*02:01	TVTVRNDGEDSYRTQ	0.03763009	0.0017404386
HLA-DPA1*01:03-DPB1*02:01	QRIALKVELIGCQIT	0.39930362	0.0047195056
HLA-DPA1*01:03-DPB1*02:01	GGYLMALAVLSPCPP	0.41903332	0.00655103
HLA-DPA1*01:03-DPB1*02:01	GTEISWENKLAEGLK	0.32436666	0.07685341
HLA-DPA1*01:03-DPB1*02:01	EDLSRLVNCLTGEGE	0.09761094	0.0004525974
HLA-DPA1*01:03-DPB1*02:01	SKNMEMVQQKKEGPI	0.13366653	0.0048107514
HLA-DPA1*01:03-DPB1*02:01	VAKFAAKGEGQLGPA	0.17131478	0.11877872
HLA-DPA1*01:03-DPB1*02:01	FLTLFLLSLFYSTAL	0.7165708	0.0012350103
HLA-DPA1*01:03-DPB1*02:01	GSEFDFEEMKRKKND	0.2023078	0.5389966
HLA-DPA1*01:03-DPB1*02:01	LWMVCTVLAVFIICF	0.37499955	0.0005519906
HLA-DPA1*01:03-DPB1*02:01	RAYDKAKRRIEKRRL	0.13571548	0.004151477
HLA-DPA1*01:03-DPB1*02:01	ELTETLVCALGLSVG	0.40977	0.0009941688
HLA-DPA1*01:03-DPB1*02:01	IFGDMVCAGNAQGGK	0.11272612	0.0018210786
HLA-DPA1*01:03-DPB1*02:01	GFIADVDLESEKYRR	0.38042873	0.036369603
HLA-DPA1*01:03-DPB1*02:01	PRQPRIPRPQHKVRG	0.09340247	0.0047526867
HLA-DPA1*01:03-DPB1*02:01	SQAACSNSAQGSDES	0.01875467	0.00078350713
HLA-DPA1*01:03-DPB1*02:01	TTTTTESVEEVVREV	0.088961	0.011141465
HLA-DPA1*01:03-DPB1*02:01	LSFYPAEITLTWQRD	0.4183751	0.037538774
HLA-DPA1*01:03-DPB1*02:01	SNTISAGWEPNEENE	0.16323215	0.0016362459
HLA-DPA1*01:03-DPB1*02:01	NLRKLRGYYNQSEAG	0.19906376	0.0031163446
HLA-DPA1*01:03-DPB1*02:01	KTHMTHHPISDHEAT	0.07114894	0.8048239
HLA-DPA1*01:03-DPB1*02:01	PYVVVRRDCPEYDRR	0.11023784	0.002405957
HLA-DPA1*01:03-DPB1*02:01	KKACLSALSEVKVQP	0.3153342	0.0033567473
HLA-DPA1*01:03-DPB1*02:01	EHAFESSQKYKEGKF	0.3496205	0.17286757
HLA-DPA1*01:03-DPB1*02:01	AASLGPVAAFKVATP	0.30233824	0.0046077976
HLA-DPA1*01:03-DPB1*02:01	EQLALQLAVLLKEND	0.491092	0.0060475185
HLA-DPA1*01:03-DPB1*02:01	EWEIANNTFTGMWMR	0.56804985	0.0027402584
HLA-DPA1*01:03-DPB1*02:01	KNNTCVKQENTCLRN	0.16383995	0.0009156782
HLA-DPA1*01:03-DPB1*02:01	SFHLPINSRKCLREE	0.1993133	0.0018371452
HLA-DPA1*01:03-DPB1*02:01	QCPGHQATPRQRYQA	0.040912457	0.0016658073
HLA-DPA1*01:03-DPB1*02:01	LVLILAVVGFGALMT	0.48940983	0.0031681173
HLA-DPA1*01:03-DPB1*02:01	PSYKLENLSSSEMGY	0.31308794	0.0020916497
HLA-DPA1*01:03-DPB1*02:01	IEQEGPEYWDRNTRN	0.058096513	0.018534651
HLA-DPA1*01:03-DPB1*02:01	VIGAVVAAVMCRRKS	0.27066976	0.0070149004
HLA-DPA1*01:03-DPB1*02:01	KYIPPCLDSELTEFP	0.36088032	0.0008331862
HLA-DPA1*01:03-DPB1*02:01	LRHRERTLNQSETAI	0.06396135	0.0009068962
HLA-DPA1*01:03-DPB1*02:01	KPVNMTDCRLTSGKY	0.2640804	0.007348608
HLA-DPA1*01:03-DPB1*02:01	KRIFQTLLLLTVVFG	0.57678246	0.009037798
HLA-DPA1*01:03-DPB1*02:01	RCWALSFYPAEITLT	0.64669114	0.0009731726
HLA-DPA1*01:03-DPB1*02:01	GFGALMTQLFLWEYG	0.7436896	0.0014363194
HLA-DPA1*01:03-DPB1*02:01	PSENKDLYEYSWVQG	0.36961165	0.002253667
HLA-DPA1*01:03-DPB1*02:01	GTTLHLLLLGLLLVL	0.36770418	0.00318948
HLA-DPA1*01:03-DPB1*02:01	LQATTMLIQPMAAEA	0.37883216	0.011532941
HLA-DPA1*01:03-DPB1*02:01	SLDAGSRVTVTVRDS	0.10100105	0.0035936604
HLA-DPA1*01:03-DPB1*02:01	HLSAGCPHVTLQFAD	0.21168256	0.0011665324
HLA-DPA1*01:03-DPB1*02:01	LRCNGVLEGIRICRQ	0.28983536	0.0010712787
HLA-DPA1*01:03-DPB1*02:01	NHSNTSFEQLKMAVT	0.40547726	0.020539965
HLA-DPA1*01:03-DPB1*02:01	QQYIEQSQAEIYHNR	0.29038396	0.2731576
HLA-DPA1*01:03-DPB1*02:01	CPAVLIPSKPLARRC	0.29610816	0.003061796
HLA-DPA1*01:03-DPB1*02:01	LQSGHKDKLKQAIIQ	0.13845648	0.0049345046
HLA-DPA1*01:03-DPB1*02:01	GDRSGGGYGGDRGGG	0.037437692	0.0025026246
HLA-DPA1*01:03-DPB1*02:01	KYTAARLHEKGVLLE	0.33057517	0.0058201533
HLA-DPA1*01:03-DPB1*02:01	RFRYNHFKNDDSKGK	0.27522564	0.7946021
HLA-DPA1*01:03-DPB1*02:01	TPELKSSILKCVQST	0.45483676	0.6032365
HLA-DPA1*01:03-DPB1*02:01	QQGLIQDSYYRFNDL	0.63943166	0.30564055
HLA-DPA1*01:03-DPB1*02:01	MATSEALKISREVDP	0.14337426	0.009379864
HLA-DPA1*01:03-DPB1*02:01	AENFPFCTIDPNESR	0.21286556	0.004056483
HLA-DPA1*01:03-DPB1*02:01	RLSAEERDQLLPNLR	0.14889865	0.090020254
HLA-DPA1*01:03-DPB1*02:01	LGLNDTIVSAGEYTY	0.2579144	0.0014691806
HLA-DPA1*01:03-DPB1*02:01	NGNCINSIWWCDFDN	0.531207	0.00064544176
HLA-DPA1*01:03-DPB1*02:01	NGDTFLGGEDFDQAL	0.65928864	0.09261036
HLA-DPA1*01:03-DPB1*02:01	LTLHQSAQLSVLLTV	0.4915525	0.0017032238
HLA-DPA1*01:03-DPB1*02:01	INDILEHVKHFVINL	0.49022764	0.5427657
HLA-DPA1*01:03-DPB1*02:01	TDVWTYSDTRCDAGW	0.1742211	0.0018728446
HLA-DPA1*01:03-DPB1*02:01	ISQEETSTPTQLVQG	0.086315595	0.005959687
HLA-DPA1*01:03-DPB1*02:01	LNQTVIWDRPQVTFS	0.25663546	0.007610311
HLA-DPA1*01:03-DPB1*02:01	DAMEVIPSTLAENAG	0.28799495	0.04393161
HLA-DPA1*01:03-DPB1*02:01	DIHHKTSRFGGPEMY	0.2199258	0.0019936003
HLA-DPA1*01:03-DPB1*02:01	PEELVDYKSCAHDWV	0.20169494	0.016932553
HLA-DPA1*01:03-DPB1*02:01	GAHKGQSVISLDLYT	0.34467208	0.0069078445
HLA-DPA1*01:03-DPB1*02:01	KDRILIKLSSTWEGI	0.53408206	0.0011652807
HLA-DPA1*01:03-DPB1*02:01	VAGNVAHILDSNHGK	0.113713615	0.0072085178
HLA-DPA1*01:03-DPB1*02:01	DFEDDHFGNVDECSS	0.34577706	0.003323499
HLA-DPA1*01:03-DPB1*02:01	DSQNAGKMKGSDNQE	0.029534426	0.0031932578
HLA-DPA1*01:03-DPB1*02:01	KKLLQMQPAQHGEII	0.2947513	0.0070548384
HLA-DPA1*01:03-DPB1*02:01	VSNPISNNSQTFSPW	0.23400456	0.0015397754
HLA-DPA1*01:03-DPB1*02:01	LVLAAVFKLETDRSI	0.49796578	0.0020922446
HLA-DPA1*01:03-DPB1*02:01	LALLCLGGADKRLRD	0.20770998	0.0010661681
HLA-DPA1*01:03-DPB1*02:01	LFQFEDMQEIIQNFV	0.5227864	0.0035420381
HLA-DPA1*01:03-DPB1*02:01	FLATITSFVGLKAIK	0.55758923	0.023921791
HLA-DPA1*01:03-DPB1*02:01	VLGCQYLHRNRVIHR	0.24768956	0.006657928
HLA-DPA1*01:03-DPB1*02:01	RLWRWHKSRLLQASE	0.5467512	0.35687184
HLA-DPA1*01:03-DPB1*02:01	LGRHEQVVERLLETQ	0.30363095	0.16929412
HLA-DPA1*01:03-DPB1*02:01	EALRRLEERRREEEE	0.07806315	0.016336698
HLA-DPA1*01:03-DPB1*02:01	TDPLTRSIHEALRRI	0.30268526	0.108257875
HLA-DPA1*01:03-DPB1*02:01	PASGALRRLTPSASL	0.19802906	0.0014917862
HLA-DPA1*01:03-DPB1*02:01	SPGCLWLLAVALLPW	0.56433994	0.00095306744
HLA-DPA1*01:03-DPB1*02:01	KHDKIPEIWEGHNIA	0.2437574	0.01164748
HLA-DPA1*01:03-DPB1*02:01	VCLEEGCQTSPLMCC	0.26279724	0.00033867732
HLA-DPA1*01:03-DPB1*02:01	PDLRGKEGHFYYNIS	0.42979437	0.012083148
HLA-DPA1*01:03-DPB1*02:01	SGLAGTINLSERRLF	0.2728578	0.001276582
HLA-DPA1*01:03-DPB1*02:01	NGGCEYLCLPAPQIS	0.37400487	0.0021135332
HLA-DPA1*01:03-DPB1*02:01	ESSVGTNMGWADAMA	0.18253525	0.0014805591
HLA-DPA1*01:03-DPB1*02:01	KIQKHVSSTSSSFLE	0.39198652	0.0028922684
HLA-DPA1*01:03-DPB1*02:01	EFLRSLNSSKPLYLG	0.44690064	0.0026476632
HLA-DPA1*01:03-DPB1*02:01	SKSRRRKGAMVVSVE	0.27444354	0.0021314654
HLA-DPA1*01:03-DPB1*02:01	FDVEIKNVQLLFARA	0.5775453	0.06431381
HLA-DPA1*01:03-DPB1*02:01	AQDHQPTPDSCIISM	0.055329077	0.0051430753
HLA-DPA1*01:03-DPB1*02:01	RKAIADWYNEKGGMA	0.2498769	0.0030144404
HLA-DPA1*01:03-DPB1*02:01	SNTILASTSSECVSS	0.33675566	0.013838056
HLA-DPA1*01:03-DPB1*02:01	DSLSQMLRKNVEKRA	0.13191283	0.008977555
HLA-DPA1*01:03-DPB1*02:01	NLYIKNLDDTIDDEK	0.13491027	0.020820027
HLA-DPA1*01:03-DPB1*02:01	AAGLVQGLAIGNGTV	0.1890298	0.0014848702
HLA-DPA1*01:03-DPB1*02:01	APRRCPAQEVARGVL	0.10379183	0.0018908497
HLA-DPA1*01:03-DPB1*02:01	RAIYNVSQCPGHQAT	0.1470861	0.0020500266
HLA-DPA1*01:03-DPB1*02:01	KMEEFKDQLPADECN	0.21110144	0.003172141
HLA-DPA1*01:03-DPB1*02:01	VLSKMHQRLIFRLLK	0.55551946	0.06094864
HLA-DPA1*01:03-DPB1*02:01	EDFSHELESTQSRLD	0.21425791	0.003586566
HLA-DPA1*01:03-DPB1*02:01	AAEPLTELEESIETV	0.28162086	0.008804582
HLA-DPA1*01:03-DPB1*02:01	QARGIMLRENVKTIG	0.23106483	0.22131792
HLA-DPA1*01:03-DPB1*02:01	LIPPEGIPGSAQQVI	0.059486464	0.0011790686
HLA-DPA1*01:03-DPB1*02:01	TVITKHNDDEQYAWE	0.07782902	0.003185771
HLA-DPA1*01:03-DPB1*02:01	TDSCEPAPECSSLEQ	0.07041386	0.0006352936
HLA-DPA1*01:03-DPB1*02:01	VPSIRDCNGSRSQQW	0.09738049	0.0007968082
HLA-DPA1*01:03-DPB1*02:01	EVLSEEPILKWYKDA	0.40042382	0.0053441273
HLA-DPA1*01:03-DPB1*02:01	NSSSSSLEEKIAALF	0.35382715	0.0016176034
HLA-DPA1*01:03-DPB1*02:01	PRLFLEVTFGGGKSS	0.4650942	0.0020731871
HLA-DPA1*01:03-DPB1*02:01	PPAAGAVASYDYLVI	0.5733823	0.0047669737
HLA-DPA1*01:03-DPB1*02:01	DRKPHERKQNLERFK	0.14038582	0.011173363
HLA-DPA1*01:03-DPB1*02:01	QHLTCVIPILDSLLT	0.47483715	0.0005270429
HLA-DPA1*01:03-DPB1*02:01	TLIAVILGIVLVVSI	0.26525372	0.0017818629
HLA-DPA1*01:03-DPB1*02:01	FNAISSEDFDQELVV	0.58331436	0.33906022
HLA-DPA1*01:03-DPB1*02:01	SPLCGGFTWPSCVKK	0.27079397	0.0010117253
HLA-DPA1*01:03-DPB1*02:01	SFHLPINSRKCLREE	0.1993133	0.0018371452
HLA-DPA1*01:03-DPB1*02:01	GGAGGGGGGGGSGGG	0.10647385	0.0020434514
HLA-DPA1*01:03-DPB1*02:01	VMPMLNERTWRGVQI	0.3517404	0.02105451
HLA-DPA1*01:03-DPB1*02:01	LEKLLTKEQLKIWMG	0.33579677	0.6196852
HLA-DPA1*01:03-DPB1*02:01	PYCEKGFSKNDGLKM	0.24690382	0.0010406564
HLA-DPA1*01:03-DPB1*02:01	YPGPPMMDGAMGYVQ	0.18026279	0.0038274587
HLA-DPA1*01:03-DPB1*02:01	SRDNSPSLKEIRNGC	0.066696174	0.00047369953
HLA-DPA1*01:03-DPB1*02:01	CLLSVRAGKDGWFQL	0.26028848	0.0004324359
HLA-DPA1*01:03-DPB1*02:01	VQEGEPFSEEATLFT	0.3701281	0.0059523783
HLA-DPA1*01:03-DPB1*02:01	AGQPVYQQGRACTST	0.06515508	0.0036933627
HLA-DPA1*01:03-DPB1*02:01	ASPGCLWLLAVALLP	0.4389498	0.0007896387
HLA-DPA1*01:03-DPB1*02:01	DDTYNETPYEKGFCF	0.39427787	0.0009921415
HLA-DPA1*01:03-DPB1*02:01	DMEIFLRRFANEYPN	0.48862043	0.5175878
HLA-DPA1*01:03-DPB1*02:01	MLDEVQCTGTEASLA	0.17570014	0.0005771766
HLA-DPA1*01:03-DPB1*02:01	VSVIMVIYLLPRCTF	0.6038113	0.0017443236
HLA-DPA1*01:03-DPB1*02:01	AYLDNMKAPWELLEL	0.45770732	0.0006378998
HLA-DPA1*01:03-DPB1*02:01	TINTLKSKISEEVSR	0.21223171	0.92332304
HLA-DPA1*01:03-DPB1*02:01	VMRVRTSTGIRAVDF	0.35056525	0.035968386
HLA-DPA1*01:03-DPB1*02:01	QGLGPGSTVLLVVDK	0.20293505	0.008010389
HLA-DPA1*01:03-DPB1*02:01	EGLLQEALDKDSGYP	0.15872529	0.0018102229
HLA-DPA1*01:03-DPB1*02:01	GKKDRDMDELKKEVS	0.10672005	0.0034058602
HLA-DPA1*01:03-DPB1*02:01	KGDIEKCLTAIVKCA	0.23476607	0.0010899713
HLA-DPA1*01:03-DPB1*02:01	QAPVRRQMKAKQLSA	0.16998026	0.0092924405
HLA-DPA1*01:03-DPB1*02:01	NQTEESPYINGRYYS	0.26763165	0.0033254214
HLA-DPA1*01:03-DPB1*02:01	FISYAIPDVSKRTKS	0.27310196	0.0055996813
HLA-DPA1*01:03-DPB1*02:01	KPGIFYQQVLPDNHP	0.34306398	0.8616754
HLA-DPA1*01:03-DPB1*02:01	NYNSPVPPKHAGKKQ	0.09588544	0.022400737
HLA-DPA1*01:03-DPB1*02:01	SGTNDAEDCCLSVTQ	0.096894816	0.0007758789
HLA-DPA1*01:03-DPB1*02:01	LAFWQDLGNLVADGC	0.4276087	0.0031426973
HLA-DPA1*01:03-DPB1*02:01	TESDWADCKSPQPWG	0.08947766	0.0009321932
HLA-DPA1*01:03-DPB1*02:01	VALIYCRKKRISANS	0.15817118	0.011199181
HLA-DPA1*01:03-DPB1*02:01	LWSSLTPRPDDPSPL	0.044746384	0.003679555
HLA-DPA1*01:03-DPB1*02:01	NEESKKRQWALEDFE	0.44425982	0.0037160602
HLA-DPA1*01:03-DPB1*02:01	RSQAVEAPSVSVNHY	0.12174062	0.07922993
HLA-DPA1*01:03-DPB1*02:01	PFDSLSRYIFEKPRI	0.53921777	0.019924425
HLA-DPA1*01:03-DPB1*02:01	GRGRGGGRDQNGLSK	0.042537216	0.0016136877
HLA-DPA1*01:03-DPB1*02:01	TFKNRTAGLIDTSWS	0.18296567	0.0017257084
HLA-DPA1*01:03-DPB1*02:01	ECSVRNGSSIVDLSP	0.23221499	0.0005789093
HLA-DPA1*01:03-DPB1*02:01	LLLFLVLSLVFICFY	0.32283416	0.001072935
HLA-DPA1*01:03-DPB1*02:01	ACVPRPCSLLCLPKA	0.20504454	0.00097419415
HLA-DPA1*01:03-DPB1*02:01	IAVTALLWMEIGISC	0.4914963	0.0006546766
HLA-DPA1*01:03-DPB1*02:01	NMLIRTHMHDLKDVT	0.351451	0.13240902
HLA-DPA1*01:03-DPB1*02:01	DGEFELMSYRLNTHV	0.539357	0.90731925
HLA-DPA1*01:03-DPB1*02:01	WNGVGASLWAALLLG	0.50478536	0.0011300009
HLA-DPA1*01:03-DPB1*02:01	NQTTLGSSRAKLGNF	0.1698572	0.0030805669
HLA-DPA1*01:03-DPB1*02:01	SLENKKDQRDLQDVT	0.048125777	0.0022458576
HLA-DPA1*01:03-DPB1*02:01	YGEAWGMQCALCPLK	0.31029388	0.0013495276
HLA-DPA1*01:03-DPB1*02:01	LGLCCVLLTFGSVRA	0.6221459	0.00300989
HLA-DPA1*01:03-DPB1*02:01	KEKQSETSPKEFLTI	0.4162637	0.005047448
HLA-DPA1*01:03-DPB1*02:01	FEPTYEEFPSLESDS	0.5460829	0.009235651
HLA-DPA1*01:03-DPB1*02:01	LRRMCFVDPVRQCAE	0.2925218	0.001611175
HLA-DPA1*01:03-DPB1*02:01	GEGENLDLPYGLERA	0.18818215	0.0015287447
HLA-DPA1*01:03-DPB1*02:01	SSVSWGILLLAGLCC	0.41100127	0.0006669855
HLA-DPA1*01:03-DPB1*02:01	INKFNSSSSSLEEKI	0.3367187	0.0053652287
HLA-DPA1*01:03-DPB1*02:01	GEGALSEPSATVTIE	0.16007622	0.005427548
HLA-DPA1*01:03-DPB1*02:01	GLKGLAGEPGFKGSR	0.16059591	0.0018304836
HLA-DPA1*01:03-DPB1*02:01	AGNTGSGTRRPESQS	0.020064596	0.0019033069
HLA-DPA1*01:03-DPB1*02:01	KAVRPRHLWGFYLFP	0.5508475	0.005823147
HLA-DPA1*01:03-DPB1*02:01	MMAYIGMLIGTAVGQ	0.3766679	0.00673983
HLA-DPA1*01:03-DPB1*02:01	CQRYLDELMKLKAQA	0.31412166	0.0021499197
HLA-DPA1*01:03-DPB1*02:01	MGYFRCARAGSFGRR	0.3729286	0.01207764
HLA-DPA1*01:03-DPB1*02:01	MVYDVFGKMNKLIKT	0.5192239	0.08911576
HLA-DPA1*01:03-DPB1*02:01	CPALIYKKIHKNALS	0.3058513	0.27495784
HLA-DPA1*01:03-DPB1*02:01	ENAVRQNGQLVRNDS	0.12730652	0.017408703
HLA-DPA1*01:03-DPB1*02:01	SSSPSMAVRIAALQC	0.24444443	0.0007903166
HLA-DPA1*01:03-DPB1*02:01	YHLTEGSTDLRTEGR	0.053142447	0.016758924
HLA-DPA1*01:03-DPB1*02:01	LQYCFLLITCLLTAL	0.48832437	0.0007000518
HLA-DPA1*01:03-DPB1*02:01	CIAEDTQAQRGEVIW	0.11582137	0.00032884107
HLA-DPA1*01:03-DPB1*02:01	AISGVPVLGFFIIAV	0.56480294	0.002168242
HLA-DPA1*01:03-DPB1*02:01	IITFDVDFPKEQLTE	0.3238349	0.0076931925
HLA-DPA1*01:03-DPB1*02:01	QGSGPIMLDEVQCTG	0.18709841	0.0017408816
HLA-DPA1*01:03-DPB1*02:01	STPTQLVQGGAFDGT	0.3312523	0.002625086
HLA-DPA1*01:03-DPB1*02:01	ATCRGAPEGTVCGSD	0.027997233	0.0004591553
HLA-DPA1*01:03-DPB1*02:01	FNDFDTMPICEEAGN	0.2857023	0.0006503462
HLA-DPA1*01:03-DPB1*02:01	VVGMFASTYLLLLMS	0.7409937	0.006429325
HLA-DPA1*01:03-DPB1*02:01	FLIEVNGVNVVKVGH	0.34385845	0.008691007
HLA-DPA1*01:03-DPB1*02:01	LGPAPARRPQRSLLL	0.16691282	0.013651674
HLA-DPA1*01:03-DPB1*02:01	VAEFHDQVPFDGMWI	0.45237675	0.0016003106
HLA-DPA1*01:03-DPB1*02:01	TGRLGQCGADACFFT	0.2184466	0.0009896435
HLA-DPA1*01:03-DPB1*02:01	ERFPASTFFWALTAL	0.70923597	0.0032542732
HLA-DPA1*01:03-DPB1*02:01	PSQLELTLQASKQNG	0.1622809	0.0039725024
HLA-DPA1*01:03-DPB1*02:01	FEDWTYDDFRNVLDS	0.63131136	0.9294655
HLA-DPA1*01:03-DPB1*02:01	GACKLLDMELEMAFF	0.57239455	0.0012610782
HLA-DPA1*01:03-DPB1*02:01	APWELLELRVSYYEN	0.5332193	0.01671194
HLA-DPA1*01:03-DPB1*02:01	NIRQGLNKNLGFSPE	0.1763217	0.005365698
HLA-DPA1*01:03-DPB1*02:01	PEKLQQYRQVHLLPG	0.38124546	0.0887937
HLA-DPA1*01:03-DPB1*02:01	MEESKAKFENLCKLM	0.41957608	0.001365946
HLA-DPA1*01:03-DPB1*02:01	VITKHNDDEQYAWES	0.08881155	0.004180947
HLA-DPA1*01:03-DPB1*02:01	AILLCILTITVITLL	0.33995086	0.0015069597
HLA-DPA1*01:03-DPB1*02:01	EFATLDRQLNHYVKA	0.2673238	0.0047869133
HLA-DPA1*01:03-DPB1*02:01	SVSFLLPDITDTFEA	0.4856969	0.007206671
HLA-DPA1*01:03-DPB1*02:01	LALALALALSDSRVL	0.35254988	0.0013295689
HLA-DPA1*01:03-DPB1*02:01	ASFLAFLLLNFRVCL	0.49652824	0.0006595538
HLA-DPA1*01:03-DPB1*02:01	ENCSWPETVVNMNLS	0.23872481	0.00035993836
HLA-DPA1*01:03-DPB1*02:01	APPTWPSHKVLICQF	0.30441332	0.03814945
HLA-DPA1*01:03-DPB1*02:01	AQSPSTSKAHTRKSG	0.1007616	0.0041583134
HLA-DPA1*01:03-DPB1*02:01	NSVKTFGETHPFTKL	0.45903906	0.0037577506
HLA-DPA1*01:03-DPB1*02:01	TTYDHKNTFTLSYDG	0.32468197	0.19195512
HLA-DPA1*01:03-DPB1*02:01	KENGLIGNTFSTGEA	0.37955865	0.06979936
HLA-DPA1*01:03-DPB1*02:01	ASAPVSGAGNHSYCR	0.041379925	0.001639761
HLA-DPA1*01:03-DPB1*02:01	LPVRAAKFVARKNWV	0.5452267	0.45536947
HLA-DPA1*01:03-DPB1*02:01	VLGLCCVLLTFGSVR	0.6021896	0.0048899725
HLA-DPA1*01:03-DPB1*02:01	AKLPDATPTELAKLV	0.1589311	0.0013222385
HLA-DPA1*01:03-DPB1*02:01	ALHTSSELQSPSSYF	0.27035704	0.0030248135
HLA-DPA1*01:03-DPB1*02:01	PTPTPAPVYDVPNPP	0.029924212	0.003277443
HLA-DPA1*01:03-DPB1*02:01	WEDMVAEFHDQVPFD	0.4126547	0.0075499625
HLA-DPA1*01:03-DPB1*02:01	DSAYQGFASGNLERD	0.43116602	0.013020349
HLA-DPA1*01:03-DPB1*02:01	LGASRGEAYEPLAWN	0.43012208	0.0037172686
HLA-DPA1*01:03-DPB1*02:01	ERVQSFFQKNKCRLP	0.31128106	0.002927243
HLA-DPA1*01:03-DPB1*02:01	FPIGRRDFDMLRCML	0.42312625	0.0008780174
HLA-DPA1*01:03-DPB1*02:01	TEFLSKLGNVRPLLH	0.39833137	0.0033053062
HLA-DPA1*01:03-DPB1*02:01	MATLFFNPQESAILQ	0.44222263	0.01124301
HLA-DPA1*01:03-DPB1*02:01	LLLTGAGGPWGPMGG	0.14963008	0.002854082
HLA-DPA1*01:03-DPB1*02:01	LMLVAAFCSPALSAP	0.534963	0.0011596894
HLA-DPA1*01:03-DPB1*02:01	CVTVLSLLVLVAAFC	0.37787962	0.00086955
HLA-DPA1*01:03-DPB1*02:01	EGNSSQGSFKVNSSS	0.09173176	0.004310067
HLA-DPA1*01:03-DPB1*02:01	PKDDKKKKDAGKSAK	0.048559893	0.002434248
HLA-DPA1*01:03-DPB1*02:01	NFPFWLWIESILELI	0.69855076	0.0010753464
HLA-DPA1*01:03-DPB1*02:01	MIHTNLKKKFSCCVL	0.34222987	0.004600058
HLA-DPA1*01:03-DPB1*02:01	QQQQQQQPQPPQPPF	0.0606469	0.41702023
HLA-DPA1*01:03-DPB1*02:01	YEAYVEWKLKGEISN	0.40062615	0.1513092
HLA-DPA1*01:03-DPB1*02:01	LALGLEHSETVKIGK	0.17517805	0.049890187
HLA-DPA1*01:03-DPB1*02:01	ASICPTDGVKGMDGF	0.07871581	0.00048057572
HLA-DPA1*01:03-DPB1*02:01	NPISNNSQTFSPWPG	0.27205312	0.013407384
HLA-DPA1*01:03-DPB1*02:01	LFKPENGLLETKVYF	0.2940074	0.0017185609
HLA-DPA1*01:03-DPB1*02:01	QFTLQHVPDYRQNVY	0.33572945	0.006818892
HLA-DPA1*01:03-DPB1*02:01	NDETVALTAFVTIAL	0.803014	0.0022592726
HLA-DPA1*01:03-DPB1*02:01	GHGLDTCGWKILSQV	0.36569193	0.006118227
HLA-DPA1*01:03-DPB1*02:01	QGKADLSAMSAERDL	0.11142006	0.0051506246
HLA-DPA1*01:03-DPB1*02:01	GAALLRVSVLCIWMS	0.47646132	0.0020528366
HLA-DPA1*01:03-DPB1*02:01	STIVVDAIDVLKSRF	0.44076335	0.03211944
HLA-DPA1*01:03-DPB1*02:01	APQLLIVLLGLSALL	0.3928952	0.005127117
HLA-DPA1*01:03-DPB1*02:01	NPVKYWEMQPATFRC	0.46004567	0.0055875774
HLA-DPA1*01:03-DPB1*02:01	LACVHNYQPCVQRAE	0.18692574	0.0019588876
HLA-DPA1*01:03-DPB1*02:01	LACKGQGSMDEVRTG	0.060161483	0.0012673291
HLA-DPA1*01:03-DPB1*02:01	KVQFELHYQEVKWRK	0.5934004	0.20010063
HLA-DPA1*01:03-DPB1*02:01	TMGSDFQYENANMWF	0.48208776	0.0012013594
HLA-DPA1*01:03-DPB1*02:01	SVEPGAPGLGNCLRQ	0.075017	0.0025657217
HLA-DPA1*01:03-DPB1*02:01	NQPIPWKVQFNLGNS	0.34793812	0.013886224
HLA-DPA1*01:03-DPB1*02:01	TLQQDCTNSSQQHFW	0.12759154	0.00047006126
HLA-DPA1*01:03-DPB1*02:01	GLWILGCHNSDFRNR	0.27754682	0.0009387933
HLA-DPA1*01:03-DPB1*02:01	CKGVEPKTECERLAG	0.08297971	0.0027707487
HLA-DPA1*01:03-DPB1*02:01	PLNLLLLGLCIFLLY	0.3614116	0.0013948763
HLA-DPA1*01:03-DPB1*02:01	QAFPNTNRWFLTCIN	0.49668282	0.0014731627
HLA-DPA1*01:03-DPB1*02:01	CEEQNTGILHDEILI	0.27099547	0.0007136762
HLA-DPA1*01:03-DPB1*02:01	EKKTQFRKKKREQEL	0.15538873	0.0060567474
HLA-DPA1*01:03-DPB1*02:01	TCRAVLNPLCQVDYR	0.34693423	0.00141285
HLA-DPA1*01:03-DPB1*02:01	FVMAIMQPDNLGTFE	0.3810328	0.0028292672
HLA-DPA1*01:03-DPB1*02:01	IRKRWTICTISLLLI	0.5647018	0.0010778431
HLA-DPA1*01:03-DPB1*02:01	PPCSHRLLAVCALVS	0.31181553	0.0012980406
HLA-DPA1*01:03-DPB1*02:01	NNVDPYERDQLRVKM	0.17343739	0.0054560504
HLA-DPA1*01:03-DPB1*02:01	DPCGDAQAAAEGAVL	0.11174127	0.0011303015
HLA-DPA1*01:03-DPB1*02:01	LDRDNKELKAFNIRL	0.32083732	0.008612899
HLA-DPA1*01:03-DPB1*02:01	LPPPCESACTVPTDV	0.07323323	0.0011896787
HLA-DPA1*01:03-DPB1*02:01	VGGISMLIVVPHKMS	0.43858904	0.33019215
HLA-DPA1*01:03-DPB1*02:01	LSEKIMHFPTWVDLK	0.5179446	0.052045394
HLA-DPA1*01:03-DPB1*02:01	PASWSCFQPGLCVKS	0.489301	0.0013388372
HLA-DPA1*01:03-DPB1*02:01	GNKLVDAGEECDCGT	0.08922953	0.0010572564
HLA-DPA1*01:03-DPB1*02:01	EDGGIIRRIQTRGEG	0.0662287	0.008938303
HLA-DPA1*01:03-DPB1*02:01	LCGLLWAFCAPGARA	0.35151717	0.0006381035
HLA-DPA1*01:03-DPB1*02:01	DLWDSMASICPTDGV	0.16416597	0.00043726285
HLA-DPA1*01:03-DPB1*02:01	LWLLGAVLLMDASAR	0.48047373	0.0017540526
HLA-DPA1*01:03-DPB1*02:01	VLMAPRTLLLLLSGA	0.39151934	0.01078823
HLA-DPA1*01:03-DPB1*02:01	WALGFYPAEITLTWQ	0.45827916	0.003235656
HLA-DPA1*01:03-DPB1*02:01	EETESLNASIGCCSF	0.22530702	0.0005352254
HLA-DPA1*01:03-DPB1*02:01	GMLVLFFALHVCDEV	0.44708985	0.0029002312
HLA-DPA1*01:03-DPB1*02:01	VEELLTMEDEGNSDM	0.1252664	0.003022049
HLA-DPA1*01:03-DPB1*02:01	NGIPMKKARNDEYEN	0.11234508	0.0035174917
HLA-DPA1*01:03-DPB1*02:01	VIFQVCLCQDEVTDD	0.25446373	0.0005761852
HLA-DPA1*01:03-DPB1*02:01	KFAESTEISELSHNF	0.37853774	0.039080463
HLA-DPA1*01:03-DPB1*02:01	KFHYKTDQGIKNLSV	0.26520202	0.020369079
HLA-DPA1*01:03-DPB1*02:01	EGKFIIELAHMIKDN	0.51591563	0.83803767
HLA-DPA1*01:03-DPB1*02:01	MVGFGANRRAGRLPS	0.13982683	0.0061015934
HLA-DPA1*01:03-DPB1*02:01	VALRMYPLKPTWWFC	0.5137723	0.0006436355
HLA-DPA1*01:03-DPB1*02:01	TAQEPDTFMEQKITY	0.29855573	0.004146909
HLA-DPA1*01:03-DPB1*02:01	INYSMDEQCRFDFGV	0.33042482	0.0018054837
HLA-DPA1*01:03-DPB1*02:01	LMLRRSETVVERMLS	0.30157492	0.004020106
HLA-DPA1*01:03-DPB1*02:01	LQDLTNNITLEDLEQ	0.27657622	0.0023745256
HLA-DPA1*01:03-DPB1*02:01	KKQEDSVTELTVEDS	0.10523842	0.0038858694
HLA-DPA1*01:03-DPB1*02:01	GRIARVVLQDEDITT	0.21068725	0.019013058
HLA-DPA1*01:03-DPB1*02:01	AATTTATTTTTSSGG	0.011672871	0.015958099
HLA-DPA1*01:03-DPB1*02:01	LPLLLLLLLRAVLAV	0.40460393	0.004874881
HLA-DPA1*01:03-DPB1*02:01	AGSAVLLFLAMPMLT	0.61671066	0.008841554
HLA-DPA1*01:03-DPB1*02:01	AKNGQESGLEIGTDT	0.062750064	0.007235198
HLA-DPA1*01:03-DPB1*02:01	LDMDFRGAFFPLTER	0.7477798	0.8075779
HLA-DPA1*01:03-DPB1*02:01	LGVIEAVAQITVKSL	0.30677852	0.008496287
HLA-DPA1*01:03-DPB1*02:01	AAINKWVSNKTEGRI	0.104833834	0.008396557
HLA-DPA1*01:03-DPB1*02:01	SPSPPPSEEKDHLEV	0.073293924	0.050706487
HLA-DPA1*01:03-DPB1*02:01	PCDVIWLDIEHADGK	0.27998966	0.0070180064
HLA-DPA1*01:03-DPB1*02:01	FQGNSNNIATVDISA	0.13819718	0.0028244318
HLA-DPA1*01:03-DPB1*02:01	ERMLPLLALGLLAAG	0.48463425	0.011589873
HLA-DPA1*01:03-DPB1*02:01	KAAVLSDSEDEEKAS	0.03104378	0.006617911
HLA-DPA1*01:03-DPB1*02:01	IGNYQQCHQSILELF	0.50331694	0.0016353376
HLA-DPA1*01:03-DPB1*02:01	CDVDVSFMYLTFFLE	0.79936004	0.00040312036
HLA-DPA1*01:03-DPB1*02:01	AVGFSSGTENPHGVK	0.07280123	0.011927223
HLA-DPA1*01:03-DPB1*02:01	GRRPPAPQQPPKPCD	0.018571785	0.003452735
HLA-DPA1*01:03-DPB1*02:01	GPELHACKESEYHYE	0.2553371	0.0030969377
HLA-DPA1*01:03-DPB1*02:01	PVTDKIHKAYKDKNK	0.042387787	0.009549549
HLA-DPA1*01:03-DPB1*02:01	RALWVLGLCCVLLTF	0.45171613	0.00081661216
HLA-DPA1*01:03-DPB1*02:01	PHLGPAPARRPQRSL	0.16078857	0.0010744606
HLA-DPA1*01:03-DPB1*02:01	CVVLDTDGFWKTVDC	0.4198593	0.0011908275
HLA-DPA1*01:03-DPB1*02:01	YCKGVEPKTECERLA	0.11610541	0.0030964918
HLA-DPA1*01:03-DPB1*02:01	GSSGPLKADDSVPPG	0.031519834	0.0027942907
HLA-DPA1*01:03-DPB1*02:01	DVDECSARRGGCPQR	0.05015222	0.00094717846
HLA-DPA1*01:03-DPB1*02:01	SPQPWPGFLGQGEAL	0.2635523	0.003449568
HLA-DPA1*01:03-DPB1*02:01	AESNPAGFLESKSTT	0.13441129	0.008567819
HLA-DPA1*01:03-DPB1*02:01	GSGGGGGGGSSRPPA	0.047801003	0.0048489217
HLA-DPA1*01:03-DPB1*02:01	VEGDLSLLGLLVMRN	0.4253705	0.025524676
HLA-DPA1*01:03-DPB1*02:01	SSPMGIIVAVVIATA	0.31944665	0.004224503
HLA-DPA1*01:03-DPB1*02:01	TSMLVAIIIIVLWKC	0.35225144	0.0015211962
HLA-DPA1*01:03-DPB1*02:01	MVTDDFVVSGTCAEQ	0.25483164	0.0006065908
HLA-DPA1*01:03-DPB1*02:01	PERSPLLVGPVSVSF	0.3627803	0.0014563814
HLA-DPA1*01:03-DPB1*02:01	RNAAVVMAVAQLYWH	0.4545209	0.0028111269
HLA-DPA1*01:03-DPB1*02:01	MQLKVDVESGKLIIK	0.33129883	0.011376718
HLA-DPA1*01:03-DPB1*02:01	PPKDDKKKKDAGKSA	0.052496564	0.0036435504
HLA-DPA1*01:03-DPB1*02:01	CWALGFYPAEITLTW	0.5247692	0.00037568208
HLA-DPA1*01:03-DPB1*02:01	CAVLSVFLLQRVHSL	0.61995083	0.0017243298
HLA-DPA1*01:03-DPB1*02:01	SRPRQPNLIPWAAAG	0.17518218	0.0040872823
HLA-DPA1*01:03-DPB1*02:01	SENGVSLCLPRLECN	0.34945485	0.0013744954
HLA-DPA1*01:03-DPB1*02:01	SPCCIVTSTYGWTAN	0.41062844	0.0045219455
HLA-DPA1*01:03-DPB1*02:01	LQKNVECARVYAENA	0.23357575	0.0045110923
HLA-DPA1*01:03-DPB1*02:01	ALAMVLLGAKGNTAT	0.2282004	0.011844705
HLA-DPA1*01:03-DPB1*02:01	QYRQVHLLPGLWEQG	0.40495902	0.0037374864
HLA-DPA1*01:03-DPB1*02:01	QEHRLKTQSELDRIN	0.19037096	0.019759854
HLA-DPA1*01:03-DPB1*02:01	DCRLTSGKYPQCRYS	0.35867736	0.04053421
HLA-DPA1*01:03-DPB1*02:01	SPNFVQSEWCHYELY	0.6952546	0.01908082
HLA-DPA1*01:03-DPB1*02:01	LAVMAIQSLHPCPSE	0.31285122	0.10019229
HLA-DPA1*01:03-DPB1*02:01	VACDELVEEMEHFGQ	0.28125486	0.0017772071
HLA-DPA1*01:03-DPB1*02:01	HVSMFQVVQEQSNRE	0.275359	0.04157244
HLA-DPA1*01:03-DPB1*02:01	IHTQLQDVKQQHKNL	0.075422354	0.018690834
HLA-DPA1*01:03-DPB1*02:01	DQQRLIFAGKQLEDG	0.3439337	0.88773
HLA-DPA1*01:03-DPB1*02:01	TARAALVLTYLAVAS	0.6761086	0.0053563286
HLA-DPA1*01:03-DPB1*02:01	VSHDTVQPRTSADAQ	0.023703523	0.014968477
HLA-DPA1*01:03-DPB1*02:01	QAACSNSAQGSDESL	0.049049456	0.00059439463
HLA-DPA1*01:03-DPB1*02:01	IDKNELKQALSGFGY	0.24788615	0.0041607865
HLA-DPA1*01:03-DPB1*02:01	VESHWKVCPMCSEQF	0.2853225	0.0010844332
HLA-DPA1*01:03-DPB1*02:01	EMETDKQEKKEVHKC	0.04922801	0.00100625
HLA-DPA1*01:03-DPB1*02:01	TLLLLLLGALALTQT	0.4067041	0.0015137489
HLA-DPA1*01:03-DPB1*02:01	LPLLWLLVLTPGRPA	0.39355955	0.012470347
HLA-DPA1*01:03-DPB1*02:01	VAVLGIALIAMGEEI	0.41331702	0.002033456
HLA-DPA1*01:03-DPB1*02:01	SQPRPGGDSSPVVDS	0.013313063	0.012070255
HLA-DPA1*01:03-DPB1*02:01	SFELAKNRDPEKEGS	0.121790044	0.0021843282
HLA-DPA1*01:03-DPB1*02:01	CSRSQHSSSSSHWHQ	0.056869697	0.0013814254
HLA-DPA1*01:03-DPB1*02:01	LKGPNMLISTEVNAT	0.22669487	0.005124218
HLA-DPA1*01:03-DPB1*02:01	SIDAIPDNQKFKQLQ	0.27908304	0.0034240242
HLA-DPA1*01:03-DPB1*02:01	DSSLIYWFNGTQAVQ	0.41393524	0.012814869
HLA-DPA1*01:03-DPB1*02:01	PWGQWYQTLEEVFIE	0.61756206	0.0006892564
HLA-DPA1*01:03-DPB1*02:01	RSLQTGVGELHGETR	0.10047467	0.010599573
HLA-DPA1*01:03-DPB1*02:01	TSPCCIVTSTYGWTA	0.42432195	0.00056262664
HLA-DPA1*01:03-DPB1*02:01	AAKEMPFQGSGKSAW	0.21849126	0.0021221894
HLA-DPA1*01:03-DPB1*02:01	WRQRGRVISLWERLE	0.5923534	0.0009996636
HLA-DPA1*01:03-DPB1*02:01	QLWNEIDDTCSSFLS	0.3281498	0.000502544
HLA-DPA1*01:03-DPB1*02:01	LGRAPVLVALALIEC	0.3820251	0.00074340886
HLA-DPA1*01:03-DPB1*02:01	GQESPTAENARLLAQ	0.09759002	0.0067324513
HLA-DPA1*01:03-DPB1*02:01	HRDEWLRPEDLPIKY	0.2600788	0.01146427
HLA-DPA1*01:03-DPB1*02:01	PSASLPPAQLLLRAA	0.21173579	0.0022224768
HLA-DPA1*01:03-DPB1*02:01	ELQMEQVYHGLMERY	0.46693727	0.0058963336
HLA-DPA1*01:03-DPB1*02:01	PGPAGPPGDPGLMGE	0.030508038	0.0058770664
HLA-DPA1*01:03-DPB1*02:01	GRLTSAIAKQEDVSV	0.19197726	0.0056738686
HLA-DPA1*01:03-DPB1*02:01	ISTFLLLCLIVAFHA	0.35016105	0.0065082917
HLA-DPA1*01:03-DPB1*02:01	NPEKDAKHCDRQKAN	0.03564347	0.0044637504
HLA-DPA1*01:03-DPB1*02:01	LASLELQDGEDEGYF	0.2645803	0.0015976656
HLA-DPA1*01:03-DPB1*02:01	GVPVLGFFIIAVLMS	0.452696	0.001959292
HLA-DPA1*01:03-DPB1*02:01	SPDTILQKDTRLYFL	0.44492447	0.01818629
HLA-DPA1*01:03-DPB1*02:01	INTQQSFEALSERAV	0.39970857	0.0059869653
HLA-DPA1*01:03-DPB1*02:01	FPFYSCWRTGLLLLL	0.5759013	0.0008859169
HLA-DPA1*01:03-DPB1*02:01	DKIIRKAGSSIFQHN	0.38201323	0.17499706
HLA-DPA1*01:03-DPB1*02:01	EDDIPVRSFFPENWL	0.49275336	0.0077891857
HLA-DPA1*01:03-DPB1*02:01	TEAVNYHDETGEIMD	0.19737084	0.02583922
HLA-DPA1*01:03-DPB1*02:01	PPSPSLFCPFSFPTQ	0.532219	0.0019367181
HLA-DPA1*01:03-DPB1*02:01	HMYDSDSDGRITLEE	0.12753835	0.20241447
HLA-DPA1*01:03-DPB1*02:01	RWGSLLFALFLAASL	0.59746945	0.0019332856
HLA-DPA1*01:03-DPB1*02:01	EVCFACVDGKEFRLA	0.46058172	0.0014463103
HLA-DPA1*01:03-DPB1*02:01	THQGSLASGVLPIKC	0.26700675	0.0019070789
HLA-DPA1*01:03-DPB1*02:01	SEISDMQDTEPIFEE	0.1609233	0.0018252529
HLA-DPA1*01:03-DPB1*02:01	GPKNVSVQPEISEGL	0.27149314	0.010745007
HLA-DPA1*01:03-DPB1*02:01	DMAAAGFTEALTFAL	0.63722736	0.0013562932
HLA-DPA1*01:03-DPB1*02:01	VELAQGYDNVRVTPW	0.2822031	0.008405602
HLA-DPA1*01:03-DPB1*02:01	EIISSISDVKFSHSG	0.4308127	0.085646726
HLA-DPA1*01:03-DPB1*02:01	RSSPSGGASLNLSLT	0.15149063	0.013394842
HLA-DPA1*01:03-DPB1*02:01	ILFLIGLMCGRITKR	0.38585567	0.0019506247
HLA-DPA1*01:03-DPB1*02:01	IDAAFTRINCQGKTY	0.16972765	0.0046449252
HLA-DPA1*01:03-DPB1*02:01	KGDIEKCLTAIVKCA	0.23476607	0.0010899713
HLA-DPA1*01:03-DPB1*02:01	YQQQQQWGSRGGFAG	0.11066239	0.017921269
HLA-DPA1*01:03-DPB1*02:01	FVGGLSWDTSKKDLK	0.17946397	0.013361335
HLA-DPA1*01:03-DPB1*02:01	IECPSPGELDQKEPQ	0.037371915	0.0009420069
HLA-DPA1*01:03-DPB1*02:01	HSYDLPWFRTLSWYF	0.63056123	0.006783648
HLA-DPA1*01:03-DPB1*02:01	YERKLLSLEVRKRRR	0.3184225	0.35208836
HLA-DPA1*01:03-DPB1*02:01	VLIVLLLLPFRCQRR	0.49762508	0.0010879436
HLA-DPA1*01:03-DPB1*02:01	IDADLLREIKQHLKQ	0.22760789	0.031098362
HLA-DPA1*01:03-DPB1*02:01	LSAAGLVFTLWPVVR	0.76412165	0.013032111
HLA-DPA1*01:03-DPB1*02:01	TFDSNGTYVCEASLP	0.30032104	0.0016992107
HLA-DPA1*01:03-DPB1*02:01	VEPLERLEKLLTKEQ	0.20399524	0.042932462
HLA-DPA1*01:03-DPB1*02:01	PNRSRNRSSSVDSFR	0.10690438	0.00087105884
HLA-DPA1*01:03-DPB1*02:01	YGYEDFQVGARGRGG	0.22948617	0.0034266158
HLA-DPA1*01:03-DPB1*02:01	SCSQAACSNSAQGSD	0.030021375	0.00053419487
HLA-DPA1*01:03-DPB1*02:01	NIGSWRNAFANDTIP	0.3495001	0.0045105657
HLA-DPA1*01:03-DPB1*02:01	VTLQTPLYCSMNSKH	0.40557274	0.003212079
HLA-DPA1*01:03-DPB1*02:01	VLFYNMSLDVNRKAE	0.40386632	0.009865579
HLA-DPA1*01:03-DPB1*02:01	NFSELPLVMWLQGGP	0.4451026	0.0021695208
HLA-DPA1*01:03-DPB1*02:01	ACDELVEEMEHFGQW	0.484566	0.0014560093
HLA-DPA1*01:03-DPB1*02:01	VPWKQRTGIREDITY	0.18346389	0.004211806
HLA-DPA1*01:03-DPB1*02:01	PQRSKAVSLSVTVPV	0.33127585	0.020525824
HLA-DPA1*01:03-DPB1*02:01	GVDPVEAFAQNVLSK	0.384021	0.36069947
HLA-DPA1*01:03-DPB1*02:01	VPVLGFFIIAVLMSA	0.43635064	0.0043833954
HLA-DPA1*01:03-DPB1*02:01	TRNILPGLNITCTFH	0.27284965	0.003870157
HLA-DPA1*01:03-DPB1*02:01	CVLLAGLCRGNSVER	0.24014616	0.0008682602
HLA-DPA1*01:03-DPB1*02:01	AVIMGCKVAGASRII	0.2647993	0.005304328
HLA-DPA1*01:03-DPB1*02:01	IDFNKNLNEDTTFLP	0.2171312	0.0045577744
HLA-DPA1*01:03-DPB1*02:01	WVLPAAEFHGLWDSL	0.4768948	0.0037537105
HLA-DPA1*01:03-DPB1*02:01	VCQRIQCDIPFFGIQ	0.44488108	0.0007793474
HLA-DPA1*01:03-DPB1*02:01	WALGFYPAEITLTWQ	0.45827916	0.003235656
HLA-DPA1*01:03-DPB1*02:01	APTIASQPLSLRPEA	0.362567	0.7833258
HLA-DPA1*01:03-DPB1*02:01	LASLNSCLDPVIYYF	0.4400225	0.0009996198
HLA-DPA1*01:03-DPB1*02:01	QLSHFLQCKEDNPDF	0.18293409	0.043298177
HLA-DPA1*01:03-DPB1*02:01	GCNGPVVGTRYKCSV	0.3754705	0.0064358525
HLA-DPA1*01:03-DPB1*02:01	ISSALAMVLLGAKGN	0.29315627	0.002243787
HLA-DPA1*01:03-DPB1*02:01	LWMLILGFIIAFVLA	0.3108422	0.0013535157
HLA-DPA1*01:03-DPB1*02:01	SKARKPPVCHGKRLP	0.09576992	0.0019687754
HLA-DPA1*01:03-DPB1*02:01	VLLVLFFIFTYFKVP	0.48450577	0.0020419778
HLA-DPA1*01:03-DPB1*02:01	YRLLVPGTYNLTVVL	0.45937002	0.42681867
HLA-DPA1*01:03-DPB1*02:01	MGHLTCFAGGMFALG	0.6759004	0.0014927101
HLA-DPA1*01:03-DPB1*02:01	KTWFESRDFCRALGG	0.6303618	0.7321299
HLA-DPA1*01:03-DPB1*02:01	KTECERLAGTESPVR	0.0961267	0.00089244184
HLA-DPA1*01:03-DPB1*02:01	ERRETVISKLTTCCR	0.20921037	0.04416443
HLA-DPA1*01:03-DPB1*02:01	DGRQLKVDLAVTRDE	0.13753112	0.189967
HLA-DPA1*01:03-DPB1*02:01	CGIALALTSEVCLKG	0.32442364	0.0008956992
HLA-DPA1*01:03-DPB1*02:01	AAAARAKQKGVIHIR	0.10045565	0.020018399
HLA-DPA1*01:03-DPB1*02:01	MKLLAATVLLLTICS	0.4202968	0.0037736944
HLA-DPA1*01:03-DPB1*02:01	GTTLHLLLLGLLLVL	0.36770418	0.00318948
HLA-DPA1*01:03-DPB1*02:01	ELFVKAGSDGAKIGN	0.17692964	0.08652194
HLA-DPA1*01:03-DPB1*02:01	TVGRICELLPEAAIN	0.2908668	0.003683331
HLA-DPA1*01:03-DPB1*02:01	VEELLTMEDEGNSDM	0.1252664	0.003022049
HLA-DPA1*01:03-DPB1*02:01	VGLVSSTGPGGDRVL	0.077779345	0.0026976604
HLA-DPA1*01:03-DPB1*02:01	YRPEFSNFSKVEDYQ	0.44681105	0.44708657
HLA-DPA1*01:03-DPB1*02:01	VDLFAIQCLDEHLRH	0.44202167	0.045244128
HLA-DPA1*01:03-DPB1*02:01	PRQSLSIRQTLLGAK	0.37625346	0.036159307
HLA-DPA1*01:03-DPB1*02:01	ENPECPTGPDIIPIV	0.11233128	0.0018107597
HLA-DPA1*01:03-DPB1*02:01	AGCNSSVGGMSMSPN	0.08604271	0.0010908172
HLA-DPA1*01:03-DPB1*02:01	LRTPFLCGLLWAFCA	0.6037758	0.000939607
HLA-DPA1*01:03-DPB1*02:01	CSLLLGNVLVNTSLT	0.59423935	0.0011107402
HLA-DPA1*01:03-DPB1*02:01	TAPGAAGRCPPTTWL	0.040676463	0.0014466392
HLA-DPA1*01:03-DPB1*02:01	SNGTYVCEASLPTVP	0.35617337	0.29582405
HLA-DPA1*01:03-DPB1*02:01	RSPSMNVALYVGIAV	0.52020687	0.043997124
HLA-DPA1*01:03-DPB1*02:01	DCKVIRLAECVSVAP	0.3935703	0.0053397464
HLA-DPA1*01:03-DPB1*02:01	SRGGRQGSHQEQSVD	0.046880014	0.0183889
HLA-DPA1*01:03-DPB1*02:01	FIEGLYDMHIQLQSV	0.47793403	0.0016533664
HLA-DPA1*01:03-DPB1*02:01	IGLILLGEVALGNMY	0.5261796	0.0044263825
HLA-DPA1*01:03-DPB1*02:01	DAPTAAGRGRGRGRP	0.07352151	0.0033797096
HLA-DPA1*01:03-DPB1*02:01	PPGCPQRRLGARERR	0.07768827	0.0007090458
HLA-DPA1*01:03-DPB1*02:01	VDGETMIIMDSFALP	0.5639414	0.001543965
HLA-DPA1*01:03-DPB1*02:01	ALWVLGLCCVLLTFG	0.39615774	0.0009470478
HLA-DPA1*01:03-DPB1*02:01	QGSEDVPGEESWLEG	0.16544609	0.0014590046
HLA-DPA1*01:03-DPB1*02:01	SRVGTTEEAAAPPAL	0.07893465	0.0070872083
HLA-DPA1*01:03-DPB1*02:01	EVLIPKDPMHFVEEV	0.3228636	0.047956526
HLA-DPA1*01:03-DPB1*02:01	HAPPPQAHPPYSGHH	0.058248818	0.025443554
HLA-DPA1*01:03-DPB1*02:01	NGVLEGIRICRQGFP	0.25387833	0.010998128
HLA-DPA1*01:03-DPB1*02:01	SGTATAASQGVCKLV	0.08277305	0.0023198798
HLA-DPA1*01:03-DPB1*02:01	HDKHVFGGFASCSWE	0.47860727	0.005219304
HLA-DPA1*01:03-DPB1*02:01	HSRHRYALIPIPLAV	0.6029895	0.019566279
HLA-DPA1*01:03-DPB1*02:01	GRSPHLGPAPARRPQ	0.083921075	0.007829338
HLA-DPA1*01:03-DPB1*02:01	PKDGFSPRRRGVAEG	0.07243493	0.0009846103
HLA-DPA1*01:03-DPB1*02:01	KEKGSRVFCVEEEDS	0.17652114	0.0010936551
HLA-DPA1*01:03-DPB1*02:01	VAMCHMIYRKALRLS	0.4423267	0.017744366
HLA-DPA1*01:03-DPB1*02:01	VEHATANKQVCKPRN	0.042016957	0.0045901635
HLA-DPA1*01:03-DPB1*02:01	TPEDILRNKGCSSST	0.11455595	0.006627499
HLA-DPA1*01:03-DPB1*02:01	GACIPERWVCDRQFD	0.19520034	0.0013342665
HLA-DPA1*01:03-DPB1*02:01	RYTCHVQHEGLPKPL	0.1955312	0.026141543
HLA-DPA1*01:03-DPB1*02:01	CEDRSDEAAELCGRP	0.052374978	0.0006095735
HLA-DPA1*01:03-DPB1*02:01	LLLLACVHNYQPCVQ	0.37057275	0.0012509954
HLA-DPA1*01:03-DPB1*02:01	GNFRSGPLTGWRVFL	0.5408719	0.0025271908
HLA-DPA1*01:03-DPB1*02:01	DESHCEMHQCRSDEY	0.13184881	0.009528724
HLA-DPA1*01:03-DPB1*02:01	ARCPSARGSGDGEMG	0.019861462	0.0005183245
HLA-DPA1*01:03-DPB1*02:01	APQLLIVLLGLSALL	0.3928952	0.005127117
HLA-DPA1*01:03-DPB1*02:01	EHSVRYQCKNYYKLR	0.32040894	0.9427737
HLA-DPA1*01:03-DPB1*02:01	YGLHQDFPSVVLVGL	0.50480443	0.007593495
HLA-DPA1*01:03-DPB1*02:01	SLDKQTCTLFFSWHT	0.5074017	0.00091417896
HLA-DPA1*01:03-DPB1*02:01	WHQTADFGYVPNPKM	0.38169792	0.025467375
HLA-DPA1*01:03-DPB1*02:01	ETKGRSLEQIESFFR	0.4136565	0.0024312728
HLA-DPA1*01:03-DPB1*02:01	SNSNVIQVDQSGLGL	0.1850473	0.0012547097
HLA-DPA1*01:03-DPB1*02:01	HLPPRFLRSFFLGQG	0.759828	0.11636671
HLA-DPA1*01:03-DPB1*02:01	GDIDECKDPDACSQI	0.050709058	0.003166496
HLA-DPA1*01:03-DPB1*02:01	AVGGALLWRRMRSGL	0.3041667	0.0141032385
HLA-DPA1*01:03-DPB1*02:01	GDASKRLLSDSLPPS	0.16338992	0.0050501414
HLA-DPA1*01:03-DPB1*02:01	GARCQRCPTDGTAAF	0.0334775	0.00036266056
HLA-DPA1*01:03-DPB1*02:01	GSSKSFPCGSEHLPY	0.22956233	0.0009246898
HLA-DPA1*01:03-DPB1*02:01	EDLQRQLAVLDKAMK	0.21790239	0.011324045
HLA-DPA1*01:03-DPB1*02:01	ILNKALLLGALALTA	0.465169	0.013062267
HLA-DPA1*01:03-DPB1*02:01	LTRRHQNGRFVGDAD	0.12357446	0.006591422
HLA-DPA1*01:03-DPB1*02:01	SEESYPYVAVDEICK	0.28900892	0.0028364058
HLA-DPA1*01:03-DPB1*02:01	MNPTLILAAFCLGIA	0.54763204	0.0015336629
HLA-DPA1*01:03-DPB1*02:01	AEIIKKVERSREKIQ	0.15299125	0.008590756
HLA-DPA1*01:03-DPB1*02:01	NLSKEELIAELQDCE	0.3094354	0.0010268658
HLA-DPA1*01:03-DPB1*02:01	AISGVPVLGFFIIAV	0.56480294	0.002168242
HLA-DPA1*01:03-DPB1*02:01	CYDPCEAVLVESIPE	0.33147016	0.0016635567
HLA-DPA1*01:03-DPB1*02:01	ALMTQLFLWEYGDLH	0.74294704	0.0019077053
HLA-DPA1*01:03-DPB1*02:01	CRRCAVVGNSGNLRG	0.10846755	0.00028401814
HLA-DPA1*01:03-DPB1*02:01	HGCRIGYSSPQTLAD	0.32583052	0.007232393
HLA-DPA1*01:03-DPB1*02:01	SKSRSRRRSKSPRRR	0.22161014	0.0019060436
HLA-DPA1*01:03-DPB1*02:01	KRSIVVSPILIPENQ	0.5575308	0.17745711
HLA-DPA1*01:03-DPB1*02:01	QGDTPVRKLQANKKV	0.065829374	0.008207282
HLA-DPA1*01:03-DPB1*02:01	SAIPRRLECLKEDVQ	0.18589558	0.0030701163
HLA-DPA1*01:03-DPB1*02:01	EIVCNVTLGGERREA	0.15857966	0.00040051233
HLA-DPA1*01:03-DPB1*02:01	SYSYLGLGLMSARLA	0.4911862	0.0030358043
HLA-DPA1*01:03-DPB1*02:01	YLYSFISLFIYMVLS	0.45655918	0.0011718393
HLA-DPA1*01:03-DPB1*02:01	FLFTVITFPISIWMC	0.6578227	0.0015574042
HLA-DPA1*01:03-DPB1*02:01	QSQDPHLPAPHHQTS	0.099313185	0.0055893594
HLA-DPA1*01:03-DPB1*02:01	MEALEDKRVRLQPEC	0.18883626	0.0018988915
HLA-DPA1*01:03-DPB1*02:01	RCRIGKNPGQTCEQL	0.09093942	0.000972632
HLA-DPA1*01:03-DPB1*02:01	TKYCKKWQDEDGKKQ	0.07948545	0.0025139225
HLA-DPA1*01:03-DPB1*02:01	ERVRWRTKQNLDYCF	0.2133262	0.0058811866
HLA-DPA1*01:03-DPB1*02:01	SMPVHYDSQLDTTLF	0.4930492	0.0026560747
HLA-DPA1*01:03-DPB1*02:01	VHKKCPLCELMFPPN	0.32606894	0.0010705646
HLA-DPA1*01:03-DPB1*02:01	PESPKCHEGNGTFEC	0.06382001	0.00068171544
HLA-DPA1*01:03-DPB1*02:01	EAQVFGNQLIPPNAQ	0.29067582	0.02405785
HLA-DPA1*01:03-DPB1*02:01	LRGICYFFIEVECSN	0.46972913	0.00038630722
HLA-DPA1*01:03-DPB1*02:01	FYSTALTVTSVRGPS	0.30352923	0.2851034
HLA-DPA1*01:03-DPB1*02:01	LYIFTKLSVDLYSGA	0.5198215	0.0020645154
HLA-DPA1*01:03-DPB1*02:01	ITTQCRKDVGRPQPG	0.044282302	0.0027287602
HLA-DPA1*01:03-DPB1*02:01	LPLSCQEVLWPLPAY	0.51914775	0.00081132713
HLA-DPA1*01:03-DPB1*02:01	QGLGPGSTVLLVVDK	0.20293505	0.008010389
HLA-DPA1*01:03-DPB1*02:01	NCRNPELNPCSVNAQ	0.11705577	0.00048280237
HLA-DPA1*01:03-DPB1*02:01	PVPALPIVVQLMEMG	0.3977742	0.00303271
HLA-DPA1*01:03-DPB1*02:01	NGDKKGSCERDAQYA	0.10144648	0.0006903825
HLA-DPA1*01:03-DPB1*02:01	GHSRHRYALIPIPLA	0.56362367	0.13863629
HLA-DPA1*01:03-DPB1*02:01	FLPLKWSLATMSFLL	0.6802748	0.064658664
HLA-DPA1*01:03-DPB1*02:01	AKNSVVIPDLRKGVN	0.14040446	0.06755431
HLA-DPA1*01:03-DPB1*02:01	WPQLSGATGFLDSTV	0.45895612	0.001656555
HLA-DPA1*01:03-DPB1*02:01	EIDEDVIQVSKKFLP	0.2738325	0.007913367
HLA-DPA1*01:03-DPB1*02:01	FADLSQKSPELQEEF	0.33922574	0.07673962
HLA-DPA1*01:03-DPB1*02:01	VKASPEKGAETWFDS	0.14573367	0.0016075149
HLA-DPA1*01:03-DPB1*02:01	NGNYARLLDTVPLDY	0.37001368	0.012145298
HLA-DPA1*01:03-DPB1*02:01	LQIHRELLRCEAALA	0.33941132	0.0018340729
HLA-DPA1*01:03-DPB1*02:01	LPKLKELNLSFCEIK	0.5770512	0.06339907
HLA-DPA1*01:03-DPB1*02:01	GSQDIEEGNHQVEDG	0.038340732	0.004030927
HLA-DPA1*01:03-DPB1*02:01	GLDFSEIAHHVQVAG	0.26400965	0.166901
HLA-DPA1*01:03-DPB1*02:01	MDNSGSLNAQVIHQL	0.31201977	0.09833678
HLA-DPA1*01:03-DPB1*02:01	LSDSTIYMAFYTVAH	0.70798343	0.022383245
HLA-DPA1*01:03-DPB1*02:01	SVQLQPTDALLCVAN	0.35747162	0.014346813
HLA-DPA1*01:03-DPB1*02:01	GSEIQFLSEAQDDPQ	0.23005655	0.0075801327
HLA-DPA1*01:03-DPB1*02:01	QVLCKAAESVYSRVI	0.5041499	0.00073084637
HLA-DPA1*01:03-DPB1*02:01	LWHLEITDRSFNIVD	0.4490374	0.02438071
HLA-DPA1*01:03-DPB1*02:01	WVCTNDMFRLALHNF	0.50585514	0.0007839689
HLA-DPA1*01:03-DPB1*02:01	KLTKDSVWNYHCWNE	0.28746375	0.0013074761
HLA-DPA1*01:03-DPB1*02:01	MKLLAATVLLLTICS	0.4202968	0.0037736944
HLA-DPA1*01:03-DPB1*02:01	ETDKQEKKEVHKCGF	0.056702737	0.00066644565
HLA-DPA1*01:03-DPB1*02:01	GLTEDEAIHKYGIEN	0.119932316	0.0141994115
HLA-DPA1*01:03-DPB1*02:01	NQCKAPKPEGFLPPP	0.17856063	0.0010893585
HLA-DPA1*01:03-DPB1*02:01	LNWLDAQSGLASAPV	0.2547948	0.026138034
HLA-DPA1*01:03-DPB1*02:01	QSTEYRHIWSLEISN	0.55604136	0.31081563
HLA-DPA1*01:03-DPB1*02:01	GGVPLAPNQPVHGTQ	0.082759015	0.023200195
HLA-DPA1*01:03-DPB1*02:01	VTELLRTFCESKRLT	0.3779249	0.0038791182
HLA-DPA1*01:03-DPB1*02:01	PVVIFYSEIGSEEFS	0.6524156	0.0019650974
HLA-DPA1*01:03-DPB1*02:01	VSSCRECIESGPGCT	0.04484261	0.0004972344
HLA-DPA1*01:03-DPB1*02:01	FFLGQGLSALLPCVL	0.6347181	0.0011598187
HLA-DPA1*01:03-DPB1*02:01	HGMFYDGNHTYLIEP	0.39229092	0.056758113
HLA-DPA1*01:03-DPB1*02:01	AELVAKLEDPREKHF	0.17999955	0.013812192
HLA-DPA1*01:03-DPB1*02:01	YKKDGADFAKWRCVL	0.4478117	0.001144111
HLA-DPA1*01:03-DPB1*02:01	ISKATEPLEAEIVLH	0.3067051	0.045485005
HLA-DPA1*01:03-DPB1*02:01	DEEDVLQECKAQNRK	0.12522067	0.014914525
HLA-DPA1*01:03-DPB1*02:01	VCMDKEVSIVFIPCG	0.4183459	0.000798821
HLA-DPA1*01:03-DPB1*02:01	KEFEKHGAVVNESHH	0.11888456	0.31904122
HLA-DPA1*01:03-DPB1*02:01	SQGLGPGSTVLLVVD	0.22897765	0.0019569336
HLA-DPA1*01:03-DPB1*02:01	EMADKCSPTLLLLNG	0.25360975	0.0008161705
HLA-DPA1*01:03-DPB1*02:01	FTCLVILFACEVAAG	0.32291213	0.00074829033
HLA-DPA1*01:03-DPB1*02:01	MSEAGEEQPMETTGA	0.031891637	0.0014154327
HLA-DPA1*01:03-DPB1*02:01	PPPPVSTISCSYESA	0.2543845	0.0017419398
HLA-DPA1*01:03-DPB1*02:01	QISLPELPGEYVITV	0.38312098	0.0014324354
HLA-DPA1*01:03-DPB1*02:01	AVRCHSLTPNFLQMQ	0.540596	0.0015747059
HLA-DPA1*01:03-DPB1*02:01	KGTVEGFEPADNKCL	0.22595431	0.0006553946
HLA-DPA1*01:03-DPB1*02:01	FSTGEAMQALFVSSD	0.38943347	0.0024029282
HLA-DPA1*01:03-DPB1*02:01	LLGDFNADCASLTKK	0.21565305	0.10313551
HLA-DPA1*01:03-DPB1*02:01	KKAQDALPFFMMHLG	0.5584012	0.049844746
HLA-DPA1*01:03-DPB1*02:01	RDSNIPGSDYINANY	0.23392175	0.018389206
HLA-DPA1*01:03-DPB1*02:01	RPRGRRQKPPGVWPA	0.08368645	0.0013544682
HLA-DPA1*01:03-DPB1*02:01	LYPSLNVTSFDSVVP	0.70198405	0.12280943
HLA-DPA1*01:03-DPB1*02:01	GYRIGFGQCAGKVLP	0.27744395	0.001152913
HLA-DPA1*01:03-DPB1*02:01	INTNLGDLQFLAIDL	0.656183	0.024140043
HLA-DPA1*01:03-DPB1*02:01	VKQLRPLLATYGVTA	0.43042943	0.006812344
HLA-DPA1*01:03-DPB1*02:01	TEKPVLLSKDIEAKM	0.2325835	0.16928306
HLA-DPA1*01:03-DPB1*02:01	EQICSKQETRECNWQ	0.080174044	0.0013926008
HLA-DPA1*01:03-DPB1*02:01	VMLIFAFFQELVIAG	0.61020184	0.001651014
HLA-DPA1*01:03-DPB1*02:01	CSLRVWFLSVAFLLV	0.5963918	0.00052962266
HLA-DPA1*01:03-DPB1*02:01	ISASRAAAARLVGAA	0.14692985	0.009311167
HLA-DPA1*01:03-DPB1*02:01	LGSLAFLGADTARLD	0.3790664	0.1059816
HLA-DPA1*01:03-DPB1*02:01	LVLSILVLAAAAALL	0.29242885	0.0018661406
HLA-DPA1*01:03-DPB1*02:01	RSPSSSLQPRHPAPR	0.08796444	0.050415475
HLA-DPA1*01:03-DPB1*02:01	VGDCMGDSGDKPLRR	0.03658472	0.00097569113
HLA-DPA1*01:03-DPB1*02:01	PQPPFPAGGPPARRG	0.079474255	0.0018858367
HLA-DPA1*01:03-DPB1*02:01	LVTDFPTDLPATEVF	0.23053512	0.0023634874
HLA-DPA1*01:03-DPB1*02:01	IPGNLFSLWVLCRRM	0.4757989	0.010350846
HLA-DPA1*01:03-DPB1*02:01	DVRLNGHVVVKDLDI	0.28843448	0.07983141
HLA-DPA1*01:03-DPB1*02:01	YDKLEKIHHSGAKVV	0.295764	0.031928968
HLA-DPA1*01:03-DPB1*02:01	EPQELLQLDGYTVDY	0.41492546	0.008492848
HLA-DPA1*01:03-DPB1*02:01	GKPMKSVLVVALLVI	0.48528752	0.00707546
HLA-DPA1*01:03-DPB1*02:01	PEMEQKMNRVIRACV	0.19987613	0.0013457484
HLA-DPA1*01:03-DPB1*02:01	VTSIQGHLVHMTVVS	0.36682326	0.3492591
HLA-DPA1*01:03-DPB1*02:01	VSYLRMEQKLRRGVA	0.30553043	0.012424836
HLA-DPA1*01:03-DPB1*02:01	EDCIAQKHSLIKVLR	0.3402373	0.005323552
HLA-DPA1*01:03-DPB1*02:01	EKENLSAKRSRIEQK	0.11148861	0.20142123
HLA-DPA1*01:03-DPB1*02:01	SASEMLPLLLPLLWA	0.65483576	0.005713068
HLA-DPA1*01:03-DPB1*02:01	LLLLGALALTQTWAG	0.38055187	0.0021994286
HLA-DPA1*01:03-DPB1*02:01	VFREDLCTKTENLLG	0.2081006	0.0032489796
HLA-DPA1*01:03-DPB1*02:01	EKLTEEGSPKGQTAL	0.07648477	0.002452805
HLA-DPA1*01:03-DPB1*02:01	TNLKKKFSCCVLVFL	0.5227707	0.0020723962
HLA-DPA1*01:03-DPB1*02:01	VAALEGMSSQQCSGA	0.09401346	0.004874018
HLA-DPA1*01:03-DPB1*02:01	QKLEESRSKLERAIA	0.16499971	0.0092817
HLA-DPA1*01:03-DPB1*02:01	FKDHFTFCQQLNISI	0.528827	0.0016514875
HLA-DPA1*01:03-DPB1*02:01	PQGYQLKNNTCVKQE	0.16011676	0.0023520864
HLA-DPA1*01:03-DPB1*02:01	HEATLRCWALSFYPA	0.6247679	0.16821858
HLA-DPA1*01:03-DPB1*02:01	ITYENVQVPAVLGVP	0.30947265	0.0036857477
HLA-DPA1*01:03-DPB1*02:01	SKQYGNEVFLAKLIA	0.74306816	0.009993944
HLA-DPA1*01:03-DPB1*02:01	EAGSHTLQRMYGCDL	0.2601474	0.003020694
HLA-DPA1*01:03-DPB1*02:01	TLQSLTVNDTGEYFC	0.37591782	0.00027334815
HLA-DPA1*01:03-DPB1*02:01	AEQPLSTPLSHSTYV	0.3827647	0.012403176
HLA-DPA1*01:03-DPB1*02:01	INGFVFGNLPELNMC	0.64078844	0.0018697612
HLA-DPA1*01:03-DPB1*02:01	HFQAFWQALDENMDL	0.42378175	0.0044643665
HLA-DPA1*01:03-DPB1*02:01	YQYGAVVTLECEDGY	0.23987502	0.0015889041
HLA-DPA1*01:03-DPB1*02:01	RTMNILELINQKSDS	0.34958306	0.0032629273
HLA-DPA1*01:03-DPB1*02:01	LQSQIQEARADLARR	0.11523945	0.5768193
