# Supplementary material for: MHCII-peptide presentation: an assessment of the state-of-the-art prediction methods
Source: Front Immunol. 2024 Mar 12;15:1293706. doi: 10.3389/fimmu.2024.1293706 (PMC11027168; doi:10.3389/fimmu.2024.1293706)
Supplement: Supplementary file 2 [file DataSheet_2.zip › output/BERT/neg/15_HLA-DPA1_01_03_DPB1_03_01.csv]

allele	peptide	affinity_pred	mass_pred
HLA-DPA1*01:03-DPB1*03:01	ASPPAGGSSGGVETT	0.01675321	0.022180611
HLA-DPA1*01:03-DPB1*03:01	PTLEKKPEDNSNNRK	0.031099286	0.10873183
HLA-DPA1*01:03-DPB1*03:01	SHLNGHKLHGKPIRI	0.104529485	0.030805523
HLA-DPA1*01:03-DPB1*03:01	QEPFLQWLMLLSNES	0.2809328	0.004576129
HLA-DPA1*01:03-DPB1*03:01	AMGYVQPPPPPYPGP	0.028618362	0.14154601
HLA-DPA1*01:03-DPB1*03:01	EHEREVLHKALEENN	0.1829692	0.78508437
HLA-DPA1*01:03-DPB1*03:01	PVFKAVPVPNMTPSG	0.28637728	0.032116413
HLA-DPA1*01:03-DPB1*03:01	CRKDVGRPQPGRENF	0.11885841	0.009015235
HLA-DPA1*01:03-DPB1*03:01	APSGGWNGVGASLWA	0.028003952	0.034138285
HLA-DPA1*01:03-DPB1*03:01	QHAKLSLDGQNIYNA	0.10678364	0.036852323
HLA-DPA1*01:03-DPB1*03:01	TFELSADEVELGLGI	0.1596791	0.0017805785
HLA-DPA1*01:03-DPB1*03:01	AGDEHKRSVVDSLDI	0.18157026	0.030413901
HLA-DPA1*01:03-DPB1*03:01	VEDAEGEEEEEEEEE	0.0013790197	0.059669204
HLA-DPA1*01:03-DPB1*03:01	LVTALNPHIGKCLRN	0.23000479	0.024783954
HLA-DPA1*01:03-DPB1*03:01	SANTPFSYPLPKGPS	0.036827095	0.10333713
HLA-DPA1*01:03-DPB1*03:01	IECDVVKDYAFVHME	0.09432627	0.0068075745
HLA-DPA1*01:03-DPB1*03:01	LAACVVACVGLVWMQ	0.10106477	0.0008479515
HLA-DPA1*01:03-DPB1*03:01	VGDGPQNRYALICQQ	0.09011341	0.092018686
HLA-DPA1*01:03-DPB1*03:01	EVGKVIQQGRQSKGL	0.1586112	0.046883028
HLA-DPA1*01:03-DPB1*03:01	WVKQNINRQGNAPVA	0.19210102	0.06692886
HLA-DPA1*01:03-DPB1*03:01	GLVFTWLACKGQGSM	0.08062872	0.0016293336
HLA-DPA1*01:03-DPB1*03:01	TKMEEIGRISIEMHG	0.20038913	0.09077586
HLA-DPA1*01:03-DPB1*03:01	REEAVHDQRERAPAV	0.10690727	0.014273932
HLA-DPA1*01:03-DPB1*03:01	LDWFRSLFWKEEMEL	0.21530144	0.0060121887
HLA-DPA1*01:03-DPB1*03:01	CTQVQHLCSQGRCEN	0.050167512	0.005960458
HLA-DPA1*01:03-DPB1*03:01	GPPMMDGAMGYVQPP	0.032331314	0.029797036
HLA-DPA1*01:03-DPB1*03:01	LQGPEKEPPKPEQVE	0.0034675424	0.17715126
HLA-DPA1*01:03-DPB1*03:01	LVDGNVTNITTVSLW	0.06660255	0.0018272478
HLA-DPA1*01:03-DPB1*03:01	FLAYFLVSIAGLLYA	0.29509962	0.0068062916
HLA-DPA1*01:03-DPB1*03:01	TARWLALGSLFALAG	0.49002284	0.039103992
HLA-DPA1*01:03-DPB1*03:01	YTGEDCGTRSCPWDC	0.0014379966	0.00089969934
HLA-DPA1*01:03-DPB1*03:01	GVRPFGVSLLICGWN	0.3043777	0.0010392866
HLA-DPA1*01:03-DPB1*03:01	KIIHTDVFRFPPYRG	0.11045802	0.0035511914
HLA-DPA1*01:03-DPB1*03:01	MSLLNKPKSEMTPEE	0.030806215	0.048597176
HLA-DPA1*01:03-DPB1*03:01	ISLVFLVPVRLNQTV	0.49742877	0.005171186
HLA-DPA1*01:03-DPB1*03:01	LTGLGGEDLPTIVIV	0.045285534	0.007848439
HLA-DPA1*01:03-DPB1*03:01	AEWNILYDKLEKIHH	0.15884878	0.48482484
HLA-DPA1*01:03-DPB1*03:01	SEKVDKAQRYADFTL	0.15725955	0.25334185
HLA-DPA1*01:03-DPB1*03:01	RSPIRQDRGEFSASP	0.32040995	0.07118126
HLA-DPA1*01:03-DPB1*03:01	QLLLLACVHNYQPCV	0.18167624	0.0012180649
HLA-DPA1*01:03-DPB1*03:01	IQGQNKEMLAAACQM	0.31603995	0.05363965
HLA-DPA1*01:03-DPB1*03:01	RDNMSIVLVCFSNAP	0.27610895	0.002129723
HLA-DPA1*01:03-DPB1*03:01	AEVTVCSCSSEVSAK	0.06936613	0.0652552
HLA-DPA1*01:03-DPB1*03:01	IEARIDEVVSRAEKG	0.41402304	0.99309695
HLA-DPA1*01:03-DPB1*03:01	GGGDTATCCAKWNTE	0.0021530238	0.004969897
HLA-DPA1*01:03-DPB1*03:01	NKEMLAAACQMFLGK	0.34719235	0.04796075
HLA-DPA1*01:03-DPB1*03:01	QKKWPEVLLSPEAVA	0.26304296	0.08606663
HLA-DPA1*01:03-DPB1*03:01	TKNSKNQGIEEALKN	0.04582775	0.3250442
HLA-DPA1*01:03-DPB1*03:01	ARGSALLLASLLLAA	0.55019546	0.00559019
HLA-DPA1*01:03-DPB1*03:01	EHKEPVAGDAVPGPK	0.021769885	0.8114359
HLA-DPA1*01:03-DPB1*03:01	TESSTGSVGSNRVRT	0.06865205	0.06479952
HLA-DPA1*01:03-DPB1*03:01	GEQDWVNRPKTVRDT	0.027466578	0.045802947
HLA-DPA1*01:03-DPB1*03:01	GQELRTVNGSQMLLV	0.24014376	0.009790406
HLA-DPA1*01:03-DPB1*03:01	ECPKPLSRVSIMAGS	0.59282	0.0042931
HLA-DPA1*01:03-DPB1*03:01	SQHMLASQGIPMPTF	0.23984711	0.004811939
HLA-DPA1*01:03-DPB1*03:01	AGLARLLLLLGLSAG	0.57773435	0.0073500974
HLA-DPA1*01:03-DPB1*03:01	VFGGLWGAFFIRANI	0.23100632	0.0036506548
HLA-DPA1*01:03-DPB1*03:01	EGLKRLAKSDPMVQC	0.3578091	0.011205302
HLA-DPA1*01:03-DPB1*03:01	MDELFSQVDEKRKKR	0.14955126	0.02672943
HLA-DPA1*01:03-DPB1*03:01	YKKDGADFAKWRCVL	0.0442396	0.0025261182
HLA-DPA1*01:03-DPB1*03:01	ERVQGGRTVTTVKFW	0.16658852	0.03529165
HLA-DPA1*01:03-DPB1*03:01	SPGTGPSPFSSSLGH	0.017330848	0.033730097
HLA-DPA1*01:03-DPB1*03:01	EPLTAYNYKKQMHRK	0.2393369	0.43772978
HLA-DPA1*01:03-DPB1*03:01	IHSVVKHFHANQTSK	0.26065886	0.47417387
HLA-DPA1*01:03-DPB1*03:01	QPSPQIHWMKDGVPL	0.052356135	0.6285437
HLA-DPA1*01:03-DPB1*03:01	EKLICEPYTSKELFR	0.13070555	0.0037810155
HLA-DPA1*01:03-DPB1*03:01	DRANLGTLRGYYNQS	0.28942218	0.027888793
HLA-DPA1*01:03-DPB1*03:01	NPCEEDLFVLFFLEQ	0.14826438	0.0006216663
HLA-DPA1*01:03-DPB1*03:01	VPYPGLQCPPLPPRV	0.024185132	0.011591125
HLA-DPA1*01:03-DPB1*03:01	VTFVALALMQRGQPA	0.3701392	0.08452196
HLA-DPA1*01:03-DPB1*03:01	TIFLAGIENEGGQVG	0.06442045	0.006821932
HLA-DPA1*01:03-DPB1*03:01	ASSPTEEEQEQGEIG	0.001202341	0.078696266
HLA-DPA1*01:03-DPB1*03:01	AKYPDYEVTWANDGY	0.012955447	0.012501208
HLA-DPA1*01:03-DPB1*03:01	NDTLDDIFDGSDDEE	0.008464974	0.017090878
HLA-DPA1*01:03-DPB1*03:01	WHCQPLQTYPSSSGP	0.02569503	0.0024424528
HLA-DPA1*01:03-DPB1*03:01	AGPIIDVLLDYVGNV	0.1973197	0.010470014
HLA-DPA1*01:03-DPB1*03:01	KQGFRRVLLRPSRRV	0.8343422	0.23485366
HLA-DPA1*01:03-DPB1*03:01	HAVSDHEATLRCWAL	0.083357014	0.15314738
HLA-DPA1*01:03-DPB1*03:01	LAVLAVVVIGAVVAT	0.1992972	0.002291913
HLA-DPA1*01:03-DPB1*03:01	KDYHKSVEVFPLKAR	0.3830967	0.80042255
HLA-DPA1*01:03-DPB1*03:01	GAQPSASALSSYGGQ	0.05780204	0.164117
HLA-DPA1*01:03-DPB1*03:01	ELFKTIISTTSTTSQ	0.39016673	0.013899294
HLA-DPA1*01:03-DPB1*03:01	LERGAPNKEETPATE	0.03981698	0.044697415
HLA-DPA1*01:03-DPB1*03:01	SVLYSNRAACHLKDG	0.38522726	0.16756742
HLA-DPA1*01:03-DPB1*03:01	HLVCRSAIEGEQEQR	0.3171681	0.0961286
HLA-DPA1*01:03-DPB1*03:01	AGLSSLALLDLSRNQ	0.33595306	0.30428067
HLA-DPA1*01:03-DPB1*03:01	KNGVDLGPICGPPNG	0.0049645626	0.0023235076
HLA-DPA1*01:03-DPB1*03:01	CKFAEWCLEYGEHGC	0.017659234	0.0011056697
HLA-DPA1*01:03-DPB1*03:01	LAYFLVSIAGLLYAL	0.27204144	0.0044755046
HLA-DPA1*01:03-DPB1*03:01	HVACCCGNFFSSLFS	0.09512531	0.0011692467
HLA-DPA1*01:03-DPB1*03:01	DFWAESSMLGLKITY	0.14112926	0.0013209481
HLA-DPA1*01:03-DPB1*03:01	EACVRAVQAAVQYPY	0.73082846	0.74824166
HLA-DPA1*01:03-DPB1*03:01	CCLLDPILYYFMASE	0.2394254	0.00027987914
HLA-DPA1*01:03-DPB1*03:01	PGVFVANLTEWKRQN	0.14727569	0.020421388
HLA-DPA1*01:03-DPB1*03:01	NSSRGPGDGGNRDHW	0.023653973	0.0014912093
HLA-DPA1*01:03-DPB1*03:01	GKGKCPYDPAKGHAG	0.017387386	0.104904115
HLA-DPA1*01:03-DPB1*03:01	DAQATLQKKREAEAR	0.07982052	0.06318861
HLA-DPA1*01:03-DPB1*03:01	CHESCLDEEVEGQGF	0.0025627569	0.001661573
HLA-DPA1*01:03-DPB1*03:01	QEDDETEAEPLLFRA	0.15640095	0.014103977
HLA-DPA1*01:03-DPB1*03:01	LLHLPALQSVSVGQD	0.28889304	0.017057572
HLA-DPA1*01:03-DPB1*03:01	VDLENSADWEVKTIT	0.013403069	0.009804684
HLA-DPA1*01:03-DPB1*03:01	YASDASLDPEAPWPP	0.0063313018	0.03606259
HLA-DPA1*01:03-DPB1*03:01	SDRLLKVLFLVLGYT	0.29630896	0.0027849006
HLA-DPA1*01:03-DPB1*03:01	SFFILHFEPVLPNDN	0.28682852	0.31232888
HLA-DPA1*01:03-DPB1*03:01	VKVTDCRDTGSSRAP	0.04527998	0.016150065
HLA-DPA1*01:03-DPB1*03:01	TQRVANTSTQTMGPR	0.2303761	0.74608636
HLA-DPA1*01:03-DPB1*03:01	RLCAGRYSSDVQEMI	0.27169383	0.006896614
HLA-DPA1*01:03-DPB1*03:01	RGPPRHRSETRIIHR	0.34619677	0.38689566
HLA-DPA1*01:03-DPB1*03:01	PPLPPREDAARVARF	0.28293005	0.11335894
HLA-DPA1*01:03-DPB1*03:01	SLLLIGFWDCVTCHG	0.045018665	0.0019230566
HLA-DPA1*01:03-DPB1*03:01	ALLVCREGSLAKEKT	0.23166093	0.19586766
HLA-DPA1*01:03-DPB1*03:01	HHSLVEFHLKELRNK	0.29399732	0.15838952
HLA-DPA1*01:03-DPB1*03:01	VSGQQPQLALTRVPS	0.260744	0.33473587
HLA-DPA1*01:03-DPB1*03:01	DTLWLIPITFLTIGY	0.23535399	0.0016545292
HLA-DPA1*01:03-DPB1*03:01	FDQWREWADSKSCCD	0.05299631	0.3148225
HLA-DPA1*01:03-DPB1*03:01	QFQFMAWPDHGVPEY	0.07988695	0.027928025
HLA-DPA1*01:03-DPB1*03:01	LPGDNVGFNVKNVSV	0.006675979	0.20830977
HLA-DPA1*01:03-DPB1*03:01	TITLLGVVYKRLIAL	0.36956146	0.0029438254
HLA-DPA1*01:03-DPB1*03:01	FAHVMKLRQAALRTA	0.55391824	0.07000559
HLA-DPA1*01:03-DPB1*03:01	FHTQISKYFSERGDA	0.12308577	0.01738159
HLA-DPA1*01:03-DPB1*03:01	VCKATNGFGSLSVNY	0.07259114	0.0019548512
HLA-DPA1*01:03-DPB1*03:01	LALISRLLDWFRSLF	0.48780674	0.0016367836
HLA-DPA1*01:03-DPB1*03:01	LEQNNRIFQTLLEVS	0.6061234	0.13119423
HLA-DPA1*01:03-DPB1*03:01	LMVLLCLLCIVVLVA	0.084777236	0.0010527198
HLA-DPA1*01:03-DPB1*03:01	PIPWFIVAELFSQGP	0.2268191	0.0012845456
HLA-DPA1*01:03-DPB1*03:01	TADDSFGICQEERPE	0.012251635	0.028147614
HLA-DPA1*01:03-DPB1*03:01	WHNTTFFGVFQAQWG	0.09246707	0.0029274735
HLA-DPA1*01:03-DPB1*03:01	PSDVMLVHFRNVDFN	0.22262344	0.014902132
HLA-DPA1*01:03-DPB1*03:01	LSLSRSLVNSSDKII	0.54845554	0.006929799
HLA-DPA1*01:03-DPB1*03:01	YCPGMGVALRMYPLK	0.258616	0.016760897
HLA-DPA1*01:03-DPB1*03:01	DPDKDDFLGRMKLDV	0.025566923	0.061976694
HLA-DPA1*01:03-DPB1*03:01	CSNQRDSTIHVEENG	0.041842625	0.4925262
HLA-DPA1*01:03-DPB1*03:01	RSGQARRSSPPGHYY	0.38960534	0.2876851
HLA-DPA1*01:03-DPB1*03:01	LGQIFDSQRGCDLSI	0.08778287	0.00070059096
HLA-DPA1*01:03-DPB1*03:01	PLGLNDTIVSAGEYT	0.051976003	0.0023236524
HLA-DPA1*01:03-DPB1*03:01	RCHPGFEGSACQCER	0.02152655	0.003009436
HLA-DPA1*01:03-DPB1*03:01	CFYLGTTFAGAMYIL	0.16944551	0.00037140382
HLA-DPA1*01:03-DPB1*03:01	RTVIEQQPVLCEVFC	0.21772693	0.0081958715
HLA-DPA1*01:03-DPB1*03:01	RVVRQHVREASILLG	0.6897201	0.021313574
HLA-DPA1*01:03-DPB1*03:01	GKKDRDMDELKKEVS	0.06080448	0.24693623
HLA-DPA1*01:03-DPB1*03:01	TNPFDQDVEKATSEM	0.040331803	0.032952763
HLA-DPA1*01:03-DPB1*03:01	AQVKIQGQNKEMLAA	0.07475936	0.009806591
HLA-DPA1*01:03-DPB1*03:01	QRISGLLVAVLVGLS	0.41921663	0.0024919976
HLA-DPA1*01:03-DPB1*03:01	GAKFPIKWTAPEAIN	0.31003988	0.38566205
HLA-DPA1*01:03-DPB1*03:01	DLWNSYQAKKKTMDA	0.023382595	0.0049892296
HLA-DPA1*01:03-DPB1*03:01	AAALWAGYSVDRLYE	0.26592553	0.008401661
HLA-DPA1*01:03-DPB1*03:01	IALRYYNQSEGGSHT	0.49946198	0.9513108
HLA-DPA1*01:03-DPB1*03:01	LTGQRVLDALFPCVQ	0.578077	0.03721825
HLA-DPA1*01:03-DPB1*03:01	LVQTKDQEIQTLKSQ	0.047737673	0.108337656
HLA-DPA1*01:03-DPB1*03:01	FSWHTPLACEQATEC	0.14492697	0.02969467
HLA-DPA1*01:03-DPB1*03:01	AFGVPVRTYTHEVVT	0.3228227	0.5894648
HLA-DPA1*01:03-DPB1*03:01	KAPGVQGQMAPPLPD	0.021104435	0.23031643
HLA-DPA1*01:03-DPB1*03:01	KRLQEAQLYKEEGNQ	0.069154486	0.059188046
HLA-DPA1*01:03-DPB1*03:01	YDSQLDTTLFGKKSS	0.06527387	0.014620664
HLA-DPA1*01:03-DPB1*03:01	AAELMQDTRDFLNRY	0.16994675	0.03144013
HLA-DPA1*01:03-DPB1*03:01	GRREANLGTDAGVAV	0.3013603	0.34783974
HLA-DPA1*01:03-DPB1*03:01	SGPSPLEETRALLGT	0.14381647	0.013390699
HLA-DPA1*01:03-DPB1*03:01	ALLLASLLLAAALSA	0.3889081	0.002918634
HLA-DPA1*01:03-DPB1*03:01	NNCHRSRFRVPLLHC	0.67632294	0.0010053423
HLA-DPA1*01:03-DPB1*03:01	NITTGRFGDFYRLLV	0.25735357	0.002054282
HLA-DPA1*01:03-DPB1*03:01	AAATGRLLLLLLVGL	0.25326392	0.0019416662
HLA-DPA1*01:03-DPB1*03:01	LLFVALPASGWLTTG	0.20054707	0.01323398
HLA-DPA1*01:03-DPB1*03:01	PPLVLAALVACIIVL	0.11895111	0.0041580168
HLA-DPA1*01:03-DPB1*03:01	MCTPIRGLLMALAVM	0.635063	0.0017758652
HLA-DPA1*01:03-DPB1*03:01	APTVCGHTAPVLDIA	0.039648626	0.0143410545
HLA-DPA1*01:03-DPB1*03:01	GTESPVREEPGEDFP	0.0068048923	0.019421155
HLA-DPA1*01:03-DPB1*03:01	MVYTNSSNTLYWELN	0.07067286	0.002079953
HLA-DPA1*01:03-DPB1*03:01	LLLNNEGSLLAYSGY	0.172122	0.110397294
HLA-DPA1*01:03-DPB1*03:01	QPYGRDALVDFSEQY	0.17502786	0.4951434
HLA-DPA1*01:03-DPB1*03:01	GGLDHQLKMHDLNTD	0.008885912	0.22462893
HLA-DPA1*01:03-DPB1*03:01	VQREPLLTLVKEIVP	0.25997105	0.08443843
HLA-DPA1*01:03-DPB1*03:01	HGCLDYIFIDLNALE	0.26893172	0.0009482127
HLA-DPA1*01:03-DPB1*03:01	IMPSYWCGKPRAVAG	0.10307591	0.21604446
HLA-DPA1*01:03-DPB1*03:01	YPTMKDFNHSYHACG	0.044255733	0.009254878
HLA-DPA1*01:03-DPB1*03:01	EPTRSLSGLILKNNV	0.37678024	0.56137985
HLA-DPA1*01:03-DPB1*03:01	EESCKYNPKYSVAND	0.026629053	0.023834076
HLA-DPA1*01:03-DPB1*03:01	LEAPPSPSLGSGLGT	0.02106729	0.0045861965
HLA-DPA1*01:03-DPB1*03:01	LDAQKVEQMLRDELA	0.15852253	0.21600385
HLA-DPA1*01:03-DPB1*03:01	GDQDATMSILDISMM	0.15734842	0.006838395
HLA-DPA1*01:03-DPB1*03:01	VREKCKDRERHRRIN	0.07743635	0.009972597
HLA-DPA1*01:03-DPB1*03:01	CKEAADGYQRCMMAQ	0.066131085	0.00076629396
HLA-DPA1*01:03-DPB1*03:01	FRKAIHEVFEVGVTS	0.3285116	0.14075312
HLA-DPA1*01:03-DPB1*03:01	PQLLIVLLGLSALLQ	0.20998947	0.0021577813
HLA-DPA1*01:03-DPB1*03:01	FAVFGLQVYDETEVS	0.079071425	0.002451983
HLA-DPA1*01:03-DPB1*03:01	EGRALAEEWGCPFME	0.098694704	0.0018727861
HLA-DPA1*01:03-DPB1*03:01	EWMVPIGRCTCKPGY	0.10219673	0.001909848
HLA-DPA1*01:03-DPB1*03:01	RIALRYYNQSEGGSH	0.51706624	0.93459034
HLA-DPA1*01:03-DPB1*03:01	YNQSEAGSHTVQRMY	0.18347469	0.0764703
HLA-DPA1*01:03-DPB1*03:01	CWALGFYPAEITLTW	0.17338945	0.00078410486
HLA-DPA1*01:03-DPB1*03:01	EADAADAAGFPVPPD	0.012596811	0.055740096
HLA-DPA1*01:03-DPB1*03:01	LKSSDNRLLMSLFLF	0.48122844	0.0016833165
HLA-DPA1*01:03-DPB1*03:01	YPATTSSQYPSQPPV	0.008730086	0.16947515
HLA-DPA1*01:03-DPB1*03:01	RDLDKADSMIRLLFN	0.24699973	0.010540189
HLA-DPA1*01:03-DPB1*03:01	RCMMAQYNRHDSPED	0.16428944	0.0012330255
HLA-DPA1*01:03-DPB1*03:01	KSTIYRGEMCFFDSE	0.1464434	0.021821022
HLA-DPA1*01:03-DPB1*03:01	EGCQTSPLMCCVCKE	0.022628851	0.001916316
HLA-DPA1*01:03-DPB1*03:01	MWIGFLTRTVLENST	0.37042972	0.0049260375
HLA-DPA1*01:03-DPB1*03:01	KLDYSGIALLIMGSF	0.24571644	0.002422606
HLA-DPA1*01:03-DPB1*03:01	LGFFIIAVLMSAQES	0.39846456	0.0014219144
HLA-DPA1*01:03-DPB1*03:01	AGSEDMGTTVNGDVF	0.011777802	0.007035061
HLA-DPA1*01:03-DPB1*03:01	RMLTNNLIPYKLMHD	0.21497868	0.0032960426
HLA-DPA1*01:03-DPB1*03:01	SGVPVLGFFIIAVLM	0.17681274	0.0010107274
HLA-DPA1*01:03-DPB1*03:01	GKRVVLLAEGRLLNL	0.54168296	0.048961967
HLA-DPA1*01:03-DPB1*03:01	LNEAKQDFETVLLLE	0.11537289	0.0037297395
HLA-DPA1*01:03-DPB1*03:01	AGAMSGSGNLMDFLD	0.070296474	0.005322648
HLA-DPA1*01:03-DPB1*03:01	DLAVTRDEAAKLQTT	0.12662588	0.02609768
HLA-DPA1*01:03-DPB1*03:01	VLFLCLFFYNCYKGY	0.06678483	0.0013508186
HLA-DPA1*01:03-DPB1*03:01	LPTEPPSGPEVSSQG	0.0022351355	0.058045216
HLA-DPA1*01:03-DPB1*03:01	NITFDVDSKASLGNK	0.15462123	0.040589117
HLA-DPA1*01:03-DPB1*03:01	KEAARLAREKSQDGG	0.16381408	0.25021333
HLA-DPA1*01:03-DPB1*03:01	WFGLELQLRSKETGK	0.064099915	0.0042444877
HLA-DPA1*01:03-DPB1*03:01	SVQLMSFVYNLSDTH	0.29541853	0.02748338
HLA-DPA1*01:03-DPB1*03:01	VSGKIGLRAVVYYFC	0.39915016	0.0041353363
HLA-DPA1*01:03-DPB1*03:01	GGECEVRQDPRSPSR	0.11362985	0.044234924
HLA-DPA1*01:03-DPB1*03:01	KERRETVISKLTTCC	0.27867955	0.043579
HLA-DPA1*01:03-DPB1*03:01	VESRALTMFRDIAQQ	0.6179953	0.48653036
HLA-DPA1*01:03-DPB1*03:01	QQPSLDSRQRLDYER	0.13390923	0.118904784
HLA-DPA1*01:03-DPB1*03:01	YESDQNKDGKLTKEE	0.0015718777	0.5783274
HLA-DPA1*01:03-DPB1*03:01	GYHFPELVKIINDNA	0.06224968	0.018202897
HLA-DPA1*01:03-DPB1*03:01	SKYFRTCSRGEHLTI	0.33386075	0.0051773465
HLA-DPA1*01:03-DPB1*03:01	LAAGALKQKLVPLVR	0.2643743	0.61965877
HLA-DPA1*01:03-DPB1*03:01	LLRAVLAVPLERGAP	0.755964	0.2695325
HLA-DPA1*01:03-DPB1*03:01	QKSAVPGDLLTLPGT	0.07981393	0.005897863
HLA-DPA1*01:03-DPB1*03:01	MWATQGLAVALALSV	0.45220387	0.0030863746
HLA-DPA1*01:03-DPB1*03:01	PEHMEMQQNLDYYQT	0.03085663	0.0026800446
HLA-DPA1*01:03-DPB1*03:01	EEALMMNWYHISFTD	0.16528942	0.0086988555
HLA-DPA1*01:03-DPB1*03:01	MFLKAVVLTLALVAV	0.5206901	0.003348162
HLA-DPA1*01:03-DPB1*03:01	FVGRDFLPRGSGIVT	0.2818999	0.23026955
HLA-DPA1*01:03-DPB1*03:01	SGPRGTLLLLPLLLL	0.43504295	0.023379806
HLA-DPA1*01:03-DPB1*03:01	EGFSSPCTFAAAVSG	0.23094442	0.012600998
HLA-DPA1*01:03-DPB1*03:01	LDTLTKVLVALYEEP	0.15705554	0.010541232
HLA-DPA1*01:03-DPB1*03:01	ASSLAPGPPPFGLEW	0.03326951	0.004936439
HLA-DPA1*01:03-DPB1*03:01	AGMNVYSSEFENIKE	0.107576095	0.19255856
HLA-DPA1*01:03-DPB1*03:01	DTGYIGKNCECQTQG	0.0012406737	0.020209415
HLA-DPA1*01:03-DPB1*03:01	VFAVLFNGCTGIMAG	0.09048306	0.003584873
HLA-DPA1*01:03-DPB1*03:01	TLIGATGISYGMGLK	0.085671686	0.20007095
HLA-DPA1*01:03-DPB1*03:01	IGALKLNIGDLQVTK	0.10067383	0.32903188
HLA-DPA1*01:03-DPB1*03:01	SLATGWRFKKRPGIE	0.27543497	0.006492543
HLA-DPA1*01:03-DPB1*03:01	RGTQIVLLGLVTAAL	0.41426688	0.0021021755
HLA-DPA1*01:03-DPB1*03:01	CWRTGLLLLLLAVAV	0.2638066	0.000537868
HLA-DPA1*01:03-DPB1*03:01	GRKAGLLLPGAGATL	0.34911162	0.22760701
HLA-DPA1*01:03-DPB1*03:01	EKRKEYEMKRMAENE	0.120744295	0.607718
HLA-DPA1*01:03-DPB1*03:01	VNDFAGQRELVAENL	0.32531843	0.14693646
HLA-DPA1*01:03-DPB1*03:01	LFSQVDEKRKKRDIP	0.08790907	0.002944769
HLA-DPA1*01:03-DPB1*03:01	QPHHRELLRLLNETL	0.42003116	0.0649035
HLA-DPA1*01:03-DPB1*03:01	IPPTQESYYDPNLPP	0.0036760583	0.60323006
HLA-DPA1*01:03-DPB1*03:01	ECTMVEKRVLALPGK	0.26871216	0.007479392
HLA-DPA1*01:03-DPB1*03:01	ADDPDSSMVLLCLLL	0.075872906	0.0007339524
HLA-DPA1*01:03-DPB1*03:01	KTIGLDIGVAEISQL	0.24886663	0.0086125685
HLA-DPA1*01:03-DPB1*03:01	MRAGHGFLLVFAIND	0.51509464	0.012258776
HLA-DPA1*01:03-DPB1*03:01	EAAEGLLQEALDKDS	0.10936297	0.043433327
HLA-DPA1*01:03-DPB1*03:01	STGRWLLLRLALFGF	0.5140298	0.0025840162
HLA-DPA1*01:03-DPB1*03:01	MQIMVRLINKFNSSS	0.57584655	0.0045001446
HLA-DPA1*01:03-DPB1*03:01	CLRVAEAGGEASSPR	0.510712	0.3541864
HLA-DPA1*01:03-DPB1*03:01	EKTKDVPFFEGLEGS	0.027147245	0.0066780234
HLA-DPA1*01:03-DPB1*03:01	GECMIRHGKELGGES	0.17535415	0.0051652947
HLA-DPA1*01:03-DPB1*03:01	DIALGMQTEIEEQDD	0.009784768	0.013758418
HLA-DPA1*01:03-DPB1*03:01	YGILFFVFAILLSVG	0.11990419	0.0028478832
HLA-DPA1*01:03-DPB1*03:01	VRDSSTCPGDYVLSV	0.05515225	0.0069993883
HLA-DPA1*01:03-DPB1*03:01	TAEGVALTVTGVAQV	0.11145541	0.0030849283
HLA-DPA1*01:03-DPB1*03:01	TKKEIFELMQTDLEM	0.11455675	0.02939564
HLA-DPA1*01:03-DPB1*03:01	PRLTSSVKELGGVDL	0.10551865	0.009215845
HLA-DPA1*01:03-DPB1*03:01	KAMRNNVPRDRGDTA	0.20599045	0.053348135
HLA-DPA1*01:03-DPB1*03:01	GFFIIAVLMSAQESW	0.422957	0.00068913674
HLA-DPA1*01:03-DPB1*03:01	PTVDLGNVPNGSALT	0.028810464	0.0026049274
HLA-DPA1*01:03-DPB1*03:01	ASPQSGSREPSPRDT	0.030196428	0.13424635
HLA-DPA1*01:03-DPB1*03:01	HKQECHCHAGWAPPH	0.013204368	0.09136519
HLA-DPA1*01:03-DPB1*03:01	DQVVGLGLVAVSLII	0.30571744	0.0021745998
HLA-DPA1*01:03-DPB1*03:01	PQADMDKKRFSFVFK	0.17408532	0.009935965
HLA-DPA1*01:03-DPB1*03:01	NTLQLIKFHLANRTV	0.51789474	0.45714313
HLA-DPA1*01:03-DPB1*03:01	FRLLLERRTVGSEVQ	0.52427155	0.06007108
HLA-DPA1*01:03-DPB1*03:01	NIQPSEADYAVDIRS	0.16095981	0.3007212
HLA-DPA1*01:03-DPB1*03:01	KIPLAWRQQLYKLYE	0.16851526	0.0113625955
HLA-DPA1*01:03-DPB1*03:01	KNRTIFDITNNLSIV	0.42348167	0.033838846
HLA-DPA1*01:03-DPB1*03:01	VEPKTECERLAGTES	0.038238637	0.034795173
HLA-DPA1*01:03-DPB1*03:01	IQGDTALITRPWSPA	0.29260942	0.10371347
HLA-DPA1*01:03-DPB1*03:01	WAGLLLASGTTLFCT	0.07277992	0.001804354
HLA-DPA1*01:03-DPB1*03:01	GVDFGLSILWFLIFT	0.07814693	0.001102427
HLA-DPA1*01:03-DPB1*03:01	NRKYFTNCKQWYQRK	0.15386727	0.048899
HLA-DPA1*01:03-DPB1*03:01	QKLEESRSKLERAIA	0.26334113	0.041093674
HLA-DPA1*01:03-DPB1*03:01	FWLLRVVTSLFIGAA	0.46946853	0.003724052
HLA-DPA1*01:03-DPB1*03:01	FILFLFLSELTGFIT	0.14326626	0.0020509185
HLA-DPA1*01:03-DPB1*03:01	QRAEGYFRKWKESNG	0.12573437	0.097024284
HLA-DPA1*01:03-DPB1*03:01	SIKDPKDLKFIYEGS	0.026921542	0.06598356
HLA-DPA1*01:03-DPB1*03:01	LGSGLICVSANNATT	0.26216766	0.014138935
HLA-DPA1*01:03-DPB1*03:01	SQKPNTEKDLDPGPV	0.0026925479	0.22641031
HLA-DPA1*01:03-DPB1*03:01	KLLMSNGNKEGASGR	0.055212397	0.003956297
HLA-DPA1*01:03-DPB1*03:01	VLESWRPQALWAVPP	0.2805933	0.023279902
HLA-DPA1*01:03-DPB1*03:01	KAPRPAARRKARRLL	0.48872727	0.06397058
HLA-DPA1*01:03-DPB1*03:01	SEAVAEEVSLFSMTD	0.21085694	0.002133735
HLA-DPA1*01:03-DPB1*03:01	IVPVFLALIPYWTVY	0.30930457	0.009388461
HLA-DPA1*01:03-DPB1*03:01	EMRPCWFQLDQIPFK	0.10890879	0.006635928
HLA-DPA1*01:03-DPB1*03:01	FFILSLILEYTWLEA	0.1909088	0.00058128143
HLA-DPA1*01:03-DPB1*03:01	RFNAFKRTNTILHHL	0.5388276	0.04765571
HLA-DPA1*01:03-DPB1*03:01	PGLPPAAAGPGKTSW	0.022015639	0.0066976533
HLA-DPA1*01:03-DPB1*03:01	LYKKERRETVISKLT	0.43521163	0.41494483
HLA-DPA1*01:03-DPB1*03:01	LFADTAASASASAPA	0.27222008	0.2381005
HLA-DPA1*01:03-DPB1*03:01	ERFKSPPILPPHLLQ	0.30386823	0.01972253
HLA-DPA1*01:03-DPB1*03:01	TKIWHPNISSVTGAI	0.18136355	0.014335644
HLA-DPA1*01:03-DPB1*03:01	QMSVADSGEYVCRAN	0.08018024	0.0036088408
HLA-DPA1*01:03-DPB1*03:01	NFSQEVQRGLQDRGQ	0.08699959	0.013058421
HLA-DPA1*01:03-DPB1*03:01	YRSPVGWSQPSDPLE	0.17427254	0.0674818
HLA-DPA1*01:03-DPB1*03:01	GTTPQRKSYLYPSTL	0.23970608	0.02239253
HLA-DPA1*01:03-DPB1*03:01	QGQNKEMLAAACQMF	0.40566424	0.027408272
HLA-DPA1*01:03-DPB1*03:01	ASILDRMQADFKCCG	0.118562974	0.0046746777
HLA-DPA1*01:03-DPB1*03:01	KGVEPKTECERLAGT	0.018382434	0.02119392
HLA-DPA1*01:03-DPB1*03:01	EEQRQRQEEEARRAA	0.18459725	0.96180564
HLA-DPA1*01:03-DPB1*03:01	NQILDPWVYILFRRA	0.405775	0.034238897
HLA-DPA1*01:03-DPB1*03:01	ESLELKPTSRAGIKQ	0.26369402	0.12397357
HLA-DPA1*01:03-DPB1*03:01	VGKIECVSAETTEDC	0.054583926	0.10035807
HLA-DPA1*01:03-DPB1*03:01	IYKKFQIPCIVPELN	0.44878674	0.35870266
HLA-DPA1*01:03-DPB1*03:01	EKAHPEVAEAGIGCP	0.008592921	0.04175723
HLA-DPA1*01:03-DPB1*03:01	GLSPGPSGQELVTKP	0.009015747	0.08708381
HLA-DPA1*01:03-DPB1*03:01	SSQPCRHGGTCQDRD	0.025563499	0.004079616
HLA-DPA1*01:03-DPB1*03:01	NCHSGTGDDFQLTGG	0.003729255	0.0035136999
HLA-DPA1*01:03-DPB1*03:01	FQQVSLCVGCLIGLV	0.08280004	0.0016128598
HLA-DPA1*01:03-DPB1*03:01	MIGYLGYCKGVEPKT	0.04310894	0.00488378
HLA-DPA1*01:03-DPB1*03:01	YAKVKHSRPRREMAS	0.4337488	0.17976253
HLA-DPA1*01:03-DPB1*03:01	SEWERFISKVEEVLN	0.45768702	0.93299437
HLA-DPA1*01:03-DPB1*03:01	SQVKAAGRYHNQTLR	0.2645635	0.0336386
HLA-DPA1*01:03-DPB1*03:01	SRLLDWFRSLFWKEE	0.41676635	0.0067218943
HLA-DPA1*01:03-DPB1*03:01	SMKTHFNTAQGFRTV	0.3320175	0.009160252
HLA-DPA1*01:03-DPB1*03:01	PLLGPYVEDLSKLAV	0.079633996	0.0025238346
HLA-DPA1*01:03-DPB1*03:01	LLIALGLLLAAPAQA	0.402566	0.010157054
HLA-DPA1*01:03-DPB1*03:01	QPVGPVIVQQPTEEK	0.012919042	0.54470146
HLA-DPA1*01:03-DPB1*03:01	VSQPENKPESKPGPV	0.0014184136	0.03453638
HLA-DPA1*01:03-DPB1*03:01	LHSAWVTMPWFQHYR	0.30982658	0.21903586
HLA-DPA1*01:03-DPB1*03:01	GVWLGSTPSGSPALL	0.08011325	0.004298579
HLA-DPA1*01:03-DPB1*03:01	LDDAGSSLLRGRCRS	0.20427558	0.004515487
HLA-DPA1*01:03-DPB1*03:01	KQRFDHIFYTGNTAV	0.36176288	0.054303188
HLA-DPA1*01:03-DPB1*03:01	SCFGSVNGSLFTSSR	0.11213497	0.0014232183
HLA-DPA1*01:03-DPB1*03:01	CLVWHDGEVWRACID	0.0325535	0.006321229
HLA-DPA1*01:03-DPB1*03:01	EKNQRLQKLWVGRLI	0.33533266	0.031106394
HLA-DPA1*01:03-DPB1*03:01	YSCKCVAGYHGVNCS	0.011354151	0.0013087225
HLA-DPA1*01:03-DPB1*03:01	PDHKHCRDIDECQQG	0.008962822	0.07509478
HLA-DPA1*01:03-DPB1*03:01	IHAFSQQRQPNATNP	0.17334777	0.04636659
HLA-DPA1*01:03-DPB1*03:01	TGAFGFHLWRRQWRP	0.247562	0.15448698
HLA-DPA1*01:03-DPB1*03:01	GDTATCCAKWNTEDK	0.00065380527	0.0066921255
HLA-DPA1*01:03-DPB1*03:01	SRWSASFTVTKGKSS	0.31822535	0.07504563
HLA-DPA1*01:03-DPB1*03:01	RASQSVSSSYLTWYQ	0.16694865	0.014994964
HLA-DPA1*01:03-DPB1*03:01	PKLVGLTGTREEVDQ	0.018125968	0.0070489133
HLA-DPA1*01:03-DPB1*03:01	SSACKMILEIMHKEA	0.15099579	0.008381536
HLA-DPA1*01:03-DPB1*03:01	DWDLGYNLTLNDTSV	0.10465224	0.0012958288
HLA-DPA1*01:03-DPB1*03:01	IEALGGFVSHMDCWR	0.23203827	0.009028772
HLA-DPA1*01:03-DPB1*03:01	QEPFLQWLMLLSNES	0.2809328	0.004576129
HLA-DPA1*01:03-DPB1*03:01	TTLTCIPGVIEYKGA	0.06090541	0.0030133456
HLA-DPA1*01:03-DPB1*03:01	MGLQACLLGLFALIL	0.08682375	0.0010448252
HLA-DPA1*01:03-DPB1*03:01	MLRAAARFGPRLGRR	0.68040675	0.020058157
HLA-DPA1*01:03-DPB1*03:01	ATGTGTFSPGASPGS	0.019625852	0.016880095
HLA-DPA1*01:03-DPB1*03:01	SCHKGYTRTPDHKHC	0.07599849	0.0015540757
HLA-DPA1*01:03-DPB1*03:01	ADQVMDLGRDATRRF	0.30966192	0.020945536
HLA-DPA1*01:03-DPB1*03:01	ISNLVDIQEDYLMWF	0.08290116	0.0027769706
HLA-DPA1*01:03-DPB1*03:01	GARLDRVHIHATYHQ	0.4292835	0.95463055
HLA-DPA1*01:03-DPB1*03:01	LGTLIGAPVGISLIA	0.23136081	0.08971433
HLA-DPA1*01:03-DPB1*03:01	LPSYEEAVYGSSGHC	0.023607811	0.010525895
HLA-DPA1*01:03-DPB1*03:01	GDAIEAIIITMHQED	0.20554028	0.024399411
HLA-DPA1*01:03-DPB1*03:01	EEFIGAGEQARYCHG	0.15653332	0.03179572
HLA-DPA1*01:03-DPB1*03:01	TITMGRYKEFLQGKC	0.14268157	0.0030337826
HLA-DPA1*01:03-DPB1*03:01	IPLHPFGSRTSSVSS	0.34798858	0.17387283
HLA-DPA1*01:03-DPB1*03:01	KEGPIPPDAQNPDMS	0.002416814	0.18447432
HLA-DPA1*01:03-DPB1*03:01	VLLRVLILLLSWAAG	0.38369763	0.0015768859
HLA-DPA1*01:03-DPB1*03:01	LWDPTISWRTGRYRL	0.21051154	0.013312774
HLA-DPA1*01:03-DPB1*03:01	AVAKKKDKVKKGGPG	0.03966897	0.16726072
HLA-DPA1*01:03-DPB1*03:01	APYGTVMSCAVMKQF	0.23270446	0.032504834
HLA-DPA1*01:03-DPB1*03:01	LWYFWRRHVFIWISF	0.5368847	0.0011738406
HLA-DPA1*01:03-DPB1*03:01	SCTITDVQLFSMAPY	0.1878486	0.0005391916
HLA-DPA1*01:03-DPB1*03:01	NQKQLQGPEKEPPKP	0.0055394094	0.08121053
HLA-DPA1*01:03-DPB1*03:01	ACVRYGINPEQIQGE	0.42392603	0.27408594
HLA-DPA1*01:03-DPB1*03:01	VCEDGPVFYPPPKKT	0.005144283	0.0028452633
HLA-DPA1*01:03-DPB1*03:01	SSNLGKKIHDHAQLL	0.07261157	0.04918048
HLA-DPA1*01:03-DPB1*03:01	LLILASVAQGQPTRR	0.57646686	0.04138929
HLA-DPA1*01:03-DPB1*03:01	FKLLKENLCLNLHKF	0.15346542	0.012946451
HLA-DPA1*01:03-DPB1*03:01	VGHYTQVVWYSSYLV	0.13352963	0.006611456
HLA-DPA1*01:03-DPB1*03:01	PKDFHHHHFPDMEIF	0.05495876	0.03300439
HLA-DPA1*01:03-DPB1*03:01	NDGRPRVAWHIDPFG	0.15917411	0.28026474
HLA-DPA1*01:03-DPB1*03:01	EVENQILTRDAKGIS	0.26591003	0.032458853
HLA-DPA1*01:03-DPB1*03:01	SPDGSQNLVYETELL	0.017009636	0.04960701
HLA-DPA1*01:03-DPB1*03:01	LHGGDLVANYPYDET	0.06349094	0.1529962
HLA-DPA1*01:03-DPB1*03:01	GIIIYCCCCRGKDDN	0.0044898307	0.02061283
HLA-DPA1*01:03-DPB1*03:01	MAISGVPVLGFFIIA	0.22528796	0.0066673486
HLA-DPA1*01:03-DPB1*03:01	PFARHQSAEFTISYD	0.29682702	0.0050234077
HLA-DPA1*01:03-DPB1*03:01	ILSLILEYTWLEAVI	0.24961783	0.00043013546
HLA-DPA1*01:03-DPB1*03:01	IGEDKLIHFSGVALG	0.21014768	0.24891715
HLA-DPA1*01:03-DPB1*03:01	YKKDGADFAKWRCVL	0.0442396	0.0025261182
HLA-DPA1*01:03-DPB1*03:01	GQSVKAHFFLGQCQL	0.1425116	0.02273418
HLA-DPA1*01:03-DPB1*03:01	YCQMPMPMGYNPYAY	0.108171575	0.00063216564
HLA-DPA1*01:03-DPB1*03:01	PEEGSGCSVRRRPYG	0.14087506	0.004381667
HLA-DPA1*01:03-DPB1*03:01	MQDNQGGAPNYYPNS	0.004758758	0.009787491
HLA-DPA1*01:03-DPB1*03:01	PWARTPRLSVMEEDQ	0.39367518	0.008974819
HLA-DPA1*01:03-DPB1*03:01	MLALISRLLDWFRSL	0.4704348	0.0015413968
HLA-DPA1*01:03-DPB1*03:01	IYEQDEFYELCDELG	0.0135984635	0.008985487
HLA-DPA1*01:03-DPB1*03:01	TVLGEIDFMLENLPE	0.07337008	0.007192363
HLA-DPA1*01:03-DPB1*03:01	VIGLTKSVAADFIQQ	0.19121139	0.1648746
HLA-DPA1*01:03-DPB1*03:01	SKLISQQKAFFAKMV	0.371165	0.035600994
HLA-DPA1*01:03-DPB1*03:01	AAVSQQLAPREGISQ	0.31725398	0.16263795
HLA-DPA1*01:03-DPB1*03:01	VNSAREELMESRMRI	0.34033725	0.008098326
HLA-DPA1*01:03-DPB1*03:01	CLLATMGLQLNITQD	0.15121208	0.0005603597
HLA-DPA1*01:03-DPB1*03:01	QLFACLLRLGTQQVG	0.24660264	0.0017850023
HLA-DPA1*01:03-DPB1*03:01	FLEGGKDSCQGDSGG	0.003221639	0.0020052376
HLA-DPA1*01:03-DPB1*03:01	PVGGPDGTVPMPMPM	0.008955067	0.008898603
HLA-DPA1*01:03-DPB1*03:01	HVITLGLVGLQHRGQ	0.22717983	0.013349073
HLA-DPA1*01:03-DPB1*03:01	GGSPWPPCQYRATAG	0.028255051	0.0045251744
HLA-DPA1*01:03-DPB1*03:01	GWGNTASSGADYPDE	0.0047331047	0.023058701
HLA-DPA1*01:03-DPB1*03:01	QFEDFGNHNAFRFLR	0.24607585	0.016755816
HLA-DPA1*01:03-DPB1*03:01	FLDGYVPTENLRFRD	0.16224174	0.17672226
HLA-DPA1*01:03-DPB1*03:01	VSSSVLPSGDLMCDC	0.011298243	0.0012015235
HLA-DPA1*01:03-DPB1*03:01	GGTNPGGRSSVFELQ	0.031927668	0.01767383
HLA-DPA1*01:03-DPB1*03:01	MSTLATTLQEVLLTV	0.202957	0.002276397
HLA-DPA1*01:03-DPB1*03:01	SHTGDSSCPTSITQE	0.0017762618	0.011402339
HLA-DPA1*01:03-DPB1*03:01	TICEGLFISMAFKLL	0.29920328	0.000706317
HLA-DPA1*01:03-DPB1*03:01	SSQGIPQLVSNISAC	0.18833722	0.00552105
HLA-DPA1*01:03-DPB1*03:01	SEARYLYDQLATICP	0.30413792	0.06336473
HLA-DPA1*01:03-DPB1*03:01	LASLGSAQSSSFSPE	0.09645904	0.034489058
HLA-DPA1*01:03-DPB1*03:01	NHQPNSNSGRYRDTV	0.054335885	0.0030819937
HLA-DPA1*01:03-DPB1*03:01	DLSPPVSFNLMFKTF	0.15904815	0.012325732
HLA-DPA1*01:03-DPB1*03:01	AVDENGNNALHLAVM	0.057404004	0.045759223
HLA-DPA1*01:03-DPB1*03:01	AFKGAFISKHPCNIT	0.17857358	0.017276224
HLA-DPA1*01:03-DPB1*03:01	ALAFIIKPGSGAQTL	0.21304496	0.026632652
HLA-DPA1*01:03-DPB1*03:01	AAAYDQYPYAASPAA	0.21425834	0.19582188
HLA-DPA1*01:03-DPB1*03:01	KTHMTHHPISDHEAT	0.087044865	0.9645814
HLA-DPA1*01:03-DPB1*03:01	HHPISDHEATLRCWA	0.10811333	0.5417403
HLA-DPA1*01:03-DPB1*03:01	CWALSFYPAEITLTW	0.27518538	0.0007693201
HLA-DPA1*01:03-DPB1*03:01	TVLCAVCLLPGSLAL	0.14025873	0.0023677044
HLA-DPA1*01:03-DPB1*03:01	GFAVTAISRTPGVTY	0.310822	0.0156190125
HLA-DPA1*01:03-DPB1*03:01	CITAYFKESPLNQNS	0.17650923	0.006016961
HLA-DPA1*01:03-DPB1*03:01	YALLLLLICFNVGSG	0.047036484	0.0008455512
HLA-DPA1*01:03-DPB1*03:01	ESWIDGCKNCTCLNG	0.0011790104	0.001894186
HLA-DPA1*01:03-DPB1*03:01	SKVDMYARVLQEGCR	0.25697306	0.22857854
HLA-DPA1*01:03-DPB1*03:01	VRFDVHDVTLHADAI	0.2947584	0.044644773
HLA-DPA1*01:03-DPB1*03:01	GDKDSEDTGVVRDCE	0.0031880972	0.0425744
HLA-DPA1*01:03-DPB1*03:01	CRVTQTYDAGACIYF	0.10051193	0.0021251442
HLA-DPA1*01:03-DPB1*03:01	KCTLACQQFRVRDCR	0.14965127	0.0017230755
HLA-DPA1*01:03-DPB1*03:01	NILGCCQGRNWDPAQ	0.021136256	0.001564495
HLA-DPA1*01:03-DPB1*03:01	ERIVTTYIREREGRT	0.31226596	0.30006856
HLA-DPA1*01:03-DPB1*03:01	NMTRAHFPLDVQWND	0.41776726	0.29605347
HLA-DPA1*01:03-DPB1*03:01	VHYDSQLDTTLFGKK	0.10991946	0.023837667
HLA-DPA1*01:03-DPB1*03:01	YCALLLAAALAVCAF	0.23813729	0.00063982897
HLA-DPA1*01:03-DPB1*03:01	FMPKSTIYRGEMCFF	0.16195011	0.0006883556
HLA-DPA1*01:03-DPB1*03:01	SMRVREWYGYHFPEL	0.2812203	0.010344338
HLA-DPA1*01:03-DPB1*03:01	LLLAGLCCLVPVSLA	0.2953058	0.0022118601
HLA-DPA1*01:03-DPB1*03:01	LSAALQQSLQNAESW	0.15796639	0.010350628
HLA-DPA1*01:03-DPB1*03:01	LSDTVRTVLKQEMNR	0.121547684	0.46203813
HLA-DPA1*01:03-DPB1*03:01	LSCMVFFLIVVIYKK	0.15122251	0.0011695739
HLA-DPA1*01:03-DPB1*03:01	EYELNVLGTHKIEDG	0.007359421	0.056805838
HLA-DPA1*01:03-DPB1*03:01	TDLQKVAEMIREEGY	0.08949763	0.15402062
HLA-DPA1*01:03-DPB1*03:01	LQVVRSRDPRAHRMP	0.52797955	0.21265511
HLA-DPA1*01:03-DPB1*03:01	LLLQNIFQALNVYYN	0.29411468	0.0038379016
HLA-DPA1*01:03-DPB1*03:01	ALGSDIIMQLDDVVS	0.2211415	0.0036599878
HLA-DPA1*01:03-DPB1*03:01	NAVGDGIVLCKMINL	0.01903962	0.0016645746
HLA-DPA1*01:03-DPB1*03:01	YKEAPYQNVTEFDGQ	0.0050670067	0.010165238
HLA-DPA1*01:03-DPB1*03:01	LHYCFLAAFCWMSLE	0.21332294	0.00112916
HLA-DPA1*01:03-DPB1*03:01	LETTFETISTLSGVD	0.20367953	0.027819049
HLA-DPA1*01:03-DPB1*03:01	ILLSTEEEGFTLDPI	0.04882086	0.0030413098
HLA-DPA1*01:03-DPB1*03:01	EFELAIVAGEFTDSE	0.26360622	0.0031092977
HLA-DPA1*01:03-DPB1*03:01	VPEPSRGRGVPVRGR	0.1902439	0.3283332
HLA-DPA1*01:03-DPB1*03:01	IMITDYLLLFRVYGL	0.2569507	0.0011089885
HLA-DPA1*01:03-DPB1*03:01	SACGRTVSLFSPAFY	0.49535963	0.0015259046
HLA-DPA1*01:03-DPB1*03:01	TLLLLPLLLLLLLRA	0.26223436	0.0045204135
HLA-DPA1*01:03-DPB1*03:01	WTAPEAINFGCFTIK	0.03708542	0.010845038
HLA-DPA1*01:03-DPB1*03:01	DLKKGFSEADNVVSG	0.15166345	0.5636308
HLA-DPA1*01:03-DPB1*03:01	ARKAFAKRQQQLTAM	0.40079933	0.030759444
HLA-DPA1*01:03-DPB1*03:01	QEGIQAVLASDYSFS	0.44737408	0.0100218095
HLA-DPA1*01:03-DPB1*03:01	SNGEPCVLPFTYNGR	0.057882182	0.0077159344
HLA-DPA1*01:03-DPB1*03:01	GKKTPANEKVEIQKH	0.008101626	0.62312275
HLA-DPA1*01:03-DPB1*03:01	AGKISGESMESTPEL	0.1267368	0.338037
HLA-DPA1*01:03-DPB1*03:01	CCRQYEMGECTRGGF	0.17052202	0.030805469
HLA-DPA1*01:03-DPB1*03:01	SNPYPNFNFNISHQG	0.03907746	0.281236
HLA-DPA1*01:03-DPB1*03:01	LYTTVDFGTGSNITD	0.009405943	0.0040353937
HLA-DPA1*01:03-DPB1*03:01	RRLRGVKDGGRRDSA	0.1877519	0.0074816803
HLA-DPA1*01:03-DPB1*03:01	GSDDEEESQDIVNQV	0.0054922667	0.045632727
HLA-DPA1*01:03-DPB1*03:01	DSGGAYLPRQADVFP	0.073745795	0.17625695
HLA-DPA1*01:03-DPB1*03:01	CAQLCVNYPGGYTCY	0.02033632	0.0006526279
HLA-DPA1*01:03-DPB1*03:01	ILKHWNSFDTQTLKK	0.14422475	0.37738386
HLA-DPA1*01:03-DPB1*03:01	SLKLVLIGGCRNKDD	0.105203465	0.2599095
HLA-DPA1*01:03-DPB1*03:01	FHCKRGVSMGTPKLL	0.33717114	0.0046068826
HLA-DPA1*01:03-DPB1*03:01	SVDRLPSALTATACK	0.37792614	0.28920895
HLA-DPA1*01:03-DPB1*03:01	EGPGSADTEEPKSQG	0.0016615094	0.044347815
HLA-DPA1*01:03-DPB1*03:01	MKRTINKAWVESREK	0.47420967	0.60384005
HLA-DPA1*01:03-DPB1*03:01	SDENYNGVSDVELRV	0.05757808	0.015942764
HLA-DPA1*01:03-DPB1*03:01	GTCRPTGDVTHECAC	0.0038056232	0.0063164174
HLA-DPA1*01:03-DPB1*03:01	LFLLSVCYSATVTFF	0.16271995	0.001062707
HLA-DPA1*01:03-DPB1*03:01	IGYLGYCKGVEPKTE	0.02028776	0.022194313
HLA-DPA1*01:03-DPB1*03:01	NPGSSCIGADPNRNW	0.030484872	0.06203888
HLA-DPA1*01:03-DPB1*03:01	PKPLITRFVRIKPAT	0.41182977	0.017511945
HLA-DPA1*01:03-DPB1*03:01	AAPQLLIVLLGLSAL	0.30421597	0.003173282
HLA-DPA1*01:03-DPB1*03:01	VNHTEVTIPYLATDV	0.13975863	0.031177977
HLA-DPA1*01:03-DPB1*03:01	LFLFSSAYSRGVFRR	0.53775704	0.053477645
HLA-DPA1*01:03-DPB1*03:01	FFLYIAYSDESVYGL	0.20640762	0.0014503365
HLA-DPA1*01:03-DPB1*03:01	GEECDCGYSDQCKDE	0.00048406812	0.0029419344
HLA-DPA1*01:03-DPB1*03:01	SQERSSPASSIAWRT	0.4900695	0.7860025
HLA-DPA1*01:03-DPB1*03:01	SITCLTCQGTGYIPT	0.008711611	0.0025760883
HLA-DPA1*01:03-DPB1*03:01	MRLAGPLRIVVLVVS	0.52935857	0.0055328654
HLA-DPA1*01:03-DPB1*03:01	VCRLPVSKKTLLCSF	0.253302	0.0014049939
HLA-DPA1*01:03-DPB1*03:01	ELAKEFAPATPPSTP	0.35685554	0.49780446
HLA-DPA1*01:03-DPB1*03:01	HPNGNYDTELQALHE	0.041336145	0.5114016
HLA-DPA1*01:03-DPB1*03:01	SELERKEHEQTDSEI	0.058140554	0.01852421
HLA-DPA1*01:03-DPB1*03:01	PGFEASPPAQGIPEA	0.09777943	0.008130966
HLA-DPA1*01:03-DPB1*03:01	QGPISQVSVDQPVVN	0.060737345	0.57778174
HLA-DPA1*01:03-DPB1*03:01	CKGVEPKTECERLAG	0.015185172	0.020512778
HLA-DPA1*01:03-DPB1*03:01	MLQSLLGHLAMDSQR	0.5113127	0.4312273
HLA-DPA1*01:03-DPB1*03:01	YPCLVDADGDVISFP	0.02402976	0.0025347185
HLA-DPA1*01:03-DPB1*03:01	VTSFPSGEATPRRLL	0.21457696	0.03371492
HLA-DPA1*01:03-DPB1*03:01	LEEEEEDGEEGAETL	0.0025462657	0.02135903
HLA-DPA1*01:03-DPB1*03:01	FKFLVIGSAGTGKSC	0.33498013	0.0007608697
HLA-DPA1*01:03-DPB1*03:01	ARGSALLLASLLLAA	0.55019546	0.00559019
HLA-DPA1*01:03-DPB1*03:01	LQAATPKGYEPDASV	0.020797633	0.0051170625
HLA-DPA1*01:03-DPB1*03:01	PPSGRVEGPPAWEAA	0.12185873	0.36454514
HLA-DPA1*01:03-DPB1*03:01	LFAVFLILLLMYRMK	0.13735685	0.0019462127
HLA-DPA1*01:03-DPB1*03:01	TLLARMCREDPNYYS	0.30510756	0.024373015
HLA-DPA1*01:03-DPB1*03:01	LQALQIEQGESSQNG	0.16159846	0.011400796
HLA-DPA1*01:03-DPB1*03:01	LHTVRASLEDLGWAD	0.22301643	0.15582238
HLA-DPA1*01:03-DPB1*03:01	QAQQRHKEEEQRAAW	0.098359734	0.21162859
HLA-DPA1*01:03-DPB1*03:01	DQVLGYRLQFGREDS	0.19720523	0.16174254
HLA-DPA1*01:03-DPB1*03:01	LLGLVESVLDVFGAD	0.12586504	0.0071298503
HLA-DPA1*01:03-DPB1*03:01	LESPFTNIREEAKSH	0.14867452	0.07050476
HLA-DPA1*01:03-DPB1*03:01	GFNKTVLRTLPRSGN	0.5473247	0.20220657
HLA-DPA1*01:03-DPB1*03:01	AVATGPYHPIWTGRA	0.09599649	0.016802704
HLA-DPA1*01:03-DPB1*03:01	CCRLHTVRASLEDLG	0.4864567	0.0030040056
HLA-DPA1*01:03-DPB1*03:01	SEVPMVLVGTQDAIS	0.2549168	0.0040474096
HLA-DPA1*01:03-DPB1*03:01	SAKLWDVREGMCRQT	0.1373491	0.0045439433
HLA-DPA1*01:03-DPB1*03:01	SEEASREVAKGLLRE	0.23899405	0.19895384
HLA-DPA1*01:03-DPB1*03:01	AASSDSAQGSDMSLT	0.00910792	0.006035012
HLA-DPA1*01:03-DPB1*03:01	NKFNSSSSSLEEKIA	0.19894439	0.08492454
HLA-DPA1*01:03-DPB1*03:01	VMSLSLSPDMRTFVS	0.43358693	0.026945572
HLA-DPA1*01:03-DPB1*03:01	APYKNVNVQNFHISW	0.10505261	0.0743569
HLA-DPA1*01:03-DPB1*03:01	LFLFSSAYSRGVFRR	0.53775704	0.053477645
HLA-DPA1*01:03-DPB1*03:01	RWAEDQHSQGGFVVQ	0.024809303	0.12167317
HLA-DPA1*01:03-DPB1*03:01	GPDDRGMGSSRESRG	0.08898818	0.08935723
HLA-DPA1*01:03-DPB1*03:01	QLLAEMCILIDENDN	0.0937418	0.0012252402
HLA-DPA1*01:03-DPB1*03:01	LAVALALSVLPGSRA	0.58206207	0.03502723
HLA-DPA1*01:03-DPB1*03:01	HTTHSMALIHNRSLF	0.44002295	0.010167916
HLA-DPA1*01:03-DPB1*03:01	KPRVLYSLEFTFDAD	0.39744955	0.08829281
HLA-DPA1*01:03-DPB1*03:01	PGSEARLSLATFLLG	0.4127211	0.014803526
HLA-DPA1*01:03-DPB1*03:01	DIEMLNSVTPTDSCE	0.21907976	0.0022021376
HLA-DPA1*01:03-DPB1*03:01	ILLDYYLWDYAHDHR	0.23613098	0.6898006
HLA-DPA1*01:03-DPB1*03:01	CFEPANQMVKCDPRH	0.0797737	0.0051598093
HLA-DPA1*01:03-DPB1*03:01	QEKNEKLTKELEEIK	0.015076636	0.16259763
HLA-DPA1*01:03-DPB1*03:01	NWLQEALSSASLAHM	0.41918892	0.014050755
HLA-DPA1*01:03-DPB1*03:01	LQCVVPFGVPASATV	0.29497212	0.0038444982
HLA-DPA1*01:03-DPB1*03:01	FETVRMIKEKLCYVG	0.12236891	0.04608016
HLA-DPA1*01:03-DPB1*03:01	TTQLGPALVLGVALC	0.15155557	0.00093338836
HLA-DPA1*01:03-DPB1*03:01	ASEAADVAQDPQVSR	0.18464774	0.21925005
HLA-DPA1*01:03-DPB1*03:01	SRSKSCVAVTSAQPQ	0.46824443	0.353656
HLA-DPA1*01:03-DPB1*03:01	NGQLNCSFENITRNQ	0.07441466	0.049362116
HLA-DPA1*01:03-DPB1*03:01	DADGDVISFPPITNS	0.10636623	0.005831542
HLA-DPA1*01:03-DPB1*03:01	DDGDCQGKPSMGQLA	0.0293579	0.005103701
HLA-DPA1*01:03-DPB1*03:01	SQDWLMCLQEEFQCL	0.050670028	0.00049728184
HLA-DPA1*01:03-DPB1*03:01	AQLLGLLMLWVSGSS	0.090870045	0.0010349188
HLA-DPA1*01:03-DPB1*03:01	RKNPAYLKSVSLQEP	0.2158979	0.24438635
HLA-DPA1*01:03-DPB1*03:01	KKHPFPCPTSYRTAL	0.159337	0.01851658
HLA-DPA1*01:03-DPB1*03:01	RLVCAFLLAACCCCP	0.17899781	0.00062622887
HLA-DPA1*01:03-DPB1*03:01	LNGDFTITYDVNRES	0.17930135	0.05677241
HLA-DPA1*01:03-DPB1*03:01	RLDFNLIRVVACNLY	0.46815652	0.0018393316
HLA-DPA1*01:03-DPB1*03:01	VLPWALVAGLLLLLL	0.11903369	0.002229892
HLA-DPA1*01:03-DPB1*03:01	VTGWGHVAPSVSLLT	0.1505288	0.07116644
HLA-DPA1*01:03-DPB1*03:01	LYRRTKALIDYENSN	0.53020394	0.6635984
HLA-DPA1*01:03-DPB1*03:01	FAGGMFALGADGSRA	0.23571923	0.014557416
HLA-DPA1*01:03-DPB1*03:01	VCSGCAVLAVLGHYV	0.1757434	0.0011068254
HLA-DPA1*01:03-DPB1*03:01	NNSALLGADPEAPAG	0.08787413	0.025699139
HLA-DPA1*01:03-DPB1*03:01	LVAVAGARAEVSADQ	0.61563146	0.9399233
HLA-DPA1*01:03-DPB1*03:01	VTRMTVSLVVIVFEL	0.45737103	0.0012068826
HLA-DPA1*01:03-DPB1*03:01	LRIALRYYNQSEGGS	0.53293425	0.38505602
HLA-DPA1*01:03-DPB1*03:01	GVPTTPPQAGGPPPP	0.0018535184	0.36329874
HLA-DPA1*01:03-DPB1*03:01	PPGPPSIFPDCPREC	0.023092976	0.006723239
HLA-DPA1*01:03-DPB1*03:01	MAAAAPGNGRASAPR	0.21775126	0.17523046
HLA-DPA1*01:03-DPB1*03:01	HLTQATVQPLDLELT	0.13828872	0.04414601
HLA-DPA1*01:03-DPB1*03:01	KEQLKIWMGKMQKKA	0.23890336	0.14509535
HLA-DPA1*01:03-DPB1*03:01	LFTFKTSGCYGTLGM	0.027828945	0.001854175
HLA-DPA1*01:03-DPB1*03:01	EELELNENIVSAVEP	0.25493866	0.018258758
HLA-DPA1*01:03-DPB1*03:01	IMYATIRTESIRWLI	0.33248052	0.0008938618
HLA-DPA1*01:03-DPB1*03:01	QFKYGVPTPTNVTIE	0.15150207	0.07542248
HLA-DPA1*01:03-DPB1*03:01	STLSNQSKEAFIDWA	0.066302404	0.019202854
HLA-DPA1*01:03-DPB1*03:01	SSWGKNVSSTESGRL	0.04632131	0.11627436
HLA-DPA1*01:03-DPB1*03:01	RLQGFCLSLAQGTYR	0.5196784	0.019544955
HLA-DPA1*01:03-DPB1*03:01	GLVFTWLACKGQGSM	0.08062872	0.0016293336
HLA-DPA1*01:03-DPB1*03:01	VRSHLGNPELSFYLF	0.28903225	0.04186242
HLA-DPA1*01:03-DPB1*03:01	APVGGPDGTVPMPMP	0.010541642	0.042842265
HLA-DPA1*01:03-DPB1*03:01	MYPLKPTWWFCAFPY	0.081812926	0.0010686833
HLA-DPA1*01:03-DPB1*03:01	FLSYCPGMGVALRMY	0.29583737	0.004240047
HLA-DPA1*01:03-DPB1*03:01	NALDFVTKSYNETKI	0.06461895	0.0425765
HLA-DPA1*01:03-DPB1*03:01	MTVLQAGKALGGEDS	0.19125554	0.07128133
HLA-DPA1*01:03-DPB1*03:01	APTQGAVFVGFSGGV	0.03944035	0.10692702
HLA-DPA1*01:03-DPB1*03:01	SSPVHIIATSKSLHS	0.3846851	0.32400548
HLA-DPA1*01:03-DPB1*03:01	SIIILLELAILGGLV	0.14695376	0.0014963067
HLA-DPA1*01:03-DPB1*03:01	IESNWNEIVDNFDDM	0.029545175	0.07903981
HLA-DPA1*01:03-DPB1*03:01	NVEREEWKLDTLCDL	0.028781312	0.004390468
HLA-DPA1*01:03-DPB1*03:01	VKVYAYYNLEESCTR	0.19583322	0.43226433
HLA-DPA1*01:03-DPB1*03:01	EPLPDYKDPRRTELM	0.08445806	0.16385455
HLA-DPA1*01:03-DPB1*03:01	RALRLLARSRPLVRA	0.7876183	0.09627257
HLA-DPA1*01:03-DPB1*03:01	TNWAQYRQGEARFLP	0.13861623	0.056079555
HLA-DPA1*01:03-DPB1*03:01	LRLTGPAAAEPRCAA	0.43539208	0.042774647
HLA-DPA1*01:03-DPB1*03:01	ILDRMQADFKCCGAA	0.13367102	0.007892461
HLA-DPA1*01:03-DPB1*03:01	RVVVRRLAVRRFGSR	0.74789935	0.08062881
HLA-DPA1*01:03-DPB1*03:01	DGHIKIADFGMCKEN	0.026461847	0.3968547
HLA-DPA1*01:03-DPB1*03:01	SGILHFCGFQVLEPQ	0.104998335	0.025319159
HLA-DPA1*01:03-DPB1*03:01	WIGFLTRTVLENSTS	0.40748894	0.013994831
HLA-DPA1*01:03-DPB1*03:01	GVGVGPGTGGSPGPS	0.007851705	0.050187685
HLA-DPA1*01:03-DPB1*03:01	QAPRKGNLQLQGTRL	0.20307194	0.7621955
HLA-DPA1*01:03-DPB1*03:01	LPATTILLLLTVWLL	0.07025001	0.0018813526
HLA-DPA1*01:03-DPB1*03:01	TGLSTSAIATNGFVR	0.23758301	0.19709374
HLA-DPA1*01:03-DPB1*03:01	PKLERRPRERHPSWR	0.32940075	0.0059260684
HLA-DPA1*01:03-DPB1*03:01	NQSEAGSHTLQRMYG	0.17696857	0.049288362
HLA-DPA1*01:03-DPB1*03:01	APRTLLLLLSGALAL	0.46315497	0.02392191
HLA-DPA1*01:03-DPB1*03:01	VPYEQGAPCASCPDN	0.0049409443	0.9551457
HLA-DPA1*01:03-DPB1*03:01	GDFECECPEGYRYNL	0.020039793	0.0038757466
HLA-DPA1*01:03-DPB1*03:01	WWDNINVQKRAAVRR	0.3250359	0.044609535
HLA-DPA1*01:03-DPB1*03:01	LDEEDKLRHFRECFY	0.04999306	0.0020805788
HLA-DPA1*01:03-DPB1*03:01	LAALCGALLCAPSLL	0.19518523	0.0037247345
HLA-DPA1*01:03-DPB1*03:01	HGRLDSPTFHLTLHY	0.30027848	0.23710215
HLA-DPA1*01:03-DPB1*03:01	RAGKGKMRNRRRIQR	0.47598523	0.014307028
HLA-DPA1*01:03-DPB1*03:01	TNHPGASIALSRPSL	0.34773022	0.3339659
HLA-DPA1*01:03-DPB1*03:01	QVKAAGRYHNQTLRY	0.2550343	0.012116438
HLA-DPA1*01:03-DPB1*03:01	MIGYLGYCKGVEPKT	0.04310894	0.00488378
HLA-DPA1*01:03-DPB1*03:01	SPSQGPCCTAQCAFK	0.012704159	0.030143827
HLA-DPA1*01:03-DPB1*03:01	PSLGQTCVLIVIFTV	0.041423038	0.00084493903
HLA-DPA1*01:03-DPB1*03:01	GGQAEKLGEKERSEL	0.004718971	0.22542949
HLA-DPA1*01:03-DPB1*03:01	FSQVDEKRKKRDIPD	0.03876799	0.008651128
HLA-DPA1*01:03-DPB1*03:01	RTFISPIKCREALKL	0.5257943	0.051029045
HLA-DPA1*01:03-DPB1*03:01	PGVRPQPAPFSSLNS	0.3501973	0.016617436
HLA-DPA1*01:03-DPB1*03:01	MYIEIEKGEAVQEEL	0.18250374	0.008871337
HLA-DPA1*01:03-DPB1*03:01	SLGVVLPWLHRLIRR	0.51497304	0.10053873
HLA-DPA1*01:03-DPB1*03:01	CPDNLFNKIKASCSK	0.12673075	0.007126762
HLA-DPA1*01:03-DPB1*03:01	PAVSGAHNTIICARA	0.19618927	0.008312878
HLA-DPA1*01:03-DPB1*03:01	SGKGTTLRGRSDADL	0.05846022	0.018880287
HLA-DPA1*01:03-DPB1*03:01	CMITEYMENGDLNQF	0.06210862	0.0006088632
HLA-DPA1*01:03-DPB1*03:01	QHMKSQAKPGTPGGT	0.051221363	0.008334446
HLA-DPA1*01:03-DPB1*03:01	HFKNTLIFAVLASIV	0.49572113	0.0046788985
HLA-DPA1*01:03-DPB1*03:01	QNTELASTASLLREQ	0.32148167	0.055631556
HLA-DPA1*01:03-DPB1*03:01	VNGQSHISLSKAEFQ	0.09286331	0.098229066
HLA-DPA1*01:03-DPB1*03:01	AAINKWVSNKTEGRI	0.1055141	0.045414142
HLA-DPA1*01:03-DPB1*03:01	LDFKSPTDPSRYITG	0.09145015	0.41048265
HLA-DPA1*01:03-DPB1*03:01	PAFSMLNDSDDDVIY	0.069876514	0.005202333
HLA-DPA1*01:03-DPB1*03:01	CLALLCLGGADKRLR	0.21430092	0.0014034592
HLA-DPA1*01:03-DPB1*03:01	SVSCACLALNQEQQG	0.08071396	0.0045485706
HLA-DPA1*01:03-DPB1*03:01	DGVGRCVGNYDNRGS	0.01966202	0.0058275773
HLA-DPA1*01:03-DPB1*03:01	EDSLNHLLNYVWPNV	0.11473802	0.0016767036
HLA-DPA1*01:03-DPB1*03:01	EEVEGQGFCSGPGWD	0.002427409	0.0011069103
HLA-DPA1*01:03-DPB1*03:01	YYMGLAEELVRAGTH	0.26274848	0.082244776
HLA-DPA1*01:03-DPB1*03:01	GFIFYMFHVELTELG	0.22984384	0.005956294
HLA-DPA1*01:03-DPB1*03:01	LAGTESPVREEPGED	0.046202686	0.025671517
HLA-DPA1*01:03-DPB1*03:01	PQRGPSGILPAAEPT	0.25657615	0.10319128
HLA-DPA1*01:03-DPB1*03:01	KREFDRHSGSDRSSF	0.31988382	0.012361681
HLA-DPA1*01:03-DPB1*03:01	AEYHADIYDKVSGDM	0.06312302	0.35812813
HLA-DPA1*01:03-DPB1*03:01	KSRARAQHIVPCTIS	0.49402806	0.89308214
HLA-DPA1*01:03-DPB1*03:01	CRNFYLDGRCVETCP	0.094184786	0.0049944283
HLA-DPA1*01:03-DPB1*03:01	TQCRKDVGRPQPGRE	0.20396954	0.010800771
HLA-DPA1*01:03-DPB1*03:01	SERCDGFLDCSDESD	0.024905749	0.0008214135
HLA-DPA1*01:03-DPB1*03:01	VFVVPHSHNDPGWIK	0.025146024	0.1896429
HLA-DPA1*01:03-DPB1*03:01	NTFIGTPYWMAPEVI	0.13852124	0.0037978454
HLA-DPA1*01:03-DPB1*03:01	CYWKDILRIQFWIAA	0.3549217	0.00042788358
HLA-DPA1*01:03-DPB1*03:01	KTHMTHHPISDHEAT	0.087044865	0.9645814
HLA-DPA1*01:03-DPB1*03:01	FYAEECASMLAVTFS	0.24221656	0.0008043984
HLA-DPA1*01:03-DPB1*03:01	QIKAHPWTKVFKSRT	0.33836338	0.53179204
HLA-DPA1*01:03-DPB1*03:01	SFAEYHAVVTCPLPL	0.21925965	0.20489354
HLA-DPA1*01:03-DPB1*03:01	QEPFLQWLMLLSNES	0.2809328	0.004576129
HLA-DPA1*01:03-DPB1*03:01	AGEVSQPSKEQLEKL	0.0086044185	0.10135162
HLA-DPA1*01:03-DPB1*03:01	RENEMDENLEQVSGI	0.030614948	0.0029006312
HLA-DPA1*01:03-DPB1*03:01	TLQRTDAPKTHMTHH	0.2742532	0.6506835
HLA-DPA1*01:03-DPB1*03:01	KNQTFLISIYQVLQE	0.41112405	0.05146109
HLA-DPA1*01:03-DPB1*03:01	FLLGSCGIALALTSE	0.25720474	0.0021533847
HLA-DPA1*01:03-DPB1*03:01	TLLLLPLLLLLLLRA	0.26223436	0.0045204135
HLA-DPA1*01:03-DPB1*03:01	SRDHFCELDDERSPA	0.050286334	0.59448445
HLA-DPA1*01:03-DPB1*03:01	LTGFVARVQENIADS	0.38022104	0.14915617
HLA-DPA1*01:03-DPB1*03:01	AASWLLCEVSGFSPP	0.0607848	0.004789421
HLA-DPA1*01:03-DPB1*03:01	VLPWALVAGLLLLLL	0.11903369	0.002229892
HLA-DPA1*01:03-DPB1*03:01	APQARITGGSSAVAG	0.40047118	0.78312284
HLA-DPA1*01:03-DPB1*03:01	WWTLESESCRSSLPY	0.10352625	0.005908314
HLA-DPA1*01:03-DPB1*03:01	SRSMREHPALRSLRL	0.72222954	0.085745856
HLA-DPA1*01:03-DPB1*03:01	PPSAAPQAILCHPSL	0.09192661	0.017996216
HLA-DPA1*01:03-DPB1*03:01	GVSSFIYFLAYLCNA	0.17579795	0.0007356453
HLA-DPA1*01:03-DPB1*03:01	AEEDAARQRAEAERV	0.19730361	0.08160542
HLA-DPA1*01:03-DPB1*03:01	RSLYLFYTCFCFSVL	0.24585505	0.0017877154
HLA-DPA1*01:03-DPB1*03:01	AVFSAPAVPSGTGQT	0.16430879	0.022506967
HLA-DPA1*01:03-DPB1*03:01	RQDGVSLSHDTQQWG	0.00777657	0.09895124
HLA-DPA1*01:03-DPB1*03:01	LTLVLVASVLLQAVL	0.22288065	0.001771955
HLA-DPA1*01:03-DPB1*03:01	PRESVKKYILEWCVL	0.17808257	0.001830728
HLA-DPA1*01:03-DPB1*03:01	TCLQITDEGLITICR	0.10718468	0.001398378
HLA-DPA1*01:03-DPB1*03:01	LAVALAVSPAAGSSP	0.37446254	0.14773807
HLA-DPA1*01:03-DPB1*03:01	SGFKVYSLGEENSTN	0.100585654	0.906295
HLA-DPA1*01:03-DPB1*03:01	SGALLVFLSLLGWIL	0.09559261	0.002500812
HLA-DPA1*01:03-DPB1*03:01	IENMILNDPDFQHED	0.04258223	0.23248108
HLA-DPA1*01:03-DPB1*03:01	WAALNSSTWGSLKQA	0.044835575	0.0052101407
HLA-DPA1*01:03-DPB1*03:01	LRQWPDSYTKKFEHR	0.14909448	0.050088923
HLA-DPA1*01:03-DPB1*03:01	LVLGLVSCTFFLAVN	0.15783668	0.0025338817
HLA-DPA1*01:03-DPB1*03:01	PLTGWRVFLLLLCAL	0.22909535	0.0007094643
HLA-DPA1*01:03-DPB1*03:01	MPKSTIYRGEMCFFD	0.11547915	0.0025384654
HLA-DPA1*01:03-DPB1*03:01	YGCTGVQTAIEGNSL	0.10627761	0.006559965
HLA-DPA1*01:03-DPB1*03:01	WSTPSGASWKTASAR	0.023077525	0.03591909
HLA-DPA1*01:03-DPB1*03:01	IIGAGKPWHKNCFRC	0.051311504	0.0016004264
HLA-DPA1*01:03-DPB1*03:01	TLKYGERSKQRAQDG	0.12018252	0.05017308
HLA-DPA1*01:03-DPB1*03:01	SFMEHIAMPIYKLLQ	0.41578606	0.004829503
HLA-DPA1*01:03-DPB1*03:01	HEGQEPFLQWLMLLS	0.16894692	0.001477917
HLA-DPA1*01:03-DPB1*03:01	LKPPFDLNQLNHGSR	0.069354884	0.40305558
HLA-DPA1*01:03-DPB1*03:01	PKCLCKVHLYEQAGP	0.057723828	0.00081308465
HLA-DPA1*01:03-DPB1*03:01	AAQAAATEEAQALAI	0.34101608	0.0494828
HLA-DPA1*01:03-DPB1*03:01	CLMEALEDKRVRLQP	0.1061102	0.000949769
HLA-DPA1*01:03-DPB1*03:01	EDLASQVGLRTQDTI	0.2873243	0.012956428
HLA-DPA1*01:03-DPB1*03:01	EAIDSAENRFKFSRL	0.28536418	0.005233382
HLA-DPA1*01:03-DPB1*03:01	TELEIQQKCGFSELY	0.043976404	0.0010625863
HLA-DPA1*01:03-DPB1*03:01	LQLDTFKMAVHTPVP	0.18139195	0.039551247
HLA-DPA1*01:03-DPB1*03:01	PDVPERNSSLRALRR	0.35686633	0.011444617
HLA-DPA1*01:03-DPB1*03:01	RGSNLRFMTWDVALS	0.45843515	0.29056364
HLA-DPA1*01:03-DPB1*03:01	TAWEKPEGQIQKQEA	0.009455446	0.031850003
HLA-DPA1*01:03-DPB1*03:01	RLLERPCPEQFWEKY	0.21855253	0.024813488
HLA-DPA1*01:03-DPB1*03:01	SIKCVVVGDGAVGKT	0.028966725	0.012772007
HLA-DPA1*01:03-DPB1*03:01	LEAEFLALVGGQPPA	0.15931672	0.032242805
HLA-DPA1*01:03-DPB1*03:01	LGDQRKQMLQKYKEE	0.03581732	0.14598891
HLA-DPA1*01:03-DPB1*03:01	GNKRHVFHFGTVSPQ	0.40350825	0.7668246
HLA-DPA1*01:03-DPB1*03:01	ASPSAARTKAAALRA	0.41163963	0.4460558
HLA-DPA1*01:03-DPB1*03:01	FEYCCYGDLLNYLRS	0.103914194	0.0013763822
HLA-DPA1*01:03-DPB1*03:01	IFSKNCNNSFAECSS	0.05823334	0.0015120488
HLA-DPA1*01:03-DPB1*03:01	GGRGGRGGRGRGGRP	0.14932173	0.016671758
HLA-DPA1*01:03-DPB1*03:01	RAADYQRKSRKTLCI	0.34205565	0.0012118755
HLA-DPA1*01:03-DPB1*03:01	SHLVSHTVFRCQLCK	0.11718297	0.007765944
HLA-DPA1*01:03-DPB1*03:01	ALRPPLPPLCFFLLL	0.29348707	0.0023339477
HLA-DPA1*01:03-DPB1*03:01	YKKHKEYNPIENSPG	0.11114757	0.8849634
HLA-DPA1*01:03-DPB1*03:01	FISMILFIRIMPKLK	0.4082524	0.008824391
HLA-DPA1*01:03-DPB1*03:01	ALQMALDVYNGEQAP	0.15339611	0.0033780455
HLA-DPA1*01:03-DPB1*03:01	PKVMFTKVLKAQLWV	0.3695087	0.0064483
HLA-DPA1*01:03-DPB1*03:01	SSSYQPIQPKDFHHH	0.09728846	0.118702546
HLA-DPA1*01:03-DPB1*03:01	MAGLPRRIIKETQRL	0.43221372	0.025893554
HLA-DPA1*01:03-DPB1*03:01	NLKAMDITGSSDPYV	0.13607208	0.03621139
HLA-DPA1*01:03-DPB1*03:01	KVPEDQTGLSGGVAS	0.005948104	0.01983742
HLA-DPA1*01:03-DPB1*03:01	PPSVPTGELGSGLQV	0.004320287	0.007090591
HLA-DPA1*01:03-DPB1*03:01	SVTAPEKRGWVINPL	0.14243197	0.07882143
HLA-DPA1*01:03-DPB1*03:01	PLWPPSGLGGFVVFY	0.02724725	0.0014812099
HLA-DPA1*01:03-DPB1*03:01	RVLRAKESLKELSLA	0.42674896	0.22551262
HLA-DPA1*01:03-DPB1*03:01	HADIYDKVSGDMQKQ	0.0440085	0.054049592
HLA-DPA1*01:03-DPB1*03:01	RDNRQGWACCPYRQG	0.14118691	0.11001327
HLA-DPA1*01:03-DPB1*03:01	SRAMACRQEPQPQGP	0.1732614	0.02241169
HLA-DPA1*01:03-DPB1*03:01	RKSAKEKKSSSKDSR	0.08802858	0.038524993
HLA-DPA1*01:03-DPB1*03:01	AAGVDHRVILGNELP	0.16385403	0.081704065
HLA-DPA1*01:03-DPB1*03:01	RNRGMTALLKVSSCD	0.44483992	0.0031703212
HLA-DPA1*01:03-DPB1*03:01	PGSYSDFSTPLAHFD	0.17060798	0.19753015
HLA-DPA1*01:03-DPB1*03:01	KQCHPALDGQRGKCW	0.026555358	0.0007715657
HLA-DPA1*01:03-DPB1*03:01	ITKHNDDEQYAWESS	0.022578156	0.044541575
HLA-DPA1*01:03-DPB1*03:01	PPMDDQPGEKELVKR	0.0126778055	0.14014271
HLA-DPA1*01:03-DPB1*03:01	VAKPKNPSTNVSVVV	0.024309488	0.17834422
HLA-DPA1*01:03-DPB1*03:01	YHQHAASTISIDTLV	0.23961717	0.05460019
HLA-DPA1*01:03-DPB1*03:01	KTKHLLGPDYTETLY	0.02848701	0.029529955
HLA-DPA1*01:03-DPB1*03:01	LRSGQARRSSPPGHY	0.38951862	0.033882894
HLA-DPA1*01:03-DPB1*03:01	VEQKPESESALDMRT	0.12269885	0.1856376
HLA-DPA1*01:03-DPB1*03:01	GANGSTLWERPVAQD	0.13672803	0.02437421
HLA-DPA1*01:03-DPB1*03:01	MGRLASRPLLLALLS	0.77933586	0.27571788
HLA-DPA1*01:03-DPB1*03:01	IDEGEDDLGRGGHPL	0.0063529112	0.046689775
HLA-DPA1*01:03-DPB1*03:01	SGPRAQLFACLLRLG	0.41667268	0.10978706
HLA-DPA1*01:03-DPB1*03:01	CGVWAGGRGGGGSVG	0.05439633	0.0058186627
HLA-DPA1*01:03-DPB1*03:01	VQAPPVVAATPSPTA	0.16002728	0.043658465
HLA-DPA1*01:03-DPB1*03:01	TSSLRQRPEPQVTGT	0.2924065	0.3233003
HLA-DPA1*01:03-DPB1*03:01	RDQALTEEHARQQHN	0.106732756	0.5878076
HLA-DPA1*01:03-DPB1*03:01	AVFGFVLFLVLWLMH	0.06375573	0.0022299537
HLA-DPA1*01:03-DPB1*03:01	PFEVKVGTECGNQKV	0.009980753	0.009990032
HLA-DPA1*01:03-DPB1*03:01	PPILWRDELEPCGTI	0.15460567	0.0020365454
HLA-DPA1*01:03-DPB1*03:01	SSASSPTEEEQEQGE	0.0027087235	0.03102526
HLA-DPA1*01:03-DPB1*03:01	LDLNHSETFLQTTTF	0.1106397	0.00502742
HLA-DPA1*01:03-DPB1*03:01	HDNPLTDENKEHEAD	0.0017082823	0.32960454
HLA-DPA1*01:03-DPB1*03:01	YLAEQFAGVVLYLKF	0.31107	0.0058074854
HLA-DPA1*01:03-DPB1*03:01	GPFLSGLAGAIPAPG	0.31397364	0.19775084
HLA-DPA1*01:03-DPB1*03:01	SGIDRHLFCLYVVSK	0.37692502	0.013355772
HLA-DPA1*01:03-DPB1*03:01	VAESDAAPTEDSNNT	0.0036068747	0.06255825
HLA-DPA1*01:03-DPB1*03:01	KDFFTSGSPEETAFR	0.19841576	0.4488619
HLA-DPA1*01:03-DPB1*03:01	QPSDQGHYKCSTPST	0.0012787996	0.05357992
HLA-DPA1*01:03-DPB1*03:01	YLDFAESGQVYFGII	0.10221252	0.0016252042
HLA-DPA1*01:03-DPB1*03:01	AVPELGLWLETVNDK	0.05567629	0.056034703
HLA-DPA1*01:03-DPB1*03:01	DWKKGKNVTVKTIKK	0.05293984	0.086647004
HLA-DPA1*01:03-DPB1*03:01	AIEPLSGPLDGGTLL	0.08843115	0.004657145
HLA-DPA1*01:03-DPB1*03:01	MPEEGSGCSVRRRPY	0.18010595	0.042645864
HLA-DPA1*01:03-DPB1*03:01	FTVLLVLFFIFTYFK	0.07960106	0.0015238265
HLA-DPA1*01:03-DPB1*03:01	PCAEENGGCSHLCLY	0.0018408503	0.0007493654
HLA-DPA1*01:03-DPB1*03:01	WFYFTYSVNGNNEVM	0.19582196	0.0025346251
HLA-DPA1*01:03-DPB1*03:01	FSNAMLFALNIMNSQ	0.41744056	0.004051366
HLA-DPA1*01:03-DPB1*03:01	CRFGALCEAETGRCV	0.17780085	0.0037922792
HLA-DPA1*01:03-DPB1*03:01	RAAARRLEPARRWAG	0.69016117	0.7440069
HLA-DPA1*01:03-DPB1*03:01	YHFRGHLGDQDFFTM	0.15560518	0.009222018
HLA-DPA1*01:03-DPB1*03:01	FTWPDREKGKLLHGQ	0.016148962	0.00898238
HLA-DPA1*01:03-DPB1*03:01	RLPAQLLGLLMLWVP	0.3043871	0.00458654
HLA-DPA1*01:03-DPB1*03:01	PAANRLGLPCLAPGP	0.34981212	0.012256347
HLA-DPA1*01:03-DPB1*03:01	NLSLADCLLVNLAYE	0.22797422	0.0007150459
HLA-DPA1*01:03-DPB1*03:01	CLSTTVRNDTLQEAK	0.11937424	0.0012211937
HLA-DPA1*01:03-DPB1*03:01	GGPSSQRQVQNGPSP	0.058346607	0.09126762
HLA-DPA1*01:03-DPB1*03:01	FIDLETFNAGSDVGS	0.07207715	0.0070013776
HLA-DPA1*01:03-DPB1*03:01	SLSLPGPSPPPDGTE	0.0042855996	0.0048691863
HLA-DPA1*01:03-DPB1*03:01	NRLLMSLFLFFFVLF	0.23458609	0.0014914576
HLA-DPA1*01:03-DPB1*03:01	DSFKDSPSKGLGPCG	0.004446363	0.0030079423
HLA-DPA1*01:03-DPB1*03:01	SASQGICQFLRLDDL	0.15925938	0.0019898
HLA-DPA1*01:03-DPB1*03:01	LLGLLAPFATAFATC	0.22785708	0.0009719854
HLA-DPA1*01:03-DPB1*03:01	TLRHLAPTGSECPDR	0.33996132	0.20821026
HLA-DPA1*01:03-DPB1*03:01	DLFGKFGPALSVKVM	0.31329483	0.07577197
HLA-DPA1*01:03-DPB1*03:01	GRSKGFGFVCFSSPE	0.13993606	0.07736732
HLA-DPA1*01:03-DPB1*03:01	QIQALNMSSCPLDSK	0.2569321	0.06601746
HLA-DPA1*01:03-DPB1*03:01	RFLEDTFGNDGRPRV	0.15108588	0.0071317717
HLA-DPA1*01:03-DPB1*03:01	VRGRSIPGAAEKPKK	0.33926275	0.9414731
HLA-DPA1*01:03-DPB1*03:01	KGYLCMTDEWFSEYV	0.11258392	0.0019789427
HLA-DPA1*01:03-DPB1*03:01	NEGFCPCLESGIQNV	0.04168104	0.0011227301
HLA-DPA1*01:03-DPB1*03:01	KPEEMMDERPKTRSQ	0.08326487	0.059694845
HLA-DPA1*01:03-DPB1*03:01	GGQLLGDGGSPGRTE	0.016630832	0.02114991
HLA-DPA1*01:03-DPB1*03:01	TLPRGSRGPVNGGGR	0.18975912	0.104090415
HLA-DPA1*01:03-DPB1*03:01	APFKPLNDKNSNSGN	0.022989992	0.061984647
HLA-DPA1*01:03-DPB1*03:01	YHCSNDDEDNCADNP	0.0005957747	0.008277654
HLA-DPA1*01:03-DPB1*03:01	DEAGCLQGLNECLHN	0.0102731045	0.005367059
HLA-DPA1*01:03-DPB1*03:01	AVFCLFLSGFPTTHA	0.19131468	0.001054124
HLA-DPA1*01:03-DPB1*03:01	EKPGGKERGSSASHP	0.04773044	0.010039079
HLA-DPA1*01:03-DPB1*03:01	TPDWIFLLRGVMKIS	0.33302253	0.005639772
HLA-DPA1*01:03-DPB1*03:01	AILLVMEGLSAFLHA	0.37160927	0.006266254
HLA-DPA1*01:03-DPB1*03:01	SSSKNEKKQKCTSKS	0.020206418	0.0016756676
HLA-DPA1*01:03-DPB1*03:01	VLGGRCGALLACLLL	0.28359067	0.0040296055
HLA-DPA1*01:03-DPB1*03:01	GGGDTATCCAKWNTE	0.0021530238	0.004969897
HLA-DPA1*01:03-DPB1*03:01	YKKDGADFAKWRCVL	0.0442396	0.0025261182
HLA-DPA1*01:03-DPB1*03:01	SLQQAQQQLEEVRQN	0.09766353	0.41793615
HLA-DPA1*01:03-DPB1*03:01	CKGLVRLGEKERHLE	0.08276369	0.0070739957
HLA-DPA1*01:03-DPB1*03:01	VKAHSQTDRANLGTL	0.089942925	0.84846866
HLA-DPA1*01:03-DPB1*03:01	GALVDSCAPGLCPDW	0.04799543	0.007886028
HLA-DPA1*01:03-DPB1*03:01	SAKLWDVREGMCRQT	0.1373491	0.0045439433
HLA-DPA1*01:03-DPB1*03:01	DASVTKLAEQYAKEN	0.13055179	0.5801381
HLA-DPA1*01:03-DPB1*03:01	MASTSYDYCRVPMED	0.095568456	0.008811975
HLA-DPA1*01:03-DPB1*03:01	LASATRRTEALEREL	0.43516117	0.35231
HLA-DPA1*01:03-DPB1*03:01	GNSSKGVDFGLSILW	0.08406674	0.005155645
HLA-DPA1*01:03-DPB1*03:01	DSSPLQVAIKTLPEL	0.11260479	0.04072813
HLA-DPA1*01:03-DPB1*03:01	CSNLCLLSPGGGHKC	0.02543794	0.00076907454
HLA-DPA1*01:03-DPB1*03:01	GHSLRVLLGDAQRRL	0.5210595	0.056589425
HLA-DPA1*01:03-DPB1*03:01	ALRVSMEEQRQRQEE	0.27178198	0.525299
HLA-DPA1*01:03-DPB1*03:01	WIAMCLLGLSYSLLA	0.15396897	0.00068249524
HLA-DPA1*01:03-DPB1*03:01	RNYTEYWSGSNSGNQ	0.045851167	0.029429004
HLA-DPA1*01:03-DPB1*03:01	NVYGFGADSRGNWHH	0.033228975	0.033960097
HLA-DPA1*01:03-DPB1*03:01	VAVRSPSMNVALYVG	0.5394064	0.81643456
HLA-DPA1*01:03-DPB1*03:01	MRALTTKPSSLDQFK	0.35243544	0.0945862
HLA-DPA1*01:03-DPB1*03:01	QKYLEANMTQSALPK	0.33748	0.14607175
HLA-DPA1*01:03-DPB1*03:01	GSSCPFRTAMAVLRK	0.6029573	0.022059139
HLA-DPA1*01:03-DPB1*03:01	KENKIVPAKDLVLLS	0.20348807	0.13392636
HLA-DPA1*01:03-DPB1*03:01	RWGPRILGFWGGCRV	0.21380861	0.000876493
HLA-DPA1*01:03-DPB1*03:01	EGRITDVIPSEAINE	0.49979463	0.8554162
HLA-DPA1*01:03-DPB1*03:01	GAAGHLYPGEVCPGM	0.0027308906	0.0026229215
HLA-DPA1*01:03-DPB1*03:01	MLTQAAPALDFSLKL	0.3552786	0.15224798
HLA-DPA1*01:03-DPB1*03:01	ESQEVTLTCLLNFSC	0.15503515	0.00049821276
HLA-DPA1*01:03-DPB1*03:01	MGKECKEAVCKQGCN	0.0066434415	0.040257733
HLA-DPA1*01:03-DPB1*03:01	ENAAVTCVVAGDVPF	0.12251092	0.0058272732
HLA-DPA1*01:03-DPB1*03:01	SCVDEGFSSPCTFAA	0.056378655	0.000521584
HLA-DPA1*01:03-DPB1*03:01	LVWRPEAVASEPPVP	0.33609945	0.4499708
HLA-DPA1*01:03-DPB1*03:01	HLLIALSSTEVLYVN	0.33552736	0.0038351924
HLA-DPA1*01:03-DPB1*03:01	GRGLEYLYLSVHDED	0.40655214	0.11463706
HLA-DPA1*01:03-DPB1*03:01	PLPAAGRVVVRRLAV	0.60917753	0.022616863
HLA-DPA1*01:03-DPB1*03:01	EPLAEGAAAEFSSLL	0.33044195	0.08455151
HLA-DPA1*01:03-DPB1*03:01	GKGGSCSQAACSNSA	0.076097086	0.006939374
HLA-DPA1*01:03-DPB1*03:01	VAGLAVLAVVVIGAV	0.18729661	0.0024472098
HLA-DPA1*01:03-DPB1*03:01	SVVVPSGQEQRYTCH	0.014039076	0.15817824
HLA-DPA1*01:03-DPB1*03:01	EARGEIDFRDIIVIV	0.3067002	0.0018549829
HLA-DPA1*01:03-DPB1*03:01	KTGTLTQNRMTVAHM	0.23918772	0.027978346
HLA-DPA1*01:03-DPB1*03:01	IFDYIQLRGVQGGTL	0.14616506	0.0034852796
HLA-DPA1*01:03-DPB1*03:01	FSGALELKLQELSAE	0.12840015	0.04187916
HLA-DPA1*01:03-DPB1*03:01	VMSAGSPDKYMTRIR	0.16390644	0.010603528
HLA-DPA1*01:03-DPB1*03:01	GRPRVAWHIDPFGHS	0.31301957	0.66718274
HLA-DPA1*01:03-DPB1*03:01	PYTPPLESKQRRNLP	0.0987284	0.009704461
HLA-DPA1*01:03-DPB1*03:01	FRFGQHLIKPSVVFL	0.5445791	0.06529467
HLA-DPA1*01:03-DPB1*03:01	YSSWQEVGEFPVVVQ	0.029917097	0.037778895
HLA-DPA1*01:03-DPB1*03:01	NLWPTTITFLTLFLL	0.1446183	0.0015689228
HLA-DPA1*01:03-DPB1*03:01	GAQAFYNGSLMAQIV	0.30147356	0.0036000807
HLA-DPA1*01:03-DPB1*03:01	IIALIALSVGQYNCP	0.17822865	0.0011989251
HLA-DPA1*01:03-DPB1*03:01	VDADNLILNPDTLSL	0.18224995	0.0068640695
HLA-DPA1*01:03-DPB1*03:01	YKKDGADFAKWRCVL	0.0442396	0.0025261182
HLA-DPA1*01:03-DPB1*03:01	RKVSHSYGYGLLDAG	0.1406873	0.038920306
HLA-DPA1*01:03-DPB1*03:01	ARLLLLGILLLLLPL	0.23693705	0.008431347
HLA-DPA1*01:03-DPB1*03:01	VVRGCLSSRGLEPDW	0.27293804	0.0064439415
HLA-DPA1*01:03-DPB1*03:01	ANLKSIDFHRRIEEK	0.2111844	0.25399667
HLA-DPA1*01:03-DPB1*03:01	NYIERLWAYLTIEQL	0.611481	0.010455999
HLA-DPA1*01:03-DPB1*03:01	DSKRKDSEPRTKCLL	0.06640068	0.01089478
HLA-DPA1*01:03-DPB1*03:01	ATPFTAAMSSGQAVP	0.2111329	0.07465561
HLA-DPA1*01:03-DPB1*03:01	ADAMEVIPSTLAENA	0.33983365	0.018157536
HLA-DPA1*01:03-DPB1*03:01	PEPCHGTPCPPYWEA	0.0050457325	0.004083903
HLA-DPA1*01:03-DPB1*03:01	MASPGCLWLLAVALL	0.13859604	0.00046088165
HLA-DPA1*01:03-DPB1*03:01	GFCIPEGNCLGSGVL	0.015720893	0.00046630902
HLA-DPA1*01:03-DPB1*03:01	VQNFLHSVNEWLKRQ	0.3427335	0.060227923
HLA-DPA1*01:03-DPB1*03:01	GNQFPKIQWEDLHNN	0.00661703	0.3816078
HLA-DPA1*01:03-DPB1*03:01	CCWALAGCQAAWAGD	0.1543313	0.0018394648
HLA-DPA1*01:03-DPB1*03:01	LHLFGPNQRPAPCYD	0.08031029	0.0062898844
HLA-DPA1*01:03-DPB1*03:01	ASNSELTPSESLATT	0.0918689	0.008083708
HLA-DPA1*01:03-DPB1*03:01	PIQPKDFHHHHFPDM	0.0372119	0.19760004
HLA-DPA1*01:03-DPB1*03:01	MASTSYDYCRVPMED	0.095568456	0.008811975
HLA-DPA1*01:03-DPB1*03:01	FCDHCGSLLWGLVKQ	0.026887583	0.0009381353
HLA-DPA1*01:03-DPB1*03:01	EGSGSGCEYQQCPSE	0.00073718396	0.002855479
HLA-DPA1*01:03-DPB1*03:01	PVHYDSQLDTTLFGK	0.07522943	0.025970224
HLA-DPA1*01:03-DPB1*03:01	GFTAPVGGPDGTVPM	0.0076780263	0.008782798
HLA-DPA1*01:03-DPB1*03:01	SAALCLLRLYRTSPD	0.41612282	0.010943586
HLA-DPA1*01:03-DPB1*03:01	DTRVCEHPLSDIVIA	0.3151042	0.84905064
HLA-DPA1*01:03-DPB1*03:01	NNHTASILDRMQADF	0.248176	0.032612883
HLA-DPA1*01:03-DPB1*03:01	QCWATENGFSYPVIS	0.033594266	0.000705626
HLA-DPA1*01:03-DPB1*03:01	NLIRNGDWTFQILVM	0.3348386	0.0019305137
HLA-DPA1*01:03-DPB1*03:01	DITYFIQQLLRDREV	0.23769976	0.03928849
HLA-DPA1*01:03-DPB1*03:01	MAVLRQLALLLWKNY	0.57576954	0.0060960264
HLA-DPA1*01:03-DPB1*03:01	NWGACDGGTGTKVRQ	0.004512557	0.0012381468
HLA-DPA1*01:03-DPB1*03:01	NGSLLLIVQDGVGGL	0.082793385	0.0016063253
HLA-DPA1*01:03-DPB1*03:01	NCIKKEVILPTPEGS	0.16755979	0.03260941
HLA-DPA1*01:03-DPB1*03:01	KIWDVSVNSVVSTFP	0.22261871	0.008488292
HLA-DPA1*01:03-DPB1*03:01	YKKDGADFAKWRCVL	0.0442396	0.0025261182
HLA-DPA1*01:03-DPB1*03:01	ALIISEHARMKDALD	0.25070092	0.045271195
HLA-DPA1*01:03-DPB1*03:01	YKKDGADFAKWRCVL	0.0442396	0.0025261182
HLA-DPA1*01:03-DPB1*03:01	LALLCLGGADKRLRD	0.20692606	0.003033027
HLA-DPA1*01:03-DPB1*03:01	PMNLRAEARSETSIT	0.45613578	0.038181763
HLA-DPA1*01:03-DPB1*03:01	RSLLQILRQDMTPGG	0.1505206	0.02086472
HLA-DPA1*01:03-DPB1*03:01	SLILEYTWLEAVIFL	0.25276783	0.000528542
HLA-DPA1*01:03-DPB1*03:01	WRRDTKNRPSFQEIH	0.23791413	0.036828555
HLA-DPA1*01:03-DPB1*03:01	ISLIIPPKDQISRVA	0.27639017	0.045650553
HLA-DPA1*01:03-DPB1*03:01	VSPKYGCNFNNGGCH	0.0036184865	0.23545535
HLA-DPA1*01:03-DPB1*03:01	GVPVLGFFIIAVLMS	0.21360163	0.0015726716
HLA-DPA1*01:03-DPB1*03:01	QMLPLLWLLPHSWAV	0.35230684	0.002006599
HLA-DPA1*01:03-DPB1*03:01	QLEEEQKKALYGLEA	0.028143736	0.011702404
HLA-DPA1*01:03-DPB1*03:01	MLIPISDGSSDFDVN	0.03974753	0.010047568
HLA-DPA1*01:03-DPB1*03:01	ILTSIDGVPGSDYIN	0.04381985	0.07934383
HLA-DPA1*01:03-DPB1*03:01	SKADLATAPPHVTVV	0.1751662	0.33110365
HLA-DPA1*01:03-DPB1*03:01	DGVTATAADEEEDEY	0.03339547	0.45958263
HLA-DPA1*01:03-DPB1*03:01	GAGAFLDIAEEKNLA	0.1732141	0.2581298
HLA-DPA1*01:03-DPB1*03:01	YLGGLPDVPFSATPV	0.0730339	0.01242344
HLA-DPA1*01:03-DPB1*03:01	EGIRICRQGFPNRVV	0.37388563	0.8425404
HLA-DPA1*01:03-DPB1*03:01	VLPWALVAGLLLLLL	0.11903369	0.002229892
HLA-DPA1*01:03-DPB1*03:01	AKHLEHWLRHFPIRQ	0.35452756	0.10677888
HLA-DPA1*01:03-DPB1*03:01	TVQVTPQLETKSIGA	0.031092398	0.019239563
HLA-DPA1*01:03-DPB1*03:01	AVCGKPKNPANPVQR	0.043690816	0.07404958
HLA-DPA1*01:03-DPB1*03:01	EQFYCGDTEGKKVMS	0.0069202525	0.001495835
HLA-DPA1*01:03-DPB1*03:01	CEAVLVESIPEGLDF	0.17956643	0.0011531916
HLA-DPA1*01:03-DPB1*03:01	KKCAQLTVNLTRFPE	0.12794022	0.0056863567
HLA-DPA1*01:03-DPB1*03:01	RNLARAMCMKNLKLT	0.5486319	0.020064216
HLA-DPA1*01:03-DPB1*03:01	VESRALTMFRDIAQQ	0.6179953	0.48653036
HLA-DPA1*01:03-DPB1*03:01	SAGRPKRPHARRALC	0.42617708	0.012142656
HLA-DPA1*01:03-DPB1*03:01	IAQVKIQGQNKEMLA	0.05902887	0.022041569
HLA-DPA1*01:03-DPB1*03:01	ESCLLIVVGLLVGGL	0.049621113	0.00080262945
HLA-DPA1*01:03-DPB1*03:01	LTASGSGARILGPMF	0.18100175	0.008257493
HLA-DPA1*01:03-DPB1*03:01	NLLNGKPSVAPKPDA	0.064771876	0.17050482
HLA-DPA1*01:03-DPB1*03:01	VAKFAAKGEGQLGPA	0.02945693	0.044898093
HLA-DPA1*01:03-DPB1*03:01	TWRDMQHLVVQTSKP	0.41203496	0.06504805
HLA-DPA1*01:03-DPB1*03:01	VSYLRMEQKLRRGVA	0.54593045	0.080478564
HLA-DPA1*01:03-DPB1*03:01	CHGRIAPKSTSVFAV	0.3112109	0.042698152
HLA-DPA1*01:03-DPB1*03:01	RVPGGPYLGTCSGCN	0.011757289	0.009931499
HLA-DPA1*01:03-DPB1*03:01	QEMLLRVISSGSVAS	0.6002538	0.022833638
HLA-DPA1*01:03-DPB1*03:01	LVTIQQRLSGSHSQG	0.4206197	0.014958167
HLA-DPA1*01:03-DPB1*03:01	QVGCLTRERLGVNVT	0.35311317	0.004070613
HLA-DPA1*01:03-DPB1*03:01	NCGSSDGCEELERLR	0.0032629583	0.0060792733
HLA-DPA1*01:03-DPB1*03:01	LKPRSTPKEDDSSAS	0.05777615	0.18594697
HLA-DPA1*01:03-DPB1*03:01	NSDPLICRAGLKVCF	0.23366737	0.0012004289
HLA-DPA1*01:03-DPB1*03:01	ERAAPEDSGRYRCRV	0.09143882	0.007301408
HLA-DPA1*01:03-DPB1*03:01	KCVVPGQAHAQVTWH	0.049882926	0.01822208
HLA-DPA1*01:03-DPB1*03:01	MFWMIGGVYAAAMAW	0.30785397	0.0017538087
HLA-DPA1*01:03-DPB1*03:01	PPTPRSQYLSAEENY	0.12831958	0.5774003
HLA-DPA1*01:03-DPB1*03:01	QSIKCVVVGDGAVGK	0.054128636	0.05224085
HLA-DPA1*01:03-DPB1*03:01	LQVDSRHIDMADFIA	0.28924498	0.024039093
HLA-DPA1*01:03-DPB1*03:01	DALEASIVISVSPSA	0.36816138	0.0114253545
HLA-DPA1*01:03-DPB1*03:01	THSGPSYTPVPGSTR	0.05504333	0.04113295
HLA-DPA1*01:03-DPB1*03:01	CDCPPNFPTAMYCDN	0.010800823	0.00058623514
HLA-DPA1*01:03-DPB1*03:01	RKMKRSSSEIKTDYL	0.33870733	0.9219483
HLA-DPA1*01:03-DPB1*03:01	DLYEHKFINCRFINS	0.18573716	0.17767581
HLA-DPA1*01:03-DPB1*03:01	LVLGLVSCTFFLAVN	0.15783668	0.0025338817
HLA-DPA1*01:03-DPB1*03:01	LEGVTRGQSGTYGCR	0.029077312	0.012500432
HLA-DPA1*01:03-DPB1*03:01	VITFPISIWMCIKII	0.13130741	0.0013562096
HLA-DPA1*01:03-DPB1*03:01	FLFQLLQLLLPTTTA	0.26208413	0.0022829943
HLA-DPA1*01:03-DPB1*03:01	QAGEGVRPSPMQLEL	0.08360828	0.0048344717
HLA-DPA1*01:03-DPB1*03:01	LACGSERLTLRSPLQ	0.3118541	0.012261357
HLA-DPA1*01:03-DPB1*03:01	CRILPAGGKVLTSED	0.11621664	0.0056281886
