# Supplementary material for: MHCII-peptide presentation: an assessment of the state-of-the-art prediction methods
Source: Front Immunol. 2024 Mar 12;15:1293706. doi: 10.3389/fimmu.2024.1293706 (PMC11027168; doi:10.3389/fimmu.2024.1293706)
Supplement: Supplementary file 2 [file DataSheet_2.zip › output/BERT/neg/15_HLA-DPA1_01_03_DPB1_04_01.csv]

allele	peptide	affinity_pred	mass_pred
HLA-DPA1*01:03-DPB1*04:01	FTETSIILFLNKKDL	0.47953397	0.007895136
HLA-DPA1*01:03-DPB1*04:01	YAHYGRPEDLQDLRA	0.093198724	0.011904882
HLA-DPA1*01:03-DPB1*04:01	WCVLSTPEIQKCGDM	0.17743827	0.0018458159
HLA-DPA1*01:03-DPB1*04:01	ASCLEVLDLFLNQPH	0.47563037	0.006135139
HLA-DPA1*01:03-DPB1*04:01	VPYNMAHNAEHEACD	0.12236596	0.012367671
HLA-DPA1*01:03-DPB1*04:01	ETHAMLPYDQYLHRF	0.3298454	0.008770282
HLA-DPA1*01:03-DPB1*04:01	SAGLALIDLGQSIDM	0.18704306	0.0064450004
HLA-DPA1*01:03-DPB1*04:01	PFGHSREQASLFAQM	0.52367806	0.0024854587
HLA-DPA1*01:03-DPB1*04:01	IIFCVALSAYDLVLA	0.5078134	0.0011676082
HLA-DPA1*01:03-DPB1*04:01	YQLKNNTCVKQENTC	0.09960439	0.0014325727
HLA-DPA1*01:03-DPB1*04:01	DWLRGRGGAVGGEKD	0.09778536	0.0038559672
HLA-DPA1*01:03-DPB1*04:01	RLGHPEPNHVTEASE	0.017215997	0.0062059956
HLA-DPA1*01:03-DPB1*04:01	CIAENAVSNLSFSVS	0.3154168	0.0007391699
HLA-DPA1*01:03-DPB1*04:01	CHFTTKSAPPSQVWN	0.11414221	0.0013457609
HLA-DPA1*01:03-DPB1*04:01	FSFIFSIVAFLYFFY	0.31726006	0.0017229415
HLA-DPA1*01:03-DPB1*04:01	LLVTLFFLTSLFPRF	0.8890952	0.009372462
HLA-DPA1*01:03-DPB1*04:01	ASHKLVNLQCEETGV	0.07702098	0.0055970466
HLA-DPA1*01:03-DPB1*04:01	VGTSWGFNKCQKCPK	0.11260545	0.20215754
HLA-DPA1*01:03-DPB1*04:01	SEDGSLWHWDASTDV	0.05201799	0.010085879
HLA-DPA1*01:03-DPB1*04:01	IGGALSKLSELHAYI	0.2790251	0.006263616
HLA-DPA1*01:03-DPB1*04:01	TISRTWKKQRSQTWR	0.10696116	0.0077882065
HLA-DPA1*01:03-DPB1*04:01	GLAFLEYFPVELIDF	0.6814336	0.0038788891
HLA-DPA1*01:03-DPB1*04:01	SWGILLLAGLCCLVP	0.3595314	0.0008059129
HLA-DPA1*01:03-DPB1*04:01	ALWVLGLCCVLLTFG	0.2601675	0.000992976
HLA-DPA1*01:03-DPB1*04:01	VTSLLGELQESQSRL	0.13083175	0.006326315
HLA-DPA1*01:03-DPB1*04:01	RYLIKFLAKLAQTSD	0.33561352	0.03200065
HLA-DPA1*01:03-DPB1*04:01	RFPEALRLALMLNDM	0.3862418	0.0057355748
HLA-DPA1*01:03-DPB1*04:01	EEWQHRAKEAQDDLV	0.039675403	0.0073380796
HLA-DPA1*01:03-DPB1*04:01	TSMVLGSGSGVFKCG	0.12038874	0.003446209
HLA-DPA1*01:03-DPB1*04:01	TQYSNNIRQLLHNFP	0.23959121	0.0025266237
HLA-DPA1*01:03-DPB1*04:01	ELPVDPLAAPSAMAA	0.11399626	0.002429674
HLA-DPA1*01:03-DPB1*04:01	GLVDQLVKADSEWRR	0.06119255	0.003654082
HLA-DPA1*01:03-DPB1*04:01	ATYYIYDLSNGEFVR	0.36808345	0.5470308
HLA-DPA1*01:03-DPB1*04:01	TEESCKYNPKYSVAN	0.10682197	0.008479928
HLA-DPA1*01:03-DPB1*04:01	DGFCSRSQHSSSSSH	0.12847961	0.004084668
HLA-DPA1*01:03-DPB1*04:01	PWMYGLRNLEELYLV	0.4031597	0.00088932214
HLA-DPA1*01:03-DPB1*04:01	LKDHEGSTALWLAVQ	0.3606095	0.07918878
HLA-DPA1*01:03-DPB1*04:01	QQPTSQAPAPAFSGQ	0.041674897	0.017941425
HLA-DPA1*01:03-DPB1*04:01	MASPGCLWLLAVALL	0.3020691	0.00076288934
HLA-DPA1*01:03-DPB1*04:01	AAWERLDQAIKARTE	0.078510836	0.05339282
HLA-DPA1*01:03-DPB1*04:01	DVLIAHFLGVDHCGH	0.42790267	0.05062278
HLA-DPA1*01:03-DPB1*04:01	LEKQAGGNPWHQFVE	0.10277224	0.033734474
HLA-DPA1*01:03-DPB1*04:01	RFCTGLTQIETLFKS	0.32510927	0.00067925535
HLA-DPA1*01:03-DPB1*04:01	VVRALPRRAGLVSRN	0.1462221	0.008960813
HLA-DPA1*01:03-DPB1*04:01	PDTTERNNNCPEKTD	0.006758849	0.0009185377
HLA-DPA1*01:03-DPB1*04:01	DVDHDFFLLFSVVDE	0.53139746	0.012347011
HLA-DPA1*01:03-DPB1*04:01	KDRGILDTLKTQLRN	0.060352784	0.037187308
HLA-DPA1*01:03-DPB1*04:01	PWALGLLLFLLPGSL	0.41018692	0.0056912196
HLA-DPA1*01:03-DPB1*04:01	TTSRNLARAMCMKNL	0.17143545	0.0007231451
HLA-DPA1*01:03-DPB1*04:01	KGDGGGAGGGGGGGG	0.029846493	0.002428569
HLA-DPA1*01:03-DPB1*04:01	KKGEKEQQEAIEHID	0.055986736	0.21675482
HLA-DPA1*01:03-DPB1*04:01	PVLGFFIIAVLMSAQ	0.37688172	0.0017853146
HLA-DPA1*01:03-DPB1*04:01	VSAPNQPRQKIRHPS	0.038218215	0.0047713094
HLA-DPA1*01:03-DPB1*04:01	VVLSIVLEGPAPAQG	0.18391086	0.012621665
HLA-DPA1*01:03-DPB1*04:01	ENVLARMVASRITNY	0.327174	0.06766896
HLA-DPA1*01:03-DPB1*04:01	ELDLRPQGLELFENT	0.38988447	0.1318848
HLA-DPA1*01:03-DPB1*04:01	GASIKDPKDLKFIYE	0.12916191	0.08608995
HLA-DPA1*01:03-DPB1*04:01	DPDAGAAPEAPAAPA	0.028629279	0.15295298
HLA-DPA1*01:03-DPB1*04:01	NCRHERDAGVVCTNE	0.0148170255	0.00041263766
HLA-DPA1*01:03-DPB1*04:01	KLWLQIPFFCGHSSE	0.515335	0.0021875948
HLA-DPA1*01:03-DPB1*04:01	SEKDHMVTMHDVLDA	0.12011764	0.02003714
HLA-DPA1*01:03-DPB1*04:01	NRKYFTNCKQWYQRK	0.19448394	0.08161078
HLA-DPA1*01:03-DPB1*04:01	HYKVMSVGQNYTIEL	0.33439702	0.018709918
HLA-DPA1*01:03-DPB1*04:01	ALLEEAEQLLDRGIH	0.12999591	0.1279379
HLA-DPA1*01:03-DPB1*04:01	LKEIICQKNTMCTGN	0.07288469	0.018438727
HLA-DPA1*01:03-DPB1*04:01	ADVNNIGKYRSAGAC	0.04103649	0.0005808834
HLA-DPA1*01:03-DPB1*04:01	GKDNPTTARHALMSL	0.08997791	0.007188379
HLA-DPA1*01:03-DPB1*04:01	LGKTTPDPSANISLD	0.026103994	0.009732296
HLA-DPA1*01:03-DPB1*04:01	AVGGALLWRRMRSGL	0.21869698	0.0029331578
HLA-DPA1*01:03-DPB1*04:01	ATTVTYSETKDTNTT	0.02776176	0.24378507
HLA-DPA1*01:03-DPB1*04:01	HDEILIHEEKQIEVV	0.23260313	0.06035555
HLA-DPA1*01:03-DPB1*04:01	WDCVTCHGSPVDICT	0.09466351	0.0010527233
HLA-DPA1*01:03-DPB1*04:01	ISLCEVTNYTVRVAN	0.19996999	0.0011437502
HLA-DPA1*01:03-DPB1*04:01	RPSIVGASWKEPFPG	0.32112625	0.885203
HLA-DPA1*01:03-DPB1*04:01	SESLPSKKDQEEGVM	0.023189157	0.0035202913
HLA-DPA1*01:03-DPB1*04:01	TRLPALTVHVTQPKD	0.08186019	0.0086035095
HLA-DPA1*01:03-DPB1*04:01	ATRVPDSCCLEFSES	0.099275745	0.0005620249
HLA-DPA1*01:03-DPB1*04:01	THCAGSWAQSVLTQP	0.2900461	0.0008817694
HLA-DPA1*01:03-DPB1*04:01	LGCHNSDFRNRGMTA	0.13663839	0.00041890432
HLA-DPA1*01:03-DPB1*04:01	GPDGTVPMPMPMPMP	0.043920264	0.0054261703
HLA-DPA1*01:03-DPB1*04:01	VDLLLVSGAAAATTV	0.15080188	0.003670793
HLA-DPA1*01:03-DPB1*04:01	TRAHFPLDVQWNDLD	0.14535731	0.0051655713
HLA-DPA1*01:03-DPB1*04:01	PRVGSSVGPERGRAR	0.04781963	0.0029117577
HLA-DPA1*01:03-DPB1*04:01	LSALLPCVLALVQGV	0.3744083	0.0021242215
HLA-DPA1*01:03-DPB1*04:01	RSPHRPILQAGLPAN	0.10297443	0.0055476916
HLA-DPA1*01:03-DPB1*04:01	VCLCPGGFSGPHCEK	0.10335023	0.0015135965
HLA-DPA1*01:03-DPB1*04:01	LAFAQEISIGTQISC	0.26525334	0.00060349994
HLA-DPA1*01:03-DPB1*04:01	KTHMTHHPISDHEAT	0.036917105	0.8299367
HLA-DPA1*01:03-DPB1*04:01	LAVLAVVVIGAVVAT	0.11975265	0.0025471721
HLA-DPA1*01:03-DPB1*04:01	AACSNSAQGSDESLI	0.04169967	0.00071114063
HLA-DPA1*01:03-DPB1*04:01	EEEEEAEEEEEEDEE	0.041504122	0.1207245
HLA-DPA1*01:03-DPB1*04:01	QKICPRLYTGPNTQA	0.07809551	0.00074079155
HLA-DPA1*01:03-DPB1*04:01	SDNMDAVLLVIAQTF	0.3626114	0.0014086823
HLA-DPA1*01:03-DPB1*04:01	GFGNCRSVISHSVTS	0.26429453	0.0021649222
HLA-DPA1*01:03-DPB1*04:01	QIVLLGLVTAALWAG	0.2649962	0.0015796261
HLA-DPA1*01:03-DPB1*04:01	FLIGFMIGYLGYCKG	0.4459318	0.0023776714
HLA-DPA1*01:03-DPB1*04:01	RQQQLTAMKVLQRNC	0.2719211	0.001652075
HLA-DPA1*01:03-DPB1*04:01	QAHKEKYDKMRNDVS	0.044434845	0.27788368
HLA-DPA1*01:03-DPB1*04:01	LFLVSSSEFDQVLME	0.6646078	0.0038331621
HLA-DPA1*01:03-DPB1*04:01	RIQTRGEGYAKPNEG	0.030830609	0.01629574
HLA-DPA1*01:03-DPB1*04:01	YGEFYGGDCYIILYT	0.6007454	0.06551851
HLA-DPA1*01:03-DPB1*04:01	WLRLADLQVPRSGLA	0.2097836	0.0051380442
HLA-DPA1*01:03-DPB1*04:01	FQYECGNYSGAAEYL	0.30098802	0.0008906449
HLA-DPA1*01:03-DPB1*04:01	WSQDGALQDTSCQVH	0.033679698	0.001251479
HLA-DPA1*01:03-DPB1*04:01	GQQFYSLEGAPYCEG	0.46523136	0.082022205
HLA-DPA1*01:03-DPB1*04:01	CPDYDLCSVCEGKGL	0.072018504	0.002331016
HLA-DPA1*01:03-DPB1*04:01	LLLAILAVALAVSPA	0.17163476	0.0023339232
HLA-DPA1*01:03-DPB1*04:01	SMCNINIDECAGNPC	0.0713635	0.0010789301
HLA-DPA1*01:03-DPB1*04:01	SMVLFDHVGCLKKYD	0.34773895	0.0036131195
HLA-DPA1*01:03-DPB1*04:01	RQVVGFRRLVSEVKM	0.283547	0.0028402735
HLA-DPA1*01:03-DPB1*04:01	RKEQLGAVKEEKKKF	0.059439115	0.01465403
HLA-DPA1*01:03-DPB1*04:01	PQSMGLGGGVIFTIY	0.378622	0.006418447
HLA-DPA1*01:03-DPB1*04:01	LELAILGGLVYYKFF	0.64427215	0.0026855809
HLA-DPA1*01:03-DPB1*04:01	GDSTCGQRAIYHSLG	0.23488623	0.0007543821
HLA-DPA1*01:03-DPB1*04:01	LDTTLFGKKSSPLTE	0.1739357	0.009816995
HLA-DPA1*01:03-DPB1*04:01	GCTVSAEDKAAAERS	0.015772734	0.003955281
HLA-DPA1*01:03-DPB1*04:01	RGFMTAHGQPDQPRS	0.07893565	0.014966102
HLA-DPA1*01:03-DPB1*04:01	EDLDVLGLSFRKDLF	0.44181684	0.15526849
HLA-DPA1*01:03-DPB1*04:01	WILERDPHEEILKAF	0.24204148	0.0026437237
HLA-DPA1*01:03-DPB1*04:01	CGSIQERAVLHTDSS	0.08831974	0.0006086004
HLA-DPA1*01:03-DPB1*04:01	EHTFCVGMSKYQEDT	0.29157817	0.004028899
HLA-DPA1*01:03-DPB1*04:01	EIPHYFRLMVSRPFS	0.4404098	0.1711319
HLA-DPA1*01:03-DPB1*04:01	IFFAEGFHGDSTPFD	0.24719138	0.13158235
HLA-DPA1*01:03-DPB1*04:01	FNQCLTAEEIFSLHG	0.40559328	0.024262775
HLA-DPA1*01:03-DPB1*04:01	VLANKSHLWVEEEVW	0.21996966	0.0021165037
HLA-DPA1*01:03-DPB1*04:01	TEDQLVLVEQNTLMV	0.27960172	0.006145831
HLA-DPA1*01:03-DPB1*04:01	WALGFYPAEITLTWQ	0.3419668	0.0044955118
HLA-DPA1*01:03-DPB1*04:01	DTTLFGKKSSPLTES	0.16223636	0.0047825924
HLA-DPA1*01:03-DPB1*04:01	NQMVKCDPRHGKYMA	0.04862432	0.0009396674
HLA-DPA1*01:03-DPB1*04:01	VLQNLTLITGDSLTS	0.26085433	0.0024837137
HLA-DPA1*01:03-DPB1*04:01	KTHMTHHPISDHEAT	0.036917105	0.8299367
HLA-DPA1*01:03-DPB1*04:01	MLELCQGLWQPVSFQ	0.5676069	0.0015626745
HLA-DPA1*01:03-DPB1*04:01	VGGKRKADGYNQPDS	0.015098185	0.0020841106
HLA-DPA1*01:03-DPB1*04:01	LKTGWMNKHLNLVPA	0.2749643	0.68413055
HLA-DPA1*01:03-DPB1*04:01	QIAVETEQIGQEMLE	0.19748233	0.03090539
HLA-DPA1*01:03-DPB1*04:01	ESLNIGVVQTAYANG	0.21972424	0.02380818
HLA-DPA1*01:03-DPB1*04:01	LCTGCGSRLRSPFSF	0.13511316	0.0010339512
HLA-DPA1*01:03-DPB1*04:01	PPPPGPPPPPGPPPP	0.012124883	0.09941497
HLA-DPA1*01:03-DPB1*04:01	VLEEEGIYGDVSCDE	0.063897975	0.0013372485
HLA-DPA1*01:03-DPB1*04:01	RHLDPGKCQACLQDV	0.0835401	0.0013844988
HLA-DPA1*01:03-DPB1*04:01	YMSCKDGKASFTCTC	0.13612173	0.0008690129
HLA-DPA1*01:03-DPB1*04:01	ALEQNLSDLQLQAAV	0.15045603	0.0019881148
HLA-DPA1*01:03-DPB1*04:01	KTECERLAGTESPVR	0.037191693	0.0011440439
HLA-DPA1*01:03-DPB1*04:01	VPLSALIISQVQVSS	0.3161493	0.019123094
HLA-DPA1*01:03-DPB1*04:01	YGLPRQDTTSIQQGE	0.032938827	0.00672952
HLA-DPA1*01:03-DPB1*04:01	DKNAMDVIVKVIKRC	0.073557444	0.0011243133
HLA-DPA1*01:03-DPB1*04:01	ARDPVKLPTTAASTP	0.04907422	0.0022341663
HLA-DPA1*01:03-DPB1*04:01	ENYQTEKGITVPEKL	0.24605356	0.08015043
HLA-DPA1*01:03-DPB1*04:01	MVMMTASHLYFWDVW	0.55783254	0.0060808253
HLA-DPA1*01:03-DPB1*04:01	VRPFGVSLLICGWNE	0.4552581	0.0016159408
HLA-DPA1*01:03-DPB1*04:01	FTKVLKAQLWVYLRP	0.7297925	0.021093413
HLA-DPA1*01:03-DPB1*04:01	KKKFSCCVLVFLLFA	0.3985267	0.0018771145
HLA-DPA1*01:03-DPB1*04:01	GMLEARIRILTNNSQ	0.16368514	0.0014281545
HLA-DPA1*01:03-DPB1*04:01	VVYALLNLYEHHHSA	0.37080804	0.003942518
HLA-DPA1*01:03-DPB1*04:01	DWLRGRGGAVGGEKD	0.09778536	0.0038559672
HLA-DPA1*01:03-DPB1*04:01	ICRKEGVLLDYSTDG	0.07247605	0.0013809244
HLA-DPA1*01:03-DPB1*04:01	VNEVICHGIPDRRPL	0.053113084	0.0029602898
HLA-DPA1*01:03-DPB1*04:01	ICYFFIEVECSNKDL	0.23046269	0.00063702627
HLA-DPA1*01:03-DPB1*04:01	QPQGPPPAAGAVASY	0.039945073	0.027917013
HLA-DPA1*01:03-DPB1*04:01	NKDEKLTKEEILENW	0.19539514	0.2798321
HLA-DPA1*01:03-DPB1*04:01	LQLNELTMDDDTAVL	0.08982181	0.009650214
HLA-DPA1*01:03-DPB1*04:01	PSDGLVSYGDITVEL	0.16606161	0.0052109873
HLA-DPA1*01:03-DPB1*04:01	GNVVSQSSLTPLMVN	0.39234677	0.019662159
HLA-DPA1*01:03-DPB1*04:01	ENCPKDNPMYYCNKK	0.020874629	0.0013942681
HLA-DPA1*01:03-DPB1*04:01	LQYYVGQSFANAMYN	0.7759119	0.56172204
HLA-DPA1*01:03-DPB1*04:01	IIFCVALSAYDLVLA	0.5078134	0.0011676082
HLA-DPA1*01:03-DPB1*04:01	LYFSESLVPTARKAL	0.40684935	0.014122334
HLA-DPA1*01:03-DPB1*04:01	RPPSQAAVLSASASL	0.11323752	0.01632373
HLA-DPA1*01:03-DPB1*04:01	LWDHEMNKWKYESEW	0.1416255	0.004842715
HLA-DPA1*01:03-DPB1*04:01	INLTEEVLWVKVNIN	0.27907524	0.0028959014
HLA-DPA1*01:03-DPB1*04:01	TFKMKKTVNMVWFLN	0.49311408	0.0017956614
HLA-DPA1*01:03-DPB1*04:01	ADPLLGGQGPAKDCE	0.051748406	0.002393532
HLA-DPA1*01:03-DPB1*04:01	RVYQMPSFLQSVASV	0.6514123	0.03866635
HLA-DPA1*01:03-DPB1*04:01	SDHTDHTYLSSTFTK	0.33873183	0.15475401
HLA-DPA1*01:03-DPB1*04:01	LVAVAGIGFIYTIIN	0.53153205	0.0054111183
HLA-DPA1*01:03-DPB1*04:01	ATTQALALIELYNAP	0.3263773	0.002929809
HLA-DPA1*01:03-DPB1*04:01	SLSTTFSLQPDQQKV	0.3438946	0.0036558756
HLA-DPA1*01:03-DPB1*04:01	SASAAAAAAAASSSA	0.06906455	0.044759322
HLA-DPA1*01:03-DPB1*04:01	TEFGMAIGPENSGKV	0.15248568	0.004069545
HLA-DPA1*01:03-DPB1*04:01	FVDAHVIPDGTDPND	0.0056866324	0.01848174
HLA-DPA1*01:03-DPB1*04:01	TTRISYFTFIGTPVQ	0.67883116	0.31360155
HLA-DPA1*01:03-DPB1*04:01	SAGRPKRPHARRALC	0.088572174	0.0012155342
HLA-DPA1*01:03-DPB1*04:01	AKLWDVREGMCRQTF	0.17018867	0.0020148994
HLA-DPA1*01:03-DPB1*04:01	SEGTLGVITEATIKI	0.15117078	0.007589658
HLA-DPA1*01:03-DPB1*04:01	ITISSALQAGTVWVN	0.24332747	0.004398467
HLA-DPA1*01:03-DPB1*04:01	LQLDEYGCPRATTVR	0.11132196	0.0036973506
HLA-DPA1*01:03-DPB1*04:01	PGPALMLRGMEGAVL	0.26183584	0.0060970197
HLA-DPA1*01:03-DPB1*04:01	FITLFLLSVCYSATV	0.45327824	0.00091493374
HLA-DPA1*01:03-DPB1*04:01	RAAGAGMISKKHTLG	0.058146186	0.0079124095
HLA-DPA1*01:03-DPB1*04:01	ESPRPEGGEEPPRPS	0.009208662	0.010768463
HLA-DPA1*01:03-DPB1*04:01	GGYAIPRSPFEVQVS	0.37044153	0.21003881
HLA-DPA1*01:03-DPB1*04:01	LNLKIPEINSSDMSA	0.083071485	0.0021528609
HLA-DPA1*01:03-DPB1*04:01	KKKPCITYGLRGICY	0.31675237	0.0008602537
HLA-DPA1*01:03-DPB1*04:01	RREKKAGEDLEVSEG	0.07059188	0.06886264
HLA-DPA1*01:03-DPB1*04:01	PRIAAQIGDSVMLTC	0.26592383	0.0004891454
HLA-DPA1*01:03-DPB1*04:01	GHGFATLALAYYNFE	0.62596315	0.009111779
HLA-DPA1*01:03-DPB1*04:01	TAITRQVVENMTRAH	0.04239489	0.005852244
HLA-DPA1*01:03-DPB1*04:01	VGKHTLEFMMRQSNS	0.24587756	0.012198409
HLA-DPA1*01:03-DPB1*04:01	VGRCRASMPRWWYNV	0.18226866	0.0012443851
HLA-DPA1*01:03-DPB1*04:01	YFCRTHLGHLLNPGD	0.3006371	0.000899856
HLA-DPA1*01:03-DPB1*04:01	DSRDDFNSGFRDDFL	0.31601587	0.009982584
HLA-DPA1*01:03-DPB1*04:01	KLDYDEDASAMLKEV	0.20519926	0.13734654
HLA-DPA1*01:03-DPB1*04:01	ASGRPGSPKMEGTGK	0.01257354	0.007251122
HLA-DPA1*01:03-DPB1*04:01	ACCRGYLARKAFAKR	0.32260767	0.0013876138
HLA-DPA1*01:03-DPB1*04:01	TMIPDVDCLLWAIGR	0.25543016	0.000588638
HLA-DPA1*01:03-DPB1*04:01	SICPTDGVKGMDGFC	0.039423715	0.00038384265
HLA-DPA1*01:03-DPB1*04:01	ITRKPVTVSPTTPTS	0.042380203	0.007184726
HLA-DPA1*01:03-DPB1*04:01	EECDDCDSCVMTLLN	0.23925304	0.0011024962
HLA-DPA1*01:03-DPB1*04:01	VIATAVAAIVAAVVA	0.13847694	0.0047484515
HLA-DPA1*01:03-DPB1*04:01	TNRKYFTNCKQWYQR	0.15485011	0.11191513
HLA-DPA1*01:03-DPB1*04:01	QISSQDYGKEVDLYA	0.1661711	0.009909823
HLA-DPA1*01:03-DPB1*04:01	DAAKVCREFTEREQG	0.04799204	0.0023804097
HLA-DPA1*01:03-DPB1*04:01	TLIKYLQVECDRQVE	0.28832853	0.049870178
HLA-DPA1*01:03-DPB1*04:01	VAVASGTAGGDDGGA	0.015279686	0.00602404
HLA-DPA1*01:03-DPB1*04:01	PRHEFPELAARETQK	0.10457148	0.011010403
HLA-DPA1*01:03-DPB1*04:01	CLLLKVNQIGSVTEA	0.32161298	0.0013577123
HLA-DPA1*01:03-DPB1*04:01	SPHSCHRAGNDAPAG	0.026332868	0.002214963
HLA-DPA1*01:03-DPB1*04:01	LQILDLSGNCPRCYN	0.074152805	0.0011120511
HLA-DPA1*01:03-DPB1*04:01	AGFCPLLLLLLLGLW	0.28352013	0.0007835052
HLA-DPA1*01:03-DPB1*04:01	FRLLDENKDSLINFK	0.13946225	0.3437779
HLA-DPA1*01:03-DPB1*04:01	PVLGIDYTHVRTPFE	0.32600793	0.07027046
HLA-DPA1*01:03-DPB1*04:01	WALGFYPAEITLTWQ	0.3419668	0.0044955118
HLA-DPA1*01:03-DPB1*04:01	RVRADTNQSLVELWG	0.16644737	0.004787567
HLA-DPA1*01:03-DPB1*04:01	LIFKIIMTVFTFGIK	0.5613234	0.002627958
HLA-DPA1*01:03-DPB1*04:01	TALILAVCCGSASIV	0.20932771	0.0015287225
HLA-DPA1*01:03-DPB1*04:01	KKKNDNLLKALQLNE	0.2573829	0.008765347
HLA-DPA1*01:03-DPB1*04:01	GLEFSPEKLRKVWKI	0.36370218	0.018250933
HLA-DPA1*01:03-DPB1*04:01	SYARAGGSSRGCWYY	0.04995993	0.00053329166
HLA-DPA1*01:03-DPB1*04:01	CKTIGTKPVAHIDQF	0.122313604	0.0008954342
HLA-DPA1*01:03-DPB1*04:01	YFLVSIAGLLYALVQ	0.6617601	0.0018853613
HLA-DPA1*01:03-DPB1*04:01	MRVAGAAKLVVAVAV	0.2169187	0.0025491256
HLA-DPA1*01:03-DPB1*04:01	SEQDYTCIAENAVSN	0.10535499	0.23249209
HLA-DPA1*01:03-DPB1*04:01	VTTSRRDWKSDLSLE	0.095256366	0.028023312
HLA-DPA1*01:03-DPB1*04:01	SSPCNKCLSPDVTPC	0.044915203	0.002219353
HLA-DPA1*01:03-DPB1*04:01	VMECLKKALKIANQC	0.17417654	0.00065237965
HLA-DPA1*01:03-DPB1*04:01	EETYDEEDAAFCLEM	0.21249159	0.0023803776
HLA-DPA1*01:03-DPB1*04:01	RGDTCQSDVDECSAR	0.006024166	0.01651921
HLA-DPA1*01:03-DPB1*04:01	KKRMAKYEKAEIKEM	0.3154088	0.04393641
HLA-DPA1*01:03-DPB1*04:01	KLQQDSEIMESSYKE	0.12387608	0.012875061
HLA-DPA1*01:03-DPB1*04:01	CSRDFASEVSNVLNK	0.42462584	0.04413091
HLA-DPA1*01:03-DPB1*04:01	AAWSPPPAAVLRLCR	0.19776812	0.0014002987
HLA-DPA1*01:03-DPB1*04:01	VNQRACHILECPEGL	0.15303025	0.0006643947
HLA-DPA1*01:03-DPB1*04:01	PARVFFTLGSRLPCG	0.43960136	0.025109109
HLA-DPA1*01:03-DPB1*04:01	HMLKTEAKMRANQKF	0.1319469	0.044927374
HLA-DPA1*01:03-DPB1*04:01	FGSTCARSADGLTAS	0.10441916	0.00051062676
HLA-DPA1*01:03-DPB1*04:01	EGHLRERKKCLTWKE	0.06509257	0.0005406898
HLA-DPA1*01:03-DPB1*04:01	LENQIQKLEESRSKL	0.059061147	0.0031683822
HLA-DPA1*01:03-DPB1*04:01	LVYESDKNKDEKLTK	0.057525292	0.21414718
HLA-DPA1*01:03-DPB1*04:01	VRTGQVEIVEHFLSL	0.6783179	0.07078636
HLA-DPA1*01:03-DPB1*04:01	FTRTWQDYKAGFGNL	0.23260386	0.01668011
HLA-DPA1*01:03-DPB1*04:01	TKMHVRFLNMETMAL	0.4835019	0.018046549
HLA-DPA1*01:03-DPB1*04:01	TMKGDGARSKPKVVV	0.039205633	0.0014690089
HLA-DPA1*01:03-DPB1*04:01	WRQQLVDKHSTGGVG	0.024659894	0.002739186
HLA-DPA1*01:03-DPB1*04:01	LRGYYNQSEAGSHTL	0.095670216	0.020126292
HLA-DPA1*01:03-DPB1*04:01	ATRGSAVKRFSISFA	0.29021108	0.0039562816
HLA-DPA1*01:03-DPB1*04:01	GHGHRNGTGHGNSTH	0.023418684	0.00603081
HLA-DPA1*01:03-DPB1*04:01	MDYSANAIAFYSYTF	0.48761088	0.0028679615
HLA-DPA1*01:03-DPB1*04:01	EHGTVLLRDVVEQHK	0.057398986	0.20790637
HLA-DPA1*01:03-DPB1*04:01	LCGQLAEHESIQRRI	0.096869	0.00047239452
HLA-DPA1*01:03-DPB1*04:01	LVIAVAIATVIVISL	0.15118498	0.0025145262
HLA-DPA1*01:03-DPB1*04:01	RKWAGLSIGQEIEVS	0.25389227	0.0040132753
HLA-DPA1*01:03-DPB1*04:01	SVNGFYPGSIEVRWF	0.19625764	0.0350023
HLA-DPA1*01:03-DPB1*04:01	RSNKLHFAFRLYDLD	0.5704302	0.21233329
HLA-DPA1*01:03-DPB1*04:01	WNIPERSGPGPNDSA	0.022744872	0.0008745527
HLA-DPA1*01:03-DPB1*04:01	GDGHQDTKDNCPQLP	0.0075364662	0.0037487024
HLA-DPA1*01:03-DPB1*04:01	LEQISTLINTTDRCL	0.13324519	0.0006212277
HLA-DPA1*01:03-DPB1*04:01	QKLLKCSRLVLALAL	0.4640071	0.0019613693
HLA-DPA1*01:03-DPB1*04:01	FVMLAMQLTYFQRAQ	0.685057	0.003670777
HLA-DPA1*01:03-DPB1*04:01	GPPEPPFSHVCQVGD	0.037543964	0.01230107
HLA-DPA1*01:03-DPB1*04:01	CDSDQDQDGDGHQDS	0.008812888	0.0020507588
HLA-DPA1*01:03-DPB1*04:01	APPAPPTRPPRRCDS	0.093613476	0.0011461859
HLA-DPA1*01:03-DPB1*04:01	LSIWDVRQGTMPVSL	0.2309959	0.0013869465
HLA-DPA1*01:03-DPB1*04:01	AGNDAPAGCLSQAAR	0.014131304	0.0014580959
HLA-DPA1*01:03-DPB1*04:01	VSSRKLVGFISAIPA	0.41772377	0.01214783
HLA-DPA1*01:03-DPB1*04:01	VERKIYIPLNKTAPC	0.21909131	0.007078664
HLA-DPA1*01:03-DPB1*04:01	VRSFISRIVEVFDIG	0.5886532	0.043688286
HLA-DPA1*01:03-DPB1*04:01	VTGNSRILCSVYCNG	0.35217962	0.0010406161
HLA-DPA1*01:03-DPB1*04:01	FIHKSNLDGTNRQAV	0.060452778	0.0014325505
HLA-DPA1*01:03-DPB1*04:01	ISSHLSFVTSRASGI	0.36399868	0.0051894435
HLA-DPA1*01:03-DPB1*04:01	SDVSLTACKGESLEG	0.22807215	0.0137920035
HLA-DPA1*01:03-DPB1*04:01	KTHMTHHPISDHEAT	0.036917105	0.8299367
HLA-DPA1*01:03-DPB1*04:01	PDYYGYEDYYDYYGY	0.31395334	0.0045705107
HLA-DPA1*01:03-DPB1*04:01	GPPSMPVHYDSQLDT	0.10306381	0.02353061
HLA-DPA1*01:03-DPB1*04:01	TLLLFVGLLLTWESG	0.26088408	0.0012097072
HLA-DPA1*01:03-DPB1*04:01	PNFMLFEKCEVNGAG	0.23134317	0.022501478
HLA-DPA1*01:03-DPB1*04:01	FWEMGDTGPCGPCSE	0.046641503	0.0020385692
HLA-DPA1*01:03-DPB1*04:01	HVPISPSGPFQIIFE	0.2525039	0.026954975
HLA-DPA1*01:03-DPB1*04:01	SFLGEGAVDPNDPNK	0.08154157	0.040884793
HLA-DPA1*01:03-DPB1*04:01	CEGAGSLHFVDAFLW	0.39813483	0.000457177
HLA-DPA1*01:03-DPB1*04:01	GMLEARIRILTNNSQ	0.16368514	0.0014281545
HLA-DPA1*01:03-DPB1*04:01	TLNKFFQPTEMASQD	0.31483132	0.025461465
HLA-DPA1*01:03-DPB1*04:01	EHDVNIQFPDKDDGN	0.017570488	0.009585054
HLA-DPA1*01:03-DPB1*04:01	DEEMNRMHESMKLFD	0.12980855	0.0050084065
HLA-DPA1*01:03-DPB1*04:01	PIIITGSEDGTVRIW	0.046345387	0.07438785
HLA-DPA1*01:03-DPB1*04:01	SIDDIGGALSKLSEL	0.17006193	0.005680397
HLA-DPA1*01:03-DPB1*04:01	MEHFHQFYCYLVYEF	0.58810514	0.0028713061
HLA-DPA1*01:03-DPB1*04:01	GRKNTNEFYKTIPRF	0.4679807	0.029165203
HLA-DPA1*01:03-DPB1*04:01	QEKMTLFKSLMDRFE	0.4617328	0.052141428
HLA-DPA1*01:03-DPB1*04:01	LSGPSVEELERELEA	0.08739578	0.050715763
HLA-DPA1*01:03-DPB1*04:01	KGDLQQRELQLSVLS	0.40071762	0.84113044
HLA-DPA1*01:03-DPB1*04:01	CNGYCNECFQFKQMY	0.37178457	0.000985316
HLA-DPA1*01:03-DPB1*04:01	DTCLLATMGLQLNIT	0.44275358	0.0007230224
HLA-DPA1*01:03-DPB1*04:01	DNPNYKGKWKPPMID	0.08991466	0.0085515585
HLA-DPA1*01:03-DPB1*04:01	LLLLLSGALALTQTW	0.3378888	0.0018006365
HLA-DPA1*01:03-DPB1*04:01	AEQLRAYLEGTCVEW	0.22411908	0.0010165161
HLA-DPA1*01:03-DPB1*04:01	GSPGVDLPVTIPEVS	0.048636157	0.00894854
HLA-DPA1*01:03-DPB1*04:01	SSCRLLFCLLISATV	0.32223532	0.00054299826
HLA-DPA1*01:03-DPB1*04:01	VIAVAIATVIVISLV	0.1830947	0.0032531768
HLA-DPA1*01:03-DPB1*04:01	NDVLSLLDKFLIKNC	0.4190909	0.009383133
HLA-DPA1*01:03-DPB1*04:01	VIQVDQSGLGLPSRD	0.08457252	0.019390658
HLA-DPA1*01:03-DPB1*04:01	GPVSISEPPSAPISP	0.07567014	0.017512916
HLA-DPA1*01:03-DPB1*04:01	GLFQTSFYFGYMAVF	0.8286438	0.004470969
HLA-DPA1*01:03-DPB1*04:01	FTELIKGFGCRGAQV	0.19900285	0.0008362677
HLA-DPA1*01:03-DPB1*04:01	MAISGVPVLGFFIIA	0.37809652	0.0073483274
HLA-DPA1*01:03-DPB1*04:01	MMSFDTRAPMAAQGM	0.14540197	0.0029902395
HLA-DPA1*01:03-DPB1*04:01	QHSVQVDQLRMQGQS	0.115599826	0.0075793066
HLA-DPA1*01:03-DPB1*04:01	SARGDKEGDIDYSTV	0.028885536	0.0056224675
HLA-DPA1*01:03-DPB1*04:01	TTLEKVINETWAWKN	0.2161717	0.002575765
HLA-DPA1*01:03-DPB1*04:01	ESQRQNLVQQACSSM	0.08219515	0.0010690226
HLA-DPA1*01:03-DPB1*04:01	DSAGEECDAAEGAEN	0.013666983	0.006184303
HLA-DPA1*01:03-DPB1*04:01	VVQGLVVDMEVRKTS	0.093733735	0.01592084
HLA-DPA1*01:03-DPB1*04:01	ALPASGWLTTGAPEP	0.10171589	0.0085955085
HLA-DPA1*01:03-DPB1*04:01	YIEANSGAVKRQGRC	0.060362834	0.0030294235
HLA-DPA1*01:03-DPB1*04:01	VCWALVAVLLADLLA	0.339117	0.00041558506
HLA-DPA1*01:03-DPB1*04:01	LRSQLLLLACVHNYQ	0.32687113	0.0022751358
HLA-DPA1*01:03-DPB1*04:01	AGLPRRIIKETQRLL	0.20483102	0.0030039172
HLA-DPA1*01:03-DPB1*04:01	SLQVLDQHPVGTGDH	0.07461674	0.018297773
HLA-DPA1*01:03-DPB1*04:01	TVEGPCEAQLECLDN	0.08167221	0.0013295155
HLA-DPA1*01:03-DPB1*04:01	CPIDIKVIPNGDGTF	0.04555463	0.0021753362
HLA-DPA1*01:03-DPB1*04:01	FVDGQEIAVVYFRDG	0.33961806	0.05570791
HLA-DPA1*01:03-DPB1*04:01	WEPDSKKNTQMDRFR	0.045735426	0.004898357
HLA-DPA1*01:03-DPB1*04:01	GKDILEMFTISVSLA	0.4376703	0.0039172443
HLA-DPA1*01:03-DPB1*04:01	LPQSPRTRQPEPDFY	0.01844933	0.0083786305
HLA-DPA1*01:03-DPB1*04:01	EHHPSSTYYAGTMQG	0.1209015	0.0063674166
HLA-DPA1*01:03-DPB1*04:01	AVEGPSKVDIQTEDL	0.043241937	0.15995207
HLA-DPA1*01:03-DPB1*04:01	DVSTTGSTSEGAVTA	0.009720853	0.0052119503
HLA-DPA1*01:03-DPB1*04:01	MGTTEATLRMENVDV	0.0685012	0.012510848
HLA-DPA1*01:03-DPB1*04:01	VQIVEIMQQGSQLPC	0.20573907	0.001410237
HLA-DPA1*01:03-DPB1*04:01	ARIMLFTGGPPTQGP	0.09460756	0.0074846745
HLA-DPA1*01:03-DPB1*04:01	IENMILRYVKAKADW	0.27384445	0.08371787
HLA-DPA1*01:03-DPB1*04:01	KLMMDGHEVTVVDNF	0.18542776	0.008961906
HLA-DPA1*01:03-DPB1*04:01	VGGFRYSERYDPEPK	0.1615514	0.5041343
HLA-DPA1*01:03-DPB1*04:01	MDVKCETPNCPFFMS	0.06720517	0.0007754133
HLA-DPA1*01:03-DPB1*04:01	NLVVKNKKAQFVMTQ	0.29286036	0.029359495
HLA-DPA1*01:03-DPB1*04:01	MIGAALFILIQLVLL	0.24579792	0.002843888
HLA-DPA1*01:03-DPB1*04:01	PGSSRPVSDRRGVST	0.03168349	0.002443935
HLA-DPA1*01:03-DPB1*04:01	LVNAVYFRGNWDEQF	0.34198156	0.009135669
HLA-DPA1*01:03-DPB1*04:01	FNEPEENFWMVMVVR	0.2968239	0.01665365
HLA-DPA1*01:03-DPB1*04:01	EDFLPSHYNYLQFAY	0.61111933	0.26678944
HLA-DPA1*01:03-DPB1*04:01	EILMRMLKLIILPLI	0.58967537	0.006112314
HLA-DPA1*01:03-DPB1*04:01	TDKNISEAFEDLSKL	0.45256263	0.43922362
HLA-DPA1*01:03-DPB1*04:01	SVAPGEGIVCSCPLG	0.07208054	0.004235246
HLA-DPA1*01:03-DPB1*04:01	EHGTDPNIPDEYGNT	0.003557287	0.025528008
HLA-DPA1*01:03-DPB1*04:01	LQKLLKMNGPEDLPK	0.13415085	0.06012971
HLA-DPA1*01:03-DPB1*04:01	EVSQAPLPPAPAYLS	0.09213099	0.004564798
HLA-DPA1*01:03-DPB1*04:01	VRGPLRPPVRCPAWR	0.08451127	0.001292796
HLA-DPA1*01:03-DPB1*04:01	YAKPNEGAIVEVALE	0.10170617	0.2891848
HLA-DPA1*01:03-DPB1*04:01	YHTKARAVMNFVVRY	0.33641484	0.0027749129
HLA-DPA1*01:03-DPB1*04:01	LTSEEESQRFKGSEN	0.020216249	0.034973066
HLA-DPA1*01:03-DPB1*04:01	LTPLHFDRDPLQKQP	0.14941876	0.30074814
HLA-DPA1*01:03-DPB1*04:01	VPSLLFNMQKIEEVD	0.45830363	0.5874871
HLA-DPA1*01:03-DPB1*04:01	NSMFNDTLELFLIGN	0.545003	0.0027073636
HLA-DPA1*01:03-DPB1*04:01	DQDKKLQDLWRTCQK	0.0825236	0.001675746
HLA-DPA1*01:03-DPB1*04:01	IHGVLEVNVCPRLWM	0.19544865	0.0042358316
HLA-DPA1*01:03-DPB1*04:01	WPERLSALDNLLNHS	0.16917536	0.042728018
HLA-DPA1*01:03-DPB1*04:01	LFGIFLYMGVTSLNG	0.416859	0.0017721892
HLA-DPA1*01:03-DPB1*04:01	AVLISPSVVQVTIKP	0.24089475	0.12396356
HLA-DPA1*01:03-DPB1*04:01	LATMSFLLSSLLALL	0.8170602	0.010665903
HLA-DPA1*01:03-DPB1*04:01	DESQKDQQQFNTMYM	0.1448772	0.0051831882
HLA-DPA1*01:03-DPB1*04:01	RLYDLDKDEKISRDE	0.039664064	0.5500725
HLA-DPA1*01:03-DPB1*04:01	LQYCFLLITCLLTAL	0.39414772	0.00072608254
HLA-DPA1*01:03-DPB1*04:01	LISSVCCVFAQTDEN	0.24465711	0.00095059053
HLA-DPA1*01:03-DPB1*04:01	REVCRVLRPGGAFYF	0.21021456	0.0019011807
HLA-DPA1*01:03-DPB1*04:01	GCWQPLCKSYFPYLM	0.6753322	0.0005670007
HLA-DPA1*01:03-DPB1*04:01	ELEVTSLETHLQKIY	0.38934505	0.013623314
HLA-DPA1*01:03-DPB1*04:01	DLKLQMNFEWSDGSL	0.24220222	0.0022288973
HLA-DPA1*01:03-DPB1*04:01	GLYSRQLYVLGHEAM	0.43493602	0.015317495
HLA-DPA1*01:03-DPB1*04:01	FSFTDDTHGYAVNED	0.048246577	0.08340271
HLA-DPA1*01:03-DPB1*04:01	FPTGPSQLELTLQAS	0.11607769	0.01090141
HLA-DPA1*01:03-DPB1*04:01	WAIIPLMYLMNFFFL	0.56547374	0.0015846577
HLA-DPA1*01:03-DPB1*04:01	IGENAEMDYSIEEDD	0.04199661	0.010644144
HLA-DPA1*01:03-DPB1*04:01	GFMIGYLGYCKGVEP	0.279931	0.006815806
HLA-DPA1*01:03-DPB1*04:01	AVVVIGAVVAAVMCR	0.20448793	0.0033629737
HLA-DPA1*01:03-DPB1*04:01	AVVAAVMWRKKSSDR	0.18178613	0.033623327
HLA-DPA1*01:03-DPB1*04:01	SLTSRPVETTLENNE	0.0930414	0.022720221
HLA-DPA1*01:03-DPB1*04:01	HKPAPTKSAPASTEL	0.06797627	0.008427884
HLA-DPA1*01:03-DPB1*04:01	NSFTINSVDMKSLPD	0.32803604	0.5983823
HLA-DPA1*01:03-DPB1*04:01	ADDICDHTLEQQQMQ	0.05054975	0.005018181
HLA-DPA1*01:03-DPB1*04:01	MDFEGKTSFGMSVFN	0.6120729	0.04477062
HLA-DPA1*01:03-DPB1*04:01	TGRSIRGFCLPPHCS	0.16923909	0.0016185602
HLA-DPA1*01:03-DPB1*04:01	EPIQQEVERREPEEH	0.020366464	0.06670086
HLA-DPA1*01:03-DPB1*04:01	PKQGAGHRSAYVPSV	0.16553305	0.022666369
HLA-DPA1*01:03-DPB1*04:01	KADSEWRRCRFRADN	0.2402994	0.03422547
HLA-DPA1*01:03-DPB1*04:01	RWGQNCSCHHGGYYN	0.04464892	0.004157648
HLA-DPA1*01:03-DPB1*04:01	PEEVEGESLAAPQTP	0.07261353	0.011464681
HLA-DPA1*01:03-DPB1*04:01	FLAMLLVLGLCGAAY	0.17441884	0.0010403631
HLA-DPA1*01:03-DPB1*04:01	ILATHCTISLALPLL	0.43490857	0.0023940685
HLA-DPA1*01:03-DPB1*04:01	DIGGALSKLSELHAY	0.19574757	0.035645396
HLA-DPA1*01:03-DPB1*04:01	GSPTCLTLIYILWQL	0.42158243	0.0006458346
HLA-DPA1*01:03-DPB1*04:01	MAAPSGGWNGVGASL	0.07572968	0.0018105672
HLA-DPA1*01:03-DPB1*04:01	FCQKCIDKWSDRHRN	0.07901926	0.0008797354
HLA-DPA1*01:03-DPB1*04:01	CDDIKNIYKRMTGSE	0.06432655	0.0023889393
HLA-DPA1*01:03-DPB1*04:01	LYSLSFMGLLAMYTY	0.49244896	0.0020711732
HLA-DPA1*01:03-DPB1*04:01	APGFEAAEGNTKCRA	0.058891002	0.020041175
HLA-DPA1*01:03-DPB1*04:01	ELDPEKEQEIETIKI	0.076049194	0.027353998
HLA-DPA1*01:03-DPB1*04:01	SGSGHCWGLRSTLAS	0.15214255	0.0008784573
HLA-DPA1*01:03-DPB1*04:01	DHQVVHHVVPTEPLP	0.1132715	0.026273722
HLA-DPA1*01:03-DPB1*04:01	TTAGLCLLTWGGHWL	0.33474845	0.0038224917
HLA-DPA1*01:03-DPB1*04:01	TVEGPCEAQLECLDN	0.08167221	0.0013295155
HLA-DPA1*01:03-DPB1*04:01	LFLFSSAYSRGVFRR	0.5011228	0.052214164
HLA-DPA1*01:03-DPB1*04:01	KHPGGLFVLPQYSSY	0.40225425	0.027508711
HLA-DPA1*01:03-DPB1*04:01	CAGGQDRCSDAAGYP	0.010510967	0.00097102596
HLA-DPA1*01:03-DPB1*04:01	SFLGDSLQRIGTKFK	0.45310116	0.004879838
HLA-DPA1*01:03-DPB1*04:01	NFTTKAKDLHLSDVF	0.15713827	0.0043688994
HLA-DPA1*01:03-DPB1*04:01	VESHWKVCPMCSEQF	0.22186454	0.00077108125
HLA-DPA1*01:03-DPB1*04:01	NVTTLKDDGDISKQQ	0.0058979276	0.013921278
HLA-DPA1*01:03-DPB1*04:01	VMSDSSLDLPTVSGQ	0.13176513	0.0025141588
HLA-DPA1*01:03-DPB1*04:01	GNRANPDPNCCLGVF	0.037862264	0.0018282501
HLA-DPA1*01:03-DPB1*04:01	SGGFGGKRTSDKVKV	0.049254596	0.01193937
HLA-DPA1*01:03-DPB1*04:01	TDTVQEEEESPAEGS	0.0073560895	0.0088777365
HLA-DPA1*01:03-DPB1*04:01	ESCKYNPKYSVANDT	0.0801688	0.014416991
HLA-DPA1*01:03-DPB1*04:01	YTNQVEITISDEKTL	0.09591363	0.0042652967
HLA-DPA1*01:03-DPB1*04:01	IQMKLDLERETIELV	0.35007182	0.0019332755
HLA-DPA1*01:03-DPB1*04:01	IQHVEVFCYASQDLH	0.3719671	0.036204994
HLA-DPA1*01:03-DPB1*04:01	TTIDPFWDISLDLPG	0.33844832	0.0031095154
HLA-DPA1*01:03-DPB1*04:01	LPQRQKKQQTVTLLP	0.15755077	0.0033700415
HLA-DPA1*01:03-DPB1*04:01	SRGGWDSRDDFNSGF	0.100480385	0.005007742
HLA-DPA1*01:03-DPB1*04:01	IKDYVTLYVKNIREL	0.47466895	0.5929962
HLA-DPA1*01:03-DPB1*04:01	KLGKEVLVSSLVSNL	0.6828644	0.010941963
HLA-DPA1*01:03-DPB1*04:01	QFGGGINSVSYCNQG	0.19895789	0.00095644407
HLA-DPA1*01:03-DPB1*04:01	DVILMCFSVDSPDSL	0.19611245	0.00089058577
HLA-DPA1*01:03-DPB1*04:01	RGYYEQTGVGPLPVV	0.3256159	0.04938402
HLA-DPA1*01:03-DPB1*04:01	KLKPGKQCSPSQGPC	0.027986163	0.00472759
HLA-DPA1*01:03-DPB1*04:01	HLLANKFDPKVDDNA	0.2038061	0.011878951
HLA-DPA1*01:03-DPB1*04:01	KNMMAACDPRHGRYL	0.13201948	0.0040850155
HLA-DPA1*01:03-DPB1*04:01	VDPKDIDLSPIHIGF	0.07722223	0.010663115
HLA-DPA1*01:03-DPB1*04:01	MLRKHHLFANKFDVD	0.4038824	0.01383252
HLA-DPA1*01:03-DPB1*04:01	VVGIFSHSSVSVPVK	0.3471848	0.83462083
HLA-DPA1*01:03-DPB1*04:01	GKPLEDLSVQQVIDC	0.15136194	0.02018554
HLA-DPA1*01:03-DPB1*04:01	ICTAVLATIAFAFLL	0.4267437	0.0011578924
HLA-DPA1*01:03-DPB1*04:01	AEGGSDCAPEKLWLQ	0.09467633	0.0020484147
HLA-DPA1*01:03-DPB1*04:01	LCMWFGISLPLVYLG	0.5090872	0.00081849145
HLA-DPA1*01:03-DPB1*04:01	PQRWACDGDTDCQDG	0.010664403	0.0017525302
HLA-DPA1*01:03-DPB1*04:01	KYFCSRIQQQAETTS	0.25705764	0.00079398043
HLA-DPA1*01:03-DPB1*04:01	DLLTCCGSMCGDGCN	0.052288864	0.0008247659
HLA-DPA1*01:03-DPB1*04:01	QAPGALEAGAAPAGR	0.03050526	0.025268832
HLA-DPA1*01:03-DPB1*04:01	VAVRDHQMASTGGTK	0.03960925	0.006482237
HLA-DPA1*01:03-DPB1*04:01	GDAQRGTPQDCQLCP	0.015785867	0.00093328516
HLA-DPA1*01:03-DPB1*04:01	TGTIGFFACFWFVTK	0.5695665	0.009626744
HLA-DPA1*01:03-DPB1*04:01	LSFDKSCAVAEYGVY	0.32217345	0.0066087805
HLA-DPA1*01:03-DPB1*04:01	TPEDCQPCACPLTNP	0.03944557	0.0020088996
HLA-DPA1*01:03-DPB1*04:01	SSLSSSVSRAPRTSS	0.16679135	0.0036649115
HLA-DPA1*01:03-DPB1*04:01	TSDASTPWSSSPSPL	0.089969285	0.008967678
HLA-DPA1*01:03-DPB1*04:01	DWEAWDPNQPVENAR	0.04327376	0.28892845
HLA-DPA1*01:03-DPB1*04:01	DGPSKVKMDCQECPE	0.022084055	0.0022970561
HLA-DPA1*01:03-DPB1*04:01	FPAPKILWSRQLPNG	0.1877269	0.7295424
HLA-DPA1*01:03-DPB1*04:01	APREGISQEALHTQM	0.070935264	0.14289838
HLA-DPA1*01:03-DPB1*04:01	HVSSRSHTEEDCTEE	0.008117148	0.0026778872
HLA-DPA1*01:03-DPB1*04:01	GIQLFCMILIVIFVA	0.14405249	0.0010858397
HLA-DPA1*01:03-DPB1*04:01	NWLADQIRRNRVVEG	0.10911171	0.0050123436
HLA-DPA1*01:03-DPB1*04:01	SDGFCANKLRVAVPL	0.34760925	0.32390538
HLA-DPA1*01:03-DPB1*04:01	FLISDNQGFSCPEKQ	0.1452115	0.00812617
HLA-DPA1*01:03-DPB1*04:01	TVILMDGKCLCACPF	0.30279323	0.0025717511
HLA-DPA1*01:03-DPB1*04:01	GMDGFCSRSQHSSSS	0.109121114	0.0029955856
HLA-DPA1*01:03-DPB1*04:01	TFIMVPGCQAELCDD	0.28114662	0.0009638995
HLA-DPA1*01:03-DPB1*04:01	KTHMTHHPISDHEAT	0.036917105	0.8299367
HLA-DPA1*01:03-DPB1*04:01	VVLGAVVTGAVVAAV	0.20364057	0.0061886697
HLA-DPA1*01:03-DPB1*04:01	RELDIMEPKVPDDIY	0.054642696	0.0059347735
HLA-DPA1*01:03-DPB1*04:01	MSSVQMMFGVNFFSC	0.59361255	0.0027076683
HLA-DPA1*01:03-DPB1*04:01	KGLSLGGSDGGASIL	0.09362274	0.0020200913
HLA-DPA1*01:03-DPB1*04:01	LLEKCFQTENPLECQ	0.30426693	0.0037731607
HLA-DPA1*01:03-DPB1*04:01	RRSSRRHYTRSRSRS	0.12988617	0.0010174809
HLA-DPA1*01:03-DPB1*04:01	AGDSLLKHSGMRFTT	0.15250593	0.016911041
HLA-DPA1*01:03-DPB1*04:01	ATLVLICAGQGGRRE	0.124765985	0.0020812156
HLA-DPA1*01:03-DPB1*04:01	EPKTECERLAGTESP	0.031528037	0.0021719008
HLA-DPA1*01:03-DPB1*04:01	AGYQKHLSSCAAPAP	0.14933854	0.0019108586
HLA-DPA1*01:03-DPB1*04:01	ESLDEEMFYKLTSGW	0.4473727	0.016486008
HLA-DPA1*01:03-DPB1*04:01	TTTTTTESVEEVVRE	0.041216437	0.30992547
HLA-DPA1*01:03-DPB1*04:01	GRYGPPSRRSENRVV	0.07291594	0.0026739172
HLA-DPA1*01:03-DPB1*04:01	ECTSPADHSDSASVH	0.009476279	0.0014494575
HLA-DPA1*01:03-DPB1*04:01	AGLPRRIIKETQRLL	0.20483102	0.0030039172
HLA-DPA1*01:03-DPB1*04:01	PLGASSQPRPGGDSS	0.033896968	0.0038200442
HLA-DPA1*01:03-DPB1*04:01	FLPEDFTYFANHTCP	0.30537972	0.003395962
HLA-DPA1*01:03-DPB1*04:01	VFEDFIYWSDRTHAN	0.250625	0.088503845
HLA-DPA1*01:03-DPB1*04:01	TSWGELMKSKYSDIT	0.54130137	0.022236377
HLA-DPA1*01:03-DPB1*04:01	ERETIELVHTEPTDV	0.06682267	0.05754561
HLA-DPA1*01:03-DPB1*04:01	WEDMVAEFHDQVPFD	0.23503073	0.013790039
HLA-DPA1*01:03-DPB1*04:01	GPSKVKMDCQECPEG	0.028274199	0.006183954
HLA-DPA1*01:03-DPB1*04:01	SFTVDCSKAGTNMMM	0.10033379	0.0010093347
HLA-DPA1*01:03-DPB1*04:01	LELKIRANEPGAGRA	0.057487015	0.0671435
HLA-DPA1*01:03-DPB1*04:01	LIAGGGAPEIELALR	0.10451699	0.65538996
HLA-DPA1*01:03-DPB1*04:01	FPPRPRGRRQKPPGV	0.06231518	0.0013009413
HLA-DPA1*01:03-DPB1*04:01	YKESGVDIAAGNMLV	0.16949296	0.0049598897
HLA-DPA1*01:03-DPB1*04:01	VSMGTPKLLRTSECD	0.11160059	0.0019143603
HLA-DPA1*01:03-DPB1*04:01	DNGQGPKYVKIFINL	0.35203582	0.004100482
HLA-DPA1*01:03-DPB1*04:01	VLNIDPLKFYTHLYK	0.39733943	0.034331836
HLA-DPA1*01:03-DPB1*04:01	TDEELERTLDKIMIL	0.20252459	0.008785506
HLA-DPA1*01:03-DPB1*04:01	HWCKYRHVCTHNVAD	0.14667884	0.0035771914
HLA-DPA1*01:03-DPB1*04:01	PMGLLVVLLVGGCAA	0.1465598	0.0019875509
HLA-DPA1*01:03-DPB1*04:01	KFTTSCMTGYSPQLQ	0.33952385	0.0009941341
HLA-DPA1*01:03-DPB1*04:01	AYESSVFCTSIVAQD	0.5067509	0.00149964
HLA-DPA1*01:03-DPB1*04:01	QRLPPDTLLQQVTLS	0.12980705	0.003549063
HLA-DPA1*01:03-DPB1*04:01	GWTGPACNQRACHPR	0.031913154	0.0029918314
HLA-DPA1*01:03-DPB1*04:01	SNNANVTWWRVLHGN	0.24643734	0.00329952
HLA-DPA1*01:03-DPB1*04:01	EAPWPPAPRARACRV	0.097216584	0.0007823702
HLA-DPA1*01:03-DPB1*04:01	KSVLVVALLVIFQVC	0.27300385	0.0012939393
HLA-DPA1*01:03-DPB1*04:01	EDFTYFANHTCPERL	0.28325146	0.2890997
HLA-DPA1*01:03-DPB1*04:01	ILIHIGNHLNVVNLL	0.36165747	0.0021308498
HLA-DPA1*01:03-DPB1*04:01	RCLSARDGSRMLLLL	0.31289548	0.00055776216
HLA-DPA1*01:03-DPB1*04:01	TAFGVTVEDSDLALP	0.16260818	0.004614014
HLA-DPA1*01:03-DPB1*04:01	NINNTLGPALLQKKL	0.16195592	0.0071894005
HLA-DPA1*01:03-DPB1*04:01	SPTDPSRYITGDQLG	0.06824243	0.6526567
HLA-DPA1*01:03-DPB1*04:01	SLHVGDEILEINGTN	0.22292075	0.014052294
HLA-DPA1*01:03-DPB1*04:01	EGIFISRVSEEGPAA	0.111358516	0.04349621
HLA-DPA1*01:03-DPB1*04:01	KTTQEPLARDPVKLP	0.031235762	0.002277841
HLA-DPA1*01:03-DPB1*04:01	NQKTCEVSAWCPIEA	0.4628337	0.001004606
HLA-DPA1*01:03-DPB1*04:01	TSDKCRTPAWTDRVL	0.096479535	0.0007872209
HLA-DPA1*01:03-DPB1*04:01	SFVRGHLREGKCHLS	0.1846466	0.0011409592
HLA-DPA1*01:03-DPB1*04:01	RVTKPSRSVDAYDSY	0.045700476	0.0016097175
HLA-DPA1*01:03-DPB1*04:01	VIWLDIEHADGKRYF	0.22472312	0.025539735
HLA-DPA1*01:03-DPB1*04:01	LLLLAAAGARAGGYE	0.10629373	0.0017785721
HLA-DPA1*01:03-DPB1*04:01	ASVSEAERKAQVYYR	0.042103	0.0061492166
HLA-DPA1*01:03-DPB1*04:01	KIQGQNKEMLAAACQ	0.13868088	0.001654601
HLA-DPA1*01:03-DPB1*04:01	GGGGGGGMEKSSGPW	0.02205476	0.006619092
HLA-DPA1*01:03-DPB1*04:01	PSGSWQDLKDHMREA	0.040165957	0.022495659
HLA-DPA1*01:03-DPB1*04:01	DLDETFSSEKARLAQ	0.17297116	0.2037689
HLA-DPA1*01:03-DPB1*04:01	WQVLQRKQSPDSHVH	0.062278107	0.0035338167
HLA-DPA1*01:03-DPB1*04:01	GPIPPDAQNPDMSFF	0.010392467	0.023752842
HLA-DPA1*01:03-DPB1*04:01	SSSSSSSSSASSSAS	0.04729418	0.018042706
HLA-DPA1*01:03-DPB1*04:01	FYIQIGSKTSGITCI	0.18502119	0.00062232895
HLA-DPA1*01:03-DPB1*04:01	CITIIGGGDTATCCA	0.038834997	0.0005806263
HLA-DPA1*01:03-DPB1*04:01	ICKSHGCTAEGLCCH	0.062281605	0.0015490721
HLA-DPA1*01:03-DPB1*04:01	EDDRRTSAIKALNAT	0.07123944	0.023793163
HLA-DPA1*01:03-DPB1*04:01	GELDREEVSNYTLTV	0.21156843	0.008588334
HLA-DPA1*01:03-DPB1*04:01	EQKKQEILKKFMDQH	0.16303876	0.21526873
HLA-DPA1*01:03-DPB1*04:01	EFPMNFNPSNPYCNG	0.10434901	0.0026456998
HLA-DPA1*01:03-DPB1*04:01	IAVAQKTQDGQNIGI	0.019372677	0.004957912
HLA-DPA1*01:03-DPB1*04:01	ESCLDEEVEGQGFCS	0.09162212	0.000602383
HLA-DPA1*01:03-DPB1*04:01	PIVVHCSAGVGRTGC	0.052848384	0.005406242
HLA-DPA1*01:03-DPB1*04:01	SFVKLFIPKRRKSVT	0.3612124	0.0149268685
HLA-DPA1*01:03-DPB1*04:01	TPELAHPPELMFDFE	0.14905901	0.04948108
HLA-DPA1*01:03-DPB1*04:01	FLGVFLVTRNREKEH	0.38034824	0.08854052
HLA-DPA1*01:03-DPB1*04:01	TITIFITLFLLSVCY	0.3055467	0.0010386994
HLA-DPA1*01:03-DPB1*04:01	SMAPPVDLLTGKVRQ	0.07852702	0.0066108666
HLA-DPA1*01:03-DPB1*04:01	GQKIRKITDCFHCHV	0.15178093	0.0015804708
HLA-DPA1*01:03-DPB1*04:01	FLGCYGAIQESQCLL	0.21841256	0.00057504134
HLA-DPA1*01:03-DPB1*04:01	QKRKPDIKKAKLMLG	0.12934698	0.0069695646
HLA-DPA1*01:03-DPB1*04:01	LDGVEKMKSMSQLAV	0.24411933	0.0024263759
HLA-DPA1*01:03-DPB1*04:01	DFSVLRLYAPPGDPA	0.17204165	0.005219352
HLA-DPA1*01:03-DPB1*04:01	SQAWRHALPFAKIRR	0.584225	0.37105608
HLA-DPA1*01:03-DPB1*04:01	TTSFGQHVSGSDNFS	0.082168356	0.0103512425
HLA-DPA1*01:03-DPB1*04:01	PGPGPTTPLFLLLLL	0.25041193	0.0029088021
HLA-DPA1*01:03-DPB1*04:01	FLPVDCPVRSKLKTG	0.09561842	0.00075159024
HLA-DPA1*01:03-DPB1*04:01	AHLAVPGVYFTCPLT	0.29650152	0.0042613647
HLA-DPA1*01:03-DPB1*04:01	KHGDIILVVDNTFMS	0.3096919	0.00667018
HLA-DPA1*01:03-DPB1*04:01	EIKKQLSKYESQLST	0.25005755	0.0036436082
HLA-DPA1*01:03-DPB1*04:01	GEDQVNFRGFMRTLA	0.39746916	0.16272715
HLA-DPA1*01:03-DPB1*04:01	GVLNSKVGMDYRSCI	0.23476522	0.0014609722
HLA-DPA1*01:03-DPB1*04:01	LTLFLLSLFYSTALT	0.69965297	0.0022757316
HLA-DPA1*01:03-DPB1*04:01	PGPGPGDPDEQYDFL	0.042143583	0.033872217
HLA-DPA1*01:03-DPB1*04:01	IAVAIATVIVISLVM	0.20534934	0.0038389
HLA-DPA1*01:03-DPB1*04:01	NKDGTITVRYAPTEK	0.058612928	0.2473186
HLA-DPA1*01:03-DPB1*04:01	SCTEILELQPSSVCV	0.31064552	0.0010732549
HLA-DPA1*01:03-DPB1*04:01	ACINISHHYCNISDH	0.19213225	0.0034810859
HLA-DPA1*01:03-DPB1*04:01	SPVREEPGEDFPAAR	0.115227126	0.2407879
HLA-DPA1*01:03-DPB1*04:01	SLGCTGAGGFVAHVE	0.17058104	0.0013515077
HLA-DPA1*01:03-DPB1*04:01	QPRPGGDSSPVVDSG	0.0069025	0.16754025
HLA-DPA1*01:03-DPB1*04:01	PDPSWPLLFFPLLWA	0.60514146	0.001865967
HLA-DPA1*01:03-DPB1*04:01	KRRVSGPDPKPGSNC	0.011522474	0.0011999564
HLA-DPA1*01:03-DPB1*04:01	HSITLQPTANPNTGL	0.06640369	0.012668395
HLA-DPA1*01:03-DPB1*04:01	VGATAVYPIDLVKTR	0.16482599	0.03936415
HLA-DPA1*01:03-DPB1*04:01	EFMCKVYSDPQPHIQ	0.17779239	0.0054161586
HLA-DPA1*01:03-DPB1*04:01	TEDNSQNQDLIAKME	0.037147548	0.0075551434
HLA-DPA1*01:03-DPB1*04:01	DTLSLLIAENKTVVA	0.22286746	0.0024889787
HLA-DPA1*01:03-DPB1*04:01	HKQPWQAKISVIRPS	0.20642233	0.21337631
HLA-DPA1*01:03-DPB1*04:01	GPPEDCRNRCCNSTT	0.014062424	0.0007603957
HLA-DPA1*01:03-DPB1*04:01	KKAVYKKAELAKKTE	0.17133819	0.7519514
HLA-DPA1*01:03-DPB1*04:01	PPDAPAQARGAPRLL	0.07270332	0.004730532
HLA-DPA1*01:03-DPB1*04:01	HKDEKGTIYDYEAIA	0.18882039	0.09167655
HLA-DPA1*01:03-DPB1*04:01	GFNGLLSLLSDLEGS	0.28950027	0.0014626428
HLA-DPA1*01:03-DPB1*04:01	VNVTCSEVSEGNITV	0.031339727	0.0008187435
HLA-DPA1*01:03-DPB1*04:01	MGLPTDNGHDSDQVF	0.024299057	0.0029379153
HLA-DPA1*01:03-DPB1*04:01	FLARNNTIVNELVRV	0.30276954	0.0016847972
HLA-DPA1*01:03-DPB1*04:01	DMDNPIGNWDGRFDG	0.025247877	0.0018310768
HLA-DPA1*01:03-DPB1*04:01	DGYKKRAACLCFRSE	0.27211994	0.0018702841
HLA-DPA1*01:03-DPB1*04:01	DLGNPMKAGTQLLAG	0.11629949	0.004928696
HLA-DPA1*01:03-DPB1*04:01	ILDIVLLFQEHQFEA	0.4408177	0.0049704406
HLA-DPA1*01:03-DPB1*04:01	FPLDNNKSKPGGWLP	0.034371957	0.00090231653
HLA-DPA1*01:03-DPB1*04:01	IPDVLFWCVILFFTT	0.27958718	0.002219907
HLA-DPA1*01:03-DPB1*04:01	KFSLVLILFIIFSIQ	0.21481586	0.002896873
HLA-DPA1*01:03-DPB1*04:01	TRFCTGLTQIETLFK	0.36922264	0.0015895484
HLA-DPA1*01:03-DPB1*04:01	AAPRGNVTSLSLSSN	0.12652059	0.051322155
HLA-DPA1*01:03-DPB1*04:01	FEEIKMATGIEDSEL	0.15882406	0.0033020056
HLA-DPA1*01:03-DPB1*04:01	LYTVDLESGLHYLLR	0.33108705	0.005763262
HLA-DPA1*01:03-DPB1*04:01	PAKFNIPHSVTLDSA	0.18479328	0.008337654
HLA-DPA1*01:03-DPB1*04:01	ENNLILKMGPVDKRK	0.088356495	0.022459302
HLA-DPA1*01:03-DPB1*04:01	RPFPPHIQLPPEIQE	0.08875397	0.04142968
HLA-DPA1*01:03-DPB1*04:01	AAQLQRKFPHLEFRS	0.354255	0.041420422
HLA-DPA1*01:03-DPB1*04:01	CIGLTGSGKTSLLSK	0.092239715	0.0026420718
HLA-DPA1*01:03-DPB1*04:01	RAWIFFLLCLAGRAL	0.27380118	0.0013431075
HLA-DPA1*01:03-DPB1*04:01	AVFDYLIGNADRHHY	0.16900776	0.12129319
HLA-DPA1*01:03-DPB1*04:01	GFLNALCKLAAVLGI	0.31069282	0.008970652
HLA-DPA1*01:03-DPB1*04:01	AVETIQNEWKVYVKK	0.18361847	0.08080014
HLA-DPA1*01:03-DPB1*04:01	FKNSRFFPGRIRRVI	0.49353656	0.014351186
HLA-DPA1*01:03-DPB1*04:01	TDRSIWPLIRIYRGG	0.20634022	0.054820888
HLA-DPA1*01:03-DPB1*04:01	LGSRQILTCTAYGIP	0.41793633	0.0023333137
HLA-DPA1*01:03-DPB1*04:01	SRVIRCHTDNTWVPG	0.025922634	0.16286154
HLA-DPA1*01:03-DPB1*04:01	DKLVKVWNLANCKLK	0.2921719	0.03330594
HLA-DPA1*01:03-DPB1*04:01	HYQEEGQGTEVVQGV	0.04716648	0.0052654063
HLA-DPA1*01:03-DPB1*04:01	TMPPTKPQPPARPPP	0.0270828	0.011665013
HLA-DPA1*01:03-DPB1*04:01	LPDVQLWLVLLWALV	0.35766506	0.0010624656
HLA-DPA1*01:03-DPB1*04:01	EWAGFFKRNRKRDPI	0.1571415	0.0064941235
HLA-DPA1*01:03-DPB1*04:01	AVGLPAEDVTLIIAV	0.16607833	0.009768943
HLA-DPA1*01:03-DPB1*04:01	SCKFSMKMKMIDSAR	0.20166573	0.0049370807
HLA-DPA1*01:03-DPB1*04:01	VATYIFIFIGETLLS	0.45842227	0.0030834149
HLA-DPA1*01:03-DPB1*04:01	KTHMTHHPISDHEAT	0.036917105	0.8299367
HLA-DPA1*01:03-DPB1*04:01	GDRVPADLRLFEAVD	0.2327499	0.028525159
HLA-DPA1*01:03-DPB1*04:01	IRICRQGFPNRVVFQ	0.23892814	0.002484907
HLA-DPA1*01:03-DPB1*04:01	AQDWLSESNHVFCVS	0.26790044	0.0034649267
HLA-DPA1*01:03-DPB1*04:01	TGAVQEQMRSKGNRD	0.008888909	0.0029614142
HLA-DPA1*01:03-DPB1*04:01	VTKSECCCDGGRGWG	0.023482023	0.001207647
HLA-DPA1*01:03-DPB1*04:01	WGLLPGTAAGGSGRT	0.1119344	0.001495265
HLA-DPA1*01:03-DPB1*04:01	IDVISDDTFEYMAGS	0.44978207	0.73299605
HLA-DPA1*01:03-DPB1*04:01	SDQLLAVLVKSHFQD	0.4580108	0.08626779
HLA-DPA1*01:03-DPB1*04:01	GTVSSRRSWWPLPLL	0.36890623	0.0019286445
HLA-DPA1*01:03-DPB1*04:01	QIKYLVELGCIKPLC	0.41716433	0.00042940816
HLA-DPA1*01:03-DPB1*04:01	RIVELFVNISKNITV	0.49502018	0.007378094
HLA-DPA1*01:03-DPB1*04:01	VRRMFRLSAALHLLL	0.6422331	0.055937953
HLA-DPA1*01:03-DPB1*04:01	NTATTTVYRCGPLID	0.12788485	0.0030126139
HLA-DPA1*01:03-DPB1*04:01	DTLISTPDLVFAFSV	0.37784147	0.0035433073
HLA-DPA1*01:03-DPB1*04:01	PPQRQDVDHDFFLLF	0.48287302	0.019894348
HLA-DPA1*01:03-DPB1*04:01	TIYTTVMSAGSPDKY	0.17534299	0.010231888
HLA-DPA1*01:03-DPB1*04:01	AAKVCREFTEREQGE	0.05360544	0.0009277881
HLA-DPA1*01:03-DPB1*04:01	GPWCATTLNYEYDRK	0.2214379	0.02219745
HLA-DPA1*01:03-DPB1*04:01	RPLTQQTLTSQPDPS	0.06536235	0.13372937
HLA-DPA1*01:03-DPB1*04:01	KVHTFVVDCSNREDI	0.106276795	0.10532443
HLA-DPA1*01:03-DPB1*04:01	DAHRIVLYQTDASLT	0.20257534	0.023539176
HLA-DPA1*01:03-DPB1*04:01	GQERFRTITQSYYRS	0.40946668	0.44980684
HLA-DPA1*01:03-DPB1*04:01	PMKSVLVVALLVIFQ	0.32120308	0.0019365769
HLA-DPA1*01:03-DPB1*04:01	QLTTFLKHVVSVFKQ	0.48739642	0.0076827654
HLA-DPA1*01:03-DPB1*04:01	RALIAGGGAPEIELA	0.1798776	0.034195952
HLA-DPA1*01:03-DPB1*04:01	NIEIQESSPNMVCLD	0.14462502	0.0010188657
HLA-DPA1*01:03-DPB1*04:01	SQKTGTWSGPAPRCE	0.05288685	0.0015606667
HLA-DPA1*01:03-DPB1*04:01	LLAACLLRFSGLSLV	0.49969283	0.0015484
HLA-DPA1*01:03-DPB1*04:01	MSSSPVKRQRMESAL	0.17090386	0.0017394148
HLA-DPA1*01:03-DPB1*04:01	TLYMCVGIMDRFLQV	0.6371888	0.0035777031
HLA-DPA1*01:03-DPB1*04:01	HRKRFVAVPEGIPTE	0.23996304	0.017663706
HLA-DPA1*01:03-DPB1*04:01	ATLGKEAVVHGLNES	0.08630911	0.00694374
HLA-DPA1*01:03-DPB1*04:01	SEKSLEELSKLVPPE	0.09185085	0.0374022
HLA-DPA1*01:03-DPB1*04:01	AARIYYIMAEEVEWD	0.38375404	0.13053343
HLA-DPA1*01:03-DPB1*04:01	YDVIVLGTGLTECIL	0.2737777	0.0015057685
HLA-DPA1*01:03-DPB1*04:01	GIFIVLNITLVLAAV	0.30860668	0.00438759
HLA-DPA1*01:03-DPB1*04:01	ALLCLGGADKRLRDN	0.08881066	0.0011060617
HLA-DPA1*01:03-DPB1*04:01	ALEQFIKEVVKSHSP	0.22524364	0.0047468445
HLA-DPA1*01:03-DPB1*04:01	VIISSSILLLGTLLI	0.51970696	0.002978085
HLA-DPA1*01:03-DPB1*04:01	AGLVRHLEEYAATLA	0.37537208	0.013386285
HLA-DPA1*01:03-DPB1*04:01	GNLFLNEDLEVKIGD	0.27988753	0.27737308
HLA-DPA1*01:03-DPB1*04:01	PKGPVEGYEENEEFL	0.21384692	0.012915239
HLA-DPA1*01:03-DPB1*04:01	KKKPRPPPALGPEET	0.037090164	0.0035748244
HLA-DPA1*01:03-DPB1*04:01	QVSTAALAVLLCTMA	0.28306922	0.0027550482
HLA-DPA1*01:03-DPB1*04:01	WHLIGLGTDTDMHGI	0.0641073	0.0016373392
HLA-DPA1*01:03-DPB1*04:01	LEARIRILTNNSQTP	0.054511763	0.005011753
HLA-DPA1*01:03-DPB1*04:01	TLAPQPSSVKTGIYQ	0.05879465	0.011005576
HLA-DPA1*01:03-DPB1*04:01	YSETVTCEDAQKTCP	0.015796158	0.014029941
HLA-DPA1*01:03-DPB1*04:01	QLLLRAAPTAVHPVR	0.23562187	0.12474485
HLA-DPA1*01:03-DPB1*04:01	ETELKMLRVIERARR	0.23636669	0.020293135
HLA-DPA1*01:03-DPB1*04:01	SSGLDASPPASTHEL	0.03688366	0.011679661
HLA-DPA1*01:03-DPB1*04:01	KPSFPSPGGHSSSGT	0.08046866	0.0039239214
HLA-DPA1*01:03-DPB1*04:01	LEVIDIFKIEREGEC	0.2789025	0.0011358876
HLA-DPA1*01:03-DPB1*04:01	FLVTLPRRLLVDRFS	0.45943165	0.06987334
HLA-DPA1*01:03-DPB1*04:01	AAGTDNTSSLGPPSM	0.021529814	0.004630127
HLA-DPA1*01:03-DPB1*04:01	GNIPALVRLLQAFLE	0.37003946	0.0020943023
HLA-DPA1*01:03-DPB1*04:01	RLWVETFLPNDCLLY	0.4878741	0.0075604753
HLA-DPA1*01:03-DPB1*04:01	TITCWASQGISSYLA	0.33884525	0.00222851
HLA-DPA1*01:03-DPB1*04:01	RGHAICVYHMSSIRA	0.33462626	0.004358928
HLA-DPA1*01:03-DPB1*04:01	CEVSHRRAFHGWNEF	0.18704583	0.0005740019
HLA-DPA1*01:03-DPB1*04:01	SLFGLGYFWNIHELW	0.6818497	0.0032478764
HLA-DPA1*01:03-DPB1*04:01	GGQTPVMASPCCGCC	0.10466664	0.00080174126
HLA-DPA1*01:03-DPB1*04:01	EDSQAFCEKFSGQLN	0.39263102	0.0019664187
HLA-DPA1*01:03-DPB1*04:01	ERWVDDAFWSFLFSL	0.6371476	0.00987789
HLA-DPA1*01:03-DPB1*04:01	VYIHTQKNVLIEVNP	0.28740412	0.019565154
HLA-DPA1*01:03-DPB1*04:01	MSQPGLSQPELSQDS	0.03653389	0.013215738
HLA-DPA1*01:03-DPB1*04:01	AACGRVRRMFRLSAA	0.24913506	0.0008781054
HLA-DPA1*01:03-DPB1*04:01	IYTCVLHLLSAMSQE	0.33634683	0.0014587145
HLA-DPA1*01:03-DPB1*04:01	IMVLIFFLFTGTIGF	0.24562496	0.0042366274
HLA-DPA1*01:03-DPB1*04:01	SVLEPTRGRVILALV	0.41197026	0.065361634
HLA-DPA1*01:03-DPB1*04:01	AVRKSRDKAKRRNQE	0.033607166	0.0018273452
HLA-DPA1*01:03-DPB1*04:01	GLRPATPEEEGQIIR	0.015079324	0.33488432
HLA-DPA1*01:03-DPB1*04:01	SPAGRSVFRAFLRTE	0.44346753	0.31918603
HLA-DPA1*01:03-DPB1*04:01	TSGGVMIYIDRIEVV	0.34470335	0.04568021
HLA-DPA1*01:03-DPB1*04:01	NLWKEFRSYLSQPRN	0.4357389	0.0394559
HLA-DPA1*01:03-DPB1*04:01	KKFDWTFEQTVEDSY	0.3394739	0.22246487
HLA-DPA1*01:03-DPB1*04:01	FWLGWLGMLAGAVVI	0.296755	0.0011386735
HLA-DPA1*01:03-DPB1*04:01	FLIGFMIGYLGYCKG	0.4459318	0.0023776714
HLA-DPA1*01:03-DPB1*04:01	TELLPDATDEEVAPP	0.030396082	0.031728838
HLA-DPA1*01:03-DPB1*04:01	CSAIHNPTGRSYTIG	0.03203819	0.00043001695
HLA-DPA1*01:03-DPB1*04:01	PCGTICEGLFISMAF	0.61832297	0.0007659762
HLA-DPA1*01:03-DPB1*04:01	RSAGVQCFGPTAEAA	0.0829847	0.0011184635
HLA-DPA1*01:03-DPB1*04:01	SEDGTVRIWHSSTYR	0.18419364	0.08053954
HLA-DPA1*01:03-DPB1*04:01	DQLSKAAVTALASLY	0.32892147	0.0070857345
HLA-DPA1*01:03-DPB1*04:01	PVEGPGGRPLRKSFR	0.06614839	0.0027501753
HLA-DPA1*01:03-DPB1*04:01	KHKLGGGQYGEVYEG	0.35854608	0.1578017
HLA-DPA1*01:03-DPB1*04:01	YHRILIERQEKSDTN	0.07063697	0.028490435
HLA-DPA1*01:03-DPB1*04:01	SIGAIWSSTSPDFGV	0.19446398	0.005213189
HLA-DPA1*01:03-DPB1*04:01	NDQILAINHTPLDQN	0.20226923	0.2948748
HLA-DPA1*01:03-DPB1*04:01	RTFEDISEKGSLDQD	0.108012095	0.006476051
HLA-DPA1*01:03-DPB1*04:01	NGTITVEELKKLLEQ	0.18230613	0.39227194
HLA-DPA1*01:03-DPB1*04:01	SLESEVSVLASKLKE	0.22237436	0.024043918
HLA-DPA1*01:03-DPB1*04:01	MEESKAKFENLCKLM	0.35840967	0.0015306476
HLA-DPA1*01:03-DPB1*04:01	LYFSECNKCDEKKER	0.04960592	0.0026611167
HLA-DPA1*01:03-DPB1*04:01	KYTHTKQAFKSEETK	0.061248902	0.012369393
HLA-DPA1*01:03-DPB1*04:01	SAGRPKRPHARRALC	0.088572174	0.0012155342
HLA-DPA1*01:03-DPB1*04:01	SGVPVLGFFIIAVLM	0.37239763	0.0013633796
HLA-DPA1*01:03-DPB1*04:01	RGNLEWKEPPSMRLK	0.12900041	0.013230873
HLA-DPA1*01:03-DPB1*04:01	LAAINIQRGRDHGIP	0.062138814	0.0025014165
HLA-DPA1*01:03-DPB1*04:01	GVPVLGFFIIAVLMS	0.33251202	0.0023057708
HLA-DPA1*01:03-DPB1*04:01	VMRRNPFGVDICCRK	0.26384264	0.0034399442
HLA-DPA1*01:03-DPB1*04:01	CRGYLARKAFAKRQQ	0.32917452	0.0027508293
HLA-DPA1*01:03-DPB1*04:01	YSSFGGGRGSRGSAG	0.11417759	0.03459405
HLA-DPA1*01:03-DPB1*04:01	RRAARAFRGFLLLLP	0.6757676	0.0029139486
HLA-DPA1*01:03-DPB1*04:01	FADAMEVIPSTLAEN	0.26017237	0.0038933314
HLA-DPA1*01:03-DPB1*04:01	LCTEIVEYTSKDEVA	0.08901703	0.0025156965
HLA-DPA1*01:03-DPB1*04:01	GNDTCLLATMGLQLN	0.5447302	0.0006264398
HLA-DPA1*01:03-DPB1*04:01	YVAVDEICKYRPENS	0.06344925	0.0022374566
HLA-DPA1*01:03-DPB1*04:01	KNKTKEYKIVGMYSD	0.16635007	0.01890556
HLA-DPA1*01:03-DPB1*04:01	GHSPEERIIYGVENS	0.0345553	0.0077178227
HLA-DPA1*01:03-DPB1*04:01	GEGRPQYQRFMRDNY	0.16074185	0.07510598
HLA-DPA1*01:03-DPB1*04:01	KQSDLTLYASRPGLR	0.17469856	0.028387696
HLA-DPA1*01:03-DPB1*04:01	EEKIKFDAGTLLLST	0.4991257	0.16171381
HLA-DPA1*01:03-DPB1*04:01	KTTSRNLARAMCMKN	0.13543324	0.000540243
HLA-DPA1*01:03-DPB1*04:01	EKAGLLQRALEHFTD	0.1829758	0.005002009
HLA-DPA1*01:03-DPB1*04:01	HCVHMRGLPYRATEN	0.23143177	0.0018514723
HLA-DPA1*01:03-DPB1*04:01	ESIAWFTVFYFGNGW	0.5448597	0.0009693351
HLA-DPA1*01:03-DPB1*04:01	TQKGCFECCIKCLGG	0.20329995	0.0008949928
HLA-DPA1*01:03-DPB1*04:01	GPEETSASAGLPKKG	0.053056493	0.018003877
HLA-DPA1*01:03-DPB1*04:01	NKDGDREVEEEMKKH	0.006274939	0.21596782
HLA-DPA1*01:03-DPB1*04:01	YGLEECTCASSDGKD	0.037290923	0.0017260145
HLA-DPA1*01:03-DPB1*04:01	YFGSNIPNMFVDSSC	0.28166112	0.00070681504
HLA-DPA1*01:03-DPB1*04:01	ESQSRLEAATKECQA	0.02800004	0.0013153
HLA-DPA1*01:03-DPB1*04:01	GVAQVKIMTEKELLA	0.25315237	0.36394516
HLA-DPA1*01:03-DPB1*04:01	VPVLGFFIIAVLMSA	0.320769	0.0058890255
HLA-DPA1*01:03-DPB1*04:01	EEKNLDLLYKYIVHK	0.29272145	0.19317079
HLA-DPA1*01:03-DPB1*04:01	DYNWTNLTIKCDVYI	0.14811184	0.0004817605
HLA-DPA1*01:03-DPB1*04:01	QYKERQLQYLLQNHL	0.452684	0.014624094
HLA-DPA1*01:03-DPB1*04:01	NHNITTGRFGDFYRL	0.5137553	0.012742324
HLA-DPA1*01:03-DPB1*04:01	AGVVYWLYMKKSKTA	0.28809914	0.30168587
HLA-DPA1*01:03-DPB1*04:01	DEVQCTGTEASLADC	0.120999806	0.0008446347
HLA-DPA1*01:03-DPB1*04:01	EISQDTGKYCFGVED	0.051749058	0.0011842225
HLA-DPA1*01:03-DPB1*04:01	SVSLLDKKSGVINLT	0.12900648	0.012385543
HLA-DPA1*01:03-DPB1*04:01	MAYIGMLIGTAVGQY	0.30920172	0.017286554
HLA-DPA1*01:03-DPB1*04:01	AAFCSPALSAPMGSD	0.34271392	0.0011777149
HLA-DPA1*01:03-DPB1*04:01	KKFSCCVLVFLLFAV	0.28444844	0.0017247949
HLA-DPA1*01:03-DPB1*04:01	FLIGFMIGYLGYCKG	0.4459318	0.0023776714
HLA-DPA1*01:03-DPB1*04:01	RTTVTMITVSGSAPV	0.18560578	0.0068633854
HLA-DPA1*01:03-DPB1*04:01	LFLSLPVLVVVLSIV	0.5006814	0.003206464
HLA-DPA1*01:03-DPB1*04:01	GGQKEGARGFMFFII	0.4972215	0.003391202
HLA-DPA1*01:03-DPB1*04:01	TSAASPAVGTVGMDM	0.066848956	0.010091451
HLA-DPA1*01:03-DPB1*04:01	PEQWTSRAVVPPISL	0.18910284	0.0061901323
HLA-DPA1*01:03-DPB1*04:01	PFNPVLGETYECIRE	0.61723703	0.2632224
HLA-DPA1*01:03-DPB1*04:01	LRMYPLKPTWWFCAF	0.57480013	0.0006332297
HLA-DPA1*01:03-DPB1*04:01	GEEEGELGEYRQKLL	0.17441872	0.017631773
HLA-DPA1*01:03-DPB1*04:01	IEQEQKLALETTVLV	0.25443736	0.002465016
HLA-DPA1*01:03-DPB1*04:01	LAAFKQHLEPFVGVL	0.6264515	0.015488316
HLA-DPA1*01:03-DPB1*04:01	NIKSLSDIQIVQVAC	0.26406598	0.0012715117
HLA-DPA1*01:03-DPB1*04:01	PHCRKVSSIGRRYPR	0.089543864	0.000905217
HLA-DPA1*01:03-DPB1*04:01	DSQYPPVQRLMTPKP	0.08038734	0.003276499
HLA-DPA1*01:03-DPB1*04:01	TFFLEDDDKLEQIRK	0.32096756	0.07808819
HLA-DPA1*01:03-DPB1*04:01	CGVWQRPVIDNPNYK	0.052178614	0.003137383
HLA-DPA1*01:03-DPB1*04:01	SGASSDISLDEQYKH	0.026504213	0.04298666
HLA-DPA1*01:03-DPB1*04:01	GRVKESITRTSRAPS	0.056979086	0.0085464725
HLA-DPA1*01:03-DPB1*04:01	SSKLDSGTLDERFHS	0.08709947	0.036973
HLA-DPA1*01:03-DPB1*04:01	LLSLKYHPDKGGDEV	0.11124547	0.0054522096
HLA-DPA1*01:03-DPB1*04:01	QIVNNTEGDWWLAHS	0.1511413	0.007317635
HLA-DPA1*01:03-DPB1*04:01	GVFSVPSFGSEWFWW	0.61700326	0.0019405561
HLA-DPA1*01:03-DPB1*04:01	NEQRMKAAEKEAALV	0.08604862	0.004280866
HLA-DPA1*01:03-DPB1*04:01	PYWMLPSDVCGMNCF	0.14835067	0.00054835185
HLA-DPA1*01:03-DPB1*04:01	ESEKLQVQIQAYLDN	0.35613173	0.028464451
HLA-DPA1*01:03-DPB1*04:01	CNPPKGLPPLHIYWM	0.090863355	0.00055063947
HLA-DPA1*01:03-DPB1*04:01	CLALLCLGGADKRLR	0.14790812	0.0006400122
HLA-DPA1*01:03-DPB1*04:01	EFVRQDDCMVLKEFL	0.34895617	0.002146565
HLA-DPA1*01:03-DPB1*04:01	STYCNQMMRRRNMTQ	0.104633935	0.0006951901
HLA-DPA1*01:03-DPB1*04:01	AALLLAILLAYFIAM	0.281225	0.0034658376
HLA-DPA1*01:03-DPB1*04:01	ECCRRATPGTLLLFL	0.32423612	0.000369877
HLA-DPA1*01:03-DPB1*04:01	VATLANGMSLQPPLE	0.14029159	0.0046544275
HLA-DPA1*01:03-DPB1*04:01	VLASDTLTTLCASSS	0.23239276	0.0014449683
HLA-DPA1*01:03-DPB1*04:01	DWGLFDKNAGENTFL	0.14035092	0.0049627763
HLA-DPA1*01:03-DPB1*04:01	YLWALGCYMLLATVA	0.49485332	0.001439729
HLA-DPA1*01:03-DPB1*04:01	AQGTLRPDLIESASL	0.16479358	0.53389406
HLA-DPA1*01:03-DPB1*04:01	MDPRVLHHMGGMAGL	0.13586706	0.01281064
HLA-DPA1*01:03-DPB1*04:01	APAPAPAPAMVSALA	0.12059198	0.030510679
HLA-DPA1*01:03-DPB1*04:01	VTGSVEKTKSVVSGS	0.016598765	0.0048533278
HLA-DPA1*01:03-DPB1*04:01	LIKKHIWPNVPDPSK	0.17746764	0.009168042
HLA-DPA1*01:03-DPB1*04:01	RASVHLLKSTSDAST	0.048386864	0.007621097
HLA-DPA1*01:03-DPB1*04:01	PPWSPAWICCWALAG	0.3184585	0.0005323594
HLA-DPA1*01:03-DPB1*04:01	SSLPEKQDQCCTTCV	0.029903855	0.00073318835
HLA-DPA1*01:03-DPB1*04:01	SEGRALAEEWGCPFM	0.24361666	0.0005543874
HLA-DPA1*01:03-DPB1*04:01	AAVSAGHGLPAKFVI	0.111631885	0.007902523
HLA-DPA1*01:03-DPB1*04:01	RVTEGPFFSEVVAYY	0.51633626	0.0050158566
HLA-DPA1*01:03-DPB1*04:01	HFQERPETHSVPAPG	0.07189591	0.0036791787
HLA-DPA1*01:03-DPB1*04:01	TVVDTPGYGDAINCR	0.031600494	0.005459127
HLA-DPA1*01:03-DPB1*04:01	WQPVIDYIDSKFEDY	0.4535885	0.1338311
HLA-DPA1*01:03-DPB1*04:01	GMLEARIRILTNNSQ	0.16368514	0.0014281545
HLA-DPA1*01:03-DPB1*04:01	CTMEDAKLAQDFLDS	0.26738757	0.0013149629
HLA-DPA1*01:03-DPB1*04:01	NFTGGQLHSRMFQNF	0.57424283	0.105897084
HLA-DPA1*01:03-DPB1*04:01	PMLLGRILYAPYNPV	0.7194446	0.009283598
HLA-DPA1*01:03-DPB1*04:01	CEVLCLIDQFRCANG	0.31404385	0.00067887426
HLA-DPA1*01:03-DPB1*04:01	KNSMKYYDDCAKILG	0.22955874	0.098210484
HLA-DPA1*01:03-DPB1*04:01	YQTKVDKDLQSLEDI	0.062266596	0.0050711185
HLA-DPA1*01:03-DPB1*04:01	GIGAGQQSRIHCTRL	0.08436331	0.0107676685
HLA-DPA1*01:03-DPB1*04:01	LKYFYGTFNSPNYPD	0.51255894	0.12620375
HLA-DPA1*01:03-DPB1*04:01	PPGPPPNMTSNRRLQ	0.037343044	0.16252975
HLA-DPA1*01:03-DPB1*04:01	AYTELEAIMYALGVG	0.45732749	0.0021401918
HLA-DPA1*01:03-DPB1*04:01	GGNARATGMFLQYTV	0.4844185	0.0029693823
HLA-DPA1*01:03-DPB1*04:01	QPAFSTVPFSQPVCF	0.6617668	0.0020840694
HLA-DPA1*01:03-DPB1*04:01	FTEREQGEVRFSAVA	0.20919727	0.003658566
HLA-DPA1*01:03-DPB1*04:01	KSPSDCCHNQCAAGC	0.032112714	0.00072760915
HLA-DPA1*01:03-DPB1*04:01	AGLSAASPPAAPRFN	0.11168922	0.018834796
HLA-DPA1*01:03-DPB1*04:01	VFFLIGFMIGYLGYC	0.35481167	0.0011523871
HLA-DPA1*01:03-DPB1*04:01	LSLAQGTYRPLRRFF	0.38445055	0.0036109027
HLA-DPA1*01:03-DPB1*04:01	WYSWDQPGLRLNWGE	0.16821437	0.0022026896
HLA-DPA1*01:03-DPB1*04:01	SFNTRLKWFAICFVC	0.42177412	0.0011853965
HLA-DPA1*01:03-DPB1*04:01	KVNKPPYPKLGANMK	0.07661721	0.0037297406
HLA-DPA1*01:03-DPB1*04:01	WHVHCFTCAACKTPI	0.23050967	0.006782405
HLA-DPA1*01:03-DPB1*04:01	GACVSNCGKIFHLEV	0.27228802	0.0012779644
HLA-DPA1*01:03-DPB1*04:01	IVSPLCGGFTWPSCV	0.18862206	0.0004546192
HLA-DPA1*01:03-DPB1*04:01	WKKEFRSIKTYTGPF	0.29972664	0.51284707
HLA-DPA1*01:03-DPB1*04:01	LVLVPILLSLVASQD	0.46852943	0.003817812
HLA-DPA1*01:03-DPB1*04:01	PQEKKKAKGLGKEIT	0.06234864	0.0020530093
HLA-DPA1*01:03-DPB1*04:01	AISGVPVLGFFIIAV	0.40933105	0.0022604116
HLA-DPA1*01:03-DPB1*04:01	DEVVPGKEVRNGTPE	0.008352963	0.039117247
HLA-DPA1*01:03-DPB1*04:01	LKPLANVTLTCQAHL	0.25986466	0.0017184231
HLA-DPA1*01:03-DPB1*04:01	ISCRLLTLIIILLAC	0.18781382	0.0004794673
HLA-DPA1*01:03-DPB1*04:01	VILDPADPTGNLGGG	0.03179202	0.012633361
HLA-DPA1*01:03-DPB1*04:01	IQTTQGFCRYLEKQF	0.3682146	0.0015156185
HLA-DPA1*01:03-DPB1*04:01	LGELLRSLSNSTARN	0.14616783	0.023017118
HLA-DPA1*01:03-DPB1*04:01	GSGTRRPESQSQDPH	0.017547239	0.0040513217
HLA-DPA1*01:03-DPB1*04:01	LALLLATLLAAMLAL	0.26614487	0.002545455
HLA-DPA1*01:03-DPB1*04:01	TELSYLNGTFRLLQK	0.62911516	0.27847007
HLA-DPA1*01:03-DPB1*04:01	TYLMFWIGVTSVLLL	0.3192174	0.0065351673
HLA-DPA1*01:03-DPB1*04:01	MEIMQNLSSIQALEG	0.31436872	0.0055011315
HLA-DPA1*01:03-DPB1*04:01	SGEGRVKESITRTSR	0.02221904	0.004560221
HLA-DPA1*01:03-DPB1*04:01	ILGNQMFTHYDRAHI	0.31248575	0.004982465
HLA-DPA1*01:03-DPB1*04:01	HSLGSRRTLMLLAQM	0.3323103	0.0013021149
HLA-DPA1*01:03-DPB1*04:01	LDHVNIVHYNGCWDG	0.08739845	0.0043707835
HLA-DPA1*01:03-DPB1*04:01	WEREWHNQSEKDSYG	0.03554167	0.1235563
HLA-DPA1*01:03-DPB1*04:01	YPHVEDYRRTVTEID	0.028758992	0.30000168
HLA-DPA1*01:03-DPB1*04:01	CKVLQKKVLIVHTNH	0.21573459	0.0026215427
HLA-DPA1*01:03-DPB1*04:01	SPFRQLLQPAPRLCT	0.3701777	0.0014287259
HLA-DPA1*01:03-DPB1*04:01	AKQAGLVSKICPVET	0.12190845	0.0021329876
HLA-DPA1*01:03-DPB1*04:01	TIPYLATDVTCVGPG	0.1481516	0.15929613
HLA-DPA1*01:03-DPB1*04:01	NGETGFEQNSTYSVF	0.3495838	0.0066449395
HLA-DPA1*01:03-DPB1*04:01	DSHFDDDELWTLGEG	0.19068973	0.13141002
HLA-DPA1*01:03-DPB1*04:01	NEDIAKRTCEEHQLC	0.04172044	0.0009471994
HLA-DPA1*01:03-DPB1*04:01	MDGEWEAPQIANPRC	0.07958082	0.0010469848
HLA-DPA1*01:03-DPB1*04:01	LNSSCEAQMFTVDSQ	0.20226096	0.0010624897
HLA-DPA1*01:03-DPB1*04:01	PPDADEVVIVLNNFK	0.16521525	0.095426016
HLA-DPA1*01:03-DPB1*04:01	GCLLVTLFFLTSLFP	0.5864999	0.001104126
HLA-DPA1*01:03-DPB1*04:01	PSHHFSPEQRALLYE	0.1754127	0.010380315
HLA-DPA1*01:03-DPB1*04:01	ASTPSRRGSRRGRAT	0.14109325	0.0008237922
HLA-DPA1*01:03-DPB1*04:01	GPRSIRCPLIFLPPV	0.46128914	0.009449154
HLA-DPA1*01:03-DPB1*04:01	NEKETKSLHVTYNQK	0.06174509	0.050503004
HLA-DPA1*01:03-DPB1*04:01	WIRQCLKYDAQDKAL	0.16353446	0.0008042208
HLA-DPA1*01:03-DPB1*04:01	QGVGRLECPPAPING	0.06251088	0.0010212401
HLA-DPA1*01:03-DPB1*04:01	LELTLQASKQNGTWP	0.06329353	0.0015469342
HLA-DPA1*01:03-DPB1*04:01	STAHQPGPNAPLSWV	0.036678325	0.0016631655
HLA-DPA1*01:03-DPB1*04:01	EYLMALWSVGSVVQD	0.38181362	0.0018495104
HLA-DPA1*01:03-DPB1*04:01	IGHNETAMESEALVG	0.14694497	0.19419575
HLA-DPA1*01:03-DPB1*04:01	GVKFFCTTSIPKCYR	0.49615043	0.12446121
HLA-DPA1*01:03-DPB1*04:01	ASRNLAFYPPHPDYT	0.15329127	0.031177783
HLA-DPA1*01:03-DPB1*04:01	NEDGPSMSVNFTSPG	0.028910039	0.006573637
HLA-DPA1*01:03-DPB1*04:01	VSNMDRLGDSELAMV	0.26652327	0.0014010584
HLA-DPA1*01:03-DPB1*04:01	MCPRAARAPATLLLA	0.18660094	0.0006807874
HLA-DPA1*01:03-DPB1*04:01	ALAVMFGTAMAFAPI	0.6239554	0.013235366
HLA-DPA1*01:03-DPB1*04:01	FENCLLRPGSPARVV	0.20070288	0.0009057032
HLA-DPA1*01:03-DPB1*04:01	YGLEECTCASSDGKD	0.037290923	0.0017260145
HLA-DPA1*01:03-DPB1*04:01	SFFILSLILEYTWLE	0.61750734	0.00078305847
HLA-DPA1*01:03-DPB1*04:01	QGKEIPLDKEMQDAF	0.07958072	0.021038782
HLA-DPA1*01:03-DPB1*04:01	APIGEFEKVCSNDNK	0.13189127	0.19395347
HLA-DPA1*01:03-DPB1*04:01	VVACSLTPATEGLCN	0.0813503	0.0010829468
HLA-DPA1*01:03-DPB1*04:01	ICVGLWVWGRRVIQT	0.24012707	0.0010654082
HLA-DPA1*01:03-DPB1*04:01	FDTLRNHPSFYVFNH	0.29052633	0.3422753
HLA-DPA1*01:03-DPB1*04:01	APWPPAPRARACRVL	0.14312881	0.0013670113
HLA-DPA1*01:03-DPB1*04:01	LQYNRLQLSRIYPKG	0.36229375	0.29861432
HLA-DPA1*01:03-DPB1*04:01	QGNFGDQELIRQGTD	0.116655946	0.12779519
HLA-DPA1*01:03-DPB1*04:01	KKIIVDDDDSKIWSL	0.09980498	0.019291589
HLA-DPA1*01:03-DPB1*04:01	VCEASLPTVPVLSRT	0.20997974	0.0013387131
HLA-DPA1*01:03-DPB1*04:01	RCAFDDMAQLQKLYL	0.3133201	0.00062301214
HLA-DPA1*01:03-DPB1*04:01	HVIPMNPNTNDLFNA	0.058354672	0.0037256062
HLA-DPA1*01:03-DPB1*04:01	SRWGPLIGLAPCCLW	0.25000745	0.0012372425
HLA-DPA1*01:03-DPB1*04:01	LQILVPFLLAGFGTV	0.7338907	0.0055194637
HLA-DPA1*01:03-DPB1*04:01	RAHRHKLCCLRQELV	0.24648751	0.0006738047
HLA-DPA1*01:03-DPB1*04:01	SCWFSPRPLTQQNTS	0.24722545	0.0010758473
HLA-DPA1*01:03-DPB1*04:01	DQVETQACTREQNRI	0.02426984	0.0037611697
HLA-DPA1*01:03-DPB1*04:01	KELELWLEHLENTME	0.3851899	0.12699893
HLA-DPA1*01:03-DPB1*04:01	KHVVRCYLRLSDNPR	0.24223615	0.1305166
HLA-DPA1*01:03-DPB1*04:01	MIDKNELKQALSGFG	0.13936153	0.0033636154
HLA-DPA1*01:03-DPB1*04:01	LKPWWDVFTDYLSVA	0.6809432	0.12862629
HLA-DPA1*01:03-DPB1*04:01	LKSYFQPSPSCPQAS	0.25122502	0.0067136846
HLA-DPA1*01:03-DPB1*04:01	ALHIFQLNEDGPSSE	0.091438144	0.06258117
HLA-DPA1*01:03-DPB1*04:01	GGSSEDKGGLQPPDS	0.011790887	0.0026167422
HLA-DPA1*01:03-DPB1*04:01	NIVKSADEALITGMS	0.17262974	0.006271823
HLA-DPA1*01:03-DPB1*04:01	GKDFEQDILEDMYHA	0.3306198	0.6331938
HLA-DPA1*01:03-DPB1*04:01	HEAKRTEEQLRSSQR	0.030185066	0.027709473
HLA-DPA1*01:03-DPB1*04:01	FVGEKVTEMLVNVLS	0.31687954	0.012259537
HLA-DPA1*01:03-DPB1*04:01	FLGDYVDRGYFSIEC	0.37004644	0.010870035
HLA-DPA1*01:03-DPB1*04:01	LCAHHVTIVAHLIKS	0.26136482	0.0017548746
HLA-DPA1*01:03-DPB1*04:01	MILRPGSDSRNYSIT	0.028865956	0.0018844046
HLA-DPA1*01:03-DPB1*04:01	FLGIFAGSFAMGSAY	0.45852908	0.0077108666
HLA-DPA1*01:03-DPB1*04:01	TYTNKSHVPIEAKYI	0.122959755	0.0019703317
HLA-DPA1*01:03-DPB1*04:01	IQNIAASFDQEAAAI	0.1993893	0.0043945806
HLA-DPA1*01:03-DPB1*04:01	ANEGLITRLQARCRG	0.086154595	0.002881278
HLA-DPA1*01:03-DPB1*04:01	CVTVLSLLMLVAAFC	0.24379781	0.0010898993
HLA-DPA1*01:03-DPB1*04:01	AFCSLALSAPMGSDP	0.36793882	0.0006176725
HLA-DPA1*01:03-DPB1*04:01	FVIVVAVSVIMVIYL	0.18530735	0.0018409796
HLA-DPA1*01:03-DPB1*04:01	HFCEHMLFLGTKKYP	0.4972525	0.0015020522
HLA-DPA1*01:03-DPB1*04:01	AVPMVHSTFLIDLRK	0.7945725	0.9500763
HLA-DPA1*01:03-DPB1*04:01	QSILELFNTSYCPYS	0.5028909	0.0021539456
HLA-DPA1*01:03-DPB1*04:01	LKKKFSCCVLVFLLF	0.40421355	0.0012276347
HLA-DPA1*01:03-DPB1*04:01	PSNEHFGIVPLEAMY	0.51081705	0.0028817432
HLA-DPA1*01:03-DPB1*04:01	HVFDDLRGSVSLSWV	0.38136953	0.005959784
HLA-DPA1*01:03-DPB1*04:01	NNGPLGNPIWNISGD	0.07531957	0.010241664
HLA-DPA1*01:03-DPB1*04:01	EGSVSERMLRSQLLL	0.2932214	0.00790929
HLA-DPA1*01:03-DPB1*04:01	TILVFFMMEIIFKLF	0.33539966	0.0012779813
HLA-DPA1*01:03-DPB1*04:01	AIRACLEHRHSYVRR	0.17683771	0.003312672
HLA-DPA1*01:03-DPB1*04:01	DGSAECQDGSDESQE	0.004528424	0.0020823574
HLA-DPA1*01:03-DPB1*04:01	LLLLLVPLLLLMCHC	0.31995645	0.0014817402
HLA-DPA1*01:03-DPB1*04:01	SENMCAQLCVNYPGG	0.14516492	0.001625789
HLA-DPA1*01:03-DPB1*04:01	WALGFYPAEITLTWQ	0.3419668	0.0044955118
HLA-DPA1*01:03-DPB1*04:01	PAQARGAPRLLLLAV	0.26067308	0.007042203
HLA-DPA1*01:03-DPB1*04:01	TVVNLTREQCQDPSK	0.041549627	0.027529582
HLA-DPA1*01:03-DPB1*04:01	AMDNAGYSARAKVLI	0.13812946	0.0021169588
HLA-DPA1*01:03-DPB1*04:01	MRVTAPRTVLLLLSG	0.24184507	0.005421774
HLA-DPA1*01:03-DPB1*04:01	IDLEEAEDEIEDIQQ	0.05146535	0.24111407
HLA-DPA1*01:03-DPB1*04:01	VVKVSDRGKPPRYGT	0.010794125	0.002170079
HLA-DPA1*01:03-DPB1*04:01	PDSKEVRYLEFSDRK	0.43285528	0.1571408
HLA-DPA1*01:03-DPB1*04:01	YSKYQSVSLLDKKSG	0.34154746	0.19831347
HLA-DPA1*01:03-DPB1*04:01	TLYYEALCGGCRAFL	0.3141158	0.00066973537
HLA-DPA1*01:03-DPB1*04:01	MPPAQDHKRLLEGDG	0.026780488	0.02804038
HLA-DPA1*01:03-DPB1*04:01	QSKLSDMPLKSFYRY	0.3320402	0.012703265
HLA-DPA1*01:03-DPB1*04:01	FCSRSQHSSSSSHWH	0.05710377	0.001473528
HLA-DPA1*01:03-DPB1*04:01	ALRLCAYCCNIVNVS	0.29245046	0.00092497066
HLA-DPA1*01:03-DPB1*04:01	EGLGKRCEDDKVKLQ	0.013223877	0.0021181214
HLA-DPA1*01:03-DPB1*04:01	AAGGPGIGRAAGRGI	0.043826994	0.0020234352
HLA-DPA1*01:03-DPB1*04:01	FGNAKCNGYCNECFQ	0.21019453	0.0021436203
HLA-DPA1*01:03-DPB1*04:01	NWDPAQLSRTTQGLT	0.056120142	0.0022577054
HLA-DPA1*01:03-DPB1*04:01	KKDRDMDELKKEVSM	0.045072123	0.0054206094
HLA-DPA1*01:03-DPB1*04:01	EDKEAVFEVSDTMSA	0.15673289	0.020785715
HLA-DPA1*01:03-DPB1*04:01	ARARGSPCPPLPPGR	0.094802506	0.002285178
HLA-DPA1*01:03-DPB1*04:01	IFLPVLLAALLGVER	0.57179904	0.0031151946
HLA-DPA1*01:03-DPB1*04:01	NQPIPWKVQFNLGNS	0.22469588	0.013059849
HLA-DPA1*01:03-DPB1*04:01	PQQPRSRLAPRLTGT	0.101881534	0.0016606735
HLA-DPA1*01:03-DPB1*04:01	CWLCIGTSSGTMACW	0.1378492	0.00030541798
HLA-DPA1*01:03-DPB1*04:01	STVPSLALTSLLCLG	0.58368737	0.0043453523
HLA-DPA1*01:03-DPB1*04:01	ASYTDSSDDEVSPRE	0.020539712	0.013510048
HLA-DPA1*01:03-DPB1*04:01	DYPLDLNHSETFLQT	0.47311038	0.0089116115
HLA-DPA1*01:03-DPB1*04:01	MLRIVVTLLKGSVRN	0.30400828	0.01597413
HLA-DPA1*01:03-DPB1*04:01	QRLKGSENGQPEKRS	0.03728595	0.0011552518
HLA-DPA1*01:03-DPB1*04:01	SITEIHEQTYINGLL	0.36291474	0.01494097
HLA-DPA1*01:03-DPB1*04:01	CASAGELVDSEVVML	0.14219686	0.0004835142
HLA-DPA1*01:03-DPB1*04:01	GTVFGSLIIGYARNP	0.48807576	0.109872654
HLA-DPA1*01:03-DPB1*04:01	SGRKGTDIMYTGTLD	0.11455954	0.007872743
HLA-DPA1*01:03-DPB1*04:01	AVCQRIQCDIPFFGI	0.2704706	0.00047028903
HLA-DPA1*01:03-DPB1*04:01	YSQCAFNGIFLPPLQ	0.66365784	0.00072616956
HLA-DPA1*01:03-DPB1*04:01	RESIKQRLRSGSASP	0.02906156	0.0008685667
HLA-DPA1*01:03-DPB1*04:01	RPSVPPSPGRLRQGE	0.04139131	0.0010187678
HLA-DPA1*01:03-DPB1*04:01	ISVSTEGANTSSSTS	0.02341642	0.0055281185
HLA-DPA1*01:03-DPB1*04:01	TRLSRCLNTFDLVAL	0.5810385	0.0007400449
HLA-DPA1*01:03-DPB1*04:01	IGLAQTLEKLGFVVG	0.43175942	0.03030926
HLA-DPA1*01:03-DPB1*04:01	STVPFSQPVCFPPRP	0.23221068	0.003463105
HLA-DPA1*01:03-DPB1*04:01	LYDLLGNVWEWTASP	0.2583992	0.0032760422
HLA-DPA1*01:03-DPB1*04:01	NLDLIQTYRMHIAQD	0.27523577	0.015451677
HLA-DPA1*01:03-DPB1*04:01	KFYQNNKDFIDSLGL	0.3140669	0.022217587
HLA-DPA1*01:03-DPB1*04:01	YRMKHQFGNEIKECV	0.38925472	0.0011814142
HLA-DPA1*01:03-DPB1*04:01	SANGEAKVFRPRDRD	0.024879873	0.0052064448
HLA-DPA1*01:03-DPB1*04:01	PGLAGTMCASRDDWR	0.073122635	0.0016453468
HLA-DPA1*01:03-DPB1*04:01	KEEEVEALMAGQEDS	0.038068898	0.012823269
HLA-DPA1*01:03-DPB1*04:01	LIFIALALNGFGGMC	0.47261354	0.0013698147
HLA-DPA1*01:03-DPB1*04:01	AVNGTSQFTCFYNSR	0.3371472	0.0037537129
HLA-DPA1*01:03-DPB1*04:01	KVNLGVGAYRTDDCH	0.061434086	0.056341894
HLA-DPA1*01:03-DPB1*04:01	EQPQVELFVKAGSDG	0.11148454	0.064567864
HLA-DPA1*01:03-DPB1*04:01	QLPQCVAIDKLKKCK	0.11171237	0.008306917
HLA-DPA1*01:03-DPB1*04:01	DFNADCASLTKKRLD	0.118861765	0.0035159073
HLA-DPA1*01:03-DPB1*04:01	RSLLRTPFLCGLLWA	0.814547	0.0017386718
HLA-DPA1*01:03-DPB1*04:01	GPSLMPGGNKEAWPH	0.05255024	0.013769795
HLA-DPA1*01:03-DPB1*04:01	GVKGMDGFCSRSQHS	0.07760691	0.0037555892
HLA-DPA1*01:03-DPB1*04:01	LNPECDPWPLDMQPL	0.08849191	0.0007722359
HLA-DPA1*01:03-DPB1*04:01	GKVELVFSATPEKIQ	0.35551745	0.38153523
HLA-DPA1*01:03-DPB1*04:01	PRLLAALCGALLCAP	0.36667195	0.0016565975
HLA-DPA1*01:03-DPB1*04:01	IGGGDTATCCAKWNT	0.024022328	0.001477589
HLA-DPA1*01:03-DPB1*04:01	GFMRTLAHFRPIEDN	0.34472796	0.013066167
HLA-DPA1*01:03-DPB1*04:01	VKQGLKCEDCGMNVH	0.04350239	0.008813464
HLA-DPA1*01:03-DPB1*04:01	GEAEGYLVFKQPWPG	0.23864828	0.22447415
HLA-DPA1*01:03-DPB1*04:01	ENTHILDGNAVDLQA	0.043873105	0.025708105
HLA-DPA1*01:03-DPB1*04:01	GKQCSPSQGPCCTAQ	0.045866147	0.0010733658
HLA-DPA1*01:03-DPB1*04:01	LLQYCFLLITCLLTA	0.3132787	0.0009432539
HLA-DPA1*01:03-DPB1*04:01	NVITGKSFTEDKLAT	0.26274619	0.9352729
HLA-DPA1*01:03-DPB1*04:01	KGFSEDRLLIAGTNS	0.17447035	0.040758766
HLA-DPA1*01:03-DPB1*04:01	NGMCQYYDAQCQVIF	0.3175377	0.0008605526
HLA-DPA1*01:03-DPB1*04:01	FTQGEGARPLSTRVP	0.048303667	0.0050926157
HLA-DPA1*01:03-DPB1*04:01	LLSLTLGPQHADNIY	0.15850343	0.0076033277
HLA-DPA1*01:03-DPB1*04:01	PITWRLLSGYLPANT	0.3675699	0.0033054731
HLA-DPA1*01:03-DPB1*04:01	LLLLLGTWAPAPGSA	0.29635686	0.00495655
HLA-DPA1*01:03-DPB1*04:01	PGAVTVAWKADGSPV	0.017358357	0.0847713
HLA-DPA1*01:03-DPB1*04:01	HVIPMNPNTNDLFNA	0.058354672	0.0037256062
HLA-DPA1*01:03-DPB1*04:01	LVILQLYERIKVPVD	0.42466497	0.010633761
HLA-DPA1*01:03-DPB1*04:01	ASLVLAFLGVCLGIT	0.31677023	0.0025183666
HLA-DPA1*01:03-DPB1*04:01	KSSLPKKPITDDDVD	0.018401857	0.015916858
HLA-DPA1*01:03-DPB1*04:01	LGMIWTIILRFAIQD	0.51864547	0.0025997746
HLA-DPA1*01:03-DPB1*04:01	SGFFLILGVLISIIG	0.222128	0.007587484
HLA-DPA1*01:03-DPB1*04:01	VNMQALKGQFERDLQ	0.27931514	0.011762774
HLA-DPA1*01:03-DPB1*04:01	QPPLEAPGAAAPGAG	0.07353081	0.018568525
HLA-DPA1*01:03-DPB1*04:01	VTNATSIQITAPASM	0.12008358	0.0038247048
HLA-DPA1*01:03-DPB1*04:01	KATEDGTPYDPYKAL	0.039561786	0.0019388718
HLA-DPA1*01:03-DPB1*04:01	KSAEAILKRESGAAE	0.055318706	0.0019129239
HLA-DPA1*01:03-DPB1*04:01	RGPFPQQLVRIRSDK	0.13759385	0.12822345
HLA-DPA1*01:03-DPB1*04:01	SRNRGPPPSWGRRPR	0.060232006	0.003049956
HLA-DPA1*01:03-DPB1*04:01	QWCAIAILFAVLLVV	0.12485321	0.00064262387
HLA-DPA1*01:03-DPB1*04:01	ACCESSDCLEICMEC	0.22142957	0.00036843965
HLA-DPA1*01:03-DPB1*04:01	YVVVSVTNVICAICF	0.34020838	0.002282653
HLA-DPA1*01:03-DPB1*04:01	TTNEIFYCTFRRLDP	0.6761478	0.82075775
HLA-DPA1*01:03-DPB1*04:01	ASRWGPLIGLAPCCL	0.2385083	0.0014074205
HLA-DPA1*01:03-DPB1*04:01	PLENSIPGNCCSALF	0.08777482	0.000772583
HLA-DPA1*01:03-DPB1*04:01	RPGPGATSAPAACAT	0.028918931	0.0061088717
HLA-DPA1*01:03-DPB1*04:01	YFWDVWYIYHFCKAK	0.43884662	0.003095847
HLA-DPA1*01:03-DPB1*04:01	SLLKTTQEPLARDPV	0.2844586	0.11239003
HLA-DPA1*01:03-DPB1*04:01	LKGQNEEALKSLKEA	0.03747449	0.006683761
HLA-DPA1*01:03-DPB1*04:01	FSQQIYGVVYGNVTF	0.78636646	0.007095146
HLA-DPA1*01:03-DPB1*04:01	EEPEEDGEEHVCVSA	0.012524875	0.014808498
HLA-DPA1*01:03-DPB1*04:01	FYKADGESCSASMMY	0.15296869	0.0007976325
HLA-DPA1*01:03-DPB1*04:01	IGFMIGYLGYCKGVE	0.35702646	0.050714303
HLA-DPA1*01:03-DPB1*04:01	HNERLRKQFGAQANV	0.15739946	0.0024194643
HLA-DPA1*01:03-DPB1*04:01	KVNWEEEAASGLLTS	0.19682576	0.07217266
HLA-DPA1*01:03-DPB1*04:01	SYPSGRFPVEIANEI	0.2903197	0.00786054
HLA-DPA1*01:03-DPB1*04:01	EVLFTGVKEVDDFFE	0.26598027	0.025223818
HLA-DPA1*01:03-DPB1*04:01	VCAIKVEKFCCAVFA	0.6029822	0.0018289369
HLA-DPA1*01:03-DPB1*04:01	ANYGLVEPIPFEFPP	0.34138557	0.01406868
HLA-DPA1*01:03-DPB1*04:01	LFKYIIIGDTGVGKS	0.20887984	0.017404024
HLA-DPA1*01:03-DPB1*04:01	GSEIQFLSEAQDDPQ	0.11900332	0.05087071
HLA-DPA1*01:03-DPB1*04:01	IIILILVIGVAIISL	0.12331292	0.0020998958
HLA-DPA1*01:03-DPB1*04:01	TGNLSSQLAGMNLGS	0.19322997	0.01882962
HLA-DPA1*01:03-DPB1*04:01	ALKKRLNGNRNYREV	0.114032604	0.001474589
HLA-DPA1*01:03-DPB1*04:01	KETIISSCPVVRIAL	0.4057707	0.017670259
HLA-DPA1*01:03-DPB1*04:01	VVYNGKRTSSPRSPP	0.059906505	0.009880718
HLA-DPA1*01:03-DPB1*04:01	SQPPRAQPFAQPPGP	0.10373215	0.004598844
HLA-DPA1*01:03-DPB1*04:01	FIIHHYAGKVSYDMD	0.27679756	0.039038394
HLA-DPA1*01:03-DPB1*04:01	SGSGEDGDCEQELCR	0.027439198	0.008827401
HLA-DPA1*01:03-DPB1*04:01	LAFGILAGSHFSANW	0.57019717	0.035783377
HLA-DPA1*01:03-DPB1*04:01	RVVVRRLAVRRFGSR	0.47828627	0.008116529
HLA-DPA1*01:03-DPB1*04:01	PWLVLGGYDDQNYNN	0.17485826	0.0010276891
HLA-DPA1*01:03-DPB1*04:01	GPGGSSMFGLFVEHG	0.31649956	0.13833225
HLA-DPA1*01:03-DPB1*04:01	SPPPEEAMPFEAEQP	0.08434749	0.034491375
HLA-DPA1*01:03-DPB1*04:01	RLPALTVHVTQPKDG	0.035049316	0.014221256
HLA-DPA1*01:03-DPB1*04:01	RFMGRHSEFAAHALL	0.4405674	0.003486675
HLA-DPA1*01:03-DPB1*04:01	IGFMIGYLGYCKGVE	0.35702646	0.050714303
HLA-DPA1*01:03-DPB1*04:01	NTAGSYWCQCWEGHS	0.2916778	0.0022730955
HLA-DPA1*01:03-DPB1*04:01	TMVFFYLWIVFYIIS	0.21236731	0.0013164062
HLA-DPA1*01:03-DPB1*04:01	YGNAPRVRINGHVAA	0.05128665	0.001947448
HLA-DPA1*01:03-DPB1*04:01	ALQASTLAPANLLPK	0.2575592	0.17327127
HLA-DPA1*01:03-DPB1*04:01	AFKSKSEKCRDDSDC	0.042278435	0.0012490503
HLA-DPA1*01:03-DPB1*04:01	NHKPSRSFSRSRSRS	0.12734681	0.0032046407
HLA-DPA1*01:03-DPB1*04:01	VVGGPREFNVTVTVR	0.063691676	0.10242818
HLA-DPA1*01:03-DPB1*04:01	VSLLDKKSGVINLTE	0.11318706	0.014968133
HLA-DPA1*01:03-DPB1*04:01	LLSLHGVAASLEVSE	0.21702486	0.0038333666
HLA-DPA1*01:03-DPB1*04:01	KDRLQLRVLLRREDV	0.33503303	0.012615472
HLA-DPA1*01:03-DPB1*04:01	TGPDNGVRESETEQG	0.0037165913	0.014891644
HLA-DPA1*01:03-DPB1*04:01	DQVYEGITFEDFLKI	0.8381541	0.48342267
HLA-DPA1*01:03-DPB1*04:01	LSSLGFTAVAFVTGS	0.5380674	0.0043786997
HLA-DPA1*01:03-DPB1*04:01	SPGCLWLLAVALLPW	0.4635258	0.001602127
HLA-DPA1*01:03-DPB1*04:01	GDTATCCAKWNTEDK	0.03784649	0.0048017227
HLA-DPA1*01:03-DPB1*04:01	STYCNQMMRRRNMTQ	0.104633935	0.0006951899
HLA-DPA1*01:03-DPB1*04:01	GTQIVLLGLVTAALW	0.23835787	0.0015338252
HLA-DPA1*01:03-DPB1*04:01	NATQALGRAAFGQGS	0.23132709	0.0034422376
HLA-DPA1*01:03-DPB1*04:01	THQLECTQNKDLANQ	0.06987483	0.014271538
HLA-DPA1*01:03-DPB1*04:01	SMKDTEKGIKELNLE	0.081443615	0.005375499
HLA-DPA1*01:03-DPB1*04:01	ANGYSFINIEHGQAV	0.2623503	0.127018
HLA-DPA1*01:03-DPB1*04:01	DKAVLLQYSVNNGIT	0.31903574	0.020063331
HLA-DPA1*01:03-DPB1*04:01	ELASLLVFCEMRPVL	0.5574373	0.0011497869
HLA-DPA1*01:03-DPB1*04:01	LYFTYSVHWEESDIK	0.39107004	0.12656514
HLA-DPA1*01:03-DPB1*04:01	SEALVGLPSQGLNSS	0.2290962	0.009245506
HLA-DPA1*01:03-DPB1*04:01	HYCPATKKTIERRYS	0.05935917	0.0083060935
HLA-DPA1*01:03-DPB1*04:01	GGRGGFGGRGGGRGG	0.074522994	0.006553048
HLA-DPA1*01:03-DPB1*04:01	NYDSTNMPLMQTQQN	0.09765003	0.0014871926
HLA-DPA1*01:03-DPB1*04:01	LRPFTAVGEIDHVHI	0.1410254	0.01728515
HLA-DPA1*01:03-DPB1*04:01	TKPPSLAPGTTQPKA	0.028057639	0.00331439
HLA-DPA1*01:03-DPB1*04:01	GPVDGVGLALYKKGE	0.13023977	0.2431026
HLA-DPA1*01:03-DPB1*04:01	VQTVLFIGYIMYRSQ	0.57164866	0.012068445
HLA-DPA1*01:03-DPB1*04:01	MEEGKDFQPSRSTAQ	0.07116641	0.035842545
HLA-DPA1*01:03-DPB1*04:01	TVMDRDQPHSPNWNA	0.026114125	0.0010644844
HLA-DPA1*01:03-DPB1*04:01	RHNCHQSSKPVNMTD	0.056586374	0.0008907706
HLA-DPA1*01:03-DPB1*04:01	DNDVELDCVQLDLQD	0.10954784	0.0051970896
HLA-DPA1*01:03-DPB1*04:01	PENSKLSDLDSETRS	0.006375864	0.0037443724
HLA-DPA1*01:03-DPB1*04:01	KSLLSLPLVGSLPFL	0.81680167	0.086483136
HLA-DPA1*01:03-DPB1*04:01	LSCSDNRTCDWREIT	0.09516053	0.00042442544
HLA-DPA1*01:03-DPB1*04:01	DRDGKEKLEKNSTSL	0.021400422	0.0017107402
HLA-DPA1*01:03-DPB1*04:01	GAAALALLLANTDVF	0.27938282	0.006664668
HLA-DPA1*01:03-DPB1*04:01	KGIKELNLEKDKKIF	0.1939234	0.05409073
HLA-DPA1*01:03-DPB1*04:01	HTHPVYCVNVVGTQN	0.05432067	0.004389937
HLA-DPA1*01:03-DPB1*04:01	TVISTAPPASSAVTS	0.12643275	0.011002946
HLA-DPA1*01:03-DPB1*04:01	QCAVPEKQDIMKKLK	0.03966664	0.004309905
HLA-DPA1*01:03-DPB1*04:01	WEFMWNERLGYILTC	0.48543215	0.0005168556
HLA-DPA1*01:03-DPB1*04:01	AQAARQQLETARNAT	0.015605102	0.01618951
HLA-DPA1*01:03-DPB1*04:01	CEAGLLGTLMASCHR	0.24630138	0.0041520735
HLA-DPA1*01:03-DPB1*04:01	VKPSKKDYPDYYKII	0.12569053	0.00532746
HLA-DPA1*01:03-DPB1*04:01	QQDRSQGGWGHRLDG	0.049377568	0.0013365021
HLA-DPA1*01:03-DPB1*04:01	GAVTVAWKADGSPVK	0.04929916	0.5635414
HLA-DPA1*01:03-DPB1*04:01	VVYCRAEAGGRSQIS	0.12783211	0.0012478785
HLA-DPA1*01:03-DPB1*04:01	QMDSKWGGKSESIHV	0.097560406	0.0029176075
HLA-DPA1*01:03-DPB1*04:01	NAVFHKPQPFQFQPC	0.33928147	0.012149742
HLA-DPA1*01:03-DPB1*04:01	ANEGLITRLQARCRG	0.086154595	0.0028812785
HLA-DPA1*01:03-DPB1*04:01	VRSLGVTQLAVAVNK	0.37072113	0.53830165
HLA-DPA1*01:03-DPB1*04:01	VELKRLQRHYNHSGS	0.091748275	0.0014798496
HLA-DPA1*01:03-DPB1*04:01	LDVNIQIYPVDLGDK	0.17972091	0.08704403
HLA-DPA1*01:03-DPB1*04:01	LALMLNDMELVEDIF	0.47507873	0.0026793543
HLA-DPA1*01:03-DPB1*04:01	FVDNKRIAIWGWSYG	0.2108904	0.0012592019
HLA-DPA1*01:03-DPB1*04:01	LVNAQVDFQAMWYSD	0.3721344	0.001648125
HLA-DPA1*01:03-DPB1*04:01	LLVIFIFTKVFLIDN	0.55530983	0.0024483656
HLA-DPA1*01:03-DPB1*04:01	LGLSLGCSLSLLRVS	0.45066506	0.012724856
HLA-DPA1*01:03-DPB1*04:01	GIANFAEQIGCVELH	0.28671676	0.0034142367
HLA-DPA1*01:03-DPB1*04:01	QYQVSNLGQRSLPIS	0.31685096	0.002973057
HLA-DPA1*01:03-DPB1*04:01	EPACADGDIMEGSVT	0.016524611	0.002157231
HLA-DPA1*01:03-DPB1*04:01	GRNQFPFVCQARLWL	0.40530056	0.001211827
HLA-DPA1*01:03-DPB1*04:01	LRERCEELLHFQASQ	0.25413024	0.0021328428
HLA-DPA1*01:03-DPB1*04:01	TKDEECYSESEQEDP	0.015081409	0.0024578471
HLA-DPA1*01:03-DPB1*04:01	RLASHLNLAMCHLKL	0.25099152	0.0019370692
HLA-DPA1*01:03-DPB1*04:01	PPPPPVSTISCSYES	0.06428361	0.003406392
HLA-DPA1*01:03-DPB1*04:01	EGESDNRNQQKMEMK	0.011086742	0.005399564
HLA-DPA1*01:03-DPB1*04:01	TVITKHNDDEQYAWE	0.024191238	0.0086070495
HLA-DPA1*01:03-DPB1*04:01	KETRWKYHFEVVRDT	0.3730468	0.36488158
HLA-DPA1*01:03-DPB1*04:01	KSRGKWCVVFERNYK	0.35794383	0.0942475
HLA-DPA1*01:03-DPB1*04:01	LEELSKTLDHVFLVL	0.47763512	0.020527259
HLA-DPA1*01:03-DPB1*04:01	NVADCAFLEGRVNVS	0.19280721	0.0016753387
HLA-DPA1*01:03-DPB1*04:01	KKSSDRNRGSYSQAA	0.059409067	0.0009796793
HLA-DPA1*01:03-DPB1*04:01	GGGPSQNWNQGYSNY	0.035006285	0.0937771
HLA-DPA1*01:03-DPB1*04:01	WNLVIGFLFLTWICL	0.25622684	0.0005840082
HLA-DPA1*01:03-DPB1*04:01	TSYMDGTNRRILVQD	0.14781159	0.008203017
HLA-DPA1*01:03-DPB1*04:01	IQTGISAIDGMNSIA	0.0971836	0.0027825148
HLA-DPA1*01:03-DPB1*04:01	GKSSSSLVRGVRLSS	0.23098262	0.003549091
HLA-DPA1*01:03-DPB1*04:01	DGDRIDAPSVKEHLL	0.06593495	0.062275328
HLA-DPA1*01:03-DPB1*04:01	RLDRLVEPLRATCTT	0.10615825	0.0011629798
HLA-DPA1*01:03-DPB1*04:01	NVTCSEVSEGNITVT	0.024421368	0.00067093165
HLA-DPA1*01:03-DPB1*04:01	GARNLDQQELVKHCV	0.08426661	0.0020580404
HLA-DPA1*01:03-DPB1*04:01	QQNILFMLLKGYESP	0.46550405	0.014255678
HLA-DPA1*01:03-DPB1*04:01	VLRIADRGTSSVTGL	0.04745782	0.0046616094
HLA-DPA1*01:03-DPB1*04:01	KIFLTVTADLNCNLF	0.48391068	0.0014403705
HLA-DPA1*01:03-DPB1*04:01	LLLFCLCAFLSLSWY	0.43221352	0.0010681186
HLA-DPA1*01:03-DPB1*04:01	QKTVPGSLLLPGTCS	0.10223835	0.0018577682
HLA-DPA1*01:03-DPB1*04:01	IFEDRVYWIDGENEA	0.15407269	0.017744286
HLA-DPA1*01:03-DPB1*04:01	CVQQPPCFPLKIPPN	0.14292754	0.0008210819
HLA-DPA1*01:03-DPB1*04:01	YNPKYSVANDTGFVD	0.06552924	0.35832047
HLA-DPA1*01:03-DPB1*04:01	SVKECNRSNSSSPVD	0.0374245	0.0008089844
HLA-DPA1*01:03-DPB1*04:01	DPAPALKELFVLPGE	0.27919415	0.3552282
HLA-DPA1*01:03-DPB1*04:01	QWGQHHVSVGGLGDS	0.04774166	0.0037580617
HLA-DPA1*01:03-DPB1*04:01	FVWWVNHTEVTIPYL	0.32399628	0.009467981
HLA-DPA1*01:03-DPB1*04:01	PVLGFFIIAVLMSAQ	0.37688172	0.0017853143
HLA-DPA1*01:03-DPB1*04:01	SADGRLIIREEADGN	0.014967943	0.008085329
HLA-DPA1*01:03-DPB1*04:01	MVISSIGGLILDTTV	0.42811224	0.0041872794
HLA-DPA1*01:03-DPB1*04:01	NQTCELLPVSQASWA	0.25231394	0.0008327486
HLA-DPA1*01:03-DPB1*04:01	GEPRAPTPPSGTEVT	0.01795026	0.0038620427
HLA-DPA1*01:03-DPB1*04:01	ACFWFVTKIYSVVKV	0.7195595	0.0012526533
HLA-DPA1*01:03-DPB1*04:01	EWLLRRESNLGLEIS	0.3850395	0.0012829334
HLA-DPA1*01:03-DPB1*04:01	LHGDGLAIWYTKDRM	0.10577798	0.0074584708
HLA-DPA1*01:03-DPB1*04:01	DPDWSKINCSDGYIE	0.03443814	0.0036773954
HLA-DPA1*01:03-DPB1*04:01	CRKQLGLLSFFFAMV	0.78987	0.00087826105
HLA-DPA1*01:03-DPB1*04:01	VEACLNKDPRFRPTA	0.08021846	0.0037905723
HLA-DPA1*01:03-DPB1*04:01	GKWPVKWYAPECINY	0.26059398	0.006089927
HLA-DPA1*01:03-DPB1*04:01	VPLIFPATWLLDTRG	0.4014961	0.85493374
HLA-DPA1*01:03-DPB1*04:01	LLLGLLLLPLLAGAR	0.5014309	0.002694659
HLA-DPA1*01:03-DPB1*04:01	LNVQHNGFCERCHNA	0.15611316	0.006773512
HLA-DPA1*01:03-DPB1*04:01	QADCSRPQSCRAFRT	0.045828182	0.0013135799
HLA-DPA1*01:03-DPB1*04:01	LAMAGDTFTAEYVEF	0.4954504	0.005287209
HLA-DPA1*01:03-DPB1*04:01	LTTSSIGSINMSVDI	0.1626465	0.0012737534
HLA-DPA1*01:03-DPB1*04:01	LWQSFSCEAQLPYVC	0.43553343	0.00089417177
HLA-DPA1*01:03-DPB1*04:01	ILLVLAPVSGQFART	0.39919856	0.024834028
HLA-DPA1*01:03-DPB1*04:01	VITGFSYAFPKAVSV	0.4403163	0.20185885
HLA-DPA1*01:03-DPB1*04:01	NETAMESEALVGLPS	0.31647032	0.15983985
HLA-DPA1*01:03-DPB1*04:01	LGSGLFVFSLTAFNN	0.67634565	0.005186534
HLA-DPA1*01:03-DPB1*04:01	TYLNENLRKRLDQVE	0.12603159	0.0067264833
HLA-DPA1*01:03-DPB1*04:01	GRARGRGGGPSQNWN	0.036749974	0.013423967
HLA-DPA1*01:03-DPB1*04:01	MVETNSQDRPVDDVK	0.0105998125	0.034324426
HLA-DPA1*01:03-DPB1*04:01	ILNHIVPPEDERQNR	0.017997118	0.023518186
HLA-DPA1*01:03-DPB1*04:01	IPVLPAVVLLSLLVL	0.36018974	0.0051906644
HLA-DPA1*01:03-DPB1*04:01	TKEQLKIWMGKMQKK	0.21066095	0.04113064
HLA-DPA1*01:03-DPB1*04:01	LAVPGANAAPRSALY	0.060311902	0.017757917
HLA-DPA1*01:03-DPB1*04:01	SPEMEQFALNMTSGS	0.15407309	0.0040074056
HLA-DPA1*01:03-DPB1*04:01	QEEGGGWDVEEDLEL	0.13933852	0.012074332
HLA-DPA1*01:03-DPB1*04:01	RAAHRRTMRDQDTGK	0.015027923	0.0021674186
HLA-DPA1*01:03-DPB1*04:01	QIWDNDKFSLDDYLG	0.28509206	0.028380563
HLA-DPA1*01:03-DPB1*04:01	WQLWASLCCLLVLAN	0.34041378	0.001350464
HLA-DPA1*01:03-DPB1*04:01	GVTYSDSFDLQCIIK	0.40496078	0.026924407
HLA-DPA1*01:03-DPB1*04:01	RCPRRCLGSGIQFLS	0.46055716	0.0004788991
HLA-DPA1*01:03-DPB1*04:01	RLGLSYSKSLNPGRG	0.16346674	0.066476166
HLA-DPA1*01:03-DPB1*04:01	NYHPFFFRTRACDLL	0.38661197	0.001638436
HLA-DPA1*01:03-DPB1*04:01	GGEVSSQGPEDSLLG	0.059032872	0.0139771495
HLA-DPA1*01:03-DPB1*04:01	KLPGGSSLAALTVTL	0.2003373	0.004689131
HLA-DPA1*01:03-DPB1*04:01	SCMAALTVTLMVLSS	0.43180496	0.0010675362
HLA-DPA1*01:03-DPB1*04:01	SEWNNVDPYERDQLR	0.096574806	0.026103348
HLA-DPA1*01:03-DPB1*04:01	HSSSEYAQRQSLGEV	0.17353374	0.0016690862
HLA-DPA1*01:03-DPB1*04:01	MRSLLLLSAFCLLEA	0.6222405	0.0014216483
HLA-DPA1*01:03-DPB1*04:01	TIDKLRGIVSEKTDK	0.05923485	0.10538135
HLA-DPA1*01:03-DPB1*04:01	AECTGEGGSKEVVGT	0.03741109	0.0019813413
HLA-DPA1*01:03-DPB1*04:01	PFYQWKDVDNFKLPE	0.20266496	0.30497912
HLA-DPA1*01:03-DPB1*04:01	GVRGARGGRGGNVGG	0.051819596	0.0052849255
HLA-DPA1*01:03-DPB1*04:01	QKPPRLGAQSIQPTA	0.0905352	0.107099846
HLA-DPA1*01:03-DPB1*04:01	QSSFPVPGSQLYVNG	0.19650897	0.0043999744
HLA-DPA1*01:03-DPB1*04:01	CPDRSWEREWHNQSE	0.099270806	0.004114336
HLA-DPA1*01:03-DPB1*04:01	HLVRKNAKGSTQSGR	0.047443014	0.001700487
HLA-DPA1*01:03-DPB1*04:01	QQKKEGPIPPDAQNP	0.012308576	0.0063879997
HLA-DPA1*01:03-DPB1*04:01	AIRLRGMDLEETSVL	0.25921407	0.27263033
HLA-DPA1*01:03-DPB1*04:01	LSALPSPVVTSGVNV	0.10289002	0.002025733
HLA-DPA1*01:03-DPB1*04:01	GFLVRILPLLLVLLL	0.41592014	0.011731719
HLA-DPA1*01:03-DPB1*04:01	PCCLWLLGAVLLMDA	0.40590703	0.00055433175
HLA-DPA1*01:03-DPB1*04:01	FQRAMHDYNQAEMKQ	0.09147301	0.02194846
HLA-DPA1*01:03-DPB1*04:01	PPLADRFMNAVFFLL	0.7465036	0.0114909625
HLA-DPA1*01:03-DPB1*04:01	VLMMQVTVTTTYFGH	0.39854243	0.034692686
HLA-DPA1*01:03-DPB1*04:01	QPISTVSPLHRVLHY	0.27501473	0.015865382
HLA-DPA1*01:03-DPB1*04:01	EGHKLYKDLKNFLSA	0.22748503	0.04302639
HLA-DPA1*01:03-DPB1*04:01	GFFIIAVLMSAQESW	0.35576227	0.0014759873
HLA-DPA1*01:03-DPB1*04:01	NVQSNHLLASGEGTQ	0.07359601	0.0043109083
HLA-DPA1*01:03-DPB1*04:01	HHEPAEFQAKTQVQQ	0.08442365	0.022327049
HLA-DPA1*01:03-DPB1*04:01	VVEAHKIVLCAVSHV	0.2147788	0.005911471
HLA-DPA1*01:03-DPB1*04:01	KTSQPLMTTPGTLSS	0.16640186	0.0014376702
HLA-DPA1*01:03-DPB1*04:01	APRRVRSFLRGLPAL	0.3788463	0.009607001
HLA-DPA1*01:03-DPB1*04:01	TPAYWDGEKEVLAVA	0.18809852	0.57419777
HLA-DPA1*01:03-DPB1*04:01	CEATNVINVTRLDGR	0.092634924	0.0009842511
HLA-DPA1*01:03-DPB1*04:01	RLESSGAGGRRAEGP	0.04235686	0.0021184576
HLA-DPA1*01:03-DPB1*04:01	LTVDFEAFGWDWIIA	0.44727653	0.00081516616
HLA-DPA1*01:03-DPB1*04:01	WKHAEGQLSFIQHSL	0.35010168	0.0114166085
HLA-DPA1*01:03-DPB1*04:01	LGYFQAYNVLILTMQ	0.511843	0.004424005
HLA-DPA1*01:03-DPB1*04:01	CDVTFEWKTKVVCPP	0.1415953	0.004983445
HLA-DPA1*01:03-DPB1*04:01	PRAVLRSREQTAKAL	0.06570897	0.001373316
HLA-DPA1*01:03-DPB1*04:01	RRLQLVRGGQAEKLG	0.27177078	0.011196664
HLA-DPA1*01:03-DPB1*04:01	RRRTLTELYTRMPVL	0.5986532	0.01767521
HLA-DPA1*01:03-DPB1*04:01	TVGEQENGDEAPGVW	0.0056267735	0.005372768
HLA-DPA1*01:03-DPB1*04:01	CATLFTFLTFLIDVR	0.5783198	0.0020915014
HLA-DPA1*01:03-DPB1*04:01	PEGASPSTASEMEEE	0.022673277	0.011639498
HLA-DPA1*01:03-DPB1*04:01	LPLALLLHAARPSQF	0.3008303	0.022333825
HLA-DPA1*01:03-DPB1*04:01	QLTDGATRVYYLGIR	0.2428388	0.007746098
HLA-DPA1*01:03-DPB1*04:01	FGGRGRGGFGGRGGF	0.054602124	0.034210104
HLA-DPA1*01:03-DPB1*04:01	PPMWRRSPPRMRRRS	0.2239733	0.0010438841
HLA-DPA1*01:03-DPB1*04:01	CAGCKNPITGKRTVS	0.02427761	0.0017689836
HLA-DPA1*01:03-DPB1*04:01	GAESSENADDPNKDT	0.0065085012	0.08945372
HLA-DPA1*01:03-DPB1*04:01	NQDNLQLFLNSYNGR	0.3173563	0.03047901
HLA-DPA1*01:03-DPB1*04:01	NYAAQPDKDDPCCSA	0.016608797	0.00080184767
HLA-DPA1*01:03-DPB1*04:01	PGFPSFNHTQFPPSR	0.48035228	0.0035862543
HLA-DPA1*01:03-DPB1*04:01	WARQSWGQCQPVCQP	0.19016518	0.0011126002
HLA-DPA1*01:03-DPB1*04:01	MFMVAFYGCLLAEVI	0.5754513	0.00066477957
HLA-DPA1*01:03-DPB1*04:01	TDTNKIEEFLEAVLC	0.4931205	0.0006658576
HLA-DPA1*01:03-DPB1*04:01	VGKEKYSKRPTKKKT	0.077471495	0.004591086
HLA-DPA1*01:03-DPB1*04:01	VTVAWKADGSPVKVG	0.035861433	0.354815
HLA-DPA1*01:03-DPB1*04:01	EGEDTRLSASEMKQL	0.19293846	0.107541084
HLA-DPA1*01:03-DPB1*04:01	VEEGVKHHLTLLLKL	0.39172336	0.027818352
HLA-DPA1*01:03-DPB1*04:01	AYDITSHYPLPPKNV	0.27021793	0.005479359
HLA-DPA1*01:03-DPB1*04:01	LETPLFSGSAYFVVS	0.8461698	0.06858492
HLA-DPA1*01:03-DPB1*04:01	DAKLSFKHVSSLKGI	0.38888124	0.05263278
HLA-DPA1*01:03-DPB1*04:01	DQRIEGETGEKVETD	0.060235754	0.083153926
HLA-DPA1*01:03-DPB1*04:01	GRGLCFPLVKACVFG	0.50799793	0.0022331413
HLA-DPA1*01:03-DPB1*04:01	CSEVEIDCLTGDHKN	0.05034991	0.0023186798
HLA-DPA1*01:03-DPB1*04:01	MQSLMQAPLLIALGL	0.55725634	0.0059494465
HLA-DPA1*01:03-DPB1*04:01	TLFGKKSSPLTESGG	0.13265072	0.002136152
HLA-DPA1*01:03-DPB1*04:01	APPMGTPLCRFEPRG	0.14610897	0.0030056904
HLA-DPA1*01:03-DPB1*04:01	TRQYFTVTNVIIFFA	0.48189822	0.007274957
HLA-DPA1*01:03-DPB1*04:01	ISMMLVLSRQEVPLA	0.33122337	0.018417481
HLA-DPA1*01:03-DPB1*04:01	LIQTAGNLTYLDEEV	0.26758882	0.003997339
HLA-DPA1*01:03-DPB1*04:01	IVKRRMSHVSGGGSI	0.09327205	0.0015209687
HLA-DPA1*01:03-DPB1*04:01	IKLLPTRRQTMLFSA	0.30782285	0.0017532812
HLA-DPA1*01:03-DPB1*04:01	KITFTDEGELVQQWP	0.22255112	0.009757938
HLA-DPA1*01:03-DPB1*04:01	LNHKTIVCPMIDVID	0.18512298	0.018490445
HLA-DPA1*01:03-DPB1*04:01	AYARGDWPGVVLSME	0.2671859	0.0012324415
HLA-DPA1*01:03-DPB1*04:01	GDMNRNQGEEQRGGG	0.016075885	0.011230109
HLA-DPA1*01:03-DPB1*04:01	EVPISEKAKDLILRF	0.16465911	0.005020491
HLA-DPA1*01:03-DPB1*04:01	PGVKAKKPIQTKFRM	0.07906126	0.031592622
HLA-DPA1*01:03-DPB1*04:01	QLRGSRLLDAMRMYR	0.3200242	0.0053785453
HLA-DPA1*01:03-DPB1*04:01	GSEIQFLSEAQDDPQ	0.11900332	0.05087071
HLA-DPA1*01:03-DPB1*04:01	VGYYTVTGLEPGIDY	0.20490776	0.3714175
HLA-DPA1*01:03-DPB1*04:01	PWLLWLLCRGGGDAD	0.19831993	0.0010178745
HLA-DPA1*01:03-DPB1*04:01	ASRLQSLEVGTDWDP	0.13223536	0.009524009
HLA-DPA1*01:03-DPB1*04:01	QEGKHDYDDSSEEQS	0.007958179	0.009040984
HLA-DPA1*01:03-DPB1*04:01	PPRRVGPPPKRAAPS	0.043964345	0.021280337
HLA-DPA1*01:03-DPB1*04:01	SRSYSRDYRRRHSHS	0.08346935	0.00080177456
HLA-DPA1*01:03-DPB1*04:01	TIDGPSKVKMDCQEC	0.01285367	0.0016122669
HLA-DPA1*01:03-DPB1*04:01	VVAGVLIVKKYVCGG	0.109914415	0.0018185414
HLA-DPA1*01:03-DPB1*04:01	SGLFVFSLTAFNNLE	0.88147557	0.07422085
HLA-DPA1*01:03-DPB1*04:01	YGDAQRGTPQDCQLC	0.026311953	0.0009125125
HLA-DPA1*01:03-DPB1*04:01	LVGGAADCRGQSLAS	0.105270356	0.0010874735
HLA-DPA1*01:03-DPB1*04:01	RTVWSSGDDKEQLVK	0.04417572	0.028856784
HLA-DPA1*01:03-DPB1*04:01	MPPHIYAISESAYRC	0.20488998	0.0013733046
HLA-DPA1*01:03-DPB1*04:01	KMEVWAVGDPSEEQL	0.070975065	0.004857228
HLA-DPA1*01:03-DPB1*04:01	TVSREDGSFSFYSLP	0.29877684	0.0030798924
HLA-DPA1*01:03-DPB1*04:01	TTSLVLTMRYSRTLK	0.43511206	0.009675184
HLA-DPA1*01:03-DPB1*04:01	FATTAVVMAEVLKGL	0.44942492	0.0045993654
HLA-DPA1*01:03-DPB1*04:01	GDFSDPCSCDTSDDK	0.045209993	0.0071276724
HLA-DPA1*01:03-DPB1*04:01	VSERPFPPHIQLPPE	0.099968866	0.021003302
HLA-DPA1*01:03-DPB1*04:01	SMGNRPYGPNMANMP	0.07206439	0.0047849407
HLA-DPA1*01:03-DPB1*04:01	CFNHNGEHRCENTDP	0.02807693	0.0013739376
HLA-DPA1*01:03-DPB1*04:01	TASQFACRSGECVHL	0.26157627	0.0018032981
HLA-DPA1*01:03-DPB1*04:01	LWGPGPAWSPGFPAR	0.05748089	0.0035234573
HLA-DPA1*01:03-DPB1*04:01	IFPKQAFDQILQDRN	0.37703142	0.2440166
HLA-DPA1*01:03-DPB1*04:01	NERCIPSVWRCDEDD	0.04822376	0.002575771
HLA-DPA1*01:03-DPB1*04:01	YMRPCVLTNCRDDMT	0.10186753	0.008591851
HLA-DPA1*01:03-DPB1*04:01	VTIEWWNDLWLNEGF	0.49157995	0.0011028586
HLA-DPA1*01:03-DPB1*04:01	TELIFALAKTSRVSE	0.29968226	0.5326152
HLA-DPA1*01:03-DPB1*04:01	MKVKGRGITCLLVSF	0.42668536	0.00086177327
HLA-DPA1*01:03-DPB1*04:01	YASYVVFRIIYMLLI	0.38980058	0.0011761135
HLA-DPA1*01:03-DPB1*04:01	SQDMDTCEDILPCVP	0.13010195	0.0012039177
HLA-DPA1*01:03-DPB1*04:01	PLERLEKLLTKEQLK	0.14592353	0.11467962
HLA-DPA1*01:03-DPB1*04:01	SHLRGHNVAEVQKRE	0.195323	0.026610112
HLA-DPA1*01:03-DPB1*04:01	RKISRSVAKIYLGQL	0.49742162	0.013682103
HLA-DPA1*01:03-DPB1*04:01	PRTQFTCECSIGFRG	0.2899365	0.0019194067
HLA-DPA1*01:03-DPB1*04:01	MVQQKKEGPIPPDAQ	0.02398381	0.0071266554
HLA-DPA1*01:03-DPB1*04:01	QGNFGDQELIRQGTD	0.11665594	0.12779519
HLA-DPA1*01:03-DPB1*04:01	VNMSLGLSLAATTSP	0.14475994	0.0012855813
HLA-DPA1*01:03-DPB1*04:01	IAGLVLFGAVITGAV	0.1919076	0.007581952
HLA-DPA1*01:03-DPB1*04:01	GSCSQAACSNSAQGS	0.030794926	0.0007075126
HLA-DPA1*01:03-DPB1*04:01	LNRIQEHFNKKIERL	0.25673154	0.14922474
HLA-DPA1*01:03-DPB1*04:01	CWLFGRHLYDTLQYP	0.39568952	0.0007250402
HLA-DPA1*01:03-DPB1*04:01	GSAVCQCRVGYFRAR	0.36121115	0.004005517
HLA-DPA1*01:03-DPB1*04:01	LAGAIPLNGDSEEEA	0.043530263	0.0047691385
HLA-DPA1*01:03-DPB1*04:01	MFQNFPTELLLSLAV	0.6096211	0.0021783924
HLA-DPA1*01:03-DPB1*04:01	FSSKSDVWSFGVLMW	0.3882781	0.0769567
HLA-DPA1*01:03-DPB1*04:01	SEAERKAQVYYRACM	0.22727269	0.00096776
HLA-DPA1*01:03-DPB1*04:01	LTLRCQVEGGAPRAN	0.05059297	0.0021971953
HLA-DPA1*01:03-DPB1*04:01	QLKTENTESGEEWRG	0.023560006	0.02777994
HLA-DPA1*01:03-DPB1*04:01	SEISMQYRHDGACPT	0.05172581	0.029975314
HLA-DPA1*01:03-DPB1*04:01	TQIKVNWEEEAASGL	0.14647931	0.0030682727
HLA-DPA1*01:03-DPB1*04:01	PSGNSDSKDRRDETP	0.0060633956	0.0013690352
HLA-DPA1*01:03-DPB1*04:01	WALGFYPAEITLTWQ	0.3419668	0.00449551
HLA-DPA1*01:03-DPB1*04:01	PSGNRELLTPPPQPE	0.05775326	0.004816601
HLA-DPA1*01:03-DPB1*04:01	SHSLACWGKGASDRT	0.039544873	0.0011568744
HLA-DPA1*01:03-DPB1*04:01	DRSDEAAELCGRPGP	0.008514371	0.0034755722
HLA-DPA1*01:03-DPB1*04:01	YMPPENYEPGQKSRA	0.041273095	0.0028976188
HLA-DPA1*01:03-DPB1*04:01	NTPGSFTCQCKPGYQ	0.05563948	0.033537004
HLA-DPA1*01:03-DPB1*04:01	YWDENEPNVPYNKTP	0.032369737	0.002635755
HLA-DPA1*01:03-DPB1*04:01	RIPPFSLESNKDEKT	0.0834338	0.037868887
HLA-DPA1*01:03-DPB1*04:01	VGLVSSTGPGGDRVL	0.038012754	0.0049578683
HLA-DPA1*01:03-DPB1*04:01	LGFSSNLLCSSCDLL	0.30248928	0.0008292524
HLA-DPA1*01:03-DPB1*04:01	NTLQEIVEGMKQKMW	0.054545417	0.0013790431
HLA-DPA1*01:03-DPB1*04:01	GDKSPPQCSAEGEFM	0.087158866	0.0009764672
HLA-DPA1*01:03-DPB1*04:01	VTEFHTTPKMSTYLL	0.302745	0.003943155
HLA-DPA1*01:03-DPB1*04:01	LVLAAFCLGIASAVP	0.27137634	0.0017819112
HLA-DPA1*01:03-DPB1*04:01	KYNPKYSVANDTGFV	0.100636974	0.07539682
HLA-DPA1*01:03-DPB1*04:01	WGLLTFIMVPGCQAE	0.4713216	0.0017320819
HLA-DPA1*01:03-DPB1*04:01	TSDKSNLELITLTCT	0.15659513	0.00090403453
HLA-DPA1*01:03-DPB1*04:01	LGLGLALAVIVLAVV	0.1556118	0.0027836403
HLA-DPA1*01:03-DPB1*04:01	KGESRRVAQDWLKEA	0.21536048	0.02467033
HLA-DPA1*01:03-DPB1*04:01	DEAIDYHELKVAMRA	0.17332941	0.053509943
HLA-DPA1*01:03-DPB1*04:01	KTIHKYVHLFPKLEL	0.53981173	0.009994658
HLA-DPA1*01:03-DPB1*04:01	VAAVVALIYCRKKRI	0.32068387	0.013745377
HLA-DPA1*01:03-DPB1*04:01	PLLERPWKAFLNLSA	0.38639688	0.002270951
HLA-DPA1*01:03-DPB1*04:01	GSRRWLLFLEGGWYC	0.46266302	0.0004211179
HLA-DPA1*01:03-DPB1*04:01	SPVREEPGEDFPAAR	0.115227126	0.2407879
HLA-DPA1*01:03-DPB1*04:01	LVCNGVQNCAYPWDE	0.084524706	0.0009570584
HLA-DPA1*01:03-DPB1*04:01	RGKGIYLWDVEGRKY	0.1990629	0.25144333
HLA-DPA1*01:03-DPB1*04:01	LSGDWYRRNQIHLFG	0.26128754	0.08449074
HLA-DPA1*01:03-DPB1*04:01	YFFSGGADDAWADVE	0.17960566	0.0043346654
HLA-DPA1*01:03-DPB1*04:01	ASPPEEGSPDPDSTG	0.008275757	0.00792603
HLA-DPA1*01:03-DPB1*04:01	FLIEERQYMPWEAAL	0.35909575	0.0014672673
HLA-DPA1*01:03-DPB1*04:01	ARGAPRLLLLAVLLA	0.36209387	0.004968864
HLA-DPA1*01:03-DPB1*04:01	EQKLHEKLVLQNPSL	0.23560992	0.0271855
HLA-DPA1*01:03-DPB1*04:01	TLGSEMKLHDSSGSQ	0.020243092	0.0016614182
HLA-DPA1*01:03-DPB1*04:01	PAPAADPGPEDIGPP	0.008308759	0.013332097
HLA-DPA1*01:03-DPB1*04:01	DFQHAGNYSCVASNV	0.26015562	0.003996965
HLA-DPA1*01:03-DPB1*04:01	VTTTVTGAKDSVAST	0.013009026	0.032045238
HLA-DPA1*01:03-DPB1*04:01	RTVQLNVSYAPQNLA	0.2464068	0.022433836
HLA-DPA1*01:03-DPB1*04:01	EFYAKNSRWTEGLIS	0.26493248	0.0018545997
HLA-DPA1*01:03-DPB1*04:01	IEDYEEQPGLQPHIK	0.08986489	0.039293367
HLA-DPA1*01:03-DPB1*04:01	NCGTWMDKMGESDRA	0.03393268	0.0008815026
HLA-DPA1*01:03-DPB1*04:01	INMPAGPVIWAFLKP	0.21070974	0.0039609475
HLA-DPA1*01:03-DPB1*04:01	ILACNKYTGEGLREI	0.29849038	0.0008662318
HLA-DPA1*01:03-DPB1*04:01	KGKAPAVFVKCHDKS	0.08476572	0.0057825507
HLA-DPA1*01:03-DPB1*04:01	RDDYKTLVGSENPPL	0.13882953	0.068652645
HLA-DPA1*01:03-DPB1*04:01	YASICFLTCISLQRC	0.5544876	0.0011776794
HLA-DPA1*01:03-DPB1*04:01	DLPEEAERVKAQVQA	0.010656494	0.016090188
HLA-DPA1*01:03-DPB1*04:01	CGGFYPRLSCCLRSD	0.21821213	0.00065139803
HLA-DPA1*01:03-DPB1*04:01	SLPPEMRIPKNGIEK	0.023433466	0.0029405425
HLA-DPA1*01:03-DPB1*04:01	FMCSQLPNQVLKSIS	0.3665007	0.00054890773
HLA-DPA1*01:03-DPB1*04:01	TLKSECCATLGAAWG	0.27558705	0.0008732261
HLA-DPA1*01:03-DPB1*04:01	VCEKECQAPPNILNG	0.06569587	0.0006755502
HLA-DPA1*01:03-DPB1*04:01	SLATNPKDNSFLACS	0.1731537	0.0016877347
HLA-DPA1*01:03-DPB1*04:01	MYEHKIFVQGIIWDI	0.5441975	0.002091058
HLA-DPA1*01:03-DPB1*04:01	IRLLQQMEQFIQYLD	0.5171461	0.0028585265
HLA-DPA1*01:03-DPB1*04:01	GIAYYMYSGGGSALA	0.29225478	0.052681148
HLA-DPA1*01:03-DPB1*04:01	FLRTVYSVFGFSFKL	0.6724896	0.0033710054
HLA-DPA1*01:03-DPB1*04:01	ERVELAPLPPWQPVG	0.24445413	0.0072442903
HLA-DPA1*01:03-DPB1*04:01	CKVEEVCRANEPCTS	0.02888759	0.0013909454
HLA-DPA1*01:03-DPB1*04:01	ASPFLVGDDCVSIMN	0.3377205	0.004532083
HLA-DPA1*01:03-DPB1*04:01	ATSLIWVLLDMFLLL	0.41233975	0.0026467633
HLA-DPA1*01:03-DPB1*04:01	LLLLLSGALALTQTW	0.3378888	0.0018006371
HLA-DPA1*01:03-DPB1*04:01	PKVVRSVHYCPATKK	0.3112127	0.0043239323
HLA-DPA1*01:03-DPB1*04:01	VCQWTQTRRRARNIP	0.06744128	0.00039107673
HLA-DPA1*01:03-DPB1*04:01	ILASASEAADGSSTL	0.052719194	0.002665101
HLA-DPA1*01:03-DPB1*04:01	CVFIKMNRVINFYAG	0.34034765	0.0011844159
HLA-DPA1*01:03-DPB1*04:01	CHVQHEGLPQPLILR	0.156945	0.0013798075
HLA-DPA1*01:03-DPB1*04:01	SPHDNKSWEMFEEMI	0.48183125	0.28515348
HLA-DPA1*01:03-DPB1*04:01	EACRCKNNVVGRLCN	0.10264959	0.00068423507
HLA-DPA1*01:03-DPB1*04:01	NIFYYSVLLLTLYTV	0.530339	0.0018567059
HLA-DPA1*01:03-DPB1*04:01	FIQLFFILNSIWSHQ	0.49437752	0.0047693877
HLA-DPA1*01:03-DPB1*04:01	KVCPMCSEQFPPDYD	0.23930958	0.0022499263
HLA-DPA1*01:03-DPB1*04:01	RTEAAETTPMWQALK	0.13829628	0.004701683
HLA-DPA1*01:03-DPB1*04:01	SNYSVNGEPVNGRHT	0.062518425	0.14725736
HLA-DPA1*01:03-DPB1*04:01	LIPEGAGGSFSIDSE	0.07245014	0.013072657
HLA-DPA1*01:03-DPB1*04:01	CCLGFIAFAYSVKSR	0.56808466	0.0017829407
HLA-DPA1*01:03-DPB1*04:01	QSASGTKRRVFIVET	0.10790142	0.002499131
HLA-DPA1*01:03-DPB1*04:01	VNTTNSHQTSVREVS	0.033719946	0.003216107
HLA-DPA1*01:03-DPB1*04:01	KRWGWNDVNCLGPQR	0.14127922	0.009084786
HLA-DPA1*01:03-DPB1*04:01	YSTALTVTSVRGPSG	0.07096246	0.13330397
HLA-DPA1*01:03-DPB1*04:01	SSGLQRRNSSEASSG	0.032597363	0.0008873118
HLA-DPA1*01:03-DPB1*04:01	MRCARFVPRFCADHP	0.2632508	0.0007987
HLA-DPA1*01:03-DPB1*04:01	QQDDCRVVLAKQEIT	0.13896546	0.0099779805
HLA-DPA1*01:03-DPB1*04:01	SAGRPKRPHARRALC	0.088572174	0.0012155342
HLA-DPA1*01:03-DPB1*04:01	VALTTGALGLELPLS	0.29417196	0.019361319
HLA-DPA1*01:03-DPB1*04:01	LGADTARLDVASEFR	0.117059246	0.15764993
HLA-DPA1*01:03-DPB1*04:01	PVFLSLAAAAAAAAA	0.21395878	0.02898804
HLA-DPA1*01:03-DPB1*04:01	CCFMGCDLGCCLIPC	0.3047682	0.00073943584
HLA-DPA1*01:03-DPB1*04:01	AAGTDNTSSLGPPSM	0.02152982	0.004630126
HLA-DPA1*01:03-DPB1*04:01	GSNISGASSDISLDE	0.06011128	0.04742359
HLA-DPA1*01:03-DPB1*04:01	DYQRKSRKTLCIIIL	0.32948643	0.0007452431
HLA-DPA1*01:03-DPB1*04:01	QTWTDEGSVSERMLR	0.09649961	0.08832285
HLA-DPA1*01:03-DPB1*04:01	TTPPKDTCSPELLMS	0.110399045	0.0015774593
HLA-DPA1*01:03-DPB1*04:01	QVVENMTRAHFPLDV	0.28612983	0.006367839
HLA-DPA1*01:03-DPB1*04:01	CTEPENVTNGTVGGT	0.0053539076	0.00052380224
HLA-DPA1*01:03-DPB1*04:01	VDVASASNFRAFELL	0.3716026	0.005154024
HLA-DPA1*01:03-DPB1*04:01	EIPIHGNGEARQLPE	0.036191657	0.015208745
HLA-DPA1*01:03-DPB1*04:01	NSDEAPALCHQHTCP	0.029118197	0.002384512
HLA-DPA1*01:03-DPB1*04:01	GLDREPPRSPQSSHL	0.04494375	0.0030378965
HLA-DPA1*01:03-DPB1*04:01	PYYGNDSDFETVYQQ	0.34710407	0.013910398
HLA-DPA1*01:03-DPB1*04:01	IHQRRNSYRGHESED	0.041024353	0.0011924434
HLA-DPA1*01:03-DPB1*04:01	QAFCVLVKIMYDYGL	0.36261898	0.0014412112
HLA-DPA1*01:03-DPB1*04:01	YYYTEIRRVKSHKEF	0.2694334	0.008992674
HLA-DPA1*01:03-DPB1*04:01	VNRTEIVFTGEKEQL	0.17778137	0.009884994
HLA-DPA1*01:03-DPB1*04:01	PEELARKYADGEVDV	0.030307157	0.010935481
HLA-DPA1*01:03-DPB1*04:01	NTTTLTCLAPSLTTD	0.17390752	0.0014987056
HLA-DPA1*01:03-DPB1*04:01	TGTAAAAATGRLLLL	0.18503234	0.0020310208
HLA-DPA1*01:03-DPB1*04:01	LFLPLLLLLGELQAL	0.471058	0.0018603554
HLA-DPA1*01:03-DPB1*04:01	RAHFPLDVQWNDLDY	0.21804087	0.008488328
HLA-DPA1*01:03-DPB1*04:01	LVIAVAIATVIVISL	0.15118498	0.0025145255
HLA-DPA1*01:03-DPB1*04:01	GTPEGYYMFIETSRP	0.24110962	0.20636113
HLA-DPA1*01:03-DPB1*04:01	RPPLPPLCFFLLLLA	0.37383857	0.0022847396
HLA-DPA1*01:03-DPB1*04:01	DMGSGSTVCTIVTYQ	0.17900163	0.001700667
HLA-DPA1*01:03-DPB1*04:01	VINETWAWKNATLAE	0.21879536	0.017691782
HLA-DPA1*01:03-DPB1*04:01	ITWLSNGHSVTEGVS	0.12680094	0.00797614
HLA-DPA1*01:03-DPB1*04:01	VAAVMWRKKSSDRNR	0.088710055	0.005388905
HLA-DPA1*01:03-DPB1*04:01	VSSPTNTTYVVQYAL	0.20880464	0.002084108
HLA-DPA1*01:03-DPB1*04:01	QLKIWMGKMQKKAVA	0.18903448	0.005611536
HLA-DPA1*01:03-DPB1*04:01	CCLGFIAFAYSVKSR	0.56808466	0.0017829407
HLA-DPA1*01:03-DPB1*04:01	KCYLHETLETIINRL	0.5935268	0.0011222798
HLA-DPA1*01:03-DPB1*04:01	LLGIPLLDSGCGEEY	0.17448929	0.0009753617
HLA-DPA1*01:03-DPB1*04:01	LSCVLNIGACKLKMS	0.24553987	0.00088711455
HLA-DPA1*01:03-DPB1*04:01	PFADENFKLRHSAPG	0.17116548	0.011058585
HLA-DPA1*01:03-DPB1*04:01	SVQPEISEGLATTPS	0.07134808	0.007902517
HLA-DPA1*01:03-DPB1*04:01	QCVWSYEMQQLFYEN	0.551909	0.00095592486
HLA-DPA1*01:03-DPB1*04:01	AVVVIGAVVAAVMCR	0.20448789	0.0033629735
HLA-DPA1*01:03-DPB1*04:01	LSGGQKSLVALALIF	0.31007802	0.025914242
HLA-DPA1*01:03-DPB1*04:01	MPESKKKKEDDKKKK	0.015217225	0.011072235
HLA-DPA1*01:03-DPB1*04:01	RLPGKWPFSLSEQQL	0.1873444	0.0062590465
HLA-DPA1*01:03-DPB1*04:01	VFFGLVFTWLACKGQ	0.4928724	0.0010474666
HLA-DPA1*01:03-DPB1*04:01	KVIEPGCVRVVRGEG	0.05600626	0.014450024
HLA-DPA1*01:03-DPB1*04:01	FFFKAIHDLMMFSGP	0.2948774	0.006972252
HLA-DPA1*01:03-DPB1*04:01	KEIYEESSTWKGNKE	0.110278875	0.12082629
HLA-DPA1*01:03-DPB1*04:01	VYSTQSSLLRKQGLP	0.15962553	0.0044251345
HLA-DPA1*01:03-DPB1*04:01	SSTSPTAVCVVCPQD	0.040457442	0.0011019064
HLA-DPA1*01:03-DPB1*04:01	CCARLCCGARRPLRV	0.10614391	0.00043945637
HLA-DPA1*01:03-DPB1*04:01	GKTGQYSGIYDCAKK	0.10380812	0.0072487267
HLA-DPA1*01:03-DPB1*04:01	EIKDSNNRICPILME	0.15026158	0.0017297622
HLA-DPA1*01:03-DPB1*04:01	DFTADQIEEFKEAFS	0.33611724	0.013078648
HLA-DPA1*01:03-DPB1*04:01	PAPKEEEEEPLPTKK	0.029859882	0.482726
HLA-DPA1*01:03-DPB1*04:01	VMGKVSRTCKLAGTQ	0.088397674	0.0037595734
HLA-DPA1*01:03-DPB1*04:01	YIMAGTVDDVPKLQP	0.076401025	0.002927043
HLA-DPA1*01:03-DPB1*04:01	RNRDVLFMDLIELMQ	0.50079113	0.005314832
HLA-DPA1*01:03-DPB1*04:01	KGTVEGFEPADNKCL	0.10993667	0.00083890185
HLA-DPA1*01:03-DPB1*04:01	AAKVPLGGVQSVSLT	0.17093612	0.0033379544
HLA-DPA1*01:03-DPB1*04:01	QPFSPLAPEPVLSGA	0.2541669	0.06904423
HLA-DPA1*01:03-DPB1*04:01	GEMADKLLLTTPSKK	0.15716022	0.1783936
HLA-DPA1*01:03-DPB1*04:01	RKMPFVRGQSFSVWI	0.7724138	0.0034772307
HLA-DPA1*01:03-DPB1*04:01	NRGMTALLKVSSCDK	0.092472844	0.0009036922
HLA-DPA1*01:03-DPB1*04:01	DLWVANIETGEERRL	0.08970213	0.009726064
HLA-DPA1*01:03-DPB1*04:01	AVLKSGNPRGLAQQQ	0.10927519	0.006042826
HLA-DPA1*01:03-DPB1*04:01	VNDAVLQAHLNGQKL	0.14950195	0.015052383
HLA-DPA1*01:03-DPB1*04:01	VTCSFGSTCARSADG	0.16013184	0.006771208
HLA-DPA1*01:03-DPB1*04:01	KQAWEANQHELLYQK	0.32052195	0.5494611
HLA-DPA1*01:03-DPB1*04:01	QRAGKIRHLCFGRLT	0.71580154	0.024091963
HLA-DPA1*01:03-DPB1*04:01	LQSTDPYLDDFYYQN	0.25133923	0.012201244
HLA-DPA1*01:03-DPB1*04:01	ALVFGVNTFFATIVK	0.8591235	0.06888707
HLA-DPA1*01:03-DPB1*04:01	SGPSTNGCQFFITCS	0.21553451	0.0037760064
HLA-DPA1*01:03-DPB1*04:01	MLQVLLQPQLCGRAV	0.39994428	0.0010443128
HLA-DPA1*01:03-DPB1*04:01	FEVKVGTECGNQKVR	0.07161693	0.003114825
HLA-DPA1*01:03-DPB1*04:01	VVYLKEILKEIGVQN	0.36962834	0.012796772
HLA-DPA1*01:03-DPB1*04:01	LYTINTNLGDLQFLA	0.31111732	0.0051054484
HLA-DPA1*01:03-DPB1*04:01	RGHGTGFCFDSSFDV	0.3035739	0.0022846884
HLA-DPA1*01:03-DPB1*04:01	DFRNRGMTALLKVSS	0.33786204	0.0030273295
HLA-DPA1*01:03-DPB1*04:01	TSQNTLSPSAFDYDT	0.13610052	0.049690116
HLA-DPA1*01:03-DPB1*04:01	VRGLGLPVRKQALRM	0.13157545	0.0016393221
HLA-DPA1*01:03-DPB1*04:01	RSSNFMYLMVEFRCV	0.56854	0.0007169069
HLA-DPA1*01:03-DPB1*04:01	NNEVKQGLSSSIFTK	0.40481254	0.041913703
HLA-DPA1*01:03-DPB1*04:01	VLFFALHVCDEVNVY	0.34079584	0.0017258816
HLA-DPA1*01:03-DPB1*04:01	PISSPVILQFGHAET	0.1670487	0.008533818
HLA-DPA1*01:03-DPB1*04:01	ITLRLPPGFPVKIEI	0.14626098	0.0010375628
HLA-DPA1*01:03-DPB1*04:01	STVFGTALNYVSLRI	0.6373253	0.008431301
HLA-DPA1*01:03-DPB1*04:01	AELRLDAVTRDSSGS	0.05098689	0.004432951
HLA-DPA1*01:03-DPB1*04:01	AGCPHVTLQFADSKG	0.12360109	0.002874937
HLA-DPA1*01:03-DPB1*04:01	AVNGILFNHESPRRG	0.24237761	0.26166353
HLA-DPA1*01:03-DPB1*04:01	KRDSFICSKQEDHAE	0.12272951	0.55334973
HLA-DPA1*01:03-DPB1*04:01	HRRLQSSFTAFANSH	0.5826462	0.058356054
HLA-DPA1*01:03-DPB1*04:01	GGHAYLKEWLWWAGL	0.5358765	0.004048711
HLA-DPA1*01:03-DPB1*04:01	MLDTVTLCGNSDDFL	0.1571207	0.000786905
HLA-DPA1*01:03-DPB1*04:01	VSQMMMEDILRVGVT	0.39614812	0.27957922
HLA-DPA1*01:03-DPB1*04:01	ETSGGNGLGAAAARR	0.013555632	0.0062605464
HLA-DPA1*01:03-DPB1*04:01	VVCQETDDTYIPLNH	0.05983024	0.032403488
HLA-DPA1*01:03-DPB1*04:01	PTVSATIQAQLQLPP	0.22061542	0.002298393
HLA-DPA1*01:03-DPB1*04:01	ISARHSEIQQLERSI	0.15046485	0.00163015
HLA-DPA1*01:03-DPB1*04:01	TLTHSISDGQLQGGQ	0.022025982	0.007940954
HLA-DPA1*01:03-DPB1*04:01	AKKTWFNRTLSSIKT	0.51527345	0.12563941
HLA-DPA1*01:03-DPB1*04:01	IAENALKNSSETEIP	0.056541763	0.002804154
HLA-DPA1*01:03-DPB1*04:01	VEVRLANRTGGLEVL	0.20700845	0.00089822215
HLA-DPA1*01:03-DPB1*04:01	HGLCELTAAAKEGEL	0.046854094	0.0020152242
HLA-DPA1*01:03-DPB1*04:01	GASRIIGVDINKDKF	0.1075184	0.925609
HLA-DPA1*01:03-DPB1*04:01	APQLLIVLLGLSALL	0.27050367	0.006206575
HLA-DPA1*01:03-DPB1*04:01	VTRLLNINPNKTSAS	0.14284651	0.058502924
HLA-DPA1*01:03-DPB1*04:01	CPKAKTCTFILRGGA	0.22112097	0.0074536754
HLA-DPA1*01:03-DPB1*04:01	PALEKTNGATAVFNT	0.12199223	0.00224256
HLA-DPA1*01:03-DPB1*04:01	WCQRKTAPYKNVNVQ	0.114525124	0.00063214626
HLA-DPA1*01:03-DPB1*04:01	TLNGTNVVLGSVPVI	0.1781632	0.0022737696
HLA-DPA1*01:03-DPB1*04:01	SASDVWSYGIVMWEV	0.41433913	0.051956154
HLA-DPA1*01:03-DPB1*04:01	GTYMPPGFYPPPGPH	0.1611787	0.023002772
HLA-DPA1*01:03-DPB1*04:01	QQALLLLGAAALACL	0.3087037	0.0017687805
HLA-DPA1*01:03-DPB1*04:01	TYLDCGTLQYREDPR	0.21630391	0.016256474
HLA-DPA1*01:03-DPB1*04:01	NTVMMLQTARFLMKS	0.71023595	0.01544776
HLA-DPA1*01:03-DPB1*04:01	GNATAICSDKTGTLT	0.021418102	0.026181698
HLA-DPA1*01:03-DPB1*04:01	QMRCCCCCRVCCRAC	0.07287148	0.0006318025
HLA-DPA1*01:03-DPB1*04:01	KSSGGKGGSCSQAAC	0.03209484	0.0011924885
HLA-DPA1*01:03-DPB1*04:01	GTAISNASDVWKKGG	0.02825034	0.0043541817
HLA-DPA1*01:03-DPB1*04:01	NQRPITWAADASNTI	0.07132513	0.0034982252
HLA-DPA1*01:03-DPB1*04:01	SETPWSYFPKISIYL	0.42883167	0.005032937
HLA-DPA1*01:03-DPB1*04:01	ANDIIDIIKEDPSGW	0.030921448	0.005231108
HLA-DPA1*01:03-DPB1*04:01	GCTVSAEDKAAAERS	0.015772734	0.00395528
HLA-DPA1*01:03-DPB1*04:01	LSLLGGALPMFELVE	0.47267726	0.007154254
HLA-DPA1*01:03-DPB1*04:01	HMALLGHSLGAYIST	0.4018833	0.12873833
HLA-DPA1*01:03-DPB1*04:01	IQKLEESRSKLERAI	0.14359961	0.0034136488
HLA-DPA1*01:03-DPB1*04:01	LAKMKIPPSEMFLSE	0.26595286	0.0018029276
HLA-DPA1*01:03-DPB1*04:01	GLGPGSTVLLVVDKC	0.11923578	0.0045796805
HLA-DPA1*01:03-DPB1*04:01	NCSSGMCIRSSWVCD	0.1763499	0.00048888987
HLA-DPA1*01:03-DPB1*04:01	KGGETVMVNAAAGAV	0.06991145	0.025093848
HLA-DPA1*01:03-DPB1*04:01	DMFLLLYFSECNKCD	0.4813231	0.0006913039
HLA-DPA1*01:03-DPB1*04:01	AEVQPQCGRAVGFSS	0.118688464	0.0013791069
HLA-DPA1*01:03-DPB1*04:01	TNRISFRMLINQHTL	0.3256234	0.016109971
HLA-DPA1*01:03-DPB1*04:01	GPPGVKRPPPPLMNG	0.0660768	0.004535309
HLA-DPA1*01:03-DPB1*04:01	RSRSHTSEGTRSRSH	0.027117101	0.0019892608
HLA-DPA1*01:03-DPB1*04:01	GSHIYNWTIPEGHAP	0.054986335	0.03841824
HLA-DPA1*01:03-DPB1*04:01	PLFLEDESSSFHKRQ	0.22029544	0.0068926266
HLA-DPA1*01:03-DPB1*04:01	FPLNILPMVISSIVQ	0.46156356	0.04873828
HLA-DPA1*01:03-DPB1*04:01	IFRAILIKKTDRSQK	0.28499794	0.33470297
HLA-DPA1*01:03-DPB1*04:01	SHQEFSKMKQSNNEA	0.06168596	0.019217689
HLA-DPA1*01:03-DPB1*04:01	GEFGLPGRPGRPGLN	0.066285424	0.007225952
HLA-DPA1*01:03-DPB1*04:01	LGSQNMYFVFIQLLS	0.5523516	0.007950285
HLA-DPA1*01:03-DPB1*04:01	NLDFNVNAEISVFEV	0.33022386	0.0023700213
HLA-DPA1*01:03-DPB1*04:01	PEGDWFLKGNLLIII	0.65902525	0.0041632163
HLA-DPA1*01:03-DPB1*04:01	YKKMVEDYYKGIRQM	0.33901137	0.060878463
HLA-DPA1*01:03-DPB1*04:01	DNPNYKGKWKPPMID	0.08991466	0.008551559
