# Supplementary material for: MHCII-peptide presentation: an assessment of the state-of-the-art prediction methods
Source: Front Immunol. 2024 Mar 12;15:1293706. doi: 10.3389/fimmu.2024.1293706 (PMC11027168; doi:10.3389/fimmu.2024.1293706)
Supplement: Supplementary file 2 [file DataSheet_2.zip › output/BERT/neg/15_HLA-DPA1_01_03_DPB1_04_02.csv]

allele	peptide	affinity_pred	mass_pred
HLA-DPA1*01:03-DPB1*04:02	VTPSILDCCIIRVDY	0.26494983	0.010329152
HLA-DPA1*01:03-DPB1*04:02	MKSCQFVAVRRDTGE	0.31007904	0.0021876525
HLA-DPA1*01:03-DPB1*04:02	ATLSQPPPRGGTRGQ	0.10858095	0.0032204434
HLA-DPA1*01:03-DPB1*04:02	DDVFLDSTQRQNVVK	0.18500024	0.43042803
HLA-DPA1*01:03-DPB1*04:02	DSKVHLPNGSPIPAV	0.08027535	0.0012534397
HLA-DPA1*01:03-DPB1*04:02	QLDCRPLEGNSTVTG	0.050834987	0.0011303718
HLA-DPA1*01:03-DPB1*04:02	DRCSDAAGYPHATHD	0.028805759	0.0009133313
HLA-DPA1*01:03-DPB1*04:02	ERKKWIHCFEGVTAI	0.44936308	0.006344682
HLA-DPA1*01:03-DPB1*04:02	TGRYRLRCGGTAEEI	0.0937227	0.00043322984
HLA-DPA1*01:03-DPB1*04:02	ASAGDTQAGPRDAAD	0.00971689	0.0036886178
HLA-DPA1*01:03-DPB1*04:02	ELWPGVPYWWGNRVK	0.20214687	0.009117429
HLA-DPA1*01:03-DPB1*04:02	GTAEFTEMCPKGKGF	0.13941807	0.0036547338
HLA-DPA1*01:03-DPB1*04:02	VGNRHGLLVPNNTTD	0.05067257	0.0056712837
HLA-DPA1*01:03-DPB1*04:02	LIVLSSVACSLGVFS	0.31511453	0.004189824
HLA-DPA1*01:03-DPB1*04:02	LPTRWRPSKCTASPH	0.08692579	0.021882745
HLA-DPA1*01:03-DPB1*04:02	VSWGILLLAGLCCLV	0.26022783	0.0008913224
HLA-DPA1*01:03-DPB1*04:02	DPHLPAPHHQTSFLG	0.12846065	0.018419776
HLA-DPA1*01:03-DPB1*04:02	EIIQNFVRVHVDAPG	0.24291684	0.19863877
HLA-DPA1*01:03-DPB1*04:02	STLEKVGDHQFLLYS	0.45613077	0.13461313
HLA-DPA1*01:03-DPB1*04:02	AVQVKQHIDAVARFT	0.17296182	0.014283853
HLA-DPA1*01:03-DPB1*04:02	KLKLKNVFLAYFLVS	0.768876	0.003848528
HLA-DPA1*01:03-DPB1*04:02	EEEWDFAWEQFRNAT	0.59076214	0.64016235
HLA-DPA1*01:03-DPB1*04:02	RPYSIPPCEHHVNGS	0.077101	0.0016632385
HLA-DPA1*01:03-DPB1*04:02	PLPPEPAAAPVSTSE	0.05579153	0.0038907148
HLA-DPA1*01:03-DPB1*04:02	LEKLLTKEQLKIWMG	0.29292935	0.3495513
HLA-DPA1*01:03-DPB1*04:02	APGSSKSFPCGSEHL	0.10579845	0.0014055206
HLA-DPA1*01:03-DPB1*04:02	LQRCGYEYSLSVFFP	0.57333696	0.0012060397
HLA-DPA1*01:03-DPB1*04:02	LDSAGPWTMSRALRP	0.16109961	0.0020682875
HLA-DPA1*01:03-DPB1*04:02	PSKSCQVENGRVIAC	0.13991989	0.0006787818
HLA-DPA1*01:03-DPB1*04:02	GGGGSSRPPAPQENT	0.0148013495	0.007202551
HLA-DPA1*01:03-DPB1*04:02	DLKAAGFKDPLLASG	0.36954266	0.047701456
HLA-DPA1*01:03-DPB1*04:02	EKLSPEPILVDTASP	0.13651855	0.030914262
HLA-DPA1*01:03-DPB1*04:02	HGSYSPPPEEAMPFE	0.09498154	0.03220122
HLA-DPA1*01:03-DPB1*04:02	LLALLCVACALRAGR	0.25311738	0.0015811458
HLA-DPA1*01:03-DPB1*04:02	VQCTGTEASLADCKS	0.087868825	0.0026223604
HLA-DPA1*01:03-DPB1*04:02	LWVLGLCCVLLTFGS	0.22858013	0.00085078494
HLA-DPA1*01:03-DPB1*04:02	WKEPPSMRLKARPSS	0.104848124	0.0011985028
HLA-DPA1*01:03-DPB1*04:02	PAPQINDHSPKYTCS	0.033270717	0.00071161904
HLA-DPA1*01:03-DPB1*04:02	LPCDVIWLDIEHADG	0.22072376	0.039039884
HLA-DPA1*01:03-DPB1*04:02	AVAFCCLHFDLPWYL	0.41442344	0.0007096155
HLA-DPA1*01:03-DPB1*04:02	MKPLEEKQEEERSKV	0.022284232	0.008361695
HLA-DPA1*01:03-DPB1*04:02	FGILAGSHFSANWIF	0.46247312	0.06154889
HLA-DPA1*01:03-DPB1*04:02	ALRNPGKIPKTLVPH	0.08690075	0.009224167
HLA-DPA1*01:03-DPB1*04:02	RVYWNDGLDQYRLTP	0.20469643	0.057040043
HLA-DPA1*01:03-DPB1*04:02	IHGSAIDTTCVHWAL	0.1201675	0.001423489
HLA-DPA1*01:03-DPB1*04:02	MPAVNIQYEVIGNYY	0.4574128	0.108331
HLA-DPA1*01:03-DPB1*04:02	LALSFATKERDGLLL	0.23308128	0.0023454013
HLA-DPA1*01:03-DPB1*04:02	ATPISNTGVLELPQV	0.2541857	0.0148243485
HLA-DPA1*01:03-DPB1*04:02	LVSSRLDREEICGKK	0.14711493	0.0030188672
HLA-DPA1*01:03-DPB1*04:02	VAYIEYDVNSDCAQL	0.18813409	0.00731613
HLA-DPA1*01:03-DPB1*04:02	VISHSVTSDMQTIEQ	0.111426376	0.229947
HLA-DPA1*01:03-DPB1*04:02	GSVDGPLPHPRWSAE	0.10188817	0.005993395
HLA-DPA1*01:03-DPB1*04:02	EGAAELRLDSHPCLE	0.11040852	0.0019142864
HLA-DPA1*01:03-DPB1*04:02	KCVVVGDGAVGKTCL	0.06707301	0.0009892359
HLA-DPA1*01:03-DPB1*04:02	VTSILFLVSSSEFDQ	0.5162377	0.0056535266
HLA-DPA1*01:03-DPB1*04:02	NTDSSALDCYNPMTN	0.12797982	0.00058719394
HLA-DPA1*01:03-DPB1*04:02	QGRYYDSLAQLEAQF	0.4032665	0.023093743
HLA-DPA1*01:03-DPB1*04:02	DQRHRASQLRKQKKE	0.092831716	0.03925527
HLA-DPA1*01:03-DPB1*04:02	CGAKSCIMNSGASGS	0.082157776	0.0009683583
HLA-DPA1*01:03-DPB1*04:02	KQYAPRCSVCSEPIM	0.1867047	0.0014007523
HLA-DPA1*01:03-DPB1*04:02	YSMAYGNPGVADATP	0.051687602	0.0023834787
HLA-DPA1*01:03-DPB1*04:02	LQVNATDALGVPCTE	0.12556244	0.00062127237
HLA-DPA1*01:03-DPB1*04:02	SFILNVLRGFNFSTE	0.5701106	0.0063405046
HLA-DPA1*01:03-DPB1*04:02	TVNGSQMLLVLLVLS	0.26621363	0.0038188095
HLA-DPA1*01:03-DPB1*04:02	IFRGLHEDLQGVPER	0.1614508	0.008269871
HLA-DPA1*01:03-DPB1*04:02	PSLPLPGRVGSDTVR	0.10014548	0.0055206157
HLA-DPA1*01:03-DPB1*04:02	GLWILGCHNSDFRNR	0.19160686	0.00096078555
HLA-DPA1*01:03-DPB1*04:02	HVEPLERLEKLLTKE	0.23664136	0.0055320496
HLA-DPA1*01:03-DPB1*04:02	ESLKKQEGLLKNIQV	0.2318337	0.002037671
HLA-DPA1*01:03-DPB1*04:02	TCTWKAWEDTLDKYC	0.25557408	0.0007232911
HLA-DPA1*01:03-DPB1*04:02	AKRAVSEMALAMGFM	0.3942053	0.010563629
HLA-DPA1*01:03-DPB1*04:02	LETTALFVAATYKLM	0.6976753	0.002802088
HLA-DPA1*01:03-DPB1*04:02	QNLSKEELIAELQDC	0.2586815	0.0016563252
HLA-DPA1*01:03-DPB1*04:02	TCRRKPIHHFLGIST	0.27637967	0.00086291914
HLA-DPA1*01:03-DPB1*04:02	WALGFYPAEITLTWQ	0.31525022	0.0035626893
HLA-DPA1*01:03-DPB1*04:02	EVIGMHAAMKYINTT	0.2251723	0.027152896
HLA-DPA1*01:03-DPB1*04:02	SQSDSQCGSPPRGWS	0.010968409	0.00070196204
HLA-DPA1*01:03-DPB1*04:02	NGVKLVDPLGEMLAP	0.19424744	0.007109358
HLA-DPA1*01:03-DPB1*04:02	QSRDCFGCLREWCDA	0.15937701	0.0010039851
HLA-DPA1*01:03-DPB1*04:02	SETQPCTPSSSDYSD	0.023167161	0.0012781278
HLA-DPA1*01:03-DPB1*04:02	EDIDECSENMCAQLC	0.13054043	0.00041398738
HLA-DPA1*01:03-DPB1*04:02	GGRGGYYGAGRGSMY	0.07853318	0.18222001
HLA-DPA1*01:03-DPB1*04:02	PKVLRFCACAGMIYL	0.33647338	0.0013060858
HLA-DPA1*01:03-DPB1*04:02	PAQTNMKLVQIPHFK	0.25623184	0.025106091
HLA-DPA1*01:03-DPB1*04:02	DDMVFMHVDEPGDTG	0.021838557	0.11487503
HLA-DPA1*01:03-DPB1*04:02	VIMVIYLLPRCTFTK	0.5270475	0.010442315
HLA-DPA1*01:03-DPB1*04:02	KRDAYVSRLNAIYQN	0.3281785	0.1402348
HLA-DPA1*01:03-DPB1*04:02	VGKTSFLFRYADDSF	0.47029632	0.038287546
HLA-DPA1*01:03-DPB1*04:02	PRKDLIVMLRDTDVN	0.20609042	0.0026451552
HLA-DPA1*01:03-DPB1*04:02	PNLTVSWDPRISSEQ	0.15619548	0.0031485055
HLA-DPA1*01:03-DPB1*04:02	PSDAGFCGILSEPST	0.17715117	0.0007335279
HLA-DPA1*01:03-DPB1*04:02	IHCFEGVTAIIFCVA	0.37772983	0.0010395271
HLA-DPA1*01:03-DPB1*04:02	VCSVGSAIWNRRHSG	0.15532105	0.011048602
HLA-DPA1*01:03-DPB1*04:02	RPYSIPPCEHHVNGS	0.077101	0.0016632385
HLA-DPA1*01:03-DPB1*04:02	HHYCHLYESLAVRLE	0.50897926	0.000719515
HLA-DPA1*01:03-DPB1*04:02	WPDGKRVVLLAEGRL	0.19796841	0.059510984
HLA-DPA1*01:03-DPB1*04:02	ASAKLWDVREGMCRQ	0.15073307	0.0023368122
HLA-DPA1*01:03-DPB1*04:02	CKMINLSVPDTIDER	0.10918083	0.0018849235
HLA-DPA1*01:03-DPB1*04:02	TTALSFYDGYRHEML	0.419137	0.004824528
HLA-DPA1*01:03-DPB1*04:02	LKDMRKDEIGHILHH	0.26256606	0.05940211
HLA-DPA1*01:03-DPB1*04:02	APLLSPSLSHRERDQ	0.21883866	0.16116
HLA-DPA1*01:03-DPB1*04:02	GKHILFVNVATYCGL	0.43879908	0.004367049
HLA-DPA1*01:03-DPB1*04:02	LLLATLLAAMLALLT	0.28410977	0.0013183486
HLA-DPA1*01:03-DPB1*04:02	WALLLLAALGSGRAE	0.32793987	0.00084692735
HLA-DPA1*01:03-DPB1*04:02	PSCEGKFNWRVIKEK	0.19024335	0.0024890783
HLA-DPA1*01:03-DPB1*04:02	IYCRKKRISANSTDP	0.047857292	0.000612995
HLA-DPA1*01:03-DPB1*04:02	DACFIRVIGSELVQK	0.50714165	0.007892089
HLA-DPA1*01:03-DPB1*04:02	QTLNPVWDETFILEF	0.5553288	0.0040192925
HLA-DPA1*01:03-DPB1*04:02	SAMKTLRNKMGKWCC	0.13565026	0.00024985132
HLA-DPA1*01:03-DPB1*04:02	MKFLLAALVLSLILP	0.32246882	0.010537976
HLA-DPA1*01:03-DPB1*04:02	PIIITGSEDGTVRIW	0.063623264	0.06533439
HLA-DPA1*01:03-DPB1*04:02	EEEMDSNPMVSSLLN	0.2393398	0.0023029458
HLA-DPA1*01:03-DPB1*04:02	RKRRDSLSLSTQRTQ	0.17002536	0.0022756846
HLA-DPA1*01:03-DPB1*04:02	LMCGRITKRVTRELK	0.17542829	0.00075521646
HLA-DPA1*01:03-DPB1*04:02	RPRYACCPGWKRTSG	0.09099707	0.11876323
HLA-DPA1*01:03-DPB1*04:02	GFGNFEEIGPLDSDL	0.28199908	0.0043540886
HLA-DPA1*01:03-DPB1*04:02	GCDVTFEWKTKVVCP	0.14308776	0.0015365029
HLA-DPA1*01:03-DPB1*04:02	WQKHNVDDSLLTTVG	0.14980839	0.003181376
HLA-DPA1*01:03-DPB1*04:02	LRSLEEEVTCSICLD	0.15338053	0.0008660277
HLA-DPA1*01:03-DPB1*04:02	ALGKGQEEGGGWDVE	0.050121434	0.0026187364
HLA-DPA1*01:03-DPB1*04:02	TVEDALQSFLKAEEL	0.40370545	0.004171814
HLA-DPA1*01:03-DPB1*04:02	SPRSPHSPSPIATPP	0.05638502	0.0056660324
HLA-DPA1*01:03-DPB1*04:02	PLERGAPNKEETPAT	0.0133275855	0.0028021354
HLA-DPA1*01:03-DPB1*04:02	QYCFLLITCLLTALE	0.34644192	0.0006355982
HLA-DPA1*01:03-DPB1*04:02	EDQVNFRGFMRTLAH	0.40271744	0.21997002
HLA-DPA1*01:03-DPB1*04:02	SACVSWIYYSAVDPI	0.53575176	0.0011399189
HLA-DPA1*01:03-DPB1*04:02	DVKTSRELKIAGAIG	0.18815225	0.013609682
HLA-DPA1*01:03-DPB1*04:02	LTQATRGPQVQQPPP	0.013175952	0.018591966
HLA-DPA1*01:03-DPB1*04:02	NFHSPRSGQRCWAAR	0.08296778	0.0013274745
HLA-DPA1*01:03-DPB1*04:02	LGPPEPPFSHVCQVG	0.08150141	0.0037837774
HLA-DPA1*01:03-DPB1*04:02	LMDVKCETPNCPFFM	0.08341911	0.0009861307
HLA-DPA1*01:03-DPB1*04:02	VNTSLGWPNGLALDY	0.17710431	0.0017171765
HLA-DPA1*01:03-DPB1*04:02	GLLGVRTLYRFENQT	0.30766252	0.014245433
HLA-DPA1*01:03-DPB1*04:02	WQMSLGTSEDHQHFT	0.050111573	0.0020195183
HLA-DPA1*01:03-DPB1*04:02	IGGGDTATCCAKWNT	0.037823416	0.0011710317
HLA-DPA1*01:03-DPB1*04:02	DQQRLIFAGKQLEDG	0.24115601	0.82387125
HLA-DPA1*01:03-DPB1*04:02	LAYSVKKMMKDNNLV	0.18158594	0.02884145
HLA-DPA1*01:03-DPB1*04:02	PQLLIVLLGLSALLQ	0.26155126	0.0021369853
HLA-DPA1*01:03-DPB1*04:02	ILFSGDVSTWKEHLV	0.3141194	0.0022839406
HLA-DPA1*01:03-DPB1*04:02	ENIRIYGIHALLVVG	0.34927747	0.2794512
HLA-DPA1*01:03-DPB1*04:02	LGKYDMMMDVWGGEN	0.20818551	0.00966013
HLA-DPA1*01:03-DPB1*04:02	SNETLNIDNDVELDC	0.1361887	0.0024584779
HLA-DPA1*01:03-DPB1*04:02	GAQAFRICAFNAQRL	0.52212363	0.22307615
HLA-DPA1*01:03-DPB1*04:02	SKGASSCRLLFCLLI	0.3281115	0.0017375912
HLA-DPA1*01:03-DPB1*04:02	QLFRCPEQDVPFDGS	0.08946845	0.0018846166
HLA-DPA1*01:03-DPB1*04:02	GSEMLHKRDPLDEDE	0.09644902	0.0031943447
HLA-DPA1*01:03-DPB1*04:02	MAISGVPVLGFFIIA	0.38253832	0.0071774474
HLA-DPA1*01:03-DPB1*04:02	SERKRWFECFDSVTS	0.61686975	0.0059695235
HLA-DPA1*01:03-DPB1*04:02	ALPSQRRSPPEEPPD	0.024045222	0.002077821
HLA-DPA1*01:03-DPB1*04:02	ATHSASIQEETEEVV	0.055421107	0.046908963
HLA-DPA1*01:03-DPB1*04:02	QSLMEMQSRHGARTS	0.12992345	0.004053068
HLA-DPA1*01:03-DPB1*04:02	YKMYGSEMLHKRDPL	0.49511126	0.34631753
HLA-DPA1*01:03-DPB1*04:02	SDSAGEECDAAEGAE	0.032414746	0.0021975532
HLA-DPA1*01:03-DPB1*04:02	LYFGAHHPLHVTMLP	0.29530427	0.002521176
HLA-DPA1*01:03-DPB1*04:02	PVLDIAWCPHNDNVI	0.1540346	0.0013954833
HLA-DPA1*01:03-DPB1*04:02	IFIALSSSRILLVKY	0.57579684	0.024045695
HLA-DPA1*01:03-DPB1*04:02	RSVVSRLNGSSLHLE	0.3117287	0.0055435607
HLA-DPA1*01:03-DPB1*04:02	YFPQTTNILFINVPL	0.5231577	0.009046933
HLA-DPA1*01:03-DPB1*04:02	YDHRYGDSEFTVQST	0.24223518	0.42616662
HLA-DPA1*01:03-DPB1*04:02	CSIAVCQRIQCDIPF	0.19583653	0.00063445594
HLA-DPA1*01:03-DPB1*04:02	EGSDIDTRRRAACDL	0.033302464	0.0006685762
HLA-DPA1*01:03-DPB1*04:02	KLLLGIALLAYVASV	0.499567	0.002029227
HLA-DPA1*01:03-DPB1*04:02	GVVLSMERALRSRAA	0.33281705	0.38400182
HLA-DPA1*01:03-DPB1*04:02	DFDEKTDDEDFVPSD	0.07961241	0.042413358
HLA-DPA1*01:03-DPB1*04:02	NETRRVNMVDRKSAS	0.048964787	0.0021263664
HLA-DPA1*01:03-DPB1*04:02	KKHESNNVGLLENLT	0.16945678	0.0043197507
HLA-DPA1*01:03-DPB1*04:02	LKALEMGAVEILIVY	0.38322258	0.017692577
HLA-DPA1*01:03-DPB1*04:02	VSIDNWCRRDKKQCK	0.13039236	0.0015055703
HLA-DPA1*01:03-DPB1*04:02	CPEAPTDECKPVKWC	0.0401694	0.0012282857
HLA-DPA1*01:03-DPB1*04:02	ESVPEVGSRPCVSTA	0.06557558	0.0017511692
HLA-DPA1*01:03-DPB1*04:02	GVKGMDGFCSRSQHS	0.098127775	0.0036719623
HLA-DPA1*01:03-DPB1*04:02	PQLLIVLLGLSALLQ	0.26155126	0.0021369853
HLA-DPA1*01:03-DPB1*04:02	ILLQYCFLLITCLLT	0.3090975	0.00068749546
HLA-DPA1*01:03-DPB1*04:02	PDQTVTNGQDSPASL	0.0077596665	0.0012776211
HLA-DPA1*01:03-DPB1*04:02	MVSFRSKFKDLEDKK	0.2716174	0.06816866
HLA-DPA1*01:03-DPB1*04:02	LGGQSYLEGCLACLT	0.41280872	0.00068764074
HLA-DPA1*01:03-DPB1*04:02	TIKQMQSSFTSSEQE	0.18653682	0.0065570944
HLA-DPA1*01:03-DPB1*04:02	LPGEELLLPEQEDAE	0.092330545	0.13896404
HLA-DPA1*01:03-DPB1*04:02	DNTSTQVSPDSLDNA	0.0152073335	0.0026128609
HLA-DPA1*01:03-DPB1*04:02	TASDADDPSSGNNAR	0.0042836354	0.004864507
HLA-DPA1*01:03-DPB1*04:02	VEPKTECERLAGTES	0.07485525	0.002826685
HLA-DPA1*01:03-DPB1*04:02	PPSGPAGELKFEPHI	0.1600321	0.16976033
HLA-DPA1*01:03-DPB1*04:02	AVMWRKKSSDRNRGS	0.1019492	0.0027166544
HLA-DPA1*01:03-DPB1*04:02	SSPSPLSIKKCPICK	0.12528494	0.00096352876
HLA-DPA1*01:03-DPB1*04:02	VKEHQHEEIQNVRNH	0.06955809	0.18675168
HLA-DPA1*01:03-DPB1*04:02	PSSDPGLSPTQPCPE	0.018263869	0.00075384974
HLA-DPA1*01:03-DPB1*04:02	WSDGEWECPDTYWNS	0.059853435	0.00030444152
HLA-DPA1*01:03-DPB1*04:02	FDTDSSCLESHSSLS	0.108246475	0.0021733795
HLA-DPA1*01:03-DPB1*04:02	PAKLEEIDGFFARNN	0.3110104	0.043557942
HLA-DPA1*01:03-DPB1*04:02	FPNGTEVPNTRSRGH	0.031391077	0.0038854633
HLA-DPA1*01:03-DPB1*04:02	TAEMVPWEPGTWLIS	0.2757036	0.0009780474
HLA-DPA1*01:03-DPB1*04:02	GKHCDNLLRRAACQE	0.076300785	0.000568115
HLA-DPA1*01:03-DPB1*04:02	SGVPVLGFFIIAVLM	0.30175206	0.0011356715
HLA-DPA1*01:03-DPB1*04:02	SLLFLFSSAYSRGVF	0.59117657	0.006144665
HLA-DPA1*01:03-DPB1*04:02	FLVEASVYAYTMFFS	0.68848413	0.002193267
HLA-DPA1*01:03-DPB1*04:02	LSIVLEGPAPAQGTP	0.09618807	0.0028892122
HLA-DPA1*01:03-DPB1*04:02	QEVYIELFDQIDENL	0.5531179	0.006718822
HLA-DPA1*01:03-DPB1*04:02	LATIFFAQFVQEATY	0.70993	0.0032482792
HLA-DPA1*01:03-DPB1*04:02	KTGFSVSVEKSTSSN	0.10471187	0.059647024
HLA-DPA1*01:03-DPB1*04:02	GVPVLGFFIIAVLMS	0.3044049	0.0020425667
HLA-DPA1*01:03-DPB1*04:02	LNYSRSLAEDFAEQP	0.39084587	0.016455766
HLA-DPA1*01:03-DPB1*04:02	PNGTEVPNTRSRGHH	0.032193836	0.0021059061
HLA-DPA1*01:03-DPB1*04:02	AHFQKELEELKARTS	0.22340801	0.008574262
HLA-DPA1*01:03-DPB1*04:02	QEDAEEYLGFILNGL	0.5480311	0.0021962055
HLA-DPA1*01:03-DPB1*04:02	ISGVPVLGFFIIAVL	0.38681987	0.0018424809
HLA-DPA1*01:03-DPB1*04:02	VVDANMNTLRVWGGG	0.119542584	0.005089647
HLA-DPA1*01:03-DPB1*04:02	LLWALRPPGWLLQWH	0.25628453	0.0010473916
HLA-DPA1*01:03-DPB1*04:02	CITIIGGGDTATCCA	0.04471062	0.0005050806
HLA-DPA1*01:03-DPB1*04:02	EVLISLHIAGNPTYY	0.335478	0.0013124736
HLA-DPA1*01:03-DPB1*04:02	GEECDCGYSDQCKDE	0.031455155	0.0013273589
HLA-DPA1*01:03-DPB1*04:02	DTAVENMPSLKMKVV	0.2265156	0.008147632
HLA-DPA1*01:03-DPB1*04:02	MWSIGAGALGAAALA	0.19965869	0.0035297356
HLA-DPA1*01:03-DPB1*04:02	FFIIAVLMSAQESWA	0.42323542	0.0013890889
HLA-DPA1*01:03-DPB1*04:02	ILCSPCIKGSEFKHI	0.42933083	0.00087678153
HLA-DPA1*01:03-DPB1*04:02	MVFFLIVVIYKKFQI	0.35683683	0.001400681
HLA-DPA1*01:03-DPB1*04:02	EGGSDCAPEKLWLQI	0.18488963	0.0006396415
HLA-DPA1*01:03-DPB1*04:02	CSLIKARARELSSGQ	0.17352918	0.0006268397
HLA-DPA1*01:03-DPB1*04:02	HEYLVACIKNIFGDM	0.4983369	0.004139732
HLA-DPA1*01:03-DPB1*04:02	KEKDKDSKLEKALKA	0.106199525	0.005629954
HLA-DPA1*01:03-DPB1*04:02	NKEIISHISQHGGKW	0.15432118	0.004637726
HLA-DPA1*01:03-DPB1*04:02	IWRLLFSMILFVIMV	0.24364957	0.0006196024
HLA-DPA1*01:03-DPB1*04:02	SPVLRIIIENLFYPV	0.745999	0.04485196
HLA-DPA1*01:03-DPB1*04:02	VGSAEAFAQLLVQGP	0.34337	0.004311658
HLA-DPA1*01:03-DPB1*04:02	LLAALCGALLCAPSL	0.31780034	0.0019218859
HLA-DPA1*01:03-DPB1*04:02	STMDSFTLIMQTYNR	0.48058137	0.0031738975
HLA-DPA1*01:03-DPB1*04:02	DQRCLTALPYICKRS	0.31693766	0.0027468498
HLA-DPA1*01:03-DPB1*04:02	TEESCKYNPKYSVAN	0.12880354	0.007189545
HLA-DPA1*01:03-DPB1*04:02	GRQTTYTTRIHLVCS	0.31250238	0.011040524
HLA-DPA1*01:03-DPB1*04:02	GSPGHIGPPGPTGPK	0.013765751	0.014758569
HLA-DPA1*01:03-DPB1*04:02	LFMFMGVFGGFSAGR	0.37921593	0.0103255715
HLA-DPA1*01:03-DPB1*04:02	TDTDELQLEAANETY	0.11324568	0.0021921347
HLA-DPA1*01:03-DPB1*04:02	GERREARENLTVFSF	0.20364133	0.0041046515
HLA-DPA1*01:03-DPB1*04:02	QMASYFGYTVVVSDV	0.4437174	0.0011792665
HLA-DPA1*01:03-DPB1*04:02	AVNLKVILLGHWLLT	0.45515525	0.0018790485
HLA-DPA1*01:03-DPB1*04:02	ALLTVSTPSWCQSTE	0.2230858	0.016747331
HLA-DPA1*01:03-DPB1*04:02	ETYDFLFKFLVIGSA	0.42129433	0.006897216
HLA-DPA1*01:03-DPB1*04:02	FFLIGFMIGYLGYCK	0.46272066	0.0021875582
HLA-DPA1*01:03-DPB1*04:02	KTHMTHHPISDHEAT	0.054349564	0.767701
HLA-DPA1*01:03-DPB1*04:02	QVPEPVTSCEAYEED	0.058018018	0.0029246998
HLA-DPA1*01:03-DPB1*04:02	RDYRRRHSHSHSPMS	0.1594543	0.0031523462
HLA-DPA1*01:03-DPB1*04:02	PSQIFQSLSGNSRPL	0.2814453	0.18077323
HLA-DPA1*01:03-DPB1*04:02	GTESPVREEPGEDFP	0.04832202	0.0024634455
HLA-DPA1*01:03-DPB1*04:02	AQLPSRVPRDAARYH	0.12764509	0.0023705973
HLA-DPA1*01:03-DPB1*04:02	FVTPRSSVELPPYSG	0.09968055	0.0055445717
HLA-DPA1*01:03-DPB1*04:02	CAGASGVSSCMGDSG	0.03898494	0.00081178034
HLA-DPA1*01:03-DPB1*04:02	DSCQGDSGGPVVCNG	0.037793536	0.0016564543
HLA-DPA1*01:03-DPB1*04:02	LRSGTGAEGAEAPCG	0.025055835	0.0033471945
HLA-DPA1*01:03-DPB1*04:02	YGIMFDAGSTGTRVH	0.13565116	0.036034115
HLA-DPA1*01:03-DPB1*04:02	MAGLPRRIIKETQRL	0.14594428	0.003616055
HLA-DPA1*01:03-DPB1*04:02	GVISACNGDSGGPLN	0.051666204	0.0015047514
HLA-DPA1*01:03-DPB1*04:02	DNDCGDNSDEAGCSH	0.007245702	0.0008363812
HLA-DPA1*01:03-DPB1*04:02	ELKKLLMSNGNKEGA	0.14673795	0.0020524538
HLA-DPA1*01:03-DPB1*04:02	LGTALAELRTAAQKA	0.101241134	0.027788926
HLA-DPA1*01:03-DPB1*04:02	RKNNLVEIILDINVS	0.3682847	0.0019261555
HLA-DPA1*01:03-DPB1*04:02	PRSMDFEEAERSEPT	0.13717248	0.08046923
HLA-DPA1*01:03-DPB1*04:02	LHKPQDFHLVLLAFL	0.47687846	0.019076
HLA-DPA1*01:03-DPB1*04:02	VNKTPHTATLRDRDS	0.037030075	0.0035256227
HLA-DPA1*01:03-DPB1*04:02	SCQADSYKYEHLRWY	0.37532607	0.0016257953
HLA-DPA1*01:03-DPB1*04:02	FVDTYPNEEKQQERV	0.034190074	0.004546295
HLA-DPA1*01:03-DPB1*04:02	TVLLGLMQKNRRWRK	0.33800143	0.006144206
HLA-DPA1*01:03-DPB1*04:02	QLRHGGLSSDAQESL	0.08791914	0.010251494
HLA-DPA1*01:03-DPB1*04:02	TSALALVPFSIKPLL	0.59365004	0.021722285
HLA-DPA1*01:03-DPB1*04:02	RQAYTGNNSSQIQAA	0.13264003	0.016289005
HLA-DPA1*01:03-DPB1*04:02	LRNKPSDLGTKLQDP	0.062164366	0.0031596404
HLA-DPA1*01:03-DPB1*04:02	TLSPKDCQVFRSDHG	0.10383426	0.01129741
HLA-DPA1*01:03-DPB1*04:02	GGDTATCCAKWNTED	0.042845633	0.0019310545
HLA-DPA1*01:03-DPB1*04:02	PEELVDYKSCAHDWV	0.102283716	0.00694709
HLA-DPA1*01:03-DPB1*04:02	FVDNKRIAIWGWSYG	0.19880536	0.0011476282
HLA-DPA1*01:03-DPB1*04:02	DPLVLVMTGAYPKPT	0.2662978	0.32418162
HLA-DPA1*01:03-DPB1*04:02	SESEPQQVSGYHRLL	0.20477104	0.01725626
HLA-DPA1*01:03-DPB1*04:02	EYTMEANEDYEDYEY	0.111559235	0.0025642563
HLA-DPA1*01:03-DPB1*04:02	EEPGPGPAAVSCPRD	0.02208438	0.0023634313
HLA-DPA1*01:03-DPB1*04:02	PCGVGQRTRDVKCVS	0.027236043	0.0005568623
HLA-DPA1*01:03-DPB1*04:02	VLIVKKYVCGGRFLV	0.33280495	0.004937641
HLA-DPA1*01:03-DPB1*04:02	PTKKEEDRPPLRGFL	0.08496394	0.0011649132
HLA-DPA1*01:03-DPB1*04:02	KISVKFDAVIGYKMK	0.5322765	0.0130280405
HLA-DPA1*01:03-DPB1*04:02	CRLLDLENSLLGLPS	0.38232478	0.0005973984
HLA-DPA1*01:03-DPB1*04:02	TWPENSQQTPMCQAW	0.08118326	0.00032186438
HLA-DPA1*01:03-DPB1*04:02	DIPAKKVCRWDSFTK	0.23095904	0.0008681646
HLA-DPA1*01:03-DPB1*04:02	KNGSSEKREVRQFQF	0.12356203	0.0010135381
HLA-DPA1*01:03-DPB1*04:02	HEDGEFWMSFSDFLR	0.63796705	0.18275674
HLA-DPA1*01:03-DPB1*04:02	AIMQPDNLGTFEIYC	0.34199435	0.0010155005
HLA-DPA1*01:03-DPB1*04:02	PDKKTCRRINYCALN	0.30759373	0.0015144125
HLA-DPA1*01:03-DPB1*04:02	PPCRNGGSCVQPGRC	0.03827409	0.0013338418
HLA-DPA1*01:03-DPB1*04:02	TSSDLPSPQGSNYLI	0.08040548	0.0015483248
HLA-DPA1*01:03-DPB1*04:02	AGAVAEEALGAIRTV	0.17569001	0.013816652
HLA-DPA1*01:03-DPB1*04:02	KRAIETTDVTRSFGW	0.12213633	0.016377732
HLA-DPA1*01:03-DPB1*04:02	PPPFQTPPRCPVPLL	0.12696609	0.001033999
HLA-DPA1*01:03-DPB1*04:02	APPGDPAARAPDTAN	0.009708313	0.0043064016
HLA-DPA1*01:03-DPB1*04:02	DTAKSKLSQNNFALG	0.2585231	0.07088113
HLA-DPA1*01:03-DPB1*04:02	RLLLLLLVGLTAPAL	0.27572006	0.0012378062
HLA-DPA1*01:03-DPB1*04:02	KRETASLKLLPHQPR	0.1969079	0.5477673
HLA-DPA1*01:03-DPB1*04:02	FKVELKRLQRHYNHS	0.3188985	0.05192715
HLA-DPA1*01:03-DPB1*04:02	IINNSMCNHLFLKYS	0.3919588	0.0025465437
HLA-DPA1*01:03-DPB1*04:02	VLDELTLARTDLEMQ	0.23887902	0.058199294
HLA-DPA1*01:03-DPB1*04:02	GPDTNGSQFFITLTK	0.4737024	0.6270626
HLA-DPA1*01:03-DPB1*04:02	ILASLLALALILAVC	0.21916126	0.0009861188
HLA-DPA1*01:03-DPB1*04:02	ELLQRWFYIDFGGVK	0.58309495	0.5738813
HLA-DPA1*01:03-DPB1*04:02	FLVIPSPVLVKLYKY	0.586977	0.002983465
HLA-DPA1*01:03-DPB1*04:02	NHKQECHCHAGWAPP	0.05867737	0.008861238
HLA-DPA1*01:03-DPB1*04:02	GPVAAFKVATPYSLY	0.37155506	0.6652466
HLA-DPA1*01:03-DPB1*04:02	RSTTRGSSEKSTTAF	0.027848909	0.002790152
HLA-DPA1*01:03-DPB1*04:02	TVPPMVNVTCSEVSE	0.10387055	0.0056571597
HLA-DPA1*01:03-DPB1*04:02	LTNNDTHTQEPSAQQ	0.010894106	0.0051668924
HLA-DPA1*01:03-DPB1*04:02	REVCEEAGVKGTLGR	0.06462603	0.00092274585
HLA-DPA1*01:03-DPB1*04:02	LVQFYSSWCGHCIGY	0.31068435	0.003865692
HLA-DPA1*01:03-DPB1*04:02	DLRITEAFLYMDYLC	0.717592	0.0003936911
HLA-DPA1*01:03-DPB1*04:02	FEKVCSNDNKTFDSS	0.062294308	0.004378899
HLA-DPA1*01:03-DPB1*04:02	KGSSGEQGVKGEKGE	0.016587619	0.0021086242
HLA-DPA1*01:03-DPB1*04:02	LLLLGLLLVLLPGAQ	0.24176744	0.0062294574
HLA-DPA1*01:03-DPB1*04:02	YSGFTLKGSSQIRCK	0.23497194	0.066173226
HLA-DPA1*01:03-DPB1*04:02	FFIIAVLMSAQESWA	0.42323542	0.0013890889
HLA-DPA1*01:03-DPB1*04:02	VSHQEFSKMKQSNNE	0.18310088	0.32260445
HLA-DPA1*01:03-DPB1*04:02	LCVFVGLSLLLAGII	0.21414664	0.0008001834
HLA-DPA1*01:03-DPB1*04:02	ESKINQVFHGSCITE	0.22172846	0.0035349391
HLA-DPA1*01:03-DPB1*04:02	GGIAFWSLVTLGSSF	0.50905335	0.004828086
HLA-DPA1*01:03-DPB1*04:02	AKLWDVREGMCRQTF	0.20445293	0.0013931738
HLA-DPA1*01:03-DPB1*04:02	VQSDSVAQGYGSLGM	0.09543982	0.001708814
HLA-DPA1*01:03-DPB1*04:02	MAAPAVSGLSRQVRC	0.08646948	0.0011394738
HLA-DPA1*01:03-DPB1*04:02	VRVLLDQLGTTISFE	0.3612316	0.0036527775
HLA-DPA1*01:03-DPB1*04:02	ALWYIYSHTGETAGR	0.18224226	0.14778501
HLA-DPA1*01:03-DPB1*04:02	CLLVNLAYESSVFCT	0.46448115	0.00045839412
HLA-DPA1*01:03-DPB1*04:02	NTICTTCDRIKQSAA	0.051299732	0.0010798376
HLA-DPA1*01:03-DPB1*04:02	QRQRLQFAFYVVEQV	0.7030932	0.0056309598
HLA-DPA1*01:03-DPB1*04:02	PYVKIYLLPDRKKKF	0.39010677	0.0069906153
HLA-DPA1*01:03-DPB1*04:02	DCSNREDIYSSAKKV	0.08570336	0.00052078906
HLA-DPA1*01:03-DPB1*04:02	CVAAPGGLLGSFNSD	0.12687768	0.0008432461
HLA-DPA1*01:03-DPB1*04:02	PNHLAKAKQYVLKGG	0.16672887	0.005933205
HLA-DPA1*01:03-DPB1*04:02	QYCFLLITCLLTALE	0.34644192	0.0006355982
HLA-DPA1*01:03-DPB1*04:02	LWLNEGFATFMEYFS	0.65035224	0.00078007474
HLA-DPA1*01:03-DPB1*04:02	IVDAEWNILYDKLEK	0.42150027	0.20163767
HLA-DPA1*01:03-DPB1*04:02	TVTGVAQVKIMTEKE	0.098398834	0.012979021
HLA-DPA1*01:03-DPB1*04:02	APQPSSVKTGIYQVL	0.39597806	0.02334187
HLA-DPA1*01:03-DPB1*04:02	SAPFKERPTPSLNNN	0.09862459	0.0090285335
HLA-DPA1*01:03-DPB1*04:02	PLPPLCFFLLLLAAA	0.25426856	0.0017388224
HLA-DPA1*01:03-DPB1*04:02	LSQAARTPGDRTGTS	0.0106412675	0.0012108407
HLA-DPA1*01:03-DPB1*04:02	STYDPSNMPSGNYTG	0.06872749	0.009703155
HLA-DPA1*01:03-DPB1*04:02	SASLAADTPTACCFS	0.1269282	0.0031020637
HLA-DPA1*01:03-DPB1*04:02	VSTAALAVLLCTMAL	0.2654074	0.0027572312
HLA-DPA1*01:03-DPB1*04:02	AAPASGALRRLTPSA	0.114592545	0.0025168979
HLA-DPA1*01:03-DPB1*04:02	MREESGARINISEGN	0.024999062	0.14046971
HLA-DPA1*01:03-DPB1*04:02	GISSGVNDTSLLYNE	0.1418333	0.0017337957
HLA-DPA1*01:03-DPB1*04:02	EEIQETFIKNIFTKK	0.46771812	0.08908678
HLA-DPA1*01:03-DPB1*04:02	SGANGSTLWERPVAQ	0.12659957	0.0047410154
HLA-DPA1*01:03-DPB1*04:02	CIDSTASAEAVFASE	0.17199047	0.000682573
HLA-DPA1*01:03-DPB1*04:02	REGISHLIQSCGLGG	0.13064338	0.0013548493
HLA-DPA1*01:03-DPB1*04:02	LPAWFDEAKFGVFIH	0.5012844	0.8916669
HLA-DPA1*01:03-DPB1*04:02	SLILEYTWLEAVIFL	0.5325122	0.00066485896
HLA-DPA1*01:03-DPB1*04:02	TKSEKNFQAVSQGSV	0.18400003	0.017223576
HLA-DPA1*01:03-DPB1*04:02	TKSEMIEYHDISGCY	0.21728991	0.0025061134
HLA-DPA1*01:03-DPB1*04:02	QQQQQQQPQPPQPPF	0.021250492	0.39317262
HLA-DPA1*01:03-DPB1*04:02	IKGKPIRIMWSQRDP	0.14918174	0.005065498
HLA-DPA1*01:03-DPB1*04:02	ECDCGYSDQCKDECC	0.046100244	0.0010426531
HLA-DPA1*01:03-DPB1*04:02	VGLSCPAALTDSEDE	0.040414	0.0011695005
HLA-DPA1*01:03-DPB1*04:02	GVMIYIDRIEVVNML	0.46566895	0.00694715
HLA-DPA1*01:03-DPB1*04:02	RIGAFRHKLQVALGS	0.27381346	0.03641437
HLA-DPA1*01:03-DPB1*04:02	DDKVQLAMQTYEMVD	0.5420508	0.47666913
HLA-DPA1*01:03-DPB1*04:02	EESRVFLLDRGNTRD	0.17908244	0.025318244
HLA-DPA1*01:03-DPB1*04:02	AAEPLTELEESIETV	0.1771422	0.011916746
HLA-DPA1*01:03-DPB1*04:02	VSEGVVHEDLRLLLE	0.30146012	0.04272582
HLA-DPA1*01:03-DPB1*04:02	AGMDIWGGENLEISF	0.3301372	0.0023081247
HLA-DPA1*01:03-DPB1*04:02	VTTAVIIRDKSVRNM	0.10258887	0.0022959553
HLA-DPA1*01:03-DPB1*04:02	GEAEPCGAWVWENQV	0.18456689	0.0023646136
HLA-DPA1*01:03-DPB1*04:02	ENELTYYCCKKDLCN	0.17089985	0.016941333
HLA-DPA1*01:03-DPB1*04:02	SGVPVLGFFIIAVLM	0.30175206	0.0011356715
HLA-DPA1*01:03-DPB1*04:02	TTKNMEVSVATTTKA	0.08760588	0.0107559385
HLA-DPA1*01:03-DPB1*04:02	KGTVEGFEPADNKCL	0.123106174	0.00069609174
HLA-DPA1*01:03-DPB1*04:02	LQRLQQVLHAGSGPC	0.10867802	0.0011209231
HLA-DPA1*01:03-DPB1*04:02	DLGGGSTQIAFLPRV	0.23128875	0.14976256
HLA-DPA1*01:03-DPB1*04:02	THSTGSCRSHTALLR	0.08476864	0.004359228
HLA-DPA1*01:03-DPB1*04:02	EWRLEKYVGALEDML	0.42946357	0.0027508205
HLA-DPA1*01:03-DPB1*04:02	NVSGKIGLRAVVYYF	0.2734483	0.0025439868
HLA-DPA1*01:03-DPB1*04:02	LGMLAGAVVIIVRAP	0.24666265	0.009818375
HLA-DPA1*01:03-DPB1*04:02	WSPNGMKLFSGDDKG	0.08561656	0.0038785818
HLA-DPA1*01:03-DPB1*04:02	QTSLRLVWILQNLTE	0.45175245	0.0018181443
HLA-DPA1*01:03-DPB1*04:02	EGIDLEVVTESTGKE	0.05869123	0.012745919
HLA-DPA1*01:03-DPB1*04:02	KTTSRNLARAMCMKN	0.17204292	0.00064191816
HLA-DPA1*01:03-DPB1*04:02	EDLDDILRKRLKDSS	0.13770074	0.0026774523
HLA-DPA1*01:03-DPB1*04:02	YCRAAEELSKLRRAA	0.19356509	0.00056528795
HLA-DPA1*01:03-DPB1*04:02	NLDLLYKYIVHKTYG	0.3670524	0.52014905
HLA-DPA1*01:03-DPB1*04:02	IKWKSGKDLTKRSSQ	0.064784154	0.009552452
HLA-DPA1*01:03-DPB1*04:02	AALAPSMMKIRIIAP	0.21769612	0.016037453
HLA-DPA1*01:03-DPB1*04:02	KQALQKDLNLMAPGL	0.27709544	0.0038137152
HLA-DPA1*01:03-DPB1*04:02	LTKEQLKIWMGKMQK	0.24511556	0.009629671
HLA-DPA1*01:03-DPB1*04:02	PPAQDHKRLLEGDGG	0.039499756	0.009978771
HLA-DPA1*01:03-DPB1*04:02	DFLSWFLNALHSALG	0.50250846	0.01623266
HLA-DPA1*01:03-DPB1*04:02	AKKRNPNITLIGLPW	0.21737273	0.0034424688
HLA-DPA1*01:03-DPB1*04:02	LEGIRICRQGFPNRV	0.19353203	0.0022601946
HLA-DPA1*01:03-DPB1*04:02	VYENLDIMRYVLHCQ	0.32992446	0.007156742
HLA-DPA1*01:03-DPB1*04:02	EESRSYGRNHLREES	0.12399106	0.0028203025
HLA-DPA1*01:03-DPB1*04:02	QIHEHEQENELREQM	0.080572255	0.015263893
HLA-DPA1*01:03-DPB1*04:02	NQGSGYGGSGSYDSY	0.053010065	0.008918774
HLA-DPA1*01:03-DPB1*04:02	FKSIHCLLYPDTDWC	0.33870438	0.0020682488
HLA-DPA1*01:03-DPB1*04:02	TPAGLMASMSIVKAT	0.2426201	0.35038173
HLA-DPA1*01:03-DPB1*04:02	SLILEYTWLEAVIFL	0.5325122	0.00066485896
HLA-DPA1*01:03-DPB1*04:02	PPCAPGGTAKTRRPD	0.042345367	0.0012532774
HLA-DPA1*01:03-DPB1*04:02	NTLSIFKVADFKNKS	0.58305365	0.13096589
HLA-DPA1*01:03-DPB1*04:02	RQAATEFGWTLNYGG	0.31671804	0.0033017911
HLA-DPA1*01:03-DPB1*04:02	AKFPIKWTAPEAINF	0.2823176	0.06707855
HLA-DPA1*01:03-DPB1*04:02	LLLLLPPPPCPAHSA	0.22201754	0.0027577374
HLA-DPA1*01:03-DPB1*04:02	DYLPPEMIEGRMHDE	0.1441338	0.0065401336
HLA-DPA1*01:03-DPB1*04:02	EQPPLEAPGAAAPGA	0.096230045	0.00646923
HLA-DPA1*01:03-DPB1*04:02	TTQCRKDVGRPQPGR	0.04546958	0.0008091534
HLA-DPA1*01:03-DPB1*04:02	TGTAAAAATGRLLLL	0.15995169	0.0016969005
HLA-DPA1*01:03-DPB1*04:02	PKPQQFFGLMGKRDA	0.2956067	0.0032269799
HLA-DPA1*01:03-DPB1*04:02	CLLSPWSEWSDCSVT	0.20703974	0.00038427208
HLA-DPA1*01:03-DPB1*04:02	DQNGLSKGGGGGYNS	0.039239272	0.0037255164
HLA-DPA1*01:03-DPB1*04:02	ESAEACPLCTEHDFH	0.12378344	0.0020519602
HLA-DPA1*01:03-DPB1*04:02	SAYLSTKDQYPYLKS	0.24618478	0.06598258
HLA-DPA1*01:03-DPB1*04:02	GPEFTFTTPKFAQGE	0.37460622	0.7064098
HLA-DPA1*01:03-DPB1*04:02	QKPPSVRPANPAPIT	0.05118298	0.019847274
HLA-DPA1*01:03-DPB1*04:02	LPEKQDQCCTTCVVQ	0.048540715	0.0033341218
HLA-DPA1*01:03-DPB1*04:02	EVAGAAVSAGHGLPA	0.036686618	0.0059979632
HLA-DPA1*01:03-DPB1*04:02	AFWDKASETPTLQGL	0.17698234	0.0009694446
HLA-DPA1*01:03-DPB1*04:02	YFRDESGLNRKNIQD	0.10094912	0.0045632855
HLA-DPA1*01:03-DPB1*04:02	LMPFKDRATSMCSYG	0.19323905	0.0016304583
HLA-DPA1*01:03-DPB1*04:02	ESCPPSPYTERSYSH	0.055618227	0.0021814557
HLA-DPA1*01:03-DPB1*04:02	VDGSTCSFFIYLSEV	0.5649971	0.00055124855
HLA-DPA1*01:03-DPB1*04:02	ASPGCLWLLAVALLP	0.2844835	0.00091544306
HLA-DPA1*01:03-DPB1*04:02	LLRAAPTAVHPVRDY	0.08829968	0.037791457
HLA-DPA1*01:03-DPB1*04:02	LLVTPSQQAKFGDYQ	0.17680183	0.016338745
HLA-DPA1*01:03-DPB1*04:02	AVVTESTDAHHERTF	0.04188051	0.06706117
HLA-DPA1*01:03-DPB1*04:02	VCREFTEREQGEVRF	0.058126148	0.0010550398
HLA-DPA1*01:03-DPB1*04:02	VLMLMYYCCRQNNKL	0.35510927	0.0015846037
HLA-DPA1*01:03-DPB1*04:02	RMCTPIRGLLMALAV	0.4138818	0.0007862899
HLA-DPA1*01:03-DPB1*04:02	NFTIYTTVMSAGSPD	0.27053216	0.024873305
HLA-DPA1*01:03-DPB1*04:02	EPKTECERLAGTESP	0.05570664	0.0015499408
HLA-DPA1*01:03-DPB1*04:02	LFNAVGDGIVLCKMI	0.30290967	0.0016578354
HLA-DPA1*01:03-DPB1*04:02	RPKYLLGREVTGNMR	0.17651223	0.85405445
HLA-DPA1*01:03-DPB1*04:02	IEELAAPPPPVLMHH	0.15558685	0.030894363
HLA-DPA1*01:03-DPB1*04:02	PHLPAPHHQTSFLGP	0.12881577	0.004239081
HLA-DPA1*01:03-DPB1*04:02	YNHDYVQNWESYTGR	0.16171598	0.14883395
HLA-DPA1*01:03-DPB1*04:02	GHHIPPHPQDVEKQM	0.02170777	0.0049384264
HLA-DPA1*01:03-DPB1*04:02	KKSGVINLTEEVLWV	0.383299	0.0016670933
HLA-DPA1*01:03-DPB1*04:02	WMEACLGEDLPPTTE	0.11109424	0.00053035596
HLA-DPA1*01:03-DPB1*04:02	LYVHGCRLIFLFRQD	0.41497147	0.0020507874
HLA-DPA1*01:03-DPB1*04:02	RKNMQITILTCRHVT	0.32927042	0.0027832738
HLA-DPA1*01:03-DPB1*04:02	ACAPGHFGDPSRPGG	0.02826522	0.0012468026
HLA-DPA1*01:03-DPB1*04:02	ALLFMQSLWPQLTDG	0.590502	0.013591878
HLA-DPA1*01:03-DPB1*04:02	SGVPVLGFFIIAVLM	0.30175206	0.0011356715
HLA-DPA1*01:03-DPB1*04:02	LKEKQQREEELREIL	0.22208	0.0053280266
HLA-DPA1*01:03-DPB1*04:02	PTKPQPPARPPPPVL	0.03283117	0.0061691618
HLA-DPA1*01:03-DPB1*04:02	VLPQALYLSNMRKAV	0.4844189	0.062325418
HLA-DPA1*01:03-DPB1*04:02	HHVEPLERLEKLLTK	0.25842607	0.0022806667
HLA-DPA1*01:03-DPB1*04:02	PITSIEYQWIQGRLK	0.47334278	0.039537996
HLA-DPA1*01:03-DPB1*04:02	FPCGNGHCALKLWRC	0.110028155	0.00055574445
HLA-DPA1*01:03-DPB1*04:02	CGGYLMALAVLSPCP	0.38174528	0.0010856179
HLA-DPA1*01:03-DPB1*04:02	HQPGPNAPLSWVRAC	0.10171001	0.0008444623
HLA-DPA1*01:03-DPB1*04:02	GQLPNNMAMALHRQQ	0.19715708	0.007919154
HLA-DPA1*01:03-DPB1*04:02	ESCLDEEVEGQGFCS	0.11358496	0.00049003394
HLA-DPA1*01:03-DPB1*04:02	GAGTTAAELSYSLRG	0.18234062	0.17377292
HLA-DPA1*01:03-DPB1*04:02	VHLLPGLWEQGWCEI	0.30856475	0.0004852977
HLA-DPA1*01:03-DPB1*04:02	MVCASQETFGMKLSV	0.28591177	0.00042808024
HLA-DPA1*01:03-DPB1*04:02	FQLPYNGVVLAQTVA	0.37736127	0.032592177
HLA-DPA1*01:03-DPB1*04:02	ITVVAGTDLVLPCHL	0.30520302	0.0033261199
HLA-DPA1*01:03-DPB1*04:02	WLLGAVLLMDASARP	0.33373848	0.0017799158
HLA-DPA1*01:03-DPB1*04:02	MLSGMGTFQHWSDIQ	0.24255295	0.002526993
HLA-DPA1*01:03-DPB1*04:02	NSKGRSITDKTSGGP	0.011510355	0.0029149768
HLA-DPA1*01:03-DPB1*04:02	RVVEEPYTVREARIH	0.17282137	0.026423026
HLA-DPA1*01:03-DPB1*04:02	HKYTYGVRAIVQCIP	0.26043046	0.005908185
HLA-DPA1*01:03-DPB1*04:02	PRGYLTSFEMFNSTY	0.6695106	0.0046347477
HLA-DPA1*01:03-DPB1*04:02	PQQQKKKLQTDIKEN	0.041171383	0.004139128
HLA-DPA1*01:03-DPB1*04:02	RNIKEAREKLEMEME	0.1422947	0.0025081872
HLA-DPA1*01:03-DPB1*04:02	LLMLVAAFCSPALSA	0.47806808	0.0015354465
HLA-DPA1*01:03-DPB1*04:02	PMGSDPPTACCFSYT	0.092058234	0.00049067434
HLA-DPA1*01:03-DPB1*04:02	FLRRFANEYPNITRL	0.35774097	0.034941424
HLA-DPA1*01:03-DPB1*04:02	IICPSPRRYPRGQAR	0.10579288	0.0012311245
HLA-DPA1*01:03-DPB1*04:02	FLEQLILTFRKEKPS	0.42051014	0.028637692
HLA-DPA1*01:03-DPB1*04:02	LVYLGYYFGFRKQPY	0.47733662	0.042892598
HLA-DPA1*01:03-DPB1*04:02	PEPLNWTGSWDASKP	0.126936	0.0019028783
HLA-DPA1*01:03-DPB1*04:02	LALGLEHSETVKIGK	0.12460191	0.06449158
HLA-DPA1*01:03-DPB1*04:02	VSTPSWCQSTEASPK	0.07009443	0.007978888
HLA-DPA1*01:03-DPB1*04:02	CYCDGKKGFKLAQDQ	0.14244336	0.0005885499
HLA-DPA1*01:03-DPB1*04:02	MGYKTIMVNYNPETV	0.26192436	0.036170952
HLA-DPA1*01:03-DPB1*04:02	KTQSSLVPALTDFVR	0.24131918	0.016899224
HLA-DPA1*01:03-DPB1*04:02	SPVREEPGEDFPAAR	0.1053969	0.15581879
HLA-DPA1*01:03-DPB1*04:02	ITKHNDDEQYAWESS	0.057744708	0.0034130905
HLA-DPA1*01:03-DPB1*04:02	NVTLYYEALCGGCRA	0.38638723	0.0033693123
HLA-DPA1*01:03-DPB1*04:02	VSIDNWCRRDKKQCK	0.13039236	0.0015055703
HLA-DPA1*01:03-DPB1*04:02	NYWSISSRHVLLQEE	0.38171092	0.13915871
HLA-DPA1*01:03-DPB1*04:02	RDRNLLQVHDHNQPI	0.10034644	0.040999454
HLA-DPA1*01:03-DPB1*04:02	KEGPIPPDAQNPDMS	0.012517399	0.013081228
HLA-DPA1*01:03-DPB1*04:02	DQCKDSSPHCPLVVQ	0.05650227	0.0013026887
HLA-DPA1*01:03-DPB1*04:02	GHNSTVEIIYITEDD	0.11984606	0.0041734604
HLA-DPA1*01:03-DPB1*04:02	NTNRWFLTCINQPQF	0.40417945	0.0016878711
HLA-DPA1*01:03-DPB1*04:02	IIWDINSFDQWGVEL	0.33534846	0.0019951009
HLA-DPA1*01:03-DPB1*04:02	GCLGGPHPSALHTSS	0.06303789	0.0013675534
HLA-DPA1*01:03-DPB1*04:02	ALGLLCGKDADACNA	0.06530108	0.0016987069
HLA-DPA1*01:03-DPB1*04:02	EEPLARNLRNMSNQL	0.13309602	0.0012228165
HLA-DPA1*01:03-DPB1*04:02	FLSLPVLVVVLSIVL	0.36222026	0.0026831895
HLA-DPA1*01:03-DPB1*04:02	MARHGLPLLPLLSLL	0.4480623	0.020898977
HLA-DPA1*01:03-DPB1*04:02	VHQQVFPAVTSLGLN	0.32781348	0.04780502
HLA-DPA1*01:03-DPB1*04:02	APGLAGTMCASRDDW	0.07760898	0.0028106335
HLA-DPA1*01:03-DPB1*04:02	PPLPPLCFFLLLLAA	0.2645493	0.00202777
HLA-DPA1*01:03-DPB1*04:02	VLATLGEKMKEEEVE	0.09884609	0.016738985
HLA-DPA1*01:03-DPB1*04:02	IGCYLDIDKGHVKFS	0.19572	0.00794364
HLA-DPA1*01:03-DPB1*04:02	SASTTMHTTTIAEPD	0.0859119	0.015083365
HLA-DPA1*01:03-DPB1*04:02	KFGTIFCGRMRNLEK	0.305517	0.003719483
HLA-DPA1*01:03-DPB1*04:02	GGDTATCCAKWNTED	0.042845633	0.0019310545
HLA-DPA1*01:03-DPB1*04:02	ENGDNEKMAALEAKI	0.10073054	0.0014653148
HLA-DPA1*01:03-DPB1*04:02	IPPSGPAGELKFEPH	0.09963055	0.78329265
HLA-DPA1*01:03-DPB1*04:02	PIGLILLGEVALGNM	0.43913367	0.003681481
HLA-DPA1*01:03-DPB1*04:02	VRTRWALLLLFWLGW	0.2594087	0.0009909982
HLA-DPA1*01:03-DPB1*04:02	TGTLTQNRMTVAHMW	0.16243294	0.0076099606
HLA-DPA1*01:03-DPB1*04:02	SVSMGYQPYNMQNLM	0.35199356	0.007933595
HLA-DPA1*01:03-DPB1*04:02	PKPQVINIIDADLPP	0.08390141	0.0062818862
HLA-DPA1*01:03-DPB1*04:02	VTVAWKADGSPVKVG	0.041438214	0.28594616
HLA-DPA1*01:03-DPB1*04:02	QMNGMYTGLMGETEV	0.20889376	0.0010405537
HLA-DPA1*01:03-DPB1*04:02	PGAVTVAWKADGSPV	0.026646992	0.06443446
HLA-DPA1*01:03-DPB1*04:02	KIRLYSPSGFFLILG	0.59463364	0.09779464
HLA-DPA1*01:03-DPB1*04:02	PDSGAAPDAPADPDA	0.013117434	0.011501398
HLA-DPA1*01:03-DPB1*04:02	LGSCLAILILAICGL	0.1761236	0.0011996895
HLA-DPA1*01:03-DPB1*04:02	KRSRNRGPPPSWGRR	0.07141336	0.0029482828
HLA-DPA1*01:03-DPB1*04:02	VPFSQPVCFPPRPRG	0.1715769	0.0033811338
HLA-DPA1*01:03-DPB1*04:02	DREREREKEKEKELR	0.030872766	0.044763796
HLA-DPA1*01:03-DPB1*04:02	LQQCKAELNSTTEEL	0.10110327	0.0006639274
HLA-DPA1*01:03-DPB1*04:02	GAVLLMDASARPANH	0.117887534	0.0068693645
HLA-DPA1*01:03-DPB1*04:02	KMKGFSLLAEPQEFW	0.4617464	0.006488825
HLA-DPA1*01:03-DPB1*04:02	NEQLKKENGTLKRQL	0.18734221	0.0017503581
HLA-DPA1*01:03-DPB1*04:02	KRKVYLLSLLLIGFW	0.34887752	0.0058845053
HLA-DPA1*01:03-DPB1*04:02	CSLKTCWLQLAEFRK	0.6015616	0.002705441
HLA-DPA1*01:03-DPB1*04:02	NVQGSGETTYDHKNT	0.02502151	0.036486734
HLA-DPA1*01:03-DPB1*04:02	TTLTEILKGLKFNLT	0.54007494	0.0034088176
HLA-DPA1*01:03-DPB1*04:02	LLGIALLAYVASVWG	0.35542595	0.0022643607
HLA-DPA1*01:03-DPB1*04:02	KSRKTLCIIILILVI	0.21650289	0.00093272945
HLA-DPA1*01:03-DPB1*04:02	TITANTSDAYLNASE	0.1532064	0.0037817876
HLA-DPA1*01:03-DPB1*04:02	AEVESEAGWGMVTPD	0.09140134	0.0032145833
HLA-DPA1*01:03-DPB1*04:02	MCATIAMVLVNMFGV	0.41776597	0.00078277476
HLA-DPA1*01:03-DPB1*04:02	DNSFLGFVVEQHLNS	0.503592	0.08304995
HLA-DPA1*01:03-DPB1*04:02	GFMIGYLGYCKGVEP	0.26287642	0.007964328
HLA-DPA1*01:03-DPB1*04:02	CGAAICQPPCRNGGS	0.05540239	0.0009798866
HLA-DPA1*01:03-DPB1*04:02	LIERQEKSDTNFKEF	0.10241127	0.01801822
HLA-DPA1*01:03-DPB1*04:02	ATNSCKNFSELPLVM	0.39734536	0.0035021775
HLA-DPA1*01:03-DPB1*04:02	LLSQVRALDRFQVPT	0.34392554	0.027605483
HLA-DPA1*01:03-DPB1*04:02	TIIGGGDTATCCAKW	0.04868673	0.0008664375
HLA-DPA1*01:03-DPB1*04:02	SSSTYCNQMMRRRNM	0.18111303	0.0019696883
HLA-DPA1*01:03-DPB1*04:02	RILGFWGGCRVWVFA	0.3043248	0.00059908535
HLA-DPA1*01:03-DPB1*04:02	PGGEATLSQPPPRGG	0.03194968	0.002830233
HLA-DPA1*01:03-DPB1*04:02	AVSSSDDADLPPPPP	0.015869929	0.008017087
HLA-DPA1*01:03-DPB1*04:02	AVCLAAIYSCYEEFI	0.5456728	0.00078449317
HLA-DPA1*01:03-DPB1*04:02	PRSESTENQSYAKHS	0.025492435	0.0017622315
HLA-DPA1*01:03-DPB1*04:02	RSMFMEPAKRMKKSL	0.38859573	0.0044921217
HLA-DPA1*01:03-DPB1*04:02	DDDSEEDEEDDEDED	0.009289709	0.028511446
HLA-DPA1*01:03-DPB1*04:02	LRAKALELERKLTEL	0.2567208	0.0075203003
HLA-DPA1*01:03-DPB1*04:02	CRYSAAAQYKFFIVA	0.48119432	0.0008781374
HLA-DPA1*01:03-DPB1*04:02	YPKSLLSLPLVGSLP	0.4973481	0.58969325
HLA-DPA1*01:03-DPB1*04:02	WSFSNGTSWRKETVQ	0.16642173	0.008864727
HLA-DPA1*01:03-DPB1*04:02	TDGKICSWSLDMLSH	0.33727497	0.0015941618
HLA-DPA1*01:03-DPB1*04:02	PVASLHATSTSAESI	0.072341494	0.0040716613
HLA-DPA1*01:03-DPB1*04:02	SPNSSPVPSPGSPSG	0.025346724	0.0045403764
HLA-DPA1*01:03-DPB1*04:02	QNKDGKLTKEEIVDK	0.06152909	0.2786523
HLA-DPA1*01:03-DPB1*04:02	DFRYDKPQEWDAQFF	0.21477666	0.061102204
HLA-DPA1*01:03-DPB1*04:02	FLIIVTSIALLVVLY	0.2551799	0.0017384585
HLA-DPA1*01:03-DPB1*04:02	SLPACPEESPLLVGP	0.11149142	0.00080372504
HLA-DPA1*01:03-DPB1*04:02	LSYKFRLLLLLTLCL	0.27955264	0.0010388432
HLA-DPA1*01:03-DPB1*04:02	KVFLIDNLDTSAANR	0.32858953	0.07898142
HLA-DPA1*01:03-DPB1*04:02	ETSPAVLLKEIILVD	0.3226285	0.006317285
HLA-DPA1*01:03-DPB1*04:02	EGEDPCVEAVGERGG	0.026996737	0.00086394965
HLA-DPA1*01:03-DPB1*04:02	ATMSFLLSSLLALLT	0.74256986	0.0029444993
HLA-DPA1*01:03-DPB1*04:02	LPGMAIGYSSSKLTL	0.28671914	0.009599469
HLA-DPA1*01:03-DPB1*04:02	FSFMSLDCLVVGGPR	0.4090203	0.012279717
HLA-DPA1*01:03-DPB1*04:02	GPRLLDIIDTAVFDY	0.26478118	0.009187379
HLA-DPA1*01:03-DPB1*04:02	EILTALRKLGEKLTA	0.23227093	0.0018504275
HLA-DPA1*01:03-DPB1*04:02	SPCCIVTSTYGWTAN	0.23607421	0.005527802
HLA-DPA1*01:03-DPB1*04:02	GTPPIFSWMSAAPTS	0.19041592	0.13520129
HLA-DPA1*01:03-DPB1*04:02	ELPALGISGIRPTYI	0.17744324	0.008200144
HLA-DPA1*01:03-DPB1*04:02	VALGQPVRLCCGRAE	0.119943805	0.0010490671
HLA-DPA1*01:03-DPB1*04:02	VETIVDTLCTNMLSD	0.29764456	0.0016143492
HLA-DPA1*01:03-DPB1*04:02	XPHSLRYNLMVLSQD	0.42136678	0.9445753
HLA-DPA1*01:03-DPB1*04:02	GRLTEDPRLKPWNGS	0.07188056	0.004137377
HLA-DPA1*01:03-DPB1*04:02	NGMCSRKQKRIFQTL	0.32543248	0.00049611635
HLA-DPA1*01:03-DPB1*04:02	KSSGCAYQDVGVTCP	0.07848008	0.002373762
HLA-DPA1*01:03-DPB1*04:02	SWDCGLSRVGTDKTG	0.07242902	0.0007941589
HLA-DPA1*01:03-DPB1*04:02	HFCKAKIKGYQRLIS	0.37870258	0.00033441905
HLA-DPA1*01:03-DPB1*04:02	RQAARSRFFSRPSGR	0.18487209	0.012035764
HLA-DPA1*01:03-DPB1*04:02	SHISLSKAEFQDALE	0.4611805	0.53670585
HLA-DPA1*01:03-DPB1*04:02	QKQSLEYLEQVRQHL	0.34619996	0.011277032
HLA-DPA1*01:03-DPB1*04:02	GQEPFLQWLMLLSNE	0.51781625	0.004197194
HLA-DPA1*01:03-DPB1*04:02	CEKYNVSSLEKYSPD	0.25204036	0.005658013
HLA-DPA1*01:03-DPB1*04:02	GDSSPVVDSGPGPAS	0.0044313148	0.037876077
HLA-DPA1*01:03-DPB1*04:02	VIDRIDVCPENAEVT	0.03548554	0.052980084
HLA-DPA1*01:03-DPB1*04:02	IRINSQASESRQDSA	0.031642728	0.06845386
HLA-DPA1*01:03-DPB1*04:02	NQGYSNYWNQGYGNY	0.2250957	0.017881664
HLA-DPA1*01:03-DPB1*04:02	DAGKMFVGGLSWDTS	0.22231331	0.31910247
HLA-DPA1*01:03-DPB1*04:02	SFFILSLILEYTWLE	0.5664631	0.0007043344
HLA-DPA1*01:03-DPB1*04:02	WLDRDGTVQPGSSYW	0.05118868	0.00210823
HLA-DPA1*01:03-DPB1*04:02	EGFNQADKAINTAVK	0.0763006	0.03944329
HLA-DPA1*01:03-DPB1*04:02	PSTCVYALTFETPLV	0.6285829	0.0012250388
HLA-DPA1*01:03-DPB1*04:02	AVHYAAAYGNRQNLE	0.14971636	0.1360494
HLA-DPA1*01:03-DPB1*04:02	TKYCKKWQDEDGKKQ	0.050748833	0.0021509386
HLA-DPA1*01:03-DPB1*04:02	NGLGKDHEILRRRIE	0.12791401	0.0055498006
HLA-DPA1*01:03-DPB1*04:02	AGLGELLRSLSNSTA	0.16227074	0.0018416602
HLA-DPA1*01:03-DPB1*04:02	QTGKILKVNMWRMLL	0.52860713	0.0035392814
HLA-DPA1*01:03-DPB1*04:02	VTSAHKGPDETLRIK	0.04299999	0.0066341683
HLA-DPA1*01:03-DPB1*04:02	PGMEQPPHHPYYQHH	0.063923575	0.0075187846
HLA-DPA1*01:03-DPB1*04:02	TQKLGSLNNEPALPS	0.1468242	0.012659391
HLA-DPA1*01:03-DPB1*04:02	PQLTDGATRVYYLGI	0.1930397	0.0011983763
HLA-DPA1*01:03-DPB1*04:02	LLLGPTRGLRNATQR	0.09576498	0.0012517987
HLA-DPA1*01:03-DPB1*04:02	QGDLDFEWNNFIDAM	0.6208131	0.0051221256
HLA-DPA1*01:03-DPB1*04:02	FVCLLLSGLAVFFLF	0.2442954	0.0019651926
HLA-DPA1*01:03-DPB1*04:02	RQFLMCLSLCTAFAL	0.42020124	0.0010437658
HLA-DPA1*01:03-DPB1*04:02	LGALALTAVMSPCGG	0.20625731	0.0013659361
HLA-DPA1*01:03-DPB1*04:02	KFCLNPKTNLCQKIR	0.1940259	0.006637129
HLA-DPA1*01:03-DPB1*04:02	TLHQSAQLSVLLTVE	0.36064962	0.0020980488
HLA-DPA1*01:03-DPB1*04:02	NRPMLISLDKQTCTL	0.20639715	0.002143588
HLA-DPA1*01:03-DPB1*04:02	AGLPHTEVPQGKGNV	0.03394936	0.0031027608
HLA-DPA1*01:03-DPB1*04:02	ACHRDYLESKTCSLS	0.19062026	0.0017863043
HLA-DPA1*01:03-DPB1*04:02	EDSGTYECRASNDPK	0.03815081	0.00973979
HLA-DPA1*01:03-DPB1*04:02	WALLFMQSLWPQLTD	0.64209443	0.0019439312
HLA-DPA1*01:03-DPB1*04:02	SAGSTRNKDPTRRPE	0.027238417	0.0021556406
HLA-DPA1*01:03-DPB1*04:02	MMEGGRSKGFGFVCF	0.26469734	0.00055872364
HLA-DPA1*01:03-DPB1*04:02	SSGSSSTRSRSSSTS	0.04975354	0.003468182
HLA-DPA1*01:03-DPB1*04:02	SRVSHPVSKARKPPV	0.10248056	0.0039918334
HLA-DPA1*01:03-DPB1*04:02	GGLGDSFYEYLLKAW	0.59974533	0.00885092
HLA-DPA1*01:03-DPB1*04:02	EFGMAIGPENSGKVV	0.11937341	0.0014964098
HLA-DPA1*01:03-DPB1*04:02	TRSPSVCLSEACVSV	0.19478598	0.00053692097
HLA-DPA1*01:03-DPB1*04:02	TAEHHKDICLTVTTS	0.109107696	0.0019899372
HLA-DPA1*01:03-DPB1*04:02	NYAAQPDKDDPCCSA	0.020527942	0.00068839133
HLA-DPA1*01:03-DPB1*04:02	CQIQKGQTPKPEPTP	0.019024136	0.002806561
HLA-DPA1*01:03-DPB1*04:02	SPVREEPGEDFPAAR	0.1053969	0.15581879
HLA-DPA1*01:03-DPB1*04:02	PGPMASSPEPAVAKG	0.07763367	0.061398007
HLA-DPA1*01:03-DPB1*04:02	LLEYLQDYTDRVKPL	0.24469908	0.36310437
HLA-DPA1*01:03-DPB1*04:02	WARQSWGQCQPVCQP	0.11368305	0.0010914453
HLA-DPA1*01:03-DPB1*04:02	NYEEAAMAIASLNGY	0.23983654	0.009461539
HLA-DPA1*01:03-DPB1*04:02	TNLPKPRQKQPGVGP	0.061779793	0.007254624
HLA-DPA1*01:03-DPB1*04:02	LPRVCGTTLHLLLLG	0.41381264	0.0078710485
HLA-DPA1*01:03-DPB1*04:02	EQPQVELFVKAGSDG	0.17180787	0.08564842
HLA-DPA1*01:03-DPB1*04:02	FPPNYDQSKFEEHVE	0.2538055	0.9610246
HLA-DPA1*01:03-DPB1*04:02	PGAVTVAWKADGSPV	0.026646992	0.06443446
HLA-DPA1*01:03-DPB1*04:02	ILAICGLKLQRRWKR	0.4362044	0.007152955
HLA-DPA1*01:03-DPB1*04:02	DGTLNREDLSRLVNC	0.19173002	0.003681679
HLA-DPA1*01:03-DPB1*04:02	GLVSIAVVQDGDGRR	0.061516948	0.0091049615
HLA-DPA1*01:03-DPB1*04:02	ELSILGTVGVFFMPA	0.54112476	0.047634475
HLA-DPA1*01:03-DPB1*04:02	HGVPEYPTPILAFLR	0.2275351	0.0057212496
HLA-DPA1*01:03-DPB1*04:02	SAWQFWIEVQVSEEH	0.2872626	0.0018268146
HLA-DPA1*01:03-DPB1*04:02	MASFLLLVAALYGCC	0.3516569	0.0012495501
HLA-DPA1*01:03-DPB1*04:02	DECSSGQHQCDSSTV	0.020293798	0.0006948989
HLA-DPA1*01:03-DPB1*04:02	KNFLSTSETDPSTLG	0.15488046	0.019025264
HLA-DPA1*01:03-DPB1*04:02	VEPKTECERLAGTES	0.07485525	0.002826685
HLA-DPA1*01:03-DPB1*04:02	TVYSVLHTTPAILLK	0.50696456	0.06285866
HLA-DPA1*01:03-DPB1*04:02	MSETRSSDPPRLMKC	0.057901654	0.0007898469
HLA-DPA1*01:03-DPB1*04:02	PRTPRPGRREPVMPR	0.09002388	0.0014622465
HLA-DPA1*01:03-DPB1*04:02	NFSLPEEDTKLKIPL	0.1520847	0.0039020055
HLA-DPA1*01:03-DPB1*04:02	LAKVKKQLRDLEAKV	0.12155998	0.0026462872
HLA-DPA1*01:03-DPB1*04:02	GGPLVCNQSLQGIIS	0.27934435	0.0050755674
HLA-DPA1*01:03-DPB1*04:02	VTSPCCIVTSTYGWT	0.1993688	0.0007348098
HLA-DPA1*01:03-DPB1*04:02	LLSLLLIGFWDCVTC	0.4128112	0.00033779064
HLA-DPA1*01:03-DPB1*04:02	GGRYEEYRGYSPDAY	0.1353231	0.0029165896
HLA-DPA1*01:03-DPB1*04:02	QDRDQIYRRRSPSPY	0.05641103	0.004374382
HLA-DPA1*01:03-DPB1*04:02	TIVDTPGFGDAVDNS	0.065238	0.03677272
HLA-DPA1*01:03-DPB1*04:02	APQPLLPGSVRPLPC	0.13255075	0.012021064
HLA-DPA1*01:03-DPB1*04:02	RGYLARKAFAKRQQQ	0.31989744	0.39077324
HLA-DPA1*01:03-DPB1*04:02	LSGVLAADRERSIHD	0.077575274	0.03762205
HLA-DPA1*01:03-DPB1*04:02	YNDHYMYLNHGQQTI	0.21057646	0.018554548
HLA-DPA1*01:03-DPB1*04:02	PLYRTQSRGRGGPLR	0.09944673	0.003214993
HLA-DPA1*01:03-DPB1*04:02	PHSLGCYNPMMEDGI	0.17080417	0.0004701959
HLA-DPA1*01:03-DPB1*04:02	AAAAAAAERGEMKAA	0.050868977	0.02198034
HLA-DPA1*01:03-DPB1*04:02	CVLPPMDGYPHCEGK	0.092664056	0.0006249535
HLA-DPA1*01:03-DPB1*04:02	HGSKLKVVITSKSGE	0.09645245	0.0036400878
HLA-DPA1*01:03-DPB1*04:02	CLGRPGLLGPGPGPT	0.040519647	0.0016802493
HLA-DPA1*01:03-DPB1*04:02	GFQPNTQVKVIAATN	0.08842777	0.035915535
HLA-DPA1*01:03-DPB1*04:02	HINTTKNNPVMSLQD	0.0973983	0.0020403666
HLA-DPA1*01:03-DPB1*04:02	RDCADGSDEEACPLL	0.051362883	0.0008390789
HLA-DPA1*01:03-DPB1*04:02	PNGTEVPNTRSRGHH	0.032193836	0.0021059061
HLA-DPA1*01:03-DPB1*04:02	SNLGQRSLPISLVFL	0.4122546	0.007397895
HLA-DPA1*01:03-DPB1*04:02	FDLPVDKDGNPDNET	0.012933974	0.03240645
HLA-DPA1*01:03-DPB1*04:02	CHVTDHVHAGMETLF	0.1373685	0.0006680911
HLA-DPA1*01:03-DPB1*04:02	AMPLNFTGGQLHSRM	0.31834015	0.082581
HLA-DPA1*01:03-DPB1*04:02	EKYNLFESSIRKALP	0.5655441	0.4155181
HLA-DPA1*01:03-DPB1*04:02	EQYSNYSVNGEPVNG	0.08451586	0.019971376
HLA-DPA1*01:03-DPB1*04:02	FLSFTDSDLRNDSYS	0.29963198	0.19773388
HLA-DPA1*01:03-DPB1*04:02	FQANAQLSNPKINPL	0.19638452	0.21719852
HLA-DPA1*01:03-DPB1*04:02	RQQPGGRGGRSSGNK	0.042483408	0.004335666
HLA-DPA1*01:03-DPB1*04:02	EQVESRALTMFRDIA	0.49347717	0.0069963797
HLA-DPA1*01:03-DPB1*04:02	RSQVGAGQRAARADS	0.026687523	0.004753947
HLA-DPA1*01:03-DPB1*04:02	AKVPQIEVETHKVAA	0.1178713	0.06096524
HLA-DPA1*01:03-DPB1*04:02	FTSCSERHFVSLCQK	0.39816964	0.003053404
HLA-DPA1*01:03-DPB1*04:02	LLGQFNLLQLDPDCR	0.31841242	0.0034889008
HLA-DPA1*01:03-DPB1*04:02	APQLLIVLLGLSALL	0.27654904	0.0056923167
HLA-DPA1*01:03-DPB1*04:02	LVYHIGLTPAKLPDL	0.25647473	0.015510341
HLA-DPA1*01:03-DPB1*04:02	LGDMEPLKGTTPLMQ	0.15531851	0.0019255116
HLA-DPA1*01:03-DPB1*04:02	LPAGSRVELVNTSCQ	0.09645371	0.0034883828
HLA-DPA1*01:03-DPB1*04:02	AKDKNNHCGIATAAS	0.037822213	0.0015387479
HLA-DPA1*01:03-DPB1*04:02	SCKYNPKYSVANDTG	0.087246366	0.030300563
HLA-DPA1*01:03-DPB1*04:02	KKDVMWIGFLTRTVL	0.61964947	0.0150868315
HLA-DPA1*01:03-DPB1*04:02	LLFPPQQLKPPPELC	0.12421427	0.00065320526
HLA-DPA1*01:03-DPB1*04:02	CLHWRLSKRKCETNN	0.123712696	0.00055445125
HLA-DPA1*01:03-DPB1*04:02	IPPSGPAGELKFEPH	0.09963055	0.78329265
HLA-DPA1*01:03-DPB1*04:02	LIRMPKMGKTIHKYV	0.26036078	0.0046854513
HLA-DPA1*01:03-DPB1*04:02	QAPLLIALGLLLAAP	0.3864741	0.017095271
HLA-DPA1*01:03-DPB1*04:02	DVWSGASSKSEKNEY	0.041248273	0.017659752
HLA-DPA1*01:03-DPB1*04:02	LEAIIEEDDGDGGWV	0.0147213405	0.0028113932
HLA-DPA1*01:03-DPB1*04:02	STALPDRRWGPRILG	0.096191816	0.0030240864
HLA-DPA1*01:03-DPB1*04:02	QQMHTPPVQSSSACM	0.106791615	0.0035373769
HLA-DPA1*01:03-DPB1*04:02	PNVPSIALPSKPAKK	0.14243798	0.009972841
HLA-DPA1*01:03-DPB1*04:02	RKDVYVQLYLQHLTA	0.72020274	0.58711207
HLA-DPA1*01:03-DPB1*04:02	PEIHRRIDISPSTLR	0.05163186	0.005500283
HLA-DPA1*01:03-DPB1*04:02	WHPREPSDPNERCVV	0.00885036	0.0011230533
HLA-DPA1*01:03-DPB1*04:02	GLWILGCHNSDFRNR	0.19160686	0.00096078555
HLA-DPA1*01:03-DPB1*04:02	WIFLLRGVMKISPEQ	0.3779061	0.0074570067
HLA-DPA1*01:03-DPB1*04:02	TIMDIVVIAGVIAAV	0.299408	0.0020843365
HLA-DPA1*01:03-DPB1*04:02	SNAPITAPAEVEVAD	0.042590227	0.0070454017
HLA-DPA1*01:03-DPB1*04:02	VSHLQKGKAPAVFVK	0.14986691	0.065867886
HLA-DPA1*01:03-DPB1*04:02	ESCYGAEAEDIKCCN	0.08494939	0.0015071733
HLA-DPA1*01:03-DPB1*04:02	EILWRPKEAFSDGIT	0.14745782	0.025880475
HLA-DPA1*01:03-DPB1*04:02	QPPPQLQLQPGEEER	0.056906525	0.0402537
HLA-DPA1*01:03-DPB1*04:02	GVEDEPLLRENPRRF	0.17722587	0.08703412
HLA-DPA1*01:03-DPB1*04:02	CRANEPCTSFAECVC	0.21801995	0.0006803451
HLA-DPA1*01:03-DPB1*04:02	TSYIFQQPQHGPWQT	0.12700228	0.0029357343
HLA-DPA1*01:03-DPB1*04:02	SSSAPSGGEASFNLS	0.105870895	0.005317884
HLA-DPA1*01:03-DPB1*04:02	HPISDHEATLRCWAL	0.1278797	0.009830406
HLA-DPA1*01:03-DPB1*04:02	PRELLEKLIESRQAN	0.11169637	0.009831224
HLA-DPA1*01:03-DPB1*04:02	VSDTESWDQHVQKLN	0.09369402	0.00783073
HLA-DPA1*01:03-DPB1*04:02	AEVEETLKRLQSQKG	0.0700989	0.0030139252
HLA-DPA1*01:03-DPB1*04:02	GEEVPAEEQDPSPEA	0.0074821794	0.008744851
HLA-DPA1*01:03-DPB1*04:02	DISIIVRDSLMQPVR	0.41217557	0.07100349
HLA-DPA1*01:03-DPB1*04:02	CLMEALEDKRVRLQP	0.15993421	0.00036330018
HLA-DPA1*01:03-DPB1*04:02	EGSVEEGAEYTSHNN	0.046410445	0.011325039
HLA-DPA1*01:03-DPB1*04:02	TKYCKKWQDEDGKKQ	0.050748833	0.0021509386
HLA-DPA1*01:03-DPB1*04:02	PLCELMFPPNYDQSK	0.2591823	0.00044683172
HLA-DPA1*01:03-DPB1*04:02	FKTLRNHWKKTTAGL	0.13021192	0.0024545067
HLA-DPA1*01:03-DPB1*04:02	LPPSSVKAEITINIG	0.15404741	0.26578027
HLA-DPA1*01:03-DPB1*04:02	LMTIGFILLLVFGSV	0.31245282	0.003009691
HLA-DPA1*01:03-DPB1*04:02	LKHSSTLPPESTQVR	0.05800879	0.006426127
HLA-DPA1*01:03-DPB1*04:02	QAPLLIALGLLLAAP	0.3864741	0.017095271
HLA-DPA1*01:03-DPB1*04:02	PPTPSPSCCHPRLSL	0.07241662	0.0020759108
HLA-DPA1*01:03-DPB1*04:02	GLELPLSCQEVLWPL	0.36237764	0.0011586754
HLA-DPA1*01:03-DPB1*04:02	GNSYSHKVDIFSLGL	0.3444856	0.0054782885
HLA-DPA1*01:03-DPB1*04:02	DLNSLASALEEMGKS	0.18294403	0.015525544
HLA-DPA1*01:03-DPB1*04:02	STPSWCQSTEASPKR	0.089535184	0.0024459884
HLA-DPA1*01:03-DPB1*04:02	SVPNIKLAKCLVNSA	0.25803667	0.005806441
HLA-DPA1*01:03-DPB1*04:02	GRKGADIMYTGTVDC	0.109783694	0.0007852248
HLA-DPA1*01:03-DPB1*04:02	NLPLVIGTIPLHPFG	0.43290842	0.24497788
HLA-DPA1*01:03-DPB1*04:02	RSRVWAEPCLIDAAK	0.2935095	0.047386944
HLA-DPA1*01:03-DPB1*04:02	NTYKCTKQLLSERFG	0.4799485	0.024719436
HLA-DPA1*01:03-DPB1*04:02	LDHRVHARIIGARGK	0.12642871	0.018659707
HLA-DPA1*01:03-DPB1*04:02	LVKNHEHGDQKEGDR	0.01830265	0.029574703
HLA-DPA1*01:03-DPB1*04:02	KQQMEKGPIDAITGE	0.07228424	0.008940643
HLA-DPA1*01:03-DPB1*04:02	QEGRVHSPEGCPEIL	0.03408849	0.0011016561
HLA-DPA1*01:03-DPB1*04:02	CLPNPGTFEECHRKC	0.13708973	0.0012135168
HLA-DPA1*01:03-DPB1*04:02	DNWCRRDKKQCKSRF	0.08973462	0.00065300113
HLA-DPA1*01:03-DPB1*04:02	GLESESWGDLAQPLA	0.2995801	0.014587203
HLA-DPA1*01:03-DPB1*04:02	ERGVRCLLEKQLPNG	0.12692381	0.003158709
HLA-DPA1*01:03-DPB1*04:02	DDPQKRKPDIKKAKL	0.046873007	0.039199386
HLA-DPA1*01:03-DPB1*04:02	ELNMIIMLPDETTDL	0.17410919	0.0017034741
HLA-DPA1*01:03-DPB1*04:02	CKGVEPKTECERLAG	0.057968818	0.0031796866
HLA-DPA1*01:03-DPB1*04:02	CTNNEVHNLTECKNA	0.044988114	0.00069888233
HLA-DPA1*01:03-DPB1*04:02	KLLAATVLLLTICSL	0.39319867	0.0019445184
HLA-DPA1*01:03-DPB1*04:02	GLGELLRSLSNSTAR	0.19546212	0.0072213137
HLA-DPA1*01:03-DPB1*04:02	ALILGILMTIGFILL	0.29736546	0.0025559606
HLA-DPA1*01:03-DPB1*04:02	GSVVPTVQEPKDVLE	0.043561436	0.0052653286
HLA-DPA1*01:03-DPB1*04:02	SLGDVGNVTVAVPTV	0.06584655	0.0015481027
HLA-DPA1*01:03-DPB1*04:02	KRGPSVTAKVFFDVR	0.36748523	0.16970772
HLA-DPA1*01:03-DPB1*04:02	YRGPFADENFKLRHS	0.39814505	0.8317525
HLA-DPA1*01:03-DPB1*04:02	DNASDKDLADLVSEM	0.0615782	0.0031185858
HLA-DPA1*01:03-DPB1*04:02	KGDLVRVGGFDVSIQ	0.3490608	0.058514304
HLA-DPA1*01:03-DPB1*04:02	WALGFYPAEITLTWQ	0.31525022	0.0035626893
HLA-DPA1*01:03-DPB1*04:02	RNKPITNSKLHEEEP	0.08168834	0.022556722
HLA-DPA1*01:03-DPB1*04:02	GDRSATLKRQSLDQV	0.15852007	0.03400265
HLA-DPA1*01:03-DPB1*04:02	YPYPMPPLPDEDKKV	0.06347023	0.0112092
HLA-DPA1*01:03-DPB1*04:02	DNFVCCLVRLETMFR	0.42611012	0.00085638434
HLA-DPA1*01:03-DPB1*04:02	FFGLVFTWLACKGQG	0.42886776	0.0013310227
HLA-DPA1*01:03-DPB1*04:02	FILSLILEYTWLEAV	0.5781368	0.0004505231
HLA-DPA1*01:03-DPB1*04:02	YKKDGADFAKWRCVL	0.31114468	0.0011468034
HLA-DPA1*01:03-DPB1*04:02	RTLVLSPAAAPRGPG	0.2157615	0.07320601
HLA-DPA1*01:03-DPB1*04:02	PNSTYDYFLLPAGLS	0.5114169	0.0028395283
HLA-DPA1*01:03-DPB1*04:02	DGRDCTVEMPILKDV	0.25313064	0.0011719152
HLA-DPA1*01:03-DPB1*04:02	GLLLLLLAVAVRESW	0.25852758	0.0014108137
HLA-DPA1*01:03-DPB1*04:02	AERSPARSPGSWLFP	0.06733126	0.0006068302
HLA-DPA1*01:03-DPB1*04:02	ALYIMAGTVDDVPKL	0.19810906	0.0070455717
HLA-DPA1*01:03-DPB1*04:02	KGTVEGFEPADNKCL	0.123106174	0.00069609174
HLA-DPA1*01:03-DPB1*04:02	QQRLKGLPGLLSSSW	0.28334025	0.0018058527
HLA-DPA1*01:03-DPB1*04:02	PFSPGLFHRLDEDWD	0.26417485	0.30556837
HLA-DPA1*01:03-DPB1*04:02	RTMRTSSSPRWTRLP	0.21139738	0.0010982355
HLA-DPA1*01:03-DPB1*04:02	KQVEEKPQRAQNISS	0.034155898	0.0032635476
HLA-DPA1*01:03-DPB1*04:02	VTNCGEHDTTEYKLR	0.020920236	0.0017185251
HLA-DPA1*01:03-DPB1*04:02	SLPRKMPFVRGQSFS	0.37107724	0.0018724132
HLA-DPA1*01:03-DPB1*04:02	VVTIVSAFQFGEVVL	0.57908124	0.0015176765
HLA-DPA1*01:03-DPB1*04:02	HYNHSGSHTYQRMIG	0.16611663	0.04506564
HLA-DPA1*01:03-DPB1*04:02	RELLRIPQAALAKPI	0.36119565	0.04700113
HLA-DPA1*01:03-DPB1*04:02	GGDFVNGDGTGVASI	0.080467984	0.0020836326
HLA-DPA1*01:03-DPB1*04:02	CGALKAADVGISLSQ	0.19153808	0.01332538
HLA-DPA1*01:03-DPB1*04:02	GFRGGRGGGFRGRGH	0.07501427	0.0039762235
HLA-DPA1*01:03-DPB1*04:02	RGGRDHGDWDEASRL	0.031121304	0.0058441637
HLA-DPA1*01:03-DPB1*04:02	SDEQKKQEILKKFMD	0.15967248	0.007171695
HLA-DPA1*01:03-DPB1*04:02	SPSDRRDCYKYQCAK	0.06358607	0.0070903017
HLA-DPA1*01:03-DPB1*04:02	SNPNATSSSSQDPES	0.0081586195	0.0040603084
HLA-DPA1*01:03-DPB1*04:02	PGACGAAICQPPCRN	0.05443568	0.0013285574
HLA-DPA1*01:03-DPB1*04:02	QENIAGVFNKSCAIS	0.2118751	0.0014146754
HLA-DPA1*01:03-DPB1*04:02	YLLREGEEFTVTCTI	0.3213291	0.0011239927
HLA-DPA1*01:03-DPB1*04:02	AGTESPVREEPGEDF	0.044560812	0.00394208
HLA-DPA1*01:03-DPB1*04:02	NQTVVSESSQGSRQA	0.03962183	0.0038256415
HLA-DPA1*01:03-DPB1*04:02	NQNSSKKESESEDSS	0.015981492	0.0024744247
HLA-DPA1*01:03-DPB1*04:02	VIPSPPEDDEEEDND	0.0045264373	0.021035483
HLA-DPA1*01:03-DPB1*04:02	AQESCSMRCGALDGP	0.09158801	0.00060118886
HLA-DPA1*01:03-DPB1*04:02	IVDAEWNILYDKLEK	0.42150027	0.20163767
HLA-DPA1*01:03-DPB1*04:02	SGPLTGWRVFLLLLC	0.33831832	0.0010195721
HLA-DPA1*01:03-DPB1*04:02	ILAFFACWLPYYIGI	0.565271	0.0016044313
HLA-DPA1*01:03-DPB1*04:02	ALRMYPLKPTWWFCA	0.39417246	0.0004770881
HLA-DPA1*01:03-DPB1*04:02	PREFNVTVTVRNDGE	0.07026936	0.0069640875
HLA-DPA1*01:03-DPB1*04:02	LGLDGFVERIKHACQ	0.14992891	0.0012966829
HLA-DPA1*01:03-DPB1*04:02	FRGATELYRTGKKSH	0.13342829	0.008081022
HLA-DPA1*01:03-DPB1*04:02	STLRCTVDSQKTGTW	0.034344774	0.0013595645
HLA-DPA1*01:03-DPB1*04:02	SCCSGALYYGSKVVP	0.20364723	0.0007587159
HLA-DPA1*01:03-DPB1*04:02	YNWTIPEGHAPTDAD	0.021388372	0.002291696
HLA-DPA1*01:03-DPB1*04:02	LDTLCSAPGSTVTTQ	0.11336599	0.0025294162
HLA-DPA1*01:03-DPB1*04:02	SDDPEKKKLQNQLQG	0.042722538	0.005578343
HLA-DPA1*01:03-DPB1*04:02	QIQEARADLARRGLR	0.107218616	0.017789328
