# Supplementary material for: MHCII-peptide presentation: an assessment of the state-of-the-art prediction methods
Source: Front Immunol. 2024 Mar 12;15:1293706. doi: 10.3389/fimmu.2024.1293706 (PMC11027168; doi:10.3389/fimmu.2024.1293706)
Supplement: Supplementary file 2 [file DataSheet_2.zip › output/BERT/neg/15_HLA-DPA1_02_01_DPB1_01_01.csv]

allele	peptide	affinity_pred	mass_pred
HLA-DPA1*02:01-DPB1*01:01	IGYLGYCKGVEPKTE	0.24544433	0.011134876
HLA-DPA1*02:01-DPB1*01:01	NLPTASKWALRFSIR	0.3636194	0.04820116
HLA-DPA1*02:01-DPB1*01:01	IGFMIGYLGYCKGVE	0.41533202	0.038766436
HLA-DPA1*02:01-DPB1*01:01	DSVLMKIHTSLQSKE	0.39004186	0.020288024
HLA-DPA1*02:01-DPB1*01:01	VSEFVSDAFDACNLN	0.4367004	0.351301
HLA-DPA1*02:01-DPB1*01:01	GAPDHISVKQCLLAI	0.28763214	0.0012287362
HLA-DPA1*02:01-DPB1*01:01	QTVCLDDTTVKFEIW	0.32225507	0.00041330289
HLA-DPA1*02:01-DPB1*01:01	ELKKLLMSNGNKEGA	0.24522799	0.005566804
HLA-DPA1*02:01-DPB1*01:01	TFRGSVTISVQALQV	0.4402984	0.005020843
HLA-DPA1*02:01-DPB1*01:01	QGGGGNPFHRSWNSW	0.10901723	0.065076366
HLA-DPA1*02:01-DPB1*01:01	VYESDQNKDGKLTKE	0.102324516	0.40962777
HLA-DPA1*02:01-DPB1*01:01	AFAKRQQQLTAMKVL	0.38254547	0.04105308
HLA-DPA1*02:01-DPB1*01:01	RCLLLLVAIVGFQVL	0.21934448	0.0007362646
HLA-DPA1*02:01-DPB1*01:01	NGTYTVKIVAISEDY	0.38440192	0.0674895
HLA-DPA1*02:01-DPB1*01:01	FWICKTCFRCLKRLK	0.34590524	0.0005106997
HLA-DPA1*02:01-DPB1*01:01	DPWGRNEAWRYMGGF	0.17880405	0.012310592
HLA-DPA1*02:01-DPB1*01:01	ASEGSAESMGPDSRP	0.0094523365	0.025607437
HLA-DPA1*02:01-DPB1*01:01	LMITELILASKSYYD	0.4668026	0.008114769
HLA-DPA1*02:01-DPB1*01:01	AIRVCSEVLQMEPDN	0.44139516	0.11253705
HLA-DPA1*02:01-DPB1*01:01	HESCLDEEVEGQGFC	0.21886489	0.0012536617
HLA-DPA1*02:01-DPB1*01:01	EKGKLLHGQNGSVPN	0.17758368	0.029748786
HLA-DPA1*02:01-DPB1*01:01	CVMTGMTADSRSQVQ	0.0651044	0.0027944404
HLA-DPA1*02:01-DPB1*01:01	ESKRPKNIPIIVLPL	0.44916642	0.046123154
HLA-DPA1*02:01-DPB1*01:01	FNPGVFVANLTEWKR	0.3916639	0.18645962
HLA-DPA1*02:01-DPB1*01:01	LGNGRRSMKSPPLVL	0.27937195	0.015755864
HLA-DPA1*02:01-DPB1*01:01	VEISKTVLWPESISV	0.4377661	0.003588962
HLA-DPA1*02:01-DPB1*01:01	PEAPWPPAPRARACR	0.07713531	0.0013327476
HLA-DPA1*02:01-DPB1*01:01	QYADDWMAGAVAPPA	0.12331774	0.00404658
HLA-DPA1*02:01-DPB1*01:01	FKRVPQCPSGRVYVL	0.17094758	0.0022945367
HLA-DPA1*02:01-DPB1*01:01	DAYLNASETTTLSPS	0.31774747	0.017164286
HLA-DPA1*02:01-DPB1*01:01	QLFAFLNLLPVEADI	0.52325183	0.0025380212
HLA-DPA1*02:01-DPB1*01:01	FSSQVCRVAYEIMQT	0.40227202	0.0026360159
HLA-DPA1*02:01-DPB1*01:01	QPSRCHPDAFCYNTP	0.16132736	0.014546101
HLA-DPA1*02:01-DPB1*01:01	NRGGFRGGFGSGIRG	0.18605678	0.09329027
HLA-DPA1*02:01-DPB1*01:01	NKEGASGRPGSPKME	0.0098529	0.012450075
HLA-DPA1*02:01-DPB1*01:01	QVVINGLNSTEPLVK	0.36232084	0.06352465
HLA-DPA1*02:01-DPB1*01:01	NLKKKFSCCVLVFLL	0.39904043	0.0013575759
HLA-DPA1*02:01-DPB1*01:01	QVKIQGQNKEMLAAA	0.36566952	0.0054755798
HLA-DPA1*02:01-DPB1*01:01	LCRARSTQGEVTRKV	0.08483555	0.0012901085
HLA-DPA1*02:01-DPB1*01:01	RNVCFKVKTTAPRRY	0.20358706	0.012272485
HLA-DPA1*02:01-DPB1*01:01	PGLWEQGWCEITAHL	0.3408552	0.0004326341
HLA-DPA1*02:01-DPB1*01:01	RKLADLCTGLQGFLI	0.2696958	0.0009917004
HLA-DPA1*02:01-DPB1*01:01	KMTLGMIWTIILRFA	0.63387686	0.0020120826
HLA-DPA1*02:01-DPB1*01:01	DESHSEWVSCVRFSP	0.26723856	0.0019933924
HLA-DPA1*02:01-DPB1*01:01	WRTKQNLDYCFLMMY	0.41006762	0.00062400696
HLA-DPA1*02:01-DPB1*01:01	FKVKTTAPRRYCVRP	0.17872323	0.010081252
HLA-DPA1*02:01-DPB1*01:01	LLLCIPFISPKRWQK	0.49927762	0.0018072579
HLA-DPA1*02:01-DPB1*01:01	LLMMGPGIKAGLQVS	0.24678007	0.004708475
HLA-DPA1*02:01-DPB1*01:01	EDEGRGERTAFIKDQ	0.17296712	0.065839335
HLA-DPA1*02:01-DPB1*01:01	DQLDSQQEGWVPEAG	0.13005164	0.02007328
HLA-DPA1*02:01-DPB1*01:01	SGTPMLAGVSEYELP	0.28475624	0.0036289021
HLA-DPA1*02:01-DPB1*01:01	QGTARLGNALGMIGV	0.27335745	0.011332011
HLA-DPA1*02:01-DPB1*01:01	GSGMGLGMAYSNCQH	0.098147705	0.004113613
HLA-DPA1*02:01-DPB1*01:01	SKVLGEAMTGISQNA	0.2957445	0.01253475
HLA-DPA1*02:01-DPB1*01:01	RLDNQLAFQQKDASK	0.30171347	0.10950269
HLA-DPA1*02:01-DPB1*01:01	QGFPAPKILWSRQLP	0.37445682	0.03172072
HLA-DPA1*02:01-DPB1*01:01	SISISKAGIVTSLQA	0.3796388	0.052128125
HLA-DPA1*02:01-DPB1*01:01	CGDMSDERNCPTTIC	0.035738755	0.00041572526
HLA-DPA1*02:01-DPB1*01:01	RGIRKISGTGKALAK	0.22504854	0.15678474
HLA-DPA1*02:01-DPB1*01:01	HIDEVQNEIDRLNEQ	0.24620833	0.055413198
HLA-DPA1*02:01-DPB1*01:01	TNMVITWKPLRWMDW	0.36457318	0.0037962347
HLA-DPA1*02:01-DPB1*01:01	MPTGFGTPAPYSLPT	0.14045776	0.0125680715
HLA-DPA1*02:01-DPB1*01:01	IILILVIGVAIISLI	0.1682972	0.0021545421
HLA-DPA1*02:01-DPB1*01:01	SITPEVLPGWKGMSV	0.2242606	0.0012987524
HLA-DPA1*02:01-DPB1*01:01	ALPEHDAREKVLQTL	0.28626218	0.0038036886
HLA-DPA1*02:01-DPB1*01:01	PPPPVSTISCSYESA	0.1763973	0.0062482804
HLA-DPA1*02:01-DPB1*01:01	PPTPSPSCCHPRLSL	0.059567392	0.0034991323
HLA-DPA1*02:01-DPB1*01:01	SQCSATCGEGIQQRQ	0.1256511	0.0013576129
HLA-DPA1*02:01-DPB1*01:01	WHIERTVSFEPGGAN	0.21714711	0.14551802
HLA-DPA1*02:01-DPB1*01:01	TQCRKDVGRPQPGRE	0.042799667	0.0030163336
HLA-DPA1*02:01-DPB1*01:01	TGRRFSEHKLCADDE	0.31136543	0.70873404
HLA-DPA1*02:01-DPB1*01:01	NLYGCRESLIDGIKR	0.36656982	0.09629326
HLA-DPA1*02:01-DPB1*01:01	WALGFYPAEITLTWQ	0.44313416	0.012008117
HLA-DPA1*02:01-DPB1*01:01	VKAGSDGAKIGNCPF	0.10581597	0.007159943
HLA-DPA1*02:01-DPB1*01:01	LSEVRECLKLDQDHK	0.27673388	0.013593018
HLA-DPA1*02:01-DPB1*01:01	ATGRLLLLLLVGLTA	0.22913517	0.0025451663
HLA-DPA1*02:01-DPB1*01:01	MDASARPANHSSTRE	0.05750109	0.002760003
HLA-DPA1*02:01-DPB1*01:01	KKIQMSNLMNQARLK	0.39187437	0.07757141
HLA-DPA1*02:01-DPB1*01:01	WTYDDFRNVLDSEDE	0.33968097	0.21093555
HLA-DPA1*02:01-DPB1*01:01	LDEADRMLDEYFEEQ	0.45604807	0.15893912
HLA-DPA1*02:01-DPB1*01:01	LHEIFTSPLNLLLLG	0.65149987	0.19461003
HLA-DPA1*02:01-DPB1*01:01	KTHMTHHPISDHEAT	0.1054477	0.9674571
HLA-DPA1*02:01-DPB1*01:01	SSGSTHSSWTSPAPR	0.051986888	0.034990568
HLA-DPA1*02:01-DPB1*01:01	DSAAMEIQTTQPAAT	0.15402433	0.020080268
HLA-DPA1*02:01-DPB1*01:01	QVSHQEFSKMKQSNN	0.29270875	0.051992584
HLA-DPA1*02:01-DPB1*01:01	DDNVDMVKFLVENGA	0.38803834	0.021025112
HLA-DPA1*02:01-DPB1*01:01	QSAQLTALAAQQQAA	0.15154277	0.060276765
HLA-DPA1*02:01-DPB1*01:01	TENKLYLVFEFLHQD	0.5886735	0.04572643
HLA-DPA1*02:01-DPB1*01:01	LSQVYSKVHNGSEIL	0.2662786	0.0069013806
HLA-DPA1*02:01-DPB1*01:01	LLRCVPRVLGSSVAG	0.23747934	0.0017234389
HLA-DPA1*02:01-DPB1*01:01	VWAGGRGGGGSVGRG	0.042082798	0.022615913
HLA-DPA1*02:01-DPB1*01:01	STLHLVLRLRGGMQI	0.29527637	0.00095200696
HLA-DPA1*02:01-DPB1*01:01	EESKALVRCNMKMEL	0.24717382	0.0027896531
HLA-DPA1*02:01-DPB1*01:01	GQPGMPRDPWDLPVG	0.05367671	0.0334715
HLA-DPA1*02:01-DPB1*01:01	YSKLHPPAHYPPASS	0.10962519	0.004847685
HLA-DPA1*02:01-DPB1*01:01	IAVVGIEDPVRPEVP	0.08174767	0.12484888
HLA-DPA1*02:01-DPB1*01:01	VQPGYITRPSLRSVV	0.31189933	0.08921934
HLA-DPA1*02:01-DPB1*01:01	WTLLIAAIPALLCTI	0.3549089	0.0027268338
HLA-DPA1*02:01-DPB1*01:01	PPSGPAGELKFEPHI	0.21613571	0.3541283
HLA-DPA1*02:01-DPB1*01:01	NGNKEGASGRPGSPK	0.0068969307	0.045941077
HLA-DPA1*02:01-DPB1*01:01	GMKENEDKYMCESSG	0.11901951	0.0020548967
HLA-DPA1*02:01-DPB1*01:01	VVLSIVLEGPAPAQG	0.26709732	0.009552129
HLA-DPA1*02:01-DPB1*01:01	EQPLQNFLCEGHVLP	0.27941495	0.0018240178
HLA-DPA1*02:01-DPB1*01:01	LHQRHTEMIHNYMEH	0.2240593	0.6320066
HLA-DPA1*02:01-DPB1*01:01	SAGRPKRPHARRALC	0.10688046	0.002288312
HLA-DPA1*02:01-DPB1*01:01	ASRGATRPNGPNTGN	0.009867008	0.008994071
HLA-DPA1*02:01-DPB1*01:01	STIGAAFLTQTVCLD	0.4429541	0.00057911803
HLA-DPA1*02:01-DPB1*01:01	TNTTRLRWWQPFVIS	0.4374592	0.059323747
HLA-DPA1*02:01-DPB1*01:01	CCSDHLHCCPQDTVC	0.08868876	0.008031568
HLA-DPA1*02:01-DPB1*01:01	LPPKPGSSAPPRPPR	0.023918945	0.48769936
HLA-DPA1*02:01-DPB1*01:01	WNLNPQQFYTMFPHT	0.38247076	0.015644325
HLA-DPA1*02:01-DPB1*01:01	NMSQKLSLLLLVFGL	0.28298283	0.005673885
HLA-DPA1*02:01-DPB1*01:01	SGVPVLGFFIIAVLM	0.3380358	0.0012011304
HLA-DPA1*02:01-DPB1*01:01	GQSTEYRHIWSLEIS	0.47195655	0.15484884
HLA-DPA1*02:01-DPB1*01:01	MRALWVLGLCCVLLT	0.31083164	0.001507893
HLA-DPA1*02:01-DPB1*01:01	DAESRKLCKKMKVDL	0.12722997	0.004322545
HLA-DPA1*02:01-DPB1*01:01	PCDVIWLDIEHADGK	0.39603433	0.005551723
HLA-DPA1*02:01-DPB1*01:01	LENANAVSEGVVHED	0.06729355	0.14429952
HLA-DPA1*02:01-DPB1*01:01	LTVHVTQPKDGGFCE	0.07354481	0.0015849508
HLA-DPA1*02:01-DPB1*01:01	LKPMNCPGHCLMFDH	0.14374857	0.0022744737
HLA-DPA1*02:01-DPB1*01:01	LIWVLLDMFLLLYFS	0.26097327	0.0014539006
HLA-DPA1*02:01-DPB1*01:01	ALDRFLCTHIIYSFA	0.5238094	0.0042702975
HLA-DPA1*02:01-DPB1*01:01	EPRAAQAKLRDGQKD	0.07832473	0.1058074
HLA-DPA1*02:01-DPB1*01:01	SMMSVQENIHMLSEE	0.33551222	0.0019885318
HLA-DPA1*02:01-DPB1*01:01	TLESESCRSSLPYIC	0.27913266	0.0011655907
HLA-DPA1*02:01-DPB1*01:01	GKPSPSDPGSGTATM	0.0042294534	0.0053920997
HLA-DPA1*02:01-DPB1*01:01	QLTEEAREGIKQLLK	0.25126973	0.01500316
HLA-DPA1*02:01-DPB1*01:01	TVAVDMVVTEVVEPV	0.28220513	0.034958452
HLA-DPA1*02:01-DPB1*01:01	AELWAELEPKWPKAF	0.34447068	0.0021142499
HLA-DPA1*02:01-DPB1*01:01	ASMTKAADPRFRPRW	0.12478067	0.014355619
HLA-DPA1*02:01-DPB1*01:01	SEERRRPHKEEEEEA	0.09766081	0.035537682
HLA-DPA1*02:01-DPB1*01:01	SRLVLALALILVLES	0.2632982	0.004908023
HLA-DPA1*02:01-DPB1*01:01	SGKSQPSYIPFLLRE	0.51843727	0.017747816
HLA-DPA1*02:01-DPB1*01:01	HFTENMEDFSNDLFS	0.37245122	0.008697821
HLA-DPA1*02:01-DPB1*01:01	LWEASKRLAGLGPGE	0.16908881	0.0045451308
HLA-DPA1*02:01-DPB1*01:01	EMGQMQVLQMKSEHQ	0.2780544	0.04316907
HLA-DPA1*02:01-DPB1*01:01	SYQELLARDGAFAEF	0.3368088	0.005404397
HLA-DPA1*02:01-DPB1*01:01	QCAFKSKSEKCRDDS	0.15024255	0.002294407
HLA-DPA1*02:01-DPB1*01:01	HSPNPEIPALLDGRL	0.23823407	0.029599216
HLA-DPA1*02:01-DPB1*01:01	AGVISREVYLLILSV	0.54308546	0.0077704503
HLA-DPA1*02:01-DPB1*01:01	ANLWPTTITFLTLFL	0.62922686	0.0014731705
HLA-DPA1*02:01-DPB1*01:01	DNVITPRDTTMTFTC	0.11727045	0.0016433358
HLA-DPA1*02:01-DPB1*01:01	GGGGCSPQSGDWGDQ	0.0059887785	0.001654519
HLA-DPA1*02:01-DPB1*01:01	GPVAGASRQENGASV	0.020547947	0.009928561
HLA-DPA1*02:01-DPB1*01:01	VCDDFPKPQITVQPE	0.099583834	0.0014284145
HLA-DPA1*02:01-DPB1*01:01	LIIVIIVLIAYKRKS	0.45713013	0.0019714131
HLA-DPA1*02:01-DPB1*01:01	EVEPSDTIENVKAKI	0.17051761	0.047293022
HLA-DPA1*02:01-DPB1*01:01	FNYWIASSRSVDLQT	0.33482832	0.5308987
HLA-DPA1*02:01-DPB1*01:01	IRGKDPQPVEEEKSI	0.08305276	0.19526413
HLA-DPA1*02:01-DPB1*01:01	DKNKDEKLTKEEILE	0.38668784	0.5906283
HLA-DPA1*02:01-DPB1*01:01	GNPSEVGGSCQPCQC	0.016457165	0.021899382
HLA-DPA1*02:01-DPB1*01:01	TGTAAAAATGRLLLL	0.20148315	0.0053705284
HLA-DPA1*02:01-DPB1*01:01	QNKDGKLTKEEIVDK	0.21638802	0.5906249
HLA-DPA1*02:01-DPB1*01:01	AYERDNQHQDEAEGD	0.050256263	0.015650975
HLA-DPA1*02:01-DPB1*01:01	NAADAFDIGSFDEED	0.32440227	0.02214003
HLA-DPA1*02:01-DPB1*01:01	FVVALVLLNVAAAGA	0.12624738	0.0022348964
HLA-DPA1*02:01-DPB1*01:01	GIRICRQGFPNRVVF	0.21611342	0.007919282
HLA-DPA1*02:01-DPB1*01:01	MGRGDGFDSRGKREF	0.064651884	0.004853107
HLA-DPA1*02:01-DPB1*01:01	IMVVGITGAAVVITI	0.14843126	0.0014485677
HLA-DPA1*02:01-DPB1*01:01	LRYEIKDIHVPPRVK	0.20071593	0.26051676
HLA-DPA1*02:01-DPB1*01:01	ILFAVFLILLLMYRM	0.27867177	0.0013121315
HLA-DPA1*02:01-DPB1*01:01	NAEETYGENDENTDD	0.02360133	0.025333175
HLA-DPA1*02:01-DPB1*01:01	LCGFVILAACVVACV	0.1756807	0.00054474955
HLA-DPA1*02:01-DPB1*01:01	VLGTVGIVFLNKCET	0.47245815	0.0038941503
HLA-DPA1*02:01-DPB1*01:01	GAYERDNQHQDEAEG	0.036217794	0.060184516
HLA-DPA1*02:01-DPB1*01:01	QTLLLLTVVFGFLYG	0.32379955	0.0020299382
HLA-DPA1*02:01-DPB1*01:01	YEDGSDDLKLAASGE	0.20289923	0.0033058259
HLA-DPA1*02:01-DPB1*01:01	KFNGKESVNVCKVVN	0.20303254	0.11630319
HLA-DPA1*02:01-DPB1*01:01	IANPRCESAPGCGVW	0.042612396	0.0015199861
HLA-DPA1*02:01-DPB1*01:01	DRIEVVNMLAPYAVF	0.34820405	0.022277256
HLA-DPA1*02:01-DPB1*01:01	LTADARIVINRARVE	0.22151424	0.26976368
HLA-DPA1*02:01-DPB1*01:01	YDLVKCLAPIRDPKT	0.26230875	0.0073116273
HLA-DPA1*02:01-DPB1*01:01	MASTSYDYCRVPMED	0.25151607	0.008360213
HLA-DPA1*02:01-DPB1*01:01	LWVLGLCCVLLTFGS	0.22337022	0.0010638591
HLA-DPA1*02:01-DPB1*01:01	VGGLLPLFSSPAGGV	0.24091008	0.0052669817
HLA-DPA1*02:01-DPB1*01:01	NPTLILAAFCLGIAS	0.2757723	0.0038231139
HLA-DPA1*02:01-DPB1*01:01	IPALNELLSVWNMGF	0.36980018	0.0013017015
HLA-DPA1*02:01-DPB1*01:01	STFCLLLLYLIGAVI	0.21236388	0.0006558516
HLA-DPA1*02:01-DPB1*01:01	VEEWQHRAKEAQDDL	0.1228666	0.4754426
HLA-DPA1*02:01-DPB1*01:01	SSFDVHKKCPLCELM	0.3148437	0.00070083636
HLA-DPA1*02:01-DPB1*01:01	LACLTAYTIFLCMET	0.46221155	0.000679918
HLA-DPA1*02:01-DPB1*01:01	GYLVFLVIYKWLCVW	0.35012683	0.00048043922
HLA-DPA1*02:01-DPB1*01:01	EEVNREVNMHSSVRY	0.20162076	0.006063943
HLA-DPA1*02:01-DPB1*01:01	ACINISHHYCNISDH	0.21394202	0.013451071
HLA-DPA1*02:01-DPB1*01:01	EHDPSPEEQDREWKE	0.036674734	0.10721587
HLA-DPA1*02:01-DPB1*01:01	MRFVVALVLLNVAAA	0.16897705	0.004018154
HLA-DPA1*02:01-DPB1*01:01	MPPSGPRGTLLLLPL	0.39334804	0.026178991
HLA-DPA1*02:01-DPB1*01:01	IAILFAVLLVVLILF	0.16432862	0.001858462
HLA-DPA1*02:01-DPB1*01:01	PDHVVVFNVQRDTDA	0.31098217	0.29475817
HLA-DPA1*02:01-DPB1*01:01	VIVVLAFNYWSISSR	0.357441	0.0050089755
HLA-DPA1*02:01-DPB1*01:01	DYLHPQYKAPTENHH	0.100818075	0.6031126
HLA-DPA1*02:01-DPB1*01:01	AYCRCWRSKTFPACD	0.2851022	0.0017176785
HLA-DPA1*02:01-DPB1*01:01	VFRRKDINTTAQNIM	0.23975298	0.067398705
HLA-DPA1*02:01-DPB1*01:01	PPKLEEIGNQEVVIV	0.29153153	0.028799891
HLA-DPA1*02:01-DPB1*01:01	GALWREADLSWKDFL	0.42263427	0.60137177
HLA-DPA1*02:01-DPB1*01:01	NHQSQRTCAAFCRSL	0.29154053	0.0011453147
HLA-DPA1*02:01-DPB1*01:01	VVLLLLLRHWGWGLC	0.29370132	0.0012737358
HLA-DPA1*02:01-DPB1*01:01	TVVFGFLYGAMLYYE	0.5483495	0.0015262805
HLA-DPA1*02:01-DPB1*01:01	TVLFIGYIMYRSQQE	0.48684123	0.023054767
HLA-DPA1*02:01-DPB1*01:01	SAGRPKRPHARRALC	0.10688046	0.002288312
HLA-DPA1*02:01-DPB1*01:01	GPIEDWLFVVVVCLA	0.28348467	0.0034961924
HLA-DPA1*02:01-DPB1*01:01	NTQFVKDFLKGNIKK	0.45520738	0.14251627
HLA-DPA1*02:01-DPB1*01:01	QLTALAAQQQAAGKE	0.12000512	0.13112275
HLA-DPA1*02:01-DPB1*01:01	CHIRGKLRKKVWINT	0.23624156	0.0003496231
HLA-DPA1*02:01-DPB1*01:01	NYFKSKPVETPPEQN	0.25169396	0.11571698
HLA-DPA1*02:01-DPB1*01:01	CVFPQNVFQKGIYLL	0.43529063	0.0007114875
HLA-DPA1*02:01-DPB1*01:01	LGGGAGTMGLSARYG	0.07712158	0.046125315
HLA-DPA1*02:01-DPB1*01:01	SQHLDFISIMTYDFH	0.39922428	0.01915405
HLA-DPA1*02:01-DPB1*01:01	NVIAIVDPLTREAQK	0.26523048	0.5436692
HLA-DPA1*02:01-DPB1*01:01	SRMAPLGMLLGLLMA	0.3378426	0.010946886
HLA-DPA1*02:01-DPB1*01:01	GDAGEKGDKGAPGRP	0.0031029363	0.019517066
HLA-DPA1*02:01-DPB1*01:01	MPGKPNTQNPPRRGP	0.02136597	0.009292951
HLA-DPA1*02:01-DPB1*01:01	QYNFKTSFFDIFVLA	0.61995494	0.005279039
HLA-DPA1*02:01-DPB1*01:01	KPSPDAGPHGQGRVH	0.014905421	0.054969013
HLA-DPA1*02:01-DPB1*01:01	DKYSEALKDAQEKLE	0.31697184	0.21607065
HLA-DPA1*02:01-DPB1*01:01	GWVRTRWALLLLFWL	0.3645218	0.0008896255
HLA-DPA1*02:01-DPB1*01:01	DRFTDITLIVDGHHF	0.34997815	0.04426764
HLA-DPA1*02:01-DPB1*01:01	VSTASTVAIPNILSG	0.24281387	0.13220248
HLA-DPA1*02:01-DPB1*01:01	MRNRRRIQRRGPCII	0.20009083	0.00029366126
HLA-DPA1*02:01-DPB1*01:01	YFYDDHFQGYLVTQA	0.4941463	0.023445088
HLA-DPA1*02:01-DPB1*01:01	TCEASNFQCRNGHCI	0.10453585	0.0011377067
HLA-DPA1*02:01-DPB1*01:01	FVLRTSSGRSESNLS	0.13605314	0.02870299
HLA-DPA1*02:01-DPB1*01:01	LGLCCVLLTFGSVRA	0.39607507	0.0016174143
HLA-DPA1*02:01-DPB1*01:01	MEESKAKFENLCKLM	0.40824267	0.0016099174
HLA-DPA1*02:01-DPB1*01:01	VTSPCCIVTSTYGWT	0.22847301	0.0008819384
HLA-DPA1*02:01-DPB1*01:01	KLTAELIEQAAQYTN	0.3260908	0.010569185
HLA-DPA1*02:01-DPB1*01:01	MMDGAMGYVQPPPPP	0.07673322	0.007983665
HLA-DPA1*02:01-DPB1*01:01	GLKRLAKSDPMVQCI	0.28527984	0.0018255987
HLA-DPA1*02:01-DPB1*01:01	MRCCHICKLPGRVMG	0.22982547	0.0015983914
HLA-DPA1*02:01-DPB1*01:01	QMLLVLLVLSWLPHG	0.30722353	0.0032676954
HLA-DPA1*02:01-DPB1*01:01	AVLAVPLERGAPNKE	0.32931286	0.030963177
HLA-DPA1*02:01-DPB1*01:01	EVACDELVEEMEHFG	0.32437685	0.0531045
HLA-DPA1*02:01-DPB1*01:01	QQLLCLEGNFSQKIL	0.36704558	0.0009780359
HLA-DPA1*02:01-DPB1*01:01	FLSLPVLVVVLSIVL	0.32550701	0.002309759
HLA-DPA1*02:01-DPB1*01:01	YKAEKSHDELPRTFQ	0.16335872	0.08015329
HLA-DPA1*02:01-DPB1*01:01	KEVERVLKEFHQAGK	0.25180563	0.31607056
HLA-DPA1*02:01-DPB1*01:01	AEARSETSITLSWSP	0.31624717	0.0134286415
HLA-DPA1*02:01-DPB1*01:01	HGPQEYPPPPAVRDL	0.06059824	0.06357412
HLA-DPA1*02:01-DPB1*01:01	TVALGSNVEFMCKVY	0.40050352	0.0031794987
HLA-DPA1*02:01-DPB1*01:01	KCWEFQPSNRTSFQN	0.24802724	0.0013103832
HLA-DPA1*02:01-DPB1*01:01	HQGVAVLGIALIAMG	0.3524066	0.005666846
HLA-DPA1*02:01-DPB1*01:01	MRRRVIARPVGSSVR	0.19789504	0.723887
HLA-DPA1*02:01-DPB1*01:01	LVDGYFRLTADAHHY	0.20404238	0.38018215
HLA-DPA1*02:01-DPB1*01:01	APCPRACKELVPSAL	0.20657873	0.016965352
HLA-DPA1*02:01-DPB1*01:01	YTQSVQICHIEGSQH	0.25835901	0.20957279
HLA-DPA1*02:01-DPB1*01:01	KTHMTHHPISDHEAT	0.1054477	0.9674571
HLA-DPA1*02:01-DPB1*01:01	CPSEVSMPTSEETLF	0.22528554	0.0018893445
HLA-DPA1*02:01-DPB1*01:01	SQVQRARYEAANWKY	0.31819758	0.029486831
HLA-DPA1*02:01-DPB1*01:01	EYVPRGCKNKCHSHF	0.07054211	0.0011981577
HLA-DPA1*02:01-DPB1*01:01	DKLRQLLKKTRVSTD	0.21856192	0.019905517
HLA-DPA1*02:01-DPB1*01:01	GALMTCAVVLWVLLG	0.27020067	0.0014302616
HLA-DPA1*02:01-DPB1*01:01	AELRTAAQKAQEACG	0.1314217	0.29759532
HLA-DPA1*02:01-DPB1*01:01	TWRLNERHYGGLTGL	0.21110089	0.0020216047
HLA-DPA1*02:01-DPB1*01:01	RVTAPRTVLLLLSGA	0.29945272	0.0074372664
HLA-DPA1*02:01-DPB1*01:01	VSGSLKSPVPRSDIP	0.17558569	0.011720146
HLA-DPA1*02:01-DPB1*01:01	WSEPPKCLHPCVISR	0.1836044	0.0024140112
HLA-DPA1*02:01-DPB1*01:01	MRFVDHVFDEQVIDS	0.40524706	0.51643884
HLA-DPA1*02:01-DPB1*01:01	ELTETYCAEKWHSLC	0.47960642	0.004894358
HLA-DPA1*02:01-DPB1*01:01	TGKEITDGEEKTEGE	0.028601589	0.16412483
HLA-DPA1*02:01-DPB1*01:01	VLVDSEEEEEEEEEE	0.23429652	0.05917182
HLA-DPA1*02:01-DPB1*01:01	ICFTILGVLTSLVVL	0.28751442	0.0032125805
HLA-DPA1*02:01-DPB1*01:01	YGEGDPTDNAQDFYD	0.029136963	0.012893793
HLA-DPA1*02:01-DPB1*01:01	CVGDEQGRNKCVGNS	0.017245866	0.0006023633
HLA-DPA1*02:01-DPB1*01:01	HWKDRYLPDTLLLEE	0.44747692	0.089802615
HLA-DPA1*02:01-DPB1*01:01	EYCMSEYLRMSGIYW	0.5299855	0.0008341681
HLA-DPA1*02:01-DPB1*01:01	LALLLYKKERRETVI	0.34979355	0.0012869732
HLA-DPA1*02:01-DPB1*01:01	LAALVACIIVLGFNY	0.20977339	0.0018194884
HLA-DPA1*02:01-DPB1*01:01	PDCPRAFVSEEDEVD	0.19556549	0.06673062
HLA-DPA1*02:01-DPB1*01:01	VIIYVRLDFSITKDP	0.35932854	0.03260518
HLA-DPA1*02:01-DPB1*01:01	LIAGGGAPEIELALR	0.22541921	0.78486186
HLA-DPA1*02:01-DPB1*01:01	ISVNVQGEDALGFCG	0.27619174	0.0019463401
HLA-DPA1*02:01-DPB1*01:01	DLNKWQALLVQIRKA	0.41191912	0.0771628
HLA-DPA1*02:01-DPB1*01:01	SMGMLEARIRILTNN	0.36950433	0.0027016555
HLA-DPA1*02:01-DPB1*01:01	VPLAVLVLLLWGAPW	0.24758618	0.0032691439
HLA-DPA1*02:01-DPB1*01:01	CITIIGGGDTATCCA	0.060150735	0.00059257605
HLA-DPA1*02:01-DPB1*01:01	PCQHGATCMPAGEYE	0.05650236	0.0044446494
HLA-DPA1*02:01-DPB1*01:01	VLSTRLARHIGYLEL	0.45093644	0.0051400615
HLA-DPA1*02:01-DPB1*01:01	SLLLEYVNGSACTTS	0.25026208	0.0011665022
HLA-DPA1*02:01-DPB1*01:01	PQLLIVLLGLSALLQ	0.22348349	0.00234185
HLA-DPA1*02:01-DPB1*01:01	PPLCYHNGVQYRNNE	0.19307248	0.005452158
HLA-DPA1*02:01-DPB1*01:01	ACCRGYLARKAFAKR	0.2977528	0.002109053
HLA-DPA1*02:01-DPB1*01:01	MGFVDDQQTFFCGNV	0.28517836	0.0018906755
HLA-DPA1*02:01-DPB1*01:01	LPSLVLVVLLVVIVV	0.18452205	0.0028386044
HLA-DPA1*02:01-DPB1*01:01	AVVVIGAVVAAVMCR	0.1914577	0.0038040516
HLA-DPA1*02:01-DPB1*01:01	SHLQLAQQEHPRPYF	0.20452195	0.040813074
HLA-DPA1*02:01-DPB1*01:01	SLVIFYGLICMYTLW	0.31301495	0.0007624791
HLA-DPA1*02:01-DPB1*01:01	IKRIIQSREREMKDL	0.2835227	0.08642386
HLA-DPA1*02:01-DPB1*01:01	VHMATADGLRQRSGG	0.066792294	0.010575156
HLA-DPA1*02:01-DPB1*01:01	RVPWLPWTILLVSTA	0.51015085	0.0046213595
HLA-DPA1*02:01-DPB1*01:01	SAAKDLTQSPEVSPT	0.09344506	0.055946283
HLA-DPA1*02:01-DPB1*01:01	AAAVPQRAWTVEQLR	0.27884024	0.6463689
HLA-DPA1*02:01-DPB1*01:01	VACNLYPFVKTVASP	0.27391565	0.0014680106
HLA-DPA1*02:01-DPB1*01:01	GVLSAGLRPGALATE	0.17172678	0.005235518
HLA-DPA1*02:01-DPB1*01:01	PPSGPAGELKFEPHI	0.21613571	0.3541283
HLA-DPA1*02:01-DPB1*01:01	VLAVPLERGAPNKEE	0.22316888	0.025538493
HLA-DPA1*02:01-DPB1*01:01	SGPRGTLLLLPLLLL	0.5882427	0.009767787
HLA-DPA1*02:01-DPB1*01:01	LRAVLAVPLERGAPN	0.3589273	0.29049212
HLA-DPA1*02:01-DPB1*01:01	SKNKLNYLRNYWLLI	0.5107191	0.007787882
HLA-DPA1*02:01-DPB1*01:01	LAILILAICGLKLQR	0.4095101	0.0017422868
HLA-DPA1*02:01-DPB1*01:01	YDAGMDIWGGENLEI	0.32921544	0.0021315312
HLA-DPA1*02:01-DPB1*01:01	HENVISPSDLSDIKG	0.31894827	0.7462411
HLA-DPA1*02:01-DPB1*01:01	RSTALLKSLSAERER	0.28703696	0.46963745
HLA-DPA1*02:01-DPB1*01:01	VEALYKFVVPKPRSE	0.2992356	0.5562732
HLA-DPA1*02:01-DPB1*01:01	QALQVTWNIILHSTG	0.5064572	0.013143917
HLA-DPA1*02:01-DPB1*01:01	HLLPGLWEQGWCEIT	0.3756794	0.00061892264
HLA-DPA1*02:01-DPB1*01:01	TTERTIQLNVTYVPQ	0.33436233	0.22856975
HLA-DPA1*02:01-DPB1*01:01	AVTVGPGERRIGPGE	0.009500536	0.02195518
HLA-DPA1*02:01-DPB1*01:01	NTSRVMQHQYQVSNL	0.26219794	0.09848121
HLA-DPA1*02:01-DPB1*01:01	YGTVRDSAVYEYFRA	0.35792485	0.06943828
HLA-DPA1*02:01-DPB1*01:01	PPCAPGGTAKTRRPD	0.019252907	0.00449383
HLA-DPA1*02:01-DPB1*01:01	KVPQAQPTKPALKSE	0.14081751	0.028483236
HLA-DPA1*02:01-DPB1*01:01	KKIQMSNLMNQARLK	0.39187437	0.07757141
HLA-DPA1*02:01-DPB1*01:01	YSYKYQHDDGRVSYP	0.08176899	0.15686479
HLA-DPA1*02:01-DPB1*01:01	PKIHCFRSLKRGLSL	0.3123899	0.0011224456
HLA-DPA1*02:01-DPB1*01:01	ALTIFLLVHVQPGYI	0.34833714	0.003677196
HLA-DPA1*02:01-DPB1*01:01	DENLKQALQKDLNLM	0.3182476	0.019312536
HLA-DPA1*02:01-DPB1*01:01	ARTWLGVWGVRTMQA	0.33023202	0.0022116457
HLA-DPA1*02:01-DPB1*01:01	VLGVGQVIKGLDIAM	0.3782265	0.01582353
HLA-DPA1*02:01-DPB1*01:01	LGGGFSYLDISLCVG	0.3850072	0.00093111175
HLA-DPA1*02:01-DPB1*01:01	DWTVLCNGPYWVRDG	0.2702813	0.0016654799
HLA-DPA1*02:01-DPB1*01:01	IAAIPALLCTILIFM	0.3489869	0.00285461
HLA-DPA1*02:01-DPB1*01:01	EDFTYFANHTCPERL	0.23629084	0.32229158
HLA-DPA1*02:01-DPB1*01:01	VVDTFQDYFGVCSEP	0.30779043	0.00078501494
HLA-DPA1*02:01-DPB1*01:01	LIKQSAQLTALAAQQ	0.34570688	0.0930797
HLA-DPA1*02:01-DPB1*01:01	PCFVIIIILCVPCCK	0.3011611	0.00069588306
HLA-DPA1*02:01-DPB1*01:01	GMIVGQEKPYQNKNA	0.14663683	0.017421294
HLA-DPA1*02:01-DPB1*01:01	CYTASCQPWSCSGHG	0.08360302	0.005994328
HLA-DPA1*02:01-DPB1*01:01	CGKIFHLEVCSRDFA	0.36781397	0.00856602
HLA-DPA1*02:01-DPB1*01:01	SRDGLRGTAVLQRGG	0.20182462	0.035059858
HLA-DPA1*02:01-DPB1*01:01	DDDRGPRRGMDDDRG	0.014202537	0.009227568
HLA-DPA1*02:01-DPB1*01:01	CCLWLLGAVLLMDAS	0.4041993	0.00052921614
HLA-DPA1*02:01-DPB1*01:01	WAMKAIETFSGKVEL	0.32736355	0.0073658056
HLA-DPA1*02:01-DPB1*01:01	VLGKSQSKHISRNRS	0.16273369	0.022651197
HLA-DPA1*02:01-DPB1*01:01	HLEEDRHLGILGPVI	0.24291952	0.0040938235
HLA-DPA1*02:01-DPB1*01:01	ETLVKIQAEHSESGQ	0.2831195	0.020818308
HLA-DPA1*02:01-DPB1*01:01	CEDGPVFYPPPKKTK	0.16657788	0.0032968991
HLA-DPA1*02:01-DPB1*01:01	YAINKLRQEGSEEGM	0.22942945	0.0017307264
HLA-DPA1*02:01-DPB1*01:01	PCEAVLVESIPEGLD	0.31888708	0.0020316641
HLA-DPA1*02:01-DPB1*01:01	LLDFADVTYEKHKNG	0.41685376	0.25064072
HLA-DPA1*02:01-DPB1*01:01	EAPQIANPRCESAPG	0.07055507	0.2734693
HLA-DPA1*02:01-DPB1*01:01	ITSTSAAAESITPTV	0.15425195	0.025910351
HLA-DPA1*02:01-DPB1*01:01	CKADDICDHTLEQQQ	0.20856407	0.0018455476
HLA-DPA1*02:01-DPB1*01:01	YIAGTNGNSNGLVPM	0.09441697	0.004498646
HLA-DPA1*02:01-DPB1*01:01	PRISSEQDYTCIAEN	0.18248795	0.004691051
HLA-DPA1*02:01-DPB1*01:01	EDGSHTIQIMYGCDV	0.2363582	0.0019508507
HLA-DPA1*02:01-DPB1*01:01	ILFLIGLMCGRITKR	0.3452415	0.0014245367
HLA-DPA1*02:01-DPB1*01:01	WVVFFGIYSSLWPAI	0.45553672	0.001096116
HLA-DPA1*02:01-DPB1*01:01	LLLFLVLSLVFICFY	0.16547953	0.0011438516
HLA-DPA1*02:01-DPB1*01:01	KSEETKGQDIFQRSI	0.30049673	0.0026575883
HLA-DPA1*02:01-DPB1*01:01	VVKAEKSKKKKEEEE	0.073883034	0.055755246
HLA-DPA1*02:01-DPB1*01:01	LEQMPSKEDAIEHFM	0.2750664	0.030192927
HLA-DPA1*02:01-DPB1*01:01	KLGSCKLIEEVMIGE	0.46831238	0.0011834034
HLA-DPA1*02:01-DPB1*01:01	TVQNEDGFSHYSLTV	0.2557357	0.0063103093
HLA-DPA1*02:01-DPB1*01:01	EEQKEEEERKAREEQ	0.08216674	0.062047105
HLA-DPA1*02:01-DPB1*01:01	PDGTVPMPMPMPMPS	0.10704573	0.0064021843
HLA-DPA1*02:01-DPB1*01:01	TVEPPVRPLSATLNR	0.18924198	0.01917549
HLA-DPA1*02:01-DPB1*01:01	NHSSTRERVANREEN	0.06057195	0.0088009825
HLA-DPA1*02:01-DPB1*01:01	GFQRMSVINFECNKT	0.39531824	0.71559256
HLA-DPA1*02:01-DPB1*01:01	IKELNKCREENSMRL	0.20631354	0.0014908293
HLA-DPA1*02:01-DPB1*01:01	ILAQDWLSESNHVFC	0.3476537	0.0016077708
HLA-DPA1*02:01-DPB1*01:01	SFRKACSGVFDCAQQ	0.2766229	0.0075380504
HLA-DPA1*02:01-DPB1*01:01	MRALWVLGLCCVLLT	0.31083164	0.001507893
HLA-DPA1*02:01-DPB1*01:01	IYITLTGVHQVPTEN	0.24798034	0.06970449
HLA-DPA1*02:01-DPB1*01:01	HDTPSQRVQFILGTE	0.33771992	0.006809638
HLA-DPA1*02:01-DPB1*01:01	LQTLGVLLTTCRDRY	0.39228934	0.006971562
HLA-DPA1*02:01-DPB1*01:01	SVNINTIQQLDVFCR	0.41381657	0.004569964
HLA-DPA1*02:01-DPB1*01:01	AQGVSGAVQDKGSIH	0.045987125	0.061029684
HLA-DPA1*02:01-DPB1*01:01	LPAKFVIHCNSPVWG	0.2321976	0.60069
HLA-DPA1*02:01-DPB1*01:01	TMIMVLIFFLFTGTI	0.18933973	0.0022920172
HLA-DPA1*02:01-DPB1*01:01	FLLTFYVISQVFEIK	0.5374873	0.0017783726
HLA-DPA1*02:01-DPB1*01:01	PLLLAAVLLGLVLLV	0.24511197	0.002466449
HLA-DPA1*02:01-DPB1*01:01	IYITAKKDGTHVVEN	0.104506694	0.1738666
HLA-DPA1*02:01-DPB1*01:01	MTLGMIWTIILRFAI	0.40727338	0.0016262596
HLA-DPA1*02:01-DPB1*01:01	KAGWGGRLCDKDVNE	0.082156986	0.026145747
HLA-DPA1*02:01-DPB1*01:01	VAVPVAVTFLDRVAC	0.4783869	0.004953306
HLA-DPA1*02:01-DPB1*01:01	LTKAAYCRCWRSKTF	0.25456563	0.0029652226
HLA-DPA1*02:01-DPB1*01:01	AQSQLIKSDEMQRLR	0.3914049	0.2578496
HLA-DPA1*02:01-DPB1*01:01	YCKFHYKTDQGIKNL	0.23625927	0.02506553
HLA-DPA1*02:01-DPB1*01:01	SAQRSQRPHQGVDIL	0.09190497	0.008172054
HLA-DPA1*02:01-DPB1*01:01	GKKVEGAQNQGKKAE	0.048173927	0.02248184
HLA-DPA1*02:01-DPB1*01:01	DNYGPGPSLRPPNVA	0.026575265	0.021303546
HLA-DPA1*02:01-DPB1*01:01	GSVFPFLLVLVDLQY	0.39217028	0.0013682983
HLA-DPA1*02:01-DPB1*01:01	FCLLISATVFRPGLG	0.5151151	0.0014900754
HLA-DPA1*02:01-DPB1*01:01	PQLLIVLLGLSALLQ	0.22348349	0.00234185
HLA-DPA1*02:01-DPB1*01:01	AINLAKLKLFRHYYV	0.428731	0.0019963353
HLA-DPA1*02:01-DPB1*01:01	LVTTSTTSTPQTSTT	0.068119235	0.03521239
HLA-DPA1*02:01-DPB1*01:01	EVGDYMFCFDNTFST	0.3259107	0.0019047905
HLA-DPA1*02:01-DPB1*01:01	LPGRRQLGLVPFPPP	0.35164085	0.37031808
HLA-DPA1*02:01-DPB1*01:01	EAEGGALDEGAQGEA	0.034511246	0.0078089265
HLA-DPA1*02:01-DPB1*01:01	KTIDEELERDKRVTW	0.21465245	0.0067844405
HLA-DPA1*02:01-DPB1*01:01	GVVERKQTYGSCRKQ	0.09363917	0.52867365
HLA-DPA1*02:01-DPB1*01:01	GKEITDGEEKTEGEE	0.039992355	0.23510082
HLA-DPA1*02:01-DPB1*01:01	FKDSSREFDLTKEED	0.35104588	0.16023207
HLA-DPA1*02:01-DPB1*01:01	TLGKEAVVHGLNESE	0.23714243	0.016577221
HLA-DPA1*02:01-DPB1*01:01	SIDNWCRRDKKQCKS	0.11169018	0.004639821
HLA-DPA1*02:01-DPB1*01:01	LNLWLGEQLKQLVPA	0.5389081	0.0801853
HLA-DPA1*02:01-DPB1*01:01	EESYPYVAVDEICKY	0.3602098	0.0069530383
HLA-DPA1*02:01-DPB1*01:01	NEKVEIQKHATGKKS	0.20129365	0.029304424
HLA-DPA1*02:01-DPB1*01:01	KFSCCVLVFLLFAVI	0.23091595	0.0011794686
HLA-DPA1*02:01-DPB1*01:01	SNSSWEIEAQAFFIL	0.539777	0.0013065044
HLA-DPA1*02:01-DPB1*01:01	MEWEAKAQIVLLVIL	0.32944524	0.0019178009
HLA-DPA1*02:01-DPB1*01:01	VFLAYFLVSIAGLLY	0.31033552	0.002785756
HLA-DPA1*02:01-DPB1*01:01	CSRKQKRIFQTLLLL	0.63379323	0.0005319763
HLA-DPA1*02:01-DPB1*01:01	MGRVVAELVSSLLGL	0.4443831	0.0033548088
HLA-DPA1*02:01-DPB1*01:01	YLHVFYYSWYGNPQF	0.47037065	0.044899184
HLA-DPA1*02:01-DPB1*01:01	FGLEESGHSNSTITT	0.105430976	0.0025948104
HLA-DPA1*02:01-DPB1*01:01	CVFPNGTEVPNTRSR	0.04823004	0.0036928821
HLA-DPA1*02:01-DPB1*01:01	QGQNKEMLAAACQMF	0.30186835	0.002723648
HLA-DPA1*02:01-DPB1*01:01	NTTSSIILTTCIPSS	0.38924557	0.0044946745
HLA-DPA1*02:01-DPB1*01:01	LYNVMFTAMPPLTLG	0.47481722	0.009154949
HLA-DPA1*02:01-DPB1*01:01	YHPNINSNGSICLDI	0.21332012	0.0024471052
HLA-DPA1*02:01-DPB1*01:01	IKMSKPKWPPEDEIS	0.09303662	0.0027262466
HLA-DPA1*02:01-DPB1*01:01	ASRPLLLALLSLALC	0.37845418	0.0024826445
HLA-DPA1*02:01-DPB1*01:01	AETEKLIRMKDEELR	0.3242884	0.21577379
HLA-DPA1*02:01-DPB1*01:01	RSLLLLQLLLLVAAP	0.23159978	0.0060950397
HLA-DPA1*02:01-DPB1*01:01	QMSLGTSEDHQHFTC	0.10764901	0.0012156774
HLA-DPA1*02:01-DPB1*01:01	LSLHLDLEPMEKRQL	0.45489374	0.033076756
HLA-DPA1*02:01-DPB1*01:01	GGGGFLYSGHLALRL	0.55231327	0.026329134
HLA-DPA1*02:01-DPB1*01:01	IFSKYGKIAGCSVHK	0.29026392	0.50954854
HLA-DPA1*02:01-DPB1*01:01	LLRRLVQEIRYVERS	0.4199251	0.030791927
HLA-DPA1*02:01-DPB1*01:01	EALSSASLAHMKAKF	0.3472386	0.054151516
HLA-DPA1*02:01-DPB1*01:01	GEETFEAAMLGQAEE	0.47886357	0.014405252
HLA-DPA1*02:01-DPB1*01:01	REKVLQTLGVLLTTC	0.4751402	0.0020014658
HLA-DPA1*02:01-DPB1*01:01	AKLWDVREGMCRQTF	0.24764103	0.0023715605
HLA-DPA1*02:01-DPB1*01:01	DSLHFSNVFRSVMAP	0.42383483	0.04577645
HLA-DPA1*02:01-DPB1*01:01	GVWAGGRGGGGSVGR	0.03217503	0.21891141
HLA-DPA1*02:01-DPB1*01:01	LSVVFGTMVGGILIP	0.32588285	0.008098354
HLA-DPA1*02:01-DPB1*01:01	SSQKLGFFLVTFGFI	0.5174488	0.0055543305
HLA-DPA1*02:01-DPB1*01:01	DELRPLTCDGHDTWG	0.07401724	0.06593154
HLA-DPA1*02:01-DPB1*01:01	RCNGVLEGIRICRQG	0.3109437	0.0013126049
HLA-DPA1*02:01-DPB1*01:01	TVVLRNITGTDDQVQ	0.14844891	0.016615544
HLA-DPA1*02:01-DPB1*01:01	GILFAVFLILLLMYR	0.27125967	0.0025983423
HLA-DPA1*02:01-DPB1*01:01	FKGDHKFPTNKENLP	0.13532424	0.014172493
HLA-DPA1*02:01-DPB1*01:01	APPGLRLRLLLLLFS	0.31303492	0.006889388
HLA-DPA1*02:01-DPB1*01:01	THPVPSGKALVLQSQ	0.23548116	0.1462669
HLA-DPA1*02:01-DPB1*01:01	LALPRLEEALQGSLA	0.2986905	0.033941943
HLA-DPA1*02:01-DPB1*01:01	DFAVLLKAGMTVKQA	0.29255354	0.007902267
HLA-DPA1*02:01-DPB1*01:01	NDGAPNVGASWVHDA	0.05407262	0.06531079
HLA-DPA1*02:01-DPB1*01:01	NDGATILKQMQVLHP	0.3344431	0.011985706
HLA-DPA1*02:01-DPB1*01:01	ASFFSPGIWMGLLTS	0.46388206	0.0030520924
HLA-DPA1*02:01-DPB1*01:01	GKCISIENTTVILED	0.36901313	0.0018395043
HLA-DPA1*02:01-DPB1*01:01	HADNIYICTVSNPIS	0.25987992	0.59885436
HLA-DPA1*02:01-DPB1*01:01	CCRLHTVRASLEDLG	0.26366124	0.0013175223
HLA-DPA1*02:01-DPB1*01:01	PYYGADWGIGWWTAV	0.24393015	0.00064375764
HLA-DPA1*02:01-DPB1*01:01	KGDYLRCCKICYPLC	0.22849324	0.0008990761
HLA-DPA1*02:01-DPB1*01:01	FHVVCREYELERPKS	0.37899956	0.020429019
HLA-DPA1*02:01-DPB1*01:01	PENSLLQFQFKYGVP	0.3942042	0.0011584394
HLA-DPA1*02:01-DPB1*01:01	SAKLWDVREGMCRQT	0.27310097	0.0034933183
HLA-DPA1*02:01-DPB1*01:01	LLPGLWEQGWCEITA	0.36012536	0.00073527143
HLA-DPA1*02:01-DPB1*01:01	QRQFKLKLLLESYTQ	0.44002602	0.09878735
HLA-DPA1*02:01-DPB1*01:01	LSLSPDMRTFVSGAC	0.22779377	0.0058695944
HLA-DPA1*02:01-DPB1*01:01	KYIPPCLDSELTEFP	0.3765383	0.0015730396
HLA-DPA1*02:01-DPB1*01:01	CYRENTHQTLKCSAL	0.22309516	0.00044748382
HLA-DPA1*02:01-DPB1*01:01	ERVRWRTKQNLDYCF	0.2380304	0.026794713
HLA-DPA1*02:01-DPB1*01:01	HKNTFTLSYDGSLRH	0.41355735	0.17770997
HLA-DPA1*02:01-DPB1*01:01	AEEKTVRDKELEGLQ	0.31054822	0.08190678
HLA-DPA1*02:01-DPB1*01:01	PRTLILLLSGALALT	0.3120564	0.009726646
HLA-DPA1*02:01-DPB1*01:01	NGPVVGTRYKCSVCP	0.15125161	0.0898271
HLA-DPA1*02:01-DPB1*01:01	SEELCYTLINHRVLC	0.4940626	0.013513634
HLA-DPA1*02:01-DPB1*01:01	DSQLDTTLFGKKSSP	0.25358984	0.015900698
HLA-DPA1*02:01-DPB1*01:01	MDSSAAFLQGLWQHY	0.41746175	0.0077405707
HLA-DPA1*02:01-DPB1*01:01	VTITNDGATILKQMQ	0.2460172	0.02421599
HLA-DPA1*02:01-DPB1*01:01	NYDRDILTIDIGRVT	0.31884515	0.28212008
HLA-DPA1*02:01-DPB1*01:01	LPALTVHVTQPKDGG	0.1710915	0.19118683
HLA-DPA1*02:01-DPB1*01:01	DAVQSAHRAATRGFI	0.13482471	0.00924143
HLA-DPA1*02:01-DPB1*01:01	TRKANSSGEAMSLGS	0.16742538	0.008801958
HLA-DPA1*02:01-DPB1*01:01	LVTAYNHLFETKRFK	0.3839698	0.13383506
HLA-DPA1*02:01-DPB1*01:01	FWTWEPSAPRTLLQV	0.22109675	0.006539409
HLA-DPA1*02:01-DPB1*01:01	LTVHVTQPKDGGFCE	0.07354481	0.0015849508
HLA-DPA1*02:01-DPB1*01:01	PPSESEDYNLYNQFK	0.32761732	0.23275058
HLA-DPA1*02:01-DPB1*01:01	STPGSTPSRWPSPSP	0.03237913	0.004929235
HLA-DPA1*02:01-DPB1*01:01	IEVVNMLAPYAVFDI	0.34513873	0.004251314
HLA-DPA1*02:01-DPB1*01:01	TWEISGGKLEAEIDL	0.3958256	0.021600056
HLA-DPA1*02:01-DPB1*01:01	FSVVDENLSWHLNEN	0.3137558	0.0044146217
HLA-DPA1*02:01-DPB1*01:01	KKWPERLSALDNLLN	0.3887281	0.5136797
HLA-DPA1*02:01-DPB1*01:01	DTVLQCHFTCSGKQE	0.2449119	0.06309279
HLA-DPA1*02:01-DPB1*01:01	ETVFRPVSETCTDRS	0.18422002	0.04084206
HLA-DPA1*02:01-DPB1*01:01	ASHPLLDQRQPHYSA	0.15647872	0.018605892
HLA-DPA1*02:01-DPB1*01:01	PSRPAAGCPAPCSCA	0.016854046	0.004772111
HLA-DPA1*02:01-DPB1*01:01	LLPKAPPLQQILDLH	0.30563217	0.019629842
HLA-DPA1*02:01-DPB1*01:01	NFTDCNRHTQVCING	0.09024785	0.00091857126
HLA-DPA1*02:01-DPB1*01:01	RELEHNAEETYGEND	0.16669688	0.0920491
HLA-DPA1*02:01-DPB1*01:01	VLHKALEENNNFSRQ	0.2497265	0.053251434
HLA-DPA1*02:01-DPB1*01:01	GCGEINDSLMELLIM	0.41872346	0.00068197784
HLA-DPA1*02:01-DPB1*01:01	MVHPNVICDGCNGPV	0.039366074	0.010535473
HLA-DPA1*02:01-DPB1*01:01	DDLRLRVELQRMKIS	0.39444068	0.028526321
HLA-DPA1*02:01-DPB1*01:01	YGCRVEDYDAADDVQ	0.08602441	0.05211859
HLA-DPA1*02:01-DPB1*01:01	LIFIPSVGPGYIDTS	0.13963924	0.013464582
HLA-DPA1*02:01-DPB1*01:01	TIRTALAMGADRGIH	0.1535274	0.060470086
HLA-DPA1*02:01-DPB1*01:01	RLLLELKHSNIGPFP	0.31368896	0.0071692923
HLA-DPA1*02:01-DPB1*01:01	TANDGEEAFEDEEEE	0.16105023	0.22063784
HLA-DPA1*02:01-DPB1*01:01	LVLLTVVAVVAGVAL	0.084969446	0.003264935
HLA-DPA1*02:01-DPB1*01:01	PCGHVFHQNCIVMWL	0.32431254	0.0005594153
HLA-DPA1*02:01-DPB1*01:01	ETMAPPVRDPVPGKP	0.049362306	0.009310525
HLA-DPA1*02:01-DPB1*01:01	PLGWPSSETRAFLSP	0.28974852	0.048400756
HLA-DPA1*02:01-DPB1*01:01	CQPETVFSSQPSDDE	0.20725091	0.001254697
HLA-DPA1*02:01-DPB1*01:01	MGTRLLPALFLVLLV	0.48486793	0.0057454547
HLA-DPA1*02:01-DPB1*01:01	YLLMWGLLTFIMVPG	0.42467672	0.002629328
HLA-DPA1*02:01-DPB1*01:01	LLAALFFFSLSSSLL	0.31336394	0.003586861
HLA-DPA1*02:01-DPB1*01:01	GCVSAPGALGTGDLH	0.06991225	0.0029453705
HLA-DPA1*02:01-DPB1*01:01	LDPDSKQNALVTYSL	0.30868188	0.008768865
HLA-DPA1*02:01-DPB1*01:01	VRCHMEENQRVARRR	0.14744805	0.0012049903
HLA-DPA1*02:01-DPB1*01:01	DNVKTAVCDIPPRGL	0.061523616	0.0030608214
HLA-DPA1*02:01-DPB1*01:01	LGYDNNITPFQKLLI	0.44816992	0.002649372
HLA-DPA1*02:01-DPB1*01:01	TSMTFRGSVTISVQA	0.44180351	0.041073937
HLA-DPA1*02:01-DPB1*01:01	EKLREMMEEIENAIN	0.26270765	0.18635678
HLA-DPA1*02:01-DPB1*01:01	CDTVTQAKEKLLDAA	0.31187758	0.008043231
HLA-DPA1*02:01-DPB1*01:01	SRAAAARLVGAAASR	0.11068591	0.062310535
HLA-DPA1*02:01-DPB1*01:01	CLLVYSQEETESLNA	0.34765106	0.0011954795
HLA-DPA1*02:01-DPB1*01:01	WHEWEIANNTFTGMW	0.33867386	0.00359227
HLA-DPA1*02:01-DPB1*01:01	LGYILTCPSNLGTGL	0.31799015	0.034135062
HLA-DPA1*02:01-DPB1*01:01	GAGTISEVWDYNTGR	0.15441678	0.4049457
HLA-DPA1*02:01-DPB1*01:01	GLYSLSFMGLLAMYT	0.4598309	0.0027722407
HLA-DPA1*02:01-DPB1*01:01	QESKRGLVQDKTELE	0.20046793	0.079880595
HLA-DPA1*02:01-DPB1*01:01	IPHGKEQIKRGGDAG	0.04193099	0.14995322
HLA-DPA1*02:01-DPB1*01:01	KIEREGECQRYKPFK	0.12797044	0.0060677566
HLA-DPA1*02:01-DPB1*01:01	LSRWSASFTVTKGKS	0.44459733	0.11791444
HLA-DPA1*02:01-DPB1*01:01	IKWIVSAGLAQVSEF	0.3414506	0.21743663
HLA-DPA1*02:01-DPB1*01:01	SSEGNKHHKSTPLLI	0.18058105	0.002780364
HLA-DPA1*02:01-DPB1*01:01	AFRRRRARKKTVSAS	0.17865786	0.0013002567
HLA-DPA1*02:01-DPB1*01:01	QGWCEITAHLLALPE	0.5280474	0.0013855157
HLA-DPA1*02:01-DPB1*01:01	VKVLNCDTISQVKEK	0.40069947	0.2174571
HLA-DPA1*02:01-DPB1*01:01	ASALEQFVNSVRQLS	0.31011766	0.016668892
HLA-DPA1*02:01-DPB1*01:01	LLVDDFSTKDYLKDN	0.3029044	0.23846623
HLA-DPA1*02:01-DPB1*01:01	LQLLSGFSVFLLPWA	0.5402348	0.0072985133
HLA-DPA1*02:01-DPB1*01:01	IHDTETKMEEFKDQL	0.3494634	0.052639715
HLA-DPA1*02:01-DPB1*01:01	IFVFNKDTGELNVTS	0.3112182	0.036542125
HLA-DPA1*02:01-DPB1*01:01	QRARIALARAVYQEK	0.3432278	0.4162994
HLA-DPA1*02:01-DPB1*01:01	LTLFVPSVYTGVFVV	0.50168586	0.011749757
HLA-DPA1*02:01-DPB1*01:01	LEGIRICRQGFPNRV	0.23326808	0.32249466
HLA-DPA1*02:01-DPB1*01:01	PVPPPIRYGPPPQLC	0.10623964	0.0016108854
HLA-DPA1*02:01-DPB1*01:01	AYGFITEGHERFSDH	0.29938602	0.46480092
HLA-DPA1*02:01-DPB1*01:01	GSSQAFRQEMLQRRP	0.41650838	0.03458002
HLA-DPA1*02:01-DPB1*01:01	SPDILLEEVILVDDY	0.5407669	0.05681617
HLA-DPA1*02:01-DPB1*01:01	EPLLERIGRDETAVV	0.17503506	0.04165616
HLA-DPA1*02:01-DPB1*01:01	KIFSFNVWGKIATFW	0.5267212	0.024838552
HLA-DPA1*02:01-DPB1*01:01	SISTSVGPSASQRNS	0.079483114	0.0060141003
HLA-DPA1*02:01-DPB1*01:01	LETYDITTVRASVGM	0.21834058	0.021228567
HLA-DPA1*02:01-DPB1*01:01	GEFEKVCSNDNKTFD	0.17726359	0.022555875
HLA-DPA1*02:01-DPB1*01:01	AVKKKFCTFREDYDD	0.27978474	0.019750895
HLA-DPA1*02:01-DPB1*01:01	EAMSRFCEAEFSVKT	0.48530573	0.0052188113
HLA-DPA1*02:01-DPB1*01:01	LWNDGCIMGFISKER	0.31678283	0.0011008342
HLA-DPA1*02:01-DPB1*01:01	PLRKCRPGFGVARPG	0.12719242	0.008539108
HLA-DPA1*02:01-DPB1*01:01	LKKKFSCCVLVFLLF	0.37070855	0.0015498546
HLA-DPA1*02:01-DPB1*01:01	CAPGYSGKDCQKKDG	0.024400823	0.0028419003
HLA-DPA1*02:01-DPB1*01:01	WLWWIFLVLGLLLFF	0.18989581	0.001093704
HLA-DPA1*02:01-DPB1*01:01	NKEIEQRQKPATETS	0.067800716	0.010058515
HLA-DPA1*02:01-DPB1*01:01	SPGRAYALLLLLICF	0.26842028	0.0025146748
HLA-DPA1*02:01-DPB1*01:01	VTLYYEALCGGCRAF	0.39170212	0.002293059
HLA-DPA1*02:01-DPB1*01:01	SYGYGLLDAGAMVAL	0.3208392	0.0038346145
HLA-DPA1*02:01-DPB1*01:01	NEHSHCTAELAAKSG	0.17013119	0.052226007
HLA-DPA1*02:01-DPB1*01:01	GLSGAFGFIILVYLL	0.30428082	0.0016683668
HLA-DPA1*02:01-DPB1*01:01	YFQKARDTLYMVWGQ	0.4315792	0.0024009063
HLA-DPA1*02:01-DPB1*01:01	IMVGYRQSLSLIERG	0.4112684	0.3459185
HLA-DPA1*02:01-DPB1*01:01	IAMTDMCPGEKRKVV	0.09012435	0.0015448069
HLA-DPA1*02:01-DPB1*01:01	EGGQKFARKSTRRSI	0.17112708	0.0015551753
HLA-DPA1*02:01-DPB1*01:01	NPDTEICTKDGETPL	0.04151723	0.03382112
HLA-DPA1*02:01-DPB1*01:01	DVPFSSCLREVENPQ	0.3399212	0.021020044
HLA-DPA1*02:01-DPB1*01:01	EVPEQQLEEAQRVIL	0.28636914	0.014183344
HLA-DPA1*02:01-DPB1*01:01	AAPQLLIVLLGLSAL	0.291968	0.0051347474
HLA-DPA1*02:01-DPB1*01:01	DAVEDRLDRNLWPFV	0.27808574	0.006879992
HLA-DPA1*02:01-DPB1*01:01	HGRHRRLLLLPLLLF	0.55364543	0.024581645
HLA-DPA1*02:01-DPB1*01:01	FIIKPGSGAQTLQSS	0.13181753	0.03517105
HLA-DPA1*02:01-DPB1*01:01	TTCIPSSGHSRHRYA	0.100970395	0.0016264941
HLA-DPA1*02:01-DPB1*01:01	ENMTGAAKPYWHQSM	0.11340281	0.0062129814
HLA-DPA1*02:01-DPB1*01:01	VLHSARPGAPPPQPL	0.041283805	0.14465143
HLA-DPA1*02:01-DPB1*01:01	KVMPAKACAGDRPEA	0.028096499	0.009737265
HLA-DPA1*02:01-DPB1*01:01	LIHNMTARCCDLPFP	0.15386708	0.0058141025
HLA-DPA1*02:01-DPB1*01:01	VTDTAGQRSSDNVSV	0.017326165	0.011300537
HLA-DPA1*02:01-DPB1*01:01	QLDTNGRRRQFDEES	0.0808827	0.0100953765
HLA-DPA1*02:01-DPB1*01:01	ALRDNPDLCQCCRID	0.08821862	0.009133592
HLA-DPA1*02:01-DPB1*01:01	SLHKLSTACPGRVPS	0.16525815	0.13856144
HLA-DPA1*02:01-DPB1*01:01	AKDDATLSGKRMQSL	0.26907572	0.027527869
HLA-DPA1*02:01-DPB1*01:01	NWFLKEFPRLKSELE	0.48783618	0.0132279545
HLA-DPA1*02:01-DPB1*01:01	PSGLRLLLLLLPLLW	0.3714773	0.0036878088
HLA-DPA1*02:01-DPB1*01:01	PGQMPNGNFFAAPQP	0.16916259	0.0025126156
HLA-DPA1*02:01-DPB1*01:01	RTDFPYVSAAMPCFV	0.27968714	0.0013837202
HLA-DPA1*02:01-DPB1*01:01	WCAIAILFAVLLVVL	0.15411611	0.0005792806
HLA-DPA1*02:01-DPB1*01:01	FQKQRLLNGYRRFDP	0.2709295	0.005249135
HLA-DPA1*02:01-DPB1*01:01	TLTGLINVGSIDCQQ	0.17189305	0.0042456575
HLA-DPA1*02:01-DPB1*01:01	AIAILFAVLLVVLIL	0.16390136	0.0022737314
HLA-DPA1*02:01-DPB1*01:01	TTIVICCSPSSYNES	0.2117796	0.005087123
HLA-DPA1*02:01-DPB1*01:01	WLSYQLLKATEPGLF	0.40493584	0.015640622
HLA-DPA1*02:01-DPB1*01:01	TCECSIGFRGDGRTC	0.089357294	0.00039129792
HLA-DPA1*02:01-DPB1*01:01	YASGSLALAVLLLLA	0.32372126	0.0069590034
HLA-DPA1*02:01-DPB1*01:01	TSPCCIVTSTYGWTA	0.24314289	0.00067919807
HLA-DPA1*02:01-DPB1*01:01	GSWWYRSIRYSGDQI	0.35459512	0.062470835
HLA-DPA1*02:01-DPB1*01:01	SPALTISKVLLSICS	0.46657753	0.0050297836
HLA-DPA1*02:01-DPB1*01:01	HPNINSNGSICLDIL	0.2831131	0.005029353
HLA-DPA1*02:01-DPB1*01:01	WQATIMGPPDSAYQG	0.10550005	0.0033300512
HLA-DPA1*02:01-DPB1*01:01	GGILFKGKVPMVVLQ	0.41886437	0.25281122
HLA-DPA1*02:01-DPB1*01:01	DHSPTTGVVTVIVIL	0.1762945	0.008510628
HLA-DPA1*02:01-DPB1*01:01	LLLYKKERRETVISK	0.3218333	0.0042011603
HLA-DPA1*02:01-DPB1*01:01	FRQAFPNTNRWFLTC	0.26384526	0.00057942874
HLA-DPA1*02:01-DPB1*01:01	EEKIAALFDLEYYVH	0.53704035	0.041994344
HLA-DPA1*02:01-DPB1*01:01	GSQTKFVQCPDGELQ	0.22824484	0.022177245
HLA-DPA1*02:01-DPB1*01:01	NYTVDTPHGIFAAST	0.117551975	0.050878055
HLA-DPA1*02:01-DPB1*01:01	EIRNGPRSHESFQEM	0.18530671	0.45302242
HLA-DPA1*02:01-DPB1*01:01	VHPELYVDKSRGDKL	0.17991301	0.27494764
HLA-DPA1*02:01-DPB1*01:01	PSNDIYGGEMHVRPM	0.19513358	0.029462883
HLA-DPA1*02:01-DPB1*01:01	FPNGTEVPNTRSRGH	0.03561371	0.041459747
HLA-DPA1*02:01-DPB1*01:01	VKLNVQGVSLRSLYK	0.54111344	0.1527343
HLA-DPA1*02:01-DPB1*01:01	ANRRAGRLPSLVLVV	0.3761508	0.022867566
HLA-DPA1*02:01-DPB1*01:01	GLVSWEEYKNATYGY	0.33980158	0.0023814274
HLA-DPA1*02:01-DPB1*01:01	FNPALSPQRSPPGPP	0.08086754	0.044655345
HLA-DPA1*02:01-DPB1*01:01	LVNYFKSKPVETPPE	0.31861636	0.56998664
HLA-DPA1*02:01-DPB1*01:01	VLAVVVIGAVVAAVM	0.119071476	0.0016864244
HLA-DPA1*02:01-DPB1*01:01	SNSAQGSDESLITCK	0.17466594	0.0066704163
HLA-DPA1*02:01-DPB1*01:01	TWAGSHSMRYFYTAV	0.30684555	0.004567585
HLA-DPA1*02:01-DPB1*01:01	QSEAGSHTLQRMYGC	0.1321337	0.00096688606
HLA-DPA1*02:01-DPB1*01:01	SMGMLEARIRILTNN	0.36950433	0.0027016555
HLA-DPA1*02:01-DPB1*01:01	PREFNVTVTVRNDGE	0.2161077	0.018558023
HLA-DPA1*02:01-DPB1*01:01	CDCGYSDQCKDECCF	0.066031925	0.0012534072
HLA-DPA1*02:01-DPB1*01:01	GKLIYGQYCECDTIN	0.40944862	0.028190156
HLA-DPA1*02:01-DPB1*01:01	DLELFDLVEEVQLNF	0.42067355	0.0014788769
HLA-DPA1*02:01-DPB1*01:01	RGTRYFTCALKKALF	0.46665764	0.20618276
HLA-DPA1*02:01-DPB1*01:01	VCDGDNDCRDWSDEA	0.013577557	0.0010700689
HLA-DPA1*02:01-DPB1*01:01	STASTVAIPNILSGT	0.20119666	0.041639797
HLA-DPA1*02:01-DPB1*01:01	GKKHVGPETVYPFDF	0.21093018	0.2921974
HLA-DPA1*02:01-DPB1*01:01	CDELVEEMEHFGQWS	0.28842068	0.0017237738
HLA-DPA1*02:01-DPB1*01:01	GRERKKNWGGQEDRE	0.07022191	0.05458156
HLA-DPA1*02:01-DPB1*01:01	AIQKCDPAPFYLFDE	0.33050844	0.0031711627
HLA-DPA1*02:01-DPB1*01:01	PEEGILDSLDVWVIA	0.34866053	0.001571188
HLA-DPA1*02:01-DPB1*01:01	LYAKEISTYKKMVED	0.30424738	0.051486813
HLA-DPA1*02:01-DPB1*01:01	TYGAAAYGTSSYTAQ	0.2125104	0.014400954
HLA-DPA1*02:01-DPB1*01:01	RDTYSEKSLHRLCGA	0.21949817	0.002131442
HLA-DPA1*02:01-DPB1*01:01	PSPANFIQPGKQPLS	0.2322154	0.0020992446
HLA-DPA1*02:01-DPB1*01:01	WRWIMLILFAWGTLL	0.21404943	0.0014177451
HLA-DPA1*02:01-DPB1*01:01	VECEHGFGRVVCKVP	0.18170999	0.0033074555
HLA-DPA1*02:01-DPB1*01:01	AELNTCHGQETTDSS	0.09157698	0.0015675839
HLA-DPA1*02:01-DPB1*01:01	DPSRGAPIGGRFDRQ	0.0891587	0.16540499
HLA-DPA1*02:01-DPB1*01:01	VEEWQHRAKEAQDDL	0.1228666	0.4754426
HLA-DPA1*02:01-DPB1*01:01	LASANTARGVETCGI	0.04753465	0.00233193
HLA-DPA1*02:01-DPB1*01:01	VEFCKCCPFSSPGPC	0.1889711	0.0035154042
HLA-DPA1*02:01-DPB1*01:01	GAEDKRSQEETPGHR	0.017362425	0.029505098
HLA-DPA1*02:01-DPB1*01:01	RILNILTCGVIGSYS	0.3204287	0.0022702047
HLA-DPA1*02:01-DPB1*01:01	VFLYHLRLEAEVEVV	0.44235218	0.004366596
HLA-DPA1*02:01-DPB1*01:01	LKPTWWFCAFPYSLL	0.59782946	0.0033160076
HLA-DPA1*02:01-DPB1*01:01	GCTWVFGLFIFDDRS	0.5071228	0.0009144023
HLA-DPA1*02:01-DPB1*01:01	NWVQAQMKGKLARST	0.28185648	0.0090255765
HLA-DPA1*02:01-DPB1*01:01	HFYCLQHLPQTDHKA	0.30626002	0.0046417303
HLA-DPA1*02:01-DPB1*01:01	LNPSSGQWGQHHVSV	0.06740961	0.017025549
HLA-DPA1*02:01-DPB1*01:01	FVCDDFPKPQITVQP	0.100443	0.0010480102
HLA-DPA1*02:01-DPB1*01:01	VEQQGEVKKNKRERK	0.07003606	0.021538915
HLA-DPA1*02:01-DPB1*01:01	HHPGKTLPENPAGFT	0.042095736	0.051574737
HLA-DPA1*02:01-DPB1*01:01	EFNILWNRIRNYLSI	0.44194135	0.001362077
HLA-DPA1*02:01-DPB1*01:01	TASGDKTIRIWDVRT	0.16688746	0.021262616
HLA-DPA1*02:01-DPB1*01:01	VVTGLGPDTQDLEGQ	0.049979083	0.024141794
HLA-DPA1*02:01-DPB1*01:01	CGWCVVEGRCTRKAE	0.12910156	0.00092844927
HLA-DPA1*02:01-DPB1*01:01	IMAEKENKTIIFVET	0.33053303	0.0060805744
HLA-DPA1*02:01-DPB1*01:01	ECSSGFQRMSVINFE	0.39465693	0.0009167106
HLA-DPA1*02:01-DPB1*01:01	GNFNVYLSDLIPVDR	0.5327533	0.8425442
HLA-DPA1*02:01-DPB1*01:01	EVGKVIQQGRQSKGL	0.1795265	0.013928247
HLA-DPA1*02:01-DPB1*01:01	NTTVEDETETNEVQG	0.039819345	0.057972014
HLA-DPA1*02:01-DPB1*01:01	VFPNGTEVPNTRSRG	0.05629537	0.031755075
HLA-DPA1*02:01-DPB1*01:01	RLLLLLLVGLTAPAL	0.16606668	0.0018791836
HLA-DPA1*02:01-DPB1*01:01	LLLLPPPGSCAAEGS	0.14487714	0.0009928689
HLA-DPA1*02:01-DPB1*01:01	LKFESEKHQDILMWN	0.3913553	0.0040258737
HLA-DPA1*02:01-DPB1*01:01	GYLGYCKGVEPKTEC	0.174791	0.0018594883
HLA-DPA1*02:01-DPB1*01:01	NGQYQASDAAGLGLD	0.20041706	0.038596097
HLA-DPA1*02:01-DPB1*01:01	MFFCDVDIYFSAEFL	0.4333678	0.00025812458
HLA-DPA1*02:01-DPB1*01:01	FWLGWLGMLAGAVVI	0.23228195	0.0010015422
HLA-DPA1*02:01-DPB1*01:01	KCPICKADDICDHTL	0.09404735	0.0038967363
HLA-DPA1*02:01-DPB1*01:01	IREDRHTVVCPVIDI	0.1530693	0.19438493
HLA-DPA1*02:01-DPB1*01:01	GDTATCCAKWNTEDK	0.06617766	0.0068847155
HLA-DPA1*02:01-DPB1*01:01	TDFFPGLGWLLLAEL	0.630317	0.003742862
HLA-DPA1*02:01-DPB1*01:01	ALWVLGLCCVLLTFG	0.23054998	0.0010672698
HLA-DPA1*02:01-DPB1*01:01	FNLNAINRCPLPRPW	0.31140316	0.0041592414
HLA-DPA1*02:01-DPB1*01:01	IYRLEGWQGNPPPIY	0.12219813	0.011102987
HLA-DPA1*02:01-DPB1*01:01	RLKAALSENEQLKKE	0.3029143	0.027513752
HLA-DPA1*02:01-DPB1*01:01	VYIELFDQIDENLKQ	0.45412546	0.015295876
HLA-DPA1*02:01-DPB1*01:01	RAPLLRVALCLLCWT	0.36139715	0.0020837418
HLA-DPA1*02:01-DPB1*01:01	NRPKALNALCDGLID	0.26189718	0.028610313
HLA-DPA1*02:01-DPB1*01:01	ISSIRPISERATNRR	0.21150473	0.3888503
HLA-DPA1*02:01-DPB1*01:01	WSRTFNCSVPCSDTV	0.16074787	0.041912187
HLA-DPA1*02:01-DPB1*01:01	ECSVRNGSSIVDLSP	0.33146673	0.0017763271
HLA-DPA1*02:01-DPB1*01:01	WSASFTVTKGKSSTQ	0.3201951	0.038328003
HLA-DPA1*02:01-DPB1*01:01	LLLGIALLAYVASVW	0.29339084	0.0018465439
HLA-DPA1*02:01-DPB1*01:01	ILEGQQSLPSQASDW	0.18168831	0.027998332
HLA-DPA1*02:01-DPB1*01:01	SMRSEDEAKFPTMNR	0.18021569	0.009984839
HLA-DPA1*02:01-DPB1*01:01	LTSMLVAIIIIVLWK	0.33848655	0.0042213565
HLA-DPA1*02:01-DPB1*01:01	ESRVFSLQQPPPGEG	0.25232267	0.0069227316
HLA-DPA1*02:01-DPB1*01:01	RPWPRALEVDSRSVV	0.18253998	0.40332904
HLA-DPA1*02:01-DPB1*01:01	LLLLLAPLPPGAPPG	0.26227462	0.04171219
HLA-DPA1*02:01-DPB1*01:01	PKGKHSVKGLGKTTP	0.09682668	0.009153703
HLA-DPA1*02:01-DPB1*01:01	DRRPDCRDMSDELNC	0.11577842	0.001803233
HLA-DPA1*02:01-DPB1*01:01	IEQGESSQNGTVLME	0.1215586	0.0013592507
HLA-DPA1*02:01-DPB1*01:01	VASTLAWDRGYGTSL	0.2652327	0.019736808
HLA-DPA1*02:01-DPB1*01:01	ESFLTSQWVSYTIDF	0.53651416	0.0073480518
HLA-DPA1*02:01-DPB1*01:01	LVLLEPGMELGITAA	0.33984563	0.0018608458
HLA-DPA1*02:01-DPB1*01:01	HGSRGEERPYCEICE	0.1200812	0.0010333473
HLA-DPA1*02:01-DPB1*01:01	CGTGISTRVTNDNPE	0.050398137	0.0029915415
HLA-DPA1*02:01-DPB1*01:01	EPGPTAAQRRCSLPP	0.05940469	0.0056875907
HLA-DPA1*02:01-DPB1*01:01	GGCSRLLVTVDLNLT	0.39713147	0.0026985998
HLA-DPA1*02:01-DPB1*01:01	SCVAGYTGNGRQCVA	0.052367933	0.0007192749
HLA-DPA1*02:01-DPB1*01:01	LEYDIDEAQALLEKN	0.36507124	0.06948808
HLA-DPA1*02:01-DPB1*01:01	ASPMDIAVQEGRLTW	0.29640362	0.028213656
HLA-DPA1*02:01-DPB1*01:01	CWCVDRDGREVEGTR	0.09219256	0.0023442493
HLA-DPA1*02:01-DPB1*01:01	SVGGLPVLASMTKAA	0.24254407	0.004356197
HLA-DPA1*02:01-DPB1*01:01	EDLGPSGPSEENFDM	0.070973836	0.043196898
HLA-DPA1*02:01-DPB1*01:01	ILMPHHVEPLERLEK	0.4299167	0.13036558
HLA-DPA1*02:01-DPB1*01:01	ERDVAATASKQMSEK	0.16316955	0.22052248
HLA-DPA1*02:01-DPB1*01:01	LAEQAKLPATEKPVL	0.18298975	0.112222075
HLA-DPA1*02:01-DPB1*01:01	LLSILLWPLVVYHEL	0.608136	0.0052659595
HLA-DPA1*02:01-DPB1*01:01	AFAGLTADARIVINR	0.25511032	0.034224477
HLA-DPA1*02:01-DPB1*01:01	KLLYCHPPPGRDPVT	0.14284039	0.005527892
HLA-DPA1*02:01-DPB1*01:01	SQVLGLHCYKKGIHY	0.28461334	0.0045811245
HLA-DPA1*02:01-DPB1*01:01	YVYTQTQNRLWRKTR	0.3148754	0.018010562
HLA-DPA1*02:01-DPB1*01:01	CSRHSLTQSHGHHPQ	0.10895158	0.0029039576
HLA-DPA1*02:01-DPB1*01:01	PVLEGLGPSLGGGTG	0.117950216	0.00353451
HLA-DPA1*02:01-DPB1*01:01	SNGNKEGASGRPGSP	0.0062111975	0.0070742047
HLA-DPA1*02:01-DPB1*01:01	LLERLNDRYPKKLVQ	0.24800867	0.17671004
HLA-DPA1*02:01-DPB1*01:01	IEDPYSPRIQNLLKI	0.40115002	0.0054334966
HLA-DPA1*02:01-DPB1*01:01	GDKGAPGRPGRVGPT	0.00913197	0.27296424
HLA-DPA1*02:01-DPB1*01:01	AQDDPQKRKPDIKKA	0.05471968	0.018633137
HLA-DPA1*02:01-DPB1*01:01	FMLAFFMAFIFNWLG	0.26451635	0.002923084
HLA-DPA1*02:01-DPB1*01:01	GLTDAFHNCHMGITA	0.19349924	0.01825958
HLA-DPA1*02:01-DPB1*01:01	DWFDSHFDGNISPVW	0.24255341	0.0030414367
HLA-DPA1*02:01-DPB1*01:01	GLNKAETAAKHGEEQ	0.05132522	0.22081895
HLA-DPA1*02:01-DPB1*01:01	SEDDFWWCIDRCVNM	0.24383548	0.0011121812
HLA-DPA1*02:01-DPB1*01:01	EDLRPSAPQQEGEAS	0.054102704	0.049585503
HLA-DPA1*02:01-DPB1*01:01	YIERSQASADEYSYV	0.12186466	0.048152912
HLA-DPA1*02:01-DPB1*01:01	NQPEKTCVRKRDPER	0.047790606	0.0030703612
HLA-DPA1*02:01-DPB1*01:01	PPSGPRGTLLLLPLL	0.51999336	0.004496712
HLA-DPA1*02:01-DPB1*01:01	VNITICFQIKSLIPQ	0.41467372	0.0013916395
HLA-DPA1*02:01-DPB1*01:01	EAALKEDFRRETAAR	0.21595249	0.017121652
HLA-DPA1*02:01-DPB1*01:01	AEISVFEVNIRFVGG	0.3684214	0.009960212
HLA-DPA1*02:01-DPB1*01:01	VDRQLPSLACKYPVS	0.208209	0.006750646
HLA-DPA1*02:01-DPB1*01:01	CKEKGVQFAPFSTCR	0.38710302	0.028679729
HLA-DPA1*02:01-DPB1*01:01	QRLDGMGCLEFDEER	0.34348157	0.0029714177
HLA-DPA1*02:01-DPB1*01:01	SQQWLLRNVTLPEIF	0.481329	0.024601763
HLA-DPA1*02:01-DPB1*01:01	FYLKTNDQMVVVYLA	0.4861961	0.0059013227
HLA-DPA1*02:01-DPB1*01:01	KGEYPPDLFSVEERR	0.2809704	0.05208276
HLA-DPA1*02:01-DPB1*01:01	AAQVTEQSPLGEGAL	0.18962155	0.006328754
HLA-DPA1*02:01-DPB1*01:01	PEEKSRAKRQKDFDI	0.07205193	0.0010370782
HLA-DPA1*02:01-DPB1*01:01	PQKRKPDIKKAKLML	0.29488286	0.009429016
HLA-DPA1*02:01-DPB1*01:01	AQDKEEMKVKLLELQ	0.461494	0.028072316
HLA-DPA1*02:01-DPB1*01:01	KSSDRNRGSYSQAAV	0.09932735	0.0014636789
HLA-DPA1*02:01-DPB1*01:01	SPKNSAAEIPVTSNG	0.14269637	0.16193113
HLA-DPA1*02:01-DPB1*01:01	ATMLGRTNISDEESE	0.22694902	0.007763752
HLA-DPA1*02:01-DPB1*01:01	SYCPGMGVALRMYPL	0.27295867	0.005393333
HLA-DPA1*02:01-DPB1*01:01	QRRKEAADMLKALQG	0.27506554	0.21428521
HLA-DPA1*02:01-DPB1*01:01	NPQSDKEALQEGRTA	0.07323525	0.08778729
HLA-DPA1*02:01-DPB1*01:01	AQLEVTFIQAWGLWG	0.33995697	0.0013238277
HLA-DPA1*02:01-DPB1*01:01	EQFDWAINACIDVMV	0.24469714	0.0003477438
HLA-DPA1*02:01-DPB1*01:01	SQQRQDPSHAEHHDH	0.0372324	0.15911469
HLA-DPA1*02:01-DPB1*01:01	CLAEKENLQRTFLLT	0.46948582	0.00081737025
HLA-DPA1*02:01-DPB1*01:01	KYEFCYGKHVHQYHE	0.2559	0.15037993
HLA-DPA1*02:01-DPB1*01:01	SGLGHELVLAQADST	0.25745663	0.0392609
HLA-DPA1*02:01-DPB1*01:01	LQLVEARGRYEELCI	0.32862788	0.00061789236
HLA-DPA1*02:01-DPB1*01:01	MAVTAMIQSHLPEAY	0.31451803	0.0066084764
HLA-DPA1*02:01-DPB1*01:01	VRALYDYEGQEHDEL	0.2301679	0.06903423
HLA-DPA1*02:01-DPB1*01:01	VQAQMKGKLARSTKE	0.1937999	0.41830826
HLA-DPA1*02:01-DPB1*01:01	NQPRGDCDGVQINVP	0.015613955	0.007857355
HLA-DPA1*02:01-DPB1*01:01	AYCYNGMCQYYDAQC	0.23406146	0.00072967296
HLA-DPA1*02:01-DPB1*01:01	AVNYHDETGEIMDNL	0.28352544	0.09442322
HLA-DPA1*02:01-DPB1*01:01	ERILDYSVHAERKGS	0.3266201	0.05151974
HLA-DPA1*02:01-DPB1*01:01	RWKVILTFFVGAAIL	0.3147041	0.0009812547
HLA-DPA1*02:01-DPB1*01:01	ETLANRTLLETLLGH	0.43658265	0.007991904
HLA-DPA1*02:01-DPB1*01:01	LTTFQRFEVNGIPEE	0.39602754	0.5902311
HLA-DPA1*02:01-DPB1*01:01	GWLGMLAGAVVIIVR	0.26258835	0.0040008426
HLA-DPA1*02:01-DPB1*01:01	AWNYTVDTPHGIFAA	0.09084584	0.006415732
HLA-DPA1*02:01-DPB1*01:01	YAYLFKYIIIGDTGV	0.42442548	0.0069723846
HLA-DPA1*02:01-DPB1*01:01	LSMDSLVVPLPNTSE	0.31079856	0.0028339226
HLA-DPA1*02:01-DPB1*01:01	ILEELLRYYPDHIKG	0.38491708	0.10026244
HLA-DPA1*02:01-DPB1*01:01	LTGNPRLDLQEINNW	0.2944078	0.022602376
HLA-DPA1*02:01-DPB1*01:01	RIVINRARVECQSHR	0.2251647	0.21071668
HLA-DPA1*02:01-DPB1*01:01	FLLLLLVPLLLLMCH	0.29188988	0.002503622
HLA-DPA1*02:01-DPB1*01:01	HLSGIDANPNALFPP	0.08034388	0.03790388
HLA-DPA1*02:01-DPB1*01:01	RVRMGPRCAQALWRM	0.22343595	0.0037236672
HLA-DPA1*02:01-DPB1*01:01	SEKVELIHGKKAGLA	0.27446494	0.116837
HLA-DPA1*02:01-DPB1*01:01	AEPAPPRQTEPPLNT	0.08833728	0.079377875
HLA-DPA1*02:01-DPB1*01:01	VVQLHSNFTAVCVLK	0.36113682	0.008822945
HLA-DPA1*02:01-DPB1*01:01	QMGNGFQDLQDDSSE	0.22239774	0.004491476
HLA-DPA1*02:01-DPB1*01:01	IDACINISHHYCNIS	0.2265198	0.0032127586
HLA-DPA1*02:01-DPB1*01:01	LECSAKFRENVEDVF	0.3243184	0.0050493833
HLA-DPA1*02:01-DPB1*01:01	CSTLVKGVIYGSYSV	0.43520117	0.0007858578
HLA-DPA1*02:01-DPB1*01:01	MVHPNVICDGCNGPV	0.039366074	0.010535473
HLA-DPA1*02:01-DPB1*01:01	ERLDEPHFGAKSIVL	0.2071557	0.01907494
HLA-DPA1*02:01-DPB1*01:01	AEEAGKKALADAQIP	0.1285829	0.10040587
HLA-DPA1*02:01-DPB1*01:01	RLAGPLRIVVLVVSV	0.44194448	0.0048093693
HLA-DPA1*02:01-DPB1*01:01	AKNLPANVSFVLVPF	0.49486813	0.06454916
HLA-DPA1*02:01-DPB1*01:01	DFPYVSAAMPCFVII	0.33198932	0.00070844183
HLA-DPA1*02:01-DPB1*01:01	LVAFSFLFTVITFPI	0.45027035	0.0025167302
HLA-DPA1*02:01-DPB1*01:01	RRRSRMLLCFAFLWV	0.35841894	0.0011928492
HLA-DPA1*02:01-DPB1*01:01	GGCAAEEPPRFIKEP	0.12179446	0.00088823866
HLA-DPA1*02:01-DPB1*01:01	PPFQFREPRPMDELV	0.25061476	0.021594757
HLA-DPA1*02:01-DPB1*01:01	EDRSLRIVLVGKTGS	0.26181453	0.085221134
HLA-DPA1*02:01-DPB1*01:01	DRNSLQAAKAGLEDE	0.15700312	0.6589273
HLA-DPA1*02:01-DPB1*01:01	HGGLLQPLPCSFEMG	0.3502112	0.0027958637
HLA-DPA1*02:01-DPB1*01:01	LLQPGSPPDKTQVPM	0.027748693	0.004502099
HLA-DPA1*02:01-DPB1*01:01	AEMLTLHNWLSFYEK	0.4614864	0.18410619
HLA-DPA1*02:01-DPB1*01:01	CGHTAPVLDIAWCPH	0.12671567	0.0052822726
HLA-DPA1*02:01-DPB1*01:01	LAEQAKLPATEKPVL	0.18298975	0.112222075
HLA-DPA1*02:01-DPB1*01:01	DVGRPQPGRENFQNW	0.029082857	0.052341145
HLA-DPA1*02:01-DPB1*01:01	MPPKDDKKKKDAGKS	0.05963195	0.010970603
HLA-DPA1*02:01-DPB1*01:01	GPGAEDVAVWTRAQR	0.07597742	0.5012895
HLA-DPA1*02:01-DPB1*01:01	LKERHGLIRARLAGA	0.25332552	0.06157121
HLA-DPA1*02:01-DPB1*01:01	GVSFFILSLILEYTW	0.41610092	0.00079371425
HLA-DPA1*02:01-DPB1*01:01	LGVILVPIINQGCFK	0.47460017	0.013808036
HLA-DPA1*02:01-DPB1*01:01	SWVRACVQVLDPKSK	0.3619768	0.010602948
HLA-DPA1*02:01-DPB1*01:01	EITAHLLALPEHDAR	0.3915945	0.600637
HLA-DPA1*02:01-DPB1*01:01	IPPSGPAGELKFEPH	0.13697222	0.87181234
HLA-DPA1*02:01-DPB1*01:01	GSGSTVCTIVTYQMV	0.41580716	0.00086137967
HLA-DPA1*02:01-DPB1*01:01	VGTPYWMAPEVILAM	0.48288786	0.0034961768
HLA-DPA1*02:01-DPB1*01:01	ADREVQLLRESDEHP	0.26178727	0.12120595
HLA-DPA1*02:01-DPB1*01:01	LGLCCVLLTFGSVRA	0.39607507	0.0016174143
HLA-DPA1*02:01-DPB1*01:01	KGTVEGFEPADNKCL	0.19938144	0.003475
HLA-DPA1*02:01-DPB1*01:01	KKFSCCVLVFLLFAV	0.27782157	0.0020847977
HLA-DPA1*02:01-DPB1*01:01	AVTQQEKDSLVYQYL	0.40283927	0.009345783
HLA-DPA1*02:01-DPB1*01:01	LWRLARAYSDMCELT	0.252706	0.006905414
HLA-DPA1*02:01-DPB1*01:01	EANSGAVKRQGRCDT	0.016278444	0.0033062245
HLA-DPA1*02:01-DPB1*01:01	CWALGFYPAEITLTW	0.45887464	0.0006888723
HLA-DPA1*02:01-DPB1*01:01	AAVMWRKKSSDRNRG	0.14368586	0.13046503
HLA-DPA1*02:01-DPB1*01:01	HCTRLAGDKANYWWL	0.1544823	0.0009559813
HLA-DPA1*02:01-DPB1*01:01	VITAGSDASSKLRAL	0.1201808	0.009722879
HLA-DPA1*02:01-DPB1*01:01	FVKAGSDGAKIGNCP	0.05565221	0.006122959
HLA-DPA1*02:01-DPB1*01:01	ATSEVSPNSKPSPNT	0.016197126	0.0058206087
HLA-DPA1*02:01-DPB1*01:01	CIGGPPNACLDQLQN	0.10356177	0.0009442771
HLA-DPA1*02:01-DPB1*01:01	ESTEEVKIEVLHRPE	0.3707615	0.5017812
HLA-DPA1*02:01-DPB1*01:01	YQGAEKEWGDGIRGL	0.1604414	0.013799188
HLA-DPA1*02:01-DPB1*01:01	VDLPGSFKDHWAKNL	0.24935941	0.3197176
HLA-DPA1*02:01-DPB1*01:01	QSLMQAPLLIALGLL	0.52603465	0.002620297
HLA-DPA1*02:01-DPB1*01:01	GQLVTCSGAFKEGSL	0.24946252	0.0034196475
