# Supplementary material for: MHCII-peptide presentation: an assessment of the state-of-the-art prediction methods
Source: Front Immunol. 2024 Mar 12;15:1293706. doi: 10.3389/fimmu.2024.1293706 (PMC11027168; doi:10.3389/fimmu.2024.1293706)
Supplement: Supplementary file 2 [file DataSheet_2.zip › output/BERT/neg/15_HLA-DPA1_02_01_DPB1_09_01.csv]

allele	peptide	affinity_pred	mass_pred
HLA-DPA1*02:01-DPB1*09:01	VQPKPDYGAAVAFFE	0.20598641	0.1621517
HLA-DPA1*02:01-DPB1*09:01	FIKVDMRTISFDIPP	0.2440996	0.010929217
HLA-DPA1*02:01-DPB1*09:01	PAPQGLLSPTQVPTG	0.046454296	0.008024416
HLA-DPA1*02:01-DPB1*09:01	SLRTSIGLWTSFLCI	0.23968805	0.00078743807
HLA-DPA1*02:01-DPB1*09:01	LELYCDLLLARFGLI	0.24547765	0.00076111255
HLA-DPA1*02:01-DPB1*09:01	CARKILRHEGPSAFL	0.27948663	0.0024424414
HLA-DPA1*02:01-DPB1*09:01	TEDELDKYSEALKDA	0.25674045	0.012806232
HLA-DPA1*02:01-DPB1*09:01	TQTVKGASAVAQVAL	0.5195647	0.5646952
HLA-DPA1*02:01-DPB1*09:01	REFLRKKLIGKEVCF	0.15613742	0.0042130346
HLA-DPA1*02:01-DPB1*09:01	VEETELSAEHSPETA	0.005497815	0.014974019
HLA-DPA1*02:01-DPB1*09:01	AAPSGGWNGVGASLW	0.01950753	0.006047465
HLA-DPA1*02:01-DPB1*09:01	SEAADGSSTLGGGAG	0.0031369335	0.0025109786
HLA-DPA1*02:01-DPB1*09:01	QQHWILVTCQALGEQ	0.112143375	0.005693959
HLA-DPA1*02:01-DPB1*09:01	AVCLRSHLGRYLAAD	0.19075298	0.013652198
HLA-DPA1*02:01-DPB1*09:01	YLSGYGVELAIKSTE	0.28494796	0.013897839
HLA-DPA1*02:01-DPB1*09:01	LVSRNALGSSFIAAR	0.22651128	0.0176443
HLA-DPA1*02:01-DPB1*09:01	ATAADEEEDEYSGGL	0.0032882656	0.007950407
HLA-DPA1*02:01-DPB1*09:01	KETEGDVTSVKDAKI	0.12119632	0.004301647
HLA-DPA1*02:01-DPB1*09:01	KEGGARLGAGGGSPE	0.041054074	0.013501641
HLA-DPA1*02:01-DPB1*09:01	VVITILMAITFSVRR	0.2646921	0.0014374516
HLA-DPA1*02:01-DPB1*09:01	LRTPLPPTTPERPTT	0.03989886	0.034893803
HLA-DPA1*02:01-DPB1*09:01	ECSSGQHQCDSSTVC	0.0009340336	0.0012160449
HLA-DPA1*02:01-DPB1*09:01	GTEDELDKYSEALKD	0.1742105	0.006003606
HLA-DPA1*02:01-DPB1*09:01	ATACPMKSNEHDDCQ	0.017545078	0.0022289988
HLA-DPA1*02:01-DPB1*09:01	FKYGVPTPTNVTIES	0.2281643	0.008030983
HLA-DPA1*02:01-DPB1*09:01	KTSFLFRYADDSFTP	0.104348384	0.26390517
HLA-DPA1*02:01-DPB1*09:01	SLRQRPEPQVTGTVG	0.056155927	0.084984794
HLA-DPA1*02:01-DPB1*09:01	APRNMVHPNVICDGC	0.103337936	0.004065049
HLA-DPA1*02:01-DPB1*09:01	GSHPVSFDKACEFAG	0.07303618	0.12312837
HLA-DPA1*02:01-DPB1*09:01	RALVRNPKILLLDEA	0.3410141	0.57100207
HLA-DPA1*02:01-DPB1*09:01	DARIVINRARVECQS	0.11609604	0.1942662
HLA-DPA1*02:01-DPB1*09:01	LENLSHDREKIQRAR	0.052632928	0.029568288
HLA-DPA1*02:01-DPB1*09:01	LPGDNVGFKVKNVSV	0.09278714	0.060213424
HLA-DPA1*02:01-DPB1*09:01	VASNVQGKHSTSMFF	0.13786286	0.0023257448
HLA-DPA1*02:01-DPB1*09:01	GALRSFSNVTKQDNY	0.22140917	0.945738
HLA-DPA1*02:01-DPB1*09:01	MIMLQNHRKLLDIKQ	0.20357916	0.02958044
HLA-DPA1*02:01-DPB1*09:01	VLGFFIIAVLMSAQE	0.17711754	0.000989919
HLA-DPA1*02:01-DPB1*09:01	DSSFDVHKKCPLCEL	0.10377202	0.0025306344
HLA-DPA1*02:01-DPB1*09:01	PLADITQIVDVFMEY	0.119921885	0.0010314903
HLA-DPA1*02:01-DPB1*09:01	VTCKSGDFSCGGRVN	0.032408103	0.01675309
HLA-DPA1*02:01-DPB1*09:01	VIHSELQGGNKSPVT	0.06918519	0.032087527
HLA-DPA1*02:01-DPB1*09:01	AVFLLTFYVISQVFE	0.21974142	0.0012889821
HLA-DPA1*02:01-DPB1*09:01	LQSEDLDLPPGGPTQ	0.007219519	0.0038989123
HLA-DPA1*02:01-DPB1*09:01	RRTQTVCNFTDGALV	0.050693747	0.0014178047
HLA-DPA1*02:01-DPB1*09:01	QEDLLSPCECTGTLG	0.010569931	0.0007706707
HLA-DPA1*02:01-DPB1*09:01	SALRAYVKDHYSNGF	0.11415754	0.7447065
HLA-DPA1*02:01-DPB1*09:01	TAPNIPIIDYEVSIS	0.11474948	0.00543787
HLA-DPA1*02:01-DPB1*09:01	TDCLSTMASVCRVML	0.25530773	0.0012245047
HLA-DPA1*02:01-DPB1*09:01	ETLFALPAASEPVIR	0.34988305	0.5694066
HLA-DPA1*02:01-DPB1*09:01	PYIPDVLFWCVILFF	0.13111483	0.00073008414
HLA-DPA1*02:01-DPB1*09:01	NAPPYQPPPPFTAPM	0.027441353	0.062093318
HLA-DPA1*02:01-DPB1*09:01	LVISGDSLEVCLKYY	0.23291989	0.0012491792
HLA-DPA1*02:01-DPB1*09:01	QSGCGEINDNLMELL	0.030647716	0.0005705453
HLA-DPA1*02:01-DPB1*09:01	KIASASRVTAVIPCF	0.46637338	0.0018113594
HLA-DPA1*02:01-DPB1*09:01	ISLLPLIVTFHLYGG	0.21907558	0.0061469716
HLA-DPA1*02:01-DPB1*09:01	SCHTSSLATPEDKEQ	0.029779872	0.0048238416
HLA-DPA1*02:01-DPB1*09:01	FLGFVVEQHLNSSDI	0.12748402	0.0034719512
HLA-DPA1*02:01-DPB1*09:01	STHVLLTHTISRIAV	0.4085546	0.010955205
HLA-DPA1*02:01-DPB1*09:01	PQPAPFSSLNSSATV	0.051359378	0.0017218224
HLA-DPA1*02:01-DPB1*09:01	AWAWWCISDTQRISL	0.12168173	0.00079903455
HLA-DPA1*02:01-DPB1*09:01	AFMFSGLKQIRLRIL	0.37872547	0.0046146894
HLA-DPA1*02:01-DPB1*09:01	CNDIKDIYKRMAGTA	0.09386202	0.0016138181
HLA-DPA1*02:01-DPB1*09:01	DEEEEEEGEEEEEEA	0.0047849882	0.0065866904
HLA-DPA1*02:01-DPB1*09:01	TLCTNMLSDKEQLRD	0.035080157	0.0010190076
HLA-DPA1*02:01-DPB1*09:01	ILFLIGLMCGRITKR	0.19165893	0.002853504
HLA-DPA1*02:01-DPB1*09:01	LKELPGVCNETMMAL	0.15767811	0.00073739246
HLA-DPA1*02:01-DPB1*09:01	VEVAGDLEVDCYRAP	0.017423531	0.0039577396
HLA-DPA1*02:01-DPB1*09:01	TKIYHPNIDEKGQVC	0.058943927	0.042937823
HLA-DPA1*02:01-DPB1*09:01	SFPYDYSASEYRWHI	0.07735581	0.00898237
HLA-DPA1*02:01-DPB1*09:01	SVSLLDKKSGVINLT	0.26621038	0.013737654
HLA-DPA1*02:01-DPB1*09:01	TEDELDKYSEALKDA	0.25674045	0.012806232
HLA-DPA1*02:01-DPB1*09:01	QLDHSKLLGYLKHTL	0.23093456	0.004358169
HLA-DPA1*02:01-DPB1*09:01	IAQVKIQGQNKEMLA	0.22842206	0.00900129
HLA-DPA1*02:01-DPB1*09:01	RYQLEDESAHLDEMP	0.017173307	0.00354924
HLA-DPA1*02:01-DPB1*09:01	LAPPLTWEGYDPSWN	0.018750513	0.05903294
HLA-DPA1*02:01-DPB1*09:01	FVVALVLLNVAAAGA	0.12690905	0.0020723518
HLA-DPA1*02:01-DPB1*09:01	QLLLLVDQIHLGEES	0.08641855	0.0038267314
HLA-DPA1*02:01-DPB1*09:01	APTFPLCAMQLFSHM	0.24722047	0.001720105
HLA-DPA1*02:01-DPB1*09:01	VTLYATLGGPAIVHA	0.14314722	0.009556534
HLA-DPA1*02:01-DPB1*09:01	LEFAETGSVKDFGIQ	0.08412445	0.013414763
HLA-DPA1*02:01-DPB1*09:01	TSVRGPSGNREGPQY	0.005689475	0.08475593
HLA-DPA1*02:01-DPB1*09:01	HLAAIEIMKLKHILI	0.33496884	0.0018274154
HLA-DPA1*02:01-DPB1*09:01	TGWWIIIDAAVIYPT	0.2561809	0.0018137902
HLA-DPA1*02:01-DPB1*09:01	VLYLSLWDALKYLGE	0.35673568	0.002507687
HLA-DPA1*02:01-DPB1*09:01	HVLIELHKSGFARPG	0.15792824	0.045952465
HLA-DPA1*02:01-DPB1*09:01	FGQRDGIRVGHAVLA	0.26978293	0.68011445
HLA-DPA1*02:01-DPB1*09:01	CMMAQYNRHDSPEDV	0.0118005555	0.0010323958
HLA-DPA1*02:01-DPB1*09:01	DFSDENRTYQASSPD	0.0042765085	0.031243628
HLA-DPA1*02:01-DPB1*09:01	ARIVINRARVECQSH	0.16596743	0.3401465
HLA-DPA1*02:01-DPB1*09:01	PDTCSQLCVNLEGGY	0.012919473	0.00070781034
HLA-DPA1*02:01-DPB1*09:01	RYTCHVQHEGLPQPL	0.036637034	0.1286703
HLA-DPA1*02:01-DPB1*09:01	SCQVIPVLPQVMMIL	0.4138485	0.0010655782
HLA-DPA1*02:01-DPB1*09:01	LWLLAVPGANAAPRS	0.20905434	0.027797222
HLA-DPA1*02:01-DPB1*09:01	LHFMDQLLDTIRSLT	0.19160251	0.0030527497
HLA-DPA1*02:01-DPB1*09:01	ALLLAVIYLNIQVVR	0.13989773	0.004371909
HLA-DPA1*02:01-DPB1*09:01	PSSLPPHLVPPSHRK	0.13897692	0.008435841
HLA-DPA1*02:01-DPB1*09:01	PVLGFFIIAVLMSAQ	0.18791284	0.0013111292
HLA-DPA1*02:01-DPB1*09:01	YMNTGTICPLPELVK	0.19136612	0.0028722035
HLA-DPA1*02:01-DPB1*09:01	PTVCGHTAPVLDIAW	0.059071362	0.0006306564
HLA-DPA1*02:01-DPB1*09:01	AHKRGSRFWIQDKGP	0.111189246	0.05595799
HLA-DPA1*02:01-DPB1*09:01	VERSREKIQKHVSST	0.090724275	0.07896902
HLA-DPA1*02:01-DPB1*09:01	EAADGYQRCMMAQYN	0.02114591	0.0015024825
HLA-DPA1*02:01-DPB1*09:01	VTRERLLLASFKNEG	0.24976496	0.9577112
HLA-DPA1*02:01-DPB1*09:01	DKDEKKKGEDEDKGP	0.0024000017	0.0068568513
HLA-DPA1*02:01-DPB1*09:01	PLYFANSEIFRQKVI	0.29803413	0.0019465275
HLA-DPA1*02:01-DPB1*09:01	AQVKIQGQNKEMLAA	0.31001556	0.005236896
HLA-DPA1*02:01-DPB1*09:01	TAEPSTDVTSTELTS	0.022564251	0.0046408894
HLA-DPA1*02:01-DPB1*09:01	RLLKVLFLVLGYTVL	0.20180474	0.0024440666
HLA-DPA1*02:01-DPB1*09:01	AVWCYRKRYFVSEYT	0.16482307	0.014647258
HLA-DPA1*02:01-DPB1*09:01	CTLDDLREGIERATS	0.04256979	0.0013971826
HLA-DPA1*02:01-DPB1*09:01	GGGVQNPSADRNLLD	0.007943577	0.05196196
HLA-DPA1*02:01-DPB1*09:01	REMDLYEDYQSPFDF	0.027226504	0.0023126903
HLA-DPA1*02:01-DPB1*09:01	RGILDTLKTQLRNQL	0.054328326	0.041301828
HLA-DPA1*02:01-DPB1*09:01	KLPGRVMGIRVLRLS	0.49651253	0.01766979
HLA-DPA1*02:01-DPB1*09:01	SPVREEPGEDFPAAR	0.011293005	0.20554695
HLA-DPA1*02:01-DPB1*09:01	KAFWMAIGGDRDEIE	0.16452666	0.051459193
HLA-DPA1*02:01-DPB1*09:01	LFFTVIIYVRLDFSI	0.14246692	0.00075678853
HLA-DPA1*02:01-DPB1*09:01	YGVELAIKSTEYKAK	0.26288688	0.03952206
HLA-DPA1*02:01-DPB1*09:01	SSNLPLRFLSTLIVL	0.49267736	0.0037515275
HLA-DPA1*02:01-DPB1*09:01	LRGHGTGFCFDSSFD	0.017718246	0.0030599632
HLA-DPA1*02:01-DPB1*09:01	KAMDFVSQEQGEMVM	0.16697289	0.0030642604
HLA-DPA1*02:01-DPB1*09:01	ITGPEEREQQEPHPA	0.0011812157	0.37060708
HLA-DPA1*02:01-DPB1*09:01	MQMSPALTCLVLGLA	0.31381282	0.0019918508
HLA-DPA1*02:01-DPB1*09:01	FAPTVSDLLKESTQN	0.13340619	0.010277162
HLA-DPA1*02:01-DPB1*09:01	FSWWRHSLITVSILA	0.5356084	0.019126419
HLA-DPA1*02:01-DPB1*09:01	RLRGIEQAVQSHAVA	0.34661847	0.78306484
HLA-DPA1*02:01-DPB1*09:01	KERDEAVMSRLQLAI	0.36285838	0.004761509
HLA-DPA1*02:01-DPB1*09:01	AHCKVLVEVVDVNDN	0.16755757	0.021018747
HLA-DPA1*02:01-DPB1*09:01	ENGEKITSLHREVEK	0.25807092	0.27959245
HLA-DPA1*02:01-DPB1*09:01	VTSLFKELQEAHTKL	0.26036543	0.014139329
HLA-DPA1*02:01-DPB1*09:01	MASTSYDYCRVPMED	0.034945007	0.003110846
HLA-DPA1*02:01-DPB1*09:01	KTEGYSGADISIIVR	0.1581087	0.22203262
HLA-DPA1*02:01-DPB1*09:01	LHLGTTQNSLTEADF	0.02636354	0.0053558303
HLA-DPA1*02:01-DPB1*09:01	RNRSSSDHEATAMMK	0.046289276	0.00847009
HLA-DPA1*02:01-DPB1*09:01	LMFRCPSNHQMVGSG	0.07679986	0.039799947
HLA-DPA1*02:01-DPB1*09:01	WCAIAILFAVLLVVL	0.032708038	0.000651813
HLA-DPA1*02:01-DPB1*09:01	RRQWCAIAVLVGVLL	0.19534421	0.0010224597
HLA-DPA1*02:01-DPB1*09:01	IQYNFKTSFFDIFVL	0.35296506	0.0047205784
HLA-DPA1*02:01-DPB1*09:01	AKLVVAVAVFLLTFY	0.17645587	0.0045987796
HLA-DPA1*02:01-DPB1*09:01	ESRGSTISLMRTDCL	0.16762754	0.004314107
HLA-DPA1*02:01-DPB1*09:01	LRVSSRDKLTEMAAS	0.18578462	0.012460226
HLA-DPA1*02:01-DPB1*09:01	SPHVRKHFPETWIWL	0.24186312	0.011289849
HLA-DPA1*02:01-DPB1*09:01	TYYTAWVILLPFIDS	0.32402515	0.0014624235
HLA-DPA1*02:01-DPB1*09:01	IEFFDRKVLDTIMAT	0.23635007	0.011386479
HLA-DPA1*02:01-DPB1*09:01	GPKRDIVKELEVAIR	0.27784902	0.44114146
HLA-DPA1*02:01-DPB1*09:01	SSGPMVEKYSVATQI	0.26821634	0.0042297374
HLA-DPA1*02:01-DPB1*09:01	EANCTAIYHTCEASN	0.01666057	0.01449665
HLA-DPA1*02:01-DPB1*09:01	IPSFRYEESDLERGY	0.041559294	0.515832
HLA-DPA1*02:01-DPB1*09:01	VYESCVDCVLARDPH	0.089266576	0.0036675252
HLA-DPA1*02:01-DPB1*09:01	GFLSPANRGALMTCA	0.17197771	0.0013682845
HLA-DPA1*02:01-DPB1*09:01	NPVDFQEEASLQEAL	0.10481517	0.007359126
HLA-DPA1*02:01-DPB1*09:01	VRWGDKGSTEEGARL	0.02414277	0.13166437
HLA-DPA1*02:01-DPB1*09:01	EASHDNASAVGGSSL	0.015440657	0.01865337
HLA-DPA1*02:01-DPB1*09:01	VIYPTMKDFNHSYHA	0.10019682	0.011950063
HLA-DPA1*02:01-DPB1*09:01	MYALGVGASIKDPKD	0.24496172	0.007325346
HLA-DPA1*02:01-DPB1*09:01	DANIHELARKTEGYS	0.07282965	0.0065455176
HLA-DPA1*02:01-DPB1*09:01	FLDGTLKGKNGAVYP	0.05682607	0.0038055493
HLA-DPA1*02:01-DPB1*09:01	IIGGGDTATCCAKWN	0.019611407	0.002131235
HLA-DPA1*02:01-DPB1*09:01	CTPTPPCAEMREDSA	0.0028946474	0.0023849101
HLA-DPA1*02:01-DPB1*09:01	EQGTNEKSNSQVPQQ	0.010634252	0.006984009
HLA-DPA1*02:01-DPB1*09:01	LDYLNETQQLTPEIK	0.057230685	0.016072085
HLA-DPA1*02:01-DPB1*09:01	MEVRWGDKGSTEEGA	0.010423183	0.56569225
HLA-DPA1*02:01-DPB1*09:01	ARGQQKIQSQQKNAK	0.09514401	0.12979932
HLA-DPA1*02:01-DPB1*09:01	SRWGPLIGLAPCCLW	0.19478983	0.00078714674
HLA-DPA1*02:01-DPB1*09:01	FCGYAGFGPEYEITQ	0.01482724	0.0007224538
HLA-DPA1*02:01-DPB1*09:01	TSKEDLLQADFEGAL	0.13356328	0.01609249
HLA-DPA1*02:01-DPB1*09:01	YKKDGADFAKWRCVL	0.09499799	0.0019868333
HLA-DPA1*02:01-DPB1*09:01	CGLYTYGKPVPGHVT	0.08328006	0.013547307
HLA-DPA1*02:01-DPB1*09:01	GLLLLLLAVAVRESW	0.14624189	0.0015983775
HLA-DPA1*02:01-DPB1*09:01	FGSSEIYNIVESFEE	0.104296066	0.0025893138
HLA-DPA1*02:01-DPB1*09:01	AARAVGGAMRGNPVP	0.13381515	0.048133563
HLA-DPA1*02:01-DPB1*09:01	GLQDRKLDVVVRFNG	0.18731712	0.36310223
HLA-DPA1*02:01-DPB1*09:01	EPFSEEATLFTKELV	0.19936486	0.009148556
HLA-DPA1*02:01-DPB1*09:01	EMEIHSGSGEEREQP	0.0043552914	0.012750082
HLA-DPA1*02:01-DPB1*09:01	GTFSPVTLALFFVLY	0.20640835	0.0019017572
HLA-DPA1*02:01-DPB1*09:01	LSAPGCWAACTNFSR	0.02132845	0.0015807844
HLA-DPA1*02:01-DPB1*09:01	FLGFAVFLLPWASMW	0.24300858	0.0032934803
HLA-DPA1*02:01-DPB1*09:01	AMGADRGIHVEVPPA	0.030401798	0.009126127
HLA-DPA1*02:01-DPB1*09:01	GQGPNDTCSQLWDGA	0.0026474982	0.002255607
HLA-DPA1*02:01-DPB1*09:01	LEARIRILTNNSQTP	0.031583853	0.69174653
HLA-DPA1*02:01-DPB1*09:01	LHAALHATVVQDLGL	0.29594117	0.005194613
HLA-DPA1*02:01-DPB1*09:01	SSFIAARNFHASNTH	0.18814187	0.463885
HLA-DPA1*02:01-DPB1*09:01	TEVPNTRSRGHHNCS	0.02267919	0.0047410745
HLA-DPA1*02:01-DPB1*09:01	EADISAFADYRPTEV	0.05955328	0.0032456643
HLA-DPA1*02:01-DPB1*09:01	MIGYLGYCKGVEPKT	0.14829716	0.002825202
HLA-DPA1*02:01-DPB1*09:01	RRRMKLLLGIALLAY	0.33604002	0.008025896
HLA-DPA1*02:01-DPB1*09:01	MRRNPFGVDICCRKG	0.12999566	0.018960517
HLA-DPA1*02:01-DPB1*09:01	PASEGSAESMGPDSR	0.0023717035	0.035904914
HLA-DPA1*02:01-DPB1*09:01	LALTTAEFLAYQCEK	0.23309906	0.004795587
HLA-DPA1*02:01-DPB1*09:01	TPETKLVWIETPTNP	0.022093212	0.58813334
HLA-DPA1*02:01-DPB1*09:01	KCKLKPGKQCSPSQG	0.09470948	0.0035367697
HLA-DPA1*02:01-DPB1*09:01	ERAIARHEVREIEQR	0.100800805	0.3220984
HLA-DPA1*02:01-DPB1*09:01	EAVSFQHFIKTRSLI	0.34401682	0.007512273
HLA-DPA1*02:01-DPB1*09:01	LALLCLGGADKRLRD	0.21518418	0.0014912894
HLA-DPA1*02:01-DPB1*09:01	GCELNGCANPLGLKN	0.09225832	0.01431345
HLA-DPA1*02:01-DPB1*09:01	LPVFQHRRPDLYGNL	0.097640716	0.10193692
HLA-DPA1*02:01-DPB1*09:01	DAGRCVCDRGFGGPY	0.009630808	0.0037855036
HLA-DPA1*02:01-DPB1*09:01	LGAVLLMDASARPAN	0.14697242	0.016111204
HLA-DPA1*02:01-DPB1*09:01	QTNVSVAIFMLDTVT	0.25576696	0.0011683392
HLA-DPA1*02:01-DPB1*09:01	AVTVGPGERRIGPGE	0.01851786	0.018076288
HLA-DPA1*02:01-DPB1*09:01	KEGGARLGAGGGSPE	0.041054074	0.013501641
HLA-DPA1*02:01-DPB1*09:01	TVCLKAGLETSYWTW	0.19311853	0.00038179004
HLA-DPA1*02:01-DPB1*09:01	DPTYTLMCDESGSRW	0.010915117	0.0039077653
HLA-DPA1*02:01-DPB1*09:01	TEVQEPVRFLLETKV	0.27057132	0.0033943907
HLA-DPA1*02:01-DPB1*09:01	VMSAGPKYEYHWADG	0.031308357	0.007968607
HLA-DPA1*02:01-DPB1*09:01	GMIVFAVMLSILSLI	0.13123785	0.0024400852
HLA-DPA1*02:01-DPB1*09:01	AEFQAKTQVQQLLVS	0.3392195	0.028681535
HLA-DPA1*02:01-DPB1*09:01	CGNTMSVPLLTDAAT	0.18651135	0.0006424434
HLA-DPA1*02:01-DPB1*09:01	EKSRRHKSRSRDRHD	0.08693765	0.0067660175
HLA-DPA1*02:01-DPB1*09:01	DLTEPTQPTRNQCCS	0.004936163	0.002003502
HLA-DPA1*02:01-DPB1*09:01	AVFLTIVIMVTIDYL	0.08360215	0.00092364533
HLA-DPA1*02:01-DPB1*09:01	NGSIYPPNEGFCPCL	0.01803474	0.00077278493
HLA-DPA1*02:01-DPB1*09:01	NNKSEKDKKEKKPTV	0.013774928	0.0023194065
HLA-DPA1*02:01-DPB1*09:01	PHFIIYLPKSQKNIC	0.15080613	0.0015741652
HLA-DPA1*02:01-DPB1*09:01	LGLCSMASWIPCLCG	0.12510832	0.00048082764
HLA-DPA1*02:01-DPB1*09:01	IFTGFLITFLAFTFF	0.10506864	0.002295313
HLA-DPA1*02:01-DPB1*09:01	VFFLIGFMIGYLGYC	0.07687949	0.00090489973
HLA-DPA1*02:01-DPB1*09:01	DMIPDLSEYKWIVPD	0.053974874	0.0039991853
HLA-DPA1*02:01-DPB1*09:01	MRALWVLGLCCVLLT	0.2367066	0.0014724799
HLA-DPA1*02:01-DPB1*09:01	RLFLILNIAIFFVML	0.10618726	0.0018836588
HLA-DPA1*02:01-DPB1*09:01	FSHGLALFERCQRPV	0.14800331	0.051846277
HLA-DPA1*02:01-DPB1*09:01	KFSAEKPVIEVPSMT	0.26599836	0.008433792
HLA-DPA1*02:01-DPB1*09:01	DWYNEKGGMALALAV	0.29116872	0.0021576334
HLA-DPA1*02:01-DPB1*09:01	PRTLLLLLSGALALT	0.388204	0.014098766
HLA-DPA1*02:01-DPB1*09:01	QHKKYHGSQVYVTFA	0.4595396	0.23435128
HLA-DPA1*02:01-DPB1*09:01	VNVYKSEDSLGLTIT	0.30204883	0.0031866666
HLA-DPA1*02:01-DPB1*09:01	HNIIVNQLVFPDPEK	0.09701907	0.13733526
HLA-DPA1*02:01-DPB1*09:01	LFSLILIVIMFLWRP	0.058733292	0.0011314026
HLA-DPA1*02:01-DPB1*09:01	ADEIGSDNWLANFTF	0.048079748	0.0018921981
HLA-DPA1*02:01-DPB1*09:01	HVLMAQVTTVIITTV	0.20288798	0.0030835837
HLA-DPA1*02:01-DPB1*09:01	CRDALAQEYLMECII	0.2552165	0.00041371962
HLA-DPA1*02:01-DPB1*09:01	HNGESVSYLFSHVPL	0.23680566	0.033037554
HLA-DPA1*02:01-DPB1*09:01	HTRDSEAQRLPDSFK	0.08779902	0.024474466
HLA-DPA1*02:01-DPB1*09:01	SAAYILFYTSLGPRV	0.30207157	0.0057064765
HLA-DPA1*02:01-DPB1*09:01	PGFPSFNHTQFPPSR	0.02351886	0.0068892254
HLA-DPA1*02:01-DPB1*09:01	RGYLARKAFAKRQQQ	0.17527516	0.25754872
HLA-DPA1*02:01-DPB1*09:01	QQLKQRMLEYFQTTW	0.13519406	0.002660279
HLA-DPA1*02:01-DPB1*09:01	YFRKWKESNGNLSLP	0.18986054	0.2467337
HLA-DPA1*02:01-DPB1*09:01	GRRSGALGSSQSDFL	0.13056616	0.24859789
HLA-DPA1*02:01-DPB1*09:01	CKMINLSVPDTIDER	0.16025628	0.002922603
HLA-DPA1*02:01-DPB1*09:01	CNIFSYDYSGYGASS	0.03285637	0.0013727068
HLA-DPA1*02:01-DPB1*09:01	KGTVEGFEPADNKCL	0.11708478	0.0037926908
HLA-DPA1*02:01-DPB1*09:01	ALIPRIKNACLQTSS	0.25933802	0.0135334525
HLA-DPA1*02:01-DPB1*09:01	FCSRSQHSSSSSHWH	0.022037884	0.0042095305
HLA-DPA1*02:01-DPB1*09:01	ELDALGDELLADEDS	0.034535546	0.008369733
HLA-DPA1*02:01-DPB1*09:01	KWQMHDSGLLNITKV	0.3208705	0.003518188
HLA-DPA1*02:01-DPB1*09:01	HTNLKKKFSCCVLVF	0.4403434	0.0035269763
HLA-DPA1*02:01-DPB1*09:01	PTRNHMDITTPPLPP	0.03431084	0.0052416017
HLA-DPA1*02:01-DPB1*09:01	VLFHHEGGVDVGDVD	0.015237389	0.0671792
HLA-DPA1*02:01-DPB1*09:01	PLASGILLLLWLIAP	0.09389914	0.0024657524
HLA-DPA1*02:01-DPB1*09:01	ITFKTKIYHPNIDEK	0.1152872	0.95127994
HLA-DPA1*02:01-DPB1*09:01	IYPAFQMFAKGYGKN	0.23336016	0.18974145
HLA-DPA1*02:01-DPB1*09:01	LDVASDSQSEMQEKH	0.01878771	0.010207426
HLA-DPA1*02:01-DPB1*09:01	LRYSDGDLTLIYFGG	0.18181852	0.0019441207
HLA-DPA1*02:01-DPB1*09:01	FKKDGLVKRCMGTVT	0.22999899	0.0032140247
HLA-DPA1*02:01-DPB1*09:01	GGKERGSSASHPPSP	0.02604664	0.020969115
HLA-DPA1*02:01-DPB1*09:01	RNEEDIGAGDQGLMF	0.009919198	0.0036291606
HLA-DPA1*02:01-DPB1*09:01	SGYGASSGRPSERNL	0.030651454	0.007818463
HLA-DPA1*02:01-DPB1*09:01	EALQVVYERCEKLRP	0.23188938	0.12030576
HLA-DPA1*02:01-DPB1*09:01	ERVALHLDEEDKLRH	0.17638922	0.094744414
HLA-DPA1*02:01-DPB1*09:01	VENQILTRDAKGISQ	0.08937676	0.08344439
HLA-DPA1*02:01-DPB1*09:01	YQRKSRKTLCIIILI	0.32206908	0.001573988
HLA-DPA1*02:01-DPB1*09:01	VPPDKCRCAVGSILS	0.21108437	0.010790188
HLA-DPA1*02:01-DPB1*09:01	RNRGMTALLKVSSCD	0.27489677	0.002376688
HLA-DPA1*02:01-DPB1*09:01	CVFPNGTEVPNTRSR	0.015993126	0.0065061105
HLA-DPA1*02:01-DPB1*09:01	SFFIYLSEVENWCPH	0.102751546	0.008106627
HLA-DPA1*02:01-DPB1*09:01	PQFSGPELAMAVRPA	0.16853613	0.13938878
HLA-DPA1*02:01-DPB1*09:01	AEAGIGCPFAGVGCS	0.007029723	0.0010508972
HLA-DPA1*02:01-DPB1*09:01	NYIQSLTQMPKMNFA	0.3262215	0.012836628
HLA-DPA1*02:01-DPB1*09:01	NMLVAEPRNLSFFLT	0.24892364	0.0017220757
HLA-DPA1*02:01-DPB1*09:01	RGSVTISVQALQVTW	0.37589648	0.003158395
HLA-DPA1*02:01-DPB1*09:01	EPLTPVLYLSLWDAL	0.31174818	0.00378595
HLA-DPA1*02:01-DPB1*09:01	AISGVPVLGFFIIAV	0.27597013	0.0017145544
HLA-DPA1*02:01-DPB1*09:01	EENRLLKQKVTHVED	0.049265757	0.32492638
HLA-DPA1*02:01-DPB1*09:01	TIIGGGDTATCCAKW	0.01141414	0.0012667908
HLA-DPA1*02:01-DPB1*09:01	SSLNENVDHSALLKL	0.1641331	0.0037870104
HLA-DPA1*02:01-DPB1*09:01	VKIQGQNKEMLAAAC	0.28940663	0.0015496714
HLA-DPA1*02:01-DPB1*09:01	SAGRPKRPHARRALC	0.20611684	0.0060434057
HLA-DPA1*02:01-DPB1*09:01	QGKSTMDSFTLIMQT	0.3540084	0.0016380425
HLA-DPA1*02:01-DPB1*09:01	SIRPISERATNRREV	0.17951088	0.095441
HLA-DPA1*02:01-DPB1*09:01	IGGGDTATCCAKWNT	0.0068306904	0.0011459199
HLA-DPA1*02:01-DPB1*09:01	VLEFWPVELNDTGSY	0.071519695	0.0026059297
HLA-DPA1*02:01-DPB1*09:01	SVHLLLKTANEGGSL	0.20263353	0.017517213
HLA-DPA1*02:01-DPB1*09:01	IQPVLLAMFSKTGSL	0.33671054	0.010110019
HLA-DPA1*02:01-DPB1*09:01	ECVLALGFEKMSKGS	0.28953633	0.0018413037
HLA-DPA1*02:01-DPB1*09:01	MGRFISFLQELSCFV	0.21867463	0.0015769312
HLA-DPA1*02:01-DPB1*09:01	NLGVGAYRTDDCHPW	0.013202762	0.042959347
HLA-DPA1*02:01-DPB1*09:01	EERSSMLPTMAAGLN	0.38587168	0.6530713
HLA-DPA1*02:01-DPB1*09:01	RSHCEIAVFIDGPLA	0.16276766	0.0011794989
HLA-DPA1*02:01-DPB1*09:01	TGRLLLLLLVGLTAP	0.14830743	0.004599056
HLA-DPA1*02:01-DPB1*09:01	ESPVREEPGEDFPAA	0.0058252425	0.025183618
HLA-DPA1*02:01-DPB1*09:01	YHVLSDSKPLACLLL	0.24447559	0.004400637
HLA-DPA1*02:01-DPB1*09:01	HAMTFTAVSEKDDQD	0.13193251	0.10084438
HLA-DPA1*02:01-DPB1*09:01	GSGSTVCTIVTYQMV	0.15665261	0.00071187224
HLA-DPA1*02:01-DPB1*09:01	SVKTRQCCFNMLTEL	0.20627353	0.005375608
HLA-DPA1*02:01-DPB1*09:01	AAEAGADLVLLDNFK	0.23858264	0.2671179
HLA-DPA1*02:01-DPB1*09:01	TTGRFGDFYRLLVPG	0.2015774	0.013339986
HLA-DPA1*02:01-DPB1*09:01	MAEEQPQVELFVKAG	0.224748	0.0045816423
HLA-DPA1*02:01-DPB1*09:01	KKVFKIASPPSDFGR	0.37336838	0.30406076
HLA-DPA1*02:01-DPB1*09:01	FTYYTAWVILLPFID	0.35675874	0.0023198398
HLA-DPA1*02:01-DPB1*09:01	SPSCCHPRLSLHRPA	0.096786246	0.0068649724
HLA-DPA1*02:01-DPB1*09:01	VHGACRDSLNGYKCD	0.032438796	0.0048415707
HLA-DPA1*02:01-DPB1*09:01	SAGRPKRPHARRALC	0.20611684	0.0060434057
HLA-DPA1*02:01-DPB1*09:01	SPELVAGLCNPETVP	0.04105064	0.005595046
HLA-DPA1*02:01-DPB1*09:01	DDAPTKRNSSPPPSP	0.048245884	0.053609036
HLA-DPA1*02:01-DPB1*09:01	LALVAVAGARAEVSA	0.32300994	0.08712832
HLA-DPA1*02:01-DPB1*09:01	KFSCCVLVFLLFAVI	0.10954783	0.0012539414
HLA-DPA1*02:01-DPB1*09:01	RVLFSYGYGANVPTT	0.12807481	0.02992987
HLA-DPA1*02:01-DPB1*09:01	VNKMTVALKTKSVNV	0.48541585	0.029503355
HLA-DPA1*02:01-DPB1*09:01	RLAASLAACAQLSAL	0.4202773	0.0063132504
HLA-DPA1*02:01-DPB1*09:01	LQGDLVMNVYRDGAW	0.09355508	0.0023148227
HLA-DPA1*02:01-DPB1*09:01	VKCTISISTFLLLCL	0.3326464	0.0008808649
HLA-DPA1*02:01-DPB1*09:01	PNGTEVPNTRSRGHH	0.022740075	0.0065344856
HLA-DPA1*02:01-DPB1*09:01	WRGSYNGQVGWFPSN	0.020422298	0.052884676
HLA-DPA1*02:01-DPB1*09:01	RKWREENSRNSEQIV	0.06825655	0.0067196935
HLA-DPA1*02:01-DPB1*09:01	IPPCLDSELTEFPLR	0.057913348	0.003901656
HLA-DPA1*02:01-DPB1*09:01	CITIIGGGDTATCCA	0.006345833	0.0004643526
HLA-DPA1*02:01-DPB1*09:01	SDTLEALLLTASERP	0.14995514	0.011495949
HLA-DPA1*02:01-DPB1*09:01	DHVFDEQVIDSLTVK	0.18937144	0.04376002
HLA-DPA1*02:01-DPB1*09:01	QTWTDEGSVSERMLR	0.055135116	0.058668405
HLA-DPA1*02:01-DPB1*09:01	ALEGSFLVRFVSRFT	0.20203365	0.0063705347
HLA-DPA1*02:01-DPB1*09:01	MSILSFDTEAEVLER	0.2116875	0.013679978
HLA-DPA1*02:01-DPB1*09:01	ASPDPGEVVSSACAA	0.02328077	0.003925819
HLA-DPA1*02:01-DPB1*09:01	ACPGEGPGVRPQPAP	0.0019881655	0.005281476
HLA-DPA1*02:01-DPB1*09:01	FLFAVLIGRKELFAA	0.28264043	0.0034837474
HLA-DPA1*02:01-DPB1*09:01	SPSPLSIKKCPICKA	0.16496795	0.033606566
HLA-DPA1*02:01-DPB1*09:01	VALRMYPLKPTWWFC	0.27099636	0.0007079799
HLA-DPA1*02:01-DPB1*09:01	GYSSLSVIEMILAAI	0.23119189	0.0012856949
HLA-DPA1*02:01-DPB1*09:01	SSWWAKALFVFCGLL	0.21098447	0.0013587062
HLA-DPA1*02:01-DPB1*09:01	AIGLSIALHVGFDNF	0.2720029	0.023857472
HLA-DPA1*02:01-DPB1*09:01	GDSSGWPDGYEDLES	0.012632628	0.0020861677
HLA-DPA1*02:01-DPB1*09:01	RSPHLGPAPARRPQR	0.062304627	0.1444482
HLA-DPA1*02:01-DPB1*09:01	YYMNQVEETRYCVDQ	0.022548784	0.001783985
HLA-DPA1*02:01-DPB1*09:01	LADCRRALELDGQSV	0.08402339	0.003903817
HLA-DPA1*02:01-DPB1*09:01	GTEVPNTRSRGHHNC	0.014426519	0.002959763
HLA-DPA1*02:01-DPB1*09:01	TGPGGKNQMWLSSHP	0.031836797	0.011377156
HLA-DPA1*02:01-DPB1*09:01	HAMTFTAVSEKDDQD	0.13193251	0.10084438
HLA-DPA1*02:01-DPB1*09:01	LALLCLGGADKRLRD	0.21518418	0.0014912894
HLA-DPA1*02:01-DPB1*09:01	LQAAGNVGQASGELL	0.03068705	0.004669012
HLA-DPA1*02:01-DPB1*09:01	IQRARERLRETDANL	0.06182274	0.04701494
HLA-DPA1*02:01-DPB1*09:01	EEVEGQGFCSGPGWD	0.0034888673	0.0008830458
HLA-DPA1*02:01-DPB1*09:01	AEPSTNISFPLVTVH	0.20390582	0.15318689
HLA-DPA1*02:01-DPB1*09:01	EESPAEGSKDEPGEQ	0.0012649257	0.004481359
HLA-DPA1*02:01-DPB1*09:01	VTVMVRSILLRGFDQ	0.33257926	0.011654681
HLA-DPA1*02:01-DPB1*09:01	CEVSHRRAFHGWNEF	0.091545396	0.001484153
HLA-DPA1*02:01-DPB1*09:01	ILSVMLIFAFFQELV	0.1676785	0.00084412156
HLA-DPA1*02:01-DPB1*09:01	VGSIYWTAVTYGAVT	0.20402218	0.037630215
HLA-DPA1*02:01-DPB1*09:01	CFVMLHADQDGEKLQ	0.12319872	0.0018410112
HLA-DPA1*02:01-DPB1*09:01	PNGTEVPNTRSRGHH	0.022740075	0.0065344856
HLA-DPA1*02:01-DPB1*09:01	HPEARGHLSEALTED	0.07903775	0.13578616
HLA-DPA1*02:01-DPB1*09:01	TTLAQVDREKIYQWI	0.07123152	0.001938019
HLA-DPA1*02:01-DPB1*09:01	GYKHSTINIVDIYPM	0.33614877	0.00873819
HLA-DPA1*02:01-DPB1*09:01	GVVYYNSIVIQVPAL	0.36549798	0.016338676
HLA-DPA1*02:01-DPB1*09:01	SPVREEPGEDFPAAR	0.011293005	0.20554695
HLA-DPA1*02:01-DPB1*09:01	FPADLVLLSSDRLDG	0.15276149	0.06299948
HLA-DPA1*02:01-DPB1*09:01	ESKRLQKDIWDIQMR	0.1412266	0.23297124
HLA-DPA1*02:01-DPB1*09:01	SRQENGASVILRDIA	0.2839108	0.026188964
HLA-DPA1*02:01-DPB1*09:01	DVMWIGFLTRTVLEN	0.12867759	0.0032162801
HLA-DPA1*02:01-DPB1*09:01	RLQLSADPERPGRFR	0.053493917	0.15321831
HLA-DPA1*02:01-DPB1*09:01	LACNYVKLEDVADMN	0.1875524	0.0015463287
HLA-DPA1*02:01-DPB1*09:01	RDILRASTLEAMRDV	0.47247162	0.46279827
HLA-DPA1*02:01-DPB1*09:01	TLAYLIFCLCSLVGI	0.1308132	0.00087154924
HLA-DPA1*02:01-DPB1*09:01	DAAVRDELMAAVRDN	0.11130203	0.37454343
HLA-DPA1*02:01-DPB1*09:01	LIVAVFVCKSLLWKK	0.26915368	0.010606062
HLA-DPA1*02:01-DPB1*09:01	PNGTEVPNTRSRGHH	0.022740075	0.0065344856
HLA-DPA1*02:01-DPB1*09:01	FFIIAVLMSAQESWA	0.16642731	0.0008736014
HLA-DPA1*02:01-DPB1*09:01	KEQIKRGGDAGMPGI	0.08131755	0.012346908
HLA-DPA1*02:01-DPB1*09:01	WCQRKTAPYKNVNIQ	0.21032618	0.0026685286
HLA-DPA1*02:01-DPB1*09:01	VRIRPAVGWGRRPLP	0.2067706	0.01198085
HLA-DPA1*02:01-DPB1*09:01	MASTSYDYCRVPMED	0.034945007	0.003110846
HLA-DPA1*02:01-DPB1*09:01	LRHILSQPETGSGSE	0.028156105	0.021805609
HLA-DPA1*02:01-DPB1*09:01	MTFVTLFFACLGFLS	0.095034	0.0028679972
HLA-DPA1*02:01-DPB1*09:01	FPNGTEVPNTRSRGH	0.009080911	0.050952565
HLA-DPA1*02:01-DPB1*09:01	YNDIYCRFAECCREE	0.016083905	0.36215657
HLA-DPA1*02:01-DPB1*09:01	CIGTKGSCEITTREY	0.06984333	0.0043626293
HLA-DPA1*02:01-DPB1*09:01	QTFKVIEEAVYFHQH	0.3807133	0.104660906
HLA-DPA1*02:01-DPB1*09:01	FEGTFTREDSDPPIH	0.011299854	0.08782149
HLA-DPA1*02:01-DPB1*09:01	HVIPMNPNTNDLFNA	0.050428268	0.0034485396
HLA-DPA1*02:01-DPB1*09:01	GKGKMRNRRRIQRRG	0.22804858	0.032990064
HLA-DPA1*02:01-DPB1*09:01	IEWITEYACHRDYLE	0.039575893	0.08127557
HLA-DPA1*02:01-DPB1*09:01	IQEVKEQRVTGLLVA	0.330499	0.017647143
HLA-DPA1*02:01-DPB1*09:01	ADTSAKAVETVKKQQ	0.24744387	0.082345076
HLA-DPA1*02:01-DPB1*09:01	EVYQLMRKCWEFQPS	0.0762305	0.0072444724
HLA-DPA1*02:01-DPB1*09:01	QVHLRLEWLSLLSDA	0.20108886	0.14390564
HLA-DPA1*02:01-DPB1*09:01	GLLLLLLAVAVRESW	0.14624189	0.0015983775
HLA-DPA1*02:01-DPB1*09:01	DTAQRKEPEDGRLVQ	0.08519813	0.27512002
HLA-DPA1*02:01-DPB1*09:01	GEVLYLGYYQSAFDW	0.1573349	0.0073994114
HLA-DPA1*02:01-DPB1*09:01	HIKNLQTEQASLQSE	0.23131506	0.07605546
HLA-DPA1*02:01-DPB1*09:01	GAVLVVSKEQTEQIL	0.123801336	0.013408512
HLA-DPA1*02:01-DPB1*09:01	EADYYCKAWDNSLNA	0.21233195	0.009569166
HLA-DPA1*02:01-DPB1*09:01	QLPYNGVVLAQTVAN	0.20375134	0.066720515
HLA-DPA1*02:01-DPB1*09:01	KEECLREDLKFYFMS	0.24787028	0.0010052193
HLA-DPA1*02:01-DPB1*09:01	VHVTQPKDGGFCEVC	0.028108101	0.0011670967
HLA-DPA1*02:01-DPB1*09:01	PRKVNELRAFVKMCK	0.3719419	0.003251064
HLA-DPA1*02:01-DPB1*09:01	EDKTASVKVDFLWHP	0.13400067	0.008832356
HLA-DPA1*02:01-DPB1*09:01	SVCMECQGHGERISP	0.020817962	0.0012788894
HLA-DPA1*02:01-DPB1*09:01	CGTTLHLLLLGLLLV	0.07629255	0.002845297
HLA-DPA1*02:01-DPB1*09:01	VVYERCEKLRPTLFR	0.25144413	0.017542124
HLA-DPA1*02:01-DPB1*09:01	TFNAGSDVGSDSEYE	0.0038672774	0.025590237
HLA-DPA1*02:01-DPB1*09:01	VSQQLAPREGISQEA	0.05157573	0.01797571
HLA-DPA1*02:01-DPB1*09:01	MHRGHMPPLTSAQQA	0.10454507	0.029834565
HLA-DPA1*02:01-DPB1*09:01	IVFFLIGFMIGYLGY	0.073411986	0.0033951283
HLA-DPA1*02:01-DPB1*09:01	EDGPVFYPPPKKTKH	0.08994499	0.18792096
HLA-DPA1*02:01-DPB1*09:01	AVGDASKRLLSDSLP	0.09327265	0.0065713064
HLA-DPA1*02:01-DPB1*09:01	SAINELMQMRLRSGG	0.106080696	0.0059106564
HLA-DPA1*02:01-DPB1*09:01	WQLKNSAKVMVTNVT	0.4744417	0.15043446
HLA-DPA1*02:01-DPB1*09:01	ATVTFFKVKWIFSSV	0.27578244	0.003194707
HLA-DPA1*02:01-DPB1*09:01	YTSVFLPVFYTAVFL	0.43562528	0.0019128813
HLA-DPA1*02:01-DPB1*09:01	MPSSTGSYWFCDEGT	0.005561434	0.0035843332
HLA-DPA1*02:01-DPB1*09:01	KDYGTKRLVEGTINP	0.11065606	0.06904365
HLA-DPA1*02:01-DPB1*09:01	LVIFYFQSMLHPVMR	0.29621974	0.042345285
HLA-DPA1*02:01-DPB1*09:01	MTNRAEHDRMARQWT	0.013629568	0.00998188
HLA-DPA1*02:01-DPB1*09:01	LERLEKLLTKEQLKI	0.23303898	0.042564616
HLA-DPA1*02:01-DPB1*09:01	PSDLGTKLQDPRIMT	0.10586678	0.1361399
HLA-DPA1*02:01-DPB1*09:01	ILMASVFMVCLALLG	0.11880485	0.0018735057
HLA-DPA1*02:01-DPB1*09:01	FPAGGPPARRGGAGA	0.024412759	0.04069317
HLA-DPA1*02:01-DPB1*09:01	RMRALESSQRPRGSP	0.12756532	0.0061601214
HLA-DPA1*02:01-DPB1*09:01	LANLTGTVVNLTREQ	0.12903582	0.12215348
HLA-DPA1*02:01-DPB1*09:01	VTVVSVLLSLFVTSV	0.17991827	0.0027087294
HLA-DPA1*02:01-DPB1*09:01	MDASARPANHSSTRE	0.015134317	0.004998248
HLA-DPA1*02:01-DPB1*09:01	EGLNGLNQLKLVGNF	0.1621436	0.004192489
HLA-DPA1*02:01-DPB1*09:01	QQSRIHCTRLAGDKA	0.14071152	0.28723335
HLA-DPA1*02:01-DPB1*09:01	HIACNNCQRRIVGVR	0.06698302	0.0016387899
HLA-DPA1*02:01-DPB1*09:01	LPGDNVGFNVKNVSV	0.057389136	0.124814175
HLA-DPA1*02:01-DPB1*09:01	KVHNGSEILFSYFQD	0.29811496	0.0051817326
HLA-DPA1*02:01-DPB1*09:01	PGGWWKGDYGTRIQQ	0.0517459	0.00875705
HLA-DPA1*02:01-DPB1*09:01	WIGFLTRTVLENSTS	0.1186659	0.008244598
HLA-DPA1*02:01-DPB1*09:01	SESSIHIIGVSLGAH	0.19627483	0.20846072
HLA-DPA1*02:01-DPB1*09:01	EALKPYSSGGPRVWY	0.11784684	0.010379344
HLA-DPA1*02:01-DPB1*09:01	LASDPGPDPQHHSTL	0.0021292642	0.012301113
HLA-DPA1*02:01-DPB1*09:01	SIAGLLYALVQLGQP	0.17589065	0.0043648807
HLA-DPA1*02:01-DPB1*09:01	LALEKVPKVGQRFNR	0.23885322	0.19918464
HLA-DPA1*02:01-DPB1*09:01	WLGLNVFLFVWYYRV	0.10989968	0.0016770046
HLA-DPA1*02:01-DPB1*09:01	VSVKWQQLNPDVPEA	0.12536614	0.3913661
HLA-DPA1*02:01-DPB1*09:01	LKEHGPENIVMAIAG	0.24590279	0.009803561
HLA-DPA1*02:01-DPB1*09:01	SRRIPSTDANLPSGG	0.04727713	0.024790056
HLA-DPA1*02:01-DPB1*09:01	GAAFLTQTVCLDDTT	0.066111505	0.0025889243
HLA-DPA1*02:01-DPB1*09:01	FGYSMAVSIGGILAS	0.32499632	0.0018291946
HLA-DPA1*02:01-DPB1*09:01	LQELFHLTRSQVSQQ	0.16040267	0.06335462
HLA-DPA1*02:01-DPB1*09:01	RTVQPVAMGPDGLPV	0.049912326	0.009030628
HLA-DPA1*02:01-DPB1*09:01	LYEEPVSELLRRCGN	0.1665392	0.0026099817
HLA-DPA1*02:01-DPB1*09:01	VAAAVVRALPRRAGL	0.3704149	0.14103937
HLA-DPA1*02:01-DPB1*09:01	VHVTQPKDGGFCEVC	0.028108101	0.0011670967
HLA-DPA1*02:01-DPB1*09:01	THSHCQKVCPTICKS	0.13472244	0.010032328
HLA-DPA1*02:01-DPB1*09:01	SKDWEEVVVESMEQD	0.1397007	0.006847502
HLA-DPA1*02:01-DPB1*09:01	YWKLDADKYENDPEL	0.07354863	0.00897103
HLA-DPA1*02:01-DPB1*09:01	AGLPRRIIKETQRLL	0.22935034	0.13918602
HLA-DPA1*02:01-DPB1*09:01	TGQGRGTRRMSPATT	0.112413794	0.0040489896
HLA-DPA1*02:01-DPB1*09:01	YDPCEAVLVESIPEG	0.11216139	0.0052087214
HLA-DPA1*02:01-DPB1*09:01	TSVYLDYYYATSPNS	0.12990057	0.0107299695
HLA-DPA1*02:01-DPB1*09:01	PCVQRAEGYFRKWKE	0.22324148	0.0006863211
HLA-DPA1*02:01-DPB1*09:01	EPEAVLKGAKPKLMS	0.30360612	0.016406847
HLA-DPA1*02:01-DPB1*09:01	EEVEGQGFCSGPGWD	0.0034888673	0.0008830458
HLA-DPA1*02:01-DPB1*09:01	EHTTHTLLVGESATT	0.073494166	0.008775346
HLA-DPA1*02:01-DPB1*09:01	GERGVPGNTGAAGSA	0.007831969	0.003954399
HLA-DPA1*02:01-DPB1*09:01	NQVNVVLKDAEGILE	0.22334391	0.0053626853
HLA-DPA1*02:01-DPB1*09:01	WIDACINISHHYCNI	0.039002243	0.0014363452
HLA-DPA1*02:01-DPB1*09:01	PDGKQVDAESWKTTP	0.03059399	0.012429167
HLA-DPA1*02:01-DPB1*09:01	ACKDILLFKNLDQEQ	0.09988373	0.0031261295
HLA-DPA1*02:01-DPB1*09:01	RSQQWLLRNVTLPEI	0.13753115	0.0065308707
HLA-DPA1*02:01-DPB1*09:01	QRLPDSFKDSPSKGL	0.10150348	0.0033558435
HLA-DPA1*02:01-DPB1*09:01	SLLFPPARPDQVQGL	0.06293523	0.0058786892
HLA-DPA1*02:01-DPB1*09:01	MMKDNNLVRHLDACE	0.19246607	0.004177641
HLA-DPA1*02:01-DPB1*09:01	ILFAVLLVVLILFLV	0.039716404	0.001637446
HLA-DPA1*02:01-DPB1*09:01	ASRGATRPNGPNTGN	0.006640699	0.011615576
HLA-DPA1*02:01-DPB1*09:01	TRNATRYSVQLMSFV	0.47360963	0.007478091
HLA-DPA1*02:01-DPB1*09:01	IIKCSRETEKKYPQP	0.09327105	0.03645743
HLA-DPA1*02:01-DPB1*09:01	RQSVSGLHRYLHLLD	0.24501315	0.016529484
HLA-DPA1*02:01-DPB1*09:01	RLNERHYGGLTGLNK	0.14123406	0.016099498
HLA-DPA1*02:01-DPB1*09:01	MTMGTVQRWEKKVGE	0.0913542	0.004177579
HLA-DPA1*02:01-DPB1*09:01	LSQTSEDQSLSDFEI	0.009204173	0.0018219631
HLA-DPA1*02:01-DPB1*09:01	DSQMVIIVTVVSVLL	0.15008245	0.0014233276
HLA-DPA1*02:01-DPB1*09:01	LQEYVEAVSFQHFIK	0.3954879	0.30102766
HLA-DPA1*02:01-DPB1*09:01	LPEKQDQCCTTCVVQ	0.016772825	0.078957215
HLA-DPA1*02:01-DPB1*09:01	VTNVTSLLKTVKAVE	0.32680827	0.010512622
HLA-DPA1*02:01-DPB1*09:01	KHFNSKLGLSDMNLY	0.2606095	0.027012888
HLA-DPA1*02:01-DPB1*09:01	CLVAFTIVMVLNITR	0.10046935	0.0006023996
HLA-DPA1*02:01-DPB1*09:01	ASPGCLWLLAVALLP	0.18950878	0.0008910823
HLA-DPA1*02:01-DPB1*09:01	EDAVEDRLDRNLWPF	0.011404525	0.006677077
HLA-DPA1*02:01-DPB1*09:01	YKKDGADFAKWRCVL	0.09499799	0.0019868333
HLA-DPA1*02:01-DPB1*09:01	TQTVCNFTDGALVQH	0.12244609	0.0037890375
HLA-DPA1*02:01-DPB1*09:01	PCPPPPPVSTISCSY	0.022776794	0.0028937296
HLA-DPA1*02:01-DPB1*09:01	FGFLNALCKLAAVLG	0.19308367	0.0040297103
HLA-DPA1*02:01-DPB1*09:01	LQPPPEQENVQYAGL	0.010559525	0.004399594
HLA-DPA1*02:01-DPB1*09:01	SNGIAAIIVILVLLL	0.074897625	0.0021998263
HLA-DPA1*02:01-DPB1*09:01	RSPPVTRCPNPEVKH	0.034988202	0.03415094
HLA-DPA1*02:01-DPB1*09:01	ALAEGFHARLQEFQN	0.04997734	0.12567714
HLA-DPA1*02:01-DPB1*09:01	VQELKQQNPRLVYVC	0.24779603	0.005528756
HLA-DPA1*02:01-DPB1*09:01	VIPQYHSSVNSAGSS	0.043288123	0.41973343
HLA-DPA1*02:01-DPB1*09:01	RKTLFVLAHTDRVSG	0.32608196	0.66089547
HLA-DPA1*02:01-DPB1*09:01	PRVCGTTLHLLLLGL	0.22486629	0.0018899722
HLA-DPA1*02:01-DPB1*09:01	PSVRSSKDGKLLAAT	0.26580542	0.043629248
HLA-DPA1*02:01-DPB1*09:01	VDAYGNLLVCAHGFN	0.06788465	0.013782677
