# Supplementary material for: MHCII-peptide presentation: an assessment of the state-of-the-art prediction methods
Source: Front Immunol. 2024 Mar 12;15:1293706. doi: 10.3389/fimmu.2024.1293706 (PMC11027168; doi:10.3389/fimmu.2024.1293706)
Supplement: Supplementary file 2 [file DataSheet_2.zip › output/BERT/neg/15_HLA-DPA1_02_01_DPB1_10_01.csv]

allele	peptide	affinity_pred	mass_pred
HLA-DPA1*02:01-DPB1*10:01	VAPGYVVTVLTWPGT	0.09137078	0.004226856
HLA-DPA1*02:01-DPB1*10:01	VAFSFLFTVITFPIS	0.39654404	0.0012786982
HLA-DPA1*02:01-DPB1*10:01	VTLGELSLLTANEHW	0.18994907	0.004329375
HLA-DPA1*02:01-DPB1*10:01	NLGTALAELRTAAQK	0.3088674	0.122262575
HLA-DPA1*02:01-DPB1*10:01	PTVAMAFVYFEKLAL	0.57633287	0.0037927353
HLA-DPA1*02:01-DPB1*10:01	ESRRRHRHRGHKHHH	0.2609617	0.017077789
HLA-DPA1*02:01-DPB1*10:01	TAPVGGPDGTVPMPM	0.0061188024	0.0044236644
HLA-DPA1*02:01-DPB1*10:01	FLAGCVAGSAAAVAV	0.24359845	0.0034943284
HLA-DPA1*02:01-DPB1*10:01	EEDAYSAEPLPELCY	0.18961953	0.002693173
HLA-DPA1*02:01-DPB1*10:01	TVCFLPSVPFLILVS	0.4622165	0.0017694036
HLA-DPA1*02:01-DPB1*10:01	LLAVILAISLRLRCS	0.35331243	0.0010578802
HLA-DPA1*02:01-DPB1*10:01	LWAALLLGAVALRPA	0.47856998	0.002365716
HLA-DPA1*02:01-DPB1*10:01	VRPFGVSLLICGWNE	0.31543097	0.0007287919
HLA-DPA1*02:01-DPB1*10:01	SFQEATASKVIVAVG	0.3239625	0.018730622
HLA-DPA1*02:01-DPB1*10:01	RSLPRKMPFVRGQSF	0.38771608	0.10178294
HLA-DPA1*02:01-DPB1*10:01	VLTIMEKSLVLLREV	0.50520205	0.0023782253
HLA-DPA1*02:01-DPB1*10:01	SFIAARNFHASNTHL	0.34460166	0.19248508
HLA-DPA1*02:01-DPB1*10:01	VTLAILLFVYEQKLN	0.32175955	0.0019297416
HLA-DPA1*02:01-DPB1*10:01	ATAADEEEDEYSGGL	0.004686914	0.0060846945
HLA-DPA1*02:01-DPB1*10:01	TSIMSKQYGNEVFLA	0.33639652	0.002923994
HLA-DPA1*02:01-DPB1*10:01	YFSVTLLYSILSNLG	0.34824294	0.0010573424
HLA-DPA1*02:01-DPB1*10:01	MLFDYLADKHGFRQE	0.117992036	0.016003948
HLA-DPA1*02:01-DPB1*10:01	RKVNELRAFVKMCKQ	0.40213963	0.051992517
HLA-DPA1*02:01-DPB1*10:01	PRGLKYQEGGVESAF	0.25683892	0.024913471
HLA-DPA1*02:01-DPB1*10:01	GLKRLAKSDPMVQCI	0.4705328	0.0019727012
HLA-DPA1*02:01-DPB1*10:01	LLQVPEQISAHLPQP	0.11011878	0.0064300196
HLA-DPA1*02:01-DPB1*10:01	IQRARERLRETDANL	0.23174185	0.059209995
HLA-DPA1*02:01-DPB1*10:01	TTITIFITLFLLSVC	0.11662494	0.00076349766
HLA-DPA1*02:01-DPB1*10:01	ASSSRVTAVIPCFPY	0.36252704	0.0024369576
HLA-DPA1*02:01-DPB1*10:01	NMVDRKSASCGMIMV	0.28535846	0.0029489486
HLA-DPA1*02:01-DPB1*10:01	CVFPNGTEVPNTRSR	0.027889607	0.005266744
HLA-DPA1*02:01-DPB1*10:01	FLLVRPIQGSRTTIH	0.35526004	0.021017294
HLA-DPA1*02:01-DPB1*10:01	EKCSAGSQKAGSGEG	0.060085405	0.0014435065
HLA-DPA1*02:01-DPB1*10:01	TYTTRIHLVCSRGRL	0.40581974	0.7397484
HLA-DPA1*02:01-DPB1*10:01	WCYDVEDGQRFCNPG	0.010590421	0.001584333
HLA-DPA1*02:01-DPB1*10:01	KSPENSLLQFQFKYG	0.21783759	0.003875653
HLA-DPA1*02:01-DPB1*10:01	NGKGPAVGDAPAPQP	0.0056491653	0.030861977
HLA-DPA1*02:01-DPB1*10:01	LQSENTHFENENQKL	0.031915724	0.006992395
HLA-DPA1*02:01-DPB1*10:01	DEEVEGQGFCSGPGW	0.007509874	0.000697053
HLA-DPA1*02:01-DPB1*10:01	RIIQSREREMKDLKE	0.12262367	0.011855083
HLA-DPA1*02:01-DPB1*10:01	RYKCSVCPDYDLCSV	0.061587475	0.0009820731
HLA-DPA1*02:01-DPB1*10:01	SHPVSFDKACEFAGF	0.13907629	0.027410263
HLA-DPA1*02:01-DPB1*10:01	PQWVSVTYGIWICLE	0.17244337	0.00045350916
HLA-DPA1*02:01-DPB1*10:01	PEVAEAGIGCPFAGV	0.028550807	0.0010613988
HLA-DPA1*02:01-DPB1*10:01	QPRVLLVVALLALLA	0.2321479	0.008324765
HLA-DPA1*02:01-DPB1*10:01	TLGARADSYYEYLLK	0.4202458	0.2918856
HLA-DPA1*02:01-DPB1*10:01	ICALDDNVCMAFAGL	0.12511101	0.00033185014
HLA-DPA1*02:01-DPB1*10:01	ARERLRETDANLGKS	0.3006236	0.46689805
HLA-DPA1*02:01-DPB1*10:01	VGLLYTYYTKPDGCT	0.07071039	0.00475672
HLA-DPA1*02:01-DPB1*10:01	LGYCKGVEPKTECER	0.030494789	0.006988442
HLA-DPA1*02:01-DPB1*10:01	SLYFVVMRGEFDSLL	0.29686338	0.0015866996
HLA-DPA1*02:01-DPB1*10:01	RLPALTVHVTQPKDG	0.26263952	0.10915212
HLA-DPA1*02:01-DPB1*10:01	KLKIAQLCNKHDTIG	0.16181071	0.021318033
HLA-DPA1*02:01-DPB1*10:01	ATEDPWKTNYRMYSY	0.0722362	0.00344643
HLA-DPA1*02:01-DPB1*10:01	YVEPHGHGPSLSVQG	0.022990307	0.1511679
HLA-DPA1*02:01-DPB1*10:01	CYGAIQESQCLLGTF	0.07789502	0.0004831
HLA-DPA1*02:01-DPB1*10:01	EGWPEVVEMEGCIPQ	0.008826857	0.0006293821
HLA-DPA1*02:01-DPB1*10:01	HQILVLQEGKLQKLA	0.3349062	0.0069844103
HLA-DPA1*02:01-DPB1*10:01	LKVKQCVHQIPSVMM	0.48822737	0.0027772002
HLA-DPA1*02:01-DPB1*10:01	DSEREAIEVFMKNSF	0.44248313	0.07444017
HLA-DPA1*02:01-DPB1*10:01	KIFLKYYPRWVAGSW	0.3655966	0.07683954
HLA-DPA1*02:01-DPB1*10:01	KVCPMCSEQFPPDYD	0.039977957	0.00070644735
HLA-DPA1*02:01-DPB1*10:01	APGLLVWLLVLRLPW	0.24383728	0.016480152
HLA-DPA1*02:01-DPB1*10:01	PEYMEDVRRQHMERC	0.08066907	0.0018795874
HLA-DPA1*02:01-DPB1*10:01	QMFTHYDRAHIAQLC	0.33218083	0.0017943624
HLA-DPA1*02:01-DPB1*10:01	QVDCDNGSDEQGCPP	0.00050889916	0.0005427534
HLA-DPA1*02:01-DPB1*10:01	GEGDPFYEVLGLVTL	0.29138222	0.0009568681
HLA-DPA1*02:01-DPB1*10:01	KYDPGALVIPFSGAL	0.34040347	0.010761594
HLA-DPA1*02:01-DPB1*10:01	SLSLTREVSQSRKPS	0.24810737	0.08235824
HLA-DPA1*02:01-DPB1*10:01	PILWRDELEPCGTIC	0.092153855	0.0009972873
HLA-DPA1*02:01-DPB1*10:01	VTLTPGGLEQPPTLH	0.005822086	0.008266897
HLA-DPA1*02:01-DPB1*10:01	ANCSLYRSCGDCLLA	0.1361805	0.0007298108
HLA-DPA1*02:01-DPB1*10:01	KLIEEVMIGEDKLIH	0.22505282	0.002357466
HLA-DPA1*02:01-DPB1*10:01	GGYGRLGHAEQKDEM	0.024057183	0.39278048
HLA-DPA1*02:01-DPB1*10:01	KARLKVFYEEELDVP	0.2551666	0.025455564
HLA-DPA1*02:01-DPB1*10:01	VQQSQGWVHYMIHEP	0.07657588	0.0070415474
HLA-DPA1*02:01-DPB1*10:01	KEDDKKKKEKEEAER	0.010408651	0.026037943
HLA-DPA1*02:01-DPB1*10:01	SGFFYKSAEEREKLV	0.25962418	0.037805744
HLA-DPA1*02:01-DPB1*10:01	GGMRAVEFKVVETDP	0.18431637	0.32464686
HLA-DPA1*02:01-DPB1*10:01	LQGKYQKLAQEYSKL	0.3917624	0.37689036
HLA-DPA1*02:01-DPB1*10:01	SSHANAMALGPLPRE	0.1818865	0.013285724
HLA-DPA1*02:01-DPB1*10:01	YLSSKFPKDFSTSCR	0.10064495	0.00624499
HLA-DPA1*02:01-DPB1*10:01	IDFSHGLALFERCQR	0.27377778	0.056141548
HLA-DPA1*02:01-DPB1*10:01	EIISFQHLQNLSCLK	0.16146572	0.0031572948
HLA-DPA1*02:01-DPB1*10:01	ISFTALILTELLMVA	0.35760266	0.0012712922
HLA-DPA1*02:01-DPB1*10:01	TEVPNTRSRGHHNCS	0.08403505	0.0041838875
HLA-DPA1*02:01-DPB1*10:01	IQQTYPSGGEEQAQY	0.009206349	0.007988164
HLA-DPA1*02:01-DPB1*10:01	NRFKFSRLLDTIGIS	0.5773631	0.08706902
HLA-DPA1*02:01-DPB1*10:01	RGFITKAINSCHTSS	0.33429947	0.016104871
HLA-DPA1*02:01-DPB1*10:01	TLHQSAQLSVLLTVE	0.33885017	0.001866223
HLA-DPA1*02:01-DPB1*10:01	AGLLLLLLLAAACAV	0.12935449	0.0009305598
HLA-DPA1*02:01-DPB1*10:01	LLRRYNQSEAGSHTL	0.29719216	0.91074485
HLA-DPA1*02:01-DPB1*10:01	LEAIANGCAFLNPKF	0.20287646	0.0045524994
HLA-DPA1*02:01-DPB1*10:01	QKLSLLLLVFGLIWG	0.17500284	0.0028049743
HLA-DPA1*02:01-DPB1*10:01	QQHPRTIFVCDEDAT	0.048040133	0.19762275
HLA-DPA1*02:01-DPB1*10:01	CIQSKWEDAIPLALK	0.47481415	0.031590376
HLA-DPA1*02:01-DPB1*10:01	ALMTQLFLWEYGDLH	0.24969356	0.0010094258
HLA-DPA1*02:01-DPB1*10:01	SSVPVQPEQLASAGF	0.12662092	0.002304474
HLA-DPA1*02:01-DPB1*10:01	DVETAEGVALTVTGV	0.12728693	0.0031012795
HLA-DPA1*02:01-DPB1*10:01	AVWDAFCANRRADRV	0.1734105	0.015204281
HLA-DPA1*02:01-DPB1*10:01	VLGTGLTECILSGIM	0.15655045	0.0009777738
HLA-DPA1*02:01-DPB1*10:01	EEGTRNVVAECLGKL	0.338378	0.019079857
HLA-DPA1*02:01-DPB1*10:01	RVRRMFRLSAALHLL	0.79701614	0.21040757
HLA-DPA1*02:01-DPB1*10:01	GPAGPFDMVYWTGDI	0.064166985	0.015453179
HLA-DPA1*02:01-DPB1*10:01	LDINVKAPALMTKAV	0.46612346	0.006879645
HLA-DPA1*02:01-DPB1*10:01	WIGFLTRTVLENSTS	0.2703442	0.0064645247
HLA-DPA1*02:01-DPB1*10:01	LDLSDLEAEKLVMFQ	0.23739475	0.002667799
HLA-DPA1*02:01-DPB1*10:01	LLPRCTFTKEGCHKK	0.067657895	0.011859395
HLA-DPA1*02:01-DPB1*10:01	SKLLGYLKHTLDQYV	0.3514487	0.0046169893
HLA-DPA1*02:01-DPB1*10:01	QVKIQGQNKEMLAAA	0.32313105	0.0030192314
HLA-DPA1*02:01-DPB1*10:01	LLLDTADLLAARERS	0.36324555	0.015028149
HLA-DPA1*02:01-DPB1*10:01	LTQMPKMNFANVFIG	0.3041388	0.011604485
HLA-DPA1*02:01-DPB1*10:01	NALLLLFFWTRPAPG	0.19999872	0.0039271503
HLA-DPA1*02:01-DPB1*10:01	ETSYRRGWGFQYLHN	0.3071795	0.010327589
HLA-DPA1*02:01-DPB1*10:01	FPVCMLGNRTLSSRH	0.30221745	0.006212785
HLA-DPA1*02:01-DPB1*10:01	AGVTLGQPHLSRQDL	0.09477389	0.19512957
HLA-DPA1*02:01-DPB1*10:01	GWWIIIDAAVIYPTM	0.3374396	0.0008323278
HLA-DPA1*02:01-DPB1*10:01	MSYSAKFASCFYGPF	0.2382285	0.0010564488
HLA-DPA1*02:01-DPB1*10:01	VNGPLVVLDRVKFAQ	0.32893765	0.0086019635
HLA-DPA1*02:01-DPB1*10:01	MAISGVPVLGFFIIA	0.30986384	0.0035610697
HLA-DPA1*02:01-DPB1*10:01	SNGKGPAVGDAPAPQ	0.0058084815	0.041122526
HLA-DPA1*02:01-DPB1*10:01	KLESELANFGPRIND	0.21502772	0.021379922
HLA-DPA1*02:01-DPB1*10:01	TTTRMTDVDRNGTTA	0.02856774	0.094880916
HLA-DPA1*02:01-DPB1*10:01	LISDNQGFSCPEKQV	0.026230391	0.0029474215
HLA-DPA1*02:01-DPB1*10:01	VINRARVECQSHRLT	0.31780583	0.64399797
HLA-DPA1*02:01-DPB1*10:01	FDVHKKCPLCELMFP	0.115584016	0.0015124287
HLA-DPA1*02:01-DPB1*10:01	SDEWPQRCRGLYVFQ	0.12389725	0.00082707964
HLA-DPA1*02:01-DPB1*10:01	RLDGAINRVPVGFYQ	0.18097599	0.012332633
HLA-DPA1*02:01-DPB1*10:01	WAGSHSMRYFFTSVS	0.39643893	0.010482245
HLA-DPA1*02:01-DPB1*10:01	SGPPPSLLLLLLWLL	0.09863046	0.0015429021
HLA-DPA1*02:01-DPB1*10:01	SVSRAAVEVFGKLKD	0.56273353	0.15864302
HLA-DPA1*02:01-DPB1*10:01	EVSEREAQPPCPEAH	0.09195793	0.98605317
HLA-DPA1*02:01-DPB1*10:01	MAFCAKMRSSKKTEV	0.28351113	0.0016385
HLA-DPA1*02:01-DPB1*10:01	SCMAVLTVTLMVLSS	0.23029633	0.0010063649
HLA-DPA1*02:01-DPB1*10:01	VASRTQLALEMYEVA	0.5500327	0.006577985
HLA-DPA1*02:01-DPB1*10:01	LYMNTGTICPLPELV	0.18636043	0.001973051
HLA-DPA1*02:01-DPB1*10:01	CPHNDNVIASGSEDC	0.010400665	0.0010899001
HLA-DPA1*02:01-DPB1*10:01	VGKTGSGKSATANTI	0.097235166	0.0044265804
HLA-DPA1*02:01-DPB1*10:01	LEAIMYALGVGASIK	0.4298723	0.017818697
HLA-DPA1*02:01-DPB1*10:01	KVLFLVLGYTVLAGM	0.3235499	0.002861098
HLA-DPA1*02:01-DPB1*10:01	VLLRKESRKLIVQPN	0.46754155	0.42984796
HLA-DPA1*02:01-DPB1*10:01	RSEKSLEELSKLVPP	0.31896484	0.069135725
HLA-DPA1*02:01-DPB1*10:01	KMRNRRRIQRRGPCI	0.36814946	0.0013123672
HLA-DPA1*02:01-DPB1*10:01	EARLAERKFMNPFNM	0.30420348	0.17728643
HLA-DPA1*02:01-DPB1*10:01	VNMVDRKSASCGMIM	0.2678442	0.0033323192
HLA-DPA1*02:01-DPB1*10:01	AIKRADWKKTVETQK	0.17322727	0.12199517
HLA-DPA1*02:01-DPB1*10:01	KGGEQAIKEGGAGGG	0.047570214	0.009163046
HLA-DPA1*02:01-DPB1*10:01	GPSSDVEKAKKQLLH	0.053216174	0.060563676
HLA-DPA1*02:01-DPB1*10:01	TESSHGSEEFQIHVF	0.11303132	0.014027676
HLA-DPA1*02:01-DPB1*10:01	FCATPPDDGNLCRFY	0.03422617	0.0003693568
HLA-DPA1*02:01-DPB1*10:01	CMPLTIVLAHKLNAK	0.51853675	0.010715599
HLA-DPA1*02:01-DPB1*10:01	LVVSGGCCGSDYKQY	0.0071624247	0.002705968
HLA-DPA1*02:01-DPB1*10:01	NKSYLYLSPSGNSSP	0.29838467	0.038375396
HLA-DPA1*02:01-DPB1*10:01	ERQTITQLSFELSEF	0.37319928	0.0073847896
HLA-DPA1*02:01-DPB1*10:01	RLAGTESPVREEPGE	0.047127333	0.0077492646
HLA-DPA1*02:01-DPB1*10:01	GDFFANMVVDAVLAI	0.36103874	0.001072244
HLA-DPA1*02:01-DPB1*10:01	IYVRLDFSITKDPAA	0.2930111	0.063829154
HLA-DPA1*02:01-DPB1*10:01	TAADEEEDEYSGGLC	0.0057033794	0.0012045277
HLA-DPA1*02:01-DPB1*10:01	DNVIASGSEDCTVMV	0.046588577	0.002912669
HLA-DPA1*02:01-DPB1*10:01	KPLKGARIAGCLHMT	0.41470078	0.030529404
HLA-DPA1*02:01-DPB1*10:01	ESPVVIFYSEIGSEE	0.23338352	0.0035728398
HLA-DPA1*02:01-DPB1*10:01	FCLLISATVFRPGLG	0.31799167	0.001993028
HLA-DPA1*02:01-DPB1*10:01	KVEDALNLKEEFDRL	0.17702106	0.0073074177
HLA-DPA1*02:01-DPB1*10:01	MQMSPALTCLVLGLA	0.33679074	0.0017959706
HLA-DPA1*02:01-DPB1*10:01	LSQTSEDQSLSDFEI	0.021311492	0.0014383579
HLA-DPA1*02:01-DPB1*10:01	ASGILQLFASLLTPQ	0.328512	0.006082791
HLA-DPA1*02:01-DPB1*10:01	CRRGTQIVLLGLVTA	0.44050074	0.0009800438
HLA-DPA1*02:01-DPB1*10:01	KLDQKRLDQELDFIL	0.16558608	0.0073490897
HLA-DPA1*02:01-DPB1*10:01	LSVMLIFAFFQELVI	0.27267885	0.00081016915
HLA-DPA1*02:01-DPB1*10:01	VDRHVDLLEVAQETD	0.16815664	0.065263614
HLA-DPA1*02:01-DPB1*10:01	MRVTAPRTVLLLLSG	0.46900162	0.009064836
HLA-DPA1*02:01-DPB1*10:01	SNSAQGSDESLITCK	0.016910413	0.0025196814
HLA-DPA1*02:01-DPB1*10:01	TIGAAFLTQTVCLDD	0.12599362	0.0008954401
HLA-DPA1*02:01-DPB1*10:01	MMVIFLVGLVSMILM	0.18444014	0.002305393
HLA-DPA1*02:01-DPB1*10:01	NMLPPNHSSDFLLEP	0.06263711	0.002105502
HLA-DPA1*02:01-DPB1*10:01	MASTSYDYCRVPMED	0.07835792	0.0024696563
HLA-DPA1*02:01-DPB1*10:01	LDHGGHLEMRKARGG	0.11203159	0.2000285
HLA-DPA1*02:01-DPB1*10:01	SINPHFLDGRDINGR	0.049899187	0.02734219
HLA-DPA1*02:01-DPB1*10:01	MWEDQEEEEEEEEDG	0.004242094	0.0027911493
HLA-DPA1*02:01-DPB1*10:01	RQWCAIAVLVGVLLL	0.18172573	0.0008164941
HLA-DPA1*02:01-DPB1*10:01	QSLDVIFTERQAKEK	0.15245289	0.016829198
HLA-DPA1*02:01-DPB1*10:01	WCSSPHSILVNGATD	0.091017865	0.0008368372
HLA-DPA1*02:01-DPB1*10:01	ELNTNTGIRKNLEQE	0.047014013	0.0075516747
HLA-DPA1*02:01-DPB1*10:01	KPPRYKCGISKACPE	0.11878778	0.6988498
HLA-DPA1*02:01-DPB1*10:01	EVDVWSIGCIMYTLL	0.27128354	0.0016444918
HLA-DPA1*02:01-DPB1*10:01	GSLDAMDKHLSSQNR	0.12649757	0.0066374717
HLA-DPA1*02:01-DPB1*10:01	RELMTNCSNMSLRKV	0.3300093	0.0014253592
HLA-DPA1*02:01-DPB1*10:01	SVLENFVGRDFLPRG	0.12170221	0.01237954
HLA-DPA1*02:01-DPB1*10:01	PRSLDIEVAAYALLS	0.5120861	0.0029365334
HLA-DPA1*02:01-DPB1*10:01	LLLLPPPPCPAHSAT	0.066315904	0.007795914
HLA-DPA1*02:01-DPB1*10:01	ANECWIQMMRVLQQK	0.39431533	0.00133521
HLA-DPA1*02:01-DPB1*10:01	GVWRVPRANCSVYES	0.17357679	0.08878504
HLA-DPA1*02:01-DPB1*10:01	LFLVFIILVITCSEA	0.06938035	0.000569619
HLA-DPA1*02:01-DPB1*10:01	LGLNRAARHLCPPLP	0.22696231	0.012413671
HLA-DPA1*02:01-DPB1*10:01	MVNIGSLSTGGRVSA	0.22875698	0.011531783
HLA-DPA1*02:01-DPB1*10:01	ILELQPSSVCVGEEF	0.11230834	0.0025259792
HLA-DPA1*02:01-DPB1*10:01	YCFPNYVGRPKHMRV	0.17457914	0.00075365684
HLA-DPA1*02:01-DPB1*10:01	IPACKHHTLVGFLAT	0.37488237	0.004362262
HLA-DPA1*02:01-DPB1*10:01	NAPVELKIRCLDAIS	0.25630847	0.008826996
HLA-DPA1*02:01-DPB1*10:01	GYSGADISIIVRDSL	0.21483918	0.0032874278
HLA-DPA1*02:01-DPB1*10:01	SENESEAARRIKTEF	0.19107628	0.0035312704
HLA-DPA1*02:01-DPB1*10:01	IAILFAVLLVVLILF	0.099831775	0.0014841019
HLA-DPA1*02:01-DPB1*10:01	TTNELRNGLRSIEWD	0.17535247	0.0037856721
HLA-DPA1*02:01-DPB1*10:01	EKHFCARVHHAASGR	0.34869775	0.20693643
HLA-DPA1*02:01-DPB1*10:01	GGDTATCCAKWNTED	0.0027112192	0.0017710723
HLA-DPA1*02:01-DPB1*10:01	RGQQKIQSQQKNAKK	0.18838677	0.22918768
HLA-DPA1*02:01-DPB1*10:01	LAALLGVERASSLMC	0.40715104	0.00063507113
HLA-DPA1*02:01-DPB1*10:01	YKKDGADFAKWRCVL	0.12538607	0.0015404144
HLA-DPA1*02:01-DPB1*10:01	FWQDLGNLVADGCDF	0.091810375	0.0009993752
HLA-DPA1*02:01-DPB1*10:01	APQLEFEQLPFSHPL	0.27869412	0.1663905
HLA-DPA1*02:01-DPB1*10:01	VISYQQLAALAGNPK	0.29768434	0.8628559
HLA-DPA1*02:01-DPB1*10:01	VSKRSRVFQPPPPPP	0.28193846	0.89147294
HLA-DPA1*02:01-DPB1*10:01	RAGRSEAVVEYVFSG	0.3151935	0.16250649
HLA-DPA1*02:01-DPB1*10:01	CQEVENVCQTLWCSV	0.09493574	0.00047021089
HLA-DPA1*02:01-DPB1*10:01	KLRASDIMEPNLTYV	0.3125437	0.0046839537
HLA-DPA1*02:01-DPB1*10:01	CGVNLEHRDMGGWTA	0.05270161	0.0004876649
HLA-DPA1*02:01-DPB1*10:01	VPTAPSLGTKEGYLT	0.039922472	0.045118384
HLA-DPA1*02:01-DPB1*10:01	PHQGQDEGRGPAPGS	0.0029310423	0.0022816905
HLA-DPA1*02:01-DPB1*10:01	LRVENLQAVQTDFSS	0.14644493	0.0050899354
HLA-DPA1*02:01-DPB1*10:01	RGRGMGRGDGFDSRG	0.046996336	0.0023868142
HLA-DPA1*02:01-DPB1*10:01	SLSIASVISGINEKL	0.45820767	0.0076788305
HLA-DPA1*02:01-DPB1*10:01	TPNCPDASDEAACEK	0.0013099208	0.031746935
HLA-DPA1*02:01-DPB1*10:01	DVLESQKGIGMNEPL	0.15335076	0.0056974357
HLA-DPA1*02:01-DPB1*10:01	GRFPNGKVKEPPILR	0.10549425	0.008255122
HLA-DPA1*02:01-DPB1*10:01	LEARIRILTNNSQTP	0.109288916	0.70422554
HLA-DPA1*02:01-DPB1*10:01	RCENNYFRADKDPPS	0.029079325	0.0026210237
HLA-DPA1*02:01-DPB1*10:01	HAEATIILHVESPPY	0.09840477	0.02363566
HLA-DPA1*02:01-DPB1*10:01	RLPGGSCMAVLTVTL	0.13540693	0.0025154245
HLA-DPA1*02:01-DPB1*10:01	LKFPGGSCMAALTVT	0.11526069	0.0028390686
HLA-DPA1*02:01-DPB1*10:01	LETRQVQLECVVLNR	0.26569992	0.13807085
HLA-DPA1*02:01-DPB1*10:01	PNGTEVPNTRSRGHH	0.05721369	0.0053821867
HLA-DPA1*02:01-DPB1*10:01	NMVLAYDLASREWLP	0.35366437	0.0055493414
HLA-DPA1*02:01-DPB1*10:01	ESPVREEPGEDFPAA	0.009867438	0.013073614
HLA-DPA1*02:01-DPB1*10:01	MSLDCLVVGGPREFN	0.11409411	0.001284525
HLA-DPA1*02:01-DPB1*10:01	LLLLVLRKRRDSLSL	0.33631754	0.0017986711
HLA-DPA1*02:01-DPB1*10:01	TDIAGLASAIDMSTN	0.23504592	0.023625609
HLA-DPA1*02:01-DPB1*10:01	ASEGSAESMGPDSRP	0.0033460862	0.01713198
HLA-DPA1*02:01-DPB1*10:01	VFAAMGVNMETARFF	0.32498422	0.0057760007
HLA-DPA1*02:01-DPB1*10:01	SVLKNDRDVLGISDT	0.23734824	0.008025161
HLA-DPA1*02:01-DPB1*10:01	CSPSQGPCCTAQCAF	0.005272093	0.00081271335
HLA-DPA1*02:01-DPB1*10:01	LYRTGKKSHLRKTTE	0.26941076	0.033657208
HLA-DPA1*02:01-DPB1*10:01	LAKVENACYALKVRG	0.43635866	0.10206586
HLA-DPA1*02:01-DPB1*10:01	EVEVKSVVDFIQKHG	0.30051312	0.015394109
HLA-DPA1*02:01-DPB1*10:01	PVKLPTTAASTPDAV	0.30227423	0.03042551
HLA-DPA1*02:01-DPB1*10:01	GARIAGCLHMTVETA	0.34758532	0.0029523007
HLA-DPA1*02:01-DPB1*10:01	ETLILKELKFELGRP	0.19750376	0.016659513
HLA-DPA1*02:01-DPB1*10:01	GLAPCCLWLLGAVLL	0.19682668	0.0006192963
HLA-DPA1*02:01-DPB1*10:01	ALLILQALLLPSLAD	0.40945005	0.0033205734
HLA-DPA1*02:01-DPB1*10:01	MGVALRMYPLKPTWW	0.35793164	0.008966173
HLA-DPA1*02:01-DPB1*10:01	CNVSGALPPAGRHAA	0.14413092	0.003253416
HLA-DPA1*02:01-DPB1*10:01	TPGAKTQPPEDISCI	0.037182882	0.003287644
HLA-DPA1*02:01-DPB1*10:01	YKKDGADFAKWRCVL	0.12538607	0.0015404144
HLA-DPA1*02:01-DPB1*10:01	QSVKAHFFLGQCQLE	0.23770027	0.00757637
HLA-DPA1*02:01-DPB1*10:01	PQAQGPPYPTYPGYP	0.0048892233	0.010157537
HLA-DPA1*02:01-DPB1*10:01	MPEEGSGCSVRRRPY	0.09575453	0.009927435
HLA-DPA1*02:01-DPB1*10:01	ELCCLFCCPPCPGKI	0.041818734	0.0010391204
HLA-DPA1*02:01-DPB1*10:01	KEDPLLTPVPASENP	0.13561538	0.017802814
HLA-DPA1*02:01-DPB1*10:01	LLVIFQVCLCQDEVT	0.05502759	0.0005765821
HLA-DPA1*02:01-DPB1*10:01	AKTQVQQLLVSITLQ	0.40835258	0.0035391394
HLA-DPA1*02:01-DPB1*10:01	DPFHTLFGIAGLSLL	0.27834398	0.011575634
HLA-DPA1*02:01-DPB1*10:01	VSGTNGTCLLASMGL	0.060843766	0.0008060692
HLA-DPA1*02:01-DPB1*10:01	MASRGATRPNGPNTG	0.09603064	0.01400242
HLA-DPA1*02:01-DPB1*10:01	NEILQRSKKGKLPIV	0.23084815	0.009549874
HLA-DPA1*02:01-DPB1*10:01	ASDRTLWPTAAWSPP	0.15862842	0.007881482
HLA-DPA1*02:01-DPB1*10:01	LVAHKLMSFEDVLLV	0.48388448	0.004742386
HLA-DPA1*02:01-DPB1*10:01	DVRCKQCARGTFSDV	0.1322443	0.001232422
HLA-DPA1*02:01-DPB1*10:01	EMKEECLREDLKFYF	0.18386516	0.0009393843
HLA-DPA1*02:01-DPB1*10:01	LGQIYYLKRFFEVRR	0.361152	0.35677245
HLA-DPA1*02:01-DPB1*10:01	LHVVRPKLPKPPTDP	0.11789064	0.12607884
HLA-DPA1*02:01-DPB1*10:01	TLNQLGIVVGILVAQ	0.23806144	0.0041036843
HLA-DPA1*02:01-DPB1*10:01	LAGTESPVREEPGED	0.010581044	0.004281592
HLA-DPA1*02:01-DPB1*10:01	ECAGFLAGIGLDVTV	0.23441696	0.0003427483
HLA-DPA1*02:01-DPB1*10:01	MQDNQGGAPNYYPNS	0.008634414	0.0026758239
HLA-DPA1*02:01-DPB1*10:01	IYMDSDYRKQWDQYV	0.08152652	0.0029253238
HLA-DPA1*02:01-DPB1*10:01	LTIGADLHFAKGLRE	0.23685256	0.050515898
HLA-DPA1*02:01-DPB1*10:01	GKPMKSVLVVALLVI	0.3313867	0.00252464
HLA-DPA1*02:01-DPB1*10:01	LHMVDQYDQLYSKRF	0.23537673	0.005367106
HLA-DPA1*02:01-DPB1*10:01	KTHMTHHPISDHEAT	0.11125774	0.9416382
HLA-DPA1*02:01-DPB1*10:01	HVQHEGLPKPLTLRW	0.18540208	0.020447005
HLA-DPA1*02:01-DPB1*10:01	WLSQRQKDNGCFRSS	0.06817968	0.001912635
HLA-DPA1*02:01-DPB1*10:01	RHFKNTLIFAVLASI	0.57927525	0.0037882365
HLA-DPA1*02:01-DPB1*10:01	CTQVEKADTTICLKW	0.17070612	0.0010026894
HLA-DPA1*02:01-DPB1*10:01	TPIPGTIEMLHPWNN	0.16586545	0.14640555
HLA-DPA1*02:01-DPB1*10:01	MVCFLFITPLATISG	0.43444014	0.000660661
HLA-DPA1*02:01-DPB1*10:01	HNGESVSYLFSHVPL	0.2997866	0.021905262
HLA-DPA1*02:01-DPB1*10:01	RRQVRLGDTQQSIPG	0.27194834	0.43250006
HLA-DPA1*02:01-DPB1*10:01	KHINDSAPEVRDAAF	0.16157722	0.0120023675
HLA-DPA1*02:01-DPB1*10:01	KKLNTELGALMITVA	0.5524749	0.014145407
HLA-DPA1*02:01-DPB1*10:01	VILDWSWPLDTGGRK	0.16302933	0.10562941
HLA-DPA1*02:01-DPB1*10:01	LAKTISKKPESTSFS	0.22743432	0.03957811
HLA-DPA1*02:01-DPB1*10:01	YGPRRVEIMEEESEQ	0.10407841	0.95180523
HLA-DPA1*02:01-DPB1*10:01	ECERLAGTESPVREE	0.20110549	0.005804137
HLA-DPA1*02:01-DPB1*10:01	DNVAHTIKQAWEANQ	0.09104766	0.12959984
HLA-DPA1*02:01-DPB1*10:01	ACCRGYLARKAFAKR	0.42530993	0.006951014
HLA-DPA1*02:01-DPB1*10:01	KLKDCLENQQKLFSA	0.21295637	0.00076452066
HLA-DPA1*02:01-DPB1*10:01	AQHYDKIGQPSIALE	0.36088628	0.18222666
HLA-DPA1*02:01-DPB1*10:01	VEPLWVEGAGHNDVE	0.055823788	0.10113032
HLA-DPA1*02:01-DPB1*10:01	DPETKKHIPYREHKS	0.12941116	0.33439493
HLA-DPA1*02:01-DPB1*10:01	ITQIRLEHDVNIQFP	0.11517005	0.6666786
HLA-DPA1*02:01-DPB1*10:01	SFLHSSVKMVHGNIT	0.36456788	0.035716824
HLA-DPA1*02:01-DPB1*10:01	VRTQLGLPPLLLLTM	0.4595079	0.001893666
HLA-DPA1*02:01-DPB1*10:01	VDAKAQKLLVGVDEK	0.2295304	0.20987716
HLA-DPA1*02:01-DPB1*10:01	MLPLNLGFPGLQNCE	0.10006366	0.00094526226
HLA-DPA1*02:01-DPB1*10:01	TIFAYFTGSKDAGGK	0.114770636	0.04985286
HLA-DPA1*02:01-DPB1*10:01	TFKTKIYHPNIDEKG	0.096351005	0.8964261
HLA-DPA1*02:01-DPB1*10:01	YWIVFAFFTTAETLT	0.350288	0.00056406786
HLA-DPA1*02:01-DPB1*10:01	ASYALINFSVFHASL	0.37054282	0.018126588
HLA-DPA1*02:01-DPB1*10:01	APGPPPFGLEWRRQH	0.05235747	0.1017824
HLA-DPA1*02:01-DPB1*10:01	KFDGEPCDLSLNITW	0.11547172	0.0004230456
HLA-DPA1*02:01-DPB1*10:01	VCNDLKIGYECLCPD	0.033810973	0.00093308615
HLA-DPA1*02:01-DPB1*10:01	SQGYRMPRVENCPDE	0.04838947	0.05974295
HLA-DPA1*02:01-DPB1*10:01	FILSLILEYTWLEAV	0.29949778	0.00038005173
HLA-DPA1*02:01-DPB1*10:01	DQETLHSHGVRQNGD	0.041565333	0.21511097
HLA-DPA1*02:01-DPB1*10:01	QNSAIKQDAQSLHGD	0.1467936	0.013065015
HLA-DPA1*02:01-DPB1*10:01	GVRSPTEPTCKVVFE	0.077338226	0.050787102
HLA-DPA1*02:01-DPB1*10:01	FSHGNAVDLGQMSSF	0.055558946	0.008792706
HLA-DPA1*02:01-DPB1*10:01	VFQNPAGCMKTCPLI	0.088917896	0.0017782722
HLA-DPA1*02:01-DPB1*10:01	LRCQVEGGAPRANLT	0.092534974	0.17355588
HLA-DPA1*02:01-DPB1*10:01	PTDERVALHLDEEDK	0.09215178	0.17180191
HLA-DPA1*02:01-DPB1*10:01	ISCPSCNGLAEGNKL	0.009454338	0.0016492258
HLA-DPA1*02:01-DPB1*10:01	NECSGEILNNCCVME	0.028108032	0.0006405778
HLA-DPA1*02:01-DPB1*10:01	LAGPLRIVVLVVSVG	0.33544597	0.016153337
HLA-DPA1*02:01-DPB1*10:01	MIWTIILRFAIQDIS	0.29372728	0.0007359853
HLA-DPA1*02:01-DPB1*10:01	CIIILILVIGVAIIS	0.047544762	0.00063143333
HLA-DPA1*02:01-DPB1*10:01	DRVTLEVGKVIQQGR	0.22298299	0.018444914
HLA-DPA1*02:01-DPB1*10:01	GTMQCLGTGWPGTNT	0.013036183	0.00046812036
HLA-DPA1*02:01-DPB1*10:01	EDYYLWTYKKLEIGF	0.21625762	0.006783837
HLA-DPA1*02:01-DPB1*10:01	CVFPNGTEVPNTRSR	0.027889607	0.005266744
HLA-DPA1*02:01-DPB1*10:01	FFIYLSEVENWCPHL	0.12792762	0.002001941
HLA-DPA1*02:01-DPB1*10:01	AVEVAGDLEVDCYRA	0.125361	0.0067899534
HLA-DPA1*02:01-DPB1*10:01	SKYQSVSLLDKKSGV	0.35252216	0.0035843118
HLA-DPA1*02:01-DPB1*10:01	ATAHMCQHLAKCLDE	0.13614838	0.0059309592
HLA-DPA1*02:01-DPB1*10:01	PNPGTFEECHRKCKE	0.016633298	0.009626949
HLA-DPA1*02:01-DPB1*10:01	GQNKEMLAAACQMFL	0.4801645	0.011005433
HLA-DPA1*02:01-DPB1*10:01	AAVEVAGDLEVDCYR	0.11753238	0.016829038
HLA-DPA1*02:01-DPB1*10:01	LTLHQSAQLSVLLTV	0.35656103	0.0016032944
HLA-DPA1*02:01-DPB1*10:01	KKEEKKLQNLEGKKR	0.094778806	0.022112694
HLA-DPA1*02:01-DPB1*10:01	KNFGEDMDDERLKDL	0.06579935	0.014112676
HLA-DPA1*02:01-DPB1*10:01	IIGGGDTATCCAKWN	0.020116357	0.002247703
HLA-DPA1*02:01-DPB1*10:01	STAESCTSRPHITVV	0.13278773	0.008319329
HLA-DPA1*02:01-DPB1*10:01	MEPTYQLSRWTPVIK	0.38143727	0.08165002
HLA-DPA1*02:01-DPB1*10:01	HKENCTWVESIVVLN	0.35032156	0.0009368375
HLA-DPA1*02:01-DPB1*10:01	SSFEEKSIIKMVGFD	0.17088924	0.0020285617
HLA-DPA1*02:01-DPB1*10:01	GPSTKQRRLIVSLAL	0.65886694	0.339444
HLA-DPA1*02:01-DPB1*10:01	REDPDPRKVNLGVGA	0.051741946	0.020819735
HLA-DPA1*02:01-DPB1*10:01	SADAGGSSATYMDQA	0.019524666	0.0032205798
HLA-DPA1*02:01-DPB1*10:01	TVSDLLKESTQNVTS	0.21762475	0.0053783515
HLA-DPA1*02:01-DPB1*10:01	GLGSWKRRVPLLPFL	0.48630232	0.017309736
HLA-DPA1*02:01-DPB1*10:01	FGLIQSMKELDSGLA	0.19086438	0.006889065
HLA-DPA1*02:01-DPB1*10:01	EDKEGKKKMNKNNAK	0.039509844	0.009012384
HLA-DPA1*02:01-DPB1*10:01	PLLPGFEGDISTGGG	0.018450646	0.0023935982
HLA-DPA1*02:01-DPB1*10:01	QRVVDTNRKQRFALQ	0.12428566	0.023936948
HLA-DPA1*02:01-DPB1*10:01	TAAAAATGRLLLLLL	0.2790958	0.0019349123
HLA-DPA1*02:01-DPB1*10:01	KTECERLAGTESPVR	0.16338557	0.005715093
HLA-DPA1*02:01-DPB1*10:01	SSTNPFRPQKVCSFL	0.179789	0.00077274215
HLA-DPA1*02:01-DPB1*10:01	GKHFNSKLGLSDMNL	0.28403947	0.0829473
HLA-DPA1*02:01-DPB1*10:01	VEGGMQDYNYVWANC	0.02703787	0.00054327014
HLA-DPA1*02:01-DPB1*10:01	RVCWALVAVLLADLL	0.27552843	0.00057365495
HLA-DPA1*02:01-DPB1*10:01	MIDAVLDELPPLISE	0.20607106	0.0015363649
HLA-DPA1*02:01-DPB1*10:01	EMEAARHEHQVMLMR	0.28015497	0.030019287
HLA-DPA1*02:01-DPB1*10:01	TDWPWDFFINLSAAD	0.19706097	0.0005863175
HLA-DPA1*02:01-DPB1*10:01	SPSCCHPRLSLHRPA	0.22243248	0.0063892095
HLA-DPA1*02:01-DPB1*10:01	RPTGDVTHECACLPG	0.003693632	0.010534806
HLA-DPA1*02:01-DPB1*10:01	SRSIQGHHVCLLVKK	0.4635287	0.216638
HLA-DPA1*02:01-DPB1*10:01	SAGRPKRPHARRALC	0.31661376	0.003983095
HLA-DPA1*02:01-DPB1*10:01	LTPELKSSILKCVQS	0.30634642	0.005086068
HLA-DPA1*02:01-DPB1*10:01	TNLKKKFSCCVLVFL	0.47728002	0.0026942207
HLA-DPA1*02:01-DPB1*10:01	VDGPENGYGHWIAST	0.008339658	0.052103728
HLA-DPA1*02:01-DPB1*10:01	GNHRGLWRLFRKKNH	0.34203947	0.028132508
HLA-DPA1*02:01-DPB1*10:01	LAKQQALSHILTALQ	0.51904565	0.16034183
HLA-DPA1*02:01-DPB1*10:01	TEVPNTRSRGHHNCS	0.08403505	0.0041838875
HLA-DPA1*02:01-DPB1*10:01	SYNGQVGWFPSNYVT	0.07865908	0.0092234
HLA-DPA1*02:01-DPB1*10:01	VNMSLGLSLAATTSP	0.27170336	0.0012140528
HLA-DPA1*02:01-DPB1*10:01	ITIIGGGDTATCCAK	0.013978286	0.0037350599
HLA-DPA1*02:01-DPB1*10:01	FLSPANRGALMTCAV	0.33846053	0.0021318174
HLA-DPA1*02:01-DPB1*10:01	FNKLTLLTDPPTARL	0.32144335	0.012267252
HLA-DPA1*02:01-DPB1*10:01	FNEFIQNELQEASQE	0.14101686	0.011324669
HLA-DPA1*02:01-DPB1*10:01	VYIVMAGFAFSCLLT	0.20337942	0.00093336124
HLA-DPA1*02:01-DPB1*10:01	MWATQGLAVALALSV	0.44828197	0.0020752042
HLA-DPA1*02:01-DPB1*10:01	GVLEGIRICRQGFPN	0.09703135	0.42859483
HLA-DPA1*02:01-DPB1*10:01	DPQCLAAVIFIYFAA	0.20460269	0.0005115551
HLA-DPA1*02:01-DPB1*10:01	CPKCCSIKPDRAHHC	0.13272676	0.0050405106
HLA-DPA1*02:01-DPB1*10:01	SPNYPDDYRPMKECV	0.02924866	0.0023621758
HLA-DPA1*02:01-DPB1*10:01	YGPPGCGKTLLAKAI	0.053705808	0.0014849551
HLA-DPA1*02:01-DPB1*10:01	VFEKLQTYIALLALP	0.48907506	0.0119304275
HLA-DPA1*02:01-DPB1*10:01	GPNGLDKMMVDKDGD	0.011982313	0.04646383
HLA-DPA1*02:01-DPB1*10:01	RNLLRRYNQSEAGSH	0.3068716	0.96647036
HLA-DPA1*02:01-DPB1*10:01	EECDCGTPKECELDP	0.0007675669	0.0007676011
HLA-DPA1*02:01-DPB1*10:01	LSPVAAILPKINRTE	0.41262713	0.86847943
HLA-DPA1*02:01-DPB1*10:01	THAMLPYDQYLHRFA	0.27926868	0.009637412
HLA-DPA1*02:01-DPB1*10:01	HTRFKQEGVLNSKVG	0.3212658	0.41919383
HLA-DPA1*02:01-DPB1*10:01	ADCRRALELDGQSVK	0.29206717	0.21543345
HLA-DPA1*02:01-DPB1*10:01	NGTEVPNTRSRGHHN	0.06496773	0.009589737
HLA-DPA1*02:01-DPB1*10:01	ECWRSRPEERPTFEF	0.08847665	0.0021746077
HLA-DPA1*02:01-DPB1*10:01	PLLTKLLENISPADV	0.30962315	0.0069343382
HLA-DPA1*02:01-DPB1*10:01	AELARMGFDLQNVWR	0.28982475	0.3490172
HLA-DPA1*02:01-DPB1*10:01	QYEIACPIFAGLLHY	0.37057707	0.0017370026
HLA-DPA1*02:01-DPB1*10:01	DFSVSLKASGKNKHF	0.40510416	0.0067863017
HLA-DPA1*02:01-DPB1*10:01	MHRGHMPPLTSAQQA	0.21542592	0.049328662
HLA-DPA1*02:01-DPB1*10:01	HLGLAINLITYDDRF	0.27702448	0.0065163793
HLA-DPA1*02:01-DPB1*10:01	YFWELFGIRPDDYLY	0.16114944	0.0019860337
HLA-DPA1*02:01-DPB1*10:01	KIQRARERLRETDAN	0.26338813	0.28074124
HLA-DPA1*02:01-DPB1*10:01	EGQEPFLQWLMLLSN	0.28117552	0.0011416221
HLA-DPA1*02:01-DPB1*10:01	APPLLLAAVLLGLVL	0.21963519	0.009448099
HLA-DPA1*02:01-DPB1*10:01	PSLLLLLLAGAGLSA	0.21537417	0.0037661933
HLA-DPA1*02:01-DPB1*10:01	DTTEAVSTASTVAIP	0.098507024	0.004749621
HLA-DPA1*02:01-DPB1*10:01	GPWGVPRVPCQPCSW	0.024037339	0.0022939334
HLA-DPA1*02:01-DPB1*10:01	CKGVEPKTECERLAG	0.08660168	0.005266424
HLA-DPA1*02:01-DPB1*10:01	AGVSVLYTVTLWVES	0.32877165	0.0009956963
HLA-DPA1*02:01-DPB1*10:01	MFTISVSLAVAAIPE	0.49366105	0.0022500984
HLA-DPA1*02:01-DPB1*10:01	MESKGASSCRLLFCL	0.20720957	0.0012596104
HLA-DPA1*02:01-DPB1*10:01	DDNVCMAFAGLTADA	0.20275904	0.00076916907
HLA-DPA1*02:01-DPB1*10:01	RDVDNALRAVGDASK	0.30799374	0.07921796
HLA-DPA1*02:01-DPB1*10:01	GTEVPNTRSRGHHNC	0.05139402	0.0029297075
HLA-DPA1*02:01-DPB1*10:01	LAQDWLSESNHVFCV	0.10755392	0.0006610729
HLA-DPA1*02:01-DPB1*10:01	GGTAHQALKANNTGG	0.077810004	0.14096189
HLA-DPA1*02:01-DPB1*10:01	QSYRAKLTPGCEAEA	0.15152644	0.070242204
HLA-DPA1*02:01-DPB1*10:01	NSLPSMHPFLAAHGP	0.20975146	0.01425156
HLA-DPA1*02:01-DPB1*10:01	FLIGFMIGYLGYCKG	0.2691782	0.002094527
HLA-DPA1*02:01-DPB1*10:01	RLPALTVHVTQPKDG	0.26263952	0.10915212
HLA-DPA1*02:01-DPB1*10:01	WLGWLGMLAGAVVII	0.1631022	0.0011458052
HLA-DPA1*02:01-DPB1*10:01	CRVLPWALVAGLLLL	0.41761875	0.0019032635
HLA-DPA1*02:01-DPB1*10:01	CTQSLQCWKYFSDGH	0.07492576	0.0011564214
HLA-DPA1*02:01-DPB1*10:01	MKNSFKDVDQMFQRK	0.18297386	0.015317109
HLA-DPA1*02:01-DPB1*10:01	IIVTSIALLVVLYKI	0.35851276	0.0023833876
HLA-DPA1*02:01-DPB1*10:01	KKDVMWIGFLTRTVL	0.41877377	0.0064332807
HLA-DPA1*02:01-DPB1*10:01	LFPPSLGLPPGPQPA	0.02102514	0.00572539
HLA-DPA1*02:01-DPB1*10:01	LIFAFFQELVIAGIV	0.31530368	0.0007776877
HLA-DPA1*02:01-DPB1*10:01	VSFVLAWLETWFLDF	0.33521178	0.0008455158
HLA-DPA1*02:01-DPB1*10:01	ALLGICSLTAYIVEG	0.33352804	0.00071022456
HLA-DPA1*02:01-DPB1*10:01	IRDILRASTLEAMRD	0.5731783	0.3098577
HLA-DPA1*02:01-DPB1*10:01	HLYSRIPGLLSPHPL	0.4663118	0.047460403
HLA-DPA1*02:01-DPB1*10:01	PSSQPTIPIVGIIAG	0.14761105	0.018159728
HLA-DPA1*02:01-DPB1*10:01	PREARGARPGPRVPK	0.17029987	0.16878538
HLA-DPA1*02:01-DPB1*10:01	PSLVLVVLLVVIVVL	0.09498958	0.002158678
HLA-DPA1*02:01-DPB1*10:01	NSVYRSRQSLNSPSP	0.20948811	0.15124634
HLA-DPA1*02:01-DPB1*10:01	PQLLIVLLGLSALLQ	0.21455029	0.0023887441
HLA-DPA1*02:01-DPB1*10:01	TCSEATILLCYFHLC	0.18979648	0.0010972193
HLA-DPA1*02:01-DPB1*10:01	WCVFPNGTEVPNTRS	0.016500477	0.0019361768
HLA-DPA1*02:01-DPB1*10:01	LISIFEHKIVFRINF	0.29765818	0.0062010917
HLA-DPA1*02:01-DPB1*10:01	QNCPLANVICEYCNT	0.09659054	0.0010642845
HLA-DPA1*02:01-DPB1*10:01	EEAREGIKQLLKQGS	0.1571162	0.008825967
HLA-DPA1*02:01-DPB1*10:01	TFVHVIITLLVICTY	0.13325825	0.0012692458
HLA-DPA1*02:01-DPB1*10:01	KDQQPGTFLLRFSES	0.21812624	0.01373411
HLA-DPA1*02:01-DPB1*10:01	FNKTVLRTLPRSGNL	0.4899478	0.3583087
HLA-DPA1*02:01-DPB1*10:01	MVTRCFRDHFFDRGY	0.13446298	0.01670524
HLA-DPA1*02:01-DPB1*10:01	ISTMQAVFSSVFYFA	0.3114532	0.0018397383
HLA-DPA1*02:01-DPB1*10:01	RARIFLIASKELELI	0.6627713	0.36138144
HLA-DPA1*02:01-DPB1*10:01	SPRKPVAKWHSLSEY	0.25327507	0.18188462
HLA-DPA1*02:01-DPB1*10:01	GKMRNRRRIQRRGPC	0.34168884	0.02958968
HLA-DPA1*02:01-DPB1*10:01	DSFKDSPSKGLGPCG	0.064132884	0.0016088665
HLA-DPA1*02:01-DPB1*10:01	DTDSSCLESHSSLSD	0.01473132	0.0027878084
HLA-DPA1*02:01-DPB1*10:01	FANGSIYPPNEGFCP	0.008091247	0.0016558975
HLA-DPA1*02:01-DPB1*10:01	FRYADDSFTPAFVST	0.2562069	0.0042399066
HLA-DPA1*02:01-DPB1*10:01	GDSTGVILVLTTFHV	0.21883933	0.0062875077
HLA-DPA1*02:01-DPB1*10:01	THAKERAFKQQFVNY	0.2452481	0.6287437
HLA-DPA1*02:01-DPB1*10:01	SACTTSDGRQTTYTT	0.0028959953	0.0011380253
HLA-DPA1*02:01-DPB1*10:01	PRRPAKGADSFCTPE	0.12784854	0.016587796
HLA-DPA1*02:01-DPB1*10:01	PLLDASSLEYLFAQG	0.23792836	0.0014528722
HLA-DPA1*02:01-DPB1*10:01	FPFYSCWRTGLLLLL	0.31315944	0.0009434973
HLA-DPA1*02:01-DPB1*10:01	VCLAGFMRILSGPFV	0.3526447	0.00088745105
HLA-DPA1*02:01-DPB1*10:01	LRLSTNAGQWKEAAS	0.14012519	0.002449456
HLA-DPA1*02:01-DPB1*10:01	MDADGGDDDDQGSDD	0.0013972138	0.001690041
HLA-DPA1*02:01-DPB1*10:01	VLGFFIIAVLMSAQE	0.29249752	0.0009170418
HLA-DPA1*02:01-DPB1*10:01	SESEIDSVPKTQSEL	0.06728585	0.005707869
HLA-DPA1*02:01-DPB1*10:01	TVTGVAQVKIMTEKE	0.1933585	0.0116917975
HLA-DPA1*02:01-DPB1*10:01	SGKPSGEMDEVGVQK	0.0028958723	0.010994526
HLA-DPA1*02:01-DPB1*10:01	GSWAQSALTQPPSVS	0.10860168	0.003800726
HLA-DPA1*02:01-DPB1*10:01	LEGMAVFGFVLFLVL	0.1473622	0.0013260243
HLA-DPA1*02:01-DPB1*10:01	KSVLVVALLVIFQVC	0.21078207	0.0011862662
HLA-DPA1*02:01-DPB1*10:01	KKGTMFPSNETLNID	0.19330508	0.011413864
HLA-DPA1*02:01-DPB1*10:01	TVHVTQPKDGGFCEV	0.03070915	0.0014415903
HLA-DPA1*02:01-DPB1*10:01	FVVALVLLNVAAAGA	0.20851213	0.0018796442
HLA-DPA1*02:01-DPB1*10:01	VSIDNWCRRDKKQCK	0.12983268	0.0036399432
HLA-DPA1*02:01-DPB1*10:01	RHLFQLLSIERLNLY	0.38927534	0.003877984
HLA-DPA1*02:01-DPB1*10:01	RGEDLFMCMDIQLVE	0.23547097	0.00040811588
HLA-DPA1*02:01-DPB1*10:01	RLFLPRVCGTTLHLL	0.3392082	0.0014048662
HLA-DPA1*02:01-DPB1*10:01	HQISLHVASAGPCET	0.15280847	0.008545494
HLA-DPA1*02:01-DPB1*10:01	LSLPIFPGWMEWLSP	0.16273496	0.000994256
HLA-DPA1*02:01-DPB1*10:01	LIRSFVFDVMNLLNV	0.5079792	0.0017715074
HLA-DPA1*02:01-DPB1*10:01	LGALAVLWLGSVALI	0.2630472	0.0016530678
HLA-DPA1*02:01-DPB1*10:01	PHGHGPSLSVQGLSR	0.1195756	0.021755513
HLA-DPA1*02:01-DPB1*10:01	AAGNVGQASGELLQQ	0.10995994	0.0056225588
HLA-DPA1*02:01-DPB1*10:01	EEAVQMMTEAVEDLT	0.21871418	0.0062265447
HLA-DPA1*02:01-DPB1*10:01	PATPTWKECPICKER	0.020949416	0.0032907673
HLA-DPA1*02:01-DPB1*10:01	VMVTNVTSLLKTVKA	0.44113174	0.010823376
HLA-DPA1*02:01-DPB1*10:01	ASQAPTAPSVIPPAV	0.0598874	0.004422997
HLA-DPA1*02:01-DPB1*10:01	RLDSNNHLYWNALGV	0.12623571	0.0025588716
HLA-DPA1*02:01-DPB1*10:01	VSFDKACEFAGFQCQ	0.07489181	0.00951196
HLA-DPA1*02:01-DPB1*10:01	FVGERCEGDVNECLS	0.038015246	0.013448505
HLA-DPA1*02:01-DPB1*10:01	MRPPGPQYTPDMQKQ	0.020564286	0.004059379
HLA-DPA1*02:01-DPB1*10:01	SIVTCYCCIARKLCA	0.26127338	0.0011168912
HLA-DPA1*02:01-DPB1*10:01	SSGRVLGRFRGKGSG	0.28523853	0.0093413945
HLA-DPA1*02:01-DPB1*10:01	DPNRNWNASFAGKGA	0.09123499	0.90940344
HLA-DPA1*02:01-DPB1*10:01	LGSFILVIFYFQSML	0.21272564	0.0011081505
HLA-DPA1*02:01-DPB1*10:01	WRLNERHYGGLTGLN	0.2088873	0.005134367
HLA-DPA1*02:01-DPB1*10:01	ARLAERKFMNPFNMP	0.3297621	0.2210679
HLA-DPA1*02:01-DPB1*10:01	RAGRGRGQWLQVLGG	0.2578204	0.004651105
HLA-DPA1*02:01-DPB1*10:01	CWALGFYPAEITLTW	0.28352225	0.00067193445
HLA-DPA1*02:01-DPB1*10:01	SGRPGSPKMEGTGKK	0.03560202	0.00650993
HLA-DPA1*02:01-DPB1*10:01	VICLSTTVRNDTLQE	0.14779295	0.00065219187
HLA-DPA1*02:01-DPB1*10:01	IYSACPRRARGADAA	0.28749076	0.004558148
HLA-DPA1*02:01-DPB1*10:01	VVKAISGVHTVRFKN	0.48290548	0.28350425
HLA-DPA1*02:01-DPB1*10:01	VLHQLKRLGIVWQDV	0.34105557	0.003981267
HLA-DPA1*02:01-DPB1*10:01	VYIELFDQIDENLKQ	0.26912972	0.0050496394
HLA-DPA1*02:01-DPB1*10:01	YGVRAAWRRLPQAFR	0.40600565	0.11974816
HLA-DPA1*02:01-DPB1*10:01	CLWLLGAVLLMDASA	0.24490428	0.00043304815
HLA-DPA1*02:01-DPB1*10:01	KWKALFEEVPELLTE	0.47567022	0.004325217
HLA-DPA1*02:01-DPB1*10:01	PQVTLNVTFKNEIQS	0.2460965	0.0022185405
HLA-DPA1*02:01-DPB1*10:01	IEQTTALNKRVEAMK	0.18393254	0.01716379
HLA-DPA1*02:01-DPB1*10:01	PGDNVGFNVKNVSVK	0.10768192	0.09929258
HLA-DPA1*02:01-DPB1*10:01	LLSQENTQIRDLQQE	0.035563774	0.004394229
HLA-DPA1*02:01-DPB1*10:01	GPKNNLKKYNLFSVS	0.41262895	0.059536822
HLA-DPA1*02:01-DPB1*10:01	KTHMTHHPISDHEAT	0.11125774	0.9416382
HLA-DPA1*02:01-DPB1*10:01	WTNVYLDALELGLVI	0.3908785	0.0006753345
HLA-DPA1*02:01-DPB1*10:01	LGNVLVCWAVWLNSN	0.19131409	0.00083062315
HLA-DPA1*02:01-DPB1*10:01	ECSSGQHQCDSSTVC	0.0010511227	0.0011977346
HLA-DPA1*02:01-DPB1*10:01	QHAFYQLIHQGTKMI	0.36297953	0.0017514859
HLA-DPA1*02:01-DPB1*10:01	HKLNDLLKEKQSVER	0.096880086	0.0057530985
HLA-DPA1*02:01-DPB1*10:01	DKYKAEKSHDELPRT	0.07958555	0.08809222
HLA-DPA1*02:01-DPB1*10:01	STSSFFPILAPAVGS	0.36460242	0.0021267876
HLA-DPA1*02:01-DPB1*10:01	AAFLTQTVCLDDTTV	0.10890332	0.00091525714
HLA-DPA1*02:01-DPB1*10:01	LLGILVFGIWFAYSR	0.20869373	0.0029403302
HLA-DPA1*02:01-DPB1*10:01	LKQLEDCLILQTLLH	0.3722836	0.0010373213
HLA-DPA1*02:01-DPB1*10:01	FLIGLMCGRITKRVT	0.32950047	0.0015265273
HLA-DPA1*02:01-DPB1*10:01	VTIECTGAEASIQAG	0.13630289	0.013548128
HLA-DPA1*02:01-DPB1*10:01	KMEESKAKFENLCKL	0.23126188	0.0023306408
HLA-DPA1*02:01-DPB1*10:01	AEDRGDKFVLRSAYS	0.27004355	0.5604276
HLA-DPA1*02:01-DPB1*10:01	PKVCEEEKKTKTIDS	0.04193187	0.002374674
HLA-DPA1*02:01-DPB1*10:01	SASALAVALAFIIKP	0.3971687	0.03682236
HLA-DPA1*02:01-DPB1*10:01	PALTVHVTQPKDGGF	0.1798046	0.0075181327
HLA-DPA1*02:01-DPB1*10:01	SSTSVPTSPEEHRPF	0.016325923	0.04271509
HLA-DPA1*02:01-DPB1*10:01	SITSAKVMLEDGRSK	0.2761293	0.023658196
HLA-DPA1*02:01-DPB1*10:01	NTVMMLQTARFLMKS	0.5757863	0.0022823298
HLA-DPA1*02:01-DPB1*10:01	DRIQSSRAFDNMVTS	0.33652577	0.120818615
HLA-DPA1*02:01-DPB1*10:01	PPYLPPRPGFFPPPP	0.03697216	0.034305107
HLA-DPA1*02:01-DPB1*10:01	RWWELGDPCAWTGQG	0.033052634	0.002065599
HLA-DPA1*02:01-DPB1*10:01	LTNNDTHTQEPSAQQ	0.004637185	0.013740426
HLA-DPA1*02:01-DPB1*10:01	PGDNVGFNVKNVSVK	0.10768192	0.09929258
HLA-DPA1*02:01-DPB1*10:01	EGYFRKWKESNGNLS	0.14940415	0.99119586
HLA-DPA1*02:01-DPB1*10:01	FIKVDMRTISFDIPP	0.27735057	0.0077491016
HLA-DPA1*02:01-DPB1*10:01	LIPSSTFSAHNRREE	0.16684848	0.23811397
HLA-DPA1*02:01-DPB1*10:01	VLKGAKPKLMSAISK	0.4452394	0.025833929
HLA-DPA1*02:01-DPB1*10:01	KAITISSALQAGTVW	0.5125166	0.019961305
HLA-DPA1*02:01-DPB1*10:01	RHGARTSDSDQQAYL	0.07849302	0.66795355
HLA-DPA1*02:01-DPB1*10:01	CHESCLDEEVEGQGF	0.006157458	0.0011232459
HLA-DPA1*02:01-DPB1*10:01	SGASGSRNFSSCSAE	0.061792094	0.002773316
HLA-DPA1*02:01-DPB1*10:01	LLKSPENSLLQFQFK	0.30031076	0.005414275
HLA-DPA1*02:01-DPB1*10:01	SSPRWTRLPTRWRPS	0.39346063	0.2872426
HLA-DPA1*02:01-DPB1*10:01	MDIWGGENLEISFRI	0.15678014	0.0013145903
HLA-DPA1*02:01-DPB1*10:01	LEGIRICRQGFPNRV	0.16478847	0.9321014
HLA-DPA1*02:01-DPB1*10:01	GSVINQTEESPYING	0.052780885	0.0053827874
HLA-DPA1*02:01-DPB1*10:01	IELERCQQQANEVTE	0.21121208	0.7353552
HLA-DPA1*02:01-DPB1*10:01	SFIKVDMRTISFDIP	0.35473177	0.0040587923
HLA-DPA1*02:01-DPB1*10:01	SLGEIPIVESEIKKE	0.21841908	0.004885738
HLA-DPA1*02:01-DPB1*10:01	LNHRCVSAVQRCDGV	0.32750857	0.013814965
HLA-DPA1*02:01-DPB1*10:01	KMMKDNNLVRHLDAC	0.31454659	0.0041640084
HLA-DPA1*02:01-DPB1*10:01	AIAILFAVLLVVLIL	0.0947979	0.0018021868
HLA-DPA1*02:01-DPB1*10:01	VQLMSFVYNLSDTHL	0.24986659	0.0053382833
HLA-DPA1*02:01-DPB1*10:01	NERHYGGLTGLNKAE	0.22303553	0.013274508
HLA-DPA1*02:01-DPB1*10:01	ENESKRLQKDIWDIQ	0.069282405	0.03601134
HLA-DPA1*02:01-DPB1*10:01	SYQTILEQQILSIDR	0.1684962	0.016954858
HLA-DPA1*02:01-DPB1*10:01	MLEDFSHELESTQSR	0.122450486	0.0040622414
HLA-DPA1*02:01-DPB1*10:01	LQACLLGLFALILSG	0.15144877	0.0012768677
HLA-DPA1*02:01-DPB1*10:01	MGTYGVRAAWRRLPQ	0.34086078	0.06778364
HLA-DPA1*02:01-DPB1*10:01	VSFQHFIKTRSLISM	0.58765864	0.0017681684
HLA-DPA1*02:01-DPB1*10:01	TANLSRRAIADMLRA	0.43199947	0.012896341
HLA-DPA1*02:01-DPB1*10:01	GLGNQVEVLKTRGIN	0.1792966	0.0090046255
HLA-DPA1*02:01-DPB1*10:01	PRDEAIYECVASNNV	0.24517094	0.004654005
HLA-DPA1*02:01-DPB1*10:01	SPGCLWLLAVALLPW	0.25684386	0.0012162956
HLA-DPA1*02:01-DPB1*10:01	YKKDGADFAKWRCVL	0.12538607	0.0015404144
HLA-DPA1*02:01-DPB1*10:01	RYRGDQDATMSILDI	0.16021372	0.0056411726
HLA-DPA1*02:01-DPB1*10:01	DSFIKVDMRTISFDI	0.35769665	0.0020483178
HLA-DPA1*02:01-DPB1*10:01	VSTISCSYESASRSS	0.19090861	0.034067772
HLA-DPA1*02:01-DPB1*10:01	TEDWSFNSKFSLHRQ	0.16008635	0.029404942
HLA-DPA1*02:01-DPB1*10:01	LDKSPIRYIPQVKTP	0.27880064	0.04599023
HLA-DPA1*02:01-DPB1*10:01	LVQDEEPLADITQIV	0.0962381	0.0031871311
HLA-DPA1*02:01-DPB1*10:01	VRPFGVSLLICGWNE	0.31543097	0.0007287919
HLA-DPA1*02:01-DPB1*10:01	TDCLSTMASVCRVML	0.35442355	0.0012573003
HLA-DPA1*02:01-DPB1*10:01	EDIIRECMEITESLS	0.23778458	0.0018931009
HLA-DPA1*02:01-DPB1*10:01	LEGVQDDLFWLTFEG	0.15145311	0.00089356286
HLA-DPA1*02:01-DPB1*10:01	TPPASEGSAESMGPD	0.0051927236	0.023222512
HLA-DPA1*02:01-DPB1*10:01	YYTDTSQKEAFHLEA	0.109739	0.0049519734
HLA-DPA1*02:01-DPB1*10:01	ANQPEGRKCKLKPGK	0.031402603	0.0020782691
HLA-DPA1*02:01-DPB1*10:01	STISCSYESASRSSL	0.25500768	0.16605532
HLA-DPA1*02:01-DPB1*10:01	QCCSHPVICSLSTMY	0.23735434	0.0008876013
HLA-DPA1*02:01-DPB1*10:01	LQRPCLPQKIKKKES	0.17450252	0.005574146
HLA-DPA1*02:01-DPB1*10:01	LQQVLMAMSQIPAGG	0.23973624	0.00637981
HLA-DPA1*02:01-DPB1*10:01	TLHLLLLGLLLVLLP	0.12902011	0.0027980793
HLA-DPA1*02:01-DPB1*10:01	NPGSSCIGADPNRNW	0.010364092	0.010599302
