# Supplementary material for: MHCII-peptide presentation: an assessment of the state-of-the-art prediction methods
Source: Front Immunol. 2024 Mar 12;15:1293706. doi: 10.3389/fimmu.2024.1293706 (PMC11027168; doi:10.3389/fimmu.2024.1293706)
Supplement: Supplementary file 2 [file DataSheet_2.zip › output/BERT/neg/15_HLA-DPA1_02_01_DPB1_13_01.csv]

allele	peptide	affinity_pred	mass_pred
HLA-DPA1*02:01-DPB1*13:01	ITKGFSEDRLLIAGT	0.36843398	0.016942184
HLA-DPA1*02:01-DPB1*13:01	NQLYESYYLNFISAI	0.61571395	0.0022106122
HLA-DPA1*02:01-DPB1*13:01	SASRVLDAESDQKVN	0.21160601	0.3335007
HLA-DPA1*02:01-DPB1*13:01	ANKMAFRYPEPEDKA	0.12716867	0.10618895
HLA-DPA1*02:01-DPB1*13:01	APARRPQRSLLLLQL	0.50936407	0.034655012
HLA-DPA1*02:01-DPB1*13:01	GLLGEARMLNASIVA	0.4248361	0.012454641
HLA-DPA1*02:01-DPB1*13:01	FINRWNPWSTNVPYA	0.16105817	0.11300846
HLA-DPA1*02:01-DPB1*13:01	VGIILHYSTLATVLW	0.47588402	0.020617764
HLA-DPA1*02:01-DPB1*13:01	SLKKQEGLLKNIQVS	0.378787	0.011748477
HLA-DPA1*02:01-DPB1*13:01	PYSLPTSFSGSFQQP	0.17052244	0.0037265394
HLA-DPA1*02:01-DPB1*13:01	VSLLDKKSGVINLTE	0.294156	0.026542882
HLA-DPA1*02:01-DPB1*13:01	IQQEVERREPEEHQV	0.09037321	0.02640656
HLA-DPA1*02:01-DPB1*13:01	SRRPPEPEKAPPAAP	0.02548852	0.041599892
HLA-DPA1*02:01-DPB1*13:01	AERFATLYSTRDRIP	0.25727293	0.3887347
HLA-DPA1*02:01-DPB1*13:01	QVKIQGQNKEMLAAA	0.3576894	0.0034752905
HLA-DPA1*02:01-DPB1*13:01	IITKVANVELYYRAI	0.5067616	0.004497198
HLA-DPA1*02:01-DPB1*13:01	RNNTIVNELVRVTSE	0.36660308	0.05860302
HLA-DPA1*02:01-DPB1*13:01	GYAPVPPPTSLQPLL	0.160002	0.012737041
HLA-DPA1*02:01-DPB1*13:01	QLSREQGITLRGSAE	0.24357599	0.018838873
HLA-DPA1*02:01-DPB1*13:01	NVPGSCKETFNLYYY	0.27759627	0.0008855398
HLA-DPA1*02:01-DPB1*13:01	PQLLIVLLGLSALLQ	0.2819768	0.0020161201
HLA-DPA1*02:01-DPB1*13:01	TTLIELLLPKLEEWK	0.43303385	0.010599962
HLA-DPA1*02:01-DPB1*13:01	SSIRKALPPAPETKK	0.32187065	0.9822216
HLA-DPA1*02:01-DPB1*13:01	AEAHRRVVVEYLRAV	0.51545197	0.10630594
HLA-DPA1*02:01-DPB1*13:01	EGASGRPGSPKMEGT	0.025786517	0.002945825
HLA-DPA1*02:01-DPB1*13:01	RGHCGPCRFRGFEVM	0.22444202	0.0007491765
HLA-DPA1*02:01-DPB1*13:01	VGTRYKCSVCPDYDL	0.08467196	0.13464898
HLA-DPA1*02:01-DPB1*13:01	GSFQQPAFPAQAAFP	0.1876942	0.020914579
HLA-DPA1*02:01-DPB1*13:01	VRPFGVSLLICGWNE	0.46161082	0.00080652704
HLA-DPA1*02:01-DPB1*13:01	LFVKAGSDGAKIGNC	0.12656659	0.027523648
HLA-DPA1*02:01-DPB1*13:01	LFLLGVLGALTEMCE	0.29826668	0.00061643403
HLA-DPA1*02:01-DPB1*13:01	HEYLVACIKNIFGDM	0.37065375	0.0020763916
HLA-DPA1*02:01-DPB1*13:01	LQASKQNGTWPREVL	0.07894351	0.003236598
HLA-DPA1*02:01-DPB1*13:01	LATLLAAMLALLTQV	0.2239153	0.0020648618
HLA-DPA1*02:01-DPB1*13:01	WNIGVFICIRCAGIH	0.1836507	0.0009724577
HLA-DPA1*02:01-DPB1*13:01	TIKADVWSFGVLLME	0.4522513	0.22429428
HLA-DPA1*02:01-DPB1*13:01	QAASSDSAQGSDMSL	0.018680057	0.0034024105
HLA-DPA1*02:01-DPB1*13:01	EDKNAMDVIVKVIKR	0.37628338	0.0122797275
HLA-DPA1*02:01-DPB1*13:01	EAHVGINGEANLDFL	0.18119988	0.027617157
HLA-DPA1*02:01-DPB1*13:01	CWALSFYPAEITLTW	0.49542722	0.00071929477
HLA-DPA1*02:01-DPB1*13:01	CWALGFYPAEITLTW	0.38643903	0.00076800573
HLA-DPA1*02:01-DPB1*13:01	TFPLPCVVLYATHQE	0.2918663	0.0072472305
HLA-DPA1*02:01-DPB1*13:01	ELQKICEEQEQALQE	0.2576714	0.008447214
HLA-DPA1*02:01-DPB1*13:01	RVQGAKGFQHQRMTN	0.15899631	0.030952921
HLA-DPA1*02:01-DPB1*13:01	SDHEATLRCWALGFY	0.29212835	0.024425961
HLA-DPA1*02:01-DPB1*13:01	FASPGCKKWDTCAPE	0.029968185	0.06040907
HLA-DPA1*02:01-DPB1*13:01	YVKDHYSNGFCTVYA	0.22338013	0.009681681
HLA-DPA1*02:01-DPB1*13:01	PALTVHVTQPKDGGF	0.16779245	0.007620424
HLA-DPA1*02:01-DPB1*13:01	ACKELVPSALTIFLL	0.57355195	0.0018383575
HLA-DPA1*02:01-DPB1*13:01	VIWLNNYLQGWRKTL	0.35130984	0.002266324
HLA-DPA1*02:01-DPB1*13:01	YYKFSSKSDVWSFGV	0.24691735	0.0051436145
HLA-DPA1*02:01-DPB1*13:01	QIAGLEHLRELQPKL	0.26055318	0.009727733
HLA-DPA1*02:01-DPB1*13:01	FILSLILEYTWLEAV	0.46958342	0.00040231674
HLA-DPA1*02:01-DPB1*13:01	TISRKNMSQKLSLLL	0.44229972	0.0048837173
HLA-DPA1*02:01-DPB1*13:01	LQGSWVELHFSNNGN	0.19491816	0.0051470436
HLA-DPA1*02:01-DPB1*13:01	QDYSTHWNDLLFCLR	0.37479287	0.004182363
HLA-DPA1*02:01-DPB1*13:01	MDVTLLDPTCKAKMN	0.18509738	0.0019195906
HLA-DPA1*02:01-DPB1*13:01	IALLVVLYKIYDLHK	0.49692142	0.014696362
HLA-DPA1*02:01-DPB1*13:01	STNEFYTKGMTPVQD	0.21188642	0.0946758
HLA-DPA1*02:01-DPB1*13:01	ETPEEGQQPWLCGES	0.045144495	0.0013899307
HLA-DPA1*02:01-DPB1*13:01	NSRQVVEQDEEEDEE	0.06555375	0.12768377
HLA-DPA1*02:01-DPB1*13:01	GEIMDNLMLEAGDDA	0.3278309	0.0022441272
HLA-DPA1*02:01-DPB1*13:01	ILCNAVIFVTTVWKL	0.48948994	0.0010763678
HLA-DPA1*02:01-DPB1*13:01	CMVGVARDSVKRKGD	0.1347893	0.0008330351
HLA-DPA1*02:01-DPB1*13:01	LWLNEGFATFMEYFS	0.4590531	0.0011837932
HLA-DPA1*02:01-DPB1*13:01	PGVFVANLTEWKRQN	0.31518847	0.012241754
HLA-DPA1*02:01-DPB1*13:01	IACQKLVVVLNKIDL	0.38586378	0.0061281105
HLA-DPA1*02:01-DPB1*13:01	GNKMIIEEAKRSLHD	0.3254447	0.45526916
HLA-DPA1*02:01-DPB1*13:01	LVTFDEELRPLPVSV	0.3153672	0.0027557928
HLA-DPA1*02:01-DPB1*13:01	PAAGRVVVRRLAVRR	0.36834332	0.13893591
HLA-DPA1*02:01-DPB1*13:01	EMHCIDLQKSCIVGG	0.19910997	0.0026420353
HLA-DPA1*02:01-DPB1*13:01	LFRCSLPDHLPSVGE	0.18450852	0.0017343421
HLA-DPA1*02:01-DPB1*13:01	ENLNLVCIPTSFQAR	0.33738747	0.00403192
HLA-DPA1*02:01-DPB1*13:01	GTKAIVQVFEGTSGI	0.33033615	0.0038432605
HLA-DPA1*02:01-DPB1*13:01	TGKAANFVHMDTAQK	0.16099972	0.2307553
HLA-DPA1*02:01-DPB1*13:01	IRIYRGGFLLIEFLF	0.5513839	0.0019196306
HLA-DPA1*02:01-DPB1*13:01	SSGRGAGKPATGPTN	0.0344693	0.3779959
HLA-DPA1*02:01-DPB1*13:01	QAVPPYASENQTCRD	0.03201738	0.0019984555
HLA-DPA1*02:01-DPB1*13:01	ASTSINAMAAVTVED	0.24677576	0.0029566553
HLA-DPA1*02:01-DPB1*13:01	PAEGSKDEPGEQVEL	0.019541187	0.0074221953
HLA-DPA1*02:01-DPB1*13:01	FHSPALEDADFENKP	0.077653155	0.022936638
HLA-DPA1*02:01-DPB1*13:01	YLANDRLLPQRVLEQ	0.34162	0.066623725
HLA-DPA1*02:01-DPB1*13:01	KKHIQDYGSPSQFWE	0.15990017	0.007759276
HLA-DPA1*02:01-DPB1*13:01	DKKWNSCVRRRKWIR	0.22061536	0.0048992992
HLA-DPA1*02:01-DPB1*13:01	LGLGREVGVAAVVLV	0.26856437	0.033329654
HLA-DPA1*02:01-DPB1*13:01	YDMGSGSTVCTIVTY	0.094033875	0.0018380054
HLA-DPA1*02:01-DPB1*13:01	KSVFEIGLCSNRMFC	0.36854374	0.0010274283
HLA-DPA1*02:01-DPB1*13:01	SEIQFLSEAQDDPQK	0.24182561	0.049611274
HLA-DPA1*02:01-DPB1*13:01	AISGVPVLGFFIIAV	0.40400657	0.0013894651
HLA-DPA1*02:01-DPB1*13:01	NVCMAFAGLTADARI	0.26860967	0.0007899452
HLA-DPA1*02:01-DPB1*13:01	KEIEQRQKPATETSM	0.15333582	0.027461082
HLA-DPA1*02:01-DPB1*13:01	DPGKCQACLQDVTRT	0.055828076	0.04028244
HLA-DPA1*02:01-DPB1*13:01	DSRARGKPMELIIGK	0.24676521	0.10650401
HLA-DPA1*02:01-DPB1*13:01	PHHPLIAVDYQLTGQ	0.25952822	0.12849808
HLA-DPA1*02:01-DPB1*13:01	KKTVSASESEDRLVA	0.24121246	0.14124283
HLA-DPA1*02:01-DPB1*13:01	VQSRQNLVAEERLSS	0.3639514	0.6229513
HLA-DPA1*02:01-DPB1*13:01	RQVTESVSDSITVLP	0.1733453	0.010148126
HLA-DPA1*02:01-DPB1*13:01	SPQCFKTCSEQNGYV	0.08629548	0.006713091
HLA-DPA1*02:01-DPB1*13:01	GEQIGQKIRKITDCF	0.16520181	0.0011449759
HLA-DPA1*02:01-DPB1*13:01	FDNLYGCRESLIDGI	0.2273276	0.0057415282
HLA-DPA1*02:01-DPB1*13:01	HLENVIKQHIQEAPA	0.20667383	0.02424482
HLA-DPA1*02:01-DPB1*13:01	KTHMTHHPISDHEAT	0.10417516	0.9566784
HLA-DPA1*02:01-DPB1*13:01	SAYVAYNIHVNGVLH	0.38539654	0.042690583
HLA-DPA1*02:01-DPB1*13:01	FETDKNETFLPFGIP	0.19267413	0.0019555497
HLA-DPA1*02:01-DPB1*13:01	FCDHCGSLLYGLIHQ	0.31059855	0.0009933703
HLA-DPA1*02:01-DPB1*13:01	ERMGRFHRILEPGLN	0.38804388	0.9058119
HLA-DPA1*02:01-DPB1*13:01	GRIGALQLQLSQLHE	0.38968372	0.062312197
HLA-DPA1*02:01-DPB1*13:01	AQVKIQGQNKEMLAA	0.354668	0.0051161773
HLA-DPA1*02:01-DPB1*13:01	ITPQFLYQFYCLFSQ	0.46799085	0.0016061666
HLA-DPA1*02:01-DPB1*13:01	NKGEKKDTCTQECSY	0.026819188	0.0050898395
HLA-DPA1*02:01-DPB1*13:01	RENNKDYFSPELLVL	0.59497565	0.012794259
HLA-DPA1*02:01-DPB1*13:01	QAACSNSAQGSDESL	0.045015965	0.00088654674
HLA-DPA1*02:01-DPB1*13:01	SNFGYNIPLKHLADR	0.32388687	0.19262186
HLA-DPA1*02:01-DPB1*13:01	SALYRGPITRTQNPM	0.21959028	0.16995977
HLA-DPA1*02:01-DPB1*13:01	WENTYDAADGPSGLS	0.02681047	0.004293737
HLA-DPA1*02:01-DPB1*13:01	NDCRDWSDEANCTAI	0.037450965	0.0012051031
HLA-DPA1*02:01-DPB1*13:01	QTIEDLEVASDPLYV	0.28005636	0.0040388783
HLA-DPA1*02:01-DPB1*13:01	ALYSTHKERGHSDTM	0.07636964	0.0051740604
HLA-DPA1*02:01-DPB1*13:01	GSICITQEVLACGRP	0.24171524	0.0021519815
HLA-DPA1*02:01-DPB1*13:01	QRRALERGLQDEDGY	0.07537139	0.5450556
HLA-DPA1*02:01-DPB1*13:01	QYFGCSFDLTKVKDS	0.3713376	0.004017195
HLA-DPA1*02:01-DPB1*13:01	TQYFTNRLDMSQNVS	0.27347478	0.041155264
HLA-DPA1*02:01-DPB1*13:01	CNTTSECPPPVITRI	0.08445831	0.0010000365
HLA-DPA1*02:01-DPB1*13:01	AILLVLVFIKKVAKK	0.4759693	0.019301642
HLA-DPA1*02:01-DPB1*13:01	YFTSSSVNSSAYTIY	0.21077865	0.003808037
HLA-DPA1*02:01-DPB1*13:01	ISTITREVEPEGDGA	0.0478968	0.08787624
HLA-DPA1*02:01-DPB1*13:01	SCNLIGSFLADQLPL	0.4405157	0.0006957861
HLA-DPA1*02:01-DPB1*13:01	PPVQFSLLHSKFHLC	0.52088934	0.001809608
HLA-DPA1*02:01-DPB1*13:01	APQNLSTFCLLLLYL	0.3173998	0.0016387003
HLA-DPA1*02:01-DPB1*13:01	SGEDLYILTGTVPSD	0.26130065	0.008046261
HLA-DPA1*02:01-DPB1*13:01	PIRDPKTEQDGHDIE	0.034807153	0.0645954
HLA-DPA1*02:01-DPB1*13:01	GMLKEEDDDTERLPS	0.07880979	0.006945085
HLA-DPA1*02:01-DPB1*13:01	KTHMTHHPISDHEAT	0.10417516	0.9566784
HLA-DPA1*02:01-DPB1*13:01	YKKDGADFAKWRCVL	0.20457019	0.0014597445
HLA-DPA1*02:01-DPB1*13:01	DCGDNSDESHCEMHQ	0.00793664	0.0015238478
HLA-DPA1*02:01-DPB1*13:01	YKKDGADFAKWRCVL	0.20457019	0.0014597445
HLA-DPA1*02:01-DPB1*13:01	RLVPRASPPARPTVA	0.24395628	0.954702
HLA-DPA1*02:01-DPB1*13:01	ELADSKQAETDHLIL	0.15933324	0.13679469
HLA-DPA1*02:01-DPB1*13:01	RYCVLGCENFTSGRH	0.2581491	0.002570356
HLA-DPA1*02:01-DPB1*13:01	GFGGKRTSDKVKVAV	0.11323294	0.2594795
HLA-DPA1*02:01-DPB1*13:01	LCLSEIHKMEEVSGT	0.2079716	0.0007548065
HLA-DPA1*02:01-DPB1*13:01	PSAPPPQFSGPELAM	0.08626799	0.0045201452
HLA-DPA1*02:01-DPB1*13:01	PLVMWLQGGPGGSST	0.17842175	0.01582929
HLA-DPA1*02:01-DPB1*13:01	QEIQENLLSLEETMK	0.41028503	0.005471854
HLA-DPA1*02:01-DPB1*13:01	ESAFGYFITACAVII	0.42570344	0.0008707324
HLA-DPA1*02:01-DPB1*13:01	PPALSEAGVMLPEQP	0.20745103	0.0047292495
HLA-DPA1*02:01-DPB1*13:01	GDTATCCAKWNTEDK	0.019391535	0.002955628
HLA-DPA1*02:01-DPB1*13:01	SPENSLLQFQFKYGV	0.36398834	0.0013933157
HLA-DPA1*02:01-DPB1*13:01	AAPQLLIVLLGLSAL	0.36433	0.0032867882
HLA-DPA1*02:01-DPB1*13:01	DLRVELLGETSIAEC	0.37561882	0.0010487505
HLA-DPA1*02:01-DPB1*13:01	TEDSLHVHAQMAENE	0.17050037	0.039261334
HLA-DPA1*02:01-DPB1*13:01	KKFSCCVLVFLLFAV	0.32844606	0.001714817
HLA-DPA1*02:01-DPB1*13:01	NLNNEWTLDKLRQRL	0.21664605	0.0038669861
HLA-DPA1*02:01-DPB1*13:01	DLPPKPGTMEEEEED	0.018492829	0.1272917
HLA-DPA1*02:01-DPB1*13:01	FKDSPSKGLGPCGWI	0.052568033	0.0016556412
HLA-DPA1*02:01-DPB1*13:01	TFVMRLTVAEGKTDN	0.29308206	0.02751962
HLA-DPA1*02:01-DPB1*13:01	VINRARVECQSHRLT	0.25534326	0.55494
HLA-DPA1*02:01-DPB1*13:01	KMTLGMIWTIILRFA	0.59827715	0.0024474468
HLA-DPA1*02:01-DPB1*13:01	VSVENLCTVIWTWNP	0.17930116	0.0007557125
HLA-DPA1*02:01-DPB1*13:01	ALAVALAFIIKPGSG	0.38041714	0.080537066
HLA-DPA1*02:01-DPB1*13:01	CDSALRAYVKDHYSN	0.15931143	0.09893306
HLA-DPA1*02:01-DPB1*13:01	DNKTFDSSCHFFATK	0.29820707	0.020434521
HLA-DPA1*02:01-DPB1*13:01	AFVIVVAVSVIMVIY	0.18291238	0.0012814846
HLA-DPA1*02:01-DPB1*13:01	KFAHEHEEMKNLEAI	0.20213869	0.005548195
HLA-DPA1*02:01-DPB1*13:01	PPRMTVHEGQELALG	0.2628402	0.04091388
HLA-DPA1*02:01-DPB1*13:01	GSVVLAYSGGLDTSC	0.28139946	0.0007512804
HLA-DPA1*02:01-DPB1*13:01	EEGSGCSVRRRPYGC	0.08291262	0.00052237586
HLA-DPA1*02:01-DPB1*13:01	KPFNRPQGVQPKTGP	0.06417452	0.017167883
HLA-DPA1*02:01-DPB1*13:01	KRFTEEATKYFRERV	0.31335476	0.005153855
HLA-DPA1*02:01-DPB1*13:01	QNIRVQASQPKEMII	0.37752327	0.012988065
HLA-DPA1*02:01-DPB1*13:01	MTKLGSKTALNRRDT	0.26634127	0.44469064
HLA-DPA1*02:01-DPB1*13:01	QFNSMEPNKQKNVSE	0.17716053	0.0075996295
HLA-DPA1*02:01-DPB1*13:01	PQAPGLLPPQSPYPY	0.0434582	0.008963723
HLA-DPA1*02:01-DPB1*13:01	RDLELPSQEAPSFQG	0.105830885	0.009695371
HLA-DPA1*02:01-DPB1*13:01	LQGWGEVMLMADKVL	0.4104573	0.0021071997
HLA-DPA1*02:01-DPB1*13:01	SWRKMLSGIAAFLLG	0.5732607	0.17433485
HLA-DPA1*02:01-DPB1*13:01	GRFFSSETTAAHSLV	0.423746	0.12695858
HLA-DPA1*02:01-DPB1*13:01	QLMKTERPRPNTFII	0.16821493	0.0052517587
HLA-DPA1*02:01-DPB1*13:01	SDSSTTEEMEVAVSK	0.1585197	0.009299548
HLA-DPA1*02:01-DPB1*13:01	IHPVCAEVFTTLSVT	0.5179406	0.0010882169
HLA-DPA1*02:01-DPB1*13:01	DSAILDCQFSEFYHT	0.41505104	0.0021611557
HLA-DPA1*02:01-DPB1*13:01	SKFRYSGRTQAQTRQ	0.23833099	0.12733133
HLA-DPA1*02:01-DPB1*13:01	HTLFCGTTVIQTRFY	0.43283138	0.0020954718
HLA-DPA1*02:01-DPB1*13:01	LARELESREAELRRR	0.22417349	0.33682275
HLA-DPA1*02:01-DPB1*13:01	FRHLLLVLQLALLPA	0.36156857	0.0070615634
HLA-DPA1*02:01-DPB1*13:01	DPLPAAAVGAAAEAE	0.20773523	0.39643797
HLA-DPA1*02:01-DPB1*13:01	PFIVLVTVENELSYV	0.4139032	0.0008700375
HLA-DPA1*02:01-DPB1*13:01	DKFVMRNGSGNWLAD	0.19965649	0.024007658
HLA-DPA1*02:01-DPB1*13:01	GKWLLCMLLVLGTAI	0.24063972	0.0019303977
HLA-DPA1*02:01-DPB1*13:01	EMSTFDIASDAFATF	0.31820807	0.0017965592
HLA-DPA1*02:01-DPB1*13:01	LKSEEKTPIKKPGDG	0.05164522	0.016812721
HLA-DPA1*02:01-DPB1*13:01	LEQQQMQPLCFNCPI	0.22441903	0.0012626083
HLA-DPA1*02:01-DPB1*13:01	LNLTLHQSAQLSVLL	0.3345043	0.0022174283
HLA-DPA1*02:01-DPB1*13:01	TLNIVEEKKRAEVGK	0.18145517	0.011529693
HLA-DPA1*02:01-DPB1*13:01	DISMMTGFAPDTDDL	0.15542917	0.004366753
HLA-DPA1*02:01-DPB1*13:01	IADWYNEKGGMALAL	0.23160882	0.0033734818
HLA-DPA1*02:01-DPB1*13:01	RMQRERRGKNVVHQL	0.21200417	0.21587153
HLA-DPA1*02:01-DPB1*13:01	SAKLWDVREGMCRQT	0.21515338	0.0021673285
HLA-DPA1*02:01-DPB1*13:01	SNGNKEGASGRPGSP	0.014965459	0.0073148943
HLA-DPA1*02:01-DPB1*13:01	QDNQGGAPNYYPNSF	0.07016491	0.0059802355
HLA-DPA1*02:01-DPB1*13:01	EQFTRVGVQVLDRKD	0.45127234	0.9618639
HLA-DPA1*02:01-DPB1*13:01	SDSDSSCGWTVISHE	0.12085677	0.0017167017
HLA-DPA1*02:01-DPB1*13:01	ARAALLLLLPPRLLA	0.55794364	0.017358446
HLA-DPA1*02:01-DPB1*13:01	DLQSDAALQVDISDA	0.19304547	0.0027439499
HLA-DPA1*02:01-DPB1*13:01	MAIAMALTGGIGFIH	0.27008882	0.0024714984
HLA-DPA1*02:01-DPB1*13:01	TAATGDTTYQEQGQS	0.008970316	0.0043912004
HLA-DPA1*02:01-DPB1*13:01	QQQQPATGPQPSLGV	0.04293362	0.018703775
HLA-DPA1*02:01-DPB1*13:01	LCSHRPAPGRPPTHN	0.119005926	0.0069688484
HLA-DPA1*02:01-DPB1*13:01	TAFDFENMKRKQNDV	0.13804208	0.0016600564
HLA-DPA1*02:01-DPB1*13:01	KPSDLGTKLQDPRIM	0.1147066	0.06564213
HLA-DPA1*02:01-DPB1*13:01	YEIMQTLHPDASANF	0.21082425	0.23168209
HLA-DPA1*02:01-DPB1*13:01	NLEKAGLLKPQTGGR	0.13183199	0.025277633
HLA-DPA1*02:01-DPB1*13:01	EIIEMLQSEETSSTS	0.27407917	0.0015301419
HLA-DPA1*02:01-DPB1*13:01	PMCMQDNQGGAPNYY	0.0479873	0.0013337882
HLA-DPA1*02:01-DPB1*13:01	TLKIDFVGELNDKMK	0.386123	0.077152655
HLA-DPA1*02:01-DPB1*13:01	EAINFGCFTIKSDVW	0.26788297	0.0017956079
HLA-DPA1*02:01-DPB1*13:01	RDKELEGLQVKIQRL	0.36563882	0.041692026
HLA-DPA1*02:01-DPB1*13:01	QPLQNFLCEGHVLPA	0.31525764	0.0072907275
HLA-DPA1*02:01-DPB1*13:01	LAAAKCDSMTMTPGP	0.086401775	0.0021698908
HLA-DPA1*02:01-DPB1*13:01	DINSICQESGMLAVR	0.29279068	0.010295292
HLA-DPA1*02:01-DPB1*13:01	GSDGYMLSALTCGMA	0.291308	0.0005886138
HLA-DPA1*02:01-DPB1*13:01	LPREWENNKEALLTF	0.2167297	0.08540299
HLA-DPA1*02:01-DPB1*13:01	FAKGYGKNNEPLRGY	0.15851904	0.029072413
HLA-DPA1*02:01-DPB1*13:01	WPVKWYAPECINYYK	0.42527452	0.32813486
HLA-DPA1*02:01-DPB1*13:01	AKVKKALLQKNVECA	0.28561032	0.026248872
HLA-DPA1*02:01-DPB1*13:01	ELYKTSQNALDFNTK	0.33945832	0.4782856
HLA-DPA1*02:01-DPB1*13:01	EAKTGKLHQEVNLVV	0.36781642	0.04728073
HLA-DPA1*02:01-DPB1*13:01	GWIEIVGCADRSCYD	0.044560578	0.0025929539
HLA-DPA1*02:01-DPB1*13:01	VLRSINPFGNSRLVL	0.3272818	0.047230326
HLA-DPA1*02:01-DPB1*13:01	TSLIAFHCKRGVSMG	0.31050956	0.009802955
HLA-DPA1*02:01-DPB1*13:01	DGEAFEINGTEDGRI	0.10314262	0.0029087765
HLA-DPA1*02:01-DPB1*13:01	LLFCLRCTRCDSGEV	0.08264878	0.0012090628
HLA-DPA1*02:01-DPB1*13:01	GFCFDSSFDVHKKCP	0.22147751	0.0009849241
HLA-DPA1*02:01-DPB1*13:01	NCKMMIMLGAICAII	0.3334374	0.001603043
HLA-DPA1*02:01-DPB1*13:01	EGCLACLTAYTIFLC	0.39230552	0.00062931766
HLA-DPA1*02:01-DPB1*13:01	VENEAHCDFVKLREM	0.23624569	0.006195377
HLA-DPA1*02:01-DPB1*13:01	LFYGPPGCGKTLLAK	0.06516427	0.012781474
HLA-DPA1*02:01-DPB1*13:01	GDLTLIYFGGDECSS	0.19469772	0.00064685167
HLA-DPA1*02:01-DPB1*13:01	MTSPLEKYIYIMGIQ	0.40070876	0.0029488467
HLA-DPA1*02:01-DPB1*13:01	ARDCTVNGDEPDCVP	0.0056003304	0.0017349031
HLA-DPA1*02:01-DPB1*13:01	FSDKSPNPDVWTSEQ	0.022275947	0.011191051
HLA-DPA1*02:01-DPB1*13:01	QSVEQEAEKLGPPPE	0.1013217	0.015166067
HLA-DPA1*02:01-DPB1*13:01	SRDGGRGDKSVTIQA	0.040451773	0.02204954
HLA-DPA1*02:01-DPB1*13:01	WKEVCFACVDGKEFR	0.21864867	0.0019870126
HLA-DPA1*02:01-DPB1*13:01	QAAVEVAGDLEVDCY	0.27785453	0.0014442938
HLA-DPA1*02:01-DPB1*13:01	FKFLVIGSAGTGKSC	0.26991126	0.000618531
HLA-DPA1*02:01-DPB1*13:01	LLLFLVLSLVFICFY	0.20826481	0.0008145011
HLA-DPA1*02:01-DPB1*13:01	EDAKIAILTCPFEPP	0.29789737	0.16209105
HLA-DPA1*02:01-DPB1*13:01	TQQVMRNLNPPSSNW	0.19255108	0.15368032
HLA-DPA1*02:01-DPB1*13:01	GFPPCLGGPFRFVDL	0.17151137	0.0010320214
HLA-DPA1*02:01-DPB1*13:01	FVIFYLTFYILCFVG	0.23568632	0.0006996952
HLA-DPA1*02:01-DPB1*13:01	FGFLFLVFIILVITC	0.2130015	0.00061622134
HLA-DPA1*02:01-DPB1*13:01	SIASPAVPNKEVTPP	0.08083724	0.04911959
HLA-DPA1*02:01-DPB1*13:01	ACEQATECSVRNGSS	0.089309625	0.001128285
HLA-DPA1*02:01-DPB1*13:01	RQDERLLLKSHSRTL	0.31627628	0.17901328
HLA-DPA1*02:01-DPB1*13:01	VDMRTISFDIPPQEI	0.1724361	0.01950948
HLA-DPA1*02:01-DPB1*13:01	LNPSIYVGLRLSSLQ	0.42141634	0.02755954
HLA-DPA1*02:01-DPB1*13:01	YLFKYIIIGDTGVGK	0.30657163	0.023892697
HLA-DPA1*02:01-DPB1*13:01	TVFPSPSSDLEIPGT	0.09125635	0.0051751724
HLA-DPA1*02:01-DPB1*13:01	SAKLWDVREGMCRQT	0.21515338	0.0021673285
HLA-DPA1*02:01-DPB1*13:01	GMGSGSICITQEVLA	0.19600652	0.00069755706
HLA-DPA1*02:01-DPB1*13:01	TLQKRKVLVTVLELF	0.5997938	0.031034192
HLA-DPA1*02:01-DPB1*13:01	RLDLKKKIRQMAQER	0.12035441	0.0154844355
HLA-DPA1*02:01-DPB1*13:01	NYIGPELDSDEDDDE	0.09012076	0.005381723
HLA-DPA1*02:01-DPB1*13:01	LGVSSVPSCYLIYPN	0.25168028	0.004391846
HLA-DPA1*02:01-DPB1*13:01	DGGDDDDQGSDDEYS	0.010976995	0.00351626
HLA-DPA1*02:01-DPB1*13:01	AEGLALLLPPVTLAA	0.44809645	0.005203358
HLA-DPA1*02:01-DPB1*13:01	PALTVHVTQPKDGGF	0.16779245	0.007620424
HLA-DPA1*02:01-DPB1*13:01	DLEVREIPPQSRGMY	0.15942813	0.2998688
HLA-DPA1*02:01-DPB1*13:01	LTINIDEGGWACLVC	0.10306328	0.00025782626
HLA-DPA1*02:01-DPB1*13:01	TAVVMKNWKEIVESC	0.2990101	0.0020969608
HLA-DPA1*02:01-DPB1*13:01	DHAESTYGLYRTHLL	0.3207132	0.00805161
HLA-DPA1*02:01-DPB1*13:01	KPQGLYPNYLNPSSG	0.1887116	0.17540608
HLA-DPA1*02:01-DPB1*13:01	TATLIIAFTSAGSAV	0.2779428	0.002163545
HLA-DPA1*02:01-DPB1*13:01	CEPAFVVGNCLQIAS	0.39685276	0.0014435705
HLA-DPA1*02:01-DPB1*13:01	AGIIPLAVNFSEERL	0.3828641	0.024216209
HLA-DPA1*02:01-DPB1*13:01	DEVTLSAYITIALLE	0.45754698	0.001111806
HLA-DPA1*02:01-DPB1*13:01	APHPQQHPQQHPQNQ	0.06643126	0.44209832
HLA-DPA1*02:01-DPB1*13:01	GCNGPVVGTRYKCSV	0.11466428	0.0035308306
HLA-DPA1*02:01-DPB1*13:01	SSWADGLALCALVYR	0.3028961	0.015784677
HLA-DPA1*02:01-DPB1*13:01	EGRALAQEWGCPFME	0.22118875	0.0010124195
HLA-DPA1*02:01-DPB1*13:01	QSIKCVVVGDGAVGK	0.13974756	0.013789967
HLA-DPA1*02:01-DPB1*13:01	VRVVEVWWDEYKDYF	0.32315895	0.04251925
HLA-DPA1*02:01-DPB1*13:01	RSREKIQKHVSSTSS	0.18267168	0.025145004
HLA-DPA1*02:01-DPB1*13:01	SELKIGQIDQLVENL	0.35896283	0.054124862
HLA-DPA1*02:01-DPB1*13:01	RNVFSHRLSVYRKYD	0.41995576	0.1051255
HLA-DPA1*02:01-DPB1*13:01	LLPRCTFTKEGCHKK	0.1049571	0.011581974
HLA-DPA1*02:01-DPB1*13:01	GDTATCCAKWNTEDK	0.019391535	0.002955628
HLA-DPA1*02:01-DPB1*13:01	TAKSNCRYEIEWITE	0.26663083	0.0024468866
HLA-DPA1*02:01-DPB1*13:01	GIDPPRGVLMYGPPG	0.071670495	0.0048852907
HLA-DPA1*02:01-DPB1*13:01	VWSFGVLLMEVVTYG	0.3983993	0.00081725663
HLA-DPA1*02:01-DPB1*13:01	WVDDAFWSFLFSLIL	0.46779576	0.00067629566
HLA-DPA1*02:01-DPB1*13:01	SGELQPRSISVEGSS	0.16478726	0.0069795996
HLA-DPA1*02:01-DPB1*13:01	DMLASPSTSGQLSQF	0.14267002	0.005381615
HLA-DPA1*02:01-DPB1*13:01	AELRRTLWSLVAFPK	0.59280914	0.3107028
HLA-DPA1*02:01-DPB1*13:01	IQGMTALPPDIERPY	0.15846696	0.017851714
HLA-DPA1*02:01-DPB1*13:01	RLPALTVHVTQPKDG	0.22592117	0.13356541
HLA-DPA1*02:01-DPB1*13:01	VRQASVGAGIPYSVP	0.17178789	0.022986783
HLA-DPA1*02:01-DPB1*13:01	ASQRNSRDIGSNSGC	0.03861065	0.0027485436
HLA-DPA1*02:01-DPB1*13:01	TQSALSSSRPTKKEE	0.25242501	0.017502923
HLA-DPA1*02:01-DPB1*13:01	SFDIPPQEILTKDSV	0.26919466	0.0020819383
HLA-DPA1*02:01-DPB1*13:01	DNSEIAGEKKSAQWR	0.08183966	0.008748217
HLA-DPA1*02:01-DPB1*13:01	NTSISPGRELWFRKC	0.21225446	0.0011403529
HLA-DPA1*02:01-DPB1*13:01	INEDIAKRTCEEHQL	0.07601414	0.015115716
HLA-DPA1*02:01-DPB1*13:01	ALHEMDTSNGVLLPF	0.21782158	0.0032441497
HLA-DPA1*02:01-DPB1*13:01	GLSILWFLLFTPCSF	0.4104649	0.00087509706
HLA-DPA1*02:01-DPB1*13:01	IDWKRVEKDVNKAKR	0.19293341	0.97307575
HLA-DPA1*02:01-DPB1*13:01	FGGLQVVINGLNSTE	0.27888757	0.0035813027
HLA-DPA1*02:01-DPB1*13:01	LLHERGNIEKTFWDL	0.17984179	0.0041333647
HLA-DPA1*02:01-DPB1*13:01	RNPTFMCLALHCIAN	0.4033512	0.00759639
HLA-DPA1*02:01-DPB1*13:01	EPNLQAQMYRLTLRT	0.43015057	0.16665193
HLA-DPA1*02:01-DPB1*13:01	KILDATDQESLELKP	0.25408056	0.010142873
HLA-DPA1*02:01-DPB1*13:01	KVDMRTISFDIPPQE	0.18828203	0.095671676
HLA-DPA1*02:01-DPB1*13:01	AYQMWQNLAKAETKL	0.36460668	0.008541325
HLA-DPA1*02:01-DPB1*13:01	LKKFFSCRGIAIAVE	0.51964915	0.017798398
HLA-DPA1*02:01-DPB1*13:01	DSLNSSSLLMNGLRN	0.36918986	0.017791912
HLA-DPA1*02:01-DPB1*13:01	IEVINHKCDLVNYSY	0.17537066	0.076008536
HLA-DPA1*02:01-DPB1*13:01	AFPNTNRWFLTCINQ	0.3496526	0.0068967096
HLA-DPA1*02:01-DPB1*13:01	PIDLLDRLLIVSTTP	0.36320677	0.002185836
HLA-DPA1*02:01-DPB1*13:01	GDSKETRLTLMEEVL	0.45868596	0.0060128933
HLA-DPA1*02:01-DPB1*13:01	NQPEGRKCKLKPGKQ	0.0653878	0.0028400775
HLA-DPA1*02:01-DPB1*13:01	YTACAGIRPDRCLPV	0.10155808	0.0046193055
HLA-DPA1*02:01-DPB1*13:01	GSDAASIRTSAVPSP	0.13358618	0.041914213
HLA-DPA1*02:01-DPB1*13:01	ASGNLETKYKVCNYG	0.09844372	0.004958241
HLA-DPA1*02:01-DPB1*13:01	ESESSEEEEGEQGDP	0.015013524	0.0037946391
HLA-DPA1*02:01-DPB1*13:01	PENSLLQFQFKYGVP	0.31327534	0.0010662451
HLA-DPA1*02:01-DPB1*13:01	FYFVFSLFYGGILWP	0.34100908	0.0007378433
HLA-DPA1*02:01-DPB1*13:01	LFWLGWLGMLAGAVV	0.2774723	0.0014319662
HLA-DPA1*02:01-DPB1*13:01	GDVSKGFVDLSDSTQ	0.18613121	0.008949059
HLA-DPA1*02:01-DPB1*13:01	QVVTMGLFRTIALFY	0.52651983	0.0016994523
HLA-DPA1*02:01-DPB1*13:01	VVGCARTVGNIEELA	0.1554904	0.0049402006
HLA-DPA1*02:01-DPB1*13:01	VSSSKLFSSSTAPHE	0.34849533	0.07820974
HLA-DPA1*02:01-DPB1*13:01	VHASISGSSASSTSS	0.11160437	0.026189163
HLA-DPA1*02:01-DPB1*13:01	SVSWGILLLAGLCCL	0.31753114	0.0010117295
HLA-DPA1*02:01-DPB1*13:01	LVPLLLLMCHCGKGA	0.31315222	0.0021536672
HLA-DPA1*02:01-DPB1*13:01	VSEDEDDDDDDATPP	0.0034304082	0.009208897
HLA-DPA1*02:01-DPB1*13:01	FPLNILPMVISSIVQ	0.4280729	0.026063401
HLA-DPA1*02:01-DPB1*13:01	TVQLSHPADMQLVLR	0.30934924	0.1486341
HLA-DPA1*02:01-DPB1*13:01	NANVTKFTKLHCFPL	0.3461105	0.0028923093
HLA-DPA1*02:01-DPB1*13:01	CTAGNFMECQPESSI	0.16742827	0.0005420299
HLA-DPA1*02:01-DPB1*13:01	AHMQARFVILRVLLE	0.4916093	0.0037683886
HLA-DPA1*02:01-DPB1*13:01	AGLLLFIGLGIFFCV	0.19851057	0.00091973814
HLA-DPA1*02:01-DPB1*13:01	MEETIKDPPTSAVLL	0.21633951	0.0034470428
HLA-DPA1*02:01-DPB1*13:01	AAIPATRVEVSVSCR	0.22478023	0.016555065
HLA-DPA1*02:01-DPB1*13:01	SKTTQKWEMNNIHSV	0.32741055	0.32734936
HLA-DPA1*02:01-DPB1*13:01	AVIFINTRRKVDWLT	0.32355413	0.0021735262
HLA-DPA1*02:01-DPB1*13:01	QDSDEYSNPAPLPLD	0.09884768	0.017715555
HLA-DPA1*02:01-DPB1*13:01	TGPSQLELTLQASKQ	0.2853653	0.025194615
HLA-DPA1*02:01-DPB1*13:01	PKPGSSAPPRPPRAA	0.0536586	0.04069635
HLA-DPA1*02:01-DPB1*13:01	QPRSLDIEVAAYALL	0.45889422	0.02556337
HLA-DPA1*02:01-DPB1*13:01	RERERKMRKAKENSE	0.08837272	0.97795963
HLA-DPA1*02:01-DPB1*13:01	EVFLCRVAAHPILRR	0.53892446	0.04404
HLA-DPA1*02:01-DPB1*13:01	IMQRKEMETYLKKIP	0.38967842	0.012110918
HLA-DPA1*02:01-DPB1*13:01	VPLLELAEGQKQTCV	0.2725101	0.0010655919
HLA-DPA1*02:01-DPB1*13:01	NTELTGQEELMEISE	0.3010911	0.0019565518
HLA-DPA1*02:01-DPB1*13:01	GLLGEARMLNASIVA	0.4248361	0.012454641
HLA-DPA1*02:01-DPB1*13:01	RLPALTVHVTQPKDG	0.22592117	0.13356541
HLA-DPA1*02:01-DPB1*13:01	GTDTVQEEEESPAEG	0.013988208	0.01965939
HLA-DPA1*02:01-DPB1*13:01	LLLLMCHCGKGAKGF	0.18462248	0.0009019929
HLA-DPA1*02:01-DPB1*13:01	QFLRDVDWGEVDYLI	0.28140563	0.006515199
HLA-DPA1*02:01-DPB1*13:01	DMWTALLILQALLLP	0.37598056	0.0010855107
HLA-DPA1*02:01-DPB1*13:01	DHEATLRCWALGFYP	0.23716316	0.058379848
HLA-DPA1*02:01-DPB1*13:01	PEDKMRLFLIYYIST	0.44594288	0.001732548
HLA-DPA1*02:01-DPB1*13:01	NANFAHFDNFPKSSS	0.23256907	0.02125347
HLA-DPA1*02:01-DPB1*13:01	VAGAAVSAGHGLPAK	0.11661509	0.054612435
HLA-DPA1*02:01-DPB1*13:01	ILMASVFMVCLALLG	0.3198863	0.0015001725
HLA-DPA1*02:01-DPB1*13:01	NDAHLVEVNLNNIKN	0.41968423	0.371429
HLA-DPA1*02:01-DPB1*13:01	FLMLLPWPLATLTST	0.40700048	0.0017472378
HLA-DPA1*02:01-DPB1*13:01	RPFGVSLLICGWNEG	0.34934703	0.0021298246
HLA-DPA1*02:01-DPB1*13:01	LMVLGKGSFGKVMLS	0.33825147	0.005238045
HLA-DPA1*02:01-DPB1*13:01	RVSMEEQRQRQEEEA	0.08023309	0.011296663
HLA-DPA1*02:01-DPB1*13:01	SPCCIVTSTYGWTAN	0.17840764	0.0014500588
HLA-DPA1*02:01-DPB1*13:01	TVGRLWISVARYHIE	0.5460842	0.75466335
HLA-DPA1*02:01-DPB1*13:01	RRTYSSQVIYNLTGQ	0.50734437	0.07127191
HLA-DPA1*02:01-DPB1*13:01	LALPLTVTLRSPTWM	0.35830602	0.001392122
HLA-DPA1*02:01-DPB1*13:01	VGAPGEGNSTGSLYQ	0.008826941	0.00311167
HLA-DPA1*02:01-DPB1*13:01	GQHHVSVGGLGDSFY	0.14586844	0.13320236
HLA-DPA1*02:01-DPB1*13:01	LKVDAQFGGIDQRKI	0.1836649	0.0045909425
HLA-DPA1*02:01-DPB1*13:01	LVLGLVSCTFFLAVN	0.42647788	0.0053519583
HLA-DPA1*02:01-DPB1*13:01	GYPFLGALCFGITGS	0.401488	0.0026704944
HLA-DPA1*02:01-DPB1*13:01	ATDPRPCEVENAVES	0.04720395	0.024359526
HLA-DPA1*02:01-DPB1*13:01	CREDPNYYSYLEMDL	0.3141014	0.00062461523
HLA-DPA1*02:01-DPB1*13:01	PPARLPPFTRPPLMS	0.22981367	0.0015856478
HLA-DPA1*02:01-DPB1*13:01	MLSRWSASFTVTKGK	0.46172753	0.019727593
HLA-DPA1*02:01-DPB1*13:01	IFDLKIQERVSKPKI	0.2528213	0.017952876
HLA-DPA1*02:01-DPB1*13:01	LVMKINATDADEPNT	0.106557295	0.008422267
HLA-DPA1*02:01-DPB1*13:01	PDLASESEVIICLDC	0.2456237	0.0005931819
HLA-DPA1*02:01-DPB1*13:01	KKLFCRYHDGNRNPK	0.16965006	0.04313656
HLA-DPA1*02:01-DPB1*13:01	VTDSLARGSPENLRL	0.20465888	0.06378938
HLA-DPA1*02:01-DPB1*13:01	YMFSSNIEPEPKDLT	0.31758815	0.0049598375
HLA-DPA1*02:01-DPB1*13:01	HPNVICDGCNGPVVG	0.027610246	0.0111307
HLA-DPA1*02:01-DPB1*13:01	LISVNGIFVICCLTY	0.2809008	0.0010031925
HLA-DPA1*02:01-DPB1*13:01	DWGDQYSAECGESSF	0.0798697	0.0011986841
HLA-DPA1*02:01-DPB1*13:01	FGTYYRMIQTNFIDM	0.47150585	0.19772375
HLA-DPA1*02:01-DPB1*13:01	LANTLKRHGVHRGDR	0.17981987	0.023676239
HLA-DPA1*02:01-DPB1*13:01	WCDFDNDCGDMSDER	0.028594103	0.00080031
HLA-DPA1*02:01-DPB1*13:01	GTCLTVDGHHHKNEE	0.07931471	0.0030703966
HLA-DPA1*02:01-DPB1*13:01	FQHHDAITGTAKEAV	0.08913706	0.020142531
HLA-DPA1*02:01-DPB1*13:01	YLFKYIIIGDTGVGK	0.30657163	0.023892697
HLA-DPA1*02:01-DPB1*13:01	QQSISTSVGPSASQR	0.20916836	0.017446233
HLA-DPA1*02:01-DPB1*13:01	TLAEQAKLPATEKPV	0.17537981	0.2693276
HLA-DPA1*02:01-DPB1*13:01	ALDDNVCMAFAGLTA	0.25050172	0.00045344
HLA-DPA1*02:01-DPB1*13:01	RGYLARKAFAKRQQQ	0.28630647	0.16998672
HLA-DPA1*02:01-DPB1*13:01	HFPELVKIINDNATY	0.22932477	0.011721577
HLA-DPA1*02:01-DPB1*13:01	EQGQKLAKEIGACCY	0.23040284	0.028353829
HLA-DPA1*02:01-DPB1*13:01	LQTTQSVEGATGSAV	0.04203619	0.0017415959
HLA-DPA1*02:01-DPB1*13:01	LLFLVLSLVFICFYI	0.20377555	0.00088184123
HLA-DPA1*02:01-DPB1*13:01	ELSLVKGSRVTVMEK	0.45750865	0.016384618
HLA-DPA1*02:01-DPB1*13:01	PLFLLASVTLPSICS	0.47572133	0.002345112
HLA-DPA1*02:01-DPB1*13:01	GTESPVREEPGEDFP	0.033630013	0.0050191553
HLA-DPA1*02:01-DPB1*13:01	NGPVVGTRYKCSVCP	0.093477994	0.03519943
HLA-DPA1*02:01-DPB1*13:01	MTPSKGVLFYGPPGC	0.11784615	0.0005998
HLA-DPA1*02:01-DPB1*13:01	VLVPFKVLDLLWIAS	0.47779366	0.0016484745
HLA-DPA1*02:01-DPB1*13:01	MLGASGDYADFQYLK	0.23634182	0.004362555
HLA-DPA1*02:01-DPB1*13:01	EMPNVFGKESKKKEL	0.13236117	0.0026703258
HLA-DPA1*02:01-DPB1*13:01	LFTVITFPISIWMCI	0.3700096	0.0007527273
HLA-DPA1*02:01-DPB1*13:01	SEALQREKIFFENHP	0.26698712	0.021314299
HLA-DPA1*02:01-DPB1*13:01	SEAHQILSRSNHPKL	0.23511519	0.07831736
HLA-DPA1*02:01-DPB1*13:01	MPKDSPQQLELLSGP	0.25175783	0.0068993717
HLA-DPA1*02:01-DPB1*13:01	DYIRTQIISKKINTK	0.36361286	0.84053135
HLA-DPA1*02:01-DPB1*13:01	SMRRHTSKMRYKEDD	0.19940169	0.018754102
HLA-DPA1*02:01-DPB1*13:01	KADDICDHTLEQQQM	0.16166995	0.0029090368
HLA-DPA1*02:01-DPB1*13:01	PKDDKKKKDAGKSAK	0.067105874	0.0076464238
HLA-DPA1*02:01-DPB1*13:01	QGLGPGSTVLLVVDK	0.20758787	0.021242518
HLA-DPA1*02:01-DPB1*13:01	VKIQGQNKEMLAAAC	0.33278808	0.0012564216
HLA-DPA1*02:01-DPB1*13:01	NEVTVDKWEPLLNNL	0.3922688	0.002503838
HLA-DPA1*02:01-DPB1*13:01	GLFISVAFKLLILLL	0.41551864	0.0015568004
HLA-DPA1*02:01-DPB1*13:01	SAWVREQCPGPGSRC	0.089990735	0.007959609
HLA-DPA1*02:01-DPB1*13:01	TAPRTVLLLLSGALA	0.39176166	0.035278365
HLA-DPA1*02:01-DPB1*13:01	PDEFLANFSDIHAGE	0.27510354	0.015680779
HLA-DPA1*02:01-DPB1*13:01	AGSSLLRGRCRSLSD	0.21844874	0.0020698248
HLA-DPA1*02:01-DPB1*13:01	QIIIPQNQVNRKSDI	0.21751374	0.02175745
HLA-DPA1*02:01-DPB1*13:01	YEEFINSRDNSPSLK	0.15881991	0.050485313
HLA-DPA1*02:01-DPB1*13:01	LLDKKSGVINLTEEV	0.28670824	0.08135381
HLA-DPA1*02:01-DPB1*13:01	APYALELDYRQNLIQ	0.35733828	0.10823001
HLA-DPA1*02:01-DPB1*13:01	AALSAIRANCHQEPS	0.24464677	0.16273591
HLA-DPA1*02:01-DPB1*13:01	HFLGIDVHDVGGYPE	0.17510262	0.020586243
HLA-DPA1*02:01-DPB1*13:01	LAGVKIAEVDCTAER	0.18850228	0.47983837
