# Supplementary material for: MHCII-peptide presentation: an assessment of the state-of-the-art prediction methods
Source: Front Immunol. 2024 Mar 12;15:1293706. doi: 10.3389/fimmu.2024.1293706 (PMC11027168; doi:10.3389/fimmu.2024.1293706)
Supplement: Supplementary file 2 [file DataSheet_2.zip › output/BERT/neg/15_HLA-DPA1_02_01_DPB1_14_01.csv]

allele	peptide	affinity_pred	mass_pred
HLA-DPA1*02:01-DPB1*14:01	SLSPELREGDPSSSQ	0.019072171	0.119643584
HLA-DPA1*02:01-DPB1*14:01	TFGSRQIGRGYYVFD	0.09334722	0.009372945
HLA-DPA1*02:01-DPB1*14:01	SCKPIWWPEDIPWAN	0.021255456	0.001435387
HLA-DPA1*02:01-DPB1*14:01	EIEDPPIPEKPWKVH	0.04444981	0.057605725
HLA-DPA1*02:01-DPB1*14:01	DSFIKVDMRTISFDI	0.28813246	0.0036408487
HLA-DPA1*02:01-DPB1*14:01	EDDLETCATPEHLTD	0.03503556	0.004037466
HLA-DPA1*02:01-DPB1*14:01	CRKDVGRPQPGRENF	0.061178192	0.005902156
HLA-DPA1*02:01-DPB1*14:01	ALSMLTCSSVLHSGN	0.17618115	0.01104773
HLA-DPA1*02:01-DPB1*14:01	FTIADPDDRGMLDMC	0.014295537	0.0039642467
HLA-DPA1*02:01-DPB1*14:01	GRAALPPAAPLSELH	0.30862662	0.28706235
HLA-DPA1*02:01-DPB1*14:01	VSKTKCERTTCHDFL	0.026638538	0.0056080795
HLA-DPA1*02:01-DPB1*14:01	GGPDGTVPMPMPMPM	0.023669604	0.01941415
HLA-DPA1*02:01-DPB1*14:01	ATAADEEEDEYSGGL	0.0015658077	0.016699905
HLA-DPA1*02:01-DPB1*14:01	VQQLLDDERMLVEPA	0.08253643	0.055405043
HLA-DPA1*02:01-DPB1*14:01	MAANMYRVGDYVYFE	0.09980676	0.007928285
HLA-DPA1*02:01-DPB1*14:01	KCDKEEKAEKAKIKK	0.069532	0.022630148
HLA-DPA1*02:01-DPB1*14:01	PEYLAPEIILSKGYN	0.24413083	0.028244207
HLA-DPA1*02:01-DPB1*14:01	LEAANEGDVRPFIRF	0.063487455	0.020500705
HLA-DPA1*02:01-DPB1*14:01	VFTWLACKGQGSMDE	0.014063275	0.0024120952
HLA-DPA1*02:01-DPB1*14:01	RFVVALVLLNVAAAG	0.18643194	0.003905077
HLA-DPA1*02:01-DPB1*14:01	PMPMPMPMPSANTPF	0.06512631	0.005093648
HLA-DPA1*02:01-DPB1*14:01	FRNTTIFLKFDGEPC	0.104109816	0.0018403505
HLA-DPA1*02:01-DPB1*14:01	DPFEKCMQDPDYEQL	0.066314824	0.07700883
HLA-DPA1*02:01-DPB1*14:01	PPMMDGAMGYVQPPP	0.030496445	0.00889714
HLA-DPA1*02:01-DPB1*14:01	SFIMYATIRTESIRW	0.25084108	0.0025714054
HLA-DPA1*02:01-DPB1*14:01	LSVTEAVVAGIAKAC	0.31038076	0.0044325935
HLA-DPA1*02:01-DPB1*14:01	SMLNSARGAPELLRG	0.23554029	0.008596619
HLA-DPA1*02:01-DPB1*14:01	PWDDETDMAQLEACV	0.031762496	0.0011561051
HLA-DPA1*02:01-DPB1*14:01	EPLERLEKLLTKEQL	0.1102198	0.9341205
HLA-DPA1*02:01-DPB1*14:01	RSRSKERRRSRSRSR	0.113650426	0.0024836264
HLA-DPA1*02:01-DPB1*14:01	LPCTDSFIKVDMRTI	0.13486068	0.0035945443
HLA-DPA1*02:01-DPB1*14:01	YAVFDIVRNYTADYD	0.01828032	0.030035546
HLA-DPA1*02:01-DPB1*14:01	MISIQLAARFLFTTG	0.19983478	0.004318227
HLA-DPA1*02:01-DPB1*14:01	EQWQMSLGTSEDHQH	0.0175145	0.015028013
HLA-DPA1*02:01-DPB1*14:01	LILFLCQMISALEVP	0.2060696	0.0007209047
HLA-DPA1*02:01-DPB1*14:01	SHIIQRMYGCDVGPD	0.035953287	0.025587717
HLA-DPA1*02:01-DPB1*14:01	RPFGVSLLICGWNEG	0.08622919	0.0033098669
HLA-DPA1*02:01-DPB1*14:01	GRRFDNFSSLSIQWE	0.3143434	0.015472626
HLA-DPA1*02:01-DPB1*14:01	SSTGFGNFEEIGPLD	0.01044255	0.011547738
HLA-DPA1*02:01-DPB1*14:01	STASSKNASCYFDIE	0.07633109	0.0028266832
HLA-DPA1*02:01-DPB1*14:01	LVSYGNTFFVVLIVI	0.057311352	0.0011373606
HLA-DPA1*02:01-DPB1*14:01	KRPKPIRRRCNQHPC	0.10895852	0.009121455
HLA-DPA1*02:01-DPB1*14:01	VCKQQCFSKDIVENY	0.073173776	0.0025410731
HLA-DPA1*02:01-DPB1*14:01	NSMAQAMKGVTKAMG	0.25101182	0.01281883
HLA-DPA1*02:01-DPB1*14:01	EVEPSDTIENVKAKI	0.11588792	0.02502105
HLA-DPA1*02:01-DPB1*14:01	NQFSLFLVGSGGFGG	0.047543403	0.0018533694
HLA-DPA1*02:01-DPB1*14:01	SLQSCWAACCQDSAC	0.009635408	0.001181234
HLA-DPA1*02:01-DPB1*14:01	GLEWKSSASLVLLNQ	0.511807	0.1297758
HLA-DPA1*02:01-DPB1*14:01	ALALGELGYRAVGVR	0.17593804	0.04861527
HLA-DPA1*02:01-DPB1*14:01	FSIKGYSAYDFSDQE	0.14357086	0.03179727
HLA-DPA1*02:01-DPB1*14:01	RTGRSIRGFCLPPHC	0.15096314	0.0021941608
HLA-DPA1*02:01-DPB1*14:01	QNKEMLAAACQMFLG	0.46576223	0.023669468
HLA-DPA1*02:01-DPB1*14:01	GLVSRNALGSSFIAA	0.19947043	0.009465957
HLA-DPA1*02:01-DPB1*14:01	YTAQMYELFSEVFEW	0.1433647	0.0010278544
HLA-DPA1*02:01-DPB1*14:01	GETGTLVDMKELGIW	0.04171775	0.0036068384
HLA-DPA1*02:01-DPB1*14:01	GAMGYVQPPPPPYPG	0.016797755	0.17523721
HLA-DPA1*02:01-DPB1*14:01	LRKPKLPEVQQATKA	0.2225878	0.40090555
HLA-DPA1*02:01-DPB1*14:01	AANSHQGQMLAQYIE	0.05526397	0.35303903
HLA-DPA1*02:01-DPB1*14:01	ANNTFTGMWMRDGDA	0.016798178	0.010440504
HLA-DPA1*02:01-DPB1*14:01	TSGDSSRSNLFEDAT	0.006654052	0.0056655863
HLA-DPA1*02:01-DPB1*14:01	NAGLRFEVVPSKFKE	0.35761803	0.69756836
HLA-DPA1*02:01-DPB1*14:01	LMTIVTSLLFLGVCA	0.11657349	0.001272647
HLA-DPA1*02:01-DPB1*14:01	LTHQEHRVMLVNSMN	0.18116811	0.10536132
HLA-DPA1*02:01-DPB1*14:01	TACTLGREIQVARKG	0.2591026	0.22734492
HLA-DPA1*02:01-DPB1*14:01	LPGDNVGFNVKNVSV	0.04696555	0.18787423
HLA-DPA1*02:01-DPB1*14:01	SPRYHTVGRAAGLLM	0.30692706	0.24273053
HLA-DPA1*02:01-DPB1*14:01	YVNFDFDGAQKKLRE	0.13416244	0.0592844
HLA-DPA1*02:01-DPB1*14:01	DMSGEAAMLFSSGVF	0.14331155	0.0023645486
HLA-DPA1*02:01-DPB1*14:01	DCADPLCCRRGSGLP	0.011213598	0.0034682665
HLA-DPA1*02:01-DPB1*14:01	VKQLRPLLATYGVTA	0.321087	0.054957367
HLA-DPA1*02:01-DPB1*14:01	ACKLDYDEDASAMLK	0.18481569	0.007878846
HLA-DPA1*02:01-DPB1*14:01	GLKYQEGGVESAFHK	0.37211365	0.5235232
HLA-DPA1*02:01-DPB1*14:01	GLKRLAKSDPMVQCI	0.46841004	0.0040458064
HLA-DPA1*02:01-DPB1*14:01	ENFVSEDLGNTSIQL	0.023856657	0.0043224036
HLA-DPA1*02:01-DPB1*14:01	WGVHFWLRLLELTWA	0.1482906	0.001640974
HLA-DPA1*02:01-DPB1*14:01	CGLWALLLCAGGGGG	0.0074591762	0.00049683184
HLA-DPA1*02:01-DPB1*14:01	GGEASVSPEKTSTTS	0.04677047	0.018167198
HLA-DPA1*02:01-DPB1*14:01	SDYSDLQRVKQELLE	0.05336002	0.007990859
HLA-DPA1*02:01-DPB1*14:01	VHIPEEGAQTGAGLS	0.0040786313	0.12855193
HLA-DPA1*02:01-DPB1*14:01	FITLFLLSVCYSATV	0.10045599	0.00086543884
HLA-DPA1*02:01-DPB1*14:01	LGFVGRVAAAPASGA	0.36737314	0.59056586
HLA-DPA1*02:01-DPB1*14:01	NGGRCIGRDECWCPA	0.0035725485	0.003361954
HLA-DPA1*02:01-DPB1*14:01	GTYTVKIVAISEDYP	0.12989078	0.21990511
HLA-DPA1*02:01-DPB1*14:01	ALGKKAEDLFQDAYY	0.26807645	0.18337882
HLA-DPA1*02:01-DPB1*14:01	VASKEQQLLPQEAST	0.13462399	0.32682186
HLA-DPA1*02:01-DPB1*14:01	PPQPMVPLAVENQAG	0.071241334	0.18627626
HLA-DPA1*02:01-DPB1*14:01	QRVILLIPKSVNVPS	0.3238181	0.2630455
HLA-DPA1*02:01-DPB1*14:01	QVCNVFEPNQNNWLL	0.016521432	0.003915172
HLA-DPA1*02:01-DPB1*14:01	VPANALGARGEAVRL	0.071370654	0.30170107
HLA-DPA1*02:01-DPB1*14:01	KVYYPKYLSKIVIFD	0.33353487	0.011253947
HLA-DPA1*02:01-DPB1*14:01	VCAFVIVVAVSVIMV	0.049489878	0.00080743467
HLA-DPA1*02:01-DPB1*14:01	GVQDDLFWLTFEGKP	0.01638621	0.010943317
HLA-DPA1*02:01-DPB1*14:01	LASLQVLRLTENPWR	0.11727485	0.2748039
HLA-DPA1*02:01-DPB1*14:01	LGTALAELRTAAQKA	0.20554076	0.33756498
HLA-DPA1*02:01-DPB1*14:01	RTAAQKAQEACGPLE	0.13439178	0.083162606
HLA-DPA1*02:01-DPB1*14:01	QILIACSPVSSVRKK	0.41027376	0.06514858
HLA-DPA1*02:01-DPB1*14:01	WCYDVEDGQRFCNPG	0.004875383	0.003690052
HLA-DPA1*02:01-DPB1*14:01	LHMRQKKRNGSLPDC	0.09086387	0.00077489985
HLA-DPA1*02:01-DPB1*14:01	ESCLDEEVEGQGFCS	0.001780999	0.0005814888
HLA-DPA1*02:01-DPB1*14:01	ALLALPAQSCGPGRG	0.044287946	0.006450788
HLA-DPA1*02:01-DPB1*14:01	GGAGLPGGRRRRSPG	0.070748776	0.008573582
HLA-DPA1*02:01-DPB1*14:01	LEEKAQELGHSQSAL	0.07797739	0.30907512
HLA-DPA1*02:01-DPB1*14:01	LTVHVTQPKDGGFCE	0.029525463	0.002789459
HLA-DPA1*02:01-DPB1*14:01	DGPSKVKMDCQECPE	0.0126266945	0.12183948
HLA-DPA1*02:01-DPB1*14:01	TQCALSTSQLVACTK	0.22321717	0.0034390793
HLA-DPA1*02:01-DPB1*14:01	PRTRKVLKEVRVQDE	0.19856638	0.12865956
HLA-DPA1*02:01-DPB1*14:01	QGLGTALKILFSEKL	0.3872201	0.009162422
HLA-DPA1*02:01-DPB1*14:01	GVSMGTPKLLRTSEC	0.21049094	0.0033822004
HLA-DPA1*02:01-DPB1*14:01	HLSGACGVVDEAVLV	0.04710175	0.0023734882
HLA-DPA1*02:01-DPB1*14:01	IDSGPMPPESVGPVV	0.0058194557	0.011672137
HLA-DPA1*02:01-DPB1*14:01	YRVSLIKQSAQLTAL	0.56595653	0.014608043
HLA-DPA1*02:01-DPB1*14:01	CLLVYSQEETESLNA	0.08107736	0.0011677777
HLA-DPA1*02:01-DPB1*14:01	VTICSRIGITNYEEY	0.058820963	0.0057052383
HLA-DPA1*02:01-DPB1*14:01	SMQMSLSLLPPTALV	0.44808662	0.0024525474
HLA-DPA1*02:01-DPB1*14:01	TEDQLVLVEQNTLMV	0.093011245	0.0025884043
HLA-DPA1*02:01-DPB1*14:01	ELEELNRLQGELQAV	0.06043361	0.003946378
HLA-DPA1*02:01-DPB1*14:01	KGHLECVKHLLAMGA	0.21208273	0.0052565522
HLA-DPA1*02:01-DPB1*14:01	SEDDVVNKRNRAEAV	0.026194422	0.013199258
HLA-DPA1*02:01-DPB1*14:01	MAFAGLTADARIVIN	0.15651463	0.014008544
HLA-DPA1*02:01-DPB1*14:01	MHPLVGAPCPRACKE	0.046999387	0.3248372
HLA-DPA1*02:01-DPB1*14:01	YQIAVETEQIGQEML	0.028218694	0.008571574
HLA-DPA1*02:01-DPB1*14:01	NECASNPCLNQGTCI	0.0020579554	0.001408688
HLA-DPA1*02:01-DPB1*14:01	EALPGDNVGFNVKNV	0.07161428	0.14537942
HLA-DPA1*02:01-DPB1*14:01	DSEVLMMIKTQSSLV	0.21483946	0.005022012
HLA-DPA1*02:01-DPB1*14:01	MGSGSTVCTIVTYQM	0.049112964	0.0013921921
HLA-DPA1*02:01-DPB1*14:01	RVCGTTLHLLLLGLL	0.09474274	0.0022142057
HLA-DPA1*02:01-DPB1*14:01	ALTVHVTQPKDGGFC	0.07863572	0.003422099
HLA-DPA1*02:01-DPB1*14:01	ESGVDIAAGNMLVKK	0.3376296	0.0411411
HLA-DPA1*02:01-DPB1*14:01	DLETFNAGSDVGSDS	0.003544844	0.037779383
HLA-DPA1*02:01-DPB1*14:01	RPFGVSLLICGWNEG	0.08622919	0.0033098669
HLA-DPA1*02:01-DPB1*14:01	TQEPLARDPVKLPTT	0.14236073	0.033932578
HLA-DPA1*02:01-DPB1*14:01	YMGSHIPESPLQFYV	0.11792888	0.11853926
HLA-DPA1*02:01-DPB1*14:01	AIQESQCLLGTFFTC	0.030928602	0.00044062166
HLA-DPA1*02:01-DPB1*14:01	STFERENDFSETTTS	0.019427102	0.42986852
HLA-DPA1*02:01-DPB1*14:01	CVVCEEGFSLHQKSC	0.07639906	0.0005628087
HLA-DPA1*02:01-DPB1*14:01	NYNVEELLGFLELYN	0.07503704	0.00095685915
HLA-DPA1*02:01-DPB1*14:01	TQIVDVFMEYNLIQQ	0.058316592	0.001646505
HLA-DPA1*02:01-DPB1*14:01	GHVPEPEDYGCSPDE	0.0006947216	0.018793296
HLA-DPA1*02:01-DPB1*14:01	VGKQNSTMFSLTPEN	0.27075833	0.037988678
HLA-DPA1*02:01-DPB1*14:01	FAHREDGPGIPADIK	0.0461189	0.17637178
HLA-DPA1*02:01-DPB1*14:01	AHGEPCHFPFLFLDK	0.06832744	0.00376677
HLA-DPA1*02:01-DPB1*14:01	GIPPSGPAGELKFEP	0.026890961	0.30236608
HLA-DPA1*02:01-DPB1*14:01	GYQIAVETEQIGQEM	0.022720395	0.010130362
HLA-DPA1*02:01-DPB1*14:01	EEFEEGPVDVQTSLQ	0.027847378	0.008124483
HLA-DPA1*02:01-DPB1*14:01	FLLTFYVISQVFEIK	0.30414927	0.0024823141
HLA-DPA1*02:01-DPB1*14:01	ELDNSYLPRIVLLMH	0.21566729	0.028002705
HLA-DPA1*02:01-DPB1*14:01	SASAPLAAGIIALTL	0.3364034	0.019800952
HLA-DPA1*02:01-DPB1*14:01	FVLFLVLWLMHFMAI	0.042331193	0.0047339033
HLA-DPA1*02:01-DPB1*14:01	VKLGSCKLIEEVMIG	0.16051044	0.0027546983
HLA-DPA1*02:01-DPB1*14:01	QIMYNGQPITKMACG	0.15257174	0.010318444
HLA-DPA1*02:01-DPB1*14:01	STVKATMLGRTNISD	0.23752332	0.10303728
HLA-DPA1*02:01-DPB1*14:01	DDQPDLPELLHLEAM	0.07485809	0.004141234
HLA-DPA1*02:01-DPB1*14:01	VTSPCCIVTSTYGWT	0.015051612	0.0010937495
HLA-DPA1*02:01-DPB1*14:01	QNKEMLAAACQMFLG	0.46576223	0.023669468
HLA-DPA1*02:01-DPB1*14:01	WTLTNNDTHTQEPSA	0.0023819199	0.009309635
HLA-DPA1*02:01-DPB1*14:01	VRGGMRAVEFKVVET	0.3096037	0.2315028
HLA-DPA1*02:01-DPB1*14:01	KKKTKGPDAASKLPL	0.25288835	0.28832665
HLA-DPA1*02:01-DPB1*14:01	ACGEGDKDETQSHYF	0.0034446497	0.0038390472
HLA-DPA1*02:01-DPB1*14:01	RFVVALVLLNVAAAG	0.18643194	0.003905077
HLA-DPA1*02:01-DPB1*14:01	ITGSGSVINQTEESP	0.004195958	0.010079754
HLA-DPA1*02:01-DPB1*14:01	ASGQFNEDMIPTVGF	0.035803773	0.019438466
HLA-DPA1*02:01-DPB1*14:01	MRRMWATQGLAVALA	0.6957103	0.016416863
HLA-DPA1*02:01-DPB1*14:01	RMLMGLDLLVFAHDH	0.19802101	0.016187105
HLA-DPA1*02:01-DPB1*14:01	AGPSHLDSHDSSQLL	0.0075303433	0.031572662
HLA-DPA1*02:01-DPB1*14:01	LNLTLHQSAQLSVLL	0.20105934	0.002578906
HLA-DPA1*02:01-DPB1*14:01	HQRIALKVELIGCQI	0.22866173	0.005439258
HLA-DPA1*02:01-DPB1*14:01	RVMAPRTLILLLSGA	0.3549178	0.013992371
HLA-DPA1*02:01-DPB1*14:01	LLLLSGALALTQTWA	0.28646553	0.0032417565
HLA-DPA1*02:01-DPB1*14:01	PRTLFLLLSGALTLT	0.36858132	0.010410036
HLA-DPA1*02:01-DPB1*14:01	NSAQGSDESLITCKA	0.017667245	0.0025829128
HLA-DPA1*02:01-DPB1*14:01	GNLVPVTTNKRTNVS	0.21156593	0.23657039
HLA-DPA1*02:01-DPB1*14:01	YSLQICKAMAYLESI	0.3433137	0.0007860842
HLA-DPA1*02:01-DPB1*14:01	VAQVKIMTEKELLAV	0.38892975	0.023295285
HLA-DPA1*02:01-DPB1*14:01	PGEDVIASERAAALC	0.18491103	0.0036779367
HLA-DPA1*02:01-DPB1*14:01	HPQPIDPLLKNCIGD	0.056845237	0.0061709443
HLA-DPA1*02:01-DPB1*14:01	TGTWSGPAPRCELST	0.011866074	0.013997552
HLA-DPA1*02:01-DPB1*14:01	HSDAPMETETSFKNE	0.028781436	0.022699144
HLA-DPA1*02:01-DPB1*14:01	QPLCFNCPICDKIFP	0.04826911	0.0016547907
HLA-DPA1*02:01-DPB1*14:01	KHRRRGRGKGASQGE	0.15462328	0.0059610372
HLA-DPA1*02:01-DPB1*14:01	KTECERLAGTESPVR	0.1534606	0.008632061
HLA-DPA1*02:01-DPB1*14:01	LLVLTLLCSLVPICV	0.2095746	0.0012206098
HLA-DPA1*02:01-DPB1*14:01	LLFTIQSKMRANNQK	0.17811053	0.121261254
HLA-DPA1*02:01-DPB1*14:01	KDVMWIGFLTRTVLE	0.22103496	0.014418083
HLA-DPA1*02:01-DPB1*14:01	MASPGCLWLLAVALL	0.120306484	0.0005773804
HLA-DPA1*02:01-DPB1*14:01	QYCFLLITCLLTALE	0.095639855	0.00050895
HLA-DPA1*02:01-DPB1*14:01	QNKEMLAAACQMFLG	0.46576223	0.023669468
HLA-DPA1*02:01-DPB1*14:01	RSVMNTSNPKNKVGL	0.23903915	0.036994614
HLA-DPA1*02:01-DPB1*14:01	GVLSGAATCFYAFVG	0.180996	0.0045480984
HLA-DPA1*02:01-DPB1*14:01	RNSWRAVARMGQGMM	0.17141864	0.01673796
HLA-DPA1*02:01-DPB1*14:01	QMMTEAVEDLTTTLN	0.0782194	0.0029192972
HLA-DPA1*02:01-DPB1*14:01	DEVPILGRNLPWQQE	0.021922704	0.06907014
HLA-DPA1*02:01-DPB1*14:01	FFPGLGWLLLAELWA	0.08875828	0.0036035492
HLA-DPA1*02:01-DPB1*14:01	RSIDAIPDNQKFKQL	0.13276038	0.013644057
HLA-DPA1*02:01-DPB1*14:01	FVVALVLLNVAAAGA	0.121704295	0.002409749
HLA-DPA1*02:01-DPB1*14:01	TRGAPSVFFIYLLCF	0.14860125	0.0033146117
HLA-DPA1*02:01-DPB1*14:01	WGPCAVPEQFRDMPY	0.015487928	0.0015942426
HLA-DPA1*02:01-DPB1*14:01	VVQYALANLTGTVVN	0.1988259	0.09593787
HLA-DPA1*02:01-DPB1*14:01	LQCFDMDECQDPSSC	0.0013965238	0.0007551467
HLA-DPA1*02:01-DPB1*14:01	MSQKQEEENPAEETG	0.007866635	0.046751555
HLA-DPA1*02:01-DPB1*14:01	KTHMTHHPISDHEAT	0.09690933	0.93897945
HLA-DPA1*02:01-DPB1*14:01	HLLLKQGKLDEAEDD	0.031782456	0.5964953
HLA-DPA1*02:01-DPB1*14:01	SGVLILASELSRLSV	0.37518728	0.014579873
HLA-DPA1*02:01-DPB1*14:01	ACFEPANQMVKCDPR	0.11342437	0.007005925
HLA-DPA1*02:01-DPB1*14:01	FICSGMGTQWRGMGL	0.018628968	0.00042908508
HLA-DPA1*02:01-DPB1*14:01	MLAFGSLIASMWILF	0.09658739	0.0017581992
HLA-DPA1*02:01-DPB1*14:01	IDAAVVYPKPEQLNH	0.13614987	0.4349032
HLA-DPA1*02:01-DPB1*14:01	KVVCEQKLRPNIPNR	0.10818144	0.021193404
HLA-DPA1*02:01-DPB1*14:01	KFKLPVWETIVCTMR	0.36787573	0.0034102227
HLA-DPA1*02:01-DPB1*14:01	HGEGTDINFWIQAGV	0.014409453	0.0013034776
HLA-DPA1*02:01-DPB1*14:01	VAMLGAGAGVGYALL	0.13680655	0.033718638
HLA-DPA1*02:01-DPB1*14:01	SKVNIVQSLSAYPLN	0.41546544	0.037963573
HLA-DPA1*02:01-DPB1*14:01	RRQPCWPHKSLQPPR	0.06854084	0.009738219
HLA-DPA1*02:01-DPB1*14:01	AAATGRLLLLLLVGL	0.08222351	0.0030146125
HLA-DPA1*02:01-DPB1*14:01	DDDDWDEDWDGPKSS	0.005422673	0.019404091
HLA-DPA1*02:01-DPB1*14:01	PPMMDGAMGYVQPPP	0.030496445	0.00889714
HLA-DPA1*02:01-DPB1*14:01	VYCLLGDGELSEGSV	0.015559615	0.0007764272
HLA-DPA1*02:01-DPB1*14:01	YQRCMMAQYNRHDSP	0.041856248	0.003926578
HLA-DPA1*02:01-DPB1*14:01	KEQVDAALGAEEMVE	0.21430223	0.11700418
HLA-DPA1*02:01-DPB1*14:01	DNEALYDICFRTLKL	0.2352305	0.0037527871
HLA-DPA1*02:01-DPB1*14:01	IVINRARVECQSHRL	0.15570103	0.45865336
HLA-DPA1*02:01-DPB1*14:01	VSEEPLDLLPTLDLR	0.14136358	0.068255514
HLA-DPA1*02:01-DPB1*14:01	PSSVCVGEEFQIVLS	0.13599792	0.0015224499
HLA-DPA1*02:01-DPB1*14:01	THHPISDHEATLRCW	0.036393534	0.6010501
HLA-DPA1*02:01-DPB1*14:01	ALTQTWAGSHSMRYF	0.07400402	0.010730475
HLA-DPA1*02:01-DPB1*14:01	VTLYYEALCGGCRAF	0.06326004	0.0043048626
HLA-DPA1*02:01-DPB1*14:01	KYDMMMDVWGGENLE	0.08033799	0.0012589423
HLA-DPA1*02:01-DPB1*14:01	HKNMIKSFYTASLLI	0.65332144	0.0065527325
HLA-DPA1*02:01-DPB1*14:01	LVIAVAIATVIVISL	0.06720548	0.0023635929
HLA-DPA1*02:01-DPB1*14:01	LGSDPICLSESQVSE	0.015689565	0.0035718791
HLA-DPA1*02:01-DPB1*14:01	RHGYFCFHEAADQKR	0.06359004	0.45349306
HLA-DPA1*02:01-DPB1*14:01	MVCLRLPGGSCMAVL	0.115041465	0.0035503898
HLA-DPA1*02:01-DPB1*14:01	MERALRSRAALRALR	0.46763793	0.21109912
HLA-DPA1*02:01-DPB1*14:01	RWRTILLQYCFLLIT	0.096757315	0.0009399986
HLA-DPA1*02:01-DPB1*14:01	TAPVLDIAWCPHNDN	0.009328188	0.12262169
HLA-DPA1*02:01-DPB1*14:01	DSRGKREFDRHSGSD	0.03332005	0.33247238
HLA-DPA1*02:01-DPB1*14:01	DCSREETRLSRCLNT	0.08382621	0.0020520077
HLA-DPA1*02:01-DPB1*14:01	SQEAALRAAPDILIA	0.41217467	0.19246647
HLA-DPA1*02:01-DPB1*14:01	EPHGHGPSLSVQGLS	0.034421396	0.10628084
HLA-DPA1*02:01-DPB1*14:01	YRSEKSLEELSKLVP	0.34668633	0.10804306
HLA-DPA1*02:01-DPB1*14:01	LCLFFYNCYKGYLPR	0.087585956	0.013972583
HLA-DPA1*02:01-DPB1*14:01	RMRAGKGKMRNRRRI	0.23550625	0.004140512
HLA-DPA1*02:01-DPB1*14:01	EALPGDNVGFNVKNV	0.07161428	0.14537942
HLA-DPA1*02:01-DPB1*14:01	AERKFMNPFNMPNLY	0.3715468	0.10651274
HLA-DPA1*02:01-DPB1*14:01	KVQEDEFRYRMYQTQ	0.07194726	0.005538081
HLA-DPA1*02:01-DPB1*14:01	LAFLTGVLCSYPNPN	0.060882363	0.022994433
HLA-DPA1*02:01-DPB1*14:01	ERSLKDMEESIRNLE	0.21576926	0.46322522
HLA-DPA1*02:01-DPB1*14:01	IVTGLTCIAVVGIED	0.062091198	0.0006700877
HLA-DPA1*02:01-DPB1*14:01	TVLDFGVLASIMQSG	0.21082452	0.011879751
HLA-DPA1*02:01-DPB1*14:01	QSSLVPALTDFVRSV	0.32957587	0.02625125
HLA-DPA1*02:01-DPB1*14:01	RILKEISQANKNEDT	0.16018318	0.8978611
HLA-DPA1*02:01-DPB1*14:01	DIDAAWQALRTRYGI	0.087841876	0.0037007662
HLA-DPA1*02:01-DPB1*14:01	REMDLYEDYQSPFDF	0.0100995535	0.0037037502
HLA-DPA1*02:01-DPB1*14:01	TLAVAVNRTVAHHFP	0.14345163	0.04025993
HLA-DPA1*02:01-DPB1*14:01	GLDLGPELESVLEST	0.030628692	0.0049346318
HLA-DPA1*02:01-DPB1*14:01	RSTKEIPDEISILLL	0.2831915	0.0038017717
HLA-DPA1*02:01-DPB1*14:01	MRRMWATQGLAVALA	0.6957103	0.016416863
HLA-DPA1*02:01-DPB1*14:01	FSWKGCSEGDFCVNP	0.0028684887	0.0019811904
HLA-DPA1*02:01-DPB1*14:01	LAVVGLSLCIAACIP	0.12617302	0.001089468
HLA-DPA1*02:01-DPB1*14:01	ATAADEEEDEYSGGL	0.0015658077	0.016699905
HLA-DPA1*02:01-DPB1*14:01	SSPSPLSIKKCPICK	0.13334547	0.0035424195
HLA-DPA1*02:01-DPB1*14:01	ELQAIAERLGCTLPQ	0.10124333	0.0042623114
HLA-DPA1*02:01-DPB1*14:01	LDDELKSVENQMRYA	0.19660567	0.02633122
HLA-DPA1*02:01-DPB1*14:01	NMLVKKIQPLAKATS	0.4670467	0.11087109
HLA-DPA1*02:01-DPB1*14:01	SDDSDIVTLEPPKLE	0.15722318	0.009754396
HLA-DPA1*02:01-DPB1*14:01	IQEYCYDNIHFMKAF	0.1658719	0.004507606
HLA-DPA1*02:01-DPB1*14:01	AGVVYWLYMKKSKTA	0.18694496	0.27435443
HLA-DPA1*02:01-DPB1*14:01	DSFTPQEKLWQQLRR	0.12006204	0.09304905
HLA-DPA1*02:01-DPB1*14:01	GRLRFARKPFCVIDT	0.3112852	0.45236072
HLA-DPA1*02:01-DPB1*14:01	LESYHVPELIKDAHL	0.18962799	0.25636798
HLA-DPA1*02:01-DPB1*14:01	ASDMISLDRSVNDLR	0.088540174	0.43995887
HLA-DPA1*02:01-DPB1*14:01	TLHLLELLASALLAL	0.25779334	0.0020506815
HLA-DPA1*02:01-DPB1*14:01	ACPEPPPEAPTEDDH	0.00070616923	0.063349955
HLA-DPA1*02:01-DPB1*14:01	VLEAETQILTDWQDK	0.029685698	0.113157436
HLA-DPA1*02:01-DPB1*14:01	SVHLLLKTANEGGSL	0.18743046	0.03239698
HLA-DPA1*02:01-DPB1*14:01	LKKIDHAKVRKHQRK	0.32521382	0.3648279
HLA-DPA1*02:01-DPB1*14:01	ALGDAQQSVRLDDSF	0.032316815	0.019136757
HLA-DPA1*02:01-DPB1*14:01	PPKPQQLPESPSQAP	0.012137637	0.03332921
HLA-DPA1*02:01-DPB1*14:01	AVFDIVRNYTADYDK	0.020135453	0.094262086
HLA-DPA1*02:01-DPB1*14:01	SDPHNGSAEAGGPTN	0.00093442603	0.21065137
HLA-DPA1*02:01-DPB1*14:01	YPAFQMFAKGYGKNN	0.16188878	0.49026665
HLA-DPA1*02:01-DPB1*14:01	KKDVMWIGFLTRTVL	0.32344455	0.0095912535
HLA-DPA1*02:01-DPB1*14:01	FFPPEAQNDFPVAMQ	0.029791243	0.03692867
HLA-DPA1*02:01-DPB1*14:01	DHEATAMMKAQFMSL	0.21921057	0.010251093
HLA-DPA1*02:01-DPB1*14:01	WDLYLMTIIALLLGT	0.083283424	0.00121186
HLA-DPA1*02:01-DPB1*14:01	MVVGDVLCLATVLTS	0.12428722	0.0010823492
HLA-DPA1*02:01-DPB1*14:01	LESAQATFQAHRDKY	0.11065008	0.09950147
HLA-DPA1*02:01-DPB1*14:01	HVSVGGLGDSFYEYL	0.053638447	0.010712327
HLA-DPA1*02:01-DPB1*14:01	LERNPQSYLYLVKGQ	0.14489599	0.11524983
HLA-DPA1*02:01-DPB1*14:01	AGLAVLAVVVIGAVV	0.05690072	0.0027754658
HLA-DPA1*02:01-DPB1*14:01	DSFYTLKKWVKELKE	0.16442853	0.10859865
HLA-DPA1*02:01-DPB1*14:01	GAARPNGPAAGNKIC	0.022696225	0.013557519
HLA-DPA1*02:01-DPB1*14:01	FQTSFYFGYMAVFST	0.1424163	0.001844725
HLA-DPA1*02:01-DPB1*14:01	AAPQLLIVLLGLSAL	0.18384905	0.0043984447
HLA-DPA1*02:01-DPB1*14:01	ESLELKPTSRAGIKQ	0.22296347	0.08264466
HLA-DPA1*02:01-DPB1*14:01	SQLLICQAFPAVAQC	0.23749624	0.0019487971
HLA-DPA1*02:01-DPB1*14:01	FGGLVNYFKSKPVET	0.1820002	0.016433518
HLA-DPA1*02:01-DPB1*14:01	WCAIAILFAVLLVVL	0.01864223	0.0006312032
HLA-DPA1*02:01-DPB1*14:01	PNPFSEEDEHPQQRL	0.0025964854	0.07210262
HLA-DPA1*02:01-DPB1*14:01	FTINSVDMKSLPDWT	0.17990261	0.006581095
HLA-DPA1*02:01-DPB1*14:01	PPKIGTPTRPCPLPP	0.18455914	0.02873914
HLA-DPA1*02:01-DPB1*14:01	MWLQGGPGGSSTGFG	0.009803981	0.030174743
HLA-DPA1*02:01-DPB1*14:01	LLQYCFLLITCLLTA	0.07383275	0.00085030345
HLA-DPA1*02:01-DPB1*14:01	SYDVFQLEFNDGAYN	0.01610216	0.008176253
HLA-DPA1*02:01-DPB1*14:01	VDSVDKDAMNAAIQQ	0.17174739	0.30018672
HLA-DPA1*02:01-DPB1*14:01	AKPDGVTATAADEEE	0.009056833	0.30641118
HLA-DPA1*02:01-DPB1*14:01	FLAAHGPAFHKGYKH	0.14802578	0.13434184
HLA-DPA1*02:01-DPB1*14:01	LEKEVEEYKNFRPDD	0.0409183	0.17794517
HLA-DPA1*02:01-DPB1*14:01	ASALLFSSDEEDQWN	0.0047916914	0.006071818
HLA-DPA1*02:01-DPB1*14:01	SQSPQCFKTCSEQNG	0.0020419147	0.0043072067
HLA-DPA1*02:01-DPB1*14:01	LNFTATVKVTRADGN	0.13144903	0.14494361
HLA-DPA1*02:01-DPB1*14:01	RRGILEVWSTQQGPR	0.06448164	0.60154885
HLA-DPA1*02:01-DPB1*14:01	PNNEVWPEVESLQDY	0.0238661	0.0044144103
HLA-DPA1*02:01-DPB1*14:01	GSTQKNAQYVLVFDA	0.2100522	0.025351217
HLA-DPA1*02:01-DPB1*14:01	LSPPAGLFTSARGSL	0.06480561	0.015976
HLA-DPA1*02:01-DPB1*14:01	CQDGSDEDPVNCEKK	0.0013542814	0.0026567106
HLA-DPA1*02:01-DPB1*14:01	LKRRGREMFEVTGLH	0.339665	0.10528076
HLA-DPA1*02:01-DPB1*14:01	QLFVRAQELHTFEVT	0.3206209	0.072673574
HLA-DPA1*02:01-DPB1*14:01	GAAADSDSSLDEPCR	0.0029870651	0.0919673
HLA-DPA1*02:01-DPB1*14:01	ACRLRLVKQKLKKAR	0.23227316	0.0034445643
HLA-DPA1*02:01-DPB1*14:01	TDEGSVSERMLRSQL	0.071567446	0.0225106
HLA-DPA1*02:01-DPB1*14:01	VLPALENNKEQIQKI	0.060878225	0.08258676
HLA-DPA1*02:01-DPB1*14:01	DEYQFCYQAALEYLG	0.26658878	0.003796393
HLA-DPA1*02:01-DPB1*14:01	ITIIGGGDTATCCAK	0.0065652663	0.015054524
HLA-DPA1*02:01-DPB1*14:01	LCGLGLPRPPMLLAL	0.2004066	0.0015824303
HLA-DPA1*02:01-DPB1*14:01	LVLAEDEEMNRMHES	0.011448403	0.023865562
HLA-DPA1*02:01-DPB1*14:01	LSQNPDLAAQMMLNS	0.08646336	0.0040717227
HLA-DPA1*02:01-DPB1*14:01	APASGALRRLTPSAS	0.26882994	0.47863564
HLA-DPA1*02:01-DPB1*14:01	RWASRWDYILESMPH	0.17186908	0.21059969
HLA-DPA1*02:01-DPB1*14:01	TVCTIVTYQMVKTKE	0.24494606	0.0021953585
HLA-DPA1*02:01-DPB1*14:01	MYPLKPTWWFCAFPY	0.07339565	0.0009141058
HLA-DPA1*02:01-DPB1*14:01	VDGCWCGDFGWAEAP	0.0012425395	0.00059275556
HLA-DPA1*02:01-DPB1*14:01	AYVYAQKPQMDIHSF	0.11038735	0.28866097
HLA-DPA1*02:01-DPB1*14:01	IILLELAILGGLVYY	0.06983419	0.013049446
HLA-DPA1*02:01-DPB1*14:01	YVFGGWAWAWWCISD	0.014425289	0.00048073434
HLA-DPA1*02:01-DPB1*14:01	YIMQSHLTKAAGSRA	0.23915192	0.34205055
HLA-DPA1*02:01-DPB1*14:01	AAQPSWLVKDAPWDE	0.017345704	0.03763681
HLA-DPA1*02:01-DPB1*14:01	PSFPHHRATLRLSEK	0.20417112	0.017621985
HLA-DPA1*02:01-DPB1*14:01	MYNQCMEVGYKKCML	0.14110735	0.0004657735
HLA-DPA1*02:01-DPB1*14:01	WKSGFSLDNGELRSY	0.08044884	0.069211796
HLA-DPA1*02:01-DPB1*14:01	TGLLLLLLAVAVRES	0.1328465	0.0032875314
HLA-DPA1*02:01-DPB1*14:01	TGTLTQNRMTVAHMW	0.11354402	0.0058966903
HLA-DPA1*02:01-DPB1*14:01	GKLEDGTEFDSSLPQ	0.064250484	0.055758994
HLA-DPA1*02:01-DPB1*14:01	FISLLFLFSSAYSRG	0.12793222	0.001997828
HLA-DPA1*02:01-DPB1*14:01	NYGCNGGSTLNALNW	0.014086632	0.0014766066
HLA-DPA1*02:01-DPB1*14:01	SGYSGMDVTLLDPTC	0.049350873	0.00066368293
HLA-DPA1*02:01-DPB1*14:01	VGGLGLGLGLALGVK	0.19794358	0.0323716
HLA-DPA1*02:01-DPB1*14:01	TGCWSPDGSRLLFTV	0.04511348	0.00087146106
HLA-DPA1*02:01-DPB1*14:01	TIIGGGDTATCCAKW	0.0079296	0.0019986413
HLA-DPA1*02:01-DPB1*14:01	FYKTKEIARTEEHQE	0.1335722	0.47752124
HLA-DPA1*02:01-DPB1*14:01	PAAANSSGDGGAAGD	0.0015928298	0.0071275667
HLA-DPA1*02:01-DPB1*14:01	HQRAGLPPLGHGWVG	0.09635473	0.11725608
HLA-DPA1*02:01-DPB1*14:01	ATECSNGIAAIIVIL	0.12421486	0.0006846605
HLA-DPA1*02:01-DPB1*14:01	RSRVWAEPCLIDAAK	0.4797803	0.60829514
HLA-DPA1*02:01-DPB1*14:01	SVPGARETDYPAGED	0.005433806	0.87953454
HLA-DPA1*02:01-DPB1*14:01	CKGVEPKTECERLAG	0.11345121	0.010763794
HLA-DPA1*02:01-DPB1*14:01	YPPGGPYPATTSSQY	0.0043665087	0.26943502
HLA-DPA1*02:01-DPB1*14:01	PLIGLAPCCLWLLGA	0.12854046	0.00067511015
HLA-DPA1*02:01-DPB1*14:01	MKIFLPVLLAALLGV	0.5364077	0.0054561333
HLA-DPA1*02:01-DPB1*14:01	EIASFPIYKVLFCAR	0.20703816	0.0023960285
HLA-DPA1*02:01-DPB1*14:01	VPAQLLGLLLLWLPG	0.100134335	0.010939476
HLA-DPA1*02:01-DPB1*14:01	YSCWRTGLLLLLLAV	0.17211393	0.0007018239
HLA-DPA1*02:01-DPB1*14:01	CGLESGPMALEQNLS	0.038854394	0.0015604962
HLA-DPA1*02:01-DPB1*14:01	GVDVKFSIEDLKAQP	0.119479656	0.14954247
HLA-DPA1*02:01-DPB1*14:01	YAQDRGSPPQLTHVT	0.053197674	0.20033948
HLA-DPA1*02:01-DPB1*14:01	QQQLTAMKVLQRNCA	0.26013532	0.016291846
HLA-DPA1*02:01-DPB1*14:01	TPGFPSFNHTQFPPS	0.006947281	0.014562398
HLA-DPA1*02:01-DPB1*14:01	HLGPAPARRPQRSLL	0.11353079	0.08098378
HLA-DPA1*02:01-DPB1*14:01	DQIGNSHVHSTDDPE	0.0017868335	0.05089928
HLA-DPA1*02:01-DPB1*14:01	WYFVVIQVCNGLVQT	0.07541499	0.0006949259
HLA-DPA1*02:01-DPB1*14:01	DPYLEVLETMDNKKG	0.14479227	0.49367827
HLA-DPA1*02:01-DPB1*14:01	ERSARYQYFVVDPMA	0.13677983	0.281942
HLA-DPA1*02:01-DPB1*14:01	SQPENKPESKPGPVG	0.0025186369	0.020150762
HLA-DPA1*02:01-DPB1*14:01	GRGMGRGDGFDSRGK	0.0071683605	0.0055691167
HLA-DPA1*02:01-DPB1*14:01	IHTNLKKKFSCCVLV	0.32421705	0.0017738041
HLA-DPA1*02:01-DPB1*14:01	HLESCSSENGTEYRT	0.0050241384	0.0014028272
HLA-DPA1*02:01-DPB1*14:01	YSVSTLLNQMILTYY	0.10174343	0.0015901469
HLA-DPA1*02:01-DPB1*14:01	CTVSTPDGAELDVDV	0.0033693335	0.0022086413
HLA-DPA1*02:01-DPB1*14:01	DSLAETFWETTKWTD	0.080528304	0.0048073
HLA-DPA1*02:01-DPB1*14:01	HGNLYDLKPLGLNDT	0.07152358	0.039945018
HLA-DPA1*02:01-DPB1*14:01	NGQCKNTEGSFRCTC	0.012613461	0.0013126533
HLA-DPA1*02:01-DPB1*14:01	EDGYMLEGSPQSQCQ	0.021317659	0.0021711295
HLA-DPA1*02:01-DPB1*14:01	YEAWKQVWSIRVTST	0.30217436	0.02110314
HLA-DPA1*02:01-DPB1*14:01	DAPWKKIQQNTFTRW	0.16811813	0.02242652
HLA-DPA1*02:01-DPB1*14:01	GQGDVSIGIKCAPGV	0.08662602	0.0032384254
HLA-DPA1*02:01-DPB1*14:01	FKSQKNFIINMTCRF	0.2522797	0.0046554306
HLA-DPA1*02:01-DPB1*14:01	AEAFAQLLVQGPPGS	0.024964742	0.003741111
HLA-DPA1*02:01-DPB1*14:01	FTLKILNMSQDLMDF	0.3038531	0.00597437
HLA-DPA1*02:01-DPB1*14:01	CMAVLTVTLMVLSSP	0.1910387	0.0015676087
HLA-DPA1*02:01-DPB1*14:01	PVLAWHSARCWCQAW	0.043610785	0.0030264333
HLA-DPA1*02:01-DPB1*14:01	KLFSSSTAPHETSFG	0.33808964	0.1734482
HLA-DPA1*02:01-DPB1*14:01	RLLLLLLPLLWLLVL	0.10157378	0.006525711
HLA-DPA1*02:01-DPB1*14:01	EWLWCETWCDDASKK	0.01927309	0.0019560258
HLA-DPA1*02:01-DPB1*14:01	FPNGTEVPNTRSRGH	0.006843644	0.14090218
HLA-DPA1*02:01-DPB1*14:01	VLVVLLVVIVVLAFN	0.026087467	0.0014591014
HLA-DPA1*02:01-DPB1*14:01	DIHGQYYDLLRLFEY	0.08146846	0.007534516
HLA-DPA1*02:01-DPB1*14:01	PATPQAKPDGVTATA	0.007028912	0.011760037
HLA-DPA1*02:01-DPB1*14:01	RMKLLLGIALLAYVA	0.36510962	0.0056390488
HLA-DPA1*02:01-DPB1*14:01	MVCRPVFPCRRRFCP	0.13368577	0.00097653165
HLA-DPA1*02:01-DPB1*14:01	NSAQGSDESLITCKA	0.017667245	0.0025829128
HLA-DPA1*02:01-DPB1*14:01	INVEREEWKLDTLCD	0.0070667667	0.0042852596
HLA-DPA1*02:01-DPB1*14:01	SRGFRGQRDGNRRFR	0.053335328	0.04202319
HLA-DPA1*02:01-DPB1*14:01	NLTLRWSFSNGTSWR	0.02738911	0.10538532
HLA-DPA1*02:01-DPB1*14:01	CKDECCFDANQPEGR	0.0016759689	0.0026430052
HLA-DPA1*02:01-DPB1*14:01	ISWRTGRYRLRCGGT	0.047703627	0.022341346
HLA-DPA1*02:01-DPB1*14:01	CQGRNWDPAQLSRTT	0.09755202	0.5441803
HLA-DPA1*02:01-DPB1*14:01	SFHLPINSRKCLREE	0.11566269	0.006181257
HLA-DPA1*02:01-DPB1*14:01	LRAEARSETSITLSW	0.17888995	0.0129214795
HLA-DPA1*02:01-DPB1*14:01	KSKNDCDEEFQYCLS	0.09336376	0.0034647933
HLA-DPA1*02:01-DPB1*14:01	AMLFLENQIQKLEES	0.20119691	0.0027891947
HLA-DPA1*02:01-DPB1*14:01	LWCQRKTAPYKNVNV	0.18640825	0.0013159057
HLA-DPA1*02:01-DPB1*14:01	EGSGDDDSFPDDELD	0.00057000323	0.011066605
HLA-DPA1*02:01-DPB1*14:01	SRHQRTENIKERSLQ	0.08225946	0.3042553
HLA-DPA1*02:01-DPB1*14:01	GSAYLYSYVTVGELW	0.19979444	0.0020218813
HLA-DPA1*02:01-DPB1*14:01	KTVDCNDNQPGAICY	0.0198137	0.0010484748
HLA-DPA1*02:01-DPB1*14:01	TGMTADSRSQVQRAR	0.04337196	0.10408334
HLA-DPA1*02:01-DPB1*14:01	SDNPCSEVYHGPHAN	0.0030440714	0.03147892
HLA-DPA1*02:01-DPB1*14:01	SPATPQAKPDGVTAT	0.0027839844	0.060466297
HLA-DPA1*02:01-DPB1*14:01	EFKGSFRIYPLPDDP	0.10368602	0.064486064
HLA-DPA1*02:01-DPB1*14:01	ITGDRNSRLAVQLRD	0.2330016	0.95132005
HLA-DPA1*02:01-DPB1*14:01	SRIVPTPTSPAIAPP	0.18271239	0.63311625
HLA-DPA1*02:01-DPB1*14:01	FSSVAHLARANPFNT	0.16774215	0.08707322
HLA-DPA1*02:01-DPB1*14:01	DVFAPVKAHVAELER	0.20395581	0.7672758
HLA-DPA1*02:01-DPB1*14:01	IIGLLIFHKPSYFWK	0.14807515	0.02951177
HLA-DPA1*02:01-DPB1*14:01	CMAVLTVTLMVLSSP	0.1910387	0.0015676087
HLA-DPA1*02:01-DPB1*14:01	RALRPPLPPLCFFLL	0.2824494	0.004082433
HLA-DPA1*02:01-DPB1*14:01	DFKLEREVWKRLHDE	0.07795404	0.06482137
HLA-DPA1*02:01-DPB1*14:01	NSTIRALFPSLGTYD	0.18558328	0.04848974
HLA-DPA1*02:01-DPB1*14:01	LAEWGDRSQLTTIVL	0.107068084	0.0042461753
HLA-DPA1*02:01-DPB1*14:01	KIFLPVLLAALLGVE	0.56500226	0.00542234
HLA-DPA1*02:01-DPB1*14:01	AHKTFLKCGALQGLY	0.42350623	0.0066460213
HLA-DPA1*02:01-DPB1*14:01	SISELGPLELMGREL	0.13927618	0.0030749098
HLA-DPA1*02:01-DPB1*14:01	NRPMLISLDKQTCTL	0.1449914	0.002949688
HLA-DPA1*02:01-DPB1*14:01	LHLQLQSKHDAATCF	0.06268667	0.0037727046
HLA-DPA1*02:01-DPB1*14:01	SVGAAGLSVTSKVIG	0.2725808	0.020563114
HLA-DPA1*02:01-DPB1*14:01	RMTGSEFDFEEMKRK	0.03360043	0.04751046
HLA-DPA1*02:01-DPB1*14:01	CECLEERALPEKEPL	0.044990875	0.0032966384
HLA-DPA1*02:01-DPB1*14:01	GDGIVLCKMINLSVP	0.12656814	0.041440826
HLA-DPA1*02:01-DPB1*14:01	VTGWGYIKEDEALPS	0.059346482	0.04476773
HLA-DPA1*02:01-DPB1*14:01	KEGGARLGAGGGSPE	0.051343434	0.034145784
HLA-DPA1*02:01-DPB1*14:01	SVNLEGIVWQETEDG	0.0041981293	0.0075692264
HLA-DPA1*02:01-DPB1*14:01	LSHYKLSARSFISRH	0.49885663	0.30937862
HLA-DPA1*02:01-DPB1*14:01	AGAMLALGLMTCLSV	0.18242669	0.0016099748
HLA-DPA1*02:01-DPB1*14:01	AAATTTATTTTTSSG	0.02300978	0.060607232
HLA-DPA1*02:01-DPB1*14:01	ASSCRLLFCLLISAT	0.09659192	0.0008289763
HLA-DPA1*02:01-DPB1*14:01	EPIPPSALVKPNAND	0.045990176	0.24421231
HLA-DPA1*02:01-DPB1*14:01	GTPGRIKDHIQNGKL	0.06603976	0.46486926
HLA-DPA1*02:01-DPB1*14:01	LSTIRLPHVKYICPH	0.22011538	0.06561198
HLA-DPA1*02:01-DPB1*14:01	MVYVDIPGAMDLFLN	0.20201348	0.004299353
HLA-DPA1*02:01-DPB1*14:01	LMMDGHEVTVVDNFF	0.0522571	0.0029889732
HLA-DPA1*02:01-DPB1*14:01	FKAVPVPNMTPSGVG	0.26482528	0.014055049
HLA-DPA1*02:01-DPB1*14:01	SGSSSRKRHRSRERS	0.06208153	0.0025906079
HLA-DPA1*02:01-DPB1*14:01	RLLNINPNKTSASGS	0.1972314	0.015630621
HLA-DPA1*02:01-DPB1*14:01	FAGGMFALGADAAPE	0.067766935	0.019455325
HLA-DPA1*02:01-DPB1*14:01	QNKEMLAAACQMFLG	0.46576223	0.023669468
HLA-DPA1*02:01-DPB1*14:01	DGIVLCKMINLSVPD	0.16685948	0.02338877
HLA-DPA1*02:01-DPB1*14:01	IGSTQSTPCSSSSTA	0.0018201655	0.008503862
HLA-DPA1*02:01-DPB1*14:01	QNTQCLLNVEHLSAG	0.07366996	0.002848137
HLA-DPA1*02:01-DPB1*14:01	QIRSQVGAGQRAARA	0.2347294	0.17105588
HLA-DPA1*02:01-DPB1*14:01	IGAFSVGQASPSIEA	0.16680004	0.15500869
HLA-DPA1*02:01-DPB1*14:01	GVPTPTNVTIESYNM	0.03746549	0.00788709
HLA-DPA1*02:01-DPB1*14:01	CGWILVAFSFLFTVI	0.0334394	0.001072182
HLA-DPA1*02:01-DPB1*14:01	VMRVENDPHFIIYLP	0.14391398	0.028959816
HLA-DPA1*02:01-DPB1*14:01	PPPPCPPPPPVSTIS	0.007727955	0.01873443
HLA-DPA1*02:01-DPB1*14:01	STALAGPWANICAGK	0.03310938	0.21095593
HLA-DPA1*02:01-DPB1*14:01	QVRPRNAGIYRCIGQ	0.09493168	0.00931205
HLA-DPA1*02:01-DPB1*14:01	INPNTTHSTGSCRSH	0.007922015	0.08172153
HLA-DPA1*02:01-DPB1*14:01	EKSQQLESLQEIKIS	0.23093346	0.013313226
HLA-DPA1*02:01-DPB1*14:01	LIIVMCIAIFACVAS	0.021255303	0.0008481158
HLA-DPA1*02:01-DPB1*14:01	FQCPCSAAWNLPYGL	0.029251566	0.00048095724
HLA-DPA1*02:01-DPB1*14:01	QIYYLKRFFEVRRVV	0.32227734	0.030539572
HLA-DPA1*02:01-DPB1*14:01	SLKLFCDKYNLIFIP	0.22050159	0.0012997133
HLA-DPA1*02:01-DPB1*14:01	ENCERVPKIAPDVLR	0.2836021	0.9696822
HLA-DPA1*02:01-DPB1*14:01	RDFINKQADAYVEKG	0.15701856	0.2732086
HLA-DPA1*02:01-DPB1*14:01	LSCGFDAGDCGQDHF	0.0021107187	0.001641677
HLA-DPA1*02:01-DPB1*14:01	KHTNLTKGDFVTSFY	0.15577048	0.0046459776
HLA-DPA1*02:01-DPB1*14:01	MIPDLSEYKWIVPDI	0.061373763	0.0050898367
HLA-DPA1*02:01-DPB1*14:01	PPSPSLGSFDPLAEL	0.05259684	0.004824061
HLA-DPA1*02:01-DPB1*14:01	VKALRAFRVLRPLRL	0.64824975	0.058177173
HLA-DPA1*02:01-DPB1*14:01	NPQRGSSVDAPPRPC	0.008483057	0.024450097
HLA-DPA1*02:01-DPB1*14:01	CIRHEPLAKIILWSE	0.33589318	0.00117511
HLA-DPA1*02:01-DPB1*14:01	MRGGAYPPRYFYPFP	0.041835256	0.009053865
HLA-DPA1*02:01-DPB1*14:01	DKLSFLYLITGNLEK	0.27090493	0.06267779
HLA-DPA1*02:01-DPB1*14:01	LFLSLPVLVVVLSIV	0.30551142	0.0030821112
HLA-DPA1*02:01-DPB1*14:01	GSYSQAASSQSAQGS	0.04001176	0.053768326
HLA-DPA1*02:01-DPB1*14:01	LVSPALRCLEPPHLA	0.28931537	0.013076805
HLA-DPA1*02:01-DPB1*14:01	LTVLCAVCLLPGSLA	0.12760505	0.0026407924
HLA-DPA1*02:01-DPB1*14:01	DEVTLSAYITIALLE	0.2760779	0.0015580773
HLA-DPA1*02:01-DPB1*14:01	SGNTVLLLILCMQHS	0.026688587	0.0026683786
HLA-DPA1*02:01-DPB1*14:01	CLLVYSQEETESLNA	0.08107736	0.0011677777
HLA-DPA1*02:01-DPB1*14:01	YAYLFKYIIIGDTGV	0.1647221	0.004165598
HLA-DPA1*02:01-DPB1*14:01	IREGLEKAQRLLKQS	0.23515731	0.061768133
HLA-DPA1*02:01-DPB1*14:01	LMAGTFFIAFFLRKF	0.25922725	0.0072151995
HLA-DPA1*02:01-DPB1*14:01	TFVLSITATTQALAL	0.32718715	0.0033955295
HLA-DPA1*02:01-DPB1*14:01	MRVPAQLLGLLLLWL	0.20650712	0.0042039067
HLA-DPA1*02:01-DPB1*14:01	FRTTQVLVGHHIPPH	0.15449347	0.0246099
HLA-DPA1*02:01-DPB1*14:01	SDLSDIKGSVLHSRH	0.22122781	0.33584413
HLA-DPA1*02:01-DPB1*14:01	SLLAIAIERYITMLK	0.41346067	0.0049610897
HLA-DPA1*02:01-DPB1*14:01	LTKAVKEGGGLVICP	0.17196533	0.0038703554
HLA-DPA1*02:01-DPB1*14:01	VVLNQGREIVQTMNS	0.12247101	0.041801505
HLA-DPA1*02:01-DPB1*14:01	CRTELDLRPQGLELF	0.06727624	0.0011567373
HLA-DPA1*02:01-DPB1*14:01	GQICNGRGICECGVC	0.00096888706	0.00088870776
HLA-DPA1*02:01-DPB1*14:01	QTSMDELLKEIQAMS	0.09849357	0.0015808825
HLA-DPA1*02:01-DPB1*14:01	VKIQGQNKEMLAAAC	0.28193638	0.0024577223
HLA-DPA1*02:01-DPB1*14:01	TECKNASVSISHNSC	0.21597809	0.012607847
HLA-DPA1*02:01-DPB1*14:01	DALGDELLADEDSSY	0.0048586745	0.013820959
HLA-DPA1*02:01-DPB1*14:01	LCTKCRVPSYDPLKM	0.22338186	0.0010551221
HLA-DPA1*02:01-DPB1*14:01	FRGHLGDQDFFTMIG	0.08321155	0.053549945
HLA-DPA1*02:01-DPB1*14:01	AEYASVDRNKKCRQS	0.09485855	0.007661051
HLA-DPA1*02:01-DPB1*14:01	SNKQKKLLKQLKFAE	0.24792913	0.050964963
HLA-DPA1*02:01-DPB1*14:01	ANAVSEGVVHEDLRL	0.06943429	0.2015249
HLA-DPA1*02:01-DPB1*14:01	IEESLTSEFIHDIDR	0.06583301	0.25824922
HLA-DPA1*02:01-DPB1*14:01	DIVNTAAWGGQLELR	0.05142413	0.014624777
HLA-DPA1*02:01-DPB1*14:01	FIRLSWIVGQAGIGL	0.13676009	0.1017822
HLA-DPA1*02:01-DPB1*14:01	KDVMWIGFLTRTVLE	0.22103496	0.014418083
HLA-DPA1*02:01-DPB1*14:01	EAVLNLIAECEWDLG	0.0191086	0.0028690537
HLA-DPA1*02:01-DPB1*14:01	VSRSGTLTYEAVHQT	0.13771613	0.9295681
HLA-DPA1*02:01-DPB1*14:01	VRFDVHDVTLHADAI	0.12935556	0.04133508
HLA-DPA1*02:01-DPB1*14:01	EALAKWAEGKTGFPW	0.13357304	0.008468464
HLA-DPA1*02:01-DPB1*14:01	KETGIANIAWMVIMG	0.21374574	0.007373266
HLA-DPA1*02:01-DPB1*14:01	LTMFRDIAQQLQATC	0.17275806	0.0014280695
HLA-DPA1*02:01-DPB1*14:01	FGSNIPNMFVDSSCA	0.028711922	0.0011721713
HLA-DPA1*02:01-DPB1*14:01	EQDSDNANMSTQSPV	0.0023399994	0.0028865235
HLA-DPA1*02:01-DPB1*14:01	CGKGAKGFTPIPGTI	0.17797504	0.0018153337
HLA-DPA1*02:01-DPB1*14:01	EGWIWRWGWGRRCLG	0.016807742	0.0032235985
HLA-DPA1*02:01-DPB1*14:01	SWCQSTEASPKRSDG	0.12104439	0.0031685769
HLA-DPA1*02:01-DPB1*14:01	LYWFFYDGGYINASA	0.03700059	0.0054176757
HLA-DPA1*02:01-DPB1*14:01	DSSDIEENLSVTPKV	0.1319689	0.0034136728
HLA-DPA1*02:01-DPB1*14:01	VLAFLGVCLGITLAV	0.06067165	0.0013174437
HLA-DPA1*02:01-DPB1*14:01	QMSSFYIGLGSRINC	0.15791512	0.0010680085
HLA-DPA1*02:01-DPB1*14:01	EAEDDFKKVLKSNPS	0.092116885	0.050585084
HLA-DPA1*02:01-DPB1*14:01	SEYRQSLHTYLRSKM	0.34345114	0.026402092
HLA-DPA1*02:01-DPB1*14:01	TKYCKKWQDEDGKKQ	0.023200748	0.0059087183
HLA-DPA1*02:01-DPB1*14:01	ESITDSLQMLIKRPS	0.21294113	0.015793562
HLA-DPA1*02:01-DPB1*14:01	AGQARDAQDVQASQA	0.06338524	0.9632309
HLA-DPA1*02:01-DPB1*14:01	KGTVEGFEPADNKCL	0.09584082	0.006850213
HLA-DPA1*02:01-DPB1*14:01	IFSVSSASLVEVHKS	0.47603312	0.10054429
HLA-DPA1*02:01-DPB1*14:01	SRQLYVLGHEAMKRL	0.38501638	0.08857844
HLA-DPA1*02:01-DPB1*14:01	LSLSEVRECLKLDQD	0.06936825	0.0014689646
HLA-DPA1*02:01-DPB1*14:01	SLWVRTQLGLPPLLL	0.36858255	0.0043154736
HLA-DPA1*02:01-DPB1*14:01	ESGPMALEQNLSDLQ	0.035513487	0.10719229
HLA-DPA1*02:01-DPB1*14:01	EDVEVGRCVRRFAGV	0.14825217	0.005118268
HLA-DPA1*02:01-DPB1*14:01	NGKTIFAYFTGSKDA	0.17916526	0.045678586
HLA-DPA1*02:01-DPB1*14:01	GVCTDIGGDFRCRCP	0.00060715806	0.0047214883
HLA-DPA1*02:01-DPB1*14:01	ASGRDERPPWRLGRL	0.05553215	0.007451364
HLA-DPA1*02:01-DPB1*14:01	EIFNENFGPDFREEE	0.0028948956	0.10931735
HLA-DPA1*02:01-DPB1*14:01	ASSLAPGPPPFGLEW	0.022175202	0.005753736
HLA-DPA1*02:01-DPB1*14:01	PKKCRQECKKSCPVV	0.10018413	0.0015530384
HLA-DPA1*02:01-DPB1*14:01	KKAVEKQQPVESSED	0.18469264	0.22763261
HLA-DPA1*02:01-DPB1*14:01	AKKGVVKAEKSKKKK	0.32416055	0.5074084
HLA-DPA1*02:01-DPB1*14:01	KKWPERLSALDNLLN	0.34615687	0.73633546
HLA-DPA1*02:01-DPB1*14:01	EKMAYQEYPNSQNWP	0.019784544	0.33719397
HLA-DPA1*02:01-DPB1*14:01	FLLLLLVPLLLLMCH	0.10112881	0.008223742
HLA-DPA1*02:01-DPB1*14:01	FGWQQPFSSCEKKSE	0.04240631	0.003204771
HLA-DPA1*02:01-DPB1*14:01	PPPATTSTTPVLSSQ	0.06108226	0.052604653
HLA-DPA1*02:01-DPB1*14:01	AHATGAGPAGRYDQA	0.0039054751	0.08205176
HLA-DPA1*02:01-DPB1*14:01	RPQRSLLLLQLLLLV	0.1903617	0.0049246764
HLA-DPA1*02:01-DPB1*14:01	LQNKSSSCSSPSSSA	0.03472738	0.01090958
HLA-DPA1*02:01-DPB1*14:01	PTNAKLEKLDSQQVL	0.16910377	0.41501027
HLA-DPA1*02:01-DPB1*14:01	GINGDFFANMVVDAV	0.11716222	0.005399178
HLA-DPA1*02:01-DPB1*14:01	LGSLIFCFGIWILID	0.02804829	0.0012987258
HLA-DPA1*02:01-DPB1*14:01	MWIGFLTRTVLENST	0.08606304	0.0034237765
HLA-DPA1*02:01-DPB1*14:01	QQQQEGNYLQHVQLD	0.012716828	0.016772017
HLA-DPA1*02:01-DPB1*14:01	DSTMPIRRTVNSTRE	0.16635156	0.034394674
HLA-DPA1*02:01-DPB1*14:01	DADNASVLSVSSNFE	0.04304774	0.055214345
HLA-DPA1*02:01-DPB1*14:01	QKEAGVGLGIGLCSV	0.18421474	0.0011475185
HLA-DPA1*02:01-DPB1*14:01	EESLTSEFIHDIDRE	0.03855569	0.06651317
HLA-DPA1*02:01-DPB1*14:01	QNQGKKAEGAQNQGK	0.14693423	0.14592537
HLA-DPA1*02:01-DPB1*14:01	WRKTRSRNPGSSCIG	0.087177545	0.04417426
HLA-DPA1*02:01-DPB1*14:01	GTVGTQDVDCDFIDF	0.00083593966	0.008686046
HLA-DPA1*02:01-DPB1*14:01	VLCIWMSALFLGVGV	0.0864058	0.00033903858
HLA-DPA1*02:01-DPB1*14:01	TKYCKKWQDEDGKKQ	0.023200748	0.0059087183
HLA-DPA1*02:01-DPB1*14:01	GNWTWPENSQQTPMC	0.001913529	0.00094473746
HLA-DPA1*02:01-DPB1*14:01	CGMAVGLIVAFFILS	0.02492752	0.0011994524
HLA-DPA1*02:01-DPB1*14:01	SYYGYGYWFLEGADV	0.039426852	0.0016769968
HLA-DPA1*02:01-DPB1*14:01	ENDDLYITWPTSCQK	0.04496169	0.013789323
HLA-DPA1*02:01-DPB1*14:01	EPLWVEGAGHNDVEL	0.022408651	0.07562791
HLA-DPA1*02:01-DPB1*14:01	LMPHHVEPLERLEKL	0.30293158	0.18134198
HLA-DPA1*02:01-DPB1*14:01	IQQLFTSPESSVTAA	0.12672262	0.025402937
HLA-DPA1*02:01-DPB1*14:01	RKTAPYKNVNVQNFH	0.15195346	0.10900949
HLA-DPA1*02:01-DPB1*14:01	TQASSLELTEISREN	0.04473237	0.01666371
HLA-DPA1*02:01-DPB1*14:01	LARAARGTGALLLRG	0.3979375	0.045502074
HLA-DPA1*02:01-DPB1*14:01	AAAGPGDPKRKGGPG	0.02183691	0.06470219
HLA-DPA1*02:01-DPB1*14:01	SPQSGSILTEETEVK	0.04440087	0.3150373
HLA-DPA1*02:01-DPB1*14:01	RCLLEKQLPNGDWPQ	0.014482552	0.010107932
HLA-DPA1*02:01-DPB1*14:01	VQYALANLTGTVVNL	0.18778466	0.0154374
HLA-DPA1*02:01-DPB1*14:01	KAVLRDFYESMFPIP	0.14832616	0.0071409717
HLA-DPA1*02:01-DPB1*14:01	ELKWDESKGLLPNNS	0.16741602	0.0078111836
HLA-DPA1*02:01-DPB1*14:01	KKDERRRKATEGSGS	0.05396744	0.007027776
HLA-DPA1*02:01-DPB1*14:01	AQVKIQGQNKEMLAA	0.2895096	0.009305115
HLA-DPA1*02:01-DPB1*14:01	GSIFIEMYFIFTSFW	0.03886391	0.0013496892
HLA-DPA1*02:01-DPB1*14:01	WCVFPNGTEVPNTRS	0.008794864	0.005381421
HLA-DPA1*02:01-DPB1*14:01	DPCYADYGVDGSTCS	0.0012191486	0.0029316372
HLA-DPA1*02:01-DPB1*14:01	VAGDLEVDCYRAPCS	0.010211132	0.0020520303
HLA-DPA1*02:01-DPB1*14:01	LLLASLLLAAALSAS	0.2157312	0.0026200437
HLA-DPA1*02:01-DPB1*14:01	LALRRSPVPRWLLLL	0.51278	0.09675695
HLA-DPA1*02:01-DPB1*14:01	LGFFIIAVLMSAQES	0.14232408	0.0020215532
HLA-DPA1*02:01-DPB1*14:01	GDTATCCAKWNTEDK	0.002995529	0.0050409036
HLA-DPA1*02:01-DPB1*14:01	NHQRVSIFFDYARCS	0.12270898	0.0050117434
HLA-DPA1*02:01-DPB1*14:01	QVKIQGQNKEMLAAA	0.29785982	0.0057616034
HLA-DPA1*02:01-DPB1*14:01	YWSISSRHVLLQEEV	0.23757726	0.017320585
HLA-DPA1*02:01-DPB1*14:01	LYNITVLAIDKDDRS	0.19693762	0.070350036
HLA-DPA1*02:01-DPB1*14:01	MDFEGKTSFGMSVFN	0.16022454	0.006703192
HLA-DPA1*02:01-DPB1*14:01	RASTLEAMRDVYIVQ	0.14527763	0.012542792
HLA-DPA1*02:01-DPB1*14:01	LTLHQSAQLSVLLTV	0.31402782	0.0022577203
HLA-DPA1*02:01-DPB1*14:01	NPSWASITYGVFLCI	0.14070807	0.0010348272
HLA-DPA1*02:01-DPB1*14:01	SLGLLCAELRGGSGG	0.042072855	0.0022702927
HLA-DPA1*02:01-DPB1*14:01	NVREEPREMPSLPRS	0.094307214	0.04338465
HLA-DPA1*02:01-DPB1*14:01	ASPGCLWLLAVALLP	0.15337834	0.0009982093
HLA-DPA1*02:01-DPB1*14:01	NWDAINKNQVPPPST	0.036906708	0.07496348
HLA-DPA1*02:01-DPB1*14:01	GVWLRLRKILFCVLG	0.08411911	0.0019035379
HLA-DPA1*02:01-DPB1*14:01	FSWWRHSLITVSILA	0.5548032	0.015791466
HLA-DPA1*02:01-DPB1*14:01	LPSPVTNGTSPAQLN	0.015467938	0.052316893
HLA-DPA1*02:01-DPB1*14:01	REFLRKKLIGKEVCF	0.16045421	0.0045559877
HLA-DPA1*02:01-DPB1*14:01	PCALENEDICQWNKM	0.021668158	0.0006807727
HLA-DPA1*02:01-DPB1*14:01	PRKVNLGVGAYRTDD	0.2961458	0.48749048
HLA-DPA1*02:01-DPB1*14:01	TPQLPGSSPPPANVS	0.0057769986	0.27527475
HLA-DPA1*02:01-DPB1*14:01	FGADCKYKFENWGAC	0.0074229594	0.0017761562
HLA-DPA1*02:01-DPB1*14:01	ESVLKKPVVDCVVSV	0.35084045	0.015826898
HLA-DPA1*02:01-DPB1*14:01	PFEKCMQDPDYEQLL	0.094328485	0.0011083484
HLA-DPA1*02:01-DPB1*14:01	RAAEERQRIKEEEKR	0.015585822	0.072542764
HLA-DPA1*02:01-DPB1*14:01	LGFFLVTFGFIWGMM	0.03984458	0.0021639657
HLA-DPA1*02:01-DPB1*14:01	APWPPAPRARACRVL	0.08358942	0.030575577
HLA-DPA1*02:01-DPB1*14:01	AREGAKFPIKWTAPE	0.14645	0.01839904
HLA-DPA1*02:01-DPB1*14:01	GCNGPVVGTRYKCSV	0.07887928	0.0052528516
HLA-DPA1*02:01-DPB1*14:01	LLKENDAFEDGGRQS	0.03977532	0.011833497
HLA-DPA1*02:01-DPB1*14:01	GLAVALALSVLPGSR	0.4661834	0.05199725
HLA-DPA1*02:01-DPB1*14:01	FRNRGMTALLKVSSC	0.43619424	0.003185514
HLA-DPA1*02:01-DPB1*14:01	GNKEGASGRPGSPKM	0.044877466	0.124428414
HLA-DPA1*02:01-DPB1*14:01	TTGSPTEFLEEKMAY	0.0263418	0.0053335205
HLA-DPA1*02:01-DPB1*14:01	AKEAQERELRKREKA	0.038357954	0.035813473
HLA-DPA1*02:01-DPB1*14:01	SSTNPFRPQKVCSFL	0.09674062	0.0010566231
HLA-DPA1*02:01-DPB1*14:01	DAMEVIPSTLAENAG	0.15379183	0.12474076
HLA-DPA1*02:01-DPB1*14:01	KSEGAIQVNFTLVRS	0.25304732	0.0061100014
HLA-DPA1*02:01-DPB1*14:01	VQAFLVSNMLLAEAY	0.3385999	0.003018846
HLA-DPA1*02:01-DPB1*14:01	ILQWESPAFAKGNLT	0.12518466	0.061277915
HLA-DPA1*02:01-DPB1*14:01	RRKDINTTAQNIMFY	0.32693434	0.041834246
HLA-DPA1*02:01-DPB1*14:01	YSDDDDMSWKVRRAA	0.012601384	0.0064351493
HLA-DPA1*02:01-DPB1*14:01	PQVELFVKAGSDGAK	0.20047723	0.098145425
HLA-DPA1*02:01-DPB1*14:01	MFAAERAPDWVDAEE	0.030659923	0.01947071
HLA-DPA1*02:01-DPB1*14:01	NQLDRISEECEPWDA	0.011058471	0.3557383
HLA-DPA1*02:01-DPB1*14:01	LVLGGIEPSLYKGDI	0.14895818	0.010129258
HLA-DPA1*02:01-DPB1*14:01	QKQEEENPAEETGEE	0.0047029974	0.14045483
HLA-DPA1*02:01-DPB1*14:01	PTTITFLTLFLLSLF	0.063751586	0.0041839876
HLA-DPA1*02:01-DPB1*14:01	LCEAPPSPLQLPGGN	0.027110746	0.0016330921
HLA-DPA1*02:01-DPB1*14:01	KTLTSSQACVVCEEG	0.22064032	0.021451354
HLA-DPA1*02:01-DPB1*14:01	ALAGAPLPNVTLDGF	0.054429125	0.053270303
HLA-DPA1*02:01-DPB1*14:01	SRSQQWLLRNVTLPE	0.08782701	0.04447762
HLA-DPA1*02:01-DPB1*14:01	LKGARIAGCLHMTVE	0.35884455	0.015646288
HLA-DPA1*02:01-DPB1*14:01	IEDSDQNLKYLGLLA	0.13045779	0.0021213568
HLA-DPA1*02:01-DPB1*14:01	EDEDLIKWKALFEEV	0.10721759	0.0026042121
HLA-DPA1*02:01-DPB1*14:01	LLLLLLLAAACAVFL	0.03479745	0.0014168419
HLA-DPA1*02:01-DPB1*14:01	QDTSCQVHAWPDRRR	0.03333978	0.011248642
HLA-DPA1*02:01-DPB1*14:01	THMQAGPLPKPTLWA	0.08031367	0.0064855525
HLA-DPA1*02:01-DPB1*14:01	FNMLPGGPPDYNTAL	0.010840877	0.0068592317
HLA-DPA1*02:01-DPB1*14:01	QARLDIYEKLEKELD	0.09971184	0.03034147
HLA-DPA1*02:01-DPB1*14:01	LCCRRGSGLPPASRP	0.1727173	0.016520362
HLA-DPA1*02:01-DPB1*14:01	LSSSEPQAMCYIETS	0.08148678	0.0017711368
HLA-DPA1*02:01-DPB1*14:01	LPTRGQTLKDTTSSS	0.02807449	0.09795961
HLA-DPA1*02:01-DPB1*14:01	RSKGFGFVCFSSPEE	0.044273693	0.018531522
HLA-DPA1*02:01-DPB1*14:01	QPPPQQPPPHQPPPH	0.0022331327	0.846262
HLA-DPA1*02:01-DPB1*14:01	IRPSLTGKFAGNPWY	0.08050655	0.044468533
HLA-DPA1*02:01-DPB1*14:01	KKENVATTDTLESTT	0.16988511	0.06405383
HLA-DPA1*02:01-DPB1*14:01	RTFSASDWGLTHLVV	0.17643623	0.0699149
HLA-DPA1*02:01-DPB1*14:01	TAIPQSGSPFPGSVQ	0.0072156233	0.1306517
HLA-DPA1*02:01-DPB1*14:01	QEWLWCETWCDDASK	0.0038028122	0.0025699171
HLA-DPA1*02:01-DPB1*14:01	GPRRSGAFYLPGLAP	0.21755749	0.18132468
HLA-DPA1*02:01-DPB1*14:01	YLMHWPYAFERGDNP	0.024096081	0.08357553
HLA-DPA1*02:01-DPB1*14:01	MTTQQIDLQGPGPWG	0.0023116947	0.0023094972
HLA-DPA1*02:01-DPB1*14:01	QALRDAGYEFDICFT	0.02995083	0.0018235694
HLA-DPA1*02:01-DPB1*14:01	YILFFTVIIYVRLDF	0.08232982	0.0010134478
HLA-DPA1*02:01-DPB1*14:01	RWMVLRNSWRAVARM	0.27423966	0.0038815096
HLA-DPA1*02:01-DPB1*14:01	AQSGQQLEWPEAWRQ	0.0189173	0.025805717
HLA-DPA1*02:01-DPB1*14:01	DPEWKQLMGQVLAKV	0.31860018	0.050231587
HLA-DPA1*02:01-DPB1*14:01	FPVTVQPPHCVPDTY	0.028338121	0.02793682
HLA-DPA1*02:01-DPB1*14:01	ILLLLWLIAPSRACT	0.14559266	0.0016440765
HLA-DPA1*02:01-DPB1*14:01	FLQNHTEGSRPPACP	0.0028453395	0.0032891775
HLA-DPA1*02:01-DPB1*14:01	VALKDFHSEYIVSAS	0.38469908	0.07770975
HLA-DPA1*02:01-DPB1*14:01	LLILQALLLPSLADG	0.20787594	0.009974373
HLA-DPA1*02:01-DPB1*14:01	NPNTNDLFNAVGDGI	0.018562544	0.008483643
HLA-DPA1*02:01-DPB1*14:01	ESPVREEPGEDFPAA	0.0055166385	0.14130558
HLA-DPA1*02:01-DPB1*14:01	AEQQQREEAGGEAAA	0.0149657475	0.12258053
HLA-DPA1*02:01-DPB1*14:01	VMNYPHITNLTNLGQ	0.09111825	0.0027981976
HLA-DPA1*02:01-DPB1*14:01	LDALGDELLADEDSS	0.00830038	0.010765412
HLA-DPA1*02:01-DPB1*14:01	AGFAGRYVLQAMKHM	0.25520244	0.372757
HLA-DPA1*02:01-DPB1*14:01	LLTKEQLKIWMGKMQ	0.15341385	0.006327101
HLA-DPA1*02:01-DPB1*14:01	CMVFFLIVVIYKKFQ	0.11572644	0.0008568148
HLA-DPA1*02:01-DPB1*14:01	QQDLEDGRLGLEVGR	0.020147767	0.024702078
HLA-DPA1*02:01-DPB1*14:01	TPSNLWGGQGLLGVS	0.020210175	0.009411255
HLA-DPA1*02:01-DPB1*14:01	SQSLLKTTQEPLARD	0.35803026	0.056489535
HLA-DPA1*02:01-DPB1*14:01	MRAVEFKVVETDPSP	0.06827669	0.12205498
HLA-DPA1*02:01-DPB1*14:01	AVLGAVMAVVMCRRK	0.45142794	0.01592877
HLA-DPA1*02:01-DPB1*14:01	PGEEQRYTCHVQHEG	0.0030586557	0.9920189
HLA-DPA1*02:01-DPB1*14:01	TPSPSFQQRHESLRP	0.023583062	0.08521508
HLA-DPA1*02:01-DPB1*14:01	QPLCFNCPICDKIFP	0.04826911	0.0016547907
HLA-DPA1*02:01-DPB1*14:01	AELLVLLAALLATVS	0.050389003	0.0026654932
HLA-DPA1*02:01-DPB1*14:01	LERCQQQANEVTEIM	0.09143943	0.0046533146
HLA-DPA1*02:01-DPB1*14:01	IAIVIGSLLVLTMLT	0.08504052	0.0037195042
HLA-DPA1*02:01-DPB1*14:01	TEVVLIKNVCLPPEM	0.08686456	0.0017880559
HLA-DPA1*02:01-DPB1*14:01	GLEYLHSQGIVHKDI	0.26421157	0.019921858
HLA-DPA1*02:01-DPB1*14:01	PQLLIVLLGLSALLQ	0.10047508	0.0028595706
HLA-DPA1*02:01-DPB1*14:01	GILFAVFLILLLMYR	0.020713909	0.003969001
HLA-DPA1*02:01-DPB1*14:01	MHCASAAMFMVKNGN	0.1963993	0.0015506372
HLA-DPA1*02:01-DPB1*14:01	KRCEDDKVKLQNNIS	0.10573051	0.0019148749
HLA-DPA1*02:01-DPB1*14:01	VISDDTFEYMAGSDM	0.017033195	0.00405161
HLA-DPA1*02:01-DPB1*14:01	TVLSWDGSVQSGFLT	0.024616677	0.05620894
HLA-DPA1*02:01-DPB1*14:01	MAGIELERCQQQANE	0.007840458	0.020823218
HLA-DPA1*02:01-DPB1*14:01	GCPGGEATLSQPPPR	0.0056650545	0.014644806
HLA-DPA1*02:01-DPB1*14:01	ELDLRPQGLELFENT	0.07408215	0.017093906
HLA-DPA1*02:01-DPB1*14:01	AANGTEACVCGGAFV	0.00452887	0.0021169325
HLA-DPA1*02:01-DPB1*14:01	FYTDWVSGGQWNHML	0.006231922	0.039658964
HLA-DPA1*02:01-DPB1*14:01	MLEDFSHELESTQSR	0.038337957	0.016057782
HLA-DPA1*02:01-DPB1*14:01	AVFSQKTGSSPEDCC	0.036589637	0.0061568916
HLA-DPA1*02:01-DPB1*14:01	GILSVMLIFAFFQEL	0.054436963	0.001705
HLA-DPA1*02:01-DPB1*14:01	AELVSSLLGLWLLLC	0.026970603	0.0008951528
HLA-DPA1*02:01-DPB1*14:01	VYATLRFTMLECLSL	0.29728228	0.001262909
HLA-DPA1*02:01-DPB1*14:01	LLLLLLRAVLAVPLE	0.38451394	0.0040635224
HLA-DPA1*02:01-DPB1*14:01	DNDCRDWSDEANCTA	0.004858824	0.0140418885
HLA-DPA1*02:01-DPB1*14:01	GLLASPDLGLLKLAS	0.3754148	0.004788588
HLA-DPA1*02:01-DPB1*14:01	LLTMEDEGNSDMLVV	0.010626069	0.0009727791
HLA-DPA1*02:01-DPB1*14:01	SSCFNGGTCVDGINS	0.002649267	0.0014540202
HLA-DPA1*02:01-DPB1*14:01	SSTNPFRPQKVCSFL	0.09674062	0.0010566231
HLA-DPA1*02:01-DPB1*14:01	KTTSRNLARAMCMKN	0.38687944	0.007828603
HLA-DPA1*02:01-DPB1*14:01	VPPAPAASAAPEKPL	0.054715924	0.93204486
HLA-DPA1*02:01-DPB1*14:01	ASLGNKLLLKANVTS	0.25703213	0.10890659
HLA-DPA1*02:01-DPB1*14:01	PSPCQNGATCTDYLG	0.0067387	0.0021967427
HLA-DPA1*02:01-DPB1*14:01	FKYIIIGDTGVGKSC	0.14302534	0.0018806963
HLA-DPA1*02:01-DPB1*14:01	LEVREIPPQSRGMYS	0.09831766	0.2783018
HLA-DPA1*02:01-DPB1*14:01	GQEPFLQWLMLLSNE	0.10630873	0.0046120314
HLA-DPA1*02:01-DPB1*14:01	QKKPENDDDVEIKKQ	0.031915646	0.12713762
HLA-DPA1*02:01-DPB1*14:01	FLIGFMIGYLGYCKG	0.12147215	0.0031514398
HLA-DPA1*02:01-DPB1*14:01	LIKCGEWCIAPIPDK	0.12080906	0.0033643413
HLA-DPA1*02:01-DPB1*14:01	ELFLQSSYQTEIGQT	0.040279474	0.004061152
HLA-DPA1*02:01-DPB1*14:01	PDTTEAVSTASTVAI	0.08028086	0.00659999
HLA-DPA1*02:01-DPB1*14:01	EGEVARCKQLICDPS	0.008846644	0.010033553
HLA-DPA1*02:01-DPB1*14:01	SAIGNVTGELVYAHY	0.110355236	0.028362786
HLA-DPA1*02:01-DPB1*14:01	FMIGYLGYCKGVEPK	0.11955936	0.0053553134
HLA-DPA1*02:01-DPB1*14:01	GYCKGVEPKTECERL	0.060808096	0.0064637735
HLA-DPA1*02:01-DPB1*14:01	YFTFAISHEGHVYGF	0.09684838	0.005689869
HLA-DPA1*02:01-DPB1*14:01	GTGAPPAPGDFSGEG	0.0012420535	0.027977645
HLA-DPA1*02:01-DPB1*14:01	MYALFLLASLLGAAL	0.11985598	0.0013793211
HLA-DPA1*02:01-DPB1*14:01	CHCGKGAKGFTPIPG	0.07305739	0.0014203666
HLA-DPA1*02:01-DPB1*14:01	GILSVMLIFAFFQEL	0.054436963	0.001705
HLA-DPA1*02:01-DPB1*14:01	CDGYRDCADGSDEEA	0.0019465467	0.005145341
HLA-DPA1*02:01-DPB1*14:01	LERLEKLLTKEQLKI	0.20425871	0.05731327
HLA-DPA1*02:01-DPB1*14:01	SRWSASFTVTKGKSS	0.3356318	0.03241568
HLA-DPA1*02:01-DPB1*14:01	KCEQPFFWNIKQMWD	0.09510748	0.00066326046
HLA-DPA1*02:01-DPB1*14:01	CTFPSRDDLLLFSPS	0.14596759	0.001448382
HLA-DPA1*02:01-DPB1*14:01	DMQIMVRLINKFNSS	0.23506527	0.0032645655
HLA-DPA1*02:01-DPB1*14:01	GCDVGPDGRLLRGYD	0.030975126	0.0021603783
HLA-DPA1*02:01-DPB1*14:01	LTVTLMVLSSPLALA	0.49601814	0.109377205
HLA-DPA1*02:01-DPB1*14:01	LLHRAFVVETQPCMP	0.19948588	0.008559136
HLA-DPA1*02:01-DPB1*14:01	GASMDIHGGGFDLRF	0.02304882	0.014070235
HLA-DPA1*02:01-DPB1*14:01	KTHMTHHPISDHEAT	0.09690933	0.93897945
HLA-DPA1*02:01-DPB1*14:01	ISGVPVLGFFIIAVL	0.19109994	0.0021527498
HLA-DPA1*02:01-DPB1*14:01	EVLSHISNMSYIGGT	0.06983225	0.038878
HLA-DPA1*02:01-DPB1*14:01	GTEVPNTRSRGHHNC	0.00985283	0.004021059
HLA-DPA1*02:01-DPB1*14:01	KNQNGTFKDWANANV	0.04942965	0.0121089835
HLA-DPA1*02:01-DPB1*14:01	LHQQKEAARRKAREE	0.074001886	0.20155422
HLA-DPA1*02:01-DPB1*14:01	PLSDYNVWSMLKPIN	0.19454463	0.0034447939
HLA-DPA1*02:01-DPB1*14:01	HICIAWTTRDGLWSA	0.052395187	0.00046517552
HLA-DPA1*02:01-DPB1*14:01	RAHFPLDVQWNDLDY	0.02967002	0.05957041
HLA-DPA1*02:01-DPB1*14:01	LKDLALFWRTKGVTA	0.19430791	0.011242628
HLA-DPA1*02:01-DPB1*14:01	PKINRTEVYNKLKNC	0.21620043	0.0019017998
HLA-DPA1*02:01-DPB1*14:01	VNVPTTEVSPTSQKT	0.035137095	0.07306744
HLA-DPA1*02:01-DPB1*14:01	FFLIGFMIGYLGYCK	0.10860588	0.003049019
HLA-DPA1*02:01-DPB1*14:01	RLPALTVHVTQPKDG	0.24974154	0.20538998
HLA-DPA1*02:01-DPB1*14:01	SLDPEAPWPPAPRAR	0.008734343	0.1763968
HLA-DPA1*02:01-DPB1*14:01	ITRQVVENMTRAHFP	0.040325098	0.06180635
HLA-DPA1*02:01-DPB1*14:01	MLRTQSVACIKHIVD	0.33264628	0.07444705
HLA-DPA1*02:01-DPB1*14:01	LTVMRYQLSDDLPSP	0.054885756	0.074329495
HLA-DPA1*02:01-DPB1*14:01	TSAELEVQRRHSLVS	0.17174788	0.020678475
HLA-DPA1*02:01-DPB1*14:01	YDLCSVCEGKGLHRG	0.056002792	0.002357766
HLA-DPA1*02:01-DPB1*14:01	MYALFLLASLLGAAL	0.11985598	0.0013793211
HLA-DPA1*02:01-DPB1*14:01	MMAGGTQITPLNDNV	0.0472164	0.007153486
HLA-DPA1*02:01-DPB1*14:01	VEEWQHRAKEAQDDL	0.01842771	0.5945741
HLA-DPA1*02:01-DPB1*14:01	MERHGYRTQKFGKLD	0.13955761	0.078307636
HLA-DPA1*02:01-DPB1*14:01	DSGAWVSHVANSVGP	0.0450126	0.89036494
HLA-DPA1*02:01-DPB1*14:01	DRLEQSESTNRSMQN	0.021848043	0.020092413
HLA-DPA1*02:01-DPB1*14:01	HVASPRYHTVGRAAG	0.12894034	0.9400606
HLA-DPA1*02:01-DPB1*14:01	SRLRVTSVSDQNDRV	0.10280171	0.9364886
HLA-DPA1*02:01-DPB1*14:01	PPPPPVSTISCSYES	0.021984965	0.009211553
HLA-DPA1*02:01-DPB1*14:01	GREMFEVTGLHDVDQ	0.107179634	0.043417167
HLA-DPA1*02:01-DPB1*14:01	PWEPGGQEEEEDGEG	0.000756642	0.014076583
HLA-DPA1*02:01-DPB1*14:01	LGKKDVMWIGFLTRT	0.30460408	0.030263895
HLA-DPA1*02:01-DPB1*14:01	HTRDSEAQRLPDSFK	0.08051583	0.07826763
HLA-DPA1*02:01-DPB1*14:01	TTPSTQQVKSSEKTQ	0.04386412	0.038593255
HLA-DPA1*02:01-DPB1*14:01	LELTEISRENVPKSG	0.100129865	0.036439765
HLA-DPA1*02:01-DPB1*14:01	AIGFPQATGLSVPAV	0.1079028	0.004876525
HLA-DPA1*02:01-DPB1*14:01	RLFLSLPVLVVVLSI	0.49700615	0.0032579652
HLA-DPA1*02:01-DPB1*14:01	ALRDAGYEFDICFTS	0.017109107	0.0020789101
HLA-DPA1*02:01-DPB1*14:01	PNTNRWFLTCINQPQ	0.07024832	0.16939192
HLA-DPA1*02:01-DPB1*14:01	KFKQSTHSIYMFFNT	0.42411762	0.0061180564
HLA-DPA1*02:01-DPB1*14:01	NGTEVPNTRSRGHHN	0.013810487	0.016166136
HLA-DPA1*02:01-DPB1*14:01	SNHIPHGKEQIKRGG	0.037265167	0.0065643983
HLA-DPA1*02:01-DPB1*14:01	SHAPLALGHYAVAQM	0.12576048	0.16004379
HLA-DPA1*02:01-DPB1*14:01	PLRTLRSTSGKSQAP	0.13475108	0.0067910315
HLA-DPA1*02:01-DPB1*14:01	GAGPAGRYDQATDTI	0.009046813	0.03497941
HLA-DPA1*02:01-DPB1*14:01	YADDWMAGAVAPPAR	0.03939976	0.3013999
HLA-DPA1*02:01-DPB1*14:01	LLLEYVNGSACTTSD	0.0113184415	0.0026928072
HLA-DPA1*02:01-DPB1*14:01	RWPRLLLLSLLLLGA	0.22745976	0.005302134
HLA-DPA1*02:01-DPB1*14:01	GEHFEEMAKESMDSV	0.10319199	0.053094395
HLA-DPA1*02:01-DPB1*14:01	SGLGDCVCGQCLCHT	0.0017368257	0.001801641
HLA-DPA1*02:01-DPB1*14:01	QAVLYNALSAMLAYL	0.27616996	0.040745676
HLA-DPA1*02:01-DPB1*14:01	DLMNCLHERARIEKA	0.08712175	0.005624741
HLA-DPA1*02:01-DPB1*14:01	EKLKTESERLEQHTQ	0.18436053	0.24385831
HLA-DPA1*02:01-DPB1*14:01	LWVKQQRCAVSLEPA	0.44415197	0.07703581
HLA-DPA1*02:01-DPB1*14:01	PCGYSDLAALEEEGL	0.052804492	0.0012238321
HLA-DPA1*02:01-DPB1*14:01	PNTNDLFNAVGDGIV	0.045844015	0.0026900873
HLA-DPA1*02:01-DPB1*14:01	GKMRNRRRIQRRGPC	0.1755557	0.018296525
HLA-DPA1*02:01-DPB1*14:01	LMTCLSVLFGYATTV	0.12269099	0.0009743933
HLA-DPA1*02:01-DPB1*14:01	SGDLPYDGRLLEEAV	0.031990945	0.0066654556
HLA-DPA1*02:01-DPB1*14:01	MNTALLQWHPPKELP	0.07917239	0.007388968
HLA-DPA1*02:01-DPB1*14:01	CNMINGTSGQMWPPF	0.015831847	0.00061911467
HLA-DPA1*02:01-DPB1*14:01	GGLVNYFKSKPVETP	0.16282484	0.022977568
HLA-DPA1*02:01-DPB1*14:01	QAQAASTPRKARASE	0.15352789	0.40958375
HLA-DPA1*02:01-DPB1*14:01	EDTYTQKLSVPSGFS	0.22908449	0.086325936
HLA-DPA1*02:01-DPB1*14:01	LARDPVKLPTTAAST	0.322454	0.018823002
HLA-DPA1*02:01-DPB1*14:01	VFLVVYKVYKYDRAC	0.18009262	0.0029952335
HLA-DPA1*02:01-DPB1*14:01	LLGAVLLMDASARPA	0.12773605	0.025974851
HLA-DPA1*02:01-DPB1*14:01	PEPVEANSEESDSVF	0.0028064665	0.016227951
HLA-DPA1*02:01-DPB1*14:01	EQQQMQPLCFNCPIC	0.03472365	0.0011464743
HLA-DPA1*02:01-DPB1*14:01	GKIEIKIVRPWAEGT	0.12402467	0.18893786
HLA-DPA1*02:01-DPB1*14:01	SPTFQDLLNRTTAGQ	0.012586329	0.008352672
HLA-DPA1*02:01-DPB1*14:01	TFDNEDSELNGDYGE	0.0014031256	0.0038026315
HLA-DPA1*02:01-DPB1*14:01	KMTLGMIWTIILRFA	0.31264776	0.002253923
HLA-DPA1*02:01-DPB1*14:01	CEDVETAEGVALTVT	0.12234144	0.0019597288
HLA-DPA1*02:01-DPB1*14:01	LVKKIQPLAKATSRS	0.52501327	0.6731981
HLA-DPA1*02:01-DPB1*14:01	PPPPLPAGGAQGSSH	0.0067375354	0.36525586
HLA-DPA1*02:01-DPB1*14:01	GIMYLNNDTCCNSDC	0.0023398637	0.0017255421
HLA-DPA1*02:01-DPB1*14:01	ITIIGGGDTATCCAK	0.0065652663	0.015054524
HLA-DPA1*02:01-DPB1*14:01	SPGCLWLLAVALLPW	0.13454291	0.0017087705
HLA-DPA1*02:01-DPB1*14:01	LNITQVLSHGEGTDI	0.0146268895	0.015059535
HLA-DPA1*02:01-DPB1*14:01	PDIPTFESLTFKNRT	0.18187599	0.11606232
HLA-DPA1*02:01-DPB1*14:01	LPASGWLTTGAPEPP	0.006256038	0.09248538
HLA-DPA1*02:01-DPB1*14:01	FVLFLVLWLMHFMAI	0.042331193	0.0047339033
HLA-DPA1*02:01-DPB1*14:01	PATQTNLGFIHAFVA	0.13877653	0.004791636
HLA-DPA1*02:01-DPB1*14:01	SCSQAACSNSAQGSD	0.0023046185	0.0010722538
HLA-DPA1*02:01-DPB1*14:01	ESPVREEPGEDFPAA	0.0055166385	0.14130558
HLA-DPA1*02:01-DPB1*14:01	DTAQVTNQRVQISVK	0.15688565	0.5218343
HLA-DPA1*02:01-DPB1*14:01	TVHVTQPKDGGFCEV	0.020141615	0.0018666182
HLA-DPA1*02:01-DPB1*14:01	VSVMAVKRQPGAAAL	0.31429353	0.012307888
HLA-DPA1*02:01-DPB1*14:01	RQQQLTAMKVLQRNC	0.3113603	0.0027598452
HLA-DPA1*02:01-DPB1*14:01	GTDTVQEEEESPAEG	0.0005095266	0.08508509
HLA-DPA1*02:01-DPB1*14:01	GLTSSVCIVAEIIKK	0.29045123	0.0063573495
HLA-DPA1*02:01-DPB1*14:01	IFLPVLLAALLGVER	0.34250003	0.0029994068
HLA-DPA1*02:01-DPB1*14:01	GLMWWFWPLCCKVVI	0.087870926	0.000874441
HLA-DPA1*02:01-DPB1*14:01	VKNVPCGTSGGVMIY	0.05254451	0.0018059524
HLA-DPA1*02:01-DPB1*14:01	SFPGGFPGGMPGNFP	0.008107217	0.007915618
HLA-DPA1*02:01-DPB1*14:01	LCKVLNSTLITCPSP	0.31697565	0.0011729586
HLA-DPA1*02:01-DPB1*14:01	LVNRDRTLPLVEEID	0.14402983	0.9211218
HLA-DPA1*02:01-DPB1*14:01	FRHRPQEAFREALHM	0.21174476	0.02139737
HLA-DPA1*02:01-DPB1*14:01	SDNTIFFTTYANGSC	0.02122674	0.002139234
HLA-DPA1*02:01-DPB1*14:01	MEPPDAPAQARGAPR	0.006844842	0.5749286
HLA-DPA1*02:01-DPB1*14:01	LLTKEQLKIWMGKMQ	0.15341385	0.006327101
HLA-DPA1*02:01-DPB1*14:01	SQEYYTALINVTVQE	0.23527269	0.009193635
HLA-DPA1*02:01-DPB1*14:01	PPERLFLPRVCGTTL	0.14629856	0.0031633489
HLA-DPA1*02:01-DPB1*14:01	KFRYRRVAEGTQVLE	0.45578843	0.37966943
HLA-DPA1*02:01-DPB1*14:01	NLLDLLSAQPAPCPL	0.123614304	0.008046264
HLA-DPA1*02:01-DPB1*14:01	LRSAEEKVVVCHVVG	0.17865787	0.052246965
HLA-DPA1*02:01-DPB1*14:01	PPFPAGGPPARRGGA	0.014826019	0.07668743
HLA-DPA1*02:01-DPB1*14:01	DLLLLLLLLPPPGSC	0.052132927	0.0010558701
HLA-DPA1*02:01-DPB1*14:01	MEPTYQLSRWTPVIK	0.28157997	0.118344724
HLA-DPA1*02:01-DPB1*14:01	FGGRGGFRGGRGGGG	0.029274078	0.06961579
HLA-DPA1*02:01-DPB1*14:01	MQLTKDQVVCLPVLP	0.21651538	0.0056518824
HLA-DPA1*02:01-DPB1*14:01	PHGHGPSLSVQGLSR	0.09774902	0.033606514
HLA-DPA1*02:01-DPB1*14:01	QLKIWMGKMQKKAVA	0.2454732	0.018771114
HLA-DPA1*02:01-DPB1*14:01	VIATANLSRRAIADM	0.17100526	0.014788875
HLA-DPA1*02:01-DPB1*14:01	TISVQALQVTWNIIL	0.1755774	0.001648833
HLA-DPA1*02:01-DPB1*14:01	QAHVRVSPGQAAPAM	0.13914761	0.11547057
HLA-DPA1*02:01-DPB1*14:01	RLIYCLNIIFWYVRL	0.07896543	0.0006533486
HLA-DPA1*02:01-DPB1*14:01	SPGCLWLLAVALLPW	0.13454291	0.0017087705
HLA-DPA1*02:01-DPB1*14:01	VWQRPVIDNPNYKGK	0.030001227	0.36051354
HLA-DPA1*02:01-DPB1*14:01	LVFEYINNTDFKQLY	0.09120795	0.004850869
HLA-DPA1*02:01-DPB1*14:01	GQGLRQPYNATNPGV	0.030240322	0.030672181
HLA-DPA1*02:01-DPB1*14:01	ETVPPAPAASAAPEK	0.024097731	0.72998667
HLA-DPA1*02:01-DPB1*14:01	LSIVLEGPAPAQGTP	0.053565696	0.013247328
HLA-DPA1*02:01-DPB1*14:01	VCFSSPEEATKAVTE	0.12401089	0.0050007864
HLA-DPA1*02:01-DPB1*14:01	FPQTYSIDINGYILV	0.091006964	0.02259605
HLA-DPA1*02:01-DPB1*14:01	GGEVFAECLSDSAIF	0.047506973	0.0018490714
HLA-DPA1*02:01-DPB1*14:01	GLKTTDMAPSKETEM	0.21739317	0.11859343
HLA-DPA1*02:01-DPB1*14:01	KTHYHAMHADCLQEL	0.23490109	0.07208838
HLA-DPA1*02:01-DPB1*14:01	KDNTTVTRLLNINPN	0.26750332	0.4094699
HLA-DPA1*02:01-DPB1*14:01	TSGNLVPVTTNKRTN	0.27269638	0.5453581
HLA-DPA1*02:01-DPB1*14:01	LLQLADALGPSICML	0.10087676	0.0014380406
HLA-DPA1*02:01-DPB1*14:01	KKKVTNIISFDDEED	0.20173046	0.03690193
HLA-DPA1*02:01-DPB1*14:01	TRLPALTVHVTQPKD	0.29898936	0.13334897
HLA-DPA1*02:01-DPB1*14:01	FVIMCIFYMPTVNSL	0.25471786	0.0017626684
HLA-DPA1*02:01-DPB1*14:01	ESPAEGSKDEPGEQV	0.0016289968	0.0082563665
HLA-DPA1*02:01-DPB1*14:01	KPEDIFTNIEADLRA	0.12566711	0.33562142
HLA-DPA1*02:01-DPB1*14:01	WTTITIFITLFLLSV	0.05158766	0.0013005408
HLA-DPA1*02:01-DPB1*14:01	PICKADDICDHTLEQ	0.033607468	0.0016668465
HLA-DPA1*02:01-DPB1*14:01	WYHSHPGFGCWLSGV	0.014289609	0.0014190606
HLA-DPA1*02:01-DPB1*14:01	LGKVVSGYRVRNGQW	0.19613461	0.043468498
HLA-DPA1*02:01-DPB1*14:01	NRNWNASFAGKGASD	0.06363234	0.28025043
HLA-DPA1*02:01-DPB1*14:01	LTKLTLYRTVIQPGI	0.28309664	0.012821255
HLA-DPA1*02:01-DPB1*14:01	IFEDRKFADIGNTVK	0.27168745	0.9094437
HLA-DPA1*02:01-DPB1*14:01	NMVKTVQTIVHRLKD	0.49422884	0.20966335
HLA-DPA1*02:01-DPB1*14:01	LGSFILVIFYFQSML	0.059638385	0.0012852465
HLA-DPA1*02:01-DPB1*14:01	GRTGTFVVIDAMLDM	0.17496136	0.14749321
HLA-DPA1*02:01-DPB1*14:01	SPRIEAASQKRTEVN	0.20229737	0.42206353
HLA-DPA1*02:01-DPB1*14:01	KPSDLGTKLQDPRIM	0.08490857	0.19206865
HLA-DPA1*02:01-DPB1*14:01	GGDLVLGLGALRRRK	0.24065705	0.034223277
HLA-DPA1*02:01-DPB1*14:01	LAVPGANAAPRSALY	0.0533275	0.22468603
HLA-DPA1*02:01-DPB1*14:01	WSASFTVTKGKSSTQ	0.18068448	0.014661314
HLA-DPA1*02:01-DPB1*14:01	VDWWAFGVLLYEMLA	0.2258777	0.0030190554
HLA-DPA1*02:01-DPB1*14:01	SCFLYLGSILVDEYG	0.1285222	0.0005366584
HLA-DPA1*02:01-DPB1*14:01	KGTVEGFEPADNKCL	0.09584082	0.006850213
HLA-DPA1*02:01-DPB1*14:01	ATCTDYLGGYSCKCV	0.006194541	0.000661916
HLA-DPA1*02:01-DPB1*14:01	VQYALANLTGTVVNL	0.18778466	0.0154374
HLA-DPA1*02:01-DPB1*14:01	ATSQGGHLMSDLFNK	0.089004084	0.04483853
HLA-DPA1*02:01-DPB1*14:01	LAPYAVFDIVRNYTA	0.109977245	0.07729666
HLA-DPA1*02:01-DPB1*14:01	SGQWGQHHVSVGGLG	0.012771625	0.15927806
HLA-DPA1*02:01-DPB1*14:01	DLAPALRGLARAFEL	0.2959569	0.025821894
HLA-DPA1*02:01-DPB1*14:01	RAAAASAAEAGIATT	0.20483917	0.38683233
HLA-DPA1*02:01-DPB1*14:01	MLEARIRILTNNSQT	0.06012011	0.17792852
HLA-DPA1*02:01-DPB1*14:01	IETEQKEDKGEDSEP	0.0013690378	0.032484904
HLA-DPA1*02:01-DPB1*14:01	CLWLLGAVLLMDASA	0.12748276	0.00058020087
HLA-DPA1*02:01-DPB1*14:01	SYERLALLVDTVGPR	0.30813563	0.83822936
HLA-DPA1*02:01-DPB1*14:01	GAGIPYSVPAWSCQM	0.062971674	0.0025487547
HLA-DPA1*02:01-DPB1*14:01	VQTKRVAAQVDGGAQ	0.15005417	0.9206626
HLA-DPA1*02:01-DPB1*14:01	AVVGNSGNLRGSGYG	0.014934343	0.009662199
HLA-DPA1*02:01-DPB1*14:01	ALPGDNVGFNVKNVS	0.07079422	0.25487795
HLA-DPA1*02:01-DPB1*14:01	DDQNGPKIAVQFGPG	0.047849614	0.12599394
HLA-DPA1*02:01-DPB1*14:01	TNASDGLCTRLSRPC	0.026354065	0.0024887626
HLA-DPA1*02:01-DPB1*14:01	LSLLLKRPWDPAVGV	0.22811954	0.03749974
HLA-DPA1*02:01-DPB1*14:01	RLEVEREAEKKREAK	0.031456232	0.13071795
HLA-DPA1*02:01-DPB1*14:01	NNGSLSYDHSKDGRW	0.014916345	0.0482754
HLA-DPA1*02:01-DPB1*14:01	QDPPEKSIPICTLKN	0.24683237	0.006548965
HLA-DPA1*02:01-DPB1*14:01	RLKDLFGKFGPALSV	0.306099	0.0030436707
HLA-DPA1*02:01-DPB1*14:01	KIDQISIEELDIIYK	0.24592677	0.103253566
HLA-DPA1*02:01-DPB1*14:01	PGPWESCFWVGGLIL	0.018207084	0.0012285761
HLA-DPA1*02:01-DPB1*14:01	PQLLIVLLGLSALLQ	0.10047508	0.0028595706
HLA-DPA1*02:01-DPB1*14:01	EISGHTSGIKKALWC	0.15701395	0.001509027
HLA-DPA1*02:01-DPB1*14:01	RHGIPNNQKDTVCED	0.0035457218	0.0033260428
HLA-DPA1*02:01-DPB1*14:01	LPALTVHVTQPKDGG	0.18195634	0.26938254
HLA-DPA1*02:01-DPB1*14:01	EEQEKQLTTDAARIG	0.20445037	0.49605066
HLA-DPA1*02:01-DPB1*14:01	AALIKPFGQCYEFLS	0.108023256	0.0029242882
HLA-DPA1*02:01-DPB1*14:01	SQAYYQRGSSMVLFS	0.376913	0.018066537
HLA-DPA1*02:01-DPB1*14:01	VYWVLMSNFLFNTGK	0.091661945	0.06754752
HLA-DPA1*02:01-DPB1*14:01	GGGGDHKPQGKKTKF	0.013031811	0.008291
HLA-DPA1*02:01-DPB1*14:01	PIRRTVNSTRETPPK	0.14121184	0.22971573
HLA-DPA1*02:01-DPB1*14:01	LCTKIQRGTHPAIHD	0.23587582	0.04914247
HLA-DPA1*02:01-DPB1*14:01	PYSSGGPRVWYVSNI	0.05998019	0.00855913
HLA-DPA1*02:01-DPB1*14:01	PNGTEVPNTRSRGHH	0.013796309	0.011804087
HLA-DPA1*02:01-DPB1*14:01	CFDMDECQDPSSCID	0.0011798965	0.00059148966
HLA-DPA1*02:01-DPB1*14:01	SCSVARVGLGLLLLL	0.25321785	0.0011170972
HLA-DPA1*02:01-DPB1*14:01	LVQLGQPCDCLPPLR	0.016224789	0.0053555057
HLA-DPA1*02:01-DPB1*14:01	KNGTRAEPPLNASAS	0.20332679	0.44821772
HLA-DPA1*02:01-DPB1*14:01	DNCTDLLALGIPSIT	0.2143928	0.00061134354
HLA-DPA1*02:01-DPB1*14:01	SIWWCDFDNDCGDMS	0.00088430947	0.00068900717
HLA-DPA1*02:01-DPB1*14:01	QEEENPAEETGEEKQ	0.0008141311	0.1206574
HLA-DPA1*02:01-DPB1*14:01	GMLAGAVVIIVRAPR	0.3316852	0.42492765
HLA-DPA1*02:01-DPB1*14:01	REVMERDAKDYADSI	0.08452515	0.1783796
HLA-DPA1*02:01-DPB1*14:01	YAYLFKYIIIGDTGV	0.1647221	0.004165598
HLA-DPA1*02:01-DPB1*14:01	IQLVLSCFSDRSPLF	0.050577246	0.0017574958
HLA-DPA1*02:01-DPB1*14:01	ICGAGHCINLPVRYT	0.07433985	0.0076217414
HLA-DPA1*02:01-DPB1*14:01	ILLGILVFGIWFAYS	0.010306066	0.0021746133
HLA-DPA1*02:01-DPB1*14:01	VRPTPQNDAITVHFK	0.10468943	0.42571002
HLA-DPA1*02:01-DPB1*14:01	QGPSRVAQFLVIYAP	0.29201537	0.49657258
HLA-DPA1*02:01-DPB1*14:01	FLVLLTSVTLLSIYS	0.14696844	0.0021456606
HLA-DPA1*02:01-DPB1*14:01	LLLAALLQLAPAQAP	0.18612187	0.018118609
HLA-DPA1*02:01-DPB1*14:01	SKKKPCSETSQIEDT	0.08776053	0.0037303246
HLA-DPA1*02:01-DPB1*14:01	CLLPGSLALPLPQEA	0.18935654	0.0017350136
HLA-DPA1*02:01-DPB1*14:01	GKEFNNWFNVTGSDK	0.09553489	0.10629828
HLA-DPA1*02:01-DPB1*14:01	LGVSFFILSLILEYT	0.10641278	0.0014059488
HLA-DPA1*02:01-DPB1*14:01	DCLDGSDEASCPVLT	0.0061890245	0.0007467812
HLA-DPA1*02:01-DPB1*14:01	LSSEAAKRLAECVKQ	0.22914745	0.02637962
HLA-DPA1*02:01-DPB1*14:01	AVTCPPPQLAVNLEP	0.03894336	0.0105848955
HLA-DPA1*02:01-DPB1*14:01	QVLPQCECRCRDQSR	0.006639322	0.003339344
HLA-DPA1*02:01-DPB1*14:01	WGDNSNQQHGDKMMS	0.0024181774	0.0039975676
HLA-DPA1*02:01-DPB1*14:01	EDAEATPVSPAMSYL	0.12497642	0.021021977
HLA-DPA1*02:01-DPB1*14:01	FRFLLGLLAPFATAF	0.35054207	0.006637732
HLA-DPA1*02:01-DPB1*14:01	LRKLFYSADAVCFDV	0.50726396	0.00874219
HLA-DPA1*02:01-DPB1*14:01	MYALFLLASLLGAAL	0.11985598	0.0013793211
HLA-DPA1*02:01-DPB1*14:01	GDGELSEGSVWEAMA	0.013696085	0.008871682
HLA-DPA1*02:01-DPB1*14:01	DQSSCTFDNLSPGLE	0.018240083	0.002574434
HLA-DPA1*02:01-DPB1*14:01	ALPGDNVGFNVKNVS	0.07079422	0.25487795
HLA-DPA1*02:01-DPB1*14:01	TQGKLFFHYNPKLCL	0.2030137	0.0043112705
HLA-DPA1*02:01-DPB1*14:01	LGYCKGVEPKTECER	0.041015103	0.012969213
HLA-DPA1*02:01-DPB1*14:01	ENGLLKMNFTGGDTC	0.021492915	0.0012051332
HLA-DPA1*02:01-DPB1*14:01	KYSEFRAGVSVYGIV	0.43802735	0.066083424
HLA-DPA1*02:01-DPB1*14:01	EPGALGARCWSLYGR	0.08350468	0.016874176
HLA-DPA1*02:01-DPB1*14:01	VCEHCDPCTKCEHGI	0.0011027843	0.0021406743
HLA-DPA1*02:01-DPB1*14:01	ICRKYSDASDCHGED	0.08191629	0.33565015
HLA-DPA1*02:01-DPB1*14:01	GAKTYPDTDSFNTVA	0.14357305	0.039243165
HLA-DPA1*02:01-DPB1*14:01	FKYIIIGDTGVGKSC	0.14302534	0.0018806963
HLA-DPA1*02:01-DPB1*14:01	LVLMALVVFVGVKYV	0.1244463	0.0026414706
HLA-DPA1*02:01-DPB1*14:01	DMTLPPETNVILTKD	0.056702595	0.0062274663
HLA-DPA1*02:01-DPB1*14:01	CLSEACVSVTSSILS	0.18539742	0.0007502593
HLA-DPA1*02:01-DPB1*14:01	LEWPEAWRQQLVDKH	0.020619173	0.22327046
HLA-DPA1*02:01-DPB1*14:01	VGVPAGSNPFREPRS	0.018472973	0.027775213
HLA-DPA1*02:01-DPB1*14:01	SLRQRPEPQVTGTVG	0.06333277	0.18913403
HLA-DPA1*02:01-DPB1*14:01	ELISLPLANKLTSAS	0.4012402	0.05610981
HLA-DPA1*02:01-DPB1*14:01	PRPPMLLALLLATLL	0.1794382	0.0038429915
HLA-DPA1*02:01-DPB1*14:01	EGVTAIIFCVALSAY	0.1841672	0.0016907497
HLA-DPA1*02:01-DPB1*14:01	LRGHGTGFCFDSSFD	0.012142837	0.0058715907
HLA-DPA1*02:01-DPB1*14:01	VSLSEYRQSLHTYLR	0.17987879	0.043768812
HLA-DPA1*02:01-DPB1*14:01	GILMTIGFILLLVFG	0.025264092	0.004877565
HLA-DPA1*02:01-DPB1*14:01	VMAQSHWPSEPSEAV	0.008877131	0.011715219
HLA-DPA1*02:01-DPB1*14:01	SPDGSKILATTPSAV	0.4417983	0.33887988
HLA-DPA1*02:01-DPB1*14:01	TTQQIDLQGPGPWGF	0.0025414207	0.0015835383
HLA-DPA1*02:01-DPB1*14:01	LSRVSIMAGSLTGLL	0.5708195	0.008441697
HLA-DPA1*02:01-DPB1*14:01	ITFACYAALFCLSAS	0.083065584	0.0012203248
HLA-DPA1*02:01-DPB1*14:01	LPSSIGQLTNLRTFA	0.113588065	0.095520414
HLA-DPA1*02:01-DPB1*14:01	VCLRLPGGSCMAVLT	0.19936989	0.0060814926
HLA-DPA1*02:01-DPB1*14:01	LWCSTTADYDRDHEW	0.004462111	0.0041861786
HLA-DPA1*02:01-DPB1*14:01	RWMVLRNSWRAVARM	0.27423966	0.0038815096
HLA-DPA1*02:01-DPB1*14:01	DVIVLGTGLTECILS	0.075091556	0.0023882424
HLA-DPA1*02:01-DPB1*14:01	TDEATLDTRKIVEAC	0.056329526	0.0024511297
HLA-DPA1*02:01-DPB1*14:01	MSWWRNNFWIILAVA	0.20679444	0.0022757812
HLA-DPA1*02:01-DPB1*14:01	TGGIGFKYVALGDLI	0.20499402	0.015305658
HLA-DPA1*02:01-DPB1*14:01	RDSEAQRLPDSFKDS	0.044902332	0.029461408
HLA-DPA1*02:01-DPB1*14:01	TLIDLSPVAAILPKI	0.39060888	0.028439391
HLA-DPA1*02:01-DPB1*14:01	LALLCLGGADKRLRD	0.19610816	0.0025515878
HLA-DPA1*02:01-DPB1*14:01	CSSDPFPGLTPRPVP	0.029024536	0.0008035671
HLA-DPA1*02:01-DPB1*14:01	FSQQIYGVVYGNVTF	0.124698244	0.004316788
HLA-DPA1*02:01-DPB1*14:01	CKGVEPKTECERLAG	0.11345121	0.010763794
HLA-DPA1*02:01-DPB1*14:01	EIYSGKFCECDNFNC	0.0065518003	0.0019606526
HLA-DPA1*02:01-DPB1*14:01	EEAAVLDDIQDLIYF	0.051630203	0.00353041
HLA-DPA1*02:01-DPB1*14:01	TFSNLSPGQYYFKPM	0.06531862	0.005738878
HLA-DPA1*02:01-DPB1*14:01	RHSPPDDLGSSFYPE	0.010484262	0.06863536
HLA-DPA1*02:01-DPB1*14:01	RKDNTTVTRLLNINP	0.30160046	0.031223536
HLA-DPA1*02:01-DPB1*14:01	QAMFLQFLGEGRLED	0.05565866	0.005470201
HLA-DPA1*02:01-DPB1*14:01	VKLGSCKLIEEVMIG	0.16051044	0.0027546983
HLA-DPA1*02:01-DPB1*14:01	CCGSDYKQYVFGGWA	0.02096427	0.00080127316
HLA-DPA1*02:01-DPB1*14:01	LLLCFTYICLHFSAL	0.060699064	0.0015021586
HLA-DPA1*02:01-DPB1*14:01	INYGTEFSPVVNSQI	0.11159276	0.08337877
HLA-DPA1*02:01-DPB1*14:01	CIVHELTGQSSVLRR	0.1602209	0.0022962864
HLA-DPA1*02:01-DPB1*14:01	GNDSDGEGESDDPEK	0.0004764359	0.012929419
HLA-DPA1*02:01-DPB1*14:01	TCFGQGRGRWKCDPV	0.007822158	0.00086438685
HLA-DPA1*02:01-DPB1*14:01	RKLADLCTGLQGFLI	0.29106048	0.0012160161
HLA-DPA1*02:01-DPB1*14:01	IFAFFGGVHLLSLCS	0.18074563	0.0010087186
HLA-DPA1*02:01-DPB1*14:01	PRCTFTKEGCHKKNQ	0.043936346	0.0076216133
HLA-DPA1*02:01-DPB1*14:01	MPPKDDKKKKDAGKS	0.03444954	0.023367787
HLA-DPA1*02:01-DPB1*14:01	EDKMLALSLEDEHLL	0.31403464	0.0891255
HLA-DPA1*02:01-DPB1*14:01	SSPKRSGMTAVPQHL	0.5073767	0.9096503
HLA-DPA1*02:01-DPB1*14:01	FGFVLFLVLWLMHFM	0.019175118	0.01032034
HLA-DPA1*02:01-DPB1*14:01	SGYRALPLGDFDRFQ	0.12054197	0.48564038
HLA-DPA1*02:01-DPB1*14:01	YFQIECEAKGNPEPT	0.048249103	0.03470061
HLA-DPA1*02:01-DPB1*14:01	EEILNMLTARLPGKP	0.11613693	0.022878725
HLA-DPA1*02:01-DPB1*14:01	LPGDNVGFNVKNVSV	0.046965536	0.18787421
HLA-DPA1*02:01-DPB1*14:01	YRTLTVALFTLICCP	0.20984203	0.0028439632
HLA-DPA1*02:01-DPB1*14:01	KKMCILVLVLSVIIL	0.17311355	0.004238901
HLA-DPA1*02:01-DPB1*14:01	AAATQCALSTSQLVA	0.17313628	0.0020832077
HLA-DPA1*02:01-DPB1*14:01	YCPGMGVALRMYPLK	0.22366455	0.009081855
HLA-DPA1*02:01-DPB1*14:01	YATNSCKNFSELPLV	0.17567833	0.0013372495
HLA-DPA1*02:01-DPB1*14:01	VSGDKPCCRLSRRAQ	0.085669965	0.02121817
HLA-DPA1*02:01-DPB1*14:01	TPIPGTIEMLHPWNN	0.09116482	0.25404328
HLA-DPA1*02:01-DPB1*14:01	TAKDCLLVYSQEETE	0.056243453	0.013099834
HLA-DPA1*02:01-DPB1*14:01	LEKGLEANNFAMLGL	0.24449714	0.004774017
HLA-DPA1*02:01-DPB1*14:01	RQLLHNFPPDQLTSS	0.05465935	0.005244733
HLA-DPA1*02:01-DPB1*14:01	EQGEGSEDEWEQVGP	0.0014764367	0.052321147
HLA-DPA1*02:01-DPB1*14:01	PSVPFLILVSTLATA	0.2647357	0.0037164397
HLA-DPA1*02:01-DPB1*14:01	SFCVLLAGLCRGNSV	0.15545557	0.0009970372
HLA-DPA1*02:01-DPB1*14:01	SPGCLWLLAVALLPW	0.13454285	0.0017087705
HLA-DPA1*02:01-DPB1*14:01	QRQKPATETSMNTAS	0.10403143	0.028390741
HLA-DPA1*02:01-DPB1*14:01	PYLQWVRQVTESVSD	0.18503071	0.031495348
HLA-DPA1*02:01-DPB1*14:01	YKKDGADFAKWRCVL	0.0836919	0.0025676328
HLA-DPA1*02:01-DPB1*14:01	APPTTSNRHRRQIDR	0.028893474	0.24190088
HLA-DPA1*02:01-DPB1*14:01	SSVENIQRVAAGVLC	0.29611143	0.002036188
HLA-DPA1*02:01-DPB1*14:01	EGRLTKPIVCWCIGT	0.124503426	0.00405321
HLA-DPA1*02:01-DPB1*14:01	LEKKKCDEYIPGTTS	0.11484145	0.004164749
HLA-DPA1*02:01-DPB1*14:01	TQVRPRNAGIYRCIG	0.11911178	0.016417751
HLA-DPA1*02:01-DPB1*14:01	MDGSVKLTDFGFCAQ	0.11448465	0.017350188
HLA-DPA1*02:01-DPB1*14:01	NISTSLIAVLIITFC	0.026399566	0.000845949
HLA-DPA1*02:01-DPB1*14:01	LALLCLGGADKRLRD	0.19610813	0.0025515854
HLA-DPA1*02:01-DPB1*14:01	PPVSTISCSYESASR	0.0610779	0.043137137
HLA-DPA1*02:01-DPB1*14:01	LSTYSLVWVMAAVVL	0.24126354	0.001832149
HLA-DPA1*02:01-DPB1*14:01	LGWRPGWFLDSPDRP	0.0175086	0.025276119
HLA-DPA1*02:01-DPB1*14:01	IPELLSPMRDAPCLL	0.08778672	0.007008251
HLA-DPA1*02:01-DPB1*14:01	GFILTLNEGVKGKKL	0.35638943	0.012133637
HLA-DPA1*02:01-DPB1*14:01	FRNCTFINTVFYNTD	0.071161956	0.0030459096
HLA-DPA1*02:01-DPB1*14:01	VQYAGLDFEAILLQP	0.110017434	0.00412891
HLA-DPA1*02:01-DPB1*14:01	SRQPGENGSIVTCGH	0.010840645	0.00736589
HLA-DPA1*02:01-DPB1*14:01	YRQISAVHKETKQFF	0.26879868	0.011291299
HLA-DPA1*02:01-DPB1*14:01	GGSSMFGLFVEHGPY	0.034977663	0.061558314
HLA-DPA1*02:01-DPB1*14:01	EVVLAKEAGICYASI	0.2382998	0.0021324258
HLA-DPA1*02:01-DPB1*14:01	IITKVANVELYYRAI	0.39215222	0.008730773
HLA-DPA1*02:01-DPB1*14:01	NPRTKALVLELLAAV	0.4937784	0.18445091
HLA-DPA1*02:01-DPB1*14:01	MTSKFLLVSFILAAL	0.326866	0.009093556
HLA-DPA1*02:01-DPB1*14:01	ICGCVEGYLLQPDNR	0.022836369	0.004853097
HLA-DPA1*02:01-DPB1*14:01	YFLTAIFGYLTFYDN	0.13210875	0.002639905
HLA-DPA1*02:01-DPB1*14:01	FVFWRELRDNVITPR	0.051274963	0.60503614
HLA-DPA1*02:01-DPB1*14:01	VQDDLFWLTFEGKPL	0.06816477	0.01822642
HLA-DPA1*02:01-DPB1*14:01	RRYDSDDDLAWNIAP	0.08092116	0.059901804
HLA-DPA1*02:01-DPB1*14:01	EVLYLGYYQSAFDWD	0.074396335	0.0147457775
HLA-DPA1*02:01-DPB1*14:01	CAFKSKSEKCRDDSD	0.02714375	0.0020917193
HLA-DPA1*02:01-DPB1*14:01	GGDLTFDPGPRDLVE	0.034768924	0.032039147
HLA-DPA1*02:01-DPB1*14:01	RWDYFTEQHAFSCAD	0.019236289	0.0057018716
HLA-DPA1*02:01-DPB1*14:01	TATLIIAFTSAGSAV	0.21528895	0.0032825798
HLA-DPA1*02:01-DPB1*14:01	PSPMQLELRMVQSKR	0.2425689	0.005387703
HLA-DPA1*02:01-DPB1*14:01	TRIAIVNHDKCKPKK	0.19863814	0.17030051
HLA-DPA1*02:01-DPB1*14:01	LFVLAHTDRVSGLLR	0.21514934	0.06552785
HLA-DPA1*02:01-DPB1*14:01	EFNVTSPSNCSHLPR	0.0866083	0.017088342
HLA-DPA1*02:01-DPB1*14:01	QESQEEEEEEEEEMP	0.0010899041	0.0091574695
HLA-DPA1*02:01-DPB1*14:01	MPVGGLLPLFSSPAG	0.08807143	0.015229238
HLA-DPA1*02:01-DPB1*14:01	GFMIGYLGYCKGVEP	0.093624406	0.0031556592
HLA-DPA1*02:01-DPB1*14:01	GGGDTATCCAKWNTE	0.006591469	0.0029457356
HLA-DPA1*02:01-DPB1*14:01	TPPERLFLPRVCGTT	0.10569252	0.1272371
HLA-DPA1*02:01-DPB1*14:01	LCSLQHLGSSDPRAL	0.044868056	0.0013293047
HLA-DPA1*02:01-DPB1*14:01	VNCRDALAQEYLMEC	0.20153919	0.0009831941
HLA-DPA1*02:01-DPB1*14:01	VWRVPRANCSVYESC	0.080077976	0.007660518
HLA-DPA1*02:01-DPB1*14:01	AVDMQDMNNPLSHYW	0.029812073	0.019838715
HLA-DPA1*02:01-DPB1*14:01	NVSMVEVTDFPFNTS	0.02420156	0.0032445346
