# Supplementary material for: MHCII-peptide presentation: an assessment of the state-of-the-art prediction methods
Source: Front Immunol. 2024 Mar 12;15:1293706. doi: 10.3389/fimmu.2024.1293706 (PMC11027168; doi:10.3389/fimmu.2024.1293706)
Supplement: Supplementary file 2 [file DataSheet_2.zip › output/BERT/neg/15_HLA-DPA1_02_02_DPB1_05_01.csv]

allele	peptide	affinity_pred	mass_pred
HLA-DPA1*02:02-DPB1*05:01	LAGTESPVREEPGED	0.011036908	0.004250382
HLA-DPA1*02:02-DPB1*05:01	IGYCSSHWCCKKEVQ	0.11687697	0.0017197307
HLA-DPA1*02:02-DPB1*05:01	GPLQSGEESTGTNIG	0.02615807	0.018991875
HLA-DPA1*02:02-DPB1*05:01	LGTKLQDPRIMTTLS	0.34645456	0.025178473
HLA-DPA1*02:02-DPB1*05:01	KPPRFQRDSQNSKSV	0.07486213	0.13931328
HLA-DPA1*02:02-DPB1*05:01	PLLRRLVQEIRYVER	0.5699292	0.005862619
HLA-DPA1*02:02-DPB1*05:01	EWKEPPSMRLKARPS	0.16978534	0.004086327
HLA-DPA1*02:02-DPB1*05:01	RELEHNAEETYGEND	0.052246142	0.04219509
HLA-DPA1*02:02-DPB1*05:01	ALLCLGGADKRLRDN	0.28267193	0.0015322097
HLA-DPA1*02:02-DPB1*05:01	LLKQGSVQKVYNGLQ	0.37623718	0.030354043
HLA-DPA1*02:02-DPB1*05:01	NSTASVSEAERKAQV	0.044996303	0.009710022
HLA-DPA1*02:02-DPB1*05:01	IQMPVGHIDIYPNGG	0.04511198	0.024638923
HLA-DPA1*02:02-DPB1*05:01	IQGQNKEMLAAACQM	0.15530682	0.0026788698
HLA-DPA1*02:02-DPB1*05:01	PCLLKTKDWWTYEFC	0.36619633	0.0007962909
HLA-DPA1*02:02-DPB1*05:01	NWAKGRYTEGAELTE	0.050406672	0.05433923
HLA-DPA1*02:02-DPB1*05:01	GKKKKEGDLKSRSSK	0.10788498	0.027077693
HLA-DPA1*02:02-DPB1*05:01	PPFPAGGPPARRGGA	0.044258434	0.0072102835
HLA-DPA1*02:02-DPB1*05:01	DYPHRCEYCKKGFRR	0.13754648	0.002290149
HLA-DPA1*02:02-DPB1*05:01	GGWAWAWWCISDTQR	0.13245682	0.008015683
HLA-DPA1*02:02-DPB1*05:01	ATNVLDGSSIQIGES	0.059517734	0.013914175
HLA-DPA1*02:02-DPB1*05:01	YASQGGTNEQWQMSL	0.06495654	0.0019250188
HLA-DPA1*02:02-DPB1*05:01	SEDEYNLLSDRHFPD	0.07290924	0.18932912
HLA-DPA1*02:02-DPB1*05:01	EEEELPPDPSEETLT	0.01550128	0.009920947
HLA-DPA1*02:02-DPB1*05:01	GGEATLSQPPPRGGT	0.026790692	0.004538539
HLA-DPA1*02:02-DPB1*05:01	YATNSCKNFSELPLV	0.32803333	0.0012980682
HLA-DPA1*02:02-DPB1*05:01	LACFAGGMFALGADG	0.18836452	0.00391159
HLA-DPA1*02:02-DPB1*05:01	GEEPAPEAEALAAAR	0.0482745	0.095408
HLA-DPA1*02:02-DPB1*05:01	LGSSVAGLRAAAPAS	0.076230615	0.005800508
HLA-DPA1*02:02-DPB1*05:01	PDNVNALKDRAEAYL	0.17782256	0.0019787413
HLA-DPA1*02:02-DPB1*05:01	AHGCCAPDGSCRCDP	0.0034644154	0.003673502
HLA-DPA1*02:02-DPB1*05:01	SNVSCQASVSRMHAA	0.124684215	0.0021492632
HLA-DPA1*02:02-DPB1*05:01	AALLCVPAGALTCYG	0.12574098	0.0034794502
HLA-DPA1*02:02-DPB1*05:01	RAGIKQKGLLLSSSL	0.5139701	0.18952854
HLA-DPA1*02:02-DPB1*05:01	DVDSKASLGNKLLLK	0.2860991	0.023416298
HLA-DPA1*02:02-DPB1*05:01	RSLLLLSAFCLLEAA	0.33789906	0.0014175614
HLA-DPA1*02:02-DPB1*05:01	GLASSRTATVHLQAL	0.11567933	0.095334545
HLA-DPA1*02:02-DPB1*05:01	DDADLPPPPPLLDLE	0.026309751	0.012006221
HLA-DPA1*02:02-DPB1*05:01	CQAAHKLMVAVSEDV	0.18049921	0.0011047791
HLA-DPA1*02:02-DPB1*05:01	CGVYTPRCGQGLRCY	0.05881325	0.0011809737
HLA-DPA1*02:02-DPB1*05:01	WSTLPVNEKKLNLAF	0.44635716	0.041823294
HLA-DPA1*02:02-DPB1*05:01	CSIAVCQRIQCDIPF	0.13296598	0.00074808125
HLA-DPA1*02:02-DPB1*05:01	GVISWRRAGHSSDLI	0.13560048	0.010279624
HLA-DPA1*02:02-DPB1*05:01	TRMGNTPDSASDNLG	0.0067460616	0.004254596
HLA-DPA1*02:02-DPB1*05:01	GLTQIETLFKSKDYE	0.53531754	0.056854617
HLA-DPA1*02:02-DPB1*05:01	GIQGVPLSRTVRCTC	0.12233683	0.0013079373
HLA-DPA1*02:02-DPB1*05:01	RAMEALARRILSKPI	0.44635126	0.00513832
HLA-DPA1*02:02-DPB1*05:01	SENEEKEAQSQLIKS	0.16057701	0.011944016
HLA-DPA1*02:02-DPB1*05:01	AEFMCHMKPSERKPS	0.3685849	0.013964099
HLA-DPA1*02:02-DPB1*05:01	HIGETEKRCFIEEIP	0.24389417	0.00250945
HLA-DPA1*02:02-DPB1*05:01	LINKFNSSSSSLEEK	0.2305685	0.044372328
HLA-DPA1*02:02-DPB1*05:01	SALPSASITSTSAAA	0.066290945	0.0048670718
HLA-DPA1*02:02-DPB1*05:01	RPDQSAAAAGPGDPK	0.0069099	0.33461386
HLA-DPA1*02:02-DPB1*05:01	KEAKEKETLITIMKT	0.56342036	0.00946913
HLA-DPA1*02:02-DPB1*05:01	NNTFTGMWMRDGDAC	0.10726493	0.0017862841
HLA-DPA1*02:02-DPB1*05:01	VKIQGQNKEMLAAAC	0.3494344	0.001205385
HLA-DPA1*02:02-DPB1*05:01	SLPPQQPYIAGQQPM	0.040778138	0.019460872
HLA-DPA1*02:02-DPB1*05:01	RCHNARQLHASHAPD	0.02878534	0.003908419
HLA-DPA1*02:02-DPB1*05:01	AFTTRIYHPNINSNG	0.12490313	0.7670382
HLA-DPA1*02:02-DPB1*05:01	LPGDNVGFNVKNVSV	0.13191114	0.12988403
HLA-DPA1*02:02-DPB1*05:01	GIPPSGPAGELKFEP	0.06293964	0.18345088
HLA-DPA1*02:02-DPB1*05:01	LWAEPGSVISWGNSV	0.05034555	0.002221624
HLA-DPA1*02:02-DPB1*05:01	PKDDKKKKDAGKSAK	0.06373118	0.004845902
HLA-DPA1*02:02-DPB1*05:01	EKVLEENAQKKRFNQ	0.2741807	0.004376821
HLA-DPA1*02:02-DPB1*05:01	WVDLAWAVSYYIRFF	0.38651526	0.011959617
HLA-DPA1*02:02-DPB1*05:01	SGFSLSCMVFFLIVV	0.1724963	0.0011471708
HLA-DPA1*02:02-DPB1*05:01	PATQPPPLLPPSATG	0.022754502	0.00550974
HLA-DPA1*02:02-DPB1*05:01	LTSIQVLENSMSITS	0.20406269	0.002386136
HLA-DPA1*02:02-DPB1*05:01	DLPWYLRMLGQCTQT	0.19736314	0.0012953089
HLA-DPA1*02:02-DPB1*05:01	LLPSTATESLAPSNT	0.030975236	0.012993981
HLA-DPA1*02:02-DPB1*05:01	GQGTPFSYSVPGQAN	0.03450025	0.12587796
HLA-DPA1*02:02-DPB1*05:01	NYWWLRHHPQVLSMK	0.3219447	0.029752135
HLA-DPA1*02:02-DPB1*05:01	PRPPMLLALLLATLL	0.2718733	0.0022392569
HLA-DPA1*02:02-DPB1*05:01	GAQSLVTLWSYNQTC	0.22723016	0.000431694
HLA-DPA1*02:02-DPB1*05:01	DGTFSSKAIVEVKVL	0.29234922	0.33423644
HLA-DPA1*02:02-DPB1*05:01	GFALFFFFQGLSTWQ	0.21377197	0.005370376
HLA-DPA1*02:02-DPB1*05:01	FPGDERRKLIRYVTA	0.26960346	0.08794825
HLA-DPA1*02:02-DPB1*05:01	RKPITHWHPLLELPG	0.21060432	0.20131166
HLA-DPA1*02:02-DPB1*05:01	DVGRPQPGRENFQNW	0.021160923	0.029519219
HLA-DPA1*02:02-DPB1*05:01	IAENAVSNLSFSVSA	0.17019297	0.0051779
HLA-DPA1*02:02-DPB1*05:01	VCEDGPVFYPPPKKT	0.12436662	0.0013163651
HLA-DPA1*02:02-DPB1*05:01	KSKIIKVKVQKKADM	0.47140318	0.04575727
HLA-DPA1*02:02-DPB1*05:01	PLGSRPRQPNLIPWA	0.11929767	0.01149082
HLA-DPA1*02:02-DPB1*05:01	QHKVLQEDLEQEQVR	0.13161528	0.8122474
HLA-DPA1*02:02-DPB1*05:01	LTGGWFFDPHQSTFS	0.05619989	0.010958572
HLA-DPA1*02:02-DPB1*05:01	TVNSTRETPPKSKLA	0.09004922	0.014686604
HLA-DPA1*02:02-DPB1*05:01	SPLNGCGTRPRWSAL	0.07063882	0.0012262181
HLA-DPA1*02:02-DPB1*05:01	TVHVTQPKDGGFCEV	0.09997543	0.00087374635
HLA-DPA1*02:02-DPB1*05:01	QFGMDTVLVEDRMPL	0.20020342	0.012658951
HLA-DPA1*02:02-DPB1*05:01	AHAKEDPLLTPVPAS	0.19294928	0.0033438914
HLA-DPA1*02:02-DPB1*05:01	PSILKGEPATGKRQK	0.20431462	0.12897581
HLA-DPA1*02:02-DPB1*05:01	MPHHVEPLERLEKLL	0.4220087	0.02640744
HLA-DPA1*02:02-DPB1*05:01	LQTQGLGTALKILFS	0.4477437	0.013893813
HLA-DPA1*02:02-DPB1*05:01	RAGPAWLLLAIWVVL	0.1420068	0.0013160126
HLA-DPA1*02:02-DPB1*05:01	RVTSAHKGPDETLRI	0.057758555	0.0036239275
HLA-DPA1*02:02-DPB1*05:01	VCMDKEVSIVFIPCG	0.29986256	0.0008511812
HLA-DPA1*02:02-DPB1*05:01	RMYLNEYVLKPATEG	0.2953972	0.038436875
HLA-DPA1*02:02-DPB1*05:01	LGEYNHSVLCYDHAL	0.14212814	0.0064961268
HLA-DPA1*02:02-DPB1*05:01	ITLGPTYLTTVNSSD	0.094629005	0.0055626556
HLA-DPA1*02:02-DPB1*05:01	VKKLQLMLRQANDQL	0.4274653	0.056356527
HLA-DPA1*02:02-DPB1*05:01	GETGTLVDMKELGIW	0.109908134	0.0046499665
HLA-DPA1*02:02-DPB1*05:01	RGASKEILSEVERNL	0.31824255	0.08029347
HLA-DPA1*02:02-DPB1*05:01	LGLCCVLLTFGSVRA	0.31166077	0.001767911
HLA-DPA1*02:02-DPB1*05:01	PGDNVGFNVKNVSVK	0.15386316	0.03285254
HLA-DPA1*02:02-DPB1*05:01	LKQRAEQSISEEPGW	0.04211773	0.004169744
HLA-DPA1*02:02-DPB1*05:01	NTDMATSEALKISRE	0.23945329	0.10177841
HLA-DPA1*02:02-DPB1*05:01	DGDGRYSFLELRVAL	0.38215896	0.009276543
HLA-DPA1*02:02-DPB1*05:01	RKRDNTNEIYSGKFC	0.212364	0.00072976504
HLA-DPA1*02:02-DPB1*05:01	QTLSGMSASDELDDS	0.041874364	0.008853896
HLA-DPA1*02:02-DPB1*05:01	SGSVHSFSNGRAGYS	0.098865174	0.01667247
HLA-DPA1*02:02-DPB1*05:01	VLALNGHKKYFCLFK	0.53792846	0.0021704535
HLA-DPA1*02:02-DPB1*05:01	MAPQNLSTFCLLLLY	0.23038058	0.002175806
HLA-DPA1*02:02-DPB1*05:01	VPTGGPTLSMSTENP	0.030884538	0.010327378
HLA-DPA1*02:02-DPB1*05:01	GSVFPFLLVLVDLQY	0.20921747	0.0012625123
HLA-DPA1*02:02-DPB1*05:01	ESSTLIGRYCGYEKP	0.1452946	0.004402536
HLA-DPA1*02:02-DPB1*05:01	VTTQATPNNSHTAPP	0.009435964	0.005498933
HLA-DPA1*02:02-DPB1*05:01	KWCVSPKGPWTCVGD	0.043248247	0.0012732142
HLA-DPA1*02:02-DPB1*05:01	NSNSNVIQVDQSGLG	0.018137308	0.006757875
HLA-DPA1*02:02-DPB1*05:01	PAPSWNVLPAPLFTT	0.12115848	0.0047992603
HLA-DPA1*02:02-DPB1*05:01	FPFFDSAYQGFASGN	0.15936719	0.17326863
HLA-DPA1*02:02-DPB1*05:01	EVMIGEDKLIHFSGV	0.4131152	0.0039333943
HLA-DPA1*02:02-DPB1*05:01	VSFSKGLGTETAEFA	0.19327775	0.007032916
HLA-DPA1*02:02-DPB1*05:01	PGLYIAVQAVLALAA	0.1875121	0.012937596
HLA-DPA1*02:02-DPB1*05:01	LALQGKTGEALKTEE	0.15208241	0.026602617
HLA-DPA1*02:02-DPB1*05:01	ATHSPATTSHGNATV	0.007403079	0.004275643
HLA-DPA1*02:02-DPB1*05:01	SPFEVKVGTECGNQK	0.13994476	0.030527327
HLA-DPA1*02:02-DPB1*05:01	GQEPFLQWLMLLSNE	0.41035476	0.0048587117
HLA-DPA1*02:02-DPB1*05:01	PYPPNVGEEIQIGHI	0.02475955	0.06463246
HLA-DPA1*02:02-DPB1*05:01	HSVLSRKFVEVMTKY	0.5941984	0.52360255
HLA-DPA1*02:02-DPB1*05:01	YCKGVEPKTECERLA	0.116323076	0.006534985
HLA-DPA1*02:02-DPB1*05:01	FKSDFEENGSMDNVC	0.105871655	0.0006081513
HLA-DPA1*02:02-DPB1*05:01	VLRKRRDSLSLSTQR	0.40225628	0.26826143
HLA-DPA1*02:02-DPB1*05:01	VRKKGSEERRRPHKE	0.08947148	0.007751446
HLA-DPA1*02:02-DPB1*05:01	WALGFYPAEITLTWQ	0.14204398	0.00581085
HLA-DPA1*02:02-DPB1*05:01	QACCRGYLARKAFAK	0.4007167	0.0014133023
HLA-DPA1*02:02-DPB1*05:01	CEKTLQQDDCRVVLA	0.08750574	0.0016723279
HLA-DPA1*02:02-DPB1*05:01	RHEGQEPFLQWLMLL	0.31206587	0.0025813626
HLA-DPA1*02:02-DPB1*05:01	SSFILPHRPDNEESC	0.09358564	0.0025020347
HLA-DPA1*02:02-DPB1*05:01	ELTAIVSTWLAVSSK	0.43879113	0.10348507
HLA-DPA1*02:02-DPB1*05:01	EELDTVGQGVAVSMG	0.046592165	0.02901579
HLA-DPA1*02:02-DPB1*05:01	GVPVLGFFIIAVLMS	0.23014411	0.0018002611
HLA-DPA1*02:02-DPB1*05:01	WLGWLGMLAGAVVII	0.098230995	0.0012108439
HLA-DPA1*02:02-DPB1*05:01	DLLWIASALSTGQIR	0.16801833	0.07370386
HLA-DPA1*02:02-DPB1*05:01	PQISTEGGISTERNR	0.04481532	0.010329506
HLA-DPA1*02:02-DPB1*05:01	LVVVFTMSLNPAWKE	0.47162405	0.0100147
HLA-DPA1*02:02-DPB1*05:01	MAGPGPGPGDPDEQY	0.0038474086	0.0128545035
HLA-DPA1*02:02-DPB1*05:01	GAELRHVLATLGEKM	0.30249447	0.021820864
HLA-DPA1*02:02-DPB1*05:01	VLGFFIIAVLMSAQE	0.2771123	0.0014774638
HLA-DPA1*02:02-DPB1*05:01	DAFWSFLFSLILIVI	0.16589499	0.0011536747
HLA-DPA1*02:02-DPB1*05:01	PSWNVLPAPLFTTPG	0.115512885	0.0047113234
HLA-DPA1*02:02-DPB1*05:01	SIDNWCRRDKKQCKS	0.18791246	0.004337919
HLA-DPA1*02:02-DPB1*05:01	DEDVIQVSKKFLPGM	0.44570386	0.045658343
HLA-DPA1*02:02-DPB1*05:01	NRWALWFFKNDKSKT	0.46453458	0.34828755
HLA-DPA1*02:02-DPB1*05:01	VKLSCAYSGFSSPRV	0.37515393	0.0013331675
HLA-DPA1*02:02-DPB1*05:01	RVVGCEGSSKPFFYN	0.057595674	0.00066437613
HLA-DPA1*02:02-DPB1*05:01	KLGPPPEPPGGLCHG	0.02109167	0.0065406687
HLA-DPA1*02:02-DPB1*05:01	GSACQCERTTEGCLN	0.022880001	0.0023755939
HLA-DPA1*02:02-DPB1*05:01	HLVLRLRGGMQIFVK	0.42940587	0.0025792397
HLA-DPA1*02:02-DPB1*05:01	TIPIVGIVAGLAVLA	0.17801316	0.011911828
HLA-DPA1*02:02-DPB1*05:01	MVFKKETEGDVTSVK	0.12653479	0.092000954
HLA-DPA1*02:02-DPB1*05:01	PLPDSEREKQEPEQG	0.020392079	0.008992741
HLA-DPA1*02:02-DPB1*05:01	SLMTHAMTFTAVSEK	0.34258443	0.10189025
HLA-DPA1*02:02-DPB1*05:01	TWRLNERHYGGLTGL	0.09840146	0.0020502703
HLA-DPA1*02:02-DPB1*05:01	ISNTASYLRLWALSL	0.34015173	0.023320574
HLA-DPA1*02:02-DPB1*05:01	KKRMAKYEKAEIKEM	0.52895874	0.19350068
HLA-DPA1*02:02-DPB1*05:01	REASENSGTRSRAWL	0.022012386	0.0028830403
HLA-DPA1*02:02-DPB1*05:01	FPAFVWTLRDFTLEL	0.37557936	0.0084382575
HLA-DPA1*02:02-DPB1*05:01	PPTAGWGMGIDRVAM	0.030446194	0.0033525743
HLA-DPA1*02:02-DPB1*05:01	NASLAQVVMKVDVVY	0.22364697	0.0021422636
HLA-DPA1*02:02-DPB1*05:01	TAGQERFRTITQSYY	0.24481015	0.010702966
HLA-DPA1*02:02-DPB1*05:01	FCIPEGNCLGSGVLN	0.056780748	0.000410731
HLA-DPA1*02:02-DPB1*05:01	ENTLWASTIVASGTV	0.19981022	0.0066595795
HLA-DPA1*02:02-DPB1*05:01	WDGQRDRKAEHWKHK	0.05019235	0.048128136
HLA-DPA1*02:02-DPB1*05:01	VGIFFPSVTGIMAGS	0.17476039	0.012376023
HLA-DPA1*02:02-DPB1*05:01	QGGAFDGTTEGPFNQ	0.020818088	0.00699275
HLA-DPA1*02:02-DPB1*05:01	SGFSWLGGSSEEQIA	0.053581916	0.0034667007
HLA-DPA1*02:02-DPB1*05:01	IGFLTRTVLENSTSY	0.34228578	0.14570147
HLA-DPA1*02:02-DPB1*05:01	IFDQSGTYLALGGTD	0.11342433	0.0031358022
HLA-DPA1*02:02-DPB1*05:01	TSAPLKMLAPSGSPG	0.2102922	0.0057151457
HLA-DPA1*02:02-DPB1*05:01	EAPQIANPRCESAPG	0.024441583	0.09354202
HLA-DPA1*02:02-DPB1*05:01	EKYPTDKEQNSNEED	0.012527224	0.010996975
HLA-DPA1*02:02-DPB1*05:01	AFGNPLNTAALFIVL	0.24418426	0.0015347752
HLA-DPA1*02:02-DPB1*05:01	DEKCDYYFSVDADVV	0.14093155	0.001276194
HLA-DPA1*02:02-DPB1*05:01	FLDDPEFADIMLRAE	0.26649588	0.0043452075
HLA-DPA1*02:02-DPB1*05:01	NLTLHQSAQLSVLLT	0.16237877	0.0020222608
HLA-DPA1*02:02-DPB1*05:01	VDKAVLLQYSVNNGI	0.3587708	0.00522467
HLA-DPA1*02:02-DPB1*05:01	YCKGVEPKTECERLA	0.116323076	0.006534985
HLA-DPA1*02:02-DPB1*05:01	GKARLTEGCSFRRKQ	0.28960693	0.0028344714
HLA-DPA1*02:02-DPB1*05:01	GNRQRPPSGAGSVTP	0.00894097	0.0069869
HLA-DPA1*02:02-DPB1*05:01	YLADLTEEDPCSLYL	0.08304574	0.0009729852
HLA-DPA1*02:02-DPB1*05:01	CWALGFYPAEITLTW	0.1525921	0.0005294973
HLA-DPA1*02:02-DPB1*05:01	TRNTSSPEAAAEGDS	0.004404521	0.0110491095
HLA-DPA1*02:02-DPB1*05:01	PEPKFMYGSHYSSPG	0.18512021	0.05035641
HLA-DPA1*02:02-DPB1*05:01	LPLSLAACTKQWDVV	0.3838001	0.0047839917
HLA-DPA1*02:02-DPB1*05:01	GSIGECSVISTIQLA	0.09839887	0.0006718618
HLA-DPA1*02:02-DPB1*05:01	EDFNMGSSSSSQYTF	0.045396004	0.00927229
HLA-DPA1*02:02-DPB1*05:01	ILGNSCDPEEEAPPP	0.009022157	0.003442937
HLA-DPA1*02:02-DPB1*05:01	SRWARKAVVLLCASD	0.3759374	0.007897844
HLA-DPA1*02:02-DPB1*05:01	LALVAAAAFSGWCVH	0.17737378	0.002189742
HLA-DPA1*02:02-DPB1*05:01	LLSGAGRRLWDWVPL	0.24931799	0.003147137
HLA-DPA1*02:02-DPB1*05:01	VRMANADARNMGADL	0.053467948	0.027165193
HLA-DPA1*02:02-DPB1*05:01	LSVVLLYLVNRAQGG	0.45039314	0.0028290353
HLA-DPA1*02:02-DPB1*05:01	MAGRGGAARPNGPAA	0.014626944	0.16563115
HLA-DPA1*02:02-DPB1*05:01	RTSWLILYLEETEGI	0.3211849	0.00059194944
HLA-DPA1*02:02-DPB1*05:01	KSTIYRGEMCFFDSE	0.3112607	0.0047805635
HLA-DPA1*02:02-DPB1*05:01	AGRYHNQTLRYSDGD	0.10997853	0.3633184
HLA-DPA1*02:02-DPB1*05:01	QRCGQLVRMAIRAQH	0.3324951	0.005208017
HLA-DPA1*02:02-DPB1*05:01	WKALVTKKTNGKGIS	0.23578234	0.011217103
HLA-DPA1*02:02-DPB1*05:01	QRAIIRDRAALEKQE	0.22184369	0.23485439
HLA-DPA1*02:02-DPB1*05:01	HLEVCSRDFASEVSN	0.17689617	0.0031392456
HLA-DPA1*02:02-DPB1*05:01	KSKSGVGRCSMLIAS	0.25524932	0.001327899
HLA-DPA1*02:02-DPB1*05:01	GTVLLVFSISLWIIA	0.15401588	0.0014686619
HLA-DPA1*02:02-DPB1*05:01	ICDHTLEQQQMQPLC	0.08812921	0.0030685926
HLA-DPA1*02:02-DPB1*05:01	GQVAVLELRKPGRLP	0.325571	0.02007349
HLA-DPA1*02:02-DPB1*05:01	YALSGHRSPVTRVIF	0.102219194	0.016361073
HLA-DPA1*02:02-DPB1*05:01	QRKLGAQLEARRDDF	0.3224449	0.1017365
HLA-DPA1*02:02-DPB1*05:01	YKEQSGPSPLEETRA	0.04267024	0.029265612
HLA-DPA1*02:02-DPB1*05:01	PANHSSTRERVANRE	0.03793459	0.0021254898
HLA-DPA1*02:02-DPB1*05:01	FVKLREMLIRVNMED	0.56758505	0.04473117
HLA-DPA1*02:02-DPB1*05:01	YCFLLITCLLTALEA	0.25886926	0.0003823111
HLA-DPA1*02:02-DPB1*05:01	EGYPGELKVWVTYTL	0.2748442	0.0023000848
HLA-DPA1*02:02-DPB1*05:01	QNKEMLAAACQMFLG	0.36556095	0.01105572
HLA-DPA1*02:02-DPB1*05:01	LLFVALPASGWLTTG	0.13915311	0.008624179
HLA-DPA1*02:02-DPB1*05:01	FMPKSTIYRGEMCFF	0.31531057	0.0005459216
HLA-DPA1*02:02-DPB1*05:01	EEKSDSEKKEDEEGK	0.012845322	0.014542299
HLA-DPA1*02:02-DPB1*05:01	QLVDLPTGRSIAFRG	0.10956701	0.00876719
HLA-DPA1*02:02-DPB1*05:01	VRCPCCPDKCCCPEA	0.008549887	0.0018583307
HLA-DPA1*02:02-DPB1*05:01	DHGKRLFVIRPSRFY	0.47351396	0.15069939
HLA-DPA1*02:02-DPB1*05:01	WVGQVTEDCSSKWSK	0.047648206	0.0016089741
HLA-DPA1*02:02-DPB1*05:01	SIVFMGWTTKTFRIA	0.47760156	0.008057215
HLA-DPA1*02:02-DPB1*05:01	ERLAGTESPVREEPG	0.029037472	0.050995134
HLA-DPA1*02:02-DPB1*05:01	SVWPFEKVADAMKQM	0.39255825	0.0047590346
HLA-DPA1*02:02-DPB1*05:01	WALGFYPAEITLTWQ	0.14204398	0.00581085
HLA-DPA1*02:02-DPB1*05:01	ILDFPAAGSAARRDV	0.10074805	0.019800628
HLA-DPA1*02:02-DPB1*05:01	QADPQTVTRLLYGFL	0.32923126	0.002527013
HLA-DPA1*02:02-DPB1*05:01	VHTMAAVEALGAKAS	0.22440742	0.18368357
HLA-DPA1*02:02-DPB1*05:01	SATTLTTPQEQVDSL	0.033969972	0.0093225865
HLA-DPA1*02:02-DPB1*05:01	KTHMTHHPISDHEAT	0.040220845	0.89721316
HLA-DPA1*02:02-DPB1*05:01	WYYAIVAMVIAGMIY	0.17768423	0.0009571699
HLA-DPA1*02:02-DPB1*05:01	ENTDPECYWLTNWIE	0.14848538	0.001033888
HLA-DPA1*02:02-DPB1*05:01	ASPFLLQYIQEEIPD	0.32132256	0.1656897
HLA-DPA1*02:02-DPB1*05:01	CRGYLARKAFAKRQQ	0.50600106	0.005978976
HLA-DPA1*02:02-DPB1*05:01	KVVVFFTRNGKIIGK	0.46692815	0.7979965
HLA-DPA1*02:02-DPB1*05:01	EDLDEVSSTSSVSQS	0.020637056	0.0029203123
HLA-DPA1*02:02-DPB1*05:01	HGGSIDSGPMPPESV	0.01296213	0.006247566
HLA-DPA1*02:02-DPB1*05:01	IKALYGLLMLLPQSS	0.52538717	0.0061772875
HLA-DPA1*02:02-DPB1*05:01	ALQFLKEQRVHLENM	0.33016127	0.019751165
HLA-DPA1*02:02-DPB1*05:01	RLAGTESPVREEPGE	0.0236495	0.0067658448
HLA-DPA1*02:02-DPB1*05:01	GIDLSDPKQLAEFAR	0.21714799	0.027488228
HLA-DPA1*02:02-DPB1*05:01	TFVYSSSKGTIRLCD	0.30352375	0.0016057522
HLA-DPA1*02:02-DPB1*05:01	EIREGRGCGPEKDHV	0.01725251	0.005111257
HLA-DPA1*02:02-DPB1*05:01	SCSQAACSNSAQGSD	0.011308561	0.00064064766
HLA-DPA1*02:02-DPB1*05:01	GSHSMRYFYTAVSRP	0.36922008	0.94179237
HLA-DPA1*02:02-DPB1*05:01	LRGYYNQSEAGSHTL	0.024514228	0.017471682
HLA-DPA1*02:02-DPB1*05:01	KMLISVAMLGAGAGV	0.28717124	0.002739151
HLA-DPA1*02:02-DPB1*05:01	LQQQQQQQQQQQQPQ	0.043383185	0.04170365
HLA-DPA1*02:02-DPB1*05:01	CSTTADYDRDHEWGF	0.021311708	0.0006912357
HLA-DPA1*02:02-DPB1*05:01	QGLYPNYLNPSSGQW	0.06490676	0.009198935
HLA-DPA1*02:02-DPB1*05:01	EQPGLQPHIKDVLHQ	0.18306276	0.027348708
HLA-DPA1*02:02-DPB1*05:01	ETSVERRSDRRRGDD	0.056775056	0.0037953418
HLA-DPA1*02:02-DPB1*05:01	AYAYCYHGETLLASD	0.21393809	0.0043056933
HLA-DPA1*02:02-DPB1*05:01	LVMAYGSLVFVLLFI	0.17098519	0.0018479172
HLA-DPA1*02:02-DPB1*05:01	MAISGVPVLGFFIIA	0.23300907	0.0048066503
HLA-DPA1*02:02-DPB1*05:01	HPPMIALQPLVTDDP	0.12328402	0.475156
HLA-DPA1*02:02-DPB1*05:01	VGSSVGGLLLLALIT	0.16557875	0.009531611
HLA-DPA1*02:02-DPB1*05:01	TCFSSGDLFTAHNFS	0.23011462	0.0007938631
HLA-DPA1*02:02-DPB1*05:01	VDLQSDGAAAEDIVA	0.04843023	0.11960386
HLA-DPA1*02:02-DPB1*05:01	QSAKTRFWKNVRYHM	0.44492975	0.14024425
HLA-DPA1*02:02-DPB1*05:01	EGTGMIDEEFTVARL	0.20126393	0.07565494
HLA-DPA1*02:02-DPB1*05:01	LQRPWRVPWLPWTIL	0.15928105	0.0019268818
HLA-DPA1*02:02-DPB1*05:01	WTSDSAGEECDAAEG	0.011728546	0.0014672272
HLA-DPA1*02:02-DPB1*05:01	LGSSDPRALPTLPTA	0.06132394	0.0030767578
HLA-DPA1*02:02-DPB1*05:01	TILLQYCFLLITCLL	0.1550139	0.00076374476
HLA-DPA1*02:02-DPB1*05:01	QTLLLLTVVFGFLYG	0.1993639	0.0019581963
HLA-DPA1*02:02-DPB1*05:01	EALPGDNVGFNVKNV	0.1566697	0.020796388
HLA-DPA1*02:02-DPB1*05:01	VNPEQLASAGFYYVG	0.20844379	0.040004205
HLA-DPA1*02:02-DPB1*05:01	MRWRTILLQYCFLLI	0.30451903	0.00077935867
HLA-DPA1*02:02-DPB1*05:01	KVLQTLGVLLTTCRD	0.47424805	0.004414635
HLA-DPA1*02:02-DPB1*05:01	HVESHWKVCPMCSEQ	0.0755309	0.0019290328
HLA-DPA1*02:02-DPB1*05:01	NYRDEADVLEVDQGF	0.061529502	0.0025918721
HLA-DPA1*02:02-DPB1*05:01	MQSRHGARTSDSDQQ	0.010701441	0.037236888
HLA-DPA1*02:02-DPB1*05:01	WTSDSAGEECDAAEG	0.011728546	0.0014672272
HLA-DPA1*02:02-DPB1*05:01	MKELLTENHQLKEAM	0.36269602	0.0032246325
HLA-DPA1*02:02-DPB1*05:01	VMERDAKDYADSIHA	0.20954232	0.06628509
HLA-DPA1*02:02-DPB1*05:01	EAKENGTNLTFIGDK	0.16189188	0.014286983
HLA-DPA1*02:02-DPB1*05:01	LLLLGLLLPASLTGG	0.14565453	0.0020297575
HLA-DPA1*02:02-DPB1*05:01	VCNLASLALNMYVTS	0.35537174	0.0012133006
HLA-DPA1*02:02-DPB1*05:01	LWVLGLCCVLLTFGS	0.089351445	0.0008337293
HLA-DPA1*02:02-DPB1*05:01	ITYPPAMKNAHAKAS	0.16762917	0.007992199
HLA-DPA1*02:02-DPB1*05:01	LVVVLSIVLEGPAPA	0.1262921	0.0017751951
HLA-DPA1*02:02-DPB1*05:01	SRLMTGEDGYYFTNL	0.2519552	0.0029011378
HLA-DPA1*02:02-DPB1*05:01	VKDAKIAVYSCPFDG	0.18490265	0.1583587
HLA-DPA1*02:02-DPB1*05:01	KIPCNDSKITSAVWG	0.13581964	0.0018516046
HLA-DPA1*02:02-DPB1*05:01	FFLLAAIQGATLLLF	0.26442036	0.0023601502
HLA-DPA1*02:02-DPB1*05:01	EEPASKQQKTENGAG	0.018497135	0.002410506
HLA-DPA1*02:02-DPB1*05:01	PRAWALLCLGLLLPG	0.28317147	0.0028025503
HLA-DPA1*02:02-DPB1*05:01	IFNGLFSRLRDFYGE	0.30638742	0.0031774305
HLA-DPA1*02:02-DPB1*05:01	DTQKAKQFLPFLQRA	0.70748824	0.041743726
HLA-DPA1*02:02-DPB1*05:01	GWAPPFCNTPGHGGS	0.0247926	0.0010168324
HLA-DPA1*02:02-DPB1*05:01	AAEPLTELEESIETV	0.11834454	0.009912098
HLA-DPA1*02:02-DPB1*05:01	HLVQFHEPDIYNYSA	0.1685743	0.01746012
HLA-DPA1*02:02-DPB1*05:01	TTKVQESLKKQEGLL	0.43649486	0.0037971116
HLA-DPA1*02:02-DPB1*05:01	LPGDNVGFNVKNVSV	0.13191114	0.12988403
HLA-DPA1*02:02-DPB1*05:01	GNGMCSRKQKRIFQT	0.17257936	0.00081860507
HLA-DPA1*02:02-DPB1*05:01	WRWGWGRRCLGRPGL	0.062515214	0.0005449615
HLA-DPA1*02:02-DPB1*05:01	QMKLIYQGRLLQDPA	0.3658048	0.09102843
HLA-DPA1*02:02-DPB1*05:01	LLRGARLKNTKEIFG	0.40723148	0.015911322
HLA-DPA1*02:02-DPB1*05:01	HSTYGAECFPACNPQ	0.075001806	0.23944178
HLA-DPA1*02:02-DPB1*05:01	PPPPIMTDGEDADYT	0.016221654	0.027366787
HLA-DPA1*02:02-DPB1*05:01	DLHLFGPNQRPAPCY	0.038051847	0.0020129574
HLA-DPA1*02:02-DPB1*05:01	PQNLLVDPDTAVLKL	0.2071401	0.01579881
HLA-DPA1*02:02-DPB1*05:01	SLVGNLAKDLGFGVG	0.32707348	0.00906072
HLA-DPA1*02:02-DPB1*05:01	LRGEINKVVNKYIDQ	0.39857164	0.2226278
HLA-DPA1*02:02-DPB1*05:01	LILAELLHVCDTAFE	0.26716033	0.0022646345
HLA-DPA1*02:02-DPB1*05:01	DKMEDIPEECENISS	0.096244924	0.008566616
HLA-DPA1*02:02-DPB1*05:01	DKDDTQQILKEHSPD	0.0814669	0.010573627
HLA-DPA1*02:02-DPB1*05:01	GKRDGTFLVRESSKQ	0.33863905	0.12196989
HLA-DPA1*02:02-DPB1*05:01	ALPGDNVGFNVKNVS	0.17120521	0.118581034
HLA-DPA1*02:02-DPB1*05:01	LLLLLAVAVRESWQT	0.3960866	0.0016534377
HLA-DPA1*02:02-DPB1*05:01	NVISPSDLSDIKGSV	0.16264278	0.049724407
HLA-DPA1*02:02-DPB1*05:01	SENSSDSDSSCGWTV	0.0049733995	0.000598681
HLA-DPA1*02:02-DPB1*05:01	SIMEECGGVHIHFPV	0.05707922	0.0037978166
HLA-DPA1*02:02-DPB1*05:01	QDGYVWQVTDMNRLH	0.23771992	0.5278563
HLA-DPA1*02:02-DPB1*05:01	LHEGAKSETAEELKK	0.0803639	0.4225808
HLA-DPA1*02:02-DPB1*05:01	ASICPTDGVKGMDGF	0.057270695	0.0007447121
HLA-DPA1*02:02-DPB1*05:01	GATIFEEYARKALDF	0.46128723	0.08289871
HLA-DPA1*02:02-DPB1*05:01	VVNMLAPYAVFDIVR	0.28821838	0.13875316
HLA-DPA1*02:02-DPB1*05:01	FQYTYEYQGNASKLV	0.2456445	0.0042710183
HLA-DPA1*02:02-DPB1*05:01	CLLGALVLLGLGVLL	0.100944534	0.0012164719
HLA-DPA1*02:02-DPB1*05:01	STPLLIHCRDGSQQT	0.11663068	0.0021221798
HLA-DPA1*02:02-DPB1*05:01	TPGFPSFNHTQFPPS	0.07665026	0.015712094
HLA-DPA1*02:02-DPB1*05:01	IATTPSKPTCDEKYA	0.034093916	0.02893303
HLA-DPA1*02:02-DPB1*05:01	CQNPASPPEEGSPDP	0.0027148898	0.0014467487
HLA-DPA1*02:02-DPB1*05:01	EHVESHWKVCPMCSE	0.100557484	0.0011130475
HLA-DPA1*02:02-DPB1*05:01	NYTFSLTVVDSDGAT	0.09597834	0.0056428523
HLA-DPA1*02:02-DPB1*05:01	ASIAAELQFRSLSRH	0.4482012	0.036018457
HLA-DPA1*02:02-DPB1*05:01	ETADEGRVDSAMETS	0.01702963	0.0027365012
HLA-DPA1*02:02-DPB1*05:01	QLAVLLKENDAFEDG	0.3796042	0.0024741597
HLA-DPA1*02:02-DPB1*05:01	QSRSEDGYEVCSCTS	0.027377462	0.00076714094
HLA-DPA1*02:02-DPB1*05:01	EEMGGQSSAAQATAS	0.026889674	0.008044392
HLA-DPA1*02:02-DPB1*05:01	TIQPPRKAVEEPLNA	0.17437997	0.01906457
HLA-DPA1*02:02-DPB1*05:01	CMYTLWWMLRRSLKK	0.6586752	0.0010610857
HLA-DPA1*02:02-DPB1*05:01	RRRLTCAKCVQSGDF	0.1048115	0.006733764
HLA-DPA1*02:02-DPB1*05:01	TTFQRFEVNGIPEER	0.087443024	0.63809234
HLA-DPA1*02:02-DPB1*05:01	SLLCRPLSCFLMLLP	0.4154859	0.00088097027
HLA-DPA1*02:02-DPB1*05:01	NSRDSTCPPNGYFQY	0.013738581	0.0013870809
HLA-DPA1*02:02-DPB1*05:01	PGDYTKGVEITGFPE	0.07432638	0.0072152964
HLA-DPA1*02:02-DPB1*05:01	CNKCGQLGVGNYKKR	0.1685214	0.0011465943
HLA-DPA1*02:02-DPB1*05:01	CPPPPPVSTISCSYE	0.028207745	0.004204049
HLA-DPA1*02:02-DPB1*05:01	NFVPRNLFEQFHRAA	0.4086982	0.022683788
HLA-DPA1*02:02-DPB1*05:01	DCWLLAAIASLTLND	0.21486637	0.00040017738
HLA-DPA1*02:02-DPB1*05:01	MRWRTILLQYCFLLI	0.30451903	0.00077935867
HLA-DPA1*02:02-DPB1*05:01	LAARGYLTGMAGKWH	0.17839411	0.031957444
HLA-DPA1*02:02-DPB1*05:01	SSLVFHVENFDHLKA	0.54370856	0.8672764
HLA-DPA1*02:02-DPB1*05:01	PIRGLLMALAVMFGT	0.30089122	0.0022405707
HLA-DPA1*02:02-DPB1*05:01	KYTLGFVVICALLLL	0.23220573	0.001199198
HLA-DPA1*02:02-DPB1*05:01	SLIKNLLVALKDFHS	0.57720023	0.008900171
HLA-DPA1*02:02-DPB1*05:01	MVSVSTPISEVYESE	0.11041423	0.060497444
HLA-DPA1*02:02-DPB1*05:01	DDYCDCKDGSDEPGT	0.011715182	0.0008902272
HLA-DPA1*02:02-DPB1*05:01	YLARKAFAKRQQQLT	0.4171956	0.06379961
HLA-DPA1*02:02-DPB1*05:01	KLEIAKRLALRINAQ	0.4411496	0.03212682
HLA-DPA1*02:02-DPB1*05:01	EGTFALDAASGRLYL	0.20476225	0.007436252
HLA-DPA1*02:02-DPB1*05:01	YSKYQSVSLLDKKSG	0.5453709	0.074487254
HLA-DPA1*02:02-DPB1*05:01	NETWAWKNATLAEQA	0.14916934	0.35051033
HLA-DPA1*02:02-DPB1*05:01	TSTSQSLTEPPDEKP	0.019329773	0.0046778237
HLA-DPA1*02:02-DPB1*05:01	LLHALANKMGLKFQR	0.48694864	0.046047844
HLA-DPA1*02:02-DPB1*05:01	EVPQGKGNVLGNSKS	0.10226456	0.02061135
HLA-DPA1*02:02-DPB1*05:01	IVFFLIGFMIGYLGY	0.19130607	0.0033384175
HLA-DPA1*02:02-DPB1*05:01	YQPCVQRAEGYFRKW	0.35243818	0.0005593856
HLA-DPA1*02:02-DPB1*05:01	KFESIYSNYLQSIED	0.4657257	0.14651057
HLA-DPA1*02:02-DPB1*05:01	GLSLDQTHMVERSEC	0.058988746	0.0016098069
HLA-DPA1*02:02-DPB1*05:01	GTFLTLLLFCLCAFL	0.1363484	0.00084021303
HLA-DPA1*02:02-DPB1*05:01	NIFQALNVYYNYSGQ	0.27238512	0.004142936
HLA-DPA1*02:02-DPB1*05:01	YDESKPFTCLDGSAT	0.08399076	0.0016622869
HLA-DPA1*02:02-DPB1*05:01	LLPALFLVLLVLGFE	0.17318255	0.0031948437
HLA-DPA1*02:02-DPB1*05:01	TDTNGSDNSIPMAYL	0.056682307	0.00094797753
HLA-DPA1*02:02-DPB1*05:01	EGPCEAQLECLDNGD	0.05634122	0.0014570574
HLA-DPA1*02:02-DPB1*05:01	KGDIEKCLTAIVKCA	0.4204215	0.0015672043
HLA-DPA1*02:02-DPB1*05:01	IGEFFSASSVTIVDT	0.14010705	0.088682845
HLA-DPA1*02:02-DPB1*05:01	FRNTTIFLKFDGEPC	0.44302055	0.002151444
HLA-DPA1*02:02-DPB1*05:01	MRRAKLAKEKAEKER	0.18183489	0.21519926
HLA-DPA1*02:02-DPB1*05:01	GISSSSVLHGMVFKK	0.4066767	0.087998286
HLA-DPA1*02:02-DPB1*05:01	VRQYFIEAHEIQWDY	0.19509673	0.032668285
HLA-DPA1*02:02-DPB1*05:01	PPSGPAGELKFEPHI	0.1400078	0.34326783
HLA-DPA1*02:02-DPB1*05:01	KKSGVINLTEEVLWV	0.3718175	0.0022837396
HLA-DPA1*02:02-DPB1*05:01	NAVDSCLQKIFLTVT	0.3967908	0.0012626112
HLA-DPA1*02:02-DPB1*05:01	LFLWEYGDLHLFGPN	0.23154719	0.043415397
HLA-DPA1*02:02-DPB1*05:01	GTDTVQEEEESPAEG	0.003504027	0.030369554
HLA-DPA1*02:02-DPB1*05:01	KLKERILQLDLENKT	0.4832821	0.8614726
HLA-DPA1*02:02-DPB1*05:01	GGPGGSSTGFGNFEE	0.03037722	0.094229445
HLA-DPA1*02:02-DPB1*05:01	TLDMDLVFLFDNSKI	0.50824106	0.0013804195
HLA-DPA1*02:02-DPB1*05:01	RDGKYDLDFKSPTDP	0.08249283	0.23894557
HLA-DPA1*02:02-DPB1*05:01	QAQTERENLRIALRY	0.2532858	0.007949886
HLA-DPA1*02:02-DPB1*05:01	NFYALLKSIDSEKEA	0.42680374	0.011450829
HLA-DPA1*02:02-DPB1*05:01	LSKMVSEAKLRADEA	0.36529133	0.1148237
HLA-DPA1*02:02-DPB1*05:01	ECKYWHYDENLLTSS	0.3815566	0.0016928654
HLA-DPA1*02:02-DPB1*05:01	RWRTILLQYCFLLIT	0.228722	0.0007941207
HLA-DPA1*02:02-DPB1*05:01	RTILLQYCFLLITCL	0.20355387	0.0010056453
HLA-DPA1*02:02-DPB1*05:01	AQLGRGSFMLGLETH	0.25497648	0.0052327127
HLA-DPA1*02:02-DPB1*05:01	LKKLLISYISIICVY	0.3415082	0.0024092516
HLA-DPA1*02:02-DPB1*05:01	PERGDLSCRMHTCFD	0.076367415	0.0016268309
HLA-DPA1*02:02-DPB1*05:01	PTPTCDSPQMTAPSL	0.036584552	0.000517847
HLA-DPA1*02:02-DPB1*05:01	MEESKAKFENLCKLM	0.5189342	0.0015822046
HLA-DPA1*02:02-DPB1*05:01	ALLTVSTPSWCQSTE	0.110389315	0.029442307
HLA-DPA1*02:02-DPB1*05:01	EAINFGCFTIKSDVW	0.28239787	0.0025882986
HLA-DPA1*02:02-DPB1*05:01	SFNIVDIKPANMEEL	0.17529391	0.01853292
HLA-DPA1*02:02-DPB1*05:01	PANVSFVLVPFKVLD	0.5620561	0.01003482
HLA-DPA1*02:02-DPB1*05:01	ISGVPVLGFFIIAVL	0.2452367	0.0018177277
HLA-DPA1*02:02-DPB1*05:01	SGPRGTLLLLPLLLL	0.42985854	0.009897696
HLA-DPA1*02:02-DPB1*05:01	LQLTEEDLETNKLDP	0.073210925	0.037619587
HLA-DPA1*02:02-DPB1*05:01	TSPCCIVTSTYGWTA	0.08650234	0.0005684643
HLA-DPA1*02:02-DPB1*05:01	EDHVCTIAKVPFRGA	0.2263708	0.0051233815
HLA-DPA1*02:02-DPB1*05:01	QDNQGGAPNYYPNSF	0.04594029	0.0036585205
HLA-DPA1*02:02-DPB1*05:01	PMRDAPCLLKTKDWW	0.30258074	0.0009254675
HLA-DPA1*02:02-DPB1*05:01	SYAQMVRVLRRTASR	0.47079495	0.00814785
HLA-DPA1*02:02-DPB1*05:01	PQGLRTIGVITKLDL	0.46805727	0.016426796
HLA-DPA1*02:02-DPB1*05:01	VLDVVYLVYESKHLH	0.5167591	0.085031234
HLA-DPA1*02:02-DPB1*05:01	MDGAMGYVQPPPPPY	0.02384847	0.012020551
HLA-DPA1*02:02-DPB1*05:01	TNVCGKEDFGDHTSL	0.049931463	0.0028627752
HLA-DPA1*02:02-DPB1*05:01	YLCIAVAAGAGTGYF	0.11159805	0.0006095238
HLA-DPA1*02:02-DPB1*05:01	KDVMWIGFLTRTVLE	0.44437796	0.015278863
HLA-DPA1*02:02-DPB1*05:01	GRLLLLLLVGLTAPA	0.21471249	0.005663451
HLA-DPA1*02:02-DPB1*05:01	ELQESNVRLKLTIVD	0.18787853	0.003512708
HLA-DPA1*02:02-DPB1*05:01	SNSAQGSDESLITCK	0.042815734	0.004382993
HLA-DPA1*02:02-DPB1*05:01	EPGAATQRGPSGRAP	0.015485226	0.016055532
HLA-DPA1*02:02-DPB1*05:01	TDPTCPSLSPGVSQC	0.025137536	0.000787142
HLA-DPA1*02:02-DPB1*05:01	ARNGDHCPLGPGRCC	0.011552657	0.0005100084
HLA-DPA1*02:02-DPB1*05:01	GSGGGRGAGGEENKE	0.010883925	0.011597184
HLA-DPA1*02:02-DPB1*05:01	EELSKTVVQVAKNQH	0.31365442	0.4848198
HLA-DPA1*02:02-DPB1*05:01	WLKLLAFGFAFLDTE	0.46382788	0.00116578
HLA-DPA1*02:02-DPB1*05:01	LGDKNKNCTLSIHPV	0.19635274	0.0034987032
HLA-DPA1*02:02-DPB1*05:01	AGPGPGPGDPDEQYD	0.002622372	0.090376206
HLA-DPA1*02:02-DPB1*05:01	QINQRQESLPHAGPI	0.073415466	0.16327724
HLA-DPA1*02:02-DPB1*05:01	ALTVHVTQPKDGGFC	0.13712682	0.0011470362
HLA-DPA1*02:02-DPB1*05:01	IQEKQNKHCLVTVEK	0.20203127	0.060082573
HLA-DPA1*02:02-DPB1*05:01	VKIQGQNKEMLAAAC	0.3494344	0.001205385
HLA-DPA1*02:02-DPB1*05:01	PCVQRAEGYFRKWKE	0.43129203	0.00067076326
HLA-DPA1*02:02-DPB1*05:01	CITIIGGGDTATCCA	0.012427061	0.0005517503
HLA-DPA1*02:02-DPB1*05:01	RKEDVSGAISHLSLG	0.12857662	0.8560446
HLA-DPA1*02:02-DPB1*05:01	NPGFEASPPAQGIPE	0.023617776	0.2187083
HLA-DPA1*02:02-DPB1*05:01	ATAGNIPPPPPGCPP	0.003330547	0.012092907
HLA-DPA1*02:02-DPB1*05:01	FFILNSIWSHQMYYM	0.27934447	0.003625912
HLA-DPA1*02:02-DPB1*05:01	YTLVVLDDISPGKES	0.2384057	0.0063652685
HLA-DPA1*02:02-DPB1*05:01	RFNPNISWQPIPVHT	0.06790482	0.0135565605
HLA-DPA1*02:02-DPB1*05:01	IKKVERSREKIQKHV	0.36032838	0.009446597
HLA-DPA1*02:02-DPB1*05:01	GGLIKGRFGQARMVT	0.28435838	0.014475931
HLA-DPA1*02:02-DPB1*05:01	EVNAADAFDIGSFDE	0.10453214	0.008685075
HLA-DPA1*02:02-DPB1*05:01	EAVLVESIPEGLDFP	0.118436314	0.0034866917
HLA-DPA1*02:02-DPB1*05:01	DHIAGDEDHTDGVVA	0.0034662806	0.114723645
HLA-DPA1*02:02-DPB1*05:01	LLLLLAVAVRESWQT	0.3960866	0.0016534377
HLA-DPA1*02:02-DPB1*05:01	FKVYYPKYLSKIVIF	0.45665342	0.009281861
HLA-DPA1*02:02-DPB1*05:01	ESEMEDAYHEHQANL	0.07215702	0.038532995
HLA-DPA1*02:02-DPB1*05:01	VPCLADGQKELHYLP	0.2670559	0.0013212764
HLA-DPA1*02:02-DPB1*05:01	FLLSNDVNSVCDGTC	0.0942836	0.00090229494
HLA-DPA1*02:02-DPB1*05:01	INTLLMDELTVPTVV	0.25707468	0.0024455679
HLA-DPA1*02:02-DPB1*05:01	GGGDTATCCAKWNTE	0.02522994	0.0023396031
HLA-DPA1*02:02-DPB1*05:01	TMGSYRCTCKIGFGP	0.11325637	0.004109758
HLA-DPA1*02:02-DPB1*05:01	LLLLAAACAVFLACP	0.15546785	0.0055643395
HLA-DPA1*02:02-DPB1*05:01	EYLLKAWLMSDKTDH	0.48344204	0.12593722
HLA-DPA1*02:02-DPB1*05:01	VFIGHVDAGKSTIGG	0.060545076	0.15269555
HLA-DPA1*02:02-DPB1*05:01	YAPLTVSVIVQDEGV	0.10269833	0.0047481963
HLA-DPA1*02:02-DPB1*05:01	WGIVNHAGRRPDSLQ	0.049121544	0.017893171
HLA-DPA1*02:02-DPB1*05:01	FLIGFMIGYLGYCKG	0.49756572	0.0026303383
HLA-DPA1*02:02-DPB1*05:01	LYRGQALHGRHPRPP	0.044598214	0.092768945
HLA-DPA1*02:02-DPB1*05:01	LDSESRYPQALVCYQ	0.16425057	0.0028830569
HLA-DPA1*02:02-DPB1*05:01	VTGYAIPTVCVGLAF	0.11692565	0.0063431235
HLA-DPA1*02:02-DPB1*05:01	FGYVHGVSGPVVTAC	0.027107038	0.0019500334
HLA-DPA1*02:02-DPB1*05:01	LSENPRNGEDQICPK	0.0132022835	0.004026738
HLA-DPA1*02:02-DPB1*05:01	QKAVLSHTFGGPLLK	0.2426614	0.017024849
HLA-DPA1*02:02-DPB1*05:01	MSLFLFFFVLFLCLF	0.1280058	0.0017912649
HLA-DPA1*02:02-DPB1*05:01	ETVLPSLDLSPQQIF	0.068235666	0.0027257896
HLA-DPA1*02:02-DPB1*05:01	FSSPSREECPKPLSR	0.049397778	0.0045075854
HLA-DPA1*02:02-DPB1*05:01	WARLSLTVCGDSRMA	0.2059519	0.0018929064
HLA-DPA1*02:02-DPB1*05:01	NQSYSQAGITETEWT	0.030334266	0.0025585047
HLA-DPA1*02:02-DPB1*05:01	IGGGDTATCCAKWNT	0.024306305	0.0014733659
HLA-DPA1*02:02-DPB1*05:01	ALTLAARPAPSPGLG	0.06951724	0.044515092
HLA-DPA1*02:02-DPB1*05:01	TLPSTIMNHPTHKSL	0.31118694	0.0053646136
HLA-DPA1*02:02-DPB1*05:01	YYIMAEEVEWDYCPD	0.096351855	0.002498659
HLA-DPA1*02:02-DPB1*05:01	EKLCSVEQDLAMGSD	0.16846389	0.0018940739
HLA-DPA1*02:02-DPB1*05:01	QVPMVVMPHGGPHSS	0.09704004	0.009371452
HLA-DPA1*02:02-DPB1*05:01	SMASFDCEVVPKEPA	0.26375553	0.016108874
HLA-DPA1*02:02-DPB1*05:01	RSPHLGPAPARRPQR	0.0831765	0.056270786
HLA-DPA1*02:02-DPB1*05:01	EARIRILTNNSQTPI	0.08019318	0.15029676
HLA-DPA1*02:02-DPB1*05:01	SVCYSATVTFFKVKW	0.5762114	0.00080064544
HLA-DPA1*02:02-DPB1*05:01	VLTLAVLFLTGSQAR	0.27988136	0.0020030993
HLA-DPA1*02:02-DPB1*05:01	ASPGCLWLLAVALLP	0.14745551	0.0006807366
HLA-DPA1*02:02-DPB1*05:01	LPGGSCMAVLTVTLM	0.14354065	0.0015240466
HLA-DPA1*02:02-DPB1*05:01	IKWKALFEEVPELLT	0.4638179	0.019066555
HLA-DPA1*02:02-DPB1*05:01	DGFISNLTIQRQYFP	0.24372864	0.007991739
HLA-DPA1*02:02-DPB1*05:01	VNQKKVYDLNKIAKE	0.4798867	0.6102115
HLA-DPA1*02:02-DPB1*05:01	QSRDRSLCHGKGFLE	0.10108956	0.0032943445
HLA-DPA1*02:02-DPB1*05:01	LAAAGARAGGYETCP	0.030798603	0.0009078643
HLA-DPA1*02:02-DPB1*05:01	GVRPQPAPFSSLNSS	0.07538178	0.02283499
HLA-DPA1*02:02-DPB1*05:01	NQDVINAIEQDYRLP	0.11288886	0.015837163
HLA-DPA1*02:02-DPB1*05:01	IHVLQTDRSDSEIIG	0.03835701	0.14173576
HLA-DPA1*02:02-DPB1*05:01	VNLEHRDMGGWTALM	0.10102387	0.0017998017
HLA-DPA1*02:02-DPB1*05:01	LRRVSHQGYSTEAEF	0.03903248	0.24093477
HLA-DPA1*02:02-DPB1*05:01	CCPRGFHCSADGRSC	0.013312275	0.0012838886
HLA-DPA1*02:02-DPB1*05:01	RSPFEVKVGTECGNQ	0.09197236	0.0023275001
HLA-DPA1*02:02-DPB1*05:01	SSPVQKDHAPLWSKC	0.21943252	0.000990853
HLA-DPA1*02:02-DPB1*05:01	THEACPVRALLASWA	0.12895614	0.0014679495
HLA-DPA1*02:02-DPB1*05:01	GSEVSDKRTCVSLTT	0.069457866	0.0014107793
HLA-DPA1*02:02-DPB1*05:01	ASIQEETEEVVNSQL	0.054290533	0.005196068
HLA-DPA1*02:02-DPB1*05:01	TKAQLAGGVILGVAL	0.24206877	0.009933451
HLA-DPA1*02:02-DPB1*05:01	CLPEPVNLQASVTVS	0.03356907	0.00063401414
HLA-DPA1*02:02-DPB1*05:01	IEGTFIYLRDSTEFF	0.38028255	0.040715385
HLA-DPA1*02:02-DPB1*05:01	MSRLDHPFFVKLYFT	0.49808452	0.02901512
HLA-DPA1*02:02-DPB1*05:01	SSGGKGGSCSQAACS	0.016094735	0.007846929
HLA-DPA1*02:02-DPB1*05:01	KTLLFVRLLTGLYRD	0.6358497	0.0037059716
HLA-DPA1*02:02-DPB1*05:01	ALIRSVLLQERGGNN	0.36609602	0.054047782
HLA-DPA1*02:02-DPB1*05:01	AIGEGMTRKDHADVS	0.05711416	0.0058661713
HLA-DPA1*02:02-DPB1*05:01	FCCAMETGVRIYNVE	0.19054715	0.0006259593
HLA-DPA1*02:02-DPB1*05:01	WVFAAIFLLLSLAAS	0.17281011	0.0017200228
HLA-DPA1*02:02-DPB1*05:01	TQATPNNSHTAPPVT	0.009618524	0.004635776
HLA-DPA1*02:02-DPB1*05:01	KYAGSNIVQLLIGNK	0.4396757	0.04554195
HLA-DPA1*02:02-DPB1*05:01	PLFGVHLNIGIPSLT	0.095638014	0.0033476185
HLA-DPA1*02:02-DPB1*05:01	RFCRASADSHGSPRV	0.019940285	0.00080515584
HLA-DPA1*02:02-DPB1*05:01	VEPKTECERLAGTES	0.13803771	0.004261871
HLA-DPA1*02:02-DPB1*05:01	TRTTVRTGLDLKANK	0.24383691	0.55114555
HLA-DPA1*02:02-DPB1*05:01	HHVEPLERLEKLLTK	0.52086014	0.008238217
HLA-DPA1*02:02-DPB1*05:01	ITLNLPQDVWLYQSV	0.16129047	0.0013725947
HLA-DPA1*02:02-DPB1*05:01	PTILVKNKKLEKEKE	0.4497692	0.23356488
HLA-DPA1*02:02-DPB1*05:01	CMQDNQGGAPNYYPN	0.024959933	0.0010341136
HLA-DPA1*02:02-DPB1*05:01	VTGEMVEELILSGAD	0.19536118	0.006757886
HLA-DPA1*02:02-DPB1*05:01	NMEARLAERKFMNPF	0.48532042	0.017388683
HLA-DPA1*02:02-DPB1*05:01	LASRHHSRSTGALYA	0.052348305	0.004892937
HLA-DPA1*02:02-DPB1*05:01	SVRVAAAVVRALPRR	0.46654832	0.27112612
HLA-DPA1*02:02-DPB1*05:01	CSLLLGNVLVNTSLT	0.3535188	0.0010086499
HLA-DPA1*02:02-DPB1*05:01	ILLQYCFLLITCLLT	0.18710865	0.0006266388
HLA-DPA1*02:02-DPB1*05:01	YVRGPNVEAGCLNPH	0.017085357	0.036793806
HLA-DPA1*02:02-DPB1*05:01	SFNCTPIEGMLSHQL	0.15417224	0.0011170869
HLA-DPA1*02:02-DPB1*05:01	GMNDQDLPNWSNENV	0.028245773	0.0015960671
HLA-DPA1*02:02-DPB1*05:01	VTQVAHSPQGYNTAR	0.022144737	0.01530653
HLA-DPA1*02:02-DPB1*05:01	EDGPVFYPPPKKTKH	0.19635078	0.13538936
HLA-DPA1*02:02-DPB1*05:01	SLQHLGSSDPRALPT	0.051539198	0.074230276
HLA-DPA1*02:02-DPB1*05:01	ANGIKIGPQQSISTS	0.14408319	0.03580709
HLA-DPA1*02:02-DPB1*05:01	FKYIIIGDTGVGKSC	0.2189396	0.0020211148
HLA-DPA1*02:02-DPB1*05:01	GRENNKDYFSPELLV	0.3300904	0.0067991465
HLA-DPA1*02:02-DPB1*05:01	EAGRLSNISHLNYCE	0.17334524	0.26815936
HLA-DPA1*02:02-DPB1*05:01	IRRGRTRPQALLFLC	0.33499962	0.0011994762
HLA-DPA1*02:02-DPB1*05:01	RSRSRSYSPAHNRER	0.112171814	0.46076012
HLA-DPA1*02:02-DPB1*05:01	RRAFHGWNEFDISED	0.14867802	0.051753007
HLA-DPA1*02:02-DPB1*05:01	NKTQEQSDVKLPKGK	0.07568557	0.006375213
HLA-DPA1*02:02-DPB1*05:01	SSSPSPLSIKKCPIC	0.13293916	0.0013855718
HLA-DPA1*02:02-DPB1*05:01	DSGPLPETHKFGEGV	0.13637896	0.0038918392
HLA-DPA1*02:02-DPB1*05:01	LLIALGLLLAAPAQA	0.2087055	0.004879146
HLA-DPA1*02:02-DPB1*05:01	ISILLLGVAHFKGQW	0.50249493	0.0017758135
HLA-DPA1*02:02-DPB1*05:01	LERVYLSRKKVACPV	0.3955169	0.007467538
HLA-DPA1*02:02-DPB1*05:01	WCQRKTAPYKNVNVQ	0.16351555	0.0014053328
HLA-DPA1*02:02-DPB1*05:01	QGIPQLVSNISACQV	0.074888416	0.0011442879
HLA-DPA1*02:02-DPB1*05:01	NFSQKILKVAACDPV	0.24291886	0.0578248
HLA-DPA1*02:02-DPB1*05:01	VRWFRNGQEEKAGVV	0.15516597	0.1685253
HLA-DPA1*02:02-DPB1*05:01	VSVSTPISEVYESEK	0.15670004	0.1475087
HLA-DPA1*02:02-DPB1*05:01	CCLWLLGAVLLMDAS	0.22517656	0.0004910611
HLA-DPA1*02:02-DPB1*05:01	SKASLGNKLLLKANV	0.4234089	0.007816174
HLA-DPA1*02:02-DPB1*05:01	GLITVIVSLLTPPPT	0.13561882	0.015516594
HLA-DPA1*02:02-DPB1*05:01	NRETAPRTIFQRVLD	0.22629146	0.0119284885
HLA-DPA1*02:02-DPB1*05:01	CINSIWWCDFDNDCG	0.118371084	0.00083967735
HLA-DPA1*02:02-DPB1*05:01	CCFRNNDHPEITYRL	0.06397297	0.00084075343
HLA-DPA1*02:02-DPB1*05:01	TFCTEDPENTSISPG	0.025983578	0.00058981235
HLA-DPA1*02:02-DPB1*05:01	NMRKITKGNVTIKLW	0.3373848	0.0060816044
HLA-DPA1*02:02-DPB1*05:01	QLDGEGDGPLSNQLS	0.021347394	0.003317207
HLA-DPA1*02:02-DPB1*05:01	IKQSAQLTALAAQQQ	0.30693445	0.06219387
HLA-DPA1*02:02-DPB1*05:01	CNLREKISKYMDRAE	0.355204	0.0011505147
HLA-DPA1*02:02-DPB1*05:01	YFERSIVDLYTGNAE	0.13570996	0.012557635
HLA-DPA1*02:02-DPB1*05:01	GQSYLEGCLACLTAY	0.19322413	0.0011106055
HLA-DPA1*02:02-DPB1*05:01	RAGIIQVLLEAVAIA	0.2608781	0.0036117763
HLA-DPA1*02:02-DPB1*05:01	VCVSFLVFMIILGVF	0.12482424	0.0008376042
HLA-DPA1*02:02-DPB1*05:01	APEEVLPFTEGDILE	0.108060524	0.050837122
HLA-DPA1*02:02-DPB1*05:01	TSVVGHLSTSLFTFK	0.42436132	0.06961882
HLA-DPA1*02:02-DPB1*05:01	PPPGIHYQHLMPPPP	0.07759299	0.25970045
HLA-DPA1*02:02-DPB1*05:01	PPMGPPMGIPPGRGT	0.07024146	0.0050959806
HLA-DPA1*02:02-DPB1*05:01	EVVNMLAPYAVFDIV	0.26046702	0.002667894
HLA-DPA1*02:02-DPB1*05:01	NACVPRPCSLLCLPK	0.17909461	0.0009262847
HLA-DPA1*02:02-DPB1*05:01	TCKAKMNGTHFVLES	0.348874	0.0019886077
HLA-DPA1*02:02-DPB1*05:01	LQGGPGGSSTGFGNF	0.033944745	0.27389163
HLA-DPA1*02:02-DPB1*05:01	LALALCVPGARGRAL	0.2828644	0.000896264
HLA-DPA1*02:02-DPB1*05:01	WELLKEGFLLALTQG	0.58684707	0.0062754415
HLA-DPA1*02:02-DPB1*05:01	KKNQKLEYKYSKLVM	0.5799266	0.049090065
HLA-DPA1*02:02-DPB1*05:01	LKAFLDSLPDVKIVK	0.45984635	0.088161804
HLA-DPA1*02:02-DPB1*05:01	QYCFLLITCLLTALE	0.21865584	0.00045934413
HLA-DPA1*02:02-DPB1*05:01	PLDGGLDKMEDIPEE	0.0788668	0.0049107866
HLA-DPA1*02:02-DPB1*05:01	ILSVMLIFAFFQELV	0.21693046	0.0009993142
HLA-DPA1*02:02-DPB1*05:01	PSSFQEQPHGNITFN	0.04290942	0.010073593
HLA-DPA1*02:02-DPB1*05:01	FRSNFGYNIPLKHLA	0.43990803	0.1682097
HLA-DPA1*02:02-DPB1*05:01	RKSRKTLCIIILILV	0.30659664	0.00088440086
HLA-DPA1*02:02-DPB1*05:01	TITLDKEMSFSVLLH	0.5493892	0.012811234
HLA-DPA1*02:02-DPB1*05:01	VRISGRGFCVKMFYI	0.30784595	0.00070050935
HLA-DPA1*02:02-DPB1*05:01	QGLNFKFGDILHVIN	0.56579125	0.68789625
HLA-DPA1*02:02-DPB1*05:01	LCMDVGFTMSNSIPG	0.13988166	0.00053673534
HLA-DPA1*02:02-DPB1*05:01	FLCDKDKTSTVAPTI	0.137647	0.000690393
HLA-DPA1*02:02-DPB1*05:01	RAHRVVAELQAGTCF	0.121744014	0.0043286146
HLA-DPA1*02:02-DPB1*05:01	ARSPAINLMGFNVEE	0.10380312	0.03697073
HLA-DPA1*02:02-DPB1*05:01	DVNVAACKENFQRFL	0.429947	0.0067662112
HLA-DPA1*02:02-DPB1*05:01	LNLTLHQSAQLSVLL	0.1708706	0.0019020584
HLA-DPA1*02:02-DPB1*05:01	LAPCCLWLLGAVLLM	0.16793472	0.000664896
HLA-DPA1*02:02-DPB1*05:01	PSASLPPAQLLLRAA	0.18027943	0.0024758398
HLA-DPA1*02:02-DPB1*05:01	WQPHNCQYGVLTKPQ	0.054147225	0.0024824005
HLA-DPA1*02:02-DPB1*05:01	RTSFQNLIEGFEALL	0.3417224	0.0012025672
HLA-DPA1*02:02-DPB1*05:01	KRAFPHLVNAGKYST	0.3592356	0.0046263477
HLA-DPA1*02:02-DPB1*05:01	CDFDNDCGDMSDERN	0.025994964	0.0007999628
HLA-DPA1*02:02-DPB1*05:01	VAKFAAKGEGQLGPA	0.11672362	0.079601005
HLA-DPA1*02:02-DPB1*05:01	LSYKFRLLLLLTLCL	0.28776562	0.0010708508
HLA-DPA1*02:02-DPB1*05:01	SAGRPKRPHARRALC	0.11849032	0.0021507828
HLA-DPA1*02:02-DPB1*05:01	FKGCPFHRIIKKFMI	0.5396621	0.0009722553
HLA-DPA1*02:02-DPB1*05:01	ETDKQEKKEVHKCGF	0.047320437	0.0007077232
HLA-DPA1*02:02-DPB1*05:01	NKGLIDEITKKNIQL	0.31135014	0.039304204
HLA-DPA1*02:02-DPB1*05:01	PSSGQWGQHHVSVGG	0.0106298635	0.03831301
HLA-DPA1*02:02-DPB1*05:01	FNAGHSDVADNGTLF	0.012970423	0.1132466
HLA-DPA1*02:02-DPB1*05:01	LLLTKTGKLFHIDFG	0.3855097	0.36113682
HLA-DPA1*02:02-DPB1*05:01	IFAFFQELVIAGIVE	0.23261936	0.0018637124
HLA-DPA1*02:02-DPB1*05:01	LAFLPPDPTYTLMCD	0.08265774	0.0009804962
HLA-DPA1*02:02-DPB1*05:01	NKEMLAAACQMFLGK	0.45435724	0.015478137
HLA-DPA1*02:02-DPB1*05:01	LLPPLWNRTFSWGFD	0.14555761	0.003740215
HLA-DPA1*02:02-DPB1*05:01	LGPGPGPTTPLFLLL	0.08028325	0.0071646185
HLA-DPA1*02:02-DPB1*05:01	YASSGEHEKCGQYIQ	0.07304032	0.0026134807
HLA-DPA1*02:02-DPB1*05:01	VTSPCCIVTSTYGWT	0.087728254	0.000729418
HLA-DPA1*02:02-DPB1*05:01	LFLSLPVLVVVLSIV	0.28895277	0.0027469352
HLA-DPA1*02:02-DPB1*05:01	LLALITAVLYKVGFF	0.5086215	0.004590011
HLA-DPA1*02:02-DPB1*05:01	ILVVITFAFYKKARS	0.6915745	0.010541995
HLA-DPA1*02:02-DPB1*05:01	VEIKKQLSKYESQLS	0.5339024	0.009877928
HLA-DPA1*02:02-DPB1*05:01	IVTSLLGYRKYQPNI	0.5350067	0.003029036
HLA-DPA1*02:02-DPB1*05:01	SMGSITCIAWKGDTL	0.1851734	0.0078969905
HLA-DPA1*02:02-DPB1*05:01	GDRVPADLRLFEAVD	0.26299772	0.03544267
HLA-DPA1*02:02-DPB1*05:01	VMDPKQMNVAAAVWA	0.1766826	0.13372208
HLA-DPA1*02:02-DPB1*05:01	IVPVFLALIPYWTVY	0.32551464	0.008591101
HLA-DPA1*02:02-DPB1*05:01	RGLRARVRPLFCALL	0.39727983	0.0025942381
HLA-DPA1*02:02-DPB1*05:01	QIPSRKQITVHNPST	0.06854067	0.040621396
HLA-DPA1*02:02-DPB1*05:01	VDQISSGFFSPKEPD	0.17970243	0.044514425
HLA-DPA1*02:02-DPB1*05:01	DSKTPVSTEQASRIH	0.04814532	0.17071117
HLA-DPA1*02:02-DPB1*05:01	QKRYPLALNRIAAQE	0.3768307	0.07944529
HLA-DPA1*02:02-DPB1*05:01	VPKTVSFASSQQEEV	0.17251787	0.052483987
HLA-DPA1*02:02-DPB1*05:01	QLLGVGPTYLLIQLN	0.20031266	0.0015032094
HLA-DPA1*02:02-DPB1*05:01	DPAAGSQGPLSTTLT	0.024833249	0.0063114017
HLA-DPA1*02:02-DPB1*05:01	VLGLVSCTFFLAVNG	0.2952131	0.004517196
HLA-DPA1*02:02-DPB1*05:01	VLQMEPDNVNALKDR	0.14678714	0.53484154
HLA-DPA1*02:02-DPB1*05:01	HFIMQVVCEATQCPD	0.06526709	0.0026572489
HLA-DPA1*02:02-DPB1*05:01	LHPVEFAALAHYKLV	0.47061926	0.060700487
HLA-DPA1*02:02-DPB1*05:01	GSGGFTAPVGGPDGT	0.017930295	0.0071903914
HLA-DPA1*02:02-DPB1*05:01	NLNMEADPGQYRCNG	0.039931156	0.0016148232
HLA-DPA1*02:02-DPB1*05:01	ETTPFSPLVATSESV	0.07602584	0.0030033267
HLA-DPA1*02:02-DPB1*05:01	AILLCSLALGSVTVH	0.23786892	0.001797355
HLA-DPA1*02:02-DPB1*05:01	KIPPESTLIFNIDLL	0.32405043	0.00452062
HLA-DPA1*02:02-DPB1*05:01	ENLQHTQAEEEAHLL	0.038849074	0.08207487
HLA-DPA1*02:02-DPB1*05:01	MRWRTILLQYCFLLI	0.30451903	0.00077935867
HLA-DPA1*02:02-DPB1*05:01	YNDFINKELILFSNS	0.50882673	0.047470234
HLA-DPA1*02:02-DPB1*05:01	LCVAFKEIAPDDYER	0.1993937	0.00471806
HLA-DPA1*02:02-DPB1*05:01	MEMQSRHGARTSDSD	0.06154028	0.005778195
HLA-DPA1*02:02-DPB1*05:01	MAPLGMLLGLLMAAC	0.22273435	0.0014082775
HLA-DPA1*02:02-DPB1*05:01	LWVLGLCCVLLTFGS	0.089351445	0.0008337293
HLA-DPA1*02:02-DPB1*05:01	KSSSMFHIMKHNHYS	0.49387613	0.13087027
HLA-DPA1*02:02-DPB1*05:01	ERLAGTESPVREEPG	0.029037472	0.050995134
HLA-DPA1*02:02-DPB1*05:01	SFGDPKERVRWRTKQ	0.12953351	0.0089771915
HLA-DPA1*02:02-DPB1*05:01	ALSVVSSAVPKTWVS	0.37203172	0.016943846
HLA-DPA1*02:02-DPB1*05:01	LSRQVRCFSTSVVRP	0.24526909	0.043533392
HLA-DPA1*02:02-DPB1*05:01	LGKKDVMWIGFLTRT	0.6007877	0.061490186
HLA-DPA1*02:02-DPB1*05:01	RRFCPRPFLVGLVVA	0.26894525	0.007834986
HLA-DPA1*02:02-DPB1*05:01	ADAYVEKGILDKEEA	0.14392084	0.34099355
HLA-DPA1*02:02-DPB1*05:01	DRGTNHLLFNMLPGG	0.2678393	0.21613371
HLA-DPA1*02:02-DPB1*05:01	DAREKVLQTLGVLLT	0.47994745	0.042660203
HLA-DPA1*02:02-DPB1*05:01	RPWVLGKVMEKEYCQ	0.3157083	0.018625554
HLA-DPA1*02:02-DPB1*05:01	NDLWLNEGFATFMEY	0.36474925	0.0039549125
HLA-DPA1*02:02-DPB1*05:01	LTNQTGEAGRLSNIS	0.048007682	0.0033116494
HLA-DPA1*02:02-DPB1*05:01	LGGKLTGTANKASLC	0.22735398	0.002404721
HLA-DPA1*02:02-DPB1*05:01	FEHYTRQVVDCQLAD	0.052363396	0.076050736
HLA-DPA1*02:02-DPB1*05:01	AGVPHCERDDCSLPL	0.027674982	0.0097037535
HLA-DPA1*02:02-DPB1*05:01	SHEGGKKKALKQPKK	0.13648254	0.004058226
HLA-DPA1*02:02-DPB1*05:01	LMELMTPAACPEPPP	0.05298598	0.0038093259
HLA-DPA1*02:02-DPB1*05:01	ILKELIKPPTILRSV	0.52601326	0.005806981
HLA-DPA1*02:02-DPB1*05:01	WQRAQVPDTVFHHGR	0.032422747	0.09282048
HLA-DPA1*02:02-DPB1*05:01	EKAEKAKIKKAIQKG	0.18435524	0.27489948
HLA-DPA1*02:02-DPB1*05:01	RRCLGRPGLLGPGPG	0.036167286	0.0018737788
HLA-DPA1*02:02-DPB1*05:01	SGLTPNDIDVIELHD	0.06540604	0.009928079
HLA-DPA1*02:02-DPB1*05:01	SDNGELEDKPPAPPV	0.0045774886	0.009275582
HLA-DPA1*02:02-DPB1*05:01	SPATQPPPLLPPSAT	0.02277764	0.017998856
HLA-DPA1*02:02-DPB1*05:01	LAERKFMNPFNMPNL	0.4076858	0.004917841
HLA-DPA1*02:02-DPB1*05:01	LVLAAVFKLETDRSI	0.5222026	0.003440037
HLA-DPA1*02:02-DPB1*05:01	QMTYYAQCYQYMLDL	0.29049918	0.0018807031
HLA-DPA1*02:02-DPB1*05:01	LSFSELCCLFCCPPC	0.13797468	0.0011027025
HLA-DPA1*02:02-DPB1*05:01	PENIILYGQSIGTVP	0.15519905	0.0033445745
HLA-DPA1*02:02-DPB1*05:01	DAESQQGGGGNPFHR	0.023237932	0.09449394
HLA-DPA1*02:02-DPB1*05:01	LRVFMEEQRQRQEEE	0.24466117	0.008479612
HLA-DPA1*02:02-DPB1*05:01	QGKKAEGAQNQGKKA	0.06302215	0.014779113
HLA-DPA1*02:02-DPB1*05:01	AAPQLSLSSPNPSDI	0.06369636	0.0031427764
HLA-DPA1*02:02-DPB1*05:01	RVCSEVLQMEPDNVN	0.16646577	0.010674327
HLA-DPA1*02:02-DPB1*05:01	RAGRLPSLVLVVLLV	0.3106509	0.0013400626
HLA-DPA1*02:02-DPB1*05:01	CQFETAQKKCQEAIN	0.32205233	0.0019070631
HLA-DPA1*02:02-DPB1*05:01	EEKKRELEHNAEETY	0.08600891	0.5540878
HLA-DPA1*02:02-DPB1*05:01	LFTSPESSVTAAPRA	0.033670288	0.0049593085
HLA-DPA1*02:02-DPB1*05:01	NQEVVIVEEAQSSED	0.036444448	0.012974407
HLA-DPA1*02:02-DPB1*05:01	PRVPKTLVLVVAAVL	0.30160373	0.0014489045
HLA-DPA1*02:02-DPB1*05:01	LICFICPALIYKKIH	0.5186099	0.002095516
HLA-DPA1*02:02-DPB1*05:01	MAAAVPQRAWTVEQL	0.08829363	0.027869534
HLA-DPA1*02:02-DPB1*05:01	VLMAMSQIPAGGTDC	0.063742384	0.0008230839
HLA-DPA1*02:02-DPB1*05:01	DFDIAEQNESSDEES	0.020116322	0.005446018
HLA-DPA1*02:02-DPB1*05:01	KFSCCVLVFLLFAVI	0.17026617	0.0009502658
HLA-DPA1*02:02-DPB1*05:01	QLQAAVEVAGDLEVD	0.06814098	0.0046049235
HLA-DPA1*02:02-DPB1*05:01	SNTEIHKEDLQLGIP	0.16681485	0.08379181
HLA-DPA1*02:02-DPB1*05:01	NIPGDFECECPEGYR	0.039747078	0.047677506
HLA-DPA1*02:02-DPB1*05:01	HHECLNVTQLLKYYG	0.5347268	0.0025001157
HLA-DPA1*02:02-DPB1*05:01	NLSREINDCIGGTVL	0.09940245	0.002053427
HLA-DPA1*02:02-DPB1*05:01	NLKKKFSCCVLVFLL	0.44460568	0.0013537722
HLA-DPA1*02:02-DPB1*05:01	MRPLLLLALLGWLLL	0.26083735	0.0017691199
HLA-DPA1*02:02-DPB1*05:01	NNEICIERCLERGKS	0.2596482	0.003670229
HLA-DPA1*02:02-DPB1*05:01	PPWRLGRLLLLMCLL	0.28974873	0.00050227315
HLA-DPA1*02:02-DPB1*05:01	LYPGLQALDEEYLKV	0.43053058	0.0055726916
HLA-DPA1*02:02-DPB1*05:01	GLTGATMGSLICFIC	0.14306907	0.0011345543
HLA-DPA1*02:02-DPB1*05:01	LRKEFSPFGSITSAK	0.42238605	0.113064386
HLA-DPA1*02:02-DPB1*05:01	KNFGEDMDDERLKDL	0.17538996	0.023346754
HLA-DPA1*02:02-DPB1*05:01	YHRRGGYDVENEEKV	0.04085752	0.025371771
HLA-DPA1*02:02-DPB1*05:01	EPSETMGLGAGLGAP	0.0342319	0.0053221574
HLA-DPA1*02:02-DPB1*05:01	IFVFNKDTGELNVTS	0.2740665	0.026444271
HLA-DPA1*02:02-DPB1*05:01	VFPNGTEVPNTRSRG	0.026843647	0.016798789
HLA-DPA1*02:02-DPB1*05:01	MGHSSDPNAVMYPTY	0.05380995	0.007746058
HLA-DPA1*02:02-DPB1*05:01	EVLQMEPDNVNALKD	0.18502977	0.2768835
HLA-DPA1*02:02-DPB1*05:01	ANCEKLSLSTNCIEK	0.32349634	0.001988023
HLA-DPA1*02:02-DPB1*05:01	DPHKTPASPVVHIRG	0.07176589	0.3198058
HLA-DPA1*02:02-DPB1*05:01	NVVLPTETEVAPAKD	0.0391274	0.13476482
HLA-DPA1*02:02-DPB1*05:01	GQGKAKNSPSLGFHG	0.14978342	0.0058154166
HLA-DPA1*02:02-DPB1*05:01	NFESGKAYKTTWGDG	0.061993122	0.012160778
HLA-DPA1*02:02-DPB1*05:01	ASTSPRNQNKPFSVP	0.055020396	0.0015367822
HLA-DPA1*02:02-DPB1*05:01	IRDRAALEKQEKQLE	0.19051293	0.040933512
HLA-DPA1*02:02-DPB1*05:01	CWKDVTVGDFIRLSC	0.4113132	0.0006182343
HLA-DPA1*02:02-DPB1*05:01	GECEVRQDPRSPSRF	0.025913425	0.0060291155
HLA-DPA1*02:02-DPB1*05:01	ILHFIKDRILVYHGA	0.46211535	0.047411934
HLA-DPA1*02:02-DPB1*05:01	ECERLAGTESPVREE	0.045109518	0.0031068986
HLA-DPA1*02:02-DPB1*05:01	SAVNVLTEHSEELGE	0.0755421	0.031593066
HLA-DPA1*02:02-DPB1*05:01	LQNSADSDISDLISF	0.067991845	0.004193277
HLA-DPA1*02:02-DPB1*05:01	LATLLAAMLALLTQV	0.18927333	0.0021445318
HLA-DPA1*02:02-DPB1*05:01	TVQYWLLLDRIIQQI	0.3641209	0.003203902
HLA-DPA1*02:02-DPB1*05:01	SVSVSISSQGGCLEQ	0.02381512	0.0010012763
HLA-DPA1*02:02-DPB1*05:01	TQQEPALHRVGVYLD	0.115354545	0.004427844
HLA-DPA1*02:02-DPB1*05:01	MKWVTFISLLFLFSS	0.35497126	0.005037411
HLA-DPA1*02:02-DPB1*05:01	GSLFKGICALRALSN	0.4549572	0.0074891383
HLA-DPA1*02:02-DPB1*05:01	AAAPASGALRRLTPS	0.10576878	0.028781962
HLA-DPA1*02:02-DPB1*05:01	WEFQPSNRTSFQNLI	0.17698173	0.0011827489
HLA-DPA1*02:02-DPB1*05:01	FLCDKDKTSTVAPTI	0.137647	0.000690393
HLA-DPA1*02:02-DPB1*05:01	CHCRQHMVGRRCEQV	0.06793	0.0013532094
HLA-DPA1*02:02-DPB1*05:01	LTKEQLKIWMGKMQK	0.4219098	0.0112815825
HLA-DPA1*02:02-DPB1*05:01	KVMMEGGRSKGFGFV	0.316621	0.0016471741
HLA-DPA1*02:02-DPB1*05:01	LSLLRRAGVTWQHQP	0.22338079	0.014737658
HLA-DPA1*02:02-DPB1*05:01	TDWESILQICDLIRQ	0.26589525	0.0011279474
HLA-DPA1*02:02-DPB1*05:01	KLQQYRQVHLLPGLW	0.3227518	0.1980732
HLA-DPA1*02:02-DPB1*05:01	ACCELTLQPLRRFPL	0.50717336	0.009905721
HLA-DPA1*02:02-DPB1*05:01	RGGAEYQAVLPEVRK	0.20150253	0.6716694
HLA-DPA1*02:02-DPB1*05:01	RKTLCIIILILVIGV	0.16831183	0.0012557021
HLA-DPA1*02:02-DPB1*05:01	ACRSPMSPPPPPLLL	0.051476873	0.004404607
HLA-DPA1*02:02-DPB1*05:01	ADGQPAVQPAKEDLG	0.061490115	0.20984809
HLA-DPA1*02:02-DPB1*05:01	EPKTECERLAGTESP	0.07298032	0.0031418502
HLA-DPA1*02:02-DPB1*05:01	LLLTVVFGFLYGAML	0.20127052	0.0013660651
HLA-DPA1*02:02-DPB1*05:01	LRPHLDGCRGDILSA	0.061417893	0.0024118372
HLA-DPA1*02:02-DPB1*05:01	QFGHMDGNDYINTLL	0.1664043	0.08758726
HLA-DPA1*02:02-DPB1*05:01	WALGYMLNLTNLIPA	0.30292013	0.008335033
HLA-DPA1*02:02-DPB1*05:01	YVNGSACTTSDGRQT	0.0042591444	0.0066951006
HLA-DPA1*02:02-DPB1*05:01	VTAPVCSAIHNPTGR	0.042882178	0.0019920121
HLA-DPA1*02:02-DPB1*05:01	AMEQIEDEIKGCLDF	0.31353694	0.0008465126
HLA-DPA1*02:02-DPB1*05:01	PSYFQNVTGCSNYYN	0.08371139	0.00096273294
HLA-DPA1*02:02-DPB1*05:01	KVGNTQWKKVLIVLN	0.40998593	0.007871473
HLA-DPA1*02:02-DPB1*05:01	IHTGDWVRKDSGVGA	0.022120798	0.0023738258
HLA-DPA1*02:02-DPB1*05:01	AGLARLLLLLGLSAG	0.2766182	0.0047832807
HLA-DPA1*02:02-DPB1*05:01	MGLRDWLRTVCCCCG	0.088902354	0.00042736653
HLA-DPA1*02:02-DPB1*05:01	DCRELESSRRLAEIQ	0.25744468	0.011100167
HLA-DPA1*02:02-DPB1*05:01	YKWSSADSCNMSGLI	0.06902297	0.0012322007
HLA-DPA1*02:02-DPB1*05:01	LNNLDEESNKKHPFP	0.09827025	0.002884258
HLA-DPA1*02:02-DPB1*05:01	AHLNPAFSLAMCIVG	0.1969753	0.0053189397
HLA-DPA1*02:02-DPB1*05:01	EPALLQRYRAQTCSA	0.12922154	0.013387332
HLA-DPA1*02:02-DPB1*05:01	EKAKELPTLKDNDFI	0.28645837	0.014720512
HLA-DPA1*02:02-DPB1*05:01	EFGKIYGPFCECDNF	0.22681303	0.0010614984
HLA-DPA1*02:02-DPB1*05:01	NGELQPLSENATLTL	0.061151676	0.0026622713
HLA-DPA1*02:02-DPB1*05:01	DCLLVYSQEETESLN	0.13366713	0.0014435656
HLA-DPA1*02:02-DPB1*05:01	GSNISGASSDISLDE	0.022261588	0.059060954
HLA-DPA1*02:02-DPB1*05:01	IGYLGYCKGVEPKTE	0.1772354	0.0051332647
HLA-DPA1*02:02-DPB1*05:01	APIPRITWEHREVHL	0.13633515	0.68720204
HLA-DPA1*02:02-DPB1*05:01	PPLVLAALVACIIVL	0.11512764	0.0025418997
HLA-DPA1*02:02-DPB1*05:01	VESGVPQPPDPPVQR	0.005737985	0.1003433
HLA-DPA1*02:02-DPB1*05:01	MAPQSLPSSRMAPLG	0.102790356	0.006711053
HLA-DPA1*02:02-DPB1*05:01	QYKLKETIQKLSNVL	0.6144584	0.006040993
HLA-DPA1*02:02-DPB1*05:01	PCPPPPPVSTISCSY	0.024435248	0.0017572443
HLA-DPA1*02:02-DPB1*05:01	KHTRLAGEERVFKEE	0.16991109	0.0077444375
HLA-DPA1*02:02-DPB1*05:01	AFTLQPAAHTGAARS	0.0954748	0.006484018
HLA-DPA1*02:02-DPB1*05:01	VKCDPRHGKYMACCM	0.12062052	0.0007562527
HLA-DPA1*02:02-DPB1*05:01	YESCVDCVLARDPHC	0.12817976	0.001171598
HLA-DPA1*02:02-DPB1*05:01	PCSRVGHVFRKQHPY	0.2539639	0.0023827022
HLA-DPA1*02:02-DPB1*05:01	ICTAYELVLADGSFV	0.2678145	0.00046002018
HLA-DPA1*02:02-DPB1*05:01	GNYTGIQIPPGAHAP	0.013456927	0.005608913
HLA-DPA1*02:02-DPB1*05:01	HPFLVYRECRTWKES	0.29385298	0.008620816
HLA-DPA1*02:02-DPB1*05:01	QYILTMVDDMLQENH	0.22126117	0.008350933
HLA-DPA1*02:02-DPB1*05:01	ESDALGVRRAAQRRL	0.15525547	0.023624968
HLA-DPA1*02:02-DPB1*05:01	IASWLVVTVPTILGL	0.27209598	0.006585018
HLA-DPA1*02:02-DPB1*05:01	QYFPNFYALLKSIDS	0.5504474	0.03959808
HLA-DPA1*02:02-DPB1*05:01	TELQQQPLCTSVNTI	0.101659045	0.0006953135
HLA-DPA1*02:02-DPB1*05:01	VRSGRLESREVIECL	0.11944425	0.028086096
HLA-DPA1*02:02-DPB1*05:01	PPPPLGASSQPRPGG	0.01685639	0.041210283
HLA-DPA1*02:02-DPB1*05:01	QALTLLGACVANCGK	0.27729136	0.0033966326
HLA-DPA1*02:02-DPB1*05:01	FIYFLAYLCNAQITM	0.2713065	0.0006221911
HLA-DPA1*02:02-DPB1*05:01	YLGYCKGVEPKTECE	0.102444574	0.0030636885
HLA-DPA1*02:02-DPB1*05:01	DLTNLILFSLSISVS	0.23809798	0.0010952877
HLA-DPA1*02:02-DPB1*05:01	VLFNELAFFKLMQDL	0.5395336	0.0038723485
HLA-DPA1*02:02-DPB1*05:01	VRSSPHGKHGNRNSN	0.046956833	0.004738779
HLA-DPA1*02:02-DPB1*05:01	CRCKPNFFCNSTVCE	0.08013176	0.0008811297
HLA-DPA1*02:02-DPB1*05:01	RRCHCELTWSQLSGK	0.17579982	0.0013676913
HLA-DPA1*02:02-DPB1*05:01	GQSEQLVPADGILYA	0.07214587	0.0034127813
HLA-DPA1*02:02-DPB1*05:01	RYKNQKFGFGGKKKG	0.2692255	0.022702334
HLA-DPA1*02:02-DPB1*05:01	DTQKAKQFLPFLQRA	0.70748824	0.041743726
HLA-DPA1*02:02-DPB1*05:01	TVNIPSSATIGNRAV	0.05255357	0.0049116076
HLA-DPA1*02:02-DPB1*05:01	IDHNHKDAQTVKAVL	0.1384074	0.021419127
HLA-DPA1*02:02-DPB1*05:01	AMLDFRLLSEDIEGF	0.30667874	0.007483408
HLA-DPA1*02:02-DPB1*05:01	DMGSGSTVCTIVTYQ	0.06468049	0.0018203359
HLA-DPA1*02:02-DPB1*05:01	QGEDRKFAPQIRVNL	0.39778906	0.12054248
HLA-DPA1*02:02-DPB1*05:01	RFNLETEWKNNYPRL	0.33528182	0.01246904
HLA-DPA1*02:02-DPB1*05:01	LIISLLCVYFWLERT	0.23671216	0.0006569245
HLA-DPA1*02:02-DPB1*05:01	ALLGVIILEGLVISV	0.21302687	0.0012138553
HLA-DPA1*02:02-DPB1*05:01	WKALFEEVPELLTEA	0.34468052	0.005071922
HLA-DPA1*02:02-DPB1*05:01	FTCSGKQESMNSNVS	0.0692492	0.0009173058
HLA-DPA1*02:02-DPB1*05:01	LERGAPNKEETPATE	0.011204099	0.008483545
HLA-DPA1*02:02-DPB1*05:01	KKKFSCCVLVFLLFA	0.36499798	0.0022680718
HLA-DPA1*02:02-DPB1*05:01	VFDYPQVLQEATFCV	0.16484457	0.00050789374
HLA-DPA1*02:02-DPB1*05:01	IENLGNLKCLNDHLE	0.15864699	0.010690001
HLA-DPA1*02:02-DPB1*05:01	IFLQGLLGVVAFSTL	0.26358548	0.0033052799
HLA-DPA1*02:02-DPB1*05:01	CWALGFYPAEITLTW	0.1525921	0.0005294973
HLA-DPA1*02:02-DPB1*05:01	SDNRLLMSLFLFFFV	0.2690262	0.002229013
HLA-DPA1*02:02-DPB1*05:01	VTAPRTVLLLLSGAL	0.29263955	0.0038808961
HLA-DPA1*02:02-DPB1*05:01	AIIESPGGEMEEAEL	0.02305371	0.013064764
HLA-DPA1*02:02-DPB1*05:01	AAQSCLCGKFVLRPL	0.2866066	0.0030121568
HLA-DPA1*02:02-DPB1*05:01	WEHCTKTCGSSGYQL	0.025235863	0.0009949848
HLA-DPA1*02:02-DPB1*05:01	GDLPSWTRSLNLSYN	0.19565922	0.02642715
HLA-DPA1*02:02-DPB1*05:01	EPLERLEKLLTKEQL	0.4719614	0.5295151
HLA-DPA1*02:02-DPB1*05:01	YEDYQSPFDFDAGVN	0.0840821	0.010855383
HLA-DPA1*02:02-DPB1*05:01	LLISGECLLTATDTV	0.16695088	0.0007093293
HLA-DPA1*02:02-DPB1*05:01	VPLGDLDLYDGTYIT	0.13479508	0.0029282535
HLA-DPA1*02:02-DPB1*05:01	KKCNGFRCPNGTCIP	0.038186576	0.0007356475
HLA-DPA1*02:02-DPB1*05:01	GGGDTATCCAKWNTE	0.02522994	0.0023396031
HLA-DPA1*02:02-DPB1*05:01	LSKFRIDFSDIMVLG	0.3947056	0.01850428
HLA-DPA1*02:02-DPB1*05:01	LFVEHGPYVVTSNMT	0.11084096	0.16607158
HLA-DPA1*02:02-DPB1*05:01	GYCKGVEPKTECERL	0.080549285	0.003403219
HLA-DPA1*02:02-DPB1*05:01	MALAGGSGTASAEAF	0.0597785	0.012432258
HLA-DPA1*02:02-DPB1*05:01	DDGDCQGKPSMGQLA	0.02367481	0.0029002503
HLA-DPA1*02:02-DPB1*05:01	ATGTAAAAATGRLLL	0.05154139	0.011017666
HLA-DPA1*02:02-DPB1*05:01	RVRRQIHATPTPVTA	0.042070568	0.35346594
HLA-DPA1*02:02-DPB1*05:01	TIQTPIGSTWNTQRA	0.06014639	0.0026683933
HLA-DPA1*02:02-DPB1*05:01	TSFQLTEEEALNISD	0.2400522	0.0041148076
HLA-DPA1*02:02-DPB1*05:01	GVINLTEEVLWVKVN	0.39564964	0.0050060176
HLA-DPA1*02:02-DPB1*05:01	EANVGKHPKDKTEDE	0.015223671	0.007794934
HLA-DPA1*02:02-DPB1*05:01	VLWLLLGSWSLTTAL	0.16952862	0.0010929646
HLA-DPA1*02:02-DPB1*05:01	REKAELSRKVEELQA	0.09253427	0.077907905
HLA-DPA1*02:02-DPB1*05:01	STCTRCTEVKKLFKS	0.37927064	0.0010668613
HLA-DPA1*02:02-DPB1*05:01	IWVLLDMFLLLYFSE	0.19038087	0.0007999401
HLA-DPA1*02:02-DPB1*05:01	GDEDHTDGVVACAAG	0.007949204	0.02611256
HLA-DPA1*02:02-DPB1*05:01	NEAEIVDVALGILIE	0.16096349	0.0019978886
HLA-DPA1*02:02-DPB1*05:01	FQTLLLLTVVFGFLY	0.1760836	0.0021401893
HLA-DPA1*02:02-DPB1*05:01	CWMLVLFVATWSDLG	0.18569928	0.00038518064
HLA-DPA1*02:02-DPB1*05:01	WVLGLCCVLLTFGSV	0.16099672	0.0008483961
HLA-DPA1*02:02-DPB1*05:01	EQELRITQSEFDRQA	0.16272594	0.098712176
HLA-DPA1*02:02-DPB1*05:01	KFSCCVLVFLLFAVI	0.17026617	0.0009502658
HLA-DPA1*02:02-DPB1*05:01	MASGRDERPPWRLGR	0.03366449	0.00096910435
HLA-DPA1*02:02-DPB1*05:01	RLLPALFLVLLVLGF	0.21634796	0.009281309
HLA-DPA1*02:02-DPB1*05:01	VNFSEERLKLVTVLG	0.38760605	0.00472079
HLA-DPA1*02:02-DPB1*05:01	MASTVVAVGLTIAAA	0.15142933	0.0035407115
HLA-DPA1*02:02-DPB1*05:01	KNGSEADIDEGLYSR	0.046072904	0.015387183
HLA-DPA1*02:02-DPB1*05:01	NSTETLQHVPSDHTN	0.042739432	0.010911612
HLA-DPA1*02:02-DPB1*05:01	RRKLLASCLCVTATV	0.39633977	0.0017763118
HLA-DPA1*02:02-DPB1*05:01	LGVLLLGYGYFWLLV	0.2060984	0.0012725245
HLA-DPA1*02:02-DPB1*05:01	GLLGILVCNLLKRKG	0.62796587	0.003904748
HLA-DPA1*02:02-DPB1*05:01	TPFLCGLLWAFCAPG	0.21332224	0.0011175743
HLA-DPA1*02:02-DPB1*05:01	ILLCEDGSLRIYMAN	0.260455	0.00054125953
HLA-DPA1*02:02-DPB1*05:01	TVPSSVHQSPVSSLQ	0.027374618	0.00956029
HLA-DPA1*02:02-DPB1*05:01	VLVESIPEGLDFPNA	0.10962089	0.0034341358
HLA-DPA1*02:02-DPB1*05:01	VSHHYYDNKLPKHGF	0.1207829	0.008741081
HLA-DPA1*02:02-DPB1*05:01	SILCCLRKGESGQSW	0.22005606	0.0009406369
HLA-DPA1*02:02-DPB1*05:01	DHGYDNSLPSMHPFL	0.10806199	0.008682998
HLA-DPA1*02:02-DPB1*05:01	LPEISRFSAEFDFRT	0.3207763	0.059490163
HLA-DPA1*02:02-DPB1*05:01	VANWYFGNFLCKAVH	0.3773513	0.03495801
HLA-DPA1*02:02-DPB1*05:01	PGDNVGFNVKNVSVK	0.15386316	0.03285254
HLA-DPA1*02:02-DPB1*05:01	DNEEHGFCPVGQFIL	0.09058949	0.0046846247
HLA-DPA1*02:02-DPB1*05:01	PEPESRGVVIVAVIV	0.11665108	0.0013241514
HLA-DPA1*02:02-DPB1*05:01	WSAIGLSIALHVGFD	0.20044824	0.059275795
HLA-DPA1*02:02-DPB1*05:01	EKVKSSDEAVILCKT	0.33724895	0.015721854
HLA-DPA1*02:02-DPB1*05:01	CSGSSQAKLFSTSSS	0.18047628	0.0011844588
HLA-DPA1*02:02-DPB1*05:01	ILLQYCFLLITCLLT	0.18710865	0.0006266388
HLA-DPA1*02:02-DPB1*05:01	HPRAVNCRKKKCGHT	0.090011835	0.0011133052
HLA-DPA1*02:02-DPB1*05:01	IFYYIQRFLYTGSQI	0.35010657	0.009440662
HLA-DPA1*02:02-DPB1*05:01	PNYDQSKFEEHVESH	0.20529567	0.020617954
HLA-DPA1*02:02-DPB1*05:01	RHVIPMNPNTNDLFN	0.09203946	0.012620613
HLA-DPA1*02:02-DPB1*05:01	PFEVKVGTECGNQKV	0.115469575	0.0015614445
HLA-DPA1*02:02-DPB1*05:01	LLLLQLLLLVAAPGS	0.11920272	0.0018620493
HLA-DPA1*02:02-DPB1*05:01	GGDTATCCAKWNTED	0.021281872	0.0019845902
HLA-DPA1*02:02-DPB1*05:01	YALLKSIDSEKEAKE	0.37725657	0.2103028
HLA-DPA1*02:02-DPB1*05:01	SRLELNLVRLLSRCE	0.5664293	0.0021289145
HLA-DPA1*02:02-DPB1*05:01	QIKQDLDQLRSIVEK	0.2231528	0.014996233
HLA-DPA1*02:02-DPB1*05:01	KGVLFYGPPGCGKTL	0.13198641	0.07561992
HLA-DPA1*02:02-DPB1*05:01	FKRELDSITPEVLPG	0.19115622	0.26841384
HLA-DPA1*02:02-DPB1*05:01	TILKTSQPLMTTPGT	0.48260456	0.007706347
HLA-DPA1*02:02-DPB1*05:01	HVERDFVEAPSQMLE	0.10521209	0.22731066
HLA-DPA1*02:02-DPB1*05:01	CPRQRRALERGLQDE	0.08620237	0.13073196
HLA-DPA1*02:02-DPB1*05:01	GKELAGTMDGEGTLF	0.04224634	0.0032974028
HLA-DPA1*02:02-DPB1*05:01	AYIGMLIGTAVGQYA	0.14999801	0.0025121123
HLA-DPA1*02:02-DPB1*05:01	EDSNLIPKEILWRPK	0.27642626	0.10551752
HLA-DPA1*02:02-DPB1*05:01	SLSQNPDLAAQMMLN	0.13523643	0.0039790273
HLA-DPA1*02:02-DPB1*05:01	MYEHKIFVQGIIWDI	0.34177512	0.0020174193
HLA-DPA1*02:02-DPB1*05:01	VRCYAFSPPRGLWSK	0.14428838	0.0018672667
HLA-DPA1*02:02-DPB1*05:01	ADYRAPGPARFDGRP	0.016398994	0.05184253
HLA-DPA1*02:02-DPB1*05:01	MGSTVLDQQLGCLWQ	0.12701772	0.0009271159
HLA-DPA1*02:02-DPB1*05:01	HAKMEANRNACYTGT	0.10219977	0.003337703
HLA-DPA1*02:02-DPB1*05:01	PYTIPEEDRHCIREN	0.019763535	0.008202085
HLA-DPA1*02:02-DPB1*05:01	DIQRQRFLHCTEKDL	0.4176566	0.10811655
HLA-DPA1*02:02-DPB1*05:01	MPKDEAANGLMAAYL	0.18491489	0.0036071031
HLA-DPA1*02:02-DPB1*05:01	YFAHTALKWIERANM	0.5161876	0.014951354
HLA-DPA1*02:02-DPB1*05:01	VIGKCRPFKYSGCGG	0.14017707	0.0026357858
HLA-DPA1*02:02-DPB1*05:01	VYGTTYQFVLTTEIA	0.268085	0.002889889
HLA-DPA1*02:02-DPB1*05:01	QSWGLENEALIVRCP	0.12534402	0.0020741588
HLA-DPA1*02:02-DPB1*05:01	LQILDLSGNCPRCYN	0.0698538	0.0012893637
HLA-DPA1*02:02-DPB1*05:01	KWRVENSWGEDHGHK	0.020894941	0.03392135
HLA-DPA1*02:02-DPB1*05:01	NVRRLIAHVIRTLKM	0.6774472	0.05359433
HLA-DPA1*02:02-DPB1*05:01	SRGATRPNGPNTGNK	0.0091930395	0.017609147
HLA-DPA1*02:02-DPB1*05:01	IMQPPLDLKQILPFP	0.2076605	0.0026612254
HLA-DPA1*02:02-DPB1*05:01	AIFRVDPKHLTVNAV	0.26416272	0.11775998
HLA-DPA1*02:02-DPB1*05:01	FSCCVLVFLLFAVIC	0.090073176	0.00047506415
HLA-DPA1*02:02-DPB1*05:01	TVPPAPAASAAPEKP	0.018635614	0.26246005
HLA-DPA1*02:02-DPB1*05:01	EVRCGEETRIIPRVL	0.09656997	0.0056417324
HLA-DPA1*02:02-DPB1*05:01	QQGLFDVHNEANGIK	0.11887508	0.0048858975
HLA-DPA1*02:02-DPB1*05:01	GLQACLLGLFALILS	0.10584634	0.0011245084
HLA-DPA1*02:02-DPB1*05:01	PRPLSSAGRLSQGCR	0.113430806	0.0013827963
HLA-DPA1*02:02-DPB1*05:01	QVCGGPGRGLCFCGK	0.026295679	0.0032864902
HLA-DPA1*02:02-DPB1*05:01	TDSFIKVDMRTISFD	0.38694036	0.1305698
HLA-DPA1*02:02-DPB1*05:01	EDCDGSKELQQFNYT	0.24106063	0.0010866204
HLA-DPA1*02:02-DPB1*05:01	AAMYMAGIDGEKEHA	0.16884835	0.005545526
HLA-DPA1*02:02-DPB1*05:01	YVLHCQGTEEEKILY	0.093103595	0.0024995909
HLA-DPA1*02:02-DPB1*05:01	ALLLASLLLAAALSA	0.19312276	0.002218604
HLA-DPA1*02:02-DPB1*05:01	ALIINETINTTLTQP	0.1048841	0.0017738016
HLA-DPA1*02:02-DPB1*05:01	GMQIFVKTLTGKTIT	0.38992235	0.09115156
HLA-DPA1*02:02-DPB1*05:01	FGHSTYGAECFPACN	0.079928435	0.028046932
HLA-DPA1*02:02-DPB1*05:01	GQGDVSIGIKCAPGV	0.046207383	0.0012734565
HLA-DPA1*02:02-DPB1*05:01	LKKKFSCCVLVFLLF	0.39613295	0.0013364482
HLA-DPA1*02:02-DPB1*05:01	LAVAIIVVSVGLGLI	0.16250077	0.003234736
HLA-DPA1*02:02-DPB1*05:01	TILLQYCFLLITCLL	0.1550139	0.00076374476
HLA-DPA1*02:02-DPB1*05:01	IEHISSLIKLSKADV	0.5781633	0.011258302
HLA-DPA1*02:02-DPB1*05:01	PNGTEVPNTRSRGHH	0.030097099	0.0026984783
HLA-DPA1*02:02-DPB1*05:01	LSCMVFFLIVVIYKK	0.41433334	0.0010513108
HLA-DPA1*02:02-DPB1*05:01	RMPLFEHYTRQVVDC	0.2341816	0.002203099
HLA-DPA1*02:02-DPB1*05:01	TALPDRRWGPRILGF	0.15071526	0.0024737297
HLA-DPA1*02:02-DPB1*05:01	EKGLIPNKSRAEQMA	0.13261388	0.009036846
HLA-DPA1*02:02-DPB1*05:01	LARMIKGKVKAGKVD	0.36264944	0.2706363
HLA-DPA1*02:02-DPB1*05:01	NWCRRDKKQCKSRFV	0.20716955	0.00077229517
HLA-DPA1*02:02-DPB1*05:01	RQRPRRRVCWALVAV	0.3286076	0.0015005234
HLA-DPA1*02:02-DPB1*05:01	ATESVQPMEGQEDEG	0.016501559	0.0032415881
HLA-DPA1*02:02-DPB1*05:01	LGPLLTACALLPFAQ	0.31737307	0.006311183
HLA-DPA1*02:02-DPB1*05:01	FFILSLILEYTWLEA	0.29058856	0.0005353515
HLA-DPA1*02:02-DPB1*05:01	CMAVLTVTLMVLSSP	0.3084777	0.0012478643
HLA-DPA1*02:02-DPB1*05:01	SPEKLQQYRQVHLLP	0.25844142	0.15838268
HLA-DPA1*02:02-DPB1*05:01	TRRMSPATTGTFLLT	0.22095077	0.003084895
HLA-DPA1*02:02-DPB1*05:01	TQEKMTILQTYFRQN	0.6544647	0.12451909
HLA-DPA1*02:02-DPB1*05:01	RKLQIGVKKRVDHCP	0.2543734	0.024020411
HLA-DPA1*02:02-DPB1*05:01	CCMVVFTMAYIMLCR	0.48667258	0.0013633264
HLA-DPA1*02:02-DPB1*05:01	VEQDLAMGSDAEGEK	0.040402975	0.039781466
HLA-DPA1*02:02-DPB1*05:01	LAVVVIGAVVATVMC	0.17145507	0.0009931242
HLA-DPA1*02:02-DPB1*05:01	TFRGSVTISVQALQV	0.13847548	0.0031677373
HLA-DPA1*02:02-DPB1*05:01	LTLHQSAQLSVLLTV	0.1986626	0.0014665183
HLA-DPA1*02:02-DPB1*05:01	TLPSQDASLPPQQPY	0.022127056	0.018150581
HLA-DPA1*02:02-DPB1*05:01	TQNISEINLSPMEIS	0.08826931	0.0026554489
HLA-DPA1*02:02-DPB1*05:01	AFGGATKAAFDVCKG	0.23497592	0.008708503
HLA-DPA1*02:02-DPB1*05:01	CLAEKENLQRTFLLT	0.46779108	0.00090073963
HLA-DPA1*02:02-DPB1*05:01	VLTMLTCLIIIMQNR	0.34734812	0.0017531976
HLA-DPA1*02:02-DPB1*05:01	PESSVTAAPRARKYK	0.16315648	0.11151566
HLA-DPA1*02:02-DPB1*05:01	DLQETTVVTGLGPDT	0.024034074	0.0022819727
HLA-DPA1*02:02-DPB1*05:01	AQLHLQLQSKHDAAT	0.26076183	0.010692777
HLA-DPA1*02:02-DPB1*05:01	GGFGADRFYLGQWRE	0.26489854	0.058612157
HLA-DPA1*02:02-DPB1*05:01	DRALTPQCGSGEDLY	0.016672231	0.00081600965
HLA-DPA1*02:02-DPB1*05:01	DWCKQPDVGLPKPDL	0.091256715	0.0011157773
HLA-DPA1*02:02-DPB1*05:01	YVLTIRTPRLCPHPL	0.26172888	0.11615138
HLA-DPA1*02:02-DPB1*05:01	EEVQEVEEEEEEIVV	0.0323072	0.14067066
HLA-DPA1*02:02-DPB1*05:01	TFPISIWMCIKIIKE	0.4245226	0.0010139196
HLA-DPA1*02:02-DPB1*05:01	PGSRNLPFFVVFSND	0.36622256	0.0024210108
HLA-DPA1*02:02-DPB1*05:01	LPALTVHVTQPKDGG	0.16324475	0.11843201
HLA-DPA1*02:02-DPB1*05:01	EELVEADEAGSVYAG	0.047319647	0.00741257
HLA-DPA1*02:02-DPB1*05:01	IFLLLSLAASWSKAE	0.5163792	0.0015901827
HLA-DPA1*02:02-DPB1*05:01	RLENFLRSLNSSEPL	0.37435836	0.0022789524
HLA-DPA1*02:02-DPB1*05:01	RSATLKRQSLDQVTN	0.12608807	0.4355797
HLA-DPA1*02:02-DPB1*05:01	VIYLGLNLPHPYPSP	0.0916736	0.022970643
HLA-DPA1*02:02-DPB1*05:01	TFSPPYGPRSVYIKP	0.045535084	0.009744459
HLA-DPA1*02:02-DPB1*05:01	VESDNENRMEESKAL	0.05832776	0.0049478365
HLA-DPA1*02:02-DPB1*05:01	LTEPTQPTRNQCCSN	0.01815778	0.0010389365
HLA-DPA1*02:02-DPB1*05:01	TIGAAFLTQTVCLDD	0.13217355	0.001255598
HLA-DPA1*02:02-DPB1*05:01	GNYYYYLPWAHTKPV	0.2106136	0.8186005
HLA-DPA1*02:02-DPB1*05:01	QCEENLTPVIGGYPV	0.047302	0.0006233885
HLA-DPA1*02:02-DPB1*05:01	DNYGPIILAVHRTPE	0.21664356	0.115140595
HLA-DPA1*02:02-DPB1*05:01	EPPMDYEDDFTCLKE	0.31068915	0.02625523
HLA-DPA1*02:02-DPB1*05:01	LESLYIEIKRGVTED	0.3939789	0.010746043
HLA-DPA1*02:02-DPB1*05:01	FTVGYSRVLGVSDVI	0.16545637	0.0030195706
HLA-DPA1*02:02-DPB1*05:01	TILLQYCFLLITCLL	0.1550139	0.00076374476
HLA-DPA1*02:02-DPB1*05:01	KLSNDEIKRAILTMD	0.31590918	0.0034595989
HLA-DPA1*02:02-DPB1*05:01	RATLRLSEKFILLLI	0.63462096	0.002507879
HLA-DPA1*02:02-DPB1*05:01	EGSEEGMYVLRWSCT	0.13253652	0.00074390403
HLA-DPA1*02:02-DPB1*05:01	AQGLRCLPRQDEEKP	0.039283182	0.0051497878
HLA-DPA1*02:02-DPB1*05:01	NKEMLAAACQMFLGK	0.45435724	0.015478137
HLA-DPA1*02:02-DPB1*05:01	NGFGFAICQLNVVYN	0.23049401	0.0018942353
HLA-DPA1*02:02-DPB1*05:01	AVSPDGFVCDDFPKP	0.069388054	0.0031461348
HLA-DPA1*02:02-DPB1*05:01	PCPDGPDSGRQFARS	0.021201648	0.0014311855
HLA-DPA1*02:02-DPB1*05:01	WRLNERHYGGLTGLN	0.14599268	0.0049047233
HLA-DPA1*02:02-DPB1*05:01	GVTVAAVVLIVAVFV	0.08938101	0.0021914796
HLA-DPA1*02:02-DPB1*05:01	FGGLQVVINGLNSTE	0.18669862	0.003601785
HLA-DPA1*02:02-DPB1*05:01	ERIEEVTKKGNEAVA	0.18944612	0.019020414
HLA-DPA1*02:02-DPB1*05:01	EGAGGELGISLNMCL	0.111633524	0.00047797375
HLA-DPA1*02:02-DPB1*05:01	TSASDVWSYGIVMWE	0.12670888	0.031674545
HLA-DPA1*02:02-DPB1*05:01	IFIKQQENVTLLLSL	0.5963492	0.0012099331
HLA-DPA1*02:02-DPB1*05:01	QKEQMLLLEKKSAAY	0.51777136	0.0026441242
HLA-DPA1*02:02-DPB1*05:01	LIYGQYCECDTINCE	0.05039748	0.0013863065
HLA-DPA1*02:02-DPB1*05:01	TKKYPDYIQIAMPTE	0.2667064	0.006923872
HLA-DPA1*02:02-DPB1*05:01	VPLIFPATWLLDTRG	0.1898301	0.82246125
HLA-DPA1*02:02-DPB1*05:01	RPDDPTRKTKALLQM	0.14210731	0.050137352
HLA-DPA1*02:02-DPB1*05:01	LELDGGRVKLMVNLD	0.24492998	0.0053176647
HLA-DPA1*02:02-DPB1*05:01	ADGEVAMVTSRQKVE	0.31436384	0.038854487
HLA-DPA1*02:02-DPB1*05:01	TYFTNAWCWLDFLIV	0.25272563	0.00086541066
HLA-DPA1*02:02-DPB1*05:01	TDMNEGQLLGDFEIE	0.124253705	0.0040376326
HLA-DPA1*02:02-DPB1*05:01	ETWGVNGETGTLVDM	0.023516538	0.0016043072
HLA-DPA1*02:02-DPB1*05:01	AYYSYKAVKTKNVKE	0.33230096	0.27390054
HLA-DPA1*02:02-DPB1*05:01	ETGEPMEAESGDTSS	0.020863688	0.0032088824
HLA-DPA1*02:02-DPB1*05:01	LKEKYIDAASELIVY	0.36472103	0.31187618
HLA-DPA1*02:02-DPB1*05:01	NGHADECNTHTGACL	0.007242595	0.0016691241
HLA-DPA1*02:02-DPB1*05:01	EMLSYARDDTHYLLY	0.26398614	0.019912586
HLA-DPA1*02:02-DPB1*05:01	KPFITYHNELDMNLY	0.26505455	0.24158075
HLA-DPA1*02:02-DPB1*05:01	PDNVNALKDRAEAYL	0.17782256	0.0019787413
HLA-DPA1*02:02-DPB1*05:01	RNDSLWHRSDSAPRN	0.027140584	0.03502151
HLA-DPA1*02:02-DPB1*05:01	PGMGVALRMYPLKPT	0.28591812	0.017715722
HLA-DPA1*02:02-DPB1*05:01	PPRPPQPPPPGGKPE	0.00564418	0.09474008
HLA-DPA1*02:02-DPB1*05:01	SSVCCVFAQTDENRC	0.089555115	0.0011861731
HLA-DPA1*02:02-DPB1*05:01	SKPVETPPEQNGTLT	0.007354487	0.020383468
HLA-DPA1*02:02-DPB1*05:01	NCSANINLTHQPWFQ	0.073471375	0.0010602146
HLA-DPA1*02:02-DPB1*05:01	NIYAMLGEYNHSVLC	0.21387848	0.0005353082
HLA-DPA1*02:02-DPB1*05:01	LGSCKLIEEVMIGED	0.24855517	0.0014925224
HLA-DPA1*02:02-DPB1*05:01	YGCRVEDYDAADDVQ	0.021767974	0.011791494
HLA-DPA1*02:02-DPB1*05:01	PVSTISCSYESASRS	0.14793749	0.0023848584
HLA-DPA1*02:02-DPB1*05:01	CENPETDLHVNPKKQ	0.08670158	0.0027313833
HLA-DPA1*02:02-DPB1*05:01	LEKLDSQQVLQLCLR	0.3633421	0.06332816
HLA-DPA1*02:02-DPB1*05:01	RGTLLLLPLLLLLLL	0.22064264	0.0069016754
HLA-DPA1*02:02-DPB1*05:01	CTDKHLTEIPGGIPT	0.10350723	0.0014476175
HLA-DPA1*02:02-DPB1*05:01	ACFFTINRTYLHHHM	0.3947958	0.00090328243
HLA-DPA1*02:02-DPB1*05:01	AECAYGDCCKDCRFL	0.07596397	0.0020157355
HLA-DPA1*02:02-DPB1*05:01	TDTLQALLMIIGALT	0.1744632	0.0018689642
HLA-DPA1*02:02-DPB1*05:01	SSDDADLPPPPPLLD	0.015705526	0.005806738
HLA-DPA1*02:02-DPB1*05:01	SRGDFLRHLNSHFNG	0.3361098	0.013549362
HLA-DPA1*02:02-DPB1*05:01	QVLSGVFTDVEASLK	0.31272495	0.37047657
HLA-DPA1*02:02-DPB1*05:01	EEAGEFLPKGYLALG	0.28468403	0.42927536
HLA-DPA1*02:02-DPB1*05:01	IDVLDALAKALGFKY	0.5166774	0.08367945
HLA-DPA1*02:02-DPB1*05:01	LSNTVMRLIEKRAFQ	0.5592553	0.011950107
HLA-DPA1*02:02-DPB1*05:01	DIVTYGAGVRGSGVK	0.07663778	0.09959165
HLA-DPA1*02:02-DPB1*05:01	SLVLVVLLVVIVVLA	0.074079625	0.0015887122
HLA-DPA1*02:02-DPB1*05:01	YFMPKSTIYRGEMCF	0.21520372	0.00062580814
HLA-DPA1*02:02-DPB1*05:01	KMTANQVQIPRDRSQ	0.101124234	0.008061678
HLA-DPA1*02:02-DPB1*05:01	KPPQRSIDKPFRLCV	0.24339026	0.007876702
HLA-DPA1*02:02-DPB1*05:01	LTCFAGGMFALGADA	0.19590864	0.0018118017
HLA-DPA1*02:02-DPB1*05:01	ISEKGSLDQDRRLFV	0.18934338	0.0020980267
HLA-DPA1*02:02-DPB1*05:01	FCSADGSDPLWDWNV	0.050468277	0.0002585941
HLA-DPA1*02:02-DPB1*05:01	KTQVPMVVMPHGGPH	0.14873403	0.43753654
HLA-DPA1*02:02-DPB1*05:01	LGFFIIAVLMSAQES	0.26323503	0.0019635987
HLA-DPA1*02:02-DPB1*05:01	RGCDVTFEWKTKVVC	0.23306988	0.0013584783
HLA-DPA1*02:02-DPB1*05:01	DFWLKVGAGVGAFTA	0.27144757	0.0048329704
HLA-DPA1*02:02-DPB1*05:01	LGQEATVGKATGFLK	0.15691237	0.097400986
HLA-DPA1*02:02-DPB1*05:01	HTNQVSRMTVDESGQ	0.008824372	0.010644032
HLA-DPA1*02:02-DPB1*05:01	PPGPVSPEGRLAAAW	0.04613137	0.004550859
HLA-DPA1*02:02-DPB1*05:01	GVVIVAVIVCILVLA	0.07067176	0.0015529005
HLA-DPA1*02:02-DPB1*05:01	RRLRAGDSVLAPGGD	0.0942841	0.19117013
HLA-DPA1*02:02-DPB1*05:01	ISLNMCLLGALVLLG	0.1918049	0.0010819079
HLA-DPA1*02:02-DPB1*05:01	IICITNAKSDSHVRM	0.17152505	0.0021455805
HLA-DPA1*02:02-DPB1*05:01	LGILSVMLIFAFFQE	0.17347835	0.0017840602
HLA-DPA1*02:02-DPB1*05:01	TDQGVVPLSSFIEIY	0.2226004	0.005330976
HLA-DPA1*02:02-DPB1*05:01	TIGRKLSDHKLNNTP	0.24213672	0.07943033
HLA-DPA1*02:02-DPB1*05:01	SVLYKEYAEDDNIYQ	0.20362404	0.017882165
HLA-DPA1*02:02-DPB1*05:01	SHRCNNGNGTFECGV	0.03635074	0.00053197175
HLA-DPA1*02:02-DPB1*05:01	SGPMALEQNLSDLQL	0.08963736	0.0046959105
HLA-DPA1*02:02-DPB1*05:01	KRFNTFIHEDIWNIR	0.48018235	0.45744485
HLA-DPA1*02:02-DPB1*05:01	ECGHVLYADIKMENG	0.3909544	0.0040452033
HLA-DPA1*02:02-DPB1*05:01	SYLPQNDDELELKVG	0.16297345	0.023978114
HLA-DPA1*02:02-DPB1*05:01	CGREGCGTEFCYHCK	0.07172622	0.006255021
HLA-DPA1*02:02-DPB1*05:01	ELKKLLMSNGNKEGA	0.39419085	0.0035913954
HLA-DPA1*02:02-DPB1*05:01	CLDEEVEGQGFCSGP	0.053838912	0.00038738773
HLA-DPA1*02:02-DPB1*05:01	MQDNQGGAPNYYPNS	0.021420592	0.002940088
HLA-DPA1*02:02-DPB1*05:01	PKDEAANGLMAAYLA	0.1893422	0.0016802493
HLA-DPA1*02:02-DPB1*05:01	CLNLHKFNEFIQNEL	0.53897125	0.0012722204
HLA-DPA1*02:02-DPB1*05:01	SANATLTVLETPSLV	0.1597755	0.0021609585
HLA-DPA1*02:02-DPB1*05:01	TEVPNTRSRGHHNCS	0.050113644	0.001493622
HLA-DPA1*02:02-DPB1*05:01	MAATGTAAAAATGRL	0.04944118	0.06781815
HLA-DPA1*02:02-DPB1*05:01	RDGYMPRQYSLQNWE	0.11464174	0.061940987
HLA-DPA1*02:02-DPB1*05:01	VAEGYVIGSCIKHIP	0.30359587	0.0072287857
HLA-DPA1*02:02-DPB1*05:01	HITVVEGEPFYLKHC	0.27644295	0.002226071
HLA-DPA1*02:02-DPB1*05:01	FQALRQRSHGGIDVK	0.08897033	0.026144838
HLA-DPA1*02:02-DPB1*05:01	MIGYLGYCKGVEPKT	0.2866295	0.0024893363
HLA-DPA1*02:02-DPB1*05:01	LYAKEISTYKKMVED	0.49787253	0.03141374
HLA-DPA1*02:02-DPB1*05:01	ANEYPNITRLYSLGK	0.3652621	0.028093928
HLA-DPA1*02:02-DPB1*05:01	QYCRAAEELSKLRRA	0.46511325	0.006391119
HLA-DPA1*02:02-DPB1*05:01	LIVVTVAFVQEYRSE	0.32187888	0.004680852
HLA-DPA1*02:02-DPB1*05:01	EGPGPKGGRGARIVW	0.024070326	0.011441847
HLA-DPA1*02:02-DPB1*05:01	ACDELVEEMEHFGQW	0.18668154	0.0018637938
HLA-DPA1*02:02-DPB1*05:01	GLLTSLFMLFIFTYG	0.1557793	0.0016562827
HLA-DPA1*02:02-DPB1*05:01	PPDTPPAMKNATSSK	0.057088945	0.0026223632
HLA-DPA1*02:02-DPB1*05:01	AGVNPSANYHALYRY	0.08961121	0.0076112137
HLA-DPA1*02:02-DPB1*05:01	LAILLVIFIFTKVFL	0.29292974	0.0027870946
HLA-DPA1*02:02-DPB1*05:01	GLIVAFFILSYFLSR	0.31995055	0.0033990922
HLA-DPA1*02:02-DPB1*05:01	DSQDGSSYRRPLEQQ	0.031311944	0.0048476686
HLA-DPA1*02:02-DPB1*05:01	ILSVMLIFAFFQELV	0.21693048	0.0009993141
HLA-DPA1*02:02-DPB1*05:01	CGTSGGVMIYIDRIE	0.15427828	0.0021461227
HLA-DPA1*02:02-DPB1*05:01	DIPELEHGWAQLSSP	0.07819305	0.020328416
HLA-DPA1*02:02-DPB1*05:01	QPQVELFVKAGSDGA	0.28474075	0.037979268
HLA-DPA1*02:02-DPB1*05:01	DDGTLNREDLSRLVN	0.19008185	0.39252678
HLA-DPA1*02:02-DPB1*05:01	PLKDGDCVNRWTKED	0.08086259	0.001400404
HLA-DPA1*02:02-DPB1*05:01	SRHFNQSEWDRLEHF	0.23877662	0.024238756
HLA-DPA1*02:02-DPB1*05:01	FLLTFYVISQVFEIK	0.3993292	0.0021050705
HLA-DPA1*02:02-DPB1*05:01	FLGLYEKLSEKHSQN	0.45139682	0.026854966
HLA-DPA1*02:02-DPB1*05:01	KVGEVCHITCKPEYA	0.058905922	0.1112685
HLA-DPA1*02:02-DPB1*05:01	TKLTLLLMWKDFCFL	0.372745	0.0008786465
HLA-DPA1*02:02-DPB1*05:01	WMLASLYNGSVCVWN	0.13845663	0.0009040041
HLA-DPA1*02:02-DPB1*05:01	LEENNNFSRQAEEKL	0.17851505	0.010978425
HLA-DPA1*02:02-DPB1*05:01	KLLLGIALLAYVASV	0.39117274	0.002240716
HLA-DPA1*02:02-DPB1*05:01	LTSSVCIVAEIIKKV	0.55370295	0.0014157289
HLA-DPA1*02:02-DPB1*05:01	GGFGSGIRGRGRGRG	0.09595318	0.0068232985
HLA-DPA1*02:02-DPB1*05:01	CALLSCTSHKDYPFH	0.27426013	0.0022323804
HLA-DPA1*02:02-DPB1*05:01	QSDDLWDSFNEVTNQ	0.22195326	0.0017230887
HLA-DPA1*02:02-DPB1*05:01	TNMIPAEQPLSTPLS	0.11133063	0.0024720766
HLA-DPA1*02:02-DPB1*05:01	LEARIRILTNNSQTP	0.09571494	0.023685386
HLA-DPA1*02:02-DPB1*05:01	KGRVIEILFSWTVWF	0.2590013	0.0040326174
HLA-DPA1*02:02-DPB1*05:01	LGILSVMLIFAFFQE	0.17347835	0.0017840602
HLA-DPA1*02:02-DPB1*05:01	EQVVALMEDNIYECY	0.26682428	0.0010670057
HLA-DPA1*02:02-DPB1*05:01	AGKTGNSMPHPATGK	0.06481686	0.01542525
HLA-DPA1*02:02-DPB1*05:01	LCGFVILAACVVACV	0.16955845	0.000492582
HLA-DPA1*02:02-DPB1*05:01	ASPGCLWLLAVALLP	0.1474555	0.0006807367
HLA-DPA1*02:02-DPB1*05:01	SPVAQSQEFSGRSLD	0.04417168	0.020006437
HLA-DPA1*02:02-DPB1*05:01	TFLIDLRKAASRNLA	0.49826413	0.0057260934
HLA-DPA1*02:02-DPB1*05:01	ATTKGKSQSKEPERP	0.036452044	0.029681778
HLA-DPA1*02:02-DPB1*05:01	FFACWLPYYIGISID	0.18325874	0.0005588217
HLA-DPA1*02:02-DPB1*05:01	PVLVVVLSIVLEGPA	0.1736262	0.0014543044
HLA-DPA1*02:02-DPB1*05:01	ETSDEFEAARKRAKK	0.33918992	0.048319854
HLA-DPA1*02:02-DPB1*05:01	LAPCCLWLLGAVLLM	0.16793472	0.00066489575
HLA-DPA1*02:02-DPB1*05:01	QPRLGEKVYLCNQDE	0.1817925	0.86028177
HLA-DPA1*02:02-DPB1*05:01	VTLRCHIDGHPRPTY	0.02136631	0.0028913214
HLA-DPA1*02:02-DPB1*05:01	ETPAVPPVSEDEDDD	0.003562219	0.0067567155
HLA-DPA1*02:02-DPB1*05:01	PPEKDGFPSGTPALN	0.06320654	0.021828193
HLA-DPA1*02:02-DPB1*05:01	KKPCSETSQIEDTPS	0.028871268	0.002062066
HLA-DPA1*02:02-DPB1*05:01	QALQVTWNIILHSTG	0.26391354	0.017701473
HLA-DPA1*02:02-DPB1*05:01	AVTVAWKADGSPVKV	0.0395722	0.020499513
HLA-DPA1*02:02-DPB1*05:01	YDKFKQSTHSIYMFF	0.46904296	0.0054232934
HLA-DPA1*02:02-DPB1*05:01	QRAAENHQGTLTEYC	0.053285595	0.0009374145
HLA-DPA1*02:02-DPB1*05:01	RLHAYDQHLNMILGD	0.19462088	0.014961546
HLA-DPA1*02:02-DPB1*05:01	SFSCSMEQLQDLVGK	0.22551231	0.004005726
HLA-DPA1*02:02-DPB1*05:01	KWPERLSALDNLLNH	0.36439875	0.35165173
HLA-DPA1*02:02-DPB1*05:01	LSIKKCPICKADDIC	0.15143028	0.0032422529
HLA-DPA1*02:02-DPB1*05:01	HGTLSVEAATVSKWS	0.29843304	0.0121326875
HLA-DPA1*02:02-DPB1*05:01	LRLGDLDIESQTCAS	0.05494957	0.00086771214
HLA-DPA1*02:02-DPB1*05:01	LLLLLGTWAPAPGSA	0.115635134	0.0037641195
HLA-DPA1*02:02-DPB1*05:01	PPGFRGARCELPCPA	0.054437246	0.0022306677
HLA-DPA1*02:02-DPB1*05:01	QACQDVDECQPSRCH	0.019731523	0.017257934
HLA-DPA1*02:02-DPB1*05:01	YDYAVKKPWLAYPHY	0.2189593	0.19440576
HLA-DPA1*02:02-DPB1*05:01	FQKGQGTCFYFGELP	0.23221613	0.000904319
HLA-DPA1*02:02-DPB1*05:01	LSQVADILFQTAQNA	0.21926536	0.00787057
HLA-DPA1*02:02-DPB1*05:01	WSAGRGGAAWPVLLG	0.06666141	0.010597268
HLA-DPA1*02:02-DPB1*05:01	CGHCKALAPTWEQLA	0.20779106	0.0011822655
HLA-DPA1*02:02-DPB1*05:01	SRYLLLLAAGDPREE	0.24752446	0.0069171777
HLA-DPA1*02:02-DPB1*05:01	NPGAVTVAWKADGSP	0.031768624	0.254816
HLA-DPA1*02:02-DPB1*05:01	KKFSCCVLVFLLFAV	0.28138384	0.00165665
HLA-DPA1*02:02-DPB1*05:01	VITGAVVAAVMWRRK	0.42264095	0.058017842
HLA-DPA1*02:02-DPB1*05:01	AVVVIGAVVAAVMCR	0.1687996	0.0041701393
HLA-DPA1*02:02-DPB1*05:01	NDSFRGWAAPGPEPT	0.020724382	0.022106992
HLA-DPA1*02:02-DPB1*05:01	VLEYLAFSDSSKWVF	0.5122485	0.014167582
HLA-DPA1*02:02-DPB1*05:01	DNGTTRTASTNSIGI	0.018231671	0.0017596185
HLA-DPA1*02:02-DPB1*05:01	TIPPDCLLCQPQTFG	0.07597387	0.0011734477
HLA-DPA1*02:02-DPB1*05:01	WALGFYPAEITLTWQ	0.142044	0.00581085
HLA-DPA1*02:02-DPB1*05:01	AVGHEYVAEVEKHSS	0.24847095	0.1383651
HLA-DPA1*02:02-DPB1*05:01	YMICFYSLELKWDES	0.5010034	0.0005312179
HLA-DPA1*02:02-DPB1*05:01	NKEGASGRPGSPKME	0.017665228	0.017629163
HLA-DPA1*02:02-DPB1*05:01	ACWTEEKNKEKEKGD	0.08090036	0.0008789071
HLA-DPA1*02:02-DPB1*05:01	INISHHYCNISDHVG	0.07402737	0.08899016
HLA-DPA1*02:02-DPB1*05:01	KKCPLCELMFPPNYD	0.23635013	0.00069543143
HLA-DPA1*02:02-DPB1*05:01	KICYPLCGFVILAAC	0.31919956	0.00092159974
HLA-DPA1*02:02-DPB1*05:01	NIMRGCLANQGDLDF	0.107439555	0.0024025252
HLA-DPA1*02:02-DPB1*05:01	TQEPLARDPVKLPTT	0.19178934	0.008713719
HLA-DPA1*02:02-DPB1*05:01	AKKKEEEDDDMKELE	0.0853389	0.048785083
HLA-DPA1*02:02-DPB1*05:01	DSGFWRDFGFGMTCQ	0.13884895	0.0015714852
HLA-DPA1*02:02-DPB1*05:01	LLYWFFYDGGYINAS	0.19464804	0.0098656295
HLA-DPA1*02:02-DPB1*05:01	RRFYVQALLRAVRCH	0.55934054	0.020041652
HLA-DPA1*02:02-DPB1*05:01	RLPALTVHVTQPKDG	0.21946757	0.07256242
HLA-DPA1*02:02-DPB1*05:01	RAGRGRGQWLQVLGG	0.20611177	0.008418443
HLA-DPA1*02:02-DPB1*05:01	MTIGFILLLVFGSVT	0.19717099	0.001859945
HLA-DPA1*02:02-DPB1*05:01	DASLDPEAPWPPAPR	0.01862805	0.22800402
HLA-DPA1*02:02-DPB1*05:01	LKVLGITDMFDSSKA	0.4377342	0.04349732
HLA-DPA1*02:02-DPB1*05:01	QDVFRNLSHLPTFSS	0.2675897	0.0072119585
HLA-DPA1*02:02-DPB1*05:01	PEEDTKLKIPLIHRA	0.30918276	0.020721326
HLA-DPA1*02:02-DPB1*05:01	FQFRCENGHCIPNRW	0.057131577	0.001189101
HLA-DPA1*02:02-DPB1*05:01	YYNGIGVKRDYKQAL	0.23432316	0.004821065
HLA-DPA1*02:02-DPB1*05:01	STKKNVFIIGATNRP	0.32037747	0.05881711
HLA-DPA1*02:02-DPB1*05:01	DAFTIKTVKENLDQL	0.2990336	0.28622073
HLA-DPA1*02:02-DPB1*05:01	RIPAIFSPAFYTSRY	0.22404848	0.2778599
HLA-DPA1*02:02-DPB1*05:01	TVIHMTVGGFLPFSA	0.22037056	0.021437291
HLA-DPA1*02:02-DPB1*05:01	EQVTKVTVGRLHFSE	0.4037752	0.01364364
HLA-DPA1*02:02-DPB1*05:01	FLCDKDKTSTVAPTI	0.137647	0.00069039315
HLA-DPA1*02:02-DPB1*05:01	NIQDVSLESLRRAVG	0.3943861	0.017225595
HLA-DPA1*02:02-DPB1*05:01	PLFLKLNPMTKHTDL	0.5014565	0.015780166
HLA-DPA1*02:02-DPB1*05:01	CKTAVNCSSDFDACL	0.13788062	0.00066754565
HLA-DPA1*02:02-DPB1*05:01	ELSSVEVDPCGDAQA	0.016109794	0.0016330084
HLA-DPA1*02:02-DPB1*05:01	LDALGDELLADEDSS	0.12186875	0.007449045
HLA-DPA1*02:02-DPB1*05:01	RFNPLCGSAQHWSEW	0.056281976	0.00073306996
HLA-DPA1*02:02-DPB1*05:01	LCLFFYNCYKGYLPR	0.46216142	0.07570272
HLA-DPA1*02:02-DPB1*05:01	LYLSPSGNSSPPGSP	0.017227376	0.0032830122
HLA-DPA1*02:02-DPB1*05:01	LPALTVHVTQPKDGG	0.16324475	0.11843202
HLA-DPA1*02:02-DPB1*05:01	VINLTEEVLWVKVNI	0.31636673	0.001242627
HLA-DPA1*02:02-DPB1*05:01	QAYPEVRIVLMSATI	0.24939539	0.0007312348
HLA-DPA1*02:02-DPB1*05:01	LTHCSDLHHDNHHGH	0.022433838	0.003987496
HLA-DPA1*02:02-DPB1*05:01	IKVIGGDDLSTLTGK	0.17493056	0.117771246
HLA-DPA1*02:02-DPB1*05:01	TLDEGGSAPLAPSNG	0.020421917	0.0074523115
HLA-DPA1*02:02-DPB1*05:01	SLGCMLASMIFRREP	0.45806682	0.0025046389
HLA-DPA1*02:02-DPB1*05:01	KSIGLELQFSIPRLR	0.49357718	0.030314293
HLA-DPA1*02:02-DPB1*05:01	LMCFGALIGLCACIC	0.11609554	0.0006066722
HLA-DPA1*02:02-DPB1*05:01	IVAGLAVLAVVVIGA	0.087906875	0.0035756782
HLA-DPA1*02:02-DPB1*05:01	GGFGGRGGGRGGFGG	0.042283725	0.026124332
HLA-DPA1*02:02-DPB1*05:01	DKLNLYLIMEFLPGG	0.39631853	0.004270465
HLA-DPA1*02:02-DPB1*05:01	LKMDWGLFDKNAGEN	0.28481942	0.006886876
HLA-DPA1*02:02-DPB1*05:01	FSIINSVVVVFFLSG	0.17495663	0.0028603394
HLA-DPA1*02:02-DPB1*05:01	KISGVNAKKEMVTSK	0.17714286	0.08240409
HLA-DPA1*02:02-DPB1*05:01	RAGHSSDLIISLLFI	0.3826521	0.0034474626
HLA-DPA1*02:02-DPB1*05:01	GQHAFYQLIHQGTKM	0.46568394	0.015787702
HLA-DPA1*02:02-DPB1*05:01	ETLDLPCHSTGIPDA	0.040316742	0.0019147333
HLA-DPA1*02:02-DPB1*05:01	FAAIFLLLSLAASWS	0.22151245	0.0024380311
HLA-DPA1*02:02-DPB1*05:01	HQVAYGLHELLKTNA	0.61613935	0.098363996
HLA-DPA1*02:02-DPB1*05:01	ADRFLFEMSRINHYQ	0.45289478	0.8393589
HLA-DPA1*02:02-DPB1*05:01	IKRYVHQNFSSHYRA	0.34964454	0.47142306
HLA-DPA1*02:02-DPB1*05:01	LWLLLLLLAAVAPAR	0.25522673	0.0008291714
HLA-DPA1*02:02-DPB1*05:01	LLNLFCELTCSPRQS	0.2565366	0.0007408181
HLA-DPA1*02:02-DPB1*05:01	ELKVCLLGDTGVGKS	0.21964845	0.0012704292
HLA-DPA1*02:02-DPB1*05:01	FKYIIIGDTGVGKSC	0.21893959	0.0020211146
HLA-DPA1*02:02-DPB1*05:01	ALRMYPLKPTWWFCA	0.23087291	0.0005578856
HLA-DPA1*02:02-DPB1*05:01	GDDAYETTLHVKLPV	0.22628984	0.2591422
HLA-DPA1*02:02-DPB1*05:01	RYNLKSKSCEDIDEC	0.061311778	0.003203775
HLA-DPA1*02:02-DPB1*05:01	VAEAGIGCPFAGVGC	0.04891311	0.0006304387
HLA-DPA1*02:02-DPB1*05:01	MSNGNKEGASGRPGS	0.012876597	0.0018974904
HLA-DPA1*02:02-DPB1*05:01	RALWVLGLCCVLLTF	0.19544305	0.00081823335
HLA-DPA1*02:02-DPB1*05:01	FSSQPSDDESSSDET	0.0057211146	0.00224582
HLA-DPA1*02:02-DPB1*05:01	TETLQHVPSDHTNET	0.036924124	0.012158294
HLA-DPA1*02:02-DPB1*05:01	EDEDYDLATTRLGLE	0.12722225	0.025886362
HLA-DPA1*02:02-DPB1*05:01	VPLLLLMCHCGKGAK	0.4284214	0.0014915109
HLA-DPA1*02:02-DPB1*05:01	GLKDREGYTSFWNDC	0.2636162	0.0022775366
HLA-DPA1*02:02-DPB1*05:01	KIEEQLTLEKLHEWT	0.38946444	0.07931482
HLA-DPA1*02:02-DPB1*05:01	EQCDMRKCSDKEFRC	0.114712685	0.00087008195
HLA-DPA1*02:02-DPB1*05:01	APGHQRKVVSWIDVY	0.21439186	0.028022345
HLA-DPA1*02:02-DPB1*05:01	DAGAASLPTQPTQPS	0.012871495	0.0105075305
HLA-DPA1*02:02-DPB1*05:01	ALMYLGSLAFLGADT	0.3828132	0.034632593
HLA-DPA1*02:02-DPB1*05:01	SGVLAADRERSIHDF	0.1711296	0.09788607
HLA-DPA1*02:02-DPB1*05:01	NSTPPYKDLPPKPGS	0.037815392	0.002179331
HLA-DPA1*02:02-DPB1*05:01	KKDVMWIGFLTRTVL	0.5534837	0.013217049
HLA-DPA1*02:02-DPB1*05:01	RKLADLCTGLQGFLI	0.35469162	0.00075331953
HLA-DPA1*02:02-DPB1*05:01	SEKVVYRRFTEIYEF	0.54891014	0.21777177
HLA-DPA1*02:02-DPB1*05:01	QKMRGVESQGMLLCA	0.19836123	0.0055677313
HLA-DPA1*02:02-DPB1*05:01	QVKSSEKTQIAVPQP	0.12768826	0.01835597
HLA-DPA1*02:02-DPB1*05:01	ELQSIGTNNFLRFQL	0.40992376	0.36316708
HLA-DPA1*02:02-DPB1*05:01	WLLLLPLLLGLNAGA	0.28086314	0.0008828148
HLA-DPA1*02:02-DPB1*05:01	MLYGGRRCGNGYLED	0.04887519	0.00052518194
HLA-DPA1*02:02-DPB1*05:01	QINQRQESLPHAGPI	0.07341547	0.16327724
HLA-DPA1*02:02-DPB1*05:01	KDISVQAIACRSAPV	0.18251127	0.014046639
HLA-DPA1*02:02-DPB1*05:01	ELTASHATKVQTHKP	0.07218133	0.031900547
HLA-DPA1*02:02-DPB1*05:01	SAGRPKRPHARRALC	0.11849033	0.002150782
HLA-DPA1*02:02-DPB1*05:01	GQTIPVFAFLGAMVV	0.19852471	0.003427136
HLA-DPA1*02:02-DPB1*05:01	EALPGDNVGFNVKNV	0.1566697	0.02079639
HLA-DPA1*02:02-DPB1*05:01	RHGNLYDLKPLGLND	0.1233352	0.024746243
HLA-DPA1*02:02-DPB1*05:01	DVMWIGFLTRTVLEN	0.36182988	0.0051539554
HLA-DPA1*02:02-DPB1*05:01	GVAGSQPVSEKQLAA	0.040782787	0.13192014
HLA-DPA1*02:02-DPB1*05:01	IWKEKYSFMENLLQN	0.56536275	0.03963978
HLA-DPA1*02:02-DPB1*05:01	VLYKIYDLHKKRSCN	0.5337077	0.00726451
HLA-DPA1*02:02-DPB1*05:01	LGALLGTAWARRSQD	0.22697459	0.09716548
HLA-DPA1*02:02-DPB1*05:01	SFHLPINSRKCLREE	0.17949168	0.001972186
HLA-DPA1*02:02-DPB1*05:01	AYLFKYIIIGDTGVG	0.22840624	0.036502283
HLA-DPA1*02:02-DPB1*05:01	SFHLPINSRKCLREE	0.17949168	0.001972186
HLA-DPA1*02:02-DPB1*05:01	ERWGSNELPAEEGKT	0.055392575	0.13812426
HLA-DPA1*02:02-DPB1*05:01	TRPQALLFLCMILLL	0.17195235	0.0016772824
HLA-DPA1*02:02-DPB1*05:01	PMPSANTPFSYPLPK	0.15018384	0.0036457535
HLA-DPA1*02:02-DPB1*05:01	HANALCHFHIAASIN	0.15352982	0.053357184
HLA-DPA1*02:02-DPB1*05:01	KCQEAINATCKGVSY	0.19062902	0.0008108682
HLA-DPA1*02:02-DPB1*05:01	QCAVQLFYSVRNIFH	0.4113242	0.00085754634
HLA-DPA1*02:02-DPB1*05:01	GMKIDSKTPECRKFL	0.21405412	0.007602221
HLA-DPA1*02:02-DPB1*05:01	HTTMYFMCEFDKENM	0.5075945	0.004215673
HLA-DPA1*02:02-DPB1*05:01	TLFLLSVCYSATVTF	0.1843058	0.00093389815
HLA-DPA1*02:02-DPB1*05:01	SIVLALRLRKRFLNF	0.71045834	0.0042931647
HLA-DPA1*02:02-DPB1*05:01	MFYAPWCSMCKRMMP	0.30130953	0.0017826427
HLA-DPA1*02:02-DPB1*05:01	MTIGFILLLVFGSVT	0.19717099	0.001859945
HLA-DPA1*02:02-DPB1*05:01	GFTTRPSAGTFPELD	0.048206184	0.010911803
HLA-DPA1*02:02-DPB1*05:01	MVCLKLPGGSSLAAL	0.19153729	0.0017896921
HLA-DPA1*02:02-DPB1*05:01	DHTDLAIEYEVSAVP	0.092888646	0.011801824
HLA-DPA1*02:02-DPB1*05:01	EPRFSLVDATSLHIE	0.14527306	0.28086025
HLA-DPA1*02:02-DPB1*05:01	CFEKVLKAYPNNYET	0.47216734	0.0017185379
HLA-DPA1*02:02-DPB1*05:01	WHAAALPPLLRPLLP	0.16765174	0.0073679015
HLA-DPA1*02:02-DPB1*05:01	DGATNSTTANLTVNK	0.05099445	0.0308088
HLA-DPA1*02:02-DPB1*05:01	EALPGDNVGFNVKNV	0.1566697	0.02079639
HLA-DPA1*02:02-DPB1*05:01	EEYDVIVLGTGLTEC	0.18769456	0.00041110622
HLA-DPA1*02:02-DPB1*05:01	TMRDQDTGKENEMDW	0.032594524	0.005221095
HLA-DPA1*02:02-DPB1*05:01	MELRKGSLESPATDV	0.07620139	0.003850347
HLA-DPA1*02:02-DPB1*05:01	VLVAARRNASAVVLY	0.2516482	0.0026743964
HLA-DPA1*02:02-DPB1*05:01	TLHIEDAAVPGAQEA	0.013059633	0.0108959135
HLA-DPA1*02:02-DPB1*05:01	EIQWWFEGQGPNDTC	0.028758276	0.0009069651
HLA-DPA1*02:02-DPB1*05:01	HPNVICDGCNGPVVG	0.011788578	0.018423531
HLA-DPA1*02:02-DPB1*05:01	EVTMTMLRWIYTDEL	0.34965754	0.00213172
HLA-DPA1*02:02-DPB1*05:01	VTNVTSLLKTVKAVE	0.5352541	0.028190171
HLA-DPA1*02:02-DPB1*05:01	ILVAFSFLFTVITFP	0.1795473	0.0018057262
HLA-DPA1*02:02-DPB1*05:01	SVLHGMVFKKETEGD	0.2988922	0.25627643
HLA-DPA1*02:02-DPB1*05:01	AAAPASGALRRLTPS	0.10576877	0.02878197
HLA-DPA1*02:02-DPB1*05:01	KDAAKVCREFTEREQ	0.20600645	0.0021255775
HLA-DPA1*02:02-DPB1*05:01	SIDRVYSLDDIRRYL	0.35272238	0.028624833
HLA-DPA1*02:02-DPB1*05:01	PQALYLSNMRKAVKI	0.666888	0.0055123093
HLA-DPA1*02:02-DPB1*05:01	GRGSCPLTMPLPFDL	0.14265217	0.0020752442
HLA-DPA1*02:02-DPB1*05:01	ATCETVDFWLKVGAG	0.39080375	0.00084977393
HLA-DPA1*02:02-DPB1*05:01	LHPNLTSMTFRGSVT	0.19604917	0.2352139
HLA-DPA1*02:02-DPB1*05:01	AAMFMVKNGNGTACI	0.19222678	0.0005931449
HLA-DPA1*02:02-DPB1*05:01	PMDSSAYSFTAFVGV	0.32117492	0.0021748994
HLA-DPA1*02:02-DPB1*05:01	LVRGLCKFFEGPVTG	0.36635837	0.0011194864
HLA-DPA1*02:02-DPB1*05:01	LLLEYVNGSACTTSD	0.06401911	0.0013412305
HLA-DPA1*02:02-DPB1*05:01	RPGSPKMEGTGKKAV	0.11753249	0.005326456
HLA-DPA1*02:02-DPB1*05:01	AVLMIRTPEELDDSD	0.16115542	0.0375833
HLA-DPA1*02:02-DPB1*05:01	FMKGNKQEAKCGFSK	0.14257234	0.002653462
HLA-DPA1*02:02-DPB1*05:01	QAKLPATEKPVLLSK	0.20823994	0.011798241
HLA-DPA1*02:02-DPB1*05:01	SNGLICGGNGVCKCR	0.049713835	0.0026812044
HLA-DPA1*02:02-DPB1*05:01	LEVEREAEKKREAKQ	0.16409718	0.04133664
HLA-DPA1*02:02-DPB1*05:01	WAMGFVKHTRDSDII	0.20385845	0.0032466897
HLA-DPA1*02:02-DPB1*05:01	GCLSNPCFAGVKCTS	0.21776243	0.0007879501
HLA-DPA1*02:02-DPB1*05:01	MGINGSAYRVFPYSV	0.17896357	0.0042545684
HLA-DPA1*02:02-DPB1*05:01	PPKDDKKKKDAGKSA	0.05775832	0.007355624
HLA-DPA1*02:02-DPB1*05:01	EQNKGLIDEITKKNI	0.25839105	0.0071513513
HLA-DPA1*02:02-DPB1*05:01	MEVNINGVQLDLDEA	0.03575307	0.00559829
HLA-DPA1*02:02-DPB1*05:01	CKDMSDEVGCVNVTL	0.0869933	0.00064034405
HLA-DPA1*02:02-DPB1*05:01	YSEYRFPEELTQTFM	0.2464011	0.0033163154
HLA-DPA1*02:02-DPB1*05:01	ATGRLLLLLLVGLTA	0.21758454	0.0017650097
HLA-DPA1*02:02-DPB1*05:01	YYQKKSRKKMCILVL	0.44613558	0.0006057356
HLA-DPA1*02:02-DPB1*05:01	KHRLEVEVHQLQDRL	0.17516784	0.1759615
HLA-DPA1*02:02-DPB1*05:01	PSHNVFCSPVSISSA	0.12927598	0.0031289465
HLA-DPA1*02:02-DPB1*05:01	GFGNFEEIGPLDSDL	0.1608689	0.004483008
HLA-DPA1*02:02-DPB1*05:01	AGCTADLLVGRAMTF	0.17066596	0.00080823
HLA-DPA1*02:02-DPB1*05:01	ELDPCCEGSTCKLKS	0.06296187	0.0010695073
HLA-DPA1*02:02-DPB1*05:01	SRQLAPVLGYLGSRQ	0.3817681	0.033377223
HLA-DPA1*02:02-DPB1*05:01	IMVIYLLPRCTFTKE	0.47834164	0.0060607167
HLA-DPA1*02:02-DPB1*05:01	AQLLLRAAPTAVHPV	0.18435232	0.23067573
HLA-DPA1*02:02-DPB1*05:01	YGFWPFSKTVEDIPV	0.16184227	0.04101995
HLA-DPA1*02:02-DPB1*05:01	QSLVELWGLLDCRRI	0.26185626	0.00044762492
HLA-DPA1*02:02-DPB1*05:01	TFEKDELGIPLKEKP	0.28667766	0.0040845866
HLA-DPA1*02:02-DPB1*05:01	LKLLHRGADINYANV	0.25092164	0.1671846
HLA-DPA1*02:02-DPB1*05:01	GYSSPQTLADQSSKI	0.03689509	0.004649892
HLA-DPA1*02:02-DPB1*05:01	YESDQNKDGKLTKEE	0.033075776	0.670925
HLA-DPA1*02:02-DPB1*05:01	EESMNSPCWQVKWQL	0.14136079	0.002085458
HLA-DPA1*02:02-DPB1*05:01	ASGALRRLTPSASLP	0.20475206	0.011623271
HLA-DPA1*02:02-DPB1*05:01	DEWDAVMLHSFTLRQ	0.30529448	0.0062591108
HLA-DPA1*02:02-DPB1*05:01	GLGPVEYLSSGWNLF	0.19248217	0.0032955636
HLA-DPA1*02:02-DPB1*05:01	SAYQGFASGNLERDA	0.14731279	0.016012799
HLA-DPA1*02:02-DPB1*05:01	ILSEFHGCNVNASTY	0.06046885	0.009959913
HLA-DPA1*02:02-DPB1*05:01	WLKDTCGANAKQSRD	0.10665009	0.010971712
HLA-DPA1*02:02-DPB1*05:01	LEEELKSRRDLEKLV	0.38053516	0.0039598504
HLA-DPA1*02:02-DPB1*05:01	PRMVLVRNKKVGVIF	0.3929009	0.0024615116
HLA-DPA1*02:02-DPB1*05:01	KISTSLNPGNPVNNQ	0.13813682	0.033527844
HLA-DPA1*02:02-DPB1*05:01	PGDLKNSVEVALNKL	0.34738818	0.018770406
HLA-DPA1*02:02-DPB1*05:01	GVPLHCLHGLRGIYS	0.13019356	0.0016204368
HLA-DPA1*02:02-DPB1*05:01	GAKFPIKWTAPEAIN	0.16009969	0.099272564
HLA-DPA1*02:02-DPB1*05:01	LLSIYSINLLLICSK	0.36668426	0.0039643003
HLA-DPA1*02:02-DPB1*05:01	ELEPKWPKAFWDDWM	0.21006712	0.005136685
HLA-DPA1*02:02-DPB1*05:01	GTTQGPLINEKAVEK	0.05800312	0.10694154
HLA-DPA1*02:02-DPB1*05:01	PEGEEPEMECLNGGP	0.03823415	0.0015541909
HLA-DPA1*02:02-DPB1*05:01	ILGKKDVMWIGFLTR	0.5826855	0.013314733
HLA-DPA1*02:02-DPB1*05:01	AATLFPLWPAEMRVG	0.28076133	0.010407184
HLA-DPA1*02:02-DPB1*05:01	VNAEISVFEVNIRFV	0.4210952	0.010676279
HLA-DPA1*02:02-DPB1*05:01	PFEPLASGILLLLWL	0.18629937	0.0010118594
HLA-DPA1*02:02-DPB1*05:01	RLYHLYEVGEDPVLS	0.07361379	0.014794287
HLA-DPA1*02:02-DPB1*05:01	QSLPAISQPPQSSTM	0.045356546	0.0046971696
HLA-DPA1*02:02-DPB1*05:01	CKIKSCYYLPCFVTS	0.4396108	0.0036681965
HLA-DPA1*02:02-DPB1*05:01	SMGMLEARIRILTNN	0.36640555	0.0044861063
HLA-DPA1*02:02-DPB1*05:01	HTQISKYFSERGDAV	0.23071644	0.0071882783
HLA-DPA1*02:02-DPB1*05:01	YRQVHLLPGLWEQGW	0.1410981	0.0032935995
HLA-DPA1*02:02-DPB1*05:01	CLHCEKTLQQDDCRV	0.04596364	0.002451323
HLA-DPA1*02:02-DPB1*05:01	EKKKCDEYIPGTTSL	0.23147227	0.0008616997
HLA-DPA1*02:02-DPB1*05:01	GTESPVREEPGEDFP	0.02071945	0.004081431
HLA-DPA1*02:02-DPB1*05:01	FHYKTDQGIKNLSVE	0.199408	0.05869668
HLA-DPA1*02:02-DPB1*05:01	YIDRVDEPLSCSYVL	0.1801	0.0051815663
HLA-DPA1*02:02-DPB1*05:01	YDYLFKLLLIGDSGV	0.38689598	0.0016497662
HLA-DPA1*02:02-DPB1*05:01	TVQEHLIEKYMLLPN	0.44513646	0.13024867
HLA-DPA1*02:02-DPB1*05:01	DLASRNPTFMGLALH	0.19814844	0.0024163385
HLA-DPA1*02:02-DPB1*05:01	HPGDLQTQLAVQTKR	0.31262484	0.63216597
HLA-DPA1*02:02-DPB1*05:01	IEVVNMLAPYAVFDI	0.24768506	0.0025868788
HLA-DPA1*02:02-DPB1*05:01	FGYYGDALQQDCRKC	0.18803066	0.01103831
HLA-DPA1*02:02-DPB1*05:01	RVSCPFPAPCLFTDI	0.09049275	0.0007342684
HLA-DPA1*02:02-DPB1*05:01	SCLDEEVEGQGFCSG	0.096820585	0.00043771183
HLA-DPA1*02:02-DPB1*05:01	SLVDGYFRLTADAHH	0.18925712	0.41235393
HLA-DPA1*02:02-DPB1*05:01	PNLESSEETEQINKH	0.045497466	0.018155705
HLA-DPA1*02:02-DPB1*05:01	CGWILVAFSFLFTVI	0.16636832	0.00080124225
HLA-DPA1*02:02-DPB1*05:01	LGRRSSLSRLEPSDL	0.13483593	0.022517895
HLA-DPA1*02:02-DPB1*05:01	VVLLQTATLLGVLLL	0.19153117	0.0027143632
HLA-DPA1*02:02-DPB1*05:01	LGVCAHHIIPTGSVV	0.045313023	0.0014231887
HLA-DPA1*02:02-DPB1*05:01	SWRRAGHSSDLIISL	0.18963136	0.0110544255
HLA-DPA1*02:02-DPB1*05:01	PPLIQTAAHPNLEKL	0.2206972	0.05586796
HLA-DPA1*02:02-DPB1*05:01	LNVSERPFPPHIQLP	0.062306453	0.004418521
HLA-DPA1*02:02-DPB1*05:01	KTSMFVLYLLGFIIW	0.23974775	0.0030710683
HLA-DPA1*02:02-DPB1*05:01	VIVSLVLLMPGPCDG	0.23632742	0.0009546868
HLA-DPA1*02:02-DPB1*05:01	KYNDDIRKGIVLLEE	0.31412652	0.008638723
HLA-DPA1*02:02-DPB1*05:01	IFYGCLAGIFIGTIQ	0.12759171	0.0009673278
HLA-DPA1*02:02-DPB1*05:01	KFSCCVLVFLLFAVI	0.17026617	0.0009502652
