# Supplementary material for: MHCII-peptide presentation: an assessment of the state-of-the-art prediction methods
Source: Front Immunol. 2024 Mar 12;15:1293706. doi: 10.3389/fimmu.2024.1293706 (PMC11027168; doi:10.3389/fimmu.2024.1293706)
Supplement: Supplementary file 2 [file DataSheet_2.zip › output/BERT/neg/15_HLA-DQA1_03_01_DQB1_03_02.csv]

allele	peptide	affinity_pred	mass_pred
HLA-DQA1*03:01-DQB1*03:02	QPGSAAVTSGAYRGD	0.29503143	0.18793115
HLA-DQA1*03:01-DQB1*03:02	VQASEHPKIEFYLKN	0.18555883	0.006685941
HLA-DQA1*03:01-DQB1*03:02	AATEAQTTQPTGLEA	0.34375677	0.03043319
HLA-DQA1*03:01-DQB1*03:02	AAATGRLLLLLLVGL	0.10256983	0.0044055083
HLA-DQA1*03:01-DQB1*03:02	EVECPLCLVRLPPER	0.29948565	0.0012692695
HLA-DQA1*03:01-DQB1*03:02	LLCMLLVLGTAIVEA	0.3130784	0.0012389397
HLA-DQA1*03:01-DQB1*03:02	HLLLTFILFFWAPVP	0.13881993	0.0047333217
HLA-DQA1*03:01-DQB1*03:02	PLIPEVVELPPSLPR	0.20945045	0.009476597
HLA-DQA1*03:01-DQB1*03:02	MAGLPRRIIKETQRL	0.116632305	0.001395887
HLA-DQA1*03:01-DQB1*03:02	DYDLCSVCEGKGLHR	0.11177761	0.0049791364
HLA-DQA1*03:01-DQB1*03:02	PEQDLKLTSEEESQR	0.39305878	0.06658693
HLA-DQA1*03:01-DQB1*03:02	VAGLLLLLLLAAACA	0.18130645	0.0010750506
HLA-DQA1*03:01-DQB1*03:02	VGRVAAAPASGALRR	0.19351122	0.5795973
HLA-DQA1*03:01-DQB1*03:02	GLLMALAVMFGTAMA	0.26553532	0.0049269754
HLA-DQA1*03:01-DQB1*03:02	PPMMDGAMGYVQPPP	0.28884965	0.006025534
HLA-DQA1*03:01-DQB1*03:02	KNLTLRCQVEGGAPR	0.20816854	0.058226854
HLA-DQA1*03:01-DQB1*03:02	RRDVPRTTQSTSRPK	0.087063946	0.056428403
HLA-DQA1*03:01-DQB1*03:02	ITIIGGGDTATCCAK	0.1614248	0.011717124
HLA-DQA1*03:01-DQB1*03:02	LSGDWYRRNQIHLFG	0.11394123	0.014180544
HLA-DQA1*03:01-DQB1*03:02	THCLNNVGSYQCRCR	0.06988438	0.0033080888
HLA-DQA1*03:01-DQB1*03:02	EDDAYCTFPSRDDLL	0.3601777	0.04081311
HLA-DQA1*03:01-DQB1*03:02	YKKDGADFAKWRCVL	0.11701787	0.0035362286
HLA-DQA1*03:01-DQB1*03:02	QSLLTRWSPAYSFSS	0.18672356	0.0111976825
HLA-DQA1*03:01-DQB1*03:02	VVVVALVISVCGLGV	0.12133303	0.003317852
HLA-DQA1*03:01-DQB1*03:02	WVCDGDNDCRDWSDE	0.12472335	0.010425834
HLA-DQA1*03:01-DQB1*03:02	LANPLPTNYTWYHNG	0.08213568	0.021732185
HLA-DQA1*03:01-DQB1*03:02	AGIELERCQQQANEV	0.21790226	0.0030310594
HLA-DQA1*03:01-DQB1*03:02	RIRKLADLCTGLQGF	0.14497961	0.002755455
HLA-DQA1*03:01-DQB1*03:02	GFTLPFYKRMLNKRP	0.014079755	0.013058831
HLA-DQA1*03:01-DQB1*03:02	RRGTQIVLLGLVTAA	0.21625146	0.0041757273
HLA-DQA1*03:01-DQB1*03:02	VAARSTSIIATIGPA	0.25087005	0.2764678
HLA-DQA1*03:01-DQB1*03:02	ALPCTLGLGMLLALP	0.20021074	0.0017098918
HLA-DQA1*03:01-DQB1*03:02	RYIGSEANLLATDSG	0.35591432	0.030029882
HLA-DQA1*03:01-DQB1*03:02	DASLDPEAPWPPAPR	0.23813954	0.07403873
HLA-DQA1*03:01-DQB1*03:02	DSAGEECDAAEGAEN	0.4677671	0.021507233
HLA-DQA1*03:01-DQB1*03:02	MMFVGFLGCYGAIQE	0.3111877	0.0059270016
HLA-DQA1*03:01-DQB1*03:02	PVHYDSQLDTTLFGK	0.14029822	0.017252285
HLA-DQA1*03:01-DQB1*03:02	YSKYQSVSLLDKKSG	0.16382258	0.043846127
HLA-DQA1*03:01-DQB1*03:02	TCFGYWLGVSSFIYF	0.24444476	0.0012855743
HLA-DQA1*03:01-DQB1*03:02	QQTVTLLPAADLDDF	0.5044543	0.19095589
HLA-DQA1*03:01-DQB1*03:02	LVVGSFEVVSTLIKL	0.19687937	0.0093019055
HLA-DQA1*03:01-DQB1*03:02	REVEEEMKKHESNNV	0.05477024	0.026405418
HLA-DQA1*03:01-DQB1*03:02	MRALWVLGLCCVLLT	0.14907397	0.0018833218
HLA-DQA1*03:01-DQB1*03:02	LQACLLGLFALILSG	0.14791566	0.0022252712
HLA-DQA1*03:01-DQB1*03:02	VGILFAVFLILLLMY	0.07775311	0.0034797557
HLA-DQA1*03:01-DQB1*03:02	PNGTEVPNTRSRGHH	0.04263552	0.0029508197
HLA-DQA1*03:01-DQB1*03:02	FVVALVLLNVAAAGA	0.20599405	0.003129268
HLA-DQA1*03:01-DQB1*03:02	EKATSEMNTAEDWGL	0.39575222	0.01615327
HLA-DQA1*03:01-DQB1*03:02	LWVLGLCCVLLTFGS	0.14911099	0.0017166696
HLA-DQA1*03:01-DQB1*03:02	CPDYDLCSVCEGKGL	0.1963236	0.0069681862
HLA-DQA1*03:01-DQB1*03:02	TWKGDEKTRNPTPAV	0.045824468	0.0015934967
HLA-DQA1*03:01-DQB1*03:02	WALLLLFWLGWLGML	0.109373465	0.0022557515
HLA-DQA1*03:01-DQB1*03:02	FNAWFGLIVFLCMSL	0.17518182	0.0010043908
HLA-DQA1*03:01-DQB1*03:02	CLALLCLGGADKRLR	0.11775785	0.0013659882
HLA-DQA1*03:01-DQB1*03:02	YKSILQEENRRDSWS	0.19803475	0.0032776524
HLA-DQA1*03:01-DQB1*03:02	ALLLFGLLGVLVAAP	0.17731468	0.0063376576
HLA-DQA1*03:01-DQB1*03:02	LLLHCTGSLSQLVLT	0.18842722	0.0030038196
HLA-DQA1*03:01-DQB1*03:02	TGPLSMTTQQSNSQS	0.122566946	0.07136294
HLA-DQA1*03:01-DQB1*03:02	GLETIMLFIDGDRID	0.41124544	0.0048881522
HLA-DQA1*03:01-DQB1*03:02	STPDAVDKYLETPGD	0.22282797	0.0053289025
HLA-DQA1*03:01-DQB1*03:02	KTHMTHHPISDHEAT	0.12797388	0.9927119
HLA-DQA1*03:01-DQB1*03:02	DAFLSQRKCEPKGPL	0.018817091	0.0101740295
HLA-DQA1*03:01-DQB1*03:02	MLSRWSASFTVTKGK	0.17283472	0.017181505
HLA-DQA1*03:01-DQB1*03:02	SVMLIFAFFQELVIA	0.26423398	0.002281339
HLA-DQA1*03:01-DQB1*03:02	IWHEWEIANNTFTGM	0.2233016	0.0073843612
HLA-DQA1*03:01-DQB1*03:02	GILFAVFLILLLMYR	0.07271703	0.006800051
HLA-DQA1*03:01-DQB1*03:02	DLALACKLDYDEDAS	0.3450733	0.013099792
HLA-DQA1*03:01-DQB1*03:02	KTHMTHHPISDHEAT	0.12797388	0.9927119
HLA-DQA1*03:01-DQB1*03:02	EQRQQHEGAQGALDS	0.28624162	0.211465
HLA-DQA1*03:01-DQB1*03:02	EADQPWIVVNTSTLF	0.29753533	0.00786257
HLA-DQA1*03:01-DQB1*03:02	NPKSSKQCKDVSRLR	0.015024293	0.0049510775
HLA-DQA1*03:01-DQB1*03:02	GLLMALAVMFGTAMA	0.26553532	0.0049269754
HLA-DQA1*03:01-DQB1*03:02	LTLLALLSVNTATNQ	0.15929107	0.003099089
HLA-DQA1*03:01-DQB1*03:02	QGNHQIVEMCYQRTK	0.14045039	0.010864088
HLA-DQA1*03:01-DQB1*03:02	CGNVFCAGCCHLKLP	0.08688914	0.0030583113
HLA-DQA1*03:01-DQB1*03:02	MSRGDNCTDLLALGI	0.20563489	0.0008617407
HLA-DQA1*03:01-DQB1*03:02	QDDVFNEKGWNYILE	0.23434836	0.0056860177
HLA-DQA1*03:01-DQB1*03:02	TAIYHTCEASNFQCR	0.21317601	0.011409208
HLA-DQA1*03:01-DQB1*03:02	KTHMTHHPISDHEAT	0.12797388	0.9927119
HLA-DQA1*03:01-DQB1*03:02	TRILGNFLTKKYNHL	0.03132501	0.18875332
HLA-DQA1*03:01-DQB1*03:02	RQRPRRRVCWALVAV	0.25410742	0.0011280855
HLA-DQA1*03:01-DQB1*03:02	SAMKTLRNKMGKWCC	0.0104211485	0.00064261735
HLA-DQA1*03:01-DQB1*03:02	DSSFDVHKKCPLCEL	0.12972453	0.0017080791
HLA-DQA1*03:01-DQB1*03:02	QEPSVCLQAACPESW	0.47583064	0.0013531656
HLA-DQA1*03:01-DQB1*03:02	LKCSRLVLALALILV	0.07341277	0.0013254902
HLA-DQA1*03:01-DQB1*03:02	GALHSAWVTMPWFQH	0.35314444	0.023575637
HLA-DQA1*03:01-DQB1*03:02	KTHMTHHPISDHEAT	0.12797388	0.9927119
HLA-DQA1*03:01-DQB1*03:02	VQNFLHSVNEWLKRQ	0.2533072	0.037965752
HLA-DQA1*03:01-DQB1*03:02	HFLLTHLLLEKLKES	0.19351889	0.0048275487
HLA-DQA1*03:01-DQB1*03:02	MDTFTVQDSTAMSWW	0.34274578	0.006947647
HLA-DQA1*03:01-DQB1*03:02	IGGGDTATCCAKWNT	0.11021086	0.0055469936
HLA-DQA1*03:01-DQB1*03:02	SEGSAESMGPDSRPD	0.30351162	0.08412227
HLA-DQA1*03:01-DQB1*03:02	FSVKRRFSDFLGLHS	0.072520755	0.009542589
HLA-DQA1*03:01-DQB1*03:02	SHSLACWGKGASDRT	0.05915326	0.019176573
HLA-DQA1*03:01-DQB1*03:02	STLTCMSREFQCEDG	0.29536095	0.004510929
HLA-DQA1*03:01-DQB1*03:02	TTADYDRDHEWGFCR	0.16242693	0.008044643
HLA-DQA1*03:01-DQB1*03:02	LYVDRMVLLVMGNVI	0.24935703	0.010337475
HLA-DQA1*03:01-DQB1*03:02	EEDCPGCPPGHFPCG	0.036917116	0.0022602908
HLA-DQA1*03:01-DQB1*03:02	SSPSPLSIKKCPICK	0.012003745	0.0011025227
HLA-DQA1*03:01-DQB1*03:02	IFAFFQELVIAGIVE	0.34797654	0.0038538247
HLA-DQA1*03:01-DQB1*03:02	ILFAVLLVVLILFLV	0.0760856	0.0015976364
HLA-DQA1*03:01-DQB1*03:02	TLPKGQLESIVENIR	0.20039026	0.6083146
HLA-DQA1*03:01-DQB1*03:02	LDNGDYGEPDYDWTT	0.1921497	0.0077902093
HLA-DQA1*03:01-DQB1*03:02	HDPSPEEQDREWKEQ	0.15399712	0.026254192
HLA-DQA1*03:01-DQB1*03:02	PVKLPTTAASTPDAV	0.30244127	0.023139726
HLA-DQA1*03:01-DQB1*03:02	QACCRGYLARKAFAK	0.06220291	0.0030390904
HLA-DQA1*03:01-DQB1*03:02	WVLGLCCVLLTFGSV	0.19943982	0.0020378404
HLA-DQA1*03:01-DQB1*03:02	IFSGMFLVFTLAGAL	0.30203024	0.004390754
HLA-DQA1*03:01-DQB1*03:02	SPCCIVTSTYGWTAN	0.10129044	0.0041158563
HLA-DQA1*03:01-DQB1*03:02	MASTSYDYCRVPMED	0.4029769	0.004512677
HLA-DQA1*03:01-DQB1*03:02	MRFVVALVLLNVAAA	0.13874128	0.005325161
HLA-DQA1*03:01-DQB1*03:02	VLKQVHDTNMRAKGH	0.05817294	0.017957361
HLA-DQA1*03:01-DQB1*03:02	PDYDLCSVCEGKGLH	0.16934319	0.015776021
HLA-DQA1*03:01-DQB1*03:02	PSQGDSDSDTDSSQE	0.2594305	0.007125585
HLA-DQA1*03:01-DQB1*03:02	SKKHLDKYIPYKYVI	0.051589765	0.002789348
HLA-DQA1*03:01-DQB1*03:02	AGSPGWVRTRWALLL	0.1466408	0.001631088
HLA-DQA1*03:01-DQB1*03:02	VQASEHPKIEFYLKN	0.18555883	0.006685941
HLA-DQA1*03:01-DQB1*03:02	TDNTSSLGPPSMPVH	0.15272665	0.014123236
HLA-DQA1*03:01-DQB1*03:02	LTVHVTQPKDGGFCE	0.11778856	0.005965206
HLA-DQA1*03:01-DQB1*03:02	VYFITKLSRVGRGTA	0.044810772	0.026386887
HLA-DQA1*03:01-DQB1*03:02	VMLIFAFFQELVIAG	0.2073893	0.002897521
HLA-DQA1*03:01-DQB1*03:02	NLTSMTFRGSVTISV	0.2696522	0.0021347231
HLA-DQA1*03:01-DQB1*03:02	LGVSFFILSLILEYT	0.26857197	0.0028962358
HLA-DQA1*03:01-DQB1*03:02	TIIGGGDTATCCAKW	0.17053273	0.004374706
HLA-DQA1*03:01-DQB1*03:02	ALAPSMMKIRIIAPP	0.1468157	0.03783468
HLA-DQA1*03:01-DQB1*03:02	FNAVGDGIVLCKMIN	0.23406655	0.0052397875
HLA-DQA1*03:01-DQB1*03:02	CDALNRWLGEQLKQL	0.10666542	0.0006249292
HLA-DQA1*03:01-DQB1*03:02	EESTYLPLTSMQPTE	0.3146289	0.048270863
HLA-DQA1*03:01-DQB1*03:02	WGLWVLLGAVTLLFL	0.15808399	0.0019729356
HLA-DQA1*03:01-DQB1*03:02	GRGAPFWLWPLPKLA	0.105088025	0.0057515437
HLA-DQA1*03:01-DQB1*03:02	LIGFMIGYLGYCKGV	0.15412527	0.009908388
HLA-DQA1*03:01-DQB1*03:02	TVVFGFLYGAMLYYE	0.39960387	0.0068704756
HLA-DQA1*03:01-DQB1*03:02	PIQQEVERREPEEHQ	0.17107362	0.016290154
HLA-DQA1*03:01-DQB1*03:02	PVVGTRYKCSVCPDY	0.13753237	0.003978538
HLA-DQA1*03:01-DQB1*03:02	CSCRPGVGGLRCDRC	0.034131564	0.0011180856
HLA-DQA1*03:01-DQB1*03:02	PTATACPMKSNEHDD	0.1785395	0.0025058077
HLA-DQA1*03:01-DQB1*03:02	MGAAIQGGVITGDVK	0.27915886	0.85159475
HLA-DQA1*03:01-DQB1*03:02	SESSIHIIGVSLGAH	0.27854446	0.18159811
HLA-DQA1*03:01-DQB1*03:02	TPPASEGSAESMGPD	0.37795457	0.67902666
HLA-DQA1*03:01-DQB1*03:02	PTSVASDSSNTTVTT	0.19664976	0.0058442834
HLA-DQA1*03:01-DQB1*03:02	VRFDVHDVTLHADAI	0.3675127	0.035055168
HLA-DQA1*03:01-DQB1*03:02	GYRQTPKEDSHSTTG	0.061748996	0.0027992146
HLA-DQA1*03:01-DQB1*03:02	RDPVKLPTTAASTPD	0.2950436	0.086923525
HLA-DQA1*03:01-DQB1*03:02	KMQMLKLDKENALDR	0.2059111	0.023035245
HLA-DQA1*03:01-DQB1*03:02	KQYGNEVFLAKLIAQ	0.30178443	0.0022547552
HLA-DQA1*03:01-DQB1*03:02	FKYIIIGDTGVGKSC	0.11621127	0.0049112393
HLA-DQA1*03:01-DQB1*03:02	QQASWQVSARFNQYK	0.21516575	0.013631523
HLA-DQA1*03:01-DQB1*03:02	TQITLRGADIKSVVF	0.2986143	0.32942933
HLA-DQA1*03:01-DQB1*03:02	TCSEKSTNLHDYGML	0.13549063	0.003564728
HLA-DQA1*03:01-DQB1*03:02	AAAGSGAGTGGGTAS	0.1779071	0.008249819
HLA-DQA1*03:01-DQB1*03:02	ASSRSSSRSRNSSRN	0.02979877	0.0029728361
HLA-DQA1*03:01-DQB1*03:02	CCRDYPGEECCSEWD	0.25992104	0.00063984044
HLA-DQA1*03:01-DQB1*03:02	LGILSVMLIFAFFQE	0.25081858	0.0020419783
HLA-DQA1*03:01-DQB1*03:02	ASDPKPNFTDCNRHT	0.010271107	0.0058767167
HLA-DQA1*03:01-DQB1*03:02	TDCMERAREVIPRSQ	0.21065842	0.0026638266
HLA-DQA1*03:01-DQB1*03:02	SNSAQGSDESLITCK	0.18230562	0.026621152
HLA-DQA1*03:01-DQB1*03:02	GTLRGYYNQSEAGSH	0.18746018	0.04649832
HLA-DQA1*03:01-DQB1*03:02	ADGSDEEACPLLANV	0.3469659	0.0013203572
HLA-DQA1*03:01-DQB1*03:02	EKEQLALQLAVLLKE	0.39751244	0.004519861
HLA-DQA1*03:01-DQB1*03:02	ASQGLKFVGVIPQYH	0.3166972	0.40311235
HLA-DQA1*03:01-DQB1*03:02	QRKSRKTLCIIILIL	0.03439164	0.0008800888
HLA-DQA1*03:01-DQB1*03:02	CGLKLQRRWKRTQSQ	0.009246442	0.00085352396
HLA-DQA1*03:01-DQB1*03:02	MRFVVALVLLNVAAA	0.13874128	0.005325161
HLA-DQA1*03:01-DQB1*03:02	QEGIGGLCRGDLSLS	0.11711473	0.008783532
HLA-DQA1*03:01-DQB1*03:02	YFMPKSTIYRGEMCF	0.1884946	0.0007607527
HLA-DQA1*03:01-DQB1*03:02	GDCTPWSDIECVHKE	0.19236514	0.011796928
HLA-DQA1*03:01-DQB1*03:02	SRTGSESSQTGTSTT	0.15053535	0.0056821476
HLA-DQA1*03:01-DQB1*03:02	ALRMYPLKPTWWFCA	0.099078536	0.00049980683
HLA-DQA1*03:01-DQB1*03:02	LWVVYILTVALPVFL	0.23830602	0.0035572853
HLA-DQA1*03:01-DQB1*03:02	LLLHCTGSLSQLVLT	0.18842722	0.0030038196
HLA-DQA1*03:01-DQB1*03:02	YKKDGADFAKWRCVL	0.11701787	0.0035362286
HLA-DQA1*03:01-DQB1*03:02	EAAREAEQWRAYLEG	0.3864845	0.006009929
HLA-DQA1*03:01-DQB1*03:02	MRFVVALVLLNVAAA	0.13874128	0.005325161
HLA-DQA1*03:01-DQB1*03:02	GAPGEGNSTGSLYQC	0.13442376	0.0014307292
HLA-DQA1*03:01-DQB1*03:02	ALSLILYIFTKLSVD	0.14646798	0.0025497193
HLA-DQA1*03:01-DQB1*03:02	RANLLVLLTVVAVVA	0.13246967	0.007340138
HLA-DQA1*03:01-DQB1*03:02	PGPPMMDGAMGYVQP	0.29048532	0.0032431062
HLA-DQA1*03:01-DQB1*03:02	DRPEIWEGEPPCLPP	0.22489943	0.005613679
HLA-DQA1*03:01-DQB1*03:02	GNDAPAGCLSQAART	0.20109709	0.030978331
HLA-DQA1*03:01-DQB1*03:02	CMQDPDYEQLLKVVT	0.21125406	0.00046381875
HLA-DQA1*03:01-DQB1*03:02	MRFVVALVLLNVAAA	0.13874128	0.005325161
HLA-DQA1*03:01-DQB1*03:02	DDDEDFISSTISTTP	0.38845378	0.042960633
HLA-DQA1*03:01-DQB1*03:02	GPRRSGAFYLPGLAP	0.25212348	0.040694885
HLA-DQA1*03:01-DQB1*03:02	SPQRAGPLAGGVTTF	0.2601076	0.10962862
HLA-DQA1*03:01-DQB1*03:02	VIGYVTNINHPCYSL	0.13049944	0.2107857
HLA-DQA1*03:01-DQB1*03:02	QNFTVAFDTGSSNLW	0.29590926	0.008567142
HLA-DQA1*03:01-DQB1*03:02	KLPGGSSLAALTVTL	0.29915828	0.024410266
HLA-DQA1*03:01-DQB1*03:02	GSGYTETYTAANGSE	0.37756428	0.14479001
HLA-DQA1*03:01-DQB1*03:02	MRALWVLGLCCVLLT	0.14907397	0.0018833218
HLA-DQA1*03:01-DQB1*03:02	QDLLQFIFQLIEDNI	0.31863222	0.0012987247
HLA-DQA1*03:01-DQB1*03:02	QWCAIAILFAVLLVV	0.10356939	0.0008800678
HLA-DQA1*03:01-DQB1*03:02	PCCTAQCAFKSKSEK	0.2900413	0.007023209
HLA-DQA1*03:01-DQB1*03:02	DKTDMNRHHYSLYVH	0.11360628	0.09766934
HLA-DQA1*03:01-DQB1*03:02	SPLSIKKCPICKADD	0.009750598	0.008397969
HLA-DQA1*03:01-DQB1*03:02	FIPMVVLWLIPVPWL	0.23663397	0.012012856
HLA-DQA1*03:01-DQB1*03:02	MASTSYDYCRVPMED	0.4029769	0.004512677
HLA-DQA1*03:01-DQB1*03:02	RLDDSFVRGHLREGK	0.14369798	0.0049210163
HLA-DQA1*03:01-DQB1*03:02	GCLDSAGPWTMSRAL	0.27353525	0.00055101246
HLA-DQA1*03:01-DQB1*03:02	GAALALLLFGLLGVL	0.1632788	0.004506476
HLA-DQA1*03:01-DQB1*03:02	DLFACMQLKVDKEKW	0.3876435	0.0023728241
HLA-DQA1*03:01-DQB1*03:02	REGAKFPIKWTAPEA	0.20997092	0.0037256565
HLA-DQA1*03:01-DQB1*03:02	WDPTISWRTGRYRLR	0.08015998	0.119317114
HLA-DQA1*03:01-DQB1*03:02	SCPSEVSMPTSEETL	0.48714814	0.003466209
HLA-DQA1*03:01-DQB1*03:02	GYLARKAFAKRQQQL	0.056327876	0.022125246
HLA-DQA1*03:01-DQB1*03:02	FMPKSTIYRGEMCFF	0.23342286	0.0006555108
HLA-DQA1*03:01-DQB1*03:02	PRNMVHPNVICDGCN	0.06587586	0.00082785275
HLA-DQA1*03:01-DQB1*03:02	IWAVVPCIKSFLIEI	0.28356948	0.0014773996
HLA-DQA1*03:01-DQB1*03:02	GADLCRQDRSCTYYF	0.17787395	0.0013262394
HLA-DQA1*03:01-DQB1*03:02	FPGGFPGGMPGNFPG	0.08581718	0.07925065
HLA-DQA1*03:01-DQB1*03:02	DHEGLGISITGGKEH	0.33243024	0.099578485
HLA-DQA1*03:01-DQB1*03:02	RWITAKEDDLNSFNA	0.24706346	0.017623797
HLA-DQA1*03:01-DQB1*03:02	TTAGGGGQGPMPRVR	0.025446849	0.22122434
HLA-DQA1*03:01-DQB1*03:02	ELEEKIVSLIKNLLV	0.20372489	0.0047603534
HLA-DQA1*03:01-DQB1*03:02	STAAGGWRHRGPEGR	0.05997127	0.0011466378
HLA-DQA1*03:01-DQB1*03:02	VNMVDRKSASCGMIM	0.08757329	0.004778053
HLA-DQA1*03:01-DQB1*03:02	FMPKSTIYRGEMCFF	0.23342286	0.0006555108
HLA-DQA1*03:01-DQB1*03:02	CICLFVGSTIFLAGI	0.14913526	0.0016499425
HLA-DQA1*03:01-DQB1*03:02	TNGTCLLASMGLQLN	0.23432271	0.001067022
HLA-DQA1*03:01-DQB1*03:02	PKVRVCYRGEDKTFY	0.05421186	0.0018437837
HLA-DQA1*03:01-DQB1*03:02	FLDIRLTKDNNLTTG	0.16167659	0.21887013
HLA-DQA1*03:01-DQB1*03:02	WTPLLFLTLLLHCTG	0.071158476	0.01012901
HLA-DQA1*03:01-DQB1*03:02	EPKTECERLAGTESP	0.34815186	0.0077339946
HLA-DQA1*03:01-DQB1*03:02	QSAPASTTAVTSSTT	0.23909172	0.042661034
HLA-DQA1*03:01-DQB1*03:02	EYQGAEKEWGDGIRG	0.17341109	0.009975789
HLA-DQA1*03:01-DQB1*03:02	TVQDSTAMSWWRNNF	0.29166353	0.011140951
HLA-DQA1*03:01-DQB1*03:02	SQGYRMPRVENCPDE	0.21336864	0.014217472
HLA-DQA1*03:01-DQB1*03:02	LKCSRLVLALALILV	0.07341277	0.0013254902
HLA-DQA1*03:01-DQB1*03:02	LLVPLLLSLFVLGLF	0.18849628	0.004130603
HLA-DQA1*03:01-DQB1*03:02	PNQSQPLPPSSLQRF	0.09964854	0.004604976
HLA-DQA1*03:01-DQB1*03:02	FFVLFLCLFFYNCYK	0.049746323	0.0010202349
HLA-DQA1*03:01-DQB1*03:02	MAVGKHTLEFMMRQS	0.15409715	0.0022190441
HLA-DQA1*03:01-DQB1*03:02	ACSNSAQGSDESLIT	0.24117433	0.004538869
HLA-DQA1*03:01-DQB1*03:02	VAYFGLTTLSASALA	0.27855206	0.011968136
HLA-DQA1*03:01-DQB1*03:02	LKKLLMSNGNKEGAS	0.094791934	0.0030662932
HLA-DQA1*03:01-DQB1*03:02	LAEISYRFQGKKEAD	0.18194713	0.009147825
HLA-DQA1*03:01-DQB1*03:02	RSSWVCDGDNDCRDW	0.1567297	0.021382783
HLA-DQA1*03:01-DQB1*03:02	SAKLWDVREGMCRQT	0.14559728	0.0024833572
HLA-DQA1*03:01-DQB1*03:02	ILSLILGYTWLEAVI	0.28141254	0.0010931263
HLA-DQA1*03:01-DQB1*03:02	VFFLIGFMIGYLGYC	0.12547262	0.0013565442
HLA-DQA1*03:01-DQB1*03:02	VCDTDQWEFINGWYV	0.29721376	0.0003535714
HLA-DQA1*03:01-DQB1*03:02	AGLPHTEVPQGKGNV	0.05840114	0.006711037
HLA-DQA1*03:01-DQB1*03:02	PLLIALGLLLAAPAQ	0.22373214	0.011436446
HLA-DQA1*03:01-DQB1*03:02	GTITVEELKKLLEQW	0.13158473	0.0065635494
HLA-DQA1*03:01-DQB1*03:02	KVLNKTQENGTCTLI	0.09804655	0.002061912
HLA-DQA1*03:01-DQB1*03:02	SFLHIWAVVPCIKSF	0.22505751	0.0019446351
HLA-DQA1*03:01-DQB1*03:02	SCEPIRLQVPVEAVN	0.37432432	0.008735707
HLA-DQA1*03:01-DQB1*03:02	TESPVREEPGEDFPA	0.34949702	0.09382181
HLA-DQA1*03:01-DQB1*03:02	YVGIAVSVGSCVVRD	0.29436848	0.048816837
HLA-DQA1*03:01-DQB1*03:02	QVPSAQQDAVFELIS	0.3697212	0.021497857
HLA-DQA1*03:01-DQB1*03:02	TLPGAGAGIKFYLYP	0.27886805	0.23635738
HLA-DQA1*03:01-DQB1*03:02	TGFCFDSSFDVHKKC	0.13929829	0.0017453597
HLA-DQA1*03:01-DQB1*03:02	GHGTGFCFDSSFDVH	0.27057162	0.0277258
HLA-DQA1*03:01-DQB1*03:02	KTHMTHHPISDHEAT	0.12797388	0.9927119
HLA-DQA1*03:01-DQB1*03:02	ESRLPFLFTLVALLP	0.26574558	0.006197651
HLA-DQA1*03:01-DQB1*03:02	SAGWEPNEENEDERD	0.36849162	0.011693047
HLA-DQA1*03:01-DQB1*03:02	SDSAGEECDAAEGAE	0.47782195	0.007770747
HLA-DQA1*03:01-DQB1*03:02	SLLDKKSGVINLTEE	0.37289777	0.024401974
HLA-DQA1*03:01-DQB1*03:02	TTQEPLARDPVKLPT	0.06618616	0.0043224595
HLA-DQA1*03:01-DQB1*03:02	WTSDSAGEECDAAEG	0.43357512	0.00802131
HLA-DQA1*03:01-DQB1*03:02	VASQAPQSLPAISQP	0.2673479	0.014290733
HLA-DQA1*03:01-DQB1*03:02	EEDDDMKELENWAGS	0.25220075	0.009909545
HLA-DQA1*03:01-DQB1*03:02	SSDPFPGLTPRPVPS	0.15434633	0.009576815
HLA-DQA1*03:01-DQB1*03:02	GRRALLLLLLSFLAP	0.17965128	0.008865288
HLA-DQA1*03:01-DQB1*03:02	PSACQCNPHGSYGGT	0.017736875	0.009555902
HLA-DQA1*03:01-DQB1*03:02	KKERRETVISKLTTC	0.093191594	0.0019024936
HLA-DQA1*03:01-DQB1*03:02	SRLGSAIFSSGDDLG	0.3163143	0.022685343
HLA-DQA1*03:01-DQB1*03:02	SMTFRGSVTISVQAL	0.39158913	0.0054019894
HLA-DQA1*03:01-DQB1*03:02	SHDTVLQCHFTCSGK	0.08130956	0.0064804116
HLA-DQA1*03:01-DQB1*03:02	PPDHYGLPAVCDLFA	0.41203424	0.001576375
HLA-DQA1*03:01-DQB1*03:02	YATFLVTWKGDEKTR	0.15888564	0.022921558
HLA-DQA1*03:01-DQB1*03:02	NAPRITFGGPSDSTG	0.13373324	0.11829951
HLA-DQA1*03:01-DQB1*03:02	KTHMTHHPISDHEAT	0.12797388	0.9927119
HLA-DQA1*03:01-DQB1*03:02	CWALGFYPAEITLTW	0.38327062	0.0008379126
HLA-DQA1*03:01-DQB1*03:02	VVRTWRLNERHYGGL	0.045954123	0.0029824637
HLA-DQA1*03:01-DQB1*03:02	LDFEQGFLWSFLGPV	0.42281643	0.0025454562
HLA-DQA1*03:01-DQB1*03:02	SGLALARCGLNPVLY	0.14459617	0.0022357912
HLA-DQA1*03:01-DQB1*03:02	FFTLCAVLSVFLLQR	0.2041352	0.0091510145
HLA-DQA1*03:01-DQB1*03:02	SSKLISQQKAFFAKM	0.17137979	0.01725072
HLA-DQA1*03:01-DQB1*03:02	YLGYCKGVEPKTECE	0.33598855	0.0022766986
HLA-DQA1*03:01-DQB1*03:02	SQPRPGGDSSPVVDS	0.26292995	0.16783181
HLA-DQA1*03:01-DQB1*03:02	QKLLKCSRLVLALAL	0.16418584	0.0016511299
HLA-DQA1*03:01-DQB1*03:02	LPFYKRMLNKRPTLK	0.0070970473	0.008509218
HLA-DQA1*03:01-DQB1*03:02	IGTRNPANNAAIVLQ	0.25832325	0.17521569
HLA-DQA1*03:01-DQB1*03:02	NLELKKLLMSNGNKE	0.06261317	0.0044015995
HLA-DQA1*03:01-DQB1*03:02	ANGTAEAVQIQFGLI	0.34166774	0.0053165057
HLA-DQA1*03:01-DQB1*03:02	CDGMDDCGDYSDEAN	0.2417393	0.002147259
HLA-DQA1*03:01-DQB1*03:02	LCGLLWAFCAPGARA	0.23586439	0.0009164028
HLA-DQA1*03:01-DQB1*03:02	CVMLIPGMEEQLNKI	0.34138668	0.002228415
HLA-DQA1*03:01-DQB1*03:02	APDHTRHLDPGKCQA	0.0380427	0.023084488
HLA-DQA1*03:01-DQB1*03:02	LLGLFLFQLLQLLLP	0.07520612	0.0016014148
HLA-DQA1*03:01-DQB1*03:02	LLSRRFRCGGNKKRR	0.0029927094	0.00078849663
HLA-DQA1*03:01-DQB1*03:02	QGLAVALALSVLPGS	0.28752056	0.009261441
HLA-DQA1*03:01-DQB1*03:02	ALGSNVEFMCKVYSD	0.31525075	0.0015524856
HLA-DQA1*03:01-DQB1*03:02	AAPQLLIVLLGLSAL	0.23451188	0.0029028899
HLA-DQA1*03:01-DQB1*03:02	APRITFGGPSDSTGS	0.096584685	0.095620565
HLA-DQA1*03:01-DQB1*03:02	ALAFIIKPGSGAQTL	0.17233616	0.009015354
HLA-DQA1*03:01-DQB1*03:02	HRVPCSCYNLSATND	0.13754989	0.00064310874
HLA-DQA1*03:01-DQB1*03:02	VVNTSTLFDELELDP	0.4445386	0.016690318
HLA-DQA1*03:01-DQB1*03:02	TPKGDDPCLSCTCHG	0.06525181	0.028833244
HLA-DQA1*03:01-DQB1*03:02	QFTCFYNSRANISCV	0.2192413	0.0023108136
HLA-DQA1*03:01-DQB1*03:02	SSRSSSRSRNSSRNS	0.03040797	0.0023754467
HLA-DQA1*03:01-DQB1*03:02	LLKCSRLVLALALIL	0.09889955	0.0023913947
HLA-DQA1*03:01-DQB1*03:02	AKVENAARKLEAMTN	0.12255831	0.002331793
HLA-DQA1*03:01-DQB1*03:02	NCLLICKDTSRRIGC	0.032870132	0.00043175943
HLA-DQA1*03:01-DQB1*03:02	WALLLLFWLGWLGML	0.109373465	0.0022557515
HLA-DQA1*03:01-DQB1*03:02	EPPPEAPTEDDHDEL	0.32617602	0.42321667
HLA-DQA1*03:01-DQB1*03:02	LLLVPLLLSLFVLGL	0.17228203	0.004791281
HLA-DQA1*03:01-DQB1*03:02	VFSQSCVWYGECGIA	0.3006853	0.00047998232
HLA-DQA1*03:01-DQB1*03:02	GPQGACSEKVSATRE	0.20526621	0.07240256
HLA-DQA1*03:01-DQB1*03:02	MVHPNVICDGCNGPV	0.06485068	0.0095697
HLA-DQA1*03:01-DQB1*03:02	KLCYVALDFEQEMVR	0.39311406	0.0026380732
HLA-DQA1*03:01-DQB1*03:02	PCTDSFIKVDMRTIS	0.16558217	0.00069189013
HLA-DQA1*03:01-DQB1*03:02	GAVEAAFKCCAAAII	0.3052304	0.0012115802
HLA-DQA1*03:01-DQB1*03:02	MPKSTIYRGEMCFFD	0.24997102	0.0039046216
HLA-DQA1*03:01-DQB1*03:02	LIRFFNSFNEATMVL	0.39296186	0.0020977051
HLA-DQA1*03:01-DQB1*03:02	GGSCSQAACSNSAQG	0.21331096	0.0036738974
HLA-DQA1*03:01-DQB1*03:02	NKEGASGRPGSPKME	0.035493135	0.007489803
HLA-DQA1*03:01-DQB1*03:02	ELDLRPQGLELFENT	0.28666523	0.016108513
HLA-DQA1*03:01-DQB1*03:02	PELEGVFPVGFGDSE	0.36752346	0.0042348714
HLA-DQA1*03:01-DQB1*03:02	MRFVVALVLLNVAAA	0.13874128	0.005325161
HLA-DQA1*03:01-DQB1*03:02	VGTRYKCSVCPDYDL	0.19103278	0.013715252
HLA-DQA1*03:01-DQB1*03:02	FLLFAVSLCIVLPLS	0.18846372	0.003699495
HLA-DQA1*03:01-DQB1*03:02	PIPTSAPVALSSTGK	0.1661457	0.024290297
HLA-DQA1*03:01-DQB1*03:02	MTDPTRRFFKVTPPP	0.084032096	0.0069056638
HLA-DQA1*03:01-DQB1*03:02	RAQHLQSSRHRRALD	0.055102	0.0036938533
HLA-DQA1*03:01-DQB1*03:02	TITILCIDLGTDMVP	0.2675605	0.0022864453
HLA-DQA1*03:01-DQB1*03:02	LQNQPYYMQSSGVSG	0.15781379	0.0057229633
HLA-DQA1*03:01-DQB1*03:02	LDLVAPILSMFFLMC	0.21602859	0.0016201495
HLA-DQA1*03:01-DQB1*03:02	GPAPARRPQRSLLLL	0.09590742	0.0061743697
HLA-DQA1*03:01-DQB1*03:02	MQKLLKCSRLVLALA	0.10858444	0.0020831397
HLA-DQA1*03:01-DQB1*03:02	TTESVEEVVREVCSE	0.37436506	0.0064024045
HLA-DQA1*03:01-DQB1*03:02	YDLCSVCEGKGLHRG	0.067530595	0.004699055
HLA-DQA1*03:01-DQB1*03:02	ELSKKIAERLGVEMG	0.19217847	0.008285107
HLA-DQA1*03:01-DQB1*03:02	LRCQVEGGAPRANLT	0.22714254	0.2405993
HLA-DQA1*03:01-DQB1*03:02	CTFPSRDDLLLFSPS	0.26108932	0.0018159833
HLA-DQA1*03:01-DQB1*03:02	LNLTLHQSAQLSVLL	0.19387539	0.0019069973
HLA-DQA1*03:01-DQB1*03:02	RILGFWGGCRVWVFA	0.27046013	0.0016149592
HLA-DQA1*03:01-DQB1*03:02	RPAPALAPAARLLLA	0.21028325	0.053497843
HLA-DQA1*03:01-DQB1*03:02	PPTNFLDGIVDFFRQ	0.30061185	0.008122517
HLA-DQA1*03:01-DQB1*03:02	RHKVLPRWVWEKVPD	0.07818305	0.012050364
HLA-DQA1*03:01-DQB1*03:02	SVGAFNPGMEDILDS	0.34243006	0.02693133
HLA-DQA1*03:01-DQB1*03:02	TQIVLLGLVTAALWA	0.26996917	0.0034908876
HLA-DQA1*03:01-DQB1*03:02	QQHEQALADCRRALE	0.24010876	0.008476628
HLA-DQA1*03:01-DQB1*03:02	FGALIGLCACICRSL	0.14719878	0.002814855
HLA-DQA1*03:01-DQB1*03:02	GHGTGFCFDSSFDVH	0.27057162	0.0277258
HLA-DQA1*03:01-DQB1*03:02	LEARAGRGRGQWLQV	0.10679371	0.0014492862
HLA-DQA1*03:01-DQB1*03:02	ISFERINDILEHVKH	0.14675422	0.1925314
HLA-DQA1*03:01-DQB1*03:02	YKRMLNKRPTLKDLE	0.008767982	0.012897484
HLA-DQA1*03:01-DQB1*03:02	PRKKTQEKDDDMLFA	0.18631706	0.0026176986
HLA-DQA1*03:01-DQB1*03:02	ATLSGKRMQSLSLNK	0.034977604	0.002813614
HLA-DQA1*03:01-DQB1*03:02	GPVVGTRYKCSVCPD	0.042500433	0.044353258
HLA-DQA1*03:01-DQB1*03:02	SGEVELSPCTTTRNT	0.11715974	0.017107554
HLA-DQA1*03:01-DQB1*03:02	ATGLALAWRRLSRDS	0.17934966	0.0024080803
HLA-DQA1*03:01-DQB1*03:02	DVEKATSEMNTAEDW	0.4424525	0.12817454
HLA-DQA1*03:01-DQB1*03:02	GSRHRQASPLVHRRD	0.09319951	0.010820845
HLA-DQA1*03:01-DQB1*03:02	PSGEETVERTRKPSL	0.07741311	0.04339559
HLA-DQA1*03:01-DQB1*03:02	LLKCSRLVLALALIL	0.09889955	0.0023913947
HLA-DQA1*03:01-DQB1*03:02	FFLIGFMIGYLGYCK	0.1141716	0.0051685483
HLA-DQA1*03:01-DQB1*03:02	WVLGLCCVLLTFGSV	0.19943982	0.0020378404
HLA-DQA1*03:01-DQB1*03:02	LCKMINLSVPDTIDE	0.20177203	0.0038354811
HLA-DQA1*03:01-DQB1*03:02	NQEPLREEDSDFILT	0.29757372	0.13961296
HLA-DQA1*03:01-DQB1*03:02	SAQEDLGDDTGIHVI	0.2949069	0.029731866
HLA-DQA1*03:01-DQB1*03:02	SNGNKEGASGRPGSP	0.011243572	0.008832768
HLA-DQA1*03:01-DQB1*03:02	YRGLIKYWFHTPPSI	0.09067372	0.0018202247
HLA-DQA1*03:01-DQB1*03:02	AWPPVGTPPSSESEP	0.4392892	0.0061307317
HLA-DQA1*03:01-DQB1*03:02	KTHMTHHPISDHEAT	0.12797388	0.9927119
HLA-DQA1*03:01-DQB1*03:02	SCSQAACSNSAQGSD	0.24590667	0.0013867614
HLA-DQA1*03:01-DQB1*03:02	QASWACNLILGAPDS	0.29679585	0.0035783264
HLA-DQA1*03:01-DQB1*03:02	CWALGFYPAEITLTW	0.38327062	0.0008379126
HLA-DQA1*03:01-DQB1*03:02	DELYAQKLKYKAISE	0.2237859	0.017973775
HLA-DQA1*03:01-DQB1*03:02	VNRCIPQFWRCDGQV	0.09621211	0.00075874093
HLA-DQA1*03:01-DQB1*03:02	CSQAACSNSAQGSDE	0.3063078	0.0016970793
HLA-DQA1*03:01-DQB1*03:02	SEAGSHTIQMMYGCD	0.27252853	0.008644676
HLA-DQA1*03:01-DQB1*03:02	RFVVALVLLNVAAAG	0.16337357	0.0037991565
HLA-DQA1*03:01-DQB1*03:02	DIECVHKESGTKHSG	0.056389235	0.0021121702
HLA-DQA1*03:01-DQB1*03:02	ATGRLLLLLLVGLTA	0.12817101	0.0023689636
HLA-DQA1*03:01-DQB1*03:02	KTHMTHHPISDHEAT	0.12797388	0.9927119
HLA-DQA1*03:01-DQB1*03:02	PFYSCWRTGLLLLLL	0.15644087	0.00055622624
HLA-DQA1*03:01-DQB1*03:02	MASTSYDYCRVPMED	0.4029769	0.004512677
HLA-DQA1*03:01-DQB1*03:02	NQSVPLSCCRETASN	0.14874856	0.001541163
HLA-DQA1*03:01-DQB1*03:02	PPMMDGAMGYVQPPP	0.28884965	0.006025534
HLA-DQA1*03:01-DQB1*03:02	WWAALLTYVIVLGLY	0.1857838	0.001330579
HLA-DQA1*03:01-DQB1*03:02	DTKITLIINWLQEAL	0.43309844	0.0031972043
HLA-DQA1*03:01-DQB1*03:02	AMPPLTLGIFERSCR	0.14534926	0.006067882
HLA-DQA1*03:01-DQB1*03:02	RFVVALVLLNVAAAG	0.16337357	0.0037991565
HLA-DQA1*03:01-DQB1*03:02	CRMLGGRPRCECAPD	0.19681884	0.0014225374
HLA-DQA1*03:01-DQB1*03:02	LAAGTDNTSSLGPPS	0.13785361	0.016935056
HLA-DQA1*03:01-DQB1*03:02	RRKSSGGKGGSCSQA	0.025512593	0.004399943
HLA-DQA1*03:01-DQB1*03:02	RFVVALVLLNVAAAG	0.16337357	0.0037991565
HLA-DQA1*03:01-DQB1*03:02	QMSAQEDLGDDTGIH	0.23259018	0.0093716215
HLA-DQA1*03:01-DQB1*03:02	STKPPRYKCGISKAC	0.053266753	0.0018674588
HLA-DQA1*03:01-DQB1*03:02	SMSQGAVANANSTPP	0.24973527	0.031483814
HLA-DQA1*03:01-DQB1*03:02	SVEEVVREVCSEQAE	0.4717902	0.015014639
HLA-DQA1*03:01-DQB1*03:02	KTLCIIILILVIGVA	0.06745151	0.0012210115
HLA-DQA1*03:01-DQB1*03:02	QSTHSIYMFFNTSEL	0.42180267	0.0026251164
HLA-DQA1*03:01-DQB1*03:02	YKKDGADFAKWRCVL	0.11701787	0.0035362286
HLA-DQA1*03:01-DQB1*03:02	YLHFAYHKVVEGILD	0.22829567	0.36255437
HLA-DQA1*03:01-DQB1*03:02	REKVKSSDEAVILCK	0.20379184	0.0389535
HLA-DQA1*03:01-DQB1*03:02	HKAYKDKNKYRFEIM	0.084599905	0.0036007904
HLA-DQA1*03:01-DQB1*03:02	KCPLCELMFPPNYDQ	0.1174156	0.00042679365
HLA-DQA1*03:01-DQB1*03:02	LAAVVLLCLVIFLIC	0.10908003	0.0011919083
HLA-DQA1*03:01-DQB1*03:02	KGVEPKTECERLAGT	0.14130017	0.013845755
HLA-DQA1*03:01-DQB1*03:02	SAAMFMVKNGNGTAC	0.1708859	0.00112605
HLA-DQA1*03:01-DQB1*03:02	FGISLLFYGLYYGVL	0.19566558	0.0033025288
HLA-DQA1*03:01-DQB1*03:02	MVGAFLWGGLADRLG	0.31118402	0.10276606
HLA-DQA1*03:01-DQB1*03:02	ILLIIIPVLVVQAQR	0.16072696	0.0046746996
HLA-DQA1*03:01-DQB1*03:02	IDNWCRRDKKQCKSR	0.028367274	0.007061661
HLA-DQA1*03:01-DQB1*03:02	AGPLRAPLLLLAILA	0.122884676	0.026817802
HLA-DQA1*03:01-DQB1*03:02	VSTRQGMDLSANQDE	0.28671473	0.052866966
HLA-DQA1*03:01-DQB1*03:02	DDPDSSMVLLCLLLV	0.30355892	0.0009889364
HLA-DQA1*03:01-DQB1*03:02	LEARIRILTNNSQTP	0.1673474	0.0681704
HLA-DQA1*03:01-DQB1*03:02	NVTTLKDDGDISKQQ	0.11612818	0.011357013
HLA-DQA1*03:01-DQB1*03:02	CFKTCSEQNGYVLTL	0.17972371	0.0009688774
HLA-DQA1*03:01-DQB1*03:02	FADTTVQSDMKHWPF	0.25059432	0.3437809
HLA-DQA1*03:01-DQB1*03:02	VQLAIFANMLGVSLF	0.2456836	0.04684607
HLA-DQA1*03:01-DQB1*03:02	DGADYPGECQLLRRA	0.09600112	0.0035337876
HLA-DQA1*03:01-DQB1*03:02	PPIIKQSTIVCHNRV	0.10336537	0.049110908
HLA-DQA1*03:01-DQB1*03:02	RNDSGTYLCGAISLA	0.3615337	0.001858324
HLA-DQA1*03:01-DQB1*03:02	ALDFEQEMVRAAASS	0.3234262	0.034014653
HLA-DQA1*03:01-DQB1*03:02	YGPDGFGTGLTPLHL	0.22858788	0.10980026
HLA-DQA1*03:01-DQB1*03:02	AFGLGVLGIIVGIVL	0.16394421	0.0356094
HLA-DQA1*03:01-DQB1*03:02	LRGAGTLAAQALRAR	0.26851878	0.44097584
HLA-DQA1*03:01-DQB1*03:02	RNMGADLCRQDRSCT	0.15728898	0.0014799237
HLA-DQA1*03:01-DQB1*03:02	FFFSLSSSLLYFVYV	0.21647644	0.0026343842
HLA-DQA1*03:01-DQB1*03:02	KTHMTHHPISDHEAT	0.12797388	0.9927119
HLA-DQA1*03:01-DQB1*03:02	SAGRPKRPHARRALC	0.04686561	0.0022868873
HLA-DQA1*03:01-DQB1*03:02	PKSTIYRGEMCFFDS	0.27799484	0.0010746142
HLA-DQA1*03:01-DQB1*03:02	PGDNVGFNVKNVSVK	0.15078402	0.08614294
HLA-DQA1*03:01-DQB1*03:02	HYDSQLDTTLFGKKS	0.05037912	0.023168072
HLA-DQA1*03:01-DQB1*03:02	IDNPNYKGKWKPPMI	0.013166032	0.0018928774
HLA-DQA1*03:01-DQB1*03:02	KTHMTHHPISDHEAT	0.12797388	0.9927119
HLA-DQA1*03:01-DQB1*03:02	EWITEYACHRDYLES	0.2078943	0.1508391
HLA-DQA1*03:01-DQB1*03:02	RVHWYTCPNGHPCSV	0.034090765	0.0033989479
HLA-DQA1*03:01-DQB1*03:02	TEGRPDMKTELFSSS	0.21898766	0.003894243
HLA-DQA1*03:01-DQB1*03:02	PRPKPAPLTAEIQQK	0.22204366	0.04052876
HLA-DQA1*03:01-DQB1*03:02	FHSWRVFVLVCAFPS	0.35289472	0.0021971546
HLA-DQA1*03:01-DQB1*03:02	AYALLLLLICFNVGS	0.11583388	0.0010379774
HLA-DQA1*03:01-DQB1*03:02	TPDAVDKYLETPGDE	0.30399972	0.1175731
HLA-DQA1*03:01-DQB1*03:02	KEKMCENTEPVETSS	0.20803593	0.03189186
HLA-DQA1*03:01-DQB1*03:02	STASTVAIPNILSGT	0.15184498	0.019083906
HLA-DQA1*03:01-DQB1*03:02	VVTIIICFTCSCCCL	0.10920386	0.0011836776
HLA-DQA1*03:01-DQB1*03:02	LKDGHGTAISNASDV	0.36976814	0.2123482
HLA-DQA1*03:01-DQB1*03:02	LGAVLLMDASARPAN	0.2903128	0.01338385
HLA-DQA1*03:01-DQB1*03:02	EWTRQFPILGAGECA	0.36278853	0.0011052749
HLA-DQA1*03:01-DQB1*03:02	QSLPAISQPPQSSTM	0.17796694	0.002628241
HLA-DQA1*03:01-DQB1*03:02	VKCDPRHGKYMACCM	0.07018517	0.0005592834
HLA-DQA1*03:01-DQB1*03:02	QCHQSILELFNTSYC	0.22635086	0.0007746255
HLA-DQA1*03:01-DQB1*03:02	RSGDLPYDGRLLEEA	0.33214277	0.002858987
HLA-DQA1*03:01-DQB1*03:02	TFRGSVTISVQALQV	0.41715214	0.0056938664
HLA-DQA1*03:01-DQB1*03:02	IDNEALYDICFRTLK	0.23516239	0.021345448
HLA-DQA1*03:01-DQB1*03:02	CNGPVVGTRYKCSVC	0.036854364	0.0018712005
HLA-DQA1*03:01-DQB1*03:02	AAWTGGLAAVVLLCL	0.33176306	0.0024265058
HLA-DQA1*03:01-DQB1*03:02	SYRFQGKKEADQPWI	0.13940403	0.021688348
HLA-DQA1*03:01-DQB1*03:02	FEDSESTDTEEEFGN	0.48834753	0.38396078
