# Supplementary material for: MHCII-peptide presentation: an assessment of the state-of-the-art prediction methods
Source: Front Immunol. 2024 Mar 12;15:1293706. doi: 10.3389/fimmu.2024.1293706 (PMC11027168; doi:10.3389/fimmu.2024.1293706)
Supplement: Supplementary file 2 [file DataSheet_2.zip › output/BERT/neg/16_HLA-DPA1_01_03_DPB1_02_01.csv]

allele	peptide	affinity_pred	mass_pred
HLA-DPA1*01:03-DPB1*02:01	DLQRVKQELLEEVKKE	0.4877029	0.93729556
HLA-DPA1*01:03-DPB1*02:01	VNAKDNELWTPLHAAA	0.28328145	0.055674702
HLA-DPA1*01:03-DPB1*02:01	SSLLRGRCRSLSDVRV	0.18585429	0.000849057
HLA-DPA1*01:03-DPB1*02:01	PSTCPDEQCVNSPGSY	0.046001535	0.000763744
HLA-DPA1*01:03-DPB1*02:01	MPPKDDKKKKDAGKSA	0.044722978	0.001810627
HLA-DPA1*01:03-DPB1*02:01	TNFTVIINPSGVVMWY	0.38412035	0.001346767
HLA-DPA1*01:03-DPB1*02:01	CSPALLLLVLGGCLGV	0.37329167	0.00133794
HLA-DPA1*01:03-DPB1*02:01	YVTVGLMDPLCERKEK	0.20014699	0.000819721
HLA-DPA1*01:03-DPB1*02:01	WHTLTLPSSGLRGEKS	0.18237884	0.002663901
HLA-DPA1*01:03-DPB1*02:01	SHRFRALLELQEYFGS	0.46024933	0.001684336
HLA-DPA1*01:03-DPB1*02:01	SMKLFDSICNNKWFTD	0.37901294	0.000910698
HLA-DPA1*01:03-DPB1*02:01	RGNKLRDKRLEKMVSG	0.17686924	0.92064893
HLA-DPA1*01:03-DPB1*02:01	LQEEKLIYVSERTELP	0.3217577	0.00735748
HLA-DPA1*01:03-DPB1*02:01	KEGPIPPDAQNPDMSF	0.015642175	0.004495939
HLA-DPA1*01:03-DPB1*02:01	CGDHKSEIIQSFPPLD	0.4743751	0.001216392
HLA-DPA1*01:03-DPB1*02:01	HDCTQVEKADTTICLK	0.12421999	0.002135754
HLA-DPA1*01:03-DPB1*02:01	HHLRNRPDLYGPFWIC	0.3159399	0.000314788
HLA-DPA1*01:03-DPB1*02:01	AFVSTVGIDFKVKTIY	0.42660096	0.0058221
HLA-DPA1*01:03-DPB1*02:01	RFVVALVLLNVAAAGA	0.28318557	0.002366021
HLA-DPA1*01:03-DPB1*02:01	NFYSVFEGELSDTIPV	0.6523285	0.003761302
HLA-DPA1*01:03-DPB1*02:01	AGGAVKTEGGGSEAPL	0.05949849	0.010153058
HLA-DPA1*01:03-DPB1*02:01	RTMRTSSSPRWTRLPT	0.31504515	0.002638757
HLA-DPA1*01:03-DPB1*02:01	FGACLFTCYDLLRPDV	0.4904316	0.000685239
HLA-DPA1*01:03-DPB1*02:01	DLWYCFHLCLAWLPWR	0.4638232	0.000980815
HLA-DPA1*01:03-DPB1*02:01	KYPPMKVLMLTLQNDP	0.3693801	0.007204335
HLA-DPA1*01:03-DPB1*02:01	RYTLFNNGTLYFNKVG	0.60313296	0.5464939
HLA-DPA1*01:03-DPB1*02:01	ACRSPMSPPPPPLLLL	0.15553945	0.003496107
HLA-DPA1*01:03-DPB1*02:01	SCKYNPKYSVANDTGF	0.12938336	0.006272713
HLA-DPA1*01:03-DPB1*02:01	DPEAPWPPAPRARACR	0.1263612	0.002198421
HLA-DPA1*01:03-DPB1*02:01	TSSIILTTCIPSSGHS	0.28987405	0.016283842
HLA-DPA1*01:03-DPB1*02:01	RGPKGYKGEKGKRGID	0.06830823	0.002665025
HLA-DPA1*01:03-DPB1*02:01	IPTVCVGLAFVVFLCG	0.45952174	0.001117879
HLA-DPA1*01:03-DPB1*02:01	PNGTEVPNTRSRGHHN	0.04543221	0.001743004
HLA-DPA1*01:03-DPB1*02:01	LSTSQLVACTKVVAPT	0.15541445	0.007455332
HLA-DPA1*01:03-DPB1*02:01	HTADLERHAIFTEITT	0.47837126	0.2921139
HLA-DPA1*01:03-DPB1*02:01	HSQVICEIAHITLQGD	0.2820371	0.003420493
HLA-DPA1*01:03-DPB1*02:01	RSILPGDKTNKKKEKE	0.06737246	0.001764791
HLA-DPA1*01:03-DPB1*02:01	TSRNLARAMCMKNLKL	0.25065225	0.00479143
HLA-DPA1*01:03-DPB1*02:01	AAEQKANPDGKKKGDG	0.01378615	0.007141856
HLA-DPA1*01:03-DPB1*02:01	KFSCCVLVFLLFAVIC	0.31217316	0.000606445
HLA-DPA1*01:03-DPB1*02:01	SNLEGSYMCSCHKGYT	0.25811526	0.024887335
HLA-DPA1*01:03-DPB1*02:01	MAISGVPVLGFFIIAV	0.5129899	0.002737664
HLA-DPA1*01:03-DPB1*02:01	CARGACVASRNRRALR	0.14671074	0.000806599
HLA-DPA1*01:03-DPB1*02:01	LWVLGLCCVLLTFGSV	0.40938777	0.000848463
HLA-DPA1*01:03-DPB1*02:01	PPKDDKKKKDAGKSAK	0.053457815	0.005529531
HLA-DPA1*01:03-DPB1*02:01	GMVFKKETEGDVTSVK	0.1192493	0.009849625
HLA-DPA1*01:03-DPB1*02:01	RPSLEERLESIISGAA	0.16182561	0.004907327
HLA-DPA1*01:03-DPB1*02:01	LLSLLLIGFWDCVTCH	0.47770664	0.000447505
HLA-DPA1*01:03-DPB1*02:01	TCGHTRAQLLQGLGFN	0.3882197	0.0025938
HLA-DPA1*01:03-DPB1*02:01	QTVNKQFPCEPFKFLE	0.51914537	0.003204688
HLA-DPA1*01:03-DPB1*02:01	SYCQFGAISLCEVTNY	0.5055856	0.000356559
HLA-DPA1*01:03-DPB1*02:01	YKGHFGPIHCVRFSPD	0.35700834	0.011380864
HLA-DPA1*01:03-DPB1*02:01	WVTFISLLFLFSSAYS	0.4679828	0.002325959
HLA-DPA1*01:03-DPB1*02:01	TPRPQDHSTNLTCQVT	0.031926654	0.006275762
HLA-DPA1*01:03-DPB1*02:01	SSAYVPSALCCPSRAS	0.23935348	0.002821011
HLA-DPA1*01:03-DPB1*02:01	ILNSTSTLHRTHINSL	0.25500736	0.016129414
HLA-DPA1*01:03-DPB1*02:01	IPVEATGNNCPPHIES	0.013355435	0.001532255
HLA-DPA1*01:03-DPB1*02:01	AAHRRTMRDQDTGKEN	0.023608591	0.004050652
HLA-DPA1*01:03-DPB1*02:01	EVADSPSSDERRIIET	0.01996174	0.02061176
HLA-DPA1*01:03-DPB1*02:01	CDPQGAVRDDCEQMTG	0.039740928	0.000460609
HLA-DPA1*01:03-DPB1*02:01	WGDLGVYGEPSRETPN	0.067491695	0.001702635
HLA-DPA1*01:03-DPB1*02:01	LLKSSACFTLQELKLN	0.48919815	0.002187882
HLA-DPA1*01:03-DPB1*02:01	ASQGTANTRTGAGRFC	0.037308473	0.000620354
HLA-DPA1*01:03-DPB1*02:01	LLPALFLVLLVLGFEV	0.38970247	0.004448027
HLA-DPA1*01:03-DPB1*02:01	WAMVAVTGGVGVAAAL	0.14823984	0.001295668
HLA-DPA1*01:03-DPB1*02:01	EILCLRSFPQLKLTFD	0.4156824	0.00327721
HLA-DPA1*01:03-DPB1*02:01	MMSFDTRAPMAAQGMV	0.16715112	0.001624523
HLA-DPA1*01:03-DPB1*02:01	QPDPRPSGAGACCRFL	0.09399149	0.00115979
HLA-DPA1*01:03-DPB1*02:01	IYGYSLFVFIPMVVLW	0.6752164	0.001541714
HLA-DPA1*01:03-DPB1*02:01	PALTCLVLGLALVFGE	0.3758165	0.000792441
HLA-DPA1*01:03-DPB1*02:01	PVLGFFIIAVLMSAQE	0.44862348	0.001189283
HLA-DPA1*01:03-DPB1*02:01	RPLEGNSTVTGQPRRL	0.04592443	0.010164147
HLA-DPA1*01:03-DPB1*02:01	NPEANWKLPEDFAVVF	0.5308901	0.005921058
HLA-DPA1*01:03-DPB1*02:01	DPLLTPVPASENPFRE	0.15457167	0.006070084
HLA-DPA1*01:03-DPB1*02:01	YLCEALNLPEVARYWQ	0.3332266	0.000381149
HLA-DPA1*01:03-DPB1*02:01	DVFPSYTCTCLKGYAG	0.2542183	0.00731315
HLA-DPA1*01:03-DPB1*02:01	TTQCRKDVGRPQPGRE	0.043889146	0.000804897
HLA-DPA1*01:03-DPB1*02:01	SKWDDSGNDIIVLAKQ	0.15667972	0.002654281
HLA-DPA1*01:03-DPB1*02:01	FCLGIASAVPKFDQNL	0.27868766	0.000603361
HLA-DPA1*01:03-DPB1*02:01	EESCKYNPKYSVANDT	0.12931031	0.008659111
HLA-DPA1*01:03-DPB1*02:01	FILPCTDSFIKVDMRT	0.39431486	0.001704858
HLA-DPA1*01:03-DPB1*02:01	YNFVRDVLQPYVQESQ	0.37150747	0.020849545
HLA-DPA1*01:03-DPB1*02:01	EEDDITSAESESSEEE	0.029866034	0.025778135
HLA-DPA1*01:03-DPB1*02:01	IQVITQGTSLKNAGNC	0.17082228	0.011585569
HLA-DPA1*01:03-DPB1*02:01	LTTLSASALAVALAFI	0.40986046	0.00225325
HLA-DPA1*01:03-DPB1*02:01	GRGRGGFDRGGMSRGG	0.05165507	0.001896456
HLA-DPA1*01:03-DPB1*02:01	ILSVMLIFAFFQELVI	0.5617328	0.001201861
HLA-DPA1*01:03-DPB1*02:01	LKLPISGTHCIVGATI	0.21386091	0.001589144
HLA-DPA1*01:03-DPB1*02:01	DGETNLKTHVAVPETA	0.028248787	0.057876937
HLA-DPA1*01:03-DPB1*02:01	LLYLAEQFAGVVLYLK	0.7336952	0.003429078
HLA-DPA1*01:03-DPB1*02:01	SCGECIQAGPNCGWCT	0.073859476	0.000221807
HLA-DPA1*01:03-DPB1*02:01	QNMKLNSHFPSNESSV	0.19004399	0.001387433
HLA-DPA1*01:03-DPB1*02:01	PLAHLAAWGLVGLHNI	0.42197132	0.001499359
HLA-DPA1*01:03-DPB1*02:01	IISLAWLIFYYIQRFL	0.5504103	0.001257021
HLA-DPA1*01:03-DPB1*02:01	PVCTVLDQAIPPCRSL	0.15697087	0.000402871
HLA-DPA1*01:03-DPB1*02:01	HMTHHPISDHEATLRC	0.07805897	0.5760289
HLA-DPA1*01:03-DPB1*02:01	SCLDEEVEGQGFCSGP	0.2614251	0.000334305
HLA-DPA1*01:03-DPB1*02:01	HHHFPDMEIFLRRFAN	0.4269039	0.001499291
HLA-DPA1*01:03-DPB1*02:01	PPEAGTQLPKIIFSRD	0.18925188	0.003844682
HLA-DPA1*01:03-DPB1*02:01	TSSLRQRPEPQVTGTV	0.054362692	0.007212701
HLA-DPA1*01:03-DPB1*02:01	VAGLSAWTLQPQWIQV	0.42348573	0.001396222
HLA-DPA1*01:03-DPB1*02:01	LDNELPAPSWNVLPAP	0.23302557	0.005202091
HLA-DPA1*01:03-DPB1*02:01	LLLLMCLLLLGSSARA	0.2826303	0.00078753
HLA-DPA1*01:03-DPB1*02:01	DDFWWCIDRCVNMDGW	0.24794379	0.000512287
HLA-DPA1*01:03-DPB1*02:01	TRISYFTFIGTPVQAT	0.6622713	0.18677206
HLA-DPA1*01:03-DPB1*02:01	RGGRGMDRGGFGGGRR	0.081101626	0.007286004
HLA-DPA1*01:03-DPB1*02:01	CGKCRCHPGFEGSACQ	0.069527484	0.000938375
HLA-DPA1*01:03-DPB1*02:01	AECRQQRAIPSKHQGP	0.10016929	0.000970486
HLA-DPA1*01:03-DPB1*02:01	PEGHVLSHPEEVEAEA	0.05534674	0.28715724
HLA-DPA1*01:03-DPB1*02:01	KTEYSKFCPAGCRDVA	0.30461922	0.014478874
HLA-DPA1*01:03-DPB1*02:01	TLGTEISWENKLAEGL	0.31613436	0.001136883
HLA-DPA1*01:03-DPB1*02:01	EKADPYPYPGLVCGVP	0.13218743	0.000740178
HLA-DPA1*01:03-DPB1*02:01	CNGFRCPNGTCIPSSK	0.113103874	0.000511885
HLA-DPA1*01:03-DPB1*02:01	GSAPTFPLCAMQLFSH	0.4246287	0.001646871
HLA-DPA1*01:03-DPB1*02:01	WEAVEKCKDAGLAKSI	0.12856524	0.000382624
HLA-DPA1*01:03-DPB1*02:01	NFRSGPLTGWRVFLLL	0.4920539	0.00105639
HLA-DPA1*01:03-DPB1*02:01	LIGFMIGYLGYCKGVE	0.4663915	0.006002209
HLA-DPA1*01:03-DPB1*02:01	QPQGPPPAAGAVASYD	0.0561141	0.021492468
HLA-DPA1*01:03-DPB1*02:01	VTVEFKHDDRLNEESG	0.1560482	0.14459293
HLA-DPA1*01:03-DPB1*02:01	ISALPGYPECREMGET	0.09665029	0.000513307
HLA-DPA1*01:03-DPB1*02:01	CPRNLWLLQPLTVLLL	0.54659677	0.002152307
HLA-DPA1*01:03-DPB1*02:01	AAWSKFTANVGIQIVG	0.5542758	0.063807555
HLA-DPA1*01:03-DPB1*02:01	GESCKDHFARKQTQRA	0.08100269	0.002886718
HLA-DPA1*01:03-DPB1*02:01	TQTQNRLWRKTRSRNP	0.15752394	0.035495672
HLA-DPA1*01:03-DPB1*02:01	GISNIDTTIEGTSDDL	0.075200185	0.001730388
HLA-DPA1*01:03-DPB1*02:01	DVYSNLSHLPGAPGGP	0.13398756	0.11574955
HLA-DPA1*01:03-DPB1*02:01	ERHAPWVRNIFIVTNG	0.4529571	0.04452276
HLA-DPA1*01:03-DPB1*02:01	LEDLEQLKSACKEDIP	0.12834512	0.00118971
HLA-DPA1*01:03-DPB1*02:01	SCILNGTVMLDMRAST	0.45975125	0.00294466
HLA-DPA1*01:03-DPB1*02:01	EYRGAEKEWGDGIRGL	0.12113525	0.003364708
HLA-DPA1*01:03-DPB1*02:01	EEHVESHWKVCPMCSE	0.19456287	0.000679803
HLA-DPA1*01:03-DPB1*02:01	RWGVADKTFRPPYYHR	0.24389043	0.006027264
HLA-DPA1*01:03-DPB1*02:01	QQQQQQQPQPPQPPFP	0.064651266	0.32143578
HLA-DPA1*01:03-DPB1*02:01	GCPQRCVNTAGSYWCQ	0.17364945	0.000324005
HLA-DPA1*01:03-DPB1*02:01	LVISRKKRMAKYEKAE	0.21071176	0.003834821
HLA-DPA1*01:03-DPB1*02:01	EFLEEINPASQTNMND	0.1679655	0.004270214
HLA-DPA1*01:03-DPB1*02:01	LPLLLGLNAGAVIDWP	0.32416734	0.001600691
HLA-DPA1*01:03-DPB1*02:01	KYNNNTLLYILHYDID	0.5322763	0.006532103
HLA-DPA1*01:03-DPB1*02:01	SVVLAIDSYWSTSLSY	0.62800133	0.000893415
HLA-DPA1*01:03-DPB1*02:01	PSPQQTEYRNKCEFLV	0.307535	0.000557874
HLA-DPA1*01:03-DPB1*02:01	TGEAQTTGKKPAPKGQ	0.030662535	0.02253639
HLA-DPA1*01:03-DPB1*02:01	TLASFACRVATTLPVL	0.4807486	0.005309315
HLA-DPA1*01:03-DPB1*02:01	QFQFTAWPDHGVPEYP	0.31979468	0.012906094
HLA-DPA1*01:03-DPB1*02:01	AVVHYSIMSGNARGQF	0.32330042	0.038248893
HLA-DPA1*01:03-DPB1*02:01	GLANTTVESVNDGKQA	0.025831502	0.002121432
HLA-DPA1*01:03-DPB1*02:01	SGGKGGSCSQAACSNS	0.054175373	0.001898551
HLA-DPA1*01:03-DPB1*02:01	TGEGEDTRLSASEMKQ	0.07370425	0.055312205
HLA-DPA1*01:03-DPB1*02:01	QCEDGEACIVLSERCD	0.13142037	0.000385993
HLA-DPA1*01:03-DPB1*02:01	NDTMSDGQTLLHMAIQ	0.22104327	0.00354459
HLA-DPA1*01:03-DPB1*02:01	EEGCQTSPLMCCVCKE	0.19755204	0.001124109
HLA-DPA1*01:03-DPB1*02:01	HTRLAGEERVFKEENQ	0.12221296	0.003294966
HLA-DPA1*01:03-DPB1*02:01	VCNDVLSLLDKFLIKN	0.5362175	0.0016729
HLA-DPA1*01:03-DPB1*02:01	IAQVKIQGQNKEMLAA	0.24081913	0.003524287
HLA-DPA1*01:03-DPB1*02:01	DILTVVFKNNASRPYS	0.34264153	0.086138174
HLA-DPA1*01:03-DPB1*02:01	MPVHYDSQLDTTLFGK	0.3872166	0.015628118
HLA-DPA1*01:03-DPB1*02:01	LKKKFSCCVLVFLLFA	0.4518143	0.001542049
HLA-DPA1*01:03-DPB1*02:01	IQQNEERDGVRFSWNV	0.21073577	0.001017537
HLA-DPA1*01:03-DPB1*02:01	PLTQATRGPQVQQPPP	0.03187466	0.007689911
HLA-DPA1*01:03-DPB1*02:01	KCSSKRSSYPVMGFEF	0.38277963	0.000633492
HLA-DPA1*01:03-DPB1*02:01	QKALKMILTCAGVFLI	0.49682215	0.002043201
HLA-DPA1*01:03-DPB1*02:01	KMFKQYDAGRDGFIDL	0.24428733	0.003659924
HLA-DPA1*01:03-DPB1*02:01	TCFAGGMFALGADAAP	0.42635086	0.00093321
HLA-DPA1*01:03-DPB1*02:01	FTELEISYFLLRRLLG	0.6471726	0.005382593
HLA-DPA1*01:03-DPB1*02:01	KLFDSICNNKWFTDTS	0.36162937	0.000817089
HLA-DPA1*01:03-DPB1*02:01	EEVYFEPSSSKDSDEN	0.20967427	0.10465958
HLA-DPA1*01:03-DPB1*02:01	STPLIVCAPMFKLSPQ	0.5700459	0.63647544
HLA-DPA1*01:03-DPB1*02:01	CFFYHEKENQSLHYDF	0.2435407	0.0004832
HLA-DPA1*01:03-DPB1*02:01	QTWAGSHSMRYFFTSV	0.49035132	0.003560652
HLA-DPA1*01:03-DPB1*02:01	SEAGSHTLQGMNGCDM	0.09018927	0.001737868
HLA-DPA1*01:03-DPB1*02:01	CWALGFYPAEITLTWQ	0.48520964	0.000393701
HLA-DPA1*01:03-DPB1*02:01	IVLFGACIEGVVLRDK	0.4291214	0.003052958
HLA-DPA1*01:03-DPB1*02:01	SVPHSIINGYKRVLAL	0.2810837	0.002746687
HLA-DPA1*01:03-DPB1*02:01	MGLQACLLGLFALILS	0.41677538	0.001134393
HLA-DPA1*01:03-DPB1*02:01	RQSSGENCDVVVNTLG	0.11862968	0.000744481
HLA-DPA1*01:03-DPB1*02:01	QKVYLTWPVPNCAEGC	0.32898757	0.00161169
HLA-DPA1*01:03-DPB1*02:01	PDWDWRHGCIPCQNME	0.11304773	0.00410021
HLA-DPA1*01:03-DPB1*02:01	QSVEAALRMERQAASE	0.09254278	0.003825725
HLA-DPA1*01:03-DPB1*02:01	SFLGPIVNLSEPTAHE	0.18595307	0.003469698
HLA-DPA1*01:03-DPB1*02:01	SDSAGEECDAAEGAEN	0.03333426	0.001245284
HLA-DPA1*01:03-DPB1*02:01	VPVLGFFIIAVLMSAQ	0.42574838	0.003270178
HLA-DPA1*01:03-DPB1*02:01	SQLDTTLFGKKSSPLT	0.34772342	0.069885775
HLA-DPA1*01:03-DPB1*02:01	DYRPGLRRRKQGDKKT	0.10409885	0.000822194
HLA-DPA1*01:03-DPB1*02:01	MQMSYAIRCAFYQLLL	0.61678845	0.000638137
HLA-DPA1*01:03-DPB1*02:01	TLFRDEAFPPVPQSLG	0.54895014	0.1391538
HLA-DPA1*01:03-DPB1*02:01	CYKGHCMWKNANQQKQ	0.13046254	0.005672982
HLA-DPA1*01:03-DPB1*02:01	VAGLSAWTLQPQWIQV	0.42348573	0.001396222
HLA-DPA1*01:03-DPB1*02:01	CVRGPLRPPVRCPAWR	0.13460112	0.00053519
HLA-DPA1*01:03-DPB1*02:01	ILNKALLLGALALTAV	0.50311357	0.007903322
HLA-DPA1*01:03-DPB1*02:01	KNVPCGTSGGVMIYID	0.21716748	0.000698493
HLA-DPA1*01:03-DPB1*02:01	PGALVIPFSGALELKL	0.47821856	0.002281574
HLA-DPA1*01:03-DPB1*02:01	NRNNALDFVTKSYNET	0.30858085	0.11990146
HLA-DPA1*01:03-DPB1*02:01	QELVEEAIAYGRKLGG	0.23683432	0.00204684
HLA-DPA1*01:03-DPB1*02:01	KDVNLEVTAKPVPLNS	0.21453527	0.003736394
HLA-DPA1*01:03-DPB1*02:01	TVKLRVQDTYLDCGTL	0.4225263	0.002133064
HLA-DPA1*01:03-DPB1*02:01	GQTICVRFWRCSNSKK	0.31644672	0.025525194
HLA-DPA1*01:03-DPB1*02:01	LKNAEEESESEAEEGD	0.024878152	0.013008734
HLA-DPA1*01:03-DPB1*02:01	GNYIERLWAYLTIEQL	0.5890949	0.00170559
HLA-DPA1*01:03-DPB1*02:01	SKTADGFEMHIGVNHL	0.30713877	0.02674288
HLA-DPA1*01:03-DPB1*02:01	KALLLYGADIESKNKH	0.2696838	0.04665021
HLA-DPA1*01:03-DPB1*02:01	YSKYQSVSLLDKKSGV	0.3491372	0.018197944
HLA-DPA1*01:03-DPB1*02:01	ESTIGRKLSDHKLNNT	0.07962763	0.072477646
HLA-DPA1*01:03-DPB1*02:01	RCVNTAGSYWCQCWEG	0.3333926	0.000532997
HLA-DPA1*01:03-DPB1*02:01	EIGNQEVVIVEEAQSS	0.11059128	0.002535782
HLA-DPA1*01:03-DPB1*02:01	TCRSPDTILQKDTRLY	0.12262537	0.000511706
HLA-DPA1*01:03-DPB1*02:01	CSGTFTVQNRELECIR	0.38724935	0.000944254
HLA-DPA1*01:03-DPB1*02:01	TDSSCLESHSSLSDSE	0.09195439	0.003468689
HLA-DPA1*01:03-DPB1*02:01	RALWVLGLCCVLLTFG	0.41220918	0.000868956
HLA-DPA1*01:03-DPB1*02:01	HIHTFLDVSFSEALYP	0.7642511	0.24499317
HLA-DPA1*01:03-DPB1*02:01	AFQSCLLLTLLGLWRT	0.47312593	0.000563933
HLA-DPA1*01:03-DPB1*02:01	NIMVIQTETDRHITLH	0.19318914	0.002387571
HLA-DPA1*01:03-DPB1*02:01	MASICPTDGVKGMDGF	0.060933646	0.000476703
HLA-DPA1*01:03-DPB1*02:01	AGPWTMSRALRPPLPP	0.24354887	0.04642912
HLA-DPA1*01:03-DPB1*02:01	NKDESSLSMSKSKSES	0.11838397	0.002106399
HLA-DPA1*01:03-DPB1*02:01	IIAFTSAGSAVLLFLA	0.4143258	0.005562947
HLA-DPA1*01:03-DPB1*02:01	GDCSLGWAFYTAIGGT	0.6707011	0.007384087
HLA-DPA1*01:03-DPB1*02:01	VGPSDSRPDGCNNSSW	0.010945539	0.000465183
HLA-DPA1*01:03-DPB1*02:01	GVNSRTNTPVETWKGS	0.042435724	0.006096768
HLA-DPA1*01:03-DPB1*02:01	FIIHGFLDKAEDSWPS	0.3039655	0.06258325
HLA-DPA1*01:03-DPB1*02:01	DASARPANHSSTRERV	0.056053203	0.001438537
HLA-DPA1*01:03-DPB1*02:01	GGSHIYNWTIPEGHAP	0.16684502	0.018980067
HLA-DPA1*01:03-DPB1*02:01	ENTDPECYWLTNWIET	0.5033256	0.000740571
HLA-DPA1*01:03-DPB1*02:01	VFRKFSRFPEALRLAL	0.6042845	0.005697817
HLA-DPA1*01:03-DPB1*02:01	EGAQGALDSGEPPQCR	0.027659846	0.00077477
HLA-DPA1*01:03-DPB1*02:01	FSHPRELASYIRRLDS	0.25559965	0.017078724
HLA-DPA1*01:03-DPB1*02:01	RVLSSIEQKSNEEGSE	0.06410164	0.011926715
HLA-DPA1*01:03-DPB1*02:01	SDSAGEECDAAEGAEN	0.03333426	0.001245284
HLA-DPA1*01:03-DPB1*02:01	VAGIVVLVISRKKRMA	0.32853144	0.012963514
HLA-DPA1*01:03-DPB1*02:01	VYRGQPCSCWPRPDSV	0.12349619	0.000671733
HLA-DPA1*01:03-DPB1*02:01	NRGTLMELGISPIVTS	0.33893964	0.003105683
HLA-DPA1*01:03-DPB1*02:01	CVGVFIYVAYIKWHRA	0.5547932	0.013069985
HLA-DPA1*01:03-DPB1*02:01	ILGILMTIGFILLLVF	0.3774745	0.004449383
HLA-DPA1*01:03-DPB1*02:01	VIPDTTEAVSTASTVA	0.044642355	0.004401833
HLA-DPA1*01:03-DPB1*02:01	QYVFGGWAWAWWCISD	0.5050012	0.000322735
HLA-DPA1*01:03-DPB1*02:01	AMKAIETFSGKVELQG	0.3479827	0.004679113
HLA-DPA1*01:03-DPB1*02:01	DVRLNGHVVVKDLDIF	0.3305528	0.10025878
HLA-DPA1*01:03-DPB1*02:01	MRALWVLGLCCVLLTF	0.38979712	0.00079112
HLA-DPA1*01:03-DPB1*02:01	FPPNYDQSKFEEHVES	0.35978428	0.955565
HLA-DPA1*01:03-DPB1*02:01	VFTAPFHKVGFADFWL	0.6730318	0.10418637
HLA-DPA1*01:03-DPB1*02:01	NQSEAGSHTLQRMYGC	0.100763336	0.002437768
HLA-DPA1*01:03-DPB1*02:01	CWALGFYPAEITLTWQ	0.48520964	0.000393701
HLA-DPA1*01:03-DPB1*02:01	LTPNSPAEMLHNVTLA	0.18222846	0.004947507
HLA-DPA1*01:03-DPB1*02:01	LQQRQEDDKLFLKING	0.38288635	0.18492678
HLA-DPA1*01:03-DPB1*02:01	YTEFKEFSRKQIKDME	0.3053207	0.117120385
HLA-DPA1*01:03-DPB1*02:01	GFFIIAVLMSAQESWA	0.4336973	0.001714377
HLA-DPA1*01:03-DPB1*02:01	QHNGFCERCHNARQLH	0.09316298	0.00182543
HLA-DPA1*01:03-DPB1*02:01	AIRNRTDLRFGLYYSL	0.7078692	0.002146783
HLA-DPA1*01:03-DPB1*02:01	EAGCDHKVTSTSGTIT	0.030907098	0.00129406
HLA-DPA1*01:03-DPB1*02:01	AMIGGVLVNYFGAAAT	0.55715305	0.002108905
HLA-DPA1*01:03-DPB1*02:01	MIHTNLKKKFSCCVLV	0.3226818	0.005973152
HLA-DPA1*01:03-DPB1*02:01	GMGLAPFTEGGSLVLL	0.45543465	0.001489537
HLA-DPA1*01:03-DPB1*02:01	SERYLFLNMAYQQVHA	0.6703755	0.9257568
HLA-DPA1*01:03-DPB1*02:01	KEQLGEEIDSKVKGMV	0.079935454	0.002182045
HLA-DPA1*01:03-DPB1*02:01	AQPQLNVCNWAVMNWA	0.46357524	0.001462378
HLA-DPA1*01:03-DPB1*02:01	SDPKPNFTDCNRHTQV	0.030556457	0.004665924
HLA-DPA1*01:03-DPB1*02:01	QNGELGSSSNWQLDPM	0.30284736	0.011176566
HLA-DPA1*01:03-DPB1*02:01	LAYTQSYRAKLTPGCE	0.22006425	0.002581286
HLA-DPA1*01:03-DPB1*02:01	TFFHPFLVYRECRTWK	0.38083363	0.001821385
HLA-DPA1*01:03-DPB1*02:01	MFMLAILLTFFHPFLV	0.6978977	0.002317302
HLA-DPA1*01:03-DPB1*02:01	PQPTALAETLPEGPSH	0.08129524	0.00646481
HLA-DPA1*01:03-DPB1*02:01	PQPWPGFLGQGEALLS	0.33846605	0.001194032
HLA-DPA1*01:03-DPB1*02:01	PVLGFFIIAVLMSAQE	0.44862348	0.001189283
HLA-DPA1*01:03-DPB1*02:01	ARGCLDSAGPWTMSRA	0.23957746	0.000529091
HLA-DPA1*01:03-DPB1*02:01	LQIPFFCGHSSECWNV	0.26597327	0.000565875
HLA-DPA1*01:03-DPB1*02:01	KPLGLNDTIVSAGEYT	0.20483051	0.004860922
HLA-DPA1*01:03-DPB1*02:01	GNCINSIWWCDFDNDC	0.50731695	0.0003681
HLA-DPA1*01:03-DPB1*02:01	RVRKTTQEQLKRNVRF	0.1534556	0.02030357
HLA-DPA1*01:03-DPB1*02:01	EVMEEIADTMVQIFKG	0.33511785	0.003618246
HLA-DPA1*01:03-DPB1*02:01	QWINKAVGDKLPECEA	0.15542735	0.000710818
HLA-DPA1*01:03-DPB1*02:01	CYKLTDKTVIGCSGFH	0.28410223	0.003095241
HLA-DPA1*01:03-DPB1*02:01	KTQVQQLLVSITLQSE	0.49713534	0.002779559
HLA-DPA1*01:03-DPB1*02:01	AAQIGDSVMLTCSVMG	0.35853246	0.002957088
HLA-DPA1*01:03-DPB1*02:01	LGPAPARRPQRSLLLL	0.18185778	0.005365231
HLA-DPA1*01:03-DPB1*02:01	TVTLCGNSDDFLSQQP	0.33863053	0.000381449
HLA-DPA1*01:03-DPB1*02:01	GTNSSPQEIDPTKENQ	0.013738715	0.005432875
HLA-DPA1*01:03-DPB1*02:01	ATRMVVPLACLLTPLK	0.55005145	0.00596389
HLA-DPA1*01:03-DPB1*02:01	ECTFPNTGARIMMFIG	0.30309233	0.000404423
HLA-DPA1*01:03-DPB1*02:01	QEVLIEMTDGGVDYSF	0.20651373	0.000746593
HLA-DPA1*01:03-DPB1*02:01	VFFLIGFMIGYLGYCK	0.51723605	0.001984646
HLA-DPA1*01:03-DPB1*02:01	AEHEACDLLMEIEQVD	0.27133498	0.001548639
HLA-DPA1*01:03-DPB1*02:01	GCLENQLPAFLEELCH	0.45699486	0.000882022
HLA-DPA1*01:03-DPB1*02:01	GPVGLDQRFSLKQIEA	0.23855813	0.030552337
HLA-DPA1*01:03-DPB1*02:01	FIICFVPHHVVQLPWT	0.49878904	0.06400475
HLA-DPA1*01:03-DPB1*02:01	PSRSAVEIAPTQVTET	0.058410093	0.013840686
HLA-DPA1*01:03-DPB1*02:01	SYPYVAVDEICKYRPE	0.31689078	0.01223093
HLA-DPA1*01:03-DPB1*02:01	ISDAVLDAHLQQDPDA	0.15365013	0.042553764
HLA-DPA1*01:03-DPB1*02:01	CATPGTWKDRQDGEEV	0.024523403	0.000495421
HLA-DPA1*01:03-DPB1*02:01	KNQGQCGSCWAFSSVG	0.34602797	0.002931212
HLA-DPA1*01:03-DPB1*02:01	GSALALDGSSNVEAEV	0.15390876	0.00094237
HLA-DPA1*01:03-DPB1*02:01	YSKVLQFKYFMVLIQE	0.6798359	0.40836614
HLA-DPA1*01:03-DPB1*02:01	SKCVEQPELKGHDLEF	0.23992841	0.000744991
HLA-DPA1*01:03-DPB1*02:01	MKGEKGSRGEKGSRGP	0.042013314	0.001029706
HLA-DPA1*01:03-DPB1*02:01	MIGYLGYCKGVEPKTE	0.21007425	0.002358096
HLA-DPA1*01:03-DPB1*02:01	REFILRTTVPRPAPYS	0.33213472	0.07787306
HLA-DPA1*01:03-DPB1*02:01	EERLRQMGSWLKVNGE	0.5214769	0.047972552
HLA-DPA1*01:03-DPB1*02:01	AGLAVLAVVVIGAVVA	0.2637269	0.001877477
HLA-DPA1*01:03-DPB1*02:01	NGNCINSIWWCDFDND	0.5137693	0.000680848
HLA-DPA1*01:03-DPB1*02:01	LCLMGMGVYKIRLRCQ	0.3495067	0.000756017
HLA-DPA1*01:03-DPB1*02:01	KMPFVRGQSFSVWILC	0.6791761	0.000996416
HLA-DPA1*01:03-DPB1*02:01	TAETHELAEGSTADVL	0.08881483	0.003033948
HLA-DPA1*01:03-DPB1*02:01	RTTFLYLVNFNKNDWI	0.5204013	0.04922061
HLA-DPA1*01:03-DPB1*02:01	FDEFFSEGCAPGSKKD	0.22118972	0.029660627
HLA-DPA1*01:03-DPB1*02:01	GQSKRIWGELYKVIDS	0.7473544	0.31982702
HLA-DPA1*01:03-DPB1*02:01	CKGDASGACAAGALPV	0.08895581	0.001282189
HLA-DPA1*01:03-DPB1*02:01	VTEGARDLISRLLKHN	0.20948736	0.006178907
HLA-DPA1*01:03-DPB1*02:01	ISGVPVLGFFIIAVLM	0.47044227	0.001396443
HLA-DPA1*01:03-DPB1*02:01	KLKERIREEIDKFGIH	0.25562182	0.004327074
HLA-DPA1*01:03-DPB1*02:01	TNEQWQMSLGTSEDHQ	0.17485881	0.002198428
HLA-DPA1*01:03-DPB1*02:01	GVRPFGVSLLICGWNE	0.5096892	0.001120726
HLA-DPA1*01:03-DPB1*02:01	VIFQVCLCQDEVTDDY	0.24994992	0.000361624
HLA-DPA1*01:03-DPB1*02:01	FLPGGTLCRGKTSECD	0.07286145	0.000436192
HLA-DPA1*01:03-DPB1*02:01	ARLAERKFMNPFNMPN	0.42247698	0.011547511
HLA-DPA1*01:03-DPB1*02:01	KGNANLCRAIVRSGAR	0.10222893	0.005319355
HLA-DPA1*01:03-DPB1*02:01	IGQSAFGMQGNPFFNP	0.4505328	0.005754898
HLA-DPA1*01:03-DPB1*02:01	LATGENYRLVNDLVLD	0.3663472	0.090869814
HLA-DPA1*01:03-DPB1*02:01	DGLWTTITIFITLFLL	0.4346662	0.000971821
HLA-DPA1*01:03-DPB1*02:01	PRAVLVDLEPGTMDSV	0.22927308	0.002991392
HLA-DPA1*01:03-DPB1*02:01	WYTGEGMDEMEFTEAE	0.23192593	0.00084311
HLA-DPA1*01:03-DPB1*02:01	KQQFDLENKFKPFTVE	0.47344738	0.007815727
HLA-DPA1*01:03-DPB1*02:01	DYEGWCWPGSAGYPDF	0.16702496	0.000398419
HLA-DPA1*01:03-DPB1*02:01	VKELEVAIRNRTDLRF	0.19101109	0.003365225
HLA-DPA1*01:03-DPB1*02:01	QGQNKEMLAAACQMFL	0.411304	0.002337219
HLA-DPA1*01:03-DPB1*02:01	EKVEFLRSLRQMKQKV	0.280449	0.009342404
HLA-DPA1*01:03-DPB1*02:01	ITIIGGGDTATCCAKW	0.05598255	0.000650924
HLA-DPA1*01:03-DPB1*02:01	FGMPAKHQPDLIYLRY	0.25487655	0.002448896
HLA-DPA1*01:03-DPB1*02:01	NGTEVPNTRSRGHHNC	0.056112085	0.00066802
HLA-DPA1*01:03-DPB1*02:01	VCLRLPGGSCMAVLTV	0.24316148	0.000566129
HLA-DPA1*01:03-DPB1*02:01	DEPCLLKRLPNNHIGI	0.22013053	0.004009776
HLA-DPA1*01:03-DPB1*02:01	GGLKLALNGQGLGATS	0.27148673	0.003080394
HLA-DPA1*01:03-DPB1*02:01	HLRDFGEEHPFYDRVS	0.32514206	0.15915531
HLA-DPA1*01:03-DPB1*02:01	RACSLGPCERTWRWYT	0.19803627	0.000203224
HLA-DPA1*01:03-DPB1*02:01	RNGKGQQVGDRAFRCG	0.12288002	0.00449028
HLA-DPA1*01:03-DPB1*02:01	NISGIIAAVVVVALVI	0.19329381	0.001606137
HLA-DPA1*01:03-DPB1*02:01	EKEMTQKLDLITSDMA	0.23141629	0.005337091
HLA-DPA1*01:03-DPB1*02:01	CWALGFYPAEITLTWQ	0.48520964	0.000393701
HLA-DPA1*01:03-DPB1*02:01	CQSDVDECSARRGGCP	0.043986678	0.000628088
HLA-DPA1*01:03-DPB1*02:01	RDNPEATQQMNDLIIG	0.113285355	0.008733557
HLA-DPA1*01:03-DPB1*02:01	SQRLISQDIHSNTYNY	0.3017877	0.5495806
HLA-DPA1*01:03-DPB1*02:01	TSAGVVLVVLSWVLCL	0.38372174	0.002632168
HLA-DPA1*01:03-DPB1*02:01	NREDLSRLVNCLTGEG	0.099648826	0.000559423
HLA-DPA1*01:03-DPB1*02:01	MPVHYDSQLDTTLFGK	0.3872166	0.015628118
HLA-DPA1*01:03-DPB1*02:01	RFDVHDVTLHADAIHR	0.2520639	0.009803063
HLA-DPA1*01:03-DPB1*02:01	PSTPPTPSPSTPPTPS	0.030144151	0.003511156
HLA-DPA1*01:03-DPB1*02:01	KRSGRYHFVPGTTAVL	0.3814786	0.04553046
HLA-DPA1*01:03-DPB1*02:01	AAAATGRLLLLLLVGL	0.29365528	0.002017822
HLA-DPA1*01:03-DPB1*02:01	RHSAPGLLSMANSGPS	0.059606865	0.006439418
HLA-DPA1*01:03-DPB1*02:01	GLEPGIDYDISVITLI	0.3571099	0.00094952
HLA-DPA1*01:03-DPB1*02:01	MLRSQLLLLACVHNYQ	0.40170154	0.002800112
HLA-DPA1*01:03-DPB1*02:01	QAACSNSAQGSDESLI	0.04978068	0.000467717
HLA-DPA1*01:03-DPB1*02:01	CWALGFYPAEITLTWQ	0.48520964	0.000393701
HLA-DPA1*01:03-DPB1*02:01	SGKIDVKTPFVVEIAD	0.45656243	0.223773
HLA-DPA1*01:03-DPB1*02:01	TLTWQRDGEDQTQDTE	0.023581134	0.006419973
HLA-DPA1*01:03-DPB1*02:01	KMEESKAKFENLCKLM	0.39179114	0.001694426
HLA-DPA1*01:03-DPB1*02:01	MRVMAPRTLILLLSGA	0.40173593	0.019807564
HLA-DPA1*01:03-DPB1*02:01	KTHMTHHPISDHEATL	0.07630852	0.9191678
HLA-DPA1*01:03-DPB1*02:01	LGSIMDLFTTSLALAG	0.5297228	0.001513198
HLA-DPA1*01:03-DPB1*02:01	LAPCCLWLLGAVLLMD	0.47832507	0.000413022
HLA-DPA1*01:03-DPB1*02:01	HLLGNEFTHLEFPRRV	0.67850035	0.025988495
HLA-DPA1*01:03-DPB1*02:01	MGVPTALEAGSWRWGS	0.20287976	0.000716809
HLA-DPA1*01:03-DPB1*02:01	ILLQYCFLLITCLLTA	0.4007393	0.000679753
HLA-DPA1*01:03-DPB1*02:01	WPNFLPLVVLVLLLTL	0.36658764	0.002416197
HLA-DPA1*01:03-DPB1*02:01	VSSSGGLQNAQFGIRR	0.28225327	0.020796243
HLA-DPA1*01:03-DPB1*02:01	TSFFDIFVLAFFRFSG	0.5868658	0.001597681
HLA-DPA1*01:03-DPB1*02:01	GALMTQLFLWEYGDLH	0.6992585	0.004630542
HLA-DPA1*01:03-DPB1*02:01	PQTGVPFPLDNNKSKP	0.12519866	0.001512994
HLA-DPA1*01:03-DPB1*02:01	GRLYLDLILAILALEL	0.38901532	0.002364636
HLA-DPA1*01:03-DPB1*02:01	ISLLFLFSSAYSRGVF	0.5755384	0.004458637
HLA-DPA1*01:03-DPB1*02:01	CGSPVLRNFTFAVSWR	0.71760875	0.003277057
HLA-DPA1*01:03-DPB1*02:01	VCQDPTSCPAPIGEFE	0.10977672	0.000476704
HLA-DPA1*01:03-DPB1*02:01	LDGTTKSEDRAALLKK	0.050663363	0.005071851
HLA-DPA1*01:03-DPB1*02:01	EEEAGFPLAYTVTIHK	0.34970742	0.035219997
HLA-DPA1*01:03-DPB1*02:01	ERDNQHQDEAEGDPGN	0.003792766	0.012458765
HLA-DPA1*01:03-DPB1*02:01	KELELITLTVGFGILI	0.62235993	0.004932546
HLA-DPA1*01:03-DPB1*02:01	QCLLNVEHLSAGCPHV	0.23754422	0.0005542
HLA-DPA1*01:03-DPB1*02:01	FTAKTCNPETFPSSNE	0.12539835	0.001092716
HLA-DPA1*01:03-DPB1*02:01	FHEKYTISMDFVRRLE	0.55014473	0.011754097
HLA-DPA1*01:03-DPB1*02:01	KPAPNTFYVGIYILIA	0.6715642	0.027301233
HLA-DPA1*01:03-DPB1*02:01	LHMTVETAVLIETLVT	0.4241683	0.003712646
HLA-DPA1*01:03-DPB1*02:01	HGIIDNNMYDVNLNKN	0.23760982	0.25519153
HLA-DPA1*01:03-DPB1*02:01	KASLCISTKKEVEKMN	0.14490482	0.13802683
HLA-DPA1*01:03-DPB1*02:01	SGGGGGGGQQRAGDWK	0.07237443	0.004704679
HLA-DPA1*01:03-DPB1*02:01	KISGGSVVEMQGDEMT	0.16595016	0.003807816
HLA-DPA1*01:03-DPB1*02:01	ALQAEKLDHHPEWFNV	0.2942371	0.001590268
HLA-DPA1*01:03-DPB1*02:01	GTIPKLTAKSNCRYEI	0.17765933	0.000852734
HLA-DPA1*01:03-DPB1*02:01	TCQTSYGIQKGNQPEG	0.11628913	0.005062167
HLA-DPA1*01:03-DPB1*02:01	FKPEELVDYKSCAHDW	0.14988446	0.023623725
HLA-DPA1*01:03-DPB1*02:01	WFHPEELVDYTSCAQN	0.19102553	0.002164742
HLA-DPA1*01:03-DPB1*02:01	PFTDFLSQEGLEKSPE	0.36159247	0.09200697
HLA-DPA1*01:03-DPB1*02:01	IDWSRILDSVEDNYIV	0.30091688	0.004130229
HLA-DPA1*01:03-DPB1*02:01	NPISNNSQTFSPWPGC	0.24396187	0.000705181
HLA-DPA1*01:03-DPB1*02:01	LFLTLTTKLTNTNISD	0.2827214	0.012617094
HLA-DPA1*01:03-DPB1*02:01	KIYKMMQGGVGIPTIR	0.2903716	0.22400019
HLA-DPA1*01:03-DPB1*02:01	LTRMTRISEFLKVAEQ	0.7329222	0.6261611
HLA-DPA1*01:03-DPB1*02:01	QVSTAALAVLLCTMAL	0.35537282	0.002851588
HLA-DPA1*01:03-DPB1*02:01	GANRAEAQQRRLLGRH	0.07559781	0.026418094
HLA-DPA1*01:03-DPB1*02:01	SLDLIGCPMVTDDFVV	0.4888626	0.001192361
HLA-DPA1*01:03-DPB1*02:01	HTVQLKREKLHDEEER	0.14719367	0.06713207
HLA-DPA1*01:03-DPB1*02:01	EAGEVRVCLHVQKSTR	0.1520462	0.09173693
HLA-DPA1*01:03-DPB1*02:01	EEGCQTSPLMCCVCKE	0.19755204	0.001124109
HLA-DPA1*01:03-DPB1*02:01	KSSSAYTPLKCILKHW	0.3398356	0.002683766
HLA-DPA1*01:03-DPB1*02:01	YLRVVRSLCRASGSRP	0.2205564	0.008413483
HLA-DPA1*01:03-DPB1*02:01	DYQEALRSLCQKRDGP	0.0886698	0.002325937
HLA-DPA1*01:03-DPB1*02:01	ASDLPLSIECFMNDVD	0.6609415	0.00187465
HLA-DPA1*01:03-DPB1*02:01	RLLTGSSYLQLWSNTN	0.69774014	0.16908912
HLA-DPA1*01:03-DPB1*02:01	FKPQKWYMVTIVHIYN	0.57366765	0.05631535
HLA-DPA1*01:03-DPB1*02:01	LRLVEAISRDLSSQLL	0.28015172	0.006000731
HLA-DPA1*01:03-DPB1*02:01	LYMNPYAESELKTPKL	0.35264596	0.002673223
HLA-DPA1*01:03-DPB1*02:01	WHRLELSRHWRRGTLS	0.2772978	0.031671494
HLA-DPA1*01:03-DPB1*02:01	WVCTNDMFRLALHNFG	0.4470336	0.000789316
HLA-DPA1*01:03-DPB1*02:01	NLPRSMDFEEAERSEP	0.20889215	0.020821188
HLA-DPA1*01:03-DPB1*02:01	AENLKKYFNAGHSDVA	0.1671068	0.01264702
HLA-DPA1*01:03-DPB1*02:01	VGTKWDVSTTKARVAP	0.13921382	0.07655519
HLA-DPA1*01:03-DPB1*02:01	QLAQMRPNPRWQQGGR	0.10138014	0.005954164
HLA-DPA1*01:03-DPB1*02:01	TMKSVKVSENFSCNIT	0.42508644	0.001794217
HLA-DPA1*01:03-DPB1*02:01	AILAVALAVSPAAGSS	0.24229924	0.003869931
HLA-DPA1*01:03-DPB1*02:01	MGIQGGSVLFGLLLVL	0.48027667	0.010456488
HLA-DPA1*01:03-DPB1*02:01	MCAQKRVAWHLFGMGN	0.4371108	0.004724211
HLA-DPA1*01:03-DPB1*02:01	SLVAEGLATRREGMRA	0.16438207	0.002838353
HLA-DPA1*01:03-DPB1*02:01	DTMQVELPPLEINSRV	0.3039847	0.009786645
HLA-DPA1*01:03-DPB1*02:01	STVPWFVKQCIEAVEK	0.441086	0.016618151
HLA-DPA1*01:03-DPB1*02:01	YYQGGGGRYHRGGYRP	0.103701964	0.006914506
HLA-DPA1*01:03-DPB1*02:01	SMTGATGSELGRITFV	0.32539546	0.001433318
HLA-DPA1*01:03-DPB1*02:01	EEGIYTLNLHELHEDT	0.36136878	0.5700129
HLA-DPA1*01:03-DPB1*02:01	PGFTFTFRSPEEVFRE	0.32072672	0.015504035
HLA-DPA1*01:03-DPB1*02:01	TVITKHNDDEQYAWES	0.09292492	0.00222044
HLA-DPA1*01:03-DPB1*02:01	QQSLNQDFHQKTIVLQ	0.25815472	0.031489704
HLA-DPA1*01:03-DPB1*02:01	FNMGSSSSSQYTFCQP	0.22155471	0.00157323
HLA-DPA1*01:03-DPB1*02:01	AQPVPHYGVPFKPQIP	0.34246302	0.04437527
HLA-DPA1*01:03-DPB1*02:01	QLVEHYSYKADGLLRV	0.42955855	0.002758946
HLA-DPA1*01:03-DPB1*02:01	KTTSRNLARAMCMKNL	0.20560955	0.000655972
HLA-DPA1*01:03-DPB1*02:01	NYTDPFSNQTVKSALI	0.2942664	0.000913684
HLA-DPA1*01:03-DPB1*02:01	FVGFLGCYGAIQESQC	0.33494654	0.000348658
HLA-DPA1*01:03-DPB1*02:01	DSRRSLWDQGNFPLII	0.5098378	0.003228273
HLA-DPA1*01:03-DPB1*02:01	TGGPLGNEIASGNGGA	0.05764087	0.002350899
HLA-DPA1*01:03-DPB1*02:01	RRLTPSASLPPAQLLL	0.21702112	0.00174124
HLA-DPA1*01:03-DPB1*02:01	TNASLGLRFRRQLLYW	0.41696805	0.002587481
HLA-DPA1*01:03-DPB1*02:01	RSLLLLSAFCLLEAAL	0.5277822	0.001248408
HLA-DPA1*01:03-DPB1*02:01	MDGAMGYVQPPPPPYP	0.10999654	0.00630488
HLA-DPA1*01:03-DPB1*02:01	EEFINSRDNSPSLKEI	0.1557673	0.000948762
HLA-DPA1*01:03-DPB1*02:01	SKEVVTLEQTVTLLQK	0.37871712	0.028225875
HLA-DPA1*01:03-DPB1*02:01	GRSEAVVEYVFSGSRL	0.5008671	0.00746435
HLA-DPA1*01:03-DPB1*02:01	IMDLCIECQANQASAT	0.19473022	0.000612619
HLA-DPA1*01:03-DPB1*02:01	TEAVSTASTVAIPNIL	0.14913815	0.021112366
HLA-DPA1*01:03-DPB1*02:01	MVLIFFLFTGTIGFFA	0.46911713	0.007361895
HLA-DPA1*01:03-DPB1*02:01	PQLSNSEEREFSPSFI	0.3643871	0.000825433
HLA-DPA1*01:03-DPB1*02:01	LSLPVLVVVLSIVLEG	0.51168853	0.002278837
HLA-DPA1*01:03-DPB1*02:01	AQGRWEAAEGLLQEAL	0.26641622	0.004195787
HLA-DPA1*01:03-DPB1*02:01	TKRSLLNKKKKEARRK	0.12714937	0.052040733
HLA-DPA1*01:03-DPB1*02:01	SASSPTEEEQEQGEIG	0.027126223	0.010687081
HLA-DPA1*01:03-DPB1*02:01	LVLWTSPAPTLSGTND	0.16736516	0.006924765
HLA-DPA1*01:03-DPB1*02:01	AIDEGPKRDIVKELEV	0.111993425	0.001058587
HLA-DPA1*01:03-DPB1*02:01	NYVRVVEVWWDEYKDY	0.5466203	0.002951353
HLA-DPA1*01:03-DPB1*02:01	LLPNRGIDDILEDQVE	0.12583509	0.015271549
HLA-DPA1*01:03-DPB1*02:01	SSTYCNQMMRRRNMTQ	0.08811304	0.002586934
HLA-DPA1*01:03-DPB1*02:01	TALTWLSKDDSCDFTS	0.18744083	0.001118101
HLA-DPA1*01:03-DPB1*02:01	QINGKYILHDNGTLVI	0.33795437	0.007396526
HLA-DPA1*01:03-DPB1*02:01	DTSSSRPGSRVPTEPP	0.028111534	0.002812602
HLA-DPA1*01:03-DPB1*02:01	CWRTGLLLLLLAVAVR	0.38791543	0.000352213
HLA-DPA1*01:03-DPB1*02:01	EIVTNPPDICQVVEVT	0.07770447	0.001596425
HLA-DPA1*01:03-DPB1*02:01	LDKKLKHRAGQMSEPH	0.13534743	0.017897386
HLA-DPA1*01:03-DPB1*02:01	SLLQFQFKYGVPTPTN	0.30388534	0.41011935
HLA-DPA1*01:03-DPB1*02:01	TLYGAVRLTVTLFFPS	0.72730553	0.001675608
HLA-DPA1*01:03-DPB1*02:01	ASIPFSVVGSNQLIEA	0.530958	0.11238839
HLA-DPA1*01:03-DPB1*02:01	DEELRRMQEMLEKMQA	0.20014401	0.002631644
HLA-DPA1*01:03-DPB1*02:01	LEDLLSFSYQVAKGMA	0.5051481	0.13327862
HLA-DPA1*01:03-DPB1*02:01	SEDPPGQEAGSEEEGS	0.025231076	0.001762749
HLA-DPA1*01:03-DPB1*02:01	EGKFWTHWNRETKQFF	0.33935174	0.22154966
HLA-DPA1*01:03-DPB1*02:01	RCGKCFCDRCCSQKVP	0.100380115	0.001543388
HLA-DPA1*01:03-DPB1*02:01	FTEREQGEVRFSAVAL	0.35044327	0.002147053
HLA-DPA1*01:03-DPB1*02:01	PFKVLDLLWIASALST	0.44942924	0.002578604
HLA-DPA1*01:03-DPB1*02:01	KAQALRLASHLNLAMC	0.42981616	0.00748944
HLA-DPA1*01:03-DPB1*02:01	PGCGKTLLAKAIANEC	0.1388525	0.001927144
HLA-DPA1*01:03-DPB1*02:01	GILLLAGLCCLVPVSL	0.5432273	0.002668268
HLA-DPA1*01:03-DPB1*02:01	DMEIFLRRFANEYPNI	0.523785	0.099543825
HLA-DPA1*01:03-DPB1*02:01	DLVNAQHFDAAYIFRK	0.38058025	0.021210715
HLA-DPA1*01:03-DPB1*02:01	SGVPVLGFFIIAVLMS	0.46023834	0.001051626
HLA-DPA1*01:03-DPB1*02:01	MTVKQYESARIEYDAY	0.3819696	0.06068623
HLA-DPA1*01:03-DPB1*02:01	RYDLVNLAVKQVLANK	0.31541565	0.69748944
HLA-DPA1*01:03-DPB1*02:01	SDRDCLDGSDEASCPV	0.034131017	0.000807079
HLA-DPA1*01:03-DPB1*02:01	FINTFSSNDMDGQDLD	0.2124828	0.004084824
HLA-DPA1*01:03-DPB1*02:01	LANEGLITRLQARCRG	0.14123434	0.002209251
HLA-DPA1*01:03-DPB1*02:01	QALSTLLCEQQQKDGT	0.105562605	0.001233836
HLA-DPA1*01:03-DPB1*02:01	VQRAECRPAASENYMR	0.10592744	0.003008604
HLA-DPA1*01:03-DPB1*02:01	PQQFYTMFPHTPDNSF	0.4260147	0.006892231
HLA-DPA1*01:03-DPB1*02:01	LEEDRHLGILGPVIRA	0.19211692	0.004944745
HLA-DPA1*01:03-DPB1*02:01	RWRTILLQYCFLLITC	0.41307434	0.000623227
HLA-DPA1*01:03-DPB1*02:01	KTSCGDHLVQLLHCIA	0.3038724	0.001951626
HLA-DPA1*01:03-DPB1*02:01	ISGVPVLGFFIIAVLM	0.47044227	0.001396444
HLA-DPA1*01:03-DPB1*02:01	TQALGRAAFGQGSGPI	0.26356235	0.036822617
HLA-DPA1*01:03-DPB1*02:01	TPEDFARAQKYCKYAG	0.3094617	0.062685885
HLA-DPA1*01:03-DPB1*02:01	PKCGTEVHSLQPLKSG	0.16100594	0.000689962
HLA-DPA1*01:03-DPB1*02:01	DSVDSAGTSPTAVLAA	0.04378337	0.001440281
HLA-DPA1*01:03-DPB1*02:01	RFRGQREGSRGPRGQR	0.053597126	0.002526076
HLA-DPA1*01:03-DPB1*02:01	CTQTWHRVRKTTQEQL	0.11890933	0.001077754
HLA-DPA1*01:03-DPB1*02:01	MLLALLLATLLAAMLA	0.3813206	0.001141751
HLA-DPA1*01:03-DPB1*02:01	SYPSYKLENLSSSEMG	0.32035172	0.2360842
HLA-DPA1*01:03-DPB1*02:01	DVIWLDIEHADGKRYF	0.29474798	0.009456562
HLA-DPA1*01:03-DPB1*02:01	LTHHSVNGCNLRPGDL	0.04296453	0.003498451
HLA-DPA1*01:03-DPB1*02:01	LWMVCTVLAVFIICFV	0.33591655	0.000466851
HLA-DPA1*01:03-DPB1*02:01	EDGSVLRGQPFGAAVS	0.6035718	0.92525893
HLA-DPA1*01:03-DPB1*02:01	SLSLFVHWKPEGRAGG	0.21253476	0.005144431
HLA-DPA1*01:03-DPB1*02:01	DLSHLLAIILLLLKIW	0.35984108	0.00109405
HLA-DPA1*01:03-DPB1*02:01	KMEESKAKFENLCKLM	0.39179114	0.001694427
HLA-DPA1*01:03-DPB1*02:01	VTSPCCIVTSTYGWTA	0.3221591	0.000506226
HLA-DPA1*01:03-DPB1*02:01	GTLCRPCPPGTFSAAW	0.21671054	0.000597173
HLA-DPA1*01:03-DPB1*02:01	LLCILTITVITLLIFL	0.31637272	0.000704359
HLA-DPA1*01:03-DPB1*02:01	LSVLNNDQKDTDGDGR	0.009615631	0.007878208
HLA-DPA1*01:03-DPB1*02:01	AFWQDLGNLVADGCDF	0.35227385	0.001030508
HLA-DPA1*01:03-DPB1*02:01	DYTQTLSKRPDIPTFE	0.09531646	0.005570091
HLA-DPA1*01:03-DPB1*02:01	IVEVALEGYYKDKLFD	0.5023629	0.008089576
HLA-DPA1*01:03-DPB1*02:01	TIGSGASSKAQQLLQG	0.12220557	0.011499288
HLA-DPA1*01:03-DPB1*02:01	TKGLIKDALENIDPAT	0.20431806	0.031487547
HLA-DPA1*01:03-DPB1*02:01	FALLFYLEQLLGGPEI	0.5002134	0.002555416
HLA-DPA1*01:03-DPB1*02:01	IEDNIKQLKEMKFTYL	0.5598047	0.005841466
HLA-DPA1*01:03-DPB1*02:01	FCKTAILLTVMMSIFG	0.63305336	0.002000524
HLA-DPA1*01:03-DPB1*02:01	LRKCRPGFGVARPGTE	0.0802317	0.003676379
HLA-DPA1*01:03-DPB1*02:01	GMIDKNELKQALSGFG	0.2266417	0.002645401
HLA-DPA1*01:03-DPB1*02:01	LWVLGLCCVLLTFGSV	0.40938777	0.000848463
HLA-DPA1*01:03-DPB1*02:01	VGSCCTSASPTVCFLK	0.20420143	0.001776757
HLA-DPA1*01:03-DPB1*02:01	GAGGGGGGGGGGGGGG	0.10973124	0.002676934
HLA-DPA1*01:03-DPB1*02:01	GLKAINVDLQSDAALQ	0.2328354	0.013050696
HLA-DPA1*01:03-DPB1*02:01	SEETEQINKHFHNTLE	0.16183242	0.26487106
HLA-DPA1*01:03-DPB1*02:01	VTVLSLLMLVAAFCSP	0.4357375	0.003134844
HLA-DPA1*01:03-DPB1*02:01	HLCAMTGVDCCISSFD	0.24111405	0.000427717
HLA-DPA1*01:03-DPB1*02:01	GQPAMPGSSGVHHLSP	0.05498629	0.00280467
HLA-DPA1*01:03-DPB1*02:01	KRPALEKTNGATAVFN	0.18371738	0.003825431
HLA-DPA1*01:03-DPB1*02:01	NVTQHVQGHRNLSTCF	0.08596086	0.001421337
HLA-DPA1*01:03-DPB1*02:01	MPPKDDKKKKDAGKSA	0.04472298	0.001810628
HLA-DPA1*01:03-DPB1*02:01	ETLFLPENQFSWHIAC	0.49172947	0.004183075
HLA-DPA1*01:03-DPB1*02:01	RCVYEALCNTTSECPP	0.1713938	0.000460573
HLA-DPA1*01:03-DPB1*02:01	WKVCPMCSEQFPPDYD	0.26290843	0.000404206
HLA-DPA1*01:03-DPB1*02:01	LPGLLLLLVVIILILA	0.22713755	0.001993746
HLA-DPA1*01:03-DPB1*02:01	GRVRRMFRLSAALHLL	0.66778636	0.015924912
HLA-DPA1*01:03-DPB1*02:01	YVQSDCDPPSDRDSYV	0.032977365	0.000672656
HLA-DPA1*01:03-DPB1*02:01	ATFLFVQHDGLVWPSE	0.419209	0.007879658
HLA-DPA1*01:03-DPB1*02:01	PPTFEKDKFLTPDFTS	0.562553	0.09826014
HLA-DPA1*01:03-DPB1*02:01	KGNTATQMAQALSLNT	0.23142712	0.005422539
HLA-DPA1*01:03-DPB1*02:01	SCQKFYQAEMEELDFI	0.6445519	0.001785668
HLA-DPA1*01:03-DPB1*02:01	EPKTECERLAGTESPV	0.05908337	0.001644279
HLA-DPA1*01:03-DPB1*02:01	VLAVVVIGAVVATVMC	0.3018866	0.000868962
HLA-DPA1*01:03-DPB1*02:01	WSTKESPRWRSALLLL	0.35127795	0.001200338
HLA-DPA1*01:03-DPB1*02:01	ILGKKDVMWIGFLTRT	0.5146676	0.011007493
HLA-DPA1*01:03-DPB1*02:01	KELQRLGLGNNKITDI	0.22868294	0.015910555
HLA-DPA1*01:03-DPB1*02:01	LTLCLTVVGWATSNYF	0.5462824	0.001145342
HLA-DPA1*01:03-DPB1*02:01	MVQQKKEGPIPPDAQN	0.026069222	0.003574158
HLA-DPA1*01:03-DPB1*02:01	SVSERMLRSQLLLLAC	0.5551313	0.006804443
HLA-DPA1*01:03-DPB1*02:01	EGNCLGSGVLNVSICK	0.31748664	0.003521451
HLA-DPA1*01:03-DPB1*02:01	RRPELPDLAPEPRYAH	0.043495398	0.00642188
HLA-DPA1*01:03-DPB1*02:01	IVEKIDFDSVSSIMAS	0.4401823	0.006037423
HLA-DPA1*01:03-DPB1*02:01	RLAGTESPVREEPGED	0.029531846	0.001906909
HLA-DPA1*01:03-DPB1*02:01	FRQAFPNTNRWFLTCI	0.44033736	0.00040302
HLA-DPA1*01:03-DPB1*02:01	SISQSSTDSYSSAASY	0.13394155	0.003823593
HLA-DPA1*01:03-DPB1*02:01	CCRGSSKSKVGAWGDY	0.06620223	0.00028375
HLA-DPA1*01:03-DPB1*02:01	ITKHNDDEQYAWESSA	0.12282024	0.001364873
HLA-DPA1*01:03-DPB1*02:01	LGIAGILIVLSSVACS	0.31241772	0.001785771
HLA-DPA1*01:03-DPB1*02:01	AEFHDQVPFDGMWIDM	0.40175757	0.000876803
HLA-DPA1*01:03-DPB1*02:01	PAERSARYQYFVVDPM	0.513269	0.07570286
HLA-DPA1*01:03-DPB1*02:01	QVLANKSHLWVEEEVW	0.39210054	0.002043695
HLA-DPA1*01:03-DPB1*02:01	TSDAYLNASETTTLSP	0.23913594	0.002230864
HLA-DPA1*01:03-DPB1*02:01	VVRSLCRASGSRPAWA	0.13067906	0.000787683
HLA-DPA1*01:03-DPB1*02:01	ELMFPPNYDQSKFEEH	0.30982378	0.020261
HLA-DPA1*01:03-DPB1*02:01	YDCPQRAGRHEYALPL	0.17522065	0.002448134
HLA-DPA1*01:03-DPB1*02:01	IFQVCLCQDEVTDDYI	0.23769575	0.000272611
HLA-DPA1*01:03-DPB1*02:01	CKTTLGWKYEHAFESS	0.46808106	0.03198059
HLA-DPA1*01:03-DPB1*02:01	EGTVTKVIPKVPSKNQ	0.10258847	0.083988585
HLA-DPA1*01:03-DPB1*02:01	PSLVLVVLLVVIVVLA	0.24141851	0.001324325
HLA-DPA1*01:03-DPB1*02:01	QAGSHREAGMRAIYNV	0.08306862	0.003515261
HLA-DPA1*01:03-DPB1*02:01	EADRAQKMDGESEEEQ	0.025295652	0.002532769
HLA-DPA1*01:03-DPB1*02:01	VGFLEGGKDSCQGDSG	0.08790781	0.001300032
HLA-DPA1*01:03-DPB1*02:01	VLQTLGVLLTTCRDRY	0.33307254	0.001830524
HLA-DPA1*01:03-DPB1*02:01	AGGSCRAPSTYGGGLS	0.08114322	0.000831428
HLA-DPA1*01:03-DPB1*02:01	PQAPYNMYPQNPDHVL	0.082360186	0.019249668
HLA-DPA1*01:03-DPB1*02:01	VTVAWKADGSPVKVGV	0.07350205	0.007744373
HLA-DPA1*01:03-DPB1*02:01	DSQLDTTLFGKKSSPL	0.28677553	0.6094309
HLA-DPA1*01:03-DPB1*02:01	GKPMKSVLVVALLVIF	0.4271599	0.004220821
HLA-DPA1*01:03-DPB1*02:01	CERLAGTESPVREEPG	0.06881455	0.00156398
HLA-DPA1*01:03-DPB1*02:01	HNSDFRNRGMTALLKV	0.3355886	0.008351173
HLA-DPA1*01:03-DPB1*02:01	RKSRENDLTLKRLQMQ	0.17243594	0.00959109
HLA-DPA1*01:03-DPB1*02:01	LLCGVRDSEEFLDFFP	0.58900625	0.000345388
HLA-DPA1*01:03-DPB1*02:01	LLLLPLLLLLLLRAVL	0.42886236	0.002008299
HLA-DPA1*01:03-DPB1*02:01	FTEAESNMNDLVSEYQ	0.10782524	0.002778431
HLA-DPA1*01:03-DPB1*02:01	QPRPGGDSSPVVDSGP	0.006017697	0.08276217
HLA-DPA1*01:03-DPB1*02:01	DNWCRRDKKQCKSRFV	0.12163487	0.000566734
HLA-DPA1*01:03-DPB1*02:01	GKFRYRRVAEGTQVLE	0.2869091	0.065368235
HLA-DPA1*01:03-DPB1*02:01	EIEACVQGRSTMTVSD	0.10560333	0.000567306
HLA-DPA1*01:03-DPB1*02:01	QIMVRLINKFNSSSSS	0.4080829	0.001829566
HLA-DPA1*01:03-DPB1*02:01	QEQKSLFPAQRLELSN	0.39766246	0.049746715
HLA-DPA1*01:03-DPB1*02:01	KQFKSAFSSAETTELS	0.49905553	0.004882579
HLA-DPA1*01:03-DPB1*02:01	GMIDKNELKQALSGFG	0.2266417	0.002645401
HLA-DPA1*01:03-DPB1*02:01	LIMHSGMNATTIHFNL	0.25019267	0.003350991
HLA-DPA1*01:03-DPB1*02:01	LWVLGLCCVLLTFGSV	0.40938777	0.000848463
HLA-DPA1*01:03-DPB1*02:01	MAEGIIHDTETKMEEF	0.16487834	0.002019989
HLA-DPA1*01:03-DPB1*02:01	CERLAGTESPVREEPG	0.06881455	0.00156398
HLA-DPA1*01:03-DPB1*02:01	ARPRYACCPGWKRTSG	0.12043796	0.11013053
HLA-DPA1*01:03-DPB1*02:01	VQEYDEPILKHLQDIK	0.27366117	0.034762476
HLA-DPA1*01:03-DPB1*02:01	DSHDRYERLTSVSSSV	0.197378	0.002403498
HLA-DPA1*01:03-DPB1*02:01	GSSVGGLLLLALITAA	0.3549587	0.004493759
HLA-DPA1*01:03-DPB1*02:01	RDEHRARAMKIPFTND	0.1453103	0.014941499
HLA-DPA1*01:03-DPB1*02:01	TAVFNTGIFQYQQALA	0.5978297	0.39798024
HLA-DPA1*01:03-DPB1*02:01	ADCKSLGWLKSNCRHE	0.26932484	0.004556654
HLA-DPA1*01:03-DPB1*02:01	VLGLCCVLLTFGSVRA	0.54432464	0.003299315
HLA-DPA1*01:03-DPB1*02:01	PMVTDDFVVSGTCAEQ	0.31116262	0.000479024
HLA-DPA1*01:03-DPB1*02:01	RSRMLLCFAFLWVLGI	0.36981735	0.000563953
HLA-DPA1*01:03-DPB1*02:01	QAVKHPRLLSFTSQLK	0.46008795	0.006427744
HLA-DPA1*01:03-DPB1*02:01	PRLAAGLRLLPMLGLL	0.46524763	0.00565535
HLA-DPA1*01:03-DPB1*02:01	VVAGFFTLCAVLSVFL	0.40536302	0.004110527
HLA-DPA1*01:03-DPB1*02:01	IQFEKVTEEPMGITLK	0.3714828	0.004222363
HLA-DPA1*01:03-DPB1*02:01	AVVYVSLDNAVLGDDK	0.36552206	0.020432489
HLA-DPA1*01:03-DPB1*02:01	EKRALLENMEGLFLAV	0.7488056	0.001390178
HLA-DPA1*01:03-DPB1*02:01	GHTVILTANLEAQALW	0.3676855	0.001160115
HLA-DPA1*01:03-DPB1*02:01	VEDGQRFCNPGFPIGC	0.24138322	0.000387549
HLA-DPA1*01:03-DPB1*02:01	NRLGRGKGYYDAYLKR	0.24325374	0.02887747
HLA-DPA1*01:03-DPB1*02:01	VITKHNDDEQYAWESS	0.08555199	0.006018234
HLA-DPA1*01:03-DPB1*02:01	LPTSDEQKKQEILKKF	0.10369482	0.04880265
HLA-DPA1*01:03-DPB1*02:01	GAECFPACNPQNGFCE	0.104623325	0.000417585
HLA-DPA1*01:03-DPB1*02:01	LGLRLYVETEDGHSVD	0.20352	0.00252666
HLA-DPA1*01:03-DPB1*02:01	KKRELEHNAEETYGEN	0.12812598	0.23032327
HLA-DPA1*01:03-DPB1*02:01	CIDNEALYDICFRTLK	0.570508	0.08216507
HLA-DPA1*01:03-DPB1*02:01	IFAGKQLEDGRTLSDY	0.16744712	0.4280939
HLA-DPA1*01:03-DPB1*02:01	YMGSQSVSMGYQPYNM	0.2947441	0.00310454
HLA-DPA1*01:03-DPB1*02:01	RRKSSGGKGGSCSQAA	0.048296455	0.000875293
HLA-DPA1*01:03-DPB1*02:01	LILLFYLVFYGFLAAL	0.40001836	0.001398277
HLA-DPA1*01:03-DPB1*02:01	SFAKSNKQVCTDIDEC	0.09175084	0.00115447
HLA-DPA1*01:03-DPB1*02:01	STISCSYESASRSSLF	0.34745905	0.001651022
HLA-DPA1*01:03-DPB1*02:01	RGICYFFIEVECSNKD	0.33295965	0.000956574
HLA-DPA1*01:03-DPB1*02:01	TLTWQRDGEDQTQDTE	0.02358113	0.006419973
HLA-DPA1*01:03-DPB1*02:01	KRLASMAQKEPRTIKI	0.13671061	0.005917768
HLA-DPA1*01:03-DPB1*02:01	PGFEGSACQCERTTEG	0.06708402	0.005061698
HLA-DPA1*01:03-DPB1*02:01	NHTVCEKTITVPKGKR	0.08378547	0.002708165
HLA-DPA1*01:03-DPB1*02:01	LSQVLTQRQIYIQPDN	0.24024116	0.30295578
HLA-DPA1*01:03-DPB1*02:01	AVNLFTGETLWNHSSS	0.5124573	0.7038865
HLA-DPA1*01:03-DPB1*02:01	IEVQVPPGTRAQDIQC	0.031814393	0.000539225
HLA-DPA1*01:03-DPB1*02:01	ATLIIAFTSAGSAVLL	0.40040466	0.001800969
HLA-DPA1*01:03-DPB1*02:01	VQIFKGLQERFQTEIQ	0.4017707	0.010975061
HLA-DPA1*01:03-DPB1*02:01	IGDASSVRAHDALVEV	0.15920837	0.008829106
HLA-DPA1*01:03-DPB1*02:01	ERLVLPPPDPLDLPLR	0.19402258	0.006973083
HLA-DPA1*01:03-DPB1*02:01	VAVHCVAGLGRAPVLV	0.14391118	0.003590522
HLA-DPA1*01:03-DPB1*02:01	KLLLVFYVKKTSLLAN	0.5593718	0.004068879
HLA-DPA1*01:03-DPB1*02:01	FTVLEKFRYLPKAIKA	0.4763602	0.129646
HLA-DPA1*01:03-DPB1*02:01	TVVSADLPNAHGLAVD	0.12383621	0.002519664
HLA-DPA1*01:03-DPB1*02:01	VLAVVVIGAVVAAVMC	0.25362104	0.000838045
HLA-DPA1*01:03-DPB1*02:01	EPSKKQKKQHEGSKKK	0.11368236	0.011162296
HLA-DPA1*01:03-DPB1*02:01	GGSCSQAACSNSAQGS	0.04113228	0.000710778
HLA-DPA1*01:03-DPB1*02:01	WVTFISLLFLFSSAYS	0.4679828	0.00232596
HLA-DPA1*01:03-DPB1*02:01	HAARRHQRKLLAAINA	0.1696197	0.005091711
HLA-DPA1*01:03-DPB1*02:01	SLSDHFTLSFWMKHGV	0.59433234	0.040946346
HLA-DPA1*01:03-DPB1*02:01	PISLVFLVPVRLNQTV	0.6084972	0.002260801
HLA-DPA1*01:03-DPB1*02:01	LLPGLWEQGWCEITAH	0.4249617	0.002538309
HLA-DPA1*01:03-DPB1*02:01	PEMVVGWYHSHPGFGC	0.27752447	0.000590913
HLA-DPA1*01:03-DPB1*02:01	YSDGDDCGHGKKIKTN	0.032861967	0.000752012
HLA-DPA1*01:03-DPB1*02:01	AVLSAALLAAELKSKS	0.39850482	0.057248604
HLA-DPA1*01:03-DPB1*02:01	LVNSSDKIIRKAGSSI	0.10299115	0.002756233
HLA-DPA1*01:03-DPB1*02:01	LLLMCHCGKGAKGFTP	0.13319932	0.000849144
HLA-DPA1*01:03-DPB1*02:01	EPKGYYANFCSGPCPY	0.30334046	0.018237723
HLA-DPA1*01:03-DPB1*02:01	NLTVSVHVSPVEGLCL	0.26798645	0.001258029
HLA-DPA1*01:03-DPB1*02:01	AVVPSTATVVIVVCVS	0.19647172	0.004208895
HLA-DPA1*01:03-DPB1*02:01	AGKGKMRNRRRIQRRG	0.18177181	0.008403018
HLA-DPA1*01:03-DPB1*02:01	PLNLQLGAKVSFVCDE	0.3594098	0.000702468
HLA-DPA1*01:03-DPB1*02:01	SRPLRPGPWTVRLLQF	0.4357816	0.008545991
HLA-DPA1*01:03-DPB1*02:01	LRVVAQDPDAGEAGRL	0.025740592	0.004153198
HLA-DPA1*01:03-DPB1*02:01	TVILPESVFRETPPVV	0.5038439	0.3838425
HLA-DPA1*01:03-DPB1*02:01	HLPSLEIRENAIDRLV	0.22197634	0.005124074
HLA-DPA1*01:03-DPB1*02:01	AGGPPARRGGAGAGGG	0.080748685	0.001747455
HLA-DPA1*01:03-DPB1*02:01	FAMMQRDSWEDIFELL	0.52618325	0.001756327
HLA-DPA1*01:03-DPB1*02:01	PVNRIPIMAKQVLDLF	0.41051978	0.005881749
HLA-DPA1*01:03-DPB1*02:01	NWNQGYSNYWNQGYGN	0.3045011	0.013090983
HLA-DPA1*01:03-DPB1*02:01	KKIFVGGLNPESPTEE	0.14269516	0.01409742
HLA-DPA1*01:03-DPB1*02:01	EGMIWFIVPISCVICN	0.40875703	0.001139032
HLA-DPA1*01:03-DPB1*02:01	NNVYSQATGVVPQHKY	0.17868656	0.0345867
HLA-DPA1*01:03-DPB1*02:01	PANLSVETNAVGQDVS	0.10754134	0.00246583
HLA-DPA1*01:03-DPB1*02:01	LDRSFTSQMLSSQPPP	0.40336558	0.6245837
HLA-DPA1*01:03-DPB1*02:01	EDISELQKNQTTSVAK	0.11196462	0.004148196
HLA-DPA1*01:03-DPB1*02:01	RHHKKALRAVAFHPRY	0.48174205	0.15426466
HLA-DPA1*01:03-DPB1*02:01	GGGGGAPGGLQHETQE	0.05339314	0.008040083
HLA-DPA1*01:03-DPB1*02:01	GGATPGATLPKSPSQL	0.043621127	0.004783058
HLA-DPA1*01:03-DPB1*02:01	LLSVVVLLHALLAMGC	0.38766617	0.00554288
HLA-DPA1*01:03-DPB1*02:01	PRLLLLAVLLAAHPDA	0.38653353	0.005094434
HLA-DPA1*01:03-DPB1*02:01	IASLLTAAVIDNIRLC	0.38505545	0.001243082
HLA-DPA1*01:03-DPB1*02:01	KVDMRTISFDIPPQEI	0.3267781	0.008851981
HLA-DPA1*01:03-DPB1*02:01	YYGYEDYYDYYGYDYH	0.42589548	0.24197547
HLA-DPA1*01:03-DPB1*02:01	RRKSSGGKGGSCSQAA	0.048296455	0.000875293
HLA-DPA1*01:03-DPB1*02:01	VFEVNIRFVGGLLSAY	0.50991464	0.001119968
HLA-DPA1*01:03-DPB1*02:01	LEPSNKAAEISKQEQK	0.034858346	0.06732465
HLA-DPA1*01:03-DPB1*02:01	RKAFAKRQQQLTAMKV	0.25085312	0.003638679
HLA-DPA1*01:03-DPB1*02:01	QVSAKIGFLKPHENKT	0.2317494	0.006416743
HLA-DPA1*01:03-DPB1*02:01	GGPGGSSTGFGNFEEI	0.28203037	0.062158473
HLA-DPA1*01:03-DPB1*02:01	CKNFSELPLVMWLQGG	0.48922202	0.000739399
HLA-DPA1*01:03-DPB1*02:01	IFTEVACDELVEEMEH	0.23670368	0.004886652
HLA-DPA1*01:03-DPB1*02:01	KITVPGNFQGHSGAQC	0.15238544	0.001355087
HLA-DPA1*01:03-DPB1*02:01	NGFIRNYTIFYRTIIG	0.6490014	0.10137089
HLA-DPA1*01:03-DPB1*02:01	VPVLGFFIIAVLMSAQ	0.42574838	0.003270179
HLA-DPA1*01:03-DPB1*02:01	DTVQADPQTVTRLLYG	0.20278312	0.006126172
HLA-DPA1*01:03-DPB1*02:01	NPQDFSKPIQEVLIEM	0.37942955	0.007105347
HLA-DPA1*01:03-DPB1*02:01	GGSSGLAGAWLKGAGA	0.2304559	0.007690999
HLA-DPA1*01:03-DPB1*02:01	TRNVQSVSIIDTELKV	0.36653253	0.0025676
HLA-DPA1*01:03-DPB1*02:01	SSLYVFNPIFGKWSQV	0.52160645	0.017194536
HLA-DPA1*01:03-DPB1*02:01	TTGLFGGTQNKGFGFG	0.18769653	0.03428434
HLA-DPA1*01:03-DPB1*02:01	TNLTNLGQSTEYRHIW	0.35025793	0.001780226
HLA-DPA1*01:03-DPB1*02:01	LELKGDIEKCLTAIVK	0.28400096	0.001386029
HLA-DPA1*01:03-DPB1*02:01	TAFKVVRTLKTGFGFT	0.33008835	0.015287906
HLA-DPA1*01:03-DPB1*02:01	SSAGNTGSGTRRPESQ	0.017126523	0.002566706
HLA-DPA1*01:03-DPB1*02:01	GCDVTFEWKTKVVCPP	0.23518433	0.002251872
HLA-DPA1*01:03-DPB1*02:01	GMKYNLPSWCDRVLWK	0.3551218	0.007097059
HLA-DPA1*01:03-DPB1*02:01	TTLHLLLLGLLLVLLP	0.35522872	0.001344499
HLA-DPA1*01:03-DPB1*02:01	TMSFLLSSLLALLTVS	0.72156054	0.004027539
HLA-DPA1*01:03-DPB1*02:01	GRSDCSLCRAANPDYR	0.049184594	0.002423069
HLA-DPA1*01:03-DPB1*02:01	ESRTAPSPPSLMSFAD	0.08264179	0.002388161
HLA-DPA1*01:03-DPB1*02:01	IKVDMRTISFDIPPQE	0.30445588	0.04954874
HLA-DPA1*01:03-DPB1*02:01	QSVSMGYQPYNMQNLM	0.42362553	0.009483459
HLA-DPA1*01:03-DPB1*02:01	VSPWETSTSSFFPILA	0.64816487	0.004269297
HLA-DPA1*01:03-DPB1*02:01	AEAQPLGPEAKGQPLQ	0.08240876	0.00168361
HLA-DPA1*01:03-DPB1*02:01	RWFHRLRSIEKRLHRL	0.3344192	0.000952288
HLA-DPA1*01:03-DPB1*02:01	LVNSSDKIIRKAGSSI	0.10299115	0.002756233
HLA-DPA1*01:03-DPB1*02:01	GRGGAARPNGPAAGNK	0.032070346	0.015731154
HLA-DPA1*01:03-DPB1*02:01	NCETDIDDCRPNPCHN	0.024256503	0.001757729
HLA-DPA1*01:03-DPB1*02:01	PFLCGLLWAFCAPGAR	0.4425908	0.000770389
HLA-DPA1*01:03-DPB1*02:01	RVPAQLLGLLLLWLPG	0.4937288	0.006888135
HLA-DPA1*01:03-DPB1*02:01	MDMRVPAQLLGLLLLW	0.44513962	0.00161581
HLA-DPA1*01:03-DPB1*02:01	PAQLLGLLLLWLPGAK	0.50020045	0.002673461
HLA-DPA1*01:03-DPB1*02:01	GWVFVELDVGSEGNAD	0.22363958	0.000944235
HLA-DPA1*01:03-DPB1*02:01	PEQLRELSREREEEDD	0.033578344	0.00960881
HLA-DPA1*01:03-DPB1*02:01	IQVKTQQGVPGQPMNL	0.105325714	0.014305291
HLA-DPA1*01:03-DPB1*02:01	AGIISKSLVRLLRSNR	0.4121367	0.21667537
HLA-DPA1*01:03-DPB1*02:01	GSGPKEASITVSVLHG	0.18304238	0.15410362
HLA-DPA1*01:03-DPB1*02:01	DLVMSFVNMVERDRAL	0.48275807	0.029702073
HLA-DPA1*01:03-DPB1*02:01	QGSEDVPGEESWLEGL	0.26539293	0.000819196
HLA-DPA1*01:03-DPB1*02:01	METTGATENGHEAVPE	0.0266794	0.001344942
HLA-DPA1*01:03-DPB1*02:01	YGNYNSAYGGDQNYSG	0.10957708	0.002748692
HLA-DPA1*01:03-DPB1*02:01	QDKNEKKGSKRKSDRM	0.10695346	0.00101639
HLA-DPA1*01:03-DPB1*02:01	SGHSRHRYALIPIPLA	0.46640065	0.087337345
HLA-DPA1*01:03-DPB1*02:01	KVHTFVVDCSNREDIY	0.19869491	0.022304114
HLA-DPA1*01:03-DPB1*02:01	VFEVNIRFVGGLLSAY	0.50991464	0.001119968
HLA-DPA1*01:03-DPB1*02:01	ELARVSVLSTDSGIER	0.15766865	0.016689295
HLA-DPA1*01:03-DPB1*02:01	TPPRHNFNSKDQMYSD	0.08002071	0.46158177
HLA-DPA1*01:03-DPB1*02:01	EHVQEVDTTEQLKRIS	0.17126547	0.01215559
HLA-DPA1*01:03-DPB1*02:01	CPPGYSGNGIQCTDVD	0.055028733	0.003084058
HLA-DPA1*01:03-DPB1*02:01	PLKDAKSCGLHQLLRG	0.19173487	0.005394551
HLA-DPA1*01:03-DPB1*02:01	PEVVNDESSLVRHRWK	0.20380406	0.0487003
HLA-DPA1*01:03-DPB1*02:01	SSVEVDPCGDAQAAAE	0.06528052	0.000729548
HLA-DPA1*01:03-DPB1*02:01	KTTEEEDEDELHIGRT	0.035547417	0.007683279
HLA-DPA1*01:03-DPB1*02:01	FTPTQDQHGCEEVEQP	0.021285586	0.002635684
HLA-DPA1*01:03-DPB1*02:01	PLCFFLLLLAAAGARA	0.28964996	0.001179376
HLA-DPA1*01:03-DPB1*02:01	LLLLACVHNYQPCVQR	0.35915032	0.000881623
HLA-DPA1*01:03-DPB1*02:01	CEAPRGSPPILYWFYH	0.28598705	0.000476771
HLA-DPA1*01:03-DPB1*02:01	RLERFFFRSGNIEHPE	0.4691288	0.42615575
HLA-DPA1*01:03-DPB1*02:01	AIYHTCEASNFQCRNG	0.27175015	0.007089446
HLA-DPA1*01:03-DPB1*02:01	VQASAFGIKKSPTCRT	0.15653665	0.002287115
HLA-DPA1*01:03-DPB1*02:01	MMQAVKTTPRQRSPLL	0.12327101	0.001572899
HLA-DPA1*01:03-DPB1*02:01	NHESPRRGANFVTRKI	0.23141307	0.008330473
HLA-DPA1*01:03-DPB1*02:01	AVDFMPDGATLAIGSS	0.23750193	0.02708065
HLA-DPA1*01:03-DPB1*02:01	AAPQLLIVLLGLSALL	0.38786992	0.004371745
HLA-DPA1*01:03-DPB1*02:01	DIADDGCPKPPEIAHG	0.024987666	0.00479727
HLA-DPA1*01:03-DPB1*02:01	IASHTTEERGLNVTLS	0.09084428	0.002131687
HLA-DPA1*01:03-DPB1*02:01	VIWDRPQVTFSENLSS	0.2832102	0.003309611
HLA-DPA1*01:03-DPB1*02:01	EGITTYFSGNCTMEDA	0.28304416	0.000649857
HLA-DPA1*01:03-DPB1*02:01	TAEMVPWEPGTWLISC	0.47160518	0.000405057
HLA-DPA1*01:03-DPB1*02:01	GQSNMQMTVLQIFNAT	0.62017655	0.026367575
HLA-DPA1*01:03-DPB1*02:01	LSSMDPTVDPCHDFFS	0.114790164	0.000412671
HLA-DPA1*01:03-DPB1*02:01	RLECPPAPINGTPGPP	0.05614816	0.00077528
HLA-DPA1*01:03-DPB1*02:01	SGTPGQRVTISCSGSS	0.04672951	0.001328809
HLA-DPA1*01:03-DPB1*02:01	FERINDILEHVKHFVI	0.3809079	0.002078489
HLA-DPA1*01:03-DPB1*02:01	YKFRLLLLLTLCLTVV	0.35667226	0.001133702
HLA-DPA1*01:03-DPB1*02:01	TETDECRLNQNICGHG	0.032522224	0.001164886
HLA-DPA1*01:03-DPB1*02:01	GSSKSFPCGSEHLPYP	0.21287186	0.000683819
HLA-DPA1*01:03-DPB1*02:01	CKPGWQGEKCEFDINE	0.17584144	0.001175299
HLA-DPA1*01:03-DPB1*02:01	AVGKHTLEFMMRQSNS	0.30851534	0.020147322
HLA-DPA1*01:03-DPB1*02:01	LTLLNQLLQGLRQDLR	0.33149967	0.003747007
HLA-DPA1*01:03-DPB1*02:01	GDFFGDISEAVIQKFL	0.53081065	0.007452319
HLA-DPA1*01:03-DPB1*02:01	KLVLINKSGNRSEKEV	0.14370923	0.005667037
HLA-DPA1*01:03-DPB1*02:01	ESCKYNPKYSVANDTG	0.12259683	0.05048845
HLA-DPA1*01:03-DPB1*02:01	KSPVGVQPILNEHTFC	0.34261084	0.001997395
HLA-DPA1*01:03-DPB1*02:01	TKSVFEIGLCSNRMFC	0.4200309	0.000677026
HLA-DPA1*01:03-DPB1*02:01	TVLKSKMLAKKLLGLY	0.47732297	0.5746744
HLA-DPA1*01:03-DPB1*02:01	KAHNEYRQKHGVPPLK	0.120385535	0.056556266
HLA-DPA1*01:03-DPB1*02:01	ETTYDHKNTFTLSYDG	0.31333873	0.23847075
HLA-DPA1*01:03-DPB1*02:01	WTLTNNDTHTQEPSAQ	0.032707818	0.00188016
HLA-DPA1*01:03-DPB1*02:01	YFYTSVSRPGRGEPRF	0.13626093	0.42096797
HLA-DPA1*01:03-DPB1*02:01	KICALDDNVCMAFAGL	0.37372482	0.00046333
HLA-DPA1*01:03-DPB1*02:01	IMSLLFTYSHHSMATL	0.46044046	0.00727099
HLA-DPA1*01:03-DPB1*02:01	QGALGDCWLLAAIASL	0.43625066	0.000521553
HLA-DPA1*01:03-DPB1*02:01	TEECQKHFEDFRAQQC	0.35678557	0.000703811
HLA-DPA1*01:03-DPB1*02:01	LELSSVEVDPCGDAQA	0.13252047	0.000619652
HLA-DPA1*01:03-DPB1*02:01	NEILQRSKKGKLPIVN	0.21707949	0.013822434
HLA-DPA1*01:03-DPB1*02:01	ELFDQIDENLKQALQK	0.15437612	0.003082632
HLA-DPA1*01:03-DPB1*02:01	TEQAATSTADGKPETC	0.017271662	0.001304097
HLA-DPA1*01:03-DPB1*02:01	GRDGHFTLFAPTNEAF	0.45846614	0.070258185
HLA-DPA1*01:03-DPB1*02:01	TDSSCLESHSSLSDSE	0.09195439	0.003468688
HLA-DPA1*01:03-DPB1*02:01	LRSLTRHPKYKTELCR	0.19685191	0.002040215
HLA-DPA1*01:03-DPB1*02:01	DDPRKLKPGEIDPNPE	0.02128039	0.23053685
HLA-DPA1*01:03-DPB1*02:01	NWTWPENSQQTPMCQA	0.07370255	0.000353716
HLA-DPA1*01:03-DPB1*02:01	GSYHVREESTYLPLTS	0.6202839	0.013004474
HLA-DPA1*01:03-DPB1*02:01	ARTFNCGVGAVLVVSK	0.36466166	0.026358355
HLA-DPA1*01:03-DPB1*02:01	CEGAADDPDSSMVLLC	0.07126432	0.000436396
HLA-DPA1*01:03-DPB1*02:01	GAGAGVGYALLVIVTP	0.40221807	0.007798371
HLA-DPA1*01:03-DPB1*02:01	VGFMWRQRGRVISLWE	0.38620874	0.001080932
HLA-DPA1*01:03-DPB1*02:01	PLTMLQSQVPNIVKAL	0.39003316	0.10001538
HLA-DPA1*01:03-DPB1*02:01	KGLGPCGWILVAFSFL	0.47117636	0.001687735
HLA-DPA1*01:03-DPB1*02:01	LSGLAGAIPAPGGRWA	0.111972734	0.002382501
HLA-DPA1*01:03-DPB1*02:01	PDESTPPPRKKKKDIR	0.12750277	0.002963188
HLA-DPA1*01:03-DPB1*02:01	SFDVHKKCPLCELMFP	0.29473868	0.000619927
HLA-DPA1*01:03-DPB1*02:01	KRSSSEIKTDYLSIIM	0.70816547	0.013899721
HLA-DPA1*01:03-DPB1*02:01	RALERGLQDEDGYRMK	0.05922599	0.003139136
HLA-DPA1*01:03-DPB1*02:01	RKSRKTLCIIILILVI	0.27467215	0.000624142
HLA-DPA1*01:03-DPB1*02:01	LITVIVSLLTPPPTKE	0.418424	0.01579671
HLA-DPA1*01:03-DPB1*02:01	LNQVMEQLGDARIDRQ	0.149753	0.012911402
HLA-DPA1*01:03-DPB1*02:01	KDVGRPQPGRENFQNW	0.055682242	0.006523597
HLA-DPA1*01:03-DPB1*02:01	ENTCLRNQYRCSNGNC	0.12727529	0.000786398
HLA-DPA1*01:03-DPB1*02:01	ALGLELPLSCQEVLWP	0.37430382	0.000791642
HLA-DPA1*01:03-DPB1*02:01	EGVQDDLFWLTFEGKP	0.59441704	0.031001206
HLA-DPA1*01:03-DPB1*02:01	NFEDETIRNILLHQLQ	0.44200757	0.004683119
HLA-DPA1*01:03-DPB1*02:01	LVTSIQGHLVHMTVVS	0.34757432	0.1080821
HLA-DPA1*01:03-DPB1*02:01	FIQLFFILNSIWSHQM	0.55627435	0.004070666
HLA-DPA1*01:03-DPB1*02:01	SLLCCHEACGTSVIVG	0.20946752	0.00239665
HLA-DPA1*01:03-DPB1*02:01	VNVDPEDLIPKLPRPR	0.098011665	0.02766476
HLA-DPA1*01:03-DPB1*02:01	ITNVQRSDVGYYICQT	0.3039374	0.000929049
HLA-DPA1*01:03-DPB1*02:01	RGAHLKNKSQIHMPGV	0.10410209	0.003877416
HLA-DPA1*01:03-DPB1*02:01	EFIRNQEQMKPLEEKQ	0.12173531	0.010906582
HLA-DPA1*01:03-DPB1*02:01	LFLCFHLRFCKVTYTS	0.5183025	0.002743376
HLA-DPA1*01:03-DPB1*02:01	TIPTYPSGQIGFMLCS	0.30885038	0.001226594
HLA-DPA1*01:03-DPB1*02:01	LFQLGNCTFPHLRPEM	0.42485374	0.002441137
HLA-DPA1*01:03-DPB1*02:01	INGNYARLLDTVPLDY	0.33774585	0.027032698
HLA-DPA1*01:03-DPB1*02:01	KTHMTHHPISDHEATL	0.07630851	0.9191678
HLA-DPA1*01:03-DPB1*02:01	GSGNFMGRGGNFGGGG	0.117381915	0.057649065
HLA-DPA1*01:03-DPB1*02:01	AVVHATAKVEEILEQA	0.18512066	0.015362543
HLA-DPA1*01:03-DPB1*02:01	LWAMLMRVGLRVDTTY	0.23705342	0.000735022
HLA-DPA1*01:03-DPB1*02:01	VAFRFKDKERPRGYTS	0.14264217	0.005511936
HLA-DPA1*01:03-DPB1*02:01	QQILKEHSPDEFIKDE	0.18796857	0.001842344
HLA-DPA1*01:03-DPB1*02:01	SDFRNRGMTALLKVSS	0.39786017	0.009047389
HLA-DPA1*01:03-DPB1*02:01	EAQDDPQKRKPDIKKA	0.026923219	0.00360354
HLA-DPA1*01:03-DPB1*02:01	WVCTNDMFRLALHNFG	0.4470336	0.000789316
HLA-DPA1*01:03-DPB1*02:01	GQLPRSVDVILDDDLV	0.25502563	0.002871076
HLA-DPA1*01:03-DPB1*02:01	WLKLLAFGFAFLDTEV	0.69170815	0.000681333
HLA-DPA1*01:03-DPB1*02:01	AAGTDNTSSLGPPSMP	0.041429102	0.001548376
HLA-DPA1*01:03-DPB1*02:01	MKLLAATVLLLTICSL	0.41675234	0.003072904
HLA-DPA1*01:03-DPB1*02:01	DEMETDKQEKKEVHKC	0.041811552	0.001261709
HLA-DPA1*01:03-DPB1*02:01	NIFQALNVYYNYSGQV	0.48968202	0.003803982
HLA-DPA1*01:03-DPB1*02:01	PMHPCNYRTAGEDTGV	0.06578782	0.002429202
HLA-DPA1*01:03-DPB1*02:01	KNIPLANLQIPNCGLP	0.17282349	0.00210841
HLA-DPA1*01:03-DPB1*02:01	TGYIGKNCECQTQGRS	0.08811179	0.00436169
HLA-DPA1*01:03-DPB1*02:01	ALVQGVGRLECPPAPI	0.18214627	0.001926382
HLA-DPA1*01:03-DPB1*02:01	QLWPPGSDPDGGPRDR	0.038374376	0.003724237
HLA-DPA1*01:03-DPB1*02:01	FWAPVPRVLQHSWILY	0.4231043	0.005910035
HLA-DPA1*01:03-DPB1*02:01	HCAAERRPDVVENQPD	0.014344161	0.000883059
HLA-DPA1*01:03-DPB1*02:01	PMPPLPDEDKKVNRQS	0.04813061	0.002832142
HLA-DPA1*01:03-DPB1*02:01	NHVSALASNYWLSLWT	0.7445268	0.031304263
HLA-DPA1*01:03-DPB1*02:01	PGEDHSEDAIMMNTPV	0.094590195	0.002606899
HLA-DPA1*01:03-DPB1*02:01	EMDLNDDWKLSKDEVK	0.15797873	0.01271213
HLA-DPA1*01:03-DPB1*02:01	QDDLFWLTFEGKPLED	0.58949244	0.39117274
HLA-DPA1*01:03-DPB1*02:01	LFACEVAAGIWGFVNK	0.405318	0.003309054
HLA-DPA1*01:03-DPB1*02:01	DEAWAHNSSNYTLPAF	0.20967683	0.004122448
HLA-DPA1*01:03-DPB1*02:01	EVVEVPEIKRKDTVIK	0.08343366	0.007951436
HLA-DPA1*01:03-DPB1*02:01	FSSLVTKEDVLGCNVS	0.24499409	0.008120023
HLA-DPA1*01:03-DPB1*02:01	DSQSYISVNYSVRINE	0.5833568	0.21258238
HLA-DPA1*01:03-DPB1*02:01	KTTTSAVMVHCLRQKT	0.22673804	0.009693081
HLA-DPA1*01:03-DPB1*02:01	CGEHDTTEYKLRTLQV	0.17441246	0.000839766
HLA-DPA1*01:03-DPB1*02:01	CFPPRPRGRRQKPPGV	0.10081604	0.000715357
HLA-DPA1*01:03-DPB1*02:01	ILGILMTIGFILLLVF	0.37747446	0.004449383
HLA-DPA1*01:03-DPB1*02:01	VLMVKHSDSRTHSLRY	0.16075778	0.003002513
HLA-DPA1*01:03-DPB1*02:01	GMIWTIILRFAIQDIS	0.5289933	0.000950063
HLA-DPA1*01:03-DPB1*02:01	MIQGGDFVNGDGTGVA	0.1946528	0.0010287
HLA-DPA1*01:03-DPB1*02:01	NVSGGVCDGCQHNTAG	0.017425584	0.00194551
HLA-DPA1*01:03-DPB1*02:01	MPFAVPNPKQDPRPLP	0.08324909	0.007489117
HLA-DPA1*01:03-DPB1*02:01	VRLRLRPCNLAHAETL	0.25246924	0.014148714
HLA-DPA1*01:03-DPB1*02:01	VDFTLSSERDFALLSL	0.48290956	0.001062341
HLA-DPA1*01:03-DPB1*02:01	CAFKTENQTRQVVCDL	0.15592869	0.000524762
HLA-DPA1*01:03-DPB1*02:01	EAGVGLQRDEDDAPLC	0.028561689	0.000549884
HLA-DPA1*01:03-DPB1*02:01	EEFKDQLPADECNKLK	0.15566489	0.004123743
HLA-DPA1*01:03-DPB1*02:01	DTARLDVASEFRKKWN	0.37593707	0.006534371
HLA-DPA1*01:03-DPB1*02:01	TRYKTVTQLEWRCCPG	0.34431514	0.00629978
HLA-DPA1*01:03-DPB1*02:01	DFLQGDCTKAKQKLNW	0.15660559	0.001034377
HLA-DPA1*01:03-DPB1*02:01	DMGDKGQKGSVGRHGK	0.04047736	0.004155371
HLA-DPA1*01:03-DPB1*02:01	KFIKEFLQPNKCFLEQ	0.49311554	0.001292423
HLA-DPA1*01:03-DPB1*02:01	RVAEGTQVLELPFKGD	0.37805495	0.025211146
HLA-DPA1*01:03-DPB1*02:01	MAACGRVRRMFRLSAA	0.27528718	0.000880999
HLA-DPA1*01:03-DPB1*02:01	VLRDHLLGVSDSGKIV	0.1933239	0.002337176
HLA-DPA1*01:03-DPB1*02:01	GGLYLAVTLLAGITGV	0.5193392	0.0031781
HLA-DPA1*01:03-DPB1*02:01	CNPEKDAKHCDRQKAN	0.030502457	0.000889881
HLA-DPA1*01:03-DPB1*02:01	MCLLGLSYSLLACALW	0.51897717	0.000436489
HLA-DPA1*01:03-DPB1*02:01	EDGYSGEDCGVRQCPN	0.05560446	0.00131613
HLA-DPA1*01:03-DPB1*02:01	RCPPGSPMNPPHKCEV	0.059536617	0.000934182
HLA-DPA1*01:03-DPB1*02:01	RSCCQVVTFTFPFGFQ	0.4818233	0.000788624
HLA-DPA1*01:03-DPB1*02:01	LIGVGTKIDPTLCRAD	0.08776004	0.002860501
HLA-DPA1*01:03-DPB1*02:01	DSWEKPPLPVYTQFYF	0.45333037	0.003429264
HLA-DPA1*01:03-DPB1*02:01	WDYNTGRVGAPLVCCE	0.15981738	0.001033782
HLA-DPA1*01:03-DPB1*02:01	GLSGAFGFIILVYLLI	0.3418009	0.001127935
HLA-DPA1*01:03-DPB1*02:01	RPKYTFDFSEEEDDDA	0.16098033	0.09781679
HLA-DPA1*01:03-DPB1*02:01	NSFTQTVNCRKPFFSS	0.23049027	0.000922133
HLA-DPA1*01:03-DPB1*02:01	FNRIGLPPKVGSFQLF	0.25536945	0.001788281
HLA-DPA1*01:03-DPB1*02:01	NQTMVEILCLMLEYNI	0.4424434	0.000557875
HLA-DPA1*01:03-DPB1*02:01	MIEVVCNDRLGKKVRV	0.22017568	0.000714646
HLA-DPA1*01:03-DPB1*02:01	KDHLEVWAPVVDSEVP	0.28365323	0.005114375
HLA-DPA1*01:03-DPB1*02:01	STASTVAIPNILSGTS	0.16272224	0.04345627
HLA-DPA1*01:03-DPB1*02:01	GSGDYDSMKEPCFREE	0.30205405	0.054995757
HLA-DPA1*01:03-DPB1*02:01	CWALSFYPAEITLTWQ	0.6094795	0.000462166
HLA-DPA1*01:03-DPB1*02:01	DISTGGGNALQAIMHF	0.17076226	0.00607
HLA-DPA1*01:03-DPB1*02:01	KDEKKKGEDEDKGPPC	0.022413408	0.001579671
HLA-DPA1*01:03-DPB1*02:01	NLKKKFSCCVLVFLLF	0.42613637	0.001011142
HLA-DPA1*01:03-DPB1*02:01	AVSVIMVIYLLPRCTF	0.5348899	0.001528311
HLA-DPA1*01:03-DPB1*02:01	RWRTILLQYCFLLITC	0.41307434	0.000623227
HLA-DPA1*01:03-DPB1*02:01	AGARAGGYETCPTVQP	0.10879747	0.001500207
HLA-DPA1*01:03-DPB1*02:01	NVTWGIQPAPMPVPVW	0.26969007	0.001038694
HLA-DPA1*01:03-DPB1*02:01	YWSDLALDVIQRLCLN	0.52141017	0.000554415
HLA-DPA1*01:03-DPB1*02:01	FYPAEITLTWQRDGED	0.22369024	0.09492462
HLA-DPA1*01:03-DPB1*02:01	ADTCCPSGWIMHQKSC	0.18102652	0.00060211
HLA-DPA1*01:03-DPB1*02:01	ASPGCLWLLAVALLPW	0.50033075	0.000604919
HLA-DPA1*01:03-DPB1*02:01	VCEKETCQHVRQSLQE	0.09595587	0.003189465
HLA-DPA1*01:03-DPB1*02:01	TDTAQTRALFEKVQPT	0.37697843	0.5232948
HLA-DPA1*01:03-DPB1*02:01	YSIPPCEHHVNGSRPP	0.035875957	0.00145172
HLA-DPA1*01:03-DPB1*02:01	PKKPVSSYLRFSKEQL	0.4418277	0.02254509
HLA-DPA1*01:03-DPB1*02:01	VLSYRSLGNCSFFTET	0.41066116	0.001242692
HLA-DPA1*01:03-DPB1*02:01	GIGNYQQCHQSILELF	0.45808113	0.001418809
HLA-DPA1*01:03-DPB1*02:01	GVPTCIKKAFIGCPPP	0.34595343	0.15573777
HLA-DPA1*01:03-DPB1*02:01	ATVNPVEFNTEVATPP	0.24485302	0.0280358
HLA-DPA1*01:03-DPB1*02:01	SMNTFLIIYLVILISE	0.3462637	0.000956314
HLA-DPA1*01:03-DPB1*02:01	DYSDEANCENPTEAPN	0.013376299	0.000606357
HLA-DPA1*01:03-DPB1*02:01	MIHTNLKKKFSCCVLV	0.3226818	0.005973153
