# Supplementary material for: MHCII-peptide presentation: an assessment of the state-of-the-art prediction methods
Source: Front Immunol. 2024 Mar 12;15:1293706. doi: 10.3389/fimmu.2024.1293706 (PMC11027168; doi:10.3389/fimmu.2024.1293706)
Supplement: Supplementary file 2 [file DataSheet_2.zip › output/BERT/neg/16_HLA-DPA1_01_03_DPB1_03_01 .csv]

allele	peptide	affinity_pred	mass_pred
HLA-DPA1*01:03-DPB1*03:01	HESCLDEEVEGQGFCS	0.0045896578	0.0008885052
HLA-DPA1*01:03-DPB1*03:01	AMGYVQPPPPPYPGPM	0.037726626	0.39387614
HLA-DPA1*01:03-DPB1*03:01	FFQELPGSDPVFKAVP	0.07842257	0.005781753
HLA-DPA1*01:03-DPB1*03:01	YDLLNIFELNGLPSET	0.16943654	0.003990022
HLA-DPA1*01:03-DPB1*03:01	PLRRSPPRASYVAPLT	0.7099323	0.31666178
HLA-DPA1*01:03-DPB1*03:01	CEELERLRAALQSQAE	0.52723044	0.06756026
HLA-DPA1*01:03-DPB1*03:01	CKICYPLCGFVILAAC	0.16795613	0.00068924046
HLA-DPA1*01:03-DPB1*03:01	MDELNHDFQALALEGR	0.36563957	0.11152561
HLA-DPA1*01:03-DPB1*03:01	EVGKVIQQGRQSKGLT	0.18187086	0.13272402
HLA-DPA1*01:03-DPB1*03:01	CNGFRCPNGTCIPSSK	0.054325525	0.0011015558
HLA-DPA1*01:03-DPB1*03:01	KEGPIPPDAQNPDMSF	0.0027292788	0.0686441
HLA-DPA1*01:03-DPB1*03:01	DAADAAGFPVPPDMED	0.007960842	0.019620847
HLA-DPA1*01:03-DPB1*03:01	YLGSKFLGSDLESEDD	0.035687875	0.06220444
HLA-DPA1*01:03-DPB1*03:01	LLPRYSHSGSSSPDTK	0.3149045	0.93375987
HLA-DPA1*01:03-DPB1*03:01	GTVGTSWGFNKCQKCP	0.0011472256	0.0023765555
HLA-DPA1*01:03-DPB1*03:01	GQLEARAGRGRGQWLQ	0.2613896	0.013328344
HLA-DPA1*01:03-DPB1*03:01	LTLALVAVAGARAEVS	0.6013587	0.013084695
HLA-DPA1*01:03-DPB1*03:01	ILLLVIWKALIHLSDL	0.25954062	0.0012237399
HLA-DPA1*01:03-DPB1*03:01	LWAMVMRIGLGLGREV	0.43866217	0.0031250932
HLA-DPA1*01:03-DPB1*03:01	EQALADCRRALELDGQ	0.20795435	0.0046686255
HLA-DPA1*01:03-DPB1*03:01	YLLSFHTPGGQNQEIL	0.063359894	0.090399876
HLA-DPA1*01:03-DPB1*03:01	INSMVLVFLLVGFVAV	0.12502466	0.0015742865
HLA-DPA1*01:03-DPB1*03:01	SLWAALLLGAVALRPA	0.5285858	0.0029414997
HLA-DPA1*01:03-DPB1*03:01	GSSVGGLLLLALITAA	0.16641703	0.002567763
HLA-DPA1*01:03-DPB1*03:01	SVSATDRDSGANGHIS	0.021778166	0.0031112249
HLA-DPA1*01:03-DPB1*03:01	DDIQGTASVAVAGLLA	0.31808916	0.0719463
HLA-DPA1*01:03-DPB1*03:01	GSKVERIEKRCLELFG	0.1435077	0.1675221
HLA-DPA1*01:03-DPB1*03:01	DGLPRTPSRRSRSGSS	0.40694615	0.045995004
HLA-DPA1*01:03-DPB1*03:01	GYFRKWKESNGNLSLP	0.27352086	0.8531132
HLA-DPA1*01:03-DPB1*03:01	GTSAPGGGPGTLDDSA	0.0010644324	0.005250882
HLA-DPA1*01:03-DPB1*03:01	MYALGVGASIKDPKDL	0.11771222	0.027853083
HLA-DPA1*01:03-DPB1*03:01	VREMSGSPASGIPVKV	0.2651243	0.05107231
HLA-DPA1*01:03-DPB1*03:01	FFNWLCVALAIIGMIW	0.09951756	0.0004026314
HLA-DPA1*01:03-DPB1*03:01	WTLRGTQLMNGTSMSS	0.38904375	0.009924121
HLA-DPA1*01:03-DPB1*03:01	ALPYLGAICYCDLFCN	0.13915889	0.0005088723
HLA-DPA1*01:03-DPB1*03:01	KFAPDNEQNILWGLPL	0.06484026	0.0016207928
HLA-DPA1*01:03-DPB1*03:01	WEKQQRKTFTAWCNSH	0.36989918	0.7424192
HLA-DPA1*01:03-DPB1*03:01	QALADCRRALELDGQS	0.28457966	0.004386562
HLA-DPA1*01:03-DPB1*03:01	PGAKEEAAGVSGPAGR	0.013074293	0.40291938
HLA-DPA1*01:03-DPB1*03:01	RGSALLLASLLLAAAL	0.37287834	0.0031772219
HLA-DPA1*01:03-DPB1*03:01	MGAYHTIELEPNRQFT	0.2186594	0.5928005
HLA-DPA1*01:03-DPB1*03:01	TVRASLEDLGWADWVL	0.09918022	0.0021090682
HLA-DPA1*01:03-DPB1*03:01	LRTVNGSQMLLVLLVL	0.19293045	0.0013004061
HLA-DPA1*01:03-DPB1*03:01	GVSQQFSLPSFKIDFS	0.21828975	0.052993298
HLA-DPA1*01:03-DPB1*03:01	TNKSTPMPSNTTPEPA	0.034473173	0.10898612
HLA-DPA1*01:03-DPB1*03:01	LLLLAILAVALAVSPA	0.27498016	0.0019350828
HLA-DPA1*01:03-DPB1*03:01	TLVLAVASGLSLGKEG	0.30672744	0.017221507
HLA-DPA1*01:03-DPB1*03:01	QCDELCSYYQSCCTDY	0.005206349	0.0010196129
HLA-DPA1*01:03-DPB1*03:01	RHGNLYDLKPLGLNDT	0.20850687	0.097930044
HLA-DPA1*01:03-DPB1*03:01	GQSVKAHFFLGQCQLE	0.14519173	0.023463894
HLA-DPA1*01:03-DPB1*03:01	KDVGRPQPGRENFQNW	0.041250605	0.066382304
HLA-DPA1*01:03-DPB1*03:01	MLLVLLVLSWLPHGGA	0.054634694	0.004072466
HLA-DPA1*01:03-DPB1*03:01	RNQALEQELRALREPP	0.14154649	0.13856676
HLA-DPA1*01:03-DPB1*03:01	GPAPAEAEPAPVQSLR	0.16609135	0.9545105
HLA-DPA1*01:03-DPB1*03:01	TAEGFTDIDLDTLVAV	0.14926788	0.0057950816
HLA-DPA1*01:03-DPB1*03:01	DGQGFTQDDIQAGRVT	0.07254457	0.68114805
HLA-DPA1*01:03-DPB1*03:01	VDSASELTAGVPNKVG	0.08544072	0.13431367
HLA-DPA1*01:03-DPB1*03:01	EVEEDYNPCEEDLFVL	0.007968972	0.020835977
HLA-DPA1*01:03-DPB1*03:01	VSPYPPPLPQRPPPRL	0.10935543	0.12080306
HLA-DPA1*01:03-DPB1*03:01	NWTASLLCSAADLPAR	0.1988801	0.0057082362
HLA-DPA1*01:03-DPB1*03:01	LLLFFWTRPAPGRPPS	0.39731318	0.6968721
HLA-DPA1*01:03-DPB1*03:01	IILCNAVIFVTTVWKL	0.14320217	0.0008677005
HLA-DPA1*01:03-DPB1*03:01	KFFKSKPELPPGLSPE	0.17713149	0.07556027
HLA-DPA1*01:03-DPB1*03:01	QVKPLGKSPQVKPAST	0.048608873	0.035582073
HLA-DPA1*01:03-DPB1*03:01	EQQRVSREDAGTYHCV	0.08394145	0.011668096
HLA-DPA1*01:03-DPB1*03:01	ASSPTEEEQEQGEIGA	0.00089130923	0.013552902
HLA-DPA1*01:03-DPB1*03:01	KVSGDMQKQGCDCECL	0.00082229386	0.0017544983
HLA-DPA1*01:03-DPB1*03:01	IIRDRAALEKQEKQLE	0.28455204	0.59342796
HLA-DPA1*01:03-DPB1*03:01	GGAVAADGRIEPGDML	0.033685185	0.057018794
HLA-DPA1*01:03-DPB1*03:01	AKIGEIATGSPVSTEL	0.20935132	0.06651308
HLA-DPA1*01:03-DPB1*03:01	HMTHHPISDHEATLRC	0.07979159	0.91242903
HLA-DPA1*01:03-DPB1*03:01	EITLTWQRDGEDQTQD	0.018643724	0.055995386
HLA-DPA1*01:03-DPB1*03:01	LLLLRAVLAVPLERGA	0.7963029	0.020537531
HLA-DPA1*01:03-DPB1*03:01	DSGIQQSSDDGRESLP	0.010720928	0.047435485
HLA-DPA1*01:03-DPB1*03:01	DTTTGSAAGPPLSEDD	0.0327943	0.025257185
HLA-DPA1*01:03-DPB1*03:01	VSIAGLLYALVQLGQP	0.18533513	0.002929679
HLA-DPA1*01:03-DPB1*03:01	ISWCDQVTKDGIQALV	0.018707495	0.0008310474
HLA-DPA1*01:03-DPB1*03:01	GALLVFLSLLGWILWY	0.063062705	0.001362695
HLA-DPA1*01:03-DPB1*03:01	ARLPRLLVLLAAAAVG	0.68360686	0.015527895
HLA-DPA1*01:03-DPB1*03:01	PEQIQGEALSYYLARL	0.273425	0.010425463
HLA-DPA1*01:03-DPB1*03:01	DRYGGRDRYDDRGSRD	0.08274959	0.008589936
HLA-DPA1*01:03-DPB1*03:01	LLSRCEAMAAEKRDPD	0.47934577	0.7673875
HLA-DPA1*01:03-DPB1*03:01	GLTFTCHCAQPFWGPR	0.051689688	0.015478517
HLA-DPA1*01:03-DPB1*03:01	GAVASYDYLVIGGGSG	0.21589509	0.07098031
HLA-DPA1*01:03-DPB1*03:01	EKHSQNGFIVPPPPEK	0.033676203	0.076786414
HLA-DPA1*01:03-DPB1*03:01	TFPEPTCLSASPPNAP	0.039094605	0.0015484043
HLA-DPA1*01:03-DPB1*03:01	GSDSSPEPKAPAPRAL	0.029070012	0.03612491
HLA-DPA1*01:03-DPB1*03:01	AKFPIKWTAPEAALYG	0.48978823	0.9092263
HLA-DPA1*01:03-DPB1*03:01	PSKGLGPCGWILVAFS	0.055542253	0.0023998586
HLA-DPA1*01:03-DPB1*03:01	GGLPRSNSGLGGEVSG	0.12065328	0.20545034
HLA-DPA1*01:03-DPB1*03:01	GVNQDTFGRMRDVVLS	0.26361093	0.015260908
HLA-DPA1*01:03-DPB1*03:01	AQGARPHPFQNMPGAI	0.2117551	0.029154753
HLA-DPA1*01:03-DPB1*03:01	LVACTKVVAPTISSPV	0.2443534	0.007386652
HLA-DPA1*01:03-DPB1*03:01	WQQTEDDLTVTIRLPE	0.019886618	0.005950705
HLA-DPA1*01:03-DPB1*03:01	YLLSLLLIGFWDCVTC	0.06319663	0.00025441503
HLA-DPA1*01:03-DPB1*03:01	HSQTQLDESEGWREQL	0.01143251	0.0041079065
HLA-DPA1*01:03-DPB1*03:01	ELDELLEAIEQGGEEQ	0.03874902	0.0066507393
HLA-DPA1*01:03-DPB1*03:01	WLTASGSGARILGPMF	0.15530133	0.0061010844
HLA-DPA1*01:03-DPB1*03:01	QTGNSSRGPGDGGNRD	0.01294496	0.0027271702
HLA-DPA1*01:03-DPB1*03:01	FRDIAQQLQATCTSLG	0.20030163	0.016242754
HLA-DPA1*01:03-DPB1*03:01	TPLGREQAELTGLRLA	0.3445823	0.20565124
HLA-DPA1*01:03-DPB1*03:01	ASAKLWDVREGMCRQT	0.09656934	0.004463782
HLA-DPA1*01:03-DPB1*03:01	GSHTIQRMYGCDVGPD	0.17913578	0.102513075
HLA-DPA1*01:03-DPB1*03:01	ICTISLLLIFYKTKEI	0.11921449	0.0008222035
HLA-DPA1*01:03-DPB1*03:01	HMTHHPISDHEATLRC	0.07979159	0.91242903
HLA-DPA1*01:03-DPB1*03:01	MKLLLGIALLAYVASV	0.32100567	0.002145851
HLA-DPA1*01:03-DPB1*03:01	LRSGQARRSSPPGHYY	0.34655622	0.06974686
HLA-DPA1*01:03-DPB1*03:01	FEWALKSWSQCSKPCG	0.085530296	0.29910308
HLA-DPA1*01:03-DPB1*03:01	TPPRLFWVWLLVAGTQ	0.29018328	0.014186802
HLA-DPA1*01:03-DPB1*03:01	MVDAKKEAKLAKKLGF	0.10674425	0.060694814
HLA-DPA1*01:03-DPB1*03:01	GDEALRESCLQFLAWN	0.18255182	0.0062895725
HLA-DPA1*01:03-DPB1*03:01	RRAGELRKIQARMGVF	0.45344073	0.017692056
HLA-DPA1*01:03-DPB1*03:01	FFILSLILEYTWLEAV	0.21388014	0.00042028382
HLA-DPA1*01:03-DPB1*03:01	MVPAISLAYEAAESDI	0.35212237	0.038224716
HLA-DPA1*01:03-DPB1*03:01	EKPLIKLPAPFEESLD	0.28042558	0.07740922
HLA-DPA1*01:03-DPB1*03:01	PIFPSSEDDFYVEVER	0.06313137	0.08459694
HLA-DPA1*01:03-DPB1*03:01	PPLIPVPVGAAASFSA	0.26816145	0.015446136
HLA-DPA1*01:03-DPB1*03:01	IALRYYNQSEGGSHTM	0.43668368	0.7481328
HLA-DPA1*01:03-DPB1*03:01	AGSHSMRYFFTSVSRP	0.65276176	0.92936933
HLA-DPA1*01:03-DPB1*03:01	LSVLFGYATTVIPRVY	0.3711568	0.05514974
HLA-DPA1*01:03-DPB1*03:01	NVTLYYEALCGGCRAF	0.20204404	0.0029726871
HLA-DPA1*01:03-DPB1*03:01	DQGNQEQEDNSNAEME	0.0008360033	0.041774947
HLA-DPA1*01:03-DPB1*03:01	GLEHLLSAAQANWGPH	0.24164088	0.94898146
HLA-DPA1*01:03-DPB1*03:01	CKRGVSMGTPKLLRTS	0.42879206	0.001955391
HLA-DPA1*01:03-DPB1*03:01	QVTMKSVKVSENFSCN	0.19483398	0.010752723
HLA-DPA1*01:03-DPB1*03:01	DLSLWWQVPQYLLIGI	0.22551563	0.0011361577
HLA-DPA1*01:03-DPB1*03:01	YEKAEIKEMGEMHREL	0.06975533	0.014331199
HLA-DPA1*01:03-DPB1*03:01	ASGVCARGCLDSAGPW	0.122788176	0.0025606267
HLA-DPA1*01:03-DPB1*03:01	NYHKVAPLVQSLCAKH	0.44988152	0.25970882
HLA-DPA1*01:03-DPB1*03:01	VSRYHRALLQLRGLDP	0.651984	0.119471826
HLA-DPA1*01:03-DPB1*03:01	VHYDSQLDTTLFGKKS	0.10254167	0.008524202
HLA-DPA1*01:03-DPB1*03:01	DPLPAAAVGAAAEAEA	0.27863178	0.82306826
HLA-DPA1*01:03-DPB1*03:01	YAAEKIIGAGKPWHKN	0.14340915	0.11459528
HLA-DPA1*01:03-DPB1*03:01	GSALLLASLLLAAALS	0.2844821	0.0034325577
HLA-DPA1*01:03-DPB1*03:01	MQSIKCVVVGDGAVGK	0.065779805	0.020344565
HLA-DPA1*01:03-DPB1*03:01	CLLLLLGLMGVEGSLH	0.08243329	0.00093903206
HLA-DPA1*01:03-DPB1*03:01	VIAVAIATVIVISLVM	0.18494773	0.0017274276
HLA-DPA1*01:03-DPB1*03:01	VALLVGLSIVIGDLLR	0.1959099	0.0055580284
HLA-DPA1*01:03-DPB1*03:01	VTTLKDDGDISKQQVV	0.013504227	0.004936439
HLA-DPA1*01:03-DPB1*03:01	RMCTPIRGLLMALAVM	0.67468375	0.0013958883
HLA-DPA1*01:03-DPB1*03:01	HCKSGTMSRSRSGKLH	0.23921825	0.012353879
HLA-DPA1*01:03-DPB1*03:01	HMTHHPISDHEATLRC	0.07979159	0.91242903
HLA-DPA1*01:03-DPB1*03:01	CHVTDFYPGSIQVRWF	0.19308898	0.0017535286
HLA-DPA1*01:03-DPB1*03:01	FEGLFAKLEKKQKELG	0.0637365	0.031045485
HLA-DPA1*01:03-DPB1*03:01	ISAYASSYYRAGSKPF	0.25362846	0.6131008
HLA-DPA1*01:03-DPB1*03:01	GRLDSEEGDGAWCPEI	0.003374022	0.0029498015
HLA-DPA1*01:03-DPB1*03:01	ALPGDNVGFNVKNVSV	0.010272503	0.06366623
HLA-DPA1*01:03-DPB1*03:01	NEDIAKRTCEEHQLCV	0.021955926	0.007281862
HLA-DPA1*01:03-DPB1*03:01	AMGYVQPPPPPYPGPM	0.037726626	0.39387614
HLA-DPA1*01:03-DPB1*03:01	LPLLLLLLLRAVLAVP	0.37885126	0.006024452
HLA-DPA1*01:03-DPB1*03:01	PIGRCTCKPGYEPENS	0.021257728	0.005990944
HLA-DPA1*01:03-DPB1*03:01	LRLRRRVCVLRKRRLL	0.50459737	0.0056196786
HLA-DPA1*01:03-DPB1*03:01	THHPISDHEATLRCWA	0.09981842	0.46307287
HLA-DPA1*01:03-DPB1*03:01	GAVVAAVMWRKKSSDR	0.43276674	0.15874083
HLA-DPA1*01:03-DPB1*03:01	NVTLYYEALCGGCRAF	0.20204404	0.0029726871
HLA-DPA1*01:03-DPB1*03:01	DGVEMDTRQSPHDEDP	0.015841175	0.025312835
HLA-DPA1*01:03-DPB1*03:01	YFMPKSTIYRGEMCFF	0.13099143	0.0005292682
HLA-DPA1*01:03-DPB1*03:01	ISAIIVAQWDRFATPK	0.26159328	0.07625241
HLA-DPA1*01:03-DPB1*03:01	VCLEEGCQTSPLMCCV	0.023174163	0.00038721174
HLA-DPA1*01:03-DPB1*03:01	SGFVNPVLELSDSGIR	0.20748459	0.016222307
HLA-DPA1*01:03-DPB1*03:01	ALVAVAGARAEVSADQ	0.60706925	0.7539669
HLA-DPA1*01:03-DPB1*03:01	AADCESPREFRERALR	0.1591212	0.013710576
HLA-DPA1*01:03-DPB1*03:01	ISGVPVLGFFIIAVLM	0.21359506	0.0010335407
HLA-DPA1*01:03-DPB1*03:01	SSTDSYSSAASYTDSS	0.05364207	0.015266119
HLA-DPA1*01:03-DPB1*03:01	RTPELTWERVRSQVDH	0.21126887	0.8590349
HLA-DPA1*01:03-DPB1*03:01	FIIGVTVLVVAVPEGL	0.2689098	0.0044684554
HLA-DPA1*01:03-DPB1*03:01	AVMFGTAMAFAPIPRI	0.45013532	0.007878442
HLA-DPA1*01:03-DPB1*03:01	EGPSHHLALQLANAKA	0.3487933	0.81140965
HLA-DPA1*01:03-DPB1*03:01	VNEYRFAWVEADGVNC	0.27841893	0.006458501
HLA-DPA1*01:03-DPB1*03:01	GFFIIAVLMSAQESWA	0.3789536	0.00068928755
HLA-DPA1*01:03-DPB1*03:01	LKMEGHEAMERLKMLA	0.22054163	0.011707395
HLA-DPA1*01:03-DPB1*03:01	YSNSDVIIYVGCGERG	0.032629874	0.0020364434
HLA-DPA1*01:03-DPB1*03:01	ALTMFRDIAQQLQATC	0.4182815	0.001136654
HLA-DPA1*01:03-DPB1*03:01	LRQFLMCLSLCTAFAL	0.43208855	0.00082330155
HLA-DPA1*01:03-DPB1*03:01	APRASGRCVIAPVRAV	0.55212647	0.09350952
HLA-DPA1*01:03-DPB1*03:01	QGLAVALALSVLPGSR	0.5653364	0.014889059
HLA-DPA1*01:03-DPB1*03:01	AAAKGRLNARPGVGGV	0.2655755	0.6391921
HLA-DPA1*01:03-DPB1*03:01	PITFSRYIRPICLPAA	0.65174127	0.006985253
HLA-DPA1*01:03-DPB1*03:01	VLTLALVAVAGARAEV	0.5836113	0.0034321956
HLA-DPA1*01:03-DPB1*03:01	ALVAVAGARAEVSADQ	0.60706925	0.7539669
HLA-DPA1*01:03-DPB1*03:01	MEWEAKAQIVLLVILL	0.09166529	0.0019535231
HLA-DPA1*01:03-DPB1*03:01	EFENIKEEYSVRGFPT	0.15133916	0.100631736
HLA-DPA1*01:03-DPB1*03:01	YECPWRRLQELRELIP	0.27243024	0.0009390628
HLA-DPA1*01:03-DPB1*03:01	PQLLLLVGNPRGALPL	0.3223705	0.030779967
HLA-DPA1*01:03-DPB1*03:01	PRKQLIREDENLQVPF	0.24659927	0.11244438
HLA-DPA1*01:03-DPB1*03:01	FVNPGVVEFLLEKLGI	0.16723658	0.0018678888
HLA-DPA1*01:03-DPB1*03:01	VRGVKVFRSSATVYFA	0.6570949	0.5745522
HLA-DPA1*01:03-DPB1*03:01	CDGFLDCSDESDEKAC	0.0052066925	0.0015958128
HLA-DPA1*01:03-DPB1*03:01	CGDLRAGKPACALCPL	0.3080674	0.23534915
HLA-DPA1*01:03-DPB1*03:01	DTMSCRDRTQEFLSAC	0.28312436	0.00046333708
HLA-DPA1*01:03-DPB1*03:01	EVDKRVHMTWVQPRVL	0.40978903	0.23725125
HLA-DPA1*01:03-DPB1*03:01	LFVVAFTTFLVSCVDY	0.22807756	0.0009936531
HLA-DPA1*01:03-DPB1*03:01	AWLAEAESRVLSNRGD	0.26805982	0.10003904
HLA-DPA1*01:03-DPB1*03:01	ELWISLEEHQDALELI	0.13954489	0.0012793711
HLA-DPA1*01:03-DPB1*03:01	AMQISSEKEEDDNEKR	0.0144325	0.05954193
HLA-DPA1*01:03-DPB1*03:01	PLCCHFHFSPKVMFTK	0.26753038	0.0008499903
HLA-DPA1*01:03-DPB1*03:01	DEARRDMAGDTQWSRP	0.12039723	0.20161393
HLA-DPA1*01:03-DPB1*03:01	LLLLNGQAACHMAQGR	0.3568733	0.009184489
HLA-DPA1*01:03-DPB1*03:01	TMERYLKQIQDLPPTG	0.19762452	0.13040133
HLA-DPA1*01:03-DPB1*03:01	DVDLGIYLEDVGNCEQ	0.034372862	0.0010117005
HLA-DPA1*01:03-DPB1*03:01	RCVSGEGNFEFETRQG	0.018888643	0.0017668916
HLA-DPA1*01:03-DPB1*03:01	DEKTKDVPFFEGLEGS	0.037038762	0.013548275
HLA-DPA1*01:03-DPB1*03:01	NAHGEEKENLTARALD	0.10277735	0.16505912
HLA-DPA1*01:03-DPB1*03:01	HYYFDHNSNWNLLIRW	0.16486742	0.0020024239
HLA-DPA1*01:03-DPB1*03:01	LKDIALGMQTEIEEQD	0.03862766	0.012652966
HLA-DPA1*01:03-DPB1*03:01	ERWVWNIILTTSLFSV	0.47161487	0.0015513513
HLA-DPA1*01:03-DPB1*03:01	ARVQEQVRARLLQLGQ	0.35661155	0.024029477
HLA-DPA1*01:03-DPB1*03:01	QELDAASKVTEQEWRE	0.04407109	0.056431305
HLA-DPA1*01:03-DPB1*03:01	ASPTPVIVASHTANKE	0.27164665	0.36723685
HLA-DPA1*01:03-DPB1*03:01	EDVLSGKINTEDDDED	0.010621007	0.08709174
HLA-DPA1*01:03-DPB1*03:01	AERKANKWSTPSGASW	0.3240151	0.12198398
HLA-DPA1*01:03-DPB1*03:01	AMKKDGLVGMAIVGGM	0.25643995	0.063698746
HLA-DPA1*01:03-DPB1*03:01	ETDRHITLHCLSVNGS	0.20913005	0.151924
HLA-DPA1*01:03-DPB1*03:01	HFRNISRIMDCVGCFK	0.3855591	0.002942639
HLA-DPA1*01:03-DPB1*03:01	LVAVSLIIFTYYTAWV	0.13597807	0.0008810858
HLA-DPA1*01:03-DPB1*03:01	LPVIGAIVVGLCLMGM	0.18019247	0.0038356509
HLA-DPA1*01:03-DPB1*03:01	LILFLLSWSGPLQGQQ	0.13698979	0.0029885992
HLA-DPA1*01:03-DPB1*03:01	FTLGTSANPVIVDTIV	0.1901752	0.0066988925
HLA-DPA1*01:03-DPB1*03:01	MKWWNDLWLNEGFATF	0.21531901	0.00092112477
HLA-DPA1*01:03-DPB1*03:01	ERLAGTESPVREEPGE	0.12528627	0.053221386
HLA-DPA1*01:03-DPB1*03:01	PLGPGRCCRLHTVRAS	0.269715	0.0017563279
HLA-DPA1*01:03-DPB1*03:01	KVNNEGEGDPFYEVLG	0.029566292	0.0116887335
HLA-DPA1*01:03-DPB1*03:01	CKDPSNINGGCSQICD	0.0027613153	0.0013936248
HLA-DPA1*01:03-DPB1*03:01	IYDKFKQSTHSIYMFF	0.23947532	0.008722204
HLA-DPA1*01:03-DPB1*03:01	LRSGQARRSSPPGHYY	0.34655622	0.06974686
HLA-DPA1*01:03-DPB1*03:01	NGIESCLYRLGSATIS	0.3187302	0.003275331
HLA-DPA1*01:03-DPB1*03:01	GYFRKWKESNGNLSLP	0.27352086	0.8531132
HLA-DPA1*01:03-DPB1*03:01	GSGGFGGKRTSDKVKV	0.02345725	0.20275247
HLA-DPA1*01:03-DPB1*03:01	FGEMTDIFANAGNLED	0.12586138	0.013084965
HLA-DPA1*01:03-DPB1*03:01	LEEEQAVRPKYLLGRE	0.12400141	0.02972437
HLA-DPA1*01:03-DPB1*03:01	KLLMSNGNKEGASGRP	0.05028786	0.003496185
HLA-DPA1*01:03-DPB1*03:01	QDREHLWKLIEGGAHI	0.14956194	0.046141878
HLA-DPA1*01:03-DPB1*03:01	TLEARAPLENLGLVWL	0.312133	0.03346477
HLA-DPA1*01:03-DPB1*03:01	YNDNNTSHCFNKMTNL	0.019574555	0.0034300338
HLA-DPA1*01:03-DPB1*03:01	CRYEIEWITEYACHRD	0.23437944	0.006315527
HLA-DPA1*01:03-DPB1*03:01	SYNQTCSHFNCAYLGG	0.01962885	0.0007963378
HLA-DPA1*01:03-DPB1*03:01	AGLAVHRGGHFDTPVQ	0.10655411	0.0210689
HLA-DPA1*01:03-DPB1*03:01	FVLGLFLWFLKRERQE	0.15469271	0.008663449
HLA-DPA1*01:03-DPB1*03:01	LRAHDWDREKLLEAWM	0.15007629	0.0037056752
HLA-DPA1*01:03-DPB1*03:01	NEYGIASILDSYQCTA	0.14767884	0.001915064
HLA-DPA1*01:03-DPB1*03:01	VGLDIQDEMGRHEVGH	0.0589161	0.024826208
HLA-DPA1*01:03-DPB1*03:01	SAGSPSAPGSSMPIRI	0.09140835	0.038166404
HLA-DPA1*01:03-DPB1*03:01	TPSPVSGDRVGGAPGR	0.05453259	0.6181349
HLA-DPA1*01:03-DPB1*03:01	SRWSASFTVTKGKSST	0.333797	0.034419186
HLA-DPA1*01:03-DPB1*03:01	SSSTPPLPSPGRSGPL	0.05356133	0.042895198
HLA-DPA1*01:03-DPB1*03:01	NNHTASILDRMQADFK	0.15933505	0.06277886
HLA-DPA1*01:03-DPB1*03:01	CERLAGTESPVREEPG	0.23676966	0.045812633
HLA-DPA1*01:03-DPB1*03:01	VFETEDSKSNLPPEPV	0.006762021	0.103289664
HLA-DPA1*01:03-DPB1*03:01	AAATLRGKARPRGRAG	0.3361046	0.25033364
HLA-DPA1*01:03-DPB1*03:01	LAHAVGNVELYLHDWG	0.10913662	0.021700073
HLA-DPA1*01:03-DPB1*03:01	GCGLESGPMALEQNLS	0.052534558	0.0023499941
HLA-DPA1*01:03-DPB1*03:01	FFSGFLSFWSYIIILN	0.17466837	0.00074888335
HLA-DPA1*01:03-DPB1*03:01	NGYKCDCDPGWSGTNC	0.0024352504	0.0008834908
HLA-DPA1*01:03-DPB1*03:01	FCRYDRLEIWDGFPDV	0.16452493	0.0007288587
HLA-DPA1*01:03-DPB1*03:01	QCKTDFTCRWREEKSG	0.012561557	0.0011336907
HLA-DPA1*01:03-DPB1*03:01	VSKEELKELLKKAASG	0.10162658	0.09841515
HLA-DPA1*01:03-DPB1*03:01	ESPVREEPGEDFPAAR	0.023791436	0.2668386
HLA-DPA1*01:03-DPB1*03:01	LQPPPEQENVQYAGLD	0.0031124935	0.021030206
HLA-DPA1*01:03-DPB1*03:01	LDGHRTLPSSVRIYLH	0.49710348	0.1281034
HLA-DPA1*01:03-DPB1*03:01	TVLELVINYQQLCIYW	0.10941147	0.00030133122
HLA-DPA1*01:03-DPB1*03:01	QITATECDFTAASPSA	0.1922543	0.0028400985
HLA-DPA1*01:03-DPB1*03:01	EKLQKYYRQNPDIPQL	0.23500921	0.5164321
HLA-DPA1*01:03-DPB1*03:01	ALRPRRGSHPKAELDD	0.3563815	0.9759123
HLA-DPA1*01:03-DPB1*03:01	SVGFGNVSPNTNSEKI	0.017693542	0.028066576
HLA-DPA1*01:03-DPB1*03:01	GCALQCAILSPAFKVR	0.33451277	0.007209678
HLA-DPA1*01:03-DPB1*03:01	KEELQSQVELLNSFEK	0.15466973	0.016868945
HLA-DPA1*01:03-DPB1*03:01	LVGDGPQNRYALICQQ	0.13246927	0.012948009
HLA-DPA1*01:03-DPB1*03:01	CVDVNECELLSGVCGE	0.002648504	0.0006082362
HLA-DPA1*01:03-DPB1*03:01	DAKLNFIHKSNLDGTN	0.057263795	0.6003971
HLA-DPA1*01:03-DPB1*03:01	DDSVSGPHLSVTFFWI	0.04540806	0.0020777402
HLA-DPA1*01:03-DPB1*03:01	LRLEDVSQAQAGTYTC	0.10367038	0.0017340468
HLA-DPA1*01:03-DPB1*03:01	TIIGGGDTATCCAKWN	0.004645685	0.0026271848
HLA-DPA1*01:03-DPB1*03:01	CHESCLDEEVEGQGFC	0.004131568	0.0011631178
HLA-DPA1*01:03-DPB1*03:01	CLDEEVEGQGFCSGPG	0.0019289665	0.0007194729
HLA-DPA1*01:03-DPB1*03:01	GILEKSCSMNQLSSGI	0.14549741	0.004348196
HLA-DPA1*01:03-DPB1*03:01	SLVALLSLPGGWLHCP	0.0465012	0.00066922273
HLA-DPA1*01:03-DPB1*03:01	NYSPAVDFRTMNQAHY	0.1765919	0.010163177
HLA-DPA1*01:03-DPB1*03:01	ITAAGVDHRVILGNEL	0.19089842	0.09874566
HLA-DPA1*01:03-DPB1*03:01	ELHCEAVGSPVPEIQW	0.057819292	0.00396301
HLA-DPA1*01:03-DPB1*03:01	PLHLAAGLGYPTLTRL	0.30658022	0.00491145
HLA-DPA1*01:03-DPB1*03:01	SRVLARLDRDSLVHSS	0.5549389	0.22104912
HLA-DPA1*01:03-DPB1*03:01	SIMVDGVQVALPSYEE	0.2438927	0.012199902
HLA-DPA1*01:03-DPB1*03:01	GKVKSLTISFDCLNDS	0.15557514	0.027511995
HLA-DPA1*01:03-DPB1*03:01	TIIGGGDTATCCAKWN	0.004645685	0.0026271848
HLA-DPA1*01:03-DPB1*03:01	CRACGQIFCGKCSSKY	0.0076901326	0.0013057394
HLA-DPA1*01:03-DPB1*03:01	AVLWQILVEDFDLHGA	0.09391494	0.0050007054
HLA-DPA1*01:03-DPB1*03:01	FFGGQELRTSTVWDNN	0.025665719	0.0048757293
HLA-DPA1*01:03-DPB1*03:01	LRRNSYGNCFLVCGIL	0.19187741	0.00086888147
HLA-DPA1*01:03-DPB1*03:01	EPVGVIILEGCTVELV	0.07184127	0.0012814457
HLA-DPA1*01:03-DPB1*03:01	LEKVAVRGGDKKLKPE	0.07240065	0.24347997
HLA-DPA1*01:03-DPB1*03:01	TLGLRFLEDTFGNDGR	0.26213774	0.39154422
HLA-DPA1*01:03-DPB1*03:01	KGGPGSECAEWAWGPC	0.0037670874	0.0021257703
HLA-DPA1*01:03-DPB1*03:01	GPNATESVQPMEGQED	0.009586778	0.38959327
HLA-DPA1*01:03-DPB1*03:01	GSSIQGLPTNVKDQVQ	0.03542634	0.12823738
HLA-DPA1*01:03-DPB1*03:01	VCEDGPVFYPPPKKTK	0.007904175	0.002878453
HLA-DPA1*01:03-DPB1*03:01	RWEECSNRFLETGHED	0.069249794	0.0031593025
HLA-DPA1*01:03-DPB1*03:01	GQTLDLKCVVPGQAHA	0.18431592	0.09904517
HLA-DPA1*01:03-DPB1*03:01	KPESKPGPVGPELPPG	0.0014922713	0.37127516
HLA-DPA1*01:03-DPB1*03:01	HRHQDHRKEEVEAVSG	0.12334846	0.17291299
HLA-DPA1*01:03-DPB1*03:01	NGKLLKIPPVSPSILD	0.28821334	0.12924503
HLA-DPA1*01:03-DPB1*03:01	GSCVMNQYLSSKFPKD	0.110960215	0.0011332456
HLA-DPA1*01:03-DPB1*03:01	ETTYDHKNTFTLSYDG	0.046570692	0.035257332
HLA-DPA1*01:03-DPB1*03:01	CWLLPLLILASVAQGQ	0.39296883	0.0005094336
HLA-DPA1*01:03-DPB1*03:01	LQSVSVGQDVRCRRLV	0.31644982	0.007987196
HLA-DPA1*01:03-DPB1*03:01	GFGGITHGPPEKKMGI	0.010120334	0.0017653517
HLA-DPA1*01:03-DPB1*03:01	RAMKGLTTHQYDTSLL	0.21384785	0.22730891
HLA-DPA1*01:03-DPB1*03:01	GQEHHSQTQLDESEGW	0.004644829	0.18938354
HLA-DPA1*01:03-DPB1*03:01	GLSVTSKVIGGFAGTA	0.106503524	0.05431832
HLA-DPA1*01:03-DPB1*03:01	HWPHRSRKAKEEGTEL	0.08677318	0.05937311
HLA-DPA1*01:03-DPB1*03:01	IFKEMFGDQNDDTLHW	0.017870652	0.030996358
HLA-DPA1*01:03-DPB1*03:01	MMQRRKMTLYHCKRFN	0.44698423	0.042117067
HLA-DPA1*01:03-DPB1*03:01	ISRGVQVLPRDTASLS	0.4075286	0.26052186
HLA-DPA1*01:03-DPB1*03:01	CTSRPHITVVEGEPFY	0.13814822	0.0011128269
HLA-DPA1*01:03-DPB1*03:01	AGTTAAELSYSLRGNW	0.19554323	0.01677284
HLA-DPA1*01:03-DPB1*03:01	NHTASILDRMQADFKC	0.10482505	0.0020014686
HLA-DPA1*01:03-DPB1*03:01	SIEAFANARGAAYEIF	0.3152474	0.020038685
HLA-DPA1*01:03-DPB1*03:01	EYHRYPELREALVSVW	0.5338999	0.009105075
HLA-DPA1*01:03-DPB1*03:01	NYEEAREIFVDEDKTI	0.04400527	0.021324653
HLA-DPA1*01:03-DPB1*03:01	NTSPEELGPLANQLTS	0.01544042	0.014177477
HLA-DPA1*01:03-DPB1*03:01	GEKLPLHSSEEAQNLM	0.08604979	0.330308
HLA-DPA1*01:03-DPB1*03:01	KAEHDQLLLNYAKKES	0.11998858	0.30316168
HLA-DPA1*01:03-DPB1*03:01	SALSKVISNKCDGVCN	0.015203775	0.037890576
HLA-DPA1*01:03-DPB1*03:01	SGPRAQLFACLLRLGT	0.38471973	0.010302003
HLA-DPA1*01:03-DPB1*03:01	YPVPDSRFPFLGVHFT	0.2173263	0.2677962
HLA-DPA1*01:03-DPB1*03:01	GEVPTAVAPAQEKSLG	0.17852667	0.6311352
HLA-DPA1*01:03-DPB1*03:01	GGPDGTVPMPMPMPMP	0.024789907	0.015416185
HLA-DPA1*01:03-DPB1*03:01	DYRKRAPYIAYLTRCR	0.49929002	0.72608817
HLA-DPA1*01:03-DPB1*03:01	GEACIVLSERCDGFLD	0.08173747	0.00085858983
HLA-DPA1*01:03-DPB1*03:01	THIIYSFANISNDHID	0.37937018	0.36828023
HLA-DPA1*01:03-DPB1*03:01	CANLTSWPRWLYSLYD	0.2170482	0.00053298695
HLA-DPA1*01:03-DPB1*03:01	SACQVIAEAVRTTLGP	0.22989026	0.006509324
HLA-DPA1*01:03-DPB1*03:01	WSTPSGASWKTASARP	0.028241418	0.036212
HLA-DPA1*01:03-DPB1*03:01	LAAEEYTLMSIDTIIN	0.25002724	0.003578797
HLA-DPA1*01:03-DPB1*03:01	MDRRPYWCISRQRVWG	0.38892752	0.029832233
HLA-DPA1*01:03-DPB1*03:01	RSRGLALTAAAIKQAA	0.643655	0.15333185
HLA-DPA1*01:03-DPB1*03:01	HVLGMPDVPFNTKCPS	0.018827023	0.08190857
HLA-DPA1*01:03-DPB1*03:01	LLEDYGESHFTVNQQP	0.011061923	0.027173081
HLA-DPA1*01:03-DPB1*03:01	FLLGLLAPFATAFATC	0.21616271	0.0007279046
HLA-DPA1*01:03-DPB1*03:01	KTHMTHHPISDHEATL	0.07809549	0.9878173
HLA-DPA1*01:03-DPB1*03:01	KTHMTHHPISDHEATL	0.07809549	0.9878173
HLA-DPA1*01:03-DPB1*03:01	GSDGRFLRGYRQDAYD	0.2145262	0.24003795
HLA-DPA1*01:03-DPB1*03:01	LGMGHSSDPNAVMYPT	0.017159512	0.11601043
HLA-DPA1*01:03-DPB1*03:01	DIAKRTCEEHQLCVVA	0.08952272	0.64984167
HLA-DPA1*01:03-DPB1*03:01	ESCCPVSSNTVKIQVQ	0.024279226	0.0028147856
HLA-DPA1*01:03-DPB1*03:01	SSASSPTEEEQEQGEI	0.003011544	0.03903433
HLA-DPA1*01:03-DPB1*03:01	IGVITKLDLMDEGTDA	0.010765968	0.0071331398
HLA-DPA1*01:03-DPB1*03:01	SLRVKQLAEEQKRRER	0.18635602	0.6040684
HLA-DPA1*01:03-DPB1*03:01	AYLEGTCVEWLRRYLE	0.15919523	0.001616197
HLA-DPA1*01:03-DPB1*03:01	PKSTIYRGEMCFFDSE	0.14593531	0.0011192008
HLA-DPA1*01:03-DPB1*03:01	SEYRQSLHTYLRSKMS	0.54702693	0.029625934
HLA-DPA1*01:03-DPB1*03:01	VMYFLTAIFGYLTFYD	0.23789	0.003291314
HLA-DPA1*01:03-DPB1*03:01	LTVSTPSWCQSTEASP	0.0075806854	0.0026761002
HLA-DPA1*01:03-DPB1*03:01	LQLGRLKDQDKAAPEM	0.0763426	0.048687037
HLA-DPA1*01:03-DPB1*03:01	ETYNPDEEEEDTDPRV	0.00048719803	0.35704914
HLA-DPA1*01:03-DPB1*03:01	TMFRDIAQQLQATCTS	0.41851923	0.0017156195
HLA-DPA1*01:03-DPB1*03:01	VCKKCPPQRLARFEEE	0.07641527	0.0034685037
HLA-DPA1*01:03-DPB1*03:01	QTMKLVESSGCPALDC	0.11387299	0.00095565635
HLA-DPA1*01:03-DPB1*03:01	NSQESSWGKNVSSTES	0.0017867777	0.00517344
HLA-DPA1*01:03-DPB1*03:01	PRQVAQSEAEKKLKKD	0.18095422	0.20170112
HLA-DPA1*01:03-DPB1*03:01	ENIASLQKRVVELENE	0.15787084	0.0074530793
HLA-DPA1*01:03-DPB1*03:01	ASGSEDCTVMVWQIPE	0.0092635425	0.0022247494
HLA-DPA1*01:03-DPB1*03:01	DIAWCPHNDNVIASGS	0.042142082	0.008883792
HLA-DPA1*01:03-DPB1*03:01	TYFYVTDYLDVPSNIA	0.32214594	0.047699116
HLA-DPA1*01:03-DPB1*03:01	LRMYPLKPTWWFCAFP	0.15680067	0.0004956382
HLA-DPA1*01:03-DPB1*03:01	APEAINFGCFTIKSDV	0.062457204	0.024109052
HLA-DPA1*01:03-DPB1*03:01	KLDTLCDLYETLTITQ	0.054747675	0.00077766075
HLA-DPA1*01:03-DPB1*03:01	LGEKERSELRKRKLLA	0.10954431	0.010377066
HLA-DPA1*01:03-DPB1*03:01	NDQVVKGKEAGEVRVC	0.024758603	0.04770421
HLA-DPA1*01:03-DPB1*03:01	WLGPLQNLLHIRAVGT	0.320251	0.0026380809
HLA-DPA1*01:03-DPB1*03:01	LLWLPDTTREIVMTQS	0.18568633	0.0019787555
HLA-DPA1*01:03-DPB1*03:01	GAPGPKGEPGHRGTDG	0.0028502836	0.008170066
HLA-DPA1*01:03-DPB1*03:01	PDEDPLGSRTSASSPL	0.18974996	0.015248081
HLA-DPA1*01:03-DPB1*03:01	DSLRKGGPPPPNWRQP	0.17912959	0.84837973
HLA-DPA1*01:03-DPB1*03:01	GKCISRQFVCDSDRDC	0.21023637	0.002314043
HLA-DPA1*01:03-DPB1*03:01	ITDAFLSQRKCEPKGP	0.02055632	0.008626042
HLA-DPA1*01:03-DPB1*03:01	RTFYNQAIMSSKNIAQ	0.5504767	0.09066916
HLA-DPA1*01:03-DPB1*03:01	MRAVEFKVVETDPSPY	0.10796346	0.37707704
HLA-DPA1*01:03-DPB1*03:01	WPISFIGVGLVLLIVL	0.09934273	0.0038211737
HLA-DPA1*01:03-DPB1*03:01	EGLKRLAKSDPMVQCI	0.34100547	0.0053816037
HLA-DPA1*01:03-DPB1*03:01	AAGRYHNQTLRYSDGD	0.2160118	0.5052594
HLA-DPA1*01:03-DPB1*03:01	QQLDARRRGLEEYLEK	0.2008116	0.05806117
HLA-DPA1*01:03-DPB1*03:01	QNCEENIDDCPGNNCK	0.0006332794	0.0035354863
HLA-DPA1*01:03-DPB1*03:01	KELLTENHQLKEAMKL	0.061501276	0.0053296536
HLA-DPA1*01:03-DPB1*03:01	SNQEAIEKALNEEKVA	0.16927585	0.25988904
HLA-DPA1*01:03-DPB1*03:01	VVLPTETEVAPAKDVT	0.06966188	0.4882888
HLA-DPA1*01:03-DPB1*03:01	VIVFFLIGFMIGYLGY	0.07675484	0.0019583132
HLA-DPA1*01:03-DPB1*03:01	LISDSQITSSNQGDRN	0.03432291	0.047389828
HLA-DPA1*01:03-DPB1*03:01	AELVAKLEDPREKHFN	0.08241525	0.4237945
HLA-DPA1*01:03-DPB1*03:01	ELCEMKQKPEEIGEES	0.0060506137	0.0030903474
HLA-DPA1*01:03-DPB1*03:01	CAREGICNGFTALCPA	0.16892007	0.0010296238
HLA-DPA1*01:03-DPB1*03:01	CFDANQPEGRKCKLKP	0.013444951	0.0019871606
HLA-DPA1*01:03-DPB1*03:01	NDVLSLLDKFLIKNCN	0.12445984	0.035378896
HLA-DPA1*01:03-DPB1*03:01	VVFFLFPHSVLVDDDG	0.115955606	0.24205478
HLA-DPA1*01:03-DPB1*03:01	IQQLFTSPESSVTAAP	0.2477011	0.04494307
HLA-DPA1*01:03-DPB1*03:01	LLLLSTCPGAARAPRL	0.40584296	0.008875308
HLA-DPA1*01:03-DPB1*03:01	TGQKSDLKESAKDQPL	0.009166544	0.2583808
HLA-DPA1*01:03-DPB1*03:01	LQNEVQRLRDKEFRSN	0.13783321	0.09931113
HLA-DPA1*01:03-DPB1*03:01	AFLELGTSGQYNDSLQ	0.04999937	0.002829987
HLA-DPA1*01:03-DPB1*03:01	TQLNNIPPTQESYYDP	0.017406775	0.031733744
HLA-DPA1*01:03-DPB1*03:01	AVLVANTVDREGRPVL	0.22084527	0.3548393
HLA-DPA1*01:03-DPB1*03:01	FLFKFLVIGSAGTGKS	0.49361256	0.0041510537
HLA-DPA1*01:03-DPB1*03:01	DGTITSSDPGLEILNM	0.066025294	0.0028016597
HLA-DPA1*01:03-DPB1*03:01	TDFSMKQFAEGSTLKL	0.11832638	0.032062642
HLA-DPA1*01:03-DPB1*03:01	KEAAEKPRTVFSDYLH	0.139464	0.17228375
HLA-DPA1*01:03-DPB1*03:01	GAEARKESRGAHARED	0.22954693	0.9780323
HLA-DPA1*01:03-DPB1*03:01	VHLVQFHEPDIYNYSA	0.11471801	0.016494423
HLA-DPA1*01:03-DPB1*03:01	GYAIPTVCVGLAFVVF	0.12367382	0.003259528
HLA-DPA1*01:03-DPB1*03:01	IFIMLYKEVELALGIN	0.38063505	0.010636971
HLA-DPA1*01:03-DPB1*03:01	ISLLFLFSSAYSRGVF	0.43706766	0.0037047318
HLA-DPA1*01:03-DPB1*03:01	GQSRTVRQFQFTDWPE	0.18094274	0.2231203
HLA-DPA1*01:03-DPB1*03:01	VVLVISRKKRMAKYEK	0.25817168	0.012410959
HLA-DPA1*01:03-DPB1*03:01	PPEGLPGFNSGVMLLN	0.047084767	0.0026141957
HLA-DPA1*01:03-DPB1*03:01	TLLLLLLGALALTQTW	0.19176902	0.0010390838
HLA-DPA1*01:03-DPB1*03:01	PSVRQTPSRQPPLPHR	0.28707215	0.01000912
HLA-DPA1*01:03-DPB1*03:01	WVTFISLLFLFSSAYS	0.096633844	0.0015438495
HLA-DPA1*01:03-DPB1*03:01	GDPGLQCHACDCDSRG	0.004824276	0.07149305
HLA-DPA1*01:03-DPB1*03:01	GAGQTHTAASFRLPAF	0.14209487	0.06062634
HLA-DPA1*01:03-DPB1*03:01	RARRPPGLDYSFDTCK	0.15160583	0.015599074
HLA-DPA1*01:03-DPB1*03:01	PEINTNHLDKQQVQLL	0.0035484517	0.010497065
HLA-DPA1*01:03-DPB1*03:01	VDLDDVAEDDPELVDS	0.028099546	0.17389186
HLA-DPA1*01:03-DPB1*03:01	IKKFSKTRSKDIFDQL	0.21149495	0.009148783
HLA-DPA1*01:03-DPB1*03:01	HEAMEQQTISITKAGV	0.106358685	0.008735733
HLA-DPA1*01:03-DPB1*03:01	RKLRGYYNQSEAGSHT	0.31823385	0.07439068
HLA-DPA1*01:03-DPB1*03:01	VVEVTGHAHVLLAAFE	0.19669637	0.016740052
HLA-DPA1*01:03-DPB1*03:01	RDFIARDLGPTLANST	0.47703356	0.022198385
HLA-DPA1*01:03-DPB1*03:01	SASYYATVTLDQVRNI	0.32036972	0.09871741
HLA-DPA1*01:03-DPB1*03:01	CLALLCLGGADKRLRD	0.19646315	0.0008816087
HLA-DPA1*01:03-DPB1*03:01	TVTIADSGQGDVQPGT	0.0020706954	0.007334431
HLA-DPA1*01:03-DPB1*03:01	HVVTNKHRVKVELKNG	0.055678807	0.095548764
HLA-DPA1*01:03-DPB1*03:01	TFAPNGVPFITEALYG	0.10931592	0.008344288
HLA-DPA1*01:03-DPB1*03:01	QCIPAWLRFIQCLRRY	0.44420043	0.00048344984
HLA-DPA1*01:03-DPB1*03:01	WQNSDASQEVGGHQER	0.004703515	0.026835296
HLA-DPA1*01:03-DPB1*03:01	EIRLIVYQDCDRRGRQ	0.25342506	0.09748162
HLA-DPA1*01:03-DPB1*03:01	EPLQSWQPPREAESLQ	0.24203986	0.6184646
HLA-DPA1*01:03-DPB1*03:01	ERLAGTESPVREEPGE	0.12528627	0.053221386
HLA-DPA1*01:03-DPB1*03:01	VGLRLSSLQAGTKEDL	0.33581302	0.93898773
HLA-DPA1*01:03-DPB1*03:01	VGLGLVAVSLIIFTYY	0.08597127	0.0018203438
HLA-DPA1*01:03-DPB1*03:01	PGGAKELLLRDLDQLF	0.14308572	0.012141602
HLA-DPA1*01:03-DPB1*03:01	TLNVNLMLGQAQECLL	0.16871558	0.0006381416
HLA-DPA1*01:03-DPB1*03:01	RGERLPRPDKCPCEVY	0.044736072	0.06114288
HLA-DPA1*01:03-DPB1*03:01	LPAQLLGLLMLWVSGS	0.104227774	0.0023819052
HLA-DPA1*01:03-DPB1*03:01	AAKVYMGEMGRLKSYE	0.18235697	0.022024399
HLA-DPA1*01:03-DPB1*03:01	QWLREETGQVLERGPV	0.11270336	0.23904562
HLA-DPA1*01:03-DPB1*03:01	AELLRSIAKRKERLAI	0.4048302	0.002841188
HLA-DPA1*01:03-DPB1*03:01	ESVPLCSSKDPDEVET	0.0031207532	0.011818989
HLA-DPA1*01:03-DPB1*03:01	LPKANNSRSCRCPEDV	0.009140306	0.036189478
HLA-DPA1*01:03-DPB1*03:01	TGGSSAVAGQWPWQVS	0.019616546	0.0048415125
HLA-DPA1*01:03-DPB1*03:01	QCLATLPDLKTMEKPH	0.042410966	0.0025070247
HLA-DPA1*01:03-DPB1*03:01	ALAVSPAAGSSPGKPP	0.17897396	0.08607225
HLA-DPA1*01:03-DPB1*03:01	QTQQYKLFPLLATAYA	0.6216734	0.43222135
HLA-DPA1*01:03-DPB1*03:01	DSDGDGRYSFLELRVA	0.24583505	0.006781692
HLA-DPA1*01:03-DPB1*03:01	GWTHCQSLESAKRLLQ	0.18169548	0.0050891484
HLA-DPA1*01:03-DPB1*03:01	GSSFGADGFPYVQVLK	0.084863275	0.14877696
HLA-DPA1*01:03-DPB1*03:01	EYLLKAWLMSDKTDHE	0.30451924	0.31465816
HLA-DPA1*01:03-DPB1*03:01	AGIGVYSAIWQLCLAL	0.09461084	0.0017044442
HLA-DPA1*01:03-DPB1*03:01	ILQCDSQVAFDGFSLC	0.10693364	0.0005682183
HLA-DPA1*01:03-DPB1*03:01	GTGPGRRPRPRPRPTP	0.2284947	0.30936807
HLA-DPA1*01:03-DPB1*03:01	LTPIAFILLPPILWRD	0.4216706	0.0019865457
HLA-DPA1*01:03-DPB1*03:01	SCLDEEVEGQGFCSGP	0.006247576	0.00045490087
HLA-DPA1*01:03-DPB1*03:01	AQVQDNGTYLCIAANA	0.13259508	0.0019554521
HLA-DPA1*01:03-DPB1*03:01	SKRAPTTATQRLKQDY	0.15949257	0.16350313
HLA-DPA1*01:03-DPB1*03:01	AAPQLLIVLLGLSALL	0.23164827	0.0029890034
HLA-DPA1*01:03-DPB1*03:01	AALIIIGIIIYCCCCR	0.06482129	0.0007703268
HLA-DPA1*01:03-DPB1*03:01	YTWLEGLCLEKRVFYK	0.123114355	0.0024795665
HLA-DPA1*01:03-DPB1*03:01	KGKKDRDMDELKKEVS	0.03913873	0.113019526
HLA-DPA1*01:03-DPB1*03:01	NGTEAFDSWEKPPLPV	0.016728083	0.002605291
HLA-DPA1*01:03-DPB1*03:01	SVIPDTTEAVSTASTV	0.12589501	0.015552113
HLA-DPA1*01:03-DPB1*03:01	LARFGLIQSMKELDSG	0.3905651	0.24264261
HLA-DPA1*01:03-DPB1*03:01	KAFAKRQQQLTAMKVL	0.6117427	0.23604174
HLA-DPA1*01:03-DPB1*03:01	IDNQREVFLLAASIAP	0.67766035	0.35015672
HLA-DPA1*01:03-DPB1*03:01	YCPGMGVALRMYPLKP	0.2538519	0.008642132
HLA-DPA1*01:03-DPB1*03:01	YKAEKSHDELPRTFQI	0.07593897	0.057307553
HLA-DPA1*01:03-DPB1*03:01	GTEVPNTRSRGHHNCS	0.065469235	0.002268209
HLA-DPA1*01:03-DPB1*03:01	DVGRPQPGRENFQNWL	0.031676374	0.048925202
HLA-DPA1*01:03-DPB1*03:01	NEVENQILTRDAKGIS	0.21158881	0.04187851
HLA-DPA1*01:03-DPB1*03:01	RGDQDATMSILDISMM	0.1516112	0.04872835
HLA-DPA1*01:03-DPB1*03:01	GSAAKLVCYFTNWAQY	0.15382485	0.004949018
HLA-DPA1*01:03-DPB1*03:01	GHSLGTGVATNLVRRL	0.28250247	0.35759732
HLA-DPA1*01:03-DPB1*03:01	ITILVFFMMEIIFKLF	0.11268225	0.0012789567
HLA-DPA1*01:03-DPB1*03:01	ACNPQPNGENAISARS	0.096767426	0.0027704663
HLA-DPA1*01:03-DPB1*03:01	LPAAGRVVVRRLAVRR	0.6821745	0.51701796
HLA-DPA1*01:03-DPB1*03:01	LDGLRPDEFLGLTHTY	0.11630105	0.18866117
HLA-DPA1*01:03-DPB1*03:01	APKIFQALCKDNIYPA	0.08169869	0.22679202
HLA-DPA1*01:03-DPB1*03:01	GDDSFGDKYRDRYDSD	0.020443995	0.016492072
HLA-DPA1*01:03-DPB1*03:01	YNQSEAGSHTLQRMYG	0.16467147	0.043387506
HLA-DPA1*01:03-DPB1*03:01	ERENLRIALRYYNQSE	0.6313275	0.31187966
HLA-DPA1*01:03-DPB1*03:01	GCGNAYCPNQKVLKYY	0.006499544	0.0012940521
HLA-DPA1*01:03-DPB1*03:01	RDRYGLQRMWGSLGWG	0.42668426	0.047083564
HLA-DPA1*01:03-DPB1*03:01	DLKNQMVLLQGGEALP	0.22669572	0.009398928
HLA-DPA1*01:03-DPB1*03:01	LLLLAVLLAAHPDAQA	0.37888342	0.0036548935
HLA-DPA1*01:03-DPB1*03:01	MTDLPELDTPESARII	0.07916487	0.012898299
HLA-DPA1*01:03-DPB1*03:01	QDKDMKKKKMKESEAD	0.06713487	0.008119175
HLA-DPA1*01:03-DPB1*03:01	CSAAAQSSSGPAALPY	0.06123904	0.0018586958
HLA-DPA1*01:03-DPB1*03:01	DGLRCAVSDVEMQEHY	0.19031553	0.026103597
HLA-DPA1*01:03-DPB1*03:01	LIAFHCKRGVSMGTPK	0.2508453	0.069468774
HLA-DPA1*01:03-DPB1*03:01	MVPWEPGTWLISCQVN	0.02984382	0.0028267424
HLA-DPA1*01:03-DPB1*03:01	GFMIGYLGYCKGVEPK	0.05270696	0.009893714
HLA-DPA1*01:03-DPB1*03:01	NGFTALCPASDPKPNF	0.12175207	0.1875061
HLA-DPA1*01:03-DPB1*03:01	WEQGWCEITAHLLALP	0.18327825	0.0010082183
HLA-DPA1*01:03-DPB1*03:01	VKVYAYYNLEESCTRF	0.2379027	0.021389674
HLA-DPA1*01:03-DPB1*03:01	LLSFFFAMVHVAYSLC	0.31413347	0.0023310017
HLA-DPA1*01:03-DPB1*03:01	RVEFILSFIDHIAGDE	0.36351967	0.053899325
HLA-DPA1*01:03-DPB1*03:01	FQHHNKALAVMVDHLE	0.48208377	0.4877626
HLA-DPA1*01:03-DPB1*03:01	FMIGYLGYCKGVEPKT	0.07508159	0.0026381402
HLA-DPA1*01:03-DPB1*03:01	PYCSQCPAVWNGSGAV	0.008413606	0.000665675
HLA-DPA1*01:03-DPB1*03:01	PNKNSSCGGGISSSSS	0.042155094	0.0027049151
HLA-DPA1*01:03-DPB1*03:01	CNNMFAKGVKIFKEVQ	0.20732874	0.0015756764
HLA-DPA1*01:03-DPB1*03:01	WWESLLLLLAYAFYVF	0.08755749	0.0006967879
HLA-DPA1*01:03-DPB1*03:01	MLDCWQKDRNARPRFP	0.072187304	0.00249939
HLA-DPA1*01:03-DPB1*03:01	RKRKLERISRLEEKVK	0.35129777	0.8703747
HLA-DPA1*01:03-DPB1*03:01	LGGNPCYNQGTCEPTS	0.0024511677	0.0038758107
HLA-DPA1*01:03-DPB1*03:01	IKTGAPCRSERLAKYN	0.16860504	0.23496489
HLA-DPA1*01:03-DPB1*03:01	AAVAILGGPGTVQGVV	0.058508456	0.017373811
HLA-DPA1*01:03-DPB1*03:01	FAHSLRKFSMRDWGIE	0.4023479	0.06406233
HLA-DPA1*01:03-DPB1*03:01	GWRANLKPVDRRSPAE	0.25688317	0.1893911
HLA-DPA1*01:03-DPB1*03:01	YILDFNSDSWLLKGCL	0.06658644	0.00059827726
HLA-DPA1*01:03-DPB1*03:01	VSRATVHVRLLDRNDN	0.37099615	0.5497843
HLA-DPA1*01:03-DPB1*03:01	FMTTHSWDEDPSGEWV	0.0041051675	0.061268516
HLA-DPA1*01:03-DPB1*03:01	ADAMEVIPSTLAENAG	0.3026636	0.07175876
HLA-DPA1*01:03-DPB1*03:01	MGLQACLLGLFALILS	0.07535062	0.0009875826
HLA-DPA1*01:03-DPB1*03:01	LLGLGFQMLQLAWYGF	0.15248063	0.0011448145
HLA-DPA1*01:03-DPB1*03:01	CPTHSTLTCMSREFQC	0.120384425	0.0024586979
HLA-DPA1*01:03-DPB1*03:01	IGYLGYCKGVEPKTEC	0.01942161	0.0032232632
HLA-DPA1*01:03-DPB1*03:01	ASQIFIVGRPTKKYQT	0.29866472	0.04693167
HLA-DPA1*01:03-DPB1*03:01	LALVLWASCPPCSGRK	0.23540217	0.10989459
HLA-DPA1*01:03-DPB1*03:01	LGRGRGGRGRGMGRGD	0.18605909	0.0041606636
HLA-DPA1*01:03-DPB1*03:01	SKEQLEKLARRRALEE	0.2746547	0.10168226
HLA-DPA1*01:03-DPB1*03:01	EDEACSFFTVSTTEPE	0.04132558	0.001488797
HLA-DPA1*01:03-DPB1*03:01	TESPVREEPGEDFPAA	0.011989509	0.029879773
HLA-DPA1*01:03-DPB1*03:01	QQREEELRALQEELSQ	0.17602333	0.07596022
HLA-DPA1*01:03-DPB1*03:01	GNEVAPNGQLTLTTPI	0.022791833	0.014675669
HLA-DPA1*01:03-DPB1*03:01	EKIQKHVSSTSSSFLE	0.3068424	0.063858286
HLA-DPA1*01:03-DPB1*03:01	CVYCGELMIRSIDRPF	0.23528804	0.0010261496
HLA-DPA1*01:03-DPB1*03:01	HPSREKPFEDFLPSHY	0.16101642	0.39765605
HLA-DPA1*01:03-DPB1*03:01	IVAGLAVLAVVVIGAV	0.1731872	0.002372405
HLA-DPA1*01:03-DPB1*03:01	DEEVEGQGFCSGPGWD	0.0023202638	0.0009819169
HLA-DPA1*01:03-DPB1*03:01	VVMCRRKSSGGKGGSC	0.27788165	0.0030588594
HLA-DPA1*01:03-DPB1*03:01	SKTLKSGFEDMFAKKE	0.16113909	0.27960998
HLA-DPA1*01:03-DPB1*03:01	IPTTETSIAPRQRPKA	0.2477477	0.23192215
HLA-DPA1*01:03-DPB1*03:01	VAPQARITGGSSAVAG	0.39929935	0.38072455
HLA-DPA1*01:03-DPB1*03:01	IGYLGYCKGVEPKTEC	0.01942161	0.0032232632
HLA-DPA1*01:03-DPB1*03:01	ALYRRNLVESELQRLR	0.6130041	0.5397653
HLA-DPA1*01:03-DPB1*03:01	DAIFTWPDREKGKLLH	0.04020309	0.011389138
HLA-DPA1*01:03-DPB1*03:01	IGNETAVNVDSSHTEY	0.017755914	0.13341045
HLA-DPA1*01:03-DPB1*03:01	LTHIEAQNKIRACGER	0.05174327	0.0125402305
HLA-DPA1*01:03-DPB1*03:01	RAPLLLLAILAVALAV	0.27273464	0.07400628
HLA-DPA1*01:03-DPB1*03:01	ASQANIAQVLAELKEY	0.25623983	0.025831526
HLA-DPA1*01:03-DPB1*03:01	MAGPLRAPLLLLAILA	0.468589	0.006565633
HLA-DPA1*01:03-DPB1*03:01	PKCADFQSANLFEGTD	0.040248986	0.00079000986
HLA-DPA1*01:03-DPB1*03:01	FRIDAYMAQSRGELLH	0.43012044	0.06968048
HLA-DPA1*01:03-DPB1*03:01	CTDSFIKVDMRTISFD	0.1839905	0.00085008144
HLA-DPA1*01:03-DPB1*03:01	FAKGDYLRCCKICYPL	0.019703146	0.0024667687
HLA-DPA1*01:03-DPB1*03:01	ESDAMFAAERAPDWVD	0.14104827	0.006716927
HLA-DPA1*01:03-DPB1*03:01	IPIKQGILLKRSGKSL	0.4317289	0.5894213
HLA-DPA1*01:03-DPB1*03:01	LSSPNETKYIISLDQD	0.07125237	0.006481857
HLA-DPA1*01:03-DPB1*03:01	HLASGMLGMRKLMASI	0.41794223	0.0014431691
HLA-DPA1*01:03-DPB1*03:01	MKGQWIVPCLSCSDNR	0.14779115	0.04915362
HLA-DPA1*01:03-DPB1*03:01	ALSAASPFYRGYVSDI	0.33774084	0.002534341
HLA-DPA1*01:03-DPB1*03:01	LGDLDIESQTCASDYL	0.06468963	0.005344708
HLA-DPA1*01:03-DPB1*03:01	PMNPNTNDLFNAVGDG	0.018059934	0.002986654
HLA-DPA1*01:03-DPB1*03:01	LMMASESTLLAQEPRE	0.30429468	0.0041949623
HLA-DPA1*01:03-DPB1*03:01	QACCRGYLARKAFAKR	0.56589264	0.0051713707
HLA-DPA1*01:03-DPB1*03:01	APAAGLGRCRMALLLA	0.42793077	0.003988722
HLA-DPA1*01:03-DPB1*03:01	DGTDEEDCPGCPPGHF	0.00034262467	0.009036636
HLA-DPA1*01:03-DPB1*03:01	TRVDLKFMYLDPPRDH	0.32697028	0.33387905
HLA-DPA1*01:03-DPB1*03:01	EEVLNVNLEGNLTLEG	0.04793087	0.0018137333
HLA-DPA1*01:03-DPB1*03:01	HFPGPVTRAEVEARLG	0.2102608	0.5644449
HLA-DPA1*01:03-DPB1*03:01	CHRSRFRVPLLHCDLI	0.62620485	0.0018377093
HLA-DPA1*01:03-DPB1*03:01	GGLLFYRWRRRSHQEP	0.28937876	0.029070359
HLA-DPA1*01:03-DPB1*03:01	GRGMGRGDGFDSRGKR	0.06776025	0.0039720973
HLA-DPA1*01:03-DPB1*03:01	DRAKFLQFVTGTSKVP	0.36043537	0.095577165
HLA-DPA1*01:03-DPB1*03:01	IEGTSDDLTVVDAASL	0.15750514	0.006304613
HLA-DPA1*01:03-DPB1*03:01	VYKKHKEYNPIENSPG	0.10768834	0.8392068
HLA-DPA1*01:03-DPB1*03:01	FEPLASGILLLLWLIA	0.11817451	0.00094242283
HLA-DPA1*01:03-DPB1*03:01	LHATEITSSGFRLAWP	0.08931844	0.024992924
HLA-DPA1*01:03-DPB1*03:01	DVRKRTGVAGSQPVSE	0.5677942	0.9933321
HLA-DPA1*01:03-DPB1*03:01	CNHNLKGVSLDLSNCE	0.0670506	0.006398955
HLA-DPA1*01:03-DPB1*03:01	FSGNSSKGVDFGLSIL	0.049459577	0.00870232
HLA-DPA1*01:03-DPB1*03:01	SLRALDFSGNALGHMW	0.5039676	0.022991646
HLA-DPA1*01:03-DPB1*03:01	SEGAIQVNFTLVRSST	0.3651697	0.006752095
HLA-DPA1*01:03-DPB1*03:01	EVLHKFTVDLPKKHGR	0.27438357	0.54936916
HLA-DPA1*01:03-DPB1*03:01	LGPACPSAGCPRSSPS	0.048063483	0.018809631
HLA-DPA1*01:03-DPB1*03:01	PATDSCQPSTQGQYMV	0.0015276008	0.001009868
HLA-DPA1*01:03-DPB1*03:01	LEGNLTLEGVTRGQSG	0.13411589	0.14513114
HLA-DPA1*01:03-DPB1*03:01	AEYHADIYDKVSGDMQ	0.059149433	0.23292212
HLA-DPA1*01:03-DPB1*03:01	RQAEMLDDLMEKRKEK	0.0932363	0.1438089
HLA-DPA1*01:03-DPB1*03:01	LDGSQRRCVSNESQSL	0.22576934	0.21099639
HLA-DPA1*01:03-DPB1*03:01	KPLLWISVLTSLLEAF	0.38035557	0.01552878
HLA-DPA1*01:03-DPB1*03:01	SGSTFIYGYVDAAYKP	0.19314893	0.23438506
HLA-DPA1*01:03-DPB1*03:01	RNRGMTALLKVSSCDK	0.40334702	0.0042995266
HLA-DPA1*01:03-DPB1*03:01	GAEGAEFLSPGEAAVD	0.07939455	0.022225546
HLA-DPA1*01:03-DPB1*03:01	GALCRLLLLTLAILIF	0.26264942	0.0005625003
HLA-DPA1*01:03-DPB1*03:01	TNDEEFKMQITVEVDT	0.040941186	0.0027129746
HLA-DPA1*01:03-DPB1*03:01	FVTPPEGSSRRRIIHG	0.23358914	0.0067153373
HLA-DPA1*01:03-DPB1*03:01	CNSTTCQLAEGAQCAH	0.04749717	0.0020060954
HLA-DPA1*01:03-DPB1*03:01	EKRLNKERKLEQRRLE	0.10463874	0.11375829
HLA-DPA1*01:03-DPB1*03:01	TRKLYKCIKKAVKQKQ	0.34776768	0.08408266
HLA-DPA1*01:03-DPB1*03:01	LLPLLLLLLLRAVLAV	0.35743582	0.0025922006
HLA-DPA1*01:03-DPB1*03:01	GLQACLLGLFALILSG	0.055951197	0.0010010143
HLA-DPA1*01:03-DPB1*03:01	DQALTEEHARQQHNER	0.08693268	0.43672505
HLA-DPA1*01:03-DPB1*03:01	LTCRHKFPDEDSYQKF	0.026998324	0.007353261
HLA-DPA1*01:03-DPB1*03:01	YTACAGIRPDRCLPVC	0.12903151	0.0028127034
HLA-DPA1*01:03-DPB1*03:01	TSEHSISQEDIARISK	0.098172344	0.11531661
HLA-DPA1*01:03-DPB1*03:01	ASSPTEEEQEQGEIGA	0.00089130923	0.013552902
HLA-DPA1*01:03-DPB1*03:01	SITILVFFMMEIIFKL	0.12789048	0.0012752747
HLA-DPA1*01:03-DPB1*03:01	WHVYGLLQRSDKKYDE	0.07078464	0.010247748
HLA-DPA1*01:03-DPB1*03:01	QSTHSIYMFFNTSELR	0.3538812	0.005129741
HLA-DPA1*01:03-DPB1*03:01	TGLLLLLLAVAVRESW	0.33910626	0.0015741767
HLA-DPA1*01:03-DPB1*03:01	NINGGCSQICDNTPGS	0.0028812916	0.0077849887
HLA-DPA1*01:03-DPB1*03:01	LLLITSADLHPEPHLP	0.08309465	0.06820491
HLA-DPA1*01:03-DPB1*03:01	LLALSSAQSTDNDVNY	0.17121272	0.0042998935
HLA-DPA1*01:03-DPB1*03:01	PSLGQTCVLIVIFTVL	0.052451372	0.0011254222
HLA-DPA1*01:03-DPB1*03:01	GNFNQTIATLQLGGSE	0.22772083	0.005674853
HLA-DPA1*01:03-DPB1*03:01	RSKSPSGQKRSRSRSP	0.1898818	0.007716574
HLA-DPA1*01:03-DPB1*03:01	PPEALVQGRYPHIKDG	0.056547765	0.07769279
HLA-DPA1*01:03-DPB1*03:01	QEVGVVHVHHPVFCDP	0.061465066	0.019406075
HLA-DPA1*01:03-DPB1*03:01	FVTSFHQSDMEDDEEE	0.016697673	0.20191398
HLA-DPA1*01:03-DPB1*03:01	VDPAANRLGLPCLAPG	0.2545646	0.6035019
HLA-DPA1*01:03-DPB1*03:01	RVTVLEQNGEKIVKFA	0.059763946	0.0155664785
HLA-DPA1*01:03-DPB1*03:01	VYYDNPHMVPPDKCRC	0.068301335	0.0017343711
HLA-DPA1*01:03-DPB1*03:01	TERGQPMVHGALSLAL	0.504473	0.123062685
HLA-DPA1*01:03-DPB1*03:01	SSSTYCNQMMRRRNMT	0.27268186	0.0017822072
HLA-DPA1*01:03-DPB1*03:01	LPEVRGQLGGTVELPC	0.09060539	0.006210777
HLA-DPA1*01:03-DPB1*03:01	KMEHQLELGNLQAKHD	0.11986076	0.3541189
HLA-DPA1*01:03-DPB1*03:01	RGGAARPNGPAAGNKI	0.08818445	0.32720384
HLA-DPA1*01:03-DPB1*03:01	GMCDFMNLSLADCLLV	0.2249451	0.00041471692
HLA-DPA1*01:03-DPB1*03:01	MEALEDKRVRLQPECK	0.07186607	0.015541693
HLA-DPA1*01:03-DPB1*03:01	GRITPEPAVSNTEEPS	0.16851397	0.8562517
HLA-DPA1*01:03-DPB1*03:01	FEDNMALPSESVSSLT	0.20311229	0.012077923
HLA-DPA1*01:03-DPB1*03:01	SIQLCGLIRACAEALR	0.46400827	0.0013969443
HLA-DPA1*01:03-DPB1*03:01	TTESVEEVVREVCSEQ	0.05428883	0.0040165274
HLA-DPA1*01:03-DPB1*03:01	GCGVWQRPVIDNPNYK	0.12425145	0.050129272
HLA-DPA1*01:03-DPB1*03:01	SFKDSPSKGLGPCGWI	0.006513003	0.0019859944
HLA-DPA1*01:03-DPB1*03:01	PPGLERLWLEGNPWDC	0.1699012	0.005351725
HLA-DPA1*01:03-DPB1*03:01	TNGATAEDRMIRFVEY	0.122970276	0.0041088513
HLA-DPA1*01:03-DPB1*03:01	RRLSPSASPPRRRHRP	0.54315585	0.10499378
HLA-DPA1*01:03-DPB1*03:01	KGYAANYCDGECSFPL	0.0088595	0.0067205885
HLA-DPA1*01:03-DPB1*03:01	LALSCPRQGGLPRSNS	0.2687752	0.0073920614
HLA-DPA1*01:03-DPB1*03:01	RVGIGFHLQIYPDGKV	0.123768136	0.024786986
HLA-DPA1*01:03-DPB1*03:01	VTGSDKCVFLKNTEVS	0.01825902	0.005590178
HLA-DPA1*01:03-DPB1*03:01	STSAASPAVGTVGMDM	0.0739408	0.015522731
HLA-DPA1*01:03-DPB1*03:01	VMMEGGRSKGFGFVCF	0.04003702	0.00076188694
HLA-DPA1*01:03-DPB1*03:01	AGRGPVLGPMVYAICY	0.22353986	0.0011277876
HLA-DPA1*01:03-DPB1*03:01	FWLFIRSVYDSFRYQG	0.36296475	0.004949588
HLA-DPA1*01:03-DPB1*03:01	VVLYLKFRLPEISRFS	0.4874363	0.40791106
HLA-DPA1*01:03-DPB1*03:01	LPAKFVIHCNSPVWGA	0.1662594	0.09250234
HLA-DPA1*01:03-DPB1*03:01	TKLEAKYLCSACRNVL	0.19951846	0.09080193
HLA-DPA1*01:03-DPB1*03:01	TDRANLGTLRGYYNQS	0.25413436	0.04148882
HLA-DPA1*01:03-DPB1*03:01	SLKEAEGKEPELFLSR	0.067226134	0.009250181
HLA-DPA1*01:03-DPB1*03:01	RQGDVFLEHFAADGFL	0.47400743	0.12455778
HLA-DPA1*01:03-DPB1*03:01	EILQRLSELKRFDMAV	0.39658472	0.03963335
HLA-DPA1*01:03-DPB1*03:01	FFFVLFLCLFFYNCYK	0.04788885	0.00065179437
HLA-DPA1*01:03-DPB1*03:01	YTCLAGNSIGFSHHSA	0.09415362	0.007861314
HLA-DPA1*01:03-DPB1*03:01	VCLKLPGGSSLAALTV	0.16554913	0.006135178
HLA-DPA1*01:03-DPB1*03:01	TVANLHVRQNNWPPLP	0.087509625	0.02735987
HLA-DPA1*01:03-DPB1*03:01	SWGGSPLGPWLSSGLK	0.022585142	0.005277721
HLA-DPA1*01:03-DPB1*03:01	QAGYTGSYCEDLVDEC	0.02173208	0.0023292531
HLA-DPA1*01:03-DPB1*03:01	QEGIGGLCRGDLSLSL	0.20587327	0.0051165787
HLA-DPA1*01:03-DPB1*03:01	EEGTQFCNITVAVRSP	0.36513656	0.005600952
HLA-DPA1*01:03-DPB1*03:01	QQWEDYRFSSKVLNGI	0.3699093	0.06787147
HLA-DPA1*01:03-DPB1*03:01	VVDIAGLVKGAHNGQG	0.024680099	0.042665556
HLA-DPA1*01:03-DPB1*03:01	VQWISLAHCSLHLLGS	0.20734529	0.0018303074
HLA-DPA1*01:03-DPB1*03:01	YPGLAVFFQNALIFFS	0.3143862	0.005669668
HLA-DPA1*01:03-DPB1*03:01	DSREGSPRAGLPPALG	0.22761038	0.32175845
HLA-DPA1*01:03-DPB1*03:01	IGFLTRTVLENSTSYE	0.32174715	0.09660205
HLA-DPA1*01:03-DPB1*03:01	VFSRSESTQPLLDSEE	0.2909633	0.028340995
HLA-DPA1*01:03-DPB1*03:01	NDHLYILLSTLEPTDA	0.29941872	0.03666667
HLA-DPA1*01:03-DPB1*03:01	TGGRRGAAAAPLLVAV	0.6900255	0.37422705
HLA-DPA1*01:03-DPB1*03:01	AAQTQTGEANRGWTGQ	0.0071408064	0.10486323
HLA-DPA1*01:03-DPB1*03:01	FDSGVNAELIYSIAGG	0.25516158	0.0036393856
HLA-DPA1*01:03-DPB1*03:01	QLEKEVPIFTKQRIDF	0.19212994	0.01954045
HLA-DPA1*01:03-DPB1*03:01	QFSGPELAMAVRPATT	0.41728142	0.12996319
HLA-DPA1*01:03-DPB1*03:01	VGLFLFGYKFSGLYIL	0.15979363	0.0012495583
HLA-DPA1*01:03-DPB1*03:01	HMTHHPISDHEATLRC	0.07979159	0.91242903
HLA-DPA1*01:03-DPB1*03:01	PVLASTSAPVPASPLA	0.22250056	0.066829376
HLA-DPA1*01:03-DPB1*03:01	CAQDLKDLVGIFKMNN	0.024450244	0.0009997243
HLA-DPA1*01:03-DPB1*03:01	WQKHNVDDSLLTTVGS	0.078197904	0.0039820354
HLA-DPA1*01:03-DPB1*03:01	GKPSLDRPIQAMERVS	0.41446036	0.091519415
HLA-DPA1*01:03-DPB1*03:01	RSGPLTGWRVFLLLLC	0.20580532	0.0007829655
HLA-DPA1*01:03-DPB1*03:01	EQNQGAALLQMLPLLW	0.24124892	0.004067008
HLA-DPA1*01:03-DPB1*03:01	FMCHCLAWFIFDYIQL	0.14493924	0.00030291028
HLA-DPA1*01:03-DPB1*03:01	WTMSRALRPPLPPLCF	0.56558007	0.0065478147
HLA-DPA1*01:03-DPB1*03:01	TETTLGLSSYQQKSIS	0.07099869	0.0042759944
HLA-DPA1*01:03-DPB1*03:01	ICQLAFPGTGEASSGS	0.04111165	0.0010284433
HLA-DPA1*01:03-DPB1*03:01	VCKRASGPPGNEHLYE	0.17055154	0.08969162
HLA-DPA1*01:03-DPB1*03:01	YNFSRESVETPEQKGL	0.21075307	0.9591198
HLA-DPA1*01:03-DPB1*03:01	WFNVTGSDKCVFLKNT	0.014350833	0.0017496692
HLA-DPA1*01:03-DPB1*03:01	YRPLGSEDPEPKEVNG	0.008782031	0.038234867
HLA-DPA1*01:03-DPB1*03:01	FIARDLGPTLANSTHH	0.47016922	0.11248026
HLA-DPA1*01:03-DPB1*03:01	TSPQGFQFRRLGTVPQ	0.3647053	0.11481877
HLA-DPA1*01:03-DPB1*03:01	FLTNDLTEEVMEEVLQ	0.08680953	0.004166316
HLA-DPA1*01:03-DPB1*03:01	ECRFYSFHVVHTPPLH	0.54805976	0.00569823
HLA-DPA1*01:03-DPB1*03:01	IQGQNKEMLAAACQMF	0.3648821	0.03757872
HLA-DPA1*01:03-DPB1*03:01	QKQQVVKFLIKKKANL	0.2537349	0.03572739
HLA-DPA1*01:03-DPB1*03:01	IHSVVKHFHANQTSKG	0.23475863	0.65379107
HLA-DPA1*01:03-DPB1*03:01	PDPQPIVDGEEGLIWV	0.00649552	0.0017387724
HLA-DPA1*01:03-DPB1*03:01	MASPGCLWLLAVALLP	0.18565647	0.00047566407
HLA-DPA1*01:03-DPB1*03:01	RRSFYVYAGILALLNL	0.59296256	0.008226024
HLA-DPA1*01:03-DPB1*03:01	ALRHAKWFQARANGLQ	0.5478498	0.5269001
HLA-DPA1*01:03-DPB1*03:01	CQALGFILGPVFQTCF	0.14812	0.0004297743
HLA-DPA1*01:03-DPB1*03:01	KTHMTHHPISDHEATL	0.07809549	0.9878173
HLA-DPA1*01:03-DPB1*03:01	GTAGGGAGPGEPRREE	0.0391446	0.11018114
HLA-DPA1*01:03-DPB1*03:01	TFSDGTKECRPCPAGT	0.0043112407	0.0059400173
HLA-DPA1*01:03-DPB1*03:01	GRFGDFYRLLVPGTYN	0.4380091	0.06400529
HLA-DPA1*01:03-DPB1*03:01	MLRSIVTTDWDLQKGT	0.12535964	0.011841506
HLA-DPA1*01:03-DPB1*03:01	HGPVDQKFQSIVIGCA	0.19538614	0.010486699
HLA-DPA1*01:03-DPB1*03:01	APQLLIVLLGLSALLQ	0.20774654	0.003613095
HLA-DPA1*01:03-DPB1*03:01	GQSVILPHLTHFSCTD	0.1750111	0.12758973
HLA-DPA1*01:03-DPB1*03:01	ARFGLPALLCTLAVLS	0.56333584	0.035217144
HLA-DPA1*01:03-DPB1*03:01	QIELSTCFFLCLLRFC	0.12304846	0.0007590271
HLA-DPA1*01:03-DPB1*03:01	LLFAHKRSERLQRAPL	0.34352595	0.20643552
HLA-DPA1*01:03-DPB1*03:01	EEDRSKLRSVSVDLNV	0.30333215	0.05045853
HLA-DPA1*01:03-DPB1*03:01	RDVVMLDNLPDLPPAL	0.19004528	0.043520976
HLA-DPA1*01:03-DPB1*03:01	PAQLLGLLLLWLSGAR	0.19685255	0.0024776596
HLA-DPA1*01:03-DPB1*03:01	KGGPGSECAEWAWGPC	0.0037670874	0.0021257703
HLA-DPA1*01:03-DPB1*03:01	GGGGQGPMPRVRYYAG	0.13965188	0.009834602
HLA-DPA1*01:03-DPB1*03:01	SLQLDLDRRFQLQEVM	0.26121372	0.0040465444
HLA-DPA1*01:03-DPB1*03:01	SDELQELYEGLRLNNM	0.12956709	0.022421649
HLA-DPA1*01:03-DPB1*03:01	QLSGASLEKGALDTTD	0.033989884	0.033075172
HLA-DPA1*01:03-DPB1*03:01	AAASSLGPYGGAQPSA	0.027423644	0.0052155945
HLA-DPA1*01:03-DPB1*03:01	MEIFLRRFANEYPNIT	0.60396975	0.23974442
HLA-DPA1*01:03-DPB1*03:01	ERTSTTSQAPTRPAPT	0.14855303	0.4521462
HLA-DPA1*01:03-DPB1*03:01	VSGDMQKQGCDCECLG	0.00059602974	0.0031233784
HLA-DPA1*01:03-DPB1*03:01	KGPGQDMFDSTQIIGR	0.09809413	0.045913402
HLA-DPA1*01:03-DPB1*03:01	ISGWGNTASSGADYPD	0.014472058	0.017836336
HLA-DPA1*01:03-DPB1*03:01	HPDFADACGLMNNNIE	0.040859643	0.009778647
HLA-DPA1*01:03-DPB1*03:01	CLALLCLGGADKRLRD	0.19646315	0.0008816087
HLA-DPA1*01:03-DPB1*03:01	VYETWVCDGQPDCADG	0.004766108	0.016620256
HLA-DPA1*01:03-DPB1*03:01	CPGMGVALRMYPLKPT	0.30134884	0.051117502
HLA-DPA1*01:03-DPB1*03:01	LSLILEYTWLEAVIFL	0.23523694	0.000577181
HLA-DPA1*01:03-DPB1*03:01	SFAIFLWRTVLVVKDR	0.47148654	0.038037676
HLA-DPA1*01:03-DPB1*03:01	QDKEEGKNSSKCYIQV	0.0018585144	0.0017106583
HLA-DPA1*01:03-DPB1*03:01	NGGNLATVKSKEEAQH	0.03921745	0.5324193
HLA-DPA1*01:03-DPB1*03:01	FPPRPRGRRQKPPGVW	0.2880898	0.015150128
HLA-DPA1*01:03-DPB1*03:01	VPVLGFFIIAVLMSAQ	0.3067792	0.0025289643
HLA-DPA1*01:03-DPB1*03:01	ENVLCGVAFGLGVLGI	0.11935325	0.0012621705
HLA-DPA1*01:03-DPB1*03:01	KKRYQEQLLDRTENQI	0.13320932	0.76468414
HLA-DPA1*01:03-DPB1*03:01	ETIVIEELLDGEEVSC	0.074808806	0.0009354972
HLA-DPA1*01:03-DPB1*03:01	NEHCGNIKAPSLQAWN	0.0828928	0.001531457
HLA-DPA1*01:03-DPB1*03:01	LLERADQRFVWNGHLL	0.3470512	0.050151695
HLA-DPA1*01:03-DPB1*03:01	SSSSLAPHRVPLSQTN	0.3056226	0.057550907
HLA-DPA1*01:03-DPB1*03:01	SYLAAATTAVYEAMTA	0.338575	0.0058792857
HLA-DPA1*01:03-DPB1*03:01	WSTKIPLIKSHNDFVA	0.23480092	0.01845172
HLA-DPA1*01:03-DPB1*03:01	RSDEFGCMPPQVVTPP	0.046829306	0.013370996
HLA-DPA1*01:03-DPB1*03:01	HGYVEHSVRYQCKNYY	0.07051783	0.05227695
HLA-DPA1*01:03-DPB1*03:01	ILAVVGFGALMTQLFL	0.2521999	0.0021754852
HLA-DPA1*01:03-DPB1*03:01	AETFATGSWDNEENYI	0.00892335	0.0032510012
HLA-DPA1*01:03-DPB1*03:01	AVTTPAGVIAAAGPQG	0.115783714	0.57396734
HLA-DPA1*01:03-DPB1*03:01	AGLVNVVLIPDNGTGG	0.04351461	0.013963049
HLA-DPA1*01:03-DPB1*03:01	SPVVFSDVNSMYLSST	0.17285635	0.0073750494
HLA-DPA1*01:03-DPB1*03:01	QNKEMLAAACQMFLGK	0.3902804	0.05674666
HLA-DPA1*01:03-DPB1*03:01	ASGLNGHPTLSGGGDQ	0.0019833317	0.027930692
HLA-DPA1*01:03-DPB1*03:01	GPLRAPLLLLAILAVA	0.44843462	0.02146769
HLA-DPA1*01:03-DPB1*03:01	PLLWISVLTSLLEAFA	0.25251964	0.0036109246
HLA-DPA1*01:03-DPB1*03:01	LGETHRLFPNTMLFAS	0.44130993	0.03297808
HLA-DPA1*01:03-DPB1*03:01	GESIRGQPGPPGPQGP	0.069618456	0.20426473
HLA-DPA1*01:03-DPB1*03:01	TCSRQSQSSRESPPQQ	0.24475913	0.015092276
HLA-DPA1*01:03-DPB1*03:01	CLALLCLGGADKRLRD	0.19646315	0.0008816087
HLA-DPA1*01:03-DPB1*03:01	GLASVCPLPPEPENGG	0.019187799	0.017492857
HLA-DPA1*01:03-DPB1*03:01	PDGHFYLEHSAACLPC	0.12771484	0.009209758
HLA-DPA1*01:03-DPB1*03:01	VAGSAHAQVTWYRRGG	0.20260556	0.021450346
HLA-DPA1*01:03-DPB1*03:01	EASIVISVSPSAGSPS	0.37274557	0.07384896
HLA-DPA1*01:03-DPB1*03:01	LDAASKVTEQEWREKA	0.008552866	0.081341155
HLA-DPA1*01:03-DPB1*03:01	FHCDEESDCPDRSDEF	0.00675513	0.021758083
HLA-DPA1*01:03-DPB1*03:01	SPRVARFATSCPPTIK	0.57892543	0.9781618
HLA-DPA1*01:03-DPB1*03:01	KIKVAQGVSGAVQDKG	0.26815596	0.47070107
HLA-DPA1*01:03-DPB1*03:01	TPEQENILHTTQTDCY	0.0033731104	0.0079929205
HLA-DPA1*01:03-DPB1*03:01	EIEWITEYACHRDYLE	0.15377294	0.16940328
HLA-DPA1*01:03-DPB1*03:01	IFTYYTAWVILLPFID	0.29544258	0.0011802993
HLA-DPA1*01:03-DPB1*03:01	CDCGYSDQCKDECCFD	0.0007775843	0.0012213717
HLA-DPA1*01:03-DPB1*03:01	LPPPLLGDQVGPCRSL	0.06964769	0.22419517
HLA-DPA1*01:03-DPB1*03:01	LRDEVGHLALALEALQ	0.47440562	0.071782574
HLA-DPA1*01:03-DPB1*03:01	PPEPGPDRVADAKGDS	0.014110491	0.13702756
HLA-DPA1*01:03-DPB1*03:01	TVWSEIGKGFLDGSLD	0.036605738	0.009802408
HLA-DPA1*01:03-DPB1*03:01	IINEDIAKRTCEEHQL	0.021445936	0.017243344
HLA-DPA1*01:03-DPB1*03:01	PHYGSVLDNERLTAEE	0.043806903	0.03095895
HLA-DPA1*01:03-DPB1*03:01	MEPPDAPAQARGAPRL	0.09545758	0.2605893
HLA-DPA1*01:03-DPB1*03:01	NWQTGMCDCFSDCGVC	0.0068444833	0.00035435832
HLA-DPA1*01:03-DPB1*03:01	GAPGPAGPPGPPGPPG	0.0012938521	0.036268942
HLA-DPA1*01:03-DPB1*03:01	QSSAAQATASVNAEEI	0.2844168	0.018421043
HLA-DPA1*01:03-DPB1*03:01	VTVTVLFALVLSGALI	0.111665614	0.0016906041
HLA-DPA1*01:03-DPB1*03:01	FQQLVASYCPEVVEDG	0.1441781	0.10086664
HLA-DPA1*01:03-DPB1*03:01	GDGSDEAGCSSDPFPG	0.0008710659	0.0032731495
