# Supplementary material for: MHCII-peptide presentation: an assessment of the state-of-the-art prediction methods
Source: Front Immunol. 2024 Mar 12;15:1293706. doi: 10.3389/fimmu.2024.1293706 (PMC11027168; doi:10.3389/fimmu.2024.1293706)
Supplement: Supplementary file 2 [file DataSheet_2.zip › output/BERT/neg/16_HLA-DPA1_01_03_DPB1_04_01.csv]

allele	peptide	affinity_pred	mass_pred
HLA-DPA1*01:03-DPB1*04:01	WKVHEVPDYSMAYGNP	0.058914576	0.003419916
HLA-DPA1*01:03-DPB1*04:01	TCEDCLANSSQCAWCQ	0.081359155	0.000370685
HLA-DPA1*01:03-DPB1*04:01	LNKKDLFEEKIKRSPL	0.21063696	0.23769026
HLA-DPA1*01:03-DPB1*04:01	DQGYRASGLGDHCEDI	0.060098127	0.001994727
HLA-DPA1*01:03-DPB1*04:01	QHFFNQNFLLTAQSTP	0.61964613	0.57363236
HLA-DPA1*01:03-DPB1*04:01	TIRAVTVMVAWMPQGR	0.25974652	0.002576752
HLA-DPA1*01:03-DPB1*04:01	VPVGYLVESGRLSVMG	0.38602275	0.53626925
HLA-DPA1*01:03-DPB1*04:01	TKPQPPARPPPPVLPA	0.038926337	0.01986663
HLA-DPA1*01:03-DPB1*04:01	VDMLEKDIDENAYAKV	0.06854434	0.00366279
HLA-DPA1*01:03-DPB1*04:01	SVTQEEAEELLQALHR	0.15151495	0.031199317
HLA-DPA1*01:03-DPB1*04:01	AKPDGVTATAADEEED	0.005843867	0.1724363
HLA-DPA1*01:03-DPB1*04:01	GKDDEQNFIQNLSLFL	0.36731198	0.00225243
HLA-DPA1*01:03-DPB1*04:01	GWRDWILQPEGYQLNY	0.3623562	0.004108996
HLA-DPA1*01:03-DPB1*04:01	VALSAYDLVLAEDEEM	0.33590144	0.004138912
HLA-DPA1*01:03-DPB1*04:01	GSCSQAACSNSAQGSD	0.02367196	0.00070959
HLA-DPA1*01:03-DPB1*04:01	WLRGRGGAVGGEKDPP	0.048716776	0.001805617
HLA-DPA1*01:03-DPB1*04:01	TQLGLPPLLLLTMALA	0.2881942	0.003086527
HLA-DPA1*01:03-DPB1*04:01	LQTGTTEWFHLKQQHH	0.16521667	0.123964295
HLA-DPA1*01:03-DPB1*04:01	VFGFIILLLLVLRKRR	0.37479752	0.002118584
HLA-DPA1*01:03-DPB1*04:01	LAFLIIVTSIALLVVL	0.23533086	0.003013186
HLA-DPA1*01:03-DPB1*04:01	SQYTMVFHPAREKVLR	0.40548736	0.33350533
HLA-DPA1*01:03-DPB1*04:01	EDLFKQYIEKIAKNLD	0.25206718	0.030121986
HLA-DPA1*01:03-DPB1*04:01	VTAPEKRGWVINPLGE	0.121624716	0.019016217
HLA-DPA1*01:03-DPB1*04:01	SMVEKMMYDQRQKSMG	0.13055597	0.023220742
HLA-DPA1*01:03-DPB1*04:01	CCRRGTQIVLLGLVTA	0.28867015	0.000543989
HLA-DPA1*01:03-DPB1*04:01	YMCSCHKGYTRTPDHK	0.0305543	0.00097082
HLA-DPA1*01:03-DPB1*04:01	SYGGLLMRLQGDANNL	0.12311959	0.00222593
HLA-DPA1*01:03-DPB1*04:01	VKLGSCKLIEEVMIGE	0.26140055	0.001495945
HLA-DPA1*01:03-DPB1*04:01	AMDVIVKVIKRCDIIL	0.18368305	0.003276966
HLA-DPA1*01:03-DPB1*04:01	DDIGGALSKLSELHAY	0.18776402	0.019822564
HLA-DPA1*01:03-DPB1*04:01	ISRTWKKQRSQTWRKT	0.17467137	0.01152089
HLA-DPA1*01:03-DPB1*04:01	REALQQQHSVQVDQLR	0.1433159	0.30583948
HLA-DPA1*01:03-DPB1*04:01	AAMQPRMLVTFDEELR	0.37240648	0.003317389
HLA-DPA1*01:03-DPB1*04:01	SNEYKGMPGGRNLYKI	0.15255083	0.00115303
HLA-DPA1*01:03-DPB1*04:01	LFCDFGEEMILTDSNG	0.23041867	0.000548365
HLA-DPA1*01:03-DPB1*04:01	EPPDGWEINPGGPAEQ	0.047233436	0.17755182
HLA-DPA1*01:03-DPB1*04:01	RLQKRGTGGVDTAATG	0.017668646	0.002760322
HLA-DPA1*01:03-DPB1*04:01	GVRPFGVSLLICGWNE	0.44080937	0.001175531
HLA-DPA1*01:03-DPB1*04:01	WFKDFLPVDTSNNNGR	0.15507635	0.003183408
HLA-DPA1*01:03-DPB1*04:01	GYKHIHYIKDTVENAI	0.14505538	0.17993066
HLA-DPA1*01:03-DPB1*04:01	NPTLILAAFCLGIASA	0.28512937	0.004583997
HLA-DPA1*01:03-DPB1*04:01	WSTLLRTVYSVLHTTP	0.5600945	0.005596942
HLA-DPA1*01:03-DPB1*04:01	VGPEGRLQQVPELKNR	0.09908661	0.012266416
HLA-DPA1*01:03-DPB1*04:01	VVGLCTGQIKTGAPCR	0.023367714	0.002880927
HLA-DPA1*01:03-DPB1*04:01	DDLTVTNPKRIERAVE	0.058711264	0.26030174
HLA-DPA1*01:03-DPB1*04:01	LQAHGRRKPQIICYPE	0.071847156	0.005384517
HLA-DPA1*01:03-DPB1*04:01	VERFSEVFCSVQRLSQ	0.55747503	0.003154726
HLA-DPA1*01:03-DPB1*04:01	CKLDYDEDASAMLKEV	0.1699977	0.007414156
HLA-DPA1*01:03-DPB1*04:01	VNSHFRDGMQALYKVK	0.20149472	0.040963225
HLA-DPA1*01:03-DPB1*04:01	FREDPDPRKVNLGVGA	0.010298909	0.004857628
HLA-DPA1*01:03-DPB1*04:01	GGALLWRRMRSGLPAP	0.16083452	0.03342328
HLA-DPA1*01:03-DPB1*04:01	TTSRNLARAMCMKNLK	0.17747208	0.003155278
HLA-DPA1*01:03-DPB1*04:01	SGGGGGGGSSRPPAPQ	0.027836014	0.0322813
HLA-DPA1*01:03-DPB1*04:01	MAISGVPVLGFFIIAV	0.37225845	0.002897624
HLA-DPA1*01:03-DPB1*04:01	ELTGLKALYETELADA	0.30475384	0.023766566
HLA-DPA1*01:03-DPB1*04:01	MPLDETIQNPPMETLY	0.1212859	0.001258016
HLA-DPA1*01:03-DPB1*04:01	SLPVLVVVLSIVLEGP	0.31281623	0.002496864
HLA-DPA1*01:03-DPB1*04:01	DRMPLPSPTESRHSLS	0.0678989	0.001444808
HLA-DPA1*01:03-DPB1*04:01	YTELEAIMYALGVGAS	0.271045	0.003101201
HLA-DPA1*01:03-DPB1*04:01	VKTDIRRISGLVTDVI	0.18744043	0.020092998
HLA-DPA1*01:03-DPB1*04:01	YIRTLCVHLGLLLGVG	0.26589078	0.001552704
HLA-DPA1*01:03-DPB1*04:01	EVRARQVKEMNPALGI	0.12881437	0.001431515
HLA-DPA1*01:03-DPB1*04:01	GTVIALLNVQDQDSGE	0.15415172	0.002064833
HLA-DPA1*01:03-DPB1*04:01	HFSLRVQSRANGVKYP	0.114529684	0.001310307
HLA-DPA1*01:03-DPB1*04:01	NDNPPVFPQASYSAYI	0.19026437	0.006889483
HLA-DPA1*01:03-DPB1*04:01	FSAVLLGWGSLLIMLK	0.5245101	0.004173942
HLA-DPA1*01:03-DPB1*04:01	FAPSGFCTIPEGGICR	0.3444021	0.006069388
HLA-DPA1*01:03-DPB1*04:01	AAGRVVVRRLAVRRFG	0.33479542	0.038713403
HLA-DPA1*01:03-DPB1*04:01	FHDHALMIIFLICFLV	0.17232427	0.002190201
HLA-DPA1*01:03-DPB1*04:01	PFKQLHNRRLLWHGSR	0.24051899	0.000836637
HLA-DPA1*01:03-DPB1*04:01	SDEPLKECHINECLVN	0.1688567	0.092223346
HLA-DPA1*01:03-DPB1*04:01	PLHLAASWGLEETVQC	0.24452974	0.01169469
HLA-DPA1*01:03-DPB1*04:01	KVYLLSLLLIGFWDCV	0.49260643	0.000726811
HLA-DPA1*01:03-DPB1*04:01	LVLSVIILILGLIIWL	0.14756742	0.002124026
HLA-DPA1*01:03-DPB1*04:01	YLVMQRLFPRIPHMKD	0.54041916	0.015267166
HLA-DPA1*01:03-DPB1*04:01	LAGSHFSANWIFALAG	0.5501432	0.010999629
HLA-DPA1*01:03-DPB1*04:01	MSKQRERQLRRRALHP	0.082167074	0.000897688
HLA-DPA1*01:03-DPB1*04:01	STQPRPDSWGEDNWEG	0.017711736	0.027960386
HLA-DPA1*01:03-DPB1*04:01	DREGSDATGDGTKEKP	0.001518101	0.003938086
HLA-DPA1*01:03-DPB1*04:01	FLIALVGLIGAVKHHQ	0.29286772	0.007776734
HLA-DPA1*01:03-DPB1*04:01	LVIFVNDINDHPPVFS	0.093890354	0.00363053
HLA-DPA1*01:03-DPB1*04:01	DFRNRGMTALLKVSSC	0.2716674	0.000891085
HLA-DPA1*01:03-DPB1*04:01	GKGAKGFTPIPGTIEM	0.15130608	0.019497268
HLA-DPA1*01:03-DPB1*04:01	MPMPMPSANTPFSYPL	0.19896302	0.002782529
HLA-DPA1*01:03-DPB1*04:01	HRRDSNPFTEIAMSSC	0.2584459	0.001180721
HLA-DPA1*01:03-DPB1*04:01	SIAGLLYALVQLGQPC	0.5064676	0.003576485
HLA-DPA1*01:03-DPB1*04:01	VVENMTRAHFPLDVQW	0.19935994	0.006877893
HLA-DPA1*01:03-DPB1*04:01	ALRVTPGLGVVAVLLL	0.26899636	0.00620304
HLA-DPA1*01:03-DPB1*04:01	PQPHIQWLKHIEVNGS	0.1543592	0.03272489
HLA-DPA1*01:03-DPB1*04:01	DCWRQQAECRQQRAIP	0.0664124	0.000734244
HLA-DPA1*01:03-DPB1*04:01	VSEILSALERRVLDSE	0.28509378	0.12358441
HLA-DPA1*01:03-DPB1*04:01	VREFAKEIDVSFVKIE	0.420487	0.016606655
HLA-DPA1*01:03-DPB1*04:01	GCEQLQEVLEGFNMAK	0.32241246	0.000955375
HLA-DPA1*01:03-DPB1*04:01	KPDYEPVENTDEAQKK	0.013832018	0.55047
HLA-DPA1*01:03-DPB1*04:01	WHVLSVTQALGSSEST	0.1982427	0.006341571
HLA-DPA1*01:03-DPB1*04:01	TPGFPSFNHTQFPPSR	0.43989366	0.04897571
HLA-DPA1*01:03-DPB1*04:01	FECFDSVTSILFLVSS	0.6204499	0.000550344
HLA-DPA1*01:03-DPB1*04:01	RAVRCHSLTPNFLQMQ	0.4444107	0.002064259
HLA-DPA1*01:03-DPB1*04:01	SFLMKPINKCIGRNMT	0.27984917	0.001812634
HLA-DPA1*01:03-DPB1*04:01	AEVTLAILLFVYEQKL	0.51601136	0.00198592
HLA-DPA1*01:03-DPB1*04:01	RVGMVETNSQDRPVDD	0.00338817	0.026565041
HLA-DPA1*01:03-DPB1*04:01	AHFANVTQIEDAVSLW	0.19477059	0.001650184
HLA-DPA1*01:03-DPB1*04:01	VLGFFIIAVLMSAQES	0.2923711	0.001836291
HLA-DPA1*01:03-DPB1*04:01	GCNGPVVGTRYKCSVC	0.19694072	0.002636407
HLA-DPA1*01:03-DPB1*04:01	AHAKEDPLLTPVPASE	0.053655326	0.002248579
HLA-DPA1*01:03-DPB1*04:01	ASAAGKDWAFINTNIF	0.32323214	0.05505445
HLA-DPA1*01:03-DPB1*04:01	ESPVREEPGEDFPAAR	0.08774197	0.06468881
HLA-DPA1*01:03-DPB1*04:01	QIWSFGPRKCGPNILV	0.13839562	0.001974894
HLA-DPA1*01:03-DPB1*04:01	KECTKRHTDSIDRRFC	0.022474851	0.000360511
HLA-DPA1*01:03-DPB1*04:01	SINSISALCEATGADV	0.09550419	0.001364511
HLA-DPA1*01:03-DPB1*04:01	AQEMMTDLPSSFEEKS	0.18180022	0.08954408
HLA-DPA1*01:03-DPB1*04:01	AGLGELLRSLSNSTAR	0.15733558	0.00371392
HLA-DPA1*01:03-DPB1*04:01	PTTDEDDSEYEDCPEE	0.013283423	0.011902064
HLA-DPA1*01:03-DPB1*04:01	SLALRSELVVDKTKRK	0.18780775	0.047223262
HLA-DPA1*01:03-DPB1*04:01	KLQDLIHRSKMARCRG	0.18188071	0.027403772
HLA-DPA1*01:03-DPB1*04:01	GRDSITCLTCQGTGYI	0.1462104	0.003596655
HLA-DPA1*01:03-DPB1*04:01	RRPESQSQDPHLPAPH	0.020682517	0.056624036
HLA-DPA1*01:03-DPB1*04:01	GQPQAAPTPGAPQNRK	0.064158335	0.14129339
HLA-DPA1*01:03-DPB1*04:01	DAGNAAIDSLLNYETV	0.21076748	0.003249157
HLA-DPA1*01:03-DPB1*04:01	RRYNQSEAGSHTLQGM	0.06591299	0.006106042
HLA-DPA1*01:03-DPB1*04:01	DHERHSDHEHHSEHEH	0.023782518	0.036007367
HLA-DPA1*01:03-DPB1*04:01	VCLESAVELPKILCQE	0.25190037	0.000615351
HLA-DPA1*01:03-DPB1*04:01	NTPLDAIAQFRKHIDL	0.1111638	0.009523979
HLA-DPA1*01:03-DPB1*04:01	TGIFQYQQALANMQLQ	0.31572407	0.49847198
HLA-DPA1*01:03-DPB1*04:01	CLPKEWLTPAALQSSV	0.22302896	0.000627978
HLA-DPA1*01:03-DPB1*04:01	ALVVSGGCCGSDYKQY	0.09947431	0.000856187
HLA-DPA1*01:03-DPB1*04:01	IAQFHIDYNNVSSAEG	0.13569836	0.5498638
HLA-DPA1*01:03-DPB1*04:01	AMFNPEERSCSLEGNP	0.09168749	0.000626148
HLA-DPA1*01:03-DPB1*04:01	FMIGYLGYCKGVEPKT	0.26058134	0.002908145
HLA-DPA1*01:03-DPB1*04:01	SGIIVTLAGVYLSDGA	0.4249044	0.006912702
HLA-DPA1*01:03-DPB1*04:01	RTVSRVSHPVSKARKP	0.1573077	0.00658189
HLA-DPA1*01:03-DPB1*04:01	PDAMPLPGVGEELKQA	0.08057865	0.00316129
HLA-DPA1*01:03-DPB1*04:01	VEEWQHRAKEAQDDLV	0.02098818	0.010218391
HLA-DPA1*01:03-DPB1*04:01	HEGSKKKAAARDVTLE	0.07727352	0.013048728
HLA-DPA1*01:03-DPB1*04:01	NGVEAEEWGKFLHTKN	0.32596284	0.2177686
HLA-DPA1*01:03-DPB1*04:01	EACGTSVIVGVPPDSQ	0.053446814	0.000613192
HLA-DPA1*01:03-DPB1*04:01	SRWCHDNGVNYKIGEK	0.0658825	0.0046452
HLA-DPA1*01:03-DPB1*04:01	HMTHHPISDHEATLRC	0.04107235	0.71202785
HLA-DPA1*01:03-DPB1*04:01	VVYALLNLYEHHHSAH	0.34673622	0.004857096
HLA-DPA1*01:03-DPB1*04:01	MAFFERRYQERMKMEK	0.25707826	0.005061593
HLA-DPA1*01:03-DPB1*04:01	GGKWEEIHKAVCLAKW	0.25195888	0.002901541
HLA-DPA1*01:03-DPB1*04:01	RIAVRGLAPEQRVTLR	0.09456055	0.013699053
HLA-DPA1*01:03-DPB1*04:01	ELLGKWKPMDVEDSLE	0.13030778	0.002157443
HLA-DPA1*01:03-DPB1*04:01	IGTVGLTEDEAIHKYG	0.028552216	0.031499263
HLA-DPA1*01:03-DPB1*04:01	AYSRLYQSLEFPSSCL	0.5672873	0.000643792
HLA-DPA1*01:03-DPB1*04:01	GQRCGVEVTSMKAMED	0.096212216	0.001169648
HLA-DPA1*01:03-DPB1*04:01	SIATTTTTTTESVEEV	0.03742719	0.036344938
HLA-DPA1*01:03-DPB1*04:01	DSMPAASSVKKPFGLR	0.10797488	0.007315814
HLA-DPA1*01:03-DPB1*04:01	TMFGYIICGVLLGPSG	0.34304586	0.000968484
HLA-DPA1*01:03-DPB1*04:01	VQLGQPCDCLPPLRAA	0.12704946	0.000626345
HLA-DPA1*01:03-DPB1*04:01	QPNLTVSWDPRISSEQ	0.07898063	0.028273072
HLA-DPA1*01:03-DPB1*04:01	WASRRREQLLREMQQM	0.14970686	0.003046004
HLA-DPA1*01:03-DPB1*04:01	NQSEAGSHTLQRMYGC	0.06202288	0.002065056
HLA-DPA1*01:03-DPB1*04:01	CWALGFYPAEITLTWQ	0.35764295	0.00043238
HLA-DPA1*01:03-DPB1*04:01	KTHMTHHPISDHEATL	0.048784155	0.9123124
HLA-DPA1*01:03-DPB1*04:01	GWVRTRWALLLLFWLG	0.367065	0.000709757
HLA-DPA1*01:03-DPB1*04:01	LSAYDLVLAEDEEMNR	0.16833092	0.018890457
HLA-DPA1*01:03-DPB1*04:01	PMDKFTLSNLILGYTP	0.4131218	0.004895878
HLA-DPA1*01:03-DPB1*04:01	YMTLLMIAFGLLWGHL	0.2841628	0.00162923
HLA-DPA1*01:03-DPB1*04:01	HRLHLAGFSSVRYAQG	0.60237384	0.013938081
HLA-DPA1*01:03-DPB1*04:01	GLIATGMFQFWPHSIE	0.6181923	0.005862334
HLA-DPA1*01:03-DPB1*04:01	VPYMANVYLIKGKTLR	0.47865802	0.2679653
HLA-DPA1*01:03-DPB1*04:01	ILDSEETRAAAPQAWA	0.07214643	0.006653239
HLA-DPA1*01:03-DPB1*04:01	TTRISYFTFIGTPVQA	0.62415975	0.09076737
HLA-DPA1*01:03-DPB1*04:01	ASAKLWDVREGMCRQT	0.09542201	0.003642165
HLA-DPA1*01:03-DPB1*04:01	IAALMLYRHKKSKFTD	0.20813547	0.0042716
HLA-DPA1*01:03-DPB1*04:01	SPLLFPGKVTVDQVTD	0.08799564	0.14895375
HLA-DPA1*01:03-DPB1*04:01	EMDGDKNSIFHDIDGS	0.14642055	0.00705843
HLA-DPA1*01:03-DPB1*04:01	AVMPHPERAVRPWQWA	0.08791425	0.0011175
HLA-DPA1*01:03-DPB1*04:01	FDTAKSKLSQNNFALG	0.24506742	0.030645464
HLA-DPA1*01:03-DPB1*04:01	CQRRIVGVRYQCSLCP	0.40597895	0.001087888
HLA-DPA1*01:03-DPB1*04:01	LRGICYFFIEVECSNK	0.39667788	0.000564551
HLA-DPA1*01:03-DPB1*04:01	QNKDGKLTKEEIVDKY	0.037494782	0.13857941
HLA-DPA1*01:03-DPB1*04:01	QRESLGAKKHDFAIIR	0.2491365	0.1497258
HLA-DPA1*01:03-DPB1*04:01	VREEEIEELDTLLSNF	0.17042015	0.024747863
HLA-DPA1*01:03-DPB1*04:01	EKVCSNDNKTFDSSCH	0.044629883	0.002310293
HLA-DPA1*01:03-DPB1*04:01	KLWCSTTADYDRDHEW	0.11572893	0.002476984
HLA-DPA1*01:03-DPB1*04:01	ASIVSLLLEQNIDVSS	0.31246585	0.002255786
HLA-DPA1*01:03-DPB1*04:01	IILIIIIGTGCDRTSQ	0.11628517	0.000625101
HLA-DPA1*01:03-DPB1*04:01	EWLKDTCGANAKQSRD	0.070417084	0.00602059
HLA-DPA1*01:03-DPB1*04:01	SWRRAARAFRGFLLLL	0.46234888	0.000976834
HLA-DPA1*01:03-DPB1*04:01	ASVININPNTTHSTGS	0.015596955	0.026517864
HLA-DPA1*01:03-DPB1*04:01	VMYFLTAIFGYLTFYD	0.7185106	0.005654336
HLA-DPA1*01:03-DPB1*04:01	IALGNNVSINIEVDPR	0.10610519	0.06556061
HLA-DPA1*01:03-DPB1*04:01	RLDRNNSKGYMKLENK	0.06576569	0.029393489
HLA-DPA1*01:03-DPB1*04:01	VCPRNLWLLQPLTVLL	0.50453377	0.002201525
HLA-DPA1*01:03-DPB1*04:01	RKYKGISSRIPVSSGF	0.23467754	0.001650343
HLA-DPA1*01:03-DPB1*04:01	KVCREFTEREQGEVRF	0.061504662	0.000569601
HLA-DPA1*01:03-DPB1*04:01	TNPFDQDVEKATSEMN	0.022421595	0.007147999
HLA-DPA1*01:03-DPB1*04:01	TIVNIVTNRDNAQRQD	0.02517945	0.7017468
HLA-DPA1*01:03-DPB1*04:01	QIDSGSNLTTDLIVQR	0.11770539	0.024513502
HLA-DPA1*01:03-DPB1*04:01	EKAVPNVANLVEADYS	0.06633946	0.003463042
HLA-DPA1*01:03-DPB1*04:01	DSSQSSIGHEDDGWTT	0.00596661	0.004122885
HLA-DPA1*01:03-DPB1*04:01	DVWYIYHFCKAKIKGY	0.31189853	0.040377278
HLA-DPA1*01:03-DPB1*04:01	KLTSGKHPNCRYKEKR	0.033227924	0.006518553
HLA-DPA1*01:03-DPB1*04:01	AVCLLPGSLALPLPQE	0.33300352	0.000959804
HLA-DPA1*01:03-DPB1*04:01	GEEKGTSSPDYRHYLR	0.06346591	0.007652371
HLA-DPA1*01:03-DPB1*04:01	CDLFLTAIITVIFFTV	0.2878348	0.00048051
HLA-DPA1*01:03-DPB1*04:01	AVVTGAVVAAVMWRKK	0.29587308	0.1908123
HLA-DPA1*01:03-DPB1*04:01	CRRGTQIVLLGLVTAA	0.21915197	0.000630201
HLA-DPA1*01:03-DPB1*04:01	VTLYYEALCGGCRAFL	0.28267398	0.000979639
HLA-DPA1*01:03-DPB1*04:01	PNDCHGQGRCVNGQCV	0.013790204	0.000959655
HLA-DPA1*01:03-DPB1*04:01	VQPTLILQDGDVINLG	0.16752894	0.06713708
HLA-DPA1*01:03-DPB1*04:01	CSNEPYFGSLTALVCQ	0.35881045	0.000973174
HLA-DPA1*01:03-DPB1*04:01	LSLILEYTWLEAVIFL	0.5053129	0.000898769
HLA-DPA1*01:03-DPB1*04:01	MDLGKPMKSVLVVALL	0.42114487	0.013377899
HLA-DPA1*01:03-DPB1*04:01	PGSRVLARLDRDSLVH	0.15652849	0.015713906
HLA-DPA1*01:03-DPB1*04:01	IGQLTIQTGSSTKPVE	0.06537996	0.23346758
HLA-DPA1*01:03-DPB1*04:01	YGDSEFTVQSTTGHCV	0.1379072	0.000623214
HLA-DPA1*01:03-DPB1*04:01	GLHLLTVALESAPVAQ	0.27440777	0.023302611
HLA-DPA1*01:03-DPB1*04:01	GKVRQYFIEAHEIQWD	0.37085402	0.30413932
HLA-DPA1*01:03-DPB1*04:01	TYRTIYRTAYRRSPGL	0.39543632	0.020776968
HLA-DPA1*01:03-DPB1*04:01	ESGLFKAKQCNGTSMC	0.089622594	0.002544657
HLA-DPA1*01:03-DPB1*04:01	EINPASQTNMNDLFQV	0.10268327	0.003329353
HLA-DPA1*01:03-DPB1*04:01	ATNSCKNFSELPLVMW	0.42363822	0.001764943
HLA-DPA1*01:03-DPB1*04:01	VSLLLILEPDKQEALI	0.2843002	0.001351894
HLA-DPA1*01:03-DPB1*04:01	FNKQILKYQNVTGFSN	0.31779593	0.03663843
HLA-DPA1*01:03-DPB1*04:01	QFGGNCDVDVSFMYLT	0.29927984	0.000431289
HLA-DPA1*01:03-DPB1*04:01	EQLLTLASILREDGKV	0.28656882	0.012786907
HLA-DPA1*01:03-DPB1*04:01	DQPDLPELLHLEAMCH	0.14721428	0.001895748
HLA-DPA1*01:03-DPB1*04:01	PTAAWSPPPAAVLRLC	0.14583948	0.001927296
HLA-DPA1*01:03-DPB1*04:01	KNKDEKLTKEEILENW	0.18081711	0.12894276
HLA-DPA1*01:03-DPB1*04:01	KDVNGPEPLNSRSNKL	0.04840575	0.008514618
HLA-DPA1*01:03-DPB1*04:01	RTLSSSTQATLEIDSL	0.24665695	0.006808051
HLA-DPA1*01:03-DPB1*04:01	RITLEEYRNVVEELLS	0.38297555	0.005522399
HLA-DPA1*01:03-DPB1*04:01	HAHHLSILPSCRRYIR	0.2311786	0.000918099
HLA-DPA1*01:03-DPB1*04:01	MLRSQLLLLACVHNYQ	0.3343837	0.002387254
HLA-DPA1*01:03-DPB1*04:01	VQHNGSLKLENTMELY	0.19676079	0.00265431
HLA-DPA1*01:03-DPB1*04:01	TICHDAEYVNVTAEDL	0.26636583	0.001267764
HLA-DPA1*01:03-DPB1*04:01	ELPWPHEKVDGALCME	0.08325889	0.000751304
HLA-DPA1*01:03-DPB1*04:01	AMFHYFQVPDRLGILT	0.4586168	0.011722611
HLA-DPA1*01:03-DPB1*04:01	TIEIKDRLQLRVLLRR	0.29366562	0.005821153
HLA-DPA1*01:03-DPB1*04:01	RLLDYVPIGPRFSNLV	0.40582815	0.004415531
HLA-DPA1*01:03-DPB1*04:01	CLKLPGGSSLAALTVT	0.22422613	0.00091071
HLA-DPA1*01:03-DPB1*04:01	SCMAVLTVTLMVLSSP	0.4269887	0.001316177
HLA-DPA1*01:03-DPB1*04:01	WRARSESAQSKMLSGV	0.1037557	0.00639839
HLA-DPA1*01:03-DPB1*04:01	FPGGSCMAALTVTLMV	0.30025586	0.00135048
HLA-DPA1*01:03-DPB1*04:01	DADPACLTWIYHSHVD	0.24889447	0.003630485
HLA-DPA1*01:03-DPB1*04:01	IDNEALYDICFRTLKL	0.48168904	0.11830322
HLA-DPA1*01:03-DPB1*04:01	CATCQEIRRTKLSALF	0.3807453	0.000627489
HLA-DPA1*01:03-DPB1*04:01	VRARSPECLDLLVDSG	0.12582083	0.000831944
HLA-DPA1*01:03-DPB1*04:01	YSVNGEPVNGRHTLGE	0.052866552	0.002652818
HLA-DPA1*01:03-DPB1*04:01	SVTISVQALQVTWNII	0.39106256	0.001913053
HLA-DPA1*01:03-DPB1*04:01	QQLRSKLEKAEKERNE	0.056714002	0.01609129
HLA-DPA1*01:03-DPB1*04:01	DVTYEKHKNGGLIKGR	0.11704455	0.015194749
HLA-DPA1*01:03-DPB1*04:01	ADCVLERDGSRSCVCA	0.067326106	0.000952305
HLA-DPA1*01:03-DPB1*04:01	PNWVVLNQGMEIVQTM	0.30347064	0.001952802
HLA-DPA1*01:03-DPB1*04:01	LDEVAEEQTQLFRCPE	0.13820131	0.005657981
HLA-DPA1*01:03-DPB1*04:01	VTVFLHHPNNQTLSVN	0.26131406	0.25572568
HLA-DPA1*01:03-DPB1*04:01	FSVLVKIMFDYGLREL	0.43571222	0.002888627
HLA-DPA1*01:03-DPB1*04:01	LQEIVEGMKQKMWSIE	0.11912353	0.003946463
HLA-DPA1*01:03-DPB1*04:01	AEQVLPQALYLSNMRK	0.38277504	0.23795119
HLA-DPA1*01:03-DPB1*04:01	IGAVVAAVMCRRKSSG	0.09781924	0.011686543
HLA-DPA1*01:03-DPB1*04:01	CNGSQITGSSNITVYR	0.11815775	0.001314361
HLA-DPA1*01:03-DPB1*04:01	DCGDNSDESHCEMHQC	0.014796209	0.002098955
HLA-DPA1*01:03-DPB1*04:01	ELDCYPTEEPAPQATN	0.022493431	0.001146875
HLA-DPA1*01:03-DPB1*04:01	SEAGSHTLQRMYGCDL	0.11754852	0.002197136
HLA-DPA1*01:03-DPB1*04:01	HMTHHPISDHEATLRC	0.04107235	0.71202785
HLA-DPA1*01:03-DPB1*04:01	GRITEEFLGKYLSTTP	0.5337163	0.09229342
HLA-DPA1*01:03-DPB1*04:01	FRNRGMTALLKVSSCD	0.18593988	0.00110814
HLA-DPA1*01:03-DPB1*04:01	CKCHKDETVTIETVFP	0.14518365	0.000677184
HLA-DPA1*01:03-DPB1*04:01	QLCHLWLQTLREMLEK	0.43771404	0.000819161
HLA-DPA1*01:03-DPB1*04:01	PSGPAGSLTSVEFCGG	0.2650594	0.001638876
HLA-DPA1*01:03-DPB1*04:01	MPSSVSWGILLLAGLC	0.37551105	0.001954232
HLA-DPA1*01:03-DPB1*04:01	RWTAQGARPHPFQNMP	0.16881579	0.00203166
HLA-DPA1*01:03-DPB1*04:01	NHTASILDRMQADFKC	0.06358259	0.000937064
HLA-DPA1*01:03-DPB1*04:01	IIFCVALSAYDLVLAE	0.5114724	0.000978134
HLA-DPA1*01:03-DPB1*04:01	YAWLPLMKHDQIASQE	0.2688069	0.020495813
HLA-DPA1*01:03-DPB1*04:01	MATTGGTNLRDDIMRL	0.041871462	0.02093145
HLA-DPA1*01:03-DPB1*04:01	DGVNWFRCECAPGFAG	0.19340199	0.039750658
HLA-DPA1*01:03-DPB1*04:01	HFHQFYCYLVYEFDKF	0.6078008	0.003513203
HLA-DPA1*01:03-DPB1*04:01	LQKMPLGKLSKRQIQA	0.15069479	0.034651514
HLA-DPA1*01:03-DPB1*04:01	CGPALSQQWKFTLNLQ	0.3499374	0.002153574
HLA-DPA1*01:03-DPB1*04:01	DDRLTLSFASRTHTLK	0.32906866	0.13569741
HLA-DPA1*01:03-DPB1*04:01	HFGNAKCNGYCNECFQ	0.21099822	0.00104576
HLA-DPA1*01:03-DPB1*04:01	AGIVYAQRRLKKIGIF	0.24762703	0.004863847
HLA-DPA1*01:03-DPB1*04:01	LRKDTTFLESDCDEQL	0.22552063	0.005781704
HLA-DPA1*01:03-DPB1*04:01	ICYFFIEVECSNKDLH	0.20506333	0.000572716
HLA-DPA1*01:03-DPB1*04:01	GLRRSRAFLALLGSLL	0.57905203	0.002112699
HLA-DPA1*01:03-DPB1*04:01	SVNTQPLCHECSERRQ	0.0434698	0.002542778
HLA-DPA1*01:03-DPB1*04:01	HEATLRCWALGFYPAE	0.42737633	0.2254154
HLA-DPA1*01:03-DPB1*04:01	QDTELVETRPAGDGTF	0.0176324	0.1002491
HLA-DPA1*01:03-DPB1*04:01	CWALGFYPAEITLTWQ	0.35764295	0.00043238
HLA-DPA1*01:03-DPB1*04:01	DNTSSLGPPSMPVHYD	0.059483048	0.007012512
HLA-DPA1*01:03-DPB1*04:01	ASSCRLLFCLLISATV	0.26434338	0.001031548
HLA-DPA1*01:03-DPB1*04:01	FTDDTHGYAVNEDDVA	0.029189536	0.11038794
HLA-DPA1*01:03-DPB1*04:01	LVIAVAIATVIVISLV	0.1632653	0.002463224
HLA-DPA1*01:03-DPB1*04:01	MVEQYSNYSVNGEPVN	0.114987805	0.15858226
HLA-DPA1*01:03-DPB1*04:01	TFLIQLERRKGVQSSG	0.17185166	0.001007325
HLA-DPA1*01:03-DPB1*04:01	KSDVKFEDRFDKYLDP	0.289586	0.02114121
HLA-DPA1*01:03-DPB1*04:01	KEVLRRRLATPNTCPN	0.06969902	0.001324957
HLA-DPA1*01:03-DPB1*04:01	SEFKEFSQSFDAAMKG	0.4154339	0.12947083
HLA-DPA1*01:03-DPB1*04:01	GHQGPITGIHCHAAVG	0.05336547	0.01428927
HLA-DPA1*01:03-DPB1*04:01	MAISGVPVLGFFIIAV	0.37225845	0.002897624
HLA-DPA1*01:03-DPB1*04:01	SLRNLNIINTHAYNQP	0.17250824	0.00918478
HLA-DPA1*01:03-DPB1*04:01	GVPVLGFFIIAVLMSA	0.2943987	0.002101557
HLA-DPA1*01:03-DPB1*04:01	VTSLLGELQESQSRLE	0.088552915	0.006944371
HLA-DPA1*01:03-DPB1*04:01	FVPDANSPSSTLRLSS	0.06425884	0.002572304
HLA-DPA1*01:03-DPB1*04:01	ATSIEPIRDFLAIVFF	0.47089657	0.001503791
HLA-DPA1*01:03-DPB1*04:01	GVRARYERELRELHED	0.17223512	0.006536932
HLA-DPA1*01:03-DPB1*04:01	TTAQNIMFYDMGSGST	0.14311534	0.005955034
HLA-DPA1*01:03-DPB1*04:01	VESHWKVCPMCSEQFP	0.22007796	0.000793338
HLA-DPA1*01:03-DPB1*04:01	QMCLAKEAGADDILDI	0.12319496	0.000550355
HLA-DPA1*01:03-DPB1*04:01	EDEEIKERIDTLKNDN	0.026862305	0.16803494
HLA-DPA1*01:03-DPB1*04:01	GAPQDGIRINVTTLKD	0.057249434	0.011996015
HLA-DPA1*01:03-DPB1*04:01	RRKDINTTAQNIMFYD	0.211798	0.013386881
HLA-DPA1*01:03-DPB1*04:01	VLHINTTKNNPVMSLQ	0.13254516	0.004292089
HLA-DPA1*01:03-DPB1*04:01	LPLKWSLATMSFLLSS	0.74326426	0.07097553
HLA-DPA1*01:03-DPB1*04:01	MAGLPRRIIKETQRLL	0.1668267	0.003288296
HLA-DPA1*01:03-DPB1*04:01	LMCHCGKGAKGFTPIP	0.09996314	0.001126852
HLA-DPA1*01:03-DPB1*04:01	FEVKVGTECGNQKVRA	0.068187565	0.001818257
HLA-DPA1*01:03-DPB1*04:01	ERGKVGEAATFTVDCS	0.12997404	0.003502809
HLA-DPA1*01:03-DPB1*04:01	LNKCEVSHRRAFHGWN	0.09039526	0.002041564
HLA-DPA1*01:03-DPB1*04:01	SCGTYLRVRQPPPRPF	0.13514853	0.002245193
HLA-DPA1*01:03-DPB1*04:01	GSYEALSGGSTSEGFE	0.14988442	0.010989694
HLA-DPA1*01:03-DPB1*04:01	SSDMSAHVTSPSGRVT	0.0239268	0.009218033
HLA-DPA1*01:03-DPB1*04:01	QSIPWNLERITPPRYR	0.18240872	0.00880066
HLA-DPA1*01:03-DPB1*04:01	QSFQENYAGIFHFQFW	0.50517166	0.003098
HLA-DPA1*01:03-DPB1*04:01	SNYLIVLGSQRRRNPA	0.28571162	0.08579423
HLA-DPA1*01:03-DPB1*04:01	KRDPEDPSAVALKEPW	0.045963313	0.005918914
HLA-DPA1*01:03-DPB1*04:01	SAGRLYRTLKGHRWKK	0.24301068	0.017344404
HLA-DPA1*01:03-DPB1*04:01	LTWLVSLFGELSLVSA	0.6860488	0.001653967
HLA-DPA1*01:03-DPB1*04:01	LGFFIIAVLMSAQESW	0.29117486	0.001411724
HLA-DPA1*01:03-DPB1*04:01	IQFLSEAQDDPQKRKP	0.11040204	0.005705379
HLA-DPA1*01:03-DPB1*04:01	NMTLLFSFAQAVACAE	0.31862035	0.000864712
HLA-DPA1*01:03-DPB1*04:01	SQAARTPGDRTGTSKC	0.005196159	0.0005011
HLA-DPA1*01:03-DPB1*04:01	KIVKFPRESFDPSAFL	0.31742617	0.009854286
HLA-DPA1*01:03-DPB1*04:01	TSKWPAVWVKISSSWV	0.27359357	0.001517343
HLA-DPA1*01:03-DPB1*04:01	DEEWLSQVEIVTHTGP	0.096176066	0.054375816
HLA-DPA1*01:03-DPB1*04:01	VPRFCADHPFLFFIQH	0.45930353	0.5312179
HLA-DPA1*01:03-DPB1*04:01	KLPKFWEGDFHRDMEA	0.35143277	0.43585974
HLA-DPA1*01:03-DPB1*04:01	TFRCILATLLAVGNFL	0.42185038	0.00053677
HLA-DPA1*01:03-DPB1*04:01	GMFTELAILYSKFKPQ	0.5182779	0.011216257
HLA-DPA1*01:03-DPB1*04:01	GVLQATRTFHTGQPHL	0.14892843	0.008024504
HLA-DPA1*01:03-DPB1*04:01	QLLSDYKEKQMLKISS	0.24190682	0.006033009
HLA-DPA1*01:03-DPB1*04:01	CCHCFPCCRGSGKSNV	0.037741352	0.000505738
HLA-DPA1*01:03-DPB1*04:01	EYCISSDDLFSLPYCP	0.40888718	0.000791963
HLA-DPA1*01:03-DPB1*04:01	TKECQALEGRARAASE	0.037370127	0.000630757
HLA-DPA1*01:03-DPB1*04:01	VSKICPVETLVEEAIQ	0.16584438	0.01341303
HLA-DPA1*01:03-DPB1*04:01	GNKVQQYHRALVAVLL	0.45598322	0.092857644
HLA-DPA1*01:03-DPB1*04:01	NYSKYQSVSLLDKKSG	0.32434428	0.27032617
HLA-DPA1*01:03-DPB1*04:01	LAIGAAFSAGLTGGIS	0.15559584	0.008029588
HLA-DPA1*01:03-DPB1*04:01	LRSKMGKWCRHCFPCC	0.14552335	0.001401223
HLA-DPA1*01:03-DPB1*04:01	DEATKRSLLNKKKKEA	0.01525652	0.003412447
HLA-DPA1*01:03-DPB1*04:01	SFHSRKGCAFQEKPPM	0.20915323	0.00121222
HLA-DPA1*01:03-DPB1*04:01	LKIVADFSASVKKPHT	0.20031191	0.016710931
HLA-DPA1*01:03-DPB1*04:01	FRIGAGASKLKKLKAA	0.11819377	0.005448727
HLA-DPA1*01:03-DPB1*04:01	LWVLGLCCVLLTFGSV	0.27838323	0.000855833
HLA-DPA1*01:03-DPB1*04:01	DEDEYEMESPNITDTM	0.048821695	0.040160555
HLA-DPA1*01:03-DPB1*04:01	RMFRLLDENKDSLINF	0.17670764	0.06782959
HLA-DPA1*01:03-DPB1*04:01	CRQWLQPELHTKEQIL	0.18745571	0.000634466
HLA-DPA1*01:03-DPB1*04:01	LATMSFLLSSLLALLT	0.76847905	0.007150248
HLA-DPA1*01:03-DPB1*04:01	FRRKDINTTAQNIMFY	0.20395707	0.005955081
HLA-DPA1*01:03-DPB1*04:01	DATWSPLNHSLLTTVG	0.38285977	0.008693553
HLA-DPA1*01:03-DPB1*04:01	RDELLQVLRMMVGVNI	0.29841775	0.004023188
HLA-DPA1*01:03-DPB1*04:01	LRLYEQVSTPEIKVLN	0.24349283	0.02215817
HLA-DPA1*01:03-DPB1*04:01	SNLQSAIDILHSQVES	0.1721544	0.002659816
HLA-DPA1*01:03-DPB1*04:01	TTCIPSSGHSRHRYAL	0.08229395	0.000754291
HLA-DPA1*01:03-DPB1*04:01	FVANMLNKIFGESEPE	0.37020332	0.024408447
HLA-DPA1*01:03-DPB1*04:01	PVSRVVYNGKRTSSPR	0.05353564	0.00577907
HLA-DPA1*01:03-DPB1*04:01	SSPGPRLVFNRVNGRR	0.20860162	0.272272
HLA-DPA1*01:03-DPB1*04:01	PQVPNYNLTSSTLPQP	0.10325484	0.00698932
HLA-DPA1*01:03-DPB1*04:01	RGDKFVLRSAYSSCGM	0.35325336	0.003136441
HLA-DPA1*01:03-DPB1*04:01	SFLIPSLLLLVVFKAF	0.61873657	0.008325839
HLA-DPA1*01:03-DPB1*04:01	GLQNGEGQRGRMDRGN	0.007263157	0.003428698
HLA-DPA1*01:03-DPB1*04:01	IFAGKQLEDGRTLSDY	0.11996783	0.20009711
HLA-DPA1*01:03-DPB1*04:01	LLALLLATLLAAMLAL	0.24075489	0.001566284
HLA-DPA1*01:03-DPB1*04:01	GNASASSFFHQHGCST	0.22417574	0.001759372
HLA-DPA1*01:03-DPB1*04:01	MQPLCFNCPICDKIFP	0.1643127	0.000977115
HLA-DPA1*01:03-DPB1*04:01	KQTSNCVLEICAEQRN	0.1402081	0.000921624
HLA-DPA1*01:03-DPB1*04:01	SRVRTGRSIKGYTLPP	0.12953146	0.004868598
HLA-DPA1*01:03-DPB1*04:01	AGAGSLAAGFLLRPEP	0.30516264	0.065809
HLA-DPA1*01:03-DPB1*04:01	LGCGLESGPMALEQNL	0.09205273	0.000880279
HLA-DPA1*01:03-DPB1*04:01	VFRKFSRFPEALRLAL	0.5697821	0.003284165
HLA-DPA1*01:03-DPB1*04:01	QCACLEEVHLPNIKPG	0.13195704	0.002156572
HLA-DPA1*01:03-DPB1*04:01	NYGLETDNMKNLVLKL	0.17583834	0.009595283
HLA-DPA1*01:03-DPB1*04:01	WRRCRFRADNLNKLKN	0.33996207	0.025492454
HLA-DPA1*01:03-DPB1*04:01	TEPLKQECVSLADSKQ	0.119161	0.003097565
HLA-DPA1*01:03-DPB1*04:01	FGVFIHWGVFSVPAWG	0.62029076	0.029513393
HLA-DPA1*01:03-DPB1*04:01	DDLKLAASGEGGLQEL	0.08113959	0.002897888
HLA-DPA1*01:03-DPB1*04:01	LLVGCAVAVLAVHGAG	0.14337222	0.002323797
HLA-DPA1*01:03-DPB1*04:01	LLSRYEDTWAALHRRA	0.29931518	0.05567093
HLA-DPA1*01:03-DPB1*04:01	PLERLEKLLTKEQLKI	0.16703133	0.02062646
HLA-DPA1*01:03-DPB1*04:01	LDKKSGVINLTEEVLW	0.22967109	0.003943555
HLA-DPA1*01:03-DPB1*04:01	GRVVCKVPLGPDYTAI	0.11136451	0.000839227
HLA-DPA1*01:03-DPB1*04:01	PEELMVKTKDGYVEVS	0.08753096	0.021747917
HLA-DPA1*01:03-DPB1*04:01	APPLPPGSGSPGTPQA	0.03467615	0.017260015
HLA-DPA1*01:03-DPB1*04:01	PDGVKCSPGGPVETLS	0.036558766	0.00154795
HLA-DPA1*01:03-DPB1*04:01	KSNELFGSVIFKLPSN	0.85341954	0.91081697
HLA-DPA1*01:03-DPB1*04:01	LTFQNTNDEEFKMQIT	0.18730336	0.002759903
HLA-DPA1*01:03-DPB1*04:01	RKTSYIFQQPQHGPWQ	0.20675036	0.11970885
HLA-DPA1*01:03-DPB1*04:01	EQKVFLHFEEEEITFA	0.4824752	0.1922146
HLA-DPA1*01:03-DPB1*04:01	TECLQASQCTLLIPEG	0.33321255	0.002431729
HLA-DPA1*01:03-DPB1*04:01	WCCLGFIAFAYSVKSR	0.567247	0.00125929
HLA-DPA1*01:03-DPB1*04:01	PFEVKVGTECGNQKVR	0.10666827	0.001823729
HLA-DPA1*01:03-DPB1*04:01	YDMGSGSTVCTIVTYQ	0.19525336	0.001442425
HLA-DPA1*01:03-DPB1*04:01	VPTGPNNKPKLPVVIS	0.038410343	0.04795915
HLA-DPA1*01:03-DPB1*04:01	TVHLHQHEDILAKTFA	0.27023605	0.004263037
HLA-DPA1*01:03-DPB1*04:01	MRALWVLGLCCVLLTF	0.2994432	0.000821058
HLA-DPA1*01:03-DPB1*04:01	LRGRGGAVGGEKDPPP	0.022500515	0.003804393
HLA-DPA1*01:03-DPB1*04:01	TDDGFTDFKTADSVSP	0.082729235	0.04938939
HLA-DPA1*01:03-DPB1*04:01	GVGASIKDPKDLKFIY	0.07580392	0.04177281
HLA-DPA1*01:03-DPB1*04:01	FPPELMFRKMRGLSEF	0.27954	0.39991865
HLA-DPA1*01:03-DPB1*04:01	MAISGVPVLGFFIIAV	0.37225845	0.002897624
HLA-DPA1*01:03-DPB1*04:01	TSRNLARAMCMKNLKL	0.21003291	0.002889631
HLA-DPA1*01:03-DPB1*04:01	CKDCRFLPGGTLCRGK	0.15513895	0.000681907
HLA-DPA1*01:03-DPB1*04:01	SSRESRGGWDSRDDFN	0.035285946	0.003066906
HLA-DPA1*01:03-DPB1*04:01	LLALRGNQTMVEILCL	0.36540133	0.000719488
HLA-DPA1*01:03-DPB1*04:01	SPSQGPCCTAQCAFKS	0.082323454	0.001015647
HLA-DPA1*01:03-DPB1*04:01	LALQPGAASAAINASV	0.11680172	0.006086904
HLA-DPA1*01:03-DPB1*04:01	ATQALGRAAFGQGSGP	0.22542626	0.013369521
HLA-DPA1*01:03-DPB1*04:01	SSSDIVESSTSYIKIS	0.36286888	0.02648805
HLA-DPA1*01:03-DPB1*04:01	GPYHDKFENLNTVAEC	0.23750162	0.030814651
HLA-DPA1*01:03-DPB1*04:01	ELWEKNGAVIMAVRRP	0.24280466	0.008361396
HLA-DPA1*01:03-DPB1*04:01	CKENINDKNFPFWLWI	0.2368048	0.000367949
HLA-DPA1*01:03-DPB1*04:01	TKVPKKSLKPRTPRCA	0.062453486	0.001232481
HLA-DPA1*01:03-DPB1*04:01	IVEAKLKISDVNCAVH	0.07855347	0.08132369
HLA-DPA1*01:03-DPB1*04:01	PKGPLINSEFYTGWLD	0.57759684	0.035600446
HLA-DPA1*01:03-DPB1*04:01	GASQSVSSSYLAWYQQ	0.32421005	0.004804994
HLA-DPA1*01:03-DPB1*04:01	WYQQPPGTAPKLMIYE	0.1354632	0.001883022
HLA-DPA1*01:03-DPB1*04:01	CTPSSSDYSDLQRVKQ	0.10233536	0.001811395
HLA-DPA1*01:03-DPB1*04:01	YAIKGKPLEDLSVQQV	0.22656123	0.17277886
HLA-DPA1*01:03-DPB1*04:01	NRAVLLSSGQELCERI	0.31346568	0.012283209
HLA-DPA1*01:03-DPB1*04:01	CPNDGFGVYSNSYGPE	0.12830563	0.001685108
HLA-DPA1*01:03-DPB1*04:01	SAEDLLTCCGSMCGDG	0.067863226	0.0008465
HLA-DPA1*01:03-DPB1*04:01	PEKLWLQIPFFCGHSS	0.45101425	0.002536346
HLA-DPA1*01:03-DPB1*04:01	PSSKHCDGLRDCSDGS	0.001910741	0.000944439
HLA-DPA1*01:03-DPB1*04:01	QLDWPDPEEAFMITVK	0.17580046	0.009825877
HLA-DPA1*01:03-DPB1*04:01	QRDLELPSQEAPSFQG	0.04022823	0.003886262
HLA-DPA1*01:03-DPB1*04:01	DIYANIFIIKCSRETE	0.32198077	0.012887922
HLA-DPA1*01:03-DPB1*04:01	LLTLLGLWRTTPEAHA	0.15962006	0.00363342
HLA-DPA1*01:03-DPB1*04:01	HNPEEQLSSKDLVSCA	0.072619654	0.054887086
HLA-DPA1*01:03-DPB1*04:01	DMQTIEQESPIMAKPR	0.11581314	0.25184596
HLA-DPA1*01:03-DPB1*04:01	RLLLLSLLLLGAVPGP	0.32123592	0.002650745
HLA-DPA1*01:03-DPB1*04:01	KPPEIAHGYVEHSVRY	0.10866774	0.48602796
HLA-DPA1*01:03-DPB1*04:01	TLTKIIEARLKMYKHS	0.22936068	0.002632975
HLA-DPA1*01:03-DPB1*04:01	HHVSPADSGEYVCRVM	0.06344231	0.003239376
HLA-DPA1*01:03-DPB1*04:01	PFMELRVLENTKRSRR	0.29850855	0.001080713
HLA-DPA1*01:03-DPB1*04:01	EPGRVPTEDYMSHIIE	0.10391208	0.09803392
HLA-DPA1*01:03-DPB1*04:01	RALLSITDNSSSSDIV	0.109472655	0.005753852
HLA-DPA1*01:03-DPB1*04:01	PSKVQLDCRECPEGHV	0.01784106	0.001907782
HLA-DPA1*01:03-DPB1*04:01	GQGDVSIGIKCAPGVV	0.022075905	0.001400317
HLA-DPA1*01:03-DPB1*04:01	GIQVELYSFPRDPEIE	0.30479595	0.39017612
HLA-DPA1*01:03-DPB1*04:01	LGAVLLMDASARPANH	0.067713045	0.004047635
HLA-DPA1*01:03-DPB1*04:01	SLNSGWILTTTLVLSV	0.5535171	0.001755923
HLA-DPA1*01:03-DPB1*04:01	NPTLILAAFCLGIASA	0.28512937	0.004583997
HLA-DPA1*01:03-DPB1*04:01	MEESGWKLVHGDVFRP	0.34592548	0.15990773
HLA-DPA1*01:03-DPB1*04:01	HKSWGIDCLFEKLYLL	0.6197597	0.002087365
HLA-DPA1*01:03-DPB1*04:01	RWLALALALVAVAWVR	0.2942711	0.001396754
HLA-DPA1*01:03-DPB1*04:01	NGSQITGSSNITVYRL	0.17213324	0.036628466
HLA-DPA1*01:03-DPB1*04:01	GVKGMDGFCSRSQHSS	0.06974651	0.006124349
HLA-DPA1*01:03-DPB1*04:01	SCAAQRQGFEKKGPVS	0.03924707	0.0007281
HLA-DPA1*01:03-DPB1*04:01	QVNFRGFMRTLAHFRP	0.36615172	0.007299738
HLA-DPA1*01:03-DPB1*04:01	CCGSSLFLKQKYGAGY	0.32624546	0.000688984
HLA-DPA1*01:03-DPB1*04:01	TESPVREEPGEDFPAA	0.057290707	0.010825029
HLA-DPA1*01:03-DPB1*04:01	HMTHHPISDHEATLRC	0.04107235	0.71202785
HLA-DPA1*01:03-DPB1*04:01	EDKDKKEKKDKDKKEA	0.013856723	0.004919705
HLA-DPA1*01:03-DPB1*04:01	ETPEAPPESWTQLWFF	0.26711422	0.001854704
HLA-DPA1*01:03-DPB1*04:01	QTKAATVTKELRESSL	0.06834648	0.07435028
HLA-DPA1*01:03-DPB1*04:01	FSTRGTTLMKLTEDRE	0.13917041	0.021260476
HLA-DPA1*01:03-DPB1*04:01	EPKTECERLAGTESPV	0.027698627	0.002621238
HLA-DPA1*01:03-DPB1*04:01	NPSNPRVFFDVDIGGE	0.07536161	0.4064166
HLA-DPA1*01:03-DPB1*04:01	GMEEAEFLEAREDLAA	0.20812835	0.030187849
HLA-DPA1*01:03-DPB1*04:01	KMVNYIQMKLDLERET	0.3233093	0.028460165
HLA-DPA1*01:03-DPB1*04:01	STPDAVDKYLETPGDE	0.08077946	0.015574895
HLA-DPA1*01:03-DPB1*04:01	PRSGRGTGRGGGGGGG	0.034465156	0.001364326
HLA-DPA1*01:03-DPB1*04:01	KENIFQMARSQQRDVA	0.16913854	0.2730092
HLA-DPA1*01:03-DPB1*04:01	RGLDSRGLKVDLAQRL	0.1544595	0.06014567
HLA-DPA1*01:03-DPB1*04:01	DMVFMHVDEPGDTGFG	0.01767859	0.0750317
HLA-DPA1*01:03-DPB1*04:01	FTPPASGGPRLPSMTG	0.04753622	0.005613779
HLA-DPA1*01:03-DPB1*04:01	MAGLPRRIIKETQRLL	0.1668267	0.003288296
HLA-DPA1*01:03-DPB1*04:01	LQFAFYVVEQVGTQPF	0.4490637	0.008724757
HLA-DPA1*01:03-DPB1*04:01	TDVDRNGTTAYEGNWN	0.03302712	0.011606031
HLA-DPA1*01:03-DPB1*04:01	FGLGSVAGAVGATAVY	0.13419585	0.005506778
HLA-DPA1*01:03-DPB1*04:01	EYELPEDPRWELPRDR	0.07303326	0.019637484
HLA-DPA1*01:03-DPB1*04:01	GYCKGVEPKTECERLA	0.08147262	0.002514904
HLA-DPA1*01:03-DPB1*04:01	PSKKLKKSQCTPLFMN	0.35339043	0.001395654
HLA-DPA1*01:03-DPB1*04:01	EQDFHLEIAKKIEIGD	0.31817612	0.33632463
HLA-DPA1*01:03-DPB1*04:01	VEGPCEAQLECLDNGD	0.045657296	0.001241649
HLA-DPA1*01:03-DPB1*04:01	CVMTGMTADSRSQVQR	0.038695343	0.000875282
HLA-DPA1*01:03-DPB1*04:01	VAGLAVLAVVVIGAVV	0.13222525	0.003256472
HLA-DPA1*01:03-DPB1*04:01	KINHCRFDEFFSEGCA	0.4831653	0.002547139
HLA-DPA1*01:03-DPB1*04:01	KRIRDAIRMGLSARHV	0.15006073	0.001600861
HLA-DPA1*01:03-DPB1*04:01	IIEGEYNTVMLAIGRD	0.3527875	0.040353954
HLA-DPA1*01:03-DPB1*04:01	MRKVVLITGASSGIGL	0.15237792	0.003899551
HLA-DPA1*01:03-DPB1*04:01	MPRLVSTTLIGTETVT	0.35823032	0.26917315
HLA-DPA1*01:03-DPB1*04:01	VPLMNDMSKLISEMCC	0.22388485	0.000713305
HLA-DPA1*01:03-DPB1*04:01	LAPGGAYVLDDSDGLG	0.08166695	0.20100912
HLA-DPA1*01:03-DPB1*04:01	RSREKIQKHVSSTSSS	0.03969208	0.001298656
HLA-DPA1*01:03-DPB1*04:01	LKGEDSVPDTVHHVVV	0.011275586	0.013067621
HLA-DPA1*01:03-DPB1*04:01	QFALTASEAHLKYIKE	0.280484	0.023905698
HLA-DPA1*01:03-DPB1*04:01	TNEQWQMSLGTSEDHQ	0.10331607	0.004000205
HLA-DPA1*01:03-DPB1*04:01	SVFCTSIVAQDSRGHI	0.2763811	0.001349923
HLA-DPA1*01:03-DPB1*04:01	ESLKATTKTAVSKLAK	0.14908561	0.04020062
HLA-DPA1*01:03-DPB1*04:01	VLHGNYTWPPEFLGPG	0.14371358	0.002486749
HLA-DPA1*01:03-DPB1*04:01	SSLKKEMPNVFGKESK	0.20871131	0.001789776
HLA-DPA1*01:03-DPB1*04:01	PPMGPPMGIPPGRGTP	0.07305337	0.011661781
HLA-DPA1*01:03-DPB1*04:01	SGRKGTDIMYTGTLDC	0.15405159	0.000880452
HLA-DPA1*01:03-DPB1*04:01	DNEAGKITCLCQVPQN	0.09211436	0.002908101
HLA-DPA1*01:03-DPB1*04:01	IESLDTWTEFVEGKNK	0.28238687	0.16842683
HLA-DPA1*01:03-DPB1*04:01	YITGDQLGALYQDFVR	0.3702702	0.25025335
HLA-DPA1*01:03-DPB1*04:01	TGRLLLLLLVGLTAPA	0.1932152	0.00355235
HLA-DPA1*01:03-DPB1*04:01	EIMFYKKNGSPFWCLL	0.42377308	0.000540537
HLA-DPA1*01:03-DPB1*04:01	VKIASTASSPRDTALA	0.06757854	0.006635556
HLA-DPA1*01:03-DPB1*04:01	VKIQGQNKEMLAAACQ	0.16765267	0.001555023
HLA-DPA1*01:03-DPB1*04:01	AWLQKFRGSSSEVPCS	0.19566292	0.000885682
HLA-DPA1*01:03-DPB1*04:01	PAEFQAKTQVQQLLVS	0.30370522	0.095410585
HLA-DPA1*01:03-DPB1*04:01	RLQLRVLLRREDVVLG	0.27858865	0.004872148
HLA-DPA1*01:03-DPB1*04:01	FNSISLDFTNLVEVTQ	0.46184298	0.02036916
HLA-DPA1*01:03-DPB1*04:01	CITIIGGGDTATCCAK	0.037327725	0.001118323
HLA-DPA1*01:03-DPB1*04:01	WLYYATNSCKNFSELP	0.31611162	0.004635247
HLA-DPA1*01:03-DPB1*04:01	SGAAAPAPGAPLLPLL	0.1261414	0.03029263
HLA-DPA1*01:03-DPB1*04:01	TQRGSRTTGRRGSGHS	0.06768505	0.001062024
HLA-DPA1*01:03-DPB1*04:01	GGSHRPHSREHTYGQA	0.028384779	0.004594049
HLA-DPA1*01:03-DPB1*04:01	HGQIGDTTGHSHSGHG	0.020048283	0.041864123
HLA-DPA1*01:03-DPB1*04:01	GTTHGQTGDTTRHAHS	0.008865641	0.004203399
HLA-DPA1*01:03-DPB1*04:01	ATSMNQQALEQLRELR	0.2238283	0.2810386
HLA-DPA1*01:03-DPB1*04:01	RSMVEKMMYDQRQKSM	0.103554696	0.004951081
HLA-DPA1*01:03-DPB1*04:01	SSGLELPFPPGVPTLD	0.1446943	0.004860553
HLA-DPA1*01:03-DPB1*04:01	HADQSSCTFDNLSPGL	0.18287124	0.001956672
HLA-DPA1*01:03-DPB1*04:01	SSLRQRPEPQVTGTVG	0.05755127	0.005763218
HLA-DPA1*01:03-DPB1*04:01	NHIPHGKEQIKRGGDA	0.009009912	0.003715667
HLA-DPA1*01:03-DPB1*04:01	AYTLSGADPEGCFPVI	0.10727468	0.001383883
HLA-DPA1*01:03-DPB1*04:01	YLVGWQFLIYVILEIL	0.33560216	0.000678575
HLA-DPA1*01:03-DPB1*04:01	GSCKLIEEVMIGEDKL	0.17967005	0.001464316
HLA-DPA1*01:03-DPB1*04:01	HHVLQRTIQCAKAQAG	0.08662429	0.004743218
HLA-DPA1*01:03-DPB1*04:01	FADSHLWKLLDRHANT	0.16023864	0.033372093
HLA-DPA1*01:03-DPB1*04:01	HRPVVLFGDLAGTAPK	0.18864374	0.40126243
HLA-DPA1*01:03-DPB1*04:01	VLWLYGEDHQITEVGT	0.14764987	0.06125734
HLA-DPA1*01:03-DPB1*04:01	AGVSYAAPWWVSLLHR	0.57315886	0.02179364
HLA-DPA1*01:03-DPB1*04:01	ISPNPANICVACLRSK	0.08864215	0.013837251
HLA-DPA1*01:03-DPB1*04:01	EISWTETYPQTPPILS	0.22577564	0.005660481
HLA-DPA1*01:03-DPB1*04:01	WLIDHAVLLVGYGNRS	0.28556567	0.014779909
HLA-DPA1*01:03-DPB1*04:01	VRYQCSLCPSYNICED	0.16292392	0.001075067
HLA-DPA1*01:03-DPB1*04:01	CEIFPCPVLGTAEFTE	0.3599378	0.0005282
HLA-DPA1*01:03-DPB1*04:01	GALLVCREGSLAKEKT	0.18874048	0.003832281
HLA-DPA1*01:03-DPB1*04:01	TPLTEYNIDVDLPGSF	0.05861628	0.4101482
HLA-DPA1*01:03-DPB1*04:01	RFDVHDVTLHADAIHR	0.16678889	0.007940436
HLA-DPA1*01:03-DPB1*04:01	CCHPRLSLHRPALEDL	0.18409991	0.000338816
HLA-DPA1*01:03-DPB1*04:01	TNHSFMCLIKYGHLRV	0.42850345	0.001508834
HLA-DPA1*01:03-DPB1*04:01	SQLELTLQASKQNGTW	0.1485725	0.001839335
HLA-DPA1*01:03-DPB1*04:01	GTAAAAATGRLLLLLL	0.21001491	0.002201543
HLA-DPA1*01:03-DPB1*04:01	LFEEMLQVANAIQPDN	0.1296207	0.009806046
HLA-DPA1*01:03-DPB1*04:01	FYFQSMLHPVMRRNPF	0.60479337	0.03385649
HLA-DPA1*01:03-DPB1*04:01	TVDASYYGGRGVGGIK	0.0766103	0.09480399
HLA-DPA1*01:03-DPB1*04:01	VPEGAWKDTAQLHKSE	0.054369535	0.08266856
HLA-DPA1*01:03-DPB1*04:01	TSQKEAFHLEAREVYS	0.2505419	0.019276625
HLA-DPA1*01:03-DPB1*04:01	TLGQHKAHFWTWTNSW	0.2483744	0.001666412
HLA-DPA1*01:03-DPB1*04:01	DWTEENKVNIVKMHQL	0.14458579	0.038514815
HLA-DPA1*01:03-DPB1*04:01	VQTSPKQEKMKMDCHK	0.016197529	0.002150046
HLA-DPA1*01:03-DPB1*04:01	YIPFKQYAGKYVLFVN	0.5209314	0.01689478
HLA-DPA1*01:03-DPB1*04:01	PTAASNTTTPGMVSTN	0.014479865	0.011153894
HLA-DPA1*01:03-DPB1*04:01	PAALTAPTSQEQPRRH	0.05387135	0.009716587
HLA-DPA1*01:03-DPB1*04:01	IGRSPFEVKVGTECGN	0.13029279	0.001055756
HLA-DPA1*01:03-DPB1*04:01	QLHGFVPIAPTSTQNY	0.11532606	0.03742507
HLA-DPA1*01:03-DPB1*04:01	KNDTCKSCWAYWILPI	0.46038118	0.000602535
HLA-DPA1*01:03-DPB1*04:01	DFKLFKKIFPSLELNI	0.5806845	0.009319562
HLA-DPA1*01:03-DPB1*04:01	AAPQLLIVLLGLSALL	0.27619368	0.005858329
HLA-DPA1*01:03-DPB1*04:01	FAILNKYMKSVETDSS	0.15275571	0.016396785
HLA-DPA1*01:03-DPB1*04:01	IIPSELRYFVKDRILH	0.40211925	0.3667515
HLA-DPA1*01:03-DPB1*04:01	SQDLFPLAFNLFCSDL	0.70500934	0.002663836
HLA-DPA1*01:03-DPB1*04:01	IKMATGIEDSELRRTL	0.13497527	0.002182997
HLA-DPA1*01:03-DPB1*04:01	HYLLRVELAAHKSLAG	0.22186075	0.002370753
HLA-DPA1*01:03-DPB1*04:01	MARFWVCVAGAGFFLA	0.4266733	0.000802982
HLA-DPA1*01:03-DPB1*04:01	ICVSCKHNTRGQHCEL	0.034283854	0.001412965
HLA-DPA1*01:03-DPB1*04:01	MCVCQDPTSCPAPIGE	0.05985008	0.000416541
HLA-DPA1*01:03-DPB1*04:01	SAAAQYKFFIVACDPP	0.30057347	0.010901113
HLA-DPA1*01:03-DPB1*04:01	LLTLAYLFWPKRRCPG	0.43377134	0.002466803
HLA-DPA1*01:03-DPB1*04:01	LLDIIDTAVFDYLIGN	0.5845138	0.002105459
HLA-DPA1*01:03-DPB1*04:01	SLKKQFELDTLNKEYL	0.41758367	0.34794027
HLA-DPA1*01:03-DPB1*04:01	GTGDEPPPERRDRDND	0.008803746	0.002531711
HLA-DPA1*01:03-DPB1*04:01	CLQTISDLETECLDLR	0.23993741	0.001242198
HLA-DPA1*01:03-DPB1*04:01	PARLSRKELENFDVYS	0.21605691	0.033657715
HLA-DPA1*01:03-DPB1*04:01	SHFDDDELWTLGEGQV	0.16545747	0.002505563
HLA-DPA1*01:03-DPB1*04:01	NPTERVAALQTVGPTA	0.031166205	0.007333844
HLA-DPA1*01:03-DPB1*04:01	DAALHMEPKKEKMEPG	0.033061106	0.021618623
HLA-DPA1*01:03-DPB1*04:01	TIEMVKGGHQTSESCR	0.061663806	0.001764018
HLA-DPA1*01:03-DPB1*04:01	KNHWVIDFYAPWCGPC	0.3562893	0.00335919
HLA-DPA1*01:03-DPB1*04:01	HQQPFLELKIRANEPG	0.22820102	0.33205694
HLA-DPA1*01:03-DPB1*04:01	LQYCDETVPVTFDPHT	0.1211293	0.001097103
HLA-DPA1*01:03-DPB1*04:01	TGSEFDFEEMKRKKND	0.12622632	0.5505695
HLA-DPA1*01:03-DPB1*04:01	ATMTSSQSMNFSMMST	0.3039207	0.004224982
HLA-DPA1*01:03-DPB1*04:01	ALDLLIKLLQTFRSSR	0.3761764	0.010780012
HLA-DPA1*01:03-DPB1*04:01	RLELRGGVDTDELDSN	0.061629772	0.019395677
HLA-DPA1*01:03-DPB1*04:01	PWYIMTSGRTMESTKE	0.15693898	0.022672512
HLA-DPA1*01:03-DPB1*04:01	TTITIFITLFLLSVCY	0.31259504	0.000980492
HLA-DPA1*01:03-DPB1*04:01	KTHMTHHPISDHEATL	0.048784155	0.9123124
HLA-DPA1*01:03-DPB1*04:01	VEVAGDLEVDCYRAPC	0.18789062	0.00425116
HLA-DPA1*01:03-DPB1*04:01	ARKAFAKRQQQLTAMK	0.1978654	0.011668398
HLA-DPA1*01:03-DPB1*04:01	STTQVSQPRSGSPRPT	0.034620926	0.058155768
HLA-DPA1*01:03-DPB1*04:01	GTFILAQDWLSESNHV	0.5040391	0.06956324
HLA-DPA1*01:03-DPB1*04:01	GLAMTGAVQEQMRSKG	0.03998767	0.09569261
HLA-DPA1*01:03-DPB1*04:01	IDWTDNHKALLVGEHL	0.15141183	0.14982907
HLA-DPA1*01:03-DPB1*04:01	KHMLADVFSVKTEMID	0.37961712	0.03000643
HLA-DPA1*01:03-DPB1*04:01	TSRQLAPVLGYLGSRQ	0.22940738	0.043919068
HLA-DPA1*01:03-DPB1*04:01	VIFTSGDMSVYYMIVC	0.36540845	0.000675018
HLA-DPA1*01:03-DPB1*04:01	QALLNKAKLPLGLLLH	0.2756418	0.008348803
HLA-DPA1*01:03-DPB1*04:01	NTGRLNGESNLRFNSS	0.17480133	0.44689068
HLA-DPA1*01:03-DPB1*04:01	ANCSVHTAPPAEASMG	0.047409333	0.00389596
HLA-DPA1*01:03-DPB1*04:01	VNISKNITVETWWPHG	0.14094214	0.019258335
HLA-DPA1*01:03-DPB1*04:01	YRDCADGSDEEACPLL	0.028970754	0.00127074
HLA-DPA1*01:03-DPB1*04:01	CKLPGRVMGIRVLRLS	0.4057265	0.000890496
HLA-DPA1*01:03-DPB1*04:01	NIPERSGPGPNDSACV	0.007101208	0.000482965
HLA-DPA1*01:03-DPB1*04:01	MQALYKVKSCSMAPPV	0.25059456	0.004130448
HLA-DPA1*01:03-DPB1*04:01	ADREARPGLPSLLLLL	0.24865888	0.008263097
HLA-DPA1*01:03-DPB1*04:01	LPFICEKYNVSSLEKY	0.38797942	0.006274573
HLA-DPA1*01:03-DPB1*04:01	QPAGACEYSYCEDESA	0.09101736	0.019793445
HLA-DPA1*01:03-DPB1*04:01	YFEYFKYICPDKINSI	0.42186177	0.008291431
HLA-DPA1*01:03-DPB1*04:01	GEAEPCGAWVWENQVS	0.17653082	0.01037661
HLA-DPA1*01:03-DPB1*04:01	FTAFIKAGLGAWVEKP	0.36205578	0.011330133
HLA-DPA1*01:03-DPB1*04:01	MEPTSGPFRTDLGYHL	0.22361186	0.004876533
HLA-DPA1*01:03-DPB1*04:01	LEARIRILTNNSQTPI	0.0767033	0.026369806
HLA-DPA1*01:03-DPB1*04:01	FFEVGPGPIPWFIVAE	0.23999248	0.001071121
HLA-DPA1*01:03-DPB1*04:01	PGYAGSWCEIDIDECL	0.20296615	0.000301162
HLA-DPA1*01:03-DPB1*04:01	VRSPSPHSCHRAGNDA	0.028779829	0.002956207
HLA-DPA1*01:03-DPB1*04:01	CEDGPVFYPPPKKTKH	0.09552804	0.001308349
HLA-DPA1*01:03-DPB1*04:01	FIPPKKPKTFLQLVWE	0.48492318	0.027656283
HLA-DPA1*01:03-DPB1*04:01	ALALALVLALLVGPFL	0.26677418	0.002027659
HLA-DPA1*01:03-DPB1*04:01	ALLLEEVMNSSTLSQE	0.21225247	0.000907632
HLA-DPA1*01:03-DPB1*04:01	RVSCPFPAPCLFTDIR	0.29518336	0.000890529
HLA-DPA1*01:03-DPB1*04:01	NLPVLQLTKDPLKTPG	0.11085949	0.28594652
HLA-DPA1*01:03-DPB1*04:01	SAGLPKKGEKEQQEAI	0.057536293	0.02286683
HLA-DPA1*01:03-DPB1*04:01	QVSTAALAVLLCTMAL	0.2893306	0.002745262
HLA-DPA1*01:03-DPB1*04:01	NASTVAAAMCMVVTRT	0.24972978	0.005050314
HLA-DPA1*01:03-DPB1*04:01	AFDSWEKPPLPVYTQF	0.20490806	0.002446798
HLA-DPA1*01:03-DPB1*04:01	PMVTDDFVVSGTCAEQ	0.18714176	0.000567762
HLA-DPA1*01:03-DPB1*04:01	IIGLLLLITTVILSLR	0.44155556	0.005030605
HLA-DPA1*01:03-DPB1*04:01	DVPCSTSHLAVCEFPI	0.23963733	0.000885716
HLA-DPA1*01:03-DPB1*04:01	PPKQDSTAPSSTSSSD	0.024815764	0.010491144
HLA-DPA1*01:03-DPB1*04:01	NGSVCVWNHETQTLVK	0.22661248	0.003241892
HLA-DPA1*01:03-DPB1*04:01	THNAYDLEVIDIFKIE	0.3521024	0.058588617
HLA-DPA1*01:03-DPB1*04:01	ASQSVSSSYLAWYQQK	0.41189763	0.022585018
HLA-DPA1*01:03-DPB1*04:01	LRPEEMFETWEDDLNG	0.22042134	0.10318134
HLA-DPA1*01:03-DPB1*04:01	KVCGLLPFLNPEVPDQ	0.39491636	0.001029598
HLA-DPA1*01:03-DPB1*04:01	KAVPFPPTHRLTSEEV	0.14129624	0.007799372
HLA-DPA1*01:03-DPB1*04:01	ALLYTWLAEHKPLVLC	0.44185337	0.000490065
HLA-DPA1*01:03-DPB1*04:01	YNQSEAGSHTLQGMNG	0.03233813	0.011878557
HLA-DPA1*01:03-DPB1*04:01	NIHELWYFVVIQVCNG	0.26358333	0.001779277
HLA-DPA1*01:03-DPB1*04:01	AGRFHCQCPPGRVGPT	0.06120286	0.012927286
HLA-DPA1*01:03-DPB1*04:01	WVCTNDMFRLALHNFG	0.35237503	0.000718383
HLA-DPA1*01:03-DPB1*04:01	NHDVISLKLFELTVER	0.64210165	0.9704776
HLA-DPA1*01:03-DPB1*04:01	GAMGYVQPPPPPYPGP	0.07388195	0.034055997
HLA-DPA1*01:03-DPB1*04:01	DCNRHTQVCINGQCAG	0.020109741	0.001748378
HLA-DPA1*01:03-DPB1*04:01	CGTSRQLAPVLGYLGS	0.2123299	0.000675775
HLA-DPA1*01:03-DPB1*04:01	LKAVLKDTLEKKGVLG	0.097032696	0.029168969
HLA-DPA1*01:03-DPB1*04:01	IQEHPVVLLPSHRSYI	0.18566807	0.008863238
HLA-DPA1*01:03-DPB1*04:01	PSCEVCATPSPEEVQS	0.03809956	0.001036732
HLA-DPA1*01:03-DPB1*04:01	VLSWSQNFDKMMKAPA	0.25321767	0.012102063
HLA-DPA1*01:03-DPB1*04:01	SREANSKADPSLNPEQ	0.026615119	0.016830167
HLA-DPA1*01:03-DPB1*04:01	QALQKDLNLMAPGLTI	0.23370108	0.003145594
HLA-DPA1*01:03-DPB1*04:01	CGANAKQSRDCFGCLR	0.15227932	0.000910551
HLA-DPA1*01:03-DPB1*04:01	FLIGLMCGRITKRVTR	0.25485495	0.001051559
HLA-DPA1*01:03-DPB1*04:01	QEGLRNLGIPLGQDAE	0.10101855	0.00774434
HLA-DPA1*01:03-DPB1*04:01	LRQPYIWLTIILAVAV	0.38315105	0.003381891
HLA-DPA1*01:03-DPB1*04:01	IQALKSEELDIFANSS	0.38469818	0.579424
HLA-DPA1*01:03-DPB1*04:01	NAGDVGCGVFECFENN	0.33689868	0.012858045
HLA-DPA1*01:03-DPB1*04:01	QLYHSETLELMLRRWS	0.46793282	0.009925053
HLA-DPA1*01:03-DPB1*04:01	KRRADMPRVFVFRALL	0.43082562	0.001155442
HLA-DPA1*01:03-DPB1*04:01	KPCITYGLRGICYFFI	0.47166574	0.000701458
HLA-DPA1*01:03-DPB1*04:01	GYPGDYTKGVEITGFP	0.1251632	0.015113922
HLA-DPA1*01:03-DPB1*04:01	IVAGLAVLAVVVIGAV	0.12723203	0.00356983
HLA-DPA1*01:03-DPB1*04:01	EEDEDEEEEDEEEDEE	0.021464264	0.034918435
HLA-DPA1*01:03-DPB1*04:01	WILGCHNSDFRNRGMT	0.17690495	0.000402966
HLA-DPA1*01:03-DPB1*04:01	DTGKYCFGVEDTLKAL	0.21492077	0.001565253
HLA-DPA1*01:03-DPB1*04:01	KMEESKAKFENLCKLM	0.37551263	0.00139493
HLA-DPA1*01:03-DPB1*04:01	FYYRFGQDHARSNLIW	0.13514398	0.022527197
HLA-DPA1*01:03-DPB1*04:01	IPGAPPANFTIQKEDT	0.021391187	0.3003956
HLA-DPA1*01:03-DPB1*04:01	VNPYYDSFVRWQFLTL	0.72091377	0.050605666
HLA-DPA1*01:03-DPB1*04:01	VSRNGDPFVATSIVEA	0.32554334	0.006146499
HLA-DPA1*01:03-DPB1*04:01	LQKGSGFHLDLLLIVA	0.49129596	0.003389315
HLA-DPA1*01:03-DPB1*04:01	FYFQSMLHPVMRRNPF	0.60479337	0.03385649
HLA-DPA1*01:03-DPB1*04:01	LLMVRDGRASVHSMIS	0.16365643	0.002210618
HLA-DPA1*01:03-DPB1*04:01	RALIAGGGAPEIELAL	0.1761942	0.015329042
HLA-DPA1*01:03-DPB1*04:01	SNQQNLGTIKCSNLCT	0.122296944	0.000954987
HLA-DPA1*01:03-DPB1*04:01	LSIPEDTPRGHPQILE	0.043943174	0.002251207
HLA-DPA1*01:03-DPB1*04:01	HGQIRGYQVTYVRLEN	0.49169955	0.01739228
HLA-DPA1*01:03-DPB1*04:01	GYVKIAKDKNNHCGIA	0.030175336	0.005155569
HLA-DPA1*01:03-DPB1*04:01	DGFVCDDFPKPQITVQ	0.19534554	0.00127127
HLA-DPA1*01:03-DPB1*04:01	KTKEYKIVGMYSDGIN	0.2194195	0.20517945
HLA-DPA1*01:03-DPB1*04:01	REFCPLYYLLNAIPTK	0.48011982	0.012145061
HLA-DPA1*01:03-DPB1*04:01	SIANKIKDKQGDITED	0.008535313	0.011214047
HLA-DPA1*01:03-DPB1*04:01	AIAALYYNPDLLLHTL	0.40058702	0.19151323
HLA-DPA1*01:03-DPB1*04:01	WVCDGDNDCEDNSDEE	0.012850325	0.001272645
HLA-DPA1*01:03-DPB1*04:01	VSPLCGGFTWPSCVKK	0.21838194	0.001198671
HLA-DPA1*01:03-DPB1*04:01	MYDHRYGDSEFTVQST	0.21634291	0.057880957
HLA-DPA1*01:03-DPB1*04:01	KWASVLREHIDKMKIP	0.11905147	0.001434433
HLA-DPA1*01:03-DPB1*04:01	PPALGPEETSASAGLP	0.047393586	0.003682381
HLA-DPA1*01:03-DPB1*04:01	CRDDSDCAREGICNGF	0.014291012	0.000609781
HLA-DPA1*01:03-DPB1*04:01	SLGPPSMPVHYDSQLD	0.095524386	0.002148731
HLA-DPA1*01:03-DPB1*04:01	VVSGGCCGSDYKQYVF	0.1598551	0.0022475
HLA-DPA1*01:03-DPB1*04:01	PVLGFFIIAVLMSAQE	0.37904203	0.001341298
HLA-DPA1*01:03-DPB1*04:01	ISAMELSTKQQQLYIG	0.112968065	0.034183584
HLA-DPA1*01:03-DPB1*04:01	AGGVQSTAKKSGQKTV	0.02705471	0.007023583
HLA-DPA1*01:03-DPB1*04:01	ADSAPYPGGGGNGASG	0.04908229	0.002606795
HLA-DPA1*01:03-DPB1*04:01	INMESVHMKIEEKITL	0.127318	0.002678928
HLA-DPA1*01:03-DPB1*04:01	GFDWPYVNLQLTAYYV	0.38636166	0.000904207
HLA-DPA1*01:03-DPB1*04:01	WDCELCLVQNKADSTK	0.0865951	0.001659969
HLA-DPA1*01:03-DPB1*04:01	TLHLTNKKKDPPPYNL	0.012246248	0.002264417
HLA-DPA1*01:03-DPB1*04:01	LGNVISALADLSQDAA	0.10905863	0.00739222
HLA-DPA1*01:03-DPB1*04:01	LLTGVYYAMYNGQWDL	0.5093723	0.001958285
HLA-DPA1*01:03-DPB1*04:01	HPAETEYDSLYPEDDL	0.17168652	0.59755874
HLA-DPA1*01:03-DPB1*04:01	GKTPQQPPVPPQRPMA	0.033748377	0.04800366
HLA-DPA1*01:03-DPB1*04:01	DLDQNTIETMRKPRCG	0.014138684	0.010362817
HLA-DPA1*01:03-DPB1*04:01	CVTVLSLLMLVAAFCS	0.2399803	0.001021719
HLA-DPA1*01:03-DPB1*04:01	MMDTLLSQSVALPPCT	0.2620965	0.000506295
HLA-DPA1*01:03-DPB1*04:01	RLFLSLPVLVVVLSIV	0.5573577	0.002582501
HLA-DPA1*01:03-DPB1*04:01	VVGEFPCQNDINLSQA	0.07224061	0.000622695
HLA-DPA1*01:03-DPB1*04:01	HAVLAGMNVYSSEFEN	0.38821882	0.020976424
HLA-DPA1*01:03-DPB1*04:01	ESANSFTLIGEASDGG	0.10983546	0.004626358
HLA-DPA1*01:03-DPB1*04:01	CCRLVKYDEFHDYLER	0.53347975	0.0021614
HLA-DPA1*01:03-DPB1*04:01	GDKVSSYGGYLTYQAK	0.32968134	0.30942446
HLA-DPA1*01:03-DPB1*04:01	GVWQRPVIDNPNYKGK	0.04657618	0.011430586
HLA-DPA1*01:03-DPB1*04:01	REYQEYNPYEVLNLDP	0.3652871	0.027892077
HLA-DPA1*01:03-DPB1*04:01	TELVTKGRVPYPGMVN	0.09718625	0.055905342
HLA-DPA1*01:03-DPB1*04:01	GYRMPCPPECPESLHD	0.06807585	0.00096594
HLA-DPA1*01:03-DPB1*04:01	SLNQSSGYRYGTDPTP	0.03517091	0.003053996
HLA-DPA1*01:03-DPB1*04:01	HGADSDIEWLQKDFGL	0.15330625	0.004796379
HLA-DPA1*01:03-DPB1*04:01	VAIRNRTDLRFGLYYS	0.41219053	0.002034103
HLA-DPA1*01:03-DPB1*04:01	ALTVKEKYPDLANFWH	0.17870763	0.00988963
HLA-DPA1*01:03-DPB1*04:01	VCEDGPVFYPPPKKTK	0.09092846	0.000899357
HLA-DPA1*01:03-DPB1*04:01	GRRDSELGPGVKAKKP	0.021459064	0.00195191
HLA-DPA1*01:03-DPB1*04:01	SGTACVVCPVSDILYK	0.18914296	0.00659571
HLA-DPA1*01:03-DPB1*04:01	ELWKLKERCGDPCRCQ	0.03937031	0.001688723
HLA-DPA1*01:03-DPB1*04:01	LTSVPPMNPATTLPGL	0.05916631	0.001644939
HLA-DPA1*01:03-DPB1*04:01	IVALILIFVVGPRHGQ	0.21032973	0.003617887
HLA-DPA1*01:03-DPB1*04:01	RDNSPSLKEIRNGCQQ	0.022812808	0.000571222
HLA-DPA1*01:03-DPB1*04:01	RDIKKAIKCIEGGQKF	0.13046347	0.000978754
HLA-DPA1*01:03-DPB1*04:01	HWWENVYGFDMSCIKD	0.32103637	0.000965296
HLA-DPA1*01:03-DPB1*04:01	NPDFMRLMYPDDDEAM	0.15120062	0.12880793
HLA-DPA1*01:03-DPB1*04:01	IYWTDWQRRSIERVHK	0.27276918	0.003610016
HLA-DPA1*01:03-DPB1*04:01	MSLGEPHAELDAKGQG	0.046470128	0.018357623
HLA-DPA1*01:03-DPB1*04:01	YLSTKDQYPYLKSVCE	0.15022434	0.000632579
HLA-DPA1*01:03-DPB1*04:01	KSSAEVCQLLGSQRRI	0.14661387	0.000483984
HLA-DPA1*01:03-DPB1*04:01	YLSIHQVYGKEACIPC	0.16863394	0.001779484
HLA-DPA1*01:03-DPB1*04:01	YSSLPEKQDQCCTTCV	0.03270172	0.000748293
HLA-DPA1*01:03-DPB1*04:01	ECNSRLNPINTTLLKM	0.26509872	0.000927276
HLA-DPA1*01:03-DPB1*04:01	AQPDKDDPCCSACNIQ	0.014860392	0.000910806
HLA-DPA1*01:03-DPB1*04:01	GAAVSAGHGLPAKFVI	0.112194076	0.011350932
HLA-DPA1*01:03-DPB1*04:01	IRNLTEDNSQNQDLIA	0.02070667	0.006239118
HLA-DPA1*01:03-DPB1*04:01	VGAPTYDDVSKVAFLT	0.24395558	0.007048571
HLA-DPA1*01:03-DPB1*04:01	SMVSKLQEDPRRRFLW	0.1462546	0.004773575
HLA-DPA1*01:03-DPB1*04:01	VQKLKDSEAELQRRHE	0.071646534	0.24332993
HLA-DPA1*01:03-DPB1*04:01	GVPFRHLLLVLQLALL	0.32464465	0.004006691
HLA-DPA1*01:03-DPB1*04:01	CLGFEELSLLISGECL	0.34712198	0.000307359
HLA-DPA1*01:03-DPB1*04:01	RQNIKRAKDDGTQPFV	0.029952098	0.001147036
HLA-DPA1*01:03-DPB1*04:01	GLLDSDSDSLSSCQQR	0.06466686	0.002773415
HLA-DPA1*01:03-DPB1*04:01	KQDFCHGQVMWPPLSA	0.35316226	0.011788553
HLA-DPA1*01:03-DPB1*04:01	LALRVVAGLAAAALVA	0.16980462	0.003174648
HLA-DPA1*01:03-DPB1*04:01	VCLSEACVSVTSSILS	0.2970494	0.000757449
HLA-DPA1*01:03-DPB1*04:01	EMFKQTARLWAHVYAG	0.45484367	0.001852709
HLA-DPA1*01:03-DPB1*04:01	NLGDQYALKMRFVDHV	0.2400065	0.021474604
HLA-DPA1*01:03-DPB1*04:01	VANTMEDFQKILDSGK	0.21265689	0.011282204
HLA-DPA1*01:03-DPB1*04:01	WKNCKMMIMLGAICAI	0.28152928	0.000512303
HLA-DPA1*01:03-DPB1*04:01	ICHNQFSLFLVGSGGF	0.37479436	0.00074844
HLA-DPA1*01:03-DPB1*04:01	FGLEEPQWVPDKECRR	0.070984334	0.001202426
HLA-DPA1*01:03-DPB1*04:01	REFTEREQGEVRFSAV	0.17704415	0.001851281
HLA-DPA1*01:03-DPB1*04:01	NISPVWTRENMDLPPD	0.04406083	0.008965749
HLA-DPA1*01:03-DPB1*04:01	LEGYARYSVSVFQPPF	0.73323244	0.049068026
HLA-DPA1*01:03-DPB1*04:01	FEVKDVEETELSAEHS	0.09202853	0.07791704
HLA-DPA1*01:03-DPB1*04:01	NLSLADCLLVNLAYES	0.35662347	0.000529319
HLA-DPA1*01:03-DPB1*04:01	GKGGSCSQAACSNSAQ	0.04210592	0.001673972
HLA-DPA1*01:03-DPB1*04:01	MQLFGFLAFMIFMCWV	0.20566697	0.000810729
HLA-DPA1*01:03-DPB1*04:01	SSVSWGILLLAGLCCL	0.2826604	0.001063084
HLA-DPA1*01:03-DPB1*04:01	IVLCKMINLSVPDTID	0.22016263	0.001590228
HLA-DPA1*01:03-DPB1*04:01	NLTLHQSAQLSVLLTV	0.4338635	0.001360211
HLA-DPA1*01:03-DPB1*04:01	DCLTLTKIIEARLKMY	0.3322917	0.000839047
HLA-DPA1*01:03-DPB1*04:01	KCVVVGDGAVGKTCLL	0.06723811	0.001206368
HLA-DPA1*01:03-DPB1*04:01	CFYSLELKWDESKGLL	0.27918574	0.000525846
HLA-DPA1*01:03-DPB1*04:01	GGGSSQAETELLIPDE	0.09889004	0.07945999
HLA-DPA1*01:03-DPB1*04:01	HLTASMSRVALQKSAS	0.16172239	0.003489216
HLA-DPA1*01:03-DPB1*04:01	PVLGFFIIAVLMSAQE	0.37904203	0.001341298
HLA-DPA1*01:03-DPB1*04:01	DTTLFGKKSSPLTESG	0.15111092	0.005798437
HLA-DPA1*01:03-DPB1*04:01	KYPIVEQYLKTKKNSN	0.1861903	0.13969693
HLA-DPA1*01:03-DPB1*04:01	MPHHVEPLERLEKLLT	0.1773332	0.015545219
HLA-DPA1*01:03-DPB1*04:01	VAACRSVAGLLPRRRR	0.14059642	0.001820336
HLA-DPA1*01:03-DPB1*04:01	SLLQSNTLMLPLQPCT	0.5516525	0.001685541
HLA-DPA1*01:03-DPB1*04:01	PDIVLWPTCHDDVVKI	0.098555334	0.000799282
HLA-DPA1*01:03-DPB1*04:01	GSNMLLIGVHGPTTPC	0.06762239	0.000595145
HLA-DPA1*01:03-DPB1*04:01	TETPLMKEDSILAVRK	0.28612807	0.38517982
HLA-DPA1*01:03-DPB1*04:01	KNSSRSKTKCLFIQME	0.38176087	0.000602874
HLA-DPA1*01:03-DPB1*04:01	AVIFIYFAALSPAITF	0.4448475	0.004373581
HLA-DPA1*01:03-DPB1*04:01	RCTCNGGLCPGSNDPC	0.014487226	0.000736335
HLA-DPA1*01:03-DPB1*04:01	SSGEGSGSGCEYQQCP	0.07154619	0.000989635
HLA-DPA1*01:03-DPB1*04:01	TSPLTVEWRARSESAQ	0.09344087	0.012832684
HLA-DPA1*01:03-DPB1*04:01	CLTWIYHSHVDAPRDI	0.14327699	0.001112451
HLA-DPA1*01:03-DPB1*04:01	TACFLFMFMGVFGGFS	0.33348954	0.003453537
HLA-DPA1*01:03-DPB1*04:01	LGFFIIAVLMSAQESW	0.29117486	0.001411725
HLA-DPA1*01:03-DPB1*04:01	CGAGTAAILQFLCKES	0.23282105	0.004454105
HLA-DPA1*01:03-DPB1*04:01	SKICPVETLVEEAIQC	0.1931448	0.001407758
HLA-DPA1*01:03-DPB1*04:01	WTYEGPHGQDHWPASY	0.038524687	0.002022435
HLA-DPA1*01:03-DPB1*04:01	GTEPSSPCNKCLSPDV	0.02980953	0.00055425
HLA-DPA1*01:03-DPB1*04:01	GQKKVLYYADALTEIA	0.5324436	0.3839789
HLA-DPA1*01:03-DPB1*04:01	EDIAKRTCEEHQLCVV	0.1210895	0.001416838
HLA-DPA1*01:03-DPB1*04:01	SFLYTGGIGFKYVALG	0.60862917	0.003343649
HLA-DPA1*01:03-DPB1*04:01	KKPGLTGRGMYELKPE	0.16971137	0.7341951
HLA-DPA1*01:03-DPB1*04:01	GFFIIAVLMSAQESWA	0.32702062	0.001416019
HLA-DPA1*01:03-DPB1*04:01	AGPRSIRCPLIFLPPV	0.38312286	0.003969156
HLA-DPA1*01:03-DPB1*04:01	SHRLLAVCALVSLATA	0.32213023	0.006184827
HLA-DPA1*01:03-DPB1*04:01	FHSPRSGQRCWAARTQ	0.047745306	0.001507057
HLA-DPA1*01:03-DPB1*04:01	DSQQEEAQYGAMFQEQ	0.21453087	0.007036983
HLA-DPA1*01:03-DPB1*04:01	PVSFQYRIGENGDPKA	0.08438974	0.003393522
HLA-DPA1*01:03-DPB1*04:01	AMNTSQVEALGIQMLP	0.2741365	0.000984811
HLA-DPA1*01:03-DPB1*04:01	GTYLLTTETGLQKDHA	0.18522587	0.21368568
HLA-DPA1*01:03-DPB1*04:01	LKEIILVDDASTEEHL	0.071579374	0.01739128
HLA-DPA1*01:03-DPB1*04:01	HSALFQQGLIQDSYYR	0.32529792	0.3016716
HLA-DPA1*01:03-DPB1*04:01	GKKIHVCQYCEKQFDH	0.23801398	0.007865107
HLA-DPA1*01:03-DPB1*04:01	FAGLYSLDVGEEGDQA	0.12687078	0.008052662
HLA-DPA1*01:03-DPB1*04:01	CASSDGKDDKELCHVC	0.014929679	0.000869084
HLA-DPA1*01:03-DPB1*04:01	TVVALFSVSDLDSGEN	0.25702792	0.00250094
HLA-DPA1*01:03-DPB1*04:01	SSSFSVVPSSYPAGLT	0.36280468	0.0078593
HLA-DPA1*01:03-DPB1*04:01	VPCHKGMPRLTDLSVK	0.067576624	0.001436136
HLA-DPA1*01:03-DPB1*04:01	AYLDNVFDVGALLEDA	0.34747735	0.002242524
HLA-DPA1*01:03-DPB1*04:01	KNPPHTYIQKLQSFLD	0.26942083	0.005791953
HLA-DPA1*01:03-DPB1*04:01	VPIKLVPDLYFLKPGD	0.359831	0.4255075
HLA-DPA1*01:03-DPB1*04:01	PSEEARKRLEYQMCLA	0.2968001	0.000984299
HLA-DPA1*01:03-DPB1*04:01	EDYDAADDVQLSKTLE	0.110912465	0.009892569
HLA-DPA1*01:03-DPB1*04:01	YGPMSMLEQDSRRMNP	0.07650222	0.004582393
HLA-DPA1*01:03-DPB1*04:01	LGMIWTIILRFAIQDI	0.49256933	0.001426892
HLA-DPA1*01:03-DPB1*04:01	GLAPCCLWLLGAVLLM	0.30647406	0.000532807
HLA-DPA1*01:03-DPB1*04:01	QQDDCRVVLAKQEITR	0.1322433	0.08696912
HLA-DPA1*01:03-DPB1*04:01	STAPSTSFLLPMGPSP	0.22266583	0.02229837
HLA-DPA1*01:03-DPB1*04:01	RTAYRRSPGLAPARPR	0.17747752	0.10414865
HLA-DPA1*01:03-DPB1*04:01	RCYLRLSDNPRAREAL	0.15049799	0.002440266
HLA-DPA1*01:03-DPB1*04:01	SSESAIFLLMLATVER	0.43918642	0.003995017
HLA-DPA1*01:03-DPB1*04:01	QVEDSSKGQEPNDTNQ	0.004227934	0.002684826
HLA-DPA1*01:03-DPB1*04:01	EINDCIGGTVLNISKS	0.29550773	0.008452091
HLA-DPA1*01:03-DPB1*04:01	GNSSKGVDFGLSILWF	0.41077602	0.003205861
HLA-DPA1*01:03-DPB1*04:01	GLIIPPAPPRPDFEAS	0.07990305	0.005765832
HLA-DPA1*01:03-DPB1*04:01	FCGIFIVLNITLVLAA	0.18591976	0.00097249
HLA-DPA1*01:03-DPB1*04:01	HEAKRTEEQLRSSQRR	0.031987302	0.029015666
HLA-DPA1*01:03-DPB1*04:01	MRAGKGKMRNRRRIQR	0.08172913	0.001311343
HLA-DPA1*01:03-DPB1*04:01	KMMYDQRQKSMGLPTS	0.1321172	0.001537624
HLA-DPA1*01:03-DPB1*04:01	SLLVVVALVGLLPVLR	0.55732656	0.006284914
HLA-DPA1*01:03-DPB1*04:01	LSIAVGLLECTFPNTG	0.33570713	0.001169686
HLA-DPA1*01:03-DPB1*04:01	VAAFCSPALSAPMGSD	0.31347743	0.00141838
HLA-DPA1*01:03-DPB1*04:01	YLLPRCTFTKEGCHKK	0.12561752	0.001845533
HLA-DPA1*01:03-DPB1*04:01	ETPAGPPTCSVPPASA	0.04210849	0.001588555
HLA-DPA1*01:03-DPB1*04:01	FGTGNKYTLETRPNQE	0.060839	0.03450219
HLA-DPA1*01:03-DPB1*04:01	CPNGSCWGAGEENCQK	0.03384067	0.003775904
HLA-DPA1*01:03-DPB1*04:01	YESMDHIQAELSARVM	0.29058126	0.008067717
HLA-DPA1*01:03-DPB1*04:01	MPLGLGMTVDYIFFSA	0.39623657	0.006300178
HLA-DPA1*01:03-DPB1*04:01	KMTQLVLPGMVERSKG	0.16871741	0.041697074
HLA-DPA1*01:03-DPB1*04:01	QSILLDLTDNRLQSTL	0.2597725	0.004294737
HLA-DPA1*01:03-DPB1*04:01	GLASAIDMSTNYNSDS	0.048458777	0.003117768
HLA-DPA1*01:03-DPB1*04:01	EEEAGAGSGSEAEEDA	0.03712464	0.029980764
HLA-DPA1*01:03-DPB1*04:01	GSSKSFPCGSEHLPYP	0.1599753	0.000947829
HLA-DPA1*01:03-DPB1*04:01	HALQGSVSSGQAHSLT	0.11266295	0.006647896
HLA-DPA1*01:03-DPB1*04:01	AHTIKQAWEANQHELL	0.15617162	0.004096095
HLA-DPA1*01:03-DPB1*04:01	NSADLDCDPILPPSLQ	0.067444816	0.005636132
HLA-DPA1*01:03-DPB1*04:01	CWALGFYPAEITLTWQ	0.35764295	0.00043238
HLA-DPA1*01:03-DPB1*04:01	GGIRETRRTVRDSDSG	0.010276525	0.007897791
HLA-DPA1*01:03-DPB1*04:01	AYLLRIEDLGVVVDCL	0.4224142	0.001970168
HLA-DPA1*01:03-DPB1*04:01	PGFVPVAPICTDKINA	0.09163254	0.001318638
HLA-DPA1*01:03-DPB1*04:01	IVFFLIGFMIGYLGYC	0.28898767	0.001207958
HLA-DPA1*01:03-DPB1*04:01	TEVHTDTNKIEEFLEA	0.19807145	0.010080623
HLA-DPA1*01:03-DPB1*04:01	VNLLNFYKDNNREEMY	0.18673809	0.022358028
HLA-DPA1*01:03-DPB1*04:01	NKDLYEYSWVQGPLHS	0.31497294	0.07532974
HLA-DPA1*01:03-DPB1*04:01	TGYRDPATGDTIPLFQ	0.077679224	0.087348476
HLA-DPA1*01:03-DPB1*04:01	EGNLRFVYELLSWVEE	0.5779719	0.001270283
HLA-DPA1*01:03-DPB1*04:01	ETAKPIPARRQRRLFD	0.077972025	0.001807844
HLA-DPA1*01:03-DPB1*04:01	KDVMWIGFLTRTVLEN	0.5570472	0.026850939
HLA-DPA1*01:03-DPB1*04:01	VTLYYEALCGGCRAFL	0.28267395	0.000979639
HLA-DPA1*01:03-DPB1*04:01	DLWDSMASICPTDGVK	0.15107733	0.002933119
HLA-DPA1*01:03-DPB1*04:01	SDNAGFCIPEGNCLGS	0.14156991	0.000491275
HLA-DPA1*01:03-DPB1*04:01	LLVGRGGDGGEPSQLP	0.03677359	0.001987925
HLA-DPA1*01:03-DPB1*04:01	ATSMIQDRIMAIMYSA	0.40551832	0.00418282
HLA-DPA1*01:03-DPB1*04:01	LVVIVVLAFNYWSISS	0.31823197	0.001158397
HLA-DPA1*01:03-DPB1*04:01	EANCENPTEAPNCSRY	0.011021076	0.000360088
HLA-DPA1*01:03-DPB1*04:01	GSTVMVIHAPKEEEIE	0.068542734	0.046074495
HLA-DPA1*01:03-DPB1*04:01	LAAFKDSGWYQVNHSA	0.40780884	0.454389
HLA-DPA1*01:03-DPB1*04:01	MQRILIPFIPAFYINQ	0.5981646	0.006609452
HLA-DPA1*01:03-DPB1*04:01	ENEEYHSDEQNDTQKQ	0.009981276	0.483764
HLA-DPA1*01:03-DPB1*04:01	WIQSNSGLWRPGACTN	0.06106924	0.0005383
HLA-DPA1*01:03-DPB1*04:01	AGIQALKPPDAPGPDE	0.017564246	0.040219914
HLA-DPA1*01:03-DPB1*04:01	VSWIYYSAVDPIKDMY	0.3991144	0.55469066
HLA-DPA1*01:03-DPB1*04:01	HSFQISLHFTVCLMNF	0.43886626	0.000655261
HLA-DPA1*01:03-DPB1*04:01	TCLGSFILVIFYFQSM	0.36065155	0.000498983
HLA-DPA1*01:03-DPB1*04:01	ISHIDQTALAVYIAMK	0.275163	0.02974379
HLA-DPA1*01:03-DPB1*04:01	SISDPSFRSNELSWMS	0.32169384	0.003430325
HLA-DPA1*01:03-DPB1*04:01	DKRYNCEYSGPPKPLP	0.102641836	0.003171055
HLA-DPA1*01:03-DPB1*04:01	YTGNNSSQIQAAMKGF	0.049697574	0.006503841
HLA-DPA1*01:03-DPB1*04:01	ESDPHVTEPLMGGVPE	0.054140866	0.009648329
HLA-DPA1*01:03-DPB1*04:01	DPGTPENGNDQPQSDK	0.004758182	0.023199
HLA-DPA1*01:03-DPB1*04:01	LDLAKKRVHPDYVITT	0.03330741	0.0515845
HLA-DPA1*01:03-DPB1*04:01	ILMTIGFILLLVFGSV	0.2256568	0.002543851
HLA-DPA1*01:03-DPB1*04:01	APASPPPLAVPGTEGR	0.04038952	0.004748713
HLA-DPA1*01:03-DPB1*04:01	SMGMLEARIRILTNNS	0.16940732	0.001632214
HLA-DPA1*01:03-DPB1*04:01	FDKEGNGTVMGAELRH	0.10727866	0.10770236
HLA-DPA1*01:03-DPB1*04:01	GLIVNQEMTAESILLL	0.35252756	0.001761176
HLA-DPA1*01:03-DPB1*04:01	QASLRSHIGVVPQDTV	0.1416151	0.002042949
HLA-DPA1*01:03-DPB1*04:01	LRTQMLVTTPEKWDVV	0.28844798	0.019561382
HLA-DPA1*01:03-DPB1*04:01	RSGGPGCCQKRWMVYL	0.21994396	0.002041053
HLA-DPA1*01:03-DPB1*04:01	NTAEDWGLILDICDKV	0.18661997	0.000626697
HLA-DPA1*01:03-DPB1*04:01	VRPGGGFEPNFMLFEK	0.24589926	0.18195489
HLA-DPA1*01:03-DPB1*04:01	IVRTDEEEEEEQDASS	0.006995949	0.20893821
HLA-DPA1*01:03-DPB1*04:01	EESYPYVAVDEICKYR	0.15979068	0.018113788
HLA-DPA1*01:03-DPB1*04:01	IGGGDTATCCAKWNTE	0.031188676	0.001539357
HLA-DPA1*01:03-DPB1*04:01	EGEDQVNFRGFMRTLA	0.2971145	0.05414282
HLA-DPA1*01:03-DPB1*04:01	LCYAPSWVCDGANDCG	0.08632444	0.00091284
HLA-DPA1*01:03-DPB1*04:01	AELGMGDSTSQSPPIK	0.04302561	0.002958806
HLA-DPA1*01:03-DPB1*04:01	YGLPPFYCRDVAEMYD	0.18394351	0.0020432
HLA-DPA1*01:03-DPB1*04:01	TILLQYCFLLITCLLT	0.29730922	0.000946288
HLA-DPA1*01:03-DPB1*04:01	MHAVNGYMYGNQPGLN	0.1444666	0.005356378
HLA-DPA1*01:03-DPB1*04:01	IDIFKIEREGECQRYK	0.1830702	0.07068006
HLA-DPA1*01:03-DPB1*04:01	VRTRWALLLLFWLGWL	0.25809765	0.001001112
HLA-DPA1*01:03-DPB1*04:01	AGMAFVGTVCSRSHAG	0.22617008	0.091796644
HLA-DPA1*01:03-DPB1*04:01	VVMAVGGGSRMTDLTS	0.10314802	0.007919177
HLA-DPA1*01:03-DPB1*04:01	LCKMINLSVPDTIDER	0.14096037	0.004152622
HLA-DPA1*01:03-DPB1*04:01	KIGLRVSIDTDMVEFQ	0.17624477	0.005743883
HLA-DPA1*01:03-DPB1*04:01	AENKTVVAPMLDSRAA	0.12001469	0.04889759
HLA-DPA1*01:03-DPB1*04:01	LWEQGWCEITAHLLAL	0.3982835	0.000488025
HLA-DPA1*01:03-DPB1*04:01	WDCFALSLLAVALGLG	0.3196862	0.000463846
HLA-DPA1*01:03-DPB1*04:01	HAEDLNSGPLHRLTMM	0.11339278	0.01648296
HLA-DPA1*01:03-DPB1*04:01	GCETPEELGPGPRQRW	0.016161907	0.00118777
HLA-DPA1*01:03-DPB1*04:01	DAETTLSTNETQVIRN	0.036278535	0.39777172
HLA-DPA1*01:03-DPB1*04:01	KEGPIPPDAQNPDMSF	0.004392962	0.012808492
HLA-DPA1*01:03-DPB1*04:01	SQLAGMNLGSSSVRAG	0.11650736	0.006152234
HLA-DPA1*01:03-DPB1*04:01	EANKLIKSMVKEDEAR	0.051571824	0.20852785
HLA-DPA1*01:03-DPB1*04:01	FPGSPPGASNASCAAA	0.023906026	0.001346111
HLA-DPA1*01:03-DPB1*04:01	GSSPWMEISGPPFEIG	0.30402666	0.003514374
HLA-DPA1*01:03-DPB1*04:01	WSYGGYVTSMVLGSGS	0.2769841	0.002577651
HLA-DPA1*01:03-DPB1*04:01	RALDGDLESFILFHNP	0.38658434	0.013946873
HLA-DPA1*01:03-DPB1*04:01	CASSDGKDDKELCHVC	0.014929679	0.000869084
HLA-DPA1*01:03-DPB1*04:01	KTECERLAGTESPVRE	0.026753167	0.00070529
HLA-DPA1*01:03-DPB1*04:01	ISHHYCNISDHVGDPS	0.03970784	0.007906362
HLA-DPA1*01:03-DPB1*04:01	RLPPGSEHCSGIRVKA	0.06430233	0.000985404
HLA-DPA1*01:03-DPB1*04:01	TGVGADQPPMEVFSID	0.035769265	0.00228033
HLA-DPA1*01:03-DPB1*04:01	IELKKKQEAGFALQHG	0.22574273	0.02240185
HLA-DPA1*01:03-DPB1*04:01	TDREKMEKRTAHEKEK	0.025575675	0.006997055
HLA-DPA1*01:03-DPB1*04:01	NGKLVKSIFRVVFHDR	0.7584065	0.960357
HLA-DPA1*01:03-DPB1*04:01	FSQVQVCTAAGLSLGI	0.2572048	0.000749437
HLA-DPA1*01:03-DPB1*04:01	DKQKRTALHLASANGN	0.051748656	0.07683958
HLA-DPA1*01:03-DPB1*04:01	HTQTVSCLNKCDIALK	0.09853391	0.001599907
HLA-DPA1*01:03-DPB1*04:01	EKKYSDPGPVYDCLVW	0.1654838	0.001460444
HLA-DPA1*01:03-DPB1*04:01	DSGLDYLHGTGHGVGS	0.05880999	0.018872071
HLA-DPA1*01:03-DPB1*04:01	QSVISLDLYTCELDLT	0.39594707	0.003106411
HLA-DPA1*01:03-DPB1*04:01	ERTTSIATTTTTTTES	0.031764254	0.07203996
HLA-DPA1*01:03-DPB1*04:01	AATGRLLLLLLVGLTA	0.18279466	0.001996486
HLA-DPA1*01:03-DPB1*04:01	DLQCIIKPHYPAWVPV	0.16169457	0.013613366
HLA-DPA1*01:03-DPB1*04:01	FSSEACRELGFSSNLL	0.30184162	0.000657648
HLA-DPA1*01:03-DPB1*04:01	AYAYLFKYIIIGDTGV	0.38852388	0.007235234
HLA-DPA1*01:03-DPB1*04:01	PPGPPSGPAPRKKTQE	0.06592288	0.014079699
HLA-DPA1*01:03-DPB1*04:01	PGTVLRLIQDAVTGLT	0.07114491	0.001858214
HLA-DPA1*01:03-DPB1*04:01	PLSSPGPRLVFNRVNG	0.2196172	0.002279462
HLA-DPA1*01:03-DPB1*04:01	VINGEVATLTLPDSEG	0.042257015	0.03438505
HLA-DPA1*01:03-DPB1*04:01	LAGNVSACDAPILSSS	0.12301585	0.000567413
HLA-DPA1*01:03-DPB1*04:01	SYYSVLLQKQILKIFY	0.53709906	0.002593695
HLA-DPA1*01:03-DPB1*04:01	PSNSSQERPLDTRDPL	0.031589735	0.002943477
HLA-DPA1*01:03-DPB1*04:01	ELTCSPRQSQFLNVTA	0.46612385	0.001030371
HLA-DPA1*01:03-DPB1*04:01	MIDKNELKQALSGFGY	0.16063683	0.002300256
HLA-DPA1*01:03-DPB1*04:01	TYRALDGDLESFILFH	0.37477857	0.011132342
HLA-DPA1*01:03-DPB1*04:01	QPEGRKCKLKPGKQCS	0.03040911	0.000928753
HLA-DPA1*01:03-DPB1*04:01	GGLGVAVVFAALLLRV	0.5054046	0.006086531
HLA-DPA1*01:03-DPB1*04:01	PKTECERLAGTESPVR	0.033731103	0.001031646
HLA-DPA1*01:03-DPB1*04:01	GCPQRCVNTAGSYWCQ	0.12356248	0.000397242
HLA-DPA1*01:03-DPB1*04:01	SCYTLIWDLKMDWGLF	0.29401013	0.00055586
HLA-DPA1*01:03-DPB1*04:01	PILKHLQDIKVKFSDP	0.1607587	0.001859371
HLA-DPA1*01:03-DPB1*04:01	ESQQQNTPPKSEKNGG	0.015368101	0.003253662
HLA-DPA1*01:03-DPB1*04:01	VDVSDLSFHDSLATFV	0.27421844	0.008185823
HLA-DPA1*01:03-DPB1*04:01	VVDSDGATNSTTANLT	0.006304561	0.002360647
HLA-DPA1*01:03-DPB1*04:01	SVIKVKIHEATGMPAG	0.09718993	0.004282699
HLA-DPA1*01:03-DPB1*04:01	EAGEVRVCLHVQKSTR	0.08564835	0.004619559
HLA-DPA1*01:03-DPB1*04:01	VFLVPVRLNQTVIWDR	0.35703152	0.017467428
HLA-DPA1*01:03-DPB1*04:01	RVLLRREDVVLGRPMT	0.24654086	0.13363984
HLA-DPA1*01:03-DPB1*04:01	RLFRFSSVIRSAVSVH	0.48337263	0.032442443
HLA-DPA1*01:03-DPB1*04:01	TRNVDQSLIHEAEHDN	0.022613397	0.037020557
HLA-DPA1*01:03-DPB1*04:01	VGDMNRNQGEEQRGGG	0.006344776	0.012059259
HLA-DPA1*01:03-DPB1*04:01	HTVILTANLEAQALWK	0.34380093	0.004149269
HLA-DPA1*01:03-DPB1*04:01	EEMRKKEKSMPWNVDT	0.099344954	0.00228356
HLA-DPA1*01:03-DPB1*04:01	IGLCYKAQMIQIKEAT	0.24119295	0.008564082
HLA-DPA1*01:03-DPB1*04:01	KAPVLNLNQGMDNGRS	0.049378727	0.024257237
HLA-DPA1*01:03-DPB1*04:01	EDTEPPVQTAVLTASA	0.054886684	0.001734895
HLA-DPA1*01:03-DPB1*04:01	SSPEAYIRCLRMGCRC	0.16691467	0.000934327
HLA-DPA1*01:03-DPB1*04:01	LLCMWFGISLPLVYLG	0.4893249	0.00080983
HLA-DPA1*01:03-DPB1*04:01	AGSATRLQFSDQAGVS	0.19967437	0.012645024
HLA-DPA1*01:03-DPB1*04:01	GEEEEYRCEAKNRLPN	0.096209124	0.5279885
HLA-DPA1*01:03-DPB1*04:01	IEKLPWSKAWELTQKT	0.2934906	0.4622249
HLA-DPA1*01:03-DPB1*04:01	GRGGFGGRGGGRGGRG	0.06492292	0.006539895
HLA-DPA1*01:03-DPB1*04:01	MAAAASPAFLLCLPLL	0.43109542	0.009771297
HLA-DPA1*01:03-DPB1*04:01	QEVRGDVFPSYTCTCL	0.3892018	0.000699071
HLA-DPA1*01:03-DPB1*04:01	KNALLSQNPEKFVYPV	0.331171	0.16853234
HLA-DPA1*01:03-DPB1*04:01	LDEEVEGQGFCSGPGW	0.106040716	0.000942885
HLA-DPA1*01:03-DPB1*04:01	LLLCALLGIVVCAVVG	0.12289568	0.00071106
HLA-DPA1*01:03-DPB1*04:01	DLVFMLFKEGYAEPVD	0.46839702	0.15463166
HLA-DPA1*01:03-DPB1*04:01	VLPDGNGTYQTWVATR	0.08958545	0.06351442
HLA-DPA1*01:03-DPB1*04:01	GWVRTRWALLLLFWLG	0.367065	0.000709757
HLA-DPA1*01:03-DPB1*04:01	TMPRHNLHKIAPLVKS	0.14085391	0.00294544
HLA-DPA1*01:03-DPB1*04:01	ENRDFLAALEDAMEQY	0.24014506	0.019446969
HLA-DPA1*01:03-DPB1*04:01	CLMEALEDKRVRLQPE	0.12822966	0.00051019
HLA-DPA1*01:03-DPB1*04:01	LGPQHADNIYICTVSN	0.067338385	0.12789273
HLA-DPA1*01:03-DPB1*04:01	EARIHVRHVRDLLKSL	0.17475192	0.001615928
HLA-DPA1*01:03-DPB1*04:01	FITYTVGVLDPAAGSQ	0.21174124	0.09246238
HLA-DPA1*01:03-DPB1*04:01	DNGNAGPDQDSELLSD	0.02362958	0.028407117
HLA-DPA1*01:03-DPB1*04:01	VCTDCGTNLKQKGHFF	0.03478753	0.001615646
HLA-DPA1*01:03-DPB1*04:01	MKDTEKGIKELNLEKD	0.06453807	0.041352235
HLA-DPA1*01:03-DPB1*04:01	YDGQGRIVSRVFADGK	0.23265015	0.34749088
HLA-DPA1*01:03-DPB1*04:01	EAGIGCPFAGVGCSFK	0.17825031	0.001038087
HLA-DPA1*01:03-DPB1*04:01	NPGAVTVAWKADGSPV	0.014632114	0.5823851
HLA-DPA1*01:03-DPB1*04:01	PRQRWPLLLLGLAMVA	0.3456682	0.001733505
HLA-DPA1*01:03-DPB1*04:01	NIESVEEGVKHHLTLL	0.07702092	0.028181229
HLA-DPA1*01:03-DPB1*04:01	LARKAFAKRQQQLTAM	0.19668093	0.007745928
HLA-DPA1*01:03-DPB1*04:01	SEDQRRMVGKCYVRGN	0.09546074	0.072248496
HLA-DPA1*01:03-DPB1*04:01	KYFEFTVMGRLNKAIL	0.56754315	0.7669774
HLA-DPA1*01:03-DPB1*04:01	ESLELKPTSRAGIKQK	0.17225227	0.01595926
HLA-DPA1*01:03-DPB1*04:01	HKYEQESKKAGKASFA	0.072570845	0.00297802
HLA-DPA1*01:03-DPB1*04:01	QRMIGCELLEDGSTTG	0.11134339	0.034426283
HLA-DPA1*01:03-DPB1*04:01	ELPRPIQYLCWSPVGS	0.5529276	0.026982889
HLA-DPA1*01:03-DPB1*04:01	NYNVSRANCNKIIMLF	0.20879915	0.000745137
HLA-DPA1*01:03-DPB1*04:01	LEGLEVMDVFLRFSGL	0.5309785	0.002340415
HLA-DPA1*01:03-DPB1*04:01	SSALDCYNPMTNQWSP	0.09923426	0.00049365
HLA-DPA1*01:03-DPB1*04:01	EGLKRLAKSDPMVQCI	0.13625826	0.00050625
HLA-DPA1*01:03-DPB1*04:01	QTWTDEGSVSERMLRS	0.10610488	0.011830656
HLA-DPA1*01:03-DPB1*04:01	SVQALQVTWNIILHST	0.47291484	0.002861745
HLA-DPA1*01:03-DPB1*04:01	FQRRYYKPGLLMMCFI	0.4649164	0.002017055
HLA-DPA1*01:03-DPB1*04:01	LEKRALNFLVNEFLLK	0.7020989	0.051888477
HLA-DPA1*01:03-DPB1*04:01	QPCPRGWWGHPTCGPC	0.042832784	0.001313711
HLA-DPA1*01:03-DPB1*04:01	LDQLFLSSDCRHFNRT	0.2773045	0.2047611
HLA-DPA1*01:03-DPB1*04:01	NKKFPNIDVRNSTQHL	0.07372175	0.001056261
HLA-DPA1*01:03-DPB1*04:01	PVYKGEIQARNLGMAV	0.23129015	0.002321128
HLA-DPA1*01:03-DPB1*04:01	EEVHLPNIKPGEGLGM	0.02734549	0.002201349
HLA-DPA1*01:03-DPB1*04:01	RRIQTRGEGYAKPNEG	0.054764953	0.009175928
HLA-DPA1*01:03-DPB1*04:01	MLKISSENSNPEQDLK	0.046223886	0.011002381
HLA-DPA1*01:03-DPB1*04:01	PPPPPPCPPPPPVSTI	0.023828514	0.01347215
HLA-DPA1*01:03-DPB1*04:01	PKHKETRWKYHFEVVR	0.36200395	0.14547004
HLA-DPA1*01:03-DPB1*04:01	LWVLGLCCVLLTFGSV	0.27838323	0.000855833
HLA-DPA1*01:03-DPB1*04:01	KRSSTGRDSKSSPHPK	0.020253874	0.005106344
HLA-DPA1*01:03-DPB1*04:01	RLFLSLPVLVVVLSIV	0.55735767	0.002582501
HLA-DPA1*01:03-DPB1*04:01	LMGIALIMLMAGFIKI	0.40668017	0.003036837
HLA-DPA1*01:03-DPB1*04:01	MAQQQALRFRGPAPPP	0.08256093	0.013838628
HLA-DPA1*01:03-DPB1*04:01	FFTSGSENLHRVEKVH	0.19333063	0.005209467
HLA-DPA1*01:03-DPB1*04:01	AFLWGGLADRLGRRQC	0.295125	0.00051779
HLA-DPA1*01:03-DPB1*04:01	GLEAEYRIQVHPYKSI	0.31277716	0.003292558
HLA-DPA1*01:03-DPB1*04:01	LLLQLLPPSTLSQDRL	0.30540755	0.003448262
HLA-DPA1*01:03-DPB1*04:01	VQAGLKTFRSQEVGVV	0.271058	0.08394846
HLA-DPA1*01:03-DPB1*04:01	LDIRKAAFECMYTLLD	0.61306936	0.001740428
HLA-DPA1*01:03-DPB1*04:01	THPVPSGKALVLQSQR	0.10901823	0.12524198
HLA-DPA1*01:03-DPB1*04:01	PNRVVCPICSAMPWGD	0.17956749	0.000798781
HLA-DPA1*01:03-DPB1*04:01	ISLLFLFSSAYSRGVF	0.46637872	0.006858316
HLA-DPA1*01:03-DPB1*04:01	FCSACLQECLKPKKPV	0.17172194	0.001976455
HLA-DPA1*01:03-DPB1*04:01	VLKGGGMSSLAGKKLK	0.20256406	0.1425918
HLA-DPA1*01:03-DPB1*04:01	EDSTPLATLEFPPSED	0.2068433	0.001876167
HLA-DPA1*01:03-DPB1*04:01	EEMVVWYLFQIVSAVS	0.36028975	0.001060343
HLA-DPA1*01:03-DPB1*04:01	NDNSRDKVSTTVREMM	0.028029121	0.001068064
HLA-DPA1*01:03-DPB1*04:01	ENLKQALQKDLNLMAP	0.18030259	0.005601384
HLA-DPA1*01:03-DPB1*04:01	LDCKVIRLAECVSVAP	0.3404508	0.002967511
HLA-DPA1*01:03-DPB1*04:01	VETAEGVALTVTGVAQ	0.046020783	0.002405685
HLA-DPA1*01:03-DPB1*04:01	CVLAIKHCNQEQDCPD	0.048406422	0.001515792
HLA-DPA1*01:03-DPB1*04:01	GNGKCIPEAWKCNNMD	0.07938336	0.001029438
HLA-DPA1*01:03-DPB1*04:01	ASHLYFWDVWYIYHFC	0.44094965	0.002550246
HLA-DPA1*01:03-DPB1*04:01	QEAQLRDRAHLSQQRR	0.02476026	0.006778976
HLA-DPA1*01:03-DPB1*04:01	GNGMVEQGEECDCGYS	0.028964344	0.002119257
HLA-DPA1*01:03-DPB1*04:01	ILVPALLGLKGNLEMT	0.20873182	0.003649166
HLA-DPA1*01:03-DPB1*04:01	SQASWACNLILGAPDS	0.36918074	0.007929191
HLA-DPA1*01:03-DPB1*04:01	VEGESLAAPQTPTLPS	0.075227685	0.004931702
HLA-DPA1*01:03-DPB1*04:01	LNSIWSHQMYYMFGFL	0.53496546	0.030261159
HLA-DPA1*01:03-DPB1*04:01	TRELLEEMHGEREEGC	0.04136338	0.001301318
HLA-DPA1*01:03-DPB1*04:01	NSGASGSRNFSSCSAE	0.06239078	0.016891683
HLA-DPA1*01:03-DPB1*04:01	AATGTAAAAATGRLLL	0.073127866	0.004365428
HLA-DPA1*01:03-DPB1*04:01	NSVNEGLNQPTDDSCF	0.0193144	0.00093829
HLA-DPA1*01:03-DPB1*04:01	ALLRALGIRLVSWEGG	0.34745595	0.000899491
HLA-DPA1*01:03-DPB1*04:01	QEELDHELGPGASSSR	0.07560041	0.021430174
HLA-DPA1*01:03-DPB1*04:01	SPKDAVAITKQFLKGL	0.23402978	0.22683373
HLA-DPA1*01:03-DPB1*04:01	DGDDAEGALGGAFPPP	0.05845356	0.009259345
HLA-DPA1*01:03-DPB1*04:01	RSKSQSRSQSRSRSKS	0.12361422	0.002036002
HLA-DPA1*01:03-DPB1*04:01	EDLRREFGRYGPIVDV	0.27682558	0.002956974
HLA-DPA1*01:03-DPB1*04:01	LLSVAVRSEFKVYLPR	0.48051834	0.013091479
HLA-DPA1*01:03-DPB1*04:01	GWAVLFGCFVITGFSY	0.467557	0.001233473
HLA-DPA1*01:03-DPB1*04:01	VLESEEELYSSCRQLR	0.17019269	0.004252608
HLA-DPA1*01:03-DPB1*04:01	ATFYLNVLEQKQKALN	0.37183255	0.012914008
HLA-DPA1*01:03-DPB1*04:01	AIGHNETAMESEALVG	0.123973876	0.08602252
HLA-DPA1*01:03-DPB1*04:01	LMCGRITKRVTRELKD	0.09781698	0.000646941
HLA-DPA1*01:03-DPB1*04:01	NTVRGIETCGILCGKL	0.13079788	0.00237174
HLA-DPA1*01:03-DPB1*04:01	GPAGLSTPSTSTSNNS	0.020174194	0.018092224
HLA-DPA1*01:03-DPB1*04:01	SQNWNQGYSNYWNQGY	0.18616317	0.05360045
HLA-DPA1*01:03-DPB1*04:01	WDTSKKDLKDYFTKFG	0.12940973	0.008440312
HLA-DPA1*01:03-DPB1*04:01	RNVPNRYTFPCPYCPE	0.09899569	0.001914319
HLA-DPA1*01:03-DPB1*04:01	WTCTSSGSSPQYNICE	0.050617818	0.000387141
HLA-DPA1*01:03-DPB1*04:01	VFAILNKYMKSVETDS	0.21963055	0.016972674
HLA-DPA1*01:03-DPB1*04:01	ASKASPSVSTAGQPNW	0.026315643	0.003230567
HLA-DPA1*01:03-DPB1*04:01	KKEKIQTGLKKLTELG	0.1304306	0.06490911
HLA-DPA1*01:03-DPB1*04:01	PLERLEKLLTKEQLKI	0.16703133	0.02062646
HLA-DPA1*01:03-DPB1*04:01	EWEHRIGAPGVEEIKS	0.0745001	0.1345134
HLA-DPA1*01:03-DPB1*04:01	WLNKMQVKLVKDSEYP	0.20051755	0.010167703
HLA-DPA1*01:03-DPB1*04:01	YTRSRSRSRSHRRSRS	0.19632916	0.000676454
HLA-DPA1*01:03-DPB1*04:01	YRRRSPSPYYSRYRSR	0.11914299	0.001896551
HLA-DPA1*01:03-DPB1*04:01	LWDVEGRKYFDFLSSY	0.4055731	0.014359619
HLA-DPA1*01:03-DPB1*04:01	RFPSNLSGAVGEAVSR	0.14313623	0.00558328
HLA-DPA1*01:03-DPB1*04:01	PERFCSHENPYLCSNE	0.20149796	0.000608893
HLA-DPA1*01:03-DPB1*04:01	RGNWDEQFDKENTEER	0.029588679	0.035703197
HLA-DPA1*01:03-DPB1*04:01	LPAVTVTPAPVPDIKG	0.032663986	0.313253
HLA-DPA1*01:03-DPB1*04:01	HHVEPLERLEKLLTKE	0.14924464	0.004378017
HLA-DPA1*01:03-DPB1*04:01	VTGEFTGMPEQWARLL	0.35024768	0.017663071
HLA-DPA1*01:03-DPB1*04:01	CKGVEPKTECERLAGT	0.037570782	0.002112017
HLA-DPA1*01:03-DPB1*04:01	GVEPKTECERLAGTES	0.04459159	0.005891649
HLA-DPA1*01:03-DPB1*04:01	KRKERKAQRQAAKNQM	0.059732474	0.002846115
HLA-DPA1*01:03-DPB1*04:01	HVPQRSRLPILFPQDA	0.1823943	0.012170764
HLA-DPA1*01:03-DPB1*04:01	VSEGMALQLGCLELRR	0.36504504	0.001455154
HLA-DPA1*01:03-DPB1*04:01	APSWNVLPAPLFTTPG	0.2862713	0.35046571
HLA-DPA1*01:03-DPB1*04:01	KVAFRETITAPVPFDF	0.33453378	0.045245595
HLA-DPA1*01:03-DPB1*04:01	LWRRMRSGLPAPWISL	0.22691149	0.002209834
HLA-DPA1*01:03-DPB1*04:01	MAVGKHTLEFMMRQSN	0.18946998	0.004412335
HLA-DPA1*01:03-DPB1*04:01	AFAKRQQQLTAMKVLQ	0.29181746	0.00790134
HLA-DPA1*01:03-DPB1*04:01	RSKHPSGSNVSFSRDT	0.060797032	0.007584224
HLA-DPA1*01:03-DPB1*04:01	CSRLVLALALILVLES	0.23359886	0.000417482
HLA-DPA1*01:03-DPB1*04:01	GYQLKNNTCVKQENTC	0.12334049	0.002444028
HLA-DPA1*01:03-DPB1*04:01	YRLDKEGNSMSRHILK	0.11156809	0.010392728
HLA-DPA1*01:03-DPB1*04:01	DECGAGVFMASHFDRH	0.46099567	0.003818378
HLA-DPA1*01:03-DPB1*04:01	DGPSKVKMDCQECPEG	0.015385912	0.00354072
HLA-DPA1*01:03-DPB1*04:01	RRRQAPSIATIGSTCD	0.07179753	0.000445725
HLA-DPA1*01:03-DPB1*04:01	VESPVKLFSGLSVSSE	0.23940162	0.010094218
HLA-DPA1*01:03-DPB1*04:01	SKLMIKAKEMVELSKS	0.38108855	0.25106436
HLA-DPA1*01:03-DPB1*04:01	SDGATWADIFKRFNSG	0.23157637	0.2684174
HLA-DPA1*01:03-DPB1*04:01	TLTFQRAMHDYNQAEM	0.1058967	0.00629603
HLA-DPA1*01:03-DPB1*04:01	LTNYPVTREDMDVVSV	0.048031982	0.032357562
HLA-DPA1*01:03-DPB1*04:01	DMVNVCETNLSKPNPP	0.04995741	0.003892063
HLA-DPA1*01:03-DPB1*04:01	VPVLGFFIIAVLMSAQ	0.31576452	0.004735674
HLA-DPA1*01:03-DPB1*04:01	LRSLTVSLGPVSKTEG	0.14192963	0.007100678
HLA-DPA1*01:03-DPB1*04:01	PERLQKIKESLLLEDS	0.42125398	0.020590443
HLA-DPA1*01:03-DPB1*04:01	VISPSDLSDIKGSVLH	0.1702785	0.429825
HLA-DPA1*01:03-DPB1*04:01	PMPKHIAFIMDGNRRY	0.12643602	0.00292731
HLA-DPA1*01:03-DPB1*04:01	CASSNGHCSHLCLAVP	0.09075499	0.000573242
HLA-DPA1*01:03-DPB1*04:01	FSSSTVISYSNTGDGA	0.06403708	0.002181065
HLA-DPA1*01:03-DPB1*04:01	GIVVGILVAQIFGLEF	0.5410916	0.002997532
HLA-DPA1*01:03-DPB1*04:01	LTERLFSMAHTVALDL	0.46014223	0.3332661
HLA-DPA1*01:03-DPB1*04:01	LTMQASLPKVLRFCAC	0.28461817	0.00128477
HLA-DPA1*01:03-DPB1*04:01	RRRPERGARGGQVFYN	0.15431398	0.002436771
HLA-DPA1*01:03-DPB1*04:01	FLPASEEHLKQHYIDL	0.13755672	0.016717859
HLA-DPA1*01:03-DPB1*04:01	GTFQTTMTKLKEASRS	0.1945561	0.02435114
HLA-DPA1*01:03-DPB1*04:01	MGVLREFFTKLGITQL	0.5577627	0.003614721
HLA-DPA1*01:03-DPB1*04:01	LPLLRGHSLFTCEPIT	0.4798469	0.17131007
HLA-DPA1*01:03-DPB1*04:01	PASNLATVAILPVCAE	0.42170802	0.002679519
HLA-DPA1*01:03-DPB1*04:01	NLTLITGDSLTSSNDD	0.1224523	0.013142632
HLA-DPA1*01:03-DPB1*04:01	VRHIILVLSGKGGVGK	0.13840179	0.07680402
HLA-DPA1*01:03-DPB1*04:01	LTGQRVLGVPIIVQAS	0.30967087	0.043795194
HLA-DPA1*01:03-DPB1*04:01	FMKRVETNQDWSLMCP	0.19807498	0.000678548
HLA-DPA1*01:03-DPB1*04:01	MRAPGMRSRPAGPALL	0.06787669	0.002734113
HLA-DPA1*01:03-DPB1*04:01	PKGEGGFGGRGGGRGG	0.03751678	0.002468911
HLA-DPA1*01:03-DPB1*04:01	TTEPTTQPTIQPTQPT	0.012171406	0.053062897
HLA-DPA1*01:03-DPB1*04:01	ETQDRRKSLFKKISKQ	0.32480478	0.007953791
HLA-DPA1*01:03-DPB1*04:01	QTSFLGPRSFCCSLVP	0.43921712	0.000882221
HLA-DPA1*01:03-DPB1*04:01	KIWSLYDAGPRSIRCP	0.16325624	0.003121267
HLA-DPA1*01:03-DPB1*04:01	GPLMKTASIKPEVALL	0.17208429	0.034283653
HLA-DPA1*01:03-DPB1*04:01	EQPQVELFVKAGSDGA	0.09335264	0.017130712
HLA-DPA1*01:03-DPB1*04:01	LDKKSGVINLTEEVLW	0.22967109	0.003943557
HLA-DPA1*01:03-DPB1*04:01	WVRTRWALLLLFWLGW	0.28466257	0.00072619
HLA-DPA1*01:03-DPB1*04:01	VTVAWKADGSPVKVGV	0.036610372	0.019439086
HLA-DPA1*01:03-DPB1*04:01	SKTEKWMERIHLNVSE	0.23073159	0.006100363
HLA-DPA1*01:03-DPB1*04:01	SDESQETCLSVTCKSG	0.050598044	0.00107837
HLA-DPA1*01:03-DPB1*04:01	AYAYLFKYIIIGDTGV	0.38852388	0.007235234
HLA-DPA1*01:03-DPB1*04:01	TGTVKMLPPLETPLFS	0.26974258	0.004962121
HLA-DPA1*01:03-DPB1*04:01	ESPVREEPGEDFPAAR	0.08774197	0.0646888
HLA-DPA1*01:03-DPB1*04:01	LSRLVNCLTGEGEDTR	0.029753538	0.004018924
HLA-DPA1*01:03-DPB1*04:01	IHGNLTCDTIFIQHNG	0.16807202	0.078037396
HLA-DPA1*01:03-DPB1*04:01	QTSTPVLTQPGRAYRM	0.059493642	0.001725945
HLA-DPA1*01:03-DPB1*04:01	GLEYIMQSHLTKAAGS	0.3182157	0.014457527
HLA-DPA1*01:03-DPB1*04:01	WEHREVHLVQFHEPDI	0.19416004	0.002770827
HLA-DPA1*01:03-DPB1*04:01	SLSLSSNRIHHLHDSD	0.28070483	0.13355346
HLA-DPA1*01:03-DPB1*04:01	SPPGSLRASDWVILNC	0.5078917	0.034436665
HLA-DPA1*01:03-DPB1*04:01	GTSMTDYWVLIFFNLL	0.432959	0.001053984
HLA-DPA1*01:03-DPB1*04:01	QQPPPPPPPQPQPPPQ	0.021876538	0.26877958
HLA-DPA1*01:03-DPB1*04:01	EQNLSDLQLQAAVEVA	0.11667845	0.001702632
HLA-DPA1*01:03-DPB1*04:01	YSPQGILHTRGPDQYK	0.058686875	0.00450436
HLA-DPA1*01:03-DPB1*04:01	AFARLSLHHAATAAPP	0.1720158	0.006361412
HLA-DPA1*01:03-DPB1*04:01	FLGVCLGITLAVDRSN	0.26339537	0.000931462
HLA-DPA1*01:03-DPB1*04:01	VPHSSMFIFSTTNPIR	0.44256154	0.88688487
HLA-DPA1*01:03-DPB1*04:01	QQGEFYYGEFSDGSNE	0.4671918	0.10018029
HLA-DPA1*01:03-DPB1*04:01	LLLVGASLLAWRMFQK	0.55416703	0.005764851
HLA-DPA1*01:03-DPB1*04:01	CVFTGEGRTEATHIGG	0.052400872	0.001330948
HLA-DPA1*01:03-DPB1*04:01	PPPPCEPNEFPCGNGH	0.06875202	0.001947575
HLA-DPA1*01:03-DPB1*04:01	KKQGMKKRSNSEVEDV	0.05758645	0.000858141
HLA-DPA1*01:03-DPB1*04:01	TLNRNLSDSLARGRLH	0.063819274	0.016723037
HLA-DPA1*01:03-DPB1*04:01	AISGVPVLGFFIIAVL	0.36750326	0.0025989
HLA-DPA1*01:03-DPB1*04:01	RRTNTSSVTTTITQST	0.061000966	0.003289548
HLA-DPA1*01:03-DPB1*04:01	DEVFLAIAKAMEEMVE	0.2788452	0.008221841
HLA-DPA1*01:03-DPB1*04:01	ITKHNDDEQYAWESSA	0.035121575	0.002054371
HLA-DPA1*01:03-DPB1*04:01	YEASPGSETQRRRRRR	0.15135095	0.001157309
HLA-DPA1*01:03-DPB1*04:01	SGAGTGGGTASGGTEG	0.024145544	0.001943569
HLA-DPA1*01:03-DPB1*04:01	KIILFLPCISRKLKRI	0.47992286	0.003434525
HLA-DPA1*01:03-DPB1*04:01	GLFVFSLTAFNNLENL	0.8680668	0.01106281
HLA-DPA1*01:03-DPB1*04:01	GGTCDRFSGCVCPSGW	0.103653155	0.001084884
HLA-DPA1*01:03-DPB1*04:01	NTVTCQLNCSDHGHCD	0.018628357	0.000562775
HLA-DPA1*01:03-DPB1*04:01	AFAKRQQQLTAMKVLQ	0.29181746	0.00790134
HLA-DPA1*01:03-DPB1*04:01	NDAFEDGGRQSLMEMQ	0.10511946	0.001703451
HLA-DPA1*01:03-DPB1*04:01	VKKYILEWCVLSDKAP	0.40655163	0.009056307
HLA-DPA1*01:03-DPB1*04:01	LHIREHEPPGALTELD	0.031416394	0.003124713
HLA-DPA1*01:03-DPB1*04:01	HWDASTDVPEKSSLFH	0.063543595	0.012248789
HLA-DPA1*01:03-DPB1*04:01	LAFLLLLLVPLLLLMC	0.27027845	0.001244534
HLA-DPA1*01:03-DPB1*04:01	HTLLKDLNSYLEDKVY	0.26827785	0.004753946
HLA-DPA1*01:03-DPB1*04:01	LLQLQHLAAAAADPLL	0.14861873	0.00742888
HLA-DPA1*01:03-DPB1*04:01	LLYSNVSNFARLASTL	0.47376823	0.012403058
HLA-DPA1*01:03-DPB1*04:01	ILFAVLLVVLILFLVL	0.13249804	0.001799736
HLA-DPA1*01:03-DPB1*04:01	GRSLNPATIYPVLPKL	0.3114347	0.07913058
HLA-DPA1*01:03-DPB1*04:01	PVRQPYRVKVIDFGSA	0.2752574	0.02218449
HLA-DPA1*01:03-DPB1*04:01	RGGGDPWTNGSGLALC	0.06646485	0.000514776
HLA-DPA1*01:03-DPB1*04:01	QRPWRVPWLPWTILLV	0.5024105	0.001984365
HLA-DPA1*01:03-DPB1*04:01	SDNILLSEEQVDVELV	0.16810703	0.08729376
HLA-DPA1*01:03-DPB1*04:01	LGIGSVSAASNSASVH	0.09149223	0.007765518
HLA-DPA1*01:03-DPB1*04:01	LRVAAATNRVVAPTPG	0.040130537	0.046716742
HLA-DPA1*01:03-DPB1*04:01	SLGNKLLLKANVTSEN	0.097712785	0.004880866
HLA-DPA1*01:03-DPB1*04:01	HEATLRCWALGFYPAE	0.42737633	0.2254154
HLA-DPA1*01:03-DPB1*04:01	LALTQTWAGSHSMRYF	0.23617809	0.002395002
HLA-DPA1*01:03-DPB1*04:01	MTLKGVVWYQGESNIN	0.29828396	0.001827038
HLA-DPA1*01:03-DPB1*04:01	VWGTCLGFEELSLLIS	0.44567844	0.000474664
HLA-DPA1*01:03-DPB1*04:01	DSEKDEKDEDHERERF	0.011399784	0.10481633
HLA-DPA1*01:03-DPB1*04:01	KNLTLRCQVEGGAPRA	0.07151357	0.00186595
HLA-DPA1*01:03-DPB1*04:01	DSFKEKMENFDYSNEE	0.13542771	0.07243904
HLA-DPA1*01:03-DPB1*04:01	GSEHLPYPLGSRDGLR	0.1019131	0.004240391
HLA-DPA1*01:03-DPB1*04:01	TDWGEKGYYYLHRGSG	0.17056984	0.063998975
HLA-DPA1*01:03-DPB1*04:01	TTISFERINDILEHVK	0.41085234	0.16355368
HLA-DPA1*01:03-DPB1*04:01	LGCVLLLVPVICQIRS	0.4007681	0.001180683
HLA-DPA1*01:03-DPB1*04:01	KKIKVSVRQYADICLF	0.39641598	0.001723952
HLA-DPA1*01:03-DPB1*04:01	LRFCACAGMIYLGYTF	0.446229	0.001908716
HLA-DPA1*01:03-DPB1*04:01	QSMLHPVMRRNPFGVD	0.30750406	0.002496639
HLA-DPA1*01:03-DPB1*04:01	NERCIPSVWRCDEDDD	0.034208424	0.002558158
HLA-DPA1*01:03-DPB1*04:01	GRPGSPKMEGTGKKAV	0.014739508	0.002307712
HLA-DPA1*01:03-DPB1*04:01	TDPECYWLTNWIETIL	0.5894251	0.000751906
HLA-DPA1*01:03-DPB1*04:01	CANNRHQCSVHAECRD	0.041046202	0.001295258
HLA-DPA1*01:03-DPB1*04:01	SYFQNVTGCSNYYNFL	0.2827505	0.000756707
HLA-DPA1*01:03-DPB1*04:01	SIDDIGGALSKLSELH	0.16898677	0.018436925
HLA-DPA1*01:03-DPB1*04:01	CCGGRCGGRRCLRRWF	0.10516472	0.000620927
HLA-DPA1*01:03-DPB1*04:01	GNSSHSSWDNQCQCTS	0.045329653	0.001232699
HLA-DPA1*01:03-DPB1*04:01	FRPDLPGLECDLAQHL	0.13435067	0.002961865
HLA-DPA1*01:03-DPB1*04:01	GSQCAAAAAAAAPPGL	0.100220785	0.002281631
HLA-DPA1*01:03-DPB1*04:01	FMIGYLGYCKGVEPKT	0.26058134	0.002908144
HLA-DPA1*01:03-DPB1*04:01	DPLVLVMTGAYPKPTL	0.25563556	0.056239884
HLA-DPA1*01:03-DPB1*04:01	QKTQDGQNIGIKHIPA	0.017298428	0.003570951
HLA-DPA1*01:03-DPB1*04:01	IYLWDVEGRKYFDFLS	0.35339674	0.005423302
HLA-DPA1*01:03-DPB1*04:01	AVSGMITFSVMDKMQL	0.37381008	0.009656533
HLA-DPA1*01:03-DPB1*04:01	FAKGLLALEGELTPIL	0.3790678	0.107755065
HLA-DPA1*01:03-DPB1*04:01	TRGQSGTYGCRVEDYD	0.041817214	0.005517452
HLA-DPA1*01:03-DPB1*04:01	CHQRSKSDPSRLVRSP	0.05033813	0.00065794
HLA-DPA1*01:03-DPB1*04:01	CKFHYKTDQGIKNLSV	0.17528804	0.001947481
HLA-DPA1*01:03-DPB1*04:01	AQLGFQPLMSATGSTG	0.18510908	0.011753839
HLA-DPA1*01:03-DPB1*04:01	HENFSLLTSGEVGEFC	0.36156204	0.000573321
HLA-DPA1*01:03-DPB1*04:01	CKLKEAELLEPLMPAI	0.37891415	0.000347611
HLA-DPA1*01:03-DPB1*04:01	DYNIQKESTLHLVLRL	0.40953773	0.14087299
HLA-DPA1*01:03-DPB1*04:01	FVKLCPDTRVEETMAL	0.109717704	0.002269734
HLA-DPA1*01:03-DPB1*04:01	NEDIAKRTCEEHQLCV	0.052678183	0.000671451
HLA-DPA1*01:03-DPB1*04:01	VAAPPLREPRARHAAA	0.098502085	0.005998536
HLA-DPA1*01:03-DPB1*04:01	TEESPYINGRYYSKII	0.34869722	0.004700371
HLA-DPA1*01:03-DPB1*04:01	LKSVCEMAENGVKTIT	0.072045796	0.000829225
HLA-DPA1*01:03-DPB1*04:01	AGAAVSAGHGLPAKFV	0.07298929	0.005552289
HLA-DPA1*01:03-DPB1*04:01	QPFFRHGYFCFHEAAD	0.540472	0.006778272
HLA-DPA1*01:03-DPB1*04:01	EGKTGNTTDDEEEEEV	0.012192277	0.023703752
HLA-DPA1*01:03-DPB1*04:01	GFGSGIRGRGRGRGRG	0.0823563	0.002029805
HLA-DPA1*01:03-DPB1*04:01	LSHNQLTTVPERLSNC	0.15431999	0.000991688
HLA-DPA1*01:03-DPB1*04:01	DPKPLIQWKGKDRILD	0.1243786	0.58906275
HLA-DPA1*01:03-DPB1*04:01	QLPNGELQPLSENATL	0.03193094	0.005176636
HLA-DPA1*01:03-DPB1*04:01	SALTIFLLVHVQPGYI	0.39086813	0.00360957
HLA-DPA1*01:03-DPB1*04:01	IPKGKLVDFEAMTAPG	0.14144899	0.5397513
HLA-DPA1*01:03-DPB1*04:01	VNVGLLLLSLLGFCLP	0.4015754	0.002651939
HLA-DPA1*01:03-DPB1*04:01	KLSRDGAFLMDAGSVL	0.2916242	0.005731602
HLA-DPA1*01:03-DPB1*04:01	PPPATSHPRVIRISHQ	0.06797381	0.010730119
HLA-DPA1*01:03-DPB1*04:01	AAGRVVVRRLAVRRFG	0.33479542	0.038713403
HLA-DPA1*01:03-DPB1*04:01	EGSGARRRRCLNGNPP	0.02000192	0.000462528
HLA-DPA1*01:03-DPB1*04:01	SSLPPHLVPPSHRKSL	0.15334268	0.001543519
HLA-DPA1*01:03-DPB1*04:01	ECQRGFSLDATGLNCE	0.10409517	0.000640321
HLA-DPA1*01:03-DPB1*04:01	HFWFGFFCGFSAQTVY	0.44840956	0.000802
HLA-DPA1*01:03-DPB1*04:01	ALGLEHSSNPNAIMAP	0.07446002	0.010242315
HLA-DPA1*01:03-DPB1*04:01	YQCQASSSRGKYTLVV	0.15642866	0.001145878
HLA-DPA1*01:03-DPB1*04:01	CFMLILYQYAGPGLSL	0.35178977	0.000610752
HLA-DPA1*01:03-DPB1*04:01	YGLPAVCDLFACMQLK	0.5212223	0.005260431
HLA-DPA1*01:03-DPB1*04:01	LQKLCSSTDVDMIQLQ	0.12817115	0.001990594
HLA-DPA1*01:03-DPB1*04:01	VKHLDALTLFSSKQAN	0.3123995	0.040941652
HLA-DPA1*01:03-DPB1*04:01	ICSQGPRLFLEVTFGG	0.4373051	0.001811474
HLA-DPA1*01:03-DPB1*04:01	PYIREFEDPRDAPPPT	0.030179702	0.024070518
HLA-DPA1*01:03-DPB1*04:01	HMTHHPISDHEATLRC	0.041072354	0.71202785
HLA-DPA1*01:03-DPB1*04:01	DQYYRLVTATSLDREQ	0.3055634	0.40123144
HLA-DPA1*01:03-DPB1*04:01	VAAVMWRKKSSDRNRG	0.05368849	0.012533653
HLA-DPA1*01:03-DPB1*04:01	RDEWLRPEDLPIKYAG	0.15042439	0.28217036
HLA-DPA1*01:03-DPB1*04:01	NLAVKCLGPLVSKVKE	0.18365963	0.002348094
HLA-DPA1*01:03-DPB1*04:01	YDFFRYVEMSTFDIAS	0.577575	0.02163149
HLA-DPA1*01:03-DPB1*04:01	IMARVLFVLIVLSQLT	0.3418945	0.006028467
HLA-DPA1*01:03-DPB1*04:01	VTLAILLFVYEQKLNE	0.49579892	0.002072307
HLA-DPA1*01:03-DPB1*04:01	QDFTPEPDSYDVIWIQ	0.12592186	0.00302726
HLA-DPA1*01:03-DPB1*04:01	KFEEHVESHWKVCPMC	0.229132	0.000468569
HLA-DPA1*01:03-DPB1*04:01	WILGCHNSDFRNRGMT	0.17690493	0.000402967
HLA-DPA1*01:03-DPB1*04:01	PLLIALGLLLAAPAQA	0.27427024	0.008544961
HLA-DPA1*01:03-DPB1*04:01	FKSSGINTASSAASKE	0.1094078	0.05871597
HLA-DPA1*01:03-DPB1*04:01	GTLRILQVTPKDQGYY	0.14772667	0.006900229
HLA-DPA1*01:03-DPB1*04:01	CGLLTCCYCCCCLCCC	0.15039463	0.000721066
HLA-DPA1*01:03-DPB1*04:01	TFLTLFLLSLFYSTAL	0.55441517	0.001085786
HLA-DPA1*01:03-DPB1*04:01	SITWQRLGKGNSGQFL	0.17282215	0.00602257
HLA-DPA1*01:03-DPB1*04:01	RDSCQKFYQAEMEELD	0.47507843	0.002255702
HLA-DPA1*01:03-DPB1*04:01	ELPLSCQEVLWPLPAY	0.41984937	0.000949707
HLA-DPA1*01:03-DPB1*04:01	GIWMGLLTSLFMLFIF	0.40748817	0.00183612
HLA-DPA1*01:03-DPB1*04:01	LFGPNQRPAPCYDPCE	0.025999732	0.000722664
HLA-DPA1*01:03-DPB1*04:01	LYKKERRETVISKLTT	0.18814732	0.002031212
HLA-DPA1*01:03-DPB1*04:01	KTLCIIILILVIGVAI	0.101982966	0.001121749
HLA-DPA1*01:03-DPB1*04:01	LPLKWSLATMSFLLSS	0.74326426	0.07097551
HLA-DPA1*01:03-DPB1*04:01	LTLQASKQNGTWPREV	0.058210377	0.000955041
HLA-DPA1*01:03-DPB1*04:01	TEIGPRMTLQLIKVQE	0.27999476	0.017780159
HLA-DPA1*01:03-DPB1*04:01	TQCRLKLLKLERIKDY	0.52399594	0.011442972
HLA-DPA1*01:03-DPB1*04:01	AEFHDQVPFDGMWIDM	0.25093862	0.001163759
HLA-DPA1*01:03-DPB1*04:01	RDRCKKEFTDLMTEMT	0.20233189	0.00185413
HLA-DPA1*01:03-DPB1*04:01	YEKGFCFVSYLAHLVG	0.7290057	0.08900751
HLA-DPA1*01:03-DPB1*04:01	VLLQVASSGNMKVLQE	0.28193697	0.005020157
HLA-DPA1*01:03-DPB1*04:01	TQTGVLDFYGQRSWRQ	0.2189842	0.009420736
HLA-DPA1*01:03-DPB1*04:01	PPPPPVSAPAAEAAPP	0.06774979	0.03733159
HLA-DPA1*01:03-DPB1*04:01	ASPGCLWLLAVALLPW	0.41248447	0.000869048
HLA-DPA1*01:03-DPB1*04:01	EREQGEVRFSAVALCK	0.38882533	0.007148338
HLA-DPA1*01:03-DPB1*04:01	CWALGFYPAEITLTWQ	0.35764295	0.00043238
HLA-DPA1*01:03-DPB1*04:01	KTHMTHHPISDHEATL	0.048784148	0.9123124
HLA-DPA1*01:03-DPB1*04:01	IAEDVSGMPALCSPIS	0.11385505	0.000951185
HLA-DPA1*01:03-DPB1*04:01	DPSAEAEANGEKPFLL	0.051269576	0.021829683
HLA-DPA1*01:03-DPB1*04:01	AEFHDQVPFDGMWIDM	0.25093862	0.001163759
HLA-DPA1*01:03-DPB1*04:01	LGVICAIILIIIIGTG	0.06400908	0.001760303
HLA-DPA1*01:03-DPB1*04:01	SMTSKWPAVWVKISSS	0.2975479	0.001154197
HLA-DPA1*01:03-DPB1*04:01	KNKDEKLTKEEILENW	0.18081708	0.12894274
HLA-DPA1*01:03-DPB1*04:01	AAATGRLLLLLLVGLT	0.21682814	0.003092092
HLA-DPA1*01:03-DPB1*04:01	SSRKIIFSYVVVFLVC	0.3456767	0.001333357
HLA-DPA1*01:03-DPB1*04:01	AVFEGPSFGYTEQSAR	0.32372287	0.11030827
HLA-DPA1*01:03-DPB1*04:01	NIDFYPNGGLDQPGCP	0.06444525	0.001535035
HLA-DPA1*01:03-DPB1*04:01	CLSEDAGLGISSTASL	0.057756547	0.000443337
HLA-DPA1*01:03-DPB1*04:01	REGSPAELQCEVRGKP	0.018463265	0.006789143
HLA-DPA1*01:03-DPB1*04:01	YVLLIVGTLVCGIVLG	0.17962864	0.001627389
HLA-DPA1*01:03-DPB1*04:01	VLNYSRSLAEDFAEQP	0.37938038	0.050086983
HLA-DPA1*01:03-DPB1*04:01	PSMPVHYDSQLDTTLF	0.20597935	0.002208519
HLA-DPA1*01:03-DPB1*04:01	VLGFFIIAVLMSAQES	0.2923711	0.001836291
HLA-DPA1*01:03-DPB1*04:01	RCARFVPRFCADHPFL	0.28276837	0.000802507
HLA-DPA1*01:03-DPB1*04:01	DWFQVLILRGNGSEAH	0.25132158	0.002763165
HLA-DPA1*01:03-DPB1*04:01	RALWVLGLCCVLLTFG	0.30624706	0.000909675
HLA-DPA1*01:03-DPB1*04:01	SAPPSQVWNMTVSMTS	0.14755632	0.002128133
HLA-DPA1*01:03-DPB1*04:01	QQKKEGPIPPDAQNPD	0.00924171	0.031323213
HLA-DPA1*01:03-DPB1*04:01	ETRESETKLKELPGVC	0.05270144	0.000863261
HLA-DPA1*01:03-DPB1*04:01	EKLLTKEQLKIWMGKM	0.21993719	0.01548831
HLA-DPA1*01:03-DPB1*04:01	GHFSLSQWDPMITTLP	0.3751805	0.002434924
HLA-DPA1*01:03-DPB1*04:01	GIGSSGLVGTSMGAGS	0.08147708	0.016046366
HLA-DPA1*01:03-DPB1*04:01	GILMTIGFILLLVFGS	0.27189493	0.003361952
HLA-DPA1*01:03-DPB1*04:01	GALLRDLVLGVLGTAA	0.3579817	0.003001538
HLA-DPA1*01:03-DPB1*04:01	LLGVVSKGQPTLVVME	0.18306012	0.005399474
HLA-DPA1*01:03-DPB1*04:01	EFIECCIDGHKYKGVT	0.26266134	0.001389701
HLA-DPA1*01:03-DPB1*04:01	GEPLEHVVDWARDGDP	0.031883948	0.024626642
HLA-DPA1*01:03-DPB1*04:01	LLLLARRTDLRRISLD	0.31576362	0.004762984
HLA-DPA1*01:03-DPB1*04:01	CWALGFYPAEITLTWQ	0.35764295	0.00043238
HLA-DPA1*01:03-DPB1*04:01	IYPVSATGKAVVEETS	0.059551742	0.018851135
HLA-DPA1*01:03-DPB1*04:01	QIAAEQKANPDGKKKG	0.008466837	0.016314382
HLA-DPA1*01:03-DPB1*04:01	GTPAGSRCTTPVPTPQ	0.03315894	0.003407241
HLA-DPA1*01:03-DPB1*04:01	FIRWKKSRAFGDSEHK	0.20661551	0.033277143
HLA-DPA1*01:03-DPB1*04:01	TEYCNTIEGTAKYIET	0.112415224	0.000874508
HLA-DPA1*01:03-DPB1*04:01	SLELAHLKDFVSALPD	0.38084003	0.008658909
HLA-DPA1*01:03-DPB1*04:01	DSKLENAGGDLKDGHH	0.013373341	0.039442025
HLA-DPA1*01:03-DPB1*04:01	RSFGESKQEDKNAMDV	0.022853067	0.003029998
HLA-DPA1*01:03-DPB1*04:01	RGPCGSRDPCSNVTCS	0.03234256	0.000988484
HLA-DPA1*01:03-DPB1*04:01	CSPWVLYILMLATFHF	0.33763927	0.000906956
HLA-DPA1*01:03-DPB1*04:01	TPGFPSFNHTQFPPSR	0.4398937	0.048975706
HLA-DPA1*01:03-DPB1*04:01	HTKCLLVDQWCINLPE	0.33692774	0.001998776
HLA-DPA1*01:03-DPB1*04:01	CQRAGITVRMVTGDNI	0.06980921	0.000418836
HLA-DPA1*01:03-DPB1*04:01	GTGFCFDSSFDVHKKC	0.36598697	0.002983057
HLA-DPA1*01:03-DPB1*04:01	RSLPRKMPFVRGQSFS	0.44711962	0.002039946
HLA-DPA1*01:03-DPB1*04:01	MGDRSATLKRQSLDQV	0.11253838	0.005633665
HLA-DPA1*01:03-DPB1*04:01	VIFCLVFWVIRASRPQ	0.40218523	0.001067006
HLA-DPA1*01:03-DPB1*04:01	ALVGSARSEGVQTCEE	0.041109476	0.001607347
HLA-DPA1*01:03-DPB1*04:01	PFYSCWRTGLLLLLLA	0.42754295	0.000452525
HLA-DPA1*01:03-DPB1*04:01	RQGLQISIQSLGPCQE	0.19706479	0.001330786
HLA-DPA1*01:03-DPB1*04:01	PPPGPVCGSDGVTYGS	0.016441096	0.001399747
HLA-DPA1*01:03-DPB1*04:01	NLYSCHVEHCGVHMVL	0.16790222	0.002543825
HLA-DPA1*01:03-DPB1*04:01	MADLCSIEQELSSIGS	0.16247867	0.000784915
HLA-DPA1*01:03-DPB1*04:01	VEEENIRVVRCGGSEL	0.07406928	0.001093929
HLA-DPA1*01:03-DPB1*04:01	NPHSHRIQNVVTSFAP	0.20907347	0.02625968
HLA-DPA1*01:03-DPB1*04:01	DGPSKVKMDCQECPEG	0.015385912	0.00354072
HLA-DPA1*01:03-DPB1*04:01	EEEPAADSAFGTQVLA	0.22110695	0.010311052
HLA-DPA1*01:03-DPB1*04:01	GGRRLLTTDDVAFSDA	0.13910682	0.3682978
HLA-DPA1*01:03-DPB1*04:01	LKMPKIKLPSFRWSPK	0.295468	0.06930343
HLA-DPA1*01:03-DPB1*04:01	GSVPEVQDIQQNTDGS	0.003166109	0.004843719
HLA-DPA1*01:03-DPB1*04:01	MLLDLLGAPNPTFYSH	0.1944671	0.003663934
HLA-DPA1*01:03-DPB1*04:01	YNSSINKWIQIEYLNI	0.68742496	0.00132099
HLA-DPA1*01:03-DPB1*04:01	ELQDGDLSPEEKIFLR	0.08467296	0.024707392
HLA-DPA1*01:03-DPB1*04:01	ETKMEEFKDQLPADEC	0.12949587	0.001558061
HLA-DPA1*01:03-DPB1*04:01	DSCIMKPSASLPESLY	0.16671778	0.000767819
HLA-DPA1*01:03-DPB1*04:01	LRADSHEGEVAEGKLP	0.016851224	0.02322488
HLA-DPA1*01:03-DPB1*04:01	PLRGGEAQRVEVPAGR	0.035079245	0.005443927
HLA-DPA1*01:03-DPB1*04:01	ISAMVNNGSLSYDHER	0.13717039	0.0482696
HLA-DPA1*01:03-DPB1*04:01	EVAPRLAFATMFNSSE	0.43149242	0.011943276
HLA-DPA1*01:03-DPB1*04:01	TWVCDGYRDCADGSDE	0.040619243	0.001221084
HLA-DPA1*01:03-DPB1*04:01	FYCLAERCQTLSGPVV	0.22713144	0.000758617
HLA-DPA1*01:03-DPB1*04:01	IQAQLQLPPPACSILL	0.18447904	0.002120748
HLA-DPA1*01:03-DPB1*04:01	TPANISRQAHILLDCG	0.21645285	0.007607227
HLA-DPA1*01:03-DPB1*04:01	VSMGPAFIHHHPPKSR	0.18572205	0.003272221
HLA-DPA1*01:03-DPB1*04:01	TSRTLSFGSDLNYATR	0.28113458	0.12576196
HLA-DPA1*01:03-DPB1*04:01	EMELELAQTKLQLVEA	0.4056885	0.034506883
HLA-DPA1*01:03-DPB1*04:01	PSVCLSEACVSVTSSI	0.19454136	0.00106928
HLA-DPA1*01:03-DPB1*04:01	RINAGMLAQFIDKPVC	0.23095126	0.000425538
HLA-DPA1*01:03-DPB1*04:01	PAGERRQRPKHESDCI	0.03451686	0.001112506
HLA-DPA1*01:03-DPB1*04:01	QPVMVTWVRVDDEMPQ	0.17787552	0.29570028
HLA-DPA1*01:03-DPB1*04:01	YERKDNTTVTRLLNIN	0.19266915	0.009839406
HLA-DPA1*01:03-DPB1*04:01	AKMTLGMIWTIILRFA	0.53760046	0.005922474
HLA-DPA1*01:03-DPB1*04:01	YQQALLLLGAAALACL	0.25353372	0.001115587
HLA-DPA1*01:03-DPB1*04:01	RGTEYNFRVAALTING	0.29006585	0.33418718
HLA-DPA1*01:03-DPB1*04:01	VEQDLAMGSDAEGEKI	0.04484538	0.009232244
HLA-DPA1*01:03-DPB1*04:01	AQKEKWLLSSKGLQII	0.5532077	0.13825524
HLA-DPA1*01:03-DPB1*04:01	HENSTLREEIAMLRLE	0.29519284	0.004327086
HLA-DPA1*01:03-DPB1*04:01	KIKIIAPPKRKYSVWV	0.16057023	0.020133834
HLA-DPA1*01:03-DPB1*04:01	EVPPRYPRDVRDYFMP	0.06902446	0.002049583
HLA-DPA1*01:03-DPB1*04:01	HLIDELDYILLPTEGW	0.42320955	0.002586679
HLA-DPA1*01:03-DPB1*04:01	KEQDPRLIPVPANSYF	0.09178484	0.030792195
HLA-DPA1*01:03-DPB1*04:01	ESGMKTVEDVGSPLKY	0.039981082	0.005357209
HLA-DPA1*01:03-DPB1*04:01	ISHWILGIGDRHLNNF	0.19089992	0.011400159
HLA-DPA1*01:03-DPB1*04:01	LPWALLLLWVPGCFAL	0.35413817	0.001524644
HLA-DPA1*01:03-DPB1*04:01	EGVTAIIFCVALSAYD	0.37928894	0.001899255
HLA-DPA1*01:03-DPB1*04:01	KPNSAHYFIGYVGEEL	0.40764773	0.03022356
HLA-DPA1*01:03-DPB1*04:01	LWILGCHNSDFRNRGM	0.18478766	0.000309151
HLA-DPA1*01:03-DPB1*04:01	GHLTIAGCKMSKSLKN	0.15698208	0.008647229
HLA-DPA1*01:03-DPB1*04:01	RKVGGGGTAGGDRWEG	0.036867253	0.008800296
HLA-DPA1*01:03-DPB1*04:01	RTILLQYCFLLITCLL	0.31194314	0.00105529
HLA-DPA1*01:03-DPB1*04:01	EFIDELLHSERVCDII	0.36735195	0.000977954
HLA-DPA1*01:03-DPB1*04:01	YLSFTLTMESDIKVNG	0.33448905	0.001218307
HLA-DPA1*01:03-DPB1*04:01	GIALIMLMAGFIKICS	0.4171987	0.001653329
HLA-DPA1*01:03-DPB1*04:01	SEKTTEKENLGPRMDP	0.024718922	0.002664367
HLA-DPA1*01:03-DPB1*04:01	LVLHPERWMRTLLKFL	0.48641238	0.001385821
HLA-DPA1*01:03-DPB1*04:01	ELKVKTVKYFKGLMLV	0.47050762	0.001063692
HLA-DPA1*01:03-DPB1*04:01	MNESTRSVLHEVMEQQ	0.13207704	0.009249239
HLA-DPA1*01:03-DPB1*04:01	KLQQQLWSKSCEMTGV	0.27043563	0.00118607
HLA-DPA1*01:03-DPB1*04:01	SVGLVQSWYMQSFLEL	0.8357381	0.002624409
HLA-DPA1*01:03-DPB1*04:01	TRLMRSRTASGSSVTS	0.10835365	0.002841435
HLA-DPA1*01:03-DPB1*04:01	AELCTGCGSRLRSPFS	0.16676444	0.00121088
HLA-DPA1*01:03-DPB1*04:01	MGTSLQVQPFASLISK	0.7873851	0.9817449
HLA-DPA1*01:03-DPB1*04:01	DGRPRVAWHIDPFGHS	0.24603648	0.05672417
HLA-DPA1*01:03-DPB1*04:01	TFLSFLEYLYTDSCCP	0.47951648	0.00049015
HLA-DPA1*01:03-DPB1*04:01	LGSGLFVFSLTAFNNL	0.7838231	0.007623352
HLA-DPA1*01:03-DPB1*04:01	EVMGRHCGYLALVSAL	0.25351563	0.000668902
