# Supplementary material for: MHCII-peptide presentation: an assessment of the state-of-the-art prediction methods
Source: Front Immunol. 2024 Mar 12;15:1293706. doi: 10.3389/fimmu.2024.1293706 (PMC11027168; doi:10.3389/fimmu.2024.1293706)
Supplement: Supplementary file 2 [file DataSheet_2.zip › output/BERT/neg/16_HLA-DPA1_01_03_DPB1_04_02.csv]

allele	peptide	affinity_pred	mass_pred
HLA-DPA1*01:03-DPB1*04:02	VKQELLEEVKKELQKV	0.24674709	0.015056672
HLA-DPA1*01:03-DPB1*04:02	ETSIILFLNKKDLFEE	0.3701974	0.00431157
HLA-DPA1*01:03-DPB1*04:02	GVCPNGECLNTMGSYR	0.13141851	0.002260195
HLA-DPA1*01:03-DPB1*04:02	PSSSPSGAVPTSLELQ	0.067682736	0.006538308
HLA-DPA1*01:03-DPB1*04:02	AQYCRAAEELSKLRRA	0.22874165	0.002278341
HLA-DPA1*01:03-DPB1*04:02	AEKSFAVGTLAETIQG	0.4293561	0.8809908
HLA-DPA1*01:03-DPB1*04:02	RSERKKWIHCFEGVTA	0.3817162	0.008879023
HLA-DPA1*01:03-DPB1*04:02	IWDTAGQERYRTITTA	0.05819816	0.003316838
HLA-DPA1*01:03-DPB1*04:02	ILLLLVLRKRRDSLSL	0.34196836	0.001706003
HLA-DPA1*01:03-DPB1*04:02	ESLDTADPAVTGAKQG	0.06520549	0.001921409
HLA-DPA1*01:03-DPB1*04:02	CLRPDVCGEGHCVNTV	0.02866124	0.000471415
HLA-DPA1*01:03-DPB1*04:02	YPVDLGDKFRLVIAST	0.30070823	0.34758407
HLA-DPA1*01:03-DPB1*04:02	GSCKLIEEVMIGEDKL	0.21610905	0.001076262
HLA-DPA1*01:03-DPB1*04:02	SYCVFSNQGGLVHPKT	0.2483499	0.001112641
HLA-DPA1*01:03-DPB1*04:02	ISRTWKKQRSQTWRKT	0.20010044	0.015947502
HLA-DPA1*01:03-DPB1*04:02	FDVELPKTAFITNFTL	0.30052298	0.012760525
HLA-DPA1*01:03-DPB1*04:02	GLVQKFSLRDCSPRLS	0.22163066	0.00114764
HLA-DPA1*01:03-DPB1*04:02	SLSFKDPFVIPLGKEK	0.43281373	0.051972426
HLA-DPA1*01:03-DPB1*04:02	EALHYMLLVSEVEETE	0.2869601	0.004266513
HLA-DPA1*01:03-DPB1*04:02	FGYVSFTEATAGNVLM	0.3662441	0.007040533
HLA-DPA1*01:03-DPB1*04:02	MPSKKLDFIILNETKF	0.51834214	0.56448525
HLA-DPA1*01:03-DPB1*04:02	YILHDNGTLVIKEATA	0.22155923	0.004445883
HLA-DPA1*01:03-DPB1*04:02	EVYIELFDQIDENLKQ	0.4493443	0.008207269
HLA-DPA1*01:03-DPB1*04:02	ESCKYNPKYSVANDTG	0.077723876	0.058271814
HLA-DPA1*01:03-DPB1*04:02	LCLVQNKADSTKCLAC	0.051447812	0.000616822
HLA-DPA1*01:03-DPB1*04:02	LTVNLTLYYMLSCSPA	0.3907955	0.001059962
HLA-DPA1*01:03-DPB1*04:02	GFPGYPGNRGAPGING	0.028700368	0.002572985
HLA-DPA1*01:03-DPB1*04:02	GDVVSAIRAGGDETKL	0.036579575	0.001607358
HLA-DPA1*01:03-DPB1*04:02	KQALKYFNLASQGGHI	0.345734	0.16579978
HLA-DPA1*01:03-DPB1*04:02	ITGLGVKGIAPYSYAG	0.14447862	0.005210002
HLA-DPA1*01:03-DPB1*04:02	RFDVHDVTLHADAIHR	0.20217107	0.008856094
HLA-DPA1*01:03-DPB1*04:02	IHELMHPVLSGELQPR	0.25055686	0.030616438
HLA-DPA1*01:03-DPB1*04:02	MTMGSDFQYENANMWF	0.3301606	0.001091129
HLA-DPA1*01:03-DPB1*04:02	CGAWVWENQVSWYWEK	0.27384117	0.000335083
HLA-DPA1*01:03-DPB1*04:02	IVSPLCGGFTWPSCVK	0.15578052	0.000709247
HLA-DPA1*01:03-DPB1*04:02	KKGDGGGAGGGGGGGG	0.04266907	0.002001873
HLA-DPA1*01:03-DPB1*04:02	EGDGGPNTGGMGAYCP	0.015904104	0.001145607
HLA-DPA1*01:03-DPB1*04:02	RKVLNFEQAIKDGTIK	0.24840589	0.3446612
HLA-DPA1*01:03-DPB1*04:02	IMEELITFHDHALMII	0.38916862	0.004287201
HLA-DPA1*01:03-DPB1*04:02	PSSPGFSVLTCSAFSF	0.35341513	0.001217564
HLA-DPA1*01:03-DPB1*04:02	TTLTEILKGLKFNLTE	0.48822993	0.003275869
HLA-DPA1*01:03-DPB1*04:02	YLGLLRSGTGAEGAEA	0.06330901	0.010405276
HLA-DPA1*01:03-DPB1*04:02	GLSWVFLVAIIKGVQC	0.35479084	0.00147923
HLA-DPA1*01:03-DPB1*04:02	EQNERNRDSGYLHLLY	0.21109207	0.001208653
HLA-DPA1*01:03-DPB1*04:02	CALNLLYTLVSLLLIG	0.39891183	0.000933423
HLA-DPA1*01:03-DPB1*04:02	STDGTFDLTVLSNDGV	0.20517176	0.001666796
HLA-DPA1*01:03-DPB1*04:02	MWCARSKALTYDQAKA	0.19780016	0.000777926
HLA-DPA1*01:03-DPB1*04:02	YLVEAMEILELYCDLL	0.5564323	0.00041556
HLA-DPA1*01:03-DPB1*04:02	EGGQVGLRCRLVAGLL	0.16302408	0.000894022
HLA-DPA1*01:03-DPB1*04:02	QGFPALNATPISNTGV	0.1398603	0.003525849
HLA-DPA1*01:03-DPB1*04:02	ASRDEYVRGLHAQLRG	0.14366254	0.080359705
HLA-DPA1*01:03-DPB1*04:02	NRSDVPFWAIKNSWGT	0.19467942	0.003754544
HLA-DPA1*01:03-DPB1*04:02	VCGSDGHTYPSECMLH	0.06250558	0.001495743
HLA-DPA1*01:03-DPB1*04:02	AALAVAEAMADKAELE	0.11137702	0.22930911
HLA-DPA1*01:03-DPB1*04:02	EPLADITQIVDVFMEY	0.3529791	0.001836735
HLA-DPA1*01:03-DPB1*04:02	EREAEKKREAKQRAKE	0.026026333	0.013335874
HLA-DPA1*01:03-DPB1*04:02	IASVNTLVNKTIEDTL	0.16231078	0.24704449
HLA-DPA1*01:03-DPB1*04:02	SPETISLNVKGPGLQR	0.100311734	0.091194704
HLA-DPA1*01:03-DPB1*04:02	FDSVTSILFLVSSSEF	0.5476992	0.00199365
HLA-DPA1*01:03-DPB1*04:02	EAQFEAGLVNVVLIPD	0.31935957	0.057330627
HLA-DPA1*01:03-DPB1*04:02	LINSFGAILQGSLFGL	0.5104395	0.005909275
HLA-DPA1*01:03-DPB1*04:02	HHLRNRPDLYGPFWIC	0.180752	0.000324621
HLA-DPA1*01:03-DPB1*04:02	GVPVLGFFIIAVLMSA	0.29256335	0.001972376
HLA-DPA1*01:03-DPB1*04:02	LYHARLWLHVLPTLPG	0.4237455	0.052826665
HLA-DPA1*01:03-DPB1*04:02	FSTSQPEALLLLAAGP	0.22266118	0.001311787
HLA-DPA1*01:03-DPB1*04:02	LHPLRDALPELLGLEA	0.24152587	0.007272811
HLA-DPA1*01:03-DPB1*04:02	VFFLIGFMIGYLGYCK	0.4370123	0.001390665
HLA-DPA1*01:03-DPB1*04:02	MEFSSPSREECPKPLS	0.111461155	0.001432663
HLA-DPA1*01:03-DPB1*04:02	VEVINARETVPASHAP	0.0706055	0.038960624
HLA-DPA1*01:03-DPB1*04:02	KMLKPAFIFDGRRVLD	0.29978374	0.05769073
HLA-DPA1*01:03-DPB1*04:02	QEVRGDVFPSYTCTCL	0.29710546	0.000706168
HLA-DPA1*01:03-DPB1*04:02	DVYMIFQEENPGVFYQ	0.21915093	0.003342858
HLA-DPA1*01:03-DPB1*04:02	PHHVEPLERLEKLLTK	0.21580608	0.001365407
HLA-DPA1*01:03-DPB1*04:02	TEDFDVRSRTSVQTED	0.054996166	0.001081455
HLA-DPA1*01:03-DPB1*04:02	FCLGIASAVPKFDQNL	0.22459693	0.000743533
HLA-DPA1*01:03-DPB1*04:02	EESCKYNPKYSVANDT	0.08015123	0.011430984
HLA-DPA1*01:03-DPB1*04:02	QDPAPKSPVGSGAPQA	0.03476327	0.003398359
HLA-DPA1*01:03-DPB1*04:02	ARCCDLPFPEQACCAE	0.07786141	0.000524962
HLA-DPA1*01:03-DPB1*04:02	SAGNTGSGTRRPESQS	0.014772062	0.002006115
HLA-DPA1*01:03-DPB1*04:02	CWALGFYPAEITLTWQ	0.33507693	0.000398433
HLA-DPA1*01:03-DPB1*04:02	CKDPSNINGGCSQICD	0.027444657	0.000472259
HLA-DPA1*01:03-DPB1*04:02	GRHPGGERTCPSWVVV	0.035610285	0.00077279
HLA-DPA1*01:03-DPB1*04:02	LAVFCHSGHSLQCYNC	0.18647009	0.000816794
HLA-DPA1*01:03-DPB1*04:02	PRISSEQDYTCIAENA	0.08000375	0.001316328
HLA-DPA1*01:03-DPB1*04:02	VMIYIDRIEVVNMLAP	0.39820686	0.000940398
HLA-DPA1*01:03-DPB1*04:02	LRKRFLNFFLEKYKRP	0.66728014	0.061315965
HLA-DPA1*01:03-DPB1*04:02	AVEPLGTRITLHITDA	0.13702795	0.007942139
HLA-DPA1*01:03-DPB1*04:02	QEGDYTYQLTVTDTIG	0.14961156	0.024433307
HLA-DPA1*01:03-DPB1*04:02	FLMLTVTELLDVSMEL	0.56284845	0.000856219
HLA-DPA1*01:03-DPB1*04:02	LVSIAGLLYALVQLGQ	0.461372	0.003724568
HLA-DPA1*01:03-DPB1*04:02	WLFQSLLFVFCFGPGN	0.39791203	0.000822983
HLA-DPA1*01:03-DPB1*04:02	LLLLLLLLSPPLLLLL	0.3753836	0.002097521
HLA-DPA1*01:03-DPB1*04:02	ILIAMSLVCSVGSAIW	0.23347506	0.0007225
HLA-DPA1*01:03-DPB1*04:02	FSLILIVIMFLWRPSA	0.3156094	0.001281212
HLA-DPA1*01:03-DPB1*04:02	SMKFQGPDNGQGPKYV	0.05659881	0.001632023
HLA-DPA1*01:03-DPB1*04:02	SAKLWDVREGMCRQTF	0.15128423	0.002908344
HLA-DPA1*01:03-DPB1*04:02	VVYILTVALPVFLVIL	0.32371995	0.003014628
HLA-DPA1*01:03-DPB1*04:02	VTPDLKHPEGRGHLLY	0.054771066	0.002580939
HLA-DPA1*01:03-DPB1*04:02	KTKSCSGVEFSTSGHA	0.21263324	0.013740964
HLA-DPA1*01:03-DPB1*04:02	LNALIGLAGDSRRKKP	0.120919265	0.001579818
HLA-DPA1*01:03-DPB1*04:02	YRQSLHTYLRSKMSQV	0.40143225	0.003816944
HLA-DPA1*01:03-DPB1*04:02	WALLLLAALGSGRAER	0.33371747	0.000921222
HLA-DPA1*01:03-DPB1*04:02	PAWGSEWFWWHWQGEG	0.27936122	0.001302929
HLA-DPA1*01:03-DPB1*04:02	KRISALPGYPECREMG	0.10102436	0.000545682
HLA-DPA1*01:03-DPB1*04:02	RNLWLLQPLTVLLLLA	0.4255591	0.003492895
HLA-DPA1*01:03-DPB1*04:02	RKITKGNVTIKLWDIG	0.21677177	0.019252429
HLA-DPA1*01:03-DPB1*04:02	KYQIHIPLPPKIDPTV	0.14352846	0.004652421
HLA-DPA1*01:03-DPB1*04:02	GANLSSARGILSLIQS	0.25437683	0.009792289
HLA-DPA1*01:03-DPB1*04:02	CGVWQRPVIDNPNYKG	0.0533123	0.000903687
HLA-DPA1*01:03-DPB1*04:02	AEIPVSAKPKGMTSSQ	0.0605999	0.002201497
HLA-DPA1*01:03-DPB1*04:02	VTDKIHKAYKDKNKYR	0.04064896	0.09649211
HLA-DPA1*01:03-DPB1*04:02	RHGLPLLPLLSLLVGA	0.3825681	0.003033837
HLA-DPA1*01:03-DPB1*04:02	DDGFTGEDCSQLACPS	0.10541863	0.001531586
HLA-DPA1*01:03-DPB1*04:02	DKASVASEVSTTSSTS	0.040636692	0.006554285
HLA-DPA1*01:03-DPB1*04:02	TEKTKGFCQLVVSSSL	0.38398314	0.00374641
HLA-DPA1*01:03-DPB1*04:02	LGKPMKSVLVVALLVI	0.35956517	0.003699652
HLA-DPA1*01:03-DPB1*04:02	QPQPPQPPFPAGGPPA	0.025907619	0.025415659
HLA-DPA1*01:03-DPB1*04:02	MRISPDQGQQFAQMLV	0.31190014	0.002376062
HLA-DPA1*01:03-DPB1*04:02	ECSARRGGCPQRCVNT	0.035376415	0.001271862
HLA-DPA1*01:03-DPB1*04:02	VISRKKRMAKYEKAEI	0.19578366	0.001386642
HLA-DPA1*01:03-DPB1*04:02	NWAVLVCTSRFWFNYR	0.42848498	0.000662741
HLA-DPA1*01:03-DPB1*04:02	SCKNFSELPLVMWLQG	0.48284286	0.000679513
HLA-DPA1*01:03-DPB1*04:02	LFVNISKNITVETWWP	0.23372184	0.001312341
HLA-DPA1*01:03-DPB1*04:02	MCGRITKRVTRELKDR	0.13962331	0.001134543
HLA-DPA1*01:03-DPB1*04:02	DPFLNTSAAYIPAHTY	0.29525712	0.17164306
HLA-DPA1*01:03-DPB1*04:02	WGKGASDRTLWPTAAW	0.105702095	0.002367195
HLA-DPA1*01:03-DPB1*04:02	QKHNVDDSLLTTVGSL	0.1827576	0.040578067
HLA-DPA1*01:03-DPB1*04:02	MILSSLLGSGIQLFCM	0.3916891	0.001438111
HLA-DPA1*01:03-DPB1*04:02	GTQGGSKKSLDLTGPL	0.054139003	0.026558599
HLA-DPA1*01:03-DPB1*04:02	KELHKESKTRDDWLVS	0.12873854	0.008319465
HLA-DPA1*01:03-DPB1*04:02	SADCHLWYAVLCGQLA	0.38804424	0.000673012
HLA-DPA1*01:03-DPB1*04:02	LLLPLLLLLLLRAVLA	0.34843916	0.002673389
HLA-DPA1*01:03-DPB1*04:02	RTILLQYCFLLITCLL	0.2881242	0.000943894
HLA-DPA1*01:03-DPB1*04:02	DRSVNDLRQEECKYWH	0.064319946	0.004794986
HLA-DPA1*01:03-DPB1*04:02	QVNFRGFMRTLAHFRP	0.45898739	0.007196521
HLA-DPA1*01:03-DPB1*04:02	MVVGITGAAVVITILK	0.29088238	0.010452179
HLA-DPA1*01:03-DPB1*04:02	VFGNLPELNMCAQKRV	0.22575884	0.001072693
HLA-DPA1*01:03-DPB1*04:02	SNCSRRALEKALLDGM	0.1771166	0.000417655
HLA-DPA1*01:03-DPB1*04:02	SSMDPTVDPCHDFFSY	0.09642187	0.000808946
HLA-DPA1*01:03-DPB1*04:02	ILHQVENKTSEVKQLI	0.09749574	0.002838978
HLA-DPA1*01:03-DPB1*04:02	STFLSHSISNQANVHQ	0.36267853	0.15687914
HLA-DPA1*01:03-DPB1*04:02	PQENIAGVFNKSCAIS	0.18014015	0.001318814
HLA-DPA1*01:03-DPB1*04:02	QVLPQALYLSNMRKAV	0.4506346	0.02195761
HLA-DPA1*01:03-DPB1*04:02	GLALDYDEGKIYWGDA	0.16044924	0.026702281
HLA-DPA1*01:03-DPB1*04:02	ELVSCSNCTDYQARRL	0.08734362	0.000405827
HLA-DPA1*01:03-DPB1*04:02	IPELLSPMRDAPCLLK	0.20122632	0.002044336
HLA-DPA1*01:03-DPB1*04:02	KSRASIKHDIYSYAVI	0.39818808	0.01639289
HLA-DPA1*01:03-DPB1*04:02	QFFITLTKPTWLDGKH	0.34403652	0.09927951
HLA-DPA1*01:03-DPB1*04:02	LAEALHQARLLALLVI	0.32054502	0.003124338
HLA-DPA1*01:03-DPB1*04:02	GGDTATCCAKWNTEDK	0.043610882	0.003897604
HLA-DPA1*01:03-DPB1*04:02	VTDVIIKNNLKECGLY	0.1900649	0.007216821
HLA-DPA1*01:03-DPB1*04:02	CDQNKDSSQSPSQVDQ	0.009255843	0.000713004
HLA-DPA1*01:03-DPB1*04:02	GFYVVDSHRMSAQTHG	0.2606395	0.007425061
HLA-DPA1*01:03-DPB1*04:02	ARCCDLPFPEQACCAE	0.07786141	0.000524962
HLA-DPA1*01:03-DPB1*04:02	YYMYSGGGSALAGGAG	0.14140706	0.009326471
HLA-DPA1*01:03-DPB1*04:02	TGIVETHFTFKDLYFK	0.43516806	0.30835634
HLA-DPA1*01:03-DPB1*04:02	WIHCFEGVTAIIFCVA	0.29320508	0.000672526
HLA-DPA1*01:03-DPB1*04:02	ILHKLCQGLGLNLTKF	0.3328087	0.001640424
HLA-DPA1*01:03-DPB1*04:02	AEAPRRGRSPPWSPAW	0.08205745	0.000954236
HLA-DPA1*01:03-DPB1*04:02	LDTLLFATTEYSVALP	0.6621339	0.011159761
HLA-DPA1*01:03-DPB1*04:02	GFSFTDDTHGYAVNED	0.09378125	0.08980977
HLA-DPA1*01:03-DPB1*04:02	DVLSLLDKFLIKNCND	0.43011054	0.08443407
HLA-DPA1*01:03-DPB1*04:02	QVDQSGLGLPSRDYYL	0.11330401	0.008393125
HLA-DPA1*01:03-DPB1*04:02	GLREGPIDLGACNQDD	0.017943671	0.001764946
HLA-DPA1*01:03-DPB1*04:02	AASHGPSPFPRPWAPH	0.06774143	0.02082343
HLA-DPA1*01:03-DPB1*04:02	IQEETEEVVNSQLPLL	0.13244298	0.002073985
HLA-DPA1*01:03-DPB1*04:02	GSSATEMRVISLKASE	0.21061914	0.007559659
HLA-DPA1*01:03-DPB1*04:02	PTQQCPQRPTDCRKQC	0.022053419	0.000753591
HLA-DPA1*01:03-DPB1*04:02	VPVLGFFIIAVLMSAQ	0.34900028	0.004650297
HLA-DPA1*01:03-DPB1*04:02	WDSMASICPTDGVKGM	0.06703286	0.000509839
HLA-DPA1*01:03-DPB1*04:02	MAGLPRRIIKETQRLL	0.18968105	0.002539108
HLA-DPA1*01:03-DPB1*04:02	MDRDGNGKLGLVEFNI	0.2432046	0.019314561
HLA-DPA1*01:03-DPB1*04:02	MFHVLMAQVTTVIITT	0.28994015	0.003906601
HLA-DPA1*01:03-DPB1*04:02	DQVKAQLRTALASGGV	0.09428797	0.007282853
HLA-DPA1*01:03-DPB1*04:02	VQSTAKKSGQKTVLSN	0.080302395	0.005144992
HLA-DPA1*01:03-DPB1*04:02	CLSGMYDHRYGDSEFT	0.187004	0.000564798
HLA-DPA1*01:03-DPB1*04:02	QNLHSEGTTSTSVQLS	0.10517813	0.003439505
HLA-DPA1*01:03-DPB1*04:02	PSWNTIDPEERERLTR	0.04110599	0.006154579
HLA-DPA1*01:03-DPB1*04:02	EGTGGRGFLLWYSGRA	0.25721082	0.009219115
HLA-DPA1*01:03-DPB1*04:02	GFFIIAVLMSAQESWA	0.36862037	0.001357699
HLA-DPA1*01:03-DPB1*04:02	EAQDDPQKRKPDIKKA	0.023902114	0.004066723
HLA-DPA1*01:03-DPB1*04:02	TRHLDPGKCQACLQDV	0.04985125	0.000942513
HLA-DPA1*01:03-DPB1*04:02	SMSNSPATSKPPVTLR	0.050045706	0.003487087
HLA-DPA1*01:03-DPB1*04:02	RRVNMVDRKSASCGMI	0.075388685	0.000778542
HLA-DPA1*01:03-DPB1*04:02	SENSNPEQDLKLTSEE	0.030320164	0.010723861
HLA-DPA1*01:03-DPB1*04:02	KSSPEVSSINQEALVL	0.15353914	0.003908244
HLA-DPA1*01:03-DPB1*04:02	SVQALQVTWNIILHST	0.46134505	0.002445887
HLA-DPA1*01:03-DPB1*04:02	PRPGRPLDLADYTYDL	0.15969935	0.006369675
HLA-DPA1*01:03-DPB1*04:02	SRLAFPEATEEEKQLS	0.050221093	0.004566686
HLA-DPA1*01:03-DPB1*04:02	SIDNWCRRDKKQCKSR	0.10040192	0.001268791
HLA-DPA1*01:03-DPB1*04:02	VCGISSKDEPDWESLI	0.078052446	0.000876121
HLA-DPA1*01:03-DPB1*04:02	YFRKWKESNGNLSLPV	0.2174311	0.05485574
HLA-DPA1*01:03-DPB1*04:02	NVQNIHKEDKPLSLSM	0.122094125	0.004469012
HLA-DPA1*01:03-DPB1*04:02	YLGYCKGVEPKTECER	0.07924925	0.002854623
HLA-DPA1*01:03-DPB1*04:02	KKRMAKYEKAEIKEMG	0.30587474	0.08507291
HLA-DPA1*01:03-DPB1*04:02	LPCTVCEDTERQLREC	0.042799067	0.001433236
HLA-DPA1*01:03-DPB1*04:02	GYPHCEGKIKWMKDMW	0.13805132	0.000559312
HLA-DPA1*01:03-DPB1*04:02	LAMSARFRLAMSLAQA	0.4034193	0.001858301
HLA-DPA1*01:03-DPB1*04:02	ISTTTIATTPSKPTCD	0.0581908	0.005606809
HLA-DPA1*01:03-DPB1*04:02	QPLCFNCPICDKIFPA	0.17280689	0.001886029
HLA-DPA1*01:03-DPB1*04:02	SCLSTVHFIIFVVVQT	0.34749737	0.000575082
HLA-DPA1*01:03-DPB1*04:02	LMEIEQVDMLEKDIDE	0.1995276	0.00851009
HLA-DPA1*01:03-DPB1*04:02	DLLDIGYMGSNSQGQF	0.20302837	0.004482391
HLA-DPA1*01:03-DPB1*04:02	EAKFGVFIHWGVFSVP	0.5014864	0.041396223
HLA-DPA1*01:03-DPB1*04:02	KPDYFSSVATVVYLRK	0.54555374	0.79163206
HLA-DPA1*01:03-DPB1*04:02	WCVFPNGTEVPNTRSR	0.05394215	0.000482363
HLA-DPA1*01:03-DPB1*04:02	RKCNMRDAKCGKIQCQ	0.08341346	0.003566074
HLA-DPA1*01:03-DPB1*04:02	DCLLARDPYCAWSGSS	0.17951432	0.001897791
HLA-DPA1*01:03-DPB1*04:02	YHNTGITGITEAVKEI	0.051990803	0.002609163
HLA-DPA1*01:03-DPB1*04:02	PKDFHHHHFPDMEIFL	0.3655448	0.020620119
HLA-DPA1*01:03-DPB1*04:02	LVSPCLSPSFKGEWEH	0.21124062	0.001868262
HLA-DPA1*01:03-DPB1*04:02	GHWLYGKHCDNLLRRA	0.14166753	0.000935556
HLA-DPA1*01:03-DPB1*04:02	LGILMTIGFILLLVFG	0.2180596	0.003908119
HLA-DPA1*01:03-DPB1*04:02	DLDVGSGSLVSSSLSK	0.24111329	0.11208075
HLA-DPA1*01:03-DPB1*04:02	LYFGAHHPLHVTMLPN	0.27517852	0.004428114
HLA-DPA1*01:03-DPB1*04:02	LWVLGLCCVLLTFGSV	0.27127504	0.000763629
HLA-DPA1*01:03-DPB1*04:02	NSQSPQCFKTCSEQNG	0.03350797	0.002062138
HLA-DPA1*01:03-DPB1*04:02	KAMKKDGLVGMAIVGG	0.22014676	0.002873877
HLA-DPA1*01:03-DPB1*04:02	PNGTEVPNTRSRGHHN	0.03741938	0.001685553
HLA-DPA1*01:03-DPB1*04:02	LSLYTALTCPHPLAGI	0.24935356	0.001554706
HLA-DPA1*01:03-DPB1*04:02	ELEELKARTSKACFQV	0.121161096	0.003721808
HLA-DPA1*01:03-DPB1*04:02	FSSCSAEDFEKLTLNK	0.50501394	0.020865783
HLA-DPA1*01:03-DPB1*04:02	SVQQQSTPVPLISPKR	0.20014046	0.014374006
HLA-DPA1*01:03-DPB1*04:02	NGQPQRGACGRWRGRS	0.037427966	0.000666327
HLA-DPA1*01:03-DPB1*04:02	IWLDNVQCRGTESTLW	0.12039022	0.000428607
HLA-DPA1*01:03-DPB1*04:02	MALCNQFSASLAADTP	0.32649973	0.000467762
HLA-DPA1*01:03-DPB1*04:02	TMALCNQVLSAPLAAD	0.29939696	0.000651675
HLA-DPA1*01:03-DPB1*04:02	ASPGCLWLLAVALLPW	0.3471964	0.000732408
HLA-DPA1*01:03-DPB1*04:02	RAYSSFGGGRGSRGSA	0.14570288	0.006159003
HLA-DPA1*01:03-DPB1*04:02	QPAFSTVPFSQPVCFP	0.4711209	0.00351537
HLA-DPA1*01:03-DPB1*04:02	NSEGNVGYVQMRLKKH	0.21562842	0.04960648
HLA-DPA1*01:03-DPB1*04:02	AGFIKICSVHTPSSNP	0.1252301	0.003911712
HLA-DPA1*01:03-DPB1*04:02	LLGQEIDPLRNVLVTV	0.22369596	0.001069307
HLA-DPA1*01:03-DPB1*04:02	LRREPGGNRLRCVLLS	0.18497586	0.00128913
HLA-DPA1*01:03-DPB1*04:02	LTFFHPFLVYRECRTW	0.39908594	0.002085184
HLA-DPA1*01:03-DPB1*04:02	LGVPLYAVVKEHIRTE	0.21081011	0.05431506
HLA-DPA1*01:03-DPB1*04:02	LGFFIIAVLMSAQESW	0.35426494	0.001265976
HLA-DPA1*01:03-DPB1*04:02	ESCLDEEVEGQGFCSG	0.13108867	0.000408766
HLA-DPA1*01:03-DPB1*04:02	AWAHNSSNYTLPAFYM	0.19181705	0.001365202
HLA-DPA1*01:03-DPB1*04:02	AWHIDPFGHSREQASL	0.17868392	0.001366479
HLA-DPA1*01:03-DPB1*04:02	YFSGSHSGFSIKGYSA	0.15616053	0.004308255
HLA-DPA1*01:03-DPB1*04:02	LEDFIMLLEAALPRFF	0.444128	0.001671158
HLA-DPA1*01:03-DPB1*04:02	DSEPGKILNLVSDPES	0.07064762	0.004336397
HLA-DPA1*01:03-DPB1*04:02	PTCKEIPDLPEEPSQT	0.010168226	0.000693834
HLA-DPA1*01:03-DPB1*04:02	GFRCPNGTCIPSSKHC	0.06669799	0.000490428
HLA-DPA1*01:03-DPB1*04:02	GLKKIEEQLTLEKLHE	0.32238182	0.050447445
HLA-DPA1*01:03-DPB1*04:02	SSGTPMLAGVSEYELP	0.14853159	0.001283239
HLA-DPA1*01:03-DPB1*04:02	LPPAIHFYLLPLACIL	0.48844033	0.012518466
HLA-DPA1*01:03-DPB1*04:02	SSHSGAPGPDPTLARG	0.028446652	0.012373885
HLA-DPA1*01:03-DPB1*04:02	EGCQTSPLMCCVCKEY	0.20373727	0.001115353
HLA-DPA1*01:03-DPB1*04:02	SRQLPNGELQPLSENA	0.056570787	0.011158877
HLA-DPA1*01:03-DPB1*04:02	PLIGLAPCCLWLLGAV	0.26578397	0.000780096
HLA-DPA1*01:03-DPB1*04:02	SCKYNPKYSVANDTGF	0.083075285	0.005624123
HLA-DPA1*01:03-DPB1*04:02	LVHGDVFRPPQYPMIL	0.24958354	0.007595949
HLA-DPA1*01:03-DPB1*04:02	WNVWPSSRLEATRMVV	0.26031086	0.017461097
HLA-DPA1*01:03-DPB1*04:02	ISGAIGPCVSLNSKGP	0.10672857	0.003261922
HLA-DPA1*01:03-DPB1*04:02	LTLGVVTIVLALMYVF	0.23951957	0.00317506
HLA-DPA1*01:03-DPB1*04:02	IGGGDTATCCAKWNTE	0.043958213	0.001284062
HLA-DPA1*01:03-DPB1*04:02	ILLGHWLLTTWGCIVF	0.42869145	0.001630365
HLA-DPA1*01:03-DPB1*04:02	IGFMIGYLGYCKGVEP	0.32176435	0.015790235
HLA-DPA1*01:03-DPB1*04:02	KTHMTHHPISDHEATL	0.05670962	0.88384473
HLA-DPA1*01:03-DPB1*04:02	LVATLPDDVQPGPDFY	0.015471417	0.004682788
HLA-DPA1*01:03-DPB1*04:02	PMNCSVKLQLSLYMKS	0.5381623	0.000760849
HLA-DPA1*01:03-DPB1*04:02	LWVLGLCCVLLTFGSV	0.27127504	0.000763629
HLA-DPA1*01:03-DPB1*04:02	CCKAENAVECFQTKAA	0.18067966	0.000740811
HLA-DPA1*01:03-DPB1*04:02	PSQAPPPEDTEEERGV	0.005966523	0.0104282
HLA-DPA1*01:03-DPB1*04:02	ACYGGFDLYFILDKSG	0.36357135	0.001694965
HLA-DPA1*01:03-DPB1*04:02	GHWLLTTWGCIVFSGS	0.4506988	0.001780927
HLA-DPA1*01:03-DPB1*04:02	TESPVREEPGEDFPAA	0.0569311	0.004725749
HLA-DPA1*01:03-DPB1*04:02	GYVTPVKNQGQCGSCW	0.053400446	0.00129408
HLA-DPA1*01:03-DPB1*04:02	PNFLFMCSVESAARTH	0.26583585	0.003252964
HLA-DPA1*01:03-DPB1*04:02	RSRSRSNSRSRSYSPR	0.05718885	0.0031329
HLA-DPA1*01:03-DPB1*04:02	VGQEQFYSILAANDDM	0.43756953	0.05113677
HLA-DPA1*01:03-DPB1*04:02	LCSHDKLHPDKISIMK	0.14066097	0.001112005
HLA-DPA1*01:03-DPB1*04:02	MCAESNRRDSCKGDSG	0.018481584	0.000362113
HLA-DPA1*01:03-DPB1*04:02	LGSVAGAVGATAVYPI	0.13046393	0.004764603
HLA-DPA1*01:03-DPB1*04:02	CEMHQCRSDEYNCSSG	0.12299852	0.003104453
HLA-DPA1*01:03-DPB1*04:02	TIVLPVIGAIVVGLCL	0.23971793	0.001412824
HLA-DPA1*01:03-DPB1*04:02	LLMSNGNKEGASGRPG	0.029348636	0.002190833
HLA-DPA1*01:03-DPB1*04:02	ARVVAAFEPITVGLAI	0.4450472	0.002004774
HLA-DPA1*01:03-DPB1*04:02	VALAGTFHYYSCERAK	0.3798159	0.002845326
HLA-DPA1*01:03-DPB1*04:02	LKHTVDIEEKGVKLKL	0.10578015	0.002727159
HLA-DPA1*01:03-DPB1*04:02	LHELAPSIFFYLVDAE	0.66723067	0.14948265
HLA-DPA1*01:03-DPB1*04:02	DRRTSAIKALNATGQA	0.06504273	0.004978064
HLA-DPA1*01:03-DPB1*04:02	APWPPAPRARACRVLP	0.13217743	0.001156773
HLA-DPA1*01:03-DPB1*04:02	FRNVLDSEDEIEELSK	0.07554305	0.013019679
HLA-DPA1*01:03-DPB1*04:02	PPGMRPPMGPPMGIPP	0.079239056	0.010958415
HLA-DPA1*01:03-DPB1*04:02	YHVCSSRGKGCYNTRL	0.0565917	0.00052414
HLA-DPA1*01:03-DPB1*04:02	CIAANAGGNDSMPAHL	0.023075966	0.000525686
HLA-DPA1*01:03-DPB1*04:02	LVEKDRFVNDYDKDND	0.11768525	0.007612424
HLA-DPA1*01:03-DPB1*04:02	KIQGQNKEMLAAACQM	0.18129136	0.001431693
HLA-DPA1*01:03-DPB1*04:02	SFSEEGAVGYSSDSET	0.057694674	0.002140526
HLA-DPA1*01:03-DPB1*04:02	GGDTATCCAKWNTEDK	0.043610882	0.003897604
HLA-DPA1*01:03-DPB1*04:02	IMVTIDYLVGVPSPKL	0.3953292	0.003032845
HLA-DPA1*01:03-DPB1*04:02	AVATNPKTTHELKWPI	0.07851164	0.003403646
HLA-DPA1*01:03-DPB1*04:02	ELPFPPGVPTLDNIKN	0.093580626	0.019025506
HLA-DPA1*01:03-DPB1*04:02	YFVAFYYHGDHPVANS	0.24895851	0.020525776
HLA-DPA1*01:03-DPB1*04:02	SSRCPAAKENGSRWIQ	0.055811796	0.00249693
HLA-DPA1*01:03-DPB1*04:02	TYLCRARSTQGEVTRK	0.09276057	0.000506184
HLA-DPA1*01:03-DPB1*04:02	YKKQTRNGLGKDHEIL	0.068984665	0.002568276
HLA-DPA1*01:03-DPB1*04:02	NSGMLEEDLIQYYQFL	0.4903599	0.002981862
HLA-DPA1*01:03-DPB1*04:02	YIQKLTQIETGENVTG	0.07345516	0.005449405
HLA-DPA1*01:03-DPB1*04:02	EHLERGRGNLEWKEPP	0.0570379	0.001158057
HLA-DPA1*01:03-DPB1*04:02	SLYCRVGIGFHLQIYP	0.35477626	0.000774977
HLA-DPA1*01:03-DPB1*04:02	VRPSPMQLELRMVQSK	0.30522272	0.01569182
HLA-DPA1*01:03-DPB1*04:02	MTRYAYYYSGLGAGVL	0.33416545	0.006120031
HLA-DPA1*01:03-DPB1*04:02	KEQLSKAQKRKLADKT	0.06972632	0.12132132
HLA-DPA1*01:03-DPB1*04:02	MVQQKKEGPIPPDAQN	0.018597303	0.004328466
HLA-DPA1*01:03-DPB1*04:02	SSLKHGLFSGQWLRRV	0.5792212	0.005321893
HLA-DPA1*01:03-DPB1*04:02	DNWCRRDKKQCKSRFV	0.09941484	0.00057562
HLA-DPA1*01:03-DPB1*04:02	VLSGPGGLLRAQEQPS	0.060422342	0.01188218
HLA-DPA1*01:03-DPB1*04:02	PQSSNLYSCHVEHCGV	0.11780131	0.02270626
HLA-DPA1*01:03-DPB1*04:02	MAKNGSEADIDEGLYS	0.04431731	0.003746457
HLA-DPA1*01:03-DPB1*04:02	IQATPSSTTEETATQK	0.031121427	0.031466283
HLA-DPA1*01:03-DPB1*04:02	SAPVCEKECQAPPNIL	0.06885039	0.000899006
HLA-DPA1*01:03-DPB1*04:02	TWSGPAPRCELSTSAV	0.040942747	0.002093129
HLA-DPA1*01:03-DPB1*04:02	SGGYCYNGACPTLAQQ	0.11703406	0.004744499
HLA-DPA1*01:03-DPB1*04:02	YGLVVLGFPCNQFGKQ	0.40218642	0.001722589
HLA-DPA1*01:03-DPB1*04:02	EAGSWRWGSLLFALFL	0.47880295	0.001989367
HLA-DPA1*01:03-DPB1*04:02	KELLTENHQLKEAMKL	0.18937202	0.002910579
HLA-DPA1*01:03-DPB1*04:02	CRASGSRPAWAPAALT	0.07203844	0.000998935
HLA-DPA1*01:03-DPB1*04:02	SLLLQNIFQALNVYYN	0.62700814	0.003314641
HLA-DPA1*01:03-DPB1*04:02	IVVWREFDKSKLYTVD	0.33588096	0.06447007
HLA-DPA1*01:03-DPB1*04:02	VAAPPVGSIGECSVIS	0.070466995	0.002754878
HLA-DPA1*01:03-DPB1*04:02	NMTDCRLTSGKYPQCR	0.18850115	0.000807196
HLA-DPA1*01:03-DPB1*04:02	IMQPDNLGTFEIYCQA	0.3011718	0.000782349
HLA-DPA1*01:03-DPB1*04:02	PQCLRSPPVTRCPNPE	0.05080177	0.001180384
HLA-DPA1*01:03-DPB1*04:02	LGFIMVSGFVKGSVKN	0.5035451	0.13324665
HLA-DPA1*01:03-DPB1*04:02	GQGMMTISRTWKKQRS	0.21140456	0.023703732
HLA-DPA1*01:03-DPB1*04:02	GGLTTKVQESLKKQEG	0.06695557	0.08863122
HLA-DPA1*01:03-DPB1*04:02	YNGWNRDAYSLRIWGL	0.24446057	0.000881903
HLA-DPA1*01:03-DPB1*04:02	PGAGRARRRTPTCEPA	0.071485214	0.00054999
HLA-DPA1*01:03-DPB1*04:02	IYYSVCYSIVSLMYFI	0.47581092	0.000804306
HLA-DPA1*01:03-DPB1*04:02	DFTLTQTADGRSSFDW	0.037561696	0.001920199
HLA-DPA1*01:03-DPB1*04:02	EACSCPLDGFNPVCDP	0.120033115	0.000609619
HLA-DPA1*01:03-DPB1*04:02	VLTVLSLLPLLEAQIP	0.56679726	0.002898959
HLA-DPA1*01:03-DPB1*04:02	DPIGLILLGEVALGNM	0.39365378	0.022710163
HLA-DPA1*01:03-DPB1*04:02	AREGICNGFTALCPAS	0.20025261	0.001068779
HLA-DPA1*01:03-DPB1*04:02	QGYGSLGMMTSVLVCP	0.28516003	0.002084449
HLA-DPA1*01:03-DPB1*04:02	AVSGLSRQVRCFSTSV	0.18962832	0.000620297
HLA-DPA1*01:03-DPB1*04:02	AADMLKALQGASQIIA	0.18730406	0.017643416
HLA-DPA1*01:03-DPB1*04:02	FDTKKEVEQFDVATHL	0.22125395	0.011348461
HLA-DPA1*01:03-DPB1*04:02	KRDNTNEIYSGKFCEC	0.3765024	0.000891726
HLA-DPA1*01:03-DPB1*04:02	DYPLDLNHSETFLQTT	0.47493014	0.008648772
HLA-DPA1*01:03-DPB1*04:02	FTLIMQTYNRTDLLLK	0.4236774	0.004484362
HLA-DPA1*01:03-DPB1*04:02	SEGSVVQFSSANFSLT	0.51954454	0.003201713
HLA-DPA1*01:03-DPB1*04:02	LPVLFRHLLPMLQRQR	0.5313411	0.15810786
HLA-DPA1*01:03-DPB1*04:02	KKRGTFIEFRNGMLNV	0.53694844	0.001024159
HLA-DPA1*01:03-DPB1*04:02	GICVICMDTISNKKVL	0.2047111	0.001147509
HLA-DPA1*01:03-DPB1*04:02	GVAQVKIMTEKELLAV	0.32363668	0.08596276
HLA-DPA1*01:03-DPB1*04:02	AAVGGALLWRRMRSGL	0.25790888	0.009148674
HLA-DPA1*01:03-DPB1*04:02	ASRYDVTFLRENHSVI	0.26650771	0.5873724
HLA-DPA1*01:03-DPB1*04:02	RSIWPLIRIYRGGFLL	0.36216244	0.000702385
HLA-DPA1*01:03-DPB1*04:02	CEDGPVFYPPPKKTKH	0.13601346	0.001242549
HLA-DPA1*01:03-DPB1*04:02	VLVTAFNDWSKEKQFR	0.3947232	0.03991536
HLA-DPA1*01:03-DPB1*04:02	MRAGKGKMRNRRRIQR	0.14550878	0.001617528
HLA-DPA1*01:03-DPB1*04:02	LICFLVLYALFLTLTT	0.2446397	0.000719232
HLA-DPA1*01:03-DPB1*04:02	NQFSASLAADTPTACC	0.21163724	0.00057616
HLA-DPA1*01:03-DPB1*04:02	LTRELEELKEIEADLE	0.07814383	0.007619999
HLA-DPA1*01:03-DPB1*04:02	RIPFQEDWMKMKVKLG	0.27104577	0.014380792
HLA-DPA1*01:03-DPB1*04:02	SRPWLCYWILHSLELL	0.5203506	0.001533688
HLA-DPA1*01:03-DPB1*04:02	ASPGCLWLLAVALLPW	0.3471964	0.000732408
HLA-DPA1*01:03-DPB1*04:02	RPAWAPAALTAPTSQE	0.09061705	0.007090447
HLA-DPA1*01:03-DPB1*04:02	WEGIQAGKELEEQHGI	0.074692346	0.005277288
HLA-DPA1*01:03-DPB1*04:02	LVVFFLFPHSVLVDDD	0.36111397	0.17004332
HLA-DPA1*01:03-DPB1*04:02	KQIGDFIECPLCLLRH	0.5053036	0.001500545
HLA-DPA1*01:03-DPB1*04:02	CSAGIGRTGTFIVIDI	0.3050725	0.000437896
HLA-DPA1*01:03-DPB1*04:02	LRREKTMIEVEAPITV	0.120189734	0.001375242
HLA-DPA1*01:03-DPB1*04:02	WPVPILVTTAAAFAYI	0.3691395	0.005630015
HLA-DPA1*01:03-DPB1*04:02	PGRKPLSHRFLRHVPV	0.35466734	0.085145146
HLA-DPA1*01:03-DPB1*04:02	LLGCFALLWCVYKKTK	0.41066703	0.001474272
HLA-DPA1*01:03-DPB1*04:02	DEGFSSPCTFAAAVSG	0.23950821	0.002499242
HLA-DPA1*01:03-DPB1*04:02	RHEGQEPFLQWLMLLS	0.4401048	0.001470191
HLA-DPA1*01:03-DPB1*04:02	WVCTNDMFRLALHNFG	0.40040937	0.000746927
HLA-DPA1*01:03-DPB1*04:02	CLRKDTTFLESDCDEQ	0.27227697	0.00097463
HLA-DPA1*01:03-DPB1*04:02	AFAHGKRCDLLCCPDL	0.09437434	0.000709019
HLA-DPA1*01:03-DPB1*04:02	MDPRKVNELRAFVKMC	0.29923734	0.000762579
HLA-DPA1*01:03-DPB1*04:02	WAVLLMGIALIMLMAG	0.17899556	0.0015738
HLA-DPA1*01:03-DPB1*04:02	RTFLLLLSVVMAQSHW	0.3327454	0.001759937
HLA-DPA1*01:03-DPB1*04:02	KWVWALLLLAALGSGR	0.3464972	0.001384836
HLA-DPA1*01:03-DPB1*04:02	PPPEAPRRRLDFSPLL	0.26841348	0.015541457
HLA-DPA1*01:03-DPB1*04:02	CKGVEPKTECERLAGT	0.06125141	0.00155739
HLA-DPA1*01:03-DPB1*04:02	NAKQSRDCFGCLREWC	0.16658263	0.000631362
HLA-DPA1*01:03-DPB1*04:02	QTERLQEFSQKMDQII	0.2108615	0.001462863
HLA-DPA1*01:03-DPB1*04:02	NSERITVKKETQSPEQ	0.034361295	0.024781993
HLA-DPA1*01:03-DPB1*04:02	RTILLQYCFLLITCLL	0.2881242	0.000943895
HLA-DPA1*01:03-DPB1*04:02	EPLTELEESIETVVTT	0.11419721	0.009075131
HLA-DPA1*01:03-DPB1*04:02	TNLKKKFSCCVLVFLL	0.39931935	0.000988215
HLA-DPA1*01:03-DPB1*04:02	FPELVKIINDNATYCR	0.118369274	0.002312011
HLA-DPA1*01:03-DPB1*04:02	AGMDIWGGENLEISFR	0.31659114	0.13272744
HLA-DPA1*01:03-DPB1*04:02	VLGFFIIAVLMSAQES	0.34266776	0.001854718
HLA-DPA1*01:03-DPB1*04:02	FDRHFEKNRNNALDFV	0.17556864	0.3327673
HLA-DPA1*01:03-DPB1*04:02	PPQEEQEREQLQPHEN	0.019786496	0.35455292
HLA-DPA1*01:03-DPB1*04:02	ILIRSRTKSNKDGGNQ	0.036315978	0.00453381
HLA-DPA1*01:03-DPB1*04:02	QAPLNDPWACASFMGL	0.43762732	0.001021267
HLA-DPA1*01:03-DPB1*04:02	DELSLVTLFRCIQNMP	0.35597143	0.001726141
HLA-DPA1*01:03-DPB1*04:02	MKCVKGQPHDHKHLMP	0.042663734	0.000987265
HLA-DPA1*01:03-DPB1*04:02	GLLKNIQVSHQEFSKM	0.34569332	0.073215045
HLA-DPA1*01:03-DPB1*04:02	GSFGSSPPGLSSTYTG	0.12495001	0.006505317
HLA-DPA1*01:03-DPB1*04:02	VFFLSGILSMIIIRTL	0.46916917	0.004908165
HLA-DPA1*01:03-DPB1*04:02	SQDLSGQTAREYAVSS	0.15725067	0.020025104
HLA-DPA1*01:03-DPB1*04:02	LPSGGSLGLEKFKKPE	0.29016888	0.5708402
HLA-DPA1*01:03-DPB1*04:02	DEISQDTGKYCFGVED	0.06561179	0.001060659
HLA-DPA1*01:03-DPB1*04:02	TYDYLFKLLLIGDSGV	0.38345286	0.001894474
HLA-DPA1*01:03-DPB1*04:02	RLFLSLPVLVVVLSIV	0.5315577	0.003016665
HLA-DPA1*01:03-DPB1*04:02	EMADKCSPTLLLLNGQ	0.18930683	0.001040173
HLA-DPA1*01:03-DPB1*04:02	CYSPWGQEFSICNYWH	0.30609897	0.000477347
HLA-DPA1*01:03-DPB1*04:02	SATKYMNGHSDVVMGL	0.08520451	0.00602931
HLA-DPA1*01:03-DPB1*04:02	LSLILEYTWLEAVIFL	0.45544612	0.00066632
HLA-DPA1*01:03-DPB1*04:02	IDVRVLLDQLGTTISF	0.2440706	0.001647954
HLA-DPA1*01:03-DPB1*04:02	EWGNRFKKLADMYGGG	0.16938539	0.009384306
HLA-DPA1*01:03-DPB1*04:02	LMWRGGCIIRSVFLGK	0.47665215	0.003751035
HLA-DPA1*01:03-DPB1*04:02	FGKMGRKDAERLLLNP	0.2117584	0.004423615
HLA-DPA1*01:03-DPB1*04:02	SFKKGERLQIVNNTEG	0.2244185	0.023439595
HLA-DPA1*01:03-DPB1*04:02	KSDVWSFGILLTELVT	0.55320543	0.16309407
HLA-DPA1*01:03-DPB1*04:02	AGSICKHGGFYTCSDR	0.16596164	0.006518873
HLA-DPA1*01:03-DPB1*04:02	LALLCLGGADKRLRDN	0.16520864	0.001498161
HLA-DPA1*01:03-DPB1*04:02	SSSTYCNQMMRRRNMT	0.13273293	0.002806517
HLA-DPA1*01:03-DPB1*04:02	MNNFETLEECKNICED	0.13535991	0.001338138
HLA-DPA1*01:03-DPB1*04:02	GPPWPLLLLLLLLLAL	0.13969404	0.000920413
HLA-DPA1*01:03-DPB1*04:02	PEKPKNLSCIVNEGKK	0.08511771	0.001735083
HLA-DPA1*01:03-DPB1*04:02	ANTSTQTMGPRPAAAA	0.015390529	0.004305922
HLA-DPA1*01:03-DPB1*04:02	YSSLPEKQDQCCTTCV	0.031780623	0.000657566
HLA-DPA1*01:03-DPB1*04:02	ARSRTHSTSSSLGSGE	0.025850257	0.004234575
HLA-DPA1*01:03-DPB1*04:02	RVTTRMGNTPDSASDN	0.016755397	0.002218325
HLA-DPA1*01:03-DPB1*04:02	YTTVDFGTGSNITDAF	0.15773067	0.004007964
HLA-DPA1*01:03-DPB1*04:02	AQCVTKVALNVSCANL	0.18585186	0.000905047
HLA-DPA1*01:03-DPB1*04:02	FRVVPGNVDPMLEKRS	0.14377342	0.00192413
HLA-DPA1*01:03-DPB1*04:02	PLASKDAKKQLLCGAA	0.10074235	0.001037002
HLA-DPA1*01:03-DPB1*04:02	LPPAQLLLRAAPTAVH	0.14719279	0.32584748
HLA-DPA1*01:03-DPB1*04:02	WVLGLCCVLLTFGSVR	0.38514677	0.000795476
HLA-DPA1*01:03-DPB1*04:02	TMAICGMPLDSFRAKE	0.32885513	0.004503058
HLA-DPA1*01:03-DPB1*04:02	EYKPGNPPAEIGQNIS	0.035562355	0.108818844
HLA-DPA1*01:03-DPB1*04:02	YLETYGAELTANVLRD	0.34776062	0.042886067
HLA-DPA1*01:03-DPB1*04:02	EQGEVRFSAVALCKAA	0.42682347	0.26949286
HLA-DPA1*01:03-DPB1*04:02	KSCACRRCMGDAGASD	0.024884125	0.001046928
HLA-DPA1*01:03-DPB1*04:02	ERLAGTESPVREEPGE	0.04545482	0.003215011
HLA-DPA1*01:03-DPB1*04:02	FMIGYLGYCKGVEPKT	0.2822099	0.002645958
HLA-DPA1*01:03-DPB1*04:02	LTLHQSAQLSVLLTVE	0.35021907	0.001710307
HLA-DPA1*01:03-DPB1*04:02	VWLFMLLAYLAVSCVL	0.27319857	0.000863556
HLA-DPA1*01:03-DPB1*04:02	WPLIRIYRGGFLLIEF	0.54785806	0.001133431
HLA-DPA1*01:03-DPB1*04:02	QPGNYSCSYRTDGEGA	0.024513416	0.00487677
HLA-DPA1*01:03-DPB1*04:02	SALHVSSKDVPSSLSC	0.08897201	0.001241157
HLA-DPA1*01:03-DPB1*04:02	QEFRSRMNFLKKQIPA	0.37389004	0.065071784
HLA-DPA1*01:03-DPB1*04:02	AGFFMEELNTYRQKQG	0.43656513	0.016895536
HLA-DPA1*01:03-DPB1*04:02	TLNEDLANIHDIGGKP	0.058980472	0.003929176
HLA-DPA1*01:03-DPB1*04:02	FYHLKSNPSVFLCQCS	0.31288445	0.001140088
HLA-DPA1*01:03-DPB1*04:02	SGPLKADDSVPPGGSH	0.03670393	0.00568814
HLA-DPA1*01:03-DPB1*04:02	RWRTILLQYCFLLITC	0.28851596	0.000572785
HLA-DPA1*01:03-DPB1*04:02	KVLQKKVLIVHTNHLT	0.30916768	0.10001888
HLA-DPA1*01:03-DPB1*04:02	VGFGANRRAGRLPSLV	0.13448307	0.002001855
HLA-DPA1*01:03-DPB1*04:02	LLSASSLLPLDSNGSS	0.26718038	0.002005766
HLA-DPA1*01:03-DPB1*04:02	NQLPAFLEELCHEKEI	0.32912672	0.002286519
HLA-DPA1*01:03-DPB1*04:02	QGEEIVFHDLNLTAHG	0.33136526	0.84831524
HLA-DPA1*01:03-DPB1*04:02	SMRGAGGRRLSSFVTK	0.20959319	0.001050144
HLA-DPA1*01:03-DPB1*04:02	MRELDQRTEDKKAEID	0.009515259	0.003629857
HLA-DPA1*01:03-DPB1*04:02	MAPQSLPSSRMAPLGM	0.15230092	0.00231199
HLA-DPA1*01:03-DPB1*04:02	RQFLFYRHCRYFPMLL	0.49599192	0.0005223
HLA-DPA1*01:03-DPB1*04:02	SRRSMPLGARILFHGV	0.36779365	0.001764884
HLA-DPA1*01:03-DPB1*04:02	IEQGESSQNGTVLMEE	0.061644055	0.001097054
HLA-DPA1*01:03-DPB1*04:02	GSAGYPDFTNPTMRAW	0.10542929	0.001014827
HLA-DPA1*01:03-DPB1*04:02	RRVVCVMIVLAFIILN	0.1921162	0.000663478
HLA-DPA1*01:03-DPB1*04:02	NSNANGYVRLQLGGED	0.10937171	0.003737972
HLA-DPA1*01:03-DPB1*04:02	ASARPANHSSTRERVA	0.091318004	0.002260909
HLA-DPA1*01:03-DPB1*04:02	KEDRKSEDQKALLSSS	0.04554693	0.00281924
HLA-DPA1*01:03-DPB1*04:02	KTYLQGVELSGLSAAI	0.48542055	0.003630762
HLA-DPA1*01:03-DPB1*04:02	LSAWFDERFNQTMQPL	0.42689532	0.9785348
HLA-DPA1*01:03-DPB1*04:02	MIDKNELKQALSGFGY	0.1906938	0.002073093
HLA-DPA1*01:03-DPB1*04:02	LGLLGSAGPSGAAPPL	0.08341231	0.02095983
HLA-DPA1*01:03-DPB1*04:02	QNPMEPSVPQLSLMDV	0.12770787	0.002682111
HLA-DPA1*01:03-DPB1*04:02	GMGKIPSAVSTVSMQN	0.10430325	0.004944766
HLA-DPA1*01:03-DPB1*04:02	RQDLTQSLIMIQPILY	0.5737401	0.003791836
HLA-DPA1*01:03-DPB1*04:02	VTVLSLLMLVAAFCSP	0.3355428	0.003448592
HLA-DPA1*01:03-DPB1*04:02	SVSLLDKKSGVINLTE	0.13616675	0.013061225
HLA-DPA1*01:03-DPB1*04:02	QLPVLEPGDKPRKATW	0.048542097	0.001398076
HLA-DPA1*01:03-DPB1*04:02	SPRRYPRGQARPGQRP	0.077753164	0.009185044
HLA-DPA1*01:03-DPB1*04:02	AEILPTAPMLVTGNPG	0.19959685	0.74358356
HLA-DPA1*01:03-DPB1*04:02	TVAFLGTSDGRILKVY	0.3521251	0.004972612
HLA-DPA1*01:03-DPB1*04:02	ITVSVLHGTHSGPSYT	0.0831767	0.015861638
HLA-DPA1*01:03-DPB1*04:02	QECGSFLLAESIKPAP	0.4712504	0.000748254
HLA-DPA1*01:03-DPB1*04:02	QSATDPRTGIVDISIL	0.044131324	0.011825208
HLA-DPA1*01:03-DPB1*04:02	QEKGLPPKRWEAEDTH	0.041015107	0.01004843
HLA-DPA1*01:03-DPB1*04:02	TEDPRLKPWNGSHRHV	0.074460305	0.001668983
HLA-DPA1*01:03-DPB1*04:02	GSEFDFEEMKRKKNDI	0.1571654	0.079301536
HLA-DPA1*01:03-DPB1*04:02	VEPKTECERLAGTESP	0.04506117	0.001714675
HLA-DPA1*01:03-DPB1*04:02	KKDVMWIGFLTRTVLE	0.61669856	0.032710783
HLA-DPA1*01:03-DPB1*04:02	TWTDEGSVSERMLRSQ	0.12427588	0.019741934
HLA-DPA1*01:03-DPB1*04:02	VLAFNYWSISSRHVLL	0.49012	0.29197636
HLA-DPA1*01:03-DPB1*04:02	IVRDSLMQPVRKVQSA	0.29793924	0.008483864
HLA-DPA1*01:03-DPB1*04:02	ESEAARRIKTEFLVQM	0.5573928	0.006234045
HLA-DPA1*01:03-DPB1*04:02	APQLLIVLLGLSALLQ	0.28422502	0.00544417
HLA-DPA1*01:03-DPB1*04:02	IGLSIALHVGFDNFEQ	0.2904661	0.009850293
HLA-DPA1*01:03-DPB1*04:02	YKEKQMPKYSSENSNP	0.03939216	0.001829394
HLA-DPA1*01:03-DPB1*04:02	GPHPSALHTSSELQSP	0.07585577	0.025811464
HLA-DPA1*01:03-DPB1*04:02	QSLWPQLTDGATRVYY	0.119302675	0.000802397
HLA-DPA1*01:03-DPB1*04:02	ELSAKRETSGEKSRQL	0.06089617	0.03498043
HLA-DPA1*01:03-DPB1*04:02	CPSCFYNLLNLFCELT	0.4599558	0.000531196
HLA-DPA1*01:03-DPB1*04:02	QKKIQMSNLMNQARLK	0.43409052	0.12702405
HLA-DPA1*01:03-DPB1*04:02	RRFANEYPNITRLYSL	0.3355465	0.001675695
HLA-DPA1*01:03-DPB1*04:02	LILGILMTIGFILLLV	0.18655124	0.001921589
HLA-DPA1*01:03-DPB1*04:02	NGVPDVGMVSDILFWI	0.29505765	0.002308743
HLA-DPA1*01:03-DPB1*04:02	GRLCRLLKPALLCGAL	0.3821853	0.000772346
HLA-DPA1*01:03-DPB1*04:02	ARASGVCARGCLDSAG	0.079232655	0.001145288
HLA-DPA1*01:03-DPB1*04:02	VEALMAGQEDSNGCIN	0.015072919	0.00128984
HLA-DPA1*01:03-DPB1*04:02	NTDWRFSQAQRPGTSG	0.0556283	0.09451506
HLA-DPA1*01:03-DPB1*04:02	NSKLWEASGHWQHYSE	0.20147218	0.030911127
HLA-DPA1*01:03-DPB1*04:02	STCKLKSFAECAYGDC	0.40025103	0.001727094
HLA-DPA1*01:03-DPB1*04:02	GGCIIRSVFLGKIKDA	0.6498987	0.087683514
HLA-DPA1*01:03-DPB1*04:02	EIDLNYKLKSLQQRLE	0.19176991	0.096028194
HLA-DPA1*01:03-DPB1*04:02	GGFEPNFMLFEKCEVN	0.33352697	0.29915443
HLA-DPA1*01:03-DPB1*04:02	TIHVCDCGDSGSTQTC	0.01117738	0.000291174
HLA-DPA1*01:03-DPB1*04:02	LLLLVPLLLLMCHCGK	0.42488927	0.002378629
HLA-DPA1*01:03-DPB1*04:02	FDVHKKCPLCELMFPP	0.17870763	0.000684315
HLA-DPA1*01:03-DPB1*04:02	CITIIGGGDTATCCAK	0.0468562	0.000881756
HLA-DPA1*01:03-DPB1*04:02	QGQEPLTASMLASAPP	0.22082771	0.010989147
HLA-DPA1*01:03-DPB1*04:02	KFTVTAYDCGKKRAAD	0.17817661	0.001486513
HLA-DPA1*01:03-DPB1*04:02	RAREETDKEEPASKQQ	0.007140578	0.0359925
HLA-DPA1*01:03-DPB1*04:02	MRWRTILLQYCFLLIT	0.38523945	0.000674987
HLA-DPA1*01:03-DPB1*04:02	QTPPILSMNAFFNNTI	0.46757165	0.004047303
HLA-DPA1*01:03-DPB1*04:02	ISVTLLLVVLALGGVV	0.24290104	0.003643784
HLA-DPA1*01:03-DPB1*04:02	VRTRWALLLLFWLGWL	0.24566248	0.000944157
HLA-DPA1*01:03-DPB1*04:02	ELRRELYGRRRKKHRS	0.25502166	0.001302794
HLA-DPA1*01:03-DPB1*04:02	ADPDSGAAPDAPADPD	0.010295927	0.20873141
HLA-DPA1*01:03-DPB1*04:02	SSSLEEKIAALFDLEY	0.35562637	0.000834024
HLA-DPA1*01:03-DPB1*04:02	RNRGMTALLKVSSCDK	0.1524459	0.001020093
HLA-DPA1*01:03-DPB1*04:02	TMRSLLRTPFLCGLLW	0.68441117	0.000972472
HLA-DPA1*01:03-DPB1*04:02	LLLGLAMVAHGLLRPM	0.32831126	0.017716791
HLA-DPA1*01:03-DPB1*04:02	LLSDSSVSVFGLYPPP	0.20729445	0.002220767
HLA-DPA1*01:03-DPB1*04:02	SPQMTPGKKSYAGPPP	0.06283214	0.11546625
HLA-DPA1*01:03-DPB1*04:02	GGDTATCCAKWNTEDK	0.043610875	0.003897604
HLA-DPA1*01:03-DPB1*04:02	KMPFVRGQSFSVWILC	0.53010774	0.000872056
HLA-DPA1*01:03-DPB1*04:02	APETLMRALELLNYLA	0.484888	0.003216383
HLA-DPA1*01:03-DPB1*04:02	TILLRGASKEILSEVE	0.30842364	0.007164286
HLA-DPA1*01:03-DPB1*04:02	AGRDAVVFVWLLLSTW	0.32648844	0.002787746
HLA-DPA1*01:03-DPB1*04:02	FLIGFMIGYLGYCKGV	0.41176668	0.001019796
HLA-DPA1*01:03-DPB1*04:02	LVFLLADDLGWNDVGF	0.3792566	0.000808835
HLA-DPA1*01:03-DPB1*04:02	FSLSISVSLFLMVMMT	0.35509178	0.002824353
HLA-DPA1*01:03-DPB1*04:02	VIAVAIATVIVISLVM	0.2198348	0.002928875
HLA-DPA1*01:03-DPB1*04:02	KELFYKADGESCSASM	0.18997736	0.002263989
HLA-DPA1*01:03-DPB1*04:02	NINYNTDLYNCTFPAL	0.33931533	0.004691883
HLA-DPA1*01:03-DPB1*04:02	EQLLAGQEDANGCINY	0.039667603	0.000572074
HLA-DPA1*01:03-DPB1*04:02	DEWWAQQFLARITSCS	0.4416266	0.000789628
HLA-DPA1*01:03-DPB1*04:02	PKTECERLAGTESPVR	0.05258761	0.000850152
HLA-DPA1*01:03-DPB1*04:02	SFPNDLQFNILMRFTV	0.53992546	0.002080846
HLA-DPA1*01:03-DPB1*04:02	RTSGLPGACGAAICQP	0.055041432	0.00078157
HLA-DPA1*01:03-DPB1*04:02	TILLQYCFLLITCLLT	0.29913074	0.000933366
HLA-DPA1*01:03-DPB1*04:02	SLELKPTSRAGIKQKG	0.14789939	0.007405155
HLA-DPA1*01:03-DPB1*04:02	VRLNQTVIWDRPQVTF	0.15519471	0.002338072
HLA-DPA1*01:03-DPB1*04:02	SLNSTFGSTNLTGLFF	0.47596425	0.002328772
HLA-DPA1*01:03-DPB1*04:02	LQRLFRFSSVIRSAVS	0.67067873	0.7125101
HLA-DPA1*01:03-DPB1*04:02	GHALYVEPHGHGPSLS	0.096304335	0.003326997
HLA-DPA1*01:03-DPB1*04:02	SSTYCNQMMRRRNMTQ	0.11482727	0.001197096
HLA-DPA1*01:03-DPB1*04:02	STMIDTNDNTVTVCMD	0.06038346	0.000408398
HLA-DPA1*01:03-DPB1*04:02	ADLPPPPPLLDLEGQE	0.0782719	0.011331399
HLA-DPA1*01:03-DPB1*04:02	LLLLRAVLAVPLERGA	0.39410588	0.003207824
HLA-DPA1*01:03-DPB1*04:02	DQWEFINGWYVLVIIS	0.45508492	0.000934162
HLA-DPA1*01:03-DPB1*04:02	RSTMEGGTLKYYLTDN	0.26969126	0.04681452
HLA-DPA1*01:03-DPB1*04:02	VLLTLLLCSSLEGQEN	0.37166655	0.000587598
HLA-DPA1*01:03-DPB1*04:02	PKGEGGFGGRGGGRGG	0.040591463	0.002563323
HLA-DPA1*01:03-DPB1*04:02	MWLWLCVCLCVCVYVQ	0.17302701	0.000403409
HLA-DPA1*01:03-DPB1*04:02	VIYLLPRCTFTKEGCH	0.21759827	0.002375343
HLA-DPA1*01:03-DPB1*04:02	PTSDEQKKQEILKKFM	0.13827367	0.005653286
HLA-DPA1*01:03-DPB1*04:02	HTLEQQQMQPLCFNCP	0.20427519	0.001384578
HLA-DPA1*01:03-DPB1*04:02	KEIDGVATTRYSVAGL	0.18888065	0.004245742
HLA-DPA1*01:03-DPB1*04:02	GLTPETTYSVTVAAYT	0.19193545	0.019184124
HLA-DPA1*01:03-DPB1*04:02	GDASGLKRNSERKTPE	0.025337514	0.002137238
HLA-DPA1*01:03-DPB1*04:02	EGEPPAEPSIYATLAI	0.18165377	0.006256572
HLA-DPA1*01:03-DPB1*04:02	SSSLPAASQPQVFQAG	0.10927621	0.004464704
HLA-DPA1*01:03-DPB1*04:02	MPLERVQRENPGVLMG	0.1441291	0.008528354
HLA-DPA1*01:03-DPB1*04:02	GDSSPVVDSGPGPASN	0.005455116	0.07203907
HLA-DPA1*01:03-DPB1*04:02	DDDLRLRVELQRMKIS	0.29850706	0.011550252
HLA-DPA1*01:03-DPB1*04:02	GKLARWEYDESYCDAV	0.21240462	0.000820377
HLA-DPA1*01:03-DPB1*04:02	LLSSLLALLTVSTPSW	0.36313006	0.002130721
HLA-DPA1*01:03-DPB1*04:02	SVTISVQALQVTWNII	0.3586256	0.001976992
HLA-DPA1*01:03-DPB1*04:02	LDHTLQSPWEIAAQWV	0.2532195	0.001605287
HLA-DPA1*01:03-DPB1*04:02	CFTTALSFYDGYRHEM	0.36897877	0.000519734
HLA-DPA1*01:03-DPB1*04:02	KSEPSSPCSSSSLSSE	0.07248609	0.002359237
HLA-DPA1*01:03-DPB1*04:02	VTSPCCIVTSTYGWTA	0.17039698	0.000534418
HLA-DPA1*01:03-DPB1*04:02	KPYSSGGPRVWYVSNI	0.15130043	0.004403001
HLA-DPA1*01:03-DPB1*04:02	YWIRTFVPGCQPGEFT	0.18342772	0.002354492
HLA-DPA1*01:03-DPB1*04:02	PKLLLRRTESVAEKML	0.24137183	0.00601953
HLA-DPA1*01:03-DPB1*04:02	AERARLEAEERERIKA	0.08303714	0.046188526
HLA-DPA1*01:03-DPB1*04:02	TDCRKQCEPDYYLDEA	0.14745697	0.002221569
HLA-DPA1*01:03-DPB1*04:02	DPEQMSQVLDAMFEKL	0.4572395	0.13263719
HLA-DPA1*01:03-DPB1*04:02	CVWSYEMQQLFYENYE	0.5871331	0.000520642
HLA-DPA1*01:03-DPB1*04:02	SEGNITVTCRASSFYP	0.17108718	0.001328101
HLA-DPA1*01:03-DPB1*04:02	DRDNYSERALRKLCGA	0.10829489	0.001237981
HLA-DPA1*01:03-DPB1*04:02	LGFFIIAVLMSAQESW	0.35426494	0.001265976
HLA-DPA1*01:03-DPB1*04:02	LAEHSENVHISGVSTA	0.018737044	0.001384149
HLA-DPA1*01:03-DPB1*04:02	AAQLHLQLQSKHDAAT	0.07209854	0.009759685
HLA-DPA1*01:03-DPB1*04:02	DELTARGFCQIQVKTF	0.33922145	0.00706168
HLA-DPA1*01:03-DPB1*04:02	GVSVSNSARSDYLRVS	0.28073514	0.026639432
HLA-DPA1*01:03-DPB1*04:02	SHSGNRQRPPSGAGSV	0.026222115	0.002159104
HLA-DPA1*01:03-DPB1*04:02	SKLPEPIVSTDSRLWV	0.16539104	0.001546911
HLA-DPA1*01:03-DPB1*04:02	RAALLRALGIRLVSWE	0.46015537	0.002882107
HLA-DPA1*01:03-DPB1*04:02	LGAQRPRNAQLDCSKL	0.063628234	0.001702798
HLA-DPA1*01:03-DPB1*04:02	KPLNNTVELTDVWTYS	0.16515186	0.001915019
HLA-DPA1*01:03-DPB1*04:02	APKRMRSRGLFRCRFL	0.42130572	0.024019789
HLA-DPA1*01:03-DPB1*04:02	SEVFEIDPRSGVIRTR	0.20418003	0.114142515
HLA-DPA1*01:03-DPB1*04:02	QQQQQQQQQPQPPQPP	0.023615222	0.3541848
HLA-DPA1*01:03-DPB1*04:02	ICESDFDQDQVIDRID	0.15316615	0.010304319
HLA-DPA1*01:03-DPB1*04:02	AAFTLRTQYMKYLYPY	0.54806846	0.029874653
HLA-DPA1*01:03-DPB1*04:02	RGGGPSQNWNQGYSNY	0.0376333	0.04328839
HLA-DPA1*01:03-DPB1*04:02	LTKEQLKIWMGKMQKK	0.31173167	0.022469321
HLA-DPA1*01:03-DPB1*04:02	MWLDRDGTVQPGSSYW	0.062348627	0.002391042
HLA-DPA1*01:03-DPB1*04:02	QLVVLSAQIAWSENVE	0.3096014	0.001671354
HLA-DPA1*01:03-DPB1*04:02	EWWTHLWLNEGFASWI	0.55298483	0.005564665
HLA-DPA1*01:03-DPB1*04:02	VCEASLPTVPVLSRTQ	0.19720644	0.001594741
HLA-DPA1*01:03-DPB1*04:02	SLLLLSAFCLLEAALA	0.40484366	0.000988841
HLA-DPA1*01:03-DPB1*04:02	FLIGFMIGYLGYCKGV	0.41176668	0.001019796
HLA-DPA1*01:03-DPB1*04:02	RYRDKRVHDYDMRVDD	0.06386396	0.00192629
HLA-DPA1*01:03-DPB1*04:02	MAGSRENPCQEQGDVI	0.025188647	0.000495829
HLA-DPA1*01:03-DPB1*04:02	VGTEIFVGKIPRDLFE	0.24908789	0.26703742
HLA-DPA1*01:03-DPB1*04:02	LLQFQFKYGVPTPTNV	0.17374301	0.025736872
HLA-DPA1*01:03-DPB1*04:02	KMEESKAKFENLCKLM	0.37085548	0.001335339
HLA-DPA1*01:03-DPB1*04:02	QRFTKITQYLIRIRKL	0.6442269	0.017794121
HLA-DPA1*01:03-DPB1*04:02	YNSLRGEAEPCGAWVW	0.0799982	0.000622668
HLA-DPA1*01:03-DPB1*04:02	LARKAFAKRQQQLTAM	0.19375485	0.00888581
HLA-DPA1*01:03-DPB1*04:02	QENVQYAGLDFEAILL	0.6070483	0.004492161
HLA-DPA1*01:03-DPB1*04:02	APSGGWNGVGASLWAA	0.13056003	0.003893824
HLA-DPA1*01:03-DPB1*04:02	DEAWAHNSSNYTLPAF	0.10826688	0.005171334
HLA-DPA1*01:03-DPB1*04:02	WAYRCGHRRQCYPTSW	0.102995	0.000759392
HLA-DPA1*01:03-DPB1*04:02	PEQVERLIKEFSIYMT	0.42710406	0.001537568
HLA-DPA1*01:03-DPB1*04:02	MDLRQFLMCLSLCTAF	0.41099244	0.001006316
HLA-DPA1*01:03-DPB1*04:02	PVLGFFIIAVLMSAQE	0.39572012	0.00131991
HLA-DPA1*01:03-DPB1*04:02	LLGALALTAVMSPCGG	0.2320467	0.000812689
HLA-DPA1*01:03-DPB1*04:02	KLLTGLVFCSLVLGVS	0.59747785	0.001924841
HLA-DPA1*01:03-DPB1*04:02	GFPKDSRIATTSSSVL	0.12182655	0.024677979
HLA-DPA1*01:03-DPB1*04:02	RVRSFLRGLPALLLLL	0.48954183	0.018785037
HLA-DPA1*01:03-DPB1*04:02	LTLHQSAQLSVLLTVE	0.35021907	0.001710307
HLA-DPA1*01:03-DPB1*04:02	EFRRLESSGAGGRRAE	0.121713676	0.004743815
HLA-DPA1*01:03-DPB1*04:02	KLKKPEAVRWEKLEGQ	0.26352316	0.05575375
HLA-DPA1*01:03-DPB1*04:02	TCRGHYNNVSCAVFHP	0.16752905	0.001162833
HLA-DPA1*01:03-DPB1*04:02	APRLLLLAVLLAAHPD	0.36081436	0.04536134
HLA-DPA1*01:03-DPB1*04:02	EELVDYKSCAHDWVYE	0.13521263	0.006337993
HLA-DPA1*01:03-DPB1*04:02	MAMAEGERTECAEPPR	0.019729866	0.001379798
HLA-DPA1*01:03-DPB1*04:02	RRSMKSPPLVLAALVA	0.4468731	0.004209136
HLA-DPA1*01:03-DPB1*04:02	ESGHLLWALLFMQSLW	0.53674096	0.001376202
HLA-DPA1*01:03-DPB1*04:02	IILYASGSLALAVLLL	0.3096627	0.001806855
HLA-DPA1*01:03-DPB1*04:02	WLPWSLLLFSLMCETS	0.49052614	0.000790493
HLA-DPA1*01:03-DPB1*04:02	LGEDGSVQIADFGVSA	0.24113327	0.005266924
HLA-DPA1*01:03-DPB1*04:02	SNYSVNGEPVNGRHTL	0.060822867	0.06447461
HLA-DPA1*01:03-DPB1*04:02	HQATALLEVQASEPYL	0.26971212	0.003825509
HLA-DPA1*01:03-DPB1*04:02	STAARAWALFWLLLPL	0.43051165	0.003000231
HLA-DPA1*01:03-DPB1*04:02	AYVEWKLKGEISNQRL	0.21338534	0.013135061
HLA-DPA1*01:03-DPB1*04:02	RVGGFDVSIQGWGLED	0.16194138	0.002324418
HLA-DPA1*01:03-DPB1*04:02	NISIPNCGGYLDTLEG	0.13317814	0.000373251
HLA-DPA1*01:03-DPB1*04:02	LLYGTEVHTDTNKIEE	0.053427454	0.024193969
HLA-DPA1*01:03-DPB1*04:02	AFVIVVAVSVIMVIYL	0.16842262	0.001336585
HLA-DPA1*01:03-DPB1*04:02	VTVAWKADGSPVKVGV	0.04979778	0.014901435
HLA-DPA1*01:03-DPB1*04:02	PLPTNYTWYHNGKEMQ	0.16588932	0.034462232
HLA-DPA1*01:03-DPB1*04:02	GSLLTPTRGESEKQEP	0.056752916	0.007067256
HLA-DPA1*01:03-DPB1*04:02	GSTEKTQPGEGLEESG	0.023316978	0.007390658
HLA-DPA1*01:03-DPB1*04:02	FVLFLCLFFYNCYKGY	0.33789387	0.00113032
HLA-DPA1*01:03-DPB1*04:02	RSLLLLSAFCLLEAAL	0.44005573	0.001190454
HLA-DPA1*01:03-DPB1*04:02	KGVEPKTECERLAGTE	0.07769791	0.006947851
HLA-DPA1*01:03-DPB1*04:02	ESEVQIPMMYQQGEFY	0.2988828	0.002140741
HLA-DPA1*01:03-DPB1*04:02	QEKETRRLQRPGSARL	0.074910164	0.004100586
HLA-DPA1*01:03-DPB1*04:02	QGRSSPQLDPLRKSPT	0.07069698	0.003782408
HLA-DPA1*01:03-DPB1*04:02	RSLGPDTRPPECVDQK	0.026957417	0.001788582
HLA-DPA1*01:03-DPB1*04:02	WNPLCKEKKYDYDNLP	0.082232	0.000743855
HLA-DPA1*01:03-DPB1*04:02	LGETHRLFPNTMLFAS	0.35093707	0.008237159
HLA-DPA1*01:03-DPB1*04:02	FALGLPFLVLLVASVE	0.4378914	0.002077327
HLA-DPA1*01:03-DPB1*04:02	TVITKHNDDEQYAWES	0.038632784	0.003159943
HLA-DPA1*01:03-DPB1*04:02	NGDFFANMVVDAVLAI	0.51401234	0.006095415
HLA-DPA1*01:03-DPB1*04:02	HCASAAMFMVKNGNGT	0.19755708	0.000629906
HLA-DPA1*01:03-DPB1*04:02	AAQDRDQIYRRRSPSP	0.033014663	0.009764275
HLA-DPA1*01:03-DPB1*04:02	SKHSESHSRSRSKSRS	0.124541916	0.002133076
HLA-DPA1*01:03-DPB1*04:02	KSSSIQRSAAAAAATR	0.13495244	0.40878743
HLA-DPA1*01:03-DPB1*04:02	GPSQNWNQGYSNYWNQ	0.11926196	0.28031617
HLA-DPA1*01:03-DPB1*04:02	WQPVIDYIDSKFEDYL	0.5676949	0.04871466
HLA-DPA1*01:03-DPB1*04:02	VGAAVDLTLLANLRLT	0.39383125	0.004598124
HLA-DPA1*01:03-DPB1*04:02	GLYPNYLNPSSGQWGQ	0.095030464	0.002504468
HLA-DPA1*01:03-DPB1*04:02	CFNKRDLIKKHIWPNV	0.18943223	0.000722633
HLA-DPA1*01:03-DPB1*04:02	NVRFVFGTTPEDILRN	0.22109169	0.08475382
HLA-DPA1*01:03-DPB1*04:02	YFYTADFKTINQIGKK	0.6004337	0.30806917
HLA-DPA1*01:03-DPB1*04:02	YSKCDLPLRTLESLLS	0.30676687	0.000470979
HLA-DPA1*01:03-DPB1*04:02	PAQSHRNIKILEDEPH	0.06596022	0.004796268
HLA-DPA1*01:03-DPB1*04:02	ENWCPHLPWRAKNPYE	0.11108007	0.007379522
HLA-DPA1*01:03-DPB1*04:02	NGSICGDDQNGPKIAV	0.017192109	0.000420432
HLA-DPA1*01:03-DPB1*04:02	TFFTCLVILFACEVAA	0.25506017	0.000380348
HLA-DPA1*01:03-DPB1*04:02	NQKQLQGPEKEPPKPE	0.036828503	0.014953201
HLA-DPA1*01:03-DPB1*04:02	HRCADGGLYCKEWAPG	0.09543975	0.000472082
HLA-DPA1*01:03-DPB1*04:02	TSIKKRESGVLLTDKS	0.16641812	0.004961112
HLA-DPA1*01:03-DPB1*04:02	YGYLHLYDLESGVCIC	0.2716113	0.000520445
HLA-DPA1*01:03-DPB1*04:02	RAPRAQAVVGDLLELH	0.30149916	0.024429468
HLA-DPA1*01:03-DPB1*04:02	LERAIARHEVREIEQR	0.10349264	0.4001893
HLA-DPA1*01:03-DPB1*04:02	TNASLGLRFRRQLLYW	0.38880873	0.001473763
HLA-DPA1*01:03-DPB1*04:02	YDYFLLPAGLSKNTSN	0.31855604	0.054840796
HLA-DPA1*01:03-DPB1*04:02	PEVFVQPKVLSSAIPV	0.31901315	0.117093146
HLA-DPA1*01:03-DPB1*04:02	IPNVTEMKTNMSLGLI	0.24669021	0.015481385
HLA-DPA1*01:03-DPB1*04:02	TGCPKAKTCTFILRGG	0.19134815	0.002948955
HLA-DPA1*01:03-DPB1*04:02	FEAAMLGQAEEVVQER	0.13782692	0.19002862
HLA-DPA1*01:03-DPB1*04:02	LQLPNCIEDPVSPIVL	0.06726032	0.000850809
HLA-DPA1*01:03-DPB1*04:02	IASSYEECRAESVGLY	0.18527833	0.011079171
HLA-DPA1*01:03-DPB1*04:02	LLFMQSLWPQLTDGAT	0.4517757	0.00238057
HLA-DPA1*01:03-DPB1*04:02	AQGKDIPPILRPSLHS	0.13447137	0.022297835
HLA-DPA1*01:03-DPB1*04:02	QTADFGYVPNPKMPNT	0.16084863	0.04365353
HLA-DPA1*01:03-DPB1*04:02	ARIYYIMAEEVEWDYC	0.38083407	0.000606157
HLA-DPA1*01:03-DPB1*04:02	NENIMEAHVGINGEAN	0.045912053	0.004991422
HLA-DPA1*01:03-DPB1*04:02	MIPDVDCLLWAIGRVP	0.26542902	0.000406851
HLA-DPA1*01:03-DPB1*04:02	GPLGKLDISEIKEEVL	0.23811796	0.09547593
HLA-DPA1*01:03-DPB1*04:02	APQLLIVLLGLSALLQ	0.28422502	0.00544417
HLA-DPA1*01:03-DPB1*04:02	DIGGALSKLSELHAYI	0.22346148	0.007250415
HLA-DPA1*01:03-DPB1*04:02	SVPPGGSHIYNWTIPE	0.061708014	0.020359157
HLA-DPA1*01:03-DPB1*04:02	SGALRNLAVDARNKEL	0.05532487	0.025341919
HLA-DPA1*01:03-DPB1*04:02	EHLFRYQCKNYYRLRT	0.30360943	0.39981693
HLA-DPA1*01:03-DPB1*04:02	FLFKFLVIGSAGTGKS	0.34333304	0.003842292
HLA-DPA1*01:03-DPB1*04:02	CIVPELNSTISANSTN	0.14818887	0.000724386
HLA-DPA1*01:03-DPB1*04:02	HLASVYCTVCATHLCS	0.32786706	0.000803803
HLA-DPA1*01:03-DPB1*04:02	MQSLMQAPLLIALGLL	0.56055754	0.005907675
HLA-DPA1*01:03-DPB1*04:02	GSSPPPTGPISTPGPE	0.016581506	0.008021498
HLA-DPA1*01:03-DPB1*04:02	GPFGFSPLIDRYCGVK	0.3141733	0.046075635
HLA-DPA1*01:03-DPB1*04:02	KPEQPTPRKSPYGPPP	0.057604	0.026297513
HLA-DPA1*01:03-DPB1*04:02	TLVIKEATAYDRGNYI	0.16756599	0.003827028
HLA-DPA1*01:03-DPB1*04:02	WTLTNNDTHTQEPSAQ	0.017167417	0.002303324
HLA-DPA1*01:03-DPB1*04:02	EDFERKKTLGTGSFGR	0.15280214	0.001436072
HLA-DPA1*01:03-DPB1*04:02	KKEEEDDDMKELENWA	0.05449259	0.011035095
HLA-DPA1*01:03-DPB1*04:02	TYSVNGNNEVMVHVVE	0.1677866	0.006704569
HLA-DPA1*01:03-DPB1*04:02	MRAGHGFLLVFAINDR	0.43092194	0.014938322
HLA-DPA1*01:03-DPB1*04:02	ARKAFAKRQQQLTAMK	0.21308441	0.032109823
HLA-DPA1*01:03-DPB1*04:02	SAGHGLPAKFVIHCNS	0.12676273	0.008799473
HLA-DPA1*01:03-DPB1*04:02	TFDVDFPKEQLTEEAR	0.119823076	0.021053365
HLA-DPA1*01:03-DPB1*04:02	RGRGRGRGRGRGRGAR	0.09824154	0.001109037
HLA-DPA1*01:03-DPB1*04:02	EPDPGMASASTTMHTT	0.05005049	0.007009196
HLA-DPA1*01:03-DPB1*04:02	YQNTKHHWLPYEHPDP	0.11962449	0.01949548
HLA-DPA1*01:03-DPB1*04:02	SCRKNRCNNLGYEINK	0.1944377	0.000550054
HLA-DPA1*01:03-DPB1*04:02	QDFSGQDPNILLSHLL	0.30543965	0.008541776
HLA-DPA1*01:03-DPB1*04:02	LVGLLLREVGTALQEF	0.39158556	0.003753874
HLA-DPA1*01:03-DPB1*04:02	ETEKCLHVVTEAVTPL	0.11791983	0.012700032
HLA-DPA1*01:03-DPB1*04:02	APGRPGWTGSLLGDRE	0.098167114	0.006104025
HLA-DPA1*01:03-DPB1*04:02	KHLVHKPSEERVREII	0.0786367	0.005377448
HLA-DPA1*01:03-DPB1*04:02	PTAHEGSTVTVSCMAG	0.041910365	0.0014779
HLA-DPA1*01:03-DPB1*04:02	FPPDHYGLPAVCDLFA	0.1613593	0.001288733
HLA-DPA1*01:03-DPB1*04:02	LKAFKVALLDVFREAH	0.63665205	0.22662416
HLA-DPA1*01:03-DPB1*04:02	MLGAGAGVGYALLVIV	0.23779705	0.008038816
HLA-DPA1*01:03-DPB1*04:02	LFLIGLMCGRITKRVT	0.34722075	0.001067526
HLA-DPA1*01:03-DPB1*04:02	MTNKFTVGKESNIQTM	0.14123061	0.021585915
HLA-DPA1*01:03-DPB1*04:02	ELMFPPNYDQSKFEEH	0.20085658	0.020219076
HLA-DPA1*01:03-DPB1*04:02	GVHKKAAFQDANVCLF	0.21196376	0.005976663
HLA-DPA1*01:03-DPB1*04:02	YQTRSPSVCLSEACVS	0.11949826	0.000584752
HLA-DPA1*01:03-DPB1*04:02	TDSINWASGEDDHVVA	0.038481224	0.005470998
HLA-DPA1*01:03-DPB1*04:02	MPVEETAWSCCPKNWK	0.16141412	0.009973241
HLA-DPA1*01:03-DPB1*04:02	EGNQLTKLHPDTFVSL	0.45480523	0.26103264
HLA-DPA1*01:03-DPB1*04:02	LAILGSTWVALTTGAL	0.3866311	0.003018103
HLA-DPA1*01:03-DPB1*04:02	LAQALKEGRIRGAALD	0.105360456	0.017556764
HLA-DPA1*01:03-DPB1*04:02	PQTNVSVAIFMLDTVT	0.45785177	0.001205528
HLA-DPA1*01:03-DPB1*04:02	YDPCEAVLVESIPEGL	0.15682997	0.0014768
HLA-DPA1*01:03-DPB1*04:02	IWVLREYNEVEPIILS	0.41033426	0.005408884
HLA-DPA1*01:03-DPB1*04:02	VHNIVLMMQVTVTTTY	0.23167294	0.007806912
HLA-DPA1*01:03-DPB1*04:02	ELITFHGVKGEKGSWG	0.17409821	0.005851372
HLA-DPA1*01:03-DPB1*04:02	YLGEGPRMVRDVFRLA	0.2815474	0.00133071
HLA-DPA1*01:03-DPB1*04:02	EEKQEEERSKVDDLRG	0.009024044	0.010725286
HLA-DPA1*01:03-DPB1*04:02	GVRHPPCSHRLLAVCA	0.14883429	0.001735463
HLA-DPA1*01:03-DPB1*04:02	SIQQGSAVSRDLTFDG	0.14448653	0.011072198
HLA-DPA1*01:03-DPB1*04:02	LVRTFSSMVSNGFRPR	0.41100204	0.56583256
HLA-DPA1*01:03-DPB1*04:02	VTNANWGEFWLNEGFT	0.41704422	0.002744361
HLA-DPA1*01:03-DPB1*04:02	VEKGQLLEYILTDLRV	0.520535	0.004140358
HLA-DPA1*01:03-DPB1*04:02	NSNVSSPVNLGNPEEH	0.024833193	0.002801137
HLA-DPA1*01:03-DPB1*04:02	GYCKGVEPKTECERLA	0.0790795	0.001500948
HLA-DPA1*01:03-DPB1*04:02	CTQVEKADTTICLKWK	0.122033425	0.001103749
HLA-DPA1*01:03-DPB1*04:02	NLSCIVNEGKKMRCEW	0.113079995	0.000364787
HLA-DPA1*01:03-DPB1*04:02	MKLLAATVLLLTICSL	0.3371547	0.002550137
HLA-DPA1*01:03-DPB1*04:02	PRGLKYQEGGVESAFH	0.14192672	0.15268426
HLA-DPA1*01:03-DPB1*04:02	MRSLLLLSAFCLLEAA	0.50985897	0.000943629
HLA-DPA1*01:03-DPB1*04:02	PFLVYRECRTWKESPS	0.21326272	0.000780888
HLA-DPA1*01:03-DPB1*04:02	LMTIGFILLLVFGSVT	0.31113437	0.003166255
HLA-DPA1*01:03-DPB1*04:02	AAAAATGRLLLLLLVG	0.20626603	0.002281118
HLA-DPA1*01:03-DPB1*04:02	FGTVNGMIGLVTSLSE	0.21686673	0.00271912
HLA-DPA1*01:03-DPB1*04:02	GDGTGGVSIYGETFPD	0.20817026	0.019242754
HLA-DPA1*01:03-DPB1*04:02	LIISVKYDHHRDHQRS	0.2199548	0.006814656
HLA-DPA1*01:03-DPB1*04:02	AMFPPTSIYHVFHSRK	0.3197526	0.008154863
HLA-DPA1*01:03-DPB1*04:02	MFVRFMGNFEKTCLIP	0.4714974	0.001280091
HLA-DPA1*01:03-DPB1*04:02	CWALGFYPAEITLTWQ	0.33507693	0.000398434
HLA-DPA1*01:03-DPB1*04:02	ASPDGLIPWTRFCKEN	0.23806722	0.007631651
HLA-DPA1*01:03-DPB1*04:02	MGTVCREAVNDCDIRE	0.040080532	0.001203311
HLA-DPA1*01:03-DPB1*04:02	EQPKFLGIREQRVTGL	0.25082338	0.3723811
HLA-DPA1*01:03-DPB1*04:02	NLGLLTKPGTLLPTDR	0.106614195	0.012566661
HLA-DPA1*01:03-DPB1*04:02	LLGPTRGLRNATQRMF	0.07078555	0.000558552
HLA-DPA1*01:03-DPB1*04:02	IWNKLVEVQCLLLLEV	0.35782155	0.001072812
HLA-DPA1*01:03-DPB1*04:02	DGNVGEYEADKQAELA	0.105013065	0.11772428
HLA-DPA1*01:03-DPB1*04:02	VLILAVVGFGALMTQL	0.40102893	0.002826558
HLA-DPA1*01:03-DPB1*04:02	LLLLPPAIRGPGLGVA	0.1489966	0.001117185
HLA-DPA1*01:03-DPB1*04:02	QRSLPISLVFLVPVRL	0.66104794	0.009455834
HLA-DPA1*01:03-DPB1*04:02	SWRAVARMGQGMMTIS	0.2226319	0.002399677
HLA-DPA1*01:03-DPB1*04:02	QSAAAAARRYSEGEWA	0.0584212	0.002774075
HLA-DPA1*01:03-DPB1*04:02	QDRDGTIIHLKYPLNC	0.17833115	0.002248156
HLA-DPA1*01:03-DPB1*04:02	KMPFVRGQSFSVWILC	0.53010774	0.000872056
HLA-DPA1*01:03-DPB1*04:02	MTILLIVIPVLIFQAY	0.31614706	0.00844804
HLA-DPA1*01:03-DPB1*04:02	HTYQRMIGCELLEDGS	0.31994867	0.06552599
HLA-DPA1*01:03-DPB1*04:02	GDFVNGDGTGVASIYR	0.10993526	0.017768819
HLA-DPA1*01:03-DPB1*04:02	MVLEKIIIPEIQKVSG	0.28589877	0.12305067
HLA-DPA1*01:03-DPB1*04:02	GGQTLTVFTESSSDKL	0.21267635	0.026448984
HLA-DPA1*01:03-DPB1*04:02	IREGRCSLDTSFSVFK	0.32814378	0.001373221
HLA-DPA1*01:03-DPB1*04:02	ANGSYPFQALRQRSHG	0.16988438	0.039052613
HLA-DPA1*01:03-DPB1*04:02	EANEDYEDYEYDELPA	0.21654464	0.017655775
HLA-DPA1*01:03-DPB1*04:02	VKYNIRGPALIPRMKT	0.2382814	0.011958314
HLA-DPA1*01:03-DPB1*04:02	RYFGRDARARRAQTAA	0.08500939	0.001756742
HLA-DPA1*01:03-DPB1*04:02	EINSKEKALETDSVSG	0.04108838	0.005162519
HLA-DPA1*01:03-DPB1*04:02	CPGGEATLSQPPPRGG	0.024740685	0.001387846
HLA-DPA1*01:03-DPB1*04:02	IQDRPDRDNDLRLAQH	0.036899187	0.010047261
HLA-DPA1*01:03-DPB1*04:02	EDDAPLCEDVELQDGD	0.056182634	0.001321947
HLA-DPA1*01:03-DPB1*04:02	HGLPLLPLLSLLVGAW	0.34948644	0.001819957
HLA-DPA1*01:03-DPB1*04:02	GVVLFNKVLVNDGDVY	0.31074685	0.31486186
HLA-DPA1*01:03-DPB1*04:02	RCPAGWRGDTCQSDVD	0.02917054	0.001113088
HLA-DPA1*01:03-DPB1*04:02	SESPDEANVGKHPKDK	0.022436257	0.003335207
HLA-DPA1*01:03-DPB1*04:02	QKPMYEVQWKVVEEIN	0.37333202	0.16532978
HLA-DPA1*01:03-DPB1*04:02	PSGDLMCDCPQGYQLK	0.12499464	0.002685527
HLA-DPA1*01:03-DPB1*04:02	KSYNETKIKFDKYKAE	0.30996525	0.007101558
HLA-DPA1*01:03-DPB1*04:02	LFPRRRTFLEAWRACR	0.3782897	0.000744377
HLA-DPA1*01:03-DPB1*04:02	SRWGPLIGLAPCCLWL	0.18189958	0.001320235
HLA-DPA1*01:03-DPB1*04:02	GFNLTFHLSYKFRLLL	0.5705933	0.001882745
HLA-DPA1*01:03-DPB1*04:02	PLCEDVELQDGDLSPE	0.053956464	0.000872806
HLA-DPA1*01:03-DPB1*04:02	TVVDQQDCTLSLQLTT	0.21142079	0.000864392
HLA-DPA1*01:03-DPB1*04:02	GGCCPDDGLECVPTGQ	0.025846316	0.00046986
HLA-DPA1*01:03-DPB1*04:02	NSFTQTVNCRKPFFSS	0.19167194	0.0007916
HLA-DPA1*01:03-DPB1*04:02	KWLQKLCCPCCFGRDC	0.14055674	0.000450617
HLA-DPA1*01:03-DPB1*04:02	PLCFFLLLLAAAGARA	0.26889715	0.001073302
HLA-DPA1*01:03-DPB1*04:02	YCPGMGVALRMYPLKP	0.24786587	0.001543559
HLA-DPA1*01:03-DPB1*04:02	INHCRFDEFFSEGCAP	0.4049073	0.003230778
HLA-DPA1*01:03-DPB1*04:02	IPPSGPAGELKFEPHI	0.14546975	0.4750002
HLA-DPA1*01:03-DPB1*04:02	ISRQAHILLDCGEDNV	0.10681522	0.001009876
HLA-DPA1*01:03-DPB1*04:02	WKCDGMDDCGDYSDEA	0.010372719	0.00112111
HLA-DPA1*01:03-DPB1*04:02	IYSLDLAQLFIWVLRE	0.4668681	0.001379782
HLA-DPA1*01:03-DPB1*04:02	PCHLKAIIRGALCHLE	0.19914195	0.000537809
HLA-DPA1*01:03-DPB1*04:02	GCLITPNNRNQGVLLE	0.106877424	0.000541425
HLA-DPA1*01:03-DPB1*04:02	DDCGDYSDEANCENPT	0.015268724	0.001217897
HLA-DPA1*01:03-DPB1*04:02	EIGLLVGVCFSIFCVI	0.2930813	0.001665989
