# Supplementary material for: MHCII-peptide presentation: an assessment of the state-of-the-art prediction methods
Source: Front Immunol. 2024 Mar 12;15:1293706. doi: 10.3389/fimmu.2024.1293706 (PMC11027168; doi:10.3389/fimmu.2024.1293706)
Supplement: Supplementary file 2 [file DataSheet_2.zip › output/BERT/neg/16_HLA-DPA1_02_01_DPB1_01_01.csv]

allele	peptide	affinity_pred	mass_pred
HLA-DPA1*02:01-DPB1*01:01	GFMIGYLGYCKGVEPK	0.36284828	0.014073041
HLA-DPA1*02:01-DPB1*01:01	PASPGHSLWDSNNIPA	0.09530521	0.010258274
HLA-DPA1*02:01-DPB1*01:01	CKGVEPKTECERLAGT	0.20267907	0.002297235
HLA-DPA1*02:01-DPB1*01:01	SSCYFCGLSWLAAGGV	0.4640618	0.000579987
HLA-DPA1*02:01-DPB1*01:01	PANQMVKCDPRHGKYM	0.0767764	0.010894435
HLA-DPA1*02:01-DPB1*01:01	MVKCDPRHGKYMACCM	0.13914351	0.000579901
HLA-DPA1*02:01-DPB1*01:01	DKESERHFIMQVVCEA	0.3922116	0.015862431
HLA-DPA1*02:01-DPB1*01:01	NRFGDGYMITVRTKSS	0.28878838	0.002425849
HLA-DPA1*02:01-DPB1*01:01	TMADALWRLRDLMLRD	0.34269494	0.001670463
HLA-DPA1*02:01-DPB1*01:01	GKNSQEDSEDSEDKDV	0.060956307	0.04903291
HLA-DPA1*02:01-DPB1*01:01	TTPLAAMEALSTEPSA	0.25953287	0.00602015
HLA-DPA1*02:01-DPB1*01:01	TLHMEFIHLSYLTGDL	0.4954334	0.032946296
HLA-DPA1*02:01-DPB1*01:01	KEGASGRPGSPKMEGT	0.023654439	0.003995473
HLA-DPA1*02:01-DPB1*01:01	FLRRFANEYPNITRLY	0.36143973	0.09599624
HLA-DPA1*02:01-DPB1*01:01	DTQRTRTYAQSSKCNK	0.15357134	0.5610889
HLA-DPA1*02:01-DPB1*01:01	PGWLRPLLRPLAWLVL	0.5201859	0.00437591
HLA-DPA1*02:01-DPB1*01:01	KEAQSQLIKSDEMQRL	0.35117945	0.03254687
HLA-DPA1*02:01-DPB1*01:01	MDLRQFLMCLSLCTAF	0.28865924	0.000866735
HLA-DPA1*02:01-DPB1*01:01	LARKAFAKRQQQLTAM	0.31284803	0.011930548
HLA-DPA1*02:01-DPB1*01:01	APYAVFDIVRNYTADY	0.3113269	0.25244492
HLA-DPA1*02:01-DPB1*01:01	INGLLTGYSSTLWIGL	0.44264033	0.002496455
HLA-DPA1*02:01-DPB1*01:01	HLWYFVIPGFSIFGIF	0.33494857	0.004744322
HLA-DPA1*02:01-DPB1*01:01	RMGRFHRILEPGLNIL	0.4715021	0.0499638
HLA-DPA1*02:01-DPB1*01:01	IYIDRIEVVNMLAPYA	0.3584201	0.014785402
HLA-DPA1*02:01-DPB1*01:01	PPASEGSAESMGPDSR	0.012787921	0.06492543
HLA-DPA1*02:01-DPB1*01:01	HFQEFSFGGGLFDDMF	0.4936849	0.003922957
HLA-DPA1*02:01-DPB1*01:01	SQVQRARYEAANWKYK	0.32081896	0.05568993
HLA-DPA1*02:01-DPB1*01:01	YLNNPPMPGALGASGS	0.10770742	0.00170888
HLA-DPA1*02:01-DPB1*01:01	GYHQSRWNYRDEADVL	0.20120071	0.052988637
HLA-DPA1*02:01-DPB1*01:01	MLLSIGMLMLSATQVY	0.35095924	0.004554839
HLA-DPA1*02:01-DPB1*01:01	PASFQAIYTPVESAGT	0.2932833	0.011970324
HLA-DPA1*02:01-DPB1*01:01	DSQDGSSYRRPLEQQQ	0.0971921	0.009561797
HLA-DPA1*02:01-DPB1*01:01	ILTTEGRNALIHKSSV	0.19078137	0.011918878
HLA-DPA1*02:01-DPB1*01:01	VRLINKFNSSSSSLEE	0.30928048	0.010084568
HLA-DPA1*02:01-DPB1*01:01	FDSTKDVEDAHSGLLK	0.13027601	0.30643648
HLA-DPA1*02:01-DPB1*01:01	WALLLLAALGSGRAER	0.2728958	0.001083271
HLA-DPA1*02:01-DPB1*01:01	FILAQDWLSESNHVFC	0.37816957	0.001055558
HLA-DPA1*02:01-DPB1*01:01	DPLDAESQQGGGGNPF	0.088884644	0.645252
HLA-DPA1*02:01-DPB1*01:01	MIHTNLKKKFSCCVLV	0.34018618	0.001120133
HLA-DPA1*02:01-DPB1*01:01	AQVKIQGQNKEMLAAA	0.34565824	0.010420169
HLA-DPA1*02:01-DPB1*01:01	RIGRLVTDLLQREKEI	0.40252915	0.6255081
HLA-DPA1*02:01-DPB1*01:01	TLGMIWTIILRFAIQD	0.5232877	0.001094746
HLA-DPA1*02:01-DPB1*01:01	IEIDYTGTEPSSPCNK	0.0957831	0.02020424
HLA-DPA1*02:01-DPB1*01:01	GLFKAKQCNGTSMCWC	0.15402289	0.000373862
HLA-DPA1*02:01-DPB1*01:01	WEIANNTFTGMWMRDG	0.3608569	0.00273892
HLA-DPA1*02:01-DPB1*01:01	RYHTVGRAAGLLMGLR	0.25154167	0.014268111
HLA-DPA1*02:01-DPB1*01:01	DFNLIRVVACNLYPFV	0.38118467	0.000774275
HLA-DPA1*02:01-DPB1*01:01	AKFPIKWTAPEAIHFG	0.38319296	0.8570263
HLA-DPA1*02:01-DPB1*01:01	VGPEVRMANADARNMG	0.060481247	0.94001114
HLA-DPA1*02:01-DPB1*01:01	KGLPPEAWQEECPSDS	0.11492752	0.007215182
HLA-DPA1*02:01-DPB1*01:01	ADLPSSMKEKAKAETE	0.14937039	0.013588242
HLA-DPA1*02:01-DPB1*01:01	PMTGRCVPPRTSAGTF	0.042238362	0.004291738
HLA-DPA1*02:01-DPB1*01:01	KAYYDGVAKIGEIATG	0.2952058	0.09252822
HLA-DPA1*02:01-DPB1*01:01	LEQGAETGLVGRYFTI	0.22985917	0.003403768
HLA-DPA1*02:01-DPB1*01:01	AAPQLLIVLLGLSALL	0.25668547	0.00458115
HLA-DPA1*02:01-DPB1*01:01	FAKRQQQLTAMKVLQR	0.4358966	0.10454494
HLA-DPA1*02:01-DPB1*01:01	QARLDIYEKLEKELDE	0.4732204	0.041624658
HLA-DPA1*02:01-DPB1*01:01	PNGELQPLSENATLTL	0.21609876	0.00300131
HLA-DPA1*02:01-DPB1*01:01	YGGRLCLGPMFEYQVC	0.43958202	0.001789328
HLA-DPA1*02:01-DPB1*01:01	CQDDLSITFSFMSLDC	0.4445971	0.000261276
HLA-DPA1*02:01-DPB1*01:01	LDPYGPAGSDPSLEFL	0.17318267	0.012894155
HLA-DPA1*02:01-DPB1*01:01	ERKAKDDATLSGKRMQ	0.109485336	0.021121096
HLA-DPA1*02:01-DPB1*01:01	FDNDCGDMSDERNCPT	0.032794908	0.001141607
HLA-DPA1*02:01-DPB1*01:01	QKKREAEARLLWANKP	0.3529576	0.15841444
HLA-DPA1*02:01-DPB1*01:01	AGTAAVGHTDKIGRLK	0.10755176	0.5490886
HLA-DPA1*02:01-DPB1*01:01	ITIIGGGDTATCCAKW	0.06582761	0.001109167
HLA-DPA1*02:01-DPB1*01:01	FVVKVRGLPWSCSADE	0.25394404	0.004003794
HLA-DPA1*02:01-DPB1*01:01	GSLVLLEPGMELGITA	0.43410155	0.001814908
HLA-DPA1*02:01-DPB1*01:01	MPHHVEPLERLEKLLT	0.40190038	0.061145913
HLA-DPA1*02:01-DPB1*01:01	TGPSEDAGGDSLVEKS	0.07322347	0.12733051
HLA-DPA1*02:01-DPB1*01:01	GGNPCDSETGHCYCKR	0.036529314	0.010499535
HLA-DPA1*02:01-DPB1*01:01	GGEGFVVKVRGLPWSC	0.2881772	0.000529806
HLA-DPA1*02:01-DPB1*01:01	EFTVQSTTGHCVHMRG	0.17421941	0.002111251
HLA-DPA1*02:01-DPB1*01:01	DRSVFCQMEVLDRYCS	0.45426187	0.001073508
HLA-DPA1*02:01-DPB1*01:01	EEEEEQRKEEEPPRPA	0.06163944	0.11016582
HLA-DPA1*02:01-DPB1*01:01	VGRPQPGRENFQNWLK	0.2891382	0.16695356
HLA-DPA1*02:01-DPB1*01:01	LQEEPVIVKPMPGKPN	0.16544215	0.15557432
HLA-DPA1*02:01-DPB1*01:01	LLEKQLPNGDWPQENI	0.12942043	0.0433467
HLA-DPA1*02:01-DPB1*01:01	MTAPCSQPAQLPGRRQ	0.110344075	0.002083906
HLA-DPA1*02:01-DPB1*01:01	WSALDGVVYYNSIVIQ	0.43765867	0.001677797
HLA-DPA1*02:01-DPB1*01:01	TGTAAAAATGRLLLLL	0.24510711	0.00387804
HLA-DPA1*02:01-DPB1*01:01	GIRGRGRGRGRGRGRG	0.12915142	0.00230845
HLA-DPA1*02:01-DPB1*01:01	MTYDYSTAHQPGPNAP	0.042392734	0.013013715
HLA-DPA1*02:01-DPB1*01:01	SLPRMKKRDFSLEQLR	0.43602955	0.08822142
HLA-DPA1*02:01-DPB1*01:01	GLLHEIFTSPLNLLLL	0.6357799	0.007159425
HLA-DPA1*02:01-DPB1*01:01	HMTHHPISDHEATLRC	0.1127067	0.80037004
HLA-DPA1*02:01-DPB1*01:01	IESLTKDKVQAGDVIT	0.17434126	0.11968579
HLA-DPA1*02:01-DPB1*01:01	SWGKGQKDLLTPCYSR	0.23779911	0.001187702
HLA-DPA1*02:01-DPB1*01:01	DSSYDIAKISQHLDFI	0.37196448	0.014885304
HLA-DPA1*02:01-DPB1*01:01	KQTWMDNMGRAGEMEL	0.19625634	0.002047931
HLA-DPA1*02:01-DPB1*01:01	LSLLKQELQHRQQQEA	0.25261897	0.038145695
HLA-DPA1*02:01-DPB1*01:01	FPQNVFQKGIYLLRVQ	0.66898984	0.31227773
HLA-DPA1*02:01-DPB1*01:01	VACVGLVWMQVALKED	0.49154347	0.000933472
HLA-DPA1*02:01-DPB1*01:01	GEWEAPQIANPRCESA	0.12185367	0.006533781
HLA-DPA1*02:01-DPB1*01:01	SVVGGTLLLGIAICCC	0.29911193	0.00071989
HLA-DPA1*02:01-DPB1*01:01	RQRGLRARVRPLFCAL	0.32891226	0.00125227
HLA-DPA1*02:01-DPB1*01:01	AVCEKTKPGNTSKIWL	0.07731479	0.001191174
HLA-DPA1*02:01-DPB1*01:01	PDKGKGDGRYGSNDDP	0.006325668	0.008251944
HLA-DPA1*02:01-DPB1*01:01	VIVFFLIGFMIGYLGY	0.26090467	0.00258764
HLA-DPA1*02:01-DPB1*01:01	SEYIVSASNFTSQLSS	0.40847254	0.005686092
HLA-DPA1*02:01-DPB1*01:01	LAVLAVVVIGAVVATV	0.12666437	0.00186161
HLA-DPA1*02:01-DPB1*01:01	SPTVLNSHISTPNVNA	0.17166156	0.149773
HLA-DPA1*02:01-DPB1*01:01	GLQLSNNPVKGRTCKE	0.16282073	0.001560635
HLA-DPA1*02:01-DPB1*01:01	CESGYTGQHCEKTDFS	0.105626464	0.037251357
HLA-DPA1*02:01-DPB1*01:01	DSALRAYVKDHYSNGF	0.17246415	0.60807765
HLA-DPA1*02:01-DPB1*01:01	NLASKDSHWVFVNEEI	0.34031123	0.00815437
HLA-DPA1*02:01-DPB1*01:01	YVAYNIHVNGVLHCRV	0.39044034	0.002774535
HLA-DPA1*02:01-DPB1*01:01	ENGFSYPVISYWVDSQ	0.35443863	0.01843175
HLA-DPA1*02:01-DPB1*01:01	EDLEAALKGEEQKNEE	0.21922953	0.010610991
HLA-DPA1*02:01-DPB1*01:01	RTILLQYCFLLITCLL	0.24581285	0.001092449
HLA-DPA1*02:01-DPB1*01:01	TVYQCVVRHASLHTPL	0.31409243	0.006774965
HLA-DPA1*02:01-DPB1*01:01	LELGAYCGYSAVRMAR	0.3226518	0.003803567
HLA-DPA1*02:01-DPB1*01:01	VVVLSIVLEGPAPAQG	0.31171218	0.005562007
HLA-DPA1*02:01-DPB1*01:01	ELSMGLGRLKDIALGM	0.38792914	0.001793569
HLA-DPA1*02:01-DPB1*01:01	LCERILDYSVHAERKG	0.35296363	0.08832879
HLA-DPA1*02:01-DPB1*01:01	KYGVPTPTNVTIESYN	0.21902305	0.011761361
HLA-DPA1*02:01-DPB1*01:01	NTTILTPNGNEDTTAD	0.06285984	0.005677386
HLA-DPA1*02:01-DPB1*01:01	AAFLTQTVCLDDTTVK	0.39660743	0.14284804
HLA-DPA1*02:01-DPB1*01:01	FHCKRGVSMGTPKLLR	0.2825416	0.001050739
HLA-DPA1*02:01-DPB1*01:01	HLHPFLQRQQLAYGIY	0.36114544	0.006979435
HLA-DPA1*02:01-DPB1*01:01	KEGASGRPGSPKMEGT	0.023654439	0.003995473
HLA-DPA1*02:01-DPB1*01:01	RKAVVLLCASDLLLLL	0.33049914	0.004078728
HLA-DPA1*02:01-DPB1*01:01	EDSPDLLAARKVADHI	0.23330979	0.021579526
HLA-DPA1*02:01-DPB1*01:01	NLSRRAIADMLRACKE	0.24470073	0.026625007
HLA-DPA1*02:01-DPB1*01:01	IMHPVSGKHILQFVAI	0.38191232	0.003004865
HLA-DPA1*02:01-DPB1*01:01	SAGYPDFTNPTMRAWW	0.16435759	0.000685125
HLA-DPA1*02:01-DPB1*01:01	QSLPSSRMAPLGMLLG	0.32721302	0.013401166
HLA-DPA1*02:01-DPB1*01:01	RDPFKLGGLICLGHVS	0.3945044	0.004467959
HLA-DPA1*02:01-DPB1*01:01	SSGGKGGSCSQAACSN	0.034557123	0.019248504
HLA-DPA1*02:01-DPB1*01:01	RLQAEELGDGCGHLVT	0.13050884	0.002786062
HLA-DPA1*02:01-DPB1*01:01	GISEQIAELKRGAEII	0.23341833	0.006493413
HLA-DPA1*02:01-DPB1*01:01	GGFRGGRGGGGDHKPQ	0.069951154	0.056529522
HLA-DPA1*02:01-DPB1*01:01	REGIKQLLKQGSVQKV	0.29672682	0.002250246
HLA-DPA1*02:01-DPB1*01:01	RFRPRWKVILTFFVGA	0.4444952	0.00172251
HLA-DPA1*02:01-DPB1*01:01	GCTPPACLLDGLVRLQ	0.2598131	0.00076884
HLA-DPA1*02:01-DPB1*01:01	AVKGVVFDVTSGKEFY	0.3538217	0.40131125
HLA-DPA1*02:01-DPB1*01:01	LILTFSLFSQGILLSA	0.4654853	0.002059758
HLA-DPA1*02:01-DPB1*01:01	WILGCHNSDFRNRGMT	0.15465303	0.000632808
HLA-DPA1*02:01-DPB1*01:01	SRVVVVASAAHCRGRL	0.18852252	0.23637882
HLA-DPA1*02:01-DPB1*01:01	SRKYRPRVEHRSRAQR	0.16450018	0.24245517
HLA-DPA1*02:01-DPB1*01:01	VLLMDASARPANHSST	0.14661995	0.003510743
HLA-DPA1*02:01-DPB1*01:01	TFTGMWMRDGDACRSR	0.17198977	0.002535532
HLA-DPA1*02:01-DPB1*01:01	VGAGIPYSVPAWSCQM	0.16970141	0.001091447
HLA-DPA1*02:01-DPB1*01:01	LVLRLRGGMQIFVKTL	0.45517284	0.002548815
HLA-DPA1*02:01-DPB1*01:01	EKTKPGNTSKIWLIVG	0.3145651	0.008868903
HLA-DPA1*02:01-DPB1*01:01	LTNDKPATAIGVIGNF	0.11894323	0.25130773
HLA-DPA1*02:01-DPB1*01:01	EDLRVRRRRGTGGSES	0.1329799	0.002264598
HLA-DPA1*02:01-DPB1*01:01	TEEDSQVPSIRDCNGS	0.055638652	0.001139696
HLA-DPA1*02:01-DPB1*01:01	NKDEKLTKEEILENWN	0.4729129	0.6603455
HLA-DPA1*02:01-DPB1*01:01	ESLSQVEVILQHSAAD	0.28288704	0.015379861
HLA-DPA1*02:01-DPB1*01:01	AATGTAAAAATGRLLL	0.0809122	0.024467519
HLA-DPA1*02:01-DPB1*01:01	QGTQNLLTSIESETAA	0.3732885	0.002715343
HLA-DPA1*02:01-DPB1*01:01	LVYESDQNKDGKLTKE	0.14502214	0.63863415
HLA-DPA1*02:01-DPB1*01:01	DNSSEADVEAATDLFL	0.31738406	0.017786827
HLA-DPA1*02:01-DPB1*01:01	QRQESLPHAGPIIVHC	0.24151309	0.003997968
HLA-DPA1*02:01-DPB1*01:01	RWRTILLQYCFLLITC	0.28216323	0.000770624
HLA-DPA1*02:01-DPB1*01:01	GAYERDNQHQDEAEGD	0.03622023	0.021552715
HLA-DPA1*02:01-DPB1*01:01	NVTQVAHSPQGYNTAR	0.041400455	0.01659355
HLA-DPA1*02:01-DPB1*01:01	RFVVALVLLNVAAAGA	0.13157305	0.00219419
HLA-DPA1*02:01-DPB1*01:01	RQQQLTAMKVLQRNCA	0.29786453	0.007520167
HLA-DPA1*02:01-DPB1*01:01	VEEWQHRAKEAQDDLV	0.13974717	0.24863449
HLA-DPA1*02:01-DPB1*01:01	KMKAVYLALNQCSVST	0.3193272	0.004569602
HLA-DPA1*02:01-DPB1*01:01	PPGSLALRLLLFVALP	0.40355018	0.003675196
HLA-DPA1*02:01-DPB1*01:01	VITKHNDDEQYAWESS	0.15151681	0.1795387
HLA-DPA1*02:01-DPB1*01:01	AVNYHDETGEIMDNLM	0.31999052	0.036287207
HLA-DPA1*02:01-DPB1*01:01	PPRYFYPFPVPPLLYQ	0.42305365	0.1033787
HLA-DPA1*02:01-DPB1*01:01	KEKQIEQQKKIQMSNL	0.29876485	0.03115305
HLA-DPA1*02:01-DPB1*01:01	VMIYIDRIEVVNMLAP	0.39562142	0.00141672
HLA-DPA1*02:01-DPB1*01:01	SKKERMLQKGSGFHLD	0.30564192	0.19684479
HLA-DPA1*02:01-DPB1*01:01	LKLSSHEEALSFVSLV	0.5265881	0.005716981
HLA-DPA1*02:01-DPB1*01:01	AGSRQRGLRARVRPLF	0.17017195	0.002514447
HLA-DPA1*02:01-DPB1*01:01	ILIAMSLVCSVGSAIW	0.16256113	0.000857265
HLA-DPA1*02:01-DPB1*01:01	SPPYGPRSVYIKPCHY	0.1811448	0.022378163
HLA-DPA1*02:01-DPB1*01:01	VNAEISVFEVNIRFVG	0.4151183	0.10380401
HLA-DPA1*02:01-DPB1*01:01	AKRQQQLTAMKVLQRN	0.38955918	0.13203654
HLA-DPA1*02:01-DPB1*01:01	SSRGMTTWELPGGYGR	0.1977745	0.006222783
HLA-DPA1*02:01-DPB1*01:01	YGVPTPTNVTIESYNM	0.21999502	0.006394635
HLA-DPA1*02:01-DPB1*01:01	EPIQQEVERREPEEHQ	0.19406442	0.19436169
HLA-DPA1*02:01-DPB1*01:01	RFVVALVLLNVAAAGA	0.13157305	0.00219419
HLA-DPA1*02:01-DPB1*01:01	EDESWDFGTGAGFYVD	0.22983597	0.013922237
HLA-DPA1*02:01-DPB1*01:01	MPPSGPRGTLLLLPLL	0.4791907	0.011966261
HLA-DPA1*02:01-DPB1*01:01	WCAIAILFAVLLVVLI	0.15058951	0.000469061
HLA-DPA1*02:01-DPB1*01:01	WGTLLFYIGGHLVRDN	0.46914667	0.062308915
HLA-DPA1*02:01-DPB1*01:01	CIDNEALYDICFRTLK	0.49661574	0.007725622
HLA-DPA1*02:01-DPB1*01:01	ELKGDIEKCLTAIVKC	0.34902975	0.001318397
HLA-DPA1*02:01-DPB1*01:01	FGANRRAGRLPSLVLV	0.31076038	0.034488887
HLA-DPA1*02:01-DPB1*01:01	AVNMAEGIIHDTETKM	0.19884469	0.036424298
HLA-DPA1*02:01-DPB1*01:01	RLKVTELRSELQRRGL	0.34875688	0.007902361
HLA-DPA1*02:01-DPB1*01:01	QIEQGESSQNGTVLME	0.11778638	0.001038623
HLA-DPA1*02:01-DPB1*01:01	LLGAVLLMDASARPAN	0.2538782	0.008248171
HLA-DPA1*02:01-DPB1*01:01	PVRGRGAAPPPPPVPR	0.03596131	0.2602941
HLA-DPA1*02:01-DPB1*01:01	YLDFAESGQVYFGIIA	0.42728084	0.004043923
HLA-DPA1*02:01-DPB1*01:01	FIHNNGSTFDAVITPY	0.19476333	0.022896782
HLA-DPA1*02:01-DPB1*01:01	TSTSPQQIPEQPNFAD	0.071615495	0.005298669
HLA-DPA1*02:01-DPB1*01:01	DHRRPQEKKKAKGLGK	0.11066479	0.003403398
HLA-DPA1*02:01-DPB1*01:01	DLRQFLMCLSLCTAFA	0.2800733	0.001213547
HLA-DPA1*02:01-DPB1*01:01	KSHGKDEECVLEAENK	0.21889208	0.02112389
HLA-DPA1*02:01-DPB1*01:01	KDECCFDANQPEGRKC	0.095838256	0.002046186
HLA-DPA1*02:01-DPB1*01:01	NADLTFDQTAWGDSGV	0.2277307	0.003408124
HLA-DPA1*02:01-DPB1*01:01	GAEAGPKGLDSSSLQS	0.08466339	0.004185767
HLA-DPA1*02:01-DPB1*01:01	AQAGVQWISLAHCSLH	0.3382633	0.003812383
HLA-DPA1*02:01-DPB1*01:01	GRIGLYPANYVECVGA	0.31662133	0.02513982
HLA-DPA1*02:01-DPB1*01:01	LMSNGNKEGASGRPGS	0.021432312	0.001739599
HLA-DPA1*02:01-DPB1*01:01	TQDDESIISAVTLWII	0.3927474	0.000661299
HLA-DPA1*02:01-DPB1*01:01	QEVYIELFDQIDENLK	0.5090534	0.120261766
HLA-DPA1*02:01-DPB1*01:01	EMVASGGWNDVACHTT	0.16731614	0.06899844
HLA-DPA1*02:01-DPB1*01:01	NMELSSSGISADLSRG	0.2855012	0.02779992
HLA-DPA1*02:01-DPB1*01:01	GNDSDELANGEVGGDR	0.051218618	0.028538663
HLA-DPA1*02:01-DPB1*01:01	TGRYRLRCGGTAEEIL	0.27265006	0.032048143
HLA-DPA1*02:01-DPB1*01:01	GMLAGAVVIIVRAPRC	0.32304117	0.001122085
HLA-DPA1*02:01-DPB1*01:01	AIAILFAVLLVVLILF	0.1759835	0.001838932
HLA-DPA1*02:01-DPB1*01:01	WVLGLCCVLLTFGSVR	0.35508808	0.001192269
HLA-DPA1*02:01-DPB1*01:01	SHLLVTCDCLKLIDPQ	0.36427686	0.004898465
HLA-DPA1*02:01-DPB1*01:01	FAPDVPQMHVIDHTKG	0.17835881	0.110018775
HLA-DPA1*02:01-DPB1*01:01	ALPPPCESACTVPTDV	0.06504404	0.002144036
HLA-DPA1*02:01-DPB1*01:01	PSQTTAKNWELTASAS	0.22968653	0.37388837
HLA-DPA1*02:01-DPB1*01:01	VLLMDASARPANHSST	0.14661995	0.003510743
HLA-DPA1*02:01-DPB1*01:01	MLLALRGNQTMVEILC	0.40531725	0.000338936
HLA-DPA1*02:01-DPB1*01:01	YVSITKIKKEWWDQIP	0.4577267	0.012509625
HLA-DPA1*02:01-DPB1*01:01	RGTLLLLPLLLLLLLR	0.3801082	0.007868813
HLA-DPA1*02:01-DPB1*01:01	CRSMVNLMDRDGNGKL	0.16528255	0.002867444
HLA-DPA1*02:01-DPB1*01:01	DGSKELQQFNYTWLRL	0.556344	0.006209193
HLA-DPA1*02:01-DPB1*01:01	RLFLSLPVLVVVLSIV	0.44137564	0.002658286
HLA-DPA1*02:01-DPB1*01:01	MALREEYFDPSIVGWT	0.3476203	0.14877072
HLA-DPA1*02:01-DPB1*01:01	LGKKPMYKPVDPYSRM	0.11290821	0.015814269
HLA-DPA1*02:01-DPB1*01:01	AAYTMKGDGARSKPKV	0.09002899	0.003936728
HLA-DPA1*02:01-DPB1*01:01	SSILAEFGTLHMEFIH	0.5190618	0.0193245
HLA-DPA1*02:01-DPB1*01:01	TLNQARNGGRHFSNTG	0.092515334	0.002355249
HLA-DPA1*02:01-DPB1*01:01	ESLFEELSSAGSGLIG	0.2516562	0.014064434
HLA-DPA1*02:01-DPB1*01:01	PVKQAPRKSPSDTEGL	0.048947208	0.002716254
HLA-DPA1*02:01-DPB1*01:01	NCRYEIEWITEYACHR	0.41253746	0.002677393
HLA-DPA1*02:01-DPB1*01:01	QARFVILRVLLEAGEG	0.37003168	0.005353498
HLA-DPA1*02:01-DPB1*01:01	VLRAYAVDKGMPPART	0.12381062	0.010312526
HLA-DPA1*02:01-DPB1*01:01	HMTHHPISDHEATLRC	0.1127067	0.80037004
HLA-DPA1*02:01-DPB1*01:01	LFLPENQFSWHIACNN	0.25975248	0.00211358
HLA-DPA1*02:01-DPB1*01:01	AYGKEGYAEGKIPPDA	0.14817117	0.008294795
HLA-DPA1*02:01-DPB1*01:01	MMMVLPLLIFVLLPKV	0.55465096	0.022450041
HLA-DPA1*02:01-DPB1*01:01	GTPCSLKQNRPRSSTV	0.12388612	0.002571255
HLA-DPA1*02:01-DPB1*01:01	CYDVEDGQRFCNPGFP	0.1437395	0.001087978
HLA-DPA1*02:01-DPB1*01:01	EGLTKLPFTIPELVQA	0.50271976	0.018407496
HLA-DPA1*02:01-DPB1*01:01	CERGTPIKCGQPIRLT	0.18194944	0.002337818
HLA-DPA1*02:01-DPB1*01:01	GIPWAMVNLKSGVGRN	0.2759565	0.046961427
HLA-DPA1*02:01-DPB1*01:01	FLLTFYVISQVFEIKM	0.49978095	0.000893557
HLA-DPA1*02:01-DPB1*01:01	RFVDHVFDEQVIDSLT	0.4701372	0.14922348
HLA-DPA1*02:01-DPB1*01:01	YLCNQLGLPFPCLCRV	0.36486605	0.000479031
HLA-DPA1*02:01-DPB1*01:01	RYDRRDDRSWSSRDDY	0.057766452	0.08069771
HLA-DPA1*02:01-DPB1*01:01	AGLTGGISTSIAVFCH	0.29102123	0.001831985
HLA-DPA1*02:01-DPB1*01:01	QRQRLQFAFYVVEQVG	0.5667881	0.06749456
HLA-DPA1*02:01-DPB1*01:01	YLPENKPCYLLDIGCG	0.22763059	0.00151839
HLA-DPA1*02:01-DPB1*01:01	FNYWIASSRSVDLQTR	0.36579487	0.6515162
HLA-DPA1*02:01-DPB1*01:01	HQPGSATYRIRRTEPL	0.28548557	0.19084233
HLA-DPA1*02:01-DPB1*01:01	CLRANLLVLLTVVAVV	0.23393616	0.001015331
HLA-DPA1*02:01-DPB1*01:01	PNYCLFLALFLLYQYL	0.281099	0.00047125
HLA-DPA1*02:01-DPB1*01:01	SEEDEVDGWLIIDLPD	0.3498999	0.004703353
HLA-DPA1*02:01-DPB1*01:01	AIPSALDTNSSKSTSS	0.16033384	0.006760906
HLA-DPA1*02:01-DPB1*01:01	NVTLYYEALCGGCRAF	0.38836712	0.001288677
HLA-DPA1*02:01-DPB1*01:01	GMLEARIRILTNNSQT	0.24891195	0.002766336
HLA-DPA1*02:01-DPB1*01:01	ASQVRSDYGTLFVVLV	0.5375583	0.003941156
HLA-DPA1*02:01-DPB1*01:01	ITIIGGGDTATCCAKW	0.06582761	0.001109167
HLA-DPA1*02:01-DPB1*01:01	LIPGLNLAAVGLFPAS	0.318729	0.008731743
HLA-DPA1*02:01-DPB1*01:01	PLCYHNGVQYRNNEEW	0.2431405	0.000998091
HLA-DPA1*02:01-DPB1*01:01	ATEGSMDTLENVQLKL	0.35825375	0.003044272
HLA-DPA1*02:01-DPB1*01:01	PSLVLVVLLVVIVVLA	0.17287073	0.001660546
HLA-DPA1*02:01-DPB1*01:01	AVLAVVVIGAVVAAVM	0.16076736	0.001603563
HLA-DPA1*02:01-DPB1*01:01	VSYIADCAFRGLSSLK	0.3948255	0.010235226
HLA-DPA1*02:01-DPB1*01:01	DIAEVETGDKLWEVQC	0.3250513	0.002901587
HLA-DPA1*02:01-DPB1*01:01	VEELLVPDVVNEVQMN	0.3573863	0.22695863
HLA-DPA1*02:01-DPB1*01:01	MLRRSETVVERMLSNW	0.37096313	0.02747864
HLA-DPA1*02:01-DPB1*01:01	VLAFLGVCLGITLAVD	0.21851696	0.001250561
HLA-DPA1*02:01-DPB1*01:01	SVLQRIAAPNMKAMEK	0.36735585	0.2655839
HLA-DPA1*02:01-DPB1*01:01	ALDDNVCMAFAGLTAD	0.28223875	0.000451121
HLA-DPA1*02:01-DPB1*01:01	LAQRSLVELREMLKRQ	0.36119953	0.007206011
HLA-DPA1*02:01-DPB1*01:01	MRWRTILLQYCFLLIT	0.37145254	0.000742963
HLA-DPA1*02:01-DPB1*01:01	LLLLLLLRAVLAVPLE	0.31328717	0.001752944
HLA-DPA1*02:01-DPB1*01:01	QWENPQNFISRCLFYE	0.39070293	0.000693172
HLA-DPA1*02:01-DPB1*01:01	LRAVLAVPLERGAPNK	0.35225618	0.05500127
HLA-DPA1*02:01-DPB1*01:01	GVSFFILSLILEYTWL	0.41247666	0.000914611
HLA-DPA1*02:01-DPB1*01:01	PKFRNEDYTIHVQLND	0.40993822	0.016087372
HLA-DPA1*02:01-DPB1*01:01	IALNRSLPDVRLEGCK	0.29647347	0.036021315
HLA-DPA1*02:01-DPB1*01:01	SDLSDIKGSVLHSRHT	0.35315302	0.6454474
HLA-DPA1*02:01-DPB1*01:01	KFHYKTDQGIKNLSVE	0.30581427	0.27886975
HLA-DPA1*02:01-DPB1*01:01	AFPRKRDFTNEAPPAP	0.085296534	0.014264807
HLA-DPA1*02:01-DPB1*01:01	RANPFNTPHLQLVHDG	0.34488136	0.41832417
HLA-DPA1*02:01-DPB1*01:01	DSPHAVTVYMLEPHSC	0.3808467	0.003126298
HLA-DPA1*02:01-DPB1*01:01	SWLEYESSFSNEEAQK	0.43648252	0.22490697
HLA-DPA1*02:01-DPB1*01:01	VINLTEEVLWVKVNIN	0.43614215	0.002624482
HLA-DPA1*02:01-DPB1*01:01	QTLGVLLTTCRDRYRQ	0.34292546	0.006275957
HLA-DPA1*02:01-DPB1*01:01	QVCRVAYEIMQTLHPD	0.49368966	0.29866582
HLA-DPA1*02:01-DPB1*01:01	AYLKKEFEKHGAVVNE	0.3009979	0.12935264
HLA-DPA1*02:01-DPB1*01:01	CVLVPCTFFHPIPYYD	0.4559173	0.002686037
HLA-DPA1*02:01-DPB1*01:01	RGRPKMGSRSTSESRS	0.14210992	0.027292456
HLA-DPA1*02:01-DPB1*01:01	SHLTKPFSASDCGNKK	0.15743142	0.011646567
HLA-DPA1*02:01-DPB1*01:01	SEETARTLWALSERLI	0.45169878	0.019431245
HLA-DPA1*02:01-DPB1*01:01	CKYTVQDESHSEWVSC	0.23294565	0.001075171
HLA-DPA1*02:01-DPB1*01:01	ADSPFRHIFMGRGDHT	0.2502395	0.35499504
HLA-DPA1*02:01-DPB1*01:01	SKASLGNKLLLKANVT	0.36029324	0.106226586
HLA-DPA1*02:01-DPB1*01:01	IHCWDVAGAGIIVTEA	0.2671026	0.009748218
HLA-DPA1*02:01-DPB1*01:01	KKIQMSNLMNQARLKV	0.41195714	0.006566946
HLA-DPA1*02:01-DPB1*01:01	IQTGISAIDGMNSIAR	0.17964967	0.05369378
HLA-DPA1*02:01-DPB1*01:01	RTLRKLDQEMEQLNHH	0.33782557	0.3511058
HLA-DPA1*02:01-DPB1*01:01	RRDVQNVAAAPELAMG	0.24843837	0.050387125
HLA-DPA1*02:01-DPB1*01:01	QEVSAFGEEGEGDYLD	0.30633226	0.0207547
HLA-DPA1*02:01-DPB1*01:01	GSWVELHFSNNGNGGS	0.19692618	0.002364778
HLA-DPA1*02:01-DPB1*01:01	DCFELGKVAYTEADYY	0.43491104	0.002092422
HLA-DPA1*02:01-DPB1*01:01	YMEHSGNHGTHPVPSG	0.043224834	0.06461852
HLA-DPA1*02:01-DPB1*01:01	PLEAPELGTMDCTHPL	0.12466196	0.002183131
HLA-DPA1*02:01-DPB1*01:01	EVLREDEFSPLKNADS	0.40257567	0.20891075
HLA-DPA1*02:01-DPB1*01:01	PLIGLAPCCLWLLGAV	0.3275542	0.000649885
HLA-DPA1*02:01-DPB1*01:01	CKSFKWYLENVFPDLR	0.57761455	0.004261162
HLA-DPA1*02:01-DPB1*01:01	KWFVLGVGQVIKGLDI	0.4768435	0.10235204
HLA-DPA1*02:01-DPB1*01:01	EYTLGEEKFTFIEKCN	0.47178772	0.02419607
HLA-DPA1*02:01-DPB1*01:01	LSFVSLVDGYFRLTAD	0.49542066	0.009404792
HLA-DPA1*02:01-DPB1*01:01	DFGNRLMPAFRTPSKI	0.31462404	0.004420192
HLA-DPA1*02:01-DPB1*01:01	SLVLVVLLVVIVVLAF	0.19186486	0.001398054
HLA-DPA1*02:01-DPB1*01:01	GALMTQLFLWEYGDLH	0.59645146	0.001650175
HLA-DPA1*02:01-DPB1*01:01	YSKLVMTTNSKECELP	0.3398409	0.010985127
HLA-DPA1*02:01-DPB1*01:01	ATTMGFISFLGVVLFC	0.3556662	0.000824182
HLA-DPA1*02:01-DPB1*01:01	RLPTRWRPSKCTASPH	0.11402466	0.018515045
HLA-DPA1*02:01-DPB1*01:01	WEAPQIANPRCESAPG	0.09882988	0.018997427
HLA-DPA1*02:01-DPB1*01:01	LDKEEAEAIKRIYSSL	0.2620801	0.005808809
HLA-DPA1*02:01-DPB1*01:01	PVSKRLQAELADRPNP	0.25411537	0.118103944
HLA-DPA1*02:01-DPB1*01:01	SSSPSPLSIKKCPICK	0.18942913	0.001021719
HLA-DPA1*02:01-DPB1*01:01	LGPGPGPTTPLFLLLL	0.25760967	0.006591814
HLA-DPA1*02:01-DPB1*01:01	IVFENNQQLLCLEGNF	0.35386893	0.001562062
HLA-DPA1*02:01-DPB1*01:01	PQPPQPPFPAGGPPAR	0.029004993	0.010425506
HLA-DPA1*02:01-DPB1*01:01	LLFLVLSLVFICFYIK	0.2781029	0.001290686
HLA-DPA1*02:01-DPB1*01:01	LCRGKDCKKIICDKYK	0.1286109	0.001171328
HLA-DPA1*02:01-DPB1*01:01	KHSDASVNFSEFSNKC	0.40801808	0.002167217
HLA-DPA1*02:01-DPB1*01:01	SAKLWDVREGMCRQTF	0.26932648	0.002519149
HLA-DPA1*02:01-DPB1*01:01	MAEEQPQVELFVKAGS	0.3485158	0.002601432
HLA-DPA1*02:01-DPB1*01:01	EEDNLFAPPKLTDEDF	0.3490819	0.088982634
HLA-DPA1*02:01-DPB1*01:01	PMCMQDNQGGAPNYYP	0.061847664	0.000847996
HLA-DPA1*02:01-DPB1*01:01	DKNSDDTVTWDEYNIQ	0.2627407	0.20963888
HLA-DPA1*02:01-DPB1*01:01	EFENIKEEYSVRGFPT	0.28671226	0.11043366
HLA-DPA1*02:01-DPB1*01:01	PAVCPLEELSPDSIDA	0.20702568	0.004435349
HLA-DPA1*02:01-DPB1*01:01	GGRGGRGGRGRGGRPN	0.04270024	0.023852967
HLA-DPA1*02:01-DPB1*01:01	MRALWVLGLCCVLLTF	0.28443184	0.001088607
HLA-DPA1*02:01-DPB1*01:01	PEEIAKLRRDVDNGLS	0.15933539	0.0775298
HLA-DPA1*02:01-DPB1*01:01	PPPVSTISCSYESASR	0.267588	0.014685186
HLA-DPA1*02:01-DPB1*01:01	PRQSPAKSSQDHAMEA	0.07516129	0.005183408
HLA-DPA1*02:01-DPB1*01:01	LTRKLYKCIKKAVKQK	0.2679723	0.007491622
HLA-DPA1*02:01-DPB1*01:01	NVPSIALPSKPAKKKE	0.23256065	0.37093607
HLA-DPA1*02:01-DPB1*01:01	DHHGHSFDSNSFGPVS	0.36829984	0.6850667
HLA-DPA1*02:01-DPB1*01:01	VILAFDVRIERDAQEM	0.46315825	0.009293504
HLA-DPA1*02:01-DPB1*01:01	VLLGLVLLVVLLLLLR	0.19852169	0.003032713
HLA-DPA1*02:01-DPB1*01:01	CHCGKGAKGFTPIPGT	0.11710935	0.000709562
HLA-DPA1*02:01-DPB1*01:01	SGHSRHRYALIPIPLA	0.43918923	0.412455
HLA-DPA1*02:01-DPB1*01:01	GLETSYWTWFSHIAIW	0.51565284	0.004052916
HLA-DPA1*02:01-DPB1*01:01	VNIVNPFALESTILDN	0.42866665	0.0095029
HLA-DPA1*02:01-DPB1*01:01	APQLLIVLLGLSALLQ	0.24693556	0.004857221
HLA-DPA1*02:01-DPB1*01:01	DAEGVAAEEEQEGDSG	0.0735194	0.21574168
HLA-DPA1*02:01-DPB1*01:01	AEQAKLPATEKPVLLS	0.21251044	0.013245126
HLA-DPA1*02:01-DPB1*01:01	PDVTKEDLAIQKDLEE	0.33741754	0.15352134
HLA-DPA1*02:01-DPB1*01:01	SLAPWSPQTPAPPCSR	0.07616506	0.002393825
HLA-DPA1*02:01-DPB1*01:01	WYFHHQEQPLQNFLCE	0.34141353	0.010186072
HLA-DPA1*02:01-DPB1*01:01	ARQLIQGGVAECVLAL	0.34554645	0.005283351
HLA-DPA1*02:01-DPB1*01:01	QRQKPATETSMNTASH	0.10509565	0.018083062
HLA-DPA1*02:01-DPB1*01:01	NLKKKFSCCVLVFLLF	0.34692582	0.001026896
HLA-DPA1*02:01-DPB1*01:01	LLPAGAVQGWETEERP	0.15057757	0.014388661
HLA-DPA1*02:01-DPB1*01:01	MAMNGNRPIPHIDPSR	0.07336374	0.017761767
HLA-DPA1*02:01-DPB1*01:01	SMLISGYALNCVVGSQ	0.38595152	0.001832244
HLA-DPA1*02:01-DPB1*01:01	FDGIYTYFATNGFTYG	0.40533498	0.025526453
HLA-DPA1*02:01-DPB1*01:01	EGQEKPSPATVRSTDP	0.021171086	0.023299793
HLA-DPA1*02:01-DPB1*01:01	SSSHANAMALGPLPRE	0.14175296	0.006517733
HLA-DPA1*02:01-DPB1*01:01	IPSSGHSRHRYALIPI	0.29465812	0.028044462
HLA-DPA1*02:01-DPB1*01:01	PNDSPYQGGVFFLTIH	0.6567857	0.007352266
HLA-DPA1*02:01-DPB1*01:01	YQGGVFFLTIHFPTDY	0.5109581	0.005656567
HLA-DPA1*02:01-DPB1*01:01	TKQNLDYCFLMMYAQS	0.41601774	0.001083841
HLA-DPA1*02:01-DPB1*01:01	THCSYQMMLPESVAIV	0.37269458	0.001247625
HLA-DPA1*02:01-DPB1*01:01	DEQFDKENTEERLFKV	0.38191178	0.003976638
HLA-DPA1*02:01-DPB1*01:01	KEDLRPSAPQQEGEAS	0.088279076	0.19579594
HLA-DPA1*02:01-DPB1*01:01	KYRFRASPVNDIFCQS	0.47358787	0.045797158
HLA-DPA1*02:01-DPB1*01:01	CGRVRRMFRLSAALHL	0.37211707	0.000931725
HLA-DPA1*02:01-DPB1*01:01	SSDISLNKSQLDDCPR	0.21815206	0.15104994
HLA-DPA1*02:01-DPB1*01:01	NMLWVEWTTPRESVKK	0.41669697	0.06029276
HLA-DPA1*02:01-DPB1*01:01	PPKDDKKKKDAGKSAK	0.075805284	0.032647796
HLA-DPA1*02:01-DPB1*01:01	NDEESMNSPCWQVKWQ	0.2007745	0.00169038
HLA-DPA1*02:01-DPB1*01:01	FVAYELTVLVFLTLSV	0.37262744	0.00109496
HLA-DPA1*02:01-DPB1*01:01	TTYDHKNTFTLSYDGS	0.3019346	0.032308795
HLA-DPA1*02:01-DPB1*01:01	MPSSVSWGILLLAGLC	0.41667765	0.000817405
HLA-DPA1*02:01-DPB1*01:01	PEHDAREKVLQTLGVL	0.39467716	0.048930902
HLA-DPA1*02:01-DPB1*01:01	AKMNLSSYILILTFSL	0.34729013	0.002313722
HLA-DPA1*02:01-DPB1*01:01	KLRGYYNQSEAGSHTL	0.17867924	0.029582506
HLA-DPA1*02:01-DPB1*01:01	KDFHSEYIVSASNFTS	0.5082545	0.11026881
HLA-DPA1*02:01-DPB1*01:01	EHSEGPVGRDPAGPPD	0.005344803	0.010522057
HLA-DPA1*02:01-DPB1*01:01	LFLSLPVLVVVLSIVL	0.315306	0.002811047
HLA-DPA1*02:01-DPB1*01:01	GFFIIAVLMSAQESWA	0.29463395	0.000926404
HLA-DPA1*02:01-DPB1*01:01	IVGILFAVFLILLLMY	0.17798527	0.001963464
HLA-DPA1*02:01-DPB1*01:01	LEHNAEETYGENDENT	0.06422667	0.017033083
HLA-DPA1*02:01-DPB1*01:01	PPEPIQQEVERREPEE	0.20340036	0.33129567
HLA-DPA1*02:01-DPB1*01:01	LTVHVTQPKDGGFCEV	0.12737446	0.000990949
HLA-DPA1*02:01-DPB1*01:01	LGFQPLMSATGSTGST	0.20243762	0.001389913
HLA-DPA1*02:01-DPB1*01:01	LICLLTFIFHHCNHCH	0.24227716	0.002603127
HLA-DPA1*02:01-DPB1*01:01	LEWFIRGKDPQPVEEE	0.17772284	0.28942508
HLA-DPA1*02:01-DPB1*01:01	RALIAGGGAPEIELAL	0.25223	0.16734166
HLA-DPA1*02:01-DPB1*01:01	RRRARARNGDHCPLGP	0.03370917	0.001838367
HLA-DPA1*02:01-DPB1*01:01	VEMSFRVWQCGGQLEI	0.32068765	0.001165109
HLA-DPA1*02:01-DPB1*01:01	LQYCCTVADIKRVNNL	0.2873665	0.001238909
HLA-DPA1*02:01-DPB1*01:01	LGTGTWILVLVLPIQA	0.3726142	0.001901469
HLA-DPA1*02:01-DPB1*01:01	NSLLQFQFKYGVPTPT	0.325847	0.021169107
HLA-DPA1*02:01-DPB1*01:01	EITAHLLALPEHDARE	0.39294818	0.329791
HLA-DPA1*02:01-DPB1*01:01	DTYAEQSYEGYEGYYS	0.30458605	0.015517387
HLA-DPA1*02:01-DPB1*01:01	ILSIAEKMLDTRVAEN	0.3795498	0.13155822
HLA-DPA1*02:01-DPB1*01:01	GEFEKVCSNDNKTFDS	0.19869585	0.10041056
HLA-DPA1*02:01-DPB1*01:01	DVFVRAFNFGNGLQML	0.32050818	0.018298384
HLA-DPA1*02:01-DPB1*01:01	RESFGDPKERVRWRTK	0.1436785	0.007111171
HLA-DPA1*02:01-DPB1*01:01	CIDLEPDNATTYVHKG	0.11320909	0.029951569
HLA-DPA1*02:01-DPB1*01:01	QGSGETTYDHKNTFTL	0.114494674	0.011786789
HLA-DPA1*02:01-DPB1*01:01	LPWKKILIFEKRQDSQ	0.37698206	0.0328018
HLA-DPA1*02:01-DPB1*01:01	ASRWGPLIGLAPCCLW	0.24233392	0.001152256
HLA-DPA1*02:01-DPB1*01:01	CGTEIDKSDFVFRCNL	0.22634266	0.001276203
HLA-DPA1*02:01-DPB1*01:01	FKDKEPLTAYNYKKQM	0.30469975	0.05806477
HLA-DPA1*02:01-DPB1*01:01	TQVTRLTFPLPCVVLY	0.39671418	0.001556955
HLA-DPA1*02:01-DPB1*01:01	MAPVAVWAALAVGLEL	0.27151585	0.002424557
HLA-DPA1*02:01-DPB1*01:01	AGMAFVGTVCSRSHAG	0.2853417	0.19962108
HLA-DPA1*02:01-DPB1*01:01	IRFVGGLLSAYYLSGE	0.5220242	0.006670027
HLA-DPA1*02:01-DPB1*01:01	SEDLDNSIDKTEAGIK	0.120611176	0.011642115
HLA-DPA1*02:01-DPB1*01:01	PPNAKLTFEVELVDID	0.47284985	0.006883415
HLA-DPA1*02:01-DPB1*01:01	NLKQALQKDLNLMAPG	0.31863743	0.032514703
HLA-DPA1*02:01-DPB1*01:01	SSPNDSEHGPNPILGS	0.05429798	0.001292419
HLA-DPA1*02:01-DPB1*01:01	EEVEWDYCPDRSWERE	0.16277704	0.012185588
HLA-DPA1*02:01-DPB1*01:01	CLPNRQHVVYGPWNLP	0.20874475	0.00061034
HLA-DPA1*02:01-DPB1*01:01	IEVNGSKIGPDNLPYV	0.23133342	0.06604188
HLA-DPA1*02:01-DPB1*01:01	LSLNSGWILTTTLVLS	0.48281386	0.001124921
HLA-DPA1*02:01-DPB1*01:01	QKRIFQTLLLLTVVFG	0.48950073	0.004905219
HLA-DPA1*02:01-DPB1*01:01	HITDQVHLYPIDDVYT	0.2863929	0.07296959
HLA-DPA1*02:01-DPB1*01:01	LARDPYCAWSGSSCKH	0.1294959	0.0061527
HLA-DPA1*02:01-DPB1*01:01	WDPRIAKNYPQGRHNP	0.06907834	0.38443893
HLA-DPA1*02:01-DPB1*01:01	FILSLILEYTWLEAVI	0.44516557	0.000400832
HLA-DPA1*02:01-DPB1*01:01	ARGSALLLASLLLAAA	0.4400583	0.005049312
HLA-DPA1*02:01-DPB1*01:01	LLPPSGGGLPSAQSHQ	0.060130443	0.11017331
HLA-DPA1*02:01-DPB1*01:01	RMGQGMMTISRTWKKQ	0.3067575	0.006582342
HLA-DPA1*02:01-DPB1*01:01	SKKINTKFFQEENTEK	0.45969957	0.50356066
HLA-DPA1*02:01-DPB1*01:01	RRRRARKKTVSASESE	0.1489803	0.010410568
HLA-DPA1*02:01-DPB1*01:01	ATPVNAFYNGCMEVNI	0.30113378	0.000494814
HLA-DPA1*02:01-DPB1*01:01	GSLLGLLGLVSAAAAA	0.118550204	0.002524954
HLA-DPA1*02:01-DPB1*01:01	GRVAERSQLGAHHTTP	0.089444585	0.009576356
HLA-DPA1*02:01-DPB1*01:01	ITKHNDDEQYAWESSA	0.18725559	0.007161598
HLA-DPA1*02:01-DPB1*01:01	EDPERMNEHWMPVYHL	0.26791048	0.09822299
HLA-DPA1*02:01-DPB1*01:01	ALGLDSANEKGLYRRG	0.16741425	0.01001545
HLA-DPA1*02:01-DPB1*01:01	GFSFKEHVDKAIALQP	0.2993022	0.10927989
HLA-DPA1*02:01-DPB1*01:01	SDNPYLQLSQEEEDLE	0.41010267	0.026401263
HLA-DPA1*02:01-DPB1*01:01	FCFDNTFSTISEKVIF	0.4870491	0.002145625
HLA-DPA1*02:01-DPB1*01:01	GPRGTLLLLPLLLLLL	0.3585591	0.00747244
HLA-DPA1*02:01-DPB1*01:01	FLQRQQLAYGIYVIHQ	0.51847374	0.049191814
HLA-DPA1*02:01-DPB1*01:01	PRDYPGAMAGRFGSRD	0.14340883	0.002219483
HLA-DPA1*02:01-DPB1*01:01	DAFLSQRKCEPKGPLI	0.17106558	0.001425543
HLA-DPA1*02:01-DPB1*01:01	LDALGDELLADEDSSY	0.3661577	0.012107529
HLA-DPA1*02:01-DPB1*01:01	WTGSTGAALMRERDMQ	0.16715534	0.008460395
HLA-DPA1*02:01-DPB1*01:01	LQLLLLVAAPGSTQAQ	0.16110256	0.00337678
HLA-DPA1*02:01-DPB1*01:01	ENSTPPYKDLPPKPGS	0.038706705	0.001792623
HLA-DPA1*02:01-DPB1*01:01	LFILAYNYKMEQISKG	0.47053728	0.10369841
HLA-DPA1*02:01-DPB1*01:01	LKLNVLTIILLPVHLL	0.43676752	0.01531218
HLA-DPA1*02:01-DPB1*01:01	CNINKGCGYGCQLHHV	0.13219525	0.001075221
HLA-DPA1*02:01-DPB1*01:01	MLDTRVAENRDLGMNE	0.16182461	0.003236363
HLA-DPA1*02:01-DPB1*01:01	YKLQLLEDDKENRYWI	0.38843435	0.005046479
HLA-DPA1*02:01-DPB1*01:01	TKGFSEDRLLIAGTNS	0.395424	0.08788778
HLA-DPA1*02:01-DPB1*01:01	MARSPGRAYALLLLLI	0.30497947	0.001322314
HLA-DPA1*02:01-DPB1*01:01	YSDGDDCGHGKKIKTN	0.03276502	0.00092954
HLA-DPA1*02:01-DPB1*01:01	VHVQPGYITRPSLRSV	0.24342792	0.002828295
HLA-DPA1*02:01-DPB1*01:01	GWTVKYYELEEKIVSL	0.5930199	0.007340957
HLA-DPA1*02:01-DPB1*01:01	DARIVINRARVECQSH	0.2100081	0.28442258
HLA-DPA1*02:01-DPB1*01:01	LGRASFTCLAIWALAI	0.38091388	0.001244828
HLA-DPA1*02:01-DPB1*01:01	VSFFILSLILEYTWLE	0.4830019	0.000831646
HLA-DPA1*02:01-DPB1*01:01	ITEGHERFSDHYYDTS	0.20521504	0.15238905
HLA-DPA1*02:01-DPB1*01:01	SLQRFLRARNISGVVL	0.28828624	0.005046903
HLA-DPA1*02:01-DPB1*01:01	NFSCRTELDLRPQGLE	0.25827128	0.001979979
HLA-DPA1*02:01-DPB1*01:01	GPEVQLVAHSPWLKDS	0.44644296	0.55310297
HLA-DPA1*02:01-DPB1*01:01	SIVKDKVFKDNCCKRE	0.14509982	0.01568091
HLA-DPA1*02:01-DPB1*01:01	KCHGSGGSQQWTFGKN	0.11240001	0.004633046
HLA-DPA1*02:01-DPB1*01:01	RALWVLGLCCVLLTFG	0.25062856	0.001066192
HLA-DPA1*02:01-DPB1*01:01	LDYNSPDNNPTGANLS	0.025193917	0.001720968
HLA-DPA1*02:01-DPB1*01:01	KSGSLYMLCTGNSSHS	0.21241173	0.002095629
HLA-DPA1*02:01-DPB1*01:01	RALWVLGLCCVLLTFG	0.25062856	0.001066192
HLA-DPA1*02:01-DPB1*01:01	LDEEVEGQGFCSGPGW	0.10761867	0.000794623
HLA-DPA1*02:01-DPB1*01:01	KMAAEFDTFLASGLRW	0.5505588	0.003400489
HLA-DPA1*02:01-DPB1*01:01	CIDNEALYDICFRTLK	0.49661568	0.00772562
HLA-DPA1*02:01-DPB1*01:01	APLRKCRPGFGVARPG	0.14006321	0.09215683
HLA-DPA1*02:01-DPB1*01:01	LGTVGIVFLNKCETWV	0.36909226	0.001039421
HLA-DPA1*02:01-DPB1*01:01	YFTGYFNGQYWLWWIF	0.42736816	0.000540316
HLA-DPA1*02:01-DPB1*01:01	LIGLAPCCLWLLGAVL	0.32320786	0.000625427
HLA-DPA1*02:01-DPB1*01:01	LVYSQEETESLNASIG	0.25908986	0.005384629
HLA-DPA1*02:01-DPB1*01:01	CEKYGLEECTCASSDG	0.14918455	0.001363355
HLA-DPA1*02:01-DPB1*01:01	AAAAATGRLLLLLLVG	0.28083295	0.002769593
HLA-DPA1*02:01-DPB1*01:01	SPGTPDESTPPPRKKK	0.02945808	0.13628843
HLA-DPA1*02:01-DPB1*01:01	SEGSVVQFSSANFSLT	0.4394047	0.004574827
HLA-DPA1*02:01-DPB1*01:01	LQYCFLLITCLLTALE	0.3127194	0.00045056
HLA-DPA1*02:01-DPB1*01:01	DSSGANIYLEKTGELR	0.33767998	0.3259744
HLA-DPA1*02:01-DPB1*01:01	KTEDTQGKKKWKKTCC	0.055536915	0.000574099
HLA-DPA1*02:01-DPB1*01:01	AKDKNNHCGIATAASY	0.08345933	0.16338256
HLA-DPA1*02:01-DPB1*01:01	TFEGFVHLEELDLGDN	0.48129866	0.24424799
HLA-DPA1*02:01-DPB1*01:01	RLLLLPLLLFLLPAGA	0.29382986	0.013789748
HLA-DPA1*02:01-DPB1*01:01	VISTTTIATTPSKPTC	0.28688917	0.00373011
HLA-DPA1*02:01-DPB1*01:01	SWVPYEPDDDAQKCEL	0.113156445	0.004042195
HLA-DPA1*02:01-DPB1*01:01	CTARGRNVCKFALHSG	0.23720266	0.000996028
HLA-DPA1*02:01-DPB1*01:01	HCSCDSRDNTLQVDIN	0.15234546	0.000631911
HLA-DPA1*02:01-DPB1*01:01	DGVSLSHNTQQWGDVL	0.20102677	0.011000473
HLA-DPA1*02:01-DPB1*01:01	DKSWKELSNVLSGIFC	0.39282855	0.001984457
HLA-DPA1*02:01-DPB1*01:01	EGEDPCVEAVGERGGP	0.04542716	0.003203515
HLA-DPA1*02:01-DPB1*01:01	ARMIKGKVKAGKVDCQ	0.12906313	0.04922481
HLA-DPA1*02:01-DPB1*01:01	DVMWIGFLTRTVLENS	0.49526712	0.002687915
HLA-DPA1*02:01-DPB1*01:01	LEDFSHELESTQSRLD	0.29918528	0.012709518
HLA-DPA1*02:01-DPB1*01:01	NFSRQAEEKLNYKMEL	0.32299906	0.002348902
HLA-DPA1*02:01-DPB1*01:01	KVVNSTTGPGEHLRNA	0.04576718	0.010425465
HLA-DPA1*02:01-DPB1*01:01	CGGRFLVHRYSVLQQH	0.57636875	0.007591843
HLA-DPA1*02:01-DPB1*01:01	MAAAVPQRAWTVEQLR	0.27362314	0.1590185
HLA-DPA1*02:01-DPB1*01:01	GLRLYDGLFKVIPLDR	0.6597148	0.31616712
HLA-DPA1*02:01-DPB1*01:01	FTTRIYHPNINSNGSI	0.17366607	0.177789
HLA-DPA1*02:01-DPB1*01:01	AEGPNYLTACAGPPSR	0.112946995	0.002119689
HLA-DPA1*02:01-DPB1*01:01	QAFPNTNRWFLTCINQ	0.42100027	0.003705744
HLA-DPA1*02:01-DPB1*01:01	NSSSSSLEEKIAALFD	0.28491905	0.002217211
HLA-DPA1*02:01-DPB1*01:01	LSNSPNYEEITKWYLG	0.4053961	0.002171759
HLA-DPA1*02:01-DPB1*01:01	HYCVVDPQEAIAIVLG	0.2891198	0.004367838
HLA-DPA1*02:01-DPB1*01:01	NGTEVPNTRSRGHHNC	0.04499559	0.001006615
HLA-DPA1*02:01-DPB1*01:01	GDDGNVGEYEADKQAE	0.097032554	0.05685506
HLA-DPA1*02:01-DPB1*01:01	IGAVVAAVMCRRKSSG	0.19166522	0.010477623
HLA-DPA1*02:01-DPB1*01:01	PRTLILLLSGALALTE	0.3543367	0.008025013
HLA-DPA1*02:01-DPB1*01:01	LTFPVAMFWVSNQAEW	0.31344718	0.000946044
HLA-DPA1*02:01-DPB1*01:01	SDPKPNFTDCNRHTQV	0.055682886	0.003749805
HLA-DPA1*02:01-DPB1*01:01	PQPLDLQHRAQAGANT	0.13219398	0.003808769
HLA-DPA1*02:01-DPB1*01:01	DLELFDLVEEVQLNFY	0.47725064	0.001324416
HLA-DPA1*02:01-DPB1*01:01	LFKNRNRLSKGLQIDV	0.35474887	0.004665206
HLA-DPA1*02:01-DPB1*01:01	LHCCPQDTVCDLIQSK	0.20298357	0.001564449
HLA-DPA1*02:01-DPB1*01:01	RVFDLELHPACRYDAL	0.3596983	0.007927904
HLA-DPA1*02:01-DPB1*01:01	AEPLLVSSPEHPKRWG	0.26030362	0.23788758
HLA-DPA1*02:01-DPB1*01:01	DEADVLEVDQGFDDHN	0.24249996	0.06786766
HLA-DPA1*02:01-DPB1*01:01	GTSGSQNGDDTGTWPN	0.002734241	0.004942994
HLA-DPA1*02:01-DPB1*01:01	ASKNEEDAGKMFVGGL	0.24269073	0.007795985
HLA-DPA1*02:01-DPB1*01:01	VRELLEQISAFDNVPR	0.33451584	0.41523585
HLA-DPA1*02:01-DPB1*01:01	SRSKSCVAVTSAQPQN	0.21099924	0.007180306
HLA-DPA1*02:01-DPB1*01:01	LAPYAVFDIVRNYTAD	0.32870442	0.07966607
HLA-DPA1*02:01-DPB1*01:01	NSLLQFQFKYGVPTPT	0.325847	0.021169107
HLA-DPA1*02:01-DPB1*01:01	TWKECPICKERFPAES	0.24174501	0.002568084
HLA-DPA1*02:01-DPB1*01:01	MVVLAFFVVQINKAKS	0.47066766	0.004950294
HLA-DPA1*02:01-DPB1*01:01	FVSDAFDACNLNQEDL	0.38384968	0.011302734
HLA-DPA1*02:01-DPB1*01:01	DASLDPEAPWPPAPRA	0.06899666	0.022570902
HLA-DPA1*02:01-DPB1*01:01	LVGYGNRSDVPFWAIK	0.26327118	0.17545514
HLA-DPA1*02:01-DPB1*01:01	GSPGWVRTRWALLLLF	0.51415133	0.005180311
HLA-DPA1*02:01-DPB1*01:01	GCLRILNILTCGVIGS	0.27030948	0.000969413
HLA-DPA1*02:01-DPB1*01:01	LMCYLFVNLACAVQTL	0.21358545	0.000488068
HLA-DPA1*02:01-DPB1*01:01	SGGKGGSCSQAACSNS	0.042962	0.009263953
HLA-DPA1*02:01-DPB1*01:01	LPFLLYGTEVHTDTNK	0.42065743	0.60991037
HLA-DPA1*02:01-DPB1*01:01	PSAFLELKKEEIKQRQ	0.4844261	0.044838823
HLA-DPA1*02:01-DPB1*01:01	TTQQIDLQGPGPWGFR	0.0830458	0.004332166
HLA-DPA1*02:01-DPB1*01:01	DSLRSRAPMITPDLES	0.30724213	0.03042537
HLA-DPA1*02:01-DPB1*01:01	PLCGFVILAACVVACV	0.2292758	0.000458536
HLA-DPA1*02:01-DPB1*01:01	EEDEEDEEEEDEEDEE	0.16841944	0.015283845
HLA-DPA1*02:01-DPB1*01:01	DKTIRIWDVRTTKCIA	0.2641956	0.018099723
HLA-DPA1*02:01-DPB1*01:01	IMKRLTKENVKPSGRQ	0.19776748	0.1963106
HLA-DPA1*02:01-DPB1*01:01	LDDCVDPCCDSLTCQL	0.143454	0.000761317
HLA-DPA1*02:01-DPB1*01:01	PHLGPAPARRPQRSLL	0.1782798	0.002480884
HLA-DPA1*02:01-DPB1*01:01	FSMRVREWYGYHFPEL	0.36570397	0.002712152
HLA-DPA1*02:01-DPB1*01:01	QRRKKLQQKVDELNKE	0.26056588	0.44593087
HLA-DPA1*02:01-DPB1*01:01	EVESILKKNSDWIWDW	0.26071283	0.001928108
HLA-DPA1*02:01-DPB1*01:01	ILVDVNTAEHSTVITF	0.14819565	0.030368406
HLA-DPA1*02:01-DPB1*01:01	NTTVILEDCDGSKELQ	0.24907337	0.005281767
HLA-DPA1*02:01-DPB1*01:01	EAEDDFKKVLKSNPSE	0.28555194	0.017934227
HLA-DPA1*02:01-DPB1*01:01	CGSHCGVSIGEDGPSQ	0.045350842	0.001513209
HLA-DPA1*02:01-DPB1*01:01	TVHVTQPKDGGFCEVC	0.119860955	0.001096512
HLA-DPA1*02:01-DPB1*01:01	TGTAAAAATGRLLLLL	0.24510711	0.003878038
HLA-DPA1*02:01-DPB1*01:01	RWARKAVVLLCASDLL	0.37386873	0.00294124
HLA-DPA1*02:01-DPB1*01:01	LSRWSASFTVTKGKSS	0.4315433	0.036772367
HLA-DPA1*02:01-DPB1*01:01	GGGWDNLRNVDMGRVM	0.25850022	0.022578243
HLA-DPA1*02:01-DPB1*01:01	CTVKDIKAEPQPLSPA	0.23255011	0.005388283
HLA-DPA1*02:01-DPB1*01:01	AVFDIVRNYTADYDKT	0.25761187	0.040245406
HLA-DPA1*02:01-DPB1*01:01	LPTNYTWYHNGKEMQG	0.2280189	0.8830578
HLA-DPA1*02:01-DPB1*01:01	RAVPELGLWLETVNDK	0.5112404	0.029656142
HLA-DPA1*02:01-DPB1*01:01	LFKYIIIGDTGVGKSC	0.3099476	0.001500293
HLA-DPA1*02:01-DPB1*01:01	RSHLGRYLAADKDGNV	0.2408461	0.25016332
HLA-DPA1*02:01-DPB1*01:01	PKCLYGGRCIFPNVCS	0.26446196	0.000753138
HLA-DPA1*02:01-DPB1*01:01	DMEIFLRRFANEYPNI	0.4101518	0.007126093
HLA-DPA1*02:01-DPB1*01:01	NFSRQAEEKLNYKMEL	0.32299906	0.002348902
HLA-DPA1*02:01-DPB1*01:01	ETECLPCGESEFLDTW	0.4681572	0.000413152
HLA-DPA1*02:01-DPB1*01:01	PFVIYAAKVFLRCINY	0.5945937	0.001789171
HLA-DPA1*02:01-DPB1*01:01	SHLFLHGNKLWSLGPG	0.4942571	0.27328762
HLA-DPA1*02:01-DPB1*01:01	TLRVWGGGIYEQDEFY	0.45280498	0.016972966
HLA-DPA1*02:01-DPB1*01:01	FPGDERRKLIRYVTAF	0.32237515	0.22916785
HLA-DPA1*02:01-DPB1*01:01	KTKVVCPPKKLECKFV	0.2064875	0.004773761
HLA-DPA1*02:01-DPB1*01:01	MPSSTGSYWFCDEGTC	0.2240867	0.001317835
HLA-DPA1*02:01-DPB1*01:01	TESSQSAKPVSGQDTS	0.02059319	0.016433205
HLA-DPA1*02:01-DPB1*01:01	RAAYSNFWCGMTSQGY	0.26113206	0.000868483
HLA-DPA1*02:01-DPB1*01:01	KAMVEYEIDLQKMPLG	0.50061935	0.072180286
HLA-DPA1*02:01-DPB1*01:01	CQHHTEGPRCEQCQPG	0.022078821	0.003125196
HLA-DPA1*02:01-DPB1*01:01	YTEPEVAESDAAPTED	0.03292355	0.19338632
HLA-DPA1*02:01-DPB1*01:01	PRAAKGFMLAMAAFCF	0.3596522	0.004228937
HLA-DPA1*02:01-DPB1*01:01	CDFGYYRPENDSKCVE	0.121871896	0.002121902
HLA-DPA1*02:01-DPB1*01:01	DIVSARPDEWLGRCIL	0.31513003	0.001658386
HLA-DPA1*02:01-DPB1*01:01	KNGGADNCVSSPSEGI	0.0382663	0.001558725
HLA-DPA1*02:01-DPB1*01:01	ALLVLGLVSCTFFLAV	0.29560408	0.001096839
HLA-DPA1*02:01-DPB1*01:01	PCDAATTGRRQDSPQP	0.012807327	0.000986043
HLA-DPA1*02:01-DPB1*01:01	SWSQCSKTCGTGISTR	0.114311256	0.002789493
HLA-DPA1*02:01-DPB1*01:01	LVRSARPVRLCQTCYP	0.28215614	0.001932364
HLA-DPA1*02:01-DPB1*01:01	APLLIALGLLLAAPAQ	0.28678352	0.013207028
HLA-DPA1*02:01-DPB1*01:01	TAALGGKKSKKKSSRA	0.17740688	0.002582999
HLA-DPA1*02:01-DPB1*01:01	QALQTASHLSQQADLR	0.2626339	0.06314862
HLA-DPA1*02:01-DPB1*01:01	MTKAADPRFRPRWKVI	0.1348877	0.002208149
HLA-DPA1*02:01-DPB1*01:01	TIVQAEIKDIKDEIAH	0.28917056	0.36273044
HLA-DPA1*02:01-DPB1*01:01	YYMYSGGGSALAGGAG	0.13486992	0.025246719
HLA-DPA1*02:01-DPB1*01:01	LPATEKPVLLSKDIEA	0.3231821	0.2402103
HLA-DPA1*02:01-DPB1*01:01	DYSMKAEANALHHKHD	0.19790609	0.26451182
HLA-DPA1*02:01-DPB1*01:01	LSSWWAKALFVFCGLL	0.38632202	0.001167861
HLA-DPA1*02:01-DPB1*01:01	PSPPCKGKLQDFLKWL	0.44243842	0.000484914
HLA-DPA1*02:01-DPB1*01:01	SCRTELDLRPQGLELF	0.32433504	0.000954202
HLA-DPA1*02:01-DPB1*01:01	FAGKGASDNPCSEVYH	0.055055242	0.093169585
HLA-DPA1*02:01-DPB1*01:01	YQIAKRPLSGGHVTRV	0.19709545	0.010832509
HLA-DPA1*02:01-DPB1*01:01	EEISTSPGVSEFVSDA	0.22417635	0.009084067
HLA-DPA1*02:01-DPB1*01:01	RRVLLLLLLGVLSAGL	0.15725905	0.002457164
HLA-DPA1*02:01-DPB1*01:01	EMAATMETSIFTTEYQ	0.5093519	0.001074741
HLA-DPA1*02:01-DPB1*01:01	ILLFLFLAVHEAWAGM	0.21067147	0.01637685
HLA-DPA1*02:01-DPB1*01:01	QKDLNLMAPGLTIQAV	0.3819151	0.009278182
HLA-DPA1*02:01-DPB1*01:01	DAKMEFDICYTSVLKR	0.64170086	0.007851759
HLA-DPA1*02:01-DPB1*01:01	VDHVIWPDGKRVVLLA	0.22446218	0.021252742
HLA-DPA1*02:01-DPB1*01:01	IHTNLKKKFSCCVLVF	0.38367626	0.002230112
HLA-DPA1*02:01-DPB1*01:01	TCFAGGMFALGADAAP	0.3234469	0.00074948
HLA-DPA1*02:01-DPB1*01:01	LPVSQASWACNLILGA	0.3761363	0.004814353
HLA-DPA1*02:01-DPB1*01:01	EDIAKRTCEEHQLCVV	0.2296099	0.011754895
HLA-DPA1*02:01-DPB1*01:01	HIYYQNSIDDRLLVER	0.35531923	0.06610562
HLA-DPA1*02:01-DPB1*01:01	AAAGRSPHLGPAPARR	0.05884083	0.016658645
HLA-DPA1*02:01-DPB1*01:01	WFVVGMIGAALFILIQ	0.28195354	0.000889228
HLA-DPA1*02:01-DPB1*01:01	AAAQYKFFIVACDPPQ	0.29740098	0.16148856
HLA-DPA1*02:01-DPB1*01:01	KLLLGIALLAYVASVW	0.385962	0.001633381
HLA-DPA1*02:01-DPB1*01:01	VLGAVVTGAVVAAVMW	0.20668109	0.00216147
HLA-DPA1*02:01-DPB1*01:01	KCPLCELMFPPNYDQS	0.2967774	0.000485633
HLA-DPA1*02:01-DPB1*01:01	ESEEALQKRLDEVSRE	0.18311267	0.1113904
HLA-DPA1*02:01-DPB1*01:01	PVGKGLAAVLENKRTV	0.20837611	0.036578033
HLA-DPA1*02:01-DPB1*01:01	AAKADQAYEDIRVSKV	0.3117789	0.1467205
HLA-DPA1*02:01-DPB1*01:01	GIALMWRGGCIIRSVF	0.43220505	0.000870554
HLA-DPA1*02:01-DPB1*01:01	QCIAGGSPAPRLNWTK	0.15612061	0.001474585
HLA-DPA1*02:01-DPB1*01:01	CRFLPGGTLCRGKTSE	0.17436486	0.000552783
HLA-DPA1*02:01-DPB1*01:01	VGLSSLGAQVPDAKKA	0.17622904	0.091309994
HLA-DPA1*02:01-DPB1*01:01	RWADPQISESNFSPKF	0.1922757	0.02566255
HLA-DPA1*02:01-DPB1*01:01	PVAHSILWIWGRDSDA	0.34628913	0.001492061
HLA-DPA1*02:01-DPB1*01:01	LWLLCSHRPAPGRPPT	0.15154439	0.028474655
HLA-DPA1*02:01-DPB1*01:01	HMTHHPISDHEATLRC	0.1127067	0.80037004
HLA-DPA1*02:01-DPB1*01:01	VTHQDGMANISEDVAE	0.0993017	0.0228835
HLA-DPA1*02:01-DPB1*01:01	VEEWQHRAKEAQDDLV	0.1397472	0.24863449
HLA-DPA1*02:01-DPB1*01:01	WDDETDMAQLEACVRS	0.21917655	0.001039342
HLA-DPA1*02:01-DPB1*01:01	WPRLDRNNSKGYMKLE	0.22098014	0.009485489
HLA-DPA1*02:01-DPB1*01:01	CVYEVFIAQGYTLPLL	0.4720318	0.000423299
HLA-DPA1*02:01-DPB1*01:01	LWVLGLCCVLLTFGSV	0.24910656	0.00101455
HLA-DPA1*02:01-DPB1*01:01	AFAGLTADARIVINRA	0.2810649	0.020190042
HLA-DPA1*02:01-DPB1*01:01	LMCHCGKGAKGFTPIP	0.12841745	0.000961561
HLA-DPA1*02:01-DPB1*01:01	SFYGSTLFLCRRPTPQ	0.55559707	0.1746734
HLA-DPA1*02:01-DPB1*01:01	SFPSSSSSSSSSSSAA	0.11168802	0.017981842
HLA-DPA1*02:01-DPB1*01:01	QEILNVTQWFQVWLQV	0.4574626	0.000450682
HLA-DPA1*02:01-DPB1*01:01	AEPGAGPPQLPEALLL	0.112418	0.006842441
HLA-DPA1*02:01-DPB1*01:01	YTECCCLYGEAWGMQC	0.27420312	0.000184432
HLA-DPA1*02:01-DPB1*01:01	GGVALNSFDDLSPDCL	0.35892943	0.003553301
HLA-DPA1*02:01-DPB1*01:01	MILASDGLWDAFSNEE	0.3178539	0.000997137
HLA-DPA1*02:01-DPB1*01:01	ELIRKRGAAAKGRLNA	0.12610213	0.16391544
HLA-DPA1*02:01-DPB1*01:01	AYQCEKHVLVILTDMS	0.37807247	0.000481374
HLA-DPA1*02:01-DPB1*01:01	AAPRARKYKCGLPQPC	0.09161463	0.004095621
HLA-DPA1*02:01-DPB1*01:01	LVPLLLLMCHCGKGAK	0.27292195	0.000770749
HLA-DPA1*02:01-DPB1*01:01	HSGNHGTHPVPSGKAL	0.027633777	0.06046629
HLA-DPA1*02:01-DPB1*01:01	RHTRDSEAQRLPDSFK	0.11928031	0.029874837
HLA-DPA1*02:01-DPB1*01:01	MDYLQGSGETPQTDVR	0.097290345	0.25983042
HLA-DPA1*02:01-DPB1*01:01	VLDKVFRASESQILSI	0.4912223	0.094799265
HLA-DPA1*02:01-DPB1*01:01	KELNALIGLAGDSRRK	0.25764725	0.0446741
HLA-DPA1*02:01-DPB1*01:01	ALMGGSHGGFISCHLI	0.2508297	0.007838248
HLA-DPA1*02:01-DPB1*01:01	LPGFSGDGQACQDVDE	0.07395375	0.01549498
HLA-DPA1*02:01-DPB1*01:01	TIQKEDTIVSQTQDFT	0.25308123	0.13381429
HLA-DPA1*02:01-DPB1*01:01	TDCNRHTQVCINGQCA	0.10885596	0.001285147
HLA-DPA1*02:01-DPB1*01:01	PHNDNVIASGSEDCTV	0.07758127	0.001932001
HLA-DPA1*02:01-DPB1*01:01	HGDWVHIFPEGKVNMS	0.2741671	0.047601435
HLA-DPA1*02:01-DPB1*01:01	ETDKEEPASKQQKTEN	0.06309189	0.008946742
HLA-DPA1*02:01-DPB1*01:01	AAGRSPHLGPAPARRP	0.061050005	0.023322342
HLA-DPA1*02:01-DPB1*01:01	ISHEDLQRQLAVLDKA	0.33113977	0.044698656
HLA-DPA1*02:01-DPB1*01:01	NGKENKTPSSDAQDKQ	0.03148311	0.038976982
HLA-DPA1*02:01-DPB1*01:01	KHISRNRSEMSSSSLA	0.21907888	0.002612195
HLA-DPA1*02:01-DPB1*01:01	GQDGPIPTLKGYFLNF	0.41653377	0.02552542
HLA-DPA1*02:01-DPB1*01:01	AMLCVWLYMFLYSCAG	0.26036412	0.000303744
HLA-DPA1*02:01-DPB1*01:01	WCVFPNGTEVPNTRSR	0.12537555	0.001888252
HLA-DPA1*02:01-DPB1*01:01	YLCIEEEKIIDHSHSD	0.30538556	0.008379737
HLA-DPA1*02:01-DPB1*01:01	PRLSLHRPALEDLLLG	0.41760337	0.016620299
HLA-DPA1*02:01-DPB1*01:01	LAEGRLLNLSCSTVPT	0.26718742	0.055517472
HLA-DPA1*02:01-DPB1*01:01	QYCFLLITCLLTALEA	0.2884023	0.000387321
HLA-DPA1*02:01-DPB1*01:01	ALVYVENAHVAGKTTG	0.2176582	0.027218979
HLA-DPA1*02:01-DPB1*01:01	LFALAFLTCVVFLVVY	0.19993748	0.00104811
HLA-DPA1*02:01-DPB1*01:01	FSPPYGPRSVYIKPCH	0.13388667	0.009452228
HLA-DPA1*02:01-DPB1*01:01	YSTEAEFEEPRVIDLW	0.35554644	0.005223691
HLA-DPA1*02:01-DPB1*01:01	GLGLDESGLAKQAASG	0.073249586	0.005799106
HLA-DPA1*02:01-DPB1*01:01	CWALGFYPAEITLTWQ	0.46198076	0.000826357
HLA-DPA1*02:01-DPB1*01:01	LKDIALGMQTEIEEQD	0.36970013	0.013271039
HLA-DPA1*02:01-DPB1*01:01	FNLGYSGKFFHTGTNA	0.31401592	0.5389571
HLA-DPA1*02:01-DPB1*01:01	LMGIALIMLMAGFIKI	0.37961245	0.002181252
HLA-DPA1*02:01-DPB1*01:01	KGVTAYRLSTGLMITS	0.54622203	0.21414828
HLA-DPA1*02:01-DPB1*01:01	IAAPDSRRWLWSVLAA	0.4591573	0.008790221
HLA-DPA1*02:01-DPB1*01:01	FLFRFIVFFYLWGLFT	0.25331062	0.000635986
HLA-DPA1*02:01-DPB1*01:01	LMQAPLLIALGLLLAA	0.36552593	0.002529507
HLA-DPA1*02:01-DPB1*01:01	TPHSRFEVLGWDYFTE	0.5390972	0.1585975
HLA-DPA1*02:01-DPB1*01:01	GSTCKLKSFAECAYGD	0.4048325	0.003499804
HLA-DPA1*02:01-DPB1*01:01	ECCTKEGLERKLCMAA	0.16676018	0.000610063
HLA-DPA1*02:01-DPB1*01:01	LPEDGCTEEDVRKLFQ	0.1525744	0.006011257
HLA-DPA1*02:01-DPB1*01:01	DCCKDCRFLPGGTLCR	0.23060468	0.00170662
HLA-DPA1*02:01-DPB1*01:01	YDLCSVCEGKGLHRGH	0.1536735	0.000916972
