# Supplementary material for: MHCII-peptide presentation: an assessment of the state-of-the-art prediction methods
Source: Front Immunol. 2024 Mar 12;15:1293706. doi: 10.3389/fimmu.2024.1293706 (PMC11027168; doi:10.3389/fimmu.2024.1293706)
Supplement: Supplementary file 2 [file DataSheet_2.zip › output/BERT/neg/16_HLA-DPA1_02_01_DPB1_09_01.csv]

allele	peptide	affinity_pred	mass_pred
HLA-DPA1*02:01-DPB1*09:01	DQGFLGAIIALFTPTT	0.248134	0.017599944
HLA-DPA1*02:01-DPB1*09:01	SEDALPPGPPRGLSPR	0.010198358	0.023294646
HLA-DPA1*02:01-DPB1*09:01	NTPFSYPLPKGPSDFN	0.051615465	0.030792326
HLA-DPA1*02:01-DPB1*09:01	RHQEHRTEIDARAGTF	0.020822864	0.35381114
HLA-DPA1*02:01-DPB1*09:01	KMQMLKLDKENALDRA	0.1986887	0.031622417
HLA-DPA1*02:01-DPB1*09:01	SLALLLDTADLLAARE	0.3573542	0.011343354
HLA-DPA1*02:01-DPB1*09:01	YVVNKAGGLIYQLDSY	0.28663144	0.019552898
HLA-DPA1*02:01-DPB1*09:01	SSTLGGGAGTMGLSAR	0.044509728	0.028454453
HLA-DPA1*02:01-DPB1*09:01	FQASDEIKQTFSINEV	0.16573419	0.00117696
HLA-DPA1*02:01-DPB1*09:01	ASASEPEYMEDVRRQH	0.046072546	0.03225086
HLA-DPA1*02:01-DPB1*09:01	APQLLIVLLGLSALLQ	0.14286307	0.0036894376
HLA-DPA1*02:01-DPB1*09:01	EVENQILTRDAKGISQ	0.10780371	0.025451276
HLA-DPA1*02:01-DPB1*09:01	YKVNPDTGYINYDQLE	0.13389704	0.060133822
HLA-DPA1*02:01-DPB1*09:01	TWTDEGSVSERMLRSQ	0.04368818	0.012601162
HLA-DPA1*02:01-DPB1*09:01	RLEKAKNAVVKIPEET	0.33819294	0.08428036
HLA-DPA1*02:01-DPB1*09:01	FPNGTEVPNTRSRGHH	0.012311356	0.13195361
HLA-DPA1*02:01-DPB1*09:01	NLKKKFSCCVLVFLLF	0.28028947	0.0018050622
HLA-DPA1*02:01-DPB1*09:01	QQTLYDTAYLTLYNIS	0.27643642	0.006473399
HLA-DPA1*02:01-DPB1*09:01	PQRSLLLLQLLLLVAA	0.12416528	0.0046227984
HLA-DPA1*02:01-DPB1*09:01	PCPRACKELVPSALTI	0.33616287	0.0013876373
HLA-DPA1*02:01-DPB1*09:01	KPTTRPTPKPTPIPTP	0.088431016	0.10467106
HLA-DPA1*02:01-DPB1*09:01	VAELVSSLLGLWLLLC	0.063379385	0.0010433613
HLA-DPA1*02:01-DPB1*09:01	PIPGTIEMLHPWNNEG	0.0700891	0.040023774
HLA-DPA1*02:01-DPB1*09:01	LKLKNFKEEIRAHRDL	0.24122266	0.1731533
HLA-DPA1*02:01-DPB1*09:01	TRVGLALSLFCLLLCI	0.11253781	0.0027130886
HLA-DPA1*02:01-DPB1*09:01	YLKVDAQFGGIDQRKI	0.16894081	0.004843762
HLA-DPA1*02:01-DPB1*09:01	TAAAASHPTHYDALIL	0.09087055	0.00859982
HLA-DPA1*02:01-DPB1*09:01	GLFVFSLTAFNNLENL	0.38667014	0.003793363
HLA-DPA1*02:01-DPB1*09:01	EALKDAQEKLELAEKK	0.24571185	0.049742304
HLA-DPA1*02:01-DPB1*09:01	EISESVSLGMGTILES	0.148384	0.00096075266
HLA-DPA1*02:01-DPB1*09:01	KPLGLNDTIVSAGEYT	0.17002259	0.012067003
HLA-DPA1*02:01-DPB1*09:01	IWSHQMYYMFGFLFLV	0.12488827	0.0013122809
HLA-DPA1*02:01-DPB1*09:01	CINISHHYCNISDHVG	0.032439582	0.016513038
HLA-DPA1*02:01-DPB1*09:01	GNSSVGKTSFLFRYAD	0.1754885	0.003507597
HLA-DPA1*02:01-DPB1*09:01	LKPSWFDFGFAILGFA	0.23940755	0.0029433076
HLA-DPA1*02:01-DPB1*09:01	TRYKCSVCPDYDLCSV	0.0670769	0.0010003374
HLA-DPA1*02:01-DPB1*09:01	LKNSAKVMVTNVTSLL	0.3975014	0.0047262497
HLA-DPA1*02:01-DPB1*09:01	ADASAPATCAEMRCEF	0.015853064	0.0031798654
HLA-DPA1*02:01-DPB1*09:01	CGCLPNPGTFEECHRK	0.01804186	0.0033063474
HLA-DPA1*02:01-DPB1*09:01	LLLLVPLLLLMCHCGK	0.16970067	0.003804373
HLA-DPA1*02:01-DPB1*09:01	EALPGDNVGFNVKNVS	0.09255047	0.120872125
HLA-DPA1*02:01-DPB1*09:01	QIIGTYAQTEMGHGTH	0.06381711	0.32597685
HLA-DPA1*02:01-DPB1*09:01	PPVSTISCSYESASRS	0.12174358	0.010127174
HLA-DPA1*02:01-DPB1*09:01	LLLLGLLLVLLPGAQG	0.035583317	0.0032664794
HLA-DPA1*02:01-DPB1*09:01	LVLGLVSCTFFLAVNG	0.16187158	0.0033124953
HLA-DPA1*02:01-DPB1*09:01	GRRFDNFSSLSIQWES	0.34987164	0.004742459
HLA-DPA1*02:01-DPB1*09:01	YSNYLQSIEDIKLKLT	0.3882084	0.0031380455
HLA-DPA1*02:01-DPB1*09:01	FPPNYDQSKFEEHVES	0.02784751	0.13558814
HLA-DPA1*02:01-DPB1*09:01	GACLFTCYDLLRPDVV	0.17920604	0.0009857991
HLA-DPA1*02:01-DPB1*09:01	WFKILLFYVIFYGCLA	0.07350286	0.0004711728
HLA-DPA1*02:01-DPB1*09:01	IKYGYQPRRNFWPARL	0.1586206	0.042086266
HLA-DPA1*02:01-DPB1*09:01	VSSLQPIRHDLQPDPG	0.027629733	0.104777515
HLA-DPA1*02:01-DPB1*09:01	VAGAAKLVVAVAVFLL	0.2371942	0.0064323815
HLA-DPA1*02:01-DPB1*09:01	LEGHAAFSSRHFREPG	0.058191534	0.12301556
HLA-DPA1*02:01-DPB1*09:01	RWSTTAGFLKQNTAGS	0.16196026	0.007814296
HLA-DPA1*02:01-DPB1*09:01	GSSDEELSGDQEASGG	0.002275597	0.0021264423
HLA-DPA1*02:01-DPB1*09:01	CAGCLSENPRNGEDQI	0.006692885	0.00051404175
HLA-DPA1*02:01-DPB1*09:01	ETLFLPENQFSWHIAC	0.11279052	0.0019015573
HLA-DPA1*02:01-DPB1*09:01	IYPEEMIQTGISAIDG	0.11995673	0.00454887
HLA-DPA1*02:01-DPB1*09:01	SGQLGLRMESKTEKWM	0.120433	0.02110069
HLA-DPA1*02:01-DPB1*09:01	ESCDSALRAYVKDHYS	0.19457951	0.015495655
HLA-DPA1*02:01-DPB1*09:01	PKPATPSTDSTTTTTR	0.0035199965	0.112037346
HLA-DPA1*02:01-DPB1*09:01	MSTKKNVFIIGATNRP	0.3294415	0.3192121
HLA-DPA1*02:01-DPB1*09:01	GNYLETLPPELEGCQS	0.049479507	0.00085322745
HLA-DPA1*02:01-DPB1*09:01	EDMIPTVGFNMRKITK	0.2839623	0.024533127
HLA-DPA1*02:01-DPB1*09:01	YDGDVQSDSVAQGYGS	0.011765225	0.114082836
HLA-DPA1*02:01-DPB1*09:01	THNGESVSYLFSHVPL	0.20966652	0.018280644
HLA-DPA1*02:01-DPB1*09:01	PNGNEDTTADFFLTTM	0.12538084	0.0013606263
HLA-DPA1*02:01-DPB1*09:01	ELHRAMNLHVGNLRLL	0.31692955	0.03583473
HLA-DPA1*02:01-DPB1*09:01	LKAVVLTLALVAVAGA	0.35517228	0.005838547
HLA-DPA1*02:01-DPB1*09:01	ESSDQVREHTSHLEAE	0.048777875	0.1532478
HLA-DPA1*02:01-DPB1*09:01	NVTLYYEALCGGCRAF	0.10068711	0.0022722825
HLA-DPA1*02:01-DPB1*09:01	GMTPSKGVLFYGPPGC	0.03627608	0.00058372633
HLA-DPA1*02:01-DPB1*09:01	HPNLTSMTFRGSVTIS	0.21099128	0.013889404
HLA-DPA1*02:01-DPB1*09:01	GTEVHTDTNKIEEFLE	0.043659903	0.020070776
HLA-DPA1*02:01-DPB1*09:01	KQHVKETKLKLEDRSV	0.14709654	0.036571126
HLA-DPA1*02:01-DPB1*09:01	ISLEIMTLQPRCEDVE	0.1170231	0.014819804
HLA-DPA1*02:01-DPB1*09:01	VIVLGTGLTECILSGI	0.0885649	0.0011613441
HLA-DPA1*02:01-DPB1*09:01	SAFTDMFKILTYSCCS	0.21528704	0.00043534714
HLA-DPA1*02:01-DPB1*09:01	FVTRVTTPAQRGKVPP	0.1719795	0.98168594
HLA-DPA1*02:01-DPB1*09:01	LDLSDLEAEKLVMFQR	0.21831354	0.005148033
HLA-DPA1*02:01-DPB1*09:01	PSHQLDHSKLLGYLKH	0.21684863	0.0129077835
HLA-DPA1*02:01-DPB1*09:01	IQGQNKEMLAAACQMF	0.28584793	0.005370955
HLA-DPA1*02:01-DPB1*09:01	PLMMSEEGFENEESDY	0.025414165	0.0030248025
HLA-DPA1*02:01-DPB1*09:01	VFIGANPLAVDLLEKM	0.4261903	0.0046652686
HLA-DPA1*02:01-DPB1*09:01	PAPGRPPSVSALDGDP	0.027507566	0.012923917
HLA-DPA1*02:01-DPB1*09:01	QGYLQEAYLWTKQVLT	0.23868127	0.0035172044
HLA-DPA1*02:01-DPB1*09:01	MEARLAERKFMNPFNM	0.16116072	0.049430214
HLA-DPA1*02:01-DPB1*09:01	SPSTPPTPSPSCCHPR	0.0041366317	0.07048582
HLA-DPA1*02:01-DPB1*09:01	LESFLYGLHALFKGDF	0.26944122	0.008443947
HLA-DPA1*02:01-DPB1*09:01	VKADLGKIVLTNPVCT	0.2768446	0.0034822735
HLA-DPA1*02:01-DPB1*09:01	IKNIYKRMTGSEFDFE	0.1447931	0.0153745515
HLA-DPA1*02:01-DPB1*09:01	MLAFGSLIASMWILFG	0.09923418	0.0017439702
HLA-DPA1*02:01-DPB1*09:01	KPHCVCQDPVTCPPTK	0.00979258	0.026650708
HLA-DPA1*02:01-DPB1*09:01	DLIESASLVASGKAEL	0.4068352	0.008310009
HLA-DPA1*02:01-DPB1*09:01	GVRPFGVSLLICGWNE	0.26887575	0.00080803706
HLA-DPA1*02:01-DPB1*09:01	MDAYMKGAPEAIAGLC	0.39581713	0.0015117892
HLA-DPA1*02:01-DPB1*09:01	MVLMAPRTLLLLLSGA	0.2736057	0.006705071
HLA-DPA1*02:01-DPB1*09:01	QSEAGSHTLQGMNGCD	0.007248056	0.0014838042
HLA-DPA1*02:01-DPB1*09:01	AGRGRGQWLQVLGGGF	0.10798479	0.009727244
HLA-DPA1*02:01-DPB1*09:01	HQNLTSYSQLLQVVMA	0.31004292	0.005513483
HLA-DPA1*02:01-DPB1*09:01	PPSHKTVVNGKECINF	0.11697864	0.018098662
HLA-DPA1*02:01-DPB1*09:01	TAPVLDIAWCPHNDNV	0.039777435	0.010212921
HLA-DPA1*02:01-DPB1*09:01	GKTGSGKSATANTILG	0.14958932	0.009959461
HLA-DPA1*02:01-DPB1*09:01	AGAIGQKLPPFSYAYT	0.20701535	0.010975999
HLA-DPA1*02:01-DPB1*09:01	WCPHNDNVIASGSEDC	0.01284029	0.0012536111
HLA-DPA1*02:01-DPB1*09:01	FSLKAPGAASGTSTTT	0.1291002	0.028046453
HLA-DPA1*02:01-DPB1*09:01	AAEDRLASTGSGQSFL	0.07522794	0.022289503
HLA-DPA1*02:01-DPB1*09:01	LKGVLKVGQEIEVRPG	0.21336201	0.078792915
HLA-DPA1*02:01-DPB1*09:01	LPPFSYAYTELEAIMY	0.35317412	0.020126533
HLA-DPA1*02:01-DPB1*09:01	RASIRIQWTKLKTHPI	0.3480794	0.075444385
HLA-DPA1*02:01-DPB1*09:01	AFAKRQQQLTAMKVLQ	0.509377	0.39017516
HLA-DPA1*02:01-DPB1*09:01	FFGGGGRMQRERRGKN	0.031478204	0.0024343163
HLA-DPA1*02:01-DPB1*09:01	EILERTGVSVEIPPSD	0.23092626	0.48833427
HLA-DPA1*02:01-DPB1*09:01	DPQFKWYNSIGKLLKE	0.49750862	0.14184126
HLA-DPA1*02:01-DPB1*09:01	GGARGHALYVEPHGHG	0.07568753	0.52753294
HLA-DPA1*02:01-DPB1*09:01	GYLQEEKQKCYNDLLA	0.08440553	0.001069466
HLA-DPA1*02:01-DPB1*09:01	ICKLPGRVMGIRVLRL	0.4760694	0.0022341842
HLA-DPA1*02:01-DPB1*09:01	GFMIGYLGYCKGVEPK	0.16450611	0.004292494
HLA-DPA1*02:01-DPB1*09:01	RDALEQEVIELRRKHE	0.10858605	0.09355603
HLA-DPA1*02:01-DPB1*09:01	GHTAPVLDIAWCPHND	0.026292896	0.03206011
HLA-DPA1*02:01-DPB1*09:01	PLCFNCPICDKIFPAT	0.08075825	0.00069996546
HLA-DPA1*02:01-DPB1*09:01	NGTEVPNTRSRGHHNC	0.016034095	0.0024609533
HLA-DPA1*02:01-DPB1*09:01	NIYKRTCSVWALLRAG	0.49247584	0.0015982784
HLA-DPA1*02:01-DPB1*09:01	CTLSNPLFNTTSSIIL	0.19743255	0.0011484687
HLA-DPA1*02:01-DPB1*09:01	NTIVVSLQSKLASMSN	0.36541384	0.006683515
HLA-DPA1*02:01-DPB1*09:01	EEARKAHQLWLSVEAL	0.4969092	0.2288001
HLA-DPA1*02:01-DPB1*09:01	RGQNAPAASGARKRHG	0.08710734	0.14031547
HLA-DPA1*02:01-DPB1*09:01	PLSCLTEKEDSPSEST	0.026234271	0.0023374483
HLA-DPA1*02:01-DPB1*09:01	LLLLLLAVAVRESWQT	0.1386388	0.0024313284
HLA-DPA1*02:01-DPB1*09:01	DDPEKKKLQNQLQGAI	0.1668815	0.020119384
HLA-DPA1*02:01-DPB1*09:01	EDIAKRTCEEHQLCVV	0.091310725	0.0460062
HLA-DPA1*02:01-DPB1*09:01	CSKNPCHNGGLCEEIS	0.021514107	0.0014173007
HLA-DPA1*02:01-DPB1*09:01	RFLLAVDVSASMNQRV	0.26061973	0.0016717404
HLA-DPA1*02:01-DPB1*09:01	SLQYIERDGTESYLTV	0.1401054	0.005264529
HLA-DPA1*02:01-DPB1*09:01	MCEARHKIQAKYLDQM	0.2562855	0.0022730182
HLA-DPA1*02:01-DPB1*09:01	WLLGAVLLMDASARPA	0.16676755	0.008936108
HLA-DPA1*02:01-DPB1*09:01	QIVLLGLVTAALWAGL	0.13984697	0.00097070384
HLA-DPA1*02:01-DPB1*09:01	GQSLKFGKGGQAHRCC	0.09507657	0.006333516
HLA-DPA1*02:01-DPB1*09:01	THTWRSQNDTVTPDVW	0.01318668	0.07293613
HLA-DPA1*02:01-DPB1*09:01	CTGSWAQSVLTQPPSV	0.09340857	0.00046871114
HLA-DPA1*02:01-DPB1*09:01	MDASARPANHSSTRER	0.01380522	0.004146534
HLA-DPA1*02:01-DPB1*09:01	MAAPSGGWNGVGASLW	0.010763292	0.0024275694
HLA-DPA1*02:01-DPB1*09:01	NTVTLRVIFTSGDMGV	0.1029669	0.0011745968
HLA-DPA1*02:01-DPB1*09:01	IGVFTRIDDPETKRQN	0.054622326	0.55834746
HLA-DPA1*02:01-DPB1*09:01	VPVLGFFIIAVLMSAQ	0.1743208	0.002084095
HLA-DPA1*02:01-DPB1*09:01	ISDHEATLRCWALGFY	0.083495155	0.019299656
HLA-DPA1*02:01-DPB1*09:01	IVASGTVIGVVIYTGK	0.27438363	0.1818766
HLA-DPA1*02:01-DPB1*09:01	ETAEGVALTVTGVAQV	0.10517905	0.0018263131
HLA-DPA1*02:01-DPB1*09:01	LDTDHSCQVIVMGATN	0.043338846	0.0050155018
HLA-DPA1*02:01-DPB1*09:01	MTSDRRQWCAIAVLVG	0.4228233	0.009332439
HLA-DPA1*02:01-DPB1*09:01	TGLPWSLYNTFVIEEK	0.27828008	0.04957506
HLA-DPA1*02:01-DPB1*09:01	QRAARADSHSLACWGK	0.12944344	0.08387766
HLA-DPA1*02:01-DPB1*09:01	VSVCGLYTYGKPVPGH	0.06376129	0.0012529609
HLA-DPA1*02:01-DPB1*09:01	MFPFYSCWRTGLLLLL	0.1914342	0.000458855
HLA-DPA1*02:01-DPB1*09:01	GCGKKCNGHGVCNNNQ	0.005915587	0.0038728174
HLA-DPA1*02:01-DPB1*09:01	KTFFCPNDTYNDMATL	0.08931648	0.00173466
HLA-DPA1*02:01-DPB1*09:01	LKKKFSCCVLVFLLFA	0.25877956	0.0020498547
HLA-DPA1*02:01-DPB1*09:01	SMGMLEARIRILTNNS	0.1834355	0.006906168
HLA-DPA1*02:01-DPB1*09:01	ALPSYEEAVYGSSGHC	0.04304243	0.0039914628
HLA-DPA1*02:01-DPB1*09:01	WYSLSYIPYARDAVIK	0.35221606	0.16489029
HLA-DPA1*02:01-DPB1*09:01	SRLRLSQAQGNLSVLE	0.400979	0.12736237
HLA-DPA1*02:01-DPB1*09:01	VFPNGTEVPNTRSRGH	0.020297833	0.011896685
HLA-DPA1*02:01-DPB1*09:01	GYLGYCKGVEPKTECE	0.08031584	0.0020207516
HLA-DPA1*02:01-DPB1*09:01	EQLKIWMGKMQKKAVA	0.23343697	0.06795768
HLA-DPA1*02:01-DPB1*09:01	DLQLQAAVEVAGDLEV	0.20350403	0.0026871762
HLA-DPA1*02:01-DPB1*09:01	TPCMSPLPHDSPLIEK	0.09660044	0.0015459567
HLA-DPA1*02:01-DPB1*09:01	MGIIIVGGVIWKTIGW	0.15540333	0.0020232685
HLA-DPA1*02:01-DPB1*09:01	CLALLCLGGADKRLRD	0.1746038	0.0006425772
HLA-DPA1*02:01-DPB1*09:01	GMLEARIRILTNNSQT	0.10349356	0.029986784
HLA-DPA1*02:01-DPB1*09:01	GPLIGLAPCCLWLLGA	0.15606068	0.0007911573
HLA-DPA1*02:01-DPB1*09:01	QTNVSVAIFMLDTVTL	0.26741895	0.0011566053
HLA-DPA1*02:01-DPB1*09:01	TVGPGERRIGPGEPLE	0.06927681	0.021582784
HLA-DPA1*02:01-DPB1*09:01	FKQKQSVNKGKQGKEQ	0.0941849	0.01005326
HLA-DPA1*02:01-DPB1*09:01	TDGKGVVGGVMIVTPN	0.16820683	0.06309925
HLA-DPA1*02:01-DPB1*09:01	LFSQVDEKRKKRDIPD	0.03340331	0.0047193393
HLA-DPA1*02:01-DPB1*09:01	GAFGFQLKEVPAGKHI	0.23242691	0.04621982
HLA-DPA1*02:01-DPB1*09:01	TKPQPPARPPPPVLPA	0.046728767	0.10262735
HLA-DPA1*02:01-DPB1*09:01	TLFTAKFPLYMVFHII	0.28871062	0.0025094363
HLA-DPA1*02:01-DPB1*09:01	VVYPFDWQYINPVAHM	0.14119479	0.0548744
HLA-DPA1*02:01-DPB1*09:01	LTPVPASENPFREKKF	0.05648651	0.04844861
HLA-DPA1*02:01-DPB1*09:01	IYEYSGNMTCTWNAGK	0.043327853	0.0028507616
HLA-DPA1*02:01-DPB1*09:01	STATSGFAGAIGQKLP	0.17322625	0.0037740688
HLA-DPA1*02:01-DPB1*09:01	QLERLMQEQLPDLHSH	0.07926703	0.5078009
HLA-DPA1*02:01-DPB1*09:01	TEMAASSQGNFEGNFE	0.0095397495	0.0028489728
HLA-DPA1*02:01-DPB1*09:01	MNPNTNDLFNAVGDGI	0.058016237	0.0020496633
HLA-DPA1*02:01-DPB1*09:01	MLSVRVAAAVVRALPR	0.64476675	0.7568078
HLA-DPA1*02:01-DPB1*09:01	GKGGCKIKEIRESTGA	0.10385808	0.0041927923
HLA-DPA1*02:01-DPB1*09:01	MIVLFLLLVLVVIVVC	0.049797155	0.00078000117
HLA-DPA1*02:01-DPB1*09:01	PPSPLSGEFLDTKDRQ	0.08985277	0.11663391
HLA-DPA1*02:01-DPB1*09:01	ASGILLLLWLIAPSRA	0.19160093	0.00199212
HLA-DPA1*02:01-DPB1*09:01	DGSTCSFFIYLSEVEN	0.14802621	0.00049751735
HLA-DPA1*02:01-DPB1*09:01	KGKMRNRRRIQRRGPC	0.14247496	0.08927454
HLA-DPA1*02:01-DPB1*09:01	CKGVEPKTECERLAGT	0.08194991	0.0018625993
HLA-DPA1*02:01-DPB1*09:01	LHALFYLFWLLVGGLS	0.08515734	0.0023199155
HLA-DPA1*02:01-DPB1*09:01	FVKKPDDGKMKGLAFI	0.20049736	0.0017172748
HLA-DPA1*02:01-DPB1*09:01	TIPSRDNNKCYAKIIC	0.083827764	0.006079865
HLA-DPA1*02:01-DPB1*09:01	SLTRTHVDFEHPHHLV	0.08214462	0.014906133
HLA-DPA1*02:01-DPB1*09:01	VNVSMVEVTDFPFNTS	0.023448339	0.0014897787
HLA-DPA1*02:01-DPB1*09:01	GAVGLCFYLGTTFAAA	0.2169979	0.000479598
HLA-DPA1*02:01-DPB1*09:01	LVVALLVIFQVCLCQD	0.01903956	0.00059840106
HLA-DPA1*02:01-DPB1*09:01	APRTVLLLLSGALALT	0.336208	0.015658498
HLA-DPA1*02:01-DPB1*09:01	KPKEPITDVSVIIKSL	0.38943046	0.019877532
HLA-DPA1*02:01-DPB1*09:01	YFFLSAFVDTAQRKEP	0.3696663	0.032082647
HLA-DPA1*02:01-DPB1*09:01	FLKFDGEPCDLSLNIT	0.22572689	0.0015216356
HLA-DPA1*02:01-DPB1*09:01	VKYEAAGTLVTLSSAP	0.43754837	0.21836905
HLA-DPA1*02:01-DPB1*09:01	DVNTPDLMAPVSAKKE	0.18519264	0.005107489
HLA-DPA1*02:01-DPB1*09:01	SFVGLKAIKNKIANIS	0.25755784	0.032848142
HLA-DPA1*02:01-DPB1*09:01	GFMIGYLGYCKGVEPK	0.16450611	0.004292494
HLA-DPA1*02:01-DPB1*09:01	IGFLTRTVLENSTSYE	0.10362459	0.051081687
HLA-DPA1*02:01-DPB1*09:01	AKKQLLCGAAIGTHED	0.41045657	0.014367007
HLA-DPA1*02:01-DPB1*09:01	NASWWVMSNKTRDELE	0.088597536	0.008506934
HLA-DPA1*02:01-DPB1*09:01	TPPASEGSAESMGPDS	0.0030220882	0.017826762
HLA-DPA1*02:01-DPB1*09:01	TLMCDESGSRWTLHLS	0.021571394	0.00054875045
HLA-DPA1*02:01-DPB1*09:01	QALTEVYAKANSFTVS	0.35915047	0.021500245
HLA-DPA1*02:01-DPB1*09:01	NLKKKFSCCVLVFLLF	0.28028947	0.0018050622
HLA-DPA1*02:01-DPB1*09:01	CILVVAANDGPMPQTR	0.072954535	0.0011508118
HLA-DPA1*02:01-DPB1*09:01	PAVGTVGMDMDEDDDF	0.0017972772	0.0098457085
HLA-DPA1*02:01-DPB1*09:01	GQAMLAKASISTENFR	0.3386748	0.14407167
HLA-DPA1*02:01-DPB1*09:01	YGLHQDFPSVVLVGLG	0.28697595	0.008267232
HLA-DPA1*02:01-DPB1*09:01	SPEDCDFKKDGLVKRC	0.09346386	0.0021623913
HLA-DPA1*02:01-DPB1*09:01	VFRAHGHCLHEIFLLR	0.17476459	0.0035063692
HLA-DPA1*02:01-DPB1*09:01	NLFFFVLGSLIFCFGI	0.034552958	0.0008995896
HLA-DPA1*02:01-DPB1*09:01	ILGKCFDSPWTTRALS	0.20953888	0.0014330096
HLA-DPA1*02:01-DPB1*09:01	GVSHPLSISIFHYGTS	0.23110768	0.079781964
HLA-DPA1*02:01-DPB1*09:01	IQDSRTLPFKTHPSQA	0.08606989	0.150656
HLA-DPA1*02:01-DPB1*09:01	ERCPKAVEPLWVEGAG	0.323308	0.022597358
HLA-DPA1*02:01-DPB1*09:01	SPNPEDGIVRAHMEDS	0.009037378	0.030033123
HLA-DPA1*02:01-DPB1*09:01	GFDLAHAVGNVELYLH	0.18906279	0.011788328
HLA-DPA1*02:01-DPB1*09:01	VLKEAYSHNLWDGARK	0.12624863	0.14098307
HLA-DPA1*02:01-DPB1*09:01	DRVTLEVGKVIQQGRQ	0.17631382	0.05403878
HLA-DPA1*02:01-DPB1*09:01	KQDNGYKVYWDNGAQI	0.11934854	0.017678734
HLA-DPA1*02:01-DPB1*09:01	TSFWAYKIYYVYGFMM	0.20973907	0.0014544626
HLA-DPA1*02:01-DPB1*09:01	CVFPNGTEVPNTRSRG	0.011935886	0.0038457387
HLA-DPA1*02:01-DPB1*09:01	LDPEAPWPPAPRARAC	0.018174613	0.0036848248
HLA-DPA1*02:01-DPB1*09:01	LSFFLTPPCARWAQLS	0.16030946	0.0015218025
HLA-DPA1*02:01-DPB1*09:01	GIQPVEDKGACRLPLC	0.055396657	0.0013055481
HLA-DPA1*02:01-DPB1*09:01	RLDWSTLVPLRLRHRQ	0.3297596	0.085626155
HLA-DPA1*02:01-DPB1*09:01	GDQYALKMRFVDHVFD	0.15468726	0.47176322
HLA-DPA1*02:01-DPB1*09:01	YAQRKWYTMLANEKAP	0.2843986	0.9905511
HLA-DPA1*02:01-DPB1*09:01	PGSGGWEEAPRAAAAL	0.031192362	0.0044343458
HLA-DPA1*02:01-DPB1*09:01	ALQFGYCLLVGTFPFN	0.19789346	0.0008559809
HLA-DPA1*02:01-DPB1*09:01	DLLLARFGLIQSMKEL	0.29038763	0.025538463
HLA-DPA1*02:01-DPB1*09:01	QNKEMLAAACQMFLGK	0.43658057	0.01238249
HLA-DPA1*02:01-DPB1*09:01	NLTLHQSAQLSVLLTV	0.2885112	0.00126481
HLA-DPA1*02:01-DPB1*09:01	QGKSTMDSFTLIMQTY	0.36524937	0.0012517754
HLA-DPA1*02:01-DPB1*09:01	SGLAQPEHGPNTDLLG	0.0056877816	0.009065673
HLA-DPA1*02:01-DPB1*09:01	GGDTATCCAKWNTEDK	0.006313322	0.0034672306
HLA-DPA1*02:01-DPB1*09:01	TLTDGKTYDAFVSYLK	0.4073438	0.052430533
HLA-DPA1*02:01-DPB1*09:01	TFVSIFSLYSVHLLLK	0.3526233	0.0035008818
HLA-DPA1*02:01-DPB1*09:01	EAVVEYVFSGSRLKLY	0.4362451	0.010109773
HLA-DPA1*02:01-DPB1*09:01	LLVYSQEETESLNASI	0.08057096	0.0011131752
HLA-DPA1*02:01-DPB1*09:01	LRPKALTQVLSQANTG	0.3179417	0.782359
HLA-DPA1*02:01-DPB1*09:01	RKVNLGVGAYRTDDCH	0.19321817	0.1688876
HLA-DPA1*02:01-DPB1*09:01	VGHHDNPVFEMEFLPA	0.09775799	0.040599518
HLA-DPA1*02:01-DPB1*09:01	HAMTFTAVSEKDDQDG	0.10063984	0.19639131
HLA-DPA1*02:01-DPB1*09:01	HFPDMEIFLRRFANEY	0.18968269	0.006557256
HLA-DPA1*02:01-DPB1*09:01	TITIFITLFLLSVCYS	0.065292455	0.00084843533
HLA-DPA1*02:01-DPB1*09:01	KMVLQLSKEPSARLLK	0.36573258	0.036746126
HLA-DPA1*02:01-DPB1*09:01	WALVAVLLADLLALSD	0.21155594	0.0012920806
HLA-DPA1*02:01-DPB1*09:01	QFCGPHIDVISMGMLT	0.12503554	0.0006804044
HLA-DPA1*02:01-DPB1*09:01	ATGTDQVVGLGLVAVS	0.12970953	0.002042119
HLA-DPA1*02:01-DPB1*09:01	SLHRPALEDLLLGSEA	0.1293565	0.008326824
HLA-DPA1*02:01-DPB1*09:01	ENFTFFIHNPKRQDLE	0.18350045	0.17909881
HLA-DPA1*02:01-DPB1*09:01	DKIDGYECACEPGYTG	0.010471809	0.011659024
HLA-DPA1*02:01-DPB1*09:01	TALPEGLGPYCAETHR	0.026253948	0.020768812
HLA-DPA1*02:01-DPB1*09:01	MNKSATSSSPGSPLHS	0.10541234	0.0128542185
HLA-DPA1*02:01-DPB1*09:01	LTLALVAVAGARAEVS	0.3569126	0.0125964135
HLA-DPA1*02:01-DPB1*09:01	GVKFFCTTSIPKCYRA	0.38066417	0.003654594
HLA-DPA1*02:01-DPB1*09:01	KKFSCCVLVFLLFAVI	0.103994824	0.002373181
HLA-DPA1*02:01-DPB1*09:01	NHILGILGSPSQEDLN	0.08428717	0.004834415
HLA-DPA1*02:01-DPB1*09:01	PNGTEVPNTRSRGHHN	0.022083385	0.0057616723
HLA-DPA1*02:01-DPB1*09:01	LIDIFQKYSDVIAGQF	0.36682546	0.009620612
HLA-DPA1*02:01-DPB1*09:01	YQRCMMAQYNRHDSPE	0.05818185	0.0091370465
HLA-DPA1*02:01-DPB1*09:01	FEKVCSNDNKTFDSSC	0.06254909	0.0012749175
HLA-DPA1*02:01-DPB1*09:01	DVLSDYDASYNTQDHL	0.011137176	0.031563543
HLA-DPA1*02:01-DPB1*09:01	IIGGGDTATCCAKWNT	0.016629217	0.0012410493
HLA-DPA1*02:01-DPB1*09:01	CYLHTNVALVAPLLRL	0.4609598	0.0006973362
HLA-DPA1*02:01-DPB1*09:01	AGGPPARRGGAGAGGG	0.035598848	0.035831135
HLA-DPA1*02:01-DPB1*09:01	MRFVDHVFDEQVIDSL	0.15725361	0.024495894
HLA-DPA1*02:01-DPB1*09:01	VKIQGQNKEMLAAACQ	0.2622227	0.0042676907
HLA-DPA1*02:01-DPB1*09:01	ELVHDHLKDLWNDGRI	0.04150711	0.00356147
HLA-DPA1*02:01-DPB1*09:01	PKTECERLAGTESPVR	0.14811772	0.004282237
HLA-DPA1*02:01-DPB1*09:01	NKAWVESREKQAKGDT	0.10112593	0.032087795
HLA-DPA1*02:01-DPB1*09:01	SMTIEDEYSGPKLEDG	0.035753928	0.0014214003
HLA-DPA1*02:01-DPB1*09:01	LQNITRGSIVVEWTNN	0.10797895	0.02901442
HLA-DPA1*02:01-DPB1*09:01	DKDEKKKGEDEDKGPP	0.0024206475	0.011444692
HLA-DPA1*02:01-DPB1*09:01	HFLDGRDINGRMRAIL	0.07179913	0.0014646603
HLA-DPA1*02:01-DPB1*09:01	KDNTTVTRLLNINPNK	0.27894554	0.18493459
HLA-DPA1*02:01-DPB1*09:01	LFVFCGLLTCCYCCCC	0.01718759	0.000630676
HLA-DPA1*02:01-DPB1*09:01	SMQGLCKFGFYEVFKV	0.29953015	0.0006272768
HLA-DPA1*02:01-DPB1*09:01	LLLLQLLLLVAAPGST	0.07206794	0.0016155333
HLA-DPA1*02:01-DPB1*09:01	SDLFSPKDAVAITKQF	0.25444496	0.025679912
HLA-DPA1*02:01-DPB1*09:01	CVFPNGTEVPNTRSRG	0.011935886	0.0038457387
HLA-DPA1*02:01-DPB1*09:01	FFLIGFMIGYLGYCKG	0.17062545	0.0022360964
HLA-DPA1*02:01-DPB1*09:01	ACINISHHYCNISDHV	0.08174195	0.0057353573
HLA-DPA1*02:01-DPB1*09:01	DRCGHQENVEDQNEQC	0.0006920569	0.0022173817
HLA-DPA1*02:01-DPB1*09:01	MLEDFSHELESTQSRL	0.083250426	0.0028970987
HLA-DPA1*02:01-DPB1*09:01	EEGLAEETLKAARHLD	0.16456212	0.016992759
HLA-DPA1*02:01-DPB1*09:01	FTGPECQFPASSPCLG	0.011533273	0.0026385006
HLA-DPA1*02:01-DPB1*09:01	SLGRPRGHLGSLSLSP	0.19477913	0.010373393
HLA-DPA1*02:01-DPB1*09:01	NLLQAAGNVGQASGEL	0.07548598	0.0073474934
HLA-DPA1*02:01-DPB1*09:01	TSSLRQRPEPQVTGTV	0.05232595	0.08019905
HLA-DPA1*02:01-DPB1*09:01	STSLRALDFSGNALGH	0.18823238	0.12733598
HLA-DPA1*02:01-DPB1*09:01	ITIFITLFLLSVCYSA	0.047426086	0.0008607126
HLA-DPA1*02:01-DPB1*09:01	VPSALTIFLLVHVQPG	0.19435257	0.066348955
HLA-DPA1*02:01-DPB1*09:01	CERLAGTESPVREEPG	0.10584484	0.012516491
HLA-DPA1*02:01-DPB1*09:01	PPCLPPRDSLNQSLSQ	0.05132446	0.0009781129
HLA-DPA1*02:01-DPB1*09:01	TVTFFKVKWIFSSVVD	0.39580572	0.017175445
HLA-DPA1*02:01-DPB1*09:01	LLLLMCHCGKGAKGFT	0.09451813	0.0011054254
HLA-DPA1*02:01-DPB1*09:01	GDCGPQDDDTESCLCP	0.00070002914	0.0012921842
HLA-DPA1*02:01-DPB1*09:01	TSSVCIVAEIIKKVER	0.37272012	0.0018509312
HLA-DPA1*02:01-DPB1*09:01	RASNDPDRNHLTRAPR	0.015502458	0.00774048
HLA-DPA1*02:01-DPB1*09:01	ILSVMLIFAFFQELVI	0.14918114	0.00082123454
HLA-DPA1*02:01-DPB1*09:01	MRFVVALVLLNVAAAG	0.16848786	0.003034728
HLA-DPA1*02:01-DPB1*09:01	FHRFDKFNSKYNPVGA	0.1955041	0.047257327
HLA-DPA1*02:01-DPB1*09:01	CMAFAGLTADARIVIN	0.16572572	0.0007605191
HLA-DPA1*02:01-DPB1*09:01	SAGTDTNPIFLFNKEM	0.097052164	0.006244817
HLA-DPA1*02:01-DPB1*09:01	MKTSSAETPTIPLGSA	0.1378111	0.0026904244
HLA-DPA1*02:01-DPB1*09:01	VILCIVTVCVTIVCTY	0.04310463	0.00078984536
HLA-DPA1*02:01-DPB1*09:01	RSSLFQTDLKLKGSGL	0.2517678	0.0037951712
HLA-DPA1*02:01-DPB1*09:01	FPNGTEVPNTRSRGHH	0.012311356	0.13195361
HLA-DPA1*02:01-DPB1*09:01	PRWSALDGVVYYNSIV	0.22506683	0.0011339404
HLA-DPA1*02:01-DPB1*09:01	VLSPDMPRTTNESLLT	0.07471745	0.007244722
HLA-DPA1*02:01-DPB1*09:01	NGTEVPNTRSRGHHNC	0.016034095	0.0024609533
HLA-DPA1*02:01-DPB1*09:01	LSWRSTGGILDVYIFL	0.19258083	0.0011200974
HLA-DPA1*02:01-DPB1*09:01	RRGGDGQINEQVEKLR	0.06101028	0.12601656
HLA-DPA1*02:01-DPB1*09:01	FLDGYVPTENLRFRDA	0.111937016	0.11928292
HLA-DPA1*02:01-DPB1*09:01	MASPGCLWLLAVALLP	0.17875306	0.00054565456
HLA-DPA1*02:01-DPB1*09:01	ISLLFLFSSAYSRGVF	0.24724859	0.0029369507
HLA-DPA1*02:01-DPB1*09:01	AANTDMATSEALKISR	0.38630635	0.014400719
HLA-DPA1*02:01-DPB1*09:01	LSVMLIFAFFQELVIA	0.19786444	0.0008729553
HLA-DPA1*02:01-DPB1*09:01	GLARIADPEHDHTGFL	0.02370251	0.42950717
HLA-DPA1*02:01-DPB1*09:01	EGGKRKKQKQREESKK	0.03216391	0.006272033
HLA-DPA1*02:01-DPB1*09:01	EETVTSSPGTPASPCS	0.0070171086	0.0030472167
HLA-DPA1*02:01-DPB1*09:01	GTEVPNTRSRGHHNCS	0.01443514	0.0032518562
HLA-DPA1*02:01-DPB1*09:01	LSLDSTQNNQKKVLAK	0.07093131	0.002111284
HLA-DPA1*02:01-DPB1*09:01	GPTGPPTAGPSTATTV	0.0018322017	0.03399671
HLA-DPA1*02:01-DPB1*09:01	ARSPGRAYALLLLLIC	0.13996823	0.0027617256
HLA-DPA1*02:01-DPB1*09:01	MPPESQRKILMTLTVK	0.36829698	0.3247069
HLA-DPA1*02:01-DPB1*09:01	RPCVLTNCRDDMTCVK	0.026321517	0.0044327485
HLA-DPA1*02:01-DPB1*09:01	PFLPVLPILSIFVNVY	0.3018658	0.0033486094
HLA-DPA1*02:01-DPB1*09:01	VVCVSVTVFVWSCCHQ	0.06591681	0.0012950659
HLA-DPA1*02:01-DPB1*09:01	GPCGWILVAFSFLFTV	0.04091705	0.0027584988
HLA-DPA1*02:01-DPB1*09:01	TDSSCLESHSSLSDSE	0.008916948	0.0021944845
HLA-DPA1*02:01-DPB1*09:01	ITKGFSEDRLLIAGTN	0.2882672	0.18480656
HLA-DPA1*02:01-DPB1*09:01	EKRKPTVTPTVNRENK	0.20393059	0.27422652
HLA-DPA1*02:01-DPB1*09:01	SVDRWGKCCLPWALGC	0.12675038	0.0004573247
HLA-DPA1*02:01-DPB1*09:01	LKPLGLNDTIVSAGEY	0.1421838	0.0064863013
HLA-DPA1*02:01-DPB1*09:01	GHAPGAVPNLAGLQQA	0.018312223	0.010470878
HLA-DPA1*02:01-DPB1*09:01	PRAFCLADSDEESSSA	0.05444085	0.009916588
HLA-DPA1*02:01-DPB1*09:01	EALKYSMKTSSAETPT	0.29367653	0.24412629
HLA-DPA1*02:01-DPB1*09:01	AQYNRHDSPEDVKRRA	0.028954338	0.083356425
HLA-DPA1*02:01-DPB1*09:01	PAAGLFLLLLLGTWAP	0.061512955	0.0022881157
HLA-DPA1*02:01-DPB1*09:01	DICDHTLEQQQMQPLC	0.036287367	0.0015280017
HLA-DPA1*02:01-DPB1*09:01	EALPGDNVGFNVKNVS	0.09255047	0.120872125
HLA-DPA1*02:01-DPB1*09:01	LLACVHNYQPCVQRAE	0.0852581	0.004906313
HLA-DPA1*02:01-DPB1*09:01	DVELDCVQLDLQDLSK	0.09264008	0.0021544467
HLA-DPA1*02:01-DPB1*09:01	KVEQTAFSFLRDHLRC	0.31808838	0.005636733
HLA-DPA1*02:01-DPB1*09:01	IACLCCDARRQVRMQA	0.049796272	0.0005956353
HLA-DPA1*02:01-DPB1*09:01	LLVRPSRLSSSGTPML	0.26575863	0.027881121
HLA-DPA1*02:01-DPB1*09:01	KVYSANGFTTQTVGAS	0.21957351	0.004124784
HLA-DPA1*02:01-DPB1*09:01	GSVPPAMQWLCHPVGH	0.061062258	0.071433924
HLA-DPA1*02:01-DPB1*09:01	ERLFLPRVCGTTLHLL	0.24050765	0.0019296579
HLA-DPA1*02:01-DPB1*09:01	AAINGSCLGGGLEVAI	0.04170722	0.0005046541
HLA-DPA1*02:01-DPB1*09:01	NELIKVLSPKYLGSWA	0.34799808	0.0040801703
HLA-DPA1*02:01-DPB1*09:01	SEYESPFMGGARGHAL	0.060522176	0.0031717934
HLA-DPA1*02:01-DPB1*09:01	QLKNSAKVMVTNVTSL	0.42685464	0.008246381
HLA-DPA1*02:01-DPB1*09:01	CEDGPVFYPPPKKTKH	0.07208319	0.0052814176
HLA-DPA1*02:01-DPB1*09:01	GFTLPFYKRMLNKRPT	0.14951903	0.12698592
HLA-DPA1*02:01-DPB1*09:01	EWEAPQIANPRCESAP	0.010862052	0.008385478
HLA-DPA1*02:01-DPB1*09:01	GLAINLITYDDRFNLK	0.16698033	0.016753554
HLA-DPA1*02:01-DPB1*09:01	KQPLPSAPENNPEEEL	0.014891176	0.0812563
HLA-DPA1*02:01-DPB1*09:01	GNVGQASGELLQQIGE	0.08145986	0.006076797
HLA-DPA1*02:01-DPB1*09:01	DVSLARELLQLADALG	0.17125553	0.011977413
HLA-DPA1*02:01-DPB1*09:01	DAFLSQRKCEPKGPLI	0.07630293	0.0017186096
HLA-DPA1*02:01-DPB1*09:01	MRFVVALVLLNVAAAG	0.16848786	0.003034728
HLA-DPA1*02:01-DPB1*09:01	GQTIPVFAFLGAMVVL	0.25923732	0.0023492926
HLA-DPA1*02:01-DPB1*09:01	FLCKGSSYMISVNMHC	0.3404416	0.0017811849
HLA-DPA1*02:01-DPB1*09:01	DKKEVTIVVLGNKCDL	0.2707467	0.026213368
HLA-DPA1*02:01-DPB1*09:01	CLGSFILVIFYFQSML	0.0862653	0.00059706555
HLA-DPA1*02:01-DPB1*09:01	LAERKFMNPFNMPNLY	0.29514265	0.24339159
HLA-DPA1*02:01-DPB1*09:01	TTASKISALEGLLKPQ	0.37505358	0.024669692
HLA-DPA1*02:01-DPB1*09:01	TRYKCSVCPDYDLCSV	0.0670769	0.0010003374
HLA-DPA1*02:01-DPB1*09:01	TPDFTSLDVLTFAGSG	0.1664681	0.00965413
HLA-DPA1*02:01-DPB1*09:01	DSKVSLGIAGILIVLS	0.4145874	0.0052235336
HLA-DPA1*02:01-DPB1*09:01	VLLMDASARPANHSST	0.07966196	0.005122968
HLA-DPA1*02:01-DPB1*09:01	EGIGGLCRGDLSLSLA	0.16064283	0.004485068
HLA-DPA1*02:01-DPB1*09:01	ICAVPAESHIYREGCA	0.054431017	0.005702255
HLA-DPA1*02:01-DPB1*09:01	DYVERGQEHVKTALEN	0.08520882	0.37262446
HLA-DPA1*02:01-DPB1*09:01	VYIKNFGEDMDDERLK	0.10723651	0.07940076
HLA-DPA1*02:01-DPB1*09:01	PGTFEECHRKCKELFP	0.022299653	0.0010604586
HLA-DPA1*02:01-DPB1*09:01	FCPDCSHAPLWLMYLA	0.09554946	0.00084450206
HLA-DPA1*02:01-DPB1*09:01	MTTLEKVINETWAWKN	0.21376036	0.0013945999
HLA-DPA1*02:01-DPB1*09:01	PVLRNFTFAVSWRTEK	0.47631347	0.18939537
HLA-DPA1*02:01-DPB1*09:01	NEDIAKRTCEEHQLCV	0.05110631	0.0037644655
HLA-DPA1*02:01-DPB1*09:01	GFEVLGAAELEAVREA	0.32800427	0.02622101
HLA-DPA1*02:01-DPB1*09:01	FQGEDRKFAPQIRVNL	0.30683076	0.24607143
HLA-DPA1*02:01-DPB1*09:01	SEEWMHVLEDIAKFFK	0.26171094	0.003557314
HLA-DPA1*02:01-DPB1*09:01	TTRKLEDHCFYHGTVR	0.12948115	0.2561234
HLA-DPA1*02:01-DPB1*09:01	MYPQNPDHVLDQDGEF	0.0032254374	0.018531749
HLA-DPA1*02:01-DPB1*09:01	HKFNEFIQNELQEASQ	0.20522957	0.013409493
HLA-DPA1*02:01-DPB1*09:01	NLTAAAAETYANISWE	0.18344569	0.0032058991
HLA-DPA1*02:01-DPB1*09:01	FCFGPGNVVSQSSLTP	0.03414447	0.00093578565
HLA-DPA1*02:01-DPB1*09:01	QTVCLDDTTVKFEIWD	0.063240714	0.0003138756
HLA-DPA1*02:01-DPB1*09:01	IPDATPLLDASSLEYL	0.17815675	0.011015555
HLA-DPA1*02:01-DPB1*09:01	TFYVYFSLLLIQLVLS	0.09850894	0.001233765
HLA-DPA1*02:01-DPB1*09:01	SAEDFEKLTLNKGGNC	0.13174973	0.002797498
HLA-DPA1*02:01-DPB1*09:01	KCVFLKNTEVSSMECE	0.2390879	0.00076177967
HLA-DPA1*02:01-DPB1*09:01	ASDCASFFSPGIWMGL	0.10619095	0.00027251654
HLA-DPA1*02:01-DPB1*09:01	VQKGECHVNFVRKEQC	0.048671268	0.0150291305
HLA-DPA1*02:01-DPB1*09:01	LFYSADAVCFDVDSTV	0.07537138	0.0008399521
HLA-DPA1*02:01-DPB1*09:01	PALTVHVTQPKDGGFC	0.13557608	0.003033898
HLA-DPA1*02:01-DPB1*09:01	YTDVMCNPFYNPGDRI	0.029382337	0.0005451079
HLA-DPA1*02:01-DPB1*09:01	HVPPSSAVSGVKEWFG	0.11388056	0.10836307
HLA-DPA1*02:01-DPB1*09:01	SLPSKKDQEEGVMEKL	0.1310174	0.010197516
HLA-DPA1*02:01-DPB1*09:01	QRFEVNGIPEERKLTE	0.1790076	0.073620066
HLA-DPA1*02:01-DPB1*09:01	FGPNQRPAPCYDPCEA	0.0036082338	0.0036570076
HLA-DPA1*02:01-DPB1*09:01	LGVGASIKDPKDLKFI	0.17089193	0.0066209272
HLA-DPA1*02:01-DPB1*09:01	SVFASEFEEDVGLLNK	0.18173593	0.0054782643
HLA-DPA1*02:01-DPB1*09:01	MKELLTENHQLKEAMK	0.17710659	0.0067561665
HLA-DPA1*02:01-DPB1*09:01	APQLLIVLLGLSALLQ	0.14286307	0.0036894376
HLA-DPA1*02:01-DPB1*09:01	IHLNVGGKRFSTSRQT	0.2314588	0.065071926
HLA-DPA1*02:01-DPB1*09:01	SIASVISGINEKLFFS	0.33832023	0.003950944
HLA-DPA1*02:01-DPB1*09:01	SHHYCNISDHVGDPSN	0.007072554	0.0021792597
HLA-DPA1*02:01-DPB1*09:01	SSPRWTRLPTRWRPSK	0.2736996	0.085530594
HLA-DPA1*02:01-DPB1*09:01	EEYDVIVLGTGLTECI	0.10407269	0.000373493
HLA-DPA1*02:01-DPB1*09:01	YCKVVLATSLIWVLLD	0.39094627	0.00062259723
HLA-DPA1*02:01-DPB1*09:01	KRHTRDSEAQRLPDSF	0.14081624	0.023514483
HLA-DPA1*02:01-DPB1*09:01	PAGEPEPEWDNENDIV	0.001622615	0.017855696
HLA-DPA1*02:01-DPB1*09:01	IAILFAVLLVVLILFL	0.035740554	0.0014530371
HLA-DPA1*02:01-DPB1*09:01	NKPLDISSDPLNQSHP	0.092161536	0.07092475
HLA-DPA1*02:01-DPB1*09:01	ICFLMAVNVIGQRMNF	0.21934284	0.0004932345
HLA-DPA1*02:01-DPB1*09:01	VVRTWRLNERHYGGLT	0.13011895	0.16207722
HLA-DPA1*02:01-DPB1*09:01	WLFPGLWLLVLSGPGG	0.04722123	0.003739201
HLA-DPA1*02:01-DPB1*09:01	ILFAVLLVVLILFLVL	0.02579227	0.0016909264
HLA-DPA1*02:01-DPB1*09:01	EKEKDSVPTAVTIPVA	0.32340387	0.01044222
HLA-DPA1*02:01-DPB1*09:01	EAVSFQHFIKTRSLIS	0.3946661	0.011519715
HLA-DPA1*02:01-DPB1*09:01	VGSYSVCKRCIHKATN	0.12192264	0.0029615131
HLA-DPA1*02:01-DPB1*09:01	RRTQTVCNFTDGALVQ	0.07938956	0.0020030285
HLA-DPA1*02:01-DPB1*09:01	PPPPPPCPPPPPVSTI	0.0035869605	0.03013813
HLA-DPA1*02:01-DPB1*09:01	AGASRQENGASVILRD	0.18009567	0.19726701
HLA-DPA1*02:01-DPB1*09:01	KHPAVKEKGSTLDLSD	0.1586986	0.02736048
HLA-DPA1*02:01-DPB1*09:01	ELHLTANQLESIRSGM	0.17832336	0.0115701575
HLA-DPA1*02:01-DPB1*09:01	YVWQVTDMNRLHRFLC	0.18354641	0.00065826566
HLA-DPA1*02:01-DPB1*09:01	DKVSIVTPEDILRLSG	0.3746094	0.004362839
HLA-DPA1*02:01-DPB1*09:01	ECERLAGTESPVREEP	0.1344025	0.0044829343
HLA-DPA1*02:01-DPB1*09:01	DCFALSLLAVALGLGV	0.19213134	0.00049046526
HLA-DPA1*02:01-DPB1*09:01	PERLFLPRVCGTTLHL	0.1817709	0.0014302487
HLA-DPA1*02:01-DPB1*09:01	ITLCLILIITSSTKTI	0.25063068	0.00066126435
