# Supplementary material for: MHCII-peptide presentation: an assessment of the state-of-the-art prediction methods
Source: Front Immunol. 2024 Mar 12;15:1293706. doi: 10.3389/fimmu.2024.1293706 (PMC11027168; doi:10.3389/fimmu.2024.1293706)
Supplement: Supplementary file 2 [file DataSheet_2.zip › output/BERT/neg/16_HLA-DPA1_02_01_DPB1_10_01.csv]

allele	peptide	affinity_pred	mass_pred
HLA-DPA1*02:01-DPB1*10:01	TPTDDSNPWWAAFSRV	0.07607251	0.0028635315
HLA-DPA1*02:01-DPB1*10:01	ALQKAAEKGTHSGEFI	0.15433095	0.09885168
HLA-DPA1*02:01-DPB1*10:01	VQETVRVRKVDVSSVP	0.14830193	0.17021722
HLA-DPA1*02:01-DPB1*10:01	STTPYIDYTGAAYAQY	0.14910647	0.005070021
HLA-DPA1*02:01-DPB1*10:01	GKGKMRNRRRIQRRGP	0.2915743	0.040315382
HLA-DPA1*02:01-DPB1*10:01	DLSVTEAVVAGIAKAC	0.36320755	0.0017231547
HLA-DPA1*02:01-DPB1*10:01	KFAVYLPPKAETGKCP	0.15032712	0.04385744
HLA-DPA1*02:01-DPB1*10:01	RLCIRKFFPKRKCFVF	0.28430182	0.0012641231
HLA-DPA1*02:01-DPB1*10:01	TDSTGTHSLYTTYQDH	0.029716183	0.03595379
HLA-DPA1*02:01-DPB1*10:01	TVPMPMPMPMPSANTP	0.13147867	0.0049938876
HLA-DPA1*02:01-DPB1*10:01	PQRVAEAGGGQLGSTA	0.10094655	0.008830316
HLA-DPA1*02:01-DPB1*10:01	VSDLEKAAAQRKAKLD	0.20568666	0.14038248
HLA-DPA1*02:01-DPB1*10:01	YLLPRCTFTKEGCHKK	0.086398765	0.004727101
HLA-DPA1*02:01-DPB1*10:01	KLKYKAISEELDHALN	0.30642313	0.6246144
HLA-DPA1*02:01-DPB1*10:01	VGYSMVGCQRAMMANR	0.29597056	0.0048766867
HLA-DPA1*02:01-DPB1*10:01	RHLLATQQKAANRWKE	0.3552764	0.011150757
HLA-DPA1*02:01-DPB1*10:01	VKVKNLIESMQINGSV	0.5043557	0.00491476
HLA-DPA1*02:01-DPB1*10:01	IFMLAFFMAFIFNWLG	0.11945411	0.0017977471
HLA-DPA1*02:01-DPB1*10:01	EDHGCRKGWTWHSPSC	0.042614613	0.0020202224
HLA-DPA1*02:01-DPB1*10:01	QWQMSLGTSEDHQHFT	0.04678006	0.0028267954
HLA-DPA1*02:01-DPB1*10:01	VRPFGVSLLICGWNEG	0.25047225	0.0010953936
HLA-DPA1*02:01-DPB1*10:01	APQLLIVLLGLSALLQ	0.23552082	0.0032996554
HLA-DPA1*02:01-DPB1*10:01	DLSPDCLGHAGLVYEY	0.052362103	0.0014346077
HLA-DPA1*02:01-DPB1*10:01	TAPYKNVNVQNFHISW	0.24877734	0.0043664877
HLA-DPA1*02:01-DPB1*10:01	LRVFMNCQSKLSDMPL	0.32539433	0.0031885966
HLA-DPA1*02:01-DPB1*10:01	NLKKKFSCCVLVFLLF	0.3349618	0.0014704019
HLA-DPA1*02:01-DPB1*10:01	TDPSDDQPDLPELLHL	0.042392988	0.0041856705
HLA-DPA1*02:01-DPB1*10:01	MKRVNHKVPHVALQAL	0.43609554	0.2634475
HLA-DPA1*02:01-DPB1*10:01	AAAKGVLSEKLRSFSM	0.37960857	0.00735704
HLA-DPA1*02:01-DPB1*10:01	RTELDLRPQGLELFEN	0.1414644	0.005950216
HLA-DPA1*02:01-DPB1*10:01	ILGKCFDSPWTTRALS	0.24396968	0.0010960149
HLA-DPA1*02:01-DPB1*10:01	RVGLRVDTTYGVLLLL	0.32062432	0.002693112
HLA-DPA1*02:01-DPB1*10:01	FKKETEGDVTSVKDAK	0.11333012	0.031526245
HLA-DPA1*02:01-DPB1*10:01	VQLIIDTPTSPVTSGL	0.12628068	0.004791322
HLA-DPA1*02:01-DPB1*10:01	ELSEIPFGAFATCKVL	0.22096714	0.0064069605
HLA-DPA1*02:01-DPB1*10:01	RFDVHDVTLHADAIHR	0.20021218	0.052276783
HLA-DPA1*02:01-DPB1*10:01	LVHVQPGYITRPSLRS	0.22710353	0.016748467
HLA-DPA1*02:01-DPB1*10:01	GDGSIVYLDGDRTNSR	0.107188135	0.19732338
HLA-DPA1*02:01-DPB1*10:01	VYIIQSGCGEINDNLM	0.031803276	0.0014278567
HLA-DPA1*02:01-DPB1*10:01	LLLMCHCGKGAKGFTP	0.10049435	0.001370291
HLA-DPA1*02:01-DPB1*10:01	EMNGRVSQITQPGTSG	0.105761915	0.6064881
HLA-DPA1*02:01-DPB1*10:01	GLFVFSLTAFNNLENL	0.49821013	0.002728045
HLA-DPA1*02:01-DPB1*10:01	HMTHHPISDHEATLRC	0.054236718	0.6037014
HLA-DPA1*02:01-DPB1*10:01	KLWCSTTADYDRDHEW	0.085530795	0.0037854034
HLA-DPA1*02:01-DPB1*10:01	KNLGTALAELRTAAQK	0.45877486	0.17751548
HLA-DPA1*02:01-DPB1*10:01	SLLQFQFKYGVPTPTN	0.25192228	0.062128197
HLA-DPA1*02:01-DPB1*10:01	RKLAQLKSQGKGAGGE	0.120509304	0.009266108
HLA-DPA1*02:01-DPB1*10:01	DQNFDYMFKLLLIGNS	0.3042774	0.0022761947
HLA-DPA1*02:01-DPB1*10:01	ISGVPVLGFFIIAVLM	0.251478	0.0010716331
HLA-DPA1*02:01-DPB1*10:01	WAAMLGEDITDDDNLE	0.027119497	0.0030042396
HLA-DPA1*02:01-DPB1*10:01	IIGGGDTATCCAKWNT	0.019637834	0.0012392933
HLA-DPA1*02:01-DPB1*10:01	GLQACLLGLFALILSG	0.11652355	0.0010875706
HLA-DPA1*02:01-DPB1*10:01	QGDCVISKVLTFDLTK	0.27883312	0.0013220425
HLA-DPA1*02:01-DPB1*10:01	ICDGCNGPVVGTRYKC	0.027166901	0.0011304568
HLA-DPA1*02:01-DPB1*10:01	KSNTSPEELGPLANQL	0.12050164	0.0060854363
HLA-DPA1*02:01-DPB1*10:01	ARARRAQTAAMALLAG	0.6507141	0.9806962
HLA-DPA1*02:01-DPB1*10:01	PEVAEAGIGCPFAGVG	0.03338146	0.0018768342
HLA-DPA1*02:01-DPB1*10:01	TTESTGELLDPCGYIS	0.019344328	0.0013391199
HLA-DPA1*02:01-DPB1*10:01	NGQAACECLQACSSLY	0.08864042	0.0008615027
HLA-DPA1*02:01-DPB1*10:01	TAKDCLLVYSQEETES	0.117470615	0.0032109015
HLA-DPA1*02:01-DPB1*10:01	KARLKSKDVKLAEAHQ	0.4064425	0.49110723
HLA-DPA1*02:01-DPB1*10:01	GMCDFMNLSLADCLLV	0.27585223	0.00032123362
HLA-DPA1*02:01-DPB1*10:01	ELHALTAGLKAFTSWT	0.47973785	0.017841162
HLA-DPA1*02:01-DPB1*10:01	MSGGRAPAVLLGGVAS	0.27284777	0.12982944
HLA-DPA1*02:01-DPB1*10:01	LIFLTLSGIQGVPLSR	0.33482262	0.0029999097
HLA-DPA1*02:01-DPB1*10:01	FMIGYLGYCKGVEPKT	0.19229116	0.0018743977
HLA-DPA1*02:01-DPB1*10:01	TRLPALTVHVTQPKDG	0.2742419	0.06703692
HLA-DPA1*02:01-DPB1*10:01	VIEELLDGEEVSCLCF	0.06353115	0.00061471935
HLA-DPA1*02:01-DPB1*10:01	YKTKEIARTEEHQETQ	0.041271385	0.26323402
HLA-DPA1*02:01-DPB1*10:01	KDNPFSLGESFGSRWD	0.12515256	0.006396019
HLA-DPA1*02:01-DPB1*10:01	VILFACEVAAGIWGFV	0.1625825	0.00042734147
HLA-DPA1*02:01-DPB1*10:01	NHHLHLFKKWKPIMKG	0.31138533	0.0045796954
HLA-DPA1*02:01-DPB1*10:01	TIPHPNIEQTIHQVSL	0.102453776	0.0048608286
HLA-DPA1*02:01-DPB1*10:01	QLKDCSNLQDQADILY	0.1061073	0.0004147306
HLA-DPA1*02:01-DPB1*10:01	PDQGQQFAQMLVQDEE	0.09033541	0.004332888
HLA-DPA1*02:01-DPB1*10:01	VVAVAVFLLTFYVISQ	0.18997592	0.0012878634
HLA-DPA1*02:01-DPB1*10:01	QSSSSSHDDVGFVTAD	0.0075864173	0.0041607283
HLA-DPA1*02:01-DPB1*10:01	QGSKSLDNIWISKSLK	0.39213535	0.016878013
HLA-DPA1*02:01-DPB1*10:01	IVGVRYQCSLCPSYNI	0.1706582	0.026028324
HLA-DPA1*02:01-DPB1*10:01	SKTEKWMERIHLNVSE	0.36899808	0.18285999
HLA-DPA1*02:01-DPB1*10:01	KVRGSEIPKHMLADVF	0.30717233	0.014635779
HLA-DPA1*02:01-DPB1*10:01	KKGKKDRDMDELKKEV	0.08678123	0.010404171
HLA-DPA1*02:01-DPB1*10:01	SKGVLFYGPPGCGKTL	0.09011124	0.011743459
HLA-DPA1*02:01-DPB1*10:01	ACSGQGGKSGAVQKCS	0.021062793	0.0040665874
HLA-DPA1*02:01-DPB1*10:01	FAACSNFWLHYPSTSS	0.092405885	0.0008261055
HLA-DPA1*02:01-DPB1*10:01	SVLLSLAGDVLVSMYR	0.4447703	0.014130885
HLA-DPA1*02:01-DPB1*10:01	PPTKPQPPARPPPPVL	0.041891813	0.04564477
HLA-DPA1*02:01-DPB1*10:01	IQSGCGEINDNLMELL	0.047972087	0.0004997754
HLA-DPA1*02:01-DPB1*10:01	PNGNEDTTADFFLTTM	0.19361255	0.0012241577
HLA-DPA1*02:01-DPB1*10:01	GVCGFRISNPPILLVC	0.5540566	0.017988045
HLA-DPA1*02:01-DPB1*10:01	AKLPATEKPVLLSKDI	0.2847156	0.01491194
HLA-DPA1*02:01-DPB1*10:01	VLTLALVAVAGARAEV	0.49562255	0.0031778242
HLA-DPA1*02:01-DPB1*10:01	PEAPWPPAPRARACRV	0.10857567	0.0022987307
HLA-DPA1*02:01-DPB1*10:01	NVTLYYEALCGGCRAF	0.19754674	0.0019070677
HLA-DPA1*02:01-DPB1*10:01	NGNEDTTADFFLTTMP	0.23161943	0.00090863823
HLA-DPA1*02:01-DPB1*10:01	KWWNDLWLNEGFATFM	0.34484595	0.00046495575
HLA-DPA1*02:01-DPB1*10:01	FVKAGSDGAKIGNCPF	0.1316472	0.015460031
HLA-DPA1*02:01-DPB1*10:01	LSIKNLKRKHKRKKNK	0.28082225	0.0056722136
HLA-DPA1*02:01-DPB1*10:01	KLPDNEVHWDSIIIQA	0.25984946	0.0023351826
HLA-DPA1*02:01-DPB1*10:01	KRMAGTAFDFENMKRK	0.29920647	0.07882615
HLA-DPA1*02:01-DPB1*10:01	DCLVRSKGAVAIADAI	0.5892383	0.0017512444
HLA-DPA1*02:01-DPB1*10:01	FVRRCPKEVYPHVSTI	0.22147281	0.037040617
HLA-DPA1*02:01-DPB1*10:01	EAPAAGLFLLLLLGTW	0.123524785	0.0013744577
HLA-DPA1*02:01-DPB1*10:01	ACRDTEKVVWLFNTSI	0.29804575	0.00043227276
HLA-DPA1*02:01-DPB1*10:01	LYLHTSERMPRRAHSN	0.29859293	0.28058207
HLA-DPA1*02:01-DPB1*10:01	LALYLLGMLAFPLLAA	0.4230356	0.0026747873
HLA-DPA1*02:01-DPB1*10:01	GHAMATGLVLIGTGSS	0.20630224	0.004023274
HLA-DPA1*02:01-DPB1*10:01	KVCPMCSEQFPPDYDQ	0.03359263	0.0005660887
HLA-DPA1*02:01-DPB1*10:01	PLCFNCPICDKIFPAT	0.091399446	0.0007479676
HLA-DPA1*02:01-DPB1*10:01	NVKYMQLKVESFTIHN	0.47896022	0.0071845194
HLA-DPA1*02:01-DPB1*10:01	AEAGIGCPFAGVGCSF	0.024454033	0.0013873508
HLA-DPA1*02:01-DPB1*10:01	VSKTALLGLTKTLAIE	0.516689	0.009778136
HLA-DPA1*02:01-DPB1*10:01	PRPRSQNNIYSACPRR	0.22325857	0.0045272093
HLA-DPA1*02:01-DPB1*10:01	ILGKKDVMWIGFLTRT	0.36690345	0.005473458
HLA-DPA1*02:01-DPB1*10:01	KEKGSTLDLSDLEAEK	0.14015113	0.02915397
HLA-DPA1*02:01-DPB1*10:01	PPLPNQQFGVSLQHLQ	0.21308292	0.02574876
HLA-DPA1*02:01-DPB1*10:01	LLLEKKSAAYSQVLLR	0.5082485	0.08541127
HLA-DPA1*02:01-DPB1*10:01	ELLMVALTVRTWHWLM	0.36684176	0.0013195657
HLA-DPA1*02:01-DPB1*10:01	QFLIYQILRGLKYIHS	0.35676253	0.0020268082
HLA-DPA1*02:01-DPB1*10:01	LLYRTDFFPGLGWLLL	0.25752684	0.0018362955
HLA-DPA1*02:01-DPB1*10:01	EALPGDNVGFNVKNVS	0.10025604	0.075941324
HLA-DPA1*02:01-DPB1*10:01	SQPNLTVSWDPRISSE	0.13980629	0.0040909112
HLA-DPA1*02:01-DPB1*10:01	SCFSDRSPLFSETIHD	0.14285854	0.0010495719
HLA-DPA1*02:01-DPB1*10:01	DTIVSGTLPQRMASCL	0.3031266	0.0036358305
HLA-DPA1*02:01-DPB1*10:01	IPGSPPESMGRGRDWN	0.022850562	0.003325985
HLA-DPA1*02:01-DPB1*10:01	PIPDIHWGIRVLQPPP	0.18430743	0.005651695
HLA-DPA1*02:01-DPB1*10:01	DLGTKLQDPRIMTTLS	0.27322614	0.011588041
HLA-DPA1*02:01-DPB1*10:01	GWCHSLQRCTFQGDCV	0.04362	0.0008860088
HLA-DPA1*02:01-DPB1*10:01	GGCFTYTMSRINLRIR	0.50992185	0.008264348
HLA-DPA1*02:01-DPB1*10:01	KQYVMLHDMVATHSTV	0.38245767	0.0038811802
HLA-DPA1*02:01-DPB1*10:01	TLQRTDAPKTHMTHHA	0.19380371	0.32779193
HLA-DPA1*02:01-DPB1*10:01	HVQHEGLPQPLILRWE	0.18312238	0.046038624
HLA-DPA1*02:01-DPB1*10:01	ARACRVLPWALVAGLL	0.5321504	0.003100906
HLA-DPA1*02:01-DPB1*10:01	EEVEALIVKSPQKEWN	0.20262112	0.020783518
HLA-DPA1*02:01-DPB1*10:01	MRRCNSGSGPPPSLLL	0.03354027	0.0043178364
HLA-DPA1*02:01-DPB1*10:01	KKIFQEALVQITLPTV	0.5684604	0.014383453
HLA-DPA1*02:01-DPB1*10:01	ESLSPAFHLQLEESTG	0.21634592	0.019326663
HLA-DPA1*02:01-DPB1*10:01	VCGHTAPVLDIAWCPH	0.039373837	0.013007653
HLA-DPA1*02:01-DPB1*10:01	DDIYKDTEERLKQREE	0.057912163	0.008870561
HLA-DPA1*02:01-DPB1*10:01	FAGAIGQKLPPFSYAY	0.23580633	0.0035456368
HLA-DPA1*02:01-DPB1*10:01	HALYVEPHGHGPSLSV	0.08448795	0.0037665237
HLA-DPA1*02:01-DPB1*10:01	CLRLPGGSCMAVLTVT	0.15433985	0.0023543406
HLA-DPA1*02:01-DPB1*10:01	ESVSYTIRGPTQHELQ	0.1726283	0.02125867
HLA-DPA1*02:01-DPB1*10:01	RGVTEHYGINIDDIDL	0.05665602	0.013466169
HLA-DPA1*02:01-DPB1*10:01	GTRYKCSVCPDYDLCS	0.06775708	0.0024872874
HLA-DPA1*02:01-DPB1*10:01	PTVCGHTAPVLDIAWC	0.05030463	0.0007687624
HLA-DPA1*02:01-DPB1*10:01	SGFNIGSAGNSAQPTA	0.13906072	0.005060374
HLA-DPA1*02:01-DPB1*10:01	AVLLMDASARPANHSS	0.25136265	0.008122763
HLA-DPA1*02:01-DPB1*10:01	KGGVAGGSILKGVLKV	0.32755667	0.013554652
HLA-DPA1*02:01-DPB1*10:01	EPHGHGPSLSVQGLSR	0.10646983	0.057549715
HLA-DPA1*02:01-DPB1*10:01	SVSLAVAAIPEGLPIV	0.47265568	0.01584525
HLA-DPA1*02:01-DPB1*10:01	GYQRCMMAQYNRHDSP	0.19047348	0.0055355146
HLA-DPA1*02:01-DPB1*10:01	RGATRPNGPNTGNKIC	0.009770888	0.0019394159
HLA-DPA1*02:01-DPB1*10:01	SCGWTVISHEGSDIEM	0.04106183	0.00058024086
HLA-DPA1*02:01-DPB1*10:01	MLNGGQRIDYVLQEKP	0.0783833	0.028416514
HLA-DPA1*02:01-DPB1*10:01	GAGGGFGSPMDIFDMF	0.04509404	0.0041781384
HLA-DPA1*02:01-DPB1*10:01	LEQMVSEDVPLDHRVH	0.16244882	0.4749033
HLA-DPA1*02:01-DPB1*10:01	CHQRSKSDPSRLVRSP	0.25553533	0.0044109123
HLA-DPA1*02:01-DPB1*10:01	LVECPKCNIQYPATEH	0.021489842	0.0045712083
HLA-DPA1*02:01-DPB1*10:01	TKIKTADRQYMEGFND	0.23228446	0.032569606
HLA-DPA1*02:01-DPB1*10:01	AEWGDRSQLTTIVLAA	0.29812506	0.003952932
HLA-DPA1*02:01-DPB1*10:01	ESPVREEPGEDFPAAR	0.012031598	0.03305473
HLA-DPA1*02:01-DPB1*10:01	VCGHTAPVLDIAWCPH	0.039373837	0.013007653
HLA-DPA1*02:01-DPB1*10:01	RDEPPADGALKRAEEL	0.052440573	0.019028435
HLA-DPA1*02:01-DPB1*10:01	IKKCPICKADDICDHT	0.013933232	0.0025998119
HLA-DPA1*02:01-DPB1*10:01	GTEVPNTRSRGHHNCS	0.043205358	0.003432475
HLA-DPA1*02:01-DPB1*10:01	RAGNKNFHNFLYTPSS	0.32555568	0.08213827
HLA-DPA1*02:01-DPB1*10:01	QSKFEEHVESHWKVCP	0.13304716	0.0011949734
HLA-DPA1*02:01-DPB1*10:01	KMEESKAKFENLCKLM	0.24257834	0.0017005366
HLA-DPA1*02:01-DPB1*10:01	RDEYAFLQKKYPSLAN	0.29903087	0.05286937
HLA-DPA1*02:01-DPB1*10:01	SMSNDFKSVLEVRTEN	0.22961512	0.0035090998
HLA-DPA1*02:01-DPB1*10:01	FEEHVESHWKVCPMCS	0.060667124	0.00094596425
HLA-DPA1*02:01-DPB1*10:01	GTVLLVFSISLWIIAA	0.16178046	0.0010263673
HLA-DPA1*02:01-DPB1*10:01	TRERLLLASFKNEGAE	0.3781126	0.6732015
HLA-DPA1*02:01-DPB1*10:01	KHSGEVPAVEETVTSS	0.09722087	0.026279062
HLA-DPA1*02:01-DPB1*10:01	MEMQSRHGARTSDSDQ	0.16334264	0.010738305
HLA-DPA1*02:01-DPB1*10:01	EGQEPFLQWLMLLSNE	0.26111656	0.0011976399
HLA-DPA1*02:01-DPB1*10:01	GLLLLLLAVAVRESWQ	0.27581188	0.0022346003
HLA-DPA1*02:01-DPB1*10:01	ESIRAKCVQYLDRAEK	0.3011432	0.048658766
HLA-DPA1*02:01-DPB1*10:01	SSTSPNLQKAIDLASK	0.31149977	0.03353122
HLA-DPA1*02:01-DPB1*10:01	AVFSTALGIMCGAIGY	0.26621383	0.0010988081
HLA-DPA1*02:01-DPB1*10:01	VLEGIRICRQGFPNRV	0.11982477	0.8659598
HLA-DPA1*02:01-DPB1*10:01	LVLGLVSCTFFLAVNG	0.23076084	0.0027611519
HLA-DPA1*02:01-DPB1*10:01	AILFAVLLVVLILFLV	0.05898861	0.0014038433
HLA-DPA1*02:01-DPB1*10:01	MDGVLRKLAKVSHMTS	0.41044077	0.2328504
HLA-DPA1*02:01-DPB1*10:01	SYYLGLLRSKISELTT	0.30388293	0.003910015
HLA-DPA1*02:01-DPB1*10:01	FISLLWIIELNTNTGI	0.12201086	0.00041211495
HLA-DPA1*02:01-DPB1*10:01	PRTGSSKIFPGNWDNH	0.0650853	0.011787906
HLA-DPA1*02:01-DPB1*10:01	NMLGLGDMNADQLASK	0.19507608	0.04897458
HLA-DPA1*02:01-DPB1*10:01	GQRSERKKWIHCFEGV	0.19081064	0.019615933
HLA-DPA1*02:01-DPB1*10:01	YLRTPRTLVEQKQNPT	0.08418945	0.45643583
HLA-DPA1*02:01-DPB1*10:01	EVAIRNRTDLRFGLYY	0.26378477	0.0036736086
HLA-DPA1*02:01-DPB1*10:01	QIKQVVPEFVNASADA	0.40101805	0.4391881
HLA-DPA1*02:01-DPB1*10:01	LAPCCLWLLGAVLLMD	0.25001237	0.00045288316
HLA-DPA1*02:01-DPB1*10:01	TYFINCGDSRGLLCRN	0.0783399	0.000614948
HLA-DPA1*02:01-DPB1*10:01	GGWNGVGASLWAALLL	0.14606659	0.0011719599
HLA-DPA1*02:01-DPB1*10:01	DHIIVKEGNSALINCS	0.31056407	0.042362496
HLA-DPA1*02:01-DPB1*10:01	FKLNNKSEKDKKEKKP	0.049368825	0.0063784034
HLA-DPA1*02:01-DPB1*10:01	FLVFIILVITCSEATI	0.07775284	0.00051901455
HLA-DPA1*02:01-DPB1*10:01	FGENKMGQLGLGNQTD	0.041936982	0.15636852
HLA-DPA1*02:01-DPB1*10:01	MSHELGHVLGMPDVPF	0.17075656	0.001772025
HLA-DPA1*02:01-DPB1*10:01	SEFVHVVAISFTALIL	0.31881973	0.0028825556
HLA-DPA1*02:01-DPB1*10:01	VRELRDLYRQMDLQTP	0.09548445	0.0036995814
HLA-DPA1*02:01-DPB1*10:01	TRRVNMVDRKSASCGM	0.1415626	0.0010692582
HLA-DPA1*02:01-DPB1*10:01	KTGTRFERLLMRIGHQ	0.4047847	0.28457183
HLA-DPA1*02:01-DPB1*10:01	VNLFVSRDLGGSSAAT	0.2256711	0.0038303672
HLA-DPA1*02:01-DPB1*10:01	DRHVDLLEVAQETDGF	0.106002375	0.007773555
HLA-DPA1*02:01-DPB1*10:01	RCPSNHQMVGSGLLTC	0.07033821	0.0007118117
HLA-DPA1*02:01-DPB1*10:01	LRCWALSFYPAEITLT	0.47254792	0.003466194
HLA-DPA1*02:01-DPB1*10:01	RVHHAASGRVLEVYTT	0.26328564	0.033287458
HLA-DPA1*02:01-DPB1*10:01	GGGDTATCCAKWNTED	0.0073378365	0.0015077173
HLA-DPA1*02:01-DPB1*10:01	PKTECERLAGTESPVR	0.18678297	0.0045357095
HLA-DPA1*02:01-DPB1*10:01	WGPLIGLAPCCLWLLG	0.15298381	0.00058155897
HLA-DPA1*02:01-DPB1*10:01	ESNCFAFTESSHGSEE	0.093570605	0.0015122955
HLA-DPA1*02:01-DPB1*10:01	FWQDLGNLVADGCDFV	0.10947873	0.00067689037
HLA-DPA1*02:01-DPB1*10:01	CRRGTQIVLLGLVTAA	0.39040992	0.0006576036
HLA-DPA1*02:01-DPB1*10:01	VMSTYLVAFVVGEYDF	0.365329	0.0005309875
HLA-DPA1*02:01-DPB1*10:01	RKCNMRDAKCGKIQCQ	0.04204872	0.013088273
HLA-DPA1*02:01-DPB1*10:01	DRSSLLDDTTVTLSLC	0.2465923	0.0005748983
HLA-DPA1*02:01-DPB1*10:01	KAQAAPEKEAAAVAPP	0.1679699	0.15407977
HLA-DPA1*02:01-DPB1*10:01	VGCYVAGIIPLAVNFS	0.44825104	0.012941581
HLA-DPA1*02:01-DPB1*10:01	QEKEKYLNVSRWFCHI	0.36458403	0.0013049884
HLA-DPA1*02:01-DPB1*10:01	TGEENGVEAEEWGKFL	0.07857518	0.0031567528
HLA-DPA1*02:01-DPB1*10:01	FFVLYFLLACWTYGIS	0.10674535	0.00035393584
HLA-DPA1*02:01-DPB1*10:01	FLPVLLAALLGVERAS	0.45120245	0.0022568307
HLA-DPA1*02:01-DPB1*10:01	LLNKEILRLQEENEKL	0.13728842	0.018122744
HLA-DPA1*02:01-DPB1*10:01	QAVLQQYQHLPSFRAI	0.3257698	0.0041751596
HLA-DPA1*02:01-DPB1*10:01	PRAPRGAPAAAAAAAP	0.33681053	0.536576
HLA-DPA1*02:01-DPB1*10:01	GYCKGVEPKTECERLA	0.048010956	0.004070032
HLA-DPA1*02:01-DPB1*10:01	KKKFSCCVLVFLLFAV	0.2500365	0.0016092239
HLA-DPA1*02:01-DPB1*10:01	PVLEVLPGGGWDNLRN	0.067330904	0.004044585
HLA-DPA1*02:01-DPB1*10:01	GKKMVHVQDFTAFWDK	0.3546906	0.12737633
HLA-DPA1*02:01-DPB1*10:01	GMLEARIRILTNNSQT	0.21919416	0.025530443
HLA-DPA1*02:01-DPB1*10:01	TLAEKFRPDMRMLSSP	0.31866127	0.0038605668
HLA-DPA1*02:01-DPB1*10:01	SKMLSGVGGFVLGLLF	0.45791492	0.071319066
HLA-DPA1*02:01-DPB1*10:01	PTCLEPPVLSIHPGAI	0.18534793	0.0010943109
HLA-DPA1*02:01-DPB1*10:01	FLVGSGGFGGKRTSDK	0.09224009	0.018114334
HLA-DPA1*02:01-DPB1*10:01	VFPNGTEVPNTRSRGH	0.050491553	0.010337557
HLA-DPA1*02:01-DPB1*10:01	IHTNLKKKFSCCVLVF	0.42421702	0.002514508
HLA-DPA1*02:01-DPB1*10:01	TPGFPSFNHTQFPPSR	0.07188528	0.018849112
HLA-DPA1*02:01-DPB1*10:01	VTVMEKCSDGWWRGSY	0.102985874	0.0004911927
HLA-DPA1*02:01-DPB1*10:01	SMLHPVMRRNPFGVDI	0.32754856	0.0011724639
HLA-DPA1*02:01-DPB1*10:01	LVLRKRRDSLSLSTQR	0.49005422	0.38251752
HLA-DPA1*02:01-DPB1*10:01	MPHHVEPLERLEKLLT	0.245981	0.025616828
HLA-DPA1*02:01-DPB1*10:01	YQELLTQEGQASFQGL	0.10701941	0.0036951837
HLA-DPA1*02:01-DPB1*10:01	EGQLGCKPEVTIECTG	0.005889316	0.005402385
HLA-DPA1*02:01-DPB1*10:01	VLEILDTAGTEQFASM	0.22280557	0.0042952974
HLA-DPA1*02:01-DPB1*10:01	SVINAMLWDKVLPSGI	0.24890968	0.0009946265
HLA-DPA1*02:01-DPB1*10:01	GEDNHWICKPWNLARS	0.15247749	0.0053329417
HLA-DPA1*02:01-DPB1*10:01	HNIIVNQLVFPDPEKP	0.13090163	0.09425201
HLA-DPA1*02:01-DPB1*10:01	SARPANHSSTRERVAN	0.11491401	0.009076072
HLA-DPA1*02:01-DPB1*10:01	KIPQTNVSVAIFMLDT	0.43375593	0.0033541322
HLA-DPA1*02:01-DPB1*10:01	CKILGSGISSSSVLHG	0.38936034	0.002429795
HLA-DPA1*02:01-DPB1*10:01	ILVAFSFLFTVITFPI	0.25820744	0.001480107
HLA-DPA1*02:01-DPB1*10:01	PPGPRGRQAPTSPPRM	0.10537294	0.013151355
HLA-DPA1*02:01-DPB1*10:01	TSNAYPNTPYISSASS	0.09162748	0.003419865
HLA-DPA1*02:01-DPB1*10:01	VGTYNTLLSRTDSCSS	0.111361094	0.001980606
HLA-DPA1*02:01-DPB1*10:01	IITTTRSHSNKLVTDC	0.18684176	0.0065986216
HLA-DPA1*02:01-DPB1*10:01	QGPPYPTYPGYPGYCQ	0.01150418	0.0020805933
HLA-DPA1*02:01-DPB1*10:01	NFARFCAHENCSADLQ	0.13183768	0.018145505
HLA-DPA1*02:01-DPB1*10:01	EGIVRLLDPQTNTEIA	0.14659473	0.66333616
HLA-DPA1*02:01-DPB1*10:01	ASENPFREKKFFCAIL	0.33071396	0.0014086743
HLA-DPA1*02:01-DPB1*10:01	LPRPPMLLALLLATLL	0.2623243	0.004745356
HLA-DPA1*02:01-DPB1*10:01	EMTDYFSRRLEPLGII	0.41693458	0.007149977
HLA-DPA1*02:01-DPB1*10:01	PVRFLLETVVRVYPAN	0.4264023	0.010524929
HLA-DPA1*02:01-DPB1*10:01	MTGLALLYSGVFVAFW	0.33150527	0.0011796494
HLA-DPA1*02:01-DPB1*10:01	VRALPRRAGLVSRNAL	0.43297157	0.911811
HLA-DPA1*02:01-DPB1*10:01	STSPSPGTAIFPRPEH	0.019090287	0.04039341
HLA-DPA1*02:01-DPB1*10:01	CAPHTVCPVGWGVRKK	0.15146555	0.0020068346
HLA-DPA1*02:01-DPB1*10:01	VTISGTPDAIIQCVKQ	0.1439089	0.003280837
HLA-DPA1*02:01-DPB1*10:01	PLASGILLLLWLIAPS	0.18250681	0.0017945748
HLA-DPA1*02:01-DPB1*10:01	KHAHLTDTEIMTLVDE	0.17669724	0.01146887
HLA-DPA1*02:01-DPB1*10:01	GKMRNRRRIQRRGPCI	0.31675592	0.0018798631
HLA-DPA1*02:01-DPB1*10:01	VSIDAHAEECFFERVT	0.1572601	0.0032866735
HLA-DPA1*02:01-DPB1*10:01	IPERPGWSGTPSPQGA	0.010749168	0.05334276
HLA-DPA1*02:01-DPB1*10:01	GYLGYCKGVEPKTECE	0.07370141	0.0019170993
HLA-DPA1*02:01-DPB1*10:01	GYWLGVSSFIYFLAYL	0.20638807	0.0021434908
HLA-DPA1*02:01-DPB1*10:01	GPATVSVAVLGDFGSS	0.1199014	0.035097033
HLA-DPA1*02:01-DPB1*10:01	KKFSCCVLVFLLFAVI	0.16176091	0.0017722826
HLA-DPA1*02:01-DPB1*10:01	TVDKDHLVVADVSDDD	0.09586612	0.17552301
HLA-DPA1*02:01-DPB1*10:01	NAEISVFEVNIRFVGG	0.27907526	0.010637704
HLA-DPA1*02:01-DPB1*10:01	CPPNLHKQDGYACNQN	0.02700955	0.019283962
HLA-DPA1*02:01-DPB1*10:01	HMTHHPISDHEATLRC	0.054236718	0.6037014
HLA-DPA1*02:01-DPB1*10:01	QGNFDLNSKSKLQENF	0.10289051	0.005705667
HLA-DPA1*02:01-DPB1*10:01	PLLLLMCHCGKGAKGF	0.1603995	0.00072489225
HLA-DPA1*02:01-DPB1*10:01	FTCPKCGTEVHSLQPL	0.11420732	0.0053097643
HLA-DPA1*02:01-DPB1*10:01	KVEEAKSSLAMNRSRG	0.43136495	0.51937044
HLA-DPA1*02:01-DPB1*10:01	QIGPLRSLPPNVNSSV	0.2869092	0.0778471
HLA-DPA1*02:01-DPB1*10:01	RAVSTCAHLFWSGRNT	0.17127103	0.0027730532
HLA-DPA1*02:01-DPB1*10:01	SMLIASNETWKKVECE	0.27431566	0.00050910364
HLA-DPA1*02:01-DPB1*10:01	VIGSGATAVVQAAYCA	0.2187385	0.0023401265
HLA-DPA1*02:01-DPB1*10:01	LAEFERRAEKNLLIMC	0.33946237	0.048555512
HLA-DPA1*02:01-DPB1*10:01	ESPVREEPGEDFPAAR	0.012031598	0.03305473
HLA-DPA1*02:01-DPB1*10:01	FWQDLGNLVADGCDFV	0.10947873	0.00067689037
HLA-DPA1*02:01-DPB1*10:01	ILGKKDVMWIGFLTRT	0.36690345	0.005473458
HLA-DPA1*02:01-DPB1*10:01	EKLRKEEQEQKAKKKQ	0.04562213	0.35620126
HLA-DPA1*02:01-DPB1*10:01	PEQRQQHEGAQGALDS	0.0462612	0.07653705
HLA-DPA1*02:01-DPB1*10:01	FPFYSCWRTGLLLLLL	0.24442983	0.0006379827
HLA-DPA1*02:01-DPB1*10:01	VRFDVHDVTLHADAIH	0.2056506	0.09820211
HLA-DPA1*02:01-DPB1*10:01	AWAALPLSRSLPPCSN	0.29244003	0.0013162489
HLA-DPA1*02:01-DPB1*10:01	ASEGSAESMGPDSRPD	0.0024379904	0.06118264
HLA-DPA1*02:01-DPB1*10:01	HKTYKKHRSSHAHTNN	0.19448638	0.1273347
HLA-DPA1*02:01-DPB1*10:01	CLFCCPPCPGKIASKL	0.048839234	0.0011615392
HLA-DPA1*02:01-DPB1*10:01	LQLAMAYSLSEMEAAG	0.40034696	0.005206491
HLA-DPA1*02:01-DPB1*10:01	GIANAQMDFQVEVTTE	0.05244799	0.0017156169
HLA-DPA1*02:01-DPB1*10:01	YKQIGIDPPRGVLMYG	0.1407627	0.0013014196
HLA-DPA1*02:01-DPB1*10:01	KGTGDWWLARSLVTGR	0.28395218	0.018574905
HLA-DPA1*02:01-DPB1*10:01	RITFKTKIYHPNIDEK	0.16226767	0.95013297
HLA-DPA1*02:01-DPB1*10:01	IVSAACGRNHTLALTE	0.14701487	0.0033569206
HLA-DPA1*02:01-DPB1*10:01	EEEEEEREKEEVEKQE	0.009344407	0.018676508
HLA-DPA1*02:01-DPB1*10:01	CLSVTCKSGDFSCGGR	0.022304632	0.0015985497
HLA-DPA1*02:01-DPB1*10:01	NGTEVPNTRSRGHHNC	0.055345718	0.0027726192
HLA-DPA1*02:01-DPB1*10:01	VDPCGDAQAAAEGAVL	0.042243566	0.0070332875
HLA-DPA1*02:01-DPB1*10:01	REGAKFPIKWTAPEAI	0.34496605	0.004106677
HLA-DPA1*02:01-DPB1*10:01	GMGVALRMYPLKPTWW	0.38370097	0.0050497735
HLA-DPA1*02:01-DPB1*10:01	DTTGIQEDADRRVSQN	0.0111397505	0.0047683804
HLA-DPA1*02:01-DPB1*10:01	QDPDAKVACETVAKTG	0.17938557	0.08849541
HLA-DPA1*02:01-DPB1*10:01	ARRQGHVNLPPLEFKP	0.21526738	0.2803263
HLA-DPA1*02:01-DPB1*10:01	ERILFIWAIRHPASGY	0.3644414	0.16850464
HLA-DPA1*02:01-DPB1*10:01	IEESMRMIKPREGEET	0.17515816	0.03843505
HLA-DPA1*02:01-DPB1*10:01	APMYGGFPVKLRTYLG	0.3146597	0.017734708
HLA-DPA1*02:01-DPB1*10:01	IQQLFTSPESSVTAAP	0.1493563	0.008894743
HLA-DPA1*02:01-DPB1*10:01	IILILVIGVAIISLII	0.097713396	0.0011033962
HLA-DPA1*02:01-DPB1*10:01	GSYGVPLWIIILAILF	0.17163114	0.0028393185
HLA-DPA1*02:01-DPB1*10:01	TLEVGKVIQQGRQSKG	0.19628616	0.039576244
HLA-DPA1*02:01-DPB1*10:01	HEAADQKRFSALLSDC	0.28471807	0.0013244003
HLA-DPA1*02:01-DPB1*10:01	KMPHGVVTANSWLPFG	0.27677357	0.019857023
HLA-DPA1*02:01-DPB1*10:01	APAPWPRHLLRCVLLL	0.30795592	0.0062542036
HLA-DPA1*02:01-DPB1*10:01	VFPNGTEVPNTRSRGH	0.050491553	0.010337557
HLA-DPA1*02:01-DPB1*10:01	IHSKMNTLANRFPAVN	0.40820536	0.81576836
HLA-DPA1*02:01-DPB1*10:01	APWPPAPRARACRVLP	0.20850204	0.020916294
HLA-DPA1*02:01-DPB1*10:01	RNLSFFLTPPCARWAQ	0.30557358	0.0049874512
HLA-DPA1*02:01-DPB1*10:01	YALKMRFVDHVFDEQV	0.27196252	0.15062514
HLA-DPA1*02:01-DPB1*10:01	VADVDMSRDSCIGVDD	0.012807869	0.001115554
HLA-DPA1*02:01-DPB1*10:01	LQEENRLLKQKVTHVE	0.04158501	0.12042101
HLA-DPA1*02:01-DPB1*10:01	EVAEAGIGCPFAGVGC	0.024724526	0.00059468235
HLA-DPA1*02:01-DPB1*10:01	DIKVKFSDPGQPMSFV	0.26080304	0.014987186
HLA-DPA1*02:01-DPB1*10:01	NLTLHQSAQLSVLLTV	0.3201933	0.0011349361
HLA-DPA1*02:01-DPB1*10:01	IKSQGKSTMDSFTLIM	0.36427844	0.0024255128
HLA-DPA1*02:01-DPB1*10:01	VLQDNLDKLQALANAL	0.3101681	0.005825455
HLA-DPA1*02:01-DPB1*10:01	NPNTNDLFNAVGDGIV	0.08271532	0.0046738693
HLA-DPA1*02:01-DPB1*10:01	TVLPGLDCTFSKGYQG	0.14288752	0.0011710858
HLA-DPA1*02:01-DPB1*10:01	YSVHLLLKTANEGGSL	0.22695227	0.022939604
HLA-DPA1*02:01-DPB1*10:01	QDGAFTKWRVENSWGE	0.066426806	0.015950622
HLA-DPA1*02:01-DPB1*10:01	VQSTLLLNNEGSLLAY	0.32068056	0.0012121005
HLA-DPA1*02:01-DPB1*10:01	FPFFDSAYQGFASGNL	0.18316047	0.0201118
HLA-DPA1*02:01-DPB1*10:01	KVLWPQLCEALNMKFK	0.3561514	0.00446565
HLA-DPA1*02:01-DPB1*10:01	YCDLLLARFGLIQSMK	0.42461732	0.0014749641
HLA-DPA1*02:01-DPB1*10:01	MAATGTAAAAATGRLL	0.23356317	0.020213636
HLA-DPA1*02:01-DPB1*10:01	AMLCILTVPAAMTSHD	0.444942	0.0025666642
HLA-DPA1*02:01-DPB1*10:01	KTDEQEVINFLLTTEI	0.28897086	0.0009784272
HLA-DPA1*02:01-DPB1*10:01	CWALVAVLLADLLALS	0.22353218	0.0006104357
HLA-DPA1*02:01-DPB1*10:01	RDAALSSHRHPGCAQR	0.13081592	0.015592018
HLA-DPA1*02:01-DPB1*10:01	TAICSDKTGTLTMNRM	0.1411601	0.003984034
HLA-DPA1*02:01-DPB1*10:01	FLKAVVLTLALVAVAG	0.42179614	0.00563882
HLA-DPA1*02:01-DPB1*10:01	STDGGSLATGGRDRSL	0.026255012	0.0030756886
HLA-DPA1*02:01-DPB1*10:01	YTIFRFFEQRNQRLRG	0.31997627	0.0075066695
HLA-DPA1*02:01-DPB1*10:01	DVKRLESTTRSPVFSH	0.35573155	0.02251182
HLA-DPA1*02:01-DPB1*10:01	SVFFQSLAVVEQEMKK	0.49024835	0.004131287
HLA-DPA1*02:01-DPB1*10:01	AMELDDLPKERLKELI	0.11880043	0.0014373778
HLA-DPA1*02:01-DPB1*10:01	FPNGTEVPNTRSRGHH	0.039572045	0.121309675
HLA-DPA1*02:01-DPB1*10:01	KPSDLGTKLQDPRIMT	0.08105626	0.041794203
HLA-DPA1*02:01-DPB1*10:01	CSIAVCQRIQCDIPFF	0.16878405	0.00047666993
HLA-DPA1*02:01-DPB1*10:01	FCLQELRRQFPGSHRV	0.26334006	0.0034833334
HLA-DPA1*02:01-DPB1*10:01	GDQYALKMRFVDHVFD	0.26453653	0.31238836
HLA-DPA1*02:01-DPB1*10:01	GITVCDSGRGSLVFGD	0.058020663	0.0006728643
HLA-DPA1*02:01-DPB1*10:01	SSMQQILPIVWNTLTE	0.31603718	0.0016996025
HLA-DPA1*02:01-DPB1*10:01	HIDDKIALLLDLLQNP	0.20246257	0.003740992
HLA-DPA1*02:01-DPB1*10:01	ACPLLANVTAASTPTQ	0.17607574	0.006484294
HLA-DPA1*02:01-DPB1*10:01	QFQFTAWPDHGVPEYP	0.043784164	0.01743406
HLA-DPA1*02:01-DPB1*10:01	KKIYEDGDDDMKRTIN	0.037957344	0.0035405688
HLA-DPA1*02:01-DPB1*10:01	MAGTFFIAFFLRKFKN	0.441195	0.023849087
HLA-DPA1*02:01-DPB1*10:01	GGFTAPVGGPDGTVPM	0.012376115	0.00453242
HLA-DPA1*02:01-DPB1*10:01	PSETNPYIFNGDFVDR	0.06449769	0.010690982
HLA-DPA1*02:01-DPB1*10:01	MLMLSATQVYTILTVQ	0.3738924	0.0008946311
HLA-DPA1*02:01-DPB1*10:01	IQEPPSRIVPTPTSPA	0.19077344	0.117689386
HLA-DPA1*02:01-DPB1*10:01	ELQGKYQKLAQEYSKL	0.3661485	0.4259894
HLA-DPA1*02:01-DPB1*10:01	EISCALAVSQEADKCP	0.12384709	0.0009126407
HLA-DPA1*02:01-DPB1*10:01	KLTKLTEKQAQYLGMS	0.35690063	0.007024982
HLA-DPA1*02:01-DPB1*10:01	FILSLILEYTWLEAVI	0.2757319	0.00032493222
HLA-DPA1*02:01-DPB1*10:01	ALTVTLMVLSSPLALA	0.516559	0.008509494
HLA-DPA1*02:01-DPB1*10:01	CVFPNGTEVPNTRSRG	0.028665183	0.0034619153
HLA-DPA1*02:01-DPB1*10:01	LKLTLDTIFVPNTGKK	0.34274313	0.038505428
HLA-DPA1*02:01-DPB1*10:01	VTRWVPDHMASHCYNC	0.12773572	0.011377807
HLA-DPA1*02:01-DPB1*10:01	AILFAVLLVVLILFLV	0.05898861	0.0014038433
HLA-DPA1*02:01-DPB1*10:01	GGYRCHCQAGYSGRNC	0.041846287	0.009157933
HLA-DPA1*02:01-DPB1*10:01	GKHFNSKLGLSDMNLY	0.26433548	0.064051926
HLA-DPA1*02:01-DPB1*10:01	RFCESCMAALLSSSSP	0.32928428	0.00080401916
HLA-DPA1*02:01-DPB1*10:01	PEELGPLANQLTSDYG	0.039914306	0.009746552
HLA-DPA1*02:01-DPB1*10:01	SSLRQRPEPQVTGTVG	0.11134639	0.14553335
HLA-DPA1*02:01-DPB1*10:01	VIVFFLIGFMIGYLGY	0.14319944	0.0018487142
HLA-DPA1*02:01-DPB1*10:01	LIGFMIGYLGYCKGVE	0.26649716	0.008900273
HLA-DPA1*02:01-DPB1*10:01	RKRKRMTDPTRRFFKV	0.36678874	0.0043130713
HLA-DPA1*02:01-DPB1*10:01	EQRQKPATETSMNTAS	0.18091302	0.017516969
HLA-DPA1*02:01-DPB1*10:01	ERSREKIQKHVSSTSS	0.17343137	0.018236022
HLA-DPA1*02:01-DPB1*10:01	TPGFPSFNHTQFPPSR	0.07188528	0.018849112
HLA-DPA1*02:01-DPB1*10:01	RFVVALVLLNVAAAGA	0.24799512	0.001795363
HLA-DPA1*02:01-DPB1*10:01	EEAAHDLALACKLDYD	0.22950254	0.08498503
HLA-DPA1*02:01-DPB1*10:01	LPGGSCMAVLTVTLMV	0.12358998	0.0009634701
HLA-DPA1*02:01-DPB1*10:01	ISGRSSPHSTYYMGQS	0.10922293	0.05086586
HLA-DPA1*02:01-DPB1*10:01	NGTEVPNTRSRGHHNC	0.055345718	0.0027726192
HLA-DPA1*02:01-DPB1*10:01	WFFSAAYYFGNWAFLG	0.23814055	0.0006676388
HLA-DPA1*02:01-DPB1*10:01	QIELGKCKAEHDQLLL	0.06643017	0.0034351759
HLA-DPA1*02:01-DPB1*10:01	LAVQWGAIGDVGILVE	0.082273096	0.002159463
HLA-DPA1*02:01-DPB1*10:01	FDIEIGVSDPEKVGDG	0.09133231	0.03574557
HLA-DPA1*02:01-DPB1*10:01	EQELGFAIQTCFISPY	0.31572074	0.0011686614
HLA-DPA1*02:01-DPB1*10:01	MGVRHPPCSHRLLAVC	0.2562795	0.003452558
HLA-DPA1*02:01-DPB1*10:01	PFSVREGINIFLDGYV	0.3793594	0.0042115822
HLA-DPA1*02:01-DPB1*10:01	ECTQNKDLANQVSVCL	0.11574137	0.0003078322
HLA-DPA1*02:01-DPB1*10:01	DDFCKQNSKASSDCCM	0.09699726	0.0010115256
HLA-DPA1*02:01-DPB1*10:01	GGAGGQSAAAAARRYS	0.23646015	0.23028465
HLA-DPA1*02:01-DPB1*10:01	PPPVSTISCSYESASR	0.15847114	0.013652762
HLA-DPA1*02:01-DPB1*10:01	IPGGHRCGCASHYTLD	0.0397733	0.5419671
HLA-DPA1*02:01-DPB1*10:01	MPMDCINIRTGQECRD	0.049407683	0.0018081298
HLA-DPA1*02:01-DPB1*10:01	LGKKDVMWIGFLTRTV	0.39726412	0.008125542
HLA-DPA1*02:01-DPB1*10:01	QEAQRWAVLVRGATVE	0.4690818	0.70731413
HLA-DPA1*02:01-DPB1*10:01	GILSVMLIFAFFQELV	0.19698004	0.0008447959
HLA-DPA1*02:01-DPB1*10:01	LLFISLLWIIELNTNT	0.11113867	0.000558965
HLA-DPA1*02:01-DPB1*10:01	ICSLTAYIVEGVGSEV	0.29173693	0.0004439732
HLA-DPA1*02:01-DPB1*10:01	VATRWYRAPEIMLNSK	0.62183124	0.88192606
HLA-DPA1*02:01-DPB1*10:01	SGEVELSPCTTTRNTV	0.0849149	0.0020201534
HLA-DPA1*02:01-DPB1*10:01	GTEVPNTRSRGHHNCS	0.043205358	0.003432475
HLA-DPA1*02:01-DPB1*10:01	SNHIPHGKEQIKRGGD	0.028773481	0.0058627166
HLA-DPA1*02:01-DPB1*10:01	SNGNKEGASGRPGSPK	0.023834791	0.04382235
HLA-DPA1*02:01-DPB1*10:01	IKMNESDIWFEEKLQE	0.20399843	0.0010281501
HLA-DPA1*02:01-DPB1*10:01	HHILHHHHHQNHHPHS	0.13820519	0.188513
HLA-DPA1*02:01-DPB1*10:01	TNGKFLIRARDNNGSY	0.2646096	0.3201151
HLA-DPA1*02:01-DPB1*10:01	EALPGDNVGFNVKNVS	0.10025604	0.075941324
HLA-DPA1*02:01-DPB1*10:01	DTPSSEDFRPNCSTLN	0.047447108	0.0051245773
HLA-DPA1*02:01-DPB1*10:01	VVCVSVTVFVWSCCHQ	0.12116842	0.001126978
HLA-DPA1*02:01-DPB1*10:01	LLFLVLSLVFICFYIK	0.14583753	0.0010461636
HLA-DPA1*02:01-DPB1*10:01	SGHCWGLRSTLASFAC	0.3753618	0.0008937506
HLA-DPA1*02:01-DPB1*10:01	WSASFTVTKGKSSTQE	0.25768754	0.0067747114
HLA-DPA1*02:01-DPB1*10:01	WGKCCLPWALGCRKKT	0.19194415	0.005028684
HLA-DPA1*02:01-DPB1*10:01	TQQEIIENLKPLLPAG	0.23912023	0.004890274
HLA-DPA1*02:01-DPB1*10:01	VYQLMRKCWEFQPSNR	0.13584572	0.018218447
HLA-DPA1*02:01-DPB1*10:01	PSDLGTKLQDPRIMTT	0.10649622	0.09427922
HLA-DPA1*02:01-DPB1*10:01	ICDHTLEQQQMQPLCF	0.084123254	0.0010579533
HLA-DPA1*02:01-DPB1*10:01	PVLGFFIIAVLMSAQE	0.3481391	0.00082105334
HLA-DPA1*02:01-DPB1*10:01	FFSWHTPLACEQATEC	0.11533507	0.0061424016
HLA-DPA1*02:01-DPB1*10:01	LPGDNVGFNVKNVSVK	0.14868678	0.57196474
HLA-DPA1*02:01-DPB1*10:01	NPVHHDVAVLLTRKDI	0.38069952	0.061048906
HLA-DPA1*02:01-DPB1*10:01	CTGTSSDVGSYNRVSW	0.015634745	0.0005958037
HLA-DPA1*02:01-DPB1*10:01	MKSVLVVALLVIFQVC	0.2748302	0.00097465515
HLA-DPA1*02:01-DPB1*10:01	SQLLLLACVHNYQPCV	0.25992826	0.001347102
HLA-DPA1*02:01-DPB1*10:01	RVENDPHFIIYLPKSQ	0.20932439	0.017977362
HLA-DPA1*02:01-DPB1*10:01	SIFLGTSTLLVWVGVI	0.1974131	0.0010619422
HLA-DPA1*02:01-DPB1*10:01	PPNAKLTFEVELVDID	0.2902107	0.0024567088
HLA-DPA1*02:01-DPB1*10:01	MRFVVALVLLNVAAAG	0.24217471	0.0024616986
HLA-DPA1*02:01-DPB1*10:01	AATGRLLLLLLVGLTA	0.21220145	0.0023096215
HLA-DPA1*02:01-DPB1*10:01	LSMLPQSILSDSQICL	0.15994811	0.00042023015
HLA-DPA1*02:01-DPB1*10:01	KPWWDVFMDYLAVVML	0.35438403	0.0005865569
HLA-DPA1*02:01-DPB1*10:01	VTVAWKADGSPVKVGV	0.1519211	0.010746287
HLA-DPA1*02:01-DPB1*10:01	FLAYSQGAFEKIFSLW	0.3829025	0.002773303
HLA-DPA1*02:01-DPB1*10:01	VFFLIGFMIGYLGYCK	0.25770146	0.001961482
HLA-DPA1*02:01-DPB1*10:01	AIGILSRFSAFRILRS	0.5603182	0.01770919
HLA-DPA1*02:01-DPB1*10:01	RSEAKRSSMIETGQGA	0.20024386	0.074888244
HLA-DPA1*02:01-DPB1*10:01	RFVVALVLLNVAAAGA	0.24799512	0.001795363
HLA-DPA1*02:01-DPB1*10:01	FMGGARGHALYVEPHG	0.15848303	0.07848164
HLA-DPA1*02:01-DPB1*10:01	ASAVSGIIADLDTTIM	0.109756924	0.0039275703
HLA-DPA1*02:01-DPB1*10:01	TQCALSTSQLVACTKV	0.30194286	0.001595269
HLA-DPA1*02:01-DPB1*10:01	TVDLGNVPNGSALTDG	0.020152291	0.0012225168
HLA-DPA1*02:01-DPB1*10:01	IFKVEAACVRDYHTFV	0.32255986	0.015975146
HLA-DPA1*02:01-DPB1*10:01	NVTMHLRSPITRAAYL	0.50771683	0.014918268
HLA-DPA1*02:01-DPB1*10:01	PCARWAQLSEVLSWQF	0.3836791	0.00059203856
HLA-DPA1*02:01-DPB1*10:01	PMPSFRACFKSIFRIH	0.39275366	0.00077235745
HLA-DPA1*02:01-DPB1*10:01	LRDAHLSTPSQCTKRY	0.14786154	0.3140387
HLA-DPA1*02:01-DPB1*10:01	LKHNPSQRPMLREVLE	0.27651486	0.002822521
HLA-DPA1*02:01-DPB1*10:01	GPQPLLVQSCKAVAEQ	0.29209292	0.064582504
HLA-DPA1*02:01-DPB1*10:01	LSQVADILFQTAQNAG	0.21748886	0.003933507
HLA-DPA1*02:01-DPB1*10:01	PMYMGTEKEEQGKVYV	0.039790433	0.0018630372
HLA-DPA1*02:01-DPB1*10:01	VAQTLQADVLWQMGYT	0.190426	0.0012316665
HLA-DPA1*02:01-DPB1*10:01	DIRETHSHVPYTSVFL	0.22121291	0.13474198
HLA-DPA1*02:01-DPB1*10:01	LLFGCNMPSSTGSYWF	0.03472418	0.00059200136
HLA-DPA1*02:01-DPB1*10:01	TPIYIQYFVKFFIIGV	0.36924207	0.0016382022
HLA-DPA1*02:01-DPB1*10:01	HPVMRRNPFGVDICCR	0.28936467	0.07188756
HLA-DPA1*02:01-DPB1*10:01	DQDATMSILDISMMTG	0.1906836	0.001594491
HLA-DPA1*02:01-DPB1*10:01	GVLFCFNKRDLIKKHI	0.25955936	0.0010419546
HLA-DPA1*02:01-DPB1*10:01	ELLPPPSPSLGSFDPL	0.060049698	0.0045439973
HLA-DPA1*02:01-DPB1*10:01	IGLMCGRITKRVTREL	0.26028264	0.0067237625
HLA-DPA1*02:01-DPB1*10:01	VTRVTTPAQRGKVPPV	0.22771935	0.36503515
HLA-DPA1*02:01-DPB1*10:01	GCNGPVVGTRYKCSVC	0.10710467	0.0022455757
HLA-DPA1*02:01-DPB1*10:01	SYIGFIESYRDPFGSR	0.21508971	0.017116481
HLA-DPA1*02:01-DPB1*10:01	FTCSGKQESMNSNVSV	0.04618675	0.00063003594
HLA-DPA1*02:01-DPB1*10:01	ARPANHSSTRERVANR	0.12882005	0.020511527
HLA-DPA1*02:01-DPB1*10:01	DFNLIRVVACNLYPFV	0.32292885	0.0007163733
HLA-DPA1*02:01-DPB1*10:01	RVEAMKQYQEEIQELN	0.16122653	0.02762385
HLA-DPA1*02:01-DPB1*10:01	ALPGDNVGFNVKNVSV	0.08874278	0.03755696
HLA-DPA1*02:01-DPB1*10:01	GDDSSDEEDKERVALV	0.0051930193	0.008508789
HLA-DPA1*02:01-DPB1*10:01	IGFLTRTVLENSTSYE	0.20659341	0.040317517
HLA-DPA1*02:01-DPB1*10:01	PGAAPKQGAGHRSAYV	0.05514398	0.016222216
HLA-DPA1*02:01-DPB1*10:01	AAADIAVGVLAIPFAI	0.3503625	0.0018527724
HLA-DPA1*02:01-DPB1*10:01	QEEEESPAEGSKDEPG	0.0022601436	0.007437897
HLA-DPA1*02:01-DPB1*10:01	PVGSIGECSVISTIQL	0.1321954	0.001161083
HLA-DPA1*02:01-DPB1*10:01	NEDIAKRTCEEHQLCV	0.040278092	0.0033434692
HLA-DPA1*02:01-DPB1*10:01	HFPGPVTRAEVEARLG	0.1467712	0.2571712
HLA-DPA1*02:01-DPB1*10:01	EGFSSPCTFAAAVSGA	0.22900711	0.0024125546
HLA-DPA1*02:01-DPB1*10:01	DLSYLIYVFPDRPKDE	0.2043926	0.07351101
HLA-DPA1*02:01-DPB1*10:01	DVMWIGFLTRTVLENS	0.23833309	0.0014480291
HLA-DPA1*02:01-DPB1*10:01	IINWLQEALSSASLAH	0.23321226	0.028162956
HLA-DPA1*02:01-DPB1*10:01	NGSRSFFGLKGLMPGT	0.34918687	0.0011864923
HLA-DPA1*02:01-DPB1*10:01	IGAAFLTQTVCLDDTT	0.114788994	0.0017711527
HLA-DPA1*02:01-DPB1*10:01	EVYQLMRKCWEFQPSN	0.11695244	0.009279272
HLA-DPA1*02:01-DPB1*10:01	LSALWDPTISWRTGRY	0.13138177	0.0056954
HLA-DPA1*02:01-DPB1*10:01	PEVRIPENNPVKLSCA	0.21187311	0.0014670629
HLA-DPA1*02:01-DPB1*10:01	AGAGLEPAAARSGGPR	0.12573603	0.42631206
HLA-DPA1*02:01-DPB1*10:01	QEDLLSPCECTGTLGT	0.013433855	0.00045891106
HLA-DPA1*02:01-DPB1*10:01	SISIALIGGSRVVILD	0.35575765	0.0032888714
HLA-DPA1*02:01-DPB1*10:01	SIQAGIYATRSGGNLV	0.27564767	0.028634354
HLA-DPA1*02:01-DPB1*10:01	AVMNVVFITILIIALI	0.15076022	0.0011293397
HLA-DPA1*02:01-DPB1*10:01	KLRKSSRGFGFTVVGG	0.39232555	0.009307758
HLA-DPA1*02:01-DPB1*10:01	EQCSFSWDWGPSFPTQ	0.08916285	0.00059719075
HLA-DPA1*02:01-DPB1*10:01	VPFKAALTERLALIQP	0.4942239	0.111358866
HLA-DPA1*02:01-DPB1*10:01	LPALTVHVTQPKDGGF	0.18459944	0.035846926
HLA-DPA1*02:01-DPB1*10:01	EFGMAIGPENSGKVVL	0.14709324	0.0021730259
HLA-DPA1*02:01-DPB1*10:01	RSMFRKLHNSYTDVMC	0.28741327	0.00092044694
HLA-DPA1*02:01-DPB1*10:01	THFENENQKLQQKLKV	0.055463575	0.002381908
HLA-DPA1*02:01-DPB1*10:01	LYISLADMFPEMNEVC	0.20565991	0.00052752264
HLA-DPA1*02:01-DPB1*10:01	LVLILAVVGFGALMTQ	0.20248525	0.001660763
HLA-DPA1*02:01-DPB1*10:01	RAGKGKMRNRRRIQRR	0.36975414	0.0133861005
HLA-DPA1*02:01-DPB1*10:01	ETLVIPSTGIKLPSSV	0.38922483	0.004189978
HLA-DPA1*02:01-DPB1*10:01	LVLQISKESPQEIARK	0.2959361	0.022507057
HLA-DPA1*02:01-DPB1*10:01	TPVALPTPALSPSLMA	0.20791201	0.007501059
HLA-DPA1*02:01-DPB1*10:01	EVDPGSAELQKVLQGD	0.06347469	0.0047152606
HLA-DPA1*02:01-DPB1*10:01	DLDNAVEFAHHGVFYH	0.12283862	0.66815424
HLA-DPA1*02:01-DPB1*10:01	DAFEDGGRQSLMEMQS	0.08339164	0.0011386604
HLA-DPA1*02:01-DPB1*10:01	AAPQLLIVLLGLSALL	0.25562358	0.0035290383
HLA-DPA1*02:01-DPB1*10:01	QLGGRPAPVRRSNTMP	0.23579045	0.007560258
HLA-DPA1*02:01-DPB1*10:01	HWKDRYLPDTLLLEEC	0.2428794	0.0020911496
HLA-DPA1*02:01-DPB1*10:01	GGLAGEFQRLLPIDGA	0.20594977	0.0032021496
HLA-DPA1*02:01-DPB1*10:01	IDGPSKVKMDCQECPE	0.0076343026	0.018813001
HLA-DPA1*02:01-DPB1*10:01	FLLCQALVRCSSPLPL	0.34186277	0.014784621
HLA-DPA1*02:01-DPB1*10:01	SEFDFEEMKRKKNDIY	0.05708777	0.0019474389
HLA-DPA1*02:01-DPB1*10:01	FDNHCAVPWDILKASM	0.2218241	0.0006560235
HLA-DPA1*02:01-DPB1*10:01	LFTVITFPISIWMCIK	0.4185938	0.0019049502
HLA-DPA1*02:01-DPB1*10:01	PDSMPQDLSEALKEAT	0.13848332	0.004401031
HLA-DPA1*02:01-DPB1*10:01	VKDFLKGNIKKELFKL	0.35267955	0.006540317
HLA-DPA1*02:01-DPB1*10:01	QNTIEKEEFMLKLMRS	0.3666858	0.0021343206
HLA-DPA1*02:01-DPB1*10:01	NNCKNGGACVDGVNTY	0.02424833	0.0049172575
HLA-DPA1*02:01-DPB1*10:01	DDYKIKVWNYKLRRCL	0.22631568	0.0030532437
HLA-DPA1*02:01-DPB1*10:01	SSLLRTSIMSKQYGNE	0.4407312	0.47515145
HLA-DPA1*02:01-DPB1*10:01	GGQALRDAGYEFDICF	0.13203855	0.00080577936
HLA-DPA1*02:01-DPB1*10:01	PQQSRTEKTMATWGGS	0.0957967	0.0015456809
HLA-DPA1*02:01-DPB1*10:01	HYYLSIDVNMGEVLLV	0.25262386	0.00053541316
HLA-DPA1*02:01-DPB1*10:01	KVCHANPSERARFIRC	0.18095227	0.0012538702
HLA-DPA1*02:01-DPB1*10:01	IFTTEDNGKENKTPSS	0.006358692	0.0016912122
HLA-DPA1*02:01-DPB1*10:01	QSFLYGNHVLKSGLGR	0.30264947	0.011652313
HLA-DPA1*02:01-DPB1*10:01	CAKNLGTALAELRTAA	0.4803495	0.006551483
HLA-DPA1*02:01-DPB1*10:01	HSSANSLNRNSLTNRR	0.11533432	0.019420255
HLA-DPA1*02:01-DPB1*10:01	ERSRVKCDQYWPSRGT	0.055517133	0.0047178245
HLA-DPA1*02:01-DPB1*10:01	LEEEITPTIQKLKEER	0.19188468	0.017006598
HLA-DPA1*02:01-DPB1*10:01	AWSILQQFLLSLTFPR	0.40780875	0.0037482295
HLA-DPA1*02:01-DPB1*10:01	NIQKCISRGELQVSLS	0.3074638	0.0023004678
HLA-DPA1*02:01-DPB1*10:01	EAAMLGQAEEVVQERI	0.18244004	0.004439482
HLA-DPA1*02:01-DPB1*10:01	IVVLAFNYWSISSRHV	0.37993845	0.14601396
HLA-DPA1*02:01-DPB1*10:01	VERVMNHVACTRIYEK	0.44488135	0.21400532
HLA-DPA1*02:01-DPB1*10:01	LLNKALPCITRPVVLK	0.51978225	0.0043696435
HLA-DPA1*02:01-DPB1*10:01	SPDQGQQFAQMLVQDE	0.099902645	0.02307256
HLA-DPA1*02:01-DPB1*10:01	ASEYRWHINFTTFFID	0.33509806	0.0059211454
HLA-DPA1*02:01-DPB1*10:01	LQQVLMAMSQIPAGGT	0.21373253	0.0058092377
HLA-DPA1*02:01-DPB1*10:01	EQGQYLQQDANECWIQ	0.058365025	0.010140411
HLA-DPA1*02:01-DPB1*10:01	FLIGFMIGYLGYCKGV	0.26223788	0.0013649461
HLA-DPA1*02:01-DPB1*10:01	QQKKIQMSNLMNQARL	0.50242764	0.08993742
HLA-DPA1*02:01-DPB1*10:01	LFLPRVCGTTLHLLLL	0.29134077	0.0036398482
HLA-DPA1*02:01-DPB1*10:01	TLLLALLSCCLTVVSF	0.15761723	0.00089694886
