# Supplementary material for: MHCII-peptide presentation: an assessment of the state-of-the-art prediction methods
Source: Front Immunol. 2024 Mar 12;15:1293706. doi: 10.3389/fimmu.2024.1293706 (PMC11027168; doi:10.3389/fimmu.2024.1293706)
Supplement: Supplementary file 2 [file DataSheet_2.zip › output/BERT/neg/16_HLA-DPA1_02_01_DPB1_13_01.csv]

allele	peptide	affinity_pred	mass_pred
HLA-DPA1*02:01-DPB1*13:01	PEDKMRLFLIYYISTQ	0.43365505	0.001795403
HLA-DPA1*02:01-DPB1*13:01	TGPSQLELTLQASKQN	0.28901857	0.026974991
HLA-DPA1*02:01-DPB1*13:01	MAQHHLWILLLCLQTW	0.23403606	0.0010166438
HLA-DPA1*02:01-DPB1*13:01	VIMVIYLLPRCTFTKE	0.4017947	0.006225441
HLA-DPA1*02:01-DPB1*13:01	EGMTRKDHGDVSNQLY	0.10911194	0.008424988
HLA-DPA1*02:01-DPB1*13:01	RALNCMNLPPDKVQLL	0.23265396	0.0009195687
HLA-DPA1*02:01-DPB1*13:01	LAACCAVPGGGWAMGF	0.0910759	0.00060471473
HLA-DPA1*02:01-DPB1*13:01	AARGTGALLLRGSLLA	0.4515743	0.013780783
HLA-DPA1*02:01-DPB1*13:01	QGQNKEMLAAACQMFL	0.40078297	0.0062363045
HLA-DPA1*02:01-DPB1*13:01	DDDNEVRDRATFYLNV	0.30007458	0.0013175682
HLA-DPA1*02:01-DPB1*13:01	EVSPTPPNPVVKARRR	0.16309042	0.14924338
HLA-DPA1*02:01-DPB1*13:01	LYSKFKPQKMREHLEL	0.28988853	0.0059523424
HLA-DPA1*02:01-DPB1*13:01	LPPPSPSLGSFDPLAE	0.11058321	0.005263278
HLA-DPA1*02:01-DPB1*13:01	QQHEQALADCRRALEL	0.1665319	0.008170004
HLA-DPA1*02:01-DPB1*13:01	QFILLGTTSVVTAALY	0.335766	0.0017068416
HLA-DPA1*02:01-DPB1*13:01	YEHNCLYWSDLALDVI	0.48557875	0.0009146735
HLA-DPA1*02:01-DPB1*13:01	TLLECMHKLGNSCEFR	0.21277338	0.0010757926
HLA-DPA1*02:01-DPB1*13:01	YEPENSVACKACPAGT	0.029393354	0.009511257
HLA-DPA1*02:01-DPB1*13:01	NSRDNSPSLKEIRNGC	0.102222286	0.0009435934
HLA-DPA1*02:01-DPB1*13:01	FDTDSSCLESHSSLSD	0.08344274	0.002715447
HLA-DPA1*02:01-DPB1*13:01	DNFPKSSSADFGTFNT	0.13280766	0.006584195
HLA-DPA1*02:01-DPB1*13:01	GVRPFGVSLLICGWNE	0.47282794	0.0006749594
HLA-DPA1*02:01-DPB1*13:01	HRGHMPPLTSAQQALT	0.18720299	0.015876213
HLA-DPA1*02:01-DPB1*13:01	EVHTDTNKIEEFLEAV	0.43943036	0.0029613995
HLA-DPA1*02:01-DPB1*13:01	MDTWVCDGYRDCADGS	0.059605215	0.00049253524
HLA-DPA1*02:01-DPB1*13:01	NKQRQGLLQAGQGPRG	0.12530467	0.07363389
HLA-DPA1*02:01-DPB1*13:01	MAPRTLLLLLLGALAL	0.32643354	0.0032841437
HLA-DPA1*02:01-DPB1*13:01	MSITILVFFMMEIIFK	0.35360768	0.0017063369
HLA-DPA1*02:01-DPB1*13:01	KETLRKISEFQSSIEN	0.4716864	0.08507599
HLA-DPA1*02:01-DPB1*13:01	FVSDAFDACNLNQEDL	0.2502009	0.0043729674
HLA-DPA1*02:01-DPB1*13:01	MAPRTLLLLLLGALAL	0.32643354	0.0032841437
HLA-DPA1*02:01-DPB1*13:01	AGLAVLAVVVIGAVVA	0.21022286	0.0017691858
HLA-DPA1*02:01-DPB1*13:01	QYKKKIALLEPLLGYM	0.6417492	0.024642311
HLA-DPA1*02:01-DPB1*13:01	LCLKGEDLDSQVGVID	0.15820678	0.0027877146
HLA-DPA1*02:01-DPB1*13:01	IGEFEKVCSNDNKTFD	0.10291949	0.0038674488
HLA-DPA1*02:01-DPB1*13:01	HGEMRKNHRLKIGFFN	0.2987015	0.25983626
HLA-DPA1*02:01-DPB1*13:01	QFQFKYGVPTPTNVTI	0.24590617	0.043815877
HLA-DPA1*02:01-DPB1*13:01	KWTAPEAINFGCFTIK	0.24879476	0.005204602
HLA-DPA1*02:01-DPB1*13:01	KYSEVKSRQTLQNASE	0.17249411	0.08811766
HLA-DPA1*02:01-DPB1*13:01	CIFDKFECCWNGSDSV	0.14026569	0.00031669703
HLA-DPA1*02:01-DPB1*13:01	QSFSKAMASLQNERDH	0.4275635	0.13629428
HLA-DPA1*02:01-DPB1*13:01	YFWLERTMPRIPTLKN	0.3377988	0.009961496
HLA-DPA1*02:01-DPB1*13:01	LNSSDIHHINEIKRQN	0.2311258	0.00836782
HLA-DPA1*02:01-DPB1*13:01	VESILKKNSDWIWDWS	0.22958337	0.0017380196
HLA-DPA1*02:01-DPB1*13:01	LDNASAFNTTGVSSVQ	0.15581425	0.0025786955
HLA-DPA1*02:01-DPB1*13:01	VFIALGRWLEHIAKGK	0.3590451	0.024856415
HLA-DPA1*02:01-DPB1*13:01	TPTIPLGSAVEAIKAN	0.32517293	0.18077318
HLA-DPA1*02:01-DPB1*13:01	TPKAKYMYLAQELLVD	0.63956475	0.7503171
HLA-DPA1*02:01-DPB1*13:01	ALAAVSLSLALASVTI	0.38861817	0.001956382
HLA-DPA1*02:01-DPB1*13:01	FERVTSGTKMGLIFEV	0.31539807	0.019646186
HLA-DPA1*02:01-DPB1*13:01	QTLVSPPEGNQEISRD	0.043187335	0.010927143
HLA-DPA1*02:01-DPB1*13:01	WLMHFMAIIYTRLHLN	0.49622577	0.002010223
HLA-DPA1*02:01-DPB1*13:01	NPGVFVANLTEWKRQN	0.33451423	0.11644013
HLA-DPA1*02:01-DPB1*13:01	QVDGEAWVQPPGIIKI	0.16761705	0.0012812854
HLA-DPA1*02:01-DPB1*13:01	IYADYARSLKNLGFKQ	0.2927776	0.099053934
HLA-DPA1*02:01-DPB1*13:01	GLLLKKIMAILIKRFH	0.56944233	0.014427093
HLA-DPA1*02:01-DPB1*13:01	TRFPDGAYCQATMFEC	0.20979977	0.00045678826
HLA-DPA1*02:01-DPB1*13:01	LDRHPEIDLAIDGADE	0.15897036	0.082309596
HLA-DPA1*02:01-DPB1*13:01	FGDYFKELACKMALEL	0.37575343	0.0026760767
HLA-DPA1*02:01-DPB1*13:01	KRVEAQRQAQRLRERR	0.2214106	0.11953874
HLA-DPA1*02:01-DPB1*13:01	DGTTGVVVLAGALLEE	0.32616428	0.0019166669
HLA-DPA1*02:01-DPB1*13:01	TEEKKRELEHNAEETY	0.1174662	0.76827896
HLA-DPA1*02:01-DPB1*13:01	RTTSIATTTTTTTESV	0.13618097	0.037813284
HLA-DPA1*02:01-DPB1*13:01	YGSPSQFWEQELESLH	0.44937953	0.045168504
HLA-DPA1*02:01-DPB1*13:01	AEHIVRLMTKNWGDND	0.18462497	0.5931467
HLA-DPA1*02:01-DPB1*13:01	FKLPVWETIVCTMREG	0.35460094	0.003609759
HLA-DPA1*02:01-DPB1*13:01	RFVVALVLLNVAAAGA	0.20923807	0.0019821096
HLA-DPA1*02:01-DPB1*13:01	GVELTSPVAASEEFED	0.24330027	0.009942772
HLA-DPA1*02:01-DPB1*13:01	IGQKIRKITDCFHCHV	0.1453378	0.1503328
HLA-DPA1*02:01-DPB1*13:01	SQYVIGPKNNLKKYNL	0.2428729	0.0065923305
HLA-DPA1*02:01-DPB1*13:01	LGFFIIAVLMSAQESW	0.28908983	0.0009565294
HLA-DPA1*02:01-DPB1*13:01	KESLMKVMPYVDILFG	0.5378277	0.023114305
HLA-DPA1*02:01-DPB1*13:01	PVLIGGTMGTCSYVLT	0.31352386	0.0010134556
HLA-DPA1*02:01-DPB1*13:01	YMSITILVFFMMEIIF	0.29122844	0.0008894494
HLA-DPA1*02:01-DPB1*13:01	VFSDYLHPQYKAPTEN	0.15388551	0.025919516
HLA-DPA1*02:01-DPB1*13:01	HNWRLGQAPANWYNDT	0.15598026	0.82888985
HLA-DPA1*02:01-DPB1*13:01	MLILFAWGTLLFYIGG	0.24867287	0.0009720715
HLA-DPA1*02:01-DPB1*13:01	HTFSPPYGPRSVYIKP	0.14644101	0.011503205
HLA-DPA1*02:01-DPB1*13:01	SKGDPNTEEIRQSDEV	0.041684847	0.07211679
HLA-DPA1*02:01-DPB1*13:01	PNEALVVSGGCCGSDY	0.08451324	0.0007677004
HLA-DPA1*02:01-DPB1*13:01	DDLFWLTFEGKPLEDQ	0.3824301	0.013314195
HLA-DPA1*02:01-DPB1*13:01	PEVLPGWKGMSVSDLA	0.22797558	0.002759748
HLA-DPA1*02:01-DPB1*13:01	QKEKLRKEEQEQKAKK	0.11088992	0.3156131
HLA-DPA1*02:01-DPB1*13:01	AELDALGDELLADEDS	0.2710847	0.009510268
HLA-DPA1*02:01-DPB1*13:01	NTFTGMWMRDGDACRS	0.13401458	0.0011588306
HLA-DPA1*02:01-DPB1*13:01	LPALTVHVTQPKDGGF	0.17003386	0.04116538
HLA-DPA1*02:01-DPB1*13:01	LPVPFTNGEIQKENSR	0.19509584	0.27442452
HLA-DPA1*02:01-DPB1*13:01	LILCLELERRREAFTN	0.22227909	0.00061352813
HLA-DPA1*02:01-DPB1*13:01	FPNTNRWFLTCINQPQ	0.33500582	0.7359679
HLA-DPA1*02:01-DPB1*13:01	ASSDGKDDKELCHVCC	0.021733813	0.0010899083
HLA-DPA1*02:01-DPB1*13:01	DLQETTVVTGLGPDTQ	0.06758467	0.0019926238
HLA-DPA1*02:01-DPB1*13:01	MEMQSRHGARTSDSDQ	0.1019399	0.011481432
HLA-DPA1*02:01-DPB1*13:01	NDLRQEECKYWHYDEN	0.09559896	0.015686655
HLA-DPA1*02:01-DPB1*13:01	EVAEAGIGCPFAGVGC	0.06419241	0.0005802758
HLA-DPA1*02:01-DPB1*13:01	DRREFAKFEKEKMNAK	0.2624292	0.2759468
HLA-DPA1*02:01-DPB1*13:01	PRTLLLLLLGALALTQ	0.35864875	0.005962382
HLA-DPA1*02:01-DPB1*13:01	LQDDTFIGNEPLTPEV	0.21429281	0.0038670949
HLA-DPA1*02:01-DPB1*13:01	NPVRQASVGAGIPYSV	0.27851394	0.16675892
HLA-DPA1*02:01-DPB1*13:01	YKVYKYDRACPDGFVL	0.12207353	0.27190104
HLA-DPA1*02:01-DPB1*13:01	AIGPSPCPSLEPCRLT	0.094336	0.0053609214
HLA-DPA1*02:01-DPB1*13:01	CEASNFQCRNGHCIPQ	0.07702801	0.0021050908
HLA-DPA1*02:01-DPB1*13:01	ICSFNVRSFGESKQED	0.25624204	0.003257305
HLA-DPA1*02:01-DPB1*13:01	RRTNPFGESGGSTKSE	0.09058429	0.008488704
HLA-DPA1*02:01-DPB1*13:01	QGLVVWSFSGLEEDEA	0.40572172	0.0033360706
HLA-DPA1*02:01-DPB1*13:01	SIKCVVVGDGAVGKTC	0.09986968	0.001005394
HLA-DPA1*02:01-DPB1*13:01	LVMLTLYFYYKFRTRP	0.44583333	0.0029585422
HLA-DPA1*02:01-DPB1*13:01	FISVLVNSNSELIRLI	0.46516147	0.0026367465
HLA-DPA1*02:01-DPB1*13:01	VTVLSLLVLVAAFCSL	0.21371879	0.0011986821
HLA-DPA1*02:01-DPB1*13:01	DFPKEQLTEEAREGIK	0.1806948	0.39256853
HLA-DPA1*02:01-DPB1*13:01	QTLWPLSIHDPTRRAR	0.29272753	0.00347558
HLA-DPA1*02:01-DPB1*13:01	TMGAIPIVCKDIALGL	0.3213752	0.0012870627
HLA-DPA1*02:01-DPB1*13:01	AMAFCAKMRSSKKTEV	0.2660518	0.001214617
HLA-DPA1*02:01-DPB1*13:01	VKDPRHGNLYDLKPLG	0.14124702	0.3397376
HLA-DPA1*02:01-DPB1*13:01	NGAPGMQEESLQGSWV	0.118585	0.0027053857
HLA-DPA1*02:01-DPB1*13:01	TGVAQVKIMTEKELLA	0.38843334	0.038050916
HLA-DPA1*02:01-DPB1*13:01	KTHMTHHPISDHEATL	0.13541192	0.9838611
HLA-DPA1*02:01-DPB1*13:01	CETKDLVVQQAGTNKT	0.1470742	0.003969628
HLA-DPA1*02:01-DPB1*13:01	PLASGILLLLWLIAPS	0.320655	0.0017086299
HLA-DPA1*02:01-DPB1*13:01	RGMIIAVLILVAVVCL	0.17755628	0.0027985224
HLA-DPA1*02:01-DPB1*13:01	SSRRESRLPFLFTLVA	0.5215735	0.009329868
HLA-DPA1*02:01-DPB1*13:01	SGEVRYAAVTQFEATD	0.48173478	0.64829814
HLA-DPA1*02:01-DPB1*13:01	LLRSLQERNQEQEKVE	0.13982053	0.010148781
HLA-DPA1*02:01-DPB1*13:01	VHGALSLALSSVRSTE	0.52680206	0.05795306
HLA-DPA1*02:01-DPB1*13:01	LRRSPVPRWLLLLPLL	0.53152627	0.025849601
HLA-DPA1*02:01-DPB1*13:01	TRSHKNVADDYIHTAA	0.10878174	0.014137032
HLA-DPA1*02:01-DPB1*13:01	ITIIGGGDTATCCAKW	0.050051413	0.0009178589
HLA-DPA1*02:01-DPB1*13:01	ALRMYPLKPTWWFCAF	0.39077416	0.00049100287
HLA-DPA1*02:01-DPB1*13:01	TKSRWETGEVQAQSAA	0.2820538	0.25209612
HLA-DPA1*02:01-DPB1*13:01	GVALRMYPLKPTWWFC	0.39943376	0.00068941247
HLA-DPA1*02:01-DPB1*13:01	GLAGLKHDIARVRADT	0.1877677	0.12450796
HLA-DPA1*02:01-DPB1*13:01	MCVCQDPTSCPAPIGE	0.04126992	0.000419893
HLA-DPA1*02:01-DPB1*13:01	EKRHTRDSEAQRLPDS	0.16807161	0.10496899
HLA-DPA1*02:01-DPB1*13:01	VLLLLFVISITTIIVI	0.21701024	0.0009357639
HLA-DPA1*02:01-DPB1*13:01	PDNLLPSWAITLISVN	0.43611982	0.0023150572
HLA-DPA1*02:01-DPB1*13:01	PELVKIINDNATYCRL	0.24368094	0.0010408157
HLA-DPA1*02:01-DPB1*13:01	VFFWWLNPLFKIGHKR	0.49037343	0.017177837
HLA-DPA1*02:01-DPB1*13:01	FFLIGFMIGYLGYCKG	0.41363093	0.0029260768
HLA-DPA1*02:01-DPB1*13:01	IAVAYFGLTTLSASAL	0.35282212	0.0064699375
HLA-DPA1*02:01-DPB1*13:01	EFEKVCSNDNKTFDSS	0.13585676	0.012589854
HLA-DPA1*02:01-DPB1*13:01	NLTEEVLWVKVNINMN	0.33192015	0.0020961768
HLA-DPA1*02:01-DPB1*13:01	PFKFLEPTLRLEYCEA	0.49211118	0.00089931616
HLA-DPA1*02:01-DPB1*13:01	LYPGQGNNSYVFPGVA	0.08188107	0.005155965
HLA-DPA1*02:01-DPB1*13:01	APTSPPRMTVHEGQEL	0.118407756	0.08514109
HLA-DPA1*02:01-DPB1*13:01	PELLLSCGKDAKILCS	0.26220593	0.0009422387
HLA-DPA1*02:01-DPB1*13:01	PEEGSGCSVRRRPYGC	0.06523118	0.00047873374
HLA-DPA1*02:01-DPB1*13:01	LFYGPPGCGKTLLAKA	0.06790337	0.020345144
HLA-DPA1*02:01-DPB1*13:01	EVGSTQLRTAGSCSHS	0.15642276	0.0042499923
HLA-DPA1*02:01-DPB1*13:01	IFLLVHVQPGYITRPS	0.29105547	0.25591892
HLA-DPA1*02:01-DPB1*13:01	SSQTPYTLNFSFEELN	0.43309832	0.0016896445
HLA-DPA1*02:01-DPB1*13:01	GLGIYIGRRLTTSTST	0.23905593	0.016039286
HLA-DPA1*02:01-DPB1*13:01	KTLVVGASYVALECAG	0.41227618	0.0022813976
HLA-DPA1*02:01-DPB1*13:01	DGIVLCKMINLSVPDT	0.32315367	0.0056326003
HLA-DPA1*02:01-DPB1*13:01	RRMWATQGLAVALALS	0.50956833	0.012918132
HLA-DPA1*02:01-DPB1*13:01	KKIGIFCISPQRINIC	0.51257616	0.00342049
HLA-DPA1*02:01-DPB1*13:01	ESRIVEQENAIQTMEL	0.3151156	0.005874962
HLA-DPA1*02:01-DPB1*13:01	LAVVGFGALMTQLFLW	0.38855445	0.0035124267
HLA-DPA1*02:01-DPB1*13:01	GYHLTLTKKKSPNLNA	0.2254298	0.0050423094
HLA-DPA1*02:01-DPB1*13:01	RSSFQSCQIISLFTFA	0.40496504	0.0004624012
HLA-DPA1*02:01-DPB1*13:01	PNYKGKWKPPMIDNPS	0.100333914	0.011460596
HLA-DPA1*02:01-DPB1*13:01	AAAGRLGWLFAALCLG	0.37789154	0.076208435
HLA-DPA1*02:01-DPB1*13:01	DHTLEQQQMQPLCFNC	0.2741027	0.0006456521
HLA-DPA1*02:01-DPB1*13:01	VFCLMGLLGILVCNLL	0.23524745	0.00056408567
HLA-DPA1*02:01-DPB1*13:01	SARDASPTPSTDAEYP	0.023499396	0.040865034
HLA-DPA1*02:01-DPB1*13:01	SAKLWDVREGMCRQTF	0.21666963	0.001469781
HLA-DPA1*02:01-DPB1*13:01	DQLQVLLVFTKEDNQC	0.273367	0.00066596037
HLA-DPA1*02:01-DPB1*13:01	FDTDSSCLESHSSLSD	0.08344274	0.002715447
HLA-DPA1*02:01-DPB1*13:01	PMCMQDNQGGAPNYYP	0.046969358	0.0007616477
HLA-DPA1*02:01-DPB1*13:01	AEKPRTVFSDYLHPQY	0.360028	0.04911277
HLA-DPA1*02:01-DPB1*13:01	VSELFDKTRKIEARVS	0.25987375	0.028585095
HLA-DPA1*02:01-DPB1*13:01	RYFSEADKIKVAQGVS	0.326827	0.008870995
HLA-DPA1*02:01-DPB1*13:01	NSRVQSIGGVPFYPGI	0.2900015	0.0065965885
HLA-DPA1*02:01-DPB1*13:01	VTLYYEALCGGCRAFL	0.29958758	0.0016253025
HLA-DPA1*02:01-DPB1*13:01	KVILTFFVGAAILWLL	0.32017562	0.0008912377
HLA-DPA1*02:01-DPB1*13:01	DFEEMKRKKNDIYGED	0.022626797	0.0018999722
HLA-DPA1*02:01-DPB1*13:01	SDLGTKLQDPRIMTTL	0.23742661	0.022336703
HLA-DPA1*02:01-DPB1*13:01	RGTQIVLLGLVTAALW	0.3032367	0.0013773746
HLA-DPA1*02:01-DPB1*13:01	GMIWTIILRFAIQDIS	0.41447356	0.0006491011
HLA-DPA1*02:01-DPB1*13:01	SLLSGLLKKDPKQRLG	0.23631206	0.0033204064
HLA-DPA1*02:01-DPB1*13:01	HDRLCFVMEYANGGEL	0.29471043	0.002658374
HLA-DPA1*02:01-DPB1*13:01	FVRPRLELMDIIAENV	0.36986977	0.013892491
HLA-DPA1*02:01-DPB1*13:01	FILAVAAIKEIIEDIK	0.4783006	0.011010958
HLA-DPA1*02:01-DPB1*13:01	PNAICVGAGDKPMNEY	0.03207609	0.0009960318
HLA-DPA1*02:01-DPB1*13:01	CYDVEDGQRFCNPGFP	0.067517884	0.0008007462
HLA-DPA1*02:01-DPB1*13:01	DNEEKPPAPPLRMNSN	0.10645969	0.113874555
HLA-DPA1*02:01-DPB1*13:01	SEEVDLEDYVARPDKI	0.20045047	0.0030300634
HLA-DPA1*02:01-DPB1*13:01	LQVLRASYEQEKEALT	0.28344876	0.13136023
HLA-DPA1*02:01-DPB1*13:01	KAYGPKVDIWSLGIMA	0.36528412	0.0062375246
HLA-DPA1*02:01-DPB1*13:01	LLQKNVECARVYAENA	0.3030342	0.023895472
HLA-DPA1*02:01-DPB1*13:01	LFPENGLHQQPEPLLP	0.15306954	0.004265015
HLA-DPA1*02:01-DPB1*13:01	YAESEKIKKHFEEAYP	0.15920419	0.015462284
HLA-DPA1*02:01-DPB1*13:01	SGSIGRRYARTDEIGV	0.15094464	0.020346146
HLA-DPA1*02:01-DPB1*13:01	VSETPAVPPVSEDEDD	0.019073237	0.010821803
HLA-DPA1*02:01-DPB1*13:01	VACCCGNIFSYLFPKY	0.36982784	0.0008040367
HLA-DPA1*02:01-DPB1*13:01	GQDNVVRIWALKNAFD	0.32106906	0.14031559
HLA-DPA1*02:01-DPB1*13:01	ARGADAAGTGEAPVPG	0.004824375	0.010337032
HLA-DPA1*02:01-DPB1*13:01	TEAHEGDPTNGSGEQS	0.007141059	0.004196131
HLA-DPA1*02:01-DPB1*13:01	PPGPPPNMTSNRRLQQ	0.094461694	0.030644637
HLA-DPA1*02:01-DPB1*13:01	YLEGCLACLTAYTIFL	0.3163261	0.0012581745
HLA-DPA1*02:01-DPB1*13:01	AAGRSPHLGPAPARRP	0.08641741	0.2833583
HLA-DPA1*02:01-DPB1*13:01	NPLPVNSGQAQRVLCP	0.13329992	0.010628054
HLA-DPA1*02:01-DPB1*13:01	EVAEAGIGCPFAGVGC	0.06419241	0.0005802758
HLA-DPA1*02:01-DPB1*13:01	VRPFGVSLLICGWNEG	0.41929355	0.001289345
HLA-DPA1*02:01-DPB1*13:01	IYLSEVENWCPHLPWR	0.19054277	0.00846752
HLA-DPA1*02:01-DPB1*13:01	IVGILFAVFLILLLMY	0.19164613	0.002213102
HLA-DPA1*02:01-DPB1*13:01	YIPPCLDSELTEFPLR	0.23764096	0.0019957938
HLA-DPA1*02:01-DPB1*13:01	RELRGTQRAIIRDRAA	0.28702432	0.18639672
HLA-DPA1*02:01-DPB1*13:01	LFFILNSIWSHQMYYM	0.40985826	0.003372287
HLA-DPA1*02:01-DPB1*13:01	TPLIIAAKEAIKNSSR	0.34712952	0.77632874
HLA-DPA1*02:01-DPB1*13:01	SAACKLNFDFSSCESS	0.20838632	0.0005296846
HLA-DPA1*02:01-DPB1*13:01	TLRYSDGDLTLIYFGG	0.37846863	0.0023265178
HLA-DPA1*02:01-DPB1*13:01	PARTQEIQENLLSLEE	0.395739	0.012156371
HLA-DPA1*02:01-DPB1*13:01	FSFLFTVITFPISIWM	0.48385456	0.002005952
HLA-DPA1*02:01-DPB1*13:01	SNSYPEIQISPSLYGT	0.24898197	0.0017749721
HLA-DPA1*02:01-DPB1*13:01	AQVGMATRDTLCGDCW	0.07808745	0.0013455305
HLA-DPA1*02:01-DPB1*13:01	SVSQNQHRDVVPEHEA	0.041560933	0.04873422
HLA-DPA1*02:01-DPB1*13:01	RKKLGEFFQTKYDWDL	0.43033823	0.006109799
HLA-DPA1*02:01-DPB1*13:01	PGWVRTRWALLLLFWL	0.34828666	0.0007157993
HLA-DPA1*02:01-DPB1*13:01	CSCGAKSCIMNSGASG	0.11638307	0.002487632
HLA-DPA1*02:01-DPB1*13:01	LYFLNIADEPVLGYNP	0.3791708	0.0035336479
HLA-DPA1*02:01-DPB1*13:01	PLARDPVKLPTTAAST	0.2257602	0.0038412896
HLA-DPA1*02:01-DPB1*13:01	GKDDPIEVSKDSIFVK	0.20685263	0.032158334
HLA-DPA1*02:01-DPB1*13:01	GEPVAGHESPKIPYEK	0.09673953	0.19286695
HLA-DPA1*02:01-DPB1*13:01	WPEEKNYHQPAILNSS	0.3072096	0.53018147
HLA-DPA1*02:01-DPB1*13:01	NVSVAIFMLDTVTLCG	0.36972564	0.0006646933
HLA-DPA1*02:01-DPB1*13:01	MQSIKCVVVGDGAVGK	0.1496277	0.0054150736
HLA-DPA1*02:01-DPB1*13:01	PNNLLNDWSQKLNSLM	0.35096234	0.0027134065
HLA-DPA1*02:01-DPB1*13:01	GTLFVFWRELRDNVIT	0.29436576	0.013326307
HLA-DPA1*02:01-DPB1*13:01	ENMPSHFKFKEYCPMV	0.3076267	0.0047247508
HLA-DPA1*02:01-DPB1*13:01	VEQDAEEEEAEEGPPL	0.061050545	0.12161962
HLA-DPA1*02:01-DPB1*13:01	ITNDLAQIIIPKDNSS	0.21134898	0.05767973
HLA-DPA1*02:01-DPB1*13:01	VLLQGGEALPFSHLIL	0.3762073	0.018090913
HLA-DPA1*02:01-DPB1*13:01	IIGGGDTATCCAKWNT	0.032546256	0.001247524
HLA-DPA1*02:01-DPB1*13:01	CDRKAVIKNADMSEEM	0.18999483	0.009134982
HLA-DPA1*02:01-DPB1*13:01	QLRSSQRRDVPRTTQS	0.13372327	0.003474703
HLA-DPA1*02:01-DPB1*13:01	EDLEDLYSRYKKLQQE	0.18812588	0.0028044234
HLA-DPA1*02:01-DPB1*13:01	VIMVIYLLPRCTFTKE	0.4017947	0.006225441
HLA-DPA1*02:01-DPB1*13:01	VCMAFAGLTADARIVI	0.25688502	0.0008756292
HLA-DPA1*02:01-DPB1*13:01	LLVYSQEETESLNASI	0.26017553	0.0010848262
HLA-DPA1*02:01-DPB1*13:01	LMHPVLSGELQPRSIS	0.25181893	0.01444104
HLA-DPA1*02:01-DPB1*13:01	SSSLLPEIKPEHKRGP	0.21970469	0.0053347023
HLA-DPA1*02:01-DPB1*13:01	ILDISADSEIEENMVE	0.24377728	0.0040220246
HLA-DPA1*02:01-DPB1*13:01	CRTELDLRPQGLELFE	0.31905496	0.0010302538
HLA-DPA1*02:01-DPB1*13:01	HLSECVNAPSTCSFKR	0.17477138	0.003971988
HLA-DPA1*02:01-DPB1*13:01	YLFKYIIIGDTGVGKS	0.3286709	0.01079802
HLA-DPA1*02:01-DPB1*13:01	YLFKYIIIGDTGVGKS	0.3286709	0.01079802
HLA-DPA1*02:01-DPB1*13:01	QRLPDSFKDSPSKGLG	0.16808543	0.0042199357
HLA-DPA1*02:01-DPB1*13:01	QSHPPAPPVQAPSTSR	0.06948528	0.02772133
HLA-DPA1*02:01-DPB1*13:01	CNSSPGWVCVMCNRTS	0.12600283	0.00034911983
HLA-DPA1*02:01-DPB1*13:01	VSNPISNNSQTFSPWP	0.10144983	0.0023590345
HLA-DPA1*02:01-DPB1*13:01	LLCGGPQGACSEKVSA	0.072900146	0.0014979508
HLA-DPA1*02:01-DPB1*13:01	LFVFWRELRDNVITPR	0.21700487	0.17468336
HLA-DPA1*02:01-DPB1*13:01	KLRRGVAPRQPRIPRP	0.2037062	0.100105524
HLA-DPA1*02:01-DPB1*13:01	TEPFQAWTGFYTSRSS	0.28492603	0.03441838
HLA-DPA1*02:01-DPB1*13:01	VNLKEVNYMCPLNSDG	0.28009835	0.16700028
HLA-DPA1*02:01-DPB1*13:01	RQAFPNTNRWFLTCIN	0.36438146	0.0009528375
HLA-DPA1*02:01-DPB1*13:01	LQPGSPPDKTQVPMVV	0.050499223	0.005930214
HLA-DPA1*02:01-DPB1*13:01	LLGASLQHIHAARGTN	0.28397885	0.11041566
HLA-DPA1*02:01-DPB1*13:01	QRPQLRTSFQQFSSLT	0.44253555	0.031865157
HLA-DPA1*02:01-DPB1*13:01	LGDLGVYGMGIPVGKL	0.20932871	0.0071676997
HLA-DPA1*02:01-DPB1*13:01	QMSFDTAKSKLSQNNF	0.2846835	0.031015044
HLA-DPA1*02:01-DPB1*13:01	QTEPARPSNFLSASSP	0.2398921	0.010923274
HLA-DPA1*02:01-DPB1*13:01	YVTVEMQKFLGSFFIS	0.56159186	0.00091646303
HLA-DPA1*02:01-DPB1*13:01	AGDLSAGFFMEELNTY	0.56838745	0.0016491795
HLA-DPA1*02:01-DPB1*13:01	KQPTFCSHCTDFIWGF	0.206764	0.0010037117
HLA-DPA1*02:01-DPB1*13:01	IFFSLLVLAICIILVH	0.2094863	0.0011989725
HLA-DPA1*02:01-DPB1*13:01	VIVGLLVGLNVLDANL	0.31547424	0.0016202579
HLA-DPA1*02:01-DPB1*13:01	QGDPQNATRQQQLEWD	0.06799114	0.0035979606
HLA-DPA1*02:01-DPB1*13:01	WALVAGLLLLLLLAAA	0.21676761	0.0012445261
HLA-DPA1*02:01-DPB1*13:01	TKGFSEDRLLIAGTNS	0.39031914	0.028963547
HLA-DPA1*02:01-DPB1*13:01	VHTDTNKIEEFLEAVL	0.47792307	0.0029698028
HLA-DPA1*02:01-DPB1*13:01	VALRMYPLKPTWWFCA	0.4010447	0.0005377694
HLA-DPA1*02:01-DPB1*13:01	ADEIGSDNWLANFTFA	0.30483052	0.0014450883
HLA-DPA1*02:01-DPB1*13:01	LLLLLRAVLAVPLERG	0.46510425	0.01826688
HLA-DPA1*02:01-DPB1*13:01	WSLGIMAIEMIEGEPP	0.3083018	0.0015433668
HLA-DPA1*02:01-DPB1*13:01	IQDLSKTVERLQKDRR	0.19334081	0.057365377
HLA-DPA1*02:01-DPB1*13:01	TMSFLLSSLLALLTVS	0.48195916	0.003292411
HLA-DPA1*02:01-DPB1*13:01	DIIAENVLSEDRRGPT	0.28762436	0.058172613
HLA-DPA1*02:01-DPB1*13:01	TLFVFWRELRDNVITP	0.2340343	0.008698006
HLA-DPA1*02:01-DPB1*13:01	LVVMRATQLQKNLTCE	0.392326	0.03584096
HLA-DPA1*02:01-DPB1*13:01	HVEKACKYREATCSHC	0.07631938	0.0023641842
HLA-DPA1*02:01-DPB1*13:01	TPGFPSFNHTQFPPSR	0.17730497	0.024080109
HLA-DPA1*02:01-DPB1*13:01	WQSFSCEAQLPYVCRK	0.35649192	0.002416532
HLA-DPA1*02:01-DPB1*13:01	QSGQQRPPSISITLST	0.20869945	0.01652997
HLA-DPA1*02:01-DPB1*13:01	DENLLTSSVVIVFHNE	0.37527543	0.006824282
HLA-DPA1*02:01-DPB1*13:01	LDKKSGVINLTEEVLW	0.4594603	0.010960874
HLA-DPA1*02:01-DPB1*13:01	GSVTISVQALQVTWNI	0.36671188	0.0014491847
HLA-DPA1*02:01-DPB1*13:01	LVLVFIKKVAKKPTNK	0.40959805	0.06285067
HLA-DPA1*02:01-DPB1*13:01	MQSLMQAPLLIALGLL	0.4932052	0.0031181541
HLA-DPA1*02:01-DPB1*13:01	AEYAEARKRILGSASP	0.2343687	0.010847789
HLA-DPA1*02:01-DPB1*13:01	TGRCISAMGYKFHPEH	0.26421177	0.003328225
HLA-DPA1*02:01-DPB1*13:01	FSKALIKLPDNHHISN	0.23596208	0.1153955
HLA-DPA1*02:01-DPB1*13:01	SQLELTLQASKQNGTW	0.30790898	0.0017503646
HLA-DPA1*02:01-DPB1*13:01	DLAAVTCPPPQLAVNL	0.13830826	0.006650222
HLA-DPA1*02:01-DPB1*13:01	CGWILVAFSFLFTVIT	0.2758041	0.00059405237
HLA-DPA1*02:01-DPB1*13:01	IMQVAVCGSLIGWRNV	0.31796828	0.0013163537
HLA-DPA1*02:01-DPB1*13:01	DPTGPAGLGRPTPGLS	0.017298486	0.016313592
HLA-DPA1*02:01-DPB1*13:01	KEWEKFQEEAKNRDHR	0.12220483	0.31289178
HLA-DPA1*02:01-DPB1*13:01	LPRVCGTTLHLLLLGL	0.4469	0.0018806573
HLA-DPA1*02:01-DPB1*13:01	GFSLHIGLSAAYLPRM	0.36436403	0.07203706
HLA-DPA1*02:01-DPB1*13:01	ECRPRPKKCRPIICDK	0.12400494	0.0021758627
HLA-DPA1*02:01-DPB1*13:01	ILLLMKPSVLSRVSHQ	0.5246666	0.115153745
HLA-DPA1*02:01-DPB1*13:01	QDDLFWLTFEGKPLED	0.3999476	0.013533605
HLA-DPA1*02:01-DPB1*13:01	SSDLFDLMGSSQATMT	0.21774878	0.0010184437
HLA-DPA1*02:01-DPB1*13:01	MLDTVTLCGNSDDFLS	0.15055738	0.00039385166
HLA-DPA1*02:01-DPB1*13:01	TERENLRIALRYYNQS	0.34842807	0.38009
HLA-DPA1*02:01-DPB1*13:01	GTFNTSQSHQTASAVS	0.17567225	0.008009284
HLA-DPA1*02:01-DPB1*13:01	HGLPAKFVIHCNSPVW	0.27040467	0.017800001
HLA-DPA1*02:01-DPB1*13:01	LGSWLGGCLLVSALGM	0.3568001	0.0025500539
HLA-DPA1*02:01-DPB1*13:01	NLSHDREKIQRARERL	0.16223906	0.014890318
HLA-DPA1*02:01-DPB1*13:01	GVRPFGVSLLICGWNE	0.47282794	0.0006749594
HLA-DPA1*02:01-DPB1*13:01	KIEKTDNVEVTDGENK	0.046836246	0.015104657
HLA-DPA1*02:01-DPB1*13:01	PIPAIKQAVTKAGWSL	0.24281621	0.27914536
HLA-DPA1*02:01-DPB1*13:01	YSPPHRRTYSSQVIYN	0.3827357	0.15567723
HLA-DPA1*02:01-DPB1*13:01	CFAGGMFALGADAAPE	0.19624425	0.0009992884
HLA-DPA1*02:01-DPB1*13:01	VVLCNLKPQKMRGVES	0.31929633	0.0039815214
HLA-DPA1*02:01-DPB1*13:01	PLPPDGAIHCPPYQND	0.02928002	0.0013821309
HLA-DPA1*02:01-DPB1*13:01	EGRHPRSLMGKNFRSY	0.20739539	0.18776026
HLA-DPA1*02:01-DPB1*13:01	ILGVLSLLLLVTGAFG	0.23235631	0.0022470537
HLA-DPA1*02:01-DPB1*13:01	MQNLSQHGRKNNWPPL	0.07018171	0.0050968584
HLA-DPA1*02:01-DPB1*13:01	TATAERACNAIEDAQS	0.17872305	0.01076709
HLA-DPA1*02:01-DPB1*13:01	WAKSGKPSGEMDEVGV	0.013570878	0.009564611
HLA-DPA1*02:01-DPB1*13:01	SLLMVFVALLVFYITK	0.3344719	0.0028449453
HLA-DPA1*02:01-DPB1*13:01	EQRQKPATETSMNTAS	0.14081533	0.02101146
HLA-DPA1*02:01-DPB1*13:01	DLFRDITFYVYFSLLL	0.447769	0.0010998528
HLA-DPA1*02:01-DPB1*13:01	APISHPPPPTAVPAEE	0.08025698	0.23597781
HLA-DPA1*02:01-DPB1*13:01	VAYTEADYYHTELWME	0.32122377	0.0025268851
HLA-DPA1*02:01-DPB1*13:01	RKDQKPVEKMMELFIR	0.424917	0.04218649
HLA-DPA1*02:01-DPB1*13:01	IAAFVKKLVYEKDLRL	0.41879115	0.050708868
HLA-DPA1*02:01-DPB1*13:01	LTYKLTKEQIASKYGI	0.29350454	0.011586788
HLA-DPA1*02:01-DPB1*13:01	AKVHAYIISSLKKEMP	0.56831825	0.03688287
HLA-DPA1*02:01-DPB1*13:01	QKCRWMTSSGSTHSSW	0.22258474	0.000966377
HLA-DPA1*02:01-DPB1*13:01	SEQASLEMREAAATEI	0.27593538	0.003253172
HLA-DPA1*02:01-DPB1*13:01	CPPPPPVSTISCSYES	0.06795934	0.005943432
HLA-DPA1*02:01-DPB1*13:01	LMLEAGDDAGKVKWVD	0.073136546	0.0032337203
HLA-DPA1*02:01-DPB1*13:01	SGSTVCTIVTYQMVKT	0.39903566	0.0012486499
HLA-DPA1*02:01-DPB1*13:01	IVINRARVECQSHRLT	0.26912925	0.42006332
HLA-DPA1*02:01-DPB1*13:01	CNGVLEGIRICRQGFP	0.22831626	0.0019123212
HLA-DPA1*02:01-DPB1*13:01	RDTAEPKWDEEFEIEL	0.29595247	0.010685855
HLA-DPA1*02:01-DPB1*13:01	IAILTPKKHTVKKRIG	0.28513914	0.3542545
HLA-DPA1*02:01-DPB1*13:01	LLQYCFLLITCLLTAL	0.254513	0.0005705559
HLA-DPA1*02:01-DPB1*13:01	SARDASPTPSTDAEYP	0.023499396	0.040865034
HLA-DPA1*02:01-DPB1*13:01	LKSPENSLLQFQFKYG	0.3424797	0.003947261
HLA-DPA1*02:01-DPB1*13:01	YGPPGCGKTLLAKAIA	0.13063188	0.0037261087
HLA-DPA1*02:01-DPB1*13:01	LLWIASALSTGQIRFT	0.35129058	0.0054003345
HLA-DPA1*02:01-DPB1*13:01	RRLQQTQAQVEEVVDI	0.31424916	0.08273358
HLA-DPA1*02:01-DPB1*13:01	VVKGGAFDGTMNGPFG	0.10260554	0.0068522086
HLA-DPA1*02:01-DPB1*13:01	FILPCTDSFIKVDMRT	0.3291516	0.0021669995
HLA-DPA1*02:01-DPB1*13:01	LGYSYAIVGINLTEMA	0.4421967	0.001874526
HLA-DPA1*02:01-DPB1*13:01	SGPCERRKSPLQDPFP	0.118853174	0.0033801936
HLA-DPA1*02:01-DPB1*13:01	RKGSLESPATDVFGST	0.19314387	0.010727825
HLA-DPA1*02:01-DPB1*13:01	GIVTDGRSGCTPCSCD	0.008879	0.027298737
HLA-DPA1*02:01-DPB1*13:01	RWLFDKKFLAEAAIRF	0.5011479	0.012697427
HLA-DPA1*02:01-DPB1*13:01	LYALSCFVLTTVMISV	0.428224	0.00067556323
HLA-DPA1*02:01-DPB1*13:01	QQQMQPLCFNCPICDK	0.17909932	0.0008922914
HLA-DPA1*02:01-DPB1*13:01	MPPKDDKKKKDAGKSA	0.06309656	0.006546008
HLA-DPA1*02:01-DPB1*13:01	CLGNCSQPDDPTKCVA	0.00889692	0.00068646204
HLA-DPA1*02:01-DPB1*13:01	SQGLGPGSTVLLVVDK	0.26068455	0.016022202
HLA-DPA1*02:01-DPB1*13:01	YHQRKEGVTHQQWYLF	0.28248385	0.573054
HLA-DPA1*02:01-DPB1*13:01	RRTGEVLRIADRGTSS	0.23337443	0.0446099
HLA-DPA1*02:01-DPB1*13:01	LQLQAAVEVAGDLEVD	0.33440107	0.004915783
HLA-DPA1*02:01-DPB1*13:01	GQNKEMLAAACQMFLG	0.44159898	0.02420499
HLA-DPA1*02:01-DPB1*13:01	KGLDNKNPKIIVACIE	0.24592741	0.0065414263
HLA-DPA1*02:01-DPB1*13:01	AAGRVVVRRLAVRRFG	0.44546184	0.32746002
HLA-DPA1*02:01-DPB1*13:01	SRKHRDRRDRHRSKSR	0.16058725	0.0009826135
HLA-DPA1*02:01-DPB1*13:01	TLFVFWRELRDNVITP	0.2340343	0.008698006
HLA-DPA1*02:01-DPB1*13:01	EDWMSALCPRLWDVPL	0.32865196	0.0010582529
HLA-DPA1*02:01-DPB1*13:01	SSDSAQGSDMSLTACK	0.10893565	0.0037992192
HLA-DPA1*02:01-DPB1*13:01	CWALGFYPAEITLTWQ	0.38325346	0.0009765356
HLA-DPA1*02:01-DPB1*13:01	RNGHCIPQRWACDGDT	0.06300695	0.0018329436
HLA-DPA1*02:01-DPB1*13:01	EGQWPPRDEGLKAKTK	0.053861924	0.0040798443
HLA-DPA1*02:01-DPB1*13:01	GQCEQPTGYMENSVSY	0.069596216	0.00048239893
HLA-DPA1*02:01-DPB1*13:01	VAGPRLPDTFLGSATP	0.21938911	0.030424783
HLA-DPA1*02:01-DPB1*13:01	IVIFLNRRRRRERRDL	0.29302317	0.002250328
HLA-DPA1*02:01-DPB1*13:01	AIANSMFNDTLELFLI	0.50283825	0.00076604943
HLA-DPA1*02:01-DPB1*13:01	CISPGVVETQFAFKLH	0.30677664	0.0021823111
