# Supplementary material for: MHCII-peptide presentation: an assessment of the state-of-the-art prediction methods
Source: Front Immunol. 2024 Mar 12;15:1293706. doi: 10.3389/fimmu.2024.1293706 (PMC11027168; doi:10.3389/fimmu.2024.1293706)
Supplement: Supplementary file 2 [file DataSheet_2.zip › output/BERT/neg/16_HLA-DPA1_02_01_DPB1_14_01.csv]

allele	peptide	affinity_pred	mass_pred
HLA-DPA1*02:01-DPB1*14:01	DPSSSQHLPSTPSSPR	0.007630602	0.28566632
HLA-DPA1*02:01-DPB1*14:01	GKPGWGKESCKPIWWP	0.021644413	0.001878974
HLA-DPA1*02:01-DPB1*14:01	PRALPRRSRSGSSSKG	0.14785531	0.048336156
HLA-DPA1*02:01-DPB1*14:01	LLGKLKDIIKRHQGTV	0.13808735	0.008202648
HLA-DPA1*02:01-DPB1*14:01	DEQEDLTKDMEDPTPV	0.015415189	0.037402704
HLA-DPA1*02:01-DPB1*14:01	AERKFMNPFNMPNLYQ	0.36713067	0.0714695
HLA-DPA1*02:01-DPB1*14:01	YPGPPMMDGAMGYVQP	0.046242878	0.022451967
HLA-DPA1*02:01-DPB1*14:01	GWILVAFSFLFTVITF	0.034153827	0.001200014
HLA-DPA1*02:01-DPB1*14:01	WADPTGTRKLTWTYAA	0.077346794	0.063819245
HLA-DPA1*02:01-DPB1*14:01	ITTQCRKDVGRPQPGR	0.037339166	0.00350102
HLA-DPA1*02:01-DPB1*14:01	NSMAQAMKGVTKAMGT	0.22051734	0.008907347
HLA-DPA1*02:01-DPB1*14:01	DFGSTECSCPPGGGKI	0.00112327	0.001874464
HLA-DPA1*02:01-DPB1*14:01	PQAKPDGVTATAADEE	0.010266385	0.049367953
HLA-DPA1*02:01-DPB1*14:01	KMRNRRRIQRRGPCII	0.19936047	0.001088789
HLA-DPA1*02:01-DPB1*14:01	SESEGQNKGGNDSDEL	0.001376755	0.004184499
HLA-DPA1*02:01-DPB1*14:01	NRRRPWCYVQVGLKLL	0.39826077	0.001754901
HLA-DPA1*02:01-DPB1*14:01	MRFVVALVLLNVAAAG	0.18931796	0.003929509
HLA-DPA1*02:01-DPB1*14:01	GLIQSMKELDSGLAES	0.20363095	0.03066817
HLA-DPA1*02:01-DPB1*14:01	RLGRLLLLMCLLLLGS	0.10578604	0.003690628
HLA-DPA1*02:01-DPB1*14:01	MDGAMGYVQPPPPPYP	0.009502258	0.03209319
HLA-DPA1*02:01-DPB1*14:01	KACGKAGCALLGGETA	0.092282265	0.002686966
HLA-DPA1*02:01-DPB1*14:01	ILIVRFSDYFTGYFNG	0.08574522	0.0317222
HLA-DPA1*02:01-DPB1*14:01	APRTLLLLLWGAVALT	0.15551575	0.010536728
HLA-DPA1*02:01-DPB1*14:01	GVRPFGVSLLICGWNE	0.24387996	0.000807125
HLA-DPA1*02:01-DPB1*14:01	WLYYATNSCKNFSELP	0.054861702	0.003686371
HLA-DPA1*02:01-DPB1*14:01	ANQDEETDQETFQLEI	0.002766289	0.00416801
HLA-DPA1*02:01-DPB1*14:01	SVSERMLRSQLLLLAC	0.31322476	0.002262318
HLA-DPA1*02:01-DPB1*14:01	AEALELLEHCGVCRER	0.045107223	0.008755645
HLA-DPA1*02:01-DPB1*14:01	NSMAQAMKGVTKAMGT	0.22051734	0.008907347
HLA-DPA1*02:01-DPB1*14:01	HQAGNGTFNRAKLLNV	0.1266823	0.001892182
HLA-DPA1*02:01-DPB1*14:01	SVLWLSTDASESRCQQ	0.05243477	0.003659805
HLA-DPA1*02:01-DPB1*14:01	ASLRSHIGVVPQDTVL	0.21818332	0.7235795
HLA-DPA1*02:01-DPB1*14:01	ADYAVDIRSPAISWVN	0.17666645	0.017501915
HLA-DPA1*02:01-DPB1*14:01	KAASLGSSQSSRTYAG	0.14726165	0.041218445
HLA-DPA1*02:01-DPB1*14:01	MGLIFEVAEGGFLDID	0.15627582	0.001381271
HLA-DPA1*02:01-DPB1*14:01	PTTQRQTACGTVGKQC	0.021843262	0.00753892
HLA-DPA1*02:01-DPB1*14:01	ETLFKSKDYEFMWNPH	0.08544732	0.5829681
HLA-DPA1*02:01-DPB1*14:01	QGQNKEMLAAACQMFL	0.33541352	0.011527097
HLA-DPA1*02:01-DPB1*14:01	HRRQEAMAALRFLWGS	0.4209396	0.003184152
HLA-DPA1*02:01-DPB1*14:01	RLINKFNSSSSSLEEK	0.36956766	0.03682476
HLA-DPA1*02:01-DPB1*14:01	YYNETLGKTLWRGKSN	0.051948484	0.014955921
HLA-DPA1*02:01-DPB1*14:01	FLGVCAHHIIPTGSVV	0.19318184	0.003012072
HLA-DPA1*02:01-DPB1*14:01	KVENAARKLEAMTNSK	0.31679726	0.21232238
HLA-DPA1*02:01-DPB1*14:01	MARGSALLLASLLLAA	0.34936553	0.003682599
HLA-DPA1*02:01-DPB1*14:01	MPGQELRTVNGSQMLL	0.18170403	0.022006657
HLA-DPA1*02:01-DPB1*14:01	TILLQYCFLLITCLLT	0.018030155	0.000783775
HLA-DPA1*02:01-DPB1*14:01	FVSHGAGEHSGRYEEL	0.012444848	0.30040905
HLA-DPA1*02:01-DPB1*14:01	TAASSMTVASSAPTTA	0.12181082	0.017478572
HLA-DPA1*02:01-DPB1*14:01	FFHPYCNAGGGGERVL	0.010126618	0.000907782
HLA-DPA1*02:01-DPB1*14:01	HVASPRYHTVGRAAGL	0.1626801	0.7775845
HLA-DPA1*02:01-DPB1*14:01	SLGRVSSKVFFTLFAL	0.36222285	0.007633944
HLA-DPA1*02:01-DPB1*14:01	VALNYGIYKQDLPSLD	0.16421397	0.07252644
HLA-DPA1*02:01-DPB1*14:01	VRFDVHDVTLHADAIH	0.13908423	0.18246599
HLA-DPA1*02:01-DPB1*14:01	KFAYCKVVLATSLIWV	0.37936682	0.000871883
HLA-DPA1*02:01-DPB1*14:01	NTTELALEQDLAYLQE	0.06510122	0.004980909
HLA-DPA1*02:01-DPB1*14:01	AILFAVLLVVLILFLV	0.014321836	0.001648491
HLA-DPA1*02:01-DPB1*14:01	CDERGQELIYAGMPIT	0.11984313	0.001301545
HLA-DPA1*02:01-DPB1*14:01	PPAGGPPPPPGPPPPP	0.000916059	0.4140288
HLA-DPA1*02:01-DPB1*14:01	VHLSAGGAPWEWKAAG	0.02085002	0.007270712
HLA-DPA1*02:01-DPB1*14:01	GFVGRVAAAPASGALR	0.43980777	0.99683505
HLA-DPA1*02:01-DPB1*14:01	VYIIQSGCGEINDNLM	0.007888038	0.001978388
HLA-DPA1*02:01-DPB1*14:01	VFTPTICKQTCARGHC	0.03573556	0.003341093
HLA-DPA1*02:01-DPB1*14:01	IMTLQPRCEDVETAEG	0.01024534	0.054293264
HLA-DPA1*02:01-DPB1*14:01	KMSNITFLNFDPPIEE	0.1614255	0.002754405
HLA-DPA1*02:01-DPB1*14:01	DDPDGKQEAKPQQAAG	0.007419124	0.25899538
HLA-DPA1*02:01-DPB1*14:01	CWLDFEQGFLWSFLGP	0.031834126	0.000283162
HLA-DPA1*02:01-DPB1*14:01	VPAVPQPEADNLTLRY	0.01269365	0.09173046
HLA-DPA1*02:01-DPB1*14:01	DIYDKVSGDMQKQGCD	0.10864124	0.008238939
HLA-DPA1*02:01-DPB1*14:01	SFNEATMVLVSWIMWY	0.14471063	0.001019125
HLA-DPA1*02:01-DPB1*14:01	LGNVSAGPSPAGLAVS	0.016922215	0.010380894
HLA-DPA1*02:01-DPB1*14:01	PALTCLVLGLALVFGE	0.10004638	0.001198775
HLA-DPA1*02:01-DPB1*14:01	SRKRAYSKEAVYSDKL	0.32440326	0.7522772
HLA-DPA1*02:01-DPB1*14:01	KEGNKLFWIRVKYHVK	0.32625684	0.18876776
HLA-DPA1*02:01-DPB1*14:01	PVLGFFIIAVLMSAQE	0.23473634	0.00112984
HLA-DPA1*02:01-DPB1*14:01	APQLLIVLLGLSALLQ	0.09740346	0.004319283
HLA-DPA1*02:01-DPB1*14:01	QDDLFWLTFEGKPLED	0.036914803	0.019882739
HLA-DPA1*02:01-DPB1*14:01	YPDSSPEGPSEALPPP	0.001067187	0.059682142
HLA-DPA1*02:01-DPB1*14:01	FLVKEKMKGKNKLVPR	0.1650505	0.040973607
HLA-DPA1*02:01-DPB1*14:01	HTEAISDAETSSSDIS	0.016918834	0.068588324
HLA-DPA1*02:01-DPB1*14:01	TTAGGGGQGPMPRVRY	0.006626731	0.1704719
HLA-DPA1*02:01-DPB1*14:01	ILNSIWSHQMYYMFGF	0.061187066	0.00170429
HLA-DPA1*02:01-DPB1*14:01	FVELDVGSEGNADGAQ	0.001059033	0.003363316
HLA-DPA1*02:01-DPB1*14:01	KELACKMALELLTQEF	0.28069597	0.003078112
HLA-DPA1*02:01-DPB1*14:01	RAGKGKMRNRRRIQRR	0.22008182	0.008257426
HLA-DPA1*02:01-DPB1*14:01	GKPPRSESSAGICVPL	0.115823105	0.24127868
HLA-DPA1*02:01-DPB1*14:01	MTRSQAEQLLKQEGKE	0.07939371	0.09118057
HLA-DPA1*02:01-DPB1*14:01	ITNERGESSCDRLTDP	0.003719472	0.029367577
HLA-DPA1*02:01-DPB1*14:01	GQEPFLQWLMLLSNES	0.087451	0.006087002
HLA-DPA1*02:01-DPB1*14:01	LWSGERKGLRELHRGD	0.06461947	0.020218207
HLA-DPA1*02:01-DPB1*14:01	SELILAQQQQHKKYHG	0.22310425	0.021873066
HLA-DPA1*02:01-DPB1*14:01	TVHVTQPKDGGFCEVC	0.019791868	0.00139558
HLA-DPA1*02:01-DPB1*14:01	EPLERLEKLLTKEQLK	0.14344226	0.9588566
HLA-DPA1*02:01-DPB1*14:01	VTKSNTSPEELGPLAN	0.15165178	0.0857061
HLA-DPA1*02:01-DPB1*14:01	SGIGGSSCMSSSRPSI	0.031723708	0.003779455
HLA-DPA1*02:01-DPB1*14:01	GFLFGLLGAVWLLSSG	0.043451805	0.00389318
HLA-DPA1*02:01-DPB1*14:01	MAYTGKYFDKASYRVY	0.15791394	0.048249017
HLA-DPA1*02:01-DPB1*14:01	IVQQVRVSTPWLQHLS	0.3935407	0.7634893
HLA-DPA1*02:01-DPB1*14:01	YGDGGSSFQSTTGHCV	0.004223841	0.002131221
HLA-DPA1*02:01-DPB1*14:01	LPWSCSADEVQRFFSD	0.052473627	0.001545088
HLA-DPA1*02:01-DPB1*14:01	SGMYDHRYGDSEFTVQ	0.018303832	0.02571329
HLA-DPA1*02:01-DPB1*14:01	KKDSSDSGVRSSESSP	0.046316996	0.006627443
HLA-DPA1*02:01-DPB1*14:01	LWMHTDPVSQKNESVR	0.066604786	0.2764935
HLA-DPA1*02:01-DPB1*14:01	GGQDQPGCPTFFYAGY	0.006188171	0.002030412
HLA-DPA1*02:01-DPB1*14:01	PMLRQGDTGDWIGTFL	0.08899651	0.003404052
HLA-DPA1*02:01-DPB1*14:01	MCHCGKGAKGFTPIPG	0.063959554	0.001623394
HLA-DPA1*02:01-DPB1*14:01	VSFFLVKEKMKGKNKL	0.20018171	0.006244309
HLA-DPA1*02:01-DPB1*14:01	QLVLVEQNTLMVEERE	0.11213193	0.004638697
HLA-DPA1*02:01-DPB1*14:01	EALPGDNVGFNVKNVS	0.07671034	0.2199603
HLA-DPA1*02:01-DPB1*14:01	YMGQSSSGGSIHSNLE	0.01480191	0.26698393
HLA-DPA1*02:01-DPB1*14:01	GQEMLENLSHDREKIQ	0.040173616	0.15963443
HLA-DPA1*02:01-DPB1*14:01	VSNISACQVIAEAVRT	0.19267204	0.011955061
HLA-DPA1*02:01-DPB1*14:01	KKDRKEDKEKDKDKEK	0.008070526	0.036785442
HLA-DPA1*02:01-DPB1*14:01	GFPSEENEESRILQPP	0.002154944	0.08983333
HLA-DPA1*02:01-DPB1*14:01	GAVPGRPTMMISTTAM	0.19468139	0.005495115
HLA-DPA1*02:01-DPB1*14:01	LPRVCGTTLHLLLLGL	0.18362752	0.002138258
HLA-DPA1*02:01-DPB1*14:01	ADLHFAKGLREVIEKN	0.25024205	0.1505365
HLA-DPA1*02:01-DPB1*14:01	CSRPVTNCASSPCQNG	0.00650251	0.01115258
HLA-DPA1*02:01-DPB1*14:01	KAGCALLGGETAEMPD	0.09024871	0.001284958
HLA-DPA1*02:01-DPB1*14:01	QGYRASGLGDHCEDIN	0.01508762	0.0446328
HLA-DPA1*02:01-DPB1*14:01	SAPCANNRTCVSLDDG	0.006439346	0.001877215
HLA-DPA1*02:01-DPB1*14:01	KLPTTAASTPDAVDKY	0.23811449	0.24944691
HLA-DPA1*02:01-DPB1*14:01	AIKEIIEDIKRHKADN	0.11837244	0.21660426
HLA-DPA1*02:01-DPB1*14:01	VPAAEGEDSLKKMQLM	0.037376966	0.019630877
HLA-DPA1*02:01-DPB1*14:01	QADMDKKRFSFVFKPV	0.2506678	0.061520774
HLA-DPA1*02:01-DPB1*14:01	AATMAHEMGHNFGMTH	0.043564096	0.41119748
HLA-DPA1*02:01-DPB1*14:01	AVAVVRRSSHVTIDTL	0.26324245	0.41494566
HLA-DPA1*02:01-DPB1*14:01	PNTFYVGIYILIAVGA	0.10780284	0.002416246
HLA-DPA1*02:01-DPB1*14:01	APFVHARAGKTKAQLA	0.17394494	0.725183
HLA-DPA1*02:01-DPB1*14:01	AAKLVVAVAVFLLTFY	0.21813132	0.007702733
HLA-DPA1*02:01-DPB1*14:01	LSCPSHASLDPVEQTC	0.014456249	0.002382773
HLA-DPA1*02:01-DPB1*14:01	CGLGLPRPPMLLALLL	0.20669445	0.0015245
HLA-DPA1*02:01-DPB1*14:01	VFRGHTQQDPEVPKSL	0.014994276	0.044989593
HLA-DPA1*02:01-DPB1*14:01	SSDSAQGSDVSLTACK	0.027678072	0.007326963
HLA-DPA1*02:01-DPB1*14:01	KTHMTHHPISDHEATL	0.095704176	0.977585
HLA-DPA1*02:01-DPB1*14:01	VRRQRPRRRVCWALVA	0.41446623	0.006328593
HLA-DPA1*02:01-DPB1*14:01	IGFIYTIINSILNEVQ	0.19911677	0.004190689
HLA-DPA1*02:01-DPB1*14:01	RTSFQQFSSLTNLPLR	0.17269757	0.04982599
HLA-DPA1*02:01-DPB1*14:01	RWRTILLQYCFLLITC	0.05133744	0.000726956
HLA-DPA1*02:01-DPB1*14:01	LKIHSRKMNLTRGINL	0.4040588	0.01313284
HLA-DPA1*02:01-DPB1*14:01	AGENDYNIEVLLGVDD	0.0384049	0.005175524
HLA-DPA1*02:01-DPB1*14:01	DASSNDNFSVCPSNSV	0.009846433	0.001498837
HLA-DPA1*02:01-DPB1*14:01	VAVAVFLLTFYVISQV	0.08151785	0.001645229
HLA-DPA1*02:01-DPB1*14:01	NQRLLTALRERKWGVQ	0.25944132	0.059800792
HLA-DPA1*02:01-DPB1*14:01	FVLDEADVMIDTQGFS	0.024272365	0.001865061
HLA-DPA1*02:01-DPB1*14:01	ACEQATECSVRNGSSI	0.04723401	0.000971158
HLA-DPA1*02:01-DPB1*14:01	FLNSLEKMEDGKLKVT	0.24824895	0.004697061
HLA-DPA1*02:01-DPB1*14:01	RRKSSGGKGGSCSQAA	0.034061022	0.005136278
HLA-DPA1*02:01-DPB1*14:01	CRRCAVVGNSGNLRGS	0.08229714	0.000735852
HLA-DPA1*02:01-DPB1*14:01	INVLPSLSRLMKSAIG	0.35685337	0.063054524
HLA-DPA1*02:01-DPB1*14:01	LLVLEYLAFSDSSKWV	0.21866426	0.07271366
HLA-DPA1*02:01-DPB1*14:01	WLMHFMAIIYTRLHLN	0.22336714	0.00236252
HLA-DPA1*02:01-DPB1*14:01	CPGMGVALRMYPLKPT	0.2323984	0.013073467
HLA-DPA1*02:01-DPB1*14:01	PAAPSRPTIIRPAEPS	0.12665915	0.3103464
HLA-DPA1*02:01-DPB1*14:01	TVITKHNDDEQYAWES	0.06377063	0.059101213
HLA-DPA1*02:01-DPB1*14:01	GACPGEGPGVRPQPAP	0.000975492	0.022941682
HLA-DPA1*02:01-DPB1*14:01	PGKVIEPGCVRVVRGE	0.27723312	0.0076525
HLA-DPA1*02:01-DPB1*14:01	FWNYARPPTVILEPHV	0.18951334	0.006072591
HLA-DPA1*02:01-DPB1*14:01	ASGQFNEDMIPTVGFN	0.050705712	0.031369112
HLA-DPA1*02:01-DPB1*14:01	RRMWATQGLAVALALS	0.56523603	0.008830219
HLA-DPA1*02:01-DPB1*14:01	SFAGKGASDNPCSEVY	0.011932085	0.052369792
HLA-DPA1*02:01-DPB1*14:01	LNLTLHQSAQLSVLLT	0.21023272	0.002129934
HLA-DPA1*02:01-DPB1*14:01	KPNTQNPPRRGPLSQN	0.026937718	0.03972518
HLA-DPA1*02:01-DPB1*14:01	PNCPDEVYQLMRKCWE	0.061207317	0.002012341
HLA-DPA1*02:01-DPB1*14:01	ACRVLPWALVAGLLLL	0.3445419	0.002442694
HLA-DPA1*02:01-DPB1*14:01	NQSEAGSHTLQRMYGC	0.06619649	0.001029343
HLA-DPA1*02:01-DPB1*14:01	CHVQHEGLPQPLILRW	0.15821749	0.003623204
HLA-DPA1*02:01-DPB1*14:01	NVTLYYEALCGGCRAF	0.059520956	0.002554146
HLA-DPA1*02:01-DPB1*14:01	QEGSEEGMYVLRWSCT	0.030198846	0.000991171
HLA-DPA1*02:01-DPB1*14:01	EEQPQVELFVKAGSDG	0.1670561	0.056358982
HLA-DPA1*02:01-DPB1*14:01	EICDIINETEEGPKDA	0.010762757	0.00150413
HLA-DPA1*02:01-DPB1*14:01	GPDPTDTAPGEQAQDV	0.000623505	0.26902342
HLA-DPA1*02:01-DPB1*14:01	DEEYDVIVLGTGLTEC	0.05649702	0.000436681
HLA-DPA1*02:01-DPB1*14:01	DEYSDDDDMSWKVRRA	0.010051901	0.007819062
HLA-DPA1*02:01-DPB1*14:01	TVIIYVRLDFSITKDP	0.12709351	0.014599837
HLA-DPA1*02:01-DPB1*14:01	PGPFSSKPQRSQLQIF	0.05961912	0.02194695
HLA-DPA1*02:01-DPB1*14:01	TGTWSGPAPRCELSTS	0.008615681	0.007922012
HLA-DPA1*02:01-DPB1*14:01	PDGELYASGSEDGTLR	0.015250584	0.012204724
HLA-DPA1*02:01-DPB1*14:01	AAIQGATLLLFLIISV	0.074043915	0.002303034
HLA-DPA1*02:01-DPB1*14:01	AYARASGVCARGCLDS	0.18974914	0.35593885
HLA-DPA1*02:01-DPB1*14:01	EQTLQGAEEDEDLEGP	0.002234392	0.02858105
HLA-DPA1*02:01-DPB1*14:01	QVSNSVSSKNGTVCLS	0.06589051	0.001235717
HLA-DPA1*02:01-DPB1*14:01	GSGSACRSLYGGFVEW	0.045746718	0.000863125
HLA-DPA1*02:01-DPB1*14:01	EQPRGGEDAAVQEPRQ	0.03963915	0.9538311
HLA-DPA1*02:01-DPB1*14:01	ESPVREEPGEDFPAAR	0.006125737	0.28221163
HLA-DPA1*02:01-DPB1*14:01	VTLYYEALCGGCRAFL	0.052785374	0.00148133
HLA-DPA1*02:01-DPB1*14:01	LVLLLVLTLLCSLVPI	0.12825492	0.001150417
HLA-DPA1*02:01-DPB1*14:01	GLAVLAVVVIGAVVAT	0.09624562	0.001945615
HLA-DPA1*02:01-DPB1*14:01	DVMWIGFLTRTVLENS	0.09623261	0.002243094
HLA-DPA1*02:01-DPB1*14:01	TAPRTVLLLLSGALAL	0.28394595	0.009746748
HLA-DPA1*02:01-DPB1*14:01	QVKIQGQNKEMLAAAC	0.3119816	0.001626217
HLA-DPA1*02:01-DPB1*14:01	EMPLMMSEEGFENEES	0.022150433	0.005242557
HLA-DPA1*02:01-DPB1*14:01	LVIAVAIATVIVISLV	0.072992794	0.002397572
HLA-DPA1*02:01-DPB1*14:01	GQMHRGHMPPLTSAQQ	0.18050413	0.6059386
HLA-DPA1*02:01-DPB1*14:01	GLARHTDDEMTGYVAT	0.05050863	0.07632874
HLA-DPA1*02:01-DPB1*14:01	QMVDASRPELLYRTDF	0.17958549	0.020786112
HLA-DPA1*02:01-DPB1*14:01	CNQFVDCEDASDEMNC	0.000907168	0.000741168
HLA-DPA1*02:01-DPB1*14:01	YSHGLQASAWQFWIEV	0.07950421	0.002010037
HLA-DPA1*02:01-DPB1*14:01	GDSCPFCLKLLLPGLL	0.1608351	0.001674241
HLA-DPA1*02:01-DPB1*14:01	GTRMPPKNFSRGSLVF	0.278544	0.003631615
HLA-DPA1*02:01-DPB1*14:01	TRLFLILNIAIFFVML	0.06963143	0.003042624
HLA-DPA1*02:01-DPB1*14:01	WGPCAVPEQFRDMPYQ	0.015299206	0.002282856
HLA-DPA1*02:01-DPB1*14:01	RPNQSQPLPPSSLQRF	0.067991234	0.06398367
HLA-DPA1*02:01-DPB1*14:01	MMAQYNRHDSPEDVKR	0.018669974	0.22513182
HLA-DPA1*02:01-DPB1*14:01	TTICLKWKNIETFTCD	0.030216755	0.000737994
HLA-DPA1*02:01-DPB1*14:01	MSQKQEEENPAEETGE	0.005140573	0.027790168
HLA-DPA1*02:01-DPB1*14:01	MSQIKRLLSEKKTCQC	0.09076105	0.000833829
HLA-DPA1*02:01-DPB1*14:01	AHITLGCAADVEAVQT	0.12307322	0.013055846
HLA-DPA1*02:01-DPB1*14:01	GMVPPPENVRMNSVNF	0.065532595	0.016257567
HLA-DPA1*02:01-DPB1*14:01	SVARHPSREQLIDYLM	0.1824072	0.029205173
HLA-DPA1*02:01-DPB1*14:01	QSGCGEINDNLMELLI	0.021985034	0.00042516
HLA-DPA1*02:01-DPB1*14:01	SCLPGQRDVDNALRAV	0.14245826	0.008534606
HLA-DPA1*02:01-DPB1*14:01	MSSSGAKDKPELQFPF	0.029397832	0.004774622
HLA-DPA1*02:01-DPB1*14:01	EPANQMVKCDPRHGKY	0.0688901	0.31429708
HLA-DPA1*02:01-DPB1*14:01	IRKLADLCTGLQGFLI	0.2823121	0.001571924
HLA-DPA1*02:01-DPB1*14:01	ICDTSNFSDYIRGGIV	0.024962718	0.000962128
HLA-DPA1*02:01-DPB1*14:01	NIYKRMTGSEFDFEEM	0.16300586	0.021299416
HLA-DPA1*02:01-DPB1*14:01	GLLGPGPGPTTPLFLL	0.01588021	0.00591015
HLA-DPA1*02:01-DPB1*14:01	EAEPIPDIHWGIRVLQ	0.118035085	0.0143223
HLA-DPA1*02:01-DPB1*14:01	TMTVMDPKQMNVAAAV	0.2643235	0.04644805
HLA-DPA1*02:01-DPB1*14:01	PKSTIYRGEMCFFDSE	0.07360854	0.001294083
HLA-DPA1*02:01-DPB1*14:01	VYAVQVRCKRLDGLGY	0.21506956	0.002591393
HLA-DPA1*02:01-DPB1*14:01	KYLHLKMCFYTAYAYC	0.26072943	0.000490991
HLA-DPA1*02:01-DPB1*14:01	ERNVSTRQGMDLSANQ	0.037526906	0.18292367
HLA-DPA1*02:01-DPB1*14:01	CLLGDGELSEGSVWEA	0.004572942	0.000484555
HLA-DPA1*02:01-DPB1*14:01	SLGPNGLDKMMVDKDG	0.025828036	0.14386642
HLA-DPA1*02:01-DPB1*14:01	LRNKPSDLGTKLQDPR	0.08205627	0.11338909
HLA-DPA1*02:01-DPB1*14:01	TATASSQLSSNALPPG	0.005939739	0.03353955
HLA-DPA1*02:01-DPB1*14:01	VMVTNVTSLLKTVKAV	0.35768503	0.00742801
HLA-DPA1*02:01-DPB1*14:01	SLAIRKRVQETKFGNA	0.1407792	0.007818663
HLA-DPA1*02:01-DPB1*14:01	QAPVDDAQEILHSRFP	0.07174584	0.025688102
HLA-DPA1*02:01-DPB1*14:01	ARLEVGSTQLRTAGSC	0.1919865	0.00515938
HLA-DPA1*02:01-DPB1*14:01	QPLVTDDPTQVHHHQE	0.030662779	0.26321125
HLA-DPA1*02:01-DPB1*14:01	VRPFGVSLLICGWNEG	0.14719437	0.001581634
HLA-DPA1*02:01-DPB1*14:01	WAFMTTHSWDEDPSGE	0.003599965	0.015709374
HLA-DPA1*02:01-DPB1*14:01	PETSASVAATPPPSTA	0.04697803	0.021765996
HLA-DPA1*02:01-DPB1*14:01	LTLHQSAQLSVLLTVE	0.27381393	0.002565927
HLA-DPA1*02:01-DPB1*14:01	MTHHPISDHEATLRCW	0.0316752	0.7063815
HLA-DPA1*02:01-DPB1*14:01	RKGGSYSQAASSDSAQ	0.08389869	0.22262064
HLA-DPA1*02:01-DPB1*14:01	PEPLMLRWKQSSLPTI	0.27769977	0.001287495
HLA-DPA1*02:01-DPB1*14:01	LLRRYNQSEAGSHTLQ	0.18704198	0.82880896
HLA-DPA1*02:01-DPB1*14:01	NVTLYYEALCGGCRAF	0.059520956	0.002554146
HLA-DPA1*02:01-DPB1*14:01	MVNDKPVCKPCYVKNH	0.07220711	0.016507085
HLA-DPA1*02:01-DPB1*14:01	VIAVAIATVIVISLVM	0.08611678	0.00199356
HLA-DPA1*02:01-DPB1*14:01	THQNLTSYSQLLQVVM	0.24731466	0.017786961
HLA-DPA1*02:01-DPB1*14:01	LQYCFLLITCLLTALE	0.09138795	0.000513185
HLA-DPA1*02:01-DPB1*14:01	EKSDRLLKVLFLVLGY	0.23122917	0.004438939
HLA-DPA1*02:01-DPB1*14:01	LRLPGGSCMAVLTVTL	0.12301497	0.002326804
HLA-DPA1*02:01-DPB1*14:01	AGWGMVTPDLLFAEGT	0.07744566	0.002468315
HLA-DPA1*02:01-DPB1*14:01	ESHWKVCPMCSEQFPP	0.06227684	0.003604528
HLA-DPA1*02:01-DPB1*14:01	ENLEFSFRIWQCGGVL	0.057372924	0.001313139
HLA-DPA1*02:01-DPB1*14:01	GHTAPVLDIAWCPHND	0.013757757	0.09439662
HLA-DPA1*02:01-DPB1*14:01	KNWQLTEEDFGNTSGR	0.026445808	0.07134204
HLA-DPA1*02:01-DPB1*14:01	HQDQSIRIQRMLPRNC	0.10314921	0.028919492
HLA-DPA1*02:01-DPB1*14:01	CGPPDPVPARNRRAPP	0.024844743	0.024728665
HLA-DPA1*02:01-DPB1*14:01	VQKRPWLAECTPIYIQ	0.33434936	0.12101795
HLA-DPA1*02:01-DPB1*14:01	EALPGDNVGFNVKNVS	0.07671034	0.2199603
HLA-DPA1*02:01-DPB1*14:01	WLATRGSALYFHIGET	0.15735838	0.04194545
HLA-DPA1*02:01-DPB1*14:01	CHVTTASLDGESSHKT	0.023426896	0.002625277
HLA-DPA1*02:01-DPB1*14:01	ISCALAVSQEADKCPT	0.10143432	0.00589726
HLA-DPA1*02:01-DPB1*14:01	FYSCWRTGLLLLLLAV	0.09853079	0.000527151
HLA-DPA1*02:01-DPB1*14:01	MSADGAEADGSTQVTV	0.00126286	0.001899662
HLA-DPA1*02:01-DPB1*14:01	NDLWLNEGFATFMEYF	0.14223123	0.003282765
HLA-DPA1*02:01-DPB1*14:01	VEPLERLEKLLTKEQL	0.12220378	0.71565914
HLA-DPA1*02:01-DPB1*14:01	GISFPDPKMLKEWEKF	0.09712817	0.013838264
HLA-DPA1*02:01-DPB1*14:01	CLFYEVEVNNSQTETH	0.00783737	0.000715506
HLA-DPA1*02:01-DPB1*14:01	EMAQQSAGGRDTRFLR	0.04251307	0.040634718
HLA-DPA1*02:01-DPB1*14:01	QWVIGQRLARDQETLH	0.095521264	0.14991626
HLA-DPA1*02:01-DPB1*14:01	NIPNMFVDSSCALKYS	0.2985207	0.003912436
HLA-DPA1*02:01-DPB1*14:01	RFPGLLLAAMVLLLYS	0.09322105	0.008626554
HLA-DPA1*02:01-DPB1*14:01	EMDLYEDYQSPFDFDA	0.004468531	0.002532172
HLA-DPA1*02:01-DPB1*14:01	VAFVVGAVGYHLEWFI	0.15616235	0.005222623
HLA-DPA1*02:01-DPB1*14:01	LVLVLSVIILILGLII	0.023567041	0.003064229
HLA-DPA1*02:01-DPB1*14:01	SSLRQRPEPQVTGTVG	0.064575896	0.2846675
HLA-DPA1*02:01-DPB1*14:01	RMWATQGLAVALALSV	0.5295578	0.002803038
HLA-DPA1*02:01-DPB1*14:01	SRKQKRIFQTLLLLTV	0.48867455	0.003046078
HLA-DPA1*02:01-DPB1*14:01	HTAPVLDIAWCPHNDN	0.012842783	0.09273356
HLA-DPA1*02:01-DPB1*14:01	AFCFILIQLVLLIDFA	0.032715403	0.00056587
HLA-DPA1*02:01-DPB1*14:01	KKCPICKADDICDHTL	0.022022571	0.002246989
HLA-DPA1*02:01-DPB1*14:01	DYNGDDGNVGEYEADK	0.002155379	0.01813079
HLA-DPA1*02:01-DPB1*14:01	TQWYKLKSKPGKKDKE	0.11595662	0.2574521
HLA-DPA1*02:01-DPB1*14:01	VEELLTMEDEGNSDML	0.010188923	0.003684441
HLA-DPA1*02:01-DPB1*14:01	FLVYLVEKDANKEFST	0.13363606	0.015819212
HLA-DPA1*02:01-DPB1*14:01	QSKHISRNRSEMSSSS	0.14527728	0.004392911
HLA-DPA1*02:01-DPB1*14:01	EPKDQIGVSGGVASFV	0.2741519	0.043328904
HLA-DPA1*02:01-DPB1*14:01	IISLCCMVVFTMAYIM	0.054057438	0.000739684
HLA-DPA1*02:01-DPB1*14:01	VCLKSLKNIFHDFREI	0.11126567	0.00118836
HLA-DPA1*02:01-DPB1*14:01	FDSELASQATAEFEKA	0.16678421	0.03167297
HLA-DPA1*02:01-DPB1*14:01	RDRTQEFLSACKSLQT	0.25055316	0.17756402
HLA-DPA1*02:01-DPB1*14:01	DQVPSLSLQFPEQNVP	0.03335022	0.055329002
HLA-DPA1*02:01-DPB1*14:01	QKKNAEQAATQLKVQL	0.41426164	0.047610704
HLA-DPA1*02:01-DPB1*14:01	LAVQWGAIGDVGILVE	0.05003586	0.003152304
HLA-DPA1*02:01-DPB1*14:01	TATSGPGGGSRHRQAS	0.013275112	0.012837606
HLA-DPA1*02:01-DPB1*14:01	VKNVPCGTSGGVMIYI	0.0692946	0.001367716
HLA-DPA1*02:01-DPB1*14:01	HEGQEPFLQWLMLLSN	0.12792216	0.002497723
HLA-DPA1*02:01-DPB1*14:01	NGTYTVKIVAISEDYP	0.1596864	0.22483006
HLA-DPA1*02:01-DPB1*14:01	LESGAEPGDGDSDTTK	0.000702576	0.007828668
HLA-DPA1*02:01-DPB1*14:01	PQTYSIDINGYILVYS	0.11837275	0.001392616
HLA-DPA1*02:01-DPB1*14:01	NLYKKYVFLDPLAGAV	0.41285673	0.2922064
HLA-DPA1*02:01-DPB1*14:01	PVSCEELPEESRLLSR	0.04034264	0.001685682
HLA-DPA1*02:01-DPB1*14:01	PAFYTSRYGYKMCLRI	0.17442378	0.000716274
HLA-DPA1*02:01-DPB1*14:01	LGRLKDIALGMQTEIE	0.32170805	0.12868229
HLA-DPA1*02:01-DPB1*14:01	AILFAVLLVVLILFLV	0.014321836	0.001648491
HLA-DPA1*02:01-DPB1*14:01	DTSSPLLISGTSAAEL	0.23723038	0.003457911
HLA-DPA1*02:01-DPB1*14:01	LQGGPGGSSTGFGNFE	0.003690648	0.30120385
HLA-DPA1*02:01-DPB1*14:01	NKMRRDQLNDQYLELL	0.10917325	0.028088879
HLA-DPA1*02:01-DPB1*14:01	TILLQYCFLLITCLLT	0.018030155	0.000783775
HLA-DPA1*02:01-DPB1*14:01	EDPRCPGSLPEGQNNP	0.004427491	0.03521639
HLA-DPA1*02:01-DPB1*14:01	AARSTKPPRYKCGISK	0.12756927	0.006082887
HLA-DPA1*02:01-DPB1*14:01	RGGMQIFVKTLTGKTI	0.25038874	0.02365759
HLA-DPA1*02:01-DPB1*14:01	DREKIQRARERLRETD	0.15796457	0.074128166
HLA-DPA1*02:01-DPB1*14:01	QTNMRDFQTELRKILV	0.164569	0.013370988
HLA-DPA1*02:01-DPB1*14:01	FTDEGKYQCIVTNHFG	0.09738731	0.19807017
HLA-DPA1*02:01-DPB1*14:01	ENGTDTVQEEEESPAE	0.000740369	0.066398986
HLA-DPA1*02:01-DPB1*14:01	NVSTRQGMDLSANQDE	0.04061008	0.96756256
HLA-DPA1*02:01-DPB1*14:01	WLPLVLLLAVLLLAVL	0.035731845	0.001864763
HLA-DPA1*02:01-DPB1*14:01	VKAIPADSPTDQEPKT	0.04289455	0.043626357
HLA-DPA1*02:01-DPB1*14:01	GDLLELHCESLRGSFP	0.04108392	0.00655861
HLA-DPA1*02:01-DPB1*14:01	SKNMEMVQQKKEGPIP	0.117635064	0.005150959
HLA-DPA1*02:01-DPB1*14:01	GQNSQSPQCFKTCSEQ	0.006457196	0.004627597
HLA-DPA1*02:01-DPB1*14:01	AGSTPTVQVTPQLETK	0.05991062	0.11778662
HLA-DPA1*02:01-DPB1*14:01	IAVAGLVGAVNHHQVL	0.21839952	0.17658903
HLA-DPA1*02:01-DPB1*14:01	EGNTCKTQKTSWLQDC	0.012744944	0.000950904
HLA-DPA1*02:01-DPB1*14:01	WEASCFACLIRSCCQV	0.043073956	0.000699054
HLA-DPA1*02:01-DPB1*14:01	GSVTISVQALQVTWNI	0.2421017	0.002118383
HLA-DPA1*02:01-DPB1*14:01	DQAPSPAVCPQAPYNM	0.009360348	0.012058422
HLA-DPA1*02:01-DPB1*14:01	PLIGLAPCCLWLLGAV	0.12748647	0.000689219
HLA-DPA1*02:01-DPB1*14:01	LIGFMIGYLGYCKGVE	0.13450927	0.012541647
HLA-DPA1*02:01-DPB1*14:01	IIAGLVLLGAVITGAV	0.24630569	0.002772442
HLA-DPA1*02:01-DPB1*14:01	RASGCLARPGPPPSPG	0.020871246	0.028980875
HLA-DPA1*02:01-DPB1*14:01	WAALLLGAVALRPAEA	0.38758594	0.021554818
HLA-DPA1*02:01-DPB1*14:01	PALENNKEQIQKIIET	0.055045113	0.007882497
HLA-DPA1*02:01-DPB1*14:01	SNATGNTVAAANYVAS	0.10280068	0.057555936
HLA-DPA1*02:01-DPB1*14:01	QNGIAIMVYTNSSNTL	0.166707	0.004021974
HLA-DPA1*02:01-DPB1*14:01	ASELILAQQQQHKKYH	0.2258378	0.06284537
HLA-DPA1*02:01-DPB1*14:01	SQVKAAGRYHNQTLRY	0.23936385	0.008082072
HLA-DPA1*02:01-DPB1*14:01	SGVPVLGFFIIAVLMS	0.12671882	0.001444016
HLA-DPA1*02:01-DPB1*14:01	KERKELFSTTTSQCAE	0.1928926	0.04234722
HLA-DPA1*02:01-DPB1*14:01	TNLCCEALTCKLKPGT	0.081301495	0.001732985
HLA-DPA1*02:01-DPB1*14:01	QLEDESAHLDEMPLMM	0.03857818	0.008300414
HLA-DPA1*02:01-DPB1*14:01	FWQDLGNLVADGCDFV	0.050455518	0.001188939
HLA-DPA1*02:01-DPB1*14:01	KKGKKDRDMDELKKEV	0.08619341	0.046121325
HLA-DPA1*02:01-DPB1*14:01	YSDLSKGVLRCRTVED	0.09897142	0.034423757
HLA-DPA1*02:01-DPB1*14:01	SFIDLETFNAGSDVGS	0.026973937	0.005514628
HLA-DPA1*02:01-DPB1*14:01	QPSIIFIDEIDSFLRN	0.18232845	0.010596961
HLA-DPA1*02:01-DPB1*14:01	TVSLVLLGLGLALAVI	0.10121774	0.002452288
HLA-DPA1*02:01-DPB1*14:01	VCSAAAPSLTSQVDFS	0.051374238	0.001609563
HLA-DPA1*02:01-DPB1*14:01	INNKVPPRGIIVSIIC	0.36489108	0.00396319
HLA-DPA1*02:01-DPB1*14:01	NSMAQAMKGVTKAMGT	0.22051734	0.008907347
HLA-DPA1*02:01-DPB1*14:01	EREGEENEALHKMIAN	0.037447944	0.018892929
HLA-DPA1*02:01-DPB1*14:01	MARGQQKIQSQQKNAK	0.09858563	0.17292747
HLA-DPA1*02:01-DPB1*14:01	CEKKCNGFRCPNGTCI	0.007749967	0.000416769
HLA-DPA1*02:01-DPB1*14:01	CCRRGTQIVLLGLVTA	0.40173492	0.000762416
HLA-DPA1*02:01-DPB1*14:01	NSMAQAMKGVTKAMGT	0.22051734	0.008907347
HLA-DPA1*02:01-DPB1*14:01	KLWCSTTADYDRDHEW	0.061238836	0.006322244
HLA-DPA1*02:01-DPB1*14:01	SGPMALEQNLSDLQLQ	0.025395285	0.05767259
HLA-DPA1*02:01-DPB1*14:01	VASYLVRMPPFTQAFC	0.24737619	0.002030829
HLA-DPA1*02:01-DPB1*14:01	KVMMEGGRSKGFGFVC	0.16933197	0.00100865
HLA-DPA1*02:01-DPB1*14:01	RDAKCGKIQCQSSEAR	0.02026556	0.31644458
HLA-DPA1*02:01-DPB1*14:01	LMVYICHNRTVIHHRV	0.14634253	0.007216758
HLA-DPA1*02:01-DPB1*14:01	AIMYALGVGASIKDPK	0.41332754	0.07898507
HLA-DPA1*02:01-DPB1*14:01	RRQLTCTEEMAQRGLP	0.09024473	0.005612983
HLA-DPA1*02:01-DPB1*14:01	ETKKSGKPGPFLLSGS	0.35167643	0.006848497
HLA-DPA1*02:01-DPB1*14:01	GTESPVREEPGEDFPA	0.003987659	0.06791034
HLA-DPA1*02:01-DPB1*14:01	RYHNQTLRYSDGDLTL	0.080354534	0.005273202
HLA-DPA1*02:01-DPB1*14:01	DAHHLHAERRGPQPWH	0.023575524	0.09060785
HLA-DPA1*02:01-DPB1*14:01	GRTSGRIVAPRGCQDF	0.058310892	0.011387957
HLA-DPA1*02:01-DPB1*14:01	FGAPIGGTLFSLEEGS	0.05120129	0.033955317
HLA-DPA1*02:01-DPB1*14:01	LLKLREQGTESRSSTP	0.109756626	0.10152564
HLA-DPA1*02:01-DPB1*14:01	ISELENRELLEQVAEF	0.04114159	0.028080817
HLA-DPA1*02:01-DPB1*14:01	QRPLHTPIIVHCSSGV	0.17139329	0.121602416
HLA-DPA1*02:01-DPB1*14:01	SKPAHLNANDWATNGV	0.012556803	0.19286942
HLA-DPA1*02:01-DPB1*14:01	ITIIGGGDTATCCAKW	0.005878225	0.001292854
HLA-DPA1*02:01-DPB1*14:01	ESPVREEPGEDFPAAR	0.006125737	0.28221163
HLA-DPA1*02:01-DPB1*14:01	VNVSMVEVTDFPFNTS	0.014385746	0.002485759
HLA-DPA1*02:01-DPB1*14:01	TNLKKKFSCCVLVFLL	0.31158018	0.002232173
HLA-DPA1*02:01-DPB1*14:01	TPQASFQSTSAPYPVI	0.08441391	0.056785606
HLA-DPA1*02:01-DPB1*14:01	LISDGCQVSYCVKSGL	0.05372329	0.002585843
HLA-DPA1*02:01-DPB1*14:01	MTCVDVNECDELNNRM	0.002950524	0.001359668
HLA-DPA1*02:01-DPB1*14:01	TVEGPCEAQLECLDNG	0.00428214	0.004806878
HLA-DPA1*02:01-DPB1*14:01	MLSRWSASFTVTKGKS	0.46787283	0.064366125
HLA-DPA1*02:01-DPB1*14:01	NPNGSDCTLVLFYTPW	0.024759093	0.001817802
HLA-DPA1*02:01-DPB1*14:01	RLPGGSCMAVLTVTLM	0.16133763	0.001543286
HLA-DPA1*02:01-DPB1*14:01	RFPHHDNELAQSEAYF	0.0703231	0.32127008
HLA-DPA1*02:01-DPB1*14:01	YAFVDCPDEHWAMKAI	0.0431738	0.001378814
HLA-DPA1*02:01-DPB1*14:01	GPRRDTMADGPWDSPA	0.016698029	0.049736343
HLA-DPA1*02:01-DPB1*14:01	MLVLVPGRVMRPLGGQ	0.20454152	0.02873275
HLA-DPA1*02:01-DPB1*14:01	LWVSKNFGGKWEEIHK	0.04561362	0.012784089
HLA-DPA1*02:01-DPB1*14:01	CVFPNGTEVPNTRSRG	0.014054403	0.007250808
HLA-DPA1*02:01-DPB1*14:01	VGEYEADKQAELAYNE	0.08554109	0.3500648
HLA-DPA1*02:01-DPB1*14:01	KPDGVTATAADEEEDE	0.003514387	0.62816995
HLA-DPA1*02:01-DPB1*14:01	PPSPYTERSYSHHLYP	0.06454914	0.09375946
HLA-DPA1*02:01-DPB1*14:01	ETCSEKSTNLHDYGML	0.027680136	0.001274517
HLA-DPA1*02:01-DPB1*14:01	WLWSIFLGMGTLLWGQ	0.041159168	0.000890444
HLA-DPA1*02:01-DPB1*14:01	FESLTFKNRTAGLIDT	0.14473054	0.00974305
HLA-DPA1*02:01-DPB1*14:01	ATERTTSIATTTTTTT	0.13870406	0.75413626
HLA-DPA1*02:01-DPB1*14:01	SNGTYVCEASLPTVPV	0.1149194	0.23622605
HLA-DPA1*02:01-DPB1*14:01	TKEQLKIWMGKMQKKA	0.20303813	0.074405104
HLA-DPA1*02:01-DPB1*14:01	QKEGAFSNFPISEETI	0.083321	0.004722547
HLA-DPA1*02:01-DPB1*14:01	FLSVAFLLVFIMSLLF	0.038609277	0.002494501
HLA-DPA1*02:01-DPB1*14:01	DPMEECLRIFNESTSV	0.15741584	0.005899523
HLA-DPA1*02:01-DPB1*14:01	DLRILDSAPTGIKHDG	0.2725967	0.68878496
HLA-DPA1*02:01-DPB1*14:01	PLAALALVLALAPGLP	0.3259556	0.004471088
HLA-DPA1*02:01-DPB1*14:01	GVPEYPTPFLAFLRRV	0.19066374	0.063591495
HLA-DPA1*02:01-DPB1*14:01	EEGTNCIDVDECLRPD	0.004304316	0.016479263
HLA-DPA1*02:01-DPB1*14:01	PTPETFLTTIRDEPEV	0.038641922	0.004681326
HLA-DPA1*02:01-DPB1*14:01	TAVGDPSTRSWPPGSR	0.012583819	0.009406247
HLA-DPA1*02:01-DPB1*14:01	LMSIGTLLAYSLVAAC	0.22094567	0.000901445
HLA-DPA1*02:01-DPB1*14:01	KKKFDWTFEQTVEDSY	0.19638678	0.03507817
HLA-DPA1*02:01-DPB1*14:01	IAVVYFRDGYMPRQYS	0.06354746	0.095908575
HLA-DPA1*02:01-DPB1*14:01	LVVAVAVFLLTFYVIS	0.035730574	0.001611192
HLA-DPA1*02:01-DPB1*14:01	ETAPVSQPENKPESKP	0.00143186	0.04359212
HLA-DPA1*02:01-DPB1*14:01	EHNAEETYGENDENTD	0.000314111	0.049228646
HLA-DPA1*02:01-DPB1*14:01	FLHAGVVHCLVSVVFQ	0.1927732	0.003411997
HLA-DPA1*02:01-DPB1*14:01	TPRPGRREPVMPRPPV	0.119020246	0.4259513
HLA-DPA1*02:01-DPB1*14:01	FALPSFIKEPQTKPSR	0.17898515	0.015151006
HLA-DPA1*02:01-DPB1*14:01	SVLFGYATTVIPRVYT	0.34183708	0.042480845
HLA-DPA1*02:01-DPB1*14:01	LIGLAPCCLWLLGAVL	0.09548075	0.00077002
HLA-DPA1*02:01-DPB1*14:01	IRGLVAEGHRLANVMM	0.24268731	0.009205654
HLA-DPA1*02:01-DPB1*14:01	ALLGVERASSLMCFSC	0.17817658	0.00199871
HLA-DPA1*02:01-DPB1*14:01	RRPTFRNPFNEKIVAQ	0.0981227	0.15305535
HLA-DPA1*02:01-DPB1*14:01	TGKPVLDAGPVLFWVI	0.15826975	0.004155899
HLA-DPA1*02:01-DPB1*14:01	FYRLHFKIPQTNVSVA	0.34097558	0.7523255
HLA-DPA1*02:01-DPB1*14:01	QQKYGESCAEAREKRV	0.23189062	0.11247637
HLA-DPA1*02:01-DPB1*14:01	AAQLHLQLQSKHDAAT	0.108307	0.07505294
HLA-DPA1*02:01-DPB1*14:01	VIGGFAGTALGAWLGS	0.11237981	0.008110895
HLA-DPA1*02:01-DPB1*14:01	MNTHIPENCGGLGLGT	0.006793258	0.001973222
HLA-DPA1*02:01-DPB1*14:01	FALWLDGDLYHGRSHS	0.035278667	0.020688636
HLA-DPA1*02:01-DPB1*14:01	DALPSDLPQDLCPLYR	0.06160785	0.03773285
HLA-DPA1*02:01-DPB1*14:01	RRREDALSSEGCLWPS	0.048924137	0.003221277
HLA-DPA1*02:01-DPB1*14:01	CSIEPKFPFSENQICL	0.10120442	0.000867816
HLA-DPA1*02:01-DPB1*14:01	FLNCKLATRAKDFLPA	0.2927648	0.04817526
HLA-DPA1*02:01-DPB1*14:01	GQGDSEASSPFTPVAD	0.010963704	0.022615882
HLA-DPA1*02:01-DPB1*14:01	LLAALVAGVVYWLYMK	0.23713462	0.00330136
HLA-DPA1*02:01-DPB1*14:01	GSAEAQKTDCWKQIKY	0.016600344	0.000753106
HLA-DPA1*02:01-DPB1*14:01	KIAEARKTVEQLKLEV	0.2936453	0.018293332
HLA-DPA1*02:01-DPB1*14:01	AIGQKLPPFSYAYTEL	0.28994733	0.007155999
HLA-DPA1*02:01-DPB1*14:01	IDSEKEAKEKETLITI	0.12486027	0.011772285
HLA-DPA1*02:01-DPB1*14:01	SGTGDVSKDCPEKILY	0.025717564	0.002385096
HLA-DPA1*02:01-DPB1*14:01	NSNVSSPVNLGNPEEH	0.012637252	0.009738411
HLA-DPA1*02:01-DPB1*14:01	PGAVPGCVHSALFQQG	0.045308914	0.004849232
HLA-DPA1*02:01-DPB1*14:01	SRDSSDSADGRATPSE	0.00109781	0.022014145
HLA-DPA1*02:01-DPB1*14:01	NKLEKPQGLYPNYLNP	0.13239124	0.012518627
HLA-DPA1*02:01-DPB1*14:01	KVVNTQCGYDVRIQLK	0.14287552	0.005029471
HLA-DPA1*02:01-DPB1*14:01	VVQFSSANFSLTAETE	0.13656217	0.011803246
HLA-DPA1*02:01-DPB1*14:01	SLPNKYSTKVGDKGTQ	0.072436735	0.19357207
HLA-DPA1*02:01-DPB1*14:01	VGKEGTRMKVEDVKAL	0.19467838	0.07160024
HLA-DPA1*02:01-DPB1*14:01	LSVRVAAAVVRALPRR	0.68911266	0.8456324
HLA-DPA1*02:01-DPB1*14:01	PLMMLVFGEMTDIFAN	0.17794172	0.002436992
HLA-DPA1*02:01-DPB1*14:01	DLEGPPLEAYTIQGQY	0.048292454	0.005267356
HLA-DPA1*02:01-DPB1*14:01	SQNLVVIKPGTKETDN	0.20184782	0.07164252
HLA-DPA1*02:01-DPB1*14:01	SHHYCNISDHVGDPSN	0.005344524	0.00296696
HLA-DPA1*02:01-DPB1*14:01	MRSGLPAPWISLRGDD	0.20278853	0.015543987
HLA-DPA1*02:01-DPB1*14:01	VQDTYLDCGTLQYRED	0.018527579	0.00942446
HLA-DPA1*02:01-DPB1*14:01	RLYVLVMGVSAFTLQP	0.35694328	0.001763902
HLA-DPA1*02:01-DPB1*14:01	DIQVRWEAPRNADIQK	0.06393829	0.71776384
HLA-DPA1*02:01-DPB1*14:01	VSTNEFLCDKDKTSTV	0.030674655	0.004778484
HLA-DPA1*02:01-DPB1*14:01	YTQTQNRLWRKTRSRN	0.088755086	0.032823883
HLA-DPA1*02:01-DPB1*14:01	WLIGENCERVPKIAPD	0.09141085	0.003432938
HLA-DPA1*02:01-DPB1*14:01	VLDSLLVQYGVVESCE	0.08748165	0.001366259
HLA-DPA1*02:01-DPB1*14:01	VCFTYGTWFGLEAFAC	0.047021177	0.000220838
HLA-DPA1*02:01-DPB1*14:01	WLLPPSLLLLLASAMV	0.18194556	0.003080512
HLA-DPA1*02:01-DPB1*14:01	FPMWTLKRQILILFNI	0.1972475	0.000989498
HLA-DPA1*02:01-DPB1*14:01	KLAPDFDKIVESLSLL	0.41101676	0.006123748
HLA-DPA1*02:01-DPB1*14:01	PCPNKEKECQPPFAFR	0.06527975	0.001512562
HLA-DPA1*02:01-DPB1*14:01	EWKNNYPRLRELDRNE	0.0649675	0.011975001
HLA-DPA1*02:01-DPB1*14:01	CPVWEEAFRFFLQDPQ	0.1749444	0.00244834
HLA-DPA1*02:01-DPB1*14:01	MFTHYDRAHIAQLCEK	0.22053404	0.03149615
HLA-DPA1*02:01-DPB1*14:01	ILLSVGACISIALTYF	0.14925942	0.002000113
HLA-DPA1*02:01-DPB1*14:01	LTVTDRPVMDVAFVQF	0.11275934	0.011280297
HLA-DPA1*02:01-DPB1*14:01	RKKNLSPGAVESDVRG	0.31163037	0.43638366
HLA-DPA1*02:01-DPB1*14:01	ELKGHDLEFCLYGREE	0.07135937	0.005322679
HLA-DPA1*02:01-DPB1*14:01	LNELKRRGKRAYGVVS	0.27072915	0.1105958
HLA-DPA1*02:01-DPB1*14:01	VVLSIVLEGPAPAQGT	0.06917216	0.006449314
HLA-DPA1*02:01-DPB1*14:01	PKLNSNNVPLQGAVIP	0.2883946	0.029128317
HLA-DPA1*02:01-DPB1*14:01	LCAVCLLPGSLALPLP	0.23442012	0.000822593
HLA-DPA1*02:01-DPB1*14:01	DLILAILALELICSLI	0.08195563	0.000760429
HLA-DPA1*02:01-DPB1*14:01	FVFFYPFPIFGILIIT	0.16324916	0.00139022
HLA-DPA1*02:01-DPB1*14:01	ALQDMHAEIAQPLLQA	0.25572556	0.015861724
HLA-DPA1*02:01-DPB1*14:01	LLVLVPILLSLVASQD	0.29438707	0.003418753
HLA-DPA1*02:01-DPB1*14:01	ILAFSLAQSFGAVCKE	0.27725857	0.004384386
HLA-DPA1*02:01-DPB1*14:01	PAQLLGLLLLWLPGAR	0.09647291	0.002831799
HLA-DPA1*02:01-DPB1*14:01	NQGLDRLRRVSHQGYS	0.035084073	0.16052881
HLA-DPA1*02:01-DPB1*14:01	DIIVRHYNYTGKLNIS	0.2112178	0.4155329
HLA-DPA1*02:01-DPB1*14:01	GLEAMQKYGKAAPGDR	0.15542279	0.12050351
HLA-DPA1*02:01-DPB1*14:01	LKANAKSCGECIQAGP	0.020276291	0.011290373
HLA-DPA1*02:01-DPB1*14:01	FLTESELSSWIQMSFK	0.15373716	0.003318838
HLA-DPA1*02:01-DPB1*14:01	QVKIQGQNKEMLAAAC	0.3119816	0.001626217
HLA-DPA1*02:01-DPB1*14:01	RFTKNLSPDKINLSTL	0.26181123	0.06345322
HLA-DPA1*02:01-DPB1*14:01	VVPSGQEQRYTCHVQH	0.010095196	0.8209184
HLA-DPA1*02:01-DPB1*14:01	GRGGLGRGRGGRGRGM	0.031888723	0.00796391
HLA-DPA1*02:01-DPB1*14:01	LLLYFSECNKCDEKKE	0.014771777	0.003302796
HLA-DPA1*02:01-DPB1*14:01	IEESLTSEFIHDIDRE	0.059326157	0.07659283
HLA-DPA1*02:01-DPB1*14:01	VESLTGFSHEELDDSW	0.011888486	0.017654415
HLA-DPA1*02:01-DPB1*14:01	QDLGNLVADGCDFVCR	0.031128624	0.08718331
HLA-DPA1*02:01-DPB1*14:01	VMWIGFLTRTVLENST	0.08543205	0.00232662
HLA-DPA1*02:01-DPB1*14:01	IILGLVFIFQFVISCS	0.02052422	0.001206378
HLA-DPA1*02:01-DPB1*14:01	KSKTWQANLRLISKFD	0.37628403	0.009726127
HLA-DPA1*02:01-DPB1*14:01	DLNGNVFQDAVFNQTV	0.021755453	0.006398571
HLA-DPA1*02:01-DPB1*14:01	NLYAEENAIEDTIFYL	0.052397367	0.002986456
HLA-DPA1*02:01-DPB1*14:01	RFDVHDVTLHADAIHR	0.14452897	0.075353645
HLA-DPA1*02:01-DPB1*14:01	SLFERRGRVIECDVVK	0.18185194	0.9374916
HLA-DPA1*02:01-DPB1*14:01	NKVNSMQTVFVGYGST	0.291317	0.005158186
HLA-DPA1*02:01-DPB1*14:01	VENQILTRDAKGISQE	0.06555365	0.28331864
HLA-DPA1*02:01-DPB1*14:01	GDRGKEANQAPPEEQD	0.021553796	0.4674508
HLA-DPA1*02:01-DPB1*14:01	LERLEKLLTKEQLKIW	0.2253171	0.068516
HLA-DPA1*02:01-DPB1*14:01	VCEDGPVFYPPPKKTK	0.048490334	0.002348047
HLA-DPA1*02:01-DPB1*14:01	ELRRLEDQLAGLQQEL	0.1709962	0.1528013
HLA-DPA1*02:01-DPB1*14:01	VSVVVFDSTKDVEDAH	0.12039211	0.046087272
HLA-DPA1*02:01-DPB1*14:01	ALFERCQRPVEPLWVE	0.31857535	0.02158111
HLA-DPA1*02:01-DPB1*14:01	ADEEKLPPGWEKRMSR	0.09809757	0.008608791
HLA-DPA1*02:01-DPB1*14:01	LAHSLSRYRLKFSADK	0.2165208	0.018498767
HLA-DPA1*02:01-DPB1*14:01	RSPEEVFREFFGSGDP	0.027756304	0.0204168
HLA-DPA1*02:01-DPB1*14:01	ENKTVLRKHNHQWHHK	0.10024974	0.06306513
HLA-DPA1*02:01-DPB1*14:01	VRSKCEELSGLHGQLQ	0.146388	0.003844145
HLA-DPA1*02:01-DPB1*14:01	CVCHLATGDMLRAMVA	0.19754423	0.001071705
HLA-DPA1*02:01-DPB1*14:01	SSSSEDSSSDEEEEQK	0.000687141	0.015355888
HLA-DPA1*02:01-DPB1*14:01	SPTEFGTYAGAYYPAQ	0.04813765	0.12056862
HLA-DPA1*02:01-DPB1*14:01	QVWKKHPVHRDFLGFY	0.2413487	0.013733056
HLA-DPA1*02:01-DPB1*14:01	IDYYKKTSNGRLPVKW	0.27568775	0.061311774
HLA-DPA1*02:01-DPB1*14:01	TSRLGSVFPFLLVLVD	0.37901756	0.002384696
HLA-DPA1*02:01-DPB1*14:01	LSDLQLQAAVEVAGDL	0.17070478	0.017852077
HLA-DPA1*02:01-DPB1*14:01	PPGAPSAPAAAPAPAA	0.014859906	0.5852196
HLA-DPA1*02:01-DPB1*14:01	ESSPNHSLHNEVADDS	0.002678828	0.017029077
HLA-DPA1*02:01-DPB1*14:01	WCSMCKRMMPHFQKAA	0.24717969	0.001610607
HLA-DPA1*02:01-DPB1*14:01	ALDKYACNCVVGYIGE	0.19866186	0.01609501
HLA-DPA1*02:01-DPB1*14:01	QKLEEMRKKEKSMPWN	0.07292633	0.006704521
HLA-DPA1*02:01-DPB1*14:01	TPRGYLTSFEMFNSTY	0.22372532	0.117667474
HLA-DPA1*02:01-DPB1*14:01	FGYKSEIFNENFGPDF	0.037538942	0.21736737
HLA-DPA1*02:01-DPB1*14:01	LAACGPPPVAPPAAVA	0.008724573	0.008397214
HLA-DPA1*02:01-DPB1*14:01	AAPKQPVGGGQKLLTR	0.21355583	0.07527336
HLA-DPA1*02:01-DPB1*14:01	EEEEDEEDEEDEEEED	0.002156508	0.008510549
HLA-DPA1*02:01-DPB1*14:01	VLNYSRSLAEDFAEQP	0.12531996	0.12114718
HLA-DPA1*02:01-DPB1*14:01	GCSHVCNDLKIGYECL	0.033806596	0.001160076
HLA-DPA1*02:01-DPB1*14:01	AEKVALSSETEVALAR	0.48807985	0.38053834
HLA-DPA1*02:01-DPB1*14:01	VTHANSYYKNGWIVMI	0.12663879	0.002400891
HLA-DPA1*02:01-DPB1*14:01	QGLAVALALSVLPGSR	0.48890775	0.021395866
HLA-DPA1*02:01-DPB1*14:01	EVDPCGDAQAAAEGAV	0.00554733	0.013823865
HLA-DPA1*02:01-DPB1*14:01	VSPSSFENVKEKWVPE	0.0911321	0.14059392
HLA-DPA1*02:01-DPB1*14:01	ETHNVFYVQEAKCENP	0.048046228	0.14901936
HLA-DPA1*02:01-DPB1*14:01	KWSEVPYVQAFFALRD	0.39401382	0.023041692
HLA-DPA1*02:01-DPB1*14:01	SPLTICYPEYTGSNTY	0.02483121	0.00348371
HLA-DPA1*02:01-DPB1*14:01	ETKDLVVQQAGTNKTD	0.11771216	0.28024003
HLA-DPA1*02:01-DPB1*14:01	NCEVKDPRHGNLYDLK	0.071693294	0.003680001
HLA-DPA1*02:01-DPB1*14:01	KAHTTGDRGKEANQAP	0.017254943	0.018498953
HLA-DPA1*02:01-DPB1*14:01	LLREGMFERIPDIVLW	0.291071	0.004865184
HLA-DPA1*02:01-DPB1*14:01	CNLNTFEVIPENTVIY	0.10827948	0.000965948
HLA-DPA1*02:01-DPB1*14:01	QIMELCGATRLGYFGR	0.1879668	0.003370298
HLA-DPA1*02:01-DPB1*14:01	NCSSGMCIRSSWVCDG	0.017057516	0.000483997
HLA-DPA1*02:01-DPB1*14:01	FVLGSLIFCFGIWILI	0.011490491	0.001663538
HLA-DPA1*02:01-DPB1*14:01	TLMEYLIKTGSERVSQ	0.2338321	0.013632436
HLA-DPA1*02:01-DPB1*14:01	RDEDEDEDESSEEDSE	0.000670373	0.01572957
HLA-DPA1*02:01-DPB1*14:01	SPDTESPVLVNDYEAE	0.012898744	0.26201302
HLA-DPA1*02:01-DPB1*14:01	ESPVREEPGEDFPAAR	0.006125738	0.28221163
HLA-DPA1*02:01-DPB1*14:01	AGKGASDNPCSEVYHG	0.009848548	0.33533782
HLA-DPA1*02:01-DPB1*14:01	TLSGGGDQREAQTLDS	0.003087468	0.007778913
HLA-DPA1*02:01-DPB1*14:01	GMELGITAALTGITSS	0.21152613	0.003283365
HLA-DPA1*02:01-DPB1*14:01	RVQPSQIKFSCLPVSR	0.34344575	0.04177306
HLA-DPA1*02:01-DPB1*14:01	KIASKLAFLPPDPTYT	0.32505748	0.061161466
HLA-DPA1*02:01-DPB1*14:01	KEQLKIWMGKMQKKAV	0.22545305	0.01047526
HLA-DPA1*02:01-DPB1*14:01	FPRIQQLFTSPESSVT	0.16399069	0.69700944
HLA-DPA1*02:01-DPB1*14:01	SGVPVLGFFIIAVLMS	0.12671882	0.001444016
HLA-DPA1*02:01-DPB1*14:01	HHVSVGGLGDSFYEYL	0.04549	0.012628657
HLA-DPA1*02:01-DPB1*14:01	ARNILHKKGGAVAIPS	0.30151716	0.088411056
HLA-DPA1*02:01-DPB1*14:01	QPTRKAGKGSRGGRKG	0.13845159	0.37451398
HLA-DPA1*02:01-DPB1*14:01	QSVSLLDKKSGVINLT	0.18903247	0.01056704
HLA-DPA1*02:01-DPB1*14:01	RVTLEVGKVIQQGRQS	0.14512724	0.13822448
HLA-DPA1*02:01-DPB1*14:01	RQTVWRGYLTTDKEVP	0.073878914	0.03620846
HLA-DPA1*02:01-DPB1*14:01	DMDLVFLFDNSKITYE	0.12868783	0.00250924
HLA-DPA1*02:01-DPB1*14:01	AGGPPARRGGAGAGGG	0.038612656	0.08309414
HLA-DPA1*02:01-DPB1*14:01	KGSLPLQKLHLVSRSI	0.35734722	0.0167957
HLA-DPA1*02:01-DPB1*14:01	QVKIQGQNKEMLAAAC	0.31198156	0.001626216
HLA-DPA1*02:01-DPB1*14:01	PNGTEVPNTRSRGHHN	0.016607761	0.009575299
HLA-DPA1*02:01-DPB1*14:01	EAPWPPAPRARACRVL	0.07783701	0.011371383
HLA-DPA1*02:01-DPB1*14:01	WNLNPQQFYTMFPHTP	0.040472284	0.021277625
HLA-DPA1*02:01-DPB1*14:01	TLRLWQTVVGKTYGLW	0.20199966	0.006874124
HLA-DPA1*02:01-DPB1*14:01	CEDGSDEWPQRCRGLY	0.001321748	0.00080819
HLA-DPA1*02:01-DPB1*14:01	VVVLSIVLEGPAPAQG	0.078466654	0.009428299
HLA-DPA1*02:01-DPB1*14:01	KNFSELPLVMWLQGGP	0.30529395	0.00423213
HLA-DPA1*02:01-DPB1*14:01	RAMKKKGENIEQILDY	0.31680763	0.48186722
HLA-DPA1*02:01-DPB1*14:01	TIIGGGDTATCCAKWN	0.014708689	0.002141116
HLA-DPA1*02:01-DPB1*14:01	RFRYSYYDESQGEIYR	0.032271877	0.15462694
HLA-DPA1*02:01-DPB1*14:01	RLGMGLVSRSSVSHSV	0.23360261	0.008572697
HLA-DPA1*02:01-DPB1*14:01	VLTPLEDCFMLDASTV	0.15113395	0.000653574
HLA-DPA1*02:01-DPB1*14:01	TIIGGGDTATCCAKWN	0.014708689	0.002141116
HLA-DPA1*02:01-DPB1*14:01	QLSFIHDLGPKGIEGM	0.103870586	0.003435183
HLA-DPA1*02:01-DPB1*14:01	PKDQIGVSGGVASFVC	0.27780882	0.004037739
HLA-DPA1*02:01-DPB1*14:01	YSVHLLLKTANEGGSL	0.18727021	0.06739634
HLA-DPA1*02:01-DPB1*14:01	TEESPYINGRYYSKII	0.08436527	0.002760635
HLA-DPA1*02:01-DPB1*14:01	REVAKGLLRELLPPAA	0.1774533	0.022756722
HLA-DPA1*02:01-DPB1*14:01	SAYQGFASGNLERDAW	0.037994053	0.013075138
HLA-DPA1*02:01-DPB1*14:01	PCFYTDAERRSVMDAT	0.038632624	0.001299627
HLA-DPA1*02:01-DPB1*14:01	VKGLTDLSACKAQLGL	0.20481236	0.011956466
HLA-DPA1*02:01-DPB1*14:01	RERMREEEKRAAEERQ	0.02531044	0.58206296
HLA-DPA1*02:01-DPB1*14:01	VGDGIVLCKMINLSVP	0.16532472	0.009114475
HLA-DPA1*02:01-DPB1*14:01	FGPRPLPPPFGPGMRP	0.041878145	0.13082126
HLA-DPA1*02:01-DPB1*14:01	VLLLCIGALLGHSSCQ	0.050571527	0.000717579
HLA-DPA1*02:01-DPB1*14:01	ISYPQILTLSTSGVLV	0.23709798	0.004775183
HLA-DPA1*02:01-DPB1*14:01	KTANKVTRPEKALILG	0.37424174	0.80637425
HLA-DPA1*02:01-DPB1*14:01	PRPPMLLALLLATLLA	0.1382143	0.003551835
HLA-DPA1*02:01-DPB1*14:01	MAPRTLILLLSGALAL	0.31646794	0.006132622
HLA-DPA1*02:01-DPB1*14:01	NKEGASGRPGSPKMEG	0.018017687	0.025358235
HLA-DPA1*02:01-DPB1*14:01	SSSTNPFRPQKVCSFL	0.087615706	0.001164979
HLA-DPA1*02:01-DPB1*14:01	TNDGATILKQMQVLHP	0.0897322	0.005535725
HLA-DPA1*02:01-DPB1*14:01	SSQPRPGGDSSPVVDS	0.011779514	0.21022527
HLA-DPA1*02:01-DPB1*14:01	ANEYPNITRLYSLGKS	0.24686553	0.24257395
HLA-DPA1*02:01-DPB1*14:01	DSFTSDPEQIGSNVTR	0.03051927	0.2484084
HLA-DPA1*02:01-DPB1*14:01	SSSSSSSSSSSSSLHN	0.004736817	0.05699112
HLA-DPA1*02:01-DPB1*14:01	LVVSDSGISTDYSSGD	0.002821768	0.010030476
HLA-DPA1*02:01-DPB1*14:01	LYFTYSVHWEESDIKW	0.057535812	0.004715319
HLA-DPA1*02:01-DPB1*14:01	KFFRGSGRVLAFIFVA	0.40948257	0.001557221
HLA-DPA1*02:01-DPB1*14:01	MAEEQPQVELFVKAGS	0.22549821	0.004243203
HLA-DPA1*02:01-DPB1*14:01	CGSERLTLRSPLQPLI	0.24032901	0.003260662
HLA-DPA1*02:01-DPB1*14:01	CDLPAWVHFPDTERAE	0.02485923	0.003321567
HLA-DPA1*02:01-DPB1*14:01	KTVVTGCSCPLLSNLG	0.26232857	0.005160122
HLA-DPA1*02:01-DPB1*14:01	LYIYVTYKKPDVNWGS	0.106407054	0.15967984
HLA-DPA1*02:01-DPB1*14:01	AALAGAPLPNVTLDGF	0.08567551	0.12340305
HLA-DPA1*02:01-DPB1*14:01	DAGMDIWGGENLEISF	0.03986519	0.000975207
HLA-DPA1*02:01-DPB1*14:01	PQTDVRWMSETGIIDV	0.066877894	0.036800735
HLA-DPA1*02:01-DPB1*14:01	LAMVVDIVQELKQQNP	0.08154657	0.003581064
HLA-DPA1*02:01-DPB1*14:01	LAQDWLSESNHVFCVS	0.061510455	0.001689031
HLA-DPA1*02:01-DPB1*14:01	ALNLLPANTQINDIRI	0.12668979	0.20751242
HLA-DPA1*02:01-DPB1*14:01	TAITRQVVENMTRAHF	0.08186316	0.015660644
HLA-DPA1*02:01-DPB1*14:01	SNPPVTFATLYWEEPD	0.051932406	0.071197554
HLA-DPA1*02:01-DPB1*14:01	LSTADLFRFPNFETIC	0.094639935	0.001241645
HLA-DPA1*02:01-DPB1*14:01	CPDYDLCSVCEGKGLH	0.009878204	0.005488677
HLA-DPA1*02:01-DPB1*14:01	VEEWQHRAKEAQDDLV	0.03803288	0.45640883
HLA-DPA1*02:01-DPB1*14:01	GLRSGGENHLWLLEGT	0.08543121	0.003075248
HLA-DPA1*02:01-DPB1*14:01	KQPDSRLRLSQAQGNL	0.28857845	0.15508653
HLA-DPA1*02:01-DPB1*14:01	GKGKMRNRRRIQRRGP	0.13313492	0.034323484
HLA-DPA1*02:01-DPB1*14:01	PSDLGTKLQDPRIMTT	0.11261512	0.12058767
HLA-DPA1*02:01-DPB1*14:01	LLSCQADSYKYEHLRW	0.06835377	0.001175889
HLA-DPA1*02:01-DPB1*14:01	VLWTAEEQGGVGAFQY	0.006398936	0.005504855
HLA-DPA1*02:01-DPB1*14:01	GFCSRSQHSSSSSHWH	0.033586573	0.012361237
HLA-DPA1*02:01-DPB1*14:01	KEQLKIWMGKMQKKAV	0.22545305	0.01047526
HLA-DPA1*02:01-DPB1*14:01	IVVFQNGRVKEHGTHQ	0.08820914	0.060475826
HLA-DPA1*02:01-DPB1*14:01	FFWGLHELGSTSETET	0.015268997	0.002144677
HLA-DPA1*02:01-DPB1*14:01	FEEKVKQLIDITGKNQ	0.13548476	0.045623187
HLA-DPA1*02:01-DPB1*14:01	QLVACTKVVAPTISSP	0.40174657	0.002153164
HLA-DPA1*02:01-DPB1*14:01	GLEVTAYSPLGSSDRA	0.08521537	0.018699968
HLA-DPA1*02:01-DPB1*14:01	HCLKHGLKVKKSFIGQ	0.28982803	0.001877123
HLA-DPA1*02:01-DPB1*14:01	YWKEFVSEVDVLVFVV	0.3657125	0.002246072
HLA-DPA1*02:01-DPB1*14:01	YILFFTVIIYVRLDFS	0.07711618	0.000879967
HLA-DPA1*02:01-DPB1*14:01	KYYELEEKIVSLIKNL	0.34445915	0.006356413
HLA-DPA1*02:01-DPB1*14:01	ATYYKMDGASNVTCIN	0.31017292	0.022173736
HLA-DPA1*02:01-DPB1*14:01	RHVIPMNPNTNDLFNA	0.058730505	0.007476206
HLA-DPA1*02:01-DPB1*14:01	CSLPGPTGKPALEFVM	0.07401219	0.002529589
HLA-DPA1*02:01-DPB1*14:01	QALRASLEMKCKCHGV	0.21103501	0.003327732
HLA-DPA1*02:01-DPB1*14:01	YDMGSGSTVCTIVTYQ	0.0160512	0.002083611
HLA-DPA1*02:01-DPB1*14:01	GPDGGEEIASIGILSS	0.05665438	0.058721613
HLA-DPA1*02:01-DPB1*14:01	QGQNKEMLAAACQMFL	0.33541352	0.011527097
HLA-DPA1*02:01-DPB1*14:01	VIPDTTEAVSTASTVA	0.072075635	0.09468614
HLA-DPA1*02:01-DPB1*14:01	GVKGMDGFCSRSQHSS	0.08403512	0.007755651
HLA-DPA1*02:01-DPB1*14:01	PSSLSSQLAGLDLGTE	0.07625982	0.07479524
HLA-DPA1*02:01-DPB1*14:01	AELDALGDELLADEDS	0.016583346	0.03212964
HLA-DPA1*02:01-DPB1*14:01	QCCQEDLCNEKLHNAA	0.019578146	0.000999204
HLA-DPA1*02:01-DPB1*14:01	LLTSVTLLSIYSINLL	0.17755407	0.001468207
HLA-DPA1*02:01-DPB1*14:01	RGQTYLLPIQVNPVND	0.27541053	0.20417313
HLA-DPA1*02:01-DPB1*14:01	EIDLPPTISLSDGEEP	0.012807375	0.006701759
HLA-DPA1*02:01-DPB1*14:01	HDLTHRKSPSGPVKSP	0.21036091	0.37258247
HLA-DPA1*02:01-DPB1*14:01	LKGDIEKCLTAIVKCA	0.28124237	0.003000242
HLA-DPA1*02:01-DPB1*14:01	TTTTTTESVEEVVREV	0.033596687	0.0649982
HLA-DPA1*02:01-DPB1*14:01	GPPGCGKTLLAKAIAN	0.118876785	0.021030175
HLA-DPA1*02:01-DPB1*14:01	SFLEKKRFTEEATKYF	0.2686221	0.14355145
HLA-DPA1*02:01-DPB1*14:01	RENLRIALRYYNQSEG	0.18472172	0.69201905
HLA-DPA1*02:01-DPB1*14:01	AGIELERCQQQANEVT	0.04865874	0.24311683
HLA-DPA1*02:01-DPB1*14:01	MTQCSQDRLINLDSCI	0.027168782	0.000579688
HLA-DPA1*02:01-DPB1*14:01	KKKKKGSPYGSAEAQK	0.25684845	0.021592656
HLA-DPA1*02:01-DPB1*14:01	YPLKPTWWFCAFPYSL	0.14514989	0.001776581
HLA-DPA1*02:01-DPB1*14:01	SGTNGTCLLASMGLQL	0.08227706	0.000929226
HLA-DPA1*02:01-DPB1*14:01	TLFFSWHTPLACEQAT	0.12120716	0.011896551
HLA-DPA1*02:01-DPB1*14:01	LGDQYALKMRFVDHVF	0.13140106	0.31201243
HLA-DPA1*02:01-DPB1*14:01	QFFGLIGTSTCIITVT	0.090035036	0.001853809
HLA-DPA1*02:01-DPB1*14:01	PPPPPVSTISCSYESA	0.038937207	0.010501068
HLA-DPA1*02:01-DPB1*14:01	MIGYLGYCKGVEPKTE	0.1272919	0.00408163
HLA-DPA1*02:01-DPB1*14:01	IAILFAVLLVVLILFL	0.020813424	0.001527821
HLA-DPA1*02:01-DPB1*14:01	DDCNCPCDMDCGIMDA	0.000638698	0.000741967
HLA-DPA1*02:01-DPB1*14:01	RLAKKPSTAPSTSTTP	0.29456428	0.42126718
HLA-DPA1*02:01-DPB1*14:01	TKCRACAQGTFKPLSG	0.25885782	0.005381639
HLA-DPA1*02:01-DPB1*14:01	LPLLLLLLLRAVLAVP	0.16225918	0.004906694
HLA-DPA1*02:01-DPB1*14:01	TTGPNCEINLDDCASS	0.001460461	0.00219586
HLA-DPA1*02:01-DPB1*14:01	SCRTELDLRPQGLELF	0.060537778	0.001479829
HLA-DPA1*02:01-DPB1*14:01	SSSTNPFRPQKVCSFL	0.087615706	0.001164979
HLA-DPA1*02:01-DPB1*14:01	SRNLARAMCMKNLKLT	0.42613438	0.008140904
HLA-DPA1*02:01-DPB1*14:01	NGESGMGRIPDWTPQA	0.007913651	0.006491948
HLA-DPA1*02:01-DPB1*14:01	AQLHLQLQSKHDAATC	0.084746644	0.002191196
HLA-DPA1*02:01-DPB1*14:01	VCEDGPVFYPPPKKTK	0.048490338	0.002348048
HLA-DPA1*02:01-DPB1*14:01	SVSELIVQAASSSKER	0.37574857	0.73663616
HLA-DPA1*02:01-DPB1*14:01	LVVGGPREFNVTVTVR	0.150779	0.56119525
HLA-DPA1*02:01-DPB1*14:01	PVPGKGPFGREELLRR	0.07008505	0.13540895
HLA-DPA1*02:01-DPB1*14:01	YLFKYIIIGDTGVGKS	0.19771747	0.021052387
HLA-DPA1*02:01-DPB1*14:01	SCLDEEVEGQGFCSGP	0.002231082	0.00049905
HLA-DPA1*02:01-DPB1*14:01	AYLGMATGIFIGHYAE	0.19522883	0.00430731
HLA-DPA1*02:01-DPB1*14:01	KILKVAACDPVKPYQK	0.31549117	0.029236922
HLA-DPA1*02:01-DPB1*14:01	AVEPLTANFHKWSLSV	0.28413537	0.014421076
HLA-DPA1*02:01-DPB1*14:01	AAAAKAAKYGAAGAGV	0.2122646	0.18204263
HLA-DPA1*02:01-DPB1*14:01	GTESPVREEPGEDFPA	0.003987659	0.06791034
HLA-DPA1*02:01-DPB1*14:01	TESPVREEPGEDFPAA	0.006951904	0.051361553
HLA-DPA1*02:01-DPB1*14:01	PINPPFPPGPCPPPPG	0.001929671	0.048697818
HLA-DPA1*02:01-DPB1*14:01	TYGGNSNGEPCVLPFT	0.006018316	0.002322885
HLA-DPA1*02:01-DPB1*14:01	RAGPAARPPEPTAERA	0.012508295	0.24929628
HLA-DPA1*02:01-DPB1*14:01	PPQQPYIAGQQPMYQQ	0.03244015	0.021303065
HLA-DPA1*02:01-DPB1*14:01	LALVLVVMVWYSISRE	0.048519902	0.002623453
HLA-DPA1*02:01-DPB1*14:01	DSDSDLSLEDDQSGSY	0.001275281	0.014866149
HLA-DPA1*02:01-DPB1*14:01	VEEIDQRYFSIIDSKV	0.20070024	0.042033948
HLA-DPA1*02:01-DPB1*14:01	KGLIVRGAKNTFSSGS	0.2371755	0.13369897
HLA-DPA1*02:01-DPB1*14:01	EEAAHDLALACKLDYD	0.20632274	0.1492192
HLA-DPA1*02:01-DPB1*14:01	WSASFTVTKGKSSTQE	0.19331013	0.015466714
HLA-DPA1*02:01-DPB1*14:01	TDPAGQLQWLVGELQA	0.032001153	0.011905929
HLA-DPA1*02:01-DPB1*14:01	RRCPGKRMQVDDLNIS	0.13307174	0.005173035
HLA-DPA1*02:01-DPB1*14:01	CLRLPGGSCMAVLTVT	0.1591374	0.002825666
HLA-DPA1*02:01-DPB1*14:01	PELESLELELGLVPEP	0.049197424	0.004150405
HLA-DPA1*02:01-DPB1*14:01	MQMSPALTCLVLGLAL	0.22210687	0.001857611
HLA-DPA1*02:01-DPB1*14:01	YFIFTSFWAYKIYYVY	0.19636177	0.001429496
HLA-DPA1*02:01-DPB1*14:01	LTNIASGTSAQTQAVV	0.09310437	0.032011546
HLA-DPA1*02:01-DPB1*14:01	IMLRAEQAIEVGIFPE	0.31144035	0.031543992
HLA-DPA1*02:01-DPB1*14:01	DIYRNTSWDNAGFKGY	0.008364452	0.009046432
HLA-DPA1*02:01-DPB1*14:01	LFAFTVHPNLGIAVSL	0.2520375	0.00893759
HLA-DPA1*02:01-DPB1*14:01	FPNGTEVPNTRSRGHH	0.007690875	0.22661296
HLA-DPA1*02:01-DPB1*14:01	KFWFFSAAYYFGNWAF	0.21594284	0.001609841
HLA-DPA1*02:01-DPB1*14:01	LRTESCRPRSPAGQVA	0.029651007	0.005363449
HLA-DPA1*02:01-DPB1*14:01	LPGNFAKINFLCEIEI	0.13406059	0.014715383
HLA-DPA1*02:01-DPB1*14:01	AYDLEVIDIFKIEREG	0.15313391	0.006536132
HLA-DPA1*02:01-DPB1*14:01	ALLALLASLLLLLLLR	0.036262967	0.006023596
HLA-DPA1*02:01-DPB1*14:01	LVDQWCINLPEAIAIV	0.2745561	0.000750306
HLA-DPA1*02:01-DPB1*14:01	YSPKRVHFPIPQADMD	0.2233489	0.832499
HLA-DPA1*02:01-DPB1*14:01	LTSQWVSYTIDFKDIL	0.16396706	0.008345207
HLA-DPA1*02:01-DPB1*14:01	KGVEPKTECERLAGTE	0.07135337	0.040625043
HLA-DPA1*02:01-DPB1*14:01	SSMFGLFVEHGPYVVT	0.07762417	0.005073747
HLA-DPA1*02:01-DPB1*14:01	RIRKLADLCTGLQGFL	0.33103907	0.00620522
HLA-DPA1*02:01-DPB1*14:01	VEPKTECERLAGTESP	0.07346921	0.011025988
HLA-DPA1*02:01-DPB1*14:01	NHLLQMLCLVAMEKPA	0.2066152	0.004293948
HLA-DPA1*02:01-DPB1*14:01	FLARNNTIVNELVRVT	0.29365128	0.16096963
HLA-DPA1*02:01-DPB1*14:01	QAEQPSQPSSTPGSEN	0.001295392	0.010843572
HLA-DPA1*02:01-DPB1*14:01	LFACMQLKVDKEKWLY	0.096568145	0.000640437
HLA-DPA1*02:01-DPB1*14:01	MASPGCLWLLAVALLP	0.14666064	0.000646235
HLA-DPA1*02:01-DPB1*14:01	FNGKESVNVCKVVNTT	0.2210557	0.16181204
HLA-DPA1*02:01-DPB1*14:01	ESLLSGLGPAGPFDMV	0.09074457	0.001554888
HLA-DPA1*02:01-DPB1*14:01	FQRAMHDYNQAEMKQR	0.111949205	0.32287493
HLA-DPA1*02:01-DPB1*14:01	QTWTDEGSVSERMLRS	0.05724383	0.01073235
HLA-DPA1*02:01-DPB1*14:01	LPTHADSQTPSAGTDT	0.00080567	0.14505851
HLA-DPA1*02:01-DPB1*14:01	GEVTRPLEVSRDLHIL	0.24235122	0.11821898
HLA-DPA1*02:01-DPB1*14:01	DTQPPDGKSKDCMLQI	0.03343671	0.001729532
HLA-DPA1*02:01-DPB1*14:01	ESGKAYKTTWGDGGEN	0.008512088	0.15129516
HLA-DPA1*02:01-DPB1*14:01	PELLYRTDFFPGLGWL	0.08078407	0.012749448
HLA-DPA1*02:01-DPB1*14:01	VALGILSWTVICCCKR	0.19185513	0.001526394
HLA-DPA1*02:01-DPB1*14:01	DIVCLAGFMRILSGPF	0.17091136	0.001455338
HLA-DPA1*02:01-DPB1*14:01	QLFVRAQELHTFEVTG	0.28985637	0.15226927
HLA-DPA1*02:01-DPB1*14:01	ETGGLGVDIVLDAGVR	0.07151069	0.3049654
HLA-DPA1*02:01-DPB1*14:01	KDNFWEMGDTGPCGPC	0.001578044	0.007175688
HLA-DPA1*02:01-DPB1*14:01	IESTNEITYGLPIMVT	0.2030328	0.002393429
HLA-DPA1*02:01-DPB1*14:01	ETLITYKLTIYREDRP	0.06999454	0.13047081
HLA-DPA1*02:01-DPB1*14:01	DSEGSCGSEKDHFYSD	0.001257425	0.001706956
HLA-DPA1*02:01-DPB1*14:01	GKEGLNGGGGGGSHFD	0.032617524	0.12049637
HLA-DPA1*02:01-DPB1*14:01	SSGQWGQHHVSVGGLG	0.016671369	0.22110638
HLA-DPA1*02:01-DPB1*14:01	GTEVPNTRSRGHHNCS	0.007676089	0.004074256
HLA-DPA1*02:01-DPB1*14:01	GNVGEYEADKQAELAY	0.050953105	0.03365074
HLA-DPA1*02:01-DPB1*14:01	LLMSNGNKEGASGRPG	0.02526124	0.008628201
HLA-DPA1*02:01-DPB1*14:01	LALLLYKKERRETVIS	0.19653025	0.003271047
HLA-DPA1*02:01-DPB1*14:01	FFGCKECGEHFEEMAK	0.005259886	0.002401479
HLA-DPA1*02:01-DPB1*14:01	EAAEGNTKCRACAQGT	0.000762341	0.002482919
HLA-DPA1*02:01-DPB1*14:01	TKYQHLKAEFKQLQQQ	0.18816763	0.09460412
HLA-DPA1*02:01-DPB1*14:01	ALLEKCKDVDERNECG	0.014288961	0.003286324
HLA-DPA1*02:01-DPB1*14:01	DLLIYSGALLVFLSLL	0.12636805	0.004958116
HLA-DPA1*02:01-DPB1*14:01	PAANRLGLPCLAPGPF	0.15999962	0.004771509
HLA-DPA1*02:01-DPB1*14:01	RHSDHEHHSEHEHHSD	0.006490746	0.060181726
HLA-DPA1*02:01-DPB1*14:01	AQSKGCFQAEIVPVTT	0.29930624	0.019423313
HLA-DPA1*02:01-DPB1*14:01	DRMHALSLKIVLLGKI	0.4329227	0.016655287
HLA-DPA1*02:01-DPB1*14:01	LDKLELRTEPGFHWVI	0.13798194	0.10993624
HLA-DPA1*02:01-DPB1*14:01	VNSMQEVMDESSSELV	0.026104163	0.003735364
HLA-DPA1*02:01-DPB1*14:01	YIAVSSPTNTTYVVQY	0.08332421	0.003853697
HLA-DPA1*02:01-DPB1*14:01	AGKGKMRNRRRIQRRG	0.18082777	0.020748567
HLA-DPA1*02:01-DPB1*14:01	DPATQTNLGFIHAFVA	0.12959978	0.10624864
HLA-DPA1*02:01-DPB1*14:01	VVCLAAFLIFLLLGIC	0.010956463	0.000825699
HLA-DPA1*02:01-DPB1*14:01	TLWPTAAWSPPPAAVL	0.03433432	0.013137248
HLA-DPA1*02:01-DPB1*14:01	RWALLLLFWLGWLGML	0.032839913	0.00205665
HLA-DPA1*02:01-DPB1*14:01	ISQVSVDQPVVNTTNK	0.07380023	0.37445337
HLA-DPA1*02:01-DPB1*14:01	DVAASEFYRDGKYDLD	0.05378456	0.014770368
HLA-DPA1*02:01-DPB1*14:01	TLTAHEGRGGKCTEEG	0.002941727	0.03811168
HLA-DPA1*02:01-DPB1*14:01	TTSRNLARAMCMKNLK	0.4610444	0.12622043
HLA-DPA1*02:01-DPB1*14:01	DICDHTLEQQQMQPLC	0.024074819	0.002056865
HLA-DPA1*02:01-DPB1*14:01	ECVNNTVCDSHGFCDN	0.001265071	0.00213131
HLA-DPA1*02:01-DPB1*14:01	AEVISGKQEGVYAWIG	0.121118076	0.025094837
HLA-DPA1*02:01-DPB1*14:01	AYTEENGSVLQVGRNI	0.040537238	0.090031065
HLA-DPA1*02:01-DPB1*14:01	ISGVPVLGFFIIAVLM	0.13035674	0.001304522
HLA-DPA1*02:01-DPB1*14:01	CWALGFYPAEITLTWQ	0.14572228	0.000789157
HLA-DPA1*02:01-DPB1*14:01	HLACFAGGMFALGADG	0.090916306	0.005866038
HLA-DPA1*02:01-DPB1*14:01	GPEAPLAAGIVGNLRS	0.18114653	0.4068172
HLA-DPA1*02:01-DPB1*14:01	ALPGDNVGFNVKNVSV	0.07151936	0.07436748
HLA-DPA1*02:01-DPB1*14:01	PPPPPPPPVPPPPTGA	0.001677432	0.21006453
HLA-DPA1*02:01-DPB1*14:01	GGGDTATCCAKWNTED	0.003997614	0.00237729
HLA-DPA1*02:01-DPB1*14:01	GDYMGASCHACIGGTN	0.005890818	0.008331612
HLA-DPA1*02:01-DPB1*14:01	ISSSSVLHGMVFKKET	0.2513934	0.026295211
HLA-DPA1*02:01-DPB1*14:01	KEQCEERIEEVTKKGN	0.037899885	0.024682116
HLA-DPA1*02:01-DPB1*14:01	ATTVIPRVYTYYVSTV	0.28426754	0.047052033
HLA-DPA1*02:01-DPB1*14:01	IFPYPVGVHAPLMNIQ	0.109702855	0.18414274
HLA-DPA1*02:01-DPB1*14:01	GVKGMDGFCSRSQHSS	0.08403512	0.007755651
HLA-DPA1*02:01-DPB1*14:01	YPCSFKDCAERELVAV	0.10226984	0.002029642
HLA-DPA1*02:01-DPB1*14:01	STVIAYAMKEFGWPLE	0.17694975	0.008491796
HLA-DPA1*02:01-DPB1*14:01	RVWKKHPVNVDFLGIY	0.3839994	0.022428138
HLA-DPA1*02:01-DPB1*14:01	VISLILGGLPIMGWNC	0.17422435	0.001181394
HLA-DPA1*02:01-DPB1*14:01	PPPSLQWLFEDETPIT	0.038474858	0.032722034
HLA-DPA1*02:01-DPB1*14:01	AMFMVKNGNGTACIMA	0.18637964	0.001826124
HLA-DPA1*02:01-DPB1*14:01	GNRTWGRLTEDPRLKP	0.057577338	0.12213075
HLA-DPA1*02:01-DPB1*14:01	FGWQQPFSSCEKKSEA	0.045579188	0.002898893
HLA-DPA1*02:01-DPB1*14:01	PEGRAGGVLGAVWGAS	0.122169785	0.004098327
HLA-DPA1*02:01-DPB1*14:01	YLARKAFAKRQQQLTA	0.1492825	0.062649935
HLA-DPA1*02:01-DPB1*14:01	TLPRSLWNAGTSVTCT	0.15010244	0.10908544
HLA-DPA1*02:01-DPB1*14:01	RHQSAEFTISYDNEKE	0.072676316	0.19089438
HLA-DPA1*02:01-DPB1*14:01	DLVTTLGGALLWLSGH	0.10248838	0.006056397
HLA-DPA1*02:01-DPB1*14:01	VEHLIGYEVFECTHNM	0.056125913	0.26814094
HLA-DPA1*02:01-DPB1*14:01	VKPNPGSSTDGNSAGH	0.003934118	0.029056484
HLA-DPA1*02:01-DPB1*14:01	QAQMKGKLARSTKEIP	0.18355696	0.24622998
HLA-DPA1*02:01-DPB1*14:01	DSKCVEQPELKGHDLE	0.093125455	0.002367284
HLA-DPA1*02:01-DPB1*14:01	DYDAADDVQLSKTLEL	0.12616259	0.003739722
HLA-DPA1*02:01-DPB1*14:01	SFGTLRKNQSSEDILR	0.14710702	0.26567468
HLA-DPA1*02:01-DPB1*14:01	SISFIVLMIISSAWLI	0.05365177	0.000806018
HLA-DPA1*02:01-DPB1*14:01	MTPPERLFLPRVCGTT	0.13465415	0.008415721
HLA-DPA1*02:01-DPB1*14:01	AFLLGVLAVGLGVCTY	0.13474388	0.00076153
HLA-DPA1*02:01-DPB1*14:01	DDGDCQGKPSMGQLAL	0.029340772	0.002776148
HLA-DPA1*02:01-DPB1*14:01	DLGELRRRPGDMKTKM	0.085548095	0.021632735
HLA-DPA1*02:01-DPB1*14:01	QQQQQQPQPPQPPFPA	0.004341852	0.5174209
HLA-DPA1*02:01-DPB1*14:01	VVSRLNGSSLHLEWSA	0.23390648	0.025320783
HLA-DPA1*02:01-DPB1*14:01	APAGCCCCCCFWGGAV	0.002101258	0.000915828
HLA-DPA1*02:01-DPB1*14:01	VLLCASDLLLLLLLLP	0.07199228	0.001263724
HLA-DPA1*02:01-DPB1*14:01	DHPSMRILSSCCKMSD	0.26252267	0.005462051
HLA-DPA1*02:01-DPB1*14:01	TNLDFQQYVFINQMCY	0.045744482	0.000620825
HLA-DPA1*02:01-DPB1*14:01	EKLLTKEQLKIWMGKM	0.19969305	0.009747096
HLA-DPA1*02:01-DPB1*14:01	LCLLCIVVLVATELWT	0.021898875	0.000374094
HLA-DPA1*02:01-DPB1*14:01	VCEDGPVFYPPPKKTK	0.048490338	0.002348048
HLA-DPA1*02:01-DPB1*14:01	TVDLGNVPNGSALTDG	0.008136909	0.002646104
HLA-DPA1*02:01-DPB1*14:01	LFLEALVDSVAQGIPF	0.17529836	0.001640086
HLA-DPA1*02:01-DPB1*14:01	RWESERVLSFIPPDGN	0.06893199	0.011884914
HLA-DPA1*02:01-DPB1*14:01	WIGIFKVEAACVRDYH	0.33726227	0.03503648
HLA-DPA1*02:01-DPB1*14:01	PTHSGGGGGGGGGGGG	0.006164673	0.011513711
HLA-DPA1*02:01-DPB1*14:01	ESAPGCGVWQRPVIDN	0.009750302	0.002611665
HLA-DPA1*02:01-DPB1*14:01	DYFEDDHPFLLTSFSA	0.1950709	0.009104257
HLA-DPA1*02:01-DPB1*14:01	SETVPPAPAASAAPEK	0.043061137	0.663258
HLA-DPA1*02:01-DPB1*14:01	VVVLSIVLEGPAPAQG	0.078466654	0.009428299
HLA-DPA1*02:01-DPB1*14:01	MRAGKGKMRNRRRIQR	0.15654372	0.005989876
HLA-DPA1*02:01-DPB1*14:01	KVLTQMGSPSVRCSSM	0.24556446	0.003477684
HLA-DPA1*02:01-DPB1*14:01	LMQAPLLIALGLLLAA	0.24455595	0.003445645
HLA-DPA1*02:01-DPB1*14:01	VREEWQSEHIKACEAF	0.14279069	0.09540025
HLA-DPA1*02:01-DPB1*14:01	SILAEYKIHNADVTLR	0.2186964	0.4975555
HLA-DPA1*02:01-DPB1*14:01	SAANTTNGTSGNLVPV	0.00572964	0.008689443
HLA-DPA1*02:01-DPB1*14:01	HEFLIFEDRKFADIGN	0.1346594	0.02714549
HLA-DPA1*02:01-DPB1*14:01	TVRDLLVTNTRENKSR	0.09363651	0.33096042
HLA-DPA1*02:01-DPB1*14:01	SHLGGWGHRDSGHHDE	0.002664516	0.007143845
HLA-DPA1*02:01-DPB1*14:01	TCLLATMGLQLNITQD	0.18145327	0.000607715
HLA-DPA1*02:01-DPB1*14:01	AAISSAGPVAVETSST	0.22442494	0.035944246
HLA-DPA1*02:01-DPB1*14:01	YVVDRPQINGKYILHD	0.0542655	0.14870483
HLA-DPA1*02:01-DPB1*14:01	LLFWLGWLGMLAGAVV	0.049140558	0.001566842
HLA-DPA1*02:01-DPB1*14:01	SSSPSPLSIKKCPICK	0.13220146	0.002212554
HLA-DPA1*02:01-DPB1*14:01	LFGCNMPSSTGSYWFC	0.005879606	0.000427987
HLA-DPA1*02:01-DPB1*14:01	SMGLQLNLTYERKDNT	0.0987214	0.006585012
HLA-DPA1*02:01-DPB1*14:01	YFPRGLKYQEGGVESA	0.19975848	0.043695103
HLA-DPA1*02:01-DPB1*14:01	HHVEPLERLEKLLTKE	0.17642722	0.1737875
HLA-DPA1*02:01-DPB1*14:01	GGFGSGIRGRGRGRGR	0.059175696	0.008496148
HLA-DPA1*02:01-DPB1*14:01	TSPQPWPGFLGQGEAL	0.008285578	0.003952941
HLA-DPA1*02:01-DPB1*14:01	KIPQTNVSVAIFMLDT	0.39664185	0.006630027
HLA-DPA1*02:01-DPB1*14:01	HAVFYAAEIAIGLFFL	0.14142743	0.004679218
HLA-DPA1*02:01-DPB1*14:01	ISLDKQTCTLFFSWHT	0.095021576	0.001066604
HLA-DPA1*02:01-DPB1*14:01	NVSLSMIGPHGYISAS	0.09054575	0.002221844
HLA-DPA1*02:01-DPB1*14:01	VSCASFHPELPIIITG	0.16979757	0.005337496
HLA-DPA1*02:01-DPB1*14:01	PAGGPPARRGGAGAGG	0.029190242	0.017493922
HLA-DPA1*02:01-DPB1*14:01	GADPGSRGLLRLLSFC	0.19683944	0.002339112
HLA-DPA1*02:01-DPB1*14:01	IHVPSYLPDLPGIAND	0.04273635	0.085094996
HLA-DPA1*02:01-DPB1*14:01	EAPRNMVHPNVICDGC	0.10001647	0.005457242
HLA-DPA1*02:01-DPB1*14:01	FPATFVTAEMVPWEPG	0.11203505	0.348358
HLA-DPA1*02:01-DPB1*14:01	VEFTFCNDTVVIPCFV	0.071456745	0.000811343
HLA-DPA1*02:01-DPB1*14:01	LFDQIDENLKQALQKD	0.089319676	0.00937714
HLA-DPA1*02:01-DPB1*14:01	GGSCSQAACSNSAQGS	0.002464504	0.001629056
HLA-DPA1*02:01-DPB1*14:01	VRFDVHDVTLHADAIH	0.1390842	0.18246597
HLA-DPA1*02:01-DPB1*14:01	LRNFTFAVSWRTEKIL	0.374167	0.01602931
HLA-DPA1*02:01-DPB1*14:01	LKVAVSCTQQLPALGD	0.32608038	0.00260963
HLA-DPA1*02:01-DPB1*14:01	NNTVPLENSIPGNCCS	0.016682895	0.001231258
HLA-DPA1*02:01-DPB1*14:01	VMYFLTAIFGYLTFYD	0.11486629	0.003461052
HLA-DPA1*02:01-DPB1*14:01	CCLWLLGAVLLMDASA	0.083249755	0.000534257
HLA-DPA1*02:01-DPB1*14:01	LLVLLGVAASLCVRCS	0.13269287	0.001280425
HLA-DPA1*02:01-DPB1*14:01	KEKEMNGETREKSPKL	0.057206754	0.007191664
HLA-DPA1*02:01-DPB1*14:01	VVACNLYPFVKTVASP	0.2366258	0.001461927
HLA-DPA1*02:01-DPB1*14:01	LLKADTYRKWRAAKAG	0.18672131	0.2360744
HLA-DPA1*02:01-DPB1*14:01	EDSESSSEESSDSEEE	0.000751761	0.009693572
HLA-DPA1*02:01-DPB1*14:01	ASVININPNTTHSTGS	0.017880322	0.05886469
HLA-DPA1*02:01-DPB1*14:01	EVRDPLVTYEGSNPPA	0.012234994	0.19984049
HLA-DPA1*02:01-DPB1*14:01	DICAVPAESHIYREGC	0.069216385	0.00219493
HLA-DPA1*02:01-DPB1*14:01	MDAGLEAMQKYGKAAP	0.17243487	0.003803392
HLA-DPA1*02:01-DPB1*14:01	PGPTTPLFLLLLLGSV	0.06195128	0.008546586
HLA-DPA1*02:01-DPB1*14:01	MWIGFLTRTVLENSTS	0.08475127	0.002019867
HLA-DPA1*02:01-DPB1*14:01	KEKASMLCFKRRKKAA	0.29978687	0.005594819
HLA-DPA1*02:01-DPB1*14:01	APQLLIVLLGLSALLQ	0.09740346	0.004319283
HLA-DPA1*02:01-DPB1*14:01	GQTLKDTTSSSSADST	0.050190423	0.09377329
HLA-DPA1*02:01-DPB1*14:01	EKWGDWRPHLAMVLSN	0.33063042	0.076980814
HLA-DPA1*02:01-DPB1*14:01	CWALVAVLLADLLALS	0.11539957	0.000652907
HLA-DPA1*02:01-DPB1*14:01	TASPGVFPVTVQPPHC	0.028114442	0.002079366
HLA-DPA1*02:01-DPB1*14:01	LAVPLERGAPNKEETP	0.025648462	0.03764055
HLA-DPA1*02:01-DPB1*14:01	PMMDGAMGYVQPPPPP	0.020787712	0.012710218
HLA-DPA1*02:01-DPB1*14:01	ENHPGTNSNYQMHLLK	0.050246555	0.06672406
HLA-DPA1*02:01-DPB1*14:01	PKTERDTPGHGSGWAE	0.007419911	0.008057275
HLA-DPA1*02:01-DPB1*14:01	TDLSCNPEMMKNAADS	0.067638375	0.002354399
HLA-DPA1*02:01-DPB1*14:01	LVLGLVSCTFFLAVNG	0.09440275	0.004770865
HLA-DPA1*02:01-DPB1*14:01	PRMIGYGAILVALAGL	0.36147293	0.008858271
HLA-DPA1*02:01-DPB1*14:01	FDQWREWADSKSCCDY	0.007237631	0.24359822
HLA-DPA1*02:01-DPB1*14:01	CRTELDLRPQGLELFE	0.07145484	0.001347422
HLA-DPA1*02:01-DPB1*14:01	VVYIFGNNPVDENGAK	0.015597668	0.3081789
HLA-DPA1*02:01-DPB1*14:01	IPPYHDYRVYCNLSAA	0.1059765	0.25979826
HLA-DPA1*02:01-DPB1*14:01	MMQSLSQNPDLAAQMM	0.057992313	0.007985755
HLA-DPA1*02:01-DPB1*14:01	INLQDKNLMAQLQETM	0.14842969	0.007612501
HLA-DPA1*02:01-DPB1*14:01	EGENAAVTCVVAGDVP	0.027372254	0.004940073
HLA-DPA1*02:01-DPB1*14:01	FFWGLHELGSTSETET	0.015268997	0.002144677
HLA-DPA1*02:01-DPB1*14:01	GYQLKNNTCVKQENTC	0.04504796	0.007602508
HLA-DPA1*02:01-DPB1*14:01	KTHMTHHPISDHEATL	0.09570419	0.977585
HLA-DPA1*02:01-DPB1*14:01	QGLRCLPRQDEEKPLH	0.016281478	0.004674741
HLA-DPA1*02:01-DPB1*14:01	GSAAAVIVYDITKQDS	0.230343	0.008513878
HLA-DPA1*02:01-DPB1*14:01	GRGGAARPNGPAAGNK	0.010135861	0.3232798
HLA-DPA1*02:01-DPB1*14:01	MAYAYLFKYIIIGDTG	0.16452156	0.008808896
HLA-DPA1*02:01-DPB1*14:01	MASRGATRPNGPNTGN	0.016010042	0.02749294
HLA-DPA1*02:01-DPB1*14:01	FLMSFFFKAIHDLMMF	0.33699858	0.002929098
HLA-DPA1*02:01-DPB1*14:01	NQDEETDQETFQLEID	0.002969442	0.006138522
HLA-DPA1*02:01-DPB1*14:01	LQINSSLSTYSLVDSV	0.10800861	0.00175968
HLA-DPA1*02:01-DPB1*14:01	VLGTAEFTEMCPKGKG	0.07921612	0.016737867
HLA-DPA1*02:01-DPB1*14:01	VNIPSSATIGNRAVLT	0.12438082	0.1347336
HLA-DPA1*02:01-DPB1*14:01	LSCMVFFLIVVIYKKF	0.12991282	0.000838275
HLA-DPA1*02:01-DPB1*14:01	TLSPSSLAAQLLILEN	0.19604577	0.02156202
HLA-DPA1*02:01-DPB1*14:01	KDVRWPTETDVSSAKN	0.0339764	0.781624
HLA-DPA1*02:01-DPB1*14:01	ALPGDNVGFNVKNVSV	0.07151936	0.07436748
HLA-DPA1*02:01-DPB1*14:01	IALSVGQYNCPGQYTF	0.010844444	0.001134906
HLA-DPA1*02:01-DPB1*14:01	QCEEGFQLDPHTKACK	0.07626364	0.001270821
HLA-DPA1*02:01-DPB1*14:01	GLKGVENVYTQHQPFL	0.14259328	0.018044783
HLA-DPA1*02:01-DPB1*14:01	LLTSLFMLFIFTYGLH	0.049978662	0.002994276
HLA-DPA1*02:01-DPB1*14:01	RADTNQSLVELWGLLD	0.053640977	0.002684565
HLA-DPA1*02:01-DPB1*14:01	KIPLIHRALQLAQRPV	0.4179674	0.8503324
HLA-DPA1*02:01-DPB1*14:01	PAPMVFWKVPRSGIEN	0.14048259	0.22934857
HLA-DPA1*02:01-DPB1*14:01	FSSLNLLLQTQALVAS	0.26113012	0.002333259
HLA-DPA1*02:01-DPB1*14:01	CCEEKPSIMVSNLHKE	0.29225653	0.002828939
HLA-DPA1*02:01-DPB1*14:01	EINATGHQQTLLVPSE	0.03478056	0.014701655
HLA-DPA1*02:01-DPB1*14:01	QQVKDNAKWYITDFVE	0.114049286	0.010279706
HLA-DPA1*02:01-DPB1*14:01	ALTVHVTQPKDGGFCE	0.05397718	0.002658912
HLA-DPA1*02:01-DPB1*14:01	SLNPNLLAVVTESTDA	0.115972206	0.006059027
HLA-DPA1*02:01-DPB1*14:01	YLGYCKGVEPKTECER	0.07717658	0.009142047
HLA-DPA1*02:01-DPB1*14:01	VCGGRFLVHRYSVLQQ	0.24286945	0.002783783
HLA-DPA1*02:01-DPB1*14:01	KTHMTHHPISDHEATL	0.09570419	0.977585
HLA-DPA1*02:01-DPB1*14:01	AGSHFSANWIFALAGG	0.14324924	0.011140237
HLA-DPA1*02:01-DPB1*14:01	KMRNRRRIQRRGPCII	0.19936047	0.00108879
HLA-DPA1*02:01-DPB1*14:01	ELQVPIPPPDAMETLV	0.037592016	0.00306173
HLA-DPA1*02:01-DPB1*14:01	WLLSSSSLRPFFLLSV	0.24871889	0.002002452
HLA-DPA1*02:01-DPB1*14:01	GLYTYGKPVPGHVTVS	0.11813736	0.36516348
HLA-DPA1*02:01-DPB1*14:01	LVTTLGGALLWLSGHA	0.083068945	0.016605953
HLA-DPA1*02:01-DPB1*14:01	MLKYPELYKTSQNALD	0.33363047	0.021543596
HLA-DPA1*02:01-DPB1*14:01	RLPALTVHVTQPKDGG	0.21528913	0.17272314
HLA-DPA1*02:01-DPB1*14:01	NACKDALLVGVPAGSN	0.35888955	0.004833241
HLA-DPA1*02:01-DPB1*14:01	APQLLIVLLGLSALLQ	0.09740346	0.004319283
HLA-DPA1*02:01-DPB1*14:01	GQEPFLQWLMLLSNES	0.08745101	0.006087003
HLA-DPA1*02:01-DPB1*14:01	CRNSEVKRYLEGERDA	0.085412726	0.002998769
HLA-DPA1*02:01-DPB1*14:01	RLDEVEVLTENLRELK	0.106514424	0.08645337
HLA-DPA1*02:01-DPB1*14:01	VATALSALSLGAEQRT	0.25089505	0.08162183
HLA-DPA1*02:01-DPB1*14:01	IVQHPETVGSGPQLFQ	0.006204555	0.019804925
HLA-DPA1*02:01-DPB1*14:01	LCELMFPPNYDQSKFE	0.033099685	0.000924494
HLA-DPA1*02:01-DPB1*14:01	RPHIPLLLSQLEALQP	0.23096265	0.04759316
HLA-DPA1*02:01-DPB1*14:01	KHHKPHWNDGAILGFV	0.09641894	0.018584765
HLA-DPA1*02:01-DPB1*14:01	AFWQDLGNLVADGCDF	0.07871588	0.001730284
HLA-DPA1*02:01-DPB1*14:01	AAVAGAAGGARRFLCG	0.14532368	0.003502102
HLA-DPA1*02:01-DPB1*14:01	PPPRGQVTLYEHNNEL	0.042983454	0.27393654
HLA-DPA1*02:01-DPB1*14:01	ASIGNAQKLPMCDKCG	0.06984202	0.004433876
HLA-DPA1*02:01-DPB1*14:01	FAGRARGRGGGPSQNW	0.04740423	0.0672548
HLA-DPA1*02:01-DPB1*14:01	SDELQELYEGLRLNNM	0.10108438	0.01730634
HLA-DPA1*02:01-DPB1*14:01	IYDKFKQSTHSIYMFF	0.42229736	0.005504243
HLA-DPA1*02:01-DPB1*14:01	LGETHRLFPNTMLFAS	0.3645326	0.022348804
HLA-DPA1*02:01-DPB1*14:01	TVEGPCEAQLECLDNG	0.004282139	0.004806877
HLA-DPA1*02:01-DPB1*14:01	FVKGSVKNWQLTEEDF	0.0855106	0.089162394
HLA-DPA1*02:01-DPB1*14:01	CLRLPGGSCMAVLTVT	0.1591374	0.002825666
HLA-DPA1*02:01-DPB1*14:01	GFVPAGESSSEAGGEN	0.008563452	0.024880443
HLA-DPA1*02:01-DPB1*14:01	DIKNIYKRMTGSEFDF	0.1128253	0.010139616
HLA-DPA1*02:01-DPB1*14:01	TKHPDFADACGLMNNN	0.16368897	0.004802284
HLA-DPA1*02:01-DPB1*14:01	DVFTVSVGNLPPKAKV	0.2630131	0.02666902
HLA-DPA1*02:01-DPB1*14:01	IGPPGPNGEPGLPCEC	0.000542057	0.004430136
HLA-DPA1*02:01-DPB1*14:01	VGSLDKTSKNVGTGLV	0.07896937	0.05104933
HLA-DPA1*02:01-DPB1*14:01	VPSIRDCNGSRSQQWL	0.01244768	0.010368306
HLA-DPA1*02:01-DPB1*14:01	AIRVCSEVLQMEPDNV	0.32944822	0.08168127
HLA-DPA1*02:01-DPB1*14:01	APESSTSFPPAPTSGM	0.004593637	0.020976325
HLA-DPA1*02:01-DPB1*14:01	SLVDGYFRLTADAHHY	0.15299095	0.30254465
HLA-DPA1*02:01-DPB1*14:01	AQRLPDSFKDSPSKGL	0.074876994	0.00606
HLA-DPA1*02:01-DPB1*14:01	MHPFLAAHGPAFHKGY	0.15813795	0.0455438
HLA-DPA1*02:01-DPB1*14:01	ERLTLRSPLQPLISLC	0.40365404	0.006441372
HLA-DPA1*02:01-DPB1*14:01	TLEVGKVIQQGRQSKG	0.1504508	0.08296324
HLA-DPA1*02:01-DPB1*14:01	LTSSDEDEYEMESPNI	0.002655355	0.001879826
HLA-DPA1*02:01-DPB1*14:01	KKGKKDRDMDELKKEV	0.08619341	0.046121325
HLA-DPA1*02:01-DPB1*14:01	CKCTDPKFQGQTCEMC	0.024496788	0.000555563
HLA-DPA1*02:01-DPB1*14:01	IFKVEAACVRDYHTFV	0.28555182	0.021768132
HLA-DPA1*02:01-DPB1*14:01	YSVQLMSFVYNLSDTH	0.17641108	0.020385724
HLA-DPA1*02:01-DPB1*14:01	RDNAYLCFCLKGTTGP	0.058385745	0.002320257
HLA-DPA1*02:01-DPB1*14:01	MNPNTNDLFNAVGDGI	0.034066208	0.003996898
HLA-DPA1*02:01-DPB1*14:01	KLGSCKLIEEVMIGED	0.11484896	0.001500794
HLA-DPA1*02:01-DPB1*14:01	AQVKIMTEKELLAVAC	0.37993318	0.007593624
HLA-DPA1*02:01-DPB1*14:01	ALQVSHRYPRIQSIKV	0.3428122	0.025906537
HLA-DPA1*02:01-DPB1*14:01	FLRLVHLEGNQLTKLH	0.23257755	0.018698625
HLA-DPA1*02:01-DPB1*14:01	DGTLVLGATNIPWVLD	0.18070963	0.003695662
HLA-DPA1*02:01-DPB1*14:01	EFLVQMQGVGVDNDGI	0.041052185	0.002846877
HLA-DPA1*02:01-DPB1*14:01	EVVDLVDVNTPDLMAP	0.038288273	0.001515693
HLA-DPA1*02:01-DPB1*14:01	EVVHADQSSCTFDNLS	0.005720046	0.16284285
HLA-DPA1*02:01-DPB1*14:01	LQASKQNGTWPREVLL	0.037283618	0.005896348
HLA-DPA1*02:01-DPB1*14:01	MVKCDPRHGKYMACCM	0.07091782	0.001270481
HLA-DPA1*02:01-DPB1*14:01	EEQLCHLWLQTLREML	0.097138114	0.001439832
HLA-DPA1*02:01-DPB1*14:01	FFMCHCLAWFIFDYIQ	0.03868722	0.000421668
HLA-DPA1*02:01-DPB1*14:01	TLVKVTWSTVPKDRVH	0.3565807	0.5648207
HLA-DPA1*02:01-DPB1*14:01	KESTQGVSSLFREITA	0.22544457	0.006910652
HLA-DPA1*02:01-DPB1*14:01	MRFFDHCEKFLTEVEK	0.17032821	0.003443749
HLA-DPA1*02:01-DPB1*14:01	EDLGLHAYRCEDCGKC	0.030199658	0.009900625
HLA-DPA1*02:01-DPB1*14:01	AQVKIQGQNKEMLAAA	0.3174148	0.008147433
HLA-DPA1*02:01-DPB1*14:01	EVLKLLHRGADINYAN	0.25611144	0.6811326
HLA-DPA1*02:01-DPB1*14:01	QRRCEDIDECQDPDTC	0.002114946	0.005973773
HLA-DPA1*02:01-DPB1*14:01	QSLAKVENACYALKVR	0.45203325	0.0491353
HLA-DPA1*02:01-DPB1*14:01	LFCFNKRDLIKKHIWP	0.12454868	0.000541143
HLA-DPA1*02:01-DPB1*14:01	RCRHLSQGVQWSLLLA	0.24045601	0.000835812
HLA-DPA1*02:01-DPB1*14:01	VPPRPPPPCLAPAPPA	0.053056784	0.071233325
HLA-DPA1*02:01-DPB1*14:01	GWTMPGTLWCGVGDSA	0.009458939	0.000466359
HLA-DPA1*02:01-DPB1*14:01	IGEQGEDKVLTWSGQE	0.002375671	0.012020977
HLA-DPA1*02:01-DPB1*14:01	DCLLVYSQEETESLNA	0.067525916	0.000904587
HLA-DPA1*02:01-DPB1*14:01	MCHCGKGAKGFTPIPG	0.06395955	0.001623394
HLA-DPA1*02:01-DPB1*14:01	PKRCPHPLTFDVNNPL	0.260009	0.008319316
HLA-DPA1*02:01-DPB1*14:01	ASTTAVTSSTTTTVAQ	0.019774685	0.026669806
HLA-DPA1*02:01-DPB1*14:01	LKETYEALLARFPNLR	0.2286266	0.28860587
HLA-DPA1*02:01-DPB1*14:01	LSSPVVVFRFFQELPG	0.17208637	0.057661444
HLA-DPA1*02:01-DPB1*14:01	TVQADPQTVTRLLYGF	0.09251703	0.00328879
HLA-DPA1*02:01-DPB1*14:01	ANERNVSTRQGMDLSA	0.029808333	0.006162582
HLA-DPA1*02:01-DPB1*14:01	THLHLADDCMKHFKGS	0.17437059	0.005140235
HLA-DPA1*02:01-DPB1*14:01	DPRKVNLGVGAYRTDD	0.3135373	0.8779205
HLA-DPA1*02:01-DPB1*14:01	SQDWKAERSQDPFEKC	0.018222688	0.003921594
HLA-DPA1*02:01-DPB1*14:01	SSGAEGFRKRGPSVTA	0.100309804	0.015335714
HLA-DPA1*02:01-DPB1*14:01	MRALWVLGLCCVLLTF	0.1654188	0.001157494
HLA-DPA1*02:01-DPB1*14:01	WTEDSKRIAVVGEGRE	0.087741494	0.49121088
HLA-DPA1*02:01-DPB1*14:01	PELNSTISANSTNADT	0.024951423	0.004537233
HLA-DPA1*02:01-DPB1*14:01	LPTARAGQTPRPAERG	0.05061544	0.97225344
HLA-DPA1*02:01-DPB1*14:01	AAMLLAWTHKHPNNLK	0.23951194	0.039677836
HLA-DPA1*02:01-DPB1*14:01	NLKMGHNYTFTVQARC	0.27347073	0.004855035
HLA-DPA1*02:01-DPB1*14:01	KVMKMKYDKDIKKEKD	0.095409274	0.070127055
HLA-DPA1*02:01-DPB1*14:01	VKNWQLTEEDFGNTSG	0.02284389	0.032571353
HLA-DPA1*02:01-DPB1*14:01	AYVPLIFPATWLLDTR	0.19792558	0.024261905
HLA-DPA1*02:01-DPB1*14:01	KEKDIVYPGIAVFFQN	0.31136724	0.047078878
HLA-DPA1*02:01-DPB1*14:01	LLSVPAGFLLATILGT	0.2659329	0.002366894
HLA-DPA1*02:01-DPB1*14:01	LTIRTPRLCPHPLLRP	0.18272929	0.2132515
HLA-DPA1*02:01-DPB1*14:01	NEVHEEKEQAAKQSVS	0.09800515	0.09957979
HLA-DPA1*02:01-DPB1*14:01	ESVNRTKFDCVENGWP	0.022897532	0.015180637
HLA-DPA1*02:01-DPB1*14:01	IKGKPLEDLSVQQVID	0.17132849	0.18677302
HLA-DPA1*02:01-DPB1*14:01	YEALTHAHPNLTVYKK	0.3108234	0.27235442
HLA-DPA1*02:01-DPB1*14:01	CRLYAMQTGMKIDSKT	0.3167217	0.000782912
HLA-DPA1*02:01-DPB1*14:01	LLFVGLFISYVMLKTK	0.22010292	0.004602528
HLA-DPA1*02:01-DPB1*14:01	IIREKGVDCDIDVPKT	0.07439747	0.09331559
HLA-DPA1*02:01-DPB1*14:01	NFSELPLVMWLQGGPG	0.067937456	0.011513488
HLA-DPA1*02:01-DPB1*14:01	QSTFKVLSTKIEIKLK	0.4366566	0.022171998
HLA-DPA1*02:01-DPB1*14:01	AGEGVRPSPMQLELRM	0.1073884	0.007530426
HLA-DPA1*02:01-DPB1*14:01	CEKTLQQDDCRVVLAK	0.13516746	0.001359902
HLA-DPA1*02:01-DPB1*14:01	RRQHLGKGHLLLAATP	0.29107237	0.047525477
HLA-DPA1*02:01-DPB1*14:01	KDLLYRRTKALIDYEN	0.20774525	0.3392904
HLA-DPA1*02:01-DPB1*14:01	YPNITRLYSLGKSVES	0.2956293	0.9893184
HLA-DPA1*02:01-DPB1*14:01	DLAYGRWDDNEHRLTD	0.007263564	0.01748636
HLA-DPA1*02:01-DPB1*14:01	PDICVAGRCLSPGCDG	0.018079698	0.001255095
HLA-DPA1*02:01-DPB1*14:01	GGDTATCCAKWNTEDK	0.003344662	0.006303257
HLA-DPA1*02:01-DPB1*14:01	HLLLLGLLLVLLPGAQ	0.046812344	0.004250324
HLA-DPA1*02:01-DPB1*14:01	LGKQGLSCNLCKYTVH	0.106154256	0.013796672
HLA-DPA1*02:01-DPB1*14:01	HGPHANSEVEVKSVVD	0.04229098	0.7566382
HLA-DPA1*02:01-DPB1*14:01	FMIGYLGYCKGVEPKT	0.15304428	0.002180222
HLA-DPA1*02:01-DPB1*14:01	RDPHCAWDPESRTCCL	0.003484815	0.001782905
HLA-DPA1*02:01-DPB1*14:01	NQTECFNFIRFLQPYN	0.0999293	0.003052584
HLA-DPA1*02:01-DPB1*14:01	RQDMTPGGGPGARRRQ	0.014941788	0.016693842
HLA-DPA1*02:01-DPB1*14:01	DIMRYVLHCQGTEEEK	0.017800875	0.36263418
HLA-DPA1*02:01-DPB1*14:01	TEGDVTSVKDAKIAVY	0.16030842	0.09413166
HLA-DPA1*02:01-DPB1*14:01	CSCDSRDNTLQVDING	0.007211757	0.000841496
HLA-DPA1*02:01-DPB1*14:01	CGYSDQCKDECCFDAN	0.000664453	0.001332831
