# Supplementary material for: MHCII-peptide presentation: an assessment of the state-of-the-art prediction methods
Source: Front Immunol. 2024 Mar 12;15:1293706. doi: 10.3389/fimmu.2024.1293706 (PMC11027168; doi:10.3389/fimmu.2024.1293706)
Supplement: Supplementary file 2 [file DataSheet_2.zip › output/BERT/neg/16_HLA-DPA1_02_02_DPB1_05_01.csv]

allele	peptide	affinity_pred	mass_pred
HLA-DPA1*02:02-DPB1*05:01	GTKLQDPRIMTTLSVL	0.38570088	0.10092322
HLA-DPA1*02:02-DPB1*05:01	KQKRIFQTLLLLTVVF	0.5244466	0.003055528
HLA-DPA1*02:02-DPB1*05:01	EGNSKSLQVFRKMLTP	0.58434117	0.003000587
HLA-DPA1*02:02-DPB1*05:01	PSEQNFDWSFSSLGSS	0.20639691	0.001273575
HLA-DPA1*02:02-DPB1*05:01	SVILFGTNNSSSISGV	0.08819635	0.001646436
HLA-DPA1*02:02-DPB1*05:01	LSELDQQSTEMPRTGN	0.03417622	0.003499951
HLA-DPA1*02:02-DPB1*05:01	TSESTNQRVLWWSILQ	0.23474962	0.00064474
HLA-DPA1*02:02-DPB1*05:01	LCATGAQGLYFHIGET	0.0913107	0.000979106
HLA-DPA1*02:02-DPB1*05:01	QSSKSSGGGECTVSTQ	0.01128054	0.002355191
HLA-DPA1*02:02-DPB1*05:01	PALARLFLASLAAAGS	0.38931677	0.004424012
HLA-DPA1*02:02-DPB1*05:01	MPPKDDKKKKDAGKSA	0.069070585	0.005454529
HLA-DPA1*02:02-DPB1*05:01	GVRPFGVSLLICGWNE	0.2978903	0.000608518
HLA-DPA1*02:02-DPB1*05:01	LWRRMRSGLPAPWISL	0.19352415	0.028110724
HLA-DPA1*02:02-DPB1*05:01	WPISFIGVGLVLLIVL	0.10874871	0.004086831
HLA-DPA1*02:02-DPB1*05:01	ITFDVDFPKEQLTEEA	0.15049993	0.004356341
HLA-DPA1*02:02-DPB1*05:01	VSVTSSILSSMDPTVD	0.16185388	0.003336284
HLA-DPA1*02:02-DPB1*05:01	QRVTLPVHYPGRVHRT	0.1436126	0.004148061
HLA-DPA1*02:02-DPB1*05:01	TSPCCIVTSTYGWTAN	0.07879185	0.000600058
HLA-DPA1*02:02-DPB1*05:01	LKSYCNDQSTGDIKVI	0.061348584	0.001397153
HLA-DPA1*02:02-DPB1*05:01	EENLELKKLLMSNGNK	0.34945488	0.07652333
HLA-DPA1*02:02-DPB1*05:01	NVKTAVCDIPPRGLKM	0.06978006	0.002276724
HLA-DPA1*02:02-DPB1*05:01	EAQTWLTSPNLDNELP	0.12514809	0.025391439
HLA-DPA1*02:02-DPB1*05:01	LPFRCKRCRKGFRQQS	0.20394157	0.001357933
HLA-DPA1*02:02-DPB1*05:01	SGTPGPRAQLTAVTPD	0.012529801	0.060845703
HLA-DPA1*02:02-DPB1*05:01	MTEKELLAVACEQFLG	0.42024642	0.002211257
HLA-DPA1*02:02-DPB1*05:01	EVKGPYEYLTLEDYPL	0.29643303	0.034865774
HLA-DPA1*02:02-DPB1*05:01	KQNVNAAMVFEFLYKM	0.6559582	0.003190553
HLA-DPA1*02:02-DPB1*05:01	CYKGYLPRQCLKFRSA	0.39788947	0.000645107
HLA-DPA1*02:02-DPB1*05:01	LAPYAVFDIVRNYTAD	0.35252896	0.039995875
HLA-DPA1*02:02-DPB1*05:01	NSGLWRPGACTNITMG	0.051703088	0.0009732
HLA-DPA1*02:02-DPB1*05:01	WTSDSAGEECDAAEGA	0.010741621	0.00105553
HLA-DPA1*02:02-DPB1*05:01	LVQHQVSEGLSALKEE	0.17802572	0.23519583
HLA-DPA1*02:02-DPB1*05:01	DYGPMGHDGSTGKNLR	0.033820163	0.029539049
HLA-DPA1*02:02-DPB1*05:01	VPRWLLLLPLLLGLNA	0.30855992	0.005253533
HLA-DPA1*02:02-DPB1*05:01	LCTGQIKTGAPCRSER	0.108609416	0.002408025
HLA-DPA1*02:02-DPB1*05:01	RGRGGGGGGGGGGGGR	0.024176674	0.008078836
HLA-DPA1*02:02-DPB1*05:01	HVPLGWSYWYALEKNS	0.47860566	0.01475952
HLA-DPA1*02:02-DPB1*05:01	RTVRQTMIDFLQNHTE	0.2758018	0.18074782
HLA-DPA1*02:02-DPB1*05:01	SVFPFLLVLVDLQYEG	0.30155408	0.001195365
HLA-DPA1*02:02-DPB1*05:01	EALPGDNVGFNVKNVS	0.16697405	0.07302095
HLA-DPA1*02:02-DPB1*05:01	SLGLRFRRQLLYWFFY	0.41685376	0.000854804
HLA-DPA1*02:02-DPB1*05:01	WPLCCKVVIKDPPPPP	0.14539613	0.001929043
HLA-DPA1*02:02-DPB1*05:01	RCGQGLRCYPHPGSEL	0.03508275	0.004406816
HLA-DPA1*02:02-DPB1*05:01	EGPCEAQLECLDNGDG	0.052379187	0.002684014
HLA-DPA1*02:02-DPB1*05:01	LAVTYFFHQAVDDVKK	0.55767596	0.9620045
HLA-DPA1*02:02-DPB1*05:01	WKEGNFNVYLSDLIPV	0.42599162	0.00537396
HLA-DPA1*02:02-DPB1*05:01	CPQGYQLKNNTCVKQE	0.12527625	0.008253621
HLA-DPA1*02:02-DPB1*05:01	CKLDYDEDASAMLKEV	0.18001054	0.001057728
HLA-DPA1*02:02-DPB1*05:01	QISWFAPEDHGYGTEV	0.046144787	0.001858279
HLA-DPA1*02:02-DPB1*05:01	EHDAREKVLQTLGVLL	0.38164952	0.015213755
HLA-DPA1*02:02-DPB1*05:01	ILGFKVPQAQPTKPAL	0.18154107	0.009782469
HLA-DPA1*02:02-DPB1*05:01	SEVRECLKLDQDHKRC	0.28621867	0.001983471
HLA-DPA1*02:02-DPB1*05:01	MRWRTILLQYCFLLIT	0.2847788	0.000641752
HLA-DPA1*02:02-DPB1*05:01	TRSVSTAAGPEDQPLM	0.008608235	0.007255028
HLA-DPA1*02:02-DPB1*05:01	MPPKDDKKKKDAGKSA	0.069070585	0.005454529
HLA-DPA1*02:02-DPB1*05:01	FNDWFSGHLNFQIEHH	0.19968015	0.28126135
HLA-DPA1*02:02-DPB1*05:01	KPPMGEVVTPTAPQEP	0.01277406	0.022033837
HLA-DPA1*02:02-DPB1*05:01	QVTKVTVGRLHFSETT	0.44765458	0.02374755
HLA-DPA1*02:02-DPB1*05:01	VFKTEDTQGKKKWKKT	0.16217934	0.006367132
HLA-DPA1*02:02-DPB1*05:01	VACGMCLGWSLRVCFG	0.17546107	0.000428609
HLA-DPA1*02:02-DPB1*05:01	PIQMKYMEHEERPKAL	0.2490155	0.00523257
HLA-DPA1*02:02-DPB1*05:01	ARVRKALPELYAFTAC	0.5389513	0.003433761
HLA-DPA1*02:02-DPB1*05:01	MELCGLGLPRPPMLLA	0.110579364	0.000668382
HLA-DPA1*02:02-DPB1*05:01	FVCCASTSHSGEKPVP	0.021920143	0.000804103
HLA-DPA1*02:02-DPB1*05:01	WKMLKDKFNECGHVLY	0.26346913	0.001134542
HLA-DPA1*02:02-DPB1*05:01	GGRGVGGIKRMEVRWG	0.11792562	0.011969584
HLA-DPA1*02:02-DPB1*05:01	CKIASSSRVTAVIPCF	0.18814118	0.00057996
HLA-DPA1*02:02-DPB1*05:01	FTPIPGTIEMLHPWNN	0.1571919	0.004256519
HLA-DPA1*02:02-DPB1*05:01	LRGRLQLEACGMRRKS	0.50941145	0.002228495
HLA-DPA1*02:02-DPB1*05:01	VWNSHTSVGNILGSLI	0.063975625	0.006634111
HLA-DPA1*02:02-DPB1*05:01	QCRKDVGRPQPGRENF	0.03318335	0.002544157
HLA-DPA1*02:02-DPB1*05:01	LGKKDVMWIGFLTRTV	0.5865473	0.033260413
HLA-DPA1*02:02-DPB1*05:01	MMDVKKCGIQDTNSKK	0.16136853	0.001661185
HLA-DPA1*02:02-DPB1*05:01	AAPQLLIVLLGLSALL	0.20203155	0.002886622
HLA-DPA1*02:02-DPB1*05:01	FHAGDCGMHHKKTCRP	0.04575838	0.006296004
HLA-DPA1*02:02-DPB1*05:01	QQQQQQQQQQQQPQPP	0.037100475	0.0681492
HLA-DPA1*02:02-DPB1*05:01	IYRLEGWQGNPPPIYV	0.027181948	0.001424809
HLA-DPA1*02:02-DPB1*05:01	MSNGNKEGASGRPGSP	0.011769656	0.003072274
HLA-DPA1*02:02-DPB1*05:01	RERAAELREALEQGPR	0.0712988	0.32018715
HLA-DPA1*02:02-DPB1*05:01	KVEHVVSVLEKKYPYV	0.5370277	0.030706506
HLA-DPA1*02:02-DPB1*05:01	MFLLTFCGCIGSLREN	0.28253868	0.000840094
HLA-DPA1*02:02-DPB1*05:01	IHWMKDGVPLPLPPSP	0.17411834	0.033100557
HLA-DPA1*02:02-DPB1*05:01	KESSDSFVPLLRDCTN	0.38028133	0.003098906
HLA-DPA1*02:02-DPB1*05:01	ANRGALMTCAVVLWVL	0.19368188	0.002304302
HLA-DPA1*02:02-DPB1*05:01	EDNEGTVKELLQRGDN	0.07024963	0.040674172
HLA-DPA1*02:02-DPB1*05:01	MAISGVPVLGFFIIAV	0.22633465	0.001878612
HLA-DPA1*02:02-DPB1*05:01	SCDRNGICKGSSGSLN	0.06437163	0.000897195
HLA-DPA1*02:02-DPB1*05:01	VAAIPEGLPIVVTVTL	0.07824655	0.001928376
HLA-DPA1*02:02-DPB1*05:01	KGISTPRPKIISPVSG	0.15195565	0.006263439
HLA-DPA1*02:02-DPB1*05:01	EKGLVKGACQKTLSDL	0.2435245	0.06316171
HLA-DPA1*02:02-DPB1*05:01	GEPATGKRQKIEVGLV	0.07080109	0.021210171
HLA-DPA1*02:02-DPB1*05:01	VVVNTLGKRAPAFEGR	0.27372423	0.004965211
HLA-DPA1*02:02-DPB1*05:01	LVLDLLNAEDEIREEE	0.1975346	0.005255258
HLA-DPA1*02:02-DPB1*05:01	ATCTSLGSSIQGLPTN	0.088232964	0.00109557
HLA-DPA1*02:02-DPB1*05:01	VGKSNPKTPQGTVLLH	0.073250316	0.015066111
HLA-DPA1*02:02-DPB1*05:01	ETGTLVDMKELGIWEP	0.121978275	0.0033881
HLA-DPA1*02:02-DPB1*05:01	WVLGLCCVLLTFGSVR	0.28584924	0.001002969
HLA-DPA1*02:02-DPB1*05:01	ALPGDNVGFNVKNVSV	0.16422285	0.033982977
HLA-DPA1*02:02-DPB1*05:01	SDPATYCNEPDGPPEL	0.008613389	0.002353606
HLA-DPA1*02:02-DPB1*05:01	GASDRTLWPTAAWSPP	0.05319079	0.004639424
HLA-DPA1*02:02-DPB1*05:01	NILHKKGGAVAIPSWG	0.18218395	0.20516579
HLA-DPA1*02:02-DPB1*05:01	IVAGLAVLAVVVIGAV	0.111923225	0.002892336
HLA-DPA1*02:02-DPB1*05:01	KKEFLGRTGGSWFKIL	0.4067128	0.002244117
HLA-DPA1*02:02-DPB1*05:01	LMGMGVYKIRLRCQSS	0.29442903	0.001508096
HLA-DPA1*02:02-DPB1*05:01	VQQLLSRGYGFDERAF	0.20425607	0.014196399
HLA-DPA1*02:02-DPB1*05:01	FTDCFNCLPIAAIVDE	0.12282666	0.00157053
HLA-DPA1*02:02-DPB1*05:01	LEELYLVGSLSHDISR	0.31372005	0.35800418
HLA-DPA1*02:02-DPB1*05:01	EPFIRMQLWLNGELGQ	0.33051893	0.003500853
HLA-DPA1*02:02-DPB1*05:01	QLSSVPAQKLGWFIQE	0.3417599	0.002076774
HLA-DPA1*02:02-DPB1*05:01	FFDSAYQGFASGNLER	0.1409928	0.06047436
HLA-DPA1*02:02-DPB1*05:01	ISGQSVVFVAIAFITM	0.2176532	0.001605362
HLA-DPA1*02:02-DPB1*05:01	VISWRRAGHSSDLIIS	0.12947184	0.04561874
HLA-DPA1*02:02-DPB1*05:01	TVGGSNGHFELNVFKP	0.2595361	0.032403648
HLA-DPA1*02:02-DPB1*05:01	CKLIEEVMIGEDKLIH	0.41613558	0.000625993
HLA-DPA1*02:02-DPB1*05:01	WLQGGPGGSSTGFGNF	0.04249308	0.27247947
HLA-DPA1*02:02-DPB1*05:01	NAVGDGIVLCKMINLS	0.22660695	0.001698565
HLA-DPA1*02:02-DPB1*05:01	ARWEYDESYCDAVKKT	0.27918223	0.026315395
HLA-DPA1*02:02-DPB1*05:01	AAILWLLCSHRPAPGR	0.19627374	0.005522811
HLA-DPA1*02:02-DPB1*05:01	YCKGVEPKTECERLAG	0.12850012	0.007896622
HLA-DPA1*02:02-DPB1*05:01	DAMPLPGVGEELKQAK	0.28672203	0.012499434
HLA-DPA1*02:02-DPB1*05:01	TCIAENAVSNLSFSVS	0.19225396	0.000656615
HLA-DPA1*02:02-DPB1*05:01	CCPDKCCCPEALYAAG	0.09394259	0.002031551
HLA-DPA1*02:02-DPB1*05:01	RKAFAKKQQQLSALKV	0.43002787	0.007053347
HLA-DPA1*02:02-DPB1*05:01	RCNGVLEGIRICRQGF	0.1611566	0.000713763
HLA-DPA1*02:02-DPB1*05:01	HGQFKMGFGGTLEIKT	0.2882661	0.008175894
HLA-DPA1*02:02-DPB1*05:01	LHEIEVETIPVETIET	0.06411738	0.0542969
HLA-DPA1*02:02-DPB1*05:01	RHEGQEPFLQWLMLLS	0.32258767	0.001759259
HLA-DPA1*02:02-DPB1*05:01	KLDKENALDRAEQAEA	0.058130756	0.007332412
HLA-DPA1*02:02-DPB1*05:01	MRWRTILLQYCFLLIT	0.2847788	0.000641752
HLA-DPA1*02:02-DPB1*05:01	MAVPGSFPLLVEGSWG	0.13962041	0.002734959
HLA-DPA1*02:02-DPB1*05:01	EGAKFPIKWTAPEAIN	0.17505468	0.034838457
HLA-DPA1*02:02-DPB1*05:01	GKSHAASDAPENLTLL	0.04730412	0.19953841
HLA-DPA1*02:02-DPB1*05:01	QQQGVLQDRDGTIIHL	0.07504932	0.0074268
HLA-DPA1*02:02-DPB1*05:01	MAISGVPVLGFFIIAV	0.22633465	0.001878612
HLA-DPA1*02:02-DPB1*05:01	HRTFGCDDELMYGGVS	0.16166848	0.003079298
HLA-DPA1*02:02-DPB1*05:01	VKVYDYQEDGSVLLTC	0.17996055	0.000696714
HLA-DPA1*02:02-DPB1*05:01	LFTDFDKYMTISDEWD	0.28088605	0.005781639
HLA-DPA1*02:02-DPB1*05:01	ESDEVILKDLEVLAEI	0.41926447	0.002109801
HLA-DPA1*02:02-DPB1*05:01	ADDIMDPTSLAETQED	0.06154716	0.005340369
HLA-DPA1*02:02-DPB1*05:01	WRPLPPGSLQTAETFA	0.07043903	0.003281544
HLA-DPA1*02:02-DPB1*05:01	LEDGRTLSDYNIQKES	0.1742221	0.53024155
HLA-DPA1*02:02-DPB1*05:01	ACSNSAQGSDESLITC	0.023430442	0.000488317
HLA-DPA1*02:02-DPB1*05:01	GPTCADEKSPCQPNPC	0.019030508	0.00166713
HLA-DPA1*02:02-DPB1*05:01	SSSPSPLSIKKCPICK	0.14886083	0.001086158
HLA-DPA1*02:02-DPB1*05:01	LSVKSLAGGLVLFFFF	0.29548445	0.002694502
HLA-DPA1*02:02-DPB1*05:01	TEEEAQTPDCSITDFR	0.02595092	0.007818999
HLA-DPA1*02:02-DPB1*05:01	YGTEVHTDTNKIEEFL	0.17619863	0.1179871
HLA-DPA1*02:02-DPB1*05:01	VKTDVNKIEEFLEEVL	0.56377345	0.005819303
HLA-DPA1*02:02-DPB1*05:01	QRKLGAQLEARRDDFC	0.29408735	0.002508279
HLA-DPA1*02:02-DPB1*05:01	TSIAFSENGYYLATAA	0.28465432	0.014593442
HLA-DPA1*02:02-DPB1*05:01	PALLLLLLFLGPWPAA	0.15499488	0.001591326
HLA-DPA1*02:02-DPB1*05:01	QKTSHDYADRNTAYFW	0.09306929	0.003124459
HLA-DPA1*02:02-DPB1*05:01	YENGLLKMNFTGGDTC	0.14271076	0.000833616
HLA-DPA1*02:02-DPB1*05:01	NLTLHQSAQLSVLLTV	0.1764203	0.001149254
HLA-DPA1*02:02-DPB1*05:01	GCECLEERALPEKEPL	0.15779927	0.001592626
HLA-DPA1*02:02-DPB1*05:01	KQFGIQFRWWQPYHSS	0.2861504	0.005608123
HLA-DPA1*02:02-DPB1*05:01	IVFFLIGFMIGYLGYC	0.1949985	0.000784512
HLA-DPA1*02:02-DPB1*05:01	LIVPFFVNALMFWVVD	0.31224364	0.000974312
HLA-DPA1*02:02-DPB1*05:01	NLSRLTDTLPAPEVSE	0.122717634	0.007918442
HLA-DPA1*02:02-DPB1*05:01	FLAFLVLHSRFCGSPV	0.40108448	0.001699316
HLA-DPA1*02:02-DPB1*05:01	RRARKKTVSASESEDR	0.029732754	0.17016569
HLA-DPA1*02:02-DPB1*05:01	TDAPASSEQNGALTNG	0.007181691	0.00358878
HLA-DPA1*02:02-DPB1*05:01	KKKKEGDLKSRSSKEE	0.07878805	0.011015351
HLA-DPA1*02:02-DPB1*05:01	ARPAKPEDLFAFAYHA	0.31249285	0.18927842
HLA-DPA1*02:02-DPB1*05:01	SPFEVKVGTECGNQKV	0.16003181	0.004175878
HLA-DPA1*02:02-DPB1*05:01	RLVCAFLLAACCCCPR	0.22289614	0.0006036
HLA-DPA1*02:02-DPB1*05:01	QGRLEGLGSSEADQDG	0.020934194	0.17011407
HLA-DPA1*02:02-DPB1*05:01	WDWVPLACRSFSLGVP	0.17307955	0.000811229
HLA-DPA1*02:02-DPB1*05:01	KHLHEGAKSETAEELK	0.08665366	0.2758204
HLA-DPA1*02:02-DPB1*05:01	VEKAGEEQAKFENQLK	0.3578824	0.058385808
HLA-DPA1*02:02-DPB1*05:01	LITESQAHTLEDEVAE	0.034860596	0.07004078
HLA-DPA1*02:02-DPB1*05:01	KLHVPEKFEPTHPERG	0.15762648	0.6151388
HLA-DPA1*02:02-DPB1*05:01	PCPRACKELVPSALTI	0.16219108	0.000683288
HLA-DPA1*02:02-DPB1*05:01	LALVGVLISLAFLSLL	0.1888405	0.009934802
HLA-DPA1*02:02-DPB1*05:01	GATRPNGPNTGNKICQ	0.0062196	0.003806891
HLA-DPA1*02:02-DPB1*05:01	PKSTIYRGEMCFFDSE	0.31752804	0.001165185
HLA-DPA1*02:02-DPB1*05:01	LLQAAGNVGQASGELL	0.05849274	0.003239623
HLA-DPA1*02:02-DPB1*05:01	PMANKFSSPTLELQGE	0.38604242	0.011249567
HLA-DPA1*02:02-DPB1*05:01	CTVPTDVDKWFHHQKN	0.16089645	0.001033121
HLA-DPA1*02:02-DPB1*05:01	RELRGTQRAIIRDRAA	0.17511486	0.031994473
HLA-DPA1*02:02-DPB1*05:01	TAEDWGLILDICDKVG	0.2854707	0.000885306
HLA-DPA1*02:02-DPB1*05:01	VSLCQKYSEVKSRQTL	0.3406331	0.001010603
HLA-DPA1*02:02-DPB1*05:01	VHRRDSNPFTEIAMSS	0.2482668	0.026908627
HLA-DPA1*02:02-DPB1*05:01	TLGPQNFPANDKEPWL	0.122379676	0.010788829
HLA-DPA1*02:02-DPB1*05:01	KYALSGHRSPVTRVIF	0.12250347	0.01963661
HLA-DPA1*02:02-DPB1*05:01	AQLHLQLQSKHDAATC	0.20790787	0.000865652
HLA-DPA1*02:02-DPB1*05:01	YIDRVDEPLSCSYVLT	0.19111109	0.004974745
HLA-DPA1*02:02-DPB1*05:01	NVTLYYEALCGGCRAF	0.31923783	0.001341225
HLA-DPA1*02:02-DPB1*05:01	WIGFLTRTVLENSTSY	0.3451956	0.006998154
HLA-DPA1*02:02-DPB1*05:01	LSDSSVSVFGLYPPPS	0.07166192	0.002084599
HLA-DPA1*02:02-DPB1*05:01	PLSEDFVWMRARLQQE	0.26814446	0.003976645
HLA-DPA1*02:02-DPB1*05:01	PASGWLTTGAPEPPPL	0.027017605	0.006289304
HLA-DPA1*02:02-DPB1*05:01	MPKSTIYRGEMCFFDS	0.2756181	0.003060701
HLA-DPA1*02:02-DPB1*05:01	GDVDAKAQKLLVGVDE	0.14901419	0.17755271
HLA-DPA1*02:02-DPB1*05:01	HNLVLFIDPAQEYTLD	0.22123674	0.025832612
HLA-DPA1*02:02-DPB1*05:01	ALKEKFPDWTFPSAWV	0.19447963	0.010274274
HLA-DPA1*02:02-DPB1*05:01	VFRASKELKQRFQRLD	0.38499007	0.040934533
HLA-DPA1*02:02-DPB1*05:01	DVNQDRLTQRAIEASN	0.067867786	0.4091348
HLA-DPA1*02:02-DPB1*05:01	EPAKLEEIDGFFARNN	0.37125868	0.34491733
HLA-DPA1*02:02-DPB1*05:01	LDALGDELLADEDSSY	0.12178855	0.005341702
HLA-DPA1*02:02-DPB1*05:01	LEDDPTVVKNYKDLEK	0.24693042	0.08468553
HLA-DPA1*02:02-DPB1*05:01	ELKGDIEKCLTAIVKC	0.44950226	0.001047997
HLA-DPA1*02:02-DPB1*05:01	AAMLNNMRVYGTAFLV	0.2831606	0.001328066
HLA-DPA1*02:02-DPB1*05:01	TVENTDPECYWLTNWI	0.11753837	0.000673232
HLA-DPA1*02:02-DPB1*05:01	RKAFAKRQQQLTAMKV	0.3811738	0.002556335
HLA-DPA1*02:02-DPB1*05:01	MGAIPIVCKDIALGLG	0.22608598	0.003331942
HLA-DPA1*02:02-DPB1*05:01	SFGQSSPNTGGGLFGQ	0.019356254	0.24291864
HLA-DPA1*02:02-DPB1*05:01	VSAFWAFLWFVGFCYL	0.15545423	0.000562932
HLA-DPA1*02:02-DPB1*05:01	DKVQENLLANGVDLVT	0.2763572	0.013447295
HLA-DPA1*02:02-DPB1*05:01	MNGTLEDQLSHLKQYE	0.32200056	0.003159461
HLA-DPA1*02:02-DPB1*05:01	MSEDGGLQESNPCADD	0.012187252	0.000618273
HLA-DPA1*02:02-DPB1*05:01	GGYGRTYFSCTSAHTS	0.15408221	0.19724886
HLA-DPA1*02:02-DPB1*05:01	MLISVAMLGAGAGVGY	0.18393612	0.001244732
HLA-DPA1*02:02-DPB1*05:01	AVVVIGAVVAAVMCRR	0.32080033	0.00485485
HLA-DPA1*02:02-DPB1*05:01	NYLNPSSGQWGQHHVS	0.023303669	0.12500782
HLA-DPA1*02:02-DPB1*05:01	TLGSYLTLYVYLLQCL	0.23999247	0.000407048
HLA-DPA1*02:02-DPB1*05:01	FEIYFRKEKFLLMLQS	0.6566104	0.096210375
HLA-DPA1*02:02-DPB1*05:01	GYRGVASTSASGLSCL	0.043580662	0.002213447
HLA-DPA1*02:02-DPB1*05:01	FAQFRRLNFAQIHTVR	0.34491292	0.79517907
HLA-DPA1*02:02-DPB1*05:01	KVQHCHYCGGSGMETI	0.039049942	0.001009589
HLA-DPA1*02:02-DPB1*05:01	SMQTVFVGYGSTFKYK	0.5073998	0.016486807
HLA-DPA1*02:02-DPB1*05:01	WALLLLFWLGWLGMLA	0.1278758	0.001201928
HLA-DPA1*02:02-DPB1*05:01	IQKESTLHLVLRLRGG	0.48384038	0.011225957
HLA-DPA1*02:02-DPB1*05:01	GHGILMTLFAVWMVLR	0.27388516	0.004358544
HLA-DPA1*02:02-DPB1*05:01	MIGICVTLTVIIVCSV	0.15516959	0.000660967
HLA-DPA1*02:02-DPB1*05:01	TQAAYPNTMVSSVQGN	0.05980505	0.004157101
HLA-DPA1*02:02-DPB1*05:01	LNLTLHQSAQLSVLLT	0.17477646	0.001642821
HLA-DPA1*02:02-DPB1*05:01	EMLHGHGDPSFARLGQ	0.0782791	0.0087352
HLA-DPA1*02:02-DPB1*05:01	DTIFYLGEALRRGVID	0.56097955	0.29595068
HLA-DPA1*02:02-DPB1*05:01	MRPLLLLALLGWLLLA	0.2367266	0.001329694
HLA-DPA1*02:02-DPB1*05:01	ESYWTYEVCHGKHIRQ	0.19343331	0.02914076
HLA-DPA1*02:02-DPB1*05:01	VDQSGLGLPSRDYYLN	0.109279856	0.06748907
HLA-DPA1*02:02-DPB1*05:01	MYEHKIFVQGIIWDIN	0.34417215	0.010386462
HLA-DPA1*02:02-DPB1*05:01	TFEHDIQALGTQVRQL	0.1837865	0.006297298
HLA-DPA1*02:02-DPB1*05:01	YALLVIVTPGERRKQE	0.5049488	0.013740975
HLA-DPA1*02:02-DPB1*05:01	RSLVIISTLDGRIAAL	0.3072015	0.011675668
HLA-DPA1*02:02-DPB1*05:01	GSDSEYESPFMGGARG	0.11373185	0.006682168
HLA-DPA1*02:02-DPB1*05:01	PPEPIQQEVERREPEE	0.04992782	0.14457154
HLA-DPA1*02:02-DPB1*05:01	EVSLVCEKLCNEKLLK	0.43814114	0.00622329
HLA-DPA1*02:02-DPB1*05:01	YSTAPGYYSWRNSKDG	0.070258334	0.07837504
HLA-DPA1*02:02-DPB1*05:01	TEGGSLVLLEPGMELG	0.14515303	0.002037339
HLA-DPA1*02:02-DPB1*05:01	RTILLQYCFLLITCLL	0.17691283	0.00089735
HLA-DPA1*02:02-DPB1*05:01	GQNSQSPQCFKTCSEQ	0.03976991	0.005261329
HLA-DPA1*02:02-DPB1*05:01	SCLTEKEDSPSESTGN	0.02633315	0.001119142
HLA-DPA1*02:02-DPB1*05:01	RRIPSTDANLPSGGKG	0.015094634	0.02503452
HLA-DPA1*02:02-DPB1*05:01	PCEAVLVESIPEGLDF	0.110679306	0.000972861
HLA-DPA1*02:02-DPB1*05:01	RENDFSETTTSLSPDN	0.066872016	0.09838874
HLA-DPA1*02:02-DPB1*05:01	KMEESKAKFENLCKLM	0.51612324	0.00181975
HLA-DPA1*02:02-DPB1*05:01	TSPCCIVTSTYGWTAN	0.07879185	0.000600058
HLA-DPA1*02:02-DPB1*05:01	PVLVVVLSIVLEGPAP	0.17016414	0.001406343
HLA-DPA1*02:02-DPB1*05:01	VLGFFIIAVLMSAQES	0.25240764	0.00131932
HLA-DPA1*02:02-DPB1*05:01	VSPLCGGFTWPSCVKK	0.16260503	0.000912919
HLA-DPA1*02:02-DPB1*05:01	SSPRWTRLPTRWRPSK	0.30391553	0.020724619
HLA-DPA1*02:02-DPB1*05:01	LRRKSDLETSEPKPFL	0.12844548	0.00299621
HLA-DPA1*02:02-DPB1*05:01	LKRAVELDSESRYPQA	0.24236019	0.013335824
HLA-DPA1*02:02-DPB1*05:01	KILTYSCCSQKRSGER	0.3728813	0.108458854
HLA-DPA1*02:02-DPB1*05:01	PPRPPYPPRRDGSGGK	0.04443505	0.003854462
HLA-DPA1*02:02-DPB1*05:01	NLGRELRHTLKDVPAS	0.2498199	0.15858078
HLA-DPA1*02:02-DPB1*05:01	EQDLAMGSDAEGEKIK	0.049875386	0.11636643
HLA-DPA1*02:02-DPB1*05:01	RHTELKEKLRSINQGL	0.21650617	0.002758725
HLA-DPA1*02:02-DPB1*05:01	LPGDNVGFNVKNVSVK	0.19699597	0.6968887
HLA-DPA1*02:02-DPB1*05:01	TYAYLFKYIIIGDTGV	0.31957212	0.005828614
HLA-DPA1*02:02-DPB1*05:01	MAYAYLFKYIIIGDTG	0.3506454	0.017613068
HLA-DPA1*02:02-DPB1*05:01	HVRASDPDLGPNGLVS	0.012888032	0.008959199
HLA-DPA1*02:02-DPB1*05:01	IFSGMQAIPQYLWTCT	0.13097046	0.000591863
HLA-DPA1*02:02-DPB1*05:01	NANGYVRLQLGGEDRG	0.08631552	0.0282218
HLA-DPA1*02:02-DPB1*05:01	ALSGSQILNKNQSLLS	0.21995224	0.003803336
HLA-DPA1*02:02-DPB1*05:01	EKCGLQVLKVEKIDNE	0.30143186	0.006831163
HLA-DPA1*02:02-DPB1*05:01	MRALWVLGLCCVLLTF	0.22336294	0.000850739
HLA-DPA1*02:02-DPB1*05:01	AKKCDKEEKAEKAKIK	0.09595382	0.008627796
HLA-DPA1*02:02-DPB1*05:01	FNELVTQRKHNEVWMV	0.34611022	0.002097013
HLA-DPA1*02:02-DPB1*05:01	VSHEQPRGGEDAAVQE	0.024701688	0.048606053
HLA-DPA1*02:02-DPB1*05:01	ILNASTVAAAMCMVVT	0.116868146	0.001347595
HLA-DPA1*02:02-DPB1*05:01	STPSWCQSTEASPKRS	0.12527174	0.003166651
HLA-DPA1*02:02-DPB1*05:01	ENLKQALQKDLNLMAP	0.31795877	0.005801232
HLA-DPA1*02:02-DPB1*05:01	CRDGSQQTGIFCALLN	0.16515127	0.000365595
HLA-DPA1*02:02-DPB1*05:01	LIDTGRISEAETLCTK	0.15348648	0.004926602
HLA-DPA1*02:02-DPB1*05:01	GYCKGVEPKTECERLA	0.104712926	0.003752579
HLA-DPA1*02:02-DPB1*05:01	HWKVCPMCSEQFPPDY	0.10420626	0.000494202
HLA-DPA1*02:02-DPB1*05:01	VMSAVPVGFFLLIVVL	0.17254741	0.001601196
HLA-DPA1*02:02-DPB1*05:01	CHHWHTQYSNNIRQLL	0.19773896	0.000737374
HLA-DPA1*02:02-DPB1*05:01	GRRARRGVEVAAGASS	0.046119813	0.6775322
HLA-DPA1*02:02-DPB1*05:01	TILLQYCFLLITCLLT	0.16414018	0.000636971
HLA-DPA1*02:02-DPB1*05:01	GSAKHRLHPVKPMNAM	0.17913678	0.043712676
HLA-DPA1*02:02-DPB1*05:01	THYSTLCKPAPLTGTL	0.090075634	0.000665177
HLA-DPA1*02:02-DPB1*05:01	ECNVGWLEPLLERVYL	0.3299771	0.000456724
HLA-DPA1*02:02-DPB1*05:01	EPLAAYPLKCSGPRAK	0.37237278	0.007106668
HLA-DPA1*02:02-DPB1*05:01	FLVVLNWVPLVEAFQK	0.5943689	0.006817213
HLA-DPA1*02:02-DPB1*05:01	FPESDSKDPGGDGIDW	0.009979934	0.001881658
HLA-DPA1*02:02-DPB1*05:01	RMRNPWGEVEWTGAWS	0.06256978	0.002062318
HLA-DPA1*02:02-DPB1*05:01	RMANADARNMGADLCR	0.04355059	0.004436684
HLA-DPA1*02:02-DPB1*05:01	TEYCNTIEGTAKYIET	0.36119494	0.000857598
HLA-DPA1*02:02-DPB1*05:01	KDEKLTKEEILENWNM	0.3032566	0.28591585
HLA-DPA1*02:02-DPB1*05:01	ESPQSGSILTEETEVK	0.083936915	0.13416663
HLA-DPA1*02:02-DPB1*05:01	VPKRCDADAPEDQCTV	0.009934692	0.002971011
HLA-DPA1*02:02-DPB1*05:01	QVNDDYCDCKDGSDEP	0.017854095	0.003064161
HLA-DPA1*02:02-DPB1*05:01	TVKQSWDWTTDMDGYL	0.07971535	0.003626796
HLA-DPA1*02:02-DPB1*05:01	SDIQTGRVLTKVTDET	0.17848186	0.07072182
HLA-DPA1*02:02-DPB1*05:01	IRTPEELDDSDFETED	0.059555057	0.027814945
HLA-DPA1*02:02-DPB1*05:01	SYLLMWGLLTFIMVPG	0.20838672	0.001824901
HLA-DPA1*02:02-DPB1*05:01	IKALKEEIGNVQLEKA	0.3005077	0.006123317
HLA-DPA1*02:02-DPB1*05:01	QVKIQGQNKEMLAAAC	0.3458014	0.001118487
HLA-DPA1*02:02-DPB1*05:01	GADRFYLGQWREGLGK	0.41281593	0.2886008
HLA-DPA1*02:02-DPB1*05:01	SVIMVIYLLPRCTFTK	0.55856025	0.003332615
HLA-DPA1*02:02-DPB1*05:01	PRNCQMLLFSATFEDS	0.42938095	0.000490711
HLA-DPA1*02:02-DPB1*05:01	IHKIIDLGYAKELDQG	0.30545604	0.33290067
HLA-DPA1*02:02-DPB1*05:01	QLLLLACVHNYQPCVQ	0.28316322	0.000941882
HLA-DPA1*02:02-DPB1*05:01	KCTTAKQELANNLHVR	0.20963974	0.003883864
HLA-DPA1*02:02-DPB1*05:01	GKIGPIGSKGEKGDSG	0.018535472	0.004189134
HLA-DPA1*02:02-DPB1*05:01	VMWIGFLTRTVLENST	0.30368534	0.003239021
HLA-DPA1*02:02-DPB1*05:01	HKPFSEYTAWAMVDGG	0.22488369	0.017951045
HLA-DPA1*02:02-DPB1*05:01	SVQALQVTWNIILHST	0.28408366	0.002173871
HLA-DPA1*02:02-DPB1*05:01	QFCVRVCSGCAVLAVL	0.17432313	0.000685295
HLA-DPA1*02:02-DPB1*05:01	CQDSACHVFWWLEGMC	0.14586537	0.000513115
HLA-DPA1*02:02-DPB1*05:01	NVGLDIEAEVPAVKDM	0.10062459	0.003109178
HLA-DPA1*02:02-DPB1*05:01	LNDDDVTGSVKSERRN	0.03638042	0.021395948
HLA-DPA1*02:02-DPB1*05:01	GVINLTEEVLWVKVNI	0.33682883	0.000990273
HLA-DPA1*02:02-DPB1*05:01	HESFQEMDLNDDWKLS	0.2885088	0.0979151
HLA-DPA1*02:02-DPB1*05:01	ATEKPVLLSKDIEAKM	0.19127004	0.037991315
HLA-DPA1*02:02-DPB1*05:01	VVRAYKSLLKEKEALE	0.5530365	0.23408365
HLA-DPA1*02:02-DPB1*05:01	ELALRRSPVPRWLLLL	0.3494914	0.009580458
HLA-DPA1*02:02-DPB1*05:01	REGAKFPIKWTAPEAI	0.18676561	0.002267753
HLA-DPA1*02:02-DPB1*05:01	RTLLLLLSGALALTQT	0.3459491	0.002266636
HLA-DPA1*02:02-DPB1*05:01	LRGYYNQSEAGSHTLQ	0.026967185	0.034602646
HLA-DPA1*02:02-DPB1*05:01	TPCMSPLPHDSPLIEK	0.10812823	0.000894152
HLA-DPA1*02:02-DPB1*05:01	MTNCSNMSLRKVPADL	0.1783863	0.000800253
HLA-DPA1*02:02-DPB1*05:01	SVCSDCNGEGEVINEK	0.013356209	0.002315421
HLA-DPA1*02:02-DPB1*05:01	PRLGRYCGSGPPEEVY	0.022854906	0.003608547
HLA-DPA1*02:02-DPB1*05:01	HHGRYPSTGMLVLFFA	0.22385292	0.002597139
HLA-DPA1*02:02-DPB1*05:01	ETNKLDPKEVDKNLKE	0.11385461	0.5108114
HLA-DPA1*02:02-DPB1*05:01	DGEFWMSFRDFMREFT	0.5233706	0.02628867
HLA-DPA1*02:02-DPB1*05:01	LVQFHEPDIYNYSALL	0.18686345	0.00519937
HLA-DPA1*02:02-DPB1*05:01	MQDNQGGAPNYYPNSF	0.05136725	0.00229846
HLA-DPA1*02:02-DPB1*05:01	DLVVSYPFDFSKHPQE	0.30633208	0.063720524
HLA-DPA1*02:02-DPB1*05:01	VNTDPVSILTSILDMS	0.20168419	0.001584753
HLA-DPA1*02:02-DPB1*05:01	KKDVMWIGFLTRTVLE	0.53230685	0.049302194
HLA-DPA1*02:02-DPB1*05:01	PLFKPENGLLETKVYF	0.24043176	0.001944704
HLA-DPA1*02:02-DPB1*05:01	TVSTNEFLCDKDKTST	0.2891458	0.006058338
HLA-DPA1*02:02-DPB1*05:01	WSASFTVTKGKSSTQE	0.33057287	0.025451932
HLA-DPA1*02:02-DPB1*05:01	GDPDEQYDFLFKLVLV	0.3652703	0.003804217
HLA-DPA1*02:02-DPB1*05:01	GRLLLLLLVGLTAPAL	0.21028218	0.002725737
HLA-DPA1*02:02-DPB1*05:01	QTQLAVQTKRVAAQVD	0.21868156	0.01749437
HLA-DPA1*02:02-DPB1*05:01	SKNYPGTYPNHTVCEK	0.058669705	0.0033941
HLA-DPA1*02:02-DPB1*05:01	LAANDDMVFMHVDEPG	0.047281135	0.013676393
HLA-DPA1*02:02-DPB1*05:01	AFSCGFCRKEDVSGAI	0.08986687	0.00714728
HLA-DPA1*02:02-DPB1*05:01	AFKVATPYSLYVCPEG	0.3505183	0.04885335
HLA-DPA1*02:02-DPB1*05:01	YYAASGVCLLWVAFFE	0.16241494	0.00077797
HLA-DPA1*02:02-DPB1*05:01	TAKDCLLVYSQEETES	0.16354632	0.002979363
HLA-DPA1*02:02-DPB1*05:01	CLDEEVEGQGFCSGPG	0.042750828	0.000531006
HLA-DPA1*02:02-DPB1*05:01	MAPRTLILLLSGALAL	0.27683085	0.003120794
HLA-DPA1*02:02-DPB1*05:01	CKAQAQTERENLRIAL	0.12504141	0.000696926
HLA-DPA1*02:02-DPB1*05:01	LQLLLLVAAPGSTQAQ	0.158001	0.002937194
HLA-DPA1*02:02-DPB1*05:01	LVYLCYTVSREDGSFS	0.20876047	0.009486293
HLA-DPA1*02:02-DPB1*05:01	VGSIGECSVISTIQLA	0.13223882	0.000799473
HLA-DPA1*02:02-DPB1*05:01	CGEWKPPMIDNPKYKG	0.15462503	0.001131511
HLA-DPA1*02:02-DPB1*05:01	PKDWQQECQLASGPAD	0.100943714	0.001989697
HLA-DPA1*02:02-DPB1*05:01	NLTGTVVNLTREQCQD	0.07930953	0.009949124
HLA-DPA1*02:02-DPB1*05:01	QKYPPPLIPPRGEVNA	0.06952246	0.004055033
HLA-DPA1*02:02-DPB1*05:01	GVKAGTKLSLMPWFHG	0.511247	0.100902155
HLA-DPA1*02:02-DPB1*05:01	LSGANPRAGLYLQQMP	0.17453763	0.008215323
HLA-DPA1*02:02-DPB1*05:01	DDETAKASKQHRLKRY	0.12887573	0.009187891
HLA-DPA1*02:02-DPB1*05:01	TAAWTVGRICELLPEA	0.16623664	0.04381942
HLA-DPA1*02:02-DPB1*05:01	MFPFYSCWRTGLLLLL	0.24513361	0.00061899
HLA-DPA1*02:02-DPB1*05:01	QRSQRPHQGVDILCSA	0.08131882	0.001313554
HLA-DPA1*02:02-DPB1*05:01	RMKLLLGIALLAYVAS	0.4135472	0.00207823
HLA-DPA1*02:02-DPB1*05:01	AEKMNHHPEWFNVYNK	0.3546087	0.01701302
HLA-DPA1*02:02-DPB1*05:01	TFNLKIRDIDAATEAK	0.11345494	0.046718534
HLA-DPA1*02:02-DPB1*05:01	SLFVLGLFLWFLKRER	0.4805184	0.003484157
HLA-DPA1*02:02-DPB1*05:01	RPSWITTMYGGKNISS	0.15577127	0.005770557
HLA-DPA1*02:02-DPB1*05:01	YCVRPNSGIIDAGASI	0.03048543	0.002277384
HLA-DPA1*02:02-DPB1*05:01	KLVLQNPSLGSCPSEV	0.10640585	0.001681418
HLA-DPA1*02:02-DPB1*05:01	LKDTCGANAKQSRDCF	0.067342676	0.001691197
HLA-DPA1*02:02-DPB1*05:01	REMLLKLAEETNIFPT	0.45143905	0.003674979
HLA-DPA1*02:02-DPB1*05:01	LLGGDPSKVQEHSSLS	0.07208725	0.020253632
HLA-DPA1*02:02-DPB1*05:01	GQLVLFHADGQTEQRG	0.09809429	0.03346296
HLA-DPA1*02:02-DPB1*05:01	LAHSPYSATLQGLHRA	0.17628412	0.019056305
HLA-DPA1*02:02-DPB1*05:01	IQKPPTAPPERQPQVD	0.010311214	0.19333415
HLA-DPA1*02:02-DPB1*05:01	LALRRSPVPRWLLLLP	0.41163224	0.007026096
HLA-DPA1*02:02-DPB1*05:01	LSLALYLLGMLAFPLL	0.31318465	0.00194287
HLA-DPA1*02:02-DPB1*05:01	PVESSLLGVLSDHLNA	0.22235684	0.17867048
HLA-DPA1*02:02-DPB1*05:01	PLTYGTPSSRVEGTPR	0.054357626	0.036787305
HLA-DPA1*02:02-DPB1*05:01	VIIYVGCGERGNEMSE	0.052505508	0.000603354
HLA-DPA1*02:02-DPB1*05:01	QRIVIFRKNGVQAMVE	0.28647593	0.013299787
HLA-DPA1*02:02-DPB1*05:01	NNMRKKGKPNPDQRYF	0.062156677	0.022924814
HLA-DPA1*02:02-DPB1*05:01	FQFGHMDGNDYINTLL	0.15029462	0.028484141
HLA-DPA1*02:02-DPB1*05:01	MLEDFSHELESTQSRL	0.19519643	0.002186369
HLA-DPA1*02:02-DPB1*05:01	HALPPGFVLKKDKKKE	0.33921656	0.013341174
HLA-DPA1*02:02-DPB1*05:01	IVSTEKTILAVERNKV	0.4103561	0.024280649
HLA-DPA1*02:02-DPB1*05:01	CPKPLSRVSIMAGSLT	0.30970985	0.010887543
HLA-DPA1*02:02-DPB1*05:01	AEEGGFTCRAQHPLGF	0.06406348	0.003130638
HLA-DPA1*02:02-DPB1*05:01	SSGRSLKACGVPKQGS	0.15622313	0.001056842
HLA-DPA1*02:02-DPB1*05:01	GGDTATCCAKWNTEDK	0.044267133	0.004447243
HLA-DPA1*02:02-DPB1*05:01	KLLFQSYNVNDWLVKT	0.44144496	0.00579778
HLA-DPA1*02:02-DPB1*05:01	LKKIPGFCEGGFKIHE	0.32387057	0.00160104
HLA-DPA1*02:02-DPB1*05:01	WDSAGELPLEPEQFLA	0.15462545	0.009291319
HLA-DPA1*02:02-DPB1*05:01	PGGIQPHVSRTLFLLL	0.2215352	0.004355234
HLA-DPA1*02:02-DPB1*05:01	GGDTATCCAKWNTEDK	0.044267133	0.004447243
HLA-DPA1*02:02-DPB1*05:01	GRSPFEVKVGTECGNQ	0.08146531	0.002619818
HLA-DPA1*02:02-DPB1*05:01	TVGPLGEGGAHKVRAG	0.06055031	0.12161361
HLA-DPA1*02:02-DPB1*05:01	VVLIGGKPDRVVECIK	0.14943072	0.010519052
HLA-DPA1*02:02-DPB1*05:01	KCSRLVLALALILVLE	0.29472277	0.00056775
HLA-DPA1*02:02-DPB1*05:01	LCSKANVYTEVPDGGW	0.05934661	0.000605473
HLA-DPA1*02:02-DPB1*05:01	GNKRITCRNGQWSEPP	0.050340395	0.002343812
HLA-DPA1*02:02-DPB1*05:01	VTLYYEALCGGCRAFL	0.33928585	0.000795869
HLA-DPA1*02:02-DPB1*05:01	MGMLEARIRILTNNSQ	0.25638822	0.005055504
HLA-DPA1*02:02-DPB1*05:01	RQTTYTTRIHLVCSRG	0.25595775	0.32823947
HLA-DPA1*02:02-DPB1*05:01	YSATVTFFKVKWIFSS	0.4446238	0.002535614
HLA-DPA1*02:02-DPB1*05:01	GKVPVFGTSTHTLDIS	0.0752042	0.13993561
HLA-DPA1*02:02-DPB1*05:01	IGGGDTATCCAKWNTE	0.030591687	0.001797949
HLA-DPA1*02:02-DPB1*05:01	LGVFQCKIYLLLFGAC	0.23481303	0.003034744
HLA-DPA1*02:02-DPB1*05:01	MASPGCLWLLAVALLP	0.18039432	0.000596438
HLA-DPA1*02:02-DPB1*05:01	GGSCMAVLTVTLMVLS	0.28036073	0.001226885
HLA-DPA1*02:02-DPB1*05:01	SVNGFYPGSIEVRWFR	0.13490519	0.15266743
HLA-DPA1*02:02-DPB1*05:01	KKSRAFGDSEHKLETS	0.20896749	0.011899748
HLA-DPA1*02:02-DPB1*05:01	WLGMLAGAVVIIVRAP	0.19990224	0.002750846
HLA-DPA1*02:02-DPB1*05:01	GLGKRCEDDKVKLQNN	0.091359906	0.004120272
HLA-DPA1*02:02-DPB1*05:01	TITAVPSQPLLDRSIP	0.15343593	0.21102786
HLA-DPA1*02:02-DPB1*05:01	IVTHYKNMIREQDLQL	0.33456033	0.007999205
HLA-DPA1*02:02-DPB1*05:01	SINQGLDRLRRVSHQG	0.19923498	0.005935555
HLA-DPA1*02:02-DPB1*05:01	YNPCEEDLFVLFFLEQ	0.32346562	0.000668757
HLA-DPA1*02:02-DPB1*05:01	CSLTAYIVEGVGSEVS	0.14375712	0.000436332
HLA-DPA1*02:02-DPB1*05:01	LLSLLALLLLLLVGAS	0.08425391	0.001829076
HLA-DPA1*02:02-DPB1*05:01	CLVILFACEVAAGIWG	0.09023581	0.00034155
HLA-DPA1*02:02-DPB1*05:01	SYWRIRGGSEGGCPRG	0.047485195	0.004575996
HLA-DPA1*02:02-DPB1*05:01	LDHPFFVKLYFTFQDD	0.43626943	0.02449897
HLA-DPA1*02:02-DPB1*05:01	GYYNQSEAGSHTLQWM	0.025271565	0.003640743
HLA-DPA1*02:02-DPB1*05:01	GKGGSCSQAACSNSAQ	0.0186438	0.002782138
HLA-DPA1*02:02-DPB1*05:01	KGLVRLGEKERHLEHE	0.2882038	0.20000091
HLA-DPA1*02:02-DPB1*05:01	PSITQAWGLWVLLGAV	0.1254493	0.000671336
HLA-DPA1*02:02-DPB1*05:01	LALYLSDAEAQQFLRY	0.33439443	0.004740251
HLA-DPA1*02:02-DPB1*05:01	PPPVEKQNGIITEYSI	0.21699351	0.000934889
HLA-DPA1*02:02-DPB1*05:01	KFHYKTDQGIKNLSVE	0.2467083	0.19506714
HLA-DPA1*02:02-DPB1*05:01	PGGEATLSQPPPRGGT	0.019566488	0.003238294
HLA-DPA1*02:02-DPB1*05:01	ARASPATQPPPLLPPS	0.01539031	0.013242011
HLA-DPA1*02:02-DPB1*05:01	SDLQLQAAVEVAGDLE	0.07068121	0.005338348
HLA-DPA1*02:02-DPB1*05:01	TAPHKLQGTSGPLLLT	0.12978998	0.009989444
HLA-DPA1*02:02-DPB1*05:01	GRCHTTHSMALIHNRS	0.21980718	0.015216907
HLA-DPA1*02:02-DPB1*05:01	TILLQYCFLLITCLLT	0.16414018	0.000636971
HLA-DPA1*02:02-DPB1*05:01	ASLVLAFLGVCLGITL	0.13212611	0.000934333
HLA-DPA1*02:02-DPB1*05:01	ASLGPVAAFKVATPYS	0.3079745	0.010697169
HLA-DPA1*02:02-DPB1*05:01	TGEAGRLSNISHLNYC	0.11932488	0.011977466
HLA-DPA1*02:02-DPB1*05:01	SAAALAVILIATALCA	0.16349453	0.00087127
HLA-DPA1*02:02-DPB1*05:01	DNHPDLSDMLKFESEK	0.40374982	0.011990733
HLA-DPA1*02:02-DPB1*05:01	LENTGQTVLVVGGVQW	0.059276097	0.002329698
HLA-DPA1*02:02-DPB1*05:01	MAAAVPQRAWTVEQLR	0.11280419	0.09946336
HLA-DPA1*02:02-DPB1*05:01	HTAKDCLLVYSQEETE	0.19671331	0.004886317
HLA-DPA1*02:02-DPB1*05:01	SFNPGVFVANLTEWKR	0.4206778	0.022760415
HLA-DPA1*02:02-DPB1*05:01	QQCLLGSAFSEDDGDC	0.12979338	0.000642545
HLA-DPA1*02:02-DPB1*05:01	GMLEARIRILTNNSQT	0.19758955	0.003545527
HLA-DPA1*02:02-DPB1*05:01	KLEFPQEANSKTSCPC	0.07658255	0.001054765
HLA-DPA1*02:02-DPB1*05:01	ISQQKAFFAKMVVDAV	0.42178488	0.034653656
HLA-DPA1*02:02-DPB1*05:01	LYSVHLLLKTANEGGS	0.32275325	0.022526618
HLA-DPA1*02:02-DPB1*05:01	LCRDELCRCAEENCFI	0.09064569	0.000944867
HLA-DPA1*02:02-DPB1*05:01	LEKKKCDEYIPGTTSL	0.20110866	0.001042742
HLA-DPA1*02:02-DPB1*05:01	LLFLGAGLFIYFRNQK	0.49835673	0.021964338
HLA-DPA1*02:02-DPB1*05:01	QKVLFFHPKYLKDLAL	0.5604127	0.033087034
HLA-DPA1*02:02-DPB1*05:01	DKDGFISAREFTYKHD	0.36030993	0.69291586
HLA-DPA1*02:02-DPB1*05:01	PKATVVPLPTLPPVSH	0.17638011	0.009684713
HLA-DPA1*02:02-DPB1*05:01	ASRWGPLIGLAPCCLW	0.08630662	0.000881091
HLA-DPA1*02:02-DPB1*05:01	LIGFMIGYLGYCKGVE	0.47449365	0.006222894
HLA-DPA1*02:02-DPB1*05:01	NFKVVVVDGKNESEYT	0.1729788	0.008178187
HLA-DPA1*02:02-DPB1*05:01	TSDSAGEECDAAEGAE	0.009541636	0.002338218
HLA-DPA1*02:02-DPB1*05:01	LMIIGALTLMIISIME	0.33741084	0.002076781
HLA-DPA1*02:02-DPB1*05:01	ATDALGVPCTENDYKL	0.05709235	0.001033276
HLA-DPA1*02:02-DPB1*05:01	NSFDQWGVELGKQLAK	0.29299524	0.007581745
HLA-DPA1*02:02-DPB1*05:01	PTVGFNMRKITKGNVT	0.39061642	0.006986903
HLA-DPA1*02:02-DPB1*05:01	ESLRSHGVLLEVQYSS	0.35427395	0.10149902
HLA-DPA1*02:02-DPB1*05:01	FKRSFLEKKRFTEEAT	0.31678057	0.09317873
HLA-DPA1*02:02-DPB1*05:01	IMPPPGAPMGLALKKK	0.2732099	0.06226731
HLA-DPA1*02:02-DPB1*05:01	YAVFDIVRNYTADYDK	0.2735522	0.03415408
HLA-DPA1*02:02-DPB1*05:01	PGRLRGVRAVRPKVLM	0.22358209	0.002064795
HLA-DPA1*02:02-DPB1*05:01	NPMEHANHMAAQPQFV	0.07968975	0.03783216
HLA-DPA1*02:02-DPB1*05:01	QLMDGLKQLKLHRCVN	0.40015548	0.003182624
HLA-DPA1*02:02-DPB1*05:01	KILSRGSQTKLLCYMM	0.5008799	0.000715356
HLA-DPA1*02:02-DPB1*05:01	REREMKDLKEKMNQVE	0.14503221	0.027967934
HLA-DPA1*02:02-DPB1*05:01	RLPKQIEERNERLKEE	0.19822465	0.06178548
HLA-DPA1*02:02-DPB1*05:01	TKLEVKVVIKSNFKPS	0.5780808	0.30375624
HLA-DPA1*02:02-DPB1*05:01	MYLTFFLEDDDKLEQI	0.52949446	0.001559395
HLA-DPA1*02:02-DPB1*05:01	SWWRHSLITVSILAFT	0.4234376	0.0012125
HLA-DPA1*02:02-DPB1*05:01	LTRRLLSLDPSHERAG	0.23558076	0.06351684
HLA-DPA1*02:02-DPB1*05:01	QVANYGVGGQYEPHFD	0.05952932	0.025621947
HLA-DPA1*02:02-DPB1*05:01	KSWELLKEGFLLALTQ	0.59889203	0.041716184
HLA-DPA1*02:02-DPB1*05:01	SLWRRLEAQVGMATRD	0.27741748	0.00717526
HLA-DPA1*02:02-DPB1*05:01	CHAGYIGDNCNCSTDI	0.010391435	0.002564648
HLA-DPA1*02:02-DPB1*05:01	DLEGPPLEAYTIQGQY	0.0599059	0.002818085
HLA-DPA1*02:02-DPB1*05:01	FINGWYVLVIISDLMT	0.24673326	0.00046203
HLA-DPA1*02:02-DPB1*05:01	HVLALHNLVKAAQSLD	0.61105084	0.023278233
HLA-DPA1*02:02-DPB1*05:01	VMLIFAFFQELVIAGI	0.220975	0.001150535
HLA-DPA1*02:02-DPB1*05:01	ITFPISIWMCIKIIKE	0.42648125	0.001417222
HLA-DPA1*02:02-DPB1*05:01	RTKNFESGKAYKTTWG	0.20435938	0.29532713
HLA-DPA1*02:02-DPB1*05:01	VCLVLGAVRSYALELN	0.44231263	0.001293993
HLA-DPA1*02:02-DPB1*05:01	WLLGAVLLMDASARPA	0.23521574	0.002825498
HLA-DPA1*02:02-DPB1*05:01	EAGRLSNISHLNYCEP	0.15720682	0.17124543
HLA-DPA1*02:02-DPB1*05:01	ALTVHVTQPKDGGFCE	0.13761887	0.000827386
HLA-DPA1*02:02-DPB1*05:01	AGIDHLVSYPTIPPGI	0.06674409	0.003106578
HLA-DPA1*02:02-DPB1*05:01	IPSSKHCDGLRDCSDG	0.03079155	0.006114972
HLA-DPA1*02:02-DPB1*05:01	KMRNRRRIQRRGPCII	0.21853563	0.000308896
HLA-DPA1*02:02-DPB1*05:01	HTNLKKKFSCCVLVFL	0.45510867	0.001420986
HLA-DPA1*02:02-DPB1*05:01	PICVGLYAQWGSGKSF	0.2608751	0.0008576
HLA-DPA1*02:02-DPB1*05:01	YNAPFPCAPCKNNSPL	0.07583174	0.001853733
HLA-DPA1*02:02-DPB1*05:01	LGHALGLEHSSNPNAI	0.049479727	0.017688345
HLA-DPA1*02:02-DPB1*05:01	VVKCSLGQPHIAYFEE	0.17898448	0.004907466
HLA-DPA1*02:02-DPB1*05:01	DFNVNAEISVFEVNIR	0.24724184	0.013792348
HLA-DPA1*02:02-DPB1*05:01	GFGANRRAGRLPSLVL	0.13798414	0.00830413
HLA-DPA1*02:02-DPB1*05:01	GHSDVADNGTLFLGIL	0.26220262	0.010687786
HLA-DPA1*02:02-DPB1*05:01	LGVLLFSGGLSESETG	0.2208781	0.004405897
HLA-DPA1*02:02-DPB1*05:01	QLSVSRHEAFPLRVID	0.32760566	0.014223653
HLA-DPA1*02:02-DPB1*05:01	WGRRCLGRPGLLGPGP	0.05457956	0.00080617
HLA-DPA1*02:02-DPB1*05:01	CLNPVLYAFIGQKFRN	0.5875027	0.000751417
HLA-DPA1*02:02-DPB1*05:01	REELKDAGVATLAWMV	0.26708204	0.006052786
HLA-DPA1*02:02-DPB1*05:01	GQYSLDISHVDYPENE	0.022548987	0.057526253
HLA-DPA1*02:02-DPB1*05:01	HMTHHPISDHEATLRC	0.046908222	0.7075559
HLA-DPA1*02:02-DPB1*05:01	NCSLRAESLVHVHFKE	0.46655166	0.09265845
HLA-DPA1*02:02-DPB1*05:01	HVSFKPSLDQQRSCPT	0.1134784	0.010328973
HLA-DPA1*02:02-DPB1*05:01	PLPPVDFMKNQEDSNL	0.13765606	0.002451624
HLA-DPA1*02:02-DPB1*05:01	SSTYDPSNMPSGNYTG	0.028458582	0.012596346
HLA-DPA1*02:02-DPB1*05:01	MKWWNDLWLNEGFATF	0.3891563	0.00086656
HLA-DPA1*02:02-DPB1*05:01	PGRLYLDLILAILALE	0.2988781	0.002478582
HLA-DPA1*02:02-DPB1*05:01	DWATNGVGRKVSHSYG	0.06510371	0.06112978
HLA-DPA1*02:02-DPB1*05:01	KVTRIAYSMVKQFGMA	0.6551661	0.23072037
HLA-DPA1*02:02-DPB1*05:01	EFQTLNSVTPRLQAED	0.1523989	0.008414556
HLA-DPA1*02:02-DPB1*05:01	DGAMGYVQPPPPPYPG	0.017967451	0.09378042
HLA-DPA1*02:02-DPB1*05:01	MALLVLGLVSCTFFLA	0.18680663	0.000929611
HLA-DPA1*02:02-DPB1*05:01	VITKHNDDEQYAWESS	0.11014966	0.07914684
HLA-DPA1*02:02-DPB1*05:01	KGPYEYLTLEDYPLMI	0.36027417	0.023773773
HLA-DPA1*02:02-DPB1*05:01	QLCQPKQKIRVALKDW	0.38540533	0.000954715
HLA-DPA1*02:02-DPB1*05:01	SFPGGFPGGMPGNFPG	0.035916094	0.006559768
HLA-DPA1*02:02-DPB1*05:01	RECLKLDQDHKRCFAH	0.26963118	0.000919062
HLA-DPA1*02:02-DPB1*05:01	LEGIRICRQGFPNRVV	0.13816513	0.07253195
HLA-DPA1*02:02-DPB1*05:01	DQVQQFSGNSAVFTAG	0.0555952	0.006972699
HLA-DPA1*02:02-DPB1*05:01	PVKLSCAYSGFSSPRV	0.40121657	0.001183901
HLA-DPA1*02:02-DPB1*05:01	LGAVLLMDASARPANH	0.18685476	0.006343162
HLA-DPA1*02:02-DPB1*05:01	LQYCFLLITCLLTALE	0.24931693	0.000406811
HLA-DPA1*02:02-DPB1*05:01	QYALKMRFVDHVFDEQ	0.32079613	0.43412194
HLA-DPA1*02:02-DPB1*05:01	DANLPSGGKGFKLRRQ	0.117591806	0.016500514
HLA-DPA1*02:02-DPB1*05:01	VLSIVLEGPAPAQGTP	0.06213181	0.003877419
HLA-DPA1*02:02-DPB1*05:01	EGPVFGSADLWNGVGI	0.13322592	0.002086663
HLA-DPA1*02:02-DPB1*05:01	DHIHTNFRDMYQHLRS	0.22146031	0.015418408
HLA-DPA1*02:02-DPB1*05:01	MIGYLGYCKGVEPKTE	0.26164147	0.002554877
HLA-DPA1*02:02-DPB1*05:01	ATALSALSLGAEQRTE	0.12068414	0.012475548
HLA-DPA1*02:02-DPB1*05:01	HLLEQERQQHNQLKHT	0.1528527	0.01564694
HLA-DPA1*02:02-DPB1*05:01	SSCGWTVISHEGSDIE	0.041053176	0.001578907
HLA-DPA1*02:02-DPB1*05:01	DVMWIGFLTRTVLENS	0.33378655	0.002591087
HLA-DPA1*02:02-DPB1*05:01	EKEAKEKETLITIMKT	0.55724484	0.00605284
HLA-DPA1*02:02-DPB1*05:01	LIATGMFQFWPHSIES	0.14641197	0.003245316
HLA-DPA1*02:02-DPB1*05:01	IPHPNIEQTIHQVSLD	0.051009905	0.2586749
HLA-DPA1*02:02-DPB1*05:01	SEQGSFDGGDQGILNT	0.026714262	0.002508628
HLA-DPA1*02:02-DPB1*05:01	IKDVNLEVTAKPVPLN	0.12347852	0.040095378
HLA-DPA1*02:02-DPB1*05:01	NPDEEEEDTDPRVIHP	0.004958505	0.15556833
HLA-DPA1*02:02-DPB1*05:01	GVRTHLLRHSEPSKLT	0.24494687	0.33289912
HLA-DPA1*02:02-DPB1*05:01	PEVVTRKAYGPKVDIW	0.1436206	0.031631388
HLA-DPA1*02:02-DPB1*05:01	GVPVRGRGAAPPPPPV	0.02086889	0.17776096
HLA-DPA1*02:02-DPB1*05:01	RSNLSHQHLFEIAGFL	0.2503797	0.012683548
HLA-DPA1*02:02-DPB1*05:01	NIFSYDYSGYGASSGK	0.14344367	0.12732348
HLA-DPA1*02:02-DPB1*05:01	GKKAEGTPNQGKKAEG	0.041118644	0.009849178
HLA-DPA1*02:02-DPB1*05:01	ADYNGDDGNVGEYEAD	0.007200688	0.020140968
HLA-DPA1*02:02-DPB1*05:01	WLSVLLGLVLGFVLAS	0.14120522	0.001158532
HLA-DPA1*02:02-DPB1*05:01	NAFNMSDKTSEDICLQ	0.23016866	0.00111883
HLA-DPA1*02:02-DPB1*05:01	VSPAMSYLTSYQPPQN	0.1635318	0.02038726
HLA-DPA1*02:02-DPB1*05:01	IQQLFTSPESSVTAAP	0.043900743	0.010333687
HLA-DPA1*02:02-DPB1*05:01	PPNAKLTFEVELVDID	0.29269657	0.004604043
HLA-DPA1*02:02-DPB1*05:01	PLDAESQQGGGGNPFH	0.04773919	0.19759558
HLA-DPA1*02:02-DPB1*05:01	LKKKFSCCVLVFLLFA	0.3507432	0.001422152
HLA-DPA1*02:02-DPB1*05:01	NEHTSKITTGGDVINN	0.03855218	0.017983504
HLA-DPA1*02:02-DPB1*05:01	TKRSLLNKKKKEARRK	0.28394037	0.023214731
HLA-DPA1*02:02-DPB1*05:01	NLKKKFSCCVLVFLLF	0.3878866	0.001088349
HLA-DPA1*02:02-DPB1*05:01	SDEKSCEGVTHVCDPS	0.039856	0.025399674
HLA-DPA1*02:02-DPB1*05:01	LLQFQFKYGVPTPTNV	0.18000801	0.04071712
HLA-DPA1*02:02-DPB1*05:01	YPWGNWFQPNRTNLWQ	0.063603885	0.15390275
HLA-DPA1*02:02-DPB1*05:01	FERKAREVCDNLENFT	0.23521356	0.1779502
HLA-DPA1*02:02-DPB1*05:01	ALSLRRRLPATTLGGA	0.12636311	0.016986866
HLA-DPA1*02:02-DPB1*05:01	KSSGRSDDNRESLEKR	0.01577397	0.003477036
HLA-DPA1*02:02-DPB1*05:01	TAGNVLMHFPSNLVTE	0.22585656	0.019369518
HLA-DPA1*02:02-DPB1*05:01	FLAYFLVSIAGLLYAL	0.2862495	0.00219335
HLA-DPA1*02:02-DPB1*05:01	AARLPRLLVLLAAAAV	0.2838267	0.003690185
HLA-DPA1*02:02-DPB1*05:01	SAKVMLEDGRSKGFGF	0.31654868	0.002012698
HLA-DPA1*02:02-DPB1*05:01	DPGALVIPFSGALELK	0.24259402	0.16252315
HLA-DPA1*02:02-DPB1*05:01	IGPTGELSGSLKIPNR	0.25165415	0.009265559
HLA-DPA1*02:02-DPB1*05:01	GTEVPNTRSRGHHNCS	0.03992087	0.001050151
HLA-DPA1*02:02-DPB1*05:01	TYFPGYFDGQYWLWWV	0.14898054	0.000429526
HLA-DPA1*02:02-DPB1*05:01	STCIPQLWACDNDPDC	0.050790656	0.00033203
HLA-DPA1*02:02-DPB1*05:01	LLLMCHCGKGAKGFTP	0.263502	0.00084028
HLA-DPA1*02:02-DPB1*05:01	SKIDIEKDIQAVMEET	0.20140427	0.009895487
HLA-DPA1*02:02-DPB1*05:01	ELLQEVSGDSKDDAGI	0.1105003	0.001919157
HLA-DPA1*02:02-DPB1*05:01	YGEDNRGYGGSQGGGR	0.010269784	0.09915934
HLA-DPA1*02:02-DPB1*05:01	NLMTTLPSQDASLPPQ	0.08170144	0.004313674
HLA-DPA1*02:02-DPB1*05:01	LGMLLGLLMAACFTFC	0.21571755	0.000511878
HLA-DPA1*02:02-DPB1*05:01	PPNVGEEIQIGHIPRE	0.03716112	0.028868567
HLA-DPA1*02:02-DPB1*05:01	IKEPQTKPSRHQRTEN	0.080460556	0.017622894
HLA-DPA1*02:02-DPB1*05:01	GQNSFSKSTNSSDVSA	0.04528053	0.003897879
HLA-DPA1*02:02-DPB1*05:01	IKLSSTWEGIQAGKEL	0.30386728	0.009038761
HLA-DPA1*02:02-DPB1*05:01	CYADYGVDGSTCSFFI	0.041951127	0.000283474
HLA-DPA1*02:02-DPB1*05:01	KSYCNDQSTGDIKVIG	0.07707108	0.002770179
HLA-DPA1*02:02-DPB1*05:01	LGYCKGVEPKTECERL	0.097555734	0.002766872
HLA-DPA1*02:02-DPB1*05:01	GLGLPRPPMLLALLLA	0.26084745	0.002888903
HLA-DPA1*02:02-DPB1*05:01	ADTIIYSISTAICFQA	0.23490113	0.001810019
HLA-DPA1*02:02-DPB1*05:01	KIKSQLEGLEESVRDR	0.2258593	0.2364702
HLA-DPA1*02:02-DPB1*05:01	RVAAAPASGALRRLTP	0.16820087	0.043195266
HLA-DPA1*02:02-DPB1*05:01	CNAMAFCAKMRSSKKT	0.53682077	0.001254308
HLA-DPA1*02:02-DPB1*05:01	YGKIAEAFRLPTAEVM	0.38603032	0.01180494
HLA-DPA1*02:02-DPB1*05:01	HVEPLERLEKLLTKEQ	0.41937885	0.077917054
HLA-DPA1*02:02-DPB1*05:01	GVDVSEVLFGRSQPGH	0.1014589	0.02319604
HLA-DPA1*02:02-DPB1*05:01	TPGFPSFNHTQFPPSR	0.094951265	0.047525816
HLA-DPA1*02:02-DPB1*05:01	LLKSIDSEKEAKEKET	0.24574189	0.18350263
HLA-DPA1*02:02-DPB1*05:01	ARPVILDPVDPTNNVS	0.06418962	0.58278525
HLA-DPA1*02:02-DPB1*05:01	AASNWGLITNIVNSIV	0.15474921	0.003718571
HLA-DPA1*02:02-DPB1*05:01	LGGDKEPTETIGDLSI	0.037775572	0.00371907
HLA-DPA1*02:02-DPB1*05:01	FDASQYGTLLMVDSEE	0.16295649	0.003737598
HLA-DPA1*02:02-DPB1*05:01	FFLIGFMIGYLGYCKG	0.45943755	0.002319094
HLA-DPA1*02:02-DPB1*05:01	LLLTVVFGFLYGAMLY	0.20229039	0.001354421
HLA-DPA1*02:02-DPB1*05:01	FFCQGHPLNIVPPPLS	0.09391079	0.001705844
HLA-DPA1*02:02-DPB1*05:01	WVLGLCCVLLTFGSVR	0.2858492	0.001002969
HLA-DPA1*02:02-DPB1*05:01	EAVGERGGPQNPDSRA	0.009016644	0.010138589
HLA-DPA1*02:02-DPB1*05:01	LVTMKWWNDLWLNEGF	0.32397035	0.001218437
HLA-DPA1*02:02-DPB1*05:01	LTLHQSAQLSVLLTVE	0.20038818	0.001802128
HLA-DPA1*02:02-DPB1*05:01	MLEDFSHELESTQSRL	0.19519645	0.002186369
HLA-DPA1*02:02-DPB1*05:01	IWHEWEIANNTFTGMW	0.13033947	0.003668406
HLA-DPA1*02:02-DPB1*05:01	IIGGGDTATCCAKWNT	0.034526013	0.001605863
HLA-DPA1*02:02-DPB1*05:01	IQNTSHLAVDGDQAAA	0.015726326	0.015204211
HLA-DPA1*02:02-DPB1*05:01	ICHDAEYVNVTAEDLD	0.058802623	0.00176091
HLA-DPA1*02:02-DPB1*05:01	SLLCLPKANNSRSCRC	0.1799522	0.000716118
HLA-DPA1*02:02-DPB1*05:01	FCSYLESQDSGYLYFC	0.22007222	0.00020626
HLA-DPA1*02:02-DPB1*05:01	SLEEKIAALFDLEYYV	0.4755382	0.000795099
HLA-DPA1*02:02-DPB1*05:01	GVINLTEEVLWVKVNI	0.3368288	0.000990273
HLA-DPA1*02:02-DPB1*05:01	VSNISACQVIAEAVRT	0.15020485	0.00337413
HLA-DPA1*02:02-DPB1*05:01	KVHLYEQAGPSFASYP	0.11863087	0.017298982
HLA-DPA1*02:02-DPB1*05:01	SSDPNAVMYPTYGNGD	0.045843422	0.004579487
HLA-DPA1*02:02-DPB1*05:01	GYENPVVSRINMRIQD	0.14013462	0.012332661
HLA-DPA1*02:02-DPB1*05:01	CIPSSKHCDGLRDCSD	0.037013087	0.00117816
HLA-DPA1*02:02-DPB1*05:01	DLQRSPMGRKQGGTLD	0.1285427	0.004541122
HLA-DPA1*02:02-DPB1*05:01	EHRDVHNIYGLYVHMA	0.21058202	0.008202352
HLA-DPA1*02:02-DPB1*05:01	GCPGSWIKDGYCDKAC	0.04988497	0.001357288
HLA-DPA1*02:02-DPB1*05:01	FLLYGTEVHTDTNKIE	0.12546602	0.06089136
HLA-DPA1*02:02-DPB1*05:01	RIRKLADLCTGLQGFL	0.51227057	0.00213315
HLA-DPA1*02:02-DPB1*05:01	YFPNFYALLKSIDSEK	0.55970275	0.117411874
HLA-DPA1*02:02-DPB1*05:01	TECERLAGTESPVREE	0.03706775	0.002084995
HLA-DPA1*02:02-DPB1*05:01	ECDCGTPKECELDPCC	0.035559636	0.000622781
HLA-DPA1*02:02-DPB1*05:01	GENVKSVNSGTWIASN	0.17697707	0.016506067
HLA-DPA1*02:02-DPB1*05:01	VAPHHSGVYPVHVQLY	0.05153031	0.07333924
HLA-DPA1*02:02-DPB1*05:01	EQPQVELFVKAGSDGA	0.3327144	0.018798243
HLA-DPA1*02:02-DPB1*05:01	GLTSQESTMERQKPEP	0.044998772	0.005799324
HLA-DPA1*02:02-DPB1*05:01	MDGAGPPDLRDLVTTL	0.040328633	0.001677863
HLA-DPA1*02:02-DPB1*05:01	LKDSIPVTELSASGPF	0.21101612	0.05150602
HLA-DPA1*02:02-DPB1*05:01	SMTFRGSVTISVQALQ	0.21641135	0.005634793
HLA-DPA1*02:02-DPB1*05:01	ILLCSLALGSVTVHSS	0.15135857	0.000886957
HLA-DPA1*02:02-DPB1*05:01	KDINTTAQNIMFYDMG	0.23170367	0.005603047
HLA-DPA1*02:02-DPB1*05:01	MSGMMIASYVVVSSLI	0.36630532	0.00191823
HLA-DPA1*02:02-DPB1*05:01	LKKKFSCCVLVFLLFA	0.3507432	0.001422152
HLA-DPA1*02:02-DPB1*05:01	WMVLASPWLILACCRL	0.3415913	0.001544483
HLA-DPA1*02:02-DPB1*05:01	LLNPIENPDLKLAIVM	0.366788	0.007759172
HLA-DPA1*02:02-DPB1*05:01	CWALGFYPAEITLTWQ	0.14565374	0.000580014
HLA-DPA1*02:02-DPB1*05:01	IKANCSDNEFTQALTA	0.20625529	0.001691978
HLA-DPA1*02:02-DPB1*05:01	LCEAATSDMDIGKRKI	0.0934037	0.001123595
HLA-DPA1*02:02-DPB1*05:01	KFPIKWTAPEAINFGC	0.2031385	0.002831319
HLA-DPA1*02:02-DPB1*05:01	DCGGRGLAALPGDLPS	0.028980762	0.000866184
HLA-DPA1*02:02-DPB1*05:01	LRATFAGLYSLDVGEE	0.20185465	0.019306485
HLA-DPA1*02:02-DPB1*05:01	VNVSMVEVTDFPFNTS	0.12002733	0.002715773
HLA-DPA1*02:02-DPB1*05:01	SEAGNYLKGYVITGIY	0.2873581	0.017995708
HLA-DPA1*02:02-DPB1*05:01	YEDYQSPFDFDAGVNK	0.1460029	0.016913468
HLA-DPA1*02:02-DPB1*05:01	AGLAVLAVVVIGAVVA	0.113502696	0.001810415
HLA-DPA1*02:02-DPB1*05:01	ELFDLVEEVQLNFYQF	0.27410796	0.001004139
HLA-DPA1*02:02-DPB1*05:01	IAASSRPNQASSEGQF	0.015594372	0.056336425
HLA-DPA1*02:02-DPB1*05:01	LLAALLQLAPAQAPVS	0.14055057	0.05750072
HLA-DPA1*02:02-DPB1*05:01	LGDPCAWTGQGRGTRR	0.048422653	0.002657066
HLA-DPA1*02:02-DPB1*05:01	DGDCQGKPSMGQLALY	0.04929678	0.001398552
HLA-DPA1*02:02-DPB1*05:01	ATPEQVGKMKAIVEKL	0.25809613	0.040096547
HLA-DPA1*02:02-DPB1*05:01	APPPPEPTWEEQQTSV	0.011509624	0.03791767
HLA-DPA1*02:02-DPB1*05:01	VFQPDLDVDLPDLASE	0.06393652	0.005381387
HLA-DPA1*02:02-DPB1*05:01	LCGTEIDKSDFVFRCN	0.12780415	0.000756977
HLA-DPA1*02:02-DPB1*05:01	EDKDEKKKGEDEDKGP	0.01236461	0.004787255
HLA-DPA1*02:02-DPB1*05:01	EKELSAALQDKKCLEE	0.18701436	0.003916768
HLA-DPA1*02:02-DPB1*05:01	YDAGMDIWGGENLEIS	0.08901743	0.002148068
HLA-DPA1*02:02-DPB1*05:01	CCGSDYKQYVFGGWAW	0.17594127	0.000387312
HLA-DPA1*02:02-DPB1*05:01	EEKAEKAKIKKAIQKG	0.19950125	0.22905958
HLA-DPA1*02:02-DPB1*05:01	LKKKFSCCVLVFLLFA	0.3507432	0.001422152
HLA-DPA1*02:02-DPB1*05:01	VVERSPHRPILQAGLP	0.08765287	0.024020722
HLA-DPA1*02:02-DPB1*05:01	VLSIVLEGPAPAQGTP	0.06213181	0.003877419
HLA-DPA1*02:02-DPB1*05:01	ALLLGTLQVLALLGAA	0.17675124	0.00214109
HLA-DPA1*02:02-DPB1*05:01	KKLLMSNGNKEGASGR	0.26953167	0.004981135
HLA-DPA1*02:02-DPB1*05:01	KDKWLCPLSGKKFKGP	0.31113634	0.003162972
HLA-DPA1*02:02-DPB1*05:01	NQPYYMQSSGVSGSQV	0.045400634	0.003340697
HLA-DPA1*02:02-DPB1*05:01	IVGEEKKFLLPFWLQV	0.61256605	0.09186134
HLA-DPA1*02:02-DPB1*05:01	KEEKEDEISLEDLIER	0.24446145	0.0713761
HLA-DPA1*02:02-DPB1*05:01	GNRVTTRAAQVAKKAQ	0.2135923	0.9580616
HLA-DPA1*02:02-DPB1*05:01	EVDGADDDSQDSDDEK	0.00335184	0.0625671
HLA-DPA1*02:02-DPB1*05:01	VILILAFFACWLPYYI	0.114158586	0.001735114
HLA-DPA1*02:02-DPB1*05:01	ALPGDNVGFNVKNVSV	0.16422285	0.03398298
HLA-DPA1*02:02-DPB1*05:01	FPGSDPRDCPRDLPKN	0.028324015	0.013211207
HLA-DPA1*02:02-DPB1*05:01	TPKTCENFLALCASNY	0.5361005	0.001949193
HLA-DPA1*02:02-DPB1*05:01	TLGLTQHVQACETTVE	0.019063892	0.005508668
HLA-DPA1*02:02-DPB1*05:01	WDINSFDQWGVELGKQ	0.17948788	0.002326797
HLA-DPA1*02:02-DPB1*05:01	DDIACINPEHCMLVCG	0.06135079	0.006048085
HLA-DPA1*02:02-DPB1*05:01	TILLQYCFLLITCLLT	0.1641402	0.000636971
HLA-DPA1*02:02-DPB1*05:01	KGKMRNRRRIQRRGPC	0.24837469	0.007977189
HLA-DPA1*02:02-DPB1*05:01	VTSPCCIVTSTYGWTA	0.07789658	0.000481641
HLA-DPA1*02:02-DPB1*05:01	DMDAYCRKENSSEICS	0.10857261	0.002649735
HLA-DPA1*02:02-DPB1*05:01	RHVIPMNPNTNDLFNA	0.08202284	0.003075026
HLA-DPA1*02:02-DPB1*05:01	NCVTELASHPSREKPF	0.14870524	0.002715769
HLA-DPA1*02:02-DPB1*05:01	TSDGRQTTYTTRIHLV	0.13130547	0.010329949
HLA-DPA1*02:02-DPB1*05:01	TITANTSDAYLNASET	0.10461334	0.00313396
HLA-DPA1*02:02-DPB1*05:01	ESSSTSSSESLNSSAP	0.028398776	0.0069787
HLA-DPA1*02:02-DPB1*05:01	YQVRQLLEEGRLEFVI	0.35475942	0.002853565
HLA-DPA1*02:02-DPB1*05:01	EHCIRMFKHYKQQRGK	0.41616908	0.002202581
HLA-DPA1*02:02-DPB1*05:01	ERLAGTESPVREEPGE	0.02568939	0.009207883
HLA-DPA1*02:02-DPB1*05:01	RNECDPALALLSDYVL	0.15613912	0.000639916
HLA-DPA1*02:02-DPB1*05:01	RPSGETSVPPPPAVGR	0.008227244	0.1136284
HLA-DPA1*02:02-DPB1*05:01	LYNCSFGRSDCSLCRA	0.047711074	0.00098492
HLA-DPA1*02:02-DPB1*05:01	MEQLMSITQEETESLR	0.11555572	0.008701053
HLA-DPA1*02:02-DPB1*05:01	YELSASNFELHVAQGD	0.10563454	0.02111955
HLA-DPA1*02:02-DPB1*05:01	CSVQILVPGLKGDAGE	0.34350556	0.000831025
HLA-DPA1*02:02-DPB1*05:01	YWVDLERQLLQRVFLN	0.34466836	0.002442745
HLA-DPA1*02:02-DPB1*05:01	NAPFPCAPCKNNSPLQ	0.091779284	0.001158929
HLA-DPA1*02:02-DPB1*05:01	EYEADKQAELAYNEEE	0.120018385	0.22206557
HLA-DPA1*02:02-DPB1*05:01	AATGTAAAAATGRLLL	0.045007396	0.015416545
HLA-DPA1*02:02-DPB1*05:01	FVKAGSDGAKIGNCPF	0.09710101	0.005935191
HLA-DPA1*02:02-DPB1*05:01	MGMLEARIRILTNNSQ	0.25638822	0.005055504
HLA-DPA1*02:02-DPB1*05:01	GLPPMESQFQGEDRKF	0.20835784	0.01176327
HLA-DPA1*02:02-DPB1*05:01	DETPIIAVMVALSSLL	0.22826315	0.001851568
HLA-DPA1*02:02-DPB1*05:01	RLESLRKLKASLQGDV	0.39573142	0.006878723
HLA-DPA1*02:02-DPB1*05:01	LTKPQLQQCLGGRKIL	0.25855884	0.002510815
HLA-DPA1*02:02-DPB1*05:01	ECHSGYQLPLCQECPG	0.056685854	0.001609979
HLA-DPA1*02:02-DPB1*05:01	IGYLGYCKGVEPKTEC	0.16864803	0.001510234
HLA-DPA1*02:02-DPB1*05:01	GATRPNGPNTGNKICQ	0.006219601	0.00380689
HLA-DPA1*02:02-DPB1*05:01	TVILEDCDGSKELQQF	0.18676074	0.001163884
HLA-DPA1*02:02-DPB1*05:01	TALLLASKYEEMFSPN	0.4922058	0.75198036
HLA-DPA1*02:02-DPB1*05:01	RGSALLLASLLLAAAL	0.30245674	0.002981339
HLA-DPA1*02:02-DPB1*05:01	RLRITAKGQMAYIKLE	0.49213734	0.14460377
HLA-DPA1*02:02-DPB1*05:01	DDNVCRCQPGWQGPLC	0.024244208	0.000641674
HLA-DPA1*02:02-DPB1*05:01	MIGYLGYCKGVEPKTE	0.26164147	0.002554877
HLA-DPA1*02:02-DPB1*05:01	IGRSPFEVKVGTECGN	0.09010395	0.001704259
HLA-DPA1*02:02-DPB1*05:01	VAWAALGPLLWGCALG	0.12470886	0.001597725
HLA-DPA1*02:02-DPB1*05:01	LAVAIIVVSVGLGLIL	0.14053303	0.002598814
HLA-DPA1*02:02-DPB1*05:01	PKNVPTHTNLELEPKA	0.14504956	0.020284329
HLA-DPA1*02:02-DPB1*05:01	AITSLKYMLLCKIMLN	0.54832137	0.003471981
HLA-DPA1*02:02-DPB1*05:01	LTWISALGKFFGGRAK	0.4912654	0.003297628
HLA-DPA1*02:02-DPB1*05:01	SATVTFFKVKWIFSSV	0.43485805	0.002511357
HLA-DPA1*02:02-DPB1*05:01	KKFQIPCIVPELNSTI	0.3213042	0.001156965
HLA-DPA1*02:02-DPB1*05:01	CYEAYVIYNFMGFLTN	0.33414432	0.000548702
HLA-DPA1*02:02-DPB1*05:01	FNSTEDHSKWCVSPKG	0.08465799	0.00228629
HLA-DPA1*02:02-DPB1*05:01	LKNPNVSDSLLLQNIF	0.35636666	0.003152856
HLA-DPA1*02:02-DPB1*05:01	FENGETSIVISDVLPG	0.0846092	0.006391746
HLA-DPA1*02:02-DPB1*05:01	ATGTAAAAATGRLLLL	0.08703138	0.004335097
HLA-DPA1*02:02-DPB1*05:01	TEWCYGPVRVSLYDLA	0.17682834	0.001506263
HLA-DPA1*02:02-DPB1*05:01	LAFGILAGSHFSANWI	0.16867755	0.003128584
HLA-DPA1*02:02-DPB1*05:01	NMPLMQTQQNLPHQTQ	0.09938184	0.004370827
HLA-DPA1*02:02-DPB1*05:01	CVIFELLTLKRTFDAT	0.4852668	0.001169828
HLA-DPA1*02:02-DPB1*05:01	IKAKEYLSDALLDKKD	0.48494372	0.4318227
HLA-DPA1*02:02-DPB1*05:01	LVALLFVISLFLSNLD	0.21923052	0.001807252
HLA-DPA1*02:02-DPB1*05:01	RSRTSVQTEDDQLIAG	0.025711965	0.11637417
HLA-DPA1*02:02-DPB1*05:01	VTISVQALQVTWNIIL	0.1608339	0.001741421
HLA-DPA1*02:02-DPB1*05:01	NLTLHQSAQLSVLLTV	0.17642035	0.001149254
HLA-DPA1*02:02-DPB1*05:01	PGQANEIVLLEAGHEP	0.11830794	0.024792586
HLA-DPA1*02:02-DPB1*05:01	LCVYFWLERTMPRIPT	0.38758886	0.001517645
HLA-DPA1*02:02-DPB1*05:01	PLLLLTMALAGGSGTA	0.25771597	0.001119764
HLA-DPA1*02:02-DPB1*05:01	CSRKQKRIFQTLLLLT	0.6674913	0.000726735
HLA-DPA1*02:02-DPB1*05:01	LEGQSPPQSLPSTPKA	0.05064249	0.005685079
HLA-DPA1*02:02-DPB1*05:01	FKDRGILDTLKTQLRN	0.4271227	0.02505518
HLA-DPA1*02:02-DPB1*05:01	FQVHRMLMFTTTVLTC	0.4103853	0.000811875
HLA-DPA1*02:02-DPB1*05:01	VLLIISILVQVKQPRK	0.60026175	0.001928028
HLA-DPA1*02:02-DPB1*05:01	YLSKWWDIIDIQKKDA	0.49545	0.010730657
HLA-DPA1*02:02-DPB1*05:01	QLSDITLQHPPPSVEH	0.025954725	0.01696697
HLA-DPA1*02:02-DPB1*05:01	PSSGQWGQHHVSVGGL	0.010820795	0.029386694
HLA-DPA1*02:02-DPB1*05:01	SIISRRFFCIVGTLYL	0.37941837	0.000817735
HLA-DPA1*02:02-DPB1*05:01	LPALTVHVTQPKDGGF	0.19462028	0.03708995
HLA-DPA1*02:02-DPB1*05:01	LLLSLAASWSKAENDF	0.48361862	0.003199897
HLA-DPA1*02:02-DPB1*05:01	FRRRRARKKTVSASES	0.11078103	0.003099878
HLA-DPA1*02:02-DPB1*05:01	YHSQTYGNGSKCDLNG	0.02077901	0.002437994
HLA-DPA1*02:02-DPB1*05:01	VQRYPEIRFFPPKSNK	0.25173238	0.040812727
HLA-DPA1*02:02-DPB1*05:01	NEPYMKIPCNDSKITS	0.20873682	0.001954924
HLA-DPA1*02:02-DPB1*05:01	EKDEDGFLYMVCASQE	0.3274108	0.001602776
HLA-DPA1*02:02-DPB1*05:01	LLLACVHNYQPCVQRA	0.20800145	0.00115772
HLA-DPA1*02:02-DPB1*05:01	SPNMVCLDFTSSRSGD	0.24297935	0.023937138
HLA-DPA1*02:02-DPB1*05:01	LLQYCFLLITCLLTAL	0.19649045	0.000562138
HLA-DPA1*02:02-DPB1*05:01	YIGISIDSFILLEIIK	0.4957761	0.001765313
HLA-DPA1*02:02-DPB1*05:01	AQAKLLPGSAIQALVG	0.19147398	0.7078988
HLA-DPA1*02:02-DPB1*05:01	AFGHSTYGAECFPACN	0.0967517	0.013090692
HLA-DPA1*02:02-DPB1*05:01	WIGFLTRTVLENSTSY	0.34519556	0.006998153
HLA-DPA1*02:02-DPB1*05:01	RGQNAPAASGARKRHG	0.07434048	0.025473079
HLA-DPA1*02:02-DPB1*05:01	SLVLVVLLVVIVVLAF	0.09206636	0.001206951
HLA-DPA1*02:02-DPB1*05:01	EQCEERIEEVTKKGNE	0.24322811	0.004957171
HLA-DPA1*02:02-DPB1*05:01	FCFVLQQPMIYEGQAQ	0.26022974	0.000883381
HLA-DPA1*02:02-DPB1*05:01	WSASFTVTKGKSSTQE	0.33057287	0.025451928
HLA-DPA1*02:02-DPB1*05:01	CDCGTPKECELDPCCE	0.030957507	0.001381207
HLA-DPA1*02:02-DPB1*05:01	LAEICLNTEIEPFPSH	0.14429303	0.004204867
HLA-DPA1*02:02-DPB1*05:01	ALWVLGLCCVLLTFGS	0.08254491	0.000630733
HLA-DPA1*02:02-DPB1*05:01	SKTQPCDHTKGLECNF	0.05974516	0.000824726
HLA-DPA1*02:02-DPB1*05:01	LWAALLLGAVALRPAE	0.28251037	0.001260868
HLA-DPA1*02:02-DPB1*05:01	EILSEVERNLQDAMQV	0.20767538	0.001463467
HLA-DPA1*02:02-DPB1*05:01	LKIAFVIWLLSPYTKG	0.60280514	0.004876077
HLA-DPA1*02:02-DPB1*05:01	GSRNFSSCSAEDFEKL	0.30607757	0.01214556
HLA-DPA1*02:02-DPB1*05:01	IQLDLEAEFHFTHLIM	0.2874976	0.003878009
HLA-DPA1*02:02-DPB1*05:01	YCDGKKGFKLAQDQKS	0.2506506	0.006626184
HLA-DPA1*02:02-DPB1*05:01	RLLLLMCLLLLGSSAR	0.26715583	0.000835949
HLA-DPA1*02:02-DPB1*05:01	FMFFWLANFVLALGQV	0.20638017	0.00093543
HLA-DPA1*02:02-DPB1*05:01	LLLASLLLAAALSASA	0.18197621	0.001541914
HLA-DPA1*02:02-DPB1*05:01	LGSCKLIEEVMIGEDK	0.33378616	0.002879378
HLA-DPA1*02:02-DPB1*05:01	RRVCWALVAVLLADLL	0.27242216	0.001429838
HLA-DPA1*02:02-DPB1*05:01	CIVENEYGSINHTYQL	0.09197287	0.000626588
HLA-DPA1*02:02-DPB1*05:01	MPPSGPRGTLLLLPLL	0.2718738	0.017023211
HLA-DPA1*02:02-DPB1*05:01	MWTLKRQILILFNIIL	0.2710313	0.000623267
HLA-DPA1*02:02-DPB1*05:01	ISFDIPPQEILTKDSV	0.24526246	0.002021464
HLA-DPA1*02:02-DPB1*05:01	TSLLFLGVCAHHIIPT	0.254405	0.003036947
HLA-DPA1*02:02-DPB1*05:01	KCLRKPVLNDQNWAGR	0.13390343	0.000804684
HLA-DPA1*02:02-DPB1*05:01	VAGIAKACGKAGCALL	0.14001212	0.002436307
HLA-DPA1*02:02-DPB1*05:01	TFSPPYGPRSVYIKPC	0.052870106	0.002313474
HLA-DPA1*02:02-DPB1*05:01	MPKSTIYRGEMCFFDS	0.2756181	0.0030607
HLA-DPA1*02:02-DPB1*05:01	KDKQLRIFDPRTKPRA	0.32747027	0.019865783
HLA-DPA1*02:02-DPB1*05:01	WLETVNDKSGPLIFRK	0.2428977	0.004545766
HLA-DPA1*02:02-DPB1*05:01	DSVWPFEKVADAMKQM	0.40556192	0.003628336
HLA-DPA1*02:02-DPB1*05:01	FQVEDSSKGQEPNDTN	0.025854344	0.002343627
HLA-DPA1*02:02-DPB1*05:01	RECPSDECGAGVFMAS	0.07137465	0.000895635
HLA-DPA1*02:02-DPB1*05:01	GPLTGWRVFLLLLCAL	0.17074332	0.001128488
HLA-DPA1*02:02-DPB1*05:01	RFVDHVFDEQVIDSLT	0.24217376	0.032505434
HLA-DPA1*02:02-DPB1*05:01	MSPEQISSQDYGKEVD	0.07105635	0.041337058
HLA-DPA1*02:02-DPB1*05:01	GKKTLDQVLEDVDQCC	0.20395494	0.00270571
HLA-DPA1*02:02-DPB1*05:01	LSAMQEGDYTYQLTVT	0.14692424	0.002068343
HLA-DPA1*02:02-DPB1*05:01	SYQYDGMDISNLAVDF	0.10683372	0.00153677
HLA-DPA1*02:02-DPB1*05:01	TLTLKDNAFNMSDKTS	0.29475337	0.26654413
HLA-DPA1*02:02-DPB1*05:01	DSLQAYAAGVVEAAVS	0.07698428	0.10792563
HLA-DPA1*02:02-DPB1*05:01	NRTQLVNVAIFGPPWM	0.15064637	0.000784544
HLA-DPA1*02:02-DPB1*05:01	MASPGCLWLLAVALLP	0.18039432	0.000596437
HLA-DPA1*02:02-DPB1*05:01	GLAVAFCCLHFDLPWY	0.19222638	0.000544173
HLA-DPA1*02:02-DPB1*05:01	LWCQRKTAPYKNVNVQ	0.21098495	0.001607068
HLA-DPA1*02:02-DPB1*05:01	LIGFMIGYLGYCKGVE	0.47449365	0.006222894
HLA-DPA1*02:02-DPB1*05:01	LSSETILRTNKRGERR	0.40111026	0.12711677
HLA-DPA1*02:02-DPB1*05:01	GCGTRPRWSALDGVVY	0.057345603	0.000874984
HLA-DPA1*02:02-DPB1*05:01	LYYGSKVVPDSTPSWA	0.05384384	0.025581622
HLA-DPA1*02:02-DPB1*05:01	NPSIGEGSVGGLTGSL	0.034614608	0.005055297
HLA-DPA1*02:02-DPB1*05:01	ESCLDEEVEGQGFCSG	0.08296316	0.00039606
HLA-DPA1*02:02-DPB1*05:01	FLTLLLFCLCAFLSLS	0.16132985	0.001040766
HLA-DPA1*02:02-DPB1*05:01	TGEKGDMGDKGQKGSV	0.010956666	0.002953949
HLA-DPA1*02:02-DPB1*05:01	HTTILAVVAVVLSSVC	0.18837452	0.001842518
HLA-DPA1*02:02-DPB1*05:01	VFVLLFIFVKRQIMRF	0.5578973	0.002028609
HLA-DPA1*02:02-DPB1*05:01	LYIAVQAVLALAASWT	0.1690139	0.001828879
HLA-DPA1*02:02-DPB1*05:01	IASVADTAEEKFVPYY	0.28514558	0.12504442
HLA-DPA1*02:02-DPB1*05:01	MVKCDPRHGKYMACCM	0.14040114	0.000620103
HLA-DPA1*02:02-DPB1*05:01	RFANEYPNITRLYSLG	0.31423327	0.023328045
HLA-DPA1*02:02-DPB1*05:01	PDMYECLRVANEVTLN	0.20150332	0.000646201
HLA-DPA1*02:02-DPB1*05:01	SIQIGESTQDGKSGSG	0.013312275	0.004713365
HLA-DPA1*02:02-DPB1*05:01	LMRCLRLRQSSLEPVA	0.31585315	0.006481297
HLA-DPA1*02:02-DPB1*05:01	SPGIWMGLLTSLFMLF	0.21445836	0.007547942
HLA-DPA1*02:02-DPB1*05:01	CPPPPQIPNSHNMTTT	0.016772203	0.001782252
HLA-DPA1*02:02-DPB1*05:01	LFKYIIIGDTGVGKSC	0.262734	0.001238716
HLA-DPA1*02:02-DPB1*05:01	TSYCPYSQCAFNGIFL	0.14268143	0.000771773
HLA-DPA1*02:02-DPB1*05:01	IAHCQARGLEVTAYSP	0.059551883	0.002139984
HLA-DPA1*02:02-DPB1*05:01	RLHDEGIIRLYQRPGP	0.1851561	0.003631528
HLA-DPA1*02:02-DPB1*05:01	RDDQNYNYNQHAYPTA	0.01709938	0.06208063
HLA-DPA1*02:02-DPB1*05:01	PPQPYKIYEVCSNGPA	0.14702064	0.19940299
HLA-DPA1*02:02-DPB1*05:01	ASNLTVSVLEAEGVFE	0.17050737	0.00458438
HLA-DPA1*02:02-DPB1*05:01	CERLAGTESPVREEPG	0.03970343	0.00500706
HLA-DPA1*02:02-DPB1*05:01	PFENCLLRPGSPARVV	0.12042844	0.000693664
HLA-DPA1*02:02-DPB1*05:01	HEKEWKLGRCILRFPE	0.40537298	0.09194169
HLA-DPA1*02:02-DPB1*05:01	DDPQKRKPDIKKAKLM	0.20954871	0.064173624
HLA-DPA1*02:02-DPB1*05:01	RAFHGWNEFDISEDEP	0.098325916	0.020765508
HLA-DPA1*02:02-DPB1*05:01	EEADGNKQWWFGGGCD	0.020557512	0.001174526
HLA-DPA1*02:02-DPB1*05:01	VLLLGLKDKEGYTSFW	0.48474467	0.002967671
HLA-DPA1*02:02-DPB1*05:01	LFNTSYCPYSQCAFNG	0.076591365	0.002057986
HLA-DPA1*02:02-DPB1*05:01	WTGQGRGTRRMSPATT	0.052219078	0.001315736
HLA-DPA1*02:02-DPB1*05:01	TVDLGNVPNGSALTDG	0.023982	0.001230521
HLA-DPA1*02:02-DPB1*05:01	LTGSLVLMNQGYLQEA	0.33001384	0.005024505
HLA-DPA1*02:02-DPB1*05:01	MAAETLLSSLLGLLLL	0.17612821	0.001592953
HLA-DPA1*02:02-DPB1*05:01	FLAVHEAWAGMLKEED	0.3211611	0.008295847
HLA-DPA1*02:02-DPB1*05:01	TADEEQVESFTSKPSA	0.09359328	0.002975878
HLA-DPA1*02:02-DPB1*05:01	STGLKKIEEQLTLEKL	0.5635978	0.006879865
HLA-DPA1*02:02-DPB1*05:01	GISIYTSDNYTEEMGS	0.09777737	0.005118952
HLA-DPA1*02:02-DPB1*05:01	RSSQELEGSCRKDNNS	0.086767666	0.002223884
HLA-DPA1*02:02-DPB1*05:01	AIFEENAAKDDRVFQL	0.17047922	0.004371629
HLA-DPA1*02:02-DPB1*05:01	TGSPAELSPTTLSPVN	0.057917517	0.009121794
HLA-DPA1*02:02-DPB1*05:01	LRCGSTRRCSSLNNLP	0.11965215	0.000289389
HLA-DPA1*02:02-DPB1*05:01	GYEYSERGDAVCTESG	0.007081731	0.003332031
HLA-DPA1*02:02-DPB1*05:01	DHRDATQLGFQPLMSD	0.15508303	0.004484831
HLA-DPA1*02:02-DPB1*05:01	TFFTCLVILFACEVAA	0.1152455	0.000335671
HLA-DPA1*02:02-DPB1*05:01	REQGGKDKLQAHGIRL	0.09573267	0.049563047
HLA-DPA1*02:02-DPB1*05:01	NPGAVTVAWKADGSPV	0.039176956	0.6289772
HLA-DPA1*02:02-DPB1*05:01	APTFSPNITLGPTYLT	0.06823591	0.004561665
HLA-DPA1*02:02-DPB1*05:01	SCEPAPECSSLEQEEL	0.048920907	0.001071114
HLA-DPA1*02:02-DPB1*05:01	ALTVHVTQPKDGGFCE	0.13761887	0.000827386
HLA-DPA1*02:02-DPB1*05:01	TVHVTQPKDGGFCEVC	0.10859934	0.000765065
HLA-DPA1*02:02-DPB1*05:01	LPATEKPVLLSKDIEA	0.14440735	0.13791677
HLA-DPA1*02:02-DPB1*05:01	LNCSATGEPKPQIMWR	0.033270143	0.00172306
HLA-DPA1*02:02-DPB1*05:01	DGATVSRMKLQVWGTL	0.2156664	0.006303316
HLA-DPA1*02:02-DPB1*05:01	LVDDRALPDFKGIQTS	0.07213463	0.009200783
HLA-DPA1*02:02-DPB1*05:01	DGSPDERWCFRVEEVN	0.07894797	0.029173946
HLA-DPA1*02:02-DPB1*05:01	IRGGSEGGCPRGSPVR	0.009850519	0.010178821
HLA-DPA1*02:02-DPB1*05:01	TNIAIFCETRAEWMIA	0.24003354	0.001316434
HLA-DPA1*02:02-DPB1*05:01	NMSLGLSLAATTSPPQ	0.06685288	0.001771442
HLA-DPA1*02:02-DPB1*05:01	FNPGAVTVAWKADGSP	0.038656462	0.09954907
HLA-DPA1*02:02-DPB1*05:01	KKKFSCCVLVFLLFAV	0.2941652	0.001448948
HLA-DPA1*02:02-DPB1*05:01	TWAGSHSMRYFFTSVS	0.28705576	0.007677524
HLA-DPA1*02:02-DPB1*05:01	LIDQYDPLYSKRFAVF	0.35101405	0.004597424
HLA-DPA1*02:02-DPB1*05:01	IIIVLYMLRFKKYKQA	0.65916175	0.019797457
HLA-DPA1*02:02-DPB1*05:01	CWALGFYPAEITLTWQ	0.14565374	0.000580014
HLA-DPA1*02:02-DPB1*05:01	LRRYRDTKRAFPHLVN	0.3171577	0.061024047
HLA-DPA1*02:02-DPB1*05:01	VQEPERSWFQTKEERK	0.15637895	0.3840198
HLA-DPA1*02:02-DPB1*05:01	MQSLSQNPDLAAQMML	0.121954	0.002725943
HLA-DPA1*02:02-DPB1*05:01	LKPYSSGGPRVWYVSN	0.04083306	0.010936067
HLA-DPA1*02:02-DPB1*05:01	KSSDNRLLMSLFLFFF	0.38713712	0.00203566
HLA-DPA1*02:02-DPB1*05:01	LTGKVRQYFIEAHEIQ	0.4369159	0.45302367
HLA-DPA1*02:02-DPB1*05:01	TGASSDFDNATKIAKR	0.23702005	0.013765437
HLA-DPA1*02:02-DPB1*05:01	EFTFCNDTVVIPCFVT	0.13092998	0.000698
HLA-DPA1*02:02-DPB1*05:01	FAKGLREVIEKNRPAD	0.21823555	0.027969351
HLA-DPA1*02:02-DPB1*05:01	TVHVTQPKDGGFCEVC	0.10859934	0.000765065
HLA-DPA1*02:02-DPB1*05:01	KEIEQRQKPATETSMN	0.062554136	0.0181526
HLA-DPA1*02:02-DPB1*05:01	CMVFFLIVVIYKKFQI	0.4085119	0.000679536
HLA-DPA1*02:02-DPB1*05:01	RRAFHGWNEFDISEDE	0.139141	0.039758902
HLA-DPA1*02:02-DPB1*05:01	PEAPWPPAPRARACRV	0.08471431	0.001018097
HLA-DPA1*02:02-DPB1*05:01	SKMLPADITQLNNIPP	0.17143363	0.005641179
HLA-DPA1*02:02-DPB1*05:01	YYWYTDQRKYGTCPHG	0.10428977	0.005042264
HLA-DPA1*02:02-DPB1*05:01	ESFDGSVRARIVTDRE	0.085032724	0.018812466
HLA-DPA1*02:02-DPB1*05:01	CDGFLDCSDESDEKAC	0.06359018	0.001017829
HLA-DPA1*02:02-DPB1*05:01	MRVRIGLTLLLCAVLL	0.27678674	0.001299181
HLA-DPA1*02:02-DPB1*05:01	SLLNKPKSEMTPEELQ	0.123382874	0.012078281
HLA-DPA1*02:02-DPB1*05:01	FVKKVHAGIFRSPACS	0.34290585	0.004697598
HLA-DPA1*02:02-DPB1*05:01	TDAVNENRKDEETEES	0.017545348	0.009362916
HLA-DPA1*02:02-DPB1*05:01	IGLKDLAMADLEQKVL	0.26320615	0.14786278
HLA-DPA1*02:02-DPB1*05:01	SMYLVNGSVFSIANNN	0.24855302	0.017027188
HLA-DPA1*02:02-DPB1*05:01	VMKGGEAVCLYEEPVS	0.2606542	0.006059618
HLA-DPA1*02:02-DPB1*05:01	SVKYNIRGPALIPRMK	0.2616476	0.06489806
HLA-DPA1*02:02-DPB1*05:01	IHTNLKKKFSCCVLVF	0.48083484	0.002021532
HLA-DPA1*02:02-DPB1*05:01	EVDPCGDAQAAAEGAV	0.012417693	0.001740459
HLA-DPA1*02:02-DPB1*05:01	SLSYDHSKDGRWTELA	0.13492626	0.002093419
HLA-DPA1*02:02-DPB1*05:01	ELDALGDELLADEDSS	0.12576517	0.00839424
HLA-DPA1*02:02-DPB1*05:01	LPALTVHVTQPKDGGF	0.19462028	0.03708995
HLA-DPA1*02:02-DPB1*05:01	IKEPLEISISQDVHDS	0.15158936	0.026769359
HLA-DPA1*02:02-DPB1*05:01	LAGTESPVREEPGEDF	0.027740719	0.004968678
HLA-DPA1*02:02-DPB1*05:01	EFQWLREETGQVLERG	0.13890357	0.011099929
HLA-DPA1*02:02-DPB1*05:01	SATETLSEEEQEELRR	0.037789278	0.5078317
HLA-DPA1*02:02-DPB1*05:01	FSCQEARRAWLDRHGN	0.10215101	0.002110695
HLA-DPA1*02:02-DPB1*05:01	AKLPATEKPVLLSKDI	0.19013587	0.008243389
HLA-DPA1*02:02-DPB1*05:01	VIMVIYLLPRCTFTKE	0.52274096	0.004793136
HLA-DPA1*02:02-DPB1*05:01	VFTFSCQSPENHFVIE	0.06618836	0.006627587
HLA-DPA1*02:02-DPB1*05:01	RVGLFCGIFIVLNITL	0.15760644	0.001451644
HLA-DPA1*02:02-DPB1*05:01	EMSIHLSRPNGTSAML	0.074933454	0.002127643
HLA-DPA1*02:02-DPB1*05:01	TALPDRRWGPRILGFW	0.17952915	0.001314553
HLA-DPA1*02:02-DPB1*05:01	MVLNYSRSLAEDFAEQ	0.23106678	0.035456166
HLA-DPA1*02:02-DPB1*05:01	NRIRKFFRGSGRVLAF	0.47685608	0.003552697
HLA-DPA1*02:02-DPB1*05:01	YCYNGMCQYYDAQCQV	0.06981814	0.000428996
HLA-DPA1*02:02-DPB1*05:01	YLFKYIIIGDTGVGKS	0.33520305	0.015356128
HLA-DPA1*02:02-DPB1*05:01	ARFGLPALLCTLAVLS	0.31492025	0.021239784
HLA-DPA1*02:02-DPB1*05:01	GEKKSAQWRTVEGALK	0.34531635	0.1566594
HLA-DPA1*02:02-DPB1*05:01	DAFSWTFLGRNVFNKF	0.54253495	0.119466916
HLA-DPA1*02:02-DPB1*05:01	MPSGNYTGIQIPPGAH	0.013706646	0.02696054
HLA-DPA1*02:02-DPB1*05:01	ICTQCPGSVQNLSKVA	0.12738004	0.000670749
HLA-DPA1*02:02-DPB1*05:01	EAMTEGSMGVTLEASA	0.067048974	0.00098115
HLA-DPA1*02:02-DPB1*05:01	KQYGNEVFLAKLIAQA	0.59632283	0.003444584
HLA-DPA1*02:02-DPB1*05:01	VNGYRRFDPARGMEYT	0.116593376	0.24940869
HLA-DPA1*02:02-DPB1*05:01	TPRPKVLRCKCHHHCP	0.09651468	0.007920089
HLA-DPA1*02:02-DPB1*05:01	ALMYLGSLAFLGADTA	0.35841417	0.027154263
HLA-DPA1*02:02-DPB1*05:01	KIGYECLCPDGFQLVA	0.18914533	0.002311262
HLA-DPA1*02:02-DPB1*05:01	WLYYATNSCKNFSELP	0.34438768	0.003689622
HLA-DPA1*02:02-DPB1*05:01	LTAVSEFFNASCVPVN	0.12692907	0.003408544
HLA-DPA1*02:02-DPB1*05:01	TVAILIVVTVAFVQEY	0.18890576	0.001748722
HLA-DPA1*02:02-DPB1*05:01	SSLWAHTPYTFDIQAI	0.10612165	0.01826189
HLA-DPA1*02:02-DPB1*05:01	TGGVQSTLLLNNEGSL	0.19862299	0.21026897
HLA-DPA1*02:02-DPB1*05:01	RSNFGYNIPLKHLADR	0.3616573	0.4071257
HLA-DPA1*02:02-DPB1*05:01	TRLPALTVHVTQPKDG	0.21376875	0.030879145
HLA-DPA1*02:02-DPB1*05:01	SVTKKAASWEGIAQGH	0.27684322	0.004403684
HLA-DPA1*02:02-DPB1*05:01	LPGDNVGFNVKNVSVK	0.19699597	0.69688874
HLA-DPA1*02:02-DPB1*05:01	ITFDSNGTYVCEASLP	0.07690487	0.002865073
HLA-DPA1*02:02-DPB1*05:01	CWALGFYPAEITLTWQ	0.14565374	0.000580014
HLA-DPA1*02:02-DPB1*05:01	HMTHHPISDHEATLRC	0.046908222	0.7075559
HLA-DPA1*02:02-DPB1*05:01	EDVRKYAGSNIVQLLI	0.41132724	0.073882446
HLA-DPA1*02:02-DPB1*05:01	TCTNNEVHNLTECKNA	0.08493792	0.000536168
HLA-DPA1*02:02-DPB1*05:01	VEWNGKTSLDWWITDK	0.22824436	0.017897446
HLA-DPA1*02:02-DPB1*05:01	EADNVKDKLCSKRTDL	0.1027178	0.003261063
HLA-DPA1*02:02-DPB1*05:01	ACQDVDECQPSRCHPD	0.019395817	0.011871246
HLA-DPA1*02:02-DPB1*05:01	LQELLQYKRQNPAQFC	0.23251988	0.004383312
HLA-DPA1*02:02-DPB1*05:01	SRSHSDNDRFKHRNRS	0.05133542	0.001720105
HLA-DPA1*02:02-DPB1*05:01	SQALTETPTSSDWQST	0.039990265	0.005134816
HLA-DPA1*02:02-DPB1*05:01	AMTGDGVNDAPALKKA	0.06170464	0.007216634
HLA-DPA1*02:02-DPB1*05:01	EVFVTGQSPTPSPTGL	0.012922299	0.009330763
HLA-DPA1*02:02-DPB1*05:01	PQALLFLCMILLLIVL	0.11001357	0.001207786
HLA-DPA1*02:02-DPB1*05:01	NAIGIANFAEQIGCVE	0.21142636	0.000795959
HLA-DPA1*02:02-DPB1*05:01	AAAATGRLLLLLLVGL	0.12511973	0.001938933
HLA-DPA1*02:02-DPB1*05:01	ISDHEATLRCWALGFY	0.1590382	0.005105357
HLA-DPA1*02:02-DPB1*05:01	GLTADARIVINRARVE	0.11829975	0.17270482
HLA-DPA1*02:02-DPB1*05:01	PESGYSMLYSGQKGIQ	0.3603592	0.001763014
HLA-DPA1*02:02-DPB1*05:01	SCWRTGLLLLLLAVAV	0.2286422	0.00040724
HLA-DPA1*02:02-DPB1*05:01	SARFLEQVKHECHFFN	0.4499665	0.014475727
HLA-DPA1*02:02-DPB1*05:01	MVCLKLPGGSSLAALT	0.21109232	0.002460528
HLA-DPA1*02:02-DPB1*05:01	PVLGFFIIAVLMSAQE	0.31618643	0.000916614
HLA-DPA1*02:02-DPB1*05:01	YVIIATFVIVVALGIL	0.16380936	0.001558231
HLA-DPA1*02:02-DPB1*05:01	QLDGFQPNTQVKVIAA	0.14985153	0.021368781
HLA-DPA1*02:02-DPB1*05:01	IFMTEDPSKCSPRFWE	0.16934451	0.000764286
HLA-DPA1*02:02-DPB1*05:01	QEFSGVENDNETEPVT	0.03309293	0.006636933
HLA-DPA1*02:02-DPB1*05:01	GRALEWFSAVVNIEYV	0.33303726	0.003437934
HLA-DPA1*02:02-DPB1*05:01	SVSDQFYRYKMPRLIA	0.32882997	0.03314293
HLA-DPA1*02:02-DPB1*05:01	CIERIPWIAPECVEDS	0.05789804	0.002570767
HLA-DPA1*02:02-DPB1*05:01	AQRLPDSFKDSPSKGL	0.11826445	0.00284476
HLA-DPA1*02:02-DPB1*05:01	LGFVGRVAAAPASGAL	0.18903828	0.36121967
HLA-DPA1*02:02-DPB1*05:01	LFYLVFYGFLAALFSF	0.17926382	0.000931656
HLA-DPA1*02:02-DPB1*05:01	IGLISSVCCVFAQTDE	0.12655044	0.00129752
HLA-DPA1*02:02-DPB1*05:01	FGEHDSKMQPDEFFGI	0.16654964	0.003915375
HLA-DPA1*02:02-DPB1*05:01	WQPPREAESLQPMTVV	0.10893204	0.007548453
HLA-DPA1*02:02-DPB1*05:01	MQLTYFQRAQSLHGQR	0.31076783	0.026021123
HLA-DPA1*02:02-DPB1*05:01	KQDPPVTHDLRVSLEE	0.089409694	0.035554066
HLA-DPA1*02:02-DPB1*05:01	TSPESSVTAAPRARKY	0.10323148	0.055404656
HLA-DPA1*02:02-DPB1*05:01	TKQVINGIESCLYRLG	0.3641741	0.001633045
HLA-DPA1*02:02-DPB1*05:01	IGFMIGYLGYCKGVEP	0.4024878	0.007480733
HLA-DPA1*02:02-DPB1*05:01	TTMVCVAVNGKPMLGV	0.20476295	0.000805708
HLA-DPA1*02:02-DPB1*05:01	TISHEDLQRQLAVLDK	0.30879954	0.008335488
HLA-DPA1*02:02-DPB1*05:01	KKVIVDFSSPNIAKEM	0.25947708	0.018863685
HLA-DPA1*02:02-DPB1*05:01	GTGDPYTPGFPSFNQT	0.028605588	0.010886901
HLA-DPA1*02:02-DPB1*05:01	SDHKLNNTPDSDWLQL	0.050023723	0.102444135
HLA-DPA1*02:02-DPB1*05:01	FPNGTEVPNTRSRGHH	0.026998485	0.020536788
HLA-DPA1*02:02-DPB1*05:01	FITLFLLSVCYSATVT	0.24688825	0.000673423
HLA-DPA1*02:02-DPB1*05:01	GYQQCLLGSAFSEDDG	0.110609226	0.002648376
HLA-DPA1*02:02-DPB1*05:01	PSKGVLFYGPPGCGKT	0.11453875	0.03723403
HLA-DPA1*02:02-DPB1*05:01	TSRQLAPVLGYLGSRQ	0.37205786	0.052290272
HLA-DPA1*02:02-DPB1*05:01	GISSSSVLHGMVFKKE	0.40203056	0.06803013
HLA-DPA1*02:02-DPB1*05:01	FRFPPYRGLLCAVLGV	0.113574885	0.000568025
HLA-DPA1*02:02-DPB1*05:01	RFLCTHIIYSFANISN	0.29388198	0.000830176
HLA-DPA1*02:02-DPB1*05:01	ALATLKPQAGLIVPQA	0.1077004	0.033925533
HLA-DPA1*02:02-DPB1*05:01	RKVNLGVGAYRTDDCH	0.106906675	0.12980676
HLA-DPA1*02:02-DPB1*05:01	IRGLLMALAVMFGTAM	0.314262	0.002450957
HLA-DPA1*02:02-DPB1*05:01	FSLSCMVFFLIVVIYK	0.31417242	0.001015108
HLA-DPA1*02:02-DPB1*05:01	SLGLSLAATTSPPQLL	0.045423284	0.002716526
HLA-DPA1*02:02-DPB1*05:01	RFLRGYRQDAYDGKDY	0.122767836	0.80286825
HLA-DPA1*02:02-DPB1*05:01	EITHYIRGGEAQAGKL	0.09776868	0.60765445
HLA-DPA1*02:02-DPB1*05:01	ARPANHSSTRERVANR	0.04829507	0.006167685
HLA-DPA1*02:02-DPB1*05:01	GLIVLLGSWSLGDWGA	0.16693568	0.000860431
HLA-DPA1*02:02-DPB1*05:01	GYLGYCKGVEPKTECE	0.12424685	0.001829596
HLA-DPA1*02:02-DPB1*05:01	IGALTLMIISIMEIGG	0.2585621	0.001969913
HLA-DPA1*02:02-DPB1*05:01	NNMVILKLLSEEVFDF	0.4617732	0.001983725
HLA-DPA1*02:02-DPB1*05:01	TECERLAGTESPVREE	0.03706775	0.002084995
HLA-DPA1*02:02-DPB1*05:01	YQFLGVQQDASSADIR	0.04611854	0.14443697
HLA-DPA1*02:02-DPB1*05:01	MICRKYVCSDAWGAVG	0.117440835	0.00399975
HLA-DPA1*02:02-DPB1*05:01	NSQSPQCFKTCSEQNG	0.038363215	0.002042256
HLA-DPA1*02:02-DPB1*05:01	LIIFSLGVISWRRAGH	0.4726987	0.003765945
HLA-DPA1*02:02-DPB1*05:01	FYLGTTFAAAMYILGA	0.22372235	0.000879467
HLA-DPA1*02:02-DPB1*05:01	YIDLTECPYMWPYCSQ	0.06912175	0.000312184
HLA-DPA1*02:02-DPB1*05:01	YTAFARLSLHHAATAA	0.27403846	0.037805192
HLA-DPA1*02:02-DPB1*05:01	YFAACTTDTTMNSSLS	0.10939426	0.000474776
HLA-DPA1*02:02-DPB1*05:01	GYCKGVEPKTECERLA	0.10471291	0.003752578
HLA-DPA1*02:02-DPB1*05:01	YLCNVTLFRKAVDDFR	0.61333025	0.008283353
HLA-DPA1*02:02-DPB1*05:01	CPDRSWEREWHNQSEK	0.09985446	0.05059914
HLA-DPA1*02:02-DPB1*05:01	VGAMWKVIVSLVLLMP	0.4103131	0.001850972
HLA-DPA1*02:02-DPB1*05:01	IPCNDSKITSAVWGPL	0.16429718	0.003226377
HLA-DPA1*02:02-DPB1*05:01	CMQDNQGGAPNYYPNS	0.029147966	0.000645092
HLA-DPA1*02:02-DPB1*05:01	LLLLLGHGGGGRWGAR	0.18087211	0.004924676
