# Supplementary material for: MHCII-peptide presentation: an assessment of the state-of-the-art prediction methods
Source: Front Immunol. 2024 Mar 12;15:1293706. doi: 10.3389/fimmu.2024.1293706 (PMC11027168; doi:10.3389/fimmu.2024.1293706)
Supplement: Supplementary file 2 [file DataSheet_2.zip › output/BERT/neg/16_HLA-DQA1_03_01_DQB1_03_02.csv]

allele	peptide	affinity_pred	mass_pred
HLA-DQA1*03:01-DQB1*03:02	RQDYKKQKQEEFKHIA	0.065341644	0.008160798
HLA-DQA1*03:01-DQB1*03:02	ISASSNKAIKHLPIGM	0.061329644	0.004535198
HLA-DQA1*03:01-DQB1*03:02	YLHFAYHKVVEGILDT	0.19551376	0.24834628
HLA-DQA1*03:01-DQB1*03:02	LMPMPSLGFNRQVVRD	0.15587804	0.0022727712
HLA-DQA1*03:01-DQB1*03:02	LALLCLGGADKRLRDN	0.115798876	0.0032804068
HLA-DQA1*03:01-DQB1*03:02	TSIATTTTTTTESVEE	0.40576965	0.114184596
HLA-DQA1*03:01-DQB1*03:02	LFWLGWLGMLAGAVVI	0.21900918	0.0014752125
HLA-DQA1*03:01-DQB1*03:02	DKVRRQRPRRRVCWAL	0.05479681	0.00071270304
HLA-DQA1*03:01-DQB1*03:02	LLLLLLRAVLAVPLER	0.35749537	0.008569686
HLA-DQA1*03:01-DQB1*03:02	RTLPRSGNLIVVESVL	0.360507	0.035044182
HLA-DQA1*03:01-DQB1*03:02	LGRPESLLQSNTLMLP	0.20387022	0.00736979
HLA-DQA1*03:01-DQB1*03:02	PVVGTRYKCSVCPDYD	0.1338176	0.00496604
HLA-DQA1*03:01-DQB1*03:02	MRALWVLGLCCVLLTF	0.1517579	0.0013659622
HLA-DQA1*03:01-DQB1*03:02	LLPLLAALLQASVEAS	0.3722625	0.0026849115
HLA-DQA1*03:01-DQB1*03:02	FFFVLFLCLFFYNCYK	0.03480656	0.00065477623
HLA-DQA1*03:01-DQB1*03:02	MMDGAMGYVQPPPPPY	0.26030502	0.007999676
HLA-DQA1*03:01-DQB1*03:02	LPGAGLFGPKNDLEDY	0.15420178	0.15542504
HLA-DQA1*03:01-DQB1*03:02	VLKLWKSGFSLDNGEL	0.14078185	0.038967278
HLA-DQA1*03:01-DQB1*03:02	LRAALAGSRGSRQPDG	0.13298199	0.025644382
HLA-DQA1*03:01-DQB1*03:02	VGDGIVLCKMINLSVP	0.14622925	0.003833637
HLA-DQA1*03:01-DQB1*03:02	LYWSDLALDVIQRLCL	0.3420492	0.00061874185
HLA-DQA1*03:01-DQB1*03:02	AVALGLGVPMLHHLCG	0.15936157	0.0011367071
HLA-DQA1*03:01-DQB1*03:02	AVACFLKKRGDPCSCQ	0.019897949	0.00078432553
HLA-DQA1*03:01-DQB1*03:02	KKVHAGIFRSPACSHG	0.06861923	0.0019766265
HLA-DQA1*03:01-DQB1*03:02	CCRRGTQIVLLGLVTA	0.1386927	0.0009184821
HLA-DQA1*03:01-DQB1*03:02	KPQGLYPNYLNPSSGQ	0.022551725	0.09778786
HLA-DQA1*03:01-DQB1*03:02	CVFPNGTEVPNTRSRG	0.086387254	0.0022252586
HLA-DQA1*03:01-DQB1*03:02	GLWILGCHNSDFRNRG	0.0264211	0.0031991978
HLA-DQA1*03:01-DQB1*03:02	VALTVTGVAQVKIMTE	0.34130463	0.011224283
HLA-DQA1*03:01-DQB1*03:02	MGLQACLLGLFALILS	0.07580618	0.0019685407
HLA-DQA1*03:01-DQB1*03:02	GVCARGCLDSAGPWTM	0.17887935	0.0006789585
HLA-DQA1*03:01-DQB1*03:02	MRFVVALVLLNVAAAG	0.08175438	0.004515884
HLA-DQA1*03:01-DQB1*03:02	HMTHHPISDHEATLRC	0.11903391	0.99227154
HLA-DQA1*03:01-DQB1*03:02	VLGLCCVLLTFGSVRA	0.14461131	0.009107193
HLA-DQA1*03:01-DQB1*03:02	EKKRELEHNAEETYGE	0.27561802	0.13774173
HLA-DQA1*03:01-DQB1*03:02	VRTRWALLLLFWLGWL	0.04294413	0.0027052204
HLA-DQA1*03:01-DQB1*03:02	IPAEQPLSTPLSHSTY	0.22981612	0.02629112
HLA-DQA1*03:01-DQB1*03:02	WTPLLFLTLLLHCTGS	0.03854688	0.0031035724
HLA-DQA1*03:01-DQB1*03:02	HLHTTTQMAGTSSNTI	0.16888282	0.0045196842
HLA-DQA1*03:01-DQB1*03:02	STPDAVDKYLETPGDE	0.33824006	0.011247053
HLA-DQA1*03:01-DQB1*03:02	RARQVKEMNPALGIDC	0.2394175	0.004179516
HLA-DQA1*03:01-DQB1*03:02	GILSVMLIFAFFQELV	0.20708911	0.001447191
HLA-DQA1*03:01-DQB1*03:02	AEADKKAAEDRSKQLE	0.1948526	0.17987843
HLA-DQA1*03:01-DQB1*03:02	RWRTILLQYCFLLITC	0.041629076	0.0011825382
HLA-DQA1*03:01-DQB1*03:02	SSSGGSIHSNLEQEKG	0.36167467	0.033322357
HLA-DQA1*03:01-DQB1*03:02	QSLMQAPLLIALGLLL	0.106657736	0.00474172
HLA-DQA1*03:01-DQB1*03:02	HNTSFCLCLEGYYYNS	0.18780495	0.0007128219
HLA-DQA1*03:01-DQB1*03:02	INSNGSICLDILRSQW	0.2583363	0.0016942716
HLA-DQA1*03:01-DQB1*03:02	WIASWLVVTVPTILGL	0.20088606	0.0019174602
HLA-DQA1*03:01-DQB1*03:02	GQWAQREGVKSPVCSS	0.055534497	0.0008063962
HLA-DQA1*03:01-DQB1*03:02	SHILPFSTPGPSTCLP	0.11573984	0.010215163
HLA-DQA1*03:01-DQB1*03:02	KTHMTHHPISDHEATL	0.15960722	0.99647933
HLA-DQA1*03:01-DQB1*03:02	IVLPLSLQRNMMASIQ	0.17346253	0.0035904725
HLA-DQA1*03:01-DQB1*03:02	TSNSGGRRELSELVYT	0.17865181	0.0016546312
HLA-DQA1*03:01-DQB1*03:02	QIELSTCFFLCLLRFC	0.18814284	0.0011692097
HLA-DQA1*03:01-DQB1*03:02	SCLTEKEDSPSESTGN	0.12549394	0.0016194095
HLA-DQA1*03:01-DQB1*03:02	ISCYETMADASTELQQ	0.43517476	0.0014728671
HLA-DQA1*03:01-DQB1*03:02	HMTHHPISDHEATLRC	0.11903391	0.99227154
HLA-DQA1*03:01-DQB1*03:02	SQAACSNSAQGSDESL	0.3470313	0.0019623837
HLA-DQA1*03:01-DQB1*03:02	KTHMTHHPISDHEATL	0.15960722	0.99647933
HLA-DQA1*03:01-DQB1*03:02	LLVSALGMVPPPENVR	0.42331865	0.0044996715
HLA-DQA1*03:01-DQB1*03:02	LRAEPPSSYKVMCQWM	0.23240994	0.0029412159
HLA-DQA1*03:01-DQB1*03:02	SFDVHKKCPLCELMFP	0.11943308	0.00049586315
HLA-DQA1*03:01-DQB1*03:02	KSNTSPEELGPLANQL	0.23951499	0.006184595
HLA-DQA1*03:01-DQB1*03:02	EWTTPRESVKKYILEW	0.14518285	0.012329876
HLA-DQA1*03:01-DQB1*03:02	MDTFTVQDSTAMSWWR	0.34045336	0.03489793
HLA-DQA1*03:01-DQB1*03:02	LNDSGQLGLRMESKTE	0.22066158	0.008422643
HLA-DQA1*03:01-DQB1*03:02	VVPISLCRGGGCGVST	0.048570946	0.002397839
HLA-DQA1*03:01-DQB1*03:02	WQNITKGFSEDRLLIA	0.23451434	0.016245436
HLA-DQA1*03:01-DQB1*03:02	SVMLIFAFFQELVIAG	0.16639818	0.0028885533
HLA-DQA1*03:01-DQB1*03:02	IAILFAVLLVVLILFL	0.04336186	0.0016210362
HLA-DQA1*03:01-DQB1*03:02	VAQLCDFNPKSSKQCK	0.08060801	0.0010106299
HLA-DQA1*03:01-DQB1*03:02	CNGVLEGIRICRQGFP	0.19557883	0.0011703714
HLA-DQA1*03:01-DQB1*03:02	MAAAVPKRMRGPAQAK	0.07962914	0.00398251
HLA-DQA1*03:01-DQB1*03:02	HSWILYVAAALWGVGS	0.14615354	0.0036423274
HLA-DQA1*03:01-DQB1*03:02	RKQKRIFQTLLLLTVV	0.06139605	0.001896674
HLA-DQA1*03:01-DQB1*03:02	RELEHNAEETYGENDE	0.3808207	0.35232055
HLA-DQA1*03:01-DQB1*03:02	AECACRNGWQCRDKEC	0.124397516	0.0005650308
HLA-DQA1*03:01-DQB1*03:02	RALWVLGLCCVLLTFG	0.09879075	0.0020393303
HLA-DQA1*03:01-DQB1*03:02	FTCLDGSATIPFDQVN	0.5223945	0.0057227383
HLA-DQA1*03:01-DQB1*03:02	LWVLGLCCVLLTFGSV	0.1399513	0.0016268922
HLA-DQA1*03:01-DQB1*03:02	MRFVVALVLLNVAAAG	0.08175438	0.004515884
HLA-DQA1*03:01-DQB1*03:02	RQQQLTAMKVLQRNCA	0.12951833	0.004311842
HLA-DQA1*03:01-DQB1*03:02	QRLIDSQMETSCQITF	0.3380397	0.004468929
HLA-DQA1*03:01-DQB1*03:02	ETIIIALASVSVLAVL	0.14896424	0.0038755003
HLA-DQA1*03:01-DQB1*03:02	KEFNNWFNVTGSDKCV	0.21552889	0.0009747428
HLA-DQA1*03:01-DQB1*03:02	CETPNCPFFMSVNTQP	0.2794178	0.0004756317
HLA-DQA1*03:01-DQB1*03:02	RLPALTVHVTQPKDGG	0.15187734	0.0848643
HLA-DQA1*03:01-DQB1*03:02	LLLLLVPLLLLMCHCG	0.037653044	0.0035470952
HLA-DQA1*03:01-DQB1*03:02	KMEESKAKFENLCKLM	0.10578092	0.0012447411
HLA-DQA1*03:01-DQB1*03:02	LDKKSGVINLTEEVLW	0.45666996	0.03183949
HLA-DQA1*03:01-DQB1*03:02	VDSMPAASSVKKPFGL	0.16238795	0.005611411
HLA-DQA1*03:01-DQB1*03:02	MTMRSLLRTPFLCGLL	0.07137502	0.0016931783
HLA-DQA1*03:01-DQB1*03:02	SSPVVVFRFFQELPGS	0.28013465	0.0027799965
HLA-DQA1*03:01-DQB1*03:02	NQSLSQDLTMAPGSTL	0.25400192	0.004437597
HLA-DQA1*03:01-DQB1*03:02	CKGVEPKTECERLAGT	0.18838269	0.004449448
HLA-DQA1*03:01-DQB1*03:02	DGAMGYVQPPPPPYPG	0.1383263	0.04766847
HLA-DQA1*03:01-DQB1*03:02	QTLLLLTVVFGFLYGA	0.11825106	0.0020804312
HLA-DQA1*03:01-DQB1*03:02	AAGRSPHLGPAPARRP	0.06731642	0.004725308
HLA-DQA1*03:01-DQB1*03:02	LLLAIFKKALPALPIS	0.16408668	0.008617923
HLA-DQA1*03:01-DQB1*03:02	EGLKRLAKSDPMVQCI	0.16415842	0.0013005047
HLA-DQA1*03:01-DQB1*03:02	LYETLTITQAVIFLNT	0.29057586	0.003621551
HLA-DQA1*03:01-DQB1*03:02	AKETCSEKSTNLHDYG	0.12113151	0.0044905497
HLA-DQA1*03:01-DQB1*03:02	LARDPVKLPTTAASTP	0.22658971	0.0044265706
HLA-DQA1*03:01-DQB1*03:02	TSVKDAKIAVYSCPFD	0.3666666	0.27038294
HLA-DQA1*03:01-DQB1*03:02	EDFISSTISTTPRAFD	0.38966525	0.03955485
HLA-DQA1*03:01-DQB1*03:02	ACSNSAQGSDESLITC	0.24556658	0.0010541729
HLA-DQA1*03:01-DQB1*03:02	TCSEKSTNLHDYGMLL	0.15521221	0.0036846392
HLA-DQA1*03:01-DQB1*03:02	LFSQGPRPAAMAVAGC	0.2599217	0.0016747275
HLA-DQA1*03:01-DQB1*03:02	LLHGQNGSVPNGQTPL	0.13964812	0.022241797
HLA-DQA1*03:01-DQB1*03:02	GPGRLLLGTGTDARCC	0.12600295	0.008260556
HLA-DQA1*03:01-DQB1*03:02	SDASTPWSSSPSPLPV	0.26761112	0.038001806
HLA-DQA1*03:01-DQB1*03:02	IPCPPRDLHSTWSRHL	0.06542084	0.03196935
HLA-DQA1*03:01-DQB1*03:02	SNATGNTVAAANYVAS	0.30231574	0.019456418
HLA-DQA1*03:01-DQB1*03:02	LNAFIHDTEAETEFVK	0.49733293	0.6706281
HLA-DQA1*03:01-DQB1*03:02	NMVHPNVICDGCNGPV	0.039697293	0.008182314
HLA-DQA1*03:01-DQB1*03:02	SCLDEEVEGQGFCSGP	0.22761068	0.0006257409
HLA-DQA1*03:01-DQB1*03:02	LAGAVVIIVRAPRCRE	0.2561017	0.004895119
HLA-DQA1*03:01-DQB1*03:02	HMTHHPISDHEATLRC	0.11903391	0.99227154
HLA-DQA1*03:01-DQB1*03:02	TECERLAGTESPVREE	0.51409847	0.006389971
HLA-DQA1*03:01-DQB1*03:02	LVIAVAIATVIVISLV	0.07319272	0.0036585196
HLA-DQA1*03:01-DQB1*03:02	DLSDDMPWSACPHPRC	0.26554063	0.0007516287
HLA-DQA1*03:01-DQB1*03:02	HCKLFHSTDTKSVVCP	0.07235062	0.0016346512
HLA-DQA1*03:01-DQB1*03:02	FDAPNERPYSLKIRNT	0.118393816	0.012587356
HLA-DQA1*03:01-DQB1*03:02	MPKSTIYRGEMCFFDS	0.24408256	0.010052075
HLA-DQA1*03:01-DQB1*03:02	NIDRSRLPKSPPYTAF	0.083375536	0.0028240047
HLA-DQA1*03:01-DQB1*03:02	TPLLFLTLLLHCTGSL	0.033402245	0.00783177
HLA-DQA1*03:01-DQB1*03:02	SMAQAMKGVTKAMGTM	0.11449158	0.007984744
HLA-DQA1*03:01-DQB1*03:02	RFVVALVLLNVAAAGA	0.13461645	0.0027145161
HLA-DQA1*03:01-DQB1*03:02	VCEASSPALEAPIKAS	0.39885145	0.002927741
HLA-DQA1*03:01-DQB1*03:02	RFRCGGNKKRRQINED	0.026946422	0.00052482524
HLA-DQA1*03:01-DQB1*03:02	VLICVIVFIIILFIVL	0.023255264	0.00096839305
HLA-DQA1*03:01-DQB1*03:02	ACNNCQRRIVGVRYQC	0.076807335	0.0006360343
HLA-DQA1*03:01-DQB1*03:02	PVHYDSQLDTTLFGKK	0.07810952	0.015794143
HLA-DQA1*03:01-DQB1*03:02	NATGNTVAAANYVASI	0.2951633	0.003604704
HLA-DQA1*03:01-DQB1*03:02	ADERRCRHCQPGNFRC	0.008703836	0.0015284145
HLA-DQA1*03:01-DQB1*03:02	GAMGYVQPPPPPYPGP	0.08694299	0.016986655
HLA-DQA1*03:01-DQB1*03:02	NQSLSQDLTMAPGSTL	0.25400192	0.004437597
HLA-DQA1*03:01-DQB1*03:02	NDAPAGCLSQAARTPG	0.22905865	0.06226322
HLA-DQA1*03:01-DQB1*03:02	RFVVALVLLNVAAAGA	0.13461645	0.0027145161
HLA-DQA1*03:01-DQB1*03:02	ATPRPRETTQLPTTHL	0.037052102	0.0120120775
HLA-DQA1*03:01-DQB1*03:02	MLIFAFFQELVIAGIV	0.17060487	0.0015269772
HLA-DQA1*03:01-DQB1*03:02	RMRGPAQAKLLPGSAI	0.13012913	0.0626123
HLA-DQA1*03:01-DQB1*03:02	CSVCPDYDLCSVCEGK	0.22881798	0.00093735696
HLA-DQA1*03:01-DQB1*03:02	GGDTATCCAKWNTEDK	0.1631719	0.019395497
HLA-DQA1*03:01-DQB1*03:02	MSRALRPPLPPLCFFL	0.08801318	0.0045445575
HLA-DQA1*03:01-DQB1*03:02	CLKLPGGSSLAALTVT	0.25768805	0.0036697574
HLA-DQA1*03:01-DQB1*03:02	KLCQGLGLNLTKFTQY	0.14551362	0.0006988871
HLA-DQA1*03:01-DQB1*03:02	CYVALDFEQEMVRAAA	0.39450762	0.0005186512
HLA-DQA1*03:01-DQB1*03:02	DCRNRCCNSTTCQLAE	0.11583126	0.0014427443
HLA-DQA1*03:01-DQB1*03:02	FLIGFMIGYLGYCKGV	0.12227985	0.0030685125
HLA-DQA1*03:01-DQB1*03:02	QIVLLGLVTAALWAGL	0.18808444	0.0033976592
HLA-DQA1*03:01-DQB1*03:02	QYIMALREEYFDPSIV	0.46813792	0.037103817
HLA-DQA1*03:01-DQB1*03:02	SMRYFTTSVSRPGRGE	0.14510842	0.8821824
HLA-DQA1*03:01-DQB1*03:02	GNECQLKTIACRQGLQ	0.07548108	0.0063515767
HLA-DQA1*03:01-DQB1*03:02	APQLLIVLLGLSALLQ	0.16217905	0.0036388196
HLA-DQA1*03:01-DQB1*03:02	VLLLVPVICQIRSQVG	0.15575822	0.002820856
HLA-DQA1*03:01-DQB1*03:02	IYIFLSALWDPTISWR	0.3650175	0.0051507936
HLA-DQA1*03:01-DQB1*03:02	MQASEDLLKEHYVDLK	0.24597482	0.08510828
HLA-DQA1*03:01-DQB1*03:02	KDNTTVTRLLNINPNK	0.08555082	0.04520877
HLA-DQA1*03:01-DQB1*03:02	FLIGFMIGYLGYCKGV	0.12227985	0.0030685125
HLA-DQA1*03:01-DQB1*03:02	SFCLPLRRAHRYDLVN	0.053772792	0.0006264489
HLA-DQA1*03:01-DQB1*03:02	PLAKTSHVAKPRAGRG	0.04837905	0.008900309
HLA-DQA1*03:01-DQB1*03:02	MALLDLALEGMAVFGF	0.4097266	0.0022630948
HLA-DQA1*03:01-DQB1*03:02	LIGFMIGYLGYCKGVE	0.1306606	0.03757345
HLA-DQA1*03:01-DQB1*03:02	GILFAVFLILLLMYRM	0.049869534	0.0018010316
HLA-DQA1*03:01-DQB1*03:02	AELGILIASLDMVAPI	0.47175774	0.022362823
HLA-DQA1*03:01-DQB1*03:02	HDSRRNTLEWCLPVID	0.30294123	0.0013092362
HLA-DQA1*03:01-DQB1*03:02	GTAAAAATGRLLLLLL	0.17207065	0.0064976253
HLA-DQA1*03:01-DQB1*03:02	CSRLVLALALILVLES	0.115615815	0.0009926276
HLA-DQA1*03:01-DQB1*03:02	PPFPAGGPPARRGGAG	0.035320424	0.0072438056
HLA-DQA1*03:01-DQB1*03:02	RLLLLLLVGLTAPALA	0.16557011	0.0016644467
HLA-DQA1*03:01-DQB1*03:02	KHCDGLRDCSDGSDEQ	0.08960409	0.0050636856
HLA-DQA1*03:01-DQB1*03:02	SQVVKGGAFDGTMNGP	0.1483557	0.025296014
HLA-DQA1*03:01-DQB1*03:02	LLPLLLSSLLGGSQAM	0.19125107	0.005451169
HLA-DQA1*03:01-DQB1*03:02	HMTHHPISDHEATLRC	0.11903391	0.99227154
HLA-DQA1*03:01-DQB1*03:02	SSGGKGGSCSQAACSN	0.101872735	0.026434159
HLA-DQA1*03:01-DQB1*03:02	KKLLMSNGNKEGASGR	0.041964456	0.0022565946
HLA-DQA1*03:01-DQB1*03:02	LADRLGRRQCLLISLS	0.043815907	0.0007759089
HLA-DQA1*03:01-DQB1*03:02	VKQENTCLRNQYRCSN	0.03656028	0.0018557362
HLA-DQA1*03:01-DQB1*03:02	PPMMDGAMGYVQPPPP	0.29567623	0.0054878006
HLA-DQA1*03:01-DQB1*03:02	LIGALLVCREGSLAKE	0.23026302	0.014519995
HLA-DQA1*03:01-DQB1*03:02	VLCKMINLSVPDTIDE	0.2088131	0.0036980808
HLA-DQA1*03:01-DQB1*03:02	SPCCIVTSTYGWTANM	0.09176765	0.0016696118
HLA-DQA1*03:01-DQB1*03:02	LISQDKRISSNPVAKI	0.10860006	0.0016887865
HLA-DQA1*03:01-DQB1*03:02	ALLLGALALTAVMSPC	0.3558245	0.0017778913
HLA-DQA1*03:01-DQB1*03:02	APQLLIVLLGLSALLQ	0.16217905	0.0036388196
HLA-DQA1*03:01-DQB1*03:02	HPNVICDGCNGPVVGT	0.061868157	0.010455037
HLA-DQA1*03:01-DQB1*03:02	VLQEPTCVSDYMSIST	0.26172182	0.006016966
HLA-DQA1*03:01-DQB1*03:02	SSSHANAMALGPLPRE	0.24795537	0.009979546
HLA-DQA1*03:01-DQB1*03:02	KKFDWTFEQTVEDSYR	0.34661624	0.75583136
HLA-DQA1*03:01-DQB1*03:02	PPNYDQSKFEEHVESH	0.20279427	0.006258509
HLA-DQA1*03:01-DQB1*03:02	CVFPNGTEVPNTRSRG	0.086387254	0.0022252586
HLA-DQA1*03:01-DQB1*03:02	AELDALGDELLADEDS	0.5175544	0.04554033
HLA-DQA1*03:01-DQB1*03:02	LVLLLLLGIGLMWWFW	0.046656597	0.00093655486
HLA-DQA1*03:01-DQB1*03:02	SQECGSFLLAESIKPA	0.3809706	0.00085226743
HLA-DQA1*03:01-DQB1*03:02	SWITTMYGGKNISSHT	0.030171929	0.0017417275
HLA-DQA1*03:01-DQB1*03:02	HWEEAAHDLALACKLD	0.38576087	0.0163434
HLA-DQA1*03:01-DQB1*03:02	KDIITKVANVELYYRA	0.2757902	0.058847625
HLA-DQA1*03:01-DQB1*03:02	DIAKRTCEEHQLCVVA	0.15189725	0.021982376
HLA-DQA1*03:01-DQB1*03:02	AWPTATACPMKSNEHD	0.2646722	0.003454876
HLA-DQA1*03:01-DQB1*03:02	SEETEQINKHFHNTLE	0.11826504	0.01257987
HLA-DQA1*03:01-DQB1*03:02	LILTMQASLPKVLRFC	0.2481729	0.0017492343
HLA-DQA1*03:01-DQB1*03:02	ISSALAMVLLGAKGNT	0.1575878	0.005870934
HLA-DQA1*03:01-DQB1*03:02	QYKSILQEENRRDSWS	0.22040838	0.002878426
HLA-DQA1*03:01-DQB1*03:02	HMTHHPISDHEATLRC	0.11903391	0.99227154
HLA-DQA1*03:01-DQB1*03:02	DGPTVDLGNVPNGSAL	0.17989452	0.0051103407
HLA-DQA1*03:01-DQB1*03:02	LWGCLLTAVHPEPPTA	0.41086283	0.0010691168
HLA-DQA1*03:01-DQB1*03:02	LERKERELQNTVANLH	0.18044113	0.0082329605
HLA-DQA1*03:01-DQB1*03:02	REGAKFPIKWTAPEAI	0.27102995	0.0026636382
HLA-DQA1*03:01-DQB1*03:02	VEPKTECERLAGTESP	0.3659306	0.0066002933
HLA-DQA1*03:01-DQB1*03:02	GTTRLLSGHTCFTLTG	0.09709348	0.0037334107
HLA-DQA1*03:01-DQB1*03:02	KREAEARLLWANKPDK	0.18938658	0.0029857699
HLA-DQA1*03:01-DQB1*03:02	LALLCLGGADKRLRDN	0.115798876	0.0032804068
HLA-DQA1*03:01-DQB1*03:02	NSLDLSATNVLDGSSI	0.34710234	0.020956941
HLA-DQA1*03:01-DQB1*03:02	MQKLLKCSRLVLALAL	0.10896481	0.0019517414
HLA-DQA1*03:01-DQB1*03:02	TILKTSQPLMTTPGTL	0.092073604	0.0064418158
HLA-DQA1*03:01-DQB1*03:02	CLDSAGPWTMSRALRP	0.25977057	0.00057076674
HLA-DQA1*03:01-DQB1*03:02	TSSSPNIGVLGITKVG	0.07376301	0.0061889957
HLA-DQA1*03:01-DQB1*03:02	LKKLLMSNGNKEGASG	0.051883396	0.0029587601
HLA-DQA1*03:01-DQB1*03:02	LRAFPQDRPFEDTCHG	0.14260474	0.008591836
HLA-DQA1*03:01-DQB1*03:02	GLWILGCHNSDFRNRG	0.0264211	0.0031991978
HLA-DQA1*03:01-DQB1*03:02	LLILLSRRFRCGGNKK	0.0051391134	0.0012026179
HLA-DQA1*03:01-DQB1*03:02	DPSRLVRSPSPHSCHR	0.06730311	0.6345817
HLA-DQA1*03:01-DQB1*03:02	LTSSVPYPTASLVSQN	0.2610697	0.012958663
HLA-DQA1*03:01-DQB1*03:02	CFKTCSEQNGYVLTLS	0.22884084	0.0006944103
HLA-DQA1*03:01-DQB1*03:02	CCRRGTQIVLLGLVTA	0.1386927	0.0009184821
HLA-DQA1*03:01-DQB1*03:02	LKCSRLVLALALILVL	0.030439278	0.001148377
HLA-DQA1*03:01-DQB1*03:02	PAGCLSQAARTPGDRT	0.17031103	0.0014313615
HLA-DQA1*03:01-DQB1*03:02	GRVRRMFRLSAALHLL	0.20914404	0.0019280424
HLA-DQA1*03:01-DQB1*03:02	GFNYWIASSRSVDLQT	0.32525375	0.5047504
HLA-DQA1*03:01-DQB1*03:02	FMLAFFMAFIFNWLGF	0.12112379	0.0017902754
HLA-DQA1*03:01-DQB1*03:02	RWSASFTVTKGKSSTQ	0.13601513	0.028732765
HLA-DQA1*03:01-DQB1*03:02	IIGGGDTATCCAKWNT	0.12113061	0.0048553008
HLA-DQA1*03:01-DQB1*03:02	IILEAIGLPTHDLPLI	0.29389575	0.106422104
HLA-DQA1*03:01-DQB1*03:02	TECERLAGTESPVREE	0.51409847	0.006389971
HLA-DQA1*03:01-DQB1*03:02	LIDPEDDVRDNILKYD	0.2013683	0.012792739
HLA-DQA1*03:01-DQB1*03:02	LRYQKLPSDEDESGTE	0.17104197	0.008158496
HLA-DQA1*03:01-DQB1*03:02	LELGGETTPPLSTERS	0.27713475	0.0039351815
HLA-DQA1*03:01-DQB1*03:02	LTLRCQVEGGAPRANL	0.24357112	0.0063360347
HLA-DQA1*03:01-DQB1*03:02	TLFFSWHTPLACEQAT	0.29295984	0.006037364
HLA-DQA1*03:01-DQB1*03:02	FIFNWLGFCLSFCITN	0.16294207	0.0014238158
HLA-DQA1*03:01-DQB1*03:02	TPGFPSFNHTQFPPSR	0.1070178	0.010147969
HLA-DQA1*03:01-DQB1*03:02	GSGSTVCTIVTYQMVK	0.19487762	0.016808359
HLA-DQA1*03:01-DQB1*03:02	PPQLMEKCAALSVRPD	0.22164223	0.006651649
HLA-DQA1*03:01-DQB1*03:02	CWALGFYPAEITLTWQ	0.3665366	0.00090575014
HLA-DQA1*03:01-DQB1*03:02	MSNGNKEGASGRPGSP	0.008341448	0.004614589
HLA-DQA1*03:01-DQB1*03:02	RGTQIVLLGLVTAALW	0.21381634	0.0018151794
HLA-DQA1*03:01-DQB1*03:02	SNSGGRRELSELVYTD	0.18698658	0.0026055495
HLA-DQA1*03:01-DQB1*03:02	NMVHPNVICDGCNGPV	0.039697293	0.008182314
HLA-DQA1*03:01-DQB1*03:02	AYAYLFKYIIIGDTGV	0.14644895	0.0022533922
HLA-DQA1*03:01-DQB1*03:02	GSCSQAACSNSAQGSD	0.2304883	0.0019875262
HLA-DQA1*03:01-DQB1*03:02	RANLLVLLTVVAVVAG	0.09718067	0.0062439046
HLA-DQA1*03:01-DQB1*03:02	TVILILAFFACWLPYY	0.14636262	0.0044354526
HLA-DQA1*03:01-DQB1*03:02	RGVPVRGRGAAPPPPP	0.15467492	0.07091608
HLA-DQA1*03:01-DQB1*03:02	NLELKKLLMSNGNKEG	0.06668754	0.0033753235
HLA-DQA1*03:01-DQB1*03:02	YLCRARSTQGEVTRKV	0.10654559	0.0012676648
HLA-DQA1*03:01-DQB1*03:02	MRFVVALVLLNVAAAG	0.08175438	0.004515884
HLA-DQA1*03:01-DQB1*03:02	CPDYDLCSVCEGKGLH	0.14631894	0.010694035
HLA-DQA1*03:01-DQB1*03:02	PPSRHAGGKAPGVQGQ	0.059695248	0.0143326875
HLA-DQA1*03:01-DQB1*03:02	RIPSRLLAILLFLLAM	0.08139162	0.0026149235
HLA-DQA1*03:01-DQB1*03:02	RFEAGRCIMAGSIGSS	0.20334288	0.0012973781
HLA-DQA1*03:01-DQB1*03:02	MASPGCLWLLAVALLP	0.21515884	0.0008944565
HLA-DQA1*03:01-DQB1*03:02	LLRVLILLLSWAAGMG	0.07510104	0.002566028
HLA-DQA1*03:01-DQB1*03:02	QHLQSSRHRRALDTNY	0.045305174	0.0024477686
HLA-DQA1*03:01-DQB1*03:02	RACRVLPWALVAGLLL	0.18944049	0.007910083
HLA-DQA1*03:01-DQB1*03:02	VNVSMVEVTDFPFNTS	0.30197805	0.029454872
HLA-DQA1*03:01-DQB1*03:02	VLGLCCVLLTFGSVRA	0.14461131	0.009107193
HLA-DQA1*03:01-DQB1*03:02	SNCGKIFHLEVCSRDF	0.13858989	0.0020304802
HLA-DQA1*03:01-DQB1*03:02	STAQFLWMLGQALVDE	0.38187027	0.009834546
HLA-DQA1*03:01-DQB1*03:02	FTEVACDELVEEMEHF	0.48907933	0.035988178
HLA-DQA1*03:01-DQB1*03:02	CDGCNGPVVGTRYKCS	0.033426825	0.008693224
HLA-DQA1*03:01-DQB1*03:02	GCRLIFLFRQDPSEEK	0.25724787	0.00068363716
HLA-DQA1*03:01-DQB1*03:02	LSPTSMGPQPITLGGP	0.0765824	0.010906309
HLA-DQA1*03:01-DQB1*03:02	RRGTQIVLLGLVTAAL	0.18510021	0.0026663006
HLA-DQA1*03:01-DQB1*03:02	GDSSRSNLFEDATSAL	0.39058205	0.0152104525
HLA-DQA1*03:01-DQB1*03:02	GEDCSENIDDCASAAC	0.35743567	0.0015429808
HLA-DQA1*03:01-DQB1*03:02	SLMQAPLLIALGLLLA	0.13112248	0.002792228
HLA-DQA1*03:01-DQB1*03:02	DHHCPWVNNCIGRRNY	0.015757782	0.00084445113
HLA-DQA1*03:01-DQB1*03:02	DSGQHAAPLPAPPILS	0.26175195	0.0886479
HLA-DQA1*03:01-DQB1*03:02	AKDDATLSGKRMQSLS	0.058163784	0.004986166
HLA-DQA1*03:01-DQB1*03:02	TPPASEGSAESMGPDS	0.4301638	0.49416375
HLA-DQA1*03:01-DQB1*03:02	PRNMVHPNVICDGCNG	0.03149403	0.0007488234
HLA-DQA1*03:01-DQB1*03:02	NVSVDVKVFIVPVGNH	0.29974574	0.056466144
HLA-DQA1*03:01-DQB1*03:02	LFCLRCTRCDSGEVEL	0.11428533	0.0007109635
HLA-DQA1*03:01-DQB1*03:02	LLLLLLLATGLALAWR	0.15241751	0.0021586516
HLA-DQA1*03:01-DQB1*03:02	DLTSSYKAERQREKKK	0.15757135	0.14323676
HLA-DQA1*03:01-DQB1*03:02	NQSLSQDLTMAPGSTL	0.25400192	0.004437597
HLA-DQA1*03:01-DQB1*03:02	KLEHLTASFNSLPLLI	0.24788743	0.0457527
HLA-DQA1*03:01-DQB1*03:02	PEKVGDGMNAYMAYRV	0.28255147	0.006182314
HLA-DQA1*03:01-DQB1*03:02	ALLVLGLVSCTFFLAV	0.08935347	0.002827779
HLA-DQA1*03:01-DQB1*03:02	FSFLFTVITFPISIWM	0.18146573	0.003154515
HLA-DQA1*03:01-DQB1*03:02	ASSPTEEEQEQGEIGA	0.32503602	0.012054789
HLA-DQA1*03:01-DQB1*03:02	SGRPGSPKMEGTGKKA	0.0035208992	0.003974439
HLA-DQA1*03:01-DQB1*03:02	MASRGATRPNGPNTGN	0.027607497	0.0028152696
HLA-DQA1*03:01-DQB1*03:02	CSNSAQGSDESLITCK	0.18909864	0.003067135
HLA-DQA1*03:01-DQB1*03:02	EALPGDNVGFNVKNVS	0.17926054	0.10065327
HLA-DQA1*03:01-DQB1*03:02	SSSHANAMALGPLPRE	0.24795537	0.009979546
HLA-DQA1*03:01-DQB1*03:02	MRFVVALVLLNVAAAG	0.08175438	0.004515884
HLA-DQA1*03:01-DQB1*03:02	LKPGKQCSPSQGPCCT	0.023892934	0.001705629
HLA-DQA1*03:01-DQB1*03:02	PTTAASTPDAVDKYLE	0.4587731	0.007032182
HLA-DQA1*03:01-DQB1*03:02	MFPFYSCWRTGLLLLL	0.081092075	0.0007131154
HLA-DQA1*03:01-DQB1*03:02	GRPRCECAPDCSGLPA	0.146935	0.014446458
HLA-DQA1*03:01-DQB1*03:02	RGYDFKADIWSFGITA	0.3128623	0.010180858
HLA-DQA1*03:01-DQB1*03:02	MRFVVALVLLNVAAAG	0.08175438	0.004515884
HLA-DQA1*03:01-DQB1*03:02	RFVVALVLLNVAAAGA	0.13461645	0.0027145161
HLA-DQA1*03:01-DQB1*03:02	MRFVVALVLLNVAAAG	0.08175438	0.004515884
HLA-DQA1*03:01-DQB1*03:02	GVKIAEVDCTAERNIC	0.29011807	0.052685954
HLA-DQA1*03:01-DQB1*03:02	LALHLLVLVPILLSLV	0.12573722	0.0070715016
HLA-DQA1*03:01-DQB1*03:02	KFKQSTHSIYMFFNTS	0.21313722	0.0027674828
HLA-DQA1*03:01-DQB1*03:02	LVGFMLYRMKKKDEGS	0.052995462	0.0038202717
HLA-DQA1*03:01-DQB1*03:02	EYQQCPSEFDYNATDH	0.21539715	0.0035117944
HLA-DQA1*03:01-DQB1*03:02	AAPQLLIVLLGLSALL	0.14211863	0.0027282636
HLA-DQA1*03:01-DQB1*03:02	MAFIFNWLGFCLSFCI	0.13284813	0.0011843492
HLA-DQA1*03:01-DQB1*03:02	ELMFPPNYDQSKFEEH	0.14125104	0.0038981184
HLA-DQA1*03:01-DQB1*03:02	LLKTTQEPLARDPVKL	0.1104448	0.0064528533
HLA-DQA1*03:01-DQB1*03:02	ILVIGVAIISLIIWGL	0.046751678	0.0022274174
HLA-DQA1*03:01-DQB1*03:02	NLAGKPVVCATQMLES	0.25471887	0.0018915075
HLA-DQA1*03:01-DQB1*03:02	GVSSFIYFLAYLCNAQ	0.12319758	0.0013109071
HLA-DQA1*03:01-DQB1*03:02	LTMEDEGNSDMLVVTT	0.34313267	0.003424968
HLA-DQA1*03:01-DQB1*03:02	VALRMYPLKPTWWFCA	0.09598823	0.00066610833
HLA-DQA1*03:01-DQB1*03:02	PISNNSQTFSPWPGCR	0.15375225	0.00085068244
HLA-DQA1*03:01-DQB1*03:02	FFLIGFMIGYLGYCKG	0.08024562	0.005125737
HLA-DQA1*03:01-DQB1*03:02	QLNLTYERKDNTTVTR	0.0560271	0.054294348
HLA-DQA1*03:01-DQB1*03:02	APAEVQVLRESGSEAE	0.54396003	0.19564357
HLA-DQA1*03:01-DQB1*03:02	GTCCQECKVKPAGELC	0.2875285	0.00169634
HLA-DQA1*03:01-DQB1*03:02	ASPPPGGALRPRRGSH	0.054125085	0.018324858
HLA-DQA1*03:01-DQB1*03:02	VVPCIKSFLIEIQCIS	0.2204095	0.0012520818
HLA-DQA1*03:01-DQB1*03:02	SHWKVCPMCSEQFPPD	0.23426212	0.0006232172
HLA-DQA1*03:01-DQB1*03:02	VHYDSQLDTTLFGKKS	0.057904568	0.008217223
HLA-DQA1*03:01-DQB1*03:02	LSLILEYTWLEAVIFL	0.15067765	0.0011624815
HLA-DQA1*03:01-DQB1*03:02	YGVPTPTNVTIESYNM	0.27455243	0.013537416
HLA-DQA1*03:01-DQB1*03:02	HNLNSISESPHERMHP	0.29505447	0.00837128
HLA-DQA1*03:01-DQB1*03:02	SSLPEKQDQCCTTCVV	0.15424225	0.0014065562
HLA-DQA1*03:01-DQB1*03:02	SLSRKPDPEPGRMDHH	0.040378	0.0038117778
HLA-DQA1*03:01-DQB1*03:02	ALRARGPSGAAAMRSM	0.20288387	0.006883827
HLA-DQA1*03:01-DQB1*03:02	ANADARNMGADLCRQD	0.25351724	0.0370056
HLA-DQA1*03:01-DQB1*03:02	PYSVPAWSCQMICGSG	0.2082977	0.0009050616
HLA-DQA1*03:01-DQB1*03:02	LEEEQKKALYGLEAAE	0.45866296	0.0023457059
HLA-DQA1*03:01-DQB1*03:02	KTHMTHHPISDHEATL	0.15960722	0.99647933
HLA-DQA1*03:01-DQB1*03:02	GSCMAALTVTLMVLSS	0.13071735	0.0018080482
HLA-DQA1*03:01-DQB1*03:02	NLTLHQSAQLSVLLTV	0.1840992	0.0016235948
HLA-DQA1*03:01-DQB1*03:02	GGGDTATCCAKWNTED	0.14402793	0.01910371
HLA-DQA1*03:01-DQB1*03:02	KMEESKAKFENLCKLM	0.10578092	0.0012447411
HLA-DQA1*03:01-DQB1*03:02	KEIEQRQKPATETSMN	0.29465055	0.023518255
HLA-DQA1*03:01-DQB1*03:02	ALPGDNVGFNVKNVSV	0.19500309	0.05544878
HLA-DQA1*03:01-DQB1*03:02	EDEKVSDEKDSGKTLD	0.11969373	0.011357266
HLA-DQA1*03:01-DQB1*03:02	VLAGACFFLVLKYRGL	0.09619348	0.0032786825
HLA-DQA1*03:01-DQB1*03:02	KTHMTHHPISDHEATL	0.15960722	0.99647933
HLA-DQA1*03:01-DQB1*03:02	RWSASFTVTKGKSSTQ	0.13601513	0.028732765
HLA-DQA1*03:01-DQB1*03:02	ESELSSWIQMSFKHYA	0.19177659	0.0015138208
HLA-DQA1*03:01-DQB1*03:02	WSFQMGSAYQFHSWRV	0.287239	0.0022181724
HLA-DQA1*03:01-DQB1*03:02	QIIIPQNQVNRKSDIY	0.025005331	0.0069205044
HLA-DQA1*03:01-DQB1*03:02	AASTPDAVDKYLETPG	0.33583692	0.0069288537
HLA-DQA1*03:01-DQB1*03:02	YMGSQSVSMGYQPYNM	0.28527477	0.023080792
HLA-DQA1*03:01-DQB1*03:02	FPNGTEVPNTRSRGHH	0.053019952	0.014755303
HLA-DQA1*03:01-DQB1*03:02	CIDNEALYDICFRTLK	0.24549673	0.0013617107
HLA-DQA1*03:01-DQB1*03:02	CPDYDLCSVCEGKGLH	0.14631894	0.010694035
HLA-DQA1*03:01-DQB1*03:02	YLFKYIIIGDTGVGKS	0.100220546	0.023339503
HLA-DQA1*03:01-DQB1*03:02	IRFFNSFNEATMVLVS	0.42492232	0.0030584985
HLA-DQA1*03:01-DQB1*03:02	CSEKSTNLHDYGMLLP	0.20752916	0.0010775009
HLA-DQA1*03:01-DQB1*03:02	ITEYACHRDYLESKTC	0.075363405	0.0028722272
