# Supplementary material for: MHCII-peptide presentation: an assessment of the state-of-the-art prediction methods
Source: Front Immunol. 2024 Mar 12;15:1293706. doi: 10.3389/fimmu.2024.1293706 (PMC11027168; doi:10.3389/fimmu.2024.1293706)
Supplement: Supplementary file 2 [file DataSheet_2.zip › output/BERT/neg/17_HLA-DPA1_01_03_DPB1_02_01.csv]

allele	peptide	affinity_pred	mass_pred
HLA-DPA1*01:03-DPB1*02:01	ESYRAQEDEVKRLKSIM	0.10936241	0.000848001
HLA-DPA1*01:03-DPB1*02:01	RVKQELLEEVKKELQKV	0.3222418	0.0058823326
HLA-DPA1*01:03-DPB1*02:01	HERKRSTGGRRKKVSFE	0.124592274	0.0008214739
HLA-DPA1*01:03-DPB1*02:01	PMMDGAMGYVQPPPPPY	0.16154908	0.00433575
HLA-DPA1*01:03-DPB1*02:01	WSINRDDYELQEVIGSG	0.26298058	0.0015231494
HLA-DPA1*01:03-DPB1*02:01	GDHCEDINECLEDKSVC	0.13871643	0.0015222217
HLA-DPA1*01:03-DPB1*02:01	MPPKDDKKKKDAGKSAK	0.050309137	0.0021535426
HLA-DPA1*01:03-DPB1*02:01	TVLLLGHVAQVLMLDNG	0.46617857	0.006367105
HLA-DPA1*01:03-DPB1*02:01	LEKNSKYYNYTLSINGK	0.3901206	0.20337036
HLA-DPA1*01:03-DPB1*02:01	LLPALFLVLLVLGFEVQ	0.42812106	0.0039096684
HLA-DPA1*01:03-DPB1*02:01	QEAVRQVQGPVLVEDTC	0.27158815	0.0014552623
HLA-DPA1*01:03-DPB1*02:01	MENPGLWILGCHNSDFR	0.23190583	0.00068850734
HLA-DPA1*01:03-DPB1*02:01	FDQIDENLKQALQKDLN	0.108716734	0.0062117926
HLA-DPA1*01:03-DPB1*02:01	STQVSPDSLDNASAFNT	0.092067674	0.0019363385
HLA-DPA1*01:03-DPB1*02:01	ERTITVKGAIENCCRAE	0.1122177	0.0052205427
HLA-DPA1*01:03-DPB1*02:01	QEMKIKENKPLPPVPIP	0.18754418	0.08945435
HLA-DPA1*01:03-DPB1*02:01	SEVDKTKEELTEHIKNL	0.07698604	0.038792137
HLA-DPA1*01:03-DPB1*02:01	LKGILEESPSEAEDFIS	0.28311643	0.002268444
HLA-DPA1*01:03-DPB1*02:01	IILTTCIPSSGHSRHRY	0.26133412	0.000785364
HLA-DPA1*01:03-DPB1*02:01	HVSLRSPSIRNVQELKE	0.26216877	0.015194898
HLA-DPA1*01:03-DPB1*02:01	ILEESNLPWWRARDKNG	0.1820941	0.0016613677
HLA-DPA1*01:03-DPB1*02:01	EALLQAGANPNMQDSKG	0.10639424	0.00923839
HLA-DPA1*01:03-DPB1*02:01	WCVFPNGTEVPNTRSRG	0.099802166	0.00030981196
HLA-DPA1*01:03-DPB1*02:01	GLPFSLTSSLKNYFTLK	0.4415751	0.015838297
HLA-DPA1*01:03-DPB1*02:01	DVSTTKARVAPEKKQDV	0.02914102	0.028765282
HLA-DPA1*01:03-DPB1*02:01	AEQKANPDGKKKGDGGG	0.0148737375	0.0028261628
HLA-DPA1*01:03-DPB1*02:01	AISGVPVLGFFIIAVLM	0.47738376	0.001853218
HLA-DPA1*01:03-DPB1*02:01	GQIFDSQRGCDLSISVN	0.32046697	0.001158687
HLA-DPA1*01:03-DPB1*02:01	RYVRELMRHIPVDSYGK	0.3077306	0.0021111264
HLA-DPA1*01:03-DPB1*02:01	LWVLGLCCVLLTFGSVR	0.43454984	0.00083606894
HLA-DPA1*01:03-DPB1*02:01	WVKDKAIKDKIEKAMVS	0.105166875	0.0024410288
HLA-DPA1*01:03-DPB1*02:01	MPPKDDKKKKDAGKSAK	0.050309137	0.0021535426
HLA-DPA1*01:03-DPB1*02:01	KRKVYLLSLLLIGFWDC	0.54318565	0.0011029321
HLA-DPA1*01:03-DPB1*02:01	AFNYHYHEVMEEIADTM	0.43431312	0.029214779
HLA-DPA1*01:03-DPB1*02:01	FREDPDPRKVNLGVGAY	0.056258623	0.00791577
HLA-DPA1*01:03-DPB1*02:01	RQRLTARARHRCQTPHL	0.10808918	0.0021225275
HLA-DPA1*01:03-DPB1*02:01	QNPRLCKSYGTCVNTLG	0.28138483	0.0014784179
HLA-DPA1*01:03-DPB1*02:01	RIQAGEVSQPSKEQLEK	0.07838838	0.014808884
HLA-DPA1*01:03-DPB1*02:01	NLWGGQGLLGVSIRFCS	0.36332443	0.0003692158
HLA-DPA1*01:03-DPB1*02:01	ECQLKTIACRQGLQISI	0.21744767	0.00090961496
HLA-DPA1*01:03-DPB1*02:01	CEQLQEVLEGFNMAKVL	0.44979617	0.0003144057
HLA-DPA1*01:03-DPB1*02:01	AYRTDLEELNLGPRDAN	0.12820311	0.0021426273
HLA-DPA1*01:03-DPB1*02:01	SNQQHGDKMMSFDTRAP	0.12872206	0.003399082
HLA-DPA1*01:03-DPB1*02:01	HVMNGAVMYQIDSVVRA	0.41542903	0.00307797
HLA-DPA1*01:03-DPB1*02:01	VLWLIPVPWLQWLFGAL	0.61036944	0.001630442
HLA-DPA1*01:03-DPB1*02:01	TYVCEASLPTVPVLSRT	0.31601268	0.0005636263
HLA-DPA1*01:03-DPB1*02:01	RKVCFKVKTTAPRRYCV	0.21268266	0.0011225586
HLA-DPA1*01:03-DPB1*02:01	SEKKAEIPPKTYSLQIA	0.2313002	0.011736382
HLA-DPA1*01:03-DPB1*02:01	PVLGFFIIAVLMSAQES	0.42962787	0.0009962085
HLA-DPA1*01:03-DPB1*02:01	QEAPRNMVHPNVICDGC	0.06316125	0.00074527704
HLA-DPA1*01:03-DPB1*02:01	FMIGYLGYCKGVEPKTE	0.28042635	0.0034653235
HLA-DPA1*01:03-DPB1*02:01	GRPQPGRENFQNWLKDG	0.27824458	0.031175504
HLA-DPA1*01:03-DPB1*02:01	HVEPLERLEKLLTKEQL	0.21490552	0.021273557
HLA-DPA1*01:03-DPB1*02:01	QAQGPPYPTYPGYPGYC	0.07028414	0.0017177189
HLA-DPA1*01:03-DPB1*02:01	AAFCLGIASAVPKFDQN	0.33563223	0.0007837292
HLA-DPA1*01:03-DPB1*02:01	SCKYNPKYSVANDTGFV	0.160317	0.009557957
HLA-DPA1*01:03-DPB1*02:01	LVNFTGKAEMGGPFSYV	0.3075591	0.0019138508
HLA-DPA1*01:03-DPB1*02:01	TRDSEAQRLPDSFKDSP	0.0767621	0.0012894229
HLA-DPA1*01:03-DPB1*02:01	NRQVPICGDQPEAKRAV	0.032040913	0.0004205281
HLA-DPA1*01:03-DPB1*02:01	GLIACPVLWVIFAFSAL	0.5118697	0.0015876839
HLA-DPA1*01:03-DPB1*02:01	MLELLNQLDGFDSRGDV	0.28016362	0.000554667
HLA-DPA1*01:03-DPB1*02:01	YLPRWFSSVLASCPKKP	0.5153543	0.22708416
HLA-DPA1*01:03-DPB1*02:01	PENETELIKEHDLFFKA	0.378189	0.003516486
HLA-DPA1*01:03-DPB1*02:01	YVINHHTSCNGTWSEDV	0.0850421	0.0004353194
HLA-DPA1*01:03-DPB1*02:01	MAATGTAAAAATGRLLL	0.08503534	0.0018763473
HLA-DPA1*01:03-DPB1*02:01	DRIEVVNMLAPYAVFDI	0.53258455	0.0018036049
HLA-DPA1*01:03-DPB1*02:01	VVQVAKNQHFDGFVVEV	0.39619562	0.0017300745
HLA-DPA1*01:03-DPB1*02:01	GMGIGGGKILAAALTEC	0.22403978	0.0008785521
HLA-DPA1*01:03-DPB1*02:01	TNLKKKFSCCVLVFLLF	0.43598887	0.001208671
HLA-DPA1*01:03-DPB1*02:01	KTHMTHHPISDHEATLR	0.06197973	0.94544065
HLA-DPA1*01:03-DPB1*02:01	SMGMLEARIRILTNNSQ	0.17800188	0.0033864893
HLA-DPA1*01:03-DPB1*02:01	ESCLDEEVEGQGFCSGP	0.22880149	0.000324993
HLA-DPA1*01:03-DPB1*02:01	TTGRFGDFYRLLVPGTY	0.4689023	0.0047792634
HLA-DPA1*01:03-DPB1*02:01	LLLLPEPAALTRALSRA	0.32581118	0.0021809428
HLA-DPA1*01:03-DPB1*02:01	ILLFYLVFYGFLAALFS	0.43252647	0.0008118432
HLA-DPA1*01:03-DPB1*02:01	ISTTTIATTPSKPTCDE	0.06661906	0.006442018
HLA-DPA1*01:03-DPB1*02:01	FDVHKKCPLCELMFPPN	0.2356543	0.0007528345
HLA-DPA1*01:03-DPB1*02:01	LAAFTTQGQSELTLLLK	0.37062165	0.008622485
HLA-DPA1*01:03-DPB1*02:01	VAVAQSGFPLRVESINT	0.35730332	0.063327104
HLA-DPA1*01:03-DPB1*02:01	RSQRDILDKTGDKLKFC	0.13671884	0.00041610497
HLA-DPA1*01:03-DPB1*02:01	MFKQYDAGRDGFIDLME	0.26371655	0.020031074
HLA-DPA1*01:03-DPB1*02:01	LTEEEDGGIIRRIQTRG	0.048042916	0.004272821
HLA-DPA1*01:03-DPB1*02:01	RPYSIPPCEHHVNGSRP	0.072444655	0.001497507
HLA-DPA1*01:03-DPB1*02:01	PNPGCGNQNFAWRTECN	0.10983947	0.00033322367
HLA-DPA1*01:03-DPB1*02:01	RREKEAGLQMFGQLARF	0.39307442	0.27218392
HLA-DPA1*01:03-DPB1*02:01	LAQSLGNMNQICVCIRV	0.22511572	0.0005541473
HLA-DPA1*01:03-DPB1*02:01	LKLTLDTIFVPNTGKKS	0.47600263	0.09122643
HLA-DPA1*01:03-DPB1*02:01	GSGSRLSKELLAEYQDL	0.39586958	0.22211985
HLA-DPA1*01:03-DPB1*02:01	FISWAPGKPRPVGKDKK	0.17448129	0.0040104496
HLA-DPA1*01:03-DPB1*02:01	GDFVNGDGTGVASIYRG	0.16418739	0.0021092915
HLA-DPA1*01:03-DPB1*02:01	CNPDGAELCSPCGGGAV	0.05868881	0.00037706766
HLA-DPA1*01:03-DPB1*02:01	SSSVLPSGDLMCDCPQG	0.1470003	0.0005000619
HLA-DPA1*01:03-DPB1*02:01	YAAIEPDGNGLMIVSYK	0.2463458	0.009337798
HLA-DPA1*01:03-DPB1*02:01	SNEPSTETNKTQEQSDV	0.016663143	0.0022554628
HLA-DPA1*01:03-DPB1*02:01	VEPKTECERLAGTESPV	0.067798354	0.002433873
HLA-DPA1*01:03-DPB1*02:01	QRSAPSQASSFTPPASG	0.13780901	0.0037107356
HLA-DPA1*01:03-DPB1*02:01	ANNNDSGEYTCQTGQTS	0.05124335	0.0011248526
HLA-DPA1*01:03-DPB1*02:01	SCKDHFARKQTQRAQSE	0.054353047	0.007554055
HLA-DPA1*01:03-DPB1*02:01	NGVLEGIRICRQGFPNR	0.24260582	0.0064983657
HLA-DPA1*01:03-DPB1*02:01	PSGFSVTAPEKRGWVIN	0.14574936	0.0008680648
HLA-DPA1*01:03-DPB1*02:01	AASAVSGIIADLDTTIM	0.1718092	0.0028488724
HLA-DPA1*01:03-DPB1*02:01	GKTIVYLDGSSQSCRFR	0.31106007	0.09521101
HLA-DPA1*01:03-DPB1*02:01	NKYRFEIMGEEEIAFKM	0.5140118	0.0039626583
HLA-DPA1*01:03-DPB1*02:01	EMETYLKKIPGFCEGGF	0.31589273	0.0010131019
HLA-DPA1*01:03-DPB1*02:01	LLQDLTNNITLEDLEQL	0.33758783	0.0012516535
HLA-DPA1*01:03-DPB1*02:01	DKFGEALQGNLVIGMLA	0.488422	0.0036915287
HLA-DPA1*01:03-DPB1*02:01	LGPDYTAIAIIVATLSI	0.34973133	0.0009138294
HLA-DPA1*01:03-DPB1*02:01	VGVDGPNVSFQNGGDTV	0.08151445	0.0010666883
HLA-DPA1*01:03-DPB1*02:01	RWGVADKTFRPPYYHRN	0.24100496	0.011812823
HLA-DPA1*01:03-DPB1*02:01	MAACGRVRRMFRLSAAL	0.3222409	0.00065270823
HLA-DPA1*01:03-DPB1*02:01	FAGVVLYLKFRLPEISR	0.53274345	0.036649786
HLA-DPA1*01:03-DPB1*02:01	HDTETKMEEFKDQLPAD	0.28917795	0.011331312
HLA-DPA1*01:03-DPB1*02:01	AFECMYTLLDSCLDRLD	0.41228124	0.00041017038
HLA-DPA1*01:03-DPB1*02:01	CHVTDHVHAGMETLFTV	0.2462044	0.00056700286
HLA-DPA1*01:03-DPB1*02:01	TLCVPKGGPPRVAPNPT	0.060192537	0.010914944
HLA-DPA1*01:03-DPB1*02:01	QEGSRHTSKLSRHGSGA	0.06160254	0.0013779281
HLA-DPA1*01:03-DPB1*02:01	ILLQYCFLLITCLLTAL	0.37584627	0.0005323668
HLA-DPA1*01:03-DPB1*02:01	LLLLLRAVLAVPLERGA	0.44652298	0.0019028675
HLA-DPA1*01:03-DPB1*02:01	RSTLASFACRVATTLPV	0.46997026	0.002085975
HLA-DPA1*01:03-DPB1*02:01	IVSGADDRQVKIWRMNE	0.082004555	0.0042839474
HLA-DPA1*01:03-DPB1*02:01	RWRRRSHQEPQRADSPL	0.045757882	0.006612879
HLA-DPA1*01:03-DPB1*02:01	SQAACSNSAQGSDESLI	0.034743093	0.00047116206
HLA-DPA1*01:03-DPB1*02:01	CVHNYQPCVQRAEGYFR	0.18094413	0.0009230472
HLA-DPA1*01:03-DPB1*02:01	RPGEKYPLVVFSHGLGA	0.34341744	0.171814
HLA-DPA1*01:03-DPB1*02:01	TVCATHLCSECSQVTHS	0.1615817	0.0007250683
HLA-DPA1*01:03-DPB1*02:01	RSRSRSRRSYRSSRSPR	0.17947857	0.053411037
HLA-DPA1*01:03-DPB1*02:01	DSFKDSPSKGLGPCGWI	0.14612815	0.0011975344
HLA-DPA1*01:03-DPB1*02:01	GELQRDPWPVTQGKRPL	0.28875965	0.011591327
HLA-DPA1*01:03-DPB1*02:01	ALKMILTCAGVFLICFA	0.47508678	0.001466654
HLA-DPA1*01:03-DPB1*02:01	YGDLILQMLSESVLPEW	0.49878153	0.0013971447
HLA-DPA1*01:03-DPB1*02:01	LVEESQTKLKEVFPTAA	0.26054618	0.0071475627
HLA-DPA1*01:03-DPB1*02:01	LFSFFIKTPQQGAQTSL	0.30879545	0.0031044488
HLA-DPA1*01:03-DPB1*02:01	RWMPPESIMYRKFTTES	0.3613721	0.0046896217
HLA-DPA1*01:03-DPB1*02:01	LLPLVLCVGLGALVFSS	0.5096181	0.001009532
HLA-DPA1*01:03-DPB1*02:01	AIEIMKLKHILILQNKI	0.48090774	0.019063659
HLA-DPA1*01:03-DPB1*02:01	CILKRKAQQGVRIFIML	0.41268244	0.0005597792
HLA-DPA1*01:03-DPB1*02:01	MEVVLHEDKKYYPTAEE	0.17199096	0.048135303
HLA-DPA1*01:03-DPB1*02:01	KSCVAVTSAQPQNMSRR	0.15732078	0.001406678
HLA-DPA1*01:03-DPB1*02:01	FIILTVGHYAVVWSIYL	0.6169177	0.001087651
HLA-DPA1*01:03-DPB1*02:01	GQVVLRDHFLEKFGPLK	0.7258928	0.7257474
HLA-DPA1*01:03-DPB1*02:01	CLNESDEHGFDNCLRKD	0.120414756	0.00079122075
HLA-DPA1*01:03-DPB1*02:01	QAPPLSQAQGHPGIQTP	0.08213866	0.0033925443
HLA-DPA1*01:03-DPB1*02:01	QSEAGSHTLQRMYGCDL	0.19160458	0.0036838488
HLA-DPA1*01:03-DPB1*02:01	PRTLLLLLSGALALTQT	0.5009963	0.006155857
HLA-DPA1*01:03-DPB1*02:01	WLRRYLENGKETLQRTD	0.117259145	0.069445305
HLA-DPA1*01:03-DPB1*02:01	TCHVQHEGLPQPLILRW	0.19672935	0.0017130194
HLA-DPA1*01:03-DPB1*02:01	VAGLAVLAVVVIGAVVA	0.24656686	0.0024156012
HLA-DPA1*01:03-DPB1*02:01	YHLRISAEVEVVEMVEN	0.31213194	0.0012098232
HLA-DPA1*01:03-DPB1*02:01	WPTVLQTGTRGFHFTVD	0.24637501	0.022227246
HLA-DPA1*01:03-DPB1*02:01	PSSVSWGILLLAGLCCL	0.4248902	0.001120871
HLA-DPA1*01:03-DPB1*02:01	QNVTQVAHSPQGYNTAR	0.045897838	0.0028102351
HLA-DPA1*01:03-DPB1*02:01	KTTFDEAMADLHTLSED	0.16762184	0.0068879067
HLA-DPA1*01:03-DPB1*02:01	TSDSAGEECDAAEGAEN	0.023417853	0.0009766717
HLA-DPA1*01:03-DPB1*02:01	IQKLEESRSKLERAIAR	0.16181704	0.01758951
HLA-DPA1*01:03-DPB1*02:01	LLTVSTPSWCQSTEASP	0.18568118	0.004727968
HLA-DPA1*01:03-DPB1*02:01	SSATAGPETLCGAELVD	0.13948147	0.0016285849
HLA-DPA1*01:03-DPB1*02:01	NYQPCVQRAEGYFRKWK	0.2931936	0.0004366117
HLA-DPA1*01:03-DPB1*02:01	LKCILKHWNSFDTQTLK	0.4140008	0.0008360253
HLA-DPA1*01:03-DPB1*02:01	VDEEDPNFKKIDPKILA	0.1684294	0.07913034
HLA-DPA1*01:03-DPB1*02:01	FTFETQEGKQEMFHATV	0.26262438	0.0013597579
HLA-DPA1*01:03-DPB1*02:01	MVELMFPLLLLLLPFLL	0.5810665	0.002231005
HLA-DPA1*01:03-DPB1*02:01	ISVQALQVTWNIILHST	0.58530146	0.0036006975
HLA-DPA1*01:03-DPB1*02:01	TEHAYRPGRRVCAVRAH	0.08338785	0.02086545
HLA-DPA1*01:03-DPB1*02:01	AQADPPPPPTALGFGPG	0.052258346	0.007403267
HLA-DPA1*01:03-DPB1*02:01	LLKSPENSLLQFQFKYG	0.38155073	0.0024646986
HLA-DPA1*01:03-DPB1*02:01	GIPPSGPAGELKFEPHI	0.21139796	0.09862729
HLA-DPA1*01:03-DPB1*02:01	VPLERGAPNKEETPATE	0.022386398	0.002729139
HLA-DPA1*01:03-DPB1*02:01	GSRGHQHQFQTGIVSDH	0.19563691	0.03343483
HLA-DPA1*01:03-DPB1*02:01	PLPAKRHLAELSVPPVP	0.14825669	0.002350141
HLA-DPA1*01:03-DPB1*02:01	DDEMETDKQEKKEVHKC	0.03451072	0.0023052911
HLA-DPA1*01:03-DPB1*02:01	YWSISSRHVLLQEEVAE	0.42018878	0.041193202
HLA-DPA1*01:03-DPB1*02:01	CKLCPANSYSNKGETSC	0.08808496	0.00038181542
HLA-DPA1*01:03-DPB1*02:01	VFGNLPELNMCAQKRVA	0.24512747	0.0013877938
HLA-DPA1*01:03-DPB1*02:01	MRWRTILLQYCFLLITC	0.421438	0.00047845338
HLA-DPA1*01:03-DPB1*02:01	LCLCAVLCCFLVAVACF	0.32285547	0.0012109395
HLA-DPA1*01:03-DPB1*02:01	RGQVKKGSVSHDTVQPR	0.087500095	0.22702913
HLA-DPA1*01:03-DPB1*02:01	LTDPALNDLYVISTFKL	0.59440833	0.02024175
HLA-DPA1*01:03-DPB1*02:01	LGKKKPCITYGLRGICY	0.29974955	0.0008451856
HLA-DPA1*01:03-DPB1*02:01	QNDRFDQFWAINRKLME	0.46706676	0.035813093
HLA-DPA1*01:03-DPB1*02:01	SRLRGEAGSDVSLVDLG	0.20869297	0.0020035475
HLA-DPA1*01:03-DPB1*02:01	KHVDFYAFSYYYDLAAG	0.78902817	0.6850718
HLA-DPA1*01:03-DPB1*02:01	ITNLTNLGQSTEYRHIW	0.2607166	0.0016980225
HLA-DPA1*01:03-DPB1*02:01	ISSLQDLTLYNPERTIT	0.27460593	0.0013263779
HLA-DPA1*01:03-DPB1*02:01	QHLFEIAGFLGILWCLS	0.46090636	0.0011328611
HLA-DPA1*01:03-DPB1*02:01	FNPYTEFKEFSRKQIKD	0.36011377	0.15371144
HLA-DPA1*01:03-DPB1*02:01	DAFGEDSSSAMGVENRA	0.09954686	0.0015821166
HLA-DPA1*01:03-DPB1*02:01	THTWRSQNDTVTPDVWY	0.06796684	0.003174503
HLA-DPA1*01:03-DPB1*02:01	FTFLYWHLEDLNGTTTL	0.4518364	0.018937048
HLA-DPA1*01:03-DPB1*02:01	CETKKEAQELSQNSAIK	0.06621335	0.0010172336
HLA-DPA1*01:03-DPB1*02:01	KRIKKGWEKSQFLEEGM	0.61265624	0.008215517
HLA-DPA1*01:03-DPB1*02:01	WKTIHLIMHSGMNATTI	0.31512806	0.00089439296
HLA-DPA1*01:03-DPB1*02:01	HGNLYDLKPLGLNDTIV	0.27335575	0.1198411
HLA-DPA1*01:03-DPB1*02:01	GPTPTLGPVTPEICKQD	0.088188805	0.36989772
HLA-DPA1*01:03-DPB1*02:01	RRFVKWMIKNKGLVAIP	0.44404587	0.0045950282
HLA-DPA1*01:03-DPB1*02:01	PTLIGLLIIFQFIFSPY	0.4788596	0.0016279949
HLA-DPA1*01:03-DPB1*02:01	RLSHISTAGTLAQPFAA	0.32327777	0.008570658
HLA-DPA1*01:03-DPB1*02:01	HLSDTLWLIPITFLTIG	0.7625906	0.0015476244
HLA-DPA1*01:03-DPB1*02:01	ANVTSENNMPRTNKTEF	0.0488187	0.0014508025
HLA-DPA1*01:03-DPB1*02:01	MAISGVPVLGFFIIAVL	0.49538672	0.004133299
HLA-DPA1*01:03-DPB1*02:01	LLEYVNGSACTTSDGRQ	0.12282012	0.0019114505
HLA-DPA1*01:03-DPB1*02:01	SQQAEREYEKIKSQLEG	0.16253203	0.098366775
HLA-DPA1*01:03-DPB1*02:01	NLTSSDEDEYEMESPNI	0.14048986	0.0009897655
HLA-DPA1*01:03-DPB1*02:01	LGLRFLEDTFGNDGRPR	0.3959485	0.5372868
HLA-DPA1*01:03-DPB1*02:01	EALPGDNVGFNVKNVSV	0.17153446	0.0076422803
HLA-DPA1*01:03-DPB1*02:01	LIGALLVCREGSLAKEK	0.26013663	0.001673867
HLA-DPA1*01:03-DPB1*02:01	TELYRTGKKSHLRKTTE	0.15543626	0.006654647
HLA-DPA1*01:03-DPB1*02:01	CPLGREGTFCQTASGQD	0.19826704	0.0010082105
HLA-DPA1*01:03-DPB1*02:01	ADFVVLDDSLHVQATYI	0.41267502	0.00079903414
HLA-DPA1*01:03-DPB1*02:01	WRRREASVGARGVLALA	0.17483371	0.003508004
HLA-DPA1*01:03-DPB1*02:01	ESCLDEEVEGQGFCSGP	0.22880149	0.000324993
HLA-DPA1*01:03-DPB1*02:01	EASNFQCRNGHCIPQRW	0.1546177	0.0052853418
HLA-DPA1*01:03-DPB1*02:01	RRKAEEILKSQTPKGGD	0.04867918	0.0012791747
HLA-DPA1*01:03-DPB1*02:01	LECMPGYPLDKPDADGS	0.10858992	0.0005420482
HLA-DPA1*01:03-DPB1*02:01	VFRPPQYPMILSSLLGS	0.47837594	0.00567629
HLA-DPA1*01:03-DPB1*02:01	FEVVNQHNAPIPQGGRG	0.0867605	0.010689372
HLA-DPA1*01:03-DPB1*02:01	KTECERLAGTESPVREE	0.062260434	0.0006842602
HLA-DPA1*01:03-DPB1*02:01	ILGKSHYVLYGLVAAMQ	0.41819128	0.0055222325
HLA-DPA1*01:03-DPB1*02:01	GTVDDVPKLQPHPGLEK	0.07020602	0.0028581049
HLA-DPA1*01:03-DPB1*02:01	MRALWVLGLCCVLLTFG	0.34864092	0.0007908383
HLA-DPA1*01:03-DPB1*02:01	DSYQCTAEISLADLATI	0.33133963	0.0003208483
HLA-DPA1*01:03-DPB1*02:01	NSQDRPVDDVKIIKAYP	0.097056165	0.029181996
HLA-DPA1*01:03-DPB1*02:01	QKDLLTPCYSRQNKLDS	0.21191756	0.0018941717
HLA-DPA1*01:03-DPB1*02:01	AGTESPVREEPGEDFPA	0.09730352	0.0022886726
HLA-DPA1*01:03-DPB1*02:01	KYRPENSVANDTGFTVV	0.15996498	0.0014249154
HLA-DPA1*01:03-DPB1*02:01	GLMFGYATDETEECMPL	0.21644765	0.0005711857
HLA-DPA1*01:03-DPB1*02:01	QRQCLSPEEMDVDECQD	0.07279248	0.002162686
HLA-DPA1*01:03-DPB1*02:01	HVFDDLRGSVSLSWVGD	0.38461038	0.0030483997
HLA-DPA1*01:03-DPB1*02:01	AKECVAQGCCVDLFLFP	0.48560113	0.0005904803
HLA-DPA1*01:03-DPB1*02:01	EKPSFIDLETFNAGSDV	0.5222356	0.74098974
HLA-DPA1*01:03-DPB1*02:01	TQATPNNSHTAPPVTEV	0.028429383	0.0013232703
HLA-DPA1*01:03-DPB1*02:01	STVPFSQPVCFPPRPRG	0.28537363	0.0020231889
HLA-DPA1*01:03-DPB1*02:01	MNIELTQLKLSRTILQA	0.39505515	0.007851948
HLA-DPA1*01:03-DPB1*02:01	ETTRISYFTFIGTPVQA	0.7023846	0.36789647
HLA-DPA1*01:03-DPB1*02:01	HHVEPLERLEKLLTKEQ	0.18987478	0.007856947
HLA-DPA1*01:03-DPB1*02:01	FLNLTKLKVLSLKDNNV	0.479418	0.018063638
HLA-DPA1*01:03-DPB1*02:01	VVALLVIFQVCLCQDEV	0.33393848	0.0007288327
HLA-DPA1*01:03-DPB1*02:01	CGAKSCIMNSGASGSRN	0.10430834	0.0015829693
HLA-DPA1*01:03-DPB1*02:01	KVNELTKHRQTALHLAA	0.20371398	0.018475244
HLA-DPA1*01:03-DPB1*02:01	KDHWQKYGRNFFTRYDY	0.43772385	0.07681691
HLA-DPA1*01:03-DPB1*02:01	FRNRGMTALLKVSSCDK	0.22060853	0.0017801061
HLA-DPA1*01:03-DPB1*02:01	AISLCEVTNYTVRVANP	0.3246323	0.00097642204
HLA-DPA1*01:03-DPB1*02:01	LTHNAEVPRRRAQEAEE	0.03756813	0.0013918114
HLA-DPA1*01:03-DPB1*02:01	IFIHWGVFSVPSFGSEW	0.5732855	0.00376506
HLA-DPA1*01:03-DPB1*02:01	KIQGQNKEMLAAACQMF	0.314202	0.0016449917
HLA-DPA1*01:03-DPB1*02:01	RLVAGLLHYCFLAAFCW	0.5879308	0.0006248032
HLA-DPA1*01:03-DPB1*02:01	IIGGGDTATCCAKWNTE	0.08166189	0.0007174735
HLA-DPA1*01:03-DPB1*02:01	EGLSASRHSLRTGLSAS	0.093148686	0.0023668432
HLA-DPA1*01:03-DPB1*02:01	RVTLELGGKSPSIVLAD	0.19842409	0.0028394242
HLA-DPA1*01:03-DPB1*02:01	NGTEVPNTRSRGHHNCS	0.049201384	0.00066277955
HLA-DPA1*01:03-DPB1*02:01	LEEGCQTSPLMCCVCKE	0.20577411	0.0012302775
HLA-DPA1*01:03-DPB1*02:01	PLKPKLNPKKARAYGRG	0.12880884	0.016730752
HLA-DPA1*01:03-DPB1*02:01	WTSLLESEYAADPWVQD	0.4723625	0.0007860173
HLA-DPA1*01:03-DPB1*02:01	CVEQPELKGHDLEFCLY	0.46791998	0.004228732
HLA-DPA1*01:03-DPB1*02:01	FTLSSERDFALLSLQVP	0.46089265	0.0016873106
HLA-DPA1*01:03-DPB1*02:01	PPSAENANSSTLYRNTD	0.04882513	0.001535252
HLA-DPA1*01:03-DPB1*02:01	VCQRIQCDIPFFGIQEE	0.40300816	0.00071827276
HLA-DPA1*01:03-DPB1*02:01	GDGCGHLVTYQDSGTMT	0.13827951	0.00050105207
HLA-DPA1*01:03-DPB1*02:01	AKITAEATGKDTSSITS	0.04891245	0.0016909195
HLA-DPA1*01:03-DPB1*02:01	NKFADKETLIQFLRCFL	0.4585117	0.0007489602
HLA-DPA1*01:03-DPB1*02:01	LACCASNVTFLPFLSHL	0.6460802	0.0016371498
HLA-DPA1*01:03-DPB1*02:01	CSTITLQNITRGSIVVE	0.2983257	0.00042377049
HLA-DPA1*01:03-DPB1*02:01	NEYRQKHGVPPLKLCKN	0.17995042	0.0011245378
HLA-DPA1*01:03-DPB1*02:01	DTRLSASEMKQLIDNIL	0.29224414	0.4864255
HLA-DPA1*01:03-DPB1*02:01	QKKEGPIPPDAQNPDMS	0.016828366	0.0074667707
HLA-DPA1*01:03-DPB1*02:01	NLKHSRVTVAIPLKYEV	0.4447855	0.005214366
HLA-DPA1*01:03-DPB1*02:01	GDLHLFGPNQRPAPCYD	0.11322798	0.0022624885
HLA-DPA1*01:03-DPB1*02:01	ELPLSCQEVLWPLPAYL	0.52099735	0.00048250705
HLA-DPA1*01:03-DPB1*02:01	ILMEKIEPEPFENCLLR	0.5548864	0.18287411
HLA-DPA1*01:03-DPB1*02:01	MLDTVTLCGNSDDFLSQ	0.32535464	0.00029763966
HLA-DPA1*01:03-DPB1*02:01	PNNAYDEEDCVEMVASG	0.14099322	0.00047776964
HLA-DPA1*01:03-DPB1*02:01	PLEKELPPHLGELTVAE	0.17265804	0.0049430365
HLA-DPA1*01:03-DPB1*02:01	IIQNLQPQYQFRDYFIA	0.44620782	0.008550642
HLA-DPA1*01:03-DPB1*02:01	HEATLRCWALSFYPAEI	0.64185375	0.07172276
HLA-DPA1*01:03-DPB1*02:01	TGTWSGPAPRCELSTSA	0.09356823	0.00085716194
HLA-DPA1*01:03-DPB1*02:01	TSVVQQHQEALVPAQPQ	0.17447892	0.03132296
HLA-DPA1*01:03-DPB1*02:01	WGPLIGLAPCCLWLLGA	0.3497863	0.0005994931
HLA-DPA1*01:03-DPB1*02:01	QCLQPPEATLRAGELSF	0.22643785	0.0005398859
HLA-DPA1*01:03-DPB1*02:01	LSKGAFGYLLPIVSFVL	0.6375419	0.0071254177
HLA-DPA1*01:03-DPB1*02:01	YEKDSEGSLYPDGSSGP	0.062555365	0.0012816286
HLA-DPA1*01:03-DPB1*02:01	RAYLEGTCVEWLRRYLE	0.48169243	0.0013088037
HLA-DPA1*01:03-DPB1*02:01	PVAAILPKEGKFDEVYE	0.282247	0.033050947
HLA-DPA1*01:03-DPB1*02:01	SRFCGSPVLRNFTFAVS	0.653354	0.0035638898
HLA-DPA1*01:03-DPB1*02:01	IPKAGLSSGFIGCVREL	0.39343917	0.040343575
HLA-DPA1*01:03-DPB1*02:01	ATLRCWALSFYPAEITL	0.65089744	0.0027417843
HLA-DPA1*01:03-DPB1*02:01	ICTISLLLIFYKTKEIA	0.49138457	0.0008457735
HLA-DPA1*01:03-DPB1*02:01	QASSLRLEPGRANDGDW	0.12627855	0.005070442
HLA-DPA1*01:03-DPB1*02:01	PLPPSSLQRFLRARNIS	0.35701233	0.008017456
HLA-DPA1*01:03-DPB1*02:01	WLQKASGSLPYTQTLQD	0.2551629	0.0023814957
HLA-DPA1*01:03-DPB1*02:01	SLERRNNRKGNKGRSKS	0.1204295	0.00071868295
HLA-DPA1*01:03-DPB1*02:01	RQGSRTLLAEHHITNLG	0.246818	0.056497704
HLA-DPA1*01:03-DPB1*02:01	DNLAAGTDNTSSLGPPS	0.042436723	0.004743875
HLA-DPA1*01:03-DPB1*02:01	VFSGSRLKLYLPKETCL	0.40574786	0.0010500614
HLA-DPA1*01:03-DPB1*02:01	SPKEIKKPLVTGSKEPS	0.100170575	0.13194656
HLA-DPA1*01:03-DPB1*02:01	GWTVKYYELEEKIVSLI	0.5515728	0.0015501572
HLA-DPA1*01:03-DPB1*02:01	HRLSAEERDQLLPNLRA	0.1213796	0.014336387
HLA-DPA1*01:03-DPB1*02:01	YCPGMGVALRMYPLKPT	0.32686272	0.0024029962
HLA-DPA1*01:03-DPB1*02:01	KYTSYILAFQLCIVLGS	0.34921795	0.0020884401
HLA-DPA1*01:03-DPB1*02:01	WTQYAIFVKTLVTFSDE	0.57313675	0.005256212
HLA-DPA1*01:03-DPB1*02:01	IYICTVSNPISNNSQTF	0.25380045	0.00087292603
HLA-DPA1*01:03-DPB1*02:01	GLDTSCILVWLKEQGYD	0.37460813	0.0012658983
HLA-DPA1*01:03-DPB1*02:01	PGEDFLCLEGKDFNRRI	0.42853943	0.13045007
HLA-DPA1*01:03-DPB1*02:01	FATKEHIEIIAPSPQRS	0.16274856	0.0031884802
HLA-DPA1*01:03-DPB1*02:01	CNQFSASLAADTPTACC	0.26386097	0.00039863386
HLA-DPA1*01:03-DPB1*02:01	LSVLNIEMNFILSPSLD	0.59623444	0.0010623244
HLA-DPA1*01:03-DPB1*02:01	KLALGQINIAKNLVDNV	0.26167798	0.012132953
HLA-DPA1*01:03-DPB1*02:01	KMRRDQLNDQYLELLEK	0.5515476	0.023319546
HLA-DPA1*01:03-DPB1*02:01	SQEWQNSIQKNAGLAFI	0.3080291	0.00065355824
HLA-DPA1*01:03-DPB1*02:01	DYFRILVQQFEVQLQQY	0.555519	0.016734568
HLA-DPA1*01:03-DPB1*02:01	IIIVCGTLFVFWRELRD	0.48223835	0.0012758763
HLA-DPA1*01:03-DPB1*02:01	RDFLSGIQIEFKQSSHQ	0.41837302	0.021456214
HLA-DPA1*01:03-DPB1*02:01	FLIGFMIGYLGYCKGVE	0.47267306	0.0029940107
HLA-DPA1*01:03-DPB1*02:01	RKVYLLSLLLIGFWDCV	0.5407592	0.00067474216
HLA-DPA1*01:03-DPB1*02:01	YLGYCKGVEPKTECERL	0.11327227	0.001843744
HLA-DPA1*01:03-DPB1*02:01	IATAVAAIVAAVVALIY	0.20435493	0.0020524017
HLA-DPA1*01:03-DPB1*02:01	ASHPPVEGSYAPRRGEF	0.088077396	0.0055354848
HLA-DPA1*01:03-DPB1*02:01	QDLTNNITLEDLEQLKS	0.372611	0.041636307
HLA-DPA1*01:03-DPB1*02:01	KGNRESDGFREEKNYKL	0.19676332	0.005988824
HLA-DPA1*01:03-DPB1*02:01	SLLNKPKSEMTPEELQK	0.095828824	0.010151127
HLA-DPA1*01:03-DPB1*02:01	ITERHKKHYNETSNMSI	0.110272974	0.0012126449
HLA-DPA1*01:03-DPB1*02:01	WSPAWICCWALAGCQAA	0.30391783	0.0002773944
HLA-DPA1*01:03-DPB1*02:01	HTFSPPYGPRSVYIKPC	0.18189709	0.0020836112
HLA-DPA1*01:03-DPB1*02:01	MNPYDRGSAFAIGSDGL	0.36398917	0.0034429715
HLA-DPA1*01:03-DPB1*02:01	KTTSRNLARAMCMKNLK	0.20388117	0.0027226957
HLA-DPA1*01:03-DPB1*02:01	RAGKTKAQLAGGVILGV	0.43319693	0.033239376
HLA-DPA1*01:03-DPB1*02:01	ILILFNIILISKLLGAR	0.47053424	0.0012683684
HLA-DPA1*01:03-DPB1*02:01	LKMDWGLFDKNAGENTF	0.2583318	0.0024511458
HLA-DPA1*01:03-DPB1*02:01	MALFGALFLALLAGAHA	0.49796826	0.013477293
HLA-DPA1*01:03-DPB1*02:01	ILMPHHVEPLERLEKLL	0.33238873	0.004424059
HLA-DPA1*01:03-DPB1*02:01	GPPMMDGAMGYVQPPPP	0.18484451	0.012358623
HLA-DPA1*01:03-DPB1*02:01	SVIMVIYLLPRCTFTKE	0.5025752	0.004786099
HLA-DPA1*01:03-DPB1*02:01	KALTNLPHTDFTLCKCM	0.3111037	0.004344741
HLA-DPA1*01:03-DPB1*02:01	VLVVVLSIVLEGPAPAQ	0.38479403	0.0012222907
HLA-DPA1*01:03-DPB1*02:01	TFFLEDDDKLEQIRKDY	0.35507032	0.0032836862
HLA-DPA1*01:03-DPB1*02:01	LKKKFSCCVLVFLLFAV	0.3856432	0.0008996526
HLA-DPA1*01:03-DPB1*02:01	SSASSPTEEEQEQGEIG	0.02536372	0.007150522
HLA-DPA1*01:03-DPB1*02:01	QPLPSAPENNPEEELAS	0.04158956	0.006492722
HLA-DPA1*01:03-DPB1*02:01	PVKSPPLSPVGTTPVKL	0.17712456	0.0034878016
HLA-DPA1*01:03-DPB1*02:01	GHSGTGKSTLMNILCGL	0.24447015	0.007270217
HLA-DPA1*01:03-DPB1*02:01	AWPSPWVIVIGSFFSTC	0.61261725	0.00076295267
HLA-DPA1*01:03-DPB1*02:01	DDEMETDKQEKKEVHKC	0.03451072	0.0023052911
HLA-DPA1*01:03-DPB1*02:01	SWLMQDQISLQLNRTAT	0.39630124	0.0017528652
HLA-DPA1*01:03-DPB1*02:01	EGDNCEVKDPRHGNLYD	0.03807559	0.0016959537
HLA-DPA1*01:03-DPB1*02:01	LLFLVLSLVFICFYIKK	0.41962942	0.0016071033
HLA-DPA1*01:03-DPB1*02:01	KLDLNWYLGIYSGLTVA	0.53363955	0.0012093916
HLA-DPA1*01:03-DPB1*02:01	SYRDPFGSRGEFEGFVA	0.39746842	0.004159373
HLA-DPA1*01:03-DPB1*02:01	RALWVLGLCCVLLTFGS	0.4033442	0.0007624718
HLA-DPA1*01:03-DPB1*02:01	FVMFLFALLLVLNENHP	0.2703176	0.001076626
HLA-DPA1*01:03-DPB1*02:01	PLRRMCFVDPVRQCAEC	0.32799006	0.00069258054
HLA-DPA1*01:03-DPB1*02:01	CSLRVWFLSVAFLLVFI	0.37244543	0.00035450127
HLA-DPA1*01:03-DPB1*02:01	YAKPNEGAIVEVALEGY	0.2167946	0.035488956
HLA-DPA1*01:03-DPB1*02:01	SDTIPVVHASIAGCRII	0.27551794	0.0866099
HLA-DPA1*01:03-DPB1*02:01	EPGNAAIREKLAWAKEK	0.21684667	0.28646722
HLA-DPA1*01:03-DPB1*02:01	IKCVVVGDGAVGKTCLL	0.122091725	0.0005679692
HLA-DPA1*01:03-DPB1*02:01	PKNSAAEIPVTSNGEVD	0.020069169	0.0018192551
HLA-DPA1*01:03-DPB1*02:01	MQMSPALTCLVLGLALV	0.41143614	0.0018506066
HLA-DPA1*01:03-DPB1*02:01	HLWVEEEVWRMEIYLSL	0.7087515	0.00050771364
HLA-DPA1*01:03-DPB1*02:01	KTECERLAGTESPVREE	0.062260434	0.0006842602
HLA-DPA1*01:03-DPB1*02:01	MRLFLSLPVLVVVLSIV	0.5331491	0.0066754124
HLA-DPA1*01:03-DPB1*02:01	SSSQYTFCQPETVFSSQ	0.3946084	0.009363191
HLA-DPA1*01:03-DPB1*02:01	QPDNLGTFEIYCQAGSH	0.39993447	0.087708466
HLA-DPA1*01:03-DPB1*02:01	RWRTILLQYCFLLITCL	0.38686088	0.0006205772
HLA-DPA1*01:03-DPB1*02:01	SGPRGTLLLLPLLLLLL	0.47499102	0.0016457423
HLA-DPA1*01:03-DPB1*02:01	GLGDSFYEYLLKAWLMS	0.6440097	0.006098112
HLA-DPA1*01:03-DPB1*02:01	VAYYCRLYAMQTGMKID	0.3853324	0.00039151713
HLA-DPA1*01:03-DPB1*02:01	NRWNPWSTNVPYATFTE	0.24062158	0.002811056
HLA-DPA1*01:03-DPB1*02:01	VKGMVFLKGKLGVCFDV	0.47109276	0.0017821302
HLA-DPA1*01:03-DPB1*02:01	MAISGVPVLGFFIIAVL	0.49538672	0.004133299
HLA-DPA1*01:03-DPB1*02:01	KLSQKFTKVNFTEIQKL	0.79294145	0.19635272
HLA-DPA1*01:03-DPB1*02:01	VENMTRAHFPLDVQWND	0.26738253	0.014601851
HLA-DPA1*01:03-DPB1*02:01	APKDQVDIAVQELLQLK	0.42610487	0.40080333
HLA-DPA1*01:03-DPB1*02:01	NSVGYRRCPGKRMQVDD	0.13625164	0.004819425
HLA-DPA1*01:03-DPB1*02:01	CGTTLHLLLLGLLLVLL	0.26284534	0.0009484895
HLA-DPA1*01:03-DPB1*02:01	GRLPGTVAGQQFLIQDC	0.559419	0.009495957
HLA-DPA1*01:03-DPB1*02:01	NFYALLKSIDSEKEAKE	0.19054955	0.0032060028
HLA-DPA1*01:03-DPB1*02:01	IDIVLNDGETRKMAEMK	0.08256016	0.0022219126
HLA-DPA1*01:03-DPB1*02:01	AAGANPAQRDTHSLLPT	0.056433763	0.004494835
HLA-DPA1*01:03-DPB1*02:01	VENSELADEQDKETVRV	0.023443647	0.0019648238
HLA-DPA1*01:03-DPB1*02:01	PTFESLTFKNRTAGLID	0.3749903	0.032815505
HLA-DPA1*01:03-DPB1*02:01	LLLTKMDIENLTISNAQ	0.29242855	0.0014994725
HLA-DPA1*01:03-DPB1*02:01	FECLSDTEELKGNGQES	0.122759834	0.0005364336
HLA-DPA1*01:03-DPB1*02:01	AITRQVVENMTRAHFPL	0.17941904	0.008891336
HLA-DPA1*01:03-DPB1*02:01	VSIQAVVAILLCILTIT	0.273831	0.0013336982
HLA-DPA1*01:03-DPB1*02:01	SGSRPAWAPAALTAPTS	0.11080531	0.0030765147
HLA-DPA1*01:03-DPB1*02:01	SVPREPGGPSPRVAILR	0.059516322	0.0109865945
HLA-DPA1*01:03-DPB1*02:01	TSGLPGACGAAICQPPC	0.07473097	0.00082253217
HLA-DPA1*01:03-DPB1*02:01	GMIDKNELKQALSGFGY	0.25415078	0.0015313178
HLA-DPA1*01:03-DPB1*02:01	LPIIITGSEDGTVRIWH	0.1184417	0.15309072
HLA-DPA1*01:03-DPB1*02:01	YLLDTVNQATVAGLEGS	0.17336343	0.0019374586
HLA-DPA1*01:03-DPB1*02:01	VAPGNVRVNVVNSTLAE	0.16207233	0.10746257
HLA-DPA1*01:03-DPB1*02:01	RKVNLGVGAYRTDDCHP	0.18413019	0.101308525
HLA-DPA1*01:03-DPB1*02:01	GQPCSCWPRPDSVVLEW	0.13760185	0.0003300826
HLA-DPA1*01:03-DPB1*02:01	LFSQGILLSASKSIRNL	0.44866997	0.00814571
HLA-DPA1*01:03-DPB1*02:01	KLCVTVLSLLMLVAAFC	0.4477039	0.0010170351
HLA-DPA1*01:03-DPB1*02:01	EGEVNEILFCQLHPEQK	0.5553664	0.007508929
HLA-DPA1*01:03-DPB1*02:01	TNDPDEEVQEETRGRFH	0.038103126	0.028394088
HLA-DPA1*01:03-DPB1*02:01	LQMNSSSPVSVVLCSLR	0.36161432	0.0008532636
HLA-DPA1*01:03-DPB1*02:01	GIDQVLNVLLTTAMFVG	0.5552627	0.0012564815
HLA-DPA1*01:03-DPB1*02:01	TQLEINGRNNLIQQKNM	0.24168144	0.041753516
HLA-DPA1*01:03-DPB1*02:01	DLSISVNVQGEDALGFC	0.2854546	0.00031553375
HLA-DPA1*01:03-DPB1*02:01	SNSYPEIQISPSLYGTS	0.30075234	0.00266942
HLA-DPA1*01:03-DPB1*02:01	TPAAGDFIRFRFFQPLR	0.75497794	0.9752973
HLA-DPA1*01:03-DPB1*02:01	SGIKEIIQEKQNKHCLV	0.11890945	0.0003596073
HLA-DPA1*01:03-DPB1*02:01	IVFFLIGFMIGYLGYCK	0.48506695	0.0017165482
HLA-DPA1*01:03-DPB1*02:01	APARRPQRSLLLLQLLL	0.46845928	0.0031194498
HLA-DPA1*01:03-DPB1*02:01	VGFGALMTQLFLWEYGD	0.6742893	0.0015104667
HLA-DPA1*01:03-DPB1*02:01	FTQHAVQVFNSYIQCHL	0.5363793	0.0013965338
HLA-DPA1*01:03-DPB1*02:01	LGCHNSDFRNRGMTALL	0.21266404	0.00027857037
HLA-DPA1*01:03-DPB1*02:01	CPTDGVKGMDGFCSRSQ	0.06261694	0.00064775476
HLA-DPA1*01:03-DPB1*02:01	NTSDNAGFCIPEGNCLG	0.14335635	0.00034888886
HLA-DPA1*01:03-DPB1*02:01	PWHLVFAARGPAPAPGD	0.12165099	0.002647162
HLA-DPA1*01:03-DPB1*02:01	PGDRTGTSKCRKAGCVY	0.030119589	0.0005291231
HLA-DPA1*01:03-DPB1*02:01	FSTGYGAAINNAKVTPG	0.13125065	0.025253374
HLA-DPA1*01:03-DPB1*02:01	GEEGDAEQPREGETPLE	0.021544628	0.12432649
HLA-DPA1*01:03-DPB1*02:01	FLIGLMCGRITKRVTRE	0.26539466	0.00090163294
HLA-DPA1*01:03-DPB1*02:01	IESVKKRNDNLLKALQL	0.25901347	0.0017223919
HLA-DPA1*01:03-DPB1*02:01	EWKKALFKPADVILDPK	0.44236055	0.42164427
HLA-DPA1*01:03-DPB1*02:01	GIAYGDKRYNCEYSGPP	0.15801883	0.1445492
HLA-DPA1*01:03-DPB1*02:01	DVNSENLQKQLSELDED	0.087688215	0.0028602267
HLA-DPA1*01:03-DPB1*02:01	PVLVVVLSIVLEGPAPA	0.4059178	0.0013744734
HLA-DPA1*01:03-DPB1*02:01	RMPLFEHYTRQVVDCQL	0.34069207	0.0015702896
HLA-DPA1*01:03-DPB1*02:01	RRSACMLSSPESSLTPP	0.21478781	0.00210585
HLA-DPA1*01:03-DPB1*02:01	FSTSGHAYTDTGKASGN	0.048522495	0.042797115
HLA-DPA1*01:03-DPB1*02:01	AVLAVVVIGAVVATVMC	0.31969526	0.0008744999
HLA-DPA1*01:03-DPB1*02:01	DCAPEKLWLQIPFFCGH	0.57382125	0.0010891674
HLA-DPA1*01:03-DPB1*02:01	RVVRSLCRASGSRPAWA	0.15289234	0.00092573336
HLA-DPA1*01:03-DPB1*02:01	KLSDHKLNNTPDSDWLQ	0.11309242	0.0023549711
HLA-DPA1*01:03-DPB1*02:01	PNYDQSKFEEHVESHWK	0.30463827	0.010731721
HLA-DPA1*01:03-DPB1*02:01	MTKSKTFQAYLPNCHRT	0.429227	0.004911935
HLA-DPA1*01:03-DPB1*02:01	WMQNPEAPPPPEPTWEE	0.025851702	0.003420911
HLA-DPA1*01:03-DPB1*02:01	LLVVLALGGVVWYQHRQ	0.45806715	0.0034269826
HLA-DPA1*01:03-DPB1*02:01	ENLDGSRYPELVLKAPL	0.38080654	0.030820737
HLA-DPA1*01:03-DPB1*02:01	IQLIIPGESACFACAPP	0.29262635	0.00091213605
HLA-DPA1*01:03-DPB1*02:01	PKTECERLAGTESPVRE	0.06388626	0.0005014763
HLA-DPA1*01:03-DPB1*02:01	YDDTISVEMKKEDFDIY	0.37744105	0.06907227
HLA-DPA1*01:03-DPB1*02:01	GYYNQSEAGSHTLQRMY	0.16855517	0.006803078
HLA-DPA1*01:03-DPB1*02:01	VIGAVVAAVMCRRKSSG	0.21871512	0.005431745
HLA-DPA1*01:03-DPB1*02:01	LIKGSLQNDPFYVNVMF	0.5884421	0.007373559
HLA-DPA1*01:03-DPB1*02:01	PRMVRDVFRLAKENAPA	0.24774578	0.16845116
HLA-DPA1*01:03-DPB1*02:01	FHHCRPKYSFRRLDDKT	0.15608206	0.04816582
HLA-DPA1*01:03-DPB1*02:01	VTLRQGQETIMKKVTSV	0.16837953	0.004318287
HLA-DPA1*01:03-DPB1*02:01	DSHFDGNISPVWTRENM	0.13838094	0.0009473154
HLA-DPA1*01:03-DPB1*02:01	WLRRHLENGKETLQRAD	0.07462029	0.0010369752
HLA-DPA1*01:03-DPB1*02:01	TLSLSLSAQVAQYDIYS	0.40622202	0.0008695879
HLA-DPA1*01:03-DPB1*02:01	SHSTYVFLMVLFSLVLF	0.30059898	0.003633184
HLA-DPA1*01:03-DPB1*02:01	ASSSFYGNNSLNSNSQS	0.33922604	0.038492594
HLA-DPA1*01:03-DPB1*02:01	GMIDKNELKQALSGFGY	0.25415078	0.0015313178
HLA-DPA1*01:03-DPB1*02:01	HHVSVGGLGDSFYEYLL	0.5607445	0.0019043271
HLA-DPA1*01:03-DPB1*02:01	MHSGMNATTIHFNLTFQ	0.30898893	0.011526242
HLA-DPA1*01:03-DPB1*02:01	MRALWVLGLCCVLLTFG	0.34864092	0.0007908383
HLA-DPA1*01:03-DPB1*02:01	GRCRCPAGWRGDTCQSD	0.062384054	0.00048327696
HLA-DPA1*01:03-DPB1*02:01	AAIRFECVFLPDNGAFF	0.5277502	0.0039363257
HLA-DPA1*01:03-DPB1*02:01	GPKNVSVQPEISEGLAT	0.22733256	0.016635839
HLA-DPA1*01:03-DPB1*02:01	SIAVCQRIQCDIPFFGI	0.3162974	0.0003114054
HLA-DPA1*01:03-DPB1*02:01	RDAGVVCTNETRSTHTL	0.019941267	0.0022461514
HLA-DPA1*01:03-DPB1*02:01	SVEVSAEDLLTCCGSMC	0.29453093	0.0011256902
HLA-DPA1*01:03-DPB1*02:01	LLFWSIFSSVTCRKAVL	0.60379016	0.0014753103
HLA-DPA1*01:03-DPB1*02:01	RGYYNQSEAGSHTLQRM	0.15181647	0.004524627
HLA-DPA1*01:03-DPB1*02:01	QSRLPALQMFMRAQFDY	0.4811379	0.003519974
HLA-DPA1*01:03-DPB1*02:01	PGLLGPGPGPTTPLFLL	0.1007737	0.0056202663
HLA-DPA1*01:03-DPB1*02:01	FACFWFVTKIYSVVKVD	0.6271467	0.0006785837
HLA-DPA1*01:03-DPB1*02:01	SPCQHGGTCVDDEGRAS	0.024156662	0.007591515
HLA-DPA1*01:03-DPB1*02:01	KVHGTKFYHNVNGGKTL	0.28256992	0.58026564
HLA-DPA1*01:03-DPB1*02:01	FLIGFMIGYLGYCKGVE	0.47267306	0.0029940107
HLA-DPA1*01:03-DPB1*02:01	LSLFVLGLFLWFLKRER	0.4875386	0.0031396125
HLA-DPA1*01:03-DPB1*02:01	SMASICPTDGVKGMDGF	0.07646958	0.00033149665
HLA-DPA1*01:03-DPB1*02:01	SPRWTRLPTRWRPSKCT	0.25251248	0.0012208127
HLA-DPA1*01:03-DPB1*02:01	IHTQLQDVKQQHKNLLS	0.084953904	0.010354182
HLA-DPA1*01:03-DPB1*02:01	CIIRSVFLGKIKDAFDR	0.5771692	0.0013334068
HLA-DPA1*01:03-DPB1*02:01	DRDPKICFGDGDGTVNL	0.08511665	0.00056464376
HLA-DPA1*01:03-DPB1*02:01	QAACSNSAQGSDESLIT	0.04843607	0.0005707031
HLA-DPA1*01:03-DPB1*02:01	VFQAGTSKPLHSSGINV	0.1917625	0.0020511118
HLA-DPA1*01:03-DPB1*02:01	EMETDKQEKKEVHKCGF	0.050089564	0.00054932846
HLA-DPA1*01:03-DPB1*02:01	VSDHEATLRCWALSFYP	0.469236	0.002978993
HLA-DPA1*01:03-DPB1*02:01	TVLVSFLDVRNIILGKS	0.4957409	0.008832482
HLA-DPA1*01:03-DPB1*02:01	RPGGDSSPVVDSGPGPA	0.0057700532	0.22862566
HLA-DPA1*01:03-DPB1*02:01	LALLTVSTPSWCQSTEA	0.30309153	0.008916863
HLA-DPA1*01:03-DPB1*02:01	RELSQVLTQRQIYIQPD	0.2767674	0.016052179
HLA-DPA1*01:03-DPB1*02:01	FFHPFLVYRECRTWKES	0.3133431	0.0008599368
HLA-DPA1*01:03-DPB1*02:01	YQLKNNTCVKQENTCLR	0.13300468	0.00069398095
HLA-DPA1*01:03-DPB1*02:01	CCVAVHCVAGLGRAPVL	0.13435242	0.00078443193
HLA-DPA1*01:03-DPB1*02:01	VNKLDIVEFIPSLLYFG	0.7511531	0.042379893
HLA-DPA1*01:03-DPB1*02:01	GLTLGLWLTTAWVLSVA	0.587251	0.0010181422
HLA-DPA1*01:03-DPB1*02:01	YNNSAIATPHLDALARR	0.20026094	0.007882561
HLA-DPA1*01:03-DPB1*02:01	LTDLPGCSHFSRLSVLN	0.31347305	0.00065009255
HLA-DPA1*01:03-DPB1*02:01	GTGVSVEAVDPVFQAKM	0.1916947	0.0021687779
HLA-DPA1*01:03-DPB1*02:01	ESKKNELPDGLNKKRLQ	0.042510945	0.0011399728
HLA-DPA1*01:03-DPB1*02:01	WQDLGNLVADGCDFVCR	0.24191579	0.0023818307
HLA-DPA1*01:03-DPB1*02:01	SCGNKLVDAGEECDCGT	0.041932955	0.000765082
HLA-DPA1*01:03-DPB1*02:01	SNFSPKFNEKDGHVERK	0.13537924	0.12477517
HLA-DPA1*01:03-DPB1*02:01	RRNAHVPLWNYAVLRGQ	0.32250988	0.2139878
HLA-DPA1*01:03-DPB1*02:01	FEVTVTKEGEICGFKIH	0.22939494	0.0028130691
HLA-DPA1*01:03-DPB1*02:01	SQGGTNEQWQMSLGTSE	0.22736868	0.001880352
HLA-DPA1*01:03-DPB1*02:01	SSLMHSESELDSDDAIF	0.20949349	0.016030231
HLA-DPA1*01:03-DPB1*02:01	QSRSQSRSRSKSRSRSW	0.13834412	0.0012443059
HLA-DPA1*01:03-DPB1*02:01	PDLPESFPVRMRQFVGC	0.38595077	0.0008705735
HLA-DPA1*01:03-DPB1*02:01	ANSAGGVAISFSLTAEH	0.34011957	0.013712394
HLA-DPA1*01:03-DPB1*02:01	THMTHHPISDHEATLRC	0.08990697	0.56055266
HLA-DPA1*01:03-DPB1*02:01	AVLLCTMALCNQFSASL	0.45551196	0.0012369119
HLA-DPA1*01:03-DPB1*02:01	FIFSSPVGCKPEQQMMY	0.15671507	0.0006666339
HLA-DPA1*01:03-DPB1*02:01	APDEDREPESARMQRAQ	0.030293968	0.08013693
HLA-DPA1*01:03-DPB1*02:01	EPLERLEKLLTKEQLKI	0.28360793	0.034702227
HLA-DPA1*01:03-DPB1*02:01	IWFIVPISCVICNDIMA	0.37587315	0.00075660844
HLA-DPA1*01:03-DPB1*02:01	ENGHEAVPEASRGRGWT	0.033102486	0.0016551256
HLA-DPA1*01:03-DPB1*02:01	VAWRKNWMVGGEGGAGG	0.13716722	0.0052874684
HLA-DPA1*01:03-DPB1*02:01	TVPVGGVVKSVAWNPSP	0.26950485	0.013431892
HLA-DPA1*01:03-DPB1*02:01	SSITFDSNGTYVCEASL	0.38768908	0.0011440703
HLA-DPA1*01:03-DPB1*02:01	PWPPAPRARACRVLPWA	0.17931461	0.00038441014
HLA-DPA1*01:03-DPB1*02:01	LEKLLTKEQLKIWMGKM	0.34785157	0.1447491
HLA-DPA1*01:03-DPB1*02:01	KDGFPSGTPALNAKGTE	0.11245762	0.022512645
HLA-DPA1*01:03-DPB1*02:01	GEPPYLNENPLRALYLI	0.3611544	0.010935385
HLA-DPA1*01:03-DPB1*02:01	ETSEAEIHQSFQHLLRT	0.4530082	0.02222917
HLA-DPA1*01:03-DPB1*02:01	LHLPRRTVDEMKGALME	0.0975517	0.0025128499
HLA-DPA1*01:03-DPB1*02:01	GNAENEENGEQEADNEV	0.01676407	0.0076371706
HLA-DPA1*01:03-DPB1*02:01	DRHFAGDVLGYVTPWNS	0.42944422	0.0037136443
HLA-DPA1*01:03-DPB1*02:01	TSSSYQPIQPKDFHHHH	0.30740884	0.2021033
HLA-DPA1*01:03-DPB1*02:01	ACCRGYLARKAFAKRQQ	0.26324773	0.0044730306
HLA-DPA1*01:03-DPB1*02:01	LTLVNRKVSQRRVDFCK	0.19721018	0.0031375475
HLA-DPA1*01:03-DPB1*02:01	NLYLDSVNETQFCVNIP	0.52332777	0.0003309514
HLA-DPA1*01:03-DPB1*02:01	FDCVENGWPSVCIDLTL	0.30701408	0.00019534878
HLA-DPA1*01:03-DPB1*02:01	PRWLLLLPLLLGLNAGA	0.39370787	0.0012856347
HLA-DPA1*01:03-DPB1*02:01	LWVEEEVWRMEIYLSLG	0.66426075	0.00040661666
HLA-DPA1*01:03-DPB1*02:01	RMANADARNMGADLCRQ	0.071546525	0.0021035199
HLA-DPA1*01:03-DPB1*02:01	VPVLGFFIIAVLMSAQE	0.44486898	0.002302939
HLA-DPA1*01:03-DPB1*02:01	LKKKFSCCVLVFLLFAV	0.3856432	0.0008996526
HLA-DPA1*01:03-DPB1*02:01	LGLAVAFCCLHFDLPWY	0.49676892	0.0005251301
HLA-DPA1*01:03-DPB1*02:01	KVAGASRIIGVDINKDK	0.17317112	0.6524296
HLA-DPA1*01:03-DPB1*02:01	RGLPFDGRIRAWDMRYY	0.24580431	0.0023016515
HLA-DPA1*01:03-DPB1*02:01	MQCTAWLNAYFHQPEAI	0.5667748	0.00033709436
HLA-DPA1*01:03-DPB1*02:01	LFLPSESKNHLHTTTQM	0.15291466	0.0035874248
HLA-DPA1*01:03-DPB1*02:01	QGYGSLGMMTSVLVCPD	0.35957727	0.007985107
HLA-DPA1*01:03-DPB1*02:01	DEVDGLGVARPHYGSVL	0.14054942	0.009526787
HLA-DPA1*01:03-DPB1*02:01	ALLVIFQVCLCQDEVTD	0.33047464	0.00035239104
HLA-DPA1*01:03-DPB1*02:01	IPDTTEAVSTASTVAIP	0.070623495	0.0058045685
HLA-DPA1*01:03-DPB1*02:01	VFEVNIRFVGGLLSAYY	0.4981442	0.0010155517
HLA-DPA1*01:03-DPB1*02:01	AGDRASSNPNATSSSSQ	0.016565824	0.0037884521
HLA-DPA1*01:03-DPB1*02:01	SSQVPRVMSTQRVANTS	0.11389765	0.004891188
HLA-DPA1*01:03-DPB1*02:01	YGLYVHMATADGLRQRS	0.17142902	0.009412117
HLA-DPA1*01:03-DPB1*02:01	RGLKAINVDLQSDAALQ	0.23703605	0.011445415
HLA-DPA1*01:03-DPB1*02:01	TLGNKGAVGVSFMFNGT	0.3333615	0.00948142
HLA-DPA1*01:03-DPB1*02:01	SDCDPPSDRDSYVRELM	0.11685647	0.0004009738
HLA-DPA1*01:03-DPB1*02:01	TLHLLLLGLLLVLLPGA	0.35511014	0.0022085682
HLA-DPA1*01:03-DPB1*02:01	LCELMFPPNYDQSKFEE	0.31815204	0.0006001761
HLA-DPA1*01:03-DPB1*02:01	VQDEGVDAIPVKVLNCD	0.17248632	0.0009392812
HLA-DPA1*01:03-DPB1*02:01	NPGAVTVAWKADGSPVK	0.08288323	0.5860606
HLA-DPA1*01:03-DPB1*02:01	SGWISALVVPKGNTAVS	0.2721742	0.04139563
HLA-DPA1*01:03-DPB1*02:01	LVAFSFLFTVITFPISI	0.60369587	0.0035187975
HLA-DPA1*01:03-DPB1*02:01	TTLPSQDASLPPQQPYI	0.09116947	0.001871207
HLA-DPA1*01:03-DPB1*02:01	QTSLKTVSRTTSPPLSI	0.22528042	0.0017406486
HLA-DPA1*01:03-DPB1*02:01	ATGLQVSYLTWGVLQER	0.6346266	0.051871724
HLA-DPA1*01:03-DPB1*02:01	YTVTGLEPGIDYDISVI	0.26053533	0.0013156555
HLA-DPA1*01:03-DPB1*02:01	SDKIIRKAGSSIFQHNV	0.422547	0.082035646
HLA-DPA1*01:03-DPB1*02:01	VEPLERLEKLLTKEQLK	0.25051963	0.11764916
HLA-DPA1*01:03-DPB1*02:01	SSLLRGRCRSLSDVRVR	0.16886602	0.0013667835
HLA-DPA1*01:03-DPB1*02:01	DRDNAYLCFCLKGTTGP	0.2314638	0.0031575933
HLA-DPA1*01:03-DPB1*02:01	SLLRTPFLCGLLWAFCA	0.6562002	0.0007220186
HLA-DPA1*01:03-DPB1*02:01	HGLEKPRVTTMVDGRYL	0.17041542	0.0014034597
HLA-DPA1*01:03-DPB1*02:01	QEGEVEKPFIKTGFSVS	0.5081068	0.019269777
HLA-DPA1*01:03-DPB1*02:01	LPSRSPPTPLLWPLLLL	0.4058768	0.0010694853
HLA-DPA1*01:03-DPB1*02:01	CGIEGETIIGNNIQLTC	0.29617777	0.0006313347
HLA-DPA1*01:03-DPB1*02:01	PMANKFSSPTLELQGEF	0.423227	0.020450514
HLA-DPA1*01:03-DPB1*02:01	LRRYGRDKVMFSFEAGR	0.375183	0.0068342886
HLA-DPA1*01:03-DPB1*02:01	PRYRFQSNHMDMVRIES	0.40735725	0.17750254
HLA-DPA1*01:03-DPB1*02:01	KYESLDYDNSENQLFLE	0.40599197	0.0026520093
HLA-DPA1*01:03-DPB1*02:01	HQLDKEKAELIHQIEAN	0.22437753	0.033528518
HLA-DPA1*01:03-DPB1*02:01	LSATSVLYYDSSNNVIL	0.41586763	0.0014909588
HLA-DPA1*01:03-DPB1*02:01	ETKMEEFKDQLPADECN	0.20365754	0.0014798647
HLA-DPA1*01:03-DPB1*02:01	RALWVLGLCCVLLTFGS	0.4033442	0.0007624718
HLA-DPA1*01:03-DPB1*02:01	GEQNYGERESRSASRSG	0.047469024	0.0047057117
HLA-DPA1*01:03-DPB1*02:01	QQQYGSGGRGNRNRGNR	0.0813951	0.0041491725
HLA-DPA1*01:03-DPB1*02:01	RQQQQQQKGGRGAAAGG	0.059033226	0.0049203546
HLA-DPA1*01:03-DPB1*02:01	FAGRARGRGGGPSQNWN	0.04521956	0.005275216
HLA-DPA1*01:03-DPB1*02:01	QGLAETASPVAVSLRSD	0.14721218	0.0036346004
HLA-DPA1*01:03-DPB1*02:01	VLEGIRICRQGFPNRVV	0.2681442	0.0009382654
HLA-DPA1*01:03-DPB1*02:01	LNPNLLAVVTESTDAHH	0.120069094	0.07762923
HLA-DPA1*01:03-DPB1*02:01	EISVFEVNIRFVGGLLS	0.5020689	0.0006234263
HLA-DPA1*01:03-DPB1*02:01	EVTVSLRATGLILKAIP	0.49134758	0.0017064497
HLA-DPA1*01:03-DPB1*02:01	GAGLNYECYRFGISPST	0.41142532	0.10579534
HLA-DPA1*01:03-DPB1*02:01	CGDGSDERGCADPACGP	0.011973665	0.00078907906
HLA-DPA1*01:03-DPB1*02:01	DGFCSRSQHSSSSSHWH	0.11752235	0.0030097035
HLA-DPA1*01:03-DPB1*02:01	GEASFNLSLTAEHSGNY	0.23744884	0.011783625
HLA-DPA1*01:03-DPB1*02:01	RYFQFRCENGHCIPNRW	0.26321512	0.0019893176
HLA-DPA1*01:03-DPB1*02:01	TTGQPPRGLQFTLGTSA	0.1718041	0.0065915636
HLA-DPA1*01:03-DPB1*02:01	QSLVFVQTDKPMYKPGQ	0.17824586	0.015460034
HLA-DPA1*01:03-DPB1*02:01	LFNHESPRRGANFVTRK	0.19141422	0.004786228
HLA-DPA1*01:03-DPB1*02:01	AAPQLLIVLLGLSALLQ	0.38580048	0.0035356614
HLA-DPA1*01:03-DPB1*02:01	QHQYQVSNLGQRSLPIS	0.336032	0.007616607
HLA-DPA1*01:03-DPB1*02:01	VTMKWWNDLWLNEGFAT	0.60122865	0.001692239
HLA-DPA1*01:03-DPB1*02:01	TNLKKKFSCCVLVFLLF	0.43598887	0.001208671
HLA-DPA1*01:03-DPB1*02:01	RGHRWKRHGNTELTGQE	0.11196788	0.07295291
HLA-DPA1*01:03-DPB1*02:01	KYMSAVCWLFGRHLYDT	0.42169017	0.00093145797
HLA-DPA1*01:03-DPB1*02:01	AGVAIQVGSLLGAVAMF	0.5024636	0.006422069
HLA-DPA1*01:03-DPB1*02:01	AAAVGGALLWRRMRSGL	0.29766378	0.017663246
HLA-DPA1*01:03-DPB1*02:01	SSFDVHKKCPLCELMFP	0.28787476	0.00054190366
HLA-DPA1*01:03-DPB1*02:01	NLLQAAGNVGQASGELL	0.14377372	0.0019545364
HLA-DPA1*01:03-DPB1*02:01	EEPEAYNLTVLIEMDGH	0.32176968	0.024229728
HLA-DPA1*01:03-DPB1*02:01	PPMDGYPHCEGKIKWMK	0.122984916	0.00061208644
HLA-DPA1*01:03-DPB1*02:01	IDPLVRGLLAKKSKLMK	0.27561143	0.28333926
HLA-DPA1*01:03-DPB1*02:01	QGQNKEMLAAACQMFLG	0.39481354	0.0064737992
HLA-DPA1*01:03-DPB1*02:01	WTLTNNDTHTQEPSAQQ	0.037830688	0.0011971816
HLA-DPA1*01:03-DPB1*02:01	MAFAGLTADARIVINRA	0.24184322	0.0025712203
HLA-DPA1*01:03-DPB1*02:01	VKPNPASWILSGYYWQT	0.50898284	0.004534708
HLA-DPA1*01:03-DPB1*02:01	MSLLFTYSHHSMATLPY	0.49396837	0.04128637
HLA-DPA1*01:03-DPB1*02:01	ASKDAKKQLLCGAAIGT	0.21686675	0.0038907193
HLA-DPA1*01:03-DPB1*02:01	NCFCIQEVVSGLRQPVG	0.23107706	0.00070364226
HLA-DPA1*01:03-DPB1*02:01	CPTEQAATSTADGKPET	0.00669055	0.0013569257
HLA-DPA1*01:03-DPB1*02:01	SPQETRQHESKPGLEPE	0.043705173	0.023411572
HLA-DPA1*01:03-DPB1*02:01	QHLLHLQQQQKGGGGSQ	0.104248926	0.014661914
HLA-DPA1*01:03-DPB1*02:01	VRFDVHDVTLHADAIHR	0.25641245	0.011966572
HLA-DPA1*01:03-DPB1*02:01	PRISSEQDYTCIAENAV	0.19395256	0.0007262472
HLA-DPA1*01:03-DPB1*02:01	EVVQISCGPHDLLWATL	0.27801576	0.0003606001
HLA-DPA1*01:03-DPB1*02:01	VVVGPEAPLAAGIVGNL	0.17698845	0.010264688
HLA-DPA1*01:03-DPB1*02:01	AARLFPNSTMVGTGMAP	0.19210066	0.0018764439
HLA-DPA1*01:03-DPB1*02:01	ELSCNITLLIVTIGATM	0.3849122	0.0006079746
HLA-DPA1*01:03-DPB1*02:01	GGGDPWTNGSGLALCQR	0.14271778	0.000892454
HLA-DPA1*01:03-DPB1*02:01	DACAPGYTGRRCESCAP	0.059633873	0.0023181604
HLA-DPA1*01:03-DPB1*02:01	LGPCGWILVAFSFLFTV	0.43319252	0.0011831265
HLA-DPA1*01:03-DPB1*02:01	QEETESLNASIGCCSFI	0.22122177	0.0002751512
HLA-DPA1*01:03-DPB1*02:01	KSRSSKEENRAGNKRED	0.03004014	0.0021522443
HLA-DPA1*01:03-DPB1*02:01	SPQCFKTCSEQNGYVLT	0.14099413	0.0020132212
HLA-DPA1*01:03-DPB1*02:01	ISSVCCVFAQTDENRCL	0.14721672	0.0005639629
HLA-DPA1*01:03-DPB1*02:01	IVCSVPHTWQQKRGPDE	0.10524728	0.0034895868
HLA-DPA1*01:03-DPB1*02:01	IFAFSALFSFRVKWLAV	0.65745264	0.001328971
HLA-DPA1*01:03-DPB1*02:01	VPRPQPWALGLLLFLLP	0.60171777	0.01892517
HLA-DPA1*01:03-DPB1*02:01	APYYGSRITVHKNGTLE	0.21483032	0.24166873
HLA-DPA1*01:03-DPB1*02:01	QALGILSKTYDAASYIC	0.3664198	0.014362658
HLA-DPA1*01:03-DPB1*02:01	EKDSELNQKRPQYIKAK	0.10867796	0.512467
HLA-DPA1*01:03-DPB1*02:01	VGRPQPGRENFQNWLKD	0.21820682	0.009509175
HLA-DPA1*01:03-DPB1*02:01	EVLWPLPAYLLVSAGCY	0.43401232	0.00094575214
HLA-DPA1*01:03-DPB1*02:01	GVQDDLFWLTFEGKPLE	0.61850333	0.24931888
HLA-DPA1*01:03-DPB1*02:01	WPEVGMQRAYGPYSVTN	0.16651183	0.004755548
HLA-DPA1*01:03-DPB1*02:01	PLFTTPGHLLDKFIKEF	0.35126278	0.0012870075
HLA-DPA1*01:03-DPB1*02:01	GEAETITSHYLFALGVY	0.62076324	0.19333142
HLA-DPA1*01:03-DPB1*02:01	LLLSLLLLGAVPGPRRS	0.47027424	0.001381439
HLA-DPA1*01:03-DPB1*02:01	EEKQEEERSKVDDLRGT	0.022006432	0.0031973652
HLA-DPA1*01:03-DPB1*02:01	QCEIDEDVIQVSKKFLP	0.3261018	0.0007781118
HLA-DPA1*01:03-DPB1*02:01	LSRWSASFTVTKGKSST	0.3979229	0.0076440736
HLA-DPA1*01:03-DPB1*02:01	ALNHMVQQDYFPKALAP	0.47204694	0.047430713
HLA-DPA1*01:03-DPB1*02:01	GVFNHVHFGQRHRLLLE	0.4296884	0.002838951
HLA-DPA1*01:03-DPB1*02:01	KLLKCSRLVLALALILV	0.4081344	0.00054786063
HLA-DPA1*01:03-DPB1*02:01	VIFLARNNTIVNELVRV	0.47908017	0.000736274
HLA-DPA1*01:03-DPB1*02:01	GNECSSEDPRCPGSLPE	0.043543268	0.00028530209
HLA-DPA1*01:03-DPB1*02:01	DVVKCSLGQPHIAYFEE	0.26914352	0.0020179728
HLA-DPA1*01:03-DPB1*02:01	DFRNRGMTALLKVSSCD	0.26725712	0.0073081106
HLA-DPA1*01:03-DPB1*02:01	RGYLARKAFAKRQQQLT	0.23266141	0.3589458
HLA-DPA1*01:03-DPB1*02:01	RPLYKKPPADSRALGEW	0.06816164	0.0021979688
HLA-DPA1*01:03-DPB1*02:01	YEAQDGRGPDNALLEAT	0.039747097	0.0010090021
HLA-DPA1*01:03-DPB1*02:01	LFDVLRNEARVMEGLHR	0.25176224	0.0042035803
HLA-DPA1*01:03-DPB1*02:01	LPPRFLRSFFLGQGLSA	0.72031254	0.16025266
HLA-DPA1*01:03-DPB1*02:01	AVEIFTTCAHMICNMEE	0.3456642	0.0036049422
HLA-DPA1*01:03-DPB1*02:01	GTCPPARCGQAGDASLM	0.01880344	0.00034805108
HLA-DPA1*01:03-DPB1*02:01	ASSDGEEDAESTDKVTE	0.009629496	0.042918332
HLA-DPA1*01:03-DPB1*02:01	ESSIIHFEPGEDHSEDA	0.1536892	0.023407906
HLA-DPA1*01:03-DPB1*02:01	LEGVQDDLFWLTFEGKP	0.5913312	0.020764193
HLA-DPA1*01:03-DPB1*02:01	LLQEALDKDSGYPETLV	0.18246225	0.00067983445
HLA-DPA1*01:03-DPB1*02:01	AFWQDLGNLVADGCDFV	0.37002945	0.00050804846
HLA-DPA1*01:03-DPB1*02:01	ERCAPGYYGNPSQGQPC	0.0554844	0.0006887376
HLA-DPA1*01:03-DPB1*02:01	TQISKYFSERGDAVTKA	0.31493416	0.08865924
HLA-DPA1*01:03-DPB1*02:01	KAGLEDECKTLRQKVEI	0.053428225	0.000903944
HLA-DPA1*01:03-DPB1*02:01	AFSTVPFSQPVCFPPRP	0.48820302	0.0009645157
HLA-DPA1*01:03-DPB1*02:01	CLNIWALILGILMTILL	0.28378442	0.00037233005
HLA-DPA1*01:03-DPB1*02:01	EDNDEPLLSGSGDVSKE	0.063345864	0.0018424757
HLA-DPA1*01:03-DPB1*02:01	SFYRPAGEENELCGQVA	0.11468316	0.0013006032
HLA-DPA1*01:03-DPB1*02:01	FAVLTIFILLIMEGLSA	0.35366192	0.0010035781
HLA-DPA1*01:03-DPB1*02:01	LSGLFGDTQSKDPKPEA	0.054695204	0.0021833794
HLA-DPA1*01:03-DPB1*02:01	GGDFVNGDGTGVASIYR	0.14859429	0.00741786
HLA-DPA1*01:03-DPB1*02:01	GYRIGFGQCAGKVLPAL	0.285011	0.0010330931
HLA-DPA1*01:03-DPB1*02:01	PASDPKPNFTDCNRHTQ	0.022731641	0.001908222
HLA-DPA1*01:03-DPB1*02:01	GVIGLILPPTFSFLEMM	0.6081638	0.00292904
HLA-DPA1*01:03-DPB1*02:01	FDPCQCAPCPNNGRPTL	0.032242358	0.00094294583
HLA-DPA1*01:03-DPB1*02:01	KCSLRVWFLSVAFLLVF	0.4223248	0.00058086024
HLA-DPA1*01:03-DPB1*02:01	RAAAARLVGAAASRGPT	0.052466284	0.034202833
HLA-DPA1*01:03-DPB1*02:01	GYDSIDSPKAITSLKYM	0.27126065	0.012960693
HLA-DPA1*01:03-DPB1*02:01	AKAPSPPPPAEAPKEPL	0.07958371	0.10726128
HLA-DPA1*01:03-DPB1*02:01	GGWNDVACHTTMYFMCE	0.3493022	0.00049617916
HLA-DPA1*01:03-DPB1*02:01	YALELLTVYAWEQGCRK	0.51772386	0.0011545172
HLA-DPA1*01:03-DPB1*02:01	MRALWVLGLCCVLLTFG	0.34864092	0.0007908383
HLA-DPA1*01:03-DPB1*02:01	QYSNYSVNGEPVNGRHT	0.10954669	0.01399868
HLA-DPA1*01:03-DPB1*02:01	ELTETLVCALGLSVGLM	0.36210522	0.00066626456
HLA-DPA1*01:03-DPB1*02:01	WNILYDKLEKIHHSGAK	0.35618088	0.004191242
HLA-DPA1*01:03-DPB1*02:01	YRGDDYTATLTLGNPDL	0.2407176	0.035788726
HLA-DPA1*01:03-DPB1*02:01	YAQSRLRRQGIFCIHPL	0.4574862	0.0024759478
HLA-DPA1*01:03-DPB1*02:01	AFMEPRYHVRGEDLDKL	0.3300687	0.0036256537
HLA-DPA1*01:03-DPB1*02:01	VCLAAIYSCYEEFINSR	0.5692097	0.0007288537
HLA-DPA1*01:03-DPB1*02:01	SDSQLHLFLQSQLSVPE	0.61861295	0.023541328
HLA-DPA1*01:03-DPB1*02:01	MGSGDYDSMKEPCFREE	0.27176273	0.011465575
HLA-DPA1*01:03-DPB1*02:01	VTFISLLFLFSSAYSRG	0.5196562	0.0028497437
HLA-DPA1*01:03-DPB1*02:01	NLTLHQSAQLSVLLTVE	0.48014024	0.0012515908
HLA-DPA1*01:03-DPB1*02:01	GKGGSCSQAACSNSAQG	0.046879545	0.0009571762
HLA-DPA1*01:03-DPB1*02:01	TILLQYCFLLITCLLTA	0.39550388	0.00090910244
HLA-DPA1*01:03-DPB1*02:01	LTWQRDGEDQTQDTELV	0.021452295	0.0038491867
HLA-DPA1*01:03-DPB1*02:01	DNVLHSAFEVGARKVVS	0.44203523	0.0149434
HLA-DPA1*01:03-DPB1*02:01	FLRSMWGVLSALGRSGA	0.37058395	0.0019171138
HLA-DPA1*01:03-DPB1*02:01	RQAPLASGMMTGTIETT	0.2493718	0.0039782384
HLA-DPA1*01:03-DPB1*02:01	YSQCAFNGIFLPPLQGD	0.6181376	0.00042995592
HLA-DPA1*01:03-DPB1*02:01	ITEPPSLSPDTKLEPSE	0.05760403	0.0045262477
HLA-DPA1*01:03-DPB1*02:01	LPLVMWLQGGPGGSSTG	0.20369312	0.08804065
HLA-DPA1*01:03-DPB1*02:01	MQDYNYVWANCFEITLE	0.6367225	0.00046472374
