# Supplementary material for: MHCII-peptide presentation: an assessment of the state-of-the-art prediction methods
Source: Front Immunol. 2024 Mar 12;15:1293706. doi: 10.3389/fimmu.2024.1293706 (PMC11027168; doi:10.3389/fimmu.2024.1293706)
Supplement: Supplementary file 2 [file DataSheet_2.zip › output/BERT/neg/17_HLA-DPA1_01_03_DPB1_03_01.csv]

allele	peptide	affinity_pred	mass_pred
HLA-DPA1*01:03-DPB1*03:01	RANGSVAPQERSHNVIE	0.081049435	0.24437217
HLA-DPA1*01:03-DPB1*03:01	LHRNREDYVERSAEFAD	0.1897287	0.046830814
HLA-DPA1*01:03-DPB1*03:01	PVSAQHAKLSLDGQNIY	0.0740866	0.021123871
HLA-DPA1*01:03-DPB1*03:01	QDQSVEVSSNTGEETSK	0.005354213	0.008658049
HLA-DPA1*01:03-DPB1*03:01	TTQCRKDVGRPQPGREN	0.12073671	0.0061189584
HLA-DPA1*01:03-DPB1*03:01	MAAPSGGWNGVGASLWA	0.027712088	0.002846896
HLA-DPA1*01:03-DPB1*03:01	NQFQALLQYADPVSAQH	0.358319	0.026900673
HLA-DPA1*01:03-DPB1*03:01	NEVENQILTRDAKGISQ	0.2159663	0.043079413
HLA-DPA1*01:03-DPB1*03:01	MVAAQVMGNHVAVTVGG	0.18252587	0.017248843
HLA-DPA1*01:03-DPB1*03:01	NANSTPPPYERTRLSPP	0.11460874	0.024337476
HLA-DPA1*01:03-DPB1*03:01	GLENALSKGREKCSAGS	0.06102578	0.0016028106
HLA-DPA1*01:03-DPB1*03:01	ICYPLCGFVILAACVVA	0.19896626	0.0004906134
HLA-DPA1*01:03-DPB1*03:01	LRKKWAGLAEMRTAEAR	0.508762	0.35353693
HLA-DPA1*01:03-DPB1*03:01	NTSSLGPPSMPVHYDSQ	0.035745468	0.015143266
HLA-DPA1*01:03-DPB1*03:01	TKTYEEDPKSKPKKEEK	0.0048086317	0.025691425
HLA-DPA1*01:03-DPB1*03:01	GARAGGYETCPTVQPNM	0.025698297	0.011818799
HLA-DPA1*01:03-DPB1*03:01	VLTLALVAVAGARAEVS	0.59637445	0.0020083745
HLA-DPA1*01:03-DPB1*03:01	DDEVSPREKQQTNSKGS	0.022122176	0.0036460378
HLA-DPA1*01:03-DPB1*03:01	GDPEAPAPAAERPPVPG	0.04473088	0.52380973
HLA-DPA1*01:03-DPB1*03:01	DSGLQTQVIAAATQCAL	0.44207388	0.0015419761
HLA-DPA1*01:03-DPB1*03:01	SSQELEGSCRKDNNSII	0.023794336	0.0026171599
HLA-DPA1*01:03-DPB1*03:01	GVRPFGVSLLICGWNEG	0.24962069	0.0008714277
HLA-DPA1*01:03-DPB1*03:01	LTVWLLVGFPLTVIGGI	0.16722417	0.0047708624
HLA-DPA1*01:03-DPB1*03:01	EKFAHEHEEMKNLEAIV	0.12939055	0.008530733
HLA-DPA1*01:03-DPB1*03:01	GLVGPELHDRLLSAERA	0.26786533	0.016286511
HLA-DPA1*01:03-DPB1*03:01	MVHFPPSQIAAGAFCLA	0.14637348	0.0006994425
HLA-DPA1*01:03-DPB1*03:01	SALLLASLLLAAALSAS	0.34398398	0.0014921232
HLA-DPA1*01:03-DPB1*03:01	TPSWCQSTEASPKRSDG	0.049638137	0.025220346
HLA-DPA1*01:03-DPB1*03:01	VFETEDSKSNLPPEPVL	0.009680263	0.022490807
HLA-DPA1*01:03-DPB1*03:01	SVVAVEERSLTGTWDLS	0.1539994	0.0012570971
HLA-DPA1*01:03-DPB1*03:01	AVISHIDQTALAVYIAM	0.33407015	0.004717108
HLA-DPA1*01:03-DPB1*03:01	FFNWFYWSINLGAVLSL	0.24753626	0.0006081949
HLA-DPA1*01:03-DPB1*03:01	GGRIYPVLGTYWDNCNR	0.11081449	0.019356985
HLA-DPA1*01:03-DPB1*03:01	PSLGTYDLEKAILNISK	0.17857218	0.047676764
HLA-DPA1*01:03-DPB1*03:01	PSARLSGPVLALILNIL	0.5331144	0.042310186
HLA-DPA1*01:03-DPB1*03:01	PEAGAPTSASGLNGHPT	0.0066048326	0.010337999
HLA-DPA1*01:03-DPB1*03:01	GSALLLASLLLAAALSA	0.3618754	0.0026179787
HLA-DPA1*01:03-DPB1*03:01	SLPVCGHLGISRFWLPN	0.23629312	0.0011591904
HLA-DPA1*01:03-DPB1*03:01	QQPQPPQPPFPAGGPPA	0.005337402	0.22239855
HLA-DPA1*01:03-DPB1*03:01	MVLMAPRTLLLLLSGAL	0.45840588	0.0089982655
HLA-DPA1*01:03-DPB1*03:01	MEFSSPSREECPKPLSR	0.15281191	0.0030361712
HLA-DPA1*01:03-DPB1*03:01	RANVPVLQGLSLEVKKG	0.29964924	0.12493024
HLA-DPA1*01:03-DPB1*03:01	TPLACEQATECSVRNGS	0.15435955	0.0035392784
HLA-DPA1*01:03-DPB1*03:01	FSQVDEKRKKRDIPDYL	0.049678527	0.0021303706
HLA-DPA1*01:03-DPB1*03:01	QELRTVNGSQMLLVLLV	0.22080691	0.0012615426
HLA-DPA1*01:03-DPB1*03:01	LRPSRAGLSEDRPQAAG	0.23417886	0.19180669
HLA-DPA1*01:03-DPB1*03:01	YMSITILVFFMMEIIFK	0.18101898	0.00309041
HLA-DPA1*01:03-DPB1*03:01	YALICQQCFSHNGMALK	0.12790288	0.0023393126
HLA-DPA1*01:03-DPB1*03:01	FLPLFGHIGGTQSKGPW	0.11586653	0.034609348
HLA-DPA1*01:03-DPB1*03:01	GAVAPGGTVTLTCEVPA	0.0066368687	0.028032148
HLA-DPA1*01:03-DPB1*03:01	MPMPMPMPSANTPFSYP	0.13980295	0.0070859706
HLA-DPA1*01:03-DPB1*03:01	VDECQQNPRLCKSYGTC	0.037026357	0.015336278
HLA-DPA1*01:03-DPB1*03:01	EALSRTLDKVSLEETAQ	0.39990634	0.68494767
HLA-DPA1*01:03-DPB1*03:01	KVSGDMQKQGCDCECLG	0.0005477645	0.0017730085
HLA-DPA1*01:03-DPB1*03:01	SGVPVLGFFIIAVLMSA	0.25413594	0.0009037315
HLA-DPA1*01:03-DPB1*03:01	SRRMLTDKEREMAEIRD	0.17670749	0.06979202
HLA-DPA1*01:03-DPB1*03:01	LLSGALALTQTWAGSHS	0.13515791	0.0061956807
HLA-DPA1*01:03-DPB1*03:01	KWASVVVPSGQEQRYTC	0.06842403	0.052158784
HLA-DPA1*01:03-DPB1*03:01	VACVGLVWMQVALKEDL	0.20599344	0.0007631204
HLA-DPA1*01:03-DPB1*03:01	QVKIQGQNKEMLAAACQ	0.21033993	0.0028080593
HLA-DPA1*01:03-DPB1*03:01	CEGKFNWRVIKEKRDAY	0.13541107	0.0050073396
HLA-DPA1*01:03-DPB1*03:01	IGMTKVKVGKEDSSSAE	0.043319046	0.110887505
HLA-DPA1*01:03-DPB1*03:01	CLDEEVEGQGFCSGPGW	0.0020994798	0.00034255738
HLA-DPA1*01:03-DPB1*03:01	ARTAALRESQQVALDGE	0.36769173	0.92279214
HLA-DPA1*01:03-DPB1*03:01	LLTPVPASENPFREKKF	0.11452191	0.050320394
HLA-DPA1*01:03-DPB1*03:01	LYVEPHGHGPSLSVQGL	0.036042508	0.047289103
HLA-DPA1*01:03-DPB1*03:01	GRFTIKSDVWSFGILLT	0.21389338	0.005964453
HLA-DPA1*01:03-DPB1*03:01	GSGWPSSPGSDPPLPKP	0.0020059687	0.023665542
HLA-DPA1*01:03-DPB1*03:01	QGFIRLPVLGYIYRVSS	0.47840348	0.13269089
HLA-DPA1*01:03-DPB1*03:01	PASSQVPRVMSTQRVAN	0.3683984	0.015558748
HLA-DPA1*01:03-DPB1*03:01	LVVADFGCGDCRLASSI	0.03556932	0.0009082322
HLA-DPA1*01:03-DPB1*03:01	PRFEGYKLSLEPLPCYQ	0.24285395	0.0146884145
HLA-DPA1*01:03-DPB1*03:01	MASPGCLWLLAVALLPW	0.18485719	0.0005135251
HLA-DPA1*01:03-DPB1*03:01	KLETQYCKLKETSSFRM	0.09286626	0.00072943047
HLA-DPA1*01:03-DPB1*03:01	FKTTSRNLARAMCMKNL	0.5763425	0.0031469408
HLA-DPA1*01:03-DPB1*03:01	VCPLPPEPENGGYICHP	0.0016414498	0.012337779
HLA-DPA1*01:03-DPB1*03:01	PQRPKLNLKPRSTPKED	0.1042718	0.12377169
HLA-DPA1*01:03-DPB1*03:01	MWLSWNQKQLQGPEKEP	0.030016601	0.024005795
HLA-DPA1*01:03-DPB1*03:01	ASAKLWDVREGMCRQTF	0.11729096	0.0020763841
HLA-DPA1*01:03-DPB1*03:01	TKGPAPDPSAQDELGRT	0.008331192	0.21694884
HLA-DPA1*01:03-DPB1*03:01	FVEPMLSFFQGMFTFYH	0.25674912	0.0033866186
HLA-DPA1*01:03-DPB1*03:01	TKGAYCLSVSDFDNAKG	0.059692387	0.018839225
HLA-DPA1*01:03-DPB1*03:01	TTMKVHCNNMFAKGVKI	0.12864666	0.0063832677
HLA-DPA1*01:03-DPB1*03:01	LPVVRTWRLNERHYGGL	0.34563237	0.72337043
HLA-DPA1*01:03-DPB1*03:01	GCMMTFYRTTPAVLFWQ	0.6221402	0.00051821803
HLA-DPA1*01:03-DPB1*03:01	HERDAGVVCTNETRSTH	0.07739957	0.03985908
HLA-DPA1*01:03-DPB1*03:01	DVFGSNLWAQEYLRGMD	0.103364944	0.0020004618
HLA-DPA1*01:03-DPB1*03:01	RLTWIVGVAGVLESFLI	0.22946416	0.0019874943
HLA-DPA1*01:03-DPB1*03:01	HEKLNASRGFFATLVDV	0.35479003	0.0039643524
HLA-DPA1*01:03-DPB1*03:01	AVLDAGIPMRDFVCACS	0.31239477	0.000638453
HLA-DPA1*01:03-DPB1*03:01	FILSLILEYTWLEAVIF	0.19265127	0.00035996543
HLA-DPA1*01:03-DPB1*03:01	VKLDPRPEYHRCILTWH	0.19526835	0.017728014
HLA-DPA1*01:03-DPB1*03:01	LGVSFFILSLILEYTWL	0.16522343	0.0010109306
HLA-DPA1*01:03-DPB1*03:01	TAPEAINFGCFTIKSDV	0.032859493	0.0047051543
HLA-DPA1*01:03-DPB1*03:01	SLVAFENLKANVTDIML	0.25685495	0.0036982552
HLA-DPA1*01:03-DPB1*03:01	FLFKFLVIGSAGTGKSC	0.39431763	0.0005020969
HLA-DPA1*01:03-DPB1*03:01	AAKLALGIPLPELRNSV	0.48788092	0.009125169
HLA-DPA1*01:03-DPB1*03:01	AKEVDPQGLRTIGVITK	0.044539057	0.11011566
HLA-DPA1*01:03-DPB1*03:01	LMSMAFLTCCLLKCVKK	0.23144172	0.001338695
HLA-DPA1*01:03-DPB1*03:01	SSASSPAPDPAPEPDPA	0.017791312	0.18135479
HLA-DPA1*01:03-DPB1*03:01	VRFDVHDVTLHADAIHR	0.3365455	0.115889646
HLA-DPA1*01:03-DPB1*03:01	EADPPASDLPTPQAIEP	0.012716829	0.016474921
HLA-DPA1*01:03-DPB1*03:01	GALVLLLVLTLLCSLVP	0.13178548	0.0011719698
HLA-DPA1*01:03-DPB1*03:01	MQSIKCVVVGDGAVGKT	0.054131072	0.007275722
HLA-DPA1*01:03-DPB1*03:01	HRSRFRVPLLHCDLINP	0.50277305	0.023134027
HLA-DPA1*01:03-DPB1*03:01	TEAVSTASTVAIPNILS	0.1993507	0.03140554
HLA-DPA1*01:03-DPB1*03:01	LTEREEEVITCFERASW	0.19727483	0.0015333267
HLA-DPA1*01:03-DPB1*03:01	EEEHDPSPEEQDREWKE	0.0012659475	0.14419556
HLA-DPA1*01:03-DPB1*03:01	AGVDHRVILGNELPKFY	0.20532842	0.06498666
HLA-DPA1*01:03-DPB1*03:01	HLSWMVTEGEFDSFEIQ	0.028357144	0.0022681504
HLA-DPA1*01:03-DPB1*03:01	PVYSYLWTRPAVGRAQL	0.5985953	0.1874161
HLA-DPA1*01:03-DPB1*03:01	PYYHFQDWRCVNFSFCQ	0.07825375	0.0003587726
HLA-DPA1*01:03-DPB1*03:01	SSSSVLHGMVFKKETEG	0.013148229	0.26670173
HLA-DPA1*01:03-DPB1*03:01	NHCLGMAVSSFYENYET	0.22456136	0.001137433
HLA-DPA1*01:03-DPB1*03:01	ALPGDNVGFNVKNVSVK	0.01983155	0.43415895
HLA-DPA1*01:03-DPB1*03:01	NEDIAKRTCEEHQLCVV	0.02713139	0.011698624
HLA-DPA1*01:03-DPB1*03:01	SLRELVLEFPGVAALEQ	0.5166157	0.019473735
HLA-DPA1*01:03-DPB1*03:01	IGVYSAIWQLCLALIFK	0.20258762	0.0041796034
HLA-DPA1*01:03-DPB1*03:01	AAGLARLLLLLGLSAGG	0.45230204	0.006351938
HLA-DPA1*01:03-DPB1*03:01	PSGPRGTLLLLPLLLLL	0.34063208	0.0029466648
HLA-DPA1*01:03-DPB1*03:01	SLPCGPCIPIMLVLATL	0.08661651	0.00061729056
HLA-DPA1*01:03-DPB1*03:01	FWLGLLYLVSPLENEPK	0.25177974	0.0148470495
HLA-DPA1*01:03-DPB1*03:01	PRQLGLTECRVSISSLW	0.3015936	0.0013749042
HLA-DPA1*01:03-DPB1*03:01	NLRIALRYYNQSEGGSH	0.5015587	0.18331133
HLA-DPA1*01:03-DPB1*03:01	VNVTLYYEALCGGCRAF	0.23185997	0.0019949938
HLA-DPA1*01:03-DPB1*03:01	IGVVAEADAADAAGFPV	0.24429199	0.11961323
HLA-DPA1*01:03-DPB1*03:01	CYKGYLPRQCLKFRSAL	0.34140772	0.00069240725
HLA-DPA1*01:03-DPB1*03:01	DIDEVIIPTAPLYKQIL	0.13010174	0.0066581494
HLA-DPA1*01:03-DPB1*03:01	YFMPKSTIYRGEMCFFD	0.11866172	0.0005291988
HLA-DPA1*01:03-DPB1*03:01	VFGMFFLGAVLCLSFSW	0.086345345	0.00055177987
HLA-DPA1*01:03-DPB1*03:01	DDEDRTVPSTPTLVVPH	0.12907083	0.4858656
HLA-DPA1*01:03-DPB1*03:01	KAVVLTLALVAVAGARA	0.5166907	0.007874442
HLA-DPA1*01:03-DPB1*03:01	KVFRQCLHEVHQISSGL	0.314554	0.000881551
HLA-DPA1*01:03-DPB1*03:01	QSIKCVVVGDGAVGKTC	0.022174902	0.00138146
HLA-DPA1*01:03-DPB1*03:01	ISQSSTDSYSSAASYTD	0.05843732	0.004881279
HLA-DPA1*01:03-DPB1*03:01	CAGCLSENPRNGEDQIC	0.015162615	0.0005023961
HLA-DPA1*01:03-DPB1*03:01	ADSKVFGDLDQVRMTSE	0.03454721	0.0464678
HLA-DPA1*01:03-DPB1*03:01	GVNCIMGVLSNKCGFQL	0.05713207	0.0012661284
HLA-DPA1*01:03-DPB1*03:01	IKNTVCVNVELTAEQWK	0.118703894	0.0017103724
HLA-DPA1*01:03-DPB1*03:01	AISGVPVLGFFIIAVLM	0.2394197	0.0008995407
HLA-DPA1*01:03-DPB1*03:01	AGDHRANEQLGLTSMHT	0.258773	0.2658102
HLA-DPA1*01:03-DPB1*03:01	TGITLSEYFRDMGYHVS	0.20497125	0.020260463
HLA-DPA1*01:03-DPB1*03:01	YESDQNKDGKLTKEEIV	0.0009156961	0.25378376
HLA-DPA1*01:03-DPB1*03:01	NLMTTLPSQDASLPPQQ	0.10555367	0.005588035
HLA-DPA1*01:03-DPB1*03:01	GFYPEAINITWEKQTQK	0.044484682	0.015453281
HLA-DPA1*01:03-DPB1*03:01	SPRQRNRLPGNLFQRWH	0.47736323	0.14923792
HLA-DPA1*01:03-DPB1*03:01	YKAPTENHHNRGPTMQN	0.026071966	0.007305397
HLA-DPA1*01:03-DPB1*03:01	QGLAVALALSVLPGSRA	0.5951778	0.00375154
HLA-DPA1*01:03-DPB1*03:01	SRPITFSRYIRPICLPA	0.6082681	0.024897907
HLA-DPA1*01:03-DPB1*03:01	DILQALVVCPNLLRCGQ	0.2229233	0.0012231312
HLA-DPA1*01:03-DPB1*03:01	MFLKAVVLTLALVAVAG	0.42761964	0.0037190728
HLA-DPA1*01:03-DPB1*03:01	AAPQLLIVLLGLSALLQ	0.24762782	0.0024663652
HLA-DPA1*01:03-DPB1*03:01	KGYGKNNEPLRGYILTF	0.16662076	0.114011966
HLA-DPA1*01:03-DPB1*03:01	VFFLIGFMIGYLGYCKG	0.119235605	0.0017528987
HLA-DPA1*01:03-DPB1*03:01	PFIKDIMEDAIDNRLDS	0.19697478	0.38579732
HLA-DPA1*01:03-DPB1*03:01	GVPHGGFPEPFRSKVLK	0.063625775	0.058742322
HLA-DPA1*01:03-DPB1*03:01	IQVQSSRVYFVACTIAY	0.4729489	0.0059066103
HLA-DPA1*01:03-DPB1*03:01	AHLEITALCPLRDVPSH	0.4049938	0.037314385
HLA-DPA1*01:03-DPB1*03:01	THMTHHPISDHEATLRC	0.0859928	0.9472539
HLA-DPA1*01:03-DPB1*03:01	CTPAPAPPLPGHRPPGT	0.028754806	0.004730125
HLA-DPA1*01:03-DPB1*03:01	RVLGELECQECAIPPGV	0.04252818	0.0005928011
HLA-DPA1*01:03-DPB1*03:01	TQIVLLGLVTAALWAGL	0.18200079	0.0010932037
HLA-DPA1*01:03-DPB1*03:01	LTTVTLLGVTVTVCRSF	0.33459514	0.00084863056
HLA-DPA1*01:03-DPB1*03:01	QQQLEERSRELQKEVDQ	0.033442724	0.13956565
HLA-DPA1*01:03-DPB1*03:01	YLQQQQTFGKKWRRFGA	0.29814407	0.0015772991
HLA-DPA1*01:03-DPB1*03:01	PRIVHYYFDHNSNWNLL	0.13881479	0.04501473
HLA-DPA1*01:03-DPB1*03:01	GAGSEDMGTTVNGDVFQ	0.01015624	0.007707961
HLA-DPA1*01:03-DPB1*03:01	IAKCLEGMKVAANAVDP	0.20036462	0.13177489
HLA-DPA1*01:03-DPB1*03:01	PASKIPAFLNVVDIAGL	0.22045478	0.0063505084
HLA-DPA1*01:03-DPB1*03:01	HFRNISRIMDCVGCFKC	0.2965254	0.00048585943
HLA-DPA1*01:03-DPB1*03:01	GIALIMLMAGFIKICSV	0.102019675	0.001272701
HLA-DPA1*01:03-DPB1*03:01	ARDGDVQFSVASDDNSE	0.14156415	0.013147394
HLA-DPA1*01:03-DPB1*03:01	VAAQAQALAAQAAAAAH	0.408861	0.89872676
HLA-DPA1*01:03-DPB1*03:01	ATTKNTATTSPITYTLV	0.071919724	0.013756253
HLA-DPA1*01:03-DPB1*03:01	IAADEPPPEGCNSFFSV	0.016022159	0.0011091093
HLA-DPA1*01:03-DPB1*03:01	PSWAITLISVNGIFVIC	0.1250784	0.00065637927
HLA-DPA1*01:03-DPB1*03:01	SWGPNIKEFKHRFDPVE	0.082311384	0.02836727
HLA-DPA1*01:03-DPB1*03:01	FMIGYLGYCKGVEPKTE	0.05929155	0.0021921797
HLA-DPA1*01:03-DPB1*03:01	RAALLALLASLLAAPPV	0.5480922	0.009799282
HLA-DPA1*01:03-DPB1*03:01	ATYLGGLPDVPFSATPV	0.070371196	0.013273689
HLA-DPA1*01:03-DPB1*03:01	FLVDSAGQVVANQEGVF	0.11269018	0.059685867
HLA-DPA1*01:03-DPB1*03:01	LPPPSPSLGSFDPLAEL	0.04470821	0.0067224912
HLA-DPA1*01:03-DPB1*03:01	FSLFLVGSGGFGGKRTS	0.14560956	0.0016244061
HLA-DPA1*01:03-DPB1*03:01	SALLLASLLLAAALSAS	0.34398398	0.0014921232
HLA-DPA1*01:03-DPB1*03:01	EENLELKKLLMSNGNKE	0.14999792	0.08530346
HLA-DPA1*01:03-DPB1*03:01	NNTSHCFNKMTNLKLED	0.042959914	0.0028287668
HLA-DPA1*01:03-DPB1*03:01	RGVSMGTPKLLRTSECD	0.09654142	0.00883397
HLA-DPA1*01:03-DPB1*03:01	LGKDILEMFTISVSLAV	0.48105726	0.0011548621
HLA-DPA1*01:03-DPB1*03:01	IPPNAKLTFEVELVDID	0.07637661	0.11050998
HLA-DPA1*01:03-DPB1*03:01	THMTHHPISDHEATLRC	0.0859928	0.9472539
HLA-DPA1*01:03-DPB1*03:01	LAGTESPVREEPGEDFP	0.024276773	0.009646776
HLA-DPA1*01:03-DPB1*03:01	ELTGFITTEVVNELYVD	0.19720654	0.0026978184
HLA-DPA1*01:03-DPB1*03:01	YRCRVTNKVGSAEAFAQ	0.33631638	0.024020765
HLA-DPA1*01:03-DPB1*03:01	KGFTCHHVVRLLGVVSK	0.33865646	0.0013983053
HLA-DPA1*01:03-DPB1*03:01	GPRAQLFACLLRLGTQQ	0.3523347	0.06531443
HLA-DPA1*01:03-DPB1*03:01	CSLHASLEIFKQATMKA	0.36812496	0.00086929183
HLA-DPA1*01:03-DPB1*03:01	MFPFYSCWRTGLLLLLL	0.19501862	0.00041896198
HLA-DPA1*01:03-DPB1*03:01	FLVLLTSVTLLSIYSIN	0.2168307	0.001455813
HLA-DPA1*01:03-DPB1*03:01	AVLAVPLERGAPNKEET	0.21764727	0.014212963
HLA-DPA1*01:03-DPB1*03:01	GCNGPVVGTRYKCSVCP	0.029499497	0.006521818
HLA-DPA1*01:03-DPB1*03:01	CQHDVNECDSQPCLHGG	0.0010453948	0.0041498635
HLA-DPA1*01:03-DPB1*03:01	IAMSALGVLLGAVCGVV	0.118080564	0.0036629208
HLA-DPA1*01:03-DPB1*03:01	ELLKKAASGEIKITPWF	0.12945174	0.06785996
HLA-DPA1*01:03-DPB1*03:01	HGNLYDLKPLGLNDTIV	0.10286231	0.01740502
HLA-DPA1*01:03-DPB1*03:01	LTLHTAQALGVSSLKDG	0.37130517	0.037249334
HLA-DPA1*01:03-DPB1*03:01	LQTWLLEMNLVHAPQVA	0.26630774	0.016856587
HLA-DPA1*01:03-DPB1*03:01	CIVIAILLYKNKPDSKR	0.224829	0.0025179498
HLA-DPA1*01:03-DPB1*03:01	DVRPEVTWSFSRMPDST	0.21439163	0.12044261
HLA-DPA1*01:03-DPB1*03:01	MAQGPSSHGWTGPLDSQ	0.005893812	0.065812334
HLA-DPA1*01:03-DPB1*03:01	EGSSDCEVFSKNHAAPF	0.031459007	0.003766225
HLA-DPA1*01:03-DPB1*03:01	INFFSFFNWLCVALAII	0.15742089	0.0007262209
HLA-DPA1*01:03-DPB1*03:01	DALCRKGCALADHLLHT	0.2775952	0.11732535
HLA-DPA1*01:03-DPB1*03:01	WRTKPSTVEVLESIDKE	0.18920745	0.088545606
HLA-DPA1*01:03-DPB1*03:01	CIDVDECLRPDVCGEGH	0.012657148	0.0043457635
HLA-DPA1*01:03-DPB1*03:01	SHYTMEFGYSSNSPSTH	0.15164922	0.017695725
HLA-DPA1*01:03-DPB1*03:01	IDGGFTLPFYKQLLGKS	0.21076457	0.01652819
HLA-DPA1*01:03-DPB1*03:01	PVFITKPPMGSQVSSML	0.12683599	0.012511507
HLA-DPA1*01:03-DPB1*03:01	KEEDLEDKNNFGAEPPH	0.007139084	0.13747394
HLA-DPA1*01:03-DPB1*03:01	AVPKNVSVAEGKELDLT	0.013947675	0.17039338
HLA-DPA1*01:03-DPB1*03:01	IVGIRGVFSNKFLAMSK	0.42070785	0.01759703
HLA-DPA1*01:03-DPB1*03:01	ITIIGGGDTATCCAKWN	0.0053375554	0.0015151458
HLA-DPA1*01:03-DPB1*03:01	EFLRARRPPGLDYSFDT	0.33559763	0.15156236
HLA-DPA1*01:03-DPB1*03:01	VIRAQRAINNEMAHQLY	0.6708508	0.5376457
HLA-DPA1*01:03-DPB1*03:01	CHNSDFRNRGMTALLKV	0.43160382	0.00039997342
HLA-DPA1*01:03-DPB1*03:01	RVEGPPAWEAAPWPSLP	0.06723934	0.054897793
HLA-DPA1*01:03-DPB1*03:01	PRILGFWGGCRVWVFAA	0.24263032	0.00051027286
HLA-DPA1*01:03-DPB1*03:01	EFGADCKYKFENWGACD	0.0074655386	0.001398554
HLA-DPA1*01:03-DPB1*03:01	CDVVKDYAFVHMEKEAD	0.10451291	0.023427766
HLA-DPA1*01:03-DPB1*03:01	MDQSYVCALIAMMVWSI	0.20830074	0.00036739177
HLA-DPA1*01:03-DPB1*03:01	IFEPQGISFLETESTFM	0.0972642	0.0010343476
HLA-DPA1*01:03-DPB1*03:01	VCEDGPVFYPPPKKTKH	0.010593798	0.004001651
HLA-DPA1*01:03-DPB1*03:01	THRETAPVSQPENKPES	0.057881404	0.22729418
HLA-DPA1*01:03-DPB1*03:01	LIRSFVFDVMNLLNVIY	0.47768933	0.0013587379
HLA-DPA1*01:03-DPB1*03:01	CMDIMKRNISHYEEQLV	0.2109311	0.00080192275
HLA-DPA1*01:03-DPB1*03:01	ENLCLNLHKFNEFIQNE	0.0882142	0.0062202895
HLA-DPA1*01:03-DPB1*03:01	CLDKINEFQCECPTGFT	0.012955842	0.001271685
HLA-DPA1*01:03-DPB1*03:01	TEPSSGSDAASIRTSAV	0.121583715	0.06964408
HLA-DPA1*01:03-DPB1*03:01	MGAYARASGVCARGCLD	0.37339532	0.11292253
HLA-DPA1*01:03-DPB1*03:01	VSGDMQKQGCDCECLGG	0.0006785533	0.0016874175
HLA-DPA1*01:03-DPB1*03:01	GVSFFILSLILEYTWLE	0.155967	0.0005487163
HLA-DPA1*01:03-DPB1*03:01	HNSDFRNRGMTALLKVS	0.51391304	0.0066177025
HLA-DPA1*01:03-DPB1*03:01	SVIVAGVLEMERLHYIH	0.30768582	0.00690867
HLA-DPA1*01:03-DPB1*03:01	ISQAYVIRGDTLRMELP	0.28029308	0.011641117
HLA-DPA1*01:03-DPB1*03:01	YEQDEFYELCDELGIMV	0.06723369	0.00084652443
HLA-DPA1*01:03-DPB1*03:01	LLPQYLDQDLYIVINGG	0.12351839	0.021585008
HLA-DPA1*01:03-DPB1*03:01	NDLFNAVGDGIVLCKMI	0.09887837	0.0007025742
HLA-DPA1*01:03-DPB1*03:01	SMAACTRSLLGDPPPLL	0.23920892	0.0006175203
HLA-DPA1*01:03-DPB1*03:01	KLIEEVMIGEDKLIHFS	0.053917762	0.0052540153
HLA-DPA1*01:03-DPB1*03:01	AIVDAEWNILYDKLEKI	0.14461236	0.0033486455
HLA-DPA1*01:03-DPB1*03:01	RMDGSIWLGPNAVLAFK	0.21921209	0.04820949
HLA-DPA1*01:03-DPB1*03:01	ILYDKLEKIHHSGAKVV	0.2803306	0.14568044
HLA-DPA1*01:03-DPB1*03:01	LWRPEYGSYMIEGTPGQ	0.1038609	0.0076510487
HLA-DPA1*01:03-DPB1*03:01	TLGEKGEKMSKSLGNVI	0.11506071	0.1329078
HLA-DPA1*01:03-DPB1*03:01	HAISTEKIKAKYPDYEV	0.030111462	0.029459458
HLA-DPA1*01:03-DPB1*03:01	CLSQMHSWAPLKVLHND	0.31962356	0.0012634471
HLA-DPA1*01:03-DPB1*03:01	EDCRDRQCPRDCSNRGL	0.036407452	0.0046633976
HLA-DPA1*01:03-DPB1*03:01	RRAQLCLGVSILVLILV	0.21327838	0.00083259883
HLA-DPA1*01:03-DPB1*03:01	RRTRRPDPKDPGHHGPE	0.0730792	0.20922725
HLA-DPA1*01:03-DPB1*03:01	SFYPAEITLTWQRDGED	0.08998061	0.017009703
HLA-DPA1*01:03-DPB1*03:01	GLARLIEDNEYTARQGA	0.1233754	0.02944755
HLA-DPA1*01:03-DPB1*03:01	GMGHSSDPNAVMYPTYG	0.022943264	0.03865256
HLA-DPA1*01:03-DPB1*03:01	LLWGLVKQGLKCEDCGM	0.0041586575	0.000890178
HLA-DPA1*01:03-DPB1*03:01	SKTKTIFPKVLGKSQSK	0.18762378	0.12718005
HLA-DPA1*01:03-DPB1*03:01	SASSPTEEEQEQGEIGA	0.0009326021	0.015876947
HLA-DPA1*01:03-DPB1*03:01	LLREGMFERIPDIVLWP	0.36244136	0.0061177807
HLA-DPA1*01:03-DPB1*03:01	IHPPGRPPAVRGPTPGP	0.058542922	0.090627015
HLA-DPA1*01:03-DPB1*03:01	EGSGDQVDTLELSGGAR	0.0190984	0.026901389
HLA-DPA1*01:03-DPB1*03:01	LVKIINDNATYCRLAQF	0.16412608	0.002699091
HLA-DPA1*01:03-DPB1*03:01	SPEKLQQYRQVHLLPGL	0.22025588	0.20506449
HLA-DPA1*01:03-DPB1*03:01	HQNLLLANTTSAFPYAL	0.2606198	0.0028895207
HLA-DPA1*01:03-DPB1*03:01	VRFDVHDVTLHADAIHR	0.3365455	0.115889646
HLA-DPA1*01:03-DPB1*03:01	NTNDLFNAVGDGIVLCK	0.052839763	0.001955968
HLA-DPA1*01:03-DPB1*03:01	VEGNKVHIEVKENPEEE	0.0016800743	0.7637697
HLA-DPA1*01:03-DPB1*03:01	GVAATLAPGSRGYRARP	0.27235493	0.057571787
HLA-DPA1*01:03-DPB1*03:01	LENQSLSSSCESLKLAL	0.050549984	0.0017496406
HLA-DPA1*01:03-DPB1*03:01	PRCSHCSVCDNCVEEFD	0.0025148182	0.0019715875
HLA-DPA1*01:03-DPB1*03:01	PISVSNSSSQIILKWKP	0.04912324	0.001977718
HLA-DPA1*01:03-DPB1*03:01	TAQKEKWLLSSKGLQII	0.3056445	0.0120361205
HLA-DPA1*01:03-DPB1*03:01	MAAAPAVCASQGSPPGA	0.07911187	0.0017390552
HLA-DPA1*01:03-DPB1*03:01	KVVMALGDYMGASCHAC	0.08307686	0.0010406896
HLA-DPA1*01:03-DPB1*03:01	RRTHHDGAITERLMCAE	0.21928644	0.0022498365
HLA-DPA1*01:03-DPB1*03:01	LQSEDFATYYCQQYYSY	0.023518188	0.00096534035
HLA-DPA1*01:03-DPB1*03:01	QLLGLLLLWFPGARCDI	0.1369509	0.00033809332
HLA-DPA1*01:03-DPB1*03:01	IYIVTEYMSKGSLLDFL	0.10375834	0.003762486
HLA-DPA1*01:03-DPB1*03:01	LARWTLGFCDERLVPFD	0.2251055	0.0039382176
HLA-DPA1*01:03-DPB1*03:01	TQGAQAPLLQQRPQELG	0.1116422	0.087517604
HLA-DPA1*01:03-DPB1*03:01	MDLRQFLMCLSLCTAFA	0.47115973	0.0009390058
HLA-DPA1*01:03-DPB1*03:01	VRILPLLLVLLLLGPTR	0.27222523	0.0025650142
HLA-DPA1*01:03-DPB1*03:01	WCVFPNGTEVPNTRSRG	0.055770617	0.0045532817
HLA-DPA1*01:03-DPB1*03:01	AWPTATACPMKSNEHDD	0.03136656	0.044903874
HLA-DPA1*01:03-DPB1*03:01	MLQRQRLQFAFYVVEQV	0.6790037	0.002209297
HLA-DPA1*01:03-DPB1*03:01	LFKLATTALYFTYSALE	0.50752014	0.0102756005
HLA-DPA1*01:03-DPB1*03:01	AAPQLLIVLLGLSALLQ	0.24762782	0.0024663652
HLA-DPA1*01:03-DPB1*03:01	EECTCASSDGKDDKELC	0.0010020804	0.0019737433
HLA-DPA1*01:03-DPB1*03:01	EVGKVIQQGRQSKGLTQ	0.16001938	0.07114832
HLA-DPA1*01:03-DPB1*03:01	VVFFLFPHSVLVDDDGI	0.12672195	0.01215061
HLA-DPA1*01:03-DPB1*03:01	LTQAVVDKTLLLVVLLL	0.06809721	0.0051707104
HLA-DPA1*01:03-DPB1*03:01	LRLLSRNPRGFYLFVEG	0.39578056	0.009028759
HLA-DPA1*01:03-DPB1*03:01	ETYDFLFKFLVIGSAGT	0.32105973	0.0014329994
HLA-DPA1*01:03-DPB1*03:01	LDHRGYQSLSDSPPGSR	0.28996703	0.11349472
HLA-DPA1*01:03-DPB1*03:01	RLFRRALRPDPSHRAPT	0.65284085	0.37422025
HLA-DPA1*01:03-DPB1*03:01	HQDALELIMSKYRKQML	0.26523343	0.0030446835
HLA-DPA1*01:03-DPB1*03:01	SEHHTCSPLASPMSPHS	0.1805244	0.0014679984
HLA-DPA1*01:03-DPB1*03:01	FNLMFKTFIGPGGNMPG	0.1696786	0.007417453
HLA-DPA1*01:03-DPB1*03:01	TLRCWALSFYPAEITLT	0.43619785	0.003082641
HLA-DPA1*01:03-DPB1*03:01	SQAASSDSAQGSDVSLT	0.006056684	0.0076373247
HLA-DPA1*01:03-DPB1*03:01	YSSFGGGRGSRGSAGGH	0.12046858	0.030330846
HLA-DPA1*01:03-DPB1*03:01	VSLFLMVMMTASHLYFW	0.2172072	0.004192963
HLA-DPA1*01:03-DPB1*03:01	RSEQLVNFTGKAEMGGP	0.064527	0.008314227
HLA-DPA1*01:03-DPB1*03:01	LDQPCPVGPDGLPVPGC	0.0059161712	0.0014547443
HLA-DPA1*01:03-DPB1*03:01	KKSMKHRMDQLEAEEAK	0.34630606	0.5203883
HLA-DPA1*01:03-DPB1*03:01	LLLLSGALALTQTWARS	0.52207416	0.0019538184
HLA-DPA1*01:03-DPB1*03:01	YLHPQYKAPTENHHNRG	0.04489917	0.65688205
HLA-DPA1*01:03-DPB1*03:01	CKGVEPKTECERLAGTE	0.019153627	0.007548696
HLA-DPA1*01:03-DPB1*03:01	LSKTQQEKFLEVIANAS	0.59489	0.06382268
HLA-DPA1*01:03-DPB1*03:01	SSISSKFETEPVSKLKL	0.1969209	0.01084028
HLA-DPA1*01:03-DPB1*03:01	KGVEPKTECERLAGTES	0.037701085	0.040058892
HLA-DPA1*01:03-DPB1*03:01	GGQDRCSDAAGYPHATH	0.093927935	0.1972986
HLA-DPA1*01:03-DPB1*03:01	LVEAYQENGIHHTVFIG	0.06636572	0.013288493
HLA-DPA1*01:03-DPB1*03:01	SNSSDTESNRHKLSSGL	0.025989538	0.0015367081
HLA-DPA1*01:03-DPB1*03:01	GPEVRMANADARNMGAD	0.19368023	0.9642679
HLA-DPA1*01:03-DPB1*03:01	PAQLLGLLMLWVSGSSG	0.07911388	0.0012847942
HLA-DPA1*01:03-DPB1*03:01	LPEIDNALVVFCMATYG	0.16633096	0.001333039
HLA-DPA1*01:03-DPB1*03:01	PAPRARACRVLPWALVA	0.62389046	0.00787462
HLA-DPA1*01:03-DPB1*03:01	GLLRSGTGAEGAEAPCG	0.245432	0.018727433
HLA-DPA1*01:03-DPB1*03:01	AGPLRAPLLLLAILAVA	0.4350674	0.014314055
HLA-DPA1*01:03-DPB1*03:01	ILIRSRTKSNKDGGNQE	0.15395577	0.14257625
HLA-DPA1*01:03-DPB1*03:01	YYCEVPFDVVTVTIGVE	0.13373409	0.0007059648
HLA-DPA1*01:03-DPB1*03:01	LQLQAAVEVAGDLEVDC	0.2684439	0.0010361621
HLA-DPA1*01:03-DPB1*03:01	AQGQPTRRPRPGTGPGR	0.23757769	0.23253496
HLA-DPA1*01:03-DPB1*03:01	LGGRCGALLACLLLVLP	0.18002297	0.0026895632
HLA-DPA1*01:03-DPB1*03:01	AQSTDNDVNYEDFTFTI	0.021107486	0.0016023174
HLA-DPA1*01:03-DPB1*03:01	LLLETWISRHKEMTFIF	0.23684926	0.0010168462
HLA-DPA1*01:03-DPB1*03:01	PSWHIKQLYLQHRVLDQ	0.22864768	0.021471359
HLA-DPA1*01:03-DPB1*03:01	NTSDNAGFCIPEGNCLG	0.003298681	0.0010274777
HLA-DPA1*01:03-DPB1*03:01	LELYCDLLLARFGLIQS	0.33173904	0.0005685517
HLA-DPA1*01:03-DPB1*03:01	VSWGILLLAGLCCLVPV	0.070811994	0.0007149192
HLA-DPA1*01:03-DPB1*03:01	QAKPDGVTATAADEEED	0.014615143	0.07299545
HLA-DPA1*01:03-DPB1*03:01	QGSGETTYDHKNTFTLS	0.008891723	0.0063039945
HLA-DPA1*01:03-DPB1*03:01	RISMADVKFSFQCPGRM	0.19653253	0.0016361404
HLA-DPA1*01:03-DPB1*03:01	FPNGTEVPNTRSRGHHN	0.06147968	0.2638959
HLA-DPA1*01:03-DPB1*03:01	AASSTSIPSSEATTPTP	0.055252124	0.022672186
HLA-DPA1*01:03-DPB1*03:01	EGIRQFYINVEREEWKL	0.28337288	0.09906675
HLA-DPA1*01:03-DPB1*03:01	EENCFIQKSDDKVTLEE	0.014296909	0.0016732626
HLA-DPA1*01:03-DPB1*03:01	HSLRYNLTVLSWDGSVQ	0.45310658	0.23496374
HLA-DPA1*01:03-DPB1*03:01	LCTHLIYAFAGMTNHQL	0.35956824	0.0020946462
HLA-DPA1*01:03-DPB1*03:01	SAFLNDADMVMSFVNLV	0.28899068	0.0010495863
HLA-DPA1*01:03-DPB1*03:01	MSITILVFFMMEIIFKL	0.14724085	0.0012893291
HLA-DPA1*01:03-DPB1*03:01	SSSPVTELASRSPIRQD	0.28526622	0.009346886
HLA-DPA1*01:03-DPB1*03:01	HYTRQVVDCQLADVNNI	0.31305936	0.49597874
HLA-DPA1*01:03-DPB1*03:01	RPDEFLGLTHTYSVRWS	0.23011445	0.05161967
HLA-DPA1*01:03-DPB1*03:01	RDDRSWSSRDDYSRDDY	0.073145136	0.40174955
HLA-DPA1*01:03-DPB1*03:01	IPSLRAEAEENEKETAV	0.1663633	0.025063872
HLA-DPA1*01:03-DPB1*03:01	HHPISDHEATLRCWALG	0.08189273	0.37751263
HLA-DPA1*01:03-DPB1*03:01	GAVVTGAVVAAVMWRKK	0.50137365	0.1640735
HLA-DPA1*01:03-DPB1*03:01	AVLAVVVIGAVVATVMC	0.22769499	0.0007072282
HLA-DPA1*01:03-DPB1*03:01	EALPGDNVGFNVKNVSV	0.019195916	0.030652368
HLA-DPA1*01:03-DPB1*03:01	VALTCCLLALLLYKKER	0.13665836	0.0016105535
HLA-DPA1*01:03-DPB1*03:01	MIGYLGYCKGVEPKTEC	0.039925728	0.0014609502
HLA-DPA1*01:03-DPB1*03:01	EDGKLNKLCRDELCRCA	0.021038048	0.0047750333
HLA-DPA1*01:03-DPB1*03:01	AAALAVILIATALCAPA	0.24741797	0.0023569511
HLA-DPA1*01:03-DPB1*03:01	DPVCLAKMYYSAVDPTK	0.23899712	0.09172507
HLA-DPA1*01:03-DPB1*03:01	ALRAVGDASKRLLSDSL	0.2835007	0.00886429
HLA-DPA1*01:03-DPB1*03:01	PQVVSALDKMIRNPASL	0.2520993	0.0032063958
HLA-DPA1*01:03-DPB1*03:01	TKSNKDGGNQEVEIARC	0.005108679	0.0019447816
HLA-DPA1*01:03-DPB1*03:01	LKAVCKSKKSWQARHTG	0.19214793	0.019603897
HLA-DPA1*01:03-DPB1*03:01	ESCLDEEVEGQGFCSGP	0.0038509886	0.00040828862
HLA-DPA1*01:03-DPB1*03:01	TVLPLVQAAPKNSPSFQ	0.2328517	0.14547023
HLA-DPA1*01:03-DPB1*03:01	EVNGIPPTTTQILLEAL	0.06952189	0.003894909
HLA-DPA1*01:03-DPB1*03:01	TFELLVRFSACPSKPAF	0.4904858	0.0036134832
HLA-DPA1*01:03-DPB1*03:01	SNWVGKGFFAVYEAICG	0.23528305	0.0021679304
HLA-DPA1*01:03-DPB1*03:01	FFLIGFMIGYLGYCKGV	0.102191396	0.0011229102
HLA-DPA1*01:03-DPB1*03:01	RFMYGPLDMVALTGEKV	0.35623237	0.0030256403
HLA-DPA1*01:03-DPB1*03:01	ITGDESIVGLMKDIVGA	0.043255676	0.005279632
HLA-DPA1*01:03-DPB1*03:01	RKVNLGVGAYRTDDCHP	0.107949704	0.18064092
HLA-DPA1*01:03-DPB1*03:01	AKEKRSKSQDADSPGSS	0.048884194	0.06665283
HLA-DPA1*01:03-DPB1*03:01	DSRGKREFDRHSGSDRS	0.2457455	0.55225813
HLA-DPA1*01:03-DPB1*03:01	LVYESDQNKDGKLTKEE	0.004874598	0.7299429
HLA-DPA1*01:03-DPB1*03:01	KISNLKMGHNYTFTVQA	0.1371527	0.035741396
HLA-DPA1*01:03-DPB1*03:01	KTHMTHHPISDHEATLR	0.09672537	0.99213153
HLA-DPA1*01:03-DPB1*03:01	MGLQACLLGLFALILSG	0.07221022	0.0009896467
HLA-DPA1*01:03-DPB1*03:01	VAAAVQLLVTLSFLRSV	0.40280393	0.0029921464
HLA-DPA1*01:03-DPB1*03:01	TSSLRQRPEPQVTGTVG	0.21660455	0.5374567
HLA-DPA1*01:03-DPB1*03:01	RLAGTESPVREEPGEDF	0.05082428	0.02084083
HLA-DPA1*01:03-DPB1*03:01	NTDSPEFKEQFKLCINR	0.09250874	0.001419957
HLA-DPA1*01:03-DPB1*03:01	PASWILSGYYWQTSAKW	0.113943905	0.035120558
HLA-DPA1*01:03-DPB1*03:01	PPPAVAAREPPLPPPPQ	0.17824939	0.42258635
HLA-DPA1*01:03-DPB1*03:01	LGVSESSIHIIGVSLGA	0.19896995	0.0015264115
HLA-DPA1*01:03-DPB1*03:01	NGSEILFSYFQDLVITL	0.3520859	0.0010117599
HLA-DPA1*01:03-DPB1*03:01	MAEKRHTRDSEAQRLPD	0.20277633	0.7470818
HLA-DPA1*01:03-DPB1*03:01	YFMPKSTIYRGEMCFFD	0.11866172	0.0005291988
HLA-DPA1*01:03-DPB1*03:01	FSMMGDRSATLKRQSLD	0.29492956	0.030687962
HLA-DPA1*01:03-DPB1*03:01	KCGACGRTVYHAEEVQC	0.030019749	0.0018252662
HLA-DPA1*01:03-DPB1*03:01	LLVFLSLLGWILWYTGN	0.038906317	0.001046706
HLA-DPA1*01:03-DPB1*03:01	MARLGAVRSHYCALLLA	0.45215523	0.0023717533
HLA-DPA1*01:03-DPB1*03:01	DYDAADDVQLSKTLELR	0.07196323	0.005702073
HLA-DPA1*01:03-DPB1*03:01	HCDLINPGAQNISNCTY	0.02099108	0.0010370765
HLA-DPA1*01:03-DPB1*03:01	SRPGGGSMQTEPARPSN	0.13832861	0.34201315
HLA-DPA1*01:03-DPB1*03:01	EHCHVVTTTTHKTLRGC	0.06647946	0.0036883696
HLA-DPA1*01:03-DPB1*03:01	VRNDSLWHRSDSAPRNK	0.24063239	0.42845207
HLA-DPA1*01:03-DPB1*03:01	CAYFLCVSLAAVLLAVY	0.17686541	0.00036750874
HLA-DPA1*01:03-DPB1*03:01	RKTLFVLAHTDRVSGLL	0.38317156	0.42581624
HLA-DPA1*01:03-DPB1*03:01	SSYQPIQPKDFHHHHFP	0.08075826	0.012491981
HLA-DPA1*01:03-DPB1*03:01	HADIYDKVSGDMQKQGC	0.021293039	0.0013034117
HLA-DPA1*01:03-DPB1*03:01	GVLAYELLPALDEVLAS	0.47986773	0.012057207
HLA-DPA1*01:03-DPB1*03:01	QHAISTEKIKAKYPDYE	0.04153555	0.22625773
HLA-DPA1*01:03-DPB1*03:01	SKQFAVKRRFSDFLGLY	0.4537716	0.039396413
HLA-DPA1*01:03-DPB1*03:01	RGTQIVLLGLVTAALWA	0.39920372	0.0012257755
HLA-DPA1*01:03-DPB1*03:01	NKPLLWISVLTSLLEAF	0.39882454	0.010878263
HLA-DPA1*01:03-DPB1*03:01	HLDNGRGFGKYSHDELS	0.022779237	0.017650941
HLA-DPA1*01:03-DPB1*03:01	AGKKVLIVYAHQEPKSF	0.38493025	0.15571041
HLA-DPA1*01:03-DPB1*03:01	DITQLNNIPPTQESYYD	0.021257678	0.020169094
HLA-DPA1*01:03-DPB1*03:01	IEDVLSGKINTEDDDED	0.010609714	0.07709626
HLA-DPA1*01:03-DPB1*03:01	NPMRELRIRKLCLNICV	0.3550526	0.031271532
HLA-DPA1*01:03-DPB1*03:01	MSSGTELLWPGAALLVL	0.0803092	0.0015100834
HLA-DPA1*01:03-DPB1*03:01	GPRGTLLLLPLLLLLLL	0.17156793	0.0046975617
HLA-DPA1*01:03-DPB1*03:01	TSSLRQRPEPQVTGTVG	0.21660455	0.5374567
HLA-DPA1*01:03-DPB1*03:01	LLEYTPTARLTPLEACA	0.31643477	0.0017980766
HLA-DPA1*01:03-DPB1*03:01	TKRPEEVCGPTQFRCVS	0.04417568	0.0016640682
HLA-DPA1*01:03-DPB1*03:01	DHQLIQEALIFDNKHTN	0.17042616	0.04292341
HLA-DPA1*01:03-DPB1*03:01	PDEPAEPTDLPPPLPPG	0.0014648227	0.03862786
HLA-DPA1*01:03-DPB1*03:01	TAAELSYSLRGNWSICN	0.24046712	0.00092054176
HLA-DPA1*01:03-DPB1*03:01	VYDQLNQILVSDAALPE	0.32726857	0.015156889
HLA-DPA1*01:03-DPB1*03:01	LIDEFMKAITDRYGRNT	0.26998657	0.1500863
HLA-DPA1*01:03-DPB1*03:01	FISMAFKLLILLIGTWA	0.1538529	0.001365043
HLA-DPA1*01:03-DPB1*03:01	ASSPTEEEQEQGEIGAC	0.00081660936	0.0024277435
HLA-DPA1*01:03-DPB1*03:01	QEMNRLFGATNPKNFNE	0.3960157	0.1233902
HLA-DPA1*01:03-DPB1*03:01	SRHRRALDTNYCFSSTE	0.4075876	0.078807555
HLA-DPA1*01:03-DPB1*03:01	SCWRTGLLLLLLAVAVR	0.36325905	0.00044705765
HLA-DPA1*01:03-DPB1*03:01	LAEQFAGVVLYLKFRLP	0.2598775	0.01195777
HLA-DPA1*01:03-DPB1*03:01	HPDAVAWANLTNAIRET	0.2620223	0.6406708
HLA-DPA1*01:03-DPB1*03:01	ASEQDQDPQRVLSTLNV	0.076107025	0.0015966404
HLA-DPA1*01:03-DPB1*03:01	EKVKRGQRTATSLPVVN	0.60968465	0.97147083
HLA-DPA1*01:03-DPB1*03:01	GSNHLAVVLDDIILAVI	0.32334292	0.0016706595
HLA-DPA1*01:03-DPB1*03:01	AVRDRCSLASLLTIALH	0.53158575	0.0036513084
HLA-DPA1*01:03-DPB1*03:01	RQPLPLGIKVYEDETKV	0.08292246	0.010348098
HLA-DPA1*01:03-DPB1*03:01	ALLLASLLLAAALSASA	0.38513225	0.0018960962
HLA-DPA1*01:03-DPB1*03:01	DLTNLILFSLSISVSLF	0.28307006	0.0010821695
HLA-DPA1*01:03-DPB1*03:01	LALVVLFVALRRQKQEA	0.37729305	0.008384186
HLA-DPA1*01:03-DPB1*03:01	IGYLGYCKGVEPKTECE	0.012222695	0.0030324007
HLA-DPA1*01:03-DPB1*03:01	GVEVSAGSPPIRNVTVA	0.2109501	0.1346561
HLA-DPA1*01:03-DPB1*03:01	YLPASSPCTLGEENMDL	0.0038266117	0.0025443742
HLA-DPA1*01:03-DPB1*03:01	FLTQTVCLDDTTVKFEI	0.021424523	0.00038735106
HLA-DPA1*01:03-DPB1*03:01	LIRKSSGHDSKQPYTLV	0.16708109	0.008703691
HLA-DPA1*01:03-DPB1*03:01	YQLTVTDTIGQQATAQV	0.15227121	0.0031498992
HLA-DPA1*01:03-DPB1*03:01	LLLLAGAGLSAASPPAA	0.35941115	0.032278
HLA-DPA1*01:03-DPB1*03:01	EEATTFSNAMLFALNIM	0.29239234	0.0011978184
HLA-DPA1*01:03-DPB1*03:01	ETPGHRRKEAEGTEEGG	0.02890109	0.050692867
HLA-DPA1*01:03-DPB1*03:01	LVDLPGMTKVPVGDQPP	0.0020686125	0.0099581005
HLA-DPA1*01:03-DPB1*03:01	LETFNAGSDVGSDSEYE	0.023063054	0.031169403
HLA-DPA1*01:03-DPB1*03:01	VSEGLSALKEECRALTK	0.17286201	0.024219994
HLA-DPA1*01:03-DPB1*03:01	IDNEALYDICFRTLKLT	0.18793626	0.002772553
HLA-DPA1*01:03-DPB1*03:01	IANPRCESAPGCGVWQR	0.12663503	0.057694025
HLA-DPA1*01:03-DPB1*03:01	ECEEGEGRTIIHCLNGG	0.019159304	0.0144824255
HLA-DPA1*01:03-DPB1*03:01	SEDETERNGDDGTHDKG	0.0030690117	0.011566127
HLA-DPA1*01:03-DPB1*03:01	CCGPPPLRPPLPAAAAA	0.3263149	0.0057304427
HLA-DPA1*01:03-DPB1*03:01	IGRSPFEVKVGTECGNQ	0.033774998	0.005367997
HLA-DPA1*01:03-DPB1*03:01	HVKFWRPQLLLLVGNPR	0.5389588	0.80744326
HLA-DPA1*01:03-DPB1*03:01	ALSVGQYNCPGQYTFSM	0.027608447	0.0008539255
HLA-DPA1*01:03-DPB1*03:01	RVPAQLLGLLLLWLSGA	0.18157382	0.003467632
HLA-DPA1*01:03-DPB1*03:01	ITIIGGGDTATCCAKWN	0.0053375554	0.0015151458
HLA-DPA1*01:03-DPB1*03:01	NARQLHASHAPDHTRHL	0.32556096	0.21080108
HLA-DPA1*01:03-DPB1*03:01	LGTLRGYYNQSEDGSHT	0.052763626	0.027560487
HLA-DPA1*01:03-DPB1*03:01	DVVSRELHAQAQERLQH	0.43521786	0.8285203
HLA-DPA1*01:03-DPB1*03:01	DMLNGELKKLSEGLEGT	0.015842756	0.0037475727
HLA-DPA1*01:03-DPB1*03:01	PGPVGPELPPGHIPIQV	0.0049805734	0.0028957778
HLA-DPA1*01:03-DPB1*03:01	FVLFLCLFFYNCYKGYL	0.06510899	0.0009919659
HLA-DPA1*01:03-DPB1*03:01	KPLGEGCFGQVVMAEAI	0.18535188	0.0010002434
HLA-DPA1*01:03-DPB1*03:01	PGPHVLLLVIQLGRFTA	0.1933086	0.003919004
HLA-DPA1*01:03-DPB1*03:01	LTCCLLALLLYKKERRE	0.13743891	0.001080959
HLA-DPA1*01:03-DPB1*03:01	PPPPQGQQPPHPPPGQQ	0.0019072319	0.2216988
HLA-DPA1*01:03-DPB1*03:01	SYGSRRGNDAVMARGTF	0.51521564	0.989099
HLA-DPA1*01:03-DPB1*03:01	LLWPGAALLVLLGVAAS	0.18703368	0.0038432013
HLA-DPA1*01:03-DPB1*03:01	AHFERYLLSQKPKCLLQ	0.42537677	0.0015524866
HLA-DPA1*01:03-DPB1*03:01	DKNEDLGRMYNLVSRIQ	0.3882836	0.6007271
HLA-DPA1*01:03-DPB1*03:01	AWASKDATYTSARTLLA	0.23800205	0.022717264
HLA-DPA1*01:03-DPB1*03:01	YLSSRDRQILDWHFANL	0.34883416	0.008554285
HLA-DPA1*01:03-DPB1*03:01	KHWTSTQRKADFQHPAG	0.07349242	0.034139823
HLA-DPA1*01:03-DPB1*03:01	WIGFLTRTVLENSTSYE	0.33808818	0.0060919467
HLA-DPA1*01:03-DPB1*03:01	VIAATGTTSKKNSSQDD	0.028246092	0.008677359
HLA-DPA1*01:03-DPB1*03:01	AQTQTGEANRGWTGQES	0.008962463	0.0037833005
HLA-DPA1*01:03-DPB1*03:01	LTLLCSLVPICVLRRPG	0.4610882	0.0046081548
HLA-DPA1*01:03-DPB1*03:01	IPSSSPPPLSSPLPEAP	0.038211387	0.03986661
HLA-DPA1*01:03-DPB1*03:01	CCRFLPLQSQCPEGAGD	0.21308447	0.0005410649
HLA-DPA1*01:03-DPB1*03:01	ACSNSAQGSDESLITCK	0.005604921	0.0021685972
HLA-DPA1*01:03-DPB1*03:01	KTHMTHHPISDHEATLR	0.09672537	0.99213153
HLA-DPA1*01:03-DPB1*03:01	SSSTYCNQMMRRRNMTQ	0.23018923	0.00093441905
HLA-DPA1*01:03-DPB1*03:01	DCLLVNLAYESSVFCTS	0.1922012	0.00029059756
HLA-DPA1*01:03-DPB1*03:01	RPRVAWHIDPFGHSREQ	0.28390655	0.6278583
HLA-DPA1*01:03-DPB1*03:01	WPGPANDSTLEAQYRRL	0.055574402	0.1713221
HLA-DPA1*01:03-DPB1*03:01	SLVASWGETGRTLQAIS	0.13091955	0.0013064973
HLA-DPA1*01:03-DPB1*03:01	PSREECPKPLSRVSIMA	0.32874647	0.0026710615
HLA-DPA1*01:03-DPB1*03:01	FHDLNLTAHGISHCPTC	0.027840564	0.00080349145
HLA-DPA1*01:03-DPB1*03:01	HSQGVAYPVRIESSSAS	0.4262218	0.064305544
HLA-DPA1*01:03-DPB1*03:01	SAHAQVTWYRRGGSLPP	0.22348772	0.16322383
HLA-DPA1*01:03-DPB1*03:01	PCGNGHCALKLWRCDGD	0.023152819	0.00092433876
HLA-DPA1*01:03-DPB1*03:01	NCNGHASSCDPVYGHCL	0.008791699	0.0013388178
HLA-DPA1*01:03-DPB1*03:01	IAQVKIQGQNKEMLAAA	0.17808789	0.00520278
HLA-DPA1*01:03-DPB1*03:01	TGYPLAYVAAKLALGIP	0.38466823	0.358401
HLA-DPA1*01:03-DPB1*03:01	DLGVSGAREEFVETCPS	0.15172721	0.10996418
HLA-DPA1*01:03-DPB1*03:01	RLGRGPCAALLLLGLGL	0.24614702	0.00091774773
HLA-DPA1*01:03-DPB1*03:01	ACIPCGPGSKNNQDHSV	0.0058904653	0.0010287429
HLA-DPA1*01:03-DPB1*03:01	KSEGAIQVNFTLVRSST	0.29414314	0.005105302
HLA-DPA1*01:03-DPB1*03:01	KEEGTELESVPLCSSKD	0.12235311	0.0034498456
HLA-DPA1*01:03-DPB1*03:01	ANQGDLDFEWNNFIDAM	0.12773095	0.0013225405
HLA-DPA1*01:03-DPB1*03:01	RHEGQEPFLQWLMLLSN	0.21895412	0.0023035423
HLA-DPA1*01:03-DPB1*03:01	LQIDIPDALSERDKVKF	0.22135149	0.029304976
HLA-DPA1*01:03-DPB1*03:01	SENPQRGSSVDAPPRPC	0.04123267	0.010375115
HLA-DPA1*01:03-DPB1*03:01	RNIPLLFLQNITGFMVG	0.30291826	0.006421144
HLA-DPA1*01:03-DPB1*03:01	CLALLCLGGADKRLRDN	0.14480482	0.0008725932
HLA-DPA1*01:03-DPB1*03:01	TTTTTTESVEEVVREVC	0.04132896	0.012252258
HLA-DPA1*01:03-DPB1*03:01	RFVNFKKGDPVYVYYKL	0.13082722	0.066613376
HLA-DPA1*01:03-DPB1*03:01	GLLLLLLLLLTQPGAGT	0.036425013	0.00122088
HLA-DPA1*01:03-DPB1*03:01	LLSLSPNHLFLAQLIPD	0.28629225	0.007814841
HLA-DPA1*01:03-DPB1*03:01	EASEAVKKLLEALSHLV	0.33411518	0.013907611
HLA-DPA1*01:03-DPB1*03:01	QSPFDPAHKHTAVLVDG	0.0797094	0.033753227
HLA-DPA1*01:03-DPB1*03:01	AVSGANGSTLWERPVAQ	0.090203255	0.0036286402
HLA-DPA1*01:03-DPB1*03:01	FGLGVLGIIVGIVLIIY	0.046707068	0.0025734683
HLA-DPA1*01:03-DPB1*03:01	PNLMGHLCGNQRVLTKH	0.12655047	0.00061047985
HLA-DPA1*01:03-DPB1*03:01	QSKQQLEEEQKKALYGL	0.022742433	0.0056372816
HLA-DPA1*01:03-DPB1*03:01	LRYHPIDIETSVSRIHR	0.44265395	0.07066797
HLA-DPA1*01:03-DPB1*03:01	ALAVSPAAGSSPGKPPR	0.22701362	0.16772139
HLA-DPA1*01:03-DPB1*03:01	EPNHVMLNHLYALSIKD	0.42178744	0.27131653
HLA-DPA1*01:03-DPB1*03:01	VVGHAVEFECLALGDPK	0.07230193	0.5089914
HLA-DPA1*01:03-DPB1*03:01	SVLLRSIHSAMERTPPH	0.6998383	0.5094317
HLA-DPA1*01:03-DPB1*03:01	QRPSLDLAKMAQNCQTF	0.16546457	0.043678645
HLA-DPA1*01:03-DPB1*03:01	MASPGCLWLLAVALLPW	0.18485719	0.0005135251
HLA-DPA1*01:03-DPB1*03:01	LAVALAVSPAAGSSPGK	0.33676523	0.13392162
HLA-DPA1*01:03-DPB1*03:01	YTLSISSATQFGNVPWY	0.14904402	0.0015441792
HLA-DPA1*01:03-DPB1*03:01	KSIGASVEFHCAVPSDR	0.29278392	0.1197474
HLA-DPA1*01:03-DPB1*03:01	VAQLCDFNPKSSKQCKD	0.026044367	0.0019943118
HLA-DPA1*01:03-DPB1*03:01	CSAGSQKAGSGEGPGKA	0.005999094	0.0038160034
HLA-DPA1*01:03-DPB1*03:01	KGFSWVGGGEDTPYSNW	0.0118751675	0.0038908415
HLA-DPA1*01:03-DPB1*03:01	TNVEALIARARSLKAKF	0.55739456	0.04733988
HLA-DPA1*01:03-DPB1*03:01	GPALTPEQENILHTTQT	0.009301934	0.034431823
HLA-DPA1*01:03-DPB1*03:01	EVSSLLRTSIMSKQYGN	0.47206354	0.026463866
HLA-DPA1*01:03-DPB1*03:01	ESCTRFYHPEKEDGKLN	0.09366584	0.24506955
HLA-DPA1*01:03-DPB1*03:01	DRVTFRRIIVKNNAKKR	0.5710508	0.7087678
HLA-DPA1*01:03-DPB1*03:01	NRHTVTLSNSVFTFSYK	0.36800587	0.025099829
HLA-DPA1*01:03-DPB1*03:01	NLTLEGVTRGQSGTYGC	0.017993245	0.0005597172
HLA-DPA1*01:03-DPB1*03:01	KEIPDEISILLLGVAHF	0.21514209	0.004796622
HLA-DPA1*01:03-DPB1*03:01	GNFRSGPLTGWRVFLLL	0.20925102	0.002528127
HLA-DPA1*01:03-DPB1*03:01	KTHMTHHPISDHEATLR	0.09672537	0.99213153
HLA-DPA1*01:03-DPB1*03:01	TVTVLFALVLSGALIIL	0.1401083	0.001175159
HLA-DPA1*01:03-DPB1*03:01	SPQGSNYLIVLGSQRRR	0.40102434	0.42613155
