# Supplementary material for: MHCII-peptide presentation: an assessment of the state-of-the-art prediction methods
Source: Front Immunol. 2024 Mar 12;15:1293706. doi: 10.3389/fimmu.2024.1293706 (PMC11027168; doi:10.3389/fimmu.2024.1293706)
Supplement: Supplementary file 2 [file DataSheet_2.zip › output/BERT/neg/17_HLA-DPA1_01_03_DPB1_04_01.csv]

allele	peptide	affinity_pred	mass_pred
HLA-DPA1*01:03-DPB1*04:01	NGASCVPREAAYVCLCP	0.21650083	0.000521414
HLA-DPA1*01:03-DPB1*04:01	SGTRHVVPAQVHVNGDA	0.020767447	0.23979774
HLA-DPA1*01:03-DPB1*04:01	IKSVLPNFLPYNVMLYS	0.44173568	0.010805494
HLA-DPA1*01:03-DPB1*04:01	FKALKEEGNQCVNDKNY	0.05488498	0.002801239
HLA-DPA1*01:03-DPB1*04:01	FLAYFLVSIAGLLYALV	0.40699947	0.002098072
HLA-DPA1*01:03-DPB1*04:01	EVTQHEAGSTSWDGSLS	0.034282804	0.002295855
HLA-DPA1*01:03-DPB1*04:01	NQLIIHMLKTEAKMRAN	0.21105044	0.006350087
HLA-DPA1*01:03-DPB1*04:01	ATVFSLLGGSSAFLSHH	0.38880613	0.08832197
HLA-DPA1*01:03-DPB1*04:01	MKWVTFISLLFLFSSAY	0.37387183	0.0042629
HLA-DPA1*01:03-DPB1*04:01	CRRGTQIVLLGLVTAAL	0.23343582	0.00045227
HLA-DPA1*01:03-DPB1*04:01	NPEHLFTCSEDGSLWHW	0.09102299	0.00322727
HLA-DPA1*01:03-DPB1*04:01	GWVRTRWALLLLFWLGW	0.35064143	0.000618683
HLA-DPA1*01:03-DPB1*04:01	VDGHSSKNDIHTLLKDL	0.042127628	0.003186398
HLA-DPA1*01:03-DPB1*04:01	YQAPDMDTLQIHVMECI	0.20335704	0.002012997
HLA-DPA1*01:03-DPB1*04:01	KLPPQNFVNFRYLIKFL	0.48125595	0.004380147
HLA-DPA1*01:03-DPB1*04:01	QCLGTGWPGTNTTASLG	0.0873699	0.00032996
HLA-DPA1*01:03-DPB1*04:01	RISLQWLRRIQNYSVMD	0.3356954	0.000804161
HLA-DPA1*01:03-DPB1*04:01	LIAGKIIPAIATTTAAV	0.12180441	0.08358042
HLA-DPA1*01:03-DPB1*04:01	AGMARDWPDARGIWHNN	0.028144954	0.001624124
HLA-DPA1*01:03-DPB1*04:01	GVRPFGVSLLICGWNEG	0.40796775	0.001169161
HLA-DPA1*01:03-DPB1*04:01	CHTVGPNEALVVSGGCC	0.06221466	0.000655035
HLA-DPA1*01:03-DPB1*04:01	QGHRVETEHYEEIEDYD	0.3503738	0.9590395
HLA-DPA1*01:03-DPB1*04:01	CKYNPKYSVANDTGFVD	0.07641229	0.003704596
HLA-DPA1*01:03-DPB1*04:01	IFIITEYMANGCLLNYL	0.4647623	0.000584384
HLA-DPA1*01:03-DPB1*04:01	DAWPLMQNPMGGDNISF	0.1294731	0.002847353
HLA-DPA1*01:03-DPB1*04:01	FKTTSRNLARAMCMKNL	0.16144237	0.000438013
HLA-DPA1*01:03-DPB1*04:01	IEPKFPFSENQICLTFT	0.22287005	0.002412302
HLA-DPA1*01:03-DPB1*04:01	VFKLETDRSIWPLIRIY	0.34948444	0.001365403
HLA-DPA1*01:03-DPB1*04:01	PALGPEETSASAGLPKK	0.081796296	0.010424923
HLA-DPA1*01:03-DPB1*04:01	AISGVPVLGFFIIAVLM	0.35366493	0.00143232
HLA-DPA1*01:03-DPB1*04:01	ACNLCYEAESPDEAALV	0.047102164	0.000569886
HLA-DPA1*01:03-DPB1*04:01	ELIAINSKKEELNQSVN	0.100702986	0.17747141
HLA-DPA1*01:03-DPB1*04:01	SSLPEKQDQCCTTCVVQ	0.043577846	0.001388076
HLA-DPA1*01:03-DPB1*04:01	CHNQFSLFLVGSGGFGG	0.32113856	0.000674209
HLA-DPA1*01:03-DPB1*04:01	LGFFIIAVLMSAQESWA	0.27866974	0.001141736
HLA-DPA1*01:03-DPB1*04:01	KLPKPVQDLIKMIFDVE	0.31160834	0.005172044
HLA-DPA1*01:03-DPB1*04:01	PRPQPWALGLLLFLLPG	0.53661126	0.003874451
HLA-DPA1*01:03-DPB1*04:01	GRITDVIPSEAINELTV	0.2151785	0.002091373
HLA-DPA1*01:03-DPB1*04:01	CILVLVLSVIILILGLI	0.14326853	0.001973545
HLA-DPA1*01:03-DPB1*04:01	DYSMPAVNNSYCQFGAI	0.2214795	0.000525547
HLA-DPA1*01:03-DPB1*04:01	LPALTVHVTQPKDGGFC	0.035152316	0.002001035
HLA-DPA1*01:03-DPB1*04:01	FAWPTATACPMKSNEHD	0.058157153	0.00175387
HLA-DPA1*01:03-DPB1*04:01	GSIAVLQVTETVKVCAT	0.20749709	0.001268062
HLA-DPA1*01:03-DPB1*04:01	NDTCLASCVKSDHSCSP	0.026435103	0.000681014
HLA-DPA1*01:03-DPB1*04:01	SLLGPLDVHAGSYQIEI	0.21059158	0.00249735
HLA-DPA1*01:03-DPB1*04:01	DMGEDLECLCQIMRTVG	0.19134727	0.003918068
HLA-DPA1*01:03-DPB1*04:01	NVEEIPENDSWKEMWLQ	0.15375282	0.001441372
HLA-DPA1*01:03-DPB1*04:01	LRARGVPAFTDTTLDEP	0.1241387	0.004247057
HLA-DPA1*01:03-DPB1*04:01	GGATVTIVSGLLMLLLF	0.32831964	0.004720488
HLA-DPA1*01:03-DPB1*04:01	VVQDYDSDKLFPAFGFG	0.2218144	0.48206997
HLA-DPA1*01:03-DPB1*04:01	KNVFLAYFLVSIAGLLY	0.4742421	0.007243519
HLA-DPA1*01:03-DPB1*04:01	GWLVLDVTAASDCWLLK	0.24657618	0.001424476
HLA-DPA1*01:03-DPB1*04:01	SQLAGMNLGSSSVRAGL	0.1243844	0.002093785
HLA-DPA1*01:03-DPB1*04:01	PNFRSNRPQVRPLSPGE	0.09321536	0.001758305
HLA-DPA1*01:03-DPB1*04:01	LPEEPCLPRHPAQLANG	0.041151367	0.004463546
HLA-DPA1*01:03-DPB1*04:01	SKENHAEIMQAVRLPLM	0.28689927	0.003891863
HLA-DPA1*01:03-DPB1*04:01	MAISGVPVLGFFIIAVL	0.3693905	0.003828301
HLA-DPA1*01:03-DPB1*04:01	YALVCYGPGIPISTLHD	0.18148391	0.001262918
HLA-DPA1*01:03-DPB1*04:01	QYKKIVSWLEYESSFSN	0.55803376	0.003972684
HLA-DPA1*01:03-DPB1*04:01	AGGTAPLPPWKSPSSSQ	0.028619813	0.003605052
HLA-DPA1*01:03-DPB1*04:01	ALHTVRAGRSCANPNVG	0.031816024	0.009614143
HLA-DPA1*01:03-DPB1*04:01	SGVPVLGFFIIAVLMSA	0.36156714	0.001115077
HLA-DPA1*01:03-DPB1*04:01	SLILCNSFSDTSIFNQT	0.4349716	0.000427826
HLA-DPA1*01:03-DPB1*04:01	CPDYDLCSVCEGKGLHR	0.068677776	0.001833517
HLA-DPA1*01:03-DPB1*04:01	AYAYLFKYIIIGDTGVG	0.34806883	0.028190902
HLA-DPA1*01:03-DPB1*04:01	LGNSIVSGFQLATLSGP	0.38291854	0.004831678
HLA-DPA1*01:03-DPB1*04:01	EDTPTSSLDSLSSPSPV	0.021330565	0.002480831
HLA-DPA1*01:03-DPB1*04:01	YEACDGAHAVVICTEWD	0.110758916	0.000571586
HLA-DPA1*01:03-DPB1*04:01	LRIQGEEIVFHDLNLTA	0.39209753	0.005037281
HLA-DPA1*01:03-DPB1*04:01	PAPTPVSVSNDLWGDFS	0.1521187	0.006625547
HLA-DPA1*01:03-DPB1*04:01	RGGFRGGFGSGIRGRGR	0.15625827	0.00453867
HLA-DPA1*01:03-DPB1*04:01	EHSSDPSAIMAPFYQWM	0.23498957	0.001381815
HLA-DPA1*01:03-DPB1*04:01	VHQESGFKLLPVKQLAG	0.42613322	0.06053747
HLA-DPA1*01:03-DPB1*04:01	KYYPPDFDPSKIPKLKL	0.2063181	0.007624344
HLA-DPA1*01:03-DPB1*04:01	KALQVWPLIEKRTCWHG	0.24156477	0.000661674
HLA-DPA1*01:03-DPB1*04:01	LLKLERIKDYLLMEEEF	0.495955	0.002281716
HLA-DPA1*01:03-DPB1*04:01	MENPGLWILGCHNSDFR	0.14799838	0.000728489
HLA-DPA1*01:03-DPB1*04:01	CHVQHEGLPQPLILRWE	0.13949867	0.00071231
HLA-DPA1*01:03-DPB1*04:01	PSKSCQVENGRVIACFD	0.16945237	0.000433085
HLA-DPA1*01:03-DPB1*04:01	ALTVTGVAQVKIMTEKE	0.15562633	0.008926112
HLA-DPA1*01:03-DPB1*04:01	YGVPLWIIILAILFGLL	0.2532032	0.001649381
HLA-DPA1*01:03-DPB1*04:01	GCVFLLISVLLLSGLTW	0.20576139	0.000540955
HLA-DPA1*01:03-DPB1*04:01	LLFVFCFGPGNVVSQSS	0.25670686	0.001153594
HLA-DPA1*01:03-DPB1*04:01	GDDQNGPKIAVQFGPGF	0.09254261	0.014522299
HLA-DPA1*01:03-DPB1*04:01	EPSKKQKKQHEGSKKKA	0.059195664	0.007749316
HLA-DPA1*01:03-DPB1*04:01	IGYDPPSAPHPNDLSGP	0.041453782	0.022142371
HLA-DPA1*01:03-DPB1*04:01	EGTAKYIETSELCGGAR	0.1092252	0.16709277
HLA-DPA1*01:03-DPB1*04:01	MGMLEARIRILTNNSQT	0.106026374	0.000532818
HLA-DPA1*01:03-DPB1*04:01	CHESCLDEEVEGQGFCS	0.09333665	0.001031269
HLA-DPA1*01:03-DPB1*04:01	TSRNLARAMCMKNLKLT	0.20466526	0.002612864
HLA-DPA1*01:03-DPB1*04:01	EQPELKGHDLEFCLYGR	0.36531994	0.22403817
HLA-DPA1*01:03-DPB1*04:01	EVLDGHDPEPGRLLCQA	0.05592809	0.000512873
HLA-DPA1*01:03-DPB1*04:01	FEYKEDSKLDYNNIPTV	0.163219	0.045881268
HLA-DPA1*01:03-DPB1*04:01	EFTEREQGEVRFSAVAL	0.2668772	0.001961114
HLA-DPA1*01:03-DPB1*04:01	SLLKTTQEPLARDPVKL	0.23503168	0.00617976
HLA-DPA1*01:03-DPB1*04:01	FCEEQNTGILHDEILIH	0.18330069	0.000917382
HLA-DPA1*01:03-DPB1*04:01	LGREEPAMSMDANGKII	0.028967194	0.009316329
HLA-DPA1*01:03-DPB1*04:01	WLRGRGGAVGGEKDPPP	0.04080959	0.002415149
HLA-DPA1*01:03-DPB1*04:01	QGLALAAKECSLDSDYF	0.20881385	0.004352269
HLA-DPA1*01:03-DPB1*04:01	TAATAALAGRSGGPHWD	0.009549755	0.003138361
HLA-DPA1*01:03-DPB1*04:01	PRTLILLLSGALALTET	0.37865636	0.002508115
HLA-DPA1*01:03-DPB1*04:01	GGSCSQAACSNSAQGSD	0.017364403	0.000804922
HLA-DPA1*01:03-DPB1*04:01	THMTHHPISDHEATLRC	0.050525595	0.6634805
HLA-DPA1*01:03-DPB1*04:01	MKLFDSICNNKWFTDTS	0.26155716	0.000609297
HLA-DPA1*01:03-DPB1*04:01	LMFPPNYDQSKFEEHVE	0.22379453	0.012358965
HLA-DPA1*01:03-DPB1*04:01	PSSLTSRPVETTLENNE	0.08350537	0.045048825
HLA-DPA1*01:03-DPB1*04:01	PRPQPSHSRSSSLDMNR	0.07236583	0.002648416
HLA-DPA1*01:03-DPB1*04:01	RNYSKYQSVSLLDKKSG	0.3851431	0.098896556
HLA-DPA1*01:03-DPB1*04:01	RARERLRETDANLGKSS	0.039845526	0.024887575
HLA-DPA1*01:03-DPB1*04:01	AATQRGPSGRAPRGGSA	0.03556962	0.006919245
HLA-DPA1*01:03-DPB1*04:01	VVIYKKFQIPCIVPELN	0.45681253	0.003708562
HLA-DPA1*01:03-DPB1*04:01	GEDQVNFRGFMRTLAHF	0.3471295	0.051835336
HLA-DPA1*01:03-DPB1*04:01	GSRPRDCLDVLLSGQQD	0.053108856	0.00104994
HLA-DPA1*01:03-DPB1*04:01	FQGPDNGQGPKYVKIFI	0.09800083	0.001465335
HLA-DPA1*01:03-DPB1*04:01	HCLHEIFLLREGMFERI	0.6077321	0.000622764
HLA-DPA1*01:03-DPB1*04:01	KTKNCTTLAGTGDTNNV	0.013525968	0.000371833
HLA-DPA1*01:03-DPB1*04:01	CFAITSFSFFIALAIIL	0.26992875	0.000492091
HLA-DPA1*01:03-DPB1*04:01	PTFPKASVPREPGGPSP	0.06811351	0.005271947
HLA-DPA1*01:03-DPB1*04:01	RSWEVVEASSEYILLSV	0.51147634	0.001533628
HLA-DPA1*01:03-DPB1*04:01	KAHPEVAEAGIGCPFAG	0.07860693	0.003410834
HLA-DPA1*01:03-DPB1*04:01	GEFEKVCSNDNKTFDSS	0.11728702	0.028949294
HLA-DPA1*01:03-DPB1*04:01	STAITRQVVENMTRAHF	0.051368404	0.003971828
HLA-DPA1*01:03-DPB1*04:01	TTVMSLSAVDPDEGENG	0.031820457	0.003268179
HLA-DPA1*01:03-DPB1*04:01	ATVTFFKVKWIFSSVVD	0.5605675	0.006007247
HLA-DPA1*01:03-DPB1*04:01	SGSGAASPTGSAVDIRA	0.019745613	0.09815833
HLA-DPA1*01:03-DPB1*04:01	NAKQSRDCFGCLREWCD	0.13836518	0.000747468
HLA-DPA1*01:03-DPB1*04:01	PDTEGTFNVECLTTDHY	0.13598569	0.00679318
HLA-DPA1*01:03-DPB1*04:01	APTIHTTVPSPTTTPTP	0.028457336	0.16199674
HLA-DPA1*01:03-DPB1*04:01	SKLPAGKNVLLLGEDGA	0.123434	0.002654675
HLA-DPA1*01:03-DPB1*04:01	FDPLAFPEFSWRGYAQM	0.4712648	0.004440759
HLA-DPA1*01:03-DPB1*04:01	LTGIYFAFYNGEWDLAQ	0.4875796	0.001401096
HLA-DPA1*01:03-DPB1*04:01	KDAAKVCREFTEREQGE	0.03485052	0.00074213
HLA-DPA1*01:03-DPB1*04:01	NTMVSSVQGNTYPSQAP	0.16325195	0.003071632
HLA-DPA1*01:03-DPB1*04:01	SVTAPEKRGWVINPLGE	0.14136301	0.003824114
HLA-DPA1*01:03-DPB1*04:01	GRSPFEVKVGTECGNQK	0.09456483	0.015057641
HLA-DPA1*01:03-DPB1*04:01	GYVISLEGAQKLVGANP	0.18428065	0.03625124
HLA-DPA1*01:03-DPB1*04:01	IYLPLHWPAQECYRYPI	0.23080081	0.002463745
HLA-DPA1*01:03-DPB1*04:01	TLQRTDAPKTHMTHHAV	0.0287878	0.14640199
HLA-DPA1*01:03-DPB1*04:01	AGLAVLAVVVIGAVVAT	0.1525041	0.001423671
HLA-DPA1*01:03-DPB1*04:01	DSAMKTLRSKMGKWCRH	0.09903787	0.000502177
HLA-DPA1*01:03-DPB1*04:01	ALATSHTDREATPDGGE	0.003558867	0.002280529
HLA-DPA1*01:03-DPB1*04:01	RPYIIRGMAPPTTPCST	0.10528922	0.001127804
HLA-DPA1*01:03-DPB1*04:01	QQQQQQQQQQPQPPQPP	0.054894783	0.22757313
HLA-DPA1*01:03-DPB1*04:01	RQEGSEEGMYVLRWSCT	0.19656555	0.000563728
HLA-DPA1*01:03-DPB1*04:01	KLHRGRGVAAMQSRQWV	0.11086107	0.001086518
HLA-DPA1*01:03-DPB1*04:01	CPGMGVALRMYPLKPTW	0.21577631	0.000570436
HLA-DPA1*01:03-DPB1*04:01	AVLDRESLYTKNNVYEA	0.15894398	0.006241771
HLA-DPA1*01:03-DPB1*04:01	KLVVAVAVFLLTFYVIS	0.3193433	0.00127198
HLA-DPA1*01:03-DPB1*04:01	GPAGSGKSTYCATMVQH	0.16685514	0.003470984
HLA-DPA1*01:03-DPB1*04:01	EGPHCRELQGNCSRLGC	0.05269418	0.000441456
HLA-DPA1*01:03-DPB1*04:01	PSTEAPEPPEEPLLGEL	0.058011275	0.00628148
HLA-DPA1*01:03-DPB1*04:01	VDGGPPCAPGGTAKTRR	0.018893663	0.001382246
HLA-DPA1*01:03-DPB1*04:01	YDLDLFTMTWGPTIAAL	0.45971712	0.038696542
HLA-DPA1*01:03-DPB1*04:01	AASRGPTAARHQDSWNG	0.02623409	0.002198799
HLA-DPA1*01:03-DPB1*04:01	MINFGRWEHGDGYPFDG	0.09084082	0.003528096
HLA-DPA1*01:03-DPB1*04:01	PPDSSQPDVQPDSQTVF	0.009792721	0.06570821
HLA-DPA1*01:03-DPB1*04:01	LRRNRRSILDDSFKLLS	0.3994241	0.03726554
HLA-DPA1*01:03-DPB1*04:01	RCRCPAGWRGDTCQSDV	0.032243684	0.000369527
HLA-DPA1*01:03-DPB1*04:01	PTGTELLMLRATDGDLG	0.07227414	0.001877006
HLA-DPA1*01:03-DPB1*04:01	TPGWKAPEDAGPQPGSY	0.009803277	0.006418
HLA-DPA1*01:03-DPB1*04:01	PKKPGTPENNKEYAKVS	0.03579896	0.006471153
HLA-DPA1*01:03-DPB1*04:01	EVGRKLDKAQMIRFEER	0.21913508	0.13050155
HLA-DPA1*01:03-DPB1*04:01	MSKKKPSRGFGDFSSWL	0.23443463	0.000974639
HLA-DPA1*01:03-DPB1*04:01	PDPRKVNLGVGAYRTDD	0.044904843	0.013252525
HLA-DPA1*01:03-DPB1*04:01	LYRTLKGHRWKKGAFCT	0.32500774	0.000647633
HLA-DPA1*01:03-DPB1*04:01	SDSDGRITLEEYRNVVE	0.35655084	0.9100197
HLA-DPA1*01:03-DPB1*04:01	SHTALVLQGSLTQPRSL	0.14513993	0.003206197
HLA-DPA1*01:03-DPB1*04:01	VRQVIQHDGRNQEKLKK	0.03446076	0.061164282
HLA-DPA1*01:03-DPB1*04:01	TMSFLLSSLLALLTVST	0.71114177	0.00187771
HLA-DPA1*01:03-DPB1*04:01	KQEIKDAFELFDTDKDE	0.32087743	0.06060102
HLA-DPA1*01:03-DPB1*04:01	ATATPDGGVVLISGTGS	0.018369874	0.001047442
HLA-DPA1*01:03-DPB1*04:01	KTWGVYRYFAYDCEASF	0.4669713	0.008410455
HLA-DPA1*01:03-DPB1*04:01	TIEIKDRLQLRVLLRRE	0.28912354	0.003829046
HLA-DPA1*01:03-DPB1*04:01	SCMAVLTVTLMVLSSPL	0.4587974	0.001694714
HLA-DPA1*01:03-DPB1*04:01	AGTESPVREEPGEDFPA	0.02752447	0.007455048
HLA-DPA1*01:03-DPB1*04:01	ASVSEAERKAQVYYRAC	0.081408806	0.000908027
HLA-DPA1*01:03-DPB1*04:01	THSRAPSLSASYTRLFL	0.35168973	0.001949516
HLA-DPA1*01:03-DPB1*04:01	SLKSPKVNCEERNITGL	0.04452365	0.00102462
HLA-DPA1*01:03-DPB1*04:01	EGSLIYEDSIVLQSVFT	0.42469388	0.004594423
HLA-DPA1*01:03-DPB1*04:01	WTRALLLPLLLAGPVGC	0.36606959	0.00079918
HLA-DPA1*01:03-DPB1*04:01	SLLHDPCLGTFGGPVFP	0.36091313	0.001316084
HLA-DPA1*01:03-DPB1*04:01	DPEVQHGKPDPDIFLAC	0.06953712	0.005253463
HLA-DPA1*01:03-DPB1*04:01	HTAKDCLLVYSQEETES	0.11096417	0.001893361
HLA-DPA1*01:03-DPB1*04:01	GLLGSFNSDLVTLPLIS	0.5063028	0.002827135
HLA-DPA1*01:03-DPB1*04:01	EELGSNPENLGIPPSRP	0.049972918	0.001330118
HLA-DPA1*01:03-DPB1*04:01	KCNGFRCPNGTCIPSSK	0.07111648	0.001014929
HLA-DPA1*01:03-DPB1*04:01	ALHRDEWLRPEDLPIKY	0.21371399	0.01003485
HLA-DPA1*01:03-DPB1*04:01	SGPGKEAKQMENGMLVT	0.0760881	0.011177112
HLA-DPA1*01:03-DPB1*04:01	NSERLQPGIAQQWIQSK	0.14710586	0.081452765
HLA-DPA1*01:03-DPB1*04:01	LLLSIHSALAMRICSFN	0.3672976	0.0009288
HLA-DPA1*01:03-DPB1*04:01	VNPRTRRPEMLLRPESC	0.10317466	0.0049802
HLA-DPA1*01:03-DPB1*04:01	SAYDLVLAEDEEMNRMH	0.16639818	0.023574878
HLA-DPA1*01:03-DPB1*04:01	ATPPPSTASAPAAVNSS	0.06893954	0.010741422
HLA-DPA1*01:03-DPB1*04:01	EVHDQLLQLHSIQLQLH	0.3857592	0.006159744
HLA-DPA1*01:03-DPB1*04:01	GDIIVFQKDDPENDNSE	0.04344102	0.025185417
HLA-DPA1*01:03-DPB1*04:01	VLICVIVFIIILFIVLF	0.09392876	0.001020135
HLA-DPA1*01:03-DPB1*04:01	FFIHNLAQMKFTGSDDR	0.32420442	0.010186191
HLA-DPA1*01:03-DPB1*04:01	GVRPFGVSLLICGWNEG	0.40796775	0.001169161
HLA-DPA1*01:03-DPB1*04:01	KQSCWASRRREQLLREM	0.24800237	0.000482132
HLA-DPA1*01:03-DPB1*04:01	PRSMDFEEAERSEPTQA	0.0734311	0.004518599
HLA-DPA1*01:03-DPB1*04:01	VLAADRERSIHDFCLVS	0.22092448	0.000665959
HLA-DPA1*01:03-DPB1*04:01	ILGCHNSDFRNRGMTAL	0.18233599	0.000332663
HLA-DPA1*01:03-DPB1*04:01	AQAQTERENLRIALRYY	0.1536891	0.00406251
HLA-DPA1*01:03-DPB1*04:01	LPKPLTLRWEPSSQPTI	0.1511766	0.0665343
HLA-DPA1*01:03-DPB1*04:01	LAVLAVVVIGAVVATVM	0.15255493	0.00212688
HLA-DPA1*01:03-DPB1*04:01	CNDVLSLLDKFLIKNCN	0.36883315	0.002253998
HLA-DPA1*01:03-DPB1*04:01	SVCLSEACVSVTSSILS	0.29063568	0.000998821
HLA-DPA1*01:03-DPB1*04:01	IGGSIPIVFSYFSEFLA	0.7850021	0.002669246
HLA-DPA1*01:03-DPB1*04:01	WGILLLAGLCCLVPVSL	0.39841995	0.000814392
HLA-DPA1*01:03-DPB1*04:01	NRMHESMKLFDSICNNK	0.29079017	0.004560766
HLA-DPA1*01:03-DPB1*04:01	ISGVPVLGFFIIAVLMS	0.3720946	0.001137554
HLA-DPA1*01:03-DPB1*04:01	EKELAAEKKRILHCLGL	0.119826935	0.00087374
HLA-DPA1*01:03-DPB1*04:01	AFDSCTFTKKFFVTSCY	0.50590664	0.001675626
HLA-DPA1*01:03-DPB1*04:01	TERPLGPPTERTRSFQL	0.05954024	0.003053254
HLA-DPA1*01:03-DPB1*04:01	LIINIRGGNNLAAELEA	0.18449324	0.001553342
HLA-DPA1*01:03-DPB1*04:01	LTNLYPYCDYEMKVCAY	0.13848506	0.000492144
HLA-DPA1*01:03-DPB1*04:01	LAKTTFDEAMADLHTLS	0.2863228	0.008258056
HLA-DPA1*01:03-DPB1*04:01	WTSDSAGEECDAAEGAE	0.02792524	0.001581686
HLA-DPA1*01:03-DPB1*04:01	WALVAVLLADLLALSDT	0.42946503	0.001438285
HLA-DPA1*01:03-DPB1*04:01	DFHLEIAKKIEIGDGAE	0.13560338	0.027334923
HLA-DPA1*01:03-DPB1*04:01	NPVMSLQDQVRFVKNIT	0.19733955	0.0139036
HLA-DPA1*01:03-DPB1*04:01	TDGVKGMDGFCSRSQHS	0.04820409	0.002676608
HLA-DPA1*01:03-DPB1*04:01	WVLGLCCVLLTFGSVRA	0.40769526	0.000758902
HLA-DPA1*01:03-DPB1*04:01	ARRRGLEEYLEKVCSIR	0.34899196	0.00116317
HLA-DPA1*01:03-DPB1*04:01	GRSPFEVKVGTECGNQK	0.09456483	0.015057641
HLA-DPA1*01:03-DPB1*04:01	GMAVEAWNEEGKAVWGE	0.07887241	0.002209389
HLA-DPA1*01:03-DPB1*04:01	VCIVAEIIKKVERSREK	0.19633542	0.001662669
HLA-DPA1*01:03-DPB1*04:01	CILNGGGIRSPIDERNN	0.062836476	0.00075575
HLA-DPA1*01:03-DPB1*04:01	LFLLSAVYLGPGCQALW	0.39659274	0.000633118
HLA-DPA1*01:03-DPB1*04:01	LDTRNIRLVQFYIQIGS	0.52409977	0.002042711
HLA-DPA1*01:03-DPB1*04:01	GDTIPKSPFVVQVGEAC	0.21790531	0.001965615
HLA-DPA1*01:03-DPB1*04:01	IHSQEEALRVMDMLHSM	0.14569534	0.001695094
HLA-DPA1*01:03-DPB1*04:01	YKILVISADSGMIEPVV	0.2838859	0.003611296
HLA-DPA1*01:03-DPB1*04:01	STDLKEGRAHRRSWQQK	0.04046403	0.003519685
HLA-DPA1*01:03-DPB1*04:01	AISGVPVLGFFIIAVLM	0.35366493	0.00143232
HLA-DPA1*01:03-DPB1*04:01	QFLSEAQDDPQKRKPDI	0.07717285	0.001715599
HLA-DPA1*01:03-DPB1*04:01	QPSKPQQPSLNTMIQQQ	0.07310282	0.006570816
HLA-DPA1*01:03-DPB1*04:01	CRYDPEGDNTGEQVAVK	0.013449848	0.001485613
HLA-DPA1*01:03-DPB1*04:01	FCERCHNARQLHASHAP	0.077728495	0.004146953
HLA-DPA1*01:03-DPB1*04:01	PDLEFVGKFLKPLLIGE	0.5928544	0.020291874
HLA-DPA1*01:03-DPB1*04:01	PAAPSRNPCCLCWCCCC	0.052317306	0.000418756
HLA-DPA1*01:03-DPB1*04:01	KMMKAPAGRNLFREFLR	0.36668342	0.003617895
HLA-DPA1*01:03-DPB1*04:01	PPFPAGGPPARRGGAGA	0.092918105	0.003115475
HLA-DPA1*01:03-DPB1*04:01	AEKRPLLGVCKSIGSSG	0.095173	0.001762262
HLA-DPA1*01:03-DPB1*04:01	SEACVSVTSSILSSMDP	0.3806516	0.000453801
HLA-DPA1*01:03-DPB1*04:01	IEFYRRLSEEMTQRRWE	0.19809255	0.009505229
HLA-DPA1*01:03-DPB1*04:01	NCTNQATRPPGGCHTDE	0.006511661	0.000792895
HLA-DPA1*01:03-DPB1*04:01	MLSRVVLSAAATAAPSL	0.18979159	0.003304733
HLA-DPA1*01:03-DPB1*04:01	TQKQFCEEQNTGILHDE	0.20370992	0.005583026
HLA-DPA1*01:03-DPB1*04:01	VKQRKIGGHGPTLKAYQ	0.095378086	0.001041152
HLA-DPA1*01:03-DPB1*04:01	ESEREALQQQHSVQVDQ	0.03535205	0.012138263
HLA-DPA1*01:03-DPB1*04:01	KAGQQALRQIGSVIRNP	0.17102836	0.019285837
HLA-DPA1*01:03-DPB1*04:01	YCFGVEDTLKALEMGAV	0.24071486	0.001647433
HLA-DPA1*01:03-DPB1*04:01	VSVIMVIYLLPRCTFTK	0.5160151	0.001459694
HLA-DPA1*01:03-DPB1*04:01	KIIDHSHSDGLHTIHEH	0.06407074	0.021728925
HLA-DPA1*01:03-DPB1*04:01	AHLGYSVVAINHIVDFK	0.41709405	0.5958425
HLA-DPA1*01:03-DPB1*04:01	LNRQFFDERWSKHRVVS	0.28693205	0.3941245
HLA-DPA1*01:03-DPB1*04:01	MCHNVNRVVYIFGPPVK	0.24179421	0.000715798
HLA-DPA1*01:03-DPB1*04:01	QKIEEVDSRIGPPSSPS	0.020376818	0.005702255
HLA-DPA1*01:03-DPB1*04:01	VMLLLETGMKEEGLFRI	0.24101648	0.000895274
HLA-DPA1*01:03-DPB1*04:01	ETFSEGEMVTFINWGNL	0.38054848	0.001064575
HLA-DPA1*01:03-DPB1*04:01	IFIVLNITLVLAAVFKL	0.2704924	0.001354404
HLA-DPA1*01:03-DPB1*04:01	DGISLQGFPSEKIKLEA	0.26730996	0.006587095
HLA-DPA1*01:03-DPB1*04:01	VLFGIFLYMGVTSLNGI	0.38229862	0.000964797
HLA-DPA1*01:03-DPB1*04:01	VVQYALANLTGTVVNLT	0.27140597	0.008544428
HLA-DPA1*01:03-DPB1*04:01	SDQPDNPSEENCGVIRT	0.005720351	0.005614672
HLA-DPA1*01:03-DPB1*04:01	DNEKSKDVNGPEPLNSR	0.03087592	0.00537851
HLA-DPA1*01:03-DPB1*04:01	GIPPSGPAGELKFEPHI	0.10379917	0.22303656
HLA-DPA1*01:03-DPB1*04:01	PGGAFYFMEHVAAECST	0.3056437	0.001432054
HLA-DPA1*01:03-DPB1*04:01	SQPPRAQPFAQPPGPWP	0.106148295	0.00347269
HLA-DPA1*01:03-DPB1*04:01	LGRHVRALVLELCCNDE	0.2868792	0.015001386
HLA-DPA1*01:03-DPB1*04:01	FGLEWRRQHLGKGHLLL	0.19256605	0.002790237
HLA-DPA1*01:03-DPB1*04:01	GGSYSQAASSDSAQGSD	0.018425757	0.006614627
HLA-DPA1*01:03-DPB1*04:01	QKPFHASRLVVPELSSR	0.43243638	0.1907979
HLA-DPA1*01:03-DPB1*04:01	TITLEVEPSDTIENVKA	0.0937349	0.035811953
HLA-DPA1*01:03-DPB1*04:01	KGQKDLLTPCYSRQNKL	0.14624247	0.000855522
HLA-DPA1*01:03-DPB1*04:01	LDSNWSWFQLRCMQVGG	0.27731043	0.000830388
HLA-DPA1*01:03-DPB1*04:01	SFPGVTPPNSIMGSMMP	0.09866716	0.00086696
HLA-DPA1*01:03-DPB1*04:01	PQEKPVISVYPPIRHHL	0.2841948	0.012053037
HLA-DPA1*01:03-DPB1*04:01	PSPLSIKKCPICKADDI	0.07155931	0.002560203
HLA-DPA1*01:03-DPB1*04:01	AFSIFGSIALYFGIMFD	0.51593703	0.002322083
HLA-DPA1*01:03-DPB1*04:01	KIRSGYFDERYVLSSRV	0.46572223	0.30644983
HLA-DPA1*01:03-DPB1*04:01	KKRELEHNAEETYGEND	0.042324133	0.35978463
HLA-DPA1*01:03-DPB1*04:01	LDEFCAAFHLVVARKNG	0.47595745	0.051686734
HLA-DPA1*01:03-DPB1*04:01	EEDKDKKEKKDKDKKEA	0.012045992	0.004914461
HLA-DPA1*01:03-DPB1*04:01	DVAATFQFRTRWDSELQ	0.27486408	0.002123301
HLA-DPA1*01:03-DPB1*04:01	GSSLYWYSNQMAEKADG	0.26396403	0.2414814
HLA-DPA1*01:03-DPB1*04:01	TEPLKQECVSLADSKQA	0.11095454	0.001587712
HLA-DPA1*01:03-DPB1*04:01	VSCSNCTDYQARRLRIR	0.10130791	0.000853898
HLA-DPA1*01:03-DPB1*04:01	GQNAPAASGARKRHGPG	0.051548705	0.02011779
HLA-DPA1*01:03-DPB1*04:01	AEVPLLDEVAPEPLLPA	0.17599487	0.03501954
HLA-DPA1*01:03-DPB1*04:01	LMPAYYKCIQEVLKTWS	0.35810506	0.002480298
HLA-DPA1*01:03-DPB1*04:01	HVEPLERLEKLLTKEQL	0.14651199	0.037037782
HLA-DPA1*01:03-DPB1*04:01	VQDKYECLHVEAEWRYD	0.17844668	0.25352982
HLA-DPA1*01:03-DPB1*04:01	MVIYLLPRCTFTKEGCH	0.24388832	0.001676124
HLA-DPA1*01:03-DPB1*04:01	ELKKLLMSNGNKEGASG	0.05547801	0.003729122
HLA-DPA1*01:03-DPB1*04:01	PNTYTCVCTEGYTGTHC	0.07817779	0.0021106
HLA-DPA1*01:03-DPB1*04:01	RQVVDCQLADVNNIGKY	0.075675815	0.004381388
HLA-DPA1*01:03-DPB1*04:01	TICHDAEYVNVTAEDLD	0.2258152	0.001136504
HLA-DPA1*01:03-DPB1*04:01	GSTQIAFLPRVEGTLQA	0.22255947	0.07253773
HLA-DPA1*01:03-DPB1*04:01	QNLQRDYDRAMSWKYSR	0.20821191	0.003715138
HLA-DPA1*01:03-DPB1*04:01	CGLLTCCYCCCCLCCCF	0.17756902	0.000549529
HLA-DPA1*01:03-DPB1*04:01	QLDTTLFGKKSSPLTES	0.20988768	0.002866687
HLA-DPA1*01:03-DPB1*04:01	ATLAEQAKLPATEKPVL	0.037774727	0.012317843
HLA-DPA1*01:03-DPB1*04:01	TGHYTLIHDHSKAEFAL	0.16777226	0.002041565
HLA-DPA1*01:03-DPB1*04:01	KRKDSEPRTKCLLNNAD	0.042612784	0.000726188
HLA-DPA1*01:03-DPB1*04:01	GEAEPIWVVLSFSDLGL	0.49557954	0.000555681
HLA-DPA1*01:03-DPB1*04:01	GAVVTGAVVAAVMWRKK	0.3156246	0.113947846
HLA-DPA1*01:03-DPB1*04:01	AVGGEKDPPPPGTQGVV	0.013774017	0.002166157
HLA-DPA1*01:03-DPB1*04:01	ELEAIMYALGVGASIKD	0.2626367	0.00369865
HLA-DPA1*01:03-DPB1*04:01	KLDLERETIELVHTEPT	0.22731724	0.7268535
HLA-DPA1*01:03-DPB1*04:01	TRSKMCLQKHYPARLPT	0.21774797	0.010279689
HLA-DPA1*01:03-DPB1*04:01	TDVAVIARALGEEVPQG	0.16891368	0.045256797
HLA-DPA1*01:03-DPB1*04:01	DANQPEGRKCKLKPGKQ	0.011965746	0.001711682
HLA-DPA1*01:03-DPB1*04:01	VICLASLILCTRSIVLA	0.31484622	0.001281122
HLA-DPA1*01:03-DPB1*04:01	CEVVLLRTTDEFKMWFC	0.30870637	0.000314852
HLA-DPA1*01:03-DPB1*04:01	AISGVPVLGFFIIAVLM	0.35366493	0.00143232
HLA-DPA1*01:03-DPB1*04:01	GLEECTCASSDGKDDKE	0.007816263	0.001265385
HLA-DPA1*01:03-DPB1*04:01	ALLLLTLLTQGTGSWAQ	0.19435574	0.000975791
HLA-DPA1*01:03-DPB1*04:01	NCSTITLQNITRGSIVV	0.16473106	0.000524756
HLA-DPA1*01:03-DPB1*04:01	TVKFKKRPRWTPDDYIN	0.11737213	0.002906146
HLA-DPA1*01:03-DPB1*04:01	QKKEGPIPPDAQNPDMS	0.006394434	0.020192482
HLA-DPA1*01:03-DPB1*04:01	ASSLLPLDSNGSSDPFV	0.07682421	0.00232741
HLA-DPA1*01:03-DPB1*04:01	YTVRVANPPFSTWILFP	0.34545994	0.000911873
HLA-DPA1*01:03-DPB1*04:01	FQSCLLLTLLGLWRTTP	0.41090602	0.000566886
HLA-DPA1*01:03-DPB1*04:01	RSTELDSNWSWFQLRCM	0.2913264	0.000281229
HLA-DPA1*01:03-DPB1*04:01	WNHFSICSADSTKVVCL	0.1723331	0.000494705
HLA-DPA1*01:03-DPB1*04:01	TQATPNNSHTAPPVTEV	0.026609998	0.001456346
HLA-DPA1*01:03-DPB1*04:01	SCLDEEVEGQGFCSGPG	0.11728514	0.000672723
HLA-DPA1*01:03-DPB1*04:01	FILVIFYFQSMLHPVMR	0.5081601	0.001853064
HLA-DPA1*01:03-DPB1*04:01	MAISGVPVLGFFIIAVL	0.3693905	0.003828301
HLA-DPA1*01:03-DPB1*04:01	PGLNASGIPASLPVEFT	0.13298525	0.003874524
HLA-DPA1*01:03-DPB1*04:01	DYFSPELLVLYFASSLI	0.5157194	0.001584957
HLA-DPA1*01:03-DPB1*04:01	QDPTSCPAPIGEFEKVC	0.17718276	0.000610376
HLA-DPA1*01:03-DPB1*04:01	DMAGASGGVAAPLPQKV	0.108498	0.010486695
HLA-DPA1*01:03-DPB1*04:01	SRQAHILLDCGEDNVCK	0.039467607	0.000891466
HLA-DPA1*01:03-DPB1*04:01	FLRCLSLNSGWILTTTL	0.4260773	0.00036002
HLA-DPA1*01:03-DPB1*04:01	RARQFRVQAVQPTLILQ	0.4742489	0.05854506
HLA-DPA1*01:03-DPB1*04:01	VVFFLSGILSMIIIRTL	0.42035133	0.008154955
HLA-DPA1*01:03-DPB1*04:01	IDNEALYDICFRTLKLT	0.48004463	0.07377682
HLA-DPA1*01:03-DPB1*04:01	SDGPNPCDMVKQPRYRK	0.04300963	0.016913494
HLA-DPA1*01:03-DPB1*04:01	MTEESFTAVMTTAISKN	0.38973206	0.036879957
HLA-DPA1*01:03-DPB1*04:01	CSRSQHSSSSSHWHQEG	0.032047383	0.00075697
HLA-DPA1*01:03-DPB1*04:01	FAFRLYDLDKDEKISRD	0.19179152	0.54035395
HLA-DPA1*01:03-DPB1*04:01	FMIGYLGYCKGVEPKTE	0.23634043	0.002191766
HLA-DPA1*01:03-DPB1*04:01	ERLPTDASEDADQPAGD	0.003621748	0.0652407
HLA-DPA1*01:03-DPB1*04:01	KTHMTHHPISDHEATLR	0.033847634	0.9650537
HLA-DPA1*01:03-DPB1*04:01	YCKGVEPKTECERLAGT	0.06815871	0.001681355
HLA-DPA1*01:03-DPB1*04:01	GLSNMEILQLDHNNLTE	0.17851895	0.05794888
HLA-DPA1*01:03-DPB1*04:01	YVEPHKIRDIPVTIMDV	0.13849638	0.002265305
HLA-DPA1*01:03-DPB1*04:01	EPTDVAQLPSRVPRDAA	0.033360135	0.006433805
HLA-DPA1*01:03-DPB1*04:01	LSASALAVALAFIIKPG	0.31993505	0.06938224
HLA-DPA1*01:03-DPB1*04:01	DVSYFTGDYAPRVSIQA	0.30119535	0.20003374
HLA-DPA1*01:03-DPB1*04:01	RFSGLHLFRAVEPGLVQ	0.315779	0.020614836
HLA-DPA1*01:03-DPB1*04:01	GHDLEFCLYGREEHLTT	0.3458359	0.001110864
HLA-DPA1*01:03-DPB1*04:01	SCKLIEEVMIGEDKLIH	0.19878078	0.000832146
HLA-DPA1*01:03-DPB1*04:01	TENGLWVSKNFGGKWEE	0.19951397	0.34454435
HLA-DPA1*01:03-DPB1*04:01	PPGTQMTGPLGPLPPMH	0.07548401	0.02467107
HLA-DPA1*01:03-DPB1*04:01	YVEPHGHGPSLSVQGLS	0.08103582	0.046103887
HLA-DPA1*01:03-DPB1*04:01	QWFGNRWHEGYRQTPKE	0.19931714	0.002992259
HLA-DPA1*01:03-DPB1*04:01	LRRQVTVSADSSASMNS	0.06758874	0.004797402
HLA-DPA1*01:03-DPB1*04:01	EAVDRSLLRSLLGMLSD	0.34652865	0.001024176
HLA-DPA1*01:03-DPB1*04:01	VTITNDGATILKQMQVL	0.13355017	0.041470744
HLA-DPA1*01:03-DPB1*04:01	MRFMTLLFLTALAGALV	0.32100266	0.002528933
HLA-DPA1*01:03-DPB1*04:01	YCPGKTLVVGASYVALE	0.5094138	0.001073592
HLA-DPA1*01:03-DPB1*04:01	GFGGIGGILRYRVDFQG	0.19640134	0.00294451
HLA-DPA1*01:03-DPB1*04:01	GYDPGINAGIFNAFATA	0.27808994	0.013896694
HLA-DPA1*01:03-DPB1*04:01	DHRYGDSEFTVQSTTGH	0.122678645	0.03297796
HLA-DPA1*01:03-DPB1*04:01	MLLDAELFKVVDVIGAH	0.39037406	0.014693661
HLA-DPA1*01:03-DPB1*04:01	LDPTCKAKMNGTHFVLE	0.30148783	0.004111644
HLA-DPA1*01:03-DPB1*04:01	QDGLNDCMHNNGQCGQL	0.011237709	0.000428735
HLA-DPA1*01:03-DPB1*04:01	GVKLRLTVVDTPGYGDA	0.04432161	0.034141034
HLA-DPA1*01:03-DPB1*04:01	SITFDSNGTYVCEASLP	0.2773733	0.003826619
HLA-DPA1*01:03-DPB1*04:01	IGFMIGYLGYCKGVEPK	0.33675635	0.13001052
HLA-DPA1*01:03-DPB1*04:01	GRLCRLLKPALLCGALA	0.3428336	0.00072415
HLA-DPA1*01:03-DPB1*04:01	GTYYRMIQTNFIDMENM	0.58575654	0.089463815
HLA-DPA1*01:03-DPB1*04:01	VSIDNWCRRDKKQCKSR	0.09195077	0.000870995
HLA-DPA1*01:03-DPB1*04:01	IQSMNYGTIKWFFHVII	0.45719567	0.00155822
HLA-DPA1*01:03-DPB1*04:01	CCEEACSPNPATLGCGV	0.047715846	0.000379719
HLA-DPA1*01:03-DPB1*04:01	GINLFLYPWKKEFRSIK	0.45492044	0.014737162
HLA-DPA1*01:03-DPB1*04:01	DLHKFCLGRALEGLERW	0.31331	0.057783734
HLA-DPA1*01:03-DPB1*04:01	SDFRNRGMTALLKVSSC	0.3449171	0.000687963
HLA-DPA1*01:03-DPB1*04:01	YSMPAVNNSYCQFGAIS	0.26117417	0.000788756
HLA-DPA1*01:03-DPB1*04:01	HRCLNLILISDHGMEQG	0.14803833	0.000511058
HLA-DPA1*01:03-DPB1*04:01	LPKAELQTESLTPVPNS	0.2553611	0.91485006
HLA-DPA1*01:03-DPB1*04:01	HKLCQGLGLNLTKFTQY	0.46150202	0.000469298
HLA-DPA1*01:03-DPB1*04:01	IAQVKIQGQNKEMLAAA	0.17624359	0.003236263
HLA-DPA1*01:03-DPB1*04:01	VCDQGYRASGLGDHCED	0.03507346	0.000537608
HLA-DPA1*01:03-DPB1*04:01	PCRPEECAAPRGCLAGR	0.064475134	0.009049756
HLA-DPA1*01:03-DPB1*04:01	TGAVVAAVMWRKKSSDR	0.21774977	0.0743017
HLA-DPA1*01:03-DPB1*04:01	TEEDLEFYVRKCGDILG	0.21110548	0.002835342
HLA-DPA1*01:03-DPB1*04:01	EIKDRLQLRVLLRREDV	0.27515602	0.008742244
HLA-DPA1*01:03-DPB1*04:01	LDSADLPPPSALKKGSK	0.055196088	0.001977344
HLA-DPA1*01:03-DPB1*04:01	SQTDSCNSDLSGPHAVD	0.009517814	0.001504056
HLA-DPA1*01:03-DPB1*04:01	KMCRDESKRPPSNLTLE	0.036309417	0.0004193
HLA-DPA1*01:03-DPB1*04:01	LALRRSPVPRWLLLLPL	0.45028403	0.006331934
HLA-DPA1*01:03-DPB1*04:01	VSVAPLCVANTHILYNP	0.25617668	0.001065055
HLA-DPA1*01:03-DPB1*04:01	PRELITTGLNTTTASVL	0.11760572	0.04046545
HLA-DPA1*01:03-DPB1*04:01	LDASSLEYLFAQGQYDL	0.40633738	0.019261455
HLA-DPA1*01:03-DPB1*04:01	HQPDISSGLELPFPPGV	0.18220563	0.007036603
HLA-DPA1*01:03-DPB1*04:01	PGLVQKFSLRDCSPRLS	0.19920124	0.000645447
HLA-DPA1*01:03-DPB1*04:01	RENVPKSGTPQLRLPFA	0.1435922	0.013086876
HLA-DPA1*01:03-DPB1*04:01	AIQKKSGNFDLLLCVGN	0.29596677	0.000903453
HLA-DPA1*01:03-DPB1*04:01	HCSAGVGRTGVFITLSI	0.38776073	0.007012948
HLA-DPA1*01:03-DPB1*04:01	GLGKRCEDDKVKLQNNI	0.012810934	0.001028709
HLA-DPA1*01:03-DPB1*04:01	HFPRYAVMKERCSEAGI	0.07138506	0.000566801
HLA-DPA1*01:03-DPB1*04:01	IDFGNIPGKQMLDKIQP	0.17817736	0.08026012
HLA-DPA1*01:03-DPB1*04:01	SNLKMGHNYTFTVQARC	0.32319197	0.001727412
HLA-DPA1*01:03-DPB1*04:01	AAGAGSGPWAAQEKQFP	0.03262697	0.003557921
HLA-DPA1*01:03-DPB1*04:01	CKLIEEVMIGEDKLIHF	0.24404606	0.000395212
HLA-DPA1*01:03-DPB1*04:01	LILLLSWVGHVKPQALD	0.35887587	0.001547133
HLA-DPA1*01:03-DPB1*04:01	LGDLTSSDFYNNSISSN	0.3588433	0.053164117
HLA-DPA1*01:03-DPB1*04:01	PLIVGSSVGGLLLLALI	0.333228	0.005659195
HLA-DPA1*01:03-DPB1*04:01	LIEISWTETYPQTPPIL	0.29618204	0.009754875
HLA-DPA1*01:03-DPB1*04:01	ELTLEGIRQFYINVERE	0.41701803	0.011071923
HLA-DPA1*01:03-DPB1*04:01	RVEDYDAADDVQLSKTL	0.09539093	0.009679187
HLA-DPA1*01:03-DPB1*04:01	GALLVCREGSLAKEKTQ	0.1768584	0.002829057
HLA-DPA1*01:03-DPB1*04:01	QSGDWGDQYSAECGESS	0.067696914	0.0044451
HLA-DPA1*01:03-DPB1*04:01	HRSEHPGACNRCTEGVG	0.006696009	0.001217355
HLA-DPA1*01:03-DPB1*04:01	SESGQGVTARNFPPSQD	0.03328078	0.001499269
HLA-DPA1*01:03-DPB1*04:01	PSQLELTLQASKQNGTW	0.0898875	0.001290442
HLA-DPA1*01:03-DPB1*04:01	GFGTDFMSKGNEQESMA	0.1420161	0.002597345
HLA-DPA1*01:03-DPB1*04:01	EVRWGDKGSTEEGARLE	0.037978332	0.016490404
HLA-DPA1*01:03-DPB1*04:01	SIELDPQSSNLYSCHVE	0.13613608	0.004067017
HLA-DPA1*01:03-DPB1*04:01	HCKPAKALPKEMENFVQ	0.0993134	0.001203878
HLA-DPA1*01:03-DPB1*04:01	VESTGWVLEEEPAADSA	0.12570912	0.002446096
HLA-DPA1*01:03-DPB1*04:01	HPDIGISAKAMSIMNSF	0.1649404	0.010431116
HLA-DPA1*01:03-DPB1*04:01	HIAQLCEKAGLLQRALE	0.15270185	0.002570302
HLA-DPA1*01:03-DPB1*04:01	GYLRVVRSLCRASGSRP	0.23233944	0.002736335
HLA-DPA1*01:03-DPB1*04:01	VLLTLGVVTIVLALMYV	0.24320911	0.001645044
HLA-DPA1*01:03-DPB1*04:01	QELDDAEKVQREPLLTL	0.21719024	0.03040881
HLA-DPA1*01:03-DPB1*04:01	SGSDGKGQEVETSVTYY	0.028614946	0.00390684
HLA-DPA1*01:03-DPB1*04:01	AVVAVVMCRRKSSGGKG	0.06683738	0.006485214
HLA-DPA1*01:03-DPB1*04:01	CFHLCLAWLPWRGRQSG	0.40473822	0.000555046
HLA-DPA1*01:03-DPB1*04:01	AFDQWREWADSKSCCDY	0.08153863	0.000358686
HLA-DPA1*01:03-DPB1*04:01	FRVRSRRWKVKHHHPAV	0.20551953	0.001300169
HLA-DPA1*01:03-DPB1*04:01	LRVLLRREDVVLGRPMT	0.22202188	0.043988276
HLA-DPA1*01:03-DPB1*04:01	SPSGMPTCRCPTGFTGP	0.035281505	0.001016907
HLA-DPA1*01:03-DPB1*04:01	TFAVSWRTEKILYRLDV	0.40599707	0.002744787
HLA-DPA1*01:03-DPB1*04:01	EIPFCTLKSFPAAIEHT	0.36604497	0.000962486
HLA-DPA1*01:03-DPB1*04:01	EFLVVSEETYRGGMAIN	0.28825304	0.010618843
HLA-DPA1*01:03-DPB1*04:01	ERPQETTNQHSTKSGTE	0.006334561	0.002695547
HLA-DPA1*01:03-DPB1*04:01	CQDPTSCPAPIGEFEKV	0.1265628	0.000486153
HLA-DPA1*01:03-DPB1*04:01	FRQFFTKIKTADRQYME	0.20627718	0.002469306
HLA-DPA1*01:03-DPB1*04:01	LLLLVLWGPVCPLHAWP	0.3544536	0.001051778
HLA-DPA1*01:03-DPB1*04:01	SLPFLPRHGHMHNNFFK	0.19315706	0.003236962
HLA-DPA1*01:03-DPB1*04:01	LEGIRICRQGFPNRVVF	0.20820671	0.000708945
HLA-DPA1*01:03-DPB1*04:01	QQRQPPAGPAGGDSGLE	0.017369866	0.002068369
HLA-DPA1*01:03-DPB1*04:01	EQQRCDGYWHCPNGRDE	0.027143512	0.000876084
HLA-DPA1*01:03-DPB1*04:01	GTVKEDAPVGSLVMTVS	0.105701104	0.006178435
HLA-DPA1*01:03-DPB1*04:01	TARRPLSLLYLDHNGNV	0.24356481	0.01786859
HLA-DPA1*01:03-DPB1*04:01	SQLDTTLFGKKSSPLTE	0.3138947	0.006842977
HLA-DPA1*01:03-DPB1*04:01	GPEETSASAGLPKKGEK	0.03894485	0.024872178
HLA-DPA1*01:03-DPB1*04:01	KHTKIPIICMCNDRNHP	0.043496557	0.000504344
HLA-DPA1*01:03-DPB1*04:01	THMTHHPISDHEATLRC	0.050525595	0.6634805
HLA-DPA1*01:03-DPB1*04:01	LQLQAAVEVAGDLEVDC	0.20043238	0.000677511
HLA-DPA1*01:03-DPB1*04:01	YVVNSELSCQLYQRSGD	0.41379592	0.00297115
HLA-DPA1*01:03-DPB1*04:01	GMEPERRDSQDGSSYRR	0.007284183	0.001021663
HLA-DPA1*01:03-DPB1*04:01	EMGAGDGLAMTGAVQEQ	0.029976258	0.001369458
HLA-DPA1*01:03-DPB1*04:01	NVTPNTVNQQPGAQQLY	0.018035855	0.003481802
HLA-DPA1*01:03-DPB1*04:01	SQAAAHVAGIAAMMLSA	0.20629402	0.039696533
HLA-DPA1*01:03-DPB1*04:01	SFTLIMQTYNRTDLLLK	0.41779917	0.003764068
HLA-DPA1*01:03-DPB1*04:01	FFSVFAIFFPAATGILA	0.423326	0.001391717
HLA-DPA1*01:03-DPB1*04:01	VDLLTGKVRQYFIEAHE	0.25565046	0.007799104
HLA-DPA1*01:03-DPB1*04:01	DFMNLSLADCLLVNLAY	0.39406493	0.000456581
HLA-DPA1*01:03-DPB1*04:01	IKNKIANISGDGQKWWI	0.041075252	0.001104913
HLA-DPA1*01:03-DPB1*04:01	TCPERLPSMKGPIDINM	0.045351695	0.000689368
HLA-DPA1*01:03-DPB1*04:01	DQTVVAGQRAVLPCVLL	0.24549146	0.001381225
HLA-DPA1*01:03-DPB1*04:01	KDECCFDANQPEGRKCK	0.037250474	0.00383096
HLA-DPA1*01:03-DPB1*04:01	IDSDDSKAASPPLKGSV	0.057633813	0.005333807
HLA-DPA1*01:03-DPB1*04:01	SMVCPHMTWRAKSSAKG	0.10305336	0.000774363
HLA-DPA1*01:03-DPB1*04:01	TGSAGLSGHHRAPSYSG	0.023538493	0.001222906
HLA-DPA1*01:03-DPB1*04:01	GMLEARIRILTNNSQTP	0.10864632	0.000730271
HLA-DPA1*01:03-DPB1*04:01	CCHICKLPGRVMGIRVL	0.1480021	0.000407234
HLA-DPA1*01:03-DPB1*04:01	VKGMDGFCSRSQHSSSS	0.07314471	0.002133473
HLA-DPA1*01:03-DPB1*04:01	EGARAPQSIPRSASYPC	0.066787526	0.00204851
HLA-DPA1*01:03-DPB1*04:01	SGEHSPGSGAARRPLHS	0.06828277	0.002495918
HLA-DPA1*01:03-DPB1*04:01	GITQISSTAESFHKQNG	0.14334188	0.01852282
HLA-DPA1*01:03-DPB1*04:01	RIINGDTMKKEKNVTLL	0.06147241	0.001430233
HLA-DPA1*01:03-DPB1*04:01	KGFTATLFLWTLIFPSC	0.69297224	0.00181987
HLA-DPA1*01:03-DPB1*04:01	VSTAALAVLLCTMALCN	0.28376982	0.000972413
HLA-DPA1*01:03-DPB1*04:01	KTCPVCKQKVVPSQGDS	0.024739169	0.003151011
HLA-DPA1*01:03-DPB1*04:01	FVGRVAAAPASGALRRL	0.18182538	0.22955842
HLA-DPA1*01:03-DPB1*04:01	DDLTAELKSLEDKAAEV	0.07641014	0.004853906
HLA-DPA1*01:03-DPB1*04:01	VSLGQTILCIGRDKSSC	0.14873354	0.000391859
HLA-DPA1*01:03-DPB1*04:01	DFSYDLNLCGLTEDPDL	0.13742678	0.000553717
HLA-DPA1*01:03-DPB1*04:01	EVSSWRRADDRKDDRVE	0.011991427	0.03528931
HLA-DPA1*01:03-DPB1*04:01	AMAFCAKMRSSKKTEVN	0.07906009	0.000556482
HLA-DPA1*01:03-DPB1*04:01	HFSVRTDPVTNEGMVTV	0.08184338	0.00292353
HLA-DPA1*01:03-DPB1*04:01	VSLAVAAIPEGLPIVVT	0.21404266	0.26395416
HLA-DPA1*01:03-DPB1*04:01	YKEGERDLRQLPGRQPQ	0.03500705	0.03246298
HLA-DPA1*01:03-DPB1*04:01	RRYNQSEAGSHTLQGMN	0.063975155	0.016214093
HLA-DPA1*01:03-DPB1*04:01	QQDMGESCLLPPSGSTS	0.120980546	0.000630254
HLA-DPA1*01:03-DPB1*04:01	IWLSQRQKDNGCFRSSG	0.06882201	0.0006574
HLA-DPA1*01:03-DPB1*04:01	LELHSLDDFYIGKYFGG	0.3635744	0.005070423
HLA-DPA1*01:03-DPB1*04:01	MDGAMGYVQPPPPPYPG	0.049674127	0.016221013
HLA-DPA1*01:03-DPB1*04:01	EMGGLSPAGDMSHVDAA	0.012709824	0.020260703
HLA-DPA1*01:03-DPB1*04:01	ALLLLFWLGWLGMLAGA	0.26123372	0.00159011
HLA-DPA1*01:03-DPB1*04:01	SIDVDGTMTVDWNEWRD	0.08979968	0.004733065
HLA-DPA1*01:03-DPB1*04:01	LGPSLTEKLCLELANTS	0.21123163	0.001511212
HLA-DPA1*01:03-DPB1*04:01	VIATAVAAIVAAVVALI	0.14312202	0.001814922
HLA-DPA1*01:03-DPB1*04:01	ALLLLFWLGWLGMLAGA	0.26123372	0.00159011
HLA-DPA1*01:03-DPB1*04:01	GPDYAHAEARKSPALDG	0.057124	0.14945546
HLA-DPA1*01:03-DPB1*04:01	WRRKSSGGEGVKDRKGG	0.023840722	0.000911731
HLA-DPA1*01:03-DPB1*04:01	SSATGKRQTCDIEGLVE	0.03037053	0.014353922
HLA-DPA1*01:03-DPB1*04:01	TDVAQLPSRVPRDAARY	0.076015905	0.001397242
HLA-DPA1*01:03-DPB1*04:01	LPPSCHQRSKSDPSRLV	0.017647069	0.000808482
HLA-DPA1*01:03-DPB1*04:01	IGGHGPTLKAYQEGRLQ	0.055307277	0.031382136
HLA-DPA1*01:03-DPB1*04:01	ILRYRVDFQGMEYQGGD	0.29006132	0.013254548
HLA-DPA1*01:03-DPB1*04:01	VRRCLRANLLVLLTVVA	0.46688837	0.00089591
HLA-DPA1*01:03-DPB1*04:01	GLTSMHTLWFREHNRIA	0.38227922	0.008513678
HLA-DPA1*01:03-DPB1*04:01	PAPKILWSRQLPNGELQ	0.14343518	0.03390542
HLA-DPA1*01:03-DPB1*04:01	DTCLLATMGLQLNITQD	0.37857231	0.000428092
HLA-DPA1*01:03-DPB1*04:01	FTAVGDGPPSPTIQVKT	0.028223788	0.009342147
HLA-DPA1*01:03-DPB1*04:01	QCQPSLLGVNNSGVWIS	0.14277539	0.000261113
HLA-DPA1*01:03-DPB1*04:01	IVSPLCGGFTWPSCVKK	0.1940572	0.00090125
HLA-DPA1*01:03-DPB1*04:01	DLNEWVAVNTVDFFNQI	0.4415778	0.00705757
HLA-DPA1*01:03-DPB1*04:01	RAFPHLVNAGKYSTTFF	0.3119389	0.00982521
HLA-DPA1*01:03-DPB1*04:01	QKKKPRPPPALGPEETS	0.054195207	0.002506136
HLA-DPA1*01:03-DPB1*04:01	FSKLYPNASQHITPSYN	0.09307968	0.15085563
HLA-DPA1*01:03-DPB1*04:01	LQEVYIELFDQIDENLK	0.552259	0.24734285
HLA-DPA1*01:03-DPB1*04:01	NMEMVQQKKEGPIPPDA	0.023140311	0.004024876
HLA-DPA1*01:03-DPB1*04:01	ELERNNAALQAEKQLLK	0.08032971	0.014596259
HLA-DPA1*01:03-DPB1*04:01	SLQGSWVELHFSNNGNG	0.26093674	0.002352941
HLA-DPA1*01:03-DPB1*04:01	TGSPGSPGAGGVQSTAK	0.01630949	0.005829845
HLA-DPA1*01:03-DPB1*04:01	VIGVVAGIMTVILIILI	0.12131761	0.008843671
HLA-DPA1*01:03-DPB1*04:01	LNQRPITWAADASNTIS	0.035849545	0.006276575
HLA-DPA1*01:03-DPB1*04:01	ALWVLGLCCVLLTFGSV	0.3244968	0.000599264
HLA-DPA1*01:03-DPB1*04:01	LDKKSGVINLTEEVLWV	0.3015222	0.001448626
HLA-DPA1*01:03-DPB1*04:01	RDPWYSWDQPGLRLNWG	0.20199758	0.04660537
HLA-DPA1*01:03-DPB1*04:01	MGRGGNFGGGGGNFGRG	0.06607759	0.07569902
HLA-DPA1*01:03-DPB1*04:01	QEMASASSSQRGRSGSG	0.06513687	0.00166475
HLA-DPA1*01:03-DPB1*04:01	ERLAGTESPVREEPGED	0.046028357	0.00381562
HLA-DPA1*01:03-DPB1*04:01	VVVLSIVLEGPAPAQGT	0.18519619	0.001826638
HLA-DPA1*01:03-DPB1*04:01	AHTKPLLPSQLVRYREV	0.29700753	0.0399087
HLA-DPA1*01:03-DPB1*04:01	PQRSLLLLQLLLLVAAP	0.28260624	0.002211938
HLA-DPA1*01:03-DPB1*04:01	RRENIVGDAMEVLRKTK	0.29260442	0.91772413
HLA-DPA1*01:03-DPB1*04:01	LAKQLEEIKRNASGDEL	0.019684497	0.010210308
HLA-DPA1*01:03-DPB1*04:01	LKFWGKSVEAEPKGTIT	0.16068536	0.005945425
HLA-DPA1*01:03-DPB1*04:01	KKLRHDKLVPLYAVVSE	0.4329546	0.015812917
HLA-DPA1*01:03-DPB1*04:01	GAKFPIKWTAPEAALYG	0.18397348	0.03381524
HLA-DPA1*01:03-DPB1*04:01	DKEATKLTEERDGSLNQ	0.01946696	0.003749489
HLA-DPA1*01:03-DPB1*04:01	NIRFVGGLLSAYYLSGE	0.49375495	0.00180144
HLA-DPA1*01:03-DPB1*04:01	IYETHTWRSQNDTVTPD	0.0624618	0.38464984
HLA-DPA1*01:03-DPB1*04:01	ICMYRHALPPGFVLKKD	0.19112349	0.000909367
HLA-DPA1*01:03-DPB1*04:01	DDDRPPRRIADEDRGNW	0.003188715	0.012766468
HLA-DPA1*01:03-DPB1*04:01	VMNAVAASLPPRVAHCR	0.17082797	0.002747095
HLA-DPA1*01:03-DPB1*04:01	EEAEAMNNLKPPQAKRK	0.04551288	0.003517429
HLA-DPA1*01:03-DPB1*04:01	VRNDGEDSYRTQVTFFF	0.1267952	0.001102133
HLA-DPA1*01:03-DPB1*04:01	RLLSSIPIQGHSHWEET	0.30073497	0.00269101
HLA-DPA1*01:03-DPB1*04:01	VCEDGPVFYPPPKKTKH	0.1008585	0.001102075
HLA-DPA1*01:03-DPB1*04:01	LATPPLDGIILPGVTRR	0.14833997	0.006295967
HLA-DPA1*01:03-DPB1*04:01	VIKQTDVSEDSNDDMDE	0.008062565	0.02608532
HLA-DPA1*01:03-DPB1*04:01	SSSTYCNQMMRRRNMTQ	0.07884173	0.001019898
HLA-DPA1*01:03-DPB1*04:01	AIKEPLVDVVDPKQLVT	0.08803081	0.012512213
HLA-DPA1*01:03-DPB1*04:01	KIFVGGLNPESPTEEKI	0.11582974	0.003095563
HLA-DPA1*01:03-DPB1*04:01	LLLGALALTAVMSPCGG	0.24289899	0.000713023
HLA-DPA1*01:03-DPB1*04:01	YSSLPEKQDQCCTTCVV	0.037046902	0.000981489
HLA-DPA1*01:03-DPB1*04:01	NYAAQPDKDDPCCSACN	0.012453777	0.00062055
HLA-DPA1*01:03-DPB1*04:01	EERGVKLRLTVVDTPGY	0.050140247	0.005618022
HLA-DPA1*01:03-DPB1*04:01	AQMEEERREHVAKMKKM	0.05529648	0.01187801
HLA-DPA1*01:03-DPB1*04:01	SPGCLLCVLGLLLCGAA	0.108027205	0.001180399
HLA-DPA1*01:03-DPB1*04:01	VGASIKDPKDLKFIYEG	0.09566139	0.14089146
HLA-DPA1*01:03-DPB1*04:01	DFLTRKHHCRRCGKCFC	0.040668085	0.002189128
HLA-DPA1*01:03-DPB1*04:01	FTESSSDKLSLEGIVVQ	0.1766394	0.00191922
HLA-DPA1*01:03-DPB1*04:01	MLEARIRILTNNSQTPI	0.090765014	0.00233443
HLA-DPA1*01:03-DPB1*04:01	IIFCVALSAYDLVLAED	0.50233305	0.000601295
HLA-DPA1*01:03-DPB1*04:01	ATILGTACLAIASGIYL	0.38764116	0.004382419
HLA-DPA1*01:03-DPB1*04:01	QQQHSVQVDQLRMQGQS	0.0812085	0.035494458
HLA-DPA1*01:03-DPB1*04:01	DMDTIEKSNLNRQFLFR	0.18695465	0.07462399
HLA-DPA1*01:03-DPB1*04:01	NPNTNDLFNAVGDGIVL	0.18499868	0.021007836
HLA-DPA1*01:03-DPB1*04:01	DPHLPAPHHQTSFLGPR	0.1538413	0.13283223
HLA-DPA1*01:03-DPB1*04:01	QDVERSQVRSAAQQSTW	0.05310859	0.001647975
HLA-DPA1*01:03-DPB1*04:01	FATNPFDQDVEKATSEM	0.12750557	0.004325511
HLA-DPA1*01:03-DPB1*04:01	QAIKCVVVGDGAVGKTC	0.037720304	0.000426867
HLA-DPA1*01:03-DPB1*04:01	TTSRNLARAMCMKNLKL	0.17989254	0.001348394
HLA-DPA1*01:03-DPB1*04:01	WRQAGVNHVLIFELNPR	0.3416448	0.014978685
HLA-DPA1*01:03-DPB1*04:01	SGAAPDAPADPDAGAAP	0.012665411	0.013488093
HLA-DPA1*01:03-DPB1*04:01	EAEEEEEEDEEEEEEEE	0.04390548	0.044922087
HLA-DPA1*01:03-DPB1*04:01	PRDANTLPKIEQSQHLF	0.026129814	0.002230169
HLA-DPA1*01:03-DPB1*04:01	DPVKLPTTAASTPDAVD	0.03333925	0.01920452
HLA-DPA1*01:03-DPB1*04:01	IACNNCQRRIVGVRYQC	0.20393452	0.000450995
HLA-DPA1*01:03-DPB1*04:01	NSRFFPGRIRRVIGDFG	0.27874503	0.032629985
HLA-DPA1*01:03-DPB1*04:01	CSVNGFYPGSIEVRWFR	0.19181177	0.000843167
HLA-DPA1*01:03-DPB1*04:01	LKFPGGSCMAALTVTLM	0.24987869	0.00076322
HLA-DPA1*01:03-DPB1*04:01	YPDGSSGPLKADDSVPP	0.008467082	0.049307875
HLA-DPA1*01:03-DPB1*04:01	VLGFFIIAVLMSAQESW	0.2782829	0.001375644
HLA-DPA1*01:03-DPB1*04:01	RLQEQLKQTEQNISSRI	0.06840388	0.008647607
HLA-DPA1*01:03-DPB1*04:01	NLSDLQLQAAVEVAGDL	0.12552503	0.003716207
HLA-DPA1*01:03-DPB1*04:01	FLEELCHEKEILEKYGH	0.16510779	0.00131075
HLA-DPA1*01:03-DPB1*04:01	MGEIKVSPDYNWFRGTV	0.18227701	0.003705154
HLA-DPA1*01:03-DPB1*04:01	GKAMNTSQVEALGIQML	0.29749793	0.002699354
HLA-DPA1*01:03-DPB1*04:01	FRDGYMPRQYSLQNWEA	0.15254498	0.00310958
HLA-DPA1*01:03-DPB1*04:01	TRKHHCRRCGKCFCDRC	0.0646836	0.002977277
HLA-DPA1*01:03-DPB1*04:01	CLVRGGHEIILSAFDNF	0.5793229	0.000701952
HLA-DPA1*01:03-DPB1*04:01	EILRRVQELLDAARIQP	0.19983244	0.001798489
HLA-DPA1*01:03-DPB1*04:01	LHAMLSANIRQNLQLCV	0.294418	0.000769831
HLA-DPA1*01:03-DPB1*04:01	DMVAEFHDQVPFDGMWI	0.26971367	0.00079156
HLA-DPA1*01:03-DPB1*04:01	DLFNAVGDGIVLCKMIN	0.2623609	0.001998958
HLA-DPA1*01:03-DPB1*04:01	VASQDFVESVLVRTILP	0.5678575	0.003604946
HLA-DPA1*01:03-DPB1*04:01	ILLTISILSFFSVALLV	0.29178768	0.001189651
HLA-DPA1*01:03-DPB1*04:01	THLCSECSQVTHSTKTL	0.060549505	0.001047941
HLA-DPA1*01:03-DPB1*04:01	CGAAICQPPCRNGGSCV	0.03873825	0.000945524
HLA-DPA1*01:03-DPB1*04:01	GMIDKNELKQALSGFGY	0.1635923	0.001685374
HLA-DPA1*01:03-DPB1*04:01	PKFVRLKHSQAQSKPTT	0.11294536	0.005676651
HLA-DPA1*01:03-DPB1*04:01	EYCRQMYPELQIARVEQ	0.38354218	0.001499953
HLA-DPA1*01:03-DPB1*04:01	DFGLSILWFLIFTPCAF	0.42432022	0.000746758
HLA-DPA1*01:03-DPB1*04:01	GEGDSSVTREEFAKMKQ	0.27373126	0.9315413
HLA-DPA1*01:03-DPB1*04:01	GIFIVLNITLVLAAVFK	0.35478973	0.004524183
HLA-DPA1*01:03-DPB1*04:01	KAADVGISLSQAEASVV	0.11505856	0.023087215
HLA-DPA1*01:03-DPB1*04:01	ASQRSSSLASNRLKIAL	0.23299049	0.009388866
HLA-DPA1*01:03-DPB1*04:01	KVCNGIGIGEFKDSLSI	0.29567748	0.000380327
HLA-DPA1*01:03-DPB1*04:01	YPNDYPNSQACMWTLRA	0.12162127	0.000791722
HLA-DPA1*01:03-DPB1*04:01	LPAQLLGLLMLWVSGSS	0.276329	0.003204719
HLA-DPA1*01:03-DPB1*04:01	TLYPGVVFGICFVLNCF	0.5119023	0.000985899
HLA-DPA1*01:03-DPB1*04:01	RLQRHYNHSGSHTYQRM	0.10021995	0.003298903
HLA-DPA1*01:03-DPB1*04:01	DGQWHTVQLKYYNKPLL	0.2981429	0.049332373
HLA-DPA1*01:03-DPB1*04:01	CPGVKRPRCPLNYFACP	0.1345401	0.000403595
HLA-DPA1*01:03-DPB1*04:01	SRDCQPLQGGSMSYPLQ	0.17542186	0.00443269
HLA-DPA1*01:03-DPB1*04:01	FDDIIVFAFSCKQAEVQ	0.28790656	0.000770411
HLA-DPA1*01:03-DPB1*04:01	DGVITRIRLCNSPSPQM	0.10397956	0.000471722
HLA-DPA1*01:03-DPB1*04:01	LPDQCPALCECSEAART	0.045848887	0.001166572
HLA-DPA1*01:03-DPB1*04:01	LNLTLHQSAQLSVLLTV	0.42397687	0.001204639
HLA-DPA1*01:03-DPB1*04:01	QAGAVSPFGMLGMSGGF	0.17762455	0.007357354
HLA-DPA1*01:03-DPB1*04:01	AGTESPVREEPGEDFPA	0.027524468	0.007455047
HLA-DPA1*01:03-DPB1*04:01	TAPRTVLLLLSGALALT	0.35099933	0.003550333
HLA-DPA1*01:03-DPB1*04:01	WSLATMSFLLSSLLALL	0.66027087	0.00215528
HLA-DPA1*01:03-DPB1*04:01	VEWNGKTSLDWWITDKC	0.1335615	0.001115862
HLA-DPA1*01:03-DPB1*04:01	LQRALQASVSPPSPSPN	0.05582945	0.014490113
HLA-DPA1*01:03-DPB1*04:01	RNQYRCSNGNCINSIWW	0.24518305	0.000441554
HLA-DPA1*01:03-DPB1*04:01	TGRSIRGFCLPPHCSRG	0.15961392	0.000859948
HLA-DPA1*01:03-DPB1*04:01	CVIAELFTEGVPLFDLS	0.44646123	0.000542928
HLA-DPA1*01:03-DPB1*04:01	RALIAGGGAPEIELALR	0.16937144	0.2427547
HLA-DPA1*01:03-DPB1*04:01	SQDLSGQTAREYAVSSH	0.10019301	0.052963607
HLA-DPA1*01:03-DPB1*04:01	EEHFVANMLNKIFGESE	0.5239901	0.3156094
HLA-DPA1*01:03-DPB1*04:01	PQHRVAPARPPPKPREV	0.04493183	0.007586514
HLA-DPA1*01:03-DPB1*04:01	LTHDQGYPAASSLFHSP	0.16634557	0.004317737
HLA-DPA1*01:03-DPB1*04:01	PAEKENDTGVVHQVEEC	0.010913076	0.015044277
HLA-DPA1*01:03-DPB1*04:01	FVGLEFLPHLQTWVHNI	0.4341767	0.001192144
HLA-DPA1*01:03-DPB1*04:01	AIMFLYISLALGHMKSC	0.3960217	0.000865211
HLA-DPA1*01:03-DPB1*04:01	ACFEKVLEVDPENPESS	0.17112543	0.002367828
HLA-DPA1*01:03-DPB1*04:01	VVLSIVLEGPAPAQGTP	0.1515536	0.004741592
HLA-DPA1*01:03-DPB1*04:01	SALLLASLLLAAALSAS	0.28634968	0.002041798
HLA-DPA1*01:03-DPB1*04:01	ESCKYNPKYSVANDTGF	0.081049755	0.007336312
HLA-DPA1*01:03-DPB1*04:01	CASKVNLVKIASTASSP	0.105780385	0.000564658
HLA-DPA1*01:03-DPB1*04:01	MLEARIRILTNNSQTPI	0.090765014	0.00233443
HLA-DPA1*01:03-DPB1*04:01	NIDRFAFQNLTQLRYLN	0.5899526	0.11352734
HLA-DPA1*01:03-DPB1*04:01	NAVGDGIVLCKMINLSV	0.24930672	0.001595325
HLA-DPA1*01:03-DPB1*04:01	SKVLTFYRKEPFTLEAY	0.6536573	0.034405004
HLA-DPA1*01:03-DPB1*04:01	LACVHNYQPCVQRAEGY	0.09185295	0.000679005
HLA-DPA1*01:03-DPB1*04:01	VMSLQDQVRFVKNITSW	0.16249086	0.00159739
HLA-DPA1*01:03-DPB1*04:01	CDRLYFDEISFEVVMDI	0.66584307	0.000430799
HLA-DPA1*01:03-DPB1*04:01	SGTASAEAFDSVLGDTA	0.2483152	0.00616447
HLA-DPA1*01:03-DPB1*04:01	CRPYSIPPCEHHVNGSR	0.07053067	0.000485787
HLA-DPA1*01:03-DPB1*04:01	GGGDTATCCAKWNTEDK	0.018297052	0.00431915
HLA-DPA1*01:03-DPB1*04:01	VFIFRYLKVQNAESHVP	0.33671597	0.12662676
HLA-DPA1*01:03-DPB1*04:01	VLLMGIALIMLMAGFIK	0.27577916	0.008054647
HLA-DPA1*01:03-DPB1*04:01	KRLSAEEAHLGILGPVI	0.23921694	0.002278432
HLA-DPA1*01:03-DPB1*04:01	TIPEGHAPTDADPACLT	0.005017818	0.001894047
HLA-DPA1*01:03-DPB1*04:01	GSPGWVRTRWALLLLFW	0.55320334	0.002677152
HLA-DPA1*01:03-DPB1*04:01	KSFAECAYGDCCKDCRF	0.21450509	0.001932271
HLA-DPA1*01:03-DPB1*04:01	DILRIQFWIAAVIFLGM	0.31718805	0.001318776
HLA-DPA1*01:03-DPB1*04:01	LLAVALGLGVPMLHHLC	0.25131705	0.001794108
HLA-DPA1*01:03-DPB1*04:01	GAVTVAWKADGSPVKVG	0.041991048	0.3383735
HLA-DPA1*01:03-DPB1*04:01	EVRKALSKQEMASASSS	0.124900594	0.19152412
HLA-DPA1*01:03-DPB1*04:01	TIPYLATDVTCVGPGAH	0.0960441	0.003638594
HLA-DPA1*01:03-DPB1*04:01	KVTSGLVKPTTSPLIPT	0.11084762	0.024606312
HLA-DPA1*01:03-DPB1*04:01	ETSFVPSRRSGGRRVIE	0.15354471	0.002016231
HLA-DPA1*01:03-DPB1*04:01	SLQWLRRIQNYSVMDIC	0.3394385	0.000420105
HLA-DPA1*01:03-DPB1*04:01	GYSDQCKDECCFDANQP	0.070122994	0.001541508
HLA-DPA1*01:03-DPB1*04:01	MIGYLGYCKGVEPKTEC	0.14296287	0.000751353
HLA-DPA1*01:03-DPB1*04:01	QLTSWDEDAWASKDTEA	0.067740425	0.004867534
HLA-DPA1*01:03-DPB1*04:01	PVHYDSQLDTTLFGKKS	0.257346	0.005094868
HLA-DPA1*01:03-DPB1*04:01	VEPAVVKFVCAPPSRLT	0.18963675	0.020448754
HLA-DPA1*01:03-DPB1*04:01	SMDFKVGADGTVFATRE	0.20654635	0.007004243
HLA-DPA1*01:03-DPB1*04:01	RVELSTGMPRRSRFDRP	0.11257203	0.017113706
HLA-DPA1*01:03-DPB1*04:01	LPGSQQHLSANMFVALH	0.61538416	0.4938659
HLA-DPA1*01:03-DPB1*04:01	VHCILACLFCEFLTLCN	0.46945974	0.000451481
HLA-DPA1*01:03-DPB1*04:01	GPPLHKDDVNGIRHLYG	0.04251235	0.064323604
HLA-DPA1*01:03-DPB1*04:01	RSTHVGFPENLTNGATA	0.038731113	0.001301497
HLA-DPA1*01:03-DPB1*04:01	NGKVVGVKSEGEVARCK	0.04417281	0.009096293
HLA-DPA1*01:03-DPB1*04:01	APALKELFVLPGEPRSQ	0.29326227	0.52828795
HLA-DPA1*01:03-DPB1*04:01	TIKWFFHVIIFSYVCFA	0.3930434	0.003430683
HLA-DPA1*01:03-DPB1*04:01	SAADGPRVFRVVDSMED	0.061752234	0.007122298
HLA-DPA1*01:03-DPB1*04:01	EAWSSGRSLKACGVPKQ	0.11690297	0.000880396
HLA-DPA1*01:03-DPB1*04:01	SDYIPYVFKLLKENLCL	0.4337357	0.003108075
HLA-DPA1*01:03-DPB1*04:01	LLENLTNGVTAGNGDNG	0.010656452	0.001027341
HLA-DPA1*01:03-DPB1*04:01	LSVCYSATVTFFKVKWI	0.5485128	0.000539876
HLA-DPA1*01:03-DPB1*04:01	GTLSWLGTVFGVLASLC	0.60788435	0.001742984
HLA-DPA1*01:03-DPB1*04:01	PSHEKLVDSTFTPSSYS	0.25209275	0.009137909
HLA-DPA1*01:03-DPB1*04:01	CPSEVSMPTSEETLFLP	0.2011041	0.002734231
HLA-DPA1*01:03-DPB1*04:01	LPALTVHVTQPKDGGFC	0.035152316	0.002001035
HLA-DPA1*01:03-DPB1*04:01	VNTAGSYWCQCWEGHSL	0.2597749	0.000741996
HLA-DPA1*01:03-DPB1*04:01	EIVDCDGCTIDWKKGKN	0.02267825	0.001986339
HLA-DPA1*01:03-DPB1*04:01	DGDSNCEWSVLYVIIAT	0.4066922	0.000308864
HLA-DPA1*01:03-DPB1*04:01	GISFPDPKMLKEWEKFQ	0.19939111	0.01584539
HLA-DPA1*01:03-DPB1*04:01	PNCIEDPVSPIVLRLNF	0.16554673	0.000374526
HLA-DPA1*01:03-DPB1*04:01	AAEGAGDEEEAVHEAGP	0.018018587	0.07980828
HLA-DPA1*01:03-DPB1*04:01	KLLKCSRLVLALALILV	0.31830615	0.000508369
HLA-DPA1*01:03-DPB1*04:01	CLALLCLGGADKRLRDN	0.102779545	0.000619849
HLA-DPA1*01:03-DPB1*04:01	WCVFPNGTEVPNTRSRG	0.077959925	0.000339648
HLA-DPA1*01:03-DPB1*04:01	DIDTRSEFYKHIVLSGG	0.31851083	0.023598466
HLA-DPA1*01:03-DPB1*04:01	IRTPSLPTAPVTSIHST	0.063038856	0.00822645
HLA-DPA1*01:03-DPB1*04:01	QHLKWKDKTRHVLQCQA	0.11446519	0.000567043
HLA-DPA1*01:03-DPB1*04:01	CCRRGTQIVLLGLVTAA	0.2311617	0.000425426
HLA-DPA1*01:03-DPB1*04:01	RVRATLFLPPGPGPFPG	0.51252496	0.01399496
HLA-DPA1*01:03-DPB1*04:01	WENQFYYLFGFLFLVFI	0.2679459	0.000701561
HLA-DPA1*01:03-DPB1*04:01	EDDDSEEDEEDDEDEDE	0.015863517	0.031693637
HLA-DPA1*01:03-DPB1*04:01	NGSQAFVHWQEPRAPLQ	0.21101914	0.042488046
HLA-DPA1*01:03-DPB1*04:01	TSSLRQRPEPQVTGTVG	0.024169452	0.004431047
HLA-DPA1*01:03-DPB1*04:01	WIWRWGWGRRCLGRPGL	0.13988036	0.000339498
HLA-DPA1*01:03-DPB1*04:01	RERASRASTWEGRRRLN	0.092268296	0.000715236
HLA-DPA1*01:03-DPB1*04:01	DQRQKSMGLPTSDEQKK	0.01995666	0.004494087
HLA-DPA1*01:03-DPB1*04:01	VTVAFVVDRRGPGPYGA	0.04567269	0.003020645
HLA-DPA1*01:03-DPB1*04:01	GKDFSGRPQMATLDIAS	0.14145984	0.024912847
HLA-DPA1*01:03-DPB1*04:01	MNVSDCIPDAIEVVSKP	0.05607074	0.00107851
HLA-DPA1*01:03-DPB1*04:01	TETQASRCKKGFSQDKQ	0.018594114	0.001275174
HLA-DPA1*01:03-DPB1*04:01	ECERLAGTESPVREEPG	0.022067275	0.003242082
HLA-DPA1*01:03-DPB1*04:01	VRFDVHDVTLHADAIHR	0.17322238	0.010044715
HLA-DPA1*01:03-DPB1*04:01	ATEFGWTLNYGGIALMW	0.412231	0.000893615
HLA-DPA1*01:03-DPB1*04:01	NPGAVTVAWKADGSPVK	0.016799113	0.7643355
HLA-DPA1*01:03-DPB1*04:01	DAVGQLSSGTKPNPQVY	0.007042388	0.002376404
HLA-DPA1*01:03-DPB1*04:01	TALINSDIADREQRLKG	0.08868822	0.003076575
HLA-DPA1*01:03-DPB1*04:01	EAANCIMENFVATLANG	0.49536565	0.003482491
HLA-DPA1*01:03-DPB1*04:01	GTSQHPPSLSPKPPTRS	0.05886849	0.004162996
HLA-DPA1*01:03-DPB1*04:01	LWLSGHAGTQAQGAARV	0.10084806	0.002511257
HLA-DPA1*01:03-DPB1*04:01	QRLLNGYRRFDPARGME	0.19550572	0.003755143
HLA-DPA1*01:03-DPB1*04:01	DSSALDCYNPMTNQWSP	0.073559634	0.000526291
HLA-DPA1*01:03-DPB1*04:01	VRFDVHDVTLHADAIHR	0.17322238	0.010044715
HLA-DPA1*01:03-DPB1*04:01	KGICLSCRKNRCNSIGY	0.13536717	0.00043241
HLA-DPA1*01:03-DPB1*04:01	RLIQLLSESQGHMAHLV	0.1905922	0.00209031
HLA-DPA1*01:03-DPB1*04:01	LLDIIDTAVFDYLIGNA	0.5555542	0.00154812
HLA-DPA1*01:03-DPB1*04:01	VVVGGGSAGVEMAAEIK	0.09160092	0.045536637
HLA-DPA1*01:03-DPB1*04:01	TSSFETVQINVIPTSDD	0.3574352	0.43579602
HLA-DPA1*01:03-DPB1*04:01	KRPVVEGNRWRLDCILK	0.2902407	0.077660024
HLA-DPA1*01:03-DPB1*04:01	QPEGRKCKLKPGKQCSP	0.02835139	0.000865089
HLA-DPA1*01:03-DPB1*04:01	MHMPGHSRGSICLHDKD	0.07421658	0.000882857
HLA-DPA1*01:03-DPB1*04:01	ESDIKWASRWDTYLTMS	0.41002616	0.000831438
HLA-DPA1*01:03-DPB1*04:01	RHTPARSRSKEDSRRSR	0.018745026	0.000825934
HLA-DPA1*01:03-DPB1*04:01	TTGATENGHEAVPEASR	0.011317623	0.007979671
HLA-DPA1*01:03-DPB1*04:01	WVSKNFGGKWEEIHKAV	0.3577998	0.001805404
HLA-DPA1*01:03-DPB1*04:01	PGGGHKCACPTNFYLGS	0.112365276	0.000383888
HLA-DPA1*01:03-DPB1*04:01	TALDEIAWLFNLRGSDV	0.27143723	0.001559207
HLA-DPA1*01:03-DPB1*04:01	TKYALWWSPNGKFLAYA	0.40865567	0.04059229
HLA-DPA1*01:03-DPB1*04:01	KEQRAYITTLCPSIRKM	0.39216763	0.08468841
HLA-DPA1*01:03-DPB1*04:01	FPPKSYNKDLESAEERR	0.04114973	0.07708566
HLA-DPA1*01:03-DPB1*04:01	RSNSSGLSIGTVFQSSS	0.36219943	0.010880603
HLA-DPA1*01:03-DPB1*04:01	GVPVLGFFIIAVLMSAQ	0.3165395	0.001752987
HLA-DPA1*01:03-DPB1*04:01	ATVMPSGNRELLTPPPQ	0.1147312	0.010449802
HLA-DPA1*01:03-DPB1*04:01	AIGIKEVGLVLAAILAL	0.3364103	0.03662198
HLA-DPA1*01:03-DPB1*04:01	NSNSNVIQVDQSGLGLP	0.052385632	0.002493035
HLA-DPA1*01:03-DPB1*04:01	TLKRQILILFNIILISK	0.39766076	0.000998234
HLA-DPA1*01:03-DPB1*04:01	ISGVPVLGFFIIAVLMS	0.3720946	0.001137554
HLA-DPA1*01:03-DPB1*04:01	SCVWSQDGALQDTSCQV	0.10660994	0.000318679
HLA-DPA1*01:03-DPB1*04:01	NLVEADYSYWTLAYVIS	0.45445627	0.001071477
HLA-DPA1*01:03-DPB1*04:01	AVAEAACPGITDKMVKK	0.039446943	0.009248639
HLA-DPA1*01:03-DPB1*04:01	RVCPPHMLPEDGANLSS	0.05595531	0.003264466
HLA-DPA1*01:03-DPB1*04:01	GIYLEDVGNCEQLRGAE	0.19521698	0.001092583
HLA-DPA1*01:03-DPB1*04:01	CPAHSHYSICTRTCQGS	0.08577356	0.006866249
HLA-DPA1*01:03-DPB1*04:01	QLSSEAAKRLAECVKQV	0.08703558	0.000639307
HLA-DPA1*01:03-DPB1*04:01	KWLRSLYLFYTCFCFSV	0.5023474	0.000463556
HLA-DPA1*01:03-DPB1*04:01	SFSRSKSNSRSRSKSQP	0.076129965	0.001714729
HLA-DPA1*01:03-DPB1*04:01	MSMVGYILGLGDRHPSN	0.13968043	0.005902003
HLA-DPA1*01:03-DPB1*04:01	AETNGQLEDCVVLDTDG	0.043860182	0.001380588
HLA-DPA1*01:03-DPB1*04:01	FYHEDVTLGSSSAPSGG	0.06245844	0.003843893
HLA-DPA1*01:03-DPB1*04:01	DMNNPLSHYWISSSHNT	0.14917701	0.42667112
HLA-DPA1*01:03-DPB1*04:01	MEALEDKRVRLQPECKK	0.063282356	0.001192566
HLA-DPA1*01:03-DPB1*04:01	VSTPEIKVLNKTQENGT	0.011932876	0.007790685
HLA-DPA1*01:03-DPB1*04:01	GPGPAHPGGAAHVAPQL	0.05415703	0.021722347
HLA-DPA1*01:03-DPB1*04:01	VFCSACLQECLKPKKPV	0.27498505	0.001290774
HLA-DPA1*01:03-DPB1*04:01	TRLQARCRGYLVRQEFR	0.35321438	0.001084644
HLA-DPA1*01:03-DPB1*04:01	KLLTKEQLKIWMGKMQK	0.23299722	0.003587029
HLA-DPA1*01:03-DPB1*04:01	LKNEITKKVQVPNCDEI	0.032958347	0.001940474
HLA-DPA1*01:03-DPB1*04:01	KFPELPEIQQTSEEDNP	0.008448098	0.00223835
HLA-DPA1*01:03-DPB1*04:01	DSRRSRSKSRSRSESRS	0.06964036	0.000730108
HLA-DPA1*01:03-DPB1*04:01	ETLWLQDNIRDKLRPIP	0.17207716	0.008594396
HLA-DPA1*01:03-DPB1*04:01	MSMSCALAMVYMGAKGN	0.27268258	0.001382039
HLA-DPA1*01:03-DPB1*04:01	EYSLTVIAEDRGTPSLS	0.09714388	0.001849559
HLA-DPA1*01:03-DPB1*04:01	TEVYNKLKNCSPHMNVY	0.092890546	0.00058861
HLA-DPA1*01:03-DPB1*04:01	ILMPHHVEPLERLEKLL	0.29407576	0.004635932
HLA-DPA1*01:03-DPB1*04:01	EVFMQTGYNKLCDWWSL	0.5292139	0.000314511
HLA-DPA1*01:03-DPB1*04:01	TPYWMAPEVVTRKAYGP	0.1502531	0.126697
HLA-DPA1*01:03-DPB1*04:01	PEDAFNFNNWVTLLSQL	0.54722947	0.007317148
HLA-DPA1*01:03-DPB1*04:01	LQLIQSIRDFLQSDEAR	0.30562934	0.021000499
HLA-DPA1*01:03-DPB1*04:01	QEPEQFPLVQGVAIGGS	0.19572605	0.012197793
HLA-DPA1*01:03-DPB1*04:01	VLIVKKYVCGGRFLVHR	0.4532305	0.034745134
HLA-DPA1*01:03-DPB1*04:01	LHLWDHEMNKWKYESEW	0.16424146	0.001568175
HLA-DPA1*01:03-DPB1*04:01	PHGRTGLLCHLNDACIS	0.07812125	0.000558364
HLA-DPA1*01:03-DPB1*04:01	SATVTFFKVKWIFSSVV	0.5626003	0.002084403
HLA-DPA1*01:03-DPB1*04:01	GYLARKAFAKRQQQLTA	0.23311797	0.012788167
HLA-DPA1*01:03-DPB1*04:01	ANNSRSCRCPEDVSSSV	0.013467114	0.000494727
HLA-DPA1*01:03-DPB1*04:01	KGAAVKLADFGLAIEVQ	0.50394315	0.05715822
HLA-DPA1*01:03-DPB1*04:01	ITVRYAPTEKGLHQMGI	0.06693839	0.001739857
HLA-DPA1*01:03-DPB1*04:01	LLLQLLLLVAAPGSTQA	0.16278698	0.001230042
HLA-DPA1*01:03-DPB1*04:01	SSGTCVMDTWVCDGYRD	0.19471131	0.000494858
HLA-DPA1*01:03-DPB1*04:01	FSSILPSTRASVHLLKS	0.27231207	0.002506715
HLA-DPA1*01:03-DPB1*04:01	DCKDMSDEVGCVNVTLC	0.08532653	0.000744089
HLA-DPA1*01:03-DPB1*04:01	ESKNHLHTTTQMAGTSS	0.07000291	0.005977832
HLA-DPA1*01:03-DPB1*04:01	TPLFMNAYTMRGAGAVI	0.24556592	0.011209491
HLA-DPA1*01:03-DPB1*04:01	PEQRGRFRAMVELARLD	0.3406415	0.042866554
HLA-DPA1*01:03-DPB1*04:01	PRAPPCEYKDWLTKMSG	0.13239455	0.001107314
HLA-DPA1*01:03-DPB1*04:01	YPERPIIYYSVCYSIVS	0.6562454	0.2664966
HLA-DPA1*01:03-DPB1*04:01	WSFNSKFSLHRQHHEGG	0.2981129	0.005362357
HLA-DPA1*01:03-DPB1*04:01	KKKLAVGDNNSKWVKHW	0.09253424	0.001888346
HLA-DPA1*01:03-DPB1*04:01	VLCVACGFCSLLYAFSQ	0.37013724	0.001190452
HLA-DPA1*01:03-DPB1*04:01	DLIWSDGEWECPDTYWN	0.104025684	0.000357931
HLA-DPA1*01:03-DPB1*04:01	DPESLQDRGEGKVATTV	0.018791419	0.005597509
HLA-DPA1*01:03-DPB1*04:01	VLWSDGDGGAPDQYWNS	0.027832704	0.001375314
HLA-DPA1*01:03-DPB1*04:01	SIGDDNFNKVVKFIFNT	0.31826082	0.004008173
HLA-DPA1*01:03-DPB1*04:01	PGAVTVAWKADGSPVKV	0.021526255	0.022577876
HLA-DPA1*01:03-DPB1*04:01	QHPFFLALDWAGLLRHK	0.6885822	0.015149455
HLA-DPA1*01:03-DPB1*04:01	GDKVSLVLAPALAACGC	0.33383125	0.00365462
HLA-DPA1*01:03-DPB1*04:01	DTSGLPEEHLKAIQDYL	0.111153245	0.00348147
HLA-DPA1*01:03-DPB1*04:01	EVHTDTNKIEEFLEAVL	0.38951367	0.003502235
HLA-DPA1*01:03-DPB1*04:01	KYQSVSLLDKKSGVINL	0.18763229	0.002233512
HLA-DPA1*01:03-DPB1*04:01	AVTVAWKADGSPVKVGV	0.03447021	0.007886569
HLA-DPA1*01:03-DPB1*04:01	YTWYHNGKEMQGRTEEK	0.07472142	0.008445416
HLA-DPA1*01:03-DPB1*04:01	GYKRLNSTHCQDINECA	0.2098443	0.085568406
HLA-DPA1*01:03-DPB1*04:01	RLVNCLTGEGEDTRLSA	0.03332035	0.001694718
HLA-DPA1*01:03-DPB1*04:01	DFGSPRSITSRCDLRAN	0.06618016	0.0021173
HLA-DPA1*01:03-DPB1*04:01	LAQHYDKIGQPSIALEY	0.16983554	0.004141906
HLA-DPA1*01:03-DPB1*04:01	FSSPTLELQGEFSPLQS	0.38730764	0.001723868
HLA-DPA1*01:03-DPB1*04:01	LPEELVSRHPFPGPGLA	0.1538495	0.044557706
HLA-DPA1*01:03-DPB1*04:01	ADRRLSAHVRRPSTDPQ	0.023917777	0.02479573
HLA-DPA1*01:03-DPB1*04:01	GAQHAVLANCHFDSVAN	0.3759914	0.10858419
HLA-DPA1*01:03-DPB1*04:01	KDEWGLVAPISPGPLTP	0.10934411	0.001308226
HLA-DPA1*01:03-DPB1*04:01	HAPSESVDNASMPPVKV	0.026640126	0.001452938
HLA-DPA1*01:03-DPB1*04:01	VSVDVKVFIVPVGNHSN	0.18585154	0.079314575
HLA-DPA1*01:03-DPB1*04:01	NQYRCSNGNCINSIWWC	0.2561905	0.000168209
HLA-DPA1*01:03-DPB1*04:01	LLDTAGHQQPFLELKIR	0.3188963	0.019024193
HLA-DPA1*01:03-DPB1*04:01	ITWEHREVHLVQFHEPD	0.21131131	0.15479118
HLA-DPA1*01:03-DPB1*04:01	LRVQLCHMKNMFKTCRL	0.21358559	0.000778613
HLA-DPA1*01:03-DPB1*04:01	KLPANKVMCHVRRVGGA	0.04903532	0.016219508
HLA-DPA1*01:03-DPB1*04:01	AADDKGRTALHFASCNG	0.102932595	0.065952286
HLA-DPA1*01:03-DPB1*04:01	LDGDLESFILFHNPEYN	0.37997028	0.07558203
HLA-DPA1*01:03-DPB1*04:01	GLYVHMATADGLRQRSG	0.11002914	0.009120915
HLA-DPA1*01:03-DPB1*04:01	SIFEVVWAIFRPGTSFG	0.48409128	0.03736482
HLA-DPA1*01:03-DPB1*04:01	NCCQRSGVQMPTPPPSG	0.033640377	0.00110899
HLA-DPA1*01:03-DPB1*04:01	GQSFAERSGRGPFGDSL	0.14317924	0.001621487
HLA-DPA1*01:03-DPB1*04:01	LKELYKASGGPYGAVGV	0.17275141	0.001936941
HLA-DPA1*01:03-DPB1*04:01	SKQTDVINASWWVMSNK	0.45475307	0.056123666
HLA-DPA1*01:03-DPB1*04:01	LSDSLARGRLHPDLQSN	0.07160421	0.01699173
HLA-DPA1*01:03-DPB1*04:01	RFLETGHEDKVVHAWWG	0.102789834	0.002597868
HLA-DPA1*01:03-DPB1*04:01	PSRGYSDRDGYGRDRDY	0.010186941	0.001384062
HLA-DPA1*01:03-DPB1*04:01	SRSRRSSRRHYTRSRSR	0.1342197	0.000607427
HLA-DPA1*01:03-DPB1*04:01	TIDGPSKVKMDCQECPE	0.011923486	0.001236837
HLA-DPA1*01:03-DPB1*04:01	IGVIVTIFVSGTVYFIC	0.3363652	0.003254173
HLA-DPA1*01:03-DPB1*04:01	PPHIQLPPEIQESQEVT	0.030146452	0.044591777
HLA-DPA1*01:03-DPB1*04:01	MLLSEIADPTRFFTDNL	0.2335329	0.003327681
HLA-DPA1*01:03-DPB1*04:01	RGAFQEQGHLRSLVLGD	0.3040976	0.004694691
HLA-DPA1*01:03-DPB1*04:01	DPSNQIKITGTKEGIEK	0.021887744	0.5974734
HLA-DPA1*01:03-DPB1*04:01	LLLVLALSQGILNCCLA	0.2014876	0.000756008
HLA-DPA1*01:03-DPB1*04:01	ACATASQFACRSGECVH	0.18548124	0.001397777
HLA-DPA1*01:03-DPB1*04:01	CGIWVRTSNGGHFASPN	0.12883274	0.000986867
HLA-DPA1*01:03-DPB1*04:01	GNQLTKLHPDTFVSLSY	0.6472115	0.38196757
HLA-DPA1*01:03-DPB1*04:01	FKRSSRQVSDVKDSVIP	0.04915464	0.005063193
HLA-DPA1*01:03-DPB1*04:01	VEPLERLEKLLTKEQLK	0.18540172	0.09359525
HLA-DPA1*01:03-DPB1*04:01	AGYTGLRCEACAPGHFG	0.12284926	0.007624418
HLA-DPA1*01:03-DPB1*04:01	PDALQNPCYIGTHGCDT	0.06961728	0.000468652
HLA-DPA1*01:03-DPB1*04:01	RVMQHQYQVSNLGQRSL	0.28813058	0.011097148
HLA-DPA1*01:03-DPB1*04:01	APRTLVLLLSGALALTQ	0.39294913	0.009888018
HLA-DPA1*01:03-DPB1*04:01	EEEEELKRKVEQCRDEY	0.014818203	0.014543627
HLA-DPA1*01:03-DPB1*04:01	GRNKKAKQIENIVDKTF	0.074487515	0.004314714
HLA-DPA1*01:03-DPB1*04:01	QAFGTLFLQLTVNDLGI	0.7197676	0.000768636
HLA-DPA1*01:03-DPB1*04:01	TESGEEWRGFILTVTEL	0.37836993	0.003532818
HLA-DPA1*01:03-DPB1*04:01	DKLVELAHQYKLKETIQ	0.19598582	0.026381493
HLA-DPA1*01:03-DPB1*04:01	SMVTAVPGRLPVMTMIP	0.21267399	0.001953778
HLA-DPA1*01:03-DPB1*04:01	HFGNAKCNGYCNECFQF	0.20440935	0.000765986
HLA-DPA1*01:03-DPB1*04:01	TTYDVNVYAQYDSGLSV	0.27519843	0.001690063
HLA-DPA1*01:03-DPB1*04:01	IQGQNKEMLAAACQMFL	0.2740344	0.003402775
HLA-DPA1*01:03-DPB1*04:01	IDDIGGALSKLSELHAY	0.18903844	0.026990514
HLA-DPA1*01:03-DPB1*04:01	PEIAHGYVEHSVRYQCK	0.15846752	0.002674046
HLA-DPA1*01:03-DPB1*04:01	GTKLKIAQLCNKHDTIG	0.080801345	0.002150762
HLA-DPA1*01:03-DPB1*04:01	VIGGVVAVVVFAMLCLL	0.23581146	0.002441813
HLA-DPA1*01:03-DPB1*04:01	RRQGKHWTSTQRKADFQ	0.080487825	0.009390793
HLA-DPA1*01:03-DPB1*04:01	SAEETGATGPSAEVTGT	0.016277717	0.002652886
HLA-DPA1*01:03-DPB1*04:01	LNFTYGAPGAGNGSLSG	0.051413234	0.013483616
HLA-DPA1*01:03-DPB1*04:01	VRSAFLAAYSSTVGLRA	0.5403456	0.011762391
HLA-DPA1*01:03-DPB1*04:01	ARLPRLLVLLAAAAVGP	0.17756248	0.001810512
HLA-DPA1*01:03-DPB1*04:01	KTLQQDDCRVVLAKQEI	0.17675391	0.000594653
HLA-DPA1*01:03-DPB1*04:01	SQSVSSSYLAWYQQKPG	0.41446635	0.029515361
HLA-DPA1*01:03-DPB1*04:01	PAQRLGLLLLWFPGARC	0.39502713	0.00081223
HLA-DPA1*01:03-DPB1*04:01	CRLLFCLLISATVFRPG	0.4170562	0.000517863
HLA-DPA1*01:03-DPB1*04:01	QYPYLKSVCEMAENGVK	0.16153196	0.051752158
HLA-DPA1*01:03-DPB1*04:01	VSAGHGLPAKFVIHCNS	0.09891807	0.012508516
HLA-DPA1*01:03-DPB1*04:01	SLHELMNLCWKKDPDER	0.17494383	0.06286423
HLA-DPA1*01:03-DPB1*04:01	GLNHPEVPYSSGATSST	0.030671665	0.002408482
HLA-DPA1*01:03-DPB1*04:01	NSKVRMNGKTRLMQWRD	0.121240295	0.001606916
HLA-DPA1*01:03-DPB1*04:01	VMFMLAILLTFFHPFLV	0.46715555	0.002533083
HLA-DPA1*01:03-DPB1*04:01	EQPPLEAPGAAAPGAGP	0.059974983	0.010189551
HLA-DPA1*01:03-DPB1*04:01	VEVDPCGDAQAAAEGAV	0.04248326	0.001746617
HLA-DPA1*01:03-DPB1*04:01	VNNGSLSYDHSKDGRWT	0.033802018	0.022143807
HLA-DPA1*01:03-DPB1*04:01	PLSSESPRGADSSYTMR	0.04016076	0.00155711
HLA-DPA1*01:03-DPB1*04:01	VFLEVAELHRKHLGGQL	0.29026714	0.020195603
HLA-DPA1*01:03-DPB1*04:01	KNHFLMVGVPASPYSVK	0.3110489	0.0779641
HLA-DPA1*01:03-DPB1*04:01	EFEMTLERDVLQPLSRL	0.41673887	0.005514022
HLA-DPA1*01:03-DPB1*04:01	LGINTYGWRQAGVNHVL	0.11673919	0.006326406
HLA-DPA1*01:03-DPB1*04:01	QLLHENSKQNGSASSVA	0.04868792	0.001609397
HLA-DPA1*01:03-DPB1*04:01	HSKLITPAPSSLPHSRR	0.19182992	0.003024806
HLA-DPA1*01:03-DPB1*04:01	CKFHYKTDQGIKNLSVE	0.15992902	0.003547079
HLA-DPA1*01:03-DPB1*04:01	GELVLENRMSDVVKGVY	0.15782909	0.007660296
HLA-DPA1*01:03-DPB1*04:01	RDPFAPSRVAGVLGFAA	0.35527614	0.00395503
HLA-DPA1*01:03-DPB1*04:01	SGVQSKKLTAMQRQLKK	0.1960371	0.007550082
HLA-DPA1*01:03-DPB1*04:01	QDYTCIAENAVSNLSFS	0.23722409	0.001200247
HLA-DPA1*01:03-DPB1*04:01	KTDSCTNCQGNQPKGVE	0.010863095	0.001785732
HLA-DPA1*01:03-DPB1*04:01	SRWDKDPPGERRPQQSQ	0.02480185	0.00118066
HLA-DPA1*01:03-DPB1*04:01	PENNPRGASIFSVTAQD	0.16297905	0.002592215
HLA-DPA1*01:03-DPB1*04:01	TCHVQHEGLPQPLILRW	0.13204691	0.001078193
HLA-DPA1*01:03-DPB1*04:01	FLKVPSSPSAWLNSEAN	0.19538465	0.003723328
HLA-DPA1*01:03-DPB1*04:01	GEEIVFHDLNLTAHGIS	0.27495632	0.18592872
HLA-DPA1*01:03-DPB1*04:01	VSSLHLLKCSFDVVKRW	0.47196582	0.003127522
HLA-DPA1*01:03-DPB1*04:01	PDQYKIPAICDMPTELH	0.07951436	0.000951253
HLA-DPA1*01:03-DPB1*04:01	LQDEDGYRMKFACYYPR	0.27252355	0.005670923
HLA-DPA1*01:03-DPB1*04:01	WRNGKVGLSGMAIADVT	0.2000515	0.007825838
HLA-DPA1*01:03-DPB1*04:01	APLLIALGLLLAAPAQA	0.30633703	0.018718984
HLA-DPA1*01:03-DPB1*04:01	TLCIIILILVIGVAIIS	0.07502822	0.000760932
HLA-DPA1*01:03-DPB1*04:01	RMANRLFGEKSCDFLSS	0.39850572	0.00134611
HLA-DPA1*01:03-DPB1*04:01	ALEKIKEAQVKKLVIRV	0.23684622	0.016201744
HLA-DPA1*01:03-DPB1*04:01	AMATARVRMGPRCAQAL	0.071773715	0.001088298
HLA-DPA1*01:03-DPB1*04:01	PCEAVLVESIPEGLDFP	0.1974535	0.001009068
HLA-DPA1*01:03-DPB1*04:01	LNTIKRCLLIDYNPDSQ	0.21518466	0.001793848
HLA-DPA1*01:03-DPB1*04:01	VVFKRAEEGVPVEFLVL	0.3521115	0.00576348
HLA-DPA1*01:03-DPB1*04:01	EDIYAHGLPSSSSETSV	0.06444802	0.002971232
HLA-DPA1*01:03-DPB1*04:01	DIPRYKRMVERYYADIR	0.2890384	0.61635864
HLA-DPA1*01:03-DPB1*04:01	GDHEYPKCRPKRTSYEW	0.05736888	0.000620931
HLA-DPA1*01:03-DPB1*04:01	VIGAVVAAVMCRRKSSG	0.17197245	0.004316445
HLA-DPA1*01:03-DPB1*04:01	THMTHHPISDHEATLRC	0.050525595	0.6634805
HLA-DPA1*01:03-DPB1*04:01	KGVEPKTECERLAGTES	0.04296086	0.00932482
HLA-DPA1*01:03-DPB1*04:01	DGSCRKVLINNSLDEPR	0.15525526	0.002139462
HLA-DPA1*01:03-DPB1*04:01	KRKYWWKNCKMMIMLGA	0.44530913	0.000624431
HLA-DPA1*01:03-DPB1*04:01	GVICAIILIIIIGTGCD	0.07078278	0.000462408
HLA-DPA1*01:03-DPB1*04:01	QTDPNKVVVMPGSGAPC	0.034363877	0.003078471
HLA-DPA1*01:03-DPB1*04:01	LIGALLVCREGSLAKEK	0.22959034	0.001719175
HLA-DPA1*01:03-DPB1*04:01	PATEKPVLLSKDIEAKM	0.069272034	0.011627039
HLA-DPA1*01:03-DPB1*04:01	LGFFIIAVLMSAQESWA	0.27866974	0.001141735
HLA-DPA1*01:03-DPB1*04:01	IQFLSEAQDDPQKRKPD	0.084729165	0.009657124
HLA-DPA1*01:03-DPB1*04:01	ALWVLGLCCVLLTFGSV	0.3244968	0.000599264
HLA-DPA1*01:03-DPB1*04:01	KVLNKTQENGTCTLILG	0.12581356	0.001508609
HLA-DPA1*01:03-DPB1*04:01	RLEKLLTKEQLKIWMGK	0.22823161	0.053064514
HLA-DPA1*01:03-DPB1*04:01	WGYFFLQNAGMLLGFGI	0.4376832	0.001437211
HLA-DPA1*01:03-DPB1*04:01	SDIFSPMDIHAFSQQRQ	0.3277009	0.012071177
HLA-DPA1*01:03-DPB1*04:01	VKMDILSYMRRQAALGV	0.30816096	0.000684906
HLA-DPA1*01:03-DPB1*04:01	ERSTEIGKLLSSYLQKK	0.3737348	0.03880413
HLA-DPA1*01:03-DPB1*04:01	EAALKGEEQKNEENVDL	0.017324436	0.012805738
HLA-DPA1*01:03-DPB1*04:01	EALPGDNVGFNVKNVSV	0.08049933	0.005007499
HLA-DPA1*01:03-DPB1*04:01	PLLRRLVQEIRYVERSY	0.41876125	0.000714019
HLA-DPA1*01:03-DPB1*04:01	SPRMPRATLGELNTMNN	0.076757394	0.008680766
HLA-DPA1*01:03-DPB1*04:01	PPQRPMAALPPPPAGRN	0.07022024	0.005087343
HLA-DPA1*01:03-DPB1*04:01	EAHNGTPLTNYYQLSLD	0.15997836	0.015683934
HLA-DPA1*01:03-DPB1*04:01	LIETPANGTGPSEALAM	0.0353269	0.002046196
HLA-DPA1*01:03-DPB1*04:01	KSREQGGRLGAESRTLL	0.06677173	0.006563692
HLA-DPA1*01:03-DPB1*04:01	LARALPSILLALLLTST	0.41193038	0.009324134
HLA-DPA1*01:03-DPB1*04:01	ALISRLLDWFRSLFWKE	0.5519705	0.001039847
HLA-DPA1*01:03-DPB1*04:01	HVESHWKVCPMCSEQFP	0.19005576	0.000855175
HLA-DPA1*01:03-DPB1*04:01	KMPFVRGQSFSVWILCE	0.694865	0.000866316
HLA-DPA1*01:03-DPB1*04:01	KKEGPIPPDAQNPDMSF	0.005044773	0.015291038
HLA-DPA1*01:03-DPB1*04:01	GWPLIGHMLTLGKNPHL	0.18649317	0.006229493
HLA-DPA1*01:03-DPB1*04:01	GLGRNMSDRCSTAITNS	0.024714895	0.000854094
HLA-DPA1*01:03-DPB1*04:01	IVTTSEAVLLQLVADKD	0.25361314	0.049129248
HLA-DPA1*01:03-DPB1*04:01	SALGGFGTAVANSNTGS	0.057605587	0.006167907
HLA-DPA1*01:03-DPB1*04:01	PNYDQSKFEEHVESHWK	0.13591263	0.011423781
HLA-DPA1*01:03-DPB1*04:01	RKRDPGSVGDTIPSAEL	0.03908211	0.002398324
HLA-DPA1*01:03-DPB1*04:01	AKVEVSQPEADLPLPKH	0.07153572	0.092628315
HLA-DPA1*01:03-DPB1*04:01	LKDSLSRTTNIQGINLL	0.19746192	0.004537885
HLA-DPA1*01:03-DPB1*04:01	SQPQQALYSVQQQLQQP	0.19159971	0.009684588
HLA-DPA1*01:03-DPB1*04:01	IIHDTETKMEEFKDQLP	0.16520128	0.011125916
HLA-DPA1*01:03-DPB1*04:01	PPLAIQDLKRMGLKVDW	0.17675395	0.002654671
HLA-DPA1*01:03-DPB1*04:01	CGDSHILPFSTPGPSTC	0.08449696	0.000443178
HLA-DPA1*01:03-DPB1*04:01	GASSQPRPGGDSSPVVD	0.010426657	0.023452412
HLA-DPA1*01:03-DPB1*04:01	MKSPRVALSAATQKSLD	0.104793	0.01093946
HLA-DPA1*01:03-DPB1*04:01	DQWERWWKNPEQVDLYQ	0.13651733	0.07896772
HLA-DPA1*01:03-DPB1*04:01	QFNEQNFVSKSDIKSMS	0.24360676	0.009747953
HLA-DPA1*01:03-DPB1*04:01	YITTPGGTTRQTQQHSG	0.03202584	0.002838258
HLA-DPA1*01:03-DPB1*04:01	GVISKKPGVKSIRVSLA	0.15396175	0.001703983
HLA-DPA1*01:03-DPB1*04:01	SQESSWGKNVSSTESGR	0.025240486	0.002835822
HLA-DPA1*01:03-DPB1*04:01	PQELPQSPRTRQPEPDF	0.014563692	0.003017089
HLA-DPA1*01:03-DPB1*04:01	TTTTTTTILTIITDSRA	0.12842794	0.004560206
HLA-DPA1*01:03-DPB1*04:01	SARTVQYYLVGWQFLIY	0.5846356	0.002013717
HLA-DPA1*01:03-DPB1*04:01	FLLLLLVPLLLLMCHCG	0.22213262	0.001197254
HLA-DPA1*01:03-DPB1*04:01	DPYKPLDITPPPDQKAS	0.041257158	0.010029799
HLA-DPA1*01:03-DPB1*04:01	WGRNVYDSISKFLQFQL	0.56501496	0.00905574
HLA-DPA1*01:03-DPB1*04:01	FNQPPHPHNFNRFPPRF	0.115839496	0.010842511
HLA-DPA1*01:03-DPB1*04:01	GLWILGCHNSDFRNRGM	0.19296959	0.000352218
HLA-DPA1*01:03-DPB1*04:01	RNQYRCSNGNCINSIWW	0.24518305	0.000441554
HLA-DPA1*01:03-DPB1*04:01	GGSCSQAACSNSAQGSD	0.017364401	0.000804922
HLA-DPA1*01:03-DPB1*04:01	NEVENQILTRDAKGISQ	0.06020354	0.004154322
HLA-DPA1*01:03-DPB1*04:01	PKLFRGLQIKYVRGSDP	0.36074677	0.05590244
HLA-DPA1*01:03-DPB1*04:01	SYFTYIPENNARGASIF	0.28211805	0.022198359
HLA-DPA1*01:03-DPB1*04:01	IIFCVALSAYDLVLAED	0.50233305	0.000601295
HLA-DPA1*01:03-DPB1*04:01	NGLDKMMVDKDGDVTVT	0.026313776	0.06651215
HLA-DPA1*01:03-DPB1*04:01	LPPDVLTRVSEYVPEIV	0.28235257	0.067201294
HLA-DPA1*01:03-DPB1*04:01	VGGGGTAGGDRWEGEDE	0.02043814	0.058540396
HLA-DPA1*01:03-DPB1*04:01	MRWRTILLQYCFLLITC	0.3964445	0.000512807
HLA-DPA1*01:03-DPB1*04:01	QAGDKCDFTGTLIVVPD	0.3499002	0.001253157
HLA-DPA1*01:03-DPB1*04:01	YKRMTGSEFDFEEMKRK	0.3965507	0.031288497
HLA-DPA1*01:03-DPB1*04:01	CFDANQPEGRKCKLKPG	0.02768757	0.00116953
HLA-DPA1*01:03-DPB1*04:01	PVNVGALSKWVGKIPPD	0.11007106	0.001485753
HLA-DPA1*01:03-DPB1*04:01	VISDDTFEYMAGSDMTY	0.35398504	0.003036609
HLA-DPA1*01:03-DPB1*04:01	DSEGGAAGGEADMDFLR	0.056722995	0.03490946
HLA-DPA1*01:03-DPB1*04:01	MISLKVIPNQQSRLPAL	0.19324459	0.003450826
HLA-DPA1*01:03-DPB1*04:01	LWLLGAVLLMDASARPA	0.31125584	0.001361139
HLA-DPA1*01:03-DPB1*04:01	PAHRAILVARCEVMAAM	0.28141585	0.001528671
HLA-DPA1*01:03-DPB1*04:01	SGLFVFSLTAFNNLENL	0.81330544	0.011288367
HLA-DPA1*01:03-DPB1*04:01	ESRTCCLLSAPNLNSWK	0.21591967	0.000604872
