# Supplementary material for: MHCII-peptide presentation: an assessment of the state-of-the-art prediction methods
Source: Front Immunol. 2024 Mar 12;15:1293706. doi: 10.3389/fimmu.2024.1293706 (PMC11027168; doi:10.3389/fimmu.2024.1293706)
Supplement: Supplementary file 2 [file DataSheet_2.zip › output/BERT/neg/17_HLA-DPA1_01_03_DPB1_04_02.csv]

allele	peptide	affinity_pred	mass_pred
HLA-DPA1*01:03-DPB1*04:02	LLDFSQKLDINLLDNVV	0.34359333	0.0010792123
HLA-DPA1*01:03-DPB1*04:02	GGAGLLGALSYLGLTQA	0.47763693	0.016969323
HLA-DPA1*01:03-DPB1*04:02	SAPVGMKAEGFVDALHR	0.35484	0.7104724
HLA-DPA1*01:03-DPB1*04:02	VEDLNAKWQRYNASRDE	0.10548426	0.06628504
HLA-DPA1*01:03-DPB1*04:02	IDKSGLKDSSVEELKKR	0.06454662	0.24576423
HLA-DPA1*01:03-DPB1*04:02	FQELGWRDWILQPEGYQ	0.31130847	0.087000765
HLA-DPA1*01:03-DPB1*04:02	RGPILLPYQFRMEEIEG	0.38005528	0.05304306
HLA-DPA1*01:03-DPB1*04:02	QIDENLKQALQKDLNLM	0.12986763	0.0064445967
HLA-DPA1*01:03-DPB1*04:02	LTITQGKLFFHYNPKLC	0.3450988	0.0020727534
HLA-DPA1*01:03-DPB1*04:02	QAASSRELIRKYFCSRI	0.29697654	0.00047403207
HLA-DPA1*01:03-DPB1*04:02	FLIIVTSIALLVVLYKI	0.366754	0.001414925
HLA-DPA1*01:03-DPB1*04:02	ERLWAYLTIEQLLEKRK	0.6542095	0.04897185
HLA-DPA1*01:03-DPB1*04:02	SPSVCLSEACVSVTSSI	0.24680275	0.0007096799
HLA-DPA1*01:03-DPB1*04:02	ASSSSSRAGGLDWPEAT	0.036833398	0.001625248
HLA-DPA1*01:03-DPB1*04:02	FMMSVAVGFPMMILPCR	0.4742307	0.0017292487
HLA-DPA1*01:03-DPB1*04:02	SKDKGEKNFAMSYVKLM	0.45616975	0.05338309
HLA-DPA1*01:03-DPB1*04:02	ACHHWHTQYSNNIRQLL	0.21282683	0.0013352849
HLA-DPA1*01:03-DPB1*04:02	CKYNPKYSVANDTGFVD	0.074826814	0.0031587426
HLA-DPA1*01:03-DPB1*04:02	RLRVLEMYFLNDTLAAE	0.5589816	0.0037989572
HLA-DPA1*01:03-DPB1*04:02	KPLPPEPAAAPVSTSEL	0.09050668	0.0084533375
HLA-DPA1*01:03-DPB1*04:02	ETAGIKASALREIVETW	0.27186525	0.72240144
HLA-DPA1*01:03-DPB1*04:02	YGDNAEKYKDLVPDNSK	0.025878571	0.06495106
HLA-DPA1*01:03-DPB1*04:02	PQATKTTAPVPEPTKPG	0.025838982	0.024705764
HLA-DPA1*01:03-DPB1*04:02	KKKPKLLNKFDKTIKAE	0.27410182	0.1244839
HLA-DPA1*01:03-DPB1*04:02	TTSRNLARAMCMKNLKL	0.21332903	0.0017286688
HLA-DPA1*01:03-DPB1*04:02	ANPDGKKKGDGGGAGGG	0.026845733	0.0033712261
HLA-DPA1*01:03-DPB1*04:02	SCTVVELKYTGNASALF	0.21007365	0.00074538036
HLA-DPA1*01:03-DPB1*04:02	EGSREIKDFKDFYLSIA	0.53862107	0.011876325
HLA-DPA1*01:03-DPB1*04:02	DQGEALTAMIHNNETEQ	0.05397141	0.023104705
HLA-DPA1*01:03-DPB1*04:02	MRALWVLGLCCVLLTFG	0.25488588	0.00069920055
HLA-DPA1*01:03-DPB1*04:02	KTYDYLFKLLLIGDSGV	0.3979402	0.0038822326
HLA-DPA1*01:03-DPB1*04:02	LEWKEPPSMRLKARPSS	0.12725279	0.0014615573
HLA-DPA1*01:03-DPB1*04:02	EGTQVLELPFKGDDITM	0.23252878	0.0065793083
HLA-DPA1*01:03-DPB1*04:02	VTNYTVRVANPPFSTWI	0.18678455	0.0009775481
HLA-DPA1*01:03-DPB1*04:02	FFSWHTPLACEQATECS	0.2499639	0.0010196926
HLA-DPA1*01:03-DPB1*04:02	SGGGSKPSYEAIPESSP	0.06273461	0.008558698
HLA-DPA1*01:03-DPB1*04:02	ASFACRVATTLPVLEGL	0.4342238	0.0007869915
HLA-DPA1*01:03-DPB1*04:02	PSHMDCPVPTPGFGNVE	0.030265838	0.0016517208
HLA-DPA1*01:03-DPB1*04:02	ICLFVGSTIFLAGIENE	0.5298595	0.00077789836
HLA-DPA1*01:03-DPB1*04:02	VGGEKDPPPPGTQGVVY	0.0119300615	0.0022604936
HLA-DPA1*01:03-DPB1*04:02	GGNSRWCDKSDEDDWSK	0.011590065	0.0016962908
HLA-DPA1*01:03-DPB1*04:02	GSGEDGDCEQELCRQRG	0.038489398	0.003069082
HLA-DPA1*01:03-DPB1*04:02	KIQQESLGSAPLMGDDH	0.20278667	0.008108983
HLA-DPA1*01:03-DPB1*04:02	YDCEQRRFYVQALLRAV	0.64810336	0.0013523562
HLA-DPA1*01:03-DPB1*04:02	RMANADARNMGADLCRQ	0.061833087	0.002134138
HLA-DPA1*01:03-DPB1*04:02	EESAVTVMFDKVQFSNK	0.38069853	0.1261957
HLA-DPA1*01:03-DPB1*04:02	FSYYQSFFDVDTSQVLD	0.4595469	0.0026413759
HLA-DPA1*01:03-DPB1*04:02	VRPNSGIIDPGSTVTVS	0.01768074	0.002465721
HLA-DPA1*01:03-DPB1*04:02	GVPVLGFFIIAVLMSAQ	0.31531626	0.0016425925
HLA-DPA1*01:03-DPB1*04:02	PPAPVLLYDQGGGRRRR	0.21660677	0.005640324
HLA-DPA1*01:03-DPB1*04:02	LSSITFDSNGTYVCEAS	0.27422637	0.0010479599
HLA-DPA1*01:03-DPB1*04:02	NSASYLYEVMERPRHGR	0.36725384	0.2674336
HLA-DPA1*01:03-DPB1*04:02	NFSLPEEDTKLKIPLIH	0.15238482	0.007507349
HLA-DPA1*01:03-DPB1*04:02	SPFPFSPPATVADKPPE	0.08512883	0.28110844
HLA-DPA1*01:03-DPB1*04:02	ATELYRTGKKSHLRKTT	0.15994827	0.004730781
HLA-DPA1*01:03-DPB1*04:02	CKYNPKYSVANDTGFVD	0.074826814	0.0031587426
HLA-DPA1*01:03-DPB1*04:02	GFRGGFGSGIRGRGRGR	0.117757164	0.0040063644
HLA-DPA1*01:03-DPB1*04:02	SILLCLLASGLVVFFLF	0.24864748	0.00092284026
HLA-DPA1*01:03-DPB1*04:02	ETAALLEEARKRRLLED	0.065582395	0.0039627226
HLA-DPA1*01:03-DPB1*04:02	GPEPEDLEDLYSRYKKL	0.2072441	0.011257657
HLA-DPA1*01:03-DPB1*04:02	PMSVGTLEEIIDDNHAI	0.12929407	0.0029190232
HLA-DPA1*01:03-DPB1*04:02	THMTHHPISDHEATLRC	0.06701993	0.52824247
HLA-DPA1*01:03-DPB1*04:02	CCTYYYELWWFWLLWTV	0.25354728	0.0001987478
HLA-DPA1*01:03-DPB1*04:02	AQILLDCGEDNICVPDL	0.10074237	0.0007850022
HLA-DPA1*01:03-DPB1*04:02	SEQDYTCIAENAVSNLS	0.13447814	0.014526883
HLA-DPA1*01:03-DPB1*04:02	VLHQVWKKHPVHRDFLG	0.22686395	0.006150297
HLA-DPA1*01:03-DPB1*04:02	SGGVMIYIDRIEVVNML	0.40803024	0.018156018
HLA-DPA1*01:03-DPB1*04:02	STDLTHLQDLRHTLHLK	0.14615342	0.0033055171
HLA-DPA1*01:03-DPB1*04:02	GIGGGLLEYRASLLAGH	0.38314947	0.0090614315
HLA-DPA1*01:03-DPB1*04:02	KPCITYGLRGICYFFIE	0.40575802	0.00063788705
HLA-DPA1*01:03-DPB1*04:02	CANKEEKVVGIHMQGLG	0.15230753	0.00089931453
HLA-DPA1*01:03-DPB1*04:02	LWLSTDASESRCQQGKT	0.074167676	0.00054459774
HLA-DPA1*01:03-DPB1*04:02	SAVLHNSTMYVFGGFNS	0.40200832	0.00677118
HLA-DPA1*01:03-DPB1*04:02	ESMKLFDSICNNKWFTD	0.34189418	0.00071033055
HLA-DPA1*01:03-DPB1*04:02	ILAVAAIKEIIEDIKRH	0.23125896	0.008977313
HLA-DPA1*01:03-DPB1*04:02	LNISNGNYYPIMVTQLT	0.28462225	0.0013414369
HLA-DPA1*01:03-DPB1*04:02	AVSVIMVIYLLPRCTFT	0.47570533	0.0022054918
HLA-DPA1*01:03-DPB1*04:02	GDKICWQWLKKEAQTWL	0.26673087	0.00094419887
HLA-DPA1*01:03-DPB1*04:02	MASPGCLWLLAVALLPW	0.36231655	0.0005288158
HLA-DPA1*01:03-DPB1*04:02	EVSAEDLLTCCGSMCGD	0.118464865	0.00037310697
HLA-DPA1*01:03-DPB1*04:02	DVNGPEPLNSRSNKLHF	0.07689544	0.0016575081
HLA-DPA1*01:03-DPB1*04:02	GAVLPVWSAHGEGYVAF	0.21443129	0.0022209834
HLA-DPA1*01:03-DPB1*04:02	FQGDDCSVFSHDLPSYI	0.19844848	0.0007717459
HLA-DPA1*01:03-DPB1*04:02	NTTRIHLLPSMNPDGYE	0.1182676	0.29177204
HLA-DPA1*01:03-DPB1*04:02	GKHLVTTVPKDPEAAEA	0.037580848	0.00632205
HLA-DPA1*01:03-DPB1*04:02	KWVWALLLLAALGSGRA	0.32785207	0.0011457044
HLA-DPA1*01:03-DPB1*04:02	AKQSRDCFGCLREWCDA	0.14456445	0.0010387942
HLA-DPA1*01:03-DPB1*04:02	STNEFLCDKDKTSTVAP	0.0991689	0.024139997
HLA-DPA1*01:03-DPB1*04:02	ADCKSPQPWGHMLLWTA	0.21404122	0.0006590619
HLA-DPA1*01:03-DPB1*04:02	CARAVANRTDACFIRVI	0.19756752	0.0003646513
HLA-DPA1*01:03-DPB1*04:02	DAAKVCREFTEREQGEV	0.05297379	0.0012308334
HLA-DPA1*01:03-DPB1*04:02	CPDEVYQLMRKCWEFQP	0.2212728	0.0033217042
HLA-DPA1*01:03-DPB1*04:02	PRADHHFIKDIVTIGML	0.13744341	0.014933405
HLA-DPA1*01:03-DPB1*04:02	DIAMLVENQGEMLDNIE	0.23046607	0.0054295426
HLA-DPA1*01:03-DPB1*04:02	SPASITFTTGLEAPRDL	0.28308243	0.3516581
HLA-DPA1*01:03-DPB1*04:02	GAIANSMFNDTLELFLI	0.6266649	0.0016679622
HLA-DPA1*01:03-DPB1*04:02	SCSMAPPVDLLTGKVRQ	0.17226316	0.0009414904
HLA-DPA1*01:03-DPB1*04:02	VPKGGPPRVAPNPTGVD	0.017648919	0.014056914
HLA-DPA1*01:03-DPB1*04:02	LLGLNAGAVIDWPTEEG	0.079403535	0.0022711905
HLA-DPA1*01:03-DPB1*04:02	TPAPTLPSPNSSFTSLV	0.13341448	0.0018632903
HLA-DPA1*01:03-DPB1*04:02	MGQMEPDQVYEGITFED	0.27508417	0.019728323
HLA-DPA1*01:03-DPB1*04:02	SLLALLTVSTPSWCQST	0.2557956	0.00073941535
HLA-DPA1*01:03-DPB1*04:02	EYNVEHSVDYVERAVSD	0.11533813	0.0038046539
HLA-DPA1*01:03-DPB1*04:02	TGKTAAFALPVLERLIY	0.5819085	0.009795
HLA-DPA1*01:03-DPB1*04:02	TTAILDREIWAETRLVL	0.4289905	0.05243223
HLA-DPA1*01:03-DPB1*04:02	LRAVLAVPLERGAPNKE	0.24016307	0.029838542
HLA-DPA1*01:03-DPB1*04:02	RWRTILLQYCFLLITCL	0.26383826	0.00055100425
HLA-DPA1*01:03-DPB1*04:02	VYSSEFENIKEEYSVRG	0.47395402	0.025607541
HLA-DPA1*01:03-DPB1*04:02	QASSSSSRAGGLDWPEA	0.040131774	0.0015041484
HLA-DPA1*01:03-DPB1*04:02	ASVSEAERKAQVYYRAC	0.107807525	0.00090191665
HLA-DPA1*01:03-DPB1*04:02	CGIADFLSTYQTKVDKD	0.43473303	0.001668881
HLA-DPA1*01:03-DPB1*04:02	GIQQRQVVCRTNANSLG	0.07988106	0.0018083348
HLA-DPA1*01:03-DPB1*04:02	GLLSPDGLACDWLGEKL	0.20525835	0.0017293023
HLA-DPA1*01:03-DPB1*04:02	LVFSSGAEGFRKRGPSV	0.17261365	0.006104061
HLA-DPA1*01:03-DPB1*04:02	WTYDDFRNVLDSEDEIE	0.24777807	0.015420524
HLA-DPA1*01:03-DPB1*04:02	GVEPKTECERLAGTESP	0.04787935	0.0025441793
HLA-DPA1*01:03-DPB1*04:02	CVALSAYDLVLAEDEEM	0.42092523	0.00031626498
HLA-DPA1*01:03-DPB1*04:02	NGKMLNIHPSLLPSFKG	0.37813818	0.029313076
HLA-DPA1*01:03-DPB1*04:02	EHTYTGGVDSDLGEAMS	0.0626091	0.004605305
HLA-DPA1*01:03-DPB1*04:02	GQLESIVENIRIYGIHA	0.20338818	0.0035113464
HLA-DPA1*01:03-DPB1*04:02	CFKVKTTAPRRYCVRPN	0.1400875	0.00276044
HLA-DPA1*01:03-DPB1*04:02	TSTLLVWVGVIRYLGYF	0.45575467	0.0010611487
HLA-DPA1*01:03-DPB1*04:02	IRAKYGGIERENGCLVY	0.11309139	0.0016847115
HLA-DPA1*01:03-DPB1*04:02	DNGQGPKYVKIFINLPR	0.36030653	0.11011044
HLA-DPA1*01:03-DPB1*04:02	LLLTVLICETGILIASL	0.31957164	0.0012038951
HLA-DPA1*01:03-DPB1*04:02	KKSCWTEEEDRIICEAH	0.1051799	0.0012753783
HLA-DPA1*01:03-DPB1*04:02	VCLSEACVSVTSSILSS	0.29051796	0.0007429294
HLA-DPA1*01:03-DPB1*04:02	WTSDSAGEECDAAEGAE	0.032299913	0.0009969337
HLA-DPA1*01:03-DPB1*04:02	VQEEEESPAEGSKDEPG	0.0070708157	0.02252473
HLA-DPA1*01:03-DPB1*04:02	RPGLRRRKQGDKKTFDE	0.064228125	0.0012281719
HLA-DPA1*01:03-DPB1*04:02	TWTDEGSVSERMLRSQL	0.13901739	0.00577581
HLA-DPA1*01:03-DPB1*04:02	MALGDANKVSARGPGLE	0.043999325	0.0012468944
HLA-DPA1*01:03-DPB1*04:02	ETGEQCGAIMHGNAVTF	0.061608575	0.0018215254
HLA-DPA1*01:03-DPB1*04:02	DSEFTVQSTTGHCVHMR	0.15190421	0.002288334
HLA-DPA1*01:03-DPB1*04:02	THGLVQVTLLDTVELAT	0.40507752	0.012004523
HLA-DPA1*01:03-DPB1*04:02	VLLMKPDAELSASSVYN	0.18471637	0.0039082593
HLA-DPA1*01:03-DPB1*04:02	LELDQAGENSVANWRSK	0.04891793	0.004221526
HLA-DPA1*01:03-DPB1*04:02	HEAEKQITGPEEADRPP	0.008008317	0.037626762
HLA-DPA1*01:03-DPB1*04:02	RNETRRVNMVDRKSASC	0.06055963	0.000406761
HLA-DPA1*01:03-DPB1*04:02	FPENLTNGATAGNGDDG	0.013992462	0.0023160907
HLA-DPA1*01:03-DPB1*04:02	VVFVKQRKIGGHGPTLK	0.10835974	0.0033198304
HLA-DPA1*01:03-DPB1*04:02	DNHIKSSVVGSERKRGM	0.084641315	0.0015382019
HLA-DPA1*01:03-DPB1*04:02	VINLTEEVLWVKVNINM	0.39122078	0.0010567919
HLA-DPA1*01:03-DPB1*04:02	VVHPGDLKNSVEVALNK	0.15869315	0.0052692937
HLA-DPA1*01:03-DPB1*04:02	GADAETFSEGEMVTFIN	0.25722995	0.0017079425
HLA-DPA1*01:03-DPB1*04:02	GYIPQMELEATGPSVPS	0.14217612	0.013010244
HLA-DPA1*01:03-DPB1*04:02	FSLPSRTRSSKDLNKPD	0.03902643	0.0034364574
HLA-DPA1*01:03-DPB1*04:02	LQYCFLLITCLLTALEA	0.37479445	0.000365149
HLA-DPA1*01:03-DPB1*04:02	MEHVAAECSTWNYFWQQ	0.22939798	0.00027310956
HLA-DPA1*01:03-DPB1*04:02	RRCEAQKWGPECNHLCT	0.065293625	0.000723712
HLA-DPA1*01:03-DPB1*04:02	YQDITLSIRPETHSPGM	0.10656608	0.0007280207
HLA-DPA1*01:03-DPB1*04:02	VSAGPAVIECWFVEDAS	0.2738766	0.00066440954
HLA-DPA1*01:03-DPB1*04:02	EPFILHHSTSYNSKALI	0.29326385	0.017273495
HLA-DPA1*01:03-DPB1*04:02	DDICDHTLEQQQMQPLC	0.12049161	0.0022784937
HLA-DPA1*01:03-DPB1*04:02	IVLLGLVTAALWAGLLT	0.2889945	0.0015968417
HLA-DPA1*01:03-DPB1*04:02	EQKRLKTVLELQYVLDK	0.48093897	0.029711455
HLA-DPA1*01:03-DPB1*04:02	DDLVEKTPCAWNSSRVC	0.12219172	0.002060798
HLA-DPA1*01:03-DPB1*04:02	AKRQQQLTAMKVLQRNC	0.29121456	0.0010208935
HLA-DPA1*01:03-DPB1*04:02	LQFQFKYGVPTPTNVTI	0.16897702	0.00542513
HLA-DPA1*01:03-DPB1*04:02	VFPNGTEVPNTRSRGHH	0.04259223	0.0034031994
HLA-DPA1*01:03-DPB1*04:02	PGRAYALLLLLICFNVG	0.16060454	0.0009813013
HLA-DPA1*01:03-DPB1*04:02	TPGGSSVGMLDLGGGST	0.05123855	0.036930002
HLA-DPA1*01:03-DPB1*04:02	NLLRRAACQEAQVFGNQ	0.13845602	0.00072475
HLA-DPA1*01:03-DPB1*04:02	PQPCRAAERLQVLLTYR	0.3722529	0.0004582596
HLA-DPA1*01:03-DPB1*04:02	DWLRGRGGAVGGEKDPP	0.068769045	0.0024569721
HLA-DPA1*01:03-DPB1*04:02	LLLFGVAGGLVACRVTE	0.29970497	0.0016902635
HLA-DPA1*01:03-DPB1*04:02	LSFIDHIAGDEDHTDGV	0.034050502	0.007369292
HLA-DPA1*01:03-DPB1*04:02	ETVKVCATLPSTVAVTS	0.23501928	0.0029060126
HLA-DPA1*01:03-DPB1*04:02	AMGMPGAPGPPGPPAEK	0.038494546	0.02012119
HLA-DPA1*01:03-DPB1*04:02	LTETLVCALGLSVGLMG	0.269506	0.0010454739
HLA-DPA1*01:03-DPB1*04:02	EDKFTEILCLRSFPQLK	0.3871775	0.017954774
HLA-DPA1*01:03-DPB1*04:02	NLEFPTVTLYTDGISFD	0.2852328	0.0014547841
HLA-DPA1*01:03-DPB1*04:02	RSLPRKMPFVRGQSFSV	0.3732363	0.0010017817
HLA-DPA1*01:03-DPB1*04:02	SILSSMDPTVDPCHDFF	0.13274556	0.0005947392
HLA-DPA1*01:03-DPB1*04:02	DIMINFGRWEHGDGYPF	0.20480075	0.0036837428
HLA-DPA1*01:03-DPB1*04:02	SEKCRDDSDCAREGICN	0.017014006	0.0017377104
HLA-DPA1*01:03-DPB1*04:02	LFTAFQALVDEGDEVII	0.20573011	0.00092208385
HLA-DPA1*01:03-DPB1*04:02	VLGFFIIAVLMSAQESW	0.3209702	0.0011718717
HLA-DPA1*01:03-DPB1*04:02	VLLRVLILLLSWAAGMG	0.23452353	0.0009188655
HLA-DPA1*01:03-DPB1*04:02	SAGPWTMSRALRPPLPP	0.2002479	0.036014855
HLA-DPA1*01:03-DPB1*04:02	PLASESRVYVDITTYNQ	0.15738378	0.0011679591
HLA-DPA1*01:03-DPB1*04:02	GLRRRKQGDKKTFDECV	0.08795009	0.0003087352
HLA-DPA1*01:03-DPB1*04:02	PRSVVSRLNGSSLHLEW	0.2423512	0.0011837985
HLA-DPA1*01:03-DPB1*04:02	KAMVEYEIDLQKMPLGK	0.36832312	0.0038255851
HLA-DPA1*01:03-DPB1*04:02	GLAFGILAGSHFSANWI	0.4575509	0.003791477
HLA-DPA1*01:03-DPB1*04:02	GGLCEEISQEVRGDVFP	0.15462032	0.0007840667
HLA-DPA1*01:03-DPB1*04:02	HLYESLAVRLEVTDGPP	0.20224904	0.004536841
HLA-DPA1*01:03-DPB1*04:02	QGFPAPKILWSRQLPNG	0.1881366	0.051982403
HLA-DPA1*01:03-DPB1*04:02	VDMISRRTRLAFLNVQA	0.5111758	0.0039091245
HLA-DPA1*01:03-DPB1*04:02	GHSRGSICLHDKDRKIL	0.07431229	0.0006474073
HLA-DPA1*01:03-DPB1*04:02	ALTCCLLALLLYKKERR	0.449943	0.0013295406
HLA-DPA1*01:03-DPB1*04:02	GPQGSAGQRGEPGPKGD	0.013633993	0.0060170516
HLA-DPA1*01:03-DPB1*04:02	YRTLKGHRWKKGAFCTA	0.3592521	0.00066038326
HLA-DPA1*01:03-DPB1*04:02	FPEGEDQVNFRGFMRTL	0.27562344	0.048059218
HLA-DPA1*01:03-DPB1*04:02	PPSKKMKLEASQQNSEE	0.046874568	0.0024380074
HLA-DPA1*01:03-DPB1*04:02	TIIGGGDTATCCAKWNT	0.043578576	0.00058611383
HLA-DPA1*01:03-DPB1*04:02	FNPGKNFKLVKCTVQTE	0.15290046	0.04465822
HLA-DPA1*01:03-DPB1*04:02	QTWTDEGSVSERMLRSQ	0.106677726	0.01561611
HLA-DPA1*01:03-DPB1*04:02	TESPVREEPGEDFPAAR	0.07981642	0.01093333
HLA-DPA1*01:03-DPB1*04:02	THMTHHPISDHEATLRC	0.06701993	0.52824247
HLA-DPA1*01:03-DPB1*04:02	IFFAQFVQEATYKEVSK	0.5865938	0.009925388
HLA-DPA1*01:03-DPB1*04:02	VFSGSYAWANFTILALG	0.5790729	0.0017094649
HLA-DPA1*01:03-DPB1*04:02	GTESPVREEPGEDFPAA	0.055513665	0.004415731
HLA-DPA1*01:03-DPB1*04:02	PGYRLKASRPPVCEDID	0.07553625	0.022257682
HLA-DPA1*01:03-DPB1*04:02	FIIKPGSGAQTLQSSDL	0.09285391	0.013596356
HLA-DPA1*01:03-DPB1*04:02	ILSPLNLNSIPDIEQPN	0.15663534	0.11638503
HLA-DPA1*01:03-DPB1*04:02	VDGPRSPSYGRSRSRSR	0.05555951	0.0016724181
HLA-DPA1*01:03-DPB1*04:02	PVVQGLVVDMEVRKTSI	0.20720929	0.0031497844
HLA-DPA1*01:03-DPB1*04:02	IVYENLDIMRYVLHCQG	0.32668576	0.005915838
HLA-DPA1*01:03-DPB1*04:02	ESGNAQAAAICEYPRRI	0.13412185	0.0007742309
HLA-DPA1*01:03-DPB1*04:02	LEKLLTKEQLKIWMGKM	0.32386112	0.04570747
HLA-DPA1*01:03-DPB1*04:02	AKVKAALWALQGGTSVV	0.3310813	0.0070506944
HLA-DPA1*01:03-DPB1*04:02	SFTPAWNWTCKDLLLQA	0.30717972	0.0010408718
HLA-DPA1*01:03-DPB1*04:02	RLGDAVEQGVINNTVLG	0.10377589	0.004742051
HLA-DPA1*01:03-DPB1*04:02	SLEDGLNRELREELGEA	0.12011491	0.0013317151
HLA-DPA1*01:03-DPB1*04:02	YIISSLKKEMPNVFGKE	0.36980566	0.008132402
HLA-DPA1*01:03-DPB1*04:02	KPTPDLEVGKKLPFIYG	0.21197534	0.25436455
HLA-DPA1*01:03-DPB1*04:02	LMTPAACPEPPPEAPTE	0.028175253	0.0018408569
HLA-DPA1*01:03-DPB1*04:02	TGMWMRDGDACRSRSRQ	0.07183917	0.0012790486
HLA-DPA1*01:03-DPB1*04:02	SKNMEMVQQKKEGPIPP	0.067324474	0.0042643207
HLA-DPA1*01:03-DPB1*04:02	KIQGQNKEMLAAACQMF	0.26000246	0.0015904472
HLA-DPA1*01:03-DPB1*04:02	KTFKNESENTCQDVDEC	0.075404085	0.0009502365
HLA-DPA1*01:03-DPB1*04:02	PNIKEFKHRFDPVETKG	0.23917286	0.010606551
HLA-DPA1*01:03-DPB1*04:02	FMLHSSSEYAQRQSLGE	0.22019815	0.0014324809
HLA-DPA1*01:03-DPB1*04:02	SASSSFSEEGAVGYSSD	0.14340697	0.0052718753
HLA-DPA1*01:03-DPB1*04:02	WLFHDDCTVERFCDSPD	0.20824793	0.0013126879
HLA-DPA1*01:03-DPB1*04:02	KPEELVDYKSCAHDWVY	0.102687456	0.014333397
HLA-DPA1*01:03-DPB1*04:02	HSILACKIEMVDYKEEY	0.39904758	0.0048346072
HLA-DPA1*01:03-DPB1*04:02	WALLFMQSLWPQLTDGA	0.5747448	0.0013879895
HLA-DPA1*01:03-DPB1*04:02	LVFTTEFLQRCRANTVL	0.53526753	0.022125151
HLA-DPA1*01:03-DPB1*04:02	MLHSMGPDTVVITSSDL	0.13509537	0.0027897758
HLA-DPA1*01:03-DPB1*04:02	NDDDVQKADVSSTGQGV	0.0065352693	0.009025507
HLA-DPA1*01:03-DPB1*04:02	PVEAVNMSLGLSLAATT	0.22167479	0.00320115
HLA-DPA1*01:03-DPB1*04:02	IRCHTDNTWVPGVPTCI	0.02697908	0.0005041014
HLA-DPA1*01:03-DPB1*04:02	QQYSEALASTRILKHSP	0.3740628	0.008776709
HLA-DPA1*01:03-DPB1*04:02	NTSSLGPPSMPVHYDSQ	0.079727896	0.007857281
HLA-DPA1*01:03-DPB1*04:02	AALKLGRPTLSSEVGII	0.18407069	0.0034187413
HLA-DPA1*01:03-DPB1*04:02	RDHQRSRANGVPTSRRA	0.06480899	0.00088949426
HLA-DPA1*01:03-DPB1*04:02	EVRWGDKGSTEEGARLE	0.03663278	0.010478493
HLA-DPA1*01:03-DPB1*04:02	FKVELKRLQRHYNHSGS	0.20668818	0.004992714
HLA-DPA1*01:03-DPB1*04:02	WFSPPASPFGQSSVQTI	0.12390866	0.0013293049
HLA-DPA1*01:03-DPB1*04:02	GFIMNGSRVIRCHTDNT	0.20775175	0.13943006
HLA-DPA1*01:03-DPB1*04:02	VRFDVHDVTLHADAIHR	0.20468655	0.012004565
HLA-DPA1*01:03-DPB1*04:02	PEGVWGPWVQWASCSQP	0.10724013	0.0005673364
HLA-DPA1*01:03-DPB1*04:02	SSNCSAQCHNHGVCNHK	0.044871792	0.0023381687
HLA-DPA1*01:03-DPB1*04:02	KSDTTYLEILVNDVNDN	0.4144944	0.05721178
HLA-DPA1*01:03-DPB1*04:02	GIADFLSTYQTKVDKDL	0.45100227	0.7121533
HLA-DPA1*01:03-DPB1*04:02	YEEQLVKMFGSSVDLGN	0.30877542	0.012268197
HLA-DPA1*01:03-DPB1*04:02	RFWVCVAGAGFFLAFLV	0.3352179	0.0003948345
HLA-DPA1*01:03-DPB1*04:02	NETINTTLTQPTALVPA	0.12267456	0.005466713
HLA-DPA1*01:03-DPB1*04:02	AGSAHAQVTWYRRGGSL	0.12363195	0.015919542
HLA-DPA1*01:03-DPB1*04:02	LLLLLLVLWGPVCPLHA	0.25599173	0.00077633344
HLA-DPA1*01:03-DPB1*04:02	DPDCNKTSGECHCKENH	0.025393216	0.0034282983
HLA-DPA1*01:03-DPB1*04:02	APMSELTETLVCALGLS	0.29589322	0.0013667794
HLA-DPA1*01:03-DPB1*04:02	IAEDVSGMPALCSPISQ	0.11590548	0.0008163195
HLA-DPA1*01:03-DPB1*04:02	KVQESLKKQEGLLKNIQ	0.17633209	0.0062151253
HLA-DPA1*01:03-DPB1*04:02	RIFRWGPRRRRQGSRTL	0.29314744	0.00040067694
HLA-DPA1*01:03-DPB1*04:02	SHRAKKDIKMGPFDVAR	0.2771005	0.013426411
HLA-DPA1*01:03-DPB1*04:02	RAVCRYYNNDLLRNRFI	0.29254487	0.00068757765
HLA-DPA1*01:03-DPB1*04:02	RNRRHPRSPPRSELSLI	0.10553812	0.00091075635
HLA-DPA1*01:03-DPB1*04:02	THMTHHPISDHEATLRC	0.06701993	0.52824247
HLA-DPA1*01:03-DPB1*04:02	WRFGILSICMLCVGLVL	0.26945865	0.00062937604
HLA-DPA1*01:03-DPB1*04:02	MGAGDGLAMTGAVQEQM	0.06778605	0.0011711877
HLA-DPA1*01:03-DPB1*04:02	PAVSGLSRQVRCFSTSV	0.16054124	0.00064283254
HLA-DPA1*01:03-DPB1*04:02	ENIDFNKSGSSTASWIQ	0.10447335	0.0029710655
HLA-DPA1*01:03-DPB1*04:02	GEENGVEAEEWGKFLHT	0.37803084	0.012670532
HLA-DPA1*01:03-DPB1*04:02	EVEQFDVATHLQTAPEL	0.27782074	0.08877661
HLA-DPA1*01:03-DPB1*04:02	WLETWFLDFKVLPQEAE	0.4902429	0.023547072
HLA-DPA1*01:03-DPB1*04:02	VYESEKDEDGFLYMVCA	0.22265816	0.0008157777
HLA-DPA1*01:03-DPB1*04:02	RISLEIMTLQPRCEDVE	0.2820053	0.08749868
HLA-DPA1*01:03-DPB1*04:02	PCGAWVWENQVSWYWEK	0.24352075	0.0002354183
HLA-DPA1*01:03-DPB1*04:02	NLHINLLKFAFSIRAYS	0.48395893	0.0018179861
HLA-DPA1*01:03-DPB1*04:02	VMAKDRLQLLEKMQPVL	0.34249955	0.009665635
HLA-DPA1*01:03-DPB1*04:02	ICIAYRDFSAGQEPDWD	0.11002051	0.0018193967
HLA-DPA1*01:03-DPB1*04:02	AGITVRMVTGDNINTAR	0.09064278	0.44960317
HLA-DPA1*01:03-DPB1*04:02	QCSFSWDWGPSFPTQGI	0.23000845	0.00038616857
HLA-DPA1*01:03-DPB1*04:02	LLAQYGTVENCEQVNTE	0.07587185	0.0042366376
HLA-DPA1*01:03-DPB1*04:02	ALCNQFSASLAADTPTA	0.24532343	0.00057510013
HLA-DPA1*01:03-DPB1*04:02	GYLKHTLDQYVESDYTL	0.32006568	0.0022293187
HLA-DPA1*01:03-DPB1*04:02	INTTLVSRIGSVTISDV	0.30517778	0.0026826668
HLA-DPA1*01:03-DPB1*04:02	LGFVGRVAAAPASGALR	0.19785978	0.11987722
HLA-DPA1*01:03-DPB1*04:02	TVQEKEKYLNVSRWFCH	0.3211821	0.0017463177
HLA-DPA1*01:03-DPB1*04:02	TSPCCIVTSTYGWTANM	0.19197968	0.00044648646
HLA-DPA1*01:03-DPB1*04:02	PKKSYIATQGCLQNTVN	0.21769346	0.0011821677
HLA-DPA1*01:03-DPB1*04:02	KTRKTYFGKLGIANAQM	0.34722173	0.17534214
HLA-DPA1*01:03-DPB1*04:02	GTPDESTPPPRKKKKDI	0.07450544	0.0028580774
HLA-DPA1*01:03-DPB1*04:02	KLADFGLARAFGVPVRT	0.4276182	0.011302461
HLA-DPA1*01:03-DPB1*04:02	HWEEAAHDLALACKLDY	0.19764405	0.0018572528
HLA-DPA1*01:03-DPB1*04:02	NTSDNAGFCIPEGNCLG	0.071474925	0.00040647728
HLA-DPA1*01:03-DPB1*04:02	QMSQNVCPRNLWLLQPL	0.23206674	0.0017012783
HLA-DPA1*01:03-DPB1*04:02	DITQIVDVFMEYNLIQQ	0.528453	0.0006036734
HLA-DPA1*01:03-DPB1*04:02	LLQYCFLLITCLLTALE	0.2911073	0.0004665451
HLA-DPA1*01:03-DPB1*04:02	IHTNLKKKFSCCVLVFL	0.3756048	0.0014168362
HLA-DPA1*01:03-DPB1*04:02	KYSKLVMTTNSKECELP	0.21654275	0.008583208
HLA-DPA1*01:03-DPB1*04:02	ENANAVSEGVVHEDLRL	0.09237149	0.03642932
HLA-DPA1*01:03-DPB1*04:02	FKTTSRNLARAMCMKNL	0.23651566	0.00050830573
HLA-DPA1*01:03-DPB1*04:02	AAVFKLETDRSIWPLIR	0.25966176	0.007752436
HLA-DPA1*01:03-DPB1*04:02	IDRIEVVNMLAPYAVFD	0.3471991	0.007767076
HLA-DPA1*01:03-DPB1*04:02	YGNQGSGYGGSGSYDSY	0.033253323	0.022553701
HLA-DPA1*01:03-DPB1*04:02	ERPIRQILYLGDLLETC	0.510341	0.0005832839
HLA-DPA1*01:03-DPB1*04:02	RRDTMADGPWDSPALIL	0.08565212	0.0012600567
HLA-DPA1*01:03-DPB1*04:02	SLPVLVVVLSIVLEGPA	0.31536525	0.002712513
HLA-DPA1*01:03-DPB1*04:02	GILMTIGFILLLVFGSV	0.27208984	0.0030565893
HLA-DPA1*01:03-DPB1*04:02	GDQIICMDDVYGGTNRY	0.11600543	0.0017245408
HLA-DPA1*01:03-DPB1*04:02	LVDMKELGIWEPLAVKL	0.38513094	0.0011326339
HLA-DPA1*01:03-DPB1*04:02	ELLHNIDPNFVDSSPCP	0.13417593	0.0018682523
HLA-DPA1*01:03-DPB1*04:02	GSNLMEHTEIDHWLEFS	0.2948832	0.0057858513
HLA-DPA1*01:03-DPB1*04:02	EPYGYAWQAGLRQGSRL	0.21554564	0.010841896
HLA-DPA1*01:03-DPB1*04:02	EKAQDIGAWQPIMQGIA	0.16250773	0.00074825145
HLA-DPA1*01:03-DPB1*04:02	SSASSPTEEEQEQGEIG	0.014574726	0.015797913
HLA-DPA1*01:03-DPB1*04:02	GDNCEVKDPRHGNLYDL	0.03036671	0.00089501694
HLA-DPA1*01:03-DPB1*04:02	TLQNVKERALLPKFLLR	0.3126938	0.004491066
HLA-DPA1*01:03-DPB1*04:02	YSWNWNAIDEGPKRDIV	0.06598913	0.001484721
HLA-DPA1*01:03-DPB1*04:02	FNITFDVDSKASLGNKL	0.17183158	0.016935432
HLA-DPA1*01:03-DPB1*04:02	YIFTDNPAAVPGVPLGP	0.09876673	0.0032834522
HLA-DPA1*01:03-DPB1*04:02	SSSTYCNQMMRRRNMTQ	0.10709096	0.0012463654
HLA-DPA1*01:03-DPB1*04:02	CRKDVGRPQPGRENFQN	0.023899047	0.0011367451
HLA-DPA1*01:03-DPB1*04:02	FAGRARGRGGGPSQNWN	0.035556607	0.007569122
HLA-DPA1*01:03-DPB1*04:02	SRIATTSSSVLLSPSAV	0.33353752	0.017609123
HLA-DPA1*01:03-DPB1*04:02	YSSLPEKQDQCCTTCVV	0.037028864	0.0007800107
HLA-DPA1*01:03-DPB1*04:02	SEGRALAEEWGCPFMET	0.28759238	0.00042616585
HLA-DPA1*01:03-DPB1*04:02	VLFLFLLHRDVSSREEA	0.25838956	0.0027302734
HLA-DPA1*01:03-DPB1*04:02	RHEQMKKNLEAQHKELE	0.043260776	0.023765404
HLA-DPA1*01:03-DPB1*04:02	NCTMEDAKLAQDFLDSQ	0.2851735	0.0012704408
HLA-DPA1*01:03-DPB1*04:02	HTNLKKKFSCCVLVFLL	0.37039933	0.0007962727
HLA-DPA1*01:03-DPB1*04:02	RVAAAPASGALRRLTPS	0.13509043	0.032498717
HLA-DPA1*01:03-DPB1*04:02	RADKQHVLDMLFSAFEK	0.49196184	0.0124850925
HLA-DPA1*01:03-DPB1*04:02	KVPKVGQRFNRIGLPPK	0.37632704	0.03349469
HLA-DPA1*01:03-DPB1*04:02	QIEWAMWANEQALASGL	0.32504395	0.0009645855
HLA-DPA1*01:03-DPB1*04:02	GSNGKGPAVGDAPAPQP	0.01452407	0.008194467
HLA-DPA1*01:03-DPB1*04:02	KCVVVGDGAVGKTCLLI	0.091780595	0.0006509696
HLA-DPA1*01:03-DPB1*04:02	PLANVTLTCQAHLETPD	0.17106314	0.0009794503
HLA-DPA1*01:03-DPB1*04:02	MQTIKCVVVGDGAVGKT	0.07650859	0.0011028122
HLA-DPA1*01:03-DPB1*04:02	ICGDQPEAKRAVSEMAL	0.058714222	0.0035814731
HLA-DPA1*01:03-DPB1*04:02	QIRVKLWFGLSVDEKEF	0.3526793	0.0011755193
HLA-DPA1*01:03-DPB1*04:02	HIFMGRGDHTLGALLDH	0.15842102	0.006540759
HLA-DPA1*01:03-DPB1*04:02	SEIEPSTEGEVIYRVLD	0.18667676	0.010493899
HLA-DPA1*01:03-DPB1*04:02	QPDNLGTFEIYCQAGSH	0.27078357	0.094021626
HLA-DPA1*01:03-DPB1*04:02	VIVFFLIGFMIGYLGYC	0.273101	0.00074046483
HLA-DPA1*01:03-DPB1*04:02	TILLQYCFLLITCLLTA	0.2933624	0.00078644976
HLA-DPA1*01:03-DPB1*04:02	LGFFIIAVLMSAQESWA	0.35104474	0.0009975934
HLA-DPA1*01:03-DPB1*04:02	PPMGEVVTPTAPQEPPE	0.031028	0.01202202
HLA-DPA1*01:03-DPB1*04:02	APQNLSTFCLLLLYLIG	0.24826509	0.0014599517
HLA-DPA1*01:03-DPB1*04:02	NISYAFDTHTNTQIVPR	0.16243336	0.4183436
HLA-DPA1*01:03-DPB1*04:02	SGVPVLGFFIIAVLMSA	0.34744355	0.0010017736
HLA-DPA1*01:03-DPB1*04:02	IGGGDTATCCAKWNTED	0.037002213	0.0010419175
HLA-DPA1*01:03-DPB1*04:02	LAHKKPTPASIPLFQVP	0.19771007	0.0018749118
HLA-DPA1*01:03-DPB1*04:02	TLHLLLLGLLLVLLPGA	0.2128519	0.0022286423
HLA-DPA1*01:03-DPB1*04:02	HFLDSYQVMFFTLFALL	0.5113962	0.0019584782
HLA-DPA1*01:03-DPB1*04:02	KKKFSCCVLVFLLFAVI	0.27462894	0.001278928
HLA-DPA1*01:03-DPB1*04:02	RERLLLASFKNEGAEPD	0.3383375	0.22453251
HLA-DPA1*01:03-DPB1*04:02	VPFQVLVATHAGLYRKP	0.36388752	0.38698784
HLA-DPA1*01:03-DPB1*04:02	QYLMEGSYNKVFLAKGN	0.41753453	0.006216329
HLA-DPA1*01:03-DPB1*04:02	QEQLKQTEQNISSRIQK	0.10253828	0.02703933
HLA-DPA1*01:03-DPB1*04:02	HVLATLGEKMKEEEVEA	0.13558547	0.005976005
HLA-DPA1*01:03-DPB1*04:02	EDGKGKCPYDPAKGHAG	0.051046085	0.0015895836
HLA-DPA1*01:03-DPB1*04:02	LPEALLLHLPALQSVSV	0.4320477	0.019475248
HLA-DPA1*01:03-DPB1*04:02	QPGRCRCPAGWRGDTCQ	0.025070433	0.0006435675
HLA-DPA1*01:03-DPB1*04:02	GMIDKNELKQALSGFGY	0.20303184	0.0016317007
HLA-DPA1*01:03-DPB1*04:02	KVEIQKHATGKKSPAKS	0.100974366	0.007800325
HLA-DPA1*01:03-DPB1*04:02	SKSDPSRLVRSPSPHSC	0.053751245	0.001056243
HLA-DPA1*01:03-DPB1*04:02	LVKTGYAFVDCPDESWA	0.15861875	0.0022423833
HLA-DPA1*01:03-DPB1*04:02	LSLLMLVAAFCSPALSA	0.42315242	0.0012087341
HLA-DPA1*01:03-DPB1*04:02	KKSGVINLTEEVLWVKV	0.47957414	0.0014204951
HLA-DPA1*01:03-DPB1*04:02	TIVLALMYVFREHQRSG	0.44297317	0.0039169374
HLA-DPA1*01:03-DPB1*04:02	KEMAKQKAAPEAKKQKV	0.090723544	0.01580358
HLA-DPA1*01:03-DPB1*04:02	HDLALACKLDYDEDASA	0.17983946	0.0034187348
HLA-DPA1*01:03-DPB1*04:02	WASPRVARFATSCPPTI	0.1514792	0.00088442175
HLA-DPA1*01:03-DPB1*04:02	SGGSAYSEERDRPYGLV	0.053693037	0.0010199188
HLA-DPA1*01:03-DPB1*04:02	LALVSGNNTVPFAVSLV	0.298122	0.0011571494
HLA-DPA1*01:03-DPB1*04:02	CKGVEPKTECERLAGTE	0.0631119	0.002304326
HLA-DPA1*01:03-DPB1*04:02	EVHTDTNKIEEFLEAVL	0.45408437	0.0019368393
HLA-DPA1*01:03-DPB1*04:02	LLHSEKRDKKSPLIEST	0.09308593	0.0009124583
HLA-DPA1*01:03-DPB1*04:02	CALRRSAGYILVGGAGG	0.29373926	0.00073981367
HLA-DPA1*01:03-DPB1*04:02	GAKKGKDEWFSRGKKPI	0.17289999	0.0020533265
HLA-DPA1*01:03-DPB1*04:02	TYDFLFKFLVIGSAGTG	0.33772987	0.0035997976
HLA-DPA1*01:03-DPB1*04:02	PNQRPAPCYDPCEAVLV	0.047337946	0.000652079
HLA-DPA1*01:03-DPB1*04:02	GVKGMDGFCSRSQHSSS	0.07730813	0.0026866382
HLA-DPA1*01:03-DPB1*04:02	HQRSKSDPSRLVRSPSP	0.05522989	0.0041673635
HLA-DPA1*01:03-DPB1*04:02	LDTTLFGKKSSPLTESG	0.1792715	0.0061879097
HLA-DPA1*01:03-DPB1*04:02	PTATSGQRPAKRRRKSP	0.13632561	0.0042286925
HLA-DPA1*01:03-DPB1*04:02	PGAPAASAHPLPPGPLF	0.039435435	0.007179369
HLA-DPA1*01:03-DPB1*04:02	ASRPWVRAKGLVLLGFP	0.40937513	0.01100554
HLA-DPA1*01:03-DPB1*04:02	RGSALLLASLLLAAALS	0.4156194	0.0032633387
HLA-DPA1*01:03-DPB1*04:02	GLYDLLGNVWEWTASPY	0.33264014	0.0055400236
HLA-DPA1*01:03-DPB1*04:02	NDGRPRVAWHIDPFGHS	0.20222117	0.010562659
HLA-DPA1*01:03-DPB1*04:02	LNNYLQGWRKTLLIVSH	0.40689865	0.0023926166
HLA-DPA1*01:03-DPB1*04:02	GYLRVVRSLCRASGSRP	0.29850233	0.0029743295
HLA-DPA1*01:03-DPB1*04:02	GYVKIAKDKNNHCGIAT	0.05110473	0.002565102
HLA-DPA1*01:03-DPB1*04:02	PYWVAYYLALLLSLLVM	0.2761179	0.00087868737
HLA-DPA1*01:03-DPB1*04:02	IIGGGDTATCCAKWNTE	0.046580985	0.00093957456
HLA-DPA1*01:03-DPB1*04:02	RAREETDKEEPASKQQK	0.012677767	0.02418557
HLA-DPA1*01:03-DPB1*04:02	GKGKMRNRRRIQRRGPC	0.1900321	0.005106825
HLA-DPA1*01:03-DPB1*04:02	WEPGTWLISCQVNSHFR	0.24112524	0.0037721482
HLA-DPA1*01:03-DPB1*04:02	LLFWLGWLGMLAGAVVI	0.2973257	0.00089109864
HLA-DPA1*01:03-DPB1*04:02	PLGMLLGLLMAACFTFC	0.3428694	0.0009279813
HLA-DPA1*01:03-DPB1*04:02	NPGAVTVAWKADGSPVK	0.031622954	0.69105405
HLA-DPA1*01:03-DPB1*04:02	SDSSVSVFGLYPPPSKT	0.2237229	0.00377388
HLA-DPA1*01:03-DPB1*04:02	SIHPVHLNDSGQLGLRM	0.15714946	0.0021004796
HLA-DPA1*01:03-DPB1*04:02	EDSRTVLTAADVLPDGP	0.038288437	0.006400985
HLA-DPA1*01:03-DPB1*04:02	CKGVEPKTECERLAGTE	0.0631119	0.002304326
HLA-DPA1*01:03-DPB1*04:02	AERAPDWVDAEECHRCR	0.046157714	0.012910547
HLA-DPA1*01:03-DPB1*04:02	KSRSPSPKRSRSPSGSP	0.07541595	0.0017574865
HLA-DPA1*01:03-DPB1*04:02	PPRPRGRRQKPPGVWPA	0.048710957	0.0010595813
HLA-DPA1*01:03-DPB1*04:02	CERLAGTESPVREEPGE	0.040630996	0.0008390875
HLA-DPA1*01:03-DPB1*04:02	LLPLLLLLLLRAVLAVP	0.3289408	0.0029813917
HLA-DPA1*01:03-DPB1*04:02	VPHTTALSLPACPEESP	0.06717748	0.0026419065
HLA-DPA1*01:03-DPB1*04:02	NALDRYGRTALILAVCC	0.3425295	0.0050209546
HLA-DPA1*01:03-DPB1*04:02	QHRQLQCRQEFGGGGSS	0.095923595	0.0063045667
HLA-DPA1*01:03-DPB1*04:02	HQYWPAERSARYQYFVV	0.27459413	0.0018905448
HLA-DPA1*01:03-DPB1*04:02	CCKICYPLCGFVILAAC	0.3336168	0.00047930394
HLA-DPA1*01:03-DPB1*04:02	PFEVMAQQTLEKINFTL	0.49302498	0.015244049
HLA-DPA1*01:03-DPB1*04:02	VQGSGETTYDHKNTFTL	0.052596975	0.00587475
HLA-DPA1*01:03-DPB1*04:02	RRMKLLLGIALLAYVAS	0.42905036	0.0017907629
HLA-DPA1*01:03-DPB1*04:02	DSQTPSAGTDTQTFSGS	0.026268598	0.0034438316
HLA-DPA1*01:03-DPB1*04:02	SYWCQCWEGHSLSADGT	0.17533599	0.0008319691
HLA-DPA1*01:03-DPB1*04:02	QVLAFGLLLAAATATFA	0.30520517	0.0014160757
HLA-DPA1*01:03-DPB1*04:02	GDSNCEWSVLYVIIATF	0.40167478	0.00032237795
HLA-DPA1*01:03-DPB1*04:02	CQDDLSITFSFMSLDCL	0.49979737	0.00024207981
HLA-DPA1*01:03-DPB1*04:02	AKGDYLRCCKICYPLCG	0.15967678	0.0005910109
HLA-DPA1*01:03-DPB1*04:02	VEVSAEDLLTCCGSMCG	0.1551306	0.0004096373
HLA-DPA1*01:03-DPB1*04:02	EKLGKQKYFLVGAGAIG	0.37183586	0.14266834
HLA-DPA1*01:03-DPB1*04:02	LLLPLLLLLLLRAVLAV	0.35039264	0.0020527467
HLA-DPA1*01:03-DPB1*04:02	CSIFLGTSTLLVWVGVI	0.39862365	0.0006661924
HLA-DPA1*01:03-DPB1*04:02	SESEEKESHVAMHRYQV	0.08705005	0.026499823
HLA-DPA1*01:03-DPB1*04:02	LSYDHSKDGRWTELAGC	0.12109379	0.00037265557
HLA-DPA1*01:03-DPB1*04:02	CLQSGTLFRDEAFPPVP	0.4364296	0.0010518478
HLA-DPA1*01:03-DPB1*04:02	SWDLLICLSSKKAEGTP	0.1862872	0.0011029317
HLA-DPA1*01:03-DPB1*04:02	QRYQAARIYYIMAEEVE	0.46464255	0.0060026795
HLA-DPA1*01:03-DPB1*04:02	APLQTPGAPNPAQVPAS	0.07658096	0.0049644564
HLA-DPA1*01:03-DPB1*04:02	NTTDKEMEVLHLRNVSF	0.29459748	0.0021581058
HLA-DPA1*01:03-DPB1*04:02	VRFDVHDVTLHADAIHR	0.20468655	0.012004565
HLA-DPA1*01:03-DPB1*04:02	GEPCCDWVGDEGAGHFV	0.05163185	0.0010584866
HLA-DPA1*01:03-DPB1*04:02	ESDQNKDGKLTKEEIVD	0.026532024	0.47743917
HLA-DPA1*01:03-DPB1*04:02	NPGAVTVAWKADGSPVK	0.031622954	0.69105405
HLA-DPA1*01:03-DPB1*04:02	YTQSQFSAPRDYSGYQR	0.13280474	0.0029216972
HLA-DPA1*01:03-DPB1*04:02	LTLVKEIVPYNMAHNAE	0.2891153	0.005975382
HLA-DPA1*01:03-DPB1*04:02	NCLVARQHIEMSTTGWV	0.14357877	0.00035104953
HLA-DPA1*01:03-DPB1*04:02	HTTALSLPACPEESPLL	0.057834458	0.001074497
HLA-DPA1*01:03-DPB1*04:02	DGNTDSSALDCYNPMTN	0.06945116	0.00041610253
HLA-DPA1*01:03-DPB1*04:02	TLKLQLPNCIEDPVSPI	0.16277345	0.0011711393
HLA-DPA1*01:03-DPB1*04:02	KSIEKLKDVISMNASEF	0.2242214	0.0010742816
HLA-DPA1*01:03-DPB1*04:02	FTDCNRHTQVCINGQCA	0.050889473	0.00049298233
HLA-DPA1*01:03-DPB1*04:02	PGMWAEAGLPRAGGGSQ	0.09473662	0.0026301048
HLA-DPA1*01:03-DPB1*04:02	VQPTLILQDGDVINLGD	0.18594581	0.0061621605
HLA-DPA1*01:03-DPB1*04:02	VVVVFFLSGILSMIIIR	0.39038506	0.0059614824
HLA-DPA1*01:03-DPB1*04:02	VPVLGFFIIAVLMSAQE	0.38056105	0.0030605705
HLA-DPA1*01:03-DPB1*04:02	DLSGNCPRCYNAPFPCA	0.10982528	0.000784586
HLA-DPA1*01:03-DPB1*04:02	WRTGLLLLLLAVAVRES	0.2888109	0.001277694
HLA-DPA1*01:03-DPB1*04:02	SLDCLVVGGPREFNVTV	0.20526122	0.001136804
HLA-DPA1*01:03-DPB1*04:02	TFQPNGDILENIHEVME	0.17343722	0.0052992823
HLA-DPA1*01:03-DPB1*04:02	ALAAVSLSLALASVTIR	0.40316156	0.0016487002
HLA-DPA1*01:03-DPB1*04:02	LELKFGPGVIENPQYPN	0.15048291	0.047809977
HLA-DPA1*01:03-DPB1*04:02	FTYASQGGTNEQWQMSL	0.13548857	0.00083181995
HLA-DPA1*01:03-DPB1*04:02	AYEPLAWNPEESTGGPH	0.12189756	0.026514303
HLA-DPA1*01:03-DPB1*04:02	FQPHVIVHCAAERRPDV	0.13209267	0.021439945
HLA-DPA1*01:03-DPB1*04:02	YISYPRTETTHYPENFD	0.05520946	0.0038495914
HLA-DPA1*01:03-DPB1*04:02	AVQMRPMNQMSQTLNGQ	0.14465253	0.008814241
HLA-DPA1*01:03-DPB1*04:02	LMLLFWFFDLAEPSGRA	0.41214293	0.0011265401
HLA-DPA1*01:03-DPB1*04:02	DGVHSVTAQCALRVTII	0.17782554	0.0025250358
HLA-DPA1*01:03-DPB1*04:02	ALIHNVSKEPGGWWKGD	0.054957394	0.00063386565
HLA-DPA1*01:03-DPB1*04:02	PVPHTTALSLPACPEES	0.06499889	0.001848698
HLA-DPA1*01:03-DPB1*04:02	VSLAGHPVVAAQAAAVQ	0.12097548	0.012165917
HLA-DPA1*01:03-DPB1*04:02	PMETTGATENGHEAVPE	0.0328976	0.0018270196
HLA-DPA1*01:03-DPB1*04:02	MPHHVEPLERLEKLLTK	0.23449916	0.004691928
HLA-DPA1*01:03-DPB1*04:02	FGPDVTKAFLEENNLDY	0.31100273	0.0073858113
HLA-DPA1*01:03-DPB1*04:02	RKAARRGGSQQPQAQQR	0.058341265	0.03073516
HLA-DPA1*01:03-DPB1*04:02	GAPRLLLLAVLLAAHPD	0.35144225	0.027313372
HLA-DPA1*01:03-DPB1*04:02	LMPHHVEPLERLEKLLT	0.24000727	0.0025376217
HLA-DPA1*01:03-DPB1*04:02	IATNGTPELQNPERLSA	0.046243142	0.002118506
HLA-DPA1*01:03-DPB1*04:02	PDGDPSSCGTDLKHKDK	0.01855439	0.0036789323
HLA-DPA1*01:03-DPB1*04:02	GRPDHRPPRPPQPPPPG	0.015937986	0.13888717
HLA-DPA1*01:03-DPB1*04:02	GFMIGYLGYCKGVEPKT	0.29015633	0.011164218
HLA-DPA1*01:03-DPB1*04:02	SASREPYKNQPEKTCVR	0.060111213	0.0014527757
HLA-DPA1*01:03-DPB1*04:02	KTLDAEVVEKPAKEETV	0.08262285	0.004527958
HLA-DPA1*01:03-DPB1*04:02	LLKSPENSLLQFQFKYG	0.31796667	0.0021394482
HLA-DPA1*01:03-DPB1*04:02	PRWLLLLPLLLGLNAGA	0.32527092	0.0011914778
HLA-DPA1*01:03-DPB1*04:02	LVLLLLGPTRGLRNATQ	0.26586038	0.00083340146
HLA-DPA1*01:03-DPB1*04:02	IAWCPHNDNVIASGSED	0.039726328	0.0014693526
HLA-DPA1*01:03-DPB1*04:02	DSAKTLAVSGLGVVGRD	0.20571353	0.4653551
HLA-DPA1*01:03-DPB1*04:02	ECTLILTEGDSAKSLAV	0.12227251	0.0003368493
HLA-DPA1*01:03-DPB1*04:02	PTWGNHTPIFRDAGMQL	0.09507711	0.00063188554
HLA-DPA1*01:03-DPB1*04:02	LLLGALALTAVMSPCGG	0.27886692	0.00067624904
HLA-DPA1*01:03-DPB1*04:02	GHCIPQRWACDGDTDCQ	0.035342712	0.0006304494
HLA-DPA1*01:03-DPB1*04:02	GPSYRAPEPGAATQRGP	0.049621265	0.1738161
HLA-DPA1*01:03-DPB1*04:02	CTVCATHLCSECSQVTH	0.09104393	0.0006752789
HLA-DPA1*01:03-DPB1*04:02	SRIIGVDINKDKFARAK	0.29135883	0.021345705
HLA-DPA1*01:03-DPB1*04:02	TQKEQWFGNRWHEGYRQ	0.2408983	0.3279787
HLA-DPA1*01:03-DPB1*04:02	GFSVTGRVLNGPEGDGV	0.101150945	0.0034191473
HLA-DPA1*01:03-DPB1*04:02	MRLGPRTAALGLLLLCA	0.29240787	0.0029025837
HLA-DPA1*01:03-DPB1*04:02	LGIISFFTFFLQGFTFG	0.43695822	0.0017881164
HLA-DPA1*01:03-DPB1*04:02	TCQHVRQSLQELPAGSR	0.115696974	0.002417827
HLA-DPA1*01:03-DPB1*04:02	ACIIVLGFNYWIASSRS	0.39417097	0.0008920666
HLA-DPA1*01:03-DPB1*04:02	LGINGEDMSKFLKLNSH	0.3422917	0.25105125
HLA-DPA1*01:03-DPB1*04:02	PELVKIINDNATYCRLA	0.15730402	0.00092066097
HLA-DPA1*01:03-DPB1*04:02	QTEASALAAAASVQPLA	0.101264104	0.006500829
HLA-DPA1*01:03-DPB1*04:02	DIKWASRWDTYLTMSDV	0.4070761	0.001355153
HLA-DPA1*01:03-DPB1*04:02	IQPTQPTTQLPTDSPTQ	0.014686737	0.0067777345
HLA-DPA1*01:03-DPB1*04:02	SPLGEVAIRDIVQFVPF	0.3574444	0.012395959
HLA-DPA1*01:03-DPB1*04:02	TAPIPAEALRSTDGDSG	0.05431921	0.03299772
HLA-DPA1*01:03-DPB1*04:02	DERLKDLFGKFGPALSV	0.36024427	0.0012800975
HLA-DPA1*01:03-DPB1*04:02	RDVHNIYGLYVHMATAD	0.28244954	0.024223557
HLA-DPA1*01:03-DPB1*04:02	VLTKAQEADRGEGPGKQ	0.007029879	0.0063048983
HLA-DPA1*01:03-DPB1*04:02	NAVCDDYITEKFWRPLK	0.5066443	0.0032942847
HLA-DPA1*01:03-DPB1*04:02	VELFVKAGSDGAKIGNC	0.12172019	0.0039117383
HLA-DPA1*01:03-DPB1*04:02	NPGAVTVAWKADGSPVK	0.031622954	0.69105405
HLA-DPA1*01:03-DPB1*04:02	NCHCNRGYRLHVGAGGR	0.074771814	0.00045930655
HLA-DPA1*01:03-DPB1*04:02	DRLLVYGFIPHCTQATL	0.30224758	0.0016338766
HLA-DPA1*01:03-DPB1*04:02	VPASSKSGKAFSYYLPA	0.2986743	0.29190293
HLA-DPA1*01:03-DPB1*04:02	ETGEKVETDMENEKVSE	0.026890984	0.040655915
HLA-DPA1*01:03-DPB1*04:02	LCGLGITLISWFTSLVT	0.38999203	0.0009759972
HLA-DPA1*01:03-DPB1*04:02	WAVVVLAAFPSLGAGGE	0.3795435	0.0028413727
HLA-DPA1*01:03-DPB1*04:02	HLMKISSSSSTVAIPGY	0.20118776	0.004745484
HLA-DPA1*01:03-DPB1*04:02	RTLSRVELKRLCEIFTR	0.3506932	0.0005735822
HLA-DPA1*01:03-DPB1*04:02	RLEKLLTKEQLKIWMGK	0.3042026	0.10431041
HLA-DPA1*01:03-DPB1*04:02	QGSGETPQTDVRWMSET	0.023262944	0.0052778614
HLA-DPA1*01:03-DPB1*04:02	SETNGTDSNGSNSSNIQ	0.012037474	0.0029516588
HLA-DPA1*01:03-DPB1*04:02	GEDENILFSPLSIALAM	0.5158608	0.0029503342
HLA-DPA1*01:03-DPB1*04:02	IFQFVISCSCLAINRSK	0.46186	0.0015520379
HLA-DPA1*01:03-DPB1*04:02	QLEIIPCSVVGHVFRTK	0.35574192	0.003870333
HLA-DPA1*01:03-DPB1*04:02	LFLVLGYTVLAGMVFLK	0.5103659	0.0019546892
HLA-DPA1*01:03-DPB1*04:02	SGVVNSSPRSHSATNGS	0.024553817	0.0041762227
HLA-DPA1*01:03-DPB1*04:02	VTAEVQPQCGRAVGFSS	0.08555069	0.0026959365
HLA-DPA1*01:03-DPB1*04:02	MQDEIETEEIIKDIFQR	0.20010796	0.026373263
HLA-DPA1*01:03-DPB1*04:02	VITKHNDDEQYAWESSA	0.044723686	0.0019762586
HLA-DPA1*01:03-DPB1*04:02	CFPAFLGAAVFLCYAVW	0.4531425	0.00040764138
HLA-DPA1*01:03-DPB1*04:02	RSSRRHYTRSRSRSRSH	0.1589189	0.0011979548
HLA-DPA1*01:03-DPB1*04:02	FVGGLNPESPTEEKIRE	0.034989662	0.012682421
HLA-DPA1*01:03-DPB1*04:02	RGRGGGPSQNWNQGYSN	0.028996248	0.027678424
HLA-DPA1*01:03-DPB1*04:02	NIGRSPFEVKVGTECGN	0.12429378	0.000831079
HLA-DPA1*01:03-DPB1*04:02	PGLAPARPRYACCPGWK	0.07985258	0.0021973639
HLA-DPA1*01:03-DPB1*04:02	FAKRQQQLTAMKVLQRN	0.33894423	0.055740565
HLA-DPA1*01:03-DPB1*04:02	DRCEPARCPPQPEHCEG	0.014930532	0.0005214404
HLA-DPA1*01:03-DPB1*04:02	LRMESKTEKWMERIHLN	0.19217108	0.0016396608
HLA-DPA1*01:03-DPB1*04:02	DLELKTATKIQIPRPDD	0.13000461	0.022650419
HLA-DPA1*01:03-DPB1*04:02	GSVTVHSSEPEVRIPEN	0.023242127	0.12737451
HLA-DPA1*01:03-DPB1*04:02	SIFRSTTRGSSEKSTTA	0.15963891	0.0017590069
HLA-DPA1*01:03-DPB1*04:02	GTCVMDTWVCDGYRDCA	0.20193599	0.0005467718
HLA-DPA1*01:03-DPB1*04:02	HHFPDMEIFLRRFANEY	0.40147972	0.0012234603
HLA-DPA1*01:03-DPB1*04:02	SFSMMGDRSATLKRQSL	0.24762091	0.022085324
HLA-DPA1*01:03-DPB1*04:02	CVFPNGTEVPNTRSRGH	0.03953384	0.00041945797
HLA-DPA1*01:03-DPB1*04:02	LGLSLAATTSPPQLLAC	0.10499438	0.00056805724
HLA-DPA1*01:03-DPB1*04:02	IRWHQTADFGYVPNPKM	0.26237255	0.25650492
HLA-DPA1*01:03-DPB1*04:02	QYIMALREEYFDPSIVG	0.41437104	0.0056364746
HLA-DPA1*01:03-DPB1*04:02	NCPFFMSVNTQPLCHEC	0.37015566	0.0012618776
HLA-DPA1*01:03-DPB1*04:02	VKIQGQNKEMLAAACQM	0.20052786	0.0014366766
HLA-DPA1*01:03-DPB1*04:02	QQFYTMFPHTPDNSFLG	0.3026028	0.003138785
HLA-DPA1*01:03-DPB1*04:02	ETYDFLFKFLVIGSAGT	0.36792392	0.002310345
HLA-DPA1*01:03-DPB1*04:02	LAARVVAAFEPITVGLA	0.42040744	0.0074129067
HLA-DPA1*01:03-DPB1*04:02	GFILCKEGEDEHPQCLN	0.055732917	0.00038707603
HLA-DPA1*01:03-DPB1*04:02	AAVSGANGSTLWERPVA	0.101493284	0.0010809104
HLA-DPA1*01:03-DPB1*04:02	FERKKTLGTGSFGRVML	0.43161073	0.0017550809
HLA-DPA1*01:03-DPB1*04:02	HEGNGTFECGACRCNEG	0.07104225	0.0018908095
HLA-DPA1*01:03-DPB1*04:02	LGMCLEVLGVQPTAHEG	0.13604957	0.0005949184
HLA-DPA1*01:03-DPB1*04:02	ATGQADCKAQDERFSLI	0.22916827	0.0011175905
HLA-DPA1*01:03-DPB1*04:02	KGLCLSCRKNRCNNLGY	0.101263	0.0003781718
HLA-DPA1*01:03-DPB1*04:02	RMPLFEHYTRQVVDCQL	0.2584228	0.0010333508
HLA-DPA1*01:03-DPB1*04:02	KEAKGLIFYDTKVTVMN	0.33833066	0.11943273
HLA-DPA1*01:03-DPB1*04:02	LPLGSSDSVISQLSDAF	0.17405437	0.0015277804
HLA-DPA1*01:03-DPB1*04:02	LTLRCQVEGGAPRANLT	0.05971172	0.0077361166
HLA-DPA1*01:03-DPB1*04:02	KFKSPMNTSWCSFNTAD	0.2811118	0.0005597642
HLA-DPA1*01:03-DPB1*04:02	SFARSALWDSGLDYLHG	0.3638737	0.0025409255
HLA-DPA1*01:03-DPB1*04:02	AKNSVVIPDLRKGVNYE	0.13623661	0.18067923
HLA-DPA1*01:03-DPB1*04:02	VTGAVVAAVMWRKKSSD	0.24529848	0.045218833
HLA-DPA1*01:03-DPB1*04:02	MAEVEETLKRLQSQKGV	0.07822642	0.00074469316
HLA-DPA1*01:03-DPB1*04:02	SCLMEALEDKRVRLQPE	0.17083435	0.00060150085
HLA-DPA1*01:03-DPB1*04:02	TQSGIFNIKLPGSSKIF	0.19485436	0.011464278
HLA-DPA1*01:03-DPB1*04:02	LELKGDIEKCLTAIVKC	0.22816029	0.0005846339
HLA-DPA1*01:03-DPB1*04:02	TFEHLFIKHTASVTCGP	0.14879856	0.0056522754
HLA-DPA1*01:03-DPB1*04:02	MQSLMQAPLLIALGLLL	0.519787	0.0066922978
HLA-DPA1*01:03-DPB1*04:02	RPLEHDGETEGSGLDES	0.02979548	0.01578883
HLA-DPA1*01:03-DPB1*04:02	APDKLKSTESELKKKEK	0.07959841	0.10216801
HLA-DPA1*01:03-DPB1*04:02	KINHCRFDEFFSEGCAP	0.46797448	0.0025329501
HLA-DPA1*01:03-DPB1*04:02	LHSAFEVGARKVVSCLS	0.22701631	0.00070039
HLA-DPA1*01:03-DPB1*04:02	AGKPESSTPTGEPGPMA	0.009990692	0.06011895
HLA-DPA1*01:03-DPB1*04:02	ITELPQAVAGRGNMRAQ	0.07834859	0.029812198
HLA-DPA1*01:03-DPB1*04:02	KPLEEKQEEERSKVDDL	0.019970933	0.031922504
HLA-DPA1*01:03-DPB1*04:02	PEGAAELRLDSHPCLEV	0.13362068	0.00070329243
HLA-DPA1*01:03-DPB1*04:02	RWSASFTVTKGKSSTQE	0.26228157	0.004869882
HLA-DPA1*01:03-DPB1*04:02	KIKVMHKQLLLFHNAVS	0.50046855	0.009246771
HLA-DPA1*01:03-DPB1*04:02	FECECPEGYRYNLKSKS	0.11331155	0.0014697263
HLA-DPA1*01:03-DPB1*04:02	IGFLTEESGDVFSPRVL	0.2342687	0.025278712
HLA-DPA1*01:03-DPB1*04:02	ERSTSKKKKSKDKEKDR	0.04441021	0.0012454152
HLA-DPA1*01:03-DPB1*04:02	LLEYILTDLRVPHSYEV	0.33226672	0.0019177038
HLA-DPA1*01:03-DPB1*04:02	TSSLRQRPEPQVTGTVG	0.02498343	0.00688002
HLA-DPA1*01:03-DPB1*04:02	GVEPKTECERLAGTESP	0.04787935	0.0025441793
HLA-DPA1*01:03-DPB1*04:02	TKSAPPSQVWNMTVSMT	0.14532347	0.0029411074
HLA-DPA1*01:03-DPB1*04:02	WNIPERSGPGPNDSACV	0.01723247	0.00033430618
HLA-DPA1*01:03-DPB1*04:02	TVAVKMLKDNASDKDLA	0.063673526	0.004432692
HLA-DPA1*01:03-DPB1*04:02	AGVVLVVLSWVLCLGVF	0.17764889	0.0030195867
HLA-DPA1*01:03-DPB1*04:02	DGVQGICFGGRCKTRDR	0.090635896	0.0015302896
HLA-DPA1*01:03-DPB1*04:02	FPHTFVMAIMQPDNLGT	0.29533678	0.19625635
HLA-DPA1*01:03-DPB1*04:02	FPPSEAEAETARQETAQ	0.023997929	0.106275775
HLA-DPA1*01:03-DPB1*04:02	AACHMAQGRWEAAEGLL	0.23313497	0.0008671178
HLA-DPA1*01:03-DPB1*04:02	VTPPDSQSYISVNYSVR	0.18123911	0.020233963
HLA-DPA1*01:03-DPB1*04:02	AARRYSEGEWASGGVRS	0.14970432	0.014453891
HLA-DPA1*01:03-DPB1*04:02	PRKMPFVRGQSFSVWIL	0.48789895	0.0014346594
HLA-DPA1*01:03-DPB1*04:02	QLLRGWQQMFKVELKRL	0.5204883	0.003390792
HLA-DPA1*01:03-DPB1*04:02	GPNNKPKLPVVISQCGE	0.06576935	0.0019610575
HLA-DPA1*01:03-DPB1*04:02	RADKQHVLDMLFSAFEK	0.49196184	0.0124850925
HLA-DPA1*01:03-DPB1*04:02	KSCGLHQLLRGPEVQLV	0.19414997	0.0006689351
HLA-DPA1*01:03-DPB1*04:02	WLWLCVCLCVCVYVQFT	0.2195638	0.00026777945
HLA-DPA1*01:03-DPB1*04:02	IIHDTETKMEEFKDQLP	0.22819093	0.004624024
HLA-DPA1*01:03-DPB1*04:02	LLSLAASWSKAENDFGL	0.2256143	0.0014881517
HLA-DPA1*01:03-DPB1*04:02	EQISFLEEQLGSCSCKK	0.45613697	0.011051706
HLA-DPA1*01:03-DPB1*04:02	WELFSLGSSPYPGMPVD	0.27808514	0.01112414
HLA-DPA1*01:03-DPB1*04:02	DEEACPLLANVTAASTP	0.0614109	0.0011626056
HLA-DPA1*01:03-DPB1*04:02	PRPGGDSSPVVDSGPGP	0.0028305622	0.083113
HLA-DPA1*01:03-DPB1*04:02	NHLFLKYSFRKDIFGDM	0.58313984	0.14440139
HLA-DPA1*01:03-DPB1*04:02	FVSIATLLVWIVIGFLN	0.2797573	0.0022533974
HLA-DPA1*01:03-DPB1*04:02	SRWGPLIGLAPCCLWLL	0.19746141	0.0007787126
HLA-DPA1*01:03-DPB1*04:02	IQEVDEFLLRLSKLTKE	0.55852413	0.016903892
HLA-DPA1*01:03-DPB1*04:02	NTTITANTSDAYLNASE	0.12703559	0.0015831457
HLA-DPA1*01:03-DPB1*04:02	VRKAIYGPNVISIPVKS	0.36934233	0.28825384
HLA-DPA1*01:03-DPB1*04:02	AQAPVSQPDAPGHQRKV	0.054406527	0.0030849557
HLA-DPA1*01:03-DPB1*04:02	KWTKWLQKLCCPCCFGR	0.21601252	0.0004959937
HLA-DPA1*01:03-DPB1*04:02	RWACDGDTDCQDGSDED	0.006351578	0.0008859869
HLA-DPA1*01:03-DPB1*04:02	RVALECKEAFAELQTDI	0.42308554	0.022746312
HLA-DPA1*01:03-DPB1*04:02	QAPEDLEWERYRGRGSE	0.23021919	0.20462215
HLA-DPA1*01:03-DPB1*04:02	GTCLRFSPLMTAAVLGT	0.48653924	0.0012752588
HLA-DPA1*01:03-DPB1*04:02	PEAPTDECKPVKWCALS	0.139709	0.0014392234
HLA-DPA1*01:03-DPB1*04:02	AQLFIWVLREYNEVEPI	0.44110572	0.0016821787
HLA-DPA1*01:03-DPB1*04:02	FLRSMWGVLSALGRSGA	0.40400773	0.0017367043
HLA-DPA1*01:03-DPB1*04:02	QCPGHQATPRQRYQAAR	0.04189269	0.0011755013
HLA-DPA1*01:03-DPB1*04:02	SFMYLTFFLEDDDKLEQ	0.6262261	0.0014132706
HLA-DPA1*01:03-DPB1*04:02	QEGSYPYFIGVSLGSII	0.46100664	0.0017575476
HLA-DPA1*01:03-DPB1*04:02	LWSDGDGGAPDQYWNST	0.026972776	0.001548257
HLA-DPA1*01:03-DPB1*04:02	TGDIIQIINKDDSNWWQ	0.06572716	0.001359361
HLA-DPA1*01:03-DPB1*04:02	ALRRSPVPRWLLLLPLL	0.46910375	0.02467418
HLA-DPA1*01:03-DPB1*04:02	CEDGEACIVLSERCDGF	0.11420779	0.00031644484
