# Supplementary material for: MHCII-peptide presentation: an assessment of the state-of-the-art prediction methods
Source: Front Immunol. 2024 Mar 12;15:1293706. doi: 10.3389/fimmu.2024.1293706 (PMC11027168; doi:10.3389/fimmu.2024.1293706)
Supplement: Supplementary file 2 [file DataSheet_2.zip › output/BERT/neg/17_HLA-DPA1_02_01_DPB1_01_01.csv]

allele	peptide	affinity_pred	mass_pred
HLA-DPA1*02:01-DPB1*01:01	LTEKIKKIKIVFTPTIC	0.40294585	0.015806962
HLA-DPA1*02:01-DPB1*01:01	EPKTECERLAGTESPVR	0.1694023	0.048028886
HLA-DPA1*02:01-DPB1*01:01	SSQMGATIVDALDTLYI	0.40160573	0.0012791343
HLA-DPA1*02:01-DPB1*01:01	ASRGATRPNGPNTGNKI	0.015675541	0.005876885
HLA-DPA1*02:01-DPB1*01:01	GAAFLTQTVCLDDTTVK	0.39737937	0.087059714
HLA-DPA1*02:01-DPB1*01:01	ESTPPPRKKKKDIRDYN	0.112270795	0.004044507
HLA-DPA1*02:01-DPB1*01:01	TTGRFGDFYRLLVPGTY	0.37885687	0.0067898976
HLA-DPA1*02:01-DPB1*01:01	GGMGNLRGRTAVVTGAN	0.058203116	0.031039726
HLA-DPA1*02:01-DPB1*01:01	CNGVLEGIRICRQGFPN	0.30432808	0.0015681162
HLA-DPA1*02:01-DPB1*01:01	KQALQKDLNLMAPGLTI	0.34712118	0.002864804
HLA-DPA1*02:01-DPB1*01:01	LVLQRPQTWADCVTWAC	0.18771431	0.00045760832
HLA-DPA1*02:01-DPB1*01:01	IELFDQIDENLKQALQK	0.31736395	0.0029421442
HLA-DPA1*02:01-DPB1*01:01	RGTQIVLLGLVTAALWA	0.25302494	0.0013063088
HLA-DPA1*02:01-DPB1*01:01	LKMRFVDHVFDEQVIDS	0.4153916	0.8497318
HLA-DPA1*02:01-DPB1*01:01	AKASKQHRLKRYHSQTY	0.17463703	0.01403739
HLA-DPA1*02:01-DPB1*01:01	HADGKRYFTWDPSRFPQ	0.28440237	0.4956108
HLA-DPA1*02:01-DPB1*01:01	AYEIMQTLHPDASANFH	0.23168321	0.5907812
HLA-DPA1*02:01-DPB1*01:01	GGEGMEPERRDSQDGSS	0.013467929	0.0015449099
HLA-DPA1*02:01-DPB1*01:01	IEAAEERPWLWVVYILT	0.5100906	0.0007678227
HLA-DPA1*02:01-DPB1*01:01	RVSLLFEDDVDSGGSLF	0.24247517	0.0089075025
HLA-DPA1*02:01-DPB1*01:01	PPAPGVHPPAPGVHPPA	0.01068036	0.09591483
HLA-DPA1*02:01-DPB1*01:01	HTNLKKKFSCCVLVFLL	0.36975896	0.0009306402
HLA-DPA1*02:01-DPB1*01:01	YADARLEVGSTQLRTAG	0.35745922	0.017777879
HLA-DPA1*02:01-DPB1*01:01	APPQVLAFGLLLAAATA	0.29724455	0.0054689073
HLA-DPA1*02:01-DPB1*01:01	THAMLPYDQYLHRFAAY	0.37691173	0.0029848055
HLA-DPA1*02:01-DPB1*01:01	GPRGRQAPTSPPRMTVH	0.063017175	0.040857572
HLA-DPA1*02:01-DPB1*01:01	VVACNLYPFVKTVASPG	0.26629573	0.0029711209
HLA-DPA1*02:01-DPB1*01:01	APEAIHFGVFTIKADVW	0.4191384	0.6848326
HLA-DPA1*02:01-DPB1*01:01	NMGADLCRQDRSCTYYF	0.15262935	0.00057319086
HLA-DPA1*02:01-DPB1*01:01	QHCPPGFAPQVLDTHYS	0.21209176	0.02068675
HLA-DPA1*02:01-DPB1*01:01	VKTALARKEEAVSSLRT	0.18409988	0.067125544
HLA-DPA1*02:01-DPB1*01:01	AAPQLLIVLLGLSALLQ	0.25661018	0.0033938743
HLA-DPA1*02:01-DPB1*01:01	KGGSYSQAASSQSAQGS	0.1317885	0.11757988
HLA-DPA1*02:01-DPB1*01:01	HVTENQKSKTLNVPKEH	0.17459029	0.017893624
HLA-DPA1*02:01-DPB1*01:01	EGDRPDTVQVCSLPACG	0.15327233	0.011111334
HLA-DPA1*02:01-DPB1*01:01	STPGPSTCLPNYYRCSS	0.093885146	0.0013772568
HLA-DPA1*02:01-DPB1*01:01	KSPENSLLQFQFKYGVP	0.4120848	0.0019840668
HLA-DPA1*02:01-DPB1*01:01	VARMGQGMMTISRTWKK	0.31707466	0.009601032
HLA-DPA1*02:01-DPB1*01:01	IIGGGDTATCCAKWNTE	0.058335844	0.0019470562
HLA-DPA1*02:01-DPB1*01:01	RYKCSVCPDYDLCSVCE	0.14634363	0.0007084102
HLA-DPA1*02:01-DPB1*01:01	ILLGEVALGNMYELKHA	0.43625644	0.0039209374
HLA-DPA1*02:01-DPB1*01:01	CERCAPGYYGNPSQGQP	0.043228343	0.001275246
HLA-DPA1*02:01-DPB1*01:01	HHVEPLERLEKLLTKEQ	0.38111886	0.08801589
HLA-DPA1*02:01-DPB1*01:01	MKNPSIVGVLCTDSQGL	0.28790542	0.0010972505
HLA-DPA1*02:01-DPB1*01:01	KSRAKRQKDFDIAEQNE	0.21123266	0.07544567
HLA-DPA1*02:01-DPB1*01:01	SENSSAAHSIGSTQSTP	0.10876561	0.0031481418
HLA-DPA1*02:01-DPB1*01:01	LAKWGSDNTIFFTTYAN	0.47326675	0.00406579
HLA-DPA1*02:01-DPB1*01:01	GRLLLLLLVGLTAPALA	0.16983883	0.0027571665
HLA-DPA1*02:01-DPB1*01:01	AAPQLLIVLLGLSALLQ	0.25661018	0.0033938743
HLA-DPA1*02:01-DPB1*01:01	THMTHHPISDHEATLRC	0.11958366	0.9065973
HLA-DPA1*02:01-DPB1*01:01	PKTECERLAGTESPVRE	0.15464374	0.0011845046
HLA-DPA1*02:01-DPB1*01:01	VFSDAVCEKTKPGNTSK	0.11259775	0.002024373
HLA-DPA1*02:01-DPB1*01:01	LSELLSKGAFGYLLPIV	0.5528206	0.015032187
HLA-DPA1*02:01-DPB1*01:01	RKELNALIGLAGDSRRK	0.26674852	0.04664565
HLA-DPA1*02:01-DPB1*01:01	RGLRARVRPLFCALLLS	0.48554906	0.0009760307
HLA-DPA1*02:01-DPB1*01:01	VDVSVLQPLSGELENTN	0.30436218	0.0069625163
HLA-DPA1*02:01-DPB1*01:01	RPQRSLLLLQLLLLVAA	0.2767572	0.0033484928
HLA-DPA1*02:01-DPB1*01:01	IPPSFAYGKEGYAEGKI	0.2746963	0.4218813
HLA-DPA1*02:01-DPB1*01:01	SLGPVAKFLDIPESPLL	0.37111753	0.014016213
HLA-DPA1*02:01-DPB1*01:01	ALTIFLLVHVQPGYITR	0.39260337	0.0065889745
HLA-DPA1*02:01-DPB1*01:01	PLKCILKHWNSFDTQTL	0.29938647	0.0007156417
HLA-DPA1*02:01-DPB1*01:01	LLLLLRHWGWGLCLIGW	0.27658272	0.0027602285
HLA-DPA1*02:01-DPB1*01:01	LSLPVLVVVLSIVLEGP	0.33460638	0.0018804774
HLA-DPA1*02:01-DPB1*01:01	LTPNGNEDTTADFFLTT	0.28901067	0.0044897594
HLA-DPA1*02:01-DPB1*01:01	GGPSLGQTCVLIVIFTV	0.2399572	0.0013881682
HLA-DPA1*02:01-DPB1*01:01	GAAFLTQTVCLDDTTVK	0.39737937	0.087059714
HLA-DPA1*02:01-DPB1*01:01	IMFYAPWCSMCKRMMPH	0.33857253	0.006346026
HLA-DPA1*02:01-DPB1*01:01	MRKGAAMLFPHTFVMAI	0.5410433	0.0012334965
HLA-DPA1*02:01-DPB1*01:01	SRLGDSQLVKLNVDSNE	0.30850056	0.005052318
HLA-DPA1*02:01-DPB1*01:01	HDAREKVLQTLGVLLTT	0.47417027	0.02022703
HLA-DPA1*02:01-DPB1*01:01	AMEQIEDEIKGCLDFLR	0.31962007	0.00078047987
HLA-DPA1*02:01-DPB1*01:01	GLGVLVVSTVTTLSVSE	0.42557618	0.0047529745
HLA-DPA1*02:01-DPB1*01:01	GSCSQAACSNSAQGSDE	0.03119564	0.00084740174
HLA-DPA1*02:01-DPB1*01:01	VDDAAEVPQREPEKERG	0.106620796	0.035745166
HLA-DPA1*02:01-DPB1*01:01	YPGTYPNHTVCEKTITV	0.10306247	0.010366765
HLA-DPA1*02:01-DPB1*01:01	QLPPVPGSPEPYPGQQA	0.05927597	0.014749819
HLA-DPA1*02:01-DPB1*01:01	TECERLAGTESPVREEP	0.16559711	0.0024717855
HLA-DPA1*02:01-DPB1*01:01	EEDDDSEEDEEDDEDED	0.116091184	0.012362862
HLA-DPA1*02:01-DPB1*01:01	TFDVDFPKEQLTEEARE	0.26974913	0.009094709
HLA-DPA1*02:01-DPB1*01:01	LAMFCVLYPENIEARDM	0.44990662	0.000579937
HLA-DPA1*02:01-DPB1*01:01	NMSQDLMDFLNPNGSDC	0.2702033	0.00027701716
HLA-DPA1*02:01-DPB1*01:01	RRRLRPLAALALVLALA	0.35829034	0.010803221
HLA-DPA1*02:01-DPB1*01:01	LENLCERILDYSVHAER	0.25771388	0.0040184977
HLA-DPA1*02:01-DPB1*01:01	MSDEVGCVNVTLCEGPN	0.17756115	0.0007733149
HLA-DPA1*02:01-DPB1*01:01	RAQHLQSSRHRRALDTN	0.13038424	0.09516458
HLA-DPA1*02:01-DPB1*01:01	LVLSCFSDRSPLFSETI	0.35745427	0.0006774206
HLA-DPA1*02:01-DPB1*01:01	AADFIQQGIRCNCVCPG	0.1396442	0.0030580335
HLA-DPA1*02:01-DPB1*01:01	DENLKQALQKDLNLMAP	0.30167288	0.00666918
HLA-DPA1*02:01-DPB1*01:01	VARSPLHPGGTLWPGRV	0.08783264	0.0035593237
HLA-DPA1*02:01-DPB1*01:01	MKRTINKAWVESREKQA	0.27133808	0.11363169
HLA-DPA1*02:01-DPB1*01:01	HCIKTTVENELPPPENI	0.23643295	0.00079061615
HLA-DPA1*02:01-DPB1*01:01	DKEGIPPDQQRLIFAGK	0.19397998	0.04000043
HLA-DPA1*02:01-DPB1*01:01	ELPPPENIEVSVQNQNY	0.1681712	0.005052194
HLA-DPA1*02:01-DPB1*01:01	TAAAAATGRLLLLLLVG	0.28106338	0.0026888042
HLA-DPA1*02:01-DPB1*01:01	ECGPPDPVPARNRRAPP	0.048163358	0.0033827699
HLA-DPA1*02:01-DPB1*01:01	YERDNQHQDEAEGDPGN	0.02521958	0.06832631
HLA-DPA1*02:01-DPB1*01:01	QGVLQDRDGTIIHLKYP	0.2810858	0.046941433
HLA-DPA1*02:01-DPB1*01:01	PPEPIQQEVERREPEEH	0.18917301	0.3362089
HLA-DPA1*02:01-DPB1*01:01	MRFVVALVLLNVAAAGA	0.12854852	0.0025547098
HLA-DPA1*02:01-DPB1*01:01	ERDNQHQDEAEGDPGNR	0.012491997	0.12780973
HLA-DPA1*02:01-DPB1*01:01	GKEQIKRGGDAGMPGIE	0.03646883	0.037495013
HLA-DPA1*02:01-DPB1*01:01	DFKKMQDKTQMQEKAKE	0.18352756	0.017137088
HLA-DPA1*02:01-DPB1*01:01	LNSENQTVTSVSTKRNH	0.15975341	0.011474455
HLA-DPA1*02:01-DPB1*01:01	EQQKKIQMSNLMNQARL	0.3720433	0.14164272
HLA-DPA1*02:01-DPB1*01:01	VKEPDVSEELDTKLPLD	0.28724182	0.072495066
HLA-DPA1*02:01-DPB1*01:01	VYIELFDQIDENLKQAL	0.41132897	0.00111523
HLA-DPA1*02:01-DPB1*01:01	KCPELPPFPSCLSTVHF	0.2582928	0.0006936123
HLA-DPA1*02:01-DPB1*01:01	LNLTLHQSAQLSVLLTV	0.35851195	0.0010583779
HLA-DPA1*02:01-DPB1*01:01	AAPQLLIVLLGLSALLQ	0.25661018	0.0033938743
HLA-DPA1*02:01-DPB1*01:01	LRNKPSDLGTKLQDPRI	0.18048696	0.019609515
HLA-DPA1*02:01-DPB1*01:01	SCKYNPKYSVANDTGFV	0.16318037	0.092510164
HLA-DPA1*02:01-DPB1*01:01	SGFDGIYTYFATNGFTY	0.45710152	0.0024995243
HLA-DPA1*02:01-DPB1*01:01	LLPSGHPQPAGDDACSV	0.036841463	0.0025697781
HLA-DPA1*02:01-DPB1*01:01	EHNAEETYGENDENTDD	0.03305246	0.014236954
HLA-DPA1*02:01-DPB1*01:01	AILRERICSEEERAKAK	0.25656283	0.2116948
HLA-DPA1*02:01-DPB1*01:01	MLEDFSHELESTQSRLD	0.31476462	0.004575053
HLA-DPA1*02:01-DPB1*01:01	LFAWGTLLFYIGGHLVR	0.38665068	0.004232177
HLA-DPA1*02:01-DPB1*01:01	RLGSVFPFLLVLVDLQY	0.4560496	0.0009957609
HLA-DPA1*02:01-DPB1*01:01	VVLAFNYWSISSRHVLL	0.39517266	0.28352374
HLA-DPA1*02:01-DPB1*01:01	STNGDTFLGGEDFDQAL	0.4035865	0.0325582
HLA-DPA1*02:01-DPB1*01:01	LESAFYSIVGLSSLGAQ	0.37157843	0.0023669894
HLA-DPA1*02:01-DPB1*01:01	CCLWLLGAVLLMDASAR	0.40462115	0.00044237063
HLA-DPA1*02:01-DPB1*01:01	KISVLGKGSMRDKAKEE	0.18533222	0.026478808
HLA-DPA1*02:01-DPB1*01:01	TLQKLVSTLKQNQVEYE	0.39057407	0.42872205
HLA-DPA1*02:01-DPB1*01:01	FPNTNRWFLTCINQPQF	0.38933307	0.010362472
HLA-DPA1*02:01-DPB1*01:01	TDMQIMVRLINKFNSSS	0.32865947	0.0012237994
HLA-DPA1*02:01-DPB1*01:01	GRLLEEAVRKKGSEERR	0.14915936	0.0027473834
HLA-DPA1*02:01-DPB1*01:01	QKPWLKRLKEVEASKKS	0.32682765	0.037311137
HLA-DPA1*02:01-DPB1*01:01	AALLVLLGVAASLCVRC	0.18080665	0.0007740675
HLA-DPA1*02:01-DPB1*01:01	NKEGASGRPGSPKMEGT	0.02223011	0.0041786954
HLA-DPA1*02:01-DPB1*01:01	DMFFNVIAIVDPLTREA	0.40921485	0.0024677468
HLA-DPA1*02:01-DPB1*01:01	ATLEERKEDQYMKMTVC	0.2061786	0.0017656278
HLA-DPA1*02:01-DPB1*01:01	LKGDAGEKGDKGAPGRP	0.01320943	0.00845921
HLA-DPA1*02:01-DPB1*01:01	AWQLRQQKLQEEQRKQE	0.28371271	0.31101912
HLA-DPA1*02:01-DPB1*01:01	YPNYLNPSSGQWGQHHV	0.111746125	0.012018794
HLA-DPA1*02:01-DPB1*01:01	VWTRENMDLPPDVQRWW	0.09004715	0.012212461
HLA-DPA1*02:01-DPB1*01:01	AGKGKMRNRRRIQRRGP	0.16203232	0.0072031147
HLA-DPA1*02:01-DPB1*01:01	TGLVSSTWDRQFYFTQG	0.3639679	0.010418975
HLA-DPA1*02:01-DPB1*01:01	NIFYSQPLNITSMGITW	0.48141307	0.005286965
HLA-DPA1*02:01-DPB1*01:01	AGDNARLEYRLAGVGHD	0.25908723	0.30847162
HLA-DPA1*02:01-DPB1*01:01	HNQTLRYSDGDLTLIYF	0.3798843	0.01209238
HLA-DPA1*02:01-DPB1*01:01	SLAEVQCHLDKEGASNL	0.20485929	0.031536255
HLA-DPA1*02:01-DPB1*01:01	KLSRDSPSNKLLYAKEI	0.3604598	0.0025641792
HLA-DPA1*02:01-DPB1*01:01	VDSHRMSAQTHGLLGQF	0.26179203	0.036413692
HLA-DPA1*02:01-DPB1*01:01	EDVKALFDTQNELRAHI	0.2910891	0.0049934518
HLA-DPA1*02:01-DPB1*01:01	DLSPDCLGHAGLVYEYT	0.25760376	0.0013619108
HLA-DPA1*02:01-DPB1*01:01	VFWRNYFYRVSLIKQSA	0.62889904	0.0066195456
HLA-DPA1*02:01-DPB1*01:01	KLWCSTTADYDRDHEWG	0.21243551	0.023658255
HLA-DPA1*02:01-DPB1*01:01	KTHMTHHPISDHEATLR	0.11867264	0.99431306
HLA-DPA1*02:01-DPB1*01:01	PMSVEHADIWVKSYSLY	0.3910799	0.0061387485
HLA-DPA1*02:01-DPB1*01:01	CKAYMCPFMQFIEGGRR	0.3951597	0.0010957324
HLA-DPA1*02:01-DPB1*01:01	WSAVGASSLGVVTCGSV	0.18610503	0.0009522451
HLA-DPA1*02:01-DPB1*01:01	ILRYRVDFQGMEYQGGD	0.28381932	0.014875943
HLA-DPA1*02:01-DPB1*01:01	RWGQYHTSVGGLGDSFY	0.15290901	0.031144777
HLA-DPA1*02:01-DPB1*01:01	LWLGEQLKQLVPASGLT	0.33156535	0.0014216661
HLA-DPA1*02:01-DPB1*01:01	LPQETLEEETPGANLWP	0.11203055	0.007363826
HLA-DPA1*02:01-DPB1*01:01	AKNLLFEKEREAEEKEK	0.38637182	0.076626435
HLA-DPA1*02:01-DPB1*01:01	RNGHDPGRGHQDLDPDN	0.0064498037	0.09526164
HLA-DPA1*02:01-DPB1*01:01	SYSESLCRLCRGDSSGE	0.1272767	0.000938719
HLA-DPA1*02:01-DPB1*01:01	EQATECSVRNGSSIVDL	0.23564702	0.00090534135
HLA-DPA1*02:01-DPB1*01:01	GSGLSSSRNPITWPVTP	0.13830131	0.02048207
HLA-DPA1*02:01-DPB1*01:01	QVELRPRDTRRISLRFR	0.24229245	0.0036361273
HLA-DPA1*02:01-DPB1*01:01	VVIGAVVAAVMCRRKSS	0.32750618	0.0042046104
HLA-DPA1*02:01-DPB1*01:01	IARLKKPDQAIKGDQFV	0.27456424	0.04602581
HLA-DPA1*02:01-DPB1*01:01	FSTNELLTYEALGLCPE	0.43757078	0.0007701033
HLA-DPA1*02:01-DPB1*01:01	VLSGVSQLLPKSRENYL	0.28777936	0.030470198
HLA-DPA1*02:01-DPB1*01:01	LADCKSLGWLKSNCRHE	0.22490105	0.007877664
HLA-DPA1*02:01-DPB1*01:01	VPLPTAPNIPIIDYEVS	0.20492567	0.50775594
HLA-DPA1*02:01-DPB1*01:01	VNVTLYYEALCGGCRAF	0.42042914	0.001064819
HLA-DPA1*02:01-DPB1*01:01	PNLPSPLPKMNLVEPPW	0.28481025	0.26101902
HLA-DPA1*02:01-DPB1*01:01	PYCGHDWTLCFTGDSKL	0.31220552	0.0011873242
HLA-DPA1*02:01-DPB1*01:01	ITIIGGGDTATCCAKWN	0.065057725	0.0013826486
HLA-DPA1*02:01-DPB1*01:01	EMTTLEKVINETWAWKN	0.3339739	0.001242893
HLA-DPA1*02:01-DPB1*01:01	TQGKKKWKKTCCLPSFV	0.36422458	0.001695687
HLA-DPA1*02:01-DPB1*01:01	AAPQLLIVLLGLSALLQ	0.25661018	0.0033938743
HLA-DPA1*02:01-DPB1*01:01	STTILVQWKEPEEPNGQ	0.23155157	0.012802243
HLA-DPA1*02:01-DPB1*01:01	VFPNGTEVPNTRSRGHH	0.06722724	0.008350166
HLA-DPA1*02:01-DPB1*01:01	GFGANRRAGRLPSLVLV	0.2733558	0.0067062452
HLA-DPA1*02:01-DPB1*01:01	VVVIGAVVAAVMCRRKS	0.3515765	0.0087323245
HLA-DPA1*02:01-DPB1*01:01	WAAVVVPSGEEQRYTCH	0.10567476	0.33136928
HLA-DPA1*02:01-DPB1*01:01	RKLRGYYNQSEAGSHTL	0.2086198	0.010019272
HLA-DPA1*02:01-DPB1*01:01	VCMAFAGLTADARIVIN	0.23575033	0.00058245694
HLA-DPA1*02:01-DPB1*01:01	EQPQVELFVKAGSDGAK	0.25734082	0.07209481
HLA-DPA1*02:01-DPB1*01:01	YCDKACNNSACDWDGGD	0.06405245	0.0013681722
HLA-DPA1*02:01-DPB1*01:01	KESYSMYIYKVLKQVHP	0.5466245	0.06895463
HLA-DPA1*02:01-DPB1*01:01	RWRTILLQYCFLLITCL	0.26012337	0.0007787408
HLA-DPA1*02:01-DPB1*01:01	LPLLLLLLLRAVLAVPL	0.26822516	0.004490924
HLA-DPA1*02:01-DPB1*01:01	VPLERGAPNKEETPATE	0.05179275	0.03603804
HLA-DPA1*02:01-DPB1*01:01	AGYLRVVRSLCRASGSR	0.28509203	0.035277765
HLA-DPA1*02:01-DPB1*01:01	VEVKVPPAPVPCPPPSP	0.065183714	0.022359118
HLA-DPA1*02:01-DPB1*01:01	LSELPEPVVARFIRIYP	0.43112424	0.11015074
HLA-DPA1*02:01-DPB1*01:01	YKFVVPKPRSECSKPEQ	0.10570962	0.0034991167
HLA-DPA1*02:01-DPB1*01:01	IIVSCGWDKLVKVWNLA	0.42336065	0.001278654
HLA-DPA1*02:01-DPB1*01:01	MRALWVLGLCCVLLTFG	0.24720527	0.001067553
HLA-DPA1*02:01-DPB1*01:01	GPPCAPGGTAKTRRPDN	0.014868345	0.091034465
HLA-DPA1*02:01-DPB1*01:01	QKKSRKKMCILVLVLSV	0.3187998	0.00095917284
HLA-DPA1*02:01-DPB1*01:01	WVLGLCCVLLTFGSVRA	0.3360838	0.00079471257
HLA-DPA1*02:01-DPB1*01:01	VGGDRNEKMKNQIKQMM	0.11852883	0.003556364
HLA-DPA1*02:01-DPB1*01:01	MLSRWSASFTVTKGKSS	0.4161907	0.011148348
HLA-DPA1*02:01-DPB1*01:01	NHSETFLQTTTFLPEDF	0.76133764	0.07500082
HLA-DPA1*02:01-DPB1*01:01	AAEGPELVSLQVLDQHP	0.37786588	0.021642698
HLA-DPA1*02:01-DPB1*01:01	ITVASPAETESKNGAEQ	0.042274557	0.010721507
HLA-DPA1*02:01-DPB1*01:01	PDLPELLHLEAMCHQMG	0.29013345	0.0016577533
HLA-DPA1*02:01-DPB1*01:01	RELRKKLKCKSFKWYLE	0.38879782	0.00061291724
HLA-DPA1*02:01-DPB1*01:01	AAPRTSGGGYTMHGLTV	0.11803253	0.004059463
HLA-DPA1*02:01-DPB1*01:01	DTRCDAGWLPNNGFCYL	0.20023622	0.0005138038
HLA-DPA1*02:01-DPB1*01:01	VAGVLVAILVLAVLMLM	0.17470688	0.0016906274
HLA-DPA1*02:01-DPB1*01:01	FFFRSGNIEHPEDKLFN	0.32239446	0.013597066
HLA-DPA1*02:01-DPB1*01:01	SKLTFVGELAHGRFSAK	0.4779813	0.41901955
HLA-DPA1*02:01-DPB1*01:01	CPASDPKPNFTDCNRHT	0.02940558	0.0065440238
HLA-DPA1*02:01-DPB1*01:01	MASRWGPLIGLAPCCLW	0.24677269	0.0006760277
HLA-DPA1*02:01-DPB1*01:01	PNYKGKWKPPMIDNPSY	0.14874882	0.004646438
HLA-DPA1*02:01-DPB1*01:01	ADDICDHTLEQQQMQPL	0.30482996	0.008499949
HLA-DPA1*02:01-DPB1*01:01	GWRVFLLLLCALLGIVV	0.17643662	0.0008974805
HLA-DPA1*02:01-DPB1*01:01	VIAVVAGIVVLVISRKK	0.49767667	0.015696246
HLA-DPA1*02:01-DPB1*01:01	SPEEQSPEVPDSPSPIS	0.030023616	0.06625877
HLA-DPA1*02:01-DPB1*01:01	LQFQFKYGVPTPTNVTI	0.22564386	0.024455342
HLA-DPA1*02:01-DPB1*01:01	DPLDAESQQGGGGNPFH	0.09688736	0.64631003
HLA-DPA1*02:01-DPB1*01:01	DKNKDEKLTKEEILENW	0.43742684	0.32964808
HLA-DPA1*02:01-DPB1*01:01	STNKNTKSQRRKGWPKT	0.07509225	0.000793051
HLA-DPA1*02:01-DPB1*01:01	MRFVVALVLLNVAAAGA	0.12854852	0.0025547098
HLA-DPA1*02:01-DPB1*01:01	PIKARSLTRIAVNQHMR	0.3480794	0.11867738
HLA-DPA1*02:01-DPB1*01:01	APLGMLLGLLMAACFTF	0.27549115	0.0010464985
HLA-DPA1*02:01-DPB1*01:01	RISGRGFCVKMFYIKPI	0.5103571	0.0015527703
HLA-DPA1*02:01-DPB1*01:01	TLFFACLGFLSPANRGA	0.42064044	0.0008871017
HLA-DPA1*02:01-DPB1*01:01	RWGPLIGLAPCCLWLLG	0.2973098	0.00070642
HLA-DPA1*02:01-DPB1*01:01	EHKKKHSDASVNFSEFS	0.37544194	0.13797365
HLA-DPA1*02:01-DPB1*01:01	LLVYSQEETESLNASIG	0.2876734	0.0028884467
HLA-DPA1*02:01-DPB1*01:01	KELEGLQVKIQRLEKLC	0.5213516	0.0013332642
HLA-DPA1*02:01-DPB1*01:01	LNKLEKPQGLYPNYLNP	0.27440685	0.008621817
HLA-DPA1*02:01-DPB1*01:01	HQRAGLPPLGHGWVGGL	0.1334701	0.004739742
HLA-DPA1*02:01-DPB1*01:01	ELDALGDELLADEDSSY	0.40601528	0.011274861
HLA-DPA1*02:01-DPB1*01:01	AFNFGNGLQMLGQKPKT	0.3694392	0.0020514196
HLA-DPA1*02:01-DPB1*01:01	HSELDMVKMNVRVMSAI	0.28232908	0.0037872274
HLA-DPA1*02:01-DPB1*01:01	QSNITQCLLGQPWPLNE	0.33134034	0.0005592344
HLA-DPA1*02:01-DPB1*01:01	IMFYAPWCSMCKRMMPH	0.33857253	0.006346026
HLA-DPA1*02:01-DPB1*01:01	LQVPVEAVNMSLGLSLA	0.2609437	0.004573156
HLA-DPA1*02:01-DPB1*01:01	SSRDPSVIETHMRQMRS	0.17176498	0.0041419296
HLA-DPA1*02:01-DPB1*01:01	MAILADKANGIMAAWRE	0.23083381	0.0036220425
HLA-DPA1*02:01-DPB1*01:01	KVLGKSQSKHISRNRSE	0.16149844	0.011870743
HLA-DPA1*02:01-DPB1*01:01	CIPSSGHSRHRYALIPI	0.27263585	0.00059570867
HLA-DPA1*02:01-DPB1*01:01	MGPNDSPYQGGVFFLTI	0.5508713	0.0024275298
HLA-DPA1*02:01-DPB1*01:01	YQGGVFFLTIHFPTDYP	0.48022312	0.008674006
HLA-DPA1*02:01-DPB1*01:01	QPGPNAPLSWVRACVQV	0.18783703	0.0026662783
HLA-DPA1*02:01-DPB1*01:01	GFGRVVCKVPLGPDYTA	0.22563311	0.009991433
HLA-DPA1*02:01-DPB1*01:01	LPVLIIMALAILSFCYG	0.25071722	0.0011689173
HLA-DPA1*02:01-DPB1*01:01	PVHYDSQLDTTLFGKKS	0.38119942	0.011416034
HLA-DPA1*02:01-DPB1*01:01	ILEWCVLSDKAPCITDW	0.25514263	0.00081272714
HLA-DPA1*02:01-DPB1*01:01	LTPNGNEDTTADFFLTT	0.28901067	0.0044897594
HLA-DPA1*02:01-DPB1*01:01	MPPKDDKKKKDAGKSAK	0.071522094	0.013726887
HLA-DPA1*02:01-DPB1*01:01	AREGICNGFTALCPASD	0.22154732	0.0016295597
HLA-DPA1*02:01-DPB1*01:01	LVVIILILAFWVLPKYK	0.34992325	0.0021380521
HLA-DPA1*02:01-DPB1*01:01	LPPPSPSLGSFDPLAEL	0.22207083	0.0074166125
HLA-DPA1*02:01-DPB1*01:01	RGMGSLDAMEKSSSSQK	0.14126666	0.0049682986
HLA-DPA1*02:01-DPB1*01:01	TALTVTSVRGPSGNREG	0.13284774	0.20747566
HLA-DPA1*02:01-DPB1*01:01	PVLVVVLSIVLEGPAPA	0.3012952	0.0012898048
HLA-DPA1*02:01-DPB1*01:01	HLNSSDIHHINEIKRQN	0.3142978	0.0032651827
HLA-DPA1*02:01-DPB1*01:01	GNLVPVTTNKRTNVSGS	0.13446923	0.0050498554
HLA-DPA1*02:01-DPB1*01:01	DFQILSKNLNNSQSDVV	0.248135	0.015407416
HLA-DPA1*02:01-DPB1*01:01	DCQHNTMGRNCEQCKPF	0.06467379	0.0013660506
HLA-DPA1*02:01-DPB1*01:01	VGILFAVFLILLLMYRM	0.25218332	0.0012297775
HLA-DPA1*02:01-DPB1*01:01	ISVFEVNIRFVGGLLSA	0.41654757	0.0013014926
HLA-DPA1*02:01-DPB1*01:01	YHLEWFIRGKDPQPVEE	0.2721581	0.024237925
HLA-DPA1*02:01-DPB1*01:01	PAPSLMDESWFVTPPAC	0.36625972	0.00041162604
HLA-DPA1*02:01-DPB1*01:01	EDLGWADWVLSPREVQV	0.37236395	0.014754616
HLA-DPA1*02:01-DPB1*01:01	VRFDVHDVTLHADAIHR	0.31816855	0.047787584
HLA-DPA1*02:01-DPB1*01:01	FINKQADAYVEKGILDK	0.27559906	0.62706345
HLA-DPA1*02:01-DPB1*01:01	LLQFQFKYGVPTPTNVT	0.20634049	0.1801821
HLA-DPA1*02:01-DPB1*01:01	QAIIKKIDLDSDGFLTE	0.39461097	0.28656903
HLA-DPA1*02:01-DPB1*01:01	TVILEDCDGSKELQQFN	0.2667064	0.0010005942
HLA-DPA1*02:01-DPB1*01:01	ELSPQEKEDSVIVVLIA	0.3367134	0.003092572
HLA-DPA1*02:01-DPB1*01:01	QVEEAVADFDECIRLRP	0.3262514	0.009208415
HLA-DPA1*02:01-DPB1*01:01	LLECESESEGQNKGGND	0.10362017	0.00087978767
HLA-DPA1*02:01-DPB1*01:01	MASRWGPLIGLAPCCLW	0.24677269	0.0006760277
HLA-DPA1*02:01-DPB1*01:01	EDFNMGSSSSSQYTFCQ	0.1973837	0.0009478383
HLA-DPA1*02:01-DPB1*01:01	VKDPRHGNLYDLKPLGL	0.24948771	0.011878547
HLA-DPA1*02:01-DPB1*01:01	GNQRVLTKHKHIPGLIH	0.2251419	0.03219874
HLA-DPA1*02:01-DPB1*01:01	VSTRSQHTQPTPEPSTA	0.038669113	0.08018982
HLA-DPA1*02:01-DPB1*01:01	GRVSSKVFFTLFALLGF	0.47492436	0.004539585
HLA-DPA1*02:01-DPB1*01:01	NYKGKWKPPMIDNPSYQ	0.13117832	0.03634894
HLA-DPA1*02:01-DPB1*01:01	WLLGAVLLMDASARPAN	0.32861125	0.0016847989
HLA-DPA1*02:01-DPB1*01:01	GIPPSGPAGELKFEPHI	0.18319185	0.4814896
HLA-DPA1*02:01-DPB1*01:01	DDHAIVQYEWALLQGDP	0.48420057	0.107871905
HLA-DPA1*02:01-DPB1*01:01	CAGPPSRPQRPFCAVCG	0.08203871	0.0007457973
HLA-DPA1*02:01-DPB1*01:01	GYSDQCKDECCFDANQP	0.12222275	0.0017629716
HLA-DPA1*02:01-DPB1*01:01	QTLLLLTVVFGFLYGAM	0.29727602	0.0013310604
HLA-DPA1*02:01-DPB1*01:01	EDNHPDLSDMLKFESEK	0.38089508	0.011556544
HLA-DPA1*02:01-DPB1*01:01	ALEENNNFSRQAEEKLN	0.279023	0.09997645
HLA-DPA1*02:01-DPB1*01:01	GEDDDLRLRVELQRMKI	0.34629393	0.002817294
HLA-DPA1*02:01-DPB1*01:01	KLKLKYYNLMIQLDQHE	0.4003326	0.08832081
HLA-DPA1*02:01-DPB1*01:01	EDIDECSENMCAQLCVN	0.19769384	0.0005099209
HLA-DPA1*02:01-DPB1*01:01	LLLLAALGSGRAERDCR	0.23633094	0.001379255
HLA-DPA1*02:01-DPB1*01:01	LVDEDPERMNEHWMPVY	0.1613433	0.05119722
HLA-DPA1*02:01-DPB1*01:01	RMFDCRDVAFTVGEGED	0.23507383	0.000994084
HLA-DPA1*02:01-DPB1*01:01	QDAEEEEAEEGPPLGAI	0.114748396	0.005107841
HLA-DPA1*02:01-DPB1*01:01	LPPSTLSQDRLDAPPPP	0.15978906	0.6447414
HLA-DPA1*02:01-DPB1*01:01	DVHVVLKLWKSGFSLDN	0.34005827	0.053086482
HLA-DPA1*02:01-DPB1*01:01	FSSQVCRVAYEIMQTLH	0.4739105	0.0031757434
HLA-DPA1*02:01-DPB1*01:01	TTVILEDCDGSKELQQF	0.23553436	0.00101552
HLA-DPA1*02:01-DPB1*01:01	SNHIPHGKEQIKRGGDA	0.07710711	0.011948841
HLA-DPA1*02:01-DPB1*01:01	QNITKGFSEDRLLIAGT	0.4466936	0.018905243
HLA-DPA1*02:01-DPB1*01:01	QVEKKKSAQMLEEARRR	0.28839624	0.23313527
HLA-DPA1*02:01-DPB1*01:01	SFGRSDCSLCRAANPDY	0.077650055	0.0040000747
HLA-DPA1*02:01-DPB1*01:01	ISLDKQTCTLFFSWHTP	0.33187535	0.0007811723
HLA-DPA1*02:01-DPB1*01:01	PWEPGTWLISCQVNSHF	0.3097598	0.0010433212
HLA-DPA1*02:01-DPB1*01:01	LPALFLVLLVLGFEVQG	0.26066962	0.0066728406
HLA-DPA1*02:01-DPB1*01:01	SCRTELDLRPQGLELFE	0.35994214	0.00097187876
HLA-DPA1*02:01-DPB1*01:01	GKGAKGFTPIPGTIEML	0.31389183	0.007816734
HLA-DPA1*02:01-DPB1*01:01	MVDHENFIYFHDRVGDT	0.30711874	0.029468218
HLA-DPA1*02:01-DPB1*01:01	LALAILFSLLLMQATRN	0.34355637	0.0013868625
HLA-DPA1*02:01-DPB1*01:01	GRVIVAEFDSFVLVTAY	0.47595948	0.0020835435
HLA-DPA1*02:01-DPB1*01:01	SFLSHTSTTEAAYFAYL	0.40164098	0.0125514865
HLA-DPA1*02:01-DPB1*01:01	TMFPHTPDNSFLGFVVE	0.27301615	0.0022048657
HLA-DPA1*02:01-DPB1*01:01	TYVIAYIRDLALEYYVL	0.5428106	0.002359863
HLA-DPA1*02:01-DPB1*01:01	GQMHRGHMPPLTSAQQA	0.13465293	0.011551915
HLA-DPA1*02:01-DPB1*01:01	WTYVRWYTQLRRVLIIS	0.43911797	0.00079940667
HLA-DPA1*02:01-DPB1*01:01	AAATGRLLLLLLVGLTA	0.23996092	0.0019430174
HLA-DPA1*02:01-DPB1*01:01	LADMDLRFQVLETASYN	0.40374863	0.08672696
HLA-DPA1*02:01-DPB1*01:01	RALWVLGLCCVLLTFGS	0.24311958	0.000845025
HLA-DPA1*02:01-DPB1*01:01	ILVAFSFLFTVITFPIS	0.3162955	0.0012870238
HLA-DPA1*02:01-DPB1*01:01	IVRFSDYFTGYFNGQYW	0.35796997	0.010116271
HLA-DPA1*02:01-DPB1*01:01	RGKREFDRHSGSDRSSF	0.107169606	0.007276053
HLA-DPA1*02:01-DPB1*01:01	ASWACNLILGAPDSQKL	0.34464803	0.00091777166
HLA-DPA1*02:01-DPB1*01:01	LCASDLLLLLLLLPPPG	0.31333974	0.0009225509
HLA-DPA1*02:01-DPB1*01:01	EIQKHATGKKSPAKSPN	0.094827875	0.02681921
HLA-DPA1*02:01-DPB1*01:01	KTHMTHHPISDHEATLR	0.11867264	0.99431306
HLA-DPA1*02:01-DPB1*01:01	ANNRTCVSLDDGLYECS	0.2654189	0.0007794405
HLA-DPA1*02:01-DPB1*01:01	IERLNETLQEWQKVHGT	0.34649563	0.007276807
HLA-DPA1*02:01-DPB1*01:01	VQDSTAMSWWRNNFWII	0.38140732	0.0023266997
HLA-DPA1*02:01-DPB1*01:01	LVAEGLATRREGMRANN	0.11825069	0.0012969768
HLA-DPA1*02:01-DPB1*01:01	TCTWKAWEDTLDKYCDR	0.2969459	0.0015456196
HLA-DPA1*02:01-DPB1*01:01	ETRRRSSQAGIPVRAPR	0.11242979	0.1000497
HLA-DPA1*02:01-DPB1*01:01	TPEGEAGLSWPVGLPAP	0.112629764	0.009374636
HLA-DPA1*02:01-DPB1*01:01	WCAIAILFAVLLVVLIL	0.14985509	0.00044178864
HLA-DPA1*02:01-DPB1*01:01	CVSCGARYCTVRCLGTH	0.17480013	0.000860486
HLA-DPA1*02:01-DPB1*01:01	QAFPNTNRWFLTCINQP	0.40930298	0.005381604
HLA-DPA1*02:01-DPB1*01:01	LELKKLLMSNGNKEGAS	0.23497	0.0049605817
HLA-DPA1*02:01-DPB1*01:01	RELEHNAEETYGENDEN	0.14942543	0.07251986
HLA-DPA1*02:01-DPB1*01:01	RKRTLKVLTFLVLFIFL	0.21907061	0.0034179003
HLA-DPA1*02:01-DPB1*01:01	TSSPTSNPVTTTKPVTT	0.04201973	0.049694292
HLA-DPA1*02:01-DPB1*01:01	LMLDCWQKDRNARPRFP	0.17041223	0.0012100546
HLA-DPA1*02:01-DPB1*01:01	THMTHHPISDHEATLRC	0.11958366	0.9065973
HLA-DPA1*02:01-DPB1*01:01	ASIGNAQKLPMCDKCGT	0.08849193	0.0015323666
HLA-DPA1*02:01-DPB1*01:01	EEDDITSAESESSEEEE	0.19548588	0.15018257
HLA-DPA1*02:01-DPB1*01:01	CSPGMVRLSELKSTVQN	0.36962262	0.0059634075
HLA-DPA1*02:01-DPB1*01:01	MTISRTWKKQRSQTWRK	0.18939596	0.0015442878
HLA-DPA1*02:01-DPB1*01:01	WALVAGLLLLLLLAAAC	0.15682182	0.0007452109
HLA-DPA1*02:01-DPB1*01:01	PFFPPHPYKLWKQERER	0.26543537	0.004422958
HLA-DPA1*02:01-DPB1*01:01	GGGGWGQPHGGGWGQPH	0.032655425	0.063055314
HLA-DPA1*02:01-DPB1*01:01	ELETSTGHSLEKEFTNQ	0.27433813	0.105045915
HLA-DPA1*02:01-DPB1*01:01	RKSSGGKGGSCSQAACS	0.036080174	0.0029782972
HLA-DPA1*02:01-DPB1*01:01	EVHTDTNKIEEFLEAVL	0.49185932	0.0035657112
HLA-DPA1*02:01-DPB1*01:01	KRRGREMFEVTGLHDVD	0.4992574	0.025871988
HLA-DPA1*02:01-DPB1*01:01	APYAVFDIVRNYTADYD	0.28724256	0.42322072
HLA-DPA1*02:01-DPB1*01:01	ARDRGRLELSASAFDDG	0.33995566	0.1850647
HLA-DPA1*02:01-DPB1*01:01	TTEEKVPPITSTEGQVY	0.10421538	0.0109379
HLA-DPA1*02:01-DPB1*01:01	GEWCIAPIPDKGAVRLH	0.21061127	0.0026027933
HLA-DPA1*02:01-DPB1*01:01	GSVFPFLLVLVDLQYEG	0.42928967	0.0008591594
HLA-DPA1*02:01-DPB1*01:01	RLPALTVHVTQPKDGGF	0.18689616	0.041299712
HLA-DPA1*02:01-DPB1*01:01	LAGGGGLAQQVLVPAGS	0.19115812	0.07552467
HLA-DPA1*02:01-DPB1*01:01	VALCLLCWTPAAVRAVP	0.33773893	0.0017245244
HLA-DPA1*02:01-DPB1*01:01	MAYAYLFKYIIIGDTGV	0.4236746	0.0018775366
HLA-DPA1*02:01-DPB1*01:01	HFLLEEDKPEEPTAHAF	0.232796	0.004900418
HLA-DPA1*02:01-DPB1*01:01	DLKLLRAEDFRNCTGPA	0.42529696	0.89128655
HLA-DPA1*02:01-DPB1*01:01	LPALGENKKVIVDFSSP	0.16979621	0.050809063
HLA-DPA1*02:01-DPB1*01:01	SCEPAPECSSLEQEELQ	0.2707388	0.0013068315
HLA-DPA1*02:01-DPB1*01:01	QGFDDHNLPCDVIWLDI	0.23682149	0.0006528507
HLA-DPA1*02:01-DPB1*01:01	AREHWQPQETNESLKNY	0.215146	0.29963607
HLA-DPA1*02:01-DPB1*01:01	ARACRVLPWALVAGLLL	0.389516	0.0026255276
HLA-DPA1*02:01-DPB1*01:01	EGRTEATHIGGTSSDEM	0.08381727	0.026484784
HLA-DPA1*02:01-DPB1*01:01	LLALLLLLLAPLPPGAP	0.24038115	0.0029032882
HLA-DPA1*02:01-DPB1*01:01	DWIREYPPITSDQQRQL	0.22286345	0.1443754
HLA-DPA1*02:01-DPB1*01:01	TLIVCSSYTANLAAFLT	0.27396375	0.00069640233
HLA-DPA1*02:01-DPB1*01:01	NELENKAEPGTHLCIDV	0.16130559	0.0013476467
HLA-DPA1*02:01-DPB1*01:01	KVVTVLEEPFVMVAENI	0.6085717	0.024598297
HLA-DPA1*02:01-DPB1*01:01	IINEDIAKRTCEEHQLC	0.17550775	0.00237259
HLA-DPA1*02:01-DPB1*01:01	GSSYTCSCLPGFSGDGQ	0.2080018	0.0016408034
HLA-DPA1*02:01-DPB1*01:01	PSPANFIQPGKQPLLSM	0.28684276	0.0007525113
HLA-DPA1*02:01-DPB1*01:01	ESAFYSIVGLSSLGAQV	0.35020715	0.0013510283
HLA-DPA1*02:01-DPB1*01:01	NITDQSGNYSQECGSFL	0.16332029	0.00086186186
HLA-DPA1*02:01-DPB1*01:01	KYDMMMDVWGGENLEIS	0.40542957	0.00072420586
HLA-DPA1*02:01-DPB1*01:01	MAPPQVLAFGLLLAAAT	0.33000863	0.0019941838
HLA-DPA1*02:01-DPB1*01:01	NVFQKGIYLLRVQASDG	0.4074041	0.05505706
HLA-DPA1*02:01-DPB1*01:01	AVPLERGAPNKEETPAT	0.054196283	0.017668506
HLA-DPA1*02:01-DPB1*01:01	YEKIKSQLEGLEESVRD	0.3287323	0.15743792
HLA-DPA1*02:01-DPB1*01:01	LLPLATSWASAAVNGTS	0.225272	0.011955947
HLA-DPA1*02:01-DPB1*01:01	GGNENNFTSKQECLRAC	0.1914337	0.0031274098
HLA-DPA1*02:01-DPB1*01:01	TSTPAAPTARKQLDKEQ	0.07383855	0.065356545
HLA-DPA1*02:01-DPB1*01:01	SARASREGGRAAAAPGA	0.036777522	0.07094924
HLA-DPA1*02:01-DPB1*01:01	EETFQLSRWTPFIKDIM	0.65617585	0.018792238
HLA-DPA1*02:01-DPB1*01:01	MLIIVCFIFISMILFIR	0.22050561	0.001225617
HLA-DPA1*02:01-DPB1*01:01	SCGLHQLLRGPEVQLVA	0.36039865	0.00070910674
HLA-DPA1*02:01-DPB1*01:01	LKSPENSLLQFQFKYGV	0.40532312	0.0010273156
HLA-DPA1*02:01-DPB1*01:01	RIIDPRKGQVVAEQARP	0.16339557	0.9165519
HLA-DPA1*02:01-DPB1*01:01	CPHNDNVIASGSEDCTV	0.063862674	0.0007359238
HLA-DPA1*02:01-DPB1*01:01	EQRYTCHVQHEGLPKPL	0.26668203	0.4138206
HLA-DPA1*02:01-DPB1*01:01	QVLHECNSPYIVGFYGA	0.2885513	0.00067689846
HLA-DPA1*02:01-DPB1*01:01	MLAGAVVIIVRAPRCRE	0.28442666	0.0013782445
HLA-DPA1*02:01-DPB1*01:01	CAVATCRPDEFQCSDGN	0.15700968	0.0017354861
HLA-DPA1*02:01-DPB1*01:01	CEERIEEVTKKGNEAVA	0.106057234	0.002013788
HLA-DPA1*02:01-DPB1*01:01	LVAHGWQKISTKSVFKK	0.372259	0.015025829
HLA-DPA1*02:01-DPB1*01:01	IMDHSPTTGVVTVIVIL	0.18447177	0.008208078
HLA-DPA1*02:01-DPB1*01:01	SVAAGSEEDHKLGTLSL	0.1980152	0.0048739836
HLA-DPA1*02:01-DPB1*01:01	LIFVLLPKVVNTSDPDM	0.3863595	0.014147997
HLA-DPA1*02:01-DPB1*01:01	SKRHRKVTTELLVYYPP	0.5968815	0.2628896
HLA-DPA1*02:01-DPB1*01:01	EDIKRHKADNAVNKKQT	0.04778083	0.4694615
HLA-DPA1*02:01-DPB1*01:01	SRVFLLDRGNTRDKEAS	0.27903184	0.012887895
HLA-DPA1*02:01-DPB1*01:01	RKCKLKPGKQCSPSQGP	0.10155382	0.0011286794
HLA-DPA1*02:01-DPB1*01:01	IIIILCVPCCKKKTSAA	0.32636267	0.0010203597
HLA-DPA1*02:01-DPB1*01:01	SSDKPSRDPETPRSSGS	0.017145164	0.008260654
HLA-DPA1*02:01-DPB1*01:01	GWILVAFSFLFTVITFP	0.27082172	0.0010783125
HLA-DPA1*02:01-DPB1*01:01	EAKLSEEKVKSECHRVQ	0.22793135	0.023594067
HLA-DPA1*02:01-DPB1*01:01	LRCCKICYPLCGFVILA	0.37525204	0.00077199587
HLA-DPA1*02:01-DPB1*01:01	KDVLEEGTESSSHSRLS	0.13335581	0.03229332
HLA-DPA1*02:01-DPB1*01:01	LLRDSLEVNIPQDANVV	0.10251884	0.008964145
HLA-DPA1*02:01-DPB1*01:01	PEGRKCKLKPGKQCSPS	0.087517105	0.0010207982
HLA-DPA1*02:01-DPB1*01:01	SFNPGVFVANLTEWKRQ	0.39606947	0.026698187
HLA-DPA1*02:01-DPB1*01:01	VVKEKLATEGSSGATEK	0.14587836	0.17983547
HLA-DPA1*02:01-DPB1*01:01	VPVGHNAPKDLKEEIDI	0.11244547	0.041602094
HLA-DPA1*02:01-DPB1*01:01	SDELANGEVGGDRNEKM	0.11014388	0.0056033107
HLA-DPA1*02:01-DPB1*01:01	MPPKDDKKKKDAGKSAK	0.071522094	0.013726887
HLA-DPA1*02:01-DPB1*01:01	MAENGDNEKMAALEAKI	0.19770057	0.00181052
HLA-DPA1*02:01-DPB1*01:01	WDSALFAELGYFTDTDE	0.48215204	0.0031812086
HLA-DPA1*02:01-DPB1*01:01	QLRGHAVLAGMNVYSSE	0.28149423	0.0054870173
HLA-DPA1*02:01-DPB1*01:01	KGLKVLKWNFTTPRDEY	0.28007752	0.07365345
HLA-DPA1*02:01-DPB1*01:01	TVFSDYLHPQYKAPTEN	0.32177946	0.031005751
HLA-DPA1*02:01-DPB1*01:01	SDIKGSVLHSRHTELKE	0.35820785	0.09285315
HLA-DPA1*02:01-DPB1*01:01	FMGVYLPCLQNIFGVIL	0.50286096	0.0011337153
HLA-DPA1*02:01-DPB1*01:01	VERSTDQVIKPVNVGAL	0.19336556	0.014836627
HLA-DPA1*02:01-DPB1*01:01	VIFVRETPNTAGAGATG	0.08019919	0.08498279
HLA-DPA1*02:01-DPB1*01:01	SVAVELCKNVKLYGFWP	0.43286517	0.0011757513
HLA-DPA1*02:01-DPB1*01:01	IVTAVVLGLTLLISMIL	0.24703275	0.0023288247
HLA-DPA1*02:01-DPB1*01:01	IPPSFAYGKEGYAEGKI	0.2746963	0.4218813
HLA-DPA1*02:01-DPB1*01:01	QSLMQAPLLIALGLLLA	0.41759366	0.0019200962
HLA-DPA1*02:01-DPB1*01:01	YCYNGMCQYYDAQCQVI	0.25432855	0.00032705706
HLA-DPA1*02:01-DPB1*01:01	GRDCSCGAKSCIMNSGA	0.1011269	0.0012795487
