# Supplementary material for: MHCII-peptide presentation: an assessment of the state-of-the-art prediction methods
Source: Front Immunol. 2024 Mar 12;15:1293706. doi: 10.3389/fimmu.2024.1293706 (PMC11027168; doi:10.3389/fimmu.2024.1293706)
Supplement: Supplementary file 2 [file DataSheet_2.zip › output/BERT/neg/17_HLA-DPA1_02_01_DPB1_09_01.csv]

allele	peptide	affinity_pred	mass_pred
HLA-DPA1*02:01-DPB1*09:01	CPMVTDDFVVSGTCAEQ	0.061813936	0.0008008558
HLA-DPA1*02:01-DPB1*09:01	PEPPTGLPARTPAPQGL	0.023754375	0.00319114
HLA-DPA1*02:01-DPB1*09:01	QKNEENVDLTPGILASP	0.17528231	0.0020425406
HLA-DPA1*02:01-DPB1*09:01	LFVFCGLLTCCYCCCCL	0.012566159	0.0004883298
HLA-DPA1*02:01-DPB1*09:01	EILELYCDLLLARFGLI	0.22515675	0.00053326815
HLA-DPA1*02:01-DPB1*09:01	LLFSQDGQREGQRRCRL	0.012977404	0.0008371518
HLA-DPA1*02:01-DPB1*09:01	GQVICFIQGNLPFKLEK	0.27272865	0.0011266588
HLA-DPA1*02:01-DPB1*09:01	ICPTDGVKGMDGFCSRS	0.0533498	0.00046844213
HLA-DPA1*02:01-DPB1*09:01	CKVVIKDPPPPPAPAPK	0.1356719	0.09949622
HLA-DPA1*02:01-DPB1*09:01	VSRNALGSSFIAARNFH	0.26518705	0.09608297
HLA-DPA1*02:01-DPB1*09:01	MDPRKVNELRAFVKMCK	0.3798887	0.0056465315
HLA-DPA1*02:01-DPB1*09:01	HEQALADCRRALELDGQ	0.059425756	0.0029480653
HLA-DPA1*02:01-DPB1*09:01	HPLVGAPCPRACKELVP	0.073541515	0.00761872
HLA-DPA1*02:01-DPB1*09:01	VAIFMLDTVTLCGNSDD	0.10023501	0.0010889997
HLA-DPA1*02:01-DPB1*09:01	ICKCHKGFDLMYIGGKY	0.18476854	0.00080735626
HLA-DPA1*02:01-DPB1*09:01	LVATPLNRKMSNITFLN	0.28558728	0.006804403
HLA-DPA1*02:01-DPB1*09:01	LLLLMCHCGKGAKGFTP	0.08202351	0.00088983274
HLA-DPA1*02:01-DPB1*09:01	NLKPQKMRGVESQGMLL	0.20928052	0.032423817
HLA-DPA1*02:01-DPB1*09:01	CHVQHEGLPKPLTLRWE	0.13118201	0.0031498175
HLA-DPA1*02:01-DPB1*09:01	LYKKERRETVISKLTTC	0.3546217	0.008740721
HLA-DPA1*02:01-DPB1*09:01	LLQFQFKYGVPTPTNVT	0.19421493	0.07257553
HLA-DPA1*02:01-DPB1*09:01	AGDTQAGPRDAADQNFD	0.001237262	0.018293992
HLA-DPA1*02:01-DPB1*09:01	GTRYKCSVCPDYDLCSV	0.067757264	0.0007523861
HLA-DPA1*02:01-DPB1*09:01	ATANLSRRAIADMLRAC	0.22406705	0.001479083
HLA-DPA1*02:01-DPB1*09:01	QWSPHTPPRHNFNSKDQ	0.030600535	0.11834667
HLA-DPA1*02:01-DPB1*09:01	GTFEECHRKCKELFPIQ	0.045384023	0.0022271753
HLA-DPA1*02:01-DPB1*09:01	INKEIEQRQKPATETSM	0.07071838	0.010576737
HLA-DPA1*02:01-DPB1*09:01	AVITQGQYSFLVVPCTG	0.13282269	0.006170823
HLA-DPA1*02:01-DPB1*09:01	EEYSVLNKDIQEDSGME	0.026339194	0.008057557
HLA-DPA1*02:01-DPB1*09:01	VPGEQGAEYQHFIQQCT	0.022823717	0.016435817
HLA-DPA1*02:01-DPB1*09:01	CMQVGGNANATAFFRQH	0.07329828	0.0005320925
HLA-DPA1*02:01-DPB1*09:01	HNVCELDLVFNFYKVYT	0.23571339	0.00042720558
HLA-DPA1*02:01-DPB1*09:01	SQVVKGGAFDGTMNGPF	0.083688736	0.0061480203
HLA-DPA1*02:01-DPB1*09:01	EDVLTPLEDCFMLDAST	0.1053925	0.00053143484
HLA-DPA1*02:01-DPB1*09:01	VFLLTFYVISQVFEIKM	0.32917747	0.00075220654
HLA-DPA1*02:01-DPB1*09:01	AYVKDHYSNGFCTVYAK	0.13756838	0.0105684195
HLA-DPA1*02:01-DPB1*09:01	YDQSKFEEHVESHWKVC	0.1648363	0.0013678028
HLA-DPA1*02:01-DPB1*09:01	ISANGFGFAICQLNVVY	0.14663754	0.0007127909
HLA-DPA1*02:01-DPB1*09:01	KLRQEGSEEGMYVLRWS	0.14022619	0.0026158618
HLA-DPA1*02:01-DPB1*09:01	AVFLLTFYVISQVFEIK	0.2821245	0.0011734825
HLA-DPA1*02:01-DPB1*09:01	QYTQKRRYKQLLQARAD	0.1317585	0.8383231
HLA-DPA1*02:01-DPB1*09:01	LHFSSRLEAVGLIALTV	0.4232399	0.0026542305
HLA-DPA1*02:01-DPB1*09:01	GLESGPMALEQNLSDLQ	0.026614882	0.0067857876
HLA-DPA1*02:01-DPB1*09:01	SMGMLEARIRILTNNSQ	0.15643835	0.008999282
HLA-DPA1*02:01-DPB1*09:01	GAAIGTHEDDKYRLDLL	0.027771343	0.003202904
HLA-DPA1*02:01-DPB1*09:01	PLASTSKCTLQDCLRLF	0.11152876	0.0007876862
HLA-DPA1*02:01-DPB1*09:01	IGLGSRINCNIFSYDYS	0.06805436	0.007427978
HLA-DPA1*02:01-DPB1*09:01	MELLIMINACKIASSSR	0.3860131	0.006473
HLA-DPA1*02:01-DPB1*09:01	AQGYGSLGMMTSVLVCP	0.19706623	0.00082732737
HLA-DPA1*02:01-DPB1*09:01	AITKAGQAKGCYVGFDL	0.15180542	0.008779891
HLA-DPA1*02:01-DPB1*09:01	EVGKVIQQGRQSKGLTQ	0.15622407	0.031713445
HLA-DPA1*02:01-DPB1*09:01	LEFHFEPNDYFTNSVLT	0.06515643	0.012454511
HLA-DPA1*02:01-DPB1*09:01	AVVLTLALVAVAGARAE	0.42787224	0.0024399022
HLA-DPA1*02:01-DPB1*09:01	RAQPDGPWLKWTDKDSL	0.05542664	0.004510344
HLA-DPA1*02:01-DPB1*09:01	TLCIIILILVIGVAIIS	0.026290167	0.0006003923
HLA-DPA1*02:01-DPB1*09:01	TCNDIKDIYKRMAGTAF	0.17821236	0.0014078434
HLA-DPA1*02:01-DPB1*09:01	SKLLGYLKHTLDQYVES	0.24968894	0.007496825
HLA-DPA1*02:01-DPB1*09:01	LEGAIHLQEQDMENSRQ	0.018259175	0.20961785
HLA-DPA1*02:01-DPB1*09:01	NDNGKEQMVDASRPELL	0.09228431	0.021930832
HLA-DPA1*02:01-DPB1*09:01	MRFVVALVLLNVAAAGA	0.15924086	0.0021385292
HLA-DPA1*02:01-DPB1*09:01	DMAKDYMERMAAQPSWL	0.17749716	0.006311442
HLA-DPA1*02:01-DPB1*09:01	LALGHMKSCRRLLVDSK	0.24354623	0.0023835646
HLA-DPA1*02:01-DPB1*09:01	SDPLWDWNVTWNTSNPD	0.01190694	0.0062056077
HLA-DPA1*02:01-DPB1*09:01	PSTPPTPSPSTPPTPSP	0.0019576873	0.005646316
HLA-DPA1*02:01-DPB1*09:01	KLPDVCYSWWVLASLKI	0.40419987	0.0006538346
HLA-DPA1*02:01-DPB1*09:01	YVAKEKDIVYPGIAVFF	0.24985732	0.008114891
HLA-DPA1*02:01-DPB1*09:01	ELVYTDVLDRSCSRNWQ	0.033097204	0.0026357705
HLA-DPA1*02:01-DPB1*09:01	MQMLKLDKENALDRAEQ	0.14342703	0.063767955
HLA-DPA1*02:01-DPB1*09:01	RIAQLEEELEEEQSNME	0.0077887042	0.019637402
HLA-DPA1*02:01-DPB1*09:01	REDGVFNISVDNTCSLF	0.029303042	0.0010724834
HLA-DPA1*02:01-DPB1*09:01	EFAEADQDFSDENRTYQ	0.008391321	0.015748141
HLA-DPA1*02:01-DPB1*09:01	CMAFAGLTADARIVINR	0.17969015	0.00080806174
HLA-DPA1*02:01-DPB1*09:01	PEKKKLQEQLMGAVVME	0.47690198	0.011950515
HLA-DPA1*02:01-DPB1*09:01	ERTVKALEFVQTESQKD	0.2727225	0.32508415
HLA-DPA1*02:01-DPB1*09:01	MAVSIGGILASRCLHVD	0.27514288	0.006940563
HLA-DPA1*02:01-DPB1*09:01	CLSESQVSEEQEEMGGQ	0.0016685134	0.0009775622
HLA-DPA1*02:01-DPB1*09:01	HQLILAFLQVYDDELGE	0.21158622	0.0014468872
HLA-DPA1*02:01-DPB1*09:01	ALMWSLGKVINTPEVLR	0.36532763	0.013161322
HLA-DPA1*02:01-DPB1*09:01	IEEWQPEPLVPPVPKDH	0.080039494	0.05821401
HLA-DPA1*02:01-DPB1*09:01	TAPVLDIAWCPHNDNVI	0.04709308	0.010347825
HLA-DPA1*02:01-DPB1*09:01	CPHNDNVIASGSEDCTV	0.009169905	0.00078775437
HLA-DPA1*02:01-DPB1*09:01	TQTPATQTTGFTFGTAT	0.009561869	0.004423597
HLA-DPA1*02:01-DPB1*09:01	FGGKRTSDKVKVAVAIP	0.35633558	0.9086517
HLA-DPA1*02:01-DPB1*09:01	RELRDNVITPRDTTMTF	0.030299796	0.02046872
HLA-DPA1*02:01-DPB1*09:01	CHNQFSLFLVGSGGFGG	0.10036132	0.00047121182
HLA-DPA1*02:01-DPB1*09:01	MALTAHPSCLLALLVAG	0.22733094	0.0044600707
HLA-DPA1*02:01-DPB1*09:01	AFWQDLGNLVADGCDFV	0.0949609	0.0006715484
HLA-DPA1*02:01-DPB1*09:01	TITGYEKNTEAARDAIL	0.2116235	0.10453133
HLA-DPA1*02:01-DPB1*09:01	IDLETFNAGSDVGSDSE	0.00630379	0.0102860015
HLA-DPA1*02:01-DPB1*09:01	LYKQVMEGRVTFGNRVT	0.15130517	0.02448671
HLA-DPA1*02:01-DPB1*09:01	THQLRRTLTATAHMCQH	0.41271698	0.048811246
HLA-DPA1*02:01-DPB1*09:01	STMDSFTLIMQTYNRTD	0.16455474	0.004685058
HLA-DPA1*02:01-DPB1*09:01	KSERDALEQEVIELRRK	0.1320177	0.031104913
HLA-DPA1*02:01-DPB1*09:01	ALFGLYMSASHIASNPK	0.30128542	0.44817942
HLA-DPA1*02:01-DPB1*09:01	FVDRGSFSVEVILTLFG	0.2863585	0.0010739004
HLA-DPA1*02:01-DPB1*09:01	VGITALLLASKYEEMFS	0.3354349	0.0018864889
HLA-DPA1*02:01-DPB1*09:01	VFPNGTEVPNTRSRGHH	0.01903637	0.026651192
HLA-DPA1*02:01-DPB1*09:01	KCVLDHSLSTVCNPPSA	0.092767805	0.0015906455
HLA-DPA1*02:01-DPB1*09:01	TGSGSVINQTEESPYIN	0.012309838	0.0059746504
HLA-DPA1*02:01-DPB1*09:01	NRCVSCLPGQRDVDNAL	0.019089032	0.00094964897
HLA-DPA1*02:01-DPB1*09:01	QSKFEEHVESHWKVCPM	0.20078382	0.0013023645
HLA-DPA1*02:01-DPB1*09:01	LLLSPLRHPVIYLLLWA	0.30605632	0.0018688071
HLA-DPA1*02:01-DPB1*09:01	SEFDFEEMKRKKNDIYG	0.027262123	0.003046978
HLA-DPA1*02:01-DPB1*09:01	GNSSSNATGNTVAAANY	0.01234155	0.0036172117
HLA-DPA1*02:01-DPB1*09:01	PADTHTEPVALNISVGT	0.11896189	0.0031536655
HLA-DPA1*02:01-DPB1*09:01	LRGPVPGDLSQTSEDQS	0.0062427665	0.085822865
HLA-DPA1*02:01-DPB1*09:01	GDLSSIRWVCSSLRHAQ	0.20901807	0.009634832
HLA-DPA1*02:01-DPB1*09:01	SLLFLFSSAYSRGVFRR	0.28651255	0.006244952
HLA-DPA1*02:01-DPB1*09:01	YYEVLGVQRHASPEDIK	0.10695875	0.020517966
HLA-DPA1*02:01-DPB1*09:01	SGIIIGVTVAAVVLIVA	0.112033986	0.0019220496
HLA-DPA1*02:01-DPB1*09:01	LVKSNNLTDRIVVIPGK	0.2752716	0.0070218593
HLA-DPA1*02:01-DPB1*09:01	AFWQDLGNLVADGCDFV	0.0949609	0.0006715484
HLA-DPA1*02:01-DPB1*09:01	KEEKFEDRSPAAECLSE	0.18170543	0.005986926
HLA-DPA1*02:01-DPB1*09:01	SQELLLFLMDGLHEDLN	0.12748572	0.0032064877
HLA-DPA1*02:01-DPB1*09:01	AIAILFAVLLVVLILFL	0.042912357	0.0015063297
HLA-DPA1*02:01-DPB1*09:01	AGELKPEEEITVGPVQK	0.09686219	0.011097297
HLA-DPA1*02:01-DPB1*09:01	MASRWGPLIGLAPCCLW	0.23602885	0.0009821366
HLA-DPA1*02:01-DPB1*09:01	TQIVLLGLVTAALWAGL	0.12304252	0.0011244286
HLA-DPA1*02:01-DPB1*09:01	VATTARHSAAYRADPLR	0.09984674	0.115539536
HLA-DPA1*02:01-DPB1*09:01	QLGMALTRDNHHFYNRN	0.036021903	0.09915005
HLA-DPA1*02:01-DPB1*09:01	ENNKGKVVAIGECGLDF	0.120170735	0.017825311
HLA-DPA1*02:01-DPB1*09:01	LIGLAPCCLWLLGAVLL	0.14352082	0.0006096108
HLA-DPA1*02:01-DPB1*09:01	QCIRSVPELKDALKRYA	0.30931363	0.0020293936
HLA-DPA1*02:01-DPB1*09:01	SCSERHFVSLCQKYSEV	0.27995282	0.00146902
HLA-DPA1*02:01-DPB1*09:01	ISGVPVLGFFIIAVLMS	0.18857089	0.0010507725
HLA-DPA1*02:01-DPB1*09:01	NYQPCVQRAEGYFRKWK	0.1827228	0.00080057804
HLA-DPA1*02:01-DPB1*09:01	EEKVEDVKALVKIVPVF	0.39000335	0.011620064
HLA-DPA1*02:01-DPB1*09:01	RGEDLFMCMDIQLVEAL	0.19571851	0.00025356765
HLA-DPA1*02:01-DPB1*09:01	ISIIVRDSLMQPVRKVQ	0.31241268	0.02328391
HLA-DPA1*02:01-DPB1*09:01	DPEKKKLQNQLQGAIVI	0.35463783	0.045964144
HLA-DPA1*02:01-DPB1*09:01	LERLMQEQLPDLHSHFS	0.050932895	0.20036976
HLA-DPA1*02:01-DPB1*09:01	HLAFWQDLGNLVADGCD	0.1183619	0.0014930328
HLA-DPA1*02:01-DPB1*09:01	RRGTQIVLLGLVTAALW	0.25342143	0.0013547068
HLA-DPA1*02:01-DPB1*09:01	QATDCVRLSLQNLSRLT	0.2141593	0.0015037218
HLA-DPA1*02:01-DPB1*09:01	HLSFIRSTELDSNWNWF	0.08249983	0.055423208
HLA-DPA1*02:01-DPB1*09:01	NLTLHQSAQLSVLLTVE	0.2848827	0.00114835
HLA-DPA1*02:01-DPB1*09:01	LLAALLGVERASSLMCF	0.21672228	0.0007423699
HLA-DPA1*02:01-DPB1*09:01	GTESPVREEPGEDFPAA	0.007939767	0.006442363
HLA-DPA1*02:01-DPB1*09:01	AVGSPVPEIQWWFEGQG	0.015051982	0.008288307
HLA-DPA1*02:01-DPB1*09:01	GMLEARIRILTNNSQTP	0.069311194	0.02027303
HLA-DPA1*02:01-DPB1*09:01	RIPRDRLVGRSRPGLYS	0.13163833	0.23317537
HLA-DPA1*02:01-DPB1*09:01	PNGTEVPNTRSRGHHNC	0.017031368	0.0019342353
HLA-DPA1*02:01-DPB1*09:01	GKRCEDDKVKLQNNISY	0.08100579	0.0010944032
HLA-DPA1*02:01-DPB1*09:01	LKKKFSCCVLVFLLFAV	0.22605358	0.0012667117
HLA-DPA1*02:01-DPB1*09:01	IATANLSRRAIADMLRA	0.19348368	0.0052132905
HLA-DPA1*02:01-DPB1*09:01	IGYLGYCKGVEPKTECE	0.077831894	0.0018107544
HLA-DPA1*02:01-DPB1*09:01	MRFVVALVLLNVAAAGA	0.15924086	0.0021385292
HLA-DPA1*02:01-DPB1*09:01	FYFQSMLHPVMRRNPFG	0.28685033	0.0043686144
HLA-DPA1*02:01-DPB1*09:01	AGLGELLRSLSNSTARN	0.14959644	0.009780727
HLA-DPA1*02:01-DPB1*09:01	ESLLQSNTLMLPLQPCT	0.2556849	0.0005255593
HLA-DPA1*02:01-DPB1*09:01	KTPSSDAQDKQFGTWRL	0.04499087	0.0011249273
HLA-DPA1*02:01-DPB1*09:01	MTVDESGQLISCSMDDT	0.010033753	0.0016056306
HLA-DPA1*02:01-DPB1*09:01	NYATEKLRMIVSSTSAN	0.27519813	0.07632637
HLA-DPA1*02:01-DPB1*09:01	MGMLEARIRILTNNSQT	0.1055677	0.01508488
HLA-DPA1*02:01-DPB1*09:01	PGNGRASAPRLLLLFLV	0.20001031	0.003313893
HLA-DPA1*02:01-DPB1*09:01	CTDSFIKVDMRTISFDI	0.2670425	0.0004763043
HLA-DPA1*02:01-DPB1*09:01	AGFPVTVPAHPVAQQHT	0.12426141	0.059909306
HLA-DPA1*02:01-DPB1*09:01	DNQKFKQLQRELSQVLT	0.23319945	0.012085943
HLA-DPA1*02:01-DPB1*09:01	GQGDSEASSPFTPVADE	0.015120173	0.014759292
HLA-DPA1*02:01-DPB1*09:01	PASENPFREKKFFCAIL	0.19339195	0.0012003338
HLA-DPA1*02:01-DPB1*09:01	AKTQVQQLLVSITLQSE	0.3333658	0.0030187536
HLA-DPA1*02:01-DPB1*09:01	CKFYQLERLMQEQLPDL	0.19493341	0.0010237634
HLA-DPA1*02:01-DPB1*09:01	PPPQQGPPPPPGPFPPR	0.0044939164	0.5323177
HLA-DPA1*02:01-DPB1*09:01	NDLFNAVGDGIVLCKMI	0.17604011	0.0005188136
HLA-DPA1*02:01-DPB1*09:01	RAGLVSRNALGSSFIAA	0.1966663	0.010801531
HLA-DPA1*02:01-DPB1*09:01	MGTSPSSSTALASCSRI	0.08177432	0.02262079
HLA-DPA1*02:01-DPB1*09:01	VAFSFLFTVITFPISIW	0.29158726	0.0016041826
HLA-DPA1*02:01-DPB1*09:01	PFEPLASGILLLLWLIA	0.11772128	0.001060267
HLA-DPA1*02:01-DPB1*09:01	EALNPYYGFQAFSIALW	0.25405446	0.000858952
HLA-DPA1*02:01-DPB1*09:01	RTKKHAHLTDTEIMTLV	0.20590213	0.003269197
HLA-DPA1*02:01-DPB1*09:01	VLLAALLATVSGYFVSI	0.15919966	0.0011136803
HLA-DPA1*02:01-DPB1*09:01	LVISRQLLTDFCTHLPN	0.10453221	0.007830021
HLA-DPA1*02:01-DPB1*09:01	ERLAGTESPVREEPGED	0.050100755	0.0101301465
HLA-DPA1*02:01-DPB1*09:01	CKFHYKTDQGIKNLSVE	0.23294209	0.0041506737
HLA-DPA1*02:01-DPB1*09:01	VIVWLLSLLLALPALLF	0.17399079	0.002807869
HLA-DPA1*02:01-DPB1*09:01	GKYCFGVEDTLKALEMG	0.25988123	0.0013117094
HLA-DPA1*02:01-DPB1*09:01	FQLPYNGVVLAQTVANF	0.22883353	0.019661147
HLA-DPA1*02:01-DPB1*09:01	AEITLTWQRDGEDQTQD	0.004821026	0.03843632
HLA-DPA1*02:01-DPB1*09:01	SSLIATMGPNAVPVLNS	0.28746703	0.0020049165
HLA-DPA1*02:01-DPB1*09:01	TRTMRTSSSPRWTRLPT	0.31268206	0.58245504
HLA-DPA1*02:01-DPB1*09:01	CYWRDLLRIQFWIGAVI	0.13233532	0.0002757318
HLA-DPA1*02:01-DPB1*09:01	FTPIPGTIEMLHPWNNE	0.09333236	0.005745821
HLA-DPA1*02:01-DPB1*09:01	SNETWKKVECEHGFGRV	0.050806332	0.0033954624
HLA-DPA1*02:01-DPB1*09:01	WLENGEELNAINTTVSQ	0.07086485	0.0010750982
HLA-DPA1*02:01-DPB1*09:01	NACKIASSSRVTAVIPC	0.4995148	0.0018857172
HLA-DPA1*02:01-DPB1*09:01	LLLLLLAAACAVFLACP	0.0575794	0.0015366188
HLA-DPA1*02:01-DPB1*09:01	QITWGSAFHAFAQPFAV	0.19786085	0.004782279
HLA-DPA1*02:01-DPB1*09:01	ISLLFLFSSAYSRGVFR	0.2303646	0.008922728
HLA-DPA1*02:01-DPB1*09:01	NLKKKFSCCVLVFLLFA	0.25380105	0.0015666794
HLA-DPA1*02:01-DPB1*09:01	ITFKTKIYHPNIDEKGQ	0.08385856	0.7556324
HLA-DPA1*02:01-DPB1*09:01	GWGIVNHAGRRPDSLQH	0.032290876	0.0033956286
HLA-DPA1*02:01-DPB1*09:01	SLSLLLAVALGLATAVS	0.27291667	0.0012352525
HLA-DPA1*02:01-DPB1*09:01	APGDMELTPSSATLGQE	0.060505744	0.011904867
HLA-DPA1*02:01-DPB1*09:01	ELPTEKEVALVKDVRWP	0.12392948	0.04647715
HLA-DPA1*02:01-DPB1*09:01	AIVNHDKCKPKKCRQEC	0.044020493	0.0019115771
HLA-DPA1*02:01-DPB1*09:01	FFVLGSLIFCFGIWILI	0.030932598	0.0010494178
HLA-DPA1*02:01-DPB1*09:01	LCQQLPIPGPVEEMLAE	0.08844828	0.0006430674
HLA-DPA1*02:01-DPB1*09:01	DPKTGKEILYNLESLIN	0.22753294	0.29387483
HLA-DPA1*02:01-DPB1*09:01	CVFPNGTEVPNTRSRGH	0.010569724	0.0022666848
HLA-DPA1*02:01-DPB1*09:01	FLSRTLLGSHGQELLIE	0.20321351	0.007478477
HLA-DPA1*02:01-DPB1*09:01	SLPLQKLHLVSRSIYHS	0.36177176	0.14530964
HLA-DPA1*02:01-DPB1*09:01	YLWTYKKLEIGFNGNRI	0.18327999	0.008737453
HLA-DPA1*02:01-DPB1*09:01	CVFPNGTEVPNTRSRGH	0.010569724	0.0022666848
HLA-DPA1*02:01-DPB1*09:01	SKYQSVSLLDKKSGVIN	0.29996994	0.017669063
HLA-DPA1*02:01-DPB1*09:01	SKDSEGKLMCKPIFSKI	0.23460218	0.003741248
HLA-DPA1*02:01-DPB1*09:01	ISGVPVLGFFIIAVLMS	0.18857089	0.0010507725
HLA-DPA1*02:01-DPB1*09:01	LLKQKVTHVEDLNAKWQ	0.16949673	0.3665696
HLA-DPA1*02:01-DPB1*09:01	PNGTEVPNTRSRGHHNC	0.017031368	0.0019342353
HLA-DPA1*02:01-DPB1*09:01	TVCVIYRVDLVLFYRHL	0.20171277	0.0007942777
HLA-DPA1*02:01-DPB1*09:01	KDFSWWRHSLITVSILA	0.45124754	0.013331543
HLA-DPA1*02:01-DPB1*09:01	KLPIVNEDDELVAIIAR	0.2185809	0.009077398
HLA-DPA1*02:01-DPB1*09:01	RQVVDCQLADVNNIGKY	0.06940704	0.036672853
HLA-DPA1*02:01-DPB1*09:01	AQVKIQGQNKEMLAAAC	0.32209784	0.0011698155
HLA-DPA1*02:01-DPB1*09:01	FLIGFMIGYLGYCKGVE	0.14264223	0.004768854
HLA-DPA1*02:01-DPB1*09:01	EKPVLLSKDIEAKMMAL	0.29314747	0.0056221704
HLA-DPA1*02:01-DPB1*09:01	CIPVMGLMIYMMVMDHH	0.19245152	0.0044176467
HLA-DPA1*02:01-DPB1*09:01	NNHACGWDGGDCSLNFN	0.00390935	0.00070241175
HLA-DPA1*02:01-DPB1*09:01	LGRLEPPRRRGSGPRRV	0.10325477	0.020813242
HLA-DPA1*02:01-DPB1*09:01	IEKPENDPEWWKCRKIN	0.0074713873	0.0037168115
HLA-DPA1*02:01-DPB1*09:01	EQDFYYDCGMYSHLQGN	0.07390712	0.00086637866
HLA-DPA1*02:01-DPB1*09:01	KDVMWIGFLTRTVLENS	0.201203	0.0059424476
HLA-DPA1*02:01-DPB1*09:01	THVMGLYPDLLPTDYRK	0.11777664	0.0034277854
HLA-DPA1*02:01-DPB1*09:01	IFQLIEDNIKQLKEMKF	0.1839092	0.0012724416
HLA-DPA1*02:01-DPB1*09:01	CDCPQGYQLKNNTCVKQ	0.050902948	0.0024458389
HLA-DPA1*02:01-DPB1*09:01	FMIGYLGYCKGVEPKTE	0.14378075	0.0018183406
HLA-DPA1*02:01-DPB1*09:01	ITLTGVHQVPTENVQVH	0.03848169	0.2247233
HLA-DPA1*02:01-DPB1*09:01	NGRSISKRGVSCQFGPD	0.040190272	0.08213446
HLA-DPA1*02:01-DPB1*09:01	ASMHSVLSDLHEAVPTV	0.15439396	0.016112443
HLA-DPA1*02:01-DPB1*09:01	GPGVRPQPAPFSSLNSS	0.101602316	0.0917112
HLA-DPA1*02:01-DPB1*09:01	EQRYTCHVQHEGLPQPL	0.029079951	0.55372673
HLA-DPA1*02:01-DPB1*09:01	KGKKDRDMDELKKEVSM	0.11995724	0.0077626584
HLA-DPA1*02:01-DPB1*09:01	LALLLYKKERRETVISK	0.21942672	0.0033808246
HLA-DPA1*02:01-DPB1*09:01	PNGTEVPNTRSRGHHNC	0.017031368	0.0019342353
HLA-DPA1*02:01-DPB1*09:01	FIRLKSYCNDQSTGDIK	0.046116367	0.1359142
HLA-DPA1*02:01-DPB1*09:01	NPNDVTLSGCTDAILKF	0.14833692	0.0012175038
HLA-DPA1*02:01-DPB1*09:01	DTAQRKEPEDGRLVQFL	0.16761231	0.03486253
HLA-DPA1*02:01-DPB1*09:01	VCEDGPVFYPPPKKTKH	0.06735526	0.0024754687
HLA-DPA1*02:01-DPB1*09:01	LGLVLLVVLLLLLRHWG	0.03958326	0.0038467757
HLA-DPA1*02:01-DPB1*09:01	CTDSFIKVDMRTISFDI	0.2670425	0.0004763043
HLA-DPA1*02:01-DPB1*09:01	MLEDFSHELESTQSRLD	0.061144534	0.004045867
HLA-DPA1*02:01-DPB1*09:01	SVMLIFAFFQELVIAGI	0.20596568	0.00095507613
HLA-DPA1*02:01-DPB1*09:01	CQRRIVGVRYQCSLCPS	0.14266981	0.006622666
HLA-DPA1*02:01-DPB1*09:01	LNYSRSLAEDFAEQPIK	0.18061706	0.1075498
HLA-DPA1*02:01-DPB1*09:01	VEPKTECERLAGTESPV	0.10389711	0.0065293266
HLA-DPA1*02:01-DPB1*09:01	VVTVAFVQEYRSEKSLE	0.14977826	0.0052656657
HLA-DPA1*02:01-DPB1*09:01	RLAGTESPVREEPGEDF	0.030359933	0.007101567
HLA-DPA1*02:01-DPB1*09:01	MRFVVALVLLNVAAAGA	0.15924086	0.0021385292
HLA-DPA1*02:01-DPB1*09:01	MAFAGLTADARIVINRA	0.19055042	0.004504056
HLA-DPA1*02:01-DPB1*09:01	QSGRHLQTHSNTIVVSL	0.25036955	0.02761274
HLA-DPA1*02:01-DPB1*09:01	FPNGTEVPNTRSRGHHN	0.009813728	0.13989861
HLA-DPA1*02:01-DPB1*09:01	CVFPNGTEVPNTRSRGH	0.010569724	0.0022666848
HLA-DPA1*02:01-DPB1*09:01	DDVSHVDEEDCLGVQRE	0.0040190634	0.048194803
HLA-DPA1*02:01-DPB1*09:01	HELRQGDDSSDEEDKER	0.0033936102	0.028813938
HLA-DPA1*02:01-DPB1*09:01	QMNGPVAGASRQENGAS	0.011175661	0.007045711
HLA-DPA1*02:01-DPB1*09:01	WVTFISLLFLFSSAYSR	0.09190189	0.0011748987
HLA-DPA1*02:01-DPB1*09:01	SVMLIFAFFQELVIAGI	0.20596568	0.00095507613
HLA-DPA1*02:01-DPB1*09:01	MGYWTIGQARSGMQKLL	0.13275398	0.00957826
HLA-DPA1*02:01-DPB1*09:01	VRFDVHDVTLHADAIHR	0.17053977	0.038558573
HLA-DPA1*02:01-DPB1*09:01	PNGTEVPNTRSRGHHNC	0.017031368	0.0019342353
HLA-DPA1*02:01-DPB1*09:01	GVPVLGFFIIAVLMSAQ	0.15916415	0.0012777054
HLA-DPA1*02:01-DPB1*09:01	PIKWTAPEAINFGCFTI	0.2733046	0.001163493
HLA-DPA1*02:01-DPB1*09:01	ENLELKKLLMSNGNKEG	0.16647963	0.019505838
HLA-DPA1*02:01-DPB1*09:01	FRVYPELPKPSISSNNS	0.08273133	0.0066698203
HLA-DPA1*02:01-DPB1*09:01	SFDSHRPYFTYWLTFVH	0.19242577	0.006735021
HLA-DPA1*02:01-DPB1*09:01	ALDDTARERAKLQIELG	0.036993798	0.008727195
HLA-DPA1*02:01-DPB1*09:01	KMMEEVEKLCDRLELAS	0.21823606	0.0011766085
HLA-DPA1*02:01-DPB1*09:01	ANAAYLQLLNLFAYGTY	0.15209451	0.0011344535
HLA-DPA1*02:01-DPB1*09:01	TLTVGFGILIFSLIVTY	0.10603327	0.0012467431
HLA-DPA1*02:01-DPB1*09:01	LLALPALLFSQDGQREG	0.13306537	0.0047386596
HLA-DPA1*02:01-DPB1*09:01	AAPQLLIVLLGLSALLQ	0.16498561	0.0027323717
HLA-DPA1*02:01-DPB1*09:01	RRPQRSLLLLQLLLLVA	0.13666286	0.008241641
HLA-DPA1*02:01-DPB1*09:01	SMGLIISLLCVYFWLER	0.09170474	0.0010905352
HLA-DPA1*02:01-DPB1*09:01	RCMMAQYNRHDSPEDVK	0.025689686	0.002536723
HLA-DPA1*02:01-DPB1*09:01	PLSIKKCPICKADDICD	0.07130702	0.0013195465
HLA-DPA1*02:01-DPB1*09:01	AAASTPTNATAASDANT	0.012691017	0.007758768
HLA-DPA1*02:01-DPB1*09:01	RMLRSQLLLLACVHNYQ	0.20842357	0.005874955
HLA-DPA1*02:01-DPB1*09:01	VTATLCTARPSPTLPEQ	0.116786666	0.008812847
HLA-DPA1*02:01-DPB1*09:01	MRFVVALVLLNVAAAGA	0.15924086	0.0021385292
HLA-DPA1*02:01-DPB1*09:01	SYYWSLTGPDIGVNDSS	0.057772927	0.0060100695
HLA-DPA1*02:01-DPB1*09:01	RTNGHSPSQPRDALGDS	0.0036371986	0.008738864
HLA-DPA1*02:01-DPB1*09:01	KSRRGPHVPVGHNAPKD	0.09964235	0.052859824
HLA-DPA1*02:01-DPB1*09:01	MASPGCLWLLAVALLPW	0.1730141	0.00056941004
HLA-DPA1*02:01-DPB1*09:01	TLRSNTRKEKALWVDLK	0.24254401	0.0183915
HLA-DPA1*02:01-DPB1*09:01	QCAKNLGTALAELRTAA	0.38521823	0.003797759
HLA-DPA1*02:01-DPB1*09:01	GTSARVLAAHGSDGEQV	0.04290435	0.0051395968
HLA-DPA1*02:01-DPB1*09:01	VGSGLLTCTWKGSIAEW	0.07427523	0.0015689995
HLA-DPA1*02:01-DPB1*09:01	DLTECPYMWPYCSQPIY	0.044725213	0.00036848983
HLA-DPA1*02:01-DPB1*09:01	GIPPPTRGNSKPLSCFV	0.0941658	0.04244549
HLA-DPA1*02:01-DPB1*09:01	YVSNAQLIAFKERDIYY	0.21136342	0.006969154
HLA-DPA1*02:01-DPB1*09:01	RTRERHKSPRNKDGRGS	0.03178061	0.0066387607
HLA-DPA1*02:01-DPB1*09:01	KVVGVKSEGEVARCKQL	0.20812282	0.05960829
HLA-DPA1*02:01-DPB1*09:01	PQPPFPAGGPPARRGGA	0.023094423	0.013041729
HLA-DPA1*02:01-DPB1*09:01	RPRGSPRPRSQNNIYSA	0.052280445	0.08066873
HLA-DPA1*02:01-DPB1*09:01	RYKCSVCPDYDLCSVCE	0.05223067	0.00063320436
HLA-DPA1*02:01-DPB1*09:01	ESYRDPFGSRGEFEGFV	0.021485861	0.0047641564
HLA-DPA1*02:01-DPB1*09:01	CIDNEALYDICFRTLKL	0.21520776	0.00054899027
HLA-DPA1*02:01-DPB1*09:01	AHRVPCSCYNLSATNDS	0.08234469	0.0038480684
HLA-DPA1*02:01-DPB1*09:01	DEDEDDDDDEDDEDDDD	0.006362328	0.005587819
HLA-DPA1*02:01-DPB1*09:01	AYYMYSGGGSALAGGAG	0.07696572	0.009993589
HLA-DPA1*02:01-DPB1*09:01	NPKGESLKNAGGGGLEN	0.046616856	0.014579551
HLA-DPA1*02:01-DPB1*09:01	AAKTPSCKDIVAGDMSK	0.18930031	0.0016640469
HLA-DPA1*02:01-DPB1*09:01	SSGGKGGSCSQAACSNS	0.01122659	0.0049040364
HLA-DPA1*02:01-DPB1*09:01	LVPLLLLMCHCGKGAKG	0.16419552	0.0014477561
HLA-DPA1*02:01-DPB1*09:01	SSLEYLFAQGQYDLVKC	0.2085877	0.00097596506
HLA-DPA1*02:01-DPB1*09:01	PDDGNLCRFYKHNAAFC	0.1151327	0.0010172406
HLA-DPA1*02:01-DPB1*09:01	KTHMTHHPISDHEATLR	0.09026358	0.9783905
HLA-DPA1*02:01-DPB1*09:01	ATTGTFLLTVYSIFSKV	0.44519264	0.002474087
HLA-DPA1*02:01-DPB1*09:01	GGFGGKRTSDKVKVAVA	0.18726532	0.63161576
HLA-DPA1*02:01-DPB1*09:01	QSRHGARTSDSDQQAYL	0.029397625	0.21164675
HLA-DPA1*02:01-DPB1*09:01	AAPQLLIVLLGLSALLQ	0.16498561	0.0027323717
HLA-DPA1*02:01-DPB1*09:01	RHEGQEPFLQWLMLLSN	0.14329384	0.0033549336
HLA-DPA1*02:01-DPB1*09:01	IIDVISDDTFEYMAGSD	0.062074587	0.0049010734
HLA-DPA1*02:01-DPB1*09:01	EFQPSNRTSFQNLIEGF	0.16053748	0.0021803651
HLA-DPA1*02:01-DPB1*09:01	FLFTVITFPISIWMCIK	0.34275165	0.0015610538
HLA-DPA1*02:01-DPB1*09:01	KTGTLTMNRMTVVQAYI	0.3730396	0.0040444816
HLA-DPA1*02:01-DPB1*09:01	YYNEKLIDIFQKYSDVI	0.34719187	0.004927171
HLA-DPA1*02:01-DPB1*09:01	FTRNATRYSVQLMSFVY	0.44187915	0.00913078
HLA-DPA1*02:01-DPB1*09:01	GIGQEGASFAESLATET	0.1469795	0.008042145
HLA-DPA1*02:01-DPB1*09:01	VNNSIKMEVGIEDCLHI	0.15275492	0.0007181141
HLA-DPA1*02:01-DPB1*09:01	LDQLYTSQAEATLPGPT	0.06691897	0.027217776
HLA-DPA1*02:01-DPB1*09:01	LREETLQRSWETKPGLL	0.08814457	0.016231436
HLA-DPA1*02:01-DPB1*09:01	NQMVKCDPRHGKYMACC	0.077124424	0.0006480281
HLA-DPA1*02:01-DPB1*09:01	VVRTWRLNERHYGGLTG	0.109359555	0.06724324
HLA-DPA1*02:01-DPB1*09:01	WAPLKVLHNDSDILFPV	0.23434803	0.0033540144
HLA-DPA1*02:01-DPB1*09:01	DSEHKLETSSGRVLGRF	0.37463352	0.01879849
HLA-DPA1*02:01-DPB1*09:01	IFTTEDNGKENKTPSSD	0.0042686705	0.0028938395
HLA-DPA1*02:01-DPB1*09:01	KTSYIFQQPQHGPWQTR	0.046725612	0.0043156953
HLA-DPA1*02:01-DPB1*09:01	DSFYKRSLDNDNYVFTA	0.1677845	0.12661636
HLA-DPA1*02:01-DPB1*09:01	WTEDSKRIAVVGEGREK	0.1260274	0.5604584
HLA-DPA1*02:01-DPB1*09:01	DWGPSFPTQGIWKDVRI	0.04535304	0.0016676908
HLA-DPA1*02:01-DPB1*09:01	VFLLTFYVISQVFEIKM	0.32917747	0.00075220654
HLA-DPA1*02:01-DPB1*09:01	EGQFKDIITKVANVELY	0.20857832	0.011180496
HLA-DPA1*02:01-DPB1*09:01	GVRPFGVSLLICGWNEG	0.22640952	0.00093855103
HLA-DPA1*02:01-DPB1*09:01	MNGSRVIRCHTDNTWVP	0.019949127	0.02827774
HLA-DPA1*02:01-DPB1*09:01	EIDSFLRNRSSSDHEAT	0.013425245	0.0329948
HLA-DPA1*02:01-DPB1*09:01	LFSYFQDLVITLPFELR	0.3439476	0.0036892102
HLA-DPA1*02:01-DPB1*09:01	IKVIGGDDLSTLTGKNV	0.18710303	0.0086119445
HLA-DPA1*02:01-DPB1*09:01	FPNGTEVPNTRSRGHHN	0.009813728	0.13989861
HLA-DPA1*02:01-DPB1*09:01	PPERLFLPRVCGTTLHL	0.17358325	0.0016545352
HLA-DPA1*02:01-DPB1*09:01	PPMTWKWIVGPMFLYLC	0.26966918	0.0004364765
HLA-DPA1*02:01-DPB1*09:01	LGLDPWSLLGLFLFQLL	0.118919976	0.0012443769
