# Supplementary material for: MHCII-peptide presentation: an assessment of the state-of-the-art prediction methods
Source: Front Immunol. 2024 Mar 12;15:1293706. doi: 10.3389/fimmu.2024.1293706 (PMC11027168; doi:10.3389/fimmu.2024.1293706)
Supplement: Supplementary file 2 [file DataSheet_2.zip › output/BERT/neg/17_HLA-DPA1_02_01_DPB1_10_01.csv]

allele	peptide	affinity_pred	mass_pred
HLA-DPA1*02:01-DPB1*10:01	EEDKVQLTVPPGIKNDD	0.14821906	0.08730982
HLA-DPA1*02:01-DPB1*10:01	FNCGVGAVLVVSKEQTE	0.14985327	0.0015136466
HLA-DPA1*02:01-DPB1*10:01	ARRDDFCKQNSKASSDC	0.09451715	0.0017287536
HLA-DPA1*02:01-DPB1*10:01	APPQALRRRGDSRRRQA	0.21805276	0.03717527
HLA-DPA1*02:01-DPB1*10:01	RESPSYDTPSQRVQFIL	0.0770316	0.005904686
HLA-DPA1*02:01-DPB1*10:01	LSSWWAKALFVFCGLLT	0.25140592	0.00054511556
HLA-DPA1*02:01-DPB1*10:01	MRFVVALVLLNVAAAGA	0.24738477	0.0018876793
HLA-DPA1*02:01-DPB1*10:01	ANTPFSYPLPKGPSDFN	0.09958007	0.022523621
HLA-DPA1*02:01-DPB1*10:01	WTSKSSLLQVLISIQGL	0.27048302	0.00076723186
HLA-DPA1*02:01-DPB1*10:01	GASAVAQVALGFALPLG	0.3240922	0.0053559057
HLA-DPA1*02:01-DPB1*10:01	MVAKLNKKVKELEEELQ	0.12209627	0.049175095
HLA-DPA1*02:01-DPB1*10:01	GRGRGQWLQVLGGGFSY	0.22604856	0.0023076036
HLA-DPA1*02:01-DPB1*10:01	GGVMIYIDRIEVVNMLA	0.32303193	0.0017901065
HLA-DPA1*02:01-DPB1*10:01	LNDLDTSGGWQWSDNSP	0.008044008	0.00085000426
HLA-DPA1*02:01-DPB1*10:01	RGCRECKRKVAECQRKL	0.08318881	0.0052278833
HLA-DPA1*02:01-DPB1*10:01	GYQNVASQAPQSLPAIS	0.22082564	0.008573895
HLA-DPA1*02:01-DPB1*10:01	NSMAQAMKGVTKAMGTM	0.27371997	0.0071033924
HLA-DPA1*02:01-DPB1*10:01	CHNQFSLFLVGSGGFGG	0.17246555	0.00042674405
HLA-DPA1*02:01-DPB1*10:01	PGIQAELRIREGSGYFF	0.16340871	0.0011093987
HLA-DPA1*02:01-DPB1*10:01	LIGFMIGYLGYCKGVEP	0.22034383	0.0026780888
HLA-DPA1*02:01-DPB1*10:01	GEKGNILASRKDPELFL	0.16488914	0.021752454
HLA-DPA1*02:01-DPB1*10:01	RTSIMSKQYGNEVFLAK	0.3882297	0.0053975377
HLA-DPA1*02:01-DPB1*10:01	FFDSAYQGFASGNLERD	0.10744505	0.00731097
HLA-DPA1*02:01-DPB1*10:01	LKYQEGGVESAFHKTST	0.24140978	0.036929812
HLA-DPA1*02:01-DPB1*10:01	VRFDVHDVTLHADAIHR	0.23985389	0.047129992
HLA-DPA1*02:01-DPB1*10:01	GLSRHQLGREAFLQEVW	0.31211203	0.009350427
HLA-DPA1*02:01-DPB1*10:01	APCPRACKELVPSALTI	0.28445727	0.012136897
HLA-DPA1*02:01-DPB1*10:01	LLDAPCSGMGQRPNMAC	0.0077002146	0.00060510513
HLA-DPA1*02:01-DPB1*10:01	IQSGCGEINDNLMELLI	0.059926745	0.00032660188
HLA-DPA1*02:01-DPB1*10:01	GSRTTIHLHLCICLFVG	0.17395139	0.0013038111
HLA-DPA1*02:01-DPB1*10:01	DRLRKHQGHFLLGTLSR	0.4677212	0.04660185
HLA-DPA1*02:01-DPB1*10:01	NGKETLQRTDPPKTHMT	0.10766981	0.08577303
HLA-DPA1*02:01-DPB1*10:01	FEWKTKVVCPPKKLECK	0.21781279	0.009572325
HLA-DPA1*02:01-DPB1*10:01	EDSGLQTQVIAAATQCA	0.26844046	0.0013343584
HLA-DPA1*02:01-DPB1*10:01	QFQFKYGVPTPTNVTIE	0.2757448	0.060007982
HLA-DPA1*02:01-DPB1*10:01	SVGKTSFLFRYADDSFT	0.32416543	0.08841346
HLA-DPA1*02:01-DPB1*10:01	PVLGFFIIAVLMSAQES	0.31332228	0.0006913484
HLA-DPA1*02:01-DPB1*10:01	VQIEEVFISEEIQMSTK	0.24489643	0.0020712998
HLA-DPA1*02:01-DPB1*10:01	IAAATQCALSTSQLVAC	0.16598834	0.00086666737
HLA-DPA1*02:01-DPB1*10:01	SDAAVLTIPACDFQATH	0.19069271	0.013103756
HLA-DPA1*02:01-DPB1*10:01	DGNDYSLGLTPTGVLVF	0.1382746	0.0016765393
HLA-DPA1*02:01-DPB1*10:01	GLAGCPSACQCNPHGSY	0.005406054	0.00987217
HLA-DPA1*02:01-DPB1*10:01	KGAKGFTPIPGTIEMLH	0.3304985	0.00355478
HLA-DPA1*02:01-DPB1*10:01	PEEATKAVTEMNGRIVG	0.16393165	0.034324776
HLA-DPA1*02:01-DPB1*10:01	GMVMAWCAAVITQGQYS	0.19852723	0.0007006831
HLA-DPA1*02:01-DPB1*10:01	CPPPPPPCPPPPPVSTI	0.0038891009	0.03207384
HLA-DPA1*02:01-DPB1*10:01	TPPERLFLPRVCGTTLH	0.23186678	0.022987958
HLA-DPA1*02:01-DPB1*10:01	ATACTLGREIQVARKGP	0.24360198	0.10112059
HLA-DPA1*02:01-DPB1*10:01	YLQWVRQVTESVSDSIT	0.19523795	0.08795831
HLA-DPA1*02:01-DPB1*10:01	TAILICCLIFLTLSGIQ	0.12944075	0.0009368352
HLA-DPA1*02:01-DPB1*10:01	CKGVEPKTECERLAGTE	0.077511236	0.0024261253
HLA-DPA1*02:01-DPB1*10:01	LQQHEHSALREHMRLVL	0.28457853	0.014803183
HLA-DPA1*02:01-DPB1*10:01	LAAGIVGNLRSAGVQCF	0.19792962	0.000743287
HLA-DPA1*02:01-DPB1*10:01	RTGEVRTARTLGDREAA	0.19527559	0.552042
HLA-DPA1*02:01-DPB1*10:01	ESQQQHGLRHGDFQRYR	0.08470266	0.0723973
HLA-DPA1*02:01-DPB1*10:01	LRRNEQNGAAAHVIAED	0.24040575	0.3061784
HLA-DPA1*02:01-DPB1*10:01	ILIQNRAGKTRLAKWYM	0.29917872	0.0037816192
HLA-DPA1*02:01-DPB1*10:01	LDASTVLDFGVLASIMQ	0.28952023	0.001562072
HLA-DPA1*02:01-DPB1*10:01	AVAVFLLTFYVISQVFE	0.33183727	0.000891185
HLA-DPA1*02:01-DPB1*10:01	VACPGTALTNLTYGILP	0.08726673	0.0014613265
HLA-DPA1*02:01-DPB1*10:01	TGLSLCTPVTTAGAPTA	0.122797064	0.0012436335
HLA-DPA1*02:01-DPB1*10:01	SQSPQCFKTCSEQNGYV	0.016460003	0.0012210928
HLA-DPA1*02:01-DPB1*10:01	ILIQNRAGKTRLAKWYM	0.29917872	0.0037816192
HLA-DPA1*02:01-DPB1*10:01	EGWPEVVEMEGCIPQKQ	0.056815624	0.00079172605
HLA-DPA1*02:01-DPB1*10:01	WLEYLQVRRVKRQQNEM	0.22685911	0.0045237844
HLA-DPA1*02:01-DPB1*10:01	GHVLGMPDVPFNTKCPS	0.08748229	0.108477905
HLA-DPA1*02:01-DPB1*10:01	GIKLYKDSLPPSPLLFP	0.35910612	0.016866636
HLA-DPA1*02:01-DPB1*10:01	HPEVAEAGIGCPFAGVG	0.03218719	0.034879453
HLA-DPA1*02:01-DPB1*10:01	AAVVITEPEHTKERVKL	0.13635297	0.015548736
HLA-DPA1*02:01-DPB1*10:01	GVSFFILSLILEYTWLE	0.23525636	0.0004623204
HLA-DPA1*02:01-DPB1*10:01	PQPPSGGLTDEAALSCC	0.011013041	0.00064259814
HLA-DPA1*02:01-DPB1*10:01	GMRAVEFKVVETDPSPY	0.20079309	0.30126277
HLA-DPA1*02:01-DPB1*10:01	ITTSLVYFSSVVLFGAC	0.3094737	0.000445619
HLA-DPA1*02:01-DPB1*10:01	APTAPLLVALLLGPKLL	0.36144406	0.01105609
HLA-DPA1*02:01-DPB1*10:01	AARQRWFKFDDHEVSDI	0.18154208	0.3814586
HLA-DPA1*02:01-DPB1*10:01	FLPPDPTYTLMCDESGS	0.02109056	0.0008341201
HLA-DPA1*02:01-DPB1*10:01	QSDSVAQGYGSLGMMTS	0.082198195	0.0011575487
HLA-DPA1*02:01-DPB1*10:01	LNLTLHQSAQLSVLLTV	0.3099202	0.0009209968
HLA-DPA1*02:01-DPB1*10:01	KAVVLTLALVAVAGARA	0.52066714	0.0057646087
HLA-DPA1*02:01-DPB1*10:01	FYEVLGLVTLEDVIEEI	0.22026451	0.0009194844
HLA-DPA1*02:01-DPB1*10:01	PYVENIWALLLKHCECA	0.305411	0.0016624447
HLA-DPA1*02:01-DPB1*10:01	MEAPAAGLFLLLLLGTW	0.12117241	0.0010027061
HLA-DPA1*02:01-DPB1*10:01	ARAGRGRGQWLQVLGGG	0.16359536	0.0101710465
HLA-DPA1*02:01-DPB1*10:01	LVKAHQDAQRHVAAGTQ	0.21151625	0.01388072
HLA-DPA1*02:01-DPB1*10:01	DPTFVMGHAMATGLVLI	0.24111015	0.0050040805
HLA-DPA1*02:01-DPB1*10:01	QMSPALTCLVLGLALVF	0.23965682	0.00083449343
HLA-DPA1*02:01-DPB1*10:01	KPMPPRPPLPNQQFGVS	0.096757956	0.3429815
HLA-DPA1*02:01-DPB1*10:01	KTTWLRSEILHRVIQEL	0.495784	0.01941723
HLA-DPA1*02:01-DPB1*10:01	EVCESPRKPVAKWHSLS	0.2419952	0.0012436168
HLA-DPA1*02:01-DPB1*10:01	PQSSDSENTKIELTLTE	0.041284136	0.0013627647
HLA-DPA1*02:01-DPB1*10:01	SAGLVLWGAILFVAWNA	0.19570786	0.001099467
HLA-DPA1*02:01-DPB1*10:01	NCFIQKSDDKVTLEERL	0.18383475	0.00060441013
HLA-DPA1*02:01-DPB1*10:01	MRFVVALVLLNVAAAGA	0.24738477	0.0018876793
HLA-DPA1*02:01-DPB1*10:01	HGKKTCESDTLEALLLT	0.23656742	0.0011915499
HLA-DPA1*02:01-DPB1*10:01	HTMLSSPLEYLPPWDPK	0.25024167	0.0025598162
HLA-DPA1*02:01-DPB1*10:01	KEAADGYQRCMMAQYNR	0.13284469	0.0016018037
HLA-DPA1*02:01-DPB1*10:01	IEDELNRESDSDVFTVV	0.10410913	0.008690403
HLA-DPA1*02:01-DPB1*10:01	SQKQEEENPAEETGEEK	0.007069743	0.026690975
HLA-DPA1*02:01-DPB1*10:01	PSGGLNGRPEKLPDVCY	0.043746345	0.0015183092
HLA-DPA1*02:01-DPB1*10:01	TEDELDKYSEALKDAQE	0.28819758	0.0134249
HLA-DPA1*02:01-DPB1*10:01	PSALPNGPPSPRSGRDP	0.019487781	0.016945088
HLA-DPA1*02:01-DPB1*10:01	DDEILRHCNPWPIISIT	0.25362813	0.0046684374
HLA-DPA1*02:01-DPB1*10:01	LSGGVDSTVCTALLNRA	0.14939384	0.0011676345
HLA-DPA1*02:01-DPB1*10:01	IFPRVIEGKVDQIRARV	0.24293552	0.030488217
HLA-DPA1*02:01-DPB1*10:01	MTQTCSAWMPTCSTPKP	0.06808029	0.0006154473
HLA-DPA1*02:01-DPB1*10:01	DDNVCMAFAGLTADARI	0.2355219	0.00047492067
HLA-DPA1*02:01-DPB1*10:01	LMFPPNYDQSKFEEHVE	0.036999922	0.0021978326
HLA-DPA1*02:01-DPB1*10:01	QPNLTVSWDPRISSEQD	0.074315086	0.021746818
HLA-DPA1*02:01-DPB1*10:01	DPLWDWNVTWNTSNPDF	0.023941573	0.0038085673
HLA-DPA1*02:01-DPB1*10:01	LEEAYTLVQHQVSEGLS	0.19011666	0.020907082
HLA-DPA1*02:01-DPB1*10:01	PSSLPPHLVPPSHRKSL	0.2116793	0.003423098
HLA-DPA1*02:01-DPB1*10:01	CGHTAPVLDIAWCPHND	0.030383386	0.0015595278
HLA-DPA1*02:01-DPB1*10:01	IEKMVQCNEGAYFSDDI	0.09419398	0.0006551794
HLA-DPA1*02:01-DPB1*10:01	AGAIGQKLPPFSYAYTE	0.2058808	0.004064611
HLA-DPA1*02:01-DPB1*10:01	PFMGGARGHALYVEPHG	0.19228734	0.008308719
HLA-DPA1*02:01-DPB1*10:01	LRLPGGSCMAVLTVTLM	0.17693688	0.0013317165
HLA-DPA1*02:01-DPB1*10:01	CGHTAPVLDIAWCPHND	0.030383386	0.0015595278
HLA-DPA1*02:01-DPB1*10:01	GVALTVTGVAQVKIMTE	0.34751973	0.0023219695
HLA-DPA1*02:01-DPB1*10:01	FSYAYTELEAIMYALGV	0.35555097	0.00046390406
HLA-DPA1*02:01-DPB1*10:01	IVCGTLFVFWRELRDNV	0.22280481	0.00056019716
HLA-DPA1*02:01-DPB1*10:01	PQPLELKEAFKLFQIQF	0.47346613	0.0020928453
HLA-DPA1*02:01-DPB1*10:01	MASRGATRPNGPNTGNK	0.060358886	0.015157485
HLA-DPA1*02:01-DPB1*10:01	FFGGGGRMQRERRGKNV	0.109067254	0.0014518654
HLA-DPA1*02:01-DPB1*10:01	AQHRRQGRPKAQHQDPG	0.15125649	0.7075342
HLA-DPA1*02:01-DPB1*10:01	STWNEVNSHSNAQCVSN	0.01740769	0.0049086707
HLA-DPA1*02:01-DPB1*10:01	LQIPHEPELMRKEISRL	0.17630543	0.0065237605
HLA-DPA1*02:01-DPB1*10:01	CPKCNIQYPATEHRDLL	0.055676565	0.0019427441
HLA-DPA1*02:01-DPB1*10:01	RCCHICKLPGRVMGIRV	0.29865167	0.0014171337
HLA-DPA1*02:01-DPB1*10:01	LALFCLQELRRQFPGSH	0.1920245	0.0065033073
HLA-DPA1*02:01-DPB1*10:01	ALLCKIEDIDNEDWENP	0.027781066	0.0010394084
HLA-DPA1*02:01-DPB1*10:01	EPPMDYEDDFTCLKESD	0.08918371	0.0027036122
HLA-DPA1*02:01-DPB1*10:01	YEQTGVGPLPVVLFNGM	0.19856478	0.0017798155
HLA-DPA1*02:01-DPB1*10:01	YWLYMKKSKTASKHVNK	0.38111448	0.3876996
HLA-DPA1*02:01-DPB1*10:01	VMENSKVLGEAMTGISQ	0.26676872	0.0033156504
HLA-DPA1*02:01-DPB1*10:01	TLETLKAENQPIRDVLK	0.16454028	0.040960513
HLA-DPA1*02:01-DPB1*10:01	YKRMTGSEFDFEEMKRK	0.23270012	0.004413628
HLA-DPA1*02:01-DPB1*10:01	ANPQLQEQMRPQLPAFL	0.13462494	0.008751979
HLA-DPA1*02:01-DPB1*10:01	MSWDKGERTEPLEKTEL	0.08175047	0.036880393
HLA-DPA1*02:01-DPB1*10:01	RRYTEFRSLHHKLQNKY	0.2947647	0.042722814
HLA-DPA1*02:01-DPB1*10:01	RRTFCLFVTFDLLFISL	0.23221633	0.00073435996
HLA-DPA1*02:01-DPB1*10:01	ECVHKESGTKHSGEVPA	0.044698916	0.0018425758
HLA-DPA1*02:01-DPB1*10:01	MGLQACLLGLFALILSG	0.11188339	0.0010419853
HLA-DPA1*02:01-DPB1*10:01	WQDLGNLVADGCDFVCR	0.05567976	0.003355322
HLA-DPA1*02:01-DPB1*10:01	LLMSNGNKEGASGRPGS	0.030528666	0.002757435
HLA-DPA1*02:01-DPB1*10:01	LLMLLFWFFDLAEPSGR	0.20946696	0.00071856874
HLA-DPA1*02:01-DPB1*10:01	VTAPRTVLLLLSGALAL	0.41471833	0.0023431522
HLA-DPA1*02:01-DPB1*10:01	AGRGGAARPNGPAAGNK	0.04604227	0.14135408
HLA-DPA1*02:01-DPB1*10:01	AIAILFAVLLVVLILFL	0.07364109	0.0012156414
HLA-DPA1*02:01-DPB1*10:01	QHSLKSKIKQMTTDLEI	0.1860915	0.0017651959
HLA-DPA1*02:01-DPB1*10:01	NDPFAPGGTVVAASDSA	0.06754844	0.0194017
HLA-DPA1*02:01-DPB1*10:01	IQPATCTDAEFRQMWAE	0.059074916	0.00047523255
HLA-DPA1*02:01-DPB1*10:01	SLLVALDICSKNPCHNG	0.20152685	0.00093838415
HLA-DPA1*02:01-DPB1*10:01	ARSTKPPRYKCGISKAC	0.15826596	0.0016623961
HLA-DPA1*02:01-DPB1*10:01	RRGTQIVLLGLVTAALW	0.3553624	0.0011166581
HLA-DPA1*02:01-DPB1*10:01	KVVAIGECGLDFDRLQF	0.17184164	0.00080882164
HLA-DPA1*02:01-DPB1*10:01	DDDEAVVEVNIPGSESS	0.033126626	0.0036926672
HLA-DPA1*02:01-DPB1*10:01	GLYYSLFEWFHPLFLED	0.46937257	0.0010170697
HLA-DPA1*02:01-DPB1*10:01	WGPLIGLAPCCLWLLGA	0.1460233	0.00049521495
HLA-DPA1*02:01-DPB1*10:01	DDWGNIKIKNGMTLLMM	0.29635593	0.0010745088
HLA-DPA1*02:01-DPB1*10:01	GFFACFWFVTKIYSVVK	0.32872996	0.0005218702
HLA-DPA1*02:01-DPB1*10:01	NPNTNDLFNAVGDGIVL	0.079970986	0.006699127
HLA-DPA1*02:01-DPB1*10:01	FYKNYNENLTLIRSFVF	0.55538636	0.001267236
HLA-DPA1*02:01-DPB1*10:01	TTTQMAGTSSNTISAGW	0.06776701	0.0015146226
HLA-DPA1*02:01-DPB1*10:01	VHVVLKLWKSGFSLDNG	0.21155874	0.1717387
HLA-DPA1*02:01-DPB1*10:01	IFDMFFGGGGRMQRERR	0.09853937	0.005702479
HLA-DPA1*02:01-DPB1*10:01	KHSGEVPAVEETVTSSP	0.08167018	0.028217709
HLA-DPA1*02:01-DPB1*10:01	GDNPEKKKLQEQLMGAV	0.22469085	0.011119969
HLA-DPA1*02:01-DPB1*10:01	IFIDEIDSLCGSRSENE	0.072912246	0.0012869905
HLA-DPA1*02:01-DPB1*10:01	WCAIAILFAVLLVVLIL	0.05318571	0.00046837033
HLA-DPA1*02:01-DPB1*10:01	YCFPNYVGRPKHMRVMA	0.1971807	0.0006687604
HLA-DPA1*02:01-DPB1*10:01	KSKSKPMKEILERISLF	0.37411684	0.0033843622
HLA-DPA1*02:01-DPB1*10:01	AHATGAGPAGRYDQATD	0.00632795	0.013656219
HLA-DPA1*02:01-DPB1*10:01	QKIQSQQKNAKKQAGQK	0.20022886	0.023604501
HLA-DPA1*02:01-DPB1*10:01	MDASARPANHSSTRERV	0.08651251	0.0019349701
HLA-DPA1*02:01-DPB1*10:01	WQDLGNLVADGCDFVCR	0.05567976	0.003355322
HLA-DPA1*02:01-DPB1*10:01	QIVLLGLVTAALWAGLL	0.15702963	0.0007393444
HLA-DPA1*02:01-DPB1*10:01	MASGTLHLRGDLKESLR	0.23714267	0.008435188
HLA-DPA1*02:01-DPB1*10:01	SHVKGLGLDESGLAKQA	0.12287544	0.0039350204
HLA-DPA1*02:01-DPB1*10:01	TVSQLSAVFEKADSRTG	0.21792632	0.021261875
HLA-DPA1*02:01-DPB1*10:01	LNLTLHQSAQLSVLLTV	0.3099202	0.0009209968
HLA-DPA1*02:01-DPB1*10:01	LWTAMDLGFFVVMGVIG	0.20141898	0.0015038939
HLA-DPA1*02:01-DPB1*10:01	VLLAALLGVERASSLMC	0.3643385	0.00062515266
HLA-DPA1*02:01-DPB1*10:01	DVSEGSEVPESDRPAGA	0.0037270125	0.003948435
HLA-DPA1*02:01-DPB1*10:01	QHEGLELRVENLQAVQT	0.23958997	0.011834523
HLA-DPA1*02:01-DPB1*10:01	PISSIQATIAKLSIRPP	0.44746178	0.08165939
HLA-DPA1*02:01-DPB1*10:01	GVEPKTECERLAGTESP	0.049580242	0.004754143
HLA-DPA1*02:01-DPB1*10:01	KFAYCKVVLATSLIWVL	0.36724466	0.0006112751
HLA-DPA1*02:01-DPB1*10:01	MVLFSLVLFTVAIIGLL	0.14319846	0.0019687254
HLA-DPA1*02:01-DPB1*10:01	RLAPAGIPAVALWLLCT	0.29586938	0.0011602284
HLA-DPA1*02:01-DPB1*10:01	FVAVTLYGAVRLTVTLF	0.4700522	0.001034553
HLA-DPA1*02:01-DPB1*10:01	EEARQSGGSSQAGVVTV	0.06166458	0.016362399
HLA-DPA1*02:01-DPB1*10:01	CPALPMIHNGHHTSENV	0.0784305	0.0013083693
HLA-DPA1*02:01-DPB1*10:01	GMLEARIRILTNNSQTP	0.16611266	0.017213352
HLA-DPA1*02:01-DPB1*10:01	TIQVLPPKNAIKEGDNI	0.1740454	0.00856117
HLA-DPA1*02:01-DPB1*10:01	LPGGSCMAVLTVTLMVL	0.1268484	0.0009102849
HLA-DPA1*02:01-DPB1*10:01	LKFPGGSCMAALTVTLM	0.1577452	0.00094451697
HLA-DPA1*02:01-DPB1*10:01	ILVIFYFQSMLHPVMRR	0.4415925	0.0043871207
HLA-DPA1*02:01-DPB1*10:01	LFQSLLFVFCFGPGNVV	0.15901561	0.00044546113
HLA-DPA1*02:01-DPB1*10:01	EPLERLEKLLTKEQLKI	0.24036747	0.2992966
HLA-DPA1*02:01-DPB1*10:01	SDAQDKQFGTWRLRVTP	0.14500478	0.0023627242
HLA-DPA1*02:01-DPB1*10:01	SRMTVDESGQLISCSMD	0.10908418	0.0011022463
HLA-DPA1*02:01-DPB1*10:01	KSSVINAMLWDKVLPSG	0.31165382	0.0042655105
HLA-DPA1*02:01-DPB1*10:01	KIRNKQEVMISDLEERL	0.30713224	0.013904798
HLA-DPA1*02:01-DPB1*10:01	LPRKMPFVRGQSFSVWI	0.44836643	0.011718737
HLA-DPA1*02:01-DPB1*10:01	GLCEEISQEVRGDVFPS	0.043989588	0.00081547006
HLA-DPA1*02:01-DPB1*10:01	VAVAVFLLTFYVISQVF	0.25871617	0.0011683194
HLA-DPA1*02:01-DPB1*10:01	EFLSLYETERLIQELAK	0.29222763	0.0010438056
HLA-DPA1*02:01-DPB1*10:01	MGMLEARIRILTNNSQT	0.22588532	0.0102681
HLA-DPA1*02:01-DPB1*10:01	LSVLFGYATTVIPRVYT	0.38700163	0.0063685924
HLA-DPA1*02:01-DPB1*10:01	CGWILVAFSFLFTVITF	0.115389995	0.00044286848
HLA-DPA1*02:01-DPB1*10:01	KLHPPAHYPPASSGVPM	0.08396081	0.017995179
HLA-DPA1*02:01-DPB1*10:01	FSQVDEKRKKRDIPDYL	0.06539984	0.001504445
HLA-DPA1*02:01-DPB1*10:01	RTLSSIKTATGVQGKET	0.37565985	0.011413517
HLA-DPA1*02:01-DPB1*10:01	DPLLTPVPASENPFREK	0.12531094	0.045766998
HLA-DPA1*02:01-DPB1*10:01	RWGWGRRCLGRPGLLGP	0.14531209	0.0005316045
HLA-DPA1*02:01-DPB1*10:01	FGDIPASQTNKPSLQLI	0.07060158	0.0012975691
HLA-DPA1*02:01-DPB1*10:01	HKKCPLCELMFPPNYDQ	0.1259112	0.00051587226
HLA-DPA1*02:01-DPB1*10:01	SSRDKLTEMAASSQGNF	0.37549067	0.9391314
HLA-DPA1*02:01-DPB1*10:01	LCKMINLSVPDTIDERT	0.2818222	0.0010605629
HLA-DPA1*02:01-DPB1*10:01	LFLFRELRDTALTRRWV	0.2589381	0.0061932234
HLA-DPA1*02:01-DPB1*10:01	MKIFLPVLLAALLGVER	0.5896189	0.0036316484
HLA-DPA1*02:01-DPB1*10:01	LGSSFIAARNFHASNTH	0.37214586	0.5226406
HLA-DPA1*02:01-DPB1*10:01	HASVLKNDRDVLGISDT	0.18605466	0.02645756
HLA-DPA1*02:01-DPB1*10:01	LTDTEIMTLVDETNMYE	0.07681448	0.001440514
HLA-DPA1*02:01-DPB1*10:01	TEFAEADQDFSDENRTY	0.016813073	0.010471226
HLA-DPA1*02:01-DPB1*10:01	YCKFHYKTDQGIKNLSV	0.23553808	0.0017197517
HLA-DPA1*02:01-DPB1*10:01	KCLQIQALNMSSCPLDS	0.3575897	0.00090537005
HLA-DPA1*02:01-DPB1*10:01	YCFGVEDTLKALEMGAV	0.24997778	0.0005703501
HLA-DPA1*02:01-DPB1*10:01	VIFQVCLCQDEVTDDYI	0.019886378	0.00030616668
HLA-DPA1*02:01-DPB1*10:01	RLPTRWRPSKCTASPHS	0.17853421	0.033536933
HLA-DPA1*02:01-DPB1*10:01	VCYTLINVPMDSEPPSE	0.13257276	0.0014900086
HLA-DPA1*02:01-DPB1*10:01	RENDFSETTTSLSPDNT	0.05594464	0.0127895
HLA-DPA1*02:01-DPB1*10:01	LAFLLLLLVPLLLLMCH	0.22726446	0.0027081538
HLA-DPA1*02:01-DPB1*10:01	GGASGRPLPKAQPGHRS	0.104903765	0.025961932
HLA-DPA1*02:01-DPB1*10:01	CLTYCFAPRCRERRRNE	0.1939499	0.0010270273
HLA-DPA1*02:01-DPB1*10:01	YIIQSGCGEINDNLMEL	0.030288393	0.00049189397
HLA-DPA1*02:01-DPB1*10:01	IQGQNKEMLAAACQMFL	0.38397056	0.0051300484
HLA-DPA1*02:01-DPB1*10:01	LLLLLLAAACAVFLACP	0.0980367	0.0011776073
HLA-DPA1*02:01-DPB1*10:01	EPAARRASNICDTDSHV	0.20365342	0.47373453
HLA-DPA1*02:01-DPB1*10:01	IIVLMVKHSDSRTHSLR	0.25554627	0.012073955
HLA-DPA1*02:01-DPB1*10:01	LAFWQDLGNLVADGCDF	0.1400024	0.0007185017
HLA-DPA1*02:01-DPB1*10:01	HCKGLTKRNLKRLHFDS	0.22250077	0.0007636392
HLA-DPA1*02:01-DPB1*10:01	IVLLGLVTAALWAGLLT	0.1808127	0.0010996613
HLA-DPA1*02:01-DPB1*10:01	FREEETFFSVFAIFFPA	0.43593305	0.001379873
HLA-DPA1*02:01-DPB1*10:01	GRDDFDDADQLRIGNDG	0.028175108	0.017435271
HLA-DPA1*02:01-DPB1*10:01	IMFYDMGSGSTVCTIVT	0.056927383	0.0012762279
HLA-DPA1*02:01-DPB1*10:01	DQDSTSQEAEATVLPAA	0.04825514	0.005356883
HLA-DPA1*02:01-DPB1*10:01	GLWRTGSFLCKGSSYMI	0.21195133	0.004103883
HLA-DPA1*02:01-DPB1*10:01	EWITEYACHRDYLESKT	0.100739874	0.014756599
HLA-DPA1*02:01-DPB1*10:01	PQDWFQVLILRGNGSEA	0.17474319	0.0012646379
HLA-DPA1*02:01-DPB1*10:01	PALTVHVTQPKDGGFCE	0.1174312	0.0020461627
HLA-DPA1*02:01-DPB1*10:01	SLPRDQNNGLEVIKEDA	0.1358901	0.056686647
HLA-DPA1*02:01-DPB1*10:01	SILSEGEESPSPELIDL	0.02687729	0.0014294331
HLA-DPA1*02:01-DPB1*10:01	YNTQDHLPRVVVVGDQS	0.07573982	0.033730477
HLA-DPA1*02:01-DPB1*10:01	HLNSSDIHHINEIKRQN	0.15918973	0.00427756
HLA-DPA1*02:01-DPB1*10:01	YRAPEIMLNWMHYNQTV	0.25335696	0.004458362
HLA-DPA1*02:01-DPB1*10:01	AGGEAGVTLGQPHLSRQ	0.07828787	0.01505374
HLA-DPA1*02:01-DPB1*10:01	TPGLTTVEIVTMSHQAL	0.25975034	0.092574745
HLA-DPA1*02:01-DPB1*10:01	PVLDIAWCPHNDNVIAS	0.0692369	0.0010405432
HLA-DPA1*02:01-DPB1*10:01	PHCLQCFSDEQGEELLR	0.07164441	0.0030866868
HLA-DPA1*02:01-DPB1*10:01	VFPNGTEVPNTRSRGHH	0.056049183	0.019908482
HLA-DPA1*02:01-DPB1*10:01	ITIIGGGDTATCCAKWN	0.012705153	0.0008156992
HLA-DPA1*02:01-DPB1*10:01	GHVFTRGMIIAVLILVA	0.26939487	0.0042975484
HLA-DPA1*02:01-DPB1*10:01	KAICTCPSGYTGPACSQ	0.02563356	0.0012397685
HLA-DPA1*02:01-DPB1*10:01	SCSVARVGLGLLLLLMG	0.26014557	0.001193779
HLA-DPA1*02:01-DPB1*10:01	IAQVKIQGQNKEMLAAA	0.32520112	0.0032338437
HLA-DPA1*02:01-DPB1*10:01	GRLLLLLLVGLTAPALA	0.2636732	0.0018725346
HLA-DPA1*02:01-DPB1*10:01	HHKSTPLLIHCRDGSQQ	0.29823694	0.0044538155
HLA-DPA1*02:01-DPB1*10:01	VSEKDDQDGAFTKWRVE	0.047447864	0.007827576
HLA-DPA1*02:01-DPB1*10:01	TQLYHAEIDALYKDLTA	0.2757047	0.004282969
HLA-DPA1*02:01-DPB1*10:01	AWKNATLAEQAKLPATE	0.428199	0.10558422
HLA-DPA1*02:01-DPB1*10:01	FYDMGSGSTVCTIVTYQ	0.040586438	0.0010667164
HLA-DPA1*02:01-DPB1*10:01	LLGICSLTAYIVEGVGS	0.2910341	0.0003283921
HLA-DPA1*02:01-DPB1*10:01	LSEPPSWRAQHFSKGLD	0.10444582	0.05342251
HLA-DPA1*02:01-DPB1*10:01	HFLMVGVPASPYSVKKP	0.42051092	0.0050265854
HLA-DPA1*02:01-DPB1*10:01	VFPNGTEVPNTRSRGHH	0.056049183	0.019908482
HLA-DPA1*02:01-DPB1*10:01	DTPSSEDFRPNCSTLNF	0.05485497	0.0022414671
HLA-DPA1*02:01-DPB1*10:01	RVAQAQAQHELEIKKLK	0.26959258	0.10728159
HLA-DPA1*02:01-DPB1*10:01	TLGIGKVKRKPSVPDSA	0.16004227	0.0030382685
HLA-DPA1*02:01-DPB1*10:01	QVPVEAVNMSLGLSLAA	0.34028298	0.001410308
HLA-DPA1*02:01-DPB1*10:01	ITIIGGGDTATCCAKWN	0.012705153	0.0008156992
HLA-DPA1*02:01-DPB1*10:01	LYFWKDREFHELQGDFS	0.15071703	0.16732576
HLA-DPA1*02:01-DPB1*10:01	NFSAGNNENIMEAHVGI	0.051105462	0.0010760957
HLA-DPA1*02:01-DPB1*10:01	QLLKGLCTDYRPSLEGR	0.12641971	0.0015908454
HLA-DPA1*02:01-DPB1*10:01	QEGNYLQHVQLDQRSLV	0.09285964	0.058503784
HLA-DPA1*02:01-DPB1*10:01	AQVKIQGQNKEMLAAAC	0.34990105	0.0009669183
HLA-DPA1*02:01-DPB1*10:01	EACPLLANVTAASTPTQ	0.16429251	0.0064021247
HLA-DPA1*02:01-DPB1*10:01	GYCKGVEPKTECERLAG	0.05796465	0.0030642466
HLA-DPA1*02:01-DPB1*10:01	INKAWVESREKQAKGDT	0.13449217	0.06927233
HLA-DPA1*02:01-DPB1*10:01	MASPGCLWLLAVALLPW	0.24834627	0.00048816894
HLA-DPA1*02:01-DPB1*10:01	TECAEPPRDEPPADGAL	0.0055064703	0.001350961
HLA-DPA1*02:01-DPB1*10:01	GPGVRPQPAPFSSLNSS	0.19384494	0.10995076
HLA-DPA1*02:01-DPB1*10:01	MALAGGSGTASAEAFDS	0.13961343	0.0079065235
HLA-DPA1*02:01-DPB1*10:01	MGVALRMYPLKPTWWFC	0.35245478	0.00047414322
HLA-DPA1*02:01-DPB1*10:01	LTVEWRARSESAQSKML	0.3006529	0.89945877
HLA-DPA1*02:01-DPB1*10:01	AINFGCFTIKSDVWSFG	0.14325213	0.0017085436
HLA-DPA1*02:01-DPB1*10:01	QTLRYSDGDLTLIYFGG	0.27847865	0.001366902
HLA-DPA1*02:01-DPB1*10:01	LFSQVDEKRKKRDIPDY	0.04263643	0.002557234
HLA-DPA1*02:01-DPB1*10:01	LIGFMIGYLGYCKGVEP	0.22034383	0.0026780888
HLA-DPA1*02:01-DPB1*10:01	AGYKCNCLLPYTGATCE	0.074648164	0.0014198227
HLA-DPA1*02:01-DPB1*10:01	SVSELIVQAASSSKERG	0.44849548	0.160826
HLA-DPA1*02:01-DPB1*10:01	RGRGRGRGRGRGRGGPR	0.12976977	0.02732172
HLA-DPA1*02:01-DPB1*10:01	MGLQACLLGLFALILSG	0.11188339	0.0010419853
HLA-DPA1*02:01-DPB1*10:01	AAVLLGLVLLVVLLLLL	0.08214929	0.0012401885
HLA-DPA1*02:01-DPB1*10:01	ISDILTTSQTLETVPLI	0.22672512	0.0028698577
HLA-DPA1*02:01-DPB1*10:01	NIMFYDMGSGSTVCTIV	0.09173194	0.00067733106
HLA-DPA1*02:01-DPB1*10:01	GYCKGVEPKTECERLAG	0.05796465	0.0030642466
HLA-DPA1*02:01-DPB1*10:01	TISVSLAVAAIPEGLPI	0.42996705	0.0033954573
HLA-DPA1*02:01-DPB1*10:01	RLAGTESPVREEPGEDF	0.042907216	0.0053770198
HLA-DPA1*02:01-DPB1*10:01	EQVTIQVLPPKNAIKEG	0.32211426	0.060554385
HLA-DPA1*02:01-DPB1*10:01	CALDDNVCMAFAGLTAD	0.16943483	0.0002767592
HLA-DPA1*02:01-DPB1*10:01	TTISGRSSPHSTYYMGQ	0.093089744	0.027539695
HLA-DPA1*02:01-DPB1*10:01	PNGTEVPNTRSRGHHNC	0.04553951	0.0019490182
HLA-DPA1*02:01-DPB1*10:01	APGAQAARQLPRRPCAA	0.1531063	0.070884265
HLA-DPA1*02:01-DPB1*10:01	THMTHHPISDHEATLRC	0.061267827	0.8093092
HLA-DPA1*02:01-DPB1*10:01	FLIGFMIGYLGYCKGVE	0.211342	0.0043742894
HLA-DPA1*02:01-DPB1*10:01	WLSWNQKQLQGPEKEPP	0.029527193	0.015533892
HLA-DPA1*02:01-DPB1*10:01	CVFPNGTEVPNTRSRGH	0.034527067	0.0021996158
HLA-DPA1*02:01-DPB1*10:01	VGRPLDKHEGALETLLR	0.21345988	0.040950365
HLA-DPA1*02:01-DPB1*10:01	DVMWIGFLTRTVLENST	0.20754175	0.001076805
HLA-DPA1*02:01-DPB1*10:01	PTKPDATLVVKNHQLIV	0.1977465	0.013178411
HLA-DPA1*02:01-DPB1*10:01	WCVFPNGTEVPNTRSRG	0.039745215	0.0019189592
HLA-DPA1*02:01-DPB1*10:01	KFPIKWTAPEAINFGCF	0.37495217	0.0044819256
HLA-DPA1*02:01-DPB1*10:01	PNGTEVPNTRSRGHHNC	0.04553951	0.0019490182
HLA-DPA1*02:01-DPB1*10:01	TYDVENRPGFAAVELRL	0.24975914	0.0075049275
HLA-DPA1*02:01-DPB1*10:01	DELSFCRGALIHNVSKE	0.41559458	0.0227772
HLA-DPA1*02:01-DPB1*10:01	FGILIFSLIVTYCINAK	0.27033493	0.0005824285
HLA-DPA1*02:01-DPB1*10:01	RAGKGKMRNRRRIQRRG	0.3477573	0.01442681
HLA-DPA1*02:01-DPB1*10:01	EEDAYSAEPLPELCYKA	0.23512378	0.0035035468
HLA-DPA1*02:01-DPB1*10:01	AAPQLLIVLLGLSALLQ	0.24965174	0.0024836385
HLA-DPA1*02:01-DPB1*10:01	HTNLKKKFSCCVLVFLL	0.3305892	0.0012115838
HLA-DPA1*02:01-DPB1*10:01	RWSASFTVTKGKSSTQE	0.29349068	0.0056374446
HLA-DPA1*02:01-DPB1*10:01	TPLACEQATECSVRNGS	0.14150408	0.0014953234
HLA-DPA1*02:01-DPB1*10:01	PPSAQPPRTQTPPLGQT	0.054676928	0.020900095
HLA-DPA1*02:01-DPB1*10:01	LNTTILTPNGNEDTTAD	0.005966694	0.0014787796
HLA-DPA1*02:01-DPB1*10:01	EEEEEAEEEEEEDEEEE	0.016234009	0.005844267
HLA-DPA1*02:01-DPB1*10:01	DEYSDDDDMSWKVRRAA	0.04804311	0.0027392493
HLA-DPA1*02:01-DPB1*10:01	NAMAFCAKMRSSKKTEV	0.34308198	0.0014633138
HLA-DPA1*02:01-DPB1*10:01	RLAERKFMNPFNMPNLY	0.40112144	0.3088583
HLA-DPA1*02:01-DPB1*10:01	SPSPLSIKKCPICKADD	0.09486905	0.2679128
HLA-DPA1*02:01-DPB1*10:01	LLLLQLLLLVAAPGSTQ	0.11883615	0.00080614164
HLA-DPA1*02:01-DPB1*10:01	EALPGDNVGFNVKNVSV	0.10376202	0.029310063
HLA-DPA1*02:01-DPB1*10:01	DGLASVCPLPPEPENGG	0.04048659	0.0036411793
HLA-DPA1*02:01-DPB1*10:01	VLKLCDFGSAKQLVRGE	0.35419556	0.0011518451
HLA-DPA1*02:01-DPB1*10:01	PGSLALRLLLFVALPAS	0.3417201	0.014811084
HLA-DPA1*02:01-DPB1*10:01	FLAEWGDRSQLTTIVLA	0.1707943	0.0013999621
HLA-DPA1*02:01-DPB1*10:01	MLRSQLLLLACVHNYQP	0.29063833	0.0030569658
HLA-DPA1*02:01-DPB1*10:01	IPPNAKLTFEVELVDID	0.27606297	0.02865867
HLA-DPA1*02:01-DPB1*10:01	LDTIFVPNTGKKSGKLK	0.24442634	0.02500002
HLA-DPA1*02:01-DPB1*10:01	VSMPTSEETLFLPENQF	0.07929374	0.002831209
HLA-DPA1*02:01-DPB1*10:01	ALRALGRPLPTSHLDLA	0.34413415	0.059031744
HLA-DPA1*02:01-DPB1*10:01	MRFVVALVLLNVAAAGA	0.24738477	0.0018876793
HLA-DPA1*02:01-DPB1*10:01	MRFVVALVLLNVAAAGA	0.24738477	0.0018876793
HLA-DPA1*02:01-DPB1*10:01	ELGAVIYNCSHLAQDLE	0.19697173	0.0029907464
HLA-DPA1*02:01-DPB1*10:01	GIVKDSEDIYNLKNPTL	0.25541487	0.0055400296
HLA-DPA1*02:01-DPB1*10:01	DLETFNAGSDVGSDSEY	0.012478509	0.009903804
HLA-DPA1*02:01-DPB1*10:01	EDSGLQTQVIAAATQCA	0.26844046	0.0013343584
HLA-DPA1*02:01-DPB1*10:01	CSVCCVQNESSSLKCVA	0.0612419	0.00041373246
HLA-DPA1*02:01-DPB1*10:01	IRIPLRYNGLVTGTRAK	0.35856	0.11701956
HLA-DPA1*02:01-DPB1*10:01	AAATLRGKARPRGRAGV	0.23595187	0.010605475
HLA-DPA1*02:01-DPB1*10:01	MRFVVALVLLNVAAAGA	0.24738477	0.0018876793
HLA-DPA1*02:01-DPB1*10:01	TFKDQGLEVLKQETAVV	0.25258464	0.0016229054
HLA-DPA1*02:01-DPB1*10:01	PCGYISPESPVVQLHSN	0.14829922	0.0009246695
HLA-DPA1*02:01-DPB1*10:01	LLPPILWRDELEPCGTI	0.07700968	0.0012133572
HLA-DPA1*02:01-DPB1*10:01	KVVGVKSEGEVARCKQL	0.20375307	0.047619227
HLA-DPA1*02:01-DPB1*10:01	IFKDVFNRIWKMLSEIW	0.3748679	0.0038007826
HLA-DPA1*02:01-DPB1*10:01	NVICDGCNGPVVGTRYK	0.0388989	0.0011513062
HLA-DPA1*02:01-DPB1*10:01	KGGVAGGSILKGVLKVG	0.29061034	0.013708999
HLA-DPA1*02:01-DPB1*10:01	ITTYFSGNCTMEDAKLA	0.11381438	0.0017983686
HLA-DPA1*02:01-DPB1*10:01	CIDNEALYDICFRTLKL	0.24973084	0.00046654238
HLA-DPA1*02:01-DPB1*10:01	ALPGDNVGFNVKNVSVK	0.14033419	0.32336065
HLA-DPA1*02:01-DPB1*10:01	CFGIWILIDKTSFVSFV	0.2166591	0.0004271726
HLA-DPA1*02:01-DPB1*10:01	GMNPIQTMTEVRARQVK	0.34160453	0.034392428
HLA-DPA1*02:01-DPB1*10:01	KEMAKQKAAPEAKKQKV	0.34128252	0.11507176
HLA-DPA1*02:01-DPB1*10:01	HSRFCGSPVLRNFTFAV	0.49645272	0.00093117234
HLA-DPA1*02:01-DPB1*10:01	ENLEISFRVWQCGGSLE	0.1314172	0.0020032837
HLA-DPA1*02:01-DPB1*10:01	QLAEWRRGLGLEPTALA	0.24656099	0.0046326285
HLA-DPA1*02:01-DPB1*10:01	NQGLVEAAPGTAQSDTT	0.10354314	0.008881183
HLA-DPA1*02:01-DPB1*10:01	SCRTELDLRPQGLELFE	0.12892325	0.0008922213
HLA-DPA1*02:01-DPB1*10:01	VRDRMWLKITIPNAFLG	0.4491187	0.03253589
HLA-DPA1*02:01-DPB1*10:01	WIGFLTRTVLENSTSYE	0.2487867	0.0042615375
HLA-DPA1*02:01-DPB1*10:01	VVAAVMWRRKSSGGEGV	0.23821928	0.0038804836
HLA-DPA1*02:01-DPB1*10:01	EYRPEFSNFSKVEDYQL	0.21018915	0.006421005
HLA-DPA1*02:01-DPB1*10:01	CLLVYSQEETESLNASI	0.16013023	0.0003668424
HLA-DPA1*02:01-DPB1*10:01	LAILLCSLALGSVTVHS	0.29026318	0.0020104067
HLA-DPA1*02:01-DPB1*10:01	MSQYITVGSNPFTGFFY	0.1712582	0.0051976917
HLA-DPA1*02:01-DPB1*10:01	QISKESPQEIARKVEGQ	0.1610969	0.0072719
HLA-DPA1*02:01-DPB1*10:01	QLRCMQVGGNASASSFF	0.13380791	0.0011659394
HLA-DPA1*02:01-DPB1*10:01	SSIRPISERATNRREVE	0.27258524	0.11111958
HLA-DPA1*02:01-DPB1*10:01	LPALTVHVTQPKDGGFC	0.14761584	0.0033409782
HLA-DPA1*02:01-DPB1*10:01	IVKKYVCGGRFLVHRYS	0.40190443	0.09528433
HLA-DPA1*02:01-DPB1*10:01	IMVFFMCHCLAWFIFDY	0.15250021	0.00051497656
HLA-DPA1*02:01-DPB1*10:01	VPFSSCLREVENPQNQL	0.13415214	0.11230705
HLA-DPA1*02:01-DPB1*10:01	LYLLGMLAFPLLAAPAT	0.4124721	0.002021755
HLA-DPA1*02:01-DPB1*10:01	KAKSPMFPALGEASSDD	0.24041149	0.0042433958
HLA-DPA1*02:01-DPB1*10:01	GKGKMRNRRRIQRRGPC	0.30260184	0.050540607
HLA-DPA1*02:01-DPB1*10:01	DTAVENMPSLKMKVVEV	0.24417195	0.0022098857
HLA-DPA1*02:01-DPB1*10:01	RHGARTSDSDQQAYLVQ	0.08351279	0.862821
HLA-DPA1*02:01-DPB1*10:01	AAPQLLIVLLGLSALLQ	0.24965174	0.0024836385
HLA-DPA1*02:01-DPB1*10:01	GFYGRPWVMEQRKELFR	0.20115426	0.0028682263
HLA-DPA1*02:01-DPB1*10:01	DVIVLGTGLTECILSGI	0.15547328	0.00087942136
HLA-DPA1*02:01-DPB1*10:01	VFGVLEDCSPTLLADIY	0.14628974	0.0005832826
HLA-DPA1*02:01-DPB1*10:01	YDPEGDNTGEQVAVKSL	0.0357359	0.014927184
HLA-DPA1*02:01-DPB1*10:01	ATKCGILHPGEDFLCLE	0.076079756	0.0006952269
HLA-DPA1*02:01-DPB1*10:01	LASMGLQLNLTYERKDN	0.21961764	0.0027501911
HLA-DPA1*02:01-DPB1*10:01	QPGKRLEHQGIRIEFVG	0.3390355	0.74304485
HLA-DPA1*02:01-DPB1*10:01	MASPGCLWLLAVALLPW	0.24834627	0.00048816894
HLA-DPA1*02:01-DPB1*10:01	RHKEAEFLQKLLPGYYI	0.32521427	0.0051437486
HLA-DPA1*02:01-DPB1*10:01	VVAYTMLVLIAVYTFQF	0.16045834	0.00064482534
HLA-DPA1*02:01-DPB1*10:01	LLHRPDLAEVLDVLGTS	0.24593247	0.0037557804
HLA-DPA1*02:01-DPB1*10:01	EPANQMVKCDPRHGKYM	0.10134969	0.03429979
HLA-DPA1*02:01-DPB1*10:01	PVVRTWRLNERHYGGLT	0.20487867	0.14571735
HLA-DPA1*02:01-DPB1*10:01	QASQPKEMIIKWEPLKS	0.3390655	0.0031265512
HLA-DPA1*02:01-DPB1*10:01	AYSPVRERDAHSVLLSH	0.38490343	0.03262403
HLA-DPA1*02:01-DPB1*10:01	TECTGGKTPDSEDKLFS	0.016047869	0.0017621664
HLA-DPA1*02:01-DPB1*10:01	VTNANTSSTQAAPVAVT	0.046529554	0.0045347167
HLA-DPA1*02:01-DPB1*10:01	INKQLIFTTEDNGKENK	0.11014547	0.08653955
HLA-DPA1*02:01-DPB1*10:01	SSLPEKQDQCCTTCVVQ	0.01892419	0.004488113
HLA-DPA1*02:01-DPB1*10:01	KISNQFDWALMRLDLSV	0.36636305	0.0027496258
HLA-DPA1*02:01-DPB1*10:01	TEDSGLQTQVIAAATQC	0.199726	0.0006732882
HLA-DPA1*02:01-DPB1*10:01	NQFLTQQPAIITSIMGN	0.38518584	0.0038694516
HLA-DPA1*02:01-DPB1*10:01	ILGGVEGQPAKDGKELV	0.057329196	0.031056946
HLA-DPA1*02:01-DPB1*10:01	AKGFTPIPGTIEMLHPW	0.35615963	0.0050925193
HLA-DPA1*02:01-DPB1*10:01	YKDPEKNWNRNCVKGLV	0.086479515	0.0020546657
HLA-DPA1*02:01-DPB1*10:01	DNNVLEDYTDCGGVSGL	0.019845895	0.001046979
HLA-DPA1*02:01-DPB1*10:01	SSGFRKELLDISDRLEN	0.20951065	0.112390384
HLA-DPA1*02:01-DPB1*10:01	RDPRSEYDRTQPPMQYY	0.0653315	0.037033025
HLA-DPA1*02:01-DPB1*10:01	YPLYIRSTPTENELKFH	0.2729837	0.5988122
HLA-DPA1*02:01-DPB1*10:01	LAFNYWSISSRHVLLQE	0.45965582	0.21000758
HLA-DPA1*02:01-DPB1*10:01	VKGSVKNWQLTEEDFGN	0.09496289	0.2909355
HLA-DPA1*02:01-DPB1*10:01	WQDFMFACALYPTDQGF	0.23998049	0.00029071775
HLA-DPA1*02:01-DPB1*10:01	MRISPDQGQQFAQMLVQ	0.1309653	0.0032964568
HLA-DPA1*02:01-DPB1*10:01	PKTPNGNHTGGNIARFS	0.0568254	0.055748172
HLA-DPA1*02:01-DPB1*10:01	NSSDCIVVDTVMCPNMP	0.043675162	0.0004496213
HLA-DPA1*02:01-DPB1*10:01	PNGTEVPNTRSRGHHNC	0.04553951	0.0019490182
HLA-DPA1*02:01-DPB1*10:01	ERLFLPRVCGTTLHLLL	0.31226572	0.0029902556
HLA-DPA1*02:01-DPB1*10:01	RKVTGEVTDPSGKVHFA	0.03462163	0.022255115
HLA-DPA1*02:01-DPB1*10:01	TVLFALVLSGALIILVA	0.1633909	0.0014054603
HLA-DPA1*02:01-DPB1*10:01	IIDVISDDTFEYMAGSD	0.13072461	0.0031046416
