# Supplementary material for: MHCII-peptide presentation: an assessment of the state-of-the-art prediction methods
Source: Front Immunol. 2024 Mar 12;15:1293706. doi: 10.3389/fimmu.2024.1293706 (PMC11027168; doi:10.3389/fimmu.2024.1293706)
Supplement: Supplementary file 2 [file DataSheet_2.zip › output/BERT/neg/17_HLA-DPA1_02_01_DPB1_13_01.csv]

allele	peptide	affinity_pred	mass_pred
HLA-DPA1*02:01-DPB1*13:01	RDGRRDRYSSDTTPLLN	0.13466376	0.8637584
HLA-DPA1*02:01-DPB1*13:01	CTDQLLLLGQTDRAVQL	0.2608907	0.0005374976
HLA-DPA1*02:01-DPB1*13:01	KELTDLHKANAAKDSEA	0.17394899	0.10977087
HLA-DPA1*02:01-DPB1*13:01	LRIFPKEMLKRIPQAVI	0.4607404	0.0039495057
HLA-DPA1*02:01-DPB1*13:01	LLLTVVFGFLYGAMLYY	0.3344803	0.0012485236
HLA-DPA1*02:01-DPB1*13:01	ADSKTAQEAFESVVEYF	0.4533867	0.07420257
HLA-DPA1*02:01-DPB1*13:01	QDTEKMKKILEVVNQIQ	0.3291163	0.09799282
HLA-DPA1*02:01-DPB1*13:01	FRQAFPNTNRWFLTCIN	0.31837368	0.00069776335
HLA-DPA1*02:01-DPB1*13:01	RMADAIILAIAGGQELL	0.4097048	0.0018076025
HLA-DPA1*02:01-DPB1*13:01	LYANHTSLPASAREAFR	0.26901862	0.637145
HLA-DPA1*02:01-DPB1*13:01	HIIHIDFGFILSSSPRN	0.3906248	0.07302494
HLA-DPA1*02:01-DPB1*13:01	NQEIEELTKICDELIAK	0.3475832	0.003492409
HLA-DPA1*02:01-DPB1*13:01	DSPYQGGVFFLTIHFPT	0.5150657	0.034683626
HLA-DPA1*02:01-DPB1*13:01	PNGTEVPNTRSRGHHNC	0.0525867	0.0015069876
HLA-DPA1*02:01-DPB1*13:01	VSQPSKEQLEKLARRRA	0.17567995	0.070289746
HLA-DPA1*02:01-DPB1*13:01	SGKMCFQTLTDDDYKSE	0.2575088	0.0023335584
HLA-DPA1*02:01-DPB1*13:01	AAPQLLIVLLGLSALLQ	0.30830458	0.0023078055
HLA-DPA1*02:01-DPB1*13:01	LFLVLSLVFICFYIKKI	0.3128458	0.0008670607
HLA-DPA1*02:01-DPB1*13:01	QRKTAPYKNVNVQNFHI	0.2804488	0.0032110375
HLA-DPA1*02:01-DPB1*13:01	PKSSSADFGTFNTSQSH	0.14382328	0.026771795
HLA-DPA1*02:01-DPB1*13:01	MTHHAVSDHEATLRCWA	0.09347252	0.07769682
HLA-DPA1*02:01-DPB1*13:01	PTGPSQLELTLQASKQN	0.2963195	0.007303176
HLA-DPA1*02:01-DPB1*13:01	CMSREFQCEDGEACIVL	0.15262201	0.00064546
HLA-DPA1*02:01-DPB1*13:01	DALDTLYIMGLHDEFLD	0.42268902	0.0032859258
HLA-DPA1*02:01-DPB1*13:01	ASAKLWDVREGMCRQTF	0.19239579	0.0010879908
HLA-DPA1*02:01-DPB1*13:01	SPLYIQDKDGAPVATNA	0.14645904	0.020010527
HLA-DPA1*02:01-DPB1*13:01	HVTKSLHSIIRHRESTP	0.27785167	0.011911668
HLA-DPA1*02:01-DPB1*13:01	SITILVFFMMEIIFKLF	0.31174812	0.0007267886
HLA-DPA1*02:01-DPB1*13:01	ESDEDKPDETGFITPAD	0.014254631	0.028693458
HLA-DPA1*02:01-DPB1*13:01	NRPMLISLDKQTCTLFF	0.31693658	0.0008105563
HLA-DPA1*02:01-DPB1*13:01	NKHKSCSECLTATDPHC	0.13084574	0.0013712985
HLA-DPA1*02:01-DPB1*13:01	TAPRTVLLLLSGALALT	0.39294222	0.0069722733
HLA-DPA1*02:01-DPB1*13:01	TESVEEVVREVCSEQAE	0.2011051	0.0016608268
HLA-DPA1*02:01-DPB1*13:01	LRIALRYYNQSEGGSHT	0.24390994	0.3538843
HLA-DPA1*02:01-DPB1*13:01	SALRAYVKDHYSNGFCT	0.14752814	0.0127025265
HLA-DPA1*02:01-DPB1*13:01	AAFLLGLIFLLVGIVIQ	0.23701763	0.00081188
HLA-DPA1*02:01-DPB1*13:01	LLFLVLSLVFICFYIKK	0.33662018	0.0010844439
HLA-DPA1*02:01-DPB1*13:01	AKFPIKWTAPEAINFGC	0.42532477	0.0039233724
HLA-DPA1*02:01-DPB1*13:01	AGMLKEEDDDTERLPSK	0.07943114	0.0025535342
HLA-DPA1*02:01-DPB1*13:01	AKVCREFTEREQGEVRF	0.17889874	0.004631712
HLA-DPA1*02:01-DPB1*13:01	LIISLLCVYFWLERTMP	0.34419826	0.00045160018
HLA-DPA1*02:01-DPB1*13:01	LEETPVIENRSSQQPVS	0.10864075	0.00909791
HLA-DPA1*02:01-DPB1*13:01	PRVPKTLVLVVAAVLLL	0.23488541	0.0015811523
HLA-DPA1*02:01-DPB1*13:01	PFILHHSTSYNSKALIA	0.2701628	0.0046938076
HLA-DPA1*02:01-DPB1*13:01	TPIRNRAFYMEEGVPYC	0.3670865	0.0034100167
HLA-DPA1*02:01-DPB1*13:01	GEIMDNLMLEAGDDAGK	0.30771732	0.0023331696
HLA-DPA1*02:01-DPB1*13:01	RSPFEVKVGTECGNQKV	0.12674724	0.0042028003
HLA-DPA1*02:01-DPB1*13:01	YQMWQNLAKAETKLHTS	0.31988618	0.004409044
HLA-DPA1*02:01-DPB1*13:01	QAACSNSAQGSDESLIT	0.048736572	0.0007603645
HLA-DPA1*02:01-DPB1*13:01	PPAPVSPSSPTTHNGEL	0.022333624	0.023296729
HLA-DPA1*02:01-DPB1*13:01	MTAEGDAPELPEERELM	0.027357955	0.0030668061
HLA-DPA1*02:01-DPB1*13:01	CDRKAVIKNADMSEEMQ	0.1782448	0.017304385
HLA-DPA1*02:01-DPB1*13:01	ALNKVKILITQEKPSAE	0.33203655	0.038238447
HLA-DPA1*02:01-DPB1*13:01	TMTEVRARQVKEMNPAL	0.2283311	0.010496333
HLA-DPA1*02:01-DPB1*13:01	YNFPLVTLYATLGKEAV	0.4531166	0.008253457
HLA-DPA1*02:01-DPB1*13:01	QELDDAEKVQREPLLTL	0.29343703	0.0054956935
HLA-DPA1*02:01-DPB1*13:01	PLWDWNVTWNTSNPDFT	0.10256626	0.0013016892
HLA-DPA1*02:01-DPB1*13:01	LPQLNSVFPPRKNPVTS	0.23523802	0.04376169
HLA-DPA1*02:01-DPB1*13:01	DKMRSLKQMHLPRSVPL	0.36531073	0.18211623
HLA-DPA1*02:01-DPB1*13:01	TVRPLPDEPKHLKCEMK	0.06450702	0.003326264
HLA-DPA1*02:01-DPB1*13:01	LECKQIWQNLGLDDTKI	0.2329392	0.00053022115
HLA-DPA1*02:01-DPB1*13:01	ECHNFIKVFVPRNDEMV	0.3580061	0.0021256874
HLA-DPA1*02:01-DPB1*13:01	SSLPPHLVPPSHRKSLP	0.22363505	0.0044521326
HLA-DPA1*02:01-DPB1*13:01	IPKLHMLELHCESKCDS	0.30112997	0.008313297
HLA-DPA1*02:01-DPB1*13:01	MRFVVALVLLNVAAAGA	0.21042033	0.0020278976
HLA-DPA1*02:01-DPB1*13:01	AWAWWCISDTQRISLEI	0.30314794	0.00034551788
HLA-DPA1*02:01-DPB1*13:01	RAFHGWNEFDISEDEPL	0.27852926	0.031485517
HLA-DPA1*02:01-DPB1*13:01	RMKLLLGIALLAYVASV	0.39152235	0.0016550871
HLA-DPA1*02:01-DPB1*13:01	TRRQGTSPSKCPYLNFF	0.19949654	0.0023379442
HLA-DPA1*02:01-DPB1*13:01	GVPVLGFFIIAVLMSAQ	0.32170704	0.000992175
HLA-DPA1*02:01-DPB1*13:01	ITILVFFMMEIIFKLFV	0.2417255	0.00070681033
HLA-DPA1*02:01-DPB1*13:01	EVVIVEEAQSSEDFNMG	0.16474196	0.003168532
HLA-DPA1*02:01-DPB1*13:01	RWKVILTFFVGAAILWL	0.28581458	0.00065294176
HLA-DPA1*02:01-DPB1*13:01	QRCMMAQYNRHDSPEDV	0.12772574	0.0007468838
HLA-DPA1*02:01-DPB1*13:01	LGGQSYLEGCLACLTAY	0.28657538	0.00060668716
HLA-DPA1*02:01-DPB1*13:01	ALTVHVTQPKDGGFCEV	0.13545148	0.0010771996
HLA-DPA1*02:01-DPB1*13:01	AEVALANLKNKYENEKA	0.22055861	0.05254858
HLA-DPA1*02:01-DPB1*13:01	KSMGLPTSDEQKKQEIL	0.09225175	0.015444812
HLA-DPA1*02:01-DPB1*13:01	SLGNEESVDKTACECVR	0.039324675	0.0041459994
HLA-DPA1*02:01-DPB1*13:01	QAFPNTNRWFLTCINQP	0.32629386	0.0031998244
HLA-DPA1*02:01-DPB1*13:01	FSASPDATIRIWSVPNA	0.1777086	0.07484785
HLA-DPA1*02:01-DPB1*13:01	GLKKELRELQDEKAELQ	0.21546325	0.33185777
HLA-DPA1*02:01-DPB1*13:01	QESGCWGSMGAQSRERS	0.07524204	0.0023367384
HLA-DPA1*02:01-DPB1*13:01	HCECSTDEVNSEDMDAY	0.04022374	0.0013672669
HLA-DPA1*02:01-DPB1*13:01	IAAQIGDSVMLTCSVMG	0.2937394	0.0008376016
HLA-DPA1*02:01-DPB1*13:01	QYMFTDNTPLQNYSNWN	0.24483068	0.006494414
HLA-DPA1*02:01-DPB1*13:01	NLDFNVNAEISVFEVNI	0.29903376	0.00057904166
HLA-DPA1*02:01-DPB1*13:01	VPFKVLDLLWIASALST	0.39091986	0.0070198597
HLA-DPA1*02:01-DPB1*13:01	GHVLAAGCGQNPVRQAS	0.117408976	0.001296811
HLA-DPA1*02:01-DPB1*13:01	KKCPICKADDICDHTLE	0.03966891	0.0018909865
HLA-DPA1*02:01-DPB1*13:01	ALAMRICSFNVRSFGES	0.39182252	0.1288253
HLA-DPA1*02:01-DPB1*13:01	GIDKLPIEETLEDSPQT	0.22155839	0.0066249347
HLA-DPA1*02:01-DPB1*13:01	TPPASEGSAESMGPDSR	0.008731235	0.05349221
HLA-DPA1*02:01-DPB1*13:01	ESEFLDTWNRETHCHQH	0.20965233	0.0012820001
HLA-DPA1*02:01-DPB1*13:01	LWFLLGWIGGDSCNLIG	0.18656905	0.0003925225
HLA-DPA1*02:01-DPB1*13:01	VLVPFRERFEELLVFVP	0.47286668	0.023746645
HLA-DPA1*02:01-DPB1*13:01	LNRALVTVHVRDLDEGP	0.25476643	0.021518424
HLA-DPA1*02:01-DPB1*13:01	QVQQVLNIECLRDFLTP	0.33264434	0.002866029
HLA-DPA1*02:01-DPB1*13:01	QNLSTFCLLLLYLIGAV	0.26848418	0.0006472956
HLA-DPA1*02:01-DPB1*13:01	LEYLFAQGQYDLVKCLA	0.3745643	0.0007077851
HLA-DPA1*02:01-DPB1*13:01	AAVPPWVDTNDEETIQQ	0.041188512	0.0054971483
HLA-DPA1*02:01-DPB1*13:01	ECSSGFQRMSVINFECN	0.32884523	0.0010027986
HLA-DPA1*02:01-DPB1*13:01	MQEESLQGSWVELHFSN	0.30163544	0.0013678323
HLA-DPA1*02:01-DPB1*13:01	KTHMTHHPISDHEATLR	0.115839995	0.9872055
HLA-DPA1*02:01-DPB1*13:01	CALGVFRKFSRFPEALR	0.39528874	0.0009137761
HLA-DPA1*02:01-DPB1*13:01	PLASGILLLLWLIAPSR	0.3780444	0.0015337678
HLA-DPA1*02:01-DPB1*13:01	VLKVMEAFVNEPNYTVW	0.4021799	0.0010281613
HLA-DPA1*02:01-DPB1*13:01	AFGPQPPQQPLPLQHPH	0.14232223	0.18187958
HLA-DPA1*02:01-DPB1*13:01	VTNYTVRVANPPFSTWI	0.22382294	0.25518608
HLA-DPA1*02:01-DPB1*13:01	LPLVMWLQGGPGGSSTG	0.15993908	0.038568385
HLA-DPA1*02:01-DPB1*13:01	VSTPEIKVLNKTQENGT	0.13152286	0.022998355
HLA-DPA1*02:01-DPB1*13:01	YCPGMGVALRMYPLKPT	0.31655437	0.012243899
HLA-DPA1*02:01-DPB1*13:01	VDECSSGQHQCDSSTVC	0.016776098	0.0007579604
HLA-DPA1*02:01-DPB1*13:01	IPLDRDNKELKAFNIRL	0.3032502	0.0761732
HLA-DPA1*02:01-DPB1*13:01	VELPPIEGRSPRSPRNN	0.09595259	0.050939154
HLA-DPA1*02:01-DPB1*13:01	ALRMYPLKPTWWFCAFP	0.3799369	0.00039896317
HLA-DPA1*02:01-DPB1*13:01	LARDPVKLPTTAASTPD	0.17824416	0.06632179
HLA-DPA1*02:01-DPB1*13:01	PPRAAKETEKPPLPCKP	0.05360139	0.031033795
HLA-DPA1*02:01-DPB1*13:01	ISITTIIVIFLNRRRRR	0.4664194	0.0036725856
HLA-DPA1*02:01-DPB1*13:01	LDDNVCMAFAGLTADAR	0.24594244	0.0010383584
HLA-DPA1*02:01-DPB1*13:01	YIPPCLDSELTEFPLRM	0.26388925	0.0007295553
HLA-DPA1*02:01-DPB1*13:01	SSSSSLEEKIAALFDLE	0.2518102	0.000975758
HLA-DPA1*02:01-DPB1*13:01	KRKSPPEALSGSLPPAT	0.18541382	0.0057530478
HLA-DPA1*02:01-DPB1*13:01	GFQGISQSLENVSGYYA	0.22354048	0.002367278
HLA-DPA1*02:01-DPB1*13:01	KAKEYLSDALLDKKDSS	0.3831337	0.038589645
HLA-DPA1*02:01-DPB1*13:01	YLLPRCTFTKEGCHKKN	0.111562334	0.0033736445
HLA-DPA1*02:01-DPB1*13:01	VKQRKIGGHGPTLKAYQ	0.23186053	0.010909677
HLA-DPA1*02:01-DPB1*13:01	SPAPSTSSTVKTEGAEA	0.040839598	0.08463056
HLA-DPA1*02:01-DPB1*13:01	DPPASDLPTPQAIEPQA	0.08140778	0.023059402
HLA-DPA1*02:01-DPB1*13:01	EKSLVLLREVTDGSLYE	0.24308442	0.00890151
HLA-DPA1*02:01-DPB1*13:01	NYKGKWKPPMIDNPSYQ	0.07079503	0.040330656
HLA-DPA1*02:01-DPB1*13:01	IKKCPICKADDICDHTL	0.04032503	0.0018964544
HLA-DPA1*02:01-DPB1*13:01	RARRGVEVAAGASSGGE	0.20334104	0.5861902
HLA-DPA1*02:01-DPB1*13:01	LTITGENLGLRFEDVRL	0.30048192	0.021719556
HLA-DPA1*02:01-DPB1*13:01	EEELNFEKGETMEVIEK	0.3551381	0.0063819587
HLA-DPA1*02:01-DPB1*13:01	FDMFFGGGGRMQRERRG	0.17896025	0.003351631
HLA-DPA1*02:01-DPB1*13:01	ACGLWLLVVERSQARQR	0.320382	0.00086685584
HLA-DPA1*02:01-DPB1*13:01	EENLELKKLLMSNGNKE	0.30416644	0.019489884
HLA-DPA1*02:01-DPB1*13:01	FDTDSSCLESHSSLSDS	0.09001842	0.0015708536
HLA-DPA1*02:01-DPB1*13:01	LSEEDRGLKAINVDLQS	0.20725822	0.10658009
HLA-DPA1*02:01-DPB1*13:01	EVENQILTRDAKGISQE	0.1933031	0.057362475
HLA-DPA1*02:01-DPB1*13:01	MLYFSRAEVAELQLRAA	0.5000036	0.003491393
HLA-DPA1*02:01-DPB1*13:01	CKFHYKTDQGIKNLSVE	0.26737028	0.0032207493
HLA-DPA1*02:01-DPB1*13:01	AKRQQQLTAMKVLQRNC	0.40252718	0.0017192457
HLA-DPA1*02:01-DPB1*13:01	ITCSEATILLCYFHLCA	0.3085622	0.0008091467
HLA-DPA1*02:01-DPB1*13:01	LYRNTDRQRKKSKMTDE	0.06932478	0.00081512675
HLA-DPA1*02:01-DPB1*13:01	NFSVFHASLAKSPGWRP	0.36721548	0.0065075285
HLA-DPA1*02:01-DPB1*13:01	KNEGVNWLRMASRVDAV	0.3190252	0.16068026
HLA-DPA1*02:01-DPB1*13:01	CPTDGVKGMDGFCSRSQ	0.033071604	0.0012165662
HLA-DPA1*02:01-DPB1*13:01	LVKVTWSTVPKDRVHGR	0.3330077	0.11033313
HLA-DPA1*02:01-DPB1*13:01	FCGRARVHTDFTPSPYD	0.10731364	0.05627067
HLA-DPA1*02:01-DPB1*13:01	CPPGERKARDCTVNGDE	0.0077684135	0.80402964
HLA-DPA1*02:01-DPB1*13:01	VVEQHLNSSDIHHINEI	0.22153145	0.0351331
HLA-DPA1*02:01-DPB1*13:01	GTTGVVVLAGALLEEAE	0.35584766	0.0023801029
HLA-DPA1*02:01-DPB1*13:01	LNKMKEKLEKETTEHKQ	0.08142899	0.017236812
HLA-DPA1*02:01-DPB1*13:01	GIVGILFAVFLILLLMY	0.17397544	0.0023994227
HLA-DPA1*02:01-DPB1*13:01	SNDNKTFDSSCHFFATK	0.25203818	0.009692592
HLA-DPA1*02:01-DPB1*13:01	TFSPPYGPRSVYIKPCH	0.12243672	0.00347537
HLA-DPA1*02:01-DPB1*13:01	LPVLSPPRWPRLLLLSL	0.40111062	0.0077602356
HLA-DPA1*02:01-DPB1*13:01	LAGTESPVREEPGEDFP	0.04040352	0.0030726723
HLA-DPA1*02:01-DPB1*13:01	KWWNDLWLNEGFATFME	0.44307142	0.0005883287
HLA-DPA1*02:01-DPB1*13:01	WVVFIAAFVKKLVYEKD	0.5514235	0.009590693
HLA-DPA1*02:01-DPB1*13:01	EVAAGASSGGETRQPGN	0.031765673	0.013823437
HLA-DPA1*02:01-DPB1*13:01	ASAKLWDVREGMCRQTF	0.19239579	0.0010879908
HLA-DPA1*02:01-DPB1*13:01	TESELSSWIQMSFKHYA	0.39016283	0.0020170894
HLA-DPA1*02:01-DPB1*13:01	VCYSATVTFFKVKWIFS	0.43370956	0.00048850593
HLA-DPA1*02:01-DPB1*13:01	LFWLGWLGMLAGAVVII	0.24357589	0.0005652137
HLA-DPA1*02:01-DPB1*13:01	QTVAWFPLYYELKIAFV	0.5916402	0.0005607944
HLA-DPA1*02:01-DPB1*13:01	GYQIAVETEQIGQEMLE	0.28533897	0.002389058
HLA-DPA1*02:01-DPB1*13:01	FQCQNGVCISLIWKCDG	0.22223176	0.00029708134
HLA-DPA1*02:01-DPB1*13:01	ASFQHGGPGAPPSSSAY	0.054871134	0.31707144
HLA-DPA1*02:01-DPB1*13:01	KHVTENQKSKTLNVPKE	0.1509368	0.010304484
HLA-DPA1*02:01-DPB1*13:01	LSSFEETNKKQRWLHFG	0.117655195	0.0018120136
HLA-DPA1*02:01-DPB1*13:01	MALLVLGLVSCTFFLAV	0.24702497	0.0006577498
HLA-DPA1*02:01-DPB1*13:01	PVVGTRYKCSVCPDYDL	0.10640892	0.01080287
HLA-DPA1*02:01-DPB1*13:01	PMNCSVKLQLSLYMKSV	0.6007451	0.00042914724
HLA-DPA1*02:01-DPB1*13:01	QSIKCVVVGDGAVGKTC	0.113292664	0.00075954606
HLA-DPA1*02:01-DPB1*13:01	QMRLCLAVKDYIRTQII	0.35918507	0.00080683606
HLA-DPA1*02:01-DPB1*13:01	VFWRELRDNVITPRDTT	0.14842123	0.22276111
HLA-DPA1*02:01-DPB1*13:01	DYAQLLEDMQNAFRSLE	0.25691697	0.0018569508
HLA-DPA1*02:01-DPB1*13:01	SGPPRACPPEPPPEHWE	0.016786313	0.08805366
HLA-DPA1*02:01-DPB1*13:01	QEPNVNPASAGNQTQKT	0.031639643	0.006479529
HLA-DPA1*02:01-DPB1*13:01	ISTVNPEQYSKRFLDFI	0.27997157	0.0023156654
HLA-DPA1*02:01-DPB1*13:01	PINALQAAMEGYEVTTM	0.28737774	0.0013539449
HLA-DPA1*02:01-DPB1*13:01	GGGDTATCCAKWNTEDK	0.015277197	0.0029672119
HLA-DPA1*02:01-DPB1*13:01	CDRKAVIKNADMSEEMQ	0.1782448	0.017304385
HLA-DPA1*02:01-DPB1*13:01	TNRPMLISLDKQTCTLF	0.30001786	0.0011161852
HLA-DPA1*02:01-DPB1*13:01	SCRTELDLRPQGLELFE	0.27783647	0.0010010579
HLA-DPA1*02:01-DPB1*13:01	AGLTADARIVINRARVE	0.26837412	0.15815732
HLA-DPA1*02:01-DPB1*13:01	LVPLLLLMCHCGKGAKG	0.26642087	0.001216696
HLA-DPA1*02:01-DPB1*13:01	VVPCNGEISGDFLNNPF	0.20026655	0.0013701909
HLA-DPA1*02:01-DPB1*13:01	FLKQQRMYFVFAQMLSS	0.57089114	0.00407723
HLA-DPA1*02:01-DPB1*13:01	EEDTKLKIPLIHRALQL	0.40196472	0.17671695
HLA-DPA1*02:01-DPB1*13:01	LRDHVEKACKYREATCS	0.08838209	0.0020373217
HLA-DPA1*02:01-DPB1*13:01	WPGAALLVLLGVAASLC	0.18951596	0.00058903533
HLA-DPA1*02:01-DPB1*13:01	WRGVKFNNPVFRSTVDA	0.32759163	0.040028375
HLA-DPA1*02:01-DPB1*13:01	ICTVSNPISNNSQTFSP	0.1392137	0.0015161724
HLA-DPA1*02:01-DPB1*13:01	ELAERERRRELLLTGPG	0.13931404	0.07337795
HLA-DPA1*02:01-DPB1*13:01	SRESTMYPKAVQDLCGW	0.22180992	0.0018267706
HLA-DPA1*02:01-DPB1*13:01	MLNIWGVMLFIRLSWIV	0.39846718	0.00429483
HLA-DPA1*02:01-DPB1*13:01	REGYTSFWNDCISSGLR	0.27190936	0.0034204584
HLA-DPA1*02:01-DPB1*13:01	PAFPAQAAFPQQTAFSQ	0.14950117	0.005103861
HLA-DPA1*02:01-DPB1*13:01	MADKVRRQRPRRRVCWA	0.1999908	0.0017059653
HLA-DPA1*02:01-DPB1*13:01	RQGERLEHAAALRALQD	0.38307264	0.9565414
HLA-DPA1*02:01-DPB1*13:01	LWYSEYRFPEELTQTFM	0.25939023	0.0014943857
HLA-DPA1*02:01-DPB1*13:01	LLGASLQHIHAARGTNV	0.30364275	0.011602584
HLA-DPA1*02:01-DPB1*13:01	LYENQMKRQIWKYIVDT	0.25200197	0.0015065608
HLA-DPA1*02:01-DPB1*13:01	KTVIGCSGFHGDCLTLT	0.17663306	0.00083830615
HLA-DPA1*02:01-DPB1*13:01	GGGSMQTEPARPSNFLS	0.13206884	0.008121444
HLA-DPA1*02:01-DPB1*13:01	NSNSDSLNSSSLLMNGL	0.28862676	0.00076854054
HLA-DPA1*02:01-DPB1*13:01	AAHRRTMRDQDTGKENE	0.030676283	0.06936379
HLA-DPA1*02:01-DPB1*13:01	GVEPKTECERLAGTESP	0.09227802	0.0058186995
HLA-DPA1*02:01-DPB1*13:01	LPFLLYGTEVHTDTNKI	0.33977365	0.04461146
HLA-DPA1*02:01-DPB1*13:01	TEKTMATWGGSTQCALD	0.11578507	0.0011755488
HLA-DPA1*02:01-DPB1*13:01	TLLLLTVCFVKRNRGGK	0.4001992	0.0039961175
HLA-DPA1*02:01-DPB1*13:01	LEGVQDDLFWLTFEGKP	0.3492017	0.0014114978
HLA-DPA1*02:01-DPB1*13:01	CLKLIDPQTQVTRLTFP	0.29197285	0.00075764593
HLA-DPA1*02:01-DPB1*13:01	GSQCSTNESEKPSILVE	0.05316571	0.0006852744
HLA-DPA1*02:01-DPB1*13:01	PGMQEESLQGSWVELHF	0.28241572	0.0006811485
HLA-DPA1*02:01-DPB1*13:01	CQLEINFNTLQTKLRLS	0.40557683	0.0007234478
HLA-DPA1*02:01-DPB1*13:01	SGIDTDKVNNYIEDCIA	0.1724066	0.003990223
HLA-DPA1*02:01-DPB1*13:01	CNGPVVGTRYKCSVCPD	0.08599295	0.026803851
HLA-DPA1*02:01-DPB1*13:01	RNIQKCISRGELQVSLS	0.3731378	0.0037594582
HLA-DPA1*02:01-DPB1*13:01	CAFVIVVAVSVIMVIYL	0.16314477	0.00047950345
HLA-DPA1*02:01-DPB1*13:01	AKKPTNKAPHPKQEPQE	0.06960695	0.09914783
HLA-DPA1*02:01-DPB1*13:01	MRFVVALVLLNVAAAGA	0.21042033	0.0020278976
HLA-DPA1*02:01-DPB1*13:01	THCKEEIGSSPFFERSG	0.2695567	0.0012048403
HLA-DPA1*02:01-DPB1*13:01	EQLHTAKSATLPRKGQL	0.3120114	0.22946994
HLA-DPA1*02:01-DPB1*13:01	PTGPSQLELTLQASKQN	0.2963195	0.007303176
HLA-DPA1*02:01-DPB1*13:01	IPAVRNFKVSNTQDASV	0.24382791	0.976316
HLA-DPA1*02:01-DPB1*13:01	ILYNLGFGRDEPDIASK	0.19146813	0.004738937
HLA-DPA1*02:01-DPB1*13:01	SVISCFSESCPSVSCER	0.17216054	0.0023845856
HLA-DPA1*02:01-DPB1*13:01	TWGPTIAALSYVFDKSL	0.40555483	0.022614546
HLA-DPA1*02:01-DPB1*13:01	VQDDLFWLTFEGKPLED	0.3912535	0.009285084
HLA-DPA1*02:01-DPB1*13:01	FGHGFVMFLFALLLVLN	0.23328677	0.0028663883
HLA-DPA1*02:01-DPB1*13:01	FMLDTVTLCGNSDDFLS	0.19543576	0.00029082387
HLA-DPA1*02:01-DPB1*13:01	VLMAPRTLLLLLSGALA	0.411347	0.009989681
HLA-DPA1*02:01-DPB1*13:01	ESYYLNFISAISRSKLE	0.51449996	0.048086837
HLA-DPA1*02:01-DPB1*13:01	GQEMLENLSHDREKIQR	0.181675	0.035428464
HLA-DPA1*02:01-DPB1*13:01	RLLESNRKLEDQVQRCI	0.17060785	0.0009844013
HLA-DPA1*02:01-DPB1*13:01	VESENLQQLSSSLQPAQ	0.2146136	0.005370753
HLA-DPA1*02:01-DPB1*13:01	GPNVSFQNGGDTVLSEG	0.11780991	0.005943308
HLA-DPA1*02:01-DPB1*13:01	NEDIAKRTCEEHQLCVV	0.15399721	0.0059496313
HLA-DPA1*02:01-DPB1*13:01	ASGSNWLSGVNVVLVMA	0.30330113	0.001489614
HLA-DPA1*02:01-DPB1*13:01	ENQTCRDQEKEYYEPQH	0.042618252	0.0023387948
HLA-DPA1*02:01-DPB1*13:01	PISLWVILQHLVHYTQP	0.37817916	0.0019052367
HLA-DPA1*02:01-DPB1*13:01	VLQRGGLNLTAVTVAAE	0.4366151	0.0051137046
HLA-DPA1*02:01-DPB1*13:01	WGIKSINDYNTWFLGVD	0.32731587	0.0020135664
HLA-DPA1*02:01-DPB1*13:01	MNNFRATILFWAAAAWA	0.38023332	0.0016467597
HLA-DPA1*02:01-DPB1*13:01	SQEETESLNASIGCCSF	0.14216569	0.0006004865
HLA-DPA1*02:01-DPB1*13:01	VVILDEPSTGVDPCSRR	0.107027434	0.003153185
HLA-DPA1*02:01-DPB1*13:01	SSNIEPEPKDLTVGVAL	0.19279446	0.0036783852
HLA-DPA1*02:01-DPB1*13:01	QKCRWMTSSGSTHSSWT	0.20803581	0.00087464723
HLA-DPA1*02:01-DPB1*13:01	DFDYEHNCLYWSDLALD	0.27257758	0.00027945434
HLA-DPA1*02:01-DPB1*13:01	GLRSFHPLASSLPCDFH	0.33886513	0.04457705
HLA-DPA1*02:01-DPB1*13:01	YWWKNCKMMIMLGAICA	0.34988725	0.00037689632
HLA-DPA1*02:01-DPB1*13:01	LSVTCKSGDFSCGGRVN	0.032677896	0.012530545
HLA-DPA1*02:01-DPB1*13:01	LLVPLLLLMCHCGKGAK	0.3055192	0.0011281867
HLA-DPA1*02:01-DPB1*13:01	RWKVILTFFVGAAILWL	0.28581458	0.00065294176
HLA-DPA1*02:01-DPB1*13:01	GVEPKTECERLAGTESP	0.09227802	0.0058186995
HLA-DPA1*02:01-DPB1*13:01	FYFTYSVNGNNEVMVHV	0.28633603	0.0012983119
HLA-DPA1*02:01-DPB1*13:01	LCVTVLSLLMLVAAFCS	0.2351939	0.0013921397
HLA-DPA1*02:01-DPB1*13:01	FPELVKIINDNATYCRL	0.23737311	0.0014858588
HLA-DPA1*02:01-DPB1*13:01	TPKKHTVKKRIGSRCIN	0.22901073	0.025830442
HLA-DPA1*02:01-DPB1*13:01	LLFLVLSLVFICFYIKK	0.33662018	0.0010844439
HLA-DPA1*02:01-DPB1*13:01	SPENSLLQFQFKYGVPT	0.33309412	0.009988596
HLA-DPA1*02:01-DPB1*13:01	SCRKENMLKYPELYKTS	0.33124822	0.0006594844
HLA-DPA1*02:01-DPB1*13:01	GPGVRPQPAPFSSLNSS	0.20891069	0.15692909
HLA-DPA1*02:01-DPB1*13:01	SLKKEMPNVFGKESKKK	0.27331716	0.0037654724
HLA-DPA1*02:01-DPB1*13:01	PSKGLGPCGWILVAFSF	0.30683836	0.001054515
HLA-DPA1*02:01-DPB1*13:01	FCILLAHDHYTVDVVVA	0.26721734	0.0013260804
HLA-DPA1*02:01-DPB1*13:01	ATASVVKEKLATEGSSG	0.1438127	0.1566759
HLA-DPA1*02:01-DPB1*13:01	GRRYARTDEIGVAFGVT	0.30414551	0.513167
HLA-DPA1*02:01-DPB1*13:01	GPLYASSNPEYLSASDV	0.32073823	0.00526394
HLA-DPA1*02:01-DPB1*13:01	VQDDLFWLTFEGKPLED	0.3912535	0.009285084
HLA-DPA1*02:01-DPB1*13:01	YVLFGTYIIQLYMPLNW	0.5801455	0.0007690997
HLA-DPA1*02:01-DPB1*13:01	LHQDFPSVVLVGLGKKA	0.45846158	0.004574398
HLA-DPA1*02:01-DPB1*13:01	EQNATNTFLVYTEEDLG	0.37567952	0.0027397815
HLA-DPA1*02:01-DPB1*13:01	MNAFLDDPEFADIMLRA	0.40098011	0.0012772107
HLA-DPA1*02:01-DPB1*13:01	WRAQSEYSWRKMLSGIA	0.28870276	0.007678529
HLA-DPA1*02:01-DPB1*13:01	RGSVTISVQALQVTWNI	0.42651072	0.0015211953
HLA-DPA1*02:01-DPB1*13:01	TTIIVIFLNRRRRRERR	0.43213388	0.007117408
HLA-DPA1*02:01-DPB1*13:01	NSHGILSGFNKTVLRTL	0.37412393	0.0030453315
HLA-DPA1*02:01-DPB1*13:01	NGPVVGTRYKCSVCPDY	0.09494407	0.120014645
