# Supplementary material for: MHCII-peptide presentation: an assessment of the state-of-the-art prediction methods
Source: Front Immunol. 2024 Mar 12;15:1293706. doi: 10.3389/fimmu.2024.1293706 (PMC11027168; doi:10.3389/fimmu.2024.1293706)
Supplement: Supplementary file 2 [file DataSheet_2.zip › output/BERT/neg/17_HLA-DPA1_02_01_DPB1_14_01.csv]

allele	peptide	affinity_pred	mass_pred
HLA-DPA1*02:01-DPB1*14:01	GVGGVPGVGGVPGVGIS	0.006994721	0.15482257
HLA-DPA1*02:01-DPB1*14:01	GMNENNIFEEAAVLDDI	0.08524471	0.00096304744
HLA-DPA1*02:01-DPB1*14:01	MMDGAMGYVQPPPPPYP	0.012077207	0.00868355
HLA-DPA1*02:01-DPB1*14:01	GRPQPGRENFQNWLKDG	0.033312496	0.20032485
HLA-DPA1*02:01-DPB1*14:01	NSMAQAMKGVTKAMGTM	0.22912453	0.01612873
HLA-DPA1*02:01-DPB1*14:01	AGGPPAALGGGSQPLST	0.007120826	0.042512942
HLA-DPA1*02:01-DPB1*14:01	ELNGLPSETNPYIFNGD	0.017218305	0.003459985
HLA-DPA1*02:01-DPB1*14:01	AKPDGVTATAADEEEDE	0.0048895343	0.3423131
HLA-DPA1*02:01-DPB1*14:01	AGKGKMRNRRRIQRRGP	0.12754409	0.046276186
HLA-DPA1*02:01-DPB1*14:01	MRFVVALVLLNVAAAGA	0.18802449	0.0027412367
HLA-DPA1*02:01-DPB1*14:01	CDLLLARFGLIQSMKEL	0.27273586	0.0014764096
HLA-DPA1*02:01-DPB1*14:01	AVLDQVEARLQSVLGKV	0.18131725	0.007728169
HLA-DPA1*02:01-DPB1*14:01	KDHFTFCQQLNISICPL	0.122274674	0.0012878843
HLA-DPA1*02:01-DPB1*14:01	LLSLVASQDWKAERSQD	0.07355169	0.05290999
HLA-DPA1*02:01-DPB1*14:01	DGAMGYVQPPPPPYPGP	0.005476552	0.079656295
HLA-DPA1*02:01-DPB1*14:01	IMAGSNRSGDLKDAQKS	0.039982166	0.040682077
HLA-DPA1*02:01-DPB1*14:01	PGLPPGPPPRGPPPRLP	0.006887552	0.023137044
HLA-DPA1*02:01-DPB1*14:01	FNGQYWLWWIFLVLGLL	0.0120282145	0.0007604916
HLA-DPA1*02:01-DPB1*14:01	DQIDENLKQALQKDLNL	0.091448024	0.006478785
HLA-DPA1*02:01-DPB1*14:01	PLVDLKIPANKTRWTLK	0.20788965	0.038718857
HLA-DPA1*02:01-DPB1*14:01	RVTAPRTLLLLLWGAVA	0.21546468	0.0075950725
HLA-DPA1*02:01-DPB1*14:01	PLLLGLNAGAVIDWPTE	0.10177938	0.0017838718
HLA-DPA1*02:01-DPB1*14:01	QETFQLEIDRDTKKCAF	0.09558125	0.0012234772
HLA-DPA1*02:01-DPB1*14:01	EALPGDNVGFNVKNVSV	0.08386078	0.05159415
HLA-DPA1*02:01-DPB1*14:01	QVQMKFRLLQETMYMTV	0.28272185	0.0013848707
HLA-DPA1*02:01-DPB1*14:01	ARGSALLLASLLLAAAL	0.279867	0.0041813646
HLA-DPA1*02:01-DPB1*14:01	CVQRAEGYFRKWKESNG	0.088759035	0.00096637366
HLA-DPA1*02:01-DPB1*14:01	NSMAQAMKGVTKAMGTM	0.22912453	0.01612873
HLA-DPA1*02:01-DPB1*14:01	FQIVLSGRGFMLGSRNG	0.13129535	0.011608328
HLA-DPA1*02:01-DPB1*14:01	CWGKGASDRTLWPTAAW	0.045554355	0.00094180845
HLA-DPA1*02:01-DPB1*14:01	AKSVPVTPARPPPHNKH	0.17385429	0.17325094
HLA-DPA1*02:01-DPB1*14:01	SVFGGLVNYFKSKPVET	0.2446207	0.008537302
HLA-DPA1*02:01-DPB1*14:01	ACGTVGKQCCLYINYSE	0.043776564	0.0011960736
HLA-DPA1*02:01-DPB1*14:01	LLGLSLLLMLLLYVGLP	0.03151178	0.0021288998
HLA-DPA1*02:01-DPB1*14:01	SRNALGSSFIAARNFHA	0.27920437	0.029442728
HLA-DPA1*02:01-DPB1*14:01	YKERLGLPPKIVIGYQS	0.34252146	0.24904859
HLA-DPA1*02:01-DPB1*14:01	LKKKFSCCVLVFLLFAV	0.22374326	0.0012747586
HLA-DPA1*02:01-DPB1*14:01	VTSLLFLGVCAHHIIPT	0.2833449	0.0017127581
HLA-DPA1*02:01-DPB1*14:01	EVGLLKDMSPLSETEMA	0.15229148	0.011508125
HLA-DPA1*02:01-DPB1*14:01	LGFFIIAVLMSAQESWA	0.123061396	0.0009746842
HLA-DPA1*02:01-DPB1*14:01	RGSALLLASLLLAAALS	0.20274453	0.0078944005
HLA-DPA1*02:01-DPB1*14:01	WETRRRSSQAGIPVRAP	0.38750628	0.17746577
HLA-DPA1*02:01-DPB1*14:01	ALACKLDYDEDASAMLK	0.11480263	0.011076233
HLA-DPA1*02:01-DPB1*14:01	PFQRTSWVQPLLMDLSP	0.49675456	0.004236723
HLA-DPA1*02:01-DPB1*14:01	LLVHVQPGYITRPSLRS	0.17983909	0.009184634
HLA-DPA1*02:01-DPB1*14:01	SETQPCTPSSSDYSDLQ	0.0012197854	0.0023357552
HLA-DPA1*02:01-DPB1*14:01	AGAEGSINAGGCNFNSF	0.0038431804	0.0029583261
HLA-DPA1*02:01-DPB1*14:01	PHHVEPLERLEKLLTKE	0.18967476	0.086524546
HLA-DPA1*02:01-DPB1*14:01	ITLFLLSVCYSATVTFF	0.08739597	0.00087370863
HLA-DPA1*02:01-DPB1*14:01	LEHILLRPDTYIGSVEP	0.051475864	0.022224192
HLA-DPA1*02:01-DPB1*14:01	IVLVATPLNRKMSNITF	0.35858563	0.024211979
HLA-DPA1*02:01-DPB1*14:01	HCGKGAKGFTPIPGTIE	0.15768723	0.002082647
HLA-DPA1*02:01-DPB1*14:01	RGAINSKQLTYLEKYRP	0.14767154	0.028625956
HLA-DPA1*02:01-DPB1*14:01	STIFLAGIENEGGQVGL	0.027970094	0.0014137772
HLA-DPA1*02:01-DPB1*14:01	SSASSPTEEEQEQGEIG	0.00092679093	0.022726268
HLA-DPA1*02:01-DPB1*14:01	GSLLDRLRKHQGHFLLG	0.09481214	0.0028449274
HLA-DPA1*02:01-DPB1*14:01	SPALTCLVLGLALVFGE	0.12189673	0.0009988975
HLA-DPA1*02:01-DPB1*14:01	MLQNKGLTDYCFDYNPP	0.015072967	0.0046713073
HLA-DPA1*02:01-DPB1*14:01	DQVQRCIWFQQLLLSLT	0.13636862	0.00036211225
HLA-DPA1*02:01-DPB1*14:01	VLGFFIIAVLMSAQESW	0.09763732	0.0008172598
HLA-DPA1*02:01-DPB1*14:01	SVTLSWQPGTPGTLPAS	0.0127584655	0.006082357
HLA-DPA1*02:01-DPB1*14:01	LQAAGNVGQASGELLQQ	0.03172515	0.014515018
HLA-DPA1*02:01-DPB1*14:01	PWSLLGLFLFQLLQLLL	0.04571553	0.0014194662
HLA-DPA1*02:01-DPB1*14:01	SELRGYPCSLWKLFHTL	0.12739472	0.00048528527
HLA-DPA1*02:01-DPB1*14:01	PVLGFFIIAVLMSAQES	0.20290357	0.00095586525
HLA-DPA1*02:01-DPB1*14:01	TIIGGGDTATCCAKWNT	0.011539624	0.0010521491
HLA-DPA1*02:01-DPB1*14:01	IGFSYWASELILAQQQQ	0.17325926	0.061997958
HLA-DPA1*02:01-DPB1*14:01	YLFKYIIIGDTGVGKSC	0.15965	0.0008575289
HLA-DPA1*02:01-DPB1*14:01	LLGFFMTVFLEQLILTF	0.13012029	0.00080892583
HLA-DPA1*02:01-DPB1*14:01	ILMPHHVEPLERLEKLL	0.25011417	0.02868769
HLA-DPA1*02:01-DPB1*14:01	TKSNTSPEELGPLANQL	0.18367748	0.0258776
HLA-DPA1*02:01-DPB1*14:01	AAVLTIPACDFQATHPV	0.13150063	0.05989164
HLA-DPA1*02:01-DPB1*14:01	ENITEGKKKPTKTPQMG	0.09840643	0.0054256273
HLA-DPA1*02:01-DPB1*14:01	KCRLWGKLQTQGLGTAL	0.15864915	0.00059379387
HLA-DPA1*02:01-DPB1*14:01	ESVGPVVAGVLVAILVL	0.15667333	0.0026059158
HLA-DPA1*02:01-DPB1*14:01	EVIKEDAAEGLSSPTDS	0.15308316	0.008101183
HLA-DPA1*02:01-DPB1*14:01	LPNPGTFEECHRKCKEL	0.014827643	0.14020361
HLA-DPA1*02:01-DPB1*14:01	FTPIPGTIEMLHPWNNE	0.070502974	0.012248984
HLA-DPA1*02:01-DPB1*14:01	VRIMEFTTTLLNTSPEG	0.3137693	0.014319042
HLA-DPA1*02:01-DPB1*14:01	ALPGDNVGFNVKNVSVK	0.12018856	0.4810999
HLA-DPA1*02:01-DPB1*14:01	LSRQPGENGSIVTCGHR	0.025065722	0.01021244
HLA-DPA1*02:01-DPB1*14:01	FEGATCENDARTCGSLR	0.0006723019	0.0040882556
HLA-DPA1*02:01-DPB1*14:01	DKKGDILLDENCCVESL	0.07238834	0.011341177
HLA-DPA1*02:01-DPB1*14:01	EEEEEEEEEEREKEEVE	0.0028172636	0.021517063
HLA-DPA1*02:01-DPB1*14:01	SAPCANNRTCVSLDDGL	0.008223522	0.00075522467
HLA-DPA1*02:01-DPB1*14:01	LQCFDMDECQDPSSCID	0.0012439319	0.00044840155
HLA-DPA1*02:01-DPB1*14:01	TCVDDEGRASHASCLCP	0.0083861435	0.0011098317
HLA-DPA1*02:01-DPB1*14:01	NDNPEMPSNSGNLQKQA	0.0129507035	0.003911265
HLA-DPA1*02:01-DPB1*14:01	LITNIVNSIVGVSVLTM	0.1805323	0.0022545091
HLA-DPA1*02:01-DPB1*14:01	CQKCEQPFFWNIKQMWD	0.107986346	0.0003681632
HLA-DPA1*02:01-DPB1*14:01	TPCYSRQNKLDSFGPIN	0.05442794	0.010725446
HLA-DPA1*02:01-DPB1*14:01	MLIIVMCIAIFACVAST	0.020602562	0.00057584175
HLA-DPA1*02:01-DPB1*14:01	WDPGRVIHSELQGGNKS	0.049458377	0.602674
HLA-DPA1*02:01-DPB1*14:01	NTDKNGEELHGGKRVME	0.04439322	0.0062156725
HLA-DPA1*02:01-DPB1*14:01	TILLQYCFLLITCLLTA	0.027177406	0.00067332474
HLA-DPA1*02:01-DPB1*14:01	TEQIGQEMLENLSHDRE	0.014798898	0.1611748
HLA-DPA1*02:01-DPB1*14:01	LVVAVAVFLLTFYVISQ	0.032592546	0.001225706
HLA-DPA1*02:01-DPB1*14:01	VPVLGFFIIAVLMSAQE	0.19981943	0.0019343428
HLA-DPA1*02:01-DPB1*14:01	FPKDFSTSCRAHFERYL	0.18687119	0.029087957
HLA-DPA1*02:01-DPB1*14:01	TVMDAREVMILITGAHK	0.27741233	0.102466725
HLA-DPA1*02:01-DPB1*14:01	GDNCEVKDPRHGNLYDL	0.021640396	0.0022970536
HLA-DPA1*02:01-DPB1*14:01	RKSSGGKGGSCSQAACS	0.02167093	0.007957963
HLA-DPA1*02:01-DPB1*14:01	FLSYCPGMGVALRMYPL	0.22630835	0.0042156116
HLA-DPA1*02:01-DPB1*14:01	YITAIIEEQPKNYQVWH	0.13682693	0.012880437
HLA-DPA1*02:01-DPB1*14:01	GMRAVEFKVVETDPSPY	0.12927832	0.50662994
HLA-DPA1*02:01-DPB1*14:01	RNSEGDENYMEFLEVLT	0.13409786	0.0023692525
HLA-DPA1*02:01-DPB1*14:01	KLQLSKNVLCSACSGQG	0.15516518	0.0028986733
HLA-DPA1*02:01-DPB1*14:01	SGMRVAFPDTKKTYCFD	0.0841559	0.0045575183
HLA-DPA1*02:01-DPB1*14:01	VIASGQFNEDMIPTVGF	0.020455593	0.00966654
HLA-DPA1*02:01-DPB1*14:01	RMWATQGLAVALALSVL	0.49232444	0.0026150043
HLA-DPA1*02:01-DPB1*14:01	KGASDNPCSEVYHGPHA	0.016413802	0.057986297
HLA-DPA1*02:01-DPB1*14:01	SGVINLTEEVLWVKVNI	0.1857399	0.0010193434
HLA-DPA1*02:01-DPB1*14:01	LEVGKVIQQGRQSKGLT	0.150124	0.09380755
HLA-DPA1*02:01-DPB1*14:01	GVYRIGSSVEFDWCAVG	0.10544845	0.009191628
HLA-DPA1*02:01-DPB1*14:01	NLTLHQSAQLSVLLTVE	0.24725275	0.0013814563
HLA-DPA1*02:01-DPB1*14:01	WQQERDVAATASKQMSE	0.18945676	0.07755794
HLA-DPA1*02:01-DPB1*14:01	KIGMSRFQTYITYFVRA	0.3607248	0.0025270884
HLA-DPA1*02:01-DPB1*14:01	FGAVITGAVVAAVMWRR	0.46713367	0.009026914
HLA-DPA1*02:01-DPB1*14:01	ASSLEYLFAQGQYDLVK	0.11470042	0.08960019
HLA-DPA1*02:01-DPB1*14:01	EQPQVELFVKAGSDGAK	0.21453908	0.2824654
HLA-DPA1*02:01-DPB1*14:01	VPSALTIFLLVHVQPGY	0.14160861	0.008722524
HLA-DPA1*02:01-DPB1*14:01	YTEIRRVKSHKEFLNKT	0.14389464	0.14856568
HLA-DPA1*02:01-DPB1*14:01	VVGVKSEGEVARCKQLI	0.17407031	0.02755113
HLA-DPA1*02:01-DPB1*14:01	QVPNIVKALHKQMKEKS	0.2618613	0.028308917
HLA-DPA1*02:01-DPB1*14:01	YALKMRFVDHVFDEQVI	0.122113496	0.17554802
HLA-DPA1*02:01-DPB1*14:01	AFATGCGRGAKLPSCAQ	0.04010586	0.0030354462
HLA-DPA1*02:01-DPB1*14:01	LALELLLLPLSLLVTSI	0.32784405	0.0034627605
HLA-DPA1*02:01-DPB1*14:01	DRKLCADQECSHPISMA	0.148038	0.0017123818
HLA-DPA1*02:01-DPB1*14:01	SKQHRLKRYHSQTYGNG	0.08283924	0.26598093
HLA-DPA1*02:01-DPB1*14:01	EQITLAYKEQSGPSPLE	0.12517203	0.08339261
HLA-DPA1*02:01-DPB1*14:01	VAGLAVLAVVVIGAVVA	0.10522559	0.002107426
HLA-DPA1*02:01-DPB1*14:01	MASPGCLWLLAVALLPW	0.14707842	0.000697813
HLA-DPA1*02:01-DPB1*14:01	DTLERADQEQKSLFPAQ	0.086345166	0.022781212
HLA-DPA1*02:01-DPB1*14:01	ESVGLTLVSRDLTSMQL	0.11564861	0.002881281
HLA-DPA1*02:01-DPB1*14:01	LYRTDFFPGLGWLLLAE	0.11334774	0.0029610218
HLA-DPA1*02:01-DPB1*14:01	EACAHSFFDELRCLGTQ	0.058803067	0.00095241907
HLA-DPA1*02:01-DPB1*14:01	VTVAIAAHYLSGEDKRS	0.24793108	0.020842222
HLA-DPA1*02:01-DPB1*14:01	TQALAQSGQQLEWPEAW	0.013311231	0.004807435
HLA-DPA1*02:01-DPB1*14:01	VGTRMPPKNFSRGSLVF	0.25415722	0.0037598368
HLA-DPA1*02:01-DPB1*14:01	NYLSKTQQEKFLEVIAN	0.24966052	0.009227103
HLA-DPA1*02:01-DPB1*14:01	DRKAVIKNADMSEEMQQ	0.14537297	0.47048402
HLA-DPA1*02:01-DPB1*14:01	AADGYQRCMMAQYNRHD	0.038067184	0.08345413
HLA-DPA1*02:01-DPB1*14:01	QKQEEENPAEETGEEKQ	0.004942655	0.15263866
HLA-DPA1*02:01-DPB1*14:01	THMTHHPISDHEATLRC	0.020039877	0.84944916
HLA-DPA1*02:01-DPB1*14:01	TVLTIAHRLNTIMDYTR	0.19256932	0.0076344213
HLA-DPA1*02:01-DPB1*14:01	GSWLGGCLLVSALGMVP	0.1359889	0.0011281852
HLA-DPA1*02:01-DPB1*14:01	ATERTTSIATTTTTTTE	0.12550311	0.5456713
HLA-DPA1*02:01-DPB1*14:01	LSLMRLDRFRDSILRSD	0.2073426	0.006049284
HLA-DPA1*02:01-DPB1*14:01	HKLCQGLGLNLTKFTQY	0.256625	0.0005471141
HLA-DPA1*02:01-DPB1*14:01	MNEEYDVIVLGTGLTEC	0.07750085	0.0002874076
HLA-DPA1*02:01-DPB1*14:01	MWILFGGYVAKEKDIVY	0.16838895	0.0014326116
HLA-DPA1*02:01-DPB1*14:01	WGWGRRCLGRPGLLGPG	0.070462815	0.0009014293
HLA-DPA1*02:01-DPB1*14:01	PDKTQVPMVVMPHGGPH	0.18233143	0.6939246
HLA-DPA1*02:01-DPB1*14:01	NVSTRQGMDLSANQDEE	0.036155865	0.8151061
HLA-DPA1*02:01-DPB1*14:01	SDLGTKLQDPRIMTTLS	0.21191409	0.034069818
HLA-DPA1*02:01-DPB1*14:01	ETMAPPVRDPVPGKPTV	0.02534745	0.006910364
HLA-DPA1*02:01-DPB1*14:01	ESGHMFPSHLLVTATHM	0.26363623	0.00744026
HLA-DPA1*02:01-DPB1*14:01	LKDALVRMRDLSSSEKQ	0.17477283	0.16191272
HLA-DPA1*02:01-DPB1*14:01	GPAGRYDQATDTILTVT	0.09021851	0.1711652
HLA-DPA1*02:01-DPB1*14:01	LRTAGSCSHSFKRSFLE	0.11670112	0.0024611661
HLA-DPA1*02:01-DPB1*14:01	GVRPFGVSLLICGWNEG	0.18903136	0.0009364793
HLA-DPA1*02:01-DPB1*14:01	ENVDDRLNNMDWGAQQK	0.0056172847	0.047246277
HLA-DPA1*02:01-DPB1*14:01	RKTEGYSGADISIIVRD	0.16276407	0.1040141
HLA-DPA1*02:01-DPB1*14:01	RKLRGYYNQSEAGSHTL	0.119042665	0.027484247
HLA-DPA1*02:01-DPB1*14:01	RENLRIALRYYNQSEGG	0.16410111	0.50223505
HLA-DPA1*02:01-DPB1*14:01	VLAVVVIGAVVAAVMCR	0.21413055	0.0012853814
HLA-DPA1*02:01-DPB1*14:01	AVMWRKKSSDRNRGSYS	0.13100924	0.019711385
HLA-DPA1*02:01-DPB1*14:01	VNVTLYYEALCGGCRAF	0.07388748	0.0020749723
HLA-DPA1*02:01-DPB1*14:01	AFLWVLGIAYYMYSGGG	0.041571658	0.00152457
HLA-DPA1*02:01-DPB1*14:01	FMPKSTIYRGEMCFFDS	0.09509394	0.00084103376
HLA-DPA1*02:01-DPB1*14:01	AAATGRLLLLLLVGLTA	0.08837208	0.002461704
HLA-DPA1*02:01-DPB1*14:01	RFPKLQWPTPDLCPACH	0.1547528	0.0092974035
HLA-DPA1*02:01-DPB1*14:01	ILLQYCFLLITCLLTAL	0.05402948	0.0005514336
HLA-DPA1*02:01-DPB1*14:01	RKEKPSFIDLETFNAGS	0.21911915	0.07715387
HLA-DPA1*02:01-DPB1*14:01	GGQGLLGVSIRFCSFDG	0.06939844	0.0008750013
HLA-DPA1*02:01-DPB1*14:01	EHNAEETYGENDENTDD	0.00030384163	0.03676527
HLA-DPA1*02:01-DPB1*14:01	GSCMAVLTVTLMVLSSP	0.177914	0.0016773015
HLA-DPA1*02:01-DPB1*14:01	WCPHNDNVIASGSEDCT	0.009241538	0.0015222316
HLA-DPA1*02:01-DPB1*14:01	RNSWRAVARMGQGMMTI	0.17731749	0.0020466761
HLA-DPA1*02:01-DPB1*14:01	LWLLGAVLLMDASARPA	0.16302095	0.003534828
HLA-DPA1*02:01-DPB1*14:01	ALYVEPHGHGPSLSVQG	0.04158697	0.03903684
HLA-DPA1*02:01-DPB1*14:01	AGCLSENPRNGEDQICP	0.004710381	0.00077058165
HLA-DPA1*02:01-DPB1*14:01	AVRALRDRIDRLEQELP	0.051416498	0.30376643
HLA-DPA1*02:01-DPB1*14:01	NYDSEPVPPPPTPRSQY	0.008446885	0.16841373
HLA-DPA1*02:01-DPB1*14:01	LASLALATEPPTESLLL	0.122953884	0.005085034
HLA-DPA1*02:01-DPB1*14:01	FCYLLVNESNSWDKAHA	0.095593534	0.00067983486
HLA-DPA1*02:01-DPB1*14:01	GKMRNRRRIQRRGPCII	0.19359997	0.001083785
HLA-DPA1*02:01-DPB1*14:01	EALPGDNVGFNVKNVSV	0.08386078	0.05159415
HLA-DPA1*02:01-DPB1*14:01	FSQGGALSLYTALTCPH	0.14113416	0.024278412
HLA-DPA1*02:01-DPB1*14:01	LNVKGPGLQRMVLVDLP	0.22584657	0.00997282
HLA-DPA1*02:01-DPB1*14:01	GKKDARQVTSNSLSGTQ	0.24544793	0.48676142
HLA-DPA1*02:01-DPB1*14:01	KRDVYDQGGEQAIKEGG	0.06850411	0.07482791
HLA-DPA1*02:01-DPB1*14:01	GEDLFMCMDIQLVEALC	0.1285715	0.00021595546
HLA-DPA1*02:01-DPB1*14:01	KLEREVWKRLHDEGIIR	0.071748294	0.068374515
HLA-DPA1*02:01-DPB1*14:01	QQPSVTSRSGGTQVQQT	0.0149013	0.025750488
HLA-DPA1*02:01-DPB1*14:01	KRQKDFDIAEQNESSDE	0.09114137	0.70854586
HLA-DPA1*02:01-DPB1*14:01	VMVSFPRSGTQSDKVTL	0.04993324	0.035930235
HLA-DPA1*02:01-DPB1*14:01	NWVPRRGDQGPKTIDQI	0.059544522	0.78433675
HLA-DPA1*02:01-DPB1*14:01	GGGGGGGAAPTETQPPV	0.0030512481	0.10533965
HLA-DPA1*02:01-DPB1*14:01	LAGEEEALRQYQQRKQQ	0.028135853	0.028303942
HLA-DPA1*02:01-DPB1*14:01	PYIRDPLNGQAVPANGT	0.10976574	0.04402774
HLA-DPA1*02:01-DPB1*14:01	MCILVLVLSVIILILGL	0.026218211	0.0009544866
HLA-DPA1*02:01-DPB1*14:01	MRRMWATQGLAVALALS	0.6142075	0.0041850964
HLA-DPA1*02:01-DPB1*14:01	YILFFTVIIYVRLDFSI	0.10230368	0.0004687063
HLA-DPA1*02:01-DPB1*14:01	APTVCGHTAPVLDIAWC	0.054563407	0.0036108964
HLA-DPA1*02:01-DPB1*14:01	PRDEPPADGALKRAEEL	0.067158565	0.027454063
HLA-DPA1*02:01-DPB1*14:01	LNPAWSVAGNASDGEPP	0.010031795	0.025322935
HLA-DPA1*02:01-DPB1*14:01	CELMFPPNYDQSKFEEH	0.027978916	0.0011729754
HLA-DPA1*02:01-DPB1*14:01	SCPPASVSQRAGITAAI	0.20311156	0.004007878
HLA-DPA1*02:01-DPB1*14:01	NEEYDVIVLGTGLTECI	0.07525423	0.0003346408
HLA-DPA1*02:01-DPB1*14:01	APLNSAVPSAGASVIQP	0.1504853	0.18880261
HLA-DPA1*02:01-DPB1*14:01	QTEALKCVAQASKNRSL	0.31373653	0.034981642
HLA-DPA1*02:01-DPB1*14:01	EGITAEVLVVTSFDELQ	0.11506815	0.0044922912
HLA-DPA1*02:01-DPB1*14:01	PASQQWARPRFTQPSKM	0.12991284	0.0183071
HLA-DPA1*02:01-DPB1*14:01	QQPQPPQPPFPAGGPPA	0.0027950392	0.2984992
HLA-DPA1*02:01-DPB1*14:01	LLLLWGAVALTETWAGS	0.07498552	0.0008474087
HLA-DPA1*02:01-DPB1*14:01	TMAAGLNSILFAINIDN	0.16630237	0.0015780855
HLA-DPA1*02:01-DPB1*14:01	KAKEYLSDALLDKKDSS	0.30182055	0.17467944
HLA-DPA1*02:01-DPB1*14:01	KCVIALQEKDVDGLDRT	0.16978319	0.0034249735
HLA-DPA1*02:01-DPB1*14:01	SILRSDEAVKPFGLKVS	0.28108647	0.0063721677
HLA-DPA1*02:01-DPB1*14:01	RGARPGPRVPKTLVLVV	0.21638694	0.029415065
HLA-DPA1*02:01-DPB1*14:01	PPLPHRSRGGGGGSRGG	0.053160097	0.015921393
HLA-DPA1*02:01-DPB1*14:01	NKLVMRRKGISGKGPGA	0.14441396	0.008083341
HLA-DPA1*02:01-DPB1*14:01	HGPENIVMAIAGNKCDL	0.18719572	0.005542529
HLA-DPA1*02:01-DPB1*14:01	IGAAFLTQTVCLDDTTV	0.028084343	0.0014864401
HLA-DPA1*02:01-DPB1*14:01	SARQAGDSAKMRRYDRG	0.11540006	0.26915005
HLA-DPA1*02:01-DPB1*14:01	AIAILFAVLLVVLILFL	0.029584821	0.0015133722
HLA-DPA1*02:01-DPB1*14:01	FSAYPSEEDMIEWAKRE	0.0523163	0.030018186
HLA-DPA1*02:01-DPB1*14:01	RRSPVPRWLLLLPLLLG	0.35526016	0.02801365
HLA-DPA1*02:01-DPB1*14:01	MRRDQLNDQYLELLEKQ	0.13548778	0.08498211
HLA-DPA1*02:01-DPB1*14:01	AQRIVEKLEKSTKPIVA	0.2840281	0.26613265
HLA-DPA1*02:01-DPB1*14:01	MVAAQVMGNHVAVTVGG	0.079182096	0.024903517
HLA-DPA1*02:01-DPB1*14:01	VVAVAVFLLTFYVISQV	0.07150648	0.0012418667
HLA-DPA1*02:01-DPB1*14:01	EMLENLSHDREKIQRAR	0.07812591	0.012365968
HLA-DPA1*02:01-DPB1*14:01	AKTQVQQLLVSITLQSE	0.34704143	0.004226819
HLA-DPA1*02:01-DPB1*14:01	QIVLLGLVTAALWAGLL	0.080382854	0.0008959977
HLA-DPA1*02:01-DPB1*14:01	PQAKPDGVTATAADEEE	0.009604092	0.056851707
HLA-DPA1*02:01-DPB1*14:01	DDLVEKTPCAWNSSRTC	0.11624178	0.0026806798
HLA-DPA1*02:01-DPB1*14:01	LQLMLRVNEYRFAWVEA	0.21499808	0.0016263317
HLA-DPA1*02:01-DPB1*14:01	ENQVNVTCQVRKFYPQR	0.19596137	0.005438756
HLA-DPA1*02:01-DPB1*14:01	NGENGIHFLLNRDGKRR	0.1075047	0.14716531
HLA-DPA1*02:01-DPB1*14:01	VLMLTGEVPEQQLEEAQ	0.04518335	0.004213404
HLA-DPA1*02:01-DPB1*14:01	PGPCPKGTSCHNTLGSF	0.011160039	0.0040936307
HLA-DPA1*02:01-DPB1*14:01	SATSALWGLFCNGSQPS	0.017169667	0.0015374655
HLA-DPA1*02:01-DPB1*14:01	ESAGSQRRLPPRHGALR	0.07795704	0.0174967
HLA-DPA1*02:01-DPB1*14:01	AALLLGAVALRPAEAVS	0.49365434	0.024923874
HLA-DPA1*02:01-DPB1*14:01	ARGSALLLASLLLAAAL	0.279867	0.0041813646
HLA-DPA1*02:01-DPB1*14:01	TANPQLQEQMRPQLPAF	0.030367585	0.010216245
HLA-DPA1*02:01-DPB1*14:01	RRRSPGGSALPKQPERS	0.15078636	0.080199465
HLA-DPA1*02:01-DPB1*14:01	SFILVIFYFQSMLHPVM	0.17201504	0.0012232776
HLA-DPA1*02:01-DPB1*14:01	SGVPVLGFFIIAVLMSA	0.14495608	0.0012398254
HLA-DPA1*02:01-DPB1*14:01	CRDFRLRAAHLPLLTIE	0.39559153	0.0194831
HLA-DPA1*02:01-DPB1*14:01	GHVLGMPDVPFNTKCPS	0.07364736	0.13781434
HLA-DPA1*02:01-DPB1*14:01	LALVALSIVMVTLQGFV	0.12065688	0.001285318
HLA-DPA1*02:01-DPB1*14:01	IDNEALYDICFRTLKLT	0.18555923	0.0022350696
HLA-DPA1*02:01-DPB1*14:01	ICLHSNSTKFSLFAGGM	0.21211572	0.0005556494
HLA-DPA1*02:01-DPB1*14:01	ERRGKNVVHQLSVTLED	0.35233825	0.060005896
HLA-DPA1*02:01-DPB1*14:01	HLAFWQDLGNLVADGCD	0.079876184	0.002857192
HLA-DPA1*02:01-DPB1*14:01	AEGKRKLQIGVKKRVDH	0.29187196	0.9632551
HLA-DPA1*02:01-DPB1*14:01	LMNSNVSSPVNLGNPEE	0.014512042	0.003306349
HLA-DPA1*02:01-DPB1*14:01	CITIIGGGDTATCCAKW	0.005262708	0.00052103563
HLA-DPA1*02:01-DPB1*14:01	VYSIGEDGKFIQWNIHK	0.06475982	0.008331281
HLA-DPA1*02:01-DPB1*14:01	PCELQPHGLVNCNWLFL	0.037894737	0.00062454084
HLA-DPA1*02:01-DPB1*14:01	SRRAPQTGIVDECCFRS	0.049488846	0.022510951
HLA-DPA1*02:01-DPB1*14:01	EGLGYADVENRVPCKPE	0.024354655	0.024267353
HLA-DPA1*02:01-DPB1*14:01	RQERSTSYQELSEELVQ	0.074602485	0.3204337
HLA-DPA1*02:01-DPB1*14:01	EVAKLLDLKKQLAVAEG	0.3274948	0.09826602
HLA-DPA1*02:01-DPB1*14:01	QKIQSQQKNAKKQAGQK	0.14131756	0.059924114
HLA-DPA1*02:01-DPB1*14:01	LAALLGVERASSLMCFS	0.22037691	0.0013175511
HLA-DPA1*02:01-DPB1*14:01	DNQAMLDRYRILITKDS	0.14081961	0.03805273
HLA-DPA1*02:01-DPB1*14:01	PAQLLGLLLLWLPGARC	0.092677385	0.0007877442
HLA-DPA1*02:01-DPB1*14:01	TGLLLLLLAVAVRESWQ	0.10550555	0.0017632602
HLA-DPA1*02:01-DPB1*14:01	NSMAQAMKGVTKAMGTM	0.22912453	0.01612873
HLA-DPA1*02:01-DPB1*14:01	KATGGPLKNMVLFTRQR	0.21346681	0.018125508
HLA-DPA1*02:01-DPB1*14:01	NEEDPSLDRPFISEGTT	0.022664595	0.007991346
HLA-DPA1*02:01-DPB1*14:01	VHRSLGVHLSFIRSTEL	0.37556428	0.042133234
HLA-DPA1*02:01-DPB1*14:01	NKRAPQMDWNRKREIFS	0.0883437	0.0025428445
HLA-DPA1*02:01-DPB1*14:01	VIVFFLIGFMIGYLGYC	0.012778084	0.0006294658
HLA-DPA1*02:01-DPB1*14:01	NMTRAHFPLDVQWNDLD	0.109469496	0.07456641
HLA-DPA1*02:01-DPB1*14:01	NIHELWYFVVIQVCNGL	0.0685834	0.0006660423
HLA-DPA1*02:01-DPB1*14:01	TVAKETCSEKSTNLHDY	0.04814011	0.019411327
HLA-DPA1*02:01-DPB1*14:01	LSVEDSVECLHAMLSAN	0.0856014	0.0016574173
HLA-DPA1*02:01-DPB1*14:01	EDSTPLATLEFPPSEDR	0.026279928	0.004084649
HLA-DPA1*02:01-DPB1*14:01	PPPQFSGPELAMAVRPA	0.16297026	0.39719254
HLA-DPA1*02:01-DPB1*14:01	WRDMQHLVVQTSKPAHL	0.2730272	0.014304729
HLA-DPA1*02:01-DPB1*14:01	ITGAHKAFALYKAIEEG	0.3509821	0.3215822
HLA-DPA1*02:01-DPB1*14:01	ATPLLDASSLEYLFAQG	0.2108521	0.004173377
HLA-DPA1*02:01-DPB1*14:01	FMIGYLGYCKGVEPKTE	0.13551132	0.0020976276
HLA-DPA1*02:01-DPB1*14:01	RDGGCSLPILRNITKQI	0.1959536	0.00086514995
HLA-DPA1*02:01-DPB1*14:01	IDVIELHDCFSTNELLT	0.014145716	0.0011425022
HLA-DPA1*02:01-DPB1*14:01	KRLGVKPNPASWILSGY	0.34645665	0.0075155445
HLA-DPA1*02:01-DPB1*14:01	GELAARAHFPGPVTRAE	0.09652163	0.13448112
HLA-DPA1*02:01-DPB1*14:01	GQYRAPVAGFYALAATL	0.31999654	0.107005954
HLA-DPA1*02:01-DPB1*14:01	DSSQWQPLIQDRCFLSW	0.031874757	0.0015845181
HLA-DPA1*02:01-DPB1*14:01	LQDVGQSAAPTFMISPE	0.09906836	0.006539981
HLA-DPA1*02:01-DPB1*14:01	DVDQPKEEKKECYYNLN	0.007568084	0.02505384
HLA-DPA1*02:01-DPB1*14:01	AVVTLECEDGYMLEGSP	0.025390137	0.0004681744
HLA-DPA1*02:01-DPB1*14:01	IKKVAKKPTNKAPHPKQ	0.15754928	0.45613688
HLA-DPA1*02:01-DPB1*14:01	IIHIDFGFMFESSPGGN	0.022411691	0.010848699
HLA-DPA1*02:01-DPB1*14:01	EYRHDSRRNTLEWCLPV	0.07675561	0.0009749405
HLA-DPA1*02:01-DPB1*14:01	LSRWSASFTVTKGKSST	0.3729525	0.016251575
HLA-DPA1*02:01-DPB1*14:01	RLPGGSCMAVLTVTLMV	0.13470432	0.001074557
HLA-DPA1*02:01-DPB1*14:01	ASAHPLPPGPLFSRFLC	0.08856758	0.009655969
HLA-DPA1*02:01-DPB1*14:01	WGAILFVAWNALLLLFF	0.043194972	0.0010998027
HLA-DPA1*02:01-DPB1*14:01	HIPHGKEQIKRGGDAGM	0.0409687	0.012105634
HLA-DPA1*02:01-DPB1*14:01	FNTFVLMQLFNEINARK	0.21032135	0.017270176
HLA-DPA1*02:01-DPB1*14:01	MKDVFFFLFLLAVWVVS	0.13732983	0.0020335866
HLA-DPA1*02:01-DPB1*14:01	ECERLAGTESPVREEPG	0.13658835	0.02124435
HLA-DPA1*02:01-DPB1*14:01	QIARKAGGQTEINSLRA	0.2510181	0.14698537
HLA-DPA1*02:01-DPB1*14:01	LLCASDLLLLLLLLPPP	0.08160872	0.0015836749
HLA-DPA1*02:01-DPB1*14:01	SEAQDDPQKRKPDIKKA	0.026209878	0.008100111
HLA-DPA1*02:01-DPB1*14:01	PHHVEPLERLEKLLTKE	0.18967476	0.086524546
HLA-DPA1*02:01-DPB1*14:01	CKAQAQTERENLRIALR	0.06660304	0.0020789928
HLA-DPA1*02:01-DPB1*14:01	SCSQAACSNSAQGSDES	0.0020982623	0.0007410225
HLA-DPA1*02:01-DPB1*14:01	EKQTRRFDEGKLKAGQS	0.18658812	0.9634455
HLA-DPA1*02:01-DPB1*14:01	FGFVLFLVLWLMHFMAI	0.04112301	0.0025554604
HLA-DPA1*02:01-DPB1*14:01	KLLCLFILAILLCSLAL	0.08887386	0.0006495405
HLA-DPA1*02:01-DPB1*14:01	ITTGRFGDFYRLLVPGT	0.15366419	0.011511875
HLA-DPA1*02:01-DPB1*14:01	RSRNPGSSCIGADPNRN	0.01136018	0.04843708
HLA-DPA1*02:01-DPB1*14:01	HEEALSFVSLVDGYFRL	0.21704416	0.003143781
HLA-DPA1*02:01-DPB1*14:01	KASYRVYCLLGDGELSE	0.13080715	0.0076294234
HLA-DPA1*02:01-DPB1*14:01	VCEDGPVFYPPPKKTKH	0.05135207	0.0035794764
HLA-DPA1*02:01-DPB1*14:01	AAKLVVAVAVFLLTFYV	0.1910475	0.0062587857
HLA-DPA1*02:01-DPB1*14:01	SGPLKADDSVPPGGSHI	0.08757392	0.010010747
HLA-DPA1*02:01-DPB1*14:01	QLPGRVQLSDITLQHPP	0.0745961	0.13849421
HLA-DPA1*02:01-DPB1*14:01	EEIGNQEVVIVEEAQSS	0.025225775	0.0100121405
HLA-DPA1*02:01-DPB1*14:01	SSSSSRSRSPPKKPPKR	0.10297616	0.11977522
HLA-DPA1*02:01-DPB1*14:01	EALYKFVVPKPRSECSK	0.22299385	0.015297243
HLA-DPA1*02:01-DPB1*14:01	FLVLDAQNYPWLTNHTV	0.043191258	0.00093204604
HLA-DPA1*02:01-DPB1*14:01	RIYRPTTGALLLLTALQ	0.47277176	0.028249761
HLA-DPA1*02:01-DPB1*14:01	RTWNSSAVPLIGLPNTQ	0.36610836	0.018212672
HLA-DPA1*02:01-DPB1*14:01	EDPATQTNLGFIHAFVA	0.0917232	0.027253985
HLA-DPA1*02:01-DPB1*14:01	CLVKQLRPLLATYGVTA	0.3476905	0.0010581532
HLA-DPA1*02:01-DPB1*14:01	QKYYSDLFSYCDIESTK	0.27338812	0.0021762557
HLA-DPA1*02:01-DPB1*14:01	LVAFSFLFTVITFPISI	0.2121431	0.0014812814
HLA-DPA1*02:01-DPB1*14:01	QQHEQALADCRRALELD	0.06610675	0.008502741
HLA-DPA1*02:01-DPB1*14:01	PKNAIKEGDNITLKCLG	0.17590529	0.0049861716
HLA-DPA1*02:01-DPB1*14:01	RGNTAKCTSTGWIPAPR	0.07497876	0.014093891
HLA-DPA1*02:01-DPB1*14:01	NFRSGPLTGWRVFLLLL	0.14831235	0.0015962459
HLA-DPA1*02:01-DPB1*14:01	EDKIKKTYPPENKPGQS	0.077691704	0.5405039
HLA-DPA1*02:01-DPB1*14:01	GDVSKDCPEKILYSWGE	0.12223192	0.0012056048
HLA-DPA1*02:01-DPB1*14:01	DKLMMDGHEVTVVDNFF	0.24360183	0.0053301114
HLA-DPA1*02:01-DPB1*14:01	ENVKAKIQDKEGIPPDQ	0.034455486	0.04537914
HLA-DPA1*02:01-DPB1*14:01	HVIPMNPNTNDLFNAVG	0.052896775	0.007990273
HLA-DPA1*02:01-DPB1*14:01	AAVVRALPRRAGLVSRN	0.261583	0.5975095
HLA-DPA1*02:01-DPB1*14:01	LLFLVLSLVFICFYIKK	0.07679292	0.0013168784
HLA-DPA1*02:01-DPB1*14:01	PCVCAVRHMRSSGHQRC	0.12228756	0.0005769428
HLA-DPA1*02:01-DPB1*14:01	SAYPGGRVTEGPRQEYS	0.02961518	0.25467208
HLA-DPA1*02:01-DPB1*14:01	QWKGKDRILDPTKLGPR	0.11736779	0.037932564
HLA-DPA1*02:01-DPB1*14:01	TAFWLSWVLLYTSLIFL	0.04572479	0.0011131448
HLA-DPA1*02:01-DPB1*14:01	VSGYFVSIDAHAEECFF	0.11477731	0.0012249677
HLA-DPA1*02:01-DPB1*14:01	ALTVHVTQPKDGGFCEV	0.069176	0.0013803502
HLA-DPA1*02:01-DPB1*14:01	LIGFMIGYLGYCKGVEP	0.13214724	0.005128273
HLA-DPA1*02:01-DPB1*14:01	TKALFLALVALSIVMVT	0.22295673	0.0143961515
HLA-DPA1*02:01-DPB1*14:01	NFFGLLNFQAPFLPWVL	0.1190331	0.0009031162
HLA-DPA1*02:01-DPB1*14:01	LTLTCEAESSQDLEFQW	0.0048481203	0.00054508715
HLA-DPA1*02:01-DPB1*14:01	FYSNNRTSFHNGTVVTY	0.023172922	0.0024313356
HLA-DPA1*02:01-DPB1*14:01	TCKERDSEGCWVAYTLE	0.09457025	0.001802677
HLA-DPA1*02:01-DPB1*14:01	LGEARMLNASIVASFVE	0.522105	0.25779548
HLA-DPA1*02:01-DPB1*14:01	SDPYVKLKLAGRSFRSH	0.24546887	0.6578968
HLA-DPA1*02:01-DPB1*14:01	LRYRVDFQGMEYQGGDD	0.036002584	0.057899993
HLA-DPA1*02:01-DPB1*14:01	VFQLPYNGVVLAQTVAN	0.19693738	0.0138653815
HLA-DPA1*02:01-DPB1*14:01	HDGPVRGIDFHKQQPLF	0.09758603	0.20311156
HLA-DPA1*02:01-DPB1*14:01	GKRAYGVVSMCIGTGMG	0.40743014	0.009369212
HLA-DPA1*02:01-DPB1*14:01	LSLPVLVVVLSIVLEGP	0.14561638	0.0020093757
HLA-DPA1*02:01-DPB1*14:01	LLQPLNITQVLSHGEGT	0.082599185	0.008732313
HLA-DPA1*02:01-DPB1*14:01	AAPQLLIVLLGLSALLQ	0.11670316	0.0028978803
HLA-DPA1*02:01-DPB1*14:01	AVCLLPGSLALPLPQEA	0.26238763	0.0010902943
HLA-DPA1*02:01-DPB1*14:01	APNIYVLDYLNETQQLT	0.08105414	0.13413122
HLA-DPA1*02:01-DPB1*14:01	PNPNEDKCPGNYTNPLK	0.011674672	0.0031438402
HLA-DPA1*02:01-DPB1*14:01	RWMVLRNSWRAVARMGQ	0.22922711	0.0027604387
HLA-DPA1*02:01-DPB1*14:01	LQLVIVELIYKVCHANP	0.20414035	0.0026754723
HLA-DPA1*02:01-DPB1*14:01	LVYSQEETESLNASIGC	0.022431875	0.0009131507
HLA-DPA1*02:01-DPB1*14:01	LSLSTTFSLQPDQQKVL	0.1567399	0.006183297
HLA-DPA1*02:01-DPB1*14:01	PRRRPGASPTGETPTIE	0.04183893	0.05991633
HLA-DPA1*02:01-DPB1*14:01	FSLAQSFGAVCKEPQEE	0.16595697	0.041309796
HLA-DPA1*02:01-DPB1*14:01	ALPGDNVGFNVKNVSVK	0.12018856	0.4810999
HLA-DPA1*02:01-DPB1*14:01	VKIQGQNKEMLAAACQM	0.29398915	0.00377431
HLA-DPA1*02:01-DPB1*14:01	VSDHEATLRCWALSFYP	0.1199714	0.0256001
HLA-DPA1*02:01-DPB1*14:01	MKGKLARSTKEIPDEIS	0.18686132	0.4356683
HLA-DPA1*02:01-DPB1*14:01	LLDIYQQVLRKGSASAL	0.2313984	0.0048219566
HLA-DPA1*02:01-DPB1*14:01	FNENFGPDFREEETFFS	0.004498488	0.008107498
HLA-DPA1*02:01-DPB1*14:01	VMWIGFLTRTVLENSTS	0.072428964	0.0012563848
HLA-DPA1*02:01-DPB1*14:01	MKRSGGHRIPGLNCCGQ	0.06993034	0.00076996244
HLA-DPA1*02:01-DPB1*14:01	TASRQHLYVDKNTKIIC	0.14441027	0.017457211
HLA-DPA1*02:01-DPB1*14:01	CLALLCLGGADKRLRDN	0.10971229	0.00092443684
HLA-DPA1*02:01-DPB1*14:01	EIEQRQKPATETSMNTA	0.13791925	0.13453022
HLA-DPA1*02:01-DPB1*14:01	LCKMINLSVPDTIDERT	0.24694768	0.0013731585
HLA-DPA1*02:01-DPB1*14:01	RDHAPDRPFVCPDCGKA	0.012026153	0.00576521
HLA-DPA1*02:01-DPB1*14:01	MSSFYIGLGSRINCNIF	0.14153261	0.0035399795
HLA-DPA1*02:01-DPB1*14:01	GFANGEESTPTRDAVVT	0.0039917366	0.04282575
HLA-DPA1*02:01-DPB1*14:01	TLKKDEDIPLFPVQTKY	0.3914561	0.0042461017
HLA-DPA1*02:01-DPB1*14:01	EDEPPKNQKPKITPVTV	0.10477825	0.03427937
HLA-DPA1*02:01-DPB1*14:01	PTWTAAAPEARYTDIIL	0.11380705	0.054719932
HLA-DPA1*02:01-DPB1*14:01	RIKEEEKRAAEERQRIK	0.09870787	0.18638611
HLA-DPA1*02:01-DPB1*14:01	ILTTTLVLSVMVLLWIC	0.015787223	0.0005490583
HLA-DPA1*02:01-DPB1*14:01	EKLLTKEQLKIWMGKMQ	0.18379459	0.006269229
HLA-DPA1*02:01-DPB1*14:01	CLSDRLQYSRIVGGWDL	0.11262457	0.0011402165
HLA-DPA1*02:01-DPB1*14:01	EKSKKKKEEEEDEEDEE	0.0045604035	0.028394679
HLA-DPA1*02:01-DPB1*14:01	SGKNSQEDSEDSEDKDV	0.00246083	0.020103522
HLA-DPA1*02:01-DPB1*14:01	RVCWALVAVLLADLLAL	0.1383938	0.0005866999
HLA-DPA1*02:01-DPB1*14:01	SGLNGHPTLSGGGDQRE	0.0030169783	0.008327204
HLA-DPA1*02:01-DPB1*14:01	GLYTTVDFGTGSNITDA	0.014361513	0.004237137
HLA-DPA1*02:01-DPB1*14:01	CSIEPKFPFSENQICLT	0.113161884	0.0006099035
HLA-DPA1*02:01-DPB1*14:01	RRPQRSLLLLQLLLLVA	0.13295999	0.0057164724
HLA-DPA1*02:01-DPB1*14:01	RCNGVLEGIRICRQGFP	0.07113798	0.001141799
HLA-DPA1*02:01-DPB1*14:01	LGSLIFCFGIWILIDKT	0.0697467	0.0019514399
HLA-DPA1*02:01-DPB1*14:01	PMASSPRPKMDAILTEA	0.17551163	0.0014448671
HLA-DPA1*02:01-DPB1*14:01	LTVHVTQPKDGGFCEVC	0.03725379	0.0011364835
HLA-DPA1*02:01-DPB1*14:01	FVALPASGWLTTGAPEP	0.039158676	0.0074756807
HLA-DPA1*02:01-DPB1*14:01	VLCIWMSALFLGVGVRA	0.124826476	0.00030391206
HLA-DPA1*02:01-DPB1*14:01	EAFDLLTSHHMLTAQEE	0.14390399	0.009473989
HLA-DPA1*02:01-DPB1*14:01	EEASAATAEFLQLHLES	0.180752	0.009996451
HLA-DPA1*02:01-DPB1*14:01	SRMAPLGMLLGLLMAAC	0.24460909	0.0020025831
HLA-DPA1*02:01-DPB1*14:01	RVILQPDVHPGNCWAFQ	0.016374141	0.0034017898
HLA-DPA1*02:01-DPB1*14:01	GELGISLNMCLLGALVL	0.11567174	0.00089425326
HLA-DPA1*02:01-DPB1*14:01	DKSTVFGTALNYVSLRI	0.40791482	0.015656877
HLA-DPA1*02:01-DPB1*14:01	FELPREYRNRFLHMHEL	0.09243807	0.02862738
HLA-DPA1*02:01-DPB1*14:01	DLGYAKELDQGSLCTSF	0.11212708	0.007101665
HLA-DPA1*02:01-DPB1*14:01	RFNLETEWKNNYPRLRE	0.032495823	0.015520543
HLA-DPA1*02:01-DPB1*14:01	VFPNGTEVPNTRSRGHH	0.01341312	0.05424595
HLA-DPA1*02:01-DPB1*14:01	PYEGPAPLEAIANGCAF	0.055722047	0.004457199
HLA-DPA1*02:01-DPB1*14:01	FTISRKNMSQKLSLLLL	0.30046874	0.0026061947
HLA-DPA1*02:01-DPB1*14:01	ASGSEDGTLRLWQTVVG	0.04726161	0.02095666
HLA-DPA1*02:01-DPB1*14:01	GGPGGSSTGFGNFEEIG	0.0045607495	0.16782057
HLA-DPA1*02:01-DPB1*14:01	SDLQLQAAVEVAGDLEV	0.23047298	0.003308472
HLA-DPA1*02:01-DPB1*14:01	TNVSVAIFMLDTVTLCG	0.17739218	0.0007102174
HLA-DPA1*02:01-DPB1*14:01	GGGDTATCCAKWNTEDK	0.0051235785	0.00486509
HLA-DPA1*02:01-DPB1*14:01	VIGQSSYHHIEPFCKLT	0.24916324	0.0021145134
HLA-DPA1*02:01-DPB1*14:01	VSIFSLYSVHLLLKTAN	0.3174108	0.0023447177
HLA-DPA1*02:01-DPB1*14:01	CIAIFACVASTLAWDRG	0.16225436	0.0013931318
HLA-DPA1*02:01-DPB1*14:01	VPCLADGQKELHYLPFP	0.049407978	0.0026611313
HLA-DPA1*02:01-DPB1*14:01	RFKNRETIASVRSLLLQ	0.566946	0.38218364
HLA-DPA1*02:01-DPB1*14:01	TAILAFSLAQSFGAVCK	0.3362555	0.0026153387
HLA-DPA1*02:01-DPB1*14:01	FLLLTLLALLALTSAVA	0.13262044	0.0013129796
HLA-DPA1*02:01-DPB1*14:01	ELVKIINDNATYCRLAQ	0.22613578	0.007114563
HLA-DPA1*02:01-DPB1*14:01	LELSSVEVDPCGDAQAA	0.0036289198	0.0017714759
HLA-DPA1*02:01-DPB1*14:01	GQNKEMLAAACQMFLGK	0.40262923	0.030953899
HLA-DPA1*02:01-DPB1*14:01	APRNMVHPNVICDGCNG	0.06161978	0.059768014
HLA-DPA1*02:01-DPB1*14:01	TGQQQAGVVAHPPAVPP	0.02504954	0.119656965
HLA-DPA1*02:01-DPB1*14:01	TRFRDGLCAGSWVERST	0.09534304	0.001399943
HLA-DPA1*02:01-DPB1*14:01	LDRKDGSFIVRYRMYAS	0.28051513	0.009517203
HLA-DPA1*02:01-DPB1*14:01	PALTVHVTQPKDGGFCE	0.1045612	0.0025873147
HLA-DPA1*02:01-DPB1*14:01	TVCTIVTYQMVKTKEAG	0.21827294	0.003130141
HLA-DPA1*02:01-DPB1*14:01	RWDTYLTMSDVQIHWFS	0.08866019	0.0044191806
HLA-DPA1*02:01-DPB1*14:01	SPPHLIKEILLVDDFST	0.14768465	0.09154752
HLA-DPA1*02:01-DPB1*14:01	DDEMETDKQEKKEVHKC	0.002727009	0.002343511
HLA-DPA1*02:01-DPB1*14:01	KNLTLRCQVEGGAPRAN	0.1140478	0.07944455
HLA-DPA1*02:01-DPB1*14:01	THLCSECSQVTHSTKTL	0.043696344	0.0015892076
HLA-DPA1*02:01-DPB1*14:01	SAIIFYLAIGAAIFEVL	0.12950338	0.0015861478
HLA-DPA1*02:01-DPB1*14:01	QKQEEENPAEETGEEKQ	0.004942655	0.15263866
HLA-DPA1*02:01-DPB1*14:01	WPDGYEDLESGDNGFPG	0.00086833426	0.028616816
HLA-DPA1*02:01-DPB1*14:01	TPCDGGCDQGLVPIPLL	0.008933554	0.0013312573
HLA-DPA1*02:01-DPB1*14:01	TEEDSQVPSIRDCNGSR	0.0070168814	0.002103584
HLA-DPA1*02:01-DPB1*14:01	LTLPRLADTYEMLAIEG	0.35772496	0.015555231
HLA-DPA1*02:01-DPB1*14:01	YLDGSSQSCRFRECNMG	0.0056345835	0.0011932664
HLA-DPA1*02:01-DPB1*14:01	TCKVCMDKEVSIVFIPC	0.19209725	0.00068985904
HLA-DPA1*02:01-DPB1*14:01	WEDMVAEFHDQVPFDGM	0.0066013257	0.0023410942
HLA-DPA1*02:01-DPB1*14:01	RACRVLPWALVAGLLLL	0.40155604	0.0025395856
HLA-DPA1*02:01-DPB1*14:01	TRYKCSVCPDYDLCSVC	0.04713475	0.0007208272
HLA-DPA1*02:01-DPB1*14:01	LGSTCGHWDIFSSWNIS	0.009978596	0.0002552925
HLA-DPA1*02:01-DPB1*14:01	NSSHPVPTQSPLPFTQP	0.044203423	0.0065880218
HLA-DPA1*02:01-DPB1*14:01	MSTQRVANTSTQTMGPR	0.11874061	0.8780829
HLA-DPA1*02:01-DPB1*14:01	MEKCSDGWWRGSYNGQV	0.0578111	0.00063350704
HLA-DPA1*02:01-DPB1*14:01	RVWGSPGGEGTGDLDEF	0.0018397135	0.037421826
HLA-DPA1*02:01-DPB1*14:01	LSHGEGTDINFWIQAGV	0.018647898	0.0012603633
HLA-DPA1*02:01-DPB1*14:01	ALLTVSTPSWCQSTEAS	0.056403235	0.0037904836
HLA-DPA1*02:01-DPB1*14:01	QDYGISVAKVNCVKEEI	0.2318447	0.13233307
HLA-DPA1*02:01-DPB1*14:01	RDMQHLVVQTSKPAHLN	0.269835	0.13196114
HLA-DPA1*02:01-DPB1*14:01	KYQEGGVESAFHKTSTG	0.19999753	0.06619017
HLA-DPA1*02:01-DPB1*14:01	HLLKNEGSLQPAVQIGN	0.3278622	0.022687431
HLA-DPA1*02:01-DPB1*14:01	EDDDDDEDDEDDDDEDD	0.00089005876	0.007286729
HLA-DPA1*02:01-DPB1*14:01	FRVAALLAFLGATVAGC	0.22897238	0.0006886077
HLA-DPA1*02:01-DPB1*14:01	AVSGANGSTLWERPVAQ	0.0130199	0.0036019739
HLA-DPA1*02:01-DPB1*14:01	PVVRTWRLNERHYGGLT	0.07108848	0.06691637
HLA-DPA1*02:01-DPB1*14:01	LGDQYALKMRFVDHVFD	0.10784898	0.26810136
HLA-DPA1*02:01-DPB1*14:01	LQQDDCRVVLAKQEITR	0.12635241	0.04314004
HLA-DPA1*02:01-DPB1*14:01	QEASQELQQIHQYIMAL	0.13370349	0.0017108467
HLA-DPA1*02:01-DPB1*14:01	DIPWANVRSDVRTEEQK	0.013613642	0.1353771
HLA-DPA1*02:01-DPB1*14:01	DTVTLCGNSDDFLSQQP	0.010489002	0.0006592715
HLA-DPA1*02:01-DPB1*14:01	LIGFMIGYLGYCKGVEP	0.13214724	0.005128273
HLA-DPA1*02:01-DPB1*14:01	EDSGLQTQVIAAATQCA	0.15036535	0.0028132456
HLA-DPA1*02:01-DPB1*14:01	CPEDVSSSVLPSGDLMC	0.01840602	0.0010030797
HLA-DPA1*02:01-DPB1*14:01	LIGFMIGYLGYCKGVEP	0.13214724	0.005128273
HLA-DPA1*02:01-DPB1*14:01	PALTVHVTQPKDGGFCE	0.1045612	0.0025873147
HLA-DPA1*02:01-DPB1*14:01	GSVNDMALDAFDLDRMK	0.15773842	0.07591705
HLA-DPA1*02:01-DPB1*14:01	CIVPELNSTISANSTNA	0.081399895	0.00091962406
HLA-DPA1*02:01-DPB1*14:01	MVVVIVCLLNHYKVSTR	0.17074728	0.00486281
HLA-DPA1*02:01-DPB1*14:01	VTLPDITSVAKSLGAKT	0.2727689	0.16479178
HLA-DPA1*02:01-DPB1*14:01	SMTIEDEYSGPKLEDGK	0.030898392	0.002042339
HLA-DPA1*02:01-DPB1*14:01	GKEQIKRGGDAGMPGIE	0.059334207	0.26834625
HLA-DPA1*02:01-DPB1*14:01	GSLLTRSLAEIVKKDDF	0.4095567	0.06948091
HLA-DPA1*02:01-DPB1*14:01	LGAVLLMDASARPANHS	0.11036217	0.015691124
HLA-DPA1*02:01-DPB1*14:01	GYYADARLEVGSTQLRT	0.11469703	0.0048349993
HLA-DPA1*02:01-DPB1*14:01	LNLTLHQSAQLSVLLTV	0.22760925	0.0012405461
HLA-DPA1*02:01-DPB1*14:01	LLLLLSGALALTQTWAR	0.23867774	0.0026281422
HLA-DPA1*02:01-DPB1*14:01	LGAVVTGAVVAAVMWRK	0.55540615	0.05506872
HLA-DPA1*02:01-DPB1*14:01	HPFLAAHGPAFHKGYKH	0.20009646	0.2047712
HLA-DPA1*02:01-DPB1*14:01	QKPPTHPGTSDSYSAPR	0.016992575	0.2628375
HLA-DPA1*02:01-DPB1*14:01	MYPLKPTWWFCAFPYSL	0.1365881	0.00052926986
HLA-DPA1*02:01-DPB1*14:01	GPQRPDQSAAAAGPGDP	0.008835908	0.8480465
HLA-DPA1*02:01-DPB1*14:01	LSYSDGDDCGHGKKIKT	0.006172496	0.0007939298
HLA-DPA1*02:01-DPB1*14:01	TPQLMAVFGSLSLYALG	0.26774678	0.0057854652
HLA-DPA1*02:01-DPB1*14:01	DQGRAVSTCAHLFWSGR	0.21958122	0.06964474
HLA-DPA1*02:01-DPB1*14:01	LEYVNGSACTTSDGRQT	0.0025158778	0.016803902
HLA-DPA1*02:01-DPB1*14:01	AGGKSWCPDCVQAEPVV	0.043266322	0.006400945
HLA-DPA1*02:01-DPB1*14:01	DGWEPLHAAAFWGQMQM	0.07892643	0.0024548178
HLA-DPA1*02:01-DPB1*14:01	GIELERCQQQANEVTEI	0.038051967	0.020753758
HLA-DPA1*02:01-DPB1*14:01	CRTELDLRPQGLELFEN	0.063728385	0.0012067201
HLA-DPA1*02:01-DPB1*14:01	PPCPPPPPVSTISCSYE	0.009145841	0.0045592426
HLA-DPA1*02:01-DPB1*14:01	HIQLPPEIQESQEVTLT	0.0091493605	0.013361104
HLA-DPA1*02:01-DPB1*14:01	EPKTECERLAGTESPVR	0.092594475	0.093795575
HLA-DPA1*02:01-DPB1*14:01	AILFAVLLVVLILFLVL	0.019240024	0.0014964034
HLA-DPA1*02:01-DPB1*14:01	CCGDEMGDDCNCPCDMD	0.00029156992	0.0009366246
HLA-DPA1*02:01-DPB1*14:01	NAIRFVPDLEDIVNFEE	0.23928042	0.1560384
HLA-DPA1*02:01-DPB1*14:01	SGLYLKELIEPVLTCFN	0.40226156	0.001971916
HLA-DPA1*02:01-DPB1*14:01	EKCHLVLCSPKQTECGH	0.09942179	0.0021979138
HLA-DPA1*02:01-DPB1*14:01	PNACQNGGTCHNTHGGY	0.0007294506	0.0016273241
HLA-DPA1*02:01-DPB1*14:01	TTSRNLARAMCMKNLKL	0.43298906	0.007147153
HLA-DPA1*02:01-DPB1*14:01	EKDDQDGAFTKWRVENS	0.06434854	0.017727017
HLA-DPA1*02:01-DPB1*14:01	KDAKIAVYSCPFDGMIT	0.18905729	0.18619551
HLA-DPA1*02:01-DPB1*14:01	VCEDGPVFYPPPKKTKH	0.05135207	0.0035794764
HLA-DPA1*02:01-DPB1*14:01	SETVPPAPAASAAPEKP	0.040052317	0.5792465
HLA-DPA1*02:01-DPB1*14:01	RHEGQEPFLQWLMLLSN	0.11790706	0.003193894
HLA-DPA1*02:01-DPB1*14:01	EDTRPAGCAEQLVHNNL	0.053517204	0.34028786
HLA-DPA1*02:01-DPB1*14:01	RSVGVFLLPAPYWAPRE	0.20583645	0.005461262
HLA-DPA1*02:01-DPB1*14:01	ELSLLISGECLLTATDT	0.15794033	0.0007221956
HLA-DPA1*02:01-DPB1*14:01	LPYGYGPGGVAGAAGKA	0.020712817	0.4747122
HLA-DPA1*02:01-DPB1*14:01	LTCMSREFQCEDGEACI	0.009414718	0.00042734193
HLA-DPA1*02:01-DPB1*14:01	VFFLIGFMIGYLGYCKG	0.08057729	0.0019147802
HLA-DPA1*02:01-DPB1*14:01	TESPVREEPGEDFPAAR	0.0087642055	0.106967606
HLA-DPA1*02:01-DPB1*14:01	TRLPALTVHVTQPKDGG	0.24546479	0.069987796
HLA-DPA1*02:01-DPB1*14:01	EESCKYNPKYSVANDTG	0.116038136	0.10941198
HLA-DPA1*02:01-DPB1*14:01	GKGAKGFTPIPGTIEML	0.3157522	0.009026992
HLA-DPA1*02:01-DPB1*14:01	YRAPVAGFYALAATLHV	0.3974919	0.021418776
HLA-DPA1*02:01-DPB1*14:01	WPDDFYSHSKGQKVYLT	0.124330685	0.30414802
HLA-DPA1*02:01-DPB1*14:01	CVFPNGTEVPNTRSRGH	0.00949329	0.0033927509
HLA-DPA1*02:01-DPB1*14:01	SKHCDGLRDCSDGSDEQ	0.01717973	0.0014698918
HLA-DPA1*02:01-DPB1*14:01	LALACKLDYDEDASAML	0.103387035	0.003857872
HLA-DPA1*02:01-DPB1*14:01	VLPEVRGQLGGTVELPC	0.030610284	0.0026507904
HLA-DPA1*02:01-DPB1*14:01	AGSSSSDIAPLPPPVTL	0.03866194	0.00958431
HLA-DPA1*02:01-DPB1*14:01	CVFPNGTEVPNTRSRGH	0.00949329	0.0033927509
HLA-DPA1*02:01-DPB1*14:01	YEWLEALLMNQTVMSKN	0.21188411	0.0036149789
HLA-DPA1*02:01-DPB1*14:01	LNLTLHQSAQLSVLLTV	0.22760925	0.0012405461
HLA-DPA1*02:01-DPB1*14:01	VDDGIDLNRTKLECESA	0.018955149	0.016693797
HLA-DPA1*02:01-DPB1*14:01	VVYLVYESKHLHEGAKS	0.14835922	0.07279861
HLA-DPA1*02:01-DPB1*14:01	VSIFSLYSVHLLLKTAN	0.3174108	0.0023447177
HLA-DPA1*02:01-DPB1*14:01	VGGVQWLNSNHLQIIHK	0.20889711	0.15675126
HLA-DPA1*02:01-DPB1*14:01	VRNPSSFQEQPHGNITF	0.01831635	0.050390214
HLA-DPA1*02:01-DPB1*14:01	ANNRTCVSLDDGLYECS	0.019208526	0.0006125261
HLA-DPA1*02:01-DPB1*14:01	CKGVEPKTECERLAGTE	0.086753964	0.0053174347
HLA-DPA1*02:01-DPB1*14:01	LQRSFSMRDRGNVASLI	0.22688173	0.001902064
HLA-DPA1*02:01-DPB1*14:01	LELKKLLMSNGNKEGAS	0.15744536	0.009274052
HLA-DPA1*02:01-DPB1*14:01	RHSLVSFVVRIVPSPDW	0.33024472	0.012803843
HLA-DPA1*02:01-DPB1*14:01	LLCILTFLLVRPIQGSR	0.13833188	0.0015453113
HLA-DPA1*02:01-DPB1*14:01	RDFIARDLGPTLANSTH	0.08636384	0.03753034
HLA-DPA1*02:01-DPB1*14:01	FGDSLMELDAAVGTLMT	0.12480381	0.0018490709
HLA-DPA1*02:01-DPB1*14:01	AVEAANKGDVEAFAKAM	0.1894283	0.030289346
HLA-DPA1*02:01-DPB1*14:01	EEKNPCRTLCCFCCPCL	0.0117008155	0.00061540405
HLA-DPA1*02:01-DPB1*14:01	VMWIGFLTRTVLENSTS	0.072428964	0.0012563848
HLA-DPA1*02:01-DPB1*14:01	LWGAILFVAWNALLLLF	0.069169775	0.0009184949
HLA-DPA1*02:01-DPB1*14:01	LPLLLLLLLRAVLAVPL	0.20548467	0.0049845492
HLA-DPA1*02:01-DPB1*14:01	MRVTAPRTVLLLLSGAL	0.34323123	0.0071121054
HLA-DPA1*02:01-DPB1*14:01	ILGKKDVMWIGFLTRTV	0.3205552	0.0036514509
HLA-DPA1*02:01-DPB1*14:01	FGDGVTFVVVLHQVWKK	0.25028124	0.053525228
HLA-DPA1*02:01-DPB1*14:01	PNGTEVPNTRSRGHHNC	0.012327235	0.0029433365
HLA-DPA1*02:01-DPB1*14:01	NTNDLFNAVGDGIVLCK	0.09897491	0.0017351417
HLA-DPA1*02:01-DPB1*14:01	GNKEGASGRPGSPKMEG	0.038289063	0.054708295
HLA-DPA1*02:01-DPB1*14:01	VALRMYPLKPTWWFCAF	0.22665176	0.0004195428
HLA-DPA1*02:01-DPB1*14:01	VPRRGAVHVYATLRFTM	0.41808665	0.039083425
HLA-DPA1*02:01-DPB1*14:01	RSSESSPNHSLHNEVAD	0.0068036537	0.0058735088
HLA-DPA1*02:01-DPB1*14:01	VTGQETVAQIKALTTLE	0.253691	0.010374455
HLA-DPA1*02:01-DPB1*14:01	RQRKLRRNRRSILDDSF	0.17569552	0.058434375
HLA-DPA1*02:01-DPB1*14:01	ARIFLIASKELELITLT	0.40832815	0.0063051744
HLA-DPA1*02:01-DPB1*14:01	GKGKMRNRRRIQRRGPC	0.14161254	0.03692575
HLA-DPA1*02:01-DPB1*14:01	EEAVRKKGSEERRRPHK	0.050714824	0.071704336
HLA-DPA1*02:01-DPB1*14:01	GSCMAVLTVTLMVLSSP	0.177914	0.0016773015
HLA-DPA1*02:01-DPB1*14:01	VRAFADAMEVIPSTLAE	0.5107049	0.0033535617
HLA-DPA1*02:01-DPB1*14:01	GDHYARNLLWFDFGLPF	0.08030731	0.017622748
HLA-DPA1*02:01-DPB1*14:01	ASFACRVATTLPVLEGL	0.50605935	0.0017710034
HLA-DPA1*02:01-DPB1*14:01	NWVESYLSWRHNIVDET	0.048706032	0.012170624
HLA-DPA1*02:01-DPB1*14:01	DFSHRSSENILTVHEQA	0.2927318	0.28678805
HLA-DPA1*02:01-DPB1*14:01	LAREADFCFRQRRYLES	0.04595782	0.024474772
HLA-DPA1*02:01-DPB1*14:01	GNAENEENGEQEADNEV	0.0004986527	0.014488539
HLA-DPA1*02:01-DPB1*14:01	HAQQYRWYQMLYQAGVF	0.14465538	0.091825776
HLA-DPA1*02:01-DPB1*14:01	TQIVLLGLVTAALWAGL	0.10076311	0.0013074774
HLA-DPA1*02:01-DPB1*14:01	HKRYAAKKTQKTVEAAE	0.2338021	0.12127087
HLA-DPA1*02:01-DPB1*14:01	GGPGGSSTGFGNFEEIG	0.0045607495	0.16782057
HLA-DPA1*02:01-DPB1*14:01	IVSPLCGGFTWPSCVKK	0.034911618	0.0008649065
HLA-DPA1*02:01-DPB1*14:01	RFWRSTGFCPPLPHSQA	0.13617314	0.005734087
HLA-DPA1*02:01-DPB1*14:01	ICKADDICDHTLEQQQM	0.014004276	0.0012087306
HLA-DPA1*02:01-DPB1*14:01	QNLGNNYSDEPCIGQEY	0.0033442606	0.0014388127
HLA-DPA1*02:01-DPB1*14:01	FSKILIGPKMLTDHMPD	0.27008766	0.04795266
HLA-DPA1*02:01-DPB1*14:01	ACEQATECSVRNGSSIV	0.09568011	0.00078035024
HLA-DPA1*02:01-DPB1*14:01	LLLLPPLLLGAFPPAAA	0.13372532	0.008527111
HLA-DPA1*02:01-DPB1*14:01	EALPGDNVGFNVKNVSV	0.08386078	0.05159415
HLA-DPA1*02:01-DPB1*14:01	MASPGCLWLLAVALLPW	0.14707842	0.000697813
HLA-DPA1*02:01-DPB1*14:01	FGSAKQLVRGEPNVSYI	0.2383759	0.01834328
HLA-DPA1*02:01-DPB1*14:01	LRLLLFVALPASGWLTT	0.21372846	0.0056986976
HLA-DPA1*02:01-DPB1*14:01	RLLLLFLVPLLWAPAAV	0.19862363	0.0015652692
HLA-DPA1*02:01-DPB1*14:01	DPNPVFNEAMIFSVPAI	0.23923579	0.022742752
HLA-DPA1*02:01-DPB1*14:01	YLGYCKGVEPKTECERL	0.08651538	0.0040916973
HLA-DPA1*02:01-DPB1*14:01	NLEGISEGPSNRSNSVS	0.0109857675	0.0026917278
HLA-DPA1*02:01-DPB1*14:01	VSTPSWCQSTEASPKRS	0.059701093	0.0064049996
HLA-DPA1*02:01-DPB1*14:01	VLIFFLELAVAVLAFLF	0.04442732	0.0012158516
HLA-DPA1*02:01-DPB1*14:01	ITRGLQKDYRTDLVFGT	0.10711732	0.018838366
HLA-DPA1*02:01-DPB1*14:01	IPPNAKLTFEVELVDID	0.20573013	0.13655409
HLA-DPA1*02:01-DPB1*14:01	MTLGMIWTIILRFAIQD	0.16527113	0.0006939731
HLA-DPA1*02:01-DPB1*14:01	PYSIPPCEHHVNGSRPP	0.014839827	0.0022264733
HLA-DPA1*02:01-DPB1*14:01	FCPHDLVSQGYSYLPVQ	0.06586519	0.0011440449
HLA-DPA1*02:01-DPB1*14:01	VSGSRGHQHQFQTGIVS	0.04248435	0.028232392
HLA-DPA1*02:01-DPB1*14:01	EEALLCMDGAGPPDLRD	0.017268654	0.00060902914
HLA-DPA1*02:01-DPB1*14:01	DVLSEIMHSFAKCIEVM	0.27556562	0.0013396491
HLA-DPA1*02:01-DPB1*14:01	YIELFDQIDENLKQALQ	0.16011691	0.0017870357
HLA-DPA1*02:01-DPB1*14:01	LACKLDYDEDASAMLKE	0.15381794	0.0036599375
HLA-DPA1*02:01-DPB1*14:01	INKGSIDAITGKARYTL	0.21084875	0.054170817
HLA-DPA1*02:01-DPB1*14:01	AEGQEGQATTIPIVLTQ	0.0858492	0.0067126313
HLA-DPA1*02:01-DPB1*14:01	MESILFKCSDFVVVQFK	0.31062105	0.0017926289
HLA-DPA1*02:01-DPB1*14:01	MYFGLAGVTKNTFEVIP	0.19321933	0.003400845
HLA-DPA1*02:01-DPB1*14:01	LRKPENSECDATAKNKN	0.0075100735	0.019203302
HLA-DPA1*02:01-DPB1*14:01	YGCRVEDYDAADDVQLS	0.05347279	0.013789986
HLA-DPA1*02:01-DPB1*14:01	RDLSSLRRLAQSFRPAM	0.3003926	0.023505563
HLA-DPA1*02:01-DPB1*14:01	MRFVVALVLLNVAAAGA	0.18802449	0.0027412367
HLA-DPA1*02:01-DPB1*14:01	LLRIGVTLAGHQKKILA	0.36307538	0.0105578145
HLA-DPA1*02:01-DPB1*14:01	ISMIPIEIGLLQNLQHL	0.16419965	0.0067223506
HLA-DPA1*02:01-DPB1*14:01	TVFLEQLILTFRKEKPS	0.19251004	0.010108685
HLA-DPA1*02:01-DPB1*14:01	PLERLEKLLTKEQLKIW	0.20256738	0.04577066
HLA-DPA1*02:01-DPB1*14:01	FTYISPSNTELTLMIQE	0.14049609	0.001571382
HLA-DPA1*02:01-DPB1*14:01	MASPGCLWLLAVALLPW	0.14707842	0.000697813
HLA-DPA1*02:01-DPB1*14:01	SSEKEEDDNEKRQDPGD	0.0015559734	0.008725183
HLA-DPA1*02:01-DPB1*14:01	GKGKMRNRRRIQRRGPC	0.14161254	0.03692575
HLA-DPA1*02:01-DPB1*14:01	EERIEEVTKKGNEAVAS	0.22460276	0.11039791
HLA-DPA1*02:01-DPB1*14:01	VVAVSVIMVIYLLPRCT	0.13415805	0.0014128967
HLA-DPA1*02:01-DPB1*14:01	AQYWPDQGCWTYGNIRV	0.0047407546	0.00079349446
HLA-DPA1*02:01-DPB1*14:01	CSRSQHSSSSSHWHQEG	0.007600845	0.0029470113
HLA-DPA1*02:01-DPB1*14:01	ITQDKVASVININPNTT	0.25710183	0.7340478
HLA-DPA1*02:01-DPB1*14:01	YVLNKIDQISIEELDII	0.2036799	0.0055310586
HLA-DPA1*02:01-DPB1*14:01	ALPLATVICSTNQIPML	0.11595109	0.0010430334
HLA-DPA1*02:01-DPB1*14:01	AVRSYALELNLTDSENA	0.2525863	0.026119273
HLA-DPA1*02:01-DPB1*14:01	LPATEKPVLLSKDIEAK	0.20083776	0.4202624
HLA-DPA1*02:01-DPB1*14:01	ITILIIALIALSVGQYN	0.040387902	0.0010824628
HLA-DPA1*02:01-DPB1*14:01	VLGFHTLMTLLSPQEAG	0.20720233	0.015893353
HLA-DPA1*02:01-DPB1*14:01	CPICKADDICDHTLEQQ	0.024802102	0.0013793542
HLA-DPA1*02:01-DPB1*14:01	GNDGRPRVAWHIDPFGH	0.03504795	0.17488137
HLA-DPA1*02:01-DPB1*14:01	GCNMPSSTGSYWFCDEG	0.004213284	0.0004591058
HLA-DPA1*02:01-DPB1*14:01	AYAYLFKYIIIGDTGVG	0.18720628	0.009405705
HLA-DPA1*02:01-DPB1*14:01	PPYKPKARDKRDTSNFD	0.012169533	0.020074852
HLA-DPA1*02:01-DPB1*14:01	RYSDGDLTLIYFGGDEC	0.055618823	0.0006018638
HLA-DPA1*02:01-DPB1*14:01	VGVKSEGEVARCKQLIC	0.14647704	0.002970735
HLA-DPA1*02:01-DPB1*14:01	NMEARLAERKFMNPFNM	0.14925042	0.005357422
HLA-DPA1*02:01-DPB1*14:01	PNVICDGCNGPVVGTRY	0.0053879456	0.0007154313
HLA-DPA1*02:01-DPB1*14:01	GNCTMEDAKLAQDFLDS	0.17431185	0.0018444706
HLA-DPA1*02:01-DPB1*14:01	AHEIQWDYGPMGHDGST	0.0056424597	0.28811082
HLA-DPA1*02:01-DPB1*14:01	CLDEEVEGQGFCSGPGW	0.0013738296	0.00035021483
HLA-DPA1*02:01-DPB1*14:01	RLTQRVLCHFSVRVTDA	0.24954598	0.0035135136
HLA-DPA1*02:01-DPB1*14:01	YFGSNIPNMFVDSSCAL	0.10181665	0.00067748106
HLA-DPA1*02:01-DPB1*14:01	VRFDVHDVTLHADAIHR	0.17201978	0.087510236
HLA-DPA1*02:01-DPB1*14:01	MQVKLVKDSEYPFKAQN	0.15344258	0.034531135
HLA-DPA1*02:01-DPB1*14:01	IDNEALYDICFRTLKLT	0.18555923	0.0022350696
HLA-DPA1*02:01-DPB1*14:01	CQEAVRQVQGPVLVEDT	0.21044226	0.0044116215
HLA-DPA1*02:01-DPB1*14:01	SGTELLWPGAALLVLLG	0.10999123	0.022696346
HLA-DPA1*02:01-DPB1*14:01	RIHCTRLAGDKANYWWL	0.044568423	0.0015135062
HLA-DPA1*02:01-DPB1*14:01	VLFFALHVCDEVNVYGF	0.08768551	0.0008840749
HLA-DPA1*02:01-DPB1*14:01	LPCTDSFIKVDMRTISF	0.23865405	0.0016594758
HLA-DPA1*02:01-DPB1*14:01	GSLIFCFGIWILIDKTS	0.054126393	0.0010118594
HLA-DPA1*02:01-DPB1*14:01	RGRVIECDVVKDYAFVH	0.1226017	0.054092474
HLA-DPA1*02:01-DPB1*14:01	TADRQYMEGFNDELEAF	0.073190704	0.13817355
HLA-DPA1*02:01-DPB1*14:01	RYSLRSIERHAPWVRNI	0.22700693	0.015080906
HLA-DPA1*02:01-DPB1*14:01	AAPQLLIVLLGLSALLQ	0.11670316	0.0028978803
HLA-DPA1*02:01-DPB1*14:01	IALNRSLPDVRLEGCKT	0.1544979	0.008120336
HLA-DPA1*02:01-DPB1*14:01	NIMFYDMGSGSTVCTIV	0.044474833	0.00092596206
HLA-DPA1*02:01-DPB1*14:01	PPVSTISCSYESASRSS	0.080238655	0.007729831
HLA-DPA1*02:01-DPB1*14:01	FEPLASGILLLLWLIAP	0.074052915	0.0019791625
HLA-DPA1*02:01-DPB1*14:01	TLLLLPLLLLLLLRAVL	0.097850256	0.003141726
HLA-DPA1*02:01-DPB1*14:01	APADPDSGAAPDAPADP	0.0006508342	0.6826785
HLA-DPA1*02:01-DPB1*14:01	YPGPPMMDGAMGYVQPP	0.037366267	0.014216268
HLA-DPA1*02:01-DPB1*14:01	SIFHVLILNLIIVGAGV	0.05201386	0.0014487056
HLA-DPA1*02:01-DPB1*14:01	DDEDDEDDEDDDDDEED	0.000937351	0.007323178
HLA-DPA1*02:01-DPB1*14:01	RGGGRGGRGGFGGRGRG	0.029806068	0.20992903
HLA-DPA1*02:01-DPB1*14:01	IQNFVRVHVDAPGMEEG	0.09107955	0.34375563
HLA-DPA1*02:01-DPB1*14:01	TAYAYCYHGETLLASDK	0.15416856	0.014313703
HLA-DPA1*02:01-DPB1*14:01	CKFHYKTDQGIKNLSVE	0.25100675	0.0056687025
HLA-DPA1*02:01-DPB1*14:01	TANPQLQEQMRPQLPAF	0.030367585	0.010216245
HLA-DPA1*02:01-DPB1*14:01	VGVTINVLDENDNAPYI	0.0060659475	0.0053716553
HLA-DPA1*02:01-DPB1*14:01	QKALSLVSCFAGGVFLA	0.2916669	0.0028687052
HLA-DPA1*02:01-DPB1*14:01	GISIVGQSNERGDGGIY	0.005900144	0.06975652
HLA-DPA1*02:01-DPB1*14:01	RKSSDRKGGSYTQAASS	0.14861992	0.015645083
HLA-DPA1*02:01-DPB1*14:01	THMTHHPISDHEATLRC	0.020039877	0.84944916
HLA-DPA1*02:01-DPB1*14:01	KDVMWIGFLTRTVLENS	0.18806812	0.0054386975
HLA-DPA1*02:01-DPB1*14:01	IAPPIIKQSTIVCHNRV	0.2508122	0.6362294
HLA-DPA1*02:01-DPB1*14:01	PLDPHENGNNGTIKVEK	0.006331024	0.0036185838
HLA-DPA1*02:01-DPB1*14:01	LTQTVCLDDTTVKFEIW	0.05215682	0.00035869837
HLA-DPA1*02:01-DPB1*14:01	MAYAYLFKYIIIGDTGV	0.18151753	0.0017283985
HLA-DPA1*02:01-DPB1*14:01	LRMESKTEKWMERIHLN	0.10227339	0.0027277844
HLA-DPA1*02:01-DPB1*14:01	LLVVINLLVIFIPSMKD	0.2060865	0.0025851843
HLA-DPA1*02:01-DPB1*14:01	SNSSSSDDSSEEEEEKL	0.0011020947	0.0095766615
HLA-DPA1*02:01-DPB1*14:01	VGHLPAGGAVKTEGGGS	0.044210207	0.09148757
HLA-DPA1*02:01-DPB1*14:01	PEVTIECTGAEASIQAG	0.07243875	0.00359625
HLA-DPA1*02:01-DPB1*14:01	QGSSGPKGEQGITGPSG	0.0046468363	0.009881419
HLA-DPA1*02:01-DPB1*14:01	YTFSMPSDSHVSSCSED	0.0064950506	0.0020432211
HLA-DPA1*02:01-DPB1*14:01	VCNDLKIGYECLCPDGF	0.011080419	0.00064809376
HLA-DPA1*02:01-DPB1*14:01	QTTCPDSVKIKASKSLW	0.26803514	0.0015660602
HLA-DPA1*02:01-DPB1*14:01	AKGFTPIPGTIEMLHPW	0.35770616	0.010648658
HLA-DPA1*02:01-DPB1*14:01	TARVRMGPRCAQALWRM	0.2817864	0.11960204
HLA-DPA1*02:01-DPB1*14:01	KPRNMTGLDLAAVTCPP	0.20870581	0.022456983
HLA-DPA1*02:01-DPB1*14:01	ITQLGLQNSTITFWNIT	0.03428736	0.001009444
HLA-DPA1*02:01-DPB1*14:01	CPQGSTCCSQEMEEKYS	0.0018765696	0.0033477694
HLA-DPA1*02:01-DPB1*14:01	ATEDPYNTTENMHWEWS	0.0027407384	0.0068384684
HLA-DPA1*02:01-DPB1*14:01	ENTDEAQKKFGNVKAIS	0.25599355	0.00874784
HLA-DPA1*02:01-DPB1*14:01	PALTVHVTQPKDGGFCE	0.1045612	0.0025873147
HLA-DPA1*02:01-DPB1*14:01	AHANLCCANLERADLSG	0.018394295	0.01186029
HLA-DPA1*02:01-DPB1*14:01	SLGQGLGAACGMAYTGK	0.12532735	0.096879505
HLA-DPA1*02:01-DPB1*14:01	TESPVREEPGEDFPAAR	0.0087642055	0.106967606
HLA-DPA1*02:01-DPB1*14:01	THMTHHPISDHEATLRC	0.020039877	0.84944916
HLA-DPA1*02:01-DPB1*14:01	APATRAALCGSARLLNC	0.2889253	0.0023796237
HLA-DPA1*02:01-DPB1*14:01	VTSPCCIVTSTYGWTAN	0.00987797	0.00057079236
HLA-DPA1*02:01-DPB1*14:01	LSASSVYNLLPEKDLTG	0.12705976	0.013889951
HLA-DPA1*02:01-DPB1*14:01	VMSLLQPLNITQVLSHG	0.2765215	0.004415567
HLA-DPA1*02:01-DPB1*14:01	GEKGRRGQFIRRVEPGS	0.13665165	0.5280507
HLA-DPA1*02:01-DPB1*14:01	QAGCCIVGQSEQLVPAD	0.07707352	0.0011773452
HLA-DPA1*02:01-DPB1*14:01	VVFFGIYSSLWPAIPMA	0.16190995	0.0011158646
HLA-DPA1*02:01-DPB1*14:01	ACKDALLVGVPAGSNPF	0.34122628	0.0049755992
HLA-DPA1*02:01-DPB1*14:01	MGLQACLLGLFALILSG	0.029355694	0.0013172401
HLA-DPA1*02:01-DPB1*14:01	TPSLSSTQPTRVWSGPP	0.11524436	0.3408695
HLA-DPA1*02:01-DPB1*14:01	RVLTGNPRLDLQEINNW	0.056632765	0.021415703
HLA-DPA1*02:01-DPB1*14:01	HGGCSAGNDIGPYGERD	0.0016458981	0.011193228
HLA-DPA1*02:01-DPB1*14:01	ESHWKVCPMCSEQFPPD	0.051535163	0.0026111812
HLA-DPA1*02:01-DPB1*14:01	LLVLDLFAESQPVYTRT	0.19588524	0.002559979
HLA-DPA1*02:01-DPB1*14:01	TVLWDNAFAEPGRVPFA	0.04250404	0.009410503
HLA-DPA1*02:01-DPB1*14:01	RCQTGCWSPDGSRLLFT	0.014460592	0.0005690705
HLA-DPA1*02:01-DPB1*14:01	AASIGNAQKLPMCDKCG	0.08631086	0.0051128156
HLA-DPA1*02:01-DPB1*14:01	NRSPAGPAATPAQAQAA	0.04894191	0.17201538
HLA-DPA1*02:01-DPB1*14:01	LLLLLPLLWLLVLTPGR	0.058229122	0.0018756805
HLA-DPA1*02:01-DPB1*14:01	QGNANLDIQNVNQQTAL	0.006343072	0.00653096
HLA-DPA1*02:01-DPB1*14:01	PGLSKQEDCCGTVGTSW	0.017596161	0.0033361888
HLA-DPA1*02:01-DPB1*14:01	EALPGDNVGFNVKNVSV	0.08386078	0.05159415
HLA-DPA1*02:01-DPB1*14:01	MVASGGWNDVACHTTMY	0.006134505	0.0028919778
HLA-DPA1*02:01-DPB1*14:01	HQQDETTIDTKDGDLPF	0.005846013	0.031794198
HLA-DPA1*02:01-DPB1*14:01	NTYYDFSKGIDHKKSDD	0.11688754	0.0214553
HLA-DPA1*02:01-DPB1*14:01	LLAQVTSYSPTGLPLIQ	0.14507087	0.0034155524
HLA-DPA1*02:01-DPB1*14:01	SKGLGPCGWILVAFSFL	0.15135501	0.0022219648
HLA-DPA1*02:01-DPB1*14:01	TFCLFVTFDLLFISLLW	0.03517678	0.00059640204
HLA-DPA1*02:01-DPB1*14:01	AAPQLLIVLLGLSALLQ	0.11670316	0.0028978803
HLA-DPA1*02:01-DPB1*14:01	LFAASPSELHLKGGTNA	0.20246142	0.004944627
HLA-DPA1*02:01-DPB1*14:01	DEPPPASQSTSQDCSQA	0.0009790316	0.0057823327
HLA-DPA1*02:01-DPB1*14:01	NFTRNATRYSVQLMSFV	0.43229273	0.0057647442
HLA-DPA1*02:01-DPB1*14:01	HLPEPSSRETGRGAKGE	0.008779346	0.011550782
HLA-DPA1*02:01-DPB1*14:01	TCVCTEGYTGTHCEVDI	0.0038492235	0.0003898572
HLA-DPA1*02:01-DPB1*14:01	TAPVLDIAWCPHNDNVI	0.023876667	0.01630863
HLA-DPA1*02:01-DPB1*14:01	LIEEVMIGEDKLIHFSG	0.08849699	0.0031274683
HLA-DPA1*02:01-DPB1*14:01	SVIINCDGFYLISLKGY	0.15951513	0.00053158624
HLA-DPA1*02:01-DPB1*14:01	HLVTVPPGPSLADALIS	0.07000832	0.007963342
HLA-DPA1*02:01-DPB1*14:01	QASKQNGTWPREVLLVL	0.09851872	0.0061582397
HLA-DPA1*02:01-DPB1*14:01	MVKCDPRHGKYMACCLL	0.09734439	0.0021017636
HLA-DPA1*02:01-DPB1*14:01	RIRKLADLCTGLQGFLI	0.32577235	0.0014265204
HLA-DPA1*02:01-DPB1*14:01	RVNSKCLFVGILLRRVQ	0.30974737	0.0016008734
HLA-DPA1*02:01-DPB1*14:01	MPPKDDKKKKDAGKSAK	0.05482987	0.05583469
HLA-DPA1*02:01-DPB1*14:01	SSPCTFAAAVSGANGST	0.07377755	0.004768825
HLA-DPA1*02:01-DPB1*14:01	PGTPRVTSRSGPAPARR	0.0930649	0.49966273
HLA-DPA1*02:01-DPB1*14:01	ALEKTNGATAVFNTGIF	0.27712566	0.06323372
HLA-DPA1*02:01-DPB1*14:01	QVRLMDVVSKKHPVDTL	0.29154187	0.018853966
HLA-DPA1*02:01-DPB1*14:01	TQISKYFSERGDAVTKA	0.24610083	0.031812645
HLA-DPA1*02:01-DPB1*14:01	GLPTPQVDWNKIGGDLP	0.042761452	0.24358916
HLA-DPA1*02:01-DPB1*14:01	RTCHIQECDKRFKQDGG	0.02500322	0.0022334517
HLA-DPA1*02:01-DPB1*14:01	KSPATPQAKPDGVTATA	0.038544018	0.024579478
HLA-DPA1*02:01-DPB1*14:01	FGRRQDDLISSSVPSTT	0.31606737	0.5554531
HLA-DPA1*02:01-DPB1*14:01	LLVYSQEETESLNASIG	0.05103488	0.004057147
HLA-DPA1*02:01-DPB1*14:01	LVYSQEETESLNASIGC	0.022431875	0.0009131507
HLA-DPA1*02:01-DPB1*14:01	RIIGVDINKDKFARAKE	0.13890782	0.047720555
HLA-DPA1*02:01-DPB1*14:01	SEVPSVPTNGMAKNGSE	0.049253877	0.0024948865
HLA-DPA1*02:01-DPB1*14:01	GLKHDIARVRADTNQSL	0.14598924	0.36602378
HLA-DPA1*02:01-DPB1*14:01	FDQWREWADSKSCCDYS	0.007204376	0.4070589
HLA-DPA1*02:01-DPB1*14:01	KTAPCVRLLNATHQIGC	0.26947337	0.0011488313
HLA-DPA1*02:01-DPB1*14:01	ERNVSTRQGMDLSANQD	0.023815898	0.2652733
HLA-DPA1*02:01-DPB1*14:01	IKTQSSLVPALTDFVRS	0.4942948	0.046529915
HLA-DPA1*02:01-DPB1*14:01	DPDPRKVNLGVGAYRTD	0.23204403	0.96799964
HLA-DPA1*02:01-DPB1*14:01	PDPPVISEEKGPCYRLV	0.029979682	0.008421568
HLA-DPA1*02:01-DPB1*14:01	HSQGGFVVQPPALWQTE	0.084091716	0.008636698
HLA-DPA1*02:01-DPB1*14:01	KEQIKRGGDAGMPGIEE	0.07932843	0.24575444
HLA-DPA1*02:01-DPB1*14:01	ENFKLKHYGIGWVSMAN	0.28831053	0.01796272
HLA-DPA1*02:01-DPB1*14:01	CVSNCTASQFVCKNDKC	0.06620167	0.0011034196
HLA-DPA1*02:01-DPB1*14:01	TGYTRDKSFLAMVVDIV	0.36795324	0.003740992
HLA-DPA1*02:01-DPB1*14:01	SLVNAFQWIQYSIISNV	0.24934787	0.0013179015
HLA-DPA1*02:01-DPB1*14:01	IGFMIGYLGYCKGVEPK	0.13026804	0.018013868
HLA-DPA1*02:01-DPB1*14:01	AAPELAMGALELESRNS	0.19511817	0.045463238
HLA-DPA1*02:01-DPB1*14:01	VRFKSRNSSKNSDGKNG	0.06134517	0.005229196
HLA-DPA1*02:01-DPB1*14:01	PGQDCRFRVTQLPNGRD	0.03998965	0.030881366
HLA-DPA1*02:01-DPB1*14:01	VGRAAGLLMGLRRSPYL	0.31859022	0.007721445
HLA-DPA1*02:01-DPB1*14:01	GSKCDLNGRPREAEVRF	0.028107965	0.005314608
HLA-DPA1*02:01-DPB1*14:01	NCSADLQVSAKIGFLKP	0.21291298	0.0009946695
HLA-DPA1*02:01-DPB1*14:01	MFTHYDRAHIAQLCEKA	0.23198684	0.018793214
HLA-DPA1*02:01-DPB1*14:01	VIRCHTDNTWVPGVPTC	0.008231143	0.0011671059
HLA-DPA1*02:01-DPB1*14:01	TCDDIKNIYKRMTGSEF	0.062324457	0.0011095892
HLA-DPA1*02:01-DPB1*14:01	DERPPWRLGRLLLLMCL	0.19317834	0.0015078317
HLA-DPA1*02:01-DPB1*14:01	LFLKSVPHFSMAAPRGN	0.5070489	0.018735927
HLA-DPA1*02:01-DPB1*14:01	GGLLGATFNCLNKRLAK	0.20743641	0.0029911
HLA-DPA1*02:01-DPB1*14:01	PVSETCTDRSGISTGHW	0.011537171	0.0020702337
HLA-DPA1*02:01-DPB1*14:01	AAFVAKVMSVGDRTVTL	0.25260088	0.027825389
HLA-DPA1*02:01-DPB1*14:01	VCGTTLHLLLLGLLLVL	0.0046710204	0.0027752668
HLA-DPA1*02:01-DPB1*14:01	EVYHGPHANSEVEVKSV	0.033361603	0.21087833
HLA-DPA1*02:01-DPB1*14:01	LCLILIITSSTKTIRRS	0.30758896	0.00093192403
HLA-DPA1*02:01-DPB1*14:01	WATENGFSYPVISYWVD	0.06382472	0.0064558326
HLA-DPA1*02:01-DPB1*14:01	LQELYEGLRLNNMNKYD	0.15719813	0.0796781
HLA-DPA1*02:01-DPB1*14:01	YQTFCADGADERRCRHC	0.008784932	0.0009535804
