# Supplementary material for: MHCII-peptide presentation: an assessment of the state-of-the-art prediction methods
Source: Front Immunol. 2024 Mar 12;15:1293706. doi: 10.3389/fimmu.2024.1293706 (PMC11027168; doi:10.3389/fimmu.2024.1293706)
Supplement: Supplementary file 2 [file DataSheet_2.zip › output/BERT/neg/17_HLA-DPA1_02_02_DPB1_05_01.csv]

allele	peptide	affinity_pred	mass_pred
HLA-DPA1*02:02-DPB1*05:01	AADGYQRCMMAQYNRHD	0.13673624	0.015267855
HLA-DPA1*02:02-DPB1*05:01	ALPGDNVGFNVKNVSVK	0.2108498	0.37147075
HLA-DPA1*02:02-DPB1*05:01	HSKMNTLANRFPAVNSL	0.38095158	0.023868714
HLA-DPA1*02:02-DPB1*05:01	MPPKDDKKKKDAGKSAK	0.08195867	0.006875843
HLA-DPA1*02:02-DPB1*05:01	DDCRYVMIFKKEFAPSD	0.5413129	0.0684117
HLA-DPA1*02:02-DPB1*05:01	QLLKQGSVQKVYNGLQG	0.45519537	0.0058898195
HLA-DPA1*02:02-DPB1*05:01	SEQDYTCIAENAVSNLS	0.097542904	0.007794071
HLA-DPA1*02:02-DPB1*05:01	QLERINVHHHEASGGRY	0.06601477	0.12138499
HLA-DPA1*02:02-DPB1*05:01	LDPVDPTNNVSGDKICW	0.020100469	0.0017352467
HLA-DPA1*02:02-DPB1*05:01	LLLPPPGSCAAEGSPGT	0.024752636	0.0010391831
HLA-DPA1*02:02-DPB1*05:01	LMCGRITKRVTRELKDR	0.3968255	0.0020729722
HLA-DPA1*02:02-DPB1*05:01	SWLCDPDAMEQGETPLT	0.028649574	0.00059955864
HLA-DPA1*02:02-DPB1*05:01	VEVKGPYEYLTLEDYPL	0.3562049	0.0087368395
HLA-DPA1*02:02-DPB1*05:01	DREQIPEYNVTITATDK	0.15456258	0.072990194
HLA-DPA1*02:02-DPB1*05:01	DQKKQFEKCGLQVLKVE	0.4812152	0.1146188
HLA-DPA1*02:02-DPB1*05:01	YIELFDQIDENLKQALQ	0.5166336	0.0012382877
HLA-DPA1*02:02-DPB1*05:01	SSSPSPLSIKKCPICKA	0.17399685	0.0015010636
HLA-DPA1*02:02-DPB1*05:01	PRWLLLLPLLLGLNAGA	0.31026357	0.0012187756
HLA-DPA1*02:02-DPB1*05:01	GLRCAVSDVEMQEHYDE	0.05322987	0.0020647384
HLA-DPA1*02:02-DPB1*05:01	VCPGRLRGVRAVRPKVL	0.15316899	0.0024866213
HLA-DPA1*02:02-DPB1*05:01	PRTLILLLSGALALTET	0.3104479	0.004083437
HLA-DPA1*02:02-DPB1*05:01	QLLLLACVHNYQPCVQR	0.31018972	0.0007078266
HLA-DPA1*02:02-DPB1*05:01	PTKKWPTVDASYYGGRG	0.0696265	0.00391741
HLA-DPA1*02:02-DPB1*05:01	FLIGFMIGYLGYCKGVE	0.41944107	0.0030167706
HLA-DPA1*02:02-DPB1*05:01	VDSEEEYFPEEIAKLRR	0.39878184	0.06711986
HLA-DPA1*02:02-DPB1*05:01	GRSPFEVKVGTECGNQK	0.11729887	0.0074794106
HLA-DPA1*02:02-DPB1*05:01	TFLPLLLGLSLGCTGAG	0.22688356	0.00065181695
HLA-DPA1*02:02-DPB1*05:01	DFEWNNFIDAMLMVAER	0.42933688	0.000563226
HLA-DPA1*02:02-DPB1*05:01	AALAVILIATALCAPAS	0.18198003	0.0013839498
HLA-DPA1*02:02-DPB1*05:01	NRSPPHLIKEILLVDDF	0.34832302	0.004397339
HLA-DPA1*02:02-DPB1*05:01	NLKMWIQECNGHAVPPL	0.15162876	0.001991943
HLA-DPA1*02:02-DPB1*05:01	YFQFRCENGHCIPNRWK	0.10853558	0.002191291
HLA-DPA1*02:02-DPB1*05:01	EASNFRSNFGYNIPLKH	0.35293302	0.1023554
HLA-DPA1*02:02-DPB1*05:01	TNLKKKFSCCVLVFLLF	0.41465485	0.0009934178
HLA-DPA1*02:02-DPB1*05:01	SRMAPLGMLLGLLMAAC	0.23825787	0.001957188
HLA-DPA1*02:02-DPB1*05:01	SGVINLTEEVLWVKVNI	0.37490642	0.0008221632
HLA-DPA1*02:02-DPB1*05:01	SQPPQSSTMGYMGSQSV	0.058754202	0.0019000501
HLA-DPA1*02:02-DPB1*05:01	MPPKDDKKKKDAGKSAK	0.08195867	0.006875843
HLA-DPA1*02:02-DPB1*05:01	ATLLLFLIISVKYDHHR	0.53759015	0.005115742
HLA-DPA1*02:02-DPB1*05:01	CEDVETAEGVALTVTGV	0.049511146	0.00061592733
HLA-DPA1*02:02-DPB1*05:01	IPWLGHLLVGLSGAFGF	0.2302989	0.0026076909
HLA-DPA1*02:02-DPB1*05:01	IAEDDRHYNIPVRVCEE	0.052797295	0.012039313
HLA-DPA1*02:02-DPB1*05:01	QSRIHCTRLAGDKANYW	0.15341997	0.006085857
HLA-DPA1*02:02-DPB1*05:01	SLALKCLISLSTIILLG	0.37123287	0.00079108187
HLA-DPA1*02:02-DPB1*05:01	GFFGYVSFTEATAGNVL	0.19845463	0.01567176
HLA-DPA1*02:02-DPB1*05:01	RVSENKVRPVHFWFATG	0.26984593	0.006236351
HLA-DPA1*02:02-DPB1*05:01	WRGMGLSLMRLDRFRDS	0.49278677	0.002637154
HLA-DPA1*02:02-DPB1*05:01	VVAHPTSGTISSASFHP	0.054921046	0.18152422
HLA-DPA1*02:02-DPB1*05:01	RCRECRPGGSCAPCGGD	0.0075009884	0.0019398213
HLA-DPA1*02:02-DPB1*05:01	SEDDAQSRRDEQDDDDK	0.005055497	0.013395998
HLA-DPA1*02:02-DPB1*05:01	PERETLFNTLANNREII	0.32435077	0.034466576
HLA-DPA1*02:02-DPB1*05:01	GRPQPGRENFQNWLKDG	0.36655807	0.121661045
HLA-DPA1*02:02-DPB1*05:01	IFYCTFRRLDPEENHTA	0.19752797	0.0017132058
HLA-DPA1*02:02-DPB1*05:01	AAPQLLIVLLGLSALLQ	0.1996224	0.0024211984
HLA-DPA1*02:02-DPB1*05:01	RSRSRSLSRSRKRRLSS	0.34188938	0.0008858837
HLA-DPA1*02:02-DPB1*05:01	LIGLMCGRITKRVTREL	0.45560187	0.0011820456
HLA-DPA1*02:02-DPB1*05:01	FYNEAWSTLLRTVYSVL	0.36317927	0.002376442
HLA-DPA1*02:02-DPB1*05:01	AVYKIFDDSPCPFTAKT	0.21432136	0.0036498732
HLA-DPA1*02:02-DPB1*05:01	TAPRRYCVRPNSGIIDP	0.04953968	0.12829466
HLA-DPA1*02:02-DPB1*05:01	AISGVPVLGFFIIAVLM	0.19641167	0.0010572362
HLA-DPA1*02:02-DPB1*05:01	HFVLESPLNGCGTRPRW	0.1324402	0.00023408048
HLA-DPA1*02:02-DPB1*05:01	LGYCKGVEPKTECERLA	0.11498476	0.0022539187
HLA-DPA1*02:02-DPB1*05:01	EAAGEEEEEQRKEEEPP	0.021375181	0.066990055
HLA-DPA1*02:02-DPB1*05:01	LLEQIDSFKPPQRSIDK	0.27884552	0.00186709
HLA-DPA1*02:02-DPB1*05:01	PDPANSSSGQPHMEQVP	0.026450638	0.0024584758
HLA-DPA1*02:02-DPB1*05:01	DIPSGSHKVSLSSWYHD	0.16391073	0.044228088
HLA-DPA1*02:02-DPB1*05:01	RSPGRAYALLLLLICFN	0.18805888	0.0012535179
HLA-DPA1*02:02-DPB1*05:01	IWIKFRHSPGLLLLWTV	0.4436534	0.0012149413
HLA-DPA1*02:02-DPB1*05:01	TTRLLSGHTCFTLTGLL	0.19992712	0.0011459851
HLA-DPA1*02:02-DPB1*05:01	ALPGDNVGFNVKNVSVK	0.2108498	0.37147075
HLA-DPA1*02:02-DPB1*05:01	TEEEVQMALSKVDASGE	0.16662508	0.010755943
HLA-DPA1*02:02-DPB1*05:01	QKKIKDLPSLSPYALEL	0.37788105	0.0030703861
HLA-DPA1*02:02-DPB1*05:01	AAPQLLIVLLGLSALLQ	0.1996224	0.0024211984
HLA-DPA1*02:02-DPB1*05:01	FLPLLLGLSLGCTGAGG	0.21365815	0.0006372827
HLA-DPA1*02:02-DPB1*05:01	MAQYNRHDSPEDVKRRA	0.018746104	0.005556023
HLA-DPA1*02:02-DPB1*05:01	MWLQGGPGGSSTGFGNF	0.059500687	0.058541305
HLA-DPA1*02:02-DPB1*05:01	KEDDMETKKDHPYTWRI	0.09149434	0.0018350076
HLA-DPA1*02:02-DPB1*05:01	AKNLVEKGVLTTEKQNF	0.28207454	0.13458768
HLA-DPA1*02:02-DPB1*05:01	TGYYCNCTTRTDTCMSS	0.031138444	0.0005426409
HLA-DPA1*02:02-DPB1*05:01	LGVISWRRAGHSSDLII	0.17115761	0.0034310154
HLA-DPA1*02:02-DPB1*05:01	RHEGQEPFLQWLMLLSN	0.32913044	0.0025444035
HLA-DPA1*02:02-DPB1*05:01	VGRIFVAFMVVISIAWV	0.24148399	0.00092142477
HLA-DPA1*02:02-DPB1*05:01	LDVLSDYDASYNTQDHL	0.08404764	0.005918638
HLA-DPA1*02:02-DPB1*05:01	ECERLAGTESPVREEPG	0.0419879	0.0047580386
HLA-DPA1*02:02-DPB1*05:01	TQTVCLDDTTVKFEIWD	0.2994809	0.00030434172
HLA-DPA1*02:02-DPB1*05:01	GYLARKAFAKRQQQLTA	0.38213444	0.026283806
HLA-DPA1*02:02-DPB1*05:01	FPPNYDQSKFEEHVESH	0.21534242	0.5971416
HLA-DPA1*02:02-DPB1*05:01	VLEAEGVFEKGSFKTLT	0.39994347	0.008724422
HLA-DPA1*02:02-DPB1*05:01	LLQYCFLLITCLLTALE	0.18333861	0.00037666952
HLA-DPA1*02:02-DPB1*05:01	ALSETACEDSEENKQRI	0.024943499	0.00091800076
HLA-DPA1*02:02-DPB1*05:01	SDASTPWSSSPSPLPVS	0.02886269	0.024818802
HLA-DPA1*02:02-DPB1*05:01	NGSACTTSDGRQTTYTT	0.008263272	0.0014836409
HLA-DPA1*02:02-DPB1*05:01	KETQILPRQTATGKVKI	0.23366551	0.009456015
HLA-DPA1*02:02-DPB1*05:01	YEIEWITEYACHRDYLE	0.17289226	0.0101997275
HLA-DPA1*02:02-DPB1*05:01	CSQAACSNSAQGSDESL	0.01259697	0.00043521315
HLA-DPA1*02:02-DPB1*05:01	LSHHRLKGRFQRDRRNI	0.17220083	0.0055389516
HLA-DPA1*02:02-DPB1*05:01	VSENKLREISLNHEWTF	0.32523853	0.010738456
HLA-DPA1*02:02-DPB1*05:01	LMPWESDIWDINNQICT	0.07504876	0.00064302515
HLA-DPA1*02:02-DPB1*05:01	SFNPGVFVANLTEWKRQ	0.42340782	0.012743806
HLA-DPA1*02:02-DPB1*05:01	MGMLEARIRILTNNSQT	0.2392327	0.0013821364
HLA-DPA1*02:02-DPB1*05:01	CHCSEDCLARGDCCTNY	0.026391748	0.0010203822
HLA-DPA1*02:02-DPB1*05:01	LDFNLIRVVACNLYPFV	0.30273527	0.0007636607
HLA-DPA1*02:02-DPB1*05:01	STPKAAWIREEGRCSSS	0.16757122	0.0045581805
HLA-DPA1*02:02-DPB1*05:01	ALFERCQRPVEPLWVEG	0.1872804	0.003382958
HLA-DPA1*02:02-DPB1*05:01	KLTAKSNCRYEIEWITE	0.22923258	0.0011348062
HLA-DPA1*02:02-DPB1*05:01	LNLTLHQSAQLSVLLTV	0.19013126	0.0009607848
HLA-DPA1*02:02-DPB1*05:01	VEKLVRSSPHGKHGNRN	0.25136203	0.1711612
HLA-DPA1*02:02-DPB1*05:01	GIFLQGLLGVVAFSTLM	0.28986922	0.0013970023
HLA-DPA1*02:02-DPB1*05:01	RVTAPRTVLLLLSGALA	0.30227944	0.0029650577
HLA-DPA1*02:02-DPB1*05:01	SPVLRNFTFAVSWRTEK	0.53458786	0.70280874
HLA-DPA1*02:02-DPB1*05:01	IDGPSKVKMDCQECPEG	0.033512518	0.0065942607
HLA-DPA1*02:02-DPB1*05:01	GGGDTATCCAKWNTEDK	0.032375507	0.0043138475
HLA-DPA1*02:02-DPB1*05:01	LVNVAIFGPPWMAFKER	0.17317297	0.023540072
HLA-DPA1*02:02-DPB1*05:01	MFGYIICGVLLGPSGLN	0.16861849	0.00050629454
HLA-DPA1*02:02-DPB1*05:01	VLLEPGMELGITAALTG	0.08622273	0.001115888
HLA-DPA1*02:02-DPB1*05:01	SEGACKPGYASALMTAI	0.16614603	0.0011147137
HLA-DPA1*02:02-DPB1*05:01	KGILDKEEAEAIKRIYS	0.32187945	0.011644846
HLA-DPA1*02:02-DPB1*05:01	DQYDPLYSKRFAVFLSE	0.51433474	0.018109161
HLA-DPA1*02:02-DPB1*05:01	NAYDEEDCVEMVASGGW	0.04653154	0.00033692535
HLA-DPA1*02:02-DPB1*05:01	CRTPDTPFSLFEGMAGT	0.22513829	0.00042734388
HLA-DPA1*02:02-DPB1*05:01	EAVQMMTEAVEDLTTTL	0.15471748	0.004155879
HLA-DPA1*02:02-DPB1*05:01	GVWKQGFDITYESNEWD	0.16468188	0.0027032986
HLA-DPA1*02:02-DPB1*05:01	CSNIMRGCLANQGDLDF	0.15489835	0.00092715456
HLA-DPA1*02:02-DPB1*05:01	EHRQFGGNCDVDVSFMY	0.035808958	0.0021518983
HLA-DPA1*02:02-DPB1*05:01	WSFRADFSDNRRRGFEE	0.13926032	0.0027337945
HLA-DPA1*02:02-DPB1*05:01	TPEHQRDFIARDLGPTL	0.12382784	0.06501332
HLA-DPA1*02:02-DPB1*05:01	TVPAHPVAQQHTNYHQQ	0.024735903	0.37808606
HLA-DPA1*02:02-DPB1*05:01	RAIIRDRAALEKQEKQL	0.30368128	0.034838773
HLA-DPA1*02:02-DPB1*05:01	MIHTNLKKKFSCCVLVF	0.50102395	0.0020358623
HLA-DPA1*02:02-DPB1*05:01	LSGTSSSYQPIQPKDFH	0.12987593	0.014233978
HLA-DPA1*02:02-DPB1*05:01	GGLEPAKINITAKAPST	0.17583987	0.19724452
HLA-DPA1*02:02-DPB1*05:01	SASRDKTIKMWEVQTGY	0.24318999	0.0016269982
HLA-DPA1*02:02-DPB1*05:01	LKQIEGLVKELLEREGL	0.47747743	0.0068984963
HLA-DPA1*02:02-DPB1*05:01	RRQRPRRRVCWALVAVL	0.3698886	0.001075097
HLA-DPA1*02:02-DPB1*05:01	LGKKDVMWIGFLTRTVL	0.56464785	0.022904735
HLA-DPA1*02:02-DPB1*05:01	EQAQAWKEVRLHKTTWL	0.25360215	0.016065497
HLA-DPA1*02:02-DPB1*05:01	MPKSTIYRGEMCFFDSE	0.28428638	0.005911333
HLA-DPA1*02:02-DPB1*05:01	VNPDTGYINYDQLEENA	0.14042859	0.18074843
HLA-DPA1*02:02-DPB1*05:01	KEEKAVAKYLRFNCPTK	0.49212283	0.11030199
HLA-DPA1*02:02-DPB1*05:01	LIKRRGKLGLVGVNLTL	0.40094537	0.093176305
HLA-DPA1*02:02-DPB1*05:01	VLANCHFDSVANSPGAS	0.07576375	0.0027733212
HLA-DPA1*02:02-DPB1*05:01	TSEGIVFISDFSPSKPP	0.27879938	0.041919358
HLA-DPA1*02:02-DPB1*05:01	ALSDILINFKFHDFETW	0.40528885	0.015163501
HLA-DPA1*02:02-DPB1*05:01	NEDSGDSKDIRLTLMEE	0.12129964	0.0038842154
HLA-DPA1*02:02-DPB1*05:01	KFVMRNGSGNWLADQIR	0.18005562	0.010119494
HLA-DPA1*02:02-DPB1*05:01	ATERPLGPPTERTRSFQ	0.054344572	0.007171384
HLA-DPA1*02:02-DPB1*05:01	VLLVLSGIFSGLNLGLM	0.22364625	0.0012954709
HLA-DPA1*02:02-DPB1*05:01	AELDALGDELLADEDSS	0.12067223	0.008286125
HLA-DPA1*02:02-DPB1*05:01	ELKGDIEKCLTAIVKCA	0.47111034	0.0009585397
HLA-DPA1*02:02-DPB1*05:01	SAIATNGVVPAGGSYFM	0.058119096	0.008805891
HLA-DPA1*02:02-DPB1*05:01	QSQCPEGAGDAVMYAST	0.036248382	0.0006438287
HLA-DPA1*02:02-DPB1*05:01	GCLDSVMENSKVLGEAM	0.2601091	0.00048474263
HLA-DPA1*02:02-DPB1*05:01	TGHHSPLFRGQEDASPD	0.015135469	0.0070967996
HLA-DPA1*02:02-DPB1*05:01	IGFMIGYLGYCKGVEPK	0.42489198	0.03942374
HLA-DPA1*02:02-DPB1*05:01	LIGLMCGRITKRVTREL	0.45560187	0.0011820456
HLA-DPA1*02:02-DPB1*05:01	VETAEGVALTVTGVAQV	0.040197533	0.001064325
HLA-DPA1*02:02-DPB1*05:01	FFRHGYFCFHEAADQKR	0.2792758	0.00957287
HLA-DPA1*02:02-DPB1*05:01	LQLLAFSFLALCRARVR	0.56349736	0.0017637942
HLA-DPA1*02:02-DPB1*05:01	HPPPPQLLFLILLSCPW	0.17463617	0.0024280702
HLA-DPA1*02:02-DPB1*05:01	SSLPSPLSDPRREPMNI	0.13725348	0.0032832224
HLA-DPA1*02:02-DPB1*05:01	RHLMPDGSLPEAQSLWP	0.050307877	0.0032965243
HLA-DPA1*02:02-DPB1*05:01	WPVDSAPASSPQLSHDD	0.012788514	0.08500518
HLA-DPA1*02:02-DPB1*05:01	PPSQIAQLRPSPRWTAQ	0.24578068	0.017184442
HLA-DPA1*02:02-DPB1*05:01	MRALWVLGLCCVLLTFG	0.19991761	0.00080461166
HLA-DPA1*02:02-DPB1*05:01	GPQHADNIYICTVSNPI	0.074233375	0.71851915
HLA-DPA1*02:02-DPB1*05:01	STLITVLNISEIESRFY	0.41399086	0.001205877
HLA-DPA1*02:02-DPB1*05:01	AVLAVVVIGAVVATVMC	0.15840898	0.00061693357
HLA-DPA1*02:02-DPB1*05:01	TSDSAGEECDAAEGAEN	0.007125557	0.0022777768
HLA-DPA1*02:02-DPB1*05:01	TLHMEFIHLSYLTGDLT	0.25014442	0.015693638
HLA-DPA1*02:02-DPB1*05:01	HKIFVQGIIWDINSFDQ	0.28608373	0.0041075307
HLA-DPA1*02:02-DPB1*05:01	LRSFIAKRLSRGAVFEG	0.41405338	0.021151006
HLA-DPA1*02:02-DPB1*05:01	GYALLVIVTPGERRKQE	0.45727962	0.0037569846
HLA-DPA1*02:02-DPB1*05:01	KQKRIFQTLLLLTVVFG	0.5232296	0.0038309593
HLA-DPA1*02:02-DPB1*05:01	GSESMDSGISLDNSYKM	0.19887249	0.002010122
HLA-DPA1*02:02-DPB1*05:01	AFWQDLGNLVADGCDFV	0.11547121	0.00084716233
HLA-DPA1*02:02-DPB1*05:01	PLPLLLLLALGTRGGCA	0.35701448	0.00064416556
HLA-DPA1*02:02-DPB1*05:01	RALWVLGLCCVLLTFGS	0.14462484	0.000647535
HLA-DPA1*02:02-DPB1*05:01	LGTTFAAAMYILGAIEI	0.27719688	0.0009740222
HLA-DPA1*02:02-DPB1*05:01	VEKKTIDLRSHYERLAN	0.4312999	0.088898756
HLA-DPA1*02:02-DPB1*05:01	SLVLQRPQTWADCVTWA	0.10878425	0.0006895886
HLA-DPA1*02:02-DPB1*05:01	SHCEMHQCRSDEYNCSS	0.058000114	0.002098673
HLA-DPA1*02:02-DPB1*05:01	DAFEDGGRQSLMEMQSR	0.099955425	0.003639819
HLA-DPA1*02:02-DPB1*05:01	VREVMERDAKDYADSIH	0.24462312	0.22663963
HLA-DPA1*02:02-DPB1*05:01	PFNEHWRQVYRLCHPCQ	0.1348867	0.00051113917
HLA-DPA1*02:02-DPB1*05:01	ATGRLLLLLLVGLTAPA	0.23270194	0.0037333402
HLA-DPA1*02:02-DPB1*05:01	TACDLARLYGRNEVVSL	0.17586638	0.00054429506
HLA-DPA1*02:02-DPB1*05:01	SETEQRLIRETEATFRG	0.23184183	0.019537095
HLA-DPA1*02:02-DPB1*05:01	ITRITAPTLAPGNSTAV	0.07981671	0.01144221
HLA-DPA1*02:02-DPB1*05:01	ECQLMPNACQNGGTCHN	0.047050264	0.0006664269
HLA-DPA1*02:02-DPB1*05:01	ATQAFVGDIAQFNLWDH	0.2791005	0.2470607
HLA-DPA1*02:02-DPB1*05:01	EALPGDNVGFNVKNVSV	0.17103972	0.019917572
HLA-DPA1*02:02-DPB1*05:01	YDHSKDGRWTELAGCTA	0.08720898	0.0015935838
HLA-DPA1*02:02-DPB1*05:01	LQKDLNLMAPGLTIQAV	0.2886194	0.0075888955
HLA-DPA1*02:02-DPB1*05:01	MPECKFGMNDKIVIEKQ	0.26235935	0.0037587595
HLA-DPA1*02:02-DPB1*05:01	LNLTLHQSAQLSVLLTV	0.19013126	0.0009607848
HLA-DPA1*02:02-DPB1*05:01	IQVDQSGLGLPSRDYYL	0.08590499	0.017805459
HLA-DPA1*02:02-DPB1*05:01	CDKEEKAEKAKIKKAIQ	0.16730711	0.007560297
HLA-DPA1*02:02-DPB1*05:01	AEQDKRAVERLEVEKAF	0.34762022	0.075058326
HLA-DPA1*02:02-DPB1*05:01	DNAFNMSDKTSEDICLQ	0.18591578	0.0010025668
HLA-DPA1*02:02-DPB1*05:01	GSILNASTVAAAMCMVV	0.15176405	0.0009281365
HLA-DPA1*02:02-DPB1*05:01	VQRAEGYFRKWKESNGN	0.26703125	0.069502965
HLA-DPA1*02:02-DPB1*05:01	LGGGGSGGPQMGLPPPP	0.024767544	0.103676185
HLA-DPA1*02:02-DPB1*05:01	LQYCFLLITCLLTALEA	0.24789691	0.00029861662
HLA-DPA1*02:02-DPB1*05:01	RERMERERLERERIRIE	0.18181539	0.032014973
HLA-DPA1*02:02-DPB1*05:01	TECERLAGTESPVREEP	0.04356356	0.0012192328
HLA-DPA1*02:02-DPB1*05:01	AFTLLVFIVMSAVPVGF	0.24224788	0.0017558599
HLA-DPA1*02:02-DPB1*05:01	EMETDKQEKKEVHKCGF	0.07722094	0.00054383354
HLA-DPA1*02:02-DPB1*05:01	PCQPCSWAPLGTHGCDE	0.03835952	0.00068301044
HLA-DPA1*02:02-DPB1*05:01	LENIDTGVNSKVKSHVT	0.16648749	0.10933404
HLA-DPA1*02:02-DPB1*05:01	GIPPSGPAGELKFEPHI	0.1275242	0.38451594
HLA-DPA1*02:02-DPB1*05:01	DDESVVKDKKKKSKIKT	0.1691417	0.0043476294
HLA-DPA1*02:02-DPB1*05:01	LDETIQNPPMETLYIID	0.14337023	0.0012944072
HLA-DPA1*02:02-DPB1*05:01	HSGFPAKVTAHWHKGTT	0.14781639	0.03834047
HLA-DPA1*02:02-DPB1*05:01	WFPIFTEVACDELVEEM	0.14779533	0.0006709411
HLA-DPA1*02:02-DPB1*05:01	KPSKYPHVPPHPADQKE	0.0439812	0.1734289
HLA-DPA1*02:02-DPB1*05:01	HAATAALHTHRDHPHTA	0.032787744	0.009253161
HLA-DPA1*02:02-DPB1*05:01	PRFTQPSKMRRRVIARP	0.3030806	0.0008776832
HLA-DPA1*02:02-DPB1*05:01	KSHFQNSREWSGKEKWW	0.20088556	0.006393893
HLA-DPA1*02:02-DPB1*05:01	SRQIEDTVLYGYYTLYS	0.37761357	0.0015469907
HLA-DPA1*02:02-DPB1*05:01	KDMEESIRNLEQEISFD	0.21409945	0.0022226083
HLA-DPA1*02:02-DPB1*05:01	RGSDPVTIFLRDSSGDH	0.18205895	0.07252222
HLA-DPA1*02:02-DPB1*05:01	DFETEDFDVRSRTSVQT	0.07304012	0.0012103162
HLA-DPA1*02:02-DPB1*05:01	LISVLLLSGLTWQRRQR	0.5142539	0.0013373739
HLA-DPA1*02:02-DPB1*05:01	IMSTGIVQGSSGAQGSG	0.0542032	0.001779198
HLA-DPA1*02:02-DPB1*05:01	TGPDATVGGPAPTPLLP	0.008800757	0.0065317675
HLA-DPA1*02:02-DPB1*05:01	TPPPLTVQDPLCPAVCP	0.057866015	0.0027516307
HLA-DPA1*02:02-DPB1*05:01	GHPQPAGDDACSVQILV	0.028398646	0.002917058
HLA-DPA1*02:02-DPB1*05:01	TLFSIVLLGLIATGMFQ	0.2728778	0.0010939544
HLA-DPA1*02:02-DPB1*05:01	LLRPSGRPSPRDRGTLP	0.056865852	0.0022405325
HLA-DPA1*02:02-DPB1*05:01	DQESLELKPTSRAGIKQ	0.25671843	0.038715277
HLA-DPA1*02:02-DPB1*05:01	LTLEDYPLMIFFMVMCI	0.20522721	0.00038381718
HLA-DPA1*02:02-DPB1*05:01	TSIMSKQYGNEVFLAKL	0.61707515	0.0047456217
HLA-DPA1*02:02-DPB1*05:01	PAPCYDPCEAVLVESIP	0.107283436	0.0010769365
HLA-DPA1*02:02-DPB1*05:01	ATLTSSLATVTQEKSRM	0.26228297	0.053145133
HLA-DPA1*02:02-DPB1*05:01	SPVPRWLLLLPLLLGLN	0.37915283	0.008317638
HLA-DPA1*02:02-DPB1*05:01	AINFGCFTIKSDVWSFG	0.21725251	0.0018814027
HLA-DPA1*02:02-DPB1*05:01	AFRTYPKGYKPPDEGPS	0.08858756	0.06712505
HLA-DPA1*02:02-DPB1*05:01	IFDKFECCWNGSDSVVM	0.11659479	0.00032793713
HLA-DPA1*02:02-DPB1*05:01	VCCLVRLETMFRFFKTL	0.60753804	0.00040476065
HLA-DPA1*02:02-DPB1*05:01	PMCMQDNQGGAPNYYPN	0.048533935	0.0016166378
HLA-DPA1*02:02-DPB1*05:01	QPDPGDGTHSSAYCPDY	0.011508867	0.010654902
HLA-DPA1*02:02-DPB1*05:01	RKIYIPLNKTAPCVRLL	0.37463486	0.001097971
HLA-DPA1*02:02-DPB1*05:01	FYAPWCPHCKKVIPHFT	0.12891264	0.030947272
HLA-DPA1*02:02-DPB1*05:01	NTTILTPNGNEDTTADF	0.037463725	0.0021772543
HLA-DPA1*02:02-DPB1*05:01	FVEAFFFLAQRKFKMLP	0.66074073	0.002750125
HLA-DPA1*02:02-DPB1*05:01	GSLIITFDVDFPKEQLT	0.3964271	0.011903165
HLA-DPA1*02:02-DPB1*05:01	PVAAFKVATPYSLYVCP	0.45690364	0.00604939
HLA-DPA1*02:02-DPB1*05:01	YLYPDITRLEDPQVWID	0.14435025	0.003155724
HLA-DPA1*02:02-DPB1*05:01	QNNGLEVIKEDAAEGLS	0.095379904	0.004812955
HLA-DPA1*02:02-DPB1*05:01	FFLFTGTIGFFACFWFV	0.10000667	0.00072210777
HLA-DPA1*02:02-DPB1*05:01	LLLLMCHCGKGAKGFTP	0.26264307	0.0005784236
HLA-DPA1*02:02-DPB1*05:01	GLRSTLASFACRVATTL	0.2990799	0.0015511531
HLA-DPA1*02:02-DPB1*05:01	CLDEEVEGQGFCSGPGW	0.04083093	0.00029200068
HLA-DPA1*02:02-DPB1*05:01	NRPMLISLDKQTCTLFF	0.4339429	0.000860201
HLA-DPA1*02:02-DPB1*05:01	FWVCVAGAGFFLAFLVL	0.09555354	0.000993266
HLA-DPA1*02:02-DPB1*05:01	RSPHLGPAPARRPQRSL	0.1136222	0.011803708
HLA-DPA1*02:02-DPB1*05:01	LFLWEYGDLHLFGPNQR	0.24616928	0.008514373
HLA-DPA1*02:02-DPB1*05:01	YLNYYFFLLAAIQGATL	0.2201077	0.0017574778
HLA-DPA1*02:02-DPB1*05:01	TGTIGFFACFWFVTKIY	0.3156034	0.0010625639
HLA-DPA1*02:02-DPB1*05:01	GRPESLLQSNTLMLPLQ	0.25700858	0.1627095
HLA-DPA1*02:02-DPB1*05:01	QMLLAASFETLQCEGPV	0.22697602	0.0012366887
HLA-DPA1*02:02-DPB1*05:01	FLFGLPLGVISIMCYGI	0.24200448	0.0013815954
HLA-DPA1*02:02-DPB1*05:01	AQGALDSGEPPQCRSPE	0.020792874	0.018430829
HLA-DPA1*02:02-DPB1*05:01	CSNIMRGCLANQGDLDF	0.15489835	0.00092715456
HLA-DPA1*02:02-DPB1*05:01	CVCPCNRTKNFESGKAY	0.14313535	0.000569227
HLA-DPA1*02:02-DPB1*05:01	DIDQLITISGMVIRTSQ	0.23410489	0.017140154
HLA-DPA1*02:02-DPB1*05:01	GKYCFGVEDTLKALEMG	0.44585273	0.0028718913
HLA-DPA1*02:02-DPB1*05:01	TKVTVGRLHFSETTANN	0.28068936	0.012398709
HLA-DPA1*02:02-DPB1*05:01	IAILFAVLLVVLILFLV	0.07586851	0.0010853392
HLA-DPA1*02:02-DPB1*05:01	LLTYWFLFRKKKEEVPE	0.50605905	0.07897033
HLA-DPA1*02:02-DPB1*05:01	FLVYRECRTWKESPSAI	0.24702613	0.00050379627
HLA-DPA1*02:02-DPB1*05:01	HMTSDRRQWCAIAVLVG	0.22621076	0.00088463875
HLA-DPA1*02:02-DPB1*05:01	EVRIVLMSATIDTSMFC	0.19935307	0.0005476363
HLA-DPA1*02:02-DPB1*05:01	RQRPKSPGGIQPHVSRT	0.04460112	0.021252159
HLA-DPA1*02:02-DPB1*05:01	PLKADDSVPPGGSHIYN	0.0432479	0.015371636
HLA-DPA1*02:02-DPB1*05:01	RVTAPRTVLLLLSGALA	0.30227944	0.0029650577
HLA-DPA1*02:02-DPB1*05:01	RLKKPDQAIKGDQFVFY	0.3285345	0.009330321
HLA-DPA1*02:02-DPB1*05:01	RGDNCTDLLALGIPSIT	0.09623103	0.0005812494
HLA-DPA1*02:02-DPB1*05:01	CCPHSTDRVVLIGGKPD	0.09436035	0.0013989768
HLA-DPA1*02:02-DPB1*05:01	FLLLFGPWLLRKAVSAQ	0.42712682	0.0016764872
HLA-DPA1*02:02-DPB1*05:01	VILLTVSLFAFTFATEF	0.21313874	0.0010060276
HLA-DPA1*02:02-DPB1*05:01	VNVTLYYEALCGGCRAF	0.40095374	0.0011242784
HLA-DPA1*02:02-DPB1*05:01	GMLEARIRILTNNSQTP	0.15542994	0.0023157583
HLA-DPA1*02:02-DPB1*05:01	ETQDSRGCARWCPQNSS	0.019598125	0.00073398516
HLA-DPA1*02:02-DPB1*05:01	KEQLKIRKSNQIPTEVR	0.12926088	0.2749226
HLA-DPA1*02:02-DPB1*05:01	RALALALVLALLVGPFL	0.20267013	0.0019122822
HLA-DPA1*02:02-DPB1*05:01	CITIIGGGDTATCCAKW	0.023588	0.00042283954
HLA-DPA1*02:02-DPB1*05:01	MASPGCLWLLAVALLPW	0.21757886	0.0005618489
HLA-DPA1*02:02-DPB1*05:01	SCMAVLTVTLMVLSSPL	0.3787881	0.0012368042
HLA-DPA1*02:02-DPB1*05:01	CIIASVPLAASPARALP	0.28922686	0.0011324392
HLA-DPA1*02:02-DPB1*05:01	VDGRHPDAVAWANLTNA	0.0839566	0.09446261
HLA-DPA1*02:02-DPB1*05:01	FATVNILPEVENDRLEN	0.16204283	0.002613482
HLA-DPA1*02:02-DPB1*05:01	RGLRGHRQRGAGAGLSR	0.06832175	0.010801425
HLA-DPA1*02:02-DPB1*05:01	MRILSGPFVQKWNGKML	0.33486876	0.0060404623
HLA-DPA1*02:02-DPB1*05:01	PRTLLLLLSGALALTQT	0.32666862	0.006349755
HLA-DPA1*02:02-DPB1*05:01	SGGKGGSCSQAACSNSA	0.017522251	0.0032350167
HLA-DPA1*02:02-DPB1*05:01	HLDHEQVGSMGLVEMLH	0.14980194	0.0136579815
HLA-DPA1*02:02-DPB1*05:01	DVLTFLDSHVECNVGWL	0.20614019	0.0039800922
HLA-DPA1*02:02-DPB1*05:01	QSIKWQPHQQNKWATLY	0.25247908	0.0014556266
HLA-DPA1*02:02-DPB1*05:01	KSRGKFIKPWESPDEME	0.1483209	0.008258522
HLA-DPA1*02:02-DPB1*05:01	LYYQSEEQAEEELLDMA	0.110984825	0.010000066
HLA-DPA1*02:02-DPB1*05:01	RWRTILLQYCFLLITCL	0.17592219	0.00060601113
HLA-DPA1*02:02-DPB1*05:01	NEDYTIHVQLNDYVDII	0.15771368	0.009271297
HLA-DPA1*02:02-DPB1*05:01	RPFLVGLVVAICLFYQT	0.17958254	0.0012213258
HLA-DPA1*02:02-DPB1*05:01	MGMLEARIRILTNNSQT	0.2392327	0.0013821364
HLA-DPA1*02:02-DPB1*05:01	MELSKYLRDYSRTIPGK	0.37634584	0.010874602
HLA-DPA1*02:02-DPB1*05:01	FVVPKPRSECSKPEQLV	0.04898978	0.0085609015
HLA-DPA1*02:02-DPB1*05:01	MELSFKVWMCGGEIEII	0.2283853	0.0005317941
HLA-DPA1*02:02-DPB1*05:01	FLVLLTSVTLLSIYSIN	0.28353587	0.0011264818
HLA-DPA1*02:02-DPB1*05:01	VYESEKDEDGFLYMVCA	0.3566243	0.00070941873
HLA-DPA1*02:02-DPB1*05:01	PFPAGGPPARRGGAGAG	0.04961781	0.0030002194
HLA-DPA1*02:02-DPB1*05:01	FMIGYLGYCKGVEPKTE	0.32376832	0.00202482
HLA-DPA1*02:02-DPB1*05:01	TSDSAGEECDAAEGAEN	0.007125557	0.0022777768
HLA-DPA1*02:02-DPB1*05:01	CGDYSDEANCENPTEAP	0.0070556253	0.00047371894
HLA-DPA1*02:02-DPB1*05:01	TVGFNMRKITKGNVTIK	0.3629007	0.05791188
HLA-DPA1*02:02-DPB1*05:01	KEEFRLHFKNISRIMDC	0.54690653	0.0018646143
HLA-DPA1*02:02-DPB1*05:01	EMGAGDGLAMTGAVQEQ	0.031564165	0.0017041729
HLA-DPA1*02:02-DPB1*05:01	YDYLFKLLLIGDSGVGK	0.4084006	0.0032761856
HLA-DPA1*02:02-DPB1*05:01	EAEYVDLLLNPERYTGY	0.41617143	0.0033619076
HLA-DPA1*02:02-DPB1*05:01	ESLCRGEGVKLTPRRQK	0.22842647	0.0007635511
HLA-DPA1*02:02-DPB1*05:01	ALPAFTTEIQEASEGPG	0.08680526	0.4278969
HLA-DPA1*02:02-DPB1*05:01	TAVFWYNLFASGEGDYS	0.3263635	0.06762609
HLA-DPA1*02:02-DPB1*05:01	AISGVPVLGFFIIAVLM	0.19641167	0.0010572362
HLA-DPA1*02:02-DPB1*05:01	KWPEVLLSPEAVAATTP	0.1274183	0.009741483
HLA-DPA1*02:02-DPB1*05:01	LKAFLDSLPDVKIVKMK	0.51967245	0.006488993
HLA-DPA1*02:02-DPB1*05:01	CICCRRRKRSDDHLIPI	0.20133819	0.00045747432
HLA-DPA1*02:02-DPB1*05:01	DLTECPYMWPYCSQPIY	0.08042305	0.0003826943
HLA-DPA1*02:02-DPB1*05:01	VLAFNYWSISSRHVLLQ	0.3426665	0.2883924
HLA-DPA1*02:02-DPB1*05:01	GFVGRVAAAPASGALRR	0.19468246	0.7043644
HLA-DPA1*02:02-DPB1*05:01	PNTTHSTGSCRSHTALL	0.023944302	0.0010704317
HLA-DPA1*02:02-DPB1*05:01	ATVSGYFVSIDAHAEEC	0.13106678	0.0007118114
HLA-DPA1*02:02-DPB1*05:01	KGLEFVLIHQRWVFVCL	0.32272452	0.0010965653
HLA-DPA1*02:02-DPB1*05:01	GHRGEAQADLRRVLLRL	0.19452876	0.0069980016
HLA-DPA1*02:02-DPB1*05:01	LPALTVHVTQPKDGGFC	0.19930664	0.0031302802
HLA-DPA1*02:02-DPB1*05:01	ACPGEGPGVRPQPAPFS	0.012660994	0.0037386355
HLA-DPA1*02:02-DPB1*05:01	IRSSWVCDGDNDCRDWS	0.01170726	0.010946258
HLA-DPA1*02:02-DPB1*05:01	VRFDVHDVTLHADAIHR	0.114053704	0.026777264
HLA-DPA1*02:02-DPB1*05:01	LLLLTLCLTVVGWATSN	0.1708735	0.0004822539
HLA-DPA1*02:02-DPB1*05:01	DCSDCWLPVVKFIEEQF	0.368182	0.00042974035
HLA-DPA1*02:02-DPB1*05:01	TLQQVLMAMSQIPAGGT	0.1268325	0.0048274994
HLA-DPA1*02:02-DPB1*05:01	IGCIISGITLLAIFRVD	0.3794714	0.0017774494
HLA-DPA1*02:02-DPB1*05:01	LTFHLSYKFRLLLLLTL	0.3260609	0.0008664296
HLA-DPA1*02:02-DPB1*05:01	LNLSCSTVPTFVLSITA	0.21472529	0.0008644004
HLA-DPA1*02:02-DPB1*05:01	YPLYINQTCHRVTVSPY	0.1387087	0.076236166
HLA-DPA1*02:02-DPB1*05:01	PCLLKTKDWWTYEFCYG	0.34541622	0.00051134464
HLA-DPA1*02:02-DPB1*05:01	LEPGMELGITAALTGIT	0.10030644	0.0020537141
HLA-DPA1*02:02-DPB1*05:01	VVLSIVLEGPAPAQGTP	0.08919106	0.0029239214
HLA-DPA1*02:02-DPB1*05:01	SAEFITLNDCLQLAYLP	0.27694115	0.0004884341
HLA-DPA1*02:02-DPB1*05:01	SQTKSVFEIGLCSNRMF	0.3836353	0.0008537726
HLA-DPA1*02:02-DPB1*05:01	TVNGQITGDKRGSPDSK	0.031069206	0.022090923
HLA-DPA1*02:02-DPB1*05:01	VCLLPGSLALPLPQEAG	0.10303648	0.0008137299
HLA-DPA1*02:02-DPB1*05:01	DNDIEENEDAGAASLPT	0.018798023	0.024698803
HLA-DPA1*02:02-DPB1*05:01	VQALQVTWNIILHSTGH	0.22565804	0.0032375841
HLA-DPA1*02:02-DPB1*05:01	YCPGMGVALRMYPLKPT	0.28228533	0.005924538
HLA-DPA1*02:02-DPB1*05:01	STKPPRYKCGISKACPE	0.08897441	0.0062479195
HLA-DPA1*02:02-DPB1*05:01	MDPEGDWFLKGNLLIII	0.34149134	0.0012694882
HLA-DPA1*02:02-DPB1*05:01	TTHSWDEDPSGEWVLEI	0.03862088	0.0042339033
HLA-DPA1*02:02-DPB1*05:01	LRKVRAKETRKRALSRL	0.36968097	0.0013462111
HLA-DPA1*02:02-DPB1*05:01	MDGAMGYVQPPPPPYPG	0.023595966	0.013949664
HLA-DPA1*02:02-DPB1*05:01	GRRFDNFSSLSIQWEST	0.3428234	0.0026360392
HLA-DPA1*02:02-DPB1*05:01	TVITKHNDDEQYAWESS	0.12619281	0.017678529
HLA-DPA1*02:02-DPB1*05:01	AVQMMTEAVEDLTTTLN	0.14920673	0.006227865
HLA-DPA1*02:02-DPB1*05:01	CRGYLARKAFAKRQQQL	0.47407532	0.0024863458
HLA-DPA1*02:02-DPB1*05:01	PANHSSTRERVANREEN	0.023215054	0.002515036
HLA-DPA1*02:02-DPB1*05:01	VVLSIVLEGPAPAQGTP	0.08919106	0.0029239214
HLA-DPA1*02:02-DPB1*05:01	EIFGPVMSILSFDTEAE	0.18411419	0.0024944698
HLA-DPA1*02:02-DPB1*05:01	HFIIFVVVQTVLFIGYI	0.13278946	0.0012859066
HLA-DPA1*02:02-DPB1*05:01	CQPETVFSSQPSDDESS	0.043182988	0.0006294212
HLA-DPA1*02:02-DPB1*05:01	GFMIGYLGYCKGVEPKT	0.36171114	0.004628502
HLA-DPA1*02:02-DPB1*05:01	ARSTKEIPDEISILLLG	0.2751473	0.0016957568
HLA-DPA1*02:02-DPB1*05:01	MWIGFLTRTVLENSTSY	0.3102355	0.0010626095
HLA-DPA1*02:02-DPB1*05:01	PRPFLVGLVVAICLFYQ	0.16618727	0.0011678573
HLA-DPA1*02:02-DPB1*05:01	LNLGLITESQAHTLEDE	0.053099573	0.051022492
HLA-DPA1*02:02-DPB1*05:01	MVTFAALYSTHKERGHS	0.4852664	0.0056682625
HLA-DPA1*02:02-DPB1*05:01	TNLKKKFSCCVLVFLLF	0.41465485	0.0009934178
HLA-DPA1*02:02-DPB1*05:01	WIGFLTRTVLENSTSYE	0.33115762	0.0058015655
HLA-DPA1*02:02-DPB1*05:01	KLKKLKAALDCSTSHLD	0.29453823	0.010295811
HLA-DPA1*02:02-DPB1*05:01	TNLKKKFSCCVLVFLLF	0.41465485	0.0009934178
HLA-DPA1*02:02-DPB1*05:01	WGNWFQPNRTNLWQGKF	0.13447383	0.0052368017
HLA-DPA1*02:02-DPB1*05:01	MDLSYITALLKDGFGFA	0.6519509	0.003071196
HLA-DPA1*02:02-DPB1*05:01	YLGLGLMSARLAILGGV	0.32659143	0.006264472
HLA-DPA1*02:02-DPB1*05:01	CAMNINGGNTLACTRRI	0.14437835	0.00078484893
HLA-DPA1*02:02-DPB1*05:01	TMDGKADVSFVLFFDCN	0.43140745	0.0014519292
HLA-DPA1*02:02-DPB1*05:01	EALPGDNVGFNVKNVSV	0.17103972	0.019917572
HLA-DPA1*02:02-DPB1*05:01	VKEKAKEEDREKLGEKE	0.09108318	0.02460834
HLA-DPA1*02:02-DPB1*05:01	LVTQQFPCQNPLPVNSG	0.06805099	0.0029464308
HLA-DPA1*02:02-DPB1*05:01	RNDGEDSYRTQVTFFFP	0.14231586	0.0020277903
HLA-DPA1*02:02-DPB1*05:01	SDEPGPEGLTSTSLLDL	0.060792383	0.0020963869
HLA-DPA1*02:02-DPB1*05:01	GILSIVAQTAFLSILMR	0.48673248	0.0029567655
HLA-DPA1*02:02-DPB1*05:01	RARERLRETDANLGKSS	0.17391437	0.07889598
HLA-DPA1*02:02-DPB1*05:01	GDHRDAAQLGFQPLMSA	0.17144966	0.0029841275
HLA-DPA1*02:02-DPB1*05:01	RLPALTVHVTQPKDGGF	0.24416055	0.02276783
HLA-DPA1*02:02-DPB1*05:01	FISGQSVVFVAIAFITM	0.19656916	0.0014755222
HLA-DPA1*02:02-DPB1*05:01	CGLGLPRPPMLLALLLA	0.2530436	0.0009085339
HLA-DPA1*02:02-DPB1*05:01	EPGPLGGGGSGGPQMGL	0.03141915	0.03471754
HLA-DPA1*02:02-DPB1*05:01	FLIGFMIGYLGYCKGVE	0.41944107	0.0030167706
HLA-DPA1*02:02-DPB1*05:01	AVSLCIVLPLSLQRNMM	0.36543396	0.0010050988
HLA-DPA1*02:02-DPB1*05:01	VELFVKAGSDGAKIGNC	0.30144188	0.0060351356
HLA-DPA1*02:02-DPB1*05:01	GTESPVREEPGEDFPAA	0.026242156	0.0064385375
HLA-DPA1*02:02-DPB1*05:01	MVRDVFRLAKENAPAII	0.31513074	0.021977372
HLA-DPA1*02:02-DPB1*05:01	LTEEKKRELEHNAEETY	0.0844616	0.16240205
HLA-DPA1*02:02-DPB1*05:01	TCVKQENTCLRNQYRCS	0.29073328	0.00073735573
HLA-DPA1*02:02-DPB1*05:01	YDPEGDNTGEQVAVKSL	0.033336535	0.017907828
HLA-DPA1*02:02-DPB1*05:01	ELCSSGASGSLFYVSSD	0.1487839	0.0008194434
HLA-DPA1*02:02-DPB1*05:01	HSSDPNAVMYPTYGNGD	0.03870632	0.0041702157
HLA-DPA1*02:02-DPB1*05:01	DSARTVPGEEETRMWAQ	0.018264256	0.011918303
HLA-DPA1*02:02-DPB1*05:01	AEEQPQVELFVKAGSDG	0.37633455	0.039640956
HLA-DPA1*02:02-DPB1*05:01	DKIKKTYPPENKPGQSN	0.11016603	0.1683755
HLA-DPA1*02:02-DPB1*05:01	AGLGPGLLEQGDLGSWD	0.044545062	0.0011257993
HLA-DPA1*02:02-DPB1*05:01	CESAPGCGVWQRPVIDN	0.025059326	0.00051366526
HLA-DPA1*02:02-DPB1*05:01	IESLHTDGPLHDPVIVL	0.07559987	0.004019678
HLA-DPA1*02:02-DPB1*05:01	PRCVYLLRRAVQLSLCL	0.33909634	0.0006473515
HLA-DPA1*02:02-DPB1*05:01	AVSVIMVIYLLPRCTFT	0.43595174	0.0008394256
HLA-DPA1*02:02-DPB1*05:01	SGSTVCTIVTYQMVKTK	0.47102052	0.0031740505
HLA-DPA1*02:02-DPB1*05:01	EETEVKGTLEGDVCGVE	0.051134817	0.0036222555
HLA-DPA1*02:02-DPB1*05:01	FDPSGTDLAVTSLGPGA	0.03731119	0.0027113757
HLA-DPA1*02:02-DPB1*05:01	GDSLDCGGRGLAALPGD	0.034449764	0.00065172033
HLA-DPA1*02:02-DPB1*05:01	LARDPVKLPTTAASTPD	0.11980748	0.009089059
HLA-DPA1*02:02-DPB1*05:01	KKEMAKQKAAPEAKKQK	0.19135652	0.28240356
HLA-DPA1*02:02-DPB1*05:01	LEDDCGDNSDESHCEMH	0.013591955	0.0013675687
HLA-DPA1*02:02-DPB1*05:01	STLQQFSKVIDELSSCH	0.40557927	0.0015056055
HLA-DPA1*02:02-DPB1*05:01	GCTGDHEGVHYSHLELS	0.036984194	0.0036395967
HLA-DPA1*02:02-DPB1*05:01	AKVATYLGGLPDVPFSA	0.34918708	0.0046142093
HLA-DPA1*02:02-DPB1*05:01	TTQCRKDVGRPQPGREN	0.032906972	0.0016023588
HLA-DPA1*02:02-DPB1*05:01	KNEGVNWLRMASRVDAV	0.27918637	0.012880698
HLA-DPA1*02:02-DPB1*05:01	TAPYYGSRITVHKNGTL	0.23251835	0.11722858
HLA-DPA1*02:02-DPB1*05:01	MLLKSPENSLLQFQFKY	0.564871	0.0019512968
HLA-DPA1*02:02-DPB1*05:01	PVLVVVLSIVLEGPAPA	0.17590687	0.0012961072
HLA-DPA1*02:02-DPB1*05:01	LDEAEDDFKKVLKSNPS	0.33560315	0.032398894
HLA-DPA1*02:02-DPB1*05:01	GNKEGASGRPGSPKMEG	0.02133147	0.018679092
HLA-DPA1*02:02-DPB1*05:01	SLCHGKGFLECGICRCD	0.15247986	0.0004907913
HLA-DPA1*02:02-DPB1*05:01	TLEQQQMQPLCFNCPIC	0.12760498	0.0004093942
HLA-DPA1*02:02-DPB1*05:01	EGKAEFAEYASVDRNKK	0.42099884	0.59532064
HLA-DPA1*02:02-DPB1*05:01	KLPEPESRGVVIVAVIV	0.17560036	0.0033123065
HLA-DPA1*02:02-DPB1*05:01	SLAEIVKKDDFVLDSEY	0.4470254	0.005948651
HLA-DPA1*02:02-DPB1*05:01	KKEEKEDEISLEDLIER	0.23913284	0.064672984
HLA-DPA1*02:02-DPB1*05:01	SLEKQPASAKWYDRRDY	0.18930045	0.0104925595
HLA-DPA1*02:02-DPB1*05:01	PHLLRTITPETLCHVGV	0.27472228	0.003220753
HLA-DPA1*02:02-DPB1*05:01	QQPPPGEGTWEPEHTGD	0.008862192	0.092673704
HLA-DPA1*02:02-DPB1*05:01	GALKLNIGDLQVTKETI	0.36028707	0.116920486
HLA-DPA1*02:02-DPB1*05:01	RMRAGKGKMRNRRRIQR	0.28648064	0.0017938592
HLA-DPA1*02:02-DPB1*05:01	RLAGTESPVREEPGEDF	0.044600446	0.005723943
HLA-DPA1*02:02-DPB1*05:01	ILDKEEAEAIKRIYSSL	0.35872358	0.0024395052
HLA-DPA1*02:02-DPB1*05:01	ATSLIWVLLDMFLLLYF	0.13538305	0.00097654667
HLA-DPA1*02:02-DPB1*05:01	IQAFESFVRRCPKEVYP	0.4936537	0.0012486132
HLA-DPA1*02:02-DPB1*05:01	CSLQHLGSSDPRALPTL	0.05347048	0.00082879775
HLA-DPA1*02:02-DPB1*05:01	NDQSTGDIKVIGGDDLS	0.047589008	0.01070235
HLA-DPA1*02:02-DPB1*05:01	YNMAHNAEHEACDLLME	0.10069486	0.0012615812
HLA-DPA1*02:02-DPB1*05:01	SKRIAVVGEGREKFGAV	0.36500788	0.0048600645
HLA-DPA1*02:02-DPB1*05:01	DPNYYSYLEMDLQCRDP	0.30919752	0.020545084
HLA-DPA1*02:02-DPB1*05:01	ALSSLLQQLLKEKQQRE	0.3663665	0.0059093633
HLA-DPA1*02:02-DPB1*05:01	MPAASSVKKPFGLRSKM	0.32411736	0.014490396
HLA-DPA1*02:02-DPB1*05:01	DGWATVGVVIIAVVCCV	0.081770286	0.00056653377
HLA-DPA1*02:02-DPB1*05:01	SHNQLTTVPERLSNCSR	0.20966066	0.0034280706
HLA-DPA1*02:02-DPB1*05:01	RLPSLVLVVLLVVIVVL	0.1015749	0.0025966284
HLA-DPA1*02:02-DPB1*05:01	TGWRVFLLLLCALLGIV	0.19933388	0.0005936494
HLA-DPA1*02:02-DPB1*05:01	MAATGTAAAAATGRLLL	0.05727215	0.004849681
HLA-DPA1*02:02-DPB1*05:01	KGTGASQPDPNRFDRDR	0.022169147	0.0061656805
HLA-DPA1*02:02-DPB1*05:01	KTECERLAGTESPVREE	0.05111634	0.0011353091
HLA-DPA1*02:02-DPB1*05:01	GPLLWGCALGLQGGMLY	0.1933079	0.0014161944
HLA-DPA1*02:02-DPB1*05:01	LYSLEVQLTAQTSLGPV	0.0842474	0.0022162707
HLA-DPA1*02:02-DPB1*05:01	LDQLRFPNGVQLSPAED	0.06933338	0.0077824173
HLA-DPA1*02:02-DPB1*05:01	ACNVLSCGFDAGDCGQD	0.040622022	0.00036403086
HLA-DPA1*02:02-DPB1*05:01	YEQLMNEYNKANSPKGT	0.28587577	0.004907222
HLA-DPA1*02:02-DPB1*05:01	VFPNGTEVPNTRSRGHH	0.03719534	0.008320739
HLA-DPA1*02:02-DPB1*05:01	RRKDINTTAQNIMFYDM	0.26616424	0.0064739883
HLA-DPA1*02:02-DPB1*05:01	LAPQYVMYGSQNYLIET	0.25710508	0.020001689
HLA-DPA1*02:02-DPB1*05:01	NLTLHQSAQLSVLLTVE	0.18762821	0.0011201708
HLA-DPA1*02:02-DPB1*05:01	CSRPVTNCASSPCQNGG	0.012878329	0.0036777216
HLA-DPA1*02:02-DPB1*05:01	AMSWWRNNFWIILAVAI	0.24810153	0.0012244575
HLA-DPA1*02:02-DPB1*05:01	DSEIGGITIAHVIRGQD	0.16363853	0.0891579
HLA-DPA1*02:02-DPB1*05:01	GSSAGGAGEQDYEVLLV	0.09861148	0.0024853058
HLA-DPA1*02:02-DPB1*05:01	IVTSLLFLGVCAHHIIP	0.24909349	0.0010968049
HLA-DPA1*02:02-DPB1*05:01	RDLGPTLANSTHHNVRL	0.086257145	0.008424429
HLA-DPA1*02:02-DPB1*05:01	RWLLLLPLLLGLNAGAV	0.29960185	0.00076033303
HLA-DPA1*02:02-DPB1*05:01	KIQMSNLMNQARLKVLR	0.53720385	0.007457739
HLA-DPA1*02:02-DPB1*05:01	GKEPQPSAEAAAAPSLA	0.041554663	0.21977329
HLA-DPA1*02:02-DPB1*05:01	LGKKDVMWIGFLTRTVL	0.56464785	0.022904735
HLA-DPA1*02:02-DPB1*05:01	LAFNYWSISSRHVLLQE	0.31616017	0.30906844
HLA-DPA1*02:02-DPB1*05:01	RWSASFTVTKGKSSTQE	0.3449253	0.0059649926
HLA-DPA1*02:02-DPB1*05:01	VALTVTGVAQVKIMTEK	0.3132304	0.018884623
HLA-DPA1*02:02-DPB1*05:01	IVGRRFCFIIGTLYLYR	0.4563261	0.0010217078
HLA-DPA1*02:02-DPB1*05:01	CCSTDLCNVNFTENFPP	0.13954087	0.0004832663
HLA-DPA1*02:02-DPB1*05:01	KAVKTKNVKEYVRWMMY	0.5379074	0.005070118
HLA-DPA1*02:02-DPB1*05:01	SSSLGTAGHRANSPSLF	0.052683685	0.0026150018
HLA-DPA1*02:02-DPB1*05:01	AINGFVFGNLPELNMCA	0.23756473	0.00072050066
HLA-DPA1*02:02-DPB1*05:01	LAAVAPARGWESGDLEL	0.06739284	0.0017853556
HLA-DPA1*02:02-DPB1*05:01	FIKVDMRTISFDIPPQE	0.20849687	0.014223297
HLA-DPA1*02:02-DPB1*05:01	ILMPHHVEPLERLEKLL	0.44964758	0.00943812
HLA-DPA1*02:02-DPB1*05:01	EDSNLEIQCQEFSIPPN	0.11583169	0.0010689482
HLA-DPA1*02:02-DPB1*05:01	RASLLDDYQLPEILRTP	0.23910744	0.0018220883
HLA-DPA1*02:02-DPB1*05:01	AFLWVLGIAYYMYSGGG	0.18351075	0.0011685139
HLA-DPA1*02:02-DPB1*05:01	AGLSAWTLQPQWIQVRN	0.1508485	0.010109856
HLA-DPA1*02:02-DPB1*05:01	PLALHLLVLVPILLSLV	0.33042443	0.005878894
HLA-DPA1*02:02-DPB1*05:01	SPNLDNELPAPSWNVLP	0.05828584	0.0035131488
HLA-DPA1*02:02-DPB1*05:01	APSTHPTSASVTVTTPG	0.0070759263	0.08575479
HLA-DPA1*02:02-DPB1*05:01	PNYLNPSSGQWGQHHVS	0.01946834	0.2504607
HLA-DPA1*02:02-DPB1*05:01	TTSRNLARAMCMKNLKL	0.41362914	0.0027645282
HLA-DPA1*02:02-DPB1*05:01	NPASWILSGYYWQTSAK	0.31654403	0.8071129
HLA-DPA1*02:02-DPB1*05:01	NGNYARLLDTVPLDYEF	0.26083952	0.26895902
HLA-DPA1*02:02-DPB1*05:01	ISGVPVLGFFIIAVLMS	0.2506667	0.00092439837
HLA-DPA1*02:02-DPB1*05:01	PANGSYPFQALRQRSHG	0.15101995	0.03028502
HLA-DPA1*02:02-DPB1*05:01	MASPGCLWLLAVALLPW	0.21757886	0.0005618489
HLA-DPA1*02:02-DPB1*05:01	TCVMDTWVCDGYRDCAD	0.11471725	0.0004903246
HLA-DPA1*02:02-DPB1*05:01	RGYLARKAFAKRQQQLT	0.36740047	0.05075128
HLA-DPA1*02:02-DPB1*05:01	PSGNYTGIQIPPGAHAP	0.015420797	0.0024578038
HLA-DPA1*02:02-DPB1*05:01	CHGLSLPVENRLYTYDH	0.18377683	0.00097581063
HLA-DPA1*02:02-DPB1*05:01	CYCYGRGIGEWHCQPLQ	0.050357662	0.0008786293
HLA-DPA1*02:02-DPB1*05:01	FESFNVPGLYIAVQAVL	0.19293328	0.00144857
HLA-DPA1*02:02-DPB1*05:01	KQPASAKWYDRRDYVFI	0.2139041	0.013226187
HLA-DPA1*02:02-DPB1*05:01	VMFVAQVLVGKFTEGNI	0.35852844	0.0025918714
HLA-DPA1*02:02-DPB1*05:01	YAYLFKYIIIGDTGVGK	0.3899652	0.037174407
HLA-DPA1*02:02-DPB1*05:01	RGSALLLASLLLAAALS	0.32419968	0.0046988805
HLA-DPA1*02:02-DPB1*05:01	HGKVALAVSLNLRTFLR	0.6534559	0.006281869
HLA-DPA1*02:02-DPB1*05:01	DKLMMDGHEVTVVDNFF	0.18575782	0.019613486
HLA-DPA1*02:02-DPB1*05:01	VLQALLVLLKKAPPQGR	0.59506613	0.006395587
HLA-DPA1*02:02-DPB1*05:01	EPALRKTLADLQLEYLD	0.49450234	0.27451634
HLA-DPA1*02:02-DPB1*05:01	WEHREVHLVQFHEPDIY	0.12521824	0.020209402
HLA-DPA1*02:02-DPB1*05:01	DKLMMDGHEVTVVDNFF	0.18575782	0.019613486
HLA-DPA1*02:02-DPB1*05:01	HSKWCVSPKGPWTCVGD	0.05987552	0.0010277231
HLA-DPA1*02:02-DPB1*05:01	NYSKYQSVSLLDKKSGV	0.5562731	0.0045597297
HLA-DPA1*02:02-DPB1*05:01	VSAYITDENPEVMIPFT	0.09055361	0.011734364
HLA-DPA1*02:02-DPB1*05:01	MASPGCLWLLAVALLPW	0.21757886	0.0005618489
HLA-DPA1*02:02-DPB1*05:01	PVLVCNSCYEHIQVSRA	0.17086735	0.000676966
HLA-DPA1*02:02-DPB1*05:01	QCECRCRDQSRDRSLCH	0.01940481	0.00042133994
HLA-DPA1*02:02-DPB1*05:01	SIKVIEANNPFQAVQEA	0.25599632	0.419738
HLA-DPA1*02:02-DPB1*05:01	TPRCIRVKTCSKSSIDI	0.25329083	0.0012205222
HLA-DPA1*02:02-DPB1*05:01	TFRGSVTISVQALQVTW	0.16890314	0.0010278696
HLA-DPA1*02:02-DPB1*05:01	ETFPPSGNSDSKDRRDE	0.026970677	0.006128578
HLA-DPA1*02:02-DPB1*05:01	AVTVAWKADGSPVKVGV	0.06817649	0.007830164
HLA-DPA1*02:02-DPB1*05:01	KQSTHSIYMFFNTSELR	0.47945017	0.0035362367
HLA-DPA1*02:02-DPB1*05:01	QPETVFSSQPSDDESSS	0.036493227	0.008970095
HLA-DPA1*02:02-DPB1*05:01	YNGSICGDDQNGPKIAV	0.011392692	0.00035515692
HLA-DPA1*02:02-DPB1*05:01	RQRPRRRVCWALVAVLL	0.34575212	0.0010119977
HLA-DPA1*02:02-DPB1*05:01	EDEVFDFGDTMVHQAIH	0.1884373	0.045200806
HLA-DPA1*02:02-DPB1*05:01	FSSPILARKLCEGAADD	0.18057252	0.018263396
HLA-DPA1*02:02-DPB1*05:01	NPGAVTVAWKADGSPVK	0.060365755	0.8778591
HLA-DPA1*02:02-DPB1*05:01	FRCENGHCIPNRWKCDR	0.06253061	0.00059288664
HLA-DPA1*02:02-DPB1*05:01	DIQPTYRILKPWWDVFM	0.28400344	0.0062380657
HLA-DPA1*02:02-DPB1*05:01	KLGFHHARTTIPKWLQR	0.3059124	0.0045305537
HLA-DPA1*02:02-DPB1*05:01	DTDSSCLESHSSLSDSE	0.025769262	0.0020605552
HLA-DPA1*02:02-DPB1*05:01	KPTGTQQSTNTAVTLTG	0.012210104	0.027968984
HLA-DPA1*02:02-DPB1*05:01	PDNLGTFEIYCQAGSHR	0.2473887	0.06831619
HLA-DPA1*02:02-DPB1*05:01	LLASVTLPSICSHFNPL	0.23150721	0.0051844176
HLA-DPA1*02:02-DPB1*05:01	GYPFQCLGFTPEHQRDF	0.14214908	0.0010540757
HLA-DPA1*02:02-DPB1*05:01	MTPSKGVLFYGPPGCGK	0.12731662	0.0011300129
HLA-DPA1*02:02-DPB1*05:01	QSHAGSELLQRCESLEK	0.22426917	0.001959327
HLA-DPA1*02:02-DPB1*05:01	SVININPNTTHSTGSCR	0.0317216	0.0042988863
HLA-DPA1*02:02-DPB1*05:01	FFLIGFMIGYLGYCKGV	0.3991361	0.0012661635
HLA-DPA1*02:02-DPB1*05:01	VLAVLGAVLYFLYKKGK	0.611169	0.015084523
HLA-DPA1*02:02-DPB1*05:01	FDAGVNKSYLYLSPSGN	0.33534172	0.009082217
HLA-DPA1*02:02-DPB1*05:01	WYVSNIDGTHIAKTLAQ	0.1412184	0.019576067
HLA-DPA1*02:02-DPB1*05:01	VGRICELLPEAAINDVY	0.187783	0.00094756053
HLA-DPA1*02:02-DPB1*05:01	FWIGLISSVCCVFAQTD	0.08796599	0.00058356096
HLA-DPA1*02:02-DPB1*05:01	YSTHKERGHSDTMVFFY	0.086472146	0.0035666644
HLA-DPA1*02:02-DPB1*05:01	DVVFLYLIEMDSQLPGK	0.27760935	0.0015766518
HLA-DPA1*02:02-DPB1*05:01	LLLSLAASWSKAENDFG	0.4462036	0.0035593368
HLA-DPA1*02:02-DPB1*05:01	EQNLSDLQLQAAVEVAG	0.056889884	0.0019379202
HLA-DPA1*02:02-DPB1*05:01	KLLMSNGNKEGASGRPG	0.19387028	0.0060438863
HLA-DPA1*02:02-DPB1*05:01	GSVTGSQSNAVSPTPAP	0.007852649	0.007180604
HLA-DPA1*02:02-DPB1*05:01	QGYGRRRRRSLPEAGPG	0.08384784	0.0036015436
HLA-DPA1*02:02-DPB1*05:01	RASMPRWWYNVTDGSCQ	0.050287426	0.005507575
HLA-DPA1*02:02-DPB1*05:01	LRRSPVPRWLLLLPLLL	0.38653183	0.014723958
HLA-DPA1*02:02-DPB1*05:01	RLPALTVHVTQPKDGGF	0.24416055	0.02276783
HLA-DPA1*02:02-DPB1*05:01	EALPGDNVGFNVKNVSV	0.17103972	0.019917572
HLA-DPA1*02:02-DPB1*05:01	SMKQVHQCIERCHVPLA	0.19324777	0.0019843508
HLA-DPA1*02:02-DPB1*05:01	THMTHHPISDHEATLRC	0.04809768	0.7970723
HLA-DPA1*02:02-DPB1*05:01	LGKKDVMWIGFLTRTVL	0.56464785	0.022904735
HLA-DPA1*02:02-DPB1*05:01	AEITLTWQRDGEDQTQD	0.0357474	0.019559886
HLA-DPA1*02:02-DPB1*05:01	KKRMAKYEKAEIKEMGE	0.46815354	0.038883325
HLA-DPA1*02:02-DPB1*05:01	RMSPATTGTFLLTVYSI	0.3274589	0.0010758213
HLA-DPA1*02:02-DPB1*05:01	ACESIVEEYEDELIEFF	0.33480522	0.0012057545
HLA-DPA1*02:02-DPB1*05:01	HAECRDYATGFCCSCVA	0.059858218	0.0013882152
HLA-DPA1*02:02-DPB1*05:01	PTFPLCAMQLFSHMHAV	0.27725798	0.0007210736
HLA-DPA1*02:02-DPB1*05:01	CSAQQLNEDLRLHLLLN	0.27736208	0.00046787993
HLA-DPA1*02:02-DPB1*05:01	LWVLGLCCVLLTFGSVR	0.21387474	0.00076020375
HLA-DPA1*02:02-DPB1*05:01	CHESCLDEEVEGQGFCS	0.06082974	0.0006808148
HLA-DPA1*02:02-DPB1*05:01	VGVAVTMEPCRKQIDQQ	0.30213234	0.03214154
HLA-DPA1*02:02-DPB1*05:01	RENLRIALRYYNQSEGG	0.403609	0.18649957
HLA-DPA1*02:02-DPB1*05:01	TGLLLLLLAVAVRESWQ	0.4007503	0.0013279925
HLA-DPA1*02:02-DPB1*05:01	VYDEYEDGDLSSWINRE	0.116287775	0.0037241
HLA-DPA1*02:02-DPB1*05:01	ESLELKPTSRAGIKQKG	0.32842255	0.009760299
HLA-DPA1*02:02-DPB1*05:01	GWEHRDVHNIYGLYVHM	0.14620873	0.0017476666
HLA-DPA1*02:02-DPB1*05:01	NFSITMRNLTLLDSGLY	0.39831316	0.0012981703
HLA-DPA1*02:02-DPB1*05:01	SKLKTGLIVLFVVEKIE	0.5557588	0.0040387968
HLA-DPA1*02:02-DPB1*05:01	PALTVHVTQPKDGGFCE	0.17389928	0.0010797888
HLA-DPA1*02:02-DPB1*05:01	TVQEEEESPAEGSKDEP	0.009332632	0.015636196
HLA-DPA1*02:02-DPB1*05:01	REKVLQTLGVLLTTCRD	0.5580515	0.004881462
HLA-DPA1*02:02-DPB1*05:01	DMRTISFDIPPQEILTK	0.18251067	0.0059919953
HLA-DPA1*02:02-DPB1*05:01	MHCASAAMFMVKNGNGT	0.29044583	0.00058409676
HLA-DPA1*02:02-DPB1*05:01	APPERQPQVDRTKLSRA	0.1257153	0.08985352
HLA-DPA1*02:02-DPB1*05:01	QMLLVLLVLSWLPHGGA	0.19471034	0.0032041564
HLA-DPA1*02:02-DPB1*05:01	RDMAKDYMERMAAQPSW	0.23093624	0.002222156
HLA-DPA1*02:02-DPB1*05:01	RGRARGGCPGGEATLSQ	0.011509335	0.016505811
HLA-DPA1*02:02-DPB1*05:01	PEEEKDTNVQVLMVLGA	0.20644356	0.004646016
HLA-DPA1*02:02-DPB1*05:01	CFEPANQMVKCDPRHGK	0.10272877	0.0017832026
HLA-DPA1*02:02-DPB1*05:01	MDFEGKTSFGMSVFNLS	0.36002666	0.011371647
HLA-DPA1*02:02-DPB1*05:01	EWPPKPQTTTEAKALVK	0.048894025	0.10122275
HLA-DPA1*02:02-DPB1*05:01	DIMLRAEQAIEVGIFPE	0.15161657	0.006876758
HLA-DPA1*02:02-DPB1*05:01	LAGPLRIVVLVVSVGVT	0.24175404	0.0021345136
HLA-DPA1*02:02-DPB1*05:01	LGVIHKPFSEYTAWAMV	0.24596514	0.0017262001
HLA-DPA1*02:02-DPB1*05:01	KDPSNINGGCSQICDNT	0.021669859	0.007615709
HLA-DPA1*02:02-DPB1*05:01	DIVTYGAGVRGSGVKGG	0.09697547	0.008539008
HLA-DPA1*02:02-DPB1*05:01	GLQLNLTYERKDNTTVT	0.27406454	0.012032477
HLA-DPA1*02:02-DPB1*05:01	GDQYALKMRFVDHVFDE	0.30882752	0.77738273
HLA-DPA1*02:02-DPB1*05:01	KLSDHKLNNTPDSDWLQ	0.10177193	0.061361093
HLA-DPA1*02:02-DPB1*05:01	GVRPQPAPFSSLNSSAT	0.06322277	0.007198171
HLA-DPA1*02:02-DPB1*05:01	GKKDVMWIGFLTRTVLE	0.5481794	0.120095566
HLA-DPA1*02:02-DPB1*05:01	GTGVASIYRGPFADENF	0.15147783	0.008465014
HLA-DPA1*02:02-DPB1*05:01	LQRELSQVLTQRQIYIQ	0.1806872	0.031114196
HLA-DPA1*02:02-DPB1*05:01	LLLLLWGAVALTETWAG	0.12372895	0.0008347039
HLA-DPA1*02:02-DPB1*05:01	LLGAVLLMDASARPANH	0.2201612	0.0025735083
HLA-DPA1*02:02-DPB1*05:01	CHESCLDEEVEGQGFCS	0.06082974	0.0006808148
HLA-DPA1*02:02-DPB1*05:01	GILLLLWLIAPSRACTC	0.33453736	0.00036115904
HLA-DPA1*02:02-DPB1*05:01	LPCFVTSKNECLWTDML	0.2778481	0.0007478891
HLA-DPA1*02:02-DPB1*05:01	AHHGVFYHQGQCCIAAS	0.055489555	0.03839919
HLA-DPA1*02:02-DPB1*05:01	GIPPSGPAGELKFEPHI	0.1275242	0.38451594
HLA-DPA1*02:02-DPB1*05:01	GFMIGYLGYCKGVEPKT	0.36171114	0.004628502
HLA-DPA1*02:02-DPB1*05:01	ELSDDCFQQWGVRPRPS	0.096411675	0.0018057307
HLA-DPA1*02:02-DPB1*05:01	VEYLTLSSVASTDVLAT	0.11716122	0.0055149198
HLA-DPA1*02:02-DPB1*05:01	PKTECERLAGTESPVRE	0.070353486	0.000725203
HLA-DPA1*02:02-DPB1*05:01	LTVHVTQPKDGGFCEVC	0.14948921	0.00060351304
HLA-DPA1*02:02-DPB1*05:01	DSGQLGLRMESKTEKWM	0.23973165	0.0039280145
HLA-DPA1*02:02-DPB1*05:01	SCKEAADGYQRCMMAQY	0.13526843	0.00050176727
HLA-DPA1*02:02-DPB1*05:01	PALNELLSVWNMGFSDG	0.25750336	0.0004997205
HLA-DPA1*02:02-DPB1*05:01	CKFHYKTDQGIKNLSVE	0.26246774	0.004915458
HLA-DPA1*02:02-DPB1*05:01	HTAVLVDGMLYSGTMNN	0.28580153	0.002127134
