# Supplementary material for: MHCII-peptide presentation: an assessment of the state-of-the-art prediction methods
Source: Front Immunol. 2024 Mar 12;15:1293706. doi: 10.3389/fimmu.2024.1293706 (PMC11027168; doi:10.3389/fimmu.2024.1293706)
Supplement: Supplementary file 2 [file DataSheet_2.zip › output/BERT/neg/17_HLA-DQA1_03_01_DQB1_03_02.csv]

allele	peptide	affinity_pred	mass_pred
HLA-DQA1*03:01-DQB1*03:02	VRTRWALLLLFWLGWLG	0.047121994	0.005671571
HLA-DQA1*03:01-DQB1*03:02	FFILSLILEYTWLEAVI	0.23174758	0.00053762266
HLA-DQA1*03:01-DQB1*03:02	WALVAVLLADLLALSDT	0.34288275	0.0047697457
HLA-DQA1*03:01-DQB1*03:02	ECMLLCEGAAAVLDMVR	0.37656662	0.0017568864
HLA-DQA1*03:01-DQB1*03:02	VEVDPCGDAQAAAEGAV	0.44058064	0.0034236375
HLA-DQA1*03:01-DQB1*03:02	SASSPTEEEQEQGEIGA	0.3778124	0.009668219
HLA-DQA1*03:01-DQB1*03:02	EKEHLQQSYIDFGNIPG	0.17893927	0.5454183
HLA-DQA1*03:01-DQB1*03:02	PPPPPVSTISCSYESAS	0.22419383	0.006445049
HLA-DQA1*03:01-DQB1*03:02	NAVGDGIVLCKMINLSV	0.14391308	0.0011887222
HLA-DQA1*03:01-DQB1*03:02	PNRWKCDRENDCGDWSD	0.025562188	0.0006264375
HLA-DQA1*03:01-DQB1*03:02	CCRRGTQIVLLGLVTAA	0.13456005	0.0007761927
HLA-DQA1*03:01-DQB1*03:02	NMEMVQQKKEGPIPPDA	0.05137562	0.0019521773
HLA-DQA1*03:01-DQB1*03:02	MRFVVALVLLNVAAAGA	0.10019077	0.0028164217
HLA-DQA1*03:01-DQB1*03:02	ALWVLGLCCVLLTFGSV	0.12285219	0.0013301653
HLA-DQA1*03:01-DQB1*03:02	SPNRYWLCAATGPSIKI	0.15427026	0.03068981
HLA-DQA1*03:01-DQB1*03:02	ECLLTHCIKVPMLVLDP	0.056906752	0.0007489198
HLA-DQA1*03:01-DQB1*03:02	MVLFSLVLFTVAIIGLL	0.12123904	0.0018564161
HLA-DQA1*03:01-DQB1*03:02	PESVNRTKFDCVENGWP	0.1368457	0.00082257844
HLA-DQA1*03:01-DQB1*03:02	MAWTPLLFLTLLLHCTG	0.045548644	0.002115018
HLA-DQA1*03:01-DQB1*03:02	TTTTESVEEVVREVCSE	0.4283544	0.0044565178
HLA-DQA1*03:01-DQB1*03:02	IVGILFAVFLILLLMYR	0.024910422	0.003007982
HLA-DQA1*03:01-DQB1*03:02	ARGAALALLLFGLLGVL	0.10951386	0.004951821
HLA-DQA1*03:01-DQB1*03:02	KCHPWTSCETKDLVVQQ	0.11389777	0.0010577145
HLA-DQA1*03:01-DQB1*03:02	HFKIPQTNVSVAIFMLD	0.40546334	0.0027832356
HLA-DQA1*03:01-DQB1*03:02	IEDPCTLRHTMEKVVRS	0.11609305	0.001366405
HLA-DQA1*03:01-DQB1*03:02	WRTILLQYCFLLITCLL	0.039999776	0.0011538148
HLA-DQA1*03:01-DQB1*03:02	PQAPGLLPPQSPYPYAP	0.08193595	0.0067452127
HLA-DQA1*03:01-DQB1*03:02	RIYHPNINSNGSICLDI	0.2217846	0.0009968159
HLA-DQA1*03:01-DQB1*03:02	NRWKCDRENDCGDWSDE	0.044964716	0.001183475
HLA-DQA1*03:01-DQB1*03:02	CAIAILFAVLLVVLILF	0.05968259	0.00086354715
HLA-DQA1*03:01-DQB1*03:02	KAETKLHTSNSGGRREL	0.07400778	0.0032914963
HLA-DQA1*03:01-DQB1*03:02	SLKGIGDEALPTVLVGV	0.25593224	0.0046429895
HLA-DQA1*03:01-DQB1*03:02	GFCERCHNARQLHASHA	0.08833105	0.0022898237
HLA-DQA1*03:01-DQB1*03:02	LLLLMCHCGKGAKGFTP	0.011453713	0.00096517336
HLA-DQA1*03:01-DQB1*03:02	WVLGLCCVLLTFGSVRA	0.17141995	0.0016841898
HLA-DQA1*03:01-DQB1*03:02	RRGTQIVLLGLVTAALW	0.1948082	0.0013456108
HLA-DQA1*03:01-DQB1*03:02	GAYERDNQHQDEAEGDP	0.19314136	0.013669747
HLA-DQA1*03:01-DQB1*03:02	LGILSVMLIFAFFQELV	0.16464208	0.0011226462
HLA-DQA1*03:01-DQB1*03:02	EEKKRELEHNAEETYGE	0.28956878	0.09047493
HLA-DQA1*03:01-DQB1*03:02	LIRLLTHLALLLGASQS	0.10122575	0.03187829
HLA-DQA1*03:01-DQB1*03:02	MRWRTILLQYCFLLITC	0.056993853	0.000762192
HLA-DQA1*03:01-DQB1*03:02	MSPLPHDSPLIEKPGLG	0.10465854	0.19111395
HLA-DQA1*03:01-DQB1*03:02	PPWVDTNDEETIQQQIL	0.21181394	0.010716893
HLA-DQA1*03:01-DQB1*03:02	TPFLCGLLWAFCAPGAR	0.20746692	0.0016910195
HLA-DQA1*03:01-DQB1*03:02	LMSPKLYVWAKDRPEIW	0.1929427	0.0016590444
HLA-DQA1*03:01-DQB1*03:02	VSVGLGLILYCVCKWQL	0.06466331	0.002943474
HLA-DQA1*03:01-DQB1*03:02	ALWVLGLCCVLLTFGSV	0.12285219	0.0013301653
HLA-DQA1*03:01-DQB1*03:02	EEHDPSPEEQDREWKEQ	0.2896533	0.06099344
HLA-DQA1*03:01-DQB1*03:02	EVAKRQAITNPNTVQSI	0.10115805	0.003798436
HLA-DQA1*03:01-DQB1*03:02	TTTTESVEEVVREVCSE	0.4283544	0.0044565178
HLA-DQA1*03:01-DQB1*03:02	SNCEWSVLYVIIATFVI	0.11528286	0.00038074635
HLA-DQA1*03:01-DQB1*03:02	VGDCMGDSGDKPLRRNN	0.020202566	0.0011420646
HLA-DQA1*03:01-DQB1*03:02	RMDERPIHAEPQYPVRS	0.30529717	0.080215
HLA-DQA1*03:01-DQB1*03:02	SIATTTTTTTESVEEVV	0.39788848	0.11482795
HLA-DQA1*03:01-DQB1*03:02	CLDEEVEGQGFCSGPGW	0.18931478	0.00041686883
HLA-DQA1*03:01-DQB1*03:02	PLLFLTLLLHCTGSLSQ	0.050316792	0.0032740228
HLA-DQA1*03:01-DQB1*03:02	VLVLSVIILILGLIIWL	0.043025527	0.0015310718
HLA-DQA1*03:01-DQB1*03:02	KRSFSKEVEERSRERPS	0.13928072	0.02047899
HLA-DQA1*03:01-DQB1*03:02	MRFVVALVLLNVAAAGA	0.10019077	0.0028164217
HLA-DQA1*03:01-DQB1*03:02	VHPNVICDGCNGPVVGT	0.04684337	0.003752434
HLA-DQA1*03:01-DQB1*03:02	LLDAGTTVLSCGCVSAG	0.2654383	0.0043116105
HLA-DQA1*03:01-DQB1*03:02	IDNEALYDICFRTLKLT	0.20553051	0.0019874792
HLA-DQA1*03:01-DQB1*03:02	AGTESPVREEPGEDFPA	0.4751459	0.046696857
HLA-DQA1*03:01-DQB1*03:02	RWSASFTVTKGKSSTQE	0.20099258	0.036156535
HLA-DQA1*03:01-DQB1*03:02	CVSVRSTAILVSWRPPP	0.24925318	0.0020715352
HLA-DQA1*03:01-DQB1*03:02	PMMDGAMGYVQPPPPPY	0.27294877	0.0031958702
HLA-DQA1*03:01-DQB1*03:02	KTHMTHHPISDHEATLR	0.12539516	0.99798524
HLA-DQA1*03:01-DQB1*03:02	PILLSLVASQDWKAERS	0.34245852	0.0012783413
HLA-DQA1*03:01-DQB1*03:02	LTPSASLPPAQLLLRAA	0.2827534	0.0028141176
HLA-DQA1*03:01-DQB1*03:02	RAALWLWLCALALSLQP	0.19509393	0.0014767874
HLA-DQA1*03:01-DQB1*03:02	GILSVMLIFAFFQELVI	0.15741585	0.001148065
HLA-DQA1*03:01-DQB1*03:02	MLISLDKQTCTLFFSWH	0.21322116	0.0009921499
HLA-DQA1*03:01-DQB1*03:02	ALNLAQMQEQTLQLEQQ	0.3051467	0.0037495773
HLA-DQA1*03:01-DQB1*03:02	GVNTYNCRCPPEWTGQY	0.07808198	0.0032965213
HLA-DQA1*03:01-DQB1*03:02	VICDGCNGPVVGTRYKC	0.043890495	0.0011268238
HLA-DQA1*03:01-DQB1*03:02	VGILFAVFLILLLMYRM	0.04343666	0.0018392531
HLA-DQA1*03:01-DQB1*03:02	VPLERGAPNKEETPATE	0.3386982	0.023444623
HLA-DQA1*03:01-DQB1*03:02	NAKALKAKKEDGNKAFK	0.11064163	0.011089951
HLA-DQA1*03:01-DQB1*03:02	MPKSTIYRGEMCFFDSE	0.30125907	0.020112162
HLA-DQA1*03:01-DQB1*03:02	LWVLGLCCVLLTFGSVR	0.10821294	0.0024401492
HLA-DQA1*03:01-DQB1*03:02	YLGYCKGVEPKTECERL	0.29563406	0.0019089464
HLA-DQA1*03:01-DQB1*03:02	GIVGILFAVFLILLLMY	0.045722127	0.0022489666
HLA-DQA1*03:01-DQB1*03:02	AVWNMDVSREEAPQWLE	0.38083616	0.0044213617
HLA-DQA1*03:01-DQB1*03:02	ARNMGMDFCRQDEKCDY	0.069968805	0.00080630614
HLA-DQA1*03:01-DQB1*03:02	VGKTCVLFRFSEDAFNS	0.2429698	0.0010974517
HLA-DQA1*03:01-DQB1*03:02	YLEANMTQSALPKIIKA	0.20048395	0.0027493022
HLA-DQA1*03:01-DQB1*03:02	QAACSNSAQGSDESLIT	0.32420948	0.0025246297
HLA-DQA1*03:01-DQB1*03:02	AAPQLLIVLLGLSALLQ	0.16519418	0.0024289708
HLA-DQA1*03:01-DQB1*03:02	LAQEKRGEHLSWLCMFW	0.12749793	0.0010374545
HLA-DQA1*03:01-DQB1*03:02	MMDGAMGYVQPPPPPYP	0.24289803	0.010139195
HLA-DQA1*03:01-DQB1*03:02	EIKVLNKTQENGTCTLI	0.06145645	0.0014441749
HLA-DQA1*03:01-DQB1*03:02	GQVPSAQQDAVFELISM	0.38063478	0.0030345009
HLA-DQA1*03:01-DQB1*03:02	PNGTEVPNTRSRGHHNC	0.020566534	0.001008933
HLA-DQA1*03:01-DQB1*03:02	GASGRPGSPKMEGTGKK	0.0046667783	0.010617418
HLA-DQA1*03:01-DQB1*03:02	MTGMTADSRSQVQRARY	0.2274416	0.0040637143
HLA-DQA1*03:01-DQB1*03:02	GIQHPPQSTATVSVTVI	0.25496957	0.008325033
HLA-DQA1*03:01-DQB1*03:02	YASQGGTNEQWQMSLGT	0.19930677	0.0032117162
HLA-DQA1*03:01-DQB1*03:02	PVVGTRYKCSVCPDYDL	0.1104369	0.0019957605
HLA-DQA1*03:01-DQB1*03:02	RVLLAALGLLFLGALRA	0.19054511	0.003408642
HLA-DQA1*03:01-DQB1*03:02	EAAHDLALACKLDYDED	0.46969283	0.089581534
HLA-DQA1*03:01-DQB1*03:02	GILFAVFLILLLMYRMK	0.035061438	0.0012894601
HLA-DQA1*03:01-DQB1*03:02	RELQNTVANLHVRQNNW	0.20851083	0.01437889
HLA-DQA1*03:01-DQB1*03:02	RLLRSREAAAAVDVKTW	0.3006792	0.035733648
HLA-DQA1*03:01-DQB1*03:02	LLILGVGPDGHTCSLFP	0.13910243	0.00054953375
HLA-DQA1*03:01-DQB1*03:02	AGTESPVREEPGEDFPA	0.4751459	0.046696857
HLA-DQA1*03:01-DQB1*03:02	RWGPLIGLAPCCLWLLG	0.116054505	0.00069135363
HLA-DQA1*03:01-DQB1*03:02	CTVNNDEGEWSGPPPEC	0.28622368	0.002395114
HLA-DQA1*03:01-DQB1*03:02	GFTLPFYKRMLNKRPTL	0.008706933	0.003109935
HLA-DQA1*03:01-DQB1*03:02	HIDPFGHSREQASLFAQ	0.24042706	0.0017494329
HLA-DQA1*03:01-DQB1*03:02	SRRFRCGGNKKRRQINE	0.0077469065	0.0007269458
HLA-DQA1*03:01-DQB1*03:02	RGEAYEPLAWNPEESTG	0.31063566	0.004148013
HLA-DQA1*03:01-DQB1*03:02	FRNRGMTALLKVSSCDK	0.19412225	0.00069084665
HLA-DQA1*03:01-DQB1*03:02	PNGTEVPNTRSRGHHNC	0.020566534	0.001008933
HLA-DQA1*03:01-DQB1*03:02	VFPNGTEVPNTRSRGHH	0.05779126	0.0045548095
HLA-DQA1*03:01-DQB1*03:02	DHTRHLDPGKCQACLQD	0.14138918	0.0013757944
HLA-DQA1*03:01-DQB1*03:02	MVHPNVICDGCNGPVVG	0.05855101	0.0044349013
HLA-DQA1*03:01-DQB1*03:02	MLIFAFFQELVIAGIVE	0.2790607	0.0016872719
HLA-DQA1*03:01-DQB1*03:02	GDGDENNIDARVSQIKA	0.25521398	0.042887352
HLA-DQA1*03:01-DQB1*03:02	MMQKLLKCSRLVLALAL	0.13651495	0.0011136683
HLA-DQA1*03:01-DQB1*03:02	TIAIILEAIGLPTHDLP	0.272132	0.01442939
HLA-DQA1*03:01-DQB1*03:02	GQYWLWWIFLVLGLLLF	0.0415177	0.0010581804
HLA-DQA1*03:01-DQB1*03:02	LEGVFPVGFGDSEVSPL	0.36146462	0.037152052
HLA-DQA1*03:01-DQB1*03:02	CLADGQKELHYLPFPSP	0.12678193	0.0006932354
HLA-DQA1*03:01-DQB1*03:02	NWTWPENSQQTPMCQAW	0.24287134	0.00046865866
HLA-DQA1*03:01-DQB1*03:02	HVEQVLQRHGVPPPCKP	0.046997	0.003461571
HLA-DQA1*03:01-DQB1*03:02	KCSRLVLALALILVLES	0.08044892	0.000673987
HLA-DQA1*03:01-DQB1*03:02	GEDDAYCTFPSRDDLLL	0.34703976	0.006213223
HLA-DQA1*03:01-DQB1*03:02	TATQKEQWFGNRWHEGY	0.05467003	0.0027657938
HLA-DQA1*03:01-DQB1*03:02	EENIGCEEKAKKNANKP	0.024452992	0.0021877629
HLA-DQA1*03:01-DQB1*03:02	YDMGSGSTVCTIVTYQM	0.28076473	0.009604128
HLA-DQA1*03:01-DQB1*03:02	DGCNGPVVGTRYKCSVC	0.03228361	0.0033382028
HLA-DQA1*03:01-DQB1*03:02	GLSATPAPKSCPERHYW	0.24807027	0.0024645536
HLA-DQA1*03:01-DQB1*03:02	FMPKSTIYRGEMCFFDS	0.23047127	0.0009872768
HLA-DQA1*03:01-DQB1*03:02	NYTEEMGSGDYDSMKEP	0.31253082	0.017753277
HLA-DQA1*03:01-DQB1*03:02	FLVTTLLASALGVGLAL	0.20057344	0.0019690194
HLA-DQA1*03:01-DQB1*03:02	NGTEVPNTRSRGHHNCS	0.015543724	0.0011435946
HLA-DQA1*03:01-DQB1*03:02	LRVATVPPSLQHEGQEG	0.2746318	0.014616984
HLA-DQA1*03:01-DQB1*03:02	RCEQATGACVCKPGWWG	0.1505804	0.0030913178
HLA-DQA1*03:01-DQB1*03:02	MRFVVALVLLNVAAAGA	0.10019077	0.0028164217
HLA-DQA1*03:01-DQB1*03:02	TRYKCSVCPDYDLCSVC	0.18285115	0.0004198878
HLA-DQA1*03:01-DQB1*03:02	YVRWEGVFRCIPIFGMS	0.1530212	0.0038094819
HLA-DQA1*03:01-DQB1*03:02	FYTAYAYCYHGETLLAS	0.24999544	0.0013636401
HLA-DQA1*03:01-DQB1*03:02	PGLWILGCHNSDFRNRG	0.019505853	0.0006672162
HLA-DQA1*03:01-DQB1*03:02	VNGVLHCRVRYSQLLGL	0.048255574	0.0010533143
HLA-DQA1*03:01-DQB1*03:02	KAERSQDPFEKCMQDPD	0.19882244	0.0022616498
HLA-DQA1*03:01-DQB1*03:02	HEGSFQVPVLCAVMNVV	0.2384751	0.001893707
HLA-DQA1*03:01-DQB1*03:02	TVAKETCSEKSTNLHDY	0.16050349	0.007793279
HLA-DQA1*03:01-DQB1*03:02	YAYLFKYIIIGDTGVGK	0.07471092	0.010618516
HLA-DQA1*03:01-DQB1*03:02	LNTDPTMFPYLRSLQAL	0.26927963	0.0011108728
HLA-DQA1*03:01-DQB1*03:02	SAWGNLYGAYVPSLALS	0.2882897	0.11154573
HLA-DQA1*03:01-DQB1*03:02	KRHGPGPREARGARPGP	0.070732035	0.009336514
HLA-DQA1*03:01-DQB1*03:02	MRFVVALVLLNVAAAGA	0.10019077	0.0028164217
HLA-DQA1*03:01-DQB1*03:02	QTFCADGADERRCRHCQ	0.12188614	0.0008446209
HLA-DQA1*03:01-DQB1*03:02	MRFVVALVLLNVAAAGA	0.10019077	0.0028164217
HLA-DQA1*03:01-DQB1*03:02	DVKRQHKCPGPTSGPSP	0.013351631	0.0056094946
HLA-DQA1*03:01-DQB1*03:02	MKLTDSVLRSFRVAKVF	0.27535668	0.004306212
HLA-DQA1*03:01-DQB1*03:02	GQSVVFVAIAFITMMII	0.09520071	0.0019525557
HLA-DQA1*03:01-DQB1*03:02	IYDKFKQSTHSIYMFFN	0.20445803	0.00458633
HLA-DQA1*03:01-DQB1*03:02	TQEPLARDPVKLPTTAA	0.104694724	0.0020289582
HLA-DQA1*03:01-DQB1*03:02	ANANSTPPPYERTRLSP	0.17820229	0.001275176
HLA-DQA1*03:01-DQB1*03:02	GFTALCPASDPKPNFTD	0.26195392	0.0061204107
HLA-DQA1*03:01-DQB1*03:02	RTTSIATTTTTTTESVE	0.35138658	0.17701088
HLA-DQA1*03:01-DQB1*03:02	PMMDGAMGYVQPPPPPY	0.27294877	0.0031958702
HLA-DQA1*03:01-DQB1*03:02	WTWFSHIAIWGSIALWV	0.18637513	0.0039819153
HLA-DQA1*03:01-DQB1*03:02	MRFVVALVLLNVAAAGA	0.10019077	0.0028164217
HLA-DQA1*03:01-DQB1*03:02	MRFVVALVLLNVAAAGA	0.10019077	0.0028164217
HLA-DQA1*03:01-DQB1*03:02	MRFVVALVLLNVAAAGA	0.10019077	0.0028164217
HLA-DQA1*03:01-DQB1*03:02	AGVKIAEVDCTAERNIC	0.28911325	0.039165225
HLA-DQA1*03:01-DQB1*03:02	MPPSGLRLLLLLLPLLW	0.08760945	0.0056537506
HLA-DQA1*03:01-DQB1*03:02	TTTTTTTESVEEVVREV	0.4180951	0.11834304
HLA-DQA1*03:01-DQB1*03:02	SLVVQKIGPEGLVTQVE	0.26595828	0.003033497
HLA-DQA1*03:01-DQB1*03:02	THMTHHPISDHEATLRC	0.11630389	0.99160194
HLA-DQA1*03:01-DQB1*03:02	LMFPPNYDQSKFEEHVE	0.20713162	0.00428979
HLA-DQA1*03:01-DQB1*03:02	LAFGASYGTGGRMMNCP	0.085024565	0.0013132247
HLA-DQA1*03:01-DQB1*03:02	MAATGTAAAAATGRLLL	0.29788715	0.012825666
HLA-DQA1*03:01-DQB1*03:02	NRCCNSTTCQLAEGAQC	0.2578635	0.0009923428
HLA-DQA1*03:01-DQB1*03:02	LIEIQCISRVYSIYVHT	0.16514611	0.0021520643
HLA-DQA1*03:01-DQB1*03:02	LMFPPNYDQSKFEEHVE	0.20713162	0.00428979
HLA-DQA1*03:01-DQB1*03:02	YKKERRETVISKLTTCC	0.053224467	0.0010522881
HLA-DQA1*03:01-DQB1*03:02	LSYCPGMGVALRMYPLK	0.19945554	0.004188827
HLA-DQA1*03:01-DQB1*03:02	PPGPGSHTGWQAALVST	0.28832012	0.004636425
HLA-DQA1*03:01-DQB1*03:02	LCYVALDFEQEMVRAAA	0.40404084	0.00046867714
HLA-DQA1*03:01-DQB1*03:02	SEGRALAQEWGCPFMET	0.44562453	0.00072478113
HLA-DQA1*03:01-DQB1*03:02	LLPHSWAVPEAPTPMWP	0.3974056	0.006239994
HLA-DQA1*03:01-DQB1*03:02	KEPFEDGFANGEESTPT	0.43837982	0.06517135
HLA-DQA1*03:01-DQB1*03:02	GVEPSIMGIGPIPAIKQ	0.21175557	0.10601797
HLA-DQA1*03:01-DQB1*03:02	KDMEESIRNLEQEISFD	0.44661155	0.014481055
HLA-DQA1*03:01-DQB1*03:02	AFLLLLLVPLLLLMCHC	0.06581828	0.0013679452
HLA-DQA1*03:01-DQB1*03:02	EWEAPQIANPRCESAPG	0.34142235	0.015624449
HLA-DQA1*03:01-DQB1*03:02	KTHMTHHPISDHEATLR	0.12539516	0.99798524
HLA-DQA1*03:01-DQB1*03:02	ALPDRRWGPRILGFWGG	0.09170577	0.001121
HLA-DQA1*03:01-DQB1*03:02	MLSRWSASFTVTKGKSS	0.14606877	0.010078648
HLA-DQA1*03:01-DQB1*03:02	WLGMLAGAVVIIVRAPR	0.25839493	0.0057057934
HLA-DQA1*03:01-DQB1*03:02	LMDASARPANHSSTRER	0.38350677	0.0013933771
HLA-DQA1*03:01-DQB1*03:02	VIMVIYLLPRCTFTKEG	0.017967803	0.0020263505
