# Supplementary material for: MHCII-peptide presentation: an assessment of the state-of-the-art prediction methods
Source: Front Immunol. 2024 Mar 12;15:1293706. doi: 10.3389/fimmu.2024.1293706 (PMC11027168; doi:10.3389/fimmu.2024.1293706)
Supplement: Supplementary file 2 [file DataSheet_2.zip › output/BERT/neg/18_HLA-DPA1_01_03_DPB1_02_01.csv]

allele	peptide	affinity_pred	mass_pred
HLA-DPA1*01:03-DPB1*02:01	EALPGDNVGFNVKNVSVK	0.14308801	0.095439956
HLA-DPA1*01:03-DPB1*02:01	PTCPSLSPGVSQCFPDCV	0.19570468	0.00032932457
HLA-DPA1*01:03-DPB1*02:01	SIRGHRWKRHGNTELTGQ	0.17378235	0.028434034
HLA-DPA1*01:03-DPB1*02:01	GSNIPNMFVDSSCALKYS	0.264482	0.0013991203
HLA-DPA1*01:03-DPB1*02:01	ETFTCDTQNITYRFQCGN	0.22710913	0.00031088112
HLA-DPA1*01:03-DPB1*02:01	VSYIPDEQIAQGPENGRR	0.09850281	0.0023104115
HLA-DPA1*01:03-DPB1*02:01	ELELITLTVGFGILIFSL	0.47287458	0.0010625502
HLA-DPA1*01:03-DPB1*02:01	AALRVLLSCVRGPLRPPV	0.30354944	0.002380681
HLA-DPA1*01:03-DPB1*02:01	EKKTADLAPHPEEKKKKR	0.039492793	0.01029993
HLA-DPA1*01:03-DPB1*02:01	ILPCTDSFIKVDMRTISF	0.38439018	0.0008292012
HLA-DPA1*01:03-DPB1*02:01	PSSGHSRHRYALIPIPLA	0.4115917	0.0057867724
HLA-DPA1*01:03-DPB1*02:01	WNHVSMCILNGGGIRSPI	0.281899	0.0015365907
HLA-DPA1*01:03-DPB1*02:01	PLPADYVPSIVMLPGTCQ	0.25382736	0.0005165492
HLA-DPA1*01:03-DPB1*02:01	NRFQLQLLRERCEKGVMS	0.24230406	0.0015690948
HLA-DPA1*01:03-DPB1*02:01	WCVFPNGTEVPNTRSRGH	0.08519283	0.00023229138
HLA-DPA1*01:03-DPB1*02:01	ANIFPATFVTAEMVPWEP	0.44317448	0.002040707
HLA-DPA1*01:03-DPB1*02:01	TTSRNLARAMCMKNLKLT	0.19267017	0.00293968
HLA-DPA1*01:03-DPB1*02:01	LVVVLSIVLEGPAPAQGT	0.28654274	0.00079677114
HLA-DPA1*01:03-DPB1*02:01	GVVDSGGLSLNVSCETLQ	0.20345977	0.00075445237
HLA-DPA1*01:03-DPB1*02:01	LSFNDFDTMPICEEAGNM	0.35656816	0.00022502916
HLA-DPA1*01:03-DPB1*02:01	AAINKWVSNKTEGRITDV	0.07394102	0.01542825
HLA-DPA1*01:03-DPB1*02:01	PKVTISGVYDLGDVLEEM	0.29599953	0.00056009553
HLA-DPA1*01:03-DPB1*02:01	VSGSRDGTVIIHTIQKGQ	0.10158361	0.028246079
HLA-DPA1*01:03-DPB1*02:01	TAALRESQQVALDGELLD	0.20260032	0.026617449
HLA-DPA1*01:03-DPB1*02:01	KGQYPVFNQYPKFIVDYQ	0.44348612	0.022245364
HLA-DPA1*01:03-DPB1*02:01	SRTTIHLHLCICLFVGST	0.31815025	0.00067340495
HLA-DPA1*01:03-DPB1*02:01	VSIAGLLYALVQLGQPCD	0.4462171	0.0010163959
HLA-DPA1*01:03-DPB1*02:01	DDEDGAPAERRLGRADLV	0.062558874	0.002501035
HLA-DPA1*01:03-DPB1*02:01	QQRAIPSKHQGPCDQAPS	0.02644744	0.0007530578
HLA-DPA1*01:03-DPB1*02:01	GDMNRNQGEEQRGGGTLC	0.016762411	0.0006846578
HLA-DPA1*01:03-DPB1*02:01	QQHGDKMMSFDTRAPMAA	0.1470244	0.001789287
HLA-DPA1*01:03-DPB1*02:01	KADKEEMNRLSTDKKKQF	0.062318325	0.0027735657
HLA-DPA1*01:03-DPB1*02:01	AISGVPVLGFFIIAVLMS	0.43996844	0.001176623
HLA-DPA1*01:03-DPB1*02:01	CQKIRVTQGKGLMPDGTS	0.14405529	0.0022906568
HLA-DPA1*01:03-DPB1*02:01	CPDYDLCSVCEGKGLHRG	0.09251957	0.0023242396
HLA-DPA1*01:03-DPB1*02:01	GELSLSRSLVNSSDKIIR	0.2346932	0.0033910847
HLA-DPA1*01:03-DPB1*02:01	SQPCRHGGTCQDRDNAYL	0.035320815	0.0004144637
HLA-DPA1*01:03-DPB1*02:01	GYPGYCQMPMPMGYNPYA	0.23108499	0.00084618124
HLA-DPA1*01:03-DPB1*02:01	TEESCKYNPKYSVANDTG	0.11719556	0.018279435
HLA-DPA1*01:03-DPB1*02:01	DSEAQRLPDSFKDSPSKG	0.062864624	0.0024423636
HLA-DPA1*01:03-DPB1*02:01	HQTSFLGPRSFCCSLVPV	0.44316375	0.0016518853
HLA-DPA1*01:03-DPB1*02:01	IVYLLCGLLSSSFITCMV	0.47181988	0.00053875486
HLA-DPA1*01:03-DPB1*02:01	LNLTLHQSAQLSVLLTVE	0.42475832	0.0011813679
HLA-DPA1*01:03-DPB1*02:01	KRKLASGECKCEDTWSGC	0.10528013	0.00030647306
HLA-DPA1*01:03-DPB1*02:01	HEGQEPFLQWLMLLSNES	0.38476574	0.0028878965
HLA-DPA1*01:03-DPB1*02:01	AMACRQEPQPQGPPPAAG	0.038346153	0.0025131453
HLA-DPA1*01:03-DPB1*02:01	AAARLVGAAASRGPTAAR	0.08017219	0.009331032
HLA-DPA1*01:03-DPB1*02:01	HFAQADLELLASSCPPAS	0.23648483	0.0012815287
HLA-DPA1*01:03-DPB1*02:01	WQTSAKWLRSLYLFYTCF	0.5653495	0.00044855586
HLA-DPA1*01:03-DPB1*02:01	LELSFSKSRNGGGEVDRV	0.11364426	0.0020776913
HLA-DPA1*01:03-DPB1*02:01	IALKLVAVAQSGFPLRVE	0.41496742	0.0024869859
HLA-DPA1*01:03-DPB1*02:01	NFEDETIRNILLHQLQSA	0.37724203	0.0039201197
HLA-DPA1*01:03-DPB1*02:01	PPWRLGRLLLLMCLLLLG	0.24886504	0.0004030134
HLA-DPA1*01:03-DPB1*02:01	SPSRRVFNPYTEFKEFSR	0.39299193	0.5893933
HLA-DPA1*01:03-DPB1*02:01	VNQIGSVTEAIQACKLAQ	0.19520937	0.0009853003
HLA-DPA1*01:03-DPB1*02:01	TLDTIFVPNTGKKSGKLK	0.2709228	0.009433283
HLA-DPA1*01:03-DPB1*02:01	GTLNREDLSRLVNCLTGE	0.15405574	0.00030252262
HLA-DPA1*01:03-DPB1*02:01	YFYNDTVTFKCYSGFTLK	0.3829564	0.002868262
HLA-DPA1*01:03-DPB1*02:01	TCVMDTWVCDGYRDCADG	0.23120269	0.00051849056
HLA-DPA1*01:03-DPB1*02:01	SQPLPPSSLQRFLRARNI	0.35261422	0.002515882
HLA-DPA1*01:03-DPB1*02:01	RCLGRPGLLGPGPGPTTP	0.045604084	0.0008335118
HLA-DPA1*01:03-DPB1*02:01	VKSEKNRQVMCEAGLLGT	0.18544105	0.0010294805
HLA-DPA1*01:03-DPB1*02:01	TECERLAGTESPVREEPG	0.03575794	0.0008762992
HLA-DPA1*01:03-DPB1*02:01	GTLLQDLTNNITLEDLEQ	0.30104214	0.00076255563
HLA-DPA1*01:03-DPB1*02:01	CLHCEKTLQQDDCRVVLA	0.10787864	0.0008390389
HLA-DPA1*01:03-DPB1*02:01	GAARELDDDEKFVSVYGT	0.34995747	0.002644026
HLA-DPA1*01:03-DPB1*02:01	EGCPGSWIKDGYCDKACN	0.1060125	0.00077035406
HLA-DPA1*01:03-DPB1*02:01	RKEMETYLKKIPGFCEGG	0.2236469	0.00054241606
HLA-DPA1*01:03-DPB1*02:01	NSQSPQCFKTCSEQNGYV	0.069911346	0.00074885605
HLA-DPA1*01:03-DPB1*02:01	SLAPATPEVKVACSEDVD	0.04149272	0.001746644
HLA-DPA1*01:03-DPB1*02:01	TCPRSTNKRSWLYRILPS	0.40061522	0.00086000067
HLA-DPA1*01:03-DPB1*02:01	HGVPEYPTPFLAFLRRVK	0.39800322	0.05164165
HLA-DPA1*01:03-DPB1*02:01	QNKHCLVTVEKGSYYPGS	0.2195023	0.0013560295
HLA-DPA1*01:03-DPB1*02:01	IIHDTETKMEEFKDQLPA	0.28076512	0.012739269
HLA-DPA1*01:03-DPB1*02:01	PRFYRTYFFVDNQYWRYD	0.5416902	0.007380519
HLA-DPA1*01:03-DPB1*02:01	VVEVPYARSEAHLTELLE	0.21075481	0.0030731387
HLA-DPA1*01:03-DPB1*02:01	LLQYCFLLITCLLTALEA	0.34079638	0.0003753326
HLA-DPA1*01:03-DPB1*02:01	YGEPRPLKFREMLTNGTF	0.26527354	0.05744938
HLA-DPA1*01:03-DPB1*02:01	RSGSGHCWGLRSTLASFA	0.18740778	0.00046558835
HLA-DPA1*01:03-DPB1*02:01	ELDISPGAAGGAEDGFFV	0.10250864	0.0005479821
HLA-DPA1*01:03-DPB1*02:01	GSCSQAACSNSAQGSDES	0.028945409	0.00037799063
HLA-DPA1*01:03-DPB1*02:01	QTWTDEGSVSERMLRSQL	0.12319321	0.0041124565
HLA-DPA1*01:03-DPB1*02:01	CENPTEAPNCSRYFQFRC	0.10527305	0.00022339025
HLA-DPA1*01:03-DPB1*02:01	LEEGCQTSPLMCCVCKEY	0.19228633	0.0010001134
HLA-DPA1*01:03-DPB1*02:01	RVTAPRTLLLLLWGAVAL	0.39790782	0.00096437783
HLA-DPA1*01:03-DPB1*02:01	RDSEAQRLPDSFKDSPSK	0.054764643	0.0013892262
HLA-DPA1*01:03-DPB1*02:01	CTWKTVLSLQDKYPMAQD	0.24485795	0.000405683
HLA-DPA1*01:03-DPB1*02:01	TSPVGDFYRLIPQPAFQW	0.3801529	0.044083707
HLA-DPA1*01:03-DPB1*02:01	MAAPPQPVTHLIFDMDGL	0.20418951	0.0045367363
HLA-DPA1*01:03-DPB1*02:01	SEDSERRSESASRNHYGS	0.02093094	0.015898231
HLA-DPA1*01:03-DPB1*02:01	KVVERLLSLPLEYWSQFM	0.66160107	0.004562319
HLA-DPA1*01:03-DPB1*02:01	DGFEMHIGVNHLGHFLLT	0.38475937	0.0037092841
HLA-DPA1*01:03-DPB1*02:01	LAECYNLCPEQDKILVAV	0.19503349	0.000268944
HLA-DPA1*01:03-DPB1*02:01	EAAEGLLQEALDKDSGYP	0.14113286	0.0012189924
HLA-DPA1*01:03-DPB1*02:01	PVLGFFIIAVLMSAQESW	0.38819617	0.0005543128
HLA-DPA1*01:03-DPB1*02:01	RNILLHQLQSARPVILDP	0.41140363	0.00978632
HLA-DPA1*01:03-DPB1*02:01	VAGLAVLAVVVIGAVVAT	0.23094326	0.001620872
HLA-DPA1*01:03-DPB1*02:01	QKSIPTGTILAIVTTSFI	0.4784541	0.002571725
HLA-DPA1*01:03-DPB1*02:01	VCNDVLSLLDKFLIKNCN	0.4272277	0.001345203
HLA-DPA1*01:03-DPB1*02:01	PLKVQTVIILGKVILWIL	0.39676383	0.0014543444
HLA-DPA1*01:03-DPB1*02:01	TGSSNITVYRLPERVELA	0.228098	0.017745726
HLA-DPA1*01:03-DPB1*02:01	WTSDSAGEECDAAEGAEN	0.025985708	0.00047136177
HLA-DPA1*01:03-DPB1*02:01	NQIQKLEESRSKLERAIA	0.1467647	0.0020118603
HLA-DPA1*01:03-DPB1*02:01	PPRYRGNQPVGVGLEAAK	0.115532234	0.0018879978
HLA-DPA1*01:03-DPB1*02:01	IGIIIYCCCCRGKDDNTE	0.090902284	0.003787315
HLA-DPA1*01:03-DPB1*02:01	HNGHHTSENVGSIAPGLS	0.049643587	0.0028102142
HLA-DPA1*01:03-DPB1*02:01	ADKREDEKMCDHLIRAAK	0.06523778	0.04660235
HLA-DPA1*01:03-DPB1*02:01	LINNAGVMMCPYSKTADG	0.13944381	0.0009100953
HLA-DPA1*01:03-DPB1*02:01	ILAVCCGSASIVSLLLEQ	0.30604342	0.0020364444
HLA-DPA1*01:03-DPB1*02:01	LDKKSGVINLTEEVLWVK	0.38102275	0.0039216247
HLA-DPA1*01:03-DPB1*02:01	DACINISHHYCNISDHVG	0.24259178	0.0034285393
HLA-DPA1*01:03-DPB1*02:01	LWVLGLCCVLLTFGSVRA	0.3807468	0.0006701293
HLA-DPA1*01:03-DPB1*02:01	NYMAKRLETHYRILFRGA	0.41731742	0.0030040005
HLA-DPA1*01:03-DPB1*02:01	ILLQYCFLLITCLLTALE	0.34555948	0.00034096977
HLA-DPA1*01:03-DPB1*02:01	GAQEASASEMLPLLLPLL	0.44292486	0.0036539962
HLA-DPA1*01:03-DPB1*02:01	PNCPFFMSVNTQPLCHEC	0.39084867	0.00050836307
HLA-DPA1*01:03-DPB1*02:01	PSERGEPSNEPSTETNKT	0.009104084	0.0056436937
HLA-DPA1*01:03-DPB1*02:01	FFHPFLVYRECRTWKESP	0.27850676	0.0004585577
HLA-DPA1*01:03-DPB1*02:01	GPFPGLNMKSYAGFLTVN	0.5190819	0.6653401
HLA-DPA1*01:03-DPB1*02:01	HEIQWDYGPMGHDGSTGK	0.1639802	0.0059779696
HLA-DPA1*01:03-DPB1*02:01	RRLTPSASLPPAQLLLRA	0.22238326	0.0021953464
HLA-DPA1*01:03-DPB1*02:01	SGCCCGWLTKTVKETTRT	0.10091058	0.0004910111
HLA-DPA1*01:03-DPB1*02:01	KNAAPCAVSYLLFDQNDK	0.443677	0.034554534
HLA-DPA1*01:03-DPB1*02:01	KEHFQDDVFNEKGWNYIL	0.52158105	0.008506076
HLA-DPA1*01:03-DPB1*02:01	PYYNSRGVSRGGSRGARG	0.08407043	0.0013510279
HLA-DPA1*01:03-DPB1*02:01	TYGLRGICYFFIEVECSN	0.4370806	0.00024331998
HLA-DPA1*01:03-DPB1*02:01	GRCSMLIASNETWKKVEC	0.30507058	0.00018549885
HLA-DPA1*01:03-DPB1*02:01	KDKKEAPADMGAHQGVAV	0.04800725	0.0024480417
HLA-DPA1*01:03-DPB1*02:01	LTKEQLKIWMGKMQKKAV	0.22787423	0.0024173087
HLA-DPA1*01:03-DPB1*02:01	MVVGITGAAVVITILKVF	0.3899725	0.0046058036
HLA-DPA1*01:03-DPB1*02:01	AAVGGALLWRRMRSGLPA	0.23701754	0.23366125
HLA-DPA1*01:03-DPB1*02:01	TGQEVELCLECIEWAKSE	0.42288592	0.00032105806
HLA-DPA1*01:03-DPB1*02:01	SFDVHKKCPLCELMFPPN	0.24099693	0.00052616943
HLA-DPA1*01:03-DPB1*02:01	TLGRLASACSHSILRPSG	0.2110622	0.008771429
HLA-DPA1*01:03-DPB1*02:01	MALEQNLSDLQLQAAVEV	0.20295188	0.000716039
HLA-DPA1*01:03-DPB1*02:01	LGAPANSAVNCVPLEDFG	0.15674384	0.0012666815
HLA-DPA1*01:03-DPB1*02:01	DMEKMFKQYDAGRDGFID	0.15512708	0.012050597
HLA-DPA1*01:03-DPB1*02:01	WGAGSICKHGGFYTCSDR	0.1746993	0.00072459213
HLA-DPA1*01:03-DPB1*02:01	QRSLINSNVGFVTMILQC	0.46236482	0.0004315903
HLA-DPA1*01:03-DPB1*02:01	KQTCTLFFSWHTPLACEQ	0.52940774	0.00045961686
HLA-DPA1*01:03-DPB1*02:01	CKLKPGKQCSPSQGPCCT	0.052996673	0.00047244044
HLA-DPA1*01:03-DPB1*02:01	IIEPFFDCYEPMTMMAGG	0.4010672	0.00045640123
HLA-DPA1*01:03-DPB1*02:01	LGYCKGVEPKTECERLAG	0.067150325	0.0012886852
HLA-DPA1*01:03-DPB1*02:01	ATTSPITYTLVTTQATPN	0.20534554	0.22778022
HLA-DPA1*01:03-DPB1*02:01	GAPLTSPQPWPGFLGQGE	0.20953403	0.0013772415
HLA-DPA1*01:03-DPB1*02:01	SGVPVLGFFIIAVLMSAQ	0.39832506	0.00087006984
HLA-DPA1*01:03-DPB1*02:01	LWILGCHNSDFRNRGMTA	0.12728633	0.00021671476
HLA-DPA1*01:03-DPB1*02:01	NACVPRPCSLLCLPKANN	0.13918594	0.00051341054
HLA-DPA1*01:03-DPB1*02:01	IVEFIPSLLYFGYTALMV	0.64465845	0.0013776685
HLA-DPA1*01:03-DPB1*02:01	QGGRGAIQFVTHYQHSST	0.25667462	0.17610583
HLA-DPA1*01:03-DPB1*02:01	KKPCITYGLRGICYFFIE	0.53165776	0.000517463
HLA-DPA1*01:03-DPB1*02:01	LLAAATATFAAAQEECVC	0.2788807	0.0003528464
HLA-DPA1*01:03-DPB1*02:01	KRQYKSILQEENRRDSWS	0.16958107	0.0020882306
HLA-DPA1*01:03-DPB1*02:01	FGFYKWHHEPAEFQAKTQ	0.26442096	0.13910362
HLA-DPA1*01:03-DPB1*02:01	RLAGTESPVREEPGEDFP	0.06954909	0.0009892519
HLA-DPA1*01:03-DPB1*02:01	ETFNAGSDVGSDSEYESP	0.079106286	0.006047369
HLA-DPA1*01:03-DPB1*02:01	KNIFTKNKVQLKISTSAW	0.2885027	0.0018566431
HLA-DPA1*01:03-DPB1*02:01	HVFDDLRGSVSLSWVGDS	0.33766228	0.0031484116
HLA-DPA1*01:03-DPB1*02:01	FFGAFYMSNTTDVELAGL	0.38361403	0.00049701944
HLA-DPA1*01:03-DPB1*02:01	ALVGGEVGGLEFGKLPFG	0.5004634	0.003037162
HLA-DPA1*01:03-DPB1*02:01	RRHLENGKETLQRAEPSS	0.07119805	0.0027507138
HLA-DPA1*01:03-DPB1*02:01	VVIGAVVAAVMCRRKSSG	0.22154838	0.0055309436
HLA-DPA1*01:03-DPB1*02:01	FADAMEVIPSTLAENAGL	0.22854152	0.0007147654
HLA-DPA1*01:03-DPB1*02:01	TVPVQPAFSTVPFSQPVC	0.47500193	0.00056001823
HLA-DPA1*01:03-DPB1*02:01	VPVLGFFIIAVLMSAQES	0.3828457	0.0021285485
HLA-DPA1*01:03-DPB1*02:01	KLDLNWYLGIYSGLTVAT	0.46731406	0.00075032917
HLA-DPA1*01:03-DPB1*02:01	EGSTCKLKSFAECAYGDC	0.45064375	0.014999591
HLA-DPA1*01:03-DPB1*02:01	GPGEPLELLCNVSGALPP	0.19263966	0.003615825
HLA-DPA1*01:03-DPB1*02:01	WAGAENLTCWIHDVDFLS	0.3332635	0.00021305846
HLA-DPA1*01:03-DPB1*02:01	RLAGPLRIVVLVVSVGVT	0.33756542	0.00199339
HLA-DPA1*01:03-DPB1*02:01	LLKRKLEQQEKGKGHTFP	0.061202567	0.0023731512
HLA-DPA1*01:03-DPB1*02:01	REEEEEEDDDDDDDPTER	0.012235743	0.10186853
HLA-DPA1*01:03-DPB1*02:01	SWLDDLMPESKKKKEDDK	0.13481717	0.0027889567
HLA-DPA1*01:03-DPB1*02:01	PPPPSSGASFQHGGPGAP	0.08730694	0.11383815
HLA-DPA1*01:03-DPB1*02:01	VPCGTPWGQWYQTLEEVF	0.39747822	0.0012107632
HLA-DPA1*01:03-DPB1*02:01	RRHFKSSSIQRSAAAAAA	0.33409214	0.071800716
HLA-DPA1*01:03-DPB1*02:01	KKKYTRFEKIGQGASGTV	0.32643938	0.0033060252
HLA-DPA1*01:03-DPB1*02:01	IHTNLKKKFSCCVLVFLL	0.3789342	0.001144973
HLA-DPA1*01:03-DPB1*02:01	YCISFADVEKAHINIRDS	0.13180846	0.0010601437
HLA-DPA1*01:03-DPB1*02:01	EAANGLMAAYLAQAGLAR	0.322947	0.0065287724
HLA-DPA1*01:03-DPB1*02:01	TTQAVPTTTPEPPNKPRL	0.022693412	0.0055203205
HLA-DPA1*01:03-DPB1*02:01	KGGSCSQAACSNSAQGSD	0.03720754	0.00064187474
HLA-DPA1*01:03-DPB1*02:01	AASSDSAQGSDMSLTACK	0.05955989	0.013445559
HLA-DPA1*01:03-DPB1*02:01	MRVMAPRTLILLLSGALA	0.41839966	0.007748491
HLA-DPA1*01:03-DPB1*02:01	PTALEAGSWRWGSLLFAL	0.5052424	0.00081348664
HLA-DPA1*01:03-DPB1*02:01	AGFFLAFLVLHSRFCGSP	0.42306313	0.00097458326
HLA-DPA1*01:03-DPB1*02:01	MWRKKSSDRNRGSYSQAA	0.05061052	0.0003666783
HLA-DPA1*01:03-DPB1*02:01	AVSDHEATLRCWALSFYP	0.39943972	0.0015874815
HLA-DPA1*01:03-DPB1*02:01	IPLTASSCEAKEVPFSNE	0.16186224	0.00069922407
HLA-DPA1*01:03-DPB1*02:01	ERLFLPRVCGTTLHLLLL	0.37746474	0.0020088586
HLA-DPA1*01:03-DPB1*02:01	PRIDYPPEFHQRPGYLKD	0.19521469	0.0026577064
HLA-DPA1*01:03-DPB1*02:01	LEVLNFDFQANAQLSNPK	0.34043023	0.35169223
HLA-DPA1*01:03-DPB1*02:01	KIRANEPGAGRARRRTPT	0.08814155	0.0048947386
HLA-DPA1*01:03-DPB1*02:01	IALEFNGDGAVEVCQLIV	0.2881927	0.00039086927
HLA-DPA1*01:03-DPB1*02:01	GLDFYYSSKQHAQKMVEF	0.26029938	0.010019096
HLA-DPA1*01:03-DPB1*02:01	IVSGADDRQVKIWRMNES	0.08407723	0.002851951
HLA-DPA1*01:03-DPB1*02:01	GTFILAQDWLSESNHVFC	0.5335157	0.001350627
HLA-DPA1*01:03-DPB1*02:01	SANWIFALAGGMFLYISL	0.5622616	0.00070180563
HLA-DPA1*01:03-DPB1*02:01	KYSPPRDDDKVDNQAKSP	0.0145528335	0.0011037888
HLA-DPA1*01:03-DPB1*02:01	EGLITRLQARCRGYLVRQ	0.25373137	0.00066009955
HLA-DPA1*01:03-DPB1*02:01	KTGHKPESVDLCGAHIEW	0.089331	0.003646282
HLA-DPA1*01:03-DPB1*02:01	GCYCQDPYVKEAENLKKY	0.19255121	0.00052323076
HLA-DPA1*01:03-DPB1*02:01	TSLAGNGSWTEPTYFYVT	0.3554262	0.0004765382
HLA-DPA1*01:03-DPB1*02:01	LYEQVSERLRTLPATVPL	0.3017119	0.016082918
HLA-DPA1*01:03-DPB1*02:01	TMALCNQFSASLAADTPT	0.30921105	0.0005435405
HLA-DPA1*01:03-DPB1*02:01	QQLEAGLQEAGEEDTRLK	0.028555032	0.003571671
HLA-DPA1*01:03-DPB1*02:01	CNMPSSTGSYWFCDEGTC	0.20411079	0.00018956237
HLA-DPA1*01:03-DPB1*02:01	QAEFPMSPVTSAHAGTYR	0.13789806	0.0010964158
HLA-DPA1*01:03-DPB1*02:01	LKSRSSKEENRAGNKRED	0.019333068	0.0016098082
HLA-DPA1*01:03-DPB1*02:01	IFRTLGTPDEVVWPGVTS	0.11552955	0.0007472746
HLA-DPA1*01:03-DPB1*02:01	YRRVAEGTQVLELPFKGD	0.38267797	0.010058863
HLA-DPA1*01:03-DPB1*02:01	QLQIFSSVLQTSLLFLLM	0.49512923	0.0026599634
HLA-DPA1*01:03-DPB1*02:01	GCQFFITCSKCDWLDGKH	0.23472792	0.00048035523
HLA-DPA1*01:03-DPB1*02:01	GILSFLPVLATESDWADC	0.43851796	0.00027264495
HLA-DPA1*01:03-DPB1*02:01	VVALIYCRKKRISANSTD	0.0974973	0.0022730625
HLA-DPA1*01:03-DPB1*02:01	GYPRQHVRKYKGISSRIP	0.2048061	0.0048420676
HLA-DPA1*01:03-DPB1*02:01	MRRPYGYRGRGRGYYQGG	0.09320584	0.002091194
HLA-DPA1*01:03-DPB1*02:01	SVGSLMNGPSFTSKGTKY	0.19007617	0.0035601952
HLA-DPA1*01:03-DPB1*02:01	NNHTASILDRMQADFKCC	0.14324021	0.00048722164
HLA-DPA1*01:03-DPB1*02:01	GFVGRVAAAPASGALRRL	0.18745397	0.054213863
HLA-DPA1*01:03-DPB1*02:01	LPFEQRGFWDFTLDDGPF	0.40007958	0.15771544
HLA-DPA1*01:03-DPB1*02:01	VFTPVVQRILKHNMDFGK	0.21923569	0.07048778
HLA-DPA1*01:03-DPB1*02:01	SSASSPTEEEQEQGEIGA	0.021162242	0.002955696
HLA-DPA1*01:03-DPB1*02:01	RLFLSLPVLVVVLSIVLE	0.56107545	0.0022098643
HLA-DPA1*01:03-DPB1*02:01	AARPGRVERGGAQRGGAG	0.035035025	0.002777787
HLA-DPA1*01:03-DPB1*02:01	TNLKKKFSCCVLVFLLFA	0.38413528	0.0012256041
HLA-DPA1*01:03-DPB1*02:01	SSASSPTEEEQEQGEIGA	0.021162242	0.002955696
HLA-DPA1*01:03-DPB1*02:01	YLVPVIAPSDDARRLTVM	0.11221199	0.0010118695
HLA-DPA1*01:03-DPB1*02:01	QQNPRQVAQSEAEKKLKK	0.09741055	0.0275805
HLA-DPA1*01:03-DPB1*02:01	GSSYPVCVSKVVKGGSSG	0.092970215	0.02678122
HLA-DPA1*01:03-DPB1*02:01	ITFDVDSKASLGNKLLLK	0.2593626	0.003512837
HLA-DPA1*01:03-DPB1*02:01	IGMLAWPSPWVIVIGSFF	0.4981435	0.0013694238
HLA-DPA1*01:03-DPB1*02:01	FYSCWRTGLLLLLLAVAV	0.34193155	0.0003149502
HLA-DPA1*01:03-DPB1*02:01	GSHLARALTRALALALVL	0.4416862	0.0016289055
HLA-DPA1*01:03-DPB1*02:01	FTYSHHSMATLPYLDSGA	0.334005	0.013041574
HLA-DPA1*01:03-DPB1*02:01	SSVTTSETQPCTPSSSDY	0.03663952	0.0019897032
HLA-DPA1*01:03-DPB1*02:01	VFPNGTEVPNTRSRGHHN	0.048034374	0.0021235542
HLA-DPA1*01:03-DPB1*02:01	MQAIKCVVVGDGAVGKTC	0.080658115	0.00029171308
HLA-DPA1*01:03-DPB1*02:01	PESQSQDPHLPAPHHQTS	0.06622972	0.0026554302
HLA-DPA1*01:03-DPB1*02:01	EPKTECERLAGTESPVRE	0.055256985	0.0008882546
HLA-DPA1*01:03-DPB1*02:01	ILLQYCFLLITCLLTALE	0.34555948	0.00034096977
HLA-DPA1*01:03-DPB1*02:01	GVPVLGFFIIAVLMSAQE	0.3995994	0.0010200627
HLA-DPA1*01:03-DPB1*02:01	FDVDFPKEQLTEEAREGI	0.09240003	0.0019257918
HLA-DPA1*01:03-DPB1*02:01	LLNFTESRTLHRNEYGIA	0.29751208	0.0023075226
HLA-DPA1*01:03-DPB1*02:01	LDTENPFVQLLSGVVWLI	0.4808344	0.00045278872
HLA-DPA1*01:03-DPB1*02:01	TTLHLLLLGLLLVLLPGA	0.30687866	0.0018548556
HLA-DPA1*01:03-DPB1*02:01	FLRRRLRKQARAHGKSVP	0.1511192	0.0009059502
HLA-DPA1*01:03-DPB1*02:01	MVQQKKEGPIPPDAQNPD	0.01852617	0.010037308
HLA-DPA1*01:03-DPB1*02:01	LMAPRTLLLLLSGALALT	0.43582514	0.0019028627
HLA-DPA1*01:03-DPB1*02:01	SLCRASGSRPAWAPAALT	0.14213021	0.00077315856
HLA-DPA1*01:03-DPB1*02:01	HVDPSHDLKGSVVIYDVL	0.29749104	0.0027292348
HLA-DPA1*01:03-DPB1*02:01	YEGPEHVNFYVEYGVAGS	0.32082084	0.0026156995
HLA-DPA1*01:03-DPB1*02:01	SQGILLSASKSIRNLDDD	0.26412764	0.14776543
HLA-DPA1*01:03-DPB1*02:01	VTVGRLHFSETTANNMRK	0.17780514	0.010332991
HLA-DPA1*01:03-DPB1*02:01	VSDHEATLRCWALSFYPA	0.47937772	0.14974931
HLA-DPA1*01:03-DPB1*02:01	ASHPPVEGSYAPRRGEFC	0.11829558	0.0014381567
HLA-DPA1*01:03-DPB1*02:01	CPSWNTIDPEERERLTRR	0.09280543	0.0007813557
HLA-DPA1*01:03-DPB1*02:01	IGFMIGYLGYCKGVEPKT	0.3265192	0.06014673
HLA-DPA1*01:03-DPB1*02:01	DVHQLNGTGPSASPCSSD	0.057060525	0.00187731
HLA-DPA1*01:03-DPB1*02:01	DRQWLYQTCTEFGFYVTC	0.5016173	0.00028131276
HLA-DPA1*01:03-DPB1*02:01	SHIHTFLDVSFSEALYPV	0.7516207	0.23046987
HLA-DPA1*01:03-DPB1*02:01	NLYAWGQETGAPILTDDV	0.21733257	0.0010894232
HLA-DPA1*01:03-DPB1*02:01	YNADELKSEVSWIPNKHY	0.22771864	0.0013139447
HLA-DPA1*01:03-DPB1*02:01	CFPPRPRGRRQKPPGVWP	0.073523186	0.00043619616
HLA-DPA1*01:03-DPB1*02:01	FREDPDPRKVNLGVGAYR	0.053195838	0.02308842
HLA-DPA1*01:03-DPB1*02:01	KWSLATMSFLLSSLLALL	0.6087188	0.0017649491
HLA-DPA1*01:03-DPB1*02:01	MRVTAPRTVLLLLSGALA	0.35602713	0.0031542417
HLA-DPA1*01:03-DPB1*02:01	WTSDSAGEECDAAEGAEN	0.025985708	0.00047136177
HLA-DPA1*01:03-DPB1*02:01	DQGEQYEHNRVHKPDRVH	0.04668985	0.44429106
HLA-DPA1*01:03-DPB1*02:01	APLLLLAILAVALAVSPA	0.28882068	0.0041994676
HLA-DPA1*01:03-DPB1*02:01	FRNMSLKRIKRADRRGAE	0.18696615	0.0044941716
HLA-DPA1*01:03-DPB1*02:01	VQNVLKFLLNFGTVSFYL	0.50214344	0.001026734
HLA-DPA1*01:03-DPB1*02:01	MGSWLKVNGEAIYETHTW	0.33051592	0.0024892408
HLA-DPA1*01:03-DPB1*02:01	DGDLTLIYFGGDECSSGF	0.30360273	0.00031763382
HLA-DPA1*01:03-DPB1*02:01	LQRADQEQKSLFPAQRLE	0.18149965	0.00878611
HLA-DPA1*01:03-DPB1*02:01	NCAPECNCPESYPSAMYC	0.09287394	0.0002985528
HLA-DPA1*01:03-DPB1*02:01	RVTAPRTVLLLLSGALAL	0.38692185	0.0016517959
HLA-DPA1*01:03-DPB1*02:01	TGGARPPPPLGASSQPRP	0.04467636	0.011411325
HLA-DPA1*01:03-DPB1*02:01	QADCKAQDERFSLIFTLG	0.48578486	0.00056966156
HLA-DPA1*01:03-DPB1*02:01	EYASDASLDPEAPWPPAP	0.0996665	0.006066895
HLA-DPA1*01:03-DPB1*02:01	VGSRTTHHFMYPESAKNL	0.1582551	0.03288912
HLA-DPA1*01:03-DPB1*02:01	LGAHNTTLTEILKGLKFN	0.3445436	0.012012903
HLA-DPA1*01:03-DPB1*02:01	NESEEYHRICELLSDYKE	0.27233368	0.0038462281
HLA-DPA1*01:03-DPB1*02:01	SPGYEPVSGAKTFKNESE	0.107401185	0.04863709
HLA-DPA1*01:03-DPB1*02:01	RKSPSGPVKSPPLSPVGT	0.11672883	0.0136471735
HLA-DPA1*01:03-DPB1*02:01	LGQIFDSQRGCDLSISVN	0.25358644	0.0007013517
HLA-DPA1*01:03-DPB1*02:01	SVEVSAEDLLTCCGSMCG	0.200516	0.00036826494
HLA-DPA1*01:03-DPB1*02:01	TFAAAVSGANGSTLWERP	0.15147057	0.0005905792
HLA-DPA1*01:03-DPB1*02:01	TLFFACLGFLSPANRGAL	0.45835814	0.0006884166
HLA-DPA1*01:03-DPB1*02:01	SQCPGHQATPRQRYQAAR	0.053545352	0.001392308
HLA-DPA1*01:03-DPB1*02:01	PALMIGACWTEEKNKEKE	0.213492	0.00081515126
HLA-DPA1*01:03-DPB1*02:01	VTSPCCIVTSTYGWTANM	0.21101157	0.0003037891
HLA-DPA1*01:03-DPB1*02:01	RKQKRIFQTLLLLTVVFG	0.6181723	0.0040414566
HLA-DPA1*01:03-DPB1*02:01	CRRKSSGGKGGSCSQAAC	0.044717595	0.0003909207
HLA-DPA1*01:03-DPB1*02:01	RGICYFFIEVECSNKDLH	0.2827007	0.00062217825
HLA-DPA1*01:03-DPB1*02:01	TLTWQRDGEDQTQDTELV	0.025134236	0.0016492226
HLA-DPA1*01:03-DPB1*02:01	FLVQQLDPSNAIGIANFA	0.3428291	0.002932314
HLA-DPA1*01:03-DPB1*02:01	RCHSLTPNFLQMQLQKCE	0.40230542	0.007290187
HLA-DPA1*01:03-DPB1*02:01	FYVNVMFMLAILLTFFHP	0.3878678	0.001953191
HLA-DPA1*01:03-DPB1*02:01	YFVNKLDIVEFIPSLLYF	0.68353045	0.0031650006
HLA-DPA1*01:03-DPB1*02:01	DPVFQAKMLDMLKQTGRP	0.26580885	0.77021617
HLA-DPA1*01:03-DPB1*02:01	YSCWRTGLLLLLLAVAVR	0.3830273	0.00028314564
HLA-DPA1*01:03-DPB1*02:01	HLENGKETLQRAEPSSQS	0.0821466	0.0013911742
HLA-DPA1*01:03-DPB1*02:01	TVGSYGCVKCPANNMEYL	0.09890624	0.0005488968
HLA-DPA1*01:03-DPB1*02:01	KTHMTHHPISDHEATLRC	0.07850806	0.5347345
HLA-DPA1*01:03-DPB1*02:01	RGDGVPRVLGGQERPGPG	0.017299928	0.00436459
HLA-DPA1*01:03-DPB1*02:01	REEPGCCVAVHCVAGLGR	0.0805681	0.001146706
HLA-DPA1*01:03-DPB1*02:01	KLLTKEQLKIWMGKMQKK	0.31072718	0.013326662
HLA-DPA1*01:03-DPB1*02:01	DHEHHSEHEHHSDHDHHS	0.06165815	0.04766553
HLA-DPA1*01:03-DPB1*02:01	FILPCTDSFIKVDMRTIS	0.36599535	0.0007568944
HLA-DPA1*01:03-DPB1*02:01	VSTASTVAIPNILSGTSS	0.12809548	0.013179761
HLA-DPA1*01:03-DPB1*02:01	WLDTNMGYRIYQEFEVTV	0.55045855	0.0010035622
HLA-DPA1*01:03-DPB1*02:01	SPVPRWLLLLPLLLGLNA	0.40639323	0.00853385
HLA-DPA1*01:03-DPB1*02:01	ELALRRSPVPRWLLLLPL	0.432236	0.0067459876
HLA-DPA1*01:03-DPB1*02:01	RAVSEMALAMGFMPVDMG	0.43109235	0.0009334122
HLA-DPA1*01:03-DPB1*02:01	SLKGIGDEALPTVLVGVF	0.3261195	0.0021949816
HLA-DPA1*01:03-DPB1*02:01	AGGMFLYISLADMFPEMN	0.6137679	0.0032297042
HLA-DPA1*01:03-DPB1*02:01	LLEYVNGSACTTSDGRQT	0.092176914	0.0010250981
HLA-DPA1*01:03-DPB1*02:01	KELELITLTVGFGILIFS	0.549343	0.0027704278
HLA-DPA1*01:03-DPB1*02:01	KGLMPDGTSRFTCKGKTI	0.14193326	0.00040046964
HLA-DPA1*01:03-DPB1*02:01	LSWVFLVAIFKGVQCEVQ	0.5120356	0.0006395164
HLA-DPA1*01:03-DPB1*02:01	REYLCLDNSARFRPHQDA	0.31568706	0.00051508367
HLA-DPA1*01:03-DPB1*02:01	HLSFSGSGIDDDEDFISS	0.2759475	0.0032475728
HLA-DPA1*01:03-DPB1*02:01	GLTNIEEENCQRYLDELM	0.21861729	0.0009236755
HLA-DPA1*01:03-DPB1*02:01	NPSSGQWGQHHVSVGGLG	0.07112483	0.1830571
HLA-DPA1*01:03-DPB1*02:01	RAKNKDVLQAETSQQLCC	0.20966572	0.0005467015
HLA-DPA1*01:03-DPB1*02:01	TLKTKSQTKFYLEFHSSC	0.4740261	0.0021925713
HLA-DPA1*01:03-DPB1*02:01	CNDVLSLLDKFLIKNCND	0.43132335	0.0019643146
HLA-DPA1*01:03-DPB1*02:01	AFVIVVAVSVIMVIYLLP	0.3033158	0.0015914462
HLA-DPA1*01:03-DPB1*02:01	KCPLCELMFPPNYDQSKF	0.24873322	0.00039388618
HLA-DPA1*01:03-DPB1*02:01	SVSTKKEDETITRPIPSE	0.0707668	0.002995283
HLA-DPA1*01:03-DPB1*02:01	PGAVTVAWKADGSPVKVG	0.07563745	0.118940845
HLA-DPA1*01:03-DPB1*02:01	TMAAEFIMSATPTMGNTD	0.26405486	0.0014054889
HLA-DPA1*01:03-DPB1*02:01	VGVTAVLSVAGILNAAQP	0.2682292	0.0024843488
HLA-DPA1*01:03-DPB1*02:01	NSSDKIIRKAGSSIFQHN	0.25671703	0.15774313
HLA-DPA1*01:03-DPB1*02:01	ILMPHHVEPLERLEKLLT	0.25548115	0.0018276607
HLA-DPA1*01:03-DPB1*02:01	SPQRVRGAVEAPGTPKSL	0.04674397	0.002025161
HLA-DPA1*01:03-DPB1*02:01	MTMRSLLRTPFLCGLLWA	0.6752902	0.0009979692
HLA-DPA1*01:03-DPB1*02:01	YCSFPTRMPGDKRSPRIT	0.11018457	0.00047825873
HLA-DPA1*01:03-DPB1*02:01	SESLATTDDETFEKNFER	0.15893026	0.0758067
HLA-DPA1*01:03-DPB1*02:01	CSGCNCNGHASSCDPVYG	0.020713208	0.00038750522
HLA-DPA1*01:03-DPB1*02:01	DRDYYSRSYRGGGGGGGG	0.12479218	0.0398302
HLA-DPA1*01:03-DPB1*02:01	RPERLYIQVFLKKDDSVG	0.5056671	0.962702
HLA-DPA1*01:03-DPB1*02:01	LSSPSPGQQVQTPQSMPP	0.03177704	0.0038598024
HLA-DPA1*01:03-DPB1*02:01	EHKMGHLTCFAGGMFALG	0.55398583	0.0023810319
HLA-DPA1*01:03-DPB1*02:01	ASWRCDGEKDCEGGADEA	0.032871686	0.0005517683
HLA-DPA1*01:03-DPB1*02:01	VVVRRLAVRRFGSRSLST	0.44601253	0.0061611305
HLA-DPA1*01:03-DPB1*02:01	EEDSDECRCVSGRCVPRP	0.060158294	0.0011716539
HLA-DPA1*01:03-DPB1*02:01	IYDDSFIRPVTFWIVGDF	0.6060248	0.0060895802
HLA-DPA1*01:03-DPB1*02:01	KDIKSELAEVKDTLKNKS	0.12084934	0.0050292695
HLA-DPA1*01:03-DPB1*02:01	WRVIKEKRDAYVSRLNAI	0.243529	0.00077053264
HLA-DPA1*01:03-DPB1*02:01	RLKARPSSPGFSVLTCSA	0.19848922	0.0007081612
HLA-DPA1*01:03-DPB1*02:01	LMLRRSETVVERMLSNWM	0.2620314	0.0014949578
HLA-DPA1*01:03-DPB1*02:01	WAGDGYICGKDVDIDSYP	0.095539935	0.00085133256
HLA-DPA1*01:03-DPB1*02:01	RGASIAHCPNSNLSLSSG	0.11137436	0.0028093383
HLA-DPA1*01:03-DPB1*02:01	KICALDDNVCMAFAGLTA	0.35544613	0.00033485092
HLA-DPA1*01:03-DPB1*02:01	SCVCLHGDRKPHERKQNL	0.028348891	0.00030518725
HLA-DPA1*01:03-DPB1*02:01	NVSFVLVPFKVLDLLWIA	0.64315444	0.001592781
HLA-DPA1*01:03-DPB1*02:01	PMMDGAMGYVQPPPPPYP	0.15170996	0.0037868042
HLA-DPA1*01:03-DPB1*02:01	IITGPEIKYTRISTGGGE	0.15850325	0.04384325
HLA-DPA1*01:03-DPB1*02:01	GGSQQPQAQQRRVTPDRS	0.028026825	0.011277325
HLA-DPA1*01:03-DPB1*02:01	ISSGLELPFPPGVPTLDN	0.16990574	0.0022879606
HLA-DPA1*01:03-DPB1*02:01	PDVFPIISGCRHPKDNSP	0.09652039	0.0010417335
HLA-DPA1*01:03-DPB1*02:01	SHPVHVDNCILNAETLVC	0.2927717	0.0015492728
HLA-DPA1*01:03-DPB1*02:01	NFSCRTELDLRPQGLELF	0.22675881	0.0002758939
HLA-DPA1*01:03-DPB1*02:01	HRMRILRQGLREHAAPYF	0.21292965	0.0022184271
HLA-DPA1*01:03-DPB1*02:01	LAKWQWETHDPWVCAPDG	0.18948597	0.05762894
HLA-DPA1*01:03-DPB1*02:01	PQCFKTCSEQNGYVLTLS	0.19137008	0.00033312116
HLA-DPA1*01:03-DPB1*02:01	MALCNQFSASLAADTPTA	0.33710045	0.00034615782
HLA-DPA1*01:03-DPB1*02:01	KTDYLSIIMDPDEVPLDE	0.28067034	0.003600635
HLA-DPA1*01:03-DPB1*02:01	CGREKSGIQPLCPERSHI	0.06775856	0.0003587685
HLA-DPA1*01:03-DPB1*02:01	EGVQDDLFWLTFEGKPLE	0.5747996	0.19402753
HLA-DPA1*01:03-DPB1*02:01	AVNIIRTFLKENCFRQST	0.48878536	0.005749869
HLA-DPA1*01:03-DPB1*02:01	LFIWVLREYNEVEPIILS	0.50326246	0.0009057272
HLA-DPA1*01:03-DPB1*02:01	MLSRWSASFTVTKGKSST	0.35028687	0.002272372
HLA-DPA1*01:03-DPB1*02:01	GSCSQAACSNSAQGSDES	0.028945409	0.00037799063
HLA-DPA1*01:03-DPB1*02:01	VTAPRTVLLLLSGALALT	0.41164693	0.0014153054
HLA-DPA1*01:03-DPB1*02:01	MTSKWPAVWVKISSSWVC	0.33298346	0.00062221166
HLA-DPA1*01:03-DPB1*02:01	LDLQGIRIDSDISGTLKF	0.15917368	0.0011875799
HLA-DPA1*01:03-DPB1*02:01	QIKDVNLEVTAKPVPLNS	0.19650601	0.0022118776
HLA-DPA1*01:03-DPB1*02:01	VTTYSVHPGTVQSELVRH	0.2214865	0.03381566
HLA-DPA1*01:03-DPB1*02:01	IGYLGYCKGVEPKTECER	0.14191012	0.0015909672
HLA-DPA1*01:03-DPB1*02:01	TLNILLYEAQDGRGPDNA	0.19985591	0.0013983945
HLA-DPA1*01:03-DPB1*02:01	GCFGQVVRAEAFGMDPAR	0.45549423	0.0008521603
HLA-DPA1*01:03-DPB1*02:01	LPCVLALVQGVGRLECPP	0.23539704	0.00084726606
HLA-DPA1*01:03-DPB1*02:01	ENRPGFAAVELRLRNYYY	0.31420675	0.008022459
HLA-DPA1*01:03-DPB1*02:01	HMAQGRWEAAEGLLQEAL	0.2341654	0.00056732603
HLA-DPA1*01:03-DPB1*02:01	KIDLKTKSCSGVEFSTSG	0.2596374	0.0011696357
HLA-DPA1*01:03-DPB1*02:01	VCFPPRPRGRRQKPPGVW	0.09063651	0.00040911866
HLA-DPA1*01:03-DPB1*02:01	KDRDDMVRTVIEPMACDG	0.2748862	0.06956862
HLA-DPA1*01:03-DPB1*02:01	PALVTKDSVADPHNLKIC	0.07806393	0.0013591009
HLA-DPA1*01:03-DPB1*02:01	KEARVFLQNLLSVSQARL	0.46299163	0.43063158
HLA-DPA1*01:03-DPB1*02:01	HWKVCPMCSEQFPPDYDQ	0.22619295	0.00029031438
HLA-DPA1*01:03-DPB1*02:01	ELPLVMWLQGGPGGSSTG	0.21153994	0.014327201
HLA-DPA1*01:03-DPB1*02:01	VNMAEGIIHDTETKMEEF	0.12230923	0.000971289
HLA-DPA1*01:03-DPB1*02:01	YIMAGTVDDVPKLQPHPG	0.0960065	0.0050266944
HLA-DPA1*01:03-DPB1*02:01	GFCIPEGNCLGSGVLNVS	0.2790635	0.00025034774
HLA-DPA1*01:03-DPB1*02:01	CPEDVSSSVLPSGDLMCD	0.11366304	0.00035895372
HLA-DPA1*01:03-DPB1*02:01	NKTPNCVSYLGELGQWKV	0.33472285	0.00019319027
HLA-DPA1*01:03-DPB1*02:01	LNLTLHQSAQLSVLLTVE	0.42475832	0.0011813679
HLA-DPA1*01:03-DPB1*02:01	CSQAACSNSAQGSDESLI	0.025894755	0.00028319107
HLA-DPA1*01:03-DPB1*02:01	MIHTNLKKKFSCCVLVFL	0.39139095	0.0015444534
HLA-DPA1*01:03-DPB1*02:01	KISNLKMGHNYTFTVQAR	0.31614372	0.12509769
HLA-DPA1*01:03-DPB1*02:01	YPAEITLTWQRDGEDQTQ	0.14363088	0.3193275
HLA-DPA1*01:03-DPB1*02:01	AEELLDEESRIHATLLEY	0.29360595	0.0011063523
HLA-DPA1*01:03-DPB1*02:01	IEEHRQFGGNCDVDVSFM	0.12901896	0.0026026233
HLA-DPA1*01:03-DPB1*02:01	FLMVLFSLVLFTVAIIGL	0.31970912	0.0012921577
HLA-DPA1*01:03-DPB1*02:01	WPKDRRKCGLFWANLRAA	0.3887821	0.0017731475
HLA-DPA1*01:03-DPB1*02:01	YYATNSCKNFSELPLVMW	0.37477544	0.008020469
HLA-DPA1*01:03-DPB1*02:01	KCDGMDDCGDYSDEANCE	0.023405401	0.0011975784
HLA-DPA1*01:03-DPB1*02:01	IGQCYDSSPCERQPCQHG	0.09170277	0.001571107
