# Supplementary material for: MHCII-peptide presentation: an assessment of the state-of-the-art prediction methods
Source: Front Immunol. 2024 Mar 12;15:1293706. doi: 10.3389/fimmu.2024.1293706 (PMC11027168; doi:10.3389/fimmu.2024.1293706)
Supplement: Supplementary file 2 [file DataSheet_2.zip › output/BERT/neg/18_HLA-DPA1_01_03_DPB1_03_01.csv]

allele	peptide	affinity_pred	mass_pred
HLA-DPA1*01:03-DPB1*03:01	KGVEPKTECERLAGTESP	0.039339073	0.017569263
HLA-DPA1*01:03-DPB1*03:01	HRFKKPGSKNFQNIFPPS	0.22873357	0.032448012
HLA-DPA1*01:03-DPB1*03:01	RHEGQEPFLQWLMLLSNE	0.18038741	0.0029990703
HLA-DPA1*01:03-DPB1*03:01	MDGAMGYVQPPPPPYPGP	0.013193307	0.028243732
HLA-DPA1*01:03-DPB1*03:01	RRNPSKHYVYIINVTWSD	0.28577122	0.017314749
HLA-DPA1*01:03-DPB1*03:01	DLGPTLANSTHHNVRLLM	0.06888251	0.0043560835
HLA-DPA1*01:03-DPB1*03:01	LDLAVAGKADVGLVVDML	0.08935083	0.0067268
HLA-DPA1*01:03-DPB1*03:01	CGFVILAACVVACVGLVW	0.082572415	0.00030255032
HLA-DPA1*01:03-DPB1*03:01	MEHVGMEPLQFDYSGTQV	0.09618278	0.002500513
HLA-DPA1*01:03-DPB1*03:01	VVQSLGDAFPELKKDPDM	0.036838356	0.04268635
HLA-DPA1*01:03-DPB1*03:01	NWDCEFIRLHFGHNRKKH	0.30157307	0.0047476827
HLA-DPA1*01:03-DPB1*03:01	ENGKETLQRADQEQKSLF	0.07311443	0.045817703
HLA-DPA1*01:03-DPB1*03:01	RCVIAPVRAVLRLRRRVC	0.6135603	0.002817893
HLA-DPA1*01:03-DPB1*03:01	LTLALVAVAGARAEVSAD	0.58610755	0.001342884
HLA-DPA1*01:03-DPB1*03:01	TMFRDIAQQLQATCTSLG	0.27532208	0.0016104365
HLA-DPA1*01:03-DPB1*03:01	PKLYTDIHTHTHTHSHTH	0.12982962	0.10368542
HLA-DPA1*01:03-DPB1*03:01	CCRRGTQIVLLGLVTAAL	0.50615585	0.00033879557
HLA-DPA1*01:03-DPB1*03:01	DGQSVKAHFFLGQCQLEM	0.07289468	0.003833693
HLA-DPA1*01:03-DPB1*03:01	GERWVWNIILTTSLFSVP	0.31011906	0.0019852903
HLA-DPA1*01:03-DPB1*03:01	ARGSALLLASLLLAAALS	0.49868467	0.003138911
HLA-DPA1*01:03-DPB1*03:01	IGQKLPPFSYAYTELEAI	0.16460863	0.0048889467
HLA-DPA1*01:03-DPB1*03:01	VTATNVSAHGSQANSPST	0.024334397	0.013394015
HLA-DPA1*01:03-DPB1*03:01	IVTSGGAHGTHVASIAAG	0.05783462	0.10462312
HLA-DPA1*01:03-DPB1*03:01	QNISFLLGYSIPVGCVGL	0.17018445	0.00135223
HLA-DPA1*01:03-DPB1*03:01	NPEWGLRDTALLEDLGKA	0.14119194	0.06341638
HLA-DPA1*01:03-DPB1*03:01	YADRNTAYFWNRFSFWNY	0.20625426	0.004058539
HLA-DPA1*01:03-DPB1*03:01	DMDELFSQVDEKRKKRDI	0.09010562	0.001945134
HLA-DPA1*01:03-DPB1*03:01	KLGSCKLIEEVMIGEDKL	0.015000923	0.0008539477
HLA-DPA1*01:03-DPB1*03:01	ISIVDIANKRSSSAEESG	0.20061691	0.021367177
HLA-DPA1*01:03-DPB1*03:01	EEEEEEEEEREKEEVEKQ	0.0029833135	0.060677715
HLA-DPA1*01:03-DPB1*03:01	RGSALLLASLLLAAALSA	0.4307701	0.0032901086
HLA-DPA1*01:03-DPB1*03:01	QQQQQQQQPQPPQPPFPA	0.013236173	0.43913165
HLA-DPA1*01:03-DPB1*03:01	CSSGFQRMSVINFECNKT	0.30044302	0.0023517949
HLA-DPA1*01:03-DPB1*03:01	ELDGQSVKAHFFLGQCQL	0.04689958	0.0070991465
HLA-DPA1*01:03-DPB1*03:01	HQIRKRKLEKADILELSV	0.42039868	0.007909033
HLA-DPA1*01:03-DPB1*03:01	DHCPLGPGRCCRLHTVRA	0.07770545	0.0019384306
HLA-DPA1*01:03-DPB1*03:01	LPTETEVAPAKDVTLLKE	0.025284095	0.15869051
HLA-DPA1*01:03-DPB1*03:01	GPLPETHKFGEGVSSPKT	0.031545356	0.42179126
HLA-DPA1*01:03-DPB1*03:01	WIQLQVSDGQHQATALLE	0.0825159	0.0010892061
HLA-DPA1*01:03-DPB1*03:01	LAFPLLAAPATRAALCGS	0.45255157	0.0037276098
HLA-DPA1*01:03-DPB1*03:01	DRSFLLDLLEAYGIDVML	0.3703809	0.00050678465
HLA-DPA1*01:03-DPB1*03:01	LTEMVQKMEETQNVQLNK	0.015598805	0.0064293025
HLA-DPA1*01:03-DPB1*03:01	GPVTFIILCNAVIFVTTV	0.10662983	0.0023816486
HLA-DPA1*01:03-DPB1*03:01	AGEVSQPSKEQLEKLARR	0.02724572	0.1286352
HLA-DPA1*01:03-DPB1*03:01	LNEGFASWIEYLCVDHCF	0.08931269	0.0011463428
HLA-DPA1*01:03-DPB1*03:01	AGTDNTSSLGPPSMPVHY	0.00541702	0.0034110986
HLA-DPA1*01:03-DPB1*03:01	KTHMTHHPISDHEATLRC	0.065918125	0.8708655
HLA-DPA1*01:03-DPB1*03:01	LQRTDAPKTHMTHHAVSD	0.13887508	0.9513505
HLA-DPA1*01:03-DPB1*03:01	FVILAACVVACVGLVWMQ	0.11598086	0.0004288472
HLA-DPA1*01:03-DPB1*03:01	YCSHMIGSGHLQSLQRLI	0.15325488	0.0003912501
HLA-DPA1*01:03-DPB1*03:01	FIVPPPPEKSLIGMTKVK	0.08916072	0.024620418
HLA-DPA1*01:03-DPB1*03:01	LEQLILTFRKEKPSFIDL	0.21947597	0.002419409
HLA-DPA1*01:03-DPB1*03:01	RMNYVHRDLRAANILVGE	0.5541775	0.004940633
HLA-DPA1*01:03-DPB1*03:01	SPSKGLGPCGWILVAFSF	0.06776075	0.00069307804
HLA-DPA1*01:03-DPB1*03:01	KVPPAPVPCPPPSPGPSA	0.012043716	0.07114508
HLA-DPA1*01:03-DPB1*03:01	DPHVHYPSCMKDKATQTP	0.00752561	0.019047266
HLA-DPA1*01:03-DPB1*03:01	SDESHCEMHQCRSDEYNC	0.0023128288	0.006051802
HLA-DPA1*01:03-DPB1*03:01	LVKGAHNGQGLGNAFLSH	0.031094488	0.20631257
HLA-DPA1*01:03-DPB1*03:01	EADGSTQVTVEEPVQQPS	0.0064039454	0.056310724
HLA-DPA1*01:03-DPB1*03:01	NPCEEDLFVLFFLEQNNR	0.16558106	0.00089507585
HLA-DPA1*01:03-DPB1*03:01	LRIQFWIGAVIFLGMLEK	0.27476832	0.0017577924
HLA-DPA1*01:03-DPB1*03:01	KTHMTHHPISDHEATLRC	0.065918125	0.8708655
HLA-DPA1*01:03-DPB1*03:01	NERHYGGLTGLNKAETAA	0.21106146	0.01540879
HLA-DPA1*01:03-DPB1*03:01	SKLSSYPRLREETERIVT	0.109440535	0.011201715
HLA-DPA1*01:03-DPB1*03:01	TGTEASLADCKSLGWLKS	0.015142682	0.0008749203
HLA-DPA1*01:03-DPB1*03:01	MPPGPWESCFWVGGLILW	0.023497554	0.0007421707
HLA-DPA1*01:03-DPB1*03:01	YCPGMGVALRMYPLKPTW	0.24473901	0.004392297
HLA-DPA1*01:03-DPB1*03:01	KVQSRCSSKENILRASHS	0.20380111	0.012713641
HLA-DPA1*01:03-DPB1*03:01	CDPVKPYQKWKFEKYYEA	0.041590102	0.019202333
HLA-DPA1*01:03-DPB1*03:01	LGVSFFILSLILEYTWLE	0.1473543	0.00061215623
HLA-DPA1*01:03-DPB1*03:01	SDKIPKAKDTQGFYGTVS	0.008520096	0.008637971
HLA-DPA1*01:03-DPB1*03:01	YDFLFKFLVIGSAGTGKS	0.30426398	0.0021982794
HLA-DPA1*01:03-DPB1*03:01	WAGSHSMRYFFTSVSRPG	0.526334	0.9846277
HLA-DPA1*01:03-DPB1*03:01	TWKGSIAEWSSGSPVCKL	0.046541933	0.0062119537
HLA-DPA1*01:03-DPB1*03:01	MSANASDLPLNIECFMND	0.101534955	0.0015498542
HLA-DPA1*01:03-DPB1*03:01	LQAPLFTAEALLRAHDWD	0.3510892	0.2765029
HLA-DPA1*01:03-DPB1*03:01	KKEGPIPPDAQNPDMSFF	0.0042031626	0.025522375
HLA-DPA1*01:03-DPB1*03:01	EPEDMWHTYNLVQVGDSL	0.07285135	0.05498906
HLA-DPA1*01:03-DPB1*03:01	TVAIHDEEIYCKSCYGKK	0.007475314	0.005626344
HLA-DPA1*01:03-DPB1*03:01	GNQSIRCPHNRTLNNCHR	0.08739689	0.0014422616
HLA-DPA1*01:03-DPB1*03:01	MEIFLRRFANEYPNITRL	0.46774578	0.007757161
HLA-DPA1*01:03-DPB1*03:01	LVAFSFLFTVITFPISIW	0.21096914	0.0021439758
HLA-DPA1*01:03-DPB1*03:01	PGPNGSSLPPRFGHFTGF	0.05708197	0.003928297
HLA-DPA1*01:03-DPB1*03:01	APRTLLLLLWGAVALTET	0.31709996	0.0023890096
HLA-DPA1*01:03-DPB1*03:01	KTHMTHHPISDHEATLRC	0.065918125	0.8708655
HLA-DPA1*01:03-DPB1*03:01	VPQPWYFFIMPSYWCGKP	0.12933522	0.002306472
HLA-DPA1*01:03-DPB1*03:01	VLDGNSNPYDIFLKDLEP	0.019311842	0.004801825
HLA-DPA1*01:03-DPB1*03:01	MARGSALLLASLLLAAAL	0.46990135	0.0018459918
HLA-DPA1*01:03-DPB1*03:01	ANNTFTGMWMRDGDACRS	0.106242746	0.0022235396
HLA-DPA1*01:03-DPB1*03:01	WEAAPWPSLPCGPCIPIM	0.006051862	0.00035705062
HLA-DPA1*01:03-DPB1*03:01	CACSAGFVDGTALADLSH	0.06955896	0.0016606904
HLA-DPA1*01:03-DPB1*03:01	VSFFILSLILEYTWLEAV	0.1838729	0.00036893113
HLA-DPA1*01:03-DPB1*03:01	ERENLRIALRYYNQSEGG	0.50309867	0.4337228
HLA-DPA1*01:03-DPB1*03:01	RRKGVQSSGIMLTFWLVA	0.36005154	0.003913847
HLA-DPA1*01:03-DPB1*03:01	WLYYSFYCSPQPRLIYLS	0.16133668	0.0007237069
HLA-DPA1*01:03-DPB1*03:01	MAISGVPVLGFFIIAVLM	0.20245485	0.0009787651
HLA-DPA1*01:03-DPB1*03:01	IVHYYFDHNSNWNLLIRW	0.103746094	0.0015399453
HLA-DPA1*01:03-DPB1*03:01	FLKAVVLTLALVAVAGAR	0.4447023	0.0018983673
HLA-DPA1*01:03-DPB1*03:01	KARFPLRDAVEEGDWTAT	0.12652116	0.057486765
HLA-DPA1*01:03-DPB1*03:01	ISGVPVLGFFIIAVLMSA	0.28210464	0.0006829164
HLA-DPA1*01:03-DPB1*03:01	VRSQVDHVIWPDGKRVVL	0.07109794	0.01288625
HLA-DPA1*01:03-DPB1*03:01	QFFQPFDFKVSDIRPGSD	0.15233955	0.094976164
HLA-DPA1*01:03-DPB1*03:01	LVYESDQNKDGKLTKEEI	0.0030843036	0.3482871
HLA-DPA1*01:03-DPB1*03:01	PLLTPKDEVQLKTTYSKS	0.0410542	0.0039293366
HLA-DPA1*01:03-DPB1*03:01	PNVTKTLRFKQWNGKERS	0.0912317	0.017826319
HLA-DPA1*01:03-DPB1*03:01	NAAGGGGGGRSATTAGSR	0.10902786	0.025400585
HLA-DPA1*01:03-DPB1*03:01	MMQSLSQNPDLAAQMMLN	0.17358302	0.002253637
HLA-DPA1*01:03-DPB1*03:01	VSFQNGGDTVLSEGSSLH	0.016637037	0.013584757
HLA-DPA1*01:03-DPB1*03:01	PKTECERLAGTESPVREE	0.1627061	0.004200297
HLA-DPA1*01:03-DPB1*03:01	RDILDKTGDKLKFCLFTK	0.012918745	0.0016883637
HLA-DPA1*01:03-DPB1*03:01	TLRWEPSSQPTIPIVGII	0.24656923	0.1953494
HLA-DPA1*01:03-DPB1*03:01	VVVIGAVVAAVMCRRKSS	0.5243695	0.007335528
HLA-DPA1*01:03-DPB1*03:01	EATNASLLGCMEDLSVNG	0.029740175	0.0022049583
HLA-DPA1*01:03-DPB1*03:01	AVPAPGPSPSLYCREDGQ	0.02194345	0.015030613
HLA-DPA1*01:03-DPB1*03:01	RRGTQIVLLGLVTAALWA	0.48356602	0.0011166958
HLA-DPA1*01:03-DPB1*03:01	EVSYYFPLKTLWRSFFAA	0.46433955	0.0016755771
HLA-DPA1*01:03-DPB1*03:01	EADDIQSPEAEYVDLLLN	0.026797842	0.0074007413
HLA-DPA1*01:03-DPB1*03:01	DNTSSLGPPSMPVHYDSQ	0.014509981	0.013792405
HLA-DPA1*01:03-DPB1*03:01	CDDASKKRAKTIDLCNNP	0.012202997	0.0059176935
HLA-DPA1*01:03-DPB1*03:01	LGYCKGVEPKTECERLAG	0.017556928	0.0032868397
HLA-DPA1*01:03-DPB1*03:01	PGAALLVLLGVAASLCVR	0.27053735	0.0020881847
HLA-DPA1*01:03-DPB1*03:01	YAYTELEAIMYALGVGAS	0.30173004	0.0006921833
HLA-DPA1*01:03-DPB1*03:01	PFSYAYTELEAIMYALGV	0.2593498	0.0004915065
HLA-DPA1*01:03-DPB1*03:01	PPPPPSHPASQPPLPASH	0.01425287	0.13802713
HLA-DPA1*01:03-DPB1*03:01	LRYMVFRSMLRQDVSWFD	0.43415704	0.0026303087
HLA-DPA1*01:03-DPB1*03:01	RGSALLLASLLLAAALSA	0.4307701	0.0032901086
HLA-DPA1*01:03-DPB1*03:01	CENISSLVAFENLKANVT	0.28949705	0.0015606458
HLA-DPA1*01:03-DPB1*03:01	AEIGEHVAPSEAANSLEQ	0.1867294	0.3516041
HLA-DPA1*01:03-DPB1*03:01	AKSNCRYEIEWITEYACH	0.22413205	0.001616567
HLA-DPA1*01:03-DPB1*03:01	LKDAQKKLDCAKTKADAS	0.020333366	0.20431574
HLA-DPA1*01:03-DPB1*03:01	KTHMTHHPISDHEATLRC	0.065918125	0.8708655
HLA-DPA1*01:03-DPB1*03:01	RRPGTSVVSSASMSVLHS	0.3071297	0.07932033
HLA-DPA1*01:03-DPB1*03:01	RHHIHTKNVEHIIDSLRN	0.12394734	0.02677244
HLA-DPA1*01:03-DPB1*03:01	PISPQRVRGAVEAPGTPK	0.26940906	0.18858084
HLA-DPA1*01:03-DPB1*03:01	PDYDLCSVCEGKGLHRGH	0.028578179	0.0010867825
HLA-DPA1*01:03-DPB1*03:01	PTVIDSTIQSEFPTYGFN	0.02486539	0.0017556408
HLA-DPA1*01:03-DPB1*03:01	ESDALGVRRAAQRRLKAE	0.3779403	0.13107958
HLA-DPA1*01:03-DPB1*03:01	GFMIGYLGYCKGVEPKTE	0.03948348	0.0017080519
HLA-DPA1*01:03-DPB1*03:01	PPASEGSAESMGPDSRPD	0.0054950654	0.052520163
HLA-DPA1*01:03-DPB1*03:01	TYVDAGYEVDKIAQNLDF	0.012353524	0.005651074
HLA-DPA1*01:03-DPB1*03:01	AIERHRVHLRSATLRDAV	0.5911949	0.057284337
HLA-DPA1*01:03-DPB1*03:01	THNGALVGYSVRYRPLGS	0.24848117	0.0065567913
HLA-DPA1*01:03-DPB1*03:01	RLLLLFLVPLLWAPAAVR	0.31870323	0.0008620134
HLA-DPA1*01:03-DPB1*03:01	QEAVAPHPVGHPHLTFIP	0.0481941	0.015586716
HLA-DPA1*01:03-DPB1*03:01	LSLVASQDWKAERSQDPF	0.10601016	0.08881768
HLA-DPA1*01:03-DPB1*03:01	WLLLLPLLLGLNAGAVID	0.20688756	0.00035004472
HLA-DPA1*01:03-DPB1*03:01	ETAESVLKKPVVDCVVSV	0.14859375	0.008572897
HLA-DPA1*01:03-DPB1*03:01	VGDGPQNRYALICQQCFS	0.17688084	0.18718246
HLA-DPA1*01:03-DPB1*03:01	ELRKKKIEEAMDGSETPQ	0.12327741	0.34542292
HLA-DPA1*01:03-DPB1*03:01	SDLDFFSPRPGTAACGAS	0.20399897	0.026587287
HLA-DPA1*01:03-DPB1*03:01	VEYSIVIQQLSNGKWVPF	0.12500024	0.0029202802
HLA-DPA1*01:03-DPB1*03:01	RALQGPLFAYIQEFRFLP	0.31672916	0.0059625497
HLA-DPA1*01:03-DPB1*03:01	NEWHDAVSRKTFPTVNPS	0.1167585	0.35149154
HLA-DPA1*01:03-DPB1*03:01	VTITAAGVDHRVILGNEL	0.114861	0.066278175
HLA-DPA1*01:03-DPB1*03:01	IGGGDTATCCAKWNTEDK	0.002314452	0.0051144646
HLA-DPA1*01:03-DPB1*03:01	SDRGNYTCVVENKFGSIR	0.033478808	0.023626598
HLA-DPA1*01:03-DPB1*03:01	DNCEVKDPRHGNLYDLKP	0.025785299	0.0029047944
HLA-DPA1*01:03-DPB1*03:01	RWGPRILGFWGGCRVWVF	0.23418494	0.00047259693
HLA-DPA1*01:03-DPB1*03:01	GLPSLLLLLLAGAGLSAA	0.18081707	0.0026376292
HLA-DPA1*01:03-DPB1*03:01	LGLRFLEDTFGNDGRPRV	0.23305279	0.012699397
HLA-DPA1*01:03-DPB1*03:01	NLEESCTRFYHPEKEDGK	0.021946533	0.014081247
HLA-DPA1*01:03-DPB1*03:01	ESKPGPVGPELPPGHIPI	0.0036026957	0.019549424
HLA-DPA1*01:03-DPB1*03:01	LLPLLILASVAQGQPTRR	0.49758473	0.0042416546
HLA-DPA1*01:03-DPB1*03:01	VSGDMQKQGCDCECLGGG	0.0009170571	0.0012687747
HLA-DPA1*01:03-DPB1*03:01	GVYLEPGLLEHAISPSAA	0.27965775	0.03050758
HLA-DPA1*01:03-DPB1*03:01	NTSSLGPPSMPVHYDSQL	0.029690461	0.007859275
HLA-DPA1*01:03-DPB1*03:01	VNNSQTETHNVFYVQEAK	0.0135350125	0.018389024
HLA-DPA1*01:03-DPB1*03:01	FILHHSTSYNSKALIAFL	0.19711235	0.0019577858
HLA-DPA1*01:03-DPB1*03:01	CRHVIPMNPNTNDLFNAV	0.1639723	0.00043933187
HLA-DPA1*01:03-DPB1*03:01	SVEDSVECLHAMLSANIR	0.29034755	0.1482497
HLA-DPA1*01:03-DPB1*03:01	LSSKLISQQKAFFAKMVV	0.2762811	0.004902308
HLA-DPA1*01:03-DPB1*03:01	ANCEFSPVSGDKPCCRLS	0.06994981	0.0009196384
HLA-DPA1*01:03-DPB1*03:01	EEAAHDLALACKLDYDED	0.08456619	0.07899515
HLA-DPA1*01:03-DPB1*03:01	NVQHNGFCERCHNARQLH	0.07376538	0.0012004148
HLA-DPA1*01:03-DPB1*03:01	ENGLSEQEAQKKIWMFDK	0.005918565	0.001897068
HLA-DPA1*01:03-DPB1*03:01	FISIMTYDFHGAWRGTTG	0.11474716	0.001118113
HLA-DPA1*01:03-DPB1*03:01	YFMPKSTIYRGEMCFFDS	0.1046493	0.00040473873
HLA-DPA1*01:03-DPB1*03:01	SGDMQKQGCDCECLGGGR	0.0008389722	0.0019267078
HLA-DPA1*01:03-DPB1*03:01	TTKRFPETVLARCVKYTE	0.33025348	0.0034745694
HLA-DPA1*01:03-DPB1*03:01	KEFNNWFNVTGSDKCVFL	0.028045721	0.00077008724
HLA-DPA1*01:03-DPB1*03:01	DHEATLRCWALSFYPAEI	0.35595757	0.5283989
HLA-DPA1*01:03-DPB1*03:01	LPQDKVIIAEALPPKDGK	0.22970912	0.3697316
HLA-DPA1*01:03-DPB1*03:01	LLLVPLLLLMCHCGKGAK	0.1302891	0.00086417655
HLA-DPA1*01:03-DPB1*03:01	SSASSPTEEEQEQGEIGA	0.0015631351	0.009822216
HLA-DPA1*01:03-DPB1*03:01	CRNVKERITRECKEKGVQ	0.029551523	0.008921188
HLA-DPA1*01:03-DPB1*03:01	DQAQRRDDMLRMYHALKE	0.26639137	0.038101338
HLA-DPA1*01:03-DPB1*03:01	YPAEITLTWQRDGEDQTQ	0.032744635	0.49213496
HLA-DPA1*01:03-DPB1*03:01	SFYPAEITLTWQRDGEDQ	0.07374002	0.023542987
HLA-DPA1*01:03-DPB1*03:01	VREWYGYHFPELVKIIND	0.20418079	0.25684416
HLA-DPA1*01:03-DPB1*03:01	SDSSLGTPSDGRPELRGP	0.016673498	0.0031866834
HLA-DPA1*01:03-DPB1*03:01	VSGLISDSQITSSNQGDR	0.04685824	0.029218614
HLA-DPA1*01:03-DPB1*03:01	FNAVGDGIVLCKMINLSV	0.07158389	0.00067398965
HLA-DPA1*01:03-DPB1*03:01	QHIAECMAKMPQMIVNWQ	0.12598148	0.00165316
HLA-DPA1*01:03-DPB1*03:01	LVYESDQNKDGKLTKEEI	0.0030843036	0.3482871
HLA-DPA1*01:03-DPB1*03:01	LFTTDGAHKTFLKCGALQ	0.014127043	0.0014241242
HLA-DPA1*01:03-DPB1*03:01	FGREPAAAISRPRADLPA	0.39274052	0.529586
HLA-DPA1*01:03-DPB1*03:01	RTVDSETWYFMVNVTDAI	0.18520768	0.00038254476
HLA-DPA1*01:03-DPB1*03:01	LVFLTPIAFILLPPILWR	0.37196332	0.0039299275
HLA-DPA1*01:03-DPB1*03:01	VAKGLLRELLPPAAGFKC	0.50645316	0.09058191
HLA-DPA1*01:03-DPB1*03:01	EGGRSKGFGFVCFSSPEE	0.056020234	0.02825574
HLA-DPA1*01:03-DPB1*03:01	FLIGFMIGYLGYCKGVEP	0.066603154	0.0018689061
HLA-DPA1*01:03-DPB1*03:01	LEECTCASSDGKDDKELC	0.00044487749	0.0010269651
HLA-DPA1*01:03-DPB1*03:01	EECTCASSDGKDDKELCH	0.00085996004	0.0026956298
HLA-DPA1*01:03-DPB1*03:01	RRSRSRTPTRRRSRSRTP	0.4966711	0.0021651927
HLA-DPA1*01:03-DPB1*03:01	CNEVVDTCLYKGSRDNMS	0.055218603	0.0018798355
HLA-DPA1*01:03-DPB1*03:01	HYFGGLAETVLVVRSMST	0.31367818	0.0045617186
HLA-DPA1*01:03-DPB1*03:01	LSASEGGLFGPAPDLYFR	0.047127213	0.008720653
HLA-DPA1*01:03-DPB1*03:01	QWAQREGVKSPVCSSHSN	0.23440309	0.24513626
HLA-DPA1*01:03-DPB1*03:01	VSPVCPRPRVRLGSEIRD	0.3086276	0.0051868884
HLA-DPA1*01:03-DPB1*03:01	CIPIMLVLATLAALFILT	0.11171687	0.00066243176
HLA-DPA1*01:03-DPB1*03:01	CCAGCLSENPRNGEDQIC	0.010917141	0.00036025955
HLA-DPA1*01:03-DPB1*03:01	LVVFCMATYGEGDPTDNA	0.01631764	0.00067503145
HLA-DPA1*01:03-DPB1*03:01	PETHNGALVGYSVRYRPL	0.15735634	0.083829276
HLA-DPA1*01:03-DPB1*03:01	SGQSARKMRLGDAVEQGV	0.26059994	0.1881733
HLA-DPA1*01:03-DPB1*03:01	ATLRCWALSFYPAEITLT	0.35022885	0.0043592355
HLA-DPA1*01:03-DPB1*03:01	HEATLRCWALSFYPAEIT	0.40337518	0.48594028
HLA-DPA1*01:03-DPB1*03:01	SFGGGRGSRGSAGGHGSR	0.10307843	0.02022923
HLA-DPA1*01:03-DPB1*03:01	VNFTGKAEMGGPFSYVYF	0.052550364	0.0015501066
HLA-DPA1*01:03-DPB1*03:01	VPGRKGVKGQKGEPGPPG	0.06799483	0.81904185
HLA-DPA1*01:03-DPB1*03:01	NLRKLRGYYNQSEAGSHT	0.26278943	0.020403
HLA-DPA1*01:03-DPB1*03:01	DNSNECVVCLSDLRDTLI	0.024711994	0.00071638543
HLA-DPA1*01:03-DPB1*03:01	LIGFMIGYLGYCKGVEPK	0.08070931	0.016733248
HLA-DPA1*01:03-DPB1*03:01	LMAGFIKICSVHTPSSNP	0.13264094	0.0019247846
HLA-DPA1*01:03-DPB1*03:01	PTNCMALLTGSLVLMNQG	0.15263222	0.0009913429
HLA-DPA1*01:03-DPB1*03:01	IPLLVRQIEGLKLLQKTR	0.3612409	0.012551077
HLA-DPA1*01:03-DPB1*03:01	DAKNPFLAAVTTNRKLNQ	0.28801495	0.20743689
HLA-DPA1*01:03-DPB1*03:01	MRLPAQLLGLLMLWVSGS	0.23069254	0.0026793387
HLA-DPA1*01:03-DPB1*03:01	ALAVSPAAGSSPGKPPRL	0.18781558	0.04423086
HLA-DPA1*01:03-DPB1*03:01	FAKGDYLRCCKICYPLCG	0.04469443	0.0011614667
HLA-DPA1*01:03-DPB1*03:01	VLAPHETIFRAEDLSVIL	0.22452284	0.007391949
HLA-DPA1*01:03-DPB1*03:01	PGPPGPVVYVSEQDGSVL	0.006207439	0.00509968
HLA-DPA1*01:03-DPB1*03:01	EINGKWDHVRQLVPRRDQ	0.18635853	0.0482193
HLA-DPA1*01:03-DPB1*03:01	RECYCPPDFPSALYCDSR	0.049888667	0.00054858864
HLA-DPA1*01:03-DPB1*03:01	GADPGTPGEAEGPACPAA	0.0011976387	0.035822585
HLA-DPA1*01:03-DPB1*03:01	YQPIQPKDFHHHHFPDME	0.034679767	0.25354898
HLA-DPA1*01:03-DPB1*03:01	GVALRMYPLKPTWWFCAF	0.28979942	0.00035185166
HLA-DPA1*01:03-DPB1*03:01	PDGVTATAADEEEDEYSG	0.0078772735	0.14308575
HLA-DPA1*01:03-DPB1*03:01	FLLLLLVPLLLLMCHCGK	0.10067217	0.0010783175
HLA-DPA1*01:03-DPB1*03:01	VDAEDGADPNLCSEYVKD	0.0010588997	0.00725767
HLA-DPA1*01:03-DPB1*03:01	GDVLPDGNGTYQTWVATR	0.005100134	0.013314506
HLA-DPA1*01:03-DPB1*03:01	YMSITILVFFMMEIIFKL	0.17182563	0.0014763275
HLA-DPA1*01:03-DPB1*03:01	NLRIALRYYNQSEGGSHT	0.437252	0.06427072
HLA-DPA1*01:03-DPB1*03:01	IVAGLAVLAVVVIGAVVA	0.17192245	0.0013712089
HLA-DPA1*01:03-DPB1*03:01	EALPGDNVGFNVKNVSVK	0.012953207	0.23926568
HLA-DPA1*01:03-DPB1*03:01	GSTTVIVQVADKNDNDPK	0.009086006	0.6343402
HLA-DPA1*01:03-DPB1*03:01	ERRSRSRDRGRGGGGGGG	0.1971038	0.0020107136
HLA-DPA1*01:03-DPB1*03:01	KLYKQLDDKDEEINQQSQ	0.013591081	0.080176145
HLA-DPA1*01:03-DPB1*03:01	VQNMQHESAQLQEELHQL	0.08081929	0.014391107
HLA-DPA1*01:03-DPB1*03:01	TECERLAGTESPVREEPG	0.1737049	0.022495784
HLA-DPA1*01:03-DPB1*03:01	YMILYITGRPDMQKQRVV	0.21016721	0.002059431
HLA-DPA1*01:03-DPB1*03:01	AITKAGQAKGCYVGFDLA	0.022112496	0.028002232
HLA-DPA1*01:03-DPB1*03:01	EEINADDEIEDTCDHKED	0.000981522	0.1276123
HLA-DPA1*01:03-DPB1*03:01	LAKACELCPEEEPDDQDA	0.0024026344	0.0040087095
HLA-DPA1*01:03-DPB1*03:01	ALEGLRVAIGPCRMLQYC	0.38023147	0.001743532
HLA-DPA1*01:03-DPB1*03:01	DCLSCPSHASLDPVEQTC	0.045575026	0.000886471
HLA-DPA1*01:03-DPB1*03:01	CRASRYPIAVDCSWTLPP	0.27927336	0.003251719
HLA-DPA1*01:03-DPB1*03:01	LRGRGGAVGGEKDPPPPG	0.03539164	0.18656054
HLA-DPA1*01:03-DPB1*03:01	LNILKGYNFSRESVETPE	0.1891652	0.32109553
HLA-DPA1*01:03-DPB1*03:01	QATAQVTVIVQPENNKPP	0.015541281	0.42819095
HLA-DPA1*01:03-DPB1*03:01	STEISSAEKVALSSETEV	0.17696235	0.0043378985
HLA-DPA1*01:03-DPB1*03:01	PRAPWVEQEGPEYWDRET	0.021115445	0.5682338
HLA-DPA1*01:03-DPB1*03:01	LLLAILAVALAVSPAAGS	0.2731615	0.0010731866
HLA-DPA1*01:03-DPB1*03:01	PGLLGPGPGPTTPLFLLL	0.010726288	0.0024746018
HLA-DPA1*01:03-DPB1*03:01	GPCGWILVAFSFLFTVIT	0.031828232	0.0020745224
HLA-DPA1*01:03-DPB1*03:01	KDKSGAYLFLPDGEAKPY	0.08727789	0.6393426
HLA-DPA1*01:03-DPB1*03:01	KCGKSLESTTLTEKEGEI	0.010456025	0.0014910961
HLA-DPA1*01:03-DPB1*03:01	FSKPVNIFWALEDSVLVV	0.26579624	0.0031109706
HLA-DPA1*01:03-DPB1*03:01	LFNAVGDGIVLCKMINLS	0.07962911	0.0008407876
HLA-DPA1*01:03-DPB1*03:01	WCVFPNGTEVPNTRSRGH	0.054699518	0.0021294784
HLA-DPA1*01:03-DPB1*03:01	RKDICKGGNAVVDGCGKA	0.031006189	0.018825045
HLA-DPA1*01:03-DPB1*03:01	RRVCVLRKRRLLQPGGGP	0.21122397	0.0043342267
HLA-DPA1*01:03-DPB1*03:01	SLQLQALLQNYHCAPDEP	0.022840746	0.0025099802
HLA-DPA1*01:03-DPB1*03:01	SRGKREFDRHSGSDRSSF	0.28834388	0.061192006
HLA-DPA1*01:03-DPB1*03:01	FPHTTPSMCLNPDLEGPP	0.0062355166	0.006994243
HLA-DPA1*01:03-DPB1*03:01	PKTGKEILYNLESLINSA	0.3286476	0.008517094
HLA-DPA1*01:03-DPB1*03:01	NAVRQNGQLVRNDSLWHR	0.23241033	0.0049637645
HLA-DPA1*01:03-DPB1*03:01	KENPMRELRIRKLCLNIC	0.19741568	0.0039732573
HLA-DPA1*01:03-DPB1*03:01	SSKGVDFGLSILWFLIFT	0.09883683	0.002177988
HLA-DPA1*01:03-DPB1*03:01	FGFTALMKAAMQGRTDCI	0.3429004	0.002102801
HLA-DPA1*01:03-DPB1*03:01	GIIVGIVLIIYFRKPCSG	0.16888852	0.0015844551
HLA-DPA1*01:03-DPB1*03:01	EKGEAEALSRTLDKVSLE	0.11963137	0.07462473
HLA-DPA1*01:03-DPB1*03:01	TEKIKAKYPDYEVTWAND	0.01967175	0.029307995
HLA-DPA1*01:03-DPB1*03:01	FDLTVGITDPEKIGDGMN	0.0037825285	0.0082082525
HLA-DPA1*01:03-DPB1*03:01	ASFFSPGIWMGLLTSLFM	0.15146624	0.000913842
HLA-DPA1*01:03-DPB1*03:01	AKMIDERQQELTHQEHRV	0.044759084	0.59817755
HLA-DPA1*01:03-DPB1*03:01	LLLLLLRAVLAVPLERGA	0.541248	0.0015505119
HLA-DPA1*01:03-DPB1*03:01	SGTELLWPGAALLVLLGV	0.085542366	0.006743794
HLA-DPA1*01:03-DPB1*03:01	CTFAAAVSGANGSTLWER	0.19092514	0.0006561433
HLA-DPA1*01:03-DPB1*03:01	YKDADECLLFGQEICKNG	0.0142830275	0.00083452184
HLA-DPA1*01:03-DPB1*03:01	CHESCLDEEVEGQGFCSG	0.0023632303	0.0004313786
HLA-DPA1*01:03-DPB1*03:01	TDLPPPLPPGPPSIFPDC	0.0033724818	0.002973139
HLA-DPA1*01:03-DPB1*03:01	PSFSTLEKVSSTEDWSFN	0.007451854	0.005881378
HLA-DPA1*01:03-DPB1*03:01	TLTEGRCLFASGSPFGPV	0.078888305	0.0011939532
HLA-DPA1*01:03-DPB1*03:01	SASSPTEEEQEQGEIGAC	0.0006398297	0.002950816
HLA-DPA1*01:03-DPB1*03:01	MRLPAQLLGLLMLWVSGS	0.23069254	0.0026793387
HLA-DPA1*01:03-DPB1*03:01	IVCILVLAVLGAVLYFLY	0.05269958	0.0005958526
HLA-DPA1*01:03-DPB1*03:01	RSLLARICLPHGAGGDAK	0.2952992	0.003920198
HLA-DPA1*01:03-DPB1*03:01	HTVGRAAGLLMGLRRSPY	0.45065224	0.00965495
HLA-DPA1*01:03-DPB1*03:01	EEEEEYEQDERDQKEEGN	0.0013738706	0.030286089
HLA-DPA1*01:03-DPB1*03:01	NIMNSQEGGPSSQRQVQN	0.069459155	0.006178209
HLA-DPA1*01:03-DPB1*03:01	INGLGAAPPGRPEAQPPP	0.07725725	0.12005894
HLA-DPA1*01:03-DPB1*03:01	NTGSTPLRKAQSSAPKVR	0.3483968	0.26489267
HLA-DPA1*01:03-DPB1*03:01	QEEMGGQSSAAQATASVN	0.22226053	0.011006935
HLA-DPA1*01:03-DPB1*03:01	TTTTESVEEVVREVCSEQ	0.034264497	0.0018632666
HLA-DPA1*01:03-DPB1*03:01	EMLEKEEESEPEEKSEEE	0.018065056	0.061289113
HLA-DPA1*01:03-DPB1*03:01	VPQAQGRPPYYTPNQLAQ	0.029797949	0.058066793
HLA-DPA1*01:03-DPB1*03:01	QISRVAKMLADEFGTASN	0.42461368	0.20566018
HLA-DPA1*01:03-DPB1*03:01	PPPLRPPLPAAAAAAAGG	0.46214655	0.24669811
HLA-DPA1*01:03-DPB1*03:01	GSSPQMSGMAALAAAAAA	0.38175854	0.037083317
HLA-DPA1*01:03-DPB1*03:01	FSMPSDSHVSSCSEDWVG	0.0022023716	0.0060346248
HLA-DPA1*01:03-DPB1*03:01	QGQEPLTASMLASAPPQE	0.2798528	0.014996815
HLA-DPA1*01:03-DPB1*03:01	IGGGDTATCCAKWNTEDK	0.002314452	0.0051144646
HLA-DPA1*01:03-DPB1*03:01	LGVSFFILSLILEYTWLE	0.1473543	0.00061215623
HLA-DPA1*01:03-DPB1*03:01	MLLHYEIFVFLLLCSILF	0.0846762	0.00075000303
HLA-DPA1*01:03-DPB1*03:01	AFHCKRGVSMGTPKLLRT	0.22299357	0.0011652622
HLA-DPA1*01:03-DPB1*03:01	FNTKCPSGSCVMNQYLSS	0.023413895	0.0038122714
HLA-DPA1*01:03-DPB1*03:01	PDSLSLSWTIPQGRFDSF	0.21519858	0.0025316768
HLA-DPA1*01:03-DPB1*03:01	YCKFHYKTDQGIKNLSVE	0.10970935	0.004743289
HLA-DPA1*01:03-DPB1*03:01	WIDACINISHHYCNISDH	0.022868853	0.004037728
HLA-DPA1*01:03-DPB1*03:01	CIGGTVLNISKSGSCSAI	0.032345	0.0008536953
HLA-DPA1*01:03-DPB1*03:01	DKNKNCTLSIHPVHLNDS	0.16777699	0.0070555983
HLA-DPA1*01:03-DPB1*03:01	ESEVTVGGLEPGRKYKMH	0.04085307	0.02446323
HLA-DPA1*01:03-DPB1*03:01	EKVEIQKHATGKKSPAKS	0.11298263	0.044027723
HLA-DPA1*01:03-DPB1*03:01	VRNLVQSMQVLSGVFTDV	0.3362769	0.008373901
HLA-DPA1*01:03-DPB1*03:01	KLVHDKELAAEDEQVFLM	0.13029853	0.042499255
HLA-DPA1*01:03-DPB1*03:01	HRRLQSSFTAFANSHYSS	0.66331303	0.051383935
HLA-DPA1*01:03-DPB1*03:01	GSCSQAACSNSAQGSDES	0.018897863	0.0007189498
HLA-DPA1*01:03-DPB1*03:01	KTHMTHHPISDHEATLRC	0.065918125	0.8708655
HLA-DPA1*01:03-DPB1*03:01	TFDVAVVDADKENCSAYY	0.02898078	0.0016507372
HLA-DPA1*01:03-DPB1*03:01	IVEALLGVPLIRSGLFHS	0.4541404	0.006314505
HLA-DPA1*01:03-DPB1*03:01	SPHLGPAPARRPQRSLLL	0.34802258	0.11025123
HLA-DPA1*01:03-DPB1*03:01	YNLNFYKDEKISKEPKGS	0.05792284	0.040359117
HLA-DPA1*01:03-DPB1*03:01	MRAGKGKMRNRRRIQRRG	0.36867025	0.0024851605
HLA-DPA1*01:03-DPB1*03:01	CATCQGPALTDCLSCPSH	0.0051684827	0.0010540982
HLA-DPA1*01:03-DPB1*03:01	GLAVLAVVVIGAVVATVM	0.15615739	0.0011336212
HLA-DPA1*01:03-DPB1*03:01	KTHMTHHPISDHEATLRC	0.065918125	0.8708655
HLA-DPA1*01:03-DPB1*03:01	VKSEGAIQVNFTLVRSST	0.3021937	0.002903108
HLA-DPA1*01:03-DPB1*03:01	VALRMYPLKPTWWFCAFP	0.2924536	0.00035598935
HLA-DPA1*01:03-DPB1*03:01	GCEYQQCPSEFDYNATDH	0.0056846985	0.0020337428
HLA-DPA1*01:03-DPB1*03:01	AGTDNTSSLGPPSMPVHY	0.00541702	0.0034110986
HLA-DPA1*01:03-DPB1*03:01	SHKNVADDYIHTAACLHS	0.18103132	0.002261532
HLA-DPA1*01:03-DPB1*03:01	QCWATENGFSYPVISYWV	0.030855026	0.00022501661
HLA-DPA1*01:03-DPB1*03:01	HCAWDPESRTCCLLSAPN	0.07858583	0.0005964735
HLA-DPA1*01:03-DPB1*03:01	SFIYFLAYLCNAQITMLQ	0.2000644	0.0003018127
HLA-DPA1*01:03-DPB1*03:01	TAVLAERLFRRALRPDPS	0.56863576	0.78711253
HLA-DPA1*01:03-DPB1*03:01	HADIYDKVSGDMQKQGCD	0.013280883	0.0027211034
HLA-DPA1*01:03-DPB1*03:01	RLLQAAPAAAPRALLPQW	0.6237903	0.072108395
HLA-DPA1*01:03-DPB1*03:01	ESRAQQKETLKSLLEQET	0.12877272	0.009353363
HLA-DPA1*01:03-DPB1*03:01	DVFPDRDHFGRTFYNQAI	0.15616512	0.002915108
HLA-DPA1*01:03-DPB1*03:01	SSHSKKSHRQGERTRERH	0.21204934	0.014635694
HLA-DPA1*01:03-DPB1*03:01	HKELRNSCISKRCVSLLL	0.15201719	0.005101583
HLA-DPA1*01:03-DPB1*03:01	ISGVPVLGFFIIAVLMSA	0.28210464	0.0006829164
HLA-DPA1*01:03-DPB1*03:01	VCRQSKQQLEEEQKKALY	0.023963017	0.00223978
HLA-DPA1*01:03-DPB1*03:01	RPLMVLGSQALLTPTSAD	0.44820088	0.04035177
HLA-DPA1*01:03-DPB1*03:01	AATGERHDALYVVGALDE	0.27987447	0.12810752
HLA-DPA1*01:03-DPB1*03:01	RQHRGHKCGVFLLNGPEW	0.14971456	0.009002699
HLA-DPA1*01:03-DPB1*03:01	ALAVSPAAGSSPGKPPRL	0.18781558	0.04423086
HLA-DPA1*01:03-DPB1*03:01	QDEECIPCPVGFYQEQAG	0.014065698	0.00074544875
HLA-DPA1*01:03-DPB1*03:01	RAAALSPEDETWEVLEEA	0.038089573	0.006683269
HLA-DPA1*01:03-DPB1*03:01	QSHYFLCKEKAPDVFDWG	0.013243853	0.001487306
HLA-DPA1*01:03-DPB1*03:01	PDAVSEKPLDGTTSTDNN	0.012365385	0.004731053
HLA-DPA1*01:03-DPB1*03:01	VNLEGNLTLEGVTRGQSG	0.064669706	0.009333981
HLA-DPA1*01:03-DPB1*03:01	SLSSSCLYFIYVAPGIAN	0.25241563	0.0003818812
HLA-DPA1*01:03-DPB1*03:01	GNGMVEQGEECDCGYSDQ	0.0005903219	0.0017063115
