# Supplementary material for: MHCII-peptide presentation: an assessment of the state-of-the-art prediction methods
Source: Front Immunol. 2024 Mar 12;15:1293706. doi: 10.3389/fimmu.2024.1293706 (PMC11027168; doi:10.3389/fimmu.2024.1293706)
Supplement: Supplementary file 2 [file DataSheet_2.zip › output/BERT/neg/18_HLA-DPA1_01_03_DPB1_04_01.csv]

allele	peptide	affinity_pred	mass_pred
HLA-DPA1*01:03-DPB1*04:01	PGPPMMDGAMGYVQPPPP	0.0531782	0.006753779
HLA-DPA1*01:03-DPB1*04:01	LTTKVQESLKKQEGLLKN	0.04231647	0.005643053
HLA-DPA1*01:03-DPB1*04:01	LAEDEEMNRMHESMKLFD	0.057393532	0.0022673435
HLA-DPA1*01:03-DPB1*04:01	RNKALDWLRGRGGAVGGE	0.10661009	0.0059576305
HLA-DPA1*01:03-DPB1*04:01	SMDIDGVSCEKSMSQVDV	0.037046056	0.000600448
HLA-DPA1*01:03-DPB1*04:01	TTICLKWKNIETFTCDTQ	0.19824697	0.0008874616
HLA-DPA1*01:03-DPB1*04:01	MGLPTSDEQKKQEILKKF	0.040345695	0.007959476
HLA-DPA1*01:03-DPB1*04:01	NAKKKNAMAKRIKAKPTS	0.034350287	0.0035113294
HLA-DPA1*01:03-DPB1*04:01	LEENQELRDAIRQSNQIL	0.033650577	0.0012724295
HLA-DPA1*01:03-DPB1*04:01	NLYEEWTQVASVQDQDKK	0.13998821	0.008900534
HLA-DPA1*01:03-DPB1*04:01	IAVAPVSRWEYYDSVYTE	0.29182574	0.0014838068
HLA-DPA1*01:03-DPB1*04:01	ILGGVKAVTLHDQGTAQW	0.058286566	0.0039404733
HLA-DPA1*01:03-DPB1*04:01	LTCPSNLGTGLRAGVHIK	0.02945822	0.0018072249
HLA-DPA1*01:03-DPB1*04:01	TQRISLEIMTLQPRCEDV	0.31365192	0.001986083
HLA-DPA1*01:03-DPB1*04:01	ESCKYNPKYSVANDTGFV	0.07718431	0.013323242
HLA-DPA1*01:03-DPB1*04:01	PWMYGLRNLEELYLVGSL	0.3524556	0.0010125671
HLA-DPA1*01:03-DPB1*04:01	RFKEDWGFQKCKPCLDCA	0.15749805	0.0068948036
HLA-DPA1*01:03-DPB1*04:01	RNQYRCSNGNCINSIWWC	0.20549928	0.00014533145
HLA-DPA1*01:03-DPB1*04:01	ESGPMALEQNLSDLQLQA	0.09104944	0.0018180549
HLA-DPA1*01:03-DPB1*04:01	GPCCTAQCAFKSKSEKCR	0.09418479	0.001055928
HLA-DPA1*01:03-DPB1*04:01	AIGLIFAFANAVAVAMYV	0.23868111	0.002276419
HLA-DPA1*01:03-DPB1*04:01	MGMLEARIRILTNNSQTP	0.08537844	0.00046056035
HLA-DPA1*01:03-DPB1*04:01	KTTSRNLARAMCMKNLKL	0.11530996	0.0011434478
HLA-DPA1*01:03-DPB1*04:01	HVMCMQLFGFLAFMIFMC	0.24590908	0.00057858427
HLA-DPA1*01:03-DPB1*04:01	LVVVLSIVLEGPAPAQGT	0.15745537	0.00081672135
HLA-DPA1*01:03-DPB1*04:01	NKEKAVHLQEELIAINSK	0.2504552	0.532838
HLA-DPA1*01:03-DPB1*04:01	YSSLPEKQDQCCTTCVVQ	0.035578754	0.0013439101
HLA-DPA1*01:03-DPB1*04:01	YAAQPDKDDPCCSACNIQ	0.02283123	0.000879969
HLA-DPA1*01:03-DPB1*04:01	YTELEAIMYALGVGASIK	0.2344497	0.0099227
HLA-DPA1*01:03-DPB1*04:01	PGRMALESQSPGCTTLLS	0.06285479	0.0009404799
HLA-DPA1*01:03-DPB1*04:01	LEESRSKLERAIARHEVR	0.09184324	0.017605936
HLA-DPA1*01:03-DPB1*04:01	RARQVKEMNPALGIDCLH	0.15402326	0.0006601755
HLA-DPA1*01:03-DPB1*04:01	GTGISSGVNDTSLLYNEY	0.078715526	0.0010608077
HLA-DPA1*01:03-DPB1*04:01	ALAPSMMKIRIIAPPKRK	0.18455787	0.06889634
HLA-DPA1*01:03-DPB1*04:01	PARALQQMRSKLNHNAAF	0.039625242	0.0011423365
HLA-DPA1*01:03-DPB1*04:01	MPAVNNSYCQFGAISLCE	0.32971114	0.0003445141
HLA-DPA1*01:03-DPB1*04:01	MKLLLLHPAFQSCLLLTL	0.526766	0.00094787014
HLA-DPA1*01:03-DPB1*04:01	TRLPALTVHVTQPKDGGF	0.0490694	0.0029716673
HLA-DPA1*01:03-DPB1*04:01	ADFRGVRGDFNSRMGGGS	0.15028444	0.009066243
HLA-DPA1*01:03-DPB1*04:01	SPEEAQQQDEEFEKKIPS	0.07258489	0.6153714
HLA-DPA1*01:03-DPB1*04:01	NPYEVLNLDPGATVAEIK	0.17139967	0.371559
HLA-DPA1*01:03-DPB1*04:01	TLTVVATDKGQPSLSSST	0.02828067	0.0015529376
HLA-DPA1*01:03-DPB1*04:01	STHCLNNVGSYQCRCRPG	0.05621785	0.0014524356
HLA-DPA1*01:03-DPB1*04:01	YVMGGCQINFTVGVDFTG	0.1582829	0.00052357523
HLA-DPA1*01:03-DPB1*04:01	LRGRGGAVGGEKDPPPPG	0.016248463	0.0062016286
HLA-DPA1*01:03-DPB1*04:01	LWLLGLALCALGGGGPGL	0.110388614	0.0007038859
HLA-DPA1*01:03-DPB1*04:01	HLYPHGPGLNPNASTGQE	0.017386412	0.005684995
HLA-DPA1*01:03-DPB1*04:01	YMWPYCSQPIYYGGMPTV	0.20864075	0.00038062735
HLA-DPA1*01:03-DPB1*04:01	KLKEEIKNNNNIMIKYHP	0.10537612	0.036494788
HLA-DPA1*01:03-DPB1*04:01	QRGGIWDEDSEDGPCVCD	0.013613133	0.0013316844
HLA-DPA1*01:03-DPB1*04:01	LNQRKKGKKKGKKAPAEG	0.045862913	0.0009164282
HLA-DPA1*01:03-DPB1*04:01	QSADNNIVLYNIETGQSY	0.07457552	0.0012152576
HLA-DPA1*01:03-DPB1*04:01	QASWACNLILGAPDSQKL	0.23160625	0.0006919793
HLA-DPA1*01:03-DPB1*04:01	AISGVPVLGFFIIAVLMS	0.32875344	0.0010492436
HLA-DPA1*01:03-DPB1*04:01	AYAYLFKYIIIGDTGVGK	0.31821454	0.043168023
HLA-DPA1*01:03-DPB1*04:01	EPKHPSEMPQLVKGMKLL	0.12281172	0.008394469
HLA-DPA1*01:03-DPB1*04:01	WFRERIRAHEAELERTNK	0.10191407	0.015557041
HLA-DPA1*01:03-DPB1*04:01	KLLTKEQLKIWMGKMQKK	0.21359535	0.004566776
HLA-DPA1*01:03-DPB1*04:01	RSARYILKDYVSGKLLYC	0.26543215	0.00090550707
HLA-DPA1*01:03-DPB1*04:01	QKEGTPAPFGDQSHPEPE	0.024758073	0.03255819
HLA-DPA1*01:03-DPB1*04:01	RVFNETPINPRKCAHILT	0.13533625	0.00053276995
HLA-DPA1*01:03-DPB1*04:01	TGAVVAAVMWRKKSSDRN	0.16925628	0.06306819
HLA-DPA1*01:03-DPB1*04:01	HGCSRWGYFFLQNAGMLL	0.44323456	0.00021261201
HLA-DPA1*01:03-DPB1*04:01	RPDTECKFAHPSKSCQVE	0.060061056	0.011648597
HLA-DPA1*01:03-DPB1*04:01	QDYTCIAENAVSNLSFSV	0.2247098	0.0006169685
HLA-DPA1*01:03-DPB1*04:01	EENGVEAEEWGKFLHTKN	0.2498847	0.092847265
HLA-DPA1*01:03-DPB1*04:01	KREKIKEMMKHAWDNYRT	0.100705676	0.021662945
HLA-DPA1*01:03-DPB1*04:01	LDLPTVSGQHPPAADIED	0.011250314	0.0024575596
HLA-DPA1*01:03-DPB1*04:01	CPGMGVALRMYPLKPTWW	0.21275425	0.00040698657
HLA-DPA1*01:03-DPB1*04:01	EPAALTRALSRAMACRQE	0.14332202	0.0038449508
HLA-DPA1*01:03-DPB1*04:01	CREFTEREQGEVRFSAVA	0.20173891	0.00028154094
HLA-DPA1*01:03-DPB1*04:01	RYGRTALILAVCCGSASI	0.186092	0.001458055
HLA-DPA1*01:03-DPB1*04:01	PLVTPNEERNVMEEGKDF	0.017500427	0.006626211
HLA-DPA1*01:03-DPB1*04:01	ASRAAAARLVGAAASRGP	0.039535698	0.0024047073
HLA-DPA1*01:03-DPB1*04:01	VDSDGATNSTTANLTVNK	0.012000067	0.01005665
HLA-DPA1*01:03-DPB1*04:01	WCNDHCVPRNHSCSEGQI	0.033997502	0.00029046278
HLA-DPA1*01:03-DPB1*04:01	RMHESMKLFDSICNNKWF	0.21601926	0.0005222071
HLA-DPA1*01:03-DPB1*04:01	DTSSMDEDFESDYKKYCV	0.1191969	0.0015449274
HLA-DPA1*01:03-DPB1*04:01	SWAITLISVNGIFVICCL	0.2912378	0.00048936944
HLA-DPA1*01:03-DPB1*04:01	AWQASRESKLQPLPSCEV	0.24747768	0.0004237736
HLA-DPA1*01:03-DPB1*04:01	TDEAQKKFGNVKAISSDM	0.083208464	0.009601412
HLA-DPA1*01:03-DPB1*04:01	VLQIMELCGATRLGYFGR	0.26844245	0.0015220761
HLA-DPA1*01:03-DPB1*04:01	ESLAAPQTPTLPSALEEL	0.13505833	0.0016436204
HLA-DPA1*01:03-DPB1*04:01	CFILIQLVLLIDFAHSWN	0.26060265	0.00039664266
HLA-DPA1*01:03-DPB1*04:01	ILGIIVVITILMAITFSV	0.19875352	0.0010871837
HLA-DPA1*01:03-DPB1*04:01	GWRVFLLLLCALLGIVVC	0.1646647	0.00032164677
HLA-DPA1*01:03-DPB1*04:01	MFVMYFLTAIFGYLTFYD	0.49627197	0.0012763758
HLA-DPA1*01:03-DPB1*04:01	LIQLLSESQGHMAHLVNS	0.10033557	0.0016129985
HLA-DPA1*01:03-DPB1*04:01	RGCDVTFEWKTKVVCPPK	0.17383198	0.019264888
HLA-DPA1*01:03-DPB1*04:01	VIDGGSTSCNESVRNYEN	0.006613936	0.0022481997
HLA-DPA1*01:03-DPB1*04:01	NNVLKFCDNSSAIQGKEV	0.09758196	0.000575201
HLA-DPA1*01:03-DPB1*04:01	SVCYSATVTFFKVKWIFS	0.52889675	0.0005720632
HLA-DPA1*01:03-DPB1*04:01	TLGRSSSLSQNQSPLRQL	0.055183724	0.0037156746
HLA-DPA1*01:03-DPB1*04:01	GRNGEVHYYLKEHHEHFQ	0.19360025	0.18920043
HLA-DPA1*01:03-DPB1*04:01	QSRGQEKSKMDCHGGISG	0.015238765	0.0007817132
HLA-DPA1*01:03-DPB1*04:01	LSNEQVLKFVMDGGYLDQ	0.22185196	0.0016900528
HLA-DPA1*01:03-DPB1*04:01	LLFTYSHHSMATLPYLDS	0.42572314	0.007105461
HLA-DPA1*01:03-DPB1*04:01	SIEPIGVRFNKNNEGTYY	0.07635651	0.23206937
HLA-DPA1*01:03-DPB1*04:01	AVILMASVFMVCLALLGC	0.24510565	0.001064854
HLA-DPA1*01:03-DPB1*04:01	GIPIAIRERFNISTPAFR	0.22861084	0.032637693
HLA-DPA1*01:03-DPB1*04:01	CPEYDRRFVGFGWNKVAH	0.39542684	0.0046712733
HLA-DPA1*01:03-DPB1*04:01	WWGKVPRKDLIVMLRDTD	0.14572816	0.0010453194
HLA-DPA1*01:03-DPB1*04:01	ERSYFHLFPPPPSPCTDS	0.25584695	0.0038439438
HLA-DPA1*01:03-DPB1*04:01	IGAALFILIQLVLLVDFA	0.24064134	0.0018889852
HLA-DPA1*01:03-DPB1*04:01	WNAVYRIISGDPSGHFSV	0.082053766	0.00096898526
HLA-DPA1*01:03-DPB1*04:01	IVFQLPYNGVVLAQTVAN	0.35485893	0.0018001668
HLA-DPA1*01:03-DPB1*04:01	FRVTWEPAPGEVKGYKVT	0.07942546	0.0020340267
HLA-DPA1*01:03-DPB1*04:01	EVDGGPPCAPGGTAKTRR	0.013885769	0.0015546385
HLA-DPA1*01:03-DPB1*04:01	SAHLTSAAGDTRTPGHPP	0.0082700085	0.004271294
HLA-DPA1*01:03-DPB1*04:01	VAPSSPFLEEDEGGKKDS	0.06758302	0.059464443
HLA-DPA1*01:03-DPB1*04:01	HHVSVGGLGDSFYEYLLK	0.39120707	0.02896125
HLA-DPA1*01:03-DPB1*04:01	APTLPSPNSSFTSLVSPY	0.20500186	0.016405912
HLA-DPA1*01:03-DPB1*04:01	EDDDKLEQIRKDYTSGAM	0.024574598	0.018594686
HLA-DPA1*01:03-DPB1*04:01	LPSQQTQAAYPNTMVSSV	0.097051315	0.0045289383
HLA-DPA1*01:03-DPB1*04:01	EALYNFSHFNPVQTQIFH	0.5254159	0.1341294
HLA-DPA1*01:03-DPB1*04:01	CRRKSSGGKGGSCSQAAC	0.039246608	0.00052821205
HLA-DPA1*01:03-DPB1*04:01	QAGCCIVGQSEQLVPADG	0.08890577	0.0010748405
HLA-DPA1*01:03-DPB1*04:01	ICPTDGVKGMDGFCSRSQ	0.017446477	0.0003157245
HLA-DPA1*01:03-DPB1*04:01	AGFCRKIAEGAQQGDPLS	0.0605396	0.00055548816
HLA-DPA1*01:03-DPB1*04:01	ERCLAGYYGDPIIGSGDH	0.15493292	0.0023530836
HLA-DPA1*01:03-DPB1*04:01	HGFEVDSRVYLLMKKLAF	0.39135075	0.011086034
HLA-DPA1*01:03-DPB1*04:01	CMAALTVTLMVLSSPLAL	0.3424454	0.0019042749
HLA-DPA1*01:03-DPB1*04:01	ECERLAGTESPVREEPGE	0.018386865	0.0010531998
HLA-DPA1*01:03-DPB1*04:01	FLSNPFLVHITGNELYDI	0.37282354	0.0024776342
HLA-DPA1*01:03-DPB1*04:01	FQRAQSLHGQRCLYAVLL	0.326845	0.0003596209
HLA-DPA1*01:03-DPB1*04:01	SCLPGFSGDGQACQDVDE	0.027407607	0.00072211394
HLA-DPA1*01:03-DPB1*04:01	LLSPGKDVRNSDMHLLDL	0.060388863	0.0012736175
HLA-DPA1*01:03-DPB1*04:01	HAQNPMEPSVPQLSLMDV	0.06627241	0.0035336209
HLA-DPA1*01:03-DPB1*04:01	QEKNRLDIFCCVRGAEDG	0.16389228	0.000691207
HLA-DPA1*01:03-DPB1*04:01	IIIDVLQLPMSKEELVEE	0.2821041	0.0038647805
HLA-DPA1*01:03-DPB1*04:01	GPKFGRCLVDEAGLHPPA	0.10450956	0.028827552
HLA-DPA1*01:03-DPB1*04:01	LAVVVIGAVVAAVMCRRK	0.2883579	0.0030860833
HLA-DPA1*01:03-DPB1*04:01	DNSDESHCEMHQCRSDEY	0.025454309	0.007429488
HLA-DPA1*01:03-DPB1*04:01	ACSNSAQGSDESLITCKA	0.02552098	0.00095586013
HLA-DPA1*01:03-DPB1*04:01	GAVITGAVVAAVMWRRKS	0.31482646	0.011360666
HLA-DPA1*01:03-DPB1*04:01	YLIATSEQPIAALHRDEW	0.20922546	0.0016448852
HLA-DPA1*01:03-DPB1*04:01	AHEDRPSSRAVLYADYRA	0.14022104	0.0012632005
HLA-DPA1*01:03-DPB1*04:01	FTYASQGGTNEQWQMSLG	0.11241678	0.0011564036
HLA-DPA1*01:03-DPB1*04:01	LRAVGSGATFSHYYYMIL	0.39856312	0.0017009433
HLA-DPA1*01:03-DPB1*04:01	FCVALSAYDLVLAEDEEM	0.35203567	0.0002586267
HLA-DPA1*01:03-DPB1*04:01	ERLIQERGWEFMWNERLG	0.37027147	0.012459381
HLA-DPA1*01:03-DPB1*04:01	LEQMPSKEDAIEHFMKLY	0.2574953	0.0047425474
HLA-DPA1*01:03-DPB1*04:01	MGMLEARIRILTNNSQTP	0.08537844	0.00046056035
HLA-DPA1*01:03-DPB1*04:01	YSIEDTYTQKLSVPSGFS	0.13097797	0.020268032
HLA-DPA1*01:03-DPB1*04:01	ISGVPVLGFFIIAVLMSA	0.32118428	0.00097328296
HLA-DPA1*01:03-DPB1*04:01	TPNCPFFMSVNTQPLCHE	0.2921779	0.104894616
HLA-DPA1*01:03-DPB1*04:01	KAQAQTERENLRIALRYY	0.1743518	0.002117556
HLA-DPA1*01:03-DPB1*04:01	RKGGSYSQAASSDSAQGS	0.030669447	0.011068765
HLA-DPA1*01:03-DPB1*04:01	RVTAPRTVLLLLSGALAL	0.29196733	0.0012897332
HLA-DPA1*01:03-DPB1*04:01	LMAPRTLLLLLSGALALT	0.3051317	0.0013947494
HLA-DPA1*01:03-DPB1*04:01	TAFVSLALFNILRFPLNI	0.6500826	0.002988955
HLA-DPA1*01:03-DPB1*04:01	VFDAVTDVIIKNNLKECG	0.09200914	0.002271078
HLA-DPA1*01:03-DPB1*04:01	MAISGVPVLGFFIIAVLM	0.31007567	0.002230641
HLA-DPA1*01:03-DPB1*04:01	PLRPPHPVAKPREEDATA	0.024844715	0.005538716
HLA-DPA1*01:03-DPB1*04:01	DSSFDVHKKCPLCELMFP	0.1802767	0.00040799883
HLA-DPA1*01:03-DPB1*04:01	REVPVGIPFFVNVTHNGT	0.29420868	0.08862964
HLA-DPA1*01:03-DPB1*04:01	LTRSEHSHSTTLPRDYST	0.015785474	0.0028143295
HLA-DPA1*01:03-DPB1*04:01	WTSDSAGEECDAAEGAEN	0.019586368	0.0012281558
HLA-DPA1*01:03-DPB1*04:01	IYIEANSGAVKRQGRCDT	0.035424408	0.00048448035
HLA-DPA1*01:03-DPB1*04:01	KLPATEKPVLLSKDIEAK	0.076681376	0.105507836
HLA-DPA1*01:03-DPB1*04:01	VSERMLRSQLLLLACVHN	0.4115778	0.005559839
HLA-DPA1*01:03-DPB1*04:01	MRALWVLGLCCVLLTFGS	0.21176428	0.00052571995
HLA-DPA1*01:03-DPB1*04:01	HKQVVDLIRAGEKELILT	0.18217514	0.0015730116
HLA-DPA1*01:03-DPB1*04:01	RSPFEVKVGTECGNQKVR	0.11450164	0.00093339465
HLA-DPA1*01:03-DPB1*04:01	DIMRYVLHCQGTEEEKIL	0.12676983	0.0037868998
HLA-DPA1*01:03-DPB1*04:01	LLGKDILEMFTISVSLAV	0.413465	0.0008729388
HLA-DPA1*01:03-DPB1*04:01	TCRAPDQPGEGVLLHYSY	0.04579589	0.00093151897
HLA-DPA1*01:03-DPB1*04:01	AKPGTYVIYVRFGGVDIP	0.53991425	0.23261142
HLA-DPA1*01:03-DPB1*04:01	RHFQHHAKPNIFHKDPDV	0.12149722	0.0045478935
HLA-DPA1*01:03-DPB1*04:01	FSHLLRRPPPEAPRRRLD	0.115658045	0.0018180968
HLA-DPA1*01:03-DPB1*04:01	FDKLMHSPAGRSVFRAFL	0.3492066	0.0019444402
HLA-DPA1*01:03-DPB1*04:01	RTALHLASANGNSEVVKL	0.058471248	0.012100935
HLA-DPA1*01:03-DPB1*04:01	LEENQELRDAIRQSNQIL	0.033650577	0.0012724295
HLA-DPA1*01:03-DPB1*04:01	DGDLYHKGLLKFAVSAES	0.23574023	0.045260668
HLA-DPA1*01:03-DPB1*04:01	VSLLDKKSGVINLTEEVL	0.1359489	0.0022567646
HLA-DPA1*01:03-DPB1*04:01	LLLLFACCWAPGGANLSQ	0.15121289	0.0006932135
HLA-DPA1*01:03-DPB1*04:01	RALWVLGLCCVLLTFGSV	0.337156	0.00059196446
HLA-DPA1*01:03-DPB1*04:01	TLVLAAVFKLETDRSIWP	0.36799875	0.0011877802
HLA-DPA1*01:03-DPB1*04:01	PGTWLLHCHVSDHIHAGM	0.052557006	0.0018541248
HLA-DPA1*01:03-DPB1*04:01	SFTDDTHGYAVNEDDVAR	0.026523262	0.084057614
HLA-DPA1*01:03-DPB1*04:01	PAGGPPARRGGAGAGGGW	0.05069276	0.0013520658
HLA-DPA1*01:03-DPB1*04:01	MRLKYSQSDLEQTKTRHL	0.10638858	0.25844744
HLA-DPA1*01:03-DPB1*04:01	NGLAEGTEQEEEEEDEQV	0.02156794	0.015075189
HLA-DPA1*01:03-DPB1*04:01	QFQFKYGVPTPTNVTIES	0.10892737	0.004214865
HLA-DPA1*01:03-DPB1*04:01	PVAQMLAAEARLVVKLTE	0.22980896	0.0009897251
HLA-DPA1*01:03-DPB1*04:01	TTCDDIKNIYKRMTGSEF	0.10612747	0.002305985
HLA-DPA1*01:03-DPB1*04:01	MKSLSLLLAVALGLATAV	0.23884481	0.0019550354
HLA-DPA1*01:03-DPB1*04:01	ALWEECKPCLKQTCMKFY	0.1551017	0.0003700118
HLA-DPA1*01:03-DPB1*04:01	KWAAVVVPSGQEQRYTCH	0.030231563	0.07995478
HLA-DPA1*01:03-DPB1*04:01	GGKGGSCSQAACSNSAQG	0.031641655	0.0018475216
HLA-DPA1*01:03-DPB1*04:01	CLKGFTLNPDKKTCRRIN	0.11728644	0.0006100517
HLA-DPA1*01:03-DPB1*04:01	YGVFLCIDCSGSHRSLGV	0.19525026	0.0002490607
HLA-DPA1*01:03-DPB1*04:01	CPICKADDICDHTLEQQQ	0.022008605	0.00050957483
HLA-DPA1*01:03-DPB1*04:01	DLTEIMSNVQLNSNFLAL	0.38070595	0.0033834907
HLA-DPA1*01:03-DPB1*04:01	YGIQKGNQPEGSMVFTVS	0.09069193	0.0023986027
HLA-DPA1*01:03-DPB1*04:01	GARFPSGTLRVRWLLLLG	0.4006756	0.0014191892
HLA-DPA1*01:03-DPB1*04:01	ILMPHHVEPLERLEKLLT	0.20938268	0.0018448534
HLA-DPA1*01:03-DPB1*04:01	CGSGMTSLLMNSVYPREQ	0.29825786	0.0055492586
HLA-DPA1*01:03-DPB1*04:01	FSVSLQTEERVQPEYQRR	0.06587665	0.0015941735
HLA-DPA1*01:03-DPB1*04:01	TMKWWNDLWLNEGFATFM	0.5411002	0.0006053497
HLA-DPA1*01:03-DPB1*04:01	PSHPRPPTQKPLGRCFQD	0.0367694	0.0012439974
HLA-DPA1*01:03-DPB1*04:01	EVDPCGDAQAAAEGAVLG	0.055754498	0.0009405343
HLA-DPA1*01:03-DPB1*04:01	KPTGKELPDSQLVQPLVY	0.07500175	0.15719369
HLA-DPA1*01:03-DPB1*04:01	GAKIQLLDLPGIIEGAKD	0.17150743	0.008376202
HLA-DPA1*01:03-DPB1*04:01	LFNAVGDGIVLCKMINLS	0.2272815	0.0023615523
HLA-DPA1*01:03-DPB1*04:01	WRTILLQYCFLLITCLLT	0.26874492	0.0005240048
HLA-DPA1*01:03-DPB1*04:01	FSLFLVGSGGFGGKRTSD	0.17961927	0.0022533962
HLA-DPA1*01:03-DPB1*04:01	MATDELATKLSRRLQMEG	0.08099764	0.002198546
HLA-DPA1*01:03-DPB1*04:01	QDRDGTIIHLKYPLNCSD	0.12459965	0.004299463
HLA-DPA1*01:03-DPB1*04:01	FVQFYIQIGGESASCNKP	0.2546168	0.00083826587
HLA-DPA1*01:03-DPB1*04:01	LFLLSVCYSATVTFFKVK	0.456349	0.0008007625
HLA-DPA1*01:03-DPB1*04:01	AEGWIWRWGWGRRCLGRP	0.19131304	0.0006512869
HLA-DPA1*01:03-DPB1*04:01	GYLGYCKGVEPKTECERL	0.09245945	0.001159815
HLA-DPA1*01:03-DPB1*04:01	TQGTGSWAQSALTQPPSV	0.12041106	0.0010224541
HLA-DPA1*01:03-DPB1*04:01	LRNQIQQVFVERDILTFA	0.34893572	0.011900744
HLA-DPA1*01:03-DPB1*04:01	SAEDLLTCCGSMCGDGCN	0.046626132	0.00047111526
HLA-DPA1*01:03-DPB1*04:01	YNEALARVQRAVQMDELV	0.21850842	0.0010711858
HLA-DPA1*01:03-DPB1*04:01	DCILDEDHSGPWCATTLN	0.08839132	0.00018769092
HLA-DPA1*01:03-DPB1*04:01	GSYGGTCDPATGQCSCRP	0.02504143	0.0014938086
HLA-DPA1*01:03-DPB1*04:01	LLAARLWGLGIGAEVWWN	0.23786578	0.0006561916
HLA-DPA1*01:03-DPB1*04:01	MIMVLIFFLFTGTIGFFA	0.2047742	0.0031265586
HLA-DPA1*01:03-DPB1*04:01	FYFQSMLHPVMRRNPFGV	0.54185635	0.0015555841
HLA-DPA1*01:03-DPB1*04:01	GRSPFEVKVGTECGNQKV	0.08384261	0.001207642
HLA-DPA1*01:03-DPB1*04:01	KGELTGEVRMPSGKTARP	0.041489832	0.0016209027
HLA-DPA1*01:03-DPB1*04:01	SVNMTCLSQGFPAPKILW	0.21570529	0.0003995457
HLA-DPA1*01:03-DPB1*04:01	IGEFEKVCSNDNKTFDSS	0.06934686	0.0061177886
HLA-DPA1*01:03-DPB1*04:01	CLVKQLRPLLATYGVTAY	0.367054	0.00035817208
HLA-DPA1*01:03-DPB1*04:01	FLFHMYDSDSDGRITLEE	0.099767104	0.21046679
HLA-DPA1*01:03-DPB1*04:01	LVYAIFYFVNKLDIVEFI	0.578128	0.0009910122
HLA-DPA1*01:03-DPB1*04:01	QVNFRGFMRTLAHFRPIE	0.41517398	0.0042340495
HLA-DPA1*01:03-DPB1*04:01	CIDNEALYDICFRTLKLT	0.4094466	0.00067761063
HLA-DPA1*01:03-DPB1*04:01	GLRLNNMNKYDYVLTGYT	0.25464788	0.0018004983
HLA-DPA1*01:03-DPB1*04:01	EEQHGIHCNMTLLFSFAQ	0.24240592	0.0030425517
HLA-DPA1*01:03-DPB1*04:01	TAVMTTAISKNKTKEYKI	0.06852216	0.0012088881
HLA-DPA1*01:03-DPB1*04:01	SNKLHFAFRLYDLDKDEK	0.41816175	0.9195086
HLA-DPA1*01:03-DPB1*04:01	LRKLRGYYNQSEAGSHTL	0.08546153	0.0010499595
HLA-DPA1*01:03-DPB1*04:01	KTHMTHHPISDHEATLRC	0.044839397	0.644205
HLA-DPA1*01:03-DPB1*04:01	LGYCKGVEPKTECERLAG	0.052810505	0.0017687834
HLA-DPA1*01:03-DPB1*04:01	VYVQLYLQHLTARNRPPL	0.41560984	0.024142059
HLA-DPA1*01:03-DPB1*04:01	LDLERETIELVHTEPTDV	0.09532731	0.0065420987
HLA-DPA1*01:03-DPB1*04:01	MTVFLEQLILTFRKEKPS	0.5074925	0.0034308694
HLA-DPA1*01:03-DPB1*04:01	SIDNWCRRDKKQCKSRFV	0.07651279	0.00037452398
HLA-DPA1*01:03-DPB1*04:01	ENKGRSGTPSPKRTSVGS	0.040834077	0.0011384151
HLA-DPA1*01:03-DPB1*04:01	EQARYCHGGFGYLLSRSL	0.45837077	0.0028692572
HLA-DPA1*01:03-DPB1*04:01	PHGLGLLLLLQLLPPSTL	0.3094925	0.0027364898
HLA-DPA1*01:03-DPB1*04:01	GDIYLLENGLNLFLWVGA	0.41434976	0.0012066183
HLA-DPA1*01:03-DPB1*04:01	VCATHLCSECSQVTHSTK	0.033039875	0.0010207585
HLA-DPA1*01:03-DPB1*04:01	KSDMLEKEQVAHIRAERD	0.12982015	0.07191811
HLA-DPA1*01:03-DPB1*04:01	IRFWDIRSESIVREMELL	0.35387403	0.0030829336
HLA-DPA1*01:03-DPB1*04:01	AFADAMEVIPSTLAENAG	0.17308323	0.0014394105
HLA-DPA1*01:03-DPB1*04:01	VCFPPRPRGRRQKPPGVW	0.0696794	0.00040050596
HLA-DPA1*01:03-DPB1*04:01	STIGIHPVCAEVFTTLSV	0.57903695	0.0012961704
HLA-DPA1*01:03-DPB1*04:01	TLQGNTREVLHKFTVDLP	0.18704417	0.0015509026
HLA-DPA1*01:03-DPB1*04:01	TDGLGNLTIIIETMSHKH	0.2156165	0.10285982
HLA-DPA1*01:03-DPB1*04:01	RLLKASIPFSVVGSNQLI	0.51351947	0.002657509
HLA-DPA1*01:03-DPB1*04:01	SEAELQRRHEQMKKNLEA	0.006878951	0.0072841556
HLA-DPA1*01:03-DPB1*04:01	DYFKELACKMALELLTQE	0.36359662	0.0008921949
HLA-DPA1*01:03-DPB1*04:01	AAAPPGLRLRLLLLLFSA	0.28545544	0.0011671132
HLA-DPA1*01:03-DPB1*04:01	DDCGDGSDERGCADPACG	0.0034846605	0.0017078748
HLA-DPA1*01:03-DPB1*04:01	TKVKGIAEVKEEIVENGV	0.09445616	0.0023066283
HLA-DPA1*01:03-DPB1*04:01	PRIPHMKDPIGDSFQNDK	0.048190344	0.0012962816
HLA-DPA1*01:03-DPB1*04:01	IEVDIQFMRNNMTASMFD	0.14948148	0.0014301995
HLA-DPA1*01:03-DPB1*04:01	ATCHLRQGGAHCGDDGAG	0.021692375	0.0006950247
HLA-DPA1*01:03-DPB1*04:01	SLVELKVWIMQNETGISH	0.22434996	0.0020100053
HLA-DPA1*01:03-DPB1*04:01	HFIEITDDQFDFHTYCMR	0.191816	0.0014520832
HLA-DPA1*01:03-DPB1*04:01	PRNLSFFLTPPCARWAQL	0.39155957	0.00047138604
HLA-DPA1*01:03-DPB1*04:01	LEAAQEAGAQPPPSQSQD	0.026496092	0.0047273794
HLA-DPA1*01:03-DPB1*04:01	PRQVMVVPVGPTCDEYAQ	0.035869256	0.0004088399
HLA-DPA1*01:03-DPB1*04:01	CLPYLEHVGHNHTYNMAP	0.123998664	0.000642483
HLA-DPA1*01:03-DPB1*04:01	QWGGLYCDDPETSLPTQL	0.08549671	0.00062469655
HLA-DPA1*01:03-DPB1*04:01	IIGGGDTATCCAKWNTED	0.026026387	0.0007383859
HLA-DPA1*01:03-DPB1*04:01	VALNISVGTNGTTMYWPA	0.09660645	0.0012231589
HLA-DPA1*01:03-DPB1*04:01	PELTEFCEKHLQALAPES	0.34211746	0.0035008476
HLA-DPA1*01:03-DPB1*04:01	IEQEPSKKQKKQHEGSKK	0.05072671	0.002632815
HLA-DPA1*01:03-DPB1*04:01	VPISCSTTDDIKDAFITQ	0.034778815	0.007038542
HLA-DPA1*01:03-DPB1*04:01	SCVFQVKFLNQATKLYNT	0.35273173	0.0009367522
HLA-DPA1*01:03-DPB1*04:01	PELQNPEKLSPIFRDFLN	0.17569779	0.0012381239
HLA-DPA1*01:03-DPB1*04:01	CPNGTCIPSSKHCDGLRD	0.0038579847	0.0010717731
HLA-DPA1*01:03-DPB1*04:01	RSPFEVKVGTECGNQKVR	0.11450164	0.00093339465
HLA-DPA1*01:03-DPB1*04:01	IDLKDVDKILLITEDLKN	0.1777044	0.011096879
HLA-DPA1*01:03-DPB1*04:01	MKGLSHVAMGQFYEGIKA	0.4248142	0.011953788
HLA-DPA1*01:03-DPB1*04:01	LSLPACPEESPLLVGPML	0.123347	0.0005940049
HLA-DPA1*01:03-DPB1*04:01	DFTYFANHTCPERLPSMK	0.2268451	0.007969962
HLA-DPA1*01:03-DPB1*04:01	VKLCPDTRVEETMALPQE	0.074583374	0.0008271681
HLA-DPA1*01:03-DPB1*04:01	AWSKFTANVGIQIVGDDL	0.3639422	0.10683384
HLA-DPA1*01:03-DPB1*04:01	GRSPFEVKVGTECGNQKV	0.08384261	0.001207642
HLA-DPA1*01:03-DPB1*04:01	QPLEDCSFNMTAKTFFII	0.33902508	0.00059059233
HLA-DPA1*01:03-DPB1*04:01	CRASGSRPAWAPAALTAP	0.096475825	0.00048194043
HLA-DPA1*01:03-DPB1*04:01	YNMAHNAEHEACDLLMEI	0.15450327	0.001537435
HLA-DPA1*01:03-DPB1*04:01	EDVSQAQAGTYTCHIHLQ	0.08751393	0.0018284073
HLA-DPA1*01:03-DPB1*04:01	RVLLRREDVVLGRPMTPT	0.18605001	0.03156401
HLA-DPA1*01:03-DPB1*04:01	KQAGGNPWHQFVENNLIL	0.23881531	0.06337996
HLA-DPA1*01:03-DPB1*04:01	VGTFKAKDLIVTPATILK	0.23022845	0.46184006
HLA-DPA1*01:03-DPB1*04:01	SNLNRQFLFRPHHIQKPK	0.30712122	0.123634376
HLA-DPA1*01:03-DPB1*04:01	SGWEENKSLQQVDEHSKP	0.022968268	0.0048897136
HLA-DPA1*01:03-DPB1*04:01	RCEEAGSCGSDSGQGAPP	0.013012567	0.0009266123
HLA-DPA1*01:03-DPB1*04:01	QFKYGVPTPTNVTIESYN	0.10757885	0.0033666498
HLA-DPA1*01:03-DPB1*04:01	ALFKDGDQKLEKIICQEI	0.20075902	0.0005685004
HLA-DPA1*01:03-DPB1*04:01	MLAEKLLQANKLHNQGEV	0.15897375	0.08106116
HLA-DPA1*01:03-DPB1*04:01	GIFLLIRFHPLAENSPLI	0.6446243	0.007823629
HLA-DPA1*01:03-DPB1*04:01	PTCEPATPLCCRRDHYVD	0.049956318	0.0009264812
HLA-DPA1*01:03-DPB1*04:01	VLLHLVIESKSLTWIHLL	0.3253431	0.0024714868
HLA-DPA1*01:03-DPB1*04:01	CLPGDSCSSSDSLIFGLI	0.11568989	0.00037158208
HLA-DPA1*01:03-DPB1*04:01	VDHCQGRKGGELASAVHA	0.07422911	0.003338363
HLA-DPA1*01:03-DPB1*04:01	DERQYQDFLEDLEEDEAI	0.24953774	0.010760987
HLA-DPA1*01:03-DPB1*04:01	AELDALGDELLADEDSSY	0.18957606	0.0131907435
HLA-DPA1*01:03-DPB1*04:01	LPKVLNFHNFLAWPFPNL	0.57381684	0.41964298
HLA-DPA1*01:03-DPB1*04:01	TCSEDGSLWHWDASTDVP	0.043647062	0.00037776842
HLA-DPA1*01:03-DPB1*04:01	ANSTEAADSAFLPTEDES	0.09178143	0.112835005
HLA-DPA1*01:03-DPB1*04:01	LKICRVNRNSGSCLGGDE	0.050498623	0.00047422844
HLA-DPA1*01:03-DPB1*04:01	VGHREASIHASCCHAPGL	0.033398848	0.0005707861
HLA-DPA1*01:03-DPB1*04:01	MVTAGHACTKKYTPEQVA	0.018575253	0.0013241443
HLA-DPA1*01:03-DPB1*04:01	ASVVWFILVHVTDRSDAR	0.30044317	0.001755818
HLA-DPA1*01:03-DPB1*04:01	AEASGSDGKGQEVETSVT	0.008757677	0.0036172927
HLA-DPA1*01:03-DPB1*04:01	VAVRITPLKYAQICYWIK	0.59682053	0.0031832885
HLA-DPA1*01:03-DPB1*04:01	CIPFKPLCELQPGAKCVC	0.13334349	0.00028215503
HLA-DPA1*01:03-DPB1*04:01	AICQINLEGKTFYSKKDR	0.19824798	0.0066823154
HLA-DPA1*01:03-DPB1*04:01	FKTTSRNLARAMCMKNLK	0.13637571	0.0011807868
HLA-DPA1*01:03-DPB1*04:01	GMLEARIRILTNNSQTPI	0.116197444	0.0011108622
HLA-DPA1*01:03-DPB1*04:01	RQVGNKTECALLGFVLDL	0.3271567	0.00082877773
HLA-DPA1*01:03-DPB1*04:01	ATLFLWTLIFPSCSGGGG	0.33181015	0.0014265821
HLA-DPA1*01:03-DPB1*04:01	LALAVTKYKQRNGWSHKD	0.15243024	0.0011401882
HLA-DPA1*01:03-DPB1*04:01	LTPSASLPPAQLLLRAAP	0.11057273	0.002881586
HLA-DPA1*01:03-DPB1*04:01	KLKEVMDSLKQETQGLQK	0.040731844	0.005526301
HLA-DPA1*01:03-DPB1*04:01	DANDNSPFVLYPLQNGSA	0.21768928	0.0115817785
HLA-DPA1*01:03-DPB1*04:01	WGFTESFLTSQWVSYTID	0.60376763	0.0014869706
HLA-DPA1*01:03-DPB1*04:01	TELAILYSKFKPQKMREH	0.46073514	0.1770046
HLA-DPA1*01:03-DPB1*04:01	CDSALRAYVKDHYSNGFC	0.09800065	0.00067648944
HLA-DPA1*01:03-DPB1*04:01	SQALPFEQRGFWDFTLDD	0.35793957	0.032290164
HLA-DPA1*01:03-DPB1*04:01	ATKITANTTDEPTTQPTT	0.005680556	0.007114219
HLA-DPA1*01:03-DPB1*04:01	VVSLLSTTDLEKGSVCIS	0.095660605	0.0058718435
HLA-DPA1*01:03-DPB1*04:01	LAAVFVCDGDDDCGDGSD	0.026917733	0.001084689
HLA-DPA1*01:03-DPB1*04:01	HPPLTPGVLSLTSFTSVR	0.5873053	0.3619585
HLA-DPA1*01:03-DPB1*04:01	GVIFLNGNSATEEEIWEF	0.15246868	0.0014127203
HLA-DPA1*01:03-DPB1*04:01	VMWRKKSSDRNRGSYSQA	0.061409913	0.00044606038
HLA-DPA1*01:03-DPB1*04:01	GEDSQAFCEKFSGQLNSH	0.29319873	0.0011805044
HLA-DPA1*01:03-DPB1*04:01	DNFLEHSNSVFLQPVSLQ	0.53001386	0.0034217169
HLA-DPA1*01:03-DPB1*04:01	DLSVEERSFVEKHRWPSN	0.11521257	0.0067421235
HLA-DPA1*01:03-DPB1*04:01	SLQPSDPSLGRQPSRRKP	0.10044317	0.0025596707
HLA-DPA1*01:03-DPB1*04:01	MTMETQMSQNVCPRNLWL	0.07758648	0.0009991385
HLA-DPA1*01:03-DPB1*04:01	KVMVELLGSYTEDNASQA	0.2051697	0.0006277293
HLA-DPA1*01:03-DPB1*04:01	LLVPLLLLMCHCGKGAKG	0.15753008	0.00091802015
HLA-DPA1*01:03-DPB1*04:01	GSSRLGSPDATRKKPKLK	0.010837639	0.0022219236
HLA-DPA1*01:03-DPB1*04:01	SGVPVLGFFIIAVLMSAQ	0.2963169	0.00097280706
HLA-DPA1*01:03-DPB1*04:01	HKYTYGVRAIVQCIPAWL	0.33744147	0.0036583815
HLA-DPA1*01:03-DPB1*04:01	MRVPSQLLNTELTERLFS	0.26204318	0.0038038534
HLA-DPA1*01:03-DPB1*04:01	NRRETWLFSRFSTGWSCG	0.45574674	0.0016563765
HLA-DPA1*01:03-DPB1*04:01	LATCLGSFILVIFYFQSM	0.3044434	0.0006261088
HLA-DPA1*01:03-DPB1*04:01	TEVKKLFKSLCVPYFVLE	0.671274	0.0021562648
HLA-DPA1*01:03-DPB1*04:01	YILREFKVTDARDGQSRT	0.16194841	0.006760048
HLA-DPA1*01:03-DPB1*04:01	MGTFILAQDWLSESNHVF	0.40851116	0.005558998
HLA-DPA1*01:03-DPB1*04:01	PSAVHCKPMVVDSQLYVV	0.19939207	0.010319181
HLA-DPA1*01:03-DPB1*04:01	RGFWDFTLDDGPFMMNDE	0.21554032	0.0021043844
HLA-DPA1*01:03-DPB1*04:01	ILGCHNSDFRNRGMTALL	0.17388724	0.00023813071
HLA-DPA1*01:03-DPB1*04:01	NTTILTPNGNEDTTADFF	0.023012072	0.001249138
HLA-DPA1*01:03-DPB1*04:01	SEDPEPKEVNGIPPTTTQ	0.00949202	0.0017037984
HLA-DPA1*01:03-DPB1*04:01	DRDDHTRCNVWILDGDLY	0.09376676	0.00041539612
HLA-DPA1*01:03-DPB1*04:01	AVDSGSPSLSSNNSLIVK	0.10369829	0.010390826
HLA-DPA1*01:03-DPB1*04:01	QAGLVSKICPVETLVEEA	0.14700551	0.0011240954
HLA-DPA1*01:03-DPB1*04:01	LPQTGDLDQNTIETMRKP	0.029463278	0.27556452
HLA-DPA1*01:03-DPB1*04:01	TAAAAATGRLLLLLLVGL	0.21644147	0.0017813265
HLA-DPA1*01:03-DPB1*04:01	RLAGTESPVREEPGEDFP	0.033600375	0.0016858352
HLA-DPA1*01:03-DPB1*04:01	RLFLSLPVLVVVLSIVLE	0.5067983	0.0013057365
HLA-DPA1*01:03-DPB1*04:01	RSKAEMRHTCRGTINLAT	0.101178974	0.0004157641
HLA-DPA1*01:03-DPB1*04:01	RIKVFGPGIEGKDVFREA	0.11210868	0.0055723498
HLA-DPA1*01:03-DPB1*04:01	FPIKWTAPEAALYGRFTI	0.1519427	0.002054698
HLA-DPA1*01:03-DPB1*04:01	FLAYQCEKHVLVILTDMS	0.37750328	0.0002828454
HLA-DPA1*01:03-DPB1*04:01	NDRWGAGSICKHGGFYTC	0.15903132	0.00063457096
HLA-DPA1*01:03-DPB1*04:01	DESLVGPVDPSSGQQSRD	0.022882998	0.0010480917
HLA-DPA1*01:03-DPB1*04:01	PRAARLPRLLVLLAAAAV	0.24485174	0.0006286282
HLA-DPA1*01:03-DPB1*04:01	DIPSRRDEGKCPAFPNSC	0.03913629	0.0003027022
HLA-DPA1*01:03-DPB1*04:01	GEKIPRCLPVCGKPVNPV	0.05749027	0.0014706103
HLA-DPA1*01:03-DPB1*04:01	TIDLDFKGQLCELSCSTD	0.2021587	0.021322722
HLA-DPA1*01:03-DPB1*04:01	MNSNVSSPVNLGNPEEHT	0.023168888	0.0011727646
HLA-DPA1*01:03-DPB1*04:01	VITESKSPSLVSLPTEST	0.09642552	0.0034673933
HLA-DPA1*01:03-DPB1*04:01	YSSLPEKQDQCCTTCVVQ	0.035578754	0.0013439101
HLA-DPA1*01:03-DPB1*04:01	CDSTISKVIPGNGKLLLG	0.059343897	0.0005266763
HLA-DPA1*01:03-DPB1*04:01	KSARNFNLPMCKAAETTV	0.07919071	0.00036022355
HLA-DPA1*01:03-DPB1*04:01	ERLAGTESPVREEPGEDF	0.057185974	0.0028689723
HLA-DPA1*01:03-DPB1*04:01	LPWPHEKVDGALCMEKSL	0.07099424	0.00093364844
HLA-DPA1*01:03-DPB1*04:01	PQTWADCVTWACHHWHTQ	0.1486005	0.0020922727
HLA-DPA1*01:03-DPB1*04:01	IKCVVVGDGAVGKTCLLI	0.061483264	0.000488245
HLA-DPA1*01:03-DPB1*04:01	EEEAEEEEEEDEEEEEEE	0.043494206	0.02176145
HLA-DPA1*01:03-DPB1*04:01	ADLSLKSLELHEEFGYNA	0.3506721	0.011580316
HLA-DPA1*01:03-DPB1*04:01	DPVKLPTTAASTPDAVDK	0.02454912	0.032809146
HLA-DPA1*01:03-DPB1*04:01	DKDNEDFQESNRMYSVNG	0.070713975	0.02070614
HLA-DPA1*01:03-DPB1*04:01	VGYGGEDCGQEEPPASAC	0.022690445	0.000577581
HLA-DPA1*01:03-DPB1*04:01	LGTNGTVKYSISAGDRSR	0.05770464	0.0019519158
HLA-DPA1*01:03-DPB1*04:01	RKTEYPDVAWPLRFRILH	0.36090982	0.0037276824
HLA-DPA1*01:03-DPB1*04:01	IITFDVDFPKEQLTEEAR	0.1428002	0.0071109137
HLA-DPA1*01:03-DPB1*04:01	DQGCNSAECEWDGLDCAE	0.06977738	0.000265702
HLA-DPA1*01:03-DPB1*04:01	PHKIRDIPVTIMDVFDQS	0.2463007	0.0045624403
HLA-DPA1*01:03-DPB1*04:01	LIEEVMIGEDKLIHFSGV	0.21159573	0.0012721773
HLA-DPA1*01:03-DPB1*04:01	CFGSYNNHAWSFPSEPVK	0.20556813	0.0010841645
HLA-DPA1*01:03-DPB1*04:01	LARKAFAKRQQQLTAMKV	0.18019	0.002827445
HLA-DPA1*01:03-DPB1*04:01	QSPLPPQKKKPRPPPALG	0.09381704	0.0048438567
HLA-DPA1*01:03-DPB1*04:01	YPAEITLTWQRDGEDQTQ	0.05059243	0.35773024
HLA-DPA1*01:03-DPB1*04:01	NYQYGFNMVMSHPHAVNE	0.2100214	0.002069322
HLA-DPA1*01:03-DPB1*04:01	SIHDNSVLRNFLSTNEGK	0.12087795	0.058600098
HLA-DPA1*01:03-DPB1*04:01	NPRLVKVTGQCCEEWVCD	0.109855644	0.0005010617
HLA-DPA1*01:03-DPB1*04:01	CRAESVGLYLCLHPQVLE	0.37509632	0.00086210633
HLA-DPA1*01:03-DPB1*04:01	DLFNAVGDGIVLCKMINL	0.23648049	0.0024124922
HLA-DPA1*01:03-DPB1*04:01	RTSSPIPAQHAPRPYASS	0.0785893	0.0027152745
HLA-DPA1*01:03-DPB1*04:01	GIYRVSGSRVRVERLCQA	0.29873207	0.00095370656
HLA-DPA1*01:03-DPB1*04:01	AATGRLLLLLLVGLTAPA	0.17288151	0.0027487122
HLA-DPA1*01:03-DPB1*04:01	LRDWAPRQTHKVIPLKGL	0.13298444	0.0025484818
HLA-DPA1*01:03-DPB1*04:01	MALAVMFGTAMAFAPIPR	0.43085542	0.013335874
HLA-DPA1*01:03-DPB1*04:01	SARRGGCPQRCVNTAGSY	0.041956943	0.0009187039
HLA-DPA1*01:03-DPB1*04:01	NHGEDAAMKTEEPLFQVE	0.07599044	0.021824433
HLA-DPA1*01:03-DPB1*04:01	CQIVSMGSLFPVIFSSME	0.608839	0.0015345125
HLA-DPA1*01:03-DPB1*04:01	MDVKCETPNCPFFMSVNT	0.09334355	0.0003804205
HLA-DPA1*01:03-DPB1*04:01	KPSGEMDEVGVQKCKNAL	0.011147714	0.01567942
HLA-DPA1*01:03-DPB1*04:01	AGSPSRFNSVAGHFFFPL	0.57493454	0.22264476
HLA-DPA1*01:03-DPB1*04:01	LKCSRLVLALALILVLES	0.24408323	0.0003555481
HLA-DPA1*01:03-DPB1*04:01	SNLMAVCVLGRESLDDLT	0.2791641	0.0013697271
HLA-DPA1*01:03-DPB1*04:01	VDPLASVILPPNLLENLS	0.23981196	0.0018047958
HLA-DPA1*01:03-DPB1*04:01	MRLPAQLLGLLMLWVSGS	0.2931606	0.0027147573
HLA-DPA1*01:03-DPB1*04:01	EDDEDDEDDEDDDDDEED	0.017172271	0.010302069
HLA-DPA1*01:03-DPB1*04:01	SRSGAKLIGTDNSVVLSR	0.09368745	0.028569087
HLA-DPA1*01:03-DPB1*04:01	PQKLDVIKSGCSARQVCA	0.08241943	0.00091729296
HLA-DPA1*01:03-DPB1*04:01	LEVMVKHPPAEPSRFISA	0.12790363	0.0019683535
HLA-DPA1*01:03-DPB1*04:01	PWKKIQQNTFTRWCNEHL	0.53064805	0.0008263031
HLA-DPA1*01:03-DPB1*04:01	GFMIGYLGYCKGVEPKTE	0.25445476	0.0039053895
HLA-DPA1*01:03-DPB1*04:01	QWKLGLKFDGKNEDLVDK	0.08759492	0.0042042793
HLA-DPA1*01:03-DPB1*04:01	LKCSRLVLALALILVLES	0.24408323	0.0003555481
HLA-DPA1*01:03-DPB1*04:01	ACVPRPCSLLCLPKANNS	0.10235761	0.0006766691
HLA-DPA1*01:03-DPB1*04:01	QLDLCEQVFGLSALSVAQ	0.3247854	0.00069582416
HLA-DPA1*01:03-DPB1*04:01	IPLAVLFGIFLYMGVTSL	0.32083863	0.0042708092
HLA-DPA1*01:03-DPB1*04:01	EKFKLLFQSYNVNDWLVK	0.525348	0.074313834
HLA-DPA1*01:03-DPB1*04:01	MGMLEARIRILTNNSQTP	0.08537844	0.00046056035
HLA-DPA1*01:03-DPB1*04:01	GTVMGAELRHVLATLGEK	0.20685287	0.002619256
HLA-DPA1*01:03-DPB1*04:01	CFYNSRANISCVWSQDGA	0.15083084	0.00017817714
HLA-DPA1*01:03-DPB1*04:01	GPLTSGSDEENVALPLGD	0.031581916	0.0042760074
HLA-DPA1*01:03-DPB1*04:01	KQKWFMKQNTEESTIGRK	0.13379258	0.026365984
HLA-DPA1*01:03-DPB1*04:01	CEKCFDHKPRMISKRNKD	0.09044586	0.00041945008
HLA-DPA1*01:03-DPB1*04:01	ALLGVGTSKEKGMITVTD	0.035504643	0.002204838
HLA-DPA1*01:03-DPB1*04:01	GICNGFTALCPASDPKPN	0.116483085	0.0055701034
HLA-DPA1*01:03-DPB1*04:01	EGSTCKLKSFAECAYGDC	0.40459526	0.0030056469
HLA-DPA1*01:03-DPB1*04:01	CGVWQRPVIDNPNYKGKW	0.04336339	0.00039807713
HLA-DPA1*01:03-DPB1*04:01	CFEGVTAIIFCVALSAYD	0.317033	0.00036015516
HLA-DPA1*01:03-DPB1*04:01	KHPPAEPSRFISAPTKTP	0.12711538	0.031158272
HLA-DPA1*01:03-DPB1*04:01	EMVQQKKEGPIPPDAQNP	0.022076983	0.0023183892
HLA-DPA1*01:03-DPB1*04:01	TIFSDYIPYVFKLLKENL	0.479416	0.0014484476
HLA-DPA1*01:03-DPB1*04:01	DAPADPDSGAAPDAPADP	0.00816875	0.04723234
HLA-DPA1*01:03-DPB1*04:01	LYKIQLSDYTKVTCLSCE	0.40092897	0.0006152933
HLA-DPA1*01:03-DPB1*04:01	ATNRIYWCDLSYRKIYSA	0.35154402	0.0039541037
HLA-DPA1*01:03-DPB1*04:01	DGAEYDDEDEDYDLATTR	0.021336464	0.077629656
HLA-DPA1*01:03-DPB1*04:01	FSLSSSCLYFIYVAPGIA	0.4226569	0.0009258216
HLA-DPA1*01:03-DPB1*04:01	ILFSLSISVSLFLMVMMT	0.31593361	0.001609163
HLA-DPA1*01:03-DPB1*04:01	VLSRHVLQFLLLYQEPLL	0.48302758	0.007770972
HLA-DPA1*01:03-DPB1*04:01	ARVFRSIPPEGLAQSELM	0.29555258	0.0043574953
HLA-DPA1*01:03-DPB1*04:01	PVLGFFIIAVLMSAQESW	0.30165222	0.00068123714
HLA-DPA1*01:03-DPB1*04:01	IDSDIFMWNYEDGGDLAY	0.2284578	0.0015740521
HLA-DPA1*01:03-DPB1*04:01	LPYTQTLQDHLNSLKEFN	0.16269204	0.04704622
HLA-DPA1*01:03-DPB1*04:01	GQVPSAQQDAVFELISMG	0.30716214	0.005056341
HLA-DPA1*01:03-DPB1*04:01	IQFLSEAQDDPQKRKPDI	0.06024779	0.0011628766
HLA-DPA1*01:03-DPB1*04:01	LSVIQNNEHVYMELSQKL	0.25948367	0.0014022838
HLA-DPA1*01:03-DPB1*04:01	CCFAAFPRLRTIVQKMPM	0.28225905	0.0004572752
HLA-DPA1*01:03-DPB1*04:01	RTPESQQFPDTENEEYHS	0.0116623	0.003482114
HLA-DPA1*01:03-DPB1*04:01	VSDKGSDSEEEETNRDSQ	0.0034483932	0.039879356
HLA-DPA1*01:03-DPB1*04:01	APQNLSTFCLLLLYLIGA	0.21970434	0.0011589434
HLA-DPA1*01:03-DPB1*04:01	IKDRLQLRVLLRREDVVL	0.29972973	0.0064607104
HLA-DPA1*01:03-DPB1*04:01	TRLPALTVHVTQPKDGGF	0.0490694	0.0029716673
HLA-DPA1*01:03-DPB1*04:01	TWILFPENSGKPWAGAEN	0.07774758	0.0007686491
HLA-DPA1*01:03-DPB1*04:01	KTHMTHHPISDHEATLRC	0.044839397	0.644205
HLA-DPA1*01:03-DPB1*04:01	KMMEKKREQHEIKNETKR	0.031984616	0.011778885
HLA-DPA1*01:03-DPB1*04:01	KDDDKTREIGRTRTQSKI	0.011370753	0.0007309458
HLA-DPA1*01:03-DPB1*04:01	SVETDYTFPLAENVKAFL	0.14858446	0.010409402
HLA-DPA1*01:03-DPB1*04:01	GAVTVAWKADGSPVKVGV	0.037738305	0.01772037
HLA-DPA1*01:03-DPB1*04:01	TESDDGRSFFCSATLEVD	0.38199803	0.0020261235
HLA-DPA1*01:03-DPB1*04:01	MSVPEGHDQVSCQAHVNE	0.012041656	0.00078966905
HLA-DPA1*01:03-DPB1*04:01	IINAFFPEGEDQVNFRGF	0.14800468	0.047284108
HLA-DPA1*01:03-DPB1*04:01	TVDLGEAILFDCSADSHP	0.16550136	0.0007368567
HLA-DPA1*01:03-DPB1*04:01	TLYPGVVFGICFVLNCFI	0.42598736	0.0011599971
HLA-DPA1*01:03-DPB1*04:01	TAVMIIAYHTVCTPRDLA	0.24321765	0.0036649532
HLA-DPA1*01:03-DPB1*04:01	EEKALIVDNLKPESFYEF	0.3146207	0.14617932
HLA-DPA1*01:03-DPB1*04:01	TSTAKPALTASAGNDSEP	0.019512465	0.0012125294
HLA-DPA1*01:03-DPB1*04:01	SLWPQLTDGATRVYYLGI	0.17544919	0.0007713327
HLA-DPA1*01:03-DPB1*04:01	PVKTLRRVYDFVGLLVSP	0.39677492	0.0010366004
HLA-DPA1*01:03-DPB1*04:01	RLPTRWRPSKCTASPHSS	0.09793761	0.00087169977
HLA-DPA1*01:03-DPB1*04:01	NPGAVTVAWKADGSPVKV	0.0150006795	0.14540634
HLA-DPA1*01:03-DPB1*04:01	KSYLRELPEPLMTFNLYE	0.4990918	0.0050169183
HLA-DPA1*01:03-DPB1*04:01	DNNIVLYNIETGQSYTIL	0.2123647	0.0049870396
HLA-DPA1*01:03-DPB1*04:01	CCIVGQSEQLVPADGILY	0.16376454	0.00021634289
HLA-DPA1*01:03-DPB1*04:01	MNGAVMYQIDSVVRACSD	0.1676081	0.00035686448
HLA-DPA1*01:03-DPB1*04:01	LIKPLEKFRKEQLGAVKE	0.28853092	0.014751047
HLA-DPA1*01:03-DPB1*04:01	PEHEGCYLSVGHSQPLED	0.20935382	0.0018340513
HLA-DPA1*01:03-DPB1*04:01	DLVNLAVKQVLANKSHLW	0.12956944	0.0070051337
HLA-DPA1*01:03-DPB1*04:01	LMGIALIMLMAGFIKICS	0.29563937	0.000624461
HLA-DPA1*01:03-DPB1*04:01	MHMPGHSRGSICLHDKDR	0.056927945	0.00059801934
HLA-DPA1*01:03-DPB1*04:01	HCKLFHSTDTKSVVCPIC	0.20525636	0.004273216
HLA-DPA1*01:03-DPB1*04:01	PCGTSGGVMIYIDRIEVV	0.2503001	0.0033948827
HLA-DPA1*01:03-DPB1*04:01	MVQQKKEGPIPPDAQNPD	0.014477084	0.015512601
HLA-DPA1*01:03-DPB1*04:01	SCLPGFSGDGQACQDVDE	0.027407607	0.00072211394
HLA-DPA1*01:03-DPB1*04:01	FLNLTKLKVLSLKDNNVT	0.3417759	0.007144281
HLA-DPA1*01:03-DPB1*04:01	MAISGVPVLGFFIIAVLM	0.31007567	0.002230641
HLA-DPA1*01:03-DPB1*04:01	TSQLIGTIFFCVGITTLL	0.4474395	0.002798145
HLA-DPA1*01:03-DPB1*04:01	LDPCCEGSTCKLKSFAEC	0.18800624	0.00087849254
HLA-DPA1*01:03-DPB1*04:01	YLAGLLAAAYQLYYGTKY	0.4069689	0.009729412
HLA-DPA1*01:03-DPB1*04:01	RSTAAGGWRHRGPEGRPP	0.018548502	0.001167183
HLA-DPA1*01:03-DPB1*04:01	IPNVRLALLQPALDRPAA	0.21702342	0.46823874
HLA-DPA1*01:03-DPB1*04:01	AIFTWPDREKGKLLHGQN	0.06582189	0.0015500133
HLA-DPA1*01:03-DPB1*04:01	SGGWNGVGASLWAALLLG	0.38899544	0.0016515733
HLA-DPA1*01:03-DPB1*04:01	ICGRQIEIQFAQGDRKTP	0.09453157	0.0011778378
HLA-DPA1*01:03-DPB1*04:01	RGQMRSQQTSGLSEQIDG	0.0811645	0.0064067123
HLA-DPA1*01:03-DPB1*04:01	QAAVAAQAAALEQLREKL	0.15420271	0.046228535
HLA-DPA1*01:03-DPB1*04:01	VGGLSWDTSKKDLKDYFT	0.032143522	0.008521261
HLA-DPA1*01:03-DPB1*04:01	HHVEPLERLEKLLTKEQL	0.12748262	0.031643633
HLA-DPA1*01:03-DPB1*04:01	TVGTPDYIAPEVFMQTGY	0.40021357	0.0015550437
HLA-DPA1*01:03-DPB1*04:01	RGAPAWLRRRYLRLRYED	0.416468	0.012158201
HLA-DPA1*01:03-DPB1*04:01	QNIMFYDMGSGSTVCTIV	0.17030695	0.0009226552
HLA-DPA1*01:03-DPB1*04:01	TPSGVGRERHSCDALNRW	0.024636902	0.00078704953
HLA-DPA1*01:03-DPB1*04:01	IRMRNPWGEVEWTGAWSD	0.1623242	0.00055368786
HLA-DPA1*01:03-DPB1*04:01	LGFGIMLLISIFEHKIVF	0.44465715	0.0036299303
HLA-DPA1*01:03-DPB1*04:01	FMIGYLGYCKGVEPKTEC	0.20111011	0.0005626401
HLA-DPA1*01:03-DPB1*04:01	AFLRSMWGVLSALGRSGA	0.37427002	0.0013121653
HLA-DPA1*01:03-DPB1*04:01	QIDSAVNIIRTFLKENCF	0.2785672	0.00075750286
HLA-DPA1*01:03-DPB1*04:01	VKSSEKTQIAVPQPVAPS	0.04656105	0.039688826
HLA-DPA1*01:03-DPB1*04:01	EIPAPMSELTETLVCALG	0.17221032	0.0009520737
HLA-DPA1*01:03-DPB1*04:01	LSVCYSATVTFFKVKWIF	0.49285546	0.00041999965
HLA-DPA1*01:03-DPB1*04:01	PCAPGGTAKTRRPDNTAF	0.011736622	0.0022645136
HLA-DPA1*01:03-DPB1*04:01	GHCIPNRWKCDRENDCGD	0.014821824	0.0008064241
HLA-DPA1*01:03-DPB1*04:01	LAPCCLWLLGAVLLMDAS	0.31796736	0.00045542754
HLA-DPA1*01:03-DPB1*04:01	LKLPLRLRVFDSGVMVIE	0.33778924	0.0032432924
HLA-DPA1*01:03-DPB1*04:01	GFSMAPGLDLISVEWRLQ	0.33974168	0.0119816
HLA-DPA1*01:03-DPB1*04:01	KSQSTPHQEKVITESKSP	0.017348101	0.0028264225
HLA-DPA1*01:03-DPB1*04:01	SGIDDDEDFISSTISTTP	0.2124074	0.004164884
HLA-DPA1*01:03-DPB1*04:01	HGVYVWGETWEKAKTMCE	0.33113506	0.024501631
HLA-DPA1*01:03-DPB1*04:01	CNCLLLKVNQIGSVTEAI	0.23016314	0.0005262614
HLA-DPA1*01:03-DPB1*04:01	KAQAHAENNEFITWNDIQ	0.20191945	0.004514527
HLA-DPA1*01:03-DPB1*04:01	RKRSRSKERRRSRSRSRD	0.11060886	0.00028644872
HLA-DPA1*01:03-DPB1*04:01	GEGGFGGRGGGRGGFGGR	0.055177487	0.014956266
HLA-DPA1*01:03-DPB1*04:01	EEVMIGEDKLIHFSGVAL	0.29240465	0.0022839825
HLA-DPA1*01:03-DPB1*04:01	VIVVAVSVIMVIYLLPRC	0.34266806	0.0025111223
HLA-DPA1*01:03-DPB1*04:01	NPGAVTVAWKADGSPVKV	0.0150006795	0.14540634
HLA-DPA1*01:03-DPB1*04:01	LLIARSQMARNVWFFIVS	0.41978985	0.0030287416
HLA-DPA1*01:03-DPB1*04:01	LETPLFSGSAYFVVSREY	0.75915354	0.42819995
HLA-DPA1*01:03-DPB1*04:01	TRMPVLPEDQDVADERTR	0.01883506	0.017040424
HLA-DPA1*01:03-DPB1*04:01	HVCWHVYGLLQRSDKKYD	0.2742888	0.0010560628
HLA-DPA1*01:03-DPB1*04:01	IPVEVVLKMVTEIKKIPG	0.16305898	0.1776719
HLA-DPA1*01:03-DPB1*04:01	LVDKSTELNEEPLMRFGR	0.10940609	0.018164275
HLA-DPA1*01:03-DPB1*04:01	VQIQPFFSSCLNDCLRHS	0.51137865	0.0015180421
HLA-DPA1*01:03-DPB1*04:01	STVGLRAVAPSPSGAIGG	0.032194886	0.0022315902
HLA-DPA1*01:03-DPB1*04:01	MWQALKLLFCATGLQVSY	0.3093449	0.00048489697
HLA-DPA1*01:03-DPB1*04:01	WEHREVHLVQFHEPDIYN	0.142452	0.0056700367
HLA-DPA1*01:03-DPB1*04:01	YTPPNSYAQHSYFGSFSS	0.26425296	0.24197182
HLA-DPA1*01:03-DPB1*04:01	EKMLTNWFTFLLYKFLKE	0.67472553	0.0012688349
HLA-DPA1*01:03-DPB1*04:01	GPWLLLLVLEYLAFSDSS	0.43564716	0.0009986017
HLA-DPA1*01:03-DPB1*04:01	WPGSAGYPDFTNPTMRAW	0.066329256	0.0009219001
HLA-DPA1*01:03-DPB1*04:01	SLEEDKGFKSPPCEDFSV	0.051025327	0.00023542056
HLA-DPA1*01:03-DPB1*04:01	AVVARPGSGDGDSDQSRN	0.009019623	0.0023916773
HLA-DPA1*01:03-DPB1*04:01	RLSFFFDFRGPSIALDTA	0.37678638	0.005986761
HLA-DPA1*01:03-DPB1*04:01	ETSPKEFLTIYEDVKDLK	0.3543981	0.13339213
HLA-DPA1*01:03-DPB1*04:01	VVNELFRDGVNWGRIVAF	0.25728077	0.008898462
HLA-DPA1*01:03-DPB1*04:01	ILCTGIKINSSAYRKAFE	0.18817836	0.0006491675
HLA-DPA1*01:03-DPB1*04:01	EFLGIVTEYMPNGSLNEL	0.28403103	0.0006957576
HLA-DPA1*01:03-DPB1*04:01	QLQHKFEQVVALMEDNIY	0.32884675	0.005773157
HLA-DPA1*01:03-DPB1*04:01	TNGTCLLASMGLQLNLTY	0.36182228	0.00058684696
HLA-DPA1*01:03-DPB1*04:01	LFIGGLNTETNEKALEAV	0.08556091	0.001613974
HLA-DPA1*01:03-DPB1*04:01	RSKSRSRSESRSRSRRSS	0.10338378	0.00060708314
HLA-DPA1*01:03-DPB1*04:01	SSNDNFSVCPSNSVNHNS	0.14953953	0.004780722
HLA-DPA1*01:03-DPB1*04:01	SCADGSPRCPLRGADRAD	0.031507555	0.00028774486
HLA-DPA1*01:03-DPB1*04:01	DYDPVTPYVTEVESVVGE	0.049209796	0.01448933
HLA-DPA1*01:03-DPB1*04:01	QGVSCNKVEWWWDCLEML	0.37101316	0.0002877997
HLA-DPA1*01:03-DPB1*04:01	RKNTKSMNFDNPVYRKTT	0.110380486	0.0055671246
HLA-DPA1*01:03-DPB1*04:01	NFSNEKTISKLEYSNFSI	0.3616263	0.002054803
HLA-DPA1*01:03-DPB1*04:01	GCLQGLNECLHNNGGCSH	0.069075935	0.00039440562
HLA-DPA1*01:03-DPB1*04:01	AIAILFAVLLVVLILFLV	0.12076689	0.001214042
HLA-DPA1*01:03-DPB1*04:01	VEPLERLEKLLTKEQLKI	0.18434852	0.003649158
HLA-DPA1*01:03-DPB1*04:01	QKGILEPHGGRSDMDREF	0.055042863	0.014902676
HLA-DPA1*01:03-DPB1*04:01	EKQSCTVARILHGGMIHR	0.15741344	0.00087408646
HLA-DPA1*01:03-DPB1*04:01	FIREVGTVLSQVYSKVHN	0.46945536	0.018725727
HLA-DPA1*01:03-DPB1*04:01	ILSGYYWQTSAKWLRSLY	0.4998333	0.03298528
HLA-DPA1*01:03-DPB1*04:01	RAARAFRGFLLLLPEPAA	0.59882617	0.00240493
HLA-DPA1*01:03-DPB1*04:01	RCHNARQLHASHAPDHTR	0.0277296	0.0011213704
HLA-DPA1*01:03-DPB1*04:01	VKIQGQNKEMLAAACQMF	0.2246333	0.0010968886
HLA-DPA1*01:03-DPB1*04:01	FPGLNMKSYAGFLTVNKT	0.36573818	0.42242604
HLA-DPA1*01:03-DPB1*04:01	HGYVEHSVRYQCKNYYKL	0.15510459	0.0026427058
HLA-DPA1*01:03-DPB1*04:01	IYVILEILIFCILLYFYK	0.17251427	0.0021387136
HLA-DPA1*01:03-DPB1*04:01	DLKIYASDEGRVQMTAAA	0.058375705	0.0008448122
HLA-DPA1*01:03-DPB1*04:01	TERTALLSVGPDAVFGPE	0.16627234	0.2588883
HLA-DPA1*01:03-DPB1*04:01	ICIVTKEGIREETVSLRK	0.09468215	0.0016708069
HLA-DPA1*01:03-DPB1*04:01	SVINQTEESPYINGRYYS	0.122321494	0.0013429795
HLA-DPA1*01:03-DPB1*04:01	MRALWVLGLCCVLLTFGS	0.21176428	0.00052571995
HLA-DPA1*01:03-DPB1*04:01	VFENSAKRLMVVTPAGHS	0.060974892	0.0017667288
HLA-DPA1*01:03-DPB1*04:01	LGPMWPITQKILRDFYRP	0.22469403	0.0018690841
HLA-DPA1*01:03-DPB1*04:01	DGAMGYVQPPPPPYPGPM	0.041066777	0.07202256
HLA-DPA1*01:03-DPB1*04:01	RGMIIAVLILVAVVCLVT	0.13895677	0.0027237951
HLA-DPA1*01:03-DPB1*04:01	SPHSCHRAGNDAPAGCLS	0.019457879	0.0011112671
HLA-DPA1*01:03-DPB1*04:01	LFCGIFIVLNITLVLAAV	0.21504812	0.0009467082
HLA-DPA1*01:03-DPB1*04:01	YRYLGEALLLSRAGPAAL	0.34136707	0.0015939586
HLA-DPA1*01:03-DPB1*04:01	RFMCSQLPNQVLKSISVI	0.42382935	0.00045706486
HLA-DPA1*01:03-DPB1*04:01	RLTYHGVSPCKVTAEKLM	0.19099599	0.001975148
HLA-DPA1*01:03-DPB1*04:01	MCMQDNQGGAPNYYPNSF	0.066026814	0.0005655082
HLA-DPA1*01:03-DPB1*04:01	LGTALASLGSAQSSSFSP	0.14159177	0.0068751024
HLA-DPA1*01:03-DPB1*04:01	YARGDWPGVVLSMERALR	0.20159481	0.002274574
HLA-DPA1*01:03-DPB1*04:01	SVSWGILLLAGLCCLVPV	0.34481207	0.00078204536
HLA-DPA1*01:03-DPB1*04:01	VLVNMDMSLHSMEVVNRL	0.24588151	0.0034869574
HLA-DPA1*01:03-DPB1*04:01	DNWEEGGGGGGGMEKSSG	0.034912605	0.001083453
HLA-DPA1*01:03-DPB1*04:01	RVKFAQYAEIVHFTLPDG	0.5180646	0.1105286
HLA-DPA1*01:03-DPB1*04:01	TVGGSTSLNGQCEWLSRL	0.12652467	0.00048377225
HLA-DPA1*01:03-DPB1*04:01	GFSPKDPKVLAEYKFEFL	0.38970366	0.11146013
HLA-DPA1*01:03-DPB1*04:01	VKLQTFFETFLRASSPQQ	0.6819388	0.51399237
HLA-DPA1*01:03-DPB1*04:01	CYDYLFDIAVSMKKVGLD	0.27201042	0.00084727333
HLA-DPA1*01:03-DPB1*04:01	AKPAATIIWFRDGTQQEG	0.1047972	0.014035684
HLA-DPA1*01:03-DPB1*04:01	QFDKENTEERLFKVSKNE	0.064642765	0.0040282374
HLA-DPA1*01:03-DPB1*04:01	GALGLELPLSCQEVLWPL	0.28201625	0.0019727922
HLA-DPA1*01:03-DPB1*04:01	ELLSPEDLVNACKMLEAL	0.17449443	0.0009152807
HLA-DPA1*01:03-DPB1*04:01	ALTVHVTQPKDGGFCEVC	0.08813253	0.00065593515
HLA-DPA1*01:03-DPB1*04:01	ALQPELRVGLFLRRAGRL	0.50860006	0.050048985
HLA-DPA1*01:03-DPB1*04:01	CREFTEREQGEVRFSAVA	0.20173891	0.00028154094
HLA-DPA1*01:03-DPB1*04:01	VVVIGAVVAAVMCRRKSS	0.22471033	0.005430894
HLA-DPA1*01:03-DPB1*04:01	RGYYNQSEAGSHTLQRMY	0.13463433	0.0034710702
HLA-DPA1*01:03-DPB1*04:01	GGKGGSCSQAACSNSAQG	0.031641655	0.0018475216
HLA-DPA1*01:03-DPB1*04:01	GVRHPPCSHRLLAVCALV	0.22449978	0.0009151109
HLA-DPA1*01:03-DPB1*04:01	MSSSMGKRTSEATKMHAP	0.0350879	0.0009540734
HLA-DPA1*01:03-DPB1*04:01	KLKRKYWWKNCKMMIMLG	0.36155498	0.0007101168
HLA-DPA1*01:03-DPB1*04:01	MMTLTSWYSPDAKFQSMT	0.2707262	0.001163196
HLA-DPA1*01:03-DPB1*04:01	LLLVLRKRRDSLSLSTQR	0.16954762	0.00070975133
HLA-DPA1*01:03-DPB1*04:01	EEEESPAEGSKDEPGEQV	0.010258098	0.0029177908
HLA-DPA1*01:03-DPB1*04:01	MNSNVSSPVNLGNPEEHT	0.023168888	0.0011727646
HLA-DPA1*01:03-DPB1*04:01	TRLPALTVHVTQPKDGGF	0.0490694	0.0029716673
HLA-DPA1*01:03-DPB1*04:01	YTLVTTQATPNNSHTAPP	0.02656851	0.004544844
HLA-DPA1*01:03-DPB1*04:01	GFVGRVAAAPASGALRRL	0.17255935	0.080703996
HLA-DPA1*01:03-DPB1*04:01	VLLWLTLLLIALPCLLQT	0.24046108	0.0005067225
HLA-DPA1*01:03-DPB1*04:01	VEELFSLLREGHRMDRPP	0.22697385	0.0064997426
HLA-DPA1*01:03-DPB1*04:01	CHTDEFQCRLDGLCIPLR	0.21010573	0.0009675037
HLA-DPA1*01:03-DPB1*04:01	RLAACFLDSMATLGLAAY	0.3995916	0.0006208566
HLA-DPA1*01:03-DPB1*04:01	QNVKGETPLDMALQNKNQ	0.029335508	0.0960501
HLA-DPA1*01:03-DPB1*04:01	LSMEAFQHRSVSWSQFNK	0.318751	0.00078676024
HLA-DPA1*01:03-DPB1*04:01	LNIWALILGIFMTILLII	0.18380445	0.0009327118
HLA-DPA1*01:03-DPB1*04:01	TPYANTNNNAVDCNQVQL	0.037394453	0.0007004297
HLA-DPA1*01:03-DPB1*04:01	YYDQTGALVVNAGARNGL	0.104411885	0.0014250113
HLA-DPA1*01:03-DPB1*04:01	GQTRKFLLDGDEVIITGY	0.23709896	0.048636653
HLA-DPA1*01:03-DPB1*04:01	QNSQSPQCFKTCSEQNGY	0.03021946	0.0006054481
HLA-DPA1*01:03-DPB1*04:01	INSIWWCDFDNDCGDMSD	0.19832966	0.000694301
HLA-DPA1*01:03-DPB1*04:01	ELRPVLYNYLDKNLTVSV	0.3447548	0.003509796
HLA-DPA1*01:03-DPB1*04:01	KDERVREIRNAVEMMIAR	0.1764115	0.007550067
HLA-DPA1*01:03-DPB1*04:01	CRSGSGLVGRQLEEFLNQ	0.24162503	0.0034503143
HLA-DPA1*01:03-DPB1*04:01	DTETKMEEFKDQLPADEC	0.108915076	0.00124074
HLA-DPA1*01:03-DPB1*04:01	PPLAIQDLKRMGLKVDWR	0.1572507	0.0038815998
HLA-DPA1*01:03-DPB1*04:01	RRGAHRIHVEMKFSVRDC	0.23119713	0.00047703314
HLA-DPA1*01:03-DPB1*04:01	FFLIGFMIGYLGYCKGVE	0.32479647	0.001750346
HLA-DPA1*01:03-DPB1*04:01	LWVLGLCCVLLTFGSVRA	0.27872375	0.0006344329
HLA-DPA1*01:03-DPB1*04:01	GALKFFRVQLPKRYRSEE	0.36914307	0.052759923
HLA-DPA1*01:03-DPB1*04:01	SGSQCAAAAAAAAPPGLR	0.07230568	0.00407186
HLA-DPA1*01:03-DPB1*04:01	LLASMGLQLNLTYERKDN	0.2745533	0.0040458506
HLA-DPA1*01:03-DPB1*04:01	EKICIKEIGTKQSFSLTM	0.21947731	0.00032163056
HLA-DPA1*01:03-DPB1*04:01	LSRLFPNAKFLLMVRDGR	0.45477456	0.068088874
HLA-DPA1*01:03-DPB1*04:01	LLSLPLVGSLPFLPRHGH	0.48820156	0.011365813
HLA-DPA1*01:03-DPB1*04:01	IWFLFQRHRLHLAGFSSV	0.43895566	0.0013143969
HLA-DPA1*01:03-DPB1*04:01	IGGGDTATCCAKWNTEDK	0.020764608	0.002625506
HLA-DPA1*01:03-DPB1*04:01	IFCVALSAYDLVLAEDEE	0.4243399	0.00042758865
HLA-DPA1*01:03-DPB1*04:01	WRTILLQYCFLLITCLLT	0.26874492	0.0005240048
HLA-DPA1*01:03-DPB1*04:01	YYNYCNLFNYILNADGPA	0.32071298	0.0007302152
HLA-DPA1*01:03-DPB1*04:01	TRSLCACSDDCKDKGDCC	0.006885488	0.0016292824
HLA-DPA1*01:03-DPB1*04:01	ISHDGALIATGSADRNVK	0.015752599	0.0633785
HLA-DPA1*01:03-DPB1*04:01	MSFLLSSLLALLTVSTPS	0.51264536	0.008790992
HLA-DPA1*01:03-DPB1*04:01	QCYNCPNPTADCKTAVNC	0.018883128	0.0011765031
HLA-DPA1*01:03-DPB1*04:01	IQHAKEDETRYHNEMKSW	0.023874586	0.003908019
HLA-DPA1*01:03-DPB1*04:01	VVYSCVEGKMYTARKGKG	0.08668392	0.076484255
HLA-DPA1*01:03-DPB1*04:01	ALQSEQGRLIQLLSESQG	0.13992336	0.0048983186
HLA-DPA1*01:03-DPB1*04:01	HLSFVTSRASGISFCKGI	0.32481563	0.0005605712
HLA-DPA1*01:03-DPB1*04:01	KTHMTHHPISDHEATLRC	0.044839397	0.644205
HLA-DPA1*01:03-DPB1*04:01	YGRVPHSCGSPGEGRGYP	0.015886288	0.0009001827
