# Supplementary material for: MHCII-peptide presentation: an assessment of the state-of-the-art prediction methods
Source: Front Immunol. 2024 Mar 12;15:1293706. doi: 10.3389/fimmu.2024.1293706 (PMC11027168; doi:10.3389/fimmu.2024.1293706)
Supplement: Supplementary file 2 [file DataSheet_2.zip › output/BERT/neg/18_HLA-DPA1_01_03_DPB1_04_02.csv]

allele	peptide	affinity_pred	mass_pred
HLA-DPA1*01:03-DPB1*04:02	QRGRCEDIDECLNPSTCP	0.040511567	0.0004735627
HLA-DPA1*01:03-DPB1*04:02	PGAGRARRRTPTCEPATP	0.049767256	0.0005003771
HLA-DPA1*01:03-DPB1*04:02	APYAVFDIVRNYTADYDK	0.23167293	0.2979679
HLA-DPA1*01:03-DPB1*04:02	KNVAFVIDISGSMAGRKL	0.263793	0.0038339118
HLA-DPA1*01:03-DPB1*04:02	RGTQIVLLGLVTAALWAG	0.20678332	0.0010354265
HLA-DPA1*01:03-DPB1*04:02	TEESCKYNPKYSVANDTG	0.07332083	0.023824554
HLA-DPA1*01:03-DPB1*04:02	FGSYECQCRSGFVLHDNK	0.1848788	0.0007151603
HLA-DPA1*01:03-DPB1*04:02	DGTEVTLTYWDENEPNVP	0.15098768	0.012610403
HLA-DPA1*01:03-DPB1*04:02	FTDCNRHTQVCINGQCAG	0.042795412	0.00049015565
HLA-DPA1*01:03-DPB1*04:02	LDSGKIVQIPFCGEIDCE	0.22696489	0.0010607587
HLA-DPA1*01:03-DPB1*04:02	KTTSRNLARAMCMKNLKL	0.17000288	0.0015109193
HLA-DPA1*01:03-DPB1*04:02	FLSLPVLVVVLSIVLEGP	0.3386078	0.0013120059
HLA-DPA1*01:03-DPB1*04:02	CPVPTPGFGNVEEIPEND	0.023602782	0.0074264677
HLA-DPA1*01:03-DPB1*04:02	AVQCQEDECALMLLEHGT	0.1484339	0.0004774921
HLA-DPA1*01:03-DPB1*04:02	AEGTQVLELPFKGDDITM	0.21151131	0.0021258446
HLA-DPA1*01:03-DPB1*04:02	GPKGIFLGDQWRDSAWGT	0.3106449	0.9264716
HLA-DPA1*01:03-DPB1*04:02	PALTVHVTQPKDGGFCEV	0.081231005	0.0009801986
HLA-DPA1*01:03-DPB1*04:02	VALALIEGGMKYEDAVQF	0.2461871	0.0032635008
HLA-DPA1*01:03-DPB1*04:02	TWELPGGYGRMKPDIVTY	0.09438846	0.00066421943
HLA-DPA1*01:03-DPB1*04:02	SSRGFGGGSSRSQEEMKG	0.017099738	0.0048404364
HLA-DPA1*01:03-DPB1*04:02	PCDQAPSPCLGVQCAFGA	0.077241644	0.00033666598
HLA-DPA1*01:03-DPB1*04:02	VPGSCRLVEEEVNIPNRR	0.05889686	0.11196419
HLA-DPA1*01:03-DPB1*04:02	NVNLEGNLTLEGVTRGQS	0.11292378	0.002003155
HLA-DPA1*01:03-DPB1*04:02	RTSPYSSNGTSVYYTVTS	0.10788376	0.002611619
HLA-DPA1*01:03-DPB1*04:02	TPDVHEGCAEEFSASDDV	0.08326833	0.0017576844
HLA-DPA1*01:03-DPB1*04:02	DPKPQVTWSKVGGHLRPG	0.15060578	0.6443728
HLA-DPA1*01:03-DPB1*04:02	HHVEPLERLEKLLTKEQL	0.18473579	0.010033237
HLA-DPA1*01:03-DPB1*04:02	RRSRVLPHPNRIQAGEIG	0.08445685	0.19580613
HLA-DPA1*01:03-DPB1*04:02	RAHRYDLVNLAVKQVLAN	0.20650288	0.023867887
HLA-DPA1*01:03-DPB1*04:02	LPSEFQQVNITPSKFILK	0.34497622	0.31011367
HLA-DPA1*01:03-DPB1*04:02	PTPVPEDKGQPGEDLRHP	0.031444367	0.014318986
HLA-DPA1*01:03-DPB1*04:02	VFGFIILLLLVLRKRRDS	0.2621161	0.0018580162
HLA-DPA1*01:03-DPB1*04:02	PPECGNGFIETGEECDCG	0.047666024	0.0005627469
HLA-DPA1*01:03-DPB1*04:02	AAGAVASYDYLVIGGGSG	0.33568856	0.09832846
HLA-DPA1*01:03-DPB1*04:02	AKVCREFTEREQGEVRFS	0.10194822	0.00049094675
HLA-DPA1*01:03-DPB1*04:02	LDVSMELGCFLAGALVSS	0.3692265	0.00067937485
HLA-DPA1*01:03-DPB1*04:02	TFFVYVSNFTWPIKIQIA	0.50335807	0.00076964404
HLA-DPA1*01:03-DPB1*04:02	SAYDLVLAEDEEMNRMHE	0.109739035	0.002946258
HLA-DPA1*01:03-DPB1*04:02	MASRWGPLIGLAPCCLWL	0.18204218	0.000770154
HLA-DPA1*01:03-DPB1*04:02	DNGQGPKYVKIFINLPRS	0.3772592	0.061052732
HLA-DPA1*01:03-DPB1*04:02	AKSKLSQNNFALGYKAAD	0.33662367	0.6073373
HLA-DPA1*01:03-DPB1*04:02	VPVLGFFIIAVLMSAQES	0.30986673	0.0030113547
HLA-DPA1*01:03-DPB1*04:02	PEIPAPMSELTETLVCAL	0.18326543	0.0008369347
HLA-DPA1*01:03-DPB1*04:02	PTRWRPSKCTASPHSSSF	0.09905227	0.00076913636
HLA-DPA1*01:03-DPB1*04:02	ALLLLAALGSGRAERDCR	0.18375744	0.00063741056
HLA-DPA1*01:03-DPB1*04:02	MRSLLRTPFLCGLLWAFC	0.5757597	0.00045428742
HLA-DPA1*01:03-DPB1*04:02	QFNEDMIPTVGFNMRKIT	0.23885462	0.008100599
HLA-DPA1*01:03-DPB1*04:02	DIPAKKVCRWDSFTKQVQ	0.3105069	0.0008121061
HLA-DPA1*01:03-DPB1*04:02	LKFQDSEEITNIELADAF	0.2281165	0.00091149844
HLA-DPA1*01:03-DPB1*04:02	FSELPLVMWLQGGPGGSS	0.2426402	0.0022692974
HLA-DPA1*01:03-DPB1*04:02	IVAVVIATAVAAIVAAVV	0.13137148	0.002729172
HLA-DPA1*01:03-DPB1*04:02	ATMSFLLSSLLALLTVST	0.5707581	0.0016459001
HLA-DPA1*01:03-DPB1*04:02	ARHIGHLLPMDYSANAIA	0.19198367	0.0077530034
HLA-DPA1*01:03-DPB1*04:02	HFQVVNEETPKDKVLFMT	0.1251334	0.00068956864
HLA-DPA1*01:03-DPB1*04:02	TKSAPPSQVWNMTVSMTS	0.14081237	0.0013928302
HLA-DPA1*01:03-DPB1*04:02	AKCNGYCNECFQFKQMYG	0.2585162	0.0006575952
HLA-DPA1*01:03-DPB1*04:02	PLLTFRLNRAFMEAAEIT	0.41067618	0.0024434656
HLA-DPA1*01:03-DPB1*04:02	YLGYCKGVEPKTECERLA	0.07847948	0.0012974357
HLA-DPA1*01:03-DPB1*04:02	TRQGETLNFLEIGYSRCC	0.39490947	0.00035663522
HLA-DPA1*01:03-DPB1*04:02	FFSDAAYNLTGFNITYSF	0.3629103	0.0013678686
HLA-DPA1*01:03-DPB1*04:02	QSARPVILDPVDPTNNVS	0.085515216	0.040410664
HLA-DPA1*01:03-DPB1*04:02	NSNSNVIQVDQSGLGLPS	0.047433186	0.0028010204
HLA-DPA1*01:03-DPB1*04:02	DEEMNRMHESMKLFDSIC	0.25879672	0.0006885642
HLA-DPA1*01:03-DPB1*04:02	DYYLDEADRCTACVTCSR	0.073143736	0.0004956629
HLA-DPA1*01:03-DPB1*04:02	AEQAKLPATEKPVLLSKD	0.086452454	0.0041620485
HLA-DPA1*01:03-DPB1*04:02	CVAEGGSDCAPEKLWLQI	0.10818409	0.00036466858
HLA-DPA1*01:03-DPB1*04:02	LWVLGLCCVLLTFGSVRA	0.2909046	0.0005738131
HLA-DPA1*01:03-DPB1*04:02	YTRDKSFLAMVVDIVQEL	0.41097653	0.000965246
HLA-DPA1*01:03-DPB1*04:02	FANHTCPERLPSMKGPID	0.06804812	0.0006518926
HLA-DPA1*01:03-DPB1*04:02	VLLNCTHQDVHLGETLSE	0.09601144	0.0002596924
HLA-DPA1*01:03-DPB1*04:02	LDTMKHQSQLREKKYLED	0.13576396	0.0018830253
HLA-DPA1*01:03-DPB1*04:02	LLQYCFLLITCLLTALEA	0.26136115	0.00036684237
HLA-DPA1*01:03-DPB1*04:02	NYQPCVQRAEGYFRKWKE	0.18687285	0.0003362513
HLA-DPA1*01:03-DPB1*04:02	VGAMWKVIVSLVLLMPGP	0.39168972	0.001319285
HLA-DPA1*01:03-DPB1*04:02	INKELNQVMEQLGDARID	0.15210284	0.045669723
HLA-DPA1*01:03-DPB1*04:02	FFNVTTLQKELYDFAKEN	0.4034339	0.009085706
HLA-DPA1*01:03-DPB1*04:02	PGAPPANFTIQKEDTIVS	0.0862308	0.047658186
HLA-DPA1*01:03-DPB1*04:02	RKNVEKRALLENMEGLFL	0.29662067	0.0045842873
HLA-DPA1*01:03-DPB1*04:02	EVACDELVEEMEHFGQWS	0.20153464	0.0009444542
HLA-DPA1*01:03-DPB1*04:02	TLDPAIVSAQPMNPTQNM	0.107336886	0.043394882
HLA-DPA1*01:03-DPB1*04:02	EKDGFPSGTPALNAKGTE	0.08351968	0.018914139
HLA-DPA1*01:03-DPB1*04:02	HVEPLERLEKLLTKEQLK	0.20617683	0.054564744
HLA-DPA1*01:03-DPB1*04:02	PHLNYSPTCLEPPVLSIH	0.22621481	0.0007530008
HLA-DPA1*01:03-DPB1*04:02	MHRYRAPGEQDGDAMPLG	0.024318235	0.0042229397
HLA-DPA1*01:03-DPB1*04:02	MLLKSPENSLLQFQFKYG	0.32019758	0.0009552962
HLA-DPA1*01:03-DPB1*04:02	CQDPAACRPGRCVNLPGS	0.0474752	0.0010660149
HLA-DPA1*01:03-DPB1*04:02	VDFLIFQVSVKMKGQRPL	0.4588037	0.17501172
HLA-DPA1*01:03-DPB1*04:02	FPNGTEVPNTRSRGHHNC	0.02210406	0.0007440269
HLA-DPA1*01:03-DPB1*04:02	FIYVAYIKWHRATATQAF	0.34867087	0.006446256
HLA-DPA1*01:03-DPB1*04:02	LFLVGSGGFGGKRTSDKV	0.14294367	0.0022605394
HLA-DPA1*01:03-DPB1*04:02	EWLKDTCGANAKQSRDCF	0.09418775	0.0013187544
HLA-DPA1*01:03-DPB1*04:02	GVEPKTECERLAGTESPV	0.04887203	0.0026005644
HLA-DPA1*01:03-DPB1*04:02	CRKDVGRPQPGRENFQNW	0.02822249	0.00076013466
HLA-DPA1*01:03-DPB1*04:02	EPKTECERLAGTESPVRE	0.039865337	0.0011929346
HLA-DPA1*01:03-DPB1*04:02	SLPRKMPFVRGQSFSVWI	0.4565633	0.00090435846
HLA-DPA1*01:03-DPB1*04:02	PSVCLSEACVSVTSSILS	0.18626122	0.0009556899
HLA-DPA1*01:03-DPB1*04:02	DCNRHTQVCINGQCAGSI	0.03867427	0.00043728566
HLA-DPA1*01:03-DPB1*04:02	WMIKNKGLVAIPVSIFYS	0.40784776	0.01002645
HLA-DPA1*01:03-DPB1*04:02	CLDEEVEGQGFCSGPGWD	0.074821725	0.00028621225
HLA-DPA1*01:03-DPB1*04:02	LRLVIGKLPAQLAWEALE	0.36867115	0.028671822
HLA-DPA1*01:03-DPB1*04:02	LEHGEFEDGKGKCPYDPA	0.071008705	0.005946836
HLA-DPA1*01:03-DPB1*04:02	GPVVGTRYKCSVCPDYDL	0.08413384	0.015269408
HLA-DPA1*01:03-DPB1*04:02	PARRPQRSLLLLQLLLLV	0.3578869	0.0007042644
HLA-DPA1*01:03-DPB1*04:02	LPGPTGPKGDAGSRGPMG	0.01765332	0.006588201
HLA-DPA1*01:03-DPB1*04:02	LLLLFWLGWLGMLAGAVV	0.21937735	0.0010648645
HLA-DPA1*01:03-DPB1*04:02	KTHMTHHPISDHEATLRC	0.052085083	0.48484316
HLA-DPA1*01:03-DPB1*04:02	MRALWVLGLCCVLLTFGS	0.19779721	0.000489452
HLA-DPA1*01:03-DPB1*04:02	EPKTECERLAGTESPVRE	0.039865337	0.0011929346
HLA-DPA1*01:03-DPB1*04:02	LLDSVEQDFHLEIAKKIE	0.36755425	0.07712798
HLA-DPA1*01:03-DPB1*04:02	YEAPPSYEQSCGGVEPSL	0.05756161	0.00059525605
HLA-DPA1*01:03-DPB1*04:02	LLLLLQLLPPSTLSQDRL	0.29478675	0.0024316567
HLA-DPA1*01:03-DPB1*04:02	ALIAGGGAPEIELALRLT	0.18971272	0.0056240754
HLA-DPA1*01:03-DPB1*04:02	KLVKKIKDRLPLAVVGSN	0.25725994	0.117328785
HLA-DPA1*01:03-DPB1*04:02	MNGPFGHGYGEGAGEGID	0.060238183	0.003340473
HLA-DPA1*01:03-DPB1*04:02	WQNLGLDDTKILPGNMKD	0.08211492	0.0030856975
HLA-DPA1*01:03-DPB1*04:02	TFTGMWMRDGDACRSRSR	0.15285257	0.0009624556
HLA-DPA1*01:03-DPB1*04:02	HCPLVVQARLCVYPYYTA	0.35297668	0.00041217398
HLA-DPA1*01:03-DPB1*04:02	NETFLKRNSDSLPHRLSA	0.16454013	0.0011894559
HLA-DPA1*01:03-DPB1*04:02	DGSRQCRCTAYFEGSRCE	0.19985907	0.001280626
HLA-DPA1*01:03-DPB1*04:02	GVVSAQRQVTVQEGPLYR	0.060707618	0.00452265
HLA-DPA1*01:03-DPB1*04:02	PRTMADQQARRQERKPKD	0.017217364	0.0028362938
HLA-DPA1*01:03-DPB1*04:02	SPSYDTPSQRVQFILGTE	0.16264391	0.016621355
HLA-DPA1*01:03-DPB1*04:02	RFKPEELVDYKSCAHDWV	0.1312945	0.015416493
HLA-DPA1*01:03-DPB1*04:02	AGPPDGGPDTEPRAAQAK	0.011610699	0.0088354
HLA-DPA1*01:03-DPB1*04:02	VTVRNDGEDSYRTQVTFF	0.050075352	0.0006660669
HLA-DPA1*01:03-DPB1*04:02	SGQKDRYTYNDTVIFACM	0.2740869	0.0040072403
HLA-DPA1*01:03-DPB1*04:02	CLEEGCQTSPLMCCVCKE	0.15464438	0.00078861846
HLA-DPA1*01:03-DPB1*04:02	AFQCAKPTIDSSLKSKSL	0.125593	0.0003973585
HLA-DPA1*01:03-DPB1*04:02	LDPQSSNLYSCHVEHCGV	0.07169593	0.047495205
HLA-DPA1*01:03-DPB1*04:02	LAGTALCVAAGVLLAICL	0.17741205	0.0014905657
HLA-DPA1*01:03-DPB1*04:02	PVVDSGPGPASNLTSVPV	0.010746046	0.0016834007
HLA-DPA1*01:03-DPB1*04:02	VDKDLQSLEDILHQVENK	0.13964772	0.008956404
HLA-DPA1*01:03-DPB1*04:02	LLFALFLAASLGPVAAFK	0.50466454	0.0031611521
HLA-DPA1*01:03-DPB1*04:02	GQCLCKPGVVGRRCDLCA	0.07309219	0.0005440266
HLA-DPA1*01:03-DPB1*04:02	PLTIEIKDRLQLRVLLRR	0.3290909	0.0019688874
HLA-DPA1*01:03-DPB1*04:02	LAFLVLHSRFCGSPVLRN	0.4594511	0.0010078968
HLA-DPA1*01:03-DPB1*04:02	EGNRVREMFGSGTACVVC	0.12880498	0.0011833997
HLA-DPA1*01:03-DPB1*04:02	SAHFSRPVGPMGVNANPF	0.07842992	0.023194367
HLA-DPA1*01:03-DPB1*04:02	EKSRPGPSLQIQDLKGTN	0.09500055	0.03892615
HLA-DPA1*01:03-DPB1*04:02	GILKKKCLPTISEKSSLL	0.17286104	0.0018234669
HLA-DPA1*01:03-DPB1*04:02	AKGVWSTLPVNEKKLNLA	0.22833283	0.009004642
HLA-DPA1*01:03-DPB1*04:02	LDTAGHQQPFLELKIRAN	0.28045171	0.04208722
HLA-DPA1*01:03-DPB1*04:02	KTHMTHHPISDHEATLRC	0.052085083	0.48484316
HLA-DPA1*01:03-DPB1*04:02	LPKPVQDLIKMIFDVESM	0.2708386	0.0029573624
HLA-DPA1*01:03-DPB1*04:02	GRVMGIRVLRLSLVVILV	0.39358014	0.0008807046
HLA-DPA1*01:03-DPB1*04:02	LKCLKEAGHGPGKDEMTD	0.02269241	0.0041343896
HLA-DPA1*01:03-DPB1*04:02	IVKAVMWGRNVYDSISKF	0.26047382	0.14765337
HLA-DPA1*01:03-DPB1*04:02	NSKFSLHRQHHEGGNKQM	0.113620736	0.0012266437
HLA-DPA1*01:03-DPB1*04:02	VPGKTPTVRAALICLTLV	0.2005944	0.0018574996
HLA-DPA1*01:03-DPB1*04:02	KRNISHYEEQLVKMFGSS	0.38810864	0.016739164
HLA-DPA1*01:03-DPB1*04:02	AVLLCTMALCNQFSASLA	0.33822688	0.00083551055
HLA-DPA1*01:03-DPB1*04:02	PETLPNNSCYSAGIAKLE	0.15118332	0.00070308626
HLA-DPA1*01:03-DPB1*04:02	TDSPTQPTTGSFCPGPVT	0.025369706	0.0026579902
HLA-DPA1*01:03-DPB1*04:02	AVTAYLKNSRKEHQRILA	0.13335012	0.0048364126
HLA-DPA1*01:03-DPB1*04:02	TVITKHNDDEQYAWESSA	0.056400716	0.0011623742
HLA-DPA1*01:03-DPB1*04:02	FLFPHSVLVDDDGIKVVK	0.14931306	0.008048474
HLA-DPA1*01:03-DPB1*04:02	IGILVAVVLLLLLLLLLF	0.103899345	0.0019793853
HLA-DPA1*01:03-DPB1*04:02	RHEGQEPFLQWLMLLSNE	0.39037535	0.0018377632
HLA-DPA1*01:03-DPB1*04:02	HEVVTLWYRAPEILLGCK	0.4090455	0.017231574
HLA-DPA1*01:03-DPB1*04:02	AASVLLYSLWAHTELHHA	0.6449172	0.028274488
HLA-DPA1*01:03-DPB1*04:02	GIAVAAIVAAVVALIYCR	0.15352297	0.0005854651
HLA-DPA1*01:03-DPB1*04:02	PSMGSSSPMGIIVAVVIA	0.18205878	0.004968719
HLA-DPA1*01:03-DPB1*04:02	SCGAIQYIPTELDQVRKW	0.281559	0.0007306683
HLA-DPA1*01:03-DPB1*04:02	LLQYCFLLITCLLTALEA	0.26136115	0.00036684237
HLA-DPA1*01:03-DPB1*04:02	MIHTNLKKKFSCCVLVFL	0.324121	0.00077513204
HLA-DPA1*01:03-DPB1*04:02	RGICYFFIEVECSNKDLH	0.23794599	0.00046001078
HLA-DPA1*01:03-DPB1*04:02	SLPYCPGKTLVVGASYVA	0.21326703	0.0010411735
HLA-DPA1*01:03-DPB1*04:02	KLELRTEPGFHWVIADGE	0.26884365	0.008906459
HLA-DPA1*01:03-DPB1*04:02	ALTPAQVLGIANCTAPLL	0.07362834	0.00051629415
HLA-DPA1*01:03-DPB1*04:02	LPVLVVVLSIVLEGPAPA	0.25457504	0.0022836407
HLA-DPA1*01:03-DPB1*04:02	DVTILSPSRKVVPCLVTP	0.17734122	0.0012222299
HLA-DPA1*01:03-DPB1*04:02	RNRTDLRFGLYYSLFEWF	0.69051826	0.0027440116
HLA-DPA1*01:03-DPB1*04:02	TVVGHWAGSRRGRGGRGP	0.07561326	0.0026687824
HLA-DPA1*01:03-DPB1*04:02	VRNDGEDSYRTQVTFFFP	0.1333469	0.0009197792
HLA-DPA1*01:03-DPB1*04:02	YNLKDLVDITKQPVVYLK	0.12606005	0.0031464961
HLA-DPA1*01:03-DPB1*04:02	GGGGGNFRGGGRGGFGRG	0.061542727	0.063187025
HLA-DPA1*01:03-DPB1*04:02	TDLEELNLGPRDANTLPK	0.03647956	0.016571535
HLA-DPA1*01:03-DPB1*04:02	ASVQATVELETSHIGKGC	0.105212405	0.00060240214
HLA-DPA1*01:03-DPB1*04:02	PLLGELTVTGSSPDSLSL	0.08787881	0.0014289847
HLA-DPA1*01:03-DPB1*04:02	KQLLKQGSVQKVYNGLQG	0.21142867	0.015087274
HLA-DPA1*01:03-DPB1*04:02	TIIGGGDTATCCAKWNTE	0.03862863	0.0004933475
HLA-DPA1*01:03-DPB1*04:02	AVSVILRVAKGYQELLEK	0.33208358	0.0038043105
HLA-DPA1*01:03-DPB1*04:02	YIESFTQGSIEAHKRGSR	0.2357318	0.015082603
HLA-DPA1*01:03-DPB1*04:02	TDRFSREELEWQNRFSDY	0.30084237	0.0083579095
HLA-DPA1*01:03-DPB1*04:02	EHAYRPGRRVCAVRAHGD	0.052920874	0.0014034034
HLA-DPA1*01:03-DPB1*04:02	EREANRSRDLGAIVYCVG	0.14899236	0.0004038525
HLA-DPA1*01:03-DPB1*04:02	ADRVVKAVPFPPTHRLTS	0.27400059	0.028721547
HLA-DPA1*01:03-DPB1*04:02	CCLLKCVKKSKRRRSNRS	0.2038845	0.00018559727
HLA-DPA1*01:03-DPB1*04:02	MSLLNKPKSEMTPEELQK	0.058674313	0.013630492
HLA-DPA1*01:03-DPB1*04:02	FQENYAGIFHFQFWQYGE	0.40643996	0.008628883
HLA-DPA1*01:03-DPB1*04:02	GYLGYCKGVEPKTECERL	0.08590255	0.0010054864
HLA-DPA1*01:03-DPB1*04:02	EVHTDTNKIEEFLEAVLC	0.39281896	0.00046968885
HLA-DPA1*01:03-DPB1*04:02	TYHKSCSFGRRQDDLISS	0.116413854	0.00072268007
HLA-DPA1*01:03-DPB1*04:02	YDFLFKFLVIGSAGTGKS	0.3514319	0.005167593
HLA-DPA1*01:03-DPB1*04:02	RPAPCYDPCEAVLVESIP	0.17055407	0.16470863
HLA-DPA1*01:03-DPB1*04:02	LDLIIKYLYSASIDLNDG	0.31846383	0.0025190436
HLA-DPA1*01:03-DPB1*04:02	AGGGGGGGGGGGGGGGGG	0.07529287	0.0034714825
HLA-DPA1*01:03-DPB1*04:02	TRMGNTPDSASDNLGFRC	0.024330677	0.0003977398
HLA-DPA1*01:03-DPB1*04:02	LGEKMKEEEVEALMAGQE	0.098188095	0.104335085
HLA-DPA1*01:03-DPB1*04:02	GLHGVTFGYQGQKPLFKN	0.27710837	0.010707666
HLA-DPA1*01:03-DPB1*04:02	LSSLLALLTVSTPSWCQS	0.2603279	0.0006254108
HLA-DPA1*01:03-DPB1*04:02	LLSLLVMVISPVIQLQPT	0.40959877	0.006841621
HLA-DPA1*01:03-DPB1*04:02	TRWALLLLFWLGWLGMLA	0.19918202	0.00090570265
HLA-DPA1*01:03-DPB1*04:02	RLYSPSGFFLILGVLISI	0.32550898	0.0013095317
HLA-DPA1*01:03-DPB1*04:02	GVEPKTECERLAGTESPV	0.04887203	0.0026005644
HLA-DPA1*01:03-DPB1*04:02	LPRFVTAIWNLLVTTGQE	0.4226906	0.01572676
HLA-DPA1*01:03-DPB1*04:02	CEEHPKHLVVGRNSTGYR	0.057119496	0.0010075528
HLA-DPA1*01:03-DPB1*04:02	LDLTNLILFSLSISVSLF	0.26936835	0.0014272283
HLA-DPA1*01:03-DPB1*04:02	PASMNTVSTQSLTLAIDS	0.17493853	0.0020490186
HLA-DPA1*01:03-DPB1*04:02	FSNVFRSVMAPFTMTIDA	0.519534	0.0058380133
HLA-DPA1*01:03-DPB1*04:02	YNKINHCRFDEFFSEGCA	0.41863176	0.0013474997
HLA-DPA1*01:03-DPB1*04:02	GNGDNGLIPQRKSRTPEN	0.038353097	0.013352444
HLA-DPA1*01:03-DPB1*04:02	LMHCHVTDHVHAGMETLF	0.0934253	0.0008517364
HLA-DPA1*01:03-DPB1*04:02	ECASGPPQPPSREACDMG	0.035015866	0.0005126096
HLA-DPA1*01:03-DPB1*04:02	GCLSQAARTPGDRTGTSK	0.02596758	0.00032628333
HLA-DPA1*01:03-DPB1*04:02	VGTTPVKLKRAAPKEEAE	0.077357925	0.0040027136
HLA-DPA1*01:03-DPB1*04:02	RPYSIPPCEHHVNGSRPP	0.05289162	0.0013218052
HLA-DPA1*01:03-DPB1*04:02	PRGTLLLLPLLLLLLLRA	0.29055092	0.0019543532
HLA-DPA1*01:03-DPB1*04:02	GPGPTTPLFLLLLLGSVT	0.25526157	0.008601819
HLA-DPA1*01:03-DPB1*04:02	EEAAHDLALACKLDYDED	0.13971972	0.0034255814
HLA-DPA1*01:03-DPB1*04:02	VEWDYCPDRSWEREWHNQ	0.0627857	0.0014195666
HLA-DPA1*01:03-DPB1*04:02	TDTVQEEEESPAEGSKDE	0.0077483533	0.023728848
HLA-DPA1*01:03-DPB1*04:02	LVYESDQNKDGKLTKEEI	0.028165428	0.31818545
HLA-DPA1*01:03-DPB1*04:02	VEMRREAWASKDATYTSA	0.12842277	0.001497342
HLA-DPA1*01:03-DPB1*04:02	MPFCFKQCGIVLGALLLV	0.29445824	0.000540384
HLA-DPA1*01:03-DPB1*04:02	RHTQVCINGQCAGSICEK	0.07472431	0.000682374
HLA-DPA1*01:03-DPB1*04:02	DGDVINLGDRQLTVMHMP	0.13943575	0.019579612
HLA-DPA1*01:03-DPB1*04:02	RRALPSHLGLHPERVSYV	0.15951738	0.001961429
HLA-DPA1*01:03-DPB1*04:02	ADITQIVDVFMEYNLIQQ	0.42005825	0.000573582
HLA-DPA1*01:03-DPB1*04:02	AFLNLTKLKVLSLKDNNV	0.43670547	0.014961961
HLA-DPA1*01:03-DPB1*04:02	RMRAGKGKMRNRRRIQRR	0.16569975	0.0012398434
HLA-DPA1*01:03-DPB1*04:02	AAGPRVTVLVREFEAFDN	0.3102311	0.024243299
HLA-DPA1*01:03-DPB1*04:02	VVTKPDCNCLYPKAIPSS	0.082046896	0.000897065
HLA-DPA1*01:03-DPB1*04:02	TPSLQSCWAACCQDSACH	0.14502302	0.00086736644
HLA-DPA1*01:03-DPB1*04:02	SCLDEEVEGQGFCSGPGW	0.08045666	0.00025364762
HLA-DPA1*01:03-DPB1*04:02	LQPPDHGDWTYEEQFKQL	0.20289029	0.028503293
HLA-DPA1*01:03-DPB1*04:02	GHEAVPEASRGRGWTGAA	0.028820187	0.00051986426
HLA-DPA1*01:03-DPB1*04:02	ERLEKLLTKEQLKIWMGK	0.24004778	0.047561556
HLA-DPA1*01:03-DPB1*04:02	EKDRFVNDYDKDNDGRLD	0.03880237	0.35989863
HLA-DPA1*01:03-DPB1*04:02	IIGGGDTATCCAKWNTED	0.033608958	0.00066944544
HLA-DPA1*01:03-DPB1*04:02	YESQLSTNEEKVDTDDRT	0.008845136	0.011085428
HLA-DPA1*01:03-DPB1*04:02	KTECERLAGTESPVREEP	0.029868523	0.00041772512
HLA-DPA1*01:03-DPB1*04:02	ACINISHHYCNISDHVGD	0.10769229	0.0015035438
HLA-DPA1*01:03-DPB1*04:02	DSACHVFWWLEGMCIQAD	0.26127994	0.00039032171
HLA-DPA1*01:03-DPB1*04:02	GNLEWKEPPSMRLKARPS	0.16080219	0.010646313
HLA-DPA1*01:03-DPB1*04:02	QGGPGGSSTGFGNFEEIG	0.11107628	0.04503433
HLA-DPA1*01:03-DPB1*04:02	AARTPQSPAPCVLLRAQR	0.09349223	0.0015971784
HLA-DPA1*01:03-DPB1*04:02	CEKTLQQDDCRVVLAKQE	0.11579541	0.0016334839
HLA-DPA1*01:03-DPB1*04:02	LALALILAVCIAVNSRRR	0.30628616	0.00065154245
HLA-DPA1*01:03-DPB1*04:02	NESPIPCFLAGDHRANEQ	0.09048795	0.0022433945
HLA-DPA1*01:03-DPB1*04:02	FSMRVREWYGYHFPELVK	0.3704405	0.0033394955
HLA-DPA1*01:03-DPB1*04:02	MCHCGKGAKGFTPIPGTI	0.07605937	0.00051632366
HLA-DPA1*01:03-DPB1*04:02	SPSVSVQECRTPRAASLM	0.051483043	0.0056300783
HLA-DPA1*01:03-DPB1*04:02	CTKVWANIRLQEKGLPPK	0.22345228	0.0011544769
HLA-DPA1*01:03-DPB1*04:02	AEEQPQVELFVKAGSDGA	0.1632827	0.012294649
HLA-DPA1*01:03-DPB1*04:02	LTSMTFRGSVTISVQALQ	0.3162245	0.0062671737
HLA-DPA1*01:03-DPB1*04:02	REETDKEEPASKQQKTEN	0.016326101	0.0052602
HLA-DPA1*01:03-DPB1*04:02	EKWMERIHLNVSERPFPP	0.1781889	0.012942912
HLA-DPA1*01:03-DPB1*04:02	SMRLKARPSSPGFSVLTC	0.13410272	0.00072345696
HLA-DPA1*01:03-DPB1*04:02	EYLTATLISIGVSMFLLS	0.44040972	0.0017023981
HLA-DPA1*01:03-DPB1*04:02	YCTFPSRDDLLLFSPSLL	0.31307456	0.00043041602
HLA-DPA1*01:03-DPB1*04:02	LFFYNCYKGYLPRQCLKF	0.3842004	0.00089539215
HLA-DPA1*01:03-DPB1*04:02	WSLGSPLHFAGWHCSWCF	0.25407872	0.0004012226
HLA-DPA1*01:03-DPB1*04:02	FLEQLILTFRKEKPSFID	0.3810085	0.0018042873
HLA-DPA1*01:03-DPB1*04:02	EVIDIFKIEREGECQRYK	0.18218519	0.0024547686
HLA-DPA1*01:03-DPB1*04:02	EHMEMQQNLDYYQTMSGV	0.19555497	0.0005820153
HLA-DPA1*01:03-DPB1*04:02	SSSQDPPEKSIPICTLKN	0.06732569	0.00068978284
HLA-DPA1*01:03-DPB1*04:02	NFTRNATRYSVQLMSFVY	0.43206292	0.0015039261
HLA-DPA1*01:03-DPB1*04:02	GHSSSRDDYPSRGYSDRD	0.020041801	0.002310335
HLA-DPA1*01:03-DPB1*04:02	YYSRSYRGGGGGGGGWRA	0.07027557	0.004051068
HLA-DPA1*01:03-DPB1*04:02	VNTAGSYWCQCWEGHSLS	0.16985175	0.0005207003
HLA-DPA1*01:03-DPB1*04:02	GAPAAGDGKTEQKGGDKK	0.031622265	0.0150115695
HLA-DPA1*01:03-DPB1*04:02	LQGEVARLDPKFLVNLDP	0.26907927	0.3821001
HLA-DPA1*01:03-DPB1*04:02	PSAPVPPMTRPPPSNYQP	0.055259664	0.0033251918
HLA-DPA1*01:03-DPB1*04:02	KSVSLPVPDLCAVYAVQV	0.27008697	0.0018734911
HLA-DPA1*01:03-DPB1*04:02	TVAPTIHTTVPSPTTTPT	0.032598697	0.16673048
HLA-DPA1*01:03-DPB1*04:02	CQRCPTDGTAAFKEICPA	0.087911725	0.00041815956
HLA-DPA1*01:03-DPB1*04:02	SIAVSSALYEEAFTVFHK	0.5429295	0.2882614
HLA-DPA1*01:03-DPB1*04:02	NEYPNITRLYSLGKSVES	0.17311944	0.006914325
HLA-DPA1*01:03-DPB1*04:02	ESNLRFNSSYLQGTNQIT	0.3903619	0.32710737
HLA-DPA1*01:03-DPB1*04:02	NQKQLQGPEKEPPKPEQV	0.032921355	0.0058071273
HLA-DPA1*01:03-DPB1*04:02	QGPPPAAGAVASYDYLVI	0.23061182	0.005051619
HLA-DPA1*01:03-DPB1*04:02	DAPAGCLSQAARTPGDRT	0.011728545	0.0010521917
HLA-DPA1*01:03-DPB1*04:02	YLSYNDIYCRFAECCREE	0.35534388	0.0012027328
HLA-DPA1*01:03-DPB1*04:02	RDRMYSRDYRRDYRNNRG	0.09410191	0.032825705
HLA-DPA1*01:03-DPB1*04:02	HTNLKKKFSCCVLVFLLF	0.31323925	0.0006026711
HLA-DPA1*01:03-DPB1*04:02	EQLTEEAREGIKQLLKQG	0.07936211	0.0015558556
HLA-DPA1*01:03-DPB1*04:02	EAVTRGCALQCAILSPAF	0.21925566	0.001337412
HLA-DPA1*01:03-DPB1*04:02	TRQVVDCQLADVNNIGKY	0.06770272	0.0023657908
HLA-DPA1*01:03-DPB1*04:02	LTLWVLISVSTAESCTSR	0.15324792	0.00076994597
HLA-DPA1*01:03-DPB1*04:02	NLPSDKSQDATSSSAAQP	0.0138560375	0.0021201207
HLA-DPA1*01:03-DPB1*04:02	SVSWGILLLAGLCCLVPV	0.31474164	0.00070419
HLA-DPA1*01:03-DPB1*04:02	KNLTLRCQVEGGAPRANL	0.08114229	0.0015831639
HLA-DPA1*01:03-DPB1*04:02	AANERNVSTRQGMDLSAN	0.017926957	0.0017509274
HLA-DPA1*01:03-DPB1*04:02	EYCNTIEGTAKYIETSEL	0.12633225	0.00067447155
HLA-DPA1*01:03-DPB1*04:02	WLLIQQRMDGSLNFNRTW	0.19988765	0.00041116722
HLA-DPA1*01:03-DPB1*04:02	SHWKVCPMCSEQFPPDYD	0.14676592	0.00038160622
HLA-DPA1*01:03-DPB1*04:02	TDDSRRCSQVKLGSAADF	0.07336894	0.001430474
HLA-DPA1*01:03-DPB1*04:02	ALHTSSELQSPSSYFASR	0.1232666	0.001509081
HLA-DPA1*01:03-DPB1*04:02	LSRWSASFTVTKGKSSTQ	0.3131277	0.0044302535
HLA-DPA1*01:03-DPB1*04:02	HDSRRNTLEWCLPVIDAK	0.26749128	0.0011511076
HLA-DPA1*01:03-DPB1*04:02	RQALGRPVLLRCSLLRGS	0.3438855	0.001379073
HLA-DPA1*01:03-DPB1*04:02	ITWFKDFLPVDTSNNNGR	0.24278435	0.005631254
HLA-DPA1*01:03-DPB1*04:02	FFLIGFMIGYLGYCKGVE	0.33493006	0.0016500525
HLA-DPA1*01:03-DPB1*04:02	WGGCRVWVFAAIFLLLSL	0.20780763	0.00023906693
HLA-DPA1*01:03-DPB1*04:02	PNGTEVPNTRSRGHHNCS	0.025000418	0.0004909436
HLA-DPA1*01:03-DPB1*04:02	YPDGSSGPLKADDSVPPG	0.018913304	0.053425692
HLA-DPA1*01:03-DPB1*04:02	LRRLTPSASLPPAQLLLR	0.17067792	0.0017297578
HLA-DPA1*01:03-DPB1*04:02	GMQYLESRKCIHRDLAAR	0.11164738	0.00041488925
HLA-DPA1*01:03-DPB1*04:02	NITFDVDSKASLGNKLLL	0.17501663	0.0010744939
HLA-DPA1*01:03-DPB1*04:02	ERSQNGGEPDFHAVEPYT	0.048314657	0.021862417
HLA-DPA1*01:03-DPB1*04:02	RQRYQAARIYYIMAEEVE	0.48188916	0.026761597
HLA-DPA1*01:03-DPB1*04:02	DMAQRRKEAADMLKALQG	0.09740741	0.013605177
HLA-DPA1*01:03-DPB1*04:02	FQISDNHAGLLQTVFVSC	0.3440308	0.0023076998
HLA-DPA1*01:03-DPB1*04:02	AAARRYSEGEWASGGVRS	0.10604676	0.0035644737
HLA-DPA1*01:03-DPB1*04:02	PEDENEAQAGWIEGAAIL	0.10691142	0.0009242881
HLA-DPA1*01:03-DPB1*04:02	AVGITKLLTECPPMMDTE	0.13389932	0.00046364032
HLA-DPA1*01:03-DPB1*04:02	GVGVFRKPPVFLKKGDEV	0.2274807	0.025667096
HLA-DPA1*01:03-DPB1*04:02	GAAASRGPTAARHQDSWN	0.04620309	0.0015799612
HLA-DPA1*01:03-DPB1*04:02	DSLYLHGNPWTCDCHLKW	0.1557879	0.0023211208
HLA-DPA1*01:03-DPB1*04:02	NDEPLLSGSGDVSKECAE	0.030730216	0.00062899484
HLA-DPA1*01:03-DPB1*04:02	MDASARPANHSSTRERVA	0.054197874	0.0011283904
HLA-DPA1*01:03-DPB1*04:02	AIINAEGGQNNSEEKKEY	0.039746895	0.0019359825
HLA-DPA1*01:03-DPB1*04:02	AVPDPREPGEFALLRSCQ	0.15603203	0.0059405575
HLA-DPA1*01:03-DPB1*04:02	TIIGGGDTATCCAKWNTE	0.03862863	0.0004933475
HLA-DPA1*01:03-DPB1*04:02	RWRTILLQYCFLLITCLL	0.2294794	0.00041669802
HLA-DPA1*01:03-DPB1*04:02	PVSSYLRFSKEQLPIFKA	0.38555506	0.0021784562
HLA-DPA1*01:03-DPB1*04:02	AFSGSQAPYLSPAVPFSG	0.19463103	0.0024087664
HLA-DPA1*01:03-DPB1*04:02	QGGPGGSSTGFGNFEEIG	0.11107628	0.04503433
HLA-DPA1*01:03-DPB1*04:02	GTCVMDTWVCDGYRDCAD	0.14728945	0.00047580502
