# Supplementary material for: MHCII-peptide presentation: an assessment of the state-of-the-art prediction methods
Source: Front Immunol. 2024 Mar 12;15:1293706. doi: 10.3389/fimmu.2024.1293706 (PMC11027168; doi:10.3389/fimmu.2024.1293706)
Supplement: Supplementary file 2 [file DataSheet_2.zip › output/BERT/neg/18_HLA-DPA1_02_01_DPB1_01_01.csv]

allele	peptide	affinity_pred	mass_pred
HLA-DPA1*02:01-DPB1*01:01	VEPKTECERLAGTESPVR	0.19392243	0.015221831
HLA-DPA1*02:01-DPB1*01:01	EALPGDNVGFNVKNVSVK	0.16346262	0.32920173
HLA-DPA1*02:01-DPB1*01:01	YESDQNKDGKLTKEEIVD	0.18562308	0.6310435
HLA-DPA1*02:01-DPB1*01:01	GYLARKAFAKRQQQLTAM	0.25973526	0.0032625925
HLA-DPA1*02:01-DPB1*01:01	NRRKEYDTLGHSAFTSGK	0.34170958	0.402505
HLA-DPA1*02:01-DPB1*01:01	IMGLHDEFLDGQRWIEDN	0.34085047	0.029263327
HLA-DPA1*02:01-DPB1*01:01	GAAHFYLHTSFSRPHTGP	0.4377031	0.40916514
HLA-DPA1*02:01-DPB1*01:01	PERRDSQDGSSYRRPLEQ	0.08248745	0.0020579428
HLA-DPA1*02:01-DPB1*01:01	DGEWEAPQIANPRCESAP	0.14735408	0.0049039433
HLA-DPA1*02:01-DPB1*01:01	MIHTNLKKKFSCCVLVFL	0.39978248	0.0006841793
HLA-DPA1*02:01-DPB1*01:01	LFLSLPVLVVVLSIVLEG	0.32918835	0.0013639441
HLA-DPA1*02:01-DPB1*01:01	CQRKTAPYKNVNVQNFHI	0.2378032	0.0009212188
HLA-DPA1*02:01-DPB1*01:01	VASPRYHTVGRAAGLLMG	0.16970414	0.033523403
HLA-DPA1*02:01-DPB1*01:01	GDHCPLGPGRCCRLHTVR	0.09155597	0.0007521418
HLA-DPA1*02:01-DPB1*01:01	KPQGLYPNYLNPSSGQWG	0.19252868	0.2660063
HLA-DPA1*02:01-DPB1*01:01	TRLAGDKANYWWLRHHPQ	0.17956346	0.024293255
HLA-DPA1*02:01-DPB1*01:01	RKTPTSSGKPSAKKVKKR	0.11967905	0.045885213
HLA-DPA1*02:01-DPB1*01:01	GIIALTLEANKNLTWRDM	0.3650542	0.0020365685
HLA-DPA1*02:01-DPB1*01:01	ACINISHHYCNISDHVGD	0.16303445	0.0030242403
HLA-DPA1*02:01-DPB1*01:01	SPRWTRLPTRWRPSKCTA	0.22842756	0.0013979517
HLA-DPA1*02:01-DPB1*01:01	CPDYDLCSVCEGKGLHRG	0.15687408	0.0019124604
HLA-DPA1*02:01-DPB1*01:01	AYLFKYIIIGDTGVGKSC	0.3419032	0.0007724758
HLA-DPA1*02:01-DPB1*01:01	ISLDGVDVPLGTGISSGV	0.111232236	0.0013377963
HLA-DPA1*02:01-DPB1*01:01	VLLEPGMELGITAALTGI	0.24015325	0.0006384741
HLA-DPA1*02:01-DPB1*01:01	KDVGRPQPGRENFQNWLK	0.21401821	0.03888392
HLA-DPA1*02:01-DPB1*01:01	IVAGLAVLAVVVIGAVVA	0.13032414	0.0021868167
HLA-DPA1*02:01-DPB1*01:01	ATGRLLLLLLVGLTAPAL	0.1733231	0.0019290773
HLA-DPA1*02:01-DPB1*01:01	DALDTLYIMGLHDEFLDG	0.50351447	0.015023539
HLA-DPA1*02:01-DPB1*01:01	KTHMTHHPISDHEATLRC	0.14548633	0.81574094
HLA-DPA1*02:01-DPB1*01:01	VGICIALFALPFVIYAAK	0.45386645	0.009238438
HLA-DPA1*02:01-DPB1*01:01	KVTIVRRLTDLVKEYDLI	0.4251344	0.034702938
HLA-DPA1*02:01-DPB1*01:01	LAVVVIGAVVAAVMCRRK	0.3253382	0.001984387
HLA-DPA1*02:01-DPB1*01:01	PCPRACKELVPSALTIFL	0.330741	0.0010648519
HLA-DPA1*02:01-DPB1*01:01	PSFAYGKEGYAEGKIPPD	0.22522883	0.044769708
HLA-DPA1*02:01-DPB1*01:01	PNGNEDTTADFFLTTMPT	0.42867973	0.0021051911
HLA-DPA1*02:01-DPB1*01:01	TAVLQRGGLNLTAVTVAA	0.3229984	0.0009589077
HLA-DPA1*02:01-DPB1*01:01	MVTNVTSLLKTVKAVEDE	0.25544313	0.01886122
HLA-DPA1*02:01-DPB1*01:01	LEILSHRAEDRTSHRFHR	0.17060204	0.0074521974
HLA-DPA1*02:01-DPB1*01:01	NSRANISCVWSQDGALQD	0.16838048	0.0005497709
HLA-DPA1*02:01-DPB1*01:01	PGSCAAEGSPGTPDESTP	0.008714371	0.0011301582
HLA-DPA1*02:01-DPB1*01:01	GKGGSCSQAACSNSAQGS	0.046781342	0.0009312142
HLA-DPA1*02:01-DPB1*01:01	WCAIAILFAVLLVVLILF	0.15576762	0.0003535249
HLA-DPA1*02:01-DPB1*01:01	RDMPRSEFGSVDGPLPHP	0.18446705	0.01515119
HLA-DPA1*02:01-DPB1*01:01	AGSPGWVRTRWALLLLFW	0.4429747	0.0019662404
HLA-DPA1*02:01-DPB1*01:01	LTWRQDGVSLSHNTQQWG	0.21673629	0.018321069
HLA-DPA1*02:01-DPB1*01:01	AELDALGDELLADEDSSY	0.42247155	0.008352496
HLA-DPA1*02:01-DPB1*01:01	HLVLRLRGGMQIFVKTLT	0.3850016	0.0008589217
HLA-DPA1*02:01-DPB1*01:01	KKRELEHNAEETYGENDE	0.2382098	0.34226373
HLA-DPA1*02:01-DPB1*01:01	TLLLLTVVFGFLYGAMLY	0.25073776	0.0011179146
HLA-DPA1*02:01-DPB1*01:01	HIPHGKEQIKRGGDAGMP	0.060682543	0.0026367132
HLA-DPA1*02:01-DPB1*01:01	MSNGNKEGASGRPGSPKM	0.009625298	0.00404042
HLA-DPA1*02:01-DPB1*01:01	AVLAVPLERGAPNKEETP	0.22815792	0.0040662205
HLA-DPA1*02:01-DPB1*01:01	PTDNLVPTILDKAHKYNL	0.34901658	0.0139336465
HLA-DPA1*02:01-DPB1*01:01	WCAIAILFAVLLVVLILF	0.15576762	0.0003535249
HLA-DPA1*02:01-DPB1*01:01	MWNPHLGYILTCPSNLGT	0.26088238	0.0006108962
HLA-DPA1*02:01-DPB1*01:01	KQKRIFQTLLLLTVVFGF	0.44028458	0.0015056382
HLA-DPA1*02:01-DPB1*01:01	PMMILPCRQALSTLLCEQ	0.3825073	0.00048438166
HLA-DPA1*02:01-DPB1*01:01	GPTKADTEKWAEGGGHSR	0.06262576	0.4055603
HLA-DPA1*02:01-DPB1*01:01	KKTCTEWAGFFKRNRKRD	0.2538852	0.00091414945
HLA-DPA1*02:01-DPB1*01:01	FRQAFPNTNRWFLTCINQ	0.36938158	0.0011792934
HLA-DPA1*02:01-DPB1*01:01	EEKKRELEHNAEETYGEN	0.23200242	0.8305543
HLA-DPA1*02:01-DPB1*01:01	ANSETSDLSLYLVVAVAA	0.31912908	0.00055452326
HLA-DPA1*02:01-DPB1*01:01	NITKGFSEDRLLIAGTNS	0.38611165	0.085649535
HLA-DPA1*02:01-DPB1*01:01	VLHSRFCGSPVLRNFTFA	0.4351269	0.0062205405
HLA-DPA1*02:01-DPB1*01:01	MDLRQFLMCLSLCTAFAL	0.23710282	0.000495942
HLA-DPA1*02:01-DPB1*01:01	LLVVLLLLLRHWGWGLCL	0.16196373	0.0005924599
HLA-DPA1*02:01-DPB1*01:01	YLKKQCETMLEEFEDIVG	0.5182293	0.022856515
HLA-DPA1*02:01-DPB1*01:01	VKAAGRYHNQTLRYSDGD	0.2553524	0.030182999
HLA-DPA1*02:01-DPB1*01:01	DCLGHAGLVYEYTLGEEK	0.42165726	0.007093361
HLA-DPA1*02:01-DPB1*01:01	QPPVLQPYGPPPTSAQVA	0.105613455	0.035098158
HLA-DPA1*02:01-DPB1*01:01	ILNSIWSHQMYYMFGFLF	0.39883286	0.001238839
HLA-DPA1*02:01-DPB1*01:01	KKQRVAPRARGKSSEPVV	0.13530467	0.0077175633
HLA-DPA1*02:01-DPB1*01:01	PAFNTPTGIPWAMVNLKS	0.29438263	0.0013133772
HLA-DPA1*02:01-DPB1*01:01	HNPGHSHVHLPERNGHDP	0.04251171	0.023748046
HLA-DPA1*02:01-DPB1*01:01	LVENAGDVAFVRHTTVFD	0.21183005	0.4018926
HLA-DPA1*02:01-DPB1*01:01	WIMLILFAWGTLLFYIGG	0.17374092	0.00061806815
HLA-DPA1*02:01-DPB1*01:01	LAVVVIGAVVAAVMCRRK	0.3253382	0.001984387
HLA-DPA1*02:01-DPB1*01:01	KSGLTPNDIDVIELHDCF	0.3469943	0.0023217392
HLA-DPA1*02:01-DPB1*01:01	EALPGDNVGFNVKNVSVK	0.16346262	0.32920173
HLA-DPA1*02:01-DPB1*01:01	ATQALGRAAFGQGSGPIM	0.17931215	0.013179034
HLA-DPA1*02:01-DPB1*01:01	VNVTLYYEALCGGCRAFL	0.37618288	0.00041950317
HLA-DPA1*02:01-DPB1*01:01	NLQPEWESFAEWGEDLEV	0.40999547	0.0007643248
HLA-DPA1*02:01-DPB1*01:01	QVRSDYGTLFVVLVVIGA	0.2752735	0.0006848026
HLA-DPA1*02:01-DPB1*01:01	WAARKGHLECVKHLLAMG	0.28279915	0.0041281595
HLA-DPA1*02:01-DPB1*01:01	RRAGRLPSLVLVVLLVVI	0.28481323	0.00091530726
HLA-DPA1*02:01-DPB1*01:01	VVVIGAVVAAVMCRRKSS	0.3107106	0.0030387728
HLA-DPA1*02:01-DPB1*01:01	RASNQPPGGGGGSGGDCP	0.015191017	0.003059022
HLA-DPA1*02:01-DPB1*01:01	MPPSGPRGTLLLLPLLLL	0.49942726	0.006336663
HLA-DPA1*02:01-DPB1*01:01	MPPSGPRGTLLLLPLLLL	0.49942726	0.006336663
HLA-DPA1*02:01-DPB1*01:01	PEHDAREKVLQTLGVLLT	0.44856414	0.036761995
HLA-DPA1*02:01-DPB1*01:01	LAYQCEKHVLVILTDMSS	0.35779706	0.00023226917
HLA-DPA1*02:01-DPB1*01:01	MRALWVLGLCCVLLTFGS	0.21478537	0.0006995501
HLA-DPA1*02:01-DPB1*01:01	KGKKKKEGDLKSRSSKEE	0.104289874	0.018046685
HLA-DPA1*02:01-DPB1*01:01	YSDPDNVDDGLFIVDIPK	0.35110134	0.0645476
HLA-DPA1*02:01-DPB1*01:01	YRVSLIKQSAQLTALAAQ	0.43943843	0.011050356
HLA-DPA1*02:01-DPB1*01:01	ANTFVGTGDTTSTGSEQY	0.071741946	0.0041832505
HLA-DPA1*02:01-DPB1*01:01	NTSVMRKVKFYDENTRQW	0.30168062	0.014545712
HLA-DPA1*02:01-DPB1*01:01	APLMLSSHLEEMVDPEDP	0.39620572	0.08094063
HLA-DPA1*02:01-DPB1*01:01	TGRLLLLLLVGLTAPALA	0.1650639	0.001504759
HLA-DPA1*02:01-DPB1*01:01	YIDRIEVVNMLAPYAVFD	0.3631187	0.006223508
HLA-DPA1*02:01-DPB1*01:01	LEQQQMQPLCFNCPICDK	0.23437779	0.00054883544
HLA-DPA1*02:01-DPB1*01:01	GGEGMEPERRDSQDGSSY	0.015092891	0.0026649742
HLA-DPA1*02:01-DPB1*01:01	VAPARGWESGDLELFDLV	0.40769005	0.009932211
HLA-DPA1*02:01-DPB1*01:01	YLAVKGVVFDVTSGKEFY	0.30942613	0.11972833
HLA-DPA1*02:01-DPB1*01:01	KSSNEIRTCDRHGCGQYS	0.035702627	0.010280702
HLA-DPA1*02:01-DPB1*01:01	LLVPLLLLMCHCGKGAKG	0.23277359	0.00050634646
HLA-DPA1*02:01-DPB1*01:01	LELIQSKIVKAAGDTTVI	0.2802596	0.0023897216
HLA-DPA1*02:01-DPB1*01:01	DSSCKEAADGYQRCMMAQ	0.12536089	0.00053400133
HLA-DPA1*02:01-DPB1*01:01	RTSDSTPDPQRVPLRLLA	0.17269664	0.0016554516
HLA-DPA1*02:01-DPB1*01:01	NDQVVKGKEAGEVRVCLH	0.15825732	0.0034004182
HLA-DPA1*02:01-DPB1*01:01	RASSFYPRNITLTWRQDG	0.28545314	0.038016304
HLA-DPA1*02:01-DPB1*01:01	ACVQVLDPKSKWRSKILL	0.24779424	0.0007731747
HLA-DPA1*02:01-DPB1*01:01	PTPSPSTPPTPSPSCCHP	0.020747222	0.0032955357
HLA-DPA1*02:01-DPB1*01:01	SLSKPDDSTEAHEGDPTN	0.007899757	0.05055338
HLA-DPA1*02:01-DPB1*01:01	AFKSKSEKCRDDSDCARE	0.06332268	0.0010942225
HLA-DPA1*02:01-DPB1*01:01	NLELKKLLMSNGNKEGAS	0.20577385	0.0024792836
HLA-DPA1*02:01-DPB1*01:01	AAFENWEVEVTFRVTGRG	0.39385873	0.0034035842
HLA-DPA1*02:01-DPB1*01:01	SAASPAVGTVGMDMDEDD	0.07490432	0.017027587
HLA-DPA1*02:01-DPB1*01:01	VILGTEDGAEYDDEDEDY	0.22717737	0.032846067
HLA-DPA1*02:01-DPB1*01:01	LPVLVVVLSIVLEGPAPA	0.27242434	0.0013090876
HLA-DPA1*02:01-DPB1*01:01	EGIPPDQQRLIFAGKQLE	0.29695848	0.3964212
HLA-DPA1*02:01-DPB1*01:01	GQWGQHHVSVGGLGDSFY	0.11832292	0.028433647
HLA-DPA1*02:01-DPB1*01:01	RLPALTVHVTQPKDGGFC	0.16242346	0.0027608334
HLA-DPA1*02:01-DPB1*01:01	PPKNYLCIEEEKIIDHSH	0.3813674	0.02825423
HLA-DPA1*02:01-DPB1*01:01	FEELQYFPNFYALLKSID	0.50339615	0.0044663334
HLA-DPA1*02:01-DPB1*01:01	CINISHHYCNISDHVGDP	0.12392004	0.0027599551
HLA-DPA1*02:01-DPB1*01:01	WLLGAVLLMDASARPANH	0.31756544	0.0010200031
HLA-DPA1*02:01-DPB1*01:01	EKPQGLYPNYLNPSSGQW	0.21914147	0.07152666
HLA-DPA1*02:01-DPB1*01:01	TIDVNGTELNCSWVHLDL	0.2504976	0.0017288427
HLA-DPA1*02:01-DPB1*01:01	YLTACAGPPSRPQRPFCA	0.09306892	0.0007845305
HLA-DPA1*02:01-DPB1*01:01	ENNNFSRQAEEKLNYKME	0.34261718	0.03055906
HLA-DPA1*02:01-DPB1*01:01	GGEDDDLRLRVELQRMKI	0.31117567	0.0014912288
HLA-DPA1*02:01-DPB1*01:01	NEEDKVQLTVPPGIKNDD	0.14457394	0.11113049
HLA-DPA1*02:01-DPB1*01:01	EEPRVIDLWDLAQSANLT	0.2544277	0.0014262783
HLA-DPA1*02:01-DPB1*01:01	KCVEQPELKGHDLEFCLY	0.43616524	0.000903398
HLA-DPA1*02:01-DPB1*01:01	IYAAKVFLRCINYVFFPS	0.42054442	0.0029027867
HLA-DPA1*02:01-DPB1*01:01	MLILFAWGTLLFYIGGHL	0.21785545	0.0018450118
HLA-DPA1*02:01-DPB1*01:01	NKFNSSSSSLEEKIAALF	0.38343742	0.0032207104
HLA-DPA1*02:01-DPB1*01:01	NRHTQVCINGQCAGSICE	0.113212414	0.00056292216
HLA-DPA1*02:01-DPB1*01:01	LPALLLLLLAGARAEEEM	0.25081193	0.0012608051
HLA-DPA1*02:01-DPB1*01:01	SVGHIHRRVTDHLGVVYY	0.29757205	0.16851147
HLA-DPA1*02:01-DPB1*01:01	LGPAPARRPQRSLLLLQL	0.3782403	0.0027736886
HLA-DPA1*02:01-DPB1*01:01	FILSLILEYTWLEAVIFL	0.3431158	0.0004450107
HLA-DPA1*02:01-DPB1*01:01	VVVIGAVVAAVMCRRKSS	0.3107106	0.0030387728
HLA-DPA1*02:01-DPB1*01:01	PDWRQPVFYYRRVRKMSN	0.32529694	0.012530466
HLA-DPA1*02:01-DPB1*01:01	ATGRLLLLLLVGLTAPAL	0.1733231	0.0019290773
HLA-DPA1*02:01-DPB1*01:01	EKPQGLYPNYLNPSSGQW	0.21914147	0.07152666
HLA-DPA1*02:01-DPB1*01:01	HRDAAQLGFQPLMSATGS	0.28959686	0.0022463326
HLA-DPA1*02:01-DPB1*01:01	FCFQLLTFDIGYGSFMYP	0.32849583	0.00019803068
HLA-DPA1*02:01-DPB1*01:01	GFMIGYLGYCKGVEPKTE	0.32573622	0.0020241744
HLA-DPA1*02:01-DPB1*01:01	KLGPESFKFDGAVEAVAV	0.34588534	0.03358816
HLA-DPA1*02:01-DPB1*01:01	VASPRYHTVGRAAGLLMG	0.16970414	0.033523403
HLA-DPA1*02:01-DPB1*01:01	QIEGLVKELLEREGLTAA	0.39142746	0.0023665677
HLA-DPA1*02:01-DPB1*01:01	IAILFAVLLVVLILFLVL	0.12074926	0.00097499666
HLA-DPA1*02:01-DPB1*01:01	AFPNTNRWFLTCINQPQF	0.3852577	0.002342616
HLA-DPA1*02:01-DPB1*01:01	FGERPYWDMSNQDVINAI	0.25780594	0.0023081363
HLA-DPA1*02:01-DPB1*01:01	GQTVSLSFRVFDLELHPA	0.54633033	0.22078435
HLA-DPA1*02:01-DPB1*01:01	IFTEVACDELVEEMEHFG	0.36901122	0.018723179
HLA-DPA1*02:01-DPB1*01:01	KTHMTHHPISDHEATLRC	0.14548633	0.81574094
HLA-DPA1*02:01-DPB1*01:01	KHLHEGAKSETAEELKKV	0.23778217	0.18669258
HLA-DPA1*02:01-DPB1*01:01	PLSWVRACVQVLDPKSKW	0.3895021	0.0009329114
HLA-DPA1*02:01-DPB1*01:01	NLSTFCLLLLYLIGAVIA	0.17587137	0.00041336627
HLA-DPA1*02:01-DPB1*01:01	KQALQKDLNLMAPGLTIQ	0.33785284	0.007184358
HLA-DPA1*02:01-DPB1*01:01	SPSFQQRHESLRPAAGQS	0.15556529	0.17051837
HLA-DPA1*02:01-DPB1*01:01	SHLLAIGLGIYIGRRLTT	0.35888034	0.0044099065
HLA-DPA1*02:01-DPB1*01:01	VDDFSTKDYLKDNLDKYM	0.30267474	0.1487397
HLA-DPA1*02:01-DPB1*01:01	AHVQEVAQHNLKEASSAS	0.2000336	0.020939019
HLA-DPA1*02:01-DPB1*01:01	LTVSVHVSPVEGLCLAGG	0.21056065	0.11072228
HLA-DPA1*02:01-DPB1*01:01	KEGQLMARDLLQPHRLYC	0.26763317	0.00055487605
HLA-DPA1*02:01-DPB1*01:01	HIEYLQDDIFVDLVNLSH	0.5357506	0.025890779
HLA-DPA1*02:01-DPB1*01:01	LYVHMATADGLRQRSGGM	0.09862656	0.0017508108
HLA-DPA1*02:01-DPB1*01:01	PLYPAPLSQPPHFQGSGD	0.16519138	0.0020250645
HLA-DPA1*02:01-DPB1*01:01	CQVKFAGAGVTTERTIQL	0.22783433	0.01073751
HLA-DPA1*02:01-DPB1*01:01	LPLLLLLLLLLPAPELGP	0.24236727	0.0021853514
HLA-DPA1*02:01-DPB1*01:01	DSGLAAETSAISQDLEGV	0.23193899	0.0028447018
HLA-DPA1*02:01-DPB1*01:01	VQEACDLMTQGILALVTS	0.36222926	0.000393588
HLA-DPA1*02:01-DPB1*01:01	TTALSQCPQGHNYCSVNN	0.10609889	0.00078106433
HLA-DPA1*02:01-DPB1*01:01	FTCECSIGFRGDGRTCYD	0.11966679	0.00022702757
HLA-DPA1*02:01-DPB1*01:01	FMPLYKGCSGDFKKWVGA	0.24226165	0.0005679176
HLA-DPA1*02:01-DPB1*01:01	KKEESTEEVKIEVLHRPE	0.41194937	0.50155765
HLA-DPA1*02:01-DPB1*01:01	AVVAGIVVLVISRKKRMA	0.44030827	0.00442753
HLA-DPA1*02:01-DPB1*01:01	SCCHPRLSLHRPALEDLL	0.2954895	0.0003892398
HLA-DPA1*02:01-DPB1*01:01	DDSDCAREGICNGFTALC	0.19751789	0.0003195225
HLA-DPA1*02:01-DPB1*01:01	SAAVNGTSQFTCFYNSRA	0.25069365	0.001452164
HLA-DPA1*02:01-DPB1*01:01	KTLRFKQWNGKERSIYFQ	0.31579942	0.0035744072
HLA-DPA1*02:01-DPB1*01:01	PEQACCAEEEKLTFINDL	0.37255678	0.0005904309
HLA-DPA1*02:01-DPB1*01:01	GFLTNYLTNRYPNLVLIL	0.40471977	0.0041491706
HLA-DPA1*02:01-DPB1*01:01	GKLLLAAEVFSETSTLGP	0.5044859	0.003163249
HLA-DPA1*02:01-DPB1*01:01	TILLQYCFLLITCLLTAL	0.20560384	0.00047463118
HLA-DPA1*02:01-DPB1*01:01	VILTFFVGAAILWLLCSH	0.22560464	0.0015048214
HLA-DPA1*02:01-DPB1*01:01	CAEQLVHNNLPTTSVIMC	0.19686961	0.0008137181
HLA-DPA1*02:01-DPB1*01:01	ATRIRQGEEQRFTCYMEH	0.31326982	0.0057889274
HLA-DPA1*02:01-DPB1*01:01	RRLTRKLYKCIKKAVKQK	0.28524402	0.00073505566
HLA-DPA1*02:01-DPB1*01:01	DLIISHVENNMHIEEIQE	0.35848665	0.004732053
HLA-DPA1*02:01-DPB1*01:01	KEEPASKQQKTENGAGDQ	0.021946192	0.003691652
HLA-DPA1*02:01-DPB1*01:01	LRAVLAVPLERGAPNKEE	0.3089878	0.009532519
HLA-DPA1*02:01-DPB1*01:01	HLALPWYSKYFPYLALIH	0.52169794	0.0032041327
HLA-DPA1*02:01-DPB1*01:01	MQSLMQAPLLIALGLLLA	0.39746502	0.0040124785
