# Supplementary material for: MHCII-peptide presentation: an assessment of the state-of-the-art prediction methods
Source: Front Immunol. 2024 Mar 12;15:1293706. doi: 10.3389/fimmu.2024.1293706 (PMC11027168; doi:10.3389/fimmu.2024.1293706)
Supplement: Supplementary file 2 [file DataSheet_2.zip › output/BERT/neg/18_HLA-DPA1_02_01_DPB1_09_01.csv]

allele	peptide	affinity_pred	mass_pred
HLA-DPA1*02:01-DPB1*09:01	GASAVAQVALGFALPLGV	0.23696397	0.0024698116
HLA-DPA1*02:01-DPB1*09:01	SEEPTPVEVPDKVLPPAY	0.12809674	0.0031427362
HLA-DPA1*02:01-DPB1*09:01	MTLGMIWTIILRFAIQDI	0.17709966	0.00040467054
HLA-DPA1*02:01-DPB1*09:01	YLGYCKGVEPKTECERLA	0.07139294	0.002059795
HLA-DPA1*02:01-DPB1*09:01	LSVRVAAAVVRALPRRAG	0.51903284	0.18266818
HLA-DPA1*02:01-DPB1*09:01	DCRRALELDGQSVKAHFF	0.14960022	0.0014662376
HLA-DPA1*02:01-DPB1*09:01	ALTIFLLVHVQPGYITRP	0.15435097	0.0047391565
HLA-DPA1*02:01-DPB1*09:01	MPHHVEPLERLEKLLTKE	0.15078384	0.16770531
HLA-DPA1*02:01-DPB1*09:01	KIASSSRVTAVIPCFPYA	0.2982867	0.0009925807
HLA-DPA1*02:01-DPB1*09:01	LVPLLLLMCHCGKGAKGF	0.11083322	0.0004986149
HLA-DPA1*02:01-DPB1*09:01	NNVGSYQCRCRPGWQPIP	0.02443256	0.001307317
HLA-DPA1*02:01-DPB1*09:01	KTHMTHHPISDHEATLRC	0.07725048	0.67701685
HLA-DPA1*02:01-DPB1*09:01	SLLLLQLLLLVAAPGSTQ	0.07760071	0.0008296779
HLA-DPA1*02:01-DPB1*09:01	LKSPENSLLQFQFKYGVP	0.22059521	0.0012485405
HLA-DPA1*02:01-DPB1*09:01	ATGAGPAGRYDQATDTIL	0.009646843	0.01457979
HLA-DPA1*02:01-DPB1*09:01	DGRTYDSDCWRQQAECRQ	0.0039115315	0.0036929008
HLA-DPA1*02:01-DPB1*09:01	PERLFLPRVCGTTLHLLL	0.14484817	0.0022217438
HLA-DPA1*02:01-DPB1*09:01	AGTESPVREEPGEDFPAA	0.007180384	0.0035970337
HLA-DPA1*02:01-DPB1*09:01	KVHAYIISSLKKEMPNVF	0.4325206	0.005398206
HLA-DPA1*02:01-DPB1*09:01	GQYHTSVGGLGDSFYEYL	0.05312768	0.01566825
HLA-DPA1*02:01-DPB1*09:01	HESCLDEEVEGQGFCSGP	0.0034181895	0.00034832887
HLA-DPA1*02:01-DPB1*09:01	GAAKLVVAVAVFLLTFYV	0.1658558	0.0027107412
HLA-DPA1*02:01-DPB1*09:01	ALRAYVKDHYSNGFCTVY	0.109759495	0.0026640026
HLA-DPA1*02:01-DPB1*09:01	RIYQEFEVTVPDSITSWV	0.17208153	0.0027210624
HLA-DPA1*02:01-DPB1*09:01	GIIVVITILMAITFSVRR	0.11108504	0.0006926041
HLA-DPA1*02:01-DPB1*09:01	LRNKPSDLGTKLQDPRIM	0.07348283	0.009935449
HLA-DPA1*02:01-DPB1*09:01	PVLGFFIIAVLMSAQESW	0.15531331	0.00051078055
HLA-DPA1*02:01-DPB1*09:01	RPTNRPMLISLDKQTCTL	0.16913775	0.0038154803
HLA-DPA1*02:01-DPB1*09:01	SDHEATLRCWALGFYPAE	0.10595501	0.49955258
HLA-DPA1*02:01-DPB1*09:01	LKVRGSEIPKHMLADVFS	0.21058096	0.034265887
HLA-DPA1*02:01-DPB1*09:01	SMGMLEARIRILTNNSQT	0.12488844	0.0037119365
HLA-DPA1*02:01-DPB1*09:01	IQKCDFPIMKFSLYFLAY	0.37793043	0.00041075953
HLA-DPA1*02:01-DPB1*09:01	MNNLSFSELCCLFCCPPC	0.10155305	0.00046617677
HLA-DPA1*02:01-DPB1*09:01	HHDRVTLEVGKVIQQGRQ	0.17380926	0.042646803
HLA-DPA1*02:01-DPB1*09:01	VRGGMRAVEFKVVETDPS	0.21419409	0.61007637
HLA-DPA1*02:01-DPB1*09:01	SRKTLCIIILILVIGVAI	0.099072576	0.0012834526
HLA-DPA1*02:01-DPB1*09:01	ALCNACELSGKSLFVLPH	0.12670536	0.00077785645
HLA-DPA1*02:01-DPB1*09:01	LLGAGGTPLYTLGTAFLD	0.09170023	0.0033929856
HLA-DPA1*02:01-DPB1*09:01	EARDMAKDYMERMAAQPS	0.1015704	0.020729635
HLA-DPA1*02:01-DPB1*09:01	IFLVTMVLLGCELWSAVI	0.08258483	0.0003206551
HLA-DPA1*02:01-DPB1*09:01	CFGYGLIELSQQQSVLDF	0.08397737	0.00029346131
HLA-DPA1*02:01-DPB1*09:01	TCRPDEFQCSDGNCIHGS	0.013111919	0.0016438176
HLA-DPA1*02:01-DPB1*09:01	KRDKKSPLIESTANMDNN	0.1661428	0.0284178
HLA-DPA1*02:01-DPB1*09:01	GKCSSKYSTIPKFGIEKE	0.2665192	0.0018860835
HLA-DPA1*02:01-DPB1*09:01	GDTQAGPRDAADQNFDYM	0.0016712731	0.007842233
HLA-DPA1*02:01-DPB1*09:01	WRFSQAQRPGTSGSQNGD	0.013265623	0.011861249
HLA-DPA1*02:01-DPB1*09:01	EVWTSLELAHLKDFVSAL	0.28460258	0.0035867305
HLA-DPA1*02:01-DPB1*09:01	QKLPPFSYAYTELEAIMY	0.36588398	0.0040448876
HLA-DPA1*02:01-DPB1*09:01	CPHNDNVIASGSEDCTVM	0.0076247244	0.0009340346
HLA-DPA1*02:01-DPB1*09:01	SGSYHVREESTYLPLTSM	0.16491319	0.0022236933
HLA-DPA1*02:01-DPB1*09:01	RNLPSSIQSRLSMVNQME	0.15154156	0.011527112
HLA-DPA1*02:01-DPB1*09:01	GGARGHALYVEPHGHGPS	0.05459182	0.6207686
HLA-DPA1*02:01-DPB1*09:01	RTLTATAHMCQHLAKCLD	0.12979384	0.0009903148
HLA-DPA1*02:01-DPB1*09:01	VLMVDDDTLISTPDLVFA	0.13745874	0.0004963921
HLA-DPA1*02:01-DPB1*09:01	QECNKIVKQKAFERAIAG	0.24369512	0.009840923
HLA-DPA1*02:01-DPB1*09:01	NEEYDVIVLGTGLTECIL	0.08528345	0.00038667402
HLA-DPA1*02:01-DPB1*09:01	TLTQPTALVPALSHNVTE	0.20848289	0.13243946
HLA-DPA1*02:01-DPB1*09:01	FYGSTLFLCRRPTPQDSP	0.046310756	0.0017003913
HLA-DPA1*02:01-DPB1*09:01	KWVTFISLLFLFSSAYSR	0.16397358	0.0021234814
HLA-DPA1*02:01-DPB1*09:01	VAAVVLIVAVFVCKSLLW	0.06840999	0.0008048696
HLA-DPA1*02:01-DPB1*09:01	IAILFAVLLVVLILFLVL	0.028735975	0.0010259196
HLA-DPA1*02:01-DPB1*09:01	SKLLGYLKHTLDQYVESD	0.20920207	0.0056469454
HLA-DPA1*02:01-DPB1*09:01	RGTQIVLLGLVTAALWAG	0.15993395	0.0011933909
HLA-DPA1*02:01-DPB1*09:01	VNYGIVVDCGSSGSRVFV	0.035272982	0.0023493464
HLA-DPA1*02:01-DPB1*09:01	GTAISNASDVWKKGGSEE	0.13968743	0.0021440245
HLA-DPA1*02:01-DPB1*09:01	TFVTLFFACLGFLSPANR	0.1186514	0.0016840335
HLA-DPA1*02:01-DPB1*09:01	PQKMRGVESQGMLLCASI	0.2432806	0.008104403
HLA-DPA1*02:01-DPB1*09:01	GCVRVVRGEGMPQYRNPF	0.060102317	0.0031831474
HLA-DPA1*02:01-DPB1*09:01	PMDIFDMFFGGGGRMQRE	0.0643236	0.012132613
HLA-DPA1*02:01-DPB1*09:01	KWVTFISLLFLFSSAYSR	0.16397358	0.0021234814
HLA-DPA1*02:01-DPB1*09:01	TVTSSPGTPASPCSLSGI	0.0062876614	0.0010598854
HLA-DPA1*02:01-DPB1*09:01	CAIAILFAVLLVVLILFL	0.026362209	0.0007866899
HLA-DPA1*02:01-DPB1*09:01	ASARPANHSSTRERVANR	0.03664864	0.0052925074
HLA-DPA1*02:01-DPB1*09:01	IKEAVSRILYSFCTAFKR	0.33923832	0.0019843013
HLA-DPA1*02:01-DPB1*09:01	RTGLLLLLLAVAVRESWQ	0.14458531	0.001668573
HLA-DPA1*02:01-DPB1*09:01	LRAPGALLAAAGLADAAT	0.18591553	0.026069412
HLA-DPA1*02:01-DPB1*09:01	VFFLIGFMIGYLGYCKGV	0.08126439	0.00096798
HLA-DPA1*02:01-DPB1*09:01	MGMLEARIRILTNNSQTP	0.08378013	0.008599688
HLA-DPA1*02:01-DPB1*09:01	SFNTRLKWFAICFVCGVF	0.13150446	0.0008411772
HLA-DPA1*02:01-DPB1*09:01	RKTSARDASPTPSTDAEY	0.012915807	0.016032873
HLA-DPA1*02:01-DPB1*09:01	PNGTEVPNTRSRGHHNCS	0.015382351	0.0012679972
HLA-DPA1*02:01-DPB1*09:01	DNALRAVGDASKRLLSDS	0.18517154	0.011380928
HLA-DPA1*02:01-DPB1*09:01	SFILVIFYFQSMLHPVMR	0.20132208	0.0010232474
HLA-DPA1*02:01-DPB1*09:01	SPSIFFCATPPDDGNLCR	0.025348818	0.00084219873
HLA-DPA1*02:01-DPB1*09:01	YSKLHPPAHYPPASSGVP	0.12797119	0.005030895
HLA-DPA1*02:01-DPB1*09:01	AYTELEAIMYALGVGASI	0.25140533	0.00044452102
HLA-DPA1*02:01-DPB1*09:01	VLCKMINLSVPDTIDERT	0.1820956	0.0011443505
HLA-DPA1*02:01-DPB1*09:01	VEPKTECERLAGTESPVR	0.09848765	0.01881056
HLA-DPA1*02:01-DPB1*09:01	GPASGVEPTSFPVESEAV	0.014620691	0.012675795
HLA-DPA1*02:01-DPB1*09:01	RTWRLNERHYGGLTGLNK	0.07538862	0.0065335296
HLA-DPA1*02:01-DPB1*09:01	YSSLPEKQDQCCTTCVVQ	0.01214014	0.004899599
HLA-DPA1*02:01-DPB1*09:01	SQEETESLNASIGCCSFI	0.025601065	0.00033390257
HLA-DPA1*02:01-DPB1*09:01	MLLKSPENSLLQFQFKYG	0.25713304	0.0014567742
HLA-DPA1*02:01-DPB1*09:01	AQVKIQGQNKEMLAAACQ	0.26358107	0.0021810494
HLA-DPA1*02:01-DPB1*09:01	FWQDLGNLVADGCDFVCR	0.05526938	0.0021243836
HLA-DPA1*02:01-DPB1*09:01	WVTFISLLFLFSSAYSRG	0.08159996	0.000869791
HLA-DPA1*02:01-DPB1*09:01	VIPMNPNTNDLFNAVGDG	0.03221705	0.001833524
HLA-DPA1*02:01-DPB1*09:01	LGLATAVSAGPAVIECWF	0.12787648	0.0005687888
HLA-DPA1*02:01-DPB1*09:01	LVKDVRWPTETDVSSAKN	0.013846783	0.36685747
HLA-DPA1*02:01-DPB1*09:01	YKVNPDTGYINYDQLEEN	0.11253427	0.016649462
HLA-DPA1*02:01-DPB1*09:01	PPCPPPPPVSTISCSYES	0.008645651	0.0023611018
HLA-DPA1*02:01-DPB1*09:01	PNGTEVPNTRSRGHHNCS	0.015382351	0.0012679972
HLA-DPA1*02:01-DPB1*09:01	EIMKLKHILILQNKIDLV	0.24050848	0.0062479833
HLA-DPA1*02:01-DPB1*09:01	CKDMSDEVGCVNVTLCEG	0.028955668	0.0003295897
HLA-DPA1*02:01-DPB1*09:01	TAPVLDIAWCPHNDNVIA	0.04242425	0.0070448667
HLA-DPA1*02:01-DPB1*09:01	LYLTKVGISPDKLRFRQH	0.2679074	0.013700108
HLA-DPA1*02:01-DPB1*09:01	AMGADRGIHVEVPPAEAE	0.025673142	0.016706442
HLA-DPA1*02:01-DPB1*09:01	INETWAWKNATLAEQAKL	0.19754542	0.6783001
HLA-DPA1*02:01-DPB1*09:01	PSINPPTLTAHQSNRVCN	0.05705705	0.001202585
HLA-DPA1*02:01-DPB1*09:01	PLEASVLVTIEPAGSVPA	0.18113758	0.0062532634
HLA-DPA1*02:01-DPB1*09:01	CQGNQPKGVEIENLGNLK	0.05863231	0.010483174
HLA-DPA1*02:01-DPB1*09:01	NGAKCLDGPNTYTCVCTE	0.03662044	0.0024607312
HLA-DPA1*02:01-DPB1*09:01	FPNGTEVPNTRSRGHHNC	0.006436645	0.011499609
HLA-DPA1*02:01-DPB1*09:01	RNGHCIPQRWACDGDTDC	0.010257458	0.0007495134
HLA-DPA1*02:01-DPB1*09:01	GVFSVPENGHVYVEVSVT	0.060655404	0.0025324593
HLA-DPA1*02:01-DPB1*09:01	FLIGFMIGYLGYCKGVEP	0.12938692	0.0016361922
HLA-DPA1*02:01-DPB1*09:01	SFCTPEPESLGPGTPGFP	0.008170462	0.0005161449
HLA-DPA1*02:01-DPB1*09:01	GGFTAPVGGPDGTVPMPM	0.0070873783	0.0025396578
HLA-DPA1*02:01-DPB1*09:01	YAFVGFDCIATTGEEVKN	0.0918162	0.0007207169
HLA-DPA1*02:01-DPB1*09:01	VFFLIGFMIGYLGYCKGV	0.08126439	0.00096798
HLA-DPA1*02:01-DPB1*09:01	QFQFKYGVPTPTNVTIES	0.18420242	0.016669706
HLA-DPA1*02:01-DPB1*09:01	ITIFITLFLLSVCYSATV	0.06737537	0.0004833311
HLA-DPA1*02:01-DPB1*09:01	SPCVHHHGSPGVDLPVTI	0.023749191	0.0065207416
HLA-DPA1*02:01-DPB1*09:01	DPTRRFFKVTPPPGSGPQ	0.15059954	0.9418599
HLA-DPA1*02:01-DPB1*09:01	PNGTEVPNTRSRGHHNCS	0.015382351	0.0012679972
HLA-DPA1*02:01-DPB1*09:01	LPFYKRMLNKRPTLKDLE	0.15650691	0.03067646
HLA-DPA1*02:01-DPB1*09:01	PNGTEVPNTRSRGHHNCS	0.015382351	0.0012679972
HLA-DPA1*02:01-DPB1*09:01	KEQMVDASRPELLYRTDF	0.22908124	0.005640044
HLA-DPA1*02:01-DPB1*09:01	NPNTNDLFNAVGDGIVLC	0.04838795	0.0006322287
HLA-DPA1*02:01-DPB1*09:01	CVFPNGTEVPNTRSRGHH	0.011317733	0.00410863
HLA-DPA1*02:01-DPB1*09:01	RMYPLKPTWWFCAFPYSL	0.16388299	0.0004285117
HLA-DPA1*02:01-DPB1*09:01	DRVFRAHGHCLHEIFLLR	0.17284255	0.0032452382
HLA-DPA1*02:01-DPB1*09:01	SWGHYSGDEEDAYSAEPL	0.014114601	0.029509747
HLA-DPA1*02:01-DPB1*09:01	PRHGNLYDLKPLGLNDTI	0.15263109	0.0014827724
HLA-DPA1*02:01-DPB1*09:01	YSDLSKGVLRCRTVEDVL	0.11940619	0.010511828
HLA-DPA1*02:01-DPB1*09:01	HTLEQQQMQPLCFNCPIC	0.058352105	0.0006032467
HLA-DPA1*02:01-DPB1*09:01	SYIASCWNHDGDPVELLK	0.03985704	0.0011603443
HLA-DPA1*02:01-DPB1*09:01	PRKVNLGVGAYRTDDCHP	0.16539668	0.050167777
HLA-DPA1*02:01-DPB1*09:01	NDCTHRVDPRIGGGGVQL	0.018232852	0.0016698753
HLA-DPA1*02:01-DPB1*09:01	MARTPQTVAGYTIPPGHQ	0.07191115	0.0064554205
HLA-DPA1*02:01-DPB1*09:01	GDVHSQVICEIAHITLQG	0.05797894	0.012205364
HLA-DPA1*02:01-DPB1*09:01	QENSLADFSLPQTPQTDN	0.004979112	0.0021027992
HLA-DPA1*02:01-DPB1*09:01	DTAQRKEPEDGRLVQFLL	0.15026125	0.00901404
HLA-DPA1*02:01-DPB1*09:01	VHPNVICDGCNGPVVGTR	0.008079389	0.001415931
HLA-DPA1*02:01-DPB1*09:01	TGFCAACHGCLFIACFVL	0.04910867	0.0005457108
HLA-DPA1*02:01-DPB1*09:01	VASFLGLLVFLTPIAFIL	0.21613011	0.0039062584
HLA-DPA1*02:01-DPB1*09:01	EIEQRQKPATETSMNTAS	0.08295018	0.02809734
HLA-DPA1*02:01-DPB1*09:01	ALSGEPTTLTKEEEKKQP	0.0449987	0.030051116
HLA-DPA1*02:01-DPB1*09:01	MRVTAPRTVLLLLSGALA	0.27674896	0.0051682
HLA-DPA1*02:01-DPB1*09:01	NLPHQTQIPQQQTTGDFR	0.006752293	0.05905251
HLA-DPA1*02:01-DPB1*09:01	LQQMKELLTENHQLKEAM	0.12002246	0.0013784987
HLA-DPA1*02:01-DPB1*09:01	QIIIPQNQVNRKSDIYVC	0.09284821	0.001023194
HLA-DPA1*02:01-DPB1*09:01	IRDCNGSRSQQWLLRNVT	0.03975784	0.0011522528
HLA-DPA1*02:01-DPB1*09:01	PGTPLPLPLRIQNDLHRQ	0.1274696	0.015368657
HLA-DPA1*02:01-DPB1*09:01	VITNMTTTIQSLFPNLQV	0.14521018	0.0013493027
HLA-DPA1*02:01-DPB1*09:01	GLIRKPASFMTSICDERG	0.23039828	0.0015862938
HLA-DPA1*02:01-DPB1*09:01	GIHVAHLALKHRQGNNHK	0.14317478	0.31934422
HLA-DPA1*02:01-DPB1*09:01	GQIRGYQVTYVRLENGEP	0.18982896	0.18528998
HLA-DPA1*02:01-DPB1*09:01	PSQLELTLQASKQNGTWP	0.08871683	0.0008210523
HLA-DPA1*02:01-DPB1*09:01	WLPVVRTWRLNERHYGGL	0.14472356	0.51613474
HLA-DPA1*02:01-DPB1*09:01	SVCVGEEFQIVLSGRGFM	0.13080189	0.00028463374
HLA-DPA1*02:01-DPB1*09:01	LVAVVCLVTVCVIYRVDL	0.09558869	0.00046778205
HLA-DPA1*02:01-DPB1*09:01	RLSTFYEDWSFVMDEERS	0.1304678	0.0013973321
HLA-DPA1*02:01-DPB1*09:01	TEYCNTIEGTAKYIETSE	0.16823615	0.0006354575
HLA-DPA1*02:01-DPB1*09:01	QDLAMGSDAEGEKIKDSM	0.04933302	0.0061989445
HLA-DPA1*02:01-DPB1*09:01	AGAAKLVVAVAVFLLTFY	0.18875422	0.0030174535
HLA-DPA1*02:01-DPB1*09:01	MGMNISIYCQAAIKNCQP	0.2286124	0.00069919147
HLA-DPA1*02:01-DPB1*09:01	VEPKTECERLAGTESPVR	0.09848765	0.01881056
HLA-DPA1*02:01-DPB1*09:01	LIGLAPCCLWLLGAVLLM	0.10906684	0.0004956607
HLA-DPA1*02:01-DPB1*09:01	GEVQAQSAAKTPSCKDIV	0.15350805	0.002630061
