# Supplementary material for: MHCII-peptide presentation: an assessment of the state-of-the-art prediction methods
Source: Front Immunol. 2024 Mar 12;15:1293706. doi: 10.3389/fimmu.2024.1293706 (PMC11027168; doi:10.3389/fimmu.2024.1293706)
Supplement: Supplementary file 2 [file DataSheet_2.zip › output/BERT/neg/18_HLA-DPA1_02_01_DPB1_10_01.csv]

allele	peptide	affinity_pred	mass_pred
HLA-DPA1*02:01-DPB1*10:01	EALPGDNVGFNVKNVSVK	0.10110193	0.16223095
HLA-DPA1*02:01-DPB1*10:01	LSQCAKNLGTALAELRTA	0.3307948	0.006330484
HLA-DPA1*02:01-DPB1*10:01	LCFTDGKTVAPMPPAQDH	0.05734357	0.0012322325
HLA-DPA1*02:01-DPB1*10:01	RGGSGGFTAPVGGPDGTV	0.016608533	0.0072169313
HLA-DPA1*02:01-DPB1*10:01	ADLVIVGAEGVVENGGII	0.10671757	0.0043147793
HLA-DPA1*02:01-DPB1*10:01	GIDEAMSYAEVMRLVKGM	0.27669942	0.002195473
HLA-DPA1*02:01-DPB1*10:01	PVLHTRHFQGTLELEVGD	0.24387656	0.0033138916
HLA-DPA1*02:01-DPB1*10:01	PRKMPFVRGQSFSVWILC	0.3662157	0.00081835175
HLA-DPA1*02:01-DPB1*10:01	IDGTWHHDCILDEDHSGP	0.010329762	0.06481826
HLA-DPA1*02:01-DPB1*10:01	LELDGQSVKAHFFLGQCQ	0.0972354	0.0014575096
HLA-DPA1*02:01-DPB1*10:01	LSEVSENKLKQLNLNNEW	0.07227931	0.004008903
HLA-DPA1*02:01-DPB1*10:01	SVKDAKIAVYSCPFDGMI	0.25294638	0.07055043
HLA-DPA1*02:01-DPB1*10:01	LALACKLDYDEDASAMLK	0.13106881	0.0022216109
HLA-DPA1*02:01-DPB1*10:01	YMADMDELFSQVDEKRKK	0.21287519	0.0029058282
HLA-DPA1*02:01-DPB1*10:01	APCPRACKELVPSALTIF	0.23670626	0.0048233303
HLA-DPA1*02:01-DPB1*10:01	TNVSVAIFMLDTVTLCGN	0.21360822	0.00042095795
HLA-DPA1*02:01-DPB1*10:01	LLTKEQLKIWMGKMQKKA	0.28954807	0.012050234
HLA-DPA1*02:01-DPB1*10:01	ACKIASSSRVTAVIPCFP	0.46474764	0.0006858073
HLA-DPA1*02:01-DPB1*10:01	AGLTADARIVINRARVEC	0.2650078	0.0042951657
HLA-DPA1*02:01-DPB1*10:01	KTHMTHHPISDHEATLRC	0.09452068	0.6571746
HLA-DPA1*02:01-DPB1*10:01	RPMLISLDKQTCTLFFSW	0.21288115	0.00033656467
HLA-DPA1*02:01-DPB1*10:01	REYVKQTWNLQGQALEQA	0.22413613	0.008773921
HLA-DPA1*02:01-DPB1*10:01	SLLQFQFKYGVPTPTNVT	0.2470319	0.026739288
HLA-DPA1*02:01-DPB1*10:01	DLDQASLAAVSQQLAPRE	0.22753133	0.03648428
HLA-DPA1*02:01-DPB1*10:01	CIDNEALYDICFRTLKLT	0.20609643	0.00032362773
HLA-DPA1*02:01-DPB1*10:01	FTGPECQFPASSPCLGGN	0.009621484	0.0008080866
HLA-DPA1*02:01-DPB1*10:01	MTPPERLFLPRVCGTTLH	0.19322628	0.0063804
HLA-DPA1*02:01-DPB1*10:01	GYLGYCKGVEPKTECERL	0.06646177	0.001393226
HLA-DPA1*02:01-DPB1*10:01	VCELDLVFNFYKVYTVVD	0.27669346	0.00025617026
HLA-DPA1*02:01-DPB1*10:01	VVAVAVFLLTFYVISQVF	0.19949658	0.0008462487
HLA-DPA1*02:01-DPB1*10:01	DMDELFSQVDEKRKKRDI	0.13183929	0.0011483689
HLA-DPA1*02:01-DPB1*10:01	EILEGKGLSFLFPLLKLE	0.34531647	0.0016226217
HLA-DPA1*02:01-DPB1*10:01	YTLSPINGKISGVNAKKE	0.28535905	0.302617
HLA-DPA1*02:01-DPB1*10:01	SWRESCDSALRAYVKDHY	0.21947898	0.007856578
HLA-DPA1*02:01-DPB1*10:01	FSLGIGASKLNLSNTAAT	0.29166758	0.0101295635
HLA-DPA1*02:01-DPB1*10:01	TEDNGKENKTPSSDAQDK	0.008285139	0.02592058
HLA-DPA1*02:01-DPB1*10:01	RKDESPATWRLGLRKTGS	0.15771557	0.010318917
HLA-DPA1*02:01-DPB1*10:01	NHQMVGSGLLTCTWKGSI	0.09891691	0.00061810063
HLA-DPA1*02:01-DPB1*10:01	SHEVIVSAACGRNHTLAL	0.24455518	0.0010420872
HLA-DPA1*02:01-DPB1*10:01	SMGMLEARIRILTNNSQT	0.23957078	0.0026975381
HLA-DPA1*02:01-DPB1*10:01	MPMPMPMPSANTPFSYPL	0.12431022	0.0029418122
HLA-DPA1*02:01-DPB1*10:01	GLLKNIQVSHQEFSKMKQ	0.20555319	0.020880444
HLA-DPA1*02:01-DPB1*10:01	SGDATLVTPPQDITAKTL	0.08085118	0.010142774
HLA-DPA1*02:01-DPB1*10:01	RISNPPILLVCSLHASLE	0.37877953	0.0017569016
HLA-DPA1*02:01-DPB1*10:01	RIFTPLLHQIELEKPKPI	0.30318788	0.06694032
HLA-DPA1*02:01-DPB1*10:01	DRVTLEVGKVIQQGRQSK	0.23314765	0.042153817
HLA-DPA1*02:01-DPB1*10:01	MGLIISLLCVYFWLERTM	0.11738674	0.00041277366
HLA-DPA1*02:01-DPB1*10:01	NIFQKIQEMEERRIVRMG	0.20340355	0.0012127446
HLA-DPA1*02:01-DPB1*10:01	GTAFDFENMKRKQNDVFG	0.047180224	0.0029894058
HLA-DPA1*02:01-DPB1*10:01	LLDQNGFTADDINKVVLC	0.09023745	0.000611943
HLA-DPA1*02:01-DPB1*10:01	EQQQCQDAKSQQKEQMLL	0.04817065	0.0012342308
HLA-DPA1*02:01-DPB1*10:01	SFKVPFLPVLPILSIFVN	0.4650234	0.0011170771
HLA-DPA1*02:01-DPB1*10:01	EVCESPRKPVAKWHSLSE	0.20203392	0.0012808053
HLA-DPA1*02:01-DPB1*10:01	CKEAADGYQRCMMAQYNR	0.06759468	0.00048490995
HLA-DPA1*02:01-DPB1*10:01	VDSKVSLGIAGILIVLSS	0.33906856	0.0072830543
HLA-DPA1*02:01-DPB1*10:01	DYTCIAENAVSNLSFSVS	0.18348831	0.00070255477
HLA-DPA1*02:01-DPB1*10:01	QYDLLVLPPSFPYGGMEN	0.06516006	0.0009657731
HLA-DPA1*02:01-DPB1*10:01	YKVYGYVTNSKVKFVMVV	0.41140506	0.001796109
HLA-DPA1*02:01-DPB1*10:01	FEEHVESHWKVCPMCSEQ	0.029673357	0.00082364364
HLA-DPA1*02:01-DPB1*10:01	MRVTAPRTVLLLLSGALA	0.37470418	0.0034589642
HLA-DPA1*02:01-DPB1*10:01	FCSADGSDPLWDWNVTWN	0.0236877	0.00015772574
HLA-DPA1*02:01-DPB1*10:01	QAELQQHDVAQGQWDPAD	0.008592426	0.016912105
HLA-DPA1*02:01-DPB1*10:01	CLSESQVSEEQEEMGGQS	0.0038527264	0.0010520543
HLA-DPA1*02:01-DPB1*10:01	SGFAGAIGQKLPPFSYAY	0.21373758	0.0014565412
HLA-DPA1*02:01-DPB1*10:01	MVCLRLPGGSCMAVLTVT	0.11884373	0.0022955104
HLA-DPA1*02:01-DPB1*10:01	NDNVIASGSEDCTVMVWE	0.042913727	0.017994618
HLA-DPA1*02:01-DPB1*10:01	RMYEYKKIAAQKTIEKKE	0.441164	0.10041926
HLA-DPA1*02:01-DPB1*10:01	NLPSHNHHHHVDQSLSSA	0.042947993	0.027353358
HLA-DPA1*02:01-DPB1*10:01	LQMYFQSPKRSGGGECEV	0.110855095	0.0016156003
HLA-DPA1*02:01-DPB1*10:01	TGLLLLLLAVAVRESWQT	0.24851768	0.00081673235
HLA-DPA1*02:01-DPB1*10:01	EPELLDDQEAKREAETFK	0.06440204	0.008839795
HLA-DPA1*02:01-DPB1*10:01	SGGWEEAPRAAAALCTLY	0.26243335	0.0010963383
HLA-DPA1*02:01-DPB1*10:01	VMGIRVLRLSLVVILVLL	0.26942238	0.00053788663
HLA-DPA1*02:01-DPB1*10:01	SGKEFQAALGGNVPREQF	0.3356853	0.030950587
HLA-DPA1*02:01-DPB1*10:01	DYLTKIEELEEKLNDALH	0.21745004	0.011773897
HLA-DPA1*02:01-DPB1*10:01	ERTECAEPPRDEPPADGA	0.0054108654	0.0011390343
HLA-DPA1*02:01-DPB1*10:01	FPNGTEVPNTRSRGHHNC	0.02405187	0.013238026
HLA-DPA1*02:01-DPB1*10:01	TSPEELGPLANQLTSDYG	0.027452381	0.02407011
HLA-DPA1*02:01-DPB1*10:01	MLAAMWCNGSVFGIQNAC	0.0609682	0.00015439845
HLA-DPA1*02:01-DPB1*10:01	PKHLTVNAVLISIASVVG	0.48194382	0.003967265
HLA-DPA1*02:01-DPB1*10:01	FNGRYILLLMGLFSVYTG	0.23129722	0.0017851833
HLA-DPA1*02:01-DPB1*10:01	AVNLEWPLESVSYTIRGP	0.1498561	0.004035204
HLA-DPA1*02:01-DPB1*10:01	TSSPGTPASPCSLSGIII	0.021049105	0.0009176176
HLA-DPA1*02:01-DPB1*10:01	GSRSENESEAARRIKTEF	0.13135767	0.0033130522
HLA-DPA1*02:01-DPB1*10:01	TLRGKARPRGRAGVTTPA	0.20828572	0.04545433
HLA-DPA1*02:01-DPB1*10:01	GTCVEWLRRYLENGKETL	0.094930194	0.002348484
HLA-DPA1*02:01-DPB1*10:01	VKGPMGFGFTIADSPGGG	0.083119966	0.0026401202
HLA-DPA1*02:01-DPB1*10:01	HRNWAPGGGPFPCPECRH	0.01532583	0.0035506592
HLA-DPA1*02:01-DPB1*10:01	WCAIAILFAVLLVVLILF	0.05278984	0.00040748954
HLA-DPA1*02:01-DPB1*10:01	TAMPPGTARPGSRGCPIG	0.032342743	0.0010429835
HLA-DPA1*02:01-DPB1*10:01	ILIGESTLRCTVDSQKTG	0.11803985	0.0045118122
HLA-DPA1*02:01-DPB1*10:01	ISEGHFASETIRTRLMEL	0.18190378	0.0018595103
HLA-DPA1*02:01-DPB1*10:01	YFHNVCELDLVFNFYKVY	0.17924	0.00044149658
HLA-DPA1*02:01-DPB1*10:01	PPLPNQQFGVSLQHLQEK	0.19110718	0.014878072
HLA-DPA1*02:01-DPB1*10:01	VVCVSVTVFVWSCCHQQA	0.10402181	0.00071603456
HLA-DPA1*02:01-DPB1*10:01	SEDKSIKVWSMYRQRFLY	0.34271842	0.0021987483
HLA-DPA1*02:01-DPB1*10:01	HEDNFSREKTAELNVQVP	0.19740352	0.07829411
HLA-DPA1*02:01-DPB1*10:01	LLDIRQMRDKNRKPVVMK	0.10504125	0.0071785552
HLA-DPA1*02:01-DPB1*10:01	VLCNLKPQKMRGVESQGM	0.19261685	0.0010984212
HLA-DPA1*02:01-DPB1*10:01	LEQNLSDLQLQAAVEVAG	0.23157528	0.0019209215
HLA-DPA1*02:01-DPB1*10:01	GMGVALRMYPLKPTWWFC	0.3649868	0.00031150598
HLA-DPA1*02:01-DPB1*10:01	GGLFGFMGNQSRSRNGRR	0.1980515	0.0017448764
HLA-DPA1*02:01-DPB1*10:01	RHPQPGAVELAAKHCRRP	0.19678874	0.1578403
HLA-DPA1*02:01-DPB1*10:01	IAILFAVLLVVLILFLVL	0.05472662	0.0008336926
HLA-DPA1*02:01-DPB1*10:01	LLGKWHSNLGARPKGLST	0.16234908	0.0090469895
HLA-DPA1*02:01-DPB1*10:01	HLAFWQDLGNLVADGCDF	0.15715462	0.00076094863
HLA-DPA1*02:01-DPB1*10:01	RGTQIVLLGLVTAALWAG	0.25034305	0.0011300128
HLA-DPA1*02:01-DPB1*10:01	AEKERCPAGQQPPQHRVA	0.027419372	0.031474777
HLA-DPA1*02:01-DPB1*10:01	LYPDQSPSEDWTMEERFR	0.03351394	0.010298118
HLA-DPA1*02:01-DPB1*10:01	TNLKKKFSCCVLVFLLFA	0.25280157	0.0010434499
HLA-DPA1*02:01-DPB1*10:01	CMATLLVFCLGSLLYQLS	0.17432733	0.0003838623
HLA-DPA1*02:01-DPB1*10:01	KGIGMNEPLVDCEGYPRS	0.097951755	0.00081386435
HLA-DPA1*02:01-DPB1*10:01	TLPDSEGNSQCSNQGTLI	0.0006378112	0.0009869589
HLA-DPA1*02:01-DPB1*10:01	YECRASNDPDRNHLTRAP	0.013600009	0.0020914606
HLA-DPA1*02:01-DPB1*10:01	ELFRWNVSDLGGLGCGLK	0.120653816	0.0043255663
HLA-DPA1*02:01-DPB1*10:01	CEEIFCPSPPPILNGRHI	0.14714144	0.0009270127
HLA-DPA1*02:01-DPB1*10:01	GMLEARIRILTNNSQTPI	0.19007151	0.034404296
HLA-DPA1*02:01-DPB1*10:01	WTITGSGSVINQTEESPY	0.04877756	0.011731814
HLA-DPA1*02:01-DPB1*10:01	ILCTLLGDGLASVCPLPP	0.112435825	0.0005919138
HLA-DPA1*02:01-DPB1*10:01	CMAALTVTLMVLSSPLAL	0.31733125	0.0012434085
HLA-DPA1*02:01-DPB1*10:01	SYNGQIGWFPSNYVLEEV	0.16495945	0.0014200283
HLA-DPA1*02:01-DPB1*10:01	GKRSLPEGVANGIEVYST	0.23516424	0.0071503213
HLA-DPA1*02:01-DPB1*10:01	VFPNGTEVPNTRSRGHHN	0.044156242	0.014909297
HLA-DPA1*02:01-DPB1*10:01	LSQCAKNLGTALAELRTA	0.3307948	0.006330484
HLA-DPA1*02:01-DPB1*10:01	MVLATCLGSFILVIFYFQ	0.09307647	0.0004055607
HLA-DPA1*02:01-DPB1*10:01	LMPHHVEPLERLEKLLTK	0.21128063	0.010560351
HLA-DPA1*02:01-DPB1*10:01	LRQEGSEEGMYVLRWSCT	0.06626162	0.00052442553
HLA-DPA1*02:01-DPB1*10:01	VERKLLCLFILAILLCSL	0.13194454	0.00044877524
HLA-DPA1*02:01-DPB1*10:01	TIECTGAEASIQAGIYAT	0.17697616	0.00060245453
HLA-DPA1*02:01-DPB1*10:01	FGTITNQDLPVIKCVLIN	0.14992712	0.00070865115
HLA-DPA1*02:01-DPB1*10:01	HGKGPTEQLVSPEPEVHD	0.030188223	0.012790507
HLA-DPA1*02:01-DPB1*10:01	SMGMLEARIRILTNNSQT	0.23957078	0.0026975381
HLA-DPA1*02:01-DPB1*10:01	LWQSFSCEAQLPYVCRKP	0.18534862	0.00089633313
HLA-DPA1*02:01-DPB1*10:01	TKAQDGSHPLSLQDLIEK	0.16102067	0.010721349
HLA-DPA1*02:01-DPB1*10:01	LAGFPVTVPAHPVAQQHT	0.18549375	0.041669674
HLA-DPA1*02:01-DPB1*10:01	AHAKEDPLLTPVPASENP	0.15409581	0.0050711483
HLA-DPA1*02:01-DPB1*10:01	QQGKVQKLEFPQEANSKT	0.10921495	0.38401088
HLA-DPA1*02:01-DPB1*10:01	YDQSKFEEHVESHWKVCP	0.1211497	0.001156373
HLA-DPA1*02:01-DPB1*10:01	DLFNAVGDGIVLCKMINL	0.11978536	0.0005495144
HLA-DPA1*02:01-DPB1*10:01	EALPGDNVGFNVKNVSVK	0.10110193	0.16223095
HLA-DPA1*02:01-DPB1*10:01	QCGTVIDVNIDCAVKLIG	0.13374548	0.0002690723
HLA-DPA1*02:01-DPB1*10:01	IMEDIIRECMEITESLSL	0.19848806	0.00032585222
HLA-DPA1*02:01-DPB1*10:01	CLGVQREDRRGGDGQINE	0.020711042	0.0019644115
HLA-DPA1*02:01-DPB1*10:01	ISQDTGKYCFGVEDTLKA	0.08979902	0.00061648764
HLA-DPA1*02:01-DPB1*10:01	EKFKEIAEAYDVLSDPRK	0.41357854	0.098169364
HLA-DPA1*02:01-DPB1*10:01	VGPVQKLVTEMGTYATQS	0.18957701	0.013061242
HLA-DPA1*02:01-DPB1*10:01	YSSLPEKQDQCCTTCVVQ	0.013608074	0.0034262016
HLA-DPA1*02:01-DPB1*10:01	QEETESLNASIGCCSFIE	0.059648015	0.00033162843
HLA-DPA1*02:01-DPB1*10:01	NNLSFSELCCLFCCPPCP	0.09384098	0.00058701553
HLA-DPA1*02:01-DPB1*10:01	VRTQLGLPPLLLLTMALA	0.43382776	0.0008133572
HLA-DPA1*02:01-DPB1*10:01	RRVCWALVAVLLADLLAL	0.2091747	0.0018014547
HLA-DPA1*02:01-DPB1*10:01	CIWHNLSYMKCSWLPGRN	0.11726381	0.0009497626
HLA-DPA1*02:01-DPB1*10:01	RFYHPEKEDGKLNKLCRD	0.036952794	0.0043581394
HLA-DPA1*02:01-DPB1*10:01	VTTTTHKTLRGCRAGMIF	0.16784988	0.0053500608
HLA-DPA1*02:01-DPB1*10:01	DQPDLPELLHLEAMCHQM	0.1290511	0.0023136933
HLA-DPA1*02:01-DPB1*10:01	PPPPPVSTISCSYESASR	0.09217824	0.0144724455
HLA-DPA1*02:01-DPB1*10:01	LKGGVAGGSILKGVLKVG	0.2900563	0.009516876
HLA-DPA1*02:01-DPB1*10:01	ACDNDPDCEDGSDEWPQR	0.0018123371	0.0007882986
HLA-DPA1*02:01-DPB1*10:01	VLDIAWCPHNDNVIASGS	0.040281214	0.0010241821
HLA-DPA1*02:01-DPB1*10:01	LCGSRSENESEAARRIKT	0.12772533	0.0024951217
HLA-DPA1*02:01-DPB1*10:01	TMLTPEPVLKTSGHVDKF	0.19483718	0.0017721687
HLA-DPA1*02:01-DPB1*10:01	AAAAATGRLLLLLLVGLT	0.17666624	0.0014154299
HLA-DPA1*02:01-DPB1*10:01	QIPLAVLFGIFLYMGVTS	0.1584918	0.001179348
HLA-DPA1*02:01-DPB1*10:01	GHKGYLCMTDEWFSEYVY	0.15957975	0.0008992635
HLA-DPA1*02:01-DPB1*10:01	HDSPLIEKPGLGQIEEEN	0.030056983	0.0049512396
HLA-DPA1*02:01-DPB1*10:01	FLAYQCEKHVLVILTDMS	0.2905931	0.00026929815
HLA-DPA1*02:01-DPB1*10:01	MADKVRRQRPRRRVCWAL	0.2461872	0.0015024617
HLA-DPA1*02:01-DPB1*10:01	GLPAVCDLFACMQLKVDK	0.19051026	0.0009166626
HLA-DPA1*02:01-DPB1*10:01	ASDSIGPQILTSPSPSKS	0.14560983	0.0027574715
HLA-DPA1*02:01-DPB1*10:01	GLSDEETSKSSLEDNLAG	0.01911405	0.00449332
HLA-DPA1*02:01-DPB1*10:01	ECLSNPCDARGTQNCVQR	0.007282846	0.0004925635
HLA-DPA1*02:01-DPB1*10:01	RLWHPLLVCQTHTLLGHS	0.21534997	0.0016658353
HLA-DPA1*02:01-DPB1*10:01	VFPNGTEVPNTRSRGHHN	0.044156242	0.014909297
HLA-DPA1*02:01-DPB1*10:01	ANTDDGSCEGKMTNFSFG	0.0018549154	0.00061113737
HLA-DPA1*02:01-DPB1*10:01	IGGGDTATCCAKWNTEDK	0.0052662375	0.0021780182
HLA-DPA1*02:01-DPB1*10:01	PNGTEVPNTRSRGHHNCS	0.03700364	0.0013344506
HLA-DPA1*02:01-DPB1*10:01	VTATAADEEEDEYSGGLC	0.0039141774	0.0013625213
HLA-DPA1*02:01-DPB1*10:01	MTVASLKDMVFLDYGFPP	0.15556212	0.0011213941
HLA-DPA1*02:01-DPB1*10:01	GDSHILPFSTPGPSTCLP	0.04421531	0.0017694604
HLA-DPA1*02:01-DPB1*10:01	FMIGYLGYCKGVEPKTEC	0.12605275	0.0005314249
HLA-DPA1*02:01-DPB1*10:01	RTINKAWVESREKQAKGD	0.23673184	0.030442301
HLA-DPA1*02:01-DPB1*10:01	VIGFSGPLLVFEEAFFSF	0.33187193	0.00092365284
HLA-DPA1*02:01-DPB1*10:01	PIVPPPVKDNSSGTFIVL	0.11491415	0.0024890574
HLA-DPA1*02:01-DPB1*10:01	GVRPQPAPFSSLNSSATV	0.14506564	0.0062467353
HLA-DPA1*02:01-DPB1*10:01	ASVLAGLCYGEFGARVPK	0.22283512	0.035878576
HLA-DPA1*02:01-DPB1*10:01	WCVFPNGTEVPNTRSRGH	0.03649272	0.001320913
HLA-DPA1*02:01-DPB1*10:01	DNADLRCELPKLEKRLRA	0.17525393	0.002539759
HLA-DPA1*02:01-DPB1*10:01	FLIGFMIGYLGYCKGVEP	0.185869	0.0014303941
HLA-DPA1*02:01-DPB1*10:01	IDACINISHHYCNISDHV	0.06778677	0.0027368753
HLA-DPA1*02:01-DPB1*10:01	AVLLGLVLLVVLLLLLRH	0.052379176	0.00332148
HLA-DPA1*02:01-DPB1*10:01	ACNNCQRRIVGVRYQCSL	0.23526245	0.0017656207
HLA-DPA1*02:01-DPB1*10:01	RWNVSDLGGLGCGLKNRS	0.07648916	0.00411793
HLA-DPA1*02:01-DPB1*10:01	VFPNGTEVPNTRSRGHHN	0.044156242	0.014909297
HLA-DPA1*02:01-DPB1*10:01	CVFPNGTEVPNTRSRGHH	0.037094183	0.003540265
HLA-DPA1*02:01-DPB1*10:01	FPNGTEVPNTRSRGHHNC	0.02405187	0.013238026
HLA-DPA1*02:01-DPB1*10:01	LLMSNGNKEGASGRPGSP	0.01920696	0.0023432605
HLA-DPA1*02:01-DPB1*10:01	GLVLWGAILFVAWNALLL	0.16239661	0.00061909
HLA-DPA1*02:01-DPB1*10:01	VFNLFRTMGLRHLPVVNA	0.36143056	0.0013325079
HLA-DPA1*02:01-DPB1*10:01	VFPNGTEVPNTRSRGHHN	0.044156242	0.014909297
HLA-DPA1*02:01-DPB1*10:01	KWTAPEAINFGCFTIKSD	0.13724193	0.00085325155
HLA-DPA1*02:01-DPB1*10:01	PGMGVALRMYPLKPTWWF	0.35121647	0.0032597794
HLA-DPA1*02:01-DPB1*10:01	CMAVLTVTLMVLSSPLAL	0.30239487	0.0013041934
HLA-DPA1*02:01-DPB1*10:01	NTILIREQMPNHYDLDCP	0.07447031	0.0026060822
HLA-DPA1*02:01-DPB1*10:01	VLLAGLCRGNSVERKIYI	0.106867656	0.00069916144
HLA-DPA1*02:01-DPB1*10:01	VKGASAVAQVALGFALPL	0.48582718	0.052976012
HLA-DPA1*02:01-DPB1*10:01	LSRWSASFTVTKGKSSTQ	0.37200186	0.0069581056
HLA-DPA1*02:01-DPB1*10:01	TVAIPNILSGTSSSYQPI	0.10061491	0.0021763914
HLA-DPA1*02:01-DPB1*10:01	ISLLCVYFWLERTMPRIP	0.27240136	0.000352978
HLA-DPA1*02:01-DPB1*10:01	GAVLLMDASARPANHSST	0.20844571	0.0029935692
HLA-DPA1*02:01-DPB1*10:01	SPSPLSIKKCPICKADDI	0.10688271	0.11870639
HLA-DPA1*02:01-DPB1*10:01	ITVLAQSHPEMGLVTTPV	0.09393861	0.025016665
HLA-DPA1*02:01-DPB1*10:01	TMSLQDVLTDLSAESEVL	0.07938257	0.0008300274
HLA-DPA1*02:01-DPB1*10:01	RLLLLFLVPLLWAPAAVR	0.27920622	0.0009624686
HLA-DPA1*02:01-DPB1*10:01	AATGRLLLLLLVGLTAPA	0.22236405	0.005495219
HLA-DPA1*02:01-DPB1*10:01	ICQAKQARNHSGTTIPTL	0.06516139	0.0005796234
HLA-DPA1*02:01-DPB1*10:01	DPDPRKVNLGVGAYRTDD	0.19148105	0.9436013
HLA-DPA1*02:01-DPB1*10:01	RRKSTLASRLERQGAELK	0.32849076	0.05673511
HLA-DPA1*02:01-DPB1*10:01	QLALQLAVLLKENDAFED	0.2826613	0.0010896673
HLA-DPA1*02:01-DPB1*10:01	QRKDCSETLATFVKWQDD	0.29970768	0.0011650377
HLA-DPA1*02:01-DPB1*10:01	PCPPPPPVSTISCSYESA	0.028055338	0.002318488
HLA-DPA1*02:01-DPB1*10:01	GTANLSEAIRVPPTLEVT	0.2567649	0.0009831808
HLA-DPA1*02:01-DPB1*10:01	MPGCPVQMLKPLWKAAVA	0.33385074	0.0013522828
HLA-DPA1*02:01-DPB1*10:01	DQVSPKNFKVKMIMKTSV	0.25763682	0.004362076
HLA-DPA1*02:01-DPB1*10:01	SLMTHAMTFTAVSEKDDQ	0.29272506	0.037561823
HLA-DPA1*02:01-DPB1*10:01	ENDATSPHFSTRHEGSFQ	0.020023981	0.017966257
HLA-DPA1*02:01-DPB1*10:01	FRKRRADMPRVFVFRALL	0.47683465	0.0164973
HLA-DPA1*02:01-DPB1*10:01	LDVIFTERQAKEKQIRSV	0.070609085	0.006657301
HLA-DPA1*02:01-DPB1*10:01	FVGLKAIKNKIANISGDG	0.18958293	0.15352276
HLA-DPA1*02:01-DPB1*10:01	GTTGVVVLAGALLEEAEQ	0.25377476	0.002196131
HLA-DPA1*02:01-DPB1*10:01	GGRGGFGGRGGGRGGRGG	0.061023246	0.022787109
HLA-DPA1*02:01-DPB1*10:01	YAINKLRQEGSEEGMYVL	0.108683325	0.0012902591
HLA-DPA1*02:01-DPB1*10:01	ILYAVMRFSLKTVKPLSL	0.538751	0.0025024805
HLA-DPA1*02:01-DPB1*10:01	PKGAQMLREFQWLRANSS	0.38016802	0.019187354
HLA-DPA1*02:01-DPB1*10:01	ENQDTRPKVKAKKARKVK	0.22403687	0.23146605
HLA-DPA1*02:01-DPB1*10:01	ILAANDDMVFMHVDEPGD	0.051632155	0.0014205554
HLA-DPA1*02:01-DPB1*10:01	PRWWELGDPCAWTGQGRG	0.057397436	0.00072445313
HLA-DPA1*02:01-DPB1*10:01	AIGQKLPPFSYAYTELEA	0.2738951	0.0039363764
HLA-DPA1*02:01-DPB1*10:01	DDDTSKCTQIKTALKYTL	0.19347525	0.00072724995
HLA-DPA1*02:01-DPB1*10:01	GVFYHQGQCCIAASRIFV	0.21855816	0.0009686282
HLA-DPA1*02:01-DPB1*10:01	LKENDAFEDGGRQSLMEM	0.079729035	0.0006813588
HLA-DPA1*02:01-DPB1*10:01	LVLLVVLLLLLRHWGWGL	0.06297943	0.0025429684
HLA-DPA1*02:01-DPB1*10:01	IYKRMTGSEFDFEEMKRK	0.17004566	0.0051951325
HLA-DPA1*02:01-DPB1*10:01	VLMVLVVFIGVRYVNKFA	0.27270305	0.0018909477
HLA-DPA1*02:01-DPB1*10:01	SNSPSSSSLQKIPLNVVS	0.26381373	0.006761147
HLA-DPA1*02:01-DPB1*10:01	VPVPELSTDTVINVITNM	0.09766454	0.0025186082
HLA-DPA1*02:01-DPB1*10:01	GVSFFILSLILEYTWLEA	0.19151783	0.00034656274
HLA-DPA1*02:01-DPB1*10:01	LVHWCDSSPCKNGGKCWQ	0.017330166	0.004288503
HLA-DPA1*02:01-DPB1*10:01	QKLLPGYYINLNQNPRTL	0.28066653	0.012676651
HLA-DPA1*02:01-DPB1*10:01	GPSQLELTLQASKQNGTW	0.13761309	0.004419563
HLA-DPA1*02:01-DPB1*10:01	SVCVGEEFQIVLSGRGFM	0.2120642	0.00025642914
HLA-DPA1*02:01-DPB1*10:01	VAVVCLVTVCVIYRVDLV	0.17993005	0.00037719752
HLA-DPA1*02:01-DPB1*10:01	CYALKVRGSEIPKHMLAD	0.27795988	0.0108030755
HLA-DPA1*02:01-DPB1*10:01	DRTQDVLAQDAAGDNLEM	0.044749573	0.009486524
HLA-DPA1*02:01-DPB1*10:01	ARQRALGTAWAKEQQKAR	0.4006462	0.0932008
HLA-DPA1*02:01-DPB1*10:01	TFCESKRLTTDKANIKDL	0.11336962	0.0022764616
HLA-DPA1*02:01-DPB1*10:01	GAAKLVVAVAVFLLTFYV	0.19735149	0.0022274135
HLA-DPA1*02:01-DPB1*10:01	TVAIPNILSGTSSSYQPI	0.10061491	0.0021763914
HLA-DPA1*02:01-DPB1*10:01	MTVDFIRLKSYCNDQSTG	0.11904789	0.002467901
HLA-DPA1*02:01-DPB1*10:01	QRPEQRQQHEGAQGALDS	0.033513382	0.6469176
