# Supplementary material for: MHCII-peptide presentation: an assessment of the state-of-the-art prediction methods
Source: Front Immunol. 2024 Mar 12;15:1293706. doi: 10.3389/fimmu.2024.1293706 (PMC11027168; doi:10.3389/fimmu.2024.1293706)
Supplement: Supplementary file 2 [file DataSheet_2.zip › output/BERT/neg/18_HLA-DPA1_02_01_DPB1_13_01.csv]

allele	peptide	affinity_pred	mass_pred
HLA-DPA1*02:01-DPB1*13:01	AKETCSEKSTNLHDYGML	0.07473676	0.0008727736
HLA-DPA1*02:01-DPB1*13:01	LRVRRSYNNIFTTSNEEP	0.25495103	0.7807207
HLA-DPA1*02:01-DPB1*13:01	FRQAFPNTNRWFLTCINQ	0.29361078	0.0012502365
HLA-DPA1*02:01-DPB1*13:01	LQKNVECARVYAENAIRK	0.34892786	0.14876421
HLA-DPA1*02:01-DPB1*13:01	RTMRDQDTGKENEMDWDD	0.01829545	0.011325951
HLA-DPA1*02:01-DPB1*13:01	TAESKGVVKFGWIKGVLV	0.3978848	0.0021741241
HLA-DPA1*02:01-DPB1*13:01	QRADSPLEQPEGSPLTQD	0.07919457	0.0028726354
HLA-DPA1*02:01-DPB1*13:01	LKSPENSLLQFQFKYGVP	0.34273914	0.0010881228
HLA-DPA1*02:01-DPB1*13:01	MTLGMIWTIILRFAIQDI	0.38201526	0.00040865442
HLA-DPA1*02:01-DPB1*13:01	AYLFKYIIIGDTGVGKSC	0.28896758	0.000591893
HLA-DPA1*02:01-DPB1*13:01	SFYPAEITLTWQRDGEDQ	0.17634512	0.024894414
HLA-DPA1*02:01-DPB1*13:01	MRVTAPRTVLLLLSGALA	0.37657914	0.003654013
HLA-DPA1*02:01-DPB1*13:01	VMHIRKLLQKMDRPNGLY	0.11170135	0.0049037966
HLA-DPA1*02:01-DPB1*13:01	LPKMPIHSHAQPPDAREE	0.13916855	0.27990776
HLA-DPA1*02:01-DPB1*13:01	KIKENKPLPPVPIPNLVG	0.22970946	0.040874247
HLA-DPA1*02:01-DPB1*13:01	CTGARQVITLLNELKRRG	0.25183842	0.012953701
HLA-DPA1*02:01-DPB1*13:01	EREQGEVRFSAVALCKAA	0.418536	0.106074765
HLA-DPA1*02:01-DPB1*13:01	RVNQTFNWNTTKQEHFPD	0.100144014	0.10519941
HLA-DPA1*02:01-DPB1*13:01	SITILVFFMMEIIFKLFV	0.27178425	0.00051482336
HLA-DPA1*02:01-DPB1*13:01	NYTSLIAFHCKRGVSMGT	0.23098144	0.00095033424
HLA-DPA1*02:01-DPB1*13:01	LPTTAASTPDAVDKYLET	0.08187262	0.009432942
HLA-DPA1*02:01-DPB1*13:01	WRESCDSALRAYVKDHYS	0.16138944	0.0027690283
HLA-DPA1*02:01-DPB1*13:01	SNDNKTFDSSCHFFATKC	0.20428258	0.0021215014
HLA-DPA1*02:01-DPB1*13:01	FSENGYYLATAADDSSVK	0.2583724	0.050061624
HLA-DPA1*02:01-DPB1*13:01	VLAAAARCLVRGADRMSK	0.1898568	0.0030158707
HLA-DPA1*02:01-DPB1*13:01	TEDGLDLWGIQRVENARF	0.19252507	0.0035646656
HLA-DPA1*02:01-DPB1*13:01	GAFGFQLKEVPAGKHIIT	0.24387246	0.054658912
HLA-DPA1*02:01-DPB1*13:01	FKWWGLQSKVENFIQKQE	0.28802887	0.0023655389
HLA-DPA1*02:01-DPB1*13:01	GGKGGSCSQAACSNSAQG	0.043007985	0.0031744316
HLA-DPA1*02:01-DPB1*13:01	RRELSELVYTDVLDRSCS	0.30884477	0.0027301852
HLA-DPA1*02:01-DPB1*13:01	AELLVLLAALLATVSGYF	0.19751355	0.0011038946
HLA-DPA1*02:01-DPB1*13:01	SFNPGVFVANLTEWKRQN	0.28356895	0.0053225877
HLA-DPA1*02:01-DPB1*13:01	AEISCALAVSQEADKCPT	0.24514233	0.0026790765
HLA-DPA1*02:01-DPB1*13:01	TSLELAHLKDFVSALPDK	0.3784868	0.019220186
HLA-DPA1*02:01-DPB1*13:01	WVTNFIYDMVFYLVPVAF	0.4860487	0.0015668856
HLA-DPA1*02:01-DPB1*13:01	VFEVNIRFVGGLLSAYYL	0.38456354	0.002503486
HLA-DPA1*02:01-DPB1*13:01	VDLFRDITFYVYFSLLLI	0.31933787	0.0006114595
HLA-DPA1*02:01-DPB1*13:01	ISFVLGEKTSNLRVKTLR	0.33422154	0.022916716
HLA-DPA1*02:01-DPB1*13:01	LRASYEQEKEALTHSFRE	0.14028023	0.010802279
HLA-DPA1*02:01-DPB1*13:01	RCEDVETAEGVALTVTGV	0.16725306	0.0005913326
HLA-DPA1*02:01-DPB1*13:01	LKEANEILQRSKKGKLPI	0.16691004	0.009193407
HLA-DPA1*02:01-DPB1*13:01	FYVNVMFMLAILLTFFHP	0.24699935	0.0019870945
HLA-DPA1*02:01-DPB1*13:01	VAGASRQENGASVILRDI	0.21158198	0.03336409
HLA-DPA1*02:01-DPB1*13:01	NSFLGFVVEQHLNSSDIH	0.3383273	0.005816761
HLA-DPA1*02:01-DPB1*13:01	IIIVCGTLFVFWRELRDN	0.28319773	0.00058267574
HLA-DPA1*02:01-DPB1*13:01	AFPNTNRWFLTCINQPQF	0.31987497	0.0027608913
HLA-DPA1*02:01-DPB1*13:01	ISSVCCVFAQTDENRCLK	0.092438884	0.001003091
HLA-DPA1*02:01-DPB1*13:01	LSHDREKIQRARERLRET	0.16498597	0.008471993
HLA-DPA1*02:01-DPB1*13:01	ALSCNVSSPIFKAGHSVA	0.19353077	0.0012061195
HLA-DPA1*02:01-DPB1*13:01	KLEKPQGLYPNYLNPSSG	0.17662859	0.020781014
HLA-DPA1*02:01-DPB1*13:01	GSTVCTIVTYQMVKTKEA	0.32529455	0.0010079952
HLA-DPA1*02:01-DPB1*13:01	FLGYVDMLGVAYEAPSLA	0.29115546	0.0007061601
HLA-DPA1*02:01-DPB1*13:01	DKRGLTPLARIVSWSQVG	0.3440527	0.019458134
HLA-DPA1*02:01-DPB1*13:01	CSFNVRSFGESKQEDKNA	0.14989975	0.0045179804
HLA-DPA1*02:01-DPB1*13:01	IQWIWDVLGECAQDGWDE	0.22894369	0.00026534108
HLA-DPA1*02:01-DPB1*13:01	SWGPHRLAVLVPFRERFE	0.40658113	0.08361049
HLA-DPA1*02:01-DPB1*13:01	WYVNLHSLMDRALTPQCG	0.1536229	0.000711909
HLA-DPA1*02:01-DPB1*13:01	VTYLKKQCETMLEEFEDI	0.3599766	0.0021635224
HLA-DPA1*02:01-DPB1*13:01	WAWAWWCISDTQRISLEI	0.2169649	0.00026330628
HLA-DPA1*02:01-DPB1*13:01	AIHCPPCSEEKLARCRPP	0.06857799	0.0035532862
HLA-DPA1*02:01-DPB1*13:01	VDWNKIGGDLPKGRETKE	0.1134428	0.007624644
HLA-DPA1*02:01-DPB1*13:01	PPPCLRRGAAAADLLSSS	0.2544572	0.0040418725
HLA-DPA1*02:01-DPB1*13:01	NNSYCQFGAISLCEVTNY	0.32502848	0.00029085885
HLA-DPA1*02:01-DPB1*13:01	ICYLGLPRLEFYRYYQQL	0.35011786	0.0008586965
HLA-DPA1*02:01-DPB1*13:01	LYYATNSCKNFSELPLVM	0.26000264	0.001080435
HLA-DPA1*02:01-DPB1*13:01	TSFASLAALSNGAFGGLG	0.19302875	0.011166621
HLA-DPA1*02:01-DPB1*13:01	PLARDPVKLPTTAASTPD	0.18630226	0.011111209
HLA-DPA1*02:01-DPB1*13:01	NQSLVELWGLLDCRRITC	0.24056678	0.00021183332
HLA-DPA1*02:01-DPB1*13:01	LLTYCNLVHGRNFTSKFP	0.18115537	0.00065573584
HLA-DPA1*02:01-DPB1*13:01	GLSHFCSGVIHVTKEVKE	0.33337113	0.019377239
HLA-DPA1*02:01-DPB1*13:01	NQRSGGPGCCQKRWMVYL	0.15188083	0.0022569073
HLA-DPA1*02:01-DPB1*13:01	GWCEITAHLLALPEHDAR	0.3769231	0.0040669735
HLA-DPA1*02:01-DPB1*13:01	PVAPPTSNAYPNTPYISS	0.05837369	0.013048364
HLA-DPA1*02:01-DPB1*13:01	KWPICTEQARSNHTGFLH	0.11652217	0.0021070912
HLA-DPA1*02:01-DPB1*13:01	GYMPKRGLDVNKCEIARF	0.13669163	0.0021665827
HLA-DPA1*02:01-DPB1*13:01	EEISTSPGVSEFVSDAFD	0.24580015	0.004769165
HLA-DPA1*02:01-DPB1*13:01	LPNGELQPLSENATLTLI	0.17763537	0.003371558
HLA-DPA1*02:01-DPB1*13:01	YLLPRCTFTKEGCHKKNQ	0.08172033	0.0018241059
HLA-DPA1*02:01-DPB1*13:01	ALEAKTGKLHQEVNLVVM	0.28718022	0.04944423
HLA-DPA1*02:01-DPB1*13:01	VQATVELETSHIGKGCDR	0.117959805	0.0041659847
HLA-DPA1*02:01-DPB1*13:01	SSSPSPLSIKKCPICKAD	0.14774424	0.010085882
HLA-DPA1*02:01-DPB1*13:01	LLQFQFKYGVPTPTNVTI	0.21945074	0.012579319
HLA-DPA1*02:01-DPB1*13:01	IVLFLSGMVAMIMLRTLH	0.30084845	0.003854106
HLA-DPA1*02:01-DPB1*13:01	SACTTSDGRQTTYTTRIH	0.042372372	0.0039995043
HLA-DPA1*02:01-DPB1*13:01	LVRCMLNIWGVMLFIRLS	0.3019949	0.00039594853
HLA-DPA1*02:01-DPB1*13:01	LLQKNVECARVYAENAIR	0.32773957	0.07391968
HLA-DPA1*02:01-DPB1*13:01	CPLCELMFPPNYDQSKFE	0.14768817	0.00043066422
HLA-DPA1*02:01-DPB1*13:01	NSLLQFQFKYGVPTPTNV	0.25057697	0.0035904318
HLA-DPA1*02:01-DPB1*13:01	FYTMFPHTPDNSFLGFVV	0.17608625	0.001607527
HLA-DPA1*02:01-DPB1*13:01	NTTNGTSGNLVPVTTNKR	0.06016418	0.021545459
HLA-DPA1*02:01-DPB1*13:01	SNDNKTFDSSCHFFATKC	0.20428258	0.0021215014
HLA-DPA1*02:01-DPB1*13:01	VGCYVAGIIPLAVNFSEE	0.43346083	0.0035051287
HLA-DPA1*02:01-DPB1*13:01	KSGVINLTEEVLWVKVNI	0.42169228	0.00078157894
HLA-DPA1*02:01-DPB1*13:01	GMATRDTLCGDCWPGWFG	0.042647466	0.00044699776
HLA-DPA1*02:01-DPB1*13:01	VQHPTGAGPHAQEEDSQE	0.009476671	0.08262957
HLA-DPA1*02:01-DPB1*13:01	MPPVEELDVMFSELVDEL	0.3334961	0.0015307451
HLA-DPA1*02:01-DPB1*13:01	PVKLPTTAASTPDAVDKY	0.18546918	0.059794307
HLA-DPA1*02:01-DPB1*13:01	YDSEQVPQALRRLRPRTR	0.2533797	0.03627305
HLA-DPA1*02:01-DPB1*13:01	HPNSMPAVNIQYEVIGNY	0.3000685	0.015770707
HLA-DPA1*02:01-DPB1*13:01	EVCESPRKPVAKWHSLSE	0.13638598	0.0010338122
HLA-DPA1*02:01-DPB1*13:01	SLLDKKSGVINLTEEVLW	0.35088342	0.0032031592
HLA-DPA1*02:01-DPB1*13:01	MVHPNVICDGCNGPVVGT	0.017844785	0.0004363758
HLA-DPA1*02:01-DPB1*13:01	ADSHSLACWGKGASDRTL	0.06312459	0.002950238
HLA-DPA1*02:01-DPB1*13:01	SSPGPPPKQADLPDAKDS	0.024154551	0.034996808
HLA-DPA1*02:01-DPB1*13:01	ASRTALSVGGAPCTVLNI	0.1765984	0.0011829765
HLA-DPA1*02:01-DPB1*13:01	RAPTAKLATEEPPPRSPP	0.09564552	0.045937933
HLA-DPA1*02:01-DPB1*13:01	KNLPANVSFVLVPFKVLD	0.58676815	0.009972832
HLA-DPA1*02:01-DPB1*13:01	DPTSCPAPIGEFEKVCSN	0.11405187	0.0020520624
HLA-DPA1*02:01-DPB1*13:01	PLMGDDHPNASRDSVEGD	0.043291852	0.0028852485
HLA-DPA1*02:01-DPB1*13:01	VCMAFAGLTADARIVINR	0.2259189	0.0010289411
HLA-DPA1*02:01-DPB1*13:01	IPVFDLLILGVGPDGHTC	0.21111856	0.00039506736
HLA-DPA1*02:01-DPB1*13:01	NFSLPEEDTKLKIPLIHR	0.19604352	0.012018966
HLA-DPA1*02:01-DPB1*13:01	CVNAPSTCSFKRYGCVFQ	0.1641793	0.0008469944
HLA-DPA1*02:01-DPB1*13:01	VRTQMSGNEVSRAVLLPQ	0.29315028	0.061804555
HLA-DPA1*02:01-DPB1*13:01	MDPKGLLSLTFVLFLSLA	0.3596237	0.0011082068
HLA-DPA1*02:01-DPB1*13:01	GLPRPPMLLALLLATLLA	0.33709922	0.0016142692
HLA-DPA1*02:01-DPB1*13:01	YDMGSGSTVCTIVTYQMV	0.16669506	0.00047159026
HLA-DPA1*02:01-DPB1*13:01	AFPNTNRWFLTCINQPQF	0.31987497	0.0027608913
HLA-DPA1*02:01-DPB1*13:01	PPGRGGPPPPMGRGAPPP	0.0576105	0.13986534
HLA-DPA1*02:01-DPB1*13:01	GPNGLDKMMVDKDGDVTV	0.049622368	0.036439702
HLA-DPA1*02:01-DPB1*13:01	RDSEAQRLPDSFKDSPSK	0.06791088	0.003928584
HLA-DPA1*02:01-DPB1*13:01	ERLAGTESPVREEPGEDF	0.12238952	0.00765692
HLA-DPA1*02:01-DPB1*13:01	EVHTDTNKIEEFLEAVLC	0.38571528	0.0004717075
HLA-DPA1*02:01-DPB1*13:01	AITRTKFPPTAKPTCYLA	0.17101917	0.0054301536
HLA-DPA1*02:01-DPB1*13:01	DRVHGRLKGYQINWWKTK	0.21844079	0.06011386
HLA-DPA1*02:01-DPB1*13:01	YVPDPDPTKFPVNRNLTR	0.08888649	0.009875496
HLA-DPA1*02:01-DPB1*13:01	LQGSWVELHFSNNGNGGS	0.14010932	0.0015182949
HLA-DPA1*02:01-DPB1*13:01	TLGMIWTIILRFAIQDIS	0.41174763	0.000365733
HLA-DPA1*02:01-DPB1*13:01	PDYDLCSVCEGKGLHRGH	0.08955666	0.0007938567
HLA-DPA1*02:01-DPB1*13:01	NVSSAFEKCHPWTSCETK	0.14135586	0.0036308605
HLA-DPA1*02:01-DPB1*13:01	GIATVPKGHCASCQKPIA	0.03777718	0.025406579
HLA-DPA1*02:01-DPB1*13:01	KKMMEEKLHRQPVSHRLF	0.25935853	0.04342799
HLA-DPA1*02:01-DPB1*13:01	DSATEEEDTVELTEFGMQ	0.14723039	0.0037863825
HLA-DPA1*02:01-DPB1*13:01	LEGVQDDLFWLTFEGKPL	0.3727128	0.0034830277
HLA-DPA1*02:01-DPB1*13:01	GFAAFGQTKPVVTPFGQV	0.22080617	0.00379874
HLA-DPA1*02:01-DPB1*13:01	FAIFFPAATGILAGANIS	0.26855618	0.0034172176
HLA-DPA1*02:01-DPB1*13:01	YCTFPSRDDLLLFSPSLL	0.3462369	0.0012168239
HLA-DPA1*02:01-DPB1*13:01	HHHHHHHRHLISSCKGRC	0.21315445	0.0026229024
HLA-DPA1*02:01-DPB1*13:01	MALLVLGLVSCTFFLAVN	0.22874717	0.0005349639
HLA-DPA1*02:01-DPB1*13:01	VKVLNCDTISQVKEKIID	0.26315814	0.0026067551
HLA-DPA1*02:01-DPB1*13:01	KDCLLVYSQEETESLNAS	0.31770584	0.00066066656
HLA-DPA1*02:01-DPB1*13:01	NGFRCPNGTCIPSSKHCD	0.040713992	0.00052993686
HLA-DPA1*02:01-DPB1*13:01	PPAEGTEGTAPGGGPPGP	0.009098738	0.016084682
HLA-DPA1*02:01-DPB1*13:01	CEMCQTCLGVCAEHKECV	0.08080389	0.0003398257
HLA-DPA1*02:01-DPB1*13:01	FDEAIIAILTPKKHTVKK	0.4006844	0.06531001
HLA-DPA1*02:01-DPB1*13:01	NSLLQFQFKYGVPTPTNV	0.25057697	0.0035904318
HLA-DPA1*02:01-DPB1*13:01	EGDGVLELVVRGMTCASC	0.16486119	0.0004131257
HLA-DPA1*02:01-DPB1*13:01	CPGEGPGVRPQPAPFSSL	0.08689521	0.009747985
HLA-DPA1*02:01-DPB1*13:01	MYMIRLCLARSAAERRNV	0.28928864	0.00069987384
HLA-DPA1*02:01-DPB1*13:01	LNKDDNEECGDICPGTAK	0.0056501357	0.0025332754
HLA-DPA1*02:01-DPB1*13:01	VQDDLFWLTFEGKPLEDQ	0.34722608	0.014420925
HLA-DPA1*02:01-DPB1*13:01	EVDPCGDAQAAAEGAVLG	0.066855706	0.0017804161
HLA-DPA1*02:01-DPB1*13:01	GFAILYTKHRRLQSSFTA	0.32330716	0.0017706463
HLA-DPA1*02:01-DPB1*13:01	RTLLLLLLGALALTQTWA	0.27443027	0.0012153136
HLA-DPA1*02:01-DPB1*13:01	LSGIAAFLLGLIFLLVGI	0.15826844	0.0009088316
HLA-DPA1*02:01-DPB1*13:01	PNGTEVPNTRSRGHHNCS	0.041192688	0.0009716836
