# Supplementary material for: MHCII-peptide presentation: an assessment of the state-of-the-art prediction methods
Source: Front Immunol. 2024 Mar 12;15:1293706. doi: 10.3389/fimmu.2024.1293706 (PMC11027168; doi:10.3389/fimmu.2024.1293706)
Supplement: Supplementary file 2 [file DataSheet_2.zip › output/BERT/neg/18_HLA-DPA1_02_01_DPB1_14_01.csv]

allele	peptide	affinity_pred	mass_pred
HLA-DPA1*02:01-DPB1*14:01	EGVRRSLSPELREGDPSS	0.1633249	0.1946049
HLA-DPA1*02:01-DPB1*14:01	LTRSPPAIRRRSASGSSS	0.14415742	0.005765298
HLA-DPA1*02:01-DPB1*14:01	GPPMMDGAMGYVQPPPPP	0.02453876	0.026386559
HLA-DPA1*02:01-DPB1*14:01	EALPGDNVGFNVKNVSVK	0.087871484	0.3071616
HLA-DPA1*02:01-DPB1*14:01	RVSVLCIWMSALFLGVGV	0.047377594	0.00044527845
HLA-DPA1*02:01-DPB1*14:01	MTKALLKRPLREIQMEKL	0.24102345	0.007659671
HLA-DPA1*02:01-DPB1*14:01	VPILLSLVASQDWKAERS	0.14318219	0.011300532
HLA-DPA1*02:01-DPB1*14:01	ARRRSQRVCASGPSMLNS	0.26457593	0.0030530924
HLA-DPA1*02:01-DPB1*14:01	ASCPLDSDLSEDEDLQLA	0.003580075	0.0017990504
HLA-DPA1*02:01-DPB1*14:01	YATNSCKNFSELPLVMWL	0.21956785	0.0010516988
HLA-DPA1*02:01-DPB1*14:01	EGVQDDLFWLTFEGKPLE	0.043310415	0.014124023
HLA-DPA1*02:01-DPB1*14:01	RGSALLLASLLLAAALSA	0.19567776	0.005121755
HLA-DPA1*02:01-DPB1*14:01	SPATTLQRNVEGDAPGSD	0.0038089668	0.07846942
HLA-DPA1*02:01-DPB1*14:01	RKTAPYKNVNVQNFHISW	0.19076695	0.0046219835
HLA-DPA1*02:01-DPB1*14:01	ASELILAQQQQHKKYHGS	0.16938315	0.004085644
HLA-DPA1*02:01-DPB1*14:01	GKLLHGQNGSVPNGQTPL	0.068576984	0.034513194
HLA-DPA1*02:01-DPB1*14:01	CCLYINYSEEIKSNIQRL	0.13950972	0.00037923973
HLA-DPA1*02:01-DPB1*14:01	DSKFSTIASSYEECRAES	0.29694694	0.051315438
HLA-DPA1*02:01-DPB1*14:01	TRLPALTVHVTQPKDGGF	0.19197224	0.0124712335
HLA-DPA1*02:01-DPB1*14:01	EAPLCPGPPAGEEPAISE	0.0062442212	0.029998139
HLA-DPA1*02:01-DPB1*14:01	ARGSALLLASLLLAAALS	0.26699075	0.004934122
HLA-DPA1*02:01-DPB1*14:01	RRDVSRPAVDPAANRLGL	0.082822606	0.3066858
HLA-DPA1*02:01-DPB1*14:01	DLALACKLDYDEDASAML	0.07466369	0.0019518491
HLA-DPA1*02:01-DPB1*14:01	TFEYMAGSDMTYGGFNWK	0.012806376	0.008369065
HLA-DPA1*02:01-DPB1*14:01	DHAIVQYEWALLQGDPSV	0.12433901	0.07083369
HLA-DPA1*02:01-DPB1*14:01	IAKDKNNHCGIATAASYP	0.12019475	0.34481305
HLA-DPA1*02:01-DPB1*14:01	SEDDVVAPSQSLLSGYMT	0.04532872	0.0038265921
HLA-DPA1*02:01-DPB1*14:01	KFTEDLVGSVVHVLSHRQ	0.32016695	0.3129263
HLA-DPA1*02:01-DPB1*14:01	EKLLTKEQLKIWMGKMQK	0.1674405	0.0037558705
HLA-DPA1*02:01-DPB1*14:01	MELLIMINACKIASSSRV	0.33719447	0.0024174422
HLA-DPA1*02:01-DPB1*14:01	RVPAQLLGLLLLWLPGAR	0.123634644	0.004434361
HLA-DPA1*02:01-DPB1*14:01	LMCHCGKGAKGFTPIPGT	0.065614864	0.00069632754
HLA-DPA1*02:01-DPB1*14:01	PCSLSGIIIGVTVAAVVL	0.15592146	0.00057603663
HLA-DPA1*02:01-DPB1*14:01	TVEDLEKERDFYFGKLRN	0.05675409	0.007383642
HLA-DPA1*02:01-DPB1*14:01	ITTQCRKDVGRPQPGREN	0.024720209	0.0044119568
HLA-DPA1*02:01-DPB1*14:01	VCVMPLGPGRVPEGEEAC	0.014079555	0.001163767
HLA-DPA1*02:01-DPB1*14:01	NRLDHKPINSVLQLVGVQ	0.2593692	0.014628893
HLA-DPA1*02:01-DPB1*14:01	RRYVHTFFGCKECGEHFE	0.016257806	0.0026477207
HLA-DPA1*02:01-DPB1*14:01	RRRSPGGSALPKQPERSL	0.14968069	0.03190098
HLA-DPA1*02:01-DPB1*14:01	MAYAYLFKYIIIGDTGVG	0.15844199	0.0022520216
HLA-DPA1*02:01-DPB1*14:01	TVFLEQLILTFRKEKPSF	0.1750717	0.0020517672
HLA-DPA1*02:01-DPB1*14:01	RLEKLLTKEQLKIWMGKM	0.16386607	0.004842907
HLA-DPA1*02:01-DPB1*14:01	GLQTQVIAAATQCALSTS	0.18385471	0.0019447139
HLA-DPA1*02:01-DPB1*14:01	KDVDERNECGQTPLMIAA	0.060517345	0.012869069
HLA-DPA1*02:01-DPB1*14:01	PNGTEVPNTRSRGHHNCS	0.012474002	0.0018677652
HLA-DPA1*02:01-DPB1*14:01	CIVLSERCDGFLDCSDES	0.0029313616	0.00043408154
HLA-DPA1*02:01-DPB1*14:01	SADLQVSAKIGFLKPHEN	0.14406733	0.015527184
HLA-DPA1*02:01-DPB1*14:01	ATSISETLEEKPDVNADI	0.009460698	0.0034140958
HLA-DPA1*02:01-DPB1*14:01	SCTCPPGFVGERCEGDVN	0.0028227302	0.0014768256
HLA-DPA1*02:01-DPB1*14:01	SEVLMMIKTQSSLVPALT	0.30195466	0.005804934
HLA-DPA1*02:01-DPB1*14:01	GTTLHLLLLGLLLVLLPG	0.015224192	0.0038286727
HLA-DPA1*02:01-DPB1*14:01	RVEKTKQFMLLVVWTELP	0.22568539	0.0039400687
HLA-DPA1*02:01-DPB1*14:01	AVAVFLLTFYVISQVFEI	0.12626138	0.0006082154
HLA-DPA1*02:01-DPB1*14:01	SQRVCASGPSMLNSARGA	0.22498795	0.0019457875
HLA-DPA1*02:01-DPB1*14:01	IPIMRWLSRQRNSLGGFA	0.07571483	0.016401974
HLA-DPA1*02:01-DPB1*14:01	WRTILLQYCFLLITCLLT	0.0315302	0.00083374314
HLA-DPA1*02:01-DPB1*14:01	MAISGVPVLGFFIIAVLM	0.15495305	0.00088762736
HLA-DPA1*02:01-DPB1*14:01	EVLQKDPSSPLYSVKTFE	0.34411585	0.0065920437
HLA-DPA1*02:01-DPB1*14:01	NYTSLIAFHCKRGVSMGT	0.1772752	0.00076558976
HLA-DPA1*02:01-DPB1*14:01	VDARRRDNGSYFFRMERG	0.09162848	0.008095112
HLA-DPA1*02:01-DPB1*14:01	TERENLRIALRYYNQSEG	0.18996951	0.50175714
HLA-DPA1*02:01-DPB1*14:01	GGKGGSCSQAACSNSAQG	0.011588042	0.0055962135
HLA-DPA1*02:01-DPB1*14:01	GMGLAPFTEGGSLVLLEP	0.09537768	0.0014569868
HLA-DPA1*02:01-DPB1*14:01	KKGKKDRDMDELKKEVSM	0.08707834	0.015220339
HLA-DPA1*02:01-DPB1*14:01	IFMLDTVTLCGNSDDFLS	0.01950437	0.00028328627
HLA-DPA1*02:01-DPB1*14:01	LCSACSGQGGKSGAVQKC	0.0103629315	0.0023731438
HLA-DPA1*02:01-DPB1*14:01	PCPGKIASKLAFLPPDPT	0.30621973	0.0052827736
HLA-DPA1*02:01-DPB1*14:01	TRSRNPGSSCIGADPNRN	0.017883811	0.06538394
HLA-DPA1*02:01-DPB1*14:01	TLEVGKVIQQGRQSKGLT	0.08912274	0.028730597
HLA-DPA1*02:01-DPB1*14:01	LNLTLHQSAQLSVLLTVE	0.16854987	0.0011437027
HLA-DPA1*02:01-DPB1*14:01	QISIQSLGPCQEAVAPST	0.028240027	0.0018384617
HLA-DPA1*02:01-DPB1*14:01	QVVDCQLADVNNIGKYRS	0.09669363	0.0007108896
HLA-DPA1*02:01-DPB1*14:01	ILVIGVAIISLIIWGLNH	0.025374414	0.0009939617
HLA-DPA1*02:01-DPB1*14:01	EDVSSSVLPSGDLMCDCP	0.009935794	0.000635714
HLA-DPA1*02:01-DPB1*14:01	CNHEASVMYPNPDPLETQ	0.02324775	0.00078421255
HLA-DPA1*02:01-DPB1*14:01	RGMGRGDGFDSRGKREFD	0.00304735	0.0023970206
HLA-DPA1*02:01-DPB1*14:01	VIIYVRLDFSITKDPAAE	0.14765449	0.012304884
HLA-DPA1*02:01-DPB1*14:01	TFLIVITLYVISKHRARN	0.17079711	0.0014445621
HLA-DPA1*02:01-DPB1*14:01	MQNLGETSTPTQGSVLFG	0.004830037	0.0046951813
HLA-DPA1*02:01-DPB1*14:01	LDKFLRMNFSKGCPPVFN	0.11392613	0.0034149252
HLA-DPA1*02:01-DPB1*14:01	VNVTLYYEALCGGCRAFL	0.05297224	0.00074885925
HLA-DPA1*02:01-DPB1*14:01	IVAGLAVLAVVVIGAVVA	0.07127829	0.0016658666
HLA-DPA1*02:01-DPB1*14:01	EPSTKVSEEAESQQQWDT	0.10009944	0.697698
HLA-DPA1*02:01-DPB1*14:01	AEEERIRMENILSGNPLL	0.07821958	0.2593469
HLA-DPA1*02:01-DPB1*14:01	IPGHVFTRGMIIAVLILV	0.23364857	0.006517065
HLA-DPA1*02:01-DPB1*14:01	PKTGSAYLYSYVTVGELW	0.32173106	0.0017239766
HLA-DPA1*02:01-DPB1*14:01	KSISSRRRYNRDLEQDEA	0.055270374	0.1116908
HLA-DPA1*02:01-DPB1*14:01	ALMTPGTGAPPAPGDFSG	0.0035239873	0.008530155
HLA-DPA1*02:01-DPB1*14:01	RWCTLHTEFLWYDGSLKS	0.12223036	0.00038005883
HLA-DPA1*02:01-DPB1*14:01	KTHMTHHPISDHEATLRC	0.07997541	0.76613617
HLA-DPA1*02:01-DPB1*14:01	SVNFKNILQWESPAFAKG	0.13718145	0.003733167
HLA-DPA1*02:01-DPB1*14:01	LLKTTQEPLARDPVKLPT	0.26503712	0.019225527
HLA-DPA1*02:01-DPB1*14:01	CKVLTIVEASVNPISKLP	0.40806186	0.0011924425
HLA-DPA1*02:01-DPB1*14:01	SEALVSQVGACYQFNVVL	0.03756616	0.0007340606
HLA-DPA1*02:01-DPB1*14:01	YIFNGDFVDRGSFSVEVI	0.03534705	0.0013703292
HLA-DPA1*02:01-DPB1*14:01	MMDGAMGYVQPPPPPYPG	0.010925535	0.00720914
HLA-DPA1*02:01-DPB1*14:01	MHPLVGAPCPRACKELVP	0.054588	0.0067713596
HLA-DPA1*02:01-DPB1*14:01	AKNLGTALAELRTAAQKA	0.35755756	0.1872135
HLA-DPA1*02:01-DPB1*14:01	LPHASGYQPALMFSPTQP	0.0816554	0.012663277
HLA-DPA1*02:01-DPB1*14:01	KKGKKDRDMDELKKEVSM	0.08707834	0.015220339
HLA-DPA1*02:01-DPB1*14:01	LNLTLHQSAQLSVLLTVE	0.16854987	0.0011437027
HLA-DPA1*02:01-DPB1*14:01	LRGYYNQSEAGSHTLQRM	0.02318939	0.0058293687
HLA-DPA1*02:01-DPB1*14:01	VGIIAGLVLFGAVITGAV	0.08422156	0.0020933456
HLA-DPA1*02:01-DPB1*14:01	LRNLLRRYNQSEAGSHTL	0.08630646	0.56285936
HLA-DPA1*02:01-DPB1*14:01	ADQECSHPISMAVALQDY	0.24541678	0.0017736492
HLA-DPA1*02:01-DPB1*14:01	DLLHSILRSPMSFFERTP	0.18128793	0.0012972776
HLA-DPA1*02:01-DPB1*14:01	VTELMKGGELLDKILRQK	0.14713298	0.009383037
HLA-DPA1*02:01-DPB1*14:01	AKDLVSKMLHVDPHQRLT	0.20884182	0.055024993
HLA-DPA1*02:01-DPB1*14:01	VQWGAIGDVGILVETMST	0.03294886	0.0012075257
HLA-DPA1*02:01-DPB1*14:01	LLQYCFLLITCLLTALEA	0.062149167	0.00035922267
HLA-DPA1*02:01-DPB1*14:01	EYESPFMGGARGHALYVE	0.0899845	0.0015874974
HLA-DPA1*02:01-DPB1*14:01	KQKRIFQTLLLLTVVFGF	0.29296952	0.0017477714
HLA-DPA1*02:01-DPB1*14:01	PGMRRRIIGYGLPFPKNP	0.16499169	0.0053122095
HLA-DPA1*02:01-DPB1*14:01	MAVLTVTLMVLSSPLALA	0.2644869	0.0032298497
HLA-DPA1*02:01-DPB1*14:01	FDSSFDVHKKCPLCELMF	0.080558345	0.0005352264
HLA-DPA1*02:01-DPB1*14:01	LDIAWCPHNDNVIASGSE	0.009894526	0.0068673417
HLA-DPA1*02:01-DPB1*14:01	DCHGEDSQAFCEKFSGQL	0.0539862	0.0014648598
HLA-DPA1*02:01-DPB1*14:01	VINFDLPVDKDGNPDNET	0.00757439	0.12736364
HLA-DPA1*02:01-DPB1*14:01	LEQNLSDLQLQAAVEVAG	0.13832232	0.0036492504
HLA-DPA1*02:01-DPB1*14:01	ACMWLRSRSSGTGQGTPF	0.012298792	0.00075545284
HLA-DPA1*02:01-DPB1*14:01	ASDIILTDDNFTSIVKAV	0.11768519	0.001562511
HLA-DPA1*02:01-DPB1*14:01	KLSVFFQEMFETFTESRI	0.25563323	0.0008586134
HLA-DPA1*02:01-DPB1*14:01	IFGNYIERLWAYLTIEQL	0.18316177	0.00064701895
HLA-DPA1*02:01-DPB1*14:01	LTTLYQQDYDFCTAICKS	0.053663734	0.0008569948
HLA-DPA1*02:01-DPB1*14:01	LWRCRHLSQGVQWSLLLA	0.108049296	0.0007476614
HLA-DPA1*02:01-DPB1*14:01	PLERLEKLLTKEQLKIWM	0.18849126	0.010647828
HLA-DPA1*02:01-DPB1*14:01	RAAAASPPPFQTPPRCPV	0.044892468	0.0084364265
HLA-DPA1*02:01-DPB1*14:01	KKMCILVLVLSVIILILG	0.098194614	0.0038854151
HLA-DPA1*02:01-DPB1*14:01	PHTPFDPVLPSEAKFLGS	0.111762695	0.0037659605
HLA-DPA1*02:01-DPB1*14:01	PGLDGFPGPRGEKGDRSE	0.0035198068	0.0010820109
HLA-DPA1*02:01-DPB1*14:01	SFQDLGWQDWIIAPKGYA	0.07878622	0.002961638
HLA-DPA1*02:01-DPB1*14:01	YGKNNEPLRGYILTFLIA	0.3027534	0.032169458
HLA-DPA1*02:01-DPB1*14:01	GDFVDRGSFSVEVILTLF	0.20538896	0.001063644
HLA-DPA1*02:01-DPB1*14:01	VIQCEPLSAPDLGIMNCS	0.047799334	0.0005485489
HLA-DPA1*02:01-DPB1*14:01	IDENNILDAQTAFVSLAL	0.15289752	0.0037124413
HLA-DPA1*02:01-DPB1*14:01	IAPLPPPVTLVPPPPDTM	0.044468973	0.010960916
HLA-DPA1*02:01-DPB1*14:01	GFLRCLSLNSGWILTTTL	0.10169666	0.0003404052
HLA-DPA1*02:01-DPB1*14:01	VNVRWLLCGCLCCCCTLG	0.015070475	0.0009274413
HLA-DPA1*02:01-DPB1*14:01	VLAGHGHLYSRIPGLLSP	0.24104637	0.004557214
HLA-DPA1*02:01-DPB1*14:01	ARQDDSSSSASPSVQGAP	0.014031169	0.009310557
HLA-DPA1*02:01-DPB1*14:01	IRELKVCLLGDTGVGKSS	0.05943487	0.0016051062
HLA-DPA1*02:01-DPB1*14:01	GSACCGSAQLLFNKTKSV	0.06852848	0.0007806307
HLA-DPA1*02:01-DPB1*14:01	TTTESVEEVVREVCSEQA	0.030660355	0.0018842826
HLA-DPA1*02:01-DPB1*14:01	IWNLLVTTGQEVKYDLLV	0.10974174	0.0015063429
HLA-DPA1*02:01-DPB1*14:01	EMNERNYFVRDKLDPDMA	0.036630284	0.025386255
HLA-DPA1*02:01-DPB1*14:01	VNVTLYYEALCGGCRAFL	0.05297224	0.00074885925
HLA-DPA1*02:01-DPB1*14:01	GLRRRKQGDKKTFDECVA	0.06699703	0.0027110674
HLA-DPA1*02:01-DPB1*14:01	AAFRNFLEKSTERETRQE	0.040839553	0.048523612
HLA-DPA1*02:01-DPB1*14:01	QASCPLAAIDHILDSSRQ	0.0780746	0.015331487
HLA-DPA1*02:01-DPB1*14:01	FFLIGFMIGYLGYCKGVE	0.060089342	0.002053578
HLA-DPA1*02:01-DPB1*14:01	LLPLLLLLLLRAVLAVPL	0.18817922	0.0033978708
HLA-DPA1*02:01-DPB1*14:01	LFVRAQELHTFEVTGQET	0.1316561	0.036874868
HLA-DPA1*02:01-DPB1*14:01	YQPCVQRAEGYFRKWKES	0.122313604	0.00069283426
HLA-DPA1*02:01-DPB1*14:01	VSSFAPDYAKAKISAAHI	0.25885728	0.011297977
HLA-DPA1*02:01-DPB1*14:01	SALLLASLLLAAALSASA	0.16032597	0.0016800087
HLA-DPA1*02:01-DPB1*14:01	VQVLMVLSLILCCLSFIL	0.029852994	0.0008889612
HLA-DPA1*02:01-DPB1*14:01	DGVGGLYQCWATENGFSY	0.011030137	0.0007331217
HLA-DPA1*02:01-DPB1*14:01	PGPRRSGAFYLPGLAPVN	0.3036668	0.07095678
HLA-DPA1*02:01-DPB1*14:01	EPPWHMPPREEEEEEEEE	0.0017993363	0.17293608
HLA-DPA1*02:01-DPB1*14:01	GKVIEPGCVRVVRGEGMP	0.22331904	0.0058937455
HLA-DPA1*02:01-DPB1*14:01	HDLAASCQGRVVAAEEKN	0.13103291	0.0045663794
HLA-DPA1*02:01-DPB1*14:01	GEQAIKEGGAGGGFGSPM	0.044593703	0.16588625
HLA-DPA1*02:01-DPB1*14:01	IQGQNKEMLAAACQMFLG	0.26353604	0.011534989
HLA-DPA1*02:01-DPB1*14:01	QQHKKYHGSQVYVTFAVS	0.41403514	0.11860774
HLA-DPA1*02:01-DPB1*14:01	WGTPVPLEGFEDKVFYVW	0.050522823	0.0018504873
HLA-DPA1*02:01-DPB1*14:01	IVFFLIGFMIGYLGYCKG	0.06429673	0.0015235776
HLA-DPA1*02:01-DPB1*14:01	VLLMDASARPANHSSTRE	0.06447701	0.0018418313
HLA-DPA1*02:01-DPB1*14:01	KEDLLQADFEGALKFFRV	0.33320177	0.002989719
HLA-DPA1*02:01-DPB1*14:01	TPPERLFLPRVCGTTLHL	0.08723848	0.006434519
HLA-DPA1*02:01-DPB1*14:01	TTTESVEEVVREVCSEQA	0.030660355	0.0018842826
HLA-DPA1*02:01-DPB1*14:01	PGNWTWPENSQQTPMCQA	0.0007819441	0.00039559315
HLA-DPA1*02:01-DPB1*14:01	YKNKPDSKRKDSEPRTKC	0.025096925	0.0015228349
HLA-DPA1*02:01-DPB1*14:01	EKQKVARYFPTERGQPMV	0.16252661	0.01269641
HLA-DPA1*02:01-DPB1*14:01	SASAPLAAGIIALTLEAN	0.30022866	0.00799544
HLA-DPA1*02:01-DPB1*14:01	SSRWCHDNGVNYKIGEKW	0.037898954	0.0036681008
HLA-DPA1*02:01-DPB1*14:01	CERLAGTESPVREEPGED	0.069691494	0.004289449
HLA-DPA1*02:01-DPB1*14:01	LAQCAELCWQLRGEAGKR	0.028814722	0.0010535859
HLA-DPA1*02:01-DPB1*14:01	TPSTDSTTTTTRRPTKKP	0.023014933	0.17703672
HLA-DPA1*02:01-DPB1*14:01	LALRRSPVPRWLLLLPLL	0.41781732	0.016296608
HLA-DPA1*02:01-DPB1*14:01	VDSDGATNSTTANLTVNK	0.010604172	0.013500823
HLA-DPA1*02:01-DPB1*14:01	SVFLDNASGCSLTVRSGS	0.05302751	0.0014072185
HLA-DPA1*02:01-DPB1*14:01	VEFGSVNTQNFQSLHNIG	0.051165447	0.023694322
HLA-DPA1*02:01-DPB1*14:01	IEETDVYQDLCWEHLSDE	0.012081425	0.0028602858
HLA-DPA1*02:01-DPB1*14:01	PEIPVCEKETCQHVRQSL	0.029549427	0.0011394101
HLA-DPA1*02:01-DPB1*14:01	TRLPALTVHVTQPKDGGF	0.19197224	0.0124712335
HLA-DPA1*02:01-DPB1*14:01	LSRWSASFTVTKGKSSTQ	0.29292774	0.011493373
HLA-DPA1*02:01-DPB1*14:01	GSCMAVLTVTLMVLSSPL	0.14758368	0.0018316802
HLA-DPA1*02:01-DPB1*14:01	VCLKFPGGSCMAALTVTL	0.12843631	0.0008019589
HLA-DPA1*02:01-DPB1*14:01	KRSLPEGVANGIEVYSTK	0.24160704	0.023291213
HLA-DPA1*02:01-DPB1*14:01	PNGTEVPNTRSRGHHNCS	0.012474002	0.0018677652
HLA-DPA1*02:01-DPB1*14:01	TLTVGFGILIFSLIVTYC	0.031281393	0.0005725311
HLA-DPA1*02:01-DPB1*14:01	VEPKTECERLAGTESPVR	0.10780311	0.035751235
HLA-DPA1*02:01-DPB1*14:01	NLEGNLTLEGVTRGQSGT	0.010071224	0.007551925
HLA-DPA1*02:01-DPB1*14:01	HVEPLERLEKLLTKEQLK	0.116447166	0.768646
HLA-DPA1*02:01-DPB1*14:01	PISDHEATLRCWALGFYP	0.058932457	0.0115714
HLA-DPA1*02:01-DPB1*14:01	AGASDWFDSHFDGNISPV	0.0070769214	0.010754796
HLA-DPA1*02:01-DPB1*14:01	IHLNVSERPFPPHIQLPP	0.035887558	0.006606973
HLA-DPA1*02:01-DPB1*14:01	QQMLRRKVVDCSREETRL	0.057690486	0.007472319
HLA-DPA1*02:01-DPB1*14:01	ITNLTNLGQSTEYRHIWS	0.026454424	0.0014884023
HLA-DPA1*02:01-DPB1*14:01	RSRNPGSSCIGADPNRNW	0.014167007	0.0046460163
HLA-DPA1*02:01-DPB1*14:01	QAGEGVRPSPMQLELRMV	0.09832043	0.0035600674
HLA-DPA1*02:01-DPB1*14:01	AVAVFLLTFYVISQVFEI	0.12626138	0.0006082154
HLA-DPA1*02:01-DPB1*14:01	SPTPQQSNRTRKSRVSVS	0.061948333	0.073038936
HLA-DPA1*02:01-DPB1*14:01	ASSDSAQGSDMSLTACKV	0.013743135	0.0028181765
HLA-DPA1*02:01-DPB1*14:01	ASAPRLLLLFLVPLLWAP	0.20926243	0.004428908
HLA-DPA1*02:01-DPB1*14:01	FLPVLLAALLGVERASSL	0.27808553	0.0022392392
HLA-DPA1*02:01-DPB1*14:01	TVEGPCEAQLECLDNGDG	0.0015128547	0.0048146523
HLA-DPA1*02:01-DPB1*14:01	AQRLPDSFKDSPSKGLGP	0.06921198	0.0037995689
HLA-DPA1*02:01-DPB1*14:01	FFILSLILEYTWLEAVIF	0.08503917	0.0003311238
HLA-DPA1*02:01-DPB1*14:01	LIAWRLLIARSQMARNVW	0.21260272	0.025332049
HLA-DPA1*02:01-DPB1*14:01	VSAPLRLQAEELGDGCGH	0.03857552	0.018759552
HLA-DPA1*02:01-DPB1*14:01	GDTGHSWADALSTIRLPH	0.09751995	0.66823304
HLA-DPA1*02:01-DPB1*14:01	LNLEAHMYASQWFLTLFT	0.15114631	0.0011582791
HLA-DPA1*02:01-DPB1*14:01	HGTGFCFDSSFDVHKKCP	0.10687972	0.0009288474
HLA-DPA1*02:01-DPB1*14:01	GGLLPLFSSPAGGVLGGG	0.08373702	0.025239011
HLA-DPA1*02:01-DPB1*14:01	DGIVLCKMINLSVPDTID	0.18609723	0.0014752641
HLA-DPA1*02:01-DPB1*14:01	SGLAKQAASGLVGQENAR	0.23942515	0.31249723
HLA-DPA1*02:01-DPB1*14:01	DQWKDMIPDLSEYKWIVP	0.07318473	0.008668302
HLA-DPA1*02:01-DPB1*14:01	MRRMWATQGLAVALALSV	0.52759576	0.0017620819
HLA-DPA1*02:01-DPB1*14:01	FMIGYLGYCKGVEPKTEC	0.10327865	0.00060334103
HLA-DPA1*02:01-DPB1*14:01	CTLCEFDTVDLSAVDVHP	0.07928196	0.0005931641
HLA-DPA1*02:01-DPB1*14:01	VEAGAGTGWTVYPPLAGN	0.010789049	0.0020926183
HLA-DPA1*02:01-DPB1*14:01	DVWYIYHFCKAKIKGYQR	0.17151955	0.0038239728
HLA-DPA1*02:01-DPB1*14:01	SQDLEFQWLREETGQVLE	0.020297084	0.011283027
HLA-DPA1*02:01-DPB1*14:01	APEWLPFARPTNLTDEFE	0.06733256	0.016971227
HLA-DPA1*02:01-DPB1*14:01	KQMQEFVQWLNSEEAMNL	0.24483065	0.0042426153
HLA-DPA1*02:01-DPB1*14:01	EENLELKKLLMSNGNKEG	0.08894281	0.022736374
HLA-DPA1*02:01-DPB1*14:01	MIESLTKDKVQAGDVITI	0.20945814	0.0019656334
HLA-DPA1*02:01-DPB1*14:01	TLQGNTREVLHKFTVDLP	0.1660459	0.0054801395
HLA-DPA1*02:01-DPB1*14:01	LLVIFQVCLCQDEVTDDY	0.0032838031	0.00027277227
HLA-DPA1*02:01-DPB1*14:01	MWIGFLTRTVLENSTSYE	0.04887249	0.000954104
HLA-DPA1*02:01-DPB1*14:01	FLLLLLVPLLLLMCHCGK	0.048057083	0.0013546972
HLA-DPA1*02:01-DPB1*14:01	QGGFVVQPPALWQTEKDD	0.080448605	0.013596326
HLA-DPA1*02:01-DPB1*14:01	EALPGDNVGFNVKNVSVK	0.087871484	0.3071616
HLA-DPA1*02:01-DPB1*14:01	IAQVKIQGQNKEMLAAAC	0.23125969	0.0012106125
HLA-DPA1*02:01-DPB1*14:01	MVLATCLGSFILVIFYFQ	0.031962402	0.00046505808
HLA-DPA1*02:01-DPB1*14:01	CCLWLLGAVLLMDASARP	0.08521599	0.00038574525
HLA-DPA1*02:01-DPB1*14:01	LKAGMTVKQAIVYNLLSA	0.36688724	0.004526192
HLA-DPA1*02:01-DPB1*14:01	KTLDGAHWRIYRPTTGAL	0.18200506	0.019711738
HLA-DPA1*02:01-DPB1*14:01	HVIPMNPNTNDLFNAVGD	0.026138915	0.0021963685
HLA-DPA1*02:01-DPB1*14:01	GYGASSGKPTEKNLYADI	0.027014907	0.003184539
HLA-DPA1*02:01-DPB1*14:01	GKSGVKKDLHDANTDLIG	0.082006164	0.4082405
HLA-DPA1*02:01-DPB1*14:01	GQVVRAEAFGMDPARPDQ	0.08869427	0.22492239
HLA-DPA1*02:01-DPB1*14:01	PVAKKAKKKASSSDSEDS	0.088683285	0.02844272
HLA-DPA1*02:01-DPB1*14:01	RAVEQHNGKTIFAYFTGS	0.053169236	0.005228537
HLA-DPA1*02:01-DPB1*14:01	ADVKNGAAADIIFLVDSS	0.27771777	0.034196727
HLA-DPA1*02:01-DPB1*14:01	MPPPVPRPGIPPMTQAQA	0.046190348	0.511499
HLA-DPA1*02:01-DPB1*14:01	DARNMGADLCRQDRSCTY	0.0065724123	0.0011996897
HLA-DPA1*02:01-DPB1*14:01	AEFQAKTQVQQLLVSITL	0.24942873	0.0030642054
HLA-DPA1*02:01-DPB1*14:01	KGVVKFGWIKGVLVRCML	0.31778762	0.0005732977
HLA-DPA1*02:01-DPB1*14:01	ETEVAPAKDVTLLKETER	0.124878	0.01850297
HLA-DPA1*02:01-DPB1*14:01	SPETVTGTGKKCSLPAEE	0.029085672	0.05048297
HLA-DPA1*02:01-DPB1*14:01	AGLMTIVTSLLFLGVCAH	0.09913096	0.0020397273
HLA-DPA1*02:01-DPB1*14:01	GGSLEIIPCSRVGHVFRK	0.17853738	0.0051649315
HLA-DPA1*02:01-DPB1*14:01	SRHSADICAVPAESHIYR	0.2602829	0.10767243
HLA-DPA1*02:01-DPB1*14:01	EDEDEDESSEEDSEDEEP	0.000751669	0.008100308
HLA-DPA1*02:01-DPB1*14:01	LWNEIDDTCSSFLSIDSQ	0.018522192	0.00045856833
HLA-DPA1*02:01-DPB1*14:01	TRLPALTVHVTQPKDGGF	0.19197224	0.0124712335
HLA-DPA1*02:01-DPB1*14:01	LLLFVALPASGWLTTGAP	0.059722643	0.0019091129
HLA-DPA1*02:01-DPB1*14:01	DDDDEDDEDDDDEDDEEE	0.0012109043	0.0074054524
HLA-DPA1*02:01-DPB1*14:01	TQGLAVALALSVLPGSRA	0.44202772	0.0037526202
HLA-DPA1*02:01-DPB1*14:01	ARLYENQMKRQIWKYIVD	0.10937228	0.0007685426
HLA-DPA1*02:01-DPB1*14:01	WCVFPNGTEVPNTRSRGH	0.012896672	0.0027549206
HLA-DPA1*02:01-DPB1*14:01	LGDQYALKMRFVDHVFDE	0.09275896	0.51530707
HLA-DPA1*02:01-DPB1*14:01	TRSVYSWDIVVQRVGSKL	0.25910103	0.0112077985
HLA-DPA1*02:01-DPB1*14:01	WLLLLPLLLGLNAGAVID	0.1307369	0.0004244857
HLA-DPA1*02:01-DPB1*14:01	QELRTVNGSQMLLVLLVL	0.1532838	0.0009978183
HLA-DPA1*02:01-DPB1*14:01	VGDGIVLCKMINLSVPDT	0.117354624	0.013818954
HLA-DPA1*02:01-DPB1*14:01	DPIQVKTQQGVPGQPMNL	0.064914815	0.026795428
HLA-DPA1*02:01-DPB1*14:01	TDVNQENVPSFGILKYPP	0.10812417	0.0024440966
HLA-DPA1*02:01-DPB1*14:01	AGSHSMRYFFTSVSRPGR	0.2760495	0.9924809
HLA-DPA1*02:01-DPB1*14:01	SLSEYRQSLHTYLRSKMS	0.285264	0.006796175
HLA-DPA1*02:01-DPB1*14:01	IFAVCLVGFMLYRMKKKD	0.18945344	0.008241896
HLA-DPA1*02:01-DPB1*14:01	VGTRYKCSVCPDYDLCSV	0.05105673	0.0009584056
HLA-DPA1*02:01-DPB1*14:01	VIDYDGRILDALKGPPGP	0.07723968	0.009316891
HLA-DPA1*02:01-DPB1*14:01	KLRGYYNQSEAGSHTLQR	0.07205297	0.048566967
HLA-DPA1*02:01-DPB1*14:01	MWRKKSSDRNRGSYSQAA	0.14025526	0.001755222
HLA-DPA1*02:01-DPB1*14:01	ADSPTEDGDKPRVLYSLE	0.02167442	0.01397715
HLA-DPA1*02:01-DPB1*14:01	IDCPKCKFSYALARGGCM	0.22076887	0.0072928853
HLA-DPA1*02:01-DPB1*14:01	LTNCNGVEFGCMQDGTVL	0.0014835095	0.0003762398
HLA-DPA1*02:01-DPB1*14:01	HLLRHSEPSKLTFVGELA	0.33930844	0.06712346
HLA-DPA1*02:01-DPB1*14:01	RLPALTVHVTQPKDGGFC	0.1375702	0.002708864
HLA-DPA1*02:01-DPB1*14:01	GQTLDLKCVVPGQAHAQV	0.1422801	0.018596172
HLA-DPA1*02:01-DPB1*14:01	LDLNCVVAGSAHAQVTWY	0.039362594	0.0012243828
HLA-DPA1*02:01-DPB1*14:01	RTELDLRPQGLELFENTS	0.048100125	0.006096306
HLA-DPA1*02:01-DPB1*14:01	SKLDALQQREQQLLESLG	0.07534413	0.031876665
HLA-DPA1*02:01-DPB1*14:01	TDYLGGYSCKCVAGYHGV	0.028909182	0.00201289
HLA-DPA1*02:01-DPB1*14:01	SVQPGAEREKPGAGEGAG	0.003443701	0.01824988
HLA-DPA1*02:01-DPB1*14:01	DISSEESVSTVEEQENET	0.002816226	0.027909428
HLA-DPA1*02:01-DPB1*14:01	VVENMTRAHFPLDVQWND	0.07886304	0.056795944
HLA-DPA1*02:01-DPB1*14:01	EDEDLIKWKALFEEVPEL	0.14183831	0.0052216277
HLA-DPA1*02:01-DPB1*14:01	VLPWALVAGLLLLLLLAA	0.025409741	0.002203561
HLA-DPA1*02:01-DPB1*14:01	EAPRNMVHPNVICDGCNG	0.037956856	0.022263383
HLA-DPA1*02:01-DPB1*14:01	GLPPASRPGAGYWGEYSK	0.00923999	0.021546971
HLA-DPA1*02:01-DPB1*14:01	ALTLTFQRAMHDYNQAEM	0.09806452	0.069421135
HLA-DPA1*02:01-DPB1*14:01	NPPKKKRFTVKLQTFFET	0.36730805	0.3363324
HLA-DPA1*02:01-DPB1*14:01	MRAGKGKMRNRRRIQRRG	0.12294042	0.0031434812
HLA-DPA1*02:01-DPB1*14:01	GVKGMDGFCSRSQHSSSS	0.04590926	0.0022666962
HLA-DPA1*02:01-DPB1*14:01	ASDSIVLFYAGWQAVSMA	0.15124737	0.0005418996
HLA-DPA1*02:01-DPB1*14:01	IPQTNVSVAIFMLDTVTL	0.18186408	0.0013009945
HLA-DPA1*02:01-DPB1*14:01	GTESPVREEPGEDFPAAR	0.0056530163	0.087377906
HLA-DPA1*02:01-DPB1*14:01	DWSDEKDCGDSHILPFST	0.01348128	0.0008989557
HLA-DPA1*02:01-DPB1*14:01	EGSVSERMLRSQLLLLAC	0.21494894	0.0013608402
HLA-DPA1*02:01-DPB1*14:01	LPALTVHVTQPKDGGFCE	0.08545147	0.0062396703
HLA-DPA1*02:01-DPB1*14:01	QPFLRCDRQKCRAKPQGQ	0.060367525	0.009655694
HLA-DPA1*02:01-DPB1*14:01	EPKTECERLAGTESPVRE	0.08386969	0.024585847
HLA-DPA1*02:01-DPB1*14:01	FNYWSISSRHVLLQEEVA	0.22511782	0.041277952
HLA-DPA1*02:01-DPB1*14:01	DLMSIGTLLAYSLVAACV	0.185823	0.00037802296
HLA-DPA1*02:01-DPB1*14:01	TFPFGFQGISQSLENVSG	0.067457244	0.00851344
HLA-DPA1*02:01-DPB1*14:01	ATQGLAVALALSVLPGSR	0.39394557	0.013204378
HLA-DPA1*02:01-DPB1*14:01	GRRAEPQGREAPGPAGGG	0.023392187	0.15262671
HLA-DPA1*02:01-DPB1*14:01	SYSDGDDCGHGKKIKTNI	0.0031875065	0.0006253427
HLA-DPA1*02:01-DPB1*14:01	YVKGCTERFVCSPDEVMD	0.0618471	0.0017332
HLA-DPA1*02:01-DPB1*14:01	SETVPPAPAASAAPEKPL	0.058072872	0.5417967
HLA-DPA1*02:01-DPB1*14:01	CDERLVPFDHAESTYGLY	0.028240656	0.0062279026
HLA-DPA1*02:01-DPB1*14:01	RIYGFYDECKRRYNIKLW	0.050670877	0.0009432908
HLA-DPA1*02:01-DPB1*14:01	FFLIGFMIGYLGYCKGVE	0.060089342	0.002053578
HLA-DPA1*02:01-DPB1*14:01	KEAQERLTGDAFRKKHLE	0.06387823	0.05699561
HLA-DPA1*02:01-DPB1*14:01	ECVNAPSTCSFKRYGCVF	0.08775532	0.0012354378
HLA-DPA1*02:01-DPB1*14:01	QDRCSDAAGYPHATHDLE	0.020259488	0.008718038
HLA-DPA1*02:01-DPB1*14:01	TTSRNLARAMCMKNLKLT	0.33777788	0.0051848865
HLA-DPA1*02:01-DPB1*14:01	TVPPAPAASAAPEKPLAG	0.028277727	0.58569646
HLA-DPA1*02:01-DPB1*14:01	RSVGVFLLPAPYWAPRER	0.17872123	0.006757868
HLA-DPA1*02:01-DPB1*14:01	GKLPYGYGPGGVAGAAGK	0.08561095	0.098248094
HLA-DPA1*02:01-DPB1*14:01	GVEPKTECERLAGTESPV	0.05896873	0.009205727
HLA-DPA1*02:01-DPB1*14:01	KGVEPKTECERLAGTESP	0.08118505	0.009044942
HLA-DPA1*02:01-DPB1*14:01	PALTVHVTQPKDGGFCEV	0.09025064	0.0020792228
HLA-DPA1*02:01-DPB1*14:01	GRAYALLLLLICFNVGSG	0.039344344	0.001887884
HLA-DPA1*02:01-DPB1*14:01	ACNNSACDWDGGDCSGNS	0.00030553938	0.00033665643
HLA-DPA1*02:01-DPB1*14:01	GVGVAPGVGVAPGIGPGG	0.014960601	0.22046836
HLA-DPA1*02:01-DPB1*14:01	EAAHDLALACKLDYDEDA	0.12577304	0.05468632
HLA-DPA1*02:01-DPB1*14:01	RPGAGYWGEYSKCDLPLR	0.011449342	0.050868403
HLA-DPA1*02:01-DPB1*14:01	PNGTEVPNTRSRGHHNCS	0.012474002	0.0018677652
HLA-DPA1*02:01-DPB1*14:01	ASQSRGYFLFRPRNGRRS	0.08960564	0.031579293
HLA-DPA1*02:01-DPB1*14:01	ASKDFSWWRHSLITVSIL	0.34895566	0.004836858
HLA-DPA1*02:01-DPB1*14:01	CHESCLDEEVEGQGFCSG	0.0013853044	0.00038786823
HLA-DPA1*02:01-DPB1*14:01	DTHGYAVNEDDVARDLYS	0.01202417	0.13720518
HLA-DPA1*02:01-DPB1*14:01	GLGRLKDIALGMQTEIEE	0.20682023	0.037294306
HLA-DPA1*02:01-DPB1*14:01	LMSNGNKEGASGRPGSPK	0.024052592	0.020499928
HLA-DPA1*02:01-DPB1*14:01	YPYDAGTDSGFTFSSPNF	0.0016619932	0.016844004
HLA-DPA1*02:01-DPB1*14:01	SEAPLCPGPPAGEEPAIS	0.0023088192	0.03501724
HLA-DPA1*02:01-DPB1*14:01	LWCVSAWNDNGKEQMVDA	0.016022993	0.00068978546
HLA-DPA1*02:01-DPB1*14:01	EALPGDNVGFNVKNVSVK	0.087871484	0.3071616
HLA-DPA1*02:01-DPB1*14:01	KNDSARTVPGEEETRMWA	0.01694816	0.020343898
HLA-DPA1*02:01-DPB1*14:01	VMWIGFLTRTVLENSTSY	0.04692719	0.0007314829
HLA-DPA1*02:01-DPB1*14:01	MVHPNVICDGCNGPVVGT	0.0018103855	0.000540684
HLA-DPA1*02:01-DPB1*14:01	SYCPGMGVALRMYPLKPT	0.18912025	0.0043662325
HLA-DPA1*02:01-DPB1*14:01	SCMAVLTVTLMVLSSPLA	0.17938432	0.0011152915
HLA-DPA1*02:01-DPB1*14:01	GNLYDLKPLGLNDTIVSA	0.13006124	0.015745794
HLA-DPA1*02:01-DPB1*14:01	FGERPYWDMSNQDVINAI	0.061416153	0.0030246242
HLA-DPA1*02:01-DPB1*14:01	CTLQAVLSDDGMGIQAGE	0.02362496	0.00028774026
HLA-DPA1*02:01-DPB1*14:01	TVAQIKALTTLEVAGRML	0.394904	0.0517797
HLA-DPA1*02:01-DPB1*14:01	APCVRLLNATHQIGCQSS	0.10819329	0.0028815914
HLA-DPA1*02:01-DPB1*14:01	RKLLASLVKRLGDKHATL	0.2539824	0.0047052796
HLA-DPA1*02:01-DPB1*14:01	PDYDLCSVCEGKGLHRGH	0.02063889	0.00085009524
HLA-DPA1*02:01-DPB1*14:01	TIIALLLGTVIAYRQRQH	0.20275989	0.003808728
HLA-DPA1*02:01-DPB1*14:01	VTTMDEACQEGNIFVTTT	0.0055260314	0.00051133987
HLA-DPA1*02:01-DPB1*14:01	SPLSIKKCPICKADDICD	0.071687706	0.0037242926
HLA-DPA1*02:01-DPB1*14:01	EPLSCSYVLTIRTPRLCP	0.24546671	0.0019113843
HLA-DPA1*02:01-DPB1*14:01	EFSKILIGPKMLTDHMPD	0.2718108	0.013288875
HLA-DPA1*02:01-DPB1*14:01	CRNTEGSFQCVCDQGYRA	0.0069897342	0.0015725724
HLA-DPA1*02:01-DPB1*14:01	IRINVTTLKDDGDISKQQ	0.08149667	0.0066321194
HLA-DPA1*02:01-DPB1*14:01	RLLLLFLVPLLWAPAAVR	0.17760324	0.00104079
HLA-DPA1*02:01-DPB1*14:01	SSASSPTEEEQEQGEIGA	0.0007751314	0.0066801556
HLA-DPA1*02:01-DPB1*14:01	TVTRLLNINPNKTSASGS	0.24183206	0.012276672
HLA-DPA1*02:01-DPB1*14:01	PFECEQTSDYQSPVDSKD	0.0028440882	0.00063338166
HLA-DPA1*02:01-DPB1*14:01	ARPANHSSTRERVANREE	0.021114668	0.061975457
HLA-DPA1*02:01-DPB1*14:01	AAKRPIACPKCERRFWRR	0.15869924	0.0030732253
HLA-DPA1*02:01-DPB1*14:01	KQALQKDLNLMAPGLTIQ	0.23602	0.0058544637
HLA-DPA1*02:01-DPB1*14:01	GTIVGSAVFNILFVIGTC	0.045057826	0.001118955
HLA-DPA1*02:01-DPB1*14:01	LKIEVLYGDEHVAQSPYI	0.07489982	0.03058314
HLA-DPA1*02:01-DPB1*14:01	RQMTPVKGEPLGVICNWP	0.17259097	0.0022550637
HLA-DPA1*02:01-DPB1*14:01	CQNPASPPEEGSPDPDST	0.00032560143	0.002946313
HLA-DPA1*02:01-DPB1*14:01	QVTSLFKELQEAHTKLSE	0.24390987	0.008451997
HLA-DPA1*02:01-DPB1*14:01	CPPPPPVSTISCSYESAS	0.023110976	0.012734152
HLA-DPA1*02:01-DPB1*14:01	LLFGCNMPSSTGSYWFCD	0.0076189176	0.000359232
HLA-DPA1*02:01-DPB1*14:01	PLLLGLSLGCTGAGGFVA	0.032097463	0.0010232538
HLA-DPA1*02:01-DPB1*14:01	RGGFRGGRGGGGDHKPQG	0.01710417	0.08754286
HLA-DPA1*02:01-DPB1*14:01	DQGRAVSTCAHLFWSGRN	0.114080064	0.052624803
HLA-DPA1*02:01-DPB1*14:01	LILETQAQVCQALAQVDG	0.052372754	0.001792769
HLA-DPA1*02:01-DPB1*14:01	HLEWSAPLESGGREDLTY	0.016726771	0.019992242
HLA-DPA1*02:01-DPB1*14:01	LGLGLALAVIVLAVVLSR	0.09996966	0.002687995
HLA-DPA1*02:01-DPB1*14:01	PTYQLSRWTPVIKDVMED	0.29176337	0.008929626
HLA-DPA1*02:01-DPB1*14:01	FMTVFLEQLILTFRKEKP	0.22645932	0.000843676
HLA-DPA1*02:01-DPB1*14:01	SGARPHLLSVPELCRYLA	0.237708	0.023393538
HLA-DPA1*02:01-DPB1*14:01	PNPCDRKGTQACQDLMGN	0.03041449	0.028052688
HLA-DPA1*02:01-DPB1*14:01	LLTKEQLKIWMGKMQKKA	0.19685356	0.00680188
HLA-DPA1*02:01-DPB1*14:01	MVFLPLKWSLATMSFLLS	0.40640005	0.0052249585
HLA-DPA1*02:01-DPB1*14:01	INPNTTHSTGSCRSHTAL	0.0033369265	0.0048163654
HLA-DPA1*02:01-DPB1*14:01	RRELITPKGGGGGGPGEG	0.037550475	0.04931765
HLA-DPA1*02:01-DPB1*14:01	RNMVHPNVICDGCNGPVV	0.013702065	0.0021295757
HLA-DPA1*02:01-DPB1*14:01	ETWAWKNATLAEQAKLPA	0.32737672	0.8887585
HLA-DPA1*02:01-DPB1*14:01	VAENSSLHPESGQENDAT	0.0008537166	0.02163445
HLA-DPA1*02:01-DPB1*14:01	VTSDMQTIEQESPIMAKP	0.05899878	0.0012382736
HLA-DPA1*02:01-DPB1*14:01	ILGVLTSLVVLGTVGIVF	0.09088222	0.00288657
HLA-DPA1*02:01-DPB1*14:01	SHISACDGIFHLTRAFED	0.06362706	0.0019699757
HLA-DPA1*02:01-DPB1*14:01	IKDIYKRMAGTAFDFENM	0.22192018	0.01731525
HLA-DPA1*02:01-DPB1*14:01	PLPPSSLQRFLRARNISG	0.1619679	0.0060617104
HLA-DPA1*02:01-DPB1*14:01	QPHIQWLKHVEVNGSKVG	0.19824728	0.7453691
HLA-DPA1*02:01-DPB1*14:01	SYWSDRLIIGFISKQYVT	0.18405214	0.0033203543
HLA-DPA1*02:01-DPB1*14:01	MLSRWSASFTVTKGKSST	0.3701832	0.006259808
HLA-DPA1*02:01-DPB1*14:01	MVFLKGKLGVCFDVPTAS	0.112423345	0.00074645603
HLA-DPA1*02:01-DPB1*14:01	CKRKVAECQRKLKELEVA	0.22244054	0.0015985745
HLA-DPA1*02:01-DPB1*14:01	QVPSIRDCNGSRSQQWLL	0.006058624	0.0005374901
HLA-DPA1*02:01-DPB1*14:01	HWFIPTEFFVPEIRFQFP	0.19645949	0.002067966
HLA-DPA1*02:01-DPB1*14:01	DDDDDEDDEDDDDEDDEE	0.0010998495	0.0068771625
HLA-DPA1*02:01-DPB1*14:01	DDSVVRFHGKEHVQNYLL	0.04791428	0.04175079
HLA-DPA1*02:01-DPB1*14:01	SARLFERSRIKALADERE	0.3821568	0.38496238
HLA-DPA1*02:01-DPB1*14:01	KVVVVQAISALCQKYPRK	0.319676	0.05825519
HLA-DPA1*02:01-DPB1*14:01	KTPANEKVEIQKHATGKK	0.12985869	0.2687375
HLA-DPA1*02:01-DPB1*14:01	LKLQRRWKRTQSQQGLQE	0.11142027	0.52037084
HLA-DPA1*02:01-DPB1*14:01	GNWTWPENSQQTPMCQAW	0.0037012992	0.00031795906
HLA-DPA1*02:01-DPB1*14:01	TLRWSFSNGTSWRKETVQ	0.0890645	0.005543167
HLA-DPA1*02:01-DPB1*14:01	EPPVPVGLEVKLGALVLL	0.1766508	0.0020078027
HLA-DPA1*02:01-DPB1*14:01	LMTSELESTSLGDSDEED	0.0035150582	0.001681637
HLA-DPA1*02:01-DPB1*14:01	KTHMTHHPISDHEATLRC	0.07997541	0.76613617
HLA-DPA1*02:01-DPB1*14:01	GKKDVMWIGFLTRTVLEN	0.23880863	0.033161394
HLA-DPA1*02:01-DPB1*14:01	SVSSSKLFSSSTAPHETS	0.22330436	0.04056247
HLA-DPA1*02:01-DPB1*14:01	NMNGVRKDVVMTDSEDST	0.03669604	0.018298486
HLA-DPA1*02:01-DPB1*14:01	ARFGLPALLCTLAVLSAA	0.43101254	0.013724767
HLA-DPA1*02:01-DPB1*14:01	AAVVRALPRRAGLVSRNA	0.1901975	0.2655155
HLA-DPA1*02:01-DPB1*14:01	EVQAPPPVVNVRVHHPPE	0.04546157	0.65374005
HLA-DPA1*02:01-DPB1*14:01	TSHLWKMFYDARKPRSQI	0.11721335	0.0038062271
HLA-DPA1*02:01-DPB1*14:01	SQCLLGTFFTCLVILFAC	0.02975453	0.00046541318
HLA-DPA1*02:01-DPB1*14:01	FYNNGSSSCHPCPPGTFS	0.0008636573	0.0028646316
HLA-DPA1*02:01-DPB1*14:01	KKGKKDRDMDELKKEVSM	0.08707834	0.015220339
HLA-DPA1*02:01-DPB1*14:01	IEDIKRHKADNAVNKKQT	0.074657835	0.80342233
HLA-DPA1*02:01-DPB1*14:01	YGYYTLYSVILFCVFFWI	0.023861196	0.00091884175
HLA-DPA1*02:01-DPB1*14:01	STKEIPDEISILLLGVAH	0.27793247	0.008502623
HLA-DPA1*02:01-DPB1*14:01	GSPTTAFTVLECEGSRRL	0.11929111	0.025319854
HLA-DPA1*02:01-DPB1*14:01	QSKFEEHVESHWKVCPMC	0.13482085	0.0004938308
HLA-DPA1*02:01-DPB1*14:01	EVNATITDIISALVTSTF	0.169335	0.00096016505
HLA-DPA1*02:01-DPB1*14:01	EASSTVYNGSLLLIVQDG	0.19204229	0.0016062071
HLA-DPA1*02:01-DPB1*14:01	TGLLLLLLAVAVRESWQT	0.08866091	0.0011712697
HLA-DPA1*02:01-DPB1*14:01	ASIGNAQKLPMCDKCGTG	0.035871074	0.002742299
HLA-DPA1*02:01-DPB1*14:01	TFEWKTKVVCPPKKLECK	0.1468935	0.005667799
HLA-DPA1*02:01-DPB1*14:01	GSFRCTCGQGYQLSAAKD	0.044608433	0.0016590232
HLA-DPA1*02:01-DPB1*14:01	VVCSSPLCPAYRKEVVGL	0.1210279	0.0010305757
HLA-DPA1*02:01-DPB1*14:01	TGEENGVEAEEWGKFLHT	0.035618477	0.0041376846
HLA-DPA1*02:01-DPB1*14:01	GTLSMPKDEAANGLMAAY	0.15412922	0.0026534265
HLA-DPA1*02:01-DPB1*14:01	MFISSWYYAIVAMVIAGM	0.16183761	0.0003910479
HLA-DPA1*02:01-DPB1*14:01	FWIILAVAIIVVSVGLGL	0.027403839	0.0004320363
HLA-DPA1*02:01-DPB1*14:01	VVVASKVREGLAHLIQSC	0.35893124	0.0018613313
HLA-DPA1*02:01-DPB1*14:01	SPSKGLGPCGWILVAFSF	0.12268904	0.000991861
HLA-DPA1*02:01-DPB1*14:01	FILSLILEYTWLEAVIFL	0.069086544	0.00036736028
HLA-DPA1*02:01-DPB1*14:01	KDNTTVTRLLNINPNKTS	0.25517485	0.2900362
HLA-DPA1*02:01-DPB1*14:01	EDYESFSCVCPTGWQGQT	0.004397443	0.00078559073
HLA-DPA1*02:01-DPB1*14:01	TTSSALKGAIQLGITHTV	0.28666368	0.019042918
HLA-DPA1*02:01-DPB1*14:01	IQTTPPKDTCSPELLMSL	0.12641755	0.0017263845
HLA-DPA1*02:01-DPB1*14:01	QMVKCDPRHGKYMACCLL	0.08818508	0.0010728812
HLA-DPA1*02:01-DPB1*14:01	FLPRVCGTTLHLLLLGLL	0.09393511	0.0015708616
HLA-DPA1*02:01-DPB1*14:01	MTQSAVKSLKRPLEATFD	0.1951678	0.0091351075
HLA-DPA1*02:01-DPB1*14:01	LRGEINKVVNKYIDQGIA	0.16101484	0.10428555
HLA-DPA1*02:01-DPB1*14:01	GFGGRGGGRGGRGGFGGR	0.016408483	0.16109364
HLA-DPA1*02:01-DPB1*14:01	PRLRLLAAARNPFNCVCP	0.1933989	0.0014403888
HLA-DPA1*02:01-DPB1*14:01	VESHWKVCPMCSEQFPPD	0.03350689	0.0012003753
HLA-DPA1*02:01-DPB1*14:01	SMRILSSCCKMSDILAEG	0.1643284	0.00054726197
HLA-DPA1*02:01-DPB1*14:01	ESEGTSSGLLNASAQIFG	0.03182568	0.0030877348
HLA-DPA1*02:01-DPB1*14:01	EDGEACIVLSERCDGFLD	0.014150769	0.00080836983
HLA-DPA1*02:01-DPB1*14:01	KHPNNLKVACEKTVSTLH	0.25888643	0.03490613
HLA-DPA1*02:01-DPB1*14:01	CSLLCLPKANNSRSCRCP	0.04963431	0.00089750905
HLA-DPA1*02:01-DPB1*14:01	QPVDDAAEVPQREPEKER	0.017810171	0.23342791
HLA-DPA1*02:01-DPB1*14:01	AVFLLTFYVISQVFEIKM	0.15645123	0.0005619043
HLA-DPA1*02:01-DPB1*14:01	RMWATQGLAVALALSVLP	0.45349884	0.0032407339
HLA-DPA1*02:01-DPB1*14:01	FSELPLVMWLQGGPGGSS	0.0258266	0.0030575804
HLA-DPA1*02:01-DPB1*14:01	MPPTSEAASSLAPGPPPF	0.01914279	0.031989343
HLA-DPA1*02:01-DPB1*14:01	TNLGQSTEYRHIWSLEIS	0.20073631	0.0023893642
HLA-DPA1*02:01-DPB1*14:01	CVFPNGTEVPNTRSRGHH	0.009060628	0.004770207
HLA-DPA1*02:01-DPB1*14:01	KLKQIEGLDQSMLPQYCT	0.16951874	0.00091770675
HLA-DPA1*02:01-DPB1*14:01	ISDHYPVEVELKLSQAHS	0.1894339	0.00839931
HLA-DPA1*02:01-DPB1*14:01	EFETRQGNEIFLALEEAI	0.30385202	0.09207193
HLA-DPA1*02:01-DPB1*14:01	YCKGVEPKTECERLAGTE	0.061194386	0.0037776069
HLA-DPA1*02:01-DPB1*14:01	QAGEGVRPSPMQLELRMV	0.09832043	0.0035600674
HLA-DPA1*02:01-DPB1*14:01	HKFTVDLPKKHGRGGQSA	0.17467664	0.106298685
HLA-DPA1*02:01-DPB1*14:01	GNGMVEQGEECDCGYSDQ	0.0004886233	0.0017205462
