# Supplementary material for: MHCII-peptide presentation: an assessment of the state-of-the-art prediction methods
Source: Front Immunol. 2024 Mar 12;15:1293706. doi: 10.3389/fimmu.2024.1293706 (PMC11027168; doi:10.3389/fimmu.2024.1293706)
Supplement: Supplementary file 2 [file DataSheet_2.zip › output/BERT/neg/18_HLA-DPA1_02_02_DPB1_05_01.csv]

allele	peptide	affinity_pred	mass_pred
HLA-DPA1*02:02-DPB1*05:01	EALPGDNVGFNVKNVSVK	0.17502901	0.2670558
HLA-DPA1*02:02-DPB1*05:01	NSGYYYCHVSLWAPGHNR	0.18550827	0.022880292
HLA-DPA1*02:02-DPB1*05:01	KCSLRVWFLSVAFLLVFI	0.12851992	0.0005920871
HLA-DPA1*02:02-DPB1*05:01	FGFSPLIDRYCGVKSPPL	0.20083149	0.0015465515
HLA-DPA1*02:02-DPB1*05:01	LKFCLFTKWLKNNFEIQK	0.59101635	0.002189692
HLA-DPA1*02:02-DPB1*05:01	KIEVRIPTPLNTSGVQVI	0.1279636	0.0039075185
HLA-DPA1*02:02-DPB1*05:01	EECLPYKCSETGALGENY	0.09477655	0.0004714182
HLA-DPA1*02:02-DPB1*05:01	QGGPGGSSTGFGNFEEIG	0.054478142	0.07254258
HLA-DPA1*02:02-DPB1*05:01	IVGDDLTVTNPKRIERAV	0.20242515	0.05719801
HLA-DPA1*02:02-DPB1*05:01	GHVMITVASPAETESKNG	0.13295725	0.004710722
HLA-DPA1*02:02-DPB1*05:01	HLDLSGNRLRKLPPGLLA	0.23569869	0.08455298
HLA-DPA1*02:02-DPB1*05:01	IGRSPFEVKVGTECGNQK	0.11702893	0.00493915
HLA-DPA1*02:02-DPB1*05:01	WHEWEIANNTFTGMWMRD	0.12341592	0.0009299554
HLA-DPA1*02:02-DPB1*05:01	LKKKFSCCVLVFLLFAVI	0.2408158	0.00078888563
HLA-DPA1*02:02-DPB1*05:01	MQIMVRLINKFNSSSSSL	0.46085876	0.00072302093
HLA-DPA1*02:02-DPB1*05:01	INLTEEVLWVKVNINMNG	0.26478985	0.00069847365
HLA-DPA1*02:02-DPB1*05:01	YPGPPMMDGAMGYVQPPP	0.0672064	0.009785942
HLA-DPA1*02:02-DPB1*05:01	KTLRNKMGKWCCHCFPCC	0.14047863	0.00043206135
HLA-DPA1*02:02-DPB1*05:01	LPKSKTSKTHTDTESEAS	0.035082374	0.122710384
HLA-DPA1*02:02-DPB1*05:01	EIPIVESEIKKEAGELKP	0.4307537	0.004978828
HLA-DPA1*02:02-DPB1*05:01	MINACKIASSSRVTAVIP	0.28455934	0.00071968057
HLA-DPA1*02:02-DPB1*05:01	KTTAPRRYCVRPNSGIID	0.06759445	0.099549666
HLA-DPA1*02:02-DPB1*05:01	VMVIETELSWGLYSKDSM	0.31718233	0.001156952
HLA-DPA1*02:02-DPB1*05:01	PPSCHQRSKSDPSRLVRS	0.057676993	0.00064560014
HLA-DPA1*02:02-DPB1*05:01	CSAAHSRQALSCKMAVEY	0.15016638	0.0007558912
HLA-DPA1*02:02-DPB1*05:01	VGTPPSSESEPVRTSREH	0.021287294	0.106240705
HLA-DPA1*02:02-DPB1*05:01	LVLFVGEALVGNEAVDQL	0.19833595	0.0015614277
HLA-DPA1*02:02-DPB1*05:01	TQCRKDVGRPQPGRENFQ	0.04570898	0.001943334
HLA-DPA1*02:02-DPB1*05:01	FRGLASTVSLSAESGKSE	0.21907012	0.0034385794
HLA-DPA1*02:02-DPB1*05:01	LTFIFRLRKGRMMDVKKC	0.45695406	0.000380865
HLA-DPA1*02:02-DPB1*05:01	KTHMTHHPISDHEATLRC	0.046946976	0.71007186
HLA-DPA1*02:02-DPB1*05:01	EQQKKIQMSNLMNQARLK	0.38311225	0.20940995
HLA-DPA1*02:02-DPB1*05:01	ECHEGWLEPLLQRIHEEE	0.20865868	0.0008108549
HLA-DPA1*02:02-DPB1*05:01	LASVYCTVCATHLCSECS	0.10891327	0.00047599914
HLA-DPA1*02:02-DPB1*05:01	VSASHPVQALMESFTVLS	0.23516418	0.0017854236
HLA-DPA1*02:02-DPB1*05:01	MAYAYLFKYIIIGDTGVG	0.31779513	0.0030411563
HLA-DPA1*02:02-DPB1*05:01	PFVTALEYATDTKATVVG	0.29045004	0.029169232
HLA-DPA1*02:02-DPB1*05:01	VPLLLLMCHCGKGAKGFT	0.33157185	0.00055050035
HLA-DPA1*02:02-DPB1*05:01	GRTGGSWFKILLFYVIFY	0.1654733	0.0017921278
HLA-DPA1*02:02-DPB1*05:01	QGRGTRRMSPATTGTFLL	0.096120335	0.0022841608
HLA-DPA1*02:02-DPB1*05:01	VFCFGPGNVVSQSSLTPL	0.059390415	0.001207118
HLA-DPA1*02:02-DPB1*05:01	AAEGSPGTPDESTPPPRK	0.0048874225	0.007442677
HLA-DPA1*02:02-DPB1*05:01	ESGKAYKTTWGDGGENSP	0.036526017	0.0035934944
HLA-DPA1*02:02-DPB1*05:01	SFTNLKMWIQECNGHAVP	0.21698116	0.0006278011
HLA-DPA1*02:02-DPB1*05:01	AFAAFVIGALLTGALWYI	0.19712807	0.0004326554
HLA-DPA1*02:02-DPB1*05:01	LLLGLSLGCTGAGGFVAH	0.13054399	0.0012353127
HLA-DPA1*02:02-DPB1*05:01	RLAGTESPVREEPGEDFP	0.040761404	0.0025537002
HLA-DPA1*02:02-DPB1*05:01	AAFLTQTVCLDDTTVKFE	0.25826055	0.00038364195
HLA-DPA1*02:02-DPB1*05:01	SKMLVANIDLGPTILDIA	0.19524173	0.003011056
HLA-DPA1*02:02-DPB1*05:01	AKRQQQLTAMKVLQRNCA	0.4032707	0.003133167
HLA-DPA1*02:02-DPB1*05:01	WACNFCYQRNQFPPSYAG	0.09558145	0.00032354862
HLA-DPA1*02:02-DPB1*05:01	FDYNATDHAGKSANEKAD	0.028651722	0.3134635
HLA-DPA1*02:02-DPB1*05:01	GEPVNGRHTLGENIADNG	0.03834572	0.26746783
HLA-DPA1*02:02-DPB1*05:01	LTNKTLSNSSQSELENRL	0.054896347	0.004692979
HLA-DPA1*02:02-DPB1*05:01	AMSEDDEDCYGNYDNLLS	0.08391444	0.0007468337
HLA-DPA1*02:02-DPB1*05:01	LTAKSNCRYEIEWITEYA	0.22622848	0.0003505295
HLA-DPA1*02:02-DPB1*05:01	KCQSDWMERWVDDAFWSF	0.32594508	0.000437818
HLA-DPA1*02:02-DPB1*05:01	MVLMAPRTLLLLLSGALA	0.2855641	0.004065327
HLA-DPA1*02:02-DPB1*05:01	ACSNSAQGSDESLITCKA	0.02776916	0.00060068147
HLA-DPA1*02:02-DPB1*05:01	YTANFVNAISFEHVCKPK	0.5079827	0.019293798
HLA-DPA1*02:02-DPB1*05:01	ICDHTLEQQQMQPLCFNC	0.098158665	0.0005179572
HLA-DPA1*02:02-DPB1*05:01	SFNPGVFVANLTEWKRQN	0.38089737	0.010491614
HLA-DPA1*02:02-DPB1*05:01	GMLEARIRILTNNSQTPI	0.1618934	0.0032649592
HLA-DPA1*02:02-DPB1*05:01	LLGLGVLLFSGGLSESET	0.1991124	0.0015107514
HLA-DPA1*02:02-DPB1*05:01	LNLTLHQSAQLSVLLTVE	0.1741592	0.00097571034
HLA-DPA1*02:02-DPB1*05:01	NISMYLVNGSVFSIANNN	0.2204286	0.0025792432
HLA-DPA1*02:02-DPB1*05:01	CCCGCECLEERALPEKEP	0.058512222	0.00072701956
HLA-DPA1*02:02-DPB1*05:01	SQHQQKEEGEEAINSGQQ	0.019694485	0.017243434
HLA-DPA1*02:02-DPB1*05:01	TIIGGGDTATCCAKWNTE	0.034575276	0.00073905924
HLA-DPA1*02:02-DPB1*05:01	NVIASGQFNEDMIPTVGF	0.11437218	0.0066093155
HLA-DPA1*02:02-DPB1*05:01	MRDFINKQADAYVEKGIL	0.2551672	0.017873183
HLA-DPA1*02:02-DPB1*05:01	MAVCVLGRESLDDLTNLV	0.19716515	0.0006113729
HLA-DPA1*02:02-DPB1*05:01	ADYQRKSRKTLCIIILIL	0.2930382	0.0003632547
HLA-DPA1*02:02-DPB1*05:01	SNTSPEELGPLANQLTSD	0.031535525	0.0039227502
HLA-DPA1*02:02-DPB1*05:01	PQGSTCCSQEMEEKYSLQ	0.089208044	0.00071478647
HLA-DPA1*02:02-DPB1*05:01	GNCDVDVSFMYLTFFLED	0.3952771	0.00019639582
HLA-DPA1*02:02-DPB1*05:01	AIMKRVNHKVPHVALQAL	0.30190074	0.0059461044
HLA-DPA1*02:02-DPB1*05:01	LPSQQTQAAYPNTMVSSV	0.070056014	0.005277154
HLA-DPA1*02:02-DPB1*05:01	GYLTKILHVFHGLLPGFL	0.44945347	0.0020252108
HLA-DPA1*02:02-DPB1*05:01	RPRRRVCWALVAVLLADL	0.33639145	0.0008667029
HLA-DPA1*02:02-DPB1*05:01	KDVMWIGFLTRTVLENST	0.3603795	0.0032721478
HLA-DPA1*02:02-DPB1*05:01	GEERVFKEENQKGDKKLR	0.17528681	0.03914094
HLA-DPA1*02:02-DPB1*05:01	CCKLQIIPTLCHLLRALS	0.45737574	0.0011072634
HLA-DPA1*02:02-DPB1*05:01	YFMPKSTIYRGEMCFFDS	0.23549284	0.0003850856
HLA-DPA1*02:02-DPB1*05:01	MVCLKLPGGSSLAALTVT	0.18173757	0.0016167939
HLA-DPA1*02:02-DPB1*05:01	LILNIAIFFVMLAMQLTY	0.1420664	0.0010780632
HLA-DPA1*02:02-DPB1*05:01	SHHDTWPPACPPLEPAKL	0.03557696	0.0010410171
HLA-DPA1*02:02-DPB1*05:01	LELKGDIEKCLTAIVKCA	0.4680031	0.0005977902
HLA-DPA1*02:02-DPB1*05:01	MSFGSLCEESEFDLQLLE	0.12588325	0.00041214813
HLA-DPA1*02:02-DPB1*05:01	KGVEPKTECERLAGTESP	0.10241835	0.0039918628
HLA-DPA1*02:02-DPB1*05:01	LAFGLLLAAATATFAAAQ	0.2021896	0.0016628569
HLA-DPA1*02:02-DPB1*05:01	VFHACINWVKYDCEQRRF	0.41320562	0.0014485937
HLA-DPA1*02:02-DPB1*05:01	EDSGLQTQVIAAATQCAL	0.06970879	0.00044510892
HLA-DPA1*02:02-DPB1*05:01	THIIYSFANISNDHIDTW	0.20643763	0.0034742833
HLA-DPA1*02:02-DPB1*05:01	WRVFLLLLCALLGIVVCA	0.14603224	0.00036945826
HLA-DPA1*02:02-DPB1*05:01	GFMIGYLGYCKGVEPKTE	0.32413474	0.0027892194
HLA-DPA1*02:02-DPB1*05:01	LAGTESPVREEPGEDFPA	0.026284235	0.0034800966
HLA-DPA1*02:02-DPB1*05:01	PLKNIGNLFEEAEKLIKD	0.49946013	0.0027820556
HLA-DPA1*02:02-DPB1*05:01	PNLTSMTFRGSVTISVQA	0.17134818	0.0010955447
HLA-DPA1*02:02-DPB1*05:01	TAQCTHALLKMIYCSHCR	0.29514223	0.0013626878
HLA-DPA1*02:02-DPB1*05:01	KEGIPPDQQRLIFAGKQL	0.20750038	0.049104847
HLA-DPA1*02:02-DPB1*05:01	QRMLNFVQNIQYYMMFEV	0.39773023	0.00057429366
HLA-DPA1*02:02-DPB1*05:01	LNLTLHQSAQLSVLLTVE	0.1741592	0.00097571034
HLA-DPA1*02:02-DPB1*05:01	FANVYLADLTEEDPCSLY	0.14235146	0.0005568712
HLA-DPA1*02:02-DPB1*05:01	IRGGDPEDNDIREKREKI	0.022404129	0.004521129
HLA-DPA1*02:02-DPB1*05:01	VELGKQLAKKIEPELDGS	0.25176352	0.005956394
HLA-DPA1*02:02-DPB1*05:01	FCFDSSFDVHKKCPLCEL	0.2659878	0.00069603266
HLA-DPA1*02:02-DPB1*05:01	RLEEGPPHTKNWRPQLLV	0.1038166	0.0010839384
HLA-DPA1*02:02-DPB1*05:01	SVEVSQSQSTQASPPIAS	0.011535967	0.0028027336
HLA-DPA1*02:02-DPB1*05:01	VMERDAKDYADSIHAIFV	0.25846747	0.0012812215
HLA-DPA1*02:02-DPB1*05:01	FSRFLCTPLAAACPSGAQ	0.28406563	0.016429257
HLA-DPA1*02:02-DPB1*05:01	QQGLFDVHNEANGIKIGP	0.18162212	0.001329802
HLA-DPA1*02:02-DPB1*05:01	YAYLFKYIIIGDTGVGKS	0.37850398	0.0069783353
HLA-DPA1*02:02-DPB1*05:01	GGGEVDRVDYDRQSGSAV	0.016360877	0.006891516
HLA-DPA1*02:02-DPB1*05:01	LKCSRLVLALALILVLES	0.25782895	0.000450649
HLA-DPA1*02:02-DPB1*05:01	AGGKAPGVQGQMAPPLPD	0.035162408	0.07582444
HLA-DPA1*02:02-DPB1*05:01	LGLGRRKKAPPLVENEEA	0.12709363	0.18585816
HLA-DPA1*02:02-DPB1*05:01	VEPKTECERLAGTESPVR	0.11479547	0.0060336045
HLA-DPA1*02:02-DPB1*05:01	PVGQYLDSHPFLAFTLLV	0.34188756	0.019382227
HLA-DPA1*02:02-DPB1*05:01	HFSPKVMFTKVLKAQLWV	0.58863634	0.00459244
HLA-DPA1*02:02-DPB1*05:01	PGPYGASLFQHFLDSYQV	0.37917516	0.0018927263
HLA-DPA1*02:02-DPB1*05:01	ALVIASTVILTVLGAIIW	0.1601751	0.001075676
HLA-DPA1*02:02-DPB1*05:01	EHKLETSSGRVLGRFRGK	0.24253817	0.011099881
HLA-DPA1*02:02-DPB1*05:01	RLAGTESPVREEPGEDFP	0.040761404	0.0025537002
HLA-DPA1*02:02-DPB1*05:01	NSSDSDSSCGWTVISHEG	0.029750675	0.00061451393
HLA-DPA1*02:02-DPB1*05:01	QGSLFPSPILRAKHFDRL	0.40726325	0.04712125
HLA-DPA1*02:02-DPB1*05:01	LQGGPGGSSMFGLFVEHG	0.12706272	0.017002728
HLA-DPA1*02:02-DPB1*05:01	HDCTQVEKADTTICLKWK	0.1602235	0.0016755781
HLA-DPA1*02:02-DPB1*05:01	LGKRCEDDKVKLQNNISY	0.1626884	0.00067278306
HLA-DPA1*02:02-DPB1*05:01	DAPEDQCTVTRTYLFLHK	0.39777476	0.00915059
HLA-DPA1*02:02-DPB1*05:01	GRKERSDALNSAIDKMTK	0.1541933	0.10111815
HLA-DPA1*02:02-DPB1*05:01	KRIFQTLLLLTVVFGFLY	0.2983341	0.0014434843
HLA-DPA1*02:02-DPB1*05:01	EIEQRQKPATETSMNTAS	0.048629973	0.005051721
HLA-DPA1*02:02-DPB1*05:01	ANVSRQIEDTVLYGYYTL	0.2539244	0.0023082183
HLA-DPA1*02:02-DPB1*05:01	VAAPPVGSIGECSVISTI	0.038865406	0.0019133727
HLA-DPA1*02:02-DPB1*05:01	TCCLLALLLYKKERRETV	0.48789543	0.0005312019
HLA-DPA1*02:02-DPB1*05:01	LNLTLHQSAQLSVLLTVE	0.1741592	0.00097571034
HLA-DPA1*02:02-DPB1*05:01	LYQCCIIRVSTWNRLNYL	0.3309694	0.0005737433
HLA-DPA1*02:02-DPB1*05:01	CGKGAKGFTPIPGTIEML	0.15753047	0.0006173335
HLA-DPA1*02:02-DPB1*05:01	GSCSQAASSNSAQGSDES	0.01110418	0.0005901711
HLA-DPA1*02:02-DPB1*05:01	KSSGGKGGSCSQAACSNS	0.016559366	0.002485732
HLA-DPA1*02:02-DPB1*05:01	VNGSACTTSDGRQTTYTT	0.0055400785	0.0013169313
HLA-DPA1*02:02-DPB1*05:01	GFFLAFLVLHSRFCGSPV	0.29688385	0.0007027086
HLA-DPA1*02:02-DPB1*05:01	DLSGNCPRCYNAPFPCAP	0.048291393	0.0008114494
HLA-DPA1*02:02-DPB1*05:01	SILYYYFSMEAASLSLSN	0.26613986	0.00072574907
HLA-DPA1*02:02-DPB1*05:01	GDLHLFGPNQRPAPCYDP	0.05074442	0.0010720042
HLA-DPA1*02:02-DPB1*05:01	GDYIDRVDEPLSCSYVLT	0.13945322	0.0046293302
HLA-DPA1*02:02-DPB1*05:01	NYYFFLLAAIQGATLLLF	0.17925167	0.0010699573
HLA-DPA1*02:02-DPB1*05:01	VIFDMPWLMNAAFKIVKT	0.5160185	0.0028684463
HLA-DPA1*02:02-DPB1*05:01	LLLGAVPGPRRSGAFYLP	0.23729461	0.0020682262
HLA-DPA1*02:02-DPB1*05:01	FHPFLVYRECRTWKESPS	0.28886425	0.0024747264
HLA-DPA1*02:02-DPB1*05:01	MEMQSRHGARTSDSDQQA	0.040842395	0.0036054584
HLA-DPA1*02:02-DPB1*05:01	AGLARLLLLLGLSAGGPA	0.19274361	0.0023213509
HLA-DPA1*02:02-DPB1*05:01	YTDEVAQPAWLGFLGPVL	0.11408901	0.0016283474
HLA-DPA1*02:02-DPB1*05:01	SCQETAVTQTYGGNSNGE	0.019058658	0.00039932737
HLA-DPA1*02:02-DPB1*05:01	PIRYIPQVKTPLLLMLGQ	0.44076893	0.0012897664
HLA-DPA1*02:02-DPB1*05:01	GSNIPNMFVDSSCALKYS	0.23094617	0.0013756059
HLA-DPA1*02:02-DPB1*05:01	GGKTPDPKMNARTYMDVM	0.16987063	0.011696304
HLA-DPA1*02:02-DPB1*05:01	LLKCSRLVLALALILVLE	0.24652481	0.00041414038
HLA-DPA1*02:02-DPB1*05:01	RPCKMGLCQHHHSGETKV	0.118026875	0.0004912702
HLA-DPA1*02:02-DPB1*05:01	VNVTLYYEALCGGCRAFL	0.35317567	0.00044133124
HLA-DPA1*02:02-DPB1*05:01	GMLEARIRILTNNSQTPI	0.1618934	0.0032649592
HLA-DPA1*02:02-DPB1*05:01	YSATVTFFKVKWIFSSVV	0.43483207	0.00095610024
HLA-DPA1*02:02-DPB1*05:01	RFLCTPLAAACPSGAQQG	0.14709133	0.001206484
HLA-DPA1*02:02-DPB1*05:01	ISRRFFCIVGTLYLYRCI	0.36503297	0.00030265952
HLA-DPA1*02:02-DPB1*05:01	GDGVTFVVVLHQVWKKHP	0.5749299	0.06003507
HLA-DPA1*02:02-DPB1*05:01	QAACSNSAQGSDESLITC	0.022989314	0.00042923485
HLA-DPA1*02:02-DPB1*05:01	PAIFSPAFYTSRYGYKMC	0.29833016	0.00038347486
HLA-DPA1*02:02-DPB1*05:01	LLPGSAIQALVGLARPLV	0.23097362	0.005324569
HLA-DPA1*02:02-DPB1*05:01	SACHVFWWLEGMCIQADC	0.14567588	0.0002724371
HLA-DPA1*02:02-DPB1*05:01	SNISHLNYCEPDLRVTSV	0.09998803	0.00071496906
HLA-DPA1*02:02-DPB1*05:01	LVDGYFRLTADAHHYLCT	0.16342613	0.0027566487
HLA-DPA1*02:02-DPB1*05:01	GAQNATGDVLTFLDSHVE	0.22097543	0.015802858
HLA-DPA1*02:02-DPB1*05:01	QVPYKTIMKQINSSISGN	0.37668362	0.0049027614
HLA-DPA1*02:02-DPB1*05:01	KIPGPIISQPNAFPFTTP	0.16742764	0.0060495986
HLA-DPA1*02:02-DPB1*05:01	ECERLAGTESPVREEPGE	0.037084818	0.0013113358
HLA-DPA1*02:02-DPB1*05:01	PRVVPYTQSTILLPGSVK	0.2637759	0.08044092
HLA-DPA1*02:02-DPB1*05:01	ATEKPVLLSKDIEAKMMA	0.2101296	0.016252492
HLA-DPA1*02:02-DPB1*05:01	QLLFNKTKSVEFTFCNDT	0.31325778	0.0006063644
HLA-DPA1*02:02-DPB1*05:01	PVGGLLPLFSSPAGGVLG	0.106369495	0.0077346144
HLA-DPA1*02:02-DPB1*05:01	LPSLVLVVLLVVIVVLAF	0.09014367	0.0012838764
HLA-DPA1*02:02-DPB1*05:01	MRVAGAAKLVVAVAVFLL	0.27232465	0.004791157
HLA-DPA1*02:02-DPB1*05:01	PFVKTVASPGVTVEEAVE	0.0707872	0.037495404
HLA-DPA1*02:02-DPB1*05:01	WNNFDWDLGYNLTLNDTS	0.1590652	0.0006153978
HLA-DPA1*02:02-DPB1*05:01	MEPALPMPPVEELDVMFS	0.116092704	0.0016758249
HLA-DPA1*02:02-DPB1*05:01	QNHEEIMDAKPELLAFQR	0.17369328	0.008372473
HLA-DPA1*02:02-DPB1*05:01	SYKFRLLLLLTLCLTVVG	0.21399644	0.00070431846
HLA-DPA1*02:02-DPB1*05:01	RDESGLNRKNIQDSRVHC	0.04299849	0.0011661539
HLA-DPA1*02:02-DPB1*05:01	KAKIQDKEGIPPDQQRLI	0.057284653	0.0025136606
HLA-DPA1*02:02-DPB1*05:01	TSNGFTIADPDDRGMLDM	0.023566233	0.08279237
HLA-DPA1*02:02-DPB1*05:01	TCCLPSFVIFLFIIGCII	0.08742546	0.00034237435
HLA-DPA1*02:02-DPB1*05:01	FQLQYQMIFSIWLLAFSP	0.22409128	0.00052965916
HLA-DPA1*02:02-DPB1*05:01	LNLTKLKVLSLKDNNVTA	0.37851605	0.0058063352
HLA-DPA1*02:02-DPB1*05:01	WWEPTGHTFFFQEDRYWR	0.14854012	0.0034762088
HLA-DPA1*02:02-DPB1*05:01	DTQQILKEHSPDEFIKDE	0.24756177	0.005862984
HLA-DPA1*02:02-DPB1*05:01	TPQTFSEKVLQGKNHWVI	0.24420737	0.006251873
HLA-DPA1*02:02-DPB1*05:01	PERRDSQDGSSYRRPLEQ	0.027670423	0.001492823
HLA-DPA1*02:02-DPB1*05:01	LSLPVLVVVLSIVLEGPA	0.18145303	0.0012579121
HLA-DPA1*02:02-DPB1*05:01	TGALNAHNKAAVDWGWQG	0.07826336	0.076825246
HLA-DPA1*02:02-DPB1*05:01	ETWAWKNATLAEQAKLPA	0.33857626	0.61020434
HLA-DPA1*02:02-DPB1*05:01	LSLQNLSRLTDTLPAPEV	0.17664623	0.0013568356
HLA-DPA1*02:02-DPB1*05:01	SLGLMCFGALIGLCACIC	0.1380096	0.00040861274
HLA-DPA1*02:02-DPB1*05:01	VESHWKVCPMCSEQFPPD	0.12915437	0.0007113819
HLA-DPA1*02:02-DPB1*05:01	TPAACPEPPPEAPTEDDH	0.009107738	0.034618147
HLA-DPA1*02:02-DPB1*05:01	ACVHNYQPCVQRAEGYFR	0.12413766	0.0015231284
HLA-DPA1*02:02-DPB1*05:01	LAGTESPVREEPGEDFPA	0.026284235	0.0034800966
HLA-DPA1*02:02-DPB1*05:01	NLGLITESQAHTLEDEVA	0.05724304	0.03659684
HLA-DPA1*02:02-DPB1*05:01	KKKFSCCVLVFLLFAVIC	0.23143022	0.0010506237
HLA-DPA1*02:02-DPB1*05:01	LCCLFCCPPCPGKIASKL	0.107676126	0.0005949555
HLA-DPA1*02:02-DPB1*05:01	FLIGFMIGYLGYCKGVEP	0.3545	0.0013593954
HLA-DPA1*02:02-DPB1*05:01	RGGKIEVQLKNEHTSKIT	0.2733924	0.023750098
HLA-DPA1*02:02-DPB1*05:01	SPFEVKVGTECGNQKVRA	0.18290032	0.0029567985
HLA-DPA1*02:02-DPB1*05:01	RNMGADLCRQDRSCTYYF	0.087459855	0.00039691533
HLA-DPA1*02:02-DPB1*05:01	WGNWFQPNRTNLWQGKFP	0.12030025	0.002957827
HLA-DPA1*02:02-DPB1*05:01	GELEDKPPAPPVRMSSTI	0.07279421	0.026793022
HLA-DPA1*02:02-DPB1*05:01	NRCVSCLPGQRDVDNALR	0.041934855	0.00048072304
HLA-DPA1*02:02-DPB1*05:01	HDEAWAHNSSNYTLPAFY	0.06546172	0.0033639767
HLA-DPA1*02:02-DPB1*05:01	ADDICDHTLEQQQMQPLC	0.08417392	0.002136111
HLA-DPA1*02:02-DPB1*05:01	ARRDVQNVAAAPELAMGA	0.081060104	0.002749302
HLA-DPA1*02:02-DPB1*05:01	LPALTVHVTQPKDGGFCE	0.16784796	0.0020611957
HLA-DPA1*02:02-DPB1*05:01	RMAPLGMLLGLLMAACFT	0.24207902	0.0015035013
HLA-DPA1*02:02-DPB1*05:01	GVEPKTECERLAGTESPV	0.07991223	0.0047007105
HLA-DPA1*02:02-DPB1*05:01	AGPRRDTMADGPWDSPAL	0.013104135	0.0016166915
HLA-DPA1*02:02-DPB1*05:01	RSCRCPEDVSSSVLPSGD	0.017651869	0.00093578716
HLA-DPA1*02:02-DPB1*05:01	GRGWGFLFGLLGAVWLLS	0.15192415	0.001078626
HLA-DPA1*02:02-DPB1*05:01	RCSNGNCINSIWWCDFDN	0.080525875	0.00015411952
HLA-DPA1*02:02-DPB1*05:01	FDAIENKKAAVPQIKNEN	0.18300922	0.09678583
HLA-DPA1*02:02-DPB1*05:01	PWLWVVYILTVALPVFLV	0.16749226	0.001053242
HLA-DPA1*02:02-DPB1*05:01	RACQLPPCNDEPCLGDKS	0.021253077	0.0010497108
HLA-DPA1*02:02-DPB1*05:01	SMKNQKEFMLMNARLQLE	0.51337266	0.0130955605
HLA-DPA1*02:02-DPB1*05:01	EVRIPENNPVKLSCAYSG	0.1935296	0.0013045783
HLA-DPA1*02:02-DPB1*05:01	GNRTWGRLTEDPRLKPWN	0.11019936	0.009607432
HLA-DPA1*02:02-DPB1*05:01	CLLLLWLLLLRLEPVTAA	0.24115174	0.000505327
HLA-DPA1*02:02-DPB1*05:01	RRALDTNYCFSSTEKNCC	0.23504652	0.0006143668
HLA-DPA1*02:02-DPB1*05:01	YFNAKSKHSWRKQIEDQM	0.18412119	0.007583437
HLA-DPA1*02:02-DPB1*05:01	LPDVPFSATPVNAFYNGC	0.10334571	0.0017984065
HLA-DPA1*02:02-DPB1*05:01	RIQETQAELPRGSIPRSL	0.075888775	0.042208105
HLA-DPA1*02:02-DPB1*05:01	GHRSPVTRVIFHPVFSVM	0.33144435	0.18467586
HLA-DPA1*02:02-DPB1*05:01	YDIAKISQHLDFISIMTY	0.46443358	0.0013947038
HLA-DPA1*02:02-DPB1*05:01	RMKLLLGIALLAYVASVW	0.3595999	0.0008055031
HLA-DPA1*02:02-DPB1*05:01	AQGQSASLLAEPVPSLTS	0.08344879	0.0025337087
HLA-DPA1*02:02-DPB1*05:01	CITIIGGGDTATCCAKWN	0.025324171	0.0003649061
HLA-DPA1*02:02-DPB1*05:01	SIDSEKEAKEKETLITIM	0.2855297	0.0029378843
HLA-DPA1*02:02-DPB1*05:01	SYYSIAKCVAALTRACPK	0.3934351	0.004922626
HLA-DPA1*02:02-DPB1*05:01	KTECERLAGTESPVREEP	0.05426388	0.00064921065
HLA-DPA1*02:02-DPB1*05:01	HDFCLVSKVVGRCRASMP	0.3259199	0.0010152508
HLA-DPA1*02:02-DPB1*05:01	VTFDEELRPLPVSVRVGQ	0.16927354	0.0034187958
HLA-DPA1*02:02-DPB1*05:01	FAGKIKDIAWTEDSKRIA	0.26472977	0.06124618
HLA-DPA1*02:02-DPB1*05:01	PSLVLVVLLVVIVVLAFN	0.11264619	0.0006779925
HLA-DPA1*02:02-DPB1*05:01	GIMPGRYNQEVGQTIPVF	0.07984032	0.027584042
HLA-DPA1*02:02-DPB1*05:01	KHISRNRSEMSSSSLAPH	0.0952915	0.004850444
HLA-DPA1*02:02-DPB1*05:01	TRLPALTVHVTQPKDGGF	0.23203066	0.005679856
HLA-DPA1*02:02-DPB1*05:01	SLWWPYLMHERPAYLYSL	0.23781444	0.0010720495
HLA-DPA1*02:02-DPB1*05:01	FQNTNDEEFKMQITVEVD	0.113602474	0.00061661477
HLA-DPA1*02:02-DPB1*05:01	GSGSSGGLGPPGRPYGAI	0.0077185095	0.0032117367
HLA-DPA1*02:02-DPB1*05:01	GCGLSLATSGRCYHLRHK	0.15751415	0.00070142484
HLA-DPA1*02:02-DPB1*05:01	SQVKAAGRYHNQTLRYSD	0.35630772	0.0036825868
HLA-DPA1*02:02-DPB1*05:01	LIVLHTSYMIYSLAPQYV	0.31046164	0.0015408874
HLA-DPA1*02:02-DPB1*05:01	LTLKVEFSSTVVEYEYIV	0.2994984	0.00087233726
HLA-DPA1*02:02-DPB1*05:01	LNLTLHQSAQLSVLLTVE	0.1741592	0.00097571034
HLA-DPA1*02:02-DPB1*05:01	VPLAVENQAGGEGAGGEL	0.0652754	0.006269007
HLA-DPA1*02:02-DPB1*05:01	CQEAVRQVQGPVLVEDTC	0.07839995	0.0008816967
HLA-DPA1*02:02-DPB1*05:01	TVTGLEPGIDYDISVITL	0.08178608	0.0012797599
HLA-DPA1*02:02-DPB1*05:01	KQGHECPEQALEDRVMEE	0.032276377	0.0027849232
HLA-DPA1*02:02-DPB1*05:01	VKTKNVKEYVRWMMYWIV	0.5337288	0.0014466892
HLA-DPA1*02:02-DPB1*05:01	EPLLQRIHEEESAVVCPV	0.13004795	0.0121929
HLA-DPA1*02:02-DPB1*05:01	MIVLAFIILNYGPMSMLE	0.31262246	0.00087284145
HLA-DPA1*02:02-DPB1*05:01	LEREGLTAAGKIEIKIVR	0.24095134	0.012158951
HLA-DPA1*02:02-DPB1*05:01	EALPGDNVGFNVKNVSVK	0.17502901	0.2670558
HLA-DPA1*02:02-DPB1*05:01	GSGDYDSMKEPCFREENA	0.129943	0.0012978738
HLA-DPA1*02:02-DPB1*05:01	KDVMWIGFLTRTVLENST	0.3603795	0.0032721478
HLA-DPA1*02:02-DPB1*05:01	DDGNVGEYEADKQAELAY	0.08618839	0.032166075
HLA-DPA1*02:02-DPB1*05:01	PGYMNNTVNTMRLWSARA	0.23069665	0.001257829
HLA-DPA1*02:02-DPB1*05:01	KEQMVDASRPELLYRTDF	0.23246177	0.013827374
HLA-DPA1*02:02-DPB1*05:01	MDEGGGYPEPPGAAGGAD	0.010037938	0.0017718077
HLA-DPA1*02:02-DPB1*05:01	LLPFAQGQTPNYTRPVFL	0.06594972	0.0024594564
HLA-DPA1*02:02-DPB1*05:01	SIQNGTYRFCCCSTDLCN	0.0560654	0.0005617166
HLA-DPA1*02:02-DPB1*05:01	YPAYYSYKAVKTKNVKEY	0.37552267	0.4332982
HLA-DPA1*02:02-DPB1*05:01	VDMRTISFDIPPQEILTK	0.12160265	0.004150929
HLA-DPA1*02:02-DPB1*05:01	APQSLPSSRMAPLGMLLG	0.13595247	0.012861913
HLA-DPA1*02:02-DPB1*05:01	QVLQRHGVPPPCKPLASA	0.07172558	0.0028072954
HLA-DPA1*02:02-DPB1*05:01	NCFRQSTAKIQIVRGGST	0.21481715	0.0016220689
HLA-DPA1*02:02-DPB1*05:01	AGEGRRTMTTVLDPKRSN	0.23073953	0.079968795
HLA-DPA1*02:02-DPB1*05:01	TAAAVGGALLWRRMRSGL	0.26818937	0.005632124
HLA-DPA1*02:02-DPB1*05:01	FYLVFYGFLAALFSFTMW	0.17650577	0.00062939356
HLA-DPA1*02:02-DPB1*05:01	RLRKNTVKFSLYRHFKNT	0.6863664	0.41024628
HLA-DPA1*02:02-DPB1*05:01	GCSSDEPTSQNLGNNYSD	0.011842228	0.00055556325
HLA-DPA1*02:02-DPB1*05:01	TRRMSPATTGTFLLTVYS	0.35102728	0.002518782
HLA-DPA1*02:02-DPB1*05:01	HELGQYDSGMDIWGGENL	0.030337526	0.0019265404
HLA-DPA1*02:02-DPB1*05:01	KGVEPKTECERLAGTESP	0.10241835	0.0039918628
HLA-DPA1*02:02-DPB1*05:01	SGYYADARLEVGSTQLRT	0.16698292	0.0017811789
HLA-DPA1*02:02-DPB1*05:01	LRCNGVLEGIRICRQGFP	0.16346644	0.00050199585
HLA-DPA1*02:02-DPB1*05:01	ISHDTVLQCHFTCSGKQE	0.1851875	0.04172895
HLA-DPA1*02:02-DPB1*05:01	LGQTGLGTTEEMGKLALE	0.10453189	0.008299242
HLA-DPA1*02:02-DPB1*05:01	STVYCNAIAQGGEEEWDF	0.08131476	0.0004715887
HLA-DPA1*02:02-DPB1*05:01	MSNGNKEGASGRPGSPKM	0.015386719	0.005685565
HLA-DPA1*02:02-DPB1*05:01	ETSPFMWSNLGIGLAISL	0.1542208	0.00083986
HLA-DPA1*02:02-DPB1*05:01	SALLLASLLLAAALSASA	0.21801548	0.0010504546
HLA-DPA1*02:02-DPB1*05:01	MKLLLGIALLAYVASVWG	0.32989788	0.0010921338
HLA-DPA1*02:02-DPB1*05:01	FDKAKQCIGTMTIEIDFL	0.22401409	0.0005100634
HLA-DPA1*02:02-DPB1*05:01	AFERGDNPFPKNADGTIC	0.061755836	0.0012007161
HLA-DPA1*02:02-DPB1*05:01	RGVPFRHLLLVLQLALLP	0.20139119	0.0035432682
HLA-DPA1*02:02-DPB1*05:01	LNKCEVSHRRAFHGWNEF	0.17265306	0.0015586542
HLA-DPA1*02:02-DPB1*05:01	LPFCAMGVSSVIHPKNPH	0.2565424	0.0050845183
HLA-DPA1*02:02-DPB1*05:01	YELEYLLLEGHCYDITTG	0.18530083	0.0016177774
HLA-DPA1*02:02-DPB1*05:01	MKWWNDLWLNEGFATFME	0.38043752	0.00044076005
HLA-DPA1*02:02-DPB1*05:01	AHPEVAEAGIGCPFAGVG	0.042004254	0.0023890522
HLA-DPA1*02:02-DPB1*05:01	KYKDFCIHGECKYVKELR	0.40309638	0.001561719
HLA-DPA1*02:02-DPB1*05:01	PEVVTRKAYGPKVDIWSL	0.17622668	0.007874061
HLA-DPA1*02:02-DPB1*05:01	IYLLPRCTFTKEGCHKKN	0.29728428	0.0011128143
HLA-DPA1*02:02-DPB1*05:01	NPGAVTVAWKADGSPVKV	0.06478137	0.111139454
HLA-DPA1*02:02-DPB1*05:01	CLLATMGLQLNITQDKVA	0.39270034	0.00034613378
HLA-DPA1*02:02-DPB1*05:01	YLELGDKPAPNTFYVGIY	0.15236086	0.0019332649
HLA-DPA1*02:02-DPB1*05:01	ECANATDVTTTPSVQYIN	0.015697002	0.00042629303
HLA-DPA1*02:02-DPB1*05:01	IWDEKYDAVDMQDMNNPL	0.13237853	0.05462543
HLA-DPA1*02:02-DPB1*05:01	GILMTLFAVWMVLRESRI	0.28700343	0.00096691976
HLA-DPA1*02:02-DPB1*05:01	SNLKMGHNYTFTVQARCL	0.36650032	0.0012343246
HLA-DPA1*02:02-DPB1*05:01	IPSGAEWARVSAVNATSW	0.082193986	0.19084546
HLA-DPA1*02:02-DPB1*05:01	VQGIIWDINSFDQWGVEL	0.12117151	0.0007392001
HLA-DPA1*02:02-DPB1*05:01	SEVSLVCEKLCNEKLLKK	0.4287308	0.0016919209
HLA-DPA1*02:02-DPB1*05:01	PRLVFHTQLAHGSPTGRI	0.16792184	0.0052424604
HLA-DPA1*02:02-DPB1*05:01	CDKDKTSTVAPTIHTTVP	0.11659777	0.0021965108
HLA-DPA1*02:02-DPB1*05:01	YEDYQSPFDFDAGVNKSY	0.21103789	0.0018373005
HLA-DPA1*02:02-DPB1*05:01	HPDVMLVQPRVEFILSFI	0.31332836	0.006640301
HLA-DPA1*02:02-DPB1*05:01	TILLQYCFLLITCLLTAL	0.14133692	0.0004049341
HLA-DPA1*02:02-DPB1*05:01	CAEHKECVQCRAFNKGEK	0.18405361	0.0014730201
HLA-DPA1*02:02-DPB1*05:01	GCRTLGLPALLLLLLLRP	0.24236183	0.0011265147
HLA-DPA1*02:02-DPB1*05:01	YREGKLARWEYDESYCDA	0.12198033	0.0037483082
HLA-DPA1*02:02-DPB1*05:01	MLMVAIFAGTMQLTKDQV	0.33307657	0.0025201454
HLA-DPA1*02:02-DPB1*05:01	TLRWSFSNGTSWRKETVQ	0.24070717	0.008297423
HLA-DPA1*02:02-DPB1*05:01	AANERNVSTRQGMDLSAN	0.011839774	0.0030362164
HLA-DPA1*02:02-DPB1*05:01	PVLNDQNWAGRSPFADGE	0.05811418	0.0013779713
HLA-DPA1*02:02-DPB1*05:01	EALPGDNVGFNVKNVSVK	0.17502901	0.2670558
HLA-DPA1*02:02-DPB1*05:01	RSRAFLALLGSLLLSGVL	0.41613665	0.0036088955
HLA-DPA1*02:02-DPB1*05:01	MFTISVSLAVAAIPEGLP	0.16544405	0.00094555895
HLA-DPA1*02:02-DPB1*05:01	FRSNFGYNIPLKHLADRV	0.39957556	0.019626351
HLA-DPA1*02:02-DPB1*05:01	EALPGDNVGFNVKNVSVK	0.17502901	0.2670558
HLA-DPA1*02:02-DPB1*05:01	QAACSNSAQGSDESLITC	0.022989314	0.00042923485
HLA-DPA1*02:02-DPB1*05:01	DEQYDFLFKLVLVGDASV	0.29844853	0.0019278607
HLA-DPA1*02:02-DPB1*05:01	CDQHTDCYSCTANTNDCH	0.016063264	0.009320092
HLA-DPA1*02:02-DPB1*05:01	PYPKPGEISNDPITFNTN	0.06587504	0.03674113
HLA-DPA1*02:02-DPB1*05:01	GSTGYCWCVDRDGREVEG	0.018642448	0.0035370078
HLA-DPA1*02:02-DPB1*05:01	KATQEENRELRSRCEELH	0.048766293	0.0035520387
HLA-DPA1*02:02-DPB1*05:01	PVFVVQWLFDEAQLTVDN	0.25949183	0.0009233065
HLA-DPA1*02:02-DPB1*05:01	LGPQVQQIILVSPMGVSR	0.3305288	0.029882874
HLA-DPA1*02:02-DPB1*05:01	LWVLGLCCVLLTFGSVRA	0.21326017	0.0005281918
HLA-DPA1*02:02-DPB1*05:01	LSFHFKSGSLENVPNVGV	0.27086693	0.024681171
HLA-DPA1*02:02-DPB1*05:01	KVKSLFEELGSSHGLAAL	0.35291582	0.0025501137
HLA-DPA1*02:02-DPB1*05:01	DSLWPKIRVPLKVVRTAE	0.42384535	0.059136163
HLA-DPA1*02:02-DPB1*05:01	MGEKCVLHVMNGAVMYQI	0.30995867	0.00044448237
HLA-DPA1*02:02-DPB1*05:01	KTHMTHHPISDHEATLRC	0.046946976	0.71007186
HLA-DPA1*02:02-DPB1*05:01	LLCLLLVPLLLSLFVLGL	0.13137953	0.00075768784
HLA-DPA1*02:02-DPB1*05:01	RLPALTVHVTQPKDGGFC	0.22625667	0.0017490804
HLA-DPA1*02:02-DPB1*05:01	SLLSLLGVILVPIINQGC	0.1824993	0.00048646127
HLA-DPA1*02:02-DPB1*05:01	TVITFPISIWMCIKIIKE	0.45015308	0.001401284
HLA-DPA1*02:02-DPB1*05:01	MHCASAAMFMVKNGNGTA	0.26692522	0.00045680098
HLA-DPA1*02:02-DPB1*05:01	RALWVLGLCCVLLTFGSV	0.13667898	0.0005467328
HLA-DPA1*02:02-DPB1*05:01	ESYVETSASGGTVSLIAF	0.05417154	0.0020046053
HLA-DPA1*02:02-DPB1*05:01	LLREVTDGSLYEGVAYGS	0.11976866	0.0017062115
HLA-DPA1*02:02-DPB1*05:01	SSKQKVDLQSLPTRAYLD	0.26319697	0.018096318
HLA-DPA1*02:02-DPB1*05:01	LLGEARMLNASIVASFVE	0.28045765	0.0050456948
HLA-DPA1*02:02-DPB1*05:01	AWHIDPFGHSREQASLFA	0.08552892	0.0011565686
HLA-DPA1*02:02-DPB1*05:01	QQILKEHSPDEFIKDEQN	0.21392418	0.0052741943
HLA-DPA1*02:02-DPB1*05:01	TFGNQTTIIPAGGAGYKV	0.10221096	0.00442304
HLA-DPA1*02:02-DPB1*05:01	LLSAMMAYIGMLIGTAVG	0.1351555	0.0014048038
HLA-DPA1*02:02-DPB1*05:01	NMIPAEQPLSTPLSHSTY	0.13035542	0.002518877
HLA-DPA1*02:02-DPB1*05:01	MWIGFLTRTVLENSTSYE	0.26916012	0.0008695616
HLA-DPA1*02:02-DPB1*05:01	QQELTHQEHRVMLVNSMN	0.17488246	0.0090671005
HLA-DPA1*02:02-DPB1*05:01	SSDDQYWAFSDIQTGRVL	0.14836021	0.26487622
HLA-DPA1*02:02-DPB1*05:01	GYRDCADGSDEEACPLLA	0.012187306	0.00055891415
HLA-DPA1*02:02-DPB1*05:01	NYRYHLGCNCKIKSCYYL	0.18972187	0.00045085527
HLA-DPA1*02:02-DPB1*05:01	RWRTILLQYCFLLITCLL	0.1544981	0.0004925843
HLA-DPA1*02:02-DPB1*05:01	VFFLIGFMIGYLGYCKGV	0.32430735	0.00079081266
HLA-DPA1*02:02-DPB1*05:01	IGALLGHSSCQNPASPPE	0.040531885	0.007329055
HLA-DPA1*02:02-DPB1*05:01	AGFYVDATEDPWKTNYRM	0.094343446	0.000991092
HLA-DPA1*02:02-DPB1*05:01	VQRAEGYFRKWKESNGNL	0.2698548	0.047804095
HLA-DPA1*02:02-DPB1*05:01	PALLCTLAVLSAALLAAE	0.2624304	0.0006243872
HLA-DPA1*02:02-DPB1*05:01	STSTERKLPEPESRGVVI	0.06975472	0.0017625258
HLA-DPA1*02:02-DPB1*05:01	KTHMTHHPISDHEATLRC	0.046946976	0.71007186
