# Supplementary material for: MHCII-peptide presentation: an assessment of the state-of-the-art prediction methods
Source: Front Immunol. 2024 Mar 12;15:1293706. doi: 10.3389/fimmu.2024.1293706 (PMC11027168; doi:10.3389/fimmu.2024.1293706)
Supplement: Supplementary file 2 [file DataSheet_2.zip › output/BERT/neg/18_HLA-DQA1_03_01_DQB1_03_02.csv]

allele	peptide	affinity_pred	mass_pred
HLA-DQA1*03:01-DQB1*03:02	EALPGDNVGFNVKNVSVK	0.15369885	0.118311144
HLA-DQA1*03:01-DQB1*03:02	GTDTVQEEEESPAEGSKD	0.42305773	0.016223406
HLA-DQA1*03:01-DQB1*03:02	ILDALKKDSSRHSKLEKA	0.09870047	0.0039332337
HLA-DQA1*03:01-DQB1*03:02	CRHVIPMNPNTNDLFNAV	0.14055099	0.00031190139
HLA-DQA1*03:01-DQB1*03:02	YHTCEASNFQCRNGHCIP	0.086585775	0.0009093919
HLA-DQA1*03:01-DQB1*03:02	INEDIAKRTCEEHQLCVV	0.15808271	0.0027099124
HLA-DQA1*03:01-DQB1*03:02	APGCGVWQRPVIDNPNYK	0.0659558	0.07712472
HLA-DQA1*03:01-DQB1*03:02	MRALWVLGLCCVLLTFGS	0.053598337	0.0009349378
HLA-DQA1*03:01-DQB1*03:02	KTHMTHHPISDHEATLRC	0.10519383	0.9915519
HLA-DQA1*03:01-DQB1*03:02	FLTLLLHCTGSLSQLVLT	0.09647859	0.0055855075
HLA-DQA1*03:01-DQB1*03:02	LACKLDYDEDASAMLKEV	0.4581332	0.0009804986
HLA-DQA1*03:01-DQB1*03:02	RGAALALLLFGLLGVLVA	0.115369596	0.0051259594
HLA-DQA1*03:01-DQB1*03:02	CFFLLLLAAAGARAGGYE	0.07410396	0.0002733856
HLA-DQA1*03:01-DQB1*03:02	SLMQAPLLIALGLLLAAP	0.12932965	0.0054229023
HLA-DQA1*03:01-DQB1*03:02	QEVEAGNGIPELPQLVRR	0.35774106	0.004455125
HLA-DQA1*03:01-DQB1*03:02	VVGTRYKCSVCPDYDLCS	0.07943139	0.0012612613
HLA-DQA1*03:01-DQB1*03:02	IAILFAVLLVVLILFLVL	0.031212427	0.0011696042
HLA-DQA1*03:01-DQB1*03:02	MMQKLLKCSRLVLALALI	0.11006606	0.0007315251
HLA-DQA1*03:01-DQB1*03:02	HGTGFCFDSSFDVHKKCP	0.13774653	0.000912029
HLA-DQA1*03:01-DQB1*03:02	SCSQAACSNSAQGSDESL	0.29569957	0.0007203294
HLA-DQA1*03:01-DQB1*03:02	PENVRMNSVNFKNILQWE	0.2123741	0.0011291532
HLA-DQA1*03:01-DQB1*03:02	KKCPLCELMFPPNYDQSK	0.027736517	0.00023517273
HLA-DQA1*03:01-DQB1*03:02	SAPGCGVWQRPVIDNPNY	0.10207651	0.0013412879
HLA-DQA1*03:01-DQB1*03:02	WRTILLQYCFLLITCLLT	0.0251191	0.001072676
HLA-DQA1*03:01-DQB1*03:02	MRALWVLGLCCVLLTFGS	0.053598337	0.0009349378
HLA-DQA1*03:01-DQB1*03:02	SASSPTEEEQEQGEIGAC	0.32189244	0.0028640325
HLA-DQA1*03:01-DQB1*03:02	NRSSEGPSSPSGKLMSPK	0.014836652	0.002398162
HLA-DQA1*03:01-DQB1*03:02	RALWVLGLCCVLLTFGSV	0.1025588	0.0011417272
HLA-DQA1*03:01-DQB1*03:02	DEEIDRMVKDAEENAEAD	0.4553171	0.29888633
HLA-DQA1*03:01-DQB1*03:02	IQDKNSSYFADWFPDNVK	0.3039444	0.027017575
HLA-DQA1*03:01-DQB1*03:02	VNAEISVFEVNIRFVGGL	0.23187357	0.0014896853
HLA-DQA1*03:01-DQB1*03:02	FLRDQVSPKNFKVKMIMK	0.049663506	0.0041255825
HLA-DQA1*03:01-DQB1*03:02	YPGPPMMDGAMGYVQPPP	0.2921061	0.07613155
HLA-DQA1*03:01-DQB1*03:02	LIFAVCLVGFMLYRMKKK	0.046505556	0.010041399
HLA-DQA1*03:01-DQB1*03:02	TLFAKKLALHSGMDYAIM	0.08837911	0.03420513
HLA-DQA1*03:01-DQB1*03:02	LPGSAIQALVGLARPLVL	0.2231597	0.10274448
HLA-DQA1*03:01-DQB1*03:02	VSQASWACNLILGAPDSQ	0.2247991	0.0017469944
HLA-DQA1*03:01-DQB1*03:02	AACSNSAQGSDESLITCK	0.20782074	0.002816102
HLA-DQA1*03:01-DQB1*03:02	REALGDAQQSVRLDDSFV	0.42347497	0.019211942
HLA-DQA1*03:01-DQB1*03:02	MAFAPIPRITWEHREVHL	0.17897728	0.0031918485
HLA-DQA1*03:01-DQB1*03:02	LVLYNLPFPLLLTALAAL	0.1991698	0.002350147
HLA-DQA1*03:01-DQB1*03:02	FRCPNGTCIPSSKHCDGL	0.01811382	0.0004076574
HLA-DQA1*03:01-DQB1*03:02	GIVGILFAVFLILLLMYR	0.020981705	0.0038714863
HLA-DQA1*03:01-DQB1*03:02	ATGRLLLLLLVGLTAPAL	0.07167492	0.0020332378
HLA-DQA1*03:01-DQB1*03:02	FFLIGFMIGYLGYCKGVE	0.058003783	0.005337695
HLA-DQA1*03:01-DQB1*03:02	CRPAYTPKLIKAKSTKCF	0.046714727	0.0009494759
HLA-DQA1*03:01-DQB1*03:02	FGNSESAMIALLCLFGGV	0.24561243	0.0014657024
HLA-DQA1*03:01-DQB1*03:02	GLWILGCHNSDFRNRGMT	0.022515776	0.0004627353
HLA-DQA1*03:01-DQB1*03:02	QYLKNPNVSDSLLLQNIF	0.20379822	0.00203342
HLA-DQA1*03:01-DQB1*03:02	FLLPAGAVQGWETEERPR	0.38511646	0.17559065
HLA-DQA1*03:01-DQB1*03:02	SVCPDYDLCSVCEGKGLH	0.11887561	0.002675153
HLA-DQA1*03:01-DQB1*03:02	KANYGLVEPIPFEFPPTS	0.39155808	0.0023854203
HLA-DQA1*03:01-DQB1*03:02	CVFPNGTEVPNTRSRGHH	0.056712285	0.0011200038
HLA-DQA1*03:01-DQB1*03:02	EDLDRTGPLSMTTQQSNS	0.18935142	0.0035963603
HLA-DQA1*03:01-DQB1*03:02	GIVGILFAVFLILLLMYR	0.020981705	0.0038714863
HLA-DQA1*03:01-DQB1*03:02	LERKERELQNTVANLHVR	0.17787014	0.032210387
HLA-DQA1*03:01-DQB1*03:02	TGFTLPFYKRMLNKRPTL	0.006254745	0.0028825898
HLA-DQA1*03:01-DQB1*03:02	ATSQLIGTIFFCVGITTL	0.08742943	0.003175299
HLA-DQA1*03:01-DQB1*03:02	GLAVLFCILQFLSMTWYS	0.069948815	0.000931274
HLA-DQA1*03:01-DQB1*03:02	KTKKTCPVCKQKVVPSQG	0.011404292	0.0031090719
HLA-DQA1*03:01-DQB1*03:02	ALEPSTRYWARVRVRTSR	0.16816111	0.0017234797
HLA-DQA1*03:01-DQB1*03:02	PATEKPVLLSKDIEAKMM	0.17102584	0.004856439
HLA-DQA1*03:01-DQB1*03:02	GPPMMDGAMGYVQPPPPP	0.30114558	0.08757903
HLA-DQA1*03:01-DQB1*03:02	RRIEEERLRLEQQKQQIM	0.08457555	0.01593256
HLA-DQA1*03:01-DQB1*03:02	LKCSRLVLALALILVLES	0.07336012	0.00072166807
HLA-DQA1*03:01-DQB1*03:02	HRVDLVLPEDTTEYFVRT	0.40817088	0.0053756307
HLA-DQA1*03:01-DQB1*03:02	SGSCQPGSGSRDTALIAG	0.18866788	0.0016496343
HLA-DQA1*03:01-DQB1*03:02	DGCNGPVVGTRYKCSVCP	0.017257307	0.006924151
HLA-DQA1*03:01-DQB1*03:02	IATTTTTTTESVEEVVRE	0.41781896	0.17138152
HLA-DQA1*03:01-DQB1*03:02	RDQDTGKENEMDWDDSAL	0.3591962	0.019758064
HLA-DQA1*03:01-DQB1*03:02	APWAPVLLLALGLRGLQA	0.19577512	0.006036644
HLA-DQA1*03:01-DQB1*03:02	QEAPRNMVHPNVICDGCN	0.044388972	0.001184527
HLA-DQA1*03:01-DQB1*03:02	CVHKESGTKHSGEVPAVE	0.3359923	0.0018368892
HLA-DQA1*03:01-DQB1*03:02	LPFLLYGTEVHTDTNKIE	0.27392215	0.2986342
HLA-DQA1*03:01-DQB1*03:02	GLSGAFGFIILVYLLINC	0.047776304	0.0003953043
HLA-DQA1*03:01-DQB1*03:02	MNESDAWFEEKQQQFENL	0.21916744	0.0057528517
HLA-DQA1*03:01-DQB1*03:02	KQSTHSIYMFFNTSELRE	0.2792742	0.002376788
HLA-DQA1*03:01-DQB1*03:02	SEQLFIYVNQSFAPSPDQ	0.25594655	0.005183134
HLA-DQA1*03:01-DQB1*03:02	CGSLRCLNGGTCISGPRS	0.0103613315	0.0013658575
HLA-DQA1*03:01-DQB1*03:02	TTESVEEVVREVCSEQAE	0.48728505	0.0024511088
HLA-DQA1*03:01-DQB1*03:02	LGCYNPMMEDGISYTTLR	0.2254166	0.0013816031
HLA-DQA1*03:01-DQB1*03:02	RAGAEVSWEVSSPGPPPK	0.30783448	0.3237877
HLA-DQA1*03:01-DQB1*03:02	HEGQEPFLQWLMLLSNES	0.24350886	0.001774117
HLA-DQA1*03:01-DQB1*03:02	LAAAGARAGGYETCPTVQ	0.21901563	0.0013782447
HLA-DQA1*03:01-DQB1*03:02	NVSFQNGGDTVLSEGSSL	0.35766664	0.007966886
HLA-DQA1*03:01-DQB1*03:02	SLKGIGDEALPTVLVGVF	0.3148619	0.01173396
HLA-DQA1*03:01-DQB1*03:02	SSGGKGGSCSQAACSNSA	0.119791776	0.0020765949
HLA-DQA1*03:01-DQB1*03:02	KTHMTHHPISDHEATLRC	0.10519383	0.9915519
HLA-DQA1*03:01-DQB1*03:02	LVTMKWWNDLWLNEGFAT	0.22643167	0.00082006364
