# Supplementary material for: MHCII-peptide presentation: an assessment of the state-of-the-art prediction methods
Source: Front Immunol. 2024 Mar 12;15:1293706. doi: 10.3389/fimmu.2024.1293706 (PMC11027168; doi:10.3389/fimmu.2024.1293706)
Supplement: Supplementary file 2 [file DataSheet_2.zip › output/BERT/neg/19_HLA-DPA1_01_03_DPB1_02_01.csv]

allele	peptide	affinity_pred	mass_pred
HLA-DPA1*01:03-DPB1*02:01	SSNGTSVYYTVTSGDPPLL	0.26517323	0.0016025964
HLA-DPA1*01:03-DPB1*02:01	EHVPLGWSYWYALEKNSKY	0.5534477	0.005734169
HLA-DPA1*01:03-DPB1*02:01	MLTGIYFAFYNGEWDLAQK	0.53654915	0.0009493946
HLA-DPA1*01:03-DPB1*02:01	TLTVGFGILIFSLIVTYCI	0.35699543	0.00078712904
HLA-DPA1*01:03-DPB1*02:01	LTSSDEDEYEMESPNITDT	0.0927234	0.00076812634
HLA-DPA1*01:03-DPB1*02:01	SLPVLVVVLSIVLEGPAPA	0.41200575	0.0019282764
HLA-DPA1*01:03-DPB1*02:01	TLTEILKGLKFNLTETSEA	0.4804365	0.0145603
HLA-DPA1*01:03-DPB1*02:01	AQGPSSHGWTGPLDSQELL	0.1446796	0.0065092617
HLA-DPA1*01:03-DPB1*02:01	GVHPPAPGVHPPAPGVHPP	0.026000125	0.04974393
HLA-DPA1*01:03-DPB1*02:01	TGLSGAGKTTVSMALEEYL	0.3025271	0.0016657428
HLA-DPA1*01:03-DPB1*02:01	AGSNQVLGVLSQDGIMRFI	0.30356646	0.0008606336
HLA-DPA1*01:03-DPB1*02:01	SAFLECEPRSLQARVEWTF	0.4499408	0.0005067176
HLA-DPA1*01:03-DPB1*02:01	IHLLNRTLHVSMFQVVQEQ	0.68308866	0.60109437
HLA-DPA1*01:03-DPB1*02:01	GFSGPHCEKGLVEKSAGDV	0.05849253	0.0015870584
HLA-DPA1*01:03-DPB1*02:01	CCRGYLARKAFAKRQQQLT	0.24574581	0.0024191085
HLA-DPA1*01:03-DPB1*02:01	EVRIKIIATAVCHTDAYTL	0.19811389	0.0014129581
HLA-DPA1*01:03-DPB1*02:01	WTICTISLLLIFYKTKEIA	0.45088565	0.0005353055
HLA-DPA1*01:03-DPB1*02:01	ATEKEKVWYHVCSSRGKGC	0.15086302	0.004428261
HLA-DPA1*01:03-DPB1*02:01	FILPCTDSFIKVDMRTISF	0.45812514	0.0005933102
HLA-DPA1*01:03-DPB1*02:01	DQPEAKRAVSEMALAMGFM	0.29509115	0.00852018
HLA-DPA1*01:03-DPB1*02:01	KPDGCTENKFFISINLILC	0.5332062	0.0009983038
HLA-DPA1*01:03-DPB1*02:01	CHGSFSLIFLSLWAVIFVL	0.31860125	0.0007857863
HLA-DPA1*01:03-DPB1*02:01	VAEAMADKAELEKLDLNGN	0.12681578	0.05874127
HLA-DPA1*01:03-DPB1*02:01	NLKKKFSCCVLVFLLFAVI	0.3033391	0.00081662077
HLA-DPA1*01:03-DPB1*02:01	CHESCLDEEVEGQGFCSGP	0.24828975	0.00043112313
HLA-DPA1*01:03-DPB1*02:01	EIFLRRFANEYPNITRLYS	0.5214468	0.0026606838
HLA-DPA1*01:03-DPB1*02:01	MPAASSVKKPFGLRSKMGK	0.14127389	0.0040638857
HLA-DPA1*01:03-DPB1*02:01	GQVKKGSVSHDTVQPRTSA	0.07388689	0.003983444
HLA-DPA1*01:03-DPB1*02:01	CIYWMVNYNFEDETIRNIL	0.41716036	0.00015414692
HLA-DPA1*01:03-DPB1*02:01	PDLRTELSKRIAPCYQDYV	0.3202688	0.0005267371
HLA-DPA1*01:03-DPB1*02:01	AVLAVPLERGAPNKEETPA	0.1311437	0.0033963746
HLA-DPA1*01:03-DPB1*02:01	DLEQLKSACKEDIPSEKSE	0.09437185	0.001539994
HLA-DPA1*01:03-DPB1*02:01	IFIQLFFILNSIWSHQMYY	0.5079964	0.0045640552
HLA-DPA1*01:03-DPB1*02:01	KMPHGVVTANSWLPFGINW	0.52860886	0.0046413243
HLA-DPA1*01:03-DPB1*02:01	MMSKLSHKHLVLNYGVCVC	0.44306868	0.10526748
HLA-DPA1*01:03-DPB1*02:01	LEGVQDDLFWLTFEGKPLE	0.58457464	0.11126258
HLA-DPA1*01:03-DPB1*02:01	NLICDAMINNNLRHTDEMF	0.22398539	0.00033998117
HLA-DPA1*01:03-DPB1*02:01	GSASIVSLLLEQNIDVSSQ	0.36943278	0.001120594
HLA-DPA1*01:03-DPB1*02:01	SMENRCFYNSDGDFLIVPQ	0.5840991	0.0017783452
HLA-DPA1*01:03-DPB1*02:01	EHTSKITTGGDVINNGLWN	0.104409404	0.0019589232
HLA-DPA1*01:03-DPB1*02:01	TNTDNPRYKEGDLTLYAIN	0.20754041	0.006339333
HLA-DPA1*01:03-DPB1*02:01	GKGGSCSQAACSNSAQGSD	0.03722043	0.00080070243
HLA-DPA1*01:03-DPB1*02:01	DLWDSMASICPTDGVKGMD	0.13189538	0.00036367596
HLA-DPA1*01:03-DPB1*02:01	LQRAEPSSQSTIPIVGIVA	0.1603518	0.07771793
HLA-DPA1*01:03-DPB1*02:01	FLFTVITFPISIWMCIKII	0.5207252	0.0019185822
HLA-DPA1*01:03-DPB1*02:01	VGPEVRMANADARNMGADL	0.050482504	0.03067322
HLA-DPA1*01:03-DPB1*02:01	FTEVACDELVEEMEHFGQW	0.31419575	0.0012379449
HLA-DPA1*01:03-DPB1*02:01	NLKKKFSCCVLVFLLFAVI	0.3033391	0.00081662077
HLA-DPA1*01:03-DPB1*02:01	LGAPVPSDLQAQRHPTTGQ	0.03413815	0.005299681
HLA-DPA1*01:03-DPB1*02:01	HLHVLINNAGVMMCPYSKT	0.3514916	0.0010144492
HLA-DPA1*01:03-DPB1*02:01	RRLLLLLALWVQAARPMGY	0.41317827	0.00070334726
HLA-DPA1*01:03-DPB1*02:01	WMVNYNFEDETIRNILLHQ	0.43011734	0.0021486152
HLA-DPA1*01:03-DPB1*02:01	IVAGLAVLAVVVIGAVVAT	0.22887458	0.0014533377
HLA-DPA1*01:03-DPB1*02:01	VVEHEEDEESRRREAKAPR	0.026866136	0.004590149
HLA-DPA1*01:03-DPB1*02:01	VCNDVLSLLDKFLIKNCND	0.45027715	0.00088102726
HLA-DPA1*01:03-DPB1*02:01	FGDDYRPGLRRRKQGDKKT	0.10367472	0.0013040596
HLA-DPA1*01:03-DPB1*02:01	ATMSFLLSSLLALLTVSTP	0.64338356	0.0023985037
HLA-DPA1*01:03-DPB1*02:01	CHTDNTWVPGVPTCIKKAF	0.1653553	0.0008534696
HLA-DPA1*01:03-DPB1*02:01	YRTIYRTAYRRSPGLAPAR	0.36884215	0.029705118
HLA-DPA1*01:03-DPB1*02:01	FRQAFPNTNRWFLTCINQP	0.4262269	0.0014217946
HLA-DPA1*01:03-DPB1*02:01	YPESAKNLPANVSFVLVPF	0.51128024	0.015951032
HLA-DPA1*01:03-DPB1*02:01	RWRTILLQYCFLLITCLLT	0.33158225	0.00053818343
HLA-DPA1*01:03-DPB1*02:01	VMFMLAILLTFFHPFLVYR	0.5380127	0.0060538435
HLA-DPA1*01:03-DPB1*02:01	GEEEELEGDEEGEDEDDAE	0.057723198	0.014534803
HLA-DPA1*01:03-DPB1*02:01	RQRKLRRNRRSILDDSFKL	0.25070408	0.0009937945
HLA-DPA1*01:03-DPB1*02:01	RWRTILLQYCFLLITCLLT	0.33158225	0.00053818343
HLA-DPA1*01:03-DPB1*02:01	KKPCITYGLRGICYFFIEV	0.56508887	0.00044810577
HLA-DPA1*01:03-DPB1*02:01	LPTIPIMGIVAGLVVLAAV	0.26593837	0.0028791775
HLA-DPA1*01:03-DPB1*02:01	LTKEQLKIWMGKMQKKAVA	0.25867712	0.006457911
HLA-DPA1*01:03-DPB1*02:01	LLLTAAAVGGALLWRRMRS	0.31173038	0.0037633688
HLA-DPA1*01:03-DPB1*02:01	PNYDQSKFEEHVESHWKVC	0.35581324	0.00039481084
HLA-DPA1*01:03-DPB1*02:01	WRTILLQYCFLLITCLLTA	0.31867585	0.00059743173
HLA-DPA1*01:03-DPB1*02:01	DILDKTGDKLKFCLFTKWL	0.60991544	0.003517279
HLA-DPA1*01:03-DPB1*02:01	LVPDMDDEEGEGEEDDDDD	0.026463369	0.00908394
HLA-DPA1*01:03-DPB1*02:01	SLLLEYVNGSACTTSDGRQ	0.20271535	0.0006482511
HLA-DPA1*01:03-DPB1*02:01	KCTISISTFLLLCLIVAFH	0.38385728	0.0004923502
HLA-DPA1*01:03-DPB1*02:01	GLYPNYLNPSSGQWGQHHV	0.18558653	0.0024357685
HLA-DPA1*01:03-DPB1*02:01	YGCCQDNITAARGVGLAGC	0.13528991	0.000324218
HLA-DPA1*01:03-DPB1*02:01	ESCLDEEVEGQGFCSGPGW	0.17525004	0.00022152047
HLA-DPA1*01:03-DPB1*02:01	GFIMNGSRVIRCHTDNTWV	0.29577887	0.0011290762
HLA-DPA1*01:03-DPB1*02:01	RCALGVFRKFSRFPEALRL	0.4548139	0.0006648578
HLA-DPA1*01:03-DPB1*02:01	LVTMCVTQLRLIFYMGAMN	0.52565783	0.0007759044
HLA-DPA1*01:03-DPB1*02:01	RREPGPRRAAVRETVMLLL	0.3243972	0.0030500463
HLA-DPA1*01:03-DPB1*02:01	WYQTLEEVFIEVQVPPGTR	0.47046933	0.0007238434
HLA-DPA1*01:03-DPB1*02:01	VLAVVVIGAVVAAVMCRRK	0.3735317	0.0026466758
HLA-DPA1*01:03-DPB1*02:01	EMEFTEAESNMNDLVSEYQ	0.17302251	0.0011544359
HLA-DPA1*01:03-DPB1*02:01	IVDSVEAYATMLRSIFDFS	0.36286026	0.0020638928
HLA-DPA1*01:03-DPB1*02:01	RKFDIMEFVLRLVEAQATH	0.4733357	0.002001923
HLA-DPA1*01:03-DPB1*02:01	IFGILIITILLVRFKSRNS	0.40270385	0.0009103189
HLA-DPA1*01:03-DPB1*02:01	SSHSPSSLSSSEGSSSSSS	0.07261581	0.0040671527
HLA-DPA1*01:03-DPB1*02:01	GHLIQKAAGDSNLKRVTLE	0.15592456	0.0010788701
HLA-DPA1*01:03-DPB1*02:01	IPYEKQQLPKGRPGPVAGH	0.10431088	0.002998048
HLA-DPA1*01:03-DPB1*02:01	LCGNQRVLTKHKHIPGLIH	0.13793877	0.000977048
HLA-DPA1*01:03-DPB1*02:01	TRVALQAEKLDHHPEWFNV	0.3457294	0.007539455
HLA-DPA1*01:03-DPB1*02:01	VFKKETEGDVTSVKDAKIA	0.10817396	0.0016718416
HLA-DPA1*01:03-DPB1*02:01	GGKGGSCSQAACSNSAQGS	0.043919895	0.0009674833
HLA-DPA1*01:03-DPB1*02:01	AVSDHEATLRCWALSFYPA	0.4666145	0.05812471
HLA-DPA1*01:03-DPB1*02:01	RKLRGYYNQSEAGSHTLQR	0.16859983	0.0075342865
HLA-DPA1*01:03-DPB1*02:01	YKKMVEDYYKGIRQMVQVS	0.3381856	0.00073853985
HLA-DPA1*01:03-DPB1*02:01	GLLRLLSFCVLLAGLCRGN	0.46082607	0.00066302845
HLA-DPA1*01:03-DPB1*02:01	QLKVDVESGKLIIKKSKDG	0.19632031	0.13701373
HLA-DPA1*01:03-DPB1*02:01	DQICSIEPKFPFSENQICL	0.30124587	0.001464046
HLA-DPA1*01:03-DPB1*02:01	QNLIKDKGVNSFMVYMAYK	0.4702845	0.0029657446
HLA-DPA1*01:03-DPB1*02:01	LGSLGCYCQDPYVKEAENL	0.23515418	0.00041371016
HLA-DPA1*01:03-DPB1*02:01	LFLSLAFGASYGTGGRMMN	0.3842603	0.0013967815
HLA-DPA1*01:03-DPB1*02:01	GFMIGYLGYCKGVEPKTEC	0.30927095	0.0014935195
HLA-DPA1*01:03-DPB1*02:01	CPDGSDEAGCLQGLNECLH	0.09632841	0.0004773132
HLA-DPA1*01:03-DPB1*02:01	ANNNDSGEYTCQTGQTSLS	0.07971929	0.00081738253
HLA-DPA1*01:03-DPB1*02:01	DSTLFCLFAFSSVLDTVLL	0.5047918	0.0009033143
HLA-DPA1*01:03-DPB1*02:01	DVHFFYKSSTATTSCINGR	0.1700036	0.0040657907
HLA-DPA1*01:03-DPB1*02:01	SVTARRLLGGPGPRAGDVA	0.07170521	0.00194601
HLA-DPA1*01:03-DPB1*02:01	VTITNDGATILKQMQVLHP	0.22232361	0.004706246
HLA-DPA1*01:03-DPB1*02:01	LKKKFSCCVLVFLLFAVIC	0.3169125	0.0007131022
HLA-DPA1*01:03-DPB1*02:01	KDSLTDLYVQHAIPLPQRD	0.4898427	0.37367648
HLA-DPA1*01:03-DPB1*02:01	NRTLSRRSFDACVKAYGIH	0.2873367	0.021019887
HLA-DPA1*01:03-DPB1*02:01	FYSCWRTGLLLLLLAVAVR	0.38856262	0.00035230414
HLA-DPA1*01:03-DPB1*02:01	LSYSDGDDCGHGKKIKTNI	0.052176885	0.00048202448
HLA-DPA1*01:03-DPB1*02:01	KARDRHFAGDVLGYVTPWN	0.5054253	0.015913617
HLA-DPA1*01:03-DPB1*02:01	WCVFPNGTEVPNTRSRGHH	0.12899505	0.00037942355
HLA-DPA1*01:03-DPB1*02:01	MAEYGTLLQDLTNNITLED	0.35510194	0.00067140564
HLA-DPA1*01:03-DPB1*02:01	SHIVLGDDPEVQHGKPDPD	0.042891454	0.13455774
HLA-DPA1*01:03-DPB1*02:01	SKDSEGKLMCKPIFSKIVS	0.36801806	0.18214153
HLA-DPA1*01:03-DPB1*02:01	ILLQYCFLLITCLLTALEA	0.33594033	0.0003269
HLA-DPA1*01:03-DPB1*02:01	GGQDRCSDAAGYPHATHDL	0.058965895	0.00086917484
HLA-DPA1*01:03-DPB1*02:01	VEPKTECERLAGTESPVRE	0.061372593	0.0010048904
HLA-DPA1*01:03-DPB1*02:01	TLQASKQNGTWPREVLLVL	0.28164893	0.0014521453
HLA-DPA1*01:03-DPB1*02:01	VCGTTLHLLLLGLLLVLLP	0.31721228	0.00084353116
HLA-DPA1*01:03-DPB1*02:01	FNLRRKSEFLVALADYSIK	0.62210923	0.013754383
HLA-DPA1*01:03-DPB1*02:01	LLMWLLVLAVGGTEHAYRP	0.22513148	0.001296649
HLA-DPA1*01:03-DPB1*02:01	PHLKYLYLVVSDSGISTDY	0.34298983	0.003690876
HLA-DPA1*01:03-DPB1*02:01	VNAEISVFEVNIRFVGGLL	0.46891007	0.0010999618
HLA-DPA1*01:03-DPB1*02:01	MRLVHYRYKPEFAASAGIE	0.38350186	0.077746645
HLA-DPA1*01:03-DPB1*02:01	AFCTATLYPGVVFGICFVL	0.5434133	0.0004263022
HLA-DPA1*01:03-DPB1*02:01	THHAVSDHEATLRCWALSF	0.2729835	0.010863575
HLA-DPA1*01:03-DPB1*02:01	TDSSIGLRWTPLNSSTIIG	0.4423817	0.25657502
HLA-DPA1*01:03-DPB1*02:01	GGGGGGGGGTAMRILGGVI	0.21899292	0.054050513
HLA-DPA1*01:03-DPB1*02:01	DLKVIHWNSPKKLRVKNKH	0.3621847	0.42008978
HLA-DPA1*01:03-DPB1*02:01	FEIGEGENLDLPYGLERAI	0.23590545	0.0003644988
HLA-DPA1*01:03-DPB1*02:01	VAGLAVLAVVVIGAVVATV	0.25037006	0.0014582211
HLA-DPA1*01:03-DPB1*02:01	VEELLTMEDEGNSDMLVVT	0.2040028	0.00078542205
HLA-DPA1*01:03-DPB1*02:01	VGMGLAPFTEGGSLVLLEP	0.44804147	0.0015915303
HLA-DPA1*01:03-DPB1*02:01	SVTPTYSAMCPFGCHCHLR	0.24510796	0.024671532
HLA-DPA1*01:03-DPB1*02:01	CQGDSGGPVVCNGQLQGVV	0.15179071	0.00041747317
HLA-DPA1*01:03-DPB1*02:01	TLMFVAGVVGNGLALGILS	0.38016787	0.0071057566
HLA-DPA1*01:03-DPB1*02:01	RVMAPRTLILLLSGALALT	0.4505105	0.0020002555
HLA-DPA1*01:03-DPB1*02:01	LAVVVIGAVVATVMCRRKS	0.36085624	0.005293958
HLA-DPA1*01:03-DPB1*02:01	IVAGLAVLAVVVIGAVVAT	0.22887458	0.0014533377
HLA-DPA1*01:03-DPB1*02:01	YVPNPKMPNTFMAVAMDLC	0.40761372	0.0016747944
HLA-DPA1*01:03-DPB1*02:01	THHFMYPESAKNLPANVSF	0.25980014	0.0027303726
HLA-DPA1*01:03-DPB1*02:01	ESCLDEEVEGQGFCSGPGW	0.17525004	0.00022152047
HLA-DPA1*01:03-DPB1*02:01	SCRTELDLRPQGLELFENT	0.3472559	0.0005948165
HLA-DPA1*01:03-DPB1*02:01	EDGQLKSVTINGVPDDLAL	0.29835394	0.02747989
HLA-DPA1*01:03-DPB1*02:01	TFSFMSLDCLVVGGPREFN	0.42148447	0.0005678806
HLA-DPA1*01:03-DPB1*02:01	ALWVLGLCCVLLTFGSVRA	0.41217682	0.0005892123
HLA-DPA1*01:03-DPB1*02:01	ATSALWGLFCNGSQPSAAC	0.3027821	0.00037818146
HLA-DPA1*01:03-DPB1*02:01	NLTCQVTFPGAGVTMERTI	0.22425008	0.0003034522
HLA-DPA1*01:03-DPB1*02:01	RAGKGKMRNRRRIQRRGPC	0.16251275	0.009554476
HLA-DPA1*01:03-DPB1*02:01	QFNYTWLRLIKCGEWCIAP	0.4115481	0.00021105967
HLA-DPA1*01:03-DPB1*02:01	DRSWEREWHNQSEKDSYGY	0.08046545	0.002217596
HLA-DPA1*01:03-DPB1*02:01	CITYGLRGICYFFIEVECS	0.45490745	0.000207203
HLA-DPA1*01:03-DPB1*02:01	PPPPLGASSQPRPGGDSSP	0.03855109	0.0041556917
HLA-DPA1*01:03-DPB1*02:01	SSNAGNKRLSTIDESGSIL	0.083325006	0.0025695642
HLA-DPA1*01:03-DPB1*02:01	QSELVRHSSFMRWMWWLFS	0.6032245	0.0017308794
HLA-DPA1*01:03-DPB1*02:01	AGSAVLLFLAMPMLTIGGI	0.49985695	0.0031154763
HLA-DPA1*01:03-DPB1*02:01	ESGWKLVHGDVFRPPQYPM	0.47597906	0.1267488
HLA-DPA1*01:03-DPB1*02:01	MAISGVPVLGFFIIAVLMS	0.43125042	0.0017364627
HLA-DPA1*01:03-DPB1*02:01	PFYSCWRTGLLLLLLAVAV	0.3439399	0.00037150798
HLA-DPA1*01:03-DPB1*02:01	PDPRKNNLVEIILDINVSQ	0.35313094	0.00072253647
HLA-DPA1*01:03-DPB1*02:01	PLCFIFSSPVGCKPEQQMM	0.35057184	0.00048808847
HLA-DPA1*01:03-DPB1*02:01	YTGARNYAGAYREWLEKES	0.32190377	0.0011843287
HLA-DPA1*01:03-DPB1*02:01	NALSAMLAYLGMATGIFIG	0.36564016	0.002895783
HLA-DPA1*01:03-DPB1*02:01	DSEAQRLPDSFKDSPSKGL	0.10726788	0.002364126
HLA-DPA1*01:03-DPB1*02:01	SVGTEIFVGKIPRDLFEDE	0.420015	0.14931014
HLA-DPA1*01:03-DPB1*02:01	YLNPSSGQWGQHHVSVGGL	0.08857884	0.023533383
HLA-DPA1*01:03-DPB1*02:01	TNLGQSTEYRHIWSLEISN	0.49246216	0.005663409
HLA-DPA1*01:03-DPB1*02:01	LGRGVGGGRRLAGGSGPCW	0.04987612	0.00053129304
HLA-DPA1*01:03-DPB1*02:01	LTFPTLDDFIPPHLQRWPH	0.35665372	0.0011856937
HLA-DPA1*01:03-DPB1*02:01	QRSLLLLQLLLLVAAPGST	0.29875946	0.0022574242
HLA-DPA1*01:03-DPB1*02:01	HLSYLTGDLTYYKKVMHIR	0.43204203	0.027088922
HLA-DPA1*01:03-DPB1*02:01	KRKVYLLSLLLIGFWDCVT	0.48315492	0.0008448918
HLA-DPA1*01:03-DPB1*02:01	TDEGSVSERMLRSQLLLLA	0.4242038	0.020353677
HLA-DPA1*01:03-DPB1*02:01	VCNDVLSLLDKFLIKNCND	0.45027715	0.00088102726
HLA-DPA1*01:03-DPB1*02:01	NPGAVTVAWKADGSPVKVG	0.09000425	0.28047472
HLA-DPA1*01:03-DPB1*02:01	KCSSKYSTIPKFGIEKEVR	0.37930438	0.0005228211
HLA-DPA1*01:03-DPB1*02:01	SVATVATGENGITQISSTA	0.022455974	0.0008875006
HLA-DPA1*01:03-DPB1*02:01	LCHSPAAESTCFQLWKVVV	0.4164078	0.0006229216
HLA-DPA1*01:03-DPB1*02:01	WAVVVLAAFPSLGAGGETP	0.43293205	0.0014233115
HLA-DPA1*01:03-DPB1*02:01	YYTVTGLEPGIDYDISVIT	0.334959	0.0009335491
HLA-DPA1*01:03-DPB1*02:01	SLSRSLVNSSDKIIRKAGS	0.13179873	0.0007761999
HLA-DPA1*01:03-DPB1*02:01	DSALKDENPKQHIPLEEYA	0.12259888	0.0068549514
HLA-DPA1*01:03-DPB1*02:01	CLVYNDTTMVCRAPSVANP	0.2908124	0.00050242565
HLA-DPA1*01:03-DPB1*02:01	GHCDQGCNSAECEWDGLDC	0.116729386	0.00045403675
HLA-DPA1*01:03-DPB1*02:01	KKKFGVESDKRVTNDISPE	0.1142434	0.079481125
HLA-DPA1*01:03-DPB1*02:01	SDLEGNTKSRVRLLVLVPP	0.36475283	0.0029583653
HLA-DPA1*01:03-DPB1*02:01	FTELDAKTVTAEVQPQCGR	0.077075526	0.06927533
HLA-DPA1*01:03-DPB1*02:01	TYVKGTQKLRVGFLKPKFK	0.38824427	0.0076341466
HLA-DPA1*01:03-DPB1*02:01	EESLAEVVCLEMVDLPLTG	0.35390466	0.00028017323
HLA-DPA1*01:03-DPB1*02:01	SSQLILLQAWTSHLWKMFY	0.51257557	0.0005479349
HLA-DPA1*01:03-DPB1*02:01	QLPKIIFSRDEKVLGQSQE	0.36412254	0.12295741
HLA-DPA1*01:03-DPB1*02:01	AAFDQWREWADSKSCCDYS	0.20224456	0.0002507716
HLA-DPA1*01:03-DPB1*02:01	CYWRKSQQAEREYEKIKSQ	0.16369346	0.00071622094
HLA-DPA1*01:03-DPB1*02:01	FSFTDDTHGYAVNEDDVAR	0.10626353	0.012566468
HLA-DPA1*01:03-DPB1*02:01	CMAFAGLTADARIVINRAR	0.27939072	0.00046711118
HLA-DPA1*01:03-DPB1*02:01	NEEYHSDEQNDTQKQFCEE	0.06448721	0.0006976344
HLA-DPA1*01:03-DPB1*02:01	MMDGAMGYVQPPPPPYPGP	0.10802884	0.002064305
HLA-DPA1*01:03-DPB1*02:01	FHRLRSIEKRLHRLNLLQS	0.29786763	0.0012803494
HLA-DPA1*01:03-DPB1*02:01	ITPAPSSLPHSRRALSPEM	0.08494413	0.00388563
HLA-DPA1*01:03-DPB1*02:01	IDACINISHHYCNISDHVG	0.25208062	0.0043924493
HLA-DPA1*01:03-DPB1*02:01	VSWGILLLAGLCCLVPVSL	0.4317158	0.0007825059
HLA-DPA1*01:03-DPB1*02:01	KNLTLRCQVEGGAPRANLT	0.13713033	0.0044934535
HLA-DPA1*01:03-DPB1*02:01	GTGFCFDSSFDVHKKCPLC	0.36068642	0.00042128665
HLA-DPA1*01:03-DPB1*02:01	LAVLLCTMALCNQFSASLA	0.41476408	0.0009836484
HLA-DPA1*01:03-DPB1*02:01	ASPDVTSILLTYNLSNTNS	0.43054172	0.0011911849
HLA-DPA1*01:03-DPB1*02:01	MLSRWSASFTVTKGKSSTQ	0.36392695	0.0024931165
HLA-DPA1*01:03-DPB1*02:01	LVLLVDFAHSWNESWVNRM	0.44819012	0.00053195225
HLA-DPA1*01:03-DPB1*02:01	FGNECSSEDPRCPGSLPEG	0.030785866	0.00021882355
HLA-DPA1*01:03-DPB1*02:01	EMHIGVNHLGHFLLTHLLL	0.52669257	0.0027068597
HLA-DPA1*01:03-DPB1*02:01	RTGLLLLLLAVAVRESWQT	0.33844608	0.0014070332
HLA-DPA1*01:03-DPB1*02:01	SQPVCFPPRPRGRRQKPPG	0.20836894	0.0028504506
HLA-DPA1*01:03-DPB1*02:01	LWILGCHNSDFRNRGMTAL	0.19029096	0.00019822162
HLA-DPA1*01:03-DPB1*02:01	NFVKVLLLRDESTLFVCGS	0.43226683	0.00092566886
HLA-DPA1*01:03-DPB1*02:01	GQAAWKEARVFLQNLLSVS	0.59189475	0.02106743
HLA-DPA1*01:03-DPB1*02:01	SHWKVCPMCSEQFPPDYDQ	0.25110665	0.00032725552
HLA-DPA1*01:03-DPB1*02:01	KKPENDDDVEIKKQLSKYE	0.119450346	0.007740994
HLA-DPA1*01:03-DPB1*02:01	GSDEEACPLLANVTAASTP	0.07436072	0.001237802
HLA-DPA1*01:03-DPB1*02:01	FRCPNGTCIPSSKHCDGLR	0.03914283	0.0004592334
HLA-DPA1*01:03-DPB1*02:01	SGGKGGSCSQAACSNSAQG	0.04651394	0.00093802484
HLA-DPA1*01:03-DPB1*02:01	QSSLPTIPIMGIVAGLVVL	0.30767626	0.0015372824
HLA-DPA1*01:03-DPB1*02:01	AEITLTWQRDGEDQTQDTE	0.11367878	0.0037440541
HLA-DPA1*01:03-DPB1*02:01	RKLRGYYNQSEAGSHTLQR	0.16859983	0.0075342865
