# Supplementary material for: MHCII-peptide presentation: an assessment of the state-of-the-art prediction methods
Source: Front Immunol. 2024 Mar 12;15:1293706. doi: 10.3389/fimmu.2024.1293706 (PMC11027168; doi:10.3389/fimmu.2024.1293706)
Supplement: Supplementary file 2 [file DataSheet_2.zip › output/BERT/neg/19_HLA-DPA1_01_03_DPB1_03_01.csv]

allele	peptide	affinity_pred	mass_pred
HLA-DPA1*01:03-DPB1*03:01	ADPVSAQHAKLSLDGQNIY	0.1131693	0.3208068
HLA-DPA1*01:03-DPB1*03:01	RVTAPRTLLLLLWGAVALT	0.38970846	0.0011436006
HLA-DPA1*01:03-DPB1*03:01	MMGDRSATLKRQSLDQVTN	0.28351027	0.21496701
HLA-DPA1*01:03-DPB1*03:01	IDKEIQALEEFREKNQRLQ	0.24179076	0.061517943
HLA-DPA1*01:03-DPB1*03:01	LGCNVGHLTLSIACKWGPS	0.10993678	0.002591503
HLA-DPA1*01:03-DPB1*03:01	KLAQLKSQGKGAGGEDLIM	0.037818026	0.0100834835
HLA-DPA1*01:03-DPB1*03:01	AALLTARGGPSSWGYVSQA	0.35194778	0.0061166794
HLA-DPA1*01:03-DPB1*03:01	PDSFKDSPSKGLGPCGWIL	0.012172558	0.0011707984
HLA-DPA1*01:03-DPB1*03:01	VVLTLALVAVAGARAEVSA	0.5653613	0.0010984298
HLA-DPA1*01:03-DPB1*03:01	IETLCALGAQCRWSACNIY	0.1984761	0.0003749244
HLA-DPA1*01:03-DPB1*03:01	CCRRGTQIVLLGLVTAALW	0.48919168	0.00029528615
HLA-DPA1*01:03-DPB1*03:01	ATSGFAGAIGQKLPPFSYA	0.14526704	0.003419057
HLA-DPA1*01:03-DPB1*03:01	GSALLLASLLLAAALSASA	0.35569945	0.0022836619
HLA-DPA1*01:03-DPB1*03:01	VRSTAILVSWRPPPPETHN	0.3276974	0.010521417
HLA-DPA1*01:03-DPB1*03:01	DGSGTGGSKVERIEKRCLE	0.02013915	0.035979807
HLA-DPA1*01:03-DPB1*03:01	LGWADWVLSPREVQVTMCI	0.224829	0.00049913384
HLA-DPA1*01:03-DPB1*03:01	MAVMAPRTLLLLLLGALAL	0.391015	0.0017955566
HLA-DPA1*01:03-DPB1*03:01	PKPLTLRWEPSSQPTIPIV	0.35047916	0.17717734
HLA-DPA1*01:03-DPB1*03:01	LIGLMCGRITKRVTRELKD	0.22994548	0.0013338441
HLA-DPA1*01:03-DPB1*03:01	ICKAQAQTERENLRIALRY	0.31037056	0.0016502235
HLA-DPA1*01:03-DPB1*03:01	SPRYHTVGRAAGLLMGLRR	0.46427473	0.012106076
HLA-DPA1*01:03-DPB1*03:01	LEYVNGSACTTSDGRQTTY	0.017545598	0.0013950147
HLA-DPA1*01:03-DPB1*03:01	CPLGPGRCCRLHTVRASLE	0.29963198	0.008064857
HLA-DPA1*01:03-DPB1*03:01	LLIMGSFVPWLYYSFYCSP	0.1364556	0.0006141956
HLA-DPA1*01:03-DPB1*03:01	HSPPDDLGSSFYPELGPYS	0.041237406	0.016571388
HLA-DPA1*01:03-DPB1*03:01	CQQCFSHNGMALKEEFEYI	0.13492805	0.00050687935
HLA-DPA1*01:03-DPB1*03:01	EATNASLLGCMEDLSVNGQ	0.05449043	0.0020653342
HLA-DPA1*01:03-DPB1*03:01	QGDRSFLLDLLEAYGIDVM	0.41699266	0.00075581693
HLA-DPA1*01:03-DPB1*03:01	MPSANTPFSYPLPKGPSDF	0.054964438	0.105497435
HLA-DPA1*01:03-DPB1*03:01	EKGEAEALSRTLDKVSLEE	0.16662818	0.037006207
HLA-DPA1*01:03-DPB1*03:01	QPQEPDFPPPPPDLEQLRL	0.0032716554	0.046500184
HLA-DPA1*01:03-DPB1*03:01	EATLRCWALSFYPAEITLT	0.44038868	0.0060976814
HLA-DPA1*01:03-DPB1*03:01	ALLVFLSLLGWILWYTGNI	0.058415987	0.000765092
HLA-DPA1*01:03-DPB1*03:01	YPKAIPSSDPASVSPHQPL	0.18926533	0.59445536
HLA-DPA1*01:03-DPB1*03:01	SKPVSQKPPPPSEKVEVKV	0.059278786	0.26358065
HLA-DPA1*01:03-DPB1*03:01	KGLGPCGWILVAFSFLFTV	0.040947895	0.0021503228
HLA-DPA1*01:03-DPB1*03:01	DERLKDLFGKFGPALSVKV	0.38656107	0.004443324
HLA-DPA1*01:03-DPB1*03:01	IRKEVDSKPVSQKPPPPSE	0.14075375	0.3003091
HLA-DPA1*01:03-DPB1*03:01	ACVPRPCSLLCLPKANNSR	0.29485682	0.0014727291
HLA-DPA1*01:03-DPB1*03:01	ENALSKGREKCSAGSQKAG	0.13053785	0.006904994
HLA-DPA1*01:03-DPB1*03:01	MWLSWNQKQLQGPEKEPPK	0.031800754	0.15394971
HLA-DPA1*01:03-DPB1*03:01	VFLVAILKGVQCEVQLVES	0.15047225	0.0010712814
HLA-DPA1*01:03-DPB1*03:01	QPAICPDSVYKLMLSCWRR	0.21316788	0.0012980693
HLA-DPA1*01:03-DPB1*03:01	ASGTAAALAGGITMVCAMP	0.19799036	0.0035522908
HLA-DPA1*01:03-DPB1*03:01	KTECERLAGTESPVREEPG	0.13132368	0.008857022
HLA-DPA1*01:03-DPB1*03:01	PHCAWDPESRTCCLLSAPN	0.0944725	0.0004602239
HLA-DPA1*01:03-DPB1*03:01	VSFFILSLILEYTWLEAVI	0.20141177	0.0003314735
HLA-DPA1*01:03-DPB1*03:01	YFMPKSTIYRGEMCFFDSE	0.15382287	0.00047745352
HLA-DPA1*01:03-DPB1*03:01	NFSCTYGKPVTFDCAVKPS	0.10247401	0.003181716
HLA-DPA1*01:03-DPB1*03:01	LVPRRDQALTEEHARQQHN	0.31138915	0.7647258
HLA-DPA1*01:03-DPB1*03:01	PGLWILGCHNSDFRNRGMT	0.05600927	0.0002588785
HLA-DPA1*01:03-DPB1*03:01	EHREVHLVQFHEPDIYNYS	0.208004	0.0050928537
HLA-DPA1*01:03-DPB1*03:01	RCCFLCMVCRKNLDSTTVA	0.112959936	0.00046900107
HLA-DPA1*01:03-DPB1*03:01	LLHCDLINPGAQNISNCTY	0.05190961	0.00071080506
HLA-DPA1*01:03-DPB1*03:01	AVAPPARPPRPPYPPRRDG	0.18079753	0.3587922
HLA-DPA1*01:03-DPB1*03:01	TLQRADQEQKSLFPAQRLE	0.23228478	0.013689177
HLA-DPA1*01:03-DPB1*03:01	KDAKIAVYSCPFDGMITET	0.14383699	0.0376569
HLA-DPA1*01:03-DPB1*03:01	TQSELSSYHRKEKQLYLGM	0.106697634	0.0021274895
HLA-DPA1*01:03-DPB1*03:01	ARGSALLLASLLLAAALSA	0.5384414	0.0025113889
HLA-DPA1*01:03-DPB1*03:01	LFSQVDEKRKKRDIPDYLC	0.084204555	0.00046598446
HLA-DPA1*01:03-DPB1*03:01	IYGLKEDGSGSAYDKESMA	0.05839408	0.008219873
HLA-DPA1*01:03-DPB1*03:01	GHGIEEDEDVSDGHHHRDP	0.01368651	0.071927816
HLA-DPA1*01:03-DPB1*03:01	TERENLRIALRYYNQSEGG	0.5820048	0.3104101
HLA-DPA1*01:03-DPB1*03:01	HEATLRCWALSFYPAEITL	0.45753974	0.060831368
HLA-DPA1*01:03-DPB1*03:01	SLYTGSSGALSPGGPQAQI	0.07378836	0.004305974
HLA-DPA1*01:03-DPB1*03:01	RNKPSDLGTKLQDPRIMTT	0.06118973	0.031654183
HLA-DPA1*01:03-DPB1*03:01	SKTEVLKAVDIVKQVWDSV	0.3123865	0.00817596
HLA-DPA1*01:03-DPB1*03:01	AREAPSECVCPPGPPGRRG	0.03504127	0.014627297
HLA-DPA1*01:03-DPB1*03:01	MQSLSQNPDLAAQMMLNSP	0.215069	0.0011519603
HLA-DPA1*01:03-DPB1*03:01	FMIGYLGYCKGVEPKTECE	0.06067144	0.0007194603
HLA-DPA1*01:03-DPB1*03:01	TTGRFGDFYRLLVPGTYNL	0.41025907	0.0038186603
HLA-DPA1*01:03-DPB1*03:01	LGALALTQTWAGSHSMRYF	0.18598345	0.008156049
HLA-DPA1*01:03-DPB1*03:01	TGAVVAAVMWRRKSSGGEG	0.32307443	0.04273811
HLA-DPA1*01:03-DPB1*03:01	SIWEFIKSLLDAWSGWVVM	0.2720822	0.001216282
HLA-DPA1*01:03-DPB1*03:01	GWGFLFGLLGAVWLLSSGH	0.068960056	0.0023107883
HLA-DPA1*01:03-DPB1*03:01	AGSICEKYGLEECTCASSD	0.063624345	0.0010623976
HLA-DPA1*01:03-DPB1*03:01	MYALGVGASIKDPKDLKFI	0.12462172	0.005494418
HLA-DPA1*01:03-DPB1*03:01	GVKGMDGFCSRSQHSSSSS	0.15410492	0.0044259233
HLA-DPA1*01:03-DPB1*03:01	TELEAIMYALGVGASIKDP	0.3492731	0.002146804
HLA-DPA1*01:03-DPB1*03:01	MARGSALLLASLLLAAALS	0.49239093	0.0023565465
HLA-DPA1*01:03-DPB1*03:01	TTSGTTRLLSGHTCFTLTG	0.08729031	0.0012189376
HLA-DPA1*01:03-DPB1*03:01	MIGYLGYCKGVEPKTECER	0.07723854	0.0013900268
HLA-DPA1*01:03-DPB1*03:01	HELGDFAVLLKAGMTVKQA	0.20095056	0.0043175826
HLA-DPA1*01:03-DPB1*03:01	ASGLVVFFLFPHSVLVDDD	0.2817191	0.027550772
HLA-DPA1*01:03-DPB1*03:01	PDPNEIKSYCYVSKEELKE	0.06408016	0.08304698
HLA-DPA1*01:03-DPB1*03:01	EPPRFIKEPKDQIGVSGGV	0.10397518	0.059506465
HLA-DPA1*01:03-DPB1*03:01	DHQGPPHTLVSHSGTVKRP	0.10747599	0.018641364
HLA-DPA1*01:03-DPB1*03:01	LPLVIGTIPLHPFGSRTSS	0.36919472	0.013592852
HLA-DPA1*01:03-DPB1*03:01	CITIIGGGDTATCCAKWNT	0.0055916756	0.00040598604
HLA-DPA1*01:03-DPB1*03:01	SQRPTFKQLVEDLDRVLTV	0.19428279	0.002557082
HLA-DPA1*01:03-DPB1*03:01	ALTCCLLALLLYKKERRET	0.1317108	0.0011006402
HLA-DPA1*01:03-DPB1*03:01	RVWVFAAIFLLLSLAASWS	0.22338243	0.001248063
HLA-DPA1*01:03-DPB1*03:01	LRDTDRFSSHVGGTLGQFY	0.3333584	0.004215525
HLA-DPA1*01:03-DPB1*03:01	TGPGRRPRPRPRPTPSFPQ	0.38350308	0.519266
HLA-DPA1*01:03-DPB1*03:01	DPEAQFEMPYVVRLHNFHQ	0.31801412	0.108055495
HLA-DPA1*01:03-DPB1*03:01	HAISTEKIKAKYPDYEVTW	0.038005803	0.04537777
HLA-DPA1*01:03-DPB1*03:01	PSMPVHYDSQLDTTLFGKK	0.09569727	0.0061431113
HLA-DPA1*01:03-DPB1*03:01	VMDLGRDATRRFFNWFYWS	0.36028677	0.0005218716
HLA-DPA1*01:03-DPB1*03:01	NASAFNTTGVSSVQTPHLP	0.12757976	0.003909412
HLA-DPA1*01:03-DPB1*03:01	GSMYYNGIGVKRDYKQALK	0.25373068	0.02181381
HLA-DPA1*01:03-DPB1*03:01	CEFSPVSGDKPCCRLSRRA	0.23333481	0.0007882373
HLA-DPA1*01:03-DPB1*03:01	GTVPMPMPMPMPSANTPFS	0.2315269	0.005929336
HLA-DPA1*01:03-DPB1*03:01	MRRMWATQGLAVALALSVL	0.657588	0.002181971
HLA-DPA1*01:03-DPB1*03:01	RLIFAGKQLEDGRTLSDYN	0.064248	0.0728281
HLA-DPA1*01:03-DPB1*03:01	VVFITILIIALIALSVGQY	0.113058046	0.0010788841
HLA-DPA1*01:03-DPB1*03:01	TVLCAVCLLPGSLALPLPQ	0.08862396	0.0017814772
HLA-DPA1*01:03-DPB1*03:01	LGSNVACGLAYTDYHKAAM	0.13371654	0.0021576802
HLA-DPA1*01:03-DPB1*03:01	YDFLFKFLVIGSAGTGKSC	0.30744275	0.00035938024
HLA-DPA1*01:03-DPB1*03:01	MAPRTLLLLLLGALALTQT	0.35881895	0.0016414055
HLA-DPA1*01:03-DPB1*03:01	VMWRRKSSGGEGVKDRKGG	0.24559607	0.008374514
HLA-DPA1*01:03-DPB1*03:01	IAFLAFLIIVTSIALLVVL	0.16950443	0.0012384452
HLA-DPA1*01:03-DPB1*03:01	YMSITILVFFMMEIIFKLF	0.17332798	0.0010697946
HLA-DPA1*01:03-DPB1*03:01	LSSLLALLTVSTPSWCQST	0.15251032	0.0006502265
HLA-DPA1*01:03-DPB1*03:01	SQPDDPTKCVACRNFYLDG	0.046605807	0.0011302999
HLA-DPA1*01:03-DPB1*03:01	EKAHPEVAEAGIGCPFAGV	0.044293784	0.0031633608
HLA-DPA1*01:03-DPB1*03:01	LRNTIQWLENELNRWRNGE	0.16068076	0.0032949846
HLA-DPA1*01:03-DPB1*03:01	TFGASTGPGYWDQHYLSWS	0.007541311	0.0018923599
HLA-DPA1*01:03-DPB1*03:01	WLPGARCAIRMTQSPSSFS	0.6012835	0.11016865
HLA-DPA1*01:03-DPB1*03:01	SLSASVGDRVTITCRASQG	0.25096774	0.34538212
HLA-DPA1*01:03-DPB1*03:01	PLLLVLLLLGPTRGLRNAT	0.28378102	0.0007574471
HLA-DPA1*01:03-DPB1*03:01	NGIGLPTPRGSGTNGYVQR	0.10355619	0.0047333194
HLA-DPA1*01:03-DPB1*03:01	SSFAYGISHHPSAFHDDDM	0.09505855	0.02156206
HLA-DPA1*01:03-DPB1*03:01	RGSALLLASLLLAAALSAS	0.44078428	0.0026675118
HLA-DPA1*01:03-DPB1*03:01	TTAVLAERLFRRALRPDPS	0.6097653	0.6595823
HLA-DPA1*01:03-DPB1*03:01	YGEGDPTDNAQDFYDWLQE	0.006545232	0.0032506275
HLA-DPA1*01:03-DPB1*03:01	RAEARSETSITLSWSPPRQ	0.34318182	0.03690391
HLA-DPA1*01:03-DPB1*03:01	MTHHAVSDHEATLRCWALS	0.088996835	0.10323783
HLA-DPA1*01:03-DPB1*03:01	VAEQLRAYLEGTCVEWLRR	0.35609403	0.0071321474
HLA-DPA1*01:03-DPB1*03:01	DFDTYDDRAYSSFGGGRGS	0.15868542	0.0064960145
HLA-DPA1*01:03-DPB1*03:01	RKLRGYYNQSEAGSHTLQR	0.33280098	0.06262607
HLA-DPA1*01:03-DPB1*03:01	MAPRTLLLLLSGALALTQT	0.47094095	0.0032452669
HLA-DPA1*01:03-DPB1*03:01	DHVRQLVPRRDQALTEEHA	0.35391852	0.21143775
HLA-DPA1*01:03-DPB1*03:01	NNTFTGMWMRDGDACRSRS	0.19342212	0.00084873865
HLA-DPA1*01:03-DPB1*03:01	ADPEEYDLADLSSLPEIDN	0.04823212	0.01798901
HLA-DPA1*01:03-DPB1*03:01	RRQQQEKGEAEALSRTLDK	0.1536688	0.23115735
HLA-DPA1*01:03-DPB1*03:01	LHRSAEVGKHLAHILLSRQ	0.4283394	0.016784422
HLA-DPA1*01:03-DPB1*03:01	MRLPAQLLGLLMLWVSGSS	0.27849624	0.0025710263
HLA-DPA1*01:03-DPB1*03:01	GKYRDAVSRYHRALLQLRG	0.52756244	0.030769447
HLA-DPA1*01:03-DPB1*03:01	PKTGKEILYNLESLINSAV	0.4422441	0.005243077
HLA-DPA1*01:03-DPB1*03:01	SSRHRRALDTNYCFSSTEK	0.3312339	0.026210362
HLA-DPA1*01:03-DPB1*03:01	NSGGNVILQCDSQVAFDGF	0.09243989	0.0020727057
HLA-DPA1*01:03-DPB1*03:01	HSRQALSCKMAVEYDRFIE	0.36679512	0.003390263
HLA-DPA1*01:03-DPB1*03:01	AQNLDFVNLMAYDFHGSWE	0.19606365	0.0012286773
HLA-DPA1*01:03-DPB1*03:01	YMSITILVFFMMEIIFKLF	0.17332798	0.0010697946
HLA-DPA1*01:03-DPB1*03:01	PISDHEATLRCWALGFYPA	0.17784262	0.3760838
HLA-DPA1*01:03-DPB1*03:01	QVAQSEAEKKLKKDDKKKE	0.05977565	0.02905712
HLA-DPA1*01:03-DPB1*03:01	RRRKKHRSRSRSRERRSRS	0.44743004	0.0009311771
HLA-DPA1*01:03-DPB1*03:01	HTQVCINGQCAGSICEKYG	0.062297508	0.0008351152
HLA-DPA1*01:03-DPB1*03:01	ESCLDEEVEGQGFCSGPGW	0.0030399817	0.00026611122
HLA-DPA1*01:03-DPB1*03:01	NLKRKEKRRQQQEKGEAEA	0.0911809	0.01177202
HLA-DPA1*01:03-DPB1*03:01	GLTAAAPRPGVLLLLLSIL	0.3347634	0.008166598
HLA-DPA1*01:03-DPB1*03:01	NSSSNATGNTVAAANYVAS	0.13519913	0.0074632056
HLA-DPA1*01:03-DPB1*03:01	PNVEEAQKDKTSVIKNTDS	0.0070560384	0.009222077
HLA-DPA1*01:03-DPB1*03:01	CDTGYTRTPSGLYLGTCER	0.067123935	0.0013602879
HLA-DPA1*01:03-DPB1*03:01	CKGVEPKTECERLAGTESP	0.05647831	0.003230907
HLA-DPA1*01:03-DPB1*03:01	ILVAFSFLFTVITFPISIW	0.21162088	0.0016620227
HLA-DPA1*01:03-DPB1*03:01	GLRLNNMNKYDYVLTGYTR	0.19954675	0.012449772
HLA-DPA1*01:03-DPB1*03:01	ISEARYLYDQLATICPIVM	0.37457758	0.0038123697
HLA-DPA1*01:03-DPB1*03:01	PISDHEATLRCWALGFYPA	0.17784262	0.3760838
HLA-DPA1*01:03-DPB1*03:01	GRGRGMGRGDGFDSRGKRE	0.09328893	0.0032480855
HLA-DPA1*01:03-DPB1*03:01	TTTTHKTLRGCRAGMIFYR	0.33426306	0.003937493
HLA-DPA1*01:03-DPB1*03:01	PQGPPWLALCRAVHSLLCE	0.4163509	0.0039301068
HLA-DPA1*01:03-DPB1*03:01	EKQEAGKEGTAPSENGETK	0.005568533	0.41804537
HLA-DPA1*01:03-DPB1*03:01	MNYPHITNLTNLGQSTEYR	0.10562904	0.00629639
HLA-DPA1*01:03-DPB1*03:01	WAEYHADIYDKVSGDMQKQ	0.06909356	0.0057504647
HLA-DPA1*01:03-DPB1*03:01	LKAVVLTLALVAVAGARAE	0.5053368	0.002709308
HLA-DPA1*01:03-DPB1*03:01	RKEKRRQQQEKGEAEALSR	0.19562218	0.053109698
HLA-DPA1*01:03-DPB1*03:01	PPPPEKSLIGMTKVKVGKE	0.08958732	0.029266994
HLA-DPA1*01:03-DPB1*03:01	PGAALLVLLGVAASLCVRC	0.2457265	0.0011800424
HLA-DPA1*01:03-DPB1*03:01	FSSPCTFAAAVSGANGSTL	0.25148553	0.0027020655
HLA-DPA1*01:03-DPB1*03:01	EQEAQKKIWMFDKYGLLVK	0.171498	0.013647249
HLA-DPA1*01:03-DPB1*03:01	SSASSPTEEEQEQGEIGAC	0.001849886	0.002879835
HLA-DPA1*01:03-DPB1*03:01	PFFGRDRSPLRRSPPRASY	0.5363839	0.0046733646
HLA-DPA1*01:03-DPB1*03:01	RLPAQLLGLLMLWVSGSSG	0.23887663	0.0019811438
HLA-DPA1*01:03-DPB1*03:01	PPSLRRLFPTGGSVRGCVK	0.4015005	0.0024287323
HLA-DPA1*01:03-DPB1*03:01	LLMSNGNKEGASGRPGSPK	0.030334277	0.02373473
HLA-DPA1*01:03-DPB1*03:01	SSGGANGTAGGGGGARAAA	0.06239535	0.008371187
HLA-DPA1*01:03-DPB1*03:01	LDDLFPLRSMVFMLGTPYY	0.3564094	0.002051723
HLA-DPA1*01:03-DPB1*03:01	ARLREMLSVGLGFLRTELG	0.49917713	0.00513568
HLA-DPA1*01:03-DPB1*03:01	VCCESLEGQTFFSKKDKPL	0.059532683	0.0008576369
HLA-DPA1*01:03-DPB1*03:01	ESPGPERVWRASWGEFQAR	0.32959336	0.5706894
HLA-DPA1*01:03-DPB1*03:01	EISQDTGKYCFGVEDTLKA	0.011838095	0.0008230099
HLA-DPA1*01:03-DPB1*03:01	ISNMSYIGGTNQTGKGLEY	0.020607421	0.0024537372
HLA-DPA1*01:03-DPB1*03:01	LGYCKGVEPKTECERLAGT	0.036317606	0.0013759146
HLA-DPA1*01:03-DPB1*03:01	DFTNVVKTTVLLADINDFN	0.27877852	0.002682196
HLA-DPA1*01:03-DPB1*03:01	GEDMDDERLKDLFGKFGPA	0.056611434	0.016000023
HLA-DPA1*01:03-DPB1*03:01	VYESDQNKDGKLTKEEIVD	0.0012493229	0.37447202
HLA-DPA1*01:03-DPB1*03:01	QGAVFVGFSGGVWRVPRAN	0.14203323	0.0015757352
HLA-DPA1*01:03-DPB1*03:01	FNVHRHGAINSAAILLYAL	0.50857586	0.0030335763
HLA-DPA1*01:03-DPB1*03:01	ASCATCQGPALTDCLSCPS	0.010306698	0.00072468526
HLA-DPA1*01:03-DPB1*03:01	PMCMQDNQGGAPNYYPNSF	0.017594779	0.00074808294
HLA-DPA1*01:03-DPB1*03:01	QFQFKYGVPTPTNVTIESY	0.23567535	0.063935466
HLA-DPA1*01:03-DPB1*03:01	FTPGNLERECNEELCNYEE	0.015535525	0.059082586
HLA-DPA1*01:03-DPB1*03:01	DVRVYISLLPLGDGLTLAF	0.5485399	0.0010949443
HLA-DPA1*01:03-DPB1*03:01	LLLLLRAVLAVPLERGAPN	0.62913775	0.013129815
HLA-DPA1*01:03-DPB1*03:01	AGKGKMRNRRRIQRRGPCI	0.47603276	0.0014315952
HLA-DPA1*01:03-DPB1*03:01	TSAKVMLEDGRSKGFGFVC	0.042457763	0.0009858289
HLA-DPA1*01:03-DPB1*03:01	NNTPDCTESSCFNGGTCVD	0.0011232458	0.000489217
HLA-DPA1*01:03-DPB1*03:01	RVTAPRTVLLLLSGALALT	0.4891371	0.0015761026
HLA-DPA1*01:03-DPB1*03:01	STVAIPNILSGTSSSYQPI	0.13956401	0.0042493297
HLA-DPA1*01:03-DPB1*03:01	LRMYPLKPTWWFCAFPYSL	0.24496885	0.0004696656
HLA-DPA1*01:03-DPB1*03:01	DGVGGLYQCWATENGFSYP	0.036875356	0.00061340595
HLA-DPA1*01:03-DPB1*03:01	LASYYWSHGPAAVPEASST	0.23282841	0.082489654
HLA-DPA1*01:03-DPB1*03:01	TEKIKAKYPDYEVTWANDG	0.033325188	0.055705033
HLA-DPA1*01:03-DPB1*03:01	LPLLWLLPHSWAVPEAPTP	0.16131188	0.013906134
HLA-DPA1*01:03-DPB1*03:01	HPHRMSLEPWVAYRQHRGH	0.5269639	0.355946
HLA-DPA1*01:03-DPB1*03:01	ESCLDEEVEGQGFCSGPGW	0.0030399817	0.00026611122
HLA-DPA1*01:03-DPB1*03:01	LLAILAVALAVSPAAGSSP	0.40232912	0.0014088452
HLA-DPA1*01:03-DPB1*03:01	MKDKTTNQSRGFGFVKFKD	0.08509348	0.0045026815
HLA-DPA1*01:03-DPB1*03:01	MLAPSGSPGVWREPSIHHA	0.0928422	0.0043724566
HLA-DPA1*01:03-DPB1*03:01	WTICTISLLLIFYKTKEIA	0.113849975	0.00046652678
HLA-DPA1*01:03-DPB1*03:01	SEIQFLSEAQDDPQKRKPD	0.19977427	0.039849255
HLA-DPA1*01:03-DPB1*03:01	ENVKTIGHMIRLYTNKNST	0.42585802	0.056844227
HLA-DPA1*01:03-DPB1*03:01	VDCVLARDPHCAWDPESRT	0.18063235	0.003908477
