# Supplementary material for: MHCII-peptide presentation: an assessment of the state-of-the-art prediction methods
Source: Front Immunol. 2024 Mar 12;15:1293706. doi: 10.3389/fimmu.2024.1293706 (PMC11027168; doi:10.3389/fimmu.2024.1293706)
Supplement: Supplementary file 2 [file DataSheet_2.zip › output/BERT/neg/19_HLA-DPA1_01_03_DPB1_04_01.csv]

allele	peptide	affinity_pred	mass_pred
HLA-DPA1*01:03-DPB1*04:01	GSRGCRPCQCNGHGDPRRG	0.019720731	0.0009028997
HLA-DPA1*01:03-DPB1*04:01	KRIEYPLKAHQKVAIMRNI	0.22850153	0.0075837364
HLA-DPA1*01:03-DPB1*04:01	DISPDTVGTLSLIMLAQAQ	0.3214655	0.0036680675
HLA-DPA1*01:03-DPB1*04:01	GKGKMRNRRRIQRRGPCII	0.120115064	0.0002980759
HLA-DPA1*01:03-DPB1*04:01	DGPTCYCNSSFQLQADGKT	0.38355172	0.08672036
HLA-DPA1*01:03-DPB1*04:01	ALWVLGLCCVLLTFGSVRA	0.31447014	0.00059587567
HLA-DPA1*01:03-DPB1*04:01	KLKASCQESARIEDMRKRH	0.1201437	0.0023686204
HLA-DPA1*01:03-DPB1*04:01	IQITAPASMLIGDHYLCDV	0.33331576	0.0013746287
HLA-DPA1*01:03-DPB1*04:01	FQCRNGHCIPQRWACDGDT	0.072868735	0.001481842
HLA-DPA1*01:03-DPB1*04:01	GALLACGIVNSGVRNECDP	0.050389588	0.00045898766
HLA-DPA1*01:03-DPB1*04:01	RTGRSIRGFCLPPHCSRGE	0.10873553	0.00030982573
HLA-DPA1*01:03-DPB1*04:01	KMGPVDKRKGLFARRRQLL	0.10656708	0.0011242566
HLA-DPA1*01:03-DPB1*04:01	LTGYIYPRLYCLFAECCGQ	0.4495565	0.0003279054
HLA-DPA1*01:03-DPB1*04:01	PVLVVVLSIVLEGPAPAQG	0.24147515	0.0011117484
HLA-DPA1*01:03-DPB1*04:01	RGFVEKSTALHRISAEHPE	0.20163679	0.5779347
HLA-DPA1*01:03-DPB1*04:01	KLGGKLTGTANKASLCIST	0.100903824	0.0013216034
HLA-DPA1*01:03-DPB1*04:01	CRGSSKSKVGAWGDYDDSA	0.041920032	0.00021895701
HLA-DPA1*01:03-DPB1*04:01	GHTRAQLLQGLGFNLTERS	0.44623032	0.01275648
HLA-DPA1*01:03-DPB1*04:01	MTISRTWKKQRSQTWRKTM	0.17303106	0.0005719833
HLA-DPA1*01:03-DPB1*04:01	PMPMPSANTPFSYPLPKGP	0.20934343	0.0015296366
HLA-DPA1*01:03-DPB1*04:01	DLFTASLPFEKNCGQDGLC	0.23850937	0.00042685034
HLA-DPA1*01:03-DPB1*04:01	AYFLVSIAGLLYALVQLGQ	0.47987857	0.0012156708
HLA-DPA1*01:03-DPB1*04:01	VERDRALGHQEPHWKEFRF	0.09328786	0.0011237708
HLA-DPA1*01:03-DPB1*04:01	LALNWAWPPIFFGARQMGW	0.27338627	0.001033571
HLA-DPA1*01:03-DPB1*04:01	GRHPLHLLEDAVTKPELRP	0.020299071	0.003103089
HLA-DPA1*01:03-DPB1*04:01	ISYYKIFSDKDGYKHIHYI	0.18217187	0.0037316352
HLA-DPA1*01:03-DPB1*04:01	IIHRGGFFSPWKTPKPIMD	0.26410422	0.001017127
HLA-DPA1*01:03-DPB1*04:01	RARQFRVQAVQPTLILQDG	0.41033334	0.017679434
HLA-DPA1*01:03-DPB1*04:01	SNGTYVCEASLPTVPVLSR	0.30128792	0.004343435
HLA-DPA1*01:03-DPB1*04:01	CDGCNGPVVGTRYKCSVCP	0.11075245	0.010270931
HLA-DPA1*01:03-DPB1*04:01	ANLGVVFGPTLMRPQEETV	0.33536068	0.010851467
HLA-DPA1*01:03-DPB1*04:01	LERLEKLLTKEQLKIWMGK	0.19792923	0.023752889
HLA-DPA1*01:03-DPB1*04:01	WFLFGHMLVDRLSKGEEIF	0.38467598	0.001819591
HLA-DPA1*01:03-DPB1*04:01	FPPGVPTLDNIKNICHLRR	0.023919305	0.0022431358
HLA-DPA1*01:03-DPB1*04:01	GQFWRGLPASINTAYERKD	0.25599587	0.0072757294
HLA-DPA1*01:03-DPB1*04:01	KRCVMDDDNEVRDRATFYL	0.12767886	0.00035240696
HLA-DPA1*01:03-DPB1*04:01	VCLLLYVWTLVAPLVLTSR	0.3588605	0.0007423783
HLA-DPA1*01:03-DPB1*04:01	VTVCMDYIKGRCSREKCKY	0.110680185	0.0007127557
HLA-DPA1*01:03-DPB1*04:01	ETQEKRFKDPGLVDQLVKA	0.11142913	0.0024405688
HLA-DPA1*01:03-DPB1*04:01	FLYCACMSPVITFGGLLGE	0.30949655	0.00092063623
HLA-DPA1*01:03-DPB1*04:01	ITSPLPSVSSPPPASKTKE	0.141763	0.0038987554
HLA-DPA1*01:03-DPB1*04:01	RVMAPRTLILLLSGALALT	0.34116364	0.0011484304
HLA-DPA1*01:03-DPB1*04:01	CRRKSSGGKGGSCSQAACS	0.041369192	0.0008038354
HLA-DPA1*01:03-DPB1*04:01	RKKWIHCFEGVTAIIFCVA	0.4657897	0.0009191407
HLA-DPA1*01:03-DPB1*04:01	SCSWNQERRRAWQASRESK	0.07069651	0.0003015134
HLA-DPA1*01:03-DPB1*04:01	SVVSITGPLIRILGDRFSW	0.42589086	0.0015534202
HLA-DPA1*01:03-DPB1*04:01	FKNKASRPYSISAQGVEEM	0.11621299	0.001191498
HLA-DPA1*01:03-DPB1*04:01	NGSLSYDHSKDGRWTELAG	0.10094366	0.00077865215
HLA-DPA1*01:03-DPB1*04:01	QLQILDLSGNCPRCYNAPF	0.18185647	0.0006628723
HLA-DPA1*01:03-DPB1*04:01	ELQELYEGLRLNNMNKYDY	0.39141688	0.007647503
HLA-DPA1*01:03-DPB1*04:01	MDASARPANHSSTRERVAN	0.050755583	0.0009238917
HLA-DPA1*01:03-DPB1*04:01	YFCRTHLGHLLNPGDLVLG	0.24567984	0.00036087976
HLA-DPA1*01:03-DPB1*04:01	RYHVRGEDLDKLHRAAWWG	0.18888701	0.0013621943
HLA-DPA1*01:03-DPB1*04:01	SGLAGAIPAPGGRWARDGQ	0.063133694	0.0009993854
HLA-DPA1*01:03-DPB1*04:01	RVTAPRTVLLLLSGALALT	0.31392404	0.0011279845
HLA-DPA1*01:03-DPB1*04:01	PWYEVWHPKSDACNTTGSG	0.047647707	0.000515969
HLA-DPA1*01:03-DPB1*04:01	FPCCRESGKSNVGTSGDHD	0.007094558	0.00043235166
HLA-DPA1*01:03-DPB1*04:01	ALMLLEHGTDPNIPDEYGN	0.021625122	0.0062263035
HLA-DPA1*01:03-DPB1*04:01	DGMLSIWDVRQGTMPVSLL	0.21600176	0.00092095183
HLA-DPA1*01:03-DPB1*04:01	EHDYRDEHLDFIQSHLRRF	0.3254291	0.018583069
HLA-DPA1*01:03-DPB1*04:01	PEARYYLRQIVLGCQYLHR	0.4089015	0.0010227127
HLA-DPA1*01:03-DPB1*04:01	LLSELVPETEYVVTITSYD	0.22123641	0.0014549186
HLA-DPA1*01:03-DPB1*04:01	YNAKDEVDGGPPCAPGGTA	0.0065199872	0.0022799491
HLA-DPA1*01:03-DPB1*04:01	SAAGDTRTPGHPPPPEIPS	0.006608929	0.0013912128
HLA-DPA1*01:03-DPB1*04:01	SYFPRGLKYQEGGVESAFH	0.15412778	0.075037375
HLA-DPA1*01:03-DPB1*04:01	MQRKGAPRVLLYCKRSLQE	0.19509299	0.0040537803
HLA-DPA1*01:03-DPB1*04:01	TVCRVQEPGAVLLAQPGEA	0.16374238	0.000844923
HLA-DPA1*01:03-DPB1*04:01	ARNATVRTAMSLIERAKNC	0.15477595	0.00067217986
HLA-DPA1*01:03-DPB1*04:01	MAHASSANIGPFLEKRGCI	0.15539436	0.0003652567
HLA-DPA1*01:03-DPB1*04:01	PPDLRDLVTTLGGALLWLS	0.31096604	0.0015624253
HLA-DPA1*01:03-DPB1*04:01	LLSSLLALLTVSTPSWCQS	0.2818566	0.00046173908
HLA-DPA1*01:03-DPB1*04:01	LNTLLRKEPGNKMKQAKSV	0.1232599	0.0017130381
HLA-DPA1*01:03-DPB1*04:01	LLMRLQGDANNLHGFEVDS	0.07622361	0.0026564621
HLA-DPA1*01:03-DPB1*04:01	TAAAAATGRLLLLLLVGLT	0.2050712	0.0023806684
HLA-DPA1*01:03-DPB1*04:01	PKTECERLAGTESPVREEP	0.026218027	0.0005097739
HLA-DPA1*01:03-DPB1*04:01	IIGEWVKAARREQQPALRG	0.09952519	0.0015224974
HLA-DPA1*01:03-DPB1*04:01	MSVNTQPLCHECSERRQKN	0.11764414	0.0009121678
HLA-DPA1*01:03-DPB1*04:01	VCISLIWKCDGMDDCGDYS	0.06385885	0.00045562134
HLA-DPA1*01:03-DPB1*04:01	GGSCSQAACSNSAQGSDES	0.014941071	0.0006148746
HLA-DPA1*01:03-DPB1*04:01	GEDQTQDTELVETRPAGDG	0.008019647	0.6175159
HLA-DPA1*01:03-DPB1*04:01	TYSRGPASDYGPEPTPPGP	0.009131569	0.08034122
HLA-DPA1*01:03-DPB1*04:01	VTEASELLRYLQEAFHVEP	0.41591707	0.0016701904
HLA-DPA1*01:03-DPB1*04:01	IFCVALSAYDLVLAEDEEM	0.42813593	0.00048809094
HLA-DPA1*01:03-DPB1*04:01	KIEREGECQRYKPFKQLHN	0.18297885	0.0008183297
HLA-DPA1*01:03-DPB1*04:01	MGMLEARIRILTNNSQTPI	0.13069358	0.0007850885
HLA-DPA1*01:03-DPB1*04:01	AILVFILIFMETQITTLII	0.211633	0.0007631782
HLA-DPA1*01:03-DPB1*04:01	SMKFQGPDNGQGPKYVKIF	0.111382075	0.0013552203
HLA-DPA1*01:03-DPB1*04:01	GLAVLAVVVIGAVVATVMC	0.13440666	0.0007743481
HLA-DPA1*01:03-DPB1*04:01	GFSAGRLYRTLKGHRWKKG	0.26988095	0.017199406
HLA-DPA1*01:03-DPB1*04:01	PSSVSWGILLLAGLCCLVP	0.35260147	0.0012241463
HLA-DPA1*01:03-DPB1*04:01	VYDVMWSPTHPALFACVDG	0.3844934	0.0011550512
HLA-DPA1*01:03-DPB1*04:01	YCFGVEDTLKALEMGAVEI	0.2470181	0.0006652893
HLA-DPA1*01:03-DPB1*04:01	SGVPVLGFFIIAVLMSAQE	0.30026492	0.00087471574
HLA-DPA1*01:03-DPB1*04:01	LSLLLGAALALPGRPSGGR	0.25022838	0.0026183836
HLA-DPA1*01:03-DPB1*04:01	RDQRLKENDQILAINHTPL	0.20605463	0.45798644
HLA-DPA1*01:03-DPB1*04:01	LLLLLVPLLLLMCHCGKGA	0.2326465	0.0012300176
HLA-DPA1*01:03-DPB1*04:01	MISLIIPPKDQISRVAKML	0.19057378	0.0010083627
HLA-DPA1*01:03-DPB1*04:01	IIALESIAWFTVFYFGNGW	0.36921337	0.00067601394
HLA-DPA1*01:03-DPB1*04:01	NGEPPCSATATLHVLLVDG	0.11345121	0.0030884617
HLA-DPA1*01:03-DPB1*04:01	PLCELMFPPNYDQSKFEEH	0.25545377	0.0004341319
HLA-DPA1*01:03-DPB1*04:01	SGSDEENVALPLGDNVLTH	0.059284296	0.004165715
HLA-DPA1*01:03-DPB1*04:01	ISKSGSCSAIRIGHVGMQI	0.15738443	0.0005587574
HLA-DPA1*01:03-DPB1*04:01	FRRKDINTTAQNIMFYDMG	0.22974423	0.0037923784
HLA-DPA1*01:03-DPB1*04:01	INISHHYCNISDHVGDPSN	0.07293044	0.0012304762
HLA-DPA1*01:03-DPB1*04:01	LVLLLSGALALTQTWAGSH	0.26866972	0.008282964
HLA-DPA1*01:03-DPB1*04:01	SSGGKGGSCSQAACSNSAQ	0.031371903	0.0013385268
HLA-DPA1*01:03-DPB1*04:01	AYITTLCPSIRKMEGHDGI	0.16199692	0.001001049
HLA-DPA1*01:03-DPB1*04:01	LMPHHVEPLERLEKLLTKE	0.17645375	0.0032983527
HLA-DPA1*01:03-DPB1*04:01	FATGPPTECMRDENESPIP	0.02038136	0.0012377009
HLA-DPA1*01:03-DPB1*04:01	KKSGVINLTEEVLWVKVNI	0.4621264	0.0008409012
HLA-DPA1*01:03-DPB1*04:01	FLLPLPAAGRVVVRRLAVR	0.31568995	0.005006735
HLA-DPA1*01:03-DPB1*04:01	HYDSQLDTTLFGKKSSPLT	0.23877896	0.011492347
HLA-DPA1*01:03-DPB1*04:01	PSMPVHYDSQLDTTLFGKK	0.22001971	0.0030514542
HLA-DPA1*01:03-DPB1*04:01	TILLQYCFLLITCLLTALE	0.25687212	0.00046846893
HLA-DPA1*01:03-DPB1*04:01	WTIDLKSGSGKVYQGPAKG	0.035580948	0.012702336
HLA-DPA1*01:03-DPB1*04:01	QANYTVGADSWAIDNVVLA	0.24345489	0.005096086
HLA-DPA1*01:03-DPB1*04:01	VEQDFHLEIAKKIEIGDGA	0.25473735	0.11042883
HLA-DPA1*01:03-DPB1*04:01	YFWPLEWTIPSRDNNKCYA	0.15041688	0.0004074977
HLA-DPA1*01:03-DPB1*04:01	QSHHLFSSILPSTRASVHL	0.42175347	0.0022349148
HLA-DPA1*01:03-DPB1*04:01	KGVEPKTECERLAGTESPV	0.042522587	0.0054915184
HLA-DPA1*01:03-DPB1*04:01	ATSFGIALPAWIVDQKNSI	0.29571304	0.0071611702
HLA-DPA1*01:03-DPB1*04:01	GLQLNITQDKVASVININP	0.15031825	0.023967411
HLA-DPA1*01:03-DPB1*04:01	HTQVCINGQCAGSICEKYG	0.110570885	0.0007332211
HLA-DPA1*01:03-DPB1*04:01	VSALMQPSQKRYVQFLSGL	0.4184054	0.0015741658
HLA-DPA1*01:03-DPB1*04:01	RVAHFLEKQGFKQQALTVS	0.37281057	0.006671882
HLA-DPA1*01:03-DPB1*04:01	IYHTCEASNFQCRNGHCIP	0.13190007	0.0007744082
HLA-DPA1*01:03-DPB1*04:01	YLGLAFGILAGSHFSANWI	0.39929235	0.0025717535
HLA-DPA1*01:03-DPB1*04:01	IVKVIKRCDIILVMEIKDS	0.32596943	0.0005573037
HLA-DPA1*01:03-DPB1*04:01	ESCLDEEVEGQGFCSGPGW	0.068936676	0.00029925242
HLA-DPA1*01:03-DPB1*04:01	VLATCLGSFILVIFYFQSM	0.3126526	0.0008389902
HLA-DPA1*01:03-DPB1*04:01	QDPTSCPAPIGEFEKVCSN	0.1376915	0.00055947073
HLA-DPA1*01:03-DPB1*04:01	DQFRCGNGKCIPEAWKCNN	0.13269933	0.00078158407
HLA-DPA1*01:03-DPB1*04:01	PVEQPEPTTWTGPEQVPVD	0.022519926	0.002777204
HLA-DPA1*01:03-DPB1*04:01	NAKQSRDCFGCLREWCDAF	0.20882784	0.0009762339
HLA-DPA1*01:03-DPB1*04:01	TKQVCPAEKLSCGPTSHKC	0.038236447	0.0006019825
HLA-DPA1*01:03-DPB1*04:01	HTFSCADGAPKCPLQGASR	0.07437252	0.0003386836
HLA-DPA1*01:03-DPB1*04:01	GFLAGIGLDVTVMVRSILL	0.32306135	0.0022886626
HLA-DPA1*01:03-DPB1*04:01	RYRVDFQGMEYQGGDDEFF	0.30963814	0.0024842564
HLA-DPA1*01:03-DPB1*04:01	NTKWKKDACTICECKDGQV	0.049351852	0.00037872622
HLA-DPA1*01:03-DPB1*04:01	LNKKKKEARRKRRERNFEK	0.035142716	0.0011524733
HLA-DPA1*01:03-DPB1*04:01	WRIRKEFPKSEGQYSGFKS	0.1333076	0.0010879221
HLA-DPA1*01:03-DPB1*04:01	NPPFSTWILFPENSGKPWA	0.34982213	0.23656532
HLA-DPA1*01:03-DPB1*04:01	GAFSREAFFGGNGKINLTV	0.39555848	0.0018196108
HLA-DPA1*01:03-DPB1*04:01	DFQLPIRFNLTYVSHDGDD	0.24448223	0.10394726
HLA-DPA1*01:03-DPB1*04:01	LSQAQGNLSVLETRQVQLE	0.19700593	0.0032187183
HLA-DPA1*01:03-DPB1*04:01	VSVEVSAEDLLTCCGSMCG	0.1156091	0.0003738377
HLA-DPA1*01:03-DPB1*04:01	MLANEGMVKNETFCAATPS	0.346898	0.0070746974
HLA-DPA1*01:03-DPB1*04:01	QPHYQLRACPSHQPDISSG	0.037796196	0.0013354834
HLA-DPA1*01:03-DPB1*04:01	AWFPGSGAFRELVSCSNCT	0.17512845	0.00045074918
HLA-DPA1*01:03-DPB1*04:01	KLPTTAASTPDAVDKYLET	0.04718198	0.0046667503
HLA-DPA1*01:03-DPB1*04:01	QKYSHLQLAQQEHPRPYFK	0.15648963	0.0044903993
HLA-DPA1*01:03-DPB1*04:01	PPVSEEEDEEEEEEEDENE	0.01256538	0.019089285
HLA-DPA1*01:03-DPB1*04:01	FAILYTKHRRLQSSFTAFA	0.4393148	0.00081579713
HLA-DPA1*01:03-DPB1*04:01	IEEVMIGEDKLIHFSGVAL	0.32909063	0.0017780118
HLA-DPA1*01:03-DPB1*04:01	IQFEKVTEEPMGITLKLNE	0.25594565	0.0010822993
HLA-DPA1*01:03-DPB1*04:01	SGGSLAAPARTPTQEPREQ	0.042140424	0.008124053
HLA-DPA1*01:03-DPB1*04:01	TVSNVKMDILSYMRRQAAL	0.3343461	0.0010866413
HLA-DPA1*01:03-DPB1*04:01	GNFVKGTVGRITGLDPAGP	0.18160175	0.05873555
HLA-DPA1*01:03-DPB1*04:01	VLYGLVAAMQPRMLVTFDE	0.3319004	0.0030505757
HLA-DPA1*01:03-DPB1*04:01	RYVRLRQRLCRQSVLLWPH	0.32944793	0.0004139301
HLA-DPA1*01:03-DPB1*04:01	KDRLQLRVLLRREDVVLGR	0.2973727	0.0019139942
HLA-DPA1*01:03-DPB1*04:01	YLMDPSGNAHKWCRKIQEV	0.114542335	0.00067580864
HLA-DPA1*01:03-DPB1*04:01	DYSDEANCENPTEAPNCSR	0.017823469	0.00040580257
HLA-DPA1*01:03-DPB1*04:01	ELHLARYFYAISDIKVRGR	0.48757765	0.017214289
HLA-DPA1*01:03-DPB1*04:01	IGFMIGYLGYCKGVEPKTE	0.30084607	0.042164646
HLA-DPA1*01:03-DPB1*04:01	IKAAQQQDSGLYCLEVTSI	0.21867967	0.0005653008
HLA-DPA1*01:03-DPB1*04:01	RRRTPTCEPATPLCCRRDH	0.056081373	0.027322989
HLA-DPA1*01:03-DPB1*04:01	RALWVLGLCCVLLTFGSVR	0.3769252	0.0005869322
HLA-DPA1*01:03-DPB1*04:01	AGLPKKGEKEQQEAIEHID	0.06304238	0.111902654
HLA-DPA1*01:03-DPB1*04:01	EAKISEIQMTAPLKLTYAE	0.40864646	0.15496166
HLA-DPA1*01:03-DPB1*04:01	PLVGQEMTTLSDTTVMPIL	0.2660722	0.0016722813
HLA-DPA1*01:03-DPB1*04:01	DIKRAAGAGMISKKHTLGE	0.073994726	0.0051042223
HLA-DPA1*01:03-DPB1*04:01	ADIDPQNADVYHHRGQLKI	0.06616929	0.0065929117
HLA-DPA1*01:03-DPB1*04:01	LQIYTLMHRDSYPRFMNSA	0.27405292	0.0012844654
HLA-DPA1*01:03-DPB1*04:01	VMGIRVLRLSLVVILVLLL	0.24373594	0.00063720567
HLA-DPA1*01:03-DPB1*04:01	AAVSQQLAPREGISQEALH	0.066149406	0.014456016
HLA-DPA1*01:03-DPB1*04:01	GSDEDPVNCEKKCNGFRCP	0.018485986	0.002248222
HLA-DPA1*01:03-DPB1*04:01	QGWETEERPRTREEECHFY	0.05054659	0.0008150676
HLA-DPA1*01:03-DPB1*04:01	PANGSYPFQALRQRSHGGI	0.12451466	0.0011719421
HLA-DPA1*01:03-DPB1*04:01	QCSPSQGPCCTAQCAFKSK	0.055295292	0.0008900827
HLA-DPA1*01:03-DPB1*04:01	YRPENDSKCVEQPELKGHD	0.0400423	0.0016907733
HLA-DPA1*01:03-DPB1*04:01	LDPDSVTPTYSAMCPFGCH	0.08271635	0.15202624
HLA-DPA1*01:03-DPB1*04:01	LGLHMEITDDGNLKISWSS	0.06419527	0.0006475617
HLA-DPA1*01:03-DPB1*04:01	RCDGDRDCKDKSDEADCPL	0.0037089214	0.014470035
HLA-DPA1*01:03-DPB1*04:01	CLLVYSQEETESLNASIGC	0.14880365	0.0002210179
HLA-DPA1*01:03-DPB1*04:01	VPVLGFFIIAVLMSAQESW	0.26427326	0.0019906731
HLA-DPA1*01:03-DPB1*04:01	NSEEIIEGEYNTVMLAIGR	0.4189641	0.0025723116
HLA-DPA1*01:03-DPB1*04:01	LATCLGSFILVIFYFQSML	0.28251088	0.0006493906
HLA-DPA1*01:03-DPB1*04:01	QFWRGLPASINTAYERKDG	0.13900532	0.004412097
HLA-DPA1*01:03-DPB1*04:01	VTITNDGATILKQMQVLHP	0.1460895	0.0040012826
HLA-DPA1*01:03-DPB1*04:01	APTVTLPKNISYTLLPPSS	0.35287142	0.0041352166
HLA-DPA1*01:03-DPB1*04:01	KLIEEVMIGEDKLIHFSGV	0.24742012	0.0010360696
HLA-DPA1*01:03-DPB1*04:01	VNGEAIYETHTWRSQNDTV	0.12686999	0.31681818
HLA-DPA1*01:03-DPB1*04:01	STSTSIKVKKTENGDNDRL	0.009933581	0.0023555644
HLA-DPA1*01:03-DPB1*04:01	NGNKEGASGRPGSPKMEGT	0.011725468	0.001402968
HLA-DPA1*01:03-DPB1*04:01	PGAVTVAWKADGSPVKVGV	0.02751862	0.009754194
HLA-DPA1*01:03-DPB1*04:01	GELEERFNRALNCMNLPPD	0.1975334	0.0013244277
HLA-DPA1*01:03-DPB1*04:01	IPRCLPVCGKPVNPVEQRQ	0.05437043	0.0016851953
HLA-DPA1*01:03-DPB1*04:01	PGDNWEEGGGGGGGMEKSS	0.027723104	0.0030372033
HLA-DPA1*01:03-DPB1*04:01	KLPPFSYAYTELEAIMYAL	0.55108124	0.002236189
HLA-DPA1*01:03-DPB1*04:01	CDRCCSQKVPLRRMCFVDP	0.32169893	0.00060942647
HLA-DPA1*01:03-DPB1*04:01	KSPLPPRYAAVNITTNQAA	0.080187306	0.060767174
HLA-DPA1*01:03-DPB1*04:01	SIQEKLPLIIGSSAAGLVF	0.22652762	0.051997222
HLA-DPA1*01:03-DPB1*04:01	ECERLAGTESPVREEPGED	0.017655428	0.0011037289
HLA-DPA1*01:03-DPB1*04:01	DLVLAEDEEMNRMHESMKL	0.1154349	0.0023356688
HLA-DPA1*01:03-DPB1*04:01	AQVTSLLGELQESQSRLEA	0.1374717	0.0023253118
HLA-DPA1*01:03-DPB1*04:01	GLFGQLFCDFGEEMILTDS	0.49452108	0.00028781654
HLA-DPA1*01:03-DPB1*04:01	KEEDKDKKEKKDKDKKEAP	0.014238482	0.003344655
HLA-DPA1*01:03-DPB1*04:01	FKTTSRNLARAMCMKNLKL	0.17586255	0.0011463796
HLA-DPA1*01:03-DPB1*04:01	GNTVGVEAARVIAKALEKK	0.13369349	0.055416852
HLA-DPA1*01:03-DPB1*04:01	MVCLKLPGGSSLAALTVTL	0.22801732	0.0012226595
HLA-DPA1*01:03-DPB1*04:01	FFIHPLMIRDAIDREVEAV	0.24764904	0.0008921487
HLA-DPA1*01:03-DPB1*04:01	CIMNSGASGSRNFSSCSAE	0.06772459	0.00069015997
HLA-DPA1*01:03-DPB1*04:01	QPMVQGIPEAGKALLGLVQ	0.1492052	0.004725597
HLA-DPA1*01:03-DPB1*04:01	YRLHFKIPQTNVSVAIFML	0.31553823	0.0016271519
HLA-DPA1*01:03-DPB1*04:01	ELQPMPTSPGVDLQSPAAQ	0.02910128	0.005311126
HLA-DPA1*01:03-DPB1*04:01	KLGSCKLIEEVMIGEDKLI	0.17832674	0.00041112467
HLA-DPA1*01:03-DPB1*04:01	EERGVKLRLTVVDTPGYGD	0.03200874	0.0068613077
HLA-DPA1*01:03-DPB1*04:01	RKLADKTDHKGELPRGWNW	0.02387271	0.0009205253
HLA-DPA1*01:03-DPB1*04:01	AKMRVHISSCLKVQEQMAN	0.36827385	0.0014036717
HLA-DPA1*01:03-DPB1*04:01	GHSSKNDIHTLLKDLNSYL	0.112830445	0.00267789
HLA-DPA1*01:03-DPB1*04:01	VSIDNWCRRDKKQCKSRFV	0.10766826	0.00035877762
HLA-DPA1*01:03-DPB1*04:01	EAGFRRENIRTEVMALVPP	0.4521445	0.0041590063
HLA-DPA1*01:03-DPB1*04:01	SYWCQCWEGHSLSADGTLC	0.21770258	0.0005294705
HLA-DPA1*01:03-DPB1*04:01	RMLMFTTTVLTCIAFVMPF	0.55456054	0.002334142
HLA-DPA1*01:03-DPB1*04:01	GAFSSAKTAMSSWLSTFTT	0.36912844	0.0020014977
HLA-DPA1*01:03-DPB1*04:01	NPTKTFYYKSRFWLLKLLF	0.70958775	0.007846771
HLA-DPA1*01:03-DPB1*04:01	LPENFTYSPYLPCPEKLPY	0.7233494	0.9918841
HLA-DPA1*01:03-DPB1*04:01	HAQNPMEPSVPQLSLMDVK	0.11612537	0.007347487
HLA-DPA1*01:03-DPB1*04:01	EFLVVASVSLLQLGQETDK	0.586386	0.0066885254
HLA-DPA1*01:03-DPB1*04:01	MDSCPVVGEFPCQNDINLS	0.086060435	0.00019345587
HLA-DPA1*01:03-DPB1*04:01	MRLPAQLLGLLMLWVSGSS	0.278433	0.0030720301
HLA-DPA1*01:03-DPB1*04:01	THFAVVTVEKELYTWVNMQ	0.39850843	0.0015276169
HLA-DPA1*01:03-DPB1*04:01	SNATVPDGECCPRCWPSDS	0.008811619	0.0008814035
HLA-DPA1*01:03-DPB1*04:01	GEKGERGDVGIRGDPGNPG	0.0025699553	0.0039956616
HLA-DPA1*01:03-DPB1*04:01	VLEVDQGFDDHNLPCDVIW	0.062164955	0.00047501223
HLA-DPA1*01:03-DPB1*04:01	ATMSFLLSSLLALLTVSTP	0.634661	0.0028570981
HLA-DPA1*01:03-DPB1*04:01	GKSFEMLILGRFIIGVYCG	0.42202112	0.0010023136
HLA-DPA1*01:03-DPB1*04:01	GGGGGGGGGGGGGGGGGGG	0.071190685	0.0038211574
HLA-DPA1*01:03-DPB1*04:01	GPGSYIMNYIMYIFWALSF	0.32192945	0.0016460379
HLA-DPA1*01:03-DPB1*04:01	FMEKKPSWSLRSQDIQYNG	0.16272849	0.0019458007
HLA-DPA1*01:03-DPB1*04:01	SMGMLEARIRILTNNSQTP	0.11265208	0.0005611372
HLA-DPA1*01:03-DPB1*04:01	SGAFGFIILVYLLINCRNT	0.26800874	0.0005430826
HLA-DPA1*01:03-DPB1*04:01	YEDFIVKPPVRKLVHDKEL	0.23617026	0.012353545
HLA-DPA1*01:03-DPB1*04:01	VSLLDKKSGVINLTEEVLW	0.19683242	0.0011707016
HLA-DPA1*01:03-DPB1*04:01	TIIGGGDTATCCAKWNTED	0.044208147	0.0006020273
HLA-DPA1*01:03-DPB1*04:01	RKCKLKPGKQCSPSQGPCC	0.053696115	0.00072395627
HLA-DPA1*01:03-DPB1*04:01	ENQFSWHIACNNCQRRIVG	0.1780201	0.0017617947
HLA-DPA1*01:03-DPB1*04:01	DPSIVGWTVKYYELEEKIV	0.47329485	0.4037827
HLA-DPA1*01:03-DPB1*04:01	AGAHGSYSPPPEEAMPFEA	0.06695291	0.030159812
HLA-DPA1*01:03-DPB1*04:01	GQLGLRMESKTEKWMERIH	0.16063794	0.0008918752
HLA-DPA1*01:03-DPB1*04:01	AVLLMGIALIMLMAGFIKI	0.25084925	0.0026349525
HLA-DPA1*01:03-DPB1*04:01	EPKTECERLAGTESPVREE	0.023519818	0.0021187845
HLA-DPA1*01:03-DPB1*04:01	ERNHKPSRSFSRSRSRSRS	0.14710312	0.001250027
HLA-DPA1*01:03-DPB1*04:01	FLLREGMFERIPDIVLWPT	0.5916916	0.012375079
HLA-DPA1*01:03-DPB1*04:01	RCVPGEVEKTRCQHEREHI	0.020708924	0.001699759
HLA-DPA1*01:03-DPB1*04:01	WLGWLGMLAGAVVIIVRAP	0.24633558	0.0010303382
HLA-DPA1*01:03-DPB1*04:01	DLLQFIFQLIEDNIKQLKE	0.41759387	0.0010482505
HLA-DPA1*01:03-DPB1*04:01	LMGIALIMLMAGFIKICSV	0.30373716	0.0006555488
HLA-DPA1*01:03-DPB1*04:01	PCCTAQCAFKSKSEKCRDD	0.06311595	0.0012542892
HLA-DPA1*01:03-DPB1*04:01	VDAESWKTTPYQIACGISQ	0.378187	0.29121217
HLA-DPA1*01:03-DPB1*04:01	TAVSAGPAVIECWFVEDAS	0.23518705	0.00043827738
HLA-DPA1*01:03-DPB1*04:01	RVTNVKVTLRLDTHPAMVT	0.122309245	0.0026052091
HLA-DPA1*01:03-DPB1*04:01	PLAENVKAFLADPSAFVAA	0.24317431	0.012890672
HLA-DPA1*01:03-DPB1*04:01	NPGAVTVAWKADGSPVKVG	0.022312522	0.35632306
HLA-DPA1*01:03-DPB1*04:01	VALTTVAFSTDGQTVLSGD	0.2076406	0.005759488
HLA-DPA1*01:03-DPB1*04:01	GYNGLLILSCTFYAFKTRN	0.5585397	0.001029693
HLA-DPA1*01:03-DPB1*04:01	LDFETSPKYFLSIECSRKS	0.390282	0.004240842
HLA-DPA1*01:03-DPB1*04:01	LIISLLCVYFWLERTMPRI	0.44158906	0.00041141114
HLA-DPA1*01:03-DPB1*04:01	SIELILVEDVRVSPEEVTI	0.216666	0.00073234993
HLA-DPA1*01:03-DPB1*04:01	INHTYQLDVVERSPHRPIL	0.14794178	0.18871155
HLA-DPA1*01:03-DPB1*04:01	FVPRNLFEQFHRAANLYFL	0.3527108	0.002290552
HLA-DPA1*01:03-DPB1*04:01	FNPGAVTVAWKADGSPVKV	0.045105886	0.052992053
HLA-DPA1*01:03-DPB1*04:01	QRPQRDQRVREQRINIPPQ	0.021920212	0.0070258835
HLA-DPA1*01:03-DPB1*04:01	QYHLQYLARFDALVLSDII	0.529856	0.00091283413
HLA-DPA1*01:03-DPB1*04:01	GLFFIPVAGLTGFHVVLVA	0.33453476	0.0104545355
HLA-DPA1*01:03-DPB1*04:01	LGCHNSDFRNRGMTALLKV	0.23146614	0.00030513006
HLA-DPA1*01:03-DPB1*04:01	GSEIQFLSEAQDDPQKRKP	0.1594665	0.0045846375
HLA-DPA1*01:03-DPB1*04:01	YIYHFCKAKIKGYQRLISP	0.26654202	0.00028249188
HLA-DPA1*01:03-DPB1*04:01	GLDPTSTLGIYFEVVNQHN	0.4554587	0.012071846
HLA-DPA1*01:03-DPB1*04:01	VDLVLPEDTTEYFVRTKAG	0.14177948	0.0029148147
HLA-DPA1*01:03-DPB1*04:01	GILSWTVICCCKRQKGKPK	0.27692804	0.002753928
HLA-DPA1*01:03-DPB1*04:01	NSRSRSKSQPKKEMKAKSR	0.06828434	0.0022489405
HLA-DPA1*01:03-DPB1*04:01	LDGDPKRKEFLDDLFSFMQ	0.43771997	0.028532201
HLA-DPA1*01:03-DPB1*04:01	DSSQDTSLCSPVKQTHIDI	0.04771118	0.0006163258
HLA-DPA1*01:03-DPB1*04:01	DRDYYSRSYRGGGGGGGGW	0.087599285	0.0041343286
HLA-DPA1*01:03-DPB1*04:01	AEHCPGLQRSLGVWSLEAA	0.20342468	0.0005794034
HLA-DPA1*01:03-DPB1*04:01	KMTPSNIAIVLGPNLLWPP	0.34689754	0.004246137
HLA-DPA1*01:03-DPB1*04:01	LLRMANRLFGEKSCDFLSS	0.34079334	0.00090749434
HLA-DPA1*01:03-DPB1*04:01	ELVKRSQLDGEGDGPLSNQ	0.021335118	0.0014655928
HLA-DPA1*01:03-DPB1*04:01	EANCENPTEAPNCSRYFQF	0.024388416	0.00024500553
HLA-DPA1*01:03-DPB1*04:01	CLLLCLALSGAAETKPHPA	0.09869699	0.0008325058
HLA-DPA1*01:03-DPB1*04:01	ENLTLLAETADARGRSGSS	0.076714136	0.0022952005
HLA-DPA1*01:03-DPB1*04:01	FMDMFGMMNDMIGNMEHMT	0.1627431	0.0026616163
HLA-DPA1*01:03-DPB1*04:01	GDDLTVTNPKRIERAVEEK	0.0443307	0.2299658
HLA-DPA1*01:03-DPB1*04:01	EVAIRNRTDLRFGLYYSLF	0.6544294	0.0015821029
HLA-DPA1*01:03-DPB1*04:01	VGPPGPPGPAGGPGAKGPR	0.022558872	0.03144562
HLA-DPA1*01:03-DPB1*04:01	FNPGAVTVAWKADGSPVKV	0.045105886	0.052992053
HLA-DPA1*01:03-DPB1*04:01	LKKIIVDDDDSKIWSLYDA	0.15003966	0.0014181782
HLA-DPA1*01:03-DPB1*04:01	LLFWLGWLGMLAGAVVIIV	0.22971953	0.0006593557
HLA-DPA1*01:03-DPB1*04:01	NPGAVTVAWKADGSPVKVG	0.022312522	0.35632306
HLA-DPA1*01:03-DPB1*04:01	CGLKLQRRWKRTQSQQGLQ	0.07671347	0.0004104611
HLA-DPA1*01:03-DPB1*04:01	MAYAYLFKYIIIGDTGVGK	0.36502665	0.010949271
HLA-DPA1*01:03-DPB1*04:01	EASNFRSNFGYNIPLKHLA	0.49872378	0.01745596
HLA-DPA1*01:03-DPB1*04:01	ELVSRHPFPGPGLAIRVIC	0.19539094	0.000640908
HLA-DPA1*01:03-DPB1*04:01	PRNMVHPNVICDGCNGPVV	0.023712179	0.0005659786
HLA-DPA1*01:03-DPB1*04:01	FTRAGGSRVEEGVPQVLVL	0.10500541	0.004944064
HLA-DPA1*01:03-DPB1*04:01	KEYKDRDYMAEGLIFNWKQ	0.30209497	0.11861447
HLA-DPA1*01:03-DPB1*04:01	AYKMSSVQMMFGVNFFSCL	0.5623255	0.03981122
HLA-DPA1*01:03-DPB1*04:01	LSMERALRSRAALRALRLR	0.22068188	0.0038220198
HLA-DPA1*01:03-DPB1*04:01	EGDRGSKMVSEIYLTRLLA	0.522313	0.019542955
HLA-DPA1*01:03-DPB1*04:01	VCLGITLAVDRSNFKTCEE	0.2154517	0.00052148243
HLA-DPA1*01:03-DPB1*04:01	LGKVVSGYRVRNGQWTLIG	0.3608833	0.0015017096
HLA-DPA1*01:03-DPB1*04:01	GSSCDLTKQEGEWGQEGMP	0.0131427515	0.00067880953
HLA-DPA1*01:03-DPB1*04:01	PGFVPVAPICTDKINAANY	0.09501516	0.00068067556
HLA-DPA1*01:03-DPB1*04:01	RDPCPHQVDCFLSRPTEKT	0.20081753	0.0019298445
HLA-DPA1*01:03-DPB1*04:01	SCEQQGADLLSITEIHEQT	0.14446767	0.0005955341
HLA-DPA1*01:03-DPB1*04:01	SLQEHVTSEHAETSTEVIC	0.054645028	0.0023066984
HLA-DPA1*01:03-DPB1*04:01	ADRPGKLFIGGLNTETNEK	0.06686898	0.19859047
HLA-DPA1*01:03-DPB1*04:01	SPYYSRGGYRSRSRSRSYS	0.14874521	0.0039148233
HLA-DPA1*01:03-DPB1*04:01	YRALDGDLESFILFHNPEY	0.37631088	0.0039921287
HLA-DPA1*01:03-DPB1*04:01	RKDNTTVTRLLNINPNKTS	0.19043389	0.0109764235
HLA-DPA1*01:03-DPB1*04:01	LDVEVATNRIYWCDLSYRK	0.26300204	0.014910473
HLA-DPA1*01:03-DPB1*04:01	RGGRARQKRALSVHLHSDL	0.1725581	0.0035443879
HLA-DPA1*01:03-DPB1*04:01	CFGPGNVVSQSSLTPLMVN	0.17706832	0.00055089674
HLA-DPA1*01:03-DPB1*04:01	DYNNIPTVVFSHPPIGTVG	0.21107112	0.038321726
HLA-DPA1*01:03-DPB1*04:01	DFDTYDDRAYSSFGGGRGS	0.12866767	0.0037467803
HLA-DPA1*01:03-DPB1*04:01	GDGGHLTGNGRTVGLLPPQ	0.030189032	0.00604895
HLA-DPA1*01:03-DPB1*04:01	AQVKIQGQNKEMLAAACQM	0.15908603	0.0012939776
HLA-DPA1*01:03-DPB1*04:01	IGLRIKETKEVYEGEVTEL	0.13987866	0.005391219
HLA-DPA1*01:03-DPB1*04:01	CKLKEAELLEPLMPAIRAC	0.30128375	0.00046925325
HLA-DPA1*01:03-DPB1*04:01	GGPPCAPGGTAKTRRPDNT	0.022196226	0.0043497332
HLA-DPA1*01:03-DPB1*04:01	IFVTVISLLVYKKHKEYNP	0.4410089	0.0045650145
HLA-DPA1*01:03-DPB1*04:01	VGAWGDYDDSAFMEPRYHV	0.24897404	0.0011205126
HLA-DPA1*01:03-DPB1*04:01	PMMDGAMGYVQPPPPPYPG	0.081302136	0.0050926907
HLA-DPA1*01:03-DPB1*04:01	RQVVDCQLADVNNIGKYRS	0.072280906	0.0005706153
HLA-DPA1*01:03-DPB1*04:01	TSTDLDVDVDQPKEEKKEC	0.010877988	0.011279013
HLA-DPA1*01:03-DPB1*04:01	DKRVKKLPLMALSTTMAES	0.27446744	0.011643385
HLA-DPA1*01:03-DPB1*04:01	PMCMQDNQGGAPNYYPNSF	0.08015955	0.00081222766
HLA-DPA1*01:03-DPB1*04:01	MPSSVSWGILLLAGLCCLV	0.30209014	0.0013780114
HLA-DPA1*01:03-DPB1*04:01	CRTELDLRPQGLELFENTS	0.2624038	0.00072468154
HLA-DPA1*01:03-DPB1*04:01	FSGSGIDDDEDFISSTIST	0.15240113	0.016376156
HLA-DPA1*01:03-DPB1*04:01	GQNSQSPQCFKTCSEQNGY	0.055397466	0.00076322566
HLA-DPA1*01:03-DPB1*04:01	WYKRAEDTAGQTALTVMRP	0.08533047	0.007775817
HLA-DPA1*01:03-DPB1*04:01	NLVIIRTLLMQPVQQQRNA	0.5275478	0.004226151
HLA-DPA1*01:03-DPB1*04:01	LPALTVHVTQPKDGGFCEV	0.072057195	0.0009047338
HLA-DPA1*01:03-DPB1*04:01	AAKVCREFTEREQGEVRFS	0.082139365	0.00050487317
HLA-DPA1*01:03-DPB1*04:01	DTASPAAPSRNPCCLCWCC	0.04333701	0.00023878217
HLA-DPA1*01:03-DPB1*04:01	VKERREILSELGKCVAGKD	0.24155158	0.0047374014
HLA-DPA1*01:03-DPB1*04:01	SVNGTDFTFRSAGVLLLVV	0.40306827	0.0013763979
HLA-DPA1*01:03-DPB1*04:01	SLASWVPCLCSGASCLLCS	0.18959785	0.00044340937
HLA-DPA1*01:03-DPB1*04:01	VINETWAWKNATLAEQAKL	0.17442776	0.04900328
HLA-DPA1*01:03-DPB1*04:01	LSEAQDDPQKRKPDIKKAK	0.012367844	0.0047776336
HLA-DPA1*01:03-DPB1*04:01	RALWVLGLCCVLLTFGSVR	0.3769252	0.0005869322
HLA-DPA1*01:03-DPB1*04:01	SRIKRRKSLGGHVGRIILE	0.19094531	0.0007738834
HLA-DPA1*01:03-DPB1*04:01	NDTELIRKLREEGKVIEPL	0.121472135	0.004419
HLA-DPA1*01:03-DPB1*04:01	RMAIMVQSPMFDGKVPHWY	0.269318	0.0062673306
HLA-DPA1*01:03-DPB1*04:01	SPLSIKKCPICKADDICDH	0.08389967	0.0012789875
HLA-DPA1*01:03-DPB1*04:01	WRTGLLLLLLAVAVRESWQ	0.24363896	0.0010491561
HLA-DPA1*01:03-DPB1*04:01	AGESFQVVVRGNGFRHARN	0.35390076	0.018929077
HLA-DPA1*01:03-DPB1*04:01	MPVHYDSQLDTTLFGKKSS	0.24628274	0.0051554022
HLA-DPA1*01:03-DPB1*04:01	GKGKMRNRRRIQRRGPCII	0.120115064	0.0002980759
HLA-DPA1*01:03-DPB1*04:01	DSDIISKMRGTFADKEKKK	0.15043361	0.0030788616
HLA-DPA1*01:03-DPB1*04:01	GVPVLGFFIIAVLMSAQES	0.2614619	0.0013764193
HLA-DPA1*01:03-DPB1*04:01	MSRALRPPLPPLCFFLLLL	0.33768728	0.0011487867
HLA-DPA1*01:03-DPB1*04:01	DRTVCREIRHNSTGCLRMK	0.07841277	0.0006692945
HLA-DPA1*01:03-DPB1*04:01	RVVLAAASNYFRAMFCNDL	0.53014064	0.00079208985
HLA-DPA1*01:03-DPB1*04:01	QLDFQLPIRFNLTYVSHDG	0.35104868	0.0053878054
HLA-DPA1*01:03-DPB1*04:01	ADGSDEEACPLLANVTAAS	0.04893816	0.0013051218
HLA-DPA1*01:03-DPB1*04:01	DSAITRDINRTFPAHDYFK	0.08500803	0.003942565
HLA-DPA1*01:03-DPB1*04:01	FWKTLRYLSLLYPARGSRN	0.5711722	0.0035389762
HLA-DPA1*01:03-DPB1*04:01	QQVSDPVAAEFSLNTQMYL	0.2802437	0.001180795
HLA-DPA1*01:03-DPB1*04:01	DFVCQCPEGFAGKCCEIDT	0.13194397	0.00093202444
HLA-DPA1*01:03-DPB1*04:01	MDTWVCDGYRDCADGSDEE	0.057295553	0.0012470126
HLA-DPA1*01:03-DPB1*04:01	VLFGLLLVLAVFCHSGHSL	0.19956695	0.003972642
HLA-DPA1*01:03-DPB1*04:01	GPDQDSELLSDNHILTTIG	0.0981913	0.74504197
HLA-DPA1*01:03-DPB1*04:01	ENELTYYCCKKDLCNFNEQ	0.11485242	0.0054068766
HLA-DPA1*01:03-DPB1*04:01	LTFFLEDDDKLEQIRKDYT	0.24453728	0.009844513
HLA-DPA1*01:03-DPB1*04:01	GAVLLMDASARPANHSSTR	0.11553962	0.0008267642
HLA-DPA1*01:03-DPB1*04:01	TRQVVENMTRAHFPLDVQW	0.22050567	0.0017375976
HLA-DPA1*01:03-DPB1*04:01	FRGSVTISVQALQVTWNII	0.40792492	0.00086346065
HLA-DPA1*01:03-DPB1*04:01	ATENGFSYPVISYWVDSQD	0.22882599	0.002619479
