# Supplementary material for: MHCII-peptide presentation: an assessment of the state-of-the-art prediction methods
Source: Front Immunol. 2024 Mar 12;15:1293706. doi: 10.3389/fimmu.2024.1293706 (PMC11027168; doi:10.3389/fimmu.2024.1293706)
Supplement: Supplementary file 2 [file DataSheet_2.zip › output/BERT/neg/19_HLA-DPA1_01_03_DPB1_04_02.csv]

allele	peptide	affinity_pred	mass_pred
HLA-DPA1*01:03-DPB1*04:02	LEDCGHGVCSGPPDFTCVC	0.040622942	0.00039224248
HLA-DPA1*01:03-DPB1*04:02	ASVSEAERKAQVYYRACMN	0.14393933	0.0008948565
HLA-DPA1*01:03-DPB1*04:02	ALWVLGLCCVLLTFGSVRA	0.31676096	0.0005229075
HLA-DPA1*01:03-DPB1*04:02	APRMFKALIGKGHPEFSTN	0.18681997	0.009216766
HLA-DPA1*01:03-DPB1*04:02	HFGNVDECSSDYTIVLPVI	0.27282897	0.00085879833
HLA-DPA1*01:03-DPB1*04:02	TPPASEGSAESMGPDSRPD	0.013769225	0.032508623
HLA-DPA1*01:03-DPB1*04:02	LVVVLSIVLEGPAPAQGTP	0.24470377	0.00095332833
HLA-DPA1*01:03-DPB1*04:02	AETYDFLFKFLVIGSAGTG	0.3954292	0.0020654562
HLA-DPA1*01:03-DPB1*04:02	MWLQGGPGGSSTGFGNFEE	0.08474532	0.01014999
HLA-DPA1*01:03-DPB1*04:02	YKQPGGITNQFLLDSLKHR	0.39439413	0.07827188
HLA-DPA1*01:03-DPB1*04:02	LLYALVQLGQPCDCLPPLR	0.28173888	0.0009410671
HLA-DPA1*01:03-DPB1*04:02	QSGTYGCRVEDYDAADDVQ	0.07022578	0.005459423
HLA-DPA1*01:03-DPB1*04:02	PLERLEKLLTKEQLKIWMG	0.275994	0.0138108805
HLA-DPA1*01:03-DPB1*04:02	TSSAGNTGSGTRRPESQSQ	0.014331607	0.0012407536
HLA-DPA1*01:03-DPB1*04:02	ATVSAATTSATSVPFAATA	0.14479853	0.00472867
HLA-DPA1*01:03-DPB1*04:02	GTSFILDVVLNHDLLSSEY	0.5548635	0.00085655355
HLA-DPA1*01:03-DPB1*04:02	FTEREQGEVRFSAVALCKA	0.38050663	0.0026082783
HLA-DPA1*01:03-DPB1*04:02	IWNRRHSGKDWYLNLNYGG	0.19410077	0.008347461
HLA-DPA1*01:03-DPB1*04:02	SGPLTGWRVFLLLLCALLG	0.2165338	0.00043380592
HLA-DPA1*01:03-DPB1*04:02	GYTRDKSFLAMVVDIVQEL	0.46820438	0.0013617983
HLA-DPA1*01:03-DPB1*04:02	ASARPANHSSTRERVANRE	0.08406343	0.0015710801
HLA-DPA1*01:03-DPB1*04:02	AISGVPVLGFFIIAVLMSA	0.31514424	0.0010260676
HLA-DPA1*01:03-DPB1*04:02	PTWLDGKHVVFGKVIDGMT	0.2239345	0.0124133
HLA-DPA1*01:03-DPB1*04:02	LDAVSLKDTLVMLVVDMSK	0.4561381	0.016006116
HLA-DPA1*01:03-DPB1*04:02	WDSMASICPTDGVKGMDGF	0.056958545	0.00027683383
HLA-DPA1*01:03-DPB1*04:02	CDHFGNAKCNGYCNECFQF	0.16050103	0.00051214534
HLA-DPA1*01:03-DPB1*04:02	GALAYCLALQLYVRRRKKL	0.48686847	0.0010429267
HLA-DPA1*01:03-DPB1*04:02	SSVSWGILLLAGLCCLVPV	0.3095105	0.00074039126
HLA-DPA1*01:03-DPB1*04:02	LNESDEHGFDNCLRKDTTF	0.069797866	0.00076141703
HLA-DPA1*01:03-DPB1*04:02	SILSSMDPTVDPCHDFFSY	0.13829988	0.0003736771
HLA-DPA1*01:03-DPB1*04:02	RALWVLGLCCVLLTFGSVR	0.35099897	0.00052276073
HLA-DPA1*01:03-DPB1*04:02	ELEHNAEETYGENDENTDD	0.00887069	0.00461068
HLA-DPA1*01:03-DPB1*04:02	VLNISKSGSCSAIRIGHVG	0.13925186	0.0009808798
HLA-DPA1*01:03-DPB1*04:02	TATLIIAFTSAGSAVLLFL	0.23297548	0.0022345835
HLA-DPA1*01:03-DPB1*04:02	HGLQMRLKYSQSDLEQTKT	0.12595227	0.0035078495
HLA-DPA1*01:03-DPB1*04:02	RTILLQYCFLLITCLLTAL	0.26349342	0.00064213335
HLA-DPA1*01:03-DPB1*04:02	AASSLAPGPPPFGLEWRRQ	0.094620086	0.0030905176
HLA-DPA1*01:03-DPB1*04:02	VRTAGLVATEPARGQCEDK	0.06094361	0.0023683063
HLA-DPA1*01:03-DPB1*04:02	CPICKADDICDHTLEQQQM	0.049373515	0.00045181633
HLA-DPA1*01:03-DPB1*04:02	ENLKQALQKDLNLMAPGLT	0.21549107	0.0050134165
HLA-DPA1*01:03-DPB1*04:02	LMPHHVEPLERLEKLLTKE	0.23106198	0.0024699355
HLA-DPA1*01:03-DPB1*04:02	LLLFLVLSLVFICFYIKKI	0.2597707	0.0008346173
HLA-DPA1*01:03-DPB1*04:02	KKSGVINLTEEVLWVKVNI	0.4794884	0.0006996583
HLA-DPA1*01:03-DPB1*04:02	GLCLLTWGGHWLYGKHCDN	0.21304189	0.00046074358
HLA-DPA1*01:03-DPB1*04:02	TILLQYCFLLITCLLTALE	0.25460613	0.0004562169
HLA-DPA1*01:03-DPB1*04:02	KWVWALLLLAALGSGRAER	0.31448543	0.00065396074
HLA-DPA1*01:03-DPB1*04:02	KGVEPKTECERLAGTESPV	0.06397078	0.0033597772
HLA-DPA1*01:03-DPB1*04:02	QVSTAALAVLLCTMALCNQ	0.27649295	0.0010410218
HLA-DPA1*01:03-DPB1*04:02	ECERLAGTESPVREEPGED	0.030713208	0.00089038006
HLA-DPA1*01:03-DPB1*04:02	CGDDQNGPKIAVQFGPGFS	0.08442832	0.00051561894
HLA-DPA1*01:03-DPB1*04:02	CEKYGLEECTCASSDGKDD	0.058588274	0.000969377
HLA-DPA1*01:03-DPB1*04:02	CHESCLDEEVEGQGFCSGP	0.13119921	0.00053403055
HLA-DPA1*01:03-DPB1*04:02	DTCGANAKQSRDCFGCLRE	0.07684681	0.000421571
HLA-DPA1*01:03-DPB1*04:02	GYCKGVEPKTECERLAGTE	0.09744665	0.0013144098
HLA-DPA1*01:03-DPB1*04:02	CLWLLGAVLLMDASARPAN	0.32490826	0.00036884713
HLA-DPA1*01:03-DPB1*04:02	CVFVICRRYLVMQRLFPRI	0.5010155	0.00031428091
HLA-DPA1*01:03-DPB1*04:02	TKALNHSVEDIEPDLLTPR	0.093335606	0.036489006
HLA-DPA1*01:03-DPB1*04:02	VISSPPPILENPTPEPPVP	0.06931869	0.011156983
HLA-DPA1*01:03-DPB1*04:02	CGALQGLYTTVDFGTGSNI	0.25598076	0.00031301775
HLA-DPA1*01:03-DPB1*04:02	GPLYRTEGSHITIWCNVSG	0.1848529	0.0008786215
HLA-DPA1*01:03-DPB1*04:02	NYFTARRLLSQVRALDRFQ	0.38426754	0.0009558407
HLA-DPA1*01:03-DPB1*04:02	IMHGNAVTFCEPYGPRELI	0.16425924	0.0004240459
HLA-DPA1*01:03-DPB1*04:02	ITIIGGGDTATCCAKWNTE	0.04350762	0.0005827271
HLA-DPA1*01:03-DPB1*04:02	FKPEELVDYKSCAHDWVYE	0.12310109	0.006612573
HLA-DPA1*01:03-DPB1*04:02	QLDTTLFGKKSSPLTESGG	0.18073227	0.00204356
HLA-DPA1*01:03-DPB1*04:02	LKPKLNPKKARAYGRGIEP	0.08817728	0.012502605
HLA-DPA1*01:03-DPB1*04:02	NWCSYVVTRTISCHVQNGT	0.2050774	0.00041388735
HLA-DPA1*01:03-DPB1*04:02	RAARTACFVEPAPDVVAVL	0.27859038	0.0009979287
HLA-DPA1*01:03-DPB1*04:02	LQLDCRPLEGNSTVTGQPR	0.06636829	0.002608552
HLA-DPA1*01:03-DPB1*04:02	GFDCRFSSKGTGLFCSTTQ	0.15090087	0.0008259445
HLA-DPA1*01:03-DPB1*04:02	TVNVVAVIVAFTGACITQD	0.20130223	0.00085238303
HLA-DPA1*01:03-DPB1*04:02	EMPDFPKSDDSKSSSPELV	0.022795977	0.0015182344
HLA-DPA1*01:03-DPB1*04:02	CNGTWSEDVGNHTKFTFLW	0.16624545	0.000274014
HLA-DPA1*01:03-DPB1*04:02	VIATAVAAIVAAVVALIYC	0.13242012	0.0007703631
HLA-DPA1*01:03-DPB1*04:02	QQFAQMLVQDEEPLADITQ	0.2874368	0.0023941363
HLA-DPA1*01:03-DPB1*04:02	HTNLKKKFSCCVLVFLLFA	0.28153726	0.00065500644
HLA-DPA1*01:03-DPB1*04:02	KCGLTKKQLDSTIGIHPVC	0.14612672	0.00089921773
HLA-DPA1*01:03-DPB1*04:02	PRSKILTVRVILAPWKKGL	0.45490253	0.0011440564
HLA-DPA1*01:03-DPB1*04:02	PSPLSIKKCPICKADDICD	0.096921235	0.00066468073
HLA-DPA1*01:03-DPB1*04:02	LIAGGGAPEIELALRLTEY	0.23384506	0.0030941
HLA-DPA1*01:03-DPB1*04:02	PEKEWRRGEGRDEDRSHRR	0.057827305	0.00054401165
HLA-DPA1*01:03-DPB1*04:02	SPSGPVKSPPLSPVGTTPV	0.09138473	0.043085344
HLA-DPA1*01:03-DPB1*04:02	SGSEIQFLSEAQDDPQKRK	0.19765352	0.004617645
HLA-DPA1*01:03-DPB1*04:02	MRALWVLGLCCVLLTFGSV	0.26842502	0.00052174745
HLA-DPA1*01:03-DPB1*04:02	EPKTECERLAGTESPVREE	0.047656696	0.0013250087
HLA-DPA1*01:03-DPB1*04:02	ENDNETEPVTVASAGGDLH	0.018409867	0.010746168
HLA-DPA1*01:03-DPB1*04:02	VIVFFLIGFMIGYLGYCKG	0.2949189	0.0015990796
HLA-DPA1*01:03-DPB1*04:02	SLLTLLWTHTLTVLVEAAA	0.45766303	0.0007277526
HLA-DPA1*01:03-DPB1*04:02	SPAPIQTTPPKDTCSPELL	0.07107916	0.0025672298
HLA-DPA1*01:03-DPB1*04:02	PRVCGTTLHLLLLGLLLVL	0.12586328	0.0007400097
HLA-DPA1*01:03-DPB1*04:02	RHRRQGKHWTSTQRKADFQ	0.082905695	0.0047737146
HLA-DPA1*01:03-DPB1*04:02	NLKKKFSCCVLVFLLFAVI	0.23678936	0.00070193317
HLA-DPA1*01:03-DPB1*04:02	PGPAPPAPEATPPPASAAG	0.036252182	0.006076942
HLA-DPA1*01:03-DPB1*04:02	RSPGLAPARPRYACCPGWK	0.08994407	0.003680069
HLA-DPA1*01:03-DPB1*04:02	GNDAPAGCLSQAARTPGDR	0.018093769	0.0016697964
HLA-DPA1*01:03-DPB1*04:02	DEEDGESGCTFLVGLIQKH	0.31568488	0.0013262893
HLA-DPA1*01:03-DPB1*04:02	HDLALACKLDYDEDASAML	0.18792604	0.0012846915
HLA-DPA1*01:03-DPB1*04:02	SLDLAQLFIWVLREYNEVE	0.43421543	0.0009308437
HLA-DPA1*01:03-DPB1*04:02	ELALRRSPVPRWLLLLPLL	0.41234022	0.009451626
HLA-DPA1*01:03-DPB1*04:02	ALDRYGRTALILAVCCGSA	0.2718764	0.008513281
HLA-DPA1*01:03-DPB1*04:02	GGGGGGGGTAMRILGGVIS	0.14121225	0.012772863
HLA-DPA1*01:03-DPB1*04:02	FGWNKVAHIMELDVQEYEF	0.28629917	0.0010995852
HLA-DPA1*01:03-DPB1*04:02	EESCKYNPKYSVANDTGFV	0.11118694	0.02427097
HLA-DPA1*01:03-DPB1*04:02	IIGGGDTATCCAKWNTEDK	0.03988441	0.0019177317
HLA-DPA1*01:03-DPB1*04:02	RGGGGGGGGGGGGRERDRR	0.053221267	0.0014929295
HLA-DPA1*01:03-DPB1*04:02	DPDAGAAPEAPAAPAAAET	0.053393807	0.26198187
HLA-DPA1*01:03-DPB1*04:02	CINGQCAGSICEKYGLEEC	0.13384493	0.0005509317
HLA-DPA1*01:03-DPB1*04:02	LLLLPLLLLLLLRAVLAVP	0.31237367	0.0013129663
HLA-DPA1*01:03-DPB1*04:02	SCWAACCQDSACHVFWWLE	0.16020241	0.00022673761
HLA-DPA1*01:03-DPB1*04:02	CSGQSNMQMTVLQIFNATR	0.4555594	0.0018348858
HLA-DPA1*01:03-DPB1*04:02	CTMFIREVGTVLSQVYSKV	0.553065	0.0008042533
HLA-DPA1*01:03-DPB1*04:02	CRFDEFFSEGCAPGSKKDS	0.27913398	0.0013451411
HLA-DPA1*01:03-DPB1*04:02	RMKLLLGIALLAYVASVWG	0.34213942	0.0010376037
HLA-DPA1*01:03-DPB1*04:02	VVGGPREFNVTVTVRNDGE	0.048474595	0.14161491
HLA-DPA1*01:03-DPB1*04:02	QPDNLGTFEIYCQAGSHRE	0.3091617	0.04683924
HLA-DPA1*01:03-DPB1*04:02	NSWRAVARMGQGMMTISRT	0.14540435	0.0016222114
HLA-DPA1*01:03-DPB1*04:02	GASSQPRPGGDSSPVVDSG	0.009859001	0.01926696
HLA-DPA1*01:03-DPB1*04:02	VLVVVLSIVLEGPAPAQGT	0.25030443	0.0009638608
HLA-DPA1*01:03-DPB1*04:02	HTQVCINGQCAGSICEKYG	0.12483099	0.0006771687
HLA-DPA1*01:03-DPB1*04:02	HCRFDEFFSEGCAPGSKKD	0.29880747	0.0013847251
HLA-DPA1*01:03-DPB1*04:02	ECVKQVITKEYELFEFRRT	0.4927745	0.0009643398
HLA-DPA1*01:03-DPB1*04:02	SEGLATTPSTQQVKSSEKT	0.07305935	0.0042197197
HLA-DPA1*01:03-DPB1*04:02	PWALLLLWVPGCFALSKCR	0.3935832	0.0011002
HLA-DPA1*01:03-DPB1*04:02	LSSGLSTSVAVFCHELPHE	0.32852164	0.008659878
HLA-DPA1*01:03-DPB1*04:02	DCQWIDITDVQPGNYILKV	0.12639299	0.00035400124
HLA-DPA1*01:03-DPB1*04:02	RGEAEPCGAWVWENQVSWY	0.18584377	0.001108473
HLA-DPA1*01:03-DPB1*04:02	PAPMSELTETLVCALGLSV	0.28458446	0.0029926915
HLA-DPA1*01:03-DPB1*04:02	GRMVSGQKDRYTYNDTVIF	0.13649273	0.002816918
HLA-DPA1*01:03-DPB1*04:02	AHTRYQVPPDCPPLVQKGE	0.040325325	0.0011974396
HLA-DPA1*01:03-DPB1*04:02	PLPPTPEEDQILKKPLPPE	0.051775333	0.12703386
HLA-DPA1*01:03-DPB1*04:02	NPGAVTVAWKADGSPVKVG	0.043150857	0.34290332
HLA-DPA1*01:03-DPB1*04:02	WFPLLSEQMCDELVAEMEH	0.23742062	0.00081411086
HLA-DPA1*01:03-DPB1*04:02	CSGTFTVQNRELECIREIK	0.31999025	0.0016190099
HLA-DPA1*01:03-DPB1*04:02	GLESGPMALEQNLSDLQLQ	0.10205226	0.0013309062
HLA-DPA1*01:03-DPB1*04:02	VAQTFMDSCSTSEHKLGKD	0.16077954	0.0028685294
HLA-DPA1*01:03-DPB1*04:02	VAIDRACPESGHPRVLADS	0.051726263	0.0006993289
HLA-DPA1*01:03-DPB1*04:02	VKAVTRGQRCAIALWFTLD	0.34627274	0.0006913513
HLA-DPA1*01:03-DPB1*04:02	GKLFIGGLNTETNEKALEA	0.18159932	0.0038228515
HLA-DPA1*01:03-DPB1*04:02	GWRGDTCQSDVDECSARRG	0.035518933	0.0013586236
HLA-DPA1*01:03-DPB1*04:02	FYTCFCFSVLWLSTDASES	0.36328262	0.0002492026
HLA-DPA1*01:03-DPB1*04:02	SKTEKWMERIHLNVSERPF	0.31355128	0.1737275
HLA-DPA1*01:03-DPB1*04:02	NGTCLLASMGLQLNLTYER	0.45259988	0.0005021656
HLA-DPA1*01:03-DPB1*04:02	QQLQATCTSLGSSIQGLPT	0.18215005	0.0014807225
HLA-DPA1*01:03-DPB1*04:02	KNNLVEIILDINVSQLTER	0.40090016	0.0010191852
HLA-DPA1*01:03-DPB1*04:02	PAAGAVASYDYLVIGGGSG	0.33553246	0.011702842
HLA-DPA1*01:03-DPB1*04:02	GYLARKAFAKRQQQLTAMK	0.2518255	0.009884046
HLA-DPA1*01:03-DPB1*04:02	PFPGLNMKSYAGFLTVNKT	0.38925987	0.023778593
HLA-DPA1*01:03-DPB1*04:02	PQNLSTFCLLLLYLIGAVI	0.19964813	0.0006304003
HLA-DPA1*01:03-DPB1*04:02	WHNTTFFGVFQAQWGDMYL	0.48869216	0.00082249596
HLA-DPA1*01:03-DPB1*04:02	NSSNPIIVSCGWDKLVKVW	0.37315562	0.0011590492
HLA-DPA1*01:03-DPB1*04:02	ENEGKMIMQDKLEKERNDA	0.12792693	0.21607737
HLA-DPA1*01:03-DPB1*04:02	SLEENLPCISCVSNRWTCQ	0.15969254	0.00024861013
HLA-DPA1*01:03-DPB1*04:02	EVIVVPLYLVNTDRGQEGT	0.3486643	0.060186278
HLA-DPA1*01:03-DPB1*04:02	CRTELDLRPQGLELFENTS	0.24069871	0.0006760312
HLA-DPA1*01:03-DPB1*04:02	RLPALTVHVTQPKDGGFCE	0.06852539	0.001173326
HLA-DPA1*01:03-DPB1*04:02	MLSRWSASFTVTKGKSSTQ	0.3545823	0.0020163418
HLA-DPA1*01:03-DPB1*04:02	IKEIIQEKQNKHCLVTVEK	0.12148761	0.001180842
HLA-DPA1*01:03-DPB1*04:02	CREFTEREQGEVRFSAVAL	0.2849437	0.00029992464
HLA-DPA1*01:03-DPB1*04:02	QPNLTVSWDPRISSEQDYT	0.08685236	0.016108077
HLA-DPA1*01:03-DPB1*04:02	EEEESPAEGSKDEPGEQVE	0.0131897135	0.0038853872
HLA-DPA1*01:03-DPB1*04:02	LMNSNVSSPVNLGNPEEHT	0.03172915	0.0012278918
HLA-DPA1*01:03-DPB1*04:02	ALWVLGLCCVLLTFGSVRA	0.31676096	0.0005229075
HLA-DPA1*01:03-DPB1*04:02	CERLAGTESPVREEPGEDF	0.060327686	0.00067711185
HLA-DPA1*01:03-DPB1*04:02	SAPAVEDQVPEAEPEPAEE	0.022835605	0.11348741
HLA-DPA1*01:03-DPB1*04:02	ISLVFLVPVRLNQTVIWDR	0.51354426	0.00082919153
HLA-DPA1*01:03-DPB1*04:02	PENSLLQFQFKYGVPTPTN	0.26888412	0.0030614035
HLA-DPA1*01:03-DPB1*04:02	TLEQQQMQPLCFNCPICDK	0.22374012	0.00039473423
HLA-DPA1*01:03-DPB1*04:02	IRVSVEDVTVLVDYTVRKF	0.34223312	0.0022326957
HLA-DPA1*01:03-DPB1*04:02	DRSMQGGLVGNDETVALTA	0.0865854	0.0016471253
HLA-DPA1*01:03-DPB1*04:02	WKEPPSMRLKARPSSPGFS	0.08343437	0.0019376662
HLA-DPA1*01:03-DPB1*04:02	ALAAQLPVLPWSEVTFLAP	0.41684258	0.0017434808
HLA-DPA1*01:03-DPB1*04:02	HFHDTLGQSDDLIHHHHDY	0.10004682	0.0029719695
HLA-DPA1*01:03-DPB1*04:02	FLIGFMIGYLGYCKGVEPK	0.35873383	0.0039152233
HLA-DPA1*01:03-DPB1*04:02	GDLMCDCPQGYQLKNNTCV	0.18114449	0.00043237009
HLA-DPA1*01:03-DPB1*04:02	NLWLLQPLTVLLLLASADS	0.42021486	0.0010232605
HLA-DPA1*01:03-DPB1*04:02	FLSAFVDTAQRKEPEDGRL	0.18079339	0.004076682
HLA-DPA1*01:03-DPB1*04:02	NFSELPLVMWLQGGPGGSS	0.28049052	0.0027272103
HLA-DPA1*01:03-DPB1*04:02	IVFFLIGFMIGYLGYCKGV	0.32300076	0.00095478503
