# Supplementary material for: MHCII-peptide presentation: an assessment of the state-of-the-art prediction methods
Source: Front Immunol. 2024 Mar 12;15:1293706. doi: 10.3389/fimmu.2024.1293706 (PMC11027168; doi:10.3389/fimmu.2024.1293706)
Supplement: Supplementary file 2 [file DataSheet_2.zip › output/BERT/neg/19_HLA-DPA1_02_01_DPB1_01_01.csv]

allele	peptide	affinity_pred	mass_pred
HLA-DPA1*02:01-DPB1*01:01	KGVEPKTECERLAGTESPV	0.22114772	0.0143677145
HLA-DPA1*02:01-DPB1*01:01	MDRPNGLYPNYLNPRTGRW	0.1640091	0.027595377
HLA-DPA1*02:01-DPB1*01:01	MGLGNGRRSMKSPPLVLAA	0.31729	0.0012517552
HLA-DPA1*02:01-DPB1*01:01	TNLKKKFSCCVLVFLLFAV	0.2517062	0.0009631594
HLA-DPA1*02:01-DPB1*01:01	RYHTVGRAAGLLMGLRRSP	0.24416514	0.0013516963
HLA-DPA1*02:01-DPB1*01:01	SLEDLGWADWVLSPREVQV	0.36304125	0.001814067
HLA-DPA1*02:01-DPB1*01:01	WGQHHVSVGGLGDSFYEYL	0.32193992	0.012276823
HLA-DPA1*02:01-DPB1*01:01	WFPIFTEVACDELVEEMEH	0.4065761	0.0019548584
HLA-DPA1*02:01-DPB1*01:01	CAGTLVDCGRRGLTWASLP	0.2249899	0.00024618884
HLA-DPA1*02:01-DPB1*01:01	GFTPIPGTIEMLHPWNNEG	0.30837682	0.012288131
HLA-DPA1*02:01-DPB1*01:01	YTLSISSATQFGNVPWYSE	0.3647057	0.0006994846
HLA-DPA1*02:01-DPB1*01:01	ATGRLLLLLLVGLTAPALA	0.15939903	0.0016614832
HLA-DPA1*02:01-DPB1*01:01	KEKARDCLIPMGITSENVA	0.28276503	0.0020436984
HLA-DPA1*02:01-DPB1*01:01	SDGNNTSFWSEEIKFDTEI	0.4720613	0.00089891313
HLA-DPA1*02:01-DPB1*01:01	PPSGPRGTLLLLPLLLLLL	0.35850036	0.0025086259
HLA-DPA1*02:01-DPB1*01:01	LGMTGIPIINVNNNCATGS	0.19139388	0.0006090008
HLA-DPA1*02:01-DPB1*01:01	IRKFFRGSGRVLAFIFVAS	0.42341754	0.0008607825
HLA-DPA1*02:01-DPB1*01:01	CSTWNYFWQQVLDPAWHLL	0.4824133	0.00023617828
HLA-DPA1*02:01-DPB1*01:01	LTGATMGSLICFICPALIY	0.3758013	0.009673817
HLA-DPA1*02:01-DPB1*01:01	GSCSQAACSNSAQGSDESL	0.062444758	0.0005117146
HLA-DPA1*02:01-DPB1*01:01	RWRTILLQYCFLLITCLLT	0.21658143	0.0006671606
HLA-DPA1*02:01-DPB1*01:01	MALLVLGLVSCTFFLAVNG	0.26077852	0.00083780417
HLA-DPA1*02:01-DPB1*01:01	FLCEGHVLPAAETACLQET	0.25932974	0.00076500885
HLA-DPA1*02:01-DPB1*01:01	LLLLLPLLWLLVLTPGRPA	0.28354537	0.0010150231
HLA-DPA1*02:01-DPB1*01:01	FNYWSISSRHVLLQEEVAE	0.4504282	0.17984185
HLA-DPA1*02:01-DPB1*01:01	TMPSGYVVDRPQINGKYIL	0.13578346	0.06098157
HLA-DPA1*02:01-DPB1*01:01	LLEREGLTAAGKIEIKIVR	0.37576228	0.008741183
HLA-DPA1*02:01-DPB1*01:01	ARFWVCVAGAGFFLAFLVL	0.26515567	0.0010105579
HLA-DPA1*02:01-DPB1*01:01	MTESHLLVTCDCLKLIDPQ	0.3641486	0.0015396641
HLA-DPA1*02:01-DPB1*01:01	ARPDEWLGRCLIDSLGVGC	0.3449238	0.0012462417
HLA-DPA1*02:01-DPB1*01:01	PAERGPPVRLFTEEELARY	0.4365362	0.024087582
HLA-DPA1*02:01-DPB1*01:01	ALKLGPESFKFDGAVEAVA	0.39160496	0.11297268
HLA-DPA1*02:01-DPB1*01:01	TALTVTSVRGPSGNREGPQ	0.123486325	0.50366026
HLA-DPA1*02:01-DPB1*01:01	KAGMTVKQAIVYNLLSAMM	0.51381433	0.002849479
HLA-DPA1*02:01-DPB1*01:01	AVVVIGAVVAAVMCRRKSS	0.32592	0.0020192056
HLA-DPA1*02:01-DPB1*01:01	EMMTDLPSSFEEKSIIKMV	0.33475524	0.001682562
HLA-DPA1*02:01-DPB1*01:01	SPLAPGDMELTPSSATLGQ	0.20815141	0.024414655
HLA-DPA1*02:01-DPB1*01:01	QFKYGVPTPTNVTIESYNM	0.31559947	0.00560899
HLA-DPA1*02:01-DPB1*01:01	FSSVAHLARANPFNTPHLQ	0.2760784	0.004003923
HLA-DPA1*02:01-DPB1*01:01	QLLSGVVWLIRNGSIYINE	0.4338283	0.00085465016
HLA-DPA1*02:01-DPB1*01:01	PSSRMAPLGMLLGLLMAAC	0.25478917	0.0020060125
HLA-DPA1*02:01-DPB1*01:01	WARKAVVLLCASDLLLLLL	0.28607586	0.0013338185
HLA-DPA1*02:01-DPB1*01:01	HQGVDILCSAGSTVYAPFT	0.25266325	0.0073105567
HLA-DPA1*02:01-DPB1*01:01	GKGAKGFTPIPGTIEMLHP	0.35657787	0.0046786675
HLA-DPA1*02:01-DPB1*01:01	EFIHLSYLTGDLTYYKKVM	0.43767098	0.012316971
HLA-DPA1*02:01-DPB1*01:01	DCGYSDQCKDECCFDANQP	0.12003822	0.00066507945
HLA-DPA1*02:01-DPB1*01:01	SSPSPLSIKKCPICKADDI	0.20158583	0.0052157296
HLA-DPA1*02:01-DPB1*01:01	EDGSPNLDFKPEDQPHFDI	0.12547885	0.010722225
HLA-DPA1*02:01-DPB1*01:01	DLVPENDFNLYKCEEHPKH	0.29784086	0.05182273
HLA-DPA1*02:01-DPB1*01:01	KYGLEECTCASSDGKDDKE	0.07772909	0.0011219598
HLA-DPA1*02:01-DPB1*01:01	TNYNSDSLHFSNVFRSVMA	0.43737152	0.010547608
HLA-DPA1*02:01-DPB1*01:01	SSDQVETQACTREQNRICT	0.121536665	0.0024425643
HLA-DPA1*02:01-DPB1*01:01	FYKDVAGLDTEGSKQRSAS	0.20205142	0.00463078
HLA-DPA1*02:01-DPB1*01:01	CAGSICEKYGLEECTCASS	0.21570858	0.000594176
HLA-DPA1*02:01-DPB1*01:01	GPAPARRPQRSLLLLQLLL	0.41817302	0.0035042744
HLA-DPA1*02:01-DPB1*01:01	ITRECKEKGVQFAPFSTCR	0.34810483	0.0032583843
HLA-DPA1*02:01-DPB1*01:01	SCLDEEVEGQGFCSGPGWD	0.14960602	0.0002231026
HLA-DPA1*02:01-DPB1*01:01	KVDMRTISFDIPPQEILTK	0.3580056	0.007906379
HLA-DPA1*02:01-DPB1*01:01	HTVGRAAGLLMGLRRSPYL	0.2551709	0.0017152643
HLA-DPA1*02:01-DPB1*01:01	WCAIAILFAVLLVVLILFL	0.14953844	0.0003979885
HLA-DPA1*02:01-DPB1*01:01	RPQRPFCAVCGFPSPYTCV	0.2269242	0.00037098158
HLA-DPA1*02:01-DPB1*01:01	GFSYLDISLCVGLYSLSFM	0.31681034	0.0005517361
HLA-DPA1*02:01-DPB1*01:01	PCGGDLTFDPGPRDLVEPW	0.18722352	0.00076635496
HLA-DPA1*02:01-DPB1*01:01	ALLPFAQGQTPNYTRPVFL	0.21491864	0.003590919
HLA-DPA1*02:01-DPB1*01:01	AAAGSELALRCQSPDGARH	0.11438303	0.0024626874
HLA-DPA1*02:01-DPB1*01:01	GAGKRKRRHSEVETDSKKK	0.10412892	0.05125963
HLA-DPA1*02:01-DPB1*01:01	VAASIGNAQKLPMCDKCGT	0.121656805	0.0028498212
HLA-DPA1*02:01-DPB1*01:01	LIISLLCVYFWLERTMPRI	0.40939495	0.000359707
HLA-DPA1*02:01-DPB1*01:01	KNVPCGTSGGVMIYIDRIE	0.33403525	0.013631484
HLA-DPA1*02:01-DPB1*01:01	WTYDDFRNVLDSEDEIEEL	0.38354558	0.03756419
HLA-DPA1*02:01-DPB1*01:01	TEAELQDATLALHGLTVED	0.33404893	0.007277974
HLA-DPA1*02:01-DPB1*01:01	ESRVFSLQQPPPGEGTWEP	0.21435915	0.00224175
HLA-DPA1*02:01-DPB1*01:01	EERVGEEDEEAAEAEAEAE	0.22268194	0.3108736
HLA-DPA1*02:01-DPB1*01:01	ETICKRLLDYSLHKERTGS	0.24432854	0.0006517655
HLA-DPA1*02:01-DPB1*01:01	GKTKEVIGTGYGILDQKAS	0.43236017	0.08839464
HLA-DPA1*02:01-DPB1*01:01	CLPGFSGDGQACQDVDECQ	0.07291906	0.00076922297
HLA-DPA1*02:01-DPB1*01:01	TFFVGAAILWLLCSHRPAP	0.35103607	0.001368099
HLA-DPA1*02:01-DPB1*01:01	PLEEGLGGAMEEMQPLHED	0.2594165	0.006456755
HLA-DPA1*02:01-DPB1*01:01	SNWDEATKRSLLNKKKKEA	0.14379886	0.0028827535
HLA-DPA1*02:01-DPB1*01:01	GAIGQKLPPFSYAYTELEA	0.42003486	0.007334416
HLA-DPA1*02:01-DPB1*01:01	TLISRDDLNVRCESEVFHA	0.26259014	0.0010883955
HLA-DPA1*02:01-DPB1*01:01	YSPDAKFQSMTSKWPAVWV	0.3062404	0.001264028
HLA-DPA1*02:01-DPB1*01:01	ILAACVVACVGLVWMQVAL	0.29815415	0.000521281
HLA-DPA1*02:01-DPB1*01:01	LLLAAVLLGLVLLVVLLLL	0.13351901	0.0013025946
HLA-DPA1*02:01-DPB1*01:01	TQPSKMRRRVIARPVGSSV	0.21819709	0.01987664
HLA-DPA1*02:01-DPB1*01:01	EETFNATVMASDSIVLFYA	0.34145367	0.0010833908
HLA-DPA1*02:01-DPB1*01:01	LHCALCAAAGSRTPELHLS	0.12624495	0.0014287424
HLA-DPA1*02:01-DPB1*01:01	LLPLLLLLLLRAVLAVPLE	0.2740062	0.0016563328
HLA-DPA1*02:01-DPB1*01:01	QAACSNSAQGSDESLITCK	0.11266962	0.0019139858
