# Supplementary material for: MHCII-peptide presentation: an assessment of the state-of-the-art prediction methods
Source: Front Immunol. 2024 Mar 12;15:1293706. doi: 10.3389/fimmu.2024.1293706 (PMC11027168; doi:10.3389/fimmu.2024.1293706)
Supplement: Supplementary file 2 [file DataSheet_2.zip › output/BERT/neg/19_HLA-DPA1_02_01_DPB1_09_01.csv]

allele	peptide	affinity_pred	mass_pred
HLA-DPA1*02:01-DPB1*09:01	TSSATTGLSLCTPVTTAGA	0.047915567	0.00077230384
HLA-DPA1*02:01-DPB1*09:01	HCKRGVSMGTPKLLRTSEC	0.31941044	0.00057158445
HLA-DPA1*02:01-DPB1*09:01	PCPRACKELVPSALTIFLL	0.26881334	0.0017014481
HLA-DPA1*02:01-DPB1*09:01	MWTALLILQALLLPSLADG	0.15261528	0.0010843974
HLA-DPA1*02:01-DPB1*09:01	EPLERLEKLLTKEQLKIWM	0.25090754	0.022828901
HLA-DPA1*02:01-DPB1*09:01	IFITLFLLSVCYSATVTFF	0.0844166	0.0006262826
HLA-DPA1*02:01-DPB1*09:01	LLLMCHCGKGAKGFTPIPG	0.13214895	0.0012268487
HLA-DPA1*02:01-DPB1*09:01	GTRYKCSVCPDYDLCSVCE	0.06303975	0.00042261014
HLA-DPA1*02:01-DPB1*09:01	SSLKKEMPNVFGKESKKKE	0.20455985	0.0020932273
HLA-DPA1*02:01-DPB1*09:01	RFILIQNRAGKTRLAKWYM	0.248718	0.005091419
HLA-DPA1*02:01-DPB1*09:01	LFSQVDEKRKKRDIPDYLC	0.088012554	0.0003865372
HLA-DPA1*02:01-DPB1*09:01	KILLFYVIFYGCLAGIFIG	0.09967438	0.00065585057
HLA-DPA1*02:01-DPB1*09:01	MGMLEARIRILTNNSQTPI	0.15633485	0.016894558
HLA-DPA1*02:01-DPB1*09:01	PPAHYPPASSGVPMQTYPV	0.030031672	0.015275505
HLA-DPA1*02:01-DPB1*09:01	NEWLLQGQIAAGDIENISS	0.13199316	0.0010746798
HLA-DPA1*02:01-DPB1*09:01	GSRINCNIFSYDYSGYGAS	0.09021654	0.0011361627
HLA-DPA1*02:01-DPB1*09:01	IATANLSRRAIADMLRACK	0.20114015	0.001423859
HLA-DPA1*02:01-DPB1*09:01	ILILVIGVAIISLIIWGLN	0.059348244	0.0005289277
HLA-DPA1*02:01-DPB1*09:01	STATSGFAGAIGQKLPPFS	0.220103	0.0022554197
HLA-DPA1*02:01-DPB1*09:01	PSVNRTEIVFTGEKEQLAQ	0.15513004	0.0046218596
HLA-DPA1*02:01-DPB1*09:01	LAFWQDLGNLVADGCDFVC	0.11921693	0.00036093715
HLA-DPA1*02:01-DPB1*09:01	LGYCKGVEPKTECERLAGT	0.083390646	0.00094230135
HLA-DPA1*02:01-DPB1*09:01	KWVTFISLLFLFSSAYSRG	0.1619456	0.002201806
HLA-DPA1*02:01-DPB1*09:01	CCRRGTQIVLLGLVTAALW	0.2141766	0.00032040422
HLA-DPA1*02:01-DPB1*09:01	ERKDNTTVTRLLNINPNKT	0.32778776	0.25414732
HLA-DPA1*02:01-DPB1*09:01	LPPWDPKDYSARWNEIFGN	0.071261786	0.01659083
HLA-DPA1*02:01-DPB1*09:01	WVTFISLLFLFSSAYSRGV	0.09252389	0.00060064753
HLA-DPA1*02:01-DPB1*09:01	RGTQIVLLGLVTAALWAGL	0.1123531	0.0010602945
HLA-DPA1*02:01-DPB1*09:01	LDNGRGFARQKLFRHKHEI	0.166069	0.0046163863
HLA-DPA1*02:01-DPB1*09:01	GVEPKTECERLAGTESPVR	0.11208324	0.013688333
HLA-DPA1*02:01-DPB1*09:01	IHTNLKKKFSCCVLVFLLF	0.23329005	0.001050175
HLA-DPA1*02:01-DPB1*09:01	SMGMLEARIRILTNNSQTP	0.15041319	0.0028638155
HLA-DPA1*02:01-DPB1*09:01	CVFPNGTEVPNTRSRGHHN	0.022087533	0.003182456
HLA-DPA1*02:01-DPB1*09:01	GYYNQSEAGSHIIQRMYGC	0.10442077	0.000704307
HLA-DPA1*02:01-DPB1*09:01	HGTGFCFDSSFDVHKKCPL	0.22924663	0.00091738364
HLA-DPA1*02:01-DPB1*09:01	EPSDTIENVKAKIQDKEGI	0.15120393	0.06750254
HLA-DPA1*02:01-DPB1*09:01	LLAARERSCPASKRKDVAL	0.2008985	0.0048833946
HLA-DPA1*02:01-DPB1*09:01	RTWRLNERHYGGLTGLNKA	0.108262844	0.0058372705
HLA-DPA1*02:01-DPB1*09:01	QVSARFNQYKYNQNFSAGN	0.106373675	0.039753687
HLA-DPA1*02:01-DPB1*09:01	NDLFNAVGDGIVLCKMINL	0.17399552	0.00050750293
HLA-DPA1*02:01-DPB1*09:01	CITIIGGGDTATCCAKWNT	0.026733791	0.0002909679
HLA-DPA1*02:01-DPB1*09:01	MTLGMIWTIILRFAIQDIS	0.17323531	0.0003632573
HLA-DPA1*02:01-DPB1*09:01	WCVFPNGTEVPNTRSRGHH	0.04192933	0.0036870725
HLA-DPA1*02:01-DPB1*09:01	GWKLRWTVALLLAAAGTAV	0.40076977	0.0022981004
HLA-DPA1*02:01-DPB1*09:01	WCVFPNGTEVPNTRSRGHH	0.04192933	0.0036870725
HLA-DPA1*02:01-DPB1*09:01	FITLFLLSVCYSATVTFFK	0.16195697	0.0007453378
HLA-DPA1*02:01-DPB1*09:01	LMLPLQPCTSVMPMLSAAF	0.24421431	0.0021274958
HLA-DPA1*02:01-DPB1*09:01	NLPQFCGPHIDVISMGMLT	0.12043277	0.0005071043
HLA-DPA1*02:01-DPB1*09:01	WCVFPNGTEVPNTRSRGHH	0.04192933	0.0036870725
HLA-DPA1*02:01-DPB1*09:01	ESHCEMHQCRSDEYNCSSG	0.0016981787	0.004460053
HLA-DPA1*02:01-DPB1*09:01	LGYCKGVEPKTECERLAGT	0.083390646	0.00094230135
HLA-DPA1*02:01-DPB1*09:01	EEWGKLIIEMLEREKSLRP	0.16593319	0.0050301785
HLA-DPA1*02:01-DPB1*09:01	VRYQCSLCPSYNICEDCEA	0.04062671	0.00053291133
HLA-DPA1*02:01-DPB1*09:01	SCLDEEVEGQGFCSGPGWD	0.0032602374	0.00024935047
HLA-DPA1*02:01-DPB1*09:01	EHSISDILTTSQTLETVPL	0.19278425	0.0028669462
HLA-DPA1*02:01-DPB1*09:01	FPNGTEVPNTRSRGHHNCS	0.011836721	0.013926049
HLA-DPA1*02:01-DPB1*09:01	LPFYKRMLNKRPTLKDLES	0.16640444	0.020341542
HLA-DPA1*02:01-DPB1*09:01	CHESCLDEEVEGQGFCSGP	0.0057991934	0.00027261866
HLA-DPA1*02:01-DPB1*09:01	NTNDLFNAVGDGIVLCKMI	0.15736803	0.00034179882
HLA-DPA1*02:01-DPB1*09:01	ERENLRIALRYYNQSEGGS	0.223515	0.38500303
HLA-DPA1*02:01-DPB1*09:01	KSILDEFKKDSSVFILGNT	0.38346317	0.001516625
HLA-DPA1*02:01-DPB1*09:01	PRLSSCSAPTETHSLSWDN	0.047396265	0.0022969937
HLA-DPA1*02:01-DPB1*09:01	WRESCDSALRAYVKDHYSN	0.151826	0.004283073
HLA-DPA1*02:01-DPB1*09:01	PCCLWLLGAVLLMDASARP	0.15085359	0.00034355404
HLA-DPA1*02:01-DPB1*09:01	PQEIARKVEGQLGCKPEVT	0.067429096	0.0091092
HLA-DPA1*02:01-DPB1*09:01	GNGRASAPRLLLLFLVPLL	0.26153228	0.0055107595
HLA-DPA1*02:01-DPB1*09:01	PRKVNLGVGAYRTDDCHPW	0.19636151	0.011856819
HLA-DPA1*02:01-DPB1*09:01	PPPPPCPPPPPVSTISCSY	0.00952148	0.0071855197
HLA-DPA1*02:01-DPB1*09:01	LDGPTVDLGNVPNGSALTD	0.011057637	0.0012164328
HLA-DPA1*02:01-DPB1*09:01	QRTEDSGLQTQVIAAATQC	0.15859216	0.00065865635
HLA-DPA1*02:01-DPB1*09:01	LMCHCGKGAKGFTPIPGTI	0.1322903	0.00061139197
HLA-DPA1*02:01-DPB1*09:01	NISWEYEGPEHVNFYVEYG	0.019740421	0.001953922
HLA-DPA1*02:01-DPB1*09:01	EPFDLGEPEQSNGGFPCTT	0.005234821	0.0028753579
HLA-DPA1*02:01-DPB1*09:01	VLILRGNGSEAHRVPCSCY	0.082710624	0.0008630419
HLA-DPA1*02:01-DPB1*09:01	CKGVEPKTECERLAGTESP	0.10184681	0.0015521952
HLA-DPA1*02:01-DPB1*09:01	DAKCGKIQCQSSEARPLES	0.14737853	0.009229184
HLA-DPA1*02:01-DPB1*09:01	VAGLAVLAVVVIGAVVATV	0.10447121	0.0010899637
HLA-DPA1*02:01-DPB1*09:01	NITSDNHKGNSTLSVPKRC	0.0538642	0.00072629325
HLA-DPA1*02:01-DPB1*09:01	GADYNLSQVCDGKVSVHVI	0.106543176	0.00089375937
HLA-DPA1*02:01-DPB1*09:01	GSEFDFEEMKRKKNDIYGE	0.032593388	0.0011851527
HLA-DPA1*02:01-DPB1*09:01	QNKDLANQVSVCLERLGSL	0.2522501	0.00065605936
HLA-DPA1*02:01-DPB1*09:01	CLNNDTKEGKPGVGGFMPF	0.031895913	0.0008757475
HLA-DPA1*02:01-DPB1*09:01	DDFIVAMVSSLNQPFGSGL	0.14878045	0.00082095445
HLA-DPA1*02:01-DPB1*09:01	LGMYRLNVDGVEIYVIVTR	0.22580406	0.0014516495
HLA-DPA1*02:01-DPB1*09:01	DELFSQVDEKRKKRDIPDY	0.08439868	0.0024319827
HLA-DPA1*02:01-DPB1*09:01	FPNGTEVPNTRSRGHHNCS	0.011836721	0.013926049
HLA-DPA1*02:01-DPB1*09:01	DASARPANHSSTRERVANR	0.037581157	0.00392971
HLA-DPA1*02:01-DPB1*09:01	YWSHGPAAVPEASSTVYNG	0.045707345	0.023200419
HLA-DPA1*02:01-DPB1*09:01	LLDMFLLLYFSECNKCDEK	0.07766854	0.00040042718
