# Supplementary material for: MHCII-peptide presentation: an assessment of the state-of-the-art prediction methods
Source: Front Immunol. 2024 Mar 12;15:1293706. doi: 10.3389/fimmu.2024.1293706 (PMC11027168; doi:10.3389/fimmu.2024.1293706)
Supplement: Supplementary file 2 [file DataSheet_2.zip › output/BERT/neg/19_HLA-DPA1_02_01_DPB1_10_01.csv]

allele	peptide	affinity_pred	mass_pred
HLA-DPA1*02:01-DPB1*10:01	LFREITASSAVSILIKPEQ	0.51557475	0.013021963
HLA-DPA1*02:01-DPB1*10:01	APPSSVPLKSSVLPSPSGR	0.35772008	0.10791366
HLA-DPA1*02:01-DPB1*10:01	GNSSSNATGNTVAAANYVA	0.07969373	0.0024449134
HLA-DPA1*02:01-DPB1*10:01	LLTKEQLKIWMGKMQKKAV	0.37972715	0.0025622891
HLA-DPA1*02:01-DPB1*10:01	LLVPLLLLMCHCGKGAKGF	0.17926359	0.00041985087
HLA-DPA1*02:01-DPB1*10:01	YEIEWITEYACHRDYLESK	0.1392582	0.0054447474
HLA-DPA1*02:01-DPB1*10:01	GAVLLMDASARPANHSSTR	0.33441865	0.0018659208
HLA-DPA1*02:01-DPB1*10:01	EEAVQMMTEAVEDLTTTLN	0.17946288	0.0022977446
HLA-DPA1*02:01-DPB1*10:01	TIVGMRLASCNKSCGTNPD	0.0812901	0.1885531
HLA-DPA1*02:01-DPB1*10:01	YFHNVCELDLVFNFYKVYT	0.248973	0.0004169247
HLA-DPA1*02:01-DPB1*10:01	LFEHYTRQVVDCQLADVNN	0.17964946	0.07941739
HLA-DPA1*02:01-DPB1*10:01	KIPDATPLLDASSLEYLFA	0.41019773	0.0022774518
HLA-DPA1*02:01-DPB1*10:01	HWREVCESPRKPVAKWHSL	0.19543147	0.0014303008
HLA-DPA1*02:01-DPB1*10:01	CLLQAPIPTNIMTTPVCGN	0.18642275	0.00046871914
HLA-DPA1*02:01-DPB1*10:01	LIDVHVHLREPGGTHKEDF	0.053798787	0.011794768
HLA-DPA1*02:01-DPB1*10:01	DNGKENKTPSSDAQDKQFG	0.017703516	0.030125415
HLA-DPA1*02:01-DPB1*10:01	ITFPPAGSQTVSAAAKNGT	0.17090505	0.012252901
HLA-DPA1*02:01-DPB1*10:01	YLVEAMEILELYCDLLLAR	0.34626138	0.000481911
HLA-DPA1*02:01-DPB1*10:01	SFYIGLGSRINCNIFSYDY	0.26386806	0.0009192519
HLA-DPA1*02:01-DPB1*10:01	QSGCGEINDNLMELLIMIN	0.118865676	0.00035589043
HLA-DPA1*02:01-DPB1*10:01	HDRVTLEVGKVIQQGRQSK	0.31238946	0.019342484
HLA-DPA1*02:01-DPB1*10:01	YGPPGCGKTLLAKAIANEC	0.17093605	0.0029083423
HLA-DPA1*02:01-DPB1*10:01	EPTWIIMELYPYGELGHYL	0.23378454	0.0043097013
HLA-DPA1*02:01-DPB1*10:01	TVEEKEIVCKCHKDETVTI	0.03594142	0.0030928124
HLA-DPA1*02:01-DPB1*10:01	LYSVLSQGYEKLDTPLRPA	0.349151	0.0117048165
HLA-DPA1*02:01-DPB1*10:01	KPRTFLPSTTASKISALEG	0.5067695	0.025853265
HLA-DPA1*02:01-DPB1*10:01	YALGVGASIKDPKDLKFIY	0.29773486	0.0024472582
HLA-DPA1*02:01-DPB1*10:01	LRDNEIRSMFRKLHNSYTD	0.25279096	0.004815639
HLA-DPA1*02:01-DPB1*10:01	DCRRALELDGQSVKAHFFL	0.27447572	0.0009969076
HLA-DPA1*02:01-DPB1*10:01	VGAPCPRACKELVPSALTI	0.25260553	0.0021199181
HLA-DPA1*02:01-DPB1*10:01	TQAGPRDAADQNFDYMFKL	0.06394146	0.005425407
HLA-DPA1*02:01-DPB1*10:01	SFDVHKKCPLCELMFPPNY	0.13749753	0.000542455
HLA-DPA1*02:01-DPB1*10:01	YGALGISQGIAVFGYSMAV	0.32294333	0.0009651128
HLA-DPA1*02:01-DPB1*10:01	TVCGHTAPVLDIAWCPHND	0.03818422	0.0016016864
HLA-DPA1*02:01-DPB1*10:01	SGQDLDEEGMNMGDFDPNN	0.004782954	0.00848785
HLA-DPA1*02:01-DPB1*10:01	SLQEILERTGVSVEIPPSD	0.2696949	0.0018445153
HLA-DPA1*02:01-DPB1*10:01	CDDASKKRAKTIDLCNNPM	0.1393947	0.008231232
HLA-DPA1*02:01-DPB1*10:01	LGIAVSLSFLALLYIFFIV	0.12587439	0.0010586744
HLA-DPA1*02:01-DPB1*10:01	FPFYSCWRTGLLLLLLAVA	0.20390835	0.00050874724
HLA-DPA1*02:01-DPB1*10:01	TMDSFTLIMQTYNRTDLLL	0.2920516	0.00070555496
HLA-DPA1*02:01-DPB1*10:01	ELSKEVVTLEQTVTLLQKD	0.3032876	0.0023149734
HLA-DPA1*02:01-DPB1*10:01	GFTYRPLATSTKDKESGGS	0.12564169	0.01073833
HLA-DPA1*02:01-DPB1*10:01	RFLRAFRLRDADVQFLASV	0.44094044	0.0021901075
HLA-DPA1*02:01-DPB1*10:01	LTTTLVLSVMVLLWICCAT	0.06157106	0.00046846672
HLA-DPA1*02:01-DPB1*10:01	VQMQGVGVDNDGILVLGAT	0.09860309	0.0017548933
HLA-DPA1*02:01-DPB1*10:01	GSYSQAASSDSAQGSDVSL	0.03405225	0.0017618265
HLA-DPA1*02:01-DPB1*10:01	ESQVVITLMIKNVQKNDVN	0.37770602	0.020438122
HLA-DPA1*02:01-DPB1*10:01	LINLDSCIDHSYYTLIDLS	0.08065436	0.0005503115
HLA-DPA1*02:01-DPB1*10:01	MGLQLNLTYERKDNTTVTR	0.2010004	0.011993186
HLA-DPA1*02:01-DPB1*10:01	YFHQHSILACKIEMVDYKE	0.3679355	0.0037502698
HLA-DPA1*02:01-DPB1*10:01	TTQNCNLALVELQPDRGED	0.07735681	0.0013397345
HLA-DPA1*02:01-DPB1*10:01	GARPKGLSTLVKSGVPEAL	0.43335202	0.012465893
HLA-DPA1*02:01-DPB1*10:01	LAFWQDLGNLVADGCDFVC	0.16844831	0.00032794298
HLA-DPA1*02:01-DPB1*10:01	APERRRKAHGMLKLYYGLS	0.3074985	0.076498315
HLA-DPA1*02:01-DPB1*10:01	CLPNPGTFEECHRKCKELF	0.03928412	0.00072601816
HLA-DPA1*02:01-DPB1*10:01	IHTNLKKKFSCCVLVFLLF	0.2599698	0.00084436993
HLA-DPA1*02:01-DPB1*10:01	MGMLEARIRILTNNSQTPI	0.27179232	0.021913674
HLA-DPA1*02:01-DPB1*10:01	QQLEWPEAWRQQLVDKHST	0.10729789	0.0070229606
HLA-DPA1*02:01-DPB1*10:01	VVYWLYMKKSKTASKHVNK	0.35666388	0.062238198
HLA-DPA1*02:01-DPB1*10:01	GSSGHCVPPADPRVQIVLS	0.030887784	0.0014241517
HLA-DPA1*02:01-DPB1*10:01	WCVFPNGTEVPNTRSRGHH	0.08388817	0.0029505093
HLA-DPA1*02:01-DPB1*10:01	VSGICIVFGFIILLLLVLR	0.075881384	0.0015708602
HLA-DPA1*02:01-DPB1*10:01	HHVEPLERLEKLLTKEQLK	0.20175593	0.63961846
HLA-DPA1*02:01-DPB1*10:01	EELLTMEDEGNSDMLVVTT	0.10166167	0.00047146055
HLA-DPA1*02:01-DPB1*10:01	SGGFTAPVGGPDGTVPMPM	0.017140187	0.0019001346
HLA-DPA1*02:01-DPB1*10:01	GFMIGYLGYCKGVEPKTEC	0.19257504	0.0005264665
HLA-DPA1*02:01-DPB1*10:01	CFGYWLGVSSFIYFLAYLC	0.11266056	0.001061888
HLA-DPA1*02:01-DPB1*10:01	MWLPVVRTWRLNERHYGGL	0.2924015	0.033633552
HLA-DPA1*02:01-DPB1*10:01	QSPQCFKTCSEQNGYVLTL	0.09313581	0.00061035634
HLA-DPA1*02:01-DPB1*10:01	SFFERTPSGNLVNRFSKEL	0.3516294	0.0110759195
HLA-DPA1*02:01-DPB1*10:01	SLVKGGLCRRVLVQVSYAI	0.450005	0.00055432395
HLA-DPA1*02:01-DPB1*10:01	KMTLGMIWTIILRFAIQDI	0.43716827	0.0004995155
HLA-DPA1*02:01-DPB1*10:01	LMVNIGSLSTGGRVSAVKA	0.33159664	0.01810125
HLA-DPA1*02:01-DPB1*10:01	FPNGTEVPNTRSRGHHNCS	0.036770284	0.016273474
HLA-DPA1*02:01-DPB1*10:01	SPGRAYALLLLLICFNVGS	0.1327595	0.0013005413
HLA-DPA1*02:01-DPB1*10:01	TPCMSPLPHDSPLIEKPGL	0.09006397	0.00092251727
HLA-DPA1*02:01-DPB1*10:01	RRQRPRRRVCWALVAVLLA	0.44954613	0.0010373371
HLA-DPA1*02:01-DPB1*10:01	SLQCWKYFSDGHCDSQCNS	0.041982375	0.0009616854
HLA-DPA1*02:01-DPB1*10:01	CVFPNGTEVPNTRSRGHHN	0.06632338	0.0029808823
HLA-DPA1*02:01-DPB1*10:01	GCTFINKPTRPGCEMCCRA	0.06349746	0.0018576141
HLA-DPA1*02:01-DPB1*10:01	KCDGMDDCGDYSDEANCEN	0.0018354629	0.00080998504
HLA-DPA1*02:01-DPB1*10:01	YLGYCKGVEPKTECERLAG	0.102227	0.0018526412
HLA-DPA1*02:01-DPB1*10:01	VEWRARSESAQSKMLSGVG	0.32980213	0.29162306
HLA-DPA1*02:01-DPB1*10:01	GVRYQCSLCPSYNICEDCE	0.11526769	0.0006699655
HLA-DPA1*02:01-DPB1*10:01	VLLGLVLLVVLLLLLRHWG	0.06763063	0.002074548
HLA-DPA1*02:01-DPB1*10:01	CIMNSGASGSRNFSSCSAE	0.09445258	0.0005815197
HLA-DPA1*02:01-DPB1*10:01	WCVFPNGTEVPNTRSRGHH	0.08388817	0.0029505093
HLA-DPA1*02:01-DPB1*10:01	TAPVLDIAWCPHNDNVIAS	0.1250197	0.0021948703
HLA-DPA1*02:01-DPB1*10:01	SCMAVLTVTLMVLSSPLAL	0.30231068	0.001221254
HLA-DPA1*02:01-DPB1*10:01	PYSLALLLDTADLLAARER	0.3912712	0.006251094
HLA-DPA1*02:01-DPB1*10:01	LSRWSASFTVTKGKSSTQE	0.43547466	0.0055026724
HLA-DPA1*02:01-DPB1*10:01	LGAGGTPLYTLGTAFLDDS	0.19257073	0.004763751
HLA-DPA1*02:01-DPB1*10:01	ASARPANHSSTRERVANRE	0.15244107	0.007329732
HLA-DPA1*02:01-DPB1*10:01	TVVANSDESQLLTPGKMSQ	0.074009106	0.00070696016
HLA-DPA1*02:01-DPB1*10:01	KESPQEIARKVEGQLGCKP	0.15573661	0.0058196206
HLA-DPA1*02:01-DPB1*10:01	APGNGRASAPRLLLLFLVP	0.2955887	0.014823632
HLA-DPA1*02:01-DPB1*10:01	ATGTAAAAATGRLLLLLLV	0.21408002	0.0012902425
HLA-DPA1*02:01-DPB1*10:01	FREDPDPRKVNLGVGAYRT	0.24416967	0.4979574
HLA-DPA1*02:01-DPB1*10:01	CPPPPPVSTISCSYESASR	0.11987338	0.01765277
HLA-DPA1*02:01-DPB1*10:01	DTGFTLPFYKRMLNKRPTL	0.34595522	0.02854842
HLA-DPA1*02:01-DPB1*10:01	NGPVVGTRYKCSVCPDYDL	0.1086289	0.072944924
HLA-DPA1*02:01-DPB1*10:01	FGCDVGKHFNSKLGLSDMN	0.2077871	0.0018750563
HLA-DPA1*02:01-DPB1*10:01	AVGDASKRLLSDSLPPSTG	0.16679235	0.006892408
HLA-DPA1*02:01-DPB1*10:01	FVVSYWLFYGVRILDSRDR	0.36280337	0.0064863665
HLA-DPA1*02:01-DPB1*10:01	HSKKSHRQGERTRERHKSP	0.1722982	0.0031828382
HLA-DPA1*02:01-DPB1*10:01	CPRRARGADAAGTGEAPVP	0.12132503	0.06998175
HLA-DPA1*02:01-DPB1*10:01	CDGCNGPVVGTRYKCSVCP	0.07023169	0.0055873664
HLA-DPA1*02:01-DPB1*10:01	KTECERLAGTESPVREEPG	0.122839786	0.004354612
HLA-DPA1*02:01-DPB1*10:01	LLQFQFKYGVPTPTNVTIE	0.27827063	0.015412994
HLA-DPA1*02:01-DPB1*10:01	CTVVSLLGILVFSLHCPSV	0.25248763	0.00059157197
HLA-DPA1*02:01-DPB1*10:01	RGGFGSGIRGRGRGRGRGR	0.22560003	0.004814337
HLA-DPA1*02:01-DPB1*10:01	VFDDLRGSVSLSWVGDSTG	0.13045907	0.0027549672
HLA-DPA1*02:01-DPB1*10:01	YTELEAIMYALGVGASIKD	0.40016076	0.0012752814
HLA-DPA1*02:01-DPB1*10:01	EVLAGHGHLYSRIPGLLSP	0.39851677	0.002386439
HLA-DPA1*02:01-DPB1*10:01	CAWDPESRTCCLLSAPNLN	0.11005633	0.00057051715
HLA-DPA1*02:01-DPB1*10:01	IFYFQSMLHPVMRRNPFGV	0.42333958	0.0010928096
HLA-DPA1*02:01-DPB1*10:01	KRMTGSEFDFEEMKRKKND	0.15778112	0.0036819787
HLA-DPA1*02:01-DPB1*10:01	KDRSASHLDHKREIRQWRR	0.143379	0.0040147253
HLA-DPA1*02:01-DPB1*10:01	LPALTVHVTQPKDGGFCEV	0.1659609	0.002263889
HLA-DPA1*02:01-DPB1*10:01	PLREPGFHFESMLSHPPIP	0.28105497	0.0036851405
HLA-DPA1*02:01-DPB1*10:01	GVRALCGWTPSSGATPRNR	0.21566245	0.0032433528
HLA-DPA1*02:01-DPB1*10:01	GIKHLVDLLDHRVLEVQKN	0.2695097	0.0070316843
HLA-DPA1*02:01-DPB1*10:01	EDVIYWMFGEENGSDPNIH	0.05902891	0.02753394
HLA-DPA1*02:01-DPB1*10:01	GKNGNPVAENFRMEEVYLP	0.20566091	0.009113421
HLA-DPA1*02:01-DPB1*10:01	RSLISMDEINKQLIFTTED	0.22772361	0.00070869987
HLA-DPA1*02:01-DPB1*10:01	ISCSMDDTVRYTSLMLRDY	0.32948032	0.0003218198
HLA-DPA1*02:01-DPB1*10:01	DELFSQVDEKRKKRDIPDY	0.10166066	0.00203437
HLA-DPA1*02:01-DPB1*10:01	WCVFPNGTEVPNTRSRGHH	0.08388817	0.0029505093
HLA-DPA1*02:01-DPB1*10:01	ATENGFSYPVISYWVDSQD	0.1773823	0.0015393099
