# Supplementary material for: MHCII-peptide presentation: an assessment of the state-of-the-art prediction methods
Source: Front Immunol. 2024 Mar 12;15:1293706. doi: 10.3389/fimmu.2024.1293706 (PMC11027168; doi:10.3389/fimmu.2024.1293706)
Supplement: Supplementary file 2 [file DataSheet_2.zip › output/BERT/neg/19_HLA-DPA1_02_01_DPB1_13_01.csv]

allele	peptide	affinity_pred	mass_pred
HLA-DPA1*02:01-DPB1*13:01	TTSIATTTTTTTESVEEVV	0.16398619	0.01488726
HLA-DPA1*02:01-DPB1*13:01	FRQAFPNTNRWFLTCINQP	0.3232599	0.002034498
HLA-DPA1*02:01-DPB1*13:01	KPPLPCKPRNMTGLDLAAV	0.17352271	0.001080971
HLA-DPA1*02:01-DPB1*13:01	RKKNEGVNWLRMASRVDAV	0.3968807	0.11736648
HLA-DPA1*02:01-DPB1*13:01	PTDYPFKPPKVAFTTRIYH	0.22728045	0.1787495
HLA-DPA1*02:01-DPB1*13:01	TRYSVEKEKQSGAAFSCSC	0.15042554	0.0018448221
HLA-DPA1*02:01-DPB1*13:01	GFRCPNGTCIPSSKHCDGL	0.049044292	0.000351152
HLA-DPA1*02:01-DPB1*13:01	EEDREKLGEKEETIPPDYR	0.057113018	0.068764575
HLA-DPA1*02:01-DPB1*13:01	TNSIYTLSISSATQFGNVP	0.37585202	0.00083070865
HLA-DPA1*02:01-DPB1*13:01	QGDPQNATRQQQLEWDDST	0.08268906	0.0076764347
HLA-DPA1*02:01-DPB1*13:01	TPYTFDIQAINGVSSKSPF	0.38059327	0.05070228
HLA-DPA1*02:01-DPB1*13:01	SLQRLIDSQMETSCQITFE	0.30981377	0.0011174087
HLA-DPA1*02:01-DPB1*13:01	QFQFKYGVPTPTNVTIESY	0.29061705	0.027705979
HLA-DPA1*02:01-DPB1*13:01	MTLGMIWTIILRFAIQDIS	0.35982332	0.00037941075
HLA-DPA1*02:01-DPB1*13:01	HPNVICDGCNGPVVGTRYK	0.06465732	0.0023073459
HLA-DPA1*02:01-DPB1*13:01	CWALSFYPAEITLTWQRDG	0.43226403	0.0012400262
HLA-DPA1*02:01-DPB1*13:01	RVTAPRTVLLLLSGALALT	0.40995136	0.0016575654
HLA-DPA1*02:01-DPB1*13:01	YLLKAWLMSDKTDHEARKM	0.29213154	0.0076440694
HLA-DPA1*02:01-DPB1*13:01	VNQTFNWNTTKQEHFPDNL	0.18267623	0.007945369
HLA-DPA1*02:01-DPB1*13:01	GPEPEDLEDLYSRYKKLQQ	0.17253461	0.0039739
HLA-DPA1*02:01-DPB1*13:01	AMDVIVKVIKRCDIILVME	0.43836507	0.0010262486
HLA-DPA1*02:01-DPB1*13:01	ALRAYVKDHYSNGFCTVYA	0.2542096	0.0024207712
HLA-DPA1*02:01-DPB1*13:01	KLKRKYWWKNCKMMIMLGA	0.37490854	0.0008791281
HLA-DPA1*02:01-DPB1*13:01	IGRSPFEVKVGTECGNQKV	0.12643401	0.0028548413
HLA-DPA1*02:01-DPB1*13:01	FKWWGLQSKVENFIQKQEK	0.29355463	0.0022145465
HLA-DPA1*02:01-DPB1*13:01	ETKLHTSNSGGRRELSELV	0.22295041	0.0009844798
HLA-DPA1*02:01-DPB1*13:01	IAILTCPFEPPKPKTKHKL	0.29684272	0.02888244
HLA-DPA1*02:01-DPB1*13:01	PEQFWEKYRPELPPPPEAA	0.22294044	0.0050328844
HLA-DPA1*02:01-DPB1*13:01	CFAETGQFQKIVLYAKKVG	0.4438295	0.0008768182
HLA-DPA1*02:01-DPB1*13:01	QRISLEIMTLQPRCEDVET	0.34810945	0.002027353
HLA-DPA1*02:01-DPB1*13:01	TISVSLAVAAIPEGLPIVV	0.43004557	0.0034958008
HLA-DPA1*02:01-DPB1*13:01	RQAFPNTNRWFLTCINQPQ	0.3757038	0.016347624
HLA-DPA1*02:01-DPB1*13:01	YRGPITRTQNPMVTGTSVL	0.21524806	0.120684184
HLA-DPA1*02:01-DPB1*13:01	VLVLFALAFLTCVVFLVVY	0.15865156	0.0007390984
HLA-DPA1*02:01-DPB1*13:01	YAINKLRQEGSEEGMYVLR	0.2338131	0.00889263
HLA-DPA1*02:01-DPB1*13:01	VAIIARTDLKKNRDYPLAS	0.32834676	0.16040097
HLA-DPA1*02:01-DPB1*13:01	LVLGGDVPISSIQATIAKL	0.35978448	0.0041916417
HLA-DPA1*02:01-DPB1*13:01	TWILFPENSGKPWAGAENL	0.10582696	0.0013780405
HLA-DPA1*02:01-DPB1*13:01	FFLCLGLALGAVFSFLFRA	0.23866259	0.00085859635
HLA-DPA1*02:01-DPB1*13:01	GVALRMYPLKPTWWFCAFP	0.40338027	0.00034872125
HLA-DPA1*02:01-DPB1*13:01	SLLKTTQEPLARDPVKLPT	0.38100198	0.009915923
HLA-DPA1*02:01-DPB1*13:01	NLKKKFSCCVLVFLLFAVI	0.25986317	0.0009237112
HLA-DPA1*02:01-DPB1*13:01	PGTTGTLPAASELPASQRT	0.1928711	0.009140088
HLA-DPA1*02:01-DPB1*13:01	TVAILIVVTVAFVQEYRSE	0.28638563	0.0009317126
HLA-DPA1*02:01-DPB1*13:01	AILIKRFHHTRRNWKGLIA	0.3048941	0.0055336924
HLA-DPA1*02:01-DPB1*13:01	ICKADDICDHTLEQQQMQP	0.10476064	0.0005490726
HLA-DPA1*02:01-DPB1*13:01	NLHRMPMRHRKKAADKNLP	0.17966308	0.0041125724
HLA-DPA1*02:01-DPB1*13:01	LQFQFKYGVPTPTNVTIES	0.2750486	0.018991554
HLA-DPA1*02:01-DPB1*13:01	ESTEEGTTEYGLWKDSLFL	0.27879083	0.0015089586
HLA-DPA1*02:01-DPB1*13:01	SSHLLSLTLGPQHADNIYI	0.298293	0.0033083006
HLA-DPA1*02:01-DPB1*13:01	WCVFPNGTEVPNTRSRGHH	0.13133872	0.0024039375
HLA-DPA1*02:01-DPB1*13:01	SLGPNGLDKMMVDKDGDVT	0.080403216	0.066516265
HLA-DPA1*02:01-DPB1*13:01	YSATVTFFKVKWIFSSVVD	0.51202	0.0010547384
HLA-DPA1*02:01-DPB1*13:01	NIQYEVIGNYYSSERMADN	0.3173627	0.005564583
HLA-DPA1*02:01-DPB1*13:01	CDGEEECPDGSDESEATCT	0.0034873039	0.0006901518
HLA-DPA1*02:01-DPB1*13:01	FPNGTEVPNTRSRGHHNCS	0.049073737	0.012055203
HLA-DPA1*02:01-DPB1*13:01	CSGDVARAVRGQGQETSGP	0.041851748	0.00059595535
HLA-DPA1*02:01-DPB1*13:01	MAFAGLTADARIVINRARV	0.36109236	0.0015942862
HLA-DPA1*02:01-DPB1*13:01	LKIPLIHRALQLAQRPVSL	0.46974787	0.23361106
HLA-DPA1*02:01-DPB1*13:01	ESQLSRHDQMLSVHDIRLA	0.35663477	0.018592337
HLA-DPA1*02:01-DPB1*13:01	EKVINETWAWKNATLAEQA	0.3945128	0.01943649
HLA-DPA1*02:01-DPB1*13:01	DSFKDSPSKGLGPCGWILV	0.17287019	0.0006655002
HLA-DPA1*02:01-DPB1*13:01	LVCLLASRSITEEVSEYCS	0.27616757	0.0007013497
HLA-DPA1*02:01-DPB1*13:01	FLLYGTEVHTDTNKIEEFL	0.2833372	0.0018024774
HLA-DPA1*02:01-DPB1*13:01	ENGEELNAINTTVSQDPET	0.14844868	0.0029073306
HLA-DPA1*02:01-DPB1*13:01	GTEIAASLLYHDNVISKKV	0.48241004	0.015973791
HLA-DPA1*02:01-DPB1*13:01	FKGSVEKLCSVEQDLAMGS	0.3049703	0.0018803775
HLA-DPA1*02:01-DPB1*13:01	DHGTNLTCQVKFAGAGVTT	0.21367475	0.0033415798
HLA-DPA1*02:01-DPB1*13:01	MSQNGAPGMQEESLQGSWV	0.09399911	0.017397318
HLA-DPA1*02:01-DPB1*13:01	EGVQDDLFWLTFEGKPLED	0.42381352	0.003895104
HLA-DPA1*02:01-DPB1*13:01	SSFLESLLQPESLRLDWLL	0.49476513	0.00087847386
HLA-DPA1*02:01-DPB1*13:01	QASWACNLILGAPDSQKLT	0.3266508	0.00054405426
HLA-DPA1*02:01-DPB1*13:01	QTCRDQEKEYYEPQHRICC	0.116367556	0.0003563449
HLA-DPA1*02:01-DPB1*13:01	NRGRGGYRGRGGLGFRGGR	0.1539386	0.009479126
HLA-DPA1*02:01-DPB1*13:01	KVCREFTEREQGEVRFSAV	0.23069794	0.0004323843
HLA-DPA1*02:01-DPB1*13:01	ESSAAKLKRKYWWKNCKMM	0.1801404	0.0041350024
HLA-DPA1*02:01-DPB1*13:01	LLLFLVLSLVFICFYIKKI	0.24369028	0.0008580576
HLA-DPA1*02:01-DPB1*13:01	ILVAFSFLFTVITFPISIW	0.2941936	0.0009811942
HLA-DPA1*02:01-DPB1*13:01	PNMTSNRRLQQTQAQVEEV	0.2860185	0.005982193
HLA-DPA1*02:01-DPB1*13:01	GFIWWLRCLVINVVLFILL	0.23290221	0.00029430407
HLA-DPA1*02:01-DPB1*13:01	ITTRLFWWYHTMANQQVLK	0.3309004	0.057306875
HLA-DPA1*02:01-DPB1*13:01	APYQNVTEFDGQDACGSNS	0.092334144	0.0019032818
HLA-DPA1*02:01-DPB1*13:01	RCPNGTCIPSSKHCDGLRD	0.022377877	0.00054448785
HLA-DPA1*02:01-DPB1*13:01	EDNDIREKREKIKEMMKHA	0.09508794	0.0023309444
