# Supplementary material for: MHCII-peptide presentation: an assessment of the state-of-the-art prediction methods
Source: Front Immunol. 2024 Mar 12;15:1293706. doi: 10.3389/fimmu.2024.1293706 (PMC11027168; doi:10.3389/fimmu.2024.1293706)
Supplement: Supplementary file 2 [file DataSheet_2.zip › output/BERT/neg/19_HLA-DPA1_02_01_DPB1_14_01.csv]

allele	peptide	affinity_pred	mass_pred
HLA-DPA1*02:01-DPB1*14:01	MDGAMGYVQPPPPPYPGPM	0.013509339	0.08710469
HLA-DPA1*02:01-DPB1*14:01	LSIVANFQKTTLFAAHVSG	0.46647313	0.0064208806
HLA-DPA1*02:01-DPB1*14:01	VWQLKNSAKVMVTNVTSLL	0.39809713	0.0025059509
HLA-DPA1*02:01-DPB1*14:01	LRVSVLCIWMSALFLGVGV	0.06866695	0.0004968919
HLA-DPA1*02:01-DPB1*14:01	EKLKISDQLLLEINDVTRA	0.42086166	0.003331324
HLA-DPA1*02:01-DPB1*14:01	HRILHKLCQGLGLNLTKFT	0.1897473	0.0010116504
HLA-DPA1*02:01-DPB1*14:01	PGPPMMDGAMGYVQPPPPP	0.025031323	0.011081772
HLA-DPA1*02:01-DPB1*14:01	VAKETCSEKSTNLHDYGML	0.063779466	0.0013349692
HLA-DPA1*02:01-DPB1*14:01	WLYYATNSCKNFSELPLVM	0.2081642	0.0012320803
HLA-DPA1*02:01-DPB1*14:01	VRGEGMPQYRNPFEKGDLY	0.030332863	0.004883266
HLA-DPA1*02:01-DPB1*14:01	VIGFSYWASELILAQQQQH	0.18787432	0.0074879327
HLA-DPA1*02:01-DPB1*14:01	APKEEEEEPLPTKKWPTVD	0.07267959	0.09284485
HLA-DPA1*02:01-DPB1*14:01	SLLFLGVCAHHIIPTGSVV	0.26153418	0.00069603743
HLA-DPA1*02:01-DPB1*14:01	SVLPSPSGRSAQGSSSPVP	0.04621183	0.022295572
HLA-DPA1*02:01-DPB1*14:01	PPTLREDERPEGPGAAWPG	0.0072170226	0.044598214
HLA-DPA1*02:01-DPB1*14:01	PEMVTRLYDGMRRVDLTGK	0.16982761	0.0023840643
HLA-DPA1*02:01-DPB1*14:01	MPHHVEPLERLEKLLTKEQ	0.12837076	0.5995103
HLA-DPA1*02:01-DPB1*14:01	MARSPGRAYALLLLLICFN	0.119656995	0.0014513191
HLA-DPA1*02:01-DPB1*14:01	SFLGPVTFIILCNAVIFVT	0.13835715	0.0016458507
HLA-DPA1*02:01-DPB1*14:01	GIGVVAEADAADAAGFPVP	0.03119318	0.05005724
HLA-DPA1*02:01-DPB1*14:01	EPLERLEKLLTKEQLKIWM	0.22800714	0.024349783
HLA-DPA1*02:01-DPB1*14:01	LSRWSASFTVTKGKSSTQE	0.35782623	0.00858855
HLA-DPA1*02:01-DPB1*14:01	INSIWWCDFDNDCGDMSDE	0.0019115104	0.00045625298
HLA-DPA1*02:01-DPB1*14:01	LAGTESPVREEPGEDFPAA	0.011722451	0.008642843
HLA-DPA1*02:01-DPB1*14:01	AKLVVAVAVFLLTFYVISQ	0.13396937	0.0018359257
HLA-DPA1*02:01-DPB1*14:01	VWRMPLFEHYTRQVVDCQL	0.15833019	0.0012607409
HLA-DPA1*02:01-DPB1*14:01	FNGQYWLWWIFLVLGLLLF	0.016156515	0.0005917859
HLA-DPA1*02:01-DPB1*14:01	TRQDFGPAGMQGYAPVTGM	0.073960826	0.0026837136
HLA-DPA1*02:01-DPB1*14:01	LSKFLRVSTKIGSCMKSVG	0.3781976	0.0054551614
HLA-DPA1*02:01-DPB1*14:01	PRTLLLLLSGALALTQTWA	0.23654161	0.010215049
HLA-DPA1*02:01-DPB1*14:01	KGGSCSQAACSNSAQGSDE	0.027176078	0.0021050998
HLA-DPA1*02:01-DPB1*14:01	RMYPLKPTWWFCAFPYSLL	0.18355218	0.00040699248
HLA-DPA1*02:01-DPB1*14:01	QGGPGGSSTGFGNFEEIGP	0.0043313783	0.06217436
HLA-DPA1*02:01-DPB1*14:01	AFLPPDPTYTLMCDESGSR	0.04147246	0.012487595
HLA-DPA1*02:01-DPB1*14:01	YVRCGTVGSRMFLVYVSYL	0.29858577	0.0054430463
HLA-DPA1*02:01-DPB1*14:01	SRGWDSCLALELLLLPLSL	0.18889515	0.00086608296
HLA-DPA1*02:01-DPB1*14:01	HDLALACKLDYDEDASAML	0.18183284	0.0027117343
HLA-DPA1*02:01-DPB1*14:01	LGILMTIGFILLLVFGSVT	0.035481796	0.0017937928
HLA-DPA1*02:01-DPB1*14:01	PSGPRGTLLLLPLLLLLLL	0.089841396	0.0030573832
HLA-DPA1*02:01-DPB1*14:01	LTWQRDGEDQTQDTELVET	0.003935776	0.34698725
HLA-DPA1*02:01-DPB1*14:01	FWSGPKRCPHPLTFDVNNP	0.13824143	0.008380175
HLA-DPA1*02:01-DPB1*14:01	GSALLLASLLLAAALSASA	0.16760013	0.0023252822
HLA-DPA1*02:01-DPB1*14:01	GPPMMDGAMGYVQPPPPPY	0.03927726	0.012982188
HLA-DPA1*02:01-DPB1*14:01	VALRMYPLKPTWWFCAFPY	0.23361321	0.00044621076
HLA-DPA1*02:01-DPB1*14:01	TELVETRPAGDGTFQKWAA	0.06085898	0.020948011
HLA-DPA1*02:01-DPB1*14:01	GPMALEQNLSDLQLQAAVE	0.05173846	0.0078262
HLA-DPA1*02:01-DPB1*14:01	LYRGQALHGRHPRPPATVQ	0.051395398	0.014845213
HLA-DPA1*02:01-DPB1*14:01	SRMLLCFAFLWVLGIAYYM	0.101289354	0.00046964898
HLA-DPA1*02:01-DPB1*14:01	KAHPEVAEAGIGCPFAGVG	0.06971923	0.015779166
HLA-DPA1*02:01-DPB1*14:01	GGGDAGKGNAAGGGGGGRS	0.011498571	0.06223937
HLA-DPA1*02:01-DPB1*14:01	CKGVEPKTECERLAGTESP	0.12485003	0.0022829636
HLA-DPA1*02:01-DPB1*14:01	TAILVSWRPPPPETHNGAL	0.05259705	0.008980722
HLA-DPA1*02:01-DPB1*14:01	LKNSAKVMVTNVTSLLKTV	0.43947163	0.0017209908
HLA-DPA1*02:01-DPB1*14:01	LLLLTMALAGGSGTASAEA	0.0998054	0.0005488392
HLA-DPA1*02:01-DPB1*14:01	VPTDDIHMKQVDLENVWLH	0.1507385	0.17759466
HLA-DPA1*02:01-DPB1*14:01	SLDLIGCPMVTDDFVVSGT	0.09926913	0.0006508724
HLA-DPA1*02:01-DPB1*14:01	NIFSYDYSGYGASSGKPTE	0.04015282	0.037592854
HLA-DPA1*02:01-DPB1*14:01	EQCVNSPGSYQCVPCTEGF	0.010256418	0.00036267244
HLA-DPA1*02:01-DPB1*14:01	KEADISAFADYRPTEVTDL	0.16612431	0.0024800955
HLA-DPA1*02:01-DPB1*14:01	ELILAQQQQHKKYHGSQVY	0.2377732	0.0022572272
HLA-DPA1*02:01-DPB1*14:01	LGSFILVIFYFQSMLHPVM	0.14872672	0.0015650609
HLA-DPA1*02:01-DPB1*14:01	QAACSNSAQGSDESLITCK	0.006562267	0.0014956439
HLA-DPA1*02:01-DPB1*14:01	TLVLDSQKRVFSWGFGGYG	0.07666201	0.0020732044
HLA-DPA1*02:01-DPB1*14:01	IEPGCVRVVRGEGMPQYRN	0.062482234	0.008395002
HLA-DPA1*02:01-DPB1*14:01	RCLYAVLLIDSCILLWLYS	0.025703533	0.00028379634
HLA-DPA1*02:01-DPB1*14:01	LVGAVNHHQVLLFFYMIIL	0.021156145	0.0008209947
HLA-DPA1*02:01-DPB1*14:01	VKIQGQNKEMLAAACQMFL	0.35637406	0.0030103321
HLA-DPA1*02:01-DPB1*14:01	VLLAALLGVERASSLMCFS	0.19638945	0.00083648565
HLA-DPA1*02:01-DPB1*14:01	MTPPERLFLPRVCGTTLHL	0.1547429	0.0019864852
HLA-DPA1*02:01-DPB1*14:01	LYYATNSCKNFSELPLVMW	0.23480353	0.00085519487
HLA-DPA1*02:01-DPB1*14:01	TAITRQVVENMTRAHFPLD	0.08226468	0.019677404
HLA-DPA1*02:01-DPB1*14:01	STGTVWNPPKKKRFTVKLQ	0.15204217	0.0067013735
HLA-DPA1*02:01-DPB1*14:01	SLQELPAGSRVELVNTSCQ	0.09358031	0.009727506
HLA-DPA1*02:01-DPB1*14:01	TVRNLVQSMQVLSGVFTDV	0.32735282	0.006705725
HLA-DPA1*02:01-DPB1*14:01	GFNDWAFMTTHSWDEDPSG	0.010236913	0.004504787
HLA-DPA1*02:01-DPB1*14:01	IGYLGYCKGVEPKTECERL	0.1006851	0.0016392734
HLA-DPA1*02:01-DPB1*14:01	ESSPLLAYRLLGEEGVALP	0.25580865	0.0035221349
HLA-DPA1*02:01-DPB1*14:01	AVRDWENQLEASMHSVLSD	0.17625396	0.003709761
HLA-DPA1*02:01-DPB1*14:01	GYVELPPIEGRSPRSPRNN	0.03644113	0.013500405
HLA-DPA1*02:01-DPB1*14:01	LKKKFSCCVLVFLLFAVIC	0.17725888	0.0010595339
HLA-DPA1*02:01-DPB1*14:01	TSAKWLRSLYLFYTCFCFS	0.13363968	0.0005146727
HLA-DPA1*02:01-DPB1*14:01	WCVFPNGTEVPNTRSRGHH	0.033458628	0.007021145
HLA-DPA1*02:01-DPB1*14:01	LAGLCRGNSVERKIYIPLN	0.18918966	0.0018980056
HLA-DPA1*02:01-DPB1*14:01	IQFLSEAQDDPQKRKPDIK	0.076774724	0.0071993405
HLA-DPA1*02:01-DPB1*14:01	CRVEDYDAADDVQLSKTLE	0.13149588	0.0006546405
HLA-DPA1*02:01-DPB1*14:01	ITTGRFGDFYRLLVPGTYN	0.19337119	0.011849465
HLA-DPA1*02:01-DPB1*14:01	LSDLIPVDRAIEDTRPAGC	0.054388773	0.005128136
HLA-DPA1*02:01-DPB1*14:01	KIASKLAFLPPDPTYTLMC	0.32463095	0.0006816556
HLA-DPA1*02:01-DPB1*14:01	PLTGWRVFLLLLCALLGIV	0.07690337	0.00052494544
HLA-DPA1*02:01-DPB1*14:01	VEAMEILELYCDLLLARFG	0.16059645	0.00044482862
HLA-DPA1*02:01-DPB1*14:01	ATQGLAVALALSVLPGSRA	0.47647175	0.004195922
HLA-DPA1*02:01-DPB1*14:01	KRMGVIVRDESTAEITFYM	0.17695676	0.004798158
HLA-DPA1*02:01-DPB1*14:01	GHSSDPNAVMYPTYGNGDP	0.011646245	0.0047530537
HLA-DPA1*02:01-DPB1*14:01	ALLGHSSCQNPASPPEEGS	0.001687383	0.0039338684
HLA-DPA1*02:01-DPB1*14:01	MDMRVPAQLLGLLLLWLPG	0.21280397	0.0029954496
HLA-DPA1*02:01-DPB1*14:01	EQRYTCHVQHEGLPKPLTL	0.090058275	0.049861632
HLA-DPA1*02:01-DPB1*14:01	LMTPAACPEPPPEAPTEDD	0.0012159862	0.0055489293
HLA-DPA1*02:01-DPB1*14:01	CLGSFILVIFYFQSMLHPV	0.10867417	0.001337566
HLA-DPA1*02:01-DPB1*14:01	HVIPMNPNTNDLFNAVGDG	0.04693552	0.0039170464
HLA-DPA1*02:01-DPB1*14:01	FKHYKQQRGKQKWFMKQNT	0.085655294	0.0010125011
HLA-DPA1*02:01-DPB1*14:01	IQYAKTDSDIISKMRGTFA	0.31579307	0.0032726969
HLA-DPA1*02:01-DPB1*14:01	DGVKGMDGFCSRSQHSSSS	0.09595799	0.0025320586
HLA-DPA1*02:01-DPB1*14:01	KVALSSETEVALARDMTLP	0.31854057	0.0041796705
HLA-DPA1*02:01-DPB1*14:01	LIFYINHDFKLEREVWKRL	0.20000784	0.0021402657
HLA-DPA1*02:01-DPB1*14:01	CPDLQLSAASVGNCPTKKY	0.1590626	0.0010809271
HLA-DPA1*02:01-DPB1*14:01	MTLGMIWTIILRFAIQDIS	0.1471593	0.00041117938
HLA-DPA1*02:01-DPB1*14:01	NNTVCEDVDECSSGQHQCD	0.00049987074	0.0006719177
HLA-DPA1*02:01-DPB1*14:01	AAGLFLLLLLGTWAPAPGS	0.020318018	0.0008011943
HLA-DPA1*02:01-DPB1*14:01	TLDEADEAGKRIFGPRVGN	0.050682116	0.0076415157
HLA-DPA1*02:01-DPB1*14:01	EGLATRREGMRANNPEQNR	0.043870278	0.4035713
HLA-DPA1*02:01-DPB1*14:01	LVVVLSIVLEGPAPAQGTP	0.06041902	0.0010343434
HLA-DPA1*02:01-DPB1*14:01	AKDCLLVYSQEETESLNAS	0.17066154	0.0012668928
HLA-DPA1*02:01-DPB1*14:01	LENGKETLQRTDAPKTHMT	0.11021756	0.031778686
HLA-DPA1*02:01-DPB1*14:01	PPPVPRGRGVGPPRGALVR	0.038161043	0.09278372
HLA-DPA1*02:01-DPB1*14:01	GAVVTGAVVAAVMWRKKSS	0.55582684	0.010775777
HLA-DPA1*02:01-DPB1*14:01	LGRFDHEDESDAEATQELA	0.024870597	0.073768824
HLA-DPA1*02:01-DPB1*14:01	DDEMETDKQEKKEVHKCGF	0.006594253	0.000853509
HLA-DPA1*02:01-DPB1*14:01	VSTLHHVLQRTIQCAKAQA	0.24765255	0.0024604467
HLA-DPA1*02:01-DPB1*14:01	FLARNNTIVNELVRVTSEG	0.25207946	0.0069895387
HLA-DPA1*02:01-DPB1*14:01	ALALALSDSRVLWAPAEAH	0.3259465	0.053102277
HLA-DPA1*02:01-DPB1*14:01	NVEGSFLCVCADENQEYSP	0.0041020964	0.00043690467
HLA-DPA1*02:01-DPB1*14:01	FPNGTEVPNTRSRGHHNCS	0.007904476	0.019584244
HLA-DPA1*02:01-DPB1*14:01	IDNTYSCSGKLLEREIKAL	0.13158071	0.0019386474
HLA-DPA1*02:01-DPB1*14:01	IIGGGDTATCCAKWNTEDK	0.017500231	0.0040308773
HLA-DPA1*02:01-DPB1*14:01	SYQCRCRPGWQPIPGSPNG	0.022261245	0.00056906295
HLA-DPA1*02:01-DPB1*14:01	SPREAKNKRRSGKNSQEDS	0.012040981	0.043582864
HLA-DPA1*02:01-DPB1*14:01	SLATMSFLLSSLLALLTVS	0.1532773	0.0018395869
HLA-DPA1*02:01-DPB1*14:01	PALTVHVTQPKDGGFCEVC	0.12072659	0.0021780364
HLA-DPA1*02:01-DPB1*14:01	YLGYCKGVEPKTECERLAG	0.113012925	0.0023330653
HLA-DPA1*02:01-DPB1*14:01	DFGNTSGRLCLNNDTKEGK	0.031171171	0.0011013199
HLA-DPA1*02:01-DPB1*14:01	EGKAAVLKRILEDQEENPL	0.103957504	0.2192311
HLA-DPA1*02:01-DPB1*14:01	RRRHAGENDYNIEVLLGVD	0.11207422	0.0071770637
HLA-DPA1*02:01-DPB1*14:01	GSLEIIPCSRVGHVFRKQH	0.24307446	0.013444403
HLA-DPA1*02:01-DPB1*14:01	ILVAFSFLFTVITFPISIW	0.14022455	0.0013245464
HLA-DPA1*02:01-DPB1*14:01	PMMDGAMGYVQPPPPPYPG	0.033931468	0.0045695016
HLA-DPA1*02:01-DPB1*14:01	LGYCKGVEPKTECERLAGT	0.08160557	0.0012608662
HLA-DPA1*02:01-DPB1*14:01	KDGVLAYARLSHLSDSKNV	0.31562975	0.22021611
HLA-DPA1*02:01-DPB1*14:01	HDLALACKLDYDEDASAML	0.18183284	0.0027117343
HLA-DPA1*02:01-DPB1*14:01	CVFPNGTEVPNTRSRGHHN	0.017153421	0.0032303482
HLA-DPA1*02:01-DPB1*14:01	CHESCLDEEVEGQGFCSGP	0.0017800834	0.0003184359
HLA-DPA1*02:01-DPB1*14:01	ISLCVGLYSLSFMGLLAMY	0.1210689	0.000919953
HLA-DPA1*02:01-DPB1*14:01	NAVGDGIVLCKMINLSVPD	0.18566686	0.0026866086
HLA-DPA1*02:01-DPB1*14:01	VCLRLPGGSCMAVLTVTLM	0.17661674	0.00110099
HLA-DPA1*02:01-DPB1*14:01	TLLLLLSGALALTQTWARS	0.23215352	0.0015003902
HLA-DPA1*02:01-DPB1*14:01	TPARRGRSRSRTPARRGRS	0.18849088	0.09355795
HLA-DPA1*02:01-DPB1*14:01	AMLALGLMTCLSVLFGYAT	0.0904679	0.0007969805
HLA-DPA1*02:01-DPB1*14:01	VVAVGTVLVALSAMGFTSV	0.23090321	0.002102677
HLA-DPA1*02:01-DPB1*14:01	MHCASAAMFMVKNGNGTAC	0.16949964	0.0005644409
HLA-DPA1*02:01-DPB1*14:01	SVEVSAEDLLTCCGSMCGD	0.006135934	0.0002714557
HLA-DPA1*02:01-DPB1*14:01	DGIYANMRMVHILTSVVGS	0.28597072	0.0033462613
HLA-DPA1*02:01-DPB1*14:01	ITAAGVDHRVILGNELPKF	0.16671714	0.018944258
HLA-DPA1*02:01-DPB1*14:01	INDCIGGTVLNISKSGSCS	0.10168913	0.0018703155
HLA-DPA1*02:01-DPB1*14:01	KAESGPASLTICEKASGYL	0.19756529	0.016022738
HLA-DPA1*02:01-DPB1*14:01	QQMKELLTENHQLKEAMKL	0.20355074	0.0024537772
HLA-DPA1*02:01-DPB1*14:01	PPVSTISCSYESASRSSLF	0.09712182	0.0068591135
HLA-DPA1*02:01-DPB1*14:01	YQLSRWTPVIKDVMEDAVE	0.34284174	0.03424669
HLA-DPA1*02:01-DPB1*14:01	HYVPGIMISYIVLLSILLW	0.085206226	0.0015453865
HLA-DPA1*02:01-DPB1*14:01	PTVDLGNVPNGSALTDGSQ	0.013911005	0.002448861
HLA-DPA1*02:01-DPB1*14:01	LNLTYERKDNTTVTRLLNI	0.23581097	0.0010990287
HLA-DPA1*02:01-DPB1*14:01	PPDCPTSLHQLMLDCWQKD	0.07901626	0.045102037
HLA-DPA1*02:01-DPB1*14:01	LIDVVEGNRVYIPCIYVLN	0.2572775	0.06387837
HLA-DPA1*02:01-DPB1*14:01	MAYAYLFKYIIIGDTGVGK	0.20849489	0.0030096392
HLA-DPA1*02:01-DPB1*14:01	FNYTSLIAFHCKRGVSMGT	0.23708104	0.0005874092
HLA-DPA1*02:01-DPB1*14:01	KESDKLVATSKITLQDKQN	0.35268104	0.053595312
HLA-DPA1*02:01-DPB1*14:01	MLSRWSASFTVTKGKSSTQ	0.42330253	0.0060806405
HLA-DPA1*02:01-DPB1*14:01	CCGWHYPQDWFQVLILRGN	0.07675571	0.0003353044
HLA-DPA1*02:01-DPB1*14:01	FLIGFMIGYLGYCKGVEPK	0.13525838	0.004936364
HLA-DPA1*02:01-DPB1*14:01	LIIVGAGVIMACFYPNIGG	0.09671991	0.00075287634
HLA-DPA1*02:01-DPB1*14:01	PGNWTWPENSQQTPMCQAW	0.003058513	0.00022399584
HLA-DPA1*02:01-DPB1*14:01	IDACINISHHYCNISDHVG	0.028141666	0.0043565547
HLA-DPA1*02:01-DPB1*14:01	LNISKSGSCSAIRIGHVGM	0.2740755	0.0025259312
HLA-DPA1*02:01-DPB1*14:01	GNSSSNATGNTVAAANYVA	0.041456282	0.0053325184
HLA-DPA1*02:01-DPB1*14:01	GGCRVWVFAAIFLLLSLAA	0.0833864	0.0012201776
HLA-DPA1*02:01-DPB1*14:01	RQKALSLVSCFAGGVFLAT	0.26723844	0.0023921398
HLA-DPA1*02:01-DPB1*14:01	STRQGMDLSANQDEETDQE	0.0051980787	0.005591457
HLA-DPA1*02:01-DPB1*14:01	SFFILSLILEYTWLEAVIF	0.07756739	0.0003782304
HLA-DPA1*02:01-DPB1*14:01	ASKQNGTWPREVLLVLSVN	0.22375956	0.009519087
HLA-DPA1*02:01-DPB1*14:01	GLLGMFLKRLSSQLILLQA	0.37657204	0.0011447805
HLA-DPA1*02:01-DPB1*14:01	EKEDKDEKKKGEDEDKGPP	0.0025061453	0.009019626
HLA-DPA1*02:01-DPB1*14:01	RHEGQEPFLQWLMLLSNES	0.09827577	0.0071139866
HLA-DPA1*02:01-DPB1*14:01	AESVTEEKFTVLFESQFSV	0.23737149	0.000654341
HLA-DPA1*02:01-DPB1*14:01	PLFTETSPTSAPWDPLPGP	0.016581537	0.0015183301
HLA-DPA1*02:01-DPB1*14:01	AASIGNAQKLPMCDKCGTG	0.06875205	0.0028804978
HLA-DPA1*02:01-DPB1*14:01	GAATCFYAFVGFDCIATTG	0.09022915	0.00039293634
HLA-DPA1*02:01-DPB1*14:01	SGTNGTCLLASMGLQLNLT	0.105999604	0.0004448733
HLA-DPA1*02:01-DPB1*14:01	LSLGVGFAILYTKHRRLQS	0.24071905	0.004197659
HLA-DPA1*02:01-DPB1*14:01	PANQMVKCDPRHGKYMACC	0.085750505	0.00061033
HLA-DPA1*02:01-DPB1*14:01	RDQDRGQQLQQKQQDLEQE	0.006972099	0.2918406
HLA-DPA1*02:01-DPB1*14:01	MAISGVPVLGFFIIAVLMS	0.1630515	0.0007957102
HLA-DPA1*02:01-DPB1*14:01	VAGGTQRPAEDSSSSEESD	0.0024629405	0.024849888
HLA-DPA1*02:01-DPB1*14:01	SKHLHEGAKSETAEELKKV	0.2892988	0.13099554
HLA-DPA1*02:01-DPB1*14:01	VYVQPIVSLHYKFSEDHLN	0.32960388	0.028341684
HLA-DPA1*02:01-DPB1*14:01	LKYEYQPFAGKIKDIAWTE	0.17045899	0.0106222285
HLA-DPA1*02:01-DPB1*14:01	EASNFQCRNGHCIPQRWAC	0.017278466	0.00060142117
HLA-DPA1*02:01-DPB1*14:01	AAGSAARRDVQNVAAAPEL	0.23548865	0.63420534
HLA-DPA1*02:01-DPB1*14:01	LCPHPLLRPPPSAAPQAIL	0.097878166	0.0059646266
HLA-DPA1*02:01-DPB1*14:01	WLQGGPGGSSTGFGNFEEI	0.010082015	0.13824078
HLA-DPA1*02:01-DPB1*14:01	ALDGAWLMVSISSPVLSLS	0.29609203	0.0010012409
HLA-DPA1*02:01-DPB1*14:01	VFPNGTEVPNTRSRGHHNC	0.012968556	0.0044317762
HLA-DPA1*02:01-DPB1*14:01	LLGAVLLMDASARPANHSS	0.122266956	0.0025089204
HLA-DPA1*02:01-DPB1*14:01	EGKGQSPFDPAHKHTAVLV	0.14385912	0.004807821
