# Supplementary material for: MHCII-peptide presentation: an assessment of the state-of-the-art prediction methods
Source: Front Immunol. 2024 Mar 12;15:1293706. doi: 10.3389/fimmu.2024.1293706 (PMC11027168; doi:10.3389/fimmu.2024.1293706)
Supplement: Supplementary file 2 [file DataSheet_2.zip › output/BERT/neg/19_HLA-DPA1_02_02_DPB1_05_01.csv]

allele	peptide	affinity_pred	mass_pred
HLA-DPA1*02:02-DPB1*05:01	GKGKMRNRRRIQRRGPCII	0.28295052	0.00037632283
HLA-DPA1*02:02-DPB1*05:01	QLVLVTKGFNLFCKYIYHV	0.62795246	0.0018140955
HLA-DPA1*02:02-DPB1*05:01	RNRSEMSSSSLAPHRVPLS	0.12790933	0.006632562
HLA-DPA1*02:02-DPB1*05:01	GPSTCLPNYYRCSSGTCVM	0.08116832	0.0031088206
HLA-DPA1*02:02-DPB1*05:01	QSLPSSRMAPLGMLLGLLM	0.21461874	0.0072084256
HLA-DPA1*02:02-DPB1*05:01	IKQLLKQGSVQKVYNGLQG	0.5289253	0.07818667
HLA-DPA1*02:02-DPB1*05:01	DKKSGVINLTEEVLWVKVN	0.46541414	0.0030306752
HLA-DPA1*02:02-DPB1*05:01	YPGPPMMDGAMGYVQPPPP	0.07138405	0.016559964
HLA-DPA1*02:02-DPB1*05:01	CLLVYSQEETESLNASIGC	0.09571168	0.00022621201
HLA-DPA1*02:02-DPB1*05:01	AVAIIVVSVGLGLILYCVC	0.14672197	0.0006748311
HLA-DPA1*02:02-DPB1*05:01	TVNTPDLVLFVGEALVGNE	0.3033922	0.00073313795
HLA-DPA1*02:02-DPB1*05:01	FNPGAVTVAWKADGSPVKV	0.14411885	0.0554157
HLA-DPA1*02:02-DPB1*05:01	LFLIGLMCGRITKRVTREL	0.45340177	0.0006597189
HLA-DPA1*02:02-DPB1*05:01	ILDKTGDKLKFCLFTKWLK	0.63956094	0.009311906
HLA-DPA1*02:02-DPB1*05:01	CVCPCNRTKNFESGKAYKT	0.23381227	0.00070549094
HLA-DPA1*02:02-DPB1*05:01	IFSLGVISWRRAGHSSDLI	0.39243206	0.0019857627
HLA-DPA1*02:02-DPB1*05:01	KTTSRNLARAMCMKNLKLT	0.4177663	0.0022372734
HLA-DPA1*02:02-DPB1*05:01	FLTQTVCLDDTTVKFEIWD	0.27045804	0.00017073753
HLA-DPA1*02:02-DPB1*05:01	MASRGATRPNGPNTGNKIC	0.014397576	0.00067702914
HLA-DPA1*02:02-DPB1*05:01	RKRWTICTISLLLIFYKTK	0.48627138	0.0005816394
HLA-DPA1*02:02-DPB1*05:01	MECIIQVFPDEFHLQTLNP	0.3041547	0.0002647846
HLA-DPA1*02:02-DPB1*05:01	LGSSVAGLRAAAPASPFRQ	0.16887407	0.0037275746
HLA-DPA1*02:02-DPB1*05:01	CKRGVSMGTPKLLRTSECD	0.296824	0.0012550183
HLA-DPA1*02:02-DPB1*05:01	PLTGWRVFLLLLCALLGIV	0.18859397	0.0004199414
HLA-DPA1*02:02-DPB1*05:01	MVLMAPRTLLLLLSGALAL	0.3147051	0.002125462
HLA-DPA1*02:02-DPB1*05:01	KGGSCSQAACSNSAQGSDE	0.022216786	0.0012800222
HLA-DPA1*02:02-DPB1*05:01	IDVREVMERDAKDYADSIH	0.34321386	0.12732092
HLA-DPA1*02:02-DPB1*05:01	MSSFYIGLGSRINCNIFSY	0.2924523	0.00070477213
HLA-DPA1*02:02-DPB1*05:01	REGIKQLLKQGSVQKVYNG	0.46903387	0.059496414
HLA-DPA1*02:02-DPB1*05:01	RFGDFYRLLVPGTYNLTVV	0.37365106	0.0057536243
HLA-DPA1*02:02-DPB1*05:01	SKMRDFINKQADAYVEKGI	0.44311672	0.0014222547
HLA-DPA1*02:02-DPB1*05:01	KVLQKKVLIVHTNHLTSLL	0.4602048	0.10059331
HLA-DPA1*02:02-DPB1*05:01	TELAILYSKFKPQKMREHL	0.55732644	0.012083503
HLA-DPA1*02:02-DPB1*05:01	DSAGVRPGAQAYLLTVFCI	0.23462842	0.0008892311
HLA-DPA1*02:02-DPB1*05:01	ASPDGLIPWTRFCKENIND	0.4039205	0.005994891
HLA-DPA1*02:02-DPB1*05:01	SSYQPIQPKDFHHHHFPDM	0.16798519	0.056887675
HLA-DPA1*02:02-DPB1*05:01	RITWEHREVHLVQFHEPDI	0.22205676	0.011584958
HLA-DPA1*02:02-DPB1*05:01	VMWIGFLTRTVLENSTSYE	0.32913002	0.0007280847
HLA-DPA1*02:02-DPB1*05:01	FFTVIIYVRLDFSITKDPA	0.37416422	0.0032035336
HLA-DPA1*02:02-DPB1*05:01	VELINKCNSMQSEYREKNV	0.3029829	0.0004013273
HLA-DPA1*02:02-DPB1*05:01	TLMEEVLLLGLKDKEGYTS	0.5562522	0.00080087676
HLA-DPA1*02:02-DPB1*05:01	FFLIGFMIGYLGYCKGVEP	0.3489701	0.0012368857
HLA-DPA1*02:02-DPB1*05:01	PSGAGACCRFLPLQSQCPE	0.15628108	0.0010866704
HLA-DPA1*02:02-DPB1*05:01	QLTGKMSPGIQWDESQAQQ	0.08624624	0.00435208
HLA-DPA1*02:02-DPB1*05:01	QQQQQQQQQQPQPPQPPFP	0.04632151	0.10644009
HLA-DPA1*02:02-DPB1*05:01	AGLAVLAVVVIGAVVATVM	0.14695762	0.0011160334
HLA-DPA1*02:02-DPB1*05:01	CRQEDVIATANLSRRAIAD	0.25159842	0.00065975287
HLA-DPA1*02:02-DPB1*05:01	QKLLKCSRLVLALALILVL	0.2973351	0.00057456724
HLA-DPA1*02:02-DPB1*05:01	STVILTVLGAIIWFLYKKH	0.3929612	0.004542598
HLA-DPA1*02:02-DPB1*05:01	EYDESYCDAVKKTSPYDSG	0.26692855	0.0006289921
HLA-DPA1*02:02-DPB1*05:01	EEDKIKKTYPPENKPGQSN	0.12247369	0.13485986
HLA-DPA1*02:02-DPB1*05:01	QKLLKCSRLVLALALILVL	0.2973351	0.00057456724
HLA-DPA1*02:02-DPB1*05:01	SEVSLVCEKLCNEKLLKKA	0.5069138	0.000973701
HLA-DPA1*02:02-DPB1*05:01	NDVACHTTMYFMCEFDKEN	0.39669424	0.00081150455
HLA-DPA1*02:02-DPB1*05:01	QFLSEAQDDPQKRKPDIKK	0.2411428	0.0023865858
HLA-DPA1*02:02-DPB1*05:01	TILLQYCFLLITCLLTALE	0.14388187	0.00035443046
HLA-DPA1*02:02-DPB1*05:01	GFMIGYLGYCKGVEPKTEC	0.34878987	0.00073107117
HLA-DPA1*02:02-DPB1*05:01	IALLVVLYKIYDLHKKRSC	0.5940605	0.0007675246
HLA-DPA1*02:02-DPB1*05:01	VRMANADARNMGADLCRQD	0.067055464	0.005028639
HLA-DPA1*02:02-DPB1*05:01	TLGFVVICALLLLVGAFVP	0.09968043	0.0013361343
HLA-DPA1*02:02-DPB1*05:01	YIDRVDEPLSCSYVLTIRT	0.31298482	0.0019528968
HLA-DPA1*02:02-DPB1*05:01	CGALRPLKIVWGIFFILVA	0.22585465	0.0003244348
HLA-DPA1*02:02-DPB1*05:01	NCSAAPQPEPAAGLASYPE	0.024108578	0.0026870263
HLA-DPA1*02:02-DPB1*05:01	SMLHPVMRRNPFGVDICCR	0.3155151	0.0007547356
HLA-DPA1*02:02-DPB1*05:01	TIPIVGIVAGLAVLAVLAV	0.14681762	0.0016307583
HLA-DPA1*02:02-DPB1*05:01	ISDHEATLRCWALGFYPAE	0.20662683	0.20849761
HLA-DPA1*02:02-DPB1*05:01	SQAACSNSAQGSDESLITC	0.02431779	0.00037328122
HLA-DPA1*02:02-DPB1*05:01	SKSCFSPWVGQVTEDCSSK	0.1322859	0.0006498047
HLA-DPA1*02:02-DPB1*05:01	PLGTIPGGNPCDSETGHCY	0.021733679	0.0003229921
HLA-DPA1*02:02-DPB1*05:01	FLWEYGDLHLFGPNQRPAP	0.25461707	0.00976584
HLA-DPA1*02:02-DPB1*05:01	AKLVVAVAVFLLTFYVISQ	0.2475405	0.0013411102
HLA-DPA1*02:02-DPB1*05:01	WLYYATNSCKNFSELPLVM	0.4689714	0.0020395776
HLA-DPA1*02:02-DPB1*05:01	QHAASTISIDTLVEEDTGT	0.10973466	0.0031381943
HLA-DPA1*02:02-DPB1*05:01	SMGMLEARIRILTNNSQTP	0.2898091	0.0009681098
HLA-DPA1*02:02-DPB1*05:01	SSRDKLTEMAASSQGNFEG	0.19715816	0.3136475
HLA-DPA1*02:02-DPB1*05:01	CLRLPGGSCMAVLTVTLMV	0.19547506	0.0005979392
HLA-DPA1*02:02-DPB1*05:01	VVLAFNYWSISSRHVLLQE	0.40535364	0.08077352
HLA-DPA1*02:02-DPB1*05:01	CTFEEAREAFENNEKTKEF	0.4224075	0.0006854359
HLA-DPA1*02:02-DPB1*05:01	VFFLIGFMIGYLGYCKGVE	0.36216742	0.0014179505
HLA-DPA1*02:02-DPB1*05:01	PEAINFGCFTIKSDVWSFG	0.315	0.0018883363
HLA-DPA1*02:02-DPB1*05:01	LLMCHCGKGAKGFTPIPGT	0.22321126	0.00079641666
HLA-DPA1*02:02-DPB1*05:01	CISIENTTVILEDCDGSKE	0.22512892	0.0005472518
HLA-DPA1*02:02-DPB1*05:01	SFHREIEGSQVTFDVAWSP	0.09033005	0.0027482454
HLA-DPA1*02:02-DPB1*05:01	SMTVASSAPTTAASSTTVA	0.0581162	0.01229695
HLA-DPA1*02:02-DPB1*05:01	YCKGVEPKTECERLAGTES	0.1652065	0.0038587593
HLA-DPA1*02:02-DPB1*05:01	LHISYVANYPNGKVTQSCH	0.20213334	0.0013522416
HLA-DPA1*02:02-DPB1*05:01	VVLLCASDLLLLLLLLPPP	0.12808281	0.0012213102
HLA-DPA1*02:02-DPB1*05:01	RWGWGRRCLGRPGLLGPGP	0.052906923	0.00042961567
HLA-DPA1*02:02-DPB1*05:01	AKTYDYLFKLLLIGDSGVG	0.47478476	0.0038689922
HLA-DPA1*02:02-DPB1*05:01	QASSLELTEISRENVPKSG	0.2963789	0.005375051
HLA-DPA1*02:02-DPB1*05:01	EDEDLIKWKALFEEVPELL	0.51340526	0.0034064043
HLA-DPA1*02:02-DPB1*05:01	KGVLFYGPPGCGKTLLAKA	0.19424105	0.046100415
HLA-DPA1*02:02-DPB1*05:01	FDSSLPQNQPFVFSLGTGQ	0.1496334	0.0012333145
HLA-DPA1*02:02-DPB1*05:01	ALGIPSITQAWGLWVLLGA	0.11767881	0.00069025834
HLA-DPA1*02:02-DPB1*05:01	SRCQRNASLEAIMGLESSS	0.14908442	0.0002726359
HLA-DPA1*02:02-DPB1*05:01	ALADILSEPTMQPPICVGL	0.16402748	0.00063551846
HLA-DPA1*02:02-DPB1*05:01	FWLGTLHISAERALTLPAM	0.38256437	0.001829716
HLA-DPA1*02:02-DPB1*05:01	LYLSPSGNSSPPGSPTLQK	0.027815465	0.0022491622
HLA-DPA1*02:02-DPB1*05:01	KRMTGSEFDFEEMKRKKND	0.42532822	0.010837453
HLA-DPA1*02:02-DPB1*05:01	NTLIFAVLASIVFMGWTTK	0.32029197	0.00077737414
HLA-DPA1*02:02-DPB1*05:01	SVDMSSYQNTTSNLPQLAG	0.06671419	0.0007962578
HLA-DPA1*02:02-DPB1*05:01	MIGYLGYCKGVEPKTECER	0.2849076	0.0009113075
HLA-DPA1*02:02-DPB1*05:01	TMLQEAQVFRGLASTVSLS	0.24406046	0.0013074806
HLA-DPA1*02:02-DPB1*05:01	PIFTEVACDELVEEMEHFG	0.17011546	0.010664926
HLA-DPA1*02:02-DPB1*05:01	VFPNGTEVPNTRSRGHHNC	0.046508357	0.000915517
HLA-DPA1*02:02-DPB1*05:01	EYRNRFLHMHELQEWRAYR	0.364604	0.008967708
HLA-DPA1*02:02-DPB1*05:01	SNHIPHGKEQIKRGGDAGM	0.13305813	0.002540704
HLA-DPA1*02:02-DPB1*05:01	LAGTESPVREEPGEDFPAA	0.03276891	0.0019280352
HLA-DPA1*02:02-DPB1*05:01	GLQNCATHTQPFWGSLTNR	0.09894385	0.00047254344
HLA-DPA1*02:02-DPB1*05:01	NGKISGVNAKKEMVTSKLP	0.3114018	0.033035178
HLA-DPA1*02:02-DPB1*05:01	FAGKQLEDGRTLSDYNIQK	0.17488974	0.71373147
HLA-DPA1*02:02-DPB1*05:01	KPLPPVPIPNLVGIRGGDP	0.12373245	0.05777089
HLA-DPA1*02:02-DPB1*05:01	PNLTSMTFRGSVTISVQAL	0.24744034	0.0009773124
HLA-DPA1*02:02-DPB1*05:01	MRLFLSLPVLVVVLSIVLE	0.33802384	0.0018079437
HLA-DPA1*02:02-DPB1*05:01	VEPKTECERLAGTESPVRE	0.14574589	0.001965611
HLA-DPA1*02:02-DPB1*05:01	HKIFVQGIIWDINSFDQWG	0.31871906	0.0020530396
HLA-DPA1*02:02-DPB1*05:01	GVWQRPVIDNPNYKGKWKP	0.12425082	0.005321145
HLA-DPA1*02:02-DPB1*05:01	LSSSCLYFIYVAPGIANTY	0.26700094	0.0003046812
HLA-DPA1*02:02-DPB1*05:01	EKPQGLYPNYLNPSSGQWG	0.11300009	0.10571931
HLA-DPA1*02:02-DPB1*05:01	ETRYPHSVAKSQCLENSLF	0.16488495	0.0019665062
HLA-DPA1*02:02-DPB1*05:01	NNKAYCYNGMCQYYDAQCQ	0.1808388	0.0007251026
HLA-DPA1*02:02-DPB1*05:01	AQSGQQLEWPEAWRQQLVD	0.09131648	0.0025832294
HLA-DPA1*02:02-DPB1*05:01	IMVIYLLPRCTFTKEGCHK	0.38423166	0.0012504001
HLA-DPA1*02:02-DPB1*05:01	FILAILLCSLALGSVTVHS	0.1900393	0.0009799458
HLA-DPA1*02:02-DPB1*05:01	TLLLFCLCAFLSLSWYAAL	0.14691518	0.00031254566
HLA-DPA1*02:02-DPB1*05:01	SPPQSLPSTPKAAWIREEG	0.13503294	0.028976584
HLA-DPA1*02:02-DPB1*05:01	FTVITFPISIWMCIKIIKE	0.48739636	0.0020733862
HLA-DPA1*02:02-DPB1*05:01	NTNDLFNAVGDGIVLCKMI	0.24816081	0.0005923886
HLA-DPA1*02:02-DPB1*05:01	NKEGASGRPGSPKMEGTGK	0.029709278	0.021024683
HLA-DPA1*02:02-DPB1*05:01	LLVRPIQGSRTTIHLHLCI	0.16281058	0.0010658735
HLA-DPA1*02:02-DPB1*05:01	PALTVHVTQPKDGGFCEVC	0.25845045	0.001220016
HLA-DPA1*02:02-DPB1*05:01	TLEQQQMQPLCFNCPICDK	0.17899802	0.000436548
HLA-DPA1*02:02-DPB1*05:01	ELANGEVGGDRNEKMKNQI	0.06687059	0.0013325611
HLA-DPA1*02:02-DPB1*05:01	YNGDDGNVGEYEADKQAEL	0.06361205	0.0077723684
HLA-DPA1*02:02-DPB1*05:01	YLGYCKGVEPKTECERLAG	0.2220073	0.0015790958
HLA-DPA1*02:02-DPB1*05:01	WWAKALFVFCGLLTCCYCC	0.19490165	0.00027010584
HLA-DPA1*02:02-DPB1*05:01	FMIGYLGYCKGVEPKTECE	0.33847222	0.0006211579
HLA-DPA1*02:02-DPB1*05:01	DDGNVGEYEADKQAELAYN	0.15009551	0.17837924
HLA-DPA1*02:02-DPB1*05:01	CMVFFLIVVIYKKFQIPCI	0.42042193	0.00033007975
HLA-DPA1*02:02-DPB1*05:01	ESCLDEEVEGQGFCSGPGW	0.045900393	0.00023281513
HLA-DPA1*02:02-DPB1*05:01	ATNPFDQDVEKATSEMNTA	0.1865005	0.0021625136
HLA-DPA1*02:02-DPB1*05:01	IKVDMRTISFDIPPQEILT	0.2623536	0.002117467
HLA-DPA1*02:02-DPB1*05:01	MASRGATRPNGPNTGNKIC	0.014397576	0.00067702914
HLA-DPA1*02:02-DPB1*05:01	KAKIQDKEGIPPDQQRLIF	0.12860951	0.0036036945
HLA-DPA1*02:02-DPB1*05:01	LNNIPPTQESYYDPNLPPV	0.081354156	0.04163914
HLA-DPA1*02:02-DPB1*05:01	AEWARVSAVNATSWEPLTN	0.13007545	0.004499564
HLA-DPA1*02:02-DPB1*05:01	SCLDEEVEGQGFCSGPGWD	0.0663781	0.00024118807
HLA-DPA1*02:02-DPB1*05:01	NMELSFKVWMCGGEIEIIP	0.27697998	0.00044290273
HLA-DPA1*02:02-DPB1*05:01	AALSSVVSRTDSPSPTVLN	0.037343916	0.004522248
HLA-DPA1*02:02-DPB1*05:01	GKKDVMWIGFLTRTVLENS	0.52695256	0.032460775
HLA-DPA1*02:02-DPB1*05:01	RVRKEFFQDDVFPDTAVIW	0.3738798	0.010636218
HLA-DPA1*02:02-DPB1*05:01	VLMAPRTLLLLLSGALALT	0.32539418	0.0017780833
HLA-DPA1*02:02-DPB1*05:01	NQNNWLLTTFINRRGAHRI	0.51645046	0.0009474299
HLA-DPA1*02:02-DPB1*05:01	VVSSPYVGVGPAPPVAGLP	0.01565123	0.0041558915
HLA-DPA1*02:02-DPB1*05:01	SRAVVLVFGMLYPAYYSYK	0.43150684	0.0023134216
HLA-DPA1*02:02-DPB1*05:01	TKQNVNAAMVFEFLYKMCD	0.63531184	0.00040264614
HLA-DPA1*02:02-DPB1*05:01	KLQQYRQVHLLPGLWEQGW	0.27363703	0.00294463
HLA-DPA1*02:02-DPB1*05:01	PLVQGVAIGGSYGRKTVLR	0.28399298	0.082303114
HLA-DPA1*02:02-DPB1*05:01	NIIRTFLKENCFRQSTAKI	0.58813447	0.0017837264
HLA-DPA1*02:02-DPB1*05:01	TTILKTSQPLMTTPGTLSS	0.5183193	0.001958469
HLA-DPA1*02:02-DPB1*05:01	YLGYCKGVEPKTECERLAG	0.2220073	0.0015790958
HLA-DPA1*02:02-DPB1*05:01	AGTESPVREEPGEDFPAAR	0.028250117	0.015522176
HLA-DPA1*02:02-DPB1*05:01	SVLLCFIFGQHLRQQRMGT	0.37606245	0.00068401155
HLA-DPA1*02:02-DPB1*05:01	GASGRPGSPKMEGTGKKAV	0.08739393	0.0036391385
HLA-DPA1*02:02-DPB1*05:01	EIQFLSEAQDDPQKRKPDI	0.24684174	0.0016665624
HLA-DPA1*02:02-DPB1*05:01	GTLFVFWRELRDNVITPRD	0.31901625	0.038180538
HLA-DPA1*02:02-DPB1*05:01	KLDAFFGIFFGALGGLLLL	0.3158947	0.0022824954
HLA-DPA1*02:02-DPB1*05:01	PTVDLGNVPNGSALTDGSQ	0.026321579	0.001229306
HLA-DPA1*02:02-DPB1*05:01	KWWNDLWLNEGFATFMEYF	0.4640388	0.00053652225
HLA-DPA1*02:02-DPB1*05:01	YILIAVGAVMMFVGFLGCY	0.15107109	0.0039681634
HLA-DPA1*02:02-DPB1*05:01	DDESSSDETSNQPSPAFRR	0.0076255286	0.00232186
HLA-DPA1*02:02-DPB1*05:01	LNITQDKVASVININPNTT	0.27590758	0.014223494
HLA-DPA1*02:02-DPB1*05:01	LLGTFFTCLVILFACEVAA	0.13934854	0.0004084076
HLA-DPA1*02:02-DPB1*05:01	LYMWDSIDQKWTRHYCAIA	0.33157974	0.00069636817
HLA-DPA1*02:02-DPB1*05:01	CKPGYQGDGFRCVPGEVEK	0.08206741	0.0016633926
HLA-DPA1*02:02-DPB1*05:01	ADGSDEEACPLLANVTAAS	0.057816245	0.0014827019
HLA-DPA1*02:02-DPB1*05:01	PATVEDLPSAFEEKAIEKV	0.20070292	0.073749065
HLA-DPA1*02:02-DPB1*05:01	PPEDNHPDLSDMLKFESEK	0.30172482	0.014189512
HLA-DPA1*02:02-DPB1*05:01	MIHTNLKKKFSCCVLVFLL	0.4512282	0.0006552933
HLA-DPA1*02:02-DPB1*05:01	GRVVVRRLAVRRFGSRSLS	0.56006676	0.003006864
HLA-DPA1*02:02-DPB1*05:01	GFANGEESTPTRDAVVTYT	0.027941579	0.010676439
HLA-DPA1*02:02-DPB1*05:01	ECSGRGRCRCNVCECHSGY	0.023310268	0.0005570372
HLA-DPA1*02:02-DPB1*05:01	GCRVWVFAAIFLLLSLAAS	0.16090426	0.00058517494
HLA-DPA1*02:02-DPB1*05:01	IECEIKINHEGEVNRARYM	0.25107017	0.0023473997
HLA-DPA1*02:02-DPB1*05:01	GASGRPGSPKMEGTGKKAV	0.08739393	0.0036391385
HLA-DPA1*02:02-DPB1*05:01	MKLVSVALMYLGSLAFLGA	0.4597592	0.004524297
HLA-DPA1*02:02-DPB1*05:01	AGTESPVREEPGEDFPAAR	0.028250117	0.015522176
HLA-DPA1*02:02-DPB1*05:01	CKNFSELPLVMWLQGGPGG	0.38284487	0.0007111701
HLA-DPA1*02:02-DPB1*05:01	LPALTVHVTQPKDGGFCEV	0.25250775	0.0013136574
HLA-DPA1*02:02-DPB1*05:01	NIGRSPFEVKVGTECGNQK	0.19938979	0.005006213
HLA-DPA1*02:02-DPB1*05:01	RVTAPRTVLLLLSGALALT	0.31011003	0.0012633004
HLA-DPA1*02:02-DPB1*05:01	LLLIVLHTSYMIYSLAPQY	0.31526503	0.0011202883
HLA-DPA1*02:02-DPB1*05:01	NPGFEASPPAQGIPEAKVR	0.05916996	0.010470216
HLA-DPA1*02:02-DPB1*05:01	PALTVHVTQPKDGGFCEVC	0.25845045	0.001220016
HLA-DPA1*02:02-DPB1*05:01	TTCDDIKNIYKRMTGSEFD	0.33214042	0.0015005115
HLA-DPA1*02:02-DPB1*05:01	RKDNTTVTRLLNINPNKTS	0.4711232	0.07954561
HLA-DPA1*02:02-DPB1*05:01	LTDNVERIVENEKINAEKS	0.38612488	0.29913333
HLA-DPA1*02:02-DPB1*05:01	KHPDFADACGLMNNNIEEQ	0.1651076	0.0015962708
HLA-DPA1*02:02-DPB1*05:01	LARDPVKLPTTAASTPDAV	0.1508628	0.0071777133
HLA-DPA1*02:02-DPB1*05:01	GVCISLIWKCDGMDDCGDY	0.12414248	0.00037703355
HLA-DPA1*02:02-DPB1*05:01	VFFLIGFMIGYLGYCKGVE	0.36216742	0.0014179505
HLA-DPA1*02:02-DPB1*05:01	AGFYVDATEDPWKTNYRMY	0.15633228	0.0028771781
HLA-DPA1*02:02-DPB1*05:01	RKSSGGKGGSCSQAACSNS	0.025177926	0.0020051007
