# Supplementary material for: MHCII-peptide presentation: an assessment of the state-of-the-art prediction methods
Source: Front Immunol. 2024 Mar 12;15:1293706. doi: 10.3389/fimmu.2024.1293706 (PMC11027168; doi:10.3389/fimmu.2024.1293706)
Supplement: Supplementary file 2 [file DataSheet_2.zip › output/BERT/neg/19_HLA-DQA1_03_01_DQB1_03_02.csv]

allele	peptide	affinity_pred	mass_pred
HLA-DQA1*03:01-DQB1*03:02	ANCPTHSTLTCMSREFQCE	0.19907989	0.0019402892
HLA-DQA1*03:01-DQB1*03:02	YRVSLIKQSAQLTALAAQQ	0.24352525	0.0062560798
HLA-DQA1*03:01-DQB1*03:02	AEERPWLWVVYILTVALPV	0.12805031	0.0019108815
HLA-DQA1*03:01-DQB1*03:02	GKGGSCSQAACSNSAQGSD	0.13610975	0.0016331464
HLA-DQA1*03:01-DQB1*03:02	GAALALLLFGLLGVLVAAP	0.073983274	0.005345929
HLA-DQA1*03:01-DQB1*03:02	TQIVLLGLVTAALWAGLLT	0.086209945	0.0023331007
HLA-DQA1*03:01-DQB1*03:02	LMQAPLLIALGLLLAAPAQ	0.109047875	0.0149509385
HLA-DQA1*03:01-DQB1*03:02	AQEAPRNMVHPNVICDGCN	0.029055387	0.0011588435
HLA-DQA1*03:01-DQB1*03:02	TQIVLLGLVTAALWAGLLT	0.086209945	0.0023331007
HLA-DQA1*03:01-DQB1*03:02	MQKLLKCSRLVLALALILV	0.010380182	0.000842949
HLA-DQA1*03:01-DQB1*03:02	ANPRCESAPGCGVWQRPVI	0.102530666	0.00055578625
HLA-DQA1*03:01-DQB1*03:02	MRALWVLGLCCVLLTFGSV	0.05338991	0.001038712
HLA-DQA1*03:01-DQB1*03:02	TFEWKTKVVCPPKKLECKF	0.011808634	0.0058479155
HLA-DQA1*03:01-DQB1*03:02	VILILAFFACWLPYYIGIS	0.07742228	0.00724589
HLA-DQA1*03:01-DQB1*03:02	DNQPAVDIHVLQGERPMAS	0.3361782	0.010787429
HLA-DQA1*03:01-DQB1*03:02	LREGKCHLSLGNAMAACRS	0.11575277	0.0009688623
HLA-DQA1*03:01-DQB1*03:02	KETCSEKSTNLHDYGMLLP	0.16762726	0.0016266198
HLA-DQA1*03:01-DQB1*03:02	PEGRKCKLKPGKQCSPSQG	0.005503762	0.0009284305
HLA-DQA1*03:01-DQB1*03:02	LAEQAKLPATEKPVLLSKD	0.1651989	0.0057783886
HLA-DQA1*03:01-DQB1*03:02	RALWVLGLCCVLLTFGSVR	0.05864884	0.0015989622
HLA-DQA1*03:01-DQB1*03:02	TAYAYCYHGETLLASDKCG	0.101609915	0.0014515563
HLA-DQA1*03:01-DQB1*03:02	VFPNGTEVPNTRSRGHHNC	0.02041508	0.0006913143
HLA-DQA1*03:01-DQB1*03:02	EGASGRPGSPKMEGTGKKA	0.0044551557	0.003017587
HLA-DQA1*03:01-DQB1*03:02	LLLLAAAGARAGGYETCPT	0.12924573	0.00138946
HLA-DQA1*03:01-DQB1*03:02	VFPNGTEVPNTRSRGHHNC	0.02041508	0.0006913143
HLA-DQA1*03:01-DQB1*03:02	DHTRHLDPGKCQACLQDVT	0.12965015	0.001306656
HLA-DQA1*03:01-DQB1*03:02	VFFLIGFMIGYLGYCKGVE	0.027579373	0.0030478183
HLA-DQA1*03:01-DQB1*03:02	MQKLLKCSRLVLALALILV	0.010380182	0.000842949
HLA-DQA1*03:01-DQB1*03:02	GTRYKCSVCPDYDLCSVCE	0.15435547	0.00039584568
HLA-DQA1*03:01-DQB1*03:02	WCVFPNGTEVPNTRSRGHH	0.12423907	0.0007421495
HLA-DQA1*03:01-DQB1*03:02	KVRRQRPRRRVCWALVAVL	0.14865674	0.0008071469
HLA-DQA1*03:01-DQB1*03:02	CRRGTQIVLLGLVTAALWA	0.071940795	0.0005323247
HLA-DQA1*03:01-DQB1*03:02	LSVMLIFAFFQELVIAGIV	0.07254219	0.0014423808
HLA-DQA1*03:01-DQB1*03:02	CPDYDLCSVCEGKGLHRGH	0.038735725	0.0014040637
HLA-DQA1*03:01-DQB1*03:02	GYATTVIPRVYTYYVSTVL	0.1488821	0.0018004205
HLA-DQA1*03:01-DQB1*03:02	VHPNVICDGCNGPVVGTRY	0.031957217	0.001632841
HLA-DQA1*03:01-DQB1*03:02	LIVAVFVCKSLLWKKVLPY	0.021419914	0.0015882325
HLA-DQA1*03:01-DQB1*03:02	HESCLDEEVEGQGFCSGPG	0.18698028	0.00088102894
HLA-DQA1*03:01-DQB1*03:02	TPPASEGSAESMGPDSRPD	0.38529566	0.3912992
HLA-DQA1*03:01-DQB1*03:02	LFLSLAFGASYGTGGRMMN	0.107427105	0.00811998
HLA-DQA1*03:01-DQB1*03:02	IGYLGYCKGVEPKTECERL	0.12600884	0.0010286933
HLA-DQA1*03:01-DQB1*03:02	RLPALTVHVTQPKDGGFCE	0.092314914	0.0037411316
HLA-DQA1*03:01-DQB1*03:02	NRSLEGRWEVAFKGSSEVF	0.34087962	0.000861673
HLA-DQA1*03:01-DQB1*03:02	TFFSVFAIFFPAATGILAG	0.1444851	0.0009201529
HLA-DQA1*03:01-DQB1*03:02	GSCSQAACSNSAQGSDESL	0.22283265	0.0007004055
HLA-DQA1*03:01-DQB1*03:02	KYQSVSLLDKKSGVINLTE	0.20278451	0.0015352692
