# Supplementary material for: MHCII-peptide presentation: an assessment of the state-of-the-art prediction methods
Source: Front Immunol. 2024 Mar 12;15:1293706. doi: 10.3389/fimmu.2024.1293706 (PMC11027168; doi:10.3389/fimmu.2024.1293706)
Supplement: Supplementary file 2 [file DataSheet_2.zip › output/BERT/pos/11_HLA-DPA1_01_03_DPB1_02_01.csv]

allele	peptide	affinity_pred	mass_pred
HLA-DPA1*01:03-DPB1*02:01	AQILPIRFQEH	0.32531106	0.5178124
HLA-DPA1*01:03-DPB1*02:01	ATFISVQLKKT	0.4188819	0.6050673
HLA-DPA1*01:03-DPB1*02:01	AVEAKKTYVRD	0.041297648	0.021252334
HLA-DPA1*01:03-DPB1*02:01	DAVEDLESVGK	0.069049254	0.034226038
HLA-DPA1*01:03-DPB1*02:01	DAYDGKDYIAL	0.17020959	0.9618319
HLA-DPA1*01:03-DPB1*02:01	DHVVWSLFNTL	0.7472303	0.74561155
HLA-DPA1*01:03-DPB1*02:01	DIILKNFEKLK	0.36523867	0.90923965
HLA-DPA1*01:03-DPB1*02:01	DINGKMWLRNP	0.13319606	0.37420225
HLA-DPA1*01:03-DPB1*02:01	DSFNTSLFKQT	0.3929729	0.9451863
HLA-DPA1*01:03-DPB1*02:01	EFALEQFQFIR	0.62728846	0.9938558
HLA-DPA1*01:03-DPB1*02:01	EFDGKRFQNVA	0.33225277	0.99783087
HLA-DPA1*01:03-DPB1*02:01	EFDKTSFHKVR	0.37903377	0.9967211
HLA-DPA1*01:03-DPB1*02:01	EFHTVPFQLLA	0.69154245	0.9903552
HLA-DPA1*01:03-DPB1*02:01	EFKLSKVWRDQ	0.19693083	0.642812
HLA-DPA1*01:03-DPB1*02:01	EFVEKSFLHIG	0.6081075	0.9958806
HLA-DPA1*01:03-DPB1*02:01	EWFSETFQKVK	0.595869	0.9973577
HLA-DPA1*01:03-DPB1*02:01	FAHVIFQNVAK	0.47839317	0.9965087
HLA-DPA1*01:03-DPB1*02:01	FAYDGKDYIAL	0.22194256	0.99497473
HLA-DPA1*01:03-DPB1*02:01	FAYDGKDYLTL	0.26129466	0.99033964
HLA-DPA1*01:03-DPB1*02:01	FDGKRFQNVAK	0.19350077	0.9986645
HLA-DPA1*01:03-DPB1*02:01	FEYKWWNVLPG	0.44624397	0.58527315
HLA-DPA1*01:03-DPB1*02:01	FHLTPLSYETL	0.3902913	0.3527962
HLA-DPA1*01:03-DPB1*02:01	FHNQSVLAEQM	0.15203045	0.003656198
HLA-DPA1*01:03-DPB1*02:01	FILKNFNPTVN	0.27835327	0.68003035
HLA-DPA1*01:03-DPB1*02:01	FTAQVIILNHP	0.22041848	0.06738953
HLA-DPA1*01:03-DPB1*02:01	FYGKSYYHVYK	0.31303784	0.97511256
HLA-DPA1*01:03-DPB1*02:01	GDSSALLNPSK	0.06263779	0.006739248
HLA-DPA1*01:03-DPB1*02:01	GEITTLNHKLQ	0.105036445	0.5786748
HLA-DPA1*01:03-DPB1*02:01	GLILHHLFQRL	0.54071075	0.70863855
HLA-DPA1*01:03-DPB1*02:01	IGLEGKGFEPT	0.13480726	0.9516527
HLA-DPA1*01:03-DPB1*02:01	IKEKLFLEAFK	0.63402575	0.8454158
HLA-DPA1*01:03-DPB1*02:01	ILDSKLFEKVK	0.3541071	0.99816453
HLA-DPA1*01:03-DPB1*02:01	ILPKIQESQPR	0.030927097	0.08938882
HLA-DPA1*01:03-DPB1*02:01	IMDSTEAQLRY	0.060660183	0.005475903
HLA-DPA1*01:03-DPB1*02:01	LAAKDFVNLRS	0.28690046	0.8082328
HLA-DPA1*01:03-DPB1*02:01	LDYERYNSQLL	0.2527706	0.08985987
HLA-DPA1*01:03-DPB1*02:01	LEFHTVPFQLL	0.66072387	0.9859441
HLA-DPA1*01:03-DPB1*02:01	LESSDGEAGRD	0.003621016	0.001773382
HLA-DPA1*01:03-DPB1*02:01	LIEGHQWLENN	0.20489998	0.86262226
HLA-DPA1*01:03-DPB1*02:01	LLLLLLLKVSA	0.3278325	0.00388855
HLA-DPA1*01:03-DPB1*02:01	LQTKEFQVLKS	0.36063287	0.9107181
HLA-DPA1*01:03-DPB1*02:01	LSYTRFSLARQ	0.52150846	0.8913606
HLA-DPA1*01:03-DPB1*02:01	MMIHGFQSSHR	0.21218318	0.4536685
HLA-DPA1*01:03-DPB1*02:01	NFAHVIFQNVA	0.60182637	0.99186325
HLA-DPA1*01:03-DPB1*02:01	PLRYVKFQNVN	0.6612689	0.96574116
HLA-DPA1*01:03-DPB1*02:01	PLSYTRFSLAR	0.73288643	0.8569619
HLA-DPA1*01:03-DPB1*02:01	RSWTAVDTAAQ	0.023857946	0.4040591
HLA-DPA1*01:03-DPB1*02:01	SIYLPSSPERE	0.17168406	0.03464662
HLA-DPA1*01:03-DPB1*02:01	SLSTSTFKVTR	0.3761395	0.79723585
HLA-DPA1*01:03-DPB1*02:01	SQETAVAIASR	0.079736486	0.13047968
HLA-DPA1*01:03-DPB1*02:01	TAADKAAQITQ	0.014389049	0.011451506
HLA-DPA1*01:03-DPB1*02:01	TAADMAAQITK	0.026457282	0.03981691
HLA-DPA1*01:03-DPB1*02:01	TDYSFHKFHYL	0.45759925	0.9960028
HLA-DPA1*01:03-DPB1*02:01	TRFSLARQVDG	0.17433175	0.041208148
HLA-DPA1*01:03-DPB1*02:01	TSYFGKQFLRQ	0.378015	0.957722
HLA-DPA1*01:03-DPB1*02:01	VFTTVEDLGSK	0.09080981	0.17478475
HLA-DPA1*01:03-DPB1*02:01	VSTPTLVEVSR	0.08998974	0.48827308
HLA-DPA1*01:03-DPB1*02:01	WEGKNMACVQR	0.05325525	0.083039925
HLA-DPA1*01:03-DPB1*02:01	YFETSSQCSKP	0.04588894	0.004006924
HLA-DPA1*01:03-DPB1*02:01	YFGGVSALSKQ	0.083117805	0.11491786
HLA-DPA1*01:03-DPB1*02:01	YPFSSSNDEEL	0.118205115	0.005747684
HLA-DPA1*01:03-DPB1*02:01	YTDHQNSSSYY	0.015864503	0.004695081
HLA-DPA1*01:03-DPB1*02:01	YTEQLLRGLSY	0.29999056	0.015996546
