# Supplementary material for: MHCII-peptide presentation: an assessment of the state-of-the-art prediction methods
Source: Front Immunol. 2024 Mar 12;15:1293706. doi: 10.3389/fimmu.2024.1293706 (PMC11027168; doi:10.3389/fimmu.2024.1293706)
Supplement: Supplementary file 2 [file DataSheet_2.zip › output/BERT/pos/11_HLA-DPA1_01_03_DPB1_03_01.csv]

allele	peptide	affinity_pred	mass_pred
HLA-DPA1*01:03-DPB1*03:01	AIRRVIWAPLG	0.6124383	0.57930315
HLA-DPA1*01:03-DPB1*03:01	ALFRLSPTASR	0.65564716	0.4874886
HLA-DPA1*01:03-DPB1*03:01	ALRRTVPPAVT	0.7335997	0.9848298
HLA-DPA1*01:03-DPB1*03:01	APRFSILPMSH	0.5674283	0.98089373
HLA-DPA1*01:03-DPB1*03:01	ARFALTVVRHG	0.5361524	0.37748772
HLA-DPA1*01:03-DPB1*03:01	DARSYTAAVAN	0.427417	0.9993137
HLA-DPA1*01:03-DPB1*03:01	DRLLDLPAAAS	0.61345506	0.8552245
HLA-DPA1*01:03-DPB1*03:01	EARRHILAILQ	0.56520087	0.7895035
HLA-DPA1*01:03-DPB1*03:01	EQILNTKLAEQ	0.037533216	0.116791174
HLA-DPA1*01:03-DPB1*03:01	ERLIGDAAKNQ	0.07684343	0.9180609
HLA-DPA1*01:03-DPB1*03:01	ERLPEVEVPQH	0.010354471	0.6593605
HLA-DPA1*01:03-DPB1*03:01	GIRVAPVPLYN	0.35760966	0.99377775
HLA-DPA1*01:03-DPB1*03:01	GTREAVIAQIS	0.39132404	0.9985735
HLA-DPA1*01:03-DPB1*03:01	GVRLSPLAERQ	0.15233524	0.9568033
HLA-DPA1*01:03-DPB1*03:01	ILRRPIIVISD	0.47299302	0.19434352
HLA-DPA1*01:03-DPB1*03:01	KAWKALEIAEK	0.20884536	0.7241465
HLA-DPA1*01:03-DPB1*03:01	KEKLEQAAIVK	0.070303395	0.43102264
HLA-DPA1*01:03-DPB1*03:01	KREVNTVLADV	0.13532521	0.22547516
HLA-DPA1*01:03-DPB1*03:01	LARRVADVVAR	0.6007073	0.9926628
HLA-DPA1*01:03-DPB1*03:01	LFRLSPTASRS	0.6094882	0.37688214
HLA-DPA1*01:03-DPB1*03:01	LNRLISQIVSS	0.51675403	0.032792497
HLA-DPA1*01:03-DPB1*03:01	LVYIVFLVDIC	0.05341779	0.001016771
HLA-DPA1*01:03-DPB1*03:01	NLWKTALLAVK	0.22018747	0.3996737
HLA-DPA1*01:03-DPB1*03:01	NRAISSSAISK	0.3697014	0.38166133
HLA-DPA1*01:03-DPB1*03:01	NVRIATTALAI	0.6468136	0.61903477
HLA-DPA1*01:03-DPB1*03:01	PRTNTPARASE	0.12911935	0.83298033
HLA-DPA1*01:03-DPB1*03:01	RDRLVPGPVFG	0.15440512	0.13657767
HLA-DPA1*01:03-DPB1*03:01	REAVIAQISSH	0.39347604	0.8969568
HLA-DPA1*01:03-DPB1*03:01	RGRAGIEASLD	0.25840232	0.944819
HLA-DPA1*01:03-DPB1*03:01	RTMELAAQSMK	0.370733	0.9718068
HLA-DPA1*01:03-DPB1*03:01	RVFVVGVGMTK	0.12940241	0.17052135
HLA-DPA1*01:03-DPB1*03:01	RVQEAVESMVK	0.17581132	0.36569348
HLA-DPA1*01:03-DPB1*03:01	STREGSSPALS	0.11690481	0.9381347
HLA-DPA1*01:03-DPB1*03:01	TAADMAAQITK	0.056113433	0.42904168
HLA-DPA1*01:03-DPB1*03:01	TERLIGDAAKN	0.05772	0.9632285
HLA-DPA1*01:03-DPB1*03:01	TPREHSDAVPD	0.020318162	0.9584273
HLA-DPA1*01:03-DPB1*03:01	TQRKWEAARVA	0.50878197	0.99924535
HLA-DPA1*01:03-DPB1*03:01	TREAVIAQISS	0.46498662	0.9823495
HLA-DPA1*01:03-DPB1*03:01	VLLRWLPPVPA	0.5762441	0.45221764
HLA-DPA1*01:03-DPB1*03:01	VLVALILLHSA	0.15185948	0.007964294
HLA-DPA1*01:03-DPB1*03:01	VLYSLAAAHAR	0.55084574	0.6641604
HLA-DPA1*01:03-DPB1*03:01	VSRRFAEAACD	0.4145125	0.8300511
HLA-DPA1*01:03-DPB1*03:01	WERYYTLVPSA	0.5715999	0.9940214
