# Supplementary material for: MHCII-peptide presentation: an assessment of the state-of-the-art prediction methods
Source: Front Immunol. 2024 Mar 12;15:1293706. doi: 10.3389/fimmu.2024.1293706 (PMC11027168; doi:10.3389/fimmu.2024.1293706)
Supplement: Supplementary file 2 [file DataSheet_2.zip › output/BERT/pos/11_HLA-DPA1_01_03_DPB1_04_02.csv]

allele	peptide	affinity_pred	mass_pred
HLA-DPA1*01:03-DPB1*04:02	APLVVGRFVNL	0.4074765	0.9132477
HLA-DPA1*01:03-DPB1*04:02	DAFAAAKLLAL	0.2526374	0.46509767
HLA-DPA1*01:03-DPB1*04:02	DLEGEAFLPLR	0.3904643	0.99445295
HLA-DPA1*01:03-DPB1*04:02	DVENSFFLNVN	0.412116	0.1375695
HLA-DPA1*01:03-DPB1*04:02	EAQKGFQDVEA	0.024424396	0.6568519
HLA-DPA1*01:03-DPB1*04:02	EFVSTVMEQLK	0.39064798	0.9714881
HLA-DPA1*01:03-DPB1*04:02	EWFSETFQKVK	0.50272816	0.99748135
HLA-DPA1*01:03-DPB1*04:02	FAHVIFQNVAK	0.37839457	0.99543524
HLA-DPA1*01:03-DPB1*04:02	FGLEKLLTNLG	0.1894776	0.038524013
HLA-DPA1*01:03-DPB1*04:02	FIADYFETSSQ	0.28478995	0.46633697
HLA-DPA1*01:03-DPB1*04:02	FIISDFESVSK	0.45740944	0.9896246
HLA-DPA1*01:03-DPB1*04:02	GDMTSEEFRQV	0.235876	0.9734128
HLA-DPA1*01:03-DPB1*04:02	HRVDYFIASKA	0.24300125	0.050273955
HLA-DPA1*01:03-DPB1*04:02	IAGEKFDIVKK	0.20969549	0.97555745
HLA-DPA1*01:03-DPB1*04:02	IIDGELYNEVK	0.19654654	0.9549263
HLA-DPA1*01:03-DPB1*04:02	IMDSETFEKSR	0.17044221	0.9747759
HLA-DPA1*01:03-DPB1*04:02	KFEHCNFNDVT	0.21201417	0.748461
HLA-DPA1*01:03-DPB1*04:02	LQDETFLESNK	0.2250677	0.4976017
HLA-DPA1*01:03-DPB1*04:02	LWFHSNFLYIG	0.61299485	0.45767373
HLA-DPA1*01:03-DPB1*04:02	LYYTEFTPTEK	0.24848726	0.9530465
HLA-DPA1*01:03-DPB1*04:02	PLKTEEFEVTK	0.3227864	0.97882843
HLA-DPA1*01:03-DPB1*04:02	PPSTASSKLDS	0.031425115	0.049513675
HLA-DPA1*01:03-DPB1*04:02	RARSEQFINLR	0.3159722	0.33407274
HLA-DPA1*01:03-DPB1*04:02	TSFLPAQLLRL	0.34230533	0.2873755
HLA-DPA1*01:03-DPB1*04:02	VFEWEAFARGT	0.4226596	0.84654695
HLA-DPA1*01:03-DPB1*04:02	VLAPEGSVPNK	0.012499324	0.005102873
HLA-DPA1*01:03-DPB1*04:02	VLTPELYAELR	0.28751615	0.9538811
HLA-DPA1*01:03-DPB1*04:02	YTEFTPTEKDE	0.047771763	0.59838235
HLA-DPA1*01:03-DPB1*04:02	YYTEFTPTEKD	0.09430083	0.76629704
