# Supplementary material for: MHCII-peptide presentation: an assessment of the state-of-the-art prediction methods
Source: Front Immunol. 2024 Mar 12;15:1293706. doi: 10.3389/fimmu.2024.1293706 (PMC11027168; doi:10.3389/fimmu.2024.1293706)
Supplement: Supplementary file 2 [file DataSheet_2.zip › output/BERT/pos/11_HLA-DPA1_02_01_DPB1_01_01.csv]

allele	peptide	affinity_pred	mass_pred
HLA-DPA1*02:01-DPB1*01:01	AAAKDTHEDHD	0.021184454	0.07346249
HLA-DPA1*02:01-DPB1*01:01	AASKTLLEKSQ	0.2430479	0.0659361
HLA-DPA1*02:01-DPB1*01:01	AQILPIRFQEH	0.42624265	0.5530906
HLA-DPA1*02:01-DPB1*01:01	ARWIKFEEDVE	0.43835402	0.115331486
HLA-DPA1*02:01-DPB1*01:01	DDIFRIYIKEK	0.3725118	0.012865382
HLA-DPA1*02:01-DPB1*01:01	DKKETVWHLEE	0.37204602	0.093540624
HLA-DPA1*02:01-DPB1*01:01	DRKLGAWVCDR	0.1879289	0.0012204719
HLA-DPA1*02:01-DPB1*01:01	FKEGAEMESSK	0.18422233	0.017399702
HLA-DPA1*02:01-DPB1*01:01	IMEKTAEHFQE	0.2059457	0.1395722
HLA-DPA1*02:01-DPB1*01:01	KADIAFLIDGS	0.35254076	0.017470492
HLA-DPA1*02:01-DPB1*01:01	KAEKKFIDIAA	0.3352657	0.2223283
HLA-DPA1*02:01-DPB1*01:01	KAPTSFGYDKP	0.14068502	0.07320484
HLA-DPA1*02:01-DPB1*01:01	KATVMFECDKG	0.32112017	0.019036476
HLA-DPA1*02:01-DPB1*01:01	KAWEPWLPAEA	0.27131033	0.016527712
HLA-DPA1*02:01-DPB1*01:01	KDYARYSKEEE	0.19823998	0.10350044
HLA-DPA1*02:01-DPB1*01:01	KDYISLNEDLR	0.40801814	0.57215863
HLA-DPA1*02:01-DPB1*01:01	KEGIYFEPDCS	0.23554188	0.059522666
HLA-DPA1*02:01-DPB1*01:01	KEHEVFQRDGN	0.19315574	0.05847112
HLA-DPA1*02:01-DPB1*01:01	KKSGNYFFLDD	0.36739486	0.011673795
HLA-DPA1*02:01-DPB1*01:01	KKSVAKLQDER	0.2595975	0.014803799
HLA-DPA1*02:01-DPB1*01:01	KKVEELEGEIT	0.3625626	0.21385328
HLA-DPA1*02:01-DPB1*01:01	KLADQFLEEQK	0.4302473	0.06108868
HLA-DPA1*02:01-DPB1*01:01	KLDNIYSSDKF	0.28352463	0.023217171
HLA-DPA1*02:01-DPB1*01:01	KQCDQFVAEYE	0.4119749	0.0010406406
HLA-DPA1*02:01-DPB1*01:01	KRLDKFAAEHT	0.27125216	0.122103766
HLA-DPA1*02:01-DPB1*01:01	KRYIKALAEEN	0.34790936	0.6775087
HLA-DPA1*02:01-DPB1*01:01	KSKDVVDYSEE	0.1992624	0.0677508
HLA-DPA1*02:01-DPB1*01:01	KTDSTGTHSLY	0.057688247	0.004538673
HLA-DPA1*02:01-DPB1*01:01	KTGAVYVAEIG	0.29330096	0.023744194
HLA-DPA1*02:01-DPB1*01:01	LDKWPTTLSRH	0.20765665	0.013898574
HLA-DPA1*02:01-DPB1*01:01	LEKRNSDLLLL	0.33536845	0.019328471
HLA-DPA1*02:01-DPB1*01:01	LESLGEEQRKE	0.2048266	0.09342621
HLA-DPA1*02:01-DPB1*01:01	NLKEKIALLKD	0.30342773	0.012775923
HLA-DPA1*02:01-DPB1*01:01	NVLVTLYERDE	0.50449073	0.01998257
HLA-DPA1*02:01-DPB1*01:01	RANSHFIEEQQ	0.27924857	0.05816002
HLA-DPA1*02:01-DPB1*01:01	RPHLELLANID	0.34836102	0.061063707
HLA-DPA1*02:01-DPB1*01:01	RTIEKFEKEAA	0.31180155	0.021169966
HLA-DPA1*02:01-DPB1*01:01	SKLDNIYSSDK	0.26121783	0.02026413
HLA-DPA1*02:01-DPB1*01:01	SPRDYSNFDQE	0.15145014	0.133695
HLA-DPA1*02:01-DPB1*01:01	SSKLDNIYSSD	0.26709825	0.013378173
HLA-DPA1*02:01-DPB1*01:01	STDVSDLLHQY	0.2894541	0.013539994
HLA-DPA1*02:01-DPB1*01:01	VFASSSKCGKD	0.025736835	0.008378935
HLA-DPA1*02:01-DPB1*01:01	VPKTAENFRAL	0.14716862	0.17514066
HLA-DPA1*02:01-DPB1*01:01	VVSEVDIAKAD	0.19910412	0.17131731
HLA-DPA1*02:01-DPB1*01:01	YPKEEELYACQ	0.31040186	0.20096505
