# Supplementary material for: MHCII-peptide presentation: an assessment of the state-of-the-art prediction methods
Source: Front Immunol. 2024 Mar 12;15:1293706. doi: 10.3389/fimmu.2024.1293706 (PMC11027168; doi:10.3389/fimmu.2024.1293706)
Supplement: Supplementary file 2 [file DataSheet_2.zip › output/BERT/pos/11_HLA-DPA1_02_01_DPB1_09_01.csv]

allele	peptide	affinity_pred	mass_pred
HLA-DPA1*02:03-DPB1*09:01	AKARVALRSLL	0.29309863	0.22969453
HLA-DPA1*02:03-DPB1*09:01	DHVVWSLFNTL	0.2433982	0.167499
HLA-DPA1*02:03-DPB1*09:01	DKLTVTSQNLQ	0.045168582	0.4974154
HLA-DPA1*02:03-DPB1*09:01	GEKLSKDPNIV	0.06630487	0.28122306
HLA-DPA1*02:03-DPB1*09:01	GTKQWVHARYA	0.08228673	0.81749773
HLA-DPA1*02:03-DPB1*09:01	KAYSEAHEISK	0.07826422	0.26459116
HLA-DPA1*02:03-DPB1*09:01	KDVKLPVQLQR	0.085252605	0.12484833
HLA-DPA1*02:03-DPB1*09:01	KEKLEQAAIVK	0.07330536	0.15784442
HLA-DPA1*02:03-DPB1*09:01	KILENILIILR	0.13712184	0.010371057
HLA-DPA1*02:03-DPB1*09:01	KKEMQPTHPIR	0.06610123	0.37644476
HLA-DPA1*02:03-DPB1*09:01	KRSTVAQLVKR	0.09806862	0.35043883
HLA-DPA1*02:03-DPB1*09:01	KTISKAKGQPR	0.034651525	0.08433446
HLA-DPA1*02:03-DPB1*09:01	LDKLTVTSQNL	0.042518757	0.25275755
HLA-DPA1*02:03-DPB1*09:01	PKPPKPVSKMR	0.009302154	0.104152896
HLA-DPA1*02:03-DPB1*09:01	PKSQTTAHELR	0.016795935	0.30275124
HLA-DPA1*02:03-DPB1*09:01	PWKLLHAALHL	0.19760919	0.0032651506
HLA-DPA1*02:03-DPB1*09:01	RKEGVFAKEVR	0.040811177	0.29072976
HLA-DPA1*02:03-DPB1*09:01	RYPTSIASLAF	0.20070583	0.030854816
