# Supplementary material for: MHCII-peptide presentation: an assessment of the state-of-the-art prediction methods
Source: Front Immunol. 2024 Mar 12;15:1293706. doi: 10.3389/fimmu.2024.1293706 (PMC11027168; doi:10.3389/fimmu.2024.1293706)
Supplement: Supplementary file 2 [file DataSheet_2.zip › output/BERT/pos/11_HLA-DPA1_02_01_DPB1_10_01.csv]

allele	peptide	affinity_pred	mass_pred
HLA-DPA1*02:01-DPB1*10:01	ASDKETYELRY	0.016157666	0.0040987767
HLA-DPA1*02:01-DPB1*10:01	DKLTVTSQNLQ	0.09682696	0.34973797
HLA-DPA1*02:01-DPB1*10:01	DRFIAVVHPLR	0.30677626	0.39825076
HLA-DPA1*02:01-DPB1*10:01	EKETKALSLAR	0.16938686	0.05253782
HLA-DPA1*02:01-DPB1*10:01	ERLSELVQAVS	0.28419194	0.29291543
HLA-DPA1*02:01-DPB1*10:01	ESTSKLASVTR	0.052378014	0.04569578
HLA-DPA1*02:01-DPB1*10:01	GEVQKAVNTAR	0.093441896	0.037580047
HLA-DPA1*02:01-DPB1*10:01	GKGTKQWVHAR	0.022077033	0.68917215
HLA-DPA1*02:01-DPB1*10:01	GRLDKLTVTSQ	0.018543338	0.5805645
HLA-DPA1*02:01-DPB1*10:01	IEQAYDNPHEA	0.006237152	0.14978924
HLA-DPA1*02:01-DPB1*10:01	IPPSKLSVEVR	0.0487113	0.05290494
HLA-DPA1*02:01-DPB1*10:01	KAYSEAHEISK	0.18748286	0.17485632
HLA-DPA1*02:01-DPB1*10:01	KDEKRAVLATK	0.05313835	0.45452437
HLA-DPA1*02:01-DPB1*10:01	KDVKLPVQLQR	0.12619594	0.077562645
HLA-DPA1*02:01-DPB1*10:01	KEATYGERVVA	0.008487091	0.03760239
HLA-DPA1*02:01-DPB1*10:01	KEIEYVETVTS	0.099202104	0.017778562
HLA-DPA1*02:01-DPB1*10:01	KEKLEQAAIVK	0.11950448	0.057062566
HLA-DPA1*02:01-DPB1*10:01	KELALVKRLKP	0.11669698	0.013712347
HLA-DPA1*02:01-DPB1*10:01	KEPAVLELEGK	0.0302448	0.009095728
HLA-DPA1*02:01-DPB1*10:01	KGSAAAVAAAA	0.2455695	0.15349692
HLA-DPA1*02:01-DPB1*10:01	KIEVLPSHLFL	0.24072766	0.028153162
HLA-DPA1*02:01-DPB1*10:01	KKEMQPTHPIR	0.13219877	0.11476906
HLA-DPA1*02:01-DPB1*10:01	KKLKVPVHVIR	0.33246958	0.3687651
HLA-DPA1*02:01-DPB1*10:01	KLQATVQELQK	0.15111221	0.023782467
HLA-DPA1*02:01-DPB1*10:01	KLTVTSQNLQL	0.076448075	0.042649146
HLA-DPA1*02:01-DPB1*10:01	KRSTVAQLVKR	0.19261828	0.26875144
HLA-DPA1*02:01-DPB1*10:01	KTQTKFAATVR	0.1517552	0.027656078
HLA-DPA1*02:01-DPB1*10:01	LDKLDVKGKRV	0.04234084	0.04463004
HLA-DPA1*02:01-DPB1*10:01	LDKLTVTSQNL	0.0793544	0.18396239
HLA-DPA1*02:01-DPB1*10:01	LGLAKSIHHAR	0.16927557	0.07315389
HLA-DPA1*02:01-DPB1*10:01	LRRENQVLSVR	0.14078607	0.122815326
HLA-DPA1*02:01-DPB1*10:01	MATPLLMQALP	0.20588894	0.014751976
HLA-DPA1*02:01-DPB1*10:01	MKLPKPPKPVS	0.063100554	0.05118825
HLA-DPA1*02:01-DPB1*10:01	NLWKTALLAVK	0.3123594	0.27687073
HLA-DPA1*02:01-DPB1*10:01	NVRIATTALAI	0.53113246	0.5291866
HLA-DPA1*02:01-DPB1*10:01	PGTKFIKHWRM	0.1131817	0.0052947197
HLA-DPA1*02:01-DPB1*10:01	PKSQTTAHELR	0.040561497	0.29726973
HLA-DPA1*02:01-DPB1*10:01	RLDKLTVTSQN	0.0436448	0.2776359
HLA-DPA1*02:01-DPB1*10:01	SEEKKIKVILK	0.028279023	0.015151223
HLA-DPA1*02:01-DPB1*10:01	STLQKEVHAAK	0.040937327	0.0215984
HLA-DPA1*02:01-DPB1*10:01	TAGEKLGKEAR	0.003142962	0.17933275
HLA-DPA1*02:01-DPB1*10:01	TKAGSKGGNLR	0.005338638	0.13784412
HLA-DPA1*02:01-DPB1*10:01	VVPVLVKNWKK	0.16178305	0.10298939
