# Supplementary material for: MHCII-peptide presentation: an assessment of the state-of-the-art prediction methods
Source: Front Immunol. 2024 Mar 12;15:1293706. doi: 10.3389/fimmu.2024.1293706 (PMC11027168; doi:10.3389/fimmu.2024.1293706)
Supplement: Supplementary file 2 [file DataSheet_2.zip › output/BERT/pos/11_HLA-DPA1_02_01_DPB1_13_01.csv]

allele	peptide	affinity_pred	mass_pred
HLA-DPA1*02:01-DPB1*13:01	EIKLAKLPDFE	0.30903143	0.12452166
HLA-DPA1*02:01-DPB1*13:01	EKVNIKPQVDR	0.10814976	0.68720627
HLA-DPA1*02:01-DPB1*13:01	EQVYFSELDEN	0.28394726	0.008673551
HLA-DPA1*02:01-DPB1*13:01	EVKKYVLPNFE	0.3011823	0.7553124
HLA-DPA1*02:01-DPB1*13:01	GNKADLEAQRD	0.046818517	0.33752835
HLA-DPA1*02:01-DPB1*13:01	GTKQWVHARYA	0.19910838	0.66519743
HLA-DPA1*02:01-DPB1*13:01	HEARKDQGDGE	0.010974588	0.003563445
HLA-DPA1*02:01-DPB1*13:01	KDYIALKEDLR	0.22454284	0.40652323
HLA-DPA1*02:01-DPB1*13:01	KIVATRKKQQL	0.12869106	0.004118157
HLA-DPA1*02:01-DPB1*13:01	KRYIKALAEEN	0.34292847	0.5897778
HLA-DPA1*02:01-DPB1*13:01	LKKQLAAARED	0.16206597	0.24824269
HLA-DPA1*02:01-DPB1*13:01	LQKLPEEIQRD	0.12644766	0.022950254
HLA-DPA1*02:01-DPB1*13:01	RKQKKIPAALK	0.16873635	0.056099147
