# Supplementary material for: MHCII-peptide presentation: an assessment of the state-of-the-art prediction methods
Source: Front Immunol. 2024 Mar 12;15:1293706. doi: 10.3389/fimmu.2024.1293706 (PMC11027168; doi:10.3389/fimmu.2024.1293706)
Supplement: Supplementary file 2 [file DataSheet_2.zip › output/BERT/pos/11_HLA-DPA1_02_01_DPB1_14_01.csv]

allele	peptide	affinity_pred	mass_pred
HLA-DPA1*02:01-DPB1*14:01	AKAAAIGIDLG	0.120472334	0.26257092
HLA-DPA1*02:01-DPB1*14:01	DKLTVTSQNLQ	0.09825743	0.56081724
HLA-DPA1*02:01-DPB1*14:01	ERLSELVQAVS	0.21903856	0.42511582
HLA-DPA1*02:01-DPB1*14:01	GKIEPVVLPLL	0.2062252	0.031718966
HLA-DPA1*02:01-DPB1*14:01	HRVKLVPGYAG	0.14365505	0.07800728
HLA-DPA1*02:01-DPB1*14:01	IEQAYDNPHEA	0.0014712517	0.41069347
HLA-DPA1*02:01-DPB1*14:01	IRLPTAVVPLR	0.20797214	0.16069591
HLA-DPA1*02:01-DPB1*14:01	KDLSQLTKLHS	0.091334954	0.006193438
HLA-DPA1*02:01-DPB1*14:01	KDVKLPVQLQR	0.14309344	0.13678268
HLA-DPA1*02:01-DPB1*14:01	KISEHVEEAKK	0.07284077	0.28888807
HLA-DPA1*02:01-DPB1*14:01	KKGVPSVPVAE	0.1900753	0.20518713
HLA-DPA1*02:01-DPB1*14:01	KKSCPNPGEIR	0.011941285	0.015885847
HLA-DPA1*02:01-DPB1*14:01	KLDAKAVERLK	0.10322123	0.065122664
HLA-DPA1*02:01-DPB1*14:01	KLTVTSQNLQL	0.086551145	0.13917795
HLA-DPA1*02:01-DPB1*14:01	KTCSPACPIPE	0.020669788	0.011275187
HLA-DPA1*02:01-DPB1*14:01	LDKLTVTSQNL	0.072305985	0.37764806
HLA-DPA1*02:01-DPB1*14:01	LVPAKVASKNV	0.058052115	0.15904596
HLA-DPA1*02:01-DPB1*14:01	NRKVYELSNVQ	0.12268345	0.76242787
HLA-DPA1*02:01-DPB1*14:01	PAKVASKNVIP	0.09381277	0.040128905
HLA-DPA1*02:01-DPB1*14:01	PKSQTTAHELR	0.0772732	0.44985062
HLA-DPA1*02:01-DPB1*14:01	QRKKQIAVEAQ	0.09723401	0.31441334
HLA-DPA1*02:01-DPB1*14:01	QTLVPAKVASK	0.13050644	0.28985104
HLA-DPA1*02:01-DPB1*14:01	RIKQSELSAKM	0.20142952	0.4179197
HLA-DPA1*02:01-DPB1*14:01	RKRGLLVAAVL	0.4725265	0.11119696
HLA-DPA1*02:01-DPB1*14:01	TKAGSKGGNLR	0.0061760726	0.39042664
HLA-DPA1*02:01-DPB1*14:01	VTTVCQALAKD	0.0024503919	0.007844142
