# Supplementary material for: MHCII-peptide presentation: an assessment of the state-of-the-art prediction methods
Source: Front Immunol. 2024 Mar 12;15:1293706. doi: 10.3389/fimmu.2024.1293706 (PMC11027168; doi:10.3389/fimmu.2024.1293706)
Supplement: Supplementary file 2 [file DataSheet_2.zip › output/BERT/pos/11_HLA-DPA1_02_02_DPB1_05_01.csv]

allele	peptide	affinity_pred	mass_pred
HLA-DPA1*02:02-DPB1*05:01	AAALTAHLGSV	0.03975295	0.003225819
HLA-DPA1*02:02-DPB1*05:01	AAQKINEGLEH	0.051179	0.08596136
HLA-DPA1*02:02-DPB1*05:01	AARAAEQLRAY	0.04531261	0.011066956
HLA-DPA1*02:02-DPB1*05:01	AARTAEQLRAY	0.037536822	0.014641802
HLA-DPA1*02:02-DPB1*05:01	AARVAEQLRAY	0.10940109	0.009652698
HLA-DPA1*02:02-DPB1*05:01	AEVSKVAEQVL	0.1048905	0.030073982
HLA-DPA1*02:02-DPB1*05:01	AGLQVYNKCWK	0.16922496	0.016457956
HLA-DPA1*02:02-DPB1*05:01	AKKTYDLLFKL	0.35045326	0.026241586
HLA-DPA1*02:02-DPB1*05:01	ALEVMESVVKN	0.34033522	0.013341004
HLA-DPA1*02:02-DPB1*05:01	ALQVLVDQSKK	0.2940195	0.05014023
HLA-DPA1*02:02-DPB1*05:01	ANLVFKEIEKK	0.31730607	0.17961136
HLA-DPA1*02:02-DPB1*05:01	APLDSGYEKHF	0.056435388	0.05469188
HLA-DPA1*02:02-DPB1*05:01	ASMPDNTAAQK	0.005462166	0.004633624
HLA-DPA1*02:02-DPB1*05:01	ATITDKEMLKK	0.023277434	0.040348336
HLA-DPA1*02:02-DPB1*05:01	ATLEETLVKKK	0.117041856	0.015724923
HLA-DPA1*02:02-DPB1*05:01	AVEKEFEPLLN	0.33241075	0.42176676
HLA-DPA1*02:02-DPB1*05:01	AVFQSFAKFSK	0.44390196	0.02014019
HLA-DPA1*02:02-DPB1*05:01	AVGVIKAVDKK	0.07598992	0.25323504
HLA-DPA1*02:02-DPB1*05:01	AVKSSEHINEG	0.034321096	0.03217473
HLA-DPA1*02:02-DPB1*05:01	AVMDNKNPTIK	0.041660648	0.00805351
HLA-DPA1*02:02-DPB1*05:01	AVTEAEIQQLK	0.027105194	0.045182776
HLA-DPA1*02:02-DPB1*05:01	AVYGQKEIHRK	0.014097903	0.103608236
HLA-DPA1*02:02-DPB1*05:01	AVYLSTCKDSK	0.16268797	0.005361049
HLA-DPA1*02:02-DPB1*05:01	DDLLVVEKYQR	0.26424727	0.2312564
HLA-DPA1*02:02-DPB1*05:01	DEEKMYENVLN	0.23314558	0.04725439
HLA-DPA1*02:02-DPB1*05:01	DHAEKVAEKLE	0.071064375	0.36880982
HLA-DPA1*02:02-DPB1*05:01	DIFQVVKALRK	0.3771008	0.0611505
HLA-DPA1*02:02-DPB1*05:01	DKTYSYLNKLP	0.26877674	0.065209866
HLA-DPA1*02:02-DPB1*05:01	DMQVLVSREKQ	0.23429304	0.0075181
HLA-DPA1*02:02-DPB1*05:01	DPFVEAEKSNL	0.12511875	0.04909057
HLA-DPA1*02:02-DPB1*05:01	DRLVTLEEFLK	0.42208436	0.7448327
HLA-DPA1*02:02-DPB1*05:01	DTGVIHVVEKE	0.029350797	0.077403404
HLA-DPA1*02:02-DPB1*05:01	DVYELDAKQGR	0.066544995	0.016390163
HLA-DPA1*02:02-DPB1*05:01	DYERYNSQLLS	0.07837856	0.012593607
HLA-DPA1*02:02-DPB1*05:01	EALLEAEKQML	0.15742308	0.002964516
HLA-DPA1*02:02-DPB1*05:01	EALVANVKQRA	0.20096694	0.009058345
HLA-DPA1*02:02-DPB1*05:01	EAMEWLVETLK	0.39143237	0.012917613
HLA-DPA1*02:02-DPB1*05:01	EFVSTVMEQLK	0.3060949	0.556528
HLA-DPA1*02:02-DPB1*05:01	EGEKVVSLFVG	0.21172224	0.009870352
HLA-DPA1*02:02-DPB1*05:01	EGKTLVSVTKE	0.14056261	0.0662786
HLA-DPA1*02:02-DPB1*05:01	EISDDEAEEEK	0.006606701	0.40247273
HLA-DPA1*02:02-DPB1*05:01	EKQAEILEYAY	0.29904777	0.009415944
HLA-DPA1*02:02-DPB1*05:01	EKQVTVLELFR	0.31405464	0.011852233
HLA-DPA1*02:02-DPB1*05:01	EMEPVITCDKK	0.062437285	0.006603631
HLA-DPA1*02:02-DPB1*05:01	EMEVQANVEKS	0.05525426	0.022489136
HLA-DPA1*02:02-DPB1*05:01	EVFINFAKDQK	0.237393	0.17778769
HLA-DPA1*02:02-DPB1*05:01	EVSKVAEQVLN	0.2017631	0.1564362
HLA-DPA1*02:02-DPB1*05:01	FEQHIKNNKDT	0.038610693	0.00996619
HLA-DPA1*02:02-DPB1*05:01	FKEGAEMESSK	0.05125885	0.010516303
HLA-DPA1*02:02-DPB1*05:01	FPGPFEEEMKG	0.0677263	0.022077736
HLA-DPA1*02:02-DPB1*05:01	FVQALVEHVKE	0.31414583	0.4305709
HLA-DPA1*02:02-DPB1*05:01	GDYKTIAKERK	0.08573584	0.07882559
HLA-DPA1*02:02-DPB1*05:01	GERIEKVEHSD	0.028780958	0.38733816
HLA-DPA1*02:02-DPB1*05:01	GIGVFQQSSKQ	0.093215264	0.006167296
HLA-DPA1*02:02-DPB1*05:01	GPPPPPPGKPQ	0.00174503	0.28744775
HLA-DPA1*02:02-DPB1*05:01	GQAKETIPLQE	0.081497096	0.03167331
HLA-DPA1*02:02-DPB1*05:01	GQKKVEELEGE	0.067445554	0.05212444
HLA-DPA1*02:02-DPB1*05:01	GRLEILQIHTK	0.22372451	0.03126707
HLA-DPA1*02:02-DPB1*05:01	GRVFLTGEKAN	0.15952492	0.09267736
HLA-DPA1*02:02-DPB1*05:01	GTVDVTPFIKK	0.081740655	0.8012718
HLA-DPA1*02:02-DPB1*05:01	GVHSLHSYEKR	0.11946099	0.032349907
HLA-DPA1*02:02-DPB1*05:01	GVVLATEKKQK	0.23440917	0.008501761
HLA-DPA1*02:02-DPB1*05:01	HEEFKKYEMMK	0.21049532	0.25492716
HLA-DPA1*02:02-DPB1*05:01	HGHILVDYSKN	0.13313547	0.047715463
HLA-DPA1*02:02-DPB1*05:01	IFAELISAIKR	0.5062117	0.015123325
HLA-DPA1*02:02-DPB1*05:01	IFRIYIKEKKE	0.40728587	0.006443612
HLA-DPA1*02:02-DPB1*05:01	ILKVSMKELNK	0.34345216	0.046669077
HLA-DPA1*02:02-DPB1*05:01	IMRDLKAVGKK	0.2455613	0.039549638
HLA-DPA1*02:02-DPB1*05:01	INNVFKDFLKE	0.32934618	0.029258143
HLA-DPA1*02:02-DPB1*05:01	ISESLPENYKQ	0.057701577	0.019839428
HLA-DPA1*02:02-DPB1*05:01	KAKVFEHIGKK	0.27792266	0.2283155
HLA-DPA1*02:02-DPB1*05:01	KCNKYADELAK	0.08171075	0.001698071
HLA-DPA1*02:02-DPB1*05:01	KDKTYSYLNKL	0.1983776	0.11321384
HLA-DPA1*02:02-DPB1*05:01	KEEESQQQAVL	0.006204806	0.004145469
HLA-DPA1*02:02-DPB1*05:01	KEENVGLHQTL	0.020455748	0.008074799
HLA-DPA1*02:02-DPB1*05:01	KEGVLVEHVKN	0.13600746	0.27465284
HLA-DPA1*02:02-DPB1*05:01	KEVKQSQDLEK	0.05284333	0.061460078
HLA-DPA1*02:02-DPB1*05:01	KGEKLGTLLPL	0.11820511	0.074691586
HLA-DPA1*02:02-DPB1*05:01	KGFPLVTVQKK	0.21528442	0.020327812
HLA-DPA1*02:02-DPB1*05:01	KGQALITFEKE	0.1651062	0.023096066
HLA-DPA1*02:02-DPB1*05:01	KGQTLLAVAKS	0.2016191	0.023725946
HLA-DPA1*02:02-DPB1*05:01	KISEHVEEAKK	0.0685877	0.1071581
HLA-DPA1*02:02-DPB1*05:01	KKAGTELVNFL	0.17986202	0.06091612
HLA-DPA1*02:02-DPB1*05:01	KMATFEIDEKR	0.14130688	0.012963292
HLA-DPA1*02:02-DPB1*05:01	KMKIIKSLQKN	0.35055816	0.03336428
HLA-DPA1*02:02-DPB1*05:01	KNGERIEKVEH	0.051395167	0.6078739
HLA-DPA1*02:02-DPB1*05:01	KQEILAALEKG	0.24165294	0.036140382
HLA-DPA1*02:02-DPB1*05:01	KSLQLTEKCKN	0.20302323	0.00456076
HLA-DPA1*02:02-DPB1*05:01	KTMKEKEELLK	0.15419976	0.021296736
HLA-DPA1*02:02-DPB1*05:01	KTSGNSVKIVK	0.015310531	0.011062227
HLA-DPA1*02:02-DPB1*05:01	KTYIPPKGETK	0.04257773	0.008088438
HLA-DPA1*02:02-DPB1*05:01	KVQDVKKTIQK	0.103204615	0.019252928
HLA-DPA1*02:02-DPB1*05:01	LDVFIATSKHA	0.34627783	0.066751316
HLA-DPA1*02:02-DPB1*05:01	LFNLIDTFPLR	0.13551086	0.03056543
HLA-DPA1*02:02-DPB1*05:01	LFRPIEELKKD	0.18017657	0.10462383
HLA-DPA1*02:02-DPB1*05:01	LILLDNAKSFG	0.33089435	0.04268454
HLA-DPA1*02:02-DPB1*05:01	LIRVLQDQLKT	0.32036012	0.022277135
HLA-DPA1*02:02-DPB1*05:01	LKVSMKELNKK	0.28131828	0.047903515
HLA-DPA1*02:02-DPB1*05:01	LLGSATNAILN	0.019348832	0.018145835
HLA-DPA1*02:02-DPB1*05:01	LSQVLAAKEKH	0.14534874	0.026886392
HLA-DPA1*02:02-DPB1*05:01	LTPYIEAGKIQ	0.09739495	0.10766479
HLA-DPA1*02:02-DPB1*05:01	LTSTLNKLIKR	0.20394975	0.041552648
HLA-DPA1*02:02-DPB1*05:01	LTYPLHTYPKE	0.1286421	0.10348396
HLA-DPA1*02:02-DPB1*05:01	LVETLLDEEKR	0.19685525	0.2730226
HLA-DPA1*02:02-DPB1*05:01	LVQVLGTPGKK	0.18411703	0.007664539
HLA-DPA1*02:02-DPB1*05:01	MFRDQVGILAG	0.032295592	0.005636531
HLA-DPA1*02:02-DPB1*05:01	MVKALEKEAAS	0.22922553	0.01181316
HLA-DPA1*02:02-DPB1*05:01	NIALLSDLTKQ	0.22865406	0.009298448
HLA-DPA1*02:02-DPB1*05:01	NKKEEEDLAKA	0.018748796	0.017429994
HLA-DPA1*02:02-DPB1*05:01	NLEIVKELIKN	0.30877113	0.008530207
HLA-DPA1*02:02-DPB1*05:01	NPTYKFFEQMQ	0.21025698	0.10524802
HLA-DPA1*02:02-DPB1*05:01	PALDTYIKERK	0.2076277	0.004110971
HLA-DPA1*02:02-DPB1*05:01	PANIVHDFNKK	0.052620627	0.02463704
HLA-DPA1*02:02-DPB1*05:01	PEAKKKSKPAP	0.03246628	0.01523778
HLA-DPA1*02:02-DPB1*05:01	PFAQFSKMGKQ	0.2155341	0.010812491
HLA-DPA1*02:02-DPB1*05:01	PKKTIQMGSFR	0.17163053	0.007244004
HLA-DPA1*02:02-DPB1*05:01	PLQLLLFASKK	0.46262595	0.012278458
HLA-DPA1*02:02-DPB1*05:01	PLTIGEKNRNS	0.06727314	0.00120533
HLA-DPA1*02:02-DPB1*05:01	PPLTEAQKNKL	0.046338998	0.22161564
HLA-DPA1*02:02-DPB1*05:01	PSSGLGVTKQD	0.005942231	0.15445854
HLA-DPA1*02:02-DPB1*05:01	PTLVAVGKSFT	0.18053293	0.13555655
HLA-DPA1*02:02-DPB1*05:01	PVILDIIKGEM	0.248841	0.023941675
HLA-DPA1*02:02-DPB1*05:01	PVITCDKKFRT	0.07292585	0.002820264
HLA-DPA1*02:02-DPB1*05:01	QENELKKKADE	0.031489436	0.004842042
HLA-DPA1*02:02-DPB1*05:01	QKESTLHLVLR	0.17012955	0.03679029
HLA-DPA1*02:02-DPB1*05:01	QRLQEQEKERQ	0.060986	0.012859101
HLA-DPA1*02:02-DPB1*05:01	QTLAMNVRNFL	0.19616012	0.002176014
HLA-DPA1*02:02-DPB1*05:01	REAVVNTQELL	0.018624669	0.007845968
HLA-DPA1*02:02-DPB1*05:01	RKEYTLMKAYR	0.36916003	0.049434572
HLA-DPA1*02:02-DPB1*05:01	RLEILQIHTKN	0.29258454	0.005957746
HLA-DPA1*02:02-DPB1*05:01	RLTPLKPVKKK	0.23954116	0.044354253
HLA-DPA1*02:02-DPB1*05:01	RVQEAVESMVK	0.059651837	0.046540152
HLA-DPA1*02:02-DPB1*05:01	RYLENGKETLQ	0.0728684	0.010036555
HLA-DPA1*02:02-DPB1*05:01	RYLENGKKTLQ	0.13833888	0.007899692
HLA-DPA1*02:02-DPB1*05:01	RYLQLFKNLLK	0.42175132	0.041133277
HLA-DPA1*02:02-DPB1*05:01	SALTDKAIVKK	0.03685176	0.08573264
HLA-DPA1*02:02-DPB1*05:01	SDVLLVPEKCQ	0.22371237	0.003012711
HLA-DPA1*02:02-DPB1*05:01	SGQAKETIPLQ	0.0811913	0.017100893
HLA-DPA1*02:02-DPB1*05:01	SGSLLAATEKN	0.10495142	0.014161706
HLA-DPA1*02:02-DPB1*05:01	SILKMTKKGKT	0.37890163	0.043431707
HLA-DPA1*02:02-DPB1*05:01	SIRQAELLLPG	0.16123155	0.22759405
HLA-DPA1*02:02-DPB1*05:01	SLVNKVKNKKT	0.21203507	0.004317228
HLA-DPA1*02:02-DPB1*05:01	SPLKEFDKEKA	0.18984914	0.016448714
HLA-DPA1*02:02-DPB1*05:01	SPQQKEWQRML	0.13812757	0.095210716
HLA-DPA1*02:02-DPB1*05:01	SPYAEYPKNPR	0.043835606	0.3131202
HLA-DPA1*02:02-DPB1*05:01	SQLVTTEKRFL	0.23649557	0.003618878
HLA-DPA1*02:02-DPB1*05:01	SQQPLITYEKY	0.21560144	0.022481263
HLA-DPA1*02:02-DPB1*05:01	SSSGLNSEKVA	0.025248462	0.004761892
HLA-DPA1*02:02-DPB1*05:01	STMPHTSGMNR	0.018870555	0.001544464
HLA-DPA1*02:02-DPB1*05:01	STRNENKLLPK	0.018911107	0.13042256
HLA-DPA1*02:02-DPB1*05:01	STYEQVDLIGK	0.034053277	0.05283945
HLA-DPA1*02:02-DPB1*05:01	SVEEISTLVQK	0.068391226	0.07569005
HLA-DPA1*02:02-DPB1*05:01	SVFDSSSDMEK	0.03408712	0.02177039
HLA-DPA1*02:02-DPB1*05:01	SVIQTACKHIR	0.14783901	0.017333683
HLA-DPA1*02:02-DPB1*05:01	SVYYNEATGGK	0.027426051	0.19516991
HLA-DPA1*02:02-DPB1*05:01	TALILNDINPL	0.12568091	0.08966493
HLA-DPA1*02:02-DPB1*05:01	TAQLIINTEKT	0.170027	0.048336312
HLA-DPA1*02:02-DPB1*05:01	TEADVEEALRL	0.01840318	0.036090337
HLA-DPA1*02:02-DPB1*05:01	TLETLTKHYGA	0.20461662	0.007074621
HLA-DPA1*02:02-DPB1*05:01	TLQNILEVEKE	0.17460059	0.00527212
HLA-DPA1*02:02-DPB1*05:01	TMKTLEIQGKR	0.23007375	0.023525935
HLA-DPA1*02:02-DPB1*05:01	TNRKEYTLMKA	0.17445232	0.006625149
HLA-DPA1*02:02-DPB1*05:01	TPLEDLYKRFK	0.1964086	0.037667632
HLA-DPA1*02:02-DPB1*05:01	TPVKYSEVVLD	0.1807709	0.1529648
HLA-DPA1*02:02-DPB1*05:01	TSARAAEILAR	0.06378948	0.6867715
HLA-DPA1*02:02-DPB1*05:01	TVIHTLEKQKN	0.2746539	0.022563335
HLA-DPA1*02:02-DPB1*05:01	TYPLHTYPKEE	0.09249168	0.12577511
HLA-DPA1*02:02-DPB1*05:01	VEDLLATLEKS	0.2321659	0.006447216
HLA-DPA1*02:02-DPB1*05:01	VLAAKEKHLAE	0.12919067	0.013720438
HLA-DPA1*02:02-DPB1*05:01	VLKVIVNSLKN	0.44208384	0.13301367
HLA-DPA1*02:02-DPB1*05:01	VQEKVFELMTS	0.29086357	0.018256208
HLA-DPA1*02:02-DPB1*05:01	VSQEKVTEMMK	0.09493676	0.00981578
HLA-DPA1*02:02-DPB1*05:01	VSVVLETTEKN	0.18834148	0.006255433
HLA-DPA1*02:02-DPB1*05:01	VVPVLVKNWKK	0.293625	0.34678662
HLA-DPA1*02:02-DPB1*05:01	VVSEVDIAKAD	0.028849328	0.039155997
HLA-DPA1*02:02-DPB1*05:01	VYTTLIDVTKG	0.22885674	0.15626848
HLA-DPA1*02:02-DPB1*05:01	YERYNSQLLSF	0.1332592	0.012578676
HLA-DPA1*02:02-DPB1*05:01	YFSTLEEAEKH	0.117514804	0.20118308
HLA-DPA1*02:02-DPB1*05:01	YLSPLADLAKV	0.16747625	0.006995413
HLA-DPA1*02:02-DPB1*05:01	YPLHTYPKEEE	0.09522417	0.19154444
HLA-DPA1*02:02-DPB1*05:01	YTEFTPTEKDE	0.084844366	0.44908398
HLA-DPA1*02:02-DPB1*05:01	YYTEFTPTEKD	0.11222032	0.7253025
