# Supplementary material for: MHCII-peptide presentation: an assessment of the state-of-the-art prediction methods
Source: Front Immunol. 2024 Mar 12;15:1293706. doi: 10.3389/fimmu.2024.1293706 (PMC11027168; doi:10.3389/fimmu.2024.1293706)
Supplement: Supplementary file 2 [file DataSheet_2.zip › output/BERT/pos/11_HLA-DQA1_03_01_DPQ1_03_02.csv]

allele	peptide	affinity_pred	mass_pred
HLA-DQA1*03:01-DQB1*03:02	AAAHDAGITIF	0.38734114	0.031692784
HLA-DQA1*03:01-DQB1*03:02	ADFKDALARVY	0.2336142	0.078575514
HLA-DQA1*03:01-DQB1*03:02	AEDKGILTVDE	0.36524317	0.027231473
HLA-DQA1*03:01-DQB1*03:02	ALLDGSNVVFK	0.13628092	0.09163363
HLA-DQA1*03:01-DQB1*03:02	APPQYVLPTYE	0.23359965	0.03763459
HLA-DQA1*03:01-DQB1*03:02	ATPLLMQALPM	0.20718059	0.6458197
HLA-DQA1*03:01-DQB1*03:02	AVIGADSVTLK	0.23471591	0.4029649
HLA-DQA1*03:01-DQB1*03:02	AVLGAVVTAMM	0.350118	0.034422584
HLA-DQA1*03:01-DQB1*03:02	DAAAAFAGLSR	0.25039902	0.9313633
HLA-DQA1*03:01-DQB1*03:02	DARSYTAAVAN	0.33172643	0.95497835
HLA-DQA1*03:01-DQB1*03:02	DASAEVERLRR	0.31532848	0.7136148
HLA-DQA1*03:01-DQB1*03:02	DDAIAELDTLN	0.46738562	0.0525182
HLA-DQA1*03:01-DQB1*03:02	DDDDAGSAPLK	0.23714043	0.34579238
HLA-DQA1*03:01-DQB1*03:02	DDGVELSTVEK	0.41917077	0.27017796
HLA-DQA1*03:01-DQB1*03:02	DDITHPIPDLT	0.18843405	0.31809145
HLA-DQA1*03:01-DQB1*03:02	DEEMIGPIIDK	0.30549985	0.3891448
HLA-DQA1*03:01-DQB1*03:02	DFGLARVIEDN	0.41844293	0.26548156
HLA-DQA1*03:01-DQB1*03:02	DFGLDLVTELK	0.29867122	0.024958208
HLA-DQA1*03:01-DQB1*03:02	DGPASTAFQEH	0.39319956	0.1880591
HLA-DQA1*03:01-DQB1*03:02	DGVTHTVPIYE	0.35028598	0.8778402
HLA-DQA1*03:01-DQB1*03:02	DIEEAGIVARE	0.42949358	0.20865417
HLA-DQA1*03:01-DQB1*03:02	DIPTDLLPDIS	0.24385208	0.20307
HLA-DQA1*03:01-DQB1*03:02	DLGQHGLEEDF	0.20445095	0.6280883
HLA-DQA1*03:01-DQB1*03:02	DLSSLAKSEGG	0.16303559	0.007679039
HLA-DQA1*03:01-DQB1*03:02	DNFNPVSEERG	0.3617159	0.84976214
HLA-DQA1*03:01-DQB1*03:02	DPALAAQYEHD	0.3335589	0.28697342
HLA-DQA1*03:01-DQB1*03:02	DPEKETIPDID	0.2594695	0.6296541
HLA-DQA1*03:01-DQB1*03:02	DPGIFPRAEED	0.2703511	0.09556188
HLA-DQA1*03:01-DQB1*03:02	DPGYVNVQPQP	0.17401534	0.58432084
HLA-DQA1*03:01-DQB1*03:02	DQRDLISNNEQ	0.14668849	0.06347755
HLA-DQA1*03:01-DQB1*03:02	DSQLGFLPEAE	0.45876253	0.006932748
HLA-DQA1*03:01-DQB1*03:02	DTDSSVASEVR	0.46488243	0.54025507
HLA-DQA1*03:01-DQB1*03:02	DTGVIHVVEKE	0.27919766	0.15350088
HLA-DQA1*03:01-DQB1*03:02	DVLLVPLAEPG	0.50595516	0.023140777
HLA-DQA1*03:01-DQB1*03:02	DYLMKILTERG	0.30361935	0.012552683
HLA-DQA1*03:01-DQB1*03:02	EDEAEAAAAAK	0.41335186	0.73742354
HLA-DQA1*03:01-DQB1*03:02	EDIEIIPIQEE	0.7138037	0.0697432
HLA-DQA1*03:01-DQB1*03:02	EDPIRAEEELK	0.29420555	0.022633335
HLA-DQA1*03:01-DQB1*03:02	EEEVAEVEEEE	0.60826135	0.32570267
HLA-DQA1*03:01-DQB1*03:02	EEGEAFAREHG	0.32730758	0.2814813
HLA-DQA1*03:01-DQB1*03:02	EEPLVVKVEEG	0.22652774	0.05986928
HLA-DQA1*03:01-DQB1*03:02	EIAAVISPELE	0.6381594	0.33362353
HLA-DQA1*03:01-DQB1*03:02	EISDIGAKIAA	0.20601575	0.4121747
HLA-DQA1*03:01-DQB1*03:02	EPEEAAALYRG	0.29760474	0.01843444
HLA-DQA1*03:01-DQB1*03:02	EPGAILPAEEQ	0.5029782	0.34312588
HLA-DQA1*03:01-DQB1*03:02	EPTTVPQPEPE	0.39621192	0.30637002
HLA-DQA1*03:01-DQB1*03:02	EQGAELSNEER	0.4266934	0.098945275
HLA-DQA1*03:01-DQB1*03:02	EVAEVEEEEAD	0.52820206	0.19686265
HLA-DQA1*03:01-DQB1*03:02	FAHRDFSAEYE	0.29332015	0.11243005
HLA-DQA1*03:01-DQB1*03:02	FDSDAASQRME	0.30347595	0.6828331
HLA-DQA1*03:01-DQB1*03:02	FEISDIGAKIA	0.21744958	0.38794783
HLA-DQA1*03:01-DQB1*03:02	FHYLPFLPSTE	0.22466071	0.2952494
HLA-DQA1*03:01-DQB1*03:02	FIEHSVEVAHG	0.31783935	0.89911735
HLA-DQA1*03:01-DQB1*03:02	FPDFSKAGMER	0.20655552	0.23219228
HLA-DQA1*03:01-DQB1*03:02	FSDVDLEKDVH	0.26442522	0.19976054
HLA-DQA1*03:01-DQB1*03:02	GDLGIEIPAEK	0.45460796	0.25008827
HLA-DQA1*03:01-DQB1*03:02	GDTPIAPTPEQ	0.34433377	0.030205727
HLA-DQA1*03:01-DQB1*03:02	GEGSSAAIPFG	0.42750686	0.5129087
HLA-DQA1*03:01-DQB1*03:02	GIGVVVGHELT	0.32924706	0.17171398
HLA-DQA1*03:01-DQB1*03:02	GIRVLPEFDTP	0.36460745	0.023090443
HLA-DQA1*03:01-DQB1*03:02	GNTEPVKAKEE	0.065226324	0.28590566
HLA-DQA1*03:01-DQB1*03:02	GPAEPELEEEL	0.42714742	0.18445495
HLA-DQA1*03:01-DQB1*03:02	GPDVPSTPAAE	0.3374547	0.061632328
HLA-DQA1*03:01-DQB1*03:02	GPEEGSPPKEE	0.2194487	0.019427586
HLA-DQA1*03:01-DQB1*03:02	GPITITIVNRD	0.09518944	0.37620097
HLA-DQA1*03:01-DQB1*03:02	GQTPIAAEIEH	0.40389556	0.28453583
HLA-DQA1*03:01-DQB1*03:02	GVTHTVPIYEG	0.35081425	0.9352457
HLA-DQA1*03:01-DQB1*03:02	GVVRGASIPFQ	0.2655824	0.98992646
HLA-DQA1*03:01-DQB1*03:02	HGQIAIVAPEA	0.48578054	0.28051785
HLA-DQA1*03:01-DQB1*03:02	HKLQDASAEVE	0.43769228	0.5837201
HLA-DQA1*03:01-DQB1*03:02	HPSSTTPNLDQ	0.19012208	0.06921132
HLA-DQA1*03:01-DQB1*03:02	IAVDKANLEIM	0.22467873	0.5599211
HLA-DQA1*03:01-DQB1*03:02	IDEDEVAAEEP	0.5184456	0.31209293
HLA-DQA1*03:01-DQB1*03:02	IEEHASADVEK	0.44385046	0.56458586
HLA-DQA1*03:01-DQB1*03:02	IEHSVEVAHGK	0.17687415	0.74268687
HLA-DQA1*03:01-DQB1*03:02	IEIIPIQEEEE	0.6920695	0.15821438
HLA-DQA1*03:01-DQB1*03:02	IHATTIQPEFA	0.52656513	0.3144954
HLA-DQA1*03:01-DQB1*03:02	IIPIQEEEEEE	0.45604473	0.22630243
HLA-DQA1*03:01-DQB1*03:02	INPASSINPDH	0.29650468	0.16133904
HLA-DQA1*03:01-DQB1*03:02	IVDSYLPVILD	0.4092779	0.23363955
HLA-DQA1*03:01-DQB1*03:02	IVQAVSAHRHR	0.19544224	0.21901307
HLA-DQA1*03:01-DQB1*03:02	IYFDSDAKIEE	0.30645612	0.06337874
HLA-DQA1*03:01-DQB1*03:02	KDENLALYVEN	0.4816179	0.013459658
HLA-DQA1*03:01-DQB1*03:02	KDQGSFTEVVS	0.28744966	0.008579025
HLA-DQA1*03:01-DQB1*03:02	KDSYVVAFSDE	0.52184886	0.31277034
HLA-DQA1*03:01-DQB1*03:02	KDVQIIVFPED	0.49866295	0.35422665
HLA-DQA1*03:01-DQB1*03:02	KGSIVWQEVFD	0.32068923	0.30493763
HLA-DQA1*03:01-DQB1*03:02	KKEQTIEIKEE	0.19489837	0.09588833
HLA-DQA1*03:01-DQB1*03:02	KLEAARAAEQL	0.32385352	0.37241578
HLA-DQA1*03:01-DQB1*03:02	KLQDASAEVER	0.45273733	0.7882964
HLA-DQA1*03:01-DQB1*03:02	KPGHAAAFSED	0.40656948	0.59833586
HLA-DQA1*03:01-DQB1*03:02	KSQSTQISQEL	0.31630036	0.3410013
HLA-DQA1*03:01-DQB1*03:02	KTSPKPLPSRF	0.035339247	0.01256458
HLA-DQA1*03:01-DQB1*03:02	KTVSPALISRF	0.11322787	0.052523267
HLA-DQA1*03:01-DQB1*03:02	KVDKGVVPLAG	0.20239574	0.31205723
HLA-DQA1*03:01-DQB1*03:02	KVVEVAEEEEV	0.50469625	0.16582406
HLA-DQA1*03:01-DQB1*03:02	KVVLPSYEEAL	0.32912046	0.09246229
HLA-DQA1*03:01-DQB1*03:02	KWASVVVPSGQ	0.23334117	0.69468623
HLA-DQA1*03:01-DQB1*03:02	KYISIGSEAEK	0.38391173	0.23474646
HLA-DQA1*03:01-DQB1*03:02	LDDNFASIVTG	0.33087966	0.6554594
HLA-DQA1*03:01-DQB1*03:02	LDGLFPASEAQ	0.44767374	0.006139512
HLA-DQA1*03:01-DQB1*03:02	LDVGSIPGRFS	0.13738671	0.04552471
HLA-DQA1*03:01-DQB1*03:02	LEDERVVPAED	0.51814646	0.3154696
HLA-DQA1*03:01-DQB1*03:02	LGAASGAAVAI	0.31109843	0.03846536
HLA-DQA1*03:01-DQB1*03:02	LLPATAFPDGR	0.2672961	0.08322249
HLA-DQA1*03:01-DQB1*03:02	LPASASLPAKA	0.23891191	0.7042328
HLA-DQA1*03:01-DQB1*03:02	LPATAFPDGRS	0.24433082	0.16740902
HLA-DQA1*03:01-DQB1*03:02	LPFLPSTEDVY	0.29466236	0.5392331
HLA-DQA1*03:01-DQB1*03:02	LPKPPKPVSKM	0.004936605	0.3097443
HLA-DQA1*03:01-DQB1*03:02	LSDNRISGASE	0.2814657	0.03618575
HLA-DQA1*03:01-DQB1*03:02	MLQKVVLPSYE	0.18319812	0.137049
HLA-DQA1*03:01-DQB1*03:02	NIAVDKANLEI	0.26962966	0.36025614
HLA-DQA1*03:01-DQB1*03:02	NPTGIDPTPEQ	0.27702224	0.0864061
HLA-DQA1*03:01-DQB1*03:02	PDFSKAGMERA	0.23195076	0.011634086
HLA-DQA1*03:01-DQB1*03:02	PKFEVIEKPQA	0.061477326	0.033058807
HLA-DQA1*03:01-DQB1*03:02	PPMEAAGFTAQ	0.2735971	0.002156086
HLA-DQA1*03:01-DQB1*03:02	QDASAEVERLR	0.39990675	0.9600965
HLA-DQA1*03:01-DQB1*03:02	QIAIVAPEALL	0.41969758	0.07982845
HLA-DQA1*03:01-DQB1*03:02	QKWASVVVPSG	0.23938571	0.966382
HLA-DQA1*03:01-DQB1*03:02	RDAGVGFPEYQ	0.379336	0.22553392
HLA-DQA1*03:01-DQB1*03:02	RFPAAVVVEDD	0.489076	0.030381301
HLA-DQA1*03:01-DQB1*03:02	RGDLGIEIPAE	0.40082866	0.09543602
HLA-DQA1*03:01-DQB1*03:02	RKWEAAHEAEQ	0.27738908	0.98652184
HLA-DQA1*03:01-DQB1*03:02	RLDKLTVTSQN	0.124093324	0.34664938
HLA-DQA1*03:01-DQB1*03:02	RLYLNGDGTGK	0.005772602	0.005582681
HLA-DQA1*03:01-DQB1*03:02	RSTDVAAVVVP	0.36751312	0.52134794
HLA-DQA1*03:01-DQB1*03:02	RSWTAVDTAAQ	0.32114667	0.96998394
HLA-DQA1*03:01-DQB1*03:02	SDDDLLPLEHW	0.25765327	0.061989736
HLA-DQA1*03:01-DQB1*03:02	SDDDVIIAKEG	0.35230714	0.11499937
HLA-DQA1*03:01-DQB1*03:02	SIGQTASKAWT	0.13392717	0.22943485
HLA-DQA1*03:01-DQB1*03:02	SPGGLAPEISP	0.27075228	0.11622709
HLA-DQA1*03:01-DQB1*03:02	SPIQAEQELED	0.42900914	0.03287356
HLA-DQA1*03:01-DQB1*03:02	SPNQARAQAAL	0.18274184	0.14586008
HLA-DQA1*03:01-DQB1*03:02	SPPGVGPEEEE	0.26718903	0.024958035
HLA-DQA1*03:01-DQB1*03:02	SQDLGQHGLEE	0.12653345	0.15051547
HLA-DQA1*03:01-DQB1*03:02	SRPMFISAVED	0.43861815	0.014535336
HLA-DQA1*03:01-DQB1*03:02	SVDTVIPAGEK	0.4174642	0.33710626
HLA-DQA1*03:01-DQB1*03:02	TAVDTAAQISE	0.43929324	0.36060804
HLA-DQA1*03:01-DQB1*03:02	TDNDVYVGYES	0.35929325	0.16744946
HLA-DQA1*03:01-DQB1*03:02	TDYLMKILTER	0.28314868	0.020457013
HLA-DQA1*03:01-DQB1*03:02	TLSQSPQGRVM	0.040875528	0.004231752
HLA-DQA1*03:01-DQB1*03:02	TPDVPFTVDKD	0.14425491	0.16460855
HLA-DQA1*03:01-DQB1*03:02	TPGKAAVPAWE	0.3737396	0.78815866
HLA-DQA1*03:01-DQB1*03:02	TPIAAEIEHFI	0.41698858	0.084056176
HLA-DQA1*03:01-DQB1*03:02	TPTAVQKEEAR	0.12071893	0.17323004
HLA-DQA1*03:01-DQB1*03:02	VDADVALTEPN	0.49273008	0.082897656
HLA-DQA1*03:01-DQB1*03:02	VDDYFELVQHE	0.32760483	0.106251195
HLA-DQA1*03:01-DQB1*03:02	VGDVTGAQAYA	0.33931306	0.6769544
HLA-DQA1*03:01-DQB1*03:02	VPDSSGPERIL	0.13630567	0.44466734
HLA-DQA1*03:01-DQB1*03:02	VPDTSRIYVAL	0.19767737	0.012265747
HLA-DQA1*03:01-DQB1*03:02	VPIYEGYALPH	0.17763527	0.33423617
HLA-DQA1*03:01-DQB1*03:02	VPSTPAAEAKA	0.25627726	0.53657997
HLA-DQA1*03:01-DQB1*03:02	WAAVVVPSGQE	0.39323947	0.5962064
HLA-DQA1*03:01-DQB1*03:02	WAYFSDVDLEK	0.36791712	0.040862158
HLA-DQA1*03:01-DQB1*03:02	YFLYQQQGRLD	0.02771561	0.22624639
HLA-DQA1*03:01-DQB1*03:02	YHGQIAIVAPE	0.48658505	0.3352817
HLA-DQA1*03:01-DQB1*03:02	YISIGSEAEKN	0.35594803	0.291409
HLA-DQA1*03:01-DQB1*03:02	YPAKTQPLQHH	0.052764118	0.04274419
HLA-DQA1*03:01-DQB1*03:02	YPLHTYPKEEE	0.06465098	0.18526736
