# Supplementary material for: MHCII-peptide presentation: an assessment of the state-of-the-art prediction methods
Source: Front Immunol. 2024 Mar 12;15:1293706. doi: 10.3389/fimmu.2024.1293706 (PMC11027168; doi:10.3389/fimmu.2024.1293706)
Supplement: Supplementary file 2 [file DataSheet_2.zip › output/BERT/pos/12_HLA-DPA1_01_03_DPB1_02_01.csv]

allele	peptide	affinity_pred	mass_pred
HLA-DPA1*01:03-DPB1*02:01	AFIISDFESVSK	0.702475	0.9949419
HLA-DPA1*01:03-DPB1*02:01	AFLGAKFKTSAQ	0.38128358	0.99544764
HLA-DPA1*01:03-DPB1*02:01	AFVLTKSFLPVV	0.7719428	0.484204
HLA-DPA1*01:03-DPB1*02:01	AINGKLYANLRG	0.25010934	0.64782465
HLA-DPA1*01:03-DPB1*02:01	AKFAFNLYRVLK	0.68520474	0.9944978
HLA-DPA1*01:03-DPB1*02:01	ALEEQLQQIRAE	0.11184086	0.014741312
HLA-DPA1*01:03-DPB1*02:01	ANVFTVSYFKNN	0.6974451	0.9716202
HLA-DPA1*01:03-DPB1*02:01	APAINWLPFLNT	0.65637004	0.98386705
HLA-DPA1*01:03-DPB1*02:01	APLRSKLILVQI	0.3877157	0.114321254
HLA-DPA1*01:03-DPB1*02:01	APVYASKPFLGT	0.4209422	0.9884545
HLA-DPA1*01:03-DPB1*02:01	ASNNTASIAQAR	0.052887104	0.007054911
HLA-DPA1*01:03-DPB1*02:01	ASRLASHEYLKA	0.47091582	0.93483037
HLA-DPA1*01:03-DPB1*02:01	ATFISVQLKKTS	0.44152838	0.66271996
HLA-DPA1*01:03-DPB1*02:01	ATSYFGKQFLRQ	0.53345674	0.9810208
HLA-DPA1*01:03-DPB1*02:01	DAAFLAKDFNFL	0.4502139	0.9878359
HLA-DPA1*01:03-DPB1*02:01	DAYDGKDYIALK	0.20267406	0.9969166
HLA-DPA1*01:03-DPB1*02:01	DAYDGKDYIALN	0.22718899	0.9910346
HLA-DPA1*01:03-DPB1*02:01	DEVEFKCWESNP	0.18045697	0.073278084
HLA-DPA1*01:03-DPB1*02:01	DEYAGHLIQILK	0.34761113	0.94188154
HLA-DPA1*01:03-DPB1*02:01	DFFNYAGLQRSV	0.29327664	0.031763468
HLA-DPA1*01:03-DPB1*02:01	DFGVRVFQQVAQ	0.3826378	0.99502563
HLA-DPA1*01:03-DPB1*02:01	DLFGDKEFLPQS	0.329321	0.64860815
HLA-DPA1*01:03-DPB1*02:01	DNPFSWKNFVDT	0.39226717	0.9590117
HLA-DPA1*01:03-DPB1*02:01	DPLDLKMFEAIG	0.37300494	0.6928011
HLA-DPA1*01:03-DPB1*02:01	DSFNTSLFKQTF	0.5332758	0.93618214
HLA-DPA1*01:03-DPB1*02:01	DSLIVKGFNVVS	0.44680884	0.9437971
HLA-DPA1*01:03-DPB1*02:01	DSQETAVAIASR	0.09026806	0.0850467
HLA-DPA1*01:03-DPB1*02:01	DTQFSYAVFKSR	0.6603286	0.99293756
HLA-DPA1*01:03-DPB1*02:01	DTSTSTAYMELR	0.21650185	0.06256714
HLA-DPA1*01:03-DPB1*02:01	DVITGSIQVSSR	0.110837735	0.02772373
HLA-DPA1*01:03-DPB1*02:01	DVSFATIRFHDL	0.5722977	0.91441536
HLA-DPA1*01:03-DPB1*02:01	EALAAHKYLLVE	0.57999176	0.9936407
HLA-DPA1*01:03-DPB1*02:01	EALAAKDFVNLR	0.380575	0.9976786
HLA-DPA1*01:03-DPB1*02:01	EDFLDARFKTMK	0.3771729	0.993186
HLA-DPA1*01:03-DPB1*02:01	EDVENSFFLNVN	0.690179	0.062426556
HLA-DPA1*01:03-DPB1*02:01	EDVSTAVQNLQK	0.025613703	0.037572518
HLA-DPA1*01:03-DPB1*02:01	EEFDKTSFHKVR	0.4114068	0.99799365
HLA-DPA1*01:03-DPB1*02:01	EEFLIAGKLQDG	0.28863287	0.28213298
HLA-DPA1*01:03-DPB1*02:01	EEFRPTIYSNVI	0.60683274	0.9731167
HLA-DPA1*01:03-DPB1*02:01	EEIATRPFQLVT	0.44524223	0.9782173
HLA-DPA1*01:03-DPB1*02:01	EFAFSLYRQLAH	0.63232666	0.997183
HLA-DPA1*01:03-DPB1*02:01	EFEGKTLVSVTK	0.24220927	0.9969815
HLA-DPA1*01:03-DPB1*02:01	EFTDHLFNIAKP	0.32315636	0.99063194
HLA-DPA1*01:03-DPB1*02:01	EFVEKSFLHIGK	0.5710764	0.998059
HLA-DPA1*01:03-DPB1*02:01	EFVSTVMEQLKK	0.4609315	0.9877635
HLA-DPA1*01:03-DPB1*02:01	EGEITTLNHKLQ	0.075934604	0.6870717
HLA-DPA1*01:03-DPB1*02:01	EIGLEGKGFEPT	0.15811324	0.95794564
HLA-DPA1*01:03-DPB1*02:01	EKIWHHTFYNEL	0.6855249	0.99312705
HLA-DPA1*01:03-DPB1*02:01	EQGKFYDHLLRD	0.31873944	0.25362712
HLA-DPA1*01:03-DPB1*02:01	ETFSQHTFLMNG	0.47459844	0.81764853
HLA-DPA1*01:03-DPB1*02:01	ETIDWKVFESWM	0.5279557	0.5491005
HLA-DPA1*01:03-DPB1*02:01	EVFRQNLFQEAE	0.509157	0.783254
HLA-DPA1*01:03-DPB1*02:01	EWFSETFQKVKE	0.59058106	0.9981281
HLA-DPA1*01:03-DPB1*02:01	FAHVIFQNVAKS	0.5552072	0.99715185
HLA-DPA1*01:03-DPB1*02:01	FAYDGKDYIALN	0.26970783	0.9986774
HLA-DPA1*01:03-DPB1*02:01	FAYDGKDYLTLN	0.31344306	0.9983371
HLA-DPA1*01:03-DPB1*02:01	FDAKKFAETQPK	0.17507395	0.9738715
HLA-DPA1*01:03-DPB1*02:01	FDGKRFQNVAKE	0.2362989	0.99903333
HLA-DPA1*01:03-DPB1*02:01	FESVQLKTSRSP	0.13647428	0.20722231
HLA-DPA1*01:03-DPB1*02:01	FGAIFFLPDSSK	0.3415631	0.12176649
HLA-DPA1*01:03-DPB1*02:01	FKLQTKEFQVLK	0.46128651	0.99786866
HLA-DPA1*01:03-DPB1*02:01	FPIQAKTFHHVY	0.40940097	0.9869183
HLA-DPA1*01:03-DPB1*02:01	FPNIGVEKFLEL	0.65242827	0.9892656
HLA-DPA1*01:03-DPB1*02:01	FSGNEYKKCATG	0.071874954	0.3629434
HLA-DPA1*01:03-DPB1*02:01	FSSHRFQVIIIC	0.46133912	0.52517736
HLA-DPA1*01:03-DPB1*02:01	FSTFTITRLQET	0.50307006	0.69316256
HLA-DPA1*01:03-DPB1*02:01	FTDHLFNIAKPR	0.26152644	0.94608814
HLA-DPA1*01:03-DPB1*02:01	FTEAGLKELSEY	0.12637101	0.003109912
HLA-DPA1*01:03-DPB1*02:01	FVTPTFYRVSPS	0.55017525	0.94099724
HLA-DPA1*01:03-DPB1*02:01	GALEGQMFRKTG	0.34883276	0.9955662
HLA-DPA1*01:03-DPB1*02:01	GDFYEKALVELK	0.25407663	0.6847677
HLA-DPA1*01:03-DPB1*02:01	GDILGSAMQNIQ	0.35567373	0.16806206
HLA-DPA1*01:03-DPB1*02:01	GDIYFKLFRASG	0.41164508	0.9242784
HLA-DPA1*01:03-DPB1*02:01	GDMTSEEFRQVM	0.43381968	0.9588091
HLA-DPA1*01:03-DPB1*02:01	GDRIVNTPFQVL	0.7052707	0.9911467
HLA-DPA1*01:03-DPB1*02:01	GDSSALLNPSKE	0.059986822	0.005467364
HLA-DPA1*01:03-DPB1*02:01	GEVYWTDWRTNT	0.31776828	0.6311131
HLA-DPA1*01:03-DPB1*02:01	GFQGRLLHLSAG	0.2146181	0.6603284
HLA-DPA1*01:03-DPB1*02:01	GIIDSTVSDQRQ	0.027298976	0.006071976
HLA-DPA1*01:03-DPB1*02:01	GITTSIVEHSYT	0.16438092	0.094938874
HLA-DPA1*01:03-DPB1*02:01	GPIKTKQFAPIH	0.41777384	0.97327787
HLA-DPA1*01:03-DPB1*02:01	GPLFTAKFFNAN	0.52787393	0.9947316
HLA-DPA1*01:03-DPB1*02:01	GRIFRSSDFAKN	0.5743974	0.9945385
HLA-DPA1*01:03-DPB1*02:01	GTYTGRIFLEVL	0.7003359	0.807402
HLA-DPA1*01:03-DPB1*02:01	GVEIKGGSFRLL	0.44996163	0.34245667
HLA-DPA1*01:03-DPB1*02:01	GVLHTKFWVVDQ	0.51613176	0.8014747
HLA-DPA1*01:03-DPB1*02:01	GVQYSYSLFHLM	0.7828138	0.99501383
HLA-DPA1*01:03-DPB1*02:01	GVSETSFLSKSD	0.2832248	0.004893845
HLA-DPA1*01:03-DPB1*02:01	GVTYSYSFFHFM	0.75511813	0.97034246
HLA-DPA1*01:03-DPB1*02:01	GYDGHTFLDSVE	0.3216105	0.78712475
HLA-DPA1*01:03-DPB1*02:01	HESAAMAASANI	0.054667782	0.005207549
HLA-DPA1*01:03-DPB1*02:01	HGVLHTKFWVVD	0.5772752	0.72220063
HLA-DPA1*01:03-DPB1*02:01	HSASQDGQDTIR	0.004810318	0.006896237
HLA-DPA1*01:03-DPB1*02:01	IADKKYYPSSQD	0.091462284	0.08940701
HLA-DPA1*01:03-DPB1*02:01	IGFRFASYINND	0.53667647	0.31101552
HLA-DPA1*01:03-DPB1*02:01	IGKIFTAEELEA	0.2625941	0.823001
HLA-DPA1*01:03-DPB1*02:01	IGLEGKGFEPTL	0.20890225	0.8732182
HLA-DPA1*01:03-DPB1*02:01	IGNSTAIQELFK	0.19074163	0.00688328
HLA-DPA1*01:03-DPB1*02:01	IILHSHHLQISR	0.36279872	0.7974986
HLA-DPA1*01:03-DPB1*02:01	INYYQVADFKDA	0.47704995	0.77095395
HLA-DPA1*01:03-DPB1*02:01	IPFQNKCFLKIK	0.49877185	0.99393046
HLA-DPA1*01:03-DPB1*02:01	IQRFLSQPFQVA	0.73247874	0.9911068
HLA-DPA1*01:03-DPB1*02:01	KDIKNVPFKIVR	0.5207486	0.9513338
HLA-DPA1*01:03-DPB1*02:01	KDLFGDKEFLPQ	0.44330022	0.95941705
HLA-DPA1*01:03-DPB1*02:01	KDRYISKMFLRG	0.47698095	0.9976388
HLA-DPA1*01:03-DPB1*02:01	KDSLSVNEFKEL	0.58369863	0.91312295
HLA-DPA1*01:03-DPB1*02:01	KEFDGKSLVSVT	0.22096445	0.98248684
HLA-DPA1*01:03-DPB1*02:01	KFHYLPFLPSTE	0.59011805	0.99610406
HLA-DPA1*01:03-DPB1*02:01	KFTSKEYEEIDK	0.30906495	0.9938941
HLA-DPA1*01:03-DPB1*02:01	KIHPKAFLTTKK	0.22496404	0.9291402
HLA-DPA1*01:03-DPB1*02:01	KIWHHTFYNELR	0.59868354	0.996215
HLA-DPA1*01:03-DPB1*02:01	KLSVVKKSLITF	0.31401637	0.007225236
HLA-DPA1*01:03-DPB1*02:01	KPVSFHKFPLTR	0.4033958	0.9342367
HLA-DPA1*01:03-DPB1*02:01	KQYIQYEAFKDM	0.6912737	0.9882704
HLA-DPA1*01:03-DPB1*02:01	KSFSWKKLQCLK	0.27860215	0.5720948
HLA-DPA1*01:03-DPB1*02:01	KYFAATQFEPLA	0.31637806	0.99797505
HLA-DPA1*01:03-DPB1*02:01	KYLAKAYASNHP	0.18051443	0.68236566
HLA-DPA1*01:03-DPB1*02:01	LAEFAFSLYRQL	0.8294219	0.9938922
HLA-DPA1*01:03-DPB1*02:01	LDFYQHSWLPAR	0.49569622	0.9296745
HLA-DPA1*01:03-DPB1*02:01	LEFHTVPFQLLA	0.7174505	0.9898505
HLA-DPA1*01:03-DPB1*02:01	LEKKFHTVSGSK	0.19232637	0.17173502
HLA-DPA1*01:03-DPB1*02:01	LLAQTTLRNVLG	0.19750662	0.5103881
HLA-DPA1*01:03-DPB1*02:01	LLQFTDKRFQPV	0.5157968	0.9886769
HLA-DPA1*01:03-DPB1*02:01	LQELLSKGLIKL	0.35161436	0.6481841
HLA-DPA1*01:03-DPB1*02:01	LRSWTAVDTAAQ	0.044590816	0.5151902
HLA-DPA1*01:03-DPB1*02:01	LTGQLFQKSVDA	0.19568881	0.9663428
HLA-DPA1*01:03-DPB1*02:01	LVLAPLHSLASQ	0.3071989	0.45076728
HLA-DPA1*01:03-DPB1*02:01	LWEGKNMACVQR	0.12569638	0.47587952
HLA-DPA1*01:03-DPB1*02:01	MDEIFQKPFQTL	0.5362782	0.97069013
HLA-DPA1*01:03-DPB1*02:01	MEKIWHHTFYNE	0.54023725	0.9742588
HLA-DPA1*01:03-DPB1*02:01	METIDWKVFESW	0.53325915	0.73443013
HLA-DPA1*01:03-DPB1*02:01	MFAKELKLVFPG	0.30947062	0.1719073
HLA-DPA1*01:03-DPB1*02:01	MMIHGFQSSHRD	0.21394701	0.45538205
HLA-DPA1*01:03-DPB1*02:01	NCGFSGNEYKKC	0.18417789	0.00688137
HLA-DPA1*01:03-DPB1*02:01	NIAVDKANLEIM	0.12786031	0.15502007
HLA-DPA1*01:03-DPB1*02:01	NITSSTCELSKQ	0.099003285	0.006506114
HLA-DPA1*01:03-DPB1*02:01	PFSWKNFVDTVR	0.3628383	0.8683321
HLA-DPA1*01:03-DPB1*02:01	PKIQVYSRHPAE	0.09236296	0.29579225
HLA-DPA1*01:03-DPB1*02:01	PLRYVKFQNVNS	0.6369182	0.9650653
HLA-DPA1*01:03-DPB1*02:01	PLSDLKFKEVKR	0.32772344	0.7663514
HLA-DPA1*01:03-DPB1*02:01	PLSLYGQLLWRE	0.4943943	0.011871045
HLA-DPA1*01:03-DPB1*02:01	PLSYTRFSLARQ	0.71987766	0.893428
HLA-DPA1*01:03-DPB1*02:01	QDAYDGKDYIAL	0.22125958	0.9848083
HLA-DPA1*01:03-DPB1*02:01	QFAYDGKDYLTL	0.37371746	0.99671316
HLA-DPA1*01:03-DPB1*02:01	QLYYVKFLSLPE	0.80608076	0.9630683
HLA-DPA1*01:03-DPB1*02:01	QSAYDGKDYIAL	0.24056678	0.98946047
HLA-DPA1*01:03-DPB1*02:01	RASLINNAFQLV	0.56453604	0.6525709
HLA-DPA1*01:03-DPB1*02:01	REFKLSKVWRDQ	0.25990003	0.74929965
HLA-DPA1*01:03-DPB1*02:01	RELQSKEFLSAK	0.53473836	0.9973858
HLA-DPA1*01:03-DPB1*02:01	RFTNKPYLTSHR	0.23482895	0.88292944
HLA-DPA1*01:03-DPB1*02:01	RKFVMKPPQVVR	0.25989264	0.90320385
HLA-DPA1*01:03-DPB1*02:01	RLEFFHHKFEIL	0.755541	0.99478567
HLA-DPA1*01:03-DPB1*02:01	RLHRALFRLSPT	0.45608985	0.73479795
HLA-DPA1*01:03-DPB1*02:01	RLVGSGFKVVVG	0.5228004	0.99042976
HLA-DPA1*01:03-DPB1*02:01	RPHFLIELFHEL	0.805806	0.98544693
HLA-DPA1*01:03-DPB1*02:01	RPLWKHYFQNTQ	0.3168807	0.983918
HLA-DPA1*01:03-DPB1*02:01	RPLWRHYFQNTQ	0.31250563	0.952388
HLA-DPA1*01:03-DPB1*02:01	SAYDGKDYIALN	0.2567727	0.99609053
HLA-DPA1*01:03-DPB1*02:01	SEWATHKFADCK	0.34490684	0.9938223
HLA-DPA1*01:03-DPB1*02:01	SIVTGLYEESHG	0.3449246	0.19202013
HLA-DPA1*01:03-DPB1*02:01	SKAFKVKPFVVR	0.5378925	0.93607223
HLA-DPA1*01:03-DPB1*02:01	SLLVHSFQQLGR	0.519585	0.9307717
HLA-DPA1*01:03-DPB1*02:01	SLSTSTFKVTRD	0.34248346	0.8299947
HLA-DPA1*01:03-DPB1*02:01	SMYHGAAFQLTQ	0.5077449	0.9922596
HLA-DPA1*01:03-DPB1*02:01	SNFAHVIFQNVA	0.6383204	0.9972417
HLA-DPA1*01:03-DPB1*02:01	SPLLYTLIEKTM	0.5425576	0.80581933
HLA-DPA1*01:03-DPB1*02:01	SSILDTIFHKVL	0.5978702	0.9662124
HLA-DPA1*01:03-DPB1*02:01	SSLSTSTFKVTR	0.39704332	0.91636974
HLA-DPA1*01:03-DPB1*02:01	SVIIVDKNGRLV	0.14414638	0.2335073
HLA-DPA1*01:03-DPB1*02:01	SYVDYKIFLHTN	0.56374043	0.93921316
HLA-DPA1*01:03-DPB1*02:01	TDFLSHPFGIAV	0.6456146	0.36209983
HLA-DPA1*01:03-DPB1*02:01	TDLLNHLVFVQK	0.43077424	0.5209896
HLA-DPA1*01:03-DPB1*02:01	TERFVSEMLQKN	0.4578214	0.9859878
HLA-DPA1*01:03-DPB1*02:01	TGVSETVFLPRE	0.29688498	0.774181
HLA-DPA1*01:03-DPB1*02:01	TSYLTKKFAELR	0.42122352	0.99729884
HLA-DPA1*01:03-DPB1*02:01	TVFTTVEDLGSK	0.20292693	0.4117422
HLA-DPA1*01:03-DPB1*02:01	VKMLAGNEFQVS	0.5450378	0.9764191
HLA-DPA1*01:03-DPB1*02:01	VPAYFNDSQRQA	0.048103683	0.08803884
HLA-DPA1*01:03-DPB1*02:01	VQEGKHFHSHNH	0.08241292	0.26514202
HLA-DPA1*01:03-DPB1*02:01	VQLQFSLFRDSQ	0.6594908	0.90654194
HLA-DPA1*01:03-DPB1*02:01	VTVIISKNMLSL	0.42151633	0.7860792
HLA-DPA1*01:03-DPB1*02:01	VVLLHGKAFNSH	0.30281913	0.9901306
HLA-DPA1*01:03-DPB1*02:01	YAYDGKDYIALK	0.23211959	0.998798
HLA-DPA1*01:03-DPB1*02:01	YDGKDYLTLNED	0.2322136	0.9922398
HLA-DPA1*01:03-DPB1*02:01	YDIILKNFEKLK	0.37271646	0.92570317
HLA-DPA1*01:03-DPB1*02:01	YFETSSQCSKPG	0.03768534	0.012521004
HLA-DPA1*01:03-DPB1*02:01	YLEHGEYEGNLY	0.30157772	0.042502932
HLA-DPA1*01:03-DPB1*02:01	YRVATFHDCEDA	0.27714005	0.17536113
HLA-DPA1*01:03-DPB1*02:01	YTDYGGLIFNSY	0.5741851	0.11216928
HLA-DPA1*01:03-DPB1*02:01	YYAAHKYATSNK	0.13982588	0.87069684
