# Supplementary material for: MHCII-peptide presentation: an assessment of the state-of-the-art prediction methods
Source: Front Immunol. 2024 Mar 12;15:1293706. doi: 10.3389/fimmu.2024.1293706 (PMC11027168; doi:10.3389/fimmu.2024.1293706)
Supplement: Supplementary file 2 [file DataSheet_2.zip › output/BERT/pos/12_HLA-DPA1_01_03_DPB1_03_01.csv]

allele	peptide	affinity_pred	mass_pred
HLA-DPA1*01:03-DPB1*03:01	AARFGISSVPTK	0.5231841	0.9189601
HLA-DPA1*01:03-DPB1*03:01	AARFPIIASCTL	0.42195076	0.61246693
HLA-DPA1*01:03-DPB1*03:01	AASRAIDYVQRQ	0.39277935	0.9505455
HLA-DPA1*01:03-DPB1*03:01	ADRAGVLAGHDN	0.14960298	0.9957549
HLA-DPA1*01:03-DPB1*03:01	ADREKIEASRNE	0.08595154	0.9384042
HLA-DPA1*01:03-DPB1*03:01	AFERESDVPLKT	0.33820382	0.9872017
HLA-DPA1*01:03-DPB1*03:01	AGERLSEEPLQV	0.23903464	0.9958993
HLA-DPA1*01:03-DPB1*03:01	AIRREIVALKTK	0.61518216	0.9735452
HLA-DPA1*01:03-DPB1*03:01	ALIRLNIWPAVQ	0.6889109	0.9426378
HLA-DPA1*01:03-DPB1*03:01	ALPRTATLATLA	0.36478794	0.99798167
HLA-DPA1*01:03-DPB1*03:01	ALQRVAILVPHR	0.66612434	0.9862259
HLA-DPA1*01:03-DPB1*03:01	AMARSWLTATSA	0.7124821	0.8117782
HLA-DPA1*01:03-DPB1*03:01	APAPGPAPRAPL	0.021456292	0.46020967
HLA-DPA1*01:03-DPB1*03:01	AQKRELQQAVLH	0.31527975	0.9964436
HLA-DPA1*01:03-DPB1*03:01	ARSYTAAVANRA	0.68526363	0.99952924
HLA-DPA1*01:03-DPB1*03:01	ASWRAVTSPAVG	0.5419456	0.98289764
HLA-DPA1*01:03-DPB1*03:01	ATERTLVYPLEL	0.32189193	0.9692278
HLA-DPA1*01:03-DPB1*03:01	AVARVGAVASAS	0.72220993	0.9723134
HLA-DPA1*01:03-DPB1*03:01	AVHLYISALENS	0.4545308	0.47126228
HLA-DPA1*01:03-DPB1*03:01	AVVRQAELAIER	0.6642825	0.9990023
HLA-DPA1*01:03-DPB1*03:01	AVVRSYTAGATS	0.51734704	0.9967805
HLA-DPA1*01:03-DPB1*03:01	CKVRSDVKPVIQ	0.14341682	0.69841
HLA-DPA1*01:03-DPB1*03:01	DAARFPIIASCT	0.43916476	0.34319383
HLA-DPA1*01:03-DPB1*03:01	DFGRYGDVVLRH	0.15634593	0.17220382
HLA-DPA1*01:03-DPB1*03:01	DIILPIHSLRNV	0.3444493	0.010124719
HLA-DPA1*01:03-DPB1*03:01	DLRQGLLPVLES	0.37512454	0.94517744
HLA-DPA1*01:03-DPB1*03:01	DLRSWTAADMAA	0.51052934	0.999016
HLA-DPA1*01:03-DPB1*03:01	DRLLDLPAAASS	0.6905346	0.9457876
HLA-DPA1*01:03-DPB1*03:01	DSQRIDDLSARD	0.085398674	0.9946926
HLA-DPA1*01:03-DPB1*03:01	DTERLIGDAAKN	0.088309035	0.9803564
HLA-DPA1*01:03-DPB1*03:01	EAWRTADTAVTG	0.29941732	0.9887215
HLA-DPA1*01:03-DPB1*03:01	EDLRSWTAADMA	0.4309951	0.99710786
HLA-DPA1*01:03-DPB1*03:01	EMMRNQDLALSN	0.4663626	0.9324295
HLA-DPA1*01:03-DPB1*03:01	ERERLVTTALRG	0.5584031	0.99018085
HLA-DPA1*01:03-DPB1*03:01	ERYLIEIAKNYN	0.42390183	0.4671517
HLA-DPA1*01:03-DPB1*03:01	ESKRLIDLSIQN	0.2635377	0.98468876
HLA-DPA1*01:03-DPB1*03:01	FDCRAMSIGARS	0.5218998	0.47602803
HLA-DPA1*01:03-DPB1*03:01	FDRNAVIVALSS	0.7844791	0.95949805
HLA-DPA1*01:03-DPB1*03:01	FEKRIYIPLPEE	0.5403372	0.98617065
HLA-DPA1*01:03-DPB1*03:01	FERESDVPLKTE	0.24464825	0.9913586
HLA-DPA1*01:03-DPB1*03:01	FGRREIEIAEQD	0.22697979	0.99828845
HLA-DPA1*01:03-DPB1*03:01	FRLSPTASRSWD	0.350388	0.5035775
HLA-DPA1*01:03-DPB1*03:01	FRSVPLAATSML	0.5534681	0.11525502
HLA-DPA1*01:03-DPB1*03:01	FVRFDSDAASQR	0.4123612	0.9973208
HLA-DPA1*01:03-DPB1*03:01	FVRLQEAAELEA	0.507703	0.5927534
HLA-DPA1*01:03-DPB1*03:01	GGRVFVLPCIQQ	0.40442163	0.96354806
HLA-DPA1*01:03-DPB1*03:01	GPARRSVLALTH	0.6557221	0.98949033
HLA-DPA1*01:03-DPB1*03:01	GPRVQVSPERTQ	0.071207404	0.9699763
HLA-DPA1*01:03-DPB1*03:01	GQQRRFIAVEQE	0.43711793	0.9773617
HLA-DPA1*01:03-DPB1*03:01	GQSRKFIIANAR	0.6038025	0.9991072
HLA-DPA1*01:03-DPB1*03:01	GRAGIEASLDVQ	0.36993504	0.8486419
HLA-DPA1*01:03-DPB1*03:01	GRKLYSIAAPAR	0.7993943	0.9894886
HLA-DPA1*01:03-DPB1*03:01	GRRFDEAALSIQ	0.52268994	0.99378264
HLA-DPA1*01:03-DPB1*03:01	GSRASETVMVHQ	0.32271817	0.9976122
HLA-DPA1*01:03-DPB1*03:01	GTREAVIAQISS	0.5622922	0.9993682
HLA-DPA1*01:03-DPB1*03:01	GTRTSTSPGVSE	0.16664009	0.9019297
HLA-DPA1*01:03-DPB1*03:01	GVRRLLPLPLTT	0.75207967	0.8404136
HLA-DPA1*01:03-DPB1*03:01	GWLRKNVLVVAA	0.6325346	0.48282284
HLA-DPA1*01:03-DPB1*03:01	IAKRLQSIGTEN	0.27451226	0.8669513
HLA-DPA1*01:03-DPB1*03:01	IDEYFSEQPLKN	0.10670149	0.720544
HLA-DPA1*01:03-DPB1*03:01	IDPIWSLAANHL	0.27867967	0.7430923
HLA-DPA1*01:03-DPB1*03:01	IFLRDWDSPYSH	0.31493303	0.9351427
HLA-DPA1*01:03-DPB1*03:01	IGARVYALPEDL	0.39615124	0.96998674
HLA-DPA1*01:03-DPB1*03:01	ILRRPIIVISDK	0.42178237	0.93485945
HLA-DPA1*01:03-DPB1*03:01	INTRLISGVVQS	0.3945008	0.5529901
HLA-DPA1*01:03-DPB1*03:01	ISDRICIHTNAH	0.10054496	0.4958829
HLA-DPA1*01:03-DPB1*03:01	ITKRKWEAAHVA	0.4896062	0.99963367
HLA-DPA1*01:03-DPB1*03:01	IYERLASALAPS	0.7178116	0.9074321
HLA-DPA1*01:03-DPB1*03:01	KADRAGVLAGHD	0.13947497	0.99756444
HLA-DPA1*01:03-DPB1*03:01	KAFRVWESATPL	0.6000444	0.9719907
HLA-DPA1*01:03-DPB1*03:01	KDLREVVLSAEN	0.32292017	0.9840311
HLA-DPA1*01:03-DPB1*03:01	KEELVAEQAIKH	0.20461234	0.90240717
HLA-DPA1*01:03-DPB1*03:01	KEIREAHLAALR	0.3727527	0.9972025
HLA-DPA1*01:03-DPB1*03:01	KEPRKYENAIDQ	0.07347606	0.998782
HLA-DPA1*01:03-DPB1*03:01	KERLAILGIHNE	0.35283792	0.9878243
HLA-DPA1*01:03-DPB1*03:01	KERQYIDGLNNL	0.1591588	0.9777837
HLA-DPA1*01:03-DPB1*03:01	KFERLVASAEQL	0.64426297	0.48711395
HLA-DPA1*01:03-DPB1*03:01	KFTREGTSAVEN	0.3492618	0.99874514
HLA-DPA1*01:03-DPB1*03:01	KGVRTLTAAAVS	0.7393278	0.99682367
HLA-DPA1*01:03-DPB1*03:01	KGVRVFDVAVLA	0.50568897	0.9955972
HLA-DPA1*01:03-DPB1*03:01	KHERTHEIIPIN	0.24742168	0.9957922
HLA-DPA1*01:03-DPB1*03:01	KIRLPEYVIPVH	0.23880036	0.859027
HLA-DPA1*01:03-DPB1*03:01	KKARALTITAIA	0.539965	0.97777593
HLA-DPA1*01:03-DPB1*03:01	KKYRCVSGTQVH	0.086558074	0.015694872
HLA-DPA1*01:03-DPB1*03:01	KLSRELDFVSHH	0.29580566	0.8833807
HLA-DPA1*01:03-DPB1*03:01	KPIRLPVFSSLS	0.5462202	0.30930775
HLA-DPA1*01:03-DPB1*03:01	KQLRAQEIAMQN	0.53501815	0.998088
HLA-DPA1*01:03-DPB1*03:01	KRLMPPPPQKNK	0.21106389	0.30111223
HLA-DPA1*01:03-DPB1*03:01	KSRRLIIVLSKS	0.67271304	0.81180316
HLA-DPA1*01:03-DPB1*03:01	KTGRLISLSEQN	0.12050649	0.9903801
HLA-DPA1*01:03-DPB1*03:01	KVARLVSPVVYS	0.6875578	0.95374763
HLA-DPA1*01:03-DPB1*03:01	KWVREYINSLEM	0.50802296	0.94108313
HLA-DPA1*01:03-DPB1*03:01	KYIRHYEGLSYN	0.37522826	0.88663274
HLA-DPA1*01:03-DPB1*03:01	LAARRAAGVVLE	0.6433915	0.37792602
HLA-DPA1*01:03-DPB1*03:01	LAEREQEEAIAQ	0.1617905	0.99706423
HLA-DPA1*01:03-DPB1*03:01	LALALVAPSRGG	0.42476967	0.10206421
HLA-DPA1*01:03-DPB1*03:01	LANRLYPVSARH	0.6268477	0.98472536
HLA-DPA1*01:03-DPB1*03:01	LAPRFLPNALIS	0.42426792	0.96586245
HLA-DPA1*01:03-DPB1*03:01	LARRVADVVARA	0.70602006	0.9950328
HLA-DPA1*01:03-DPB1*03:01	LASRIPVQALLH	0.6336405	0.8604826
HLA-DPA1*01:03-DPB1*03:01	LDARSYTAAVAN	0.5422466	0.9995283
HLA-DPA1*01:03-DPB1*03:01	LDRLLDLPAAAS	0.72978187	0.9854456
HLA-DPA1*01:03-DPB1*03:01	LERAEERAEVSE	0.28826365	0.961956
HLA-DPA1*01:03-DPB1*03:01	LFERYGENGRLS	0.13030437	0.87604856
HLA-DPA1*01:03-DPB1*03:01	LGARLLHSPLFH	0.4539424	0.9223916
HLA-DPA1*01:03-DPB1*03:01	LHRALERLAASQ	0.7252875	0.5150127
HLA-DPA1*01:03-DPB1*03:01	LNSRTGEILWRH	0.17634681	0.91077816
HLA-DPA1*01:03-DPB1*03:01	LPRKVITAAVIG	0.6024015	0.95622665
HLA-DPA1*01:03-DPB1*03:01	LPRLPVPAVKDT	0.20463684	0.9779382
HLA-DPA1*01:03-DPB1*03:01	LPSRLVDVVAVI	0.42491624	0.26226932
HLA-DPA1*01:03-DPB1*03:01	LRTPVNLAVLKL	0.24855253	0.1553658
HLA-DPA1*01:03-DPB1*03:01	LRYYTSASGDEM	0.37080994	0.34309286
HLA-DPA1*01:03-DPB1*03:01	LSPKAATLAERS	0.14554118	0.99028695
HLA-DPA1*01:03-DPB1*03:01	LVERYLIEIAKN	0.56344676	0.98620355
HLA-DPA1*01:03-DPB1*03:01	LVRVGVISFAQK	0.53513587	0.9879608
HLA-DPA1*01:03-DPB1*03:01	LVSRKSISAALE	0.6736012	0.98602617
HLA-DPA1*01:03-DPB1*03:01	MVRKPVVSTISK	0.41751003	0.835851
HLA-DPA1*01:03-DPB1*03:01	NAGRAAAAAAAA	0.59598523	0.887932
HLA-DPA1*01:03-DPB1*03:01	NARSFIYVAVMN	0.63849837	0.43343768
HLA-DPA1*01:03-DPB1*03:01	NLLAIAIERHIT	0.40088686	0.039253738
HLA-DPA1*01:03-DPB1*03:01	NLQRSYTVAIAG	0.6721388	0.9992324
HLA-DPA1*01:03-DPB1*03:01	NPVLRAFEPLRS	0.6822317	0.13818195
HLA-DPA1*01:03-DPB1*03:01	NQLREVSVSAFT	0.4431185	0.4538951
HLA-DPA1*01:03-DPB1*03:01	NVERLSELVQAV	0.37114823	0.61974066
HLA-DPA1*01:03-DPB1*03:01	NVRIATTALAIY	0.68762434	0.85253316
HLA-DPA1*01:03-DPB1*03:01	PRSGAPAAESKE	0.14337496	0.9879591
HLA-DPA1*01:03-DPB1*03:01	PRTATLATLATR	0.34961584	0.72819614
HLA-DPA1*01:03-DPB1*03:01	PTRFAEIIEKNL	0.20616423	0.97622603
HLA-DPA1*01:03-DPB1*03:01	PYIKVDTVAAEH	0.18372902	0.86385566
HLA-DPA1*01:03-DPB1*03:01	QEGRSYDEAILH	0.1154876	0.99507856
HLA-DPA1*01:03-DPB1*03:01	QFERFVVAAGEN	0.68044627	0.8613285
HLA-DPA1*01:03-DPB1*03:01	QKENGTVTAANA	0.029538475	0.032967083
HLA-DPA1*01:03-DPB1*03:01	QTPREHSDAVPD	0.030429116	0.95396554
HLA-DPA1*01:03-DPB1*03:01	QVERVVEGPAQA	0.26598904	0.9946726
HLA-DPA1*01:03-DPB1*03:01	QVMREWEEAERQ	0.20748313	0.999061
HLA-DPA1*01:03-DPB1*03:01	RAERFNVPVSLE	0.5003023	0.97569865
HLA-DPA1*01:03-DPB1*03:01	RARAHVDALRTH	0.3607171	0.97416574
HLA-DPA1*01:03-DPB1*03:01	RARKQIVAGVNY	0.35691413	0.99031526
HLA-DPA1*01:03-DPB1*03:01	RDSRTYSVGVCT	0.06281313	0.9776133
HLA-DPA1*01:03-DPB1*03:01	REARAKVIAAEG	0.43797407	0.98347646
HLA-DPA1*01:03-DPB1*03:01	REAVIAQISSHV	0.4949146	0.6798366
HLA-DPA1*01:03-DPB1*03:01	RELRAHTVLAAS	0.72065103	0.89217615
HLA-DPA1*01:03-DPB1*03:01	RERRSFTEAAIR	0.61377317	0.9975931
HLA-DPA1*01:03-DPB1*03:01	REWEEAERQAKN	0.069526695	0.99169827
HLA-DPA1*01:03-DPB1*03:01	RFILPIGATVNM	0.41784573	0.01920162
HLA-DPA1*01:03-DPB1*03:01	RGAAKPQLSAAQ	0.2146081	0.33071357
HLA-DPA1*01:03-DPB1*03:01	RGRAGIEASLDV	0.34654555	0.98691434
HLA-DPA1*01:03-DPB1*03:01	RLLDLPAAASSE	0.59722954	0.60282123
HLA-DPA1*01:03-DPB1*03:01	RLLLCGTLAALH	0.36303762	0.003591643
HLA-DPA1*01:03-DPB1*03:01	RLMPPPPQKNKD	0.08156003	0.2061836
HLA-DPA1*01:03-DPB1*03:01	RMATPLLMQALP	0.36276394	0.75126886
HLA-DPA1*01:03-DPB1*03:01	RNWKDSILTKNL	0.083998	0.6849617
HLA-DPA1*01:03-DPB1*03:01	RREIEIAEQDMS	0.14448518	0.9058236
HLA-DPA1*01:03-DPB1*03:01	RRRRAVPAEGVR	0.7096844	0.8792572
HLA-DPA1*01:03-DPB1*03:01	RRYTIIPLNKIS	0.56787115	0.7433021
HLA-DPA1*01:03-DPB1*03:01	RTMELAAQSMKK	0.39442304	0.98195326
HLA-DPA1*01:03-DPB1*03:01	RTRHVIILMTDG	0.2135366	0.05873546
HLA-DPA1*01:03-DPB1*03:01	RTRIVIVPSLNP	0.59889823	0.9983702
HLA-DPA1*01:03-DPB1*03:01	RVKKEWEEAELQ	0.030763777	0.99503964
HLA-DPA1*01:03-DPB1*03:01	RVQLLNLLVTRL	0.18469736	0.0058862898
HLA-DPA1*01:03-DPB1*03:01	RYREYELVTPVS	0.5589599	0.98479766
HLA-DPA1*01:03-DPB1*03:01	SAGRIYISANRQ	0.4747019	0.99531764
HLA-DPA1*01:03-DPB1*03:01	SEMRYGIEILPL	0.45384133	0.24579456
HLA-DPA1*01:03-DPB1*03:01	SHPRYYISANVT	0.4776227	0.9836737
HLA-DPA1*01:03-DPB1*03:01	SHRSDTLPVPSG	0.17135443	0.9307753
HLA-DPA1*01:03-DPB1*03:01	SKMRMATPLLMQ	0.7071393	0.9927904
HLA-DPA1*01:03-DPB1*03:01	SLEFYSPEACRS	0.14534505	0.022159984
HLA-DPA1*01:03-DPB1*03:01	SLTREVIRLAQD	0.41332904	0.7692257
HLA-DPA1*01:03-DPB1*03:01	SPLRISEKVLLH	0.21102762	0.89834815
HLA-DPA1*01:03-DPB1*03:01	SPREGVVITRNR	0.15436427	0.99614847
HLA-DPA1*01:03-DPB1*03:01	SPVRLLSLAFAL	0.61226994	0.00505214
HLA-DPA1*01:03-DPB1*03:01	SQDRMFETMAIE	0.46405202	0.48549086
HLA-DPA1*01:03-DPB1*03:01	SRFILPIGATVN	0.6236184	0.13540806
HLA-DPA1*01:03-DPB1*03:01	SRQHVANDYARQ	0.13549836	0.20815341
HLA-DPA1*01:03-DPB1*03:01	SRVSAGEAVVNR	0.23202603	0.95584124
HLA-DPA1*01:03-DPB1*03:01	SSRAQTLAMNVR	0.41523322	0.9975212
HLA-DPA1*01:03-DPB1*03:01	STREGSSPALST	0.19076632	0.9841423
HLA-DPA1*01:03-DPB1*03:01	SWKRIPVVVYRH	0.5708525	0.47284126
HLA-DPA1*01:03-DPB1*03:01	TAADMAAQTTKH	0.058405187	0.28733736
HLA-DPA1*01:03-DPB1*03:01	TAIRGAIILAKL	0.6078033	0.3743351
HLA-DPA1*01:03-DPB1*03:01	TGGRAWEPPAEE	0.08162463	0.9896477
HLA-DPA1*01:03-DPB1*03:01	TILRLTTSPAQN	0.65624595	0.99534
HLA-DPA1*01:03-DPB1*03:01	TLPRVSPVAQMT	0.34698355	0.9630698
HLA-DPA1*01:03-DPB1*03:01	TNRRVWELSKAN	0.3545393	0.9994259
HLA-DPA1*01:03-DPB1*03:01	TPRAAISVVTAE	0.49168283	0.93086404
HLA-DPA1*01:03-DPB1*03:01	TPRAATIVATSE	0.44463268	0.99904203
HLA-DPA1*01:03-DPB1*03:01	TPTRFAEIIEKN	0.1522608	0.9967591
HLA-DPA1*01:03-DPB1*03:01	TQRKWEAARVAE	0.6107433	0.9995613
HLA-DPA1*01:03-DPB1*03:01	TREAVIAQISSH	0.5327524	0.9913557
HLA-DPA1*01:03-DPB1*03:01	TRRSIEVPLNER	0.51048845	0.99790573
HLA-DPA1*01:03-DPB1*03:01	TSARAAEILARD	0.57102454	0.99585134
HLA-DPA1*01:03-DPB1*03:01	TVERNIDQAVTA	0.263316	0.9336411
HLA-DPA1*01:03-DPB1*03:01	TVQRAGSQPASQ	0.48269132	0.9982008
HLA-DPA1*01:03-DPB1*03:01	TVRRPAEAEAHR	0.24269739	0.9768764
HLA-DPA1*01:03-DPB1*03:01	TVSRRFAEAACD	0.6007446	0.9536419
HLA-DPA1*01:03-DPB1*03:01	TWERYFIPVSCF	0.6222487	0.50260705
HLA-DPA1*01:03-DPB1*03:01	VAPRFSILPMSH	0.666439	0.9955187
HLA-DPA1*01:03-DPB1*03:01	VAPRFSIPPSSQ	0.5350986	0.9740057
HLA-DPA1*01:03-DPB1*03:01	VARGTTILAKHA	0.15143819	0.9486936
HLA-DPA1*01:03-DPB1*03:01	VDELLAIRIPLN	0.20584682	0.2668547
HLA-DPA1*01:03-DPB1*03:01	VERYLIEIAKNY	0.5043698	0.9688698
HLA-DPA1*01:03-DPB1*03:01	VGFREGTCGAQT	0.0070793894	0.6096333
HLA-DPA1*01:03-DPB1*03:01	VLARYASICQQN	0.47204027	0.99407136
HLA-DPA1*01:03-DPB1*03:01	VLLKLGIKPSIN	0.32471603	0.80524176
HLA-DPA1*01:03-DPB1*03:01	VNERLISMAYGQ	0.44616678	0.9474785
HLA-DPA1*01:03-DPB1*03:01	VNVTSRVALAVS	0.55098903	0.04768216
HLA-DPA1*01:03-DPB1*03:01	VRSGISRAALLR	0.47253793	0.27831158
HLA-DPA1*01:03-DPB1*03:01	VSRKSISAALEH	0.6688249	0.99803364
HLA-DPA1*01:03-DPB1*03:01	VTKSSPRALAAR	0.18703349	0.4888092
HLA-DPA1*01:03-DPB1*03:01	VVARGTTILAKH	0.24267387	0.7941133
HLA-DPA1*01:03-DPB1*03:01	VVERAQQVAVQE	0.43384108	0.9836569
HLA-DPA1*01:03-DPB1*03:01	WERYYTLVPSAV	0.7431227	0.99626464
HLA-DPA1*01:03-DPB1*03:01	WFRSVPLAATSM	0.7146649	0.24209538
HLA-DPA1*01:03-DPB1*03:01	WGSRASETVMVH	0.30060452	0.97028667
HLA-DPA1*01:03-DPB1*03:01	YDTRTSALSAKS	0.33030504	0.9906128
HLA-DPA1*01:03-DPB1*03:01	YDVLSTKPVLNK	0.18637632	0.89452124
HLA-DPA1*01:03-DPB1*03:01	YGTREAVIAQIS	0.47176167	0.99933565
HLA-DPA1*01:03-DPB1*03:01	YKRGGSLPARHQ	0.30436322	0.9990845
HLA-DPA1*01:03-DPB1*03:01	YSTRLAVLSSSL	0.68710726	0.6429221
