# Supplementary material for: MHCII-peptide presentation: an assessment of the state-of-the-art prediction methods
Source: Front Immunol. 2024 Mar 12;15:1293706. doi: 10.3389/fimmu.2024.1293706 (PMC11027168; doi:10.3389/fimmu.2024.1293706)
Supplement: Supplementary file 2 [file DataSheet_2.zip › output/BERT/pos/12_HLA-DPA1_01_03_DPB1_04_01.csv]

allele	peptide	affinity_pred	mass_pred
HLA-DPA1*01:03-DPB1*04:01	AALTAEHFAAL	0.36551568	0.9441842
HLA-DPA1*01:03-DPB1*04:01	AATQFEPLAAR	0.1814638	0.4082218
HLA-DPA1*01:03-DPB1*04:01	AAVAAQALVLL	0.17615525	0.00611274
HLA-DPA1*01:03-DPB1*04:01	ADDDNTYSREL	0.025366794	0.14957839
HLA-DPA1*01:03-DPB1*04:01	ADFWAQLLERV	0.49685702	0.11452129
HLA-DPA1*01:03-DPB1*04:01	AEASALYGRAL	0.13162468	0.004062367
HLA-DPA1*01:03-DPB1*04:01	AEFFQMESQKF	0.3456813	0.19144583
HLA-DPA1*01:03-DPB1*04:01	AEIAAQRTINW	0.071131386	0.005781358
HLA-DPA1*01:03-DPB1*04:01	AESASEAAKKY	0.011515601	0.08319004
HLA-DPA1*01:03-DPB1*04:01	AESEDLAVHLY	0.12620692	0.007140237
HLA-DPA1*01:03-DPB1*04:01	AFVEEMFEAVR	0.60299796	0.9578923
HLA-DPA1*01:03-DPB1*04:01	AGLSQSLFERL	0.35580048	0.88791
HLA-DPA1*01:03-DPB1*04:01	AILSSYFLNER	0.63425565	0.30192745
HLA-DPA1*01:03-DPB1*04:01	ALFEAAREVTL	0.20987877	0.016065907
HLA-DPA1*01:03-DPB1*04:01	ALFKAAEFAKL	0.48193642	0.9689778
HLA-DPA1*01:03-DPB1*04:01	ALIASARRLPG	0.10527837	0.015025757
HLA-DPA1*01:03-DPB1*04:01	ALLAGSEYLKL	0.5589098	0.78775644
HLA-DPA1*01:03-DPB1*04:01	APADVQYDLYL	0.36336273	0.53121126
HLA-DPA1*01:03-DPB1*04:01	APLAYEPFSTL	0.6441677	0.98750544
HLA-DPA1*01:03-DPB1*04:01	APLVVGRFVNL	0.5145908	0.9136217
HLA-DPA1*01:03-DPB1*04:01	APRLQSEVAEL	0.10685888	0.007203028
HLA-DPA1*01:03-DPB1*04:01	APSGTRVVQVL	0.046496525	0.020090971
HLA-DPA1*01:03-DPB1*04:01	AQILPIRFQEH	0.2928781	0.39390147
HLA-DPA1*01:03-DPB1*04:01	ASDKETYELRY	0.09365833	0.00668515
HLA-DPA1*01:03-DPB1*04:01	ASLKYENYELT	0.44224903	0.97328633
HLA-DPA1*01:03-DPB1*04:01	AVIHSENFQTL	0.45728284	0.9935627
HLA-DPA1*01:03-DPB1*04:01	AVVFTARYLDL	0.56061655	0.5440744
HLA-DPA1*01:03-DPB1*04:01	AVWWVSQFVKY	0.57299	0.88984746
HLA-DPA1*01:03-DPB1*04:01	DAFAAAKLLAL	0.29271844	0.41134015
HLA-DPA1*01:03-DPB1*04:01	DAVEDLESVGK	0.028964812	0.14074628
HLA-DPA1*01:03-DPB1*04:01	DAWDYVQAQVK	0.072025515	0.5413152
HLA-DPA1*01:03-DPB1*04:01	DDIVFEDFARL	0.51930314	0.93066645
HLA-DPA1*01:03-DPB1*04:01	DEVWGEEFEKL	0.37372848	0.895446
HLA-DPA1*01:03-DPB1*04:01	DHFSKSLFLDL	0.548832	0.96253383
HLA-DPA1*01:03-DPB1*04:01	DHVVWSLFNTL	0.7623856	0.7735017
HLA-DPA1*01:03-DPB1*04:01	DHYFSDPFLKY	0.42729697	0.96235764
HLA-DPA1*01:03-DPB1*04:01	DLEGEAFLPLR	0.54340637	0.99470425
HLA-DPA1*01:03-DPB1*04:01	DLEVSTFERLM	0.56612486	0.37420145
HLA-DPA1*01:03-DPB1*04:01	DLEWVIFDEVH	0.5102978	0.6501905
HLA-DPA1*01:03-DPB1*04:01	DLSPDDPQVQK	0.002082052	0.096564285
HLA-DPA1*01:03-DPB1*04:01	DMTSEEFRQVM	0.29108444	0.7572482
HLA-DPA1*01:03-DPB1*04:01	DPLVHESLLTI	0.32700798	0.08471303
HLA-DPA1*01:03-DPB1*04:01	DQFEYVMYGKV	0.6544	0.96595496
HLA-DPA1*01:03-DPB1*04:01	DSFNTSLFKQT	0.3589593	0.93097436
HLA-DPA1*01:03-DPB1*04:01	DSLDWALYDHL	0.44530916	0.3135331
HLA-DPA1*01:03-DPB1*04:01	DVENSFFLNVN	0.537174	0.222435
HLA-DPA1*01:03-DPB1*04:01	DVYHHTFFEML	0.6521083	0.78313
HLA-DPA1*01:03-DPB1*04:01	DYFISSVFERF	0.6899213	0.91148823
HLA-DPA1*01:03-DPB1*04:01	DYLRYTPVLLL	0.4699769	0.12817547
HLA-DPA1*01:03-DPB1*04:01	EAFGWEPFIRL	0.6708664	0.9597861
HLA-DPA1*01:03-DPB1*04:01	EDFLDARFKTM	0.27676067	0.9370071
HLA-DPA1*01:03-DPB1*04:01	EDHDVEYFLRL	0.29805216	0.3406551
HLA-DPA1*01:03-DPB1*04:01	EDLEVSTFERL	0.46931818	0.8384185
HLA-DPA1*01:03-DPB1*04:01	EEIQEEAERMF	0.078856304	0.011063303
HLA-DPA1*01:03-DPB1*04:01	EELDPESREYW	0.04233923	0.05035905
HLA-DPA1*01:03-DPB1*04:01	EELTVQVARVY	0.18660799	0.005949582
HLA-DPA1*01:03-DPB1*04:01	EEMETDARSSL	0.03386434	0.021199597
HLA-DPA1*01:03-DPB1*04:01	EEQASTTERVF	0.030595733	0.006983372
HLA-DPA1*01:03-DPB1*04:01	EEQVSTTERVF	0.038037512	0.005589429
HLA-DPA1*01:03-DPB1*04:01	EFAFSLYRQLA	0.6864272	0.9863266
HLA-DPA1*01:03-DPB1*04:01	EFALEQFQFIR	0.6155646	0.9968265
HLA-DPA1*01:03-DPB1*04:01	EFRGSPFQVTR	0.5137087	0.9971323
HLA-DPA1*01:03-DPB1*04:01	EFVSTVMEQLK	0.4518048	0.9828676
HLA-DPA1*01:03-DPB1*04:01	ESLHSEDFLEL	0.5321743	0.9850928
HLA-DPA1*01:03-DPB1*04:01	ETDEKDFYLYY	0.20945236	0.013938394
HLA-DPA1*01:03-DPB1*04:01	EWFSETFQKVK	0.5883642	0.99766475
HLA-DPA1*01:03-DPB1*04:01	EYQASAFGNVK	0.44848648	0.97872
HLA-DPA1*01:03-DPB1*04:01	FAATQFEPLAA	0.3801836	0.91947556
HLA-DPA1*01:03-DPB1*04:01	FANEPFADFHR	0.24066372	0.96068037
HLA-DPA1*01:03-DPB1*04:01	FEDTNLCAIHA	0.077002086	0.008317248
HLA-DPA1*01:03-DPB1*04:01	FEWEAFARGTK	0.2836559	0.8355017
HLA-DPA1*01:03-DPB1*04:01	FIANLFNRYPA	0.47437894	0.78714263
HLA-DPA1*01:03-DPB1*04:01	FIISDFESVSK	0.52438456	0.9923261
HLA-DPA1*01:03-DPB1*04:01	FKGEIFLDEKK	0.30498308	0.9321044
HLA-DPA1*01:03-DPB1*04:01	FLAHDQAVRTL	0.06388098	0.003150012
HLA-DPA1*01:03-DPB1*04:01	FLDESRSTQYM	0.054463804	0.004291145
HLA-DPA1*01:03-DPB1*04:01	FLLEQEKTQAL	0.10047657	0.002995807
HLA-DPA1*01:03-DPB1*04:01	FLYSKLTVDKS	0.13655403	0.30311513
HLA-DPA1*01:03-DPB1*04:01	FQHEENLLQQV	0.13766704	0.001985497
HLA-DPA1*01:03-DPB1*04:01	FSAPLFLSHPH	0.25397617	0.22658
HLA-DPA1*01:03-DPB1*04:01	FTGSKLVDYAR	0.051904533	0.5593251
HLA-DPA1*01:03-DPB1*04:01	FVSTKFEHLER	0.58369094	0.99322474
HLA-DPA1*01:03-DPB1*04:01	GDMTSEEFRQV	0.28950596	0.97805357
HLA-DPA1*01:03-DPB1*04:01	GDYKYTYWACG	0.3614882	0.00729467
HLA-DPA1*01:03-DPB1*04:01	GFEFDRWLNTP	0.41658255	0.20956287
HLA-DPA1*01:03-DPB1*04:01	GGMKCVKFLLY	0.4716071	0.001525928
HLA-DPA1*01:03-DPB1*04:01	GIVADLFKVVP	0.4865239	0.100815155
HLA-DPA1*01:03-DPB1*04:01	GLADASLLKKV	0.029031636	0.011806003
HLA-DPA1*01:03-DPB1*04:01	GLILHHLFQRL	0.5327453	0.30030543
HLA-DPA1*01:03-DPB1*04:01	GLTSTDLLFHL	0.17064577	0.013343732
HLA-DPA1*01:03-DPB1*04:01	GPVGVFEWEAF	0.42175332	0.9387492
HLA-DPA1*01:03-DPB1*04:01	GQLESDRFLLM	0.5433348	0.99402916
HLA-DPA1*01:03-DPB1*04:01	GQLHSVAFLAL	0.6757085	0.34759647
HLA-DPA1*01:03-DPB1*04:01	GQYQCSSFARC	0.46954778	0.17402153
HLA-DPA1*01:03-DPB1*04:01	GSLTSEEFAKL	0.39283428	0.99082935
HLA-DPA1*01:03-DPB1*04:01	GVFEWEAFARG	0.55221933	0.9965209
HLA-DPA1*01:03-DPB1*04:01	HPVSDHEATLR	0.010802804	0.4800058
HLA-DPA1*01:03-DPB1*04:01	IDIIPNPQERT	0.02267557	0.056816377
HLA-DPA1*01:03-DPB1*04:01	IEISELPVRTW	0.13399686	0.014188376
HLA-DPA1*01:03-DPB1*04:01	IEWSQVHFLRE	0.3689528	0.5400418
HLA-DPA1*01:03-DPB1*04:01	IIDGELYNEVK	0.23658277	0.96194154
HLA-DPA1*01:03-DPB1*04:01	IISDFESVSKI	0.2550866	0.037504736
HLA-DPA1*01:03-DPB1*04:01	ILLYTTYPLLK	0.69596004	0.20092377
HLA-DPA1*01:03-DPB1*04:01	IPYHSEVPVSL	0.122849815	0.181742
HLA-DPA1*01:03-DPB1*04:01	ISDPTSPLRTR	0.02275417	0.010852335
HLA-DPA1*01:03-DPB1*04:01	IVILGSDFERL	0.45121586	0.7307148
HLA-DPA1*01:03-DPB1*04:01	IVLPAGALHQV	0.06422059	0.014934917
HLA-DPA1*01:03-DPB1*04:01	IVVPKAAIVAR	0.049961105	0.6837765
HLA-DPA1*01:03-DPB1*04:01	KAIIATDLALY	0.29736245	0.09564212
HLA-DPA1*01:03-DPB1*04:01	KDWISETWVNL	0.5722655	0.73080695
HLA-DPA1*01:03-DPB1*04:01	KEAISDLQQLW	0.16689688	0.007926134
HLA-DPA1*01:03-DPB1*04:01	KEIDSVKYLEC	0.30946457	0.08579837
HLA-DPA1*01:03-DPB1*04:01	KELQVSLFQTL	0.69213885	0.89202106
HLA-DPA1*01:03-DPB1*04:01	KFEHCNFNDVT	0.30057818	0.86450416
HLA-DPA1*01:03-DPB1*04:01	KFLNEFFLNVK	0.79486215	0.99362314
HLA-DPA1*01:03-DPB1*04:01	KFVSELWKDVD	0.45704365	0.8551275
HLA-DPA1*01:03-DPB1*04:01	KIMDYSLLVGI	0.37883765	0.02930754
HLA-DPA1*01:03-DPB1*04:01	KLADDVDLEQV	0.03956996	0.017765746
HLA-DPA1*01:03-DPB1*04:01	KLIDETQDMLL	0.08979735	0.005419012
HLA-DPA1*01:03-DPB1*04:01	KLIGEYGLRNK	0.14644578	0.05065633
HLA-DPA1*01:03-DPB1*04:01	KLQEAESNLRK	0.021026554	0.067972206
HLA-DPA1*01:03-DPB1*04:01	KLRHMLLLAIQ	0.3934016	0.004250075
HLA-DPA1*01:03-DPB1*04:01	KMADEDALRKI	0.014905316	0.014968669
HLA-DPA1*01:03-DPB1*04:01	KMKEALLSIGK	0.22016993	0.054826528
HLA-DPA1*01:03-DPB1*04:01	KMVDGVGVCTV	0.029333657	0.001938671
HLA-DPA1*01:03-DPB1*04:01	KPFQKSKFLQL	0.5860912	0.9625689
HLA-DPA1*01:03-DPB1*04:01	KPIAVGSMSML	0.21264805	0.044009455
HLA-DPA1*01:03-DPB1*04:01	KQYIQYEAFKD	0.47845796	0.9483429
HLA-DPA1*01:03-DPB1*04:01	KREVERYEKNL	0.044563457	0.029291803
HLA-DPA1*01:03-DPB1*04:01	KSLYYASFLEV	0.86726856	0.8772147
HLA-DPA1*01:03-DPB1*04:01	KSWTATTYMEY	0.480795	0.78071266
HLA-DPA1*01:03-DPB1*04:01	KTDSDSDLQLY	0.023026936	0.07062894
HLA-DPA1*01:03-DPB1*04:01	KTDSTGTHSLY	0.011157942	0.003712737
HLA-DPA1*01:03-DPB1*04:01	KVLHGEQYLEL	0.54329234	0.97710437
HLA-DPA1*01:03-DPB1*04:01	KYFAATQFEPL	0.33385405	0.9947133
HLA-DPA1*01:03-DPB1*04:01	LAGFEVEAIIN	0.20004345	0.06267966
HLA-DPA1*01:03-DPB1*04:01	LCADLFERVPG	0.4549379	0.59416914
HLA-DPA1*01:03-DPB1*04:01	LEFHTVPFQLL	0.646459	0.9680416
HLA-DPA1*01:03-DPB1*04:01	LELNSEQNHDD	0.048437063	0.016587982
HLA-DPA1*01:03-DPB1*04:01	LESSDGEAGRD	0.002642388	0.003250175
HLA-DPA1*01:03-DPB1*04:01	LFVQYFHRVPF	0.6094893	0.5749386
HLA-DPA1*01:03-DPB1*04:01	LKAEKIKVIGN	0.061478272	0.030092824
HLA-DPA1*01:03-DPB1*04:01	LLDIQSSGRAK	0.04145353	0.010089969
HLA-DPA1*01:03-DPB1*04:01	LLYDLADQLHA	0.1255886	0.04654062
HLA-DPA1*01:03-DPB1*04:01	LRWTAYEKINK	0.42369017	0.85255355
HLA-DPA1*01:03-DPB1*04:01	LVGTVLFFLIR	0.48250642	0.026284497
HLA-DPA1*01:03-DPB1*04:01	LVLRKSNFAEA	0.36203957	0.2070586
HLA-DPA1*01:03-DPB1*04:01	LWFHSNFLYIG	0.7598211	0.45217544
HLA-DPA1*01:03-DPB1*04:01	LYYTEFTPTEK	0.26580632	0.96353704
HLA-DPA1*01:03-DPB1*04:01	MANIPLLLYPQ	0.23312844	0.112263754
HLA-DPA1*01:03-DPB1*04:01	MGFIATPFIKL	0.72368646	0.92065907
HLA-DPA1*01:03-DPB1*04:01	MKVARFQKIPN	0.39244357	0.27690706
HLA-DPA1*01:03-DPB1*04:01	NEFWSALLEKA	0.42444897	0.27143103
HLA-DPA1*01:03-DPB1*04:01	NEIQEALSRSY	0.11632696	0.002657761
HLA-DPA1*01:03-DPB1*04:01	NEPFADFHRVE	0.16038004	0.23689802
HLA-DPA1*01:03-DPB1*04:01	NLHYDTFLVIR	0.67306703	0.988359
HLA-DPA1*01:03-DPB1*04:01	NVVLPQIHTVT	0.12802786	0.008638156
HLA-DPA1*01:03-DPB1*04:01	PAYHSSLMDPD	0.066178925	0.011765031
HLA-DPA1*01:03-DPB1*04:01	PLLYTLIEKTM	0.39808875	0.48895925
HLA-DPA1*01:03-DPB1*04:01	PLRYVKFQNVN	0.6620881	0.96380824
HLA-DPA1*01:03-DPB1*04:01	PLSYTRFSLAR	0.7314853	0.8241579
HLA-DPA1*01:03-DPB1*04:01	PVDSEWFGFYR	0.2810806	0.036403436
HLA-DPA1*01:03-DPB1*04:01	QEATADVEWRW	0.02162028	0.004672918
HLA-DPA1*01:03-DPB1*04:01	QEQEALVNRLW	0.090478815	0.06559146
HLA-DPA1*01:03-DPB1*04:01	QEQLEQLQREY	0.11584368	0.022038199
HLA-DPA1*01:03-DPB1*04:01	QESEDTAKAGF	0.003606201	0.002515748
HLA-DPA1*01:03-DPB1*04:01	QEVDASIFKAW	0.12626435	0.06277572
HLA-DPA1*01:03-DPB1*04:01	QFASGAFLHIK	0.6284893	0.9414891
HLA-DPA1*01:03-DPB1*04:01	QLRPEHFQEVG	0.33853796	0.9614542
HLA-DPA1*01:03-DPB1*04:01	RAFAFTNLLLV	0.56463265	0.011819964
HLA-DPA1*01:03-DPB1*04:01	RFYEAEEYAEE	0.29123104	0.7043949
HLA-DPA1*01:03-DPB1*04:01	RIESVLSSSGK	0.064124204	0.01496435
HLA-DPA1*01:03-DPB1*04:01	RIHQFLSEQFL	0.6363194	0.79220045
HLA-DPA1*01:03-DPB1*04:01	RKFHYLPFLPS	0.7007091	0.9752647
HLA-DPA1*01:03-DPB1*04:01	RLAEVGQYEQV	0.11400982	0.003860566
HLA-DPA1*01:03-DPB1*04:01	RLGEAEGLMKV	0.038868424	0.001712106
HLA-DPA1*01:03-DPB1*04:01	RLMNETTAVAL	0.0942328	0.01373246
HLA-DPA1*01:03-DPB1*04:01	RLSGVSSNIQK	0.019178716	0.04931262
HLA-DPA1*01:03-DPB1*04:01	RLVQGSILKKV	0.25961682	0.006224114
HLA-DPA1*01:03-DPB1*04:01	RNFIVSTWHRL	0.62841195	0.81049806
HLA-DPA1*01:03-DPB1*04:01	RPDATKVLIII	0.062224623	0.003649072
HLA-DPA1*01:03-DPB1*04:01	RPFHGISTVSL	0.19109064	0.16033311
HLA-DPA1*01:03-DPB1*04:01	RPYAPINANAI	0.053322837	0.016470749
HLA-DPA1*01:03-DPB1*04:01	RSFDYEQFHEL	0.46781504	0.9962038
HLA-DPA1*01:03-DPB1*04:01	RSLESEMYLEG	0.495911	0.32480612
HLA-DPA1*01:03-DPB1*04:01	RVLPPSALQSV	0.09197435	0.006205843
HLA-DPA1*01:03-DPB1*04:01	RYFANEPFADF	0.43553635	0.9854743
HLA-DPA1*01:03-DPB1*04:01	SALQYEKFLNE	0.6438801	0.97620547
HLA-DPA1*01:03-DPB1*04:01	SDFQHLSFLKC	0.5688795	0.40940347
HLA-DPA1*01:03-DPB1*04:01	SEAATAQREEW	0.03604791	0.049177032
HLA-DPA1*01:03-DPB1*04:01	SEIEDSTKQVF	0.0194375	0.001978921
HLA-DPA1*01:03-DPB1*04:01	SEIRSISVNQW	0.20940924	0.020123223
HLA-DPA1*01:03-DPB1*04:01	SEISEPVLQHF	0.16604191	0.011293856
HLA-DPA1*01:03-DPB1*04:01	SEMDGAQHAAW	0.034998577	0.003145919
HLA-DPA1*01:03-DPB1*04:01	SFFVMTNFLKT	0.78241754	0.88723356
HLA-DPA1*01:03-DPB1*04:01	SGFAGVYFEKV	0.57631147	0.8593338
HLA-DPA1*01:03-DPB1*04:01	SIYRPSKNLDK	0.043363947	0.18102296
HLA-DPA1*01:03-DPB1*04:01	SLLESSRSQEL	0.17786172	0.03352403
HLA-DPA1*01:03-DPB1*04:01	SPFLVEQFQEY	0.519181	0.94630945
HLA-DPA1*01:03-DPB1*04:01	SPLLYTLIEKT	0.4601526	0.85068667
HLA-DPA1*01:03-DPB1*04:01	SSGQSSSFGQH	0.041583467	0.13799903
HLA-DPA1*01:03-DPB1*04:01	SVIIVDKNGRL	0.065018706	0.5777577
HLA-DPA1*01:03-DPB1*04:01	SVIRGEEFALE	0.52479273	0.68773216
HLA-DPA1*01:03-DPB1*04:01	SYKADTVAKVQ	0.056905784	0.34362364
HLA-DPA1*01:03-DPB1*04:01	TDIMHTLFLEL	0.69225246	0.44296846
HLA-DPA1*01:03-DPB1*04:01	TDLIYNLLEKL	0.42489535	0.02455908
HLA-DPA1*01:03-DPB1*04:01	TFLHDSFQNVA	0.61676013	0.98516035
HLA-DPA1*01:03-DPB1*04:01	TLGVERFEEIL	0.5627191	0.9520241
HLA-DPA1*01:03-DPB1*04:01	TLVSSAFLIVK	0.73752195	0.7203409
HLA-DPA1*01:03-DPB1*04:01	TPFEVSQFLRQ	0.532937	0.9934772
HLA-DPA1*01:03-DPB1*04:01	TPFVSLFFQRL	0.75030017	0.6892565
HLA-DPA1*01:03-DPB1*04:01	TRFTEEAFAAL	0.32866743	0.85891294
HLA-DPA1*01:03-DPB1*04:01	TSFLPAQLLRL	0.37678924	0.25935036
HLA-DPA1*01:03-DPB1*04:01	TYSRELFEEMR	0.44868496	0.98418206
HLA-DPA1*01:03-DPB1*04:01	VDLDKKETVWH	0.016634222	0.5183146
HLA-DPA1*01:03-DPB1*04:01	VEDADDNVSFR	0.009827081	0.02277483
HLA-DPA1*01:03-DPB1*04:01	VEVAEESGRLW	0.043238293	0.003531455
HLA-DPA1*01:03-DPB1*04:01	VEVSPATERQW	0.018346723	0.020525696
HLA-DPA1*01:03-DPB1*04:01	VFEWEAFARGT	0.47139975	0.8772589
HLA-DPA1*01:03-DPB1*04:01	VGLFAALLAER	0.33361372	0.09813048
HLA-DPA1*01:03-DPB1*04:01	VIIVDKNGRLV	0.045990247	0.45531464
HLA-DPA1*01:03-DPB1*04:01	VILSTRFFDIQ	0.7498035	0.91682243
HLA-DPA1*01:03-DPB1*04:01	VLAPEGSVANK	0.010932351	0.023955535
HLA-DPA1*01:03-DPB1*04:01	VLFENTDSVHL	0.096733905	0.06772533
HLA-DPA1*01:03-DPB1*04:01	VPDSSGPERIL	0.01934891	0.03195231
HLA-DPA1*01:03-DPB1*04:01	VPIQHELFERF	0.5318771	0.97601616
HLA-DPA1*01:03-DPB1*04:01	VQYSYSLFHLM	0.7057431	0.959504
HLA-DPA1*01:03-DPB1*04:01	VSFRWEALGNT	0.32410768	0.16584285
HLA-DPA1*01:03-DPB1*04:01	VVLTYIYFKRL	0.5603838	0.056382407
HLA-DPA1*01:03-DPB1*04:01	YIMETVDAQHV	0.08387045	0.006345856
HLA-DPA1*01:03-DPB1*04:01	YKMALYNLYPG	0.4007167	0.016118763
HLA-DPA1*01:03-DPB1*04:01	YLISQVEGHQV	0.123936646	0.003863686
HLA-DPA1*01:03-DPB1*04:01	YSEYPPFSHRY	0.16226047	0.003385281
HLA-DPA1*01:03-DPB1*04:01	YYTEFTPTEKD	0.087851144	0.8550193
