# Supplementary material for: MHCII-peptide presentation: an assessment of the state-of-the-art prediction methods
Source: Front Immunol. 2024 Mar 12;15:1293706. doi: 10.3389/fimmu.2024.1293706 (PMC11027168; doi:10.3389/fimmu.2024.1293706)
Supplement: Supplementary file 2 [file DataSheet_2.zip › output/BERT/pos/12_HLA-DPA1_01_03_DPB1_04_02.csv]

allele	peptide	affinity_pred	mass_pred
HLA-DPA1*01:03-DPB1*04:02	AASFHSAVFSLL	0.5747404	0.78658473
HLA-DPA1*01:03-DPB1*04:02	AFDAVLFEPSRH	0.3949772	0.90749484
HLA-DPA1*01:03-DPB1*04:02	AFIISDFESVSK	0.61864144	0.99555147
HLA-DPA1*01:03-DPB1*04:02	AKVLTPELYAEL	0.4027111	0.9275223
HLA-DPA1*01:03-DPB1*04:02	ALEFHTVPFQLL	0.6361521	0.98675156
HLA-DPA1*01:03-DPB1*04:02	ALQENELKKKAD	0.029847758	0.005135172
HLA-DPA1*01:03-DPB1*04:02	APPFIVISHLRL	0.41165838	0.7790488
HLA-DPA1*01:03-DPB1*04:02	ASPLLYTLIEKT	0.5394992	0.8866447
HLA-DPA1*01:03-DPB1*04:02	ASRLASHEYLKA	0.35057577	0.80897653
HLA-DPA1*01:03-DPB1*04:02	ASVFHATAFELD	0.38763955	0.9435747
HLA-DPA1*01:03-DPB1*04:02	CKVEHESFEEPA	0.16127168	0.0061046155
HLA-DPA1*01:03-DPB1*04:02	DAFVTGEWGRAH	0.15072064	0.3579701
HLA-DPA1*01:03-DPB1*04:02	DGYIDYAEFAKS	0.38638785	0.96842444
HLA-DPA1*01:03-DPB1*04:02	DHGFVVCAFNRT	0.3616267	0.9536769
HLA-DPA1*01:03-DPB1*04:02	DMTSEEFRQVMN	0.23473454	0.83275115
HLA-DPA1*01:03-DPB1*04:02	DQFSGQHWLWIG	0.30581146	0.47437096
HLA-DPA1*01:03-DPB1*04:02	DTQFSYAVFKSR	0.542712	0.99225724
HLA-DPA1*01:03-DPB1*04:02	DVYVNDAFGTAH	0.18948105	0.49320787
HLA-DPA1*01:03-DPB1*04:02	EAQKGFQDVEAQ	0.019482566	0.80279243
HLA-DPA1*01:03-DPB1*04:02	EDVENSFFLNVN	0.5217175	0.08303092
HLA-DPA1*01:03-DPB1*04:02	EEFDKTSFHKVR	0.29263362	0.99798566
HLA-DPA1*01:03-DPB1*04:02	EFHTVPFQLLAR	0.5561875	0.994551
HLA-DPA1*01:03-DPB1*04:02	EFVSTVMEQLKK	0.4262325	0.99118215
HLA-DPA1*01:03-DPB1*04:02	EGRQSGEAFVEL	0.2293067	0.5106779
HLA-DPA1*01:03-DPB1*04:02	ELSSYEDFLDAR	0.35655916	0.18095453
HLA-DPA1*01:03-DPB1*04:02	ENLIDEDFQNLK	0.24434672	0.97973263
HLA-DPA1*01:03-DPB1*04:02	ESLKSQEFVETG	0.34010515	0.55231094
HLA-DPA1*01:03-DPB1*04:02	EWFSETFQKVKE	0.5102045	0.9979092
HLA-DPA1*01:03-DPB1*04:02	FAATQFEPLAAR	0.39434224	0.97251254
HLA-DPA1*01:03-DPB1*04:02	FAHVIFQNVAKS	0.47023186	0.99564314
HLA-DPA1*01:03-DPB1*04:02	FESVQLKTSRSP	0.1186278	0.13390575
HLA-DPA1*01:03-DPB1*04:02	FFGLEKLLTNLG	0.24341302	0.06624721
HLA-DPA1*01:03-DPB1*04:02	FKINQFNLMASE	0.47499093	0.6937138
HLA-DPA1*01:03-DPB1*04:02	FKISYLTFLPSA	0.66361755	0.6963798
HLA-DPA1*01:03-DPB1*04:02	FPNIGVEKFLEL	0.50193816	0.99206793
HLA-DPA1*01:03-DPB1*04:02	FVFEDFVSDELR	0.3615528	0.487768
HLA-DPA1*01:03-DPB1*04:02	FVNDIFERIASE	0.46546945	0.98181593
HLA-DPA1*01:03-DPB1*04:02	GARLAAEGYLVA	0.40549213	0.41201368
HLA-DPA1*01:03-DPB1*04:02	GDMTSEEFRQVM	0.3214142	0.9735986
HLA-DPA1*01:03-DPB1*04:02	GEPLSYTRFSLA	0.5863945	0.95768976
HLA-DPA1*01:03-DPB1*04:02	GFRVVKLNEVIR	0.36409557	0.8677244
HLA-DPA1*01:03-DPB1*04:02	GHRVDYFIASKA	0.26074737	0.03184352
HLA-DPA1*01:03-DPB1*04:02	GPVTHEIFENNV	0.22489937	0.95701283
HLA-DPA1*01:03-DPB1*04:02	HDVEYFLRLAHE	0.42324492	0.32157198
HLA-DPA1*01:03-DPB1*04:02	HHWLLFEMSRHS	0.39479098	0.04284834
HLA-DPA1*01:03-DPB1*04:02	HPISSEELLSLK	0.27146626	0.9890796
HLA-DPA1*01:03-DPB1*04:02	INYYQVADFKDA	0.31360132	0.75177544
HLA-DPA1*01:03-DPB1*04:02	IVASSFLKSDKN	0.30380538	0.86506236
HLA-DPA1*01:03-DPB1*04:02	KFHYLPFLPSTE	0.48563874	0.9910685
HLA-DPA1*01:03-DPB1*04:02	KFVSELWKDVDR	0.3803186	0.97806823
HLA-DPA1*01:03-DPB1*04:02	KLRTDLYIDQLK	0.3257982	0.07373588
HLA-DPA1*01:03-DPB1*04:02	KQYIQYEAFKDM	0.56697136	0.99041593
HLA-DPA1*01:03-DPB1*04:02	KSTFDAASFIGG	0.34109348	0.49110046
HLA-DPA1*01:03-DPB1*04:02	KVLTDEQYQAVR	0.21406023	0.99428475
HLA-DPA1*01:03-DPB1*04:02	KYFAATQFEPLA	0.28141347	0.9976819
HLA-DPA1*01:03-DPB1*04:02	LAVFVVSFLPVH	0.7440672	0.17958018
HLA-DPA1*01:03-DPB1*04:02	LKDWISETWVNL	0.53795856	0.3862626
HLA-DPA1*01:03-DPB1*04:02	LLYYTEFTPTEK	0.466512	0.9601738
HLA-DPA1*01:03-DPB1*04:02	LRILASTQFEPT	0.47575036	0.9909488
HLA-DPA1*01:03-DPB1*04:02	LTSFLPAQLLRL	0.51162946	0.0681888
HLA-DPA1*01:03-DPB1*04:02	NFAHVIFQNVAK	0.48165452	0.99871635
HLA-DPA1*01:03-DPB1*04:02	NFGSVQFVASYK	0.42479742	0.24349654
HLA-DPA1*01:03-DPB1*04:02	NITSSTCELSKQ	0.04873874	0.01135277
HLA-DPA1*01:03-DPB1*04:02	PEYTTVSWLKDG	0.15889698	0.58056754
HLA-DPA1*01:03-DPB1*04:02	PLSYTRFSLARQ	0.62201524	0.85541403
HLA-DPA1*01:03-DPB1*04:02	QIMDSETFEKSR	0.25965968	0.981287
HLA-DPA1*01:03-DPB1*04:02	RARSEQFINLRE	0.29859564	0.12000768
HLA-DPA1*01:03-DPB1*04:02	REWFSETFQKVK	0.5874401	0.9989513
HLA-DPA1*01:03-DPB1*04:02	RFETIEFDESAG	0.2093605	0.11679877
HLA-DPA1*01:03-DPB1*04:02	RLEYESFQCGQQ	0.3263321	0.29725868
HLA-DPA1*01:03-DPB1*04:02	SALRKNGFVVLK	0.35180002	0.07112415
HLA-DPA1*01:03-DPB1*04:02	SFLPAQLLRLYQ	0.38959605	0.12668674
HLA-DPA1*01:03-DPB1*04:02	SGFHGGHFVHMR	0.29343417	0.9785417
HLA-DPA1*01:03-DPB1*04:02	SIFRTNTFLEAP	0.6179152	0.81384766
HLA-DPA1*01:03-DPB1*04:02	SINGELYAPLQH	0.28477442	0.36090326
HLA-DPA1*01:03-DPB1*04:02	SLKYENYELTLK	0.43197116	0.9925625
HLA-DPA1*01:03-DPB1*04:02	SMEGVTFLQAKQ	0.302269	0.70964193
HLA-DPA1*01:03-DPB1*04:02	SNFAHVIFQNVA	0.5145195	0.9976104
HLA-DPA1*01:03-DPB1*04:02	SRARSEQFINLR	0.3116588	0.5486557
HLA-DPA1*01:03-DPB1*04:02	SSDFQHLSFLKC	0.4823562	0.47780746
HLA-DPA1*01:03-DPB1*04:02	STDFFSEAFEHN	0.5369509	0.9891669
HLA-DPA1*01:03-DPB1*04:02	TIHFHAESFLYR	0.52905196	0.7843294
HLA-DPA1*01:03-DPB1*04:02	TIIEFLSFLHLK	0.62782645	0.37467402
HLA-DPA1*01:03-DPB1*04:02	TLGVDFIDVATK	0.20468163	0.74122673
HLA-DPA1*01:03-DPB1*04:02	TLVPPSALISIL	0.17873017	0.012585262
HLA-DPA1*01:03-DPB1*04:02	TMTLAQTNFCKK	0.2612416	0.13386449
HLA-DPA1*01:03-DPB1*04:02	TVRSSLFELAKK	0.5037411	0.98824084
HLA-DPA1*01:03-DPB1*04:02	VASSFLKSDKNR	0.1418193	0.4614641
HLA-DPA1*01:03-DPB1*04:02	VEEFLSEKLERI	0.5711577	0.9919775
HLA-DPA1*01:03-DPB1*04:02	VFEWEAFARGTK	0.42478508	0.96875703
HLA-DPA1*01:03-DPB1*04:02	VFREPLFLDLPK	0.4647635	0.68075645
HLA-DPA1*01:03-DPB1*04:02	VIEWSQVHFLRE	0.432478	0.56894433
HLA-DPA1*01:03-DPB1*04:02	VILAENGFLPIH	0.35372272	0.9243887
HLA-DPA1*01:03-DPB1*04:02	VMTAQKYLQTRA	0.22842938	0.6218579
HLA-DPA1*01:03-DPB1*04:02	VPLKTEEFEVTK	0.30086097	0.99799806
HLA-DPA1*01:03-DPB1*04:02	VSFRWEALGNTL	0.35817724	0.18439205
HLA-DPA1*01:03-DPB1*04:02	WFSETFQKVKEK	0.46419126	0.9717385
HLA-DPA1*01:03-DPB1*04:02	WMHHWLLFEMSR	0.42397368	0.69770235
HLA-DPA1*01:03-DPB1*04:02	YIDYAEFAKSLQ	0.30658427	0.8536686
HLA-DPA1*01:03-DPB1*04:02	YQVADFKDALAR	0.22997317	0.395557
HLA-DPA1*01:03-DPB1*04:02	YTEFTPTEKDEY	0.05108228	0.577197
HLA-DPA1*01:03-DPB1*04:02	YYTEFTPTEKDE	0.09892119	0.7329176
