# Supplementary material for: MHCII-peptide presentation: an assessment of the state-of-the-art prediction methods
Source: Front Immunol. 2024 Mar 12;15:1293706. doi: 10.3389/fimmu.2024.1293706 (PMC11027168; doi:10.3389/fimmu.2024.1293706)
Supplement: Supplementary file 2 [file DataSheet_2.zip › output/BERT/pos/12_HLA-DPA1_02_01_DPB1_01_01.csv]

allele	peptide	affinity_pred	mass_pred
HLA-DPA1*02:01-DPB1*01:01	AAEKLFGNMEGD	0.27917606	0.021435622
HLA-DPA1*02:01-DPB1*01:01	AEKKFIDIAAAK	0.31931478	0.8734228
HLA-DPA1*02:01-DPB1*01:01	ALIRKHEAFESD	0.23757276	0.032814812
HLA-DPA1*02:01-DPB1*01:01	APLLPVGFENEN	0.3495718	0.20271698
HLA-DPA1*02:01-DPB1*01:01	AQAKVLTFLDSH	0.4196822	0.06525956
HLA-DPA1*02:01-DPB1*01:01	ARWLKFEEDVED	0.43191877	0.061415166
HLA-DPA1*02:01-DPB1*01:01	ATSRLTTDFGNA	0.22959313	0.21676907
HLA-DPA1*02:01-DPB1*01:01	AVEKGNATMVRD	0.07333606	0.018086804
HLA-DPA1*02:01-DPB1*01:01	CDRKLGAWVCDR	0.1635939	0.0009963685
HLA-DPA1*02:01-DPB1*01:01	CHVKHYTNPSQD	0.06973801	0.004116821
HLA-DPA1*02:01-DPB1*01:01	DAKKAASKTLLE	0.23917481	0.22563168
HLA-DPA1*02:01-DPB1*01:01	DDIFRIYIKEKK	0.37771562	0.05365338
HLA-DPA1*02:01-DPB1*01:01	DDKVGTDMLEEQ	0.30734926	0.38350785
HLA-DPA1*02:01-DPB1*01:01	DDRTGVVYQIEG	0.28469658	0.5372718
HLA-DPA1*02:01-DPB1*01:01	DFSKVVPPLDED	0.20776646	0.028686468
HLA-DPA1*02:01-DPB1*01:01	DGDKAFVDFLSD	0.45919657	0.08202566
HLA-DPA1*02:01-DPB1*01:01	DLGQHGLEEDFM	0.29803896	0.6069628
HLA-DPA1*02:01-DPB1*01:01	DPAKTAEALDKD	0.12638743	0.48063946
HLA-DPA1*02:01-DPB1*01:01	DPFKGSDPFASD	0.15396437	0.07837872
HLA-DPA1*02:01-DPB1*01:01	DQKKTQEQLALE	0.29971892	0.37009346
HLA-DPA1*02:01-DPB1*01:01	DRKLGAWVCDRL	0.26651627	0.0009377785
HLA-DPA1*02:01-DPB1*01:01	DSQRYKVDYESQ	0.23400584	0.15719172
HLA-DPA1*02:01-DPB1*01:01	DSTRGVAKMSLD	0.10912193	0.03551821
HLA-DPA1*02:01-DPB1*01:01	DSVLDVVRKEAE	0.2866358	0.012561816
HLA-DPA1*02:01-DPB1*01:01	DVKNGECFRADH	0.092253275	0.017921817
HLA-DPA1*02:01-DPB1*01:01	EDDKLWSNWSQE	0.29733574	0.0065946737
HLA-DPA1*02:01-DPB1*01:01	EFALTNPEKSST	0.24721874	0.07069383
HLA-DPA1*02:01-DPB1*01:01	EGTKAVTKYTSS	0.13375174	0.084210016
HLA-DPA1*02:01-DPB1*01:01	EHRKQGEDFSRT	0.18463959	0.1751554
HLA-DPA1*02:01-DPB1*01:01	EIEKYVAEIEKE	0.44810268	0.17975818
HLA-DPA1*02:01-DPB1*01:01	EKKKVAQDQLRD	0.28642863	0.112844646
HLA-DPA1*02:01-DPB1*01:01	EKRNSDLLLLVD	0.4663576	0.011989647
HLA-DPA1*02:01-DPB1*01:01	ELRKRYEDLLTR	0.29972595	0.4236156
HLA-DPA1*02:01-DPB1*01:01	ENEKVLTGYLNY	0.41918582	0.13005485
HLA-DPA1*02:01-DPB1*01:01	ENPKVVNEINIE	0.3062914	0.09580398
HLA-DPA1*02:01-DPB1*01:01	ENSRLLSYMGLD	0.36631104	0.0038293216
HLA-DPA1*02:01-DPB1*01:01	ETVKYPTYPEAE	0.1583862	0.18262777
HLA-DPA1*02:01-DPB1*01:01	FEVKKYVLPNFE	0.38615704	0.8271613
HLA-DPA1*02:01-DPB1*01:01	FKRKAGTSSLTE	0.22820419	0.021683961
HLA-DPA1*02:01-DPB1*01:01	FMKLGPEAFRFD	0.316673	0.017807756
HLA-DPA1*02:01-DPB1*01:01	FSSKLDNIYSSD	0.2890824	0.02594449
HLA-DPA1*02:01-DPB1*01:01	GERKVVEINHED	0.23590794	0.7329491
HLA-DPA1*02:01-DPB1*01:01	GFTKTYTVGCEE	0.13445263	0.14046924
HLA-DPA1*02:01-DPB1*01:01	GPRNVLLFLQDK	0.3824413	0.06622663
HLA-DPA1*02:01-DPB1*01:01	GQGIRNTYFEFE	0.44968536	0.11324886
HLA-DPA1*02:01-DPB1*01:01	GRGKVVPLWHPA	0.15525614	0.41960126
HLA-DPA1*02:01-DPB1*01:01	HPTKIPVIIERY	0.4076622	0.19350837
HLA-DPA1*02:01-DPB1*01:01	HRVKLVPGYAGL	0.22473195	0.020814586
HLA-DPA1*02:01-DPB1*01:01	HSYKDLSEFLRG	0.35935453	0.083742216
HLA-DPA1*02:01-DPB1*01:01	IADKKYYPSSQD	0.14093234	0.5913293
HLA-DPA1*02:01-DPB1*01:01	IAKIHSDLAEER	0.31147528	0.9163254
HLA-DPA1*02:01-DPB1*01:01	IDQKNDSQLVIE	0.22810586	0.019669281
HLA-DPA1*02:01-DPB1*01:01	IDWKVFESWMHH	0.41345215	0.76440346
HLA-DPA1*02:01-DPB1*01:01	IISVTFLKDNLR	0.48203096	0.8443532
HLA-DPA1*02:01-DPB1*01:01	IKAPTSFGYDKP	0.1465916	0.08327121
HLA-DPA1*02:01-DPB1*01:01	IMEKTAEHFQEA	0.28964475	0.20140989
HLA-DPA1*02:01-DPB1*01:01	ISAKEMQRWIME	0.26946533	0.0030624047
HLA-DPA1*02:01-DPB1*01:01	ISRKLFDTLNED	0.4078435	0.07589771
HLA-DPA1*02:01-DPB1*01:01	ISTKTSAKLSSY	0.21885356	0.012557233
HLA-DPA1*02:01-DPB1*01:01	KAASKTLLEKSQ	0.24733312	0.036678366
HLA-DPA1*02:01-DPB1*01:01	KAASTYSIDSVS	0.22053777	0.0129899755
HLA-DPA1*02:01-DPB1*01:01	KAGVYYVFFQLE	0.6380531	0.01608444
HLA-DPA1*02:01-DPB1*01:01	KASELPVSEVAS	0.20367138	0.015135979
HLA-DPA1*02:01-DPB1*01:01	KDDSQFSEEGSS	0.2035912	0.0037373186
HLA-DPA1*02:01-DPB1*01:01	KDRLVLSYVREE	0.5499221	0.35520583
HLA-DPA1*02:01-DPB1*01:01	KDYARYSKEEEM	0.28112704	0.076290846
HLA-DPA1*02:01-DPB1*01:01	KEGIYFEPDCSS	0.23182873	0.025117505
HLA-DPA1*02:01-DPB1*01:01	KEHEVFQRDGND	0.16901469	0.022968572
HLA-DPA1*02:01-DPB1*01:01	KEKKKGSYYDSF	0.2853497	0.0037539
HLA-DPA1*02:01-DPB1*01:01	KEMTLDLKTKFG	0.28665748	0.16746944
HLA-DPA1*02:01-DPB1*01:01	KENRNDDIWLVD	0.260664	0.0069619454
HLA-DPA1*02:01-DPB1*01:01	KETDLLLDDSLV	0.40364152	0.0074778227
HLA-DPA1*02:01-DPB1*01:01	KETKAEEELDAE	0.24206093	0.36473134
HLA-DPA1*02:01-DPB1*01:01	KEVEKFAKEKVD	0.2660547	0.14972249
HLA-DPA1*02:01-DPB1*01:01	KEVKVFEFFGDH	0.4326536	0.29481286
HLA-DPA1*02:01-DPB1*01:01	KEYTEYNEEKKK	0.234462	0.037963297
HLA-DPA1*02:01-DPB1*01:01	KFKEGAEMESSK	0.20090652	0.014091668
HLA-DPA1*02:01-DPB1*01:01	KGEKLGTLLPLQ	0.36069795	0.32606623
HLA-DPA1*02:01-DPB1*01:01	KGVKVDLGIPLE	0.25847954	0.086964175
HLA-DPA1*02:01-DPB1*01:01	KHLEQFATEGLR	0.4268128	0.49966002
HLA-DPA1*02:01-DPB1*01:01	KKSVAKLQDERT	0.24177669	0.015219
HLA-DPA1*02:01-DPB1*01:01	KKTKNSEEFAAA	0.33596474	0.051072944
HLA-DPA1*02:01-DPB1*01:01	KKVEELEGEITT	0.33778477	0.10451545
HLA-DPA1*02:01-DPB1*01:01	KLADQFLEEQKQ	0.43241152	0.07334848
HLA-DPA1*02:01-DPB1*01:01	KLDNIYSSDKFY	0.3309714	0.009784271
HLA-DPA1*02:01-DPB1*01:01	KMRMATPLLMQA	0.3931282	0.98326
HLA-DPA1*02:01-DPB1*01:01	KNAEKYAEEDRR	0.17137204	0.060906906
HLA-DPA1*02:01-DPB1*01:01	KNMKMIELHNQE	0.38211864	0.08858854
HLA-DPA1*02:01-DPB1*01:01	KNSRAVTIFIRG	0.41891927	0.12687907
HLA-DPA1*02:01-DPB1*01:01	KNVKEGIHFKSS	0.21514133	0.101613596
HLA-DPA1*02:01-DPB1*01:01	KPSPSAAEADFD	0.055569958	0.35198265
HLA-DPA1*02:01-DPB1*01:01	KQCDQFVAEYEP	0.3750665	0.0012659455
HLA-DPA1*02:01-DPB1*01:01	KQRKELGGLEGD	0.2375708	0.008783115
HLA-DPA1*02:01-DPB1*01:01	KRKQYDTYGEEG	0.18742058	0.012550761
HLA-DPA1*02:01-DPB1*01:01	KRKWEAVHAAEQ	0.27452078	0.9734042
HLA-DPA1*02:01-DPB1*01:01	KRRANSLLEETK	0.32879347	0.040208288
HLA-DPA1*02:01-DPB1*01:01	KSKDVVDYSEEN	0.19611856	0.09723815
HLA-DPA1*02:01-DPB1*01:01	KTGAVYVAEIGA	0.31488654	0.012882544
HLA-DPA1*02:01-DPB1*01:01	KTKAKDLFIGDV	0.31088316	0.007654329
HLA-DPA1*02:01-DPB1*01:01	KTKNSEEFAAAM	0.356043	0.06873047
HLA-DPA1*02:01-DPB1*01:01	KVDENMVIDETL	0.30308083	0.033379536
HLA-DPA1*02:01-DPB1*01:01	KVKKFSEDFGQE	0.35553825	0.06644623
HLA-DPA1*02:01-DPB1*01:01	KVNGKFSTEFQR	0.34518912	0.17457053
HLA-DPA1*02:01-DPB1*01:01	LAEKIQTIILKD	0.49853364	0.07801889
HLA-DPA1*02:01-DPB1*01:01	LDKLEIFFGKTR	0.3496312	0.087869026
HLA-DPA1*02:01-DPB1*01:01	LEKRNSDLLLLV	0.4446794	0.0076502385
HLA-DPA1*02:01-DPB1*01:01	LKEFALTNPEKS	0.35166416	0.67428035
HLA-DPA1*02:01-DPB1*01:01	LKFKRAEDYPID	0.22362466	0.37794212
HLA-DPA1*02:01-DPB1*01:01	LKKKDEEFQRTK	0.26871225	0.16121396
HLA-DPA1*02:01-DPB1*01:01	LKKTKNSEEFAA	0.31566232	0.021840896
HLA-DPA1*02:01-DPB1*01:01	LLDKATSQLLLE	0.3698176	0.021351127
HLA-DPA1*02:01-DPB1*01:01	LLQKKWTTFLKA	0.5702753	0.06933157
HLA-DPA1*02:01-DPB1*01:01	LSKLVAEWEGQD	0.30526435	0.010212725
HLA-DPA1*02:01-DPB1*01:01	LSKSGNTFRPEV	0.10688189	0.024441862
HLA-DPA1*02:01-DPB1*01:01	LVRKTSSFLDQR	0.35835996	0.17196122
HLA-DPA1*02:01-DPB1*01:01	NPKQVEYLVNEK	0.44000366	0.58874214
HLA-DPA1*02:01-DPB1*01:01	NVEEAFINTAKE	0.40970233	0.16554174
HLA-DPA1*02:01-DPB1*01:01	NVRIATTALAIY	0.39718854	0.5258223
HLA-DPA1*02:01-DPB1*01:01	PKEYNVYQHDEL	0.35124317	0.022088204
HLA-DPA1*02:01-DPB1*01:01	PKTDHRLGKVGR	0.07805791	0.005505535
HLA-DPA1*02:01-DPB1*01:01	PLKDKTLIEKER	0.28086373	0.08584897
HLA-DPA1*02:01-DPB1*01:01	QNLKEKIALLKD	0.34107047	0.011335759
HLA-DPA1*02:01-DPB1*01:01	QQERPQEELELE	0.2378842	0.05458968
HLA-DPA1*02:01-DPB1*01:01	QRLGVHLHTEAR	0.30645964	0.0132954065
HLA-DPA1*02:01-DPB1*01:01	RAAEILARDGPN	0.1797129	0.4291399
HLA-DPA1*02:01-DPB1*01:01	RALQDLRKTACS	0.14866027	0.001575394
HLA-DPA1*02:01-DPB1*01:01	RERDSASFNPEL	0.20694007	0.01876552
HLA-DPA1*02:01-DPB1*01:01	RGYEQFAYDGKD	0.25230423	0.4434019
HLA-DPA1*02:01-DPB1*01:01	RIESVLSSSGKR	0.2929327	0.16324349
HLA-DPA1*02:01-DPB1*01:01	RILKVSMKELNK	0.43847868	0.06775943
HLA-DPA1*02:01-DPB1*01:01	RINKELSDLARD	0.28191695	0.48087826
HLA-DPA1*02:01-DPB1*01:01	RKEVELIVQEKP	0.4060087	0.061469704
HLA-DPA1*02:01-DPB1*01:01	RKKQRVKIAYEE	0.33684227	0.012214498
HLA-DPA1*02:01-DPB1*01:01	RKLTWFVNEGLV	0.45526788	0.026544785
HLA-DPA1*02:01-DPB1*01:01	RKTKLVGFQDME	0.36092854	0.024673674
HLA-DPA1*02:01-DPB1*01:01	RLDKELDDYREE	0.27947715	0.094856575
HLA-DPA1*02:01-DPB1*01:01	RLEKRNSDLLLL	0.33904636	0.028495643
HLA-DPA1*02:01-DPB1*01:01	RLVNHFVEEFKR	0.4589821	0.19109027
HLA-DPA1*02:01-DPB1*01:01	RLYKYDHNFVKA	0.27921006	0.77101976
HLA-DPA1*02:01-DPB1*01:01	RQARSQVVFSAE	0.2950708	0.013963684
HLA-DPA1*02:01-DPB1*01:01	RRLKKNLALSRE	0.2907637	0.23956868
HLA-DPA1*02:01-DPB1*01:01	RSEKELNHLAVD	0.23376033	0.2634303
HLA-DPA1*02:01-DPB1*01:01	RVYSLFLDESRS	0.51038617	0.101353765
HLA-DPA1*02:01-DPB1*01:01	SAKKKSIRVILD	0.31732795	0.019016778
HLA-DPA1*02:01-DPB1*01:01	SALRSGEVFDKD	0.25300732	0.38270766
HLA-DPA1*02:01-DPB1*01:01	SGDKVAVEWDKD	0.23418099	0.0952111
HLA-DPA1*02:01-DPB1*01:01	SGRDSLIFLVDA	0.36372823	0.0029273783
HLA-DPA1*02:01-DPB1*01:01	SGTRFAVNFQTG	0.29362646	0.41835418
HLA-DPA1*02:01-DPB1*01:01	SKLDNIYSSDKF	0.3456162	0.013026478
HLA-DPA1*02:01-DPB1*01:01	SKNKVDENMVID	0.21027537	0.1502766
HLA-DPA1*02:01-DPB1*01:01	SKSGNTFRPEVH	0.11300782	0.14424527
HLA-DPA1*02:01-DPB1*01:01	SPLKVDLVLEKE	0.49569923	0.09825703
HLA-DPA1*02:01-DPB1*01:01	SPRDYSNFDQEF	0.2254827	0.1002601
HLA-DPA1*02:01-DPB1*01:01	SQQPLITYEKYD	0.4028489	0.08988525
HLA-DPA1*02:01-DPB1*01:01	SRVKFTYPSEEE	0.24171527	0.47282553
HLA-DPA1*02:01-DPB1*01:01	SSKLDNIYSSDK	0.26638004	0.028579205
HLA-DPA1*02:01-DPB1*01:01	SSTREYTVTEPE	0.19128256	0.8966724
HLA-DPA1*02:01-DPB1*01:01	STKQEILAALEK	0.42481744	0.18119514
HLA-DPA1*02:01-DPB1*01:01	TERKKAVIEAEK	0.29310998	0.49110967
HLA-DPA1*02:01-DPB1*01:01	TGEKNAATWSIL	0.24007626	0.009069835
HLA-DPA1*02:01-DPB1*01:01	TIKANSEACRDG	0.06021985	0.5215047
HLA-DPA1*02:01-DPB1*01:01	TLQKKWTSFLKA	0.52620673	0.027196825
HLA-DPA1*02:01-DPB1*01:01	TLSKSGNTFRPE	0.099402174	0.041690428
HLA-DPA1*02:01-DPB1*01:01	TPKTPDWYNPDR	0.048664954	0.27622515
HLA-DPA1*02:01-DPB1*01:01	TRPKVSSLLNRM	0.33229932	0.0074693994
HLA-DPA1*02:01-DPB1*01:01	TSARAAEILARD	0.2501259	0.93898237
HLA-DPA1*02:01-DPB1*01:01	TTEKISPNWESG	0.111781426	0.0070919157
HLA-DPA1*02:01-DPB1*01:01	VAIKKISPFEHQ	0.3162275	0.06422679
HLA-DPA1*02:01-DPB1*01:01	VDDRTGVVYQIE	0.23750326	0.455406
HLA-DPA1*02:01-DPB1*01:01	VGEKSWVQFNSN	0.34829074	0.34795746
HLA-DPA1*02:01-DPB1*01:01	VGQKESAYAKSE	0.10867338	0.055877317
HLA-DPA1*02:01-DPB1*01:01	VLPVVFETEKLQ	0.49011293	0.12358643
HLA-DPA1*02:01-DPB1*01:01	VNGKFSTEFQRM	0.45447606	0.37064934
HLA-DPA1*02:01-DPB1*01:01	VPRKSDLFQEDL	0.42684639	0.34946415
HLA-DPA1*02:01-DPB1*01:01	VQNKNSSYFVEW	0.31088817	0.0027254364
HLA-DPA1*02:01-DPB1*01:01	VVRKEVIRFEKE	0.42461967	0.12126529
HLA-DPA1*02:01-DPB1*01:01	VVVKTKTEYEPD	0.18818593	0.41011477
HLA-DPA1*02:01-DPB1*01:01	YIEKLFERYGEN	0.37079036	0.12436788
HLA-DPA1*02:01-DPB1*01:01	YNLKVKVLFDKD	0.36977884	0.012242776
HLA-DPA1*02:01-DPB1*01:01	YPKEEELYACQR	0.30930823	0.28269282
HLA-DPA1*02:01-DPB1*01:01	YSENTFTEYKKK	0.33986166	0.12802254
