# Supplementary material for: MHCII-peptide presentation: an assessment of the state-of-the-art prediction methods
Source: Front Immunol. 2024 Mar 12;15:1293706. doi: 10.3389/fimmu.2024.1293706 (PMC11027168; doi:10.3389/fimmu.2024.1293706)
Supplement: Supplementary file 2 [file DataSheet_2.zip › output/BERT/pos/12_HLA-DPA1_02_01_DPB1_09_01.csv]

allele	peptide	affinity_pred	mass_pred
HLA-DPA1*02:01-DPB1*09:01	AAKVTGEVLDIL	0.2100715	0.040887117
HLA-DPA1*02:01-DPB1*09:01	AASKTLSHPQQM	0.13911365	0.0578255
HLA-DPA1*02:01-DPB1*09:01	AVGKLAKTPLIA	0.20050476	0.49335757
HLA-DPA1*02:01-DPB1*09:01	DGKESTITRKLK	0.025948416	0.14465526
HLA-DPA1*02:01-DPB1*09:01	DIKVSKLAGQLR	0.12603642	0.6027802
HLA-DPA1*02:01-DPB1*09:01	DLRQGMFAQLVA	0.23187126	0.30942887
HLA-DPA1*02:01-DPB1*09:01	DMQKLTHGVLHT	0.17052078	0.014600758
HLA-DPA1*02:01-DPB1*09:01	EKSIILPKSLIS	0.29782283	0.023833282
HLA-DPA1*02:01-DPB1*09:01	EKTISKAKGQPR	0.09481482	0.05244506
HLA-DPA1*02:01-DPB1*09:01	ELKNWKPARPVG	0.18523954	0.63681835
HLA-DPA1*02:01-DPB1*09:01	EQVVPVLVKNWK	0.17447016	0.24598102
HLA-DPA1*02:01-DPB1*09:01	ETFASIVAHELG	0.16374607	0.034843113
HLA-DPA1*02:01-DPB1*09:01	GIKKYVVGLIIK	0.3907059	0.31180802
HLA-DPA1*02:01-DPB1*09:01	GQKRSTVAQLVK	0.40742487	0.67904305
HLA-DPA1*02:01-DPB1*09:01	IDRFIAVVHPLR	0.23931432	0.62668
HLA-DPA1*02:01-DPB1*09:01	IFMAIAKKLPKN	0.22367302	0.12483279
HLA-DPA1*02:01-DPB1*09:01	IPKKTVIICKPT	0.076475136	0.427318
HLA-DPA1*02:01-DPB1*09:01	ISKITSPVLIIH	0.49100074	0.07818309
HLA-DPA1*02:01-DPB1*09:01	KATQAKQALLAK	0.11749893	0.1467123
HLA-DPA1*02:01-DPB1*09:01	KDVKLPVQLQRA	0.21197715	0.023966106
HLA-DPA1*02:01-DPB1*09:01	KEKESVNAKVLK	0.14836355	0.18367544
HLA-DPA1*02:01-DPB1*09:01	KGTKQWVHARYA	0.11437265	0.83297473
HLA-DPA1*02:01-DPB1*09:01	KLEKILRFVIKE	0.15352342	0.045930203
HLA-DPA1*02:01-DPB1*09:01	KLKTVGAALDIL	0.4226698	0.044700492
HLA-DPA1*02:01-DPB1*09:01	KLNKAGLVLGIL	0.27846113	0.010028676
HLA-DPA1*02:01-DPB1*09:01	KTKLLIAAQKQK	0.24071267	0.08999699
HLA-DPA1*02:01-DPB1*09:01	LDKLDVKGKRVV	0.089853816	0.05634011
HLA-DPA1*02:01-DPB1*09:01	LDKLTVTSQNLQ	0.11742975	0.4197107
HLA-DPA1*02:01-DPB1*09:01	LEKKLPPLPLTL	0.2769042	0.028530901
HLA-DPA1*02:01-DPB1*09:01	LGVKEMKKAYKQ	0.07839616	0.09616874
HLA-DPA1*02:01-DPB1*09:01	LLRLYLVPRAVL	0.3262863	0.5642888
HLA-DPA1*02:01-DPB1*09:01	LPKADKKAVIQH	0.023500944	0.60679567
HLA-DPA1*02:01-DPB1*09:01	LPKKFIATIPLV	0.59193075	0.16492172
HLA-DPA1*02:01-DPB1*09:01	LPKSQTTAHELR	0.049328186	0.64138246
HLA-DPA1*02:01-DPB1*09:01	LPRAYAVAIPLA	0.5063405	0.9438227
HLA-DPA1*02:01-DPB1*09:01	LQHAEIFLKNLK	0.117699094	0.13974601
HLA-DPA1*02:01-DPB1*09:01	LRKEGVFAKEVR	0.1709281	0.30352464
HLA-DPA1*02:01-DPB1*09:01	LRMKLPKPPKPV	0.17002675	0.080363855
HLA-DPA1*02:01-DPB1*09:01	MKLPKPPKPVSK	0.11644931	0.32456917
HLA-DPA1*02:01-DPB1*09:01	NHSKIVAGVLGL	0.36366302	0.009538425
HLA-DPA1*02:01-DPB1*09:01	NREKYLLPFLSL	0.33855852	0.028900916
HLA-DPA1*02:01-DPB1*09:01	NVRIATTALAIY	0.57042223	0.8483585
HLA-DPA1*02:01-DPB1*09:01	PKFESVAREVCK	0.1861692	0.035655223
HLA-DPA1*02:01-DPB1*09:01	QKRSTVAQLVKR	0.3728003	0.39216027
HLA-DPA1*02:01-DPB1*09:01	RGKTQKVTLNVH	0.020516753	0.22441623
HLA-DPA1*02:01-DPB1*09:01	RKEGVFAKEVRT	0.11801105	0.0760528
HLA-DPA1*02:01-DPB1*09:01	RKLQATVQELQK	0.24259458	0.1963569
HLA-DPA1*02:01-DPB1*09:01	RLDKLTVTSQNL	0.14099678	0.61465573
HLA-DPA1*02:01-DPB1*09:01	RLRRENQVLSVR	0.21199895	0.6594695
HLA-DPA1*02:01-DPB1*09:01	RMKLPKPPKPVS	0.14456263	0.09636653
HLA-DPA1*02:01-DPB1*09:01	SAKLSSYTLRIL	0.36167404	0.032764237
HLA-DPA1*02:01-DPB1*09:01	SEEKKIKVILKV	0.11225899	0.0065137013
HLA-DPA1*02:01-DPB1*09:01	SEKELALVKRLK	0.10862552	0.19075851
HLA-DPA1*02:01-DPB1*09:01	SEKVAALIQKLN	0.22170255	0.08836219
HLA-DPA1*02:01-DPB1*09:01	SKKEMQPTHPIR	0.24359958	0.31368065
HLA-DPA1*02:01-DPB1*09:01	SPHKVAIIIPFR	0.260445	0.3192561
HLA-DPA1*02:01-DPB1*09:01	TDPKFESVAREV	0.1531999	0.08800864
HLA-DPA1*02:01-DPB1*09:01	TISKAKGQPREP	0.036860693	0.026569266
HLA-DPA1*02:01-DPB1*09:01	TLDKLDVKGKRV	0.098502494	0.011524285
HLA-DPA1*02:01-DPB1*09:01	VGIKVDKGVVPL	0.11294242	0.036941163
HLA-DPA1*02:01-DPB1*09:01	VGQKESAYAKSE	0.032652695	0.21450992
HLA-DPA1*02:01-DPB1*09:01	VKKLKVPVHVIR	0.38501644	0.4088977
HLA-DPA1*02:01-DPB1*09:01	VRIATTALAIYH	0.5173461	0.56178385
HLA-DPA1*02:01-DPB1*09:01	VSSKVATPIWLL	0.44457343	0.048267536
