# Supplementary material for: MHCII-peptide presentation: an assessment of the state-of-the-art prediction methods
Source: Front Immunol. 2024 Mar 12;15:1293706. doi: 10.3389/fimmu.2024.1293706 (PMC11027168; doi:10.3389/fimmu.2024.1293706)
Supplement: Supplementary file 2 [file DataSheet_2.zip › output/BERT/pos/12_HLA-DPA1_02_01_DPB1_10_01.csv]

allele	peptide	affinity_pred	mass_pred
HLA-DPA1*02:01-DPB1*10:01	AASKTLSHPQQM	0.15901475	0.040865712
HLA-DPA1*02:01-DPB1*10:01	ADRYVAIARALP	0.40952438	0.4877399
HLA-DPA1*02:01-DPB1*10:01	AGERFATMVRPV	0.2853279	0.75623935
HLA-DPA1*02:01-DPB1*10:01	ALRAAAFGKGVR	0.24263237	0.20882754
HLA-DPA1*02:01-DPB1*10:01	ALVKAASAAQRE	0.55055344	0.4815753
HLA-DPA1*02:01-DPB1*10:01	APPKVLTKCQEE	0.013949951	0.025034213
HLA-DPA1*02:01-DPB1*10:01	APRDCVSPHKVA	0.07592539	0.23381355
HLA-DPA1*02:01-DPB1*10:01	DEKQLMNVEPIH	0.11163712	0.092862174
HLA-DPA1*02:01-DPB1*10:01	DGKESTITRKLK	0.024860434	0.1430451
HLA-DPA1*02:01-DPB1*10:01	DIKSGKLSRELD	0.040459804	0.3340835
HLA-DPA1*02:01-DPB1*10:01	DIKVSKLAGQLR	0.12933418	0.5746953
HLA-DPA1*02:01-DPB1*10:01	DKLTVTSQNLQL	0.12099401	0.13067998
HLA-DPA1*02:01-DPB1*10:01	DKRITAAQALAH	0.57545054	0.7184701
HLA-DPA1*02:01-DPB1*10:01	DPKFESVAREVC	0.1763819	0.010607003
HLA-DPA1*02:01-DPB1*10:01	DTSEQVVPVLVK	0.1242926	0.021147974
HLA-DPA1*02:01-DPB1*10:01	EDEAKEVHRSLK	0.027424173	0.008944161
HLA-DPA1*02:01-DPB1*10:01	EDTKELVVAKAG	0.06705184	0.22207478
HLA-DPA1*02:01-DPB1*10:01	EEYLSSTPQRLK	0.19933154	0.07825515
HLA-DPA1*02:01-DPB1*10:01	EGEKVVKTALDA	0.073366836	0.42065278
HLA-DPA1*02:01-DPB1*10:01	EGLRTLVVAKKA	0.30658835	0.9031595
HLA-DPA1*02:01-DPB1*10:01	EIKTVESITDIR	0.20073067	0.22363439
HLA-DPA1*02:01-DPB1*10:01	EKELALVKRLKP	0.13463421	0.017341716
HLA-DPA1*02:01-DPB1*10:01	EKESVNAKVLKD	0.14129972	0.04625349
HLA-DPA1*02:01-DPB1*10:01	EKSIILPKSLIS	0.3285452	0.015495126
HLA-DPA1*02:01-DPB1*10:01	EKTGVVSTGLIH	0.1215984	0.5976197
HLA-DPA1*02:01-DPB1*10:01	EKVAALIQKLNS	0.26354462	0.02899527
HLA-DPA1*02:01-DPB1*10:01	ELKNWKPARPVG	0.23237805	0.7004768
HLA-DPA1*02:01-DPB1*10:01	ERAASTIKEVAQ	0.20477894	0.1148112
HLA-DPA1*02:01-DPB1*10:01	ESEKELALVKRL	0.07274523	0.063647114
HLA-DPA1*02:01-DPB1*10:01	ESKTLGAVQIMN	0.28888693	0.0032430184
HLA-DPA1*02:01-DPB1*10:01	EVVADSVWVDVK	0.039158504	0.013547975
HLA-DPA1*02:01-DPB1*10:01	GDKNFITAEELR	0.18937227	0.6212448
HLA-DPA1*02:01-DPB1*10:01	GESTSKLASVTR	0.025901275	0.03447477
HLA-DPA1*02:01-DPB1*10:01	GKESEKELALVK	0.02938846	0.019262498
HLA-DPA1*02:01-DPB1*10:01	GKGTKQWVHARY	0.059165053	0.6350639
HLA-DPA1*02:01-DPB1*10:01	GPKLNHVAVELG	0.04807742	0.7828882
HLA-DPA1*02:01-DPB1*10:01	GQKLVTTVTEIA	0.31782082	0.054237626
HLA-DPA1*02:01-DPB1*10:01	GRLDKLTVTSQN	0.046535503	0.7531723
HLA-DPA1*02:01-DPB1*10:01	GTREAVIAQISS	0.33850607	0.9985787
HLA-DPA1*02:01-DPB1*10:01	HPRYYISANVTG	0.2933615	0.97349054
HLA-DPA1*02:01-DPB1*10:01	IDRFIAVVHPLR	0.33378375	0.6354866
HLA-DPA1*02:01-DPB1*10:01	IDRYLAIVHPLR	0.33267325	0.5975896
HLA-DPA1*02:01-DPB1*10:01	IDRYLAVVHPIK	0.34086743	0.5916634
HLA-DPA1*02:01-DPB1*10:01	IDRYVAIVQAVS	0.3934038	0.24533403
HLA-DPA1*02:01-DPB1*10:01	IFMAIAKKLPKN	0.2652526	0.11619445
HLA-DPA1*02:01-DPB1*10:01	IKEKTVGRALYA	0.19318031	0.044323795
HLA-DPA1*02:01-DPB1*10:01	IKVKSSSDPRAA	0.13619035	0.34841833
HLA-DPA1*02:01-DPB1*10:01	ILSLEQRVVELQ	0.06493639	0.0027259297
HLA-DPA1*02:01-DPB1*10:01	IRKLIKDGLIIR	0.19147706	0.08908076
HLA-DPA1*02:01-DPB1*10:01	IRVTSKALELVK	0.42095405	0.3360633
HLA-DPA1*02:01-DPB1*10:01	ISKITSPVLIIH	0.47773778	0.115213916
HLA-DPA1*02:01-DPB1*10:01	IVEKYGVIPKKC	0.11952164	0.026998442
HLA-DPA1*02:01-DPB1*10:01	KALFKHESLGSQ	0.11735578	0.009208378
HLA-DPA1*02:01-DPB1*10:01	KATQAKQALLAK	0.13839091	0.14760377
HLA-DPA1*02:01-DPB1*10:01	KAVNTAQGLFQR	0.21466078	0.017394876
HLA-DPA1*02:01-DPB1*10:01	KDKTYSYLNKLP	0.06299414	0.04387499
HLA-DPA1*02:01-DPB1*10:01	KDRAGSIVLKVL	0.32434943	0.84870595
HLA-DPA1*02:01-DPB1*10:01	KDVKLPVQLQRA	0.23124549	0.026149342
HLA-DPA1*02:01-DPB1*10:01	KEKESVNAKVLK	0.12591307	0.18607596
HLA-DPA1*02:01-DPB1*10:01	KLKKSIKIIFIV	0.3763172	0.0036255964
HLA-DPA1*02:01-DPB1*10:01	KLNKAGLVLGIL	0.26206464	0.01163297
HLA-DPA1*02:01-DPB1*10:01	KLQATVQELQKR	0.17287956	0.1832625
HLA-DPA1*02:01-DPB1*10:01	KLTVTSQNLQLE	0.108680405	0.043679155
HLA-DPA1*02:01-DPB1*10:01	KNVIPALELVEP	0.2921844	0.009517354
HLA-DPA1*02:01-DPB1*10:01	KTKLLIAAQKQK	0.28660837	0.06924559
HLA-DPA1*02:01-DPB1*10:01	LAKEQEQAQKLK	0.029044561	0.10204855
HLA-DPA1*02:01-DPB1*10:01	LATQPHLVQTQQ	0.014480352	0.012854978
HLA-DPA1*02:01-DPB1*10:01	LDKLDVKGKRVV	0.07425188	0.04858356
HLA-DPA1*02:01-DPB1*10:01	LDKLTVTSQNLQ	0.11347194	0.39631447
HLA-DPA1*02:01-DPB1*10:01	LDVVYKVIKRTA	0.12561268	0.021720972
HLA-DPA1*02:01-DPB1*10:01	LELEVSKAQQLA	0.16916133	0.004755609
HLA-DPA1*02:01-DPB1*10:01	LGVKEMKKAYKQ	0.094225146	0.13373014
HLA-DPA1*02:01-DPB1*10:01	LKMEIKAKNLTN	0.16061603	0.0075800517
HLA-DPA1*02:01-DPB1*10:01	LPKADKKAVIQH	0.0151743535	0.6007329
HLA-DPA1*02:01-DPB1*10:01	LPRAYAVAIPLA	0.6329806	0.9560558
HLA-DPA1*02:01-DPB1*10:01	LPRKVITAAVIG	0.56357944	0.7212685
HLA-DPA1*02:01-DPB1*10:01	LPWKLLHAALHL	0.3234962	0.05107356
HLA-DPA1*02:01-DPB1*10:01	LQHAEIFLKNLK	0.1390192	0.09260001
HLA-DPA1*02:01-DPB1*10:01	LQKAFEIAKRIP	0.29680306	0.25889277
HLA-DPA1*02:01-DPB1*10:01	LQPGTKFIKHWR	0.080580525	0.04843825
HLA-DPA1*02:01-DPB1*10:01	LRMKLPKPPKPV	0.15687118	0.062268794
HLA-DPA1*02:01-DPB1*10:01	LSKTCSPACPIP	0.043206252	0.0060486062
HLA-DPA1*02:01-DPB1*10:01	MKLPKPPKPVSK	0.09333224	0.29934698
HLA-DPA1*02:01-DPB1*10:01	NVRIATTALAIY	0.6206034	0.8530654
HLA-DPA1*02:01-DPB1*10:01	PKFESVAREVCK	0.20180036	0.034530688
HLA-DPA1*02:01-DPB1*10:01	PRKGIQAKEVLK	0.18984312	0.1306409
HLA-DPA1*02:01-DPB1*10:01	QDKKIAPETRRS	0.11555719	0.06647958
HLA-DPA1*02:01-DPB1*10:01	QKRSTVAQLVKR	0.3795666	0.42321563
HLA-DPA1*02:01-DPB1*10:01	RGKKWEIAKPLK	0.2985949	0.79338753
HLA-DPA1*02:01-DPB1*10:01	RGKTQKVTLNVH	0.019527886	0.17943215
HLA-DPA1*02:01-DPB1*10:01	RIATTALAIYHV	0.47705713	0.30934912
HLA-DPA1*02:01-DPB1*10:01	RLRRENQVLSVR	0.33157575	0.6539062
HLA-DPA1*02:01-DPB1*10:01	RMKLPKPPKPVS	0.121204525	0.09961866
HLA-DPA1*02:01-DPB1*10:01	RSAMRAVAALLT	0.5312246	0.014896703
HLA-DPA1*02:01-DPB1*10:01	SEEKKIKVILKV	0.10610599	0.006771299
HLA-DPA1*02:01-DPB1*10:01	SKEIKTVESITD	0.12890333	0.03332688
HLA-DPA1*02:01-DPB1*10:01	SKKEMQPTHPIR	0.22481537	0.29627293
HLA-DPA1*02:01-DPB1*10:01	SLEKLEIIPASQ	0.3409787	0.22881898
HLA-DPA1*02:01-DPB1*10:01	SPRKETSARSLG	0.12927309	0.034222256
HLA-DPA1*02:01-DPB1*10:01	SRIKLGIKSLVS	0.39783823	0.07287909
HLA-DPA1*02:01-DPB1*10:01	TDPKFESVAREV	0.16759709	0.067273326
HLA-DPA1*02:01-DPB1*10:01	TLDKLDVKGKRV	0.073454484	0.012473629
HLA-DPA1*02:01-DPB1*10:01	TLHKFASKPASE	0.34329736	0.20906742
HLA-DPA1*02:01-DPB1*10:01	TQKLSFIIRTVG	0.20998034	0.04336553
HLA-DPA1*02:01-DPB1*10:01	VDRYAAIVHPLR	0.38176817	0.7591059
HLA-DPA1*02:01-DPB1*10:01	VERLSELVQAVS	0.37100798	0.738088
HLA-DPA1*02:01-DPB1*10:01	VERYVAVVHPLQ	0.31951168	0.5095631
HLA-DPA1*02:01-DPB1*10:01	VGIKVDKGVVPL	0.0932317	0.03571835
HLA-DPA1*02:01-DPB1*10:01	VGQKESAYAKSE	0.018607799	0.19436574
HLA-DPA1*02:01-DPB1*10:01	VKKLKVPVHVIR	0.40378973	0.45334592
HLA-DPA1*02:01-DPB1*10:01	VPAKGGAPAPSR	0.08749585	0.9231761
HLA-DPA1*02:01-DPB1*10:01	VPKAPGFAQMLK	0.07358806	0.015701927
