# Supplementary material for: MHCII-peptide presentation: an assessment of the state-of-the-art prediction methods
Source: Front Immunol. 2024 Mar 12;15:1293706. doi: 10.3389/fimmu.2024.1293706 (PMC11027168; doi:10.3389/fimmu.2024.1293706)
Supplement: Supplementary file 2 [file DataSheet_2.zip › output/BERT/pos/12_HLA-DPA1_02_01_DPB1_13_01.csv]

allele	peptide	affinity_pred	mass_pred
HLA-DPA1*02:01-DPB1*13:01	AESKASLAAILE	0.28584516	0.085669085
HLA-DPA1*02:01-DPB1*13:01	ALVKAASAAQRE	0.31569615	0.47484723
HLA-DPA1*02:01-DPB1*13:01	DDIFRIYIKEKK	0.26374912	0.011345829
HLA-DPA1*02:01-DPB1*13:01	DFKRSRIAYSDE	0.18903421	0.2618925
HLA-DPA1*02:01-DPB1*13:01	DGKDYIALKEDL	0.18781742	0.4790576
HLA-DPA1*02:01-DPB1*13:01	DIFRIYIKEKKE	0.26685908	0.017021142
HLA-DPA1*02:01-DPB1*13:01	EEPGIHSLKHNK	0.11433806	0.045796163
HLA-DPA1*02:01-DPB1*13:01	EGKLEHTLARDL	0.16838707	0.019638766
HLA-DPA1*02:01-DPB1*13:01	EKFQITPQYDFE	0.3360076	0.04729305
HLA-DPA1*02:01-DPB1*13:01	EKKYFAATQFEP	0.7460565	0.4488062
HLA-DPA1*02:01-DPB1*13:01	ESELIKSAAEGL	0.27207795	0.001999808
HLA-DPA1*02:01-DPB1*13:01	FAEKGTKQPLLE	0.056016706	0.017155807
HLA-DPA1*02:01-DPB1*13:01	FATKVVHLLGSE	0.2965317	0.014407324
HLA-DPA1*02:01-DPB1*13:01	FEVKKYVLPNFE	0.30265796	0.80626506
HLA-DPA1*02:01-DPB1*13:01	FGNHIRKALLDI	0.18405093	0.00966047
HLA-DPA1*02:01-DPB1*13:01	FGPKKVKPAEAE	0.04879876	0.2856745
HLA-DPA1*02:01-DPB1*13:01	GERYHVEPHPEH	0.07999962	0.97646046
HLA-DPA1*02:01-DPB1*13:01	GKDYIALKEDLR	0.21237318	0.70672536
HLA-DPA1*02:01-DPB1*13:01	GKIWKLADVDKD	0.17764248	0.78808546
HLA-DPA1*02:01-DPB1*13:01	GKMKVNGAPRED	0.053048145	0.5141919
HLA-DPA1*02:01-DPB1*13:01	GLSKSSKEALSE	0.11860167	0.025570313
HLA-DPA1*02:01-DPB1*13:01	GQKSPIIIHDDN	0.086778924	0.09044971
HLA-DPA1*02:01-DPB1*13:01	GTKKDLRAQPDT	0.066429816	0.21430333
HLA-DPA1*02:01-DPB1*13:01	GTKNLSQILSDR	0.21724936	0.038163446
HLA-DPA1*02:01-DPB1*13:01	HLKAFTYINLDK	0.44958243	0.41986713
HLA-DPA1*02:01-DPB1*13:01	IAEKRAVLAHVD	0.21116908	0.9877909
HLA-DPA1*02:01-DPB1*13:01	IFAKLVPMAAHE	0.2863147	0.2515509
HLA-DPA1*02:01-DPB1*13:01	IGNKADLEAQRD	0.063478164	0.2760263
HLA-DPA1*02:01-DPB1*13:01	IKANSEACRDGL	0.048245244	0.030785352
HLA-DPA1*02:01-DPB1*13:01	IPVKLVHDSLED	0.28863972	0.39334214
HLA-DPA1*02:01-DPB1*13:01	IRNKTGSLGHVD	0.04571376	0.07071698
HLA-DPA1*02:01-DPB1*13:01	IRQKAQILAQKE	0.24337544	0.56587183
HLA-DPA1*02:01-DPB1*13:01	ISAKLNKPFLFD	0.25423488	0.016058657
HLA-DPA1*02:01-DPB1*13:01	KAIEAALGARQW	0.29657045	0.0481603
HLA-DPA1*02:01-DPB1*13:01	KFEKRTSSAQVE	0.1764698	0.17534034
HLA-DPA1*02:01-DPB1*13:01	KGTKQWVHARYA	0.18672605	0.8000078
HLA-DPA1*02:01-DPB1*13:01	KIKMQTEAQHER	0.23049879	0.638114
HLA-DPA1*02:01-DPB1*13:01	KLMKKLLEAHEE	0.25605595	0.02998219
HLA-DPA1*02:01-DPB1*13:01	KLSALNEALALD	0.31900617	0.01607327
HLA-DPA1*02:01-DPB1*13:01	KPKNSKQAEREE	0.040732298	0.11018838
HLA-DPA1*02:01-DPB1*13:01	LEKWQKSIVEEL	0.38557523	0.016888466
HLA-DPA1*02:01-DPB1*13:01	LEPKSFKHTHID	0.11269619	0.15139294
HLA-DPA1*02:01-DPB1*13:01	LGKFISSPMKEK	0.36900768	0.039791264
HLA-DPA1*02:01-DPB1*13:01	LHQKRVHDSVVD	0.13360141	0.123104855
HLA-DPA1*02:01-DPB1*13:01	LKKQLAAAREDY	0.21840374	0.5413535
HLA-DPA1*02:01-DPB1*13:01	LQRAYSLAKEQR	0.26055226	0.99897563
HLA-DPA1*02:01-DPB1*13:01	LVKAASAAQREL	0.30978006	0.571993
HLA-DPA1*02:01-DPB1*13:01	MAVKCVHRTQQD	0.070556074	0.0123417135
HLA-DPA1*02:01-DPB1*13:01	NKILIFGLFEET	0.47373593	0.001998502
HLA-DPA1*02:01-DPB1*13:01	PVKLVHDSLEDL	0.30220765	0.11054834
HLA-DPA1*02:01-DPB1*13:01	QLEKLAKKAEKD	0.06168099	0.61134386
HLA-DPA1*02:01-DPB1*13:01	REGKLEHTLARD	0.1310581	0.13895845
HLA-DPA1*02:01-DPB1*13:01	RKAKRSLAPRFD	0.23765913	0.07468353
HLA-DPA1*02:01-DPB1*13:01	RLRMLIKAKLDS	0.25504827	0.9476182
HLA-DPA1*02:01-DPB1*13:01	RVVSHPTLPVTI	0.20214534	0.052634288
HLA-DPA1*02:01-DPB1*13:01	SAKKKSIRVILD	0.2735797	0.025256325
HLA-DPA1*02:01-DPB1*13:01	SIRTSTNSQVDK	0.0690017	0.99385655
HLA-DPA1*02:01-DPB1*13:01	SLRKYFWTGLRD	0.32104155	0.08166571
HLA-DPA1*02:01-DPB1*13:01	STKQEILAALEK	0.31869113	0.13933803
HLA-DPA1*02:01-DPB1*13:01	TDEKFQITPQYD	0.23373052	0.13068174
HLA-DPA1*02:01-DPB1*13:01	TIKANSEACRDG	0.049821112	0.41627893
HLA-DPA1*02:01-DPB1*13:01	TLHKFASKPASE	0.20916425	0.2270277
HLA-DPA1*02:01-DPB1*13:01	TLQKLPEEIQRD	0.21653023	0.13501099
HLA-DPA1*02:01-DPB1*13:01	TQDKVFRLPVQE	0.22835343	0.40060654
HLA-DPA1*02:01-DPB1*13:01	TWQKVIQVVQSD	0.2991307	0.014391708
HLA-DPA1*02:01-DPB1*13:01	VGVKKQKKPLVG	0.1461276	0.091324694
HLA-DPA1*02:01-DPB1*13:01	WKKIWAVPSPER	0.30497387	0.48580846
HLA-DPA1*02:01-DPB1*13:01	WQKVIQVVQSDS	0.28355846	0.021448221
