# Supplementary material for: MHCII-peptide presentation: an assessment of the state-of-the-art prediction methods
Source: Front Immunol. 2024 Mar 12;15:1293706. doi: 10.3389/fimmu.2024.1293706 (PMC11027168; doi:10.3389/fimmu.2024.1293706)
Supplement: Supplementary file 2 [file DataSheet_2.zip › output/BERT/pos/12_HLA-DPA1_02_01_DPB1_14_01.csv]

allele	peptide	affinity_pred	mass_pred
HLA-DPA1*02:01-DPB1*14:01	AAAAAAVALALA	0.16372506	0.024969114
HLA-DPA1*02:01-DPB1*14:01	AAEAKAAEAAAS	0.2546716	0.72501713
HLA-DPA1*02:01-DPB1*14:01	AARFPIIASCTL	0.20423016	0.35665396
HLA-DPA1*02:01-DPB1*14:01	AEAKAAEAAASA	0.40233108	0.93686247
HLA-DPA1*02:01-DPB1*14:01	AKKVVENGALLS	0.22845785	0.08583176
HLA-DPA1*02:01-DPB1*14:01	ALFRLSPTASRS	0.38339663	0.63196826
HLA-DPA1*02:01-DPB1*14:01	APVLTPAKVTGK	0.12558736	0.21454346
HLA-DPA1*02:01-DPB1*14:01	AVAMTAVKHEQE	0.10566082	0.0316193
HLA-DPA1*02:01-DPB1*14:01	DDVYIRVLLALK	0.16083199	0.017425695
HLA-DPA1*02:01-DPB1*14:01	DEKAVSAAEEVK	0.24569957	0.91052616
HLA-DPA1*02:01-DPB1*14:01	DELYAVKILKKD	0.23266314	0.05134207
HLA-DPA1*02:01-DPB1*14:01	DHDDPAIDVCKK	0.015585705	0.031231115
HLA-DPA1*02:01-DPB1*14:01	DKFKEISFAYEV	0.28592983	0.013043331
HLA-DPA1*02:01-DPB1*14:01	DKRITAAQALAH	0.52216786	0.8053962
HLA-DPA1*02:01-DPB1*14:01	DLRSWTAADKAA	0.09088741	0.99845123
HLA-DPA1*02:01-DPB1*14:01	DLRSWTAADMAA	0.123290315	0.9959978
HLA-DPA1*02:01-DPB1*14:01	DMRQTVAVGVIK	0.2163811	0.2821745
HLA-DPA1*02:01-DPB1*14:01	DNSKVTSEVNRL	0.11252504	0.3713051
HLA-DPA1*02:01-DPB1*14:01	DQTKFPIVNAEL	0.15442848	0.05637812
HLA-DPA1*02:01-DPB1*14:01	DRIDIANARAKK	0.12677717	0.72660434
HLA-DPA1*02:01-DPB1*14:01	DRKKVSKAAILA	0.38866323	0.57813233
HLA-DPA1*02:01-DPB1*14:01	EDIVADHVASYG	0.01397349	0.3315688
HLA-DPA1*02:01-DPB1*14:01	EDIVTKLLDLKE	0.030791996	0.01598819
HLA-DPA1*02:01-DPB1*14:01	EEKISEDTAILK	0.14971194	0.04854114
HLA-DPA1*02:01-DPB1*14:01	EIHIFVLCNILR	0.02708987	0.087261096
HLA-DPA1*02:01-DPB1*14:01	EKRKVAALEIEK	0.35735685	0.49804336
HLA-DPA1*02:01-DPB1*14:01	EKRTTVVAQLKQ	0.3015097	0.7891347
HLA-DPA1*02:01-DPB1*14:01	EPKSGEEALIIP	0.13035426	0.5391548
HLA-DPA1*02:01-DPB1*14:01	ERRNAVASVVAG	0.46155083	0.689888
HLA-DPA1*02:01-DPB1*14:01	ETKSGVAPQKMA	0.1041997	0.48541865
HLA-DPA1*02:01-DPB1*14:01	EVLDSFLDLARN	0.03750445	0.3454388
HLA-DPA1*02:01-DPB1*14:01	EVSKVAEQVLNA	0.28004697	0.19249709
HLA-DPA1*02:01-DPB1*14:01	FEVKKYVLPNFE	0.10792101	0.85266894
HLA-DPA1*02:01-DPB1*14:01	FKVWVQAFKVEG	0.42889896	0.066520035
HLA-DPA1*02:01-DPB1*14:01	FYKWTSPPGVIR	0.3066206	0.25015327
HLA-DPA1*02:01-DPB1*14:01	GAVVAAVIWRKK	0.40136433	0.124716364
HLA-DPA1*02:01-DPB1*14:01	GERVVINISGLR	0.10183508	0.18868046
HLA-DPA1*02:01-DPB1*14:01	GIRLSPLGVAVF	0.44797423	0.48729867
HLA-DPA1*02:01-DPB1*14:01	GKKRYDLSALVR	0.4394542	0.9745141
HLA-DPA1*02:01-DPB1*14:01	GKYVPAIAHLIH	0.35070583	0.5381776
HLA-DPA1*02:01-DPB1*14:01	GQKLVTTVTEIA	0.35756627	0.13280351
HLA-DPA1*02:01-DPB1*14:01	GQKRSTVAQLVK	0.43414178	0.78158486
HLA-DPA1*02:01-DPB1*14:01	GQRLLDMIETLK	0.131989	0.29559842
HLA-DPA1*02:01-DPB1*14:01	GRKLYSIAAPAR	0.605851	0.9668725
HLA-DPA1*02:01-DPB1*14:01	GSKFWEQSVRLG	0.2106192	0.29976708
HLA-DPA1*02:01-DPB1*14:01	GSKLVDYARSVH	0.2705299	0.67718136
HLA-DPA1*02:01-DPB1*14:01	GSRRLIDIFIIN	0.18534893	0.019314373
HLA-DPA1*02:01-DPB1*14:01	HEKLVIIDQSVA	0.08861283	0.112680055
HLA-DPA1*02:01-DPB1*14:01	HELVITIELPLL	0.13974167	0.008558826
HLA-DPA1*02:01-DPB1*14:01	HKLQDASAEVER	0.22829907	0.8050591
HLA-DPA1*02:01-DPB1*14:01	HPRYYISANVTG	0.21961628	0.9796225
HLA-DPA1*02:01-DPB1*14:01	HRVKLVPGYAGL	0.28554478	0.027830005
HLA-DPA1*02:01-DPB1*14:01	IAEKRAVLAHVD	0.18864296	0.982885
HLA-DPA1*02:01-DPB1*14:01	IIDIVSILPYFI	0.0999416	0.0030608517
HLA-DPA1*02:01-DPB1*14:01	IKEGVLVEHVKN	0.18336576	0.5792834
HLA-DPA1*02:01-DPB1*14:01	IKEKTVGRALYA	0.23295842	0.063944034
HLA-DPA1*02:01-DPB1*14:01	IKKAVEEAERLS	0.24023907	0.49941975
HLA-DPA1*02:01-DPB1*14:01	ILKKQSVSVTLL	0.40825373	0.027544782
HLA-DPA1*02:01-DPB1*14:01	IQKESTLHLVLR	0.12579933	0.48714313
HLA-DPA1*02:01-DPB1*14:01	IRVTSKALELVK	0.39266434	0.4452304
HLA-DPA1*02:01-DPB1*14:01	KAIKVIIAVVVV	0.28930482	0.0040569915
HLA-DPA1*02:01-DPB1*14:01	KAPKLLIYAASS	0.32957184	0.6402859
HLA-DPA1*02:01-DPB1*14:01	KATQAKQALLAK	0.12287636	0.26645333
HLA-DPA1*02:01-DPB1*14:01	KAVIEAEKIAQV	0.35813364	0.21920247
HLA-DPA1*02:01-DPB1*14:01	KDYTKAMDVYQK	0.2763498	0.1054577
HLA-DPA1*02:01-DPB1*14:01	KEKGSSASLVLK	0.13786657	0.19278406
HLA-DPA1*02:01-DPB1*14:01	KELLVQAMVGIL	0.2378862	0.007830427
HLA-DPA1*02:01-DPB1*14:01	KGKLSPHAFKTE	0.12370499	0.54473376
HLA-DPA1*02:01-DPB1*14:01	KGMKVHVNPSQS	0.1319255	0.90674496
HLA-DPA1*02:01-DPB1*14:01	KGTKQWVHARYA	0.10847092	0.77003
HLA-DPA1*02:01-DPB1*14:01	KHGTCAAQVDAL	0.08171534	0.06496847
HLA-DPA1*02:01-DPB1*14:01	KIRLPEYVIPVH	0.24700767	0.6890947
HLA-DPA1*02:01-DPB1*14:01	KKEVVEAVTIVE	0.33448976	0.06419622
HLA-DPA1*02:01-DPB1*14:01	KLEKFTVSVNVA	0.3834016	0.04732253
HLA-DPA1*02:01-DPB1*14:01	KLSILSKCCHAM	0.05716711	0.011657306
HLA-DPA1*02:01-DPB1*14:01	KLSPKAATLAER	0.20665035	0.63423043
HLA-DPA1*02:01-DPB1*14:01	KLVPFATELHER	0.22128388	0.39691108
HLA-DPA1*02:01-DPB1*14:01	KPMTQRALTVLM	0.1827195	0.0109763825
HLA-DPA1*02:01-DPB1*14:01	KQYEKAVSQGKT	0.2514487	0.13214657
HLA-DPA1*02:01-DPB1*14:01	KREGIHANEIKN	0.13355944	0.6558025
HLA-DPA1*02:01-DPB1*14:01	KSVKYTTNLVIR	0.27900177	0.1095688
HLA-DPA1*02:01-DPB1*14:01	KVAKEIARAVVE	0.42848954	0.6027288
HLA-DPA1*02:01-DPB1*14:01	KVTIQEIESKLS	0.10892264	0.011659553
HLA-DPA1*02:01-DPB1*14:01	LAAAEALQKAPD	0.19113518	0.11686758
HLA-DPA1*02:01-DPB1*14:01	LAAAIAGAKLRR	0.28015897	0.5986258
HLA-DPA1*02:01-DPB1*14:01	LAKELSDAVNVR	0.30015558	0.4642872
HLA-DPA1*02:01-DPB1*14:01	LCPAPILNKAGE	0.021328758	0.0029673746
HLA-DPA1*02:01-DPB1*14:01	LDKLTVTSQNLQ	0.11249124	0.62208873
HLA-DPA1*02:01-DPB1*14:01	LEKKWTSVIRLQ	0.27215484	0.16439575
HLA-DPA1*02:01-DPB1*14:01	LFQKILVPIQQV	0.45068857	0.050131537
HLA-DPA1*02:01-DPB1*14:01	LGTKLIIHGFRV	0.1445528	0.008809902
HLA-DPA1*02:01-DPB1*14:01	LKNGETAEQLQK	0.14113577	0.49557433
HLA-DPA1*02:01-DPB1*14:01	LLRKGNYAERVG	0.10070882	0.7595341
HLA-DPA1*02:01-DPB1*14:01	LNIKRGIISALL	0.44440192	0.40283594
HLA-DPA1*02:01-DPB1*14:01	LPKKFIATIPLV	0.6102494	0.26078114
HLA-DPA1*02:01-DPB1*14:01	LPKLIDFSAQIA	0.268863	0.064934984
HLA-DPA1*02:01-DPB1*14:01	LPKSQTTAHELR	0.0429828	0.81927794
HLA-DPA1*02:01-DPB1*14:01	LPKTGTVSLEVR	0.13403443	0.68994814
HLA-DPA1*02:01-DPB1*14:01	LPRKVITAAVIG	0.5555128	0.84497654
HLA-DPA1*02:01-DPB1*14:01	LRKRGLLVAAVL	0.61247784	0.29685265
HLA-DPA1*02:01-DPB1*14:01	LSKTCSPACPIP	0.06310524	0.012838532
HLA-DPA1*02:01-DPB1*14:01	LSPKAATLAERS	0.108040884	0.9473467
HLA-DPA1*02:01-DPB1*14:01	LTREGETIIELK	0.05350488	0.2679742
HLA-DPA1*02:01-DPB1*14:01	LVPAKVASKNVI	0.12001805	0.1358267
HLA-DPA1*02:01-DPB1*14:01	MRYGIEILPLPV	0.3633117	0.020363359
HLA-DPA1*02:01-DPB1*14:01	NARSFIYVAVMN	0.24217442	0.2888814
HLA-DPA1*02:01-DPB1*14:01	NNRKVYELSNVQ	0.12330768	0.89753276
HLA-DPA1*02:01-DPB1*14:01	NRKVYELSNVQE	0.12552664	0.84067297
HLA-DPA1*02:01-DPB1*14:01	NVKTASDCGAVK	0.06755785	0.16844976
HLA-DPA1*02:01-DPB1*14:01	NVRIATTALAIY	0.5958971	0.8431865
HLA-DPA1*02:01-DPB1*14:01	PAKVASKNVIPA	0.1734208	0.11217526
HLA-DPA1*02:01-DPB1*14:01	PKAATLAERSAG	0.16131303	0.58054173
HLA-DPA1*02:01-DPB1*14:01	PKFESVAREVCK	0.18996696	0.078142956
HLA-DPA1*02:01-DPB1*14:01	PKYAPKAASART	0.15228973	0.10553034
HLA-DPA1*02:01-DPB1*14:01	PRTATLATLATR	0.19225965	0.6952404
HLA-DPA1*02:01-DPB1*14:01	QDKEGIPPDQQR	0.0128723895	0.06620376
HLA-DPA1*02:01-DPB1*14:01	QIRLPTAVVPLR	0.30112097	0.18175669
HLA-DPA1*02:01-DPB1*14:01	QRKKQIAVEAQE	0.18940367	0.5040091
HLA-DPA1*02:01-DPB1*14:01	QVQLTLLTAIVK	0.19440998	0.013051113
HLA-DPA1*02:01-DPB1*14:01	RAVEKAAARHSL	0.16286394	0.112874374
HLA-DPA1*02:01-DPB1*14:01	RAVSPAVPVYNG	0.15471059	0.13460657
HLA-DPA1*02:01-DPB1*14:01	RIKQSELSAKMR	0.28859898	0.5984551
HLA-DPA1*02:01-DPB1*14:01	RLDKLTVTSQNL	0.14890127	0.6688471
HLA-DPA1*02:01-DPB1*14:01	RLRRENQVLSVR	0.25370425	0.76324964
HLA-DPA1*02:01-DPB1*14:01	RSSLPISLQATP	0.11792766	0.048569757
HLA-DPA1*02:01-DPB1*14:01	RTGETALHLAAR	0.13527174	0.78383553
HLA-DPA1*02:01-DPB1*14:01	RTSPQVLGSILK	0.04867367	0.035268627
HLA-DPA1*02:01-DPB1*14:01	SAKKKSIRVILD	0.16407563	0.046371173
HLA-DPA1*02:01-DPB1*14:01	SETKSGVAPQKM	0.0631462	0.64034015
HLA-DPA1*02:01-DPB1*14:01	SKAATVTGKLVH	0.1548734	0.1425865
HLA-DPA1*02:01-DPB1*14:01	SRIKFVEAPYEI	0.34640312	0.050809752
HLA-DPA1*02:01-DPB1*14:01	SRIKLGIKSLVS	0.36327657	0.11661284
HLA-DPA1*02:01-DPB1*14:01	STKESESTNSVR	0.06419008	0.07460046
HLA-DPA1*02:01-DPB1*14:01	STKQEILAALEK	0.12432979	0.31807947
HLA-DPA1*02:01-DPB1*14:01	SVRALSIVLPIV	0.57395756	0.0881006
HLA-DPA1*02:01-DPB1*14:01	SWPRHVAIALIL	0.3917054	0.030809427
HLA-DPA1*02:01-DPB1*14:01	TDRKYLVIGDLL	0.13237841	0.3822647
HLA-DPA1*02:01-DPB1*14:01	TGGKYVPRAILV	0.17481285	0.17688462
HLA-DPA1*02:01-DPB1*14:01	TIQKYGTNPEET	0.053403836	0.47915787
HLA-DPA1*02:01-DPB1*14:01	TLRKRGLLVAAV	0.53338236	0.104934834
HLA-DPA1*02:01-DPB1*14:01	VEKKGVPSVPVA	0.37925225	0.66508085
HLA-DPA1*02:01-DPB1*14:01	VERLSELVQAVS	0.28710833	0.7830356
HLA-DPA1*02:01-DPB1*14:01	VESKKEIPIKKN	0.06584117	0.24058609
HLA-DPA1*02:01-DPB1*14:01	VILVLSAVHVIV	0.08589835	0.0063612005
HLA-DPA1*02:01-DPB1*14:01	VKKKPIYINVIR	0.28504786	0.20175448
HLA-DPA1*02:01-DPB1*14:01	VKKRALSPQQVT	0.34987375	0.28476262
HLA-DPA1*02:01-DPB1*14:01	VLLKLGIKPSIN	0.28912687	0.66133356
HLA-DPA1*02:01-DPB1*14:01	VRIATTALAIYH	0.5390009	0.63253033
HLA-DPA1*02:01-DPB1*14:01	VRPKKLAVEPKG	0.13441043	0.38222438
HLA-DPA1*02:01-DPB1*14:01	VRQAACIWLLSL	0.23801689	0.00073092163
HLA-DPA1*02:01-DPB1*14:01	VSSKVATPIWLL	0.43468285	0.08081361
HLA-DPA1*02:01-DPB1*14:01	VTQLAAAEALQK	0.20262763	0.4504946
HLA-DPA1*02:01-DPB1*14:01	YAKKSVKVIVVG	0.38324577	0.5158123
HLA-DPA1*02:01-DPB1*14:01	YVRKVAETAVQL	0.5090456	0.8516695
