# Supplementary material for: MHCII-peptide presentation: an assessment of the state-of-the-art prediction methods
Source: Front Immunol. 2024 Mar 12;15:1293706. doi: 10.3389/fimmu.2024.1293706 (PMC11027168; doi:10.3389/fimmu.2024.1293706)
Supplement: Supplementary file 2 [file DataSheet_2.zip › output/BERT/pos/12_HLA-DPA1_02_02_DPB1_05_01.csv]

allele	peptide	affinity_pred	mass_pred
HLA-DPA1*02:02-DPB1*05:01	AANKELTFLLFS	0.41349146	0.0034911588
HLA-DPA1*02:02-DPB1*05:01	AAQKINEGLEHL	0.17297827	0.062324632
HLA-DPA1*02:02-DPB1*05:01	AATALKDVVKVG	0.13219212	0.003663122
HLA-DPA1*02:02-DPB1*05:01	AAVMVPSGEEQR	0.008641423	0.016481984
HLA-DPA1*02:02-DPB1*05:01	ADVLKTAEKLYR	0.4282418	0.029098982
HLA-DPA1*02:02-DPB1*05:01	AEAKAAEAAASA	0.06686676	0.41829243
HLA-DPA1*02:02-DPB1*05:01	AEDMETKIKNYK	0.09527322	0.011047827
HLA-DPA1*02:02-DPB1*05:01	AEVSKVAEQVLN	0.16962095	0.11286737
HLA-DPA1*02:02-DPB1*05:01	AFSILNTPKKLG	0.40502682	0.0063813156
HLA-DPA1*02:02-DPB1*05:01	AGLQVYNKCWKF	0.22053841	0.004093734
HLA-DPA1*02:02-DPB1*05:01	AGSKVSEALGQG	0.10317721	0.01441714
HLA-DPA1*02:02-DPB1*05:01	AKMKVVEEPNAF	0.14125672	0.053560358
HLA-DPA1*02:02-DPB1*05:01	AKPLTDQEKRRQ	0.039854266	0.1964467
HLA-DPA1*02:02-DPB1*05:01	AKPLTDSEKRKQ	0.04396009	0.047452845
HLA-DPA1*02:02-DPB1*05:01	AKVSSLIERISD	0.27566352	0.030972814
HLA-DPA1*02:02-DPB1*05:01	ALLREGESLEDL	0.09346811	0.035825245
HLA-DPA1*02:02-DPB1*05:01	ALLSDLTKQISR	0.31814325	0.049247257
HLA-DPA1*02:02-DPB1*05:01	ALPSPLVTSGKS	0.09240964	0.008707561
HLA-DPA1*02:02-DPB1*05:01	ALYQTIEENIKI	0.24919029	0.007841108
HLA-DPA1*02:02-DPB1*05:01	APGTIVEVWKDS	0.06335488	0.29279584
HLA-DPA1*02:02-DPB1*05:01	APLDSGYEKHFL	0.11081683	0.10355143
HLA-DPA1*02:02-DPB1*05:01	APLLFVVRQKEA	0.42644742	0.011374715
HLA-DPA1*02:02-DPB1*05:01	APLVFLSSYGKS	0.4271546	0.02840338
HLA-DPA1*02:02-DPB1*05:01	APVISAEKAYHE	0.1768336	0.2605022
HLA-DPA1*02:02-DPB1*05:01	AQGQKKVEELEG	0.05347995	0.091699764
HLA-DPA1*02:02-DPB1*05:01	AQVLALEKERVA	0.2865564	0.014341394
HLA-DPA1*02:02-DPB1*05:01	ARGKVSEIINNA	0.16165113	0.109211124
HLA-DPA1*02:02-DPB1*05:01	ARKLSSAMSAAK	0.33634037	0.032146275
HLA-DPA1*02:02-DPB1*05:01	ASITPLEDLYKR	0.213768	0.029849857
HLA-DPA1*02:02-DPB1*05:01	ASMLILLDNAKS	0.40142858	0.0055337735
HLA-DPA1*02:02-DPB1*05:01	ASTKVEVDMEKA	0.06720483	0.026132707
HLA-DPA1*02:02-DPB1*05:01	ATLETLTKHYGA	0.27982038	0.0133551825
HLA-DPA1*02:02-DPB1*05:01	ATLKPSNKAFEK	0.15259218	0.118310116
HLA-DPA1*02:02-DPB1*05:01	AVFQSFAKFSKF	0.58189315	0.027673325
HLA-DPA1*02:02-DPB1*05:01	AVLLQVIKEQQV	0.29828748	0.0040548355
HLA-DPA1*02:02-DPB1*05:01	AVQDAVDALMQK	0.048058946	0.062814444
HLA-DPA1*02:02-DPB1*05:01	AYILNLVKQIKK	0.4870291	0.03424225
HLA-DPA1*02:02-DPB1*05:01	DAFLEAAKKIYQ	0.4150143	0.030266082
HLA-DPA1*02:02-DPB1*05:01	DDIFRIYIKEKK	0.43728083	0.040643018
HLA-DPA1*02:02-DPB1*05:01	DEGWYLMTLEKN	0.3682804	0.0061293086
HLA-DPA1*02:02-DPB1*05:01	DEKRSTYLGDWY	0.14643519	0.0029252083
HLA-DPA1*02:02-DPB1*05:01	DERKGSILIPFI	0.26680294	0.010856996
HLA-DPA1*02:02-DPB1*05:01	DEVFEETEKNFR	0.19343527	0.10064085
HLA-DPA1*02:02-DPB1*05:01	DGKIKLTTLLAH	0.34766725	0.015494125
HLA-DPA1*02:02-DPB1*05:01	DHAEKVAEKLEA	0.101729915	0.28496066
HLA-DPA1*02:02-DPB1*05:01	DIFRIYIKEKKE	0.43305713	0.0132891955
HLA-DPA1*02:02-DPB1*05:01	DIYETLKSNNMK	0.21288078	0.11660109
HLA-DPA1*02:02-DPB1*05:01	DKSSEQILATLK	0.24616379	0.016191583
HLA-DPA1*02:02-DPB1*05:01	DLLAPISEQIKE	0.20622405	0.012746607
HLA-DPA1*02:02-DPB1*05:01	DLVQVLGTPGKK	0.2765921	0.005141099
HLA-DPA1*02:02-DPB1*05:01	DNFRETLKKKKH	0.26598564	0.009467968
HLA-DPA1*02:02-DPB1*05:01	DPANIVHDFNKK	0.069308795	0.23209877
HLA-DPA1*02:02-DPB1*05:01	DPFVEAEKSNLA	0.1342146	0.12987354
HLA-DPA1*02:02-DPB1*05:01	DPYNDLVKEELN	0.10304596	0.19568613
HLA-DPA1*02:02-DPB1*05:01	DRLVTLEEFLKA	0.57539827	0.82981837
HLA-DPA1*02:02-DPB1*05:01	DSQETAVAIASR	0.0509852	0.20440216
HLA-DPA1*02:02-DPB1*05:01	DSTLKMFSKESK	0.3564767	0.004425554
HLA-DPA1*02:02-DPB1*05:01	DVQKLAAFMKKF	0.46657377	0.005468945
HLA-DPA1*02:02-DPB1*05:01	EAARAAEQLRAY	0.058146518	0.042648844
HLA-DPA1*02:02-DPB1*05:01	EAARTAEQLRAY	0.04525496	0.07462244
HLA-DPA1*02:02-DPB1*05:01	EAFINTAKEIYE	0.21022077	0.025112694
HLA-DPA1*02:02-DPB1*05:01	EAKSSKIMESFK	0.25897348	0.010412565
HLA-DPA1*02:02-DPB1*05:01	EALLEAEKQMLS	0.18714567	0.0027424854
HLA-DPA1*02:02-DPB1*05:01	EALVANVKQRAA	0.228819	0.0067434325
HLA-DPA1*02:02-DPB1*05:01	EALVGTLKAAKR	0.28799665	0.022522926
HLA-DPA1*02:02-DPB1*05:01	ECLKENKKQLST	0.19732031	0.0004690919
HLA-DPA1*02:02-DPB1*05:01	EDERKGSILIPF	0.15645632	0.01010765
HLA-DPA1*02:02-DPB1*05:01	EDMQVLVSREKQ	0.30508196	0.005694783
HLA-DPA1*02:02-DPB1*05:01	EDSTKYAELVLE	0.18580022	0.034688067
HLA-DPA1*02:02-DPB1*05:01	EEGEKVVSLFVG	0.25155443	0.0058666137
HLA-DPA1*02:02-DPB1*05:01	EEKAYEIMRELD	0.22574237	0.21344534
HLA-DPA1*02:02-DPB1*05:01	EEKESNDLLLIR	0.22867177	0.051801402
HLA-DPA1*02:02-DPB1*05:01	EEKITEPFLVVS	0.44052	0.23669532
HLA-DPA1*02:02-DPB1*05:01	EELETLQSINKK	0.3477476	0.026621183
HLA-DPA1*02:02-DPB1*05:01	EFALTNPEKSST	0.18740006	0.027827278
HLA-DPA1*02:02-DPB1*05:01	EFEPLLNWMKDK	0.3811594	0.09955914
HLA-DPA1*02:02-DPB1*05:01	EFVSTVMEQLKK	0.47803026	0.73363906
HLA-DPA1*02:02-DPB1*05:01	EGKTLVSVTKEG	0.17226198	0.045334123
HLA-DPA1*02:02-DPB1*05:01	EGLRTLVVAKKA	0.30890486	0.21083716
HLA-DPA1*02:02-DPB1*05:01	EHLSPLTVITKE	0.18833508	0.008150021
HLA-DPA1*02:02-DPB1*05:01	EILDAFDKMCSK	0.36845747	0.0012191491
HLA-DPA1*02:02-DPB1*05:01	EIVAGLEKMPAR	0.2914216	0.02381903
HLA-DPA1*02:02-DPB1*05:01	EKKKEAEELARN	0.10878323	0.19571784
HLA-DPA1*02:02-DPB1*05:01	ELLENAEKSLND	0.20052287	0.010622501
HLA-DPA1*02:02-DPB1*05:01	ELRKRYEDLLTR	0.3010361	0.18545316
HLA-DPA1*02:02-DPB1*05:01	ELRNLGLYVKTR	0.3591188	0.016711727
HLA-DPA1*02:02-DPB1*05:01	ELYLEKLKEKRG	0.27514845	0.018858913
HLA-DPA1*02:02-DPB1*05:01	EMQPYASYTEKN	0.0706809	0.04505699
HLA-DPA1*02:02-DPB1*05:01	ENAMTFQENARG	0.0471058	0.049673896
HLA-DPA1*02:02-DPB1*05:01	ENLKKFSDSVKS	0.3591219	0.040627062
HLA-DPA1*02:02-DPB1*05:01	EPGEVFINKGKG	0.071722075	0.41257706
HLA-DPA1*02:02-DPB1*05:01	EPLLNWMKDKAL	0.2658172	0.0073588165
HLA-DPA1*02:02-DPB1*05:01	EPQTFTLKFKRA	0.28747246	0.18262956
HLA-DPA1*02:02-DPB1*05:01	EPVVILEGHSKR	0.2607583	0.13252054
HLA-DPA1*02:02-DPB1*05:01	EQLGLLQSYLKG	0.52072823	0.008955727
HLA-DPA1*02:02-DPB1*05:01	ERIPELNKVARA	0.14338979	0.052614044
HLA-DPA1*02:02-DPB1*05:01	ESILKMTKKGKT	0.37572607	0.04588933
HLA-DPA1*02:02-DPB1*05:01	ESLDVYELDAKQ	0.119822785	0.009964912
HLA-DPA1*02:02-DPB1*05:01	ESMAVFEQHCKM	0.30814984	0.0029131542
HLA-DPA1*02:02-DPB1*05:01	ESVIQTACKHIR	0.17433995	0.021761091
HLA-DPA1*02:02-DPB1*05:01	EVFINFAKDQKS	0.27172986	0.18010417
HLA-DPA1*02:02-DPB1*05:01	EVFLNLTKESQK	0.43068942	0.03783066
HLA-DPA1*02:02-DPB1*05:01	EVIETLLSLEKQ	0.41254458	0.007715301
HLA-DPA1*02:02-DPB1*05:01	EVKRCEELERIL	0.21334124	0.0042207716
HLA-DPA1*02:02-DPB1*05:01	EVLEVMQHMAKN	0.33887956	0.16387841
HLA-DPA1*02:02-DPB1*05:01	EVSKVAEQVLNA	0.29439896	0.025756944
HLA-DPA1*02:02-DPB1*05:01	EVTHDITKYSKA	0.12654306	0.0061751744
HLA-DPA1*02:02-DPB1*05:01	EVYLDLVKKGVQ	0.37637773	0.03813535
HLA-DPA1*02:02-DPB1*05:01	EWLRRYLENGKE	0.17757194	0.12625243
HLA-DPA1*02:02-DPB1*05:01	EYIEIITSSIKK	0.5150616	0.031093236
HLA-DPA1*02:02-DPB1*05:01	EYLKTLNEEKRK	0.33254904	0.11105821
HLA-DPA1*02:02-DPB1*05:01	FALTNPEKSSTK	0.12807032	0.016333457
HLA-DPA1*02:02-DPB1*05:01	FFQKSSSRIGGT	0.14031976	0.007842842
HLA-DPA1*02:02-DPB1*05:01	FKEGAEMESSKE	0.05813029	0.016272357
HLA-DPA1*02:02-DPB1*05:01	FKEKVSTQNLLL	0.10514501	0.11286453
HLA-DPA1*02:02-DPB1*05:01	FLLFTVLDENKS	0.39239642	0.056005843
HLA-DPA1*02:02-DPB1*05:01	FPLVTVQKKGKE	0.34171715	0.04683049
HLA-DPA1*02:02-DPB1*05:01	FSLYQAMAKDQA	0.34144726	0.021889832
HLA-DPA1*02:02-DPB1*05:01	FTGLTCVKKRAL	0.18521953	0.0010464645
HLA-DPA1*02:02-DPB1*05:01	FTIFGSNKENVH	0.11001692	0.07290314
HLA-DPA1*02:02-DPB1*05:01	FVQALVEHVKEE	0.3607543	0.2325921
HLA-DPA1*02:02-DPB1*05:01	GAKVADKIQLIN	0.15542504	0.37951738
HLA-DPA1*02:02-DPB1*05:01	GAMLSYLFIVKN	0.43725306	0.027292287
HLA-DPA1*02:02-DPB1*05:01	GATLKNTEKIYG	0.21095575	0.004175392
HLA-DPA1*02:02-DPB1*05:01	GAVFQSFAKFSK	0.5634755	0.055844016
HLA-DPA1*02:02-DPB1*05:01	GDIIHTPAKDRR	0.12565872	0.06394057
HLA-DPA1*02:02-DPB1*05:01	GDTGVIHVVEKE	0.020941328	0.06717128
HLA-DPA1*02:02-DPB1*05:01	GEKFHSEVAKFR	0.20831794	0.16105434
HLA-DPA1*02:02-DPB1*05:01	GEKWKTNVLLTS	0.16231093	0.019295987
HLA-DPA1*02:02-DPB1*05:01	GFDKAYVVLGQF	0.3036857	0.070449516
HLA-DPA1*02:02-DPB1*05:01	GKLVPLKETIKG	0.27779427	0.053447776
HLA-DPA1*02:02-DPB1*05:01	GLLLTLQPEQKF	0.39772826	0.013392652
HLA-DPA1*02:02-DPB1*05:01	GNKTSTQFLNFT	0.2852133	0.028041173
HLA-DPA1*02:02-DPB1*05:01	GNLEIVKELIKN	0.36588278	0.011588628
HLA-DPA1*02:02-DPB1*05:01	GNVFSCSVMHEA	0.13222241	0.9120177
HLA-DPA1*02:02-DPB1*05:01	GPLSVLTQSVKN	0.295928	0.16004588
HLA-DPA1*02:02-DPB1*05:01	GQAKETIPLQET	0.12694485	0.034986384
HLA-DPA1*02:02-DPB1*05:01	GQKEAEKVARVK	0.07606076	0.5530541
HLA-DPA1*02:02-DPB1*05:01	GQKKVEELEGEI	0.13738564	0.037914384
HLA-DPA1*02:02-DPB1*05:01	GQKLVTTVTEIA	0.182576	0.16193123
HLA-DPA1*02:02-DPB1*05:01	GRLEILQIHTKN	0.3474016	0.029078856
HLA-DPA1*02:02-DPB1*05:01	GRLRLITSSKHR	0.3960118	0.06899645
HLA-DPA1*02:02-DPB1*05:01	GRVFLTGEKANS	0.23876463	0.061359573
HLA-DPA1*02:02-DPB1*05:01	GTMTGGGSKVMK	0.010363446	0.050875492
HLA-DPA1*02:02-DPB1*05:01	GVHKIDTYLNAA	0.30348518	0.012098054
HLA-DPA1*02:02-DPB1*05:01	GVIDVFLHAWKG	0.420926	0.023357818
HLA-DPA1*02:02-DPB1*05:01	GVIKAVDKKAAG	0.23250006	0.16561201
HLA-DPA1*02:02-DPB1*05:01	GVIQSCAKEAKR	0.13365357	0.0130364075
HLA-DPA1*02:02-DPB1*05:01	GVPRSGTTLMRA	0.06572705	0.048425816
HLA-DPA1*02:02-DPB1*05:01	GVVLATEKKQKS	0.3183394	0.0034852312
HLA-DPA1*02:02-DPB1*05:01	GVYFSAVKNVIK	0.35499635	0.13303703
HLA-DPA1*02:02-DPB1*05:01	HALIIYDDLSKQ	0.340258	0.2348135
HLA-DPA1*02:02-DPB1*05:01	HEFDFIHDVNKK	0.26823175	0.025328051
HLA-DPA1*02:02-DPB1*05:01	HGHILVDYSKNL	0.20997499	0.05033772
HLA-DPA1*02:02-DPB1*05:01	HILVDYSKNLVT	0.257396	0.012475068
HLA-DPA1*02:02-DPB1*05:01	HKEKGAIRLLMR	0.2286472	0.0073556006
HLA-DPA1*02:02-DPB1*05:01	HKMKIIKSLQKN	0.4582981	0.02375744
HLA-DPA1*02:02-DPB1*05:01	HLEDNLYKRSNE	0.06289295	0.0055457964
HLA-DPA1*02:02-DPB1*05:01	HLQVLSTRNENK	0.10558984	0.014282428
HLA-DPA1*02:02-DPB1*05:01	HPALDTYIKERK	0.20190948	0.063173644
HLA-DPA1*02:02-DPB1*05:01	HPTKIPVIIERY	0.19692288	0.11369063
HLA-DPA1*02:02-DPB1*05:01	HSQQPLITYEKY	0.2164983	0.016546208
HLA-DPA1*02:02-DPB1*05:01	IAKQEEDLETMT	0.06430587	0.005884197
HLA-DPA1*02:02-DPB1*05:01	IDLLLQVLKGTK	0.4544473	0.01825846
HLA-DPA1*02:02-DPB1*05:01	IDQILIHQKAER	0.18131424	0.06314359
HLA-DPA1*02:02-DPB1*05:01	IDRLKVFKEVMR	0.381797	0.055595607
HLA-DPA1*02:02-DPB1*05:01	IERIPELNKVAR	0.16599275	0.6808038
HLA-DPA1*02:02-DPB1*05:01	IFIGTFKAFDKH	0.38825613	0.2884953
HLA-DPA1*02:02-DPB1*05:01	IISEVFKFSSKN	0.42315808	0.1261237
HLA-DPA1*02:02-DPB1*05:01	IIVVYEKRKRPD	0.30610684	0.30809534
HLA-DPA1*02:02-DPB1*05:01	IKEGVLVEHVKN	0.22575694	0.4462512
HLA-DPA1*02:02-DPB1*05:01	ILKVSMKELNKK	0.44437295	0.20026836
HLA-DPA1*02:02-DPB1*05:01	INGKYYEIGLSA	0.13249597	0.61600554
HLA-DPA1*02:02-DPB1*05:01	IPLKPTVKMLER	0.2899955	0.073444426
HLA-DPA1*02:02-DPB1*05:01	IQKDKTYSYLNK	0.17434236	0.2182049
HLA-DPA1*02:02-DPB1*05:01	IREKVGEQAQVV	0.05484904	0.23250055
HLA-DPA1*02:02-DPB1*05:01	IRTKALTNMSRT	0.19598944	0.048611335
HLA-DPA1*02:02-DPB1*05:01	ISKITSPVLIIH	0.34162658	0.061786752
HLA-DPA1*02:02-DPB1*05:01	ISKTNTQTYRES	0.025251469	0.10405278
HLA-DPA1*02:02-DPB1*05:01	ISTKTSAKLSSY	0.20523158	0.006853532
HLA-DPA1*02:02-DPB1*05:01	ITAQTLQVLEKH	0.15631151	0.22980034
HLA-DPA1*02:02-DPB1*05:01	ITTTMHSEAKKG	0.1535495	0.012322995
HLA-DPA1*02:02-DPB1*05:01	IVEVLLKHGADV	0.21608225	0.0117767835
HLA-DPA1*02:02-DPB1*05:01	IVMVTNLKERKE	0.35949847	0.055830397
HLA-DPA1*02:02-DPB1*05:01	KASLAFLQKHLG	0.3247906	0.142935
HLA-DPA1*02:02-DPB1*05:01	KAVKSSEHINEG	0.08938332	0.20714748
HLA-DPA1*02:02-DPB1*05:01	KDKTYSYLNKLP	0.2237895	0.1283992
HLA-DPA1*02:02-DPB1*05:01	KEPESILQVLSQ	0.23102996	0.0039570285
HLA-DPA1*02:02-DPB1*05:01	KFEKEAAEMGKG	0.13032047	0.10751243
HLA-DPA1*02:02-DPB1*05:01	KFMEVMYGTKKT	0.45464182	0.0024320234
HLA-DPA1*02:02-DPB1*05:01	KGEKLGTLLPLQ	0.18883683	0.18379574
HLA-DPA1*02:02-DPB1*05:01	KGFPLVTVQKKG	0.30836907	0.021318855
HLA-DPA1*02:02-DPB1*05:01	KGLVLMSRAKHH	0.3968443	0.03646864
HLA-DPA1*02:02-DPB1*05:01	KGQALITFEKEE	0.2181713	0.012804143
HLA-DPA1*02:02-DPB1*05:01	KGQTLLAVAKSQ	0.2456718	0.028338969
HLA-DPA1*02:02-DPB1*05:01	KGTKQWVHARYA	0.13579972	0.7073544
HLA-DPA1*02:02-DPB1*05:01	KILIEDWKKARE	0.4196917	0.08072672
HLA-DPA1*02:02-DPB1*05:01	KKAGTELVNFLS	0.2517056	0.023735512
HLA-DPA1*02:02-DPB1*05:01	KKGEKLGTLLPL	0.2185156	0.06507527
HLA-DPA1*02:02-DPB1*05:01	KKKEGETVEPYK	0.06159729	0.2430466
HLA-DPA1*02:02-DPB1*05:01	KKTKNSEEFAAA	0.24313274	0.01396993
HLA-DPA1*02:02-DPB1*05:01	KLSQIKEKLLPL	0.3115682	0.04801072
HLA-DPA1*02:02-DPB1*05:01	KMRMATPLLMQA	0.40254495	0.9372101
HLA-DPA1*02:02-DPB1*05:01	KPMEDKVKEKAK	0.08723378	0.015771914
HLA-DPA1*02:02-DPB1*05:01	KPSVLKLELKQI	0.27986905	0.004942494
HLA-DPA1*02:02-DPB1*05:01	KQEKVSAQYLSE	0.2781178	0.044319592
HLA-DPA1*02:02-DPB1*05:01	KRPLESYVKKLK	0.25315785	0.012459604
HLA-DPA1*02:02-DPB1*05:01	KSLENSVENKIV	0.070719	0.0053317007
HLA-DPA1*02:02-DPB1*05:01	KTKLLIAAQKQK	0.3878147	0.055795737
HLA-DPA1*02:02-DPB1*05:01	KTKNSEEFAAAM	0.27281687	0.010649176
HLA-DPA1*02:02-DPB1*05:01	KTLIVLTNVTKN	0.4642988	0.023888558
HLA-DPA1*02:02-DPB1*05:01	KVAEQVLNAVNK	0.2816048	0.1407518
HLA-DPA1*02:02-DPB1*05:01	KWEAAHAAEQQR	0.031952385	0.7840884
HLA-DPA1*02:02-DPB1*05:01	KYLATLETLTKH	0.48677677	0.15179813
HLA-DPA1*02:02-DPB1*05:01	KYMNHLTVHNRE	0.1880176	0.05276711
HLA-DPA1*02:02-DPB1*05:01	LAAKWPETPLLL	0.09118948	0.012392766
HLA-DPA1*02:02-DPB1*05:01	LAGLPFSTIAKH	0.1471611	0.2893533
HLA-DPA1*02:02-DPB1*05:01	LALTVLETCVKN	0.47212538	0.010908965
HLA-DPA1*02:02-DPB1*05:01	LATLETLTKHYG	0.34299836	0.20771566
HLA-DPA1*02:02-DPB1*05:01	LAYEQAESDIMK	0.05178388	0.04809538
HLA-DPA1*02:02-DPB1*05:01	LDVYELDAKQGR	0.11962995	0.016634729
HLA-DPA1*02:02-DPB1*05:01	LDWLANQLKNKK	0.32408988	0.27254304
HLA-DPA1*02:02-DPB1*05:01	LDYERYNSQLLS	0.08367688	0.056791894
HLA-DPA1*02:02-DPB1*05:01	LEELKLLQTVLV	0.17476216	0.0025256253
HLA-DPA1*02:02-DPB1*05:01	LFLPFSYKNKYG	0.27797917	0.17849562
HLA-DPA1*02:02-DPB1*05:01	LFRPIEELKKDF	0.25969693	0.03859082
HLA-DPA1*02:02-DPB1*05:01	LFTLPNLSKKES	0.22570388	0.0036235712
HLA-DPA1*02:02-DPB1*05:01	LGQKENGNYIMY	0.044996858	0.0016305239
HLA-DPA1*02:02-DPB1*05:01	LHRKYGTDLSRG	0.060619354	0.085674
HLA-DPA1*02:02-DPB1*05:01	LIKYQELMEELR	0.2831812	0.17326438
HLA-DPA1*02:02-DPB1*05:01	LIRVLQDQLKTL	0.38079357	0.0155616775
HLA-DPA1*02:02-DPB1*05:01	LISKTFVEAGKN	0.24985747	0.7840299
HLA-DPA1*02:02-DPB1*05:01	LKEKTVENLEKY	0.1941376	0.059838902
HLA-DPA1*02:02-DPB1*05:01	LLAYTLGVKQLI	0.27649978	0.0071486533
HLA-DPA1*02:02-DPB1*05:01	LLIPYLLTTKKK	0.60234565	0.08014698
HLA-DPA1*02:02-DPB1*05:01	LLLQAIQSFEKK	0.58277065	0.01514892
HLA-DPA1*02:02-DPB1*05:01	LLNPSSELQVSL	0.013874566	0.0026594475
HLA-DPA1*02:02-DPB1*05:01	LLTLQPEQKFQK	0.29755038	0.007869597
HLA-DPA1*02:02-DPB1*05:01	LLVDTHKKQIDQ	0.10536415	0.040738378
HLA-DPA1*02:02-DPB1*05:01	LMDILEVDTKKQ	0.26098663	0.0077453917
HLA-DPA1*02:02-DPB1*05:01	LMNSQHAKIKNQ	0.09347095	0.012629491
HLA-DPA1*02:02-DPB1*05:01	LNLLLGFMKQWK	0.49116355	0.0019142075
HLA-DPA1*02:02-DPB1*05:01	LNNKLVTLPVSF	0.25071523	0.03565823
HLA-DPA1*02:02-DPB1*05:01	LPALLENLKLRK	0.26609722	0.63592446
HLA-DPA1*02:02-DPB1*05:01	LPFLPSTEDVYD	0.031070357	0.04016059
HLA-DPA1*02:02-DPB1*05:01	LPLLVQRTIAKQ	0.21930154	0.14121124
HLA-DPA1*02:02-DPB1*05:01	LPTYDEAEKAKA	0.03234541	0.2229327
HLA-DPA1*02:02-DPB1*05:01	LPVILDIIKGEM	0.36233014	0.018036794
HLA-DPA1*02:02-DPB1*05:01	LQKKWTSFLKAR	0.58181304	0.10707263
HLA-DPA1*02:02-DPB1*05:01	LQKVSSVMDRFE	0.27187666	0.0048905625
HLA-DPA1*02:02-DPB1*05:01	LQRKWTTFLKAR	0.58332735	0.47999144
HLA-DPA1*02:02-DPB1*05:01	LQTKEFQVLKSL	0.38674507	0.35552663
HLA-DPA1*02:02-DPB1*05:01	LRKLNDLIKRAR	0.34620178	0.005734514
HLA-DPA1*02:02-DPB1*05:01	LSIRQAELLLPG	0.24130848	0.5122951
HLA-DPA1*02:02-DPB1*05:01	LSLTEQRKDQKK	0.112941734	0.004454793
HLA-DPA1*02:02-DPB1*05:01	LSPKAATLAERS	0.05841864	0.3558185
HLA-DPA1*02:02-DPB1*05:01	LSPLTVITKETE	0.17547059	0.013659974
HLA-DPA1*02:02-DPB1*05:01	LTLDSNTKYFHK	0.17702097	0.12070662
HLA-DPA1*02:02-DPB1*05:01	LTLQPEQKFQKV	0.2005941	0.0042426856
HLA-DPA1*02:02-DPB1*05:01	LTREGETIIELK	0.101663895	0.19466648
HLA-DPA1*02:02-DPB1*05:01	LVLVPLHTTPKA	0.29780227	0.02140284
HLA-DPA1*02:02-DPB1*05:01	LVQVLGTPGKKG	0.21633391	0.003966279
HLA-DPA1*02:02-DPB1*05:01	LYNKIINLMRKY	0.46169147	0.008771379
HLA-DPA1*02:02-DPB1*05:01	MAILQIMKELNK	0.3534946	0.018544927
HLA-DPA1*02:02-DPB1*05:01	MARLLEQWEKDD	0.17454046	0.004274016
HLA-DPA1*02:02-DPB1*05:01	MEWLVETLKSRQ	0.45203957	0.010973796
HLA-DPA1*02:02-DPB1*05:01	MNIMDFNVKKLA	0.29255635	0.002678053
HLA-DPA1*02:02-DPB1*05:01	MQNVINTVKGKA	0.22611311	0.005736612
HLA-DPA1*02:02-DPB1*05:01	MQRALQDLRKTA	0.1947176	0.008099077
HLA-DPA1*02:02-DPB1*05:01	MSPYAEYPKNPR	0.083285145	0.10688255
HLA-DPA1*02:02-DPB1*05:01	NGAYKVETKKYD	0.08651515	0.090948656
HLA-DPA1*02:02-DPB1*05:01	NHGHILVDYSKN	0.15530051	0.043367438
HLA-DPA1*02:02-DPB1*05:01	NHSKIVAGVLGL	0.2043402	0.0070722615
HLA-DPA1*02:02-DPB1*05:01	NISESLPENYKQ	0.0763384	0.019956024
HLA-DPA1*02:02-DPB1*05:01	NLLVIFVPTIRD	0.30875248	0.046020348
HLA-DPA1*02:02-DPB1*05:01	NNAIISLRKDLN	0.22265247	0.01953037
HLA-DPA1*02:02-DPB1*05:01	NPKQVEYLVNEK	0.27417648	0.44628137
HLA-DPA1*02:02-DPB1*05:01	NPTYKFFEQMQN	0.24965899	0.20393136
HLA-DPA1*02:02-DPB1*05:01	NRKEYTLMKAYR	0.37187773	0.076392636
HLA-DPA1*02:02-DPB1*05:01	NVEDAFLEAAKK	0.2835848	0.07256165
HLA-DPA1*02:02-DPB1*05:01	NVERLSELVQAV	0.22978052	0.030257264
HLA-DPA1*02:02-DPB1*05:01	NVFEQFQFMNKK	0.39371517	0.48107845
HLA-DPA1*02:02-DPB1*05:01	NVKKLGGDLLRA	0.27309373	0.016399847
HLA-DPA1*02:02-DPB1*05:01	NVRIATTALAIY	0.2992692	0.27255988
HLA-DPA1*02:02-DPB1*05:01	PAVVFQTKRSKQ	0.20148177	0.05508588
HLA-DPA1*02:02-DPB1*05:01	PDQQRLIFAGKQ	0.076412015	0.05620431
HLA-DPA1*02:02-DPB1*05:01	PLESQMTKEKKI	0.12862995	0.0007331062
HLA-DPA1*02:02-DPB1*05:01	PLNTKNSTKEPR	0.045707833	0.0041944114
HLA-DPA1*02:02-DPB1*05:01	PPYEPLPENVKF	0.07160985	0.01166724
HLA-DPA1*02:02-DPB1*05:01	PVITCDKKFRTQ	0.09576003	0.012080727
HLA-DPA1*02:02-DPB1*05:01	PVLKVIVNSLKN	0.5217435	0.074507676
HLA-DPA1*02:02-DPB1*05:01	PWPFSESIKKRA	0.23783575	0.0012549789
HLA-DPA1*02:02-DPB1*05:01	QDYKVSYSLAKS	0.343434	0.10230468
HLA-DPA1*02:02-DPB1*05:01	QEILAALEKGCS	0.36167988	0.0012370115
HLA-DPA1*02:02-DPB1*05:01	QEKQVTVLELFR	0.29644603	0.018063461
HLA-DPA1*02:02-DPB1*05:01	QHIQTIKSKSKD	0.26920995	0.0068709254
HLA-DPA1*02:02-DPB1*05:01	QILSLLESNKDL	0.23833966	0.02089801
HLA-DPA1*02:02-DPB1*05:01	QKEADSLLSVTK	0.32426676	0.0067596375
HLA-DPA1*02:02-DPB1*05:01	QKGFPLVTVQKK	0.28093082	0.014212811
HLA-DPA1*02:02-DPB1*05:01	QLTYPLHTYPKE	0.17290331	0.049234588
HLA-DPA1*02:02-DPB1*05:01	QNMGLLLDKLAK	0.24497625	0.018742012
HLA-DPA1*02:02-DPB1*05:01	QPRQREEILEWE	0.122212395	0.05134098
HLA-DPA1*02:02-DPB1*05:01	QQLDVFIATSKH	0.44289026	0.04218194
HLA-DPA1*02:02-DPB1*05:01	QTLVPAKVASKN	0.15350798	0.11118476
HLA-DPA1*02:02-DPB1*05:01	QVLAAKEKHLAE	0.23569264	0.011392329
HLA-DPA1*02:02-DPB1*05:01	QVLGTPGKKGTS	0.12170777	0.0018867163
HLA-DPA1*02:02-DPB1*05:01	QVVKISVHMGRV	0.35786068	0.0061838483
HLA-DPA1*02:02-DPB1*05:01	RAQKYAQQVLQK	0.28686792	0.33194572
HLA-DPA1*02:02-DPB1*05:01	REKEYVNIQTFR	0.22214366	0.20119867
HLA-DPA1*02:02-DPB1*05:01	REKKVTILELFR	0.3954913	0.02826139
HLA-DPA1*02:02-DPB1*05:01	REVFTSSSSSSS	0.039494433	0.014936839
HLA-DPA1*02:02-DPB1*05:01	RIESVLSSSGKR	0.26665744	0.03222903
HLA-DPA1*02:02-DPB1*05:01	RILKVSMKELNK	0.47668105	0.05388208
HLA-DPA1*02:02-DPB1*05:01	RKLMVALAKGRR	0.48472983	0.074439205
HLA-DPA1*02:02-DPB1*05:01	RLTPLKPVKKKK	0.3136958	0.042746782
HLA-DPA1*02:02-DPB1*05:01	RPLLIVEKQKLL	0.33848307	0.061290354
HLA-DPA1*02:02-DPB1*05:01	RPLTPEGKQRPQ	0.033346377	0.22131245
HLA-DPA1*02:02-DPB1*05:01	RQFFEIQSKEAK	0.32955298	0.02765075
HLA-DPA1*02:02-DPB1*05:01	RRLTPLKPVKKK	0.31793225	0.049951293
HLA-DPA1*02:02-DPB1*05:01	RRYLENGKKTLQ	0.16171926	0.010249894
HLA-DPA1*02:02-DPB1*05:01	RSLIQFMKQVHQ	0.31935498	0.034179203
HLA-DPA1*02:02-DPB1*05:01	RSTLEPVEKALR	0.14309621	0.12075186
HLA-DPA1*02:02-DPB1*05:01	RTELETLQKQKK	0.18786575	0.011630013
HLA-DPA1*02:02-DPB1*05:01	RTFDIEEKNKNN	0.121182226	0.020993823
HLA-DPA1*02:02-DPB1*05:01	RVEKVGQVIRVI	0.22913054	0.027126253
HLA-DPA1*02:02-DPB1*05:01	RVKQIAKLWRKA	0.34040573	0.02859431
HLA-DPA1*02:02-DPB1*05:01	RVPLTPQEKRLR	0.08410563	0.20410557
HLA-DPA1*02:02-DPB1*05:01	SCLNVFNNLAKG	0.3796584	0.0014241257
HLA-DPA1*02:02-DPB1*05:01	SDEKVLIEAYKK	0.3841279	0.06444274
HLA-DPA1*02:02-DPB1*05:01	SFSKDWSFYLLY	0.32722777	0.010138968
HLA-DPA1*02:02-DPB1*05:01	SGLVFSCQDKQN	0.10091357	0.0026439568
HLA-DPA1*02:02-DPB1*05:01	SGQAKETIPLQE	0.100494884	0.033127148
HLA-DPA1*02:02-DPB1*05:01	SHLLTHMKTHRG	0.30131406	0.023944331
HLA-DPA1*02:02-DPB1*05:01	SHLNLLLGFMKQ	0.44693077	0.0024803518
HLA-DPA1*02:02-DPB1*05:01	SIFSGTEKGSKK	0.13161214	0.004847557
HLA-DPA1*02:02-DPB1*05:01	SIRQAELLLPGA	0.21706925	0.2472308
HLA-DPA1*02:02-DPB1*05:01	SKAKVFEHIGKK	0.390039	0.36804938
HLA-DPA1*02:02-DPB1*05:01	SKMRMATPLLMQ	0.43572882	0.97411346
HLA-DPA1*02:02-DPB1*05:01	SKQKQLEKIESG	0.16705571	0.015841719
HLA-DPA1*02:02-DPB1*05:01	SLLSMLVEVHKG	0.4675919	0.0909918
HLA-DPA1*02:02-DPB1*05:01	SLRLLIQQNKNV	0.28360918	0.0033882856
HLA-DPA1*02:02-DPB1*05:01	SLTPEQWKSHRS	0.019158516	0.64403594
HLA-DPA1*02:02-DPB1*05:01	SMLVEVHKGVHG	0.2540239	0.028983394
HLA-DPA1*02:02-DPB1*05:01	SPFEQHIKNNKD	0.11621985	0.03437427
HLA-DPA1*02:02-DPB1*05:01	SPLLYTLIEKTM	0.41994697	0.7550432
HLA-DPA1*02:02-DPB1*05:01	SQEKVTEMMKKF	0.2594968	0.016323334
HLA-DPA1*02:02-DPB1*05:01	SQKSSSPLSSTR	0.12315326	0.027530823
HLA-DPA1*02:02-DPB1*05:01	SQLTSELKFIKN	0.36464864	0.0063466304
HLA-DPA1*02:02-DPB1*05:01	SQLVTTEKRFLK	0.3056916	0.009509422
HLA-DPA1*02:02-DPB1*05:01	SSLLEKGLDGAK	0.09483172	0.014134893
HLA-DPA1*02:02-DPB1*05:01	SSLTPLIAAAKE	0.25870743	0.008312388
HLA-DPA1*02:02-DPB1*05:01	STIASSSSSQLK	0.033693336	0.07274289
HLA-DPA1*02:02-DPB1*05:01	STKTSAKLSSYT	0.15731047	0.00568544
HLA-DPA1*02:02-DPB1*05:01	STQDHAAAAIAK	0.0094478065	0.22205575
HLA-DPA1*02:02-DPB1*05:01	STTLKSTPKTTS	0.1615191	0.0027565705
HLA-DPA1*02:02-DPB1*05:01	SVIQTACKHIRS	0.19844556	0.015318336
HLA-DPA1*02:02-DPB1*05:01	SVLAAQLKHHSE	0.3405253	0.0058338987
HLA-DPA1*02:02-DPB1*05:01	SVPEAGGPPIKK	0.008450587	0.08875488
HLA-DPA1*02:02-DPB1*05:01	SVSVVLETTEKN	0.22065218	0.010030491
HLA-DPA1*02:02-DPB1*05:01	SVVGDEVVLINR	0.07915745	0.14581275
HLA-DPA1*02:02-DPB1*05:01	SVVQNLEKDLQE	0.12012469	0.022889825
HLA-DPA1*02:02-DPB1*05:01	TAADTAAQISQR	0.010437175	0.29618844
HLA-DPA1*02:02-DPB1*05:01	TAGGVMTALIKR	0.1323572	0.49007326
HLA-DPA1*02:02-DPB1*05:01	TALNILEKYGRN	0.3818244	0.009033694
HLA-DPA1*02:02-DPB1*05:01	TAQTLQVLEKHK	0.24776931	0.030402943
HLA-DPA1*02:02-DPB1*05:01	TAVIDGEFKELK	0.109628305	0.1271255
HLA-DPA1*02:02-DPB1*05:01	TFQKWAAVMVPS	0.27384087	0.5649401
HLA-DPA1*02:02-DPB1*05:01	TFQPYLDTLRQE	0.20738702	0.046419412
HLA-DPA1*02:02-DPB1*05:01	TFVQALVEHVKE	0.3815376	0.37564635
HLA-DPA1*02:02-DPB1*05:01	TGAQAYASTAKC	0.04389436	0.004619444
HLA-DPA1*02:02-DPB1*05:01	TGSKLVDYARSV	0.26311162	0.116668165
HLA-DPA1*02:02-DPB1*05:01	TIENFLVVNKER	0.45226422	0.6028977
HLA-DPA1*02:02-DPB1*05:01	TKQEILAALEKG	0.25848427	0.044610668
HLA-DPA1*02:02-DPB1*05:01	TLPALLENLKLR	0.18664043	0.5299141
HLA-DPA1*02:02-DPB1*05:01	TLTKLGNTISSL	0.41890457	0.009202499
HLA-DPA1*02:02-DPB1*05:01	TLTTIAAEKNST	0.16619046	0.0036829268
HLA-DPA1*02:02-DPB1*05:01	TNRKEYTLMKAY	0.3222005	0.006797212
HLA-DPA1*02:02-DPB1*05:01	TNTILLSSEKRS	0.40499052	0.0015091349
HLA-DPA1*02:02-DPB1*05:01	TPEKRGDLIIEF	0.21553846	0.10896424
HLA-DPA1*02:02-DPB1*05:01	TPFQVLMNSEKK	0.42059737	0.06266026
HLA-DPA1*02:02-DPB1*05:01	TPGKEAVAMESY	0.10020045	0.012592887
HLA-DPA1*02:02-DPB1*05:01	TPKHWEEILQQS	0.249484	0.017897028
HLA-DPA1*02:02-DPB1*05:01	TRPKVSSLLNRM	0.36110067	0.00828409
HLA-DPA1*02:02-DPB1*05:01	TTLIDVTKGQFE	0.16960378	0.009662881
HLA-DPA1*02:02-DPB1*05:01	TTMHSEAKKGSK	0.15765792	0.0064283563
HLA-DPA1*02:02-DPB1*05:01	TVLELIKCQEKL	0.32471725	0.0013945424
HLA-DPA1*02:02-DPB1*05:01	TVLKVLEILGKK	0.517567	0.04925712
HLA-DPA1*02:02-DPB1*05:01	TYPLHTYPKEEE	0.104087815	0.19169025
HLA-DPA1*02:02-DPB1*05:01	VADKTSELYQKT	0.12590785	0.0212261
HLA-DPA1*02:02-DPB1*05:01	VAEQVLNAVNKG	0.112704895	0.042539336
HLA-DPA1*02:02-DPB1*05:01	VAKKQYEKAVSQ	0.19582938	0.67022437
HLA-DPA1*02:02-DPB1*05:01	VDIFQVVKALRK	0.468147	0.1770033
HLA-DPA1*02:02-DPB1*05:01	VEEFLSEKLERI	0.34797162	0.85947007
HLA-DPA1*02:02-DPB1*05:01	VERKGEVLLIPQ	0.22377248	0.29977274
HLA-DPA1*02:02-DPB1*05:01	VFASILAAFSKA	0.50641155	0.015192322
HLA-DPA1*02:02-DPB1*05:01	VFVFDVGQKTWK	0.1927616	0.054469723
HLA-DPA1*02:02-DPB1*05:01	VGDLIIVEKNQR	0.1439535	0.14642486
HLA-DPA1*02:02-DPB1*05:01	VLFLINTKDLQV	0.23428856	0.008126096
HLA-DPA1*02:02-DPB1*05:01	VLRQLQTLAPKG	0.20248733	0.05431201
HLA-DPA1*02:02-DPB1*05:01	VLTYIYFKRLKT	0.44487676	0.31731993
HLA-DPA1*02:02-DPB1*05:01	VSDVLLVPEKCQ	0.21258602	0.0028845405
HLA-DPA1*02:02-DPB1*05:01	VSKYTEQLKPFG	0.24614793	0.018442102
HLA-DPA1*02:02-DPB1*05:01	VSSKVATPIWLL	0.2856025	0.08673461
HLA-DPA1*02:02-DPB1*05:01	VSVVLETTEKNQ	0.22857301	0.0047396263
HLA-DPA1*02:02-DPB1*05:01	YALEVMESVVKN	0.48137754	0.037458867
HLA-DPA1*02:02-DPB1*05:01	YDSFKLQTKEFQ	0.2642218	0.04749688
HLA-DPA1*02:02-DPB1*05:01	YEKLGEQVFGTT	0.28571	0.031187665
HLA-DPA1*02:02-DPB1*05:01	YFPQISSVKDRK	0.13407756	0.010740927
HLA-DPA1*02:02-DPB1*05:01	YKLERLAEAEKS	0.24557467	0.30899137
HLA-DPA1*02:02-DPB1*05:01	YLATLETLTKHY	0.4213837	0.06107443
HLA-DPA1*02:02-DPB1*05:01	YPLHTYPKEEEL	0.14645036	0.18049173
HLA-DPA1*02:02-DPB1*05:01	YRRATVFLAMGK	0.47593892	0.12526701
HLA-DPA1*02:02-DPB1*05:01	YTEFTPTEKDEY	0.10351923	0.468644
