# Supplementary material for: MHCII-peptide presentation: an assessment of the state-of-the-art prediction methods
Source: Front Immunol. 2024 Mar 12;15:1293706. doi: 10.3389/fimmu.2024.1293706 (PMC11027168; doi:10.3389/fimmu.2024.1293706)
Supplement: Supplementary file 2 [file DataSheet_2.zip › output/BERT/pos/12_HLA-DQA1_03_01_DQB1_03_02.csv]

allele	peptide	affinity_pred	mass_pred
HLA-DQA1*03:01-DQB1*03:02	ADFKDALARVYG	0.23836513	0.25001535
HLA-DQA1*03:01-DQB1*03:02	ADLDTESRAQEE	0.42177087	0.18707573
HLA-DQA1*03:01-DQB1*03:02	AEEERQEEPEYE	0.3565213	0.1268105
HLA-DQA1*03:01-DQB1*03:02	AEIEHFIHIITG	0.20259362	0.05934139
HLA-DQA1*03:01-DQB1*03:02	AHRDFSAEYEED	0.39360777	0.1073212
HLA-DQA1*03:01-DQB1*03:02	AIGVLIYMDQTK	0.32544127	0.086778894
HLA-DQA1*03:01-DQB1*03:02	ALIDRNIQATLE	0.24438868	0.006908767
HLA-DQA1*03:01-DQB1*03:02	APAAAASAEPKI	0.37845686	0.41004482
HLA-DQA1*03:01-DQB1*03:02	APPQYVLPTYEM	0.34158134	0.007644473
HLA-DQA1*03:01-DQB1*03:02	APSWASLEYGGK	0.205455	0.084626585
HLA-DQA1*03:01-DQB1*03:02	APVISAEKAYHE	0.30269223	0.20150912
HLA-DQA1*03:01-DQB1*03:02	AQGALANIAVDK	0.39223692	0.90924674
HLA-DQA1*03:01-DQB1*03:02	AQPSVSLGAAYR	0.19908188	0.053107418
HLA-DQA1*03:01-DQB1*03:02	ASLDASTQTTHE	0.35022843	0.026987687
HLA-DQA1*03:01-DQB1*03:02	ATAASSSSLEKS	0.3873777	0.5777172
HLA-DQA1*03:01-DQB1*03:02	ATLASGAVAAVM	0.35025942	0.19850336
HLA-DQA1*03:01-DQB1*03:02	AVDTAAQISEQK	0.40210363	0.83106184
HLA-DQA1*03:01-DQB1*03:02	AYHGQIAIVAPE	0.5118142	0.6997634
HLA-DQA1*03:01-DQB1*03:02	DAAAAEEEDGEF	0.5693744	0.38130322
HLA-DQA1*03:01-DQB1*03:02	DADIGVAEAERD	0.60255593	0.6412817
HLA-DQA1*03:01-DQB1*03:02	DALMPSLTETKT	0.2866497	0.014883554
HLA-DQA1*03:01-DQB1*03:02	DAPRAVFPSIVG	0.19481595	0.4490077
HLA-DQA1*03:01-DQB1*03:02	DASAEVERLRRE	0.35717642	0.66858876
HLA-DQA1*03:01-DQB1*03:02	DDGMAVATGSWD	0.3743968	0.047964036
HLA-DQA1*03:01-DQB1*03:02	DDNFASIVTGVE	0.48943618	0.41424522
HLA-DQA1*03:01-DQB1*03:02	DDQRDLISNNEQ	0.21938466	0.08560462
HLA-DQA1*03:01-DQB1*03:02	DDVLLVPLAEPG	0.6026621	0.020502051
HLA-DQA1*03:01-DQB1*03:02	DEAAVEEEEEEK	0.5051084	0.65203345
HLA-DQA1*03:01-DQB1*03:02	DEDAPAKIPDEE	0.42553526	0.30589634
HLA-DQA1*03:01-DQB1*03:02	DEDVVGPGQESD	0.32518187	0.006589121
HLA-DQA1*03:01-DQB1*03:02	DEFEEAEQVREE	0.5202117	0.29689965
HLA-DQA1*03:01-DQB1*03:02	DEFISDEADEKT	0.35610208	0.3022593
HLA-DQA1*03:01-DQB1*03:02	DEPEWVKTEREQ	0.3101489	0.23754664
HLA-DQA1*03:01-DQB1*03:02	DFGSVGATEWLE	0.4889249	0.22860941
HLA-DQA1*03:01-DQB1*03:02	DFYTSITRARFE	0.34987393	0.9190055
HLA-DQA1*03:01-DQB1*03:02	DGDLVAFSSDEE	0.57289726	0.1925455
HLA-DQA1*03:01-DQB1*03:02	DGGVEAIATRQN	0.2844145	0.10087631
HLA-DQA1*03:01-DQB1*03:02	DGIMVARGDLGI	0.25045663	0.021404728
HLA-DQA1*03:01-DQB1*03:02	DGLFPVSEAQVH	0.36200678	0.23858193
HLA-DQA1*03:01-DQB1*03:02	DGVTHTVPIYEG	0.40231597	0.9475791
HLA-DQA1*03:01-DQB1*03:02	DHGSTGILVFPN	0.2806412	0.8947436
HLA-DQA1*03:01-DQB1*03:02	DIEEAGIVAREF	0.566637	0.681099
HLA-DQA1*03:01-DQB1*03:02	DIEIIPIQEEEE	0.8014634	0.12464036
HLA-DQA1*03:01-DQB1*03:02	DLDAVALMHPDG	0.32172957	0.055275448
HLA-DQA1*03:01-DQB1*03:02	DLEDERVVPAED	0.5468182	0.64450645
HLA-DQA1*03:01-DQB1*03:02	DLPASASLPAKA	0.2758217	0.6730994
HLA-DQA1*03:01-DQB1*03:02	DLRSWTAADMAA	0.36928523	0.9811123
HLA-DQA1*03:01-DQB1*03:02	DLSGSIASPDVK	0.37393567	0.8617613
HLA-DQA1*03:01-DQB1*03:02	DLSSLAKSEGGL	0.18574305	0.007145241
HLA-DQA1*03:01-DQB1*03:02	DLTDYLMKILTE	0.31003845	0.009907798
HLA-DQA1*03:01-DQB1*03:02	DNIARFIVGDER	0.36374062	0.13928106
HLA-DQA1*03:01-DQB1*03:02	DNSESSAIEQPP	0.4362229	0.09826932
HLA-DQA1*03:01-DQB1*03:02	DPAKVAEEDEDD	0.38688764	0.39633068
HLA-DQA1*03:01-DQB1*03:02	DPALAAQYEHDL	0.36414683	0.430934
HLA-DQA1*03:01-DQB1*03:02	DPFFVVKGEVQK	0.21830176	0.58525074
HLA-DQA1*03:01-DQB1*03:02	DPSTATREEIDW	0.33466682	0.7400088
HLA-DQA1*03:01-DQB1*03:02	DPYDKPNTIYIE	0.16635332	0.8655249
HLA-DQA1*03:01-DQB1*03:02	DQASGAYIFRPN	0.2720831	0.32959154
HLA-DQA1*03:01-DQB1*03:02	DQRDLISNNEQL	0.15881586	0.022534782
HLA-DQA1*03:01-DQB1*03:02	DRDAGVGFPEYQ	0.42746538	0.35975724
HLA-DQA1*03:01-DQB1*03:02	DRERVNEAREEL	0.39686143	0.13839519
HLA-DQA1*03:01-DQB1*03:02	DSDAASPRGEPR	0.28289813	0.3974196
HLA-DQA1*03:01-DQB1*03:02	DSGIRVIPDTLT	0.33593652	0.63476074
HLA-DQA1*03:01-DQB1*03:02	DSNHDGIVTAEE	0.4750377	0.8831538
HLA-DQA1*03:01-DQB1*03:02	DSPGILSGEKQR	0.05547022	0.031713575
HLA-DQA1*03:01-DQB1*03:02	DSPNKVVPEQPS	0.28212592	0.17582409
HLA-DQA1*03:01-DQB1*03:02	DSQDLGQHGLEE	0.16365229	0.15851605
HLA-DQA1*03:01-DQB1*03:02	DSQETAVAIASR	0.34904182	0.78917015
HLA-DQA1*03:01-DQB1*03:02	DSQLGFLPEAEM	0.5439236	0.0075436495
HLA-DQA1*03:01-DQB1*03:02	DSSFLGGVVHLE	0.3315792	0.3581312
HLA-DQA1*03:01-DQB1*03:02	DSVSIISFPEKE	0.5509942	0.5864005
HLA-DQA1*03:01-DQB1*03:02	DTGVIHVVEKEE	0.37595445	0.1441363
HLA-DQA1*03:01-DQB1*03:02	DTPIAPTPEQIG	0.30412355	0.05310145
HLA-DQA1*03:01-DQB1*03:02	DVGSIPGRFSDN	0.07270358	0.01874238
HLA-DQA1*03:01-DQB1*03:02	DVIDSIEANVEN	0.5272131	0.65721804
HLA-DQA1*03:01-DQB1*03:02	DVRDILTPIQIE	0.41357833	0.2327176
HLA-DQA1*03:01-DQB1*03:02	EAAWTLLEPELK	0.43416017	0.021437172
HLA-DQA1*03:01-DQB1*03:02	EANVESSEVHVE	0.41502964	0.2697174
HLA-DQA1*03:01-DQB1*03:02	EDELIEIQSDTG	0.45652074	0.03713622
HLA-DQA1*03:01-DQB1*03:02	EDGDLVAFSSDE	0.5269188	0.108675
HLA-DQA1*03:01-DQB1*03:02	EDIEIIPIQEEE	0.7899934	0.064218625
HLA-DQA1*03:01-DQB1*03:02	EDPIRAEEELKK	0.23627952	0.029313197
HLA-DQA1*03:01-DQB1*03:02	EEADNNEDPSIE	0.35878465	0.07712691
HLA-DQA1*03:01-DQB1*03:02	EEDGAAGAGWVR	0.2855128	0.1667918
HLA-DQA1*03:01-DQB1*03:02	EEEDFGEEAEEE	0.5750891	0.16645415
HLA-DQA1*03:01-DQB1*03:02	EEEEDAPAVISD	0.51312155	0.12533136
HLA-DQA1*03:01-DQB1*03:02	EEEEVAEVEEEE	0.6489464	0.37160677
HLA-DQA1*03:01-DQB1*03:02	EEEGEEVVEDRD	0.4745529	0.3429801
HLA-DQA1*03:01-DQB1*03:02	EEEGSTIPIQED	0.6416973	0.41759053
HLA-DQA1*03:01-DQB1*03:02	EETDLISPPQEE	0.5167228	0.010800408
HLA-DQA1*03:01-DQB1*03:02	EEVAEVEEEEAD	0.5964537	0.26603195
HLA-DQA1*03:01-DQB1*03:02	EIAAVISPELEH	0.6352688	0.3782058
HLA-DQA1*03:01-DQB1*03:02	EILDSRGNPTVE	0.111451074	0.34533283
HLA-DQA1*03:01-DQB1*03:02	EIVDSYLPVILD	0.43775257	0.22427979
HLA-DQA1*03:01-DQB1*03:02	ELEGEITTLNHK	0.13460468	0.9251625
HLA-DQA1*03:01-DQB1*03:02	ELPDGSVVINAR	0.27707845	0.73615485
HLA-DQA1*03:01-DQB1*03:02	EMATAASSSSLE	0.44219083	0.52164394
HLA-DQA1*03:01-DQB1*03:02	EPGAILPAEEQG	0.52417433	0.3782679
HLA-DQA1*03:01-DQB1*03:02	EPGSPAESEGRD	0.3130962	0.06568333
HLA-DQA1*03:01-DQB1*03:02	EPKSGEEALIIP	0.26372755	0.78928757
HLA-DQA1*03:01-DQB1*03:02	EPLVVIAQPSSE	0.44084445	0.19864996
HLA-DQA1*03:01-DQB1*03:02	EPTAAALAYGLD	0.41531625	0.5498804
HLA-DQA1*03:01-DQB1*03:02	EPTTVPQPEPET	0.43370253	0.15086854
HLA-DQA1*03:01-DQB1*03:02	EPVPGIKAEPDE	0.37992638	0.47572118
HLA-DQA1*03:01-DQB1*03:02	EPVTPEPEVEPP	0.44095147	0.39237803
HLA-DQA1*03:01-DQB1*03:02	EQGDAPAILFDK	0.3945519	0.2230144
HLA-DQA1*03:01-DQB1*03:02	EQGPREADPESE	0.34795994	0.08163113
HLA-DQA1*03:01-DQB1*03:02	EQREGSLQVGNE	0.2485824	0.009634132
HLA-DQA1*03:01-DQB1*03:02	EQYDLSSLAKSE	0.33313456	0.02538604
HLA-DQA1*03:01-DQB1*03:02	ESDQASGAYIFR	0.3899037	0.82013494
HLA-DQA1*03:01-DQB1*03:02	ESGEHIIAGAGE	0.331172	0.09562195
HLA-DQA1*03:01-DQB1*03:02	EVEPVDARPAAD	0.33861816	0.7699176
HLA-DQA1*03:01-DQB1*03:02	FDIAEGVRTVLE	0.41782194	0.302048
HLA-DQA1*03:01-DQB1*03:02	FDLGDAVVDGEN	0.4687556	0.056089718
HLA-DQA1*03:01-DQB1*03:02	FDSDAASPRGEP	0.40650553	0.35471758
HLA-DQA1*03:01-DQB1*03:02	FDSDAASQRMEP	0.34860224	0.6526996
HLA-DQA1*03:01-DQB1*03:02	FDTAEGFRTVLE	0.39828974	0.060266413
HLA-DQA1*03:01-DQB1*03:02	FEVVYMTEPIDE	0.4727423	0.30215782
HLA-DQA1*03:01-DQB1*03:02	FGADSVPANTEN	0.49704	0.28611284
HLA-DQA1*03:01-DQB1*03:02	FPAAVVVEDDLE	0.60774845	0.13324842
HLA-DQA1*03:01-DQB1*03:02	FPDQFIHLGGDE	0.18363765	0.09984137
HLA-DQA1*03:01-DQB1*03:02	FPGMFPFKDKFG	0.09923288	0.037392188
HLA-DQA1*03:01-DQB1*03:02	FQKWASVVVPSG	0.25322554	0.9978727
HLA-DQA1*03:01-DQB1*03:02	FSDVDLEKDVHS	0.25771257	0.044080622
HLA-DQA1*03:01-DQB1*03:02	FVRFDSDAASQR	0.22344886	0.8246935
HLA-DQA1*03:01-DQB1*03:02	FYEGLKIARESL	0.41365215	0.0081870435
HLA-DQA1*03:01-DQB1*03:02	GALYISKVQKED	0.27656922	0.05387158
HLA-DQA1*03:01-DQB1*03:02	GAPTGSSPQPLQ	0.20955701	0.037470546
HLA-DQA1*03:01-DQB1*03:02	GDEEGVPAVVID	0.47848675	0.4235522
HLA-DQA1*03:01-DQB1*03:02	GDGVTHTVPIYE	0.34986603	0.8982293
HLA-DQA1*03:01-DQB1*03:02	GDLGIEIPAEKV	0.5084743	0.08449027
HLA-DQA1*03:01-DQB1*03:02	GDLIDSIEANVE	0.5032428	0.31059644
HLA-DQA1*03:01-DQB1*03:02	GDSSALLNPSKE	0.341083	0.1160569
HLA-DQA1*03:01-DQB1*03:02	GDVIDSIEANVE	0.50158757	0.67484057
HLA-DQA1*03:01-DQB1*03:02	GEGSSAAIPFGT	0.39429808	0.20917754
HLA-DQA1*03:01-DQB1*03:02	GEPAILLYDELG	0.44351736	0.0055844258
HLA-DQA1*03:01-DQB1*03:02	GFVEPDHYVVVG	0.23849936	0.34092903
HLA-DQA1*03:01-DQB1*03:02	GGDEEAIRPQMQ	0.2842811	0.25853756
HLA-DQA1*03:01-DQB1*03:02	GGQTPIAAEIEH	0.44358176	0.4552451
HLA-DQA1*03:01-DQB1*03:02	GHPSSTTPNLDQ	0.20252195	0.015194923
HLA-DQA1*03:01-DQB1*03:02	GIRVLPEFDTPG	0.37137648	0.14591303
HLA-DQA1*03:01-DQB1*03:02	GPAEPELEEELE	0.45362785	0.24717581
HLA-DQA1*03:01-DQB1*03:02	GPDVPSTPAAEA	0.4768894	0.034606636
HLA-DQA1*03:01-DQB1*03:02	GPEEGSPPKEEK	0.26165032	0.037175883
HLA-DQA1*03:01-DQB1*03:02	GPITITIVNRDG	0.15645427	0.7004124
HLA-DQA1*03:01-DQB1*03:02	GPREADPESEAD	0.39619315	0.25713462
HLA-DQA1*03:01-DQB1*03:02	GPRPSTPGRAHL	0.022466352	0.07514889
HLA-DQA1*03:01-DQB1*03:02	GQEEKAGVVSTG	0.18797651	0.6593879
HLA-DQA1*03:01-DQB1*03:02	GREEGSPLELER	0.38981745	0.007853473
HLA-DQA1*03:01-DQB1*03:02	GRLDKLTVTSQN	0.10601521	0.7626028
HLA-DQA1*03:01-DQB1*03:02	GRPSAVEVWGYG	0.25123942	0.3722461
HLA-DQA1*03:01-DQB1*03:02	HKLQDASAEVER	0.46718675	0.8730346
HLA-DQA1*03:01-DQB1*03:02	HPAVLPIYEELK	0.38257772	0.02610932
HLA-DQA1*03:01-DQB1*03:02	HSINGYVFDSLQ	0.23581204	0.1723524
HLA-DQA1*03:01-DQB1*03:02	IAGTDVAKEASD	0.38638106	0.02751097
HLA-DQA1*03:01-DQB1*03:02	IAKGVGIISEGN	0.30958334	0.049639042
HLA-DQA1*03:01-DQB1*03:02	IAPDHVVPAPEE	0.45992702	0.66906965
HLA-DQA1*03:01-DQB1*03:02	IAVDKANLEIMT	0.2505139	0.52978057
HLA-DQA1*03:01-DQB1*03:02	IDEDIVSRVAEE	0.4749903	0.14836125
HLA-DQA1*03:01-DQB1*03:02	IDIHMNQIGFER	0.25031748	0.5244154
HLA-DQA1*03:01-DQB1*03:02	IDKEGVIEPDTD	0.32862896	0.6387199
HLA-DQA1*03:01-DQB1*03:02	IDPDAKVEEEPE	0.33917996	0.58093894
HLA-DQA1*03:01-DQB1*03:02	IDYTVPTVIAEE	0.5140185	0.10300318
HLA-DQA1*03:01-DQB1*03:02	IEENIKIFEEEE	0.51544034	0.012532691
HLA-DQA1*03:01-DQB1*03:02	IEHSVEVAHGKA	0.1814584	0.8210988
HLA-DQA1*03:01-DQB1*03:02	IEIIPIQEEEEE	0.75451696	0.13823703
HLA-DQA1*03:01-DQB1*03:02	IEISDASEVEKE	0.46711457	0.20760834
HLA-DQA1*03:01-DQB1*03:02	IGLDAAALPGQP	0.3282011	0.017483464
HLA-DQA1*03:01-DQB1*03:02	IGVEKFLELNSE	0.3302709	0.17613372
HLA-DQA1*03:01-DQB1*03:02	IIDDADEIPARD	0.35781065	0.32113805
HLA-DQA1*03:01-DQB1*03:02	IISGSLLAATEK	0.44682282	0.48369908
HLA-DQA1*03:01-DQB1*03:02	IKIIAPPERKYS	0.14475584	0.020380206
HLA-DQA1*03:01-DQB1*03:02	ILPIGATVNMDG	0.34867424	0.21359408
HLA-DQA1*03:01-DQB1*03:02	IMFETFNTPAMY	0.2352986	0.002207325
HLA-DQA1*03:01-DQB1*03:02	IPAEKVFLAQKM	0.22202086	0.019501891
HLA-DQA1*03:01-DQB1*03:02	ISLEHAVHIIEE	0.4543581	0.29047275
HLA-DQA1*03:01-DQB1*03:02	ITFLSGGQSEEE	0.4333667	0.02958236
HLA-DQA1*03:01-DQB1*03:02	ITIETADHARLQ	0.21283838	0.59767616
HLA-DQA1*03:01-DQB1*03:02	ITPDVPFTVDKD	0.17177966	0.2338882
HLA-DQA1*03:01-DQB1*03:02	IVAAGVGEFEAG	0.45577946	0.11633112
HLA-DQA1*03:01-DQB1*03:02	KARQAAKTEIEK	0.25119194	0.21596079
HLA-DQA1*03:01-DQB1*03:02	KEDAYDGVTSEN	0.40876472	0.08750214
HLA-DQA1*03:01-DQB1*03:02	KEEGEAFAREHG	0.35571608	0.3700165
HLA-DQA1*03:01-DQB1*03:02	KEIAAVISPELE	0.64608824	0.6132797
HLA-DQA1*03:01-DQB1*03:02	KFHYLPFLPSTE	0.20050691	0.5416676
HLA-DQA1*03:01-DQB1*03:02	KFISSPMKEKGN	0.1307754	0.0017993018
HLA-DQA1*03:01-DQB1*03:02	KGGVVGIKVDKG	0.08707674	0.7765337
HLA-DQA1*03:01-DQB1*03:02	KGSIVWQEVFDD	0.385826	0.49253407
HLA-DQA1*03:01-DQB1*03:02	KHLKRTIPGAEN	0.18992107	0.019798193
HLA-DQA1*03:01-DQB1*03:02	KKLDLVAIPDFE	0.44445947	0.051426966
HLA-DQA1*03:01-DQB1*03:02	KKVLVAPPPDEE	0.2631879	0.0113862315
HLA-DQA1*03:01-DQB1*03:02	KLEAARAAEQLR	0.3290451	0.81641185
HLA-DQA1*03:01-DQB1*03:02	KLQDASAEVERL	0.45470414	0.77878934
HLA-DQA1*03:01-DQB1*03:02	KLVDYARSVHEE	0.43287602	0.18972163
HLA-DQA1*03:01-DQB1*03:02	KMLQKVVLPSYE	0.18876766	0.14824033
HLA-DQA1*03:01-DQB1*03:02	KPPSSGTSSEFE	0.33728272	0.3088382
HLA-DQA1*03:01-DQB1*03:02	KRKWEAAHEAEQ	0.29038572	0.997225
HLA-DQA1*03:01-DQB1*03:02	KSQSTQISQELE	0.4036721	0.4916233
HLA-DQA1*03:01-DQB1*03:02	KVARAAAEVAGQ	0.30689862	0.30173334
HLA-DQA1*03:01-DQB1*03:02	KVVEVAEEEEVA	0.51077145	0.2680911
HLA-DQA1*03:01-DQB1*03:02	KVVIGMDVAASE	0.36940303	0.012135535
HLA-DQA1*03:01-DQB1*03:02	KWAAVVVPSGQE	0.38906878	0.8684481
HLA-DQA1*03:01-DQB1*03:02	KWASVVVPSGQE	0.3719743	0.80832213
HLA-DQA1*03:01-DQB1*03:02	KYFAATQFEPLA	0.398156	0.54334605
HLA-DQA1*03:01-DQB1*03:02	KYFPGMFPFKDK	0.15957761	0.011131927
HLA-DQA1*03:01-DQB1*03:02	KYISIGSEAEKN	0.3656384	0.44662333
HLA-DQA1*03:01-DQB1*03:02	LDAGLEPSPGLE	0.3736249	0.0238326
HLA-DQA1*03:01-DQB1*03:02	LDDDLDTVQRDK	0.26600575	0.26196063
HLA-DQA1*03:01-DQB1*03:02	LDGLVPSYAEKE	0.4835489	0.47087774
HLA-DQA1*03:01-DQB1*03:02	LDKLTVTSQNLQ	0.13453586	0.76313055
HLA-DQA1*03:01-DQB1*03:02	LDLDAGLEPSPG	0.36566007	0.006954401
HLA-DQA1*03:01-DQB1*03:02	LDTAQAAAAGHR	0.27337635	0.45288396
HLA-DQA1*03:01-DQB1*03:02	LDVSSLSRAEED	0.4898327	0.06901856
HLA-DQA1*03:01-DQB1*03:02	LIAPDHVVPAPE	0.31080228	0.46921
HLA-DQA1*03:01-DQB1*03:02	LITGKEDAANNY	0.07021113	0.048288684
HLA-DQA1*03:01-DQB1*03:02	LKPGHAAAFSED	0.43730396	0.3479189
HLA-DQA1*03:01-DQB1*03:02	LPAALSATEIEK	0.49786487	0.72440124
HLA-DQA1*03:01-DQB1*03:02	LPADSPTAPHIY	0.21117686	0.14855357
HLA-DQA1*03:01-DQB1*03:02	LPDLEILPSGDR	0.22647667	0.49433288
HLA-DQA1*03:01-DQB1*03:02	LPEDDTIPDEEH	0.3981876	0.47130436
HLA-DQA1*03:01-DQB1*03:02	LPHPYAIAVFKN	0.15661106	0.72803324
HLA-DQA1*03:01-DQB1*03:02	LPIGATVNMDGA	0.34601784	0.018784685
HLA-DQA1*03:01-DQB1*03:02	LPVSEGVFVVKD	0.3420578	0.7412189
HLA-DQA1*03:01-DQB1*03:02	LQDASAEVERLR	0.46808964	0.90366876
HLA-DQA1*03:01-DQB1*03:02	LVDDYFELVQHE	0.34010038	0.48126355
HLA-DQA1*03:01-DQB1*03:02	LVRVVVPYQGPS	0.18909122	0.80733156
HLA-DQA1*03:01-DQB1*03:02	NAGAYSKVVQER	0.32786083	0.10468105
HLA-DQA1*03:01-DQB1*03:02	NDSQLGFLPEAE	0.47846588	0.005794133
HLA-DQA1*03:01-DQB1*03:02	NEAMAVLQHHDA	0.29594907	0.006215517
HLA-DQA1*03:01-DQB1*03:02	NHKLQDASAEVE	0.45805216	0.6622111
HLA-DQA1*03:01-DQB1*03:02	NIAVDKANLEIM	0.3073139	0.57753056
HLA-DQA1*03:01-DQB1*03:02	NIEEHASADVEK	0.4421551	0.47185215
HLA-DQA1*03:01-DQB1*03:02	NLVFHESIPEWE	0.4900637	0.622616
HLA-DQA1*03:01-DQB1*03:02	NPEDEPLGPEDE	0.35706392	0.06596899
HLA-DQA1*03:01-DQB1*03:02	NPEETAAEESWD	0.52380705	0.822574
HLA-DQA1*03:01-DQB1*03:02	NPHDIVIFHELK	0.27025428	0.16491719
HLA-DQA1*03:01-DQB1*03:02	NPKTFFILHDIN	0.17742215	0.09894623
HLA-DQA1*03:01-DQB1*03:02	QDASAEVERLRR	0.3696202	0.7623397
HLA-DQA1*03:01-DQB1*03:02	QNGIVPIVEPEI	0.580743	0.04559387
HLA-DQA1*03:01-DQB1*03:02	QRKLEAARAAEQ	0.28787318	0.65253985
HLA-DQA1*03:01-DQB1*03:02	RGDLGIEIPAEK	0.44931963	0.3757996
HLA-DQA1*03:01-DQB1*03:02	RNVLVESEHQVK	0.2730667	0.16204244
HLA-DQA1*03:01-DQB1*03:02	RPGGSTKSHPEP	0.11358981	0.16224486
HLA-DQA1*03:01-DQB1*03:02	RPRPGDSLPSRE	0.12457444	0.1673322
HLA-DQA1*03:01-DQB1*03:02	RPSQVVAETRKR	0.18294598	0.4955144
HLA-DQA1*03:01-DQB1*03:02	SAGDFGSVGATE	0.36081997	0.091829166
HLA-DQA1*03:01-DQB1*03:02	SDGIMVARGDLG	0.25061902	0.4365859
HLA-DQA1*03:01-DQB1*03:02	SDYPPLGRFAVR	0.06760458	0.06283235
HLA-DQA1*03:01-DQB1*03:02	SGALYISKVQKE	0.27946994	0.078012295
HLA-DQA1*03:01-DQB1*03:02	SGQAKETIPLQE	0.2624437	0.15209231
HLA-DQA1*03:01-DQB1*03:02	SHYEEGPGKNLP	0.036256958	0.0041684676
HLA-DQA1*03:01-DQB1*03:02	SINGYVFDSLQL	0.25706112	0.040066205
HLA-DQA1*03:01-DQB1*03:02	SPAGTSVQNMLH	0.20594361	0.06450864
HLA-DQA1*03:01-DQB1*03:02	SPALTIENEHIR	0.28474376	0.3201455
HLA-DQA1*03:01-DQB1*03:02	SPLKVDLVLEKE	0.23533894	0.02886644
HLA-DQA1*03:01-DQB1*03:02	SPPGVGPEEEEG	0.2996849	0.027172973
HLA-DQA1*03:01-DQB1*03:02	SPSKSSAEAQTP	0.27273527	0.09384448
HLA-DQA1*03:01-DQB1*03:02	SQDLGQHGLEED	0.22250439	0.26373053
HLA-DQA1*03:01-DQB1*03:02	SQQLSGGYGGGY	0.025795436	0.07113225
HLA-DQA1*03:01-DQB1*03:02	SQSTQISQELEE	0.44084418	0.11289332
HLA-DQA1*03:01-DQB1*03:02	SVDADVALTEPN	0.5498332	0.038863055
HLA-DQA1*03:01-DQB1*03:02	SVDESIIKPEQE	0.46417302	0.15810099
HLA-DQA1*03:01-DQB1*03:02	SVDTVIPAGEKV	0.3913368	0.024582682
HLA-DQA1*03:01-DQB1*03:02	SVGGAVTFPLKS	0.25473544	0.893401
HLA-DQA1*03:01-DQB1*03:02	TAADMAAQITKR	0.20138001	0.7708254
HLA-DQA1*03:01-DQB1*03:02	TAVDTAAQISEQ	0.45171824	0.25212264
HLA-DQA1*03:01-DQB1*03:02	TDYLMKILTERG	0.35259512	0.06393142
HLA-DQA1*03:01-DQB1*03:02	TEYEVASQPEVE	0.59901154	0.12040244
HLA-DQA1*03:01-DQB1*03:02	TFNTPAMYVAIQ	0.22491391	0.011497116
HLA-DQA1*03:01-DQB1*03:02	TGPEEGSPPKEE	0.24147989	0.0135851875
HLA-DQA1*03:01-DQB1*03:02	THLSEVQAFFEN	0.5290869	0.027647931
HLA-DQA1*03:01-DQB1*03:02	TISRAAAEKLFG	0.24829687	0.86852854
HLA-DQA1*03:01-DQB1*03:02	TLLPARLPPGLR	0.074301355	0.04520735
HLA-DQA1*03:01-DQB1*03:02	TPDFIVPLTDLR	0.37105504	0.15555097
HLA-DQA1*03:01-DQB1*03:02	TPDKIIFPQDEP	0.29965106	0.55993134
HLA-DQA1*03:01-DQB1*03:02	TPDQFMTADETR	0.3046827	0.58298504
HLA-DQA1*03:01-DQB1*03:02	TPGKAAVPAWEA	0.47432196	0.7267938
HLA-DQA1*03:01-DQB1*03:02	TPIAAEIEHFIH	0.38300115	0.1739755
HLA-DQA1*03:01-DQB1*03:02	TPIAPTPEQIGK	0.16055873	0.18081772
HLA-DQA1*03:01-DQB1*03:02	TPSAAQTARQHP	0.2205211	0.1848159
HLA-DQA1*03:01-DQB1*03:02	TPSRAEADVDII	0.42757273	0.22421136
HLA-DQA1*03:01-DQB1*03:02	TPTAVQKEEARQ	0.08886591	0.14936846
HLA-DQA1*03:01-DQB1*03:02	TVEDLGSKILLT	0.13135052	0.047403645
HLA-DQA1*03:01-DQB1*03:02	TVIKPLLVEPEG	0.30321923	0.7953547
HLA-DQA1*03:01-DQB1*03:02	VDDYFELVQHEY	0.4214162	0.30189216
HLA-DQA1*03:01-DQB1*03:02	VDRTTTVVNVEG	0.42028096	0.49341854
HLA-DQA1*03:01-DQB1*03:02	VEPDHYVVVGAQ	0.3467591	0.17317386
HLA-DQA1*03:01-DQB1*03:02	VESITDIRADID	0.43130594	0.7528122
HLA-DQA1*03:01-DQB1*03:02	VGDVTGAQAYAS	0.35745913	0.86908597
HLA-DQA1*03:01-DQB1*03:02	VIGVKSEGEIAR	0.2588467	0.19204523
HLA-DQA1*03:01-DQB1*03:02	VPEDQAAVALER	0.561529	0.3739135
HLA-DQA1*03:01-DQB1*03:02	VPIYEGYALPHA	0.1926208	0.20850201
HLA-DQA1*03:01-DQB1*03:02	VPRAILVDLEPG	0.392665	0.3224569
HLA-DQA1*03:01-DQB1*03:02	VPSDVVIFPSSD	0.34495646	0.8431393
HLA-DQA1*03:01-DQB1*03:02	VPSGEASAAFER	0.4603766	0.8156079
HLA-DQA1*03:01-DQB1*03:02	VPSSRGGLPLEE	0.2536972	0.03521692
HLA-DQA1*03:01-DQB1*03:02	VPSTPAAEAKAA	0.28106278	0.5001427
HLA-DQA1*03:01-DQB1*03:02	VRFDSDAASQRM	0.24731258	0.6566712
HLA-DQA1*03:01-DQB1*03:02	VSLLAASEAEVE	0.56271255	0.11820998
HLA-DQA1*03:01-DQB1*03:02	VSPTAVAFLERN	0.3544396	0.020141192
HLA-DQA1*03:01-DQB1*03:02	VSWESQTQPQVQ	0.24495272	0.13670573
HLA-DQA1*03:01-DQB1*03:02	VTTVGGTSFQEP	0.36187866	0.098817505
HLA-DQA1*03:01-DQB1*03:02	VYPAKTQPLQHH	0.0880358	0.15935321
HLA-DQA1*03:01-DQB1*03:02	VYVLAGAVAREN	0.46650878	0.034940332
HLA-DQA1*03:01-DQB1*03:02	WAFGAVEAISDR	0.4746255	0.80299634
HLA-DQA1*03:01-DQB1*03:02	WAYFSDVDLEKD	0.40404606	0.029213086
HLA-DQA1*03:01-DQB1*03:02	WEPVVPLEEGLN	0.34572047	0.029247772
HLA-DQA1*03:01-DQB1*03:02	WPDHGVPSEPGG	0.23763923	0.21975031
HLA-DQA1*03:01-DQB1*03:02	YDIPTDLLPDIS	0.28080717	0.27957225
HLA-DQA1*03:01-DQB1*03:02	YDLSSLAKSEGG	0.29424858	0.021953087
HLA-DQA1*03:01-DQB1*03:02	YEGEYQGIPRAE	0.27273935	0.020125307
HLA-DQA1*03:01-DQB1*03:02	YEGYALPHAILR	0.2164054	0.5688842
HLA-DQA1*03:01-DQB1*03:02	YFSDVDLEKDVH	0.2956789	0.18900374
HLA-DQA1*03:01-DQB1*03:02	YGQSIGTVPSVD	0.27729717	0.22768769
HLA-DQA1*03:01-DQB1*03:02	YHGQIAIVAPEA	0.5376889	0.28873605
HLA-DQA1*03:01-DQB1*03:02	YKSEFPTEADLE	0.3252522	0.05900783
HLA-DQA1*03:01-DQB1*03:02	YRYDLASGATEQ	0.39728826	0.5748862
