# Supplementary material for: MHCII-peptide presentation: an assessment of the state-of-the-art prediction methods
Source: Front Immunol. 2024 Mar 12;15:1293706. doi: 10.3389/fimmu.2024.1293706 (PMC11027168; doi:10.3389/fimmu.2024.1293706)
Supplement: Supplementary file 2 [file DataSheet_2.zip › output/BERT/pos/13_HLA-DPA1_01_03_DPB1_02_01.csv]

allele	peptide	affinity_pred	mass_pred
HLA-DPA1*01:03-DPB1*02:01	AAAIAGAKLRKVS	0.26215306	0.84633654
HLA-DPA1*01:03-DPB1*02:01	AAASGSSLDSFSR	0.04961384	0.0021210518
HLA-DPA1*01:03-DPB1*02:01	AAQLYLKLWNLIK	0.4968665	0.41048208
HLA-DPA1*01:03-DPB1*02:01	AASFHSAVFSLLK	0.7268397	0.99273837
HLA-DPA1*01:03-DPB1*02:01	AATLITHPFHVIT	0.6899137	0.9978846
HLA-DPA1*01:03-DPB1*02:01	AEFAFSLYRQLAH	0.65410155	0.99911946
HLA-DPA1*01:03-DPB1*02:01	AEMAYKDFLLQSS	0.51697725	0.9583155
HLA-DPA1*01:03-DPB1*02:01	AETDFEKRDFRKV	0.36091778	0.7649256
HLA-DPA1*01:03-DPB1*02:01	AFHNKYYQSIYDT	0.43750778	0.9323146
HLA-DPA1*01:03-DPB1*02:01	AFNSHTWEQLGTL	0.4378544	0.8689656
HLA-DPA1*01:03-DPB1*02:01	AGILESKRLNLVK	0.28694615	0.9972311
HLA-DPA1*01:03-DPB1*02:01	AGLAFSLYQAMAK	0.5883462	0.9426781
HLA-DPA1*01:03-DPB1*02:01	AGLEVHQFYPLVK	0.44403124	0.985116
HLA-DPA1*01:03-DPB1*02:01	AGRIIHKLFVNAQ	0.3877031	0.996249
HLA-DPA1*01:03-DPB1*02:01	AGTFRHTLWKRVQ	0.54696745	0.9986906
HLA-DPA1*01:03-DPB1*02:01	AIEINPDSAQPYK	0.07850861	0.4153151
HLA-DPA1*01:03-DPB1*02:01	AKFKEGAEMESSK	0.09251393	0.008035531
HLA-DPA1*01:03-DPB1*02:01	AKIKAAQYQVNQA	0.21933466	0.95568216
HLA-DPA1*01:03-DPB1*02:01	AKIQKSDFQKIAH	0.34984034	0.9848076
HLA-DPA1*01:03-DPB1*02:01	ALEFHTVPFQLLA	0.8180989	0.9942173
HLA-DPA1*01:03-DPB1*02:01	ALQELLSKGLIKL	0.38402596	0.50012845
HLA-DPA1*01:03-DPB1*02:01	ANIAVDKANLEIM	0.16143242	0.33379775
HLA-DPA1*01:03-DPB1*02:01	APILIQDFETLPR	0.48411176	0.9921649
HLA-DPA1*01:03-DPB1*02:01	APQYQKAFQNVFA	0.2801007	0.6225084
HLA-DPA1*01:03-DPB1*02:01	APSEYRYTLLRDR	0.42911786	0.97613156
HLA-DPA1*01:03-DPB1*02:01	APVYASKPFLGTS	0.48072055	0.99622804
HLA-DPA1*01:03-DPB1*02:01	AQGELFLDDGHTF	0.3135987	0.03905528
HLA-DPA1*01:03-DPB1*02:01	AQILPIRFQEHLQ	0.35796693	0.265575
HLA-DPA1*01:03-DPB1*02:01	AQTLSTQLFQMVH	0.6363996	0.9972534
HLA-DPA1*01:03-DPB1*02:01	ASGLIVKEWNSVK	0.39679486	0.9874474
HLA-DPA1*01:03-DPB1*02:01	ASLTVKAYLLGKE	0.37817442	0.59159034
HLA-DPA1*01:03-DPB1*02:01	ASNNTASIAQARK	0.045749485	0.010536259
HLA-DPA1*01:03-DPB1*02:01	ASPLLYTLIEKTM	0.57802606	0.9058792
HLA-DPA1*01:03-DPB1*02:01	ASSSGSSPRPAPD	0.007688198	0.0100668045
HLA-DPA1*01:03-DPB1*02:01	ASTMAFKQMEQIS	0.28323698	0.9490692
HLA-DPA1*01:03-DPB1*02:01	ATFISVQLKKTSE	0.40355873	0.85321254
HLA-DPA1*01:03-DPB1*02:01	ATLWYKIFTTARD	0.4172927	0.97291964
HLA-DPA1*01:03-DPB1*02:01	ATRLVGSGFKVVV	0.62900984	0.98610294
HLA-DPA1*01:03-DPB1*02:01	AVLSQHFQTVSPE	0.52390647	0.96401966
HLA-DPA1*01:03-DPB1*02:01	AVVTGVIWRQPES	0.18226664	0.08173652
HLA-DPA1*01:03-DPB1*02:01	AYDGKDYIALKED	0.22069031	0.9987667
HLA-DPA1*01:03-DPB1*02:01	AYDGKDYLTLNED	0.2803663	0.99787104
HLA-DPA1*01:03-DPB1*02:01	CHLEDNLYKRSNE	0.073036894	0.038450427
HLA-DPA1*01:03-DPB1*02:01	DAAFLAKDFNFLT	0.46267936	0.9875802
HLA-DPA1*01:03-DPB1*02:01	DAKKAASKTLLEK	0.10117862	0.10700755
HLA-DPA1*01:03-DPB1*02:01	DEATSALDTESEK	0.022297995	0.016036725
HLA-DPA1*01:03-DPB1*02:01	DELLEQKFQEAVG	0.25966653	0.9947483
HLA-DPA1*01:03-DPB1*02:01	DFGVRVFQQVAQA	0.35258114	0.9945647
HLA-DPA1*01:03-DPB1*02:01	DFWKVKEFLHNQG	0.30890927	0.9974353
HLA-DPA1*01:03-DPB1*02:01	DGFRVVKLNEVIR	0.36525103	0.9953221
HLA-DPA1*01:03-DPB1*02:01	DGFTYRHYHENIA	0.20488663	0.9934513
HLA-DPA1*01:03-DPB1*02:01	DGSTFWSHPFNSL	0.75023234	0.9974238
HLA-DPA1*01:03-DPB1*02:01	DGVTYSYSFFHFM	0.7947672	0.92108476
HLA-DPA1*01:03-DPB1*02:01	DLDFYTKRFQELQ	0.55068487	0.9983424
HLA-DPA1*01:03-DPB1*02:01	DLDNWTALISASK	0.17286001	0.0027250734
HLA-DPA1*01:03-DPB1*02:01	DLFSGKLYLIGIA	0.4819556	0.50391734
HLA-DPA1*01:03-DPB1*02:01	DLGFEVKCFNDLK	0.4095853	0.9773242
HLA-DPA1*01:03-DPB1*02:01	DLHSASEIDMSVK	0.049934506	0.026211392
HLA-DPA1*01:03-DPB1*02:01	DLLHSTAFEELHK	0.46456653	0.99832094
HLA-DPA1*01:03-DPB1*02:01	DLRSWTAADMAAQ	0.15871184	0.7413166
HLA-DPA1*01:03-DPB1*02:01	DLRSWTAVDTAAQ	0.039708335	0.6335894
HLA-DPA1*01:03-DPB1*02:01	DNRELTYSNFHPL	0.7672643	0.9916568
HLA-DPA1*01:03-DPB1*02:01	DPELDYTLMRVCK	0.3083743	0.6605504
HLA-DPA1*01:03-DPB1*02:01	DQFHGTEYVCCPQ	0.31689647	0.98804843
HLA-DPA1*01:03-DPB1*02:01	DQIPVFVTMFQKN	0.65605354	0.9268139
HLA-DPA1*01:03-DPB1*02:01	DQLIEGHQWLENN	0.32434675	0.9798006
HLA-DPA1*01:03-DPB1*02:01	DQSAYDGKDYIAL	0.23057993	0.99301326
HLA-DPA1*01:03-DPB1*02:01	DRLLASTLVHSVK	0.4125857	0.7067293
HLA-DPA1*01:03-DPB1*02:01	DSFKLQTKEFQVL	0.6369966	0.99749005
HLA-DPA1*01:03-DPB1*02:01	DSIAWKKLLPSQN	0.2082168	0.7822337
HLA-DPA1*01:03-DPB1*02:01	DSLIVKGFNVVSA	0.38864562	0.95494306
HLA-DPA1*01:03-DPB1*02:01	DSQETAVAIASRL	0.1853505	0.03469155
HLA-DPA1*01:03-DPB1*02:01	DSTLGGKAFHITN	0.18052222	0.9726183
HLA-DPA1*01:03-DPB1*02:01	DTERLIGDAAKNQ	0.017366333	0.44016045
HLA-DPA1*01:03-DPB1*02:01	DTLDSTAAQQELR	0.07132795	0.043930665
HLA-DPA1*01:03-DPB1*02:01	DTSTSTAYMELRS	0.1891574	0.027021388
HLA-DPA1*01:03-DPB1*02:01	DVENSFFLNVNSQ	0.54234517	0.2646985
HLA-DPA1*01:03-DPB1*02:01	DYHWQWRSFLTSG	0.5227218	0.8921218
HLA-DPA1*01:03-DPB1*02:01	EAGLSWKEFLPEG	0.4562126	0.9151723
HLA-DPA1*01:03-DPB1*02:01	EALAAKDFVNLRS	0.33335	0.9943334
HLA-DPA1*01:03-DPB1*02:01	EAMVVSGFCRSPP	0.31163782	0.010322571
HLA-DPA1*01:03-DPB1*02:01	EDFLDARFKTMKK	0.3058577	0.99550706
HLA-DPA1*01:03-DPB1*02:01	EDLEVTVADHIQK	0.12653928	0.12522838
HLA-DPA1*01:03-DPB1*02:01	EDLRSWTAADMAA	0.19041918	0.5133781
HLA-DPA1*01:03-DPB1*02:01	EDSLSSAYIQRVN	0.30670723	0.7042766
HLA-DPA1*01:03-DPB1*02:01	EDVSTAVQNLQKA	0.043572318	0.0076221116
HLA-DPA1*01:03-DPB1*02:01	EEFDKTSFHKVRH	0.3387424	0.9963355
HLA-DPA1*01:03-DPB1*02:01	EEIATRPFQLVTG	0.40346476	0.9924469
HLA-DPA1*01:03-DPB1*02:01	EFAFSLYRQLAHQ	0.5937473	0.9985755
HLA-DPA1*01:03-DPB1*02:01	EFALEQFQFIRAH	0.5701764	0.9882847
HLA-DPA1*01:03-DPB1*02:01	EFGGSIYQKVNEK	0.39060768	0.9847043
HLA-DPA1*01:03-DPB1*02:01	EFGRFASFEAQGA	0.25077918	0.62344676
HLA-DPA1*01:03-DPB1*02:01	EFHTVPFQLLARY	0.6963376	0.9910096
HLA-DPA1*01:03-DPB1*02:01	EFTDHLFNIAKPR	0.30570424	0.9914362
HLA-DPA1*01:03-DPB1*02:01	EFVEKSFLHIGKT	0.5559981	0.99714583
HLA-DPA1*01:03-DPB1*02:01	EGRYLSHTLSASH	0.2261942	0.89873916
HLA-DPA1*01:03-DPB1*02:01	EGVEIKGGSFRLL	0.57862693	0.387752
HLA-DPA1*01:03-DPB1*02:01	EGVQYSYSLFHLM	0.83914244	0.9958722
HLA-DPA1*01:03-DPB1*02:01	EGVSETSFLSKSD	0.20287396	0.0076638856
HLA-DPA1*01:03-DPB1*02:01	EIGLEGKGFEPTL	0.23857151	0.9470272
HLA-DPA1*01:03-DPB1*02:01	EITSVTFKTVAIH	0.4959578	0.9675418
HLA-DPA1*01:03-DPB1*02:01	EKIWHHTFYNELR	0.6223266	0.9985895
HLA-DPA1*01:03-DPB1*02:01	EKKYFAATQFEPL	0.9630548	0.99839956
HLA-DPA1*01:03-DPB1*02:01	EKPVHFKEFRKNT	0.31281427	0.9630823
HLA-DPA1*01:03-DPB1*02:01	EPLSYTRFSLARQ	0.64073	0.9974688
HLA-DPA1*01:03-DPB1*02:01	EPMEIRTFLASVQ	0.44688722	0.7680289
HLA-DPA1*01:03-DPB1*02:01	EQLGYKAFGLVGK	0.41605264	0.954385
HLA-DPA1*01:03-DPB1*02:01	EQLYQAIFHAVDQ	0.42827415	0.34090295
HLA-DPA1*01:03-DPB1*02:01	ERPFIQKLFRPVA	0.5477141	0.9947233
HLA-DPA1*01:03-DPB1*02:01	ESFKALLIQAVKK	0.45651725	0.8860589
HLA-DPA1*01:03-DPB1*02:01	ETLQQHKLLKVIR	0.29787505	0.9604313
HLA-DPA1*01:03-DPB1*02:01	ETTLVANQLREAA	0.1797551	0.7892079
HLA-DPA1*01:03-DPB1*02:01	ETYVPKEFNAETF	0.21959145	0.4635287
HLA-DPA1*01:03-DPB1*02:01	EVFRQNLFQEAEE	0.4104503	0.85359526
HLA-DPA1*01:03-DPB1*02:01	EVLKYSEFFTGSK	0.5935156	0.5956459
HLA-DPA1*01:03-DPB1*02:01	EYYAAHKYATSNK	0.18973619	0.98330086
HLA-DPA1*01:03-DPB1*02:01	FAHVIFQNVAKSY	0.56240124	0.98622304
HLA-DPA1*01:03-DPB1*02:01	FDDVVGETVGKTD	0.06968553	0.015103373
HLA-DPA1*01:03-DPB1*02:01	FDGKRFQNVAKEG	0.19393983	0.9989008
HLA-DPA1*01:03-DPB1*02:01	FDGLILHHLFQRL	0.7066015	0.88674384
HLA-DPA1*01:03-DPB1*02:01	FDHKITGKQFYKQ	0.2256406	0.9605106
HLA-DPA1*01:03-DPB1*02:01	FEVLHAHQFLQNE	0.5658558	0.97090626
HLA-DPA1*01:03-DPB1*02:01	FIISDFESVSKIT	0.571004	0.8596212
HLA-DPA1*01:03-DPB1*02:01	FLAQKLFNNSSSH	0.23559657	0.7667762
HLA-DPA1*01:03-DPB1*02:01	FLTGQLFQKSVDA	0.34520742	0.9755167
HLA-DPA1*01:03-DPB1*02:01	FNGKSYEECIIES	0.2716866	0.9651519
HLA-DPA1*01:03-DPB1*02:01	FPDSLIVKGFNVV	0.4929534	0.89301145
HLA-DPA1*01:03-DPB1*02:01	FREFKLSKVWRDQ	0.38340256	0.88086987
HLA-DPA1*01:03-DPB1*02:01	FSGNEYKKCATGN	0.063072875	0.36749697
HLA-DPA1*01:03-DPB1*02:01	FSTFTITRLQETT	0.48854846	0.9170717
HLA-DPA1*01:03-DPB1*02:01	FTDHLFNIAKPRP	0.24839917	0.5985425
HLA-DPA1*01:03-DPB1*02:01	FTFKEFQNNPNPR	0.19859298	0.9783888
HLA-DPA1*01:03-DPB1*02:01	FVLTKSFLPVVST	0.66650426	0.8696146
HLA-DPA1*01:03-DPB1*02:01	FYEFALEQFQFIR	0.7545173	0.9835615
HLA-DPA1*01:03-DPB1*02:01	FYEFEWHTAAACV	0.29386848	0.04449078
HLA-DPA1*01:03-DPB1*02:01	GAEELFARKFNAL	0.5941907	0.93348426
HLA-DPA1*01:03-DPB1*02:01	GAFEAAGFHLNEH	0.31583655	0.9747839
HLA-DPA1*01:03-DPB1*02:01	GAFHNKYYQSIYD	0.42653763	0.99815
HLA-DPA1*01:03-DPB1*02:01	GAIISQYYNRTVQ	0.34557936	0.7649827
HLA-DPA1*01:03-DPB1*02:01	GANVFTVSYFKNN	0.75627434	0.9619894
HLA-DPA1*01:03-DPB1*02:01	GATLINEQWLLTT	0.563399	0.95387185
HLA-DPA1*01:03-DPB1*02:01	GDEVEFKCWESNP	0.2529581	0.12179168
HLA-DPA1*01:03-DPB1*02:01	GDIYFKLFRASGD	0.33141488	0.9372751
HLA-DPA1*01:03-DPB1*02:01	GDLYLHFFQGLSG	0.55197215	0.64458936
HLA-DPA1*01:03-DPB1*02:01	GDMTSEEFRQVMN	0.33993605	0.9875348
HLA-DPA1*01:03-DPB1*02:01	GDRIVNTPFQVLM	0.7428343	0.9911336
HLA-DPA1*01:03-DPB1*02:01	GDSQETAVAIASR	0.07779711	0.0106960405
HLA-DPA1*01:03-DPB1*02:01	GEPLSYTRFSLAR	0.698788	0.9920762
HLA-DPA1*01:03-DPB1*02:01	GEVYWTDWRTNTL	0.33849633	0.5104052
HLA-DPA1*01:03-DPB1*02:01	GFKSHALQLNNRQ	0.21690787	0.8061156
HLA-DPA1*01:03-DPB1*02:01	GFNFLAKVFNSSH	0.37768745	0.9952823
HLA-DPA1*01:03-DPB1*02:01	GFQGRLLHLSAGQ	0.21699005	0.7780465
HLA-DPA1*01:03-DPB1*02:01	GGRIFRSSDFAKN	0.59578043	0.9970621
HLA-DPA1*01:03-DPB1*02:01	GHEFLSHPFAVTL	0.76276505	0.9971304
HLA-DPA1*01:03-DPB1*02:01	GIIDSTVSDQRQV	0.03454286	0.0017172197
HLA-DPA1*01:03-DPB1*02:01	GILFVQYFHRVPF	0.7176358	0.9470706
HLA-DPA1*01:03-DPB1*02:01	GKLLIGTVFHKAL	0.70305187	0.9971455
HLA-DPA1*01:03-DPB1*02:01	GKPVTTGVSETVF	0.080788866	0.07151096
HLA-DPA1*01:03-DPB1*02:01	GKRFTNKPYLTSH	0.3166508	0.9892128
HLA-DPA1*01:03-DPB1*02:01	GLALLVRKLREKR	0.20737836	0.12663563
HLA-DPA1*01:03-DPB1*02:01	GLFLSEGLKLVDK	0.4869257	0.72482616
HLA-DPA1*01:03-DPB1*02:01	GNEVVGRELLLNL	0.478072	0.81336915
HLA-DPA1*01:03-DPB1*02:01	GNFADAVFRFNAN	0.29197374	0.9022155
HLA-DPA1*01:03-DPB1*02:01	GNGLAWKIFNGTK	0.45099363	0.995989
HLA-DPA1*01:03-DPB1*02:01	GNIAATVFRNSLQ	0.42216334	0.9825433
HLA-DPA1*01:03-DPB1*02:01	GNIFQLPFKHVRD	0.4827842	0.9464871
HLA-DPA1*01:03-DPB1*02:01	GNLVSIHNFNINY	0.41674164	0.560146
HLA-DPA1*01:03-DPB1*02:01	GPFLGKSFGTTVS	0.3807482	0.99667156
HLA-DPA1*01:03-DPB1*02:01	GPLFTAKFFNANQ	0.44903892	0.99861157
HLA-DPA1*01:03-DPB1*02:01	GQVVKGSVFLRNP	0.62689775	0.9959866
HLA-DPA1*01:03-DPB1*02:01	GRLFLAEFQSIPR	0.6481899	0.9974778
HLA-DPA1*01:03-DPB1*02:01	GRYISNEFKVEVN	0.3586202	0.9880682
HLA-DPA1*01:03-DPB1*02:01	GSLLVHSFQQLGR	0.4410098	0.98947084
HLA-DPA1*01:03-DPB1*02:01	GSLSDKRFLFTSN	0.31999254	0.98238647
HLA-DPA1*01:03-DPB1*02:01	GSVYKYASFQVEN	0.6093875	0.97578335
HLA-DPA1*01:03-DPB1*02:01	GTFRHTLWKRVQG	0.445924	0.9986018
HLA-DPA1*01:03-DPB1*02:01	GTINLSEFQHVIS	0.5261785	0.9811714
HLA-DPA1*01:03-DPB1*02:01	GTVFTTVEDLGSK	0.20575804	0.35212237
HLA-DPA1*01:03-DPB1*02:01	GTYTGRIFLEVLE	0.6653628	0.93334115
HLA-DPA1*01:03-DPB1*02:01	GVISKTFQLSSHP	0.3589372	0.7436619
HLA-DPA1*01:03-DPB1*02:01	GVLHTKFWVVDQT	0.5084079	0.8985608
HLA-DPA1*01:03-DPB1*02:01	GVQYSYSLFHLML	0.7924429	0.98563945
HLA-DPA1*01:03-DPB1*02:01	GVSETSFLSKSDH	0.2343535	0.10312344
HLA-DPA1*01:03-DPB1*02:01	GVSETVFLPREDH	0.23666435	0.9280588
HLA-DPA1*01:03-DPB1*02:01	GVTYSYSFFHFML	0.75276047	0.9520442
HLA-DPA1*01:03-DPB1*02:01	GYGSHTFKLVNAN	0.31830537	0.96303356
HLA-DPA1*01:03-DPB1*02:01	GYGYKGSKFHRVI	0.6483829	0.9974554
HLA-DPA1*01:03-DPB1*02:01	GYIDYAEFAKSLQ	0.47665584	0.9575799
HLA-DPA1*01:03-DPB1*02:01	GYKLSGSVYQECQ	0.394405	0.41772825
HLA-DPA1*01:03-DPB1*02:01	GYQLTGHAYQMCQ	0.2941023	0.5619023
HLA-DPA1*01:03-DPB1*02:01	HAINGKLYANLRG	0.24868226	0.69940823
HLA-DPA1*01:03-DPB1*02:01	HESAAMAASANIE	0.06277267	0.023475138
HLA-DPA1*01:03-DPB1*02:01	HETFSQHTFLMNG	0.5523299	0.90964556
HLA-DPA1*01:03-DPB1*02:01	HGVEAKNYEEIAK	0.14727949	0.9833357
HLA-DPA1*01:03-DPB1*02:01	HGVLHTKFWVVDQ	0.47071546	0.8903986
HLA-DPA1*01:03-DPB1*02:01	HILLHDFLLVPRE	0.7476699	0.9915268
HLA-DPA1*01:03-DPB1*02:01	HQQLHNETYQNNV	0.24090828	0.57851
HLA-DPA1*01:03-DPB1*02:01	HRAFTNVPFQTND	0.42911088	0.987205
HLA-DPA1*01:03-DPB1*02:01	HSDIQVKLFVVPA	0.41526067	0.068881035
HLA-DPA1*01:03-DPB1*02:01	HSLKYFHTSVSRP	0.27232367	0.7724907
HLA-DPA1*01:03-DPB1*02:01	HSMYHGAAFQLTQ	0.5403296	0.99808395
HLA-DPA1*01:03-DPB1*02:01	HYAVLHFHKVQPQ	0.37513444	0.84376633
HLA-DPA1*01:03-DPB1*02:01	HYQFASGAFLHIK	0.757647	0.99823153
HLA-DPA1*01:03-DPB1*02:01	IAGAKLRKVSKQE	0.13200587	0.27092955
HLA-DPA1*01:03-DPB1*02:01	IDAKAEEEFNIEK	0.181248	0.034229524
HLA-DPA1*01:03-DPB1*02:01	IDDLFSGKLYLIG	0.48346388	0.9023186
HLA-DPA1*01:03-DPB1*02:01	IDIFTGKKYEDIC	0.37784868	0.99344397
HLA-DPA1*01:03-DPB1*02:01	IDTVTVLDAEGPC	0.124191485	0.0014407898
HLA-DPA1*01:03-DPB1*02:01	IDVEGKIFQAAKD	0.16370861	0.9370562
HLA-DPA1*01:03-DPB1*02:01	IEVLQKPFICHRK	0.29124025	0.59627134
HLA-DPA1*01:03-DPB1*02:01	IFKQFHFKDFNRA	0.5206068	0.9962555
HLA-DPA1*01:03-DPB1*02:01	IFNGKSYEECIIE	0.28269386	0.9859191
HLA-DPA1*01:03-DPB1*02:01	IGASFFNSKYLEL	0.737827	0.98057795
HLA-DPA1*01:03-DPB1*02:01	IGELVSSKIQVSK	0.32064864	0.985716
HLA-DPA1*01:03-DPB1*02:01	IGLEGKGFEPTLE	0.16809264	0.9344366
HLA-DPA1*01:03-DPB1*02:01	IGLRWTAYEKINK	0.5264416	0.9552911
HLA-DPA1*01:03-DPB1*02:01	IGYKGSTFHRVIK	0.53305215	0.9989568
HLA-DPA1*01:03-DPB1*02:01	IHEDQTVYIQPSH	0.111983664	0.022107607
HLA-DPA1*01:03-DPB1*02:01	IHPTIISESFQKA	0.602061	0.9957434
HLA-DPA1*01:03-DPB1*02:01	IILHSHHLQISRA	0.3479004	0.8118647
HLA-DPA1*01:03-DPB1*02:01	IKEKLFLEAFKAL	0.805867	0.78923374
HLA-DPA1*01:03-DPB1*02:01	ILKLDYSDFQIVK	0.61943644	0.9954049
HLA-DPA1*01:03-DPB1*02:01	ILPKIQESQPRSG	0.06597673	0.09298497
HLA-DPA1*01:03-DPB1*02:01	INYYQVADFKDAL	0.59056455	0.84418374
HLA-DPA1*01:03-DPB1*02:01	IPEFWFTIFRNVD	0.76673025	0.9972542
HLA-DPA1*01:03-DPB1*02:01	IQAQMVTTDFQKI	0.57834727	0.9699095
HLA-DPA1*01:03-DPB1*02:01	IQNNFDYKRFIKF	0.509032	0.98612916
HLA-DPA1*01:03-DPB1*02:01	IRPLWKHYFQNTQ	0.3714277	0.9970404
HLA-DPA1*01:03-DPB1*02:01	IRPLWQHFFQNTK	0.5071732	0.9978901
HLA-DPA1*01:03-DPB1*02:01	IRPLWRHYFQNTQ	0.37960252	0.9918586
HLA-DPA1*01:03-DPB1*02:01	IRWILKTFNAVKK	0.41956922	0.96390307
HLA-DPA1*01:03-DPB1*02:01	ISLTSKNWQESQK	0.15034932	0.9926497
HLA-DPA1*01:03-DPB1*02:01	ISTMKVMQFQGMK	0.47470805	0.9845689
HLA-DPA1*01:03-DPB1*02:01	IVNFVHTNLRKNN	0.28332835	0.9789131
HLA-DPA1*01:03-DPB1*02:01	IVNVCSSSDHSSQ	0.023980122	0.0015282694
HLA-DPA1*01:03-DPB1*02:01	IYLEYNFFETTIK	0.68932825	0.91531247
HLA-DPA1*01:03-DPB1*02:01	KAIFSPELYENIA	0.6016646	0.9982343
HLA-DPA1*01:03-DPB1*02:01	KDIKNVPFKIVRA	0.43950653	0.8209817
HLA-DPA1*01:03-DPB1*02:01	KDLFGDKEFLPQS	0.45167166	0.96288395
HLA-DPA1*01:03-DPB1*02:01	KDLYLASVFHATA	0.65989035	0.9981617
HLA-DPA1*01:03-DPB1*02:01	KEALAAKDFVNLR	0.5342632	0.99935514
HLA-DPA1*01:03-DPB1*02:01	KEDLIWELLNQAQ	0.470235	0.3845633
HLA-DPA1*01:03-DPB1*02:01	KEFDGKSLVSVTK	0.17493773	0.99647045
HLA-DPA1*01:03-DPB1*02:01	KEFEGKTLVSVTK	0.28054276	0.99897546
HLA-DPA1*01:03-DPB1*02:01	KEQGKFYDHLLRD	0.31819773	0.03452224
HLA-DPA1*01:03-DPB1*02:01	KEWVTPKEFREIS	0.39549083	0.8769854
HLA-DPA1*01:03-DPB1*02:01	KFEHCNFNDVTTR	0.2579603	0.7704138
HLA-DPA1*01:03-DPB1*02:01	KFTSKEYEEIDKR	0.2773713	0.99520046
HLA-DPA1*01:03-DPB1*02:01	KGTVYLTPYRVIF	0.64939535	0.5218276
HLA-DPA1*01:03-DPB1*02:01	KIRPLWRHYFQNT	0.4302912	0.8142748
HLA-DPA1*01:03-DPB1*02:01	KIRVTSKALELVK	0.32907355	0.9215056
HLA-DPA1*01:03-DPB1*02:01	KIWHHTFYNELRV	0.5751182	0.9131467
HLA-DPA1*01:03-DPB1*02:01	KKLIGKKVNVTVD	0.13674253	0.97414035
HLA-DPA1*01:03-DPB1*02:01	KKPLVGKKAAATK	0.08774614	0.6411597
HLA-DPA1*01:03-DPB1*02:01	KKTLQALEFHTVP	0.6999894	0.9957916
HLA-DPA1*01:03-DPB1*02:01	KKYFAATQFEPLA	0.7808648	0.998991
HLA-DPA1*01:03-DPB1*02:01	KLLSGVLFHSSPA	0.4333264	0.9889976
HLA-DPA1*01:03-DPB1*02:01	KNLMALKKFVMVK	0.49403918	0.997159
HLA-DPA1*01:03-DPB1*02:01	KPLFNKSFESTVG	0.30533424	0.8813791
HLA-DPA1*01:03-DPB1*02:01	KQFHFKDFNRAFG	0.3830121	0.9982761
HLA-DPA1*01:03-DPB1*02:01	KSTLINSLFLTNL	0.87701774	0.16012953
HLA-DPA1*01:03-DPB1*02:01	KVHFLTDPENEMK	0.1048868	0.5874056
HLA-DPA1*01:03-DPB1*02:01	KVIAHSEYQKSKR	0.23383541	0.93363905
HLA-DPA1*01:03-DPB1*02:01	KVNIDFEPFKPIN	0.60448134	0.99588126
HLA-DPA1*01:03-DPB1*02:01	KYLAKAYASNHPI	0.21703957	0.5901769
HLA-DPA1*01:03-DPB1*02:01	LAAMVGGLFRNIK	0.50139177	0.97221553
HLA-DPA1*01:03-DPB1*02:01	LAEFAFSLYRQLA	0.7966213	0.9982823
HLA-DPA1*01:03-DPB1*02:01	LAGAVARENAGPA	0.0133966645	0.014974135
HLA-DPA1*01:03-DPB1*02:01	LALYVENQFREFK	0.59926915	0.95342743
HLA-DPA1*01:03-DPB1*02:01	LANIAVDKANLEI	0.07620977	0.6289429
HLA-DPA1*01:03-DPB1*02:01	LDAFNYAILKKID	0.43633297	0.974559
HLA-DPA1*01:03-DPB1*02:01	LDAMAFNKFNVLH	0.5832229	0.99163693
HLA-DPA1*01:03-DPB1*02:01	LDDAFHPEWFVSL	0.72538126	0.82839286
HLA-DPA1*01:03-DPB1*02:01	LDEIQGGIWQSNK	0.26079738	0.54047763
HLA-DPA1*01:03-DPB1*02:01	LDGAPFRYVSGSL	0.35394314	0.40321392
HLA-DPA1*01:03-DPB1*02:01	LDLIQSTPFKPLA	0.67602575	0.98540926
HLA-DPA1*01:03-DPB1*02:01	LDRYFYNQEEYVR	0.31881934	0.9475678
HLA-DPA1*01:03-DPB1*02:01	LDYTLMRVCKQMI	0.21811278	0.010212189
HLA-DPA1*01:03-DPB1*02:01	LEFHTVPFQLLAR	0.6432034	0.9973952
HLA-DPA1*01:03-DPB1*02:01	LEGEITTLNHKLQ	0.08157923	0.7382774
HLA-DPA1*01:03-DPB1*02:01	LELYKAIQRGTIK	0.22447559	0.18457115
HLA-DPA1*01:03-DPB1*02:01	LENYDFTKFHSLK	0.6246447	0.9973426
HLA-DPA1*01:03-DPB1*02:01	LESFKALLIQAVK	0.50599915	0.67663926
HLA-DPA1*01:03-DPB1*02:01	LFQLQSSDFHSVS	0.66824156	0.9804517
HLA-DPA1*01:03-DPB1*02:01	LFVQYFHRVPFHR	0.6105	0.96657944
HLA-DPA1*01:03-DPB1*02:01	LGDIYFKLFRASG	0.46996224	0.9813827
HLA-DPA1*01:03-DPB1*02:01	LGHILLHDFLLVP	0.7652103	0.9735211
HLA-DPA1*01:03-DPB1*02:01	LGVISKTFQLSSH	0.29908606	0.87314904
HLA-DPA1*01:03-DPB1*02:01	LGVITYNRFQAVT	0.7433592	0.99641645
HLA-DPA1*01:03-DPB1*02:01	LIEGHQWLENNIG	0.23497057	0.9799301
HLA-DPA1*01:03-DPB1*02:01	LKEFDGKSLVSVT	0.31578463	0.9819108
HLA-DPA1*01:03-DPB1*02:01	LKEFEGKTLVSVT	0.43288806	0.9963647
HLA-DPA1*01:03-DPB1*02:01	LKSFSWKKLQCLK	0.42485085	0.76454276
HLA-DPA1*01:03-DPB1*02:01	LKWVSSSLRQVVN	0.3491967	0.5384889
HLA-DPA1*01:03-DPB1*02:01	LLAQTTLRNVLGT	0.2022482	0.14843674
HLA-DPA1*01:03-DPB1*02:01	LLFFAKRYKAAFT	0.2755946	0.7930784
HLA-DPA1*01:03-DPB1*02:01	LLQFTDKRFQPVH	0.47837034	0.9983667
HLA-DPA1*01:03-DPB1*02:01	LNEFLAQTLQRAP	0.44802266	0.5504154
HLA-DPA1*01:03-DPB1*02:01	LPAAASSEDIERS	0.02971539	0.68443596
HLA-DPA1*01:03-DPB1*02:01	LPALWKAFQPLVK	0.3524065	0.5470356
HLA-DPA1*01:03-DPB1*02:01	LPEFDGKRFQNVA	0.40245864	0.9992008
HLA-DPA1*01:03-DPB1*02:01	LPEFDGKRFQNVA	0.40245864	0.9992008
HLA-DPA1*01:03-DPB1*02:01	LPEVTNSVFHEIN	0.5050435	0.9516638
HLA-DPA1*01:03-DPB1*02:01	LPNFKQNEFSVVR	0.5844866	0.9942421
HLA-DPA1*01:03-DPB1*02:01	LPQFQSISLRKIQ	0.47466195	0.9819277
HLA-DPA1*01:03-DPB1*02:01	LPQFSSIEYVVLR	0.67062247	0.975677
HLA-DPA1*01:03-DPB1*02:01	LPVFNWTALKPNQ	0.23812446	0.79051375
HLA-DPA1*01:03-DPB1*02:01	LQDLLVVPMQRVL	0.5634392	0.7284163
HLA-DPA1*01:03-DPB1*02:01	LQEITSVTFKTVA	0.64967114	0.98511475
HLA-DPA1*01:03-DPB1*02:01	LQELLSKGLIKLV	0.4140252	0.6270794
HLA-DPA1*01:03-DPB1*02:01	LQFTDKRFQPVHD	0.20379165	0.998288
HLA-DPA1*01:03-DPB1*02:01	LQQLDSKFLEQVH	0.39140537	0.9570521
HLA-DPA1*01:03-DPB1*02:01	LRAFYAELYHIIS	0.756981	0.97983885
HLA-DPA1*01:03-DPB1*02:01	LRIKEKLFLEAFK	0.65034175	0.9466117
HLA-DPA1*01:03-DPB1*02:01	LRILASTQFEPTA	0.58398384	0.9969934
HLA-DPA1*01:03-DPB1*02:01	LSFLVNHDFSPLE	0.60637623	0.63832664
HLA-DPA1*01:03-DPB1*02:01	LSLSGGLFRSNLL	0.4288674	0.8356403
HLA-DPA1*01:03-DPB1*02:01	LSSFDYEQFRDLQ	0.63080704	0.9951309
HLA-DPA1*01:03-DPB1*02:01	LSSLSTSTFKVTR	0.489052	0.95220506
HLA-DPA1*01:03-DPB1*02:01	LSYTRFSLARQVD	0.59492224	0.90902674
HLA-DPA1*01:03-DPB1*02:01	LTAFVLKSFAQAR	0.56556416	0.990225
HLA-DPA1*01:03-DPB1*02:01	LTAFVLKTFAQAR	0.57749116	0.994342
HLA-DPA1*01:03-DPB1*02:01	LTKIHPKAFLTTK	0.32648012	0.98910487
HLA-DPA1*01:03-DPB1*02:01	LVFLAQKLFNNSS	0.4093037	0.90673846
HLA-DPA1*01:03-DPB1*02:01	LVGSGFKVVVGSR	0.37965435	0.98843
HLA-DPA1*01:03-DPB1*02:01	LVQEFQIFLENLK	0.61137974	0.46855426
HLA-DPA1*01:03-DPB1*02:01	LVVLTYIYFKRLK	0.6856461	0.37659255
HLA-DPA1*01:03-DPB1*02:01	LYDIILKNFEKLK	0.5109067	0.8985878
HLA-DPA1*01:03-DPB1*02:01	LYTLIEKTMQNVK	0.17645544	0.99432623
HLA-DPA1*01:03-DPB1*02:01	MATYILKDFNACK	0.414165	0.99366075
HLA-DPA1*01:03-DPB1*02:01	MAVYEAKLFHTNF	0.44143426	0.9991981
HLA-DPA1*01:03-DPB1*02:01	MFLVNSFLKGGGG	0.45751077	0.021375094
HLA-DPA1*01:03-DPB1*02:01	MHAINGKLYANLR	0.30525655	0.76644456
HLA-DPA1*01:03-DPB1*02:01	MHRYTLEMFRTCQ	0.6018154	0.98126614
HLA-DPA1*01:03-DPB1*02:01	MMIHGFQSSHRDF	0.22687373	0.29350048
HLA-DPA1*01:03-DPB1*02:01	MPLEFKTLNVLHN	0.31811658	0.97378504
HLA-DPA1*01:03-DPB1*02:01	MREWFSETFQKVK	0.75508213	0.99927044
HLA-DPA1*01:03-DPB1*02:01	MVALVNKSLLPLR	0.35162887	0.89799196
HLA-DPA1*01:03-DPB1*02:01	MYHGAAFQLTQGD	0.39491597	0.9923426
HLA-DPA1*01:03-DPB1*02:01	NAKAVVKTFHETL	0.32535744	0.6413919
HLA-DPA1*01:03-DPB1*02:01	NAKFAFNLYRVLK	0.7095255	0.99829996
HLA-DPA1*01:03-DPB1*02:01	NATIIYDPKLQTP	0.24098648	0.013638264
HLA-DPA1*01:03-DPB1*02:01	NDGYIDYAEFAKS	0.60388887	0.95457476
HLA-DPA1*01:03-DPB1*02:01	NDNGILWHLLREL	0.44536573	0.038292557
HLA-DPA1*01:03-DPB1*02:01	NEALYDICFRTLK	0.50454456	0.8905565
HLA-DPA1*01:03-DPB1*02:01	NFAHVIFQNVAKS	0.58628076	0.99862003
HLA-DPA1*01:03-DPB1*02:01	NGFKSHALQLNNR	0.22323458	0.8340934
HLA-DPA1*01:03-DPB1*02:01	NIAVDKANLEIMT	0.15568249	0.15873747
HLA-DPA1*01:03-DPB1*02:01	NIEGKTFVSTVNS	0.25586495	0.9682263
HLA-DPA1*01:03-DPB1*02:01	NIGYTLYSSKPVT	0.3330777	0.30189216
HLA-DPA1*01:03-DPB1*02:01	NIYDSKFWEEATP	0.3391118	0.95294636
HLA-DPA1*01:03-DPB1*02:01	NKILIFGLFEETA	0.7207073	0.09509675
HLA-DPA1*01:03-DPB1*02:01	NNILTDELFKRTI	0.46347263	0.92905676
HLA-DPA1*01:03-DPB1*02:01	NPKEWLQVDFQKT	0.51415676	0.9938917
HLA-DPA1*01:03-DPB1*02:01	NPVQLGSTYFREA	0.6576067	0.9553355
HLA-DPA1*01:03-DPB1*02:01	NPYHVVILFQPVT	0.55051935	0.26519462
HLA-DPA1*01:03-DPB1*02:01	NQFAYDGKDYIAL	0.3524802	0.9985201
HLA-DPA1*01:03-DPB1*02:01	NRNNFESEDYCMA	0.4906201	0.053512
HLA-DPA1*01:03-DPB1*02:01	NSVIIVDKNGRLV	0.14797927	0.2111847
HLA-DPA1*01:03-DPB1*02:01	NSYVDYKIFLHTN	0.561382	0.98522186
HLA-DPA1*01:03-DPB1*02:01	NTFLHDSFQNVAA	0.47732398	0.99527633
HLA-DPA1*01:03-DPB1*02:01	PAFEGRSFLAFPT	0.5078195	0.98562145
HLA-DPA1*01:03-DPB1*02:01	PEEFDKTSFHKVR	0.46817774	0.99636585
HLA-DPA1*01:03-DPB1*02:01	PEFDGKRFQNVAK	0.21884188	0.9994731
HLA-DPA1*01:03-DPB1*02:01	PFSYKNVLSLTNK	0.28569275	0.79248846
HLA-DPA1*01:03-DPB1*02:01	PKIQVYSRHPAEN	0.06749812	0.53321946
HLA-DPA1*01:03-DPB1*02:01	PLRYVKFQNVNSV	0.64030325	0.96070415
HLA-DPA1*01:03-DPB1*02:01	PMLWHSFGTIAAL	0.56797564	0.12061051
HLA-DPA1*01:03-DPB1*02:01	PNQLRWKPFEIPK	0.4637998	0.76698387
HLA-DPA1*01:03-DPB1*02:01	PQVSTPTLVEVSR	0.119713716	0.34315416
HLA-DPA1*01:03-DPB1*02:01	QAKIKAAQYQVNQ	0.23365535	0.9372438
HLA-DPA1*01:03-DPB1*02:01	QAQMVTTDFQKIF	0.6194755	0.9911435
HLA-DPA1*01:03-DPB1*02:01	QDAYDGKDYIALK	0.22841564	0.9987836
HLA-DPA1*01:03-DPB1*02:01	QFAYDGKDYLTLN	0.394882	0.9990379
HLA-DPA1*01:03-DPB1*02:01	QGALANIAVDKAN	0.041677713	0.5507571
HLA-DPA1*01:03-DPB1*02:01	QGSLEAQEYQLDK	0.1631918	0.8535203
HLA-DPA1*01:03-DPB1*02:01	QLRPEHFQEVGYA	0.45789188	0.82439744
HLA-DPA1*01:03-DPB1*02:01	QPLLLWKHWLREP	0.45180598	0.9268468
HLA-DPA1*01:03-DPB1*02:01	QQPFVVTFFRASP	0.76246357	0.94752276
HLA-DPA1*01:03-DPB1*02:01	QSAYDGKDYIALN	0.2714271	0.9981233
HLA-DPA1*01:03-DPB1*02:01	QYAYDGKDYIALK	0.2804613	0.99929315
HLA-DPA1*01:03-DPB1*02:01	RAFTNVPFQTNDF	0.4077544	0.916519
HLA-DPA1*01:03-DPB1*02:01	RASLINNAFQLVS	0.6163854	0.97391576
HLA-DPA1*01:03-DPB1*02:01	REFVEKSFLHIGK	0.48482597	0.9993788
HLA-DPA1*01:03-DPB1*02:01	RELQSKEFLSAKE	0.4625306	0.9987525
HLA-DPA1*01:03-DPB1*02:01	RFLFHYSKTQKLG	0.37777865	0.9229454
HLA-DPA1*01:03-DPB1*02:01	RGFGFVLFKESES	0.4549551	0.99631387
HLA-DPA1*01:03-DPB1*02:01	RGIAGEKFDIVKK	0.37231606	0.99820346
HLA-DPA1*01:03-DPB1*02:01	RGIFRVHQFEKIE	0.672016	0.99899304
HLA-DPA1*01:03-DPB1*02:01	RGPIKTKQFAPIH	0.47140306	0.9849864
HLA-DPA1*01:03-DPB1*02:01	RKFHYLPFLPSTE	0.6082506	0.9982685
HLA-DPA1*01:03-DPB1*02:01	RKFTSKEYEEIDK	0.30729896	0.9986814
HLA-DPA1*01:03-DPB1*02:01	RNLLSVAYKNVVG	0.4583775	0.99037206
HLA-DPA1*01:03-DPB1*02:01	RPIDTTMDEEQVE	0.043934707	0.045438573
HLA-DPA1*01:03-DPB1*02:01	RPLWRHYFQNTQG	0.23838654	0.9214288
HLA-DPA1*01:03-DPB1*02:01	RQDAYDGKDYIAL	0.22571698	0.98810834
HLA-DPA1*01:03-DPB1*02:01	RSWTAADMAAQIT	0.1545857	0.55796516
HLA-DPA1*01:03-DPB1*02:01	RTPKIQVYSRHPA	0.06233139	0.6472758
HLA-DPA1*01:03-DPB1*02:01	SAVIHSENFQTLL	0.707595	0.9961668
HLA-DPA1*01:03-DPB1*02:01	SDIQVKLFVVPAD	0.3473952	0.083893396
HLA-DPA1*01:03-DPB1*02:01	SFKLQTKEFQVLK	0.6096669	0.9987521
HLA-DPA1*01:03-DPB1*02:01	SFKNRVYLDTVSG	0.31884077	0.83451337
HLA-DPA1*01:03-DPB1*02:01	SFLEYRTFQFQPS	0.6609819	0.90547323
HLA-DPA1*01:03-DPB1*02:01	SGQFVMEGFLNLK	0.8352422	0.99895847
HLA-DPA1*01:03-DPB1*02:01	SGSIIPHDFRRMK	0.2644739	0.9773115
HLA-DPA1*01:03-DPB1*02:01	SHLESSDGEAGRD	0.02325336	0.006794305
HLA-DPA1*01:03-DPB1*02:01	SIFFAINQYHQLK	0.5764095	0.96896076
HLA-DPA1*01:03-DPB1*02:01	SIILPKSLISVVR	0.3297621	0.78021765
HLA-DPA1*01:03-DPB1*02:01	SKLLSGVLFHSSP	0.60720944	0.99551314
HLA-DPA1*01:03-DPB1*02:01	SLFFTVLQDVPVR	0.57640934	0.37174392
HLA-DPA1*01:03-DPB1*02:01	SLLVHSFQQLGRI	0.5586943	0.91394746
HLA-DPA1*01:03-DPB1*02:01	SLSSAYIQRVNTE	0.21618631	0.54381645
HLA-DPA1*01:03-DPB1*02:01	SMYHGAAFQLTQG	0.46340695	0.99746287
HLA-DPA1*01:03-DPB1*02:01	SNFAHVIFQNVAK	0.5196999	0.999447
HLA-DPA1*01:03-DPB1*02:01	SPFSYKNVLSLTN	0.2902448	0.8915863
HLA-DPA1*01:03-DPB1*02:01	SPLYSVKSFEELR	0.5580797	0.99769896
HLA-DPA1*01:03-DPB1*02:01	SPPLLPSPFQQSP	0.46061528	0.86764526
HLA-DPA1*01:03-DPB1*02:01	SPQELQLHYFKMH	0.48003513	0.9198698
HLA-DPA1*01:03-DPB1*02:01	SREWAGKELEVID	0.30184868	0.987027
HLA-DPA1*01:03-DPB1*02:01	SRFATTFYQHLAD	0.62395966	0.9967086
HLA-DPA1*01:03-DPB1*02:01	SRLHRALFRLSPT	0.43236172	0.8376538
HLA-DPA1*01:03-DPB1*02:01	SRPHFLIELFHEL	0.88546747	0.9884078
HLA-DPA1*01:03-DPB1*02:01	SSFFRLEFYRLLQ	0.7085677	0.78428864
HLA-DPA1*01:03-DPB1*02:01	SSIFRTNTFLEAP	0.8025714	0.9386691
HLA-DPA1*01:03-DPB1*02:01	SSLLNNKHFLIVF	0.56183845	0.7227707
HLA-DPA1*01:03-DPB1*02:01	SSMEGVTFLQAKQ	0.435524	0.94872963
HLA-DPA1*01:03-DPB1*02:01	SSWTAADTAAQIT	0.107020035	0.2618611
HLA-DPA1*01:03-DPB1*02:01	STDFLSHPFGIAV	0.6825525	0.70253015
HLA-DPA1*01:03-DPB1*02:01	STFTITRLQETTL	0.35367244	0.76395214
HLA-DPA1*01:03-DPB1*02:01	STMAFKQMEQISQ	0.14813556	0.7788913
HLA-DPA1*01:03-DPB1*02:01	STMKVMQFQGMKR	0.3357638	0.8533535
HLA-DPA1*01:03-DPB1*02:01	STQFEVKKYVLPN	0.2722029	0.8458799
HLA-DPA1*01:03-DPB1*02:01	SVFGKLFGAGGGK	0.18811014	0.010389486
HLA-DPA1*01:03-DPB1*02:01	SVQLSYISFQNPR	0.55705756	0.8181698
HLA-DPA1*01:03-DPB1*02:01	SVRIADKKYYPSS	0.15916695	0.4387792
HLA-DPA1*01:03-DPB1*02:01	SVRYSSSKHYSSS	0.17204057	0.09072628
HLA-DPA1*01:03-DPB1*02:01	SVVTTSGVMESMK	0.16649203	0.0077697067
HLA-DPA1*01:03-DPB1*02:01	SYIQSKFEDLNKR	0.5566382	0.984378
HLA-DPA1*01:03-DPB1*02:01	SYTRFSLARQVDG	0.309686	0.42981705
HLA-DPA1*01:03-DPB1*02:01	TAFVLTKSFLPVV	0.7979497	0.8516537
HLA-DPA1*01:03-DPB1*02:01	TAKYGYKLCLRLY	0.2697634	0.32199168
HLA-DPA1*01:03-DPB1*02:01	TALLLSKKLIYFQ	0.45577595	0.33108836
HLA-DPA1*01:03-DPB1*02:01	TAVDTAAQISEQK	0.04644144	0.024276441
HLA-DPA1*01:03-DPB1*02:01	TDLRIKEKLFLEA	0.5820433	0.74405175
HLA-DPA1*01:03-DPB1*02:01	TDYFYPKYLVCLR	0.42123845	0.570001
HLA-DPA1*01:03-DPB1*02:01	TFILKTFLPCPAE	0.5675737	0.97972107
HLA-DPA1*01:03-DPB1*02:01	TGALEGQMFRKTG	0.3270109	0.99687225
HLA-DPA1*01:03-DPB1*02:01	TGATLINEQWLLT	0.53157824	0.8156189
HLA-DPA1*01:03-DPB1*02:01	TGKIVSSIFRTNT	0.55942154	0.999004
HLA-DPA1*01:03-DPB1*02:01	TGSMSIIFFLPLK	0.76298416	0.5475037
HLA-DPA1*01:03-DPB1*02:01	TGVSETVFLPRED	0.22614652	0.7546953
HLA-DPA1*01:03-DPB1*02:01	TIILHSHHLQISR	0.40462515	0.84722793
HLA-DPA1*01:03-DPB1*02:01	TISLDYKKFLNEH	0.42987692	0.99745786
HLA-DPA1*01:03-DPB1*02:01	TKIHPKAFLTTKK	0.23694319	0.98058635
HLA-DPA1*01:03-DPB1*02:01	TLSTQLFQMVHTQ	0.49308503	0.9931434
HLA-DPA1*01:03-DPB1*02:01	TNAFAFTQFGVLC	0.74478996	0.6307066
HLA-DPA1*01:03-DPB1*02:01	TNIITSKELLQTK	0.27616864	0.9782221
HLA-DPA1*01:03-DPB1*02:01	TNLQVQFWHKTVG	0.3522052	0.9689579
HLA-DPA1*01:03-DPB1*02:01	TPFLVVRHQLLKT	0.43600684	0.81747675
HLA-DPA1*01:03-DPB1*02:01	TPGVFIGKGFEPG	0.28687045	0.99425423
HLA-DPA1*01:03-DPB1*02:01	TPKIQVYSRHPAE	0.07258228	0.7934597
HLA-DPA1*01:03-DPB1*02:01	TPMFVVKAYLPVN	0.57419103	0.99895364
HLA-DPA1*01:03-DPB1*02:01	TPTFFPKDILTLR	0.27523407	0.99015653
HLA-DPA1*01:03-DPB1*02:01	TQEVLKYLRSKIK	0.2504429	0.009662733
HLA-DPA1*01:03-DPB1*02:01	TRLVGSGFKVVVG	0.47039226	0.99800605
HLA-DPA1*01:03-DPB1*02:01	TSMYVKEFLISSS	0.56522566	0.6985305
HLA-DPA1*01:03-DPB1*02:01	TSSFLDQRFQDAD	0.41132668	0.9815939
HLA-DPA1*01:03-DPB1*02:01	TTTFAVTSILRVA	0.7540797	0.92826176
HLA-DPA1*01:03-DPB1*02:01	TTTFWSKKNLVVK	0.2750336	0.992623
HLA-DPA1*01:03-DPB1*02:01	TVALDGTLFQKSG	0.4160035	0.9304636
HLA-DPA1*01:03-DPB1*02:01	VAELENSEFRAFS	0.5378169	0.48735565
HLA-DPA1*01:03-DPB1*02:01	VAFIISDFESVSK	0.5870788	0.9956497
HLA-DPA1*01:03-DPB1*02:01	VAFQAGSFLASRP	0.6126078	0.7360686
HLA-DPA1*01:03-DPB1*02:01	VANLKPKSWVRLK	0.20872028	0.87429047
HLA-DPA1*01:03-DPB1*02:01	VDFAFSLYKHLVA	0.57106006	0.9973563
HLA-DPA1*01:03-DPB1*02:01	VDFAFSLYKQLVL	0.6355823	0.95261717
HLA-DPA1*01:03-DPB1*02:01	VDQFHGTEYVCCP	0.3815312	0.6858002
HLA-DPA1*01:03-DPB1*02:01	VEAFEKMLWRVCK	0.3938671	0.17378238
HLA-DPA1*01:03-DPB1*02:01	VEDLINIHFQRAK	0.42796388	0.98763955
HLA-DPA1*01:03-DPB1*02:01	VEFTDHLFNIAKP	0.33065975	0.9968519
HLA-DPA1*01:03-DPB1*02:01	VEKLSSLPFQKIQ	0.72428143	0.99672586
HLA-DPA1*01:03-DPB1*02:01	VELEDVKFHQCVR	0.33318377	0.81446886
HLA-DPA1*01:03-DPB1*02:01	VELLVSTFHASAG	0.44069263	0.7103326
HLA-DPA1*01:03-DPB1*02:01	VEVFRQNLFQEAE	0.6130983	0.9318472
HLA-DPA1*01:03-DPB1*02:01	VFKYLAKAYASNH	0.2355701	0.97166157
HLA-DPA1*01:03-DPB1*02:01	VFLAQKLFNNSSS	0.34219497	0.9125344
HLA-DPA1*01:03-DPB1*02:01	VGAFVNKPINQVT	0.22517557	0.97445583
HLA-DPA1*01:03-DPB1*02:01	VGFEYKWWNTLPT	0.4165975	0.9835644
HLA-DPA1*01:03-DPB1*02:01	VGWEGAKYAVAVG	0.29963306	0.9725526
HLA-DPA1*01:03-DPB1*02:01	VIRLISSLLQTNT	0.45908064	0.17727757
HLA-DPA1*01:03-DPB1*02:01	VKMLAGNEFQVSL	0.6112888	0.9837266
HLA-DPA1*01:03-DPB1*02:01	VLEKKFHTVSGSK	0.26986748	0.61549205
HLA-DPA1*01:03-DPB1*02:01	VNAVVEFFQSNKG	0.30666688	0.060062386
HLA-DPA1*01:03-DPB1*02:01	VNDFEFHVYNRSD	0.39729506	0.96411085
HLA-DPA1*01:03-DPB1*02:01	VNDFLAEIFKKIG	0.7025729	0.99788845
HLA-DPA1*01:03-DPB1*02:01	VNKKFSVRYFLNL	0.77386755	0.9841484
HLA-DPA1*01:03-DPB1*02:01	VNLYRSESLQQNL	0.36897898	0.70469064
HLA-DPA1*01:03-DPB1*02:01	VPAYFNDSQRQAT	0.049578182	0.07205
HLA-DPA1*01:03-DPB1*02:01	VQLQFSLFRDSQT	0.56407666	0.9290455
HLA-DPA1*01:03-DPB1*02:01	VREFVEKSFLHIG	0.677806	0.9996106
HLA-DPA1*01:03-DPB1*02:01	VRIADKKYYPSSQ	0.09979675	0.21151395
HLA-DPA1*01:03-DPB1*02:01	VSDAFHKAFLEVN	0.52737945	0.8728607
HLA-DPA1*01:03-DPB1*02:01	VSGLTVEQFRKIN	0.49300984	0.9965728
HLA-DPA1*01:03-DPB1*02:01	VSPYSGAVFHETP	0.4682054	0.99797136
HLA-DPA1*01:03-DPB1*02:01	VSQLIQREFQTSA	0.3291131	0.9951175
HLA-DPA1*01:03-DPB1*02:01	VSWFAVHSFGLDK	0.50759834	0.88446605
HLA-DPA1*01:03-DPB1*02:01	VTTLVSSAFLIVK	0.79835707	0.6942215
HLA-DPA1*01:03-DPB1*02:01	VTYYFKVFAVSHG	0.43753368	0.99690187
HLA-DPA1*01:03-DPB1*02:01	VVLTYIYFKRLKT	0.45805362	0.90889657
HLA-DPA1*01:03-DPB1*02:01	VYATTAANPRESS	0.018979512	0.11490822
HLA-DPA1*01:03-DPB1*02:01	VYFLSSTFKQEER	0.4170566	0.69054997
HLA-DPA1*01:03-DPB1*02:01	WATHKFADCKAKR	0.1600291	0.69561005
HLA-DPA1*01:03-DPB1*02:01	WIPFQNKCFLKIK	0.5549879	0.9121936
HLA-DPA1*01:03-DPB1*02:01	YAFLGAKFKTSAQ	0.3269739	0.9975389
HLA-DPA1*01:03-DPB1*02:01	YATSFLDLYRNPK	0.37059075	0.21411085
HLA-DPA1*01:03-DPB1*02:01	YAYDGKDYIALKE	0.21926168	0.9987361
HLA-DPA1*01:03-DPB1*02:01	YDIILKNFEKLKK	0.35650378	0.978573
HLA-DPA1*01:03-DPB1*02:01	YEDVSTAVQNLQK	0.035784032	0.04266613
HLA-DPA1*01:03-DPB1*02:01	YLFEWRTQYACPP	0.25794023	0.015614258
HLA-DPA1*01:03-DPB1*02:01	YLLYYTEFTPTEK	0.5291972	0.97882473
HLA-DPA1*01:03-DPB1*02:01	YQLTGHAYQMCQD	0.24464807	0.5978675
HLA-DPA1*01:03-DPB1*02:01	YTLVTGLFAENHG	0.47579587	0.24111044
HLA-DPA1*01:03-DPB1*02:01	YYAAHKYATSNKH	0.12777512	0.8848115
