# Supplementary material for: MHCII-peptide presentation: an assessment of the state-of-the-art prediction methods
Source: Front Immunol. 2024 Mar 12;15:1293706. doi: 10.3389/fimmu.2024.1293706 (PMC11027168; doi:10.3389/fimmu.2024.1293706)
Supplement: Supplementary file 2 [file DataSheet_2.zip › output/BERT/pos/13_HLA-DPA1_01_03_DPB1_03_01.csv]

HLA-DPA1*01:03-DPB1*03:01	AAARGLTLLFASG
HLA-DPA1*01:03-DPB1*03:01	AAARVAPFPFEDV
HLA-DPA1*01:03-DPB1*03:01	AADREKIEASRNE
HLA-DPA1*01:03-DPB1*03:01	AAERYGINTTDIF
HLA-DPA1*01:03-DPB1*03:01	AAFERESDVPLKT
HLA-DPA1*01:03-DPB1*03:01	AAQARDQTAALLN
HLA-DPA1*01:03-DPB1*03:01	AAQLRPISLPGVS
HLA-DPA1*01:03-DPB1*03:01	AARFGISSVPTKG
HLA-DPA1*01:03-DPB1*03:01	AARFLVEKILVNH
HLA-DPA1*01:03-DPB1*03:01	AASRAIDYVQRQL
HLA-DPA1*01:03-DPB1*03:01	AATRVQDAFAAAK
HLA-DPA1*01:03-DPB1*03:01	AAVARVGAVASAS
HLA-DPA1*01:03-DPB1*03:01	ACLLGLLAATNAL
HLA-DPA1*01:03-DPB1*03:01	ADKERLAILGIHN
HLA-DPA1*01:03-DPB1*03:01	ADRAGVLAGHDNR
HLA-DPA1*01:03-DPB1*03:01	AEGLKFSLSLENV
HLA-DPA1*01:03-DPB1*03:01	AFERESDVPLKTE
HLA-DPA1*01:03-DPB1*03:01	AFLRELETVAAHQ
HLA-DPA1*01:03-DPB1*03:01	AGARTPAALAALS
HLA-DPA1*01:03-DPB1*03:01	AGERFATMVRPVA
HLA-DPA1*01:03-DPB1*03:01	AGERLSEEPLQVL
HLA-DPA1*01:03-DPB1*03:01	AGGLRSLAQAARG
HLA-DPA1*01:03-DPB1*03:01	AGGRVFVLPCIQQ
HLA-DPA1*01:03-DPB1*03:01	AHPRIAPKASMAG
HLA-DPA1*01:03-DPB1*03:01	AIERVSEAIVSIR
HLA-DPA1*01:03-DPB1*03:01	ALRAAAGPLARDT
HLA-DPA1*01:03-DPB1*03:01	ANLQRAYSLAKEQ
HLA-DPA1*01:03-DPB1*03:01	APAREPIISSEEQ
HLA-DPA1*01:03-DPB1*03:01	APDTRLFVSGACD
HLA-DPA1*01:03-DPB1*03:01	APLLRWAEGPAVS
HLA-DPA1*01:03-DPB1*03:01	APMRMVTVPPRHY
HLA-DPA1*01:03-DPB1*03:01	APMYRYSFASLSN
HLA-DPA1*01:03-DPB1*03:01	APRGDVTAEEAAG
HLA-DPA1*01:03-DPB1*03:01	APRSGAPAAESKE
HLA-DPA1*01:03-DPB1*03:01	APRSSTSIAPSKG
HLA-DPA1*01:03-DPB1*03:01	AQARDQTAALLNS
HLA-DPA1*01:03-DPB1*03:01	AQEERLADLASDL
HLA-DPA1*01:03-DPB1*03:01	AQGRLVSHVVSAA
HLA-DPA1*01:03-DPB1*03:01	AQIRLPTAVVPLR
HLA-DPA1*01:03-DPB1*03:01	AQKRELQQAVLHM
HLA-DPA1*01:03-DPB1*03:01	AQLRRTIECCRTN
HLA-DPA1*01:03-DPB1*03:01	AQRAFPNPYADYN
HLA-DPA1*01:03-DPB1*03:01	AQRERLPVTDDLQ
HLA-DPA1*01:03-DPB1*03:01	ARADEVAAAPEQI
HLA-DPA1*01:03-DPB1*03:01	ARFALTVVRHGET
HLA-DPA1*01:03-DPB1*03:01	ARFYLPILVPSAK
HLA-DPA1*01:03-DPB1*03:01	ARGAQQLAAAAGA
HLA-DPA1*01:03-DPB1*03:01	ARILSLLAASGPT
HLA-DPA1*01:03-DPB1*03:01	ARSYTAAVANRAK
HLA-DPA1*01:03-DPB1*03:01	ATRRLTDAFLLLR
HLA-DPA1*01:03-DPB1*03:01	AVEMLSSVALINR
HLA-DPA1*01:03-DPB1*03:01	AVNRAITIANQTN
HLA-DPA1*01:03-DPB1*03:01	AVRARTGEQAPSS
HLA-DPA1*01:03-DPB1*03:01	AVVARGTTILAKH
HLA-DPA1*01:03-DPB1*03:01	AWGSRASETVMVH
HLA-DPA1*01:03-DPB1*03:01	DAARFPIIASCTL
HLA-DPA1*01:03-DPB1*03:01	DCREAEKAAQTAE
HLA-DPA1*01:03-DPB1*03:01	DDRWINDVEDSYG
HLA-DPA1*01:03-DPB1*03:01	DEDERVDEAALRQ
HLA-DPA1*01:03-DPB1*03:01	DGDMRLADGGATN
HLA-DPA1*01:03-DPB1*03:01	DGKKRYDLSALVR
HLA-DPA1*01:03-DPB1*03:01	DHDRFWVLAAHPN
HLA-DPA1*01:03-DPB1*03:01	DHRQRVLQAAAKN
HLA-DPA1*01:03-DPB1*03:01	DIERGWILVTKEQ
HLA-DPA1*01:03-DPB1*03:01	DLARLPVDVVVNA
HLA-DPA1*01:03-DPB1*03:01	DLARMYIEAGNHR
HLA-DPA1*01:03-DPB1*03:01	DLIRLYDIILQNL
HLA-DPA1*01:03-DPB1*03:01	DLLRIGITLAGHQ
HLA-DPA1*01:03-DPB1*03:01	DLRSWTAADKAAQ
HLA-DPA1*01:03-DPB1*03:01	DLRSWTAADMAAQ
HLA-DPA1*01:03-DPB1*03:01	DLRSWTAVDTAAQ
HLA-DPA1*01:03-DPB1*03:01	DMLVPTAVWSGGH
HLA-DPA1*01:03-DPB1*03:01	DPEREVTFLEASR
HLA-DPA1*01:03-DPB1*03:01	DPKFREAVKAASD
HLA-DPA1*01:03-DPB1*03:01	DQRQYIVAEFEQG
HLA-DPA1*01:03-DPB1*03:01	DRARAMELCLALL
HLA-DPA1*01:03-DPB1*03:01	DRLLDLPAAASSE
HLA-DPA1*01:03-DPB1*03:01	DSQRIDDLSARDK
HLA-DPA1*01:03-DPB1*03:01	DSRVSAGEAVVNR
HLA-DPA1*01:03-DPB1*03:01	DTHLLYVLAAANL
HLA-DPA1*01:03-DPB1*03:01	DTLPRVSPVAQMT
HLA-DPA1*01:03-DPB1*03:01	DTRFFSSALASLT
HLA-DPA1*01:03-DPB1*03:01	DVGERTVVNALFN
HLA-DPA1*01:03-DPB1*03:01	DVVQHYWDVLVQA
HLA-DPA1*01:03-DPB1*03:01	EAKRTYEEGLKHE
HLA-DPA1*01:03-DPB1*03:01	EAQKRELQQAVLH
HLA-DPA1*01:03-DPB1*03:01	EARAGAPAAPSPP
HLA-DPA1*01:03-DPB1*03:01	EARAKVIAAEGEM
HLA-DPA1*01:03-DPB1*03:01	EARATAPPAPSAP
HLA-DPA1*01:03-DPB1*03:01	EARQDVEALLSRT
HLA-DPA1*01:03-DPB1*03:01	EATRQAVEAAKVR
HLA-DPA1*01:03-DPB1*03:01	EDFVRKPDYALSS
HLA-DPA1*01:03-DPB1*03:01	EDLRSWTAADKAA
HLA-DPA1*01:03-DPB1*03:01	EDLRSWTAADMAA
HLA-DPA1*01:03-DPB1*03:01	EDLRSWTAADTAA
HLA-DPA1*01:03-DPB1*03:01	EDSQRIDDLSARD
HLA-DPA1*01:03-DPB1*03:01	EEARQDVEALLSR
HLA-DPA1*01:03-DPB1*03:01	EELEGEITTLNHK
HLA-DPA1*01:03-DPB1*03:01	EERYDIEAKVTKN
HLA-DPA1*01:03-DPB1*03:01	EEWTRRAEEAVVS
HLA-DPA1*01:03-DPB1*03:01	EFLVKEVTKLIDN
HLA-DPA1*01:03-DPB1*03:01	EGSRIATKVLVAS
HLA-DPA1*01:03-DPB1*03:01	EIRRTAQAAAALR
HLA-DPA1*01:03-DPB1*03:01	EKGVRTLTAAAVS
HLA-DPA1*01:03-DPB1*03:01	EKKRLAALALASS
HLA-DPA1*01:03-DPB1*03:01	ELAAREAELNAKA
HLA-DPA1*01:03-DPB1*03:01	ELERAEERAEVSE
HLA-DPA1*01:03-DPB1*03:01	ELHRALERLAASQ
HLA-DPA1*01:03-DPB1*03:01	EMSRFVPLPASAK
HLA-DPA1*01:03-DPB1*03:01	ENNIQPIFAVTSR
HLA-DPA1*01:03-DPB1*03:01	EQAHTVTVLAINS
HLA-DPA1*01:03-DPB1*03:01	EQQERAFTLGLAG
HLA-DPA1*01:03-DPB1*03:01	ERERLVTTALRGE
HLA-DPA1*01:03-DPB1*03:01	ESARLATDALLDG
HLA-DPA1*01:03-DPB1*03:01	ESKRLIDLSIQNY
HLA-DPA1*01:03-DPB1*03:01	ESRRDSIVAELDR
HLA-DPA1*01:03-DPB1*03:01	EVKRREQLLALKN
HLA-DPA1*01:03-DPB1*03:01	EVLRRAEATAAST
HLA-DPA1*01:03-DPB1*03:01	EVLRTMELAAQSM
HLA-DPA1*01:03-DPB1*03:01	EYSRVSPQPMISR
HLA-DPA1*01:03-DPB1*03:01	FDCRAMSIGARSQ
HLA-DPA1*01:03-DPB1*03:01	FDRNAVIVALSSK
HLA-DPA1*01:03-DPB1*03:01	FEKRIYIPLPEPH
HLA-DPA1*01:03-DPB1*03:01	FENHVAISPAISK
HLA-DPA1*01:03-DPB1*03:01	FLARYVSLPNQNK
HLA-DPA1*01:03-DPB1*03:01	FLRHFTVVGDDYH
HLA-DPA1*01:03-DPB1*03:01	FQDQRYSVQTADH
HLA-DPA1*01:03-DPB1*03:01	GALRGLSVAASCL
HLA-DPA1*01:03-DPB1*03:01	GALRTLSLLAAQG
HLA-DPA1*01:03-DPB1*03:01	GARRAAAAAAAAG
HLA-DPA1*01:03-DPB1*03:01	GDIRVISEAEKAK
HLA-DPA1*01:03-DPB1*03:01	GDLARLPVDVVVN
HLA-DPA1*01:03-DPB1*03:01	GFERASEQIYYEN
HLA-DPA1*01:03-DPB1*03:01	GFREGTCGAQTQR
HLA-DPA1*01:03-DPB1*03:01	GGEQRLISLPLSR
HLA-DPA1*01:03-DPB1*03:01	GGGRRGAAAAAAA
HLA-DPA1*01:03-DPB1*03:01	GGPRVQVSPERTQ
HLA-DPA1*01:03-DPB1*03:01	GGQRQRVSLARAV
HLA-DPA1*01:03-DPB1*03:01	GGRVFVLPCIQQI
HLA-DPA1*01:03-DPB1*03:01	GGYVAYSKAATVT
HLA-DPA1*01:03-DPB1*03:01	GIRRNEKIAVHCT
HLA-DPA1*01:03-DPB1*03:01	GIRVAPVPLYNSF
HLA-DPA1*01:03-DPB1*03:01	GKHVRHYYIAAEE
HLA-DPA1*01:03-DPB1*03:01	GKLSRELDFVSHH
HLA-DPA1*01:03-DPB1*03:01	GLGRAYALAFAER
HLA-DPA1*01:03-DPB1*03:01	GLLRKGTVLLADN
HLA-DPA1*01:03-DPB1*03:01	GLRAVSPAIPSAP
HLA-DPA1*01:03-DPB1*03:01	GLREFVVIAPAAH
HLA-DPA1*01:03-DPB1*03:01	GLRLGTPALTSRG
HLA-DPA1*01:03-DPB1*03:01	GMDRYLIYVDESR
HLA-DPA1*01:03-DPB1*03:01	GNPRALSFVLSSL
HLA-DPA1*01:03-DPB1*03:01	GPEIRAVPLVNRD
HLA-DPA1*01:03-DPB1*03:01	GPERSQSPAASDC
HLA-DPA1*01:03-DPB1*03:01	GPFRSNSISLDNL
HLA-DPA1*01:03-DPB1*03:01	GPILPIVPVKNVD
HLA-DPA1*01:03-DPB1*03:01	GPLFRVPITAVIA
HLA-DPA1*01:03-DPB1*03:01	GPREAPGAAEGRL
HLA-DPA1*01:03-DPB1*03:01	GPREAPRAVQNPP
HLA-DPA1*01:03-DPB1*03:01	GPVRVYSLPGREN
HLA-DPA1*01:03-DPB1*03:01	GRAAAAAAAAAAA
HLA-DPA1*01:03-DPB1*03:01	GRAYPDVAALSDG
HLA-DPA1*01:03-DPB1*03:01	GRHQFRPTFPASS
HLA-DPA1*01:03-DPB1*03:01	GRREIEIAEQDMS
HLA-DPA1*01:03-DPB1*03:01	GRRFDEAALSIQK
HLA-DPA1*01:03-DPB1*03:01	GSRAAPTAASDQP
HLA-DPA1*01:03-DPB1*03:01	GTFQKWAAVVVPS
HLA-DPA1*01:03-DPB1*03:01	GTREAVIAQISSH
HLA-DPA1*01:03-DPB1*03:01	GVERALAPPDVHH
HLA-DPA1*01:03-DPB1*03:01	GVGRTGTYIGIDA
HLA-DPA1*01:03-DPB1*03:01	GVPRSGTTLMRAM
HLA-DPA1*01:03-DPB1*03:01	GVRLSPLAERQLQ
HLA-DPA1*01:03-DPB1*03:01	GVSRHCTSSSWSR
HLA-DPA1*01:03-DPB1*03:01	GWLRKNVLVVAAA
HLA-DPA1*01:03-DPB1*03:01	GYRQSVTYACNKG
HLA-DPA1*01:03-DPB1*03:01	HALRLAAFGQLHK
HLA-DPA1*01:03-DPB1*03:01	HHHQRYQIKPLKS
HLA-DPA1*01:03-DPB1*03:01	HHQRYQIKPLKST
HLA-DPA1*01:03-DPB1*03:01	HLARVPAHAVVVR
HLA-DPA1*01:03-DPB1*03:01	HLRNGELVIHEKG
HLA-DPA1*01:03-DPB1*03:01	HLRQRISELGARA
HLA-DPA1*01:03-DPB1*03:01	HNRISSVPAINNR
HLA-DPA1*01:03-DPB1*03:01	HQERTLAFPLTIR
HLA-DPA1*01:03-DPB1*03:01	HSARLLGDASVSF
HLA-DPA1*01:03-DPB1*03:01	IAARLNIPVSQVN
HLA-DPA1*01:03-DPB1*03:01	IAKRLQSIGTENT
HLA-DPA1*01:03-DPB1*03:01	IAQMREATTLANG
HLA-DPA1*01:03-DPB1*03:01	IAVRFSTVAGESG
HLA-DPA1*01:03-DPB1*03:01	IDEYFSEQPLKNL
HLA-DPA1*01:03-DPB1*03:01	IDKFRFTPPLEDS
HLA-DPA1*01:03-DPB1*03:01	IELAYEQVAKALK
HLA-DPA1*01:03-DPB1*03:01	IFLRDWDSPYSHD
HLA-DPA1*01:03-DPB1*03:01	IGARVYALPEDLV
HLA-DPA1*01:03-DPB1*03:01	IGRFVPFAAVAAA
HLA-DPA1*01:03-DPB1*03:01	IIRKCISAVETRG
HLA-DPA1*01:03-DPB1*03:01	IKLREYEAALNSK
HLA-DPA1*01:03-DPB1*03:01	IKRNSTIPTKQTQ
HLA-DPA1*01:03-DPB1*03:01	ILDRTISVIMKNQ
HLA-DPA1*01:03-DPB1*03:01	ILVERYLIEIAKN
HLA-DPA1*01:03-DPB1*03:01	INERPVIFALSNP
HLA-DPA1*01:03-DPB1*03:01	IPFRAADLLLHSK
HLA-DPA1*01:03-DPB1*03:01	IQRAALVVLENYY
HLA-DPA1*01:03-DPB1*03:01	IRLAAQSTLSFYQ
HLA-DPA1*01:03-DPB1*03:01	ISQRLESLSAATT
HLA-DPA1*01:03-DPB1*03:01	ISRFILPIGATVN
HLA-DPA1*01:03-DPB1*03:01	ITKRKWEAAHVAE
HLA-DPA1*01:03-DPB1*03:01	IVRYGETPETSFN
HLA-DPA1*01:03-DPB1*03:01	KADRAGVLAGHDN
HLA-DPA1*01:03-DPB1*03:01	KAERTSPSSPAPL
HLA-DPA1*01:03-DPB1*03:01	KAFRVWESATPLR
HLA-DPA1*01:03-DPB1*03:01	KAQREAEEAEREE
HLA-DPA1*01:03-DPB1*03:01	KARRAASAATAAP
HLA-DPA1*01:03-DPB1*03:01	KEARAGAPAAPSP
HLA-DPA1*01:03-DPB1*03:01	KEEILLIKAAKAR
HLA-DPA1*01:03-DPB1*03:01	KELRNQTPAPSAA
HLA-DPA1*01:03-DPB1*03:01	KEREAELGAKAKE
HLA-DPA1*01:03-DPB1*03:01	KFLRHFTVVGDDY
HLA-DPA1*01:03-DPB1*03:01	KFVIFGATSLQNT
HLA-DPA1*01:03-DPB1*03:01	KGARSSISILEQE
HLA-DPA1*01:03-DPB1*03:01	KGKRKTVKAVIDR
HLA-DPA1*01:03-DPB1*03:01	KGLKEGIPALDNF
HLA-DPA1*01:03-DPB1*03:01	KGVRTLTAAAVSG
HLA-DPA1*01:03-DPB1*03:01	KGVRVFDVAVLAP
HLA-DPA1*01:03-DPB1*03:01	KHPRLLTFASQLK
HLA-DPA1*01:03-DPB1*03:01	KIDKVNEIVETNR
HLA-DPA1*01:03-DPB1*03:01	KIRLPEYVIPVHY
HLA-DPA1*01:03-DPB1*03:01	KKARALTITAIAQ
HLA-DPA1*01:03-DPB1*03:01	KKEELVAEQAIKH
HLA-DPA1*01:03-DPB1*03:01	KKTRHYFIAAVER
HLA-DPA1*01:03-DPB1*03:01	KKYLYEIARRHPY
HLA-DPA1*01:03-DPB1*03:01	KLHRLPIPRPGEV
HLA-DPA1*01:03-DPB1*03:01	KLREQIRILEDKG
HLA-DPA1*01:03-DPB1*03:01	KLSRELDFVSHHV
HLA-DPA1*01:03-DPB1*03:01	KMRKTIGGVALWR
HLA-DPA1*01:03-DPB1*03:01	KNGRILTLPRSNP
HLA-DPA1*01:03-DPB1*03:01	KPIRLPVFSSLSL
HLA-DPA1*01:03-DPB1*03:01	KPIWEQIGSSFIQ
HLA-DPA1*01:03-DPB1*03:01	KQLRAQEIAMQNR
HLA-DPA1*01:03-DPB1*03:01	KQTPREHSDAVPD
HLA-DPA1*01:03-DPB1*03:01	KRKERFGIVTSSA
HLA-DPA1*01:03-DPB1*03:01	KRLRYVDQVLQLV
HLA-DPA1*01:03-DPB1*03:01	KRNRAISSSAISK
HLA-DPA1*01:03-DPB1*03:01	KRVRDALTAEKSK
HLA-DPA1*01:03-DPB1*03:01	KSRRLIIVLSKSY
HLA-DPA1*01:03-DPB1*03:01	KTGRLISLSEQNL
HLA-DPA1*01:03-DPB1*03:01	KVARAAAEVAGQF
HLA-DPA1*01:03-DPB1*03:01	KYIRHYEGLSYNV
HLA-DPA1*01:03-DPB1*03:01	LAKRGPISVAINA
HLA-DPA1*01:03-DPB1*03:01	LANRLYPVSARHW
HLA-DPA1*01:03-DPB1*03:01	LAPRLSVEILLDR
HLA-DPA1*01:03-DPB1*03:01	LARRVADVVARAE
HLA-DPA1*01:03-DPB1*03:01	LASRIPVQALLHL
HLA-DPA1*01:03-DPB1*03:01	LDQAYSYAVENAK
HLA-DPA1*01:03-DPB1*03:01	LDRLLDLPAAASS
HLA-DPA1*01:03-DPB1*03:01	LERERLVTTALRG
HLA-DPA1*01:03-DPB1*03:01	LERFLSSAAAVSK
HLA-DPA1*01:03-DPB1*03:01	LERFYEQVVQAIQ
HLA-DPA1*01:03-DPB1*03:01	LFERYGENGRLSF
HLA-DPA1*01:03-DPB1*03:01	LFRLSPTASRSWD
HLA-DPA1*01:03-DPB1*03:01	LFYKGIRPAINVG
HLA-DPA1*01:03-DPB1*03:01	LGERKVVEINHED
HLA-DPA1*01:03-DPB1*03:01	LGIRQVSKPLANR
HLA-DPA1*01:03-DPB1*03:01	LGRAYALAFAERG
HLA-DPA1*01:03-DPB1*03:01	LGRKLYSIAAPAR
HLA-DPA1*01:03-DPB1*03:01	LGTRGNTAAQLSK
HLA-DPA1*01:03-DPB1*03:01	LHRALERLAASQS
HLA-DPA1*01:03-DPB1*03:01	LKGKRLDINTNTY
HLA-DPA1*01:03-DPB1*03:01	LKKYLYEIARRHP
HLA-DPA1*01:03-DPB1*03:01	LLERLREEVTKLR
HLA-DPA1*01:03-DPB1*03:01	LNARTSVLAAANP
HLA-DPA1*01:03-DPB1*03:01	LNHSLEYTVAALS
HLA-DPA1*01:03-DPB1*03:01	LNILALSPPAQNL
HLA-DPA1*01:03-DPB1*03:01	LNPRSSSRIALHD
HLA-DPA1*01:03-DPB1*03:01	LNRHTTEAAAGAL
HLA-DPA1*01:03-DPB1*03:01	LNRLISQIVSSIT
HLA-DPA1*01:03-DPB1*03:01	LNSRTGEILWRHV
HLA-DPA1*01:03-DPB1*03:01	LPDFRLPEIAIPE
HLA-DPA1*01:03-DPB1*03:01	LPKEVFPVLAAKH
HLA-DPA1*01:03-DPB1*03:01	LPLRFWVNILKNP
HLA-DPA1*01:03-DPB1*03:01	LPLRFWVNVIKNP
HLA-DPA1*01:03-DPB1*03:01	LPLRLADFGVLHR
HLA-DPA1*01:03-DPB1*03:01	LPPRLFTLPLLHY
HLA-DPA1*01:03-DPB1*03:01	LPRKVITAAVIGS
HLA-DPA1*01:03-DPB1*03:01	LPRTATLATLATR
HLA-DPA1*01:03-DPB1*03:01	LPTAVVPLRYELS
HLA-DPA1*01:03-DPB1*03:01	LPVDKLAPLPLDN
HLA-DPA1*01:03-DPB1*03:01	LQARYYSIASSSK
HLA-DPA1*01:03-DPB1*03:01	LQKRVTSILRRLK
HLA-DPA1*01:03-DPB1*03:01	LQRSYTVAIAGYA
HLA-DPA1*01:03-DPB1*03:01	LRAARLVEIAAKN
HLA-DPA1*01:03-DPB1*03:01	LRQRLAPLAEDVR
HLA-DPA1*01:03-DPB1*03:01	LRRRGNISAVAVR
HLA-DPA1*01:03-DPB1*03:01	LRSWTAADMAAQT
HLA-DPA1*01:03-DPB1*03:01	LRVFENIVAVLNK
HLA-DPA1*01:03-DPB1*03:01	LSHRNKEPPAPAQ
HLA-DPA1*01:03-DPB1*03:01	LSPKAATLAERSA
HLA-DPA1*01:03-DPB1*03:01	LSPRKHLVSAKSN
HLA-DPA1*01:03-DPB1*03:01	LSRRSISSPNVNR
HLA-DPA1*01:03-DPB1*03:01	LSRSGELAVRALE
HLA-DPA1*01:03-DPB1*03:01	LSSRTSSMASRTS
HLA-DPA1*01:03-DPB1*03:01	LSSRTTELPAADP
HLA-DPA1*01:03-DPB1*03:01	LTSARAAEILARD
HLA-DPA1*01:03-DPB1*03:01	LVARLLGPGPAAD
HLA-DPA1*01:03-DPB1*03:01	LVERYLIEIAKNY
HLA-DPA1*01:03-DPB1*03:01	LVNERLISMAYGQ
HLA-DPA1*01:03-DPB1*03:01	LVSRKSISAALEH
HLA-DPA1*01:03-DPB1*03:01	LYSRSGSLSGRSS
HLA-DPA1*01:03-DPB1*03:01	MNLQRSYTVAIAG
HLA-DPA1*01:03-DPB1*03:01	MPRIYELAAGGTA
HLA-DPA1*01:03-DPB1*03:01	MREWEEAERQAKN
HLA-DPA1*01:03-DPB1*03:01	MSARVDAVAARVQ
HLA-DPA1*01:03-DPB1*03:01	MVRKPVVSTISKG
HLA-DPA1*01:03-DPB1*03:01	MYDVLSTKPVLNK
HLA-DPA1*01:03-DPB1*03:01	NAGRAAAAAAAAA
HLA-DPA1*01:03-DPB1*03:01	NELRRAVSPPARN
HLA-DPA1*01:03-DPB1*03:01	NERLISMAYGQIG
HLA-DPA1*01:03-DPB1*03:01	NFPRSQISVLQNR
HLA-DPA1*01:03-DPB1*03:01	NGQRLEVPVEMNP
HLA-DPA1*01:03-DPB1*03:01	NILALSPPAQNLL
HLA-DPA1*01:03-DPB1*03:01	NILRRPIIVISDK
HLA-DPA1*01:03-DPB1*03:01	NKERVVTVIAHEL
HLA-DPA1*01:03-DPB1*03:01	NKRLRYVDQVLQL
HLA-DPA1*01:03-DPB1*03:01	NKYIRHYEGLSYN
HLA-DPA1*01:03-DPB1*03:01	NLLRTHTTSASAR
HLA-DPA1*01:03-DPB1*03:01	NLPFTPILASVNR
HLA-DPA1*01:03-DPB1*03:01	NLQRAYSLAKEQR
HLA-DPA1*01:03-DPB1*03:01	NLQRSYTVAIAGY
HLA-DPA1*01:03-DPB1*03:01	NPNPRSLVKPITQ
HLA-DPA1*01:03-DPB1*03:01	NPRAADEAAVNWV
HLA-DPA1*01:03-DPB1*03:01	NPRALSFVLSSLQ
HLA-DPA1*01:03-DPB1*03:01	NPYIKVDTVAAEH
HLA-DPA1*01:03-DPB1*03:01	NPYRNLPLAIIIS
HLA-DPA1*01:03-DPB1*03:01	NQERSMDVVARTQ
HLA-DPA1*01:03-DPB1*03:01	NQLGAGAAAAAAA
HLA-DPA1*01:03-DPB1*03:01	NQLREVSVSAFTT
HLA-DPA1*01:03-DPB1*03:01	NRNRAISSSAISR
HLA-DPA1*01:03-DPB1*03:01	NTPRAATIVATSE
HLA-DPA1*01:03-DPB1*03:01	NVKLAATNALLNS
HLA-DPA1*01:03-DPB1*03:01	NVLARYASICQQN
HLA-DPA1*01:03-DPB1*03:01	NVLRIINEPTAAA
HLA-DPA1*01:03-DPB1*03:01	NYWERYYTLVPSA
HLA-DPA1*01:03-DPB1*03:01	PFRAVAEPGIQLK
HLA-DPA1*01:03-DPB1*03:01	PGPPGAAVMGPPG
HLA-DPA1*01:03-DPB1*03:01	PGTRTSTSPGVSE
HLA-DPA1*01:03-DPB1*03:01	PPRERRFEKPLEE
HLA-DPA1*01:03-DPB1*03:01	PRTATLATLATRA
HLA-DPA1*01:03-DPB1*03:01	PRTCEEPASSGAH
HLA-DPA1*01:03-DPB1*03:01	PRYYISANVTGFK
HLA-DPA1*01:03-DPB1*03:01	PSARFVTVPLHHR
HLA-DPA1*01:03-DPB1*03:01	PSRSIIFASWSAG
HLA-DPA1*01:03-DPB1*03:01	PTRFAEIIEKNLK
HLA-DPA1*01:03-DPB1*03:01	QAERYDDMASAMK
HLA-DPA1*01:03-DPB1*03:01	QAHREGIPVMRPL
HLA-DPA1*01:03-DPB1*03:01	QEARTFVKSMEDK
HLA-DPA1*01:03-DPB1*03:01	QFVRFDSDAASQR
HLA-DPA1*01:03-DPB1*03:01	QGPRVPIILVGNK
HLA-DPA1*01:03-DPB1*03:01	QHVANDYARQLAA
HLA-DPA1*01:03-DPB1*03:01	QKEPRKYENAIDQ
HLA-DPA1*01:03-DPB1*03:01	QLTRQEIVALLNA
HLA-DPA1*01:03-DPB1*03:01	QPIRSYEIASLVR
HLA-DPA1*01:03-DPB1*03:01	QPRAPEAPAQQPQ
HLA-DPA1*01:03-DPB1*03:01	QQASQVLVRKRRA
HLA-DPA1*01:03-DPB1*03:01	QQYRALTVPELTQ
HLA-DPA1*01:03-DPB1*03:01	QSPRAFIPPAPVL
HLA-DPA1*01:03-DPB1*03:01	QSSRAQTLAMNVR
HLA-DPA1*01:03-DPB1*03:01	QTGRAFMIIQEQR
HLA-DPA1*01:03-DPB1*03:01	QVMREWEEAERQA
HLA-DPA1*01:03-DPB1*03:01	QVSRAWNVLALDG
HLA-DPA1*01:03-DPB1*03:01	RADRAAVPIVNLK
HLA-DPA1*01:03-DPB1*03:01	RARIPVIAVDSDK
HLA-DPA1*01:03-DPB1*03:01	RARKQIVAGVNYF
HLA-DPA1*01:03-DPB1*03:01	RASAPAAAAAAAA
HLA-DPA1*01:03-DPB1*03:01	RDRFSYVLPLVHS
HLA-DPA1*01:03-DPB1*03:01	RDVRPYIVGAVVR
HLA-DPA1*01:03-DPB1*03:01	REARAKVIAAEGE
HLA-DPA1*01:03-DPB1*03:01	REAVIAQISSHVK
HLA-DPA1*01:03-DPB1*03:01	REEIIPVAAEYDK
HLA-DPA1*01:03-DPB1*03:01	REFREVSEAVVDT
HLA-DPA1*01:03-DPB1*03:01	RERIPERVVHAKG
HLA-DPA1*01:03-DPB1*03:01	RGARLSVAVLRED
HLA-DPA1*01:03-DPB1*03:01	RGRAGIEASLDVQ
HLA-DPA1*01:03-DPB1*03:01	RKMVFYIEACESG
HLA-DPA1*01:03-DPB1*03:01	RLLLCGTLAALHM
HLA-DPA1*01:03-DPB1*03:01	RLNRQSSPAMPHK
HLA-DPA1*01:03-DPB1*03:01	RMATPLLMQALPM
HLA-DPA1*01:03-DPB1*03:01	RPLHEFITAVQSR
HLA-DPA1*01:03-DPB1*03:01	RQHVANDYARQLA
HLA-DPA1*01:03-DPB1*03:01	RREISYAIKNIHG
HLA-DPA1*01:03-DPB1*03:01	RRGRIYIQAHIDR
HLA-DPA1*01:03-DPB1*03:01	RRVWELSKANSRF
HLA-DPA1*01:03-DPB1*03:01	RSLRFVTLLYRHG
HLA-DPA1*01:03-DPB1*03:01	RSYRRSISSTVQR
HLA-DPA1*01:03-DPB1*03:01	RTAVAPSAVNLAD
HLA-DPA1*01:03-DPB1*03:01	RTMELAAQSMKKA
HLA-DPA1*01:03-DPB1*03:01	RTPKIQVYSRHPA
HLA-DPA1*01:03-DPB1*03:01	RVLRSLVEASSSG
HLA-DPA1*01:03-DPB1*03:01	RVNRLSVLGAITS
HLA-DPA1*01:03-DPB1*03:01	RVQNATLAVANIT
HLA-DPA1*01:03-DPB1*03:01	RYWVKAELHRPWL
HLA-DPA1*01:03-DPB1*03:01	SAPRSGAPAAESK
HLA-DPA1*01:03-DPB1*03:01	SDSRVSAGEAVVN
HLA-DPA1*01:03-DPB1*03:01	SELREVSLAEAQS
HLA-DPA1*01:03-DPB1*03:01	SEPRSWSLLEQLG
HLA-DPA1*01:03-DPB1*03:01	SFPRWYFDVERNS
HLA-DPA1*01:03-DPB1*03:01	SGERESELSAVNR
HLA-DPA1*01:03-DPB1*03:01	SGPGLAFIAYPRA
HLA-DPA1*01:03-DPB1*03:01	SGSRRASSIAASR
HLA-DPA1*01:03-DPB1*03:01	SHNRISSVPAINN
HLA-DPA1*01:03-DPB1*03:01	SHPRYYISANVTG
HLA-DPA1*01:03-DPB1*03:01	SHRSDTLPVPSGQ
HLA-DPA1*01:03-DPB1*03:01	SILRFFVKSLANK
HLA-DPA1*01:03-DPB1*03:01	SIQRAALVVLENY
HLA-DPA1*01:03-DPB1*03:01	SKDLREVVLSAEN
HLA-DPA1*01:03-DPB1*03:01	SKERQGLDGLNNL
HLA-DPA1*01:03-DPB1*03:01	SKFTREGTSAVEN
HLA-DPA1*01:03-DPB1*03:01	SKIRSVGKPALER
HLA-DPA1*01:03-DPB1*03:01	SKRLIDLSIQNYH
HLA-DPA1*01:03-DPB1*03:01	SKWHIPIPSGKNY
HLA-DPA1*01:03-DPB1*03:01	SLEFYSPEACRSM
HLA-DPA1*01:03-DPB1*03:01	SLPRLPVPAVKDT
HLA-DPA1*01:03-DPB1*03:01	SNKERVVTVIAHE
HLA-DPA1*01:03-DPB1*03:01	SPAYRQPILIAVV
HLA-DPA1*01:03-DPB1*03:01	SPEREAEAPAGGD
HLA-DPA1*01:03-DPB1*03:01	SPLTRTSSDPNLN
HLA-DPA1*01:03-DPB1*03:01	SPRAPEPALEPES
HLA-DPA1*01:03-DPB1*03:01	SPRLPISASHSSK
HLA-DPA1*01:03-DPB1*03:01	SPRSNIDVNINSQ
HLA-DPA1*01:03-DPB1*03:01	SPRTGIILNNELL
HLA-DPA1*01:03-DPB1*03:01	SPVRLLSLAFALS
HLA-DPA1*01:03-DPB1*03:01	SQARLLTSFLPAQ
HLA-DPA1*01:03-DPB1*03:01	SREARAKVIAAEG
HLA-DPA1*01:03-DPB1*03:01	SRERLLVAVLTSR
HLA-DPA1*01:03-DPB1*03:01	SRKEREAELGARA
HLA-DPA1*01:03-DPB1*03:01	SRRFFVDILTLLS
HLA-DPA1*01:03-DPB1*03:01	SSIRQYELVVHTD
HLA-DPA1*01:03-DPB1*03:01	SSIRTSTNSQVDK
HLA-DPA1*01:03-DPB1*03:01	SSLEFYSPEACRS
HLA-DPA1*01:03-DPB1*03:01	SSLRSVSLAGNTI
HLA-DPA1*01:03-DPB1*03:01	SSRAQTLAMNVRN
HLA-DPA1*01:03-DPB1*03:01	STERAITIAGIPQ
HLA-DPA1*01:03-DPB1*03:01	STERAITIAGVPQ
HLA-DPA1*01:03-DPB1*03:01	SVLLKLGIKPSIN
HLA-DPA1*01:03-DPB1*03:01	SVRAVPNPVINPY
HLA-DPA1*01:03-DPB1*03:01	SWGRVGTVIGSNK
HLA-DPA1*01:03-DPB1*03:01	SWKRIPVVVYRHL
HLA-DPA1*01:03-DPB1*03:01	SYILILYSVLRLN
HLA-DPA1*01:03-DPB1*03:01	TADRIPIAVSGVR
HLA-DPA1*01:03-DPB1*03:01	TALRRTVPPAVTG
HLA-DPA1*01:03-DPB1*03:01	TATFENIVCVLNR
HLA-DPA1*01:03-DPB1*03:01	TDRTGEMALHLAA
HLA-DPA1*01:03-DPB1*03:01	TDSRLLVSASQDG
HLA-DPA1*01:03-DPB1*03:01	TDWRTNTLAKANK
HLA-DPA1*01:03-DPB1*03:01	TEERAAPSTAPAE
HLA-DPA1*01:03-DPB1*03:01	TEGERKQIEAQQN
HLA-DPA1*01:03-DPB1*03:01	TEVRSFTQAQLDG
HLA-DPA1*01:03-DPB1*03:01	TGAVVAAVMWRRK
HLA-DPA1*01:03-DPB1*03:01	TGGRAWEPPAEEL
HLA-DPA1*01:03-DPB1*03:01	TGIRVAHLALKHR
HLA-DPA1*01:03-DPB1*03:01	TGVRRLLPLPLTT
HLA-DPA1*01:03-DPB1*03:01	THEIIPINVNNNY
HLA-DPA1*01:03-DPB1*03:01	TLPRVSPVAQMTL
HLA-DPA1*01:03-DPB1*03:01	TLQRKWTTFLKAR
HLA-DPA1*01:03-DPB1*03:01	TMTRNAVWALSNL
HLA-DPA1*01:03-DPB1*03:01	TNERLFVLTTKNL
HLA-DPA1*01:03-DPB1*03:01	TNLNRLISQIVSS
HLA-DPA1*01:03-DPB1*03:01	TNYRANVIANINN
HLA-DPA1*01:03-DPB1*03:01	TPAMYVAIQAVLS
HLA-DPA1*01:03-DPB1*03:01	TPIERESSSPLSS
HLA-DPA1*01:03-DPB1*03:01	TPKLEIKVTPSDA
HLA-DPA1*01:03-DPB1*03:01	TPLHWAVAAGNVN
HLA-DPA1*01:03-DPB1*03:01	TPRAATIVATSEG
HLA-DPA1*01:03-DPB1*03:01	TPRWTPKAAHVLR
HLA-DPA1*01:03-DPB1*03:01	TPTRFAEIIEKNL
HLA-DPA1*01:03-DPB1*03:01	TQRKWEAARVAEQ
HLA-DPA1*01:03-DPB1*03:01	TREAVIAQISSHV
HLA-DPA1*01:03-DPB1*03:01	TRIVIVPSLNPDG
HLA-DPA1*01:03-DPB1*03:01	TSHPRYYISANVT
HLA-DPA1*01:03-DPB1*03:01	TTGRRGDLATIHG
HLA-DPA1*01:03-DPB1*03:01	TVERNIDQAVTAA
HLA-DPA1*01:03-DPB1*03:01	TVKRSWTSAQNAC
HLA-DPA1*01:03-DPB1*03:01	TVQRAGSQPASQG
HLA-DPA1*01:03-DPB1*03:01	VAGGRVFVLPCIQ
HLA-DPA1*01:03-DPB1*03:01	VAKKQYEKAVSQG
HLA-DPA1*01:03-DPB1*03:01	VAPRFSILPMSHE
HLA-DPA1*01:03-DPB1*03:01	VAQGRADSQAQLL
HLA-DPA1*01:03-DPB1*03:01	VAQRCPSPPMINL
HLA-DPA1*01:03-DPB1*03:01	VAQRDSIDAISMF
HLA-DPA1*01:03-DPB1*03:01	VAVVRSYTAGATS
HLA-DPA1*01:03-DPB1*03:01	VDELLAIRIPLND
HLA-DPA1*01:03-DPB1*03:01	VDFSRKGVSAQRT
HLA-DPA1*01:03-DPB1*03:01	VEKRVLTLAAENP
HLA-DPA1*01:03-DPB1*03:01	VELKRYYVVGNVN
HLA-DPA1*01:03-DPB1*03:01	VERLSELVQAVSD
HLA-DPA1*01:03-DPB1*03:01	VERYLIEIAKNYN
HLA-DPA1*01:03-DPB1*03:01	VGAREALFALSSN
HLA-DPA1*01:03-DPB1*03:01	VGERTVVNALFNN
HLA-DPA1*01:03-DPB1*03:01	VGFREGTCGAQTQ
HLA-DPA1*01:03-DPB1*03:01	VGRRALIVLAHSE
HLA-DPA1*01:03-DPB1*03:01	VGYRTQPMTAQAA
HLA-DPA1*01:03-DPB1*03:01	VIKARKLSSAMSA
HLA-DPA1*01:03-DPB1*03:01	VILRNIDNPALAD
HLA-DPA1*01:03-DPB1*03:01	VLARHFSAADASR
HLA-DPA1*01:03-DPB1*03:01	VLARYASICQQNG
HLA-DPA1*01:03-DPB1*03:01	VLLKLGIKPSINY
HLA-DPA1*01:03-DPB1*03:01	VMREWEEAERQAK
HLA-DPA1*01:03-DPB1*03:01	VNERLISMAYGQI
HLA-DPA1*01:03-DPB1*03:01	VNPSRLPVVIGGL
HLA-DPA1*01:03-DPB1*03:01	VNRLLAELPASVH
HLA-DPA1*01:03-DPB1*03:01	VPEDQAAVALERT
HLA-DPA1*01:03-DPB1*03:01	VPLKRAFDLINYL
HLA-DPA1*01:03-DPB1*03:01	VPSARNVPYGNIQ
HLA-DPA1*01:03-DPB1*03:01	VQTRGSIPVFWSQ
HLA-DPA1*01:03-DPB1*03:01	VRKSNAAERRGPL
HLA-DPA1*01:03-DPB1*03:01	VRYRLPLRVVKHF
HLA-DPA1*01:03-DPB1*03:01	VSEPRAVIPGLRS
HLA-DPA1*01:03-DPB1*03:01	VSRKSISAALEHK
HLA-DPA1*01:03-DPB1*03:01	VSVRFYELVNPLR
HLA-DPA1*01:03-DPB1*03:01	VSYRETVSEESNV
HLA-DPA1*01:03-DPB1*03:01	VTERQQIVSGRNA
HLA-DPA1*01:03-DPB1*03:01	VVARGTTILAKHA
HLA-DPA1*01:03-DPB1*03:01	VVERAQQVAVQEQ
HLA-DPA1*01:03-DPB1*03:01	VVQRTNTQPFDLQ
HLA-DPA1*01:03-DPB1*03:01	VVRARKQIVAGVN
HLA-DPA1*01:03-DPB1*03:01	VVRSYTAGATSLQ
HLA-DPA1*01:03-DPB1*03:01	VVTRVVNLPLVSS
HLA-DPA1*01:03-DPB1*03:01	VWTLVAPLVLTNR
HLA-DPA1*01:03-DPB1*03:01	WAVRIPGGPAVAN
HLA-DPA1*01:03-DPB1*03:01	WEKHGTCAAQVDA
HLA-DPA1*01:03-DPB1*03:01	WERYYTLVPSAVA
HLA-DPA1*01:03-DPB1*03:01	WFRSVPLAATSML
HLA-DPA1*01:03-DPB1*03:01	WGSRASETVMVHQ
HLA-DPA1*01:03-DPB1*03:01	WHKRGGSLPARHQ
HLA-DPA1*01:03-DPB1*03:01	WVKRSSNPPARSQ
HLA-DPA1*01:03-DPB1*03:01	WYKRGGSLPSRHQ
HLA-DPA1*01:03-DPB1*03:01	YARRFGVPVIADG
HLA-DPA1*01:03-DPB1*03:01	YDTRTSALSAKSC
HLA-DPA1*01:03-DPB1*03:01	YDVLSTKPVLNKL
HLA-DPA1*01:03-DPB1*03:01	YGTREAVIAQISS
HLA-DPA1*01:03-DPB1*03:01	YIRHYEGLSYNVD
HLA-DPA1*01:03-DPB1*03:01	YLCRAHSSAGQQV
HLA-DPA1*01:03-DPB1*03:01	YQRRLAAVALINA
HLA-DPA1*01:03-DPB1*03:01	YRALTVPELTQQM
HLA-DPA1*01:03-DPB1*03:01	YRVRSSTSPTTNV
HLA-DPA1*01:03-DPB1*03:01	YSPRSLVFPEAEN
HLA-DPA1*01:03-DPB1*03:01	YSTRLAVLSSSLT
HLA-DPA1*01:03-DPB1*03:01	YYGTREAVIAQIS
