# Supplementary material for: MHCII-peptide presentation: an assessment of the state-of-the-art prediction methods
Source: Front Immunol. 2024 Mar 12;15:1293706. doi: 10.3389/fimmu.2024.1293706 (PMC11027168; doi:10.3389/fimmu.2024.1293706)
Supplement: Supplementary file 2 [file DataSheet_2.zip › output/BERT/pos/13_HLA-DPA1_01_03_DPB1_04_01.csv]

allele	peptide	affinity_pred	mass_pred
HLA-DPA1*01:03-DPB1*04:01	AALEVVSEPFRSF	0.61807114	0.9426216
HLA-DPA1*01:03-DPB1*04:01	AALTRDPQFQKLQ	0.18986998	0.49089304
HLA-DPA1*01:03-DPB1*04:01	AAQMEVASFLLSK	0.5183513	0.74656576
HLA-DPA1*01:03-DPB1*04:01	AARFQVIVYNPLG	0.61916405	0.68987244
HLA-DPA1*01:03-DPB1*04:01	AASFHSAVFSLLK	0.76751494	0.99014866
HLA-DPA1*01:03-DPB1*04:01	AASFTEDRFGVVQ	0.5092393	0.98958665
HLA-DPA1*01:03-DPB1*04:01	AASYIQSKFEDLN	0.6114656	0.99880016
HLA-DPA1*01:03-DPB1*04:01	AAVEMEHFLPLAN	0.5233483	0.9840616
HLA-DPA1*01:03-DPB1*04:01	AAYFTHSNLQPVH	0.36520752	0.9885615
HLA-DPA1*01:03-DPB1*04:01	ADDLEGEAFLPLR	0.6503618	0.998402
HLA-DPA1*01:03-DPB1*04:01	ADGISSTFSQRIE	0.17452763	0.8281404
HLA-DPA1*01:03-DPB1*04:01	ADPYFIQDRFLNS	0.6310398	0.984525
HLA-DPA1*01:03-DPB1*04:01	ADQFEYVMYGKVY	0.66988397	0.98195946
HLA-DPA1*01:03-DPB1*04:01	ADSELEKEQWLEA	0.33390892	0.28206557
HLA-DPA1*01:03-DPB1*04:01	ADSYLDEGFLLDK	0.3992931	0.9925911
HLA-DPA1*01:03-DPB1*04:01	ADTLIGEIFNSVR	0.6916333	0.99963677
HLA-DPA1*01:03-DPB1*04:01	ADVIRAELLEIIK	0.5405511	0.96576536
HLA-DPA1*01:03-DPB1*04:01	AEALAAHKYLLVE	0.5122314	0.9576284
HLA-DPA1*01:03-DPB1*04:01	AEFAFSLYRQLAH	0.699258	0.99846923
HLA-DPA1*01:03-DPB1*04:01	AELATEEFLPVTP	0.5957857	0.9990171
HLA-DPA1*01:03-DPB1*04:01	AENFKQVEYLLIH	0.6289197	0.9314082
HLA-DPA1*01:03-DPB1*04:01	AEPDFVVTDFAKF	0.6070509	0.9715495
HLA-DPA1*01:03-DPB1*04:01	AEREIVRDIKEKL	0.07604989	0.5939914
HLA-DPA1*01:03-DPB1*04:01	AEYLASIFGTEKD	0.38811386	0.06857819
HLA-DPA1*01:03-DPB1*04:01	AFVEEMFEAVRVD	0.5757011	0.19513516
HLA-DPA1*01:03-DPB1*04:01	AGNKLAMQEFMIL	0.67977554	0.8519101
HLA-DPA1*01:03-DPB1*04:01	AGQIEGQMYQQYQ	0.32497424	0.6524645
HLA-DPA1*01:03-DPB1*04:01	AGQLHSVAFLALA	0.7486288	0.56910026
HLA-DPA1*01:03-DPB1*04:01	AGTFRHTLWKRVQ	0.5925587	0.9974257
HLA-DPA1*01:03-DPB1*04:01	AHAAWDKFLSVVS	0.44222072	0.4110941
HLA-DPA1*01:03-DPB1*04:01	AHPFFESVTWENL	0.7780968	0.5248797
HLA-DPA1*01:03-DPB1*04:01	AIAKLITSFLELH	0.6959393	0.034163587
HLA-DPA1*01:03-DPB1*04:01	AIEINPDSAQPYK	0.036708284	0.6922239
HLA-DPA1*01:03-DPB1*04:01	AIISVTFLKDNLR	0.43060157	0.88081247
HLA-DPA1*01:03-DPB1*04:01	AIMVENTFLSIPH	0.7106601	0.92154616
HLA-DPA1*01:03-DPB1*04:01	AINGFLFSNLPRL	0.7148386	0.43543753
HLA-DPA1*01:03-DPB1*04:01	AIRHFENKFAVET	0.25196573	0.3870743
HLA-DPA1*01:03-DPB1*04:01	AITLIIGTFERMK	0.603246	0.10131435
HLA-DPA1*01:03-DPB1*04:01	AIVVEHEEFESCR	0.43306333	0.9953272
HLA-DPA1*01:03-DPB1*04:01	AKAGLSQSLFERL	0.75752205	0.9758727
HLA-DPA1*01:03-DPB1*04:01	AKATFMYEQFPEL	0.9123285	0.99180686
HLA-DPA1*01:03-DPB1*04:01	AKDSLSFEDFLDL	0.72173184	0.9854523
HLA-DPA1*01:03-DPB1*04:01	AKFALNGEEFMNF	0.66864175	0.98916066
HLA-DPA1*01:03-DPB1*04:01	AKHAWCGGNFLEV	0.63417965	0.56463355
HLA-DPA1*01:03-DPB1*04:01	AKPLYEASLLLPT	0.4563861	0.6514999
HLA-DPA1*01:03-DPB1*04:01	AKRSLESEMYLEG	0.55601984	0.8561145
HLA-DPA1*01:03-DPB1*04:01	AKVLTPELYAELR	0.48998204	0.9963099
HLA-DPA1*01:03-DPB1*04:01	AKYFIRDEFLRIS	0.8327757	0.99878615
HLA-DPA1*01:03-DPB1*04:01	AKYNLINEYFLVG	0.7105446	0.648266
HLA-DPA1*01:03-DPB1*04:01	ALDHFSKSLFLDL	0.8120596	0.92761964
HLA-DPA1*01:03-DPB1*04:01	ALEVICEAWLRDL	0.52508265	0.027768215
HLA-DPA1*01:03-DPB1*04:01	ALHYAVELFEGLK	0.7251534	0.995249
HLA-DPA1*01:03-DPB1*04:01	ALILAELLSAVKR	0.46650684	0.005783315
HLA-DPA1*01:03-DPB1*04:01	ALITQQDLAPQQR	0.033886757	0.57944536
HLA-DPA1*01:03-DPB1*04:01	ALQKYEKEKFEEM	0.58383965	0.9505873
HLA-DPA1*01:03-DPB1*04:01	AMIDTEFAKQTSL	0.23362884	0.005636144
HLA-DPA1*01:03-DPB1*04:01	ANDLLVDEFLKVS	0.6862545	0.9961251
HLA-DPA1*01:03-DPB1*04:01	ANIRVVSEDFLQD	0.44459614	0.94292593
HLA-DPA1*01:03-DPB1*04:01	ANNILTDELFKRT	0.39748567	0.9662347
HLA-DPA1*01:03-DPB1*04:01	ANQTLVGIDWQHL	0.4358827	0.8142592
HLA-DPA1*01:03-DPB1*04:01	ANSAFAVDLFKQL	0.7387646	0.974785
HLA-DPA1*01:03-DPB1*04:01	ANSRFATTFYQHL	0.85065	0.94572735
HLA-DPA1*01:03-DPB1*04:01	ANVDFAFSLYKHL	0.7810928	0.9696515
HLA-DPA1*01:03-DPB1*04:01	ANVDFAFSLYKQL	0.7819135	0.98419654
HLA-DPA1*01:03-DPB1*04:01	APAFLYDIYLRMT	0.7305175	0.9871914
HLA-DPA1*01:03-DPB1*04:01	APAIIYDCYLRLT	0.66094005	0.9361448
HLA-DPA1*01:03-DPB1*04:01	APAINWLPFLNTI	0.6210196	0.9289438
HLA-DPA1*01:03-DPB1*04:01	APGGFMSNRFVET	0.5476462	0.9875306
HLA-DPA1*01:03-DPB1*04:01	APIFVSTPFQATV	0.7606337	0.99496233
HLA-DPA1*01:03-DPB1*04:01	APILIQDFETLPR	0.44149962	0.9925181
HLA-DPA1*01:03-DPB1*04:01	APRKGWTLMHPGR	0.096319534	0.068919346
HLA-DPA1*01:03-DPB1*04:01	APSFMHSVFSPIL	0.8679627	0.943107
HLA-DPA1*01:03-DPB1*04:01	APTRFALEMFNRG	0.68883973	0.9936207
HLA-DPA1*01:03-DPB1*04:01	AQLIASAKYSVIN	0.5727128	0.5269389
HLA-DPA1*01:03-DPB1*04:01	AQMVTTDFQKIFP	0.45745423	0.9777015
HLA-DPA1*01:03-DPB1*04:01	AQQAADKYLYVDK	0.1773391	0.26381025
HLA-DPA1*01:03-DPB1*04:01	AQVLEVERFTSTT	0.5215417	0.9476401
HLA-DPA1*01:03-DPB1*04:01	AREYSKEGWEYVK	0.31552637	0.7320094
HLA-DPA1*01:03-DPB1*04:01	ARKDGFLHETLLD	0.33459514	0.022465635
HLA-DPA1*01:03-DPB1*04:01	ARKILSENFGSIH	0.661486	0.99705964
HLA-DPA1*01:03-DPB1*04:01	ARLFIFETFCRIH	0.7792567	0.8345727
HLA-DPA1*01:03-DPB1*04:01	ARPLEGTSFIVDQ	0.27145252	0.8871487
HLA-DPA1*01:03-DPB1*04:01	ARWFWEAYFQSIK	0.81573963	0.99436045
HLA-DPA1*01:03-DPB1*04:01	ASFHSAVFSLLKA	0.6676969	0.8851081
HLA-DPA1*01:03-DPB1*04:01	ASPWTSPTWLKTN	0.23877963	0.1430811
HLA-DPA1*01:03-DPB1*04:01	ASSAASSEHFEKL	0.30359453	0.10109387
HLA-DPA1*01:03-DPB1*04:01	ASVFHATAFELDT	0.51798224	0.99460125
HLA-DPA1*01:03-DPB1*04:01	ASYIQSKFEDLNK	0.3890816	0.9979256
HLA-DPA1*01:03-DPB1*04:01	ATMNSEEFVLVPQ	0.5174877	0.99886787
HLA-DPA1*01:03-DPB1*04:01	ATPLQQEKLLPAQ	0.1969102	0.70743597
HLA-DPA1*01:03-DPB1*04:01	ATRLLAQTTLRNV	0.3173053	0.19129364
HLA-DPA1*01:03-DPB1*04:01	ATRLVGSGFKVVV	0.5802217	0.9198767
HLA-DPA1*01:03-DPB1*04:01	ATRRLTDAFLLLR	0.44250646	0.120348476
HLA-DPA1*01:03-DPB1*04:01	AVDTAAQISEQKS	0.015763756	0.06962078
HLA-DPA1*01:03-DPB1*04:01	AVVEPYNSILTTH	0.23216143	0.06724055
HLA-DPA1*01:03-DPB1*04:01	AVVVPSGQEQRYT	0.017058251	0.09115575
HLA-DPA1*01:03-DPB1*04:01	AWVTVGFLHIPHS	0.6364313	0.22047082
HLA-DPA1*01:03-DPB1*04:01	CPSDWKTDSTCRM	0.015843758	0.1468703
HLA-DPA1*01:03-DPB1*04:01	CWKFEHCNFNDVT	0.36494118	0.17262013
HLA-DPA1*01:03-DPB1*04:01	DADVFSREPFVVW	0.5413319	0.80976963
HLA-DPA1*01:03-DPB1*04:01	DALEKLMFEELRN	0.4653274	0.59425294
HLA-DPA1*01:03-DPB1*04:01	DAQSLAQSFFNRL	0.7547458	0.7109895
HLA-DPA1*01:03-DPB1*04:01	DCGHFQNTEFHEL	0.6524382	0.41730028
HLA-DPA1*01:03-DPB1*04:01	DDDIVFEDFARLR	0.6085536	0.987556
HLA-DPA1*01:03-DPB1*04:01	DDLFFTLYPSLEK	0.67508763	0.6592941
HLA-DPA1*01:03-DPB1*04:01	DDNTYSRELFEEM	0.5988733	0.98910314
HLA-DPA1*01:03-DPB1*04:01	DDSYMVDYFKSIS	0.52085	0.9689976
HLA-DPA1*01:03-DPB1*04:01	DEQYTALSNMPKK	0.08714066	0.09356512
HLA-DPA1*01:03-DPB1*04:01	DFVVTDFAKFSRP	0.49871567	0.7534534
HLA-DPA1*01:03-DPB1*04:01	DGFRVVKLNEVIR	0.34412917	0.993003
HLA-DPA1*01:03-DPB1*04:01	DGGYSWTKMLEGP	0.1845304	0.670661
HLA-DPA1*01:03-DPB1*04:01	DGKFKLQDLLVVP	0.4374836	0.78918123
HLA-DPA1*01:03-DPB1*04:01	DGLTYNDFLILPG	0.5599872	0.989814
HLA-DPA1*01:03-DPB1*04:01	DGQKLVHSLFESI	0.8627757	0.8940259
HLA-DPA1*01:03-DPB1*04:01	DGQLMTELFNRLE	0.5945027	0.9847945
HLA-DPA1*01:03-DPB1*04:01	DGSTFWSHPFNSL	0.74809533	0.9960513
HLA-DPA1*01:03-DPB1*04:01	DGSWDMSKFLNIQ	0.5813476	0.99751884
HLA-DPA1*01:03-DPB1*04:01	DGWDSEPFTLVER	0.3224872	0.9107248
HLA-DPA1*01:03-DPB1*04:01	DHAFVTSSFPVIL	0.7783014	0.5092041
HLA-DPA1*01:03-DPB1*04:01	DHFFQAAFLEERD	0.47795743	0.3033246
HLA-DPA1*01:03-DPB1*04:01	DHFSKSLFLDLVE	0.62476707	0.98415315
HLA-DPA1*01:03-DPB1*04:01	DHIFKYTNFGIVS	0.67670536	0.9967629
HLA-DPA1*01:03-DPB1*04:01	DHIYHSEYFLALK	0.7880973	0.999626
HLA-DPA1*01:03-DPB1*04:01	DHVFQVNNFEALK	0.6233361	0.99909747
HLA-DPA1*01:03-DPB1*04:01	DIQGEEFAKVIVQ	0.4632082	0.6623038
HLA-DPA1*01:03-DPB1*04:01	DIVADHVASYGVN	0.0926844	0.5572621
HLA-DPA1*01:03-DPB1*04:01	DKFYTELYQQLND	0.56835455	0.9600956
HLA-DPA1*01:03-DPB1*04:01	DLDLIQSTPFKPL	0.6916862	0.909506
HLA-DPA1*01:03-DPB1*04:01	DLEAEEYVPLPKG	0.26731333	0.4259831
HLA-DPA1*01:03-DPB1*04:01	DLHSYVVMNHGRS	0.13769086	0.33696708
HLA-DPA1*01:03-DPB1*04:01	DLILPVPAFNVIN	0.3532619	0.4115739
HLA-DPA1*01:03-DPB1*04:01	DLLHSTAFEELHK	0.49198207	0.9985051
HLA-DPA1*01:03-DPB1*04:01	DLLTKELEDFEMK	0.17519306	0.06995305
HLA-DPA1*01:03-DPB1*04:01	DLPKMNQEQFIEL	0.5067204	0.9248721
HLA-DPA1*01:03-DPB1*04:01	DLPVITIDPASPQ	0.010882488	0.81088364
HLA-DPA1*01:03-DPB1*04:01	DLRMKAEDYEVVK	0.30502975	0.99526054
HLA-DPA1*01:03-DPB1*04:01	DLRSWTAVDTAAQ	0.021020265	0.74093515
HLA-DPA1*01:03-DPB1*04:01	DLVLRKALFSTLK	0.52835554	0.30963653
HLA-DPA1*01:03-DPB1*04:01	DLYGGEKFATLTE	0.35107774	0.956514
HLA-DPA1*01:03-DPB1*04:01	DMLLRATYFGSIV	0.81276184	0.05599594
HLA-DPA1*01:03-DPB1*04:01	DNRIISSKYTVWN	0.3425668	0.19391723
HLA-DPA1*01:03-DPB1*04:01	DNTTVDYTLFESL	0.7886535	0.90539044
HLA-DPA1*01:03-DPB1*04:01	DNTYSRELFEEMR	0.5176868	0.99835604
HLA-DPA1*01:03-DPB1*04:01	DNVSFRWEALGNT	0.39517698	0.697379
HLA-DPA1*01:03-DPB1*04:01	DPAVWWVSQFVKY	0.6892492	0.9833043
HLA-DPA1*01:03-DPB1*04:01	DPDYFISSVFERF	0.8698212	0.99741715
HLA-DPA1*01:03-DPB1*04:01	DPKSLETSAFVKS	0.52188295	0.9847215
HLA-DPA1*01:03-DPB1*04:01	DPVEKAAQLRPIS	0.06898312	0.026318908
HLA-DPA1*01:03-DPB1*04:01	DQFEYVMYGKVYR	0.61863714	0.9840479
HLA-DPA1*01:03-DPB1*04:01	DQFMPERFLNPAG	0.3191622	0.61514455
HLA-DPA1*01:03-DPB1*04:01	DQFYVANEFLKYR	0.6728153	0.9984609
HLA-DPA1*01:03-DPB1*04:01	DQLYYVKFLSLPE	0.78658175	0.9953065
HLA-DPA1*01:03-DPB1*04:01	DQSFLWNVFQRVD	0.7332162	0.9878834
HLA-DPA1*01:03-DPB1*04:01	DQVPIQHELFERF	0.71510196	0.99204874
HLA-DPA1*01:03-DPB1*04:01	DQYSFIHEALLEA	0.4919398	0.46592426
HLA-DPA1*01:03-DPB1*04:01	DQYVFIHEALLEA	0.49379584	0.59354854
HLA-DPA1*01:03-DPB1*04:01	DRASLINNAFQLV	0.606007	0.4603158
HLA-DPA1*01:03-DPB1*04:01	DRELISERWKNFP	0.4130278	0.80080354
HLA-DPA1*01:03-DPB1*04:01	DREWLTELFQQSK	0.4526771	0.9975692
HLA-DPA1*01:03-DPB1*04:01	DRFPYLSESYLIT	0.6403123	0.4397849
HLA-DPA1*01:03-DPB1*04:01	DRGNIVLTDYEYV	0.47112784	0.16935167
HLA-DPA1*01:03-DPB1*04:01	DRLVTDVKEKLKQ	0.018593105	0.46250457
HLA-DPA1*01:03-DPB1*04:01	DSEFRYTLFPIVY	0.88449395	0.99089164
HLA-DPA1*01:03-DPB1*04:01	DSFMNAVLWLRTH	0.43758914	0.20107308
HLA-DPA1*01:03-DPB1*04:01	DSSSFYVVMWKQT	0.60235155	0.49767727
HLA-DPA1*01:03-DPB1*04:01	DSYMVDYFKSISQ	0.38519368	0.9004413
HLA-DPA1*01:03-DPB1*04:01	DTHAYNVADFESL	0.48115578	0.92381126
HLA-DPA1*01:03-DPB1*04:01	DTIYQTTDFSGIR	0.49545783	0.9764031
HLA-DPA1*01:03-DPB1*04:01	DTVLSTLYSSLNK	0.5359944	0.13003458
HLA-DPA1*01:03-DPB1*04:01	DVAWNFEKFLVGP	0.5308369	0.9847274
HLA-DPA1*01:03-DPB1*04:01	DVENSFFLNVNSQ	0.5248246	0.31981796
HLA-DPA1*01:03-DPB1*04:01	DVGFRAIAFLQQP	0.6052692	0.6838027
HLA-DPA1*01:03-DPB1*04:01	DVGYIRYTLYKEG	0.6679495	0.98484457
HLA-DPA1*01:03-DPB1*04:01	DVQYLDEPMLTVH	0.31887212	0.9772731
HLA-DPA1*01:03-DPB1*04:01	DVTGAQAYASTAK	0.014420043	0.46412206
HLA-DPA1*01:03-DPB1*04:01	DYQGELWAVDRLQ	0.28218317	0.41833362
HLA-DPA1*01:03-DPB1*04:01	DYRWQWTSFLSAA	0.79786974	0.85441697
HLA-DPA1*01:03-DPB1*04:01	EALQLATSFAQLR	0.5949417	0.37363464
HLA-DPA1*01:03-DPB1*04:01	EAMINYENFLKVG	0.67789614	0.9972359
HLA-DPA1*01:03-DPB1*04:01	EAMLYEKFSPAGP	0.26082474	0.2864033
HLA-DPA1*01:03-DPB1*04:01	EAMVVSGFCRSPP	0.22945108	0.010692582
HLA-DPA1*01:03-DPB1*04:01	ECLLTASHYEDVH	0.3976775	0.12902786
HLA-DPA1*01:03-DPB1*04:01	EDAEVHAENWLRL	0.4214684	0.6475848
HLA-DPA1*01:03-DPB1*04:01	EDDVFAREPFVAQ	0.48180148	0.96080464
HLA-DPA1*01:03-DPB1*04:01	EDHDVEYFLRLAH	0.29872558	0.5115005
HLA-DPA1*01:03-DPB1*04:01	EDTFYVVSFRRDH	0.4439235	0.9852257
HLA-DPA1*01:03-DPB1*04:01	EEAYKSELFQKAK	0.5384724	0.99845064
HLA-DPA1*01:03-DPB1*04:01	EEEMADTSYGTVK	0.077470675	0.3655602
HLA-DPA1*01:03-DPB1*04:01	EEERMVYVAFSEF	0.6432764	0.38549858
HLA-DPA1*01:03-DPB1*04:01	EEGAFRDSNYLRL	0.51923764	0.9904065
HLA-DPA1*01:03-DPB1*04:01	EELCADLFERVPG	0.46957618	0.99098825
HLA-DPA1*01:03-DPB1*04:01	EELSAEHYLPIFA	0.511573	0.8907283
HLA-DPA1*01:03-DPB1*04:01	EELTWERMLGLDG	0.39607042	0.19646308
HLA-DPA1*01:03-DPB1*04:01	EELVDEPFLDLGK	0.46872696	0.99682266
HLA-DPA1*01:03-DPB1*04:01	EENLIDEDFQNLK	0.3711531	0.9928125
HLA-DPA1*01:03-DPB1*04:01	EEPGIHSLKHNKR	0.034315273	0.010629455
HLA-DPA1*01:03-DPB1*04:01	EEYKMALYNLYPG	0.44406804	0.33779022
HLA-DPA1*01:03-DPB1*04:01	EFAFSLYRQLAHQ	0.6691153	0.99584454
HLA-DPA1*01:03-DPB1*04:01	EFALEQFQFIRAH	0.5587584	0.9852888
HLA-DPA1*01:03-DPB1*04:01	EFFTGSKLVDYAR	0.29043967	0.9595497
HLA-DPA1*01:03-DPB1*04:01	EFHTVPFQLLARY	0.73472524	0.9786647
HLA-DPA1*01:03-DPB1*04:01	EFVISDRKELEED	0.1616637	0.20312352
HLA-DPA1*01:03-DPB1*04:01	EFVSTVMEQLKKS	0.44836202	0.95595014
HLA-DPA1*01:03-DPB1*04:01	EGIAQTVFLGLNR	0.6046096	0.3428182
HLA-DPA1*01:03-DPB1*04:01	EGNEFWSALLEKA	0.55519664	0.9535367
HLA-DPA1*01:03-DPB1*04:01	EGQLVSIHSPEEQ	0.031961013	0.4213244
HLA-DPA1*01:03-DPB1*04:01	EGRLFLAEFQSIP	0.7975303	0.9642372
HLA-DPA1*01:03-DPB1*04:01	EGSEFWSALLEKA	0.57785547	0.87119466
HLA-DPA1*01:03-DPB1*04:01	EGVQYSYSLFHLM	0.8311377	0.98423207
HLA-DPA1*01:03-DPB1*04:01	EHTNFEFQLWNNY	0.63294375	0.58533156
HLA-DPA1*01:03-DPB1*04:01	EHTYRVVRFEVIP	0.6703327	0.9915988
HLA-DPA1*01:03-DPB1*04:01	EINLVDDYFELVQ	0.4851607	0.72876203
HLA-DPA1*01:03-DPB1*04:01	EINVIGEPFLNVN	0.74091315	0.9983634
HLA-DPA1*01:03-DPB1*04:01	EKIWHHTFYNELR	0.6312395	0.9977441
HLA-DPA1*01:03-DPB1*04:01	EKKMVEINFLCVH	0.582078	0.7440336
HLA-DPA1*01:03-DPB1*04:01	EKKYFAATQFEPL	0.9928865	0.9987658
HLA-DPA1*01:03-DPB1*04:01	EKLCYVALDFEQE	0.5265213	0.080307886
HLA-DPA1*01:03-DPB1*04:01	EKNFLINYYNRIK	0.58637905	0.9792263
HLA-DPA1*01:03-DPB1*04:01	EKPFQKSKFLQLR	0.78346074	0.99120915
HLA-DPA1*01:03-DPB1*04:01	ELCADLFERVPGP	0.527908	0.83816147
HLA-DPA1*01:03-DPB1*04:01	ELIEYTHMLRVTK	0.46256113	0.8545474
HLA-DPA1*01:03-DPB1*04:01	ELRILASTQFEPT	0.7382752	0.99416935
HLA-DPA1*01:03-DPB1*04:01	ELSSGQSSSFGQH	0.089780346	0.02331939
HLA-DPA1*01:03-DPB1*04:01	EMFKINQFNLMAS	0.47212276	0.9109087
HLA-DPA1*01:03-DPB1*04:01	ENIYPDSQIPRHY	0.022121804	0.015774632
HLA-DPA1*01:03-DPB1*04:01	ENKELKTVTFSKL	0.77699363	0.7469594
HLA-DPA1*01:03-DPB1*04:01	ENRFHSLPFSLTK	0.65864193	0.98971635
HLA-DPA1*01:03-DPB1*04:01	EPDFVVTDFAKFS	0.5923861	0.9858259
HLA-DPA1*01:03-DPB1*04:01	EPGYIREGFLAVQ	0.6179095	0.9958069
HLA-DPA1*01:03-DPB1*04:01	EPLSYTRFSLARQ	0.6708729	0.99517584
HLA-DPA1*01:03-DPB1*04:01	EPQFKFIYFNHMN	0.61497027	0.9896623
HLA-DPA1*01:03-DPB1*04:01	EPRFIAVGYVDDT	0.25312427	0.99713385
HLA-DPA1*01:03-DPB1*04:01	EQLELRPVLYNYL	0.5458755	0.11868136
HLA-DPA1*01:03-DPB1*04:01	ERIKLEAERFENL	0.7907294	0.99704
HLA-DPA1*01:03-DPB1*04:01	ERLIKSYFLIVRK	0.7966413	0.68208146
HLA-DPA1*01:03-DPB1*04:01	ERLLAVGKWLSIN	0.6054546	0.7656805
HLA-DPA1*01:03-DPB1*04:01	ERQFRSQAFNKLP	0.73065037	0.9984657
HLA-DPA1*01:03-DPB1*04:01	ERQYEQQTYQVIP	0.38515487	0.9823845
HLA-DPA1*01:03-DPB1*04:01	ESALQYEKFLNEF	0.7450873	0.95396173
HLA-DPA1*01:03-DPB1*04:01	ESATYIAEEYSRL	0.57455426	0.9885411
HLA-DPA1*01:03-DPB1*04:01	ESDYEYEYLLALR	0.5938025	0.92658603
HLA-DPA1*01:03-DPB1*04:01	ESGWWYVRFGELE	0.63303643	0.94852126
HLA-DPA1*01:03-DPB1*04:01	ESLHSEDFLELCR	0.617802	0.9683919
HLA-DPA1*01:03-DPB1*04:01	ESWEWVPWEELPP	0.44768906	0.49658594
HLA-DPA1*01:03-DPB1*04:01	ETHIFNGSNWIML	0.5496229	0.48988643
HLA-DPA1*01:03-DPB1*04:01	ETTLVANQLREAA	0.10346254	0.6571547
HLA-DPA1*01:03-DPB1*04:01	ETVWRLEEFGRFA	0.6220284	0.91240895
HLA-DPA1*01:03-DPB1*04:01	EVFEKATFIKVPQ	0.5638161	0.99695206
HLA-DPA1*01:03-DPB1*04:01	EVFRFAYYKLLKK	0.6707712	0.97326756
HLA-DPA1*01:03-DPB1*04:01	EVKFEVSKWENPR	0.29585013	0.5285238
HLA-DPA1*01:03-DPB1*04:01	FAATQFEPLAARS	0.51114106	0.7980489
HLA-DPA1*01:03-DPB1*04:01	FAGVFHVEKNGRY	0.08635186	0.57287157
HLA-DPA1*01:03-DPB1*04:01	FAKVLHGEQYLEL	0.6739305	0.97472364
HLA-DPA1*01:03-DPB1*04:01	FANEPFADFHRVE	0.30471393	0.92631704
HLA-DPA1*01:03-DPB1*04:01	FDGLILHHLFQRL	0.71170235	0.5393673
HLA-DPA1*01:03-DPB1*04:01	FDHFLATKFSTVK	0.7799585	0.99873716
HLA-DPA1*01:03-DPB1*04:01	FEGQLESDRFLLM	0.5800436	0.9851162
HLA-DPA1*01:03-DPB1*04:01	FFTGSKLVDYARS	0.16739403	0.6558211
HLA-DPA1*01:03-DPB1*04:01	FGAIFFLPDSSKL	0.30479577	0.08440591
HLA-DPA1*01:03-DPB1*04:01	FGDMTSEEFRQVM	0.47860977	0.9866498
HLA-DPA1*01:03-DPB1*04:01	FGQRIISEHFLVE	0.6191104	0.8705956
HLA-DPA1*01:03-DPB1*04:01	FIANLFNRYPALH	0.5814032	0.70708144
HLA-DPA1*01:03-DPB1*04:01	FIISDFESVSKIT	0.56491196	0.7992105
HLA-DPA1*01:03-DPB1*04:01	FKGFCYVEFDEVD	0.5592388	0.3040152
HLA-DPA1*01:03-DPB1*04:01	FKIPFEISKWQKV	0.640398	0.79228956
HLA-DPA1*01:03-DPB1*04:01	FKKYRAEIVLLLA	0.50026464	0.008474608
HLA-DPA1*01:03-DPB1*04:01	FLASVVDPRVASA	0.12962526	0.02950536
HLA-DPA1*01:03-DPB1*04:01	FPMFISESFGSSR	0.61523145	0.97755516
HLA-DPA1*01:03-DPB1*04:01	FPNIGVEKFLELN	0.691411	0.9988187
HLA-DPA1*01:03-DPB1*04:01	FPNVFIASKLVRV	0.565586	0.9659891
HLA-DPA1*01:03-DPB1*04:01	FPRWYYDPTEQIC	0.122668184	0.6608208
HLA-DPA1*01:03-DPB1*04:01	FPSNLVSAAFRSY	0.5427484	0.60989994
HLA-DPA1*01:03-DPB1*04:01	FRKFHYLPFLPST	0.7315108	0.9970294
HLA-DPA1*01:03-DPB1*04:01	FSVEPLLIYPTHY	0.30761644	0.2482543
HLA-DPA1*01:03-DPB1*04:01	FTDGITNKLIGCY	0.09401358	0.001126551
HLA-DPA1*01:03-DPB1*04:01	FTFSHFVVDPDQE	0.22662763	0.953004
HLA-DPA1*01:03-DPB1*04:01	FTGMTCTVFQKVA	0.56546867	0.91669255
HLA-DPA1*01:03-DPB1*04:01	FVSTKFEHLERVY	0.69864684	0.8733524
HLA-DPA1*01:03-DPB1*04:01	FVVTDFAKFSRPA	0.42343077	0.5163543
HLA-DPA1*01:03-DPB1*04:01	FYATSFLDLYRNP	0.7387839	0.81245935
HLA-DPA1*01:03-DPB1*04:01	FYEFALEQFQFIR	0.76531917	0.9675457
HLA-DPA1*01:03-DPB1*04:01	FYLAEFFVNEARK	0.61622554	0.8945643
HLA-DPA1*01:03-DPB1*04:01	GADDLEGEAFLPL	0.66339225	0.98410034
HLA-DPA1*01:03-DPB1*04:01	GAFISWEALSLIK	0.5964702	0.32774848
HLA-DPA1*01:03-DPB1*04:01	GAFSVYSDFLLYK	0.62829125	0.5730395
HLA-DPA1*01:03-DPB1*04:01	GAFVLVLYDEIKK	0.59386384	0.56876844
HLA-DPA1*01:03-DPB1*04:01	GAGTFYIARFLAA	0.77813727	0.97019607
HLA-DPA1*01:03-DPB1*04:01	GAIISQYYNRTVQ	0.2892441	0.38078582
HLA-DPA1*01:03-DPB1*04:01	GAILYKTRFLPLR	0.8293568	0.98580533
HLA-DPA1*01:03-DPB1*04:01	GARLVAAKLEPKS	0.12440145	0.61975783
HLA-DPA1*01:03-DPB1*04:01	GATLINEQWLLTT	0.4323965	0.9667732
HLA-DPA1*01:03-DPB1*04:01	GDGQVNYEEFVRV	0.6302835	0.99388087
HLA-DPA1*01:03-DPB1*04:01	GDMTSEEFRQVMN	0.27846515	0.9916154
HLA-DPA1*01:03-DPB1*04:01	GDPMILSCLMEHL	0.49359185	0.009069181
HLA-DPA1*01:03-DPB1*04:01	GDQYKATDFVADR	0.29232243	0.99325067
HLA-DPA1*01:03-DPB1*04:01	GDRIVNTPFQVLM	0.71998763	0.98111904
HLA-DPA1*01:03-DPB1*04:01	GDSAISFTEFVKV	0.72351956	0.9863248
HLA-DPA1*01:03-DPB1*04:01	GEIFKEPYLDIHK	0.5558826	0.96994525
HLA-DPA1*01:03-DPB1*04:01	GEPLSYTRFSLAR	0.702184	0.98902
HLA-DPA1*01:03-DPB1*04:01	GEVVAGRFIEVPC	0.48198375	0.6018221
HLA-DPA1*01:03-DPB1*04:01	GFAYVQFEDVRDA	0.5315966	0.99315536
HLA-DPA1*01:03-DPB1*04:01	GFLSHNFLTVAPG	0.7773837	0.9978924
HLA-DPA1*01:03-DPB1*04:01	GGAFVLVLYDEIK	0.63248646	0.38250306
HLA-DPA1*01:03-DPB1*04:01	GGFLAQKFAEYTH	0.47336107	0.97371817
HLA-DPA1*01:03-DPB1*04:01	GGGWQQEQFEHYK	0.39650968	0.9911523
HLA-DPA1*01:03-DPB1*04:01	GGHIKDELFGTVK	0.4484417	0.9957198
HLA-DPA1*01:03-DPB1*04:01	GGNAIRSVQFDAF	0.5190086	0.6101783
HLA-DPA1*01:03-DPB1*04:01	GGNKLYWAVFSEY	0.788038	0.56700265
HLA-DPA1*01:03-DPB1*04:01	GGRIFRSSDFAKN	0.5581906	0.9975622
HLA-DPA1*01:03-DPB1*04:01	GGTFTGEALQYTR	0.25413525	0.9802619
HLA-DPA1*01:03-DPB1*04:01	GGVLMGLLFGKIG	0.610922	0.0317354
HLA-DPA1*01:03-DPB1*04:01	GGYIGSTYFERCL	0.68791336	0.66934884
HLA-DPA1*01:03-DPB1*04:01	GGYSWTKMLEGPH	0.16752113	0.72220075
HLA-DPA1*01:03-DPB1*04:01	GGYYRYDDMLVVP	0.3698231	0.8858919
HLA-DPA1*01:03-DPB1*04:01	GHEFLSHPFAVTL	0.73123235	0.9881134
HLA-DPA1*01:03-DPB1*04:01	GHFDGILYDTYPL	0.3666776	0.27326465
HLA-DPA1*01:03-DPB1*04:01	GHFEKPLFLELCR	0.4800846	0.60510445
HLA-DPA1*01:03-DPB1*04:01	GHIKDELFGTVKD	0.35156485	0.98644704
HLA-DPA1*01:03-DPB1*04:01	GHNLLVSELYNQL	0.77077425	0.87937593
HLA-DPA1*01:03-DPB1*04:01	GHTLAGEEFMGLG	0.6208875	0.9931987
HLA-DPA1*01:03-DPB1*04:01	GIFRVHQFEKIEQ	0.43262672	0.9993162
HLA-DPA1*01:03-DPB1*04:01	GIFYATSFLDLYR	0.92537344	0.94600886
HLA-DPA1*01:03-DPB1*04:01	GIRFSSETWQNLG	0.5446911	0.9833716
HLA-DPA1*01:03-DPB1*04:01	GIVADLFKVVPEM	0.5294211	0.19914421
HLA-DPA1*01:03-DPB1*04:01	GKKELQVSLFQTL	0.946467	0.9961275
HLA-DPA1*01:03-DPB1*04:01	GKLSIEKALDLSL	0.2524118	0.06630539
HLA-DPA1*01:03-DPB1*04:01	GKSTLINSLFLTD	0.7703993	0.073299974
HLA-DPA1*01:03-DPB1*04:01	GKVLTDEQYQAVR	0.24207225	0.99686193
HLA-DPA1*01:03-DPB1*04:01	GKYFLWVVKFNSL	0.75148666	0.43279153
HLA-DPA1*01:03-DPB1*04:01	GLAFSLYQAMAKD	0.62931985	0.68295133
HLA-DPA1*01:03-DPB1*04:01	GLDEVWGEEFEKL	0.6598175	0.9770029
HLA-DPA1*01:03-DPB1*04:01	GLPLFVGSVRNPN	0.087228194	0.43918806
HLA-DPA1*01:03-DPB1*04:01	GLQFVAEKYGFID	0.56833583	0.81893635
HLA-DPA1*01:03-DPB1*04:01	GLVAKPFEKVTYR	0.4458456	0.9424136
HLA-DPA1*01:03-DPB1*04:01	GLVVLTYIYFKRL	0.7755519	0.006983729
HLA-DPA1*01:03-DPB1*04:01	GNFFTYTRHEPIG	0.3837448	0.98023635
HLA-DPA1*01:03-DPB1*04:01	GNKNFLAGRFSHL	0.8256803	0.8075243
HLA-DPA1*01:03-DPB1*04:01	GNLQTQRYLEVQY	0.5808887	0.918651
HLA-DPA1*01:03-DPB1*04:01	GNMFGTKFETVHQ	0.44727528	0.9987012
HLA-DPA1*01:03-DPB1*04:01	GNSFFVMTNFLKT	0.8893427	0.9828407
HLA-DPA1*01:03-DPB1*04:01	GNTRIISEEYIKW	0.43574437	0.7268643
HLA-DPA1*01:03-DPB1*04:01	GNVLRSEIVGSIK	0.2893403	0.77541083
HLA-DPA1*01:03-DPB1*04:01	GNYKLAYELYTEA	0.66356856	0.38264507
HLA-DPA1*01:03-DPB1*04:01	GNYRIESVLSSSG	0.17954823	0.523567
HLA-DPA1*01:03-DPB1*04:01	GPGRSEEVFLQVQ	0.35785276	0.42922077
HLA-DPA1*01:03-DPB1*04:01	GPVGVFEWEAFAR	0.5960605	0.998967
HLA-DPA1*01:03-DPB1*04:01	GPVVLAEDFLDIM	0.7050476	0.8506899
HLA-DPA1*01:03-DPB1*04:01	GQKLVHSLFESIM	0.85345006	0.9737444
HLA-DPA1*01:03-DPB1*04:01	GQLLNDPFLSEKS	0.40711358	0.7225133
HLA-DPA1*01:03-DPB1*04:01	GQLSYTIIQQMPR	0.505292	0.9790765
HLA-DPA1*01:03-DPB1*04:01	GQRIISEHFLVED	0.63522875	0.99032736
HLA-DPA1*01:03-DPB1*04:01	GRELVFALWQQLG	0.6858336	0.56015426
HLA-DPA1*01:03-DPB1*04:01	GRFFVTTLPAFFH	0.6626655	0.69206965
HLA-DPA1*01:03-DPB1*04:01	GRFMWIKFSSDEE	0.3244552	0.39276034
HLA-DPA1*01:03-DPB1*04:01	GRLFLAEFQSIPR	0.6892271	0.9962618
HLA-DPA1*01:03-DPB1*04:01	GRLLWEQELYSQL	0.66051877	0.21905868
HLA-DPA1*01:03-DPB1*04:01	GRLPDHLIKDLFG	0.1025499	0.008013731
HLA-DPA1*01:03-DPB1*04:01	GRLTGEHWLGLKR	0.44014645	0.96001256
HLA-DPA1*01:03-DPB1*04:01	GSAIISVTFLKDN	0.53961444	0.85359526
HLA-DPA1*01:03-DPB1*04:01	GSEFWSALLEKAY	0.53441536	0.90442836
HLA-DPA1*01:03-DPB1*04:01	GSEWRYVLVSTVR	0.4200076	0.85724354
HLA-DPA1*01:03-DPB1*04:01	GSFIGALYAEERS	0.46758085	0.47775197
HLA-DPA1*01:03-DPB1*04:01	GSFTYEAVELVPA	0.44154876	0.82409704
HLA-DPA1*01:03-DPB1*04:01	GSGSGQSAGFGQH	0.016612038	0.011983612
HLA-DPA1*01:03-DPB1*04:01	GSIWRLTFYNNVN	0.6536596	0.8657034
HLA-DPA1*01:03-DPB1*04:01	GSLLCAYFVTEQK	0.47779348	0.00250569
HLA-DPA1*01:03-DPB1*04:01	GSLPALHFHRGGT	0.12493734	0.004427447
HLA-DPA1*01:03-DPB1*04:01	GSMFRSEEVALVQ	0.3670393	0.7490128
HLA-DPA1*01:03-DPB1*04:01	GSSFLGELFNQHP	0.59762275	0.9967452
HLA-DPA1*01:03-DPB1*04:01	GSSFVGQLFNQHP	0.56725794	0.9969603
HLA-DPA1*01:03-DPB1*04:01	GSYTTEAFLSAQR	0.49416015	0.9957212
HLA-DPA1*01:03-DPB1*04:01	GTHLQPGTKFIKH	0.062772825	0.075913966
HLA-DPA1*01:03-DPB1*04:01	GTLSQEHFLLDPD	0.33801758	0.9671575
HLA-DPA1*01:03-DPB1*04:01	GTLSREDFQRIPE	0.29225934	0.996439
HLA-DPA1*01:03-DPB1*04:01	GTQRIWAALFLGL	0.77153367	0.004054654
HLA-DPA1*01:03-DPB1*04:01	GTYIKDDTIFIKV	0.33773035	0.06537183
HLA-DPA1*01:03-DPB1*04:01	GTYQVEYTPFEKG	0.6409537	0.9341338
HLA-DPA1*01:03-DPB1*04:01	GVDFEMERFEVLG	0.68659264	0.99769115
HLA-DPA1*01:03-DPB1*04:01	GVFECEYYPVVPG	0.5979225	0.38634327
HLA-DPA1*01:03-DPB1*04:01	GVFEWEAFARGTK	0.48248914	0.9960887
HLA-DPA1*01:03-DPB1*04:01	GVGSFVGSGLLAL	0.6014968	0.12897937
HLA-DPA1*01:03-DPB1*04:01	GVQYSYSLFHLML	0.77477276	0.9480158
HLA-DPA1*01:03-DPB1*04:01	GVSETVFLPREDH	0.17011543	0.9879815
HLA-DPA1*01:03-DPB1*04:01	GVYGFEYYPMVPG	0.5242422	0.3919497
HLA-DPA1*01:03-DPB1*04:01	GYHFTADSWEHIH	0.38402882	0.94044894
HLA-DPA1*01:03-DPB1*04:01	GYLSCCRFLDDNQ	0.25725415	0.2930209
HLA-DPA1*01:03-DPB1*04:01	HAFSVEPLLIYPT	0.49244455	0.73391974
HLA-DPA1*01:03-DPB1*04:01	HAINGFLFSNLPR	0.5343731	0.58475804
HLA-DPA1*01:03-DPB1*04:01	HAWCGGNFLEVTE	0.48553702	0.5834462
HLA-DPA1*01:03-DPB1*04:01	HDHYMLEWFLTDR	0.61958	0.9442378
HLA-DPA1*01:03-DPB1*04:01	HEFFEAIGFQKVL	0.7449419	0.92522687
HLA-DPA1*01:03-DPB1*04:01	HESAAMAASANIE	0.06262929	0.057018988
HLA-DPA1*01:03-DPB1*04:01	HKPVQASYFETLR	0.6899114	0.89890015
HLA-DPA1*01:03-DPB1*04:01	HKYVVVYFREIDT	0.4616594	0.7844827
HLA-DPA1*01:03-DPB1*04:01	HLPFEGGSLLQIP	0.5231264	0.29859343
HLA-DPA1*01:03-DPB1*04:01	HMTIEPSTFLAVP	0.65771824	0.9837435
HLA-DPA1*01:03-DPB1*04:01	HNLLVSELYNQLK	0.62297803	0.99089783
HLA-DPA1*01:03-DPB1*04:01	HPFFEGVDWEHIR	0.50731736	0.9898227
HLA-DPA1*01:03-DPB1*04:01	HPFFESVTWENLH	0.658768	0.97637385
HLA-DPA1*01:03-DPB1*04:01	HRAPLVVGRFVNL	0.77504283	0.76877433
HLA-DPA1*01:03-DPB1*04:01	HRPGFYAERFQRF	0.71084905	0.9900321
HLA-DPA1*01:03-DPB1*04:01	HRTLGVERFEEIL	0.7182589	0.9963026
HLA-DPA1*01:03-DPB1*04:01	HSGDIIATVFAPL	0.8494367	0.770376
HLA-DPA1*01:03-DPB1*04:01	HTKFWVVDQTHFY	0.2665671	0.4810833
HLA-DPA1*01:03-DPB1*04:01	HVFQVNNFEALKT	0.4436937	0.9948428
HLA-DPA1*01:03-DPB1*04:01	HVLVLRKSNFAEA	0.6036252	0.46066818
HLA-DPA1*01:03-DPB1*04:01	HWIGHENFELINH	0.44619074	0.9443973
HLA-DPA1*01:03-DPB1*04:01	IAALISEKLETLR	0.4245152	0.9986246
HLA-DPA1*01:03-DPB1*04:01	IAASFHSAVFSLL	0.7841822	0.5571583
HLA-DPA1*01:03-DPB1*04:01	IAAYAYSALSQIR	0.55329245	0.97665805
HLA-DPA1*01:03-DPB1*04:01	IAELELQRFLYSK	0.6025018	0.9627153
HLA-DPA1*01:03-DPB1*04:01	IALITDTYETIKQ	0.3268414	0.93324834
HLA-DPA1*01:03-DPB1*04:01	IANHFFTVPFLRD	0.7194853	0.8102409
HLA-DPA1*01:03-DPB1*04:01	IDQFLIATFMQLR	0.8078173	0.39340112
HLA-DPA1*01:03-DPB1*04:01	IDTPFEVSQFLRQ	0.5922002	0.99039966
HLA-DPA1*01:03-DPB1*04:01	IDVINGNTYEIIP	0.31843156	0.8804568
HLA-DPA1*01:03-DPB1*04:01	IELLSGETWNPLK	0.38532642	0.9602947
HLA-DPA1*01:03-DPB1*04:01	IELLSSEFEDVQE	0.4654277	0.74412775
HLA-DPA1*01:03-DPB1*04:01	IERAVQSEIFLHE	0.6377174	0.83289033
HLA-DPA1*01:03-DPB1*04:01	IERLIKSYFLIVR	0.829609	0.64272815
HLA-DPA1*01:03-DPB1*04:01	IGFVYPAYASIKA	0.29200274	0.14105529
HLA-DPA1*01:03-DPB1*04:01	IGLIQGNRVLVVH	0.33142427	0.4425222
HLA-DPA1*01:03-DPB1*04:01	IGLRWTAYEKINK	0.51371515	0.9046405
HLA-DPA1*01:03-DPB1*04:01	IGPTFSYILYNTL	0.8454643	0.5767776
HLA-DPA1*01:03-DPB1*04:01	IGPYSWTPFPHVD	0.56814295	0.98631036
HLA-DPA1*01:03-DPB1*04:01	IGSFIGALYAEER	0.49641374	0.37209383
HLA-DPA1*01:03-DPB1*04:01	IGSFSVGLFVNRF	0.6954782	0.067344055
HLA-DPA1*01:03-DPB1*04:01	IGVDFEMERFEVL	0.75276023	0.9974594
HLA-DPA1*01:03-DPB1*04:01	IGVEKFLELNSEQ	0.59194094	0.9222492
HLA-DPA1*01:03-DPB1*04:01	IGVLAQSKFQAVR	0.67230934	0.99915296
HLA-DPA1*01:03-DPB1*04:01	IHFFGEEYLEYKK	0.6020973	0.9651476
HLA-DPA1*01:03-DPB1*04:01	IHFHAESFLYRNG	0.50778985	0.3025958
HLA-DPA1*01:03-DPB1*04:01	IHPTIISESFQKA	0.54185355	0.99220955
HLA-DPA1*01:03-DPB1*04:01	IHQSLAATMFEFA	0.64378846	0.44628525
HLA-DPA1*01:03-DPB1*04:01	IIELLTEAYGEVH	0.4980102	0.3068962
HLA-DPA1*01:03-DPB1*04:01	IISVTFLKDNLRA	0.29699263	0.30279523
HLA-DPA1*01:03-DPB1*04:01	IISYIDEQFERYL	0.5459669	0.8395575
HLA-DPA1*01:03-DPB1*04:01	IKNKYASSKLLKI	0.47904822	0.9677448
HLA-DPA1*01:03-DPB1*04:01	IKWNFTKFLIDKN	0.4269585	0.9862583
HLA-DPA1*01:03-DPB1*04:01	ILKLDYSDFQIVK	0.5782864	0.99678147
HLA-DPA1*01:03-DPB1*04:01	ILRVINEPTAAAM	0.13436121	0.042594723
HLA-DPA1*01:03-DPB1*04:01	INLQDETFLESNK	0.35284483	0.87005395
HLA-DPA1*01:03-DPB1*04:01	INLVDDYFELVQH	0.44390216	0.9278557
HLA-DPA1*01:03-DPB1*04:01	INNAFQLVSIGKL	0.4571038	0.30931467
HLA-DPA1*01:03-DPB1*04:01	INYYQVADFKDAL	0.48538065	0.84327334
HLA-DPA1*01:03-DPB1*04:01	IPEFWFTIFRNVD	0.79991215	0.99778223
HLA-DPA1*01:03-DPB1*04:01	IPGFEFDRWLNTP	0.481374	0.9289237
HLA-DPA1*01:03-DPB1*04:01	IPHMASTLFSFFP	0.6769483	0.055496734
HLA-DPA1*01:03-DPB1*04:01	IPNFWVTTFVNHP	0.60572726	0.9377974
HLA-DPA1*01:03-DPB1*04:01	IPQNFIADYFETS	0.6083588	0.9764024
HLA-DPA1*01:03-DPB1*04:01	IPQQVVGYFNTYK	0.21963163	0.17286356
HLA-DPA1*01:03-DPB1*04:01	IPVLTVIEWSQVH	0.4734174	0.21940283
HLA-DPA1*01:03-DPB1*04:01	IPVLVDSFLPLLK	0.61528903	0.7627228
HLA-DPA1*01:03-DPB1*04:01	IQAQMVTTDFQKI	0.55665165	0.9854907
HLA-DPA1*01:03-DPB1*04:01	IQKFIWHPFSIDK	0.49166283	0.9808067
HLA-DPA1*01:03-DPB1*04:01	IQNVLQSDHFLHL	0.6865808	0.9883062
HLA-DPA1*01:03-DPB1*04:01	IRDLEWVIFDEVH	0.54485375	0.97002906
HLA-DPA1*01:03-DPB1*04:01	IRLIEGLTFQGLN	0.6371905	0.4446059
HLA-DPA1*01:03-DPB1*04:01	IRNLFKNIPFVLL	0.83205634	0.85223806
HLA-DPA1*01:03-DPB1*04:01	IRVFNYNTLERVH	0.4921239	0.9507858
HLA-DPA1*01:03-DPB1*04:01	IRVVSEDFLQDVS	0.45567104	0.9110487
HLA-DPA1*01:03-DPB1*04:01	IRVWLQSEKLERM	0.45529082	0.84478664
HLA-DPA1*01:03-DPB1*04:01	ISDILFTTALPTR	0.3790598	0.7670649
HLA-DPA1*01:03-DPB1*04:01	ISKYVGEVFNIVS	0.70092815	0.9914467
HLA-DPA1*01:03-DPB1*04:01	ISRLEPEDFAVYY	0.41964546	0.6727905
HLA-DPA1*01:03-DPB1*04:01	ISTMKVMQFQGMK	0.45649773	0.9798156
HLA-DPA1*01:03-DPB1*04:01	ITEIYLTRLLSVK	0.66624516	0.9106345
HLA-DPA1*01:03-DPB1*04:01	ITRFTEEAFAALI	0.63158816	0.47179127
HLA-DPA1*01:03-DPB1*04:01	ITSVSFSKSGRLL	0.3050421	0.34255013
HLA-DPA1*01:03-DPB1*04:01	IVAFDAVLFEPSR	0.5242784	0.99017966
HLA-DPA1*01:03-DPB1*04:01	IVDVHFDPTTAFR	0.10564751	0.7514559
HLA-DPA1*01:03-DPB1*04:01	IVLKSLEFLAHPL	0.63843435	0.3919104
HLA-DPA1*01:03-DPB1*04:01	IVPIFQERLLAVG	0.51506877	0.76562154
HLA-DPA1*01:03-DPB1*04:01	IVPLRYVKFQNVN	0.73486054	0.99807024
HLA-DPA1*01:03-DPB1*04:01	IVSLVGEEYKSIP	0.49724376	0.9368103
HLA-DPA1*01:03-DPB1*04:01	IVTVANAVFVKNA	0.26493967	0.12793742
HLA-DPA1*01:03-DPB1*04:01	IYNEEPQGPVRHR	0.02992014	0.008087807
HLA-DPA1*01:03-DPB1*04:01	IYRLLNTAFGLVH	0.55303293	0.2460219
HLA-DPA1*01:03-DPB1*04:01	KAEIELFVNRLDS	0.2802766	0.18297084
HLA-DPA1*01:03-DPB1*04:01	KAELVAQMMEFIR	0.44786122	0.8058321
HLA-DPA1*01:03-DPB1*04:01	KAIFSPELYENIA	0.57200456	0.9986416
HLA-DPA1*01:03-DPB1*04:01	KAPVLPEPILPIQ	0.23394385	0.74181247
HLA-DPA1*01:03-DPB1*04:01	KARDIVFSRLLQL	0.7177952	0.6181946
HLA-DPA1*01:03-DPB1*04:01	KATFMYEQFPELM	0.86608535	0.9918933
HLA-DPA1*01:03-DPB1*04:01	KAWFLPIMYSIIC	0.69589394	0.002247087
HLA-DPA1*01:03-DPB1*04:01	KCDFAYETMGTIE	0.48267424	0.05200591
HLA-DPA1*01:03-DPB1*04:01	KDAFATDIFSAYD	0.45088014	0.86796343
HLA-DPA1*01:03-DPB1*04:01	KDANVVVVDWLPL	0.39455935	0.33381325
HLA-DPA1*01:03-DPB1*04:01	KDDVAQTDLLQID	0.23436053	0.5919406
HLA-DPA1*01:03-DPB1*04:01	KDFLLGEHLLLVG	0.61532146	0.9436927
HLA-DPA1*01:03-DPB1*04:01	KDGKLDFEEFMKY	0.52216464	0.91257703
HLA-DPA1*01:03-DPB1*04:01	KDLLLHEPYVDLV	0.6617294	0.97445756
HLA-DPA1*01:03-DPB1*04:01	KDVLDIEQFSTVK	0.51618636	0.995848
HLA-DPA1*01:03-DPB1*04:01	KDVYHHTFFEMLG	0.79669654	0.99459505
HLA-DPA1*01:03-DPB1*04:01	KEDLIWELLNQAQ	0.41686136	0.39190435
HLA-DPA1*01:03-DPB1*04:01	KEELVDEPFLDLG	0.6390574	0.9982303
HLA-DPA1*01:03-DPB1*04:01	KEGIAQTVFLGLN	0.7730935	0.7667349
HLA-DPA1*01:03-DPB1*04:01	KEIKILNIFGVIK	0.5289433	0.18883695
HLA-DPA1*01:03-DPB1*04:01	KEIVDSYLPVILD	0.44718093	0.15682694
allele	peptide	affinity_pred	mass_pred
HLA-DPA1*01:03-DPB1*04:01	KELTYEKFVEWTR	0.60081697	0.99143445
HLA-DPA1*01:03-DPB1*04:01	KEMFKINQFNLMA	0.59720975	0.9856569
HLA-DPA1*01:03-DPB1*04:01	KEPLEFEQYLNLR	0.7538827	0.99261427
HLA-DPA1*01:03-DPB1*04:01	KEPQFKFIYFNHM	0.7314013	0.9501416
HLA-DPA1*01:03-DPB1*04:01	KERVTGEEWLVTT	0.42867905	0.99648416
HLA-DPA1*01:03-DPB1*04:01	KESMIGVSFEEAK	0.46313268	0.9946067
HLA-DPA1*01:03-DPB1*04:01	KETVWRLEEFGRF	0.666746	0.88884085
HLA-DPA1*01:03-DPB1*04:01	KETWQNVSFLNVQ	0.72082883	0.9895849
HLA-DPA1*01:03-DPB1*04:01	KEVLDSFLDLARN	0.4096608	0.5544758
HLA-DPA1*01:03-DPB1*04:01	KEYIIEGFENMPA	0.40344915	0.9289402
HLA-DPA1*01:03-DPB1*04:01	KFALNGEEFMNFD	0.5737416	0.9855067
HLA-DPA1*01:03-DPB1*04:01	KFEDLEVSTFERL	0.7503539	0.6482397
HLA-DPA1*01:03-DPB1*04:01	KFEHCNFNDVTTR	0.22959015	0.75765604
HLA-DPA1*01:03-DPB1*04:01	KFHYLPFLPSTED	0.46472657	0.9934515
HLA-DPA1*01:03-DPB1*04:01	KFLFVREPFERLV	0.8477933	0.9980127
HLA-DPA1*01:03-DPB1*04:01	KFPFIKITYEEIP	0.6018608	0.20251195
HLA-DPA1*01:03-DPB1*04:01	KFQMAYSNLLRAN	0.5331208	0.83490956
HLA-DPA1*01:03-DPB1*04:01	KFVSELWKDVDRI	0.47739035	0.73193586
HLA-DPA1*01:03-DPB1*04:01	KGDDVKFEEFVAY	0.5051817	0.57063466
HLA-DPA1*01:03-DPB1*04:01	KGFCYVEFDEVDS	0.35942888	0.101522006
HLA-DPA1*01:03-DPB1*04:01	KGGSLVVGDFEIA	0.38698256	0.35905975
HLA-DPA1*01:03-DPB1*04:01	KGILQYDMWNVTP	0.4053157	0.77751005
HLA-DPA1*01:03-DPB1*04:01	KGILTVDELLAIR	0.4620437	0.99088174
HLA-DPA1*01:03-DPB1*04:01	KGSLIGTYWNHVV	0.65209097	0.98587227
HLA-DPA1*01:03-DPB1*04:01	KGSLTSEEFAKLV	0.7136663	0.99586093
HLA-DPA1*01:03-DPB1*04:01	KGTVYLTPYRVIF	0.5894982	0.37888548
HLA-DPA1*01:03-DPB1*04:01	KHAWCGGNFLEVT	0.646916	0.96307546
HLA-DPA1*01:03-DPB1*04:01	KHGHRRYFVLKLE	0.284201	0.011288346
HLA-DPA1*01:03-DPB1*04:01	KHLEIFHTEFQNL	0.7526441	0.9691682
HLA-DPA1*01:03-DPB1*04:01	KICTVSENFLRMC	0.521664	0.03439392
HLA-DPA1*01:03-DPB1*04:01	KIGILHENFQTLK	0.54174936	0.99662054
HLA-DPA1*01:03-DPB1*04:01	KINTFYSEKLAEA	0.46879673	0.93290234
HLA-DPA1*01:03-DPB1*04:01	KIYSAERFLIATG	0.5481907	0.994146
HLA-DPA1*01:03-DPB1*04:01	KKEELIGIAYNRL	0.6615005	0.8209759
HLA-DPA1*01:03-DPB1*04:01	KKEFQVSLFQTLV	0.97403556	0.99023217
HLA-DPA1*01:03-DPB1*04:01	KKELLQEQLEQLQ	0.4309828	0.90410346
HLA-DPA1*01:03-DPB1*04:01	KKGGIFSAEFLKV	0.79751265	0.98074293
HLA-DPA1*01:03-DPB1*04:01	KKGLIDYETFKEL	0.7170569	0.98526716
HLA-DPA1*01:03-DPB1*04:01	KKKFAYGYIEDLK	0.54996836	0.65164465
HLA-DPA1*01:03-DPB1*04:01	KKLWSSEDFSTLN	0.6332069	0.93647355
HLA-DPA1*01:03-DPB1*04:01	KKPLYWDLYEHAQ	0.5416805	0.7911897
HLA-DPA1*01:03-DPB1*04:01	KKQLADETLLKVD	0.26361495	0.8302004
HLA-DPA1*01:03-DPB1*04:01	KKQVFTSEKFLVM	0.87834364	0.99866164
HLA-DPA1*01:03-DPB1*04:01	KKVIKEVKILEVH	0.4269554	0.15359573
HLA-DPA1*01:03-DPB1*04:01	KKVMSDTEYAEWL	0.4233548	0.18099509
HLA-DPA1*01:03-DPB1*04:01	KKVNIDFEPFKPI	0.6023066	0.9969691
HLA-DPA1*01:03-DPB1*04:01	KKWVMVPMMSLHH	0.5268447	0.22539112
HLA-DPA1*01:03-DPB1*04:01	KKYFAATQFEPLA	0.8513992	0.99899673
HLA-DPA1*01:03-DPB1*04:01	KLFDDDDSGKISL	0.037142012	0.086055025
HLA-DPA1*01:03-DPB1*04:01	KLFYSTFATDDRK	0.50706255	0.54601836
HLA-DPA1*01:03-DPB1*04:01	KLGAWVCDRLATC	0.19711588	0.001607517
HLA-DPA1*01:03-DPB1*04:01	KLLASQLEEIKLQ	0.42038706	0.13158678
HLA-DPA1*01:03-DPB1*04:01	KLLSSEDIEGMRL	0.2027876	0.27539986
HLA-DPA1*01:03-DPB1*04:01	KLQDASAEVERLR	0.09047726	0.7224655
HLA-DPA1*01:03-DPB1*04:01	KLTIESTPFNVAE	0.49101928	0.97572166
HLA-DPA1*01:03-DPB1*04:01	KLVLVNYPFIDVG	0.59100974	0.35624275
HLA-DPA1*01:03-DPB1*04:01	KMREWFSETFQKV	0.8426306	0.99230736
HLA-DPA1*01:03-DPB1*04:01	KNEIYWDDWSQLS	0.44070253	0.57712656
HLA-DPA1*01:03-DPB1*04:01	KNGFKTQHFVSAK	0.51687837	0.9915395
HLA-DPA1*01:03-DPB1*04:01	KNPFLGIAYIAVG	0.68523365	0.054273088
HLA-DPA1*01:03-DPB1*04:01	KNSLYQYDDIADQ	0.09868448	0.4119276
HLA-DPA1*01:03-DPB1*04:01	KNTFLWTEFTDRT	0.6042999	0.9724469
HLA-DPA1*01:03-DPB1*04:01	KNVLITDFFGSVR	0.72305715	0.9845726
HLA-DPA1*01:03-DPB1*04:01	KPFQKSKFLQLRK	0.6757518	0.9860584
HLA-DPA1*01:03-DPB1*04:01	KPGTMMPEAFLQE	0.36365902	0.40077248
HLA-DPA1*01:03-DPB1*04:01	KPGTMSVQAFLEE	0.43843105	0.7313067
HLA-DPA1*01:03-DPB1*04:01	KPSQITGTVFTEL	0.7809172	0.96120226
HLA-DPA1*01:03-DPB1*04:01	KQIIKTARFLKSE	0.54930055	0.82142055
HLA-DPA1*01:03-DPB1*04:01	KQLFEVLHFLAEN	0.6487972	0.36580774
HLA-DPA1*01:03-DPB1*04:01	KQMTFEAQAFLEA	0.72234255	0.8840128
HLA-DPA1*01:03-DPB1*04:01	KQNSFVAEAMLLM	0.524399	0.09829094
HLA-DPA1*01:03-DPB1*04:01	KQVFTSEKFLVMA	0.8452173	0.99882424
HLA-DPA1*01:03-DPB1*04:01	KQYIQYEAFKDML	0.7474645	0.989044
HLA-DPA1*01:03-DPB1*04:01	KRKIEIERILSVS	0.588265	0.70362246
HLA-DPA1*01:03-DPB1*04:01	KSKFGKGYFLEIK	0.742571	0.94084865
HLA-DPA1*01:03-DPB1*04:01	KSKIEMEETDKEQ	0.019654354	0.17003092
HLA-DPA1*01:03-DPB1*04:01	KSSDFQHLSFLKC	0.6487578	0.6187848
HLA-DPA1*01:03-DPB1*04:01	KSTLINSLFLTDL	0.8159348	0.027748566
HLA-DPA1*01:03-DPB1*04:01	KSTLINSLFLTDL	0.8159348	0.027748566
HLA-DPA1*01:03-DPB1*04:01	KSTLITDGSTPIN	0.034218967	0.36785385
HLA-DPA1*01:03-DPB1*04:01	KSVLIGEFLEKVR	0.7030851	0.97837484
HLA-DPA1*01:03-DPB1*04:01	KSWTATTYMEYET	0.44157574	0.8032807
HLA-DPA1*01:03-DPB1*04:01	KTALNITNFLVSQ	0.51632845	0.9853462
HLA-DPA1*01:03-DPB1*04:01	KTEYISTEFNRYG	0.60468656	0.99121416
HLA-DPA1*01:03-DPB1*04:01	KTGSYIYEEFMPT	0.67243	0.99528456
HLA-DPA1*01:03-DPB1*04:01	KTKQVSTYQEVIR	0.24469478	0.52186716
HLA-DPA1*01:03-DPB1*04:01	KTMVDELFAEIVR	0.47888675	0.9804953
HLA-DPA1*01:03-DPB1*04:01	KTVLIMELINNVA	0.48863533	0.027467659
HLA-DPA1*01:03-DPB1*04:01	KVAILAEKYAVDY	0.36437476	0.7005037
HLA-DPA1*01:03-DPB1*04:01	KVHFLTDPENEMK	0.061370514	0.96564656
HLA-DPA1*01:03-DPB1*04:01	KVHLLYVLPEVLE	0.45755866	0.11338675
HLA-DPA1*01:03-DPB1*04:01	KVILRFTDFKLDG	0.45252612	0.92270887
HLA-DPA1*01:03-DPB1*04:01	KVLALELFEQITK	0.61046493	0.9673489
HLA-DPA1*01:03-DPB1*04:01	KVLERDQKLSELD	0.15460914	0.35417494
HLA-DPA1*01:03-DPB1*04:01	KVLHGEQYLELYK	0.6226093	0.9760214
HLA-DPA1*01:03-DPB1*04:01	KVNFHFILFNNVD	0.7273613	0.99216
HLA-DPA1*01:03-DPB1*04:01	KVTQFKTMEFARY	0.7367605	0.8312931
HLA-DPA1*01:03-DPB1*04:01	KVVIISQDLVQVE	0.40647867	0.6486999
HLA-DPA1*01:03-DPB1*04:01	KVVYTSLQWASLQ	0.6754742	0.12016877
HLA-DPA1*01:03-DPB1*04:01	KWGLVAERLLELA	0.5835632	0.7633169
HLA-DPA1*01:03-DPB1*04:01	KWYVDGVEVHNAK	0.088203445	0.6219379
HLA-DPA1*01:03-DPB1*04:01	KYAASSYLSLTPE	0.7192459	0.9709328
HLA-DPA1*01:03-DPB1*04:01	KYFLWEEKFNSLN	0.6686132	0.9693058
HLA-DPA1*01:03-DPB1*04:01	KYFLWVVKFNSLN	0.6953786	0.5352787
HLA-DPA1*01:03-DPB1*04:01	KYYIHDHFIPIEK	0.4972392	0.997254
HLA-DPA1*01:03-DPB1*04:01	LAEFAFSLYRQLA	0.83717406	0.99153835
HLA-DPA1*01:03-DPB1*04:01	LAFVANLFNKYPA	0.43722418	0.83332986
HLA-DPA1*01:03-DPB1*04:01	LAKLHSAIYQNVP	0.5945953	0.855861
HLA-DPA1*01:03-DPB1*04:01	LAKVECEQMLEIH	0.40184686	0.65328914
HLA-DPA1*01:03-DPB1*04:01	LAPLEGARFALVR	0.60867876	0.99814004
HLA-DPA1*01:03-DPB1*04:01	LARLEFESLEALK	0.64154404	0.90723574
HLA-DPA1*01:03-DPB1*04:01	LAVQALEKMETRK	0.13154256	0.022933649
HLA-DPA1*01:03-DPB1*04:01	LAYRDDAFAEWTE	0.22429204	0.24462202
HLA-DPA1*01:03-DPB1*04:01	LCADLFERVPGPV	0.4913617	0.3402521
HLA-DPA1*01:03-DPB1*04:01	LDAMAFNKFNVLH	0.51573527	0.9777056
HLA-DPA1*01:03-DPB1*04:01	LDDAFHPEWFVSL	0.6390666	0.93538207
HLA-DPA1*01:03-DPB1*04:01	LDEVELIHFERVQ	0.55155545	0.8582158
HLA-DPA1*01:03-DPB1*04:01	LDKFNVSNFYHVK	0.62756574	0.9963644
HLA-DPA1*01:03-DPB1*04:01	LDKFYTELYQQLN	0.70273566	0.9976468
HLA-DPA1*01:03-DPB1*04:01	LDLIQSTPFKPLA	0.6712752	0.97741306
HLA-DPA1*01:03-DPB1*04:01	LDLLHSTAFEELH	0.7287294	0.9991003
HLA-DPA1*01:03-DPB1*04:01	LDQIRQTIFENLK	0.74781305	0.99645394
HLA-DPA1*01:03-DPB1*04:01	LDQWLTTMLLRIK	0.6466473	0.8817667
HLA-DPA1*01:03-DPB1*04:01	LDVFQYELYNPMA	0.6529769	0.9888376
HLA-DPA1*01:03-DPB1*04:01	LDVKGNHFEILPP	0.38798136	0.27867594
HLA-DPA1*01:03-DPB1*04:01	LEEFRSINTEVVA	0.27994218	0.47787753
HLA-DPA1*01:03-DPB1*04:01	LEELSAEHYLPIF	0.6403677	0.95211184
HLA-DPA1*01:03-DPB1*04:01	LEELVSATTQSSK	0.055182394	0.04829604
HLA-DPA1*01:03-DPB1*04:01	LEFLQEQFNSIAA	0.43723956	0.9184537
HLA-DPA1*01:03-DPB1*04:01	LEILPQELASSEQ	0.11682095	0.042824317
HLA-DPA1*01:03-DPB1*04:01	LEKWVTEIFSQIP	0.7953337	0.93330085
HLA-DPA1*01:03-DPB1*04:01	LELASNHFLYLPR	0.62820274	0.9741801
HLA-DPA1*01:03-DPB1*04:01	LELIEYTHMLRVT	0.5839186	0.7957771
HLA-DPA1*01:03-DPB1*04:01	LENYDFTKFHSLK	0.5921307	0.996546
HLA-DPA1*01:03-DPB1*04:01	LEPFRMTPFSAIG	0.81474024	0.9856394
HLA-DPA1*01:03-DPB1*04:01	LERILPERFLAVL	0.73033524	0.92853737
HLA-DPA1*01:03-DPB1*04:01	LFAEEEFLPLDPT	0.5680842	0.9530473
HLA-DPA1*01:03-DPB1*04:01	LFIFETFCRIHQC	0.6546937	0.004524901
HLA-DPA1*01:03-DPB1*04:01	LFIVKYELPLVIQ	0.47857395	0.35029006
HLA-DPA1*01:03-DPB1*04:01	LFNGQKFLLFDSN	0.521914	0.76170194
HLA-DPA1*01:03-DPB1*04:01	LFRKFHYLPFLPS	0.7464451	0.9895636
HLA-DPA1*01:03-DPB1*04:01	LGHFLLTNLLLDK	0.5185757	0.3396317
HLA-DPA1*01:03-DPB1*04:01	LGHILLHDFLLVP	0.7109563	0.8877797
HLA-DPA1*01:03-DPB1*04:01	LGKFSSTLYETGG	0.4596117	0.7925893
HLA-DPA1*01:03-DPB1*04:01	LGQRAFGPAGKVV	0.07652923	0.010394091
HLA-DPA1*01:03-DPB1*04:01	LGRLLSAGFALLG	0.646645	0.015646368
HLA-DPA1*01:03-DPB1*04:01	LHAFIAEVFAMVR	0.7767383	0.6695334
HLA-DPA1*01:03-DPB1*04:01	LHAFSVEPLLIYP	0.56040174	0.6641712
HLA-DPA1*01:03-DPB1*04:01	LHKYVVVYFREID	0.6741693	0.91007584
HLA-DPA1*01:03-DPB1*04:01	LHQLYSHSLLPVD	0.4884593	0.68435895
HLA-DPA1*01:03-DPB1*04:01	LIEPLLKEAKFPI	0.22213073	0.002913971
HLA-DPA1*01:03-DPB1*04:01	LILIYSVEFDRIH	0.64666086	0.45867935
HLA-DPA1*01:03-DPB1*04:01	LIYMDQTKFPIVN	0.35028696	0.14106713
HLA-DPA1*01:03-DPB1*04:01	LKEKMVVEFRHMR	0.26730388	0.11330466
HLA-DPA1*01:03-DPB1*04:01	LKHITSEEFSALK	0.5961806	0.9784193
HLA-DPA1*01:03-DPB1*04:01	LKHLIIENFIPLE	0.75911134	0.98153
HLA-DPA1*01:03-DPB1*04:01	LKRRLNWIQWASL	0.65048915	0.20645514
HLA-DPA1*01:03-DPB1*04:01	LKVLKPDTTYQVK	0.050638437	0.68909913
HLA-DPA1*01:03-DPB1*04:01	LLAFAVTCYGIVH	0.59228605	0.011853288
HLA-DPA1*01:03-DPB1*04:01	LLPKSQTTAHELR	0.02468616	0.199575
HLA-DPA1*01:03-DPB1*04:01	LLWHWDTTQSLKQ	0.12500407	0.8439684
HLA-DPA1*01:03-DPB1*04:01	LNIVRFLEKYKDS	0.3181053	0.03167288
HLA-DPA1*01:03-DPB1*04:01	LNTIQSDKFLNLL	0.69847226	0.9973839
HLA-DPA1*01:03-DPB1*04:01	LPAWYKSALFNEL	0.818775	0.9885699
HLA-DPA1*01:03-DPB1*04:01	LPCWLVEEFVVAE	0.5677521	0.008232158
HLA-DPA1*01:03-DPB1*04:01	LPDMEATLWIGLR	0.3969079	0.25821957
HLA-DPA1*01:03-DPB1*04:01	LPEFYDETLLRSK	0.32308105	0.9832195
HLA-DPA1*01:03-DPB1*04:01	LPHFAQTEFSVVR	0.67263824	0.9973701
HLA-DPA1*01:03-DPB1*04:01	LPLYFEGFLLIKR	0.74116635	0.85877895
HLA-DPA1*01:03-DPB1*04:01	LPNFKQNEFSVVR	0.55224955	0.99070615
HLA-DPA1*01:03-DPB1*04:01	LPQDFEVAKYNTL	0.5374345	0.9915457
HLA-DPA1*01:03-DPB1*04:01	LPQFSSIEYVVLR	0.66880476	0.9791849
HLA-DPA1*01:03-DPB1*04:01	LPQKAVSEQLSRG	0.06498151	0.14478655
HLA-DPA1*01:03-DPB1*04:01	LPREDHLFRKFHY	0.101175554	0.4349699
HLA-DPA1*01:03-DPB1*04:01	LPRNFVVDYYETS	0.3657138	0.9840819
HLA-DPA1*01:03-DPB1*04:01	LPRNFVVDYYETS	0.3657138	0.9840819
HLA-DPA1*01:03-DPB1*04:01	LPVRFLFTDYNRL	0.65963566	0.971513
HLA-DPA1*01:03-DPB1*04:01	LPYFVATKLAKIR	0.64681107	0.9981249
HLA-DPA1*01:03-DPB1*04:01	LQDFQIQAFNVMG	0.53314275	0.7945589
HLA-DPA1*01:03-DPB1*04:01	LQEAFGWEPFIRL	0.7860582	0.9199395
HLA-DPA1*01:03-DPB1*04:01	LQPGTKFIKHWRM	0.05913531	0.013778443
HLA-DPA1*01:03-DPB1*04:01	LQSFDYEQFRDLE	0.61503947	0.9967942
HLA-DPA1*01:03-DPB1*04:01	LQYLQSLNFERIV	0.7948673	0.9642687
HLA-DPA1*01:03-DPB1*04:01	LRGMAFVPFLLVT	0.80091184	0.035672452
HLA-DPA1*01:03-DPB1*04:01	LRILASTQFEPTA	0.58127105	0.998055
HLA-DPA1*01:03-DPB1*04:01	LRMLIVEKMLEVF	0.68335265	0.03739702
HLA-DPA1*01:03-DPB1*04:01	LRSFDYEQFHELQ	0.6949894	0.9981246
HLA-DPA1*01:03-DPB1*04:01	LRSFQTGLFTAAR	0.59549874	0.5331675
HLA-DPA1*01:03-DPB1*04:01	LRSINGELYAPLQ	0.50587034	0.81890213
HLA-DPA1*01:03-DPB1*04:01	LRSLLVVGSFLGL	0.7898157	0.002645918
HLA-DPA1*01:03-DPB1*04:01	LRYEEKKYEDVKP	0.05913288	0.94102514
HLA-DPA1*01:03-DPB1*04:01	LSALESTKWLQHL	0.4687785	0.3563395
HLA-DPA1*01:03-DPB1*04:01	LSFLVNHDFSPLE	0.5538212	0.6036259
HLA-DPA1*01:03-DPB1*04:01	LSNAYAREEFAST	0.5010395	0.65858805
HLA-DPA1*01:03-DPB1*04:01	LSSFDYEQFRDLQ	0.601251	0.9982794
HLA-DPA1*01:03-DPB1*04:01	LSSLSTSTFKVTR	0.44703057	0.86922055
HLA-DPA1*01:03-DPB1*04:01	LSSMTMDARLSAK	0.10078125	0.004758663
HLA-DPA1*01:03-DPB1*04:01	LSVFSDTATPDIK	0.066071734	0.28603402
HLA-DPA1*01:03-DPB1*04:01	LSYFKGSSLLLML	0.6489375	0.47406125
HLA-DPA1*01:03-DPB1*04:01	LTAWDGSNFLPLR	0.5338093	0.9964366
HLA-DPA1*01:03-DPB1*04:01	LTMESDKFICIRE	0.32217878	0.80570734
HLA-DPA1*01:03-DPB1*04:01	LTRYYSSFVNMER	0.45566812	0.60861075
HLA-DPA1*01:03-DPB1*04:01	LVAAKLEPKSFKH	0.07678612	0.13161993
HLA-DPA1*01:03-DPB1*04:01	LVEFAVEYFTRLR	0.8391559	0.9893743
HLA-DPA1*01:03-DPB1*04:01	LVEVLGGEFLKYM	0.68187535	0.043047708
HLA-DPA1*01:03-DPB1*04:01	LVFLGASYLLAPV	0.75113255	0.018505963
HLA-DPA1*01:03-DPB1*04:01	LVILGHYFKKRLG	0.23484588	0.022062894
HLA-DPA1*01:03-DPB1*04:01	LVLLRGENLVSMT	0.4969475	0.6619867
HLA-DPA1*01:03-DPB1*04:01	LVLRKALFSTLKE	0.50133365	0.040324554
HLA-DPA1*01:03-DPB1*04:01	LVQEFQIFLENLK	0.5463652	0.54548967
HLA-DPA1*01:03-DPB1*04:01	LVRYFANEPFADF	0.71207213	0.99034625
HLA-DPA1*01:03-DPB1*04:01	LVVLTYIYFKRLK	0.714441	0.014561283
HLA-DPA1*01:03-DPB1*04:01	LYIIKSELPLVIQ	0.45060804	0.5251603
HLA-DPA1*01:03-DPB1*04:01	LYQHAVQYFLHVV	0.68702066	0.00893584
HLA-DPA1*01:03-DPB1*04:01	MAKVLTPELYAEL	0.61697876	0.85981035
HLA-DPA1*01:03-DPB1*04:01	MDSEFRYTLFPIV	0.9138286	0.97774124
HLA-DPA1*01:03-DPB1*04:01	MEKIWHHTFYNEL	0.7342833	0.9898384
HLA-DPA1*01:03-DPB1*04:01	MHRYTLEMFRTCQ	0.584811	0.86462593
HLA-DPA1*01:03-DPB1*04:01	MKEFVSTVMEQLK	0.6503671	0.99757385
HLA-DPA1*01:03-DPB1*04:01	MKKFCAQPWEEIK	0.6102939	0.36895648
HLA-DPA1*01:03-DPB1*04:01	MREWFSETFQKVK	0.76591295	0.9993715
HLA-DPA1*01:03-DPB1*04:01	MTIEPSTFLAVPT	0.533542	0.98561704
HLA-DPA1*01:03-DPB1*04:01	MTQIMFETFNTPA	0.58028924	0.2346249
HLA-DPA1*01:03-DPB1*04:01	NAFEVAEKYLDIP	0.53311867	0.58614475
HLA-DPA1*01:03-DPB1*04:01	NAKKIEFEQFLPM	0.79055977	0.99722385
HLA-DPA1*01:03-DPB1*04:01	NEMTPTRFAEIIE	0.32784232	0.9434878
HLA-DPA1*01:03-DPB1*04:01	NFAHVIFQNVAKS	0.6176906	0.998165
HLA-DPA1*01:03-DPB1*04:01	NFKQVEYLLIHGT	0.5610119	0.42234692
HLA-DPA1*01:03-DPB1*04:01	NGFINEDFIVWMR	0.4310278	0.10819079
HLA-DPA1*01:03-DPB1*04:01	NGILFVQYFHRVP	0.74257976	0.9785191
HLA-DPA1*01:03-DPB1*04:01	NHEFIATFFGQPT	0.6408072	0.55525213
HLA-DPA1*01:03-DPB1*04:01	NIANSQIAASSVR	0.05895595	0.14500222
HLA-DPA1*01:03-DPB1*04:01	NIDKILPIMFASL	0.7157843	0.02148572
HLA-DPA1*01:03-DPB1*04:01	NKILIFGLFEETA	0.66377014	0.033229902
HLA-DPA1*01:03-DPB1*04:01	NKLEGDTFLLLIQ	0.6377803	0.56477386
HLA-DPA1*01:03-DPB1*04:01	NKTALNITNFLVS	0.5531321	0.84394675
HLA-DPA1*01:03-DPB1*04:01	NKYAASSYLSLTP	0.7239715	0.9939461
HLA-DPA1*01:03-DPB1*04:01	NLAFIANLFNRYP	0.59078205	0.80630493
HLA-DPA1*01:03-DPB1*04:01	NLHLMHTSYFLFV	0.81284773	0.03955661
HLA-DPA1*01:03-DPB1*04:01	NLRMLIVEKMLEV	0.63329697	0.16501161
HLA-DPA1*01:03-DPB1*04:01	NMGEIEPTFYVTL	0.60868937	0.37886745
HLA-DPA1*01:03-DPB1*04:01	NNILTDELFKRTI	0.34051925	0.8449812
HLA-DPA1*01:03-DPB1*04:01	NNKYAASSYLSLT	0.75408185	0.99774027
HLA-DPA1*01:03-DPB1*04:01	NNLSFEHDEFLSN	0.5360188	0.9799692
HLA-DPA1*01:03-DPB1*04:01	NNPWHWTAFAGIL	0.70615697	0.8911417
HLA-DPA1*01:03-DPB1*04:01	NPDFTGEQYILDK	0.23853819	0.9909232
HLA-DPA1*01:03-DPB1*04:01	NPEWLVNYFGSLS	0.62225187	0.3667268
HLA-DPA1*01:03-DPB1*04:01	NPKEWLQVDFQKT	0.45043272	0.9799757
HLA-DPA1*01:03-DPB1*04:01	NPVQLGSTYFREA	0.6096756	0.8945958
HLA-DPA1*01:03-DPB1*04:01	NPYHVVILFQPVT	0.48872882	0.1777572
HLA-DPA1*01:03-DPB1*04:01	NRGFHQEVFLGKD	0.49657077	0.97679645
HLA-DPA1*01:03-DPB1*04:01	NRNNFESEDYCMA	0.3554703	0.09379816
HLA-DPA1*01:03-DPB1*04:01	NSFVNDIFERIAS	0.47452965	0.99411345
HLA-DPA1*01:03-DPB1*04:01	NSIMYFSHFVPVF	0.8469885	0.7920301
HLA-DPA1*01:03-DPB1*04:01	NSSIKGSLWIPVV	0.68073404	0.5902358
HLA-DPA1*01:03-DPB1*04:01	NTASLKYENYELT	0.40697667	0.989196
HLA-DPA1*01:03-DPB1*04:01	NTDSLDWALYDHL	0.513361	0.17051288
HLA-DPA1*01:03-DPB1*04:01	NTFLHDSFQNVAA	0.4419875	0.99654067
HLA-DPA1*01:03-DPB1*04:01	NTFYSEKLAEAQR	0.31138128	0.9860981
HLA-DPA1*01:03-DPB1*04:01	NTGFMWDVAEELK	0.23091324	0.73755306
HLA-DPA1*01:03-DPB1*04:01	NTRIISEEYIKWL	0.5438109	0.2696375
HLA-DPA1*01:03-DPB1*04:01	NVALWYTKYASRL	0.51938933	0.24633817
HLA-DPA1*01:03-DPB1*04:01	NVDFAFSLYKHLV	0.76705396	0.99342
HLA-DPA1*01:03-DPB1*04:01	NVFLRHERFERFR	0.67993176	0.9947368
HLA-DPA1*01:03-DPB1*04:01	NVFLRYERFERYR	0.7330712	0.997177
HLA-DPA1*01:03-DPB1*04:01	NVFVASRLESVVY	0.56709087	0.96172255
HLA-DPA1*01:03-DPB1*04:01	NVKFQYSLYATTY	0.78471494	0.73110217
HLA-DPA1*01:03-DPB1*04:01	NVLRIINEPTAAA	0.13195862	0.04744552
HLA-DPA1*01:03-DPB1*04:01	NVRIATTALAIYH	0.31215078	0.15033074
HLA-DPA1*01:03-DPB1*04:01	NVSFRWEALGNTL	0.43094617	0.437037
HLA-DPA1*01:03-DPB1*04:01	NWKIIRSENFEEL	0.80103266	0.99040973
HLA-DPA1*01:03-DPB1*04:01	NWYVDGVEVHNAK	0.08203169	0.37298506
HLA-DPA1*01:03-DPB1*04:01	PAIIDGELYNEVK	0.3172134	0.79144037
HLA-DPA1*01:03-DPB1*04:01	PANEMTPTRFAEI	0.51398695	0.6951507
HLA-DPA1*01:03-DPB1*04:01	PDFTGEQYILDKG	0.23484102	0.7043475
HLA-DPA1*01:03-DPB1*04:01	PEEFDKTSFHKVR	0.42981592	0.99677247
HLA-DPA1*01:03-DPB1*04:01	PENQFRVDYILSV	0.50265	0.070348114
HLA-DPA1*01:03-DPB1*04:01	PEYTTVSWLKDGT	0.1342287	0.31869552
HLA-DPA1*01:03-DPB1*04:01	PGERFTDSQFLVL	0.639084	0.9094821
HLA-DPA1*01:03-DPB1*04:01	PGLARQAPKPRKQ	0.087685436	0.7492288
HLA-DPA1*01:03-DPB1*04:01	PGVFLEKDYEIYR	0.24045213	0.386749
HLA-DPA1*01:03-DPB1*04:01	PLLYTLIEKTMQN	0.36982834	0.6764998
HLA-DPA1*01:03-DPB1*04:01	PLRYVKFQNVNSV	0.67190874	0.9367903
HLA-DPA1*01:03-DPB1*04:01	PMLWHSFGTIAAL	0.5902835	0.03195993
HLA-DPA1*01:03-DPB1*04:01	PRNFVVDYYETSS	0.29485318	0.38784614
HLA-DPA1*01:03-DPB1*04:01	PSSLSFNMWKEIP	0.6190805	0.5333319
HLA-DPA1*01:03-DPB1*04:01	PTIRKENFNNVPD	0.23725888	0.9258787
HLA-DPA1*01:03-DPB1*04:01	PTRELAYQTFEVL	0.810226	0.8841804
HLA-DPA1*01:03-DPB1*04:01	PVDFVTADKFDEN	0.17070624	0.39012638
HLA-DPA1*01:03-DPB1*04:01	PVGVFEWEAFARG	0.67161554	0.98326457
HLA-DPA1*01:03-DPB1*04:01	PVPEEEEGFEGGD	0.019319471	0.014318911
HLA-DPA1*01:03-DPB1*04:01	QAAIASQRFEGTT	0.33727577	0.95946157
HLA-DPA1*01:03-DPB1*04:01	QAEVAQQEFLEVK	0.6041581	0.99806005
HLA-DPA1*01:03-DPB1*04:01	QDPMGQTSFEHLK	0.41634005	0.7993466
HLA-DPA1*01:03-DPB1*04:01	QEELALQHFMKEK	0.40658453	0.37061024
HLA-DPA1*01:03-DPB1*04:01	QEGEYYCTAFNRA	0.6059143	0.76680857
HLA-DPA1*01:03-DPB1*04:01	QFASGAFLHIKET	0.6127408	0.8831297
HLA-DPA1*01:03-DPB1*04:01	QFVQFDSDAASPR	0.09068739	0.4692913
HLA-DPA1*01:03-DPB1*04:01	QGRFLVETFPAPE	0.49530995	0.33108205
HLA-DPA1*01:03-DPB1*04:01	QGTFQGMRFALLQ	0.7309433	0.8869053
HLA-DPA1*01:03-DPB1*04:01	QIAFTGTTFIGYV	0.78133786	0.13471623
HLA-DPA1*01:03-DPB1*04:01	QLELRPVLYNYLD	0.3971875	0.022607107
HLA-DPA1*01:03-DPB1*04:01	QLRPEHFQEVGYA	0.40259844	0.7806332
HLA-DPA1*01:03-DPB1*04:01	QNTFLHDSFQNVA	0.61311877	0.9989166
HLA-DPA1*01:03-DPB1*04:01	QPTPFVSLFFQRL	0.91676205	0.95443404
HLA-DPA1*01:03-DPB1*04:01	QPVLKTDNFLRWL	0.5239382	0.7822367
HLA-DPA1*01:03-DPB1*04:01	QRLIEQEEYLNVQ	0.60782593	0.9940257
HLA-DPA1*01:03-DPB1*04:01	QSFLWNVFQRVDK	0.7056695	0.9905783
HLA-DPA1*01:03-DPB1*04:01	QTDLIYNLLEKLG	0.5037132	0.14319041
HLA-DPA1*01:03-DPB1*04:01	QTVFYMEDYLTVK	0.72941405	0.99747294
HLA-DPA1*01:03-DPB1*04:01	RAGLEVEPFESVH	0.58528936	0.9987017
HLA-DPA1*01:03-DPB1*04:01	RAITWEQFQVVDN	0.48850882	0.9961995
HLA-DPA1*01:03-DPB1*04:01	RAPFAAPSPFAEL	0.5147012	0.10530953
HLA-DPA1*01:03-DPB1*04:01	RAPLVVGRFVNLR	0.7216002	0.9612306
HLA-DPA1*01:03-DPB1*04:01	RAQLAMALFEQEQ	0.5359908	0.765997
HLA-DPA1*01:03-DPB1*04:01	RASLINNAFQLVS	0.5607435	0.87837946
HLA-DPA1*01:03-DPB1*04:01	REKIVEVMFETYQ	0.6137458	0.40972424
HLA-DPA1*01:03-DPB1*04:01	REKMTQIMFETFN	0.6696857	0.3691318
HLA-DPA1*01:03-DPB1*04:01	REPFTDTHYLSLT	0.5278046	0.9888946
HLA-DPA1*01:03-DPB1*04:01	REPYKFLQFAYFK	0.7516434	0.847243
HLA-DPA1*01:03-DPB1*04:01	RFPNIGVEKFLEL	0.69981277	0.96438205
HLA-DPA1*01:03-DPB1*04:01	RFYEAEEYAEEFR	0.35400647	0.8814415
HLA-DPA1*01:03-DPB1*04:01	RGDNFETVTWLSD	0.42332157	0.16933289
HLA-DPA1*01:03-DPB1*04:01	RGEKIKSDFFELL	0.7829306	0.9325773
HLA-DPA1*01:03-DPB1*04:01	RGEVVAGRFIEVP	0.613752	0.9469369
HLA-DPA1*01:03-DPB1*04:01	RGFHQEVFLGKDL	0.45252925	0.9311937
HLA-DPA1*01:03-DPB1*04:01	RGGQYFNDKFIGL	0.54781747	0.9569732
HLA-DPA1*01:03-DPB1*04:01	RGHEFLSHPFAVT	0.680348	0.9899346
HLA-DPA1*01:03-DPB1*04:01	RGIFRVHQFEKIE	0.66915756	0.9988917
HLA-DPA1*01:03-DPB1*04:01	RGNLYWTDWNRDN	0.2543572	0.96242505
HLA-DPA1*01:03-DPB1*04:01	RGRLEIASFLPED	0.48018372	0.49946994
HLA-DPA1*01:03-DPB1*04:01	RGRLTSQDWERVH	0.34675628	0.99766284
HLA-DPA1*01:03-DPB1*04:01	RGSFEVTLLRPDG	0.2813338	0.7307736
HLA-DPA1*01:03-DPB1*04:01	RHKFSYDTFVDYS	0.6126135	0.9336546
HLA-DPA1*01:03-DPB1*04:01	RHQRTVDVFHAVK	0.1937667	0.020742435
HLA-DPA1*01:03-DPB1*04:01	RIGFDSTQWRAVK	0.30729154	0.9559919
HLA-DPA1*01:03-DPB1*04:01	RIINEPTAAAIAY	0.13389356	0.13077202
HLA-DPA1*01:03-DPB1*04:01	RIKEVQYEMFRSL	0.85939574	0.99204427
HLA-DPA1*01:03-DPB1*04:01	RIKLEAERFENLR	0.6991415	0.99932635
HLA-DPA1*01:03-DPB1*04:01	RIKLYSESLARYG	0.38643044	0.30505428
HLA-DPA1*01:03-DPB1*04:01	RKDFVSEAYLITL	0.841151	0.8127152
HLA-DPA1*01:03-DPB1*04:01	RKKLLHSSQMLRA	0.40855244	0.23579618
HLA-DPA1*01:03-DPB1*04:01	RLDLLHSTAFEEL	0.8512381	0.9914465
HLA-DPA1*01:03-DPB1*04:01	RLELASNHFLYLP	0.7998491	0.9539
HLA-DPA1*01:03-DPB1*04:01	RLLGEEVVRVLQA	0.24623099	0.003817889
HLA-DPA1*01:03-DPB1*04:01	RLLSYMGLDFNSL	0.68541443	0.063511886
HLA-DPA1*01:03-DPB1*04:01	RLLWEQELYSQLV	0.600184	0.24361415
HLA-DPA1*01:03-DPB1*04:01	RLNTIQSDKFLNL	0.6952436	0.9769505
HLA-DPA1*01:03-DPB1*04:01	RLPLNTDAYLSLQ	0.38907462	0.9433712
HLA-DPA1*01:03-DPB1*04:01	RLWAWEKFVYLDE	0.64888996	0.96242523
HLA-DPA1*01:03-DPB1*04:01	RNKDLLPEDFVVY	0.35178652	0.63174474
HLA-DPA1*01:03-DPB1*04:01	RNNFDTEEYCMAV	0.28492123	0.016174922
HLA-DPA1*01:03-DPB1*04:01	RNNYIATIYKAIG	0.6109553	0.9782648
HLA-DPA1*01:03-DPB1*04:01	RNVLDTMFELLPR	0.5083913	0.7813785
HLA-DPA1*01:03-DPB1*04:01	RPAVMTSPLYLEI	0.6250869	0.4736553
HLA-DPA1*01:03-DPB1*04:01	RPDDEEGAAVAPG	0.005140686	0.14825734
HLA-DPA1*01:03-DPB1*04:01	RPETYVATEFVAL	0.82123536	0.9978366
HLA-DPA1*01:03-DPB1*04:01	RPGIHHSLFGDVK	0.39248323	0.9898244
HLA-DPA1*01:03-DPB1*04:01	RPLEGTSFIVDQA	0.21953514	0.8667482
HLA-DPA1*01:03-DPB1*04:01	RPVMLVGGLFASL	0.8281272	0.00803698
HLA-DPA1*01:03-DPB1*04:01	RPYGALDSGFNSV	0.23208706	0.0177642
HLA-DPA1*01:03-DPB1*04:01	RQDFIFTIYHWWQ	0.603727	0.32923612
HLA-DPA1*01:03-DPB1*04:01	RQILEGVHFLHTR	0.6462094	0.99659604
HLA-DPA1*01:03-DPB1*04:01	RQQLGWEAWLQYS	0.6250872	0.009802602
HLA-DPA1*01:03-DPB1*04:01	RQTLFEDSFQQIM	0.62775785	0.8942278
HLA-DPA1*01:03-DPB1*04:01	RRDLERALYLLVR	0.6156346	0.29674172
HLA-DPA1*01:03-DPB1*04:01	RRKDFVSEAYLIT	0.77291554	0.92844075
HLA-DPA1*01:03-DPB1*04:01	RSAFKADEFLNWH	0.56043	0.9949028
HLA-DPA1*01:03-DPB1*04:01	RSKFLGVEMEKVQ	0.58266544	0.98951185
HLA-DPA1*01:03-DPB1*04:01	RSLLVPSDFLSVH	0.7502363	0.9935528
HLA-DPA1*01:03-DPB1*04:01	RSRAFNFLNEIKK	0.32388052	0.22593744
HLA-DPA1*01:03-DPB1*04:01	RSVIIGGLFPGIQ	0.5727447	0.2855262
HLA-DPA1*01:03-DPB1*04:01	RSYEVTVENFLRV	0.7266516	0.92758524
HLA-DPA1*01:03-DPB1*04:01	RTEFAGDKFKEEK	0.3612188	0.9884944
HLA-DPA1*01:03-DPB1*04:01	RTELIGDQLAQLN	0.37308985	0.85703737
HLA-DPA1*01:03-DPB1*04:01	RTFNVDMYEEIHR	0.42224547	0.9948937
HLA-DPA1*01:03-DPB1*04:01	RTIIEFLSFLHLK	0.6996148	0.83318985
HLA-DPA1*01:03-DPB1*04:01	RTLLKETKFITYR	0.5926266	0.8845744
HLA-DPA1*01:03-DPB1*04:01	RVFNYNTLERVHM	0.33629495	0.58428025
HLA-DPA1*01:03-DPB1*04:01	RYFANEPFADFHR	0.405844	0.99807996
HLA-DPA1*01:03-DPB1*04:01	RYIYNQEEYARYN	0.329877	0.97742605
HLA-DPA1*01:03-DPB1*04:01	SAFFYTVDFLRTS	0.74435073	0.95834696
HLA-DPA1*01:03-DPB1*04:01	SAFLGAATMYTRY	0.33386967	0.00787327
HLA-DPA1*01:03-DPB1*04:01	SAGLAFSLYQAMA	0.67962337	0.25019044
HLA-DPA1*01:03-DPB1*04:01	SALVFTRLLEFDS	0.54137987	0.12545307
HLA-DPA1*01:03-DPB1*04:01	SATYIAEEYSRLR	0.54155964	0.9961195
HLA-DPA1*01:03-DPB1*04:01	SAVIHSENFQTLL	0.6759721	0.9946359
HLA-DPA1*01:03-DPB1*04:01	SAVLQGSLFGQLG	0.7260964	0.195666
HLA-DPA1*01:03-DPB1*04:01	SCNLITGMFQRLD	0.56280226	0.01091112
HLA-DPA1*01:03-DPB1*04:01	SDEIQVQVFEKLQ	0.6234865	0.9922045
HLA-DPA1*01:03-DPB1*04:01	SDFAVSQFKHLSK	0.40256885	0.9965164
HLA-DPA1*01:03-DPB1*04:01	SDHSFFKISYLTF	0.7016289	0.6897313
HLA-DPA1*01:03-DPB1*04:01	SDIVASSFLKSDK	0.49830285	0.9567796
HLA-DPA1*01:03-DPB1*04:01	SDSLKSIRYKIVN	0.4391249	0.72140384
HLA-DPA1*01:03-DPB1*04:01	SEDHDVEYFLRLA	0.416201	0.28395554
HLA-DPA1*01:03-DPB1*04:01	SEFFTGSKLVDYA	0.44467622	0.9624802
HLA-DPA1*01:03-DPB1*04:01	SEFLPERFLTPDG	0.38408703	0.76290077
HLA-DPA1*01:03-DPB1*04:01	SELFKDLFVELKR	0.5214198	0.6759701
HLA-DPA1*01:03-DPB1*04:01	SEVLQDSCFLQIK	0.67490476	0.9568003
HLA-DPA1*01:03-DPB1*04:01	SEVRLPPLRALDD	0.10233641	0.001276082
HLA-DPA1*01:03-DPB1*04:01	SFFVMTNFLKTEG	0.747647	0.98295534
HLA-DPA1*01:03-DPB1*04:01	SFHSAVFSLLKAN	0.6352126	0.8265511
HLA-DPA1*01:03-DPB1*04:01	SGAPAAESKEIVR	0.036513273	0.39854103
HLA-DPA1*01:03-DPB1*04:01	SGDFQMSPYAEYP	0.5277525	0.696519
HLA-DPA1*01:03-DPB1*04:01	SGDIIATVFAPLE	0.7994605	0.73874056
HLA-DPA1*01:03-DPB1*04:01	SGEEFRMEKLNQL	0.5334474	0.9895137
HLA-DPA1*01:03-DPB1*04:01	SGFAGVYFEKILK	0.58201844	0.9714302
HLA-DPA1*01:03-DPB1*04:01	SGLTVEQFRKING	0.26109412	0.9925519
HLA-DPA1*01:03-DPB1*04:01	SGQFVMEGFLNLK	0.8412303	0.99941254
HLA-DPA1*01:03-DPB1*04:01	SGQGIRNTYFEFE	0.4486496	0.16789709
HLA-DPA1*01:03-DPB1*04:01	SGSFEDALLAIVK	0.3250443	0.6235614
HLA-DPA1*01:03-DPB1*04:01	SGSLTYEEFLGRV	0.74047816	0.9713564
HLA-DPA1*01:03-DPB1*04:01	SHDFWSTEINQLI	0.5180477	0.6499128
HLA-DPA1*01:03-DPB1*04:01	SHGEYFYSLFSET	0.8634581	0.8491332
HLA-DPA1*01:03-DPB1*04:01	SHLESSDGEAGRD	0.01131195	0.008861264
HLA-DPA1*01:03-DPB1*04:01	SIAAVEMEHFLPL	0.70499265	0.9915088
HLA-DPA1*01:03-DPB1*04:01	SIDVGYERFLGPE	0.49637133	0.59444916
HLA-DPA1*01:03-DPB1*04:01	SKELTTEIDNNIE	0.037355345	0.110132776
HLA-DPA1*01:03-DPB1*04:01	SKSMVDELFAEIV	0.6569802	0.7329456
HLA-DPA1*01:03-DPB1*04:01	SKTLKCSTLLVVG	0.43541622	0.3495449
HLA-DPA1*01:03-DPB1*04:01	SLGQYQCSSFARC	0.5749494	0.42144346
HLA-DPA1*01:03-DPB1*04:01	SLLTEKLLRLLSL	0.44436467	0.001468778
HLA-DPA1*01:03-DPB1*04:01	SMVDELFAEIVRQ	0.5278315	0.3596591
HLA-DPA1*01:03-DPB1*04:01	SNAEYLASLFPTC	0.7099522	0.004335167
HLA-DPA1*01:03-DPB1*04:01	SNFAHVIFQNVAK	0.58004117	0.99958265
HLA-DPA1*01:03-DPB1*04:01	SNNKYAASSYLSL	0.729152	0.99247044
HLA-DPA1*01:03-DPB1*04:01	SNPEYTTVSWLKD	0.31371137	0.97064054
HLA-DPA1*01:03-DPB1*04:01	SNRIYWSDLSQRM	0.298449	0.9791851
HLA-DPA1*01:03-DPB1*04:01	SNVEEAFINTAKE	0.113875665	0.24022837
HLA-DPA1*01:03-DPB1*04:01	SNVVKGEKILPVF	0.37668747	0.72096103
HLA-DPA1*01:03-DPB1*04:01	SPDQWSSSSPHSN	0.040100046	0.63524103
HLA-DPA1*01:03-DPB1*04:01	SPFPVQDRPESSL	0.041318063	0.003761755
HLA-DPA1*01:03-DPB1*04:01	SPGGAGSDTLVRY	0.02700389	0.07072204
HLA-DPA1*01:03-DPB1*04:01	SPKLFAEEEFLPL	0.8503685	0.99859226
HLA-DPA1*01:03-DPB1*04:01	SPLAGEKFVEVYK	0.55607754	0.99795943
HLA-DPA1*01:03-DPB1*04:01	SPNFVQNEWCHYE	0.2915812	0.1320557
HLA-DPA1*01:03-DPB1*04:01	SPRDFDAATYLAL	0.5802374	0.97157764
HLA-DPA1*01:03-DPB1*04:01	SPYYFLTSAFLTA	0.9095967	0.63993835
HLA-DPA1*01:03-DPB1*04:01	SQQLDVFIATSKH	0.20523363	0.023737034
HLA-DPA1*01:03-DPB1*04:01	SRFATTFYQHLAD	0.69169676	0.9921533
HLA-DPA1*01:03-DPB1*04:01	SRGFAFVTFESPA	0.58132046	0.8577913
HLA-DPA1*01:03-DPB1*04:01	SRLLVGATYTGYG	0.35428527	0.15934941
HLA-DPA1*01:03-DPB1*04:01	SRPHFLIELFHEL	0.884472	0.9696134
HLA-DPA1*01:03-DPB1*04:01	SSDKFVSELWKDV	0.7105642	0.9934065
HLA-DPA1*01:03-DPB1*04:01	SSDMFNYEEYCTA	0.44179142	0.050186288
HLA-DPA1*01:03-DPB1*04:01	SSFFRLEFYRLLQ	0.7667965	0.29290262
HLA-DPA1*01:03-DPB1*04:01	SSFLGELFNQHPD	0.5253643	0.9967524
HLA-DPA1*01:03-DPB1*04:01	SSIYTSERFQNWK	0.5206913	0.9983748
HLA-DPA1*01:03-DPB1*04:01	SSNEYLYERFGLL	0.78677976	0.9946802
HLA-DPA1*01:03-DPB1*04:01	SSRFYVVMWKQVT	0.62296283	0.8212786
HLA-DPA1*01:03-DPB1*04:01	SSSMEGVTFLQAK	0.5047404	0.9779037
HLA-DPA1*01:03-DPB1*04:01	SSTLHAVTFLRTP	0.66639155	0.98924625
HLA-DPA1*01:03-DPB1*04:01	SSYMEVPTYLNFK	0.37231368	0.39585608
HLA-DPA1*01:03-DPB1*04:01	STGTLSQEHFLLD	0.3337889	0.9250118
HLA-DPA1*01:03-DPB1*04:01	STIYRHYTKNSKQ	0.056894835	0.013796277
HLA-DPA1*01:03-DPB1*04:01	STLHAVTFLRTPE	0.5968428	0.99598324
HLA-DPA1*01:03-DPB1*04:01	SVAFCTSPMAKLG	0.4536203	0.11541971
HLA-DPA1*01:03-DPB1*04:01	SVEEFLSEKLERI	0.66456485	0.99561036
HLA-DPA1*01:03-DPB1*04:01	SVIRGEEFALEIT	0.58583426	0.38494888
HLA-DPA1*01:03-DPB1*04:01	SVQLSYISFQNPR	0.5182829	0.7549628
HLA-DPA1*01:03-DPB1*04:01	SYIQSKFEDLNKR	0.591886	0.95922613
HLA-DPA1*01:03-DPB1*04:01	TAAFLGVYYALDK	0.51892555	0.32670638
HLA-DPA1*01:03-DPB1*04:01	TAELAGTEFVAEK	0.47008574	0.9818926
HLA-DPA1*01:03-DPB1*04:01	TASLKYENYELTL	0.49043852	0.99593145
HLA-DPA1*01:03-DPB1*04:01	TAVDTAAQISEQK	0.026207116	0.1794706
HLA-DPA1*01:03-DPB1*04:01	TDDDIVFEDFARL	0.60267603	0.9432434
HLA-DPA1*01:03-DPB1*04:01	TDETFFGVQWVRP	0.46375892	0.5219457
HLA-DPA1*01:03-DPB1*04:01	TDGSFLVHHFLSF	0.7733408	0.95435464
HLA-DPA1*01:03-DPB1*04:01	TDLVLRKALFSTL	0.6734946	0.1275405
HLA-DPA1*01:03-DPB1*04:01	TDQFSGQHWLWIG	0.5145706	0.59935445
HLA-DPA1*01:03-DPB1*04:01	TELVEPTEYLVVH	0.4317431	0.9971054
HLA-DPA1*01:03-DPB1*04:01	TETTFLVDKYEIL	0.5325673	0.99279755
HLA-DPA1*01:03-DPB1*04:01	TFLHDSFQNVAAV	0.58640444	0.9010681
HLA-DPA1*01:03-DPB1*04:01	TGALEGQMFRKTG	0.2526312	0.9932661
HLA-DPA1*01:03-DPB1*04:01	TGATLINEQWLLT	0.38668975	0.8725775
HLA-DPA1*01:03-DPB1*04:01	TGFYSCKYLAVPT	0.6388701	0.6836756
HLA-DPA1*01:03-DPB1*04:01	TGIAYSLFAGQPL	0.6493451	0.36653054
HLA-DPA1*01:03-DPB1*04:01	TGKITFEDFNEVV	0.586646	0.9718412
HLA-DPA1*01:03-DPB1*04:01	TGNIGYTLFSSKP	0.5415459	0.740518
HLA-DPA1*01:03-DPB1*04:01	TGNLASAIFLPYR	0.6517057	0.96499765
HLA-DPA1*01:03-DPB1*04:01	TGNLQTQRYLEVQ	0.5301685	0.99380034
HLA-DPA1*01:03-DPB1*04:01	TGRWLAVDYENVR	0.48464212	0.9969224
HLA-DPA1*01:03-DPB1*04:01	TGSFWNDSFARLS	0.6107307	0.9867244
HLA-DPA1*01:03-DPB1*04:01	THRIHWESASLLR	0.3283009	0.74473536
HLA-DPA1*01:03-DPB1*04:01	TIIFDNKAHSGKI	0.0823838	0.10831295
HLA-DPA1*01:03-DPB1*04:01	TISRLEPEDFAVY	0.41642898	0.41816887
HLA-DPA1*01:03-DPB1*04:01	TKNDVVGTTYLHL	0.5930278	0.9004221
HLA-DPA1*01:03-DPB1*04:01	TKSELLVEQYLPL	0.79252094	0.9909285
HLA-DPA1*01:03-DPB1*04:01	TLGVERFEEILQE	0.53205127	0.8886403
HLA-DPA1*01:03-DPB1*04:01	TLINEQWLLTTAK	0.38838056	0.7961778
HLA-DPA1*01:03-DPB1*04:01	TLISSTDFLSHPF	0.5505187	0.73693746
HLA-DPA1*01:03-DPB1*04:01	TLSDYNIQKESTL	0.093511984	0.45217076
HLA-DPA1*01:03-DPB1*04:01	TLVEVLGGEFLKY	0.66259754	0.13642046
HLA-DPA1*01:03-DPB1*04:01	TMHRYTLEMFRTC	0.6482367	0.23984532
HLA-DPA1*01:03-DPB1*04:01	TMLTSQYVRLTPD	0.5779072	0.59784377
HLA-DPA1*01:03-DPB1*04:01	TNAFAFTQFGVLC	0.7616641	0.60614645
HLA-DPA1*01:03-DPB1*04:01	TNDHYFSDPFLKY	0.46195433	0.94887525
HLA-DPA1*01:03-DPB1*04:01	TNDQYYVYFGTVR	0.35987586	0.61065954
HLA-DPA1*01:03-DPB1*04:01	TNEYVAIKLEPIK	0.48491466	0.9927994
HLA-DPA1*01:03-DPB1*04:01	TNQFKNVTFDIIA	0.5237363	0.6437579
HLA-DPA1*01:03-DPB1*04:01	TNVKFQYSLYATT	0.77877825	0.81336385
HLA-DPA1*01:03-DPB1*04:01	TNVVLEEHYLIVG	0.5124086	0.6458567
HLA-DPA1*01:03-DPB1*04:01	TNYLGIEWMRRHL	0.3255768	0.002379985
HLA-DPA1*01:03-DPB1*04:01	TPILVDGKDVMPE	0.030381514	0.54178524
HLA-DPA1*01:03-DPB1*04:01	TPLPHVTQQQKLA	0.041029442	0.030358762
HLA-DPA1*01:03-DPB1*04:01	TPMIAGGLFVMDK	0.35753092	0.7801426
HLA-DPA1*01:03-DPB1*04:01	TPPMGWLAWERFR	0.559714	0.63039184
HLA-DPA1*01:03-DPB1*04:01	TPQIINSKWEKVQ	0.39556286	0.99085635
HLA-DPA1*01:03-DPB1*04:01	TPQYVDEQFLSRL	0.54259706	0.95940095
HLA-DPA1*01:03-DPB1*04:01	TPSYVAFTDTERL	0.20650704	0.8395217
HLA-DPA1*01:03-DPB1*04:01	TPTMAGGLFSIDR	0.14110495	0.22929505
HLA-DPA1*01:03-DPB1*04:01	TPVRYTVYCSLIK	0.6919855	0.58687973
HLA-DPA1*01:03-DPB1*04:01	TQNVFTDSIFEKC	0.574839	0.61817074
HLA-DPA1*01:03-DPB1*04:01	TQRFYEAEEYAEE	0.40762523	0.7902607
HLA-DPA1*01:03-DPB1*04:01	TQRIWAALFLGLG	0.66309696	0.006626931
HLA-DPA1*01:03-DPB1*04:01	TQSELHYANLELL	0.4338259	0.26378208
HLA-DPA1*01:03-DPB1*04:01	TRIYITDGNMQLT	0.077713385	0.20347825
HLA-DPA1*01:03-DPB1*04:01	TRLVGSGFKVVVG	0.41345245	0.98746604
HLA-DPA1*01:03-DPB1*04:01	TRVMEKTKWLDIK	0.44791445	0.98609465
HLA-DPA1*01:03-DPB1*04:01	TSAVIHSENFQTL	0.6497098	0.99107134
HLA-DPA1*01:03-DPB1*04:01	TSFLPAQLLRLYQ	0.44226918	0.24185126
HLA-DPA1*01:03-DPB1*04:01	TTTFAVTSILRVA	0.7760748	0.92638445
HLA-DPA1*01:03-DPB1*04:01	TVEALAFEPLSQL	0.6158074	0.53772604
HLA-DPA1*01:03-DPB1*04:01	TVFYMEDYLTVKT	0.64443505	0.9601509
HLA-DPA1*01:03-DPB1*04:01	TVGFYSSVFGAMQ	0.67351115	0.25066024
HLA-DPA1*01:03-DPB1*04:01	TVIEWSQVHFLRE	0.5811835	0.48785
HLA-DPA1*01:03-DPB1*04:01	TVSLVHESFLDLS	0.7365359	0.9969838
HLA-DPA1*01:03-DPB1*04:01	TYYFVPAPWLSVK	0.65226513	0.9299685
HLA-DPA1*01:03-DPB1*04:01	VAALIDEQILCVH	0.2623251	0.26166445
HLA-DPA1*01:03-DPB1*04:01	VADFMAKKFSLDA	0.2903865	0.9397477
HLA-DPA1*01:03-DPB1*04:01	VAELENSEFRAFS	0.41985166	0.50669533
HLA-DPA1*01:03-DPB1*04:01	VAFIISDFESVSK	0.5378331	0.99753046
HLA-DPA1*01:03-DPB1*04:01	VAGQLHSVAFLAL	0.7629372	0.42382273
HLA-DPA1*01:03-DPB1*04:01	VAPSFMHSVFSPI	0.8570226	0.9444151
HLA-DPA1*01:03-DPB1*04:01	VARLTESLFLDLL	0.80978996	0.21985391
HLA-DPA1*01:03-DPB1*04:01	VASLVSTRFIKLT	0.8500836	0.9903971
HLA-DPA1*01:03-DPB1*04:01	VDELVGIDYSLMK	0.36388227	0.7671251
HLA-DPA1*01:03-DPB1*04:01	VDFAFSLYKQLVL	0.63418686	0.79514116
HLA-DPA1*01:03-DPB1*04:01	VDFTMKTLEIQGK	0.17082405	0.47834015
HLA-DPA1*01:03-DPB1*04:01	VDSFGTVPFLDYK	0.64071685	0.98480225
HLA-DPA1*01:03-DPB1*04:01	VDVKMVSGFIPLK	0.3870052	0.31438303
HLA-DPA1*01:03-DPB1*04:01	VEKELTYEKFVEW	0.69641584	0.9961836
HLA-DPA1*01:03-DPB1*04:01	VELLMEEFAFLKK	0.5876214	0.6443163
HLA-DPA1*01:03-DPB1*04:01	VEYVDDTQFLRFD	0.39937505	0.982529
HLA-DPA1*01:03-DPB1*04:01	VFDVTEFVDLHPG	0.39348057	0.92071867
HLA-DPA1*01:03-DPB1*04:01	VFEWEAFARGTKA	0.38856077	0.8271055
HLA-DPA1*01:03-DPB1*04:01	VFHATAFELDTDG	0.38587445	0.9923304
HLA-DPA1*01:03-DPB1*04:01	VFYMEDYLTVKTG	0.5811023	0.8821678
HLA-DPA1*01:03-DPB1*04:01	VGAYLPAVFEEVL	0.6517498	0.76669323
HLA-DPA1*01:03-DPB1*04:01	VGLVLTYDFTNCD	0.21765076	0.001197528
HLA-DPA1*01:03-DPB1*04:01	VGQLAGQVFVTVK	0.6804473	0.99797475
HLA-DPA1*01:03-DPB1*04:01	VGRIVIGLFGKVV	0.60376155	0.3732884
HLA-DPA1*01:03-DPB1*04:01	VHLFSGSQFESSR	0.5836647	0.99600804
HLA-DPA1*01:03-DPB1*04:01	VILAENGFLPIHL	0.4127202	0.3989949
HLA-DPA1*01:03-DPB1*04:01	VKFVSTKFEHLER	0.5429095	0.9985816
HLA-DPA1*01:03-DPB1*04:01	VLASEEFEQIESR	0.4783836	0.9707557
HLA-DPA1*01:03-DPB1*04:01	VLHGEQYLELYKP	0.5063787	0.6149359
HLA-DPA1*01:03-DPB1*04:01	VLVQGTVFARMAP	0.6304514	0.40084904
HLA-DPA1*01:03-DPB1*04:01	VNDFLAEIFKKIG	0.70647246	0.9921948
HLA-DPA1*01:03-DPB1*04:01	VNGKFSTEFQRMK	0.41336858	0.94581795
HLA-DPA1*01:03-DPB1*04:01	VNNSFKGIKYLRL	0.6819744	0.8373057
HLA-DPA1*01:03-DPB1*04:01	VNPKMVMTVFACL	0.7330428	0.089255214
HLA-DPA1*01:03-DPB1*04:01	VNRLLAELPASVH	0.23611078	0.43564063
HLA-DPA1*01:03-DPB1*04:01	VPAFEGRSFLAFP	0.6140378	0.99259835
HLA-DPA1*01:03-DPB1*04:01	VPAYFNDSQRQAT	0.025089024	0.38615027
HLA-DPA1*01:03-DPB1*04:01	VPDLTPTFYGAIK	0.22350492	0.73543805
HLA-DPA1*01:03-DPB1*04:01	VPEALRGEVWQLL	0.57015246	0.7501844
HLA-DPA1*01:03-DPB1*04:01	VPGLFEGDEYATL	0.46324217	0.9615313
HLA-DPA1*01:03-DPB1*04:01	VPIFQERLLAVGK	0.37247318	0.3100924
HLA-DPA1*01:03-DPB1*04:01	VPISFTSEEFEEL	0.7280606	0.994887
HLA-DPA1*01:03-DPB1*04:01	VPLKGQAFLPLVP	0.7196901	0.9228113
HLA-DPA1*01:03-DPB1*04:01	VPLRYVKFQNVNS	0.630894	0.99595535
HLA-DPA1*01:03-DPB1*04:01	VPNFIFDEFRTVL	0.6783631	0.99675095
HLA-DPA1*01:03-DPB1*04:01	VPVFLLTDYLRYT	0.7245235	0.96774924
HLA-DPA1*01:03-DPB1*04:01	VPYLASYVSPVLK	0.43353704	0.68853146
HLA-DPA1*01:03-DPB1*04:01	VQALKYECYLDSP	0.56413907	0.8462821
HLA-DPA1*01:03-DPB1*04:01	VQALKYENFDDIK	0.5609075	0.99546957
HLA-DPA1*01:03-DPB1*04:01	VQDAFAAAKLLAL	0.42546606	0.9150335
HLA-DPA1*01:03-DPB1*04:01	VQGLLSETYLEAH	0.5704712	0.97989875
HLA-DPA1*01:03-DPB1*04:01	VQLFLCDLLLVVR	0.5490976	0.00263151
HLA-DPA1*01:03-DPB1*04:01	VQVLKYESYLDCE	0.595532	0.80709773
HLA-DPA1*01:03-DPB1*04:01	VRLLSEMLLHYSQ	0.4706879	0.013133848
HLA-DPA1*01:03-DPB1*04:01	VRLPFQAEMFIQN	0.70812696	0.86160314
HLA-DPA1*01:03-DPB1*04:01	VRNLHYDTFLVIR	0.7790569	0.99807644
HLA-DPA1*01:03-DPB1*04:01	VRNPYTGATFLLA	0.61911404	0.45277324
HLA-DPA1*01:03-DPB1*04:01	VRYFANEPFADFH	0.59358555	0.9991058
HLA-DPA1*01:03-DPB1*04:01	VSALSKQQFLTIN	0.56883305	0.978433
HLA-DPA1*01:03-DPB1*04:01	VSFRWEALGNTLS	0.3330272	0.37907
HLA-DPA1*01:03-DPB1*04:01	VTEGLIAEQFLET	0.59581393	0.9857975
HLA-DPA1*01:03-DPB1*04:01	VTPQIINSKWEKV	0.41830498	0.7809842
HLA-DPA1*01:03-DPB1*04:01	VTQDLHYENFRSE	0.4426055	0.9745552
HLA-DPA1*01:03-DPB1*04:01	VTQMTSEDLLRIG	0.304174	0.93699026
HLA-DPA1*01:03-DPB1*04:01	VTTLVSSAFLIVK	0.8013043	0.55984885
HLA-DPA1*01:03-DPB1*04:01	VVAMVWEGLNVVK	0.47158614	0.530445
HLA-DPA1*01:03-DPB1*04:01	VVASLVSTRFIKL	0.8417936	0.8578205
HLA-DPA1*01:03-DPB1*04:01	VVDLFPGTFEVVE	0.41365704	0.035701107
HLA-DPA1*01:03-DPB1*04:01	VVEIDGKQVQQKD	0.026954373	0.28855744
HLA-DPA1*01:03-DPB1*04:01	VVELQQTLAQKDQ	0.09730623	0.29904205
HLA-DPA1*01:03-DPB1*04:01	VVLTYIYFKRLKT	0.45232943	0.31324098
HLA-DPA1*01:03-DPB1*04:01	VVNAFRSSLYEGL	0.80194527	0.89716375
HLA-DPA1*01:03-DPB1*04:01	WFSETFQKVKEKL	0.5465953	0.87879294
HLA-DPA1*01:03-DPB1*04:01	WIGLRWTAYEKIN	0.6130829	0.7200369
HLA-DPA1*01:03-DPB1*04:01	WVTVGFLHIPHSE	0.5486957	0.035587788
HLA-DPA1*01:03-DPB1*04:01	YAAVESEEFLAFP	0.642799	0.97011507
HLA-DPA1*01:03-DPB1*04:01	YAFIEFASFEDAK	0.55685717	0.9019512
HLA-DPA1*01:03-DPB1*04:01	YATSFLDLYRNPK	0.349579	0.22603026
HLA-DPA1*01:03-DPB1*04:01	YEFALEQFQFIRA	0.54675686	0.98485774
HLA-DPA1*01:03-DPB1*04:01	YEKFLNEFFLNVK	0.8877434	0.9990448
HLA-DPA1*01:03-DPB1*04:01	YEKSLYYASFLEV	0.9177877	0.8952235
HLA-DPA1*01:03-DPB1*04:01	YEWEPFAEVKGNR	0.4489369	0.9820987
HLA-DPA1*01:03-DPB1*04:01	YFIRDEFLRISTA	0.6667786	0.5406809
HLA-DPA1*01:03-DPB1*04:01	YGDYKYTYWACGV	0.43439868	0.001488193
HLA-DPA1*01:03-DPB1*04:01	YGIVADLFKVVPE	0.43260032	0.42218605
HLA-DPA1*01:03-DPB1*04:01	YIRSYSVSQFQKT	0.7059359	0.9378847
HLA-DPA1*01:03-DPB1*04:01	YITRFTEEAFAAL	0.68554187	0.68591917
HLA-DPA1*01:03-DPB1*04:01	YIYNQEEYARYNS	0.22536096	0.73282284
HLA-DPA1*01:03-DPB1*04:01	YLDEGFLLDKKIG	0.19409971	0.8128301
HLA-DPA1*01:03-DPB1*04:01	YLLKVAELFEKLR	0.5730598	0.025279542
HLA-DPA1*01:03-DPB1*04:01	YLLYYTEFTPTEK	0.4811765	0.9753157
HLA-DPA1*01:03-DPB1*04:01	YPPSFKYEDFGPL	0.65749717	0.9910201
HLA-DPA1*01:03-DPB1*04:01	YPSIVANRWLAVR	0.59595335	0.99376714
HLA-DPA1*01:03-DPB1*04:01	YPVTIPLHVSKNG	0.08220102	0.020152709
HLA-DPA1*01:03-DPB1*04:01	YQFASGAFLHIKE	0.63482326	0.9908045
HLA-DPA1*01:03-DPB1*04:01	YRKWAWEAVEALE	0.4278081	0.44310898
HLA-DPA1*01:03-DPB1*04:01	YSVILSTRFFDIQ	0.84287685	0.83923626
HLA-DPA1*01:03-DPB1*04:01	YTTVSWLKDGTSL	0.12199405	0.06014078
HLA-DPA1*01:03-DPB1*04:01	YVFSVSTFRELPS	0.5706856	0.9919213
HLA-DPA1*01:03-DPB1*04:01	YVKLYMYQLFRSL	0.8266958	0.19364662
HLA-DPA1*01:03-DPB1*04:01	YVSGFHPSDIEVD	0.035792705	0.6181678
HLA-DPA1*01:03-DPB1*04:01	YVYSFRSEQFVYY	0.731271	0.76494896
HLA-DPA1*01:03-DPB1*04:01	YWKVRYEAFQDET	0.52496237	0.41000214
