# Supplementary material for: MHCII-peptide presentation: an assessment of the state-of-the-art prediction methods
Source: Front Immunol. 2024 Mar 12;15:1293706. doi: 10.3389/fimmu.2024.1293706 (PMC11027168; doi:10.3389/fimmu.2024.1293706)
Supplement: Supplementary file 2 [file DataSheet_2.zip › output/BERT/pos/13_HLA-DPA1_01_03_DPB1_04_02.csv]

allele	peptide	affinity_pred	mass_pred
HLA-DPA1*01:03-DPB1*04:02	AARFLVEKILVNH	0.4231362	0.8675931
HLA-DPA1*01:03-DPB1*04:02	AASYIQSKFEDLN	0.49266115	0.9979479
HLA-DPA1*01:03-DPB1*04:02	ADDLEGEAFLPLR	0.5025537	0.99779177
HLA-DPA1*01:03-DPB1*04:02	AEFAFSLYRQLAH	0.600189	0.99866277
HLA-DPA1*01:03-DPB1*04:02	AFDAVLFEPSRHA	0.3912252	0.8067733
HLA-DPA1*01:03-DPB1*04:02	AGALEGDIFIGPK	0.1799108	0.55011123
HLA-DPA1*01:03-DPB1*04:02	AGLAFSLYQAMAK	0.5264667	0.7710978
HLA-DPA1*01:03-DPB1*04:02	AITLIIGTFERMK	0.553519	0.10148593
HLA-DPA1*01:03-DPB1*04:02	AIVVEHEEFESCR	0.37353408	0.99204576
HLA-DPA1*01:03-DPB1*04:02	AKELVDYFLNVAT	0.44113144	0.013992299
HLA-DPA1*01:03-DPB1*04:02	AKIKAAQYQVNQA	0.14443068	0.89446867
HLA-DPA1*01:03-DPB1*04:02	AKVLTPELYAELR	0.39285558	0.9952339
HLA-DPA1*01:03-DPB1*04:02	ALILAELLSAVKR	0.5425321	0.005167368
HLA-DPA1*01:03-DPB1*04:02	ANKVAFWLELVPH	0.47639957	0.007313192
HLA-DPA1*01:03-DPB1*04:02	ANVFTVSYFKNNA	0.52332526	0.9864774
HLA-DPA1*01:03-DPB1*04:02	APAISAASFLQDL	0.4299822	0.49908867
HLA-DPA1*01:03-DPB1*04:02	AQILPIRFQEHLQ	0.28907794	0.20542999
HLA-DPA1*01:03-DPB1*04:02	ARDLKAVKYVECS	0.2989893	0.3837201
HLA-DPA1*01:03-DPB1*04:02	ASRARSEQFINLR	0.35322896	0.826718
HLA-DPA1*01:03-DPB1*04:02	ASVFHATAFELDT	0.40886244	0.9928153
HLA-DPA1*01:03-DPB1*04:02	ATFISVQLKKTSE	0.4072439	0.6367027
HLA-DPA1*01:03-DPB1*04:02	ATGALEGQMFRKT	0.26480404	0.9894217
HLA-DPA1*01:03-DPB1*04:02	ATPLQQEKLLPAQ	0.18170516	0.697528
HLA-DPA1*01:03-DPB1*04:02	AVIEAEKIAQVAK	0.22854444	0.90827686
HLA-DPA1*01:03-DPB1*04:02	AVMLLHTHTITSR	0.2799988	0.013188067
HLA-DPA1*01:03-DPB1*04:02	AYAKSEEFAVCRD	0.25704685	0.21604307
HLA-DPA1*01:03-DPB1*04:02	DFVKENWNKLVQK	0.31086567	0.30745825
HLA-DPA1*01:03-DPB1*04:02	DGFRVVKLNEVIR	0.28824425	0.9932438
HLA-DPA1*01:03-DPB1*04:02	DGLVQDEFSESVK	0.17995895	0.48927537
HLA-DPA1*01:03-DPB1*04:02	DLLHSTAFEELHK	0.37805974	0.99831563
HLA-DPA1*01:03-DPB1*04:02	DLLKHSNFLGAYD	0.35197178	0.765335
HLA-DPA1*01:03-DPB1*04:02	DNTYSRELFEEMR	0.457661	0.9982673
HLA-DPA1*01:03-DPB1*04:02	DPELDYTLMRVCK	0.26390994	0.6426462
HLA-DPA1*01:03-DPB1*04:02	DPKSLETSAFVKS	0.436183	0.9800681
HLA-DPA1*01:03-DPB1*04:02	DRLLASTLVHSVK	0.39034352	0.660179
HLA-DPA1*01:03-DPB1*04:02	DSFMNAVLWLRTH	0.4038163	0.31267175
HLA-DPA1*01:03-DPB1*04:02	DSYMVDYFKSISQ	0.37518555	0.8685943
HLA-DPA1*01:03-DPB1*04:02	DVENSFFLNVNSQ	0.41794214	0.30604872
HLA-DPA1*01:03-DPB1*04:02	DVTGAQAYASTAK	0.02147749	0.5137067
HLA-DPA1*01:03-DPB1*04:02	DVYVNDAFGTAHR	0.14186232	0.46082282
HLA-DPA1*01:03-DPB1*04:02	EAMVVSGFCRSPP	0.21150503	0.009926631
HLA-DPA1*01:03-DPB1*04:02	EAQKGFQDVEAQA	0.027096253	0.7899474
HLA-DPA1*01:03-DPB1*04:02	EDALAQQAFEEAR	0.27439895	0.9828461
HLA-DPA1*01:03-DPB1*04:02	EDHDVEYFLRLAH	0.29620415	0.37686563
HLA-DPA1*01:03-DPB1*04:02	EDVTPQNFLAVLR	0.25576568	0.71926343
HLA-DPA1*01:03-DPB1*04:02	EEEMADTSYGTVK	0.07466224	0.27137166
HLA-DPA1*01:03-DPB1*04:02	EEFDKTSFHKVRH	0.25783265	0.9938385
HLA-DPA1*01:03-DPB1*04:02	EELDTDEYEETKK	0.065513305	0.7657936
HLA-DPA1*01:03-DPB1*04:02	EFAFSLYRQLAHQ	0.54049456	0.9971755
HLA-DPA1*01:03-DPB1*04:02	EFALEQFQFIRAH	0.47791627	0.9869975
HLA-DPA1*01:03-DPB1*04:02	EFRPTIYSNVIKG	0.3572358	0.99683267
HLA-DPA1*01:03-DPB1*04:02	EFVSTVMEQLKKS	0.4413358	0.9597456
HLA-DPA1*01:03-DPB1*04:02	EGVQYSYSLFHLM	0.7377814	0.99248135
HLA-DPA1*01:03-DPB1*04:02	EHLLVSIPLLINH	0.5851958	0.50847936
HLA-DPA1*01:03-DPB1*04:02	EHPFTVEEFVLPK	0.45049343	0.8919328
HLA-DPA1*01:03-DPB1*04:02	EINLVDDYFELVQ	0.44682884	0.6357468
HLA-DPA1*01:03-DPB1*04:02	EKKYFAATQFEPL	0.93293554	0.99839747
HLA-DPA1*01:03-DPB1*04:02	ELIEYTHMLRVTK	0.48159748	0.864329
HLA-DPA1*01:03-DPB1*04:02	EPRFIAVGYVDDT	0.18441232	0.99550676
HLA-DPA1*01:03-DPB1*04:02	ESFKALLIQAVKK	0.43557647	0.7256412
HLA-DPA1*01:03-DPB1*04:02	EYYAAHKYATSNK	0.16685496	0.9333021
HLA-DPA1*01:03-DPB1*04:02	FAHVIFQNVAKSY	0.48845515	0.97473603
HLA-DPA1*01:03-DPB1*04:02	FEELCADLFERVP	0.60311896	0.93751323
HLA-DPA1*01:03-DPB1*04:02	FIISDFESVSKIT	0.48649207	0.7972821
HLA-DPA1*01:03-DPB1*04:02	FISESFGSSRLSS	0.32909665	0.014696474
HLA-DPA1*01:03-DPB1*04:02	FISVGYVDSHPIT	0.171981	0.59019214
HLA-DPA1*01:03-DPB1*04:02	FMVASKFITLTFK	0.6396112	0.15339267
HLA-DPA1*01:03-DPB1*04:02	FPLSSEPFQGSYK	0.2983696	0.81349814
HLA-DPA1*01:03-DPB1*04:02	FPNIGVEKFLELN	0.5616891	0.99824345
HLA-DPA1*01:03-DPB1*04:02	FQGSTMLTSQYVR	0.26991475	0.09389574
HLA-DPA1*01:03-DPB1*04:02	FSFLGEAFDGARD	0.26424152	0.2142267
HLA-DPA1*01:03-DPB1*04:02	FSTFTITRLQETT	0.42396477	0.8734649
HLA-DPA1*01:03-DPB1*04:02	FYATSFLDLYRNP	0.5972116	0.8001965
HLA-DPA1*01:03-DPB1*04:02	FYEFALEQFQFIR	0.68601936	0.97380686
HLA-DPA1*01:03-DPB1*04:02	GAFDGNPLLRTIH	0.2202405	0.412194
HLA-DPA1*01:03-DPB1*04:02	GAFISWEALSLIK	0.5501571	0.2063648
HLA-DPA1*01:03-DPB1*04:02	GAILYKTRFLPLR	0.6977981	0.98534024
HLA-DPA1*01:03-DPB1*04:02	GAVLLTELLERAA	0.3633524	0.040265642
HLA-DPA1*01:03-DPB1*04:02	GDMTSEEFRQVMN	0.26365182	0.9917284
HLA-DPA1*01:03-DPB1*04:02	GDVYVNDAFGTAH	0.20932402	0.9577478
HLA-DPA1*01:03-DPB1*04:02	GEPLSYTRFSLAR	0.5725163	0.99196005
HLA-DPA1*01:03-DPB1*04:02	GGHIKDELFGTVK	0.38820192	0.9949627
HLA-DPA1*01:03-DPB1*04:02	GGQYFNDKFIGLR	0.4303566	0.9948298
HLA-DPA1*01:03-DPB1*04:02	GGTFTGEALQYTR	0.25505665	0.9820348
HLA-DPA1*01:03-DPB1*04:02	GGYSWTKMLEGPH	0.1759782	0.79490954
HLA-DPA1*01:03-DPB1*04:02	GIFYATSFLDLYR	0.8056949	0.9591712
HLA-DPA1*01:03-DPB1*04:02	GKLIIWDSYTTNK	0.23929293	0.1945309
HLA-DPA1*01:03-DPB1*04:02	GKVLTDEQYQAVR	0.2022439	0.99670047
HLA-DPA1*01:03-DPB1*04:02	GKYEMYLKVQPKQ	0.3387023	0.11787367
HLA-DPA1*01:03-DPB1*04:02	GLMSQPLMETCHS	0.28571793	0.0039033282
HLA-DPA1*01:03-DPB1*04:02	GQVVKGSVFLRNP	0.46928868	0.9957654
HLA-DPA1*01:03-DPB1*04:02	GSLLVHSFQQLGR	0.39255428	0.95807725
HLA-DPA1*01:03-DPB1*04:02	GVFEWEAFARGTK	0.4521893	0.9968982
HLA-DPA1*01:03-DPB1*04:02	GYAPLLYLQSHCD	0.20486745	0.0015287449
HLA-DPA1*01:03-DPB1*04:02	GYGYKGSKFHRVI	0.47257146	0.99590176
HLA-DPA1*01:03-DPB1*04:02	GYIDYAEFAKSLQ	0.36878026	0.96064985
HLA-DPA1*01:03-DPB1*04:02	GYIFDRFKTTVAR	0.34598163	0.8644136
HLA-DPA1*01:03-DPB1*04:02	HALQHVAYMNTLR	0.3672184	0.71285915
HLA-DPA1*01:03-DPB1*04:02	HDVEYFLRLAHEL	0.4544997	0.11687996
HLA-DPA1*01:03-DPB1*04:02	HGVLHTKFWVVDQ	0.31523016	0.7895333
HLA-DPA1*01:03-DPB1*04:02	HILLHDFLLVPRE	0.6759894	0.9827043
HLA-DPA1*01:03-DPB1*04:02	HPISSEELLSLKY	0.3125084	0.94720954
HLA-DPA1*01:03-DPB1*04:02	HQQLHNETYQNNV	0.10419658	0.2738081
HLA-DPA1*01:03-DPB1*04:02	HRAFTNVPFQTND	0.2613254	0.97274
HLA-DPA1*01:03-DPB1*04:02	HRYVELFLNSTAG	0.47950557	0.04255169
HLA-DPA1*01:03-DPB1*04:02	HYQFASGAFLHIK	0.6319191	0.9974756
HLA-DPA1*01:03-DPB1*04:02	IAASFHSAVFSLL	0.645579	0.60064656
HLA-DPA1*01:03-DPB1*04:02	IAAYAYSALSQIR	0.4870826	0.9703746
HLA-DPA1*01:03-DPB1*04:02	IAGEDFAIVASDT	0.25941387	0.24779995
HLA-DPA1*01:03-DPB1*04:02	ICGITSVSFSKSG	0.1966526	0.0022910438
HLA-DPA1*01:03-DPB1*04:02	IELLSGETWNPLK	0.2724143	0.9363122
HLA-DPA1*01:03-DPB1*04:02	IFAVTEEFQPVYK	0.24114719	0.6952915
HLA-DPA1*01:03-DPB1*04:02	IFYATSFLDLYRN	0.7213778	0.8148509
HLA-DPA1*01:03-DPB1*04:02	IGAQVYEQVLRSA	0.3531247	0.17126834
HLA-DPA1*01:03-DPB1*04:02	IGFVYPAYASIKA	0.24700171	0.14436403
HLA-DPA1*01:03-DPB1*04:02	IGLRWTAYEKINK	0.40511453	0.90193355
HLA-DPA1*01:03-DPB1*04:02	IGSISSVLYLLSR	0.43325981	0.10036787
HLA-DPA1*01:03-DPB1*04:02	IGVEKFLELNSEQ	0.48915556	0.8978445
HLA-DPA1*01:03-DPB1*04:02	IHFHAESFLYRNG	0.43511298	0.37523663
HLA-DPA1*01:03-DPB1*04:02	IHPTIISESFQKA	0.4570834	0.99293125
HLA-DPA1*01:03-DPB1*04:02	ILASTQFEPTAAR	0.2629415	0.99176836
HLA-DPA1*01:03-DPB1*04:02	INLQDETFLESNK	0.3430335	0.82658446
HLA-DPA1*01:03-DPB1*04:02	INTFYSEKLAEAQ	0.43258634	0.99377614
HLA-DPA1*01:03-DPB1*04:02	IPVLVDSFLPLLK	0.5894258	0.6564398
HLA-DPA1*01:03-DPB1*04:02	IRVFNYNTLERVH	0.47094738	0.9635269
HLA-DPA1*01:03-DPB1*04:02	ISHLSVGSILLVT	0.31109878	0.031762652
HLA-DPA1*01:03-DPB1*04:02	ISMSSSKLLLAAK	0.2756196	0.47789732
HLA-DPA1*01:03-DPB1*04:02	ISTMKVMQFQGMK	0.38130602	0.9775238
HLA-DPA1*01:03-DPB1*04:02	IVPIFQERLLAVG	0.49327257	0.74907243
HLA-DPA1*01:03-DPB1*04:02	IVVVQWADLVICK	0.34654173	0.007956183
HLA-DPA1*01:03-DPB1*04:02	IYWTDAYLECIER	0.32838413	0.011314436
HLA-DPA1*01:03-DPB1*04:02	KAFAGTTLAMTKN	0.3241329	0.81332093
HLA-DPA1*01:03-DPB1*04:02	KAIFSPELYENIA	0.4795526	0.99836254
HLA-DPA1*01:03-DPB1*04:02	KERVTGEEWLVTT	0.36905575	0.99693906
HLA-DPA1*01:03-DPB1*04:02	KFEHCNFNDVTTR	0.15347141	0.71188426
HLA-DPA1*01:03-DPB1*04:02	KFHYLPFLPSTED	0.3979416	0.9965118
HLA-DPA1*01:03-DPB1*04:02	KGHIIVDEFQNTN	0.3337731	0.9972333
HLA-DPA1*01:03-DPB1*04:02	KGILTVDELLAIR	0.45898575	0.9858484
HLA-DPA1*01:03-DPB1*04:02	KGRLDYLSSLKVK	0.350189	0.8494037
HLA-DPA1*01:03-DPB1*04:02	KHLASLYANNHPS	0.16935228	0.02452504
HLA-DPA1*01:03-DPB1*04:02	KKYFAATQFEPLA	0.7209144	0.99899423
HLA-DPA1*01:03-DPB1*04:02	KLALLGQVFLDSS	0.63197315	0.30953366
HLA-DPA1*01:03-DPB1*04:02	KLDYAVAWFIRES	0.6084548	0.61685044
HLA-DPA1*01:03-DPB1*04:02	KLLSGVLFHSSPA	0.3327199	0.91242063
HLA-DPA1*01:03-DPB1*04:02	KQQLVETHLARVE	0.32229656	0.8604417
HLA-DPA1*01:03-DPB1*04:02	KQYIQYEAFKDML	0.6848957	0.9857604
HLA-DPA1*01:03-DPB1*04:02	KRLEYESFQCGQQ	0.35595736	0.58896506
HLA-DPA1*01:03-DPB1*04:02	KSIATEIILEIKK	0.40841928	0.58143675
HLA-DPA1*01:03-DPB1*04:02	KSSLNGDNFRTQK	0.15788029	0.96237504
HLA-DPA1*01:03-DPB1*04:02	KSTLINSLFLTNL	0.7960574	0.06800058
HLA-DPA1*01:03-DPB1*04:02	KSVKGVNFEAVLR	0.3505839	0.95355654
HLA-DPA1*01:03-DPB1*04:02	KTVWDWELMNDIK	0.3828853	0.9774044
HLA-DPA1*01:03-DPB1*04:02	KYFAATQFEPLAA	0.22663984	0.997584
HLA-DPA1*01:03-DPB1*04:02	KYYIHDHFIPIEK	0.46105686	0.996712
HLA-DPA1*01:03-DPB1*04:02	LASETFNYSAIDR	0.25826296	0.33577487
HLA-DPA1*01:03-DPB1*04:02	LAVLLDNILQRIG	0.39333385	0.014965892
HLA-DPA1*01:03-DPB1*04:02	LDAMAFNKFNVLH	0.44124562	0.98354703
HLA-DPA1*01:03-DPB1*04:02	LDLLHSTAFEELH	0.5889357	0.9986178
HLA-DPA1*01:03-DPB1*04:02	LDQWLTTMLLRIK	0.5948879	0.89817727
HLA-DPA1*01:03-DPB1*04:02	LFIIKSELPLVIG	0.37847552	0.42596656
HLA-DPA1*01:03-DPB1*04:02	LFIVKYELPLVIQ	0.4385703	0.28190655
HLA-DPA1*01:03-DPB1*04:02	LFSGSQFESSRSG	0.2518355	0.97791785
HLA-DPA1*01:03-DPB1*04:02	LNTIQSDKFLNLL	0.61348796	0.9954068
HLA-DPA1*01:03-DPB1*04:02	LPAAASSEDIERS	0.022672491	0.7678795
HLA-DPA1*01:03-DPB1*04:02	LPRNFVVDYYETS	0.34358227	0.9754385
HLA-DPA1*01:03-DPB1*04:02	LQDETFLESNKMH	0.27372798	0.27948666
HLA-DPA1*01:03-DPB1*04:02	LRGMAFVPFLLVT	0.6641217	0.04290281
HLA-DPA1*01:03-DPB1*04:02	LRILASTQFEPTA	0.45284146	0.99723655
HLA-DPA1*01:03-DPB1*04:02	LRSFQTGLFTAAR	0.4959983	0.58911306
HLA-DPA1*01:03-DPB1*04:02	LRSINGELYAPLQ	0.38040283	0.7222627
HLA-DPA1*01:03-DPB1*04:02	LSALESTKWLQHL	0.3616046	0.44873405
HLA-DPA1*01:03-DPB1*04:02	LSMLLTLKCEMNQ	0.27619222	0.000701652
HLA-DPA1*01:03-DPB1*04:02	LSYTRFSLARQVD	0.48761073	0.90540665
HLA-DPA1*01:03-DPB1*04:02	LTAFVLKSFAQAR	0.5037505	0.9224879
HLA-DPA1*01:03-DPB1*04:02	LTEAQKGFQDVEA	0.012489855	0.5450081
HLA-DPA1*01:03-DPB1*04:02	LVDDYFELVQHEY	0.42094308	0.7369314
HLA-DPA1*01:03-DPB1*04:02	LVGEALLLCTHEG	0.1941946	0.0047048433
HLA-DPA1*01:03-DPB1*04:02	LVLRKSNFAEALA	0.37110862	0.23819502
HLA-DPA1*01:03-DPB1*04:02	LVQEFQIFLENLK	0.55436116	0.46868473
HLA-DPA1*01:03-DPB1*04:02	LVVLTYIYFKRLK	0.63925	0.037113957
HLA-DPA1*01:03-DPB1*04:02	MALFESNSFEKTI	0.5428876	0.8921744
HLA-DPA1*01:03-DPB1*04:02	MFLVNSFLKGGGG	0.39819372	0.01768862
HLA-DPA1*01:03-DPB1*04:02	MRAFAFTNLLLVG	0.56415117	0.043200992
HLA-DPA1*01:03-DPB1*04:02	MREWFSETFQKVK	0.6922381	0.99930686
HLA-DPA1*01:03-DPB1*04:02	NDGYIDYAEFAKS	0.43322125	0.97138405
HLA-DPA1*01:03-DPB1*04:02	NEIRNEHFSNVFG	0.39564854	0.9752882
HLA-DPA1*01:03-DPB1*04:02	NFAHVIFQNVAKS	0.50725996	0.9984932
HLA-DPA1*01:03-DPB1*04:02	NKILIFGLFEETA	0.60223895	0.030148517
HLA-DPA1*01:03-DPB1*04:02	NLANTVTEEILEK	0.1299912	0.27563614
HLA-DPA1*01:03-DPB1*04:02	NNLSFEHDEFLSN	0.5363737	0.96455634
HLA-DPA1*01:03-DPB1*04:02	NPYHVVILFQPVT	0.4220229	0.16605766
HLA-DPA1*01:03-DPB1*04:02	NQVSTPLLRNVQF	0.24860263	0.08849667
HLA-DPA1*01:03-DPB1*04:02	NRGFHQEVFLGKD	0.40586853	0.9834072
HLA-DPA1*01:03-DPB1*04:02	NRIDRQQFEETVR	0.099209644	0.93746316
HLA-DPA1*01:03-DPB1*04:02	NRNNFESEDYCMA	0.32267419	0.06524344
HLA-DPA1*01:03-DPB1*04:02	NSLSSEVILENGK	0.23513152	0.13985744
HLA-DPA1*01:03-DPB1*04:02	NTASLKYENYELT	0.3620648	0.98304194
HLA-DPA1*01:03-DPB1*04:02	NTFLHDSFQNVAA	0.38082716	0.996318
HLA-DPA1*01:03-DPB1*04:02	NVSFRWEALGNTL	0.38708368	0.44258785
HLA-DPA1*01:03-DPB1*04:02	NVVVVDWLPLAHQ	0.42021534	0.31536227
HLA-DPA1*01:03-DPB1*04:02	PLKTEEFEVTKTA	0.2905915	0.9355605
HLA-DPA1*01:03-DPB1*04:02	PLLSNTFTETNNH	0.29791075	0.005805147
HLA-DPA1*01:03-DPB1*04:02	PLLYTLIEKTMQN	0.4020202	0.67976695
HLA-DPA1*01:03-DPB1*04:02	PLSYTRFSLARQV	0.661526	0.83223855
HLA-DPA1*01:03-DPB1*04:02	PLVKVTFFQNGKS	0.3504423	0.019984594
HLA-DPA1*01:03-DPB1*04:02	PVKIIETDFEKAH	0.32063702	0.9404396
HLA-DPA1*01:03-DPB1*04:02	QAKIKAAQYQVNQ	0.15395689	0.8551823
HLA-DPA1*01:03-DPB1*04:02	QFASGAFLHIKET	0.42942297	0.8911645
HLA-DPA1*01:03-DPB1*04:02	QGIRNTYFEFETA	0.36662686	0.06661842
HLA-DPA1*01:03-DPB1*04:02	QLRPEHFQEVGYA	0.26408386	0.80579937
HLA-DPA1*01:03-DPB1*04:02	QPTPFVSLFFQRL	0.80464685	0.95135653
HLA-DPA1*01:03-DPB1*04:02	RAELATEEFLPVT	0.7350644	0.9994675
HLA-DPA1*01:03-DPB1*04:02	RGFHQEVFLGKDL	0.37075892	0.95830137
HLA-DPA1*01:03-DPB1*04:02	RGIAGEKFDIVKK	0.23818097	0.9971714
HLA-DPA1*01:03-DPB1*04:02	RHDMIGEVILDNL	0.39687645	0.34914327
HLA-DPA1*01:03-DPB1*04:02	RKFHYLPFLPSTE	0.53957176	0.99649304
HLA-DPA1*01:03-DPB1*04:02	RQQLDYGIYVINQ	0.17879744	0.52800524
HLA-DPA1*01:03-DPB1*04:02	RTIIEFLSFLHLK	0.6111678	0.8564367
HLA-DPA1*01:03-DPB1*04:02	SATYIAEEYSRLR	0.4919772	0.99526024
HLA-DPA1*01:03-DPB1*04:02	SAYAKSEEFAVCR	0.3521476	0.66841924
HLA-DPA1*01:03-DPB1*04:02	SDIVASSFLKSDK	0.45373672	0.9617299
HLA-DPA1*01:03-DPB1*04:02	SDMFNYEEYCTAN	0.3709676	0.10236206
HLA-DPA1*01:03-DPB1*04:02	SEDHDVEYFLRLA	0.39828357	0.19742694
HLA-DPA1*01:03-DPB1*04:02	SEQISQERYQYVD	0.23216821	0.5914942
HLA-DPA1*01:03-DPB1*04:02	SFFGLEKLLTNLG	0.3227699	0.064187005
HLA-DPA1*01:03-DPB1*04:02	SFLPAQLLRLYQL	0.42598388	0.047166567
HLA-DPA1*01:03-DPB1*04:02	SIRYNYLLDVLER	0.48613745	0.6104501
HLA-DPA1*01:03-DPB1*04:02	SLGQYQCSSFARC	0.41792	0.44782004
HLA-DPA1*01:03-DPB1*04:02	SLYPLTFIQVKQH	0.39435607	0.63855886
HLA-DPA1*01:03-DPB1*04:02	SNFAHVIFQNVAK	0.45344114	0.99953383
HLA-DPA1*01:03-DPB1*04:02	SNLFGGEPLSYTR	0.33145288	0.30577707
HLA-DPA1*01:03-DPB1*04:02	SNPEYTTVSWLKD	0.26079258	0.96298635
HLA-DPA1*01:03-DPB1*04:02	SRPHFLIELFHEL	0.8226045	0.97723246
HLA-DPA1*01:03-DPB1*04:02	SSGFHGGHFVHMR	0.3208494	0.9798449
HLA-DPA1*01:03-DPB1*04:02	SSMEGVTFLQAKQ	0.34498456	0.9367676
HLA-DPA1*01:03-DPB1*04:02	SSSMEGVTFLQAK	0.4207738	0.964945
HLA-DPA1*01:03-DPB1*04:02	STVFRSTDFFQSR	0.552007	0.9803585
HLA-DPA1*01:03-DPB1*04:02	SVQLSYISFQNPR	0.42367646	0.7531415
HLA-DPA1*01:03-DPB1*04:02	SWMHHWLLFEMSR	0.4832515	0.79085433
HLA-DPA1*01:03-DPB1*04:02	SYIQSKFEDLNKR	0.4745688	0.9776826
HLA-DPA1*01:03-DPB1*04:02	TASLKYENYELTL	0.4275956	0.99432003
HLA-DPA1*01:03-DPB1*04:02	TDQFSGQHWLWIG	0.35588408	0.7110122
HLA-DPA1*01:03-DPB1*04:02	TERLQSTNFALAE	0.41886178	0.74288183
HLA-DPA1*01:03-DPB1*04:02	TGALEGQMFRKTG	0.19986768	0.9955858
HLA-DPA1*01:03-DPB1*04:02	TGKITFEDFNEVV	0.50730765	0.9411033
HLA-DPA1*01:03-DPB1*04:02	TGLYYDEYLKQVI	0.46318975	0.07511313
HLA-DPA1*01:03-DPB1*04:02	TGVFTNSSWLWNK	0.25605035	0.2420495
HLA-DPA1*01:03-DPB1*04:02	TLQRKWTTFLKAR	0.48759735	0.15989818
HLA-DPA1*01:03-DPB1*04:02	TMLTSQYVRLTPD	0.42633265	0.6098278
HLA-DPA1*01:03-DPB1*04:02	TNAFAFTQFGVLC	0.6139044	0.59242165
HLA-DPA1*01:03-DPB1*04:02	TNEYVAIKLEPIK	0.42302266	0.9893915
HLA-DPA1*01:03-DPB1*04:02	TPAFWVSGWLGPQ	0.30254298	0.13933785
HLA-DPA1*01:03-DPB1*04:02	TPFLVVRHQLLKT	0.4165452	0.79823524
HLA-DPA1*01:03-DPB1*04:02	TQRIWAALFLGLG	0.5124226	0.00422352
HLA-DPA1*01:03-DPB1*04:02	TSNFAHVIFQNVA	0.5843035	0.99762046
HLA-DPA1*01:03-DPB1*04:02	TTTFAVTSILRVA	0.6962945	0.92729187
HLA-DPA1*01:03-DPB1*04:02	TVRSSLFELAKKT	0.49002302	0.98485935
HLA-DPA1*01:03-DPB1*04:02	TYYFVPAPWLSVK	0.5258872	0.9352604
HLA-DPA1*01:03-DPB1*04:02	VAFIISDFESVSK	0.50740093	0.9960659
HLA-DPA1*01:03-DPB1*04:02	VDELVGIDYSLMK	0.3278605	0.67386645
HLA-DPA1*01:03-DPB1*04:02	VDGEYRGSDFTAA	0.23493107	0.65970093
HLA-DPA1*01:03-DPB1*04:02	VDIFQVVKALRKA	0.32299468	0.36572897
HLA-DPA1*01:03-DPB1*04:02	VFEWEAFARGTKA	0.36768112	0.8372525
HLA-DPA1*01:03-DPB1*04:02	VFTGESYSRSAVK	0.14905533	0.58661777
HLA-DPA1*01:03-DPB1*04:02	VGPVTHEIFENNV	0.27169546	0.9915476
HLA-DPA1*01:03-DPB1*04:02	VHLFSGSQFESSR	0.44068632	0.9955641
HLA-DPA1*01:03-DPB1*04:02	VILAENGFLPIHL	0.33935305	0.3989696
HLA-DPA1*01:03-DPB1*04:02	VLKFAEVYFAQSQ	0.5196111	0.23501202
HLA-DPA1*01:03-DPB1*04:02	VLRGASWIDTADG	0.11562174	0.14968422
HLA-DPA1*01:03-DPB1*04:02	VLTPELYAELRAK	0.2856154	0.76880014
HLA-DPA1*01:03-DPB1*04:02	VNAVVEFFQSNKG	0.25267252	0.03800297
HLA-DPA1*01:03-DPB1*04:02	VNLYRSESLQQNL	0.28675964	0.7192778
HLA-DPA1*01:03-DPB1*04:02	VQCMIPEHYNSHR	0.13647893	0.040542576
HLA-DPA1*01:03-DPB1*04:02	VRYFANEPFADFH	0.48845065	0.9986456
HLA-DPA1*01:03-DPB1*04:02	VSFRWEALGNTLS	0.32279035	0.3501037
HLA-DPA1*01:03-DPB1*04:02	VSGLTVEQFRKIN	0.38032824	0.99535257
HLA-DPA1*01:03-DPB1*04:02	VVLTYIYFKRLKT	0.44153988	0.5185393
HLA-DPA1*01:03-DPB1*04:02	VYQAEHLLQTAGT	0.17139663	0.14059229
HLA-DPA1*01:03-DPB1*04:02	WIGLRWTAYEKIN	0.44650394	0.67922986
HLA-DPA1*01:03-DPB1*04:02	YAFLGAKFKTSAQ	0.29025397	0.99435025
HLA-DPA1*01:03-DPB1*04:02	YAKIVEIPFNSTN	0.39721462	0.9355753
HLA-DPA1*01:03-DPB1*04:02	YLLYYTEFTPTEK	0.4306002	0.9753405
HLA-DPA1*01:03-DPB1*04:02	YLQNAFLVAYTKK	0.5563733	0.5925714
HLA-DPA1*01:03-DPB1*04:02	YNQVSTPLLRNVQ	0.21700865	0.109107375
HLA-DPA1*01:03-DPB1*04:02	YPASILPALLVTI	0.34868243	0.002966612
HLA-DPA1*01:03-DPB1*04:02	YQFAAVQFSTSYK	0.33928964	0.83316517
HLA-DPA1*01:03-DPB1*04:02	YYAAHKYATSNKH	0.109036	0.75633466
HLA-DPA1*01:03-DPB1*04:02	YYQVADFKDALAR	0.27508003	0.43958408
HLA-DPA1*01:03-DPB1*04:02	YYTEFTPTEKDEY	0.08012763	0.77932084
