# Supplementary material for: MHCII-peptide presentation: an assessment of the state-of-the-art prediction methods
Source: Front Immunol. 2024 Mar 12;15:1293706. doi: 10.3389/fimmu.2024.1293706 (PMC11027168; doi:10.3389/fimmu.2024.1293706)
Supplement: Supplementary file 2 [file DataSheet_2.zip › output/BERT/pos/13_HLA-DPA1_02_01_DPB1_01_01.csv]

allele	peptide	affinity_pred	mass_pred
HLA-DPA1*02:01-DPB1*01:01	AAAEKLFGNMEGD	0.27643844	0.014138615
HLA-DPA1*02:01-DPB1*01:01	ADDLEGEAFLPLR	0.635254	0.96695614
HLA-DPA1*02:01-DPB1*01:01	ADFEKALTDYRAE	0.35018736	0.32295674
HLA-DPA1*02:01-DPB1*01:01	ADLKWVTFPQVDG	0.50681037	0.7674858
HLA-DPA1*02:01-DPB1*01:01	ADLQKQVTDLEAE	0.3426566	0.66712296
HLA-DPA1*02:01-DPB1*01:01	ADRKLVTKIIAHE	0.35665333	0.60419947
HLA-DPA1*02:01-DPB1*01:01	AEKKFIDIAAAKE	0.34800065	0.9188992
HLA-DPA1*02:01-DPB1*01:01	AEKVTQEIVTERS	0.3476645	0.2237983
HLA-DPA1*02:01-DPB1*01:01	AGAQKCHSVITQD	0.11859409	0.00249478
HLA-DPA1*02:01-DPB1*01:01	AGKKSFSAQEREY	0.3551131	0.14076316
HLA-DPA1*02:01-DPB1*01:01	AGPKEAPPWGKEQ	0.027675485	0.003317083
HLA-DPA1*02:01-DPB1*01:01	AGSKLSPRLQYFG	0.2863971	0.007603953
HLA-DPA1*02:01-DPB1*01:01	AKAGVYYVFFQLE	0.6730793	0.02041592
HLA-DPA1*02:01-DPB1*01:01	AKFKEGAEMESSK	0.26798567	0.032397665
HLA-DPA1*02:01-DPB1*01:01	AKKAASKTLLEKS	0.32896152	0.119899824
HLA-DPA1*02:01-DPB1*01:01	AKPEASFQVWNKD	0.32005712	0.3948561
HLA-DPA1*02:01-DPB1*01:01	AKQEKVSAQYLSE	0.44124633	0.10039806
HLA-DPA1*02:01-DPB1*01:01	AKVEQVLSLEPQH	0.45006955	0.1405141
HLA-DPA1*02:01-DPB1*01:01	APKKQIQFADDMQ	0.3097274	0.46673638
HLA-DPA1*02:01-DPB1*01:01	AQGQKKVEELEGE	0.3027675	0.23204514
HLA-DPA1*02:01-DPB1*01:01	AQILPIRFQEHLQ	0.48196104	0.24960832
HLA-DPA1*02:01-DPB1*01:01	AREAAIWELEERH	0.45858508	0.04098426
HLA-DPA1*02:01-DPB1*01:01	ATAKAVAVTLQSH	0.25480926	0.10738846
HLA-DPA1*02:01-DPB1*01:01	ATLSKSGNTFRPE	0.15406828	0.020274434
HLA-DPA1*02:01-DPB1*01:01	ATSRLTTDFGNAE	0.24592842	0.5580006
HLA-DPA1*02:01-DPB1*01:01	AVEKGNATMVRDI	0.145391	0.003080651
HLA-DPA1*02:01-DPB1*01:01	AVEKVNIKPQVDR	0.19285989	0.9582127
HLA-DPA1*02:01-DPB1*01:01	AYRKLSLTLHPDK	0.39577156	0.28112602
HLA-DPA1*02:01-DPB1*01:01	CFGAIFFLPDSSK	0.48439243	0.005104854
HLA-DPA1*02:01-DPB1*01:01	CHVKHYTNPSQDV	0.102973305	0.003914452
HLA-DPA1*02:01-DPB1*01:01	DAAFLAREKAKAD	0.24044913	0.014385404
HLA-DPA1*02:01-DPB1*01:01	DAKAEEEFNIEKG	0.30665782	0.09082392
HLA-DPA1*02:01-DPB1*01:01	DASRGLATFCLDK	0.3283329	0.006735797
HLA-DPA1*02:01-DPB1*01:01	DAVLEDIFKKNDH	0.28411192	0.12624726
HLA-DPA1*02:01-DPB1*01:01	DDIFRIYIKEKKE	0.39711225	0.085737325
HLA-DPA1*02:01-DPB1*01:01	DFDNRLVNHFVEE	0.40990657	0.073415056
HLA-DPA1*02:01-DPB1*01:01	DFNLEDAVKETSS	0.25290734	0.004323725
HLA-DPA1*02:01-DPB1*01:01	DFSSKLDNIYSSD	0.34763443	0.017051226
HLA-DPA1*02:01-DPB1*01:01	DGKDYISLNEDLR	0.40667853	0.9662449
HLA-DPA1*02:01-DPB1*01:01	DGKDYLTLNEDLR	0.41632575	0.9088898
HLA-DPA1*02:01-DPB1*01:01	DGKGTPVFTGEVD	0.0866613	0.02862148
HLA-DPA1*02:01-DPB1*01:01	DKLNNLVLFDKAT	0.3963753	0.006682004
HLA-DPA1*02:01-DPB1*01:01	DKMTKTGSHPKLD	0.05742011	0.1524058
HLA-DPA1*02:01-DPB1*01:01	DLASKRAVEFQEA	0.35265702	0.085483715
HLA-DPA1*02:01-DPB1*01:01	DLDKKDASINIEN	0.21304427	0.41783628
HLA-DPA1*02:01-DPB1*01:01	DLQKQVTDLEAER	0.36009324	0.93618804
HLA-DPA1*02:01-DPB1*01:01	DMEKMFSFSGFDS	0.37687796	0.003333056
HLA-DPA1*02:01-DPB1*01:01	DNEKMIVAVEKDS	0.37003306	0.1970663
HLA-DPA1*02:01-DPB1*01:01	DPFKGSDPFASDC	0.16445868	0.002670919
HLA-DPA1*02:01-DPB1*01:01	DPHIKVDSGYRVH	0.15518938	0.7058013
HLA-DPA1*02:01-DPB1*01:01	DPKIGAAIQEELG	0.38897318	0.39916676
HLA-DPA1*02:01-DPB1*01:01	DPTTKEFETLIKD	0.47001556	0.46140346
HLA-DPA1*02:01-DPB1*01:01	DPYQKQCDQFVAE	0.35842836	0.006312977
HLA-DPA1*02:01-DPB1*01:01	DRAMLALTSTLNK	0.38256577	0.15050146
HLA-DPA1*02:01-DPB1*01:01	DRHITIFSPEGRL	0.32917842	0.11880996
HLA-DPA1*02:01-DPB1*01:01	DRKTGAVYVAEIG	0.32554933	0.1969082
HLA-DPA1*02:01-DPB1*01:01	DRYVSHFETEGPH	0.2998768	0.5632798
HLA-DPA1*02:01-DPB1*01:01	DSVLDVVRKEAES	0.29061654	0.010544064
HLA-DPA1*02:01-DPB1*01:01	DTSEQVVPVLVKN	0.3502727	0.109739736
HLA-DPA1*02:01-DPB1*01:01	DTSLFSDEFKVET	0.4585784	0.0806781
HLA-DPA1*02:01-DPB1*01:01	DVAKVNTLIRPDG	0.1582429	0.38537115
HLA-DPA1*02:01-DPB1*01:01	DVKNGECFRADHL	0.18679014	0.004616282
HLA-DPA1*02:01-DPB1*01:01	DVVFASSSKCGKD	0.12184172	0.16684334
HLA-DPA1*02:01-DPB1*01:01	EAKKLAGRAAVEN	0.16559891	0.59773123
HLA-DPA1*02:01-DPB1*01:01	EAQRRFATLQNEL	0.4197517	0.47329274
HLA-DPA1*02:01-DPB1*01:01	EDGKERTDFQEEN	0.22605085	0.25365466
HLA-DPA1*02:01-DPB1*01:01	EDGRTLSDYNIQK	0.22842236	0.8338715
HLA-DPA1*02:01-DPB1*01:01	EDIMRILAKSLPK	0.35940295	0.07510643
HLA-DPA1*02:01-DPB1*01:01	EEALTILSKKKNG	0.23908976	0.013396363
HLA-DPA1*02:01-DPB1*01:01	EEDGKERTDFQEE	0.21292013	0.077103585
HLA-DPA1*02:01-DPB1*01:01	EEEALTILSKKKN	0.2740325	0.10016568
HLA-DPA1*02:01-DPB1*01:01	EEFLASTQRKEFG	0.41294053	0.21702716
HLA-DPA1*02:01-DPB1*01:01	EEHRKQGEDFSRT	0.2202616	0.2700544
HLA-DPA1*02:01-DPB1*01:01	EFALTNPEKSSTK	0.24741204	0.094473705
HLA-DPA1*02:01-DPB1*01:01	EGTKAVTKYTSSK	0.14631954	0.2235343
HLA-DPA1*02:01-DPB1*01:01	EHQEYITFLEDLK	0.5908115	0.50892746
HLA-DPA1*02:01-DPB1*01:01	EHRKQGEDFSRTF	0.29771176	0.22265665
HLA-DPA1*02:01-DPB1*01:01	EHVLAYFLPEAPA	0.46117702	0.038209043
HLA-DPA1*02:01-DPB1*01:01	EIAEKALKKHKER	0.13317712	0.20317753
HLA-DPA1*02:01-DPB1*01:01	EIAKYDGKWEVEE	0.22275496	0.09550491
HLA-DPA1*02:01-DPB1*01:01	EIEKYVAEIEKEK	0.45185104	0.31899512
HLA-DPA1*02:01-DPB1*01:01	EISRKLFDTLNED	0.43117782	0.07909131
HLA-DPA1*02:01-DPB1*01:01	EKEHEVFQRDGND	0.21314389	0.015727129
HLA-DPA1*02:01-DPB1*01:01	EKHQVEALKNMQH	0.22968213	0.06259557
HLA-DPA1*02:01-DPB1*01:01	EKKKVAQDQLRDK	0.28279406	0.20836747
HLA-DPA1*02:01-DPB1*01:01	EKLCYVALDFEQE	0.54056865	0.021250622
HLA-DPA1*02:01-DPB1*01:01	EKLTEIIPKSAVG	0.27072495	0.34588635
HLA-DPA1*02:01-DPB1*01:01	EKQKKHSFLSQRE	0.332676	0.015335666
HLA-DPA1*02:01-DPB1*01:01	EKRKQYDTYGEEG	0.2163214	0.01774565
HLA-DPA1*02:01-DPB1*01:01	EKRNSDLLLLVDT	0.46087864	0.013712628
HLA-DPA1*02:01-DPB1*01:01	EKVAKEIARAVVE	0.30663836	0.24177119
HLA-DPA1*02:01-DPB1*01:01	EKYKAEDEVQRER	0.22908808	0.2624251
HLA-DPA1*02:01-DPB1*01:01	ELRQKVKYLQDQL	0.32129797	0.045523584
HLA-DPA1*02:01-DPB1*01:01	ELVDSVLDVVRKE	0.45764202	0.41843262
HLA-DPA1*02:01-DPB1*01:01	ENPKVVNEINIED	0.31977925	0.14267704
HLA-DPA1*02:01-DPB1*01:01	EQGKFYDHLLRDC	0.4946082	0.004228086
HLA-DPA1*02:01-DPB1*01:01	EQHQKLWEEQLAA	0.43675628	0.056455124
HLA-DPA1*02:01-DPB1*01:01	ERRLKKNLALSRE	0.30234876	0.18462873
HLA-DPA1*02:01-DPB1*01:01	ESESKTSEELQQD	0.2700555	0.1453065
HLA-DPA1*02:01-DPB1*01:01	ESVKSKVQYLKDR	0.3161417	0.062477805
HLA-DPA1*02:01-DPB1*01:01	ETARWIKFEEDVE	0.41783556	0.2798449
HLA-DPA1*02:01-DPB1*01:01	ETVKYPTYPEAEK	0.19408503	0.42204556
HLA-DPA1*02:01-DPB1*01:01	EVLKYSEFFTGSK	0.55253816	0.3870076
HLA-DPA1*02:01-DPB1*01:01	EVRLSVPPLVEVM	0.41153523	0.93870795
HLA-DPA1*02:01-DPB1*01:01	FATKVVHLLGSEQ	0.3391809	0.02479236
HLA-DPA1*02:01-DPB1*01:01	FCDRKLGAWVCDR	0.21923715	0.000494709
HLA-DPA1*02:01-DPB1*01:01	FDRHITIFSPEGR	0.25982913	0.33206478
HLA-DPA1*02:01-DPB1*01:01	FKKYEMMKEHERR	0.33797404	0.46705922
HLA-DPA1*02:01-DPB1*01:01	FMKLGPEAFRFDG	0.31071746	0.030947272
HLA-DPA1*02:01-DPB1*01:01	FNSKYLELFQRQP	0.5061887	0.0253801
HLA-DPA1*02:01-DPB1*01:01	FSSKLDNIYSSDK	0.3045565	0.03219133
HLA-DPA1*02:01-DPB1*01:01	GADKIQMTWTRDK	0.26005748	0.07117304
HLA-DPA1*02:01-DPB1*01:01	GAKLHTLSVEHQR	0.39945832	0.9853743
HLA-DPA1*02:01-DPB1*01:01	GERKVVEINHEDL	0.34614226	0.8919159
HLA-DPA1*02:01-DPB1*01:01	GKRKRHVPYSVSE	0.21632838	0.20202394
HLA-DPA1*02:01-DPB1*01:01	GNDRNIDVFNVED	0.26790762	0.00787552
HLA-DPA1*02:01-DPB1*01:01	GPKEAPPWGKEQP	0.027209627	0.007357611
HLA-DPA1*02:01-DPB1*01:01	GPQEKKVVVYLQK	0.37238023	0.4533584
HLA-DPA1*02:01-DPB1*01:01	GPRNVLLFLQDKL	0.44250137	0.0728312
HLA-DPA1*02:01-DPB1*01:01	GPVRVYSLPGREN	0.23474772	0.9675263
HLA-DPA1*02:01-DPB1*01:01	GQAKLFVGTPIDG	0.434761	0.18364143
HLA-DPA1*02:01-DPB1*01:01	GQKKVEELEGEIT	0.340257	0.63273036
HLA-DPA1*02:01-DPB1*01:01	GRKERESLQQMAE	0.2503461	0.1609895
HLA-DPA1*02:01-DPB1*01:01	GRLRMLIKAKLDS	0.32216033	0.9808364
HLA-DPA1*02:01-DPB1*01:01	GTKEYTEGLLDNV	0.4401428	0.12882261
HLA-DPA1*02:01-DPB1*01:01	HGMKTSDTIIREG	0.21034148	0.16694877
HLA-DPA1*02:01-DPB1*01:01	HPTKIPVIIERYK	0.44611484	0.26791033
HLA-DPA1*02:01-DPB1*01:01	HRILKVSMKELNK	0.45837936	0.04054175
HLA-DPA1*02:01-DPB1*01:01	HVKHYTNPSQDVT	0.08608459	0.8653563
HLA-DPA1*02:01-DPB1*01:01	IAKIHSDLAEERG	0.32447222	0.9157249
HLA-DPA1*02:01-DPB1*01:01	IANSKTSNTLEKD	0.21381822	0.059193797
HLA-DPA1*02:01-DPB1*01:01	IAVIKGLTYLREK	0.4788661	0.2642513
HLA-DPA1*02:01-DPB1*01:01	IDAKAEEEFNIEK	0.3284837	0.12250569
HLA-DPA1*02:01-DPB1*01:01	IEGDYKTIAKERK	0.19548807	0.23684621
HLA-DPA1*02:01-DPB1*01:01	IENLKDASSFLAE	0.40584812	0.012494209
HLA-DPA1*02:01-DPB1*01:01	IESDVVAMSKVEK	0.25084007	0.3418427
HLA-DPA1*02:01-DPB1*01:01	IFEKGGSYLGREV	0.26620555	0.009853421
HLA-DPA1*02:01-DPB1*01:01	IGKKHSDPHLLER	0.14154099	0.13868538
HLA-DPA1*02:01-DPB1*01:01	IKAPTSFGYDKPH	0.15019628	0.29903898
HLA-DPA1*02:01-DPB1*01:01	IKRNKDAGKWNDD	0.074059635	0.013237718
HLA-DPA1*02:01-DPB1*01:01	IKTEKKTVQFSDD	0.26142755	0.06489247
HLA-DPA1*02:01-DPB1*01:01	IMAKQVEQLEKEK	0.40360448	0.13257952
HLA-DPA1*02:01-DPB1*01:01	IMEKTAEHFQEAM	0.34962356	0.1475199
HLA-DPA1*02:01-DPB1*01:01	IMQRQYLTFKPQT	0.29311267	0.5887211
HLA-DPA1*02:01-DPB1*01:01	INQHKRCPDYIIQ	0.0996199	0.006214535
HLA-DPA1*02:01-DPB1*01:01	INQKGIDPFSLDA	0.18835568	0.033178777
HLA-DPA1*02:01-DPB1*01:01	IPFRAADLLLHSK	0.49343193	0.5381588
HLA-DPA1*02:01-DPB1*01:01	IPLKDKTLIEKER	0.31857076	0.24513176
HLA-DPA1*02:01-DPB1*01:01	IQVKLFVVPADEA	0.41733706	0.5274201
HLA-DPA1*02:01-DPB1*01:01	IRCKDGVVFGVEK	0.23920073	0.002676073
HLA-DPA1*02:01-DPB1*01:01	IRHYEGLSYNVDS	0.28004143	0.7380402
HLA-DPA1*02:01-DPB1*01:01	ISRKLFDTLNEDL	0.480967	0.28586212
HLA-DPA1*02:01-DPB1*01:01	ITVIKAPTSFGYD	0.30480987	0.31754836
HLA-DPA1*02:01-DPB1*01:01	IVAFDAVLFEPSR	0.56545264	0.90241134
HLA-DPA1*02:01-DPB1*01:01	IVEIPFNSTNKYQ	0.35180312	0.010408527
HLA-DPA1*02:01-DPB1*01:01	KAAKEVEKFAKEK	0.27951196	0.13641897
HLA-DPA1*02:01-DPB1*01:01	KAFEDWLNDDLGS	0.4308258	0.006138819
HLA-DPA1*02:01-DPB1*01:01	KAFKVKPFVVRDA	0.4172388	0.33858085
HLA-DPA1*02:01-DPB1*01:01	KAFTYINLDKAVL	0.4521393	0.8454013
HLA-DPA1*02:01-DPB1*01:01	KAGKTLQIFNIEM	0.439599	0.004974433
HLA-DPA1*02:01-DPB1*01:01	KALKVLDNYLTSP	0.43971634	0.05280543
HLA-DPA1*02:01-DPB1*01:01	KAPKKQIQFADDM	0.3343287	0.07115562
HLA-DPA1*02:01-DPB1*01:01	KAPTSFGYDKPHV	0.15245916	0.049778525
HLA-DPA1*02:01-DPB1*01:01	KATVMFECDKGFY	0.35708722	0.007851511
HLA-DPA1*02:01-DPB1*01:01	KDAITQALFLREK	0.5403412	0.55178005
HLA-DPA1*02:01-DPB1*01:01	KDFINFISDKEWK	0.435083	0.5559773
HLA-DPA1*02:01-DPB1*01:01	KDIIKFLQEHGSD	0.33913055	0.03943172
HLA-DPA1*02:01-DPB1*01:01	KDPEGLFLQDNIV	0.3853055	0.009406833
HLA-DPA1*02:01-DPB1*01:01	KECVMRVDEKTKE	0.20547122	0.003371986
HLA-DPA1*02:01-DPB1*01:01	KEEKALSSLQEEL	0.48021987	0.062509
HLA-DPA1*02:01-DPB1*01:01	KEEKKAAAPAPEE	0.064901814	0.8710065
HLA-DPA1*02:01-DPB1*01:01	KEFEPLLNWMKDK	0.41414282	0.27849177
HLA-DPA1*02:01-DPB1*01:01	KEFQVLKSLGKLA	0.3983971	0.19163308
HLA-DPA1*02:01-DPB1*01:01	KEGTMLNCECKRG	0.13139851	0.003679011
HLA-DPA1*02:01-DPB1*01:01	KEIIDLVLDRIRK	0.4720445	0.58130944
HLA-DPA1*02:01-DPB1*01:01	KEKEKPSYDTETD	0.06957444	0.05211571
HLA-DPA1*02:01-DPB1*01:01	KENVAFEQEKEGK	0.3545751	0.03625488
HLA-DPA1*02:01-DPB1*01:01	KEQGKFYDHLLRD	0.4601039	0.025271427
HLA-DPA1*02:01-DPB1*01:01	KETKAEEELDAEV	0.32578614	0.18737295
HLA-DPA1*02:01-DPB1*01:01	KEVPCYVFDEELR	0.44975483	0.11643741
HLA-DPA1*02:01-DPB1*01:01	KEYTEYNEEKKKE	0.24373244	0.015995663
HLA-DPA1*02:01-DPB1*01:01	KFEKRTSSAQVEG	0.18034938	0.25867602
HLA-DPA1*02:01-DPB1*01:01	KGEKLGTLLPLQK	0.39524046	0.6844084
HLA-DPA1*02:01-DPB1*01:01	KGIEELFLDLCKR	0.6092917	0.56433237
HLA-DPA1*02:01-DPB1*01:01	KHKLTPEYLELKK	0.4277385	0.6823436
HLA-DPA1*02:01-DPB1*01:01	KIVSDYQRDPAIT	0.19341612	0.2012054
HLA-DPA1*02:01-DPB1*01:01	KIWKNYLSMNKYK	0.40803853	0.09809734
HLA-DPA1*02:01-DPB1*01:01	KKEPAVLELEGKK	0.3262547	0.074605584
HLA-DPA1*02:01-DPB1*01:01	KKGIAWWTDKNVK	0.23729803	0.44529468
HLA-DPA1*02:01-DPB1*01:01	KKKTTTIAVEVKK	0.3771439	0.4961976
HLA-DPA1*02:01-DPB1*01:01	KKLVPFATELHER	0.48473826	0.6420468
HLA-DPA1*02:01-DPB1*01:01	KKSVAKLQDERTV	0.25162914	0.008430274
HLA-DPA1*02:01-DPB1*01:01	KKTKNSEEFAAAM	0.41196457	0.117263064
HLA-DPA1*02:01-DPB1*01:01	KKVEELEGEITTL	0.38103005	0.048714317
HLA-DPA1*02:01-DPB1*01:01	KKVSKYIQEQNEK	0.32863367	0.095136106
HLA-DPA1*02:01-DPB1*01:01	KKYFAATQFEPLA	0.8526789	0.9868258
HLA-DPA1*02:01-DPB1*01:01	KLADQFLEEQKQE	0.4442972	0.03101315
HLA-DPA1*02:01-DPB1*01:01	KLDNIYSSDKFYK	0.32268274	0.030924406
HLA-DPA1*02:01-DPB1*01:01	KLLELALQQYPRG	0.42843682	0.12674765
HLA-DPA1*02:01-DPB1*01:01	KLVPLLLEDGGEA	0.35800615	0.005476739
HLA-DPA1*02:01-DPB1*01:01	KMRMATPLLMQAL	0.48255178	0.97423327
HLA-DPA1*02:01-DPB1*01:01	KMTKTGSHPKLDR	0.059358127	0.15894005
HLA-DPA1*02:01-DPB1*01:01	KNAEKYAEEDRRK	0.19323473	0.12218481
HLA-DPA1*02:01-DPB1*01:01	KNREKYLLPFLSL	0.56182253	0.1353552
HLA-DPA1*02:01-DPB1*01:01	KNRKLIDDYDSTK	0.22484599	0.24323077
HLA-DPA1*02:01-DPB1*01:01	KNSLYQYDDIADQ	0.37430194	0.31498364
HLA-DPA1*02:01-DPB1*01:01	KQCDQFVAEYEPV	0.5193801	0.004163298
HLA-DPA1*02:01-DPB1*01:01	KQKKFDQLLAEEK	0.5055238	0.20042913
HLA-DPA1*02:01-DPB1*01:01	KRFRVDEEFQSPF	0.40173772	0.20565684
HLA-DPA1*02:01-DPB1*01:01	KRKIIAFVLEGKR	0.51205933	0.4003435
HLA-DPA1*02:01-DPB1*01:01	KRKQYDTYGEEGL	0.30684558	0.00723775
HLA-DPA1*02:01-DPB1*01:01	KRKWEAVHAAEQR	0.27939406	0.9868695
HLA-DPA1*02:01-DPB1*01:01	KRTIEKFEKEAAE	0.37071177	0.09711407
HLA-DPA1*02:01-DPB1*01:01	KTALYWAVEKGNA	0.3845625	0.16833957
HLA-DPA1*02:01-DPB1*01:01	KTEKMGNTVESEH	0.19980274	0.052947503
HLA-DPA1*02:01-DPB1*01:01	KTKAKDLFIGDVI	0.41962388	0.0062156
HLA-DPA1*02:01-DPB1*01:01	KTKNSEEFAAAMS	0.343743	0.015052544
HLA-DPA1*02:01-DPB1*01:01	KTLISSTDFLSHP	0.5338248	0.7947698
HLA-DPA1*02:01-DPB1*01:01	KVAKEIARAVVEK	0.27907813	0.73328817
HLA-DPA1*02:01-DPB1*01:01	KVDENMVIDETLD	0.3352308	0.10679324
HLA-DPA1*02:01-DPB1*01:01	KVDKIITPLNKDH	0.31061825	0.5818893
HLA-DPA1*02:01-DPB1*01:01	KVFKDFSELEPDK	0.43974987	0.26800233
HLA-DPA1*02:01-DPB1*01:01	KVKKFSEDFGQES	0.37642896	0.10201409
HLA-DPA1*02:01-DPB1*01:01	KVLKKVSKYIQEQ	0.39948976	0.09115919
HLA-DPA1*02:01-DPB1*01:01	KVNIDFEPFKPIN	0.45263374	0.9844767
HLA-DPA1*02:01-DPB1*01:01	KYDKYGEKGLEDN	0.18620552	0.28610823
HLA-DPA1*02:01-DPB1*01:01	LAAKNLTDFAEQY	0.37278157	0.14454542
HLA-DPA1*02:01-DPB1*01:01	LANKRAVDFQEAQ	0.30386332	0.31077963
HLA-DPA1*02:01-DPB1*01:01	LDARTETLLLQAE	0.4153938	0.31345293
HLA-DPA1*02:01-DPB1*01:01	LDHAVLLQVIKEQ	0.5236442	0.026097212
HLA-DPA1*02:01-DPB1*01:01	LDKELDDYREESE	0.28665206	0.026384484
HLA-DPA1*02:01-DPB1*01:01	LEKERHVSIQEAE	0.31843632	0.11614814
HLA-DPA1*02:01-DPB1*01:01	LHLKAFTYINLDK	0.5944792	0.57612514
HLA-DPA1*02:01-DPB1*01:01	LIKAKLDSLQDIG	0.36704856	0.17343463
HLA-DPA1*02:01-DPB1*01:01	LKGNQLWEYDPVK	0.38430402	0.12557651
HLA-DPA1*02:01-DPB1*01:01	LKKTKNSEEFAAA	0.42553154	0.055691343
HLA-DPA1*02:01-DPB1*01:01	LLRGHNQYAYDGK	0.15515809	0.6693945
HLA-DPA1*02:01-DPB1*01:01	LMPKYAPKAASAR	0.10613901	0.7122119
HLA-DPA1*02:01-DPB1*01:01	LNPKQVEYLVNEK	0.4381909	0.52542
HLA-DPA1*02:01-DPB1*01:01	LPRKDYESLDYDR	0.40532157	0.72676027
HLA-DPA1*02:01-DPB1*01:01	LRGHNQYAYDGKD	0.09207798	0.509608
HLA-DPA1*02:01-DPB1*01:01	LRGYNQFAYDGKD	0.25997698	0.6125955
HLA-DPA1*02:01-DPB1*01:01	LRKEGVFAKEVRT	0.30843353	0.19002637
HLA-DPA1*02:01-DPB1*01:01	LRNLHAFSVEPLL	0.44480646	0.031899687
HLA-DPA1*02:01-DPB1*01:01	LSKLVAEWEGQDS	0.30902326	0.005558022
HLA-DPA1*02:01-DPB1*01:01	LVDRSCTVLNVEG	0.24665779	0.017117223
HLA-DPA1*02:01-DPB1*01:01	LVLPVVFETEKLQ	0.5195409	0.11099418
HLA-DPA1*02:01-DPB1*01:01	LVNKHSETFTRDN	0.20352289	0.059544265
HLA-DPA1*02:01-DPB1*01:01	MPHRISSHFLQQP	0.5262125	0.382403
HLA-DPA1*02:01-DPB1*01:01	MQRALQDLRKTAC	0.16520987	0.000822343
HLA-DPA1*02:01-DPB1*01:01	MTEKQVTRVPVES	0.15494034	0.058733813
HLA-DPA1*02:01-DPB1*01:01	NAEKVTQEIVTER	0.34681267	0.3737815
HLA-DPA1*02:01-DPB1*01:01	NEKKYYIEKLFER	0.566295	0.6924143
HLA-DPA1*02:01-DPB1*01:01	NKNRYVDILPYDY	0.32949322	0.44279853
HLA-DPA1*02:01-DPB1*01:01	NKVDENMVIDETL	0.31699246	0.016153436
HLA-DPA1*02:01-DPB1*01:01	NLGQKENGNYIMY	0.14894037	0.002486443
HLA-DPA1*02:01-DPB1*01:01	NLKEFALTNPEKS	0.3855912	0.7573337
HLA-DPA1*02:01-DPB1*01:01	NPAKYYTLFGRSY	0.4166911	0.75479746
HLA-DPA1*02:01-DPB1*01:01	NPEYTTVSWLKDG	0.45885786	0.81576604
HLA-DPA1*02:01-DPB1*01:01	NPIAKIHSDLAEE	0.3372546	0.8125982
HLA-DPA1*02:01-DPB1*01:01	NPKQVEYLVNEKH	0.419638	0.68327725
HLA-DPA1*02:01-DPB1*01:01	NPLIKLSGAYLVD	0.50397265	0.36229354
HLA-DPA1*02:01-DPB1*01:01	NRLVNHFVEEFKR	0.48122045	0.25538462
HLA-DPA1*02:01-DPB1*01:01	NSLKKLVPFQLPG	0.40409818	0.027651748
HLA-DPA1*02:01-DPB1*01:01	NSLYKNKEIFLRE	0.48881897	0.021999022
HLA-DPA1*02:01-DPB1*01:01	NSPRSTPGFILDT	0.20482357	0.006584133
HLA-DPA1*02:01-DPB1*01:01	NSTKQEILAALEK	0.39605346	0.10925706
HLA-DPA1*02:01-DPB1*01:01	NVERLSELVQAVS	0.33822817	0.53032684
HLA-DPA1*02:01-DPB1*01:01	NVRIATTALAIYH	0.3948768	0.85629827
HLA-DPA1*02:01-DPB1*01:01	PIAKIHSDLAEER	0.3332542	0.7567816
HLA-DPA1*02:01-DPB1*01:01	PKFITSILYENNV	0.65655005	0.017856851
HLA-DPA1*02:01-DPB1*01:01	PSAKKAIYMDDDV	0.26695806	0.005376847
HLA-DPA1*02:01-DPB1*01:01	QARSQVVFSAEEL	0.4092764	0.013597585
HLA-DPA1*02:01-DPB1*01:01	QDNKTALYWAVEK	0.41994762	0.31130984
HLA-DPA1*02:01-DPB1*01:01	QIFKTNTQTDRES	0.20845361	0.2194777
HLA-DPA1*02:01-DPB1*01:01	QSAKKKSIRVILD	0.30879414	0.006687391
HLA-DPA1*02:01-DPB1*01:01	QYSKVLALYNQHN	0.35079756	0.013884457
HLA-DPA1*02:01-DPB1*01:01	RAAEILARDGPNA	0.15601744	0.023438564
HLA-DPA1*02:01-DPB1*01:01	RANSHFIEEQQAQ	0.27763826	0.11634089
HLA-DPA1*02:01-DPB1*01:01	RAYGPLFLRDRVA	0.30321342	0.025568362
HLA-DPA1*02:01-DPB1*01:01	RDRLVITYPHEHH	0.27437785	0.92872554
HLA-DPA1*02:01-DPB1*01:01	RGFTKTYTVGCEE	0.23189957	0.17742236
HLA-DPA1*02:01-DPB1*01:01	RGTKVILHLKEDQ	0.3409161	0.0780044
HLA-DPA1*02:01-DPB1*01:01	RIADKKYYPSSQD	0.17240638	0.469347
HLA-DPA1*02:01-DPB1*01:01	RILKVSMKELNKK	0.45746022	0.25558847
HLA-DPA1*02:01-DPB1*01:01	RKETKAEEELDAE	0.3029372	0.3496774
HLA-DPA1*02:01-DPB1*01:01	RLDKELDDYREES	0.29054657	0.036026746
HLA-DPA1*02:01-DPB1*01:01	RLKEYSETEKEAP	0.21692806	0.034279134
HLA-DPA1*02:01-DPB1*01:01	RLLRGHNQYAYDG	0.2327046	0.82432574
HLA-DPA1*02:01-DPB1*01:01	RLVNHFVEEFKRK	0.44085768	0.14476842
HLA-DPA1*02:01-DPB1*01:01	RMDDVYKEPLKCG	0.26574543	0.001972975
HLA-DPA1*02:01-DPB1*01:01	RPRNALLLLADDG	0.34537134	0.20173767
HLA-DPA1*02:01-DPB1*01:01	RQARSQVVFSAEE	0.31471282	0.0351865
HLA-DPA1*02:01-DPB1*01:01	RRLKKNLALSRES	0.31710604	0.37263605
HLA-DPA1*02:01-DPB1*01:01	RSAKAGVIFPVGR	0.21127471	0.6183759
HLA-DPA1*02:01-DPB1*01:01	RTLQKKWTSFLKA	0.5566341	0.019400053
HLA-DPA1*02:01-DPB1*01:01	RTPKTPDWYNPDR	0.039117433	0.041631717
HLA-DPA1*02:01-DPB1*01:01	RYVSHFETEGPHV	0.24081846	0.028409576
HLA-DPA1*02:01-DPB1*01:01	SEEKAVEKFGEEN	0.28824174	0.054108717
HLA-DPA1*02:01-DPB1*01:01	SEGTKAVTKYTSS	0.143827	0.051685344
HLA-DPA1*02:01-DPB1*01:01	SESKTSEELQQDF	0.34570578	0.20200248
HLA-DPA1*02:01-DPB1*01:01	SGQGIRNTYFEFE	0.45134172	0.09456046
HLA-DPA1*02:01-DPB1*01:01	SIDQKNDSQLVIE	0.22837336	0.011173607
HLA-DPA1*02:01-DPB1*01:01	SKLDNIYSSDKFY	0.35812896	0.005618255
HLA-DPA1*02:01-DPB1*01:01	SKLKETVYNLREE	0.41327718	0.19899163
HLA-DPA1*02:01-DPB1*01:01	SKLKPYFLTDGTG	0.28190714	0.016778413
HLA-DPA1*02:01-DPB1*01:01	SKMRMATPLLMQA	0.45333338	0.98906124
HLA-DPA1*02:01-DPB1*01:01	SLMKRPPGFSPFR	0.1730635	0.001680036
HLA-DPA1*02:01-DPB1*01:01	SLYKNKEIFLREL	0.54547554	0.007959939
HLA-DPA1*02:01-DPB1*01:01	SNVEEAFINTAKE	0.42471936	0.20977417
HLA-DPA1*02:01-DPB1*01:01	SPLKVDLVLEKEV	0.5209649	0.032814827
HLA-DPA1*02:01-DPB1*01:01	SPRDYSNFDQEFL	0.34638017	0.13587555
HLA-DPA1*02:01-DPB1*01:01	SPRSTPGFILDTT	0.21544145	0.024750322
HLA-DPA1*02:01-DPB1*01:01	SPSGKFITQWGEE	0.32118216	0.20761296
HLA-DPA1*02:01-DPB1*01:01	SQILKKMPQYQKE	0.3474007	0.02758215
HLA-DPA1*02:01-DPB1*01:01	SRLDKELDDYREE	0.32323068	0.10283597
HLA-DPA1*02:01-DPB1*01:01	SRPINVIKFSTDE	0.36936873	0.09510237
HLA-DPA1*02:01-DPB1*01:01	SRRKLMVIFSKVD	0.4301763	0.05529856
HLA-DPA1*02:01-DPB1*01:01	SRSNQFFSLDPVT	0.42150274	0.023953384
HLA-DPA1*02:01-DPB1*01:01	SSIRTSTNSQVDK	0.16009626	0.94382113
HLA-DPA1*02:01-DPB1*01:01	SSSTREYTVTEPE	0.21874267	0.882661
HLA-DPA1*02:01-DPB1*01:01	STKQEILAALEKG	0.42091227	0.08039236
HLA-DPA1*02:01-DPB1*01:01	STREYTVTEPERD	0.2043683	0.964945
HLA-DPA1*02:01-DPB1*01:01	SYDRAITVFSPDG	0.23950337	0.5284707
HLA-DPA1*02:01-DPB1*01:01	TARKIVSDYQRDP	0.19700575	0.32269013
HLA-DPA1*02:01-DPB1*01:01	TCHVKHYTNPSQD	0.09698142	0.006261115
HLA-DPA1*02:01-DPB1*01:01	TDLKAESVVLEHR	0.4138293	0.74407256
HLA-DPA1*02:01-DPB1*01:01	TEADKKLSEFDVE	0.3339405	0.07726008
HLA-DPA1*02:01-DPB1*01:01	TGRYQVLLNEEDN	0.43150327	0.5435246
HLA-DPA1*02:01-DPB1*01:01	THEKIPIGTEIEG	0.26563033	0.016934667
HLA-DPA1*02:01-DPB1*01:01	TKRKWEAVHAAEQ	0.28830343	0.9922857
HLA-DPA1*02:01-DPB1*01:01	TLPFHSVIYHEDD	0.44836074	0.7724767
HLA-DPA1*02:01-DPB1*01:01	TLQKKWTSFLKAR	0.48271427	0.19422808
HLA-DPA1*02:01-DPB1*01:01	TLSKSGNTFRPEV	0.14457774	0.012553347
HLA-DPA1*02:01-DPB1*01:01	TPEWKKAATALKD	0.22440739	0.71945083
HLA-DPA1*02:01-DPB1*01:01	TPTSKSVDCFLHD	0.3198395	0.008696201
HLA-DPA1*02:01-DPB1*01:01	TQHCKHQNTFLHD	0.2731494	0.00087433
HLA-DPA1*02:01-DPB1*01:01	TQKKQAPEWTEED	0.13286385	0.050837446
HLA-DPA1*02:01-DPB1*01:01	TRTGSSFVGEFFN	0.48157933	0.031805705
HLA-DPA1*02:01-DPB1*01:01	TVIKAPTSFGYDK	0.23134118	0.30217308
HLA-DPA1*02:01-DPB1*01:01	VAGKKSFSAQERE	0.29766592	0.21566382
HLA-DPA1*02:01-DPB1*01:01	VDDRTGVVYQIEG	0.24532971	0.6575066
HLA-DPA1*02:01-DPB1*01:01	VDKDQSIAPKTTR	0.060569126	0.14301649
HLA-DPA1*02:01-DPB1*01:01	VDMAKKETVWRLE	0.2700285	0.26684502
HLA-DPA1*02:01-DPB1*01:01	VDMKEMEKALQER	0.272501	0.60182923
HLA-DPA1*02:01-DPB1*01:01	VDMKEVELNELEP	0.4210979	0.053758286
HLA-DPA1*02:01-DPB1*01:01	VDNEKEGVQYSYS	0.18264942	0.025458982
HLA-DPA1*02:01-DPB1*01:01	VEGKKIPTESVKE	0.17523383	0.20219326
HLA-DPA1*02:01-DPB1*01:01	VEKKSVAKLQDER	0.29233715	0.068882614
HLA-DPA1*02:01-DPB1*01:01	VENKVLEGMVEEN	0.39656696	0.042628087
HLA-DPA1*02:01-DPB1*01:01	VFHATAFELDTDG	0.48736298	0.812405
HLA-DPA1*02:01-DPB1*01:01	VIGDKVVVTYSKG	0.24035597	0.26968688
HLA-DPA1*02:01-DPB1*01:01	VIKAPTSFGYDKP	0.1687038	0.29721072
HLA-DPA1*02:01-DPB1*01:01	VKKEEGEAFAREH	0.287269	0.26342982
HLA-DPA1*02:01-DPB1*01:01	VKKSKDVVDYSEE	0.18683377	0.045138586
HLA-DPA1*02:01-DPB1*01:01	VLLRWLPPVPAER	0.31280908	0.65508544
HLA-DPA1*02:01-DPB1*01:01	VNYRGSTGFGQDS	0.16208611	0.084183075
HLA-DPA1*02:01-DPB1*01:01	VPRKSDLFQEDLY	0.50906545	0.30099648
HLA-DPA1*02:01-DPB1*01:01	VPSAKKAIYMDDD	0.22078618	0.13083021
HLA-DPA1*02:01-DPB1*01:01	VQRVIDIFDTDGN	0.26448292	0.057232134
HLA-DPA1*02:01-DPB1*01:01	VQRVYQPFLTTCD	0.39204565	0.007580885
HLA-DPA1*02:01-DPB1*01:01	VRDKLNNLVLFDK	0.40443996	0.030190578
HLA-DPA1*02:01-DPB1*01:01	VRKVAPGFQQTSG	0.09990454	0.017660718
HLA-DPA1*02:01-DPB1*01:01	VRLKVSSTAVRTQ	0.24543372	0.3063709
HLA-DPA1*02:01-DPB1*01:01	VTLEEFLKATEKK	0.49536324	0.68789196
HLA-DPA1*02:01-DPB1*01:01	VTYKNVPNWHRDL	0.18868156	0.27608728
HLA-DPA1*02:01-DPB1*01:01	VVRKEVIRFEKEK	0.43628997	0.23795693
HLA-DPA1*02:01-DPB1*01:01	YDGKDYLTLNEDL	0.44112915	0.8020957
HLA-DPA1*02:01-DPB1*01:01	YHSYKDLSEFLRG	0.37153113	0.31815654
HLA-DPA1*02:01-DPB1*01:01	YIEKLFERYGENG	0.34212646	0.14263113
HLA-DPA1*02:01-DPB1*01:01	YPKEEELYACQRG	0.26525486	0.44298872
HLA-DPA1*02:01-DPB1*01:01	YPNEKNSVNMDLD	0.18086962	0.036698274
HLA-DPA1*02:01-DPB1*01:01	YQDAVLEDIFKKN	0.47803465	0.07118654
HLA-DPA1*02:01-DPB1*01:01	YQEKVHMTWTKDK	0.24858414	0.030236304
HLA-DPA1*02:01-DPB1*01:01	YRIESVLSSSGKR	0.35714427	0.40262684
HLA-DPA1*02:01-DPB1*01:01	YRKTKLVGFQDME	0.41074225	0.027369052
