# Supplementary material for: MHCII-peptide presentation: an assessment of the state-of-the-art prediction methods
Source: Front Immunol. 2024 Mar 12;15:1293706. doi: 10.3389/fimmu.2024.1293706 (PMC11027168; doi:10.3389/fimmu.2024.1293706)
Supplement: Supplementary file 2 [file DataSheet_2.zip › output/BERT/pos/13_HLA-DPA1_02_01_DPB1_09_01.csv]

allele	peptide	affinity_pred	mass_pred
HLA-DPA1*02:01-DPB1*09:01	AAEKNSTIVFPLP	0.17925777	0.018516637
HLA-DPA1*02:01-DPB1*09:01	AASKTLSHPQQMA	0.22075222	0.12769246
HLA-DPA1*02:01-DPB1*09:01	AEKAKAAAMAAAA	0.43791568	0.59621394
HLA-DPA1*02:01-DPB1*09:01	AEKKATPIKLIWS	0.39473087	0.058373295
HLA-DPA1*02:01-DPB1*09:01	AGDKNFITAEELR	0.18352106	0.5392671
HLA-DPA1*02:01-DPB1*09:01	AGERFATMVRPVA	0.2701456	0.9174989
HLA-DPA1*02:01-DPB1*09:01	AGKSTLLKRLLQE	0.05500821	0.0033989693
HLA-DPA1*02:01-DPB1*09:01	ALHKAISLEHAVH	0.29067153	0.4075242
HLA-DPA1*02:01-DPB1*09:01	APKLTVTIRALLQ	0.38889477	0.020469632
HLA-DPA1*02:01-DPB1*09:01	APTEKDWAQVQAL	0.13477466	0.11287518
HLA-DPA1*02:01-DPB1*09:01	AQQKTVSSTKLVS	0.21233891	0.012662532
HLA-DPA1*02:01-DPB1*09:01	ARPKNTPAPKPLA	0.10254756	0.032298204
HLA-DPA1*02:01-DPB1*09:01	ASSKEIKTVESIT	0.13204843	0.010425797
HLA-DPA1*02:01-DPB1*09:01	AVDRYLAIVHAVH	0.24934347	0.8314937
HLA-DPA1*02:01-DPB1*09:01	AVEKVNIKPQVDR	0.0634937	0.96227014
HLA-DPA1*02:01-DPB1*09:01	DAIKKFVVTQCIL	0.33951214	0.010702763
HLA-DPA1*02:01-DPB1*09:01	DDEYKVTISPQLL	0.3500519	0.030393502
HLA-DPA1*02:01-DPB1*09:01	DDIFRIYIKEKKE	0.09599624	0.027581831
HLA-DPA1*02:01-DPB1*09:01	DERSVHKVEPITK	0.086175136	0.2676824
HLA-DPA1*02:01-DPB1*09:01	DFIKHNQLPLVIE	0.3999087	0.4252282
HLA-DPA1*02:01-DPB1*09:01	DGKESTITRKLKD	0.039437886	0.068291545
HLA-DPA1*02:01-DPB1*09:01	DGQLLSTVVRTLA	0.16899249	0.0058938833
HLA-DPA1*02:01-DPB1*09:01	DIHKKIALVKKLA	0.21563537	0.19091603
HLA-DPA1*02:01-DPB1*09:01	DIRKYEMFAQTLQ	0.34339327	0.98068017
HLA-DPA1*02:01-DPB1*09:01	DLRQGMFAQLVAQ	0.21784064	0.48734608
HLA-DPA1*02:01-DPB1*09:01	DLRRIKNAIGVAR	0.3227796	0.52359486
HLA-DPA1*02:01-DPB1*09:01	DMQKLTHGVLHTK	0.21003175	0.07269041
HLA-DPA1*02:01-DPB1*09:01	DPEKEVEPALELL	0.26331294	0.09590085
HLA-DPA1*02:01-DPB1*09:01	DQKVAKGTLPLSR	0.29841194	0.30710012
HLA-DPA1*02:01-DPB1*09:01	DRGKTQKVTLNVH	0.01571881	0.28620607
HLA-DPA1*02:01-DPB1*09:01	DRIKVSKAAADLM	0.3635631	0.69692785
HLA-DPA1*02:01-DPB1*09:01	DRKKVSKAAILAR	0.47254467	0.9294487
HLA-DPA1*02:01-DPB1*09:01	DSFKAFAKALGVM	0.41632167	0.10513872
HLA-DPA1*02:01-DPB1*09:01	DYKTTKIAVPLIQ	0.3488652	0.26212937
HLA-DPA1*02:01-DPB1*09:01	EAVKAIVLCHNVT	0.16594842	0.15157798
HLA-DPA1*02:01-DPB1*09:01	EAVKKGSTAVGVR	0.40099448	0.72830534
HLA-DPA1*02:01-DPB1*09:01	EDVKAWRPALYLA	0.36376837	0.36805576
HLA-DPA1*02:01-DPB1*09:01	EEKLAAVFQFIEK	0.27996674	0.034624413
HLA-DPA1*02:01-DPB1*09:01	EEKYEAIIQNLEK	0.13100116	0.17857079
HLA-DPA1*02:01-DPB1*09:01	EELKNWKPARPVG	0.15746468	0.698243
HLA-DPA1*02:01-DPB1*09:01	EERKGLITARLLG	0.30432662	0.88061655
HLA-DPA1*02:01-DPB1*09:01	EERKLVSIVHGCR	0.23488012	0.6040706
HLA-DPA1*02:01-DPB1*09:01	EGFKNVSLGNVLA	0.18078221	0.01000181
HLA-DPA1*02:01-DPB1*09:01	EGIKKYVVGLIIK	0.37480497	0.3422804
HLA-DPA1*02:01-DPB1*09:01	EIFMAIAKKLPKN	0.24295086	0.097074464
HLA-DPA1*02:01-DPB1*09:01	EKELALVKRLKPL	0.25890404	0.046271924
HLA-DPA1*02:01-DPB1*09:01	EKSIILPKSLISV	0.38439333	0.007908747
HLA-DPA1*02:01-DPB1*09:01	EKTKLLIAAQKQK	0.2817121	0.45321852
HLA-DPA1*02:01-DPB1*09:01	ELSKLVIVAKASR	0.36197588	0.80770826
HLA-DPA1*02:01-DPB1*09:01	EMRKLQATVQELQ	0.284815	0.31017047
HLA-DPA1*02:01-DPB1*09:01	ENTKLMSEVQTLK	0.31067806	0.048267674
HLA-DPA1*02:01-DPB1*09:01	EPKSGEEALIIPP	0.22418782	0.4626364
HLA-DPA1*02:01-DPB1*09:01	ERAFKAWAVARLS	0.46167555	0.7116145
HLA-DPA1*02:01-DPB1*09:01	ERLRRENQVLSVR	0.21034737	0.77178556
HLA-DPA1*02:01-DPB1*09:01	ERQRQIQLAQKLE	0.16271271	0.87381876
HLA-DPA1*02:01-DPB1*09:01	ESEKELALVKRLK	0.12877771	0.28607482
HLA-DPA1*02:01-DPB1*09:01	ESEKLVKNLFQLA	0.19384956	0.010675855
HLA-DPA1*02:01-DPB1*09:01	ESRFYSLGHLSIQ	0.15631413	0.9608542
HLA-DPA1*02:01-DPB1*09:01	ETQKAYLLAAGVI	0.44930565	0.13092586
HLA-DPA1*02:01-DPB1*09:01	EVQKAVNTAQGLF	0.2887777	0.015137704
HLA-DPA1*02:01-DPB1*09:01	FLGKLTIPVQRLL	0.42816824	0.12473439
HLA-DPA1*02:01-DPB1*09:01	GAAKVTGEVLDIL	0.21332045	0.062133968
HLA-DPA1*02:01-DPB1*09:01	GAAKWGLVAERLL	0.29406533	0.1854195
HLA-DPA1*02:01-DPB1*09:01	GDIKVSKLAGQLR	0.19736601	0.7938928
HLA-DPA1*02:01-DPB1*09:01	GDKMGKAGVRTYG	0.08136532	0.18307285
HLA-DPA1*02:01-DPB1*09:01	GGEKFATLAELVQ	0.25218847	0.8429656
HLA-DPA1*02:01-DPB1*09:01	GGVKIEPLPKEVK	0.18607882	0.44131166
HLA-DPA1*02:01-DPB1*09:01	GHRETSMVHELNR	0.05432814	0.654581
HLA-DPA1*02:01-DPB1*09:01	GIKVDKGVVPLAG	0.18731374	0.15770929
HLA-DPA1*02:01-DPB1*09:01	GKKISSNPNPVVQ	0.31217542	0.8362317
HLA-DPA1*02:01-DPB1*09:01	GKRKVINTPEILR	0.3567009	0.26688403
HLA-DPA1*02:01-DPB1*09:01	GNIKEAIYPLALN	0.40749264	0.7449292
HLA-DPA1*02:01-DPB1*09:01	GNKVDILPKQLFK	0.1590469	0.10996695
HLA-DPA1*02:01-DPB1*09:01	GPKLNHVAVELGK	0.16189036	0.8835025
HLA-DPA1*02:01-DPB1*09:01	GQKLVTTVTEIAG	0.34954327	0.17979637
HLA-DPA1*02:01-DPB1*09:01	GQKTIHSEQAVFD	0.12426279	0.1621177
HLA-DPA1*02:01-DPB1*09:01	GRLDKLTVTSQNL	0.18027465	0.7834396
HLA-DPA1*02:01-DPB1*09:01	GSQKDENLALYVE	0.068221994	0.007923249
HLA-DPA1*02:01-DPB1*09:01	GTGKRTHLSLFIV	0.25078598	0.07843159
HLA-DPA1*02:01-DPB1*09:01	GTKRSGQVLEVSG	0.20392995	0.7912368
HLA-DPA1*02:01-DPB1*09:01	GVKESAMVNKIFT	0.18532689	0.05008597
HLA-DPA1*02:01-DPB1*09:01	GVKKKPIYINVIR	0.31650645	0.24768272
HLA-DPA1*02:01-DPB1*09:01	GYKKTKEAVLLLK	0.30202788	0.031059772
HLA-DPA1*02:01-DPB1*09:01	HEMKNGIPANRIV	0.34434083	0.22331354
HLA-DPA1*02:01-DPB1*09:01	HFYKWTSPPGVIR	0.31911698	0.32331252
HLA-DPA1*02:01-DPB1*09:01	HLQPGTKFIKHWR	0.08946224	0.028815586
HLA-DPA1*02:01-DPB1*09:01	IALKLGVTANDVK	0.33904934	0.2551058
HLA-DPA1*02:01-DPB1*09:01	IDEKELNILHEMK	0.06217785	0.039276395
HLA-DPA1*02:01-DPB1*09:01	IEKKVVITVQQLS	0.29177997	0.18250754
HLA-DPA1*02:01-DPB1*09:01	IEKTISKAKGQPR	0.10434236	0.20108242
HLA-DPA1*02:01-DPB1*09:01	IENTKLMSEVQTL	0.2573957	0.008323217
HLA-DPA1*02:01-DPB1*09:01	IGARVYALPEDLV	0.27270144	0.9338765
HLA-DPA1*02:01-DPB1*09:01	IGKKHSDPHLLER	0.14141501	0.12026276
HLA-DPA1*02:01-DPB1*09:01	IGLKILEQPHAVL	0.3892042	0.53207606
HLA-DPA1*02:01-DPB1*09:01	IGQKRSTVAQLVK	0.3882169	0.93113077
HLA-DPA1*02:01-DPB1*09:01	IGSRLAVITQNIA	0.2274432	0.95242584
HLA-DPA1*02:01-DPB1*09:01	IIEKDKITTRTLK	0.07980347	0.011986974
HLA-DPA1*02:01-DPB1*09:01	IKDVKLPVQLQRA	0.2412419	0.04596343
HLA-DPA1*02:01-DPB1*09:01	IKEKFKVETRTIA	0.17658857	0.021057222
HLA-DPA1*02:01-DPB1*09:01	IMTKYISKPENLK	0.27126685	0.25750378
HLA-DPA1*02:01-DPB1*09:01	IPKKEIHTVPDMG	0.084398635	0.7269312
HLA-DPA1*02:01-DPB1*09:01	IPKKTVIICKPTM	0.10295988	0.1766472
HLA-DPA1*02:01-DPB1*09:01	IQLLKIGSAIQRL	0.43069652	0.021189194
HLA-DPA1*02:01-DPB1*09:01	ISIKYNVEVKHIK	0.2708295	0.28375039
HLA-DPA1*02:01-DPB1*09:01	ISKITSPVLIIHG	0.47399712	0.10284753
HLA-DPA1*02:01-DPB1*09:01	ISKKEMQPTHPIR	0.20674728	0.3428565
HLA-DPA1*02:01-DPB1*09:01	IWQKTLTVLHPLK	0.38327265	0.08133102
HLA-DPA1*02:01-DPB1*09:01	IYDKYGSLGLYVA	0.27280515	0.043334655
HLA-DPA1*02:01-DPB1*09:01	KAKAQALVQYLEE	0.24120018	0.0312386
HLA-DPA1*02:01-DPB1*09:01	KAKCNKYADELAK	0.030784914	0.002531758
HLA-DPA1*02:01-DPB1*09:01	KAPKLTVTIRALL	0.40462363	0.010798004
HLA-DPA1*02:01-DPB1*09:01	KCQKLNPKSHILS	0.16989218	0.0072940653
HLA-DPA1*02:01-DPB1*09:01	KDKLSIIGEVLSR	0.2380846	0.41231203
HLA-DPA1*02:01-DPB1*09:01	KEIKILNIFGVIK	0.28495586	0.026512131
HLA-DPA1*02:01-DPB1*09:01	KEKESVNAKVLKD	0.19175744	0.07175733
HLA-DPA1*02:01-DPB1*09:01	KEKGSSASLVLKR	0.22626048	0.2341363
HLA-DPA1*02:01-DPB1*09:01	KEKLQKAVTKLKQ	0.22458716	0.05350839
HLA-DPA1*02:01-DPB1*09:01	KETKALSLARALE	0.46722654	0.152501
HLA-DPA1*02:01-DPB1*09:01	KFEKRTSSAQVEG	0.18348384	0.37079397
HLA-DPA1*02:01-DPB1*09:01	KGGKVSIVSHSLG	0.25934604	0.780177
HLA-DPA1*02:01-DPB1*09:01	KISKITSPVLIIH	0.57010615	0.1199698
HLA-DPA1*02:01-DPB1*09:01	KKAYSMAKYLRDS	0.3541179	0.66576517
HLA-DPA1*02:01-DPB1*09:01	KKIALVKKLAFAF	0.3469711	0.040603135
HLA-DPA1*02:01-DPB1*09:01	KKVVITVQQLSNK	0.2841657	0.36044973
HLA-DPA1*02:01-DPB1*09:01	KLAKEQEQAQKLK	0.090113126	0.41463977
HLA-DPA1*02:01-DPB1*09:01	KLGVKEMKKAYKQ	0.12012352	0.10806613
HLA-DPA1*02:01-DPB1*09:01	KLKKFYEFSQRLE	0.31012565	0.09596451
HLA-DPA1*02:01-DPB1*09:01	KLLASQLEEIKLQ	0.25049955	0.004364864
HLA-DPA1*02:01-DPB1*09:01	KLQKAFEIAKRIP	0.37705866	0.82097226
HLA-DPA1*02:01-DPB1*09:01	KLQKVLSLGHIST	0.23934783	0.09629675
HLA-DPA1*02:01-DPB1*09:01	KNKTWKFVEGLPI	0.2620872	0.010641609
HLA-DPA1*02:01-DPB1*09:01	KNLKLFTLAESLG	0.4839603	0.7486244
HLA-DPA1*02:01-DPB1*09:01	KNVIPALELVEPI	0.4332053	0.010946653
HLA-DPA1*02:01-DPB1*09:01	KPRLGTVMHRVIG	0.20036861	0.88174325
HLA-DPA1*02:01-DPB1*09:01	KSMKMVAAAKYAR	0.45927808	0.3506911
HLA-DPA1*02:01-DPB1*09:01	KTISKAKGQPREP	0.09620246	0.026717678
HLA-DPA1*02:01-DPB1*09:01	KTKILAPAYFILG	0.4274454	0.035379473
HLA-DPA1*02:01-DPB1*09:01	KTKQVSTYQEVIR	0.22503205	0.2067293
HLA-DPA1*02:01-DPB1*09:01	KVSKITSPVLIIH	0.55795544	0.110828795
HLA-DPA1*02:01-DPB1*09:01	KVSKRVSAVEEVR	0.3686747	0.35054827
HLA-DPA1*02:01-DPB1*09:01	LANKIVPIAIQLN	0.4170314	0.36133304
HLA-DPA1*02:01-DPB1*09:01	LAQRISSNIQKIT	0.24518351	0.8504979
HLA-DPA1*02:01-DPB1*09:01	LATKNLSLSQQLK	0.19520865	0.10324891
HLA-DPA1*02:01-DPB1*09:01	LDKLDVKGKRVVM	0.093638666	0.052376382
HLA-DPA1*02:01-DPB1*09:01	LDKLTVTSQNLQL	0.16499387	0.14695169
HLA-DPA1*02:01-DPB1*09:01	LDVKRMMKTWTLQ	0.18410605	0.01203953
HLA-DPA1*02:01-DPB1*09:01	LEAAALVFLLLTA	0.08218255	0.0025556427
HLA-DPA1*02:01-DPB1*09:01	LEEVAITFAKGLA	0.22177206	0.011348287
HLA-DPA1*02:01-DPB1*09:01	LEEYLSSTPQRLK	0.24819592	0.27010432
HLA-DPA1*02:01-DPB1*09:01	LEKKLPPLPLTLA	0.33289042	0.028623689
HLA-DPA1*02:01-DPB1*09:01	LELEVSKAQQLAE	0.18460499	0.007240191
HLA-DPA1*02:01-DPB1*09:01	LFQKILVPIQQVL	0.4896804	0.040546145
HLA-DPA1*02:01-DPB1*09:01	LGVKESAMVNKIF	0.2501509	0.06256874
HLA-DPA1*02:01-DPB1*09:01	LGYKAFGLVGKLA	0.21243834	0.28240675
HLA-DPA1*02:01-DPB1*09:01	LHSKKEVPIHRVA	0.28769165	0.16949753
HLA-DPA1*02:01-DPB1*09:01	LIVAIAFSKGKPF	0.2218909	0.03566784
HLA-DPA1*02:01-DPB1*09:01	LKEKMVVEFRHMR	0.18599817	0.07617729
HLA-DPA1*02:01-DPB1*09:01	LLPKSQTTAHELR	0.13431485	0.57819307
HLA-DPA1*02:01-DPB1*09:01	LLYKVPYVAQEIQ	0.2724578	0.1799624
HLA-DPA1*02:01-DPB1*09:01	LPRAYAVAIPLAA	0.6024209	0.96360606
HLA-DPA1*02:01-DPB1*09:01	LQHAEIFLKNLKL	0.1588711	0.030265128
HLA-DPA1*02:01-DPB1*09:01	LQRAYSLAKEQRL	0.22575125	0.9985517
HLA-DPA1*02:01-DPB1*09:01	LQTKEFQVLKSLG	0.2219188	0.1604558
HLA-DPA1*02:01-DPB1*09:01	LRLYLVPRAVLLR	0.43412083	0.41271192
HLA-DPA1*02:01-DPB1*09:01	LRMKLPKPPKPVS	0.1910959	0.07936596
HLA-DPA1*02:01-DPB1*09:01	LSKLVIVAKASRT	0.32298383	0.7971616
HLA-DPA1*02:01-DPB1*09:01	LVAAKLEPKSFKH	0.12246432	0.13606098
HLA-DPA1*02:01-DPB1*09:01	LYSKFLLKAEPLA	0.50046694	0.06727089
HLA-DPA1*02:01-DPB1*09:01	NAKYAISMARKIG	0.45498502	0.6596029
HLA-DPA1*02:01-DPB1*09:01	NFIKEGVLVEHVK	0.2787212	0.39147067
HLA-DPA1*02:01-DPB1*09:01	NILKTIALGQMLS	0.3044347	0.0064512976
HLA-DPA1*02:01-DPB1*09:01	NLQRAYSLAKEQR	0.19526115	0.99893284
HLA-DPA1*02:01-DPB1*09:01	NSEKVAALIQKLN	0.31489712	0.2923104
HLA-DPA1*02:01-DPB1*09:01	PDMKKLKKARALT	0.14823388	0.0018931024
HLA-DPA1*02:01-DPB1*09:01	QLKKMFEATRLLA	0.45480502	0.018135754
HLA-DPA1*02:01-DPB1*09:01	QLLKIGSAIQRLR	0.48130527	0.1522348
HLA-DPA1*02:01-DPB1*09:01	QLRKEGVFAKEVR	0.2649783	0.44176564
HLA-DPA1*02:01-DPB1*09:01	QNVKTASDCGAVK	0.10907886	0.10089427
HLA-DPA1*02:01-DPB1*09:01	QVQKIVLYAKKVG	0.26349977	0.5339966
HLA-DPA1*02:01-DPB1*09:01	RAARSPTSAHLLQ	0.12176636	0.079088934
HLA-DPA1*02:01-DPB1*09:01	RESKTLGAVQIMN	0.2867623	0.010877284
HLA-DPA1*02:01-DPB1*09:01	RGLKYIHSANVLH	0.4293056	0.1297715
HLA-DPA1*02:01-DPB1*09:01	RKAKWTTAVRPLR	0.46673316	0.2863995
HLA-DPA1*02:01-DPB1*09:01	RKLQATVQELQKR	0.23896869	0.3525298
HLA-DPA1*02:01-DPB1*09:01	RLDKLTVTSQNLQ	0.17729603	0.74835026
HLA-DPA1*02:01-DPB1*09:01	RLHKAVSVGPRVH	0.29556352	0.22128554
HLA-DPA1*02:01-DPB1*09:01	RLVAAKLEPKSFK	0.19622795	0.08956995
HLA-DPA1*02:01-DPB1*09:01	RMKLPKPPKPVSK	0.15360142	0.26837227
HLA-DPA1*02:01-DPB1*09:01	RVGQKESAYAKSE	0.033710398	0.18929982
HLA-DPA1*02:01-DPB1*09:01	RVPRSGKPAELLK	0.081265375	0.9327663
HLA-DPA1*02:01-DPB1*09:01	RVVRFEVIPQSIR	0.28357205	0.8868073
HLA-DPA1*02:01-DPB1*09:01	SADRYVAIARALP	0.29789692	0.72628486
HLA-DPA1*02:01-DPB1*09:01	SEPRSWSLLEQLG	0.10629969	0.39847702
HLA-DPA1*02:01-DPB1*09:01	SGKSTTTGHLIYK	0.07470332	0.072129644
HLA-DPA1*02:01-DPB1*09:01	SIDRFIAVVHPLR	0.28706354	0.62456864
HLA-DPA1*02:01-DPB1*09:01	SIDRYVAIVQAVS	0.2938114	0.52068156
HLA-DPA1*02:01-DPB1*09:01	SILKMEIKAKNLT	0.21095899	0.007271285
HLA-DPA1*02:01-DPB1*09:01	SPKATSSPLYLAH	0.27436066	0.07604083
HLA-DPA1*02:01-DPB1*09:01	SPSKSGSEAQTTK	0.013995618	0.5659809
HLA-DPA1*02:01-DPB1*09:01	SREKMDLTAKELT	0.16445574	0.024883593
HLA-DPA1*02:01-DPB1*09:01	SSKFPLMTLQLLD	0.27163225	0.0026943916
HLA-DPA1*02:01-DPB1*09:01	SSSKFPLMTLQLL	0.32746848	0.003442028
HLA-DPA1*02:01-DPB1*09:01	SVKKAGIEVQEIK	0.27993003	0.21893291
HLA-DPA1*02:01-DPB1*09:01	SYLKFPTYAKSTR	0.21949139	0.3787519
HLA-DPA1*02:01-DPB1*09:01	TAREMANAKEIAR	0.16990946	0.74241936
HLA-DPA1*02:01-DPB1*09:01	TDLRGYVVGQALQ	0.11941357	0.61311114
HLA-DPA1*02:01-DPB1*09:01	TDPKFESVAREVC	0.16304953	0.044743907
HLA-DPA1*02:01-DPB1*09:01	TEDKVVDVVRNLV	0.13272215	0.016447924
HLA-DPA1*02:01-DPB1*09:01	TFASIVAHELGHN	0.12167724	0.44632083
HLA-DPA1*02:01-DPB1*09:01	TGSKLVDYARSVH	0.24914211	0.6898085
HLA-DPA1*02:01-DPB1*09:01	TIEKVVINGQEVK	0.15431805	0.1247283
HLA-DPA1*02:01-DPB1*09:01	TLDKLDVKGKRVV	0.13036142	0.024709241
HLA-DPA1*02:01-DPB1*09:01	TQAKLSMHDRSLK	0.124973916	0.03543019
HLA-DPA1*02:01-DPB1*09:01	TSAKRGKEITGVK	0.08327975	0.02035261
HLA-DPA1*02:01-DPB1*09:01	TSAKTAMNVNEIF	0.23725289	0.008022761
HLA-DPA1*02:01-DPB1*09:01	TVKKEWQAAWLLK	0.3179766	0.71032786
HLA-DPA1*02:01-DPB1*09:01	TVTFKFILANRLY	0.25468227	0.1871582
HLA-DPA1*02:01-DPB1*09:01	TYDKTVALGHRLD	0.08674662	0.11454217
HLA-DPA1*02:01-DPB1*09:01	VDIFQVVKALRKA	0.26527864	0.099603735
HLA-DPA1*02:01-DPB1*09:01	VDMQKLTHGVLHT	0.14339258	0.019955646
HLA-DPA1*02:01-DPB1*09:01	VEIKDVKLPVQLQ	0.14548703	0.11359413
HLA-DPA1*02:01-DPB1*09:01	VEKQLEEAKELLE	0.16226587	0.019694785
HLA-DPA1*02:01-DPB1*09:01	VERLSELVQAVSD	0.2417429	0.7740159
HLA-DPA1*02:01-DPB1*09:01	VETFASIVAHELG	0.19012922	0.07139028
HLA-DPA1*02:01-DPB1*09:01	VGIKVDKGVVPLA	0.19470838	0.049127307
HLA-DPA1*02:01-DPB1*09:01	VIIKLNKAGLVLG	0.31463468	0.25426006
HLA-DPA1*02:01-DPB1*09:01	VMPYISTTPAKLR	0.2712024	0.5459684
HLA-DPA1*02:01-DPB1*09:01	VNGKFSTEFQRMK	0.15910448	0.12354684
HLA-DPA1*02:01-DPB1*09:01	VNHVTLSQPKIVK	0.14814864	0.27768114
HLA-DPA1*02:01-DPB1*09:01	VPQIKEGKRVLIA	0.1482296	0.20924668
HLA-DPA1*02:01-DPB1*09:01	VPRKGIQAKEVLK	0.22867502	0.79096097
HLA-DPA1*02:01-DPB1*09:01	VQKAVNTAQGLFQ	0.2824772	0.04371807
HLA-DPA1*02:01-DPB1*09:01	VRIATTALAIYHV	0.52361804	0.186088
HLA-DPA1*02:01-DPB1*09:01	VRPKSSSVIHRTA	0.21345772	0.5210062
HLA-DPA1*02:01-DPB1*09:01	VSEKVSHVLAALQ	0.37354806	0.36450806
HLA-DPA1*02:01-DPB1*09:01	VVGIKVDKGVVPL	0.13718943	0.083643146
HLA-DPA1*02:01-DPB1*09:01	VVPKAAIVARHTY	0.25061712	0.963809
HLA-DPA1*02:01-DPB1*09:01	YGTREAVIAQISS	0.24863991	0.99868935
HLA-DPA1*02:01-DPB1*09:01	YPVMKYNPNVLPV	0.27318186	0.26340872
HLA-DPA1*02:01-DPB1*09:01	YSKEFKIPFEISK	0.23300157	0.3825875
HLA-DPA1*02:01-DPB1*09:01	YVKKLKVPVHVIR	0.4443083	0.67106164
