# Supplementary material for: MHCII-peptide presentation: an assessment of the state-of-the-art prediction methods
Source: Front Immunol. 2024 Mar 12;15:1293706. doi: 10.3389/fimmu.2024.1293706 (PMC11027168; doi:10.3389/fimmu.2024.1293706)
Supplement: Supplementary file 2 [file DataSheet_2.zip › output/BERT/pos/13_HLA-DPA1_02_01_DPB1_10_01.csv]

allele	peptide	affinity_pred	mass_pred
HLA-DPA1*02:01-DPB1*10:01	AAEKNSTIVFPLP	0.18057223	0.021200513
HLA-DPA1*02:01-DPB1*10:01	AASKTLSHPQQMA	0.2509367	0.07047786
HLA-DPA1*02:01-DPB1*10:01	AASRAIDYVQRQL	0.2698661	0.76838505
HLA-DPA1*02:01-DPB1*10:01	ADTKHGALGSPLR	0.031433426	0.086720556
HLA-DPA1*02:01-DPB1*10:01	AEKAKAAAMAAAA	0.51860183	0.7709426
HLA-DPA1*02:01-DPB1*10:01	AEKKATPIKLIWS	0.38744852	0.05226733
HLA-DPA1*02:01-DPB1*10:01	AGDKEVVIAQNDK	0.032305337	0.92354345
HLA-DPA1*02:01-DPB1*10:01	AGDKNFITAEELR	0.18052094	0.45085788
HLA-DPA1*02:01-DPB1*10:01	AGERFATMVRPVA	0.39047006	0.9584691
HLA-DPA1*02:01-DPB1*10:01	AGQRINSAPQQIE	0.2180843	0.96801966
HLA-DPA1*02:01-DPB1*10:01	ALKLGVTANDVKN	0.39542428	0.17655027
HLA-DPA1*02:01-DPB1*10:01	ALVKAASAAQREL	0.55498	0.720174
HLA-DPA1*02:01-DPB1*10:01	ANLQRAYSLAKEQ	0.36610165	0.99749804
HLA-DPA1*02:01-DPB1*10:01	AQIRLPTAVVPLR	0.5048447	0.16861689
HLA-DPA1*02:01-DPB1*10:01	AQQKTVSSTKLVS	0.18458565	0.010838395
HLA-DPA1*02:01-DPB1*10:01	ASSKEIKTVESIT	0.12718938	0.009895636
HLA-DPA1*02:01-DPB1*10:01	ASSSGSSPRPAPD	0.0031125492	0.085496545
HLA-DPA1*02:01-DPB1*10:01	ATMKGSSSASIVK	0.28959206	0.3456307
HLA-DPA1*02:01-DPB1*10:01	AVEKVNIKPQVDR	0.068734005	0.9581443
HLA-DPA1*02:01-DPB1*10:01	AVGVKKQKKPLVG	0.09754559	0.12687442
HLA-DPA1*02:01-DPB1*10:01	AVKEWLLAHEGHR	0.27495262	0.9791285
HLA-DPA1*02:01-DPB1*10:01	AVKKGSTAVGVRG	0.3794161	0.67060226
HLA-DPA1*02:01-DPB1*10:01	CPNEKVAKEIARA	0.14729513	0.16590238
HLA-DPA1*02:01-DPB1*10:01	DDEKQLMNVEPIH	0.10541598	0.124050334
HLA-DPA1*02:01-DPB1*10:01	DDEYKVTISPQLL	0.34714547	0.026538944
HLA-DPA1*02:01-DPB1*10:01	DDIFRIYIKEKKE	0.1293307	0.01878251
HLA-DPA1*02:01-DPB1*10:01	DEKQLMNVEPIHA	0.20645367	0.1424962
HLA-DPA1*02:01-DPB1*10:01	DFEKGFIMAEVMK	0.32226446	0.08971649
HLA-DPA1*02:01-DPB1*10:01	DGATKLNDEARRL	0.046941612	0.21889588
HLA-DPA1*02:01-DPB1*10:01	DGKESTITRKLKD	0.030145066	0.06416167
HLA-DPA1*02:01-DPB1*10:01	DGKKKISTVVSSK	0.34412983	0.44733706
HLA-DPA1*02:01-DPB1*10:01	DGKKRYDLSALVR	0.3263101	0.9789654
HLA-DPA1*02:01-DPB1*10:01	DGQLLSTVVRTLA	0.233234	0.003561763
HLA-DPA1*02:01-DPB1*10:01	DIHKKIALVKKLA	0.18275039	0.12797257
HLA-DPA1*02:01-DPB1*10:01	DKGKLSPHAFKTE	0.09255853	0.4078185
HLA-DPA1*02:01-DPB1*10:01	DKLTVTSQNLQLE	0.15548341	0.1546555
HLA-DPA1*02:01-DPB1*10:01	DLRQGMFAQLVAQ	0.3478564	0.54139245
HLA-DPA1*02:01-DPB1*10:01	DLRRIKNAIGVAR	0.46669808	0.61847353
HLA-DPA1*02:01-DPB1*10:01	DLRSWTAADMAAQ	0.33902743	0.99939334
HLA-DPA1*02:01-DPB1*10:01	DLRSWTAVDTAAQ	0.19616891	0.9973596
HLA-DPA1*02:01-DPB1*10:01	DMQKLTHGVLHTK	0.18218511	0.048248686
HLA-DPA1*02:01-DPB1*10:01	DNFRTQKLSFIIR	0.14631575	0.832554
HLA-DPA1*02:01-DPB1*10:01	DPKFESVAREVCK	0.18950607	0.07625623
HLA-DPA1*02:01-DPB1*10:01	DQGKAVILVHDIK	0.15662998	0.16983578
HLA-DPA1*02:01-DPB1*10:01	DQKKLEQTVEQMK	0.14448684	0.108061075
HLA-DPA1*02:01-DPB1*10:01	DQKVAKGTLPLSR	0.3290833	0.37939653
HLA-DPA1*02:01-DPB1*10:01	DVTRGQAAVQQLQ	0.1340649	0.12228074
HLA-DPA1*02:01-DPB1*10:01	DVVKYGSVIQLLH	0.36756042	0.021727908
HLA-DPA1*02:01-DPB1*10:01	EAVKKGSTAVGVR	0.38630918	0.7672545
HLA-DPA1*02:01-DPB1*10:01	EDDKVMAAAQAAH	0.3499006	0.63118774
HLA-DPA1*02:01-DPB1*10:01	EDLRSWTAADMAA	0.30861625	0.9979843
HLA-DPA1*02:01-DPB1*10:01	EDTSEQVVPVLVK	0.089312874	0.009835315
HLA-DPA1*02:01-DPB1*10:01	EEEKQSLLVKELQ	0.09479966	0.05715234
HLA-DPA1*02:01-DPB1*10:01	EEKTGVVSTGLIH	0.11701523	0.8469721
HLA-DPA1*02:01-DPB1*10:01	EELKNWKPARPVG	0.19279417	0.71272266
HLA-DPA1*02:01-DPB1*10:01	EEMRKLQATVQEL	0.29330453	0.13813978
HLA-DPA1*02:01-DPB1*10:01	EERKLVSIVHGCR	0.28311393	0.6222347
HLA-DPA1*02:01-DPB1*10:01	EGIKKYVVGLIIK	0.3759917	0.3502992
HLA-DPA1*02:01-DPB1*10:01	EHLKNPVIAQKIQ	0.29619184	0.26925594
HLA-DPA1*02:01-DPB1*10:01	EKARMGSAGLRVL	0.39828122	0.24409875
HLA-DPA1*02:01-DPB1*10:01	EKELALVKRLKPL	0.24858922	0.028256346
HLA-DPA1*02:01-DPB1*10:01	EKFEKEAAEMGKG	0.18929425	0.06486939
HLA-DPA1*02:01-DPB1*10:01	EKLAQAAQSSVAT	0.43673134	0.18714134
HLA-DPA1*02:01-DPB1*10:01	EKLISSAKQVAAS	0.46645063	0.014497237
HLA-DPA1*02:01-DPB1*10:01	EKLSPKAATLAER	0.19916944	0.44826213
HLA-DPA1*02:01-DPB1*10:01	EKMQINAEEVVVG	0.24156633	0.15139487
HLA-DPA1*02:01-DPB1*10:01	EKTKLLIAAQKQK	0.32686928	0.42878908
HLA-DPA1*02:01-DPB1*10:01	ELSKLVIVAKASR	0.41893795	0.8335349
HLA-DPA1*02:01-DPB1*10:01	EMRKLQATVQELQ	0.29239196	0.2947888
HLA-DPA1*02:01-DPB1*10:01	ENEKMGIRVDQLQ	0.074195996	0.035991207
HLA-DPA1*02:01-DPB1*10:01	ENERLASVAQELK	0.37216964	0.997492
HLA-DPA1*02:01-DPB1*10:01	ENKLLPKHPHLVR	0.12434986	0.78885955
HLA-DPA1*02:01-DPB1*10:01	EQRILKVILLLAG	0.1717517	0.005606854
HLA-DPA1*02:01-DPB1*10:01	EQVVPVLVKNWKK	0.24331051	0.14358124
HLA-DPA1*02:01-DPB1*10:01	ERLRRENQVLSVR	0.32719934	0.78044266
HLA-DPA1*02:01-DPB1*10:01	ERLSELVQAVSDP	0.21429555	0.28399196
HLA-DPA1*02:01-DPB1*10:01	ERQRQIQLAQKLE	0.23167737	0.919332
HLA-DPA1*02:01-DPB1*10:01	ESEKELALVKRLK	0.11231408	0.20706046
HLA-DPA1*02:01-DPB1*10:01	ESKTLGAVQIMNG	0.30436066	0.0045245485
HLA-DPA1*02:01-DPB1*10:01	ESRFYSLGHLSIQ	0.25539958	0.9691893
HLA-DPA1*02:01-DPB1*10:01	EVLLKLADKYKKK	0.24910732	0.014414072
HLA-DPA1*02:01-DPB1*10:01	FNVRIATTALAIY	0.6109081	0.97386473
HLA-DPA1*02:01-DPB1*10:01	FQKILVPIQQVLK	0.48957688	0.049258232
HLA-DPA1*02:01-DPB1*10:01	GDIKVSKLAGQLR	0.20785603	0.78547716
HLA-DPA1*02:01-DPB1*10:01	GDKKGKIVDAVIQ	0.09508077	0.3144733
HLA-DPA1*02:01-DPB1*10:01	GEKEVNLAVQNAK	0.17148736	0.9835504
HLA-DPA1*02:01-DPB1*10:01	GGEKFATLAELVQ	0.25497815	0.8445671
HLA-DPA1*02:01-DPB1*10:01	GGVKIEPLPKEVK	0.15130718	0.40951577
HLA-DPA1*02:01-DPB1*10:01	GHSKEAAAPAPIG	0.24658255	0.40471897
HLA-DPA1*02:01-DPB1*10:01	GIFRRSANTQVVR	0.33815938	0.7454039
HLA-DPA1*02:01-DPB1*10:01	GIKVDKGVVPLAG	0.15680307	0.17324412
HLA-DPA1*02:01-DPB1*10:01	GKESEKELALVKR	0.035387814	0.11060693
HLA-DPA1*02:01-DPB1*10:01	GKKKISTVVSSKE	0.39897072	0.56891185
HLA-DPA1*02:01-DPB1*10:01	GNEKKPSSVRALS	0.16600393	0.00580724
HLA-DPA1*02:01-DPB1*10:01	GPKLNHVAVELGK	0.13048698	0.9003059
HLA-DPA1*02:01-DPB1*10:01	GPQRALVIAQALG	0.45898786	0.7464365
HLA-DPA1*02:01-DPB1*10:01	GPRQAPKIAQIKR	0.15476817	0.9465955
HLA-DPA1*02:01-DPB1*10:01	GPRQYSVGFEVVT	0.27304187	0.9740526
HLA-DPA1*02:01-DPB1*10:01	GQKESAYAKSEEF	0.037481513	0.22144148
HLA-DPA1*02:01-DPB1*10:01	GQKTIHSEQAVFD	0.14390545	0.16526087
HLA-DPA1*02:01-DPB1*10:01	GQLKVAKESDSVF	0.15352724	0.013118376
HLA-DPA1*02:01-DPB1*10:01	GRLDKLTVTSQNL	0.18029751	0.7699901
HLA-DPA1*02:01-DPB1*10:01	GSKLVDYARSVHE	0.25487214	0.6837052
HLA-DPA1*02:01-DPB1*10:01	GSQKDENLALYVE	0.0639149	0.007442965
HLA-DPA1*02:01-DPB1*10:01	GTREAVIAQISSH	0.31039047	0.9991127
HLA-DPA1*02:01-DPB1*10:01	GVKESAMVNKIFT	0.13584645	0.046228148
HLA-DPA1*02:01-DPB1*10:01	GVKKKPIYINVIR	0.31695443	0.24205732
HLA-DPA1*02:01-DPB1*10:01	GVKRAEISNAIDQ	0.2838369	0.9425169
HLA-DPA1*02:01-DPB1*10:01	GVLKEISITHHVK	0.2181399	0.7706148
HLA-DPA1*02:01-DPB1*10:01	HEVKLNKLAFLNQ	0.14119251	0.98511297
HLA-DPA1*02:01-DPB1*10:01	HFYKWTSPPGVIR	0.32859528	0.37309477
HLA-DPA1*02:01-DPB1*10:01	HLARVPAHAVVVR	0.5662396	0.9777371
HLA-DPA1*02:01-DPB1*10:01	HLVVLTPKAQRLR	0.3038201	0.25991622
HLA-DPA1*02:01-DPB1*10:01	HPITAKAIAKGVG	0.1471348	0.64403045
HLA-DPA1*02:01-DPB1*10:01	HQKKILNSIHSMR	0.41609564	0.03392425
HLA-DPA1*02:01-DPB1*10:01	IALKLGVTANDVK	0.35258391	0.27317095
HLA-DPA1*02:01-DPB1*10:01	IDEKELNILHEMK	0.062425215	0.03167352
HLA-DPA1*02:01-DPB1*10:01	IDRYVAIVQAVSA	0.4397913	0.4286634
HLA-DPA1*02:01-DPB1*10:01	IEHSVEVAHGKAS	0.081478044	0.25784528
HLA-DPA1*02:01-DPB1*10:01	IEKFEKEAAEMGK	0.18182288	0.16089298
HLA-DPA1*02:01-DPB1*10:01	IENTKLMSEVQTL	0.25910735	0.0051989104
HLA-DPA1*02:01-DPB1*10:01	IGARVYALPEDLV	0.38987264	0.9487713
HLA-DPA1*02:01-DPB1*10:01	IGKKTPIAVRFST	0.29455984	0.20106845
HLA-DPA1*02:01-DPB1*10:01	ILPKTGTVSLEVR	0.14982377	0.73774314
HLA-DPA1*02:01-DPB1*10:01	IMLKLNPYAKTMR	0.3740633	0.23904233
HLA-DPA1*02:01-DPB1*10:01	IMTKYISKPENLK	0.2723417	0.18285109
HLA-DPA1*02:01-DPB1*10:01	IPKKTVIICKPTM	0.08430709	0.14909466
HLA-DPA1*02:01-DPB1*10:01	IPRKEVEVVEIIQ	0.1333118	0.05703473
HLA-DPA1*02:01-DPB1*10:01	IQHFQAMVKALEK	0.25461897	0.06606459
HLA-DPA1*02:01-DPB1*10:01	ISIKYNVEVKHIK	0.27773353	0.2641576
HLA-DPA1*02:01-DPB1*10:01	ISKITSPVLIIHG	0.46242893	0.14071962
HLA-DPA1*02:01-DPB1*10:01	ISKKEMQPTHPIR	0.19338556	0.31076562
HLA-DPA1*02:01-DPB1*10:01	ITQKIGVHAFQQR	0.21887876	0.7393509
HLA-DPA1*02:01-DPB1*10:01	IVKLGNKVQELEK	0.09801243	0.059087336
HLA-DPA1*02:01-DPB1*10:01	IWQKTLTVLHPLK	0.4086387	0.08761505
HLA-DPA1*02:01-DPB1*10:01	KAKCNKYADELAK	0.048293456	0.0024597012
HLA-DPA1*02:01-DPB1*10:01	KEAKLAQQSQALQ	0.26581728	0.547644
HLA-DPA1*02:01-DPB1*10:01	KEGSTAQLIINTE	0.11807696	0.067683145
HLA-DPA1*02:01-DPB1*10:01	KEIKILNIFGVIK	0.30325857	0.024218908
HLA-DPA1*02:01-DPB1*10:01	KEKGAITAKELYT	0.22019304	0.049210973
HLA-DPA1*02:01-DPB1*10:01	KEKLQKAVTKLKQ	0.2340717	0.051523756
HLA-DPA1*02:01-DPB1*10:01	KETKALSLARALE	0.51032066	0.18825814
HLA-DPA1*02:01-DPB1*10:01	KGAKKVHLGEDLK	0.054901257	0.10575701
HLA-DPA1*02:01-DPB1*10:01	KGSKVMPNIEKLR	0.28612128	0.21135744
HLA-DPA1*02:01-DPB1*10:01	KIGIEAKNLASYD	0.28462636	0.06866023
HLA-DPA1*02:01-DPB1*10:01	KISKITSPVLIIH	0.57139015	0.17244227
HLA-DPA1*02:01-DPB1*10:01	KKKTTTIAVEVKK	0.39675865	0.37683812
HLA-DPA1*02:01-DPB1*10:01	KKVVITVQQLSNK	0.3192008	0.30236894
HLA-DPA1*02:01-DPB1*10:01	KLAKEQEQAQKLK	0.08244965	0.4883631
HLA-DPA1*02:01-DPB1*10:01	KLNRYPASSLVVV	0.4223505	0.2995379
HLA-DPA1*02:01-DPB1*10:01	KLQATVQELQKRL	0.20221086	0.025610924
HLA-DPA1*02:01-DPB1*10:01	KLQKAFEIAKRIP	0.39920482	0.81766874
HLA-DPA1*02:01-DPB1*10:01	KLTVTSQNLQLEN	0.11891794	0.10493644
HLA-DPA1*02:01-DPB1*10:01	KPLKEPKTVNVVQ	0.12164901	0.11251704
HLA-DPA1*02:01-DPB1*10:01	KPRLGTVMHRVIG	0.3004423	0.85432947
HLA-DPA1*02:01-DPB1*10:01	KQVKGKILAKRIN	0.18980917	0.37673333
HLA-DPA1*02:01-DPB1*10:01	KRKWEAVHAAEQR	0.45177305	0.9905804
HLA-DPA1*02:01-DPB1*10:01	KTAKLASTFHSTS	0.34804738	0.043640234
HLA-DPA1*02:01-DPB1*10:01	KTKQVSTYQEVIR	0.23582247	0.16512081
HLA-DPA1*02:01-DPB1*10:01	KTKVNWLAHNVSK	0.12937853	0.9064888
HLA-DPA1*02:01-DPB1*10:01	KVAKEIARAVVEK	0.41423506	0.8345259
HLA-DPA1*02:01-DPB1*10:01	KVSKITSPVLIIH	0.5599756	0.16092482
HLA-DPA1*02:01-DPB1*10:01	KVSKRVSAVEEVR	0.39874077	0.37189335
HLA-DPA1*02:01-DPB1*10:01	KYAKKSVKVIVVG	0.3648596	0.4436326
HLA-DPA1*02:01-DPB1*10:01	KYEKQIKHFGMLR	0.16065861	0.042206567
HLA-DPA1*02:01-DPB1*10:01	KYGKLSKLSEIVY	0.18585205	0.6143033
HLA-DPA1*02:01-DPB1*10:01	LAQRISSNIQKIT	0.31000185	0.86929095
HLA-DPA1*02:01-DPB1*10:01	LARALSPAFELSQ	0.555275	0.20789616
HLA-DPA1*02:01-DPB1*10:01	LARLFSIGRSVEG	0.329909	0.828101
HLA-DPA1*02:01-DPB1*10:01	LATKNLSLSQQLK	0.21266223	0.09159838
HLA-DPA1*02:01-DPB1*10:01	LDKLDVKGKRVVM	0.07806415	0.03695838
HLA-DPA1*02:01-DPB1*10:01	LDKLTVTSQNLQL	0.16551003	0.12797993
HLA-DPA1*02:01-DPB1*10:01	LEAAVHVQKLSQE	0.18624927	0.03248938
HLA-DPA1*02:01-DPB1*10:01	LEEYLSSTPQRLK	0.271359	0.32977563
HLA-DPA1*02:01-DPB1*10:01	LEKKKTELAQKAR	0.103116445	0.9451628
HLA-DPA1*02:01-DPB1*10:01	LELEVSKAQQLAE	0.23853213	0.0066932747
HLA-DPA1*02:01-DPB1*10:01	LERAASTIKEVAQ	0.2890538	0.42046684
HLA-DPA1*02:01-DPB1*10:01	LGVKESAMVNKIF	0.21736541	0.059080034
HLA-DPA1*02:01-DPB1*10:01	LGYKAFGLVGKLA	0.23300551	0.29944438
HLA-DPA1*02:01-DPB1*10:01	LKEKRVGGVQSLG	0.21136765	0.055372994
HLA-DPA1*02:01-DPB1*10:01	LKKLGSEGEDLIR	0.09845331	0.056723844
HLA-DPA1*02:01-DPB1*10:01	LLEKKWTSVIRLQ	0.39090988	0.28367057
HLA-DPA1*02:01-DPB1*10:01	LLPKSQTTAHELR	0.106350236	0.5889793
HLA-DPA1*02:01-DPB1*10:01	LLPRTNTPARASE	0.16865426	0.99389744
HLA-DPA1*02:01-DPB1*10:01	LNTKVAKLTNELK	0.1553774	0.6779369
HLA-DPA1*02:01-DPB1*10:01	LPRAYAVAIPLAA	0.71157867	0.9680635
HLA-DPA1*02:01-DPB1*10:01	LPRKVITAAVIGS	0.59697056	0.576079
HLA-DPA1*02:01-DPB1*10:01	LQATVQELQKRLD	0.03798674	0.019564198
HLA-DPA1*02:01-DPB1*10:01	LQKAFEIAKRIPI	0.4282552	0.1253836
HLA-DPA1*02:01-DPB1*10:01	LQQRLLAEAQEVG	0.2251434	0.88450336
HLA-DPA1*02:01-DPB1*10:01	LRDKYMFATKVVH	0.24318609	0.20391579
HLA-DPA1*02:01-DPB1*10:01	LREKVIKGAEILE	0.2589726	0.06600421
HLA-DPA1*02:01-DPB1*10:01	LRMKLPKPPKPVS	0.18103306	0.0684372
HLA-DPA1*02:01-DPB1*10:01	LRQGMFAQLVAQN	0.35527828	0.5619268
HLA-DPA1*02:01-DPB1*10:01	LRSKMAIQTQQSK	0.34354952	0.33148804
HLA-DPA1*02:01-DPB1*10:01	LSEKLAAVVNNLN	0.32234707	0.5122217
HLA-DPA1*02:01-DPB1*10:01	LTGTKISSIPNNL	0.36495024	0.30033493
HLA-DPA1*02:01-DPB1*10:01	LTKKLNIGGKRVN	0.14575079	0.27608946
HLA-DPA1*02:01-DPB1*10:01	LVRQPHTILRVVS	0.32826155	0.031541806
HLA-DPA1*02:01-DPB1*10:01	MPKYAPKAASART	0.17498335	0.6150221
HLA-DPA1*02:01-DPB1*10:01	NAKYAISMARKIG	0.49197578	0.64411604
HLA-DPA1*02:01-DPB1*10:01	NALRAAAFGKGVR	0.26777506	0.38359255
HLA-DPA1*02:01-DPB1*10:01	NILKTIALGQMLS	0.322279	0.0065817637
HLA-DPA1*02:01-DPB1*10:01	NLQRAYSLAKEQR	0.28908822	0.9991292
HLA-DPA1*02:01-DPB1*10:01	NLRMKLPKPPKPV	0.16678311	0.06025719
HLA-DPA1*02:01-DPB1*10:01	NPAKTMQGSEVVN	0.13292678	0.1754919
HLA-DPA1*02:01-DPB1*10:01	NPEKATEDAKPVK	0.04159826	0.6527084
HLA-DPA1*02:01-DPB1*10:01	NPKAHIAAKTVFH	0.2134258	0.6181382
HLA-DPA1*02:01-DPB1*10:01	NSEKVAALIQKLN	0.31749222	0.26965094
HLA-DPA1*02:01-DPB1*10:01	NTKLMSEVQTLKN	0.2998913	0.02825118
HLA-DPA1*02:01-DPB1*10:01	PGEKVAHTSLDAL	0.21904229	0.41622376
HLA-DPA1*02:01-DPB1*10:01	PKSQTTAHELRYQ	0.0967406	0.29902714
HLA-DPA1*02:01-DPB1*10:01	QEKLISSAKQVAA	0.47202995	0.03550917
HLA-DPA1*02:01-DPB1*10:01	QFVRFDSDAASQR	0.18683985	0.9934171
HLA-DPA1*02:01-DPB1*10:01	QIQKESEEAHRCL	0.124718286	0.32088932
HLA-DPA1*02:01-DPB1*10:01	QIRKLIKDGLIIR	0.21092886	0.09063842
HLA-DPA1*02:01-DPB1*10:01	QKAVNTAQGLFQR	0.23447183	0.044973295
HLA-DPA1*02:01-DPB1*10:01	QLLKIGSAIQRLR	0.51327205	0.14769961
HLA-DPA1*02:01-DPB1*10:01	QLRKEGVFAKEVR	0.28380972	0.50479245
HLA-DPA1*02:01-DPB1*10:01	QPKKQIVPKTVER	0.114805244	0.28523722
HLA-DPA1*02:01-DPB1*10:01	QVQKIVLYAKKVG	0.24788189	0.40900645
HLA-DPA1*02:01-DPB1*10:01	QYEKAVSQGKTAG	0.12893721	0.009252334
HLA-DPA1*02:01-DPB1*10:01	RAARSPTSAHLLQ	0.19496173	0.16642097
HLA-DPA1*02:01-DPB1*10:01	RERILSLEQRVVE	0.24812895	0.32790655
HLA-DPA1*02:01-DPB1*10:01	RESKTLGAVQIMN	0.32827535	0.0108757615
HLA-DPA1*02:01-DPB1*10:01	RLAKQKIEDHLLS	0.05836486	0.043896068
HLA-DPA1*02:01-DPB1*10:01	RLDKLTVTSQNLQ	0.17562385	0.7302671
HLA-DPA1*02:01-DPB1*10:01	RMKLPKPPKPVSK	0.1346403	0.26401088
HLA-DPA1*02:01-DPB1*10:01	RPKTGSQDQEVHR	0.006663434	0.27650654
HLA-DPA1*02:01-DPB1*10:01	RQYRAVVYSNTIQ	0.29189318	0.48929748
HLA-DPA1*02:01-DPB1*10:01	RTLRHLSLAHNNI	0.2828367	0.97729266
HLA-DPA1*02:01-DPB1*10:01	RTQKLSFIIRTVG	0.24509194	0.32282132
HLA-DPA1*02:01-DPB1*10:01	RTSRIAGLAVSLT	0.6036608	0.3018827
HLA-DPA1*02:01-DPB1*10:01	RVGQKESAYAKSE	0.042296037	0.20970058
HLA-DPA1*02:01-DPB1*10:01	SADRYVAIARALP	0.45249704	0.7653156
HLA-DPA1*02:01-DPB1*10:01	SDKEWKSIEPVSS	0.25764883	0.117727436
HLA-DPA1*02:01-DPB1*10:01	SDKRITAAQALAH	0.55785	0.8659377
HLA-DPA1*02:01-DPB1*10:01	SEEKKIKVILKVL	0.18203491	0.015761822
HLA-DPA1*02:01-DPB1*10:01	SEKEVADAIRLNE	0.22133824	0.08766387
HLA-DPA1*02:01-DPB1*10:01	SEQVVPVLVKNWK	0.25189236	0.23551103
HLA-DPA1*02:01-DPB1*10:01	SFEKEATEAQSLE	0.26734713	0.13840297
HLA-DPA1*02:01-DPB1*10:01	SGKKLEDGPKFLK	0.06160988	0.012000715
HLA-DPA1*02:01-DPB1*10:01	SGKSTTTGHLIYK	0.05401129	0.08430855
HLA-DPA1*02:01-DPB1*10:01	SGNRDVLLCQKLE	0.01181612	0.09506101
HLA-DPA1*02:01-DPB1*10:01	SGSEAQTTKDVPN	0.0025735905	0.0069668614
HLA-DPA1*02:01-DPB1*10:01	SHPRYYISANVTG	0.2791677	0.9922207
HLA-DPA1*02:01-DPB1*10:01	SIDRFIAVVHPLR	0.3814391	0.62932533
HLA-DPA1*02:01-DPB1*10:01	SIDRYLAVVHPIK	0.3475694	0.70724756
HLA-DPA1*02:01-DPB1*10:01	SIDRYVAIVQAVS	0.42968225	0.44531423
HLA-DPA1*02:01-DPB1*10:01	SIKEWLIGMELVS	0.2856167	0.010826191
HLA-DPA1*02:01-DPB1*10:01	SISKVSEQVKNVK	0.19012018	0.4153205
HLA-DPA1*02:01-DPB1*10:01	SKNVIPALELVEP	0.34678698	0.010268357
HLA-DPA1*02:01-DPB1*10:01	SKYKASITALEAK	0.59772986	0.8202487
HLA-DPA1*02:01-DPB1*10:01	SLGKIINTPEVVR	0.28434226	0.30686548
HLA-DPA1*02:01-DPB1*10:01	SLSKTCSPACPIP	0.07290051	0.0057955207
HLA-DPA1*02:01-DPB1*10:01	SPKATSSPLYLAH	0.2294388	0.080689326
HLA-DPA1*02:01-DPB1*10:01	SPSKSGSEAQTTK	0.012833794	0.57918286
HLA-DPA1*02:01-DPB1*10:01	SREKMDLTAKELT	0.1301041	0.01820925
HLA-DPA1*02:01-DPB1*10:01	SSIRTSNNSQVNK	0.084549636	0.98625916
HLA-DPA1*02:01-DPB1*10:01	SSKEIKTVESITD	0.12564696	0.02620948
HLA-DPA1*02:01-DPB1*10:01	SSKFPLMTLQLLD	0.2810578	0.0019565218
HLA-DPA1*02:01-DPB1*10:01	SSSKFPLMTLQLL	0.3497673	0.0028044074
HLA-DPA1*02:01-DPB1*10:01	STSKLASVTRSVD	0.30052757	0.115016505
HLA-DPA1*02:01-DPB1*10:01	STSKSVSTPQSTG	0.058744453	0.015054623
HLA-DPA1*02:01-DPB1*10:01	STVKLPIKVKIIP	0.27079198	0.044138964
HLA-DPA1*02:01-DPB1*10:01	SVDRYIAIAQAMR	0.4319333	0.96926624
HLA-DPA1*02:01-DPB1*10:01	SVDRYLAIVWPVV	0.39525142	0.014405439
HLA-DPA1*02:01-DPB1*10:01	SVDRYLAVVHPTR	0.24328123	0.803903
HLA-DPA1*02:01-DPB1*10:01	SVERYVAVVHPLQ	0.35911906	0.66537255
HLA-DPA1*02:01-DPB1*10:01	SVKKAGIEVQEIK	0.2752312	0.22358648
HLA-DPA1*02:01-DPB1*10:01	SVKKAPDAEELDK	0.07908198	0.37287006
HLA-DPA1*02:01-DPB1*10:01	SYLKFPTYAKSTR	0.23022746	0.35510018
HLA-DPA1*02:01-DPB1*10:01	SYRAQISTKTSAK	0.19418344	0.24940813
HLA-DPA1*02:01-DPB1*10:01	TAVDTAAQISEQK	0.090128876	0.039961185
HLA-DPA1*02:01-DPB1*10:01	TDCKKQTSPQLLK	0.16685353	0.0028025496
HLA-DPA1*02:01-DPB1*10:01	TDLRGYVVGQALQ	0.24129371	0.68866867
HLA-DPA1*02:01-DPB1*10:01	TDPKFESVAREVC	0.17589554	0.045132503
HLA-DPA1*02:01-DPB1*10:01	TFASIVAHELGHN	0.24222013	0.439277
HLA-DPA1*02:01-DPB1*10:01	TFGKAAPAPQEAT	0.1881649	0.01666626
HLA-DPA1*02:01-DPB1*10:01	TGIRVAHLALKHR	0.40721336	0.9991511
HLA-DPA1*02:01-DPB1*10:01	TGKKKVAEIQGHA	0.10929586	0.12828329
HLA-DPA1*02:01-DPB1*10:01	TGSKLVDYARSVH	0.21681435	0.6725027
HLA-DPA1*02:01-DPB1*10:01	TIEKVVINGQEVK	0.12836434	0.14423344
HLA-DPA1*02:01-DPB1*10:01	TPRWTPKAAHVLR	0.20281217	0.974233
HLA-DPA1*02:01-DPB1*10:01	TPVSPESSSTEEK	0.0026990275	0.03380556
HLA-DPA1*02:01-DPB1*10:01	TQAKLSMHDRSLK	0.1425813	0.044268955
HLA-DPA1*02:01-DPB1*10:01	TQFKTMEFARYIE	0.27117	0.04501929
HLA-DPA1*02:01-DPB1*10:01	TRKRGLKLATALS	0.5318936	0.18048978
HLA-DPA1*02:01-DPB1*10:01	TRPKVSSLLNRMA	0.28892946	0.159204
HLA-DPA1*02:01-DPB1*10:01	TSRHYLPVKIILK	0.44583255	0.23722029
HLA-DPA1*02:01-DPB1*10:01	TYDKTVALGHRLD	0.074623145	0.18549463
HLA-DPA1*02:01-DPB1*10:01	VAVKTVNESASLR	0.25188413	0.083123535
HLA-DPA1*02:01-DPB1*10:01	VDEKISHATEELE	0.13201542	0.088711694
HLA-DPA1*02:01-DPB1*10:01	VERLSELVQAVSD	0.33661258	0.77387106
HLA-DPA1*02:01-DPB1*10:01	VETFASIVAHELG	0.30349725	0.071011595
HLA-DPA1*02:01-DPB1*10:01	VGAREAILALDIQ	0.44092077	0.98827803
HLA-DPA1*02:01-DPB1*10:01	VGIKVDKGVVPLA	0.16528945	0.05001353
HLA-DPA1*02:01-DPB1*10:01	VIAKMDSTANEVE	0.1795262	0.03944954
HLA-DPA1*02:01-DPB1*10:01	VIIKLNKAGLVLG	0.3112474	0.26618153
HLA-DPA1*02:01-DPB1*10:01	VKDRVEKVGQVIR	0.052780684	0.93743676
HLA-DPA1*02:01-DPB1*10:01	VKKKEVKEAIITR	0.18877055	0.57901436
HLA-DPA1*02:01-DPB1*10:01	VKKLKVPVHVIRM	0.4802595	0.20522395
HLA-DPA1*02:01-DPB1*10:01	VKKVSKTVETAVK	0.2483888	0.59407127
HLA-DPA1*02:01-DPB1*10:01	VLPRKVITAAVIG	0.618327	0.82310754
HLA-DPA1*02:01-DPB1*10:01	VNHVTLSQPKIVK	0.16193834	0.33587277
HLA-DPA1*02:01-DPB1*10:01	VPKAPGFAQMLKE	0.12161771	0.023317032
HLA-DPA1*02:01-DPB1*10:01	VPRKGIQAKEVLK	0.2817016	0.8127788
HLA-DPA1*02:01-DPB1*10:01	VQKKAKGPVHIVH	0.20422848	0.10426879
HLA-DPA1*02:01-DPB1*10:01	VQKRAELGLPPLA	0.2862468	0.047313508
HLA-DPA1*02:01-DPB1*10:01	VRKSAIMVKKMRE	0.28661093	0.17854168
HLA-DPA1*02:01-DPB1*10:01	VRPKKLAVEPKGS	0.1367905	0.088041775
HLA-DPA1*02:01-DPB1*10:01	VRPKSSSVIHRTA	0.20508471	0.5042273
HLA-DPA1*02:01-DPB1*10:01	VSIKEIAITHHVK	0.24223886	0.7024769
HLA-DPA1*02:01-DPB1*10:01	VSKITSPVLIIHG	0.45678604	0.12395233
HLA-DPA1*02:01-DPB1*10:01	VSLKNMNKAERLT	0.21487837	0.07714828
HLA-DPA1*02:01-DPB1*10:01	VSSKVATPIWLLL	0.53951335	0.010231598
HLA-DPA1*02:01-DPB1*10:01	VTERVLAPASTLQ	0.44939202	0.68887365
HLA-DPA1*02:01-DPB1*10:01	VVGIKVDKGVVPL	0.12251363	0.07183954
HLA-DPA1*02:01-DPB1*10:01	VVPKAAIVARHTY	0.27918875	0.96812785
HLA-DPA1*02:01-DPB1*10:01	WKKAATALKDVVK	0.35998023	0.13557895
HLA-DPA1*02:01-DPB1*10:01	YAEKEAKISRSLG	0.14261417	0.89195645
HLA-DPA1*02:01-DPB1*10:01	YCQKCFIEAQNQR	0.12780887	0.0078067407
HLA-DPA1*02:01-DPB1*10:01	YDERSVHKVEPIT	0.077198535	0.21124315
HLA-DPA1*02:01-DPB1*10:01	YGTREAVIAQISS	0.38230953	0.9988907
HLA-DPA1*02:01-DPB1*10:01	YVKKLKVPVHVIR	0.47480583	0.7194711
HLA-DPA1*02:01-DPB1*10:01	YYRVQNATLAVAN	0.5078316	0.5420722
