# Supplementary material for: MHCII-peptide presentation: an assessment of the state-of-the-art prediction methods
Source: Front Immunol. 2024 Mar 12;15:1293706. doi: 10.3389/fimmu.2024.1293706 (PMC11027168; doi:10.3389/fimmu.2024.1293706)
Supplement: Supplementary file 2 [file DataSheet_2.zip › output/BERT/pos/13_HLA-DPA1_02_01_DPB1_13_01.csv]

allele	peptide	affinity_pred	mass_pred
HLA-DPA1*02:01-DPB1*13:01	AAQKVISKPISEH	0.23204832	0.820703
HLA-DPA1*02:01-DPB1*13:01	ADIKKMAKQGQMD	0.10879683	0.10832693
HLA-DPA1*02:01-DPB1*13:01	AEEKYNKSGQLDK	0.08095871	0.17297354
HLA-DPA1*02:01-DPB1*13:01	AELEKQLSQARKE	0.20737216	0.17088807
HLA-DPA1*02:01-DPB1*13:01	AGFKKIEVANPDG	0.10682758	0.8176006
HLA-DPA1*02:01-DPB1*13:01	AIERYMKQAIVDK	0.22424832	0.9991414
HLA-DPA1*02:01-DPB1*13:01	ALKRIHKELNDLA	0.214952	0.5684439
HLA-DPA1*02:01-DPB1*13:01	ALKRINKELSDLA	0.26314953	0.63391984
HLA-DPA1*02:01-DPB1*13:01	ALVKAASAAQREL	0.37267777	0.7085992
HLA-DPA1*02:01-DPB1*13:01	APPKVLTKCQEEV	0.11713187	0.027749056
HLA-DPA1*02:01-DPB1*13:01	AQYKVAIKAIREG	0.31891793	0.8592315
HLA-DPA1*02:01-DPB1*13:01	ASSDKYAALAELD	0.26590338	0.37350962
HLA-DPA1*02:01-DPB1*13:01	AVGVKKQKKPLVG	0.12815441	0.12338831
HLA-DPA1*02:01-DPB1*13:01	AVTRRAKVAPAER	0.117973216	0.98146135
HLA-DPA1*02:01-DPB1*13:01	CLHQKRVHDSVVD	0.104613416	0.002902212
HLA-DPA1*02:01-DPB1*13:01	DAWKLPKIAVDGP	0.078871995	0.42076236
HLA-DPA1*02:01-DPB1*13:01	DDIFRIYIKEKKE	0.28130203	0.020367125
HLA-DPA1*02:01-DPB1*13:01	DEKFQITPQYDFE	0.33606163	0.077810064
HLA-DPA1*02:01-DPB1*13:01	DESKHEIHSQVDA	0.095672585	0.17276584
HLA-DPA1*02:01-DPB1*13:01	DFERISTVVRKEV	0.26833293	0.9393121
HLA-DPA1*02:01-DPB1*13:01	DFQKAYKLTEEEA	0.27174208	0.60329354
HLA-DPA1*02:01-DPB1*13:01	DGKDYIALKEDLR	0.19756128	0.83690864
HLA-DPA1*02:01-DPB1*13:01	DGKDYIALNEDLS	0.28995916	0.61500067
HLA-DPA1*02:01-DPB1*13:01	DHLRKEASDPQPE	0.063154176	0.74849564
HLA-DPA1*02:01-DPB1*13:01	DKTIKLWKISERD	0.31768924	0.9046628
HLA-DPA1*02:01-DPB1*13:01	DKTKAFQIMQEEL	0.4553202	0.19350967
HLA-DPA1*02:01-DPB1*13:01	DKYAALANLDNIF	0.33733395	0.39280954
HLA-DPA1*02:01-DPB1*13:01	DLPKMWSISRMDT	0.19492213	0.5118741
HLA-DPA1*02:01-DPB1*13:01	DMQKLTHGVLHTK	0.23858134	0.050606597
HLA-DPA1*02:01-DPB1*13:01	DPKIGAAIQEELG	0.29700053	0.16927116
HLA-DPA1*02:01-DPB1*13:01	DPSTLEQYDLSSL	0.259018	0.013227461
HLA-DPA1*02:01-DPB1*13:01	DRKLVTKIIAHEL	0.43444067	0.3990329
HLA-DPA1*02:01-DPB1*13:01	DSKLHSISSIDVN	0.28584573	0.23084569
HLA-DPA1*02:01-DPB1*13:01	DTKLIKGVIVDKD	0.28006893	0.21497822
HLA-DPA1*02:01-DPB1*13:01	DWHKDFFLAELEK	0.4076662	0.41855353
HLA-DPA1*02:01-DPB1*13:01	DWKRASVVVPEEK	0.25160328	0.9904388
HLA-DPA1*02:01-DPB1*13:01	EAEKYAKESLKEE	0.24942183	0.41153806
HLA-DPA1*02:01-DPB1*13:01	EAKKLAGRAAVEN	0.22524239	0.79880786
HLA-DPA1*02:01-DPB1*13:01	EAQKGFQDVEAQA	0.1612448	0.30955383
HLA-DPA1*02:01-DPB1*13:01	EDTKLIKGVIVDK	0.2694361	0.18484505
HLA-DPA1*02:01-DPB1*13:01	EEEPGIHSLKHNK	0.12763053	0.03318592
HLA-DPA1*02:01-DPB1*13:01	EELALQHFMKEKL	0.36701068	0.0043676505
HLA-DPA1*02:01-DPB1*13:01	EEPGIHSLKHNKR	0.14292653	0.1346838
HLA-DPA1*02:01-DPB1*13:01	EERGVKLGLGDFI	0.241776	0.025366884
HLA-DPA1*02:01-DPB1*13:01	EERKTINQGQEDE	0.073221564	0.13919844
HLA-DPA1*02:01-DPB1*13:01	EEVFLNLTKESQK	0.3986104	0.0077323094
HLA-DPA1*02:01-DPB1*13:01	EFVEKSFLHIGKT	0.39633057	0.20886397
HLA-DPA1*02:01-DPB1*13:01	EIKLAKLPDFESR	0.29011908	0.37129158
HLA-DPA1*02:01-DPB1*13:01	EKAKAVPLIHQEG	0.25962487	0.3422986
HLA-DPA1*02:01-DPB1*13:01	EKKYFAATQFEPL	0.92306316	0.8444234
HLA-DPA1*02:01-DPB1*13:01	EKVAKEIARAVVE	0.37600985	0.54367334
HLA-DPA1*02:01-DPB1*13:01	EKVNIKPQVDRYR	0.18953829	0.33993432
HLA-DPA1*02:01-DPB1*13:01	ELEKQLSQARKEL	0.2342738	0.16885464
HLA-DPA1*02:01-DPB1*13:01	ELERALATARQEH	0.26682055	0.94816124
HLA-DPA1*02:01-DPB1*13:01	ELSKLVIVAKASR	0.3444971	0.87505853
HLA-DPA1*02:01-DPB1*13:01	EPPAKKPATPAED	0.03082576	0.23953804
HLA-DPA1*02:01-DPB1*13:01	EREKFWKIGNKER	0.19497208	0.96485317
HLA-DPA1*02:01-DPB1*13:01	ESRDKLPQPVQPD	0.0712892	0.11194614
HLA-DPA1*02:01-DPB1*13:01	ETLHKFASKPASE	0.2099833	0.1163878
HLA-DPA1*02:01-DPB1*13:01	ETLQKLPEEIQRD	0.25260636	0.095002525
HLA-DPA1*02:01-DPB1*13:01	EVSKAQQLAEVEV	0.25802976	0.020483874
HLA-DPA1*02:01-DPB1*13:01	FATKVVHLLGSEQ	0.27671912	0.0330114
HLA-DPA1*02:01-DPB1*13:01	FPVKSVVPALITL	0.47193024	0.11177335
HLA-DPA1*02:01-DPB1*13:01	FRIKVVKHPIFER	0.327832	0.6153903
HLA-DPA1*02:01-DPB1*13:01	GFTKTYTVGCEEC	0.04768556	0.031035025
HLA-DPA1*02:01-DPB1*13:01	GGAFVLVLYDEIK	0.5274963	0.013751973
HLA-DPA1*02:01-DPB1*13:01	GGKMKVNGAPRED	0.060014926	0.5474359
HLA-DPA1*02:01-DPB1*13:01	GHKEMSKVWNDLR	0.18151185	0.13218832
HLA-DPA1*02:01-DPB1*13:01	GNKKDLDPEREVT	0.07021914	0.09030173
HLA-DPA1*02:01-DPB1*13:01	GPKKTISVARLEK	0.29567492	0.79435974
HLA-DPA1*02:01-DPB1*13:01	GPKKVKPAEAETA	0.08888207	0.6776584
HLA-DPA1*02:01-DPB1*13:01	GQKKVEELEGEIT	0.22586374	0.18522467
HLA-DPA1*02:01-DPB1*13:01	GRLRMLIKAKLDS	0.27361807	0.9950787
HLA-DPA1*02:01-DPB1*13:01	GSLRGLAKAKPEA	0.101050645	0.20179048
HLA-DPA1*02:01-DPB1*13:01	GSPRVYWLGLNDR	0.2362677	0.9981303
HLA-DPA1*02:01-DPB1*13:01	GTKEYTEGLLDNV	0.28658354	0.09141406
HLA-DPA1*02:01-DPB1*13:01	GTKKDLRAQPDTL	0.15241814	0.20071527
HLA-DPA1*02:01-DPB1*13:01	GTKNLSQILSDRE	0.24842864	0.04803186
HLA-DPA1*02:01-DPB1*13:01	HLKAFTYINLDKA	0.4605339	0.6524295
HLA-DPA1*02:01-DPB1*13:01	HLRKEASDPQPEE	0.06339312	0.4641469
HLA-DPA1*02:01-DPB1*13:01	HQKRVHDSVVDKL	0.23662855	0.2049224
HLA-DPA1*02:01-DPB1*13:01	HQLKINPYVLSDK	0.40699822	0.5994856
HLA-DPA1*02:01-DPB1*13:01	IAEKIVKDAYQEK	0.16911575	0.6069955
HLA-DPA1*02:01-DPB1*13:01	ICQRACKLAIRES	0.17949215	0.9722805
HLA-DPA1*02:01-DPB1*13:01	IEKTISKAKGQPR	0.105718814	0.25376302
HLA-DPA1*02:01-DPB1*13:01	IETVKYPTYPEAE	0.12195591	0.19036432
HLA-DPA1*02:01-DPB1*13:01	IEVRWFRNGQEEK	0.19484814	0.99704456
HLA-DPA1*02:01-DPB1*13:01	IFAKLVPMAAHEA	0.30207774	0.5824122
HLA-DPA1*02:01-DPB1*13:01	IKANSEACRDGLR	0.057069037	0.04654382
HLA-DPA1*02:01-DPB1*13:01	IKIKWFLNGQEER	0.33751687	0.83731097
HLA-DPA1*02:01-DPB1*13:01	IKPKKSKLIRVEN	0.2334468	0.24872331
HLA-DPA1*02:01-DPB1*13:01	IPVKLVHDSLEDL	0.40209708	0.47554165
HLA-DPA1*02:01-DPB1*13:01	IRKEEKQIMIDIF	0.31569043	0.012087039
HLA-DPA1*02:01-DPB1*13:01	IRNKTGSLGHVDS	0.042037006	0.15627941
HLA-DPA1*02:01-DPB1*13:01	IRQKAQILAQKEL	0.3305397	0.7507244
HLA-DPA1*02:01-DPB1*13:01	ISAKLNKPFLFDT	0.28327373	0.023462376
HLA-DPA1*02:01-DPB1*13:01	ISRKLFDTLNEDL	0.36209148	0.21595399
HLA-DPA1*02:01-DPB1*13:01	KADRAGVLAGHDN	0.08156195	0.9989311
HLA-DPA1*02:01-DPB1*13:01	KDKTGKLSIPEGK	0.08492014	0.086744495
HLA-DPA1*02:01-DPB1*13:01	KEEKKAAAPAPEE	0.13898751	0.8948882
HLA-DPA1*02:01-DPB1*13:01	KFEKISESAKQEL	0.29517704	0.61273915
HLA-DPA1*02:01-DPB1*13:01	KFEKRTSSAQVEG	0.19345996	0.4421526
HLA-DPA1*02:01-DPB1*13:01	KFKKKAYQAIEER	0.29171342	0.4999416
HLA-DPA1*02:01-DPB1*13:01	KFNKVEACVLDEL	0.41546917	0.0059186094
HLA-DPA1*02:01-DPB1*13:01	KGGKIYKVPSTEA	0.12998226	0.76833946
HLA-DPA1*02:01-DPB1*13:01	KGWKEVHELYKEK	0.20753847	0.04419439
HLA-DPA1*02:01-DPB1*13:01	KHQKQLERAQLEN	0.1684697	0.82270604
HLA-DPA1*02:01-DPB1*13:01	KIKMQTEAQHERE	0.23326632	0.664951
HLA-DPA1*02:01-DPB1*13:01	KKEFLHAQEEVKR	0.33787873	0.5682841
HLA-DPA1*02:01-DPB1*13:01	KKKIRLYQFLLDL	0.53945	0.0142303165
HLA-DPA1*02:01-DPB1*13:01	KLQKAFEIAKRIP	0.36688417	0.8096272
HLA-DPA1*02:01-DPB1*13:01	KLTKLQILSLRDN	0.38134986	0.18228647
HLA-DPA1*02:01-DPB1*13:01	KNKILIFGLFEET	0.56728	0.021401836
HLA-DPA1*02:01-DPB1*13:01	KPRNKKLPEEEVE	0.108032264	0.5206971
HLA-DPA1*02:01-DPB1*13:01	KQLEKLAKKAEKD	0.09269096	0.72372097
HLA-DPA1*02:01-DPB1*13:01	KREKIHIPERSDE	0.120057374	0.25565156
HLA-DPA1*02:01-DPB1*13:01	KRKAPTEKNKIKR	0.04663847	0.14640442
HLA-DPA1*02:01-DPB1*13:01	KSEMESVLAQLDN	0.27130333	0.21885571
HLA-DPA1*02:01-DPB1*13:01	KTEKMGNTVESEH	0.12912352	0.1841878
HLA-DPA1*02:01-DPB1*13:01	KTIKLWKISERDK	0.27423382	0.98790014
HLA-DPA1*02:01-DPB1*13:01	KVAKAEAAGHRDT	0.032826588	0.44881955
HLA-DPA1*02:01-DPB1*13:01	LAEKAKKISAADK	0.071041904	0.6083206
HLA-DPA1*02:01-DPB1*13:01	LAKKAITAIFDQL	0.5074816	0.3632049
HLA-DPA1*02:01-DPB1*13:01	LDRKFKLICSELN	0.32478663	0.9740014
HLA-DPA1*02:01-DPB1*13:01	LEGTKKGHKLHLD	0.071765065	0.12502898
HLA-DPA1*02:01-DPB1*13:01	LEPKSFKHTHIDK	0.12077698	0.5831536
HLA-DPA1*02:01-DPB1*13:01	LGKFISSPMKEKG	0.36764193	0.035863757
HLA-DPA1*02:01-DPB1*13:01	LGTKNLSQILSDR	0.27753642	0.073406436
HLA-DPA1*02:01-DPB1*13:01	LHLKAFTYINLDK	0.46736786	0.6550492
HLA-DPA1*02:01-DPB1*13:01	LIEKLLNYAPLEK	0.38348818	0.37336794
HLA-DPA1*02:01-DPB1*13:01	LKFEKRTSSAQVE	0.2301272	0.24690732
HLA-DPA1*02:01-DPB1*13:01	LKKEFLHAQEEVK	0.40813607	0.63930804
HLA-DPA1*02:01-DPB1*13:01	LKKQLAAAREDYV	0.2984834	0.33429843
HLA-DPA1*02:01-DPB1*13:01	LMKKVVEKVQREN	0.19083843	0.23524716
HLA-DPA1*02:01-DPB1*13:01	LMPKYAPKAASAR	0.117556	0.9187586
HLA-DPA1*02:01-DPB1*13:01	LNKKSPISHEESR	0.12364099	0.075324625
HLA-DPA1*02:01-DPB1*13:01	LSKRYIKALAEEN	0.43970388	0.95409614
HLA-DPA1*02:01-DPB1*13:01	LSKSSKEALSEVN	0.23328476	0.180408
HLA-DPA1*02:01-DPB1*13:01	LSSKKYKLSEIHH	0.24535204	0.5963353
HLA-DPA1*02:01-DPB1*13:01	LTVKAYLLGKEDA	0.26384762	0.23712817
HLA-DPA1*02:01-DPB1*13:01	LVGTKKDLRAQPD	0.062152255	0.11781621
HLA-DPA1*02:01-DPB1*13:01	LVNKTTHLIAKEE	0.15999828	0.2951646
HLA-DPA1*02:01-DPB1*13:01	LWKRVPLTPQEKR	0.27277943	0.7639275
HLA-DPA1*02:01-DPB1*13:01	LWYKIFTTARDAN	0.28932393	0.7638839
HLA-DPA1*02:01-DPB1*13:01	MDFSKLPKILDED	0.25783202	0.003404982
HLA-DPA1*02:01-DPB1*13:01	MKTKNIPEAHQDA	0.054180052	0.073065005
HLA-DPA1*02:01-DPB1*13:01	MPAKTVKPGRDEP	0.015581092	0.1587737
HLA-DPA1*02:01-DPB1*13:01	MVDRLESLGQSEL	0.32958463	0.09636526
HLA-DPA1*02:01-DPB1*13:01	NILRRPIIVISDK	0.32586938	0.88187945
HLA-DPA1*02:01-DPB1*13:01	NKILIFGLFEETA	0.46279663	0.0029349905
HLA-DPA1*02:01-DPB1*13:01	NLGKFISSPMKEK	0.3671038	0.07359312
HLA-DPA1*02:01-DPB1*13:01	NLQRAYSLAKEQR	0.27362996	0.9990392
HLA-DPA1*02:01-DPB1*13:01	NSTKQEILAALEK	0.2781344	0.20749314
HLA-DPA1*02:01-DPB1*13:01	NTERLIKHAVQER	0.16743849	0.9942937
HLA-DPA1*02:01-DPB1*13:01	NVSKLASKARTEK	0.13405366	0.38526857
HLA-DPA1*02:01-DPB1*13:01	QLEKLAKKAEKDS	0.07322069	0.7752701
HLA-DPA1*02:01-DPB1*13:01	QLFKQFIEARLEK	0.3609269	0.14314812
HLA-DPA1*02:01-DPB1*13:01	QSAKKKSIRVILD	0.2563627	0.010157741
HLA-DPA1*02:01-DPB1*13:01	REFKQFVEAHADN	0.26602915	0.93410665
HLA-DPA1*02:01-DPB1*13:01	REGKLEHTLARDL	0.25879037	0.1918536
HLA-DPA1*02:01-DPB1*13:01	REKKIIEVHVEKG	0.28984207	0.634668
HLA-DPA1*02:01-DPB1*13:01	REQKSYKAVLEDP	0.20164825	0.48502332
HLA-DPA1*02:01-DPB1*13:01	RGEKLDKVLALEL	0.39668983	0.21283062
HLA-DPA1*02:01-DPB1*13:01	RGFTKTYTVGCEE	0.12765366	0.18805608
HLA-DPA1*02:01-DPB1*13:01	RGLKAGVLSQADY	0.22213973	0.9402461
HLA-DPA1*02:01-DPB1*13:01	RHVKTYEVSLREK	0.3906495	0.9063344
HLA-DPA1*02:01-DPB1*13:01	RKVKLPIIGVVEN	0.35824278	0.8219007
HLA-DPA1*02:01-DPB1*13:01	RLDKLTVTSQNLQ	0.298593	0.7502753
HLA-DPA1*02:01-DPB1*13:01	RLEKNVKEVLEDF	0.26319882	0.06595054
HLA-DPA1*02:01-DPB1*13:01	RLIKKVQEAVLDK	0.2871698	0.950177
HLA-DPA1*02:01-DPB1*13:01	RPPRGAITQPLKK	0.14919087	0.23103413
HLA-DPA1*02:01-DPB1*13:01	RRGRIYIQAHIDR	0.31975457	0.9990481
HLA-DPA1*02:01-DPB1*13:01	RSKEKLDCELQKD	0.15943068	0.022884155
HLA-DPA1*02:01-DPB1*13:01	RVGQKESAYAKSE	0.07408696	0.1633465
HLA-DPA1*02:01-DPB1*13:01	SAKDVLFAIKEVG	0.28589013	0.22170028
HLA-DPA1*02:01-DPB1*13:01	SALVKAASAAQRE	0.3532496	0.3835755
HLA-DPA1*02:01-DPB1*13:01	SEDKVVEVAEEEE	0.21115832	0.48075065
HLA-DPA1*02:01-DPB1*13:01	SGERYHVEPHPEH	0.07628967	0.993326
HLA-DPA1*02:01-DPB1*13:01	SGVKVSVYAVPDK	0.25229347	0.9257356
HLA-DPA1*02:01-DPB1*13:01	SIRIFTVAQLEDN	0.45859212	0.9826334
HLA-DPA1*02:01-DPB1*13:01	SKEKLDCELQKDY	0.23800392	0.049266182
HLA-DPA1*02:01-DPB1*13:01	SKIKMQTEAQHER	0.26694	0.77289075
HLA-DPA1*02:01-DPB1*13:01	SKIRSVGKPALER	0.261923	0.88611376
HLA-DPA1*02:01-DPB1*13:01	SKKASELPVSEVA	0.30097565	0.4625803
HLA-DPA1*02:01-DPB1*13:01	SLYKVIQEPQSEL	0.35034916	0.061202664
HLA-DPA1*02:01-DPB1*13:01	SPLKVDLVLEKEV	0.42433038	0.0071260696
HLA-DPA1*02:01-DPB1*13:01	SSGKYTFAAHMDG	0.15430659	0.24221177
HLA-DPA1*02:01-DPB1*13:01	SSIRTSTNSQVDK	0.14283425	0.9943697
HLA-DPA1*02:01-DPB1*13:01	SSQKMVYPGLQEP	0.23163718	0.010093009
HLA-DPA1*02:01-DPB1*13:01	STKQEILAALEKG	0.33302465	0.1575908
HLA-DPA1*02:01-DPB1*13:01	SWIKEGELSLWER	0.34756452	0.049868383
HLA-DPA1*02:01-DPB1*13:01	SWLKKQLAAARED	0.24712808	0.36192492
HLA-DPA1*02:01-DPB1*13:01	TADKYAALANLDN	0.20365019	0.91998816
HLA-DPA1*02:01-DPB1*13:01	TDEKFQITPQYDF	0.29645786	0.13238788
HLA-DPA1*02:01-DPB1*13:01	TEKKQKSILYDER	0.18605901	0.024738567
HLA-DPA1*02:01-DPB1*13:01	TGIRVAHLALKHR	0.30508578	0.9991614
HLA-DPA1*02:01-DPB1*13:01	THEKIPIGTEIEG	0.16953436	0.010150238
HLA-DPA1*02:01-DPB1*13:01	TIKANSEACRDGL	0.073966995	0.20189753
HLA-DPA1*02:01-DPB1*13:01	TLQKLPEEIQRDI	0.25813106	0.045166127
HLA-DPA1*02:01-DPB1*13:01	TPEWKKAATALKD	0.24738927	0.7928424
HLA-DPA1*02:01-DPB1*13:01	TPKGITIPQREKP	0.07812413	0.2551287
HLA-DPA1*02:01-DPB1*13:01	TRLIKVKHPPQID	0.19262277	0.09889935
HLA-DPA1*02:01-DPB1*13:01	TSEIKLAKLPDFE	0.3175794	0.39014912
HLA-DPA1*02:01-DPB1*13:01	TWQKVIQVVQSDS	0.27656454	0.042999573
HLA-DPA1*02:01-DPB1*13:01	VDCKKGTRVQVDS	0.0822216	0.015779538
HLA-DPA1*02:01-DPB1*13:01	VEKKSVAKLQDER	0.18093409	0.06335602
HLA-DPA1*02:01-DPB1*13:01	VGRLRMLIKAKLD	0.2797133	0.96533585
HLA-DPA1*02:01-DPB1*13:01	VIVRAGKITFAEK	0.2351295	0.99002343
HLA-DPA1*02:01-DPB1*13:01	VLEKWQKSIVEEL	0.4557168	0.039725263
HLA-DPA1*02:01-DPB1*13:01	VLGKIWKLADVDK	0.23104726	0.9433423
HLA-DPA1*02:01-DPB1*13:01	VNVKNIIIALIDR	0.3546024	0.37325928
HLA-DPA1*02:01-DPB1*13:01	VPHKIITHLRKEK	0.24547583	0.2515357
HLA-DPA1*02:01-DPB1*13:01	VRDKLNNLVLFDK	0.31015253	0.033693828
HLA-DPA1*02:01-DPB1*13:01	VRGLKAGVLSQAD	0.26935548	0.7390721
HLA-DPA1*02:01-DPB1*13:01	VVERAQQVAVQEQ	0.22774734	0.98064584
HLA-DPA1*02:01-DPB1*13:01	WKKAATALKDVVK	0.24231623	0.15938045
HLA-DPA1*02:01-DPB1*13:01	YGDKLVRSPNIDQ	0.122983165	0.6880736
HLA-DPA1*02:01-DPB1*13:01	YGKRIHVLPIDDT	0.29390553	0.9969168
HLA-DPA1*02:01-DPB1*13:01	YGPKAAQGAQRER	0.029819425	0.48322234
