# Supplementary material for: MHCII-peptide presentation: an assessment of the state-of-the-art prediction methods
Source: Front Immunol. 2024 Mar 12;15:1293706. doi: 10.3389/fimmu.2024.1293706 (PMC11027168; doi:10.3389/fimmu.2024.1293706)
Supplement: Supplementary file 2 [file DataSheet_2.zip › output/BERT/pos/13_HLA-DPA1_02_01_DPB1_14_01.csv]

allele	peptide	affinity_pred	mass_pred
HLA-DPA1*02:01-DPB1*14:01	AAAKAAAKAAQFG	0.29670092	0.75452816
HLA-DPA1*02:01-DPB1*14:01	AAEAKAAEAAASA	0.38537803	0.91749716
HLA-DPA1*02:01-DPB1*14:01	AAEKNSTIVFPLP	0.17853062	0.036436852
HLA-DPA1*02:01-DPB1*14:01	AAKSGVGTALLLK	0.24614948	0.26114732
HLA-DPA1*02:01-DPB1*14:01	AAKTPLKIHPLVR	0.28117365	0.4263278
HLA-DPA1*02:01-DPB1*14:01	AALKNGETAEQLQ	0.20898026	0.47518092
HLA-DPA1*02:01-DPB1*14:01	AAPRLQSEVAELK	0.14028077	0.9689437
HLA-DPA1*02:01-DPB1*14:01	AAQKFLERAAVEN	0.2051252	0.86030406
HLA-DPA1*02:01-DPB1*14:01	AAQKINEGLEHLA	0.20922932	0.2917373
HLA-DPA1*02:01-DPB1*14:01	AAQKVGAVAAATS	0.5341997	0.9771999
HLA-DPA1*02:01-DPB1*14:01	AARFGISSVPTKG	0.38213822	0.78267634
HLA-DPA1*02:01-DPB1*14:01	ADEKAVSAAEEVK	0.25609824	0.9570831
HLA-DPA1*02:01-DPB1*14:01	ADGISSTFSQRIE	0.019858709	0.10358538
HLA-DPA1*02:01-DPB1*14:01	ADPKYADLPGIAR	0.1776364	0.524567
HLA-DPA1*02:01-DPB1*14:01	AEAKAAEAAASAY	0.4485732	0.9822675
HLA-DPA1*02:01-DPB1*14:01	AEKAGMSAEQAQG	0.18896924	0.8269168
HLA-DPA1*02:01-DPB1*14:01	AEKAKAAAMAAAA	0.48719236	0.7229618
HLA-DPA1*02:01-DPB1*14:01	AEKNSTIVFPLPI	0.3087541	0.025826957
HLA-DPA1*02:01-DPB1*14:01	AENKVDVYGYVVK	0.06895613	0.15352108
HLA-DPA1*02:01-DPB1*14:01	AGDKNFITAEELR	0.17651361	0.71985024
HLA-DPA1*02:01-DPB1*14:01	AGKAVIVIQDIFG	0.12433431	0.08819969
HLA-DPA1*02:01-DPB1*14:01	AGKYVPAIAHLIH	0.3851739	0.7261934
HLA-DPA1*02:01-DPB1*14:01	AHIKKAEATTTTT	0.23074324	0.13747872
HLA-DPA1*02:01-DPB1*14:01	AIAKLITSFLELH	0.41184705	0.11334908
HLA-DPA1*02:01-DPB1*14:01	AIVKYTVAVREAG	0.3446668	0.9050689
HLA-DPA1*02:01-DPB1*14:01	AKAAAIGIDLGTT	0.15697096	0.12912722
HLA-DPA1*02:01-DPB1*14:01	AKAAEAAASAYYN	0.41185978	0.8793089
HLA-DPA1*02:01-DPB1*14:01	AKFKEGAEMESSK	0.15918034	0.02852865
HLA-DPA1*02:01-DPB1*14:01	AKKQYEKAVSQGK	0.30409083	0.7794918
HLA-DPA1*02:01-DPB1*14:01	AKSKQAILAAQRR	0.37047374	0.89569426
HLA-DPA1*02:01-DPB1*14:01	ALLKTVTIVLGVF	0.35784084	0.007755932
HLA-DPA1*02:01-DPB1*14:01	ALMKAVATVGPIS	0.45273784	0.013912563
HLA-DPA1*02:01-DPB1*14:01	ALRAAAGPLARDT	0.28607777	0.49066335
HLA-DPA1*02:01-DPB1*14:01	AMEAVAAQGKAKK	0.17205712	0.10063668
HLA-DPA1*02:01-DPB1*14:01	ANAKEIARTVQIL	0.32604024	0.039688863
HLA-DPA1*02:01-DPB1*14:01	ANDKKVAAIEALN	0.4001695	0.7255543
HLA-DPA1*02:01-DPB1*14:01	APAREGAMSAQLG	0.10104189	0.9588851
HLA-DPA1*02:01-DPB1*14:01	APIKIPVGPETLG	0.21832666	0.054568373
HLA-DPA1*02:01-DPB1*14:01	APKLLIYAASSLQ	0.40570107	0.7164585
HLA-DPA1*02:01-DPB1*14:01	APPVRHLIATQLL	0.21489032	0.19365911
HLA-DPA1*02:01-DPB1*14:01	APRELVLVVQVHN	0.10283077	0.9591769
HLA-DPA1*02:01-DPB1*14:01	APVLTPAKVTGKS	0.18138841	0.26375347
HLA-DPA1*02:01-DPB1*14:01	APVRQQELASLLR	0.12630196	0.9043702
HLA-DPA1*02:01-DPB1*14:01	AQVLSAATIVAKH	0.47324374	0.3840322
HLA-DPA1*02:01-DPB1*14:01	AQYKVAIKAIREG	0.35683838	0.8797785
HLA-DPA1*02:01-DPB1*14:01	ARAMELCLALLLH	0.29776278	0.010177324
HLA-DPA1*02:01-DPB1*14:01	ASGKVSPTASRFQ	0.19706944	0.16919544
HLA-DPA1*02:01-DPB1*14:01	ASILATAANLLRH	0.20034428	0.5094844
HLA-DPA1*02:01-DPB1*14:01	ATEKAVELAANTK	0.16607223	0.99070454
HLA-DPA1*02:01-DPB1*14:01	ATMKGSSSASIVK	0.3050324	0.36060882
HLA-DPA1*02:01-DPB1*14:01	ATRRLTDAFLLLR	0.37515527	0.21905157
HLA-DPA1*02:01-DPB1*14:01	AVDKKAAGAGKVT	0.09139359	0.53421974
HLA-DPA1*02:01-DPB1*14:01	AVDRYLAVVYPLK	0.30612293	0.6708814
HLA-DPA1*02:01-DPB1*14:01	AVLTAEITSKIAR	0.18604718	0.14991733
HLA-DPA1*02:01-DPB1*14:01	AVRKEPIETLRIK	0.35674852	0.26455575
HLA-DPA1*02:01-DPB1*14:01	AVVLSAVKVLMKF	0.42824253	0.004943681
HLA-DPA1*02:01-DPB1*14:01	CKKKSCPNPGEIR	0.027031489	0.00248389
HLA-DPA1*02:01-DPB1*14:01	CVKKRALSPQQVT	0.38098744	0.017807955
HLA-DPA1*02:01-DPB1*14:01	DALMPSLTETKTT	0.05474852	0.005203896
HLA-DPA1*02:01-DPB1*14:01	DARKACADATLSQ	0.11468477	0.059900265
HLA-DPA1*02:01-DPB1*14:01	DASIIWAMMQNKK	0.15522505	0.06515602
HLA-DPA1*02:01-DPB1*14:01	DDEKQLMNVEPIH	0.10906903	0.3396023
HLA-DPA1*02:01-DPB1*14:01	DDIFRIYIKEKKE	0.06591316	0.037530493
HLA-DPA1*02:01-DPB1*14:01	DDRKHEIEAAIVR	0.31807008	0.8958106
HLA-DPA1*02:01-DPB1*14:01	DEKKFDEALKLRG	0.24968074	0.605783
HLA-DPA1*02:01-DPB1*14:01	DEPKSGEEALIIP	0.17305431	0.5739006
HLA-DPA1*02:01-DPB1*14:01	DFVKVEDLPLKLT	0.3918495	0.10410373
HLA-DPA1*02:01-DPB1*14:01	DGFEKRAAASESN	0.14695525	0.36349565
HLA-DPA1*02:01-DPB1*14:01	DGKKRYDLSALVR	0.35730162	0.98234206
HLA-DPA1*02:01-DPB1*14:01	DHFTKLAVEAVLR	0.405549	0.61917627
HLA-DPA1*02:01-DPB1*14:01	DIFERIASEASRL	0.33568218	0.981764
HLA-DPA1*02:01-DPB1*14:01	DIVADHVASYGVN	0.016911458	0.742598
HLA-DPA1*02:01-DPB1*14:01	DKGKLSPHAFKTE	0.12972178	0.53523576
HLA-DPA1*02:01-DPB1*14:01	DKIKTQEFPQILT	0.19691755	0.25314277
HLA-DPA1*02:01-DPB1*14:01	DLFQKILVPIQQV	0.38267356	0.03715307
HLA-DPA1*02:01-DPB1*14:01	DLILPVPAFNVIN	0.15741491	0.22982362
HLA-DPA1*02:01-DPB1*14:01	DLRSWTAADKAAQ	0.119735	0.9995308
HLA-DPA1*02:01-DPB1*14:01	DLRSWTAADMAAQ	0.16336899	0.9993292
HLA-DPA1*02:01-DPB1*14:01	DLRSWTAADTVAQ	0.17424497	0.99879587
HLA-DPA1*02:01-DPB1*14:01	DMERSLPLCLQLY	0.25599858	0.006238936
HLA-DPA1*02:01-DPB1*14:01	DNSKVTSEVNRLL	0.22569528	0.30488628
HLA-DPA1*02:01-DPB1*14:01	DPEKEVEPALELL	0.26477095	0.2682641
HLA-DPA1*02:01-DPB1*14:01	DPEKRPTAAELLR	0.18552989	0.54791653
HLA-DPA1*02:01-DPB1*14:01	DQPTKNLVKFGHK	0.034042202	0.021603825
HLA-DPA1*02:01-DPB1*14:01	DRARAEEAAGQLR	0.04503751	0.8746048
HLA-DPA1*02:01-DPB1*14:01	DRLLDLPAAASSE	0.20851555	0.8323461
HLA-DPA1*02:01-DPB1*14:01	DRQKFSEQVFKVA	0.32574853	0.08597545
HLA-DPA1*02:01-DPB1*14:01	DRTGETALHLAAR	0.13751632	0.86025035
HLA-DPA1*02:01-DPB1*14:01	DTQEKEGILPERA	0.04512047	0.8732131
HLA-DPA1*02:01-DPB1*14:01	DVNAAIATIKTKR	0.20885038	0.3800152
HLA-DPA1*02:01-DPB1*14:01	DVSSKVATPIWLL	0.39571223	0.08462904
HLA-DPA1*02:01-DPB1*14:01	DVTGAQAYASTAK	0.03832209	0.51383513
HLA-DPA1*02:01-DPB1*14:01	DVVLHQATILPKT	0.24627683	0.17987882
HLA-DPA1*02:01-DPB1*14:01	EAAKVGALASLIR	0.40504134	0.9258672
HLA-DPA1*02:01-DPB1*14:01	EARKTGSSTLAVA	0.33877927	0.20404868
HLA-DPA1*02:01-DPB1*14:01	EATRQAVEAAKVR	0.38725278	0.997884
HLA-DPA1*02:01-DPB1*14:01	EAWKRFVTAAELP	0.5698612	0.44619942
HLA-DPA1*02:01-DPB1*14:01	EDLRSWTAADMAA	0.1450977	0.9982335
HLA-DPA1*02:01-DPB1*14:01	EDMERSLPLCLQL	0.19050536	0.00238443
HLA-DPA1*02:01-DPB1*14:01	EEKTGVVSTGLIH	0.16107139	0.93036205
HLA-DPA1*02:01-DPB1*14:01	EGAKYAVAVGSLC	0.43691415	0.061789654
HLA-DPA1*02:01-DPB1*14:01	EGIKKYVVGLIIK	0.37289238	0.45133573
HLA-DPA1*02:01-DPB1*14:01	EIKEVAAAAHLEK	0.36910948	0.7147976
HLA-DPA1*02:01-DPB1*14:01	EIRTDDLCLDVSK	0.01943975	0.6375483
HLA-DPA1*02:01-DPB1*14:01	EKLKTVGAALDIL	0.46157333	0.25406897
HLA-DPA1*02:01-DPB1*14:01	EKMGIRVDQLQAQ	0.18260653	0.2621191
HLA-DPA1*02:01-DPB1*14:01	EKMQINAEEVVVG	0.27731654	0.3619554
HLA-DPA1*02:01-DPB1*14:01	EKTGVVSTGLIHN	0.18777797	0.75931776
HLA-DPA1*02:01-DPB1*14:01	ELKKYQAIASNSK	0.40419868	0.9649786
HLA-DPA1*02:01-DPB1*14:01	ELRNVEGVEEVHE	0.03840317	0.13425797
HLA-DPA1*02:01-DPB1*14:01	EMRYGIEILPLPV	0.38178718	0.11036645
HLA-DPA1*02:01-DPB1*14:01	ENLKKFSDSVKST	0.30992547	0.30304268
HLA-DPA1*02:01-DPB1*14:01	ENTKLMSEVQTLK	0.30579966	0.12974602
HLA-DPA1*02:01-DPB1*14:01	EPIKKHEVPAKSD	0.23291449	0.9184925
HLA-DPA1*02:01-DPB1*14:01	EPKSGEEALIIPP	0.20587555	0.6133548
HLA-DPA1*02:01-DPB1*14:01	EQVVPVLVKNWKK	0.19652165	0.31122747
HLA-DPA1*02:01-DPB1*14:01	ERFKVVFAPVICK	0.44476643	0.24300802
HLA-DPA1*02:01-DPB1*14:01	ERKKAVIEAEKIA	0.3853873	0.8708154
HLA-DPA1*02:01-DPB1*14:01	ETKSGVAPQKMAG	0.15803441	0.3325171
HLA-DPA1*02:01-DPB1*14:01	FAAAHVPVKKHKE	0.17806128	0.23405242
HLA-DPA1*02:01-DPB1*14:01	FGFKVAVIASIVS	0.50922006	0.53738403
HLA-DPA1*02:01-DPB1*14:01	FGFKVFSFPAPSH	0.302182	0.7460805
HLA-DPA1*02:01-DPB1*14:01	FGFKVNASASSLK	0.44639236	0.69682014
HLA-DPA1*02:01-DPB1*14:01	FGNKAAVLSVFVR	0.27487323	0.41539678
HLA-DPA1*02:01-DPB1*14:01	FLPRAYAVAIPLA	0.6073398	0.95811254
HLA-DPA1*02:01-DPB1*14:01	FQVKTLSLPVVVI	0.6208466	0.04368229
HLA-DPA1*02:01-DPB1*14:01	FVEKKGVPSVPVA	0.34733692	0.7840184
HLA-DPA1*02:01-DPB1*14:01	GAKKGSLGAQKLA	0.23026471	0.7999338
HLA-DPA1*02:01-DPB1*14:01	GAKLHTLSVEHQR	0.11200004	0.987757
HLA-DPA1*02:01-DPB1*14:01	GALIYAIHAEEIL	0.28124475	0.060546458
HLA-DPA1*02:01-DPB1*14:01	GARLVAAKLEPKS	0.26102513	0.50421107
HLA-DPA1*02:01-DPB1*14:01	GASILATAANLLR	0.17060359	0.8462262
HLA-DPA1*02:01-DPB1*14:01	GAVVAAVIWRKKS	0.39772594	0.038570326
HLA-DPA1*02:01-DPB1*14:01	GDLKLVEKPSPLT	0.2109285	0.18103024
HLA-DPA1*02:01-DPB1*14:01	GEKFKQISQAYEV	0.29068634	0.01726057
HLA-DPA1*02:01-DPB1*14:01	GEKHVEWVNALIL	0.32274824	0.43440062
HLA-DPA1*02:01-DPB1*14:01	GEKRNTIASIAAG	0.5140096	0.97059345
HLA-DPA1*02:01-DPB1*14:01	GGEKFATLAELVQ	0.26832104	0.95322263
HLA-DPA1*02:01-DPB1*14:01	GGKKAEAAASALA	0.44872373	0.9654113
HLA-DPA1*02:01-DPB1*14:01	GGVKKVSGVGGTT	0.10554798	0.032237235
HLA-DPA1*02:01-DPB1*14:01	GKAPKLLIYAASS	0.2327479	0.6176203
HLA-DPA1*02:01-DPB1*14:01	GKESEKELALVKR	0.055578932	0.33295223
HLA-DPA1*02:01-DPB1*14:01	GKGTKQWVHARYA	0.09639845	0.904585
HLA-DPA1*02:01-DPB1*14:01	GKKAEAAASALAD	0.44041044	0.8973972
HLA-DPA1*02:01-DPB1*14:01	GKKISSNPNPVVQ	0.31621927	0.9293194
HLA-DPA1*02:01-DPB1*14:01	GKTVDGPARLAEE	0.09959527	0.102324024
HLA-DPA1*02:01-DPB1*14:01	GLNKCVILALVIA	0.14432622	0.001249737
HLA-DPA1*02:01-DPB1*14:01	GLRAVSPAIPSAP	0.5332126	0.94668263
HLA-DPA1*02:01-DPB1*14:01	GLSRLEVAALVLG	0.38670242	0.007382928
HLA-DPA1*02:01-DPB1*14:01	GNEKKPSSVRALS	0.2603735	0.015432554
HLA-DPA1*02:01-DPB1*14:01	GPDVPSTPAAEAK	0.002265455	0.63816416
HLA-DPA1*02:01-DPB1*14:01	GPKGTEEPVKVRE	0.051580485	0.45404667
HLA-DPA1*02:01-DPB1*14:01	GPQLKVVEKARTA	0.1726732	0.55842173
HLA-DPA1*02:01-DPB1*14:01	GQEEKAGVVSTGL	0.0864611	0.65373987
HLA-DPA1*02:01-DPB1*14:01	GQKKVEELEGEIT	0.05800485	0.27548063
HLA-DPA1*02:01-DPB1*14:01	GQKLVTTVTEIAG	0.38483945	0.3884049
HLA-DPA1*02:01-DPB1*14:01	GQKRSTVAQLVKR	0.42863315	0.82742155
HLA-DPA1*02:01-DPB1*14:01	GQPRYPVNSVNIL	0.22982055	0.30644837
HLA-DPA1*02:01-DPB1*14:01	GRAYPDVAALSDG	0.041658025	0.15559725
HLA-DPA1*02:01-DPB1*14:01	GRLDKLTVTSQNL	0.17455813	0.7904227
HLA-DPA1*02:01-DPB1*14:01	GRRFDEAALSIQK	0.28481805	0.9894613
HLA-DPA1*02:01-DPB1*14:01	GSKLAPQAERALV	0.30510786	0.3236315
HLA-DPA1*02:01-DPB1*14:01	GSKLVDYARSVHE	0.2912677	0.7243966
HLA-DPA1*02:01-DPB1*14:01	GTFQKWAAVVVPS	0.41666228	0.8956095
HLA-DPA1*02:01-DPB1*14:01	GTREAVIAQISSH	0.18831314	0.9992174
HLA-DPA1*02:01-DPB1*14:01	GVKESAMVNKIFT	0.19733113	0.12286554
HLA-DPA1*02:01-DPB1*14:01	GVKKKPIYINVIR	0.32759014	0.31781125
HLA-DPA1*02:01-DPB1*14:01	GVKRAEISNAIDQ	0.30563203	0.9681994
HLA-DPA1*02:01-DPB1*14:01	GYKKVVNVSDLYK	0.29347736	0.17515507
HLA-DPA1*02:01-DPB1*14:01	HEMKNGIPANRIV	0.37618175	0.41023725
HLA-DPA1*02:01-DPB1*14:01	HFYKWTSPPGVIR	0.36583692	0.39993227
HLA-DPA1*02:01-DPB1*14:01	HLSPLTVITKETE	0.0905416	0.015352173
HLA-DPA1*02:01-DPB1*14:01	HSEKEVADAIRLN	0.19625491	0.26288205
HLA-DPA1*02:01-DPB1*14:01	HSLSKTCSPACPI	0.107359774	0.009567423
HLA-DPA1*02:01-DPB1*14:01	HTQKLGVIGDKVV	0.16359918	0.13758767
HLA-DPA1*02:01-DPB1*14:01	IAARLNIPVSQVN	0.34614438	0.9847643
HLA-DPA1*02:01-DPB1*14:01	IALKLGVTANDVK	0.40076554	0.48391217
HLA-DPA1*02:01-DPB1*14:01	IDKISEHVEEAKK	0.12110947	0.7637134
HLA-DPA1*02:01-DPB1*14:01	IDKKSMIASTAIT	0.4363003	0.5029651
HLA-DPA1*02:01-DPB1*14:01	IDVKASIDPVPTS	0.15347475	0.68635195
HLA-DPA1*02:01-DPB1*14:01	IERFTPIPALLFN	0.38137245	0.3468708
HLA-DPA1*02:01-DPB1*14:01	IERKGYTPGESIQ	0.1246687	0.976631
HLA-DPA1*02:01-DPB1*14:01	IESKIEEMVEPLR	0.17584667	0.47328082
HLA-DPA1*02:01-DPB1*14:01	IGARVYALPEDLV	0.29563162	0.96933347
HLA-DPA1*02:01-DPB1*14:01	IGQKRSTVAQLVK	0.40963116	0.9490345
HLA-DPA1*02:01-DPB1*14:01	IHKEAVTGITVSR	0.30042678	0.28699058
HLA-DPA1*02:01-DPB1*14:01	IIIIIVSIVFIYI	0.018579954	0.001646441
HLA-DPA1*02:01-DPB1*14:01	IKEKTVGRALYAQ	0.2586647	0.15524298
HLA-DPA1*02:01-DPB1*14:01	IKQAKEAVKENLK	0.12507974	0.8402974
HLA-DPA1*02:01-DPB1*14:01	IKVIMVTGDHPIT	0.087217614	0.0874664
HLA-DPA1*02:01-DPB1*14:01	ILTRLPESVERLT	0.2875863	0.19833425
HLA-DPA1*02:01-DPB1*14:01	IMTKYISKPENLK	0.2761205	0.44773468
HLA-DPA1*02:01-DPB1*14:01	INELAVAMTAVKH	0.32961652	0.3293198
HLA-DPA1*02:01-DPB1*14:01	IQCQLAIPVSSLN	0.2866956	0.011829359
HLA-DPA1*02:01-DPB1*14:01	IRKGKLSVQGEVS	0.15045278	0.8420885
HLA-DPA1*02:01-DPB1*14:01	ISKITSPVLIIHG	0.4669012	0.12635183
HLA-DPA1*02:01-DPB1*14:01	ISVRTVTIIGGIV	0.20866033	0.3227919
HLA-DPA1*02:01-DPB1*14:01	KAEKKFIDIAAAK	0.3548049	0.922945
HLA-DPA1*02:01-DPB1*14:01	KAFMGPLKKDRIA	0.1256468	0.009193289
HLA-DPA1*02:01-DPB1*14:01	KAIKVIIAVVVVF	0.23955444	0.002923135
HLA-DPA1*02:01-DPB1*14:01	KAQKESPLPGQAN	0.058145065	0.556463
HLA-DPA1*02:01-DPB1*14:01	KARKAAELQARIQ	0.2496929	0.87442607
HLA-DPA1*02:01-DPB1*14:01	KARKLSSAMSAAK	0.67516	0.8878951
HLA-DPA1*02:01-DPB1*14:01	KAVIEAEKIAQVA	0.38990512	0.70456994
HLA-DPA1*02:01-DPB1*14:01	KAVKNSAESEGMR	0.11907807	0.5189986
HLA-DPA1*02:01-DPB1*14:01	KDTKTTVDAMKLG	0.14625207	0.10643389
HLA-DPA1*02:01-DPB1*14:01	KEEKKAAAPAPEE	0.17464371	0.92369974
HLA-DPA1*02:01-DPB1*14:01	KEKKSLTPAVPVE	0.5197085	0.42432174
HLA-DPA1*02:01-DPB1*14:01	KESKEEETSIDVA	0.022436472	0.10000746
HLA-DPA1*02:01-DPB1*14:01	KEVLDSFLDLARN	0.104032	0.5190421
HLA-DPA1*02:01-DPB1*14:01	KGEKLGTLLPLQK	0.1989235	0.8620887
HLA-DPA1*02:01-DPB1*14:01	KGLKEGIPALDNF	0.33021528	0.94405746
HLA-DPA1*02:01-DPB1*14:01	KGMKVHVNPSQSL	0.28052106	0.92661446
HLA-DPA1*02:01-DPB1*14:01	KGNKVNEVLNRLH	0.14383395	0.6691712
HLA-DPA1*02:01-DPB1*14:01	KGRKERESLQQMA	0.10030111	0.060847633
HLA-DPA1*02:01-DPB1*14:01	KGSKVMPNIEKLR	0.32402107	0.39816037
HLA-DPA1*02:01-DPB1*14:01	KHGTCAAQVDALN	0.106621355	0.040293217
HLA-DPA1*02:01-DPB1*14:01	KHKLTPEYLELKK	0.1829032	0.29171208
HLA-DPA1*02:01-DPB1*14:01	KIEPSVNFLKSPK	0.22603713	0.08603603
HLA-DPA1*02:01-DPB1*14:01	KIKSGENAANIAS	0.40806377	0.7162796
HLA-DPA1*02:01-DPB1*14:01	KISKITSPVLIIH	0.5729919	0.1529126
HLA-DPA1*02:01-DPB1*14:01	KKARALTITAIAQ	0.5537423	0.99311435
HLA-DPA1*02:01-DPB1*14:01	KKAVIEAEKIAQV	0.44467196	0.32601732
HLA-DPA1*02:01-DPB1*14:01	KKEPAVLELEGKK	0.14177619	0.06491198
HLA-DPA1*02:01-DPB1*14:01	KKKTTTIAVEVKK	0.39771208	0.5549169
HLA-DPA1*02:01-DPB1*14:01	KLKEILKERELKI	0.078251906	0.003220538
HLA-DPA1*02:01-DPB1*14:01	KLKKFYEFSQRLE	0.29441014	0.15719274
HLA-DPA1*02:01-DPB1*14:01	KLKSDTAAAAVRQ	0.3527031	0.86009294
HLA-DPA1*02:01-DPB1*14:01	KLLKYLEAVEKVK	0.4611721	0.4660743
HLA-DPA1*02:01-DPB1*14:01	KLRVFENIVAVLN	0.45012793	0.32549906
HLA-DPA1*02:01-DPB1*14:01	KLTVTSQNLQLEN	0.12352472	0.26136482
HLA-DPA1*02:01-DPB1*14:01	KMAAARAAAAAGR	0.3642966	0.35700995
HLA-DPA1*02:01-DPB1*14:01	KMAKNWSAAGNAF	0.26567408	0.39541537
HLA-DPA1*02:01-DPB1*14:01	KNVIPALELVEPI	0.42655867	0.023083014
HLA-DPA1*02:01-DPB1*14:01	KPEKTEEDSEEVR	0.005043978	0.76324713
HLA-DPA1*02:01-DPB1*14:01	KPKQTDVFARLKD	0.13446088	0.07848574
HLA-DPA1*02:01-DPB1*14:01	KPQKISPKSTGSV	0.14443825	0.054327928
HLA-DPA1*02:01-DPB1*14:01	KQEKTSDRSSVLE	0.08396137	0.0361727
HLA-DPA1*02:01-DPB1*14:01	KQYKVVVYSNTIQ	0.21285836	0.36956725
HLA-DPA1*02:01-DPB1*14:01	KTGKLVSLSEQNL	0.12614052	0.98864156
HLA-DPA1*02:01-DPB1*14:01	KTKILAPAYFILG	0.4308913	0.051883608
HLA-DPA1*02:01-DPB1*14:01	KVAKEIARAVVEK	0.39923277	0.883227
HLA-DPA1*02:01-DPB1*14:01	KVHKGTTIANVVS	0.25124067	0.6626561
HLA-DPA1*02:01-DPB1*14:01	KVIKKVIIPARMK	0.5288765	0.92324764
HLA-DPA1*02:01-DPB1*14:01	KVSKITSPVLIIH	0.5579882	0.150392
HLA-DPA1*02:01-DPB1*14:01	LAARYESAAVILH	0.4580878	0.71804285
HLA-DPA1*02:01-DPB1*14:01	LAIKLTSSVLQMA	0.52198297	0.013883668
HLA-DPA1*02:01-DPB1*14:01	LAKAVASAAAALV	0.5865487	0.53118145
HLA-DPA1*02:01-DPB1*14:01	LAKELSDAVNVRD	0.3214458	0.20186487
HLA-DPA1*02:01-DPB1*14:01	LALKQSSVAEEVG	0.36587203	0.64453304
HLA-DPA1*02:01-DPB1*14:01	LANIAVDKANLEI	0.015720284	0.80532587
HLA-DPA1*02:01-DPB1*14:01	LAPAKVVSRGGNP	0.06215875	0.0548914
HLA-DPA1*02:01-DPB1*14:01	LAQVLALEKERVA	0.0991235	0.10454768
HLA-DPA1*02:01-DPB1*14:01	LARALSPAFELSQ	0.4394731	0.35152394
HLA-DPA1*02:01-DPB1*14:01	LARKLTLAIPIIA	0.74873275	0.5722798
HLA-DPA1*02:01-DPB1*14:01	LAVAMTAVKHEQE	0.21750435	0.06616385
HLA-DPA1*02:01-DPB1*14:01	LDINTVLEKWQKS	0.08046413	0.03535714
HLA-DPA1*02:01-DPB1*14:01	LDKLTVTSQNLQL	0.15853658	0.3607481
HLA-DPA1*02:01-DPB1*14:01	LDVYELDAKQGRW	0.020050827	0.016824163
HLA-DPA1*02:01-DPB1*14:01	LETKLETLIGSIH	0.16295701	0.02628476
HLA-DPA1*02:01-DPB1*14:01	LFIIKSELPLVIG	0.29882482	0.16703182
HLA-DPA1*02:01-DPB1*14:01	LFQKILVPIQQVL	0.535926	0.08199684
HLA-DPA1*02:01-DPB1*14:01	LGKRDSEMAVIVQ	0.31960148	0.9941453
HLA-DPA1*02:01-DPB1*14:01	LGLKEMDNAGQLV	0.23879324	0.5038874
HLA-DPA1*02:01-DPB1*14:01	LGTKLIIHGFRVL	0.26565328	0.019108046
HLA-DPA1*02:01-DPB1*14:01	LGYKAFGLVGKLA	0.23327978	0.38872194
HLA-DPA1*02:01-DPB1*14:01	LHAVPAGNTVKFR	0.077144064	0.030020684
HLA-DPA1*02:01-DPB1*14:01	LKVSSTAVRTQHT	0.36508736	0.20054741
HLA-DPA1*02:01-DPB1*14:01	LLAYTLGVKQLIV	0.24519953	0.045017835
HLA-DPA1*02:01-DPB1*14:01	LLPKSQTTAHELR	0.1356643	0.7645152
HLA-DPA1*02:01-DPB1*14:01	LLPRMASLGLTLL	0.44875517	0.42159972
HLA-DPA1*02:01-DPB1*14:01	LMPKYAPKAASAR	0.21831197	0.9503497
HLA-DPA1*02:01-DPB1*14:01	LNNKLVTLPVSFA	0.41946352	0.57976824
HLA-DPA1*02:01-DPB1*14:01	LNRYPASSLVVVR	0.29127836	0.6226576
HLA-DPA1*02:01-DPB1*14:01	LNSKVVSQYSSLL	0.27435154	0.010018911
HLA-DPA1*02:01-DPB1*14:01	LPAKAQIHGGILR	0.092122324	0.65117115
HLA-DPA1*02:01-DPB1*14:01	LPKKFIATIPLVM	0.70579714	0.45749736
HLA-DPA1*02:01-DPB1*14:01	LPKKMDEYVASLH	0.35236257	0.7188244
HLA-DPA1*02:01-DPB1*14:01	LPRKVITAAVIGS	0.59789044	0.7321318
HLA-DPA1*02:01-DPB1*14:01	LPVRHQTHGSLLR	0.09000211	0.68730223
HLA-DPA1*02:01-DPB1*14:01	LPVRTPTMAGGLF	0.115368456	0.018024597
HLA-DPA1*02:01-DPB1*14:01	LQQKIYTYAGSIL	0.416014	0.22777109
HLA-DPA1*02:01-DPB1*14:01	LREKRTTVVAQLK	0.38059422	0.9372508
HLA-DPA1*02:01-DPB1*14:01	LRKRGLLVAAVLF	0.6090981	0.11506251
HLA-DPA1*02:01-DPB1*14:01	LRLYLVPRAVLLR	0.47272253	0.37628952
HLA-DPA1*02:01-DPB1*14:01	LRSWTAADMAAQT	0.24945854	0.9873363
HLA-DPA1*02:01-DPB1*14:01	LRVFENIVAVLNK	0.39481294	0.69595075
HLA-DPA1*02:01-DPB1*14:01	LSKKESVSSLQTT	0.2433944	0.06480296
HLA-DPA1*02:01-DPB1*14:01	LSRAVAVAKNRKA	0.33739212	0.61400485
HLA-DPA1*02:01-DPB1*14:01	LSRFFDKVQDLGR	0.069428325	0.32867023
HLA-DPA1*02:01-DPB1*14:01	LVAAKLEPKSFKH	0.11407104	0.1636289
HLA-DPA1*02:01-DPB1*14:01	LVKEPVAVLKANR	0.27939454	0.79659504
HLA-DPA1*02:01-DPB1*14:01	LVPAKVASKNVIP	0.13646425	0.16797534
HLA-DPA1*02:01-DPB1*14:01	LYSKFLLKAEPLA	0.5236882	0.099583164
HLA-DPA1*02:01-DPB1*14:01	MAQKTWELANNMQ	0.15518071	0.9911666
HLA-DPA1*02:01-DPB1*14:01	NAAAQNAIKKKIV	0.05445342	0.012244245
HLA-DPA1*02:01-DPB1*14:01	NFIKEGVLVEHVK	0.29908317	0.69009656
HLA-DPA1*02:01-DPB1*14:01	NGQKLVTTVTEIA	0.31178567	0.20323889
HLA-DPA1*02:01-DPB1*14:01	NHKLQDASAEVER	0.22686486	0.9134118
HLA-DPA1*02:01-DPB1*14:01	NHRTSTPINNIFG	0.122384325	0.51286006
HLA-DPA1*02:01-DPB1*14:01	NKAIKVIIAVVVV	0.2966133	0.004119251
HLA-DPA1*02:01-DPB1*14:01	NKEKGSSASLVLK	0.18871911	0.19756809
HLA-DPA1*02:01-DPB1*14:01	NLAKYPASTVQIL	0.44438115	0.060630094
HLA-DPA1*02:01-DPB1*14:01	NLIRRYTEISNIK	0.29290974	0.9237976
HLA-DPA1*02:01-DPB1*14:01	NLKWSTAVEFCKK	0.38715047	0.18127802
HLA-DPA1*02:01-DPB1*14:01	NLQRAYSLAKEQR	0.18966097	0.9991108
HLA-DPA1*02:01-DPB1*14:01	NNMKLEEVVVTLQ	0.21948977	0.01263957
HLA-DPA1*02:01-DPB1*14:01	NPAKRITASEALK	0.44817108	0.52420795
HLA-DPA1*02:01-DPB1*14:01	NPRKFNLDATELS	0.22274417	0.87970495
HLA-DPA1*02:01-DPB1*14:01	NRKVYELSNVQED	0.100895576	0.89974135
HLA-DPA1*02:01-DPB1*14:01	NSEFSSVLAAQLK	0.22704543	0.13408513
HLA-DPA1*02:01-DPB1*14:01	NSTKQEILAALEK	0.116657734	0.4299658
HLA-DPA1*02:01-DPB1*14:01	NTEEAANTMVNYY	0.0235326	0.005956406
HLA-DPA1*02:01-DPB1*14:01	NVKTASDCGAVKH	0.08273316	0.16145697
HLA-DPA1*02:01-DPB1*14:01	NVRKTEESVLKVE	0.2071736	0.8234522
HLA-DPA1*02:01-DPB1*14:01	NYGQKEAEKVARV	0.17575148	0.6372546
HLA-DPA1*02:01-DPB1*14:01	PNPADSQKSTQVE	0.000773208	0.009255068
HLA-DPA1*02:01-DPB1*14:01	PSEKNSPSTQYCY	0.005779513	0.000985543
HLA-DPA1*02:01-DPB1*14:01	QAAKHDAAAKALR	0.13646759	0.79137266
HLA-DPA1*02:01-DPB1*14:01	QDAVTAALLIPKE	0.21499106	0.2116046
HLA-DPA1*02:01-DPB1*14:01	QDHDDPAIDVCKK	0.022351822	0.03276439
HLA-DPA1*02:01-DPB1*14:01	QEEKTGVVSTGLI	0.14480323	0.56412935
HLA-DPA1*02:01-DPB1*14:01	QFERLVILDYIIR	0.11043582	0.044854246
HLA-DPA1*02:01-DPB1*14:01	QFVRFDSDAASQR	0.10498788	0.99767005
HLA-DPA1*02:01-DPB1*14:01	QNLKWSTAVEFCK	0.35532528	0.031695064
HLA-DPA1*02:01-DPB1*14:01	QNVKTASDCGAVK	0.12484255	0.21719003
HLA-DPA1*02:01-DPB1*14:01	QQKKFGEEIARLQ	0.32807523	0.54266626
HLA-DPA1*02:01-DPB1*14:01	QRKLSDQANTLVD	0.2284606	0.33084425
HLA-DPA1*02:01-DPB1*14:01	QTDRTGETALHLA	0.104966596	0.5994609
HLA-DPA1*02:01-DPB1*14:01	QVLSAATIVAKHT	0.41014072	0.18290815
HLA-DPA1*02:01-DPB1*14:01	QVMREWEEAERQA	0.08868401	0.9994459
HLA-DPA1*02:01-DPB1*14:01	QVVKISVHMGRVS	0.36547968	0.1907385
HLA-DPA1*02:01-DPB1*14:01	RAAKAPNVVLVVS	0.32646617	0.096364126
HLA-DPA1*02:01-DPB1*14:01	RDMRQTVAVGVIK	0.3193245	0.55598843
HLA-DPA1*02:01-DPB1*14:01	RDRKESLDVYELD	0.1115182	0.19739287
HLA-DPA1*02:01-DPB1*14:01	REEKISEDTAILK	0.17582564	0.26783866
HLA-DPA1*02:01-DPB1*14:01	RGFKNVPLGKDVR	0.07842914	0.12298938
HLA-DPA1*02:01-DPB1*14:01	RGFTKTYTVGCEE	0.01879394	0.27427712
HLA-DPA1*02:01-DPB1*14:01	RIATTALAIYHVI	0.4282268	0.035800956
HLA-DPA1*02:01-DPB1*14:01	RIKQSELSAKMRE	0.29855788	0.5542308
HLA-DPA1*02:01-DPB1*14:01	RLDKLTVTSQNLQ	0.1838621	0.7707759
HLA-DPA1*02:01-DPB1*14:01	RLLRKGNYAERVG	0.18302803	0.9754564
HLA-DPA1*02:01-DPB1*14:01	RLNKALEEALSIQ	0.4338567	0.18016219
HLA-DPA1*02:01-DPB1*14:01	RLQRLTFPAVSVK	0.5115589	0.9524625
HLA-DPA1*02:01-DPB1*14:01	RLSLLLVILGVIF	0.031835098	0.002843068
HLA-DPA1*02:01-DPB1*14:01	RLVAAKLEPKSFK	0.1864801	0.09556137
HLA-DPA1*02:01-DPB1*14:01	RNVKDSVSASEVT	0.28847483	0.5455159
HLA-DPA1*02:01-DPB1*14:01	RPKKMPSASCVYN	0.24706206	0.041982397
HLA-DPA1*02:01-DPB1*14:01	RQYRAVVYSNTIQ	0.16692217	0.636041
HLA-DPA1*02:01-DPB1*14:01	RREKAEELAARQR	0.06264927	0.9826306
HLA-DPA1*02:01-DPB1*14:01	RRKKAEAAAAAMA	0.4836918	0.88082397
HLA-DPA1*02:01-DPB1*14:01	RTDKDTEQPGEVS	0.010030336	0.15786122
HLA-DPA1*02:01-DPB1*14:01	RVDKAAAAAAALQ	0.32425544	0.9587364
HLA-DPA1*02:01-DPB1*14:01	RVKVSQAAADLKQ	0.4280199	0.77430916
HLA-DPA1*02:01-DPB1*14:01	RVQTAVTMGKVTK	0.2099565	0.068681315
HLA-DPA1*02:01-DPB1*14:01	SAMSTDAYPKNPH	0.02433219	0.16012898
HLA-DPA1*02:01-DPB1*14:01	SARRAAELGARAA	0.25252643	0.9976169
HLA-DPA1*02:01-DPB1*14:01	SASYKADTVAKVQ	0.14082924	0.7132088
HLA-DPA1*02:01-DPB1*14:01	SCEKEVVSAQPAT	0.23692633	0.025896853
HLA-DPA1*02:01-DPB1*14:01	SDPKSLETSAFVK	0.17907602	0.3505289
HLA-DPA1*02:01-DPB1*14:01	SEDKVVEVAEEEE	0.01340914	0.5615567
HLA-DPA1*02:01-DPB1*14:01	SETKSGVAPQKMA	0.11990728	0.5953355
HLA-DPA1*02:01-DPB1*14:01	SGAVVAAVIWRKK	0.3816113	0.2074873
HLA-DPA1*02:01-DPB1*14:01	SGKKLEDGPKFLK	0.10572049	0.049600936
HLA-DPA1*02:01-DPB1*14:01	SGSKQLPQAIIIG	0.28201136	0.023644438
HLA-DPA1*02:01-DPB1*14:01	SGVKVSVYAVPDK	0.15515481	0.93759
HLA-DPA1*02:01-DPB1*14:01	SHLKITDSAGHIL	0.29723796	0.10985484
HLA-DPA1*02:01-DPB1*14:01	SHPRYYISANVTG	0.2225131	0.990139
HLA-DPA1*02:01-DPB1*14:01	SIDRFIAVVHPLR	0.28691915	0.65909815
HLA-DPA1*02:01-DPB1*14:01	SIEKALDLSLYLK	0.33251503	0.16355567
HLA-DPA1*02:01-DPB1*14:01	SIKEKTVGRALYA	0.23288092	0.07495721
HLA-DPA1*02:01-DPB1*14:01	SIKEWLIGMELVS	0.25752348	0.01770859
HLA-DPA1*02:01-DPB1*14:01	SKAATVTGKLVHA	0.19708635	0.06462462
HLA-DPA1*02:01-DPB1*14:01	SKKASELPVSEVA	0.30854303	0.65077096
HLA-DPA1*02:01-DPB1*14:01	SKNVIPALELVEP	0.36741072	0.033464514
HLA-DPA1*02:01-DPB1*14:01	SKYKASITALEAK	0.5832794	0.89326537
HLA-DPA1*02:01-DPB1*14:01	SLKKQNTFTLNLR	0.20708533	0.06108923
HLA-DPA1*02:01-DPB1*14:01	SLPLITASILSKK	0.46859726	0.118073106
HLA-DPA1*02:01-DPB1*14:01	SLSKYGDHTLRVR	0.20563698	0.35751283
HLA-DPA1*02:01-DPB1*14:01	SNVEEAFINTAKE	0.06787763	0.20001605
HLA-DPA1*02:01-DPB1*14:01	SPAKSSVLVVGIV	0.24665071	0.0766467
HLA-DPA1*02:01-DPB1*14:01	SPEKQNSKSNSVP	0.014031238	0.034983404
HLA-DPA1*02:01-DPB1*14:01	SPKAATLAERSAG	0.1697482	0.97979605
HLA-DPA1*02:01-DPB1*14:01	SPKATSSPLYLAH	0.28039294	0.17244053
HLA-DPA1*02:01-DPB1*14:01	SPRYEIVIITVVA	0.17108555	0.032971386
HLA-DPA1*02:01-DPB1*14:01	SPSKNYILSVISG	0.22210652	0.56074744
HLA-DPA1*02:01-DPB1*14:01	SPTKKVAVATPAK	0.3242674	0.9339301
HLA-DPA1*02:01-DPB1*14:01	SPVRLLSLAFALS	0.51104224	0.047553293
HLA-DPA1*02:01-DPB1*14:01	SQKSWIESTLTKR	0.18352097	0.19182
HLA-DPA1*02:01-DPB1*14:01	SQVTTVCQALAKD	0.06423058	0.008582315
HLA-DPA1*02:01-DPB1*14:01	SRAKHHAISAKLN	0.31553698	0.76704943
HLA-DPA1*02:01-DPB1*14:01	SRIKLGIKSLVSK	0.38237828	0.7261301
HLA-DPA1*02:01-DPB1*14:01	SSKFPLMTLQLLD	0.29187012	0.003657255
HLA-DPA1*02:01-DPB1*14:01	SSKKYAEAVTRAK	0.4153765	0.7936654
HLA-DPA1*02:01-DPB1*14:01	STIKYLDFVFAVK	0.32497028	0.38568002
HLA-DPA1*02:01-DPB1*14:01	STKQEILAALEKG	0.1453435	0.297163
HLA-DPA1*02:01-DPB1*14:01	STQKKSSSSSLLR	0.20678073	0.041490886
HLA-DPA1*02:01-DPB1*14:01	SVKKAGIEVQEIK	0.28769642	0.37159735
HLA-DPA1*02:01-DPB1*14:01	SVKKAPDAEELDK	0.12086976	0.5992135
HLA-DPA1*02:01-DPB1*14:01	SVLETVEVLQKEG	0.122720204	0.01657143
HLA-DPA1*02:01-DPB1*14:01	SWIKEGELSLWER	0.11411755	0.07791557
HLA-DPA1*02:01-DPB1*14:01	SWKQADPFASLKK	0.29513472	0.11709092
HLA-DPA1*02:01-DPB1*14:01	SYLKFPTYAKSTR	0.23695952	0.541642
HLA-DPA1*02:01-DPB1*14:01	TAQKFFTVDAGVR	0.21149938	0.43570128
HLA-DPA1*02:01-DPB1*14:01	TDELYAVKILKKD	0.26807642	0.10432768
HLA-DPA1*02:01-DPB1*14:01	TDPKDSSLPGDLH	0.02750977	0.3137324
HLA-DPA1*02:01-DPB1*14:01	TDPKFESVAREVC	0.15145169	0.1443069
HLA-DPA1*02:01-DPB1*14:01	TDRHVEEAQQVVH	0.056686603	0.8809123
HLA-DPA1*02:01-DPB1*14:01	TEEKSSSQPSSCC	0.006115139	0.011956934
HLA-DPA1*02:01-DPB1*14:01	TEKAVELAANTKG	0.16411981	0.9528054
HLA-DPA1*02:01-DPB1*14:01	TGAVVAAVMWRKK	0.35303503	0.2228467
HLA-DPA1*02:01-DPB1*14:01	TGAVVAAVMWRRK	0.30336025	0.17867944
HLA-DPA1*02:01-DPB1*14:01	TGGKYVPRAILVD	0.1931389	0.63854206
HLA-DPA1*02:01-DPB1*14:01	TGGKYVPRAVLVD	0.18053325	0.73690426
HLA-DPA1*02:01-DPB1*14:01	TGSKLVDYARSVH	0.24641554	0.80176413
HLA-DPA1*02:01-DPB1*14:01	TGVKRAEISNAID	0.3262916	0.9725318
HLA-DPA1*02:01-DPB1*14:01	THRVKLVPGYAGL	0.26076436	0.042469263
HLA-DPA1*02:01-DPB1*14:01	THWKKLPPLPSLT	0.4286136	0.049121257
HLA-DPA1*02:01-DPB1*14:01	TIEKVVINGQEVK	0.1540477	0.3508187
HLA-DPA1*02:01-DPB1*14:01	TIQKYGTNPEETA	0.09263396	0.7012878
HLA-DPA1*02:01-DPB1*14:01	TKAGSKGGNLRDK	0.014678502	0.034988068
HLA-DPA1*02:01-DPB1*14:01	TLGTKLIIHGFRV	0.14844948	0.006220754
HLA-DPA1*02:01-DPB1*14:01	TLRKRGLLVAAVL	0.6530746	0.36816746
HLA-DPA1*02:01-DPB1*14:01	TLSRFFDKVQDLG	0.09203633	0.51404893
HLA-DPA1*02:01-DPB1*14:01	TNFKMNILGLLIP	0.28015584	0.005058557
HLA-DPA1*02:01-DPB1*14:01	TNMKHMAGAAAAG	0.42240122	0.72651637
HLA-DPA1*02:01-DPB1*14:01	TPAKKMSLSSISS	0.4326317	0.14335448
HLA-DPA1*02:01-DPB1*14:01	TPKQQTDFLDIYH	0.06557768	0.20932785
HLA-DPA1*02:01-DPB1*14:01	TPRWTPKAAHVLR	0.15622681	0.980971
HLA-DPA1*02:01-DPB1*14:01	TPSYVAFTDTERL	0.05102999	0.57720554
HLA-DPA1*02:01-DPB1*14:01	TSSKKVIYSQPSA	0.10528359	0.1080505
HLA-DPA1*02:01-DPB1*14:01	TSSKLSVRVMALT	0.39219856	0.019796455
HLA-DPA1*02:01-DPB1*14:01	TVFKASSFAGYVG	0.30889648	0.54087245
HLA-DPA1*02:01-DPB1*14:01	TYEKLTEIIPKSA	0.32456008	0.7309696
HLA-DPA1*02:01-DPB1*14:01	VASKLNIPATNVF	0.45713028	0.81237155
HLA-DPA1*02:01-DPB1*14:01	VATKYEVSVYALK	0.39165643	0.31544822
HLA-DPA1*02:01-DPB1*14:01	VAVKTVNESASLR	0.2801831	0.15273473
HLA-DPA1*02:01-DPB1*14:01	VAYSKAATVTGKL	0.39776662	0.82739127
HLA-DPA1*02:01-DPB1*14:01	VDAKLKIPVSGSK	0.17680739	0.11694869
HLA-DPA1*02:01-DPB1*14:01	VDLKKSEAVWRLP	0.29865116	0.039685614
HLA-DPA1*02:01-DPB1*14:01	VDMKEMEKALQER	0.10928966	0.81513053
HLA-DPA1*02:01-DPB1*14:01	VDVKMVSGFIPLK	0.3212275	0.031581294
HLA-DPA1*02:01-DPB1*14:01	VEKQGDTIEYLKR	0.104380034	0.26204342
HLA-DPA1*02:01-DPB1*14:01	VEKRLVVLVVLLA	0.18283483	0.005999601
HLA-DPA1*02:01-DPB1*14:01	VELRVLPDVLQVS	0.25627205	0.3021309
HLA-DPA1*02:01-DPB1*14:01	VERLSELVQAVSD	0.2787279	0.814854
HLA-DPA1*02:01-DPB1*14:01	VFQVKTLSLPVVV	0.57829577	0.031042442
HLA-DPA1*02:01-DPB1*14:01	VFYKAAVIGTRLH	0.47760817	0.33829623
HLA-DPA1*02:01-DPB1*14:01	VGAFRSDSAVLLR	0.14523424	0.51445967
HLA-DPA1*02:01-DPB1*14:01	VGPAVIVDKKMQK	0.02492243	0.036803454
HLA-DPA1*02:01-DPB1*14:01	VGSKFWEQSVRLG	0.24359764	0.63969696
HLA-DPA1*02:01-DPB1*14:01	VHPKVTVYPSKTQ	0.13788992	0.9481379
HLA-DPA1*02:01-DPB1*14:01	VINKVHLKANHVV	0.19646648	0.29045504
HLA-DPA1*02:01-DPB1*14:01	VLKKIDIPSVFIG	0.4868845	0.16734073
HLA-DPA1*02:01-DPB1*14:01	VLLKLGIKPSINY	0.33024004	0.8234194
HLA-DPA1*02:01-DPB1*14:01	VLTLQSVNVLRKY	0.33576438	0.05337914
HLA-DPA1*02:01-DPB1*14:01	VMPYISTTPAKLR	0.28149953	0.64108646
HLA-DPA1*02:01-DPB1*14:01	VNEFAPVFVERLY	0.14142951	0.42012674
HLA-DPA1*02:01-DPB1*14:01	VNGRLAELGLHLK	0.17649989	0.99020255
HLA-DPA1*02:01-DPB1*14:01	VNIFKVWVQAFKV	0.4332666	0.009389183
HLA-DPA1*02:01-DPB1*14:01	VNNVDAAVVLLKN	0.22007656	0.019874124
HLA-DPA1*02:01-DPB1*14:01	VQKKTMVLGTPVK	0.32952997	0.099858426
HLA-DPA1*02:01-DPB1*14:01	VRFATHAAALSVR	0.5613354	0.9598657
HLA-DPA1*02:01-DPB1*14:01	VRPKKLAVEPKGS	0.17263538	0.24190977
HLA-DPA1*02:01-DPB1*14:01	VRTKKVGKNEAVL	0.08979266	0.28831273
HLA-DPA1*02:01-DPB1*14:01	VSEKKSALASVIK	0.41871563	0.85675365
HLA-DPA1*02:01-DPB1*14:01	VTERVLAPASTLQ	0.4016686	0.80927694
HLA-DPA1*02:01-DPB1*14:01	VTTVCQALAKDPK	0.037451025	0.008166811
HLA-DPA1*02:01-DPB1*14:01	VVEKENLPVFPVW	0.19966796	0.02363613
HLA-DPA1*02:01-DPB1*14:01	WEGAKYAVAVGSL	0.39519408	0.29450065
HLA-DPA1*02:01-DPB1*14:01	WEKHGTCAAQVDA	0.12316642	0.8541738
HLA-DPA1*02:01-DPB1*14:01	YGQKEAEKVARVK	0.20623603	0.96882945
HLA-DPA1*02:01-DPB1*14:01	YGTREAVIAQISS	0.275809	0.9990667
HLA-DPA1*02:01-DPB1*14:01	YHEKGAEGPSSVR	0.06983173	0.40151638
HLA-DPA1*02:01-DPB1*14:01	YKAKYPIVGYTAR	0.2029082	0.40022135
HLA-DPA1*02:01-DPB1*14:01	YKEKVVPLADIIT	0.24494301	0.7077475
HLA-DPA1*02:01-DPB1*14:01	YLLKVAELFEKLR	0.37582594	0.080619775
HLA-DPA1*02:01-DPB1*14:01	YQKILWIPAGALR	0.3775775	0.63354415
HLA-DPA1*02:01-DPB1*14:01	YRSKYTTPSGEVR	0.18013401	0.728603
HLA-DPA1*02:01-DPB1*14:01	YSVKKAPDAEELD	0.18428685	0.47283038
HLA-DPA1*02:01-DPB1*14:01	YTGKTITDVINIG	0.043166354	0.3224508
HLA-DPA1*02:01-DPB1*14:01	YYQKFFDSACTMG	0.2043768	0.04345291
