# Supplementary material for: MHCII-peptide presentation: an assessment of the state-of-the-art prediction methods
Source: Front Immunol. 2024 Mar 12;15:1293706. doi: 10.3389/fimmu.2024.1293706 (PMC11027168; doi:10.3389/fimmu.2024.1293706)
Supplement: Supplementary file 2 [file DataSheet_2.zip › output/BERT/pos/13_HLA-DPA1_02_02_DPB1_05_01.csv]

allele	peptide	affinity_pred	mass_pred
HLA-DPA1*02:02-DPB1*05:01	AAAKAAAKAAQFG	0.10701868	0.3852453
HLA-DPA1*02:02-DPB1*05:01	AAALEELLKEYHS	0.25440606	0.006516251
HLA-DPA1*02:02-DPB1*05:01	AAERAIEKMNGML	0.14151321	0.00652249
HLA-DPA1*02:02-DPB1*05:01	AAEVITEAEKIAK	0.14049466	0.4119119
HLA-DPA1*02:02-DPB1*05:01	AAIVPFLLLDKRD	0.37204063	0.0812632
HLA-DPA1*02:02-DPB1*05:01	AALLLDQYRKKSQ	0.32815108	0.006858637
HLA-DPA1*02:02-DPB1*05:01	AALQELLSKGLIK	0.20520574	0.21880686
HLA-DPA1*02:02-DPB1*05:01	AAMKKVVQQLRLE	0.29776636	0.0143353
HLA-DPA1*02:02-DPB1*05:01	AANMHAQIKTSLH	0.17809995	0.022896286
HLA-DPA1*02:02-DPB1*05:01	AAQKINEGLEHLA	0.23378891	0.113862015
HLA-DPA1*02:02-DPB1*05:01	AARFLVEKILVNH	0.31881487	0.83382547
HLA-DPA1*02:02-DPB1*05:01	ADVLKTAEKLYRT	0.47701347	0.020342913
HLA-DPA1*02:02-DPB1*05:01	AEAKAAEAAASAY	0.09889026	0.7425781
HLA-DPA1*02:02-DPB1*05:01	AEALVANVKQRAA	0.18541901	0.022206398
HLA-DPA1*02:02-DPB1*05:01	AEQVLNAVNKGLY	0.17496538	0.018854905
HLA-DPA1*02:02-DPB1*05:01	AFKQMEQISQFLQ	0.33111235	0.006714809
HLA-DPA1*02:02-DPB1*05:01	AGAVFQSFAKFSK	0.4978313	0.05556912
HLA-DPA1*02:02-DPB1*05:01	AGIKSTIAIEKFK	0.45044094	0.4246385
HLA-DPA1*02:02-DPB1*05:01	AGLQVYNKCWKFE	0.18582274	0.009327207
HLA-DPA1*02:02-DPB1*05:01	AGPVAEYLKISKE	0.31014073	0.088789105
HLA-DPA1*02:02-DPB1*05:01	AGSKLSPRLQYFG	0.2933584	0.0070149
HLA-DPA1*02:02-DPB1*05:01	AGVTLISPFVGRI	0.15264657	0.04557902
HLA-DPA1*02:02-DPB1*05:01	AHAKGSTLMAGFL	0.26494333	0.008303906
HLA-DPA1*02:02-DPB1*05:01	AIDIFPVTNKDFR	0.10857236	0.1408127
HLA-DPA1*02:02-DPB1*05:01	AIEKYSESLLCSN	0.4426592	0.004822378
HLA-DPA1*02:02-DPB1*05:01	AIMTTETTKTARA	0.100500844	0.007567276
HLA-DPA1*02:02-DPB1*05:01	AISKAGEIIEIIN	0.22238499	0.06144288
HLA-DPA1*02:02-DPB1*05:01	AKDKLSELQLRVR	0.2531317	0.48671055
HLA-DPA1*02:02-DPB1*05:01	AKDKLTELQLRAR	0.20913567	0.30339712
HLA-DPA1*02:02-DPB1*05:01	AKFKEGAEMESSK	0.11486332	0.017621953
HLA-DPA1*02:02-DPB1*05:01	AKKAPDCLIKLLN	0.2071778	0.000862306
HLA-DPA1*02:02-DPB1*05:01	AKMKVVEEPNAFG	0.16026616	0.14631197
HLA-DPA1*02:02-DPB1*05:01	AKPLTDSEKRKQI	0.051345754	0.006287756
HLA-DPA1*02:02-DPB1*05:01	ALAKQFAEILHFT	0.5179273	0.009758739
HLA-DPA1*02:02-DPB1*05:01	ALEVMESVVKNCG	0.36147863	0.006019326
HLA-DPA1*02:02-DPB1*05:01	ALLAYTLGVKQLI	0.36875582	0.009392853
HLA-DPA1*02:02-DPB1*05:01	ALQENELKKKADE	0.038237315	0.007049273
HLA-DPA1*02:02-DPB1*05:01	ALQVLVDQSKKAN	0.3309824	0.025480205
HLA-DPA1*02:02-DPB1*05:01	AMEAVAAQGKAKK	0.19694065	0.040894583
HLA-DPA1*02:02-DPB1*05:01	ANGKTIENFLVVN	0.39670077	0.274681
HLA-DPA1*02:02-DPB1*05:01	ANSLLEETKQGNL	0.20089372	0.003267011
HLA-DPA1*02:02-DPB1*05:01	APGTIVEVWKDSA	0.08722	0.14393765
HLA-DPA1*02:02-DPB1*05:01	APIDRVGQTIERM	0.103871614	0.50718176
HLA-DPA1*02:02-DPB1*05:01	APLGTVYRELQKL	0.33331817	0.023012316
HLA-DPA1*02:02-DPB1*05:01	APLLFVVRQKEAV	0.45360434	0.004132167
HLA-DPA1*02:02-DPB1*05:01	APQLYVLYEKGRN	0.3401883	0.78224814
HLA-DPA1*02:02-DPB1*05:01	APTEVFETEEKKE	0.1421863	0.063734815
HLA-DPA1*02:02-DPB1*05:01	APVISAEKAYHEQ	0.16931683	0.5547956
HLA-DPA1*02:02-DPB1*05:01	APVLKVIVNSLKN	0.4712299	0.55087006
HLA-DPA1*02:02-DPB1*05:01	AQGQKKVEELEGE	0.07902372	0.09126437
HLA-DPA1*02:02-DPB1*05:01	AQIIECLKENKKQ	0.3244504	0.022003597
HLA-DPA1*02:02-DPB1*05:01	AQLKAFKDEEKAR	0.27739197	0.11724265
HLA-DPA1*02:02-DPB1*05:01	AQLLLESAKKNLR	0.48564273	0.20455429
HLA-DPA1*02:02-DPB1*05:01	AQRFNQAQSGNIQ	0.026091129	0.5234045
HLA-DPA1*02:02-DPB1*05:01	AQRLFTALFPFEK	0.48170915	0.14147064
HLA-DPA1*02:02-DPB1*05:01	AQTLAMNVRNFLK	0.3327141	0.04752273
HLA-DPA1*02:02-DPB1*05:01	AQVLALEKERVAL	0.2930148	0.004138564
HLA-DPA1*02:02-DPB1*05:01	AREKFYTVINHYN	0.43048567	0.6762377
HLA-DPA1*02:02-DPB1*05:01	ASDEKVLIEAYKK	0.29794157	0.051057935
HLA-DPA1*02:02-DPB1*05:01	ASNNTASIAQARK	0.049105894	0.051315863
HLA-DPA1*02:02-DPB1*05:01	ASPLLYTLIEKTM	0.45145372	0.8127003
HLA-DPA1*02:02-DPB1*05:01	ASRVLLVGLKGLG	0.33327392	0.008002548
HLA-DPA1*02:02-DPB1*05:01	ASSLIEEAKKAAG	0.2536704	0.017506834
HLA-DPA1*02:02-DPB1*05:01	ATLALLRSNIRRG	0.37953937	0.12721372
HLA-DPA1*02:02-DPB1*05:01	ATLETLTKHYGAE	0.26742083	0.07916344
HLA-DPA1*02:02-DPB1*05:01	ATMPSDVLEVTKK	0.08466211	0.021911548
HLA-DPA1*02:02-DPB1*05:01	ATMPTDVLEVTKK	0.07631557	0.043837745
HLA-DPA1*02:02-DPB1*05:01	AVEKEFEPLLNWM	0.53090787	0.045514546
HLA-DPA1*02:02-DPB1*05:01	AVFQSFAKFSKFG	0.55144364	0.13281539
HLA-DPA1*02:02-DPB1*05:01	AVGVIKAVDKKAA	0.16098961	0.13630456
HLA-DPA1*02:02-DPB1*05:01	AVKSSEHINEGET	0.022122508	0.013324802
HLA-DPA1*02:02-DPB1*05:01	AVMHFLVNHVKDT	0.4764269	0.055923272
HLA-DPA1*02:02-DPB1*05:01	AVNHLKANVKSAA	0.2310243	0.018472362
HLA-DPA1*02:02-DPB1*05:01	AVQAVNAHSNILK	0.034299634	0.17068346
HLA-DPA1*02:02-DPB1*05:01	AVRALKSLSKKYR	0.43058392	0.14665626
HLA-DPA1*02:02-DPB1*05:01	AYAVLSNPEKRKQ	0.23316182	0.014540848
HLA-DPA1*02:02-DPB1*05:01	AYEVLSNPEKREL	0.22579697	0.025107991
HLA-DPA1*02:02-DPB1*05:01	CESVIQTACKHIR	0.1679148	0.003640663
HLA-DPA1*02:02-DPB1*05:01	CKQLLQDEKAKCN	0.10967858	0.001539342
HLA-DPA1*02:02-DPB1*05:01	CRPLTPEGKQRPQ	0.02120139	0.00694034
HLA-DPA1*02:02-DPB1*05:01	CVSKYTEQLKPFG	0.3288221	0.001346852
HLA-DPA1*02:02-DPB1*05:01	DADLVVFHNSLKS	0.41247365	0.056162566
HLA-DPA1*02:02-DPB1*05:01	DAEKRGLDLQGFL	0.19171491	0.0829459
HLA-DPA1*02:02-DPB1*05:01	DAGILITWTKGFK	0.33539942	0.07903799
HLA-DPA1*02:02-DPB1*05:01	DALVIFQLYEKIK	0.5160334	0.24726649
HLA-DPA1*02:02-DPB1*05:01	DDEEGAAVAPGHP	0.005142293	0.16774343
HLA-DPA1*02:02-DPB1*05:01	DDIFRIYIKEKKE	0.44246107	0.05526247
HLA-DPA1*02:02-DPB1*05:01	DEKEYQELNELQK	0.14488229	0.34236923
HLA-DPA1*02:02-DPB1*05:01	DEKVGETIIDLEN	0.14531536	0.11293696
HLA-DPA1*02:02-DPB1*05:01	DEPKSGEEALIIP	0.11783793	0.46528426
HLA-DPA1*02:02-DPB1*05:01	DFMGLIIMQNKLK	0.43804967	0.01608162
HLA-DPA1*02:02-DPB1*05:01	DFQNVLEDFTKQG	0.28285563	0.003023774
HLA-DPA1*02:02-DPB1*05:01	DFTMKTLEIQGKR	0.32750124	0.115045235
HLA-DPA1*02:02-DPB1*05:01	DGFTIQVFTKNQR	0.34111008	0.7750548
HLA-DPA1*02:02-DPB1*05:01	DGGLIGAEEKVIN	0.07419534	0.04908248
HLA-DPA1*02:02-DPB1*05:01	DGIVMPTNPKSTR	0.10986655	0.020148726
HLA-DPA1*02:02-DPB1*05:01	DGKDYIALNEDLS	0.096645236	0.7264328
HLA-DPA1*02:02-DPB1*05:01	DGKIKLTTLLAHK	0.4625988	0.07702952
HLA-DPA1*02:02-DPB1*05:01	DHPFYSNISKDRR	0.118137814	0.2509062
HLA-DPA1*02:02-DPB1*05:01	DIFRIYIKEKKEC	0.387991	0.001192047
HLA-DPA1*02:02-DPB1*05:01	DIVVLGVEKKSVA	0.44015267	0.006097346
HLA-DPA1*02:02-DPB1*05:01	DKKKMEELLLLAK	0.46457753	0.04476207
HLA-DPA1*02:02-DPB1*05:01	DKLFILNTQSKDA	0.33358335	0.015550104
HLA-DPA1*02:02-DPB1*05:01	DKLHKEVSTVRAA	0.14138088	0.01296863
HLA-DPA1*02:02-DPB1*05:01	DLEKNWMLVEKAR	0.26371858	0.37749413
HLA-DPA1*02:02-DPB1*05:01	DLIRFIEELKGGT	0.44281918	0.002027057
HLA-DPA1*02:02-DPB1*05:01	DLKRKLSEKLDST	0.18058485	0.025142556
HLA-DPA1*02:02-DPB1*05:01	DLLKNGERIEKVE	0.22079381	0.41231626
HLA-DPA1*02:02-DPB1*05:01	DLNQYRADIKEMG	0.14289506	0.041994102
HLA-DPA1*02:02-DPB1*05:01	DLQKVSSVMDRFE	0.3055981	0.006572551
HLA-DPA1*02:02-DPB1*05:01	DLRSWTAVDTAAQ	0.01941822	0.97959006
HLA-DPA1*02:02-DPB1*05:01	DLTLRDLEKQERE	0.17888512	0.015426898
HLA-DPA1*02:02-DPB1*05:01	DLTPLKLAAKEGK	0.21700682	0.004212973
HLA-DPA1*02:02-DPB1*05:01	DLVQVLGTPGKKG	0.29480293	0.002874847
HLA-DPA1*02:02-DPB1*05:01	DMARLLEQWEKDD	0.18835993	0.005480999
HLA-DPA1*02:02-DPB1*05:01	DMFQLHISCKDSK	0.22555386	0.002447066
HLA-DPA1*02:02-DPB1*05:01	DMVFLRTSEKAGS	0.37417635	0.005538193
HLA-DPA1*02:02-DPB1*05:01	DPAAIIHDFEKGM	0.13202864	0.047450103
HLA-DPA1*02:02-DPB1*05:01	DPFERLISAFKDK	0.4044198	0.13486151
HLA-DPA1*02:02-DPB1*05:01	DPQLSLISAMIKN	0.4757837	0.07731384
HLA-DPA1*02:02-DPB1*05:01	DPTLELISETLKR	0.41096717	0.1928452
HLA-DPA1*02:02-DPB1*05:01	DPTTKEFETLIKD	0.40155882	0.395862
HLA-DPA1*02:02-DPB1*05:01	DQKKLEQTVEQMK	0.22711162	0.17490841
HLA-DPA1*02:02-DPB1*05:01	DQLVLIFAGKILK	0.34973177	0.024145767
HLA-DPA1*02:02-DPB1*05:01	DRKKEFEELIDSN	0.3588665	0.07463347
HLA-DPA1*02:02-DPB1*05:01	DSQNRKKLSELLR	0.12377758	0.004877477
HLA-DPA1*02:02-DPB1*05:01	DSRSYETLVDFDN	0.12448881	0.08817141
HLA-DPA1*02:02-DPB1*05:01	DSVYYTYEDYAKS	0.38595584	0.6315705
HLA-DPA1*02:02-DPB1*05:01	DTGVIHVVEKEED	0.03309885	0.1399009
HLA-DPA1*02:02-DPB1*05:01	DTKLDAVLEEFKR	0.2631883	0.07729775
HLA-DPA1*02:02-DPB1*05:01	DTRPKVSSLLNRM	0.37551132	0.007042013
HLA-DPA1*02:02-DPB1*05:01	DTVLKVLEILGKK	0.5067546	0.046417005
HLA-DPA1*02:02-DPB1*05:01	DVFIIQTVSKDVN	0.29376993	0.30890545
HLA-DPA1*02:02-DPB1*05:01	DVLLVPEKCQFFH	0.21361712	0.003880391
HLA-DPA1*02:02-DPB1*05:01	DVLVLRNLTKVYR	0.4740947	0.023197267
HLA-DPA1*02:02-DPB1*05:01	DVTGAQAYASTAK	0.036121123	0.49061003
HLA-DPA1*02:02-DPB1*05:01	DYERYNSQLLSFV	0.36452493	0.014190586
HLA-DPA1*02:02-DPB1*05:01	EAARTAEQLRAYL	0.11985301	0.02481697
HLA-DPA1*02:02-DPB1*05:01	EAHIIDMLAKASK	0.29299107	0.031965815
HLA-DPA1*02:02-DPB1*05:01	EAMAFAEVSKNQK	0.35274848	0.13725924
HLA-DPA1*02:02-DPB1*05:01	EAQGALANIAVDK	0.028057475	0.8020481
HLA-DPA1*02:02-DPB1*05:01	EARMQILEDHNKQ	0.20346434	0.10230763
HLA-DPA1*02:02-DPB1*05:01	EASKTAVAIEKVK	0.19615036	0.75122595
HLA-DPA1*02:02-DPB1*05:01	EASLLLPTYKGVK	0.33109674	0.02991489
HLA-DPA1*02:02-DPB1*05:01	EAVKKGSTAVGVR	0.09572958	0.39701548
HLA-DPA1*02:02-DPB1*05:01	ECLKENKKQLSTR	0.17843081	0.000609945
HLA-DPA1*02:02-DPB1*05:01	EDEGWYLMTLEKN	0.3838925	0.003670117
HLA-DPA1*02:02-DPB1*05:01	EDLFSSLKGYGKR	0.409037	0.006756146
HLA-DPA1*02:02-DPB1*05:01	EDLLATLEKSGAG	0.35256755	0.004292727
HLA-DPA1*02:02-DPB1*05:01	EDMQVLVSREKQR	0.35167783	0.006791157
HLA-DPA1*02:02-DPB1*05:01	EEKESNDLLLIRK	0.26742312	0.06454434
HLA-DPA1*02:02-DPB1*05:01	EEKYQEALAKGDV	0.13763714	0.05887512
HLA-DPA1*02:02-DPB1*05:01	EELLKLIAVLEKE	0.52417874	0.006683262
HLA-DPA1*02:02-DPB1*05:01	EELRNLGLYVKTR	0.29875603	0.017254733
HLA-DPA1*02:02-DPB1*05:01	EETFSTLKNWVKE	0.43458757	0.02675744
HLA-DPA1*02:02-DPB1*05:01	EEVFLNLTKESQK	0.48983535	0.022793597
HLA-DPA1*02:02-DPB1*05:01	EFALTNPEKSSTK	0.19189437	0.03488805
HLA-DPA1*02:02-DPB1*05:01	EFEGKTLVSVTKE	0.20325086	0.81099826
HLA-DPA1*02:02-DPB1*05:01	EFEPLLNWMKDKA	0.41603547	0.020086385
HLA-DPA1*02:02-DPB1*05:01	EFLDKFLSAGVKQ	0.34873477	0.009224682
HLA-DPA1*02:02-DPB1*05:01	EFPDLENVVKGHH	0.11516714	0.013554278
HLA-DPA1*02:02-DPB1*05:01	EFQVLKSLGKLAM	0.4266232	0.026934009
HLA-DPA1*02:02-DPB1*05:01	EGLVMVEVRKEKQ	0.37349784	0.020286055
HLA-DPA1*02:02-DPB1*05:01	EGQELITVIKAPT	0.2835068	0.03153891
HLA-DPA1*02:02-DPB1*05:01	EGRKDSLSVNEFK	0.19085531	0.22401178
HLA-DPA1*02:02-DPB1*05:01	EHLSPLTVITKET	0.22256137	0.007703867
HLA-DPA1*02:02-DPB1*05:01	EIEAWKAAEKKAR	0.32205752	0.4486955
HLA-DPA1*02:02-DPB1*05:01	EIEVLRTTSKING	0.32162365	0.029374098
HLA-DPA1*02:02-DPB1*05:01	EINKAFELMHSGK	0.3555644	0.22492786
HLA-DPA1*02:02-DPB1*05:01	EKFEKEAAEMGKG	0.19094133	0.18451378
HLA-DPA1*02:02-DPB1*05:01	EKFMEVMYGTKKT	0.48640126	0.003091134
HLA-DPA1*02:02-DPB1*05:01	EKMKEMFKINQFN	0.3752742	0.054939844
HLA-DPA1*02:02-DPB1*05:01	EKSLQLTEKCKNL	0.25334278	0.002886775
HLA-DPA1*02:02-DPB1*05:01	EKTKLLIAAQKQK	0.40032318	0.20879333
HLA-DPA1*02:02-DPB1*05:01	EKWKTNVLLTSFL	0.45888466	0.013474268
HLA-DPA1*02:02-DPB1*05:01	ELDGGLNIEKSAK	0.048091765	0.021152098
HLA-DPA1*02:02-DPB1*05:01	ELDTIKNLVKKYS	0.37807813	0.013234673
HLA-DPA1*02:02-DPB1*05:01	ELHRKYGTDLSRG	0.080126084	0.056418914
HLA-DPA1*02:02-DPB1*05:01	ELIERIPELNKVA	0.2966987	0.8889847
HLA-DPA1*02:02-DPB1*05:01	ELLENAEKSLNDM	0.17472793	0.008411219
HLA-DPA1*02:02-DPB1*05:01	ELRKQKADFLIFR	0.4211809	0.27850145
HLA-DPA1*02:02-DPB1*05:01	EMEVQANVEKSLT	0.11685793	0.013540176
HLA-DPA1*02:02-DPB1*05:01	ENIIALQENELKK	0.3109947	0.2194246
HLA-DPA1*02:02-DPB1*05:01	ENLKKFSDSVKST	0.38669193	0.033380833
HLA-DPA1*02:02-DPB1*05:01	ENSKEAEILEVLR	0.24563853	0.27489313
HLA-DPA1*02:02-DPB1*05:01	EPAVLELEGKKWR	0.19877611	0.20340101
HLA-DPA1*02:02-DPB1*05:01	EPKSGEEALIIPP	0.1217211	0.5052191
HLA-DPA1*02:02-DPB1*05:01	EPVITCDKKFRTQ	0.13073203	0.14124312
HLA-DPA1*02:02-DPB1*05:01	EQHIQTIKSKSKD	0.23974355	0.009192875
HLA-DPA1*02:02-DPB1*05:01	EQVVPVLVKNWKK	0.36788812	0.37096524
HLA-DPA1*02:02-DPB1*05:01	ERIPELNKVARAA	0.1530513	0.02064491
HLA-DPA1*02:02-DPB1*05:01	ERLRRENQVLSVR	0.22424792	0.36987633
HLA-DPA1*02:02-DPB1*05:01	ERQFFEIQSKEAK	0.38296574	0.045499202
HLA-DPA1*02:02-DPB1*05:01	ERSYETVLSFGKR	0.51493955	0.3166092
HLA-DPA1*02:02-DPB1*05:01	ERYNSQLLSFVRD	0.31254894	0.10931156
HLA-DPA1*02:02-DPB1*05:01	ESLDVYELDAKQG	0.13874741	0.006604943
HLA-DPA1*02:02-DPB1*05:01	ESNVLHEKSKGKT	0.13023348	0.004334196
HLA-DPA1*02:02-DPB1*05:01	ESSKENSLSNLFT	0.09748331	0.001972599
HLA-DPA1*02:02-DPB1*05:01	ESVIQTACKHIRS	0.21371718	0.017730715
HLA-DPA1*02:02-DPB1*05:01	ETADFKVYTKGAG	0.141041	0.20841238
HLA-DPA1*02:02-DPB1*05:01	ETLLTEAKMLKRE	0.29707783	0.07304407
HLA-DPA1*02:02-DPB1*05:01	ETVLRQAIAERIK	0.2008887	0.7005111
HLA-DPA1*02:02-DPB1*05:01	ETWTFVAPMKHRR	0.48339084	0.16513911
HLA-DPA1*02:02-DPB1*05:01	EVELYLEKLKEKR	0.46366832	0.16358395
HLA-DPA1*02:02-DPB1*05:01	EVEPFLSWPKIQA	0.35217392	0.046834916
HLA-DPA1*02:02-DPB1*05:01	EVIETLLSLEKQT	0.4133068	0.003409325
HLA-DPA1*02:02-DPB1*05:01	EVKEVYLDLVKKG	0.51735955	0.2795082
HLA-DPA1*02:02-DPB1*05:01	EVLLLKSLGKERK	0.48539612	0.007163928
HLA-DPA1*02:02-DPB1*05:01	EVLRQLQTLAPKG	0.22739108	0.06512677
HLA-DPA1*02:02-DPB1*05:01	EYRAVTELGRPVA	0.05328615	0.15817961
HLA-DPA1*02:02-DPB1*05:01	FALNLLKTLGKDN	0.44171843	0.04149167
HLA-DPA1*02:02-DPB1*05:01	FDEKEYQELNELQ	0.18222158	0.42567176
HLA-DPA1*02:02-DPB1*05:01	FEARDLELLIQTA	0.23608722	0.39038172
HLA-DPA1*02:02-DPB1*05:01	FEGKTLVSVTKEG	0.17529203	0.3479014
HLA-DPA1*02:02-DPB1*05:01	FEISITSNKCPKK	0.14019038	0.005268958
HLA-DPA1*02:02-DPB1*05:01	FELLPGESNKIPR	0.09420789	0.31910482
HLA-DPA1*02:02-DPB1*05:01	FEVTHDITKYSKA	0.20823392	0.009147948
HLA-DPA1*02:02-DPB1*05:01	FFQKSSSRIGGTY	0.1366449	0.012126739
HLA-DPA1*02:02-DPB1*05:01	FKEKVSTQNLLLL	0.21202885	0.32487598
HLA-DPA1*02:02-DPB1*05:01	FMSAVSSQEKQAE	0.16228923	0.002770993
HLA-DPA1*02:02-DPB1*05:01	FNAYENHLKSRRH	0.23522566	0.03878706
HLA-DPA1*02:02-DPB1*05:01	FNKKETCKLVCTK	0.10663314	0.002038008
HLA-DPA1*02:02-DPB1*05:01	FNVRIATTALAIY	0.31374636	0.2407001
HLA-DPA1*02:02-DPB1*05:01	FPGPFEEEMKGIA	0.12564243	0.008634314
HLA-DPA1*02:02-DPB1*05:01	FPLVTVQKKGKEL	0.3324237	0.044267446
HLA-DPA1*02:02-DPB1*05:01	FQKEADSLLSVTK	0.3476715	0.016085302
HLA-DPA1*02:02-DPB1*05:01	FQTLINDLDKSTG	0.1948762	0.009413417
HLA-DPA1*02:02-DPB1*05:01	FQVKAYTFSEPFH	0.2720121	0.290355
HLA-DPA1*02:02-DPB1*05:01	FRHFKDTTKNIFD	0.13681908	0.006941676
HLA-DPA1*02:02-DPB1*05:01	FSLYQAMAKDQAV	0.3242711	0.005753925
HLA-DPA1*02:02-DPB1*05:01	FSPVVDVKKTALA	0.17546457	0.016193641
HLA-DPA1*02:02-DPB1*05:01	FSSVLAAQLKHHS	0.4551899	0.010629214
HLA-DPA1*02:02-DPB1*05:01	FSTLVTVLKGRIT	0.46025774	0.26543587
HLA-DPA1*02:02-DPB1*05:01	FVKAINAIQKSWT	0.4139942	0.16660361
HLA-DPA1*02:02-DPB1*05:01	FVQALVEHVKEEC	0.34499276	0.00501135
HLA-DPA1*02:02-DPB1*05:01	FYQKLLELEKHIR	0.3707744	0.07959299
HLA-DPA1*02:02-DPB1*05:01	GAAKVTGEVLDIL	0.2065755	0.34236357
HLA-DPA1*02:02-DPB1*05:01	GAISSFIAYQKKK	0.5628217	0.032335725
HLA-DPA1*02:02-DPB1*05:01	GAKVADKIQLINN	0.19162284	0.36469668
HLA-DPA1*02:02-DPB1*05:01	GAPQLQVEKVRTN	0.0717415	0.2702149
HLA-DPA1*02:02-DPB1*05:01	GAQAYASTAKCLN	0.1440424	0.004480854
HLA-DPA1*02:02-DPB1*05:01	GDLVQVLGTPGKK	0.31892598	0.006274439
HLA-DPA1*02:02-DPB1*05:01	GDSQETAVAIASR	0.04738993	0.07875703
HLA-DPA1*02:02-DPB1*05:01	GDYIRAAEKLRQE	0.3548868	0.40243125
HLA-DPA1*02:02-DPB1*05:01	GEYRAVTELGRPS	0.08588856	0.7304182
HLA-DPA1*02:02-DPB1*05:01	GFDKAYVVLGQFL	0.40704533	0.15191306
HLA-DPA1*02:02-DPB1*05:01	GFPYLIAGKYAQD	0.25175202	0.38160798
HLA-DPA1*02:02-DPB1*05:01	GFQKEADSLLSVT	0.39331865	0.003492756
HLA-DPA1*02:02-DPB1*05:01	GFRTFDIEEKNKN	0.22489879	0.25579023
HLA-DPA1*02:02-DPB1*05:01	GGAKVADKIQLIN	0.14943014	0.5612067
HLA-DPA1*02:02-DPB1*05:01	GGAVTFPLKSKVK	0.21051218	0.087058686
HLA-DPA1*02:02-DPB1*05:01	GGVFLYTSKEKST	0.40765908	0.15878153
HLA-DPA1*02:02-DPB1*05:01	GGVMTALIKRNST	0.35243672	0.042064868
HLA-DPA1*02:02-DPB1*05:01	GHEFDFIHDVNKK	0.20881104	0.03912907
HLA-DPA1*02:02-DPB1*05:01	GIDLLLQVLKGTK	0.44110632	0.027447369
HLA-DPA1*02:02-DPB1*05:01	GIQQLLQAEKRAA	0.30016884	0.007364704
HLA-DPA1*02:02-DPB1*05:01	GKRFQNVAKEGVK	0.19219026	0.6301779
HLA-DPA1*02:02-DPB1*05:01	GKSKQTECLNYIR	0.23912321	0.020579126
HLA-DPA1*02:02-DPB1*05:01	GLDWLANQLKNKK	0.34746492	0.42448315
HLA-DPA1*02:02-DPB1*05:01	GNQLISNNIKFKK	0.34753895	0.031885546
HLA-DPA1*02:02-DPB1*05:01	GPLVILDHVKFPR	0.36626452	0.6309589
HLA-DPA1*02:02-DPB1*05:01	GPQEKKVVVYLQK	0.20133516	0.29896507
HLA-DPA1*02:02-DPB1*05:01	GQALITFEKEEVA	0.31243375	0.020377265
HLA-DPA1*02:02-DPB1*05:01	GQKKVEELEGEIT	0.1116048	0.2538461
HLA-DPA1*02:02-DPB1*05:01	GQKLVTTVTEIAG	0.16721407	0.32019293
HLA-DPA1*02:02-DPB1*05:01	GQLLLHTVKHGEK	0.36113912	0.10904119
HLA-DPA1*02:02-DPB1*05:01	GQPLAYNTKQPTP	0.10002259	0.018140892
HLA-DPA1*02:02-DPB1*05:01	GQTREHALLAYTL	0.11724935	0.020960132
HLA-DPA1*02:02-DPB1*05:01	GRLEILQIHTKNM	0.37207684	0.047414415
HLA-DPA1*02:02-DPB1*05:01	GRVFLTGEKANSI	0.25495672	0.029725134
HLA-DPA1*02:02-DPB1*05:01	GSLLAATEKNSRK	0.38399065	0.009589215
HLA-DPA1*02:02-DPB1*05:01	GTAKSGTGIAAMS	0.061866853	0.053920764
HLA-DPA1*02:02-DPB1*05:01	GTKNLSQILSDRE	0.13286144	0.016450858
HLA-DPA1*02:02-DPB1*05:01	GVELLKIFNKNQK	0.4172186	0.065720305
HLA-DPA1*02:02-DPB1*05:01	GVHKIDTYLNAAL	0.37142622	0.004365122
HLA-DPA1*02:02-DPB1*05:01	GVIHVVEKEEDLQ	0.08145489	0.2791687
HLA-DPA1*02:02-DPB1*05:01	GVKESAMVNKIFT	0.18579482	0.024395378
HLA-DPA1*02:02-DPB1*05:01	GVKKQVNKLIHAR	0.3010662	0.047082536
HLA-DPA1*02:02-DPB1*05:01	GVPRSGTTLMRAM	0.14713286	0.08151249
HLA-DPA1*02:02-DPB1*05:01	GVSRHGGELLNRS	0.062026877	0.01135729
HLA-DPA1*02:02-DPB1*05:01	GYMEIEQSVKSFK	0.30516046	0.019243697
HLA-DPA1*02:02-DPB1*05:01	GYTRKAAALEAMK	0.14342861	0.04871396
HLA-DPA1*02:02-DPB1*05:01	HEGSTVEKTVAPT	0.007763474	0.15300986
HLA-DPA1*02:02-DPB1*05:01	HGHILVDYSKNLV	0.2275539	0.01526537
HLA-DPA1*02:02-DPB1*05:01	HIMLQIIQEKRGY	0.3995531	0.002401718
HLA-DPA1*02:02-DPB1*05:01	HKKAKEDFLVYKL	0.46287057	0.039393395
HLA-DPA1*02:02-DPB1*05:01	HLFLPFSYKNKYG	0.28453133	0.16662487
HLA-DPA1*02:02-DPB1*05:01	HLKREHSLIKPYQ	0.17023292	0.087058865
HLA-DPA1*02:02-DPB1*05:01	HPSKIPVIIERYK	0.2935009	0.17681053
HLA-DPA1*02:02-DPB1*05:01	HPTKIPVIIERYK	0.29788005	0.1853036
HLA-DPA1*02:02-DPB1*05:01	HQKLWEEQLAAAK	0.34560147	0.29456174
HLA-DPA1*02:02-DPB1*05:01	HSDIVKFVVKDSS	0.23394336	0.008421926
HLA-DPA1*02:02-DPB1*05:01	HTIRHYQHVLAVD	0.21997575	0.53366566
HLA-DPA1*02:02-DPB1*05:01	HVGSDLLKFMEPV	0.26246563	0.004716015
HLA-DPA1*02:02-DPB1*05:01	HVNSLGENLKTLR	0.15380934	0.06444651
HLA-DPA1*02:02-DPB1*05:01	IALQENELKKKAD	0.14968495	0.013357768
HLA-DPA1*02:02-DPB1*05:01	ICGKKSTCVLEFE	0.17612395	0.001211639
HLA-DPA1*02:02-DPB1*05:01	IDDMEFEPKQRQS	0.13502271	0.010005543
HLA-DPA1*02:02-DPB1*05:01	IDILETAIKQAAE	0.37668923	0.009526106
HLA-DPA1*02:02-DPB1*05:01	IDKISEHVEEAKK	0.14729623	0.40465087
HLA-DPA1*02:02-DPB1*05:01	IDLLLQVLKGTKD	0.4333228	0.010327904
HLA-DPA1*02:02-DPB1*05:01	IDPKLQEYLGKFR	0.35855094	0.15427503
HLA-DPA1*02:02-DPB1*05:01	IECLKENKKQLST	0.21403652	0.001009235
HLA-DPA1*02:02-DPB1*05:01	IEGKQYDSILRVE	0.30611056	0.18009618
HLA-DPA1*02:02-DPB1*05:01	IEKMATFEIDEKR	0.28623018	0.08340337
HLA-DPA1*02:02-DPB1*05:01	IEPMWEDEKNKRG	0.08842179	0.08525743
HLA-DPA1*02:02-DPB1*05:01	IESKIEEMVEPLR	0.23457037	0.2742145
HLA-DPA1*02:02-DPB1*05:01	IFQLLQEAGIKTA	0.21494426	0.00201889
HLA-DPA1*02:02-DPB1*05:01	IGLIQPFATNGKL	0.19768609	0.00778733
HLA-DPA1*02:02-DPB1*05:01	IIGKFCTALLPVN	0.37726194	0.06288451
HLA-DPA1*02:02-DPB1*05:01	IIQKLNIVNKKEK	0.35471216	0.11310558
HLA-DPA1*02:02-DPB1*05:01	IISIFSGTEKGSK	0.2888032	0.00669308
HLA-DPA1*02:02-DPB1*05:01	IIWAMMQNKKTFT	0.33894902	0.004573688
HLA-DPA1*02:02-DPB1*05:01	IIYAFINIGKEVR	0.40455398	0.3375245
HLA-DPA1*02:02-DPB1*05:01	IIYIVHDEVKDKA	0.26712307	0.17497578
HLA-DPA1*02:02-DPB1*05:01	IKEKTVGRALYAQ	0.1542971	0.032726694
HLA-DPA1*02:02-DPB1*05:01	IKKGEKLGTLLPL	0.28620866	0.06224216
HLA-DPA1*02:02-DPB1*05:01	ILAKTASNIIDVS	0.20540884	0.22854498
HLA-DPA1*02:02-DPB1*05:01	ILVPIQQVLKEGH	0.36197662	0.003546432
HLA-DPA1*02:02-DPB1*05:01	IMEKTAEHFQEAM	0.33904013	0.068076864
HLA-DPA1*02:02-DPB1*05:01	IMELINNVAKAHG	0.38892975	0.02075132
HLA-DPA1*02:02-DPB1*05:01	INALEAYQKTGQE	0.3359396	0.004949183
HLA-DPA1*02:02-DPB1*05:01	INEKFTELLLAIT	0.4824799	0.002712478
HLA-DPA1*02:02-DPB1*05:01	INLMDILEVDTKK	0.33020955	0.031356677
HLA-DPA1*02:02-DPB1*05:01	INNLGTIAKSGTK	0.10414038	0.2032479
HLA-DPA1*02:02-DPB1*05:01	INPSIITLKYGNL	0.2324809	0.18794355
HLA-DPA1*02:02-DPB1*05:01	IPEKIWSSMEASQ	0.22033885	0.03535853
HLA-DPA1*02:02-DPB1*05:01	IPFRAADLLLHSK	0.3472623	0.45284313
HLA-DPA1*02:02-DPB1*05:01	IPIKNVEMLASVL	0.45183408	0.011946145
HLA-DPA1*02:02-DPB1*05:01	IPWKLGLQILKIV	0.31132206	0.003327645
HLA-DPA1*02:02-DPB1*05:01	IQEKITEYLERVQ	0.39252186	0.0918785
HLA-DPA1*02:02-DPB1*05:01	IQEKVLERVNAVK	0.30080843	0.5602599
HLA-DPA1*02:02-DPB1*05:01	IQLKDLEPVLSVG	0.35301134	0.045643173
HLA-DPA1*02:02-DPB1*05:01	IRALLQNLKEKIA	0.2787594	0.035774022
HLA-DPA1*02:02-DPB1*05:01	IRPDKKSNPIIRT	0.085572205	0.071130656
HLA-DPA1*02:02-DPB1*05:01	IRVLQDQLKTLQR	0.3007065	0.046126343
HLA-DPA1*02:02-DPB1*05:01	ISKITSPVLIIHG	0.35636106	0.078534305
HLA-DPA1*02:02-DPB1*05:01	ISQQLHVLRKEVK	0.31973684	0.07860631
HLA-DPA1*02:02-DPB1*05:01	ITAQTLQVLEKHK	0.26750478	0.11620854
HLA-DPA1*02:02-DPB1*05:01	ITDKELENVASFR	0.22087254	0.045178156
HLA-DPA1*02:02-DPB1*05:01	IVASLQEREKLLR	0.12000071	0.021511918
HLA-DPA1*02:02-DPB1*05:01	IVEIPFNSTNKYQ	0.14593682	0.004577172
HLA-DPA1*02:02-DPB1*05:01	IVEKQGDTIEYLK	0.24343188	0.19775218
HLA-DPA1*02:02-DPB1*05:01	IVEVINENVKKSR	0.29311568	0.034124743
HLA-DPA1*02:02-DPB1*05:01	IVVIMISYPKGRE	0.42601612	0.21877031
HLA-DPA1*02:02-DPB1*05:01	IVVLETLEDIDKN	0.24472155	0.17808634
HLA-DPA1*02:02-DPB1*05:01	KAAKQGDTILVSG	0.15646581	0.08237428
HLA-DPA1*02:02-DPB1*05:01	KAEMLQNEAKTLL	0.22049354	0.015489596
HLA-DPA1*02:02-DPB1*05:01	KAKKGEEALFTTR	0.184005	0.18356135
HLA-DPA1*02:02-DPB1*05:01	KALLIQAVKKAQK	0.5806116	0.22257224
HLA-DPA1*02:02-DPB1*05:01	KAREFEKMNQSLR	0.27826482	0.42092085
HLA-DPA1*02:02-DPB1*05:01	KASKQAGALKLVQ	0.124939695	0.007081611
HLA-DPA1*02:02-DPB1*05:01	KAVKSSEHINEGE	0.07037485	0.04144728
HLA-DPA1*02:02-DPB1*05:01	KCNKYADELAKME	0.2526261	0.001794844
HLA-DPA1*02:02-DPB1*05:01	KDKLSELQLRVRQ	0.2973653	0.056431122
HLA-DPA1*02:02-DPB1*05:01	KDPKLQQGYNAMG	0.13790247	0.00990296
HLA-DPA1*02:02-DPB1*05:01	KDTYIENEKLISG	0.24038185	0.19848396
HLA-DPA1*02:02-DPB1*05:01	KEEKYVAKELAVR	0.20642994	0.90716565
HLA-DPA1*02:02-DPB1*05:01	KEFEPLLNWMKDK	0.43770662	0.10114743
HLA-DPA1*02:02-DPB1*05:01	KEIEELQSQAQAL	0.09504351	0.006144785
HLA-DPA1*02:02-DPB1*05:01	KEIKILNIFGVIK	0.42508847	0.092341475
HLA-DPA1*02:02-DPB1*05:01	KEKKKGSYYDSFK	0.22318767	0.006542559
HLA-DPA1*02:02-DPB1*05:01	KEQLTAEAKELRQ	0.09361091	0.28224173
HLA-DPA1*02:02-DPB1*05:01	KESLDVYELDAKQ	0.17684156	0.02432404
HLA-DPA1*02:02-DPB1*05:01	KEVKQSQDLEKSG	0.13782778	0.036004167
HLA-DPA1*02:02-DPB1*05:01	KEVLDSFLDLARN	0.35089076	0.5505157
HLA-DPA1*02:02-DPB1*05:01	KFASVFGTMPLKV	0.33343363	0.004854686
HLA-DPA1*02:02-DPB1*05:01	KFEKEAAEMGKGS	0.14132458	0.031806923
HLA-DPA1*02:02-DPB1*05:01	KFGVLSDNFKGKR	0.28706992	0.3178083
HLA-DPA1*02:02-DPB1*05:01	KFKEGAEMESSKE	0.056542683	0.014633414
HLA-DPA1*02:02-DPB1*05:01	KFNILGTHTKVMN	0.26530793	0.035368152
HLA-DPA1*02:02-DPB1*05:01	KGEKIAESYQNIL	0.38259473	0.58622026
HLA-DPA1*02:02-DPB1*05:01	KGEVIIPKEKFWK	0.18433003	0.09540619
HLA-DPA1*02:02-DPB1*05:01	KGFPLVTVQKKGK	0.32571417	0.015134242
HLA-DPA1*02:02-DPB1*05:01	KGIKYMTKAGKFQ	0.33631203	0.17808636
HLA-DPA1*02:02-DPB1*05:01	KGQALITFEKEEV	0.22646244	0.005059013
HLA-DPA1*02:02-DPB1*05:01	KGSKGDTSMLKPT	0.043089963	0.010274095
HLA-DPA1*02:02-DPB1*05:01	KGVKYVTKAGKFQ	0.22678165	0.24977084
HLA-DPA1*02:02-DPB1*05:01	KHHKSLEPLASPA	0.19003034	0.025174126
HLA-DPA1*02:02-DPB1*05:01	KISKITSPVLIIH	0.44765636	0.086244926
HLA-DPA1*02:02-DPB1*05:01	KIYIMKADTVIVG	0.10506142	0.108863056
HLA-DPA1*02:02-DPB1*05:01	KKGYVTPVKNQKQ	0.13689531	0.026428595
HLA-DPA1*02:02-DPB1*05:01	KKTLIVLTNVTKN	0.43274733	0.052480686
HLA-DPA1*02:02-DPB1*05:01	KLADQFLEEQKQE	0.2735321	0.013683113
HLA-DPA1*02:02-DPB1*05:01	KLKSLATKEKEDH	0.19003908	0.01438286
HLA-DPA1*02:02-DPB1*05:01	KLSKLTPGLYEFK	0.40080586	0.12100078
HLA-DPA1*02:02-DPB1*05:01	KMRMATPLLMQAL	0.48750633	0.93272954
HLA-DPA1*02:02-DPB1*05:01	KNGVLKSALKSAM	0.39792606	0.003077833
HLA-DPA1*02:02-DPB1*05:01	KNIRQSKQQKITQ	0.06892698	0.025640503
HLA-DPA1*02:02-DPB1*05:01	KPLRAFFSSYLKS	0.5919282	0.20310836
HLA-DPA1*02:02-DPB1*05:01	KPVHFKEFRKNTN	0.2936254	0.7693489
HLA-DPA1*02:02-DPB1*05:01	KPVSKMRMATPLL	0.2485066	0.90323764
HLA-DPA1*02:02-DPB1*05:01	KQEIIKAYRKLAL	0.4416596	0.016728457
HLA-DPA1*02:02-DPB1*05:01	KQEILAALEKGCS	0.31831196	0.002781233
HLA-DPA1*02:02-DPB1*05:01	KQNKNSELMDPKC	0.06321444	0.000615012
HLA-DPA1*02:02-DPB1*05:01	KQNYMMNFSRQHG	0.17619957	0.024358392
HLA-DPA1*02:02-DPB1*05:01	KQQKEEDTILVFN	0.29014814	0.018095862
HLA-DPA1*02:02-DPB1*05:01	KRFLFHYSKTQKL	0.374376	0.74987453
HLA-DPA1*02:02-DPB1*05:01	KSILGYNLKKSIG	0.44983336	0.4321146
HLA-DPA1*02:02-DPB1*05:01	KSKRQAQQMVQPQ	0.06763368	0.1284531
HLA-DPA1*02:02-DPB1*05:01	KSLENSVENKIVS	0.088637955	0.006308947
HLA-DPA1*02:02-DPB1*05:01	KSTIYRHYTKNSK	0.2445213	0.20935288
HLA-DPA1*02:02-DPB1*05:01	KTIENFLVVNKER	0.47503236	0.7857025
HLA-DPA1*02:02-DPB1*05:01	KTITMLDEQKEQL	0.2372015	0.01974674
HLA-DPA1*02:02-DPB1*05:01	KTKNSEEFAAAMS	0.3043624	0.003827286
HLA-DPA1*02:02-DPB1*05:01	KTVFVMTDKYAKT	0.45635685	0.034751423
HLA-DPA1*02:02-DPB1*05:01	KTVWDWELMNDIK	0.27857572	0.72419685
HLA-DPA1*02:02-DPB1*05:01	KVLDIIATINKGS	0.41399613	0.006680998
HLA-DPA1*02:02-DPB1*05:01	KVSKITSPVLIIH	0.43056712	0.08327595
HLA-DPA1*02:02-DPB1*05:01	KYLDFVFAVKNEN	0.392046	0.3374012
HLA-DPA1*02:02-DPB1*05:01	LADQFLEEQKQET	0.1838892	0.007339409
HLA-DPA1*02:02-DPB1*05:01	LAQRISSNIQKIT	0.22488047	0.5596403
HLA-DPA1*02:02-DPB1*05:01	LASKRAVEFQEAQ	0.23251846	0.16747433
HLA-DPA1*02:02-DPB1*05:01	LDAMLEEFKKGKS	0.35304692	0.004263674
HLA-DPA1*02:02-DPB1*05:01	LDIYETLKSNNMK	0.2580105	0.13407283
HLA-DPA1*02:02-DPB1*05:01	LDKDNEKFLSVRG	0.28564414	0.03888882
HLA-DPA1*02:02-DPB1*05:01	LDKLNEAIKLAKG	0.3517215	0.060144328
HLA-DPA1*02:02-DPB1*05:01	LDTIKNLVKKYSQ	0.3688473	0.063569605
HLA-DPA1*02:02-DPB1*05:01	LDTLIEWWREKNG	0.21932617	0.001999256
HLA-DPA1*02:02-DPB1*05:01	LDVFIATSKHAYA	0.38817066	0.33583438
HLA-DPA1*02:02-DPB1*05:01	LDVYELDAKQGRW	0.12459507	0.005629447
HLA-DPA1*02:02-DPB1*05:01	LDYERYNSQLLSF	0.22217105	0.01692171
HLA-DPA1*02:02-DPB1*05:01	LEAARAAEQLRAY	0.12108645	0.20739993
HLA-DPA1*02:02-DPB1*05:01	LEAARVAEQLRAY	0.18455309	0.16692975
HLA-DPA1*02:02-DPB1*05:01	LEEKITEPFLVVS	0.49429262	0.3570678
HLA-DPA1*02:02-DPB1*05:01	LELMTVLVGSPRK	0.38904193	0.005498375
HLA-DPA1*02:02-DPB1*05:01	LELSNNLEKKPRR	0.15852372	0.002104198
HLA-DPA1*02:02-DPB1*05:01	LELYKAIQRGTIK	0.29346594	0.13046026
HLA-DPA1*02:02-DPB1*05:01	LEPEWAAAASEVK	0.053359494	0.44293118
HLA-DPA1*02:02-DPB1*05:01	LEQALQDVPKERH	0.17094283	0.015319258
HLA-DPA1*02:02-DPB1*05:01	LEVKKETLLAMFK	0.5092218	0.023633124
HLA-DPA1*02:02-DPB1*05:01	LFLSLTEQRKDQK	0.39391413	0.006369598
HLA-DPA1*02:02-DPB1*05:01	LFQGSMIGSFIDI	0.1141727	0.001450405
HLA-DPA1*02:02-DPB1*05:01	LFQKILVPIQQVL	0.4424237	0.10126992
HLA-DPA1*02:02-DPB1*05:01	LFRPIEELKKDFD	0.25306734	0.07337752
HLA-DPA1*02:02-DPB1*05:01	LGNKTYEHFNAMG	0.26624176	0.12815408
HLA-DPA1*02:02-DPB1*05:01	LGRKLYSIAAPAR	0.2654162	0.8664144
HLA-DPA1*02:02-DPB1*05:01	LHLQVLSTRNENK	0.18692735	0.011902331
HLA-DPA1*02:02-DPB1*05:01	LIDHLKEQEKSYM	0.23590298	0.007613489
HLA-DPA1*02:02-DPB1*05:01	LIFMETSAKTASN	0.31534085	0.026858125
HLA-DPA1*02:02-DPB1*05:01	LIGLIVSCCKGKK	0.32692784	0.003661007
HLA-DPA1*02:02-DPB1*05:01	LIGPLITCKRGAL	0.15801327	0.003768687
HLA-DPA1*02:02-DPB1*05:01	LILAELLSAVKRS	0.5783579	0.00670568
HLA-DPA1*02:02-DPB1*05:01	LIPKSQHRMLAPT	0.11183887	0.099268064
HLA-DPA1*02:02-DPB1*05:01	LIPYLLTTKKKWK	0.5373909	0.059022088
HLA-DPA1*02:02-DPB1*05:01	LIQHFQAMVKALE	0.45321137	0.010494711
HLA-DPA1*02:02-DPB1*05:01	LIRFIEELKGGTK	0.42314658	0.006464707
HLA-DPA1*02:02-DPB1*05:01	LIRVLQDQLKTLQ	0.42025295	0.028812328
HLA-DPA1*02:02-DPB1*05:01	LKAFKDEEKAREA	0.224362	0.06677228
HLA-DPA1*02:02-DPB1*05:01	LKEKMVVEFRHMR	0.4196749	0.09123983
HLA-DPA1*02:02-DPB1*05:01	LKREHSLIKPYQG	0.094318606	0.0391436
HLA-DPA1*02:02-DPB1*05:01	LKRKLSEKLDSTD	0.14781974	0.021982566
HLA-DPA1*02:02-DPB1*05:01	LKRPLESYVKKLK	0.32921955	0.028316492
HLA-DPA1*02:02-DPB1*05:01	LKSKTHAVLVALK	0.30523723	0.20900328
HLA-DPA1*02:02-DPB1*05:01	LKYLEAVEKVKRT	0.4875918	0.044922788
HLA-DPA1*02:02-DPB1*05:01	LLDKDNEKFLSVR	0.3674444	0.2081879
HLA-DPA1*02:02-DPB1*05:01	LLDLLNATGKDSL	0.27480087	0.001538191
HLA-DPA1*02:02-DPB1*05:01	LLKAITEKEKIEK	0.23312083	0.22358021
HLA-DPA1*02:02-DPB1*05:01	LLKNGERIEKVEH	0.106256604	0.5472758
HLA-DPA1*02:02-DPB1*05:01	LLLTLQPEQKFQK	0.44961822	0.005662848
HLA-DPA1*02:02-DPB1*05:01	LLQAIQSFEKKVR	0.479083	0.03168687
HLA-DPA1*02:02-DPB1*05:01	LLQKKWTTFLKAQ	0.61962485	0.20877607
HLA-DPA1*02:02-DPB1*05:01	LMDQLEALKKQLG	0.2537487	0.010600281
HLA-DPA1*02:02-DPB1*05:01	LNISESLPENYKQ	0.09095649	0.011693325
HLA-DPA1*02:02-DPB1*05:01	LNPKQVEYLVNEK	0.28144744	0.37508497
HLA-DPA1*02:02-DPB1*05:01	LNVFEQFQFMNKK	0.4390701	0.3316099
HLA-DPA1*02:02-DPB1*05:01	LNYLNSLSKTKAK	0.4062266	0.022261485
HLA-DPA1*02:02-DPB1*05:01	LPALLENLKLRKQ	0.27355427	0.79063
HLA-DPA1*02:02-DPB1*05:01	LPCDVTLDVPKNH	0.07573566	0.008632705
HLA-DPA1*02:02-DPB1*05:01	LPKKMDEYVASLH	0.38006917	0.39744222
HLA-DPA1*02:02-DPB1*05:01	LPLNTKNSTKEPR	0.081978306	0.014985673
HLA-DPA1*02:02-DPB1*05:01	LPPSLVPLVVYSK	0.26683977	0.14231761
HLA-DPA1*02:02-DPB1*05:01	LPPYKSYEQLKEK	0.15587735	0.43037367
HLA-DPA1*02:02-DPB1*05:01	LPQELASSEQRIL	0.052763138	0.2770624
HLA-DPA1*02:02-DPB1*05:01	LPQTLRNLPKSLQ	0.20870611	0.10509427
HLA-DPA1*02:02-DPB1*05:01	LQDETFLESNKMH	0.209349	0.140415
HLA-DPA1*02:02-DPB1*05:01	LQKKQEELETLQS	0.12056999	0.013172649
HLA-DPA1*02:02-DPB1*05:01	LQKKWTSFLKARL	0.63344735	0.05819437
HLA-DPA1*02:02-DPB1*05:01	LQPTLVAVGKSFT	0.22324735	0.21912579
HLA-DPA1*02:02-DPB1*05:01	LQRMQTFSPAGSK	0.09590023	0.008052862
HLA-DPA1*02:02-DPB1*05:01	LQTKEFQVLKSLG	0.44574514	0.6302168
HLA-DPA1*02:02-DPB1*05:01	LRRYLENGKKTLQ	0.21656474	0.026278669
HLA-DPA1*02:02-DPB1*05:01	LSALRQLVKDRLG	0.27182457	0.16780703
HLA-DPA1*02:02-DPB1*05:01	LSEKLSEQELQFR	0.18996875	0.45098585
HLA-DPA1*02:02-DPB1*05:01	LSIRQAELLLPGA	0.25458118	0.5477424
HLA-DPA1*02:02-DPB1*05:01	LSKKESVSSLQTT	0.14390495	0.010141591
HLA-DPA1*02:02-DPB1*05:01	LSLLIGVVKNREK	0.5178033	0.077880435
HLA-DPA1*02:02-DPB1*05:01	LSLTPEQWKSHRS	0.044206478	0.6283138
HLA-DPA1*02:02-DPB1*05:01	LSMLVEVHKGVHG	0.35454527	0.018640637
HLA-DPA1*02:02-DPB1*05:01	LSPLADLAKVIQT	0.17216691	0.006647417
HLA-DPA1*02:02-DPB1*05:01	LSPLTVITKETEK	0.18589057	0.035789665
HLA-DPA1*02:02-DPB1*05:01	LSQVLAAKEKHLA	0.21327329	0.027694458
HLA-DPA1*02:02-DPB1*05:01	LSRAVAVAKNRKA	0.21124236	0.061798923
HLA-DPA1*02:02-DPB1*05:01	LSRLFPNSKFLLM	0.34920257	0.10963086
HLA-DPA1*02:02-DPB1*05:01	LSTALAQVPKSSA	0.21075127	0.004989756
HLA-DPA1*02:02-DPB1*05:01	LSVQCPYEKEHRT	0.10108808	0.006137951
HLA-DPA1*02:02-DPB1*05:01	LSVVYSQEKNKNA	0.22352953	0.00434143
HLA-DPA1*02:02-DPB1*05:01	LTKLGNTISSLFG	0.3693212	0.048252758
HLA-DPA1*02:02-DPB1*05:01	LTLLIPYLLTTKK	0.57805055	0.07370587
allele	peptide	affinity_pred	mass_pred
HLA-DPA1*02:02-DPB1*05:01	LTPLIAAAKEATK	0.2790796	0.17435375
HLA-DPA1*02:02-DPB1*05:01	LTPYIEAGKIQKG	0.17560726	0.24635085
HLA-DPA1*02:02-DPB1*05:01	LTVLETCVKNCGH	0.2475588	0.003820265
HLA-DPA1*02:02-DPB1*05:01	LTYPLHTYPKEEE	0.12865838	0.2101843
HLA-DPA1*02:02-DPB1*05:01	LVEKQADTLNVIE	0.22127818	0.01586702
HLA-DPA1*02:02-DPB1*05:01	LVETLLDEEKRVA	0.23335189	0.008132226
HLA-DPA1*02:02-DPB1*05:01	LVNHFVEEFKRKH	0.4280613	0.18227145
HLA-DPA1*02:02-DPB1*05:01	LVSIYAVPEKIGQ	0.25565782	0.014978354
HLA-DPA1*02:02-DPB1*05:01	MAFKQMEQISQFL	0.40821037	0.007118316
HLA-DPA1*02:02-DPB1*05:01	MAMTVVTKEKNKK	0.3304961	0.00821198
HLA-DPA1*02:02-DPB1*05:01	MANKIGEHMEEHG	0.09253159	0.019268576
HLA-DPA1*02:02-DPB1*05:01	MARLLEQWEKDDD	0.15946414	0.003579142
HLA-DPA1*02:02-DPB1*05:01	MERLSVDYGKKSK	0.23105177	0.012925709
HLA-DPA1*02:02-DPB1*05:01	MISIIAAVQKQQQ	0.43432665	0.011567251
HLA-DPA1*02:02-DPB1*05:01	MLPSQEASKLYHE	0.06663641	0.009642376
HLA-DPA1*02:02-DPB1*05:01	MLPYTVNFKVSAR	0.24703628	0.062888905
HLA-DPA1*02:02-DPB1*05:01	MMKLIINSLYKNK	0.5213735	0.08094558
HLA-DPA1*02:02-DPB1*05:01	MNIMDFNVKKLAA	0.36864898	0.002008858
HLA-DPA1*02:02-DPB1*05:01	MQRALQDLRKTAC	0.2288325	0.000664294
HLA-DPA1*02:02-DPB1*05:01	MVLLKTFFSCHKE	0.48547617	0.006479095
HLA-DPA1*02:02-DPB1*05:01	NAKYAISMARKIG	0.30723223	0.9140549
HLA-DPA1*02:02-DPB1*05:01	NDTKLDAVLEEFK	0.28758878	0.026304653
HLA-DPA1*02:02-DPB1*05:01	NEVLEVMQHMAKN	0.3591536	0.089955084
HLA-DPA1*02:02-DPB1*05:01	NFIKEGVLVEHVK	0.32184368	0.6199028
HLA-DPA1*02:02-DPB1*05:01	NGFVMLSNKKDCK	0.3284771	0.017354274
HLA-DPA1*02:02-DPB1*05:01	NGQKLVTTVTEIA	0.21041125	0.19896533
HLA-DPA1*02:02-DPB1*05:01	NGVVLATEKKQKS	0.33054474	0.003251168
HLA-DPA1*02:02-DPB1*05:01	NHGHILVDYSKNL	0.20450379	0.06455282
HLA-DPA1*02:02-DPB1*05:01	NIALLSDLTKQIS	0.33771002	0.016393403
HLA-DPA1*02:02-DPB1*05:01	NIIALQENELKKK	0.3245432	0.20543167
HLA-DPA1*02:02-DPB1*05:01	NLDYERYNSQLLS	0.090235494	0.044685
HLA-DPA1*02:02-DPB1*05:01	NLIRRYTEISNIK	0.3045908	0.36203256
HLA-DPA1*02:02-DPB1*05:01	NMGKVFEAMNSYD	0.37493804	0.021165451
HLA-DPA1*02:02-DPB1*05:01	NMLHWSQAVKFQK	0.3772832	0.2585526
HLA-DPA1*02:02-DPB1*05:01	NMYTLYFLQRQPQ	0.24307933	0.15544574
HLA-DPA1*02:02-DPB1*05:01	NNAIISLRKDLNE	0.24689059	0.020450113
HLA-DPA1*02:02-DPB1*05:01	NPALNDNLEKGLL	0.045544412	0.008242218
HLA-DPA1*02:02-DPB1*05:01	NPRLWYAALLSFT	0.37218732	0.06203022
HLA-DPA1*02:02-DPB1*05:01	NRQKLTETELKFE	0.25247157	0.07344913
HLA-DPA1*02:02-DPB1*05:01	NSQLVTTEKRFLK	0.31786463	0.011209603
HLA-DPA1*02:02-DPB1*05:01	NSVEEKRNSKMLQ	0.069324486	0.001553298
HLA-DPA1*02:02-DPB1*05:01	NSYKRSAALGQFV	0.2880634	0.011177148
HLA-DPA1*02:02-DPB1*05:01	NTGVINAPEKIIK	0.07151272	0.03451741
HLA-DPA1*02:02-DPB1*05:01	NVERLSELVQAVS	0.22333932	0.39558998
HLA-DPA1*02:02-DPB1*05:01	NVFKDFLKEFNNK	0.37946576	0.061247706
HLA-DPA1*02:02-DPB1*05:01	NVRIATTALAIYH	0.34677657	0.7144494
HLA-DPA1*02:02-DPB1*05:01	NVRKTEESVLKVE	0.16418989	0.40919596
HLA-DPA1*02:02-DPB1*05:01	NVSFRWEALGNTL	0.13827428	0.17947528
HLA-DPA1*02:02-DPB1*05:01	PAAIIHDFEKGMT	0.1587659	0.002795696
HLA-DPA1*02:02-DPB1*05:01	PAKEKRGWTLNSA	0.10786601	0.001113292
HLA-DPA1*02:02-DPB1*05:01	PALLENLKLRKQN	0.23515026	0.34267727
HLA-DPA1*02:02-DPB1*05:01	PFRAADLLLHSKA	0.3224071	0.021095201
HLA-DPA1*02:02-DPB1*05:01	PLNTKNSTKEPRL	0.060197793	0.005922269
HLA-DPA1*02:02-DPB1*05:01	PLPEAKKKSKPAP	0.06618374	0.008916883
HLA-DPA1*02:02-DPB1*05:01	PNYMYNPIKTLKT	0.23250207	0.13306047
HLA-DPA1*02:02-DPB1*05:01	PPSLVPLVVYSKN	0.36340725	0.008624483
HLA-DPA1*02:02-DPB1*05:01	PVLKNPDDPDTVD	0.01807473	0.87193716
HLA-DPA1*02:02-DPB1*05:01	QDLTLRDLEKQER	0.17419316	0.04062929
HLA-DPA1*02:02-DPB1*05:01	QDQILTNLSKRKC	0.29073468	0.0008097
HLA-DPA1*02:02-DPB1*05:01	QEELETLQSINKK	0.3414171	0.03335567
HLA-DPA1*02:02-DPB1*05:01	QEKEMEKLVQGDQ	0.16209887	0.006290381
HLA-DPA1*02:02-DPB1*05:01	QKAKLAEQAERYD	0.1343696	0.7264226
HLA-DPA1*02:02-DPB1*05:01	QKGFPLVTVQKKG	0.3418996	0.0130138
HLA-DPA1*02:02-DPB1*05:01	QLRKAEEQVQATR	0.112743415	0.2582643
HLA-DPA1*02:02-DPB1*05:01	QQAVLHMEQRKQQ	0.19652846	0.07680528
HLA-DPA1*02:02-DPB1*05:01	QQILSLLESNKDL	0.24215345	0.042020753
HLA-DPA1*02:02-DPB1*05:01	QQLDVFIATSKHA	0.43605882	0.039037243
HLA-DPA1*02:02-DPB1*05:01	QSQKSSSPLSSTR	0.14547773	0.03280933
HLA-DPA1*02:02-DPB1*05:01	QTGKIEPVVLPLL	0.2411746	0.026448637
HLA-DPA1*02:02-DPB1*05:01	QVGDLIIVEKNQR	0.15538786	0.2059499
HLA-DPA1*02:02-DPB1*05:01	QVKKLNKLIESAE	0.2932049	0.033037573
HLA-DPA1*02:02-DPB1*05:01	QVVKISVHMGRVS	0.38239804	0.019202411
HLA-DPA1*02:02-DPB1*05:01	RAQKYAQQVLQKE	0.31311998	0.31682903
HLA-DPA1*02:02-DPB1*05:01	RAQTLAMNVRNFL	0.20592235	0.015761763
HLA-DPA1*02:02-DPB1*05:01	RENKAGVNFSEFT	0.14004771	0.02802537
HLA-DPA1*02:02-DPB1*05:01	RENNLPEDILGKI	0.052006904	0.009499249
HLA-DPA1*02:02-DPB1*05:01	RERIPERVVHAKG	0.061876193	0.47992992
HLA-DPA1*02:02-DPB1*05:01	REYLKTLNEEKRK	0.3211341	0.46137333
HLA-DPA1*02:02-DPB1*05:01	RGDTVLLKGKKRR	0.11854156	0.08770815
HLA-DPA1*02:02-DPB1*05:01	RGEKLDDLVSKSE	0.104470015	0.14843401
HLA-DPA1*02:02-DPB1*05:01	RGLKLATALSLSN	0.41874406	0.24369001
HLA-DPA1*02:02-DPB1*05:01	RGSSLKILSKGKR	0.30719045	0.067119524
HLA-DPA1*02:02-DPB1*05:01	RHEKETEQMQRYN	0.10064859	0.08216955
HLA-DPA1*02:02-DPB1*05:01	RHKMKIIKSLQKN	0.45598415	0.03221102
HLA-DPA1*02:02-DPB1*05:01	RIKQSELSAKMRE	0.20690876	0.25978237
HLA-DPA1*02:02-DPB1*05:01	RILGLLDAYLKTR	0.4908799	0.00627827
HLA-DPA1*02:02-DPB1*05:01	RILKVSMKELNKK	0.5287824	0.23740074
HLA-DPA1*02:02-DPB1*05:01	RIQQIAEGEKVKQ	0.09910253	0.03843132
HLA-DPA1*02:02-DPB1*05:01	RIQSLEDESKSLK	0.1731625	0.01215067
HLA-DPA1*02:02-DPB1*05:01	RKAFEEAEKNAPA	0.19051886	0.49164972
HLA-DPA1*02:02-DPB1*05:01	RKALFSTLKETDT	0.31100708	0.008967498
HLA-DPA1*02:02-DPB1*05:01	RKLMVALAKGRRA	0.4699188	0.053060133
HLA-DPA1*02:02-DPB1*05:01	RKPLKSGMKELAV	0.20254852	0.001849812
HLA-DPA1*02:02-DPB1*05:01	RLDKLTVTSQNLQ	0.14032015	0.7562696
HLA-DPA1*02:02-DPB1*05:01	RLEILQIHTKNMK	0.396766	0.02037282
HLA-DPA1*02:02-DPB1*05:01	RLMLEFVSNIAKT	0.4247007	0.010608561
HLA-DPA1*02:02-DPB1*05:01	RLMMVLTGRGKYS	0.4870337	0.002093306
HLA-DPA1*02:02-DPB1*05:01	RLTPLKPVKKKKH	0.3355289	0.042361725
HLA-DPA1*02:02-DPB1*05:01	RMDDVYKEPLKCG	0.1870656	0.001125363
HLA-DPA1*02:02-DPB1*05:01	RNAKKQEIIKAYR	0.24142644	0.08875389
HLA-DPA1*02:02-DPB1*05:01	RNNELIAVGKGSS	0.15190662	0.10281956
HLA-DPA1*02:02-DPB1*05:01	RPDDEEGAAVAPG	0.001801729	0.39856297
HLA-DPA1*02:02-DPB1*05:01	RPLLIVEKQKLLL	0.3388838	0.030817717
HLA-DPA1*02:02-DPB1*05:01	RQLTFEEIAKSAK	0.4142485	0.7345169
HLA-DPA1*02:02-DPB1*05:01	RQPKSAAFLLRER	0.28467909	0.030581499
HLA-DPA1*02:02-DPB1*05:01	RQRVLQAAAKNIR	0.23663181	0.9256067
HLA-DPA1*02:02-DPB1*05:01	RRLTPLKPVKKKK	0.37969205	0.032896176
HLA-DPA1*02:02-DPB1*05:01	RSLLSMLVEVHKG	0.44814014	0.12354337
HLA-DPA1*02:02-DPB1*05:01	RSNWFKEAEKSFR	0.26636368	0.022279358
HLA-DPA1*02:02-DPB1*05:01	RTELETLQKQKKV	0.22333269	0.002510243
HLA-DPA1*02:02-DPB1*05:01	RVNILFDFVKKKK	0.5674413	0.037731197
HLA-DPA1*02:02-DPB1*05:01	RVPLTPQEKRLRK	0.1270694	0.07135293
HLA-DPA1*02:02-DPB1*05:01	RYAKYAEQIQKVN	0.37619528	0.79717946
HLA-DPA1*02:02-DPB1*05:01	SAKVLMQNQKGKG	0.22348903	0.020882633
HLA-DPA1*02:02-DPB1*05:01	SDMTFICVARNPV	0.18177888	0.05332609
HLA-DPA1*02:02-DPB1*05:01	SDNGFLMTEKTRT	0.18268864	0.008996251
HLA-DPA1*02:02-DPB1*05:01	SDPAAIIHDFEKG	0.125597	0.21444702
HLA-DPA1*02:02-DPB1*05:01	SDPANIVHDFNKK	0.05688015	0.09776931
HLA-DPA1*02:02-DPB1*05:01	SEEFLIAGKLQDG	0.28625387	0.29315907
HLA-DPA1*02:02-DPB1*05:01	SEHFVEFVKDVRK	0.4071703	0.28665835
HLA-DPA1*02:02-DPB1*05:01	SEIVAGLEKMPAR	0.3127785	0.04073293
HLA-DPA1*02:02-DPB1*05:01	SEQLDDILKYHTE	0.21534072	0.002348216
HLA-DPA1*02:02-DPB1*05:01	SEYVSRMKETQKS	0.30525705	0.006352472
HLA-DPA1*02:02-DPB1*05:01	SFIEPIFPTSKIS	0.26328433	0.034785867
HLA-DPA1*02:02-DPB1*05:01	SFNLSALEKHGPV	0.20328102	0.004654984
HLA-DPA1*02:02-DPB1*05:01	SGPGLAFIAYPKA	0.24358882	0.45267949
HLA-DPA1*02:02-DPB1*05:01	SGQAKETIPLQET	0.13648699	0.048926663
HLA-DPA1*02:02-DPB1*05:01	SGSLLAATEKNSR	0.24728224	0.012643446
HLA-DPA1*02:02-DPB1*05:01	SGVLLILPDVLLE	0.20755407	0.001710207
HLA-DPA1*02:02-DPB1*05:01	SHLLVFTTDAKTH	0.21550551	0.029034382
HLA-DPA1*02:02-DPB1*05:01	SHTLSASHKKRSA	0.21281715	0.002855528
HLA-DPA1*02:02-DPB1*05:01	SHVKTLEAVLNFK	0.45550296	0.11418214
HLA-DPA1*02:02-DPB1*05:01	SIMELMNVLELRK	0.43666044	0.008423222
HLA-DPA1*02:02-DPB1*05:01	SIRQAELLLPGAE	0.19221033	0.53780186
HLA-DPA1*02:02-DPB1*05:01	SITPLEDLYKRFK	0.2617802	0.01905206
HLA-DPA1*02:02-DPB1*05:01	SKLALLGQVFLDS	0.33262336	0.11461049
HLA-DPA1*02:02-DPB1*05:01	SKMRMATPLLMQA	0.52839684	0.968198
HLA-DPA1*02:02-DPB1*05:01	SLLFMETSAKTAM	0.4115775	0.004830795
HLA-DPA1*02:02-DPB1*05:01	SLLIPYLDNLVKH	0.4197284	0.05825255
HLA-DPA1*02:02-DPB1*05:01	SLMKRPPGFSPFR	0.21088116	0.001662795
HLA-DPA1*02:02-DPB1*05:01	SLPTYDEAEKAKA	0.035117008	0.1994671
HLA-DPA1*02:02-DPB1*05:01	SLRLLIQQNKNVI	0.27738982	0.002639175
HLA-DPA1*02:02-DPB1*05:01	SNSMLVFLKKFQT	0.48316357	0.004923592
HLA-DPA1*02:02-DPB1*05:01	SPAKDSLSFEDFL	0.3900483	0.52763283
HLA-DPA1*02:02-DPB1*05:01	SPFEQHIKNNKDT	0.08639078	0.028422529
HLA-DPA1*02:02-DPB1*05:01	SPFEQHVKNSKHS	0.14895727	0.005595583
HLA-DPA1*02:02-DPB1*05:01	SPIDTFPTDPIKE	0.08423485	0.03921897
HLA-DPA1*02:02-DPB1*05:01	SPKQDEGVLKVIK	0.12738465	0.061082877
HLA-DPA1*02:02-DPB1*05:01	SPVFIAFRSSTKK	0.51853335	0.15313229
HLA-DPA1*02:02-DPB1*05:01	SQEKQAEILEYAY	0.3022826	0.036399733
HLA-DPA1*02:02-DPB1*05:01	SQEKVTEMMKKFC	0.31861556	0.001229993
HLA-DPA1*02:02-DPB1*05:01	SQKSSSPLSSTRS	0.121399365	0.012635512
HLA-DPA1*02:02-DPB1*05:01	SQVFEPHQKKQTR	0.21556136	0.019738143
HLA-DPA1*02:02-DPB1*05:01	SRIKQSELSAKMR	0.27203706	0.7759364
HLA-DPA1*02:02-DPB1*05:01	SSEALLEAEKQML	0.15725186	0.0026249
HLA-DPA1*02:02-DPB1*05:01	SSHLLTHMKTHRG	0.23837404	0.02029769
HLA-DPA1*02:02-DPB1*05:01	SSKKYAEAVTRAK	0.23207185	0.36020693
HLA-DPA1*02:02-DPB1*05:01	SSVKLREQILDLS	0.3280863	0.6802556
HLA-DPA1*02:02-DPB1*05:01	STALNILEKYGRN	0.33942848	0.006170264
HLA-DPA1*02:02-DPB1*05:01	STFRHFKDTTKNI	0.21979688	0.010241109
HLA-DPA1*02:02-DPB1*05:01	STIYRHYTKNSKQ	0.2653375	0.14252485
HLA-DPA1*02:02-DPB1*05:01	STKKLSECLKRIG	0.35038215	0.003134896
HLA-DPA1*02:02-DPB1*05:01	STLTKLGNTISSL	0.41866398	0.007879837
HLA-DPA1*02:02-DPB1*05:01	SVEEKRNSKMLQK	0.094848685	0.004222981
HLA-DPA1*02:02-DPB1*05:01	SVIQTACKHIRSG	0.18984924	0.3839297
HLA-DPA1*02:02-DPB1*05:01	SVKIHSAALSFLK	0.4712389	0.17460343
HLA-DPA1*02:02-DPB1*05:01	SVLETVEVLQKEG	0.28286877	0.007350498
HLA-DPA1*02:02-DPB1*05:01	SVLKLLNTHHRVR	0.40270326	0.039047863
HLA-DPA1*02:02-DPB1*05:01	SVSVVLETTEKNQ	0.24880527	0.006229553
HLA-DPA1*02:02-DPB1*05:01	SYVIQAEGKEHII	0.21191658	0.002799828
HLA-DPA1*02:02-DPB1*05:01	TAADTAAQISQRK	0.026904754	0.40385732
HLA-DPA1*02:02-DPB1*05:01	TAGGVMTALIKRN	0.2084391	0.14891435
HLA-DPA1*02:02-DPB1*05:01	TAHRAHSSMVGVN	0.04284617	0.040637515
HLA-DPA1*02:02-DPB1*05:01	TAPLDSGYEKHFL	0.09827922	0.013087064
HLA-DPA1*02:02-DPB1*05:01	TAQKGYENLVSPI	0.2712544	0.010900592
HLA-DPA1*02:02-DPB1*05:01	TAQTLQVLEKHKA	0.28794512	0.020168856
HLA-DPA1*02:02-DPB1*05:01	TAVDTAAQISEQK	0.034647558	0.1529463
HLA-DPA1*02:02-DPB1*05:01	TCRMVTSESKNVK	0.20464382	0.008074699
HLA-DPA1*02:02-DPB1*05:01	TDILKQATKDRVS	0.25338823	0.011354406
HLA-DPA1*02:02-DPB1*05:01	TDQLLQGSEKGFQ	0.12684295	0.002963868
HLA-DPA1*02:02-DPB1*05:01	TELTREGETIIEL	0.1763208	0.07566716
HLA-DPA1*02:02-DPB1*05:01	TEPQNNQAKELER	0.013299874	0.01633273
HLA-DPA1*02:02-DPB1*05:01	TETKTTVELLPVN	0.2547809	0.55486196
HLA-DPA1*02:02-DPB1*05:01	TFQKWAAVMVPSG	0.2722761	0.9262328
HLA-DPA1*02:02-DPB1*05:01	TGGDINAAIERLL	0.06305572	0.14638214
HLA-DPA1*02:02-DPB1*05:01	TGKKVTEELLTDN	0.23497157	0.3776738
HLA-DPA1*02:02-DPB1*05:01	TGMKILNGSNKKS	0.3253774	0.005676324
HLA-DPA1*02:02-DPB1*05:01	TGRLEILQIHTKN	0.3469117	0.0742986
HLA-DPA1*02:02-DPB1*05:01	THFMDFVCKNRQQ	0.25361294	0.002517555
HLA-DPA1*02:02-DPB1*05:01	TIENFLVVNKERI	0.46878162	0.113557
HLA-DPA1*02:02-DPB1*05:01	TIKHLMEAEKVKG	0.3064125	0.049852744
HLA-DPA1*02:02-DPB1*05:01	TKELGYTVKKHLQ	0.2519678	0.124814905
HLA-DPA1*02:02-DPB1*05:01	TKNKDGVLVDEFG	0.1130132	0.05677228
HLA-DPA1*02:02-DPB1*05:01	TLHKLSESQLELN	0.265818	0.1786692
HLA-DPA1*02:02-DPB1*05:01	TLIKYQELMEELR	0.43210214	0.2105165
HLA-DPA1*02:02-DPB1*05:01	TLPALLENLKLRK	0.29509744	0.6196741
HLA-DPA1*02:02-DPB1*05:01	TLQKKWTSFLKAR	0.6018593	0.18471143
HLA-DPA1*02:02-DPB1*05:01	TLQRKWTTFLKAR	0.5982099	0.6182806
HLA-DPA1*02:02-DPB1*05:01	TLTTIAAEKNSTI	0.17151864	0.001744859
HLA-DPA1*02:02-DPB1*05:01	TMKTLEIQGKRVK	0.29398003	0.018192992
HLA-DPA1*02:02-DPB1*05:01	TMQTLLSLVRQYN	0.41060016	0.015561593
HLA-DPA1*02:02-DPB1*05:01	TNGKEPELLEPIP	0.1263734	0.017020036
HLA-DPA1*02:02-DPB1*05:01	TNHGHILVDYSKN	0.10745685	0.06283005
HLA-DPA1*02:02-DPB1*05:01	TNRKEYTLMKAYR	0.3906675	0.12551342
HLA-DPA1*02:02-DPB1*05:01	TPCSSMSNHTKER	0.09747039	0.001081218
HLA-DPA1*02:02-DPB1*05:01	TPEKRGDLIIEFE	0.2530491	0.2217708
HLA-DPA1*02:02-DPB1*05:01	TPKDFTYCISFNK	0.34969988	0.01760837
HLA-DPA1*02:02-DPB1*05:01	TPRYPEELELLVS	0.10248605	0.01541275
HLA-DPA1*02:02-DPB1*05:01	TPYKVLATSTKHG	0.26033196	0.17906633
HLA-DPA1*02:02-DPB1*05:01	TQGKVVDIIQGLD	0.1379729	0.038829524
HLA-DPA1*02:02-DPB1*05:01	TRPKVSSLLNRMA	0.39715979	0.023213042
HLA-DPA1*02:02-DPB1*05:01	TSGVMESMKKVKK	0.3035724	0.005252491
HLA-DPA1*02:02-DPB1*05:01	TSQKTFESLVDFS	0.43268985	0.02862234
HLA-DPA1*02:02-DPB1*05:01	TSSKLSVRVMALT	0.29758617	0.011642603
HLA-DPA1*02:02-DPB1*05:01	TSVITSSSTREYT	0.07335162	0.05716353
HLA-DPA1*02:02-DPB1*05:01	TSVLLQQSEKKLG	0.33102337	0.004645077
HLA-DPA1*02:02-DPB1*05:01	TTVRDYTQMNELQ	0.09786418	0.36147177
HLA-DPA1*02:02-DPB1*05:01	TVRTQILTGKELR	0.0673345	0.22615008
HLA-DPA1*02:02-DPB1*05:01	TVRVWVVATKECK	0.29848284	0.28063336
HLA-DPA1*02:02-DPB1*05:01	TVTLAIITVTPKS	0.420987	0.031652436
HLA-DPA1*02:02-DPB1*05:01	TVYTTLIDVTKGQ	0.29056838	0.1032383
HLA-DPA1*02:02-DPB1*05:01	TYPLHTYPKEEEL	0.13096833	0.11059964
HLA-DPA1*02:02-DPB1*05:01	VADKTSELYQKTY	0.15693754	0.022531794
HLA-DPA1*02:02-DPB1*05:01	VAEEMTFFPKEER	0.14755705	0.10218455
HLA-DPA1*02:02-DPB1*05:01	VAEIVATLEKEEK	0.2381198	0.05406791
HLA-DPA1*02:02-DPB1*05:01	VAHLAINVSKARK	0.2665962	0.053496994
HLA-DPA1*02:02-DPB1*05:01	VAIAQFIETTKKK	0.5777322	0.2302167
HLA-DPA1*02:02-DPB1*05:01	VARAAAEVAGQFV	0.03299865	0.16160557
HLA-DPA1*02:02-DPB1*05:01	VASKNVIPALELV	0.20461555	0.03493756
HLA-DPA1*02:02-DPB1*05:01	VASTMLVWSKDDG	0.16244812	0.03595971
HLA-DPA1*02:02-DPB1*05:01	VDALNSQKKYFGR	0.22372745	0.010789132
HLA-DPA1*02:02-DPB1*05:01	VDEKTKEVIQEWN	0.122802764	0.24558838
HLA-DPA1*02:02-DPB1*05:01	VDELKDWIKFAQK	0.4310157	0.07073256
HLA-DPA1*02:02-DPB1*05:01	VDIFQVVKALRKA	0.5108922	0.17570189
HLA-DPA1*02:02-DPB1*05:01	VDLLKNGERIEKV	0.3163819	0.1291535
HLA-DPA1*02:02-DPB1*05:01	VDPKKTIQMGSFR	0.1963277	0.14914273
HLA-DPA1*02:02-DPB1*05:01	VEAKNYEEIAKVE	0.29810905	0.5402437
HLA-DPA1*02:02-DPB1*05:01	VEEVFLNLTKESQ	0.46541977	0.020703822
HLA-DPA1*02:02-DPB1*05:01	VEKKSVAKLQDER	0.124520384	0.029836172
HLA-DPA1*02:02-DPB1*05:01	VEKLKPLEVELRR	0.26543653	0.113946795
HLA-DPA1*02:02-DPB1*05:01	VERLEVALKEAKE	0.3203106	0.06631275
HLA-DPA1*02:02-DPB1*05:01	VERLSELVQAVSD	0.17038639	0.20771065
HLA-DPA1*02:02-DPB1*05:01	VERYLIEIAKNYN	0.42072806	0.77586323
HLA-DPA1*02:02-DPB1*05:01	VFEPTIVKVKSLK	0.23059446	0.11939541
HLA-DPA1*02:02-DPB1*05:01	VFVFDVGQKTWKS	0.22530082	0.013726872
HLA-DPA1*02:02-DPB1*05:01	VGKSVHELEKSKR	0.09413457	0.14864199
HLA-DPA1*02:02-DPB1*05:01	VGQLDDIRKNPRK	0.10422344	0.044580065
HLA-DPA1*02:02-DPB1*05:01	VGSKFWEQSVRLG	0.25803486	0.6588516
HLA-DPA1*02:02-DPB1*05:01	VGVIKAVDKKAAG	0.26727232	0.24067879
HLA-DPA1*02:02-DPB1*05:01	VICILSHPIKNTN	0.37224996	0.13540235
HLA-DPA1*02:02-DPB1*05:01	VIETLLSLEKQTR	0.451778	0.050495286
HLA-DPA1*02:02-DPB1*05:01	VIKLVDELMEAPG	0.33211908	0.006806201
HLA-DPA1*02:02-DPB1*05:01	VKAVKSSEHINEG	0.097089216	0.18159018
HLA-DPA1*02:02-DPB1*05:01	VKGKVAEIMQNDR	0.115920775	0.7128149
HLA-DPA1*02:02-DPB1*05:01	VKRKIQESIEKLR	0.33979136	0.112309895
HLA-DPA1*02:02-DPB1*05:01	VLFLINTKDLQVQ	0.21190882	0.19966154
HLA-DPA1*02:02-DPB1*05:01	VLPIYSELKDRSQ	0.23850924	0.082965516
HLA-DPA1*02:02-DPB1*05:01	VLVPLHTTPKAVE	0.19501464	0.01071368
HLA-DPA1*02:02-DPB1*05:01	VNGKFSTEFQRMK	0.37273628	0.69451475
HLA-DPA1*02:02-DPB1*05:01	VNHVTLSQPKIVK	0.08464978	0.6959079
HLA-DPA1*02:02-DPB1*05:01	VNIKTAEAQLAYE	0.28099382	0.66242975
HLA-DPA1*02:02-DPB1*05:01	VNKVLDKMKSFCQ	0.26869294	0.000774414
HLA-DPA1*02:02-DPB1*05:01	VNVFIVSVAKPIP	0.2953135	0.34184083
HLA-DPA1*02:02-DPB1*05:01	VPEDLLPVYKEKV	0.19973044	0.2669666
HLA-DPA1*02:02-DPB1*05:01	VPILLVGTKKDLR	0.4066786	0.12620863
HLA-DPA1*02:02-DPB1*05:01	VPLQIWSKVLAIS	0.2461397	0.18353336
HLA-DPA1*02:02-DPB1*05:01	VPRSGTTLMRAML	0.19703554	0.028898168
HLA-DPA1*02:02-DPB1*05:01	VPTGEVFEQQVKE	0.13233897	0.32097203
HLA-DPA1*02:02-DPB1*05:01	VPTKTHVLLHRMS	0.2626502	0.22563663
HLA-DPA1*02:02-DPB1*05:01	VQALVEHVKEECD	0.15476686	0.007861453
HLA-DPA1*02:02-DPB1*05:01	VRDKLNNLVLFDK	0.24589838	0.012068601
HLA-DPA1*02:02-DPB1*05:01	VRLMDLLGEGLKR	0.36465132	0.013124242
HLA-DPA1*02:02-DPB1*05:01	VRTFVTEFKLKRT	0.5057688	0.047746666
HLA-DPA1*02:02-DPB1*05:01	VSELLGTYEKAKQ	0.30796376	0.007208737
HLA-DPA1*02:02-DPB1*05:01	VSFRWEALGNTLS	0.11334447	0.13206376
HLA-DPA1*02:02-DPB1*05:01	VSKMRMATPLLMQ	0.41074958	0.98812675
HLA-DPA1*02:02-DPB1*05:01	VSKVAEQVLNAVN	0.37269703	0.42903414
HLA-DPA1*02:02-DPB1*05:01	VSNMVHTAKKKIR	0.2916864	0.05381211
HLA-DPA1*02:02-DPB1*05:01	VSNTFLVTSKVFR	0.36457273	0.079778686
HLA-DPA1*02:02-DPB1*05:01	VSQEKVTEMMKKF	0.3219498	0.009711784
HLA-DPA1*02:02-DPB1*05:01	VSQLTSELKFIKN	0.38695505	0.007535291
HLA-DPA1*02:02-DPB1*05:01	VSVVLETTEKNQL	0.28633124	0.011127223
HLA-DPA1*02:02-DPB1*05:01	VTTVCQALAKDPK	0.08669624	0.004821067
HLA-DPA1*02:02-DPB1*05:01	VTWKLGSRLYGPS	0.19747417	0.14952067
HLA-DPA1*02:02-DPB1*05:01	VVAKAGVYYVFFQ	0.29230922	0.02164698
HLA-DPA1*02:02-DPB1*05:01	VVETLVNHRKELA	0.28149453	0.034154356
HLA-DPA1*02:02-DPB1*05:01	VVGKEPESILQVL	0.21035235	0.012609905
HLA-DPA1*02:02-DPB1*05:01	VYEKLGEQVFGTT	0.3725553	0.07797339
HLA-DPA1*02:02-DPB1*05:01	WDEKFHHKMVDNR	0.068273515	0.77189904
HLA-DPA1*02:02-DPB1*05:01	WEAAREAEQLRAY	0.112900116	0.24184565
HLA-DPA1*02:02-DPB1*05:01	WSAKVFFPLEVFG	0.39149183	0.049549386
HLA-DPA1*02:02-DPB1*05:01	WVHRYGESILPTT	0.17261392	0.21641931
HLA-DPA1*02:02-DPB1*05:01	YAEALVANVKQRA	0.3135656	0.036814243
HLA-DPA1*02:02-DPB1*05:01	YAPVISAEKAYHE	0.2242144	0.12567739
HLA-DPA1*02:02-DPB1*05:01	YATSFLDLYRNPK	0.38566488	0.18936345
HLA-DPA1*02:02-DPB1*05:01	YEDKFRNNLKGKR	0.22279735	0.20661557
HLA-DPA1*02:02-DPB1*05:01	YEKLGEQVFGTTG	0.26345474	0.04784707
HLA-DPA1*02:02-DPB1*05:01	YEPITTTLKRKQE	0.25955558	0.015894275
HLA-DPA1*02:02-DPB1*05:01	YERYNSQLLSFVR	0.3386303	0.3629877
HLA-DPA1*02:02-DPB1*05:01	YEVLSNPEKRELY	0.22982565	0.016695451
HLA-DPA1*02:02-DPB1*05:01	YFEVTHDITKYSK	0.20149729	0.01878788
HLA-DPA1*02:02-DPB1*05:01	YFPQISSVKDRKK	0.19682583	0.006908707
HLA-DPA1*02:02-DPB1*05:01	YGNKTSTQFLNFT	0.36039764	0.04066416
HLA-DPA1*02:02-DPB1*05:01	YGQKEAEKVARVK	0.09322522	0.8879546
HLA-DPA1*02:02-DPB1*05:01	YHIMLPFITTFRS	0.34618184	0.008878691
HLA-DPA1*02:02-DPB1*05:01	YLATLETLTKHYG	0.44243166	0.3098627
HLA-DPA1*02:02-DPB1*05:01	YLDFVFAVKNENR	0.29332012	0.44596758
HLA-DPA1*02:02-DPB1*05:01	YLPVILDIIKGEM	0.43034232	0.008387587
HLA-DPA1*02:02-DPB1*05:01	YLQTLTTIAAEKN	0.22693999	0.1792012
HLA-DPA1*02:02-DPB1*05:01	YLSPLADLAKVIQ	0.2351832	0.015364495
HLA-DPA1*02:02-DPB1*05:01	YLVKKGSVFNTWK	0.2744003	0.109172896
HLA-DPA1*02:02-DPB1*05:01	YPLHTYPKEEELY	0.12814203	0.18455565
HLA-DPA1*02:02-DPB1*05:01	YQSKDDILILTVR	0.3175653	0.008702219
HLA-DPA1*02:02-DPB1*05:01	YRPFQYFEKNVQG	0.25034198	0.45617366
HLA-DPA1*02:02-DPB1*05:01	YRTFETIVKQQIK	0.5203479	0.34489188
HLA-DPA1*02:02-DPB1*05:01	YSKAKVFEHIGKK	0.4151107	0.4696982
HLA-DPA1*02:02-DPB1*05:01	YTTLIDVTKGQFE	0.23912938	0.014307806
HLA-DPA1*02:02-DPB1*05:01	YVIMTTAHKEKYK	0.44015864	0.1262897
HLA-DPA1*02:02-DPB1*05:01	YVLNIVRFLEKYK	0.58745193	0.03693793
HLA-DPA1*02:02-DPB1*05:01	YVYFTNELKQMQD	0.41699085	0.00956233
HLA-DPA1*02:02-DPB1*05:01	YYDSFKLQTKEFQ	0.30545002	0.085597165
HLA-DPA1*02:02-DPB1*05:01	YYQQIQVQKKDNK	0.21106656	0.0626203
HLA-DPA1*02:02-DPB1*05:01	YYTEFTPTEKDEY	0.12593275	0.68369555
