# Supplementary material for: MHCII-peptide presentation: an assessment of the state-of-the-art prediction methods
Source: Front Immunol. 2024 Mar 12;15:1293706. doi: 10.3389/fimmu.2024.1293706 (PMC11027168; doi:10.3389/fimmu.2024.1293706)
Supplement: Supplementary file 2 [file DataSheet_2.zip › output/BERT/pos/13_HLA-DQA1_03_01_DQB1_03_02.csv]

allele	peptide	affinity_pred	mass_pred
HLA-DQA1*03:01-DQB1*03:02	AAAAAAAAAAAAQ	0.20831557	0.5698755
HLA-DQA1*03:01-DQB1*03:02	AAAAAAAAAAAQQ	0.22546093	0.5520526
HLA-DQA1*03:01-DQB1*03:02	AAAETSQRIQEEE	0.505708	0.045476638
HLA-DQA1*03:01-DQB1*03:02	AAEIEHFIHIITG	0.21895638	0.031672217
HLA-DQA1*03:01-DQB1*03:02	AAHDAGITIFSVG	0.4054255	0.020345336
HLA-DQA1*03:01-DQB1*03:02	ADLDTESRAQEEN	0.4690105	0.19304049
HLA-DQA1*03:01-DQB1*03:02	AIAKGVGIISEGN	0.3331203	0.07181624
HLA-DQA1*03:01-DQB1*03:02	AIDEDIVTRVAEE	0.50222033	0.029022733
HLA-DQA1*03:01-DQB1*03:02	ALADVATVLGRAL	0.25163284	0.29906636
HLA-DQA1*03:01-DQB1*03:02	ALARVYGVIPKIQ	0.16737649	0.009642512
HLA-DQA1*03:01-DQB1*03:02	ALFVEAIHTDTDN	0.37204775	0.044082534
HLA-DQA1*03:01-DQB1*03:02	ALPMVTTAPPPLP	0.17370549	0.009861959
HLA-DQA1*03:01-DQB1*03:02	ANPAAGSVILLEN	0.5361642	0.07115175
HLA-DQA1*03:01-DQB1*03:02	APDALKIITENDH	0.38932982	0.70537645
HLA-DQA1*03:01-DQB1*03:02	APDALPAGWEQRE	0.3268017	0.094049856
HLA-DQA1*03:01-DQB1*03:02	APGAESAVASFVT	0.42752224	0.5660715
HLA-DQA1*03:01-DQB1*03:02	APGAPEPEPEPEP	0.47065705	0.54934967
HLA-DQA1*03:01-DQB1*03:02	APLPQDRGFLVVQ	0.2689442	0.51226425
HLA-DQA1*03:01-DQB1*03:02	APPPYSSISAESA	0.44817343	0.4939828
HLA-DQA1*03:01-DQB1*03:02	APSEAEPAADLID	0.5160224	0.55208915
HLA-DQA1*03:01-DQB1*03:02	APSVPAAEPEYPK	0.4960005	0.40230528
HLA-DQA1*03:01-DQB1*03:02	APTGSSPQPLQPL	0.18975438	0.1058531
HLA-DQA1*03:01-DQB1*03:02	APVISAEKAYHEQ	0.36401647	0.5128068
HLA-DQA1*03:01-DQB1*03:02	AQKSQSTQISQEL	0.40244657	0.6792675
HLA-DQA1*03:01-DQB1*03:02	ARGDLGIEIPAEK	0.46403477	0.5087801
HLA-DQA1*03:01-DQB1*03:02	ASLDASTQTTHEL	0.44931778	0.045066755
HLA-DQA1*03:01-DQB1*03:02	ATSIHQSQLDRER	0.2535948	0.5189937
HLA-DQA1*03:01-DQB1*03:02	AWAYFSDVDLEKD	0.44347283	0.030083757
HLA-DQA1*03:01-DQB1*03:02	AYHGQIAIVAPEA	0.56869507	0.42544398
HLA-DQA1*03:01-DQB1*03:02	AYLEKGDIVEKHG	0.06982537	0.024817893
HLA-DQA1*03:01-DQB1*03:02	AYSIQAATEEEPQ	0.61554605	0.08611749
HLA-DQA1*03:01-DQB1*03:02	DADIGVAEAERDA	0.61805284	0.681708
HLA-DQA1*03:01-DQB1*03:02	DADLAQVESFQEL	0.6577017	0.102527246
HLA-DQA1*03:01-DQB1*03:02	DALMPSLTETKTT	0.26877525	0.0127702635
HLA-DQA1*03:01-DQB1*03:02	DASAEVERLRREN	0.39780417	0.45511502
HLA-DQA1*03:01-DQB1*03:02	DDDDTVHLPFEGG	0.34254605	0.15302148
HLA-DQA1*03:01-DQB1*03:02	DDEAAVEEEEEEK	0.5571573	0.77256393
HLA-DQA1*03:01-DQB1*03:02	DDEDSLSSAYIQR	0.4116756	0.83636177
HLA-DQA1*03:01-DQB1*03:02	DDEEGAAVAPGHP	0.41807404	0.85315716
HLA-DQA1*03:01-DQB1*03:02	DDGATKLNDEARR	0.18656532	0.009681157
HLA-DQA1*03:01-DQB1*03:02	DDGRGVSEPLMEN	0.46973032	0.22934775
HLA-DQA1*03:01-DQB1*03:02	DDIEEAGIVAREF	0.62175524	0.87599754
HLA-DQA1*03:01-DQB1*03:02	DDQRDLISNNEQL	0.22538425	0.028039616
HLA-DQA1*03:01-DQB1*03:02	DEDDVLLVPLAEP	0.6807988	0.029528517
HLA-DQA1*03:01-DQB1*03:02	DEDGDLVAFSSDE	0.60396427	0.12437298
HLA-DQA1*03:01-DQB1*03:02	DEDVVGPGQESDD	0.353037	0.009775283
HLA-DQA1*03:01-DQB1*03:02	DEERMITHFERSK	0.21536297	0.3734514
HLA-DQA1*03:01-DQB1*03:02	DEFWAFSYDEMAK	0.45736226	0.22825703
HLA-DQA1*03:01-DQB1*03:02	DFDLGDAVVDGEN	0.5165581	0.041534998
HLA-DQA1*03:01-DQB1*03:02	DFQGARIITGQEE	0.54157823	0.8000582
HLA-DQA1*03:01-DQB1*03:02	DGGFDLSDALPDN	0.41568357	0.33211726
HLA-DQA1*03:01-DQB1*03:02	DGGLIGAEEKVIN	0.2744842	0.4763909
HLA-DQA1*03:01-DQB1*03:02	DGGTGPAREGGAV	0.18941405	0.0064756246
HLA-DQA1*03:01-DQB1*03:02	DGIMVARGDLGIE	0.3174033	0.4112607
HLA-DQA1*03:01-DQB1*03:02	DGPASTAFQEHVS	0.3780795	0.17939608
HLA-DQA1*03:01-DQB1*03:02	DGPITITIVNRDG	0.19807646	0.7686242
HLA-DQA1*03:01-DQB1*03:02	DHDVEYFLRLAHE	0.4333145	0.18277757
HLA-DQA1*03:01-DQB1*03:02	DIDKGEVSARQEL	0.44756034	0.60771227
HLA-DQA1*03:01-DQB1*03:02	DIEEAGIVAREFG	0.56898046	0.8280964
HLA-DQA1*03:01-DQB1*03:02	DIEIIPIQEEEEE	0.8207128	0.09438127
HLA-DQA1*03:01-DQB1*03:02	DIIKHIVAKGEHK	0.093639664	0.22065711
HLA-DQA1*03:01-DQB1*03:02	DIITVAAGLDREK	0.479916	0.62642896
HLA-DQA1*03:01-DQB1*03:02	DKVVEVAEEEEVA	0.57450944	0.5203449
HLA-DQA1*03:01-DQB1*03:02	DLPASASLPAKAD	0.34582868	0.76607454
HLA-DQA1*03:01-DQB1*03:02	DLSSLAKSEGGLG	0.19249493	0.007894941
HLA-DQA1*03:01-DQB1*03:02	DNFNPVSEERGKV	0.26030192	0.70573205
HLA-DQA1*03:01-DQB1*03:02	DPAAAFLAQQESE	0.55890936	0.1862413
HLA-DQA1*03:01-DQB1*03:02	DPALAAQYEHDLE	0.4256187	0.40872344
HLA-DQA1*03:01-DQB1*03:02	DPEKETIPDIDPN	0.25382456	0.88599396
HLA-DQA1*03:01-DQB1*03:02	DPEVHPQSEDYWG	0.364497	0.70068336
HLA-DQA1*03:01-DQB1*03:02	DPSGSVASISHQE	0.45185274	0.84433556
HLA-DQA1*03:01-DQB1*03:02	DPVEKAAQLRPIS	0.15875499	0.032481696
HLA-DQA1*03:01-DQB1*03:02	DPVPGYSVPAAEH	0.48844478	0.8611046
HLA-DQA1*03:01-DQB1*03:02	DPYDKPNTIYIER	0.28204945	0.9517271
HLA-DQA1*03:01-DQB1*03:02	DQDKTDTLEHELR	0.19878505	0.8642623
HLA-DQA1*03:01-DQB1*03:02	DRDAGVGFPEYQE	0.5156719	0.22143443
HLA-DQA1*03:01-DQB1*03:02	DSFDKNVLDSEDV	0.3264691	0.058972247
HLA-DQA1*03:01-DQB1*03:02	DSPIPGAGAYADD	0.39562425	0.17468789
HLA-DQA1*03:01-DQB1*03:02	DSQDLGQHGLEED	0.30125067	0.31128165
HLA-DQA1*03:01-DQB1*03:02	DTGAALLAESRAE	0.54936254	0.14826916
HLA-DQA1*03:01-DQB1*03:02	DTGVIHVVEKEED	0.42892593	0.2990188
HLA-DQA1*03:01-DQB1*03:02	DTLDSTAAQQELR	0.4842351	0.63388515
HLA-DQA1*03:01-DQB1*03:02	DTPIAPTPEQIGK	0.23019518	0.049664717
HLA-DQA1*03:01-DQB1*03:02	DTTENQSGVSFDK	0.2781156	0.071945235
HLA-DQA1*03:01-DQB1*03:02	DTVIKPLLVEPEG	0.40486583	0.8189313
HLA-DQA1*03:01-DQB1*03:02	DVHEAGIPVLDYK	0.43499634	0.5289542
HLA-DQA1*03:01-DQB1*03:02	DVTGAQAYASTAK	0.2835609	0.9130689
HLA-DQA1*03:01-DQB1*03:02	EAFESDLAAHQDR	0.37143812	0.4560674
HLA-DQA1*03:01-DQB1*03:02	EAPVLAAEPEADK	0.5421557	0.18687169
HLA-DQA1*03:01-DQB1*03:02	EAQGALANIAVDK	0.46562684	0.9571837
HLA-DQA1*03:01-DQB1*03:02	EARAKVIAAEGEM	0.5164992	0.023240857
HLA-DQA1*03:01-DQB1*03:02	EDDDVAAVVDGRL	0.4808448	0.7452929
HLA-DQA1*03:01-DQB1*03:02	EDEAEAAAAAKFT	0.41169167	0.4080185
HLA-DQA1*03:01-DQB1*03:02	EDENVPTAPDPPS	0.32224756	0.014558593
HLA-DQA1*03:01-DQB1*03:02	EDGDLVAFSSDEE	0.62810695	0.2089428
HLA-DQA1*03:01-DQB1*03:02	EDIEIIPIQEEEE	0.83443254	0.13056836
HLA-DQA1*03:01-DQB1*03:02	EDLRSWTAADMAA	0.40042055	0.99101305
HLA-DQA1*03:01-DQB1*03:02	EDLRSWTAVDTAA	0.39120632	0.9779661
HLA-DQA1*03:01-DQB1*03:02	EEADNNEDPSIEE	0.46627656	0.07900836
HLA-DQA1*03:01-DQB1*03:02	EEEDFGEEAEEEA	0.62510175	0.1533331
HLA-DQA1*03:01-DQB1*03:02	EEEEDAPAVISDF	0.60878396	0.21122389
HLA-DQA1*03:01-DQB1*03:02	EEEEVAEVEEEEA	0.66111386	0.42679802
HLA-DQA1*03:01-DQB1*03:02	EEEVAEVEEEEAD	0.6332208	0.33010823
HLA-DQA1*03:01-DQB1*03:02	EEIPVVIAASEDR	0.5372139	0.13230899
HLA-DQA1*03:01-DQB1*03:02	EELEGEITTLNHK	0.16702352	0.8514234
HLA-DQA1*03:01-DQB1*03:02	EELHYASVVFDSN	0.5055786	0.65105224
HLA-DQA1*03:01-DQB1*03:02	EENIKIFEEEEVE	0.5277951	0.047867898
HLA-DQA1*03:01-DQB1*03:02	EETDLISPPQEEV	0.57869846	0.0048624603
HLA-DQA1*03:01-DQB1*03:02	EEVAEVEEEEADD	0.59395146	0.24625453
HLA-DQA1*03:01-DQB1*03:02	EGIDFYTSITRAR	0.26016533	0.6210426
HLA-DQA1*03:01-DQB1*03:02	EGPSSLDPSQEGP	0.26445994	0.01661595
HLA-DQA1*03:01-DQB1*03:02	EGSYEAAKILLDH	0.4291455	0.7895993
HLA-DQA1*03:01-DQB1*03:02	EGSYETAKVLLDH	0.39867306	0.7915779
HLA-DQA1*03:01-DQB1*03:02	EIAAVISPELEHL	0.61614096	0.28878158
HLA-DQA1*03:01-DQB1*03:02	EIARTGSTPEVST	0.3097855	0.5746017
HLA-DQA1*03:01-DQB1*03:02	EIGTSLFDEEGAK	0.36827007	0.2070483
HLA-DQA1*03:01-DQB1*03:02	EISDIGAKIAAVQ	0.3286237	0.9285164
HLA-DQA1*03:01-DQB1*03:02	EKEIAAVISPELE	0.6839556	0.6602031
HLA-DQA1*03:01-DQB1*03:02	EKHSMAYQDLHSE	0.27581146	0.044934522
HLA-DQA1*03:01-DQB1*03:02	ELLDINIVQELER	0.52830744	0.011054407
HLA-DQA1*03:01-DQB1*03:02	ELPEVPSEPLPEK	0.40625855	0.09965992
HLA-DQA1*03:01-DQB1*03:02	EPAILLYDELGSG	0.35720614	0.0056967153
HLA-DQA1*03:01-DQB1*03:02	EPASSGAHIWPDD	0.40056404	0.9904412
HLA-DQA1*03:01-DQB1*03:02	EPDHYVVVGAQRD	0.46146518	0.84543896
HLA-DQA1*03:01-DQB1*03:02	EPDYVNGEVAATE	0.4807882	0.63085234
HLA-DQA1*03:01-DQB1*03:02	EPGAILPAEEQGA	0.519754	0.08051357
HLA-DQA1*03:01-DQB1*03:02	EPGGGAAEEAAPP	0.39910188	0.81769407
HLA-DQA1*03:01-DQB1*03:02	EPGVWVAEAEDEP	0.57579726	0.42245412
HLA-DQA1*03:01-DQB1*03:02	EPKSQASGPEPEL	0.42344108	0.5113347
HLA-DQA1*03:01-DQB1*03:02	EPLGDLGAPSELH	0.35233927	0.06498659
HLA-DQA1*03:01-DQB1*03:02	EPQAFDVFPENPR	0.42411473	0.35271746
HLA-DQA1*03:01-DQB1*03:02	EPVTPEPEVEPPS	0.44266433	0.1870062
HLA-DQA1*03:01-DQB1*03:02	EQGAELSNEERNL	0.35491097	0.096320756
HLA-DQA1*03:01-DQB1*03:02	EQGDAPAILFDKE	0.48586628	0.18683782
HLA-DQA1*03:01-DQB1*03:02	EQYDLSSLAKSEG	0.40860304	0.06583826
HLA-DQA1*03:01-DQB1*03:02	ESGEHIIAGAGEL	0.42538983	0.03327033
HLA-DQA1*03:01-DQB1*03:02	ETPDQFMTADETR	0.3129148	0.10934049
HLA-DQA1*03:01-DQB1*03:02	ETVFLPREDHLFR	0.22966658	0.89377993
HLA-DQA1*03:01-DQB1*03:02	FAHRDFSAEYEED	0.42135954	0.058387768
HLA-DQA1*03:01-DQB1*03:02	FDGGVEAIATRQN	0.34097221	0.13581422
HLA-DQA1*03:01-DQB1*03:02	FDSDAASPRGEPR	0.35202882	0.6658884
HLA-DQA1*03:01-DQB1*03:02	FGDASTSLVVPEK	0.5414698	0.72576463
HLA-DQA1*03:01-DQB1*03:02	FHYLPFLPSTEDV	0.32969385	0.42925245
HLA-DQA1*03:01-DQB1*03:02	FIEGHVVIPRIHP	0.21178776	0.67612284
HLA-DQA1*03:01-DQB1*03:02	FIEHSVEVAHGKA	0.24215513	0.9129788
HLA-DQA1*03:01-DQB1*03:02	FPVGKGLAAALEN	0.3935322	0.018819755
HLA-DQA1*03:01-DQB1*03:02	FSDVDLEKDVHSG	0.21645926	0.023784325
HLA-DQA1*03:01-DQB1*03:02	FYNELRVAPEEHP	0.4839082	0.009783011
HLA-DQA1*03:01-DQB1*03:02	GAESGSAAGLLPT	0.38010073	0.07737242
HLA-DQA1*03:01-DQB1*03:02	GDDEFDSPHEDIV	0.3172575	0.113979004
HLA-DQA1*03:01-DQB1*03:02	GDFGSVGATEWLE	0.5437816	0.40802002
HLA-DQA1*03:01-DQB1*03:02	GDGVTHTVPIYEG	0.40755227	0.95048684
HLA-DQA1*03:01-DQB1*03:02	GDLGIEIPAEKVF	0.5655224	0.07886523
HLA-DQA1*03:01-DQB1*03:02	GDTQTDATSFYDR	0.3907202	0.6554297
HLA-DQA1*03:01-DQB1*03:02	GDVIDSIEANVEN	0.5450595	0.7222563
HLA-DQA1*03:01-DQB1*03:02	GGGGGGSVPGIER	0.24744272	0.7989208
HLA-DQA1*03:01-DQB1*03:02	GGPISSILVNKYG	0.096254244	0.8163349
HLA-DQA1*03:01-DQB1*03:02	GIAGSDVSKQAAD	0.20559399	0.060101103
HLA-DQA1*03:01-DQB1*03:02	GIKVDKGVVPLAG	0.16192813	0.18195017
HLA-DQA1*03:01-DQB1*03:02	GKPGVEAGQEPAE	0.42548975	0.06599088
HLA-DQA1*03:01-DQB1*03:02	GPAGDATVASEKE	0.4662413	0.84586936
HLA-DQA1*03:01-DQB1*03:02	GPASTAFQEHVSR	0.2886571	0.6274483
HLA-DQA1*03:01-DQB1*03:02	GPDVPSTPAAEAK	0.41659752	0.28950614
HLA-DQA1*03:01-DQB1*03:02	GPEEGSPPKEEKE	0.3048477	0.053422045
HLA-DQA1*03:01-DQB1*03:02	GPGAHRGEPAPED	0.27708572	0.7144251
HLA-DQA1*03:01-DQB1*03:02	GPGPAAGAALPDQ	0.4218248	0.95398474
HLA-DQA1*03:01-DQB1*03:02	GPITITIVNRDGT	0.14252526	0.42157197
HLA-DQA1*03:01-DQB1*03:02	GPMDASVEEEGVR	0.43990645	0.89245814
HLA-DQA1*03:01-DQB1*03:02	GPQEKKVVVYLQK	0.15280674	0.22267678
HLA-DQA1*03:01-DQB1*03:02	GPREADPESEADR	0.39462274	0.5885779
HLA-DQA1*03:01-DQB1*03:02	GPSAAFAPAAAEP	0.56440187	0.6240803
HLA-DQA1*03:01-DQB1*03:02	GPTKDGLIVPIFQ	0.2772707	0.42844376
HLA-DQA1*03:01-DQB1*03:02	GSEDKVVEVAEEE	0.55100155	0.35948077
HLA-DQA1*03:01-DQB1*03:02	GSGSHTLPALLEN	0.42713118	0.010643552
HLA-DQA1*03:01-DQB1*03:02	GVDIADVAESGPG	0.3622135	0.32395983
HLA-DQA1*03:01-DQB1*03:02	GVEEVTQIPQEEH	0.5459454	0.5736945
HLA-DQA1*03:01-DQB1*03:02	GVPEDQAAVALER	0.5523493	0.17483799
HLA-DQA1*03:01-DQB1*03:02	GVSETVFLPREDH	0.4059574	0.96699446
HLA-DQA1*03:01-DQB1*03:02	GVVRGASIPFQFR	0.36023217	0.990197
HLA-DQA1*03:01-DQB1*03:02	HESAAMAASANIE	0.45409983	0.7568478
HLA-DQA1*03:01-DQB1*03:02	HGSEEAYIDPIAM	0.39602172	0.33782306
HLA-DQA1*03:01-DQB1*03:02	HKGEIRGASTPFQ	0.23244101	0.98393583
HLA-DQA1*03:01-DQB1*03:02	HKLQDASAEVERL	0.46803883	0.8411888
HLA-DQA1*03:01-DQB1*03:02	HNQDGYSYPSRQM	0.11596482	0.09164424
HLA-DQA1*03:01-DQB1*03:02	HPASEAEIQPQTQ	0.4117664	0.55887383
HLA-DQA1*03:01-DQB1*03:02	HPINEYYIADASE	0.4129132	0.8488272
HLA-DQA1*03:01-DQB1*03:02	HSINGYVFDSLQL	0.24957292	0.03668333
HLA-DQA1*03:01-DQB1*03:02	IADFGLARLIEDN	0.431397	0.14375558
HLA-DQA1*03:01-DQB1*03:02	IAEEEAVMEEEED	0.6152708	0.15363939
HLA-DQA1*03:01-DQB1*03:02	IAEEKGLVVDMDG	0.36281604	0.19663708
HLA-DQA1*03:01-DQB1*03:02	IAKGVGIISEGNE	0.3459769	0.24755552
HLA-DQA1*03:01-DQB1*03:02	IAVDKANLEIMTK	0.18753195	0.60780317
HLA-DQA1*03:01-DQB1*03:02	IDEDEVAAEEPNA	0.5174334	0.20989403
HLA-DQA1*03:01-DQB1*03:02	IDIHMNQIGFERE	0.3540758	0.5499541
HLA-DQA1*03:01-DQB1*03:02	IDNIFRFTQAGSE	0.42519942	0.057529014
HLA-DQA1*03:01-DQB1*03:02	IDPYDKPNTIYIE	0.20250796	0.5248707
HLA-DQA1*03:01-DQB1*03:02	IDRNIQATLESQK	0.38542345	0.11893897
HLA-DQA1*03:01-DQB1*03:02	IDSLRALGVEQDL	0.5607093	0.590162
HLA-DQA1*03:01-DQB1*03:02	IEAGHLVEDDQTI	0.38470083	0.03402682
HLA-DQA1*03:01-DQB1*03:02	IEANVESSEVHVE	0.4796851	0.36503097
HLA-DQA1*03:01-DQB1*03:02	IFGVIKGFVEPDH	0.36689594	0.61837614
HLA-DQA1*03:01-DQB1*03:02	IFHDVDHIPESDR	0.2567247	0.33110446
HLA-DQA1*03:01-DQB1*03:02	IGAVRGGHVEIVR	0.21011254	0.98441315
HLA-DQA1*03:01-DQB1*03:02	IGHENFELINHDV	0.1885645	0.072564594
HLA-DQA1*03:01-DQB1*03:02	IGLDAAALPGQPM	0.34180862	0.036389247
HLA-DQA1*03:01-DQB1*03:02	IGLEGKGFEPTLE	0.21427846	0.07559449
HLA-DQA1*03:01-DQB1*03:02	IGVEKFLELNSEQ	0.363893	0.2060105
HLA-DQA1*03:01-DQB1*03:02	IHEDQTVYIQPSH	0.35205206	0.88016474
HLA-DQA1*03:01-DQB1*03:02	IKHLKRTIPGAEN	0.16051564	0.08027593
HLA-DQA1*03:01-DQB1*03:02	ILDNTIPGTPEER	0.33682033	0.15817411
HLA-DQA1*03:01-DQB1*03:02	ILVDVSNPTEQEH	0.3234431	0.24664418
HLA-DQA1*03:01-DQB1*03:02	INEEALSVTELDR	0.57816124	0.45254746
HLA-DQA1*03:01-DQB1*03:02	INIDAGTFSPYEH	0.41952905	0.10073502
HLA-DQA1*03:01-DQB1*03:02	IPDFIFANVSEAD	0.55304396	0.3894288
HLA-DQA1*03:01-DQB1*03:02	IPDFPEDEGIHYS	0.21564792	0.018325116
HLA-DQA1*03:01-DQB1*03:02	IQDLNRIFPLSED	0.456219	0.08724181
HLA-DQA1*03:01-DQB1*03:02	IQEALSRSYGTPE	0.23374507	0.0960264
HLA-DQA1*03:01-DQB1*03:02	IQPEGGTIIVTQN	0.36858815	0.47507554
HLA-DQA1*03:01-DQB1*03:02	IRLPTAVVPLRYE	0.35631704	0.05634619
HLA-DQA1*03:01-DQB1*03:02	IRNIEEHASADVE	0.37682408	0.076500714
HLA-DQA1*03:01-DQB1*03:02	ISGDTGVIHVVEK	0.3170586	0.30581683
HLA-DQA1*03:01-DQB1*03:02	ISLDENGTRVITE	0.34730867	0.029031456
HLA-DQA1*03:01-DQB1*03:02	ISLEHAVHIIEET	0.49862722	0.11981944
HLA-DQA1*03:01-DQB1*03:02	ISTYSWADAEEEK	0.5346306	0.60776085
HLA-DQA1*03:01-DQB1*03:02	ITQKIGVHAFQQR	0.16242088	0.08987135
HLA-DQA1*03:01-DQB1*03:02	ITYSYAGARAPMG	0.2082874	0.58702666
HLA-DQA1*03:01-DQB1*03:02	IVDRTTTVVNVEG	0.41026598	0.41963395
HLA-DQA1*03:01-DQB1*03:02	IYDIPTDLLPDIS	0.29755846	0.38126057
HLA-DQA1*03:01-DQB1*03:02	IYRYDLASGATEQ	0.35880628	0.7167624
HLA-DQA1*03:01-DQB1*03:02	KDENLALYVENQF	0.54141426	0.029370219
HLA-DQA1*03:01-DQB1*03:02	KDITLGTLGYGEN	0.28865385	0.24243756
HLA-DQA1*03:01-DQB1*03:02	KEIVDSYLPVILD	0.40655708	0.1984674
HLA-DQA1*03:01-DQB1*03:02	KFHYLPFLPSTED	0.27299494	0.74067354
HLA-DQA1*03:01-DQB1*03:02	KGDEEGVPAVVID	0.46451572	0.45197505
HLA-DQA1*03:01-DQB1*03:02	KGDRAGVLAGHDN	0.25684434	0.6368213
HLA-DQA1*03:01-DQB1*03:02	KISYLTFLPSADE	0.41148335	0.793056
HLA-DQA1*03:01-DQB1*03:02	KLEAARAAEQLRA	0.3091583	0.34605604
HLA-DQA1*03:01-DQB1*03:02	KLGDLEEAPERER	0.32495227	0.014915141
HLA-DQA1*03:01-DQB1*03:02	KLKEAETRAEFAE	0.4050798	0.78478944
HLA-DQA1*03:01-DQB1*03:02	KLLVITVATKESD	0.40798387	0.017789286
HLA-DQA1*03:01-DQB1*03:02	KLQDASAEVERLR	0.44001082	0.8691839
HLA-DQA1*03:01-DQB1*03:02	KLTLDNAAFPFLA	0.31804058	0.02683084
HLA-DQA1*03:01-DQB1*03:02	KNMGMIVINEGSL	0.37462655	0.078557745
HLA-DQA1*03:01-DQB1*03:02	KPTEGALIALAMK	0.3859193	0.7915195
HLA-DQA1*03:01-DQB1*03:02	KSQSTQISQELEE	0.50187194	0.3585108
HLA-DQA1*03:01-DQB1*03:02	KTAFDEAIAELDT	0.5389291	0.30307755
HLA-DQA1*03:01-DQB1*03:02	KVARAAAEVAGQF	0.408925	0.6296647
HLA-DQA1*03:01-DQB1*03:02	KVVIGMDVAASEF	0.49303192	0.018030023
HLA-DQA1*03:01-DQB1*03:02	KWAAVVVPSGQEQ	0.42987558	0.8336932
HLA-DQA1*03:01-DQB1*03:02	KYISIGSEAEKNK	0.33920434	0.66512465
HLA-DQA1*03:01-DQB1*03:02	LDDFYTATEGQYQ	0.38962305	0.26679805
HLA-DQA1*03:01-DQB1*03:02	LDEAASAPAIPEG	0.61880356	0.4641965
HLA-DQA1*03:01-DQB1*03:02	LDGGTGPAREGGA	0.18411599	0.005940447
HLA-DQA1*03:01-DQB1*03:02	LDGLVPSYAEKEA	0.51897955	0.46080846
HLA-DQA1*03:01-DQB1*03:02	LDIGTEVFAPGPG	0.241684	0.17839389
HLA-DQA1*03:01-DQB1*03:02	LDQSEAEKARKEL	0.33238772	0.42074746
HLA-DQA1*03:01-DQB1*03:02	LEIDKEGVIEPDT	0.28834304	0.48488465
HLA-DQA1*03:01-DQB1*03:02	LFDEEGAKIVKDL	0.42872092	0.1656864
HLA-DQA1*03:01-DQB1*03:02	LIAPDHVVPAPEE	0.43752038	0.3636771
HLA-DQA1*03:01-DQB1*03:02	LLDTAQAAAAGHR	0.27989963	0.47739333
HLA-DQA1*03:01-DQB1*03:02	LNAGAYSKVVQER	0.38705838	0.2660315
HLA-DQA1*03:01-DQB1*03:02	LNGDSSALLNPSK	0.22660796	0.2060924
HLA-DQA1*03:01-DQB1*03:02	LNKVARAAAEVAG	0.35388014	0.8493062
HLA-DQA1*03:01-DQB1*03:02	LPAALSATEIEKS	0.46159464	0.7346742
HLA-DQA1*03:01-DQB1*03:02	LPASASLPAKADL	0.39334527	0.7847999
HLA-DQA1*03:01-DQB1*03:02	LPIGATVNMDGAA	0.35736525	0.036850974
HLA-DQA1*03:01-DQB1*03:02	LPLPRGAPVGKES	0.15626718	0.017886208
HLA-DQA1*03:01-DQB1*03:02	LPPAGRPSEEPEP	0.29079756	0.14420414
HLA-DQA1*03:01-DQB1*03:02	LPPDVPNAQPALE	0.4045445	0.0636314
HLA-DQA1*03:01-DQB1*03:02	LPTGIPIVYELDK	0.36534664	0.11847939
HLA-DQA1*03:01-DQB1*03:02	LPVSEGVFVVKDP	0.39077404	0.60475767
HLA-DQA1*03:01-DQB1*03:02	LPVSEVASILQAD	0.43703616	0.1380463
HLA-DQA1*03:01-DQB1*03:02	LQDASAEVERLRR	0.44415757	0.791485
HLA-DQA1*03:01-DQB1*03:02	LRHDGRLVARPEP	0.31223354	0.03767342
HLA-DQA1*03:01-DQB1*03:02	LSISNARISDEKR	0.25848982	0.13441429
HLA-DQA1*03:01-DQB1*03:02	LVDDYFELVQHEY	0.43567243	0.59763783
HLA-DQA1*03:01-DQB1*03:02	LVDIEKAIAHYEQ	0.41377655	0.24941024
HLA-DQA1*03:01-DQB1*03:02	LWGEGSSAAIPFG	0.48380858	0.509942
HLA-DQA1*03:01-DQB1*03:02	NAIGVLIYMDQTK	0.38082942	0.038801882
HLA-DQA1*03:01-DQB1*03:02	NDLDAVALMHPDG	0.4027277	0.07322131
HLA-DQA1*03:01-DQB1*03:02	NEALIALLREGES	0.5147565	0.0017569053
HLA-DQA1*03:01-DQB1*03:02	NEEDIEIIPIQEE	0.7952569	0.15486504
HLA-DQA1*03:01-DQB1*03:02	NHKLQDASAEVER	0.47097525	0.89331883
HLA-DQA1*03:01-DQB1*03:02	NIAVDKANLEIMT	0.30401498	0.53082657
HLA-DQA1*03:01-DQB1*03:02	NLVDDYFELVQHE	0.35669908	0.7246138
HLA-DQA1*03:01-DQB1*03:02	NLVFHESIPEWEH	0.49622205	0.7617987
HLA-DQA1*03:01-DQB1*03:02	NPEDEPLGPEDED	0.40831882	0.036821175
HLA-DQA1*03:01-DQB1*03:02	NPEETAAEESWDY	0.5437543	0.8496254
HLA-DQA1*03:01-DQB1*03:02	NPGGSGTSSRLEP	0.26308796	0.60565406
HLA-DQA1*03:01-DQB1*03:02	NTPTAVQKEEARQ	0.12012885	0.23374037
HLA-DQA1*03:01-DQB1*03:02	PDRFSGSSSGAER	0.41316262	0.15411863
HLA-DQA1*03:01-DQB1*03:02	PGLARQAPKPRKQ	0.0229355	0.72125465
HLA-DQA1*03:01-DQB1*03:02	QGRLDKLTVTSQN	0.12923908	0.77733696
HLA-DQA1*03:01-DQB1*03:02	QPAQPALPIQPEG	0.49204782	0.113511026
HLA-DQA1*03:01-DQB1*03:02	QPTDVAVDPGTGA	0.27095884	0.47177464
HLA-DQA1*03:01-DQB1*03:02	RASETDTHSIGEK	0.21653052	0.12949035
HLA-DQA1*03:01-DQB1*03:02	RDADIGVAEAERD	0.6103061	0.83896065
HLA-DQA1*03:01-DQB1*03:02	RDASVHTLLDALE	0.5073215	0.109601356
HLA-DQA1*03:01-DQB1*03:02	RDYENVPAADPSG	0.34802914	0.45751667
HLA-DQA1*03:01-DQB1*03:02	REARAKVIAAEGE	0.4865865	0.057323914
HLA-DQA1*03:01-DQB1*03:02	REEGAPGDPEAAL	0.3645167	0.012557778
HLA-DQA1*03:01-DQB1*03:02	REEPIYIITEYMA	0.38490656	0.009641493
HLA-DQA1*03:01-DQB1*03:02	RFDSDAASPRGEP	0.42378494	0.4605754
HLA-DQA1*03:01-DQB1*03:02	RFDSDAASQRMEP	0.39956313	0.7907045
HLA-DQA1*03:01-DQB1*03:02	RFPAAVVVEDDLE	0.59549737	0.02612361
HLA-DQA1*03:01-DQB1*03:02	RGPAGDATVASEK	0.3833575	0.4347971
HLA-DQA1*03:01-DQB1*03:02	RGYDQSAYDGKDY	0.14694528	0.65142083
HLA-DQA1*03:01-DQB1*03:02	RKFHYLPFLPSTE	0.20268682	0.6456177
HLA-DQA1*03:01-DQB1*03:02	RKWEAAHEAEQLR	0.28826907	0.9905532
HLA-DQA1*03:01-DQB1*03:02	RMATPLLMQALPM	0.21304733	0.8584013
HLA-DQA1*03:01-DQB1*03:02	RNAGLVPVPELPG	0.48152104	0.02728121
HLA-DQA1*03:01-DQB1*03:02	RNIEEHASADVEK	0.42940852	0.36492065
HLA-DQA1*03:01-DQB1*03:02	RPADVSPTSPQPE	0.4037091	0.44056296
HLA-DQA1*03:01-DQB1*03:02	RPKDDSTKPKPEE	0.10714745	0.038027667
HLA-DQA1*03:01-DQB1*03:02	RSGQAKETIPLQE	0.29411432	0.050878942
HLA-DQA1*03:01-DQB1*03:02	RSPPGVGPEEEEG	0.31870753	0.0051537356
HLA-DQA1*03:01-DQB1*03:02	RTQDAGIASGPGN	0.18498039	0.12812503
HLA-DQA1*03:01-DQB1*03:02	SAGDFGSVGATEW	0.47814056	0.119876385
HLA-DQA1*03:01-DQB1*03:02	SDAAAAFAGLSRE	0.43455622	0.81492746
HLA-DQA1*03:01-DQB1*03:02	SDDDVIIAKEGTS	0.25076094	0.022079583
HLA-DQA1*03:01-DQB1*03:02	SEAIKAFRGQDDK	0.22039978	0.34507734
HLA-DQA1*03:01-DQB1*03:02	SGAEGDVSSEREP	0.4462279	0.2925259
HLA-DQA1*03:01-DQB1*03:02	SGALYISKVQKED	0.33038762	0.14112076
HLA-DQA1*03:01-DQB1*03:02	SGDGVTHTVPIYE	0.37794468	0.89001596
HLA-DQA1*03:01-DQB1*03:02	SGERYHVEPHPEH	0.31439528	0.48707518
HLA-DQA1*03:01-DQB1*03:02	SGKKLEDGPKFLK	0.009060164	0.019641954
HLA-DQA1*03:01-DQB1*03:02	SIFPDFSKAGMER	0.25423095	0.05226841
HLA-DQA1*03:01-DQB1*03:02	SKFDTGSFVGGIV	0.3042538	0.045024477
HLA-DQA1*03:01-DQB1*03:02	SKGGVVGIKVDKG	0.08362999	0.7649986
HLA-DQA1*03:01-DQB1*03:02	SKLVDYARSVHEE	0.43881986	0.11703608
HLA-DQA1*03:01-DQB1*03:02	SKMLQKVVLPSYE	0.20480661	0.15267406
HLA-DQA1*03:01-DQB1*03:02	SLPKSEFVVPDLE	0.40456304	0.50468105
HLA-DQA1*03:01-DQB1*03:02	SLSVSTLPLPEVQ	0.50394785	0.05559679
HLA-DQA1*03:01-DQB1*03:02	SNLGMAKTGPVVE	0.20801038	0.070081055
HLA-DQA1*03:01-DQB1*03:02	SPDQWSSSSPHSN	0.16149345	0.992396
HLA-DQA1*03:01-DQB1*03:02	SPEVIFVAVFREH	0.55586296	0.16356273
HLA-DQA1*03:01-DQB1*03:02	SPIPGAGAYADDT	0.34568164	0.33697397
HLA-DQA1*03:01-DQB1*03:02	SPPGVGPEEEEGE	0.295252	0.029750487
HLA-DQA1*03:01-DQB1*03:02	SPSKSSAEAQTPE	0.40100473	0.51301223
HLA-DQA1*03:01-DQB1*03:02	SQDLGQHGLEEDF	0.4006066	0.59358966
HLA-DQA1*03:01-DQB1*03:02	SSPLKVDLVLEKE	0.27521464	0.027455937
HLA-DQA1*03:01-DQB1*03:02	SSPPSASPAESEP	0.56202525	0.01142428
HLA-DQA1*03:01-DQB1*03:02	STKQEILAALEKG	0.3431494	0.013960963
HLA-DQA1*03:01-DQB1*03:02	SVRKIVSLLAASE	0.39876705	0.09235318
HLA-DQA1*03:01-DQB1*03:02	SVSIISFPEKEQE	0.52637	0.20539033
HLA-DQA1*03:01-DQB1*03:02	TAADMAAQITKRK	0.17251392	0.75779027
HLA-DQA1*03:01-DQB1*03:02	TASSDNSETEGTP	0.29615948	0.0068792426
HLA-DQA1*03:01-DQB1*03:02	TAVDTAAQISEQK	0.4086372	0.6718507
HLA-DQA1*03:01-DQB1*03:02	TDHGSTGILVFPN	0.32440415	0.94325984
HLA-DQA1*03:01-DQB1*03:02	TDNDVYVGYESVE	0.4322427	0.53612995
HLA-DQA1*03:01-DQB1*03:02	TDYLMKILTERGY	0.37713465	0.21348767
HLA-DQA1*03:01-DQB1*03:02	TGPEEGSPPKEEK	0.28605542	0.01969189
HLA-DQA1*03:01-DQB1*03:02	TGVSETVFLPRED	0.4267882	0.96394014
HLA-DQA1*03:01-DQB1*03:02	TILDKVILPQLSR	0.18086211	0.15529859
HLA-DQA1*03:01-DQB1*03:02	TIPYQPMPASSPV	0.17239882	0.0071895956
HLA-DQA1*03:01-DQB1*03:02	TLDDDLDTVQRDK	0.31016138	0.21692368
HLA-DQA1*03:01-DQB1*03:02	TPADGEASGESEP	0.43734905	0.16779415
HLA-DQA1*03:01-DQB1*03:02	TPDQFMTADETRN	0.25145325	0.6841718
HLA-DQA1*03:01-DQB1*03:02	TPIAAEIEHFIHI	0.41139543	0.03590399
HLA-DQA1*03:01-DQB1*03:02	TPSSDAVSRLEEE	0.481942	0.5153993
HLA-DQA1*03:01-DQB1*03:02	TPTAVQKEEARQD	0.13996084	0.13240261
HLA-DQA1*03:01-DQB1*03:02	TQRKLEAARAAEQ	0.2982049	0.8336236
HLA-DQA1*03:01-DQB1*03:02	TSSEFEVVTPEEQ	0.57282037	0.6187789
HLA-DQA1*03:01-DQB1*03:02	TTPEVHSIFLEGH	0.33590496	0.023260565
HLA-DQA1*03:01-DQB1*03:02	TTQETITNAETAK	0.28105658	0.15495074
HLA-DQA1*03:01-DQB1*03:02	TVYPAKTQPLQHH	0.085446954	0.13850224
HLA-DQA1*03:01-DQB1*03:02	TYRAQPSVSLGAA	0.2538784	0.5170579
HLA-DQA1*03:01-DQB1*03:02	TYRQLFHPEQLIT	0.10612568	0.045831073
HLA-DQA1*03:01-DQB1*03:02	VADFKDALARVYG	0.27160183	0.5758904
HLA-DQA1*03:01-DQB1*03:02	VADRQGFAATLEQ	0.4897508	0.041877847
HLA-DQA1*03:01-DQB1*03:02	VAEDEAEAAAAAK	0.45773092	0.47419447
HLA-DQA1*03:01-DQB1*03:02	VAEEEEVAEVEEE	0.65674055	0.36351714
HLA-DQA1*03:01-DQB1*03:02	VAIVQAVSAHRHR	0.23410043	0.37663546
HLA-DQA1*03:01-DQB1*03:02	VDADAADAAAAEE	0.6097376	0.5610839
HLA-DQA1*03:01-DQB1*03:02	VDDYFELVQHEYK	0.32776034	0.57022685
HLA-DQA1*03:01-DQB1*03:02	VDSEDLPLNISRE	0.4076646	0.0157828
HLA-DQA1*03:01-DQB1*03:02	VDTAAQISEQKSN	0.34457058	0.6095499
HLA-DQA1*03:01-DQB1*03:02	VDTDQSGVLSDRE	0.43845823	0.6270154
HLA-DQA1*03:01-DQB1*03:02	VDVKPSPSAAEAD	0.4562823	0.09714322
HLA-DQA1*03:01-DQB1*03:02	VEPDHYVVVGAQR	0.37175348	0.31124002
HLA-DQA1*03:01-DQB1*03:02	VESITDIRADIDK	0.42488548	0.8595913
HLA-DQA1*03:01-DQB1*03:02	VFIVSVAKPIPEE	0.490614	0.38892013
HLA-DQA1*03:01-DQB1*03:02	VFVDLASISAGEN	0.48781988	0.022207629
HLA-DQA1*03:01-DQB1*03:02	VGEQDGGLIGAEE	0.45569035	0.031948235
HLA-DQA1*03:01-DQB1*03:02	VGSVGGAVTFPLK	0.31375688	0.95546883
HLA-DQA1*03:01-DQB1*03:02	VIDSIEANVENAE	0.5139224	0.26181442
HLA-DQA1*03:01-DQB1*03:02	VIILNHPGQISAG	0.08182887	0.7392103
HLA-DQA1*03:01-DQB1*03:02	VKKEEGEAFAREH	0.32858428	0.041311298
HLA-DQA1*03:01-DQB1*03:02	VKPSPSAAEADFD	0.49377498	0.343738
HLA-DQA1*03:01-DQB1*03:02	VNEDEIMLPSFHD	0.37349328	0.23816402
HLA-DQA1*03:01-DQB1*03:02	VPEDQAAVALERT	0.5269206	0.2890327
HLA-DQA1*03:01-DQB1*03:02	VPGGGATEIELAK	0.32011843	0.92838573
HLA-DQA1*03:01-DQB1*03:02	VPGSHLTPIERES	0.343527	0.028558403
HLA-DQA1*03:01-DQB1*03:02	VPIYEGYALPHAI	0.29354623	0.11701316
HLA-DQA1*03:01-DQB1*03:02	VPQESETIPLVMK	0.27620924	0.6211874
HLA-DQA1*03:01-DQB1*03:02	VPSGEASAAFERL	0.41634554	0.74751586
HLA-DQA1*03:01-DQB1*03:02	VRFDSDAASQRME	0.3484153	0.88391477
HLA-DQA1*03:01-DQB1*03:02	VSDDEDETHPNID	0.23017167	0.20231836
HLA-DQA1*03:01-DQB1*03:02	VVELQQTLAQKDQ	0.22593178	0.33034736
HLA-DQA1*03:01-DQB1*03:02	VYGDPEVHPQSED	0.36345074	0.21293576
HLA-DQA1*03:01-DQB1*03:02	VYKSEFPTEADLE	0.35239297	0.10067256
HLA-DQA1*03:01-DQB1*03:02	WAVAAGAEDPGPA	0.47907433	0.08577238
HLA-DQA1*03:01-DQB1*03:02	WAYFSDVDLEKDV	0.43035597	0.020098241
HLA-DQA1*03:01-DQB1*03:02	WDQETRNVKAQSQ	0.24931131	0.14074083
HLA-DQA1*03:01-DQB1*03:02	WEAVDGSQTETEK	0.47794792	0.03488573
HLA-DQA1*03:01-DQB1*03:02	WSDAAAAFAGLSR	0.3663371	0.9501287
HLA-DQA1*03:01-DQB1*03:02	WSEEASGITYEDR	0.5191791	0.16825932
HLA-DQA1*03:01-DQB1*03:02	YDADLSPAGHEEA	0.44738898	0.18995441
HLA-DQA1*03:01-DQB1*03:02	YDLSSLAKSEGGL	0.28621024	0.012747985
HLA-DQA1*03:01-DQB1*03:02	YGHPSSTTPNLDQ	0.19172838	0.015222197
HLA-DQA1*03:01-DQB1*03:02	YKSEFPTEADLED	0.4025237	0.031904347
HLA-DQA1*03:01-DQB1*03:02	YLESAGARVVPVR	0.38756433	0.84896785
HLA-DQA1*03:01-DQB1*03:02	YLPFLPSTEDVYD	0.34996846	0.21700847
HLA-DQA1*03:01-DQB1*03:02	YPAKTQPLQHHNL	0.0419153	0.023186812
HLA-DQA1*03:01-DQB1*03:02	YPFDFQGARIITG	0.25601324	0.93810576
HLA-DQA1*03:01-DQB1*03:02	YQDATAEEEEDFG	0.5910031	0.8580321
HLA-DQA1*03:01-DQB1*03:02	YQLVDESDAFHDN	0.3170513	0.2480079
HLA-DQA1*03:01-DQB1*03:02	YYSSFVNMERDLA	0.466476	0.017871335
