# Supplementary material for: MHCII-peptide presentation: an assessment of the state-of-the-art prediction methods
Source: Front Immunol. 2024 Mar 12;15:1293706. doi: 10.3389/fimmu.2024.1293706 (PMC11027168; doi:10.3389/fimmu.2024.1293706)
Supplement: Supplementary file 2 [file DataSheet_2.zip › output/BERT/pos/14_HLA-DPA1_01_03_DPB1_02_01.csv]

allele	peptide	affinity_pred	mass_pred
HLA-DPA1*01:03-DPB1*02:01	AAAIAGAKLRKVSK	0.26291105	0.96096563
HLA-DPA1*01:03-DPB1*02:01	AAAKLLSHPFLSTH	0.63101405	0.997585
HLA-DPA1*01:03-DPB1*02:01	AAASGSSLDSFSRG	0.10332641	0.001915396
HLA-DPA1*01:03-DPB1*02:01	AAGILESKRLNLVK	0.33113077	0.99642944
HLA-DPA1*01:03-DPB1*02:01	AAKLLSHPFLSTHL	0.74496585	0.99278
HLA-DPA1*01:03-DPB1*02:01	AASLVGKKIVFVTG	0.32305515	0.98506653
HLA-DPA1*01:03-DPB1*02:01	AATLITHPFHVITL	0.75508845	0.98841065
HLA-DPA1*01:03-DPB1*02:01	AATVFSKSFEQVSG	0.63153005	0.9977087
HLA-DPA1*01:03-DPB1*02:01	AAVLSQHFQTVSPE	0.56320494	0.99482423
HLA-DPA1*01:03-DPB1*02:01	ADDLEIKLFESSEN	0.39029685	0.92634666
HLA-DPA1*01:03-DPB1*02:01	ADDLGFEFFEASAK	0.7105592	0.9945072
HLA-DPA1*01:03-DPB1*02:01	ADELTFHEFEEATN	0.6324337	0.9805042
HLA-DPA1*01:03-DPB1*02:01	ADNIEGKTFVSTVN	0.4064961	0.99705553
HLA-DPA1*01:03-DPB1*02:01	ADVLKVEVFRQTVA	0.7123219	0.99768084
HLA-DPA1*01:03-DPB1*02:01	AEALVSKGLATVIR	0.3078615	0.99831593
HLA-DPA1*01:03-DPB1*02:01	AEFAFSLYRQLAHQ	0.6895695	0.9994448
HLA-DPA1*01:03-DPB1*02:01	AEFIVGGKYKLVRK	0.484948	0.9952527
HLA-DPA1*01:03-DPB1*02:01	AELLRHKFFQKAKN	0.41738984	0.9986572
HLA-DPA1*01:03-DPB1*02:01	AEMAYKDFLLQSST	0.56680954	0.9755415
HLA-DPA1*01:03-DPB1*02:01	AEQYFSTLYKTQVK	0.58632463	0.9813303
HLA-DPA1*01:03-DPB1*02:01	AEYYAAHKYATSNK	0.2752259	0.98564166
HLA-DPA1*01:03-DPB1*02:01	AFAVNPLLRVINLN	0.5452231	0.22615874
HLA-DPA1*01:03-DPB1*02:01	AFGFQGRLLHLSAG	0.28291017	0.8045767
HLA-DPA1*01:03-DPB1*02:01	AFLGAKFKTSAQHA	0.41415063	0.9969719
HLA-DPA1*01:03-DPB1*02:01	AGALIAKDWVLTAA	0.38815948	0.99203527
HLA-DPA1*01:03-DPB1*02:01	AGILESKRLNLVKE	0.30951145	0.99825144
HLA-DPA1*01:03-DPB1*02:01	AGRIIHKLFVNAQR	0.38943455	0.9989449
HLA-DPA1*01:03-DPB1*02:01	AGSIITKAYLEVTD	0.58624274	0.9968069
HLA-DPA1*01:03-DPB1*02:01	AGTFRHTLWKRVQG	0.55426884	0.9990921
HLA-DPA1*01:03-DPB1*02:01	AHYRTSPFFSVYVS	0.815309	0.8599852
HLA-DPA1*01:03-DPB1*02:01	AIAGAKLRKVSKQE	0.21606894	0.7689806
HLA-DPA1*01:03-DPB1*02:01	AIGLHTGQISTARP	0.09779735	0.11669171
HLA-DPA1*01:03-DPB1*02:01	AKAVVKTFHETLDC	0.27201924	0.05176895
HLA-DPA1*01:03-DPB1*02:01	AKEEIVFRYYHKLR	0.5504607	0.9890336
HLA-DPA1*01:03-DPB1*02:01	AKFEEKFFQTCEKE	0.5143905	0.99809206
HLA-DPA1*01:03-DPB1*02:01	AKFKEGAEMESSKE	0.091767624	0.018121446
HLA-DPA1*01:03-DPB1*02:01	AKIKAAQYQVNQAA	0.26293632	0.9397644
HLA-DPA1*01:03-DPB1*02:01	AKLEPKSFKHTHID	0.19666977	0.92865336
HLA-DPA1*01:03-DPB1*02:01	ALEFNWHPVLMVTG	0.4720168	0.51207113
HLA-DPA1*01:03-DPB1*02:01	ALFTKELEKVYDPK	0.2926364	0.9224433
HLA-DPA1*01:03-DPB1*02:01	ALPEFDGKRFQNVA	0.60889685	0.99923766
HLA-DPA1*01:03-DPB1*02:01	AMLWLSEKLREVYR	0.5088291	0.62260246
HLA-DPA1*01:03-DPB1*02:01	ANEVISKLYAVHQE	0.3611304	0.8132698
HLA-DPA1*01:03-DPB1*02:01	ANIAVDKANLEIMT	0.20649171	0.33497462
HLA-DPA1*01:03-DPB1*02:01	ANNILTDELFKRTI	0.6403686	0.9479513
HLA-DPA1*01:03-DPB1*02:01	ANSRFATTFYQHLA	0.87271184	0.99801224
HLA-DPA1*01:03-DPB1*02:01	ANVFTVSYFKNNAY	0.72626275	0.9922016
HLA-DPA1*01:03-DPB1*02:01	APALLKNMRWKPLA	0.44874886	0.5933842
HLA-DPA1*01:03-DPB1*02:01	APELLFFAKRYKAA	0.40439045	0.94187754
HLA-DPA1*01:03-DPB1*02:01	APLLMSTDLRTISA	0.45444477	0.83343345
HLA-DPA1*01:03-DPB1*02:01	APQYQKAFQNVFAP	0.35909194	0.6711489
HLA-DPA1*01:03-DPB1*02:01	APSFDITKFRSNKQ	0.4116185	0.99895877
HLA-DPA1*01:03-DPB1*02:01	APVPAFEGRSFLAF	0.6408554	0.9876606
HLA-DPA1*01:03-DPB1*02:01	APVYASKPFLGTSQ	0.49315152	0.99869233
HLA-DPA1*01:03-DPB1*02:01	AQAFAVNPLLRVIN	0.65206903	0.98167384
HLA-DPA1*01:03-DPB1*02:01	AQELMETCYQMNRQ	0.3135694	0.31600422
HLA-DPA1*01:03-DPB1*02:01	AQGALANIAVDKAN	0.05802589	0.67551535
HLA-DPA1*01:03-DPB1*02:01	AQILPIRFQEHLQL	0.5030917	0.16397826
HLA-DPA1*01:03-DPB1*02:01	AQINQRNFEVTTEE	0.16417189	0.9158783
HLA-DPA1*01:03-DPB1*02:01	AQPLLLWKHWLREP	0.4985135	0.90911883
HLA-DPA1*01:03-DPB1*02:01	ARDIFYKPFHGDIQ	0.47572187	0.9958457
HLA-DPA1*01:03-DPB1*02:01	AREYIYMHFGEVAK	0.7374223	0.9970781
HLA-DPA1*01:03-DPB1*02:01	ARNFGSVQFVASYK	0.7259222	0.9605835
HLA-DPA1*01:03-DPB1*02:01	ASADELTFHEFEEA	0.56391275	0.59599006
HLA-DPA1*01:03-DPB1*02:01	ASDFAVSQFKHLSK	0.7365664	0.998195
HLA-DPA1*01:03-DPB1*02:01	ASDFGVRVFQQVAQ	0.54656225	0.99785745
HLA-DPA1*01:03-DPB1*02:01	ASFFNSKYLELFQR	0.71510655	0.9796936
HLA-DPA1*01:03-DPB1*02:01	ASGLVFILRPEQST	0.22847319	0.27231953
HLA-DPA1*01:03-DPB1*02:01	ASLINNAFQLVSIG	0.6185035	0.43676957
HLA-DPA1*01:03-DPB1*02:01	ASLTVKAYLLGKED	0.386313	0.57291037
HLA-DPA1*01:03-DPB1*02:01	ASNNTASIAQARKL	0.09964546	0.013311806
HLA-DPA1*01:03-DPB1*02:01	ASPLLYTLIEKTMQ	0.5563131	0.97640884
HLA-DPA1*01:03-DPB1*02:01	ASRLHRALFRLSPT	0.4949877	0.9729164
HLA-DPA1*01:03-DPB1*02:01	ASSSGSSPRPAPDE	0.007855395	0.007578109
HLA-DPA1*01:03-DPB1*02:01	ASTMAFKQMEQISQ	0.24996768	0.9855565
HLA-DPA1*01:03-DPB1*02:01	ASYVASTKYQKSQG	0.35715076	0.97297937
HLA-DPA1*01:03-DPB1*02:01	ATFISVQLKKTSEV	0.4733543	0.79510546
HLA-DPA1*01:03-DPB1*02:01	ATFITHLFNAMLPF	0.79619664	0.3651833
HLA-DPA1*01:03-DPB1*02:01	ATGKIVSSIFRTNT	0.689191	0.9987236
HLA-DPA1*01:03-DPB1*02:01	ATLINEQWLLTTAK	0.5363903	0.9856245
HLA-DPA1*01:03-DPB1*02:01	ATRLVGSGFKVVVG	0.6403591	0.9991803
HLA-DPA1*01:03-DPB1*02:01	ATVIEGKQYDSILR	0.31746906	0.9980599
HLA-DPA1*01:03-DPB1*02:01	AVQEGKHFHSHNHQ	0.09421363	0.8034104
HLA-DPA1*01:03-DPB1*02:01	AVYFEKGDYNKCRE	0.20471115	0.6443938
HLA-DPA1*01:03-DPB1*02:01	AWLSYHVLQASEPG	0.3506726	0.8801204
HLA-DPA1*01:03-DPB1*02:01	AYDGKDYLTLNEDL	0.39667508	0.9933106
HLA-DPA1*01:03-DPB1*02:01	CGFSGNEYKKCATG	0.19127713	0.088948034
HLA-DPA1*01:03-DPB1*02:01	DAAAAFAGLSREEA	0.16519168	0.2745407
HLA-DPA1*01:03-DPB1*02:01	DAAQLYLKLWNLIK	0.56113327	0.6294383
HLA-DPA1*01:03-DPB1*02:01	DAGENTALLEAGRS	0.046493605	0.006628549
HLA-DPA1*01:03-DPB1*02:01	DAKKAASKTLLEKS	0.13871223	0.10087881
HLA-DPA1*01:03-DPB1*02:01	DAMLMAVQLLDSSN	0.3617053	0.005588867
HLA-DPA1*01:03-DPB1*02:01	DDLFSGKLYLIGIA	0.5055535	0.89489764
HLA-DPA1*01:03-DPB1*02:01	DDLYKYFFFHHSHG	0.4283326	0.9875124
HLA-DPA1*01:03-DPB1*02:01	DDMEKIWHHTFYNE	0.50737244	0.9826784
HLA-DPA1*01:03-DPB1*02:01	DDRGIVYSKSLDRH	0.18650371	0.5396276
HLA-DPA1*01:03-DPB1*02:01	DDSYMVDYFKSISQ	0.6194874	0.97386205
HLA-DPA1*01:03-DPB1*02:01	DEDSLSSAYIQRVN	0.34544706	0.7335726
HLA-DPA1*01:03-DPB1*02:01	DFELARADFQKVLQ	0.54077804	0.9510827
HLA-DPA1*01:03-DPB1*02:01	DFGVRVFQQVAQAS	0.3859083	0.9937757
HLA-DPA1*01:03-DPB1*02:01	DFLLYKSGVYQHVT	0.62031746	0.98899156
HLA-DPA1*01:03-DPB1*02:01	DGFIPKNYIEMKPH	0.2120506	0.9965736
HLA-DPA1*01:03-DPB1*02:01	DGKLLIGTLYHRAL	0.72682416	0.994226
HLA-DPA1*01:03-DPB1*02:01	DGSSFVVARYFPAG	0.58361554	0.9147998
HLA-DPA1*01:03-DPB1*02:01	DGTFLWKITNVTRR	0.22798869	0.70747834
HLA-DPA1*01:03-DPB1*02:01	DGTINLSEFQHVIS	0.67579323	0.9801671
HLA-DPA1*01:03-DPB1*02:01	DGYIDYAEFAKSLQ	0.63965493	0.9760397
HLA-DPA1*01:03-DPB1*02:01	DHGFVVCAFNRTVS	0.48955697	0.98400927
HLA-DPA1*01:03-DPB1*02:01	DHVFQVNNFEALKT	0.70158035	0.99871016
HLA-DPA1*01:03-DPB1*02:01	DHVVWSLFNTLFLN	0.8613859	0.020460302
HLA-DPA1*01:03-DPB1*02:01	DKGHIIVDEFQNTN	0.50135446	0.99887675
HLA-DPA1*01:03-DPB1*02:01	DKQFAAATIQTIGR	0.4011444	0.98428375
HLA-DPA1*01:03-DPB1*02:01	DLDLIQSTPFKPLA	0.8069639	0.9833325
HLA-DPA1*01:03-DPB1*02:01	DLFSGKLYLIGIAA	0.48227495	0.4781696
HLA-DPA1*01:03-DPB1*02:01	DLRIKEKLFLEAFK	0.70810914	0.98664397
HLA-DPA1*01:03-DPB1*02:01	DLRSWTAADKAAQI	0.106324	0.4544302
HLA-DPA1*01:03-DPB1*02:01	DLRSWTAVDTAAQI	0.13480167	0.50938416
HLA-DPA1*01:03-DPB1*02:01	DMEKIWHHTFYNEL	0.7917797	0.9955951
HLA-DPA1*01:03-DPB1*02:01	DNIEGKTFVSTVNS	0.29629993	0.9920265
HLA-DPA1*01:03-DPB1*02:01	DNKITANLFRILLE	0.64948994	0.94892865
HLA-DPA1*01:03-DPB1*02:01	DNPFSWKNFVDTVR	0.4811033	0.9992198
HLA-DPA1*01:03-DPB1*02:01	DNRELTYSNFHPLL	0.8739122	0.9915371
HLA-DPA1*01:03-DPB1*02:01	DNVFEAPTIVKVFK	0.45842206	0.73771393
HLA-DPA1*01:03-DPB1*02:01	DPELDYTLMRVCKQ	0.31097603	0.7832247
HLA-DPA1*01:03-DPB1*02:01	DPNEFAVHCFKIIM	0.71149844	0.9886896
HLA-DPA1*01:03-DPB1*02:01	DQMSTSSVQALAER	0.110811144	0.14475492
HLA-DPA1*01:03-DPB1*02:01	DQSAYDGKDYIALN	0.33857152	0.9992291
HLA-DPA1*01:03-DPB1*02:01	DQVEIFSSLLQRSM	0.65591353	0.52428895
HLA-DPA1*01:03-DPB1*02:01	DRIRPLWKHYFQNT	0.3797798	0.8410093
HLA-DPA1*01:03-DPB1*02:01	DRLLASTLVHSVKK	0.4554304	0.80600584
HLA-DPA1*01:03-DPB1*02:01	DRSFVGKQFSANDK	0.2985217	0.9979738
HLA-DPA1*01:03-DPB1*02:01	DSDIVASSFLKSDK	0.64908993	0.9871297
HLA-DPA1*01:03-DPB1*02:01	DSFNTSLFKQTFQR	0.59950805	0.997986
HLA-DPA1*01:03-DPB1*02:01	DSGQYWPSIYHTMA	0.59505117	0.94288397
HLA-DPA1*01:03-DPB1*02:01	DSIQLHAKSFVSNH	0.40600517	0.9845703
HLA-DPA1*01:03-DPB1*02:01	DSQETAVAIASRLG	0.17059107	0.0363518
HLA-DPA1*01:03-DPB1*02:01	DSVWDCVIFHDVDH	0.48687527	0.988167
HLA-DPA1*01:03-DPB1*02:01	DTISLSVIVPVSRP	0.42671078	0.39343005
HLA-DPA1*01:03-DPB1*02:01	DTQFSYAVFKSRVV	0.72342205	0.98964393
HLA-DPA1*01:03-DPB1*02:01	DVNFQGKNLDTVKG	0.20526484	0.9985542
HLA-DPA1*01:03-DPB1*02:01	DVTFYKTWYRSSRG	0.33817714	0.97904366
HLA-DPA1*01:03-DPB1*02:01	DWAGGVFLYTSKEK	0.4629068	0.8527023
HLA-DPA1*01:03-DPB1*02:01	EAARFLVEKILVNH	0.40590683	0.88120824
HLA-DPA1*01:03-DPB1*02:01	EACVGSKFWEQSVR	0.48008904	0.60530126
HLA-DPA1*01:03-DPB1*02:01	EALAAKDFVNLRSL	0.5102979	0.9795672
HLA-DPA1*01:03-DPB1*02:01	EAQTAKEFIKIIEN	0.30684882	0.27557614
HLA-DPA1*01:03-DPB1*02:01	EDELLEQKFQEAVG	0.45188892	0.9976654
HLA-DPA1*01:03-DPB1*02:01	EDFLDARFKTMKKD	0.38284358	0.9964123
HLA-DPA1*01:03-DPB1*02:01	EDFLYSGFQQSADR	0.57150143	0.96176565
HLA-DPA1*01:03-DPB1*02:01	EDFWKVKEFLHNQG	0.46225783	0.99814206
HLA-DPA1*01:03-DPB1*02:01	EDGRTLSDYNIQKE	0.09659848	0.5222134
HLA-DPA1*01:03-DPB1*02:01	EDLDNWTALISASK	0.23166284	0.003749526
HLA-DPA1*01:03-DPB1*02:01	EDLRSWTAADMAAQ	0.2337777	0.7403086
HLA-DPA1*01:03-DPB1*02:01	EDTLDSTAAQQELR	0.066938385	0.024751255
HLA-DPA1*01:03-DPB1*02:01	EDVENSFFLNVNSQ	0.6866997	0.22368369
HLA-DPA1*01:03-DPB1*02:01	EEFDKTSFHKVRHS	0.43900573	0.99302053
HLA-DPA1*01:03-DPB1*02:01	EEFGRFASFEAQGA	0.45538843	0.6144663
HLA-DPA1*01:03-DPB1*02:01	EEFRPTIYSNVIKG	0.565335	0.9982983
HLA-DPA1*01:03-DPB1*02:01	EEIATRPFQLVTGR	0.52050304	0.99642754
HLA-DPA1*01:03-DPB1*02:01	EEKEFLMCKFQEAR	0.70033634	0.9973849
HLA-DPA1*01:03-DPB1*02:01	EFAFSLYRQLAHQS	0.6289473	0.9965483
HLA-DPA1*01:03-DPB1*02:01	EFEGKTLVSVTKEG	0.22829078	0.9948157
HLA-DPA1*01:03-DPB1*02:01	EFTDHLFNIAKPRP	0.34150133	0.9620906
HLA-DPA1*01:03-DPB1*02:01	EGRLFLAEFQSIPR	0.7771699	0.99904597
HLA-DPA1*01:03-DPB1*02:01	EGRYLSHTLSASHK	0.25890687	0.9713893
HLA-DPA1*01:03-DPB1*02:01	EGTNFVVDQSQAVK	0.17347482	0.53259295
HLA-DPA1*01:03-DPB1*02:01	EGVSETSFLSKSDH	0.24904014	0.17877954
HLA-DPA1*01:03-DPB1*02:01	EGYKLSGSVYQECQ	0.48423493	0.58173597
HLA-DPA1*01:03-DPB1*02:01	EIFEGAPVQTVCPH	0.27337354	0.7961899
HLA-DPA1*01:03-DPB1*02:01	EIGLEGKGFEPTLE	0.25201288	0.9853813
HLA-DPA1*01:03-DPB1*02:01	EITELKVKEFENIK	0.64955723	0.9973365
HLA-DPA1*01:03-DPB1*02:01	EKIWHHTFYNELRV	0.70430386	0.9891535
HLA-DPA1*01:03-DPB1*02:01	EKKYFAATQFEPLA	0.9709129	0.99919605
HLA-DPA1*01:03-DPB1*02:01	EKLQLVLAPLHSLA	0.61903965	0.93707335
HLA-DPA1*01:03-DPB1*02:01	EKPVHFKEFRKNTN	0.32388014	0.98680294
HLA-DPA1*01:03-DPB1*02:01	EKQIFEDHVFCHSL	0.6508097	0.7151332
HLA-DPA1*01:03-DPB1*02:01	EKRKFVMKPPQVVR	0.28758487	0.9909689
HLA-DPA1*01:03-DPB1*02:01	ELEGEITTLNHKLQ	0.13096093	0.7668338
HLA-DPA1*01:03-DPB1*02:01	ELKWVSSSLRQVVN	0.4750519	0.8995477
HLA-DPA1*01:03-DPB1*02:01	ELLFFAKRYKAAFT	0.35731724	0.90947926
HLA-DPA1*01:03-DPB1*02:01	ELLRLKAKSLLVVH	0.4974307	0.92863053
HLA-DPA1*01:03-DPB1*02:01	ELRWVSSSLRQVVN	0.4650443	0.876948
HLA-DPA1*01:03-DPB1*02:01	ENLESKRFQLVDSR	0.46418178	0.9977233
HLA-DPA1*01:03-DPB1*02:01	ENRELQSKEFLSAK	0.5984191	0.997917
HLA-DPA1*01:03-DPB1*02:01	EPAEVTATVLASRD	0.21675938	0.20678401
HLA-DPA1*01:03-DPB1*02:01	EPEDQLYYVKFLSL	0.8147333	0.9877636
HLA-DPA1*01:03-DPB1*02:01	EQLGYKAFGLVGKL	0.5594687	0.9733227
HLA-DPA1*01:03-DPB1*02:01	ERGPIKTKQFAPIH	0.59322196	0.989741
HLA-DPA1*01:03-DPB1*02:01	ERNLLSVAYKNVVG	0.5268581	0.99708444
HLA-DPA1*01:03-DPB1*02:01	ESFKALLIQAVKKA	0.48557514	0.75550973
HLA-DPA1*01:03-DPB1*02:01	ESKDILEKLFEREP	0.41009763	0.6042532
HLA-DPA1*01:03-DPB1*02:01	ESLVSFAMQHVRST	0.46023068	0.45542145
HLA-DPA1*01:03-DPB1*02:01	ETIDWKVFESWMHH	0.5243288	0.8355263
HLA-DPA1*01:03-DPB1*02:01	ETLQQHKLLKVIRK	0.3335167	0.97536945
HLA-DPA1*01:03-DPB1*02:01	EVFKYLAKAYASNH	0.31297305	0.9793522
HLA-DPA1*01:03-DPB1*02:01	EVFRQNLFQEAEEF	0.6421023	0.82419217
HLA-DPA1*01:03-DPB1*02:01	EVLHAHQFLQNEYA	0.54536194	0.9784958
HLA-DPA1*01:03-DPB1*02:01	EVRRLYVSKGFNKN	0.36003304	0.9905917
HLA-DPA1*01:03-DPB1*02:01	EYLELKKYQAIASN	0.29454425	0.993682
HLA-DPA1*01:03-DPB1*02:01	EYYAAHKYATSNKH	0.21413217	0.9926642
HLA-DPA1*01:03-DPB1*02:01	FAATQFEPLAARSA	0.5557787	0.6077754
HLA-DPA1*01:03-DPB1*02:01	FAHVIFQNVAKSYL	0.6380525	0.9169775
HLA-DPA1*01:03-DPB1*02:01	FAKFEEKFFQTCEK	0.55178267	0.9982344
HLA-DPA1*01:03-DPB1*02:01	FAYDGKDYIALNED	0.27993453	0.9994995
HLA-DPA1*01:03-DPB1*02:01	FAYDGKDYLTLNED	0.3341294	0.9992725
HLA-DPA1*01:03-DPB1*02:01	FDGTFLWKITNVTR	0.3499774	0.76761043
HLA-DPA1*01:03-DPB1*02:01	FDHFLATKFSTVKR	0.78131	0.9991838
HLA-DPA1*01:03-DPB1*02:01	FEAQGALANIAVDK	0.121921815	0.8135411
HLA-DPA1*01:03-DPB1*02:01	FGFQGRLLHLSAGQ	0.32428083	0.8858901
HLA-DPA1*01:03-DPB1*02:01	FGSAFATPFLVVRH	0.7218896	0.8750221
HLA-DPA1*01:03-DPB1*02:01	FHRAFTNVPFQTND	0.5445958	0.98339206
HLA-DPA1*01:03-DPB1*02:01	FKIPFEISKWQKVN	0.69155234	0.98217964
HLA-DPA1*01:03-DPB1*02:01	FKISYLTFLPSADE	0.7205858	0.96631306
HLA-DPA1*01:03-DPB1*02:01	FKLQTKEFQVLKSL	0.6010888	0.9939535
HLA-DPA1*01:03-DPB1*02:01	FKQFHFKDFNRAFG	0.5993068	0.9992881
HLA-DPA1*01:03-DPB1*02:01	FKVFTVSYFHEDLQ	0.80868304	0.9824759
HLA-DPA1*01:03-DPB1*02:01	FLSLAGNTYQLTRG	0.43339792	0.91300505
HLA-DPA1*01:03-DPB1*02:01	FPDSLIVKGFNVVS	0.5475113	0.9933165
HLA-DPA1*01:03-DPB1*02:01	FPEEFDKTSFHKVR	0.64231	0.9987747
HLA-DPA1*01:03-DPB1*02:01	FPQAYSVDMSRQIL	0.22555184	0.19421384
HLA-DPA1*01:03-DPB1*02:01	FREFKLSKVWRDQH	0.3771485	0.93477803
HLA-DPA1*01:03-DPB1*02:01	FREKLQAANAEDIK	0.1704593	0.22652864
HLA-DPA1*01:03-DPB1*02:01	FRKFHYLPFLPSTE	0.74385923	0.99941367
HLA-DPA1*01:03-DPB1*02:01	FSFVNPKFEHLLED	0.47777072	0.7811268
HLA-DPA1*01:03-DPB1*02:01	FSTFTITRLQETTL	0.5316257	0.89923507
HLA-DPA1*01:03-DPB1*02:01	FTDHLFNIAKPRPP	0.23627655	0.64406693
HLA-DPA1*01:03-DPB1*02:01	FTFVTPTFYRVSPS	0.6691116	0.9773425
HLA-DPA1*01:03-DPB1*02:01	FVEFTDHLFNIAKP	0.5155986	0.9973057
HLA-DPA1*01:03-DPB1*02:01	FVLEGKKFARLPEE	0.5079524	0.99413985
HLA-DPA1*01:03-DPB1*02:01	FVREIKHSSFGRNV	0.6043945	0.7641388
HLA-DPA1*01:03-DPB1*02:01	FVVKAYLPVNESFG	0.5054231	0.7336337
HLA-DPA1*01:03-DPB1*02:01	FYEFALEQFQFIRA	0.77680093	0.95389426
HLA-DPA1*01:03-DPB1*02:01	GAFHNKYYQSIYDT	0.5054829	0.9986798
HLA-DPA1*01:03-DPB1*02:01	GALEGQMFRKTGKL	0.42441648	0.9979149
HLA-DPA1*01:03-DPB1*02:01	GANVFTVSYFKNNA	0.80075336	0.99122876
HLA-DPA1*01:03-DPB1*02:01	GARIAYKNWETEIT	0.3769817	0.99797213
HLA-DPA1*01:03-DPB1*02:01	GASIYGKQFEDELH	0.45204633	0.9963695
HLA-DPA1*01:03-DPB1*02:01	GATLINEQWLLTTA	0.59996414	0.9771824
HLA-DPA1*01:03-DPB1*02:01	GAVYSFDPVGSYQR	0.3238541	0.432446
HLA-DPA1*01:03-DPB1*02:01	GDEVEFKCWESNPK	0.27621284	0.8683524
HLA-DPA1*01:03-DPB1*02:01	GDIYFKLFRASGDM	0.40326273	0.9711922
HLA-DPA1*01:03-DPB1*02:01	GDLYLHFFQGLSGL	0.6250783	0.33536977
HLA-DPA1*01:03-DPB1*02:01	GDLYYEGKEFETRL	0.5894916	0.993251
HLA-DPA1*01:03-DPB1*02:01	GDMTSEEFRQVMNG	0.39179152	0.987648
HLA-DPA1*01:03-DPB1*02:01	GDSFNTSLFKQTFQ	0.7082428	0.99790555
HLA-DPA1*01:03-DPB1*02:01	GDSQETAVAIASRL	0.18291903	0.011876973
HLA-DPA1*01:03-DPB1*02:01	GEDVTPQNFLAVLR	0.5237312	0.93009454
HLA-DPA1*01:03-DPB1*02:01	GEEIATRPFQLVTG	0.5449893	0.99795926
HLA-DPA1*01:03-DPB1*02:01	GELVAKEIQTTTGN	0.12708314	0.99394816
HLA-DPA1*01:03-DPB1*02:01	GEPLSYTRFSLARQ	0.73541176	0.99730194
HLA-DPA1*01:03-DPB1*02:01	GFAFVYFENVDDAK	0.6117686	0.94849813
HLA-DPA1*01:03-DPB1*02:01	GFAYVQFEDVRDAE	0.6068451	0.9612099
HLA-DPA1*01:03-DPB1*02:01	GFGYKGSTFHRVIP	0.7372067	0.99892676
HLA-DPA1*01:03-DPB1*02:01	GFNFLAKVFNSSHS	0.41684932	0.99721134
HLA-DPA1*01:03-DPB1*02:01	GFQGRLLHLSAGQR	0.24994332	0.91828173
HLA-DPA1*01:03-DPB1*02:01	GFVLEGKKFARLPE	0.60444367	0.9977436
HLA-DPA1*01:03-DPB1*02:01	GGAFSGKDYTKVDR	0.24723156	0.9983221
HLA-DPA1*01:03-DPB1*02:01	GGAYLYKYFALQPD	0.62440085	0.9957361
HLA-DPA1*01:03-DPB1*02:01	GGCLASAPLHQNKS	0.19488332	0.17513138
HLA-DPA1*01:03-DPB1*02:01	GGDEVEFKCWESNP	0.31866646	0.10998833
HLA-DPA1*01:03-DPB1*02:01	GGFMARAFQYVKEN	0.49514621	0.99893934
HLA-DPA1*01:03-DPB1*02:01	GGGYMTNAFQYVQK	0.60940033	0.9993893
HLA-DPA1*01:03-DPB1*02:01	GGHIRSVVYQQSSK	0.43306413	0.99296445
HLA-DPA1*01:03-DPB1*02:01	GGSLVVGDFEIAAK	0.56298214	0.9889083
HLA-DPA1*01:03-DPB1*02:01	GGSVYKYASFQVEN	0.7245026	0.9861153
HLA-DPA1*01:03-DPB1*02:01	GGVLVAEQWVLSAA	0.5491635	0.91385806
HLA-DPA1*01:03-DPB1*02:01	GGYMTNAFQYVQKN	0.56538993	0.99918616
HLA-DPA1*01:03-DPB1*02:01	GGYTSGTFRTVLIA	0.6041336	0.9377551
HLA-DPA1*01:03-DPB1*02:01	GHEFIPTLYHFPAN	0.4825917	0.712571
HLA-DPA1*01:03-DPB1*02:01	GHILLHDFLLVPRE	0.7833733	0.9972574
HLA-DPA1*01:03-DPB1*02:01	GHIRSVVYQQSSKE	0.4548512	0.98630226
HLA-DPA1*01:03-DPB1*02:01	GIKHAVVMFQTAVG	0.34920993	0.2086905
HLA-DPA1*01:03-DPB1*02:01	GILFVQYFHRVPFH	0.7506444	0.9853411
HLA-DPA1*01:03-DPB1*02:01	GIQNNFDYKRFIKF	0.5084873	0.8096377
HLA-DPA1*01:03-DPB1*02:01	GIVPLRYVKFQNVN	0.79897916	0.99844486
HLA-DPA1*01:03-DPB1*02:01	GKEDLIWELLNQAQ	0.51741064	0.5660757
HLA-DPA1*01:03-DPB1*02:01	GKPLALKVFVAGRN	0.408202	0.91524285
HLA-DPA1*01:03-DPB1*02:01	GKVFREPLFLDLPK	0.8020485	0.9957613
HLA-DPA1*01:03-DPB1*02:01	GLFLSEGLKLVDKF	0.6012337	0.40090472
HLA-DPA1*01:03-DPB1*02:01	GLILHHLFQRLAAL	0.60725176	0.7597481
HLA-DPA1*01:03-DPB1*02:01	GLKSFSWKKLQCLK	0.44028014	0.8737445
HLA-DPA1*01:03-DPB1*02:01	GLYLSPHFLQASNT	0.5145285	0.8009738
HLA-DPA1*01:03-DPB1*02:01	GNEYVFSQLLQCKQ	0.5631274	0.9742737
HLA-DPA1*01:03-DPB1*02:01	GNGLAWKIFNGTKK	0.46558678	0.99841803
HLA-DPA1*01:03-DPB1*02:01	GNIAATVFRNSLQE	0.538126	0.99319255
HLA-DPA1*01:03-DPB1*02:01	GNIFQLPFKHVRDY	0.56582063	0.92726946
HLA-DPA1*01:03-DPB1*02:01	GNLVSIHNFNINYR	0.44385308	0.97645414
HLA-DPA1*01:03-DPB1*02:01	GNQIGAKFWEVISD	0.6087313	0.9914665
HLA-DPA1*01:03-DPB1*02:01	GNYFASHFFMGGEK	0.6221537	0.9834528
HLA-DPA1*01:03-DPB1*02:01	GPFLGKSFGTTVSP	0.45768112	0.9936104
HLA-DPA1*01:03-DPB1*02:01	GPLFTAKFFNANQW	0.6038229	0.99472266
HLA-DPA1*01:03-DPB1*02:01	GPVGVFEWEAFARG	0.7374062	0.9987504
HLA-DPA1*01:03-DPB1*02:01	GSGSIIPHDFRRMK	0.3576733	0.9851686
HLA-DPA1*01:03-DPB1*02:01	GSHSLKYFHTSVSR	0.28357488	0.9449431
HLA-DPA1*01:03-DPB1*02:01	GSISDKFFQKSSSR	0.24682239	0.98380977
HLA-DPA1*01:03-DPB1*02:01	GSLLVHSFQQLGRI	0.6087624	0.96404886
HLA-DPA1*01:03-DPB1*02:01	GTAQGELFLDDGHT	0.2599873	0.16997255
HLA-DPA1*01:03-DPB1*02:01	GTINLSEFQHVISR	0.6418869	0.9933025
HLA-DPA1*01:03-DPB1*02:01	GTNLQVQFWHKTVG	0.3937826	0.9963056
HLA-DPA1*01:03-DPB1*02:01	GTPMFVVKAYLPVN	0.6695925	0.9985797
HLA-DPA1*01:03-DPB1*02:01	GTVFTTVEDLGSKI	0.32132325	0.018192856
HLA-DPA1*01:03-DPB1*02:01	GVIIYKVFRHTAGL	0.39569432	0.97782487
HLA-DPA1*01:03-DPB1*02:01	GVLAYKLLVQTGSR	0.31668848	0.9859341
HLA-DPA1*01:03-DPB1*02:01	GVQYSYSLFHLMLC	0.74329066	0.78165036
HLA-DPA1*01:03-DPB1*02:01	GVSALSKQQFLTIN	0.6754065	0.98463476
HLA-DPA1*01:03-DPB1*02:01	GVSGLTVEQFRKIN	0.6218879	0.9957901
HLA-DPA1*01:03-DPB1*02:01	GVSLLSHRWALTAA	0.492897	0.9848324
HLA-DPA1*01:03-DPB1*02:01	GWDFLYSKYQFSLS	0.7152803	0.6970238
HLA-DPA1*01:03-DPB1*02:01	GYAFQIYLNLAHVT	0.74324715	0.16569439
HLA-DPA1*01:03-DPB1*02:01	GYGYKGSKFHRVIK	0.67136425	0.9992434
HLA-DPA1*01:03-DPB1*02:01	HDELISKSFQGSHG	0.35099125	0.99724454
HLA-DPA1*01:03-DPB1*02:01	HDELISKSFQGSQG	0.35479432	0.99575776
HLA-DPA1*01:03-DPB1*02:01	HDIISMKLFQLMVE	0.59569466	0.7420992
HLA-DPA1*01:03-DPB1*02:01	HDVTFYKTWYRSSR	0.49448192	0.98080194
HLA-DPA1*01:03-DPB1*02:01	HEELTVSQLLLCLR	0.4861851	0.09024912
HLA-DPA1*01:03-DPB1*02:01	HESAAMAASANIEN	0.061059292	0.099770285
HLA-DPA1*01:03-DPB1*02:01	HGNEVVGRELLLNL	0.4610283	0.85657275
HLA-DPA1*01:03-DPB1*02:01	HGVEAKNYEEIAKV	0.2947616	0.877195
HLA-DPA1*01:03-DPB1*02:01	HGVLHTKFWVVDQT	0.55622554	0.95533276
HLA-DPA1*01:03-DPB1*02:01	HNGFWFFKFAAAIA	0.63843626	0.28213614
HLA-DPA1*01:03-DPB1*02:01	HNQYAYDGKDYIAL	0.3591265	0.9984132
HLA-DPA1*01:03-DPB1*02:01	HQHAYDGKDYISLN	0.3392451	0.999296
HLA-DPA1*01:03-DPB1*02:01	HQIFEGKVFYPTEN	0.47031462	0.9993827
HLA-DPA1*01:03-DPB1*02:01	HQYAYDGKDYIALK	0.38674384	0.9995847
HLA-DPA1*01:03-DPB1*02:01	HRAFTNVPFQTNDF	0.63978976	0.97445995
HLA-DPA1*01:03-DPB1*02:01	HSDIQVKLFVVPAD	0.4058954	0.13275489
HLA-DPA1*01:03-DPB1*02:01	HSLKYFHTSVSRPG	0.27196547	0.9485246
HLA-DPA1*01:03-DPB1*02:01	HSMYHGAAFQLTQG	0.6079248	0.9988928
HLA-DPA1*01:03-DPB1*02:01	HSNLNGQYFRSIPQ	0.6062702	0.9982173
HLA-DPA1*01:03-DPB1*02:01	HYDLAYSCYHTAKK	0.43079197	0.9393274
HLA-DPA1*01:03-DPB1*02:01	IAASFHSAVFSLLK	0.82613486	0.9876755
HLA-DPA1*01:03-DPB1*02:01	IATEFNQLQFHAVQ	0.66736984	0.97069037
HLA-DPA1*01:03-DPB1*02:01	IDAKAEEEFNIEKG	0.23302598	0.013352019
HLA-DPA1*01:03-DPB1*02:01	IDALRVNNNQQNAA	0.088316016	0.06118357
HLA-DPA1*01:03-DPB1*02:01	IDGTLSTIEFQREA	0.48202258	0.62386644
HLA-DPA1*01:03-DPB1*02:01	IDIILGRHFEQMKD	0.49213067	0.9978452
HLA-DPA1*01:03-DPB1*02:01	IDQFFGVEFETTMK	0.7065286	0.99849737
HLA-DPA1*01:03-DPB1*02:01	IDRHMYHSLYLKVK	0.7154271	0.99657744
HLA-DPA1*01:03-DPB1*02:01	IDWFDGKEFHGNII	0.38857156	0.9983059
HLA-DPA1*01:03-DPB1*02:01	IDWFDGKEFSGNPI	0.36300567	0.99216586
HLA-DPA1*01:03-DPB1*02:01	IEEYLKDPTQPILE	0.2088899	0.545558
HLA-DPA1*01:03-DPB1*02:01	IFNGKSYEECIIES	0.34783795	0.9798571
HLA-DPA1*01:03-DPB1*02:01	IGLEGKGFEPTLEA	0.2250038	0.90249807
HLA-DPA1*01:03-DPB1*02:01	IGVLAQSKFQAVRK	0.70824265	0.9992501
HLA-DPA1*01:03-DPB1*02:01	IHPTIISESFQKAL	0.6954595	0.9972197
HLA-DPA1*01:03-DPB1*02:01	IHQFLSEQFLESEQ	0.7558939	0.9977131
HLA-DPA1*01:03-DPB1*02:01	IIDMASSTFQGIKR	0.5451638	0.98720056
HLA-DPA1*01:03-DPB1*02:01	IIGTSSVARAWSAT	0.109376624	0.012377257
HLA-DPA1*01:03-DPB1*02:01	IILHSHHLQISRAT	0.36910954	0.8924882
HLA-DPA1*01:03-DPB1*02:01	IILIFLEKPFQKSK	0.54845357	0.9939925
HLA-DPA1*01:03-DPB1*02:01	IKDLFGDKEFLPQS	0.45838788	0.964923
HLA-DPA1*01:03-DPB1*02:01	IKLKSSELQAIKTE	0.37727612	0.6351801
HLA-DPA1*01:03-DPB1*02:01	INKYQGKLFAAKQD	0.39314863	0.96797925
HLA-DPA1*01:03-DPB1*02:01	INVYATTAANPRES	0.07427932	0.6034037
HLA-DPA1*01:03-DPB1*02:01	IQAKTFHHVYSGKD	0.3702526	0.81490326
HLA-DPA1*01:03-DPB1*02:01	IQAQMVTTDFQKIF	0.67018926	0.9858462
HLA-DPA1*01:03-DPB1*02:01	IQDLTVKYFEITAK	0.56626445	0.9985593
HLA-DPA1*01:03-DPB1*02:01	IQQLDLKTFEFNKE	0.45055497	0.98549205
HLA-DPA1*01:03-DPB1*02:01	IRELDQKTWLNSKN	0.17688467	0.96521646
HLA-DPA1*01:03-DPB1*02:01	IRFKPSLFQHVGTH	0.5846323	0.996236
HLA-DPA1*01:03-DPB1*02:01	IRKAFITSTRQVVR	0.34011012	0.7007783
HLA-DPA1*01:03-DPB1*02:01	IRPLWKHYFQNTQG	0.37269297	0.9980049
HLA-DPA1*01:03-DPB1*02:01	IRPLWQHFFQNTKG	0.49212927	0.9989859
HLA-DPA1*01:03-DPB1*02:01	IRPLWRHYFQNTQG	0.381695	0.995623
HLA-DPA1*01:03-DPB1*02:01	ISFETMYDVLSTKP	0.41995865	0.02838618
HLA-DPA1*01:03-DPB1*02:01	ISPKEYNVYQHDEL	0.23625393	0.18817973
HLA-DPA1*01:03-DPB1*02:01	ISTMKVMQFQGMKR	0.48270065	0.97426736
HLA-DPA1*01:03-DPB1*02:01	ISTVSKKDFISVLR	0.54340136	0.95410526
HLA-DPA1*01:03-DPB1*02:01	ITKDLFQVAFNRVA	0.70002955	0.96689147
HLA-DPA1*01:03-DPB1*02:01	ITKIIYSTLLQNNI	0.7529445	0.5902111
HLA-DPA1*01:03-DPB1*02:01	IVAFDAVLFEPSRH	0.63878536	0.9978694
HLA-DPA1*01:03-DPB1*02:01	IVDMASSTFQGIQR	0.55279917	0.9727694
HLA-DPA1*01:03-DPB1*02:01	IVEDLINIHFQRAK	0.52831614	0.9625629
HLA-DPA1*01:03-DPB1*02:01	IVEKLSSLPFQKIQ	0.7780154	0.99580514
HLA-DPA1*01:03-DPB1*02:01	IVLSGSLLHRGAPY	0.4007201	0.565264
HLA-DPA1*01:03-DPB1*02:01	IVSILNYVIYKNTH	0.6217111	0.9329076
HLA-DPA1*01:03-DPB1*02:01	KAALLNQHYQVNFK	0.31077734	0.99320173
HLA-DPA1*01:03-DPB1*02:01	KAGFAVNFFKEVDE	0.76397455	0.9988545
HLA-DPA1*01:03-DPB1*02:01	KAHLTNQYMQRVAG	0.23474528	0.8663214
HLA-DPA1*01:03-DPB1*02:01	KAVLLVRKFQNSPA	0.31387493	0.9985552
HLA-DPA1*01:03-DPB1*02:01	KDIKNVPFKIVRAS	0.51803833	0.88435555
HLA-DPA1*01:03-DPB1*02:01	KDLFGDKEFLPQSA	0.5062886	0.927386
HLA-DPA1*01:03-DPB1*02:01	KDLYLASVFHATAF	0.8155941	0.99155724
HLA-DPA1*01:03-DPB1*02:01	KDRYISKMFLRGDS	0.4351253	0.99881154
HLA-DPA1*01:03-DPB1*02:01	KDSLSVNEFKELVT	0.6726067	0.9883558
HLA-DPA1*01:03-DPB1*02:01	KEALAAKDFVNLRS	0.60210365	0.9990853
HLA-DPA1*01:03-DPB1*02:01	KEDLIWELLNQAQE	0.4488874	0.55313474
HLA-DPA1*01:03-DPB1*02:01	KEDMNVKFFNSNKK	0.24589446	0.9932121
HLA-DPA1*01:03-DPB1*02:01	KEELSGSLLQSVQE	0.5071518	0.9802779
HLA-DPA1*01:03-DPB1*02:01	KEFEGKTLVSVTKE	0.32886606	0.9986909
HLA-DPA1*01:03-DPB1*02:01	KEMFKINQFNLMAS	0.69809717	0.9969776
HLA-DPA1*01:03-DPB1*02:01	KETKAEEELDAEVL	0.14326566	0.040329035
HLA-DPA1*01:03-DPB1*02:01	KEVDPSTGELQSLQ	0.08593168	0.03605866
HLA-DPA1*01:03-DPB1*02:01	KEVKVFEFFGDHQE	0.47940508	0.106517136
HLA-DPA1*01:03-DPB1*02:01	KFVHKSFVEVNEEG	0.56544745	0.99733764
HLA-DPA1*01:03-DPB1*02:01	KGALRQKNVHEVKN	0.09526371	0.7902621
HLA-DPA1*01:03-DPB1*02:01	KGELVAKEIQTTTG	0.13946271	0.9978012
HLA-DPA1*01:03-DPB1*02:01	KGKLTIKNFLEFQR	0.6696545	0.9950558
HLA-DPA1*01:03-DPB1*02:01	KGNIAATVFRNSLQ	0.6427071	0.9970088
HLA-DPA1*01:03-DPB1*02:01	KGTVYLTPYRVIFL	0.70699626	0.32829323
HLA-DPA1*01:03-DPB1*02:01	KHGVEAKNYEEIAK	0.23232783	0.9949163
HLA-DPA1*01:03-DPB1*02:01	KIEVLQKPFICHRK	0.3818034	0.8357707
HLA-DPA1*01:03-DPB1*02:01	KILRIRGYVFKELK	0.8193385	0.47906876
HLA-DPA1*01:03-DPB1*02:01	KIQRFLSQPFQVAE	0.81260914	0.996717
HLA-DPA1*01:03-DPB1*02:01	KIRVTSKALELVKQ	0.35629907	0.98572606
HLA-DPA1*01:03-DPB1*02:01	KITDLMEKKFQGVA	0.5299697	0.9906314
HLA-DPA1*01:03-DPB1*02:01	KIWHHTFYNELRVA	0.6456853	0.9534097
HLA-DPA1*01:03-DPB1*02:01	KKILLWTGRFKSME	0.70902795	0.32867265
HLA-DPA1*01:03-DPB1*02:01	KKIYKYKKVLSNPS	0.23666485	0.97646075
HLA-DPA1*01:03-DPB1*02:01	KKKIYKYKKVLSNP	0.20344003	0.9434247
HLA-DPA1*01:03-DPB1*02:01	KKNLMALKKFVMVK	0.56701493	0.9977342
HLA-DPA1*01:03-DPB1*02:01	KKSLLSHEFQDETD	0.5222356	0.98633385
HLA-DPA1*01:03-DPB1*02:01	KKYFAATQFEPLAA	0.88442445	0.99906397
HLA-DPA1*01:03-DPB1*02:01	KLLSGVLFHSSPAL	0.6237224	0.93931115
HLA-DPA1*01:03-DPB1*02:01	KLQLVLAPLHSLAS	0.56956285	0.88982475
HLA-DPA1*01:03-DPB1*02:01	KLQMEFKAVQQVQR	0.32384422	0.7918738
HLA-DPA1*01:03-DPB1*02:01	KMEMLFKHFLVEDK	0.592726	0.9906524
HLA-DPA1*01:03-DPB1*02:01	KMREWFSETFQKVK	0.8324062	0.9990692
HLA-DPA1*01:03-DPB1*02:01	KNAFYIGSYQQCIN	0.6449604	0.4536627
HLA-DPA1*01:03-DPB1*02:01	KNELEQKMLLNLHK	0.27190912	0.9952464
HLA-DPA1*01:03-DPB1*02:01	KNGFKTQHFVSAKT	0.56663334	0.9982484
HLA-DPA1*01:03-DPB1*02:01	KNLMALKKFVMVKF	0.60507137	0.9920837
HLA-DPA1*01:03-DPB1*02:01	KPAFFAEKLHQAMK	0.38673007	0.9939416
HLA-DPA1*01:03-DPB1*02:01	KPEFTQEVFKGSVM	0.6429091	0.9918896
HLA-DPA1*01:03-DPB1*02:01	KPFKLSGLSFKRNR	0.50110465	0.9954502
HLA-DPA1*01:03-DPB1*02:01	KPIPGYIVRNFHYL	0.46703827	0.85618937
HLA-DPA1*01:03-DPB1*02:01	KPLFNKSFESTVGQ	0.38631392	0.8835409
HLA-DPA1*01:03-DPB1*02:01	KPLVKVTFFQNGKS	0.5674555	0.96611106
HLA-DPA1*01:03-DPB1*02:01	KPPFEANTYQETYK	0.45500037	0.99831724
HLA-DPA1*01:03-DPB1*02:01	KPVHFKEFRKNTNS	0.2408843	0.9640845
HLA-DPA1*01:03-DPB1*02:01	KPYLVLGLLWQVIK	0.75664	0.025675034
HLA-DPA1*01:03-DPB1*02:01	KQTLEIKKFIPFSR	0.5410134	0.99025166
HLA-DPA1*01:03-DPB1*02:01	KRKFTNKEWETIRS	0.4781553	0.9974216
HLA-DPA1*01:03-DPB1*02:01	KSIILPKSLISVVR	0.4086198	0.95014
HLA-DPA1*01:03-DPB1*02:01	KSYLYFTQFKAEVR	0.77867836	0.9951105
HLA-DPA1*01:03-DPB1*02:01	KTNFWIGLFRNVEG	0.649578	0.9916743
HLA-DPA1*01:03-DPB1*02:01	KTPLSYTHWRAGRP	0.41738787	0.97453195
HLA-DPA1*01:03-DPB1*02:01	KTTLGSKVVNSCHR	0.082223214	0.38393268
HLA-DPA1*01:03-DPB1*02:01	KVGAFVNKPINQVT	0.2874405	0.9620713
HLA-DPA1*01:03-DPB1*02:01	KVLEKKFHTVSGSK	0.37446308	0.8046446
HLA-DPA1*01:03-DPB1*02:01	KVLLIGKSINFLHQ	0.528621	0.9513205
HLA-DPA1*01:03-DPB1*02:01	KVVHKSFVEVNEEG	0.4610251	0.9390314
HLA-DPA1*01:03-DPB1*02:01	KVVVYSNTIQSIIA	0.5676426	0.19721995
HLA-DPA1*01:03-DPB1*02:01	KYELHLKSFEKAKE	0.4573662	0.99626243
HLA-DPA1*01:03-DPB1*02:01	KYEMFAQTLQQSRG	0.39404786	0.9570079
HLA-DPA1*01:03-DPB1*02:01	KYFAATQFEPLAAR	0.33206993	0.9980667
HLA-DPA1*01:03-DPB1*02:01	LAEFLCLNYKKNPA	0.39240423	0.95121515
HLA-DPA1*01:03-DPB1*02:01	LAQYLASEFQRSFK	0.6685251	0.9986024
HLA-DPA1*01:03-DPB1*02:01	LAVQEGKHFHSHNH	0.118297055	0.7899901
HLA-DPA1*01:03-DPB1*02:01	LDEIQGGIWQSNKD	0.27741194	0.7076807
HLA-DPA1*01:03-DPB1*02:01	LDLLHSTAFEELHK	0.8007708	0.99921876
HLA-DPA1*01:03-DPB1*02:01	LEALFTKELEKVYD	0.38349858	0.98744905
HLA-DPA1*01:03-DPB1*02:01	LEDLEVTVADHIQK	0.14564146	0.22703573
HLA-DPA1*01:03-DPB1*02:01	LEFHTVPFQLLARY	0.79235727	0.98742104
HLA-DPA1*01:03-DPB1*02:01	LEGRYLSHTLSASH	0.22957826	0.9603756
HLA-DPA1*01:03-DPB1*02:01	LEQLAEKNFELVIN	0.5215107	0.99847615
HLA-DPA1*01:03-DPB1*02:01	LESFKALLIQAVKK	0.5409871	0.9214629
HLA-DPA1*01:03-DPB1*02:01	LETLTGALFQRPPL	0.54421103	0.9326056
HLA-DPA1*01:03-DPB1*02:01	LFQLQSSDFHSVSK	0.70325786	0.9969915
HLA-DPA1*01:03-DPB1*02:01	LFSTFTITRLQETT	0.5860726	0.40299168
HLA-DPA1*01:03-DPB1*02:01	LGDIYFKLFRASGD	0.4694022	0.9818392
HLA-DPA1*01:03-DPB1*02:01	LGEYGFHEYTEVKT	0.44797695	0.9810834
HLA-DPA1*01:03-DPB1*02:01	LGGYDGHTFLDSVE	0.48778096	0.9925865
HLA-DPA1*01:03-DPB1*02:01	LGLYLSPHFLQASN	0.62199056	0.92781925
HLA-DPA1*01:03-DPB1*02:01	LGQYQCSSFARCYN	0.567317	0.775097
HLA-DPA1*01:03-DPB1*02:01	LHMLQISYFRDPYH	0.59674466	0.6316296
HLA-DPA1*01:03-DPB1*02:01	LHYAVLHFHKVQPQ	0.45948008	0.958642
HLA-DPA1*01:03-DPB1*02:01	LINLDGKLHQHVVK	0.11970831	0.17033757
HLA-DPA1*01:03-DPB1*02:01	LIYSKFKATYDGNH	0.3279054	0.8051389
HLA-DPA1*01:03-DPB1*02:01	LKAYQQKLFVTHTV	0.47579488	0.56279814
HLA-DPA1*01:03-DPB1*02:01	LKEFDGKSLVSVTK	0.31348342	0.9966825
HLA-DPA1*01:03-DPB1*02:01	LKEFEGKTLVSVTK	0.43955725	0.998706
HLA-DPA1*01:03-DPB1*02:01	LKELLERKMEKQAV	0.10376171	0.012870098
HLA-DPA1*01:03-DPB1*02:01	LKFTAKQLEKLAKK	0.22107191	0.95230883
HLA-DPA1*01:03-DPB1*02:01	LKLSSVTAADTAVY	0.14277813	0.004064056
HLA-DPA1*01:03-DPB1*02:01	LKQLQGHMWRAAFT	0.38394615	0.95747364
HLA-DPA1*01:03-DPB1*02:01	LKSWSWNYYRIVAR	0.5986833	0.9830825
HLA-DPA1*01:03-DPB1*02:01	LKYELHLKSFEKAK	0.5421865	0.96960354
HLA-DPA1*01:03-DPB1*02:01	LLAQTTLRNVLGTK	0.26552278	0.14695922
HLA-DPA1*01:03-DPB1*02:01	LLLAAHRFLATEVS	0.58595026	0.94698465
HLA-DPA1*01:03-DPB1*02:01	LLPYNMTVYQAVRQ	0.494575	0.97978276
HLA-DPA1*01:03-DPB1*02:01	LLQFTDKRFQPVHD	0.49654374	0.99868953
HLA-DPA1*01:03-DPB1*02:01	LNAKFAFNLYRVLK	0.8434518	0.9937391
HLA-DPA1*01:03-DPB1*02:01	LNELSFKTFIEDVN	0.6342191	0.9855301
HLA-DPA1*01:03-DPB1*02:01	LNGDSSALLNPSKE	0.07451042	0.006913422
HLA-DPA1*01:03-DPB1*02:01	LPALMGKTFLDINK	0.69482344	0.99919355
HLA-DPA1*01:03-DPB1*02:01	LPALWKAFQPLVKN	0.3884457	0.52748287
HLA-DPA1*01:03-DPB1*02:01	LPELAPSGFRELPG	0.48637494	0.9929617
HLA-DPA1*01:03-DPB1*02:01	LPEVFLSKVLEPTL	0.52642906	0.901577
HLA-DPA1*01:03-DPB1*02:01	LPGAFEAAGFHLNE	0.44654018	0.9934824
HLA-DPA1*01:03-DPB1*02:01	LPNFKQNEFSVVRQ	0.61379623	0.9972803
HLA-DPA1*01:03-DPB1*02:01	LPRNFVVDYYETSS	0.5206987	0.9878272
HLA-DPA1*01:03-DPB1*02:01	LPVVTSKVYNAVAN	0.27708086	0.99516267
HLA-DPA1*01:03-DPB1*02:01	LQDIDTIIDHASVG	0.089890726	0.006649023
HLA-DPA1*01:03-DPB1*02:01	LQELLSKGLIKLVS	0.4305018	0.954059
HLA-DPA1*01:03-DPB1*02:01	LQQLDSKFLEQVHQ	0.40394166	0.9889587
HLA-DPA1*01:03-DPB1*02:01	LQYFISRDWKLDPV	0.46410626	0.99482536
HLA-DPA1*01:03-DPB1*02:01	LRIKEKLFLEAFKA	0.699772	0.9066517
HLA-DPA1*01:03-DPB1*02:01	LRILASTQFEPTAA	0.66343	0.99771214
allele	peptide	affinity_pred	mass_pred
HLA-DPA1*01:03-DPB1*02:01	LRKLFSSHRFQVII	0.87173754	0.9911658
HLA-DPA1*01:03-DPB1*02:01	LRSWTAADMAAQIT	0.24107553	0.76625246
HLA-DPA1*01:03-DPB1*02:01	LRSWTAADMAAQTT	0.14065805	0.7136301
HLA-DPA1*01:03-DPB1*02:01	LRYTSTKFQDTLHS	0.4901742	0.98293126
HLA-DPA1*01:03-DPB1*02:01	LSLSGGLFRSNLLT	0.5266483	0.8449888
HLA-DPA1*01:03-DPB1*02:01	LSSWTAADTAAQIT	0.11408701	0.67977655
HLA-DPA1*01:03-DPB1*02:01	LSYTRFSLARQVDG	0.62289315	0.8576948
HLA-DPA1*01:03-DPB1*02:01	LTHWVYKKYPNVFK	0.41976076	0.99292505
HLA-DPA1*01:03-DPB1*02:01	LTKIHPKAFLTTKK	0.3751004	0.9965094
HLA-DPA1*01:03-DPB1*02:01	LTSMYVKEFLISSS	0.66955394	0.9183941
HLA-DPA1*01:03-DPB1*02:01	LVAFIISDFESVSK	0.79006296	0.9951924
HLA-DPA1*01:03-DPB1*02:01	LVFLAQKLFNNSSS	0.4233714	0.93958247
HLA-DPA1*01:03-DPB1*02:01	LVGKNFEDVAFDEK	0.48275533	0.9237591
HLA-DPA1*01:03-DPB1*02:01	LVLLDTAQAAAAGH	0.12174571	0.012462262
HLA-DPA1*01:03-DPB1*02:01	LVTYSSRSYQTNTA	0.17417361	0.98237246
HLA-DPA1*01:03-DPB1*02:01	LVYFLSSTFKQEER	0.66875666	0.90500623
HLA-DPA1*01:03-DPB1*02:01	MDPELDYTLMRVCK	0.40883943	0.5101199
HLA-DPA1*01:03-DPB1*02:01	MEKIWHHTFYNELR	0.7541269	0.99882907
HLA-DPA1*01:03-DPB1*02:01	METIDWKVFESWMH	0.59087205	0.864426
HLA-DPA1*01:03-DPB1*02:01	MFLVNSFLKGGGGG	0.46626586	0.02494362
HLA-DPA1*01:03-DPB1*02:01	MIRWILKTFNAVKK	0.51740515	0.98795825
HLA-DPA1*01:03-DPB1*02:01	MKEFVSTVMEQLKK	0.676057	0.99833804
HLA-DPA1*01:03-DPB1*02:01	MKIVTTDFRKSGPH	0.32808658	0.990379
HLA-DPA1*01:03-DPB1*02:01	MVAVEGHLFQKSFQ	0.4733801	0.9933556
HLA-DPA1*01:03-DPB1*02:01	MYHGAAFQLTQGDQ	0.46618098	0.99608135
HLA-DPA1*01:03-DPB1*02:01	NAKFAFNLYRVLKD	0.7140154	0.9981963
HLA-DPA1*01:03-DPB1*02:01	NAVFSAAGFKDIRS	0.58487195	0.994897
HLA-DPA1*01:03-DPB1*02:01	NAYYAKKDYNEAYN	0.15118113	0.9849003
HLA-DPA1*01:03-DPB1*02:01	NDAYKKKDFDTALK	0.22524524	0.8907341
HLA-DPA1*01:03-DPB1*02:01	NDFELARADFQKVL	0.6734877	0.9229263
HLA-DPA1*01:03-DPB1*02:01	NDMYHSRALQVVRA	0.3625541	0.98115283
HLA-DPA1*01:03-DPB1*02:01	NDYFKAKDYENAIK	0.29231986	0.99776757
HLA-DPA1*01:03-DPB1*02:01	NEVLEKLFQIVPGE	0.48399094	0.7049929
HLA-DPA1*01:03-DPB1*02:01	NFAHVIFQNVAKSY	0.67609066	0.99740803
HLA-DPA1*01:03-DPB1*02:01	NGFKSHALQLNNRQ	0.2639046	0.8757135
HLA-DPA1*01:03-DPB1*02:01	NGLFLSEGLKLVDK	0.5452677	0.9536525
HLA-DPA1*01:03-DPB1*02:01	NGRYISNEFKVEVN	0.5309615	0.9965519
HLA-DPA1*01:03-DPB1*02:01	NKYAASSYLSLTPE	0.769018	0.99891603
HLA-DPA1*01:03-DPB1*02:01	NLMALKKFVMVKFL	0.6446094	0.7089254
HLA-DPA1*01:03-DPB1*02:01	NNILTDELFKRTIQ	0.46448538	0.99418527
HLA-DPA1*01:03-DPB1*02:01	NNKYAASSYLSLTP	0.8267934	0.9983772
HLA-DPA1*01:03-DPB1*02:01	NQEIYQKAFDLIEH	0.421786	0.9171956
HLA-DPA1*01:03-DPB1*02:01	NQYAYDGKDYIALN	0.41041216	0.99951726
HLA-DPA1*01:03-DPB1*02:01	NRELQSKEFLSAKE	0.6235463	0.99837244
HLA-DPA1*01:03-DPB1*02:01	NRIIYQEFNSDIID	0.57967156	0.7158188
HLA-DPA1*01:03-DPB1*02:01	NSRFATTFYQHLAD	0.7519894	0.9991377
HLA-DPA1*01:03-DPB1*02:01	NSYVDYKIFLHTNS	0.59300107	0.98982334
HLA-DPA1*01:03-DPB1*02:01	NYLQVAYFKINKLE	0.73214966	0.97943914
HLA-DPA1*01:03-DPB1*02:01	NYYQVADFKDALAR	0.43218663	0.88061345
HLA-DPA1*01:03-DPB1*02:01	PDDSYMVDYFKSIS	0.7405303	0.391608
HLA-DPA1*01:03-DPB1*02:01	PEEFDKTSFHKVRH	0.49307594	0.98921776
HLA-DPA1*01:03-DPB1*02:01	PEFDGKRFQNVAKE	0.33409247	0.9995407
HLA-DPA1*01:03-DPB1*02:01	PFSWKNFVDTVRDT	0.3757803	0.85887754
HLA-DPA1*01:03-DPB1*02:01	PGAFEAAGFHLNEH	0.3818435	0.9513755
HLA-DPA1*01:03-DPB1*02:01	PIGYKGSTFHRVIK	0.64691126	0.9986805
HLA-DPA1*01:03-DPB1*02:01	PIQAKTFHHVYSGK	0.44641736	0.9398793
HLA-DPA1*01:03-DPB1*02:01	PKSLETSAFVKSYK	0.60715765	0.8685996
HLA-DPA1*01:03-DPB1*02:01	PLRYVKFQNVNSVT	0.6783144	0.986389
HLA-DPA1*01:03-DPB1*02:01	PLSYTRFSLARQVD	0.78801125	0.9519435
HLA-DPA1*01:03-DPB1*02:01	PPKSFVYTFTQQSS	0.4576138	0.2626021
HLA-DPA1*01:03-DPB1*02:01	PQYQKAFQNVFAPR	0.4882373	0.44448346
HLA-DPA1*01:03-DPB1*02:01	QAALLGQALQDSRN	0.13114047	0.851889
HLA-DPA1*01:03-DPB1*02:01	QDAYDGKDYIALNE	0.2784906	0.99754333
HLA-DPA1*01:03-DPB1*02:01	QDGDFYEKALVELK	0.43336353	0.71765625
HLA-DPA1*01:03-DPB1*02:01	QDGFTYRHYHENIA	0.28225142	0.995094
HLA-DPA1*01:03-DPB1*02:01	QEITSVTFKTVAIH	0.57911086	0.9947402
HLA-DPA1*01:03-DPB1*02:01	QELLSKGLIKLVSK	0.34804657	0.9783778
HLA-DPA1*01:03-DPB1*02:01	QGIFSSRTFHRAAS	0.42739633	0.9903448
HLA-DPA1*01:03-DPB1*02:01	QGKFYDHLLRDCIS	0.3212706	0.13736793
HLA-DPA1*01:03-DPB1*02:01	QITVISAKLKENKK	0.22238308	0.80704534
HLA-DPA1*01:03-DPB1*02:01	QLPALWKAFQPLVK	0.49416816	0.6200968
HLA-DPA1*01:03-DPB1*02:01	QNTFLHDSFQNVAA	0.7125773	0.9984873
HLA-DPA1*01:03-DPB1*02:01	QNTFLLTTFANVVN	0.87931895	0.78783643
HLA-DPA1*01:03-DPB1*02:01	QPAIIDGELYNEVK	0.6125153	0.99493665
HLA-DPA1*01:03-DPB1*02:01	QPLLLWKHWLREPA	0.46723256	0.9763527
HLA-DPA1*01:03-DPB1*02:01	QQPFVVTFFRASPS	0.80068666	0.9944869
HLA-DPA1*01:03-DPB1*02:01	QQPLALGYFVSTAK	0.7528991	0.88554114
HLA-DPA1*01:03-DPB1*02:01	QQRLQGHLLRQQEQ	0.1988771	0.8469057
HLA-DPA1*01:03-DPB1*02:01	QRNLSGKVILRVTG	0.2759033	0.76783216
HLA-DPA1*01:03-DPB1*02:01	QSAYDGKDYIALNE	0.28954896	0.9984609
HLA-DPA1*01:03-DPB1*02:01	QSFLWNVFQRVDKD	0.73128664	0.9957412
HLA-DPA1*01:03-DPB1*02:01	QVALADKELLPSVR	0.26559153	0.9911742
HLA-DPA1*01:03-DPB1*02:01	QVEIFSSLLQRSMS	0.51772827	0.756697
HLA-DPA1*01:03-DPB1*02:01	QVTSYLTKKFAELR	0.63905996	0.9967693
HLA-DPA1*01:03-DPB1*02:01	QYAYDGKDYIALKE	0.3160064	0.9993269
HLA-DPA1*01:03-DPB1*02:01	RAKLLNVGFQEALK	0.61180496	0.98862326
HLA-DPA1*01:03-DPB1*02:01	RAVFLTEALERAKL	0.5130373	0.99231493
HLA-DPA1*01:03-DPB1*02:01	RCHLEDNLYKRSNE	0.0732316	0.18405762
HLA-DPA1*01:03-DPB1*02:01	RDHCVAHKLFNNLK	0.5496732	0.8910047
HLA-DPA1*01:03-DPB1*02:01	REALMLKHLQEALG	0.24995524	0.78731036
HLA-DPA1*01:03-DPB1*02:01	REFVEKSFLHIGKT	0.57312596	0.99911773
HLA-DPA1*01:03-DPB1*02:01	REGLYEQAFQLLRR	0.56387883	0.9917161
HLA-DPA1*01:03-DPB1*02:01	RELQSKEFLSAKEE	0.55938697	0.9990431
HLA-DPA1*01:03-DPB1*02:01	REQLYQAIFHAVDQ	0.60485834	0.855755
HLA-DPA1*01:03-DPB1*02:01	RFLFHYSKTQKLGK	0.37396342	0.89806974
HLA-DPA1*01:03-DPB1*02:01	RGAFNSKQLLYLEK	0.40382877	0.99724615
HLA-DPA1*01:03-DPB1*02:01	RGAIISQYYNRTVQ	0.40755558	0.9820118
HLA-DPA1*01:03-DPB1*02:01	RGIFRVHQFEKIEQ	0.6653356	0.99929017
HLA-DPA1*01:03-DPB1*02:01	RGVLHSKFWVVDGR	0.5772144	0.98393553
HLA-DPA1*01:03-DPB1*02:01	RIFRSSDFAKNFVQ	0.5952394	0.99811125
HLA-DPA1*01:03-DPB1*02:01	RIGFDSTQWRAVKK	0.41957003	0.9903053
HLA-DPA1*01:03-DPB1*02:01	RIKEKLFLEAFKAL	0.7958101	0.8214531
HLA-DPA1*01:03-DPB1*02:01	RKFHYLPFLPSTED	0.62196994	0.9985604
HLA-DPA1*01:03-DPB1*02:01	RKFTSKEYEEIDKR	0.38461348	0.9991258
HLA-DPA1*01:03-DPB1*02:01	RKLFSSHRFQVIII	0.7539062	0.9917401
HLA-DPA1*01:03-DPB1*02:01	RLIFAGKQLEDGRT	0.22815543	0.9797031
HLA-DPA1*01:03-DPB1*02:01	RLVGSGFKVVVGSR	0.5466048	0.99751014
HLA-DPA1*01:03-DPB1*02:01	RMAIESAGFKLNKK	0.3649011	0.99202144
HLA-DPA1*01:03-DPB1*02:01	RNDYLSVSWLLAPG	0.68405855	0.8905767
HLA-DPA1*01:03-DPB1*02:01	RNGFKSHALQLNNR	0.24640009	0.9764926
HLA-DPA1*01:03-DPB1*02:01	RNSFSSSWFHLNTN	0.6924929	0.9963085
HLA-DPA1*01:03-DPB1*02:01	RNTFVGTPFWMAPE	0.8384157	0.9934157
HLA-DPA1*01:03-DPB1*02:01	RPHFLIELFHELQL	0.8024089	0.9765357
HLA-DPA1*01:03-DPB1*02:01	RPSYSSSLFGYSPA	0.6264982	0.9588648
HLA-DPA1*01:03-DPB1*02:01	RPVLRASSFQPISG	0.7688609	0.9945351
HLA-DPA1*01:03-DPB1*02:01	RPYLWWKKYITQGQ	0.24506506	0.7706426
HLA-DPA1*01:03-DPB1*02:01	RQDAYDGKDYIALK	0.30879605	0.9991743
HLA-DPA1*01:03-DPB1*02:01	RQDAYDGKDYIALN	0.33193007	0.99880886
HLA-DPA1*01:03-DPB1*02:01	RQELSHALYQHDAA	0.23880021	0.79126936
HLA-DPA1*01:03-DPB1*02:01	RQKLIAQDYKVSYS	0.38870043	0.9944409
HLA-DPA1*01:03-DPB1*02:01	RQLRPEHFQEVGYA	0.5570047	0.9513338
HLA-DPA1*01:03-DPB1*02:01	RQSFGGSLFAYSPG	0.7668098	0.91407347
HLA-DPA1*01:03-DPB1*02:01	RQVVRSSKFRHVFG	0.7091553	0.9887147
HLA-DPA1*01:03-DPB1*02:01	RRLKKNLALSRESL	0.23654869	0.03230219
HLA-DPA1*01:03-DPB1*02:01	RRQLALKAFTHTAQ	0.35642606	0.9059291
HLA-DPA1*01:03-DPB1*02:01	RSEEFLIAGKLQDG	0.33019736	0.479047
HLA-DPA1*01:03-DPB1*02:01	RSHLIDKGMLTSTT	0.1475351	0.91127557
HLA-DPA1*01:03-DPB1*02:01	RTLQVLIKQEIQRK	0.26065916	0.16960223
HLA-DPA1*01:03-DPB1*02:01	RVGFYVNTFQSIAG	0.82318574	0.9970814
HLA-DPA1*01:03-DPB1*02:01	RVVLSGHPFKIFTK	0.5568846	0.98708975
HLA-DPA1*01:03-DPB1*02:01	SAGLAFSLYQAMAK	0.6936808	0.99371356
HLA-DPA1*01:03-DPB1*02:01	SAMFGSAVWQLVAS	0.6779252	0.5361066
HLA-DPA1*01:03-DPB1*02:01	SASYKADTVAKVQG	0.17676741	0.6342906
HLA-DPA1*01:03-DPB1*02:01	SATEYKNEEYQRSE	0.38099816	0.96200323
HLA-DPA1*01:03-DPB1*02:01	SAVIHSENFQTLLD	0.70650494	0.9966779
HLA-DPA1*01:03-DPB1*02:01	SAYDGKDYIALNED	0.2833343	0.99938357
HLA-DPA1*01:03-DPB1*02:01	SAYTQTQFHNLRNT	0.43320078	0.9939351
HLA-DPA1*01:03-DPB1*02:01	SDEEFAAALYHFNH	0.5373001	0.98980236
HLA-DPA1*01:03-DPB1*02:01	SDIQVKLFVVPADE	0.41635123	0.29269427
HLA-DPA1*01:03-DPB1*02:01	SDIVASSFLKSDKN	0.65379417	0.99225414
HLA-DPA1*01:03-DPB1*02:01	SDKFVSELWKDVDR	0.6136121	0.9995
HLA-DPA1*01:03-DPB1*02:01	SDLGFEVKCFNDLK	0.5831782	0.9718506
HLA-DPA1*01:03-DPB1*02:01	SDLHSASEIDMSVK	0.13467869	0.123382285
HLA-DPA1*01:03-DPB1*02:01	SDVITGSIQVSSRE	0.17674534	0.06876478
HLA-DPA1*01:03-DPB1*02:01	SEEITSGCQLQKKE	0.13004622	0.003836587
HLA-DPA1*01:03-DPB1*02:01	SEFILMSFSSLPTE	0.75546485	0.0494258
HLA-DPA1*01:03-DPB1*02:01	SESFKSKEFVSSDE	0.5134828	0.99350196
HLA-DPA1*01:03-DPB1*02:01	SFKLQTKEFQVLKS	0.64563274	0.99867547
HLA-DPA1*01:03-DPB1*02:01	SFLEYRTFQFQPSK	0.68294024	0.97088844
HLA-DPA1*01:03-DPB1*02:01	SFLTGQLFQKSVDA	0.5672162	0.9946867
HLA-DPA1*01:03-DPB1*02:01	SFPLSSEPFQGSYK	0.6333929	0.9735777
HLA-DPA1*01:03-DPB1*02:01	SGAFHNKYYQSIYD	0.4725493	0.9985483
HLA-DPA1*01:03-DPB1*02:01	SGDPLDLKMFEAIG	0.55368936	0.92843294
HLA-DPA1*01:03-DPB1*02:01	SGEEIATRPFQLVT	0.60000104	0.99190676
HLA-DPA1*01:03-DPB1*02:01	SGILVAHYLQSITP	0.6475703	0.9873598
HLA-DPA1*01:03-DPB1*02:01	SGLAAKHFIDVGAG	0.30897638	0.99739516
HLA-DPA1*01:03-DPB1*02:01	SGSIIPHDFRRMKE	0.29579985	0.98974264
HLA-DPA1*01:03-DPB1*02:01	SGTILWKQYLPNVK	0.4927433	0.9874922
HLA-DPA1*01:03-DPB1*02:01	SHSLKYFHTSVSRP	0.30262297	0.8807521
HLA-DPA1*01:03-DPB1*02:01	SIFFAINQYHQLKD	0.5779553	0.9561273
HLA-DPA1*01:03-DPB1*02:01	SIFGKDFLLNYPFS	0.70377266	0.99459904
HLA-DPA1*01:03-DPB1*02:01	SIILPKSLISVVRS	0.36259088	0.69014454
HLA-DPA1*01:03-DPB1*02:01	SINLQDETFLESNK	0.666931	0.9343564
HLA-DPA1*01:03-DPB1*02:01	SKAFKVKPFVVRDA	0.55213517	0.8915819
HLA-DPA1*01:03-DPB1*02:01	SKLALLGQVFLDSS	0.80567867	0.82664645
HLA-DPA1*01:03-DPB1*02:01	SKLLSGVLFHSSPA	0.6534206	0.9981925
HLA-DPA1*01:03-DPB1*02:01	SLAGNTYQLTRGIG	0.36251298	0.978217
HLA-DPA1*01:03-DPB1*02:01	SLALKEKHFNESRG	0.24293122	0.9892704
HLA-DPA1*01:03-DPB1*02:01	SLGDIYFKLFRASG	0.5848381	0.96825045
HLA-DPA1*01:03-DPB1*02:01	SLLSSKFNNDDSVA	0.34206352	0.037920073
HLA-DPA1*01:03-DPB1*02:01	SLLVHSFQQLGRID	0.57941854	0.968294
HLA-DPA1*01:03-DPB1*02:01	SLQEITSVTFKTVA	0.79615945	0.96818477
HLA-DPA1*01:03-DPB1*02:01	SLVSQYFQTVTDYG	0.6970529	0.9886991
HLA-DPA1*01:03-DPB1*02:01	SNAEYLASLFPTCT	0.75215286	0.07552521
HLA-DPA1*01:03-DPB1*02:01	SNFAHVIFQNVAKS	0.6537027	0.9994194
HLA-DPA1*01:03-DPB1*02:01	SNYLLSKEYEELKD	0.50371855	0.9970611
HLA-DPA1*01:03-DPB1*02:01	SPAALQLRYLQTLT	0.41051975	0.7835602
HLA-DPA1*01:03-DPB1*02:01	SPASLSFASYRQVA	0.72718567	0.97923756
HLA-DPA1*01:03-DPB1*02:01	SPDEYLWATIQRIP	0.587013	0.9689027
HLA-DPA1*01:03-DPB1*02:01	SPELVCSMLHLCSG	0.32783487	0.64448225
HLA-DPA1*01:03-DPB1*02:01	SPFSYKNVLSLTNK	0.3280243	0.95587844
HLA-DPA1*01:03-DPB1*02:01	SPKFTKKEFQATVE	0.45122242	0.9980321
HLA-DPA1*01:03-DPB1*02:01	SPKIASHQFSPVAG	0.5558097	0.9950665
HLA-DPA1*01:03-DPB1*02:01	SPLILYRFFHEDVT	0.50443715	0.94901454
HLA-DPA1*01:03-DPB1*02:01	SPNYMGLEFKKHHD	0.34602913	0.9867989
HLA-DPA1*01:03-DPB1*02:01	SPPLLPSPFQQSPS	0.5217993	0.9733001
HLA-DPA1*01:03-DPB1*02:01	SPQELQLHYFKMHD	0.51982796	0.9314024
HLA-DPA1*01:03-DPB1*02:01	SPRVLEVDTQGTVV	0.15489422	0.03917762
HLA-DPA1*01:03-DPB1*02:01	SPTFAGGLFSISKS	0.5481018	0.9873233
HLA-DPA1*01:03-DPB1*02:01	SPTMAGGLFAVSKK	0.43533614	0.9923318
HLA-DPA1*01:03-DPB1*02:01	SQNEYFDSLLHACI	0.64121073	0.003907112
HLA-DPA1*01:03-DPB1*02:01	SQQPFVVTFFRASP	0.848235	0.91162145
HLA-DPA1*01:03-DPB1*02:01	SQTLHNKMFESILK	0.67724496	0.99740344
HLA-DPA1*01:03-DPB1*02:01	SRGFAFVTFESPAD	0.6418731	0.9494544
HLA-DPA1*01:03-DPB1*02:01	SRGFGFILFKDAAS	0.58915275	0.9968373
HLA-DPA1*01:03-DPB1*02:01	SRGFGFVLFKDAAS	0.61043626	0.9975241
HLA-DPA1*01:03-DPB1*02:01	SRGFGFVLFKESES	0.65939623	0.9983141
HLA-DPA1*01:03-DPB1*02:01	SRPHFLIELFHELQ	0.87580836	0.99782354
HLA-DPA1*01:03-DPB1*02:01	SRPSLSETLFQRLQ	0.75370437	0.99625576
HLA-DPA1*01:03-DPB1*02:01	SRSFYTAYLQRLSG	0.62974906	0.94465
HLA-DPA1*01:03-DPB1*02:01	SSGFAGVYFEKILK	0.78667605	0.99801874
HLA-DPA1*01:03-DPB1*02:01	SSLISALFRLSEPE	0.5693944	0.7776129
HLA-DPA1*01:03-DPB1*02:01	SSLSTSTFKVTRDS	0.40775535	0.99144256
HLA-DPA1*01:03-DPB1*02:01	SSRFYVVMWKQVTQ	0.57330734	0.9859517
HLA-DPA1*01:03-DPB1*02:01	SSSMEGVTFLQAKQ	0.54907423	0.9746412
HLA-DPA1*01:03-DPB1*02:01	SSTDFLSHPFGIAV	0.75934446	0.854663
HLA-DPA1*01:03-DPB1*02:01	SSWLWNKLFEASIE	0.6141242	0.8417512
HLA-DPA1*01:03-DPB1*02:01	STDFLSHPFGIAVF	0.78446674	0.7141322
HLA-DPA1*01:03-DPB1*02:01	STFTITRLQETTLV	0.44735825	0.5848134
HLA-DPA1*01:03-DPB1*02:01	STIILHSHHLQISR	0.45679983	0.8184241
HLA-DPA1*01:03-DPB1*02:01	STMAFKQMEQISQF	0.33382994	0.5351299
HLA-DPA1*01:03-DPB1*02:01	STMLTSQYVRLTPD	0.620434	0.93169403
HLA-DPA1*01:03-DPB1*02:01	STSLKTYQHFTLEK	0.44506755	0.5589802
HLA-DPA1*01:03-DPB1*02:01	STVFRSTDFFQSRE	0.7186574	0.99078906
HLA-DPA1*01:03-DPB1*02:01	SVELEDVKFHQCVR	0.52700126	0.91977584
HLA-DPA1*01:03-DPB1*02:01	SVKIKTKLFYKQQK	0.39273173	0.88760155
HLA-DPA1*01:03-DPB1*02:01	SVPDHVVWSLFNTL	0.8642608	0.75983393
HLA-DPA1*01:03-DPB1*02:01	SVPDHVVWSLFNTL	0.8642608	0.75983393
HLA-DPA1*01:03-DPB1*02:01	SVREFVEKSFLHIG	0.7479607	0.99960005
HLA-DPA1*01:03-DPB1*02:01	SVRIADKKYYPSSQ	0.17843679	0.6577131
HLA-DPA1*01:03-DPB1*02:01	SVSFKSENFRHTKE	0.63404065	0.9984312
HLA-DPA1*01:03-DPB1*02:01	SYLTKKFAELRSPN	0.5303514	0.9806587
HLA-DPA1*01:03-DPB1*02:01	SYVDYKIFLHTNSK	0.5141687	0.9892216
HLA-DPA1*01:03-DPB1*02:01	TAFVLTKSFLPVVS	0.81650984	0.9906516
HLA-DPA1*01:03-DPB1*02:01	TALLASLWHHVAPV	0.6419694	0.8367733
HLA-DPA1*01:03-DPB1*02:01	TARLWYKNFLEPHA	0.55926347	0.99340713
HLA-DPA1*01:03-DPB1*02:01	TASLKYENYELTLK	0.6432845	0.9979746
HLA-DPA1*01:03-DPB1*02:01	TDVHGVMFQGNTVQ	0.35893795	0.49767685
HLA-DPA1*01:03-DPB1*02:01	TDYFYPKYLVCLRS	0.4591094	0.6890316
HLA-DPA1*01:03-DPB1*02:01	TEFGGSIYQKVNEK	0.55071175	0.99707806
HLA-DPA1*01:03-DPB1*02:01	TERFVSEMLQKNYS	0.4738769	0.9980227
HLA-DPA1*01:03-DPB1*02:01	TGALEGQMFRKTGK	0.35053062	0.9975273
HLA-DPA1*01:03-DPB1*02:01	TGATLINEQWLLTT	0.5954567	0.91567534
HLA-DPA1*01:03-DPB1*02:01	TGDSQETAVAIASR	0.07863851	0.020804754
HLA-DPA1*01:03-DPB1*02:01	TGELRNKLFQPTHR	0.39066538	0.99819744
HLA-DPA1*01:03-DPB1*02:01	TGKIVSSIFRTNTF	0.75968224	0.9965617
HLA-DPA1*01:03-DPB1*02:01	TGVFTNSSWLWNKL	0.55087715	0.12123327
HLA-DPA1*01:03-DPB1*02:01	TGVSETVFLPREDH	0.26714233	0.88019484
HLA-DPA1*01:03-DPB1*02:01	THGVLHTKFWVVDQ	0.5643444	0.93711376
HLA-DPA1*01:03-DPB1*02:01	TIILHSHHLQISRA	0.42135662	0.8613744
HLA-DPA1*01:03-DPB1*02:01	TIKLVIKALLEVVQ	0.46181628	0.022824
HLA-DPA1*01:03-DPB1*02:01	TKIHPKAFLTTKKL	0.32879558	0.97371256
HLA-DPA1*01:03-DPB1*02:01	TKNFMKNLFLLSTR	0.64281774	0.9365656
HLA-DPA1*01:03-DPB1*02:01	TLSTLLFKPAVIAD	0.5344029	0.4213112
HLA-DPA1*01:03-DPB1*02:01	TLVSSSADPEGHFE	0.028450169	0.00437093
HLA-DPA1*01:03-DPB1*02:01	TNIHLSKNFFLTNR	0.58362925	0.9291946
HLA-DPA1*01:03-DPB1*02:01	TNIRAKSWGLSVNG	0.2955141	0.25318
HLA-DPA1*01:03-DPB1*02:01	TNTFQGVIFQGSIR	0.7017365	0.9914317
HLA-DPA1*01:03-DPB1*02:01	TPEFQANEVRKVKK	0.272933	0.97895944
HLA-DPA1*01:03-DPB1*02:01	TPGELGFSSFHRLL	0.8324229	0.9890941
HLA-DPA1*01:03-DPB1*02:01	TPGYIYSSNFHAVK	0.73845494	0.9992239
HLA-DPA1*01:03-DPB1*02:01	TPMFVVKAYLPVNE	0.57373714	0.9992277
HLA-DPA1*01:03-DPB1*02:01	TPPRLVAPRFLEVE	0.7311782	0.99931467
HLA-DPA1*01:03-DPB1*02:01	TRLLAQTTLRNVLG	0.35173637	0.842601
HLA-DPA1*01:03-DPB1*02:01	TSLKTYQHFTLEKA	0.46993843	0.53205836
HLA-DPA1*01:03-DPB1*02:01	TSMYVKEFLISSSQ	0.5699079	0.89274776
HLA-DPA1*01:03-DPB1*02:01	TSNFAHVIFQNVAK	0.736276	0.99942905
HLA-DPA1*01:03-DPB1*02:01	TSSGGQAASSHEQA	0.029886173	0.011133708
HLA-DPA1*01:03-DPB1*02:01	TSYFGKQFLRQNTG	0.40350053	0.99556124
HLA-DPA1*01:03-DPB1*02:01	TTEFLYNLYSSEGK	0.5714615	0.49615827
HLA-DPA1*01:03-DPB1*02:01	TTFAVTSILRVAAE	0.6534711	0.8167267
HLA-DPA1*01:03-DPB1*02:01	TTGVSETVFLPRED	0.3253755	0.77797586
HLA-DPA1*01:03-DPB1*02:01	TTTFAVTSILRVAA	0.7491949	0.95154226
HLA-DPA1*01:03-DPB1*02:01	TTVLLWSLLRSSPG	0.47659686	0.8799416
HLA-DPA1*01:03-DPB1*02:01	TVGYRVATFHDCED	0.42952225	0.7765926
HLA-DPA1*01:03-DPB1*02:01	TVKMLAGNEFQVSL	0.73774105	0.98364526
HLA-DPA1*01:03-DPB1*02:01	TVNAVVEFFQSNKG	0.4121849	0.1607798
HLA-DPA1*01:03-DPB1*02:01	VAGSIITKAYLEVT	0.58968955	0.9804796
HLA-DPA1*01:03-DPB1*02:01	VAQMQLKYYNSDVH	0.24603814	0.96170366
HLA-DPA1*01:03-DPB1*02:01	VATISGNMFNQMAK	0.5783558	0.9943632
HLA-DPA1*01:03-DPB1*02:01	VATLSTLLFKPAVI	0.68634146	0.4654581
HLA-DPA1*01:03-DPB1*02:01	VDALMQKAFNSSSF	0.3982858	0.5487369
HLA-DPA1*01:03-DPB1*02:01	VDEVWSTLLRSVHS	0.48811513	0.65651906
HLA-DPA1*01:03-DPB1*02:01	VDGFKGQKVQDVKK	0.2119345	0.98621637
HLA-DPA1*01:03-DPB1*02:01	VDQFHGTEYVCCPQ	0.40624696	0.99285316
HLA-DPA1*01:03-DPB1*02:01	VDSYTVSAFRHSQK	0.47623312	0.9964883
HLA-DPA1*01:03-DPB1*02:01	VEAFEKMLWRVCKG	0.37816784	0.2663781
HLA-DPA1*01:03-DPB1*02:01	VEALLDRYFEADPP	0.3494987	0.48453173
HLA-DPA1*01:03-DPB1*02:01	VEDLINIHFQRAKN	0.44201046	0.99256164
HLA-DPA1*01:03-DPB1*02:01	VEFTDHLFNIAKPR	0.41079205	0.9976923
HLA-DPA1*01:03-DPB1*02:01	VEKLSSLPFQKIQH	0.75824624	0.99772406
HLA-DPA1*01:03-DPB1*02:01	VELLVSTFHASAGA	0.45967865	0.6362354
HLA-DPA1*01:03-DPB1*02:01	VESLVSQYFQTVTD	0.7918119	0.9983635
HLA-DPA1*01:03-DPB1*02:01	VEWFDGKDFQGSKL	0.40400165	0.9901926
HLA-DPA1*01:03-DPB1*02:01	VFKYLAKAYASNHP	0.25111285	0.9844483
HLA-DPA1*01:03-DPB1*02:01	VFLAQKLFNNSSSH	0.36193582	0.97410333
HLA-DPA1*01:03-DPB1*02:01	VGEKSWVQFNSNSQ	0.3004544	0.24065287
HLA-DPA1*01:03-DPB1*02:01	VGELKLSKIQKNVK	0.27919522	0.949622
HLA-DPA1*01:03-DPB1*02:01	VGNLVSKHMNETSH	0.10108242	0.996966
HLA-DPA1*01:03-DPB1*02:01	VGQLAHKLAENNIQ	0.11216633	0.97685754
HLA-DPA1*01:03-DPB1*02:01	VGSIIGKKGESVKK	0.12267295	0.98133165
HLA-DPA1*01:03-DPB1*02:01	VHAYTLYSAVRPFG	0.49612644	0.117287874
HLA-DPA1*01:03-DPB1*02:01	VIGVLAQSKFQAVR	0.74773294	0.9978123
HLA-DPA1*01:03-DPB1*02:01	VIHQAEGKKFNRAK	0.20704979	0.95455265
HLA-DPA1*01:03-DPB1*02:01	VIKMFMGSLFNVIG	0.8590339	0.45008212
HLA-DPA1*01:03-DPB1*02:01	VILKLDYSDFQIVK	0.6985754	0.98559296
HLA-DPA1*01:03-DPB1*02:01	VIRLISSLLQTNTS	0.4348936	0.3758922
HLA-DPA1*01:03-DPB1*02:01	VKMLAGNEFQVSLS	0.67339855	0.9917135
HLA-DPA1*01:03-DPB1*02:01	VKRLEYESFQCGQQ	0.5964038	0.9615878
HLA-DPA1*01:03-DPB1*02:01	VLEKKFHTVSGSKC	0.289998	0.1370875
HLA-DPA1*01:03-DPB1*02:01	VLELEGKKWRVENQ	0.2548137	0.8905419
HLA-DPA1*01:03-DPB1*02:01	VLGDILGSAMQNIQ	0.45434082	0.24330616
HLA-DPA1*01:03-DPB1*02:01	VLGNFLTKSYNYVN	0.49414983	0.97047263
HLA-DPA1*01:03-DPB1*02:01	VLLAPSVFQQTVTR	0.49683258	0.9931179
HLA-DPA1*01:03-DPB1*02:01	VLYDIILKNFEKLK	0.6517098	0.76485145
HLA-DPA1*01:03-DPB1*02:01	VNDFWQMAWQENSR	0.38253126	0.9475506
HLA-DPA1*01:03-DPB1*02:01	VNERLISMAYGQIG	0.62166464	0.83992034
HLA-DPA1*01:03-DPB1*02:01	VNGILFVQYFHRVP	0.83364844	0.9786205
HLA-DPA1*01:03-DPB1*02:01	VNLYRSESLQQNLL	0.39520958	0.88884485
HLA-DPA1*01:03-DPB1*02:01	VPDHVVWSLFNTLF	0.91138095	0.83993256
HLA-DPA1*01:03-DPB1*02:01	VPDHVVWSLFNTLF	0.91138095	0.83993256
HLA-DPA1*01:03-DPB1*02:01	VPIGYKGSTFHRVI	0.72741836	0.99771136
HLA-DPA1*01:03-DPB1*02:01	VPLGPFLGKSFGTT	0.4625948	0.9791918
HLA-DPA1*01:03-DPB1*02:01	VPQVSTPTLVEVSR	0.20794821	0.84737384
HLA-DPA1*01:03-DPB1*02:01	VPYFYLSPLQLSVS	0.66605717	0.9136332
HLA-DPA1*01:03-DPB1*02:01	VQKDIKNVPFKIVR	0.5922132	0.98951566
HLA-DPA1*01:03-DPB1*02:01	VQLQFSLFRDSQTL	0.6218895	0.9340912
HLA-DPA1*01:03-DPB1*02:01	VREFVEKSFLHIGK	0.675471	0.99957407
HLA-DPA1*01:03-DPB1*02:01	VRFMTKIYHPNVDK	0.23946899	0.99637717
HLA-DPA1*01:03-DPB1*02:01	VRIADKKYYPSSQD	0.12152345	0.33368802
HLA-DPA1*01:03-DPB1*02:01	VRKFLLSQLQKTRP	0.58121485	0.98450863
HLA-DPA1*01:03-DPB1*02:01	VSELCKKAILRVAE	0.20573084	0.41618824
HLA-DPA1*01:03-DPB1*02:01	VSPELVCSMLHLCS	0.42091733	0.5663422
HLA-DPA1*01:03-DPB1*02:01	VSRLFYGKSYYHVY	0.6596576	0.9962799
HLA-DPA1*01:03-DPB1*02:01	VSSYSTTVFRTSKP	0.58620965	0.9934517
HLA-DPA1*01:03-DPB1*02:01	VSWFKGKELNLVFG	0.48266694	0.9968497
HLA-DPA1*01:03-DPB1*02:01	VTNIITSKELLQTK	0.25809607	0.9691868
HLA-DPA1*01:03-DPB1*02:01	VVDQVVGKLIEVVK	0.3531461	0.9906238
HLA-DPA1*01:03-DPB1*02:01	VVLLHGKAFNSHTW	0.3477564	0.96873313
HLA-DPA1*01:03-DPB1*02:01	VVLTYIYFKRLKTM	0.52447534	0.46332997
HLA-DPA1*01:03-DPB1*02:01	VYASKPFLGTSQRG	0.35363856	0.87701595
HLA-DPA1*01:03-DPB1*02:01	WATHKFADCKAKRD	0.20888901	0.5105024
HLA-DPA1*01:03-DPB1*02:01	WGNIFQLPFKHVRD	0.633575	0.9518019
HLA-DPA1*01:03-DPB1*02:01	WNSYVDYKIFLHTN	0.6298509	0.8976625
HLA-DPA1*01:03-DPB1*02:01	YAFLGAKFKTSAQH	0.40294117	0.9988359
HLA-DPA1*01:03-DPB1*02:01	YAYDGKDYIALKED	0.26334912	0.999396
HLA-DPA1*01:03-DPB1*02:01	YDGKDYIALNEDLS	0.3002025	0.97822535
HLA-DPA1*01:03-DPB1*02:01	YDIILKNFEKLKKP	0.38660738	0.966514
HLA-DPA1*01:03-DPB1*02:01	YDLSSKYYQTIGNH	0.4288077	0.9919609
HLA-DPA1*01:03-DPB1*02:01	YEDFLDARFKTMKK	0.5484759	0.99822396
HLA-DPA1*01:03-DPB1*02:01	YEDVSTAVQNLQKA	0.056223318	0.008951408
HLA-DPA1*01:03-DPB1*02:01	YEFALEQFQFIRAH	0.6773214	0.995248
HLA-DPA1*01:03-DPB1*02:01	YGIFYATSFLDLYR	0.9365603	0.8790638
HLA-DPA1*01:03-DPB1*02:01	YHQYAYDGKDYIAL	0.3287889	0.99801004
HLA-DPA1*01:03-DPB1*02:01	YISLTSKNWQESQK	0.22402482	0.99399585
HLA-DPA1*01:03-DPB1*02:01	YLFEWRTQYACPPF	0.36281544	0.019467454
HLA-DPA1*01:03-DPB1*02:01	YPDGTYTGRIFLEV	0.63945466	0.83253324
HLA-DPA1*01:03-DPB1*02:01	YPGYQSKHYACIRQ	0.2821027	0.9063075
HLA-DPA1*01:03-DPB1*02:01	YRKFTSKEYEEIDK	0.50197256	0.99905807
HLA-DPA1*01:03-DPB1*02:01	YWQANPFRAVAEPG	0.48711687	0.96920747
