# Supplementary material for: MHCII-peptide presentation: an assessment of the state-of-the-art prediction methods
Source: Front Immunol. 2024 Mar 12;15:1293706. doi: 10.3389/fimmu.2024.1293706 (PMC11027168; doi:10.3389/fimmu.2024.1293706)
Supplement: Supplementary file 2 [file DataSheet_2.zip › output/BERT/pos/14_HLA-DPA1_01_03_DPB1_03_01.csv]

allele	peptide	affinity_pred	mass_pred
HLA-DPA1*01:03-DPB1*03:01	AAAAGGAAAAAARQ	0.32734373	0.94454163
HLA-DPA1*01:03-DPB1*03:01	AAAGGTGPLAARAG	0.07614366	0.42366773
HLA-DPA1*01:03-DPB1*03:01	AAARTSPTVATQTG	0.25349984	0.97932494
HLA-DPA1*01:03-DPB1*03:01	AAELVETIAATARE	0.4495616	0.8235199
HLA-DPA1*01:03-DPB1*03:01	AAERYGINTTDIFQ	0.18928576	0.34792265
HLA-DPA1*01:03-DPB1*03:01	AAFERESDVPLKTE	0.408854	0.98973525
HLA-DPA1*01:03-DPB1*03:01	AAGRIAIPGLAGAG	0.4699568	0.97859156
HLA-DPA1*01:03-DPB1*03:01	AAKVRIQTQPGYAN	0.30373305	0.9957116
HLA-DPA1*01:03-DPB1*03:01	AAPLLRWAEGPAVS	0.51392657	0.92341244
HLA-DPA1*01:03-DPB1*03:01	AAQARDQTAALLNS	0.39517704	0.9866873
HLA-DPA1*01:03-DPB1*03:01	AAQLRPISLPGVSS	0.54248875	0.41315737
HLA-DPA1*01:03-DPB1*03:01	AARAPPPPAAGSRR	0.30354586	0.9617294
HLA-DPA1*01:03-DPB1*03:01	AARFPIIASCTLLG	0.4100967	0.8487908
HLA-DPA1*01:03-DPB1*03:01	AARLNIPVSQVNPR	0.5352896	0.99278164
HLA-DPA1*01:03-DPB1*03:01	AARPYSVALLSVPE	0.65822	0.9549586
HLA-DPA1*01:03-DPB1*03:01	AAVRQAEDAIQNAN	0.45869854	0.99944925
HLA-DPA1*01:03-DPB1*03:01	ADTLPRVSPVAQMT	0.32023963	0.58490497
HLA-DPA1*01:03-DPB1*03:01	ADTVRGAVLGSRSA	0.45901906	0.9139271
HLA-DPA1*01:03-DPB1*03:01	AEAGWIEGAAILLS	0.28787872	0.007470328
HLA-DPA1*01:03-DPB1*03:01	AEAKAAEAAASAYY	0.5463652	0.9974745
HLA-DPA1*01:03-DPB1*03:01	AEHNFVAKAHGSPR	0.21417467	0.7044806
HLA-DPA1*01:03-DPB1*03:01	AEKGVRTLTAAAVS	0.7239913	0.99731874
HLA-DPA1*01:03-DPB1*03:01	AENNIQPIFAVTSR	0.423608	0.5631758
HLA-DPA1*01:03-DPB1*03:01	AEVLRTMELAAQSM	0.758025	0.9981116
HLA-DPA1*01:03-DPB1*03:01	AFTRLHINAPQSPF	0.6572565	0.9522191
HLA-DPA1*01:03-DPB1*03:01	AGARAAAAAASAGS	0.6142438	0.9809598
HLA-DPA1*01:03-DPB1*03:01	AGARTPAALAALSL	0.66960233	0.52391356
HLA-DPA1*01:03-DPB1*03:01	AGERLSEEPLQVLE	0.26150766	0.9981289
HLA-DPA1*01:03-DPB1*03:01	AGGSRLLVGATYTG	0.2517292	0.6167168
HLA-DPA1*01:03-DPB1*03:01	AGLGRAYALAFAER	0.7286575	0.9977697
HLA-DPA1*01:03-DPB1*03:01	AGQRAVPAVLGSAG	0.5633126	0.81374633
HLA-DPA1*01:03-DPB1*03:01	AGRIYISGMAPRPS	0.59880346	0.7965465
HLA-DPA1*01:03-DPB1*03:01	AGRLVAKAVEGCVS	0.36072686	0.8865716
HLA-DPA1*01:03-DPB1*03:01	AGSRGGEEPGRSYG	0.0844771	0.9076111
HLA-DPA1*01:03-DPB1*03:01	AGVGTPAAAAAAAA	0.24093388	0.20717397
HLA-DPA1*01:03-DPB1*03:01	AGVQEPIYATIGAG	0.1546407	0.22564702
HLA-DPA1*01:03-DPB1*03:01	AIRLAAQSTLSFYQ	0.632041	0.72811687
HLA-DPA1*01:03-DPB1*03:01	AKKREVLSAASAAG	0.74774486	0.9981459
HLA-DPA1*01:03-DPB1*03:01	AKLVREVAAPDVGR	0.5939439	0.83160144
HLA-DPA1*01:03-DPB1*03:01	ALAKQVATALQNLQ	0.43410167	0.946521
HLA-DPA1*01:03-DPB1*03:01	ALCRAYEAAASALQ	0.78247154	0.9825352
HLA-DPA1*01:03-DPB1*03:01	ALGLRWYALPAVSN	0.8607209	0.99880904
HLA-DPA1*01:03-DPB1*03:01	ALKRAQSELAAHQK	0.69488895	0.997385
HLA-DPA1*01:03-DPB1*03:01	ALKRFVNLVARHPL	0.7229146	0.98656636
HLA-DPA1*01:03-DPB1*03:01	ALNILALSPPAQNL	0.47238734	0.13003577
HLA-DPA1*01:03-DPB1*03:01	ALPRTATLATLATR	0.5717787	0.9992738
HLA-DPA1*01:03-DPB1*03:01	ALQRQWDQVEQDLA	0.32541284	0.9969972
HLA-DPA1*01:03-DPB1*03:01	ALRMLPTIIADNAG	0.58157766	0.93263084
HLA-DPA1*01:03-DPB1*03:01	ALRRDLTIAIESAR	0.8281329	0.9995769
HLA-DPA1*01:03-DPB1*03:01	AMPRIYELAAGGTA	0.55720884	0.99842465
HLA-DPA1*01:03-DPB1*03:01	AMQRASEAGATAPK	0.5475357	0.99670887
HLA-DPA1*01:03-DPB1*03:01	ANIRNMSVIAHVDH	0.638216	0.9800364
HLA-DPA1*01:03-DPB1*03:01	ANLQRAYSLAKEQR	0.61977524	0.9995531
HLA-DPA1*01:03-DPB1*03:01	ANNRLFVGSIPKNK	0.37903187	0.9681896
HLA-DPA1*01:03-DPB1*03:01	ANNRLFVGSIPKSK	0.46610242	0.8981973
HLA-DPA1*01:03-DPB1*03:01	ANPRESSYACYYDE	0.07605495	0.99255073
HLA-DPA1*01:03-DPB1*03:01	APAPGPAPRAPLDF	0.046717774	0.60181475
HLA-DPA1*01:03-DPB1*03:01	APAREPIISSEEQK	0.20569393	0.99449146
HLA-DPA1*01:03-DPB1*03:01	APETRRSIEVPLNE	0.47483054	0.99873686
HLA-DPA1*01:03-DPB1*03:01	APLPERNSLSAIFN	0.31045523	0.54149276
HLA-DPA1*01:03-DPB1*03:01	APMREPGSPAESEG	0.22834583	0.5735961
HLA-DPA1*01:03-DPB1*03:01	APPVRHLIATQLLS	0.5648177	0.6688778
HLA-DPA1*01:03-DPB1*03:01	APQGSRAAPTAASD	0.34052184	0.9816681
HLA-DPA1*01:03-DPB1*03:01	APRALPGSAVLAAA	0.54307264	0.6793545
HLA-DPA1*01:03-DPB1*03:01	APRARAWAPSQASQ	0.707151	0.99773467
HLA-DPA1*01:03-DPB1*03:01	APRGDVTAEEAAGA	0.15976422	0.9109518
HLA-DPA1*01:03-DPB1*03:01	APRSAAVPLINPAG	0.5452215	0.99862254
HLA-DPA1*01:03-DPB1*03:01	APRSGAPAAESKEI	0.3555125	0.9993881
HLA-DPA1*01:03-DPB1*03:01	APSGRAYTSPLIDM	0.3608734	0.9903239
HLA-DPA1*01:03-DPB1*03:01	APSRVLVIPSSNVS	0.66162366	0.9993941
HLA-DPA1*01:03-DPB1*03:01	APVTRAVTNASQAK	0.5444847	0.9975344
HLA-DPA1*01:03-DPB1*03:01	APYRTQSSASLAAS	0.57304984	0.9759127
HLA-DPA1*01:03-DPB1*03:01	AQARNLDQSGTNVA	0.05206565	0.8295018
HLA-DPA1*01:03-DPB1*03:01	AQDRFLIMAAEMEQ	0.6993469	0.9433632
HLA-DPA1*01:03-DPB1*03:01	AQGRLVSHVVSAAT	0.7259941	0.97581655
HLA-DPA1*01:03-DPB1*03:01	AQITQRKWEAARVA	0.5687915	0.99679756
HLA-DPA1*01:03-DPB1*03:01	AQKRELQQAVLHME	0.4762252	0.99742186
HLA-DPA1*01:03-DPB1*03:01	AQPATFLARSPHVG	0.2284769	0.65073097
HLA-DPA1*01:03-DPB1*03:01	AQPRLLELALTSNR	0.6151829	0.9993046
HLA-DPA1*01:03-DPB1*03:01	AQRAFPNPYADYNK	0.25494215	0.9761936
HLA-DPA1*01:03-DPB1*03:01	AQRRELILAIKNAR	0.7343344	0.9994508
HLA-DPA1*01:03-DPB1*03:01	AQSRLNEAAAGLNQ	0.540506	0.9685648
HLA-DPA1*01:03-DPB1*03:01	ARFYLPILVPSAKK	0.7849796	0.94434565
HLA-DPA1*01:03-DPB1*03:01	ARRAAAAAAAAGAF	0.79238284	0.9770153
HLA-DPA1*01:03-DPB1*03:01	ARRQEEAALLSQEF	0.5564657	0.97295743
HLA-DPA1*01:03-DPB1*03:01	ARRRESEKSLENET	0.2671668	0.9975036
HLA-DPA1*01:03-DPB1*03:01	ARSRTPPSAPSQSR	0.44749635	0.7535635
HLA-DPA1*01:03-DPB1*03:01	ASARRAAELGARAA	0.7252304	0.99860656
HLA-DPA1*01:03-DPB1*03:01	ASERESAAPAAAPT	0.4447408	0.9984719
HLA-DPA1*01:03-DPB1*03:01	ASFPRWYFDVERNS	0.31374606	0.9929863
HLA-DPA1*01:03-DPB1*03:01	ASGRAYPDVAALSD	0.37701693	0.8099902
HLA-DPA1*01:03-DPB1*03:01	ASGRTTGIVMDSGD	0.040138617	0.25813884
HLA-DPA1*01:03-DPB1*03:01	ASKRNVIEAVYNRL	0.4743581	0.9928175
HLA-DPA1*01:03-DPB1*03:01	ASLTREVIRLAQDA	0.59577537	0.93140966
HLA-DPA1*01:03-DPB1*03:01	ASPLLYTLIEKTMQ	0.1836397	0.8413638
HLA-DPA1*01:03-DPB1*03:01	ASPVRLLSLAFALS	0.72396505	0.114029884
HLA-DPA1*01:03-DPB1*03:01	ASVRAVPNPVINPY	0.49699688	0.99735034
HLA-DPA1*01:03-DPB1*03:01	ATEERAAPSTAPAE	0.2862143	0.9200961
HLA-DPA1*01:03-DPB1*03:01	ATEKAVELAANTKG	0.12130753	0.99750406
HLA-DPA1*01:03-DPB1*03:01	ATLQRLVEALEENE	0.5639917	0.6026408
HLA-DPA1*01:03-DPB1*03:01	ATLTMTLAQTNFCK	0.18663856	0.05183803
HLA-DPA1*01:03-DPB1*03:01	ATNERLFVLTTKNL	0.42576754	0.99841166
HLA-DPA1*01:03-DPB1*03:01	ATNRRVWELSKANS	0.55066305	0.9996004
HLA-DPA1*01:03-DPB1*03:01	AVAQRCPSPPMINL	0.37979677	0.9914282
HLA-DPA1*01:03-DPB1*03:01	AVARVGAVASASVC	0.7283085	0.9928036
HLA-DPA1*01:03-DPB1*03:01	AVERHSDLPPLNPT	0.21385969	0.9985011
HLA-DPA1*01:03-DPB1*03:01	AVERLWDYGMSSSP	0.4014592	0.9364313
HLA-DPA1*01:03-DPB1*03:01	AVPRAPSGAVLDYE	0.18483649	0.9892538
HLA-DPA1*01:03-DPB1*03:01	AVVAAVMWRRNSSD	0.48165885	0.08331455
HLA-DPA1*01:03-DPB1*03:01	AVVARGTTILAKHA	0.4238571	0.95434964
HLA-DPA1*01:03-DPB1*03:01	AVVRSYTAGATSLQ	0.6401396	0.9991525
HLA-DPA1*01:03-DPB1*03:01	AWVRGGDIIVQNSA	0.3849142	0.97263324
HLA-DPA1*01:03-DPB1*03:01	DFGRYGDVVLRHIG	0.28925732	0.8419838
HLA-DPA1*01:03-DPB1*03:01	DGDMRLADGGATNQ	0.10645809	0.9541091
HLA-DPA1*01:03-DPB1*03:01	DGKKRYDLSALVRH	0.4088405	0.9970601
HLA-DPA1*01:03-DPB1*03:01	DGMDRYLIYVDESR	0.27329937	0.6519869
HLA-DPA1*01:03-DPB1*03:01	DHDRFWVLAAHPNL	0.6817365	0.9941888
HLA-DPA1*01:03-DPB1*03:01	DIAARLNIPVSQVN	0.64320475	0.994009
HLA-DPA1*01:03-DPB1*03:01	DIERGWILVTKEQH	0.091341175	0.97827244
HLA-DPA1*01:03-DPB1*03:01	DIIRYIIGIGKHFQ	0.31411505	0.59810984
HLA-DPA1*01:03-DPB1*03:01	DKLVRLYAVVTREE	0.61473346	0.9547583
HLA-DPA1*01:03-DPB1*03:01	DLARLPVDVVVNAS	0.5487722	0.92155874
HLA-DPA1*01:03-DPB1*03:01	DLARMYIEAGNHRK	0.6039866	0.9918494
HLA-DPA1*01:03-DPB1*03:01	DLERFLSSAAAVSK	0.7894665	0.9930388
HLA-DPA1*01:03-DPB1*03:01	DLLERLREEVTKLR	0.17010859	0.5173772
HLA-DPA1*01:03-DPB1*03:01	DLLRIGITLAGHQK	0.6516574	0.89222
HLA-DPA1*01:03-DPB1*03:01	DLLRIGVTLAGHQK	0.64523643	0.9411806
HLA-DPA1*01:03-DPB1*03:01	DLRSWTAADMAAQI	0.66915625	0.99955827
HLA-DPA1*01:03-DPB1*03:01	DLRSWTAADMAAQT	0.6262745	0.9996506
HLA-DPA1*01:03-DPB1*03:01	DLTAKKMVLALLEL	0.36797053	0.32896346
HLA-DPA1*01:03-DPB1*03:01	DNDRQLSKAEINLY	0.1800398	0.9979666
HLA-DPA1*01:03-DPB1*03:01	DNQERKTELPREHA	0.12260168	0.9979989
HLA-DPA1*01:03-DPB1*03:01	DPANRRYEVPLETP	0.4258752	0.9979664
HLA-DPA1*01:03-DPB1*03:01	DPEHYLINVCKSLA	0.08530705	0.34137446
HLA-DPA1*01:03-DPB1*03:01	DPKFREAVKAASDE	0.4465416	0.9975154
HLA-DPA1*01:03-DPB1*03:01	DPVLRAPGGRPAPS	0.20282897	0.3503672
HLA-DPA1*01:03-DPB1*03:01	DQSRQGGAPDAGQE	0.044061985	0.4734736
HLA-DPA1*01:03-DPB1*03:01	DQTRVVPGAAENIE	0.27166107	0.998709
HLA-DPA1*01:03-DPB1*03:01	DQVRDVIIAASVAG	0.75524414	0.993968
HLA-DPA1*01:03-DPB1*03:01	DRARAMELCLALLL	0.51908845	0.009027788
HLA-DPA1*01:03-DPB1*03:01	DRGATLALTQVTPQ	0.22550845	0.79814905
HLA-DPA1*01:03-DPB1*03:01	DRLLDLPAAASSED	0.67715466	0.93019867
HLA-DPA1*01:03-DPB1*03:01	DRLRTLSYPQTNVF	0.47061014	0.9972395
HLA-DPA1*01:03-DPB1*03:01	DRTRIVIVPSLNPD	0.6452277	0.9996918
HLA-DPA1*01:03-DPB1*03:01	DSDILFTLPNLSKK	0.33135015	0.7981199
HLA-DPA1*01:03-DPB1*03:01	DSGIRVIPDTLTDM	0.11371008	0.85051644
HLA-DPA1*01:03-DPB1*03:01	DSGSRRASSIAASR	0.78128207	0.99634916
HLA-DPA1*01:03-DPB1*03:01	DSNSRYSALNVQHQ	0.23506252	0.9885419
HLA-DPA1*01:03-DPB1*03:01	DSQRIDDLSARDKP	0.089271925	0.99892235
HLA-DPA1*01:03-DPB1*03:01	DSRTAEEICESSSK	0.10893411	0.96797293
HLA-DPA1*01:03-DPB1*03:01	DSSIRYFEITSEAP	0.4039043	0.9857766
HLA-DPA1*01:03-DPB1*03:01	DTHRGLLYAASHSG	0.43754688	0.8449782
HLA-DPA1*01:03-DPB1*03:01	DTLPRVSPVAQMTL	0.48492083	0.97049314
HLA-DPA1*01:03-DPB1*03:01	DTQFVRFDSDAASQ	0.4606549	0.98224145
HLA-DPA1*01:03-DPB1*03:01	DTTVRASTHCTYDR	0.09918485	0.98920566
HLA-DPA1*01:03-DPB1*03:01	DVRRGNVAGDSKND	0.12426982	0.9975135
HLA-DPA1*01:03-DPB1*03:01	EAARLSVAAQEAAR	0.78374594	0.9993547
HLA-DPA1*01:03-DPB1*03:01	EAEREALLAALGYK	0.5186245	0.9985862
HLA-DPA1*01:03-DPB1*03:01	EAERTAELAEADAR	0.33003044	0.9994463
HLA-DPA1*01:03-DPB1*03:01	EAQKRELQQAVLHM	0.4646413	0.9973718
HLA-DPA1*01:03-DPB1*03:01	EARAGAPAAPSPPA	0.44441497	0.997019
HLA-DPA1*01:03-DPB1*03:01	EARAKVIAAEGEMN	0.3728743	0.9770691
HLA-DPA1*01:03-DPB1*03:01	EARATAPPAPSAPN	0.3914551	0.9970647
HLA-DPA1*01:03-DPB1*03:01	EARQDVEALLSRTV	0.4707195	0.89498806
HLA-DPA1*01:03-DPB1*03:01	EDDNIAIIDVPVPS	0.10552118	0.11423762
HLA-DPA1*01:03-DPB1*03:01	EDLRSWTAADKAAQ	0.53334004	0.9997209
HLA-DPA1*01:03-DPB1*03:01	EDLRSWTAADMAAQ	0.6249144	0.9997139
HLA-DPA1*01:03-DPB1*03:01	EDLRSWTAADTVAQ	0.54310745	0.9995365
HLA-DPA1*01:03-DPB1*03:01	EDLRSWTAVDTAAQ	0.5170424	0.99936944
HLA-DPA1*01:03-DPB1*03:01	EEARQDVEALLSRT	0.3932692	0.9802039
HLA-DPA1*01:03-DPB1*03:01	EEATRQAVEAAKVR	0.57925516	0.99857235
HLA-DPA1*01:03-DPB1*03:01	EEELRYAPLSFRNP	0.3645391	0.9564807
HLA-DPA1*01:03-DPB1*03:01	EELRKAILVVFANK	0.6262407	0.99372065
HLA-DPA1*01:03-DPB1*03:01	EGARLLASKSLLNR	0.50546384	0.7795272
HLA-DPA1*01:03-DPB1*03:01	EGKRVLIAAHGNSL	0.7074709	0.9962926
HLA-DPA1*01:03-DPB1*03:01	EHALLAYTLGVKQL	0.2971421	0.2811792
HLA-DPA1*01:03-DPB1*03:01	EIQLSSITSSRNPA	0.37209654	0.57905424
HLA-DPA1*01:03-DPB1*03:01	EIRRMMEVAAADVK	0.7140893	0.9993268
HLA-DPA1*01:03-DPB1*03:01	EKGVRTLTAAAVSG	0.7932494	0.99917346
HLA-DPA1*01:03-DPB1*03:01	EKKDRVHHEPQLSD	0.24259242	0.99700576
HLA-DPA1*01:03-DPB1*03:01	EKLQLISALTNKPE	0.31908083	0.75458974
HLA-DPA1*01:03-DPB1*03:01	ELAAREAELNAKAQ	0.43997258	0.99863356
HLA-DPA1*01:03-DPB1*03:01	ELADRVLDVVERSL	0.49991938	0.9352828
HLA-DPA1*01:03-DPB1*03:01	ELARRVADVVARAE	0.7173135	0.9963994
HLA-DPA1*01:03-DPB1*03:01	ELEREESGAAESPA	0.34298614	0.986899
HLA-DPA1*01:03-DPB1*03:01	ELFREMESILQNKH	0.4780951	0.9558746
HLA-DPA1*01:03-DPB1*03:01	ELLGAPRELAAAQS	0.44071373	0.05943494
HLA-DPA1*01:03-DPB1*03:01	ELPLRLADFGVLHR	0.4563344	0.982137
HLA-DPA1*01:03-DPB1*03:01	ELQRLTNVAATSGD	0.61245143	0.9872962
HLA-DPA1*01:03-DPB1*03:01	ELRFQSAVLYAAQQ	0.7122148	0.7196067
HLA-DPA1*01:03-DPB1*03:01	ELRKISQALASKEN	0.68202317	0.9986421
HLA-DPA1*01:03-DPB1*03:01	ELRQRLAPLAEDVR	0.66299284	0.99934644
HLA-DPA1*01:03-DPB1*03:01	ELRRSLAPYAQDTQ	0.71677786	0.9656312
HLA-DPA1*01:03-DPB1*03:01	EMMRNQDLALSNLE	0.54003185	0.99768627
HLA-DPA1*01:03-DPB1*03:01	EMSRFVPLPASAKW	0.8019988	0.80459803
HLA-DPA1*01:03-DPB1*03:01	ENLARCWTLTEAEK	0.33396536	0.9892009
HLA-DPA1*01:03-DPB1*03:01	ENNIQPIFAVTSRM	0.46499398	0.117650226
HLA-DPA1*01:03-DPB1*03:01	ENSRNSILASSGFG	0.49220023	0.9549505
HLA-DPA1*01:03-DPB1*03:01	EPLVRGYTTAAAVQ	0.7665241	0.9952982
HLA-DPA1*01:03-DPB1*03:01	EPRFIAVGYVDDTQ	0.1857008	0.99765027
HLA-DPA1*01:03-DPB1*03:01	EQQERAFTLGLAGL	0.56674975	0.99602586
HLA-DPA1*01:03-DPB1*03:01	ERGEKLDDLVSKSE	0.04182722	0.7794901
HLA-DPA1*01:03-DPB1*03:01	ERHPRLVPTGPTHR	0.26220194	0.9141878
HLA-DPA1*01:03-DPB1*03:01	ERLQRLTFPAVSVK	0.8329479	0.9925583
HLA-DPA1*01:03-DPB1*03:01	ESLRGSIPAAQVPV	0.74852204	0.98579437
HLA-DPA1*01:03-DPB1*03:01	ESRRDSIVAELDRE	0.42158312	0.99794227
HLA-DPA1*01:03-DPB1*03:01	ESSRSNTQPGFSYS	0.11842006	0.7739334
HLA-DPA1*01:03-DPB1*03:01	ETARAADCRVAQNG	0.15389338	0.29527435
HLA-DPA1*01:03-DPB1*03:01	ETARYVVGVLEAAG	0.587424	0.5640266
HLA-DPA1*01:03-DPB1*03:01	ETLTRLAAILAKHF	0.7735085	0.96138793
HLA-DPA1*01:03-DPB1*03:01	EVERSGTLALVEPL	0.4588316	0.9979445
HLA-DPA1*01:03-DPB1*03:01	EVKRALEIAQNNVE	0.5374472	0.9996554
HLA-DPA1*01:03-DPB1*03:01	EVKRREQLLALKNL	0.50482696	0.9984711
HLA-DPA1*01:03-DPB1*03:01	EVLRRAEATAASTS	0.8295052	0.99221784
HLA-DPA1*01:03-DPB1*03:01	EVLRTMELAAQSMK	0.72997475	0.99949646
HLA-DPA1*01:03-DPB1*03:01	EVNRLLAELPASVH	0.73188615	0.95247555
HLA-DPA1*01:03-DPB1*03:01	EVRLSVPPLVEVMR	0.57567185	0.9957565
HLA-DPA1*01:03-DPB1*03:01	EWNQRQSEQVEKNK	0.17058034	0.9980501
HLA-DPA1*01:03-DPB1*03:01	EYIIYTAMALRNKS	0.61832196	0.85925484
HLA-DPA1*01:03-DPB1*03:01	FAPMRMVTVPPRHY	0.5708046	0.9270776
HLA-DPA1*01:03-DPB1*03:01	FAQRVSDQPLESRR	0.5017083	0.99897844
HLA-DPA1*01:03-DPB1*03:01	FDCRAMSIGARSQS	0.61926466	0.9553248
HLA-DPA1*01:03-DPB1*03:01	FEQEMATAASSSSL	0.32423672	0.41664514
HLA-DPA1*01:03-DPB1*03:01	FFTRVSTLPATSTR	0.8207576	0.9993394
HLA-DPA1*01:03-DPB1*03:01	FGRFASFEAQGALA	0.59563076	0.8876398
HLA-DPA1*01:03-DPB1*03:01	FGSQRFSKIASNTQ	0.3994769	0.9991298
HLA-DPA1*01:03-DPB1*03:01	FKEPRKYIAAQGPR	0.3928606	0.9912523
HLA-DPA1*01:03-DPB1*03:01	FKLHRLPIPRPGEV	0.48524782	0.1064294
HLA-DPA1*01:03-DPB1*03:01	FNLIRRYTEISNIK	0.72319067	0.9454571
HLA-DPA1*01:03-DPB1*03:01	FSGLRRDLPPSVHL	0.5739962	0.93764323
HLA-DPA1*01:03-DPB1*03:01	FTREGTSAVENLNE	0.39645427	0.99938565
HLA-DPA1*01:03-DPB1*03:01	FVRFDSDAASQRME	0.47440434	0.99711704
HLA-DPA1*01:03-DPB1*03:01	FWFRSVPLAATSML	0.82564354	0.657608
HLA-DPA1*01:03-DPB1*03:01	GAGEREKVPANPEA	0.05889319	0.9899184
HLA-DPA1*01:03-DPB1*03:01	GAKLHTLSVEHQRE	0.11929493	0.9961454
HLA-DPA1*01:03-DPB1*03:01	GALDRLLDLPAAAS	0.77297884	0.99584085
HLA-DPA1*01:03-DPB1*03:01	GALLRKQELVTQNE	0.19228803	0.9905909
HLA-DPA1*01:03-DPB1*03:01	GAQRIFELGLGDDD	0.25313532	0.97899944
HLA-DPA1*01:03-DPB1*03:01	GARRAAAAAAAAGA	0.7546631	0.9904826
HLA-DPA1*01:03-DPB1*03:01	GARRQAEAAAQQLQ	0.6442058	0.9992983
HLA-DPA1*01:03-DPB1*03:01	GDIRVISEAEKAKQ	0.4168574	0.9991668
HLA-DPA1*01:03-DPB1*03:01	GDMKYGIYAVENEH	0.16073377	0.98707783
HLA-DPA1*01:03-DPB1*03:01	GDMRLADGGATNQG	0.15144822	0.9914894
HLA-DPA1*01:03-DPB1*03:01	GERRRRAVPAEGVR	0.79085153	0.99609435
HLA-DPA1*01:03-DPB1*03:01	GFDRNAVIVALSSK	0.74073154	0.9979952
HLA-DPA1*01:03-DPB1*03:01	GGADRLTSNPLASH	0.36182514	0.98455304
HLA-DPA1*01:03-DPB1*03:01	GGGPRVQVSPERTQ	0.078844704	0.99552584
HLA-DPA1*01:03-DPB1*03:01	GGGRRGAAAAAAAM	0.635537	0.9915269
HLA-DPA1*01:03-DPB1*03:01	GGHVVAPVLSRFLH	0.33350822	0.19224033
HLA-DPA1*01:03-DPB1*03:01	GGPVRVYSLPGREN	0.34661362	0.99925154
HLA-DPA1*01:03-DPB1*03:01	GGRIFRSSDFAKNF	0.36827472	0.9747103
HLA-DPA1*01:03-DPB1*03:01	GGRTGEAIVDAALS	0.3931638	0.9339964
HLA-DPA1*01:03-DPB1*03:01	GGRVFVLPCIQQIQ	0.5218431	0.94291437
HLA-DPA1*01:03-DPB1*03:01	GGSREITKAAQSLN	0.48549968	0.9995502
HLA-DPA1*01:03-DPB1*03:01	GGVPRSGTTLMRAM	0.31543154	0.5865512
HLA-DPA1*01:03-DPB1*03:01	GGWLRKNVLVVAAA	0.6869568	0.91579163
HLA-DPA1*01:03-DPB1*03:01	GGYVAYSKAATVTG	0.21170324	0.9525753
HLA-DPA1*01:03-DPB1*03:01	GIRRNEKIAVHCTV	0.39628473	0.96147424
HLA-DPA1*01:03-DPB1*03:01	GIRVAPVPLYNSFH	0.50531363	0.99827975
HLA-DPA1*01:03-DPB1*03:01	GKLSRELDFVSHHV	0.44139013	0.93758047
HLA-DPA1*01:03-DPB1*03:01	GKQRSAAQPSTSPA	0.4488625	0.99670255
HLA-DPA1*01:03-DPB1*03:01	GLGERKVVEINHED	0.050247177	0.9595974
HLA-DPA1*01:03-DPB1*03:01	GLGRAYALAFAERG	0.7281649	0.99882877
HLA-DPA1*01:03-DPB1*03:01	GLGRVWAVASQHGR	0.6804555	0.9982444
HLA-DPA1*01:03-DPB1*03:01	GLIRAGTKAAEGVS	0.5709378	0.9991757
HLA-DPA1*01:03-DPB1*03:01	GLIRVANVPNTSLL	0.6479139	0.9857194
HLA-DPA1*01:03-DPB1*03:01	GLQRRSSPAADVQG	0.6623519	0.9961208
HLA-DPA1*01:03-DPB1*03:01	GLRAVSPAIPSAPL	0.76601195	0.9653493
HLA-DPA1*01:03-DPB1*03:01	GLTSARAAEILARD	0.58297694	0.9243907
HLA-DPA1*01:03-DPB1*03:01	GNPRALSFVLSSLQ	0.63239765	0.92369825
HLA-DPA1*01:03-DPB1*03:01	GNPRENSPFLNNVE	0.099803545	0.9886637
HLA-DPA1*01:03-DPB1*03:01	GNSRTAMVAALSPA	0.73333573	0.9992027
HLA-DPA1*01:03-DPB1*03:01	GNYRIESVLSSSGK	0.5507038	0.9463197
HLA-DPA1*01:03-DPB1*03:01	GPARLQSSPLEDLL	0.3204427	0.9600174
HLA-DPA1*01:03-DPB1*03:01	GPARRSVLALTHEG	0.6910151	0.99921244
HLA-DPA1*01:03-DPB1*03:01	GPEIRAVPLVNRDR	0.403585	0.9940561
HLA-DPA1*01:03-DPB1*03:01	GPEPRSSPATTLSG	0.13028961	0.5315991
HLA-DPA1*01:03-DPB1*03:01	GPERSQEVAYTDIK	0.07871298	0.9989775
HLA-DPA1*01:03-DPB1*03:01	GPERSQSPAASDCS	0.19744326	0.9863979
HLA-DPA1*01:03-DPB1*03:01	GPFRSNSISLDNLK	0.24136513	0.98060054
HLA-DPA1*01:03-DPB1*03:01	GPGLSRNGVGPAPS	0.19729395	0.7488414
HLA-DPA1*01:03-DPB1*03:01	GPILPIVPVKNVDE	0.099848434	0.6832159
HLA-DPA1*01:03-DPB1*03:01	GPLFRVPITAVIAA	0.7629408	0.81846845
HLA-DPA1*01:03-DPB1*03:01	GPPERTVTPALSSN	0.50077665	0.9990824
HLA-DPA1*01:03-DPB1*03:01	GPPRSRTFNVALNA	0.52408445	0.99943465
HLA-DPA1*01:03-DPB1*03:01	GPPYDRAHVTGASS	0.2553374	0.90923226
HLA-DPA1*01:03-DPB1*03:01	GPREAPGAAEGRLR	0.08770074	0.98269016
HLA-DPA1*01:03-DPB1*03:01	GPRIPIWAAANYAN	0.5235075	0.98727626
HLA-DPA1*01:03-DPB1*03:01	GPTRTFTVVPRAAE	0.4926565	0.9976448
HLA-DPA1*01:03-DPB1*03:01	GPVGVFEWEAFARG	0.15802556	0.9845166
HLA-DPA1*01:03-DPB1*03:01	GPVRVYSLPGRENY	0.41476062	0.99921787
HLA-DPA1*01:03-DPB1*03:01	GQAPRLLIYGASTR	0.29569054	0.97371465
HLA-DPA1*01:03-DPB1*03:01	GQDRAAEEANAVLG	0.2617918	0.9972373
HLA-DPA1*01:03-DPB1*03:01	GQYIRLVEPGSPAE	0.50256747	0.9706405
HLA-DPA1*01:03-DPB1*03:01	GRAAAAAAAAAAAA	0.530334	0.9109839
HLA-DPA1*01:03-DPB1*03:01	GRGRAGIEASLDVQ	0.5492704	0.9989457
HLA-DPA1*01:03-DPB1*03:01	GRHQFRPTFPASSP	0.65166086	0.90288895
HLA-DPA1*01:03-DPB1*03:01	GRKLYSIAAPARSF	0.8931694	0.9880905
HLA-DPA1*01:03-DPB1*03:01	GRRFDEAALSIQKE	0.57781297	0.99169254
HLA-DPA1*01:03-DPB1*03:01	GRRKGEQIYYAGPV	0.21563832	0.5826166
HLA-DPA1*01:03-DPB1*03:01	GRYLSHTLSASHKK	0.5954924	0.9305115
HLA-DPA1*01:03-DPB1*03:01	GSDRIPIYGMASLQ	0.34652022	0.84061164
HLA-DPA1*01:03-DPB1*03:01	GSERVQITAIGDVL	0.35016215	0.9933263
HLA-DPA1*01:03-DPB1*03:01	GSFLVHTLAARHRK	0.6752787	0.88271534
HLA-DPA1*01:03-DPB1*03:01	GSLKRSAISAAKTG	0.75481206	0.9962554
HLA-DPA1*01:03-DPB1*03:01	GSRAAPTAASDQPD	0.37462232	0.99575883
HLA-DPA1*01:03-DPB1*03:01	GSRASETVMVHQAT	0.41384465	0.9957288
HLA-DPA1*01:03-DPB1*03:01	GSRASTASASAAVS	0.5464251	0.9909167
HLA-DPA1*01:03-DPB1*03:01	GSREITKAAQSLNE	0.56428504	0.9990181
HLA-DPA1*01:03-DPB1*03:01	GSRERLLVAVLTSR	0.75324726	0.95825064
HLA-DPA1*01:03-DPB1*03:01	GSRKLTAAAPGAVP	0.734697	0.9287222
HLA-DPA1*01:03-DPB1*03:01	GSVLRLSQALGNVT	0.6836023	0.60053253
HLA-DPA1*01:03-DPB1*03:01	GSVRYWVKAELHRP	0.51372427	0.99948424
HLA-DPA1*01:03-DPB1*03:01	GTLQRLPLALTNWR	0.6871296	0.8313818
HLA-DPA1*01:03-DPB1*03:01	GTLRAVDPPVRHHS	0.4799392	0.99646807
HLA-DPA1*01:03-DPB1*03:01	GTSHPRYYISANVT	0.50345194	0.9388083
HLA-DPA1*01:03-DPB1*03:01	GVGFREGTCGAQTQ	0.029850053	0.93786126
HLA-DPA1*01:03-DPB1*03:01	GVLPLSWDIPELVN	0.18866843	0.041103613
HLA-DPA1*01:03-DPB1*03:01	GVRKIIFALPGNPV	0.7961857	0.9514619
HLA-DPA1*01:03-DPB1*03:01	GVRLSPLAERQLQV	0.37148333	0.83276236
HLA-DPA1*01:03-DPB1*03:01	GVRRALDFAVGEYN	0.6318915	0.9925105
HLA-DPA1*01:03-DPB1*03:01	GVRTLTAAAVSGAQ	0.7619479	0.9899872
HLA-DPA1*01:03-DPB1*03:01	HALRLAAFGQLHKV	0.5784411	0.91566503
HLA-DPA1*01:03-DPB1*03:01	HEWEKHGTCAAQVD	0.11285602	0.9902136
HLA-DPA1*01:03-DPB1*03:01	HGNRTFSYTLEDHT	0.18275708	0.99149287
HLA-DPA1*01:03-DPB1*03:01	HGQRGSIKEMSHHP	0.076959714	0.3358929
HLA-DPA1*01:03-DPB1*03:01	HGVRTSEGAEGSAQ	0.16220142	0.9789871
HLA-DPA1*01:03-DPB1*03:01	HKKEKAVAAAAAAA	0.57631725	0.97964936
HLA-DPA1*01:03-DPB1*03:01	HKLVRFASQGAPAG	0.69155735	0.98892975
HLA-DPA1*01:03-DPB1*03:01	HLVRLLSVVLPNIK	0.73609555	0.9694494
HLA-DPA1*01:03-DPB1*03:01	HLVSRKSISAALEH	0.767093	0.9907403
HLA-DPA1*01:03-DPB1*03:01	HNELRRAVSPPARN	0.7421002	0.9886753
HLA-DPA1*01:03-DPB1*03:01	HQDRVEQIAAIAQE	0.51617414	0.9987701
HLA-DPA1*01:03-DPB1*03:01	HRVKLVPGYAGLQR	0.29167378	0.54649687
HLA-DPA1*01:03-DPB1*03:01	HSIRFVTLSATNAK	0.770006	0.9988502
HLA-DPA1*01:03-DPB1*03:01	IAEKRAVLAHVDVQ	0.5171072	0.9987755
HLA-DPA1*01:03-DPB1*03:01	IAERMIEAVDNNLR	0.4279548	0.99855834
HLA-DPA1*01:03-DPB1*03:01	IAFVRLAPAVLLTG	0.7487824	0.8220237
HLA-DPA1*01:03-DPB1*03:01	IAGIRVLDGPLTDS	0.34021994	0.9867705
HLA-DPA1*01:03-DPB1*03:01	IAGWREATKAAREA	0.5893733	0.9982867
HLA-DPA1*01:03-DPB1*03:01	IAKRLQSIGTENTE	0.30444548	0.96439457
HLA-DPA1*01:03-DPB1*03:01	IATVRRPAEAEAHR	0.50820315	0.99641895
HLA-DPA1*01:03-DPB1*03:01	IAVRFSTVAGESGS	0.5928937	0.9971608
HLA-DPA1*01:03-DPB1*03:01	IDPLRVAPLPLYAA	0.6229716	0.9945825
HLA-DPA1*01:03-DPB1*03:01	IDRKHSELSELNVK	0.13371976	0.9897547
HLA-DPA1*01:03-DPB1*03:01	IDRKHSELSELNVK	0.13371976	0.9897547
HLA-DPA1*01:03-DPB1*03:01	IELRFQSAVLYAAQ	0.7447944	0.73531294
HLA-DPA1*01:03-DPB1*03:01	IGQAAALAFAREGA	0.52164143	0.2979483
HLA-DPA1*01:03-DPB1*03:01	IGRFVPFAAVAAAN	0.7257887	0.9885785
HLA-DPA1*01:03-DPB1*03:01	IKGVRVFDVAVLAP	0.6541363	0.9965006
HLA-DPA1*01:03-DPB1*03:01	IKLREYEAALNSKD	0.706204	0.9996009
HLA-DPA1*01:03-DPB1*03:01	ILANRLYPVSARHW	0.74335414	0.9860202
HLA-DPA1*01:03-DPB1*03:01	ILDARSYTAAVANR	0.6222511	0.9996769
HLA-DPA1*01:03-DPB1*03:01	ILVERYLIEIAKNY	0.64728624	0.97043407
HLA-DPA1*01:03-DPB1*03:01	IMHRDVIYAVRDPY	0.53440845	0.991392
HLA-DPA1*01:03-DPB1*03:01	INERPVIFALSNPT	0.47490296	0.96810323
HLA-DPA1*01:03-DPB1*03:01	INPDRYIIVVEHDL	0.23633774	0.9660819
HLA-DPA1*01:03-DPB1*03:01	INSRFPIPSATDPD	0.4061538	0.98661727
HLA-DPA1*01:03-DPB1*03:01	IPFRAADLLLHSKA	0.58789736	0.9500791
HLA-DPA1*01:03-DPB1*03:01	IPVKLGIIGVVNRS	0.28914183	0.9877863
HLA-DPA1*01:03-DPB1*03:01	IPVQTISRAAAEKL	0.41310915	0.9534522
HLA-DPA1*01:03-DPB1*03:01	IPVRTAPAAAVSPM	0.6873671	0.9975771
HLA-DPA1*01:03-DPB1*03:01	IQRAALVVLENYYK	0.57595843	0.9810759
HLA-DPA1*01:03-DPB1*03:01	IRAFRTATQLAVNK	0.8074167	0.99688274
HLA-DPA1*01:03-DPB1*03:01	IREKEPIAASTNRG	0.32063037	0.98152924
HLA-DPA1*01:03-DPB1*03:01	IRERIPEAPAGPPS	0.37741426	0.98869514
HLA-DPA1*01:03-DPB1*03:01	ISAARMVAAATNNL	0.7107627	0.9729589
HLA-DPA1*01:03-DPB1*03:01	ISAHKFVLAARSDS	0.5881241	0.996119
HLA-DPA1*01:03-DPB1*03:01	ISRERAVELLRKCL	0.38556057	0.3642184
HLA-DPA1*01:03-DPB1*03:01	ISRFILPIGATVNM	0.7190959	0.1322582
HLA-DPA1*01:03-DPB1*03:01	ISRIKQSELSAKMR	0.38996732	0.9780892
HLA-DPA1*01:03-DPB1*03:01	ITKRKWEAAHEAEQ	0.51149195	0.9997347
HLA-DPA1*01:03-DPB1*03:01	ITKRKWEAAHVAEQ	0.61057824	0.9997619
HLA-DPA1*01:03-DPB1*03:01	ITSYEWSLSPSSKG	0.16960923	0.97120684
HLA-DPA1*01:03-DPB1*03:01	IYERVVEKPSTDLP	0.29076967	0.99863607
HLA-DPA1*01:03-DPB1*03:01	KAFRVWESATPLRF	0.7203411	0.9929471
HLA-DPA1*01:03-DPB1*03:01	KANRNCIAIASSHD	0.5375262	0.4970355
HLA-DPA1*01:03-DPB1*03:01	KAPKLLIYAASSLQ	0.46624905	0.8727025
HLA-DPA1*01:03-DPB1*03:01	KAPRGDVTAEEAAG	0.14861886	0.98098737
HLA-DPA1*01:03-DPB1*03:01	KAPRVWELGGCANK	0.16621727	0.9990916
HLA-DPA1*01:03-DPB1*03:01	KAQREAEEAEREER	0.19314076	0.9991225
HLA-DPA1*01:03-DPB1*03:01	KARIEGTTAASSYV	0.5277513	0.9495174
HLA-DPA1*01:03-DPB1*03:01	KARRAASAATAAPT	0.7847656	0.997862
HLA-DPA1*01:03-DPB1*03:01	KDILEDERAAVDTY	0.23595303	0.6298654
HLA-DPA1*01:03-DPB1*03:01	KDLREVVLSAENDE	0.31854874	0.996693
HLA-DPA1*01:03-DPB1*03:01	KDLRQIELACDSQE	0.30759487	0.99431753
HLA-DPA1*01:03-DPB1*03:01	KDRIIEIAACHSTH	0.5673238	0.98148906
HLA-DPA1*01:03-DPB1*03:01	KEARAAALAAAVAQ	0.76714075	0.99825513
HLA-DPA1*01:03-DPB1*03:01	KEDLIWELLNQAQE	0.16231734	0.5377408
HLA-DPA1*01:03-DPB1*03:01	KEEARQDVEALLSR	0.3210797	0.99682534
HLA-DPA1*01:03-DPB1*03:01	KEEILLIKAAKARG	0.5385557	0.95104027
HLA-DPA1*01:03-DPB1*03:01	KELDRDTVFALVNY	0.3493031	0.9315847
HLA-DPA1*01:03-DPB1*03:01	KELRNQTPAPSAAQ	0.61900485	0.9860508
HLA-DPA1*01:03-DPB1*03:01	KEPRKYIAAQGPRD	0.3943931	0.98763484
HLA-DPA1*01:03-DPB1*03:01	KEREAELGAKAKEF	0.22439231	0.99830663
HLA-DPA1*01:03-DPB1*03:01	KFLRHFTVVGDDYH	0.37090814	0.9944571
HLA-DPA1*01:03-DPB1*03:01	KFTREGTSAVENLN	0.46203366	0.9996312
HLA-DPA1*01:03-DPB1*03:01	KFVIFGATSLQNTG	0.33198392	0.6419861
HLA-DPA1*01:03-DPB1*03:01	KGARSSISILEQEK	0.4575159	0.99085826
HLA-DPA1*01:03-DPB1*03:01	KGKRGFIMGIWNSH	0.45306587	0.7137342
HLA-DPA1*01:03-DPB1*03:01	KGLKEGIPALDNFL	0.28268155	0.9907854
HLA-DPA1*01:03-DPB1*03:01	KGTRALEATTEHIR	0.31949896	0.9619921
HLA-DPA1*01:03-DPB1*03:01	KGVRTLTAAAVSGA	0.7529159	0.9972766
HLA-DPA1*01:03-DPB1*03:01	KGVVISEEAATAAV	0.46403763	0.81233233
HLA-DPA1*01:03-DPB1*03:01	KHERTHEIIPINVN	0.47208184	0.9985856
HLA-DPA1*01:03-DPB1*03:01	KHRDYETATLSDIK	0.28592676	0.9974861
HLA-DPA1*01:03-DPB1*03:01	KIGARVYALPEDLV	0.5011681	0.96920663
HLA-DPA1*01:03-DPB1*03:01	KIKRRLETLLRNIE	0.4033631	0.9796225
HLA-DPA1*01:03-DPB1*03:01	KIRLPEYVIPVHYD	0.3052086	0.89787436
HLA-DPA1*01:03-DPB1*03:01	KKARALTITAIAQL	0.71218586	0.98474485
HLA-DPA1*01:03-DPB1*03:01	KKARSFAKAAIEKQ	0.65420383	0.999409
HLA-DPA1*01:03-DPB1*03:01	KKIRNAQLAQYNFI	0.54013497	0.99883336
HLA-DPA1*01:03-DPB1*03:01	KKKARVAVLISGTG	0.46567824	0.9504665
HLA-DPA1*01:03-DPB1*03:01	KKNGRILTLPRSNP	0.3653358	0.9947752
HLA-DPA1*01:03-DPB1*03:01	KLFERYGENGRLSF	0.24162324	0.90532225
HLA-DPA1*01:03-DPB1*03:01	KLHRLPIPRPGEVL	0.45702285	0.15160021
HLA-DPA1*01:03-DPB1*03:01	KLQRELEDATETAD	0.1819321	0.99263275
HLA-DPA1*01:03-DPB1*03:01	KLRVFENIVAVLNK	0.73472285	0.9492114
HLA-DPA1*01:03-DPB1*03:01	KLSRELDFVSHHVR	0.44463572	0.9864975
HLA-DPA1*01:03-DPB1*03:01	KLVQKFELGSSSIA	0.29953194	0.39928275
HLA-DPA1*01:03-DPB1*03:01	KLVRLYAVVTREEP	0.538771	0.979459
HLA-DPA1*01:03-DPB1*03:01	KNGRILTLPRSNPS	0.44772765	0.9988333
HLA-DPA1*01:03-DPB1*03:01	KNLLRTHTTSASAR	0.6628349	0.99291784
HLA-DPA1*01:03-DPB1*03:01	KNRRSITVEQHIGN	0.40962085	0.81292135
HLA-DPA1*01:03-DPB1*03:01	KPIRLPVFSSLSLG	0.64586705	0.87891734
HLA-DPA1*01:03-DPB1*03:01	KQGRRVVVITQNID	0.44158426	0.9877628
HLA-DPA1*01:03-DPB1*03:01	KQLRAQEIAMQNRL	0.65382105	0.9994052
HLA-DPA1*01:03-DPB1*03:01	KQQASQVLVRKRRA	0.30029848	0.33960772
HLA-DPA1*01:03-DPB1*03:01	KQRTAAIAEVAKSK	0.6357164	0.99900246
HLA-DPA1*01:03-DPB1*03:01	KQVRVLTDAVDDIT	0.35705996	0.9901826
HLA-DPA1*01:03-DPB1*03:01	KQYRKAAISGENAG	0.5523636	0.9959036
HLA-DPA1*01:03-DPB1*03:01	KRKERFGIVTSSAG	0.6329568	0.9934276
HLA-DPA1*01:03-DPB1*03:01	KRKWEAAHVAEQQR	0.57610714	0.99945325
HLA-DPA1*01:03-DPB1*03:01	KRLAKVPASGLGVN	0.31321207	0.5617916
HLA-DPA1*01:03-DPB1*03:01	KRLMPPPPQKNKDS	0.21030699	0.26090738
HLA-DPA1*01:03-DPB1*03:01	KRLRYVDQVLQLVY	0.50756943	0.7991306
HLA-DPA1*01:03-DPB1*03:01	KSALHWAAAVNNVD	0.42500776	0.8661192
HLA-DPA1*01:03-DPB1*03:01	KSKRGLIHVPKDLP	0.23384629	0.6200394
HLA-DPA1*01:03-DPB1*03:01	KSVRKIVSLLAASE	0.82829934	0.6659032
HLA-DPA1*01:03-DPB1*03:01	KTARAIATQVGINK	0.47034132	0.8481759
HLA-DPA1*01:03-DPB1*03:01	KTGRLISLSEQNLV	0.29441625	0.9983574
HLA-DPA1*01:03-DPB1*03:01	KVARAAAEVAGQFV	0.6654082	0.9955958
HLA-DPA1*01:03-DPB1*03:01	KVARLAAKALASVS	0.85902	0.9969592
HLA-DPA1*01:03-DPB1*03:01	KVYTRHGVPISVTG	0.5162093	0.9829626
HLA-DPA1*01:03-DPB1*03:01	KYIRHYEGLSYNVD	0.40857744	0.99100083
HLA-DPA1*01:03-DPB1*03:01	KYYGTREAVIAQIS	0.47959343	0.99104583
HLA-DPA1*01:03-DPB1*03:01	LAAREAELNAKAQR	0.38418344	0.99917805
HLA-DPA1*01:03-DPB1*03:01	LAARYGLPAAWSTF	0.70788723	0.98018694
HLA-DPA1*01:03-DPB1*03:01	LAFRVVSGAANVIG	0.69873536	0.99290955
HLA-DPA1*01:03-DPB1*03:01	LAPRSAAVPLINPA	0.6641506	0.99956274
HLA-DPA1*01:03-DPB1*03:01	LASRIPVQALLHLR	0.7415231	0.9606468
HLA-DPA1*01:03-DPB1*03:01	LATRIHELPLSLQD	0.59358144	0.99637365
HLA-DPA1*01:03-DPB1*03:01	LDARSYTAAVANRA	0.6863228	0.9997875
HLA-DPA1*01:03-DPB1*03:01	LDPEREVTFLEASR	0.26715168	0.9548297
HLA-DPA1*01:03-DPB1*03:01	LDSDFTFTLPAGQK	0.17040555	0.5336192
HLA-DPA1*01:03-DPB1*03:01	LEARATAPPAPSAP	0.48900765	0.9981443
HLA-DPA1*01:03-DPB1*03:01	LEARHYSLSLTAEQ	0.6540817	0.9962292
HLA-DPA1*01:03-DPB1*03:01	LERIVSAALLAFVQ	0.65692353	0.1106049
HLA-DPA1*01:03-DPB1*03:01	LERRLGELPADHPK	0.35431713	0.9993626
HLA-DPA1*01:03-DPB1*03:01	LFTRWGSFCVRNPG	0.25084266	0.9928511
HLA-DPA1*01:03-DPB1*03:01	LGALRGLSVAASCL	0.7341526	0.34020248
HLA-DPA1*01:03-DPB1*03:01	LGARRAAAAAAAAG	0.79103214	0.99747294
HLA-DPA1*01:03-DPB1*03:01	LGCRQFVTATDVVR	0.48438066	0.8654766
HLA-DPA1*01:03-DPB1*03:01	LGGRAAASLAAVSG	0.69662744	0.9042525
HLA-DPA1*01:03-DPB1*03:01	LGKRDSEMAVIVQD	0.33281025	0.99695635
HLA-DPA1*01:03-DPB1*03:01	LGKYWAIKLATNAA	0.51705736	0.8073246
HLA-DPA1*01:03-DPB1*03:01	LGMFLYEYARRHPD	0.2796901	0.92090225
HLA-DPA1*01:03-DPB1*03:01	LGTRGNTAAQLSKT	0.27052477	0.98904526
HLA-DPA1*01:03-DPB1*03:01	LGVLKNVLAASAGG	0.50644326	0.4876898
HLA-DPA1*01:03-DPB1*03:01	LHLRNGELVIHEKG	0.16361016	0.9966749
HLA-DPA1*01:03-DPB1*03:01	LIILEIAAIVSLGL	0.2400218	0.00223992
HLA-DPA1*01:03-DPB1*03:01	LIQRNLSPALGQMP	0.62117994	0.5326123
HLA-DPA1*01:03-DPB1*03:01	LKADRAGVLAGHDN	0.37580803	0.9995103
HLA-DPA1*01:03-DPB1*03:01	LKERVLIPVKQYPK	0.4694953	0.962443
HLA-DPA1*01:03-DPB1*03:01	LKKARALTITAIAQ	0.660499	0.99663526
HLA-DPA1*01:03-DPB1*03:01	LKNRWPDYAATSIY	0.3334749	0.99235356
HLA-DPA1*01:03-DPB1*03:01	LKPRTVATPLNQVA	0.4635231	0.995131
HLA-DPA1*01:03-DPB1*03:01	LKRDFFLANASRAR	0.7617714	0.99762994
HLA-DPA1*01:03-DPB1*03:01	LLERMVDMPANNKC	0.5375127	0.99425066
HLA-DPA1*01:03-DPB1*03:01	LLHRAFSVFLFNTE	0.73279417	0.63450605
HLA-DPA1*01:03-DPB1*03:01	LLMRACEPIIQNFC	0.5825643	0.676093
HLA-DPA1*01:03-DPB1*03:01	LMPKYAPKAASART	0.2502711	0.9802861
HLA-DPA1*01:03-DPB1*03:01	LNARCSVLAAANPV	0.69251066	0.9989255
HLA-DPA1*01:03-DPB1*03:01	LNARTSVLAAANPI	0.7443211	0.99926794
HLA-DPA1*01:03-DPB1*03:01	LNILALSPPAQNLL	0.41491067	0.2489222
HLA-DPA1*01:03-DPB1*03:01	LNMIRQISRPSAAG	0.7529885	0.9047185
HLA-DPA1*01:03-DPB1*03:01	LNPRAADEAAVNWV	0.41628686	0.99925965
HLA-DPA1*01:03-DPB1*03:01	LNRLISQIVSSITA	0.6528092	0.14171138
HLA-DPA1*01:03-DPB1*03:01	LPAARLPTTVLNAT	0.42153832	0.67254204
HLA-DPA1*01:03-DPB1*03:01	LPARKAVEATQVCR	0.48394954	0.99605274
HLA-DPA1*01:03-DPB1*03:01	LPGIRDLSLPPVDR	0.21791512	0.9868487
HLA-DPA1*01:03-DPB1*03:01	LPLRFWVNILKNPH	0.57126355	0.9947755
HLA-DPA1*01:03-DPB1*03:01	LPLRFWVNILKNPQ	0.55021036	0.993845
HLA-DPA1*01:03-DPB1*03:01	LPNIPVQTISRAAA	0.27816093	0.45928496
HLA-DPA1*01:03-DPB1*03:01	LPPRIGSLASGNVR	0.41292936	0.999553
HLA-DPA1*01:03-DPB1*03:01	LPPRLPELAPTAPL	0.27562073	0.98631316
HLA-DPA1*01:03-DPB1*03:01	LPRAYAVAIPLAAG	0.8502824	0.9861803
HLA-DPA1*01:03-DPB1*03:01	LPRKVITAAVIGSL	0.7450654	0.9361354
HLA-DPA1*01:03-DPB1*03:01	LPRREESEAVEAGD	0.22366554	0.99297553
allele	peptide	affinity_pred	mass_pred
HLA-DPA1*01:03-DPB1*03:01	LPSARTDEQALLSS	0.25057745	0.99721146
HLA-DPA1*01:03-DPB1*03:01	LPSKAFASPVENPD	0.11788021	0.9827936
HLA-DPA1*01:03-DPB1*03:01	LPSRTWSPPFESED	0.26456955	0.9972045
HLA-DPA1*01:03-DPB1*03:01	LQPRVVPQTQESQP	0.14015226	0.9798215
HLA-DPA1*01:03-DPB1*03:01	LQRAYSLAKEQRLN	0.4829808	0.99945486
HLA-DPA1*01:03-DPB1*03:01	LQRSYTVAIAGYAL	0.7947289	0.9991725
HLA-DPA1*01:03-DPB1*03:01	LQTLTTIAAEKNST	0.28975782	0.22023568
HLA-DPA1*01:03-DPB1*03:01	LRQRLAPLAEDVRG	0.5812686	0.99922407
HLA-DPA1*01:03-DPB1*03:01	LRRDLTIAIESARK	0.7469685	0.9992835
HLA-DPA1*01:03-DPB1*03:01	LRRTVPPAVTGITF	0.5617784	0.9048481
HLA-DPA1*01:03-DPB1*03:01	LRVFENIVAVLNKE	0.6618305	0.899378
HLA-DPA1*01:03-DPB1*03:01	LSALSWTPIAQNRG	0.2887139	0.86068094
HLA-DPA1*01:03-DPB1*03:01	LSHNRISSVPAINN	0.70295024	0.99920684
HLA-DPA1*01:03-DPB1*03:01	LSHRNKEPPAPAQQ	0.18908201	0.97746056
HLA-DPA1*01:03-DPB1*03:01	LSIRQAELLLPGAE	0.4930215	0.9968265
HLA-DPA1*01:03-DPB1*03:01	LSPKAATLAERSAG	0.32667893	0.9990261
HLA-DPA1*01:03-DPB1*03:01	LSPREVTTVLQADS	0.30055434	0.98412454
HLA-DPA1*01:03-DPB1*03:01	LSRDGISCEASNPH	0.18114094	0.9343383
HLA-DPA1*01:03-DPB1*03:01	LSRSGELAVRALEQ	0.6330248	0.998649
HLA-DPA1*01:03-DPB1*03:01	LSSRTPVLVARDVK	0.5305317	0.9962969
HLA-DPA1*01:03-DPB1*03:01	LSSRTSSMASRTSS	0.56544375	0.9920352
HLA-DPA1*01:03-DPB1*03:01	LSSRTTELPAADPF	0.3836469	0.9986698
HLA-DPA1*01:03-DPB1*03:01	LSTRFGTVAVPNIL	0.6379803	0.99915
HLA-DPA1*01:03-DPB1*03:01	LTMTRNAVWALSNL	0.68030924	0.3436446
HLA-DPA1*01:03-DPB1*03:01	LTRRIGVGVAVLNR	0.7543981	0.98587227
HLA-DPA1*01:03-DPB1*03:01	LVARSETHAAGHSQ	0.43067	0.8822584
HLA-DPA1*01:03-DPB1*03:01	LVERYLIEIAKNYN	0.621203	0.99814826
HLA-DPA1*01:03-DPB1*03:01	LVKLQQTYAALNSK	0.44841936	0.9423186
HLA-DPA1*01:03-DPB1*03:01	LVSRKSISAALEHK	0.71602225	0.999032
HLA-DPA1*01:03-DPB1*03:01	MGTNRGASQAGMTG	0.09836258	0.8420601
HLA-DPA1*01:03-DPB1*03:01	MMSLLKTVVIVLGA	0.22961006	0.006316464
HLA-DPA1*01:03-DPB1*03:01	MNLQRSYTVAIAGY	0.76329726	0.9978493
HLA-DPA1*01:03-DPB1*03:01	MPGSRASTASASAA	0.5020189	0.98421305
HLA-DPA1*01:03-DPB1*03:01	MRILMLGLDAAGKT	0.5826168	0.030427787
HLA-DPA1*01:03-DPB1*03:01	MSARVDAVAARVQT	0.561524	0.99541396
HLA-DPA1*01:03-DPB1*03:01	MSLRTAPAANLASR	0.75039744	0.99527866
HLA-DPA1*01:03-DPB1*03:01	MTPTRFAEIIEKNL	0.38134384	0.9967531
HLA-DPA1*01:03-DPB1*03:01	MVEKRVLTLAAENP	0.57066077	0.9981182
HLA-DPA1*01:03-DPB1*03:01	MYDVLSTKPVLNKL	0.23956488	0.8665165
HLA-DPA1*01:03-DPB1*03:01	NAGRAAAAAAAAAA	0.6247309	0.9877718
HLA-DPA1*01:03-DPB1*03:01	NAQRIQTLPNQNQS	0.28084266	0.99911374
HLA-DPA1*01:03-DPB1*03:01	NEYREYIKVQTDKG	0.18093486	0.999256
HLA-DPA1*01:03-DPB1*03:01	NFPRSQISVLQNRI	0.4669557	0.9072526
HLA-DPA1*01:03-DPB1*03:01	NGHIDFITAASNLR	0.40717226	0.9349949
HLA-DPA1*01:03-DPB1*03:01	NGQRLEVPVEMNPE	0.21723698	0.999148
HLA-DPA1*01:03-DPB1*03:01	NILALSPPAQNLLL	0.34968102	0.08618052
HLA-DPA1*01:03-DPB1*03:01	NILRRPIIVISDKM	0.64098	0.9333742
HLA-DPA1*01:03-DPB1*03:01	NKLREQIRILEDKG	0.11668975	0.9720995
HLA-DPA1*01:03-DPB1*03:01	NKVARAAAEVAGQF	0.6978032	0.9905251
HLA-DPA1*01:03-DPB1*03:01	NKYRALTEPRTNLK	0.39707434	0.9972335
HLA-DPA1*01:03-DPB1*03:01	NLHLRNGELVIHEK	0.20706882	0.98871565
HLA-DPA1*01:03-DPB1*03:01	NLKGKRLDINTNTY	0.10545242	0.8408105
HLA-DPA1*01:03-DPB1*03:01	NLLRTHTTSASARA	0.63689333	0.98204696
HLA-DPA1*01:03-DPB1*03:01	NLPFTPILASVNRL	0.41255757	0.3461078
HLA-DPA1*01:03-DPB1*03:01	NLQRAYSLAKEQRL	0.51757926	0.9995781
HLA-DPA1*01:03-DPB1*03:01	NLQRSYTVAIAGYA	0.7694033	0.99957925
HLA-DPA1*01:03-DPB1*03:01	NPDRYIIVVEHDLS	0.28861937	0.94294643
HLA-DPA1*01:03-DPB1*03:01	NPNGIRVAPVPLYN	0.34954005	0.9950986
HLA-DPA1*01:03-DPB1*03:01	NPRALSFVLSSLQL	0.65090114	0.33228818
HLA-DPA1*01:03-DPB1*03:01	NPSARFVTVPLHHR	0.664085	0.9956849
HLA-DPA1*01:03-DPB1*03:01	NPTAKRQFVQSAKE	0.37542623	0.98624146
HLA-DPA1*01:03-DPB1*03:01	NPYIKVDTVAAEHL	0.3399102	0.9929053
HLA-DPA1*01:03-DPB1*03:01	NQERSMDVVARTQK	0.39662105	0.9980485
HLA-DPA1*01:03-DPB1*03:01	NQLGAGAAAAAAAA	0.341671	0.2602511
HLA-DPA1*01:03-DPB1*03:01	NRAISSSAISRAVS	0.59898853	0.8056016
HLA-DPA1*01:03-DPB1*03:01	NSRIQPIIAVADEG	0.48334524	0.7407396
HLA-DPA1*01:03-DPB1*03:01	NTPRAATITATSPG	0.34631416	0.9985216
HLA-DPA1*01:03-DPB1*03:01	NVTRACSFIREAAT	0.45125338	0.13387015
HLA-DPA1*01:03-DPB1*03:01	NYAERVGAGAPVYM	0.3764948	0.50300604
HLA-DPA1*01:03-DPB1*03:01	NYWERYYTLVPSAV	0.754983	0.9966115
HLA-DPA1*01:03-DPB1*03:01	PARETELPAAAEPG	0.35848564	0.99787235
HLA-DPA1*01:03-DPB1*03:01	PARPTSPPAHSHRD	0.1553534	0.20098376
HLA-DPA1*01:03-DPB1*03:01	PDFRLPEIAIPEFI	0.36936513	0.1256501
HLA-DPA1*01:03-DPB1*03:01	PEKRAGAQAAGSTW	0.4143125	0.9927763
HLA-DPA1*01:03-DPB1*03:01	PGGYVAYSKAATVT	0.08709231	0.78969663
HLA-DPA1*01:03-DPB1*03:01	PPRERRFEKPLEEK	0.34014887	0.998206
HLA-DPA1*01:03-DPB1*03:01	PPRSRTFNVALNAR	0.686401	0.9995367
HLA-DPA1*01:03-DPB1*03:01	PRKVITAAVIGSLV	0.6878649	0.086122155
HLA-DPA1*01:03-DPB1*03:01	PRSGAPAAESKEIV	0.17839257	0.96234643
HLA-DPA1*01:03-DPB1*03:01	PSARTDEQALLSSI	0.32465214	0.3854941
HLA-DPA1*01:03-DPB1*03:01	PSIRHFDVAHVSTA	0.5547694	0.98443365
HLA-DPA1*01:03-DPB1*03:01	PSRTWSPPFESEDS	0.18468936	0.67082566
HLA-DPA1*01:03-DPB1*03:01	QAARSTDVAAVVVP	0.43406022	0.9918543
HLA-DPA1*01:03-DPB1*03:01	QAIRNTTAAEEARQ	0.617809	0.9968325
HLA-DPA1*01:03-DPB1*03:01	QARDQTAALLNSAG	0.36265785	0.98903733
HLA-DPA1*01:03-DPB1*03:01	QAVRLYNLPGVEGL	0.6067323	0.9848984
HLA-DPA1*01:03-DPB1*03:01	QDQRQYIVAEFEQG	0.3686048	0.99859905
HLA-DPA1*01:03-DPB1*03:01	QEARTFVKSMEDKG	0.24554476	0.9988697
HLA-DPA1*01:03-DPB1*03:01	QFERFVVAAGENMH	0.72323436	0.98833895
HLA-DPA1*01:03-DPB1*03:01	QFVRFDSDAASPRG	0.522117	0.99061364
HLA-DPA1*01:03-DPB1*03:01	QFVRFDSDAASPRT	0.54818726	0.9906451
HLA-DPA1*01:03-DPB1*03:01	QFVRFDSDAASQRM	0.6215881	0.99733895
HLA-DPA1*01:03-DPB1*03:01	QGARIVASTLSNPE	0.52155817	0.9694452
HLA-DPA1*01:03-DPB1*03:01	QGRGRAGIEASLDV	0.55028796	0.9944993
HLA-DPA1*01:03-DPB1*03:01	QGSLASSKPASNPK	0.2600545	0.9466627
HLA-DPA1*01:03-DPB1*03:01	QITQRKWEAARVAE	0.6463145	0.9993936
HLA-DPA1*01:03-DPB1*03:01	QKKTRHYFIAAVER	0.7261946	0.9985902
HLA-DPA1*01:03-DPB1*03:01	QPARTGTLSRTNPP	0.09908017	0.995814
HLA-DPA1*01:03-DPB1*03:01	QPGTRTSTSPGVSE	0.24382187	0.98583966
HLA-DPA1*01:03-DPB1*03:01	QPLGVYLLTPAVQD	0.34228918	0.14258358
HLA-DPA1*01:03-DPB1*03:01	QPLRSAAGAAALAL	0.7279936	0.8239336
HLA-DPA1*01:03-DPB1*03:01	QQLLLASLPAGSLR	0.63625735	0.8171441
HLA-DPA1*01:03-DPB1*03:01	QRIRWYLLSMGSNE	0.7477285	0.93852407
HLA-DPA1*01:03-DPB1*03:01	QRQGRACIRPEISR	0.57807267	0.9979068
HLA-DPA1*01:03-DPB1*03:01	QSSRAQTLAMNVRN	0.5368666	0.9979662
HLA-DPA1*01:03-DPB1*03:01	QSVRFWIPGEPNNA	0.5089248	0.9986105
HLA-DPA1*01:03-DPB1*03:01	QTDRTGEMALHLAA	0.37559623	0.98736703
HLA-DPA1*01:03-DPB1*03:01	QTDRTGETALHLAA	0.27592903	0.7122798
HLA-DPA1*01:03-DPB1*03:01	QTGRAFMIIQEQRT	0.38209376	0.9823432
HLA-DPA1*01:03-DPB1*03:01	QTPREHSDAVPDAP	0.067639135	0.99730027
HLA-DPA1*01:03-DPB1*03:01	QTRRWWTLAGQEIT	0.6688289	0.9989216
HLA-DPA1*01:03-DPB1*03:01	QVSRIAAYAYSALS	0.8223344	0.962083
HLA-DPA1*01:03-DPB1*03:01	RAERIASRAIDNAA	0.71366537	0.9993925
HLA-DPA1*01:03-DPB1*03:01	RAHVIVMAATNRPN	0.5883342	0.96838933
HLA-DPA1*01:03-DPB1*03:01	RALRAAAGPLARDT	0.6861808	0.8960475
HLA-DPA1*01:03-DPB1*03:01	RASAPAAAAAAAAA	0.40573603	0.8795069
HLA-DPA1*01:03-DPB1*03:01	RDLYSKSTAAMSTY	0.44952348	0.3670358
HLA-DPA1*01:03-DPB1*03:01	RDRARAHVDALRTH	0.50287396	0.9977376
HLA-DPA1*01:03-DPB1*03:01	REARAKVIAAEGEM	0.489032	0.99333537
HLA-DPA1*01:03-DPB1*03:01	RENLEQEIAAMNKK	0.19696479	0.9773262
HLA-DPA1*01:03-DPB1*03:01	REREEETPAYQGPG	0.037557967	0.9661628
HLA-DPA1*01:03-DPB1*03:01	RFYLPILVPSAKKA	0.67759496	0.6627147
HLA-DPA1*01:03-DPB1*03:01	RGIFFWIFANGSYR	0.2778176	0.095034406
HLA-DPA1*01:03-DPB1*03:01	RGPREAPRAVQNPP	0.22371164	0.99910134
HLA-DPA1*01:03-DPB1*03:01	RGRAGIEASLDVQY	0.44357035	0.9832946
HLA-DPA1*01:03-DPB1*03:01	RGVRVLEVASGSGQ	0.5519222	0.9850358
HLA-DPA1*01:03-DPB1*03:01	RHGRAYVPIAQVKD	0.6005346	0.98926353
HLA-DPA1*01:03-DPB1*03:01	RIILYYTEPGSHVS	0.2557957	0.7095743
HLA-DPA1*01:03-DPB1*03:01	RISRSISESAFSAR	0.7056802	0.97820777
HLA-DPA1*01:03-DPB1*03:01	RKKARALEAAALAH	0.773271	0.996941
HLA-DPA1*01:03-DPB1*03:01	RKRRKSEPAVGPPR	0.55109686	0.9844407
HLA-DPA1*01:03-DPB1*03:01	RLLLCGTLAALHML	0.497481	0.002242638
HLA-DPA1*01:03-DPB1*03:01	RLRRITYVVHPGPG	0.47857672	0.9842407
HLA-DPA1*01:03-DPB1*03:01	RNGQRLEVPVEMNP	0.32160172	0.99711525
HLA-DPA1*01:03-DPB1*03:01	RPALLASLAAAAAP	0.68737876	0.74219596
HLA-DPA1*01:03-DPB1*03:01	RPQDRTVSKAMIAY	0.38637224	0.9938179
HLA-DPA1*01:03-DPB1*03:01	RPVPRVTTKVSITR	0.3552296	0.98824584
HLA-DPA1*01:03-DPB1*03:01	RQHVANDYARQLAA	0.24114588	0.08040227
HLA-DPA1*01:03-DPB1*03:01	RRADRAAVPIVNLK	0.71935767	0.97817385
HLA-DPA1*01:03-DPB1*03:01	RRGRIYIQAHIDRD	0.5889496	0.99896
HLA-DPA1*01:03-DPB1*03:01	RSLRFVTLLYRHGD	0.5138951	0.81702816
HLA-DPA1*01:03-DPB1*03:01	RSWKRIPVVVYRHL	0.71276635	0.6111321
HLA-DPA1*01:03-DPB1*03:01	RSYRRSISSTVQRQ	0.77273786	0.89097434
HLA-DPA1*01:03-DPB1*03:01	RTGRYAPTIAPSPE	0.46517113	0.96846837
HLA-DPA1*01:03-DPB1*03:01	RTLQRKWTTFLKAR	0.5254643	0.8563215
HLA-DPA1*01:03-DPB1*03:01	RTLRHLSLAHNNIH	0.6379941	0.9980914
HLA-DPA1*01:03-DPB1*03:01	RTRIVIVPSLNPDG	0.5615131	0.99936926
HLA-DPA1*01:03-DPB1*03:01	RVERAMSEVTSLHE	0.5519454	0.8767331
HLA-DPA1*01:03-DPB1*03:01	RVRFATHAAALSVR	0.85484666	0.9964042
HLA-DPA1*01:03-DPB1*03:01	RYERASQGPASHSR	0.48355088	0.99417293
HLA-DPA1*01:03-DPB1*03:01	SAFRELEQTAENKP	0.22194655	0.9956876
HLA-DPA1*01:03-DPB1*03:01	SAKRQQETAAAETE	0.43868855	0.99896145
HLA-DPA1*01:03-DPB1*03:01	SAPRSGAPAAESKE	0.4232521	0.99968004
HLA-DPA1*01:03-DPB1*03:01	SARAAEILARDGPN	0.45947945	0.99865234
HLA-DPA1*01:03-DPB1*03:01	SARRAAELGARAAV	0.7826959	0.9978508
HLA-DPA1*01:03-DPB1*03:01	SASRASAVSELSPR	0.46673995	0.9918966
HLA-DPA1*01:03-DPB1*03:01	SATRLLAQTTLRNV	0.48582637	0.30723917
HLA-DPA1*01:03-DPB1*03:01	SDMTFICVARNPVS	0.326769	0.08613108
HLA-DPA1*01:03-DPB1*03:01	SDSRVSAGEAVVNR	0.32991502	0.9857818
HLA-DPA1*01:03-DPB1*03:01	SELREVSLAEAQSL	0.57587445	0.9855423
HLA-DPA1*01:03-DPB1*03:01	SEQREFVMAAGTAN	0.7552019	0.999602
HLA-DPA1*01:03-DPB1*03:01	SESRFFVSSSQGRS	0.6060703	0.9754432
HLA-DPA1*01:03-DPB1*03:01	SFWFRSVPLAATSM	0.83833545	0.56121576
HLA-DPA1*01:03-DPB1*03:01	SGARASPGSAASPR	0.29585698	0.9147684
HLA-DPA1*01:03-DPB1*03:01	SGRAYPDVAALSDG	0.25242904	0.59087837
HLA-DPA1*01:03-DPB1*03:01	SGSKQSTNPADNYH	0.024351912	0.96827793
HLA-DPA1*01:03-DPB1*03:01	SHGRWSVIVIPDVT	0.38967246	0.9643661
HLA-DPA1*01:03-DPB1*03:01	SHLRQYEKSIVNYK	0.50068706	0.9992646
HLA-DPA1*01:03-DPB1*03:01	SHPRYYISANVTGF	0.60102266	0.9936417
HLA-DPA1*01:03-DPB1*03:01	SHRNKEPPAPAQQL	0.19202311	0.76726925
HLA-DPA1*01:03-DPB1*03:01	SHRSDTLPVPSGQR	0.23415528	0.9168913
HLA-DPA1*01:03-DPB1*03:01	SINERPVIFALSNP	0.48072764	0.7382132
HLA-DPA1*01:03-DPB1*03:01	SIQRAALVVLENYY	0.7069379	0.98265237
HLA-DPA1*01:03-DPB1*03:01	SKERQGLDGLNNLN	0.11187374	0.9956333
HLA-DPA1*01:03-DPB1*03:01	SKQQASQVLVRKRR	0.34008715	0.46698275
HLA-DPA1*01:03-DPB1*03:01	SLARILSLLAASGP	0.75830257	0.39497882
HLA-DPA1*01:03-DPB1*03:01	SLEFYSPEACRSMK	0.29560357	0.08063086
HLA-DPA1*01:03-DPB1*03:01	SLEQRIVELSEANK	0.45064223	0.99857444
HLA-DPA1*01:03-DPB1*03:01	SLLRSYELAGGDLA	0.50493217	0.9984396
HLA-DPA1*01:03-DPB1*03:01	SLPRNVEIPQLNQL	0.29925692	0.99905
HLA-DPA1*01:03-DPB1*03:01	SLWREAATSLSNPI	0.64048827	0.9496845
HLA-DPA1*01:03-DPB1*03:01	SLYIRVLPGAFDNL	0.58926386	0.42693835
HLA-DPA1*01:03-DPB1*03:01	SMIRDVELAEEALP	0.48037973	0.9942751
HLA-DPA1*01:03-DPB1*03:01	SNGREQDLPLAEAV	0.2603747	0.9856206
HLA-DPA1*01:03-DPB1*03:01	SPARASVPAAPNPA	0.61005473	0.9987572
HLA-DPA1*01:03-DPB1*03:01	SPASRSISLLRLSF	0.5910684	0.44483256
HLA-DPA1*01:03-DPB1*03:01	SPDIILPIHSLRNV	0.3451769	0.16147418
HLA-DPA1*01:03-DPB1*03:01	SPEREAEAPAGGDP	0.107150555	0.99244386
HLA-DPA1*01:03-DPB1*03:01	SPLRISEKVLLHLL	0.37241948	0.65713584
HLA-DPA1*01:03-DPB1*03:01	SPLTRTSSDPNLNN	0.19423074	0.99611634
HLA-DPA1*01:03-DPB1*03:01	SPPRAALRPAVSSS	0.78458863	0.99501467
HLA-DPA1*01:03-DPB1*03:01	SPREGVVITRNRDG	0.13403259	0.9958328
HLA-DPA1*01:03-DPB1*03:01	SPRLPISASHSSKT	0.47837427	0.93693864
HLA-DPA1*01:03-DPB1*03:01	SPRSNIDVNINSQE	0.10426342	0.9274664
HLA-DPA1*01:03-DPB1*03:01	SPSKNYILSVISGS	0.31126678	0.6195129
HLA-DPA1*01:03-DPB1*03:01	SPVRLLSLAFALSA	0.7913119	0.14893845
HLA-DPA1*01:03-DPB1*03:01	SQCRAGELGLGGAG	0.10462869	0.747486
HLA-DPA1*01:03-DPB1*03:01	SQRRRSLEPAENVH	0.75412875	0.9990841
HLA-DPA1*01:03-DPB1*03:01	SREARAKVIAAEGE	0.43686375	0.99015105
HLA-DPA1*01:03-DPB1*03:01	SRKEREAELGAKAK	0.2551631	0.99914396
HLA-DPA1*01:03-DPB1*03:01	SRKEREAELGARAK	0.30959633	0.9990942
HLA-DPA1*01:03-DPB1*03:01	SRQHVANDYARQLA	0.2866946	0.12589939
HLA-DPA1*01:03-DPB1*03:01	SRVNRLSVLGAITS	0.76546633	0.9874603
HLA-DPA1*01:03-DPB1*03:01	SSKRDQSTSMSHIN	0.1903135	0.3248466
HLA-DPA1*01:03-DPB1*03:01	SSLEFYSPEACRSM	0.33548152	0.010572987
HLA-DPA1*01:03-DPB1*03:01	SSLKRLPVFGMEPR	0.45958453	0.26277667
HLA-DPA1*01:03-DPB1*03:01	SSLRIGIIPAGSTD	0.71362966	0.99875146
HLA-DPA1*01:03-DPB1*03:01	SSPRHSEAATAQRE	0.37245032	0.9981349
HLA-DPA1*01:03-DPB1*03:01	SSQRVSPGLPSPNL	0.31385198	0.4064471
HLA-DPA1*01:03-DPB1*03:01	SSRAQTLAMNVRNF	0.58980346	0.9703773
HLA-DPA1*01:03-DPB1*03:01	STATAITIQRDWIV	0.19604188	0.007988617
HLA-DPA1*01:03-DPB1*03:01	STCRMVTSESKNVK	0.14050506	0.20010464
HLA-DPA1*01:03-DPB1*03:01	STERAITIAGVPQS	0.45102242	0.96601164
HLA-DPA1*01:03-DPB1*03:01	SVERSFILSASSAT	0.80449605	0.99777496
HLA-DPA1*01:03-DPB1*03:01	SVLLKLGIKPSINY	0.42466417	0.8663608
HLA-DPA1*01:03-DPB1*03:01	SVRYWVKAELHRPW	0.5899325	0.9969204
HLA-DPA1*01:03-DPB1*03:01	TAARQSTNAYPDLR	0.3315976	0.99853754
HLA-DPA1*01:03-DPB1*03:01	TAHRAHSSMVGVNL	0.5364607	0.51078784
HLA-DPA1*01:03-DPB1*03:01	TAMRFSPDVALAVS	0.6452745	0.88738966
HLA-DPA1*01:03-DPB1*03:01	TARRELLSLPATSL	0.86975265	0.7767954
HLA-DPA1*01:03-DPB1*03:01	TATFENIVCVLNRE	0.1512231	0.27244353
HLA-DPA1*01:03-DPB1*03:01	TDRTGETALHLAAR	0.31572476	0.92225134
HLA-DPA1*01:03-DPB1*03:01	TELTREGETIIELK	0.20133346	0.7707656
HLA-DPA1*01:03-DPB1*03:01	TFHRAASSAAQGAF	0.76035994	0.9986805
HLA-DPA1*01:03-DPB1*03:01	TFLRSSPLPLASPS	0.7377574	0.9866767
HLA-DPA1*01:03-DPB1*03:01	TGGRAWEPPAEELP	0.20364803	0.9963912
HLA-DPA1*01:03-DPB1*03:01	TGIQRRSVVCLGSG	0.46176258	0.76769483
HLA-DPA1*01:03-DPB1*03:01	THEIIPINVNNNYE	0.10131456	0.9116889
HLA-DPA1*01:03-DPB1*03:01	THVRELTLASIDLQ	0.50508857	0.9981495
HLA-DPA1*01:03-DPB1*03:01	TIDLRAVLAELNAS	0.50856656	0.55786407
HLA-DPA1*01:03-DPB1*03:01	TILRLTTSPAQNAQ	0.7503714	0.9992053
HLA-DPA1*01:03-DPB1*03:01	TKERIVEEANKAFE	0.31763253	0.9992992
HLA-DPA1*01:03-DPB1*03:01	TKNFMKNLFLLSTR	0.38489792	0.12902224
HLA-DPA1*01:03-DPB1*03:01	TKPLATTQPAKTST	0.20579594	0.77215207
HLA-DPA1*01:03-DPB1*03:01	TLAFFMINAVSNAQ	0.544008	0.005932138
HLA-DPA1*01:03-DPB1*03:01	TLDQAYSYAVENAK	0.19452403	0.9693719
HLA-DPA1*01:03-DPB1*03:01	TLPRSKIICLVVWG	0.19125481	0.048873678
HLA-DPA1*01:03-DPB1*03:01	TMTRTVPATTRAPG	0.44191918	0.775065
HLA-DPA1*01:03-DPB1*03:01	TMYDVLSTKPVLNK	0.28207365	0.7556124
HLA-DPA1*01:03-DPB1*03:01	TNRDRIDIANARAK	0.4071097	0.98804694
HLA-DPA1*01:03-DPB1*03:01	TNRRVWELSKANSR	0.55452484	0.99968636
HLA-DPA1*01:03-DPB1*03:01	TPAMYVAIQAVLSL	0.5745135	0.056276698
HLA-DPA1*01:03-DPB1*03:01	TPCRLATLCAQLSA	0.65019876	0.87755
HLA-DPA1*01:03-DPB1*03:01	TPGEPASISCRSSQ	0.057540342	0.1675148
HLA-DPA1*01:03-DPB1*03:01	TPIERESSSPLSSN	0.5221737	0.9955484
HLA-DPA1*01:03-DPB1*03:01	TPPVRSTAPASLSR	0.6224319	0.9947451
HLA-DPA1*01:03-DPB1*03:01	TPQRSVPEVDPAAT	0.101280026	0.8492428
HLA-DPA1*01:03-DPB1*03:01	TPQTRLGETVSQVA	0.36728007	0.9947934
HLA-DPA1*01:03-DPB1*03:01	TPRAAISVVTAEVH	0.56402344	0.95211947
HLA-DPA1*01:03-DPB1*03:01	TPRAATIVATSEGS	0.43362322	0.9974518
HLA-DPA1*01:03-DPB1*03:01	TPTRASESPARGPS	0.2640712	0.9982424
HLA-DPA1*01:03-DPB1*03:01	TPTRFAEIIEKNLK	0.2923082	0.99901515
HLA-DPA1*01:03-DPB1*03:01	TQFVRFDSDAASQR	0.6268889	0.99838984
HLA-DPA1*01:03-DPB1*03:01	TREAVIAQISSHVK	0.58262855	0.9869138
HLA-DPA1*01:03-DPB1*03:01	TRGTRYIAVSFVDP	0.45402652	0.9836335
HLA-DPA1*01:03-DPB1*03:01	TSLKIGIVGLPNVG	0.16447935	0.93914306
HLA-DPA1*01:03-DPB1*03:01	TSLPFSTSSSAAST	0.22597882	0.02408098
HLA-DPA1*01:03-DPB1*03:01	TTARAFAVVASALG	0.8478107	0.9968093
HLA-DPA1*01:03-DPB1*03:01	TTERSHLLAAQHRQ	0.44465163	0.9958788
HLA-DPA1*01:03-DPB1*03:01	TVDRLVSKALNMWG	0.42624193	0.8336382
HLA-DPA1*01:03-DPB1*03:01	TVERNIDQAVTAAL	0.55323017	0.9430707
HLA-DPA1*01:03-DPB1*03:01	TVKRSWTSAQNACS	0.58481795	0.99886054
HLA-DPA1*01:03-DPB1*03:01	TVLLRWLPPVPAER	0.6592339	0.9691311
HLA-DPA1*01:03-DPB1*03:01	TVQRAGSQPASQGL	0.5346989	0.99869776
HLA-DPA1*01:03-DPB1*03:01	TVRLKVSSTAVRTQ	0.5058178	0.84239876
HLA-DPA1*01:03-DPB1*03:01	TVTALRRTVPPAVT	0.6699828	0.91882324
HLA-DPA1*01:03-DPB1*03:01	TWHKRGGSLPARHQ	0.4395715	0.9991253
HLA-DPA1*01:03-DPB1*03:01	TWKERLVIRALENR	0.71107256	0.99905074
HLA-DPA1*01:03-DPB1*03:01	TWYKRGGSLPARHQ	0.50940067	0.9993107
HLA-DPA1*01:03-DPB1*03:01	VAARLAVAEALTNL	0.6755397	0.9238688
HLA-DPA1*01:03-DPB1*03:01	VAGGRVFVLPCIQQ	0.45030966	0.99514085
HLA-DPA1*01:03-DPB1*03:01	VAPRFSILPMSHEI	0.7098514	0.99709827
HLA-DPA1*01:03-DPB1*03:01	VARFLGVEAAMAYG	0.7855056	0.6798082
HLA-DPA1*01:03-DPB1*03:01	VARREGLEAAGAAG	0.6838248	0.9968653
HLA-DPA1*01:03-DPB1*03:01	VATLLAIAVERHRS	0.5517412	0.36052588
HLA-DPA1*01:03-DPB1*03:01	VCRKGEWVALNPLR	0.3602538	0.43626237
HLA-DPA1*01:03-DPB1*03:01	VDELLAIRIPLNDL	0.3127055	0.49386615
HLA-DPA1*01:03-DPB1*03:01	VDSKLHSISSIDVN	0.13851564	0.7743662
HLA-DPA1*01:03-DPB1*03:01	VEAIRQQVEAVLAG	0.52482396	0.96750563
HLA-DPA1*01:03-DPB1*03:01	VEKRVLTLAAENPF	0.71744114	0.999543
HLA-DPA1*01:03-DPB1*03:01	VERFETVGMEAATD	0.56310475	0.84695894
HLA-DPA1*01:03-DPB1*03:01	VERLRRENQVLSVR	0.55645967	0.9294673
HLA-DPA1*01:03-DPB1*03:01	VERLSELVQAVSDP	0.44718164	0.90553266
HLA-DPA1*01:03-DPB1*03:01	VFFRLGPSVVGLAR	0.63806975	0.3021954
HLA-DPA1*01:03-DPB1*03:01	VFQRSYSVVASEYD	0.74146193	0.9982893
HLA-DPA1*01:03-DPB1*03:01	VGAREAILALDIQD	0.6609211	0.9927929
HLA-DPA1*01:03-DPB1*03:01	VGAREALFALSSNL	0.7144473	0.9990476
HLA-DPA1*01:03-DPB1*03:01	VGELVGVLAAHCQG	0.22094661	0.5968539
HLA-DPA1*01:03-DPB1*03:01	VGERTVVNALFNNQ	0.33820507	0.9991763
HLA-DPA1*01:03-DPB1*03:01	VGFREGTCGAQTQR	0.046862803	0.993046
HLA-DPA1*01:03-DPB1*03:01	VGRKYPEAAACYGR	0.23556079	0.8457364
HLA-DPA1*01:03-DPB1*03:01	VHDRAYVAVDGIPQ	0.37855995	0.8010844
HLA-DPA1*01:03-DPB1*03:01	VHQERTLAFPLTIR	0.5969794	0.98106354
HLA-DPA1*01:03-DPB1*03:01	VHTKTDNSVASSPS	0.05567151	0.7614957
HLA-DPA1*01:03-DPB1*03:01	VIPVKLGIIGVVNR	0.19017376	0.9888479
HLA-DPA1*01:03-DPB1*03:01	VISDILFTTALPTR	0.3966516	0.48400283
HLA-DPA1*01:03-DPB1*03:01	VKRALANSLACQGK	0.5960067	0.69123596
HLA-DPA1*01:03-DPB1*03:01	VKRNRWWLLPLIAA	0.7950664	0.8781544
HLA-DPA1*01:03-DPB1*03:01	VLARTIEYLQPNPA	0.5403545	0.9476239
HLA-DPA1*01:03-DPB1*03:01	VLEFTFTKPVLSVR	0.50223637	0.8942442
HLA-DPA1*01:03-DPB1*03:01	VLLKLGIKPSINYY	0.44070342	0.93383723
HLA-DPA1*01:03-DPB1*03:01	VLPRKVITAAVIGS	0.75776756	0.92336714
HLA-DPA1*01:03-DPB1*03:01	VMVKVATQPADNPL	0.30309334	0.9778983
HLA-DPA1*01:03-DPB1*03:01	VNARLAGAPSEDPQ	0.40819424	0.9652277
HLA-DPA1*01:03-DPB1*03:01	VNERLISMAYGQIG	0.498777	0.99573153
HLA-DPA1*01:03-DPB1*03:01	VNGRKGLFPFTHVK	0.3552837	0.9515791
HLA-DPA1*01:03-DPB1*03:01	VNPSRLPVVIGGLL	0.38209814	0.1903559
HLA-DPA1*01:03-DPB1*03:01	VNRLLAELPASVHA	0.7745922	0.9482336
HLA-DPA1*01:03-DPB1*03:01	VNRLSVLGAITSVQ	0.67105144	0.96454465
HLA-DPA1*01:03-DPB1*03:01	VPERAESRAMENQY	0.3206177	0.9975561
HLA-DPA1*01:03-DPB1*03:01	VPERAPLPPPAPSQ	0.3177313	0.9005436
HLA-DPA1*01:03-DPB1*03:01	VPGRSPISVAAAAI	0.6650799	0.6910905
HLA-DPA1*01:03-DPB1*03:01	VPGRTASLPEAGEK	0.14960569	0.99852735
HLA-DPA1*01:03-DPB1*03:01	VPLKRAFDLINYLG	0.5315891	0.87716806
HLA-DPA1*01:03-DPB1*03:01	VPRLPEFADWAQEQ	0.113511674	0.929207
HLA-DPA1*01:03-DPB1*03:01	VPSARNVPYGNIQS	0.096149325	0.84158885
HLA-DPA1*01:03-DPB1*03:01	VPYRITVTAVSASG	0.729315	0.98160315
HLA-DPA1*01:03-DPB1*03:01	VQEFYGDYIAVNPH	0.1540108	0.8962368
HLA-DPA1*01:03-DPB1*03:01	VRDVRPYIVGAVVR	0.5008769	0.9719342
HLA-DPA1*01:03-DPB1*03:01	VRLKVSSTAVRTQH	0.49977866	0.92307997
HLA-DPA1*01:03-DPB1*03:01	VRPLYSRRLPKGVK	0.27776012	0.4796339
HLA-DPA1*01:03-DPB1*03:01	VSRRFAEAACDVVH	0.618833	0.9986836
HLA-DPA1*01:03-DPB1*03:01	VSVQRTQAPAVATT	0.6437753	0.9942223
HLA-DPA1*01:03-DPB1*03:01	VSVRFYELVNPLRK	0.6298449	0.9932477
HLA-DPA1*01:03-DPB1*03:01	VSVRHLELAGENPS	0.37175056	0.99861526
HLA-DPA1*01:03-DPB1*03:01	VTALRRTVPPAVTG	0.74732417	0.99814224
HLA-DPA1*01:03-DPB1*03:01	VTYSLACVRCCVNP	0.08903721	0.021880345
HLA-DPA1*01:03-DPB1*03:01	VVDRVASMPLISST	0.72959113	0.9974392
HLA-DPA1*01:03-DPB1*03:01	VVERAQQVAVQEQE	0.48022884	0.99786806
HLA-DPA1*01:03-DPB1*03:01	VVMRPYVEANISHK	0.5077772	0.99091625
HLA-DPA1*01:03-DPB1*03:01	VVPGSLWPSPEQLR	0.010174124	0.080938555
HLA-DPA1*01:03-DPB1*03:01	VVRSYTAGATSLQE	0.57456744	0.9988556
HLA-DPA1*01:03-DPB1*03:01	WATKEGALCEENMR	0.004856259	0.9685318
HLA-DPA1*01:03-DPB1*03:01	WAVRIPGGPAVANS	0.40593114	0.6742482
HLA-DPA1*01:03-DPB1*03:01	WDDDKRYSPSLKSR	0.17004505	0.6712595
HLA-DPA1*01:03-DPB1*03:01	WEKHGTCAAQVDAL	0.17553495	0.9184699
HLA-DPA1*01:03-DPB1*03:01	WERYYTLVPSAVAL	0.82299906	0.9909685
HLA-DPA1*01:03-DPB1*03:01	WGSRASETVMVHQA	0.38580832	0.9968395
HLA-DPA1*01:03-DPB1*03:01	WGSRVVPNAANGWA	0.3106132	0.9663914
HLA-DPA1*01:03-DPB1*03:01	WHKRGGSLPSHHQT	0.32308587	0.9970333
HLA-DPA1*01:03-DPB1*03:01	WTIRKGTKAPQAAG	0.4318013	0.99647653
HLA-DPA1*01:03-DPB1*03:01	WVPERAESRAMENQ	0.2666808	0.99779713
HLA-DPA1*01:03-DPB1*03:01	YDQARHYLLAAVNR	0.73856694	0.99929714
HLA-DPA1*01:03-DPB1*03:01	YDTRTSALSAKSCE	0.38076755	0.9973464
HLA-DPA1*01:03-DPB1*03:01	YDVLSTKPVLNKLT	0.25269142	0.79558796
HLA-DPA1*01:03-DPB1*03:01	YFDCRAMSIGARSQ	0.5059824	0.5040024
HLA-DPA1*01:03-DPB1*03:01	YGTREAVIAQISSH	0.6131876	0.9995901
HLA-DPA1*01:03-DPB1*03:01	YGYRQSVTYACNKG	0.28616372	0.9576831
HLA-DPA1*01:03-DPB1*03:01	YIRHYEGLSYNVDS	0.32755944	0.941216
HLA-DPA1*01:03-DPB1*03:01	YLCRAHSSAGQQVA	0.4711508	0.28645226
HLA-DPA1*01:03-DPB1*03:01	YLGYEYVTAIRNLR	0.51038194	0.9416984
HLA-DPA1*01:03-DPB1*03:01	YLRLWALSLAHAQL	0.85582477	0.79925907
HLA-DPA1*01:03-DPB1*03:01	YLTRGYSLIIKDVT	0.43135345	0.98021585
HLA-DPA1*01:03-DPB1*03:01	YNYRHQADACHAYQ	0.3578976	0.9595968
HLA-DPA1*01:03-DPB1*03:01	YPSRAQPPSSAASR	0.4080686	0.9118242
HLA-DPA1*01:03-DPB1*03:01	YPVRSAAAAAANRK	0.69739956	0.99942046
HLA-DPA1*01:03-DPB1*03:01	YQRRLAAVALINAA	0.8803784	0.9973053
HLA-DPA1*01:03-DPB1*03:01	YRERHSEVVGGHHT	0.24702129	0.98448974
HLA-DPA1*01:03-DPB1*03:01	YRVQNATLAVANIT	0.4880638	0.78687006
HLA-DPA1*01:03-DPB1*03:01	YRVRSSTSPTTNVL	0.367972	0.99889106
HLA-DPA1*01:03-DPB1*03:01	YSKERQYIDGLNNL	0.2666098	0.9955212
HLA-DPA1*01:03-DPB1*03:01	YSRQYSVAFCNHVR	0.54396266	0.9993021
HLA-DPA1*01:03-DPB1*03:01	YSTRLAVLSSSLTH	0.726444	0.9525913
HLA-DPA1*01:03-DPB1*03:01	YVGAREAILALDIQ	0.7065146	0.99203634
HLA-DPA1*01:03-DPB1*03:01	YVLPRKVITAAVIG	0.70151615	0.85918635
HLA-DPA1*01:03-DPB1*03:01	YVRYRLPLRVVKHF	0.77377725	0.8775996
HLA-DPA1*01:03-DPB1*03:01	YYGTREAVIAQISS	0.66971916	0.99911404
HLA-DPA1*01:03-DPB1*03:01	YYLRVTTVASHTSD	0.71829975	0.99750626
