# Supplementary material for: MHCII-peptide presentation: an assessment of the state-of-the-art prediction methods
Source: Front Immunol. 2024 Mar 12;15:1293706. doi: 10.3389/fimmu.2024.1293706 (PMC11027168; doi:10.3389/fimmu.2024.1293706)
Supplement: Supplementary file 2 [file DataSheet_2.zip › output/BERT/pos/14_HLA-DPA1_01_03_DPB1_04_01.csv]

allele	peptide	affinity_pred	mass_pred
HLA-DPA1*01:03-DPB1*04:01	AAAKLLSHPFLSTH	0.57184047	0.9866222
HLA-DPA1*01:03-DPB1*04:01	AAELRSEDYELLCP	0.54237014	0.953492
HLA-DPA1*01:03-DPB1*04:01	AAKAGLSQSLFERL	0.7026087	0.84439695
HLA-DPA1*01:03-DPB1*04:01	AALNAVRLLVVDPE	0.36634356	0.38402882
HLA-DPA1*01:03-DPB1*04:01	AALTAEHFAALQSL	0.56770533	0.71980184
HLA-DPA1*01:03-DPB1*04:01	AAPLAVLPMEPLPP	0.37585437	0.6775478
HLA-DPA1*01:03-DPB1*04:01	AAQKINEGLEHLAK	0.053419393	0.1533745
HLA-DPA1*01:03-DPB1*04:01	AASFHSAVFSLLKA	0.8126096	0.98040867
HLA-DPA1*01:03-DPB1*04:01	AASYIQSKFEDLNK	0.65597284	0.99933827
HLA-DPA1*01:03-DPB1*04:01	AAVVVPSGQEQRYT	0.014355595	0.29808664
HLA-DPA1*01:03-DPB1*04:01	AAYQSVRILSVSPI	0.6001255	0.32259816
HLA-DPA1*01:03-DPB1*04:01	ADDLEGEAFLPLRE	0.6823973	0.9975874
HLA-DPA1*01:03-DPB1*04:01	ADFHSSKFSSINSD	0.6619572	0.9895975
HLA-DPA1*01:03-DPB1*04:01	ADHGYHIGQFGLVK	0.40186718	0.96321285
HLA-DPA1*01:03-DPB1*04:01	ADLSSFKSQELNER	0.33117017	0.9597024
HLA-DPA1*01:03-DPB1*04:01	ADPYFIQDRFLNSF	0.72390777	0.9916477
HLA-DPA1*01:03-DPB1*04:01	ADQFEYVMYGKVYR	0.7023414	0.986977
HLA-DPA1*01:03-DPB1*04:01	ADSYLDEGFLLDKK	0.41144028	0.99482286
HLA-DPA1*01:03-DPB1*04:01	ADVFSREPFVVWFQ	0.62335396	0.7791916
HLA-DPA1*01:03-DPB1*04:01	ADVQYDLYLNVANR	0.8071022	0.92949724
HLA-DPA1*01:03-DPB1*04:01	AEEKAIVQQWLEYR	0.34528932	0.08544825
HLA-DPA1*01:03-DPB1*04:01	AEELTWERMLGLDG	0.47104686	0.69475704
HLA-DPA1*01:03-DPB1*04:01	AEFAFSLYRQLAHQ	0.7596312	0.9990021
HLA-DPA1*01:03-DPB1*04:01	AELATEEFLPVTPI	0.74689025	0.99844897
HLA-DPA1*01:03-DPB1*04:01	AENFKQVEYLLIHG	0.6174066	0.8549079
HLA-DPA1*01:03-DPB1*04:01	AENGFLPIHLLGLR	0.43960285	0.18593946
HLA-DPA1*01:03-DPB1*04:01	AERIKLEAERFENL	0.71727383	0.9425023
HLA-DPA1*01:03-DPB1*04:01	AEVEAILNSGARGY	0.086350985	0.00153589
HLA-DPA1*01:03-DPB1*04:01	AEYFRNVDYLLIHG	0.6173238	0.9581585
HLA-DPA1*01:03-DPB1*04:01	AEYLASIFGTEKDK	0.44966385	0.33892876
HLA-DPA1*01:03-DPB1*04:01	AFIANLFNRYPALH	0.7439461	0.75115377
HLA-DPA1*01:03-DPB1*04:01	AFIISDFESVSKIT	0.7295517	0.9175922
HLA-DPA1*01:03-DPB1*04:01	AFQYVHEHYLEDAD	0.45322818	0.9070212
HLA-DPA1*01:03-DPB1*04:01	AFYLAEFFVNEARK	0.7095569	0.9656018
HLA-DPA1*01:03-DPB1*04:01	AGFAVNFFKEVDEC	0.58339655	0.5635487
HLA-DPA1*01:03-DPB1*04:01	AGKIIEVEDWEIFR	0.42080238	0.9159565
HLA-DPA1*01:03-DPB1*04:01	AGKILVDVSNPTEQ	0.012662977	0.38800964
HLA-DPA1*01:03-DPB1*04:01	AGKYFLWVVKFNSL	0.74750626	0.3145743
HLA-DPA1*01:03-DPB1*04:01	AGLAFSLYQAMAKD	0.6850284	0.79527414
HLA-DPA1*01:03-DPB1*04:01	AGNEYVFSQLLQCK	0.53708136	0.9511549
HLA-DPA1*01:03-DPB1*04:01	AGPLGVTHFLILSK	0.73766863	0.9981618
HLA-DPA1*01:03-DPB1*04:01	AGWWVGAAYASLRR	0.6166866	0.6786662
HLA-DPA1*01:03-DPB1*04:01	AIAALISEKLETLR	0.4795283	0.9917017
HLA-DPA1*01:03-DPB1*04:01	AIAKLITSFLELHC	0.656011	0.002292314
HLA-DPA1*01:03-DPB1*04:01	AIIDGELYNEVKVE	0.33833683	0.66191065
HLA-DPA1*01:03-DPB1*04:01	AINGFLFSNLPRLD	0.7522077	0.6227052
HLA-DPA1*01:03-DPB1*04:01	AIQKSWTATTYMEY	0.5840862	0.6786982
HLA-DPA1*01:03-DPB1*04:01	AITEIYLTRLLSVK	0.7325748	0.91120625
HLA-DPA1*01:03-DPB1*04:01	AIVVEHEEFESCRQ	0.45193493	0.9956068
HLA-DPA1*01:03-DPB1*04:01	AKFALNGEEFMNFD	0.67798287	0.9925841
HLA-DPA1*01:03-DPB1*04:01	AKHAWCGGNFLEVT	0.6736889	0.97666454
HLA-DPA1*01:03-DPB1*04:01	AKIFYATQWLLYAQ	0.85321176	0.30902845
HLA-DPA1*01:03-DPB1*04:01	AKIKLKSSELQAIK	0.49973637	0.71949184
HLA-DPA1*01:03-DPB1*04:01	AKKIEFEQFLPMMQ	0.8113195	0.9969295
HLA-DPA1*01:03-DPB1*04:01	AKKPIIGILMQKCR	0.36346552	0.6067547
HLA-DPA1*01:03-DPB1*04:01	AKQLFSSLFSGILK	0.904845	0.60832745
HLA-DPA1*01:03-DPB1*04:01	AKVLHGEQYLELYK	0.7726942	0.99718106
HLA-DPA1*01:03-DPB1*04:01	AKVLTPELYAELRA	0.5121533	0.98411864
HLA-DPA1*01:03-DPB1*04:01	ALEFHTVPFQLLAR	0.8207572	0.9977433
HLA-DPA1*01:03-DPB1*04:01	ALEQFQFIRAHAVR	0.41919962	0.9076084
HLA-DPA1*01:03-DPB1*04:01	ALEVVSEPFRSFAN	0.6058756	0.9701843
HLA-DPA1*01:03-DPB1*04:01	ALFYPATFGIVGQK	0.600036	0.606354
HLA-DPA1*01:03-DPB1*04:01	ALHYAVELFEGLKA	0.7503529	0.9780639
HLA-DPA1*01:03-DPB1*04:01	ALKVLQWSDYEIVR	0.71280587	0.9822572
HLA-DPA1*01:03-DPB1*04:01	ALPLYFEGFLLIKR	0.8280955	0.7942278
HLA-DPA1*01:03-DPB1*04:01	ALPQKAVSEQLSRG	0.067281	0.064227186
HLA-DPA1*01:03-DPB1*04:01	ALQSFDYEQFRDLE	0.74649775	0.9973172
HLA-DPA1*01:03-DPB1*04:01	ALQSFDYEQLRELQ	0.5563093	0.945052
HLA-DPA1*01:03-DPB1*04:01	ALRSFDYEQFHELQ	0.7891471	0.9990047
HLA-DPA1*01:03-DPB1*04:01	ALSSFDYEQFRDLQ	0.73416084	0.99776495
HLA-DPA1*01:03-DPB1*04:01	AMRAFAFTNLLLVG	0.71850675	0.035892338
HLA-DPA1*01:03-DPB1*04:01	ANEMTPTRFAEIIE	0.5153849	0.9864419
HLA-DPA1*01:03-DPB1*04:01	ANKFTGSELATLVN	0.44987792	0.9444884
HLA-DPA1*01:03-DPB1*04:01	ANLAVLKLYQFNPA	0.43026504	0.098316446
HLA-DPA1*01:03-DPB1*04:01	ANNILTDELFKRTI	0.5271563	0.90857965
HLA-DPA1*01:03-DPB1*04:01	ANVVVVDWLPLAHQ	0.45233667	0.5193824
HLA-DPA1*01:03-DPB1*04:01	APADVQYDLYLNVA	0.7978004	0.99438477
HLA-DPA1*01:03-DPB1*04:01	APFLGVDFSSLDMS	0.6040907	0.21225262
HLA-DPA1*01:03-DPB1*04:01	APGGFMSNRFVETN	0.5596945	0.99790907
HLA-DPA1*01:03-DPB1*04:01	APGTLYEGEKFQLL	0.7117233	0.9973939
HLA-DPA1*01:03-DPB1*04:01	APILIQDFETLPRE	0.56735706	0.97431564
HLA-DPA1*01:03-DPB1*04:01	APLEGARFALVRED	0.6380555	0.99847305
HLA-DPA1*01:03-DPB1*04:01	APLFVQENYIHVKP	0.57814676	0.9971752
HLA-DPA1*01:03-DPB1*04:01	APQASMMFQYFVKV	0.7405146	0.4616314
HLA-DPA1*01:03-DPB1*04:01	APSFMHSVFSPILL	0.88356626	0.79546756
HLA-DPA1*01:03-DPB1*04:01	APTLIADLFVADQR	0.4424689	0.947399
HLA-DPA1*01:03-DPB1*04:01	APVPAFEGRSFLAF	0.59160686	0.97583294
HLA-DPA1*01:03-DPB1*04:01	APVVVYTLFVPFRQ	0.8510364	0.9730712
HLA-DPA1*01:03-DPB1*04:01	APWIEQEGPEYWDG	0.083165735	0.5882391
HLA-DPA1*01:03-DPB1*04:01	AQILPIRFQEHLQL	0.45738494	0.0776246
HLA-DPA1*01:03-DPB1*04:01	AQMVTTDFQKIFPM	0.6284203	0.98335457
HLA-DPA1*01:03-DPB1*04:01	AQQAADKYLYVDKN	0.18103686	0.56269586
HLA-DPA1*01:03-DPB1*04:01	AQTLAKETFASTAS	0.58777654	0.79445755
HLA-DPA1*01:03-DPB1*04:01	AQVLSGTEFSAIPH	0.7362171	0.9917699
HLA-DPA1*01:03-DPB1*04:01	ARDFHINLFQVLPW	0.77325326	0.9959553
HLA-DPA1*01:03-DPB1*04:01	AREKKLYANMFERL	0.8168706	0.5944085
HLA-DPA1*01:03-DPB1*04:01	AREYIYMHFGEVAK	0.7140145	0.9959237
HLA-DPA1*01:03-DPB1*04:01	ARKILSENFGSIHV	0.73351157	0.9254528
HLA-DPA1*01:03-DPB1*04:01	ARLSYAVGHFLNDL	0.75741553	0.8486128
HLA-DPA1*01:03-DPB1*04:01	ARLVAAKLEPKSFK	0.16225876	0.43703133
HLA-DPA1*01:03-DPB1*04:01	ARPLEGTSFIVDQA	0.29211602	0.8664387
HLA-DPA1*01:03-DPB1*04:01	ARWLFETRPLDAIN	0.39607	0.434086
HLA-DPA1*01:03-DPB1*04:01	ASFFNSKYLELFQR	0.7336113	0.96901095
HLA-DPA1*01:03-DPB1*04:01	ASLTVKAYLLGKED	0.28276232	0.1215628
HLA-DPA1*01:03-DPB1*04:01	ASPLLYTLIEKTMQ	0.49838755	0.92970735
HLA-DPA1*01:03-DPB1*04:01	ASRIIDSLFNTVTD	0.5647158	0.91306627
HLA-DPA1*01:03-DPB1*04:01	ASSAASSEHFEKLH	0.34925807	0.15243591
HLA-DPA1*01:03-DPB1*04:01	ASYIQSKFEDLNKR	0.4988254	0.99832916
HLA-DPA1*01:03-DPB1*04:01	ATAELAGTEFVAEK	0.4899381	0.9700028
HLA-DPA1*01:03-DPB1*04:01	ATGKITFEDFNEVV	0.6278492	0.9342678
HLA-DPA1*01:03-DPB1*04:01	ATLINEQWLLTTAK	0.4119539	0.96202004
HLA-DPA1*01:03-DPB1*04:01	ATQITSSKFSVICP	0.6805218	0.79127777
HLA-DPA1*01:03-DPB1*04:01	ATRLVGSGFKVVVG	0.5755109	0.99865973
HLA-DPA1*01:03-DPB1*04:01	AVERLWDYGMSSSP	0.07364225	0.001930958
HLA-DPA1*01:03-DPB1*04:01	AVEYVDDTQFLRFD	0.4990964	0.98715115
HLA-DPA1*01:03-DPB1*04:01	AVGYVDDTQFVRFD	0.4011672	0.995701
HLA-DPA1*01:03-DPB1*04:01	AVHQVYYDIFEPLL	0.85370404	0.96118706
HLA-DPA1*01:03-DPB1*04:01	AVKFVSTKFEHLER	0.84601516	0.9993407
HLA-DPA1*01:03-DPB1*04:01	AVQPYQDQTYQSVY	0.3747414	0.7188938
HLA-DPA1*01:03-DPB1*04:01	AVQYFLHVVKYEAQ	0.55794746	0.33198404
HLA-DPA1*01:03-DPB1*04:01	AVRGAFVGASLLFL	0.65868413	0.020712223
HLA-DPA1*01:03-DPB1*04:01	AVSLMHSEFAQLPA	0.79976773	0.9474989
HLA-DPA1*01:03-DPB1*04:01	AVTTLVSSAFLIVK	0.8562712	0.4619705
HLA-DPA1*01:03-DPB1*04:01	CLVPMSEEDYSCAL	0.19884093	0.000798264
HLA-DPA1*01:03-DPB1*04:01	CPQALEGQQLLYVT	0.38706848	0.34737533
HLA-DPA1*01:03-DPB1*04:01	CSGFAGVYFEKVLK	0.79495203	0.72331923
HLA-DPA1*01:03-DPB1*04:01	DAGLEVHQFYPLVK	0.45976365	0.9872624
HLA-DPA1*01:03-DPB1*04:01	DALITHVLPFEKIN	0.5075656	0.38876063
HLA-DPA1*01:03-DPB1*04:01	DANVVVVDWLPLAH	0.4216379	0.7574261
HLA-DPA1*01:03-DPB1*04:01	DCAVIVTQKKVPDK	0.018684406	0.006601444
HLA-DPA1*01:03-DPB1*04:01	DCVLLQEDFLAHRG	0.54428744	0.46997166
HLA-DPA1*01:03-DPB1*04:01	DDKEYGIVYYEKDG	0.2074333	0.87067926
HLA-DPA1*01:03-DPB1*04:01	DDKGHIIVDEFQNT	0.26307288	0.99442184
HLA-DPA1*01:03-DPB1*04:01	DDNTYSRELFEEMR	0.6391769	0.9988305
HLA-DPA1*01:03-DPB1*04:01	DDNVSFRWEALGNT	0.34764245	0.47505736
HLA-DPA1*01:03-DPB1*04:01	DDRYYTAINFVATP	0.5628897	0.9504527
HLA-DPA1*01:03-DPB1*04:01	DDSYMVDYFKSISQ	0.5402223	0.9789628
HLA-DPA1*01:03-DPB1*04:01	DDVAQTDLLQIDPN	0.19262442	0.44588232
HLA-DPA1*01:03-DPB1*04:01	DEAASYIQSKFEDL	0.6751477	0.9467534
HLA-DPA1*01:03-DPB1*04:01	DEGRLFLAEFQSIP	0.7793844	0.9753796
HLA-DPA1*01:03-DPB1*04:01	DESSLTGETTPCSK	0.013159621	0.013239719
HLA-DPA1*01:03-DPB1*04:01	DFFQCGCFGLVKPC	0.49339056	0.007722406
HLA-DPA1*01:03-DPB1*04:01	DFQMSPYAEYPKNP	0.41864237	0.73588324
HLA-DPA1*01:03-DPB1*04:01	DGDSAISFTEFVKV	0.666231	0.8136091
HLA-DPA1*01:03-DPB1*04:01	DGFRVVKLNEVIRQ	0.38588434	0.9761775
HLA-DPA1*01:03-DPB1*04:01	DGFRWDYLYKVPTP	0.33013135	0.667194
HLA-DPA1*01:03-DPB1*04:01	DGGYSWTKMLEGPH	0.16793391	0.9606205
HLA-DPA1*01:03-DPB1*04:01	DGKLIIWDSYTTNK	0.19023024	0.6634615
HLA-DPA1*01:03-DPB1*04:01	DGQKLVHSLFESIM	0.89239246	0.9755291
HLA-DPA1*01:03-DPB1*04:01	DGSIWRLTFYNNVN	0.70550823	0.90268785
HLA-DPA1*01:03-DPB1*04:01	DGVYGFEYYPMVPG	0.55357957	0.6551296
HLA-DPA1*01:03-DPB1*04:01	DGWDSEPFTLVERD	0.37724045	0.9417428
HLA-DPA1*01:03-DPB1*04:01	DHAFVTSSFPVILS	0.85331225	0.67872757
HLA-DPA1*01:03-DPB1*04:01	DHFFQAAFLEERDA	0.531855	0.5079561
HLA-DPA1*01:03-DPB1*04:01	DHIFSSYTAFGDLE	0.5383311	0.19552362
HLA-DPA1*01:03-DPB1*04:01	DHIYHSEYFLALKK	0.8498575	0.9994623
HLA-DPA1*01:03-DPB1*04:01	DHNWRSELYAQTVS	0.5300128	0.9848665
HLA-DPA1*01:03-DPB1*04:01	DHQLLWGEALLITP	0.52115124	0.52506
HLA-DPA1*01:03-DPB1*04:01	DHVFQVNNFEALKT	0.63747674	0.99882555
HLA-DPA1*01:03-DPB1*04:01	DHVLLFWKSLALKE	0.46169826	0.18446378
HLA-DPA1*01:03-DPB1*04:01	DHVLVLRKSNFAEA	0.51333326	0.5352553
HLA-DPA1*01:03-DPB1*04:01	DHYFSDPFLKYLET	0.49152547	0.75782573
HLA-DPA1*01:03-DPB1*04:01	DIFLAELYKHLDSS	0.5608141	0.579651
HLA-DPA1*01:03-DPB1*04:01	DIISGVEMQVLQEK	0.32557073	0.72640777
HLA-DPA1*01:03-DPB1*04:01	DIQGEEFAKVIVQK	0.53554547	0.8868278
HLA-DPA1*01:03-DPB1*04:01	DIRWNFEKFLVGPD	0.5402955	0.99751663
HLA-DPA1*01:03-DPB1*04:01	DIVLGTSFLSINSK	0.8348225	0.83895004
HLA-DPA1*01:03-DPB1*04:01	DKEICADPRVPWVK	0.03382468	0.09041295
HLA-DPA1*01:03-DPB1*04:01	DKGHIIVDEFQNTN	0.31629875	0.99922466
HLA-DPA1*01:03-DPB1*04:01	DKLVYADTCFSTIK	0.72954094	0.9769112
HLA-DPA1*01:03-DPB1*04:01	DKNRDFLFQDFKRL	0.6680261	0.9797608
HLA-DPA1*01:03-DPB1*04:01	DKQFHEAAYLADER	0.28369653	0.79054445
HLA-DPA1*01:03-DPB1*04:01	DKVLALELFEQITK	0.76618654	0.99837464
HLA-DPA1*01:03-DPB1*04:01	DKYLIANATNPESK	0.061630536	0.45670906
HLA-DPA1*01:03-DPB1*04:01	DLDLIQSTPFKPLA	0.77219826	0.9840697
HLA-DPA1*01:03-DPB1*04:01	DLEGEAFLPLREVP	0.59255326	0.85501987
HLA-DPA1*01:03-DPB1*04:01	DLKDFVCDDFLKPQ	0.44917673	0.3757429
HLA-DPA1*01:03-DPB1*04:01	DLLHSTAFEELHKL	0.7048034	0.99358624
HLA-DPA1*01:03-DPB1*04:01	DLSCYKTTYWICER	0.40529647	0.006947395
HLA-DPA1*01:03-DPB1*04:01	DLVLRKALFSTLKE	0.54494554	0.24147734
HLA-DPA1*01:03-DPB1*04:01	DNDKFSFDDFLGSL	0.64848065	0.9742713
HLA-DPA1*01:03-DPB1*04:01	DNIMVTFRNQASRP	0.13804121	0.013415031
HLA-DPA1*01:03-DPB1*04:01	DNLRMLIVEKMLEV	0.60732704	0.3718491
HLA-DPA1*01:03-DPB1*04:01	DNQIVVSDYAQMDR	0.3164408	0.96911544
HLA-DPA1*01:03-DPB1*04:01	DNRELTYSNFHPLL	0.8271269	0.9905893
HLA-DPA1*01:03-DPB1*04:01	DNTTVDYTLFESLC	0.82055825	0.23156543
HLA-DPA1*01:03-DPB1*04:01	DNVFEAPTIVKVFK	0.3568511	0.7964338
HLA-DPA1*01:03-DPB1*04:01	DNVSFRWEALGNTL	0.49101886	0.798497
HLA-DPA1*01:03-DPB1*04:01	DPDYFISSVFERFK	0.8836866	0.9995518
HLA-DPA1*01:03-DPB1*04:01	DPFPLYPGEVLEKD	0.18180284	0.47351345
HLA-DPA1*01:03-DPB1*04:01	DPNAFLFDHLLTLK	0.5904199	0.9979027
HLA-DPA1*01:03-DPB1*04:01	DPSVIVMADWLKIR	0.60883677	0.9926487
HLA-DPA1*01:03-DPB1*04:01	DPTLIDGEGFSSIH	0.48059633	0.97946185
HLA-DPA1*01:03-DPB1*04:01	DQFMPERFLNPAGT	0.39775822	0.30221444
HLA-DPA1*01:03-DPB1*04:01	DQFSGQHWLWIGLN	0.50067014	0.046794437
HLA-DPA1*01:03-DPB1*04:01	DQPTIRKENFNNVP	0.50429875	0.98217595
HLA-DPA1*01:03-DPB1*04:01	DQVPIQHELFERFL	0.8110121	0.9844576
HLA-DPA1*01:03-DPB1*04:01	DRAPFAAPSPFAEL	0.49804798	0.051599514
HLA-DPA1*01:03-DPB1*04:01	DREKVSHYVLTIKS	0.2010877	0.23967755
HLA-DPA1*01:03-DPB1*04:01	DRELISERWKNFPS	0.43303967	0.9418769
HLA-DPA1*01:03-DPB1*04:01	DRFPYLSESYLITT	0.6963202	0.7488636
HLA-DPA1*01:03-DPB1*04:01	DRYLSITYFTNTPS	0.6984039	0.9393665
HLA-DPA1*01:03-DPB1*04:01	DRYYTAINFVATPD	0.5494604	0.958286
HLA-DPA1*01:03-DPB1*04:01	DSDIVASSFLKSDK	0.55463284	0.9854393
HLA-DPA1*01:03-DPB1*04:01	DSFNTSLFKQTFQR	0.5756451	0.99386054
HLA-DPA1*01:03-DPB1*04:01	DSKSIATEIILEIK	0.5283285	0.9218256
HLA-DPA1*01:03-DPB1*04:01	DSLSYFKGSSLLLM	0.6629675	0.41076383
HLA-DPA1*01:03-DPB1*04:01	DSQQLDVFIATSKH	0.1776596	0.101410314
HLA-DPA1*01:03-DPB1*04:01	DSRLDSSEFLKFVE	0.61434597	0.97013426
HLA-DPA1*01:03-DPB1*04:01	DSSSFYVVMWKQME	0.6668779	0.8013357
HLA-DPA1*01:03-DPB1*04:01	DSSSFYVVMWKQTE	0.6003181	0.8860404
HLA-DPA1*01:03-DPB1*04:01	DSSTLHAVTFLRTP	0.6420691	0.9945663
HLA-DPA1*01:03-DPB1*04:01	DSVEEFLSEKLERI	0.64421314	0.9178171
HLA-DPA1*01:03-DPB1*04:01	DTDLVLRKALFSTL	0.610927	0.107292846
HLA-DPA1*01:03-DPB1*04:01	DTERLYSVVFQEIC	0.75339514	0.59198123
HLA-DPA1*01:03-DPB1*04:01	DTLRFAEFEDFPET	0.52337044	0.72310084
HLA-DPA1*01:03-DPB1*04:01	DTQFVRFDSDAASQ	0.086054794	0.8165763
HLA-DPA1*01:03-DPB1*04:01	DTRGIFRVHQFEKI	0.680878	0.99195117
HLA-DPA1*01:03-DPB1*04:01	DVFIIDDADEIPAR	0.12787902	0.6387143
HLA-DPA1*01:03-DPB1*04:01	DVGFRAIAFLQQPR	0.6404063	0.9611616
HLA-DPA1*01:03-DPB1*04:01	DVGYIRYTLYKEGA	0.66422665	0.9698559
HLA-DPA1*01:03-DPB1*04:01	DVLGYTNFASIPQK	0.69132257	0.93272287
HLA-DPA1*01:03-DPB1*04:01	DVNEFAPVFVERLY	0.60721797	0.9377909
HLA-DPA1*01:03-DPB1*04:01	DVTAEEAAGASPAK	0.027863313	0.066133246
HLA-DPA1*01:03-DPB1*04:01	DVTGAQAYASTAKC	0.035289105	0.029278498
HLA-DPA1*01:03-DPB1*04:01	DYIHELFSKDPTIK	0.30239573	0.43611583
HLA-DPA1*01:03-DPB1*04:01	EADKLLSQDFVQIM	0.6618787	0.93865633
HLA-DPA1*01:03-DPB1*04:01	EAHAAWDKFLSVVS	0.5996678	0.83344793
HLA-DPA1*01:03-DPB1*04:01	EAIAKLITSFLELH	0.7023421	0.017219773
HLA-DPA1*01:03-DPB1*04:01	EALAAHKYLLVEFY	0.63310444	0.3080586
HLA-DPA1*01:03-DPB1*04:01	EAMLYEKFSPAGPI	0.37961304	0.25762233
HLA-DPA1*01:03-DPB1*04:01	EAMVVSGFCRSPPV	0.34665424	0.012216846
HLA-DPA1*01:03-DPB1*04:01	ECDLVYTFFHPLPR	0.8073151	0.9869275
HLA-DPA1*01:03-DPB1*04:01	EDAEVHAENWLRLY	0.5154912	0.40457258
HLA-DPA1*01:03-DPB1*04:01	EDFLDARFKTMKKD	0.30576447	0.9818907
HLA-DPA1*01:03-DPB1*04:01	EDHDVEYFLRLAHE	0.3699747	0.8435073
HLA-DPA1*01:03-DPB1*04:01	EDIVADHVASYGVN	0.1078738	0.68604815
HLA-DPA1*01:03-DPB1*04:01	EDLRSWTAADMAAQ	0.13755652	0.7706233
HLA-DPA1*01:03-DPB1*04:01	EDLRSWTAVDTAAQ	0.06321632	0.6958477
HLA-DPA1*01:03-DPB1*04:01	EDTFYVVSFRRDHL	0.5248013	0.93383056
HLA-DPA1*01:03-DPB1*04:01	EDVENSFFLNVNSQ	0.62263733	0.27408943
HLA-DPA1*01:03-DPB1*04:01	EDYRWQWTSFLSAA	0.7934067	0.9357047
HLA-DPA1*01:03-DPB1*04:01	EEAMINYENFLKVG	0.6721533	0.9960812
HLA-DPA1*01:03-DPB1*04:01	EEDAFHFVSYVPVN	0.6489781	0.99337244
HLA-DPA1*01:03-DPB1*04:01	EEDEDEASEAEGAR	0.008998671	0.58512706
HLA-DPA1*01:03-DPB1*04:01	EEDSLEAEKFLSHK	0.42351004	0.99615014
HLA-DPA1*01:03-DPB1*04:01	EEEMADTSYGTVKA	0.09504951	0.037804086
HLA-DPA1*01:03-DPB1*04:01	EEFRPTIYSNVIKG	0.5539629	0.99811304
HLA-DPA1*01:03-DPB1*04:01	EEKEFLMCKFQEAR	0.7197674	0.9970342
HLA-DPA1*01:03-DPB1*04:01	EEKNFDQTRFLEDS	0.48769408	0.9707243
HLA-DPA1*01:03-DPB1*04:01	EELCADLFERVPGP	0.53910995	0.9577813
HLA-DPA1*01:03-DPB1*04:01	EELSAEHYLPIFAH	0.56778127	0.82429934
HLA-DPA1*01:03-DPB1*04:01	EELTWERMLGLDGS	0.39820996	0.054606926
HLA-DPA1*01:03-DPB1*04:01	EELVDEPFLDLGKS	0.5476953	0.99343014
HLA-DPA1*01:03-DPB1*04:01	EEQLAAAKAQQEQE	0.05465618	0.360038
HLA-DPA1*01:03-DPB1*04:01	EEQSLHDVLFELSK	0.5513913	0.9853748
HLA-DPA1*01:03-DPB1*04:01	EERHFELEVFEPLE	0.83896327	0.9958784
HLA-DPA1*01:03-DPB1*04:01	EESIDWTKIEPSVN	0.14961465	0.49233103
HLA-DPA1*01:03-DPB1*04:01	EFALEQFQFIRAHA	0.5958016	0.9349372
HLA-DPA1*01:03-DPB1*04:01	EFDHFLATKFSTVK	0.86705774	0.99852926
HLA-DPA1*01:03-DPB1*04:01	EFEELCADLFERVP	0.75147766	0.9550158
HLA-DPA1*01:03-DPB1*04:01	EFSEFIIGPLMDAL	0.559835	0.003012882
HLA-DPA1*01:03-DPB1*04:01	EGIAQTVFLGLNRS	0.7063148	0.26165867
HLA-DPA1*01:03-DPB1*04:01	EGKKELQVSLFQTL	0.8964587	0.97034997
HLA-DPA1*01:03-DPB1*04:01	EGQLESDRFLLMSG	0.5926778	0.9984393
HLA-DPA1*01:03-DPB1*04:01	EGQLVSIHSPEEQD	0.031780936	0.5083272
HLA-DPA1*01:03-DPB1*04:01	EGRLFLAEFQSIPR	0.8000145	0.9989549
HLA-DPA1*01:03-DPB1*04:01	EGRVMVTDFENVPE	0.4757425	0.9983183
HLA-DPA1*01:03-DPB1*04:01	EGVQYSYSLFHLML	0.878765	0.93976057
HLA-DPA1*01:03-DPB1*04:01	EHGSYTTEAFLSAQ	0.66608065	0.99832153
HLA-DPA1*01:03-DPB1*04:01	EHLAYWQIQFNNIA	0.6143926	0.8458704
HLA-DPA1*01:03-DPB1*04:01	EHLQLSHDQLLEVK	0.37929624	0.87149364
HLA-DPA1*01:03-DPB1*04:01	EHTYRVVRFEVIPQ	0.6860731	0.99892604
HLA-DPA1*01:03-DPB1*04:01	EHVIIQAEFYLNPD	0.63832664	0.98604983
HLA-DPA1*01:03-DPB1*04:01	EHWIGHENFELINH	0.5655846	0.9971837
HLA-DPA1*01:03-DPB1*04:01	EINLVDDYFELVQH	0.5264506	0.9863634
HLA-DPA1*01:03-DPB1*04:01	EKARLIYEDYVSIL	0.7874056	0.98543346
HLA-DPA1*01:03-DPB1*04:01	EKCAIGVTHFQLVQ	0.7150015	0.82955885
HLA-DPA1*01:03-DPB1*04:01	EKETWQNVSFLNVQ	0.8130763	0.99308187
HLA-DPA1*01:03-DPB1*04:01	EKFYGVTVFKALKL	0.84686697	0.83125746
HLA-DPA1*01:03-DPB1*04:01	EKIWHHTFYNELRV	0.69441694	0.96936035
HLA-DPA1*01:03-DPB1*04:01	EKIYSAERFLIATG	0.69937354	0.99818456
HLA-DPA1*01:03-DPB1*04:01	EKKELLQEQLEQLQ	0.49955082	0.9628029
HLA-DPA1*01:03-DPB1*04:01	EKKLFYSTFATDDR	0.6921472	0.8655917
HLA-DPA1*01:03-DPB1*04:01	EKKLYANMFERLAE	0.8260411	0.98419666
HLA-DPA1*01:03-DPB1*04:01	EKKQVFTSEKFLVM	0.87690187	0.9957889
HLA-DPA1*01:03-DPB1*04:01	EKKYFAATQFEPLA	0.99591595	0.9993035
HLA-DPA1*01:03-DPB1*04:01	EKKYYIEKLFERYG	0.6756593	0.9846919
HLA-DPA1*01:03-DPB1*04:01	EKLCYVALDFEQEM	0.5920069	0.08420305
HLA-DPA1*01:03-DPB1*04:01	EKLDYITYLSIFDQ	0.6626633	0.6689683
HLA-DPA1*01:03-DPB1*04:01	EKLFQVHTFEIFQK	0.7499519	0.96487015
HLA-DPA1*01:03-DPB1*04:01	EKMTQIMFETFNTP	0.6148039	0.0727736
HLA-DPA1*01:03-DPB1*04:01	EKNRGSKLFNHLSA	0.24513415	0.013075167
HLA-DPA1*01:03-DPB1*04:01	EKPFQKSKFLQLRK	0.8794581	0.99276674
HLA-DPA1*01:03-DPB1*04:01	EKRKIIGDTFVKIA	0.82854307	0.9958097
HLA-DPA1*01:03-DPB1*04:01	EKSFEGNVFMYYGL	0.72838753	0.031770486
HLA-DPA1*01:03-DPB1*04:01	EKTVWDWELMNDIK	0.45730597	0.9795874
HLA-DPA1*01:03-DPB1*04:01	ELEFAIQPNTTGKQ	0.12551853	0.19928333
HLA-DPA1*01:03-DPB1*04:01	ELRILASTQFEPTA	0.75767225	0.9978391
HLA-DPA1*01:03-DPB1*04:01	EMKPVIFLDVFLPR	0.6835935	0.35963786
HLA-DPA1*01:03-DPB1*04:01	ENFKQVEYLLIHGT	0.6174338	0.66030586
HLA-DPA1*01:03-DPB1*04:01	ENGFYYDMFIEDRA	0.5115894	0.91124326
HLA-DPA1*01:03-DPB1*04:01	ENIIALQENELKKK	0.22397338	0.6830149
HLA-DPA1*01:03-DPB1*04:01	ENPDFTGEQYILDK	0.2725566	0.9868147
HLA-DPA1*01:03-DPB1*04:01	ENRVLDQIEFLDTK	0.49426362	0.97074145
HLA-DPA1*01:03-DPB1*04:01	ENSEFRAFSSFKNR	0.39215478	0.6094276
HLA-DPA1*01:03-DPB1*04:01	EPCLDSVTFSDVVS	0.44828257	0.07277218
HLA-DPA1*01:03-DPB1*04:01	EPDFVVTDFAKFSR	0.6141504	0.9922417
HLA-DPA1*01:03-DPB1*04:01	EPFRMTPFSAIGLE	0.79173064	0.8516393
HLA-DPA1*01:03-DPB1*04:01	EPGYIREGFLAVQH	0.6310175	0.9962986
HLA-DPA1*01:03-DPB1*04:01	EPHFIAVGYVDDTQ	0.197661	0.9975999
HLA-DPA1*01:03-DPB1*04:01	EPLGETRFLVLPLT	0.74755824	0.8797468
HLA-DPA1*01:03-DPB1*04:01	EPQRFAADLLQCVQ	0.454308	0.50534314
HLA-DPA1*01:03-DPB1*04:01	EPRFITVGYVDDTL	0.2806718	0.99699515
HLA-DPA1*01:03-DPB1*04:01	EPRFITVGYVDDTQ	0.20890275	0.99823415
HLA-DPA1*01:03-DPB1*04:01	EQEGEYYCTAFNRA	0.5588664	0.49152508
HLA-DPA1*01:03-DPB1*04:01	EQHFQWSVYLPTNP	0.6857925	0.96429145
HLA-DPA1*01:03-DPB1*04:01	EQHQIAKELFEQLK	0.7507895	0.99744254
HLA-DPA1*01:03-DPB1*04:01	EQKDYWETELLQLK	0.61027503	0.99740636
HLA-DPA1*01:03-DPB1*04:01	EQLVFQSYEYVDCR	0.61094165	0.30471987
HLA-DPA1*01:03-DPB1*04:01	EQPTPFVSLFFQRL	0.9111364	0.72772753
HLA-DPA1*01:03-DPB1*04:01	EQYQKAIDIYEQVG	0.30954027	0.01780003
HLA-DPA1*01:03-DPB1*04:01	ERFTDSQFLVLMNR	0.6139953	0.9782939
HLA-DPA1*01:03-DPB1*04:01	ERIAQSDYIPTQQD	0.15569301	0.88118297
HLA-DPA1*01:03-DPB1*04:01	ERIKLEAERFENLR	0.81827825	0.9991418
HLA-DPA1*01:03-DPB1*04:01	ERLIKSYFLIVRKN	0.8179505	0.7501896
HLA-DPA1*01:03-DPB1*04:01	ERLKQFVSQELVNL	0.62018436	0.47319627
HLA-DPA1*01:03-DPB1*04:01	ERQFRSQAFNKLPQ	0.7533176	0.99941444
HLA-DPA1*01:03-DPB1*04:01	ERQQLVETHMARVE	0.30071574	0.9575602
HLA-DPA1*01:03-DPB1*04:01	ERSRAFNFLNEIKK	0.42917654	0.17413786
HLA-DPA1*01:03-DPB1*04:01	ESLHSEDFLELCRE	0.692069	0.9655653
HLA-DPA1*01:03-DPB1*04:01	ESSIYTSERFQNWK	0.64026326	0.9981556
HLA-DPA1*01:03-DPB1*04:01	ESWMHHWLLFEMSR	0.49996567	0.8059227
HLA-DPA1*01:03-DPB1*04:01	ETARWIKFEEDVEE	0.15666665	0.15439884
HLA-DPA1*01:03-DPB1*04:01	ETERFLSQVLGRVL	0.6492471	0.39619374
HLA-DPA1*01:03-DPB1*04:01	ETLIVSKFCKYEHD	0.49066722	0.26683712
HLA-DPA1*01:03-DPB1*04:01	ETQISKTNTQTYRE	0.022762924	0.3802816
HLA-DPA1*01:03-DPB1*04:01	ETVITVDTKAAGKG	0.006620958	0.30640373
HLA-DPA1*01:03-DPB1*04:01	ETVWRLEEFGRFAS	0.6253742	0.83255637
HLA-DPA1*01:03-DPB1*04:01	ETVWRLEEFGRFAS	0.6253742	0.83255637
HLA-DPA1*01:03-DPB1*04:01	EVGFVPERYLNFPD	0.48607787	0.9689991
HLA-DPA1*01:03-DPB1*04:01	EVGLVSEHFSQAPQ	0.45859516	0.9906057
HLA-DPA1*01:03-DPB1*04:01	EVKKLCATQFNNIF	0.78231966	0.85383415
HLA-DPA1*01:03-DPB1*04:01	EVLASEAILNVPDK	0.43136707	0.5891775
HLA-DPA1*01:03-DPB1*04:01	EVLQDSCFLQIKCD	0.5553177	0.28660664
HLA-DPA1*01:03-DPB1*04:01	EVLSSEGFLSLSKT	0.68970114	0.94764584
HLA-DPA1*01:03-DPB1*04:01	EVNRLLAELPASVH	0.27527142	0.585667
HLA-DPA1*01:03-DPB1*04:01	EVVEIDGKQVQQKD	0.04250706	0.17339844
HLA-DPA1*01:03-DPB1*04:01	EWFSETFQKVKEKL	0.6512606	0.98777753
HLA-DPA1*01:03-DPB1*04:01	EYKMALYNLYPGVF	0.6821147	0.02362451
HLA-DPA1*01:03-DPB1*04:01	EYVYRLCPFKLVSQ	0.6145878	0.82988346
HLA-DPA1*01:03-DPB1*04:01	FAATQFEPLAARSA	0.54485434	0.4283386
HLA-DPA1*01:03-DPB1*04:01	FAGVFHVEKNGRYS	0.11867624	0.6730908
HLA-DPA1*01:03-DPB1*04:01	FALNGEEFMNFDLK	0.53152263	0.9369419
HLA-DPA1*01:03-DPB1*04:01	FANEPFADFHRVEG	0.3229133	0.73950356
HLA-DPA1*01:03-DPB1*04:01	FDHFLATKFSTVKR	0.7995892	0.9990678
HLA-DPA1*01:03-DPB1*04:01	FDQLDVVSYEEVVR	0.43154138	0.9836977
HLA-DPA1*01:03-DPB1*04:01	FEAQGALANIAVDK	0.10586691	0.8180288
HLA-DPA1*01:03-DPB1*04:01	FEGSLFAVDRPKPP	0.1712862	0.19927208
HLA-DPA1*01:03-DPB1*04:01	FGDMTSEEFRQVMN	0.48923594	0.9935254
HLA-DPA1*01:03-DPB1*04:01	FGQRIISEHFLVED	0.60511297	0.9480947
HLA-DPA1*01:03-DPB1*04:01	FGRLDGEFWLGLEK	0.55865	0.9616129
HLA-DPA1*01:03-DPB1*04:01	FGRLTGEHWLGLKR	0.60536224	0.994455
HLA-DPA1*01:03-DPB1*04:01	FGSAFATPFLVVRH	0.71937937	0.8857795
HLA-DPA1*01:03-DPB1*04:01	FHHILRVEPLLKIR	0.5989503	0.9571703
HLA-DPA1*01:03-DPB1*04:01	FKGFCYVEFDEVDS	0.58303106	0.15415165
HLA-DPA1*01:03-DPB1*04:01	FKIPFEISKWQKVN	0.6763709	0.9712683
HLA-DPA1*01:03-DPB1*04:01	FLLDLGTDLWAAVQ	0.43710667	0.00282555
HLA-DPA1*01:03-DPB1*04:01	FPEEFDKTSFHKVR	0.60177827	0.99854404
HLA-DPA1*01:03-DPB1*04:01	FPKEALAHEKFTKE	0.34755367	0.79054546
HLA-DPA1*01:03-DPB1*04:01	FPLVVDKFLFVDAD	0.63693815	0.97588366
HLA-DPA1*01:03-DPB1*04:01	FPMFISESFGSSRL	0.6957256	0.6116185
HLA-DPA1*01:03-DPB1*04:01	FPNIGVEKFLELNS	0.7477833	0.99811614
HLA-DPA1*01:03-DPB1*04:01	FPNVFIASKLVRVV	0.71144736	0.98577034
HLA-DPA1*01:03-DPB1*04:01	FPSNLVSAAFRSYS	0.5968885	0.773944
HLA-DPA1*01:03-DPB1*04:01	FQMSPYAEYPKNPR	0.30914852	0.64720565
HLA-DPA1*01:03-DPB1*04:01	FRKFHYLPFLPSTE	0.7494924	0.9990365
HLA-DPA1*01:03-DPB1*04:01	FRTYLEGECLELLR	0.56406367	0.45869142
HLA-DPA1*01:03-DPB1*04:01	FSEDHDVEYFLRLA	0.50492734	0.09828515
HLA-DPA1*01:03-DPB1*04:01	FTFVTPTFYRVSPS	0.65678823	0.9108138
HLA-DPA1*01:03-DPB1*04:01	FYEFALEQFQFIRA	0.77543503	0.915336
HLA-DPA1*01:03-DPB1*04:01	GADDLEGEAFLPLR	0.6982124	0.99805593
HLA-DPA1*01:03-DPB1*04:01	GAEKLQKAFEIAKR	0.14902951	0.5650122
HLA-DPA1*01:03-DPB1*04:01	GAFISWEALSLIKD	0.6112638	0.2957028
HLA-DPA1*01:03-DPB1*04:01	GAILYKTRFLPLRD	0.85251075	0.9766471
HLA-DPA1*01:03-DPB1*04:01	GAKIQKSDFQKIAH	0.5401592	0.9950839
HLA-DPA1*01:03-DPB1*04:01	GALILAELLSAVKR	0.49538085	0.014622266
HLA-DPA1*01:03-DPB1*04:01	GAPVEVESFLVHPG	0.48876145	0.9616273
HLA-DPA1*01:03-DPB1*04:01	GARLAAEGYLVAVV	0.6073584	0.3886029
HLA-DPA1*01:03-DPB1*04:01	GASFFNSKYLELFQ	0.82196814	0.9934648
HLA-DPA1*01:03-DPB1*04:01	GATLINEQWLLTTA	0.44945085	0.9773089
HLA-DPA1*01:03-DPB1*04:01	GAVYVAEIGAKQVQ	0.1929304	0.64686835
HLA-DPA1*01:03-DPB1*04:01	GDADVFSREPFVVW	0.5426137	0.6014253
HLA-DPA1*01:03-DPB1*04:01	GDFQMSPYAEYPKN	0.5836089	0.9334158
HLA-DPA1*01:03-DPB1*04:01	GDGEVDMEEFEQVQ	0.44464818	0.86943376
HLA-DPA1*01:03-DPB1*04:01	GDGHISQEEFQIIR	0.53639305	0.99776375
HLA-DPA1*01:03-DPB1*04:01	GDGQVNYEEFVRVL	0.74109393	0.996607
HLA-DPA1*01:03-DPB1*04:01	GDGVFECEYYPVVP	0.6934217	0.6510774
HLA-DPA1*01:03-DPB1*04:01	GDGVYGFEYYPMVP	0.6265141	0.29766026
HLA-DPA1*01:03-DPB1*04:01	GDKTFVVQGFGNVG	0.6850966	0.99770033
HLA-DPA1*01:03-DPB1*04:01	GDMTSEEFRQVMNG	0.29359108	0.9887425
HLA-DPA1*01:03-DPB1*04:01	GDNFETVTWLSDSE	0.38043976	0.44302812
HLA-DPA1*01:03-DPB1*04:01	GDQYKATDFVADRA	0.31725544	0.98742294
HLA-DPA1*01:03-DPB1*04:01	GDRIVNTPFQVLMN	0.75464326	0.99452096
HLA-DPA1*01:03-DPB1*04:01	GDVTGAQAYASTAK	0.036626298	0.6322395
HLA-DPA1*01:03-DPB1*04:01	GDYFAGELYLDESK	0.575209	0.9905375
HLA-DPA1*01:03-DPB1*04:01	GEIFKEPYLDIHKL	0.6433715	0.7592949
HLA-DPA1*01:03-DPB1*04:01	GEINVIGEPFLNVN	0.80401504	0.9984549
HLA-DPA1*01:03-DPB1*04:01	GEKGQILVDFFNAL	0.7113618	0.8004753
HLA-DPA1*01:03-DPB1*04:01	GELRILASTQFEPT	0.7462258	0.9774706
HLA-DPA1*01:03-DPB1*04:01	GEPGYIREGFLAVQ	0.6730705	0.995488
HLA-DPA1*01:03-DPB1*04:01	GEPLSYTRFSLARQ	0.75077754	0.99564874
HLA-DPA1*01:03-DPB1*04:01	GEPRFIAVGYVDDT	0.282293	0.9963652
HLA-DPA1*01:03-DPB1*04:01	GERAELATEEFLPV	0.77710927	0.9980175
HLA-DPA1*01:03-DPB1*04:01	GERFTDSQFLVLMN	0.71358794	0.9774085
HLA-DPA1*01:03-DPB1*04:01	GFAFVYFENVDDAK	0.564083	0.9558271
HLA-DPA1*01:03-DPB1*04:01	GFHQVPFAPIVFIE	0.6635412	0.31701502
HLA-DPA1*01:03-DPB1*04:01	GGAFVLVLYDEIKK	0.6733013	0.7982203
HLA-DPA1*01:03-DPB1*04:01	GGAFVLVLYDEIKK	0.6733013	0.7982203
HLA-DPA1*01:03-DPB1*04:01	GGAYLYKYFALQPD	0.58377665	0.9723245
HLA-DPA1*01:03-DPB1*04:01	GGEPLSYTRFSLAR	0.8072866	0.9854913
HLA-DPA1*01:03-DPB1*04:01	GGEVMEYTTILRLR	0.5644677	0.93623483
HLA-DPA1*01:03-DPB1*04:01	GGFGYSPFLSITDG	0.75674236	0.9975301
HLA-DPA1*01:03-DPB1*04:01	GGFLAQKFAEYTHK	0.57069284	0.9734433
HLA-DPA1*01:03-DPB1*04:01	GGFMARAFQYVKEN	0.56033427	0.99271715
HLA-DPA1*01:03-DPB1*04:01	GGGHIKDEVFGTVK	0.49619356	0.9972197
HLA-DPA1*01:03-DPB1*04:01	GGHIKDELFGTVKD	0.4442993	0.9980084
HLA-DPA1*01:03-DPB1*04:01	GGKLAHTDFDEMYS	0.45148608	0.9708926
HLA-DPA1*01:03-DPB1*04:01	GGNAIRSVQFDAFV	0.63309467	0.44150227
HLA-DPA1*01:03-DPB1*04:01	GGTFKLELFLPEEY	0.74615186	0.6436459
HLA-DPA1*01:03-DPB1*04:01	GGVLVAEQWVLSAA	0.43746927	0.9018636
HLA-DPA1*01:03-DPB1*04:01	GHFLLTNLLLDTLK	0.5951122	0.13578488
HLA-DPA1*01:03-DPB1*04:01	GHIKDELFGTVKDD	0.40353525	0.9900339
HLA-DPA1*01:03-DPB1*04:01	GHILLHDFLLVPRE	0.7245504	0.991245
HLA-DPA1*01:03-DPB1*04:01	GHNLLVSELYNQLK	0.7544665	0.9941832
HLA-DPA1*01:03-DPB1*04:01	GIFRVHQFEKIEQF	0.6436883	0.99739635
HLA-DPA1*01:03-DPB1*04:01	GIFYATSFLDLYRN	0.946355	0.95327055
HLA-DPA1*01:03-DPB1*04:01	GIHPTIISESFQKA	0.4673729	0.9085857
HLA-DPA1*01:03-DPB1*04:01	GILFVQYFHRVPFH	0.76392305	0.8868123
HLA-DPA1*01:03-DPB1*04:01	GIVPLRYVKFQNVN	0.81769276	0.9983451
HLA-DPA1*01:03-DPB1*04:01	GKDVYHHTFFEMLG	0.9031418	0.9955298
HLA-DPA1*01:03-DPB1*04:01	GKEDLIWELLNQAQ	0.45120242	0.4958549
HLA-DPA1*01:03-DPB1*04:01	GKEEIVKVTFEELR	0.7736044	0.99584275
HLA-DPA1*01:03-DPB1*04:01	GKERVTGEEWLVTT	0.45500717	0.9985115
HLA-DPA1*01:03-DPB1*04:01	GKFEDLEVSTFERL	0.74938464	0.38675877
HLA-DPA1*01:03-DPB1*04:01	GKFHISPEGFLTIN	0.7417948	0.9706785
HLA-DPA1*01:03-DPB1*04:01	GKKEELIGIAYNRL	0.6643105	0.75565183
HLA-DPA1*01:03-DPB1*04:01	GKKELQVSLFQTLV	0.98042053	0.9941263
HLA-DPA1*01:03-DPB1*04:01	GKKLWSSEDFSTLN	0.7709103	0.9871508
HLA-DPA1*01:03-DPB1*04:01	GKKVIKEVKILEVH	0.43704307	0.64082533
HLA-DPA1*01:03-DPB1*04:01	GKPLLWSPFLQRPL	0.8805185	0.4701055
HLA-DPA1*01:03-DPB1*04:01	GKSTLINSLFLTDL	0.91690993	0.12641588
HLA-DPA1*01:03-DPB1*04:01	GKSTLINSLFLTDL	0.91690993	0.12641588
HLA-DPA1*01:03-DPB1*04:01	GKVFREPLFLDLPK	0.80047095	0.992792
HLA-DPA1*01:03-DPB1*04:01	GKVLSAKFLLDNAR	0.46180597	0.9917399
HLA-DPA1*01:03-DPB1*04:01	GKVVLELERFLPQP	0.7412595	0.9870192
HLA-DPA1*01:03-DPB1*04:01	GKVYYREDLSPSIT	0.1749141	0.9440783
HLA-DPA1*01:03-DPB1*04:01	GKYFLWVVKFNSLN	0.7699976	0.6874617
HLA-DPA1*01:03-DPB1*04:01	GLAFSLYQAMAKDQ	0.64213735	0.81192684
HLA-DPA1*01:03-DPB1*04:01	GLEDEQKMLTESGD	0.005378289	0.02182164
HLA-DPA1*01:03-DPB1*04:01	GLRQLYAQKLLPLE	0.60640013	0.9014206
HLA-DPA1*01:03-DPB1*04:01	GMDYIHELFSKDPT	0.35937414	0.82977533
HLA-DPA1*01:03-DPB1*04:01	GMVLASEEFEQIES	0.69800854	0.9870448
HLA-DPA1*01:03-DPB1*04:01	GNEYVFSQLLQCKQ	0.54027957	0.96822184
HLA-DPA1*01:03-DPB1*04:01	GNIFSCSVMHEALH	0.37957153	0.9855301
HLA-DPA1*01:03-DPB1*04:01	GNLQTQRYLEVQYK	0.65266913	0.9819309
HLA-DPA1*01:03-DPB1*04:01	GNRNNFDTEEYCMA	0.24872532	0.00419812
HLA-DPA1*01:03-DPB1*04:01	GNRNNFESEDYCMA	0.38489187	0.05192542
HLA-DPA1*01:03-DPB1*04:01	GNSFFVMTNFLKTE	0.911093	0.9952143
HLA-DPA1*01:03-DPB1*04:01	GNWKIIRSENFEEL	0.758577	0.98375624
HLA-DPA1*01:03-DPB1*04:01	GNYKWMNYLEVNRR	0.6199735	0.96456635
HLA-DPA1*01:03-DPB1*04:01	GPAGEMVPTFFGSL	0.6286136	0.8430462
HLA-DPA1*01:03-DPB1*04:01	GPGPGIKFSAEALR	0.06567364	0.33476472
HLA-DPA1*01:03-DPB1*04:01	GPHQFWTGYFSSRP	0.59074885	0.54301536
HLA-DPA1*01:03-DPB1*04:01	GPMFVKATFAEDSK	0.40476114	0.9278191
HLA-DPA1*01:03-DPB1*04:01	GPSALWEITWERID	0.53481895	0.80507773
HLA-DPA1*01:03-DPB1*04:01	GPSYWCQNTETAAQ	0.06813957	0.49555245
HLA-DPA1*01:03-DPB1*04:01	GPTHSSTLFVRDDG	0.0838396	0.50850254
HLA-DPA1*01:03-DPB1*04:01	GPVGVFEWEAFARG	0.6706558	0.9990222
HLA-DPA1*01:03-DPB1*04:01	GPVVLAEDFLDIMG	0.6949132	0.9171934
HLA-DPA1*01:03-DPB1*04:01	GQALLSQDFELLCR	0.6675808	0.9819883
HLA-DPA1*01:03-DPB1*04:01	GQGIRNTYFEFETA	0.4624642	0.23852894
HLA-DPA1*01:03-DPB1*04:01	GQKFSVTAYSEWIE	0.61319697	0.5818621
HLA-DPA1*01:03-DPB1*04:01	GQLSYTIIQQMPRG	0.5036006	0.91548157
HLA-DPA1*01:03-DPB1*04:01	GQQVIRSVNLLVVK	0.62952477	0.9901681
HLA-DPA1*01:03-DPB1*04:01	GRFYEWEPFAEVKG	0.7976548	0.9996308
HLA-DPA1*01:03-DPB1*04:01	GRREWLRFQEAEYK	0.35071775	0.1297146
HLA-DPA1*01:03-DPB1*04:01	GRTFEMSDFIVDTR	0.52425855	0.99533415
HLA-DPA1*01:03-DPB1*04:01	GRTWKGTAFGGWKS	0.49538496	0.052484177
HLA-DPA1*01:03-DPB1*04:01	GSFFLYSKLTVDKS	0.4644082	0.78785414
HLA-DPA1*01:03-DPB1*04:01	GSFHASSSLTVKSG	0.33198455	0.7717143
HLA-DPA1*01:03-DPB1*04:01	GSFIGALYAEERSA	0.47938544	0.45422378
HLA-DPA1*01:03-DPB1*04:01	GSFTYEAVELVPAG	0.4502969	0.86187106
HLA-DPA1*01:03-DPB1*04:01	GSGSGQSSGFGQHG	0.018935675	0.012611544
HLA-DPA1*01:03-DPB1*04:01	GSGSGQSSGFGQHV	0.062173817	0.004291889
HLA-DPA1*01:03-DPB1*04:01	GSIWRLTFYNNVNA	0.6218692	0.7406081
HLA-DPA1*01:03-DPB1*04:01	GSKAIVWDEYLTGP	0.4005269	0.25244004
HLA-DPA1*01:03-DPB1*04:01	GSLFRSETMCLAQL	0.4643909	0.026146445
HLA-DPA1*01:03-DPB1*04:01	GSLLSDDFLDTPDD	0.43619955	0.69867456
allele	peptide	affinity_pred	mass_pred
HLA-DPA1*01:03-DPB1*04:01	GSMFRSEEVALVQL	0.44780496	0.180805
HLA-DPA1*01:03-DPB1*04:01	GSMYVPEDLLPVYK	0.29026875	0.98933756
HLA-DPA1*01:03-DPB1*04:01	GSSFFGELFNQNPE	0.6859968	0.9986227
HLA-DPA1*01:03-DPB1*04:01	GSSFLGELFNQHPD	0.63452214	0.99918187
HLA-DPA1*01:03-DPB1*04:01	GSSFVGQLFNQHPD	0.6090273	0.9993119
HLA-DPA1*01:03-DPB1*04:01	GTAQGELFLDDGHT	0.14561836	0.35806012
HLA-DPA1*01:03-DPB1*04:01	GTLSGDAFLHLLPH	0.73057634	0.98950446
HLA-DPA1*01:03-DPB1*04:01	GTLSREDFQRIPEL	0.4947977	0.9933971
HLA-DPA1*01:03-DPB1*04:01	GTLYFISEDYATAH	0.5263267	0.9564058
HLA-DPA1*01:03-DPB1*04:01	GTPAFWVSGWLGPQ	0.41687012	0.18779647
HLA-DPA1*01:03-DPB1*04:01	GTQRIWAALFLGLG	0.7594406	0.007337462
HLA-DPA1*01:03-DPB1*04:01	GTTTFAVTSILRVA	0.837944	0.9665353
HLA-DPA1*01:03-DPB1*04:01	GVDFTMKTLEIQGK	0.212185	0.7744662
HLA-DPA1*01:03-DPB1*04:01	GVDQFHGTEYVCCP	0.36346003	0.6049028
HLA-DPA1*01:03-DPB1*04:01	GVFECEYYPVVPGK	0.6493529	0.24268682
HLA-DPA1*01:03-DPB1*04:01	GVHKIASTRFLICR	0.76484007	0.9985034
HLA-DPA1*01:03-DPB1*04:01	GVLDFEQAQLERIA	0.49105266	0.7387593
HLA-DPA1*01:03-DPB1*04:01	GVLLWWEPFGGRDS	0.5012915	0.18606162
HLA-DPA1*01:03-DPB1*04:01	GVSALSKQQFLTIN	0.66784775	0.98331183
HLA-DPA1*01:03-DPB1*04:01	GVSGLTVEQFRKIN	0.56260246	0.99675447
HLA-DPA1*01:03-DPB1*04:01	GVYGFEYYPMVPGT	0.5704647	0.09524189
HLA-DPA1*01:03-DPB1*04:01	GYGYKGSKFHRVIK	0.6601146	0.99746037
HLA-DPA1*01:03-DPB1*04:01	GYIFDRFKTTVARL	0.42795703	0.25467885
HLA-DPA1*01:03-DPB1*04:01	GYKLAVATFAGIEN	0.7183209	0.45887247
HLA-DPA1*01:03-DPB1*04:01	HAELIASTFVDQCK	0.5811584	0.7917398
HLA-DPA1*01:03-DPB1*04:01	HAFSVEPLLIYPTH	0.5244982	0.8427758
HLA-DPA1*01:03-DPB1*04:01	HAWCGGNFLEVTEQ	0.5477613	0.7681154
HLA-DPA1*01:03-DPB1*04:01	HDGYISQEDFESIA	0.5972435	0.9844044
HLA-DPA1*01:03-DPB1*04:01	HDVVFLITKYGYIH	0.6486479	0.8843223
HLA-DPA1*01:03-DPB1*04:01	HERFETTYFKKFPG	0.7635059	0.9993831
HLA-DPA1*01:03-DPB1*04:01	HESAAMAASANIEN	0.059856687	0.19712263
HLA-DPA1*01:03-DPB1*04:01	HESLHSEDFLELCR	0.7604207	0.9950744
HLA-DPA1*01:03-DPB1*04:01	HFYYDGELFLSQNL	0.6771428	0.17785795
HLA-DPA1*01:03-DPB1*04:01	HIDQFLIATFMQLR	0.8429318	0.49766296
HLA-DPA1*01:03-DPB1*04:01	HILLHDFLLVPREL	0.75300354	0.94486666
HLA-DPA1*01:03-DPB1*04:01	HKCLIAEAWCSVRD	0.46906403	0.001874886
HLA-DPA1*01:03-DPB1*04:01	HKLQDASAEVERLR	0.100861624	0.7811478
HLA-DPA1*01:03-DPB1*04:01	HKPVQASYFETLRQ	0.73994035	0.8409947
HLA-DPA1*01:03-DPB1*04:01	HLHKYVVVYFREID	0.73927	0.82695544
HLA-DPA1*01:03-DPB1*04:01	HLKDWISETWVNLA	0.77556914	0.56345385
HLA-DPA1*01:03-DPB1*04:01	HLLQFHGTKYAAID	0.7093929	0.87924796
HLA-DPA1*01:03-DPB1*04:01	HLQPGTKFIKHWRM	0.09366684	0.005941742
HLA-DPA1*01:03-DPB1*04:01	HMTIEPSTFLAVPT	0.7004833	0.99725455
HLA-DPA1*01:03-DPB1*04:01	HNLLEGGQEDFESS	0.14252256	0.009774121
HLA-DPA1*01:03-DPB1*04:01	HNSSLEYNIFEGME	0.7980797	0.55407083
HLA-DPA1*01:03-DPB1*04:01	HPFFESVTWENLHQ	0.6818715	0.97975457
HLA-DPA1*01:03-DPB1*04:01	HPHKLETGQFLTFR	0.56876546	0.97633123
HLA-DPA1*01:03-DPB1*04:01	HPLSQAHFSPISFS	0.49872306	0.03903789
HLA-DPA1*01:03-DPB1*04:01	HPNRQVLAFILMVF	0.4021508	0.005969466
HLA-DPA1*01:03-DPB1*04:01	HPPSYVAHLASDFG	0.18845178	0.4081556
HLA-DPA1*01:03-DPB1*04:01	HPSVFVNGDEQEVD	0.04313857	0.7146823
HLA-DPA1*01:03-DPB1*04:01	HPTIISESFQKALE	0.55468196	0.99229777
HLA-DPA1*01:03-DPB1*04:01	HQFLSEQFLESEQK	0.6840104	0.99798596
HLA-DPA1*01:03-DPB1*04:01	HRAPLVVGRFVNLR	0.79251844	0.9582782
HLA-DPA1*01:03-DPB1*04:01	HRPQFSTSKYEVVI	0.7403896	0.9858185
HLA-DPA1*01:03-DPB1*04:01	HRTLGVERFEEILQ	0.6958467	0.99834603
HLA-DPA1*01:03-DPB1*04:01	HSGDIIATVFAPLE	0.85391635	0.8908924
HLA-DPA1*01:03-DPB1*04:01	HSSDMFNYEEYCTA	0.41646576	0.007470076
HLA-DPA1*01:03-DPB1*04:01	HTFSVMVTQPITPL	0.5142729	0.68892646
HLA-DPA1*01:03-DPB1*04:01	HTGFYSCKYLAVPT	0.70603114	0.9439678
HLA-DPA1*01:03-DPB1*04:01	HTGMMAENFLYGNE	0.36012015	0.54623634
HLA-DPA1*01:03-DPB1*04:01	HTLFKGTYFPTWEG	0.7178018	0.43895054
HLA-DPA1*01:03-DPB1*04:01	HVLLLRSQPVLRVK	0.49557245	0.41309875
HLA-DPA1*01:03-DPB1*04:01	HWIGHENFELINHD	0.51830167	0.9551345
HLA-DPA1*01:03-DPB1*04:01	HYQFASGAFLHIKE	0.82946324	0.9977946
HLA-DPA1*01:03-DPB1*04:01	IAASFHSAVFSLLK	0.84134907	0.9855135
HLA-DPA1*01:03-DPB1*04:01	IAAVEMEHFLPLAN	0.674407	0.9980451
HLA-DPA1*01:03-DPB1*04:01	IAKATFMYEQFPEL	0.8721912	0.8769957
HLA-DPA1*01:03-DPB1*04:01	IALWGGEKFKQIQR	0.6100895	0.9970478
HLA-DPA1*01:03-DPB1*04:01	IANSLNWREFSFVQ	0.46131226	0.4750628
HLA-DPA1*01:03-DPB1*04:01	IAVDRYLAVVYPLK	0.50294334	0.20233372
HLA-DPA1*01:03-DPB1*04:01	IAVGYVDDTQFVRF	0.3020834	0.96095455
HLA-DPA1*01:03-DPB1*04:01	IDAFRPDLSSASFQ	0.13704231	0.6003433
HLA-DPA1*01:03-DPB1*04:01	IDGSTFWSHPFNSL	0.7374987	0.98067015
HLA-DPA1*01:03-DPB1*04:01	IDKILPIMFASLYK	0.72928935	0.31929857
HLA-DPA1*01:03-DPB1*04:01	IDNRIISSKYTVWN	0.36483297	0.3303702
HLA-DPA1*01:03-DPB1*04:01	IDQINTDLNLERSH	0.0983509	0.43632936
HLA-DPA1*01:03-DPB1*04:01	IDQLIEDKKVLSEK	0.0702718	0.40414658
HLA-DPA1*01:03-DPB1*04:01	IDRHMYHSLYLKVK	0.70381665	0.9968084
HLA-DPA1*01:03-DPB1*04:01	IDRTMIGEPMNFVH	0.21218474	0.6066216
HLA-DPA1*01:03-DPB1*04:01	IDTIYQTTDFSGIR	0.5793415	0.9790819
HLA-DPA1*01:03-DPB1*04:01	IDYTVMVFKPIVEK	0.46054032	0.97473735
HLA-DPA1*01:03-DPB1*04:01	IEEIVLVDDASERD	0.07528252	0.031425945
HLA-DPA1*01:03-DPB1*04:01	IEEYLKDPTQPILE	0.12865613	0.92838174
HLA-DPA1*01:03-DPB1*04:01	IELLSSEFEDVQEQ	0.56606203	0.908305
HLA-DPA1*01:03-DPB1*04:01	IGCLTSETFQGLPR	0.6946383	0.9979326
HLA-DPA1*01:03-DPB1*04:01	IGFIAFSQIPELAK	0.68431354	0.9373519
HLA-DPA1*01:03-DPB1*04:01	IGGVLMGLLFGKIG	0.68231905	0.008360544
HLA-DPA1*01:03-DPB1*04:01	IGHENFELINHDVV	0.40921575	0.64714324
HLA-DPA1*01:03-DPB1*04:01	IGKVVLELERFLPQ	0.6777171	0.8033141
HLA-DPA1*01:03-DPB1*04:01	IGMDYIHELFSKDP	0.47774634	0.5210443
HLA-DPA1*01:03-DPB1*04:01	IGQKRSTVAQLVKR	0.13318288	0.45431066
HLA-DPA1*01:03-DPB1*04:01	IGSFIGALYAEERS	0.49668103	0.33853307
HLA-DPA1*01:03-DPB1*04:01	IGVDFEMERFEVLG	0.76494557	0.9968125
HLA-DPA1*01:03-DPB1*04:01	IGVKFRNDLFKLFK	0.5992755	0.9418639
HLA-DPA1*01:03-DPB1*04:01	IGVLAQSKFQAVRK	0.7443604	0.99926835
HLA-DPA1*01:03-DPB1*04:01	IHFFGEEYLEYKKR	0.64243305	0.96786433
HLA-DPA1*01:03-DPB1*04:01	IHPLDEEAFLKVSP	0.53303725	0.9955169
HLA-DPA1*01:03-DPB1*04:01	IIDDFITRNKYLLA	0.31361732	0.056092836
HLA-DPA1*01:03-DPB1*04:01	IISEIKTSSFPRMQ	0.6528149	0.9471334
HLA-DPA1*01:03-DPB1*04:01	IKTLNQDEFASFPH	0.52793205	0.97797185
HLA-DPA1*01:03-DPB1*04:01	IKWNFTKFLIDKNG	0.43482795	0.98141336
HLA-DPA1*01:03-DPB1*04:01	ILGNYKWMNYLEVN	0.60411507	0.89955455
HLA-DPA1*01:03-DPB1*04:01	ILRPWAYAIWEAIK	0.74271464	0.17046936
HLA-DPA1*01:03-DPB1*04:01	ILRVINEPTAAAMA	0.15493944	0.12778665
HLA-DPA1*01:03-DPB1*04:01	ILRWEGTRFSEVQA	0.67168105	0.91579807
HLA-DPA1*01:03-DPB1*04:01	ILSLNACESNHAIA	0.17574258	0.011539379
HLA-DPA1*01:03-DPB1*04:01	INGFLFSNLPRLDM	0.6831285	0.29293925
HLA-DPA1*01:03-DPB1*04:01	INIYNCEPANPSEK	0.053086866	0.94925153
HLA-DPA1*01:03-DPB1*04:01	INLHLMHTSYFLFV	0.77958757	0.034403186
HLA-DPA1*01:03-DPB1*04:01	INLVDDYFELVQHE	0.5265105	0.86964524
HLA-DPA1*01:03-DPB1*04:01	INNAFQLVSIGKLS	0.47264716	0.29666552
HLA-DPA1*01:03-DPB1*04:01	INTEYAVSLLEQLK	0.5943654	0.98487425
HLA-DPA1*01:03-DPB1*04:01	IPEFWFTIFRNVDM	0.7984842	0.99056625
HLA-DPA1*01:03-DPB1*04:01	IPEMFADTRETETV	0.058835782	0.060172707
HLA-DPA1*01:03-DPB1*04:01	IPHMASTLFSFFPM	0.7207335	0.08273791
HLA-DPA1*01:03-DPB1*04:01	IPIEKYQFSLYPIF	0.67752635	0.45277753
HLA-DPA1*01:03-DPB1*04:01	IPIFWVSKWVDYSD	0.45599848	0.90717727
HLA-DPA1*01:03-DPB1*04:01	IPNFWVTTFVNHPQ	0.6273117	0.98254836
HLA-DPA1*01:03-DPB1*04:01	IPQNFIADYFETSS	0.62047136	0.9911226
HLA-DPA1*01:03-DPB1*04:01	IPQNFIADYFETSS	0.62047136	0.9911226
HLA-DPA1*01:03-DPB1*04:01	IPSWTGAGFVRVPE	0.5134584	0.9986563
HLA-DPA1*01:03-DPB1*04:01	IPVLTVIEWSQVHF	0.53987324	0.017611936
HLA-DPA1*01:03-DPB1*04:01	IPVPLAGSALLPYH	0.27804804	0.63737464
HLA-DPA1*01:03-DPB1*04:01	IQAQMVTTDFQKIF	0.62829816	0.9925308
HLA-DPA1*01:03-DPB1*04:01	IQDNKITANLFRIL	0.60173756	0.42988762
HLA-DPA1*01:03-DPB1*04:01	IQETLQSEHFQLCK	0.6109848	0.9973467
HLA-DPA1*01:03-DPB1*04:01	IQKFIWHPFSIDKE	0.5070252	0.9904952
HLA-DPA1*01:03-DPB1*04:01	IQRFLSQPFQVAEV	0.763807	0.92147887
HLA-DPA1*01:03-DPB1*04:01	IQRLIEQEEYLNVQ	0.6564152	0.9927243
HLA-DPA1*01:03-DPB1*04:01	IRFKPSLFQHVGTH	0.60503066	0.986767
HLA-DPA1*01:03-DPB1*04:01	IRNLFKNIPFVLLL	0.90172577	0.38311812
HLA-DPA1*01:03-DPB1*04:01	IRNNYIATIYKAIG	0.72259617	0.98010015
HLA-DPA1*01:03-DPB1*04:01	IRVFNYNTLERVHM	0.48933363	0.8659118
HLA-DPA1*01:03-DPB1*04:01	IRVVSEDFLQDVSA	0.4503379	0.81407577
HLA-DPA1*01:03-DPB1*04:01	ISELARYSNSEVVT	0.12211386	0.005473791
HLA-DPA1*01:03-DPB1*04:01	ISKLFYSLNFQDLP	0.91401684	0.8954005
HLA-DPA1*01:03-DPB1*04:01	ISKYVGEVFNIVSQ	0.7174133	0.9955431
HLA-DPA1*01:03-DPB1*04:01	ISRLEPEDFAVYYC	0.44220436	0.107378796
HLA-DPA1*01:03-DPB1*04:01	ISSKLEVQAFERIE	0.69888264	0.9898694
HLA-DPA1*01:03-DPB1*04:01	ISSLQPEDFATYYC	0.4834976	0.02361753
HLA-DPA1*01:03-DPB1*04:01	ISTMKVMQFQGMKR	0.47048172	0.9465553
HLA-DPA1*01:03-DPB1*04:01	ITGNLASAIFLPYR	0.7097896	0.9179863
HLA-DPA1*01:03-DPB1*04:01	ITHRIHWESASLLR	0.34448516	0.6484664
HLA-DPA1*01:03-DPB1*04:01	ITPLNVTQWLMVLK	0.7215036	0.84142923
HLA-DPA1*01:03-DPB1*04:01	IVAFDAVLFEPSRH	0.5343087	0.99422836
HLA-DPA1*01:03-DPB1*04:01	IVEKLSSLPFQKIQ	0.79868853	0.99367255
HLA-DPA1*01:03-DPB1*04:01	IVKKEFVKENLVKL	0.52392304	0.54887265
HLA-DPA1*01:03-DPB1*04:01	IVPIFQERLLAVGK	0.49924144	0.8827346
HLA-DPA1*01:03-DPB1*04:01	IVPLRYVKFQNVNS	0.75361866	0.99764967
HLA-DPA1*01:03-DPB1*04:01	IVRNLHYDTFLVIR	0.7668062	0.99730814
HLA-DPA1*01:03-DPB1*04:01	IYMDQTKFPIVNAE	0.288729	0.010368069
HLA-DPA1*01:03-DPB1*04:01	KADIFVDPVLHTAC	0.26899162	0.13560766
HLA-DPA1*01:03-DPB1*04:01	KAGFVIEAFTRLPY	0.88251126	0.9938201
HLA-DPA1*01:03-DPB1*04:01	KAIFSPELYENIAE	0.58292526	0.9983864
HLA-DPA1*01:03-DPB1*04:01	KAKYIFSLFSSESG	0.77203006	0.71767956
HLA-DPA1*01:03-DPB1*04:01	KAPAFLYDIYLRMT	0.811589	0.9855026
HLA-DPA1*01:03-DPB1*04:01	KAREYSKEGWEYVK	0.41360128	0.8425971
HLA-DPA1*01:03-DPB1*04:01	KARKILSENFGSIH	0.75369906	0.99810755
HLA-DPA1*01:03-DPB1*04:01	KATFMYEQFPELMN	0.88855803	0.9932233
HLA-DPA1*01:03-DPB1*04:01	KAVKYVHSSQHVIR	0.20689341	0.522138
HLA-DPA1*01:03-DPB1*04:01	KAVLLGATFLIDYM	0.77241355	0.004821767
HLA-DPA1*01:03-DPB1*04:01	KAYVVLGQFLVLKK	0.8177275	0.9685668
HLA-DPA1*01:03-DPB1*04:01	KDAFATDIFSAYDV	0.5523866	0.55268747
HLA-DPA1*01:03-DPB1*04:01	KDDFEVSSLLSLRK	0.67058307	0.973921
HLA-DPA1*01:03-DPB1*04:01	KDLYLASVFHATAF	0.7836367	0.97013664
HLA-DPA1*01:03-DPB1*04:01	KDSLSFEDFLDLLS	0.83916384	0.8356989
HLA-DPA1*01:03-DPB1*04:01	KDTYRHTFTLSLPR	0.43604907	0.9086477
HLA-DPA1*01:03-DPB1*04:01	KDVGFRAIAFLQQP	0.6851832	0.8757459
HLA-DPA1*01:03-DPB1*04:01	KDVIELTDDSFDKN	0.1387429	0.35059077
HLA-DPA1*01:03-DPB1*04:01	KDVLDIEQFSTVKG	0.50878483	0.9954032
HLA-DPA1*01:03-DPB1*04:01	KDVYHHTFFEMLGS	0.8373775	0.9778635
HLA-DPA1*01:03-DPB1*04:01	KEDLIWELLNQAQE	0.3976327	0.4982648
HLA-DPA1*01:03-DPB1*04:01	KEDLVLPEFLQLPA	0.78781897	0.9020649
HLA-DPA1*01:03-DPB1*04:01	KEEEMADTSYGTVK	0.14462967	0.7476323
HLA-DPA1*01:03-DPB1*04:01	KEEFASAHFSPVLR	0.8189939	0.9948635
HLA-DPA1*01:03-DPB1*04:01	KEELVDEPFLDLGK	0.6693611	0.9989993
HLA-DPA1*01:03-DPB1*04:01	KEEYKMALYNLYPG	0.5199328	0.82296306
HLA-DPA1*01:03-DPB1*04:01	KEIKILNIFGVIKG	0.4825465	0.20318666
HLA-DPA1*01:03-DPB1*04:01	KEINLVDDYFELVQ	0.63399535	0.90711385
HLA-DPA1*01:03-DPB1*04:01	KELHYASLSFSEMK	0.7670387	0.9203356
HLA-DPA1*01:03-DPB1*04:01	KEMFKINQFNLMAS	0.64837945	0.99431103
HLA-DPA1*01:03-DPB1*04:01	KENNFVLEQLLYFN	0.6325557	0.17846599
HLA-DPA1*01:03-DPB1*04:01	KEPQFKFIYFNHMN	0.74159133	0.9809244
HLA-DPA1*01:03-DPB1*04:01	KEQRDVHRFEKISN	0.15593447	0.05279717
HLA-DPA1*01:03-DPB1*04:01	KERVTGEEWLVTTV	0.5294872	0.9850194
HLA-DPA1*01:03-DPB1*04:01	KETVWRLEEFGRFA	0.7028914	0.93400973
HLA-DPA1*01:03-DPB1*04:01	KETVWRLEEFGRFA	0.7028914	0.93400973
HLA-DPA1*01:03-DPB1*04:01	KEVLDSFLDLARNI	0.45697457	0.10604511
HLA-DPA1*01:03-DPB1*04:01	KFALNGEEFMNFDL	0.67061263	0.934203
HLA-DPA1*01:03-DPB1*04:01	KFEDLEVSTFERLM	0.80791867	0.62906784
HLA-DPA1*01:03-DPB1*04:01	KFEHCNFNDVTTRL	0.36259618	0.2271897
HLA-DPA1*01:03-DPB1*04:01	KFHISPEGFLTIND	0.46207294	0.9509734
HLA-DPA1*01:03-DPB1*04:01	KFLFVREPFERLVS	0.86696476	0.99834234
HLA-DPA1*01:03-DPB1*04:01	KFQMAYSNLLRANM	0.5541813	0.5644363
HLA-DPA1*01:03-DPB1*04:01	KFVSELWKDVDRII	0.5117036	0.6867792
HLA-DPA1*01:03-DPB1*04:01	KGGYRHATFVDGLS	0.363859	0.8540597
HLA-DPA1*01:03-DPB1*04:01	KGILQYDMWNVTPT	0.43639678	0.9652332
HLA-DPA1*01:03-DPB1*04:01	KGQILVDFFNALSD	0.656524	0.88988894
HLA-DPA1*01:03-DPB1*04:01	KGSLIGTYWNHVVP	0.6893501	0.98173475
HLA-DPA1*01:03-DPB1*04:01	KGSLTSEEFAKLVG	0.74678737	0.9983038
HLA-DPA1*01:03-DPB1*04:01	KHAWCGGNFLEVTE	0.6541935	0.9836348
HLA-DPA1*01:03-DPB1*04:01	KHKWEAAHVAEQLR	0.18268982	0.9848749
HLA-DPA1*01:03-DPB1*04:01	KHLFYAEDFSTMDE	0.65421957	0.98110926
HLA-DPA1*01:03-DPB1*04:01	KHYQFASGAFLHIK	0.8978285	0.99908316
HLA-DPA1*01:03-DPB1*04:01	KIAFSATRTINVPL	0.45160004	0.8041175
HLA-DPA1*01:03-DPB1*04:01	KIAILHENFTTVKP	0.5210139	0.97635746
HLA-DPA1*01:03-DPB1*04:01	KICTVSENFLRMCE	0.5367915	0.0463716
HLA-DPA1*01:03-DPB1*04:01	KIETIIKEQFALEM	0.6360648	0.044717308
HLA-DPA1*01:03-DPB1*04:01	KIGILHENFQTLKA	0.58702475	0.9814461
HLA-DPA1*01:03-DPB1*04:01	KIPNFWVTTFVNHP	0.68555665	0.85865766
HLA-DPA1*01:03-DPB1*04:01	KIPRLRTDLFPKTR	0.51498294	0.87628746
HLA-DPA1*01:03-DPB1*04:01	KIRVWLQSEKLERM	0.49425063	0.15689154
HLA-DPA1*01:03-DPB1*04:01	KISLISEKWQKSEA	0.3743803	0.974796
HLA-DPA1*01:03-DPB1*04:01	KIWHHTFYNELRVA	0.62816006	0.8724009
HLA-DPA1*01:03-DPB1*04:01	KKEEYKMALYNLYP	0.6775612	0.72560894
HLA-DPA1*01:03-DPB1*04:01	KKEFQVSLFQTLVL	0.9755205	0.8461245
HLA-DPA1*01:03-DPB1*04:01	KKEMLDVKFMADTK	0.28247222	0.9131848
HLA-DPA1*01:03-DPB1*04:01	KKETVWRLEEFGRF	0.6656121	0.81387883
HLA-DPA1*01:03-DPB1*04:01	KKETVWRLEEFGRF	0.6656121	0.81387883
HLA-DPA1*01:03-DPB1*04:01	KKKWVMVPMMSLHH	0.6398365	0.6328863
HLA-DPA1*01:03-DPB1*04:01	KKPLYWDLYEHAQQ	0.5341565	0.92478436
HLA-DPA1*01:03-DPB1*04:01	KKTFSYAGFEMQPK	0.7004712	0.9918491
HLA-DPA1*01:03-DPB1*04:01	KKVMSDTEYAEWLR	0.40879455	0.2084262
HLA-DPA1*01:03-DPB1*04:01	KKVNIDFEPFKPIN	0.64840424	0.99863404
HLA-DPA1*01:03-DPB1*04:01	KLFAEEEFLPLDPT	0.68400806	0.993886
HLA-DPA1*01:03-DPB1*04:01	KLIEYYKNGDLSFK	0.20781383	0.5376183
HLA-DPA1*01:03-DPB1*04:01	KLPLLVSKLLDIPG	0.6274731	0.85301715
HLA-DPA1*01:03-DPB1*04:01	KLPRNFVVDYYETS	0.356471	0.6503592
HLA-DPA1*01:03-DPB1*04:01	KLTIESTPFNVAEG	0.48648253	0.9883278
HLA-DPA1*01:03-DPB1*04:01	KMREWFSETFQKVK	0.84822184	0.9991702
HLA-DPA1*01:03-DPB1*04:01	KMTQIMFETFNTPA	0.7114189	0.24700074
HLA-DPA1*01:03-DPB1*04:01	KMVELVHFLLLKYR	0.63941956	0.16620333
HLA-DPA1*01:03-DPB1*04:01	KMVLSGHNFLQDSK	0.46287286	0.8833698
HLA-DPA1*01:03-DPB1*04:01	KNEFIPTNFEILPL	0.8906569	0.9975933
HLA-DPA1*01:03-DPB1*04:01	KNFMKNLFLLSTRQ	0.6284835	0.41788512
HLA-DPA1*01:03-DPB1*04:01	KNGFKTQHFVSAKT	0.5423307	0.9940548
HLA-DPA1*01:03-DPB1*04:01	KNKILIFGLFEETA	0.7829038	0.38168997
HLA-DPA1*01:03-DPB1*04:01	KNRKIVAENLEKVQ	0.36299345	0.9977547
HLA-DPA1*01:03-DPB1*04:01	KNSLIYELFSVMVH	0.8742304	0.6595249
HLA-DPA1*01:03-DPB1*04:01	KNTEYKGEYWAEHP	0.44266775	0.7462813
HLA-DPA1*01:03-DPB1*04:01	KPALLHSTFFPALQ	0.9312109	0.9855372
HLA-DPA1*01:03-DPB1*04:01	KPGKFVTTLFVNQS	0.8668272	0.9898181
HLA-DPA1*01:03-DPB1*04:01	KPGNYQYTVFLRSD	0.78709704	0.99772394
HLA-DPA1*01:03-DPB1*04:01	KPKPSLEPISFEES	0.33492914	0.60246825
HLA-DPA1*01:03-DPB1*04:01	KPLVKVTFFQNGKS	0.4895813	0.8272033
HLA-DPA1*01:03-DPB1*04:01	KPSQITGTVFTELN	0.81509864	0.9916145
HLA-DPA1*01:03-DPB1*04:01	KPYLVLGLLWQVIK	0.7285273	0.01210053
HLA-DPA1*01:03-DPB1*04:01	KQACILASIFETVG	0.8282664	0.009411631
HLA-DPA1*01:03-DPB1*04:01	KQLMVAMPLLPVPS	0.67903256	0.82163286
HLA-DPA1*01:03-DPB1*04:01	KQRMADGSFLELPE	0.58860606	0.36676466
HLA-DPA1*01:03-DPB1*04:01	KQTVFYMEDYLTVK	0.7849068	0.9974111
HLA-DPA1*01:03-DPB1*04:01	KQVFTSEKFLVMAS	0.89787495	0.9988381
HLA-DPA1*01:03-DPB1*04:01	KQYIQYEAFKDMLY	0.75913626	0.98270833
HLA-DPA1*01:03-DPB1*04:01	KREPFTDTHYLSLT	0.66973865	0.96358746
HLA-DPA1*01:03-DPB1*04:01	KRGFGFVYFQNHDA	0.5091735	0.97092295
HLA-DPA1*01:03-DPB1*04:01	KSELLVEQYLPLTE	0.78044987	0.99671495
HLA-DPA1*01:03-DPB1*04:01	KSFEGNVFMYYGLS	0.6601736	0.020696376
HLA-DPA1*01:03-DPB1*04:01	KSGDFQMSPYAEYP	0.6374849	0.7456054
HLA-DPA1*01:03-DPB1*04:01	KSKSMVDELFAEIV	0.7704201	0.95633
HLA-DPA1*01:03-DPB1*04:01	KSKTLKCSTLLVVG	0.52733374	0.5240738
HLA-DPA1*01:03-DPB1*04:01	KSPEIAASLWQSLE	0.71148527	0.9654404
HLA-DPA1*01:03-DPB1*04:01	KSPFLVEQFQEYFL	0.8661482	0.39279678
HLA-DPA1*01:03-DPB1*04:01	KSPTFAGGLFSISK	0.63524395	0.9700816
HLA-DPA1*01:03-DPB1*04:01	KSTIYRHYTKNSKQ	0.07404949	0.04638661
HLA-DPA1*01:03-DPB1*04:01	KSTLINSLFLTDLY	0.88285214	0.002980353
HLA-DPA1*01:03-DPB1*04:01	KSTLVHSLFLTDLY	0.8994707	0.051520295
HLA-DPA1*01:03-DPB1*04:01	KSVLIGEFLEKVRQ	0.73566854	0.9863881
HLA-DPA1*01:03-DPB1*04:01	KSWTATTYMEYETL	0.64053637	0.7854701
HLA-DPA1*01:03-DPB1*04:01	KSYLYFTQFKAEVR	0.7629577	0.99258596
HLA-DPA1*01:03-DPB1*04:01	KTALNITNFLVSQT	0.5455442	0.97877467
HLA-DPA1*01:03-DPB1*04:01	KTCIVPEAFLLFSR	0.6567595	0.20841043
HLA-DPA1*01:03-DPB1*04:01	KTCIVPEAFLVFTS	0.6830328	0.042122234
HLA-DPA1*01:03-DPB1*04:01	KTGSYIYEEFMPTD	0.633642	0.99762213
HLA-DPA1*01:03-DPB1*04:01	KTLISSTDFLSHPF	0.7416304	0.9421083
HLA-DPA1*01:03-DPB1*04:01	KTNFWIGLFRNVEG	0.6613772	0.9813045
HLA-DPA1*01:03-DPB1*04:01	KTSSFLDQRFQDAD	0.498331	0.98188746
HLA-DPA1*01:03-DPB1*04:01	KTVFKASSFAGYVG	0.80772406	0.976042
HLA-DPA1*01:03-DPB1*04:01	KVAILAEKYAVDYS	0.37544578	0.8155778
HLA-DPA1*01:03-DPB1*04:01	KVAILAEKYAVDYT	0.3474645	0.82783794
HLA-DPA1*01:03-DPB1*04:01	KVHFLTDPENEMKE	0.06287571	0.965333
HLA-DPA1*01:03-DPB1*04:01	KVKFASLEFSPGSK	0.4995151	0.51901364
HLA-DPA1*01:03-DPB1*04:01	KVLERDQKLSELDD	0.1299777	0.47340098
HLA-DPA1*01:03-DPB1*04:01	KVLHGEQYLELYKP	0.6430368	0.9687792
HLA-DPA1*01:03-DPB1*04:01	KVLLSGATFLVTFG	0.82033426	0.045430504
HLA-DPA1*01:03-DPB1*04:01	KVLMLQEPLLVVAA	0.6684759	0.2762064
HLA-DPA1*01:03-DPB1*04:01	KVMVNGILFVQYFH	0.7206531	0.003462806
HLA-DPA1*01:03-DPB1*04:01	KVNFHFILFNNVDG	0.6849433	0.99693745
HLA-DPA1*01:03-DPB1*04:01	KVNGKFSTEFQRMK	0.5237171	0.8881483
HLA-DPA1*01:03-DPB1*04:01	KVNIDFEPFKPINT	0.48612362	0.99691105
HLA-DPA1*01:03-DPB1*04:01	KVPVYVENFLDGLG	0.56056744	0.7825663
HLA-DPA1*01:03-DPB1*04:01	KVVVYLQKLDTAYD	0.22281793	0.8773308
HLA-DPA1*01:03-DPB1*04:01	KVWRDQHFVKIQVK	0.43033743	0.99630535
HLA-DPA1*01:03-DPB1*04:01	KVYYREDLSPSITQ	0.15617599	0.7862751
HLA-DPA1*01:03-DPB1*04:01	KYFAATQFEPLAAR	0.3501504	0.9963187
HLA-DPA1*01:03-DPB1*04:01	KYFLWVVKFNSLNE	0.71662456	0.4261059
HLA-DPA1*01:03-DPB1*04:01	KYNLINEYFLVGVT	0.68761516	0.13994488
HLA-DPA1*01:03-DPB1*04:01	KYVWQSTPYNDEPW	0.31913027	0.7144413
HLA-DPA1*01:03-DPB1*04:01	LADSYLDEGFLLDK	0.3826656	0.9844896
HLA-DPA1*01:03-DPB1*04:01	LAEFAFSLYRQLAH	0.84918505	0.9983738
HLA-DPA1*01:03-DPB1*04:01	LAFVANLFNKYPAL	0.6690973	0.80058986
HLA-DPA1*01:03-DPB1*04:01	LAIVHAVHAYRHRR	0.19615857	0.08384325
HLA-DPA1*01:03-DPB1*04:01	LAKEIDSVKYLECS	0.38426295	0.67130995
HLA-DPA1*01:03-DPB1*04:01	LALYRTDDYLDQPC	0.28915703	0.014220404
HLA-DPA1*01:03-DPB1*04:01	LANVIRYFPTQALN	0.3353091	0.22277641
HLA-DPA1*01:03-DPB1*04:01	LAPLEGARFALVRE	0.667837	0.9984433
HLA-DPA1*01:03-DPB1*04:01	LASFLATKNLSLSQ	0.43474862	0.5522255
HLA-DPA1*01:03-DPB1*04:01	LASKRAVEFQEAQA	0.20782423	0.09204106
HLA-DPA1*01:03-DPB1*04:01	LAVFVVSFLPVHLG	0.7911634	0.06612456
HLA-DPA1*01:03-DPB1*04:01	LAWCVGDARLQLEG	0.19693483	0.00108171
HLA-DPA1*01:03-DPB1*04:01	LCFGAIFFLPDSSK	0.5182597	0.05862304
HLA-DPA1*01:03-DPB1*04:01	LDAFLTEQYLQTTN	0.6369646	0.9951102
HLA-DPA1*01:03-DPB1*04:01	LDFEQAQLERIADS	0.20299664	0.49763256
HLA-DPA1*01:03-DPB1*04:01	LDKFYTELYQQLND	0.6944934	0.99716264
HLA-DPA1*01:03-DPB1*04:01	LDLMKSHRFEDVPG	0.51272786	0.9950735
HLA-DPA1*01:03-DPB1*04:01	LDLRGAKFLQYWGR	0.6563143	0.33158612
HLA-DPA1*01:03-DPB1*04:01	LDQESGAVIHPATQ	0.06791781	0.3084475
HLA-DPA1*01:03-DPB1*04:01	LDQWLTTMLLRIKK	0.6843184	0.9771792
HLA-DPA1*01:03-DPB1*04:01	LDVFQYELYNPMAL	0.66896796	0.9002417
HLA-DPA1*01:03-DPB1*04:01	LDVKGNHFEILPPE	0.4619467	0.46356973
HLA-DPA1*01:03-DPB1*04:01	LDVYELDAKQGRWY	0.06952102	0.009984532
HLA-DPA1*01:03-DPB1*04:01	LDYQGELWAVDRLQ	0.3560897	0.535119
HLA-DPA1*01:03-DPB1*04:01	LEEFGRFASFEAQG	0.40620518	0.7594266
HLA-DPA1*01:03-DPB1*04:01	LEELSAEHYLPIFA	0.6801744	0.9631712
HLA-DPA1*01:03-DPB1*04:01	LEELVSATTQSSKQ	0.06475774	0.19073504
HLA-DPA1*01:03-DPB1*04:01	LEFHTVPFQLLARY	0.8258154	0.97267187
HLA-DPA1*01:03-DPB1*04:01	LEFLQEQFNSIAAH	0.54428184	0.9932494
HLA-DPA1*01:03-DPB1*04:01	LEFMNEQKLNRYPA	0.20929617	0.8440712
HLA-DPA1*01:03-DPB1*04:01	LEKPFQKSKFLQLR	0.86165833	0.9877056
HLA-DPA1*01:03-DPB1*04:01	LEKWVTEIFSQIPN	0.80176336	0.99602926
HLA-DPA1*01:03-DPB1*04:01	LELASNHFLYLPRD	0.7143546	0.96844006
HLA-DPA1*01:03-DPB1*04:01	LELIEYTHMLRVTK	0.60239214	0.95189536
HLA-DPA1*01:03-DPB1*04:01	LENIYPDSQIPRHY	0.026203934	0.080703616
HLA-DPA1*01:03-DPB1*04:01	LEPFRMTPFSAIGL	0.8387438	0.81256133
HLA-DPA1*01:03-DPB1*04:01	LERFIDSYVLEYQV	0.517997	0.002722891
HLA-DPA1*01:03-DPB1*04:01	LERILPERFLAVLK	0.75812393	0.98285705
HLA-DPA1*01:03-DPB1*04:01	LEYNADLFQAITDH	0.43600142	0.99464464
HLA-DPA1*01:03-DPB1*04:01	LFGNMEGDCPSDWK	0.019364452	0.002504255
HLA-DPA1*01:03-DPB1*04:01	LFIIKSELPLVIGT	0.4612256	0.1390551
HLA-DPA1*01:03-DPB1*04:01	LFPVFLATDYLRYK	0.7367185	0.8199911
HLA-DPA1*01:03-DPB1*04:01	LGAATMYTRYKIVQ	0.3721773	0.10473905
HLA-DPA1*01:03-DPB1*04:01	LGAILYKTRFLPLR	0.9058214	0.9504274
HLA-DPA1*01:03-DPB1*04:01	LGCFVGSRFVHGEG	0.5541683	0.67758834
HLA-DPA1*01:03-DPB1*04:01	LGLYLSPHFLQASN	0.5874712	0.9094821
HLA-DPA1*01:03-DPB1*04:01	LGQIVSSQVLTLPL	0.62508523	0.7649361
HLA-DPA1*01:03-DPB1*04:01	LGQLLNDPFLSEKS	0.44343626	0.9409355
HLA-DPA1*01:03-DPB1*04:01	LGRIMYTVFEHTFH	0.8591233	0.9985984
HLA-DPA1*01:03-DPB1*04:01	LHAFIAEVFAMVRA	0.78464043	0.48340908
HLA-DPA1*01:03-DPB1*04:01	LHAFSVEPLLIYPT	0.595429	0.95705384
HLA-DPA1*01:03-DPB1*04:01	LHGLWYELFGGNPN	0.652276	0.9776193
HLA-DPA1*01:03-DPB1*04:01	LHLKAFTYINLDKA	0.5967233	0.5486959
HLA-DPA1*01:03-DPB1*04:01	LHMLQISYFRDPYH	0.52698076	0.45833784
HLA-DPA1*01:03-DPB1*04:01	LHRTLGVERFEEIL	0.7635418	0.9959165
HLA-DPA1*01:03-DPB1*04:01	LIAQDYKVSYSLAK	0.23532009	0.101043485
HLA-DPA1*01:03-DPB1*04:01	LIRGALMGAGFLLT	0.59597564	0.012466495
HLA-DPA1*01:03-DPB1*04:01	LKALSSESFERLPV	0.8123725	0.99874055
HLA-DPA1*01:03-DPB1*04:01	LKEGIAQTVFLGLN	0.8417429	0.62781787
HLA-DPA1*01:03-DPB1*04:01	LKILRADTFLGIEN	0.7578348	0.9811696
HLA-DPA1*01:03-DPB1*04:01	LKKSIAYTLTSNIP	0.57298625	0.22815652
HLA-DPA1*01:03-DPB1*04:01	LKSKFGKGYFLEIK	0.8258949	0.9226591
HLA-DPA1*01:03-DPB1*04:01	LLPQFSSIEYVVLR	0.7556213	0.8460361
HLA-DPA1*01:03-DPB1*04:01	LLQFHGTKYAAIDP	0.5864348	0.82621735
HLA-DPA1*01:03-DPB1*04:01	LMPAFMLKKIVLGN	0.21677107	0.047538035
HLA-DPA1*01:03-DPB1*04:01	LNLAFIANLFNRYP	0.6911184	0.6974967
HLA-DPA1*01:03-DPB1*04:01	LNLSQVRFLVLDEA	0.594085	0.48114666
HLA-DPA1*01:03-DPB1*04:01	LNRGFHQEVFLGKD	0.49963465	0.98203117
HLA-DPA1*01:03-DPB1*04:01	LNTAFAYQKRSGGL	0.11740944	0.024402376
HLA-DPA1*01:03-DPB1*04:01	LNTIQSDKFLNLLL	0.7528223	0.97996473
HLA-DPA1*01:03-DPB1*04:01	LPAFSYSFFVIRNA	0.7257156	0.5990518
HLA-DPA1*01:03-DPB1*04:01	LPAINGIVFLVDCA	0.40006495	0.013508561
HLA-DPA1*01:03-DPB1*04:01	LPCWLVEEFVVAEE	0.52241504	0.02863706
HLA-DPA1*01:03-DPB1*04:01	LPEDAFKNFPFLEE	0.49428028	0.44937173
HLA-DPA1*01:03-DPB1*04:01	LPEKWESVKLLFVK	0.4718932	0.9842981
HLA-DPA1*01:03-DPB1*04:01	LPFEGGSLLQIPVK	0.47984028	0.63011825
HLA-DPA1*01:03-DPB1*04:01	LPFLAHALYVQAPT	0.5860272	0.9874409
HLA-DPA1*01:03-DPB1*04:01	LPFLDAQYQKVPVL	0.45963338	0.93333805
HLA-DPA1*01:03-DPB1*04:01	LPFLNWDAFPKLKG	0.5815905	0.9147226
HLA-DPA1*01:03-DPB1*04:01	LPILLGDHMQKWIP	0.1826212	0.22130325
HLA-DPA1*01:03-DPB1*04:01	LPLLGQRYLDLLTT	0.6034749	0.49546012
HLA-DPA1*01:03-DPB1*04:01	LPLLGTRAQEDAEL	0.082717754	0.0704112
HLA-DPA1*01:03-DPB1*04:01	LPLLKSDLYEVIQS	0.5868146	0.97048694
HLA-DPA1*01:03-DPB1*04:01	LPNFKQNEFSVVRQ	0.5901711	0.9939995
HLA-DPA1*01:03-DPB1*04:01	LPNYRWTQTLSELD	0.22702564	0.727983
HLA-DPA1*01:03-DPB1*04:01	LPQDFEVAKYNTLE	0.5595835	0.9951007
HLA-DPA1*01:03-DPB1*04:01	LPRDLLTGEQFIQL	0.69361407	0.9888999
HLA-DPA1*01:03-DPB1*04:01	LPRNFVVDYYETSS	0.36680618	0.9927872
HLA-DPA1*01:03-DPB1*04:01	LPSSWEGTAYTVIH	0.5288137	0.97604096
HLA-DPA1*01:03-DPB1*04:01	LPSTEDVYDCRVEH	0.013143218	0.9167962
HLA-DPA1*01:03-DPB1*04:01	LPVITIDPASPQSP	0.016268022	0.6402982
HLA-DPA1*01:03-DPB1*04:01	LPVRFLFTDYNRLS	0.7114521	0.9788181
HLA-DPA1*01:03-DPB1*04:01	LPYSVIRGEEFALE	0.6614077	0.89478225
HLA-DPA1*01:03-DPB1*04:01	LQAFRQDTYLQIAA	0.67466724	0.9925205
HLA-DPA1*01:03-DPB1*04:01	LQPGTKFIKHWRMK	0.094086066	0.11252485
HLA-DPA1*01:03-DPB1*04:01	LQSFDYEQFRDLEL	0.6669224	0.98378944
HLA-DPA1*01:03-DPB1*04:01	LQTKEFQVLKSLGK	0.3927199	0.4681796
HLA-DPA1*01:03-DPB1*04:01	LRCWALSFYPAEIT	0.5989188	0.01100723
HLA-DPA1*01:03-DPB1*04:01	LRILASTQFEPTAA	0.6583179	0.99842864
HLA-DPA1*01:03-DPB1*04:01	LRKLFSSHRFQVII	0.8985304	0.9650879
HLA-DPA1*01:03-DPB1*04:01	LRLNTIQSDKFLNL	0.71312195	0.70632833
HLA-DPA1*01:03-DPB1*04:01	LRPWAYAIWEAIKD	0.6801598	0.8259369
HLA-DPA1*01:03-DPB1*04:01	LRSFQTGLFTAARQ	0.60092413	0.62951326
HLA-DPA1*01:03-DPB1*04:01	LRSINGELYAPLQH	0.5225072	0.8566934
HLA-DPA1*01:03-DPB1*04:01	LSCYKTTYWICERK	0.4282792	0.005375261
HLA-DPA1*01:03-DPB1*04:01	LSDEIQVQVFEKLQ	0.7144999	0.98768437
HLA-DPA1*01:03-DPB1*04:01	LSEIEMAKAQRDYE	0.063186854	0.5255867
HLA-DPA1*01:03-DPB1*04:01	LSLTSTLYLRLRKD	0.7637734	0.4912433
HLA-DPA1*01:03-DPB1*04:01	LSSFDYEQFRDLQV	0.634326	0.98409235
HLA-DPA1*01:03-DPB1*04:01	LTIVCMEEFEDMER	0.51493484	0.5030033
HLA-DPA1*01:03-DPB1*04:01	LTMESDKFICIREK	0.39817226	0.8388144
HLA-DPA1*01:03-DPB1*04:01	LTSFLPAQLLRLYQ	0.5809431	0.17334571
HLA-DPA1*01:03-DPB1*04:01	LTSFRGSPFQEKMT	0.62546176	0.94856584
HLA-DPA1*01:03-DPB1*04:01	LVKLLNELFARFDK	0.58456266	0.39456025
HLA-DPA1*01:03-DPB1*04:01	LVQALKYENFDDIK	0.6739225	0.9904558
HLA-DPA1*01:03-DPB1*04:01	LVVEDALFETLPSD	0.46383795	0.0796468
HLA-DPA1*01:03-DPB1*04:01	LVVRVFQGQGLSTR	0.28265297	0.12271166
HLA-DPA1*01:03-DPB1*04:01	LYQHAVQYFLHVVK	0.7073947	0.3002754
HLA-DPA1*01:03-DPB1*04:01	MDHIFKYTNFGIVS	0.7850079	0.9943034
HLA-DPA1*01:03-DPB1*04:01	MDSEFRYTLFPIVY	0.9308913	0.980423
HLA-DPA1*01:03-DPB1*04:01	MEGQRWLPLEANPE	0.19913839	0.015781956
HLA-DPA1*01:03-DPB1*04:01	MEKIWHHTFYNELR	0.7464339	0.9984623
HLA-DPA1*01:03-DPB1*04:01	MFACSKFVSTPSLV	0.6852503	0.049415577
HLA-DPA1*01:03-DPB1*04:01	MHAINGFLFSNLPR	0.6749562	0.6652647
HLA-DPA1*01:03-DPB1*04:01	MKEFVSTVMEQLKK	0.68191105	0.9986683
HLA-DPA1*01:03-DPB1*04:01	MKFLFVREPFERLV	0.92034215	0.99731266
HLA-DPA1*01:03-DPB1*04:01	MLKQIQYTAYGEIY	0.85187286	0.47210684
HLA-DPA1*01:03-DPB1*04:01	MMKKFCAQPWEEIK	0.6781484	0.3548945
HLA-DPA1*01:03-DPB1*04:01	MNDHGFVVCAFNRT	0.4195339	0.16834398
HLA-DPA1*01:03-DPB1*04:01	MPDDSYMVDYFKSI	0.5146733	0.67272365
HLA-DPA1*01:03-DPB1*04:01	MREWFSETFQKVKE	0.7876	0.9993974
HLA-DPA1*01:03-DPB1*04:01	MSFEPPEFEIVGFT	0.36159924	0.048664626
HLA-DPA1*01:03-DPB1*04:01	MTIEPSTFLAVPTL	0.67810744	0.9835186
HLA-DPA1*01:03-DPB1*04:01	MTQIMFETFNTPAM	0.6338815	0.009942924
HLA-DPA1*01:03-DPB1*04:01	MVMCIVYILYGILW	0.34452027	0.000976711
HLA-DPA1*01:03-DPB1*04:01	MVQLQGGRFLMGTN	0.57148206	0.6548413
HLA-DPA1*01:03-DPB1*04:01	MYRFEGTGFSNIPQ	0.6809359	0.926504
HLA-DPA1*01:03-DPB1*04:01	NADSLIQNQHYQEV	0.31004888	0.02755388
HLA-DPA1*01:03-DPB1*04:01	NAFEVAEKYLDIPK	0.5293035	0.9682482
HLA-DPA1*01:03-DPB1*04:01	NAFRSSLYEGLEKP	0.70547366	0.9353751
HLA-DPA1*01:03-DPB1*04:01	NAVFSAAGFKDIRS	0.5030088	0.9955416
HLA-DPA1*01:03-DPB1*04:01	NAVIVSIEYRLVPK	0.6240731	0.96684515
HLA-DPA1*01:03-DPB1*04:01	NAYAREEFASTCPD	0.40879777	0.6411946
HLA-DPA1*01:03-DPB1*04:01	NCRAFVEEMFEAVR	0.76227444	0.9041176
HLA-DPA1*01:03-DPB1*04:01	NDHVLLFWKSLALK	0.36741507	0.16269486
HLA-DPA1*01:03-DPB1*04:01	NDSFIVDLFQGQYK	0.55787975	0.94843596
HLA-DPA1*01:03-DPB1*04:01	NDVAWNFEKFLVGP	0.5563972	0.98493814
HLA-DPA1*01:03-DPB1*04:01	NEALLGELFSSPHL	0.44650963	0.010568027
HLA-DPA1*01:03-DPB1*04:01	NFKQVEYLLIHGTA	0.5660411	0.41554794
HLA-DPA1*01:03-DPB1*04:01	NFVASHIANILNSE	0.55829597	0.16413024
HLA-DPA1*01:03-DPB1*04:01	NGFLSHNFLTVAPG	0.80248934	0.99909943
HLA-DPA1*01:03-DPB1*04:01	NGNLIPTHTQPSYR	0.024134478	0.8050976
HLA-DPA1*01:03-DPB1*04:01	NGNVLRSEIVGSIK	0.30505064	0.88266134
HLA-DPA1*01:03-DPB1*04:01	NGPVGVFEWEAFAR	0.6771175	0.99206483
HLA-DPA1*01:03-DPB1*04:01	NGTFFKMELFEGMR	0.828113	0.9966612
HLA-DPA1*01:03-DPB1*04:01	NGTLSREDFQRIPE	0.4590384	0.99685633
HLA-DPA1*01:03-DPB1*04:01	NGWMYWTDWEEDPK	0.27204034	0.68793666
HLA-DPA1*01:03-DPB1*04:01	NHEFIATFFGQPTF	0.7468843	0.031800695
HLA-DPA1*01:03-DPB1*04:01	NHMWTVSAFQQHPR	0.5229706	0.97377014
HLA-DPA1*01:03-DPB1*04:01	NIFTVAKRNVEGQD	0.0794542	0.08971833
HLA-DPA1*01:03-DPB1*04:01	NIIALQENELKKKA	0.17985025	0.07226665
HLA-DPA1*01:03-DPB1*04:01	NIRVVSEDFLQDVS	0.592181	0.9895452
HLA-DPA1*01:03-DPB1*04:01	NKTALNITNFLVSQ	0.5776653	0.9854965
HLA-DPA1*01:03-DPB1*04:01	NKVLMLQEPLLVVA	0.7302821	0.44520983
HLA-DPA1*01:03-DPB1*04:01	NKYAASSYLSLTPE	0.8029066	0.9988235
HLA-DPA1*01:03-DPB1*04:01	NLAFIANLFNRYPA	0.6099741	0.86840963
HLA-DPA1*01:03-DPB1*04:01	NLAFVANLFNKYPA	0.5918438	0.9570476
HLA-DPA1*01:03-DPB1*04:01	NLDVFQYELYNPMA	0.7543152	0.973213
HLA-DPA1*01:03-DPB1*04:01	NLHAFSVEPLLIYP	0.54211295	0.5729639
HLA-DPA1*01:03-DPB1*04:01	NLHYDTFLVIRYVK	0.73152035	0.9594283
HLA-DPA1*01:03-DPB1*04:01	NLRFLATTPNSLLV	0.441832	0.40567666
HLA-DPA1*01:03-DPB1*04:01	NLRYQLLQLVEPFG	0.5809712	0.60259765
HLA-DPA1*01:03-DPB1*04:01	NNGFINEDFIVWMR	0.51262426	0.37804037
HLA-DPA1*01:03-DPB1*04:01	NNKYAASSYLSLTP	0.84835833	0.99817955
HLA-DPA1*01:03-DPB1*04:01	NNLSFEHDEFLSNN	0.54530007	0.9885642
HLA-DPA1*01:03-DPB1*04:01	NNMYTMSHYYDYPS	0.35444453	0.6858136
HLA-DPA1*01:03-DPB1*04:01	NNPKEWLQVDFQKT	0.35465857	0.88001156
HLA-DPA1*01:03-DPB1*04:01	NNRITYISNSDLQR	0.20921122	0.5750823
HLA-DPA1*01:03-DPB1*04:01	NNVFLRYERFERYR	0.78090614	0.99689656
HLA-DPA1*01:03-DPB1*04:01	NPDFTGEQYILDKG	0.25410205	0.99250776
HLA-DPA1*01:03-DPB1*04:01	NPENQFRVDYILSV	0.48983622	0.5420239
HLA-DPA1*01:03-DPB1*04:01	NPEYTTVSWLKDGT	0.23763847	0.85915625
HLA-DPA1*01:03-DPB1*04:01	NPKEWLQVDFQKTM	0.5071491	0.9686292
HLA-DPA1*01:03-DPB1*04:01	NPLFNYEDMQEITQ	0.26491058	0.9762758
HLA-DPA1*01:03-DPB1*04:01	NPPGFAFVEFEDPR	0.40127912	0.96053207
HLA-DPA1*01:03-DPB1*04:01	NPRLWYAALLSFTS	0.5160393	0.03251823
HLA-DPA1*01:03-DPB1*04:01	NPSEFLPERFLTPD	0.58789134	0.98115605
HLA-DPA1*01:03-DPB1*04:01	NPSFSEEPWLEIKH	0.5907888	0.9981887
HLA-DPA1*01:03-DPB1*04:01	NPYTALAFAEYARL	0.781773	0.9390475
HLA-DPA1*01:03-DPB1*04:01	NQRLKAANFKSEPR	0.36951378	0.9057233
HLA-DPA1*01:03-DPB1*04:01	NREKIVEVMFETYQ	0.6747964	0.4111375
HLA-DPA1*01:03-DPB1*04:01	NRGFHQEVFLGKDL	0.6060913	0.9450715
HLA-DPA1*01:03-DPB1*04:01	NRIKLYSESLARYG	0.4514485	0.18155584
HLA-DPA1*01:03-DPB1*04:01	NRLDLLHSTAFEEL	0.8543551	0.974295
HLA-DPA1*01:03-DPB1*04:01	NRNNFESEDYCMAV	0.5284688	0.17988355
HLA-DPA1*01:03-DPB1*04:01	NSFVNDIFERIASE	0.5682405	0.9923069
HLA-DPA1*01:03-DPB1*04:01	NSGVFRPEMLLPMG	0.47272786	0.9446343
HLA-DPA1*01:03-DPB1*04:01	NSRFATTFYQHLAD	0.7874723	0.9987377
HLA-DPA1*01:03-DPB1*04:01	NSVIIVDKNGRLVY	0.13158298	0.6102224
HLA-DPA1*01:03-DPB1*04:01	NTAFDVAEKYLDIP	0.44035757	0.17299575
HLA-DPA1*01:03-DPB1*04:01	NTASLKYENYELTL	0.5833131	0.9969388
HLA-DPA1*01:03-DPB1*04:01	NTQIFKTNTQTYRE	0.061132077	0.71681434
HLA-DPA1*01:03-DPB1*04:01	NTRIYITDGNMQLT	0.09488773	0.36250767
allele	peptide	affinity_pred	mass_pred
HLA-DPA1*01:03-DPB1*04:01	NTYSRELFEEMRWT	0.5106385	0.99029046
HLA-DPA1*01:03-DPB1*04:01	NVALWYTKYASRLA	0.51423144	0.2933033
HLA-DPA1*01:03-DPB1*04:01	NVFLRYERFERYRS	0.7299938	0.9926739
HLA-DPA1*01:03-DPB1*04:01	NVKFQYSLYATTYI	0.85348415	0.097038716
HLA-DPA1*01:03-DPB1*04:01	NVRFVSEAWQQVQQ	0.5644726	0.9986407
HLA-DPA1*01:03-DPB1*04:01	NVRLLSEMLLHYSQ	0.49764904	0.072892115
HLA-DPA1*01:03-DPB1*04:01	NVSFRWEALGNTLS	0.4142331	0.620989
HLA-DPA1*01:03-DPB1*04:01	PAFEGRSFLAFPTL	0.68564594	0.8894165
HLA-DPA1*01:03-DPB1*04:01	PANEMTPTRFAEII	0.6279632	0.6731034
HLA-DPA1*01:03-DPB1*04:01	PDDSYMVDYFKSIS	0.6344262	0.59019154
HLA-DPA1*01:03-DPB1*04:01	PDFVVTDFAKFSRP	0.46708667	0.6817912
HLA-DPA1*01:03-DPB1*04:01	PDQFMPERFLNPAG	0.44900662	0.31960934
HLA-DPA1*01:03-DPB1*04:01	PEDVITGAFKVLDP	0.26766682	0.010543182
HLA-DPA1*01:03-DPB1*04:01	PENQFRVDYILSVM	0.57426476	0.11460994
HLA-DPA1*01:03-DPB1*04:01	PEYTTVSWLKDGTS	0.114719376	0.6747858
HLA-DPA1*01:03-DPB1*04:01	PGLVAKPFEKVTYR	0.4245447	0.73887336
HLA-DPA1*01:03-DPB1*04:01	PGSLLVHSFQQLGR	0.61156774	0.7649948
HLA-DPA1*01:03-DPB1*04:01	PHSGDIIATVFAPL	0.77390414	0.042288523
HLA-DPA1*01:03-DPB1*04:01	PILIQDFETLPREA	0.6358498	0.7144977
HLA-DPA1*01:03-DPB1*04:01	PLLINHLQAESIVV	0.33191112	0.003192122
HLA-DPA1*01:03-DPB1*04:01	PLRYVKFQNVNSVT	0.69554234	0.9718372
HLA-DPA1*01:03-DPB1*04:01	PLSYTRFSLARQVD	0.82358295	0.8961536
HLA-DPA1*01:03-DPB1*04:01	PNIGVEKFLELNSE	0.5689481	0.98432815
HLA-DPA1*01:03-DPB1*04:01	PQDFEVAKYNTLEK	0.4603873	0.90210617
HLA-DPA1*01:03-DPB1*04:01	PSINYYQVADFKDA	0.4123971	0.15196039
HLA-DPA1*01:03-DPB1*04:01	PVGVFEWEAFARGT	0.6914928	0.9411476
HLA-DPA1*01:03-DPB1*04:01	QAAIASQRFEGTTS	0.37555298	0.96014214
HLA-DPA1*01:03-DPB1*04:01	QDALEGGHWLSEKR	0.21915816	0.078802824
HLA-DPA1*01:03-DPB1*04:01	QEELNNQLFLYDTH	0.37345785	0.46747285
HLA-DPA1*01:03-DPB1*04:01	QEGEYYCTAFNRAN	0.59893095	0.9631054
HLA-DPA1*01:03-DPB1*04:01	QEHTYRVVRFEVIP	0.7531566	0.9925467
HLA-DPA1*01:03-DPB1*04:01	QEKNFLINYYNRIK	0.72077876	0.9914441
HLA-DPA1*01:03-DPB1*04:01	QEVFEKATFIKVPQ	0.7372374	0.99600494
HLA-DPA1*01:03-DPB1*04:01	QGLAGEPLLFVGRG	0.32352298	0.47238693
HLA-DPA1*01:03-DPB1*04:01	QGRFLVETFPAPES	0.5386713	0.10971417
HLA-DPA1*01:03-DPB1*04:01	QIAFTGTTFIGYVG	0.7627521	0.376647
HLA-DPA1*01:03-DPB1*04:01	QIRVFNYNTLERVH	0.59719485	0.92916334
HLA-DPA1*01:03-DPB1*04:01	QKAFAGTTLAMTKN	0.47079852	0.83678436
HLA-DPA1*01:03-DPB1*04:01	QKFSLFGDISVLQQ	0.607595	0.027275706
HLA-DPA1*01:03-DPB1*04:01	QNEDVYMATKFEGF	0.60469425	0.1932292
HLA-DPA1*01:03-DPB1*04:01	QNGIVPIVEPEILP	0.15050071	0.12779716
HLA-DPA1*01:03-DPB1*04:01	QNSVIIVDKNGRLV	0.067458235	0.7362414
HLA-DPA1*01:03-DPB1*04:01	QNTFLHDSFQNVAA	0.6384712	0.9989785
HLA-DPA1*01:03-DPB1*04:01	QNTFLLTTFANVVN	0.8879807	0.6642675
HLA-DPA1*01:03-DPB1*04:01	QNTIIFDNKAHSGK	0.06816523	0.32125324
HLA-DPA1*01:03-DPB1*04:01	QPAIIDGELYNEVK	0.47685915	0.9945815
HLA-DPA1*01:03-DPB1*04:01	QPDQFMPERFLNPA	0.5562877	0.9623842
HLA-DPA1*01:03-DPB1*04:01	QPYFKGEIFLDEKK	0.65087515	0.9983473
HLA-DPA1*01:03-DPB1*04:01	QQPFVVTFFRASPS	0.81389064	0.98676026
HLA-DPA1*01:03-DPB1*04:01	QQQLIDDHFLFDKP	0.31765026	0.90877646
HLA-DPA1*01:03-DPB1*04:01	QRFYEAEEYAEEFR	0.46717283	0.93524015
HLA-DPA1*01:03-DPB1*04:01	QRILVVDPVTSEHE	0.089982174	0.064948805
HLA-DPA1*01:03-DPB1*04:01	QRLLHSEAYLKYIE	0.6588797	0.8585623
HLA-DPA1*01:03-DPB1*04:01	QRVVELQQTLAQKD	0.20835562	0.09212544
HLA-DPA1*01:03-DPB1*04:01	QSFLWNVFQRVDKD	0.75369245	0.9886273
HLA-DPA1*01:03-DPB1*04:01	QTLQNSQFLLTRLN	0.6841961	0.9388528
HLA-DPA1*01:03-DPB1*04:01	QTVFYMEDYLTVKT	0.7336649	0.9935306
HLA-DPA1*01:03-DPB1*04:01	QVGYVPEKYLQFPT	0.51850855	0.8987627
HLA-DPA1*01:03-DPB1*04:01	QYAYDGQDFLIFNK	0.58110744	0.9834304
HLA-DPA1*01:03-DPB1*04:01	QYEKFLNEFFLNVK	0.9304835	0.9981564
HLA-DPA1*01:03-DPB1*04:01	RAAFFAERYESWED	0.5082462	0.97920954
HLA-DPA1*01:03-DPB1*04:01	RAAMWSGLFTHLTE	0.678762	0.31186706
HLA-DPA1*01:03-DPB1*04:01	RAELATEEFLPVTP	0.827871	0.9995345
HLA-DPA1*01:03-DPB1*04:01	RAENFKQVEYLLIH	0.7208542	0.97150695
HLA-DPA1*01:03-DPB1*04:01	RAEYFRNVDYLLIH	0.69726354	0.986899
HLA-DPA1*01:03-DPB1*04:01	RAFAFTNLLLVGFG	0.4986094	0.007415564
HLA-DPA1*01:03-DPB1*04:01	RAFVEEMFEAVRVD	0.5927065	0.42663822
HLA-DPA1*01:03-DPB1*04:01	RAGLEVEPFESVHV	0.6502535	0.988932
HLA-DPA1*01:03-DPB1*04:01	RAPAIIYDCYLRLT	0.7338985	0.881083
HLA-DPA1*01:03-DPB1*04:01	RAQLAMALFEQEQA	0.55794334	0.59695613
HLA-DPA1*01:03-DPB1*04:01	RARYLAEKYEWDVA	0.3039028	0.98190546
HLA-DPA1*01:03-DPB1*04:01	RAVVYSNTIQSIMA	0.48346815	0.14765908
HLA-DPA1*01:03-DPB1*04:01	RDEIFAQSKESEKK	0.055325206	0.3801964
HLA-DPA1*01:03-DPB1*04:01	RDELTTSAFLTVQL	0.8400815	0.8102667
HLA-DPA1*01:03-DPB1*04:01	RDEQYTALSNMPKK	0.10250688	0.27056006
HLA-DPA1*01:03-DPB1*04:01	RDHVFQVNNFEALK	0.7542832	0.999571
HLA-DPA1*01:03-DPB1*04:01	RDKEICADPRVPWV	0.04487442	0.064694755
HLA-DPA1*01:03-DPB1*04:01	REDTFYVVSFRRDH	0.54045194	0.9871847
HLA-DPA1*01:03-DPB1*04:01	REPFTDTHYLSLTR	0.61070335	0.9966753
HLA-DPA1*01:03-DPB1*04:01	REWFSETFQKVKEK	0.6662188	0.9990519
HLA-DPA1*01:03-DPB1*04:01	RFPNIGVEKFLELN	0.76331234	0.99567395
HLA-DPA1*01:03-DPB1*04:01	RFYEAEEYAEEFRT	0.36488885	0.5075127
HLA-DPA1*01:03-DPB1*04:01	RGEVVAGRFIEVPC	0.6296876	0.9069773
HLA-DPA1*01:03-DPB1*04:01	RGFAFVYFENVDDA	0.62698907	0.96778995
HLA-DPA1*01:03-DPB1*04:01	RGFVFITFKEEEPV	0.5246016	0.97931135
HLA-DPA1*01:03-DPB1*04:01	RGGRIFRSSDFAKN	0.56418175	0.9903189
HLA-DPA1*01:03-DPB1*04:01	RGHEFLSHPFAVTL	0.8222045	0.99642956
HLA-DPA1*01:03-DPB1*04:01	RGIFRVHQFEKIEQ	0.6785068	0.9992855
HLA-DPA1*01:03-DPB1*04:01	RGIVFEDVKVPKEN	0.14225793	0.5583271
HLA-DPA1*01:03-DPB1*04:01	RGPVVLAEDFLDIM	0.76780987	0.7887074
HLA-DPA1*01:03-DPB1*04:01	RGRAGIEASLDVQY	0.17066908	0.006581114
HLA-DPA1*01:03-DPB1*04:01	RGRLEIASFLPEDA	0.49355015	0.43579465
HLA-DPA1*01:03-DPB1*04:01	RGRLTSQDWERVHL	0.4257458	0.99473
HLA-DPA1*01:03-DPB1*04:01	RGVFVLEEFVPEIK	0.7363339	0.9974971
HLA-DPA1*01:03-DPB1*04:01	RGVYITSVLSEDNS	0.21958639	0.20342533
HLA-DPA1*01:03-DPB1*04:01	RHFYYDGELFLSQN	0.67844087	0.978635
HLA-DPA1*01:03-DPB1*04:01	RHLVVVDNRNQVVG	0.10718576	0.64030826
HLA-DPA1*01:03-DPB1*04:01	RHQRTVDVFHAVKT	0.19501549	0.008425131
HLA-DPA1*01:03-DPB1*04:01	RHRFSYDTFVDYDV	0.61794823	0.937654
HLA-DPA1*01:03-DPB1*04:01	RIKEVQYEMFRSLM	0.8805902	0.9841505
HLA-DPA1*01:03-DPB1*04:01	RIKLYSESLARYGK	0.36614263	0.35749707
HLA-DPA1*01:03-DPB1*04:01	RIVLKSLEFLAHPL	0.732001	0.5738734
HLA-DPA1*01:03-DPB1*04:01	RKEPLEFEQYLNLR	0.79495776	0.9948147
HLA-DPA1*01:03-DPB1*04:01	RKIIGDTFVKIANE	0.63230985	0.811829
HLA-DPA1*01:03-DPB1*04:01	RKKNLEVTIVPSIK	0.30574387	0.6403578
HLA-DPA1*01:03-DPB1*04:01	RKKPLYWDLYEHAQ	0.62421876	0.7687127
HLA-DPA1*01:03-DPB1*04:01	RKLMHVAYEEFEKV	0.82192796	0.92243016
HLA-DPA1*01:03-DPB1*04:01	RKNFATSLYSMIKG	0.82515883	0.8803519
HLA-DPA1*01:03-DPB1*04:01	RKQYIQYEAFKDML	0.87643546	0.9909914
HLA-DPA1*01:03-DPB1*04:01	RKTLISSTDFLSHP	0.64429975	0.92673254
HLA-DPA1*01:03-DPB1*04:01	RKVILRFTDFKLDG	0.5729942	0.90516484
HLA-DPA1*01:03-DPB1*04:01	RKYAFELKEKLLRG	0.31348464	0.18514653
HLA-DPA1*01:03-DPB1*04:01	RLDLLHSTAFEELH	0.8696757	0.9975613
HLA-DPA1*01:03-DPB1*04:01	RLDQWLTTMLLRIK	0.75013995	0.7070672
HLA-DPA1*01:03-DPB1*04:01	RLEFFHHKFEILDA	0.73458475	0.98776877
HLA-DPA1*01:03-DPB1*04:01	RLNTIQSDKFLNLL	0.7990198	0.9958564
HLA-DPA1*01:03-DPB1*04:01	RLPDHLIKDLFGDK	0.20768817	0.11539147
HLA-DPA1*01:03-DPB1*04:01	RLPLLGQRYLDLLT	0.7288778	0.72813404
HLA-DPA1*01:03-DPB1*04:01	RLPLNTDAYLSLQE	0.3754779	0.8962654
HLA-DPA1*01:03-DPB1*04:01	RLPQPLIAGMYLMM	0.73547685	0.003348237
HLA-DPA1*01:03-DPB1*04:01	RLRFEQERMEQERQ	0.22692357	0.7455436
HLA-DPA1*01:03-DPB1*04:01	RLVAAKLEPKSFKH	0.16697703	0.039720017
HLA-DPA1*01:03-DPB1*04:01	RNDYLSVSWLLAPG	0.59943384	0.9005462
HLA-DPA1*01:03-DPB1*04:01	RNNYIATIYKAIGT	0.598416	0.9488934
HLA-DPA1*01:03-DPB1*04:01	RNTFVGTPFWMAPE	0.8477954	0.98740757
HLA-DPA1*01:03-DPB1*04:01	RNVILFSVFDENRS	0.6053385	0.8016016
HLA-DPA1*01:03-DPB1*04:01	RNYLHYSLYDQAEK	0.4805811	0.9976223
HLA-DPA1*01:03-DPB1*04:01	RPHFLIELFHELQL	0.806009	0.9379509
HLA-DPA1*01:03-DPB1*04:01	RPLEGTSFIVDQAN	0.2725161	0.95997536
HLA-DPA1*01:03-DPB1*04:01	RPQFSTSKYEVVIP	0.63875043	0.99817866
HLA-DPA1*01:03-DPB1*04:01	RPRGFAYVQFEDVR	0.77322847	0.9993292
HLA-DPA1*01:03-DPB1*04:01	RPSPDVKAELFELL	0.6857172	0.73792285
HLA-DPA1*01:03-DPB1*04:01	RPSYSSSLFGYSPA	0.5862874	0.9108221
HLA-DPA1*01:03-DPB1*04:01	RPTIKNEKFLAGLS	0.49724567	0.9087788
HLA-DPA1*01:03-DPB1*04:01	RPVMLVGGLFASLG	0.80461097	0.03534126
HLA-DPA1*01:03-DPB1*04:01	RQDFIFTIYHWWQA	0.59586805	0.087383494
HLA-DPA1*01:03-DPB1*04:01	RQELSHALYQHDAA	0.1928617	0.6775489
HLA-DPA1*01:03-DPB1*04:01	RQEREGFLPSRGPA	0.15381213	0.01572495
HLA-DPA1*01:03-DPB1*04:01	RQFRSQAFNKLPQR	0.7240058	0.9986293
HLA-DPA1*01:03-DPB1*04:01	RQLRPEHFQEVGYA	0.48911637	0.92498815
HLA-DPA1*01:03-DPB1*04:01	RQRLLDEQFAVLRG	0.5789423	0.9942001
HLA-DPA1*01:03-DPB1*04:01	RQSFGGSLFAYSPG	0.7708743	0.83106554
HLA-DPA1*01:03-DPB1*04:01	RRALEYTIYNQELN	0.5971657	0.9607288
HLA-DPA1*01:03-DPB1*04:01	RRKDFVSEAYLITL	0.9141772	0.9183488
HLA-DPA1*01:03-DPB1*04:01	RRKDFVSEAYLLTL	0.92126155	0.8808519
HLA-DPA1*01:03-DPB1*04:01	RRPIIVISDKMLRS	0.23021446	0.48368606
HLA-DPA1*01:03-DPB1*04:01	RRPLYTNVPFLVAL	0.8379567	0.4295609
HLA-DPA1*01:03-DPB1*04:01	RSAFKADEFLNWHA	0.5992437	0.9751376
HLA-DPA1*01:03-DPB1*04:01	RSVIIGGLFPGIQY	0.6412724	0.030211275
HLA-DPA1*01:03-DPB1*04:01	RSWTAVDTAAQISE	0.071705624	0.6700789
HLA-DPA1*01:03-DPB1*04:01	RTELIGDQLAQLNT	0.35934037	0.64093703
HLA-DPA1*01:03-DPB1*04:01	RTIIEFLSFLHLKE	0.72638685	0.91279995
HLA-DPA1*01:03-DPB1*04:01	RTPGNRIVYLYTKK	0.106704615	0.16760707
HLA-DPA1*01:03-DPB1*04:01	RTPLFGVDFLQLPR	0.86804193	0.99701804
HLA-DPA1*01:03-DPB1*04:01	RTQLAMLLFEQEQG	0.5652785	0.23539098
HLA-DPA1*01:03-DPB1*04:01	RVEMTVSKFMAIQK	0.7563713	0.99170434
HLA-DPA1*01:03-DPB1*04:01	RVPFLDHRFSSYYL	0.5655819	0.26444286
HLA-DPA1*01:03-DPB1*04:01	SAFLGAATMYTRYK	0.36548874	0.082613036
HLA-DPA1*01:03-DPB1*04:01	SAGLAFSLYQAMAK	0.70339036	0.96212643
HLA-DPA1*01:03-DPB1*04:01	SAIFWATKYSQDNK	0.36936447	0.912053
HLA-DPA1*01:03-DPB1*04:01	SAIMVENTFLSIPH	0.7885195	0.9910389
HLA-DPA1*01:03-DPB1*04:01	SAKQFLQAAEAIDD	0.16238602	0.16149013
HLA-DPA1*01:03-DPB1*04:01	SALHYAVELFEGLK	0.83170575	0.99524295
HLA-DPA1*01:03-DPB1*04:01	SAQILASALAEMQR	0.29425886	0.54503113
HLA-DPA1*01:03-DPB1*04:01	SASYKADTVAKVQG	0.09575924	0.9245145
HLA-DPA1*01:03-DPB1*04:01	SATFVLENFSTLRQ	0.7681182	0.9841954
HLA-DPA1*01:03-DPB1*04:01	SAVIHSENFQTLLD	0.6703132	0.9959181
HLA-DPA1*01:03-DPB1*04:01	SAVLQGSLFGQLGT	0.74844867	0.09845047
HLA-DPA1*01:03-DPB1*04:01	SDEFKVETSNKVLD	0.22375657	0.9072364
HLA-DPA1*01:03-DPB1*04:01	SDGSFHASSSLTVK	0.31039134	0.82992965
HLA-DPA1*01:03-DPB1*04:01	SDIVASSFLKSDKN	0.59138596	0.98837006
HLA-DPA1*01:03-DPB1*04:01	SDKFVSELWKDVDR	0.56635314	0.99957114
HLA-DPA1*01:03-DPB1*04:01	SDKRNVILFSVFDE	0.57820296	0.010328435
HLA-DPA1*01:03-DPB1*04:01	SDMFNYEEYCTANA	0.41959468	0.08905274
HLA-DPA1*01:03-DPB1*04:01	SDPVIFQTQSEELK	0.26129672	0.7404583
HLA-DPA1*01:03-DPB1*04:01	SDPYEAEDFVCDYH	0.29996017	0.7638759
HLA-DPA1*01:03-DPB1*04:01	SDRFVAELWKDVDR	0.5234533	0.99943817
HLA-DPA1*01:03-DPB1*04:01	SDSFMNAVLWLRTH	0.52012223	0.41749018
HLA-DPA1*01:03-DPB1*04:01	SDVGYIRYTLYKEG	0.69100803	0.9411332
HLA-DPA1*01:03-DPB1*04:01	SDVPLKTEEFEVTK	0.49737814	0.99850607
HLA-DPA1*01:03-DPB1*04:01	SDYNIQKESTLHLV	0.3285708	0.5398289
HLA-DPA1*01:03-DPB1*04:01	SEALKFHLYNLVPG	0.6262944	0.9653198
HLA-DPA1*01:03-DPB1*04:01	SEDHDVEYFLRLAH	0.40342063	0.5829664
HLA-DPA1*01:03-DPB1*04:01	SEFFTGSKLVDYAR	0.4490744	0.98461235
HLA-DPA1*01:03-DPB1*04:01	SEKGFNGEDFERLT	0.6693484	0.99006176
HLA-DPA1*01:03-DPB1*04:01	SEKGSLTSEEFAKL	0.6798095	0.99322796
HLA-DPA1*01:03-DPB1*04:01	SFEAQGALANIAVD	0.13841589	0.8134452
HLA-DPA1*01:03-DPB1*04:01	SFFVMTNFLKTEGQ	0.7919331	0.97304106
HLA-DPA1*01:03-DPB1*04:01	SGAFQWEELEEDIR	0.29823676	0.9748127
HLA-DPA1*01:03-DPB1*04:01	SGALMANRFVSSPQ	0.51153475	0.9952165
HLA-DPA1*01:03-DPB1*04:01	SGDFQMSPYAEYPK	0.56982875	0.9575226
HLA-DPA1*01:03-DPB1*04:01	SGDIIATVFAPLEV	0.8542029	0.1661658
HLA-DPA1*01:03-DPB1*04:01	SGFAGVYFEKILKE	0.7675981	0.9432286
HLA-DPA1*01:03-DPB1*04:01	SGFMYWTDWGEVPK	0.50443566	0.8146974
HLA-DPA1*01:03-DPB1*04:01	SGGFGYSPFLSITD	0.81924325	0.9978859
HLA-DPA1*01:03-DPB1*04:01	SGGYYRYDDMLVVP	0.35473537	0.7930799
HLA-DPA1*01:03-DPB1*04:01	SGHRFTDDQWLNVQ	0.43911684	0.99602634
HLA-DPA1*01:03-DPB1*04:01	SGVGSFVGSGLLAL	0.6570006	0.05663214
HLA-DPA1*01:03-DPB1*04:01	SIGSFIGALYAEER	0.60688525	0.3466161
HLA-DPA1*01:03-DPB1*04:01	SILLSVPLLVVDNK	0.76722676	0.22428934
HLA-DPA1*01:03-DPB1*04:01	SINLQDETFLESNK	0.5200237	0.9487349
HLA-DPA1*01:03-DPB1*04:01	SKGYAFIEFASFED	0.72829723	0.6848045
HLA-DPA1*01:03-DPB1*04:01	SKGYAYVEFENPDE	0.35973027	0.7005123
HLA-DPA1*01:03-DPB1*04:01	SKLALLGQVFLDSS	0.77181625	0.5403733
HLA-DPA1*01:03-DPB1*04:01	SKMLFVEPILEVSS	0.7632744	0.71531856
HLA-DPA1*01:03-DPB1*04:01	SKSIATEIILEIKK	0.53100693	0.95552415
HLA-DPA1*01:03-DPB1*04:01	SKSMVDELFAEIVR	0.6435273	0.99829113
HLA-DPA1*01:03-DPB1*04:01	SKTMVDELFAEIVR	0.64497906	0.9985315
HLA-DPA1*01:03-DPB1*04:01	SKVWRDQHFVKIQV	0.53622454	0.99264205
HLA-DPA1*01:03-DPB1*04:01	SLDRLVTDVKEKLK	0.028146094	0.79293674
HLA-DPA1*01:03-DPB1*04:01	SLGLLTTKFVSLLQ	0.83497685	0.13570109
HLA-DPA1*01:03-DPB1*04:01	SLHLKAFTYINLDK	0.59106356	0.27456084
HLA-DPA1*01:03-DPB1*04:01	SLKLQASNVTNKND	0.06858361	0.02216384
HLA-DPA1*01:03-DPB1*04:01	SLLSSKFNNDDSVA	0.30163446	0.04123118
HLA-DPA1*01:03-DPB1*04:01	SLLVPSDFLSVHLS	0.7095057	0.6454896
HLA-DPA1*01:03-DPB1*04:01	SLPNFKQNEFSVVR	0.70385784	0.9843686
HLA-DPA1*01:03-DPB1*04:01	SNDMYHSRALQVVR	0.3525451	0.9953243
HLA-DPA1*01:03-DPB1*04:01	SNELFEEAFAIFRK	0.5805336	0.94200516
HLA-DPA1*01:03-DPB1*04:01	SNFAHVIFQNVAKS	0.71538776	0.99942267
HLA-DPA1*01:03-DPB1*04:01	SNIISNLFKEDCHQ	0.2892018	0.35691497
HLA-DPA1*01:03-DPB1*04:01	SNNKYAASSYLSLT	0.8014992	0.99862987
HLA-DPA1*01:03-DPB1*04:01	SNPEYTTVSWLKDG	0.268469	0.9750832
HLA-DPA1*01:03-DPB1*04:01	SNVFVASRLESVVY	0.70289683	0.99581206
HLA-DPA1*01:03-DPB1*04:01	SPALELDKFLEDVR	0.42053762	0.9935794
HLA-DPA1*01:03-DPB1*04:01	SPDEYLWATIQRIP	0.54947853	0.97952557
HLA-DPA1*01:03-DPB1*04:01	SPGERFTDSQFLVL	0.6470859	0.97472745
HLA-DPA1*01:03-DPB1*04:01	SPGGAGSDTLVRYF	0.054831922	0.03170363
HLA-DPA1*01:03-DPB1*04:01	SPHHHLAESFLFLP	0.6902405	0.17888793
HLA-DPA1*01:03-DPB1*04:01	SPIIRSEPFSPSLR	0.56564087	0.9901884
HLA-DPA1*01:03-DPB1*04:01	SPKFKAEAPLPSPK	0.18511735	0.8566929
HLA-DPA1*01:03-DPB1*04:01	SPKLFAEEEFLPLD	0.8599278	0.9988977
HLA-DPA1*01:03-DPB1*04:01	SPSFNSTIYEVIGK	0.64791137	0.99734414
HLA-DPA1*01:03-DPB1*04:01	SPVMAGGLFAVDRK	0.3885913	0.6752397
HLA-DPA1*01:03-DPB1*04:01	SQDLGQHGLEEDFM	0.12071041	0.53157485
HLA-DPA1*01:03-DPB1*04:01	SQEELALQHFMKEK	0.43536758	0.53550327
HLA-DPA1*01:03-DPB1*04:01	SQNILEGEKLLQVK	0.5174763	0.9942621
HLA-DPA1*01:03-DPB1*04:01	SQTRAFQYVSDLVN	0.30388126	0.1469699
HLA-DPA1*01:03-DPB1*04:01	SRDLFVSTSWKTMR	0.75449747	0.9901239
HLA-DPA1*01:03-DPB1*04:01	SRDWKLDPVLYRKC	0.25522953	0.08591409
HLA-DPA1*01:03-DPB1*04:01	SRFATTFYQHLADS	0.7992322	0.9958889
HLA-DPA1*01:03-DPB1*04:01	SRFIKKQGLDRLFH	0.17326015	0.30389923
HLA-DPA1*01:03-DPB1*04:01	SRGFAFVTFESPAD	0.5689106	0.8828417
HLA-DPA1*01:03-DPB1*04:01	SRGFAFVYFENVDD	0.7146149	0.9956261
HLA-DPA1*01:03-DPB1*04:01	SRGFGFILFKDAAS	0.5321516	0.99444544
HLA-DPA1*01:03-DPB1*04:01	SRGFGFVLFKDAAS	0.5487837	0.99579394
HLA-DPA1*01:03-DPB1*04:01	SRPSLSETLFQRLQ	0.77907586	0.9966326
HLA-DPA1*01:03-DPB1*04:01	SRQLASTEWLTIQG	0.71876514	0.9941308
HLA-DPA1*01:03-DPB1*04:01	SSDKFVSELWKDVD	0.70509326	0.9990463
HLA-DPA1*01:03-DPB1*04:01	SSDMFNYEEYCTAN	0.42693907	0.26048878
HLA-DPA1*01:03-DPB1*04:01	SSEYLPTLWVKLYK	0.70471984	0.98345387
HLA-DPA1*01:03-DPB1*04:01	SSFDYEQFRDLQVK	0.47969565	0.996949
HLA-DPA1*01:03-DPB1*04:01	SSGSQSSRDVTSSS	0.006782742	0.005592278
HLA-DPA1*01:03-DPB1*04:01	SSQAFIGEEVLEVK	0.50869155	0.9850315
HLA-DPA1*01:03-DPB1*04:01	SSRFYVVMWKQVTQ	0.6214969	0.9132139
HLA-DPA1*01:03-DPB1*04:01	SSRVWWDSSFLGGV	0.5885201	0.104762815
HLA-DPA1*01:03-DPB1*04:01	STETTFLVDKYEIL	0.5666466	0.9339932
HLA-DPA1*01:03-DPB1*04:01	STIYRHYTKNSKQI	0.07555905	0.003311401
HLA-DPA1*01:03-DPB1*04:01	STMLTSQYVRLTPD	0.6056318	0.91674995
HLA-DPA1*01:03-DPB1*04:01	STVYSSENYSGWNR	0.2050922	0.27019262
HLA-DPA1*01:03-DPB1*04:01	SVFHATAFELDTDG	0.4812109	0.99690545
HLA-DPA1*01:03-DPB1*04:01	SVIIVDKNGRLVYL	0.18786344	0.3536057
HLA-DPA1*01:03-DPB1*04:01	SVNLISSLWPTLPS	0.7101134	0.20917992
HLA-DPA1*01:03-DPB1*04:01	SVPDHVVWSLFNTL	0.85441154	0.7845941
HLA-DPA1*01:03-DPB1*04:01	SVPDHVVWSLFNTL	0.85441154	0.7845941
HLA-DPA1*01:03-DPB1*04:01	SVRLAPVYQKLLER	0.3111488	0.038787983
HLA-DPA1*01:03-DPB1*04:01	SVSFKSENFRHTKE	0.56606406	0.9972957
HLA-DPA1*01:03-DPB1*04:01	SVVYKKTLFVEFTD	0.6882556	0.7432766
HLA-DPA1*01:03-DPB1*04:01	SYDWAGGVFLYTSK	0.64647686	0.96333706
HLA-DPA1*01:03-DPB1*04:01	SYEFRGSPFQVTRG	0.73085594	0.9986166
HLA-DPA1*01:03-DPB1*04:01	SYIQSKFEDLNKRK	0.66486293	0.86630166
HLA-DPA1*01:03-DPB1*04:01	TAADTAAQITQRKL	0.043459937	0.4130811
HLA-DPA1*01:03-DPB1*04:01	TADLKWVTFPQVDG	0.5456591	0.9222821
HLA-DPA1*01:03-DPB1*04:01	TAELAGTEFVAEKL	0.6103115	0.8331102
HLA-DPA1*01:03-DPB1*04:01	TAFYLAEFFVNEAR	0.745457	0.77455044
HLA-DPA1*01:03-DPB1*04:01	TAGFSYEKWEIDPS	0.33994007	0.9677044
HLA-DPA1*01:03-DPB1*04:01	TAGFSYEKWEINPS	0.41053322	0.9891117
HLA-DPA1*01:03-DPB1*04:01	TAKTFLTVYWTPER	0.67113495	0.74508405
HLA-DPA1*01:03-DPB1*04:01	TASLKYENYELTLK	0.518936	0.99882096
HLA-DPA1*01:03-DPB1*04:01	TAVDTAAQISEQKS	0.02395647	0.10829401
HLA-DPA1*01:03-DPB1*04:01	TCDMVSAAYASTKE	0.1863218	0.20772183
HLA-DPA1*01:03-DPB1*04:01	TDFLSHPFGIAVFE	0.6819952	0.3634773
HLA-DPA1*01:03-DPB1*04:01	TDLHSYVVMNHGRS	0.18688731	0.29632673
HLA-DPA1*01:03-DPB1*04:01	TDLVLRKALFSTLK	0.69821984	0.57822716
HLA-DPA1*01:03-DPB1*04:01	TDSYKVTHYKQYPP	0.28623813	0.9698883
HLA-DPA1*01:03-DPB1*04:01	TEAMLYEKFSPAGP	0.3883453	0.7453512
HLA-DPA1*01:03-DPB1*04:01	TEETYTFTIFENCR	0.7053417	0.9847614
HLA-DPA1*01:03-DPB1*04:01	TEGLIAEQFLETTA	0.6908787	0.99665403
HLA-DPA1*01:03-DPB1*04:01	TEKRFLKDSLYNEG	0.37675494	0.9695649
HLA-DPA1*01:03-DPB1*04:01	TENKELKTVTFSKL	0.672757	0.3307231
HLA-DPA1*01:03-DPB1*04:01	TGAFEDTSFASLCN	0.6073006	0.58464247
HLA-DPA1*01:03-DPB1*04:01	TGATLINEQWLLTT	0.4280418	0.9238888
HLA-DPA1*01:03-DPB1*04:01	TGEMETSQFPGEEK	0.12561758	0.029699912
HLA-DPA1*01:03-DPB1*04:01	TGFVGEDLVTIPKG	0.36244515	0.9047411
HLA-DPA1*01:03-DPB1*04:01	TGNIGYTLFSSKPV	0.6404365	0.7819005
HLA-DPA1*01:03-DPB1*04:01	TGNLQTQRYLEVQY	0.6243748	0.9729394
HLA-DPA1*01:03-DPB1*04:01	TGNYRIESVLSSSG	0.17171694	0.7122601
HLA-DPA1*01:03-DPB1*04:01	TGQFLYQDSNWASK	0.29655463	0.8247601
HLA-DPA1*01:03-DPB1*04:01	TGRFMWIKFSSDEE	0.44365758	0.8850026
HLA-DPA1*01:03-DPB1*04:01	TGRTWKGTAFGGWK	0.5210541	0.7481089
HLA-DPA1*01:03-DPB1*04:01	TGRYLYVLFRPLPS	0.8023537	0.98633635
HLA-DPA1*01:03-DPB1*04:01	TGSAIISVTFLKDN	0.5423058	0.72669894
HLA-DPA1*01:03-DPB1*04:01	TGSGFTSLLMERLS	0.50084144	0.49422136
HLA-DPA1*01:03-DPB1*04:01	TGTLSQEHFLLDPD	0.42880696	0.9872869
HLA-DPA1*01:03-DPB1*04:01	TGYLSCCRFLDDNQ	0.3581862	0.45920214
HLA-DPA1*01:03-DPB1*04:01	THEFFEAIGFQKVL	0.8211816	0.9463707
HLA-DPA1*01:03-DPB1*04:01	THLQPGTKFIKHWR	0.09841399	0.022347238
HLA-DPA1*01:03-DPB1*04:01	TIHFHAESFLYRNG	0.61757314	0.7612464
HLA-DPA1*01:03-DPB1*04:01	TISTMKVMQFQGMK	0.53245986	0.9605481
HLA-DPA1*01:03-DPB1*04:01	TISVTASVTIALVP	0.33360422	0.002963078
HLA-DPA1*01:03-DPB1*04:01	TIVCMEEFEDMERS	0.34924465	0.060207903
HLA-DPA1*01:03-DPB1*04:01	TKELVHTTLECVKK	0.35088226	0.9342884
HLA-DPA1*01:03-DPB1*04:01	TKNEFIPTNFEILP	0.9222801	0.9960925
HLA-DPA1*01:03-DPB1*04:01	TKSELLVEQYLPLT	0.83018225	0.9964317
HLA-DPA1*01:03-DPB1*04:01	TLISSTDFLSHPFG	0.6135191	0.7972214
HLA-DPA1*01:03-DPB1*04:01	TLTMESDKFICIRE	0.43616208	0.97052443
HLA-DPA1*01:03-DPB1*04:01	TLVFIVDVKANKHQ	0.13558248	0.021192674
HLA-DPA1*01:03-DPB1*04:01	TLVRYFANEPFADF	0.66043115	0.856091
HLA-DPA1*01:03-DPB1*04:01	TMHRYTLEMFRTCQ	0.64435536	0.889223
HLA-DPA1*01:03-DPB1*04:01	TNHQYVSSGYPSLQ	0.45796806	0.91117585
HLA-DPA1*01:03-DPB1*04:01	TNLEFLQEQFNSIA	0.7715775	0.98418474
HLA-DPA1*01:03-DPB1*04:01	TNLIESSNMLGLNR	0.4006257	0.23385999
HLA-DPA1*01:03-DPB1*04:01	TNQFKNVTFDIIAT	0.5737642	0.9105075
HLA-DPA1*01:03-DPB1*04:01	TNVKFQYSLYATTY	0.8567142	0.83504975
HLA-DPA1*01:03-DPB1*04:01	TPALDNVFFESLQR	0.5697015	0.91649723
HLA-DPA1*01:03-DPB1*04:01	TPFEVSQFLRQVYD	0.6614699	0.96102464
HLA-DPA1*01:03-DPB1*04:01	TPGSFECECFEGYE	0.5618226	0.902201
HLA-DPA1*01:03-DPB1*04:01	TPLFKVGKFLSAEE	0.5807524	0.98126584
HLA-DPA1*01:03-DPB1*04:01	TPMEIVVDIFRKLG	0.5718104	0.9902126
HLA-DPA1*01:03-DPB1*04:01	TPPQLVSPRVLEVD	0.17353514	0.9504467
HLA-DPA1*01:03-DPB1*04:01	TPPRLVAPRFLEVE	0.7033719	0.99937564
HLA-DPA1*01:03-DPB1*04:01	TPQIINSKWEKVQQ	0.40034693	0.9922203
HLA-DPA1*01:03-DPB1*04:01	TQFVQFDSDAASPR	0.16418986	0.4902913
HLA-DPA1*01:03-DPB1*04:01	TQFVRFDSDAASQR	0.13846728	0.7837579
HLA-DPA1*01:03-DPB1*04:01	TQKCLIAEVWCPVT	0.5927763	0.004795845
HLA-DPA1*01:03-DPB1*04:01	TQNVFTDSIFEKCS	0.60904276	0.9579994
HLA-DPA1*01:03-DPB1*04:01	TQPEYRVSVWENVP	0.6959287	0.92155015
HLA-DPA1*01:03-DPB1*04:01	TQRFYEAEEYAEEF	0.56467134	0.77262694
HLA-DPA1*01:03-DPB1*04:01	TQRIWAALFLGLGV	0.6494665	0.002351138
HLA-DPA1*01:03-DPB1*04:01	TRGIFRVHQFEKIE	0.8177592	0.9988446
HLA-DPA1*01:03-DPB1*04:01	TRVMEKTKWLDIKG	0.4088573	0.9620997
HLA-DPA1*01:03-DPB1*04:01	TRYFVSNIYLSPRY	0.70182884	0.40006742
HLA-DPA1*01:03-DPB1*04:01	TSAVIHSENFQTLL	0.7743997	0.98920107
HLA-DPA1*01:03-DPB1*04:01	TSRTMESESLRTLE	0.25956097	0.61299026
HLA-DPA1*01:03-DPB1*04:01	TSSFLDQRFQDADE	0.34065554	0.99367493
HLA-DPA1*01:03-DPB1*04:01	TSSLSHTLFAESGN	0.5876379	0.8815211
HLA-DPA1*01:03-DPB1*04:01	TTDFEDDEFVVYKT	0.34890828	0.852526
HLA-DPA1*01:03-DPB1*04:01	TTEFLYNLYSSEGK	0.52213484	0.50391465
HLA-DPA1*01:03-DPB1*04:01	TTFAVTSILRVAAE	0.6620441	0.74406445
HLA-DPA1*01:03-DPB1*04:01	TTGIQSEFFINTTR	0.60587	0.99550027
HLA-DPA1*01:03-DPB1*04:01	TTTFAVTSILRVAA	0.7672155	0.94420946
HLA-DPA1*01:03-DPB1*04:01	TTVDYTLFESLCSK	0.6573447	0.3727274
HLA-DPA1*01:03-DPB1*04:01	TVGAYLPAVFEEVL	0.80540246	0.6984147
HLA-DPA1*01:03-DPB1*04:01	TVGYRVATFHDCED	0.31060496	0.5075626
HLA-DPA1*01:03-DPB1*04:01	TVLMRHENILGFIA	0.38193735	0.11901617
HLA-DPA1*01:03-DPB1*04:01	TVQKLAHQIYQFTD	0.3417277	0.09165866
HLA-DPA1*01:03-DPB1*04:01	TVVITLKNMASHPV	0.15735398	0.008562232
HLA-DPA1*01:03-DPB1*04:01	TVWDWELMNDIKPI	0.26869175	0.78356093
HLA-DPA1*01:03-DPB1*04:01	TVYRSGESFQSSCK	0.25877872	0.1506252
HLA-DPA1*01:03-DPB1*04:01	TWVPGDPRRPYPTD	0.013112603	0.034086093
HLA-DPA1*01:03-DPB1*04:01	TYWKVRYEAFQDET	0.6162781	0.4884118
HLA-DPA1*01:03-DPB1*04:01	VAEFLTEHFNEAPD	0.5874073	0.9996664
HLA-DPA1*01:03-DPB1*04:01	VAFAVAWFLPMPQK	0.8196478	0.4873906
HLA-DPA1*01:03-DPB1*04:01	VAFIISDFESVSKI	0.68892586	0.8750429
HLA-DPA1*01:03-DPB1*04:01	VAGLVSDYTNGRAT	0.039004743	0.04118874
HLA-DPA1*01:03-DPB1*04:01	VAGQLHSVAFLALA	0.82033557	0.6502465
HLA-DPA1*01:03-DPB1*04:01	VAHVLFALLFSEVK	0.83449435	0.03806107
HLA-DPA1*01:03-DPB1*04:01	VAMLRGEMFVFKGR	0.56448627	0.2720912
HLA-DPA1*01:03-DPB1*04:01	VAPFMANIPLLLYP	0.53837574	0.82775897
HLA-DPA1*01:03-DPB1*04:01	VAPSFMHSVFSPIL	0.9286746	0.9660115
HLA-DPA1*01:03-DPB1*04:01	VAQTLAKETFASTA	0.623215	0.73212975
HLA-DPA1*01:03-DPB1*04:01	VARGIAGEKFDIVK	0.5096746	0.9955368
HLA-DPA1*01:03-DPB1*04:01	VARLDGSFKNAVVQ	0.063708045	0.035518624
HLA-DPA1*01:03-DPB1*04:01	VARQITKEDFATFD	0.4201499	0.94585
HLA-DPA1*01:03-DPB1*04:01	VATMNSEEFVLVPQ	0.6312038	0.9993326
HLA-DPA1*01:03-DPB1*04:01	VAVKFVSTKFEHLE	0.88278145	0.9992274
HLA-DPA1*01:03-DPB1*04:01	VAWVTVGFLHIPHS	0.6721358	0.41401282
HLA-DPA1*01:03-DPB1*04:01	VCILLYTTYPLLKE	0.6469341	0.029424403
HLA-DPA1*01:03-DPB1*04:01	VDDLFETLFSTVHR	0.6490042	0.81960166
HLA-DPA1*01:03-DPB1*04:01	VDENMVIDETLDVK	0.07887666	0.9299573
HLA-DPA1*01:03-DPB1*04:01	VDFLIAEYFEHVEE	0.8262817	0.99844646
HLA-DPA1*01:03-DPB1*04:01	VDFTMKTLEIQGKR	0.20756067	0.6625743
HLA-DPA1*01:03-DPB1*04:01	VDGLIGVAFVDMLR	0.61645967	0.515991
HLA-DPA1*01:03-DPB1*04:01	VDKYKGTAFVTLLN	0.7833611	0.9504887
HLA-DPA1*01:03-DPB1*04:01	VDNKMLDDLYEDIH	0.33203688	0.95115745
HLA-DPA1*01:03-DPB1*04:01	VDQFHGTEYVCCPQ	0.36000127	0.97845125
HLA-DPA1*01:03-DPB1*04:01	VDRGFYSVETFLLL	0.8575313	0.5383042
HLA-DPA1*01:03-DPB1*04:01	VDSFGTVPFLDYKH	0.6758709	0.9874468
HLA-DPA1*01:03-DPB1*04:01	VDTFLQVHFSPIWR	0.7270056	0.8398817
HLA-DPA1*01:03-DPB1*04:01	VDVIHSDTDALGYK	0.04694398	0.90013254
HLA-DPA1*01:03-DPB1*04:01	VDVKMVSGFIPLKP	0.38584915	0.07661519
HLA-DPA1*01:03-DPB1*04:01	VDVQYLDEPMLTVH	0.33077154	0.98587227
HLA-DPA1*01:03-DPB1*04:01	VDYFLNVATAQGRY	0.19381762	0.47904292
HLA-DPA1*01:03-DPB1*04:01	VEEAFINTAKEIYE	0.1491043	0.3539011
HLA-DPA1*01:03-DPB1*04:01	VEHWIGHENFELIN	0.62168163	0.99523324
HLA-DPA1*01:03-DPB1*04:01	VEKELTYEKFVEWT	0.71027386	0.9970995
HLA-DPA1*01:03-DPB1*04:01	VELLMEEFAFLKKE	0.67728096	0.5694202
HLA-DPA1*01:03-DPB1*04:01	VENAEVHVQQANQQ	0.005725685	0.033880226
HLA-DPA1*01:03-DPB1*04:01	VEVMDPSFVCLKIG	0.25361398	0.000973219
HLA-DPA1*01:03-DPB1*04:01	VEYVDDTQFLRFDS	0.43096372	0.96984786
HLA-DPA1*01:03-DPB1*04:01	VFFQGETFDYIGSS	0.6304749	0.102442205
HLA-DPA1*01:03-DPB1*04:01	VFQRYETVKYLLVP	0.7292919	0.8492218
HLA-DPA1*01:03-DPB1*04:01	VGAYLPAVFEEVLD	0.6274499	0.80906045
HLA-DPA1*01:03-DPB1*04:01	VGDVTGAQAYASTA	0.062360097	0.5977729
HLA-DPA1*01:03-DPB1*04:01	VGKDVYHHTFFEML	0.8735747	0.9648121
HLA-DPA1*01:03-DPB1*04:01	VGQMKSDLFLDDSK	0.43587044	0.96192914
HLA-DPA1*01:03-DPB1*04:01	VGSILCGLWLDYTK	0.4869067	0.047928046
HLA-DPA1*01:03-DPB1*04:01	VGTALLASLWHHVA	0.71642536	0.5393751
HLA-DPA1*01:03-DPB1*04:01	VGVFEWEAFARGTK	0.6149186	0.99901736
HLA-DPA1*01:03-DPB1*04:01	VGVMTAQKYLQTRA	0.39167345	0.99127865
HLA-DPA1*01:03-DPB1*04:01	VGYIRYTLYKEGAD	0.51995003	0.9827627
HLA-DPA1*01:03-DPB1*04:01	VGYVDDTQFVRFDS	0.30628243	0.98756707
HLA-DPA1*01:03-DPB1*04:01	VHLPFEGGSLLQIP	0.4984437	0.33973268
HLA-DPA1*01:03-DPB1*04:01	VHPEIISVLLDRVQ	0.3998963	0.75699174
HLA-DPA1*01:03-DPB1*04:01	VIEITIYEDRGMSS	0.24962759	0.012177539
HLA-DPA1*01:03-DPB1*04:01	VIGHFIYSSLFPVP	0.9302588	0.8658991
HLA-DPA1*01:03-DPB1*04:01	VIGVLAQSKFQAVR	0.7725687	0.99750775
HLA-DPA1*01:03-DPB1*04:01	VIIQAEFYLNPDQS	0.5960687	0.62205863
HLA-DPA1*01:03-DPB1*04:01	VIKMFMGSLFNVIG	0.8699338	0.14664271
HLA-DPA1*01:03-DPB1*04:01	VILKLDYSDFQIVK	0.6424953	0.9911281
HLA-DPA1*01:03-DPB1*04:01	VKLFSEKLLKIQDK	0.4928356	0.9533938
HLA-DPA1*01:03-DPB1*04:01	VKMLDFETFLPILQ	0.83395576	0.987978
HLA-DPA1*01:03-DPB1*04:01	VLEGMAAGTFLYIT	0.66813743	0.006277826
HLA-DPA1*01:03-DPB1*04:01	VLHGEQYLELYKPL	0.65482306	0.62717247
HLA-DPA1*01:03-DPB1*04:01	VLHVWGVTTEKSKE	0.043882657	0.25071624
HLA-DPA1*01:03-DPB1*04:01	VLLESEQFLTELTR	0.69215983	0.8242704
HLA-DPA1*01:03-DPB1*04:01	VLVQGTVFARMAPE	0.72519386	0.8654666
HLA-DPA1*01:03-DPB1*04:01	VNERLISMAYGQIG	0.5692955	0.7115409
HLA-DPA1*01:03-DPB1*04:01	VNFHFILFNNVDGH	0.5637399	0.99353015
HLA-DPA1*01:03-DPB1*04:01	VNFINKESYLQIPS	0.6509086	0.9704903
HLA-DPA1*01:03-DPB1*04:01	VNGKFSTEFQRMKT	0.41750354	0.82975274
HLA-DPA1*01:03-DPB1*04:01	VNGSLFVQYFHRVP	0.79652977	0.9603155
HLA-DPA1*01:03-DPB1*04:01	VNIDFEPFKPINTS	0.35135838	0.943861
HLA-DPA1*01:03-DPB1*04:01	VNNSFKGIKYLRLN	0.7202594	0.96551114
HLA-DPA1*01:03-DPB1*04:01	VNRFNSTEYQVVTR	0.62255234	0.9993189
HLA-DPA1*01:03-DPB1*04:01	VPAFEGRSFLAFPT	0.63924205	0.9981724
HLA-DPA1*01:03-DPB1*04:01	VPDHVVWSLFNTLF	0.9141975	0.8239109
HLA-DPA1*01:03-DPB1*04:01	VPDHVVWSLFNTLF	0.9141975	0.8239109
HLA-DPA1*01:03-DPB1*04:01	VPKDYTGEDVTPQN	0.007644226	0.9632843
HLA-DPA1*01:03-DPB1*04:01	VPLKGQAFLPLVPE	0.7858036	0.9949832
HLA-DPA1*01:03-DPB1*04:01	VPLQTSNFAHVIFQ	0.75663894	0.8354576
HLA-DPA1*01:03-DPB1*04:01	VPPFQWSTSPFSGL	0.63236004	0.32155973
HLA-DPA1*01:03-DPB1*04:01	VPPRWFKNINKLQE	0.16653317	0.4149459
HLA-DPA1*01:03-DPB1*04:01	VPQVSTPTLVEVSR	0.14616938	0.93517935
HLA-DPA1*01:03-DPB1*04:01	VPTAIHQLYLDSNK	0.20099074	0.9134588
HLA-DPA1*01:03-DPB1*04:01	VPTDFSSAKIEVSQ	0.12634592	0.98136806
HLA-DPA1*01:03-DPB1*04:01	VPTVVQYSNLPTKE	0.17302448	0.45184103
HLA-DPA1*01:03-DPB1*04:01	VPVFLLTDYLRYTP	0.7542612	0.97556007
HLA-DPA1*01:03-DPB1*04:01	VQALKYENFDDIKN	0.5626917	0.9973418
HLA-DPA1*01:03-DPB1*04:01	VQEINEEEYLVIIR	0.5830346	0.98541766
HLA-DPA1*01:03-DPB1*04:01	VQELVNTFFSFLRR	0.727644	0.6826482
HLA-DPA1*01:03-DPB1*04:01	VQGLLSETYLEAHR	0.5930663	0.9951278
HLA-DPA1*01:03-DPB1*04:01	VQKDIKNVPFKIVR	0.52968055	0.98140544
HLA-DPA1*01:03-DPB1*04:01	VQMVTENWLVLEPR	0.5970479	0.903042
HLA-DPA1*01:03-DPB1*04:01	VQSLRQELYVEDFA	0.54609203	0.51888245
HLA-DPA1*01:03-DPB1*04:01	VREFVEKSFLHIGK	0.6806442	0.9986907
HLA-DPA1*01:03-DPB1*04:01	VRHQFKIAFFSELK	0.934877	0.98842555
HLA-DPA1*01:03-DPB1*04:01	VRPDMKYIGFETVN	0.5253361	0.9873582
HLA-DPA1*01:03-DPB1*04:01	VRSKFLGVEMEKVQ	0.6499471	0.98983574
HLA-DPA1*01:03-DPB1*04:01	VRYFANEPFADFHR	0.64954245	0.9994167
HLA-DPA1*01:03-DPB1*04:01	VSALSKQQFLTING	0.6245734	0.9637507
HLA-DPA1*01:03-DPB1*04:01	VSEGFVAEQFLNNT	0.69550705	0.9960292
HLA-DPA1*01:03-DPB1*04:01	VSHLIATEYLNYED	0.66759235	0.99142873
HLA-DPA1*01:03-DPB1*04:01	VSNILKDTQVTRQA	0.03495049	0.044769496
HLA-DPA1*01:03-DPB1*04:01	VSSIFRTNTFLEAP	0.8180929	0.94928473
HLA-DPA1*01:03-DPB1*04:01	VSTLNSEDFVLVSR	0.6276229	0.99915904
HLA-DPA1*01:03-DPB1*04:01	VSVLADEEFLPFKE	0.6127947	0.99834424
HLA-DPA1*01:03-DPB1*04:01	VTCKVEHESFEEPA	0.33056363	0.1718345
HLA-DPA1*01:03-DPB1*04:01	VTEELAAATAQVSH	0.08199403	0.6066539
HLA-DPA1*01:03-DPB1*04:01	VTGNLQTQRYLEVQ	0.52307886	0.98709613
HLA-DPA1*01:03-DPB1*04:01	VTNVKFQYSLYATT	0.7843876	0.17703864
HLA-DPA1*01:03-DPB1*04:01	VTPQIINSKWEKVQ	0.46772143	0.9726184
HLA-DPA1*01:03-DPB1*04:01	VTQEIVTERSVSSR	0.08241518	0.48196173
HLA-DPA1*01:03-DPB1*04:01	VVAFKEDNTVAFKH	0.08678495	0.58327615
HLA-DPA1*01:03-DPB1*04:01	VVASLVSTRFIKLT	0.88654745	0.95144033
HLA-DPA1*01:03-DPB1*04:01	VVHLLGSEQQSSVQ	0.11033694	0.25032723
HLA-DPA1*01:03-DPB1*04:01	VVKLFSEKLLKIQD	0.5749077	0.98222953
HLA-DPA1*01:03-DPB1*04:01	VVNAFRSSLYEGLE	0.815245	0.9771972
HLA-DPA1*01:03-DPB1*04:01	VVQGLLSETYLEAH	0.6015411	0.9630176
HLA-DPA1*01:03-DPB1*04:01	VVYKKTLFVEFTDH	0.56938213	0.8647698
HLA-DPA1*01:03-DPB1*04:01	VYSFRSEQFVYYLT	0.8224671	0.8461501
HLA-DPA1*01:03-DPB1*04:01	YAAVESEEFLAFPA	0.69500583	0.9948578
HLA-DPA1*01:03-DPB1*04:01	YASVVFDSNTNRIA	0.23329453	0.35457805
HLA-DPA1*01:03-DPB1*04:01	YAYDGQDFLIFNKD	0.44235072	0.978483
HLA-DPA1*01:03-DPB1*04:01	YDHNFVKAINAIQK	0.18276268	0.8843524
allele	peptide	affinity_pred	mass_pred
HLA-DPA1*01:03-DPB1*04:01	YDKYMERFTATKKK	0.22417025	0.08471
HLA-DPA1*01:03-DPB1*04:01	YDQFYVANEFLKYR	0.70426613	0.99847317
HLA-DPA1*01:03-DPB1*04:01	YECVVLKYEKDAFK	0.23111103	0.006211925
HLA-DPA1*01:03-DPB1*04:01	YEFALEQFQFIRAH	0.6440747	0.9904944
HLA-DPA1*01:03-DPB1*04:01	YEKFLNEFFLNVKD	0.89260125	0.99887884
HLA-DPA1*01:03-DPB1*04:01	YEKSLYYASFLEVL	0.9633154	0.8726245
HLA-DPA1*01:03-DPB1*04:01	YERQYEQQTYQVIP	0.55083334	0.9807227
HLA-DPA1*01:03-DPB1*04:01	YEWEPFAEVKGNRK	0.46067014	0.9538183
HLA-DPA1*01:03-DPB1*04:01	YFANEPFADFHRVE	0.535385	0.98358095
HLA-DPA1*01:03-DPB1*04:01	YFLNVATAQGRYYR	0.17199382	0.021776246
HLA-DPA1*01:03-DPB1*04:01	YFLWVVKFNSLNEL	0.65031356	0.022910606
HLA-DPA1*01:03-DPB1*04:01	YGDYKYTYWACGVV	0.46993205	0.002961306
HLA-DPA1*01:03-DPB1*04:01	YGIFYATSFLDLYR	0.96940017	0.7928847
HLA-DPA1*01:03-DPB1*04:01	YKEYIIEGFENMPA	0.6314679	0.98886836
HLA-DPA1*01:03-DPB1*04:01	YKLAVATFAGIENK	0.59431636	0.2510462
HLA-DPA1*01:03-DPB1*04:01	YLENIYPDSQIPRH	0.0800933	0.10063581
HLA-DPA1*01:03-DPB1*04:01	YLFIVKYELPLVIQ	0.55709165	0.078558005
HLA-DPA1*01:03-DPB1*04:01	YNIQKESTLHLVLR	0.2841523	0.64488554
HLA-DPA1*01:03-DPB1*04:01	YNLDVFQYELYNPM	0.7674447	0.7505541
HLA-DPA1*01:03-DPB1*04:01	YPGLVAKPFEKVTY	0.5294971	0.9852437
HLA-DPA1*01:03-DPB1*04:01	YQFASGAFLHIKET	0.75682884	0.9810896
HLA-DPA1*01:03-DPB1*04:01	YRAVVYSNTIQSIM	0.58060247	0.14830516
HLA-DPA1*01:03-DPB1*04:01	YRKWAWEAVEALEN	0.3938065	0.60685456
HLA-DPA1*01:03-DPB1*04:01	YSEFFTGSKLVDYA	0.49601153	0.95445204
HLA-DPA1*01:03-DPB1*04:01	YSGQFVMEGFLNLK	0.8963483	0.9992024
HLA-DPA1*01:03-DPB1*04:01	YTYYFVPAPWLSVK	0.74778545	0.889684
