# Supplementary material for: MHCII-peptide presentation: an assessment of the state-of-the-art prediction methods
Source: Front Immunol. 2024 Mar 12;15:1293706. doi: 10.3389/fimmu.2024.1293706 (PMC11027168; doi:10.3389/fimmu.2024.1293706)
Supplement: Supplementary file 2 [file DataSheet_2.zip › output/BERT/pos/14_HLA-DPA1_01_03_DPB1_04_02.csv]

allele	peptide	affinity_pred	mass_pred
HLA-DPA1*01:03-DPB1*04:02	AAAKLLSHPFLSTH	0.5175035	0.9920026
HLA-DPA1*01:03-DPB1*04:02	AAITLIIGTFERMK	0.62721026	0.03500142
HLA-DPA1*01:03-DPB1*04:02	AALTAEHFAALQSL	0.497939	0.7219801
HLA-DPA1*01:03-DPB1*04:02	AARLLTVPFEKHST	0.51981574	0.9603206
HLA-DPA1*01:03-DPB1*04:02	AASFHSAVFSLLKA	0.71175236	0.98486584
HLA-DPA1*01:03-DPB1*04:02	AASISLAQYLINAR	0.441333	0.9024044
HLA-DPA1*01:03-DPB1*04:02	AATLEQVYFGTSHP	0.30729887	0.346178
HLA-DPA1*01:03-DPB1*04:02	ADDLEGEAFLPLRE	0.56859607	0.9970404
HLA-DPA1*01:03-DPB1*04:02	ADDLGFEFFEASAK	0.615815	0.9955112
HLA-DPA1*01:03-DPB1*04:02	ADELTFHEFEEATN	0.47719213	0.9735657
HLA-DPA1*01:03-DPB1*04:02	ADPYFIQDRFLNSF	0.7313219	0.9910661
HLA-DPA1*01:03-DPB1*04:02	ADSYLDEGFLLDKK	0.44350296	0.9932555
HLA-DPA1*01:03-DPB1*04:02	ADTLTATNFRVVIC	0.43244523	0.9055476
HLA-DPA1*01:03-DPB1*04:02	AEFAFSLYRQLAHQ	0.6577174	0.9991684
HLA-DPA1*01:03-DPB1*04:02	AELKYELHLKSFEK	0.5121935	0.25955486
HLA-DPA1*01:03-DPB1*04:02	AELRQEQLMSLMPK	0.3695759	0.43360457
HLA-DPA1*01:03-DPB1*04:02	AEYLASIFGTEKDK	0.42217475	0.22503392
HLA-DPA1*01:03-DPB1*04:02	AEYYAAHKYATSNK	0.23836236	0.94854367
HLA-DPA1*01:03-DPB1*04:02	AFFHGQMLTTRGHH	0.32825285	0.16394012
HLA-DPA1*01:03-DPB1*04:02	AFIISDFESVSKIT	0.66189206	0.92706317
HLA-DPA1*01:03-DPB1*04:02	AGAYILSRFALNHP	0.56284153	0.9800205
HLA-DPA1*01:03-DPB1*04:02	AGLAFSLYQAMAKD	0.60749793	0.8222955
HLA-DPA1*01:03-DPB1*04:02	AGRIIHKLFVNAQR	0.34955657	0.99730986
HLA-DPA1*01:03-DPB1*04:02	AGRLGSTVFVANLD	0.4800674	0.7207508
HLA-DPA1*01:03-DPB1*04:02	AHQITDESLESTRR	0.1049046	0.8706595
HLA-DPA1*01:03-DPB1*04:02	AIKWNFTKFLIDKN	0.5491407	0.9898577
HLA-DPA1*01:03-DPB1*04:02	AIVRGVKYNQATPN	0.15822682	0.97117215
HLA-DPA1*01:03-DPB1*04:02	AIVVEHEEFESCRQ	0.4031402	0.9944054
HLA-DPA1*01:03-DPB1*04:02	AKIKAAQYQVNQAA	0.18526904	0.8381478
HLA-DPA1*01:03-DPB1*04:02	AKNVVMVNQGLTKH	0.19068256	0.09667067
HLA-DPA1*01:03-DPB1*04:02	ALILAELLSAVKRS	0.5888496	0.004250007
HLA-DPA1*01:03-DPB1*04:02	ALPQKAVSEQLSRG	0.10082675	0.041108396
HLA-DPA1*01:03-DPB1*04:02	APGGFMSNRFVETN	0.47675478	0.9976877
HLA-DPA1*01:03-DPB1*04:02	APIFVSTPFQATVL	0.6718696	0.9982424
HLA-DPA1*01:03-DPB1*04:02	AQVTQTKFLPNAPK	0.30921152	0.9857972
HLA-DPA1*01:03-DPB1*04:02	AREYIYMHFGEVAK	0.6507101	0.996339
HLA-DPA1*01:03-DPB1*04:02	ARGFSWERYQLAVT	0.50203353	0.9948702
HLA-DPA1*01:03-DPB1*04:02	ARLSYAVGHFLNDL	0.7055028	0.79248995
HLA-DPA1*01:03-DPB1*04:02	ASFFNSKYLELFQR	0.66415757	0.97345763
HLA-DPA1*01:03-DPB1*04:02	ASLAANTFTITGHA	0.28517857	0.3921462
HLA-DPA1*01:03-DPB1*04:02	ASPLLYTLIEKTMQ	0.54876226	0.9098285
HLA-DPA1*01:03-DPB1*04:02	ASSAASSEHFEKLH	0.34171978	0.07375334
HLA-DPA1*01:03-DPB1*04:02	ASSGFHGGHFVHMR	0.36204892	0.9670515
HLA-DPA1*01:03-DPB1*04:02	ASYIQSKFEDLNKR	0.4250756	0.99867594
HLA-DPA1*01:03-DPB1*04:02	ASYVASTKYQKSQG	0.27795294	0.9377715
HLA-DPA1*01:03-DPB1*04:02	ATAELAGTEFVAEK	0.4268793	0.94806373
HLA-DPA1*01:03-DPB1*04:02	ATRLVGSGFKVVVG	0.45043296	0.99892414
HLA-DPA1*01:03-DPB1*04:02	AVDINKDKFAKAKE	0.21924087	0.549373
HLA-DPA1*01:03-DPB1*04:02	AVYFEKGDYNKCRE	0.1141819	0.6593485
HLA-DPA1*01:03-DPB1*04:02	DAYESIFFAINQYH	0.5573053	0.21812955
HLA-DPA1*01:03-DPB1*04:02	DDGLVQDEFSESVK	0.28965408	0.86970407
HLA-DPA1*01:03-DPB1*04:02	DDIDFDIEEFAKDV	0.4627399	0.3440104
HLA-DPA1*01:03-DPB1*04:02	DDLGFEFFEASAKE	0.5043633	0.86932963
HLA-DPA1*01:03-DPB1*04:02	DDNTYSRELFEEMR	0.61273354	0.99865234
HLA-DPA1*01:03-DPB1*04:02	DFQGSTMLTSQYVR	0.32848093	0.39545876
HLA-DPA1*01:03-DPB1*04:02	DGEYRGSDFTAAVT	0.34775165	0.96236116
HLA-DPA1*01:03-DPB1*04:02	DGFRVVKLNEVIRQ	0.35424662	0.98229724
HLA-DPA1*01:03-DPB1*04:02	DGGQLVWETLMDSR	0.38490668	0.85432595
HLA-DPA1*01:03-DPB1*04:02	DGKLIIWDSYTTNK	0.21394373	0.55016917
HLA-DPA1*01:03-DPB1*04:02	DGTVYDVMFVSTDR	0.31377897	0.30990893
HLA-DPA1*01:03-DPB1*04:02	DGYIDYAEFAKSLQ	0.5125526	0.98067653
HLA-DPA1*01:03-DPB1*04:02	DHVLLFWKSLALKE	0.47852632	0.16513611
HLA-DPA1*01:03-DPB1*04:02	DHVVEGEPYAGYDR	0.10656584	0.64909685
HLA-DPA1*01:03-DPB1*04:02	DIKNVPFKIVRASN	0.30806953	0.62078846
HLA-DPA1*01:03-DPB1*04:02	DIVASSFLKSDKNR	0.44949394	0.9652047
HLA-DPA1*01:03-DPB1*04:02	DKAYVVLGQFLVLK	0.7634966	0.9214336
HLA-DPA1*01:03-DPB1*04:02	DLLKHSNFLGAYDS	0.4497978	0.71518373
HLA-DPA1*01:03-DPB1*04:02	DLVLRKALFSTLKE	0.48558766	0.24765308
HLA-DPA1*01:03-DPB1*04:02	DNPFSWKNFVDTVR	0.37500796	0.9988512
HLA-DPA1*01:03-DPB1*04:02	DNQIVVSDYAQMDR	0.25168028	0.94587296
HLA-DPA1*01:03-DPB1*04:02	DNVSFRWEALGNTL	0.46105832	0.7765688
HLA-DPA1*01:03-DPB1*04:02	DPDGYWIEILNPNK	0.27074566	0.89632976
HLA-DPA1*01:03-DPB1*04:02	DPELDYTLMRVCKQ	0.28628442	0.75186384
HLA-DPA1*01:03-DPB1*04:02	DQFSGQHWLWIGLN	0.3771905	0.07448653
HLA-DPA1*01:03-DPB1*04:02	DQWLTTMLLRIKKT	0.6373319	0.9224819
HLA-DPA1*01:03-DPB1*04:02	DRANLINNIFELAG	0.52748096	0.5831985
HLA-DPA1*01:03-DPB1*04:02	DRFLRQLDFNSSKD	0.38914755	0.7409821
HLA-DPA1*01:03-DPB1*04:02	DRLLASTLVHSVKK	0.45200616	0.7535191
HLA-DPA1*01:03-DPB1*04:02	DSDIVASSFLKSDK	0.5294278	0.98737496
HLA-DPA1*01:03-DPB1*04:02	DSFNTSLFKQTFQR	0.5119322	0.99666655
HLA-DPA1*01:03-DPB1*04:02	DSKSIATEIILEIK	0.4685143	0.7861922
HLA-DPA1*01:03-DPB1*04:02	DSVEEFLSEKLERI	0.61616653	0.85172117
HLA-DPA1*01:03-DPB1*04:02	DTIYQTTDFSGIRN	0.3936835	0.8921374
HLA-DPA1*01:03-DPB1*04:02	DTLTATNFRVVICH	0.31176212	0.98388946
HLA-DPA1*01:03-DPB1*04:02	DVGFRAIAFLQQPR	0.5201978	0.9697811
HLA-DPA1*01:03-DPB1*04:02	DVHWEFEQIQDNVR	0.20531957	0.98566324
HLA-DPA1*01:03-DPB1*04:02	DVPLKTEEFEVTKT	0.4150089	0.9984261
HLA-DPA1*01:03-DPB1*04:02	DVYVNDAFGTAHRA	0.20637827	0.32190168
HLA-DPA1*01:03-DPB1*04:02	DWAGGVFLYTSKEK	0.36232394	0.7896614
HLA-DPA1*01:03-DPB1*04:02	EAKGTEFAESADAA	0.13861056	0.050368052
HLA-DPA1*01:03-DPB1*04:02	EALYKVYTFNSVRK	0.5732755	0.9882852
HLA-DPA1*01:03-DPB1*04:02	EAMVVSGFCRSPPV	0.31675884	0.010897407
HLA-DPA1*01:03-DPB1*04:02	EDELLEQKFQEAVG	0.33753425	0.9964978
HLA-DPA1*01:03-DPB1*04:02	EDFASIDWLAQRNN	0.38499	0.51791894
HLA-DPA1*01:03-DPB1*04:02	EDHDVEYFLRLAHE	0.36202848	0.7462028
HLA-DPA1*01:03-DPB1*04:02	EDVENSFFLNVNSQ	0.5567763	0.2706991
HLA-DPA1*01:03-DPB1*04:02	EEDAFHFVSYVPVN	0.5329948	0.98930293
HLA-DPA1*01:03-DPB1*04:02	EEDSLEAEKFLSHK	0.4058058	0.99626887
HLA-DPA1*01:03-DPB1*04:02	EEEMADTSYGTVKA	0.0981896	0.031199574
HLA-DPA1*01:03-DPB1*04:02	EEFRPTIYSNVIKG	0.45240784	0.9983281
HLA-DPA1*01:03-DPB1*04:02	EELIYMHWMNTVVN	0.4822509	0.6453728
HLA-DPA1*01:03-DPB1*04:02	EEQSLHDVLFELSK	0.548827	0.98671514
HLA-DPA1*01:03-DPB1*04:02	EFVSTVMEQLKKSK	0.4842782	0.94196016
HLA-DPA1*01:03-DPB1*04:02	EHEMSQEGFSAAIT	0.19218363	0.22165735
HLA-DPA1*01:03-DPB1*04:02	EHPFTVEEFVLPKF	0.60144454	0.53343505
HLA-DPA1*01:03-DPB1*04:02	EINLVDDYFELVQH	0.5172629	0.9827631
HLA-DPA1*01:03-DPB1*04:02	EKCAIGVTHFQLVQ	0.55717653	0.815698
HLA-DPA1*01:03-DPB1*04:02	EKIWHHTFYNELRV	0.58801097	0.97271806
HLA-DPA1*01:03-DPB1*04:02	EKQQLVETHLARVE	0.35767692	0.9596704
HLA-DPA1*01:03-DPB1*04:02	EKVIKGAEILEVLH	0.51945657	0.9289287
HLA-DPA1*01:03-DPB1*04:02	ELRILASTQFEPTA	0.6113757	0.9967971
HLA-DPA1*01:03-DPB1*04:02	EMFKINQFNLMASE	0.57029706	0.87276345
HLA-DPA1*01:03-DPB1*04:02	ENIIALQENELKKK	0.23430197	0.5851382
HLA-DPA1*01:03-DPB1*04:02	ENRIDRQQFEETVR	0.24839327	0.98217154
HLA-DPA1*01:03-DPB1*04:02	ENVFVDEPLIHATT	0.40424484	0.919985
HLA-DPA1*01:03-DPB1*04:02	EPCLDSVTFSDVVS	0.40226528	0.049846843
HLA-DPA1*01:03-DPB1*04:02	EPHFIAVGYVDDTQ	0.17735635	0.9961584
HLA-DPA1*01:03-DPB1*04:02	EPLSYTRFSLARQV	0.71254635	0.9840577
HLA-DPA1*01:03-DPB1*04:02	EPRFISVGYVDGTQ	0.17862052	0.99281424
HLA-DPA1*01:03-DPB1*04:02	EQKDYWETELLQLK	0.60885775	0.9951025
HLA-DPA1*01:03-DPB1*04:02	EQTFRWNAYSGILG	0.4405592	0.9290689
HLA-DPA1*01:03-DPB1*04:02	ERAELATEEFLPVT	0.7704457	0.9994936
HLA-DPA1*01:03-DPB1*04:02	EVGLVSEHFSQAPQ	0.3702119	0.9926442
HLA-DPA1*01:03-DPB1*04:02	EVMLALTVLETCVK	0.5033241	0.028949091
HLA-DPA1*01:03-DPB1*04:02	EYYAAHKYATSNKH	0.19095078	0.96996534
HLA-DPA1*01:03-DPB1*04:02	FAATQFEPLAARSA	0.47816953	0.4530189
HLA-DPA1*01:03-DPB1*04:02	FDQLDVVSYEEVVR	0.37210912	0.970413
HLA-DPA1*01:03-DPB1*04:02	FEALRDTIYSEVAT	0.35509175	0.58855116
HLA-DPA1*01:03-DPB1*04:02	FEAQGALANIAVDK	0.12345311	0.8174575
HLA-DPA1*01:03-DPB1*04:02	FEELCADLFERVPG	0.6291177	0.9964803
HLA-DPA1*01:03-DPB1*04:02	FGRFASFEAQGALA	0.3510995	0.7344729
HLA-DPA1*01:03-DPB1*04:02	FIISDFESVSKITK	0.5417273	0.34821
HLA-DPA1*01:03-DPB1*04:02	FKIPFEISKWQKVN	0.52330834	0.9701457
HLA-DPA1*01:03-DPB1*04:02	FLFNGQKFLLFDSN	0.5953999	0.8338393
HLA-DPA1*01:03-DPB1*04:02	FLGWASAAVLFIGG	0.2544106	0.098313026
HLA-DPA1*01:03-DPB1*04:02	FLLKAEPLAFTFSH	0.5333964	0.03784842
HLA-DPA1*01:03-DPB1*04:02	FPEEFDKTSFHKVR	0.49748096	0.9985708
HLA-DPA1*01:03-DPB1*04:02	FPKEALAHEKFTKE	0.34956893	0.7621585
HLA-DPA1*01:03-DPB1*04:02	FPNIGVEKFLELNS	0.66535383	0.9979973
HLA-DPA1*01:03-DPB1*04:02	FRKFHYLPFLPSTE	0.66884536	0.9992148
HLA-DPA1*01:03-DPB1*04:02	FSEDHDVEYFLRLA	0.50081986	0.033697724
HLA-DPA1*01:03-DPB1*04:02	FSFLGEAFDGARDM	0.3640237	0.036588766
HLA-DPA1*01:03-DPB1*04:02	FSTFTITRLQETTL	0.47123677	0.79560846
HLA-DPA1*01:03-DPB1*04:02	FTFVTPTFYRVSPS	0.52618587	0.95214975
HLA-DPA1*01:03-DPB1*04:02	FTIVAESLQQVRQQ	0.33742425	0.8366761
HLA-DPA1*01:03-DPB1*04:02	FYATSFLDLYRNPK	0.66510504	0.8309833
HLA-DPA1*01:03-DPB1*04:02	FYNQVSTPLLRNVQ	0.339989	0.43236417
HLA-DPA1*01:03-DPB1*04:02	GADDLEGEAFLPLR	0.5966831	0.9967288
HLA-DPA1*01:03-DPB1*04:02	GAFISWEALSLIKD	0.59723634	0.16791113
HLA-DPA1*01:03-DPB1*04:02	GALEGQMFRKTGKL	0.33863878	0.9962727
HLA-DPA1*01:03-DPB1*04:02	GAPVEVESFLVHPG	0.4544247	0.956631
HLA-DPA1*01:03-DPB1*04:02	GAYFHDDGFLAFPG	0.5565336	0.9575702
HLA-DPA1*01:03-DPB1*04:02	GDMTSEEFRQVMNG	0.28342393	0.9895462
HLA-DPA1*01:03-DPB1*04:02	GDNYLYEIQLSSIT	0.5026194	0.050561287
HLA-DPA1*01:03-DPB1*04:02	GDSFNTSLFKQTFQ	0.6121416	0.99703205
HLA-DPA1*01:03-DPB1*04:02	GDVTGAQAYASTAK	0.051041342	0.69033927
HLA-DPA1*01:03-DPB1*04:02	GDVYVNDAFGTAHR	0.260368	0.96662295
HLA-DPA1*01:03-DPB1*04:02	GEDVTPQNFLAVLR	0.39534232	0.9201937
HLA-DPA1*01:03-DPB1*04:02	GEKLRGTLYNTGRH	0.23246963	0.9610139
HLA-DPA1*01:03-DPB1*04:02	GELLVHTGFLGSSQ	0.47310084	0.7630062
HLA-DPA1*01:03-DPB1*04:02	GEPLSYTRFSLARQ	0.6309576	0.996953
HLA-DPA1*01:03-DPB1*04:02	GEPRFIAVGYVDDT	0.21876462	0.9943264
HLA-DPA1*01:03-DPB1*04:02	GFAYVQFEDVRDAE	0.46842974	0.97434014
HLA-DPA1*01:03-DPB1*04:02	GFPIKEDFLEQSEQ	0.25403985	0.21349911
HLA-DPA1*01:03-DPB1*04:02	GGAFVLVLYDEIKK	0.61480236	0.7932883
HLA-DPA1*01:03-DPB1*04:02	GGEPLSYTRFSLAR	0.68210703	0.9886758
HLA-DPA1*01:03-DPB1*04:02	GGEVMEYTTILRLR	0.56161386	0.90001553
HLA-DPA1*01:03-DPB1*04:02	GGHIRSVVYQQSSK	0.32480124	0.9829465
HLA-DPA1*01:03-DPB1*04:02	GGSLVVGDFEIAAK	0.4246051	0.99216473
HLA-DPA1*01:03-DPB1*04:02	GHIRSVVYQQSSKE	0.32999808	0.9561451
HLA-DPA1*01:03-DPB1*04:02	GIKHAVVMFQTAVG	0.27909124	0.1138664
HLA-DPA1*01:03-DPB1*04:02	GIKMLGELLEESQM	0.32241154	0.023383237
HLA-DPA1*01:03-DPB1*04:02	GILFVQYFHRVPFH	0.65854317	0.9235981
HLA-DPA1*01:03-DPB1*04:02	GISMSSSKLLLAAK	0.34512112	0.88695526
HLA-DPA1*01:03-DPB1*04:02	GKPLLWSPFLQRPL	0.7830729	0.58308613
HLA-DPA1*01:03-DPB1*04:02	GLVVLTYIYFKRLK	0.72095853	0.026188796
HLA-DPA1*01:03-DPB1*04:02	GLYEGLTWLTSNYK	0.39856815	0.59435755
HLA-DPA1*01:03-DPB1*04:02	GMDYIHELFSKDPT	0.34838995	0.86680204
HLA-DPA1*01:03-DPB1*04:02	GNQLTESIFIQNSK	0.4930862	0.95202196
HLA-DPA1*01:03-DPB1*04:02	GPVGVFEWEAFARG	0.61425966	0.9987563
HLA-DPA1*01:03-DPB1*04:02	GQGIRNTYFEFETA	0.4453507	0.18515185
HLA-DPA1*01:03-DPB1*04:02	GQVVKGSVFLRNPS	0.547764	0.9988693
HLA-DPA1*01:03-DPB1*04:02	GRNFWVSGLSSTTR	0.24627589	0.3857967
HLA-DPA1*01:03-DPB1*04:02	GSDYINASFIDGYR	0.36428228	0.8540538
HLA-DPA1*01:03-DPB1*04:02	GSKVLLPLTYERIN	0.60332453	0.6649732
HLA-DPA1*01:03-DPB1*04:02	GSMYVPEDLLPVYK	0.32337838	0.97856915
HLA-DPA1*01:03-DPB1*04:02	GSSFLGELFNQHPD	0.6073814	0.99928397
HLA-DPA1*01:03-DPB1*04:02	GTLIASNFVLTAAH	0.57622826	0.9861392
HLA-DPA1*01:03-DPB1*04:02	GTNLQVQFWHKTVG	0.25791028	0.9922517
HLA-DPA1*01:03-DPB1*04:02	GTQRIWAALFLGLG	0.6097627	0.004497128
HLA-DPA1*01:03-DPB1*04:02	GVFEWEAFARGTKA	0.5032125	0.9924978
HLA-DPA1*01:03-DPB1*04:02	GVGFVASPLLKQKG	0.44378963	0.9278291
HLA-DPA1*01:03-DPB1*04:02	GVLHTKFWVVDQTH	0.39568484	0.98095304
HLA-DPA1*01:03-DPB1*04:02	GVSGLTVEQFRKIN	0.48541257	0.9954936
HLA-DPA1*01:03-DPB1*04:02	GVSLLSHRWALTAA	0.36730602	0.9386873
HLA-DPA1*01:03-DPB1*04:02	GYGYKGSKFHRVIK	0.5404785	0.9988597
HLA-DPA1*01:03-DPB1*04:02	HAVYQAEHLLQTAG	0.36382225	0.97876626
HLA-DPA1*01:03-DPB1*04:02	HDVVFLITKYGYIH	0.51548505	0.8195791
HLA-DPA1*01:03-DPB1*04:02	HESAAMAASANIEN	0.064443976	0.14625946
HLA-DPA1*01:03-DPB1*04:02	HFYYDGELFLSQNL	0.6856026	0.11173551
HLA-DPA1*01:03-DPB1*04:02	HGSFGAVYFATNAH	0.44888237	0.9598028
HLA-DPA1*01:03-DPB1*04:02	HGVLHTKFWVVDQT	0.40443403	0.904058
HLA-DPA1*01:03-DPB1*04:02	HILLHDFLLVPREL	0.7452052	0.9529918
HLA-DPA1*01:03-DPB1*04:02	HPRIITEGFEAAKE	0.3381235	0.99566066
HLA-DPA1*01:03-DPB1*04:02	HSGDIIATVFAPLE	0.72381216	0.71949804
HLA-DPA1*01:03-DPB1*04:02	HVKNLESLYFSNNK	0.49016106	0.48680106
HLA-DPA1*01:03-DPB1*04:02	HYQFASGAFLHIKE	0.69314504	0.99816644
HLA-DPA1*01:03-DPB1*04:02	HYTLVTGLFAENHG	0.49233976	0.3578691
HLA-DPA1*01:03-DPB1*04:02	IAASFHSAVFSLLK	0.7250354	0.9861258
HLA-DPA1*01:03-DPB1*04:02	IAAVEMEHFLPLAN	0.65323925	0.99707603
HLA-DPA1*01:03-DPB1*04:02	IALWGGEKFKQIQR	0.49651977	0.9973947
HLA-DPA1*01:03-DPB1*04:02	ICGITSVAFSKSGR	0.21441813	0.008023739
HLA-DPA1*01:03-DPB1*04:02	ICGITSVSFSKSGR	0.21873032	0.004067214
HLA-DPA1*01:03-DPB1*04:02	IDRHMYHSLYLKVK	0.5898068	0.9961027
HLA-DPA1*01:03-DPB1*04:02	IDRTMIGEPMNFVH	0.2254858	0.55961037
HLA-DPA1*01:03-DPB1*04:02	IDTIYQTTDFSGIR	0.4688951	0.96373177
HLA-DPA1*01:03-DPB1*04:02	IEKFEKEAAEMGKG	0.12446793	0.60117584
HLA-DPA1*01:03-DPB1*04:02	IFAVTEEFQPVYKE	0.34105882	0.44054896
HLA-DPA1*01:03-DPB1*04:02	IFYATSFLDLYRNP	0.75329155	0.8136033
HLA-DPA1*01:03-DPB1*04:02	IGAQVYEQVLRSAY	0.4254495	0.09288616
HLA-DPA1*01:03-DPB1*04:02	IGMDYIHELFSKDP	0.4536191	0.55519855
HLA-DPA1*01:03-DPB1*04:02	IHDFVLEQFNTSQG	0.5087728	0.9947752
HLA-DPA1*01:03-DPB1*04:02	IIALQENELKKKAD	0.12224004	0.055003513
HLA-DPA1*01:03-DPB1*04:02	IIKLLYEKGISLRA	0.38075086	0.49589577
HLA-DPA1*01:03-DPB1*04:02	IKMVSEISVPPSRP	0.17041686	0.002752479
HLA-DPA1*01:03-DPB1*04:02	INEVIAENLEAAKK	0.2475807	0.98692244
HLA-DPA1*01:03-DPB1*04:02	IPNFWVTTFVNHPQ	0.5396347	0.9780482
HLA-DPA1*01:03-DPB1*04:02	IPRSILMTTFESSH	0.65025586	0.9833962
HLA-DPA1*01:03-DPB1*04:02	IPTYHSTDFEVHRN	0.33090538	0.99455595
HLA-DPA1*01:03-DPB1*04:02	IRFKPSLFQHVGTH	0.446815	0.9924016
HLA-DPA1*01:03-DPB1*04:02	IRNLFKNIPFVLLL	0.82261264	0.47981843
HLA-DPA1*01:03-DPB1*04:02	ISTMKVMQFQGMKR	0.43113264	0.95202523
HLA-DPA1*01:03-DPB1*04:02	ITEIYLTRLLSVKG	0.60519403	0.9425453
HLA-DPA1*01:03-DPB1*04:02	ITSYEWSLSPSSKG	0.22487958	0.15094945
HLA-DPA1*01:03-DPB1*04:02	ITVNGTVLSSSGTR	0.11191431	0.0526871
HLA-DPA1*01:03-DPB1*04:02	IVAFDAVLFEPSRH	0.52975184	0.9961559
HLA-DPA1*01:03-DPB1*04:02	IVGPVTHEIFENNV	0.4050143	0.9466961
HLA-DPA1*01:03-DPB1*04:02	KAALLNQHYQVNFK	0.23522542	0.9859813
HLA-DPA1*01:03-DPB1*04:02	KAHLTNQYMQRVAG	0.18003969	0.8334411
HLA-DPA1*01:03-DPB1*04:02	KAIFSPELYENIAE	0.5120405	0.99821436
HLA-DPA1*01:03-DPB1*04:02	KASLMNDDFEKIKN	0.4849052	0.9977331
HLA-DPA1*01:03-DPB1*04:02	KATLLGEELASAAA	0.31881973	0.77839816
HLA-DPA1*01:03-DPB1*04:02	KDFVSEQLTSLLVN	0.5874465	0.19959386
HLA-DPA1*01:03-DPB1*04:02	KDLLLTSSYLSDSG	0.54476464	0.5957319
HLA-DPA1*01:03-DPB1*04:02	KDRLLASTLVHSVK	0.52476	0.94209003
HLA-DPA1*01:03-DPB1*04:02	KEELMSSDLEETAG	0.21877958	0.9774233
HLA-DPA1*01:03-DPB1*04:02	KEFALTNPEKSSTK	0.17681657	0.08816813
HLA-DPA1*01:03-DPB1*04:02	KFEHCNFNDVTTRL	0.3056329	0.2160298
HLA-DPA1*01:03-DPB1*04:02	KFHYLPFLPSTEDV	0.43719837	0.99626905
HLA-DPA1*01:03-DPB1*04:02	KFLFVREPFERLVS	0.8239998	0.99856627
HLA-DPA1*01:03-DPB1*04:02	KGGYRHATFVDGLS	0.34437433	0.8700865
HLA-DPA1*01:03-DPB1*04:02	KGILQYDMWNVTPT	0.42007676	0.9669275
HLA-DPA1*01:03-DPB1*04:02	KGRLDYLSSLKVKG	0.33808708	0.91854364
HLA-DPA1*01:03-DPB1*04:02	KGSVDHENWVSNYN	0.099704914	0.36646494
HLA-DPA1*01:03-DPB1*04:02	KGSVYATDFSNAST	0.3822176	0.69215596
HLA-DPA1*01:03-DPB1*04:02	KHYQFASGAFLHIK	0.7844214	0.998971
HLA-DPA1*01:03-DPB1*04:02	KITYKAENLGEVLR	0.35909563	0.9643428
HLA-DPA1*01:03-DPB1*04:02	KKVQEFREQKQQLK	0.13518502	0.006616636
HLA-DPA1*01:03-DPB1*04:02	KKYFAATQFEPLAA	0.8322366	0.9990897
HLA-DPA1*01:03-DPB1*04:02	KLSLLIDSFQNNSK	0.43373498	0.5251598
HLA-DPA1*01:03-DPB1*04:02	KMREWFSETFQKVK	0.78357136	0.99908733
HLA-DPA1*01:03-DPB1*04:02	KNKILIFGLFEETA	0.7339763	0.39937288
HLA-DPA1*01:03-DPB1*04:02	KPAFFAEKLHQAMK	0.40021574	0.9886894
HLA-DPA1*01:03-DPB1*04:02	KPEFTQEVFKGSVM	0.50691384	0.98483104
HLA-DPA1*01:03-DPB1*04:02	KPLVKVTFFQNGKS	0.46972448	0.89504796
HLA-DPA1*01:03-DPB1*04:02	KQLMVAMPLLPVPS	0.6505872	0.7805105
HLA-DPA1*01:03-DPB1*04:02	KQTLQSEQPLQVAR	0.32971734	0.97124493
HLA-DPA1*01:03-DPB1*04:02	KRGFAFVTFDDHDT	0.3325508	0.9295929
HLA-DPA1*01:03-DPB1*04:02	KRGFGFVYFQNHDA	0.42553702	0.98317623
HLA-DPA1*01:03-DPB1*04:02	KSIATEIILEIKKA	0.4409968	0.44660679
HLA-DPA1*01:03-DPB1*04:02	KSKTLKCSTLLVVG	0.4527694	0.5471071
HLA-DPA1*01:03-DPB1*04:02	KSTFDAASFIGGIV	0.4684421	0.5102507
HLA-DPA1*01:03-DPB1*04:02	KSTIASETTLSSKS	0.21440078	0.19076787
HLA-DPA1*01:03-DPB1*04:02	KTLISSTDFLSHPF	0.6874463	0.9280939
HLA-DPA1*01:03-DPB1*04:02	KTNFWIGLFRNVEG	0.5537025	0.98655826
HLA-DPA1*01:03-DPB1*04:02	KTVFKASSFAGYVG	0.66527265	0.9702195
HLA-DPA1*01:03-DPB1*04:02	KTVLIMELINNVAK	0.5573494	0.2711938
HLA-DPA1*01:03-DPB1*04:02	KVKFASLEFSPGSK	0.4630427	0.58138645
HLA-DPA1*01:03-DPB1*04:02	KVNIDFEPFKPINT	0.44235715	0.99637413
HLA-DPA1*01:03-DPB1*04:02	KVPVFYALFTPQLN	0.7100983	0.890423
HLA-DPA1*01:03-DPB1*04:02	KVTYLVHNFEEGGG	0.3181427	0.9750949
HLA-DPA1*01:03-DPB1*04:02	KVWRDQHFVKIQVK	0.39604998	0.9975642
HLA-DPA1*01:03-DPB1*04:02	KYFAATQFEPLAAR	0.30711427	0.9974087
HLA-DPA1*01:03-DPB1*04:02	KYFLWVVKFNSLNE	0.650728	0.45986524
HLA-DPA1*01:03-DPB1*04:02	KYVIHEDLLPLIGS	0.49265614	0.123860754
HLA-DPA1*01:03-DPB1*04:02	LDEIQGGIWQSNKD	0.1260633	0.58071387
HLA-DPA1*01:03-DPB1*04:02	LDFATEPYNAARPY	0.2483307	0.91335934
HLA-DPA1*01:03-DPB1*04:02	LDKYSGEHWAESVG	0.22280526	0.98736364
HLA-DPA1*01:03-DPB1*04:02	LDLLHSTAFEELHK	0.70807445	0.9992877
HLA-DPA1*01:03-DPB1*04:02	LDQESGAVIHPATQ	0.049465552	0.3241163
HLA-DPA1*01:03-DPB1*04:02	LDQWLTTMLLRIKK	0.6780557	0.97816956
HLA-DPA1*01:03-DPB1*04:02	LEHQEYITFLEDLK	0.57686937	0.47042483
HLA-DPA1*01:03-DPB1*04:02	LELIEYTHMLRVTK	0.61960113	0.9477933
HLA-DPA1*01:03-DPB1*04:02	LESFKALLIQAVKK	0.53016025	0.83828676
HLA-DPA1*01:03-DPB1*04:02	LESLDTSLFAKNPK	0.38990644	0.9910265
HLA-DPA1*01:03-DPB1*04:02	LESLKSQEFVETGL	0.5645783	0.39003518
HLA-DPA1*01:03-DPB1*04:02	LFRKFHYLPFLPST	0.6717085	0.9976861
HLA-DPA1*01:03-DPB1*04:02	LFYGTDFRASAAPL	0.3824829	0.9768766
HLA-DPA1*01:03-DPB1*04:02	LGDVYVNDAFGTAH	0.31574765	0.9591552
HLA-DPA1*01:03-DPB1*04:02	LGKYWAIKLATNAA	0.23989289	0.19726214
HLA-DPA1*01:03-DPB1*04:02	LGQYQCSSFARCYN	0.46227887	0.81368876
HLA-DPA1*01:03-DPB1*04:02	LHEMDYQKYISVRH	0.31579068	0.9707309
HLA-DPA1*01:03-DPB1*04:02	LHGLWYELFGGNPN	0.56380475	0.98064214
HLA-DPA1*01:03-DPB1*04:02	LHMLQISYFRDPYH	0.4726032	0.48100963
HLA-DPA1*01:03-DPB1*04:02	LHTVQKWLLAAGAQ	0.23515561	0.018045839
HLA-DPA1*01:03-DPB1*04:02	LKEFALTNPEKSST	0.22142842	0.5223031
HLA-DPA1*01:03-DPB1*04:02	LLPDMEATLWIGLR	0.3918099	0.009270883
HLA-DPA1*01:03-DPB1*04:02	LLPMSPEEFDEVSR	0.22925323	0.7554821
HLA-DPA1*01:03-DPB1*04:02	LLPQFSSIEYVVLR	0.64200294	0.7912075
HLA-DPA1*01:03-DPB1*04:02	LNNFLGTEPIILRN	0.37201297	0.6272954
HLA-DPA1*01:03-DPB1*04:02	LPEKWESVKLLFVK	0.43210953	0.9757247
HLA-DPA1*01:03-DPB1*04:02	LPFLAHALYVQAPT	0.5098215	0.9899227
HLA-DPA1*01:03-DPB1*04:02	LPLLGQRYLDLLTT	0.49620548	0.5446614
HLA-DPA1*01:03-DPB1*04:02	LPRNFVVDYYETSS	0.3731535	0.9908274
HLA-DPA1*01:03-DPB1*04:02	LPTFTRTSYVTSVE	0.31955755	0.92287093
HLA-DPA1*01:03-DPB1*04:02	LPVISAENWKPATK	0.1169499	0.8997548
HLA-DPA1*01:03-DPB1*04:02	LQAKIKAAQYQVNQ	0.18487729	0.5340916
HLA-DPA1*01:03-DPB1*04:02	LRILASTQFEPTAA	0.5368264	0.997931
HLA-DPA1*01:03-DPB1*04:02	LRMLIVEKMLEVFH	0.6211621	0.82089007
HLA-DPA1*01:03-DPB1*04:02	LRSFQTGLFTAARQ	0.51439327	0.69589525
HLA-DPA1*01:03-DPB1*04:02	LRYTSTKFQDTLHS	0.3844095	0.9789408
HLA-DPA1*01:03-DPB1*04:02	LSFEHDEFLSNNLK	0.485731	0.9777576
HLA-DPA1*01:03-DPB1*04:02	LSSLSTSTFKVTRD	0.36514613	0.97853786
HLA-DPA1*01:03-DPB1*04:02	LSYTRFSLARQVDG	0.5315537	0.8564378
HLA-DPA1*01:03-DPB1*04:02	LTAFAFSSLVEHRG	0.56503445	0.69599646
HLA-DPA1*01:03-DPB1*04:02	LTEAQKGFQDVEAQ	0.014721422	0.7205707
HLA-DPA1*01:03-DPB1*04:02	LTIVCMEEFEDMER	0.43970475	0.283629
HLA-DPA1*01:03-DPB1*04:02	LTMESDKFICIREK	0.3721039	0.82749593
HLA-DPA1*01:03-DPB1*04:02	LVDDYFELVQHEYK	0.4549894	0.827747
HLA-DPA1*01:03-DPB1*04:02	LVLRKSNFAEALAA	0.4733043	0.2255079
HLA-DPA1*01:03-DPB1*04:02	LVNLQHLDLLNNKL	0.3040556	0.33158445
HLA-DPA1*01:03-DPB1*04:02	LVVLTYIYFKRLKT	0.61748034	0.13713029
HLA-DPA1*01:03-DPB1*04:02	LVYFLSSTFKQEER	0.6290532	0.83638513
HLA-DPA1*01:03-DPB1*04:02	LYQHAVQYFLHVVK	0.6728142	0.44154352
HLA-DPA1*01:03-DPB1*04:02	MAKVLTPELYAELR	0.5316463	0.9883684
HLA-DPA1*01:03-DPB1*04:02	MAVLAISHYAMMKK	0.5922054	0.8214122
HLA-DPA1*01:03-DPB1*04:02	MEKIWHHTFYNELR	0.6496386	0.998411
HLA-DPA1*01:03-DPB1*04:02	MFLVNSFLKGGGGG	0.40077564	0.020041887
HLA-DPA1*01:03-DPB1*04:02	MHAINGFLFSNLPR	0.5688158	0.68816733
HLA-DPA1*01:03-DPB1*04:02	MKEFVSTVMEQLKK	0.66430825	0.9984894
HLA-DPA1*01:03-DPB1*04:02	MREWFSETFQKVKE	0.7333445	0.9993521
HLA-DPA1*01:03-DPB1*04:02	MTQIMFETFNTPAM	0.6141377	0.007717608
HLA-DPA1*01:03-DPB1*04:02	MVQLQGGRFLMGTN	0.49760327	0.7524258
HLA-DPA1*01:03-DPB1*04:02	MYHGAAFQLTQGDQ	0.27752164	0.98798406
HLA-DPA1*01:03-DPB1*04:02	NAALIGQKFAANSD	0.36602178	0.9937123
HLA-DPA1*01:03-DPB1*04:02	NAKELVDYFLNVAT	0.552641	0.120455146
HLA-DPA1*01:03-DPB1*04:02	NALFAQGNYSEAAK	0.21442065	0.13946201
HLA-DPA1*01:03-DPB1*04:02	NAYAREEFASTCPD	0.3748957	0.6344896
HLA-DPA1*01:03-DPB1*04:02	NEQMKVENFEAAVH	0.38164058	0.9933931
HLA-DPA1*01:03-DPB1*04:02	NEYVAIKLEPIKSR	0.4491449	0.96251166
HLA-DPA1*01:03-DPB1*04:02	NFAHVIFQNVAKSY	0.6059496	0.9959658
HLA-DPA1*01:03-DPB1*04:02	NFIADYFETSSQCS	0.4575658	0.048653174
HLA-DPA1*01:03-DPB1*04:02	NGTLSREDFQRIPE	0.3675336	0.99648875
HLA-DPA1*01:03-DPB1*04:02	NHALQHVAYMNTLR	0.37395394	0.8144493
HLA-DPA1*01:03-DPB1*04:02	NHHEVVKFMDVYQR	0.22549956	0.23525624
HLA-DPA1*01:03-DPB1*04:02	NIIALQENELKKKA	0.21206637	0.04828491
HLA-DPA1*01:03-DPB1*04:02	NKELTFLLFSCPHR	0.50480676	0.07875335
HLA-DPA1*01:03-DPB1*04:02	NKVLMLQEPLLVVA	0.70205575	0.40291214
HLA-DPA1*01:03-DPB1*04:02	NKYAASSYLSLTPE	0.6210727	0.99874973
HLA-DPA1*01:03-DPB1*04:02	NLAFIANLFNRYPA	0.5929487	0.92188615
HLA-DPA1*01:03-DPB1*04:02	NLRYQLLQLVEPFG	0.52611953	0.5266078
HLA-DPA1*01:03-DPB1*04:02	NLSFEHDEFLSNNL	0.6190796	0.93486804
HLA-DPA1*01:03-DPB1*04:02	NNFESEDYCMAVCK	0.34909979	0.085736394
HLA-DPA1*01:03-DPB1*04:02	NNGFINEDFIVWMR	0.5436632	0.23397104
HLA-DPA1*01:03-DPB1*04:02	NNKYAASSYLSLTP	0.67357963	0.99837744
HLA-DPA1*01:03-DPB1*04:02	NNLSFEHDEFLSNN	0.59779507	0.9829496
HLA-DPA1*01:03-DPB1*04:02	NNQFASASLDRTIK	0.3096722	0.9670706
HLA-DPA1*01:03-DPB1*04:02	NPDFTGEQYILDKG	0.22652215	0.99142504
HLA-DPA1*01:03-DPB1*04:02	NPEYTTVSWLKDGT	0.2575672	0.8781236
HLA-DPA1*01:03-DPB1*04:02	NPPGFAFVEFEDPR	0.38227484	0.94586384
HLA-DPA1*01:03-DPB1*04:02	NQVSTPLLRNVQFN	0.31654802	0.116235554
HLA-DPA1*01:03-DPB1*04:02	NREYFKITLYGRTK	0.6333206	0.9851841
HLA-DPA1*01:03-DPB1*04:02	NRGFHQEVFLGKDL	0.5381585	0.9667393
HLA-DPA1*01:03-DPB1*04:02	NRIDRQQFEETVRT	0.1360907	0.8745443
HLA-DPA1*01:03-DPB1*04:02	NRYLVVLYYNANRA	0.47576046	0.28718013
HLA-DPA1*01:03-DPB1*04:02	NSFVNDIFERIASE	0.55434114	0.99374694
HLA-DPA1*01:03-DPB1*04:02	NSQLMAVQYTETTS	0.30856046	0.29920664
HLA-DPA1*01:03-DPB1*04:02	NSSIKGSLWIPVVA	0.48801392	0.831649
HLA-DPA1*01:03-DPB1*04:02	NTASLKYENYELTL	0.55007297	0.9959365
HLA-DPA1*01:03-DPB1*04:02	NTFLHDSFQNVAAV	0.52724916	0.9928606
HLA-DPA1*01:03-DPB1*04:02	NTSFFSSLLNEMAH	0.63948846	0.46973625
HLA-DPA1*01:03-DPB1*04:02	NVALWYTKYASRLA	0.46845046	0.2855005
HLA-DPA1*01:03-DPB1*04:02	NVSFRWEALGNTLS	0.4131211	0.6669418
HLA-DPA1*01:03-DPB1*04:02	NYLQVAYFKINKLE	0.613541	0.9396628
HLA-DPA1*01:03-DPB1*04:02	NYYQVADFKDALAR	0.3390315	0.83933336
HLA-DPA1*01:03-DPB1*04:02	PEYTTVSWLKDGTS	0.15358816	0.61222875
HLA-DPA1*01:03-DPB1*04:02	PGSLLVHSFQQLGR	0.49205285	0.8181192
HLA-DPA1*01:03-DPB1*04:02	PLSYTRFSLARQVD	0.70862293	0.9166359
HLA-DPA1*01:03-DPB1*04:02	PLVKVTFFQNGKSQ	0.40016925	0.026344296
HLA-DPA1*01:03-DPB1*04:02	PTLTHETFKALKPG	0.24812645	0.99002945
HLA-DPA1*01:03-DPB1*04:02	PVKIIETDFEKAHR	0.37286133	0.9931585
HLA-DPA1*01:03-DPB1*04:02	QAAIASQRFEGTTS	0.31858695	0.9759916
HLA-DPA1*01:03-DPB1*04:02	QPAIIDGELYNEVK	0.43086812	0.9937395
HLA-DPA1*01:03-DPB1*04:02	QQELMDENFDLSKR	0.21344465	0.99704915
HLA-DPA1*01:03-DPB1*04:02	QTLAKETFASTASQ	0.34361428	0.6138388
HLA-DPA1*01:03-DPB1*04:02	RAKLLNVGFLEALK	0.7125389	0.971
HLA-DPA1*01:03-DPB1*04:02	RAKLLNVGFQEALK	0.51154554	0.9861312
HLA-DPA1*01:03-DPB1*04:02	RAKLLNVGYLEALK	0.6133451	0.95034707
HLA-DPA1*01:03-DPB1*04:02	RAPYARPNFLQNTA	0.2909155	0.5027749
HLA-DPA1*01:03-DPB1*04:02	RAQLAMALFEQEQA	0.50790685	0.6042139
HLA-DPA1*01:03-DPB1*04:02	RAVMLLHTHTITSR	0.2937831	0.012094552
HLA-DPA1*01:03-DPB1*04:02	RDEQYTALSNMPKK	0.14900813	0.18810849
HLA-DPA1*01:03-DPB1*04:02	RDHVFQVNNFEALK	0.6870312	0.99945295
HLA-DPA1*01:03-DPB1*04:02	REELDTDEYEETKK	0.091773316	0.9680747
HLA-DPA1*01:03-DPB1*04:02	RGAIISQYYNRTVQ	0.29297122	0.9654118
HLA-DPA1*01:03-DPB1*04:02	RGETESEEFEKLKQ	0.27284652	0.9637114
HLA-DPA1*01:03-DPB1*04:02	RGFAFVTFESPADA	0.3327075	0.73649937
HLA-DPA1*01:03-DPB1*04:02	RGGQYFNDKFIGLR	0.54247004	0.9941494
HLA-DPA1*01:03-DPB1*04:02	RGLMSQPLMETCHS	0.38429773	0.010617958
HLA-DPA1*01:03-DPB1*04:02	RKFHYLPFLPSTED	0.5457356	0.99794257
HLA-DPA1*01:03-DPB1*04:02	RKKLTQSKFVGGAE	0.3787697	0.15514338
HLA-DPA1*01:03-DPB1*04:02	RKVESELIKPINPR	0.23135282	0.7495974
HLA-DPA1*01:03-DPB1*04:02	RLDLLHSTAFEELH	0.7918757	0.9953235
HLA-DPA1*01:03-DPB1*04:02	RNPFVFAPTLLTVA	0.62472373	0.726087
HLA-DPA1*01:03-DPB1*04:02	RNSFSSSWFHLNTN	0.5707716	0.9920502
HLA-DPA1*01:03-DPB1*04:02	RNSMLIVNLLAVTG	0.4973631	0.007004652
HLA-DPA1*01:03-DPB1*04:02	RNSYVAGQYDDAAS	0.10032239	0.28146717
HLA-DPA1*01:03-DPB1*04:02	RNYLHYSLYDQAEK	0.39809853	0.99736995
HLA-DPA1*01:03-DPB1*04:02	RPSYSSSLFGYSPA	0.45094398	0.9251791
HLA-DPA1*01:03-DPB1*04:02	RPTFLQSKYEGSVR	0.34611255	0.9962226
HLA-DPA1*01:03-DPB1*04:02	RPTIKNEKFLAGLS	0.5015562	0.92941314
HLA-DPA1*01:03-DPB1*04:02	RQELSHALYQHDAA	0.15887736	0.7188836
HLA-DPA1*01:03-DPB1*04:02	RQLRPEHFQEVGYA	0.3728816	0.9413533
HLA-DPA1*01:03-DPB1*04:02	RQQLDYGIYVINQA	0.21868077	0.43749714
HLA-DPA1*01:03-DPB1*04:02	RQSMAFSILNTPKK	0.5496382	0.55604315
HLA-DPA1*01:03-DPB1*04:02	RRVLSGEFQIVNPH	0.4637039	0.9861633
HLA-DPA1*01:03-DPB1*04:02	RSDYDREALLGVQE	0.21617723	0.1264337
HLA-DPA1*01:03-DPB1*04:02	RTIIEFLSFLHLKE	0.6755998	0.9061223
HLA-DPA1*01:03-DPB1*04:02	RVKIAYEEIFVKNM	0.6716732	0.5563113
HLA-DPA1*01:03-DPB1*04:02	RVLTLRKSLLVQTK	0.43871176	0.17869303
HLA-DPA1*01:03-DPB1*04:02	RVRVLEEQLVKAKE	0.26080617	0.69326913
HLA-DPA1*01:03-DPB1*04:02	SAGLAFSLYQAMAK	0.61650604	0.96741295
HLA-DPA1*01:03-DPB1*04:02	SALHYAVELFEGLK	0.805032	0.99332696
HLA-DPA1*01:03-DPB1*04:02	SAQFAAQIFGLSNH	0.4573685	0.9151001
HLA-DPA1*01:03-DPB1*04:02	SASPLLYTLIEKTM	0.59453565	0.78846806
HLA-DPA1*01:03-DPB1*04:02	SATEYKNEEYQRSE	0.21726446	0.95903033
HLA-DPA1*01:03-DPB1*04:02	SAYAKSEEFAVCRD	0.3929078	0.5983326
HLA-DPA1*01:03-DPB1*04:02	SDGSFHASSSLTVK	0.25613916	0.7626394
HLA-DPA1*01:03-DPB1*04:02	SDIVASSFLKSDKN	0.5624596	0.99045485
HLA-DPA1*01:03-DPB1*04:02	SDKFVSELWKDVDR	0.5115419	0.9995003
HLA-DPA1*01:03-DPB1*04:02	SDMFNYEEYCTANA	0.40488833	0.07133266
HLA-DPA1*01:03-DPB1*04:02	SDPKSLETSAFVKS	0.41455752	0.80842924
HLA-DPA1*01:03-DPB1*04:02	SDSFMNAVLWLRTH	0.4870696	0.50557554
HLA-DPA1*01:03-DPB1*04:02	SDVPLKTEEFEVTK	0.46086362	0.99839973
HLA-DPA1*01:03-DPB1*04:02	SEDHDVEYFLRLAH	0.40850022	0.4997604
HLA-DPA1*01:03-DPB1*04:02	SEFFTGSKLVDYAR	0.44576558	0.9817997
HLA-DPA1*01:03-DPB1*04:02	SEFILMSFSSLPTE	0.6697967	0.02351525
HLA-DPA1*01:03-DPB1*04:02	SFDYDHDAFLGAEE	0.35841477	0.50151396
HLA-DPA1*01:03-DPB1*04:02	SFFKISYLTFLPSA	0.80139744	0.8157589
HLA-DPA1*01:03-DPB1*04:02	SFLEYRTFQFQPSK	0.54420227	0.8808872
HLA-DPA1*01:03-DPB1*04:02	SFLTGQLFQKSVDA	0.4815683	0.98660946
HLA-DPA1*01:03-DPB1*04:02	SGALMANRFVSSPQ	0.44998163	0.9957403
HLA-DPA1*01:03-DPB1*04:02	SGDFQMSPYAEYPK	0.44090018	0.94582444
HLA-DPA1*01:03-DPB1*04:02	SGQGIRNTYFEFET	0.4333871	0.13630728
HLA-DPA1*01:03-DPB1*04:02	SGSALTRSFYVILG	0.5507124	0.024135651
HLA-DPA1*01:03-DPB1*04:02	SINLQDETFLESNK	0.5270199	0.92872316
HLA-DPA1*01:03-DPB1*04:02	SKGFGFVSFERHED	0.3901043	0.91140175
HLA-DPA1*01:03-DPB1*04:02	SKGYAYVEFENPDE	0.32354552	0.6638032
HLA-DPA1*01:03-DPB1*04:02	SKLALLGQVFLDSS	0.7136323	0.58022296
HLA-DPA1*01:03-DPB1*04:02	SKLLSGVLFHSSPA	0.5586617	0.9922643
HLA-DPA1*01:03-DPB1*04:02	SKSMVDELFAEIVR	0.60350794	0.9974192
HLA-DPA1*01:03-DPB1*04:02	SKTMVDELFAEIVR	0.6029846	0.997818
HLA-DPA1*01:03-DPB1*04:02	SLDFATEPYNAARP	0.31185225	0.9030355
HLA-DPA1*01:03-DPB1*04:02	SNDMYHSRALQVVR	0.31495854	0.9935721
HLA-DPA1*01:03-DPB1*04:02	SNFAHVIFQNVAKS	0.61097914	0.99943477
HLA-DPA1*01:03-DPB1*04:02	SNNKYAASSYLSLT	0.6414536	0.9984185
HLA-DPA1*01:03-DPB1*04:02	SNPEYTTVSWLKDG	0.26363897	0.97006845
HLA-DPA1*01:03-DPB1*04:02	SPAQADSQFLENAK	0.18836358	0.53785884
HLA-DPA1*01:03-DPB1*04:02	SPKIASHQFSPVAG	0.38744792	0.9873141
HLA-DPA1*01:03-DPB1*04:02	SPQHKITSFEEAKG	0.17197946	0.43602696
HLA-DPA1*01:03-DPB1*04:02	SPTFAGGLFSISKS	0.43581778	0.98023367
HLA-DPA1*01:03-DPB1*04:02	SPTMAGGLFAMNRQ	0.27345905	0.84413874
HLA-DPA1*01:03-DPB1*04:02	SPTMAGGLFAVSKK	0.34533325	0.98532975
HLA-DPA1*01:03-DPB1*04:02	SPTRELAYQTFEVL	0.6537811	0.9926836
HLA-DPA1*01:03-DPB1*04:02	SQLMAVQYTETTSS	0.30981052	0.11234609
HLA-DPA1*01:03-DPB1*04:02	SRDLLGETLAQLIR	0.4653436	0.65793073
HLA-DPA1*01:03-DPB1*04:02	SRFATTFYQHLADS	0.6698822	0.9967024
HLA-DPA1*01:03-DPB1*04:02	SRGFAFVTFESPAD	0.5082799	0.8982576
HLA-DPA1*01:03-DPB1*04:02	SRGYYSSAFASSTN	0.5301319	0.7951046
HLA-DPA1*01:03-DPB1*04:02	SRLYSVSYLLKDKG	0.54948723	0.8449046
HLA-DPA1*01:03-DPB1*04:02	SRPHFLIELFHELQ	0.81584096	0.9972299
HLA-DPA1*01:03-DPB1*04:02	SSDMFNYEEYCTAN	0.45251587	0.18566771
HLA-DPA1*01:03-DPB1*04:02	SSGFHGGHFVHMRG	0.3790267	0.97124684
HLA-DPA1*01:03-DPB1*04:02	SSGLHSNGFSLVRK	0.34896404	0.9786047
HLA-DPA1*01:03-DPB1*04:02	SSSMEGVTFLQAKQ	0.4569537	0.97915095
HLA-DPA1*01:03-DPB1*04:02	SSTIKYLDFVFAVK	0.6362305	0.9265054
HLA-DPA1*01:03-DPB1*04:02	SSWYEVDSFTPFRK	0.4835805	0.8243681
HLA-DPA1*01:03-DPB1*04:02	STMLTSQYVRLTPD	0.50014645	0.9195239
HLA-DPA1*01:03-DPB1*04:02	STRQTYFLPVIGLV	0.62751454	0.2293432
HLA-DPA1*01:03-DPB1*04:02	STVFRSTDFFQSRE	0.6195738	0.99190253
HLA-DPA1*01:03-DPB1*04:02	SVPDHVVWSLFNTL	0.76898265	0.7440206
HLA-DPA1*01:03-DPB1*04:02	SYIQSKFEDLNKRK	0.58892024	0.89150155
HLA-DPA1*01:03-DPB1*04:02	SYQFAAVQFSTSYK	0.60965645	0.9475602
HLA-DPA1*01:03-DPB1*04:02	TAFFHGQMLTTRGH	0.35536593	0.30304584
HLA-DPA1*01:03-DPB1*04:02	TAFYLAEFFVNEAR	0.7622751	0.82492554
HLA-DPA1*01:03-DPB1*04:02	TAINSTNFCTSAKD	0.25093716	0.16834018
HLA-DPA1*01:03-DPB1*04:02	TAKTFLTVYWTPER	0.5752475	0.7014385
HLA-DPA1*01:03-DPB1*04:02	TANIFSVKFLPHAG	0.45943412	0.93316686
HLA-DPA1*01:03-DPB1*04:02	TAVRLLLPGELAKH	0.27431545	0.030549208
HLA-DPA1*01:03-DPB1*04:02	TCDMVSAAYASTKE	0.20781341	0.18052566
HLA-DPA1*01:03-DPB1*04:02	TDIARTEYLSNADE	0.26885694	0.5804917
HLA-DPA1*01:03-DPB1*04:02	TDVHGVMFQGNTVQ	0.18716449	0.38082594
HLA-DPA1*01:03-DPB1*04:02	TEFGGSIYQKVNEK	0.40420118	0.99422693
HLA-DPA1*01:03-DPB1*04:02	TGAFEDTSFASLCN	0.5502742	0.5729984
HLA-DPA1*01:03-DPB1*04:02	TGALEGQMFRKTGR	0.23657903	0.9957735
HLA-DPA1*01:03-DPB1*04:02	TGLYYDEYLKQVID	0.45748827	0.64923877
HLA-DPA1*01:03-DPB1*04:02	TGNIGYTLFSSKPV	0.5100275	0.8084071
HLA-DPA1*01:03-DPB1*04:02	TGRFMWIKFSSDEE	0.401887	0.8962579
HLA-DPA1*01:03-DPB1*04:02	TGVFQDEELLFSHK	0.41350812	0.97121924
HLA-DPA1*01:03-DPB1*04:02	TGVFTNSSWLWNKL	0.40701997	0.07403056
HLA-DPA1*01:03-DPB1*04:02	TIFAVTEEFQPVYK	0.48632297	0.91497004
HLA-DPA1*01:03-DPB1*04:02	TIHFHAESFLYRNG	0.57977086	0.79904175
HLA-DPA1*01:03-DPB1*04:02	TKNFMKNLFLLSTR	0.6440333	0.8628174
HLA-DPA1*01:03-DPB1*04:02	TMLTSQYVRLTPDE	0.4609634	0.40210715
HLA-DPA1*01:03-DPB1*04:02	TNEAKGTEFAESAD	0.1557208	0.31422573
HLA-DPA1*01:03-DPB1*04:02	TNLIESSNMLGLNR	0.4007197	0.2063181
HLA-DPA1*01:03-DPB1*04:02	TPEFQANEVRKVKK	0.22809939	0.9846777
HLA-DPA1*01:03-DPB1*04:02	TPSMVTEDWLVQNH	0.35370922	0.9677817
HLA-DPA1*01:03-DPB1*04:02	TSNFAHVIFQNVAK	0.6640717	0.99954414
HLA-DPA1*01:03-DPB1*04:02	TSNWSGNYFTETAG	0.34802076	0.65136874
HLA-DPA1*01:03-DPB1*04:02	TSSFLDQRFQDADE	0.3353875	0.9934119
HLA-DPA1*01:03-DPB1*04:02	TTGIQSEFFINTTR	0.5739208	0.99518883
HLA-DPA1*01:03-DPB1*04:02	TVFRSTDFFQSREN	0.5447591	0.99206525
HLA-DPA1*01:03-DPB1*04:02	TVNAVVEFFQSNKG	0.32102564	0.11324515
HLA-DPA1*01:03-DPB1*04:02	VAEITNACFEPANQ	0.26075712	0.54167044
HLA-DPA1*01:03-DPB1*04:02	VAFDAVLFEPSRHA	0.43972018	0.9704088
HLA-DPA1*01:03-DPB1*04:02	VALYALEVMESVVK	0.5472999	0.3922301
HLA-DPA1*01:03-DPB1*04:02	VANLRGESLSSGKT	0.17937757	0.40995988
HLA-DPA1*01:03-DPB1*04:02	VANQTSATFLRVVG	0.45901716	0.9546526
HLA-DPA1*01:03-DPB1*04:02	VAQTLAKETFASTA	0.5697791	0.742039
HLA-DPA1*01:03-DPB1*04:02	VARGIAGEKFDIVK	0.41065067	0.9947311
HLA-DPA1*01:03-DPB1*04:02	VARLTESLFLDLLG	0.75120676	0.3126815
HLA-DPA1*01:03-DPB1*04:02	VATISGNMFNQMAK	0.43127158	0.9928707
HLA-DPA1*01:03-DPB1*04:02	VDDLFETIFSTAHR	0.48290366	0.62067515
HLA-DPA1*01:03-DPB1*04:02	VDEVWSTLLRSVHS	0.46820942	0.52812445
HLA-DPA1*01:03-DPB1*04:02	VDQFHGTEYVCCPQ	0.22992069	0.9881023
HLA-DPA1*01:03-DPB1*04:02	VEDFASIDWLAQRN	0.41949117	0.8522565
HLA-DPA1*01:03-DPB1*04:02	VEHDFIMATYLADR	0.5448118	0.9326767
HLA-DPA1*01:03-DPB1*04:02	VEHWIGHENFELIN	0.5344633	0.99562705
HLA-DPA1*01:03-DPB1*04:02	VEPIHADILLETYK	0.40717757	0.83483964
HLA-DPA1*01:03-DPB1*04:02	VFHATAFELDTDGN	0.3209216	0.98999184
HLA-DPA1*01:03-DPB1*04:02	VGDLIYGQFVVANK	0.57811093	0.9915497
HLA-DPA1*01:03-DPB1*04:02	VGDTIQVVFYNRAS	0.4137048	0.63090116
HLA-DPA1*01:03-DPB1*04:02	VGDVTGAQAYASTA	0.056300752	0.5599074
HLA-DPA1*01:03-DPB1*04:02	VGEFVSDVLLVPEK	0.50983834	0.73342705
HLA-DPA1*01:03-DPB1*04:02	VGSIAYLFFTNRHE	0.52083623	0.8804124
HLA-DPA1*01:03-DPB1*04:02	VHAYTLYSAVRPFG	0.37845275	0.092968024
HLA-DPA1*01:03-DPB1*04:02	VHLFSGSQFESSRS	0.53920543	0.99769104
HLA-DPA1*01:03-DPB1*04:02	VHLKRDFFLANASR	0.45391235	0.49652308
HLA-DPA1*01:03-DPB1*04:02	VIKMFMGSLFNVIG	0.72401536	0.20387563
HLA-DPA1*01:03-DPB1*04:02	VILAENGFLPIHLL	0.454356	0.08186407
HLA-DPA1*01:03-DPB1*04:02	VKRLEYESFQCGQQ	0.46224958	0.95702636
HLA-DPA1*01:03-DPB1*04:02	VKVRLLISCWGHSE	0.37370366	0.000843746
HLA-DPA1*01:03-DPB1*04:02	VLDFEQAQLERIAD	0.3392674	0.53528476
HLA-DPA1*01:03-DPB1*04:02	VLKFAEVYFAQSQQ	0.544963	0.40082312
HLA-DPA1*01:03-DPB1*04:02	VLTLRKSLLVQTKR	0.36377224	0.38472587
HLA-DPA1*01:03-DPB1*04:02	VMAIEHADFAGVER	0.33265015	0.8806356
HLA-DPA1*01:03-DPB1*04:02	VNGILFVQYFHRVP	0.7473112	0.949872
HLA-DPA1*01:03-DPB1*04:02	VNLYRSESLQQNLL	0.3188011	0.90267026
HLA-DPA1*01:03-DPB1*04:02	VPTDFSSAKIEVSQ	0.14706486	0.9764013
HLA-DPA1*01:03-DPB1*04:02	VPYFYLSPLQLSVS	0.59070426	0.93879473
HLA-DPA1*01:03-DPB1*04:02	VQEFYGDYIAVNPH	0.41935176	0.9364878
HLA-DPA1*01:03-DPB1*04:02	VQGLLSETYLEAHR	0.55056465	0.9950079
HLA-DPA1*01:03-DPB1*04:02	VQKDIKNVPFKIVR	0.40451014	0.9823912
HLA-DPA1*01:03-DPB1*04:02	VRYFANEPFADFHR	0.56120056	0.9991477
HLA-DPA1*01:03-DPB1*04:02	VSGLTVEQFRKING	0.40413144	0.9963902
HLA-DPA1*01:03-DPB1*04:02	VSPFHFTTLSTSVM	0.5207246	0.8128711
HLA-DPA1*01:03-DPB1*04:02	VSTLNSEDFVLVSR	0.5652699	0.9989856
HLA-DPA1*01:03-DPB1*04:02	VYFLSSTFKQEERA	0.5094444	0.6545744
HLA-DPA1*01:03-DPB1*04:02	VYQAEHLLQTAGTC	0.24501184	0.005650686
HLA-DPA1*01:03-DPB1*04:02	WIGLRWTAYEKINK	0.4663809	0.83738005
HLA-DPA1*01:03-DPB1*04:02	YAFLGAKFKTSAQH	0.36147296	0.9973239
HLA-DPA1*01:03-DPB1*04:02	YAKIVEIPFNSTNK	0.44862133	0.9387423
HLA-DPA1*01:03-DPB1*04:02	YEFALEQFQFIRAH	0.60798067	0.9933721
HLA-DPA1*01:03-DPB1*04:02	YEKYLGEEYVKAVG	0.48590603	0.99166286
HLA-DPA1*01:03-DPB1*04:02	YNQVSTPLLRNVQF	0.35489222	0.07933579
HLA-DPA1*01:03-DPB1*04:02	YRWQWTSFLSAAST	0.6603543	0.34314254
HLA-DPA1*01:03-DPB1*04:02	YTYYFVPAPWLSVK	0.6181877	0.86636657
HLA-DPA1*01:03-DPB1*04:02	YYAAHKYATSNKHK	0.16421148	0.71698964
