# Supplementary material for: MHCII-peptide presentation: an assessment of the state-of-the-art prediction methods
Source: Front Immunol. 2024 Mar 12;15:1293706. doi: 10.3389/fimmu.2024.1293706 (PMC11027168; doi:10.3389/fimmu.2024.1293706)
Supplement: Supplementary file 2 [file DataSheet_2.zip › output/BERT/pos/14_HLA-DPA1_02_01_DPB1_01_01.csv]

allele	peptide	affinity_pred	mass_pred
HLA-DPA1*02:01-DPB1*01:01	AAEKLFGNMEGDCP	0.22955169	0.001462073
HLA-DPA1*02:01-DPB1*01:01	AAKQKISEAFVKIP	0.6292932	0.42830816
HLA-DPA1*02:01-DPB1*01:01	AARRGALIVLEGVD	0.41609785	0.5247668
HLA-DPA1*02:01-DPB1*01:01	ADLASKRAVEFQEA	0.327355	0.06568406
HLA-DPA1*02:01-DPB1*01:01	ADLQKQVTDLEAER	0.3467011	0.96549004
HLA-DPA1*02:01-DPB1*01:01	ADRKLVTKIIAHEL	0.4605711	0.8160242
HLA-DPA1*02:01-DPB1*01:01	AEEKTISAKYAEER	0.2962385	0.83380365
HLA-DPA1*02:01-DPB1*01:01	AEEKTPLLVLDDVE	0.42688152	0.09132302
HLA-DPA1*02:01-DPB1*01:01	AEKHQVEALKNMQH	0.23134822	0.18582337
HLA-DPA1*02:01-DPB1*01:01	AEKKFIDIAAAKEV	0.3517758	0.816737
HLA-DPA1*02:01-DPB1*01:01	AEKVTQEIVTERSV	0.320666	0.078853294
HLA-DPA1*02:01-DPB1*01:01	AETERKKAVIEAEK	0.22448309	0.4341666
HLA-DPA1*02:01-DPB1*01:01	AEYLASIFGTEKDK	0.54090846	0.19060154
HLA-DPA1*02:01-DPB1*01:01	AFCDRKLGAWVCDR	0.23566715	0.000609987
HLA-DPA1*02:01-DPB1*01:01	AFELQKSAFSEEVN	0.52856714	0.2555358
HLA-DPA1*02:01-DPB1*01:01	AFHKLAMKYHPDKN	0.25918448	0.25464246
HLA-DPA1*02:01-DPB1*01:01	AGAQKCHSVITQDF	0.2343736	0.06704145
HLA-DPA1*02:01-DPB1*01:01	AGFDRHITIFSPEG	0.29247874	0.20100923
HLA-DPA1*02:01-DPB1*01:01	AGKLKKDTYIENEK	0.37712994	0.3973311
HLA-DPA1*02:01-DPB1*01:01	AGKRYSPQFVKAAK	0.34667432	0.5740949
HLA-DPA1*02:01-DPB1*01:01	AGPKEAPPWGKEQP	0.032121204	0.003376241
HLA-DPA1*02:01-DPB1*01:01	AHYRTSPFFSVYVS	0.65701675	0.29259142
HLA-DPA1*02:01-DPB1*01:01	AIKKFAEAFEAIPR	0.58968866	0.8544345
HLA-DPA1*02:01-DPB1*01:01	AILRVAELSSDDFH	0.38739628	0.9310439
HLA-DPA1*02:01-DPB1*01:01	AISKETDAFQPHKQ	0.15129732	0.079531044
HLA-DPA1*02:01-DPB1*01:01	AIVKYTVAVREAGA	0.29297605	0.4300272
HLA-DPA1*02:01-DPB1*01:01	AKELRQKVKYLQDQ	0.29443708	0.09259137
HLA-DPA1*02:01-DPB1*01:01	AKFKEGAEMESSKE	0.2674701	0.09539889
HLA-DPA1*02:01-DPB1*01:01	AKGKEVDNFVDKLK	0.33512926	0.23420219
HLA-DPA1*02:01-DPB1*01:01	AKKAASKTLLEKSQ	0.35602096	0.24529855
HLA-DPA1*02:01-DPB1*01:01	AKNKSKETFLGSVK	0.56793875	0.10240432
HLA-DPA1*02:01-DPB1*01:01	AKPEASFQVWNKDS	0.32796103	0.38386434
HLA-DPA1*02:01-DPB1*01:01	AKVEQVLSLEPQHE	0.4622415	0.20244327
HLA-DPA1*02:01-DPB1*01:01	AKYGISGEKDVSPD	0.08306929	0.08786507
HLA-DPA1*02:01-DPB1*01:01	ALEKIDLKFIDTTS	0.33916426	0.087459154
HLA-DPA1*02:01-DPB1*01:01	ALIRKHEAFESDLA	0.30959293	0.27755588
HLA-DPA1*02:01-DPB1*01:01	ANDKTSVSFSSLPG	0.42014712	0.020758271
HLA-DPA1*02:01-DPB1*01:01	APKKQIQFADDMQE	0.3139671	0.60158503
HLA-DPA1*02:01-DPB1*01:01	AQGQKKVEELEGEI	0.39597437	0.3208506
HLA-DPA1*02:01-DPB1*01:01	AQLEKDVSNLNKEK	0.25478694	0.050821684
HLA-DPA1*02:01-DPB1*01:01	AQLKDAGVYECESK	0.22658612	0.006960145
HLA-DPA1*02:01-DPB1*01:01	AQRLFTALFPFEKN	0.5421792	0.3747139
HLA-DPA1*02:01-DPB1*01:01	ARLLEQWEKDDDIE	0.34669793	0.094721556
HLA-DPA1*02:01-DPB1*01:01	ASADRTVIDYNGER	0.13459566	0.28311726
HLA-DPA1*02:01-DPB1*01:01	ASLTVKAYLLGKED	0.41299018	0.09624128
HLA-DPA1*02:01-DPB1*01:01	ATLSKSGNTFRPEV	0.19856162	0.009055933
HLA-DPA1*02:01-DPB1*01:01	ATMPSMQCKHRSPN	0.110196516	0.003873945
HLA-DPA1*02:01-DPB1*01:01	ATSKYESVMKTEPS	0.36392316	0.06493597
HLA-DPA1*02:01-DPB1*01:01	ATTRTGSSFVGEFF	0.4255106	0.011765831
HLA-DPA1*02:01-DPB1*01:01	AVARDDGLFSGDPN	0.11400105	0.027457869
HLA-DPA1*02:01-DPB1*01:01	AVEKVNIKPQVDRY	0.22632648	0.8249427
HLA-DPA1*02:01-DPB1*01:01	AVQKLYEHIVADDR	0.4290375	0.8772658
HLA-DPA1*02:01-DPB1*01:01	CHVKHYTNPSQDVT	0.08219779	0.036696855
HLA-DPA1*02:01-DPB1*01:01	CPQTKIIGSVSKEE	0.28542146	0.042396374
HLA-DPA1*02:01-DPB1*01:01	DAKAEEEFNIEKGR	0.31199512	0.08742212
HLA-DPA1*02:01-DPB1*01:01	DAVLEDIFKKNDHD	0.28035724	0.045500703
HLA-DPA1*02:01-DPB1*01:01	DCHQKIDDLFSGKL	0.3512392	0.002777424
HLA-DPA1*02:01-DPB1*01:01	DDAIEAIEKHLIKK	0.32771242	0.57763606
HLA-DPA1*02:01-DPB1*01:01	DDIFRIYIKEKKEC	0.3789043	0.002252921
HLA-DPA1*02:01-DPB1*01:01	DDKVGTDLLEEEIT	0.4627038	0.475991
HLA-DPA1*02:01-DPB1*01:01	DDKWKRGSEPVPEK	0.112487875	0.6463176
HLA-DPA1*02:01-DPB1*01:01	DDRTGVVYQIEGSK	0.31419823	0.67924744
HLA-DPA1*02:01-DPB1*01:01	DEAEKALGPLLARD	0.25582603	0.034534324
HLA-DPA1*02:01-DPB1*01:01	DEIAKYDGKWEVEE	0.22153227	0.08322781
HLA-DPA1*02:01-DPB1*01:01	DESESKTSEELQQD	0.24462983	0.15026888
HLA-DPA1*02:01-DPB1*01:01	DIMQRQYLTFKPQT	0.31804496	0.6458913
HLA-DPA1*02:01-DPB1*01:01	DKEQLTAEAKELRQ	0.21288775	0.5875976
HLA-DPA1*02:01-DPB1*01:01	DKKGKIVDAVIQEH	0.33780515	0.492006
HLA-DPA1*02:01-DPB1*01:01	DKLNNLVLFDKATY	0.40557683	0.012665319
HLA-DPA1*02:01-DPB1*01:01	DKMTKTGSHPKLDR	0.07405608	0.46131858
HLA-DPA1*02:01-DPB1*01:01	DLANKRAVDFQEAQ	0.28933313	0.2467387
HLA-DPA1*02:01-DPB1*01:01	DLASKRAVEFQEAQ	0.3681317	0.29432517
HLA-DPA1*02:01-DPB1*01:01	DLEEKLFGQHLATE	0.46189988	0.025415594
HLA-DPA1*02:01-DPB1*01:01	DLLVRTQNSWTQDG	0.22512032	0.0788153
HLA-DPA1*02:01-DPB1*01:01	DLQKQVTDLEAERE	0.35887402	0.93829405
HLA-DPA1*02:01-DPB1*01:01	DLSKRYIKALAEEN	0.36574528	0.9867321
HLA-DPA1*02:01-DPB1*01:01	DLSKRYVKALAEEN	0.3555933	0.9842204
HLA-DPA1*02:01-DPB1*01:01	DMARLLEQWEKDDD	0.33261102	0.01223281
HLA-DPA1*02:01-DPB1*01:01	DNKTFLVWVNEEDH	0.44132137	0.38953668
HLA-DPA1*02:01-DPB1*01:01	DPDAKVEEEPEEEP	0.10701108	0.86196744
HLA-DPA1*02:01-DPB1*01:01	DPHIKVDSGYRVHE	0.16678737	0.6781269
HLA-DPA1*02:01-DPB1*01:01	DQQEKLLAVIEEQH	0.45578334	0.18958458
HLA-DPA1*02:01-DPB1*01:01	DRAMLALTSTLNKL	0.4315204	0.25454682
HLA-DPA1*02:01-DPB1*01:01	DRHITIFSPEGRLY	0.3325264	0.15968409
HLA-DPA1*02:01-DPB1*01:01	DRKKEFEELIDSNH	0.44002825	0.36539382
HLA-DPA1*02:01-DPB1*01:01	DRVLKKQDAFYKEQ	0.33950844	0.026082337
HLA-DPA1*02:01-DPB1*01:01	DRYDKSNILWDKEH	0.32521826	0.403308
HLA-DPA1*02:01-DPB1*01:01	DSGDKVAVEWDKDH	0.20321812	0.25321725
HLA-DPA1*02:01-DPB1*01:01	DSQHKLSEVITGDL	0.3542167	0.13923277
HLA-DPA1*02:01-DPB1*01:01	DSQRYKVDYESQST	0.21957523	0.29355043
HLA-DPA1*02:01-DPB1*01:01	DSRSNQFFSLDPVT	0.40041617	0.037950378
HLA-DPA1*02:01-DPB1*01:01	DSVPKAVMHFLVNH	0.37292278	0.13459091
HLA-DPA1*02:01-DPB1*01:01	DTSLFSDEFKVETS	0.44843766	0.04131885
HLA-DPA1*02:01-DPB1*01:01	DVVFASSSKCGKDK	0.1422321	0.26668733
HLA-DPA1*02:01-DPB1*01:01	EAHKRAEEFLTASQ	0.47832343	0.6454736
HLA-DPA1*02:01-DPB1*01:01	EAKKGETLSQEEQR	0.26512033	0.7904486
HLA-DPA1*02:01-DPB1*01:01	EAKQMIAVADENQN	0.23697191	0.62617457
HLA-DPA1*02:01-DPB1*01:01	EAKTFDQLTPEESK	0.38461083	0.6171793
HLA-DPA1*02:01-DPB1*01:01	EALKSVIDYQTHFR	0.34151742	0.089299686
HLA-DPA1*02:01-DPB1*01:01	EAQRRFATLQNELQ	0.39494616	0.72484785
HLA-DPA1*02:01-DPB1*01:01	EARKAVLVALKERG	0.31919098	0.8189389
HLA-DPA1*02:01-DPB1*01:01	EDFRLAGAFSSDTS	0.32517672	0.013300622
HLA-DPA1*02:01-DPB1*01:01	EDGKERTDFQEENH	0.20094919	0.31496724
HLA-DPA1*02:01-DPB1*01:01	EDGRTLSDYNIQKE	0.26647922	0.78196603
HLA-DPA1*02:01-DPB1*01:01	EDLFKKIVRASQES	0.26252282	0.065451905
HLA-DPA1*02:01-DPB1*01:01	EEAKTFDQLTPEES	0.3743748	0.34125814
HLA-DPA1*02:01-DPB1*01:01	EEDGKERTDFQEEN	0.21500151	0.12785167
HLA-DPA1*02:01-DPB1*01:01	EEEALTILSKKKNG	0.24313876	0.048496366
HLA-DPA1*02:01-DPB1*01:01	EEHRKQGEDFSRTF	0.3289908	0.33744505
HLA-DPA1*02:01-DPB1*01:01	EEKKKWAQQVEKER	0.32726097	0.49637204
HLA-DPA1*02:01-DPB1*01:01	EELKKQHSDLEEEH	0.25583708	0.37021154
HLA-DPA1*02:01-DPB1*01:01	EFKKYEMMKEHERR	0.33060405	0.5805994
HLA-DPA1*02:01-DPB1*01:01	EGRYFSGALPDDED	0.3036672	0.62621796
HLA-DPA1*02:01-DPB1*01:01	EHRILKVSMKELNK	0.49020207	0.14459963
HLA-DPA1*02:01-DPB1*01:01	EHRKQGEDFSRTFN	0.30620787	0.51852304
HLA-DPA1*02:01-DPB1*01:01	EIAKYDGKWEVEEM	0.24890175	0.07938276
HLA-DPA1*02:01-DPB1*01:01	EIDAKAEEEFNIEK	0.37328818	0.07947755
HLA-DPA1*02:01-DPB1*01:01	EIEKYVAEIEKEKE	0.45597208	0.4020041
HLA-DPA1*02:01-DPB1*01:01	EIPLKDKTLIEKER	0.33784118	0.07211288
HLA-DPA1*02:01-DPB1*01:01	EISRKLFDTLNEDL	0.48809105	0.24100205
HLA-DPA1*02:01-DPB1*01:01	EKAKESWEMNSEEK	0.32673082	0.030753016
HLA-DPA1*02:01-DPB1*01:01	EKKYFAATQFEPLA	0.97144955	0.98991644
HLA-DPA1*02:01-DPB1*01:01	EKQKKHSFLSQRET	0.3213471	0.036941137
HLA-DPA1*02:01-DPB1*01:01	EKRKQYDTYGEEGL	0.32444543	0.009951929
HLA-DPA1*02:01-DPB1*01:01	ELEKTFTFLQEEVR	0.55336356	0.5831255
HLA-DPA1*02:01-DPB1*01:01	ELKKQHSDLEEEHR	0.23003374	0.81007767
HLA-DPA1*02:01-DPB1*01:01	ELPKADTNQLADKG	0.12007399	0.25461954
HLA-DPA1*02:01-DPB1*01:01	ELQRANSHFIEEQQ	0.36595473	0.16525812
HLA-DPA1*02:01-DPB1*01:01	ENQKLKQHLEEEKQ	0.2757714	0.15361398
HLA-DPA1*02:01-DPB1*01:01	EPRFIAVGYVDDTQ	0.3672913	0.9987812
HLA-DPA1*02:01-DPB1*01:01	EQQRLAVQQVEEAQ	0.35764018	0.9562036
HLA-DPA1*02:01-DPB1*01:01	ERRLKKNLALSRES	0.31467688	0.33793956
HLA-DPA1*02:01-DPB1*01:01	ESESKTSEELQQDF	0.3645429	0.1735694
HLA-DPA1*02:01-DPB1*01:01	ESKHEILSVAEVTT	0.36667025	0.02816233
HLA-DPA1*02:01-DPB1*01:01	ESSKSAMMYIQELR	0.4247028	0.008933852
HLA-DPA1*02:01-DPB1*01:01	ESVKSKVQYLKDRQ	0.33092502	0.030416137
HLA-DPA1*02:01-DPB1*01:01	ETERKKAVIEAEKI	0.39571092	0.29390872
HLA-DPA1*02:01-DPB1*01:01	ETFQKVKEKLKIDS	0.30311063	0.003608157
HLA-DPA1*02:01-DPB1*01:01	EVLKYSEFFTGSKL	0.6639437	0.25535494
HLA-DPA1*02:01-DPB1*01:01	FATKVVHLLGSEQQ	0.34058046	0.056972146
HLA-DPA1*02:01-DPB1*01:01	FCDRKLGAWVCDRL	0.28569236	0.000505826
HLA-DPA1*02:01-DPB1*01:01	FDGKKSSILQAESK	0.39096013	0.16499731
HLA-DPA1*02:01-DPB1*01:01	FDQKLGTWLKSGLG	0.3382664	0.01657718
HLA-DPA1*02:01-DPB1*01:01	FDRHITIFSPEGRL	0.30134162	0.31085646
HLA-DPA1*02:01-DPB1*01:01	FDYKKMTIFRCQDN	0.3372317	0.041295096
HLA-DPA1*02:01-DPB1*01:01	FETKENKRLLEKSQ	0.24258207	0.013997885
HLA-DPA1*02:01-DPB1*01:01	FEVKKYVLPNFEVK	0.44974244	0.9699942
HLA-DPA1*02:01-DPB1*01:01	FGNKQDSAFSNLEN	0.2534676	0.11891677
HLA-DPA1*02:01-DPB1*01:01	FIQKHGTNFLKDHR	0.34291852	0.40450352
HLA-DPA1*02:01-DPB1*01:01	FNSKYLELFQRQPA	0.4825183	0.09299465
HLA-DPA1*02:01-DPB1*01:01	FPKEALAHEKFTKE	0.4921035	0.6990104
HLA-DPA1*02:01-DPB1*01:01	FQSRHLACLPREPG	0.2931756	0.018462647
HLA-DPA1*02:01-DPB1*01:01	FREKLQAANAEDIK	0.3172848	0.88000524
HLA-DPA1*02:01-DPB1*01:01	FRKNFQALLEEQNL	0.49298722	0.01101242
HLA-DPA1*02:01-DPB1*01:01	GADKIQMTWTRDKY	0.29311097	0.056232035
HLA-DPA1*02:01-DPB1*01:01	GAKIAAVQFTYDQR	0.46109214	0.5384647
HLA-DPA1*02:01-DPB1*01:01	GAKLHTLSVEHQRE	0.413472	0.9893421
HLA-DPA1*02:01-DPB1*01:01	GAPVEVESFLVHPG	0.5689295	0.8450581
HLA-DPA1*02:01-DPB1*01:01	GAQKCHSVITQDFL	0.41082478	0.010794078
HLA-DPA1*02:01-DPB1*01:01	GAQKQFKNFQIEVQ	0.34616283	0.13133495
HLA-DPA1*02:01-DPB1*01:01	GCDKEVGSMKADDK	0.052792072	0.005723722
HLA-DPA1*02:01-DPB1*01:01	GDKAFVDFLSDEIK	0.50065464	0.747579
HLA-DPA1*02:01-DPB1*01:01	GDLDKKDASINIEN	0.2060002	0.3096431
HLA-DPA1*02:01-DPB1*01:01	GDMTSEEFRQVMNG	0.36621723	0.8113624
HLA-DPA1*02:01-DPB1*01:01	GEGKLSLPWLLNKE	0.42517388	0.02286261
HLA-DPA1*02:01-DPB1*01:01	GEPRFIAVGYVDDT	0.38223633	0.99913806
HLA-DPA1*02:01-DPB1*01:01	GERKVVEINHEDLG	0.35810238	0.9512162
HLA-DPA1*02:01-DPB1*01:01	GERTLDGFKKFLES	0.33867228	0.058834285
HLA-DPA1*02:01-DPB1*01:01	GFDRHITIFSPEGR	0.25986812	0.22747776
HLA-DPA1*02:01-DPB1*01:01	GHAKDACVISSDFH	0.23102063	0.07381167
HLA-DPA1*02:01-DPB1*01:01	GIRCKDGVVFGVEK	0.22854765	0.004061497
HLA-DPA1*02:01-DPB1*01:01	GKIVDAVIQEHQPS	0.30103123	0.5232518
HLA-DPA1*02:01-DPB1*01:01	GKNRKEVELIVQEK	0.4560982	0.6084767
HLA-DPA1*02:01-DPB1*01:01	GKPKTITGFQTHTT	0.22091621	0.0653206
HLA-DPA1*02:01-DPB1*01:01	GKRGAQLAKDIARR	0.18759602	0.312573
HLA-DPA1*02:01-DPB1*01:01	GLNPKQVEYLVNEK	0.38489687	0.3993824
HLA-DPA1*02:01-DPB1*01:01	GNDRNIDVFNVEDQ	0.2673373	0.021617305
HLA-DPA1*02:01-DPB1*01:01	GNPRENSPFLNNVE	0.32328597	0.86921597
HLA-DPA1*02:01-DPB1*01:01	GPARKGAAAIEAED	0.17678593	0.9783026
HLA-DPA1*02:01-DPB1*01:01	GPKGMDKMIQDGKG	0.09045224	0.31636757
HLA-DPA1*02:01-DPB1*01:01	GPQKKTEQVQRDIG	0.1941798	0.8208351
HLA-DPA1*02:01-DPB1*01:01	GPRNVLLFLQDKLS	0.42530665	0.1308546
HLA-DPA1*02:01-DPB1*01:01	GPVGVFEWEAFARG	0.67274666	0.9950329
HLA-DPA1*02:01-DPB1*01:01	GQGIRNTYFEFETA	0.48437265	0.11850759
HLA-DPA1*02:01-DPB1*01:01	GQKKVEELEGEITT	0.3143512	0.45973223
HLA-DPA1*02:01-DPB1*01:01	GQRKEVEVFKSEDA	0.32021752	0.3604738
HLA-DPA1*02:01-DPB1*01:01	GQRLGVHLHTEARA	0.26354825	0.022487868
HLA-DPA1*02:01-DPB1*01:01	GRGRAGIEASLDVQ	0.2658819	0.98663026
HLA-DPA1*02:01-DPB1*01:01	GRHVKTYEVSLREK	0.4027982	0.9461066
HLA-DPA1*02:01-DPB1*01:01	GRLLRGHNQYAYDG	0.26690203	0.9646069
HLA-DPA1*02:01-DPB1*01:01	GSKIRFLILPDMLK	0.6052217	0.5352577
HLA-DPA1*02:01-DPB1*01:01	GTAQGELFLDDGHT	0.3234226	0.13856183
HLA-DPA1*02:01-DPB1*01:01	GTKDSVMWALDGLS	0.3486019	0.004139626
HLA-DPA1*02:01-DPB1*01:01	GTKEYTEGLLDNVT	0.4032933	0.59859896
HLA-DPA1*02:01-DPB1*01:01	GVAKMNTINAAEPH	0.22654893	0.23298593
HLA-DPA1*02:01-DPB1*01:01	GVKLVSIGAEEIVD	0.425141	0.5661756
HLA-DPA1*02:01-DPB1*01:01	GVRRALDFAVGEYN	0.3179084	0.81155026
HLA-DPA1*02:01-DPB1*01:01	GWDEALLTMSKGEK	0.3090574	0.017077468
HLA-DPA1*02:01-DPB1*01:01	HEDAVAAMSKDKAN	0.076160066	0.19009152
HLA-DPA1*02:01-DPB1*01:01	HEEFKKYEMMKEHE	0.37899703	0.5043113
HLA-DPA1*02:01-DPB1*01:01	HEEFKRYEMLKEHE	0.4350231	0.32927117
HLA-DPA1*02:01-DPB1*01:01	HEKALEEAKEKLRK	0.20598626	0.23523477
HLA-DPA1*02:01-DPB1*01:01	HFARAASEFESSEG	0.3289671	0.037513632
HLA-DPA1*02:01-DPB1*01:01	HHETPLSASTKMLE	0.23276348	0.003986158
HLA-DPA1*02:01-DPB1*01:01	HKAKTSGKFSGEEL	0.26710856	0.031267308
HLA-DPA1*02:01-DPB1*01:01	HPRPDITWMKDDQA	0.13970868	0.53907776
HLA-DPA1*02:01-DPB1*01:01	HPTKIPVIIERYKG	0.4154361	0.48926488
HLA-DPA1*02:01-DPB1*01:01	HQLKINPYVLSDKD	0.43014178	0.7202989
HLA-DPA1*02:01-DPB1*01:01	HRPKILIPGTLEPG	0.2424337	0.36034352
HLA-DPA1*02:01-DPB1*01:01	HRSDLVFLADLRPE	0.40153617	0.10767492
HLA-DPA1*02:01-DPB1*01:01	HSGKIKIYFDSDAK	0.3137887	0.17143834
HLA-DPA1*02:01-DPB1*01:01	IADKKYYPSSQDSS	0.17255872	0.32260495
HLA-DPA1*02:01-DPB1*01:01	IAEKRAVLAHVDVQ	0.25866246	0.99174607
HLA-DPA1*02:01-DPB1*01:01	IAGSKLSPRLQYFG	0.32522023	0.012070118
HLA-DPA1*02:01-DPB1*01:01	IAIAREGDLLTKER	0.3457492	0.6975552
HLA-DPA1*02:01-DPB1*01:01	IAQVKYGDLLPADG	0.38018087	0.47627717
HLA-DPA1*02:01-DPB1*01:01	IAYTYSVSFEEDDK	0.46011245	0.46797696
HLA-DPA1*02:01-DPB1*01:01	IDAKAEEEFNIEKG	0.32613677	0.10446849
HLA-DPA1*02:01-DPB1*01:01	IDVAKVNTLIRPDG	0.20563583	0.5029973
HLA-DPA1*02:01-DPB1*01:01	IEARAFDMWAGDVN	0.24912392	0.20162377
HLA-DPA1*02:01-DPB1*01:01	IESDVVAMSKVEKK	0.2501231	0.37405506
HLA-DPA1*02:01-DPB1*01:01	IETVKYPTYPEAEK	0.23033828	0.55814344
HLA-DPA1*02:01-DPB1*01:01	IFEIELYAVTKGPR	0.5023369	0.6779701
HLA-DPA1*02:01-DPB1*01:01	IFEKGGSYLGREVA	0.27953088	0.02032856
HLA-DPA1*02:01-DPB1*01:01	IGKARQAAKTEIEK	0.14637224	0.8643796
HLA-DPA1*02:01-DPB1*01:01	IGKKHSDPHLLERN	0.1474715	0.06681595
HLA-DPA1*02:01-DPB1*01:01	IIKDKDHPKFKRDG	0.1041122	0.08285566
HLA-DPA1*02:01-DPB1*01:01	IKAPTSFGYDKPHV	0.14668696	0.0481968
HLA-DPA1*02:01-DPB1*01:01	IKKLADQFLEEQKQ	0.5105638	0.49180526
HLA-DPA1*02:01-DPB1*01:01	IKRNKDAGKWNDDA	0.06920411	0.009546304
HLA-DPA1*02:01-DPB1*01:01	IKTEKKTVQFSDDV	0.32475623	0.051414885
HLA-DPA1*02:01-DPB1*01:01	ILVLPVVFETEKLQ	0.5833425	0.024743332
HLA-DPA1*02:01-DPB1*01:01	IMAKQVEQLEKEKK	0.37051547	0.17250064
HLA-DPA1*02:01-DPB1*01:01	INETPLGSLSKDDG	0.17762512	0.013780993
HLA-DPA1*02:01-DPB1*01:01	IPLKDKTLIEKERF	0.43409774	0.3243525
HLA-DPA1*02:01-DPB1*01:01	IQYRKDTATWKDSK	0.14964315	0.23463878
HLA-DPA1*02:01-DPB1*01:01	ISDKKAEKATEEVS	0.15577081	0.53801405
HLA-DPA1*02:01-DPB1*01:01	ISEKEKEKYQEEFE	0.33436456	0.025680637
HLA-DPA1*02:01-DPB1*01:01	ISPKEYNVYQHDEL	0.30240077	0.28234357
HLA-DPA1*02:01-DPB1*01:01	ISQKTVLKMAAERG	0.2758048	0.08724956
HLA-DPA1*02:01-DPB1*01:01	ITEQVLTLVNKRIG	0.34598094	0.80990964
HLA-DPA1*02:01-DPB1*01:01	ITKRKWEAVHAAEQ	0.25472727	0.99215424
HLA-DPA1*02:01-DPB1*01:01	ITKRQITQNTDYRL	0.16880631	0.11056469
HLA-DPA1*02:01-DPB1*01:01	ITVIKAPTSFGYDK	0.33565986	0.5661901
HLA-DPA1*02:01-DPB1*01:01	IVAFDAVLFEPSRH	0.5562203	0.9782685
HLA-DPA1*02:01-DPB1*01:01	KAAKLKEKYEKDIA	0.22857828	0.09694173
HLA-DPA1*02:01-DPB1*01:01	KAEELLAEEKSKPI	0.32034233	0.02514267
HLA-DPA1*02:01-DPB1*01:01	KAEKIASQMITEGR	0.36396912	0.75220454
HLA-DPA1*02:01-DPB1*01:01	KAGKTLQIFNIEMK	0.47407293	0.04259118
HLA-DPA1*02:01-DPB1*01:01	KAPKKQIQFADDMQ	0.32807362	0.18842587
HLA-DPA1*02:01-DPB1*01:01	KARKEIADYLAAGK	0.3529991	0.51486164
HLA-DPA1*02:01-DPB1*01:01	KAVKNFTEVHPDYG	0.22692148	0.5372468
HLA-DPA1*02:01-DPB1*01:01	KDCKADIAFLIDGS	0.4065604	0.003470078
HLA-DPA1*02:01-DPB1*01:01	KDDIFRIYIKEKKE	0.46537083	0.2757812
HLA-DPA1*02:01-DPB1*01:01	KDPEGLFLQDNIVA	0.3872603	0.032269876
HLA-DPA1*02:01-DPB1*01:01	KDQKGGLHSLQEIR	0.34122837	0.10299752
HLA-DPA1*02:01-DPB1*01:01	KDRLVLSYVREEAG	0.50501853	0.79142296
HLA-DPA1*02:01-DPB1*01:01	KDYIALNEDLSSWT	0.36795515	0.79448664
HLA-DPA1*02:01-DPB1*01:01	KEAKEAPAQPAPEK	0.039577007	0.55933696
HLA-DPA1*02:01-DPB1*01:01	KEANNYEEDPNKPT	0.062322196	0.19674604
HLA-DPA1*02:01-DPB1*01:01	KEEIIKTLSKEEET	0.38706243	0.41654342
HLA-DPA1*02:01-DPB1*01:01	KEEKALSSLQEELN	0.45601365	0.24703169
HLA-DPA1*02:01-DPB1*01:01	KEEKKAAAPAPEEE	0.08002959	0.9611314
HLA-DPA1*02:01-DPB1*01:01	KEFEPLLNWMKDKA	0.4061953	0.1293062
HLA-DPA1*02:01-DPB1*01:01	KEGKLLTKSQREAR	0.20132776	0.60490406
HLA-DPA1*02:01-DPB1*01:01	KEKEKPSYDTETDP	0.049491286	0.0349527
HLA-DPA1*02:01-DPB1*01:01	KEQPLDEELKDAFQ	0.27288118	0.031824235
HLA-DPA1*02:01-DPB1*01:01	KERHVSIQEAESYA	0.31504127	0.3642458
HLA-DPA1*02:01-DPB1*01:01	KETARWLKFEEDVE	0.49430552	0.26292276
HLA-DPA1*02:01-DPB1*01:01	KETKAEEELDAEVL	0.39480585	0.37732267
HLA-DPA1*02:01-DPB1*01:01	KEVKVFEFFGDHQE	0.44403538	0.38200188
HLA-DPA1*02:01-DPB1*01:01	KGEKLGTLLPLQKV	0.45770672	0.1713069
HLA-DPA1*02:01-DPB1*01:01	KGIKTKSPFEQHIK	0.2649595	0.20418856
HLA-DPA1*02:01-DPB1*01:01	KGKIVDAVIQEHQP	0.32208246	0.582852
HLA-DPA1*02:01-DPB1*01:01	KGKKMHLQFDRQTG	0.24970542	0.23504493
HLA-DPA1*02:01-DPB1*01:01	KKAASKTLLEKSQF	0.37554762	0.06188504
HLA-DPA1*02:01-DPB1*01:01	KKAEKKFIDIAAAK	0.3497427	0.7931487
HLA-DPA1*02:01-DPB1*01:01	KKEGKLLTKSQREA	0.2254059	0.48068523
HLA-DPA1*02:01-DPB1*01:01	KKKEKKVAKVEPAV	0.21213384	0.07523292
HLA-DPA1*02:01-DPB1*01:01	KKKKTTTIAVEVKK	0.40331048	0.5995704
HLA-DPA1*02:01-DPB1*01:01	KKQKKFDQLLAEEK	0.5398591	0.20592454
HLA-DPA1*02:01-DPB1*01:01	KKVEELEGEITTLN	0.37287188	0.09531657
HLA-DPA1*02:01-DPB1*01:01	KLADQFLEEQKQET	0.4208357	0.017350335
HLA-DPA1*02:01-DPB1*01:01	KLKKEDIYAVEIVG	0.47524706	0.2357879
HLA-DPA1*02:01-DPB1*01:01	KLLQKKWTTFLKAQ	0.62016314	0.11432761
HLA-DPA1*02:01-DPB1*01:01	KLVPLLLEDGGEAP	0.31467867	0.005491023
HLA-DPA1*02:01-DPB1*01:01	KMRMATPLLMQALP	0.53717464	0.96663296
HLA-DPA1*02:01-DPB1*01:01	KMTKTGSHPKLDRE	0.08937338	0.25820842
HLA-DPA1*02:01-DPB1*01:01	KNGKGSVLPNSDKK	0.12695342	0.54987735
HLA-DPA1*02:01-DPB1*01:01	KNMKMIELHNQEYR	0.42111877	0.16773765
HLA-DPA1*02:01-DPB1*01:01	KNPAKYYTLFGRSY	0.522897	0.7007911
HLA-DPA1*02:01-DPB1*01:01	KNRKEVELIVQEKP	0.40133202	0.65551573
HLA-DPA1*02:01-DPB1*01:01	KNSKHSNKYEGWPE	0.11519689	0.004646973
HLA-DPA1*02:01-DPB1*01:01	KPEASFQVWNKDSS	0.3082833	0.26450095
HLA-DPA1*02:01-DPB1*01:01	KPKIINSFTQDDIE	0.3992745	0.46491927
HLA-DPA1*02:01-DPB1*01:01	KPKMKQEEQLQRQG	0.33423576	0.16213763
HLA-DPA1*02:01-DPB1*01:01	KPSPSAAEADFDIV	0.1901837	0.18378231
HLA-DPA1*02:01-DPB1*01:01	KQEKVSAQYLSEIE	0.6168972	0.36886352
HLA-DPA1*02:01-DPB1*01:01	KQKDKVAELENSEF	0.41913983	0.14848328
HLA-DPA1*02:01-DPB1*01:01	KQVKVVTLAIGDGA	0.26547238	0.44036013
HLA-DPA1*02:01-DPB1*01:01	KRKQYDTYGEEGLK	0.34496272	0.2037398
HLA-DPA1*02:01-DPB1*01:01	KRKWEAVHAAEQRR	0.28077063	0.9546806
HLA-DPA1*02:01-DPB1*01:01	KRSKELNLVLDEIK	0.5040593	0.37905103
HLA-DPA1*02:01-DPB1*01:01	KSQVPMIALQKHED	0.32853526	0.038279846
HLA-DPA1*02:01-DPB1*01:01	KSRGGLTFIGEWKN	0.34483275	0.016598681
HLA-DPA1*02:01-DPB1*01:01	KSYLYFTQFKAEVR	0.7040193	0.81249076
HLA-DPA1*02:01-DPB1*01:01	KTASVLSKDDVAPE	0.114442095	0.1302755
HLA-DPA1*02:01-DPB1*01:01	KTEAYLEAIRKNIE	0.38679877	0.58648235
HLA-DPA1*02:01-DPB1*01:01	KTEKMGNTVESEHL	0.27596843	0.0499065
HLA-DPA1*02:01-DPB1*01:01	KTFLTVYWTPERVE	0.5940691	0.60090315
HLA-DPA1*02:01-DPB1*01:01	KTKAKDLFIGDVIH	0.44114304	0.07897004
HLA-DPA1*02:01-DPB1*01:01	KTKKAERELSEQIQ	0.3246894	0.32568565
HLA-DPA1*02:01-DPB1*01:01	KTKLLIAAQKQKVV	0.35190666	0.07602157
HLA-DPA1*02:01-DPB1*01:01	KTSVVVGTWNQEEH	0.31721154	0.043769516
HLA-DPA1*02:01-DPB1*01:01	KVAKEIARAVVEKR	0.25359103	0.72841597
HLA-DPA1*02:01-DPB1*01:01	KVIKSYAKFSATPR	0.3820735	0.52953047
HLA-DPA1*02:01-DPB1*01:01	KVLKKVSKYIQEQN	0.3848828	0.14669643
HLA-DPA1*02:01-DPB1*01:01	KVQKILEVLQKMPQ	0.43654492	0.03926585
HLA-DPA1*02:01-DPB1*01:01	LAAKNLTDFAEQYS	0.37123135	0.14640161
HLA-DPA1*02:01-DPB1*01:01	LAGKLVETPCPDVY	0.19478373	0.57853234
HLA-DPA1*02:01-DPB1*01:01	LAKFKEGAEMESSK	0.3092467	0.023913821
HLA-DPA1*02:01-DPB1*01:01	LAKIYAMHWGTDSR	0.2895125	0.102031566
HLA-DPA1*02:01-DPB1*01:01	LANKRAVDFQEAQS	0.28137404	0.37880823
HLA-DPA1*02:01-DPB1*01:01	LASKRAVEFQEAQA	0.37088698	0.30852646
HLA-DPA1*02:01-DPB1*01:01	LCEKAKEILTKESN	0.24270703	0.005312286
HLA-DPA1*02:01-DPB1*01:01	LDHAVLLQVIKEQQ	0.52134275	0.046643987
HLA-DPA1*02:01-DPB1*01:01	LDKELDDYREESEE	0.26674148	0.047815222
HLA-DPA1*02:01-DPB1*01:01	LDKLTVTSQNLQLE	0.35632315	0.61253744
HLA-DPA1*02:01-DPB1*01:01	LDVVFASSSKCGKD	0.13544187	0.1579678
HLA-DPA1*02:01-DPB1*01:01	LEALENDNFQDDPH	0.3199674	0.1012859
HLA-DPA1*02:01-DPB1*01:01	LEDIMRILAKSLPK	0.36516005	0.034290314
HLA-DPA1*02:01-DPB1*01:01	LEEFGRFASFEAQG	0.38354808	0.7942115
HLA-DPA1*02:01-DPB1*01:01	LEEFLASTQRKEFG	0.45717713	0.41577834
HLA-DPA1*02:01-DPB1*01:01	LEEFLKATEKKEFL	0.4822931	0.020157058
HLA-DPA1*02:01-DPB1*01:01	LEEQLDNETKERQA	0.15641041	0.036675252
HLA-DPA1*02:01-DPB1*01:01	LEHQTKVLKKRHTK	0.13771163	0.008669612
HLA-DPA1*02:01-DPB1*01:01	LEKERHVSIQEAES	0.27705306	0.3300509
HLA-DPA1*02:01-DPB1*01:01	LFKNGHEIKVDEER	0.19549161	0.13896227
HLA-DPA1*02:01-DPB1*01:01	LGTKNLSQILSDRE	0.392737	0.095630415
HLA-DPA1*02:01-DPB1*01:01	LHLKAFTYINLDKA	0.6212701	0.7045654
HLA-DPA1*02:01-DPB1*01:01	LHLRLSPPPSQSDQ	0.14998879	0.74952656
HLA-DPA1*02:01-DPB1*01:01	LHSKITPPSQQREM	0.0835394	0.05161311
HLA-DPA1*02:01-DPB1*01:01	LIESDVVAMSKVEK	0.30597433	0.114159405
HLA-DPA1*02:01-DPB1*01:01	LIRVLQDQLKTLQR	0.32643554	0.086561784
HLA-DPA1*02:01-DPB1*01:01	LKKEMTLDLKTKFG	0.3642461	0.5297603
HLA-DPA1*02:01-DPB1*01:01	LKKTKNSEEFAAAM	0.50513434	0.095819026
HLA-DPA1*02:01-DPB1*01:01	LKLKKFTEDFGQEG	0.37025928	0.098526694
HLA-DPA1*02:01-DPB1*01:01	LKNVLVTLYERDED	0.5225982	0.031306565
HLA-DPA1*02:01-DPB1*01:01	LLDKLADLVERDRA	0.32715735	0.29722714
HLA-DPA1*02:01-DPB1*01:01	LLKKTKNSEEFAAA	0.42642912	0.030393874
HLA-DPA1*02:01-DPB1*01:01	LLQKQPVSPVIHPP	0.22309469	0.114204384
HLA-DPA1*02:01-DPB1*01:01	LLRGYNQFAYDGKD	0.28394553	0.9089309
HLA-DPA1*02:01-DPB1*01:01	LLRKKAQEVLLNSP	0.4295689	0.07422307
HLA-DPA1*02:01-DPB1*01:01	LNEKSLQLTEKCKN	0.2825883	0.043703474
HLA-DPA1*02:01-DPB1*01:01	LNPKQVEYLVNEKH	0.421293	0.6266633
HLA-DPA1*02:01-DPB1*01:01	LNSKVVSQYSSLLS	0.431279	0.016329784
HLA-DPA1*02:01-DPB1*01:01	LPKSLSEECQEVVD	0.27156523	0.07754624
HLA-DPA1*02:01-DPB1*01:01	LPQKNAAQFLLSTN	0.4981728	0.25962198
HLA-DPA1*02:01-DPB1*01:01	LPRRKEVTEEEAER	0.24388288	0.8224532
HLA-DPA1*02:01-DPB1*01:01	LQDETFLESNKMHA	0.41873094	0.07101473
HLA-DPA1*02:01-DPB1*01:01	LQKEITTRYQLDPK	0.31108275	0.7556581
HLA-DPA1*02:01-DPB1*01:01	LQKQNSDMQAELQK	0.26289517	0.11738763
HLA-DPA1*02:01-DPB1*01:01	LQRQWDQVEQDLAD	0.30500105	0.8720827
HLA-DPA1*02:01-DPB1*01:01	LSDRYVSHFETEGP	0.27893347	0.2537343
HLA-DPA1*02:01-DPB1*01:01	LSEEKAVEKFGEEN	0.29102167	0.02737298
HLA-DPA1*02:01-DPB1*01:01	LSKLKETVYNLREE	0.38288853	0.23537731
HLA-DPA1*02:01-DPB1*01:01	LSKTKAKDLFIGDV	0.36258888	0.012126569
HLA-DPA1*02:01-DPB1*01:01	LSQKLLEASLEEQG	0.44052023	0.24759206
HLA-DPA1*02:01-DPB1*01:01	LSSRTPVLVARDVK	0.30101737	0.8271696
HLA-DPA1*02:01-DPB1*01:01	LTREGGPLLYEGIS	0.4028392	0.15359236
HLA-DPA1*02:01-DPB1*01:01	LTSKLSVISVEDPP	0.31051847	0.23449609
HLA-DPA1*02:01-DPB1*01:01	LVNKHSETFTRDNN	0.19595632	0.062243022
HLA-DPA1*02:01-DPB1*01:01	LVQKVVTRFPPVPQ	0.3417	0.13923731
HLA-DPA1*02:01-DPB1*01:01	LVRKIHEDELNDMK	0.41985378	0.66365135
HLA-DPA1*02:01-DPB1*01:01	LVRKTSSFLDQRFQ	0.443001	0.6283811
HLA-DPA1*02:01-DPB1*01:01	LYKQFVPGVPERTL	0.26658714	0.15448822
HLA-DPA1*02:01-DPB1*01:01	MAAKKHLEINPDHS	0.19982544	0.59746903
HLA-DPA1*02:01-DPB1*01:01	MGKKTSEGVTNEKG	0.07881166	0.22735178
HLA-DPA1*02:01-DPB1*01:01	MGRKDSLDLEEEAA	0.33129224	0.071890235
HLA-DPA1*02:01-DPB1*01:01	MLLKAKMDAEQDPN	0.26001906	0.078978576
HLA-DPA1*02:01-DPB1*01:01	MLWKRVPLTPQEKR	0.38796246	0.4977692
HLA-DPA1*02:01-DPB1*01:01	MPHRISSHFLQQPR	0.54028606	0.70279515
HLA-DPA1*02:01-DPB1*01:01	MPKKSSVVLDDGLV	0.3517398	0.07085301
HLA-DPA1*02:01-DPB1*01:01	MQRALQDLRKTACS	0.14029755	0.001803588
HLA-DPA1*02:01-DPB1*01:01	MRKRTEPVALEHER	0.34737712	0.68450344
HLA-DPA1*02:01-DPB1*01:01	MSRPIIHFGSDYED	0.19305634	0.03840648
HLA-DPA1*02:01-DPB1*01:01	MTSTTLKSTPKTTS	0.23740125	0.003877716
HLA-DPA1*02:01-DPB1*01:01	MVKNAEKYAEEDRR	0.21113254	0.07675695
HLA-DPA1*02:01-DPB1*01:01	NAEKVTQEIVTERS	0.33116776	0.29090434
HLA-DPA1*02:01-DPB1*01:01	NDRNIDVFNVEDQK	0.3689305	0.11382908
HLA-DPA1*02:01-DPB1*01:01	NIKKLADQFLEEQK	0.5699345	0.4889838
HLA-DPA1*02:01-DPB1*01:01	NKDCKADIAFLIDG	0.37356272	0.006984246
HLA-DPA1*02:01-DPB1*01:01	NKHKLTPEYLELKK	0.48445743	0.6478826
HLA-DPA1*02:01-DPB1*01:01	NKRSLLSMLVEVHK	0.50796264	0.106501795
HLA-DPA1*02:01-DPB1*01:01	NKVLEGMVEENQVN	0.3336224	0.29268736
HLA-DPA1*02:01-DPB1*01:01	NLKEFALTNPEKSS	0.40138087	0.7889422
HLA-DPA1*02:01-DPB1*01:01	NLQDETFLESNKMH	0.47793472	0.20059183
HLA-DPA1*02:01-DPB1*01:01	NLVNKHSETFTRDN	0.23382117	0.025424933
HLA-DPA1*02:01-DPB1*01:01	NMDKSDSELNSEVA	0.2165125	0.005580708
allele	peptide	affinity_pred	mass_pred
HLA-DPA1*02:01-DPB1*01:01	NNAIISLRKDLNED	0.29886064	0.083684474
HLA-DPA1*02:01-DPB1*01:01	NNVEKPLELRIKVL	0.36656305	0.019041423
HLA-DPA1*02:01-DPB1*01:01	NPIAKIHSDLAEER	0.3353864	0.9790745
HLA-DPA1*02:01-DPB1*01:01	NPLIKLSGAYLVDD	0.52072257	0.44960698
HLA-DPA1*02:01-DPB1*01:01	NPYKNLPIYSEEIV	0.48307216	0.020463094
HLA-DPA1*02:01-DPB1*01:01	NQRLKAANFKSEPR	0.40569916	0.57285446
HLA-DPA1*02:01-DPB1*01:01	NRKVYELSNVQEDS	0.39861107	0.8584444
HLA-DPA1*02:01-DPB1*01:01	NSLYKNKEIFLREL	0.5983867	0.00858698
HLA-DPA1*02:01-DPB1*01:01	NSPRSTPGFILDTT	0.23671058	0.011238338
HLA-DPA1*02:01-DPB1*01:01	NSRIKLGIKSLVSK	0.364851	0.2896768
HLA-DPA1*02:01-DPB1*01:01	NSVRAAEVWMDEFK	0.46298715	0.4745763
HLA-DPA1*02:01-DPB1*01:01	NVAKEGVKFDESEK	0.23853095	0.49060807
HLA-DPA1*02:01-DPB1*01:01	NVERLSELVQAVSD	0.3043811	0.6538235
HLA-DPA1*02:01-DPB1*01:01	NVKEKTKEEYGHSE	0.13807532	0.061285805
HLA-DPA1*02:01-DPB1*01:01	NVKLTVSNVLKEIK	0.5279814	0.36418897
HLA-DPA1*02:01-DPB1*01:01	PEASFQVWNKDSSS	0.2761963	0.005113647
HLA-DPA1*02:01-DPB1*01:01	PIAKIHSDLAEERG	0.3198505	0.7935456
HLA-DPA1*02:01-DPB1*01:01	PPEDKVVPSFLPVD	0.37267908	0.45958415
HLA-DPA1*02:01-DPB1*01:01	PPLDRSLAPFDREP	0.2916598	0.018535217
HLA-DPA1*02:01-DPB1*01:01	PVNYKTGNLYLRGP	0.30667695	0.10589856
HLA-DPA1*02:01-DPB1*01:01	QAKKLAKQQEEDSE	0.18549569	0.13641338
HLA-DPA1*02:01-DPB1*01:01	QAPRSAHRFITEKA	0.26122686	0.05083443
HLA-DPA1*02:01-DPB1*01:01	QARSQVVFSAEELI	0.46764067	0.002934886
HLA-DPA1*02:01-DPB1*01:01	QCAKRNSYYVHQNA	0.18797213	0.000630359
HLA-DPA1*02:01-DPB1*01:01	QDAVLEDIFKKNDH	0.31352785	0.19947773
HLA-DPA1*02:01-DPB1*01:01	QDNKTALYWAVEKG	0.42946818	0.47562256
HLA-DPA1*02:01-DPB1*01:01	QEIAEKALKKHKER	0.15257525	0.19760075
HLA-DPA1*02:01-DPB1*01:01	QKDKVAELENSEFR	0.3957696	0.24724984
HLA-DPA1*02:01-DPB1*01:01	QKDLRISQLQAELR	0.5501184	0.7058954
HLA-DPA1*02:01-DPB1*01:01	QLLKFLPAAVADSG	0.34249163	0.20055513
HLA-DPA1*02:01-DPB1*01:01	QMRWTHSYLSDDED	0.36689812	0.31142437
HLA-DPA1*02:01-DPB1*01:01	QPQDKVISGIAREK	0.2553571	0.6657791
HLA-DPA1*02:01-DPB1*01:01	QQERPQEELELELR	0.3955984	0.30154532
HLA-DPA1*02:01-DPB1*01:01	QRIKIGDPLLEDTR	0.37841207	0.37897015
HLA-DPA1*02:01-DPB1*01:01	QVHKTKEQFGQDGP	0.13054352	0.014418706
HLA-DPA1*02:01-DPB1*01:01	RAANMHAQIKTSLH	0.23354104	0.050708383
HLA-DPA1*02:01-DPB1*01:01	RAGKLIENVDPEKA	0.21894425	0.85982686
HLA-DPA1*02:01-DPB1*01:01	RAKPQGQWAEDVLG	0.2004958	0.15129323
HLA-DPA1*02:01-DPB1*01:01	RALRAAAGPLARDT	0.18344566	0.31602344
HLA-DPA1*02:01-DPB1*01:01	RAQLAMALFEQEQA	0.5136495	0.2365299
HLA-DPA1*02:01-DPB1*01:01	RDAKAIAALISEKL	0.4039297	0.32992035
HLA-DPA1*02:01-DPB1*01:01	REAILEDLQKIGKE	0.3499209	0.07720874
HLA-DPA1*02:01-DPB1*01:01	RENKAGVNFSEFTG	0.35928223	0.16028127
HLA-DPA1*02:01-DPB1*01:01	RGLKRGASYLVQVR	0.50015634	0.17924786
HLA-DPA1*02:01-DPB1*01:01	RIESVLSSSGKRLG	0.26639402	0.09667589
HLA-DPA1*02:01-DPB1*01:01	RIHKELNDLARDPP	0.1941716	0.2762089
HLA-DPA1*02:01-DPB1*01:01	RINKELSDLARDPP	0.23621479	0.45777732
HLA-DPA1*02:01-DPB1*01:01	RKAKLMTPNGPEVH	0.09893427	0.04500147
HLA-DPA1*02:01-DPB1*01:01	RKEEKKAAAPAPEE	0.0760896	0.7631427
HLA-DPA1*02:01-DPB1*01:01	RKETKAEEELDAEV	0.37366277	0.16478029
HLA-DPA1*02:01-DPB1*01:01	RKRRANSLLEETKQ	0.3509284	0.39588565
HLA-DPA1*02:01-DPB1*01:01	RKTGAVYVAEIGAK	0.31952828	0.24268842
HLA-DPA1*02:01-DPB1*01:01	RLAKEVAKQCTDKR	0.10975041	0.054872304
HLA-DPA1*02:01-DPB1*01:01	RLDKELDDYREESE	0.2820512	0.026360799
HLA-DPA1*02:01-DPB1*01:01	RLEKRNSDLLLLVD	0.49013302	0.111595236
HLA-DPA1*02:01-DPB1*01:01	RLLRGHNQYAYDGK	0.19762906	0.86574566
HLA-DPA1*02:01-DPB1*01:01	RLYKYDHNFVKAIN	0.34451255	0.887541
HLA-DPA1*02:01-DPB1*01:01	RMKRDTSLFSDEFK	0.45123035	0.043378003
HLA-DPA1*02:01-DPB1*01:01	RMVKTYEKLTEIIP	0.4756572	0.09978215
HLA-DPA1*02:01-DPB1*01:01	RPKSSDVYVSYDYG	0.32501996	0.7016317
HLA-DPA1*02:01-DPB1*01:01	RPLLDKWPTTLSRH	0.25274548	0.21698964
HLA-DPA1*02:01-DPB1*01:01	RPNQDQILTNLSKR	0.2918597	0.3754426
HLA-DPA1*02:01-DPB1*01:01	RPRNALLLLADDGG	0.30616623	0.3155988
HLA-DPA1*02:01-DPB1*01:01	RQARSQVVFSAEEL	0.43480426	0.03317777
HLA-DPA1*02:01-DPB1*01:01	RRERIGFRVQPDQG	0.25900334	0.8622519
HLA-DPA1*02:01-DPB1*01:01	RRLKKNLALSRESL	0.33478937	0.4276712
HLA-DPA1*02:01-DPB1*01:01	RSKELNLVLDEIKR	0.478124	0.51157236
HLA-DPA1*02:01-DPB1*01:01	RSVKALADYIRQQK	0.29838628	0.23641054
HLA-DPA1*02:01-DPB1*01:01	RTEKMVDKMDQDLK	0.20352179	0.3807397
HLA-DPA1*02:01-DPB1*01:01	RTLQKKWTSFLKAR	0.52830774	0.1530243
HLA-DPA1*02:01-DPB1*01:01	RTPKTPDWYNPDRA	0.031627886	0.017420761
HLA-DPA1*02:01-DPB1*01:01	RVGQKESAYAKSEE	0.11647507	0.13788812
HLA-DPA1*02:01-DPB1*01:01	SAKASVSVTAEDEG	0.19219746	0.09846415
HLA-DPA1*02:01-DPB1*01:01	SANKSGSSFVHQAS	0.21857694	0.006510639
HLA-DPA1*02:01-DPB1*01:01	SARAAEILARDGPN	0.23236908	0.9370885
HLA-DPA1*02:01-DPB1*01:01	SAYDGKDYIALNED	0.30031732	0.98010176
HLA-DPA1*02:01-DPB1*01:01	SDEERMITHFERSK	0.33788127	0.9209341
HLA-DPA1*02:01-DPB1*01:01	SDGKLQTVAEKEVK	0.30045894	0.9357556
HLA-DPA1*02:01-DPB1*01:01	SDPTTKEFETLIKD	0.414128	0.36937422
HLA-DPA1*02:01-DPB1*01:01	SDRYVSHFETEGPH	0.29036823	0.78333086
HLA-DPA1*02:01-DPB1*01:01	SEAKKGSKFDTGSF	0.21737535	0.044657193
HLA-DPA1*02:01-DPB1*01:01	SEHKVWSPLVTEEG	0.38950667	0.19074145
HLA-DPA1*02:01-DPB1*01:01	SESHLVIITKEEEQ	0.3494994	0.27376008
HLA-DPA1*02:01-DPB1*01:01	SESKTSEELQQDFV	0.37472734	0.1705955
HLA-DPA1*02:01-DPB1*01:01	SGDKVAVEWDKDHG	0.21726528	0.26691818
HLA-DPA1*02:01-DPB1*01:01	SGKAPILIATDVAS	0.26999336	0.040023535
HLA-DPA1*02:01-DPB1*01:01	SGLRGLVVLTPERS	0.39001092	0.15670826
HLA-DPA1*02:01-DPB1*01:01	SIHKKAVSILGDEV	0.40848267	0.025883574
HLA-DPA1*02:01-DPB1*01:01	SKGRKYPEMDLDSR	0.16642092	0.15674433
HLA-DPA1*02:01-DPB1*01:01	SKLDNIYSSDKFYK	0.34861457	0.019781094
HLA-DPA1*02:01-DPB1*01:01	SKLKETVYNLREEN	0.40938488	0.227598
HLA-DPA1*02:01-DPB1*01:01	SKTKAKDLFIGDVI	0.46503496	0.004672814
HLA-DPA1*02:01-DPB1*01:01	SLQKQNSDMQAELQ	0.24224587	0.112127125
HLA-DPA1*02:01-DPB1*01:01	SLRNLHAFSVEPLL	0.4348607	0.021988008
HLA-DPA1*02:01-DPB1*01:01	SMRVLYYMEKELAN	0.48134905	0.035366904
HLA-DPA1*02:01-DPB1*01:01	SNKHKLTPEYLELK	0.46380997	0.51589
HLA-DPA1*02:01-DPB1*01:01	SPGPKDVPVIPLDQ	0.13039379	0.22466314
HLA-DPA1*02:01-DPB1*01:01	SPGTKDSVMWALDG	0.24024242	0.007678421
HLA-DPA1*02:01-DPB1*01:01	SPIYDKSAQEWNLE	0.23316656	0.1584944
HLA-DPA1*02:01-DPB1*01:01	SPKDKKVELFHYQD	0.3593183	0.19672115
HLA-DPA1*02:01-DPB1*01:01	SPKFGELVAEEARR	0.43634525	0.9106224
HLA-DPA1*02:01-DPB1*01:01	SPNKNFLVIVTDGQ	0.34608358	0.13725123
HLA-DPA1*02:01-DPB1*01:01	SPRDYSNFDQEFLN	0.37200913	0.29287058
HLA-DPA1*02:01-DPB1*01:01	SPRSTPGFILDTTS	0.24301651	0.035604157
HLA-DPA1*02:01-DPB1*01:01	SPSGKFITQWGEES	0.3505053	0.3862514
HLA-DPA1*02:01-DPB1*01:01	SQLKGFSLLATEDK	0.48901767	0.073526524
HLA-DPA1*02:01-DPB1*01:01	SQRETLLTEAKMLK	0.40165725	0.05554079
HLA-DPA1*02:01-DPB1*01:01	SRLDKELDDYREES	0.3100191	0.050174765
HLA-DPA1*02:01-DPB1*01:01	SRPINVIKFSTDEG	0.3633705	0.118551
HLA-DPA1*02:01-DPB1*01:01	SRRKLMVIFSKVDV	0.4169481	0.03069808
HLA-DPA1*02:01-DPB1*01:01	SSIYRVPLLLEEQG	0.56795764	0.02919514
HLA-DPA1*02:01-DPB1*01:01	SSKLDNIYSSDKFY	0.37808985	0.006562548
HLA-DPA1*02:01-DPB1*01:01	SSKQRKELGGLEGD	0.21591876	0.007104656
HLA-DPA1*02:01-DPB1*01:01	SSLKRLPVFGMEPR	0.38060105	0.040707283
HLA-DPA1*02:01-DPB1*01:01	SSPLKVDLVLEKEV	0.55828804	0.018220332
HLA-DPA1*02:01-DPB1*01:01	SSSTREYTVTEPER	0.2174616	0.9823969
HLA-DPA1*02:01-DPB1*01:01	STLVHSLFLTDLYK	0.82997334	0.41209692
HLA-DPA1*02:01-DPB1*01:01	STNRALLPWLLEQR	0.43457952	0.037705943
HLA-DPA1*02:01-DPB1*01:01	SVDKEDETFQESNR	0.24935378	0.18211827
HLA-DPA1*02:01-DPB1*01:01	SVEQAQWVLAKARG	0.32628644	0.43591148
HLA-DPA1*02:01-DPB1*01:01	SVFHATAFELDTDG	0.5623984	0.869366
HLA-DPA1*02:01-DPB1*01:01	SVHEKRVPQEQADA	0.10037472	0.05376951
HLA-DPA1*02:01-DPB1*01:01	SVRAAEVWMDEFKE	0.4596833	0.09286519
HLA-DPA1*02:01-DPB1*01:01	SVRKIVSLLAASEA	0.3683111	0.7100207
HLA-DPA1*02:01-DPB1*01:01	SYDRAITVFSPDGH	0.19823733	0.34695706
HLA-DPA1*02:01-DPB1*01:01	SYRKLALKYHPDKN	0.25871485	0.53726995
HLA-DPA1*02:01-DPB1*01:01	TAKTFLTVYWTPER	0.6596108	0.4025778
HLA-DPA1*02:01-DPB1*01:01	TARKIVSDYQRDPA	0.18701509	0.8081516
HLA-DPA1*02:01-DPB1*01:01	TCHVKHYTNPSQDV	0.11180391	0.012289583
HLA-DPA1*02:01-DPB1*01:01	TCRFSAPLFLSHPH	0.56758904	0.030548822
HLA-DPA1*02:01-DPB1*01:01	TDEKFQITPQYDFE	0.45589575	0.5864619
HLA-DPA1*02:01-DPB1*01:01	TDLKAESVVLEHRS	0.42329505	0.71301854
HLA-DPA1*02:01-DPB1*01:01	TFMKLGPEAFRFDG	0.37034082	0.073087566
HLA-DPA1*02:01-DPB1*01:01	TGRESSLPSKEALE	0.20388013	0.60547996
HLA-DPA1*02:01-DPB1*01:01	TGRYQVLLNEEDNS	0.41936368	0.21978906
HLA-DPA1*02:01-DPB1*01:01	THRVKLVPGYAGLQ	0.26713303	0.17895843
HLA-DPA1*02:01-DPB1*01:01	TKAPKKQIQFADDM	0.3214434	0.036638886
HLA-DPA1*02:01-DPB1*01:01	TKKPGMFFNPEESE	0.23086448	0.009072671
HLA-DPA1*02:01-DPB1*01:01	TKRKWEAVHAAEQR	0.26352295	0.9941905
HLA-DPA1*02:01-DPB1*01:01	TLQKEGVIGVTEEQ	0.30303258	0.49934667
HLA-DPA1*02:01-DPB1*01:01	TLSKSGNTFRPEVH	0.13815953	0.08976317
HLA-DPA1*02:01-DPB1*01:01	TNLNKAMTLQEAEA	0.34929758	0.31914705
HLA-DPA1*02:01-DPB1*01:01	TPTSKSVDCFLHDF	0.4041502	0.018159145
HLA-DPA1*02:01-DPB1*01:01	TQIFKTNTQTDRES	0.22118764	0.50184554
HLA-DPA1*02:01-DPB1*01:01	TSAKDVLFAIKEVG	0.36032936	0.2421389
HLA-DPA1*02:01-DPB1*01:01	TSRTFTAMGLEWED	0.46437937	0.01731116
HLA-DPA1*02:01-DPB1*01:01	TTEKISPNWESGIN	0.15402323	0.017711539
HLA-DPA1*02:01-DPB1*01:01	TVSKVDDFLANEAK	0.36346588	0.48629022
HLA-DPA1*02:01-DPB1*01:01	TYNKEGTLITDHPN	0.20757018	0.2351846
HLA-DPA1*02:01-DPB1*01:01	TYPKEEELYACQRG	0.22474161	0.045948885
HLA-DPA1*02:01-DPB1*01:01	VAEKLPSRFIESAH	0.31724924	0.3362475
HLA-DPA1*02:01-DPB1*01:01	VDDRTGVVYQIEGS	0.24945143	0.28499973
HLA-DPA1*02:01-DPB1*01:01	VDGKTGDIFTTETS	0.20369057	0.04888224
HLA-DPA1*02:01-DPB1*01:01	VDMAKKETVWRLEE	0.28789106	0.35577768
HLA-DPA1*02:01-DPB1*01:01	VDMKEVELNELEPE	0.47044218	0.24650554
HLA-DPA1*02:01-DPB1*01:01	VDNEKEGVQYSYSL	0.30254114	0.025765117
HLA-DPA1*02:01-DPB1*01:01	VDQIKSQEQLAAEL	0.41062677	0.15392587
HLA-DPA1*02:01-DPB1*01:01	VDRKTGAVYVAEIG	0.3149147	0.4307515
HLA-DPA1*02:01-DPB1*01:01	VDSVLDVVRKEAES	0.31491533	0.028612131
HLA-DPA1*02:01-DPB1*01:01	VEDDKVGTDLLEEE	0.34295857	0.19654016
HLA-DPA1*02:01-DPB1*01:01	VEEAFINTAKEIYE	0.38447875	0.13468936
HLA-DPA1*02:01-DPB1*01:01	VEEAFINTAKEIYR	0.37049058	0.41674414
HLA-DPA1*02:01-DPB1*01:01	VEKKSVAKLQDERT	0.26905918	0.06836999
HLA-DPA1*02:01-DPB1*01:01	VEKLFPGFEIETVK	0.48359287	0.18946275
HLA-DPA1*02:01-DPB1*01:01	VEQKKSGNYFFLDD	0.3880235	0.015330064
HLA-DPA1*02:01-DPB1*01:01	VFHATAFELDTDGN	0.48770228	0.77143496
HLA-DPA1*02:01-DPB1*01:01	VGADKIQMTWTRDK	0.25235304	0.04840689
HLA-DPA1*02:01-DPB1*01:01	VGGKQAVFFVGQSA	0.29220408	0.01966682
HLA-DPA1*02:01-DPB1*01:01	VGQKESAYAKSEEF	0.25051743	0.32604438
HLA-DPA1*02:01-DPB1*01:01	VHEKRVPQEQADAA	0.106314436	0.1031215
HLA-DPA1*02:01-DPB1*01:01	VHKGVHGFVKDKTG	0.08384705	0.10126998
HLA-DPA1*02:01-DPB1*01:01	VIKDALYFLDDTAK	0.449893	0.26644358
HLA-DPA1*02:01-DPB1*01:01	VKKEEGEAFAREHG	0.24708137	0.4697774
HLA-DPA1*02:01-DPB1*01:01	VKNGKGSVLPNSDK	0.11576306	0.7354303
HLA-DPA1*02:01-DPB1*01:01	VLDLDLFRVDKGGD	0.3734984	0.59936523
HLA-DPA1*02:01-DPB1*01:01	VLEKQPVLSQTEAR	0.3570743	0.21289356
HLA-DPA1*02:01-DPB1*01:01	VLGTKNLSQILSDR	0.37039396	0.09592536
HLA-DPA1*02:01-DPB1*01:01	VLLESEQFLTELTR	0.67121303	0.34280738
HLA-DPA1*02:01-DPB1*01:01	VMVKVATQPADNPL	0.15973169	0.8286905
HLA-DPA1*02:01-DPB1*01:01	VPEEKAPIHFTIEK	0.28366587	0.18191063
HLA-DPA1*02:01-DPB1*01:01	VPERVVPYFTQTPY	0.3521201	0.4380292
HLA-DPA1*02:01-DPB1*01:01	VPKNYVVVLSDGPA	0.22165467	0.45595437
HLA-DPA1*02:01-DPB1*01:01	VQEVLLKAVGKEEL	0.45102778	0.024070714
HLA-DPA1*02:01-DPB1*01:01	VQRQLLTLSSELSQ	0.34682515	0.10919522
HLA-DPA1*02:01-DPB1*01:01	VQRVYQPFLTTCDG	0.36291966	0.039870456
HLA-DPA1*02:01-DPB1*01:01	VRIADKKYYPSSQD	0.14822134	0.38459048
HLA-DPA1*02:01-DPB1*01:01	VRKDRLVLSYVREE	0.5227539	0.38812467
HLA-DPA1*02:01-DPB1*01:01	VRKRRANSLLEETK	0.3819993	0.27028114
HLA-DPA1*02:01-DPB1*01:01	VSEGTKAVTKYTSS	0.11995147	0.1268147
HLA-DPA1*02:01-DPB1*01:01	VSRRTGEEWLVTVQ	0.49426946	0.701545
HLA-DPA1*02:01-DPB1*01:01	VTHEKIPIGTEIEG	0.21810243	0.0399819
HLA-DPA1*02:01-DPB1*01:01	VTVETTLKNINIKE	0.30928785	0.025952468
HLA-DPA1*02:01-DPB1*01:01	VYFLSSTFKQEERA	0.59587	0.23944414
HLA-DPA1*02:01-DPB1*01:01	VYTEKKEIAILRER	0.3254327	0.060159855
HLA-DPA1*02:01-DPB1*01:01	YDAKSSAKILADQQ	0.37822902	0.3597809
HLA-DPA1*02:01-DPB1*01:01	YDDAIEAIEKHLIK	0.35166222	0.64540106
HLA-DPA1*02:01-DPB1*01:01	YDGKDYIALNEDLS	0.393887	0.96930313
HLA-DPA1*02:01-DPB1*01:01	YDGKDYISLNEDLR	0.40529	0.9767729
HLA-DPA1*02:01-DPB1*01:01	YDGKDYLTLNEDLR	0.44030842	0.9543502
HLA-DPA1*02:01-DPB1*01:01	YERTMAVLQIEAEK	0.5183446	0.22014757
HLA-DPA1*02:01-DPB1*01:01	YFEKSANYFDSEVA	0.33269507	0.025130931
HLA-DPA1*02:01-DPB1*01:01	YIRHYEGLSYNVDS	0.28697795	0.8233412
HLA-DPA1*02:01-DPB1*01:01	YKGEKQLPVLDKTK	0.3152591	0.34352818
HLA-DPA1*02:01-DPB1*01:01	YLKQVIDVLETDKH	0.3972114	0.10573278
HLA-DPA1*02:01-DPB1*01:01	YLNEKSLQLTEKCK	0.32701737	0.025468701
HLA-DPA1*02:01-DPB1*01:01	YNIQKESTLHLVLR	0.46510592	0.78332794
HLA-DPA1*02:01-DPB1*01:01	YNLKVKVLFDKDVN	0.3792238	0.16988531
HLA-DPA1*02:01-DPB1*01:01	YPKQSFTMVADTPE	0.35690814	0.58988833
HLA-DPA1*02:01-DPB1*01:01	YPSRQMVSLEDDVA	0.3312761	0.5630453
HLA-DPA1*02:01-DPB1*01:01	YQDAVLEDIFKKND	0.461062	0.039391667
HLA-DPA1*02:01-DPB1*01:01	YQEKVHMTWTKDKY	0.2856989	0.03129843
HLA-DPA1*02:01-DPB1*01:01	YRIESVLSSSGKRL	0.3303052	0.1442888
HLA-DPA1*02:01-DPB1*01:01	YSKVLALYNQHNPG	0.3436338	0.06385847
