# Supplementary material for: MHCII-peptide presentation: an assessment of the state-of-the-art prediction methods
Source: Front Immunol. 2024 Mar 12;15:1293706. doi: 10.3389/fimmu.2024.1293706 (PMC11027168; doi:10.3389/fimmu.2024.1293706)
Supplement: Supplementary file 2 [file DataSheet_2.zip › output/BERT/pos/14_HLA-DPA1_02_01_DPB1_09_01.csv]

allele	peptide	affinity_pred	mass_pred
HLA-DPA1*02:01-DPB1*09:01	AAEKLHKVVNSILA	0.42819712	0.16015281
HLA-DPA1*02:01-DPB1*09:01	AAEKNSTIVFPLPI	0.3759476	0.015078406
HLA-DPA1*02:01-DPB1*09:01	ADGKVVSYAKFLYP	0.2673525	0.36296916
HLA-DPA1*02:01-DPB1*09:01	ADKQISLPAKLING	0.3836301	0.3867692
HLA-DPA1*02:01-DPB1*09:01	AELSKLVIVAKASR	0.40986225	0.91071546
HLA-DPA1*02:01-DPB1*09:01	AGDKNFITAEELRR	0.33202592	0.6653705
HLA-DPA1*02:01-DPB1*09:01	AIGQKRSTVAQLVK	0.5369662	0.9186021
HLA-DPA1*02:01-DPB1*09:01	AIKFYSQAIELNPS	0.6482707	0.69752717
HLA-DPA1*02:01-DPB1*09:01	AKAFLHVPAKVIIG	0.5387817	0.38872045
HLA-DPA1*02:01-DPB1*09:01	ALEQFQFIRAHAVR	0.32803392	0.6780306
HLA-DPA1*02:01-DPB1*09:01	AMAQKLSHLLPSLR	0.33317897	0.43638486
HLA-DPA1*02:01-DPB1*09:01	ANLQRAYSLAKEQR	0.28522587	0.99900275
HLA-DPA1*02:01-DPB1*09:01	ANVEKQLEEAKELL	0.22256407	0.038160484
HLA-DPA1*02:01-DPB1*09:01	APGGKAARLVLPLG	0.1903792	0.9247037
HLA-DPA1*02:01-DPB1*09:01	APIEKTISKAKGQP	0.137237	0.4694709
HLA-DPA1*02:01-DPB1*09:01	APTEKDWAQVQALL	0.30340293	0.11310456
HLA-DPA1*02:01-DPB1*09:01	AQERLATALQKLEE	0.34115323	0.66177875
HLA-DPA1*02:01-DPB1*09:01	AQLKLSPYVNYSFR	0.36592418	0.5884247
HLA-DPA1*02:01-DPB1*09:01	AQQRMPAIPVNIHS	0.3922637	0.47715694
HLA-DPA1*02:01-DPB1*09:01	ASFEKEATEAQSLE	0.36697105	0.18093552
HLA-DPA1*02:01-DPB1*09:01	ASLTVKAYLLGKED	0.30180186	0.07599057
HLA-DPA1*02:01-DPB1*09:01	ASSKEIKTVESITD	0.15584609	0.03232983
HLA-DPA1*02:01-DPB1*09:01	ATLEKKLPPLPLTL	0.3433552	0.061222292
HLA-DPA1*02:01-DPB1*09:01	DAEGKYMAEALLLR	0.40452436	0.17500626
HLA-DPA1*02:01-DPB1*09:01	DDEYKVTISPQLLL	0.5289301	0.014883444
HLA-DPA1*02:01-DPB1*09:01	DDQGKAVILVHDIK	0.2257531	0.40070504
HLA-DPA1*02:01-DPB1*09:01	DEKRLAHPFSLAVF	0.54340106	0.37744677
HLA-DPA1*02:01-DPB1*09:01	DETLKVIKEAAILK	0.3560979	0.1303277
HLA-DPA1*02:01-DPB1*09:01	DEYVKQFSIVKIVR	0.48715672	0.31363362
HLA-DPA1*02:01-DPB1*09:01	DGATKLNDEARRLI	0.18961899	0.05476868
HLA-DPA1*02:01-DPB1*09:01	DGDEIFHVDMAKKE	0.1341959	0.26407608
HLA-DPA1*02:01-DPB1*09:01	DGKESTITRKLKDG	0.059055116	0.19600244
HLA-DPA1*02:01-DPB1*09:01	DGKKKISTVVSSKE	0.39441076	0.78548706
HLA-DPA1*02:01-DPB1*09:01	DGQLLSTVVRTLAT	0.239823	0.013505742
HLA-DPA1*02:01-DPB1*09:01	DIGAKSLTQVRAMM	0.34997362	0.057160873
HLA-DPA1*02:01-DPB1*09:01	DIGKKHSDPHLLER	0.15101229	0.18127519
HLA-DPA1*02:01-DPB1*09:01	DIHKKIALVKKLAF	0.35258418	0.19691792
HLA-DPA1*02:01-DPB1*09:01	DIRKYEMFAQTLQQ	0.42372465	0.9679637
HLA-DPA1*02:01-DPB1*09:01	DIRPKVSSLLGKLV	0.4224888	0.013614984
HLA-DPA1*02:01-DPB1*09:01	DISKKEMQPTHPIR	0.2508459	0.4038589
HLA-DPA1*02:01-DPB1*09:01	DKLTVTSQNLQLEN	0.19654134	0.31077534
HLA-DPA1*02:01-DPB1*09:01	DKTKIFLFGRSLGG	0.21742423	0.17553112
HLA-DPA1*02:01-DPB1*09:01	DLFDRAVVLSHYIH	0.24111925	0.65307575
HLA-DPA1*02:01-DPB1*09:01	DLHKKYSYIRKTRP	0.15397568	0.51281565
HLA-DPA1*02:01-DPB1*09:01	DLSRLDKGLAALVR	0.35014245	0.24459092
HLA-DPA1*02:01-DPB1*09:01	DMQKLTHGVLHTKF	0.34341717	0.031316973
HLA-DPA1*02:01-DPB1*09:01	DNFRTQKLSFIIRT	0.17530112	0.74260366
HLA-DPA1*02:01-DPB1*09:01	DPEKEVEPALELLE	0.3342975	0.106096946
HLA-DPA1*02:01-DPB1*09:01	DQDSKEAKKPNIIN	0.06905731	0.022220429
HLA-DPA1*02:01-DPB1*09:01	DQGKAVILVHDIKK	0.26929486	0.17847417
HLA-DPA1*02:01-DPB1*09:01	DRERILSLEQRVVE	0.18292435	0.62919486
HLA-DPA1*02:01-DPB1*09:01	DRGKISKGLEDLKR	0.19878103	0.12728974
HLA-DPA1*02:01-DPB1*09:01	DRKLVTKIIAHELA	0.36740696	0.55649483
HLA-DPA1*02:01-DPB1*09:01	DRQKFSEQVFKVAS	0.441565	0.21138117
HLA-DPA1*02:01-DPB1*09:01	DSFKAFAKALGVMD	0.5119923	0.18502171
HLA-DPA1*02:01-DPB1*09:01	DSGKSTTTGHLIYK	0.12196729	0.12647508
HLA-DPA1*02:01-DPB1*09:01	DSQGKTAAVANSMN	0.21628466	0.45454368
HLA-DPA1*02:01-DPB1*09:01	DTAKALADVATVLG	0.33657223	0.174987
HLA-DPA1*02:01-DPB1*09:01	DVLVRWLQGSQELP	0.12795854	0.031363178
HLA-DPA1*02:01-DPB1*09:01	DVRPKSSSVIHRTA	0.30858535	0.48638216
HLA-DPA1*02:01-DPB1*09:01	DVTKLTPLSHEVIS	0.38745353	0.82814103
HLA-DPA1*02:01-DPB1*09:01	EALKKLGIQVKVIN	0.37682855	0.06915794
HLA-DPA1*02:01-DPB1*09:01	EAQRLAPLLLVLAQ	0.37727404	0.27917045
HLA-DPA1*02:01-DPB1*09:01	EAVKAIVLCHNVTP	0.18840817	0.117347226
HLA-DPA1*02:01-DPB1*09:01	EDLRSWTAADMAAQ	0.23138647	0.9992771
HLA-DPA1*02:01-DPB1*09:01	EDLRSWTAADTVAQ	0.24135382	0.99819326
HLA-DPA1*02:01-DPB1*09:01	EDVKAWRPALYLAA	0.45848763	0.49146813
HLA-DPA1*02:01-DPB1*09:01	EEEEKLAELARQLQ	0.24538209	0.54560447
HLA-DPA1*02:01-DPB1*09:01	EEMRKLQATVQELQ	0.33096063	0.3718698
HLA-DPA1*02:01-DPB1*09:01	EFALAKHLIKIKLD	0.2864231	0.038267385
HLA-DPA1*02:01-DPB1*09:01	EHLKNPVIAQKIQK	0.33900356	0.41973752
HLA-DPA1*02:01-DPB1*09:01	EKAPKLTVTIRALL	0.5110645	0.013181602
HLA-DPA1*02:01-DPB1*09:01	EKETKALSLARALE	0.54149836	0.2655805
HLA-DPA1*02:01-DPB1*09:01	EKKIRQKAQILAQK	0.29337135	0.69581765
HLA-DPA1*02:01-DPB1*09:01	EKSIILPKSLISVV	0.42802143	0.02211702
HLA-DPA1*02:01-DPB1*09:01	EKTISKAKGQPREP	0.098473884	0.021770217
HLA-DPA1*02:01-DPB1*09:01	EKVSKRVSAVEEVR	0.4529586	0.4926571
HLA-DPA1*02:01-DPB1*09:01	ELAKVEEEIQTLSQ	0.18569969	0.016808828
HLA-DPA1*02:01-DPB1*09:01	ELEKTFTFLQEEVR	0.18518956	0.45631784
HLA-DPA1*02:01-DPB1*09:01	ELERAASTIKEVAQ	0.29982364	0.53272647
HLA-DPA1*02:01-DPB1*09:01	ELIERIPELNKVAR	0.20707987	0.98923385
HLA-DPA1*02:01-DPB1*09:01	EMQKLPEAVQLIEK	0.40857467	0.062140893
HLA-DPA1*02:01-DPB1*09:01	EMRKLQATVQELQK	0.3504887	0.3553244
HLA-DPA1*02:01-DPB1*09:01	EQLRKEGVFAKEVR	0.33787012	0.5605022
HLA-DPA1*02:01-DPB1*09:01	EQYVKQLQVVRVVR	0.38581365	0.15862818
HLA-DPA1*02:01-DPB1*09:01	ERAFKAWAVARLSQ	0.49365	0.9384583
HLA-DPA1*02:01-DPB1*09:01	ERLKLEPHEGLLLR	0.30188403	0.1873635
HLA-DPA1*02:01-DPB1*09:01	ERLSELVQAVSDPS	0.20392078	0.552154
HLA-DPA1*02:01-DPB1*09:01	ESEKELALVKRLKP	0.17946799	0.16339952
HLA-DPA1*02:01-DPB1*09:01	ESRFYSLGHLSIQR	0.19866703	0.97432184
HLA-DPA1*02:01-DPB1*09:01	ETFASIVAHELGHN	0.19535454	0.401146
HLA-DPA1*02:01-DPB1*09:01	ETGKVVIISQDLVQ	0.17689519	0.040691696
HLA-DPA1*02:01-DPB1*09:01	ETQKAYLLAAGVIV	0.5764031	0.19270508
HLA-DPA1*02:01-DPB1*09:01	ETSAKTAMNVNEIF	0.33493194	0.0048512276
HLA-DPA1*02:01-DPB1*09:01	EVQKAVNTARGLYQ	0.3591691	0.11872349
HLA-DPA1*02:01-DPB1*09:01	FAFKMASGAANVVG	0.57735753	0.9735912
HLA-DPA1*02:01-DPB1*09:01	FGKGTKQWVHARYA	0.09798314	0.7470854
HLA-DPA1*02:01-DPB1*09:01	FLGSKSSMAVHSLF	0.42388445	0.052874643
HLA-DPA1*02:01-DPB1*09:01	FQEKVESLEQEAAN	0.053519715	0.5082896
HLA-DPA1*02:01-DPB1*09:01	FYKEKESVNAKVLK	0.35461667	0.6537591
HLA-DPA1*02:01-DPB1*09:01	GAAKWGLVAERLLE	0.3851781	0.29386812
HLA-DPA1*02:01-DPB1*09:01	GAASKTLSHPQQMA	0.2244723	0.22007258
HLA-DPA1*02:01-DPB1*09:01	GALHKAISLEHAVH	0.36439857	0.5658863
HLA-DPA1*02:01-DPB1*09:01	GDKRCKLLLGIGIL	0.21182254	0.0017017765
HLA-DPA1*02:01-DPB1*09:01	GDLRRIKNAIGVAR	0.3370387	0.8807374
HLA-DPA1*02:01-DPB1*09:01	GDNSKVTSEVNRLL	0.26719654	0.085566066
HLA-DPA1*02:01-DPB1*09:01	GEKMSINAEEVVVG	0.38320395	0.6298521
HLA-DPA1*02:01-DPB1*09:01	GERAFKAWAVARLS	0.4312768	0.87006605
HLA-DPA1*02:01-DPB1*09:01	GESQKLAAAVFSLA	0.54206455	0.017821595
HLA-DPA1*02:01-DPB1*09:01	GGAKVADKIQLINN	0.20387186	0.4603347
HLA-DPA1*02:01-DPB1*09:01	GGEKFATLAELVQY	0.32665884	0.7608698
HLA-DPA1*02:01-DPB1*09:01	GGLKTSSIIIALTD	0.5559752	0.056041896
HLA-DPA1*02:01-DPB1*09:01	GHSEKEVADAIRLN	0.22648692	0.15126571
HLA-DPA1*02:01-DPB1*09:01	GIKVDKGVVPLAGT	0.25908583	0.08717035
HLA-DPA1*02:01-DPB1*09:01	GKLKKFYEFSQRLE	0.39215726	0.29538316
HLA-DPA1*02:01-DPB1*09:01	GLLEKKWTSVIRLQ	0.38960633	0.378134
HLA-DPA1*02:01-DPB1*09:01	GPDGKLVTVGRDLK	0.099767245	0.51723605
HLA-DPA1*02:01-DPB1*09:01	GPKLNHVAVELGKN	0.247787	0.98133117
HLA-DPA1*02:01-DPB1*09:01	GPLQVARVLAKLAE	0.32190487	0.30697376
HLA-DPA1*02:01-DPB1*09:01	GPLSWTHVHPKGPK	0.10579812	0.77271014
HLA-DPA1*02:01-DPB1*09:01	GQLLSTVVRTLATQ	0.21957709	0.029816333
HLA-DPA1*02:01-DPB1*09:01	GQTGKIEPVVLPLL	0.33353937	0.016319405
HLA-DPA1*02:01-DPB1*09:01	GRLDKLTVTSQNLQ	0.23645996	0.79984283
HLA-DPA1*02:01-DPB1*09:01	GSQKDENLALYVEN	0.149532	0.01760715
HLA-DPA1*02:01-DPB1*09:01	GSYLKFPTYAKSTR	0.21207978	0.65693986
HLA-DPA1*02:01-DPB1*09:01	GTGKTATFAISILQ	0.4064638	0.12281375
HLA-DPA1*02:01-DPB1*09:01	GTKRSGQVLEVSGS	0.2841568	0.7315711
HLA-DPA1*02:01-DPB1*09:01	GTLQHAEIFLKNLK	0.2768677	0.4474934
HLA-DPA1*02:01-DPB1*09:01	GYKKTKEAVLLLKK	0.44711554	0.12889357
HLA-DPA1*02:01-DPB1*09:01	HDQKAAAKAALIYT	0.4541685	0.94845426
HLA-DPA1*02:01-DPB1*09:01	HLQPGTKFIKHWRM	0.17244977	0.010700432
HLA-DPA1*02:01-DPB1*09:01	HTAREMANAKEIAR	0.19288056	0.95407116
HLA-DPA1*02:01-DPB1*09:01	IAEKRAVLAHVDVQ	0.3140813	0.9973677
HLA-DPA1*02:01-DPB1*09:01	IDEKELNILHEMKG	0.08057872	0.05775209
HLA-DPA1*02:01-DPB1*09:01	IDKKLGYLIQMLKK	0.31033665	0.29012042
HLA-DPA1*02:01-DPB1*09:01	IDRIKVSKAAADLM	0.44009274	0.87092763
HLA-DPA1*02:01-DPB1*09:01	IDTKYVVHVKSLET	0.29802805	0.16329326
HLA-DPA1*02:01-DPB1*09:01	IEKFEKEAAEMGKG	0.16589278	0.4948434
HLA-DPA1*02:01-DPB1*09:01	IEKSYKSIFVLSPN	0.36094382	0.3925301
HLA-DPA1*02:01-DPB1*09:01	IERIPELNKVARAA	0.14700866	0.70681304
HLA-DPA1*02:01-DPB1*09:01	IFKIKAVQLAEKLL	0.5819648	0.14172702
HLA-DPA1*02:01-DPB1*09:01	IGIKKAITANISIG	0.50060827	0.8945586
HLA-DPA1*02:01-DPB1*09:01	IGQKRSTVAQLVKR	0.46546224	0.9580572
HLA-DPA1*02:01-DPB1*09:01	IKGRVFSKLKQLKK	0.27533376	0.5157219
HLA-DPA1*02:01-DPB1*09:01	IMLKLNPYAKTMRR	0.38391438	0.21658325
HLA-DPA1*02:01-DPB1*09:01	INRKEEENAKQILQ	0.18470669	0.21346784
HLA-DPA1*02:01-DPB1*09:01	INVDRYAAIVHPLR	0.35499042	0.91479665
HLA-DPA1*02:01-DPB1*09:01	IPIKMVNFPQKIAG	0.3500565	0.47087574
HLA-DPA1*02:01-DPB1*09:01	IPKKEIHTVPDMGK	0.15139127	0.68831265
HLA-DPA1*02:01-DPB1*09:01	IPKKTVIICKPTMS	0.22942951	0.36857575
HLA-DPA1*02:01-DPB1*09:01	IQEKVLERVNAVKT	0.3217807	0.7217139
HLA-DPA1*02:01-DPB1*09:01	IRVTSKALELVKQE	0.46911567	0.39317986
HLA-DPA1*02:01-DPB1*09:01	ISADRYVAIARALP	0.36423495	0.87471807
HLA-DPA1*02:01-DPB1*09:01	ISEKVDVIAKRVLG	0.26613635	0.5564701
HLA-DPA1*02:01-DPB1*09:01	ITKRKWEAAHVAEQ	0.3731714	0.9995764
HLA-DPA1*02:01-DPB1*09:01	ITLKWFKNGNELSD	0.17060654	0.39102545
HLA-DPA1*02:01-DPB1*09:01	IVEKYGVIPKKCFP	0.18170163	0.07197401
HLA-DPA1*02:01-DPB1*09:01	IVMVPSLIKQQVLK	0.23062302	0.02379132
HLA-DPA1*02:01-DPB1*09:01	KAKAQALVQYLEEP	0.2552652	0.020115893
HLA-DPA1*02:01-DPB1*09:01	KAVKNFTEVHPDYG	0.13412778	0.7580458
HLA-DPA1*02:01-DPB1*09:01	KDERARIRVEHIIR	0.16093834	0.8519989
HLA-DPA1*02:01-DPB1*09:01	KDKLSIIGEVLSRR	0.33825916	0.6869764
HLA-DPA1*02:01-DPB1*09:01	KDVKLPVQLQRAMA	0.33335027	0.04498657
HLA-DPA1*02:01-DPB1*09:01	KEEKDAPEVHLLFH	0.18033195	0.10986352
HLA-DPA1*02:01-DPB1*09:01	KEIKILNIFGVIKG	0.31380504	0.03215784
HLA-DPA1*02:01-DPB1*09:01	KEKGAITAKELYTM	0.26289836	0.021632403
HLA-DPA1*02:01-DPB1*09:01	KETKALSLARALEE	0.54997927	0.22652237
HLA-DPA1*02:01-DPB1*09:01	KFEKRTSSAQVEGG	0.24379523	0.31121826
HLA-DPA1*02:01-DPB1*09:01	KGEKAPKLTVTIRA	0.2094427	0.13258357
HLA-DPA1*02:01-DPB1*09:01	KGLKEGIPALDNFL	0.37455902	0.9778398
HLA-DPA1*02:01-DPB1*09:01	KGTKQWVHARYACD	0.14664729	0.782941
HLA-DPA1*02:01-DPB1*09:01	KHASHTGSWIGLRN	0.14001736	0.037960637
HLA-DPA1*02:01-DPB1*09:01	KIGARVYALPEDLV	0.44912001	0.87977046
HLA-DPA1*02:01-DPB1*09:01	KKVVITVQQLSNKE	0.29501376	0.47125497
HLA-DPA1*02:01-DPB1*09:01	KLKKMWKSPNGTIR	0.18380967	0.123764396
HLA-DPA1*02:01-DPB1*09:01	KLLKYLEAVEKVKR	0.48159	0.6598376
HLA-DPA1*02:01-DPB1*09:01	KLNKLIESAEELIR	0.47982967	0.5379345
HLA-DPA1*02:01-DPB1*09:01	KLQKAFEIAKRIPI	0.4822571	0.77456236
HLA-DPA1*02:01-DPB1*09:01	KLQKVLSLGHISTD	0.26818547	0.121724345
HLA-DPA1*02:01-DPB1*09:01	KLQRAQAWEKEFIN	0.105134755	0.06524989
HLA-DPA1*02:01-DPB1*09:01	KNLKLFTLAESLGG	0.49032345	0.6117318
HLA-DPA1*02:01-DPB1*09:01	KPAKLDLKAKKAQL	0.12843914	0.5456258
HLA-DPA1*02:01-DPB1*09:01	KPATKTDQVIQSLI	0.2908074	0.029567217
HLA-DPA1*02:01-DPB1*09:01	KPPKVSLMPATLAR	0.49343315	0.7358597
HLA-DPA1*02:01-DPB1*09:01	KQIKLDPSPQTIYK	0.29389074	0.06516303
HLA-DPA1*02:01-DPB1*09:01	KSVKEYVDPNNIFG	0.21904156	0.49515313
HLA-DPA1*02:01-DPB1*09:01	KTRKASAQASLASK	0.48179474	0.8621949
HLA-DPA1*02:01-DPB1*09:01	KVFKQPSKPEIVSK	0.32604998	0.29125553
HLA-DPA1*02:01-DPB1*09:01	KVSKITSPVLIIHG	0.5941115	0.15988986
HLA-DPA1*02:01-DPB1*09:01	KYEKQIKHFGMLRR	0.25469705	0.036089785
HLA-DPA1*02:01-DPB1*09:01	LAEKHQKTLQLLRK	0.18398799	0.17040089
HLA-DPA1*02:01-DPB1*09:01	LAGDKNFITAEELR	0.3224531	0.4692425
HLA-DPA1*02:01-DPB1*09:01	LAQRISSNIQKITQ	0.2800937	0.91851485
HLA-DPA1*02:01-DPB1*09:01	LARALSPAFELSQW	0.41728652	0.13375108
HLA-DPA1*02:01-DPB1*09:01	LDFIKHNQLPLVIE	0.42090666	0.5450913
HLA-DPA1*02:01-DPB1*09:01	LDKLDVKGKRVVMR	0.16360591	0.16978517
HLA-DPA1*02:01-DPB1*09:01	LDKLTVTSQNLQLE	0.2208394	0.16536614
HLA-DPA1*02:01-DPB1*09:01	LDLRQGMFAQLVAQ	0.30628255	0.93549824
HLA-DPA1*02:01-DPB1*09:01	LDLSKRYIKALAEE	0.3183358	0.80918455
HLA-DPA1*02:01-DPB1*09:01	LDYERYNSQLLSFV	0.25233188	0.04943537
HLA-DPA1*02:01-DPB1*09:01	LDYKTTKIAVPLIQ	0.41195068	0.48762602
HLA-DPA1*02:01-DPB1*09:01	LEEYLSSTPQRLKL	0.36764252	0.07941404
HLA-DPA1*02:01-DPB1*09:01	LEHPEMLEKASREL	0.101713635	0.03143925
HLA-DPA1*02:01-DPB1*09:01	LEKKLPPLPLTLAL	0.4399928	0.05111184
HLA-DPA1*02:01-DPB1*09:01	LEKKTETAAHSLPQ	0.41198996	0.7207304
HLA-DPA1*02:01-DPB1*09:01	LEKLKTVGAALDIL	0.5003911	0.119825944
HLA-DPA1*02:01-DPB1*09:01	LEKLPQVAEEISGP	0.14912692	0.22125213
HLA-DPA1*02:01-DPB1*09:01	LELEVSKAQQLAEV	0.283852	0.006764176
HLA-DPA1*02:01-DPB1*09:01	LFPGKAFSWPRHVA	0.12080342	0.1447808
HLA-DPA1*02:01-DPB1*09:01	LFQKILVPIQQVLK	0.5215119	0.1209658
HLA-DPA1*02:01-DPB1*09:01	LGSKSSMAVHSLFK	0.45561305	0.11527958
HLA-DPA1*02:01-DPB1*09:01	LGVKEMKKAYKQVK	0.17097089	0.3845338
HLA-DPA1*02:01-DPB1*09:01	LHSKKEVPIHRVAD	0.31330425	0.2372636
HLA-DPA1*02:01-DPB1*09:01	LKEKRVGGVQSLGG	0.23929426	0.019299936
HLA-DPA1*02:01-DPB1*09:01	LKFEKRTSSAQVEG	0.28136316	0.46231875
HLA-DPA1*02:01-DPB1*09:01	LMPKYAPKAASART	0.2342783	0.9185036
HLA-DPA1*02:01-DPB1*09:01	LNEKNYELLKILTK	0.26528713	0.07759354
HLA-DPA1*02:01-DPB1*09:01	LPEGSKLVPVARVA	0.2719106	0.38256416
HLA-DPA1*02:01-DPB1*09:01	LPRAYAVAIPLAAG	0.6218604	0.96966183
HLA-DPA1*02:01-DPB1*09:01	LPSTRLATQPHLVQ	0.31247663	0.98812026
HLA-DPA1*02:01-DPB1*09:01	LQEKAWGAVVPLVG	0.3714165	0.23701891
HLA-DPA1*02:01-DPB1*09:01	LQGKLTKLAVQIGK	0.27984875	0.6982211
HLA-DPA1*02:01-DPB1*09:01	LQKAFEIAKRIPII	0.4836049	0.10656804
HLA-DPA1*02:01-DPB1*09:01	LQRKIGLKVLEMRG	0.33265316	0.16859078
HLA-DPA1*02:01-DPB1*09:01	LQTKEFQVLKSLGK	0.28664175	0.11399702
HLA-DPA1*02:01-DPB1*09:01	LQYLKAASQILILK	0.5831637	0.15423267
HLA-DPA1*02:01-DPB1*09:01	LREKRTTVVAQLKQ	0.41338882	0.97045505
HLA-DPA1*02:01-DPB1*09:01	LRKEGVFAKEVRTG	0.19269273	0.45677003
HLA-DPA1*02:01-DPB1*09:01	LRKTVLGKLAFQVA	0.35289726	0.60540754
HLA-DPA1*02:01-DPB1*09:01	LRMKLPKPPKPVSK	0.22427288	0.32296753
HLA-DPA1*02:01-DPB1*09:01	LSPKVKIALRTSGH	0.22959381	0.19296476
HLA-DPA1*02:01-DPB1*09:01	LTEKQKLRVKKIHE	0.09147247	0.042105902
HLA-DPA1*02:01-DPB1*09:01	LTLKVVSAKPKVHN	0.399489	0.14856978
HLA-DPA1*02:01-DPB1*09:01	MARKIGARVYALPE	0.4781168	0.34719905
HLA-DPA1*02:01-DPB1*09:01	MKLPKPPKPVSKMR	0.20686397	0.4521769
HLA-DPA1*02:01-DPB1*09:01	NASRALKEASMVIT	0.38389367	0.836741
HLA-DPA1*02:01-DPB1*09:01	NDIHKKIALVKKLA	0.34227377	0.12506191
HLA-DPA1*02:01-DPB1*09:01	NDIRKYEMFAQTLQ	0.44008008	0.9871085
HLA-DPA1*02:01-DPB1*09:01	NEFKEWQYFKNLHR	0.13410711	0.5404035
HLA-DPA1*02:01-DPB1*09:01	NEIFMAIAKKLPKN	0.28710732	0.15855983
HLA-DPA1*02:01-DPB1*09:01	NENKLLPKHPHLVR	0.19506465	0.7742099
HLA-DPA1*02:01-DPB1*09:01	NFEKTLQIIHVSEA	0.24519055	0.12921944
HLA-DPA1*02:01-DPB1*09:01	NFIKEGVLVEHVKN	0.35085914	0.7616571
HLA-DPA1*02:01-DPB1*09:01	NHSKIVAGVLGLIA	0.4498972	0.04123364
HLA-DPA1*02:01-DPB1*09:01	NIFKVWVQAFKVEG	0.48921695	0.2577525
HLA-DPA1*02:01-DPB1*09:01	NIYDKYGSLGLYVA	0.30519247	0.05542632
HLA-DPA1*02:01-DPB1*09:01	NKEKGSSASLVLKR	0.3152042	0.19760007
HLA-DPA1*02:01-DPB1*09:01	NKRLRYVDQVLQLV	0.39969888	0.34722638
HLA-DPA1*02:01-DPB1*09:01	NLGKFISSPMKEKG	0.28873587	0.08477486
HLA-DPA1*02:01-DPB1*09:01	NLRMKLPKPPKPVS	0.2075715	0.08646567
HLA-DPA1*02:01-DPB1*09:01	NREKVNDQAKLIVG	0.20249568	0.408662
HLA-DPA1*02:01-DPB1*09:01	NRVKVSQAAADLKQ	0.50045496	0.8812717
HLA-DPA1*02:01-DPB1*09:01	NSEKVAALIQKLNS	0.3679829	0.28073144
HLA-DPA1*02:01-DPB1*09:01	NSRKCLVKGKMIMN	0.19307657	0.001352114
HLA-DPA1*02:01-DPB1*09:01	NVEKQLEEAKELLE	0.22524704	0.0648593
HLA-DPA1*02:01-DPB1*09:01	NVSKLASKARTEKE	0.21176101	0.5011684
HLA-DPA1*02:01-DPB1*09:01	NVVKKVQAAQSEAK	0.4027219	0.67997557
HLA-DPA1*02:01-DPB1*09:01	PAQPAAFGRALLSP	0.03720587	0.0036979343
HLA-DPA1*02:01-DPB1*09:01	PAVEKISIMAERLA	0.51889247	0.49998078
HLA-DPA1*02:01-DPB1*09:01	PIEKTISKAKGQPR	0.1678469	0.2379375
HLA-DPA1*02:01-DPB1*09:01	PKPRKLPPNIVLKS	0.3502041	0.0128287105
HLA-DPA1*02:01-DPB1*09:01	PPEDKVVPSFLPVD	0.2403728	0.059439205
HLA-DPA1*02:01-DPB1*09:01	PSEKNSPSTQYCYS	0.025832947	0.0009925594
HLA-DPA1*02:01-DPB1*09:01	QKYKRQAQADRVSL	0.19292949	0.4461336
HLA-DPA1*02:01-DPB1*09:01	QLGYKAFGLVGKLA	0.3336114	0.4523101
HLA-DPA1*02:01-DPB1*09:01	QNFIKEGVLVEHVK	0.3731831	0.48706716
HLA-DPA1*02:01-DPB1*09:01	QNVKTASDCGAVKH	0.1997857	0.0760794
HLA-DPA1*02:01-DPB1*09:01	QPMALAVALTKGGE	0.2662078	0.050322037
HLA-DPA1*02:01-DPB1*09:01	REEKLAAVFQFIEK	0.38023356	0.25277942
HLA-DPA1*02:01-DPB1*09:01	RERTARRVLELHRG	0.15742598	0.8704001
HLA-DPA1*02:01-DPB1*09:01	RGKTQKVTLNVHSE	0.09230471	0.33377606
HLA-DPA1*02:01-DPB1*09:01	RGLKYIHSANVLHR	0.5694933	0.32362548
HLA-DPA1*02:01-DPB1*09:01	RKKMDIPAKLIVCG	0.41799778	0.03564699
HLA-DPA1*02:01-DPB1*09:01	RKLVTKIIAHELAH	0.32805353	0.6421531
HLA-DPA1*02:01-DPB1*09:01	RLDKLTVTSQNLQL	0.2821773	0.49309286
HLA-DPA1*02:01-DPB1*09:01	RLEKEGIVFKSLMK	0.31423682	0.030107033
HLA-DPA1*02:01-DPB1*09:01	RLRRENQVLSVRIA	0.39330074	0.7262651
HLA-DPA1*02:01-DPB1*09:01	RLSKVVNIVPVIAK	0.61592084	0.7459847
HLA-DPA1*02:01-DPB1*09:01	RLVAAKLEPKSFKH	0.22456932	0.10041352
HLA-DPA1*02:01-DPB1*09:01	RMKLPKPPKPVSKM	0.20176628	0.34196743
HLA-DPA1*02:01-DPB1*09:01	RPFQKFHINIHILK	0.36077473	0.34596738
HLA-DPA1*02:01-DPB1*09:01	RPKKLAVEPKGSLE	0.30437812	0.27191
HLA-DPA1*02:01-DPB1*09:01	RQYRAVVYSNTIQS	0.24826212	0.46987715
HLA-DPA1*02:01-DPB1*09:01	RSLKVAAVVESLER	0.6375772	0.57750136
HLA-DPA1*02:01-DPB1*09:01	RVGQKESAYAKSEE	0.055032954	0.36385015
HLA-DPA1*02:01-DPB1*09:01	RYKKYLEKAKSVIR	0.44273862	0.506791
HLA-DPA1*02:01-DPB1*09:01	SDEKTWNLGLSNAK	0.14164275	0.9934584
HLA-DPA1*02:01-DPB1*09:01	SEKELALVKRLKPL	0.26502225	0.19149116
HLA-DPA1*02:01-DPB1*09:01	SENEKMGIRVDQLQ	0.13177377	0.06900438
HLA-DPA1*02:01-DPB1*09:01	SEQVVPVLVKNWKK	0.31788352	0.1582459
HLA-DPA1*02:01-DPB1*09:01	SGKSYSPPVPCPVG	0.13366294	0.5936783
HLA-DPA1*02:01-DPB1*09:01	SIEKALDLSLYLKH	0.38749167	0.27386713
HLA-DPA1*02:01-DPB1*09:01	SILKMEIKAKNLTN	0.25339118	0.014269409
HLA-DPA1*02:01-DPB1*09:01	SLKKQNTFTLNLRE	0.30805743	0.031609666
HLA-DPA1*02:01-DPB1*09:01	SNNKLESLPVAVFS	0.5072025	0.12332932
HLA-DPA1*02:01-DPB1*09:01	SNPKAHIAAKTVFH	0.31439528	0.88288915
HLA-DPA1*02:01-DPB1*09:01	SNVKMFSVSKLIAQ	0.48516414	0.32599065
HLA-DPA1*02:01-DPB1*09:01	SPKATSSPLYLAHE	0.329981	0.17143527
HLA-DPA1*02:01-DPB1*09:01	SPSKSGSEAQTTKD	0.037751075	0.84408
HLA-DPA1*02:01-DPB1*09:01	SQEKLAQAAQSSVA	0.4404778	0.83379173
HLA-DPA1*02:01-DPB1*09:01	SQQLDVFIATSKHA	0.2668271	0.059693
HLA-DPA1*02:01-DPB1*09:01	SQTRAFQYVSDLVN	0.20031337	0.8679136
HLA-DPA1*02:01-DPB1*09:01	SRIKLGIKSLVSKG	0.40606546	0.7835017
HLA-DPA1*02:01-DPB1*09:01	SRKLLSAAKILADA	0.59061664	0.18067572
HLA-DPA1*02:01-DPB1*09:01	STSKSGSEAQTTKD	0.038519457	0.70051205
HLA-DPA1*02:01-DPB1*09:01	STYRVVSVLTVLHQ	0.3648948	0.50524706
HLA-DPA1*02:01-DPB1*09:01	SVDRYLAIVWPVVS	0.36475843	0.08953374
HLA-DPA1*02:01-DPB1*09:01	SYLKFPTYAKSTRT	0.2661719	0.49073878
HLA-DPA1*02:01-DPB1*09:01	SYVKKLKVPVHVIR	0.46051937	0.6847429
HLA-DPA1*02:01-DPB1*09:01	TAAKLSTSAKRIQK	0.44084653	0.21108237
HLA-DPA1*02:01-DPB1*09:01	TAEKFYQKLLELEK	0.28013882	0.31318516
HLA-DPA1*02:01-DPB1*09:01	TAGERFATMVRPVA	0.30980876	0.93968093
HLA-DPA1*02:01-DPB1*09:01	TAKLVNKVIELLPE	0.2818978	0.19753246
HLA-DPA1*02:01-DPB1*09:01	TDEKFQITPQYDFE	0.087270156	0.21176359
HLA-DPA1*02:01-DPB1*09:01	TDPKFESVAREVCK	0.2231775	0.30171484
HLA-DPA1*02:01-DPB1*09:01	TDRGKTQKVTLNVH	0.037805498	0.35993743
HLA-DPA1*02:01-DPB1*09:01	TDRKYLVIGDLLFS	0.31390676	0.14179592
HLA-DPA1*02:01-DPB1*09:01	TEELKNWKPARPVG	0.13545434	0.72830427
HLA-DPA1*02:01-DPB1*09:01	TEGFKNVSLGNVLA	0.26460642	0.0114207305
HLA-DPA1*02:01-DPB1*09:01	TGNKVDILPKQLFK	0.24092326	0.12538578
HLA-DPA1*02:01-DPB1*09:01	TGSKLVDYARSVHE	0.32293874	0.78686464
HLA-DPA1*02:01-DPB1*09:01	TGTRLALIAQNIAN	0.32779562	0.9890278
HLA-DPA1*02:01-DPB1*09:01	THLQPGTKFIKHWR	0.16520141	0.015061891
HLA-DPA1*02:01-DPB1*09:01	TIEKFEKEAAEMGK	0.20559342	0.33989272
HLA-DPA1*02:01-DPB1*09:01	TIVKLGNKVQELEK	0.25819847	0.19216928
HLA-DPA1*02:01-DPB1*09:01	TKTKILAPAYFILG	0.53523934	0.06396414
HLA-DPA1*02:01-DPB1*09:01	TLEKKLPPLPLTLA	0.4091532	0.13253298
HLA-DPA1*02:01-DPB1*09:01	TMPKAFATAGWLVS	0.47119933	0.17191508
HLA-DPA1*02:01-DPB1*09:01	TPDGKYLIVAQLNL	0.25299007	0.5990697
HLA-DPA1*02:01-DPB1*09:01	TQTKFAATVRLLVG	0.52596736	0.037803747
HLA-DPA1*02:01-DPB1*09:01	TRPKVSSLLNRMAN	0.31750458	0.44513145
HLA-DPA1*02:01-DPB1*09:01	TSAKLSSYTLRILR	0.4806011	0.08049238
HLA-DPA1*02:01-DPB1*09:01	TSAKRGKEITGVKR	0.19378148	0.09051164
HLA-DPA1*02:01-DPB1*09:01	TSEQVVPVLVKNWK	0.29536867	0.23628438
HLA-DPA1*02:01-DPB1*09:01	TSSKKVIYSQPSAR	0.22344045	0.3128067
HLA-DPA1*02:01-DPB1*09:01	TTRRTETTVKKVVK	0.16011076	0.38080144
HLA-DPA1*02:01-DPB1*09:01	TVEKTWKLMDKVVR	0.15021935	0.8082398
HLA-DPA1*02:01-DPB1*09:01	TVETFASIVAHELG	0.29340512	0.09645979
HLA-DPA1*02:01-DPB1*09:01	TVYKNFEKTLQIIH	0.3655246	0.07249163
HLA-DPA1*02:01-DPB1*09:01	TYSKEFKIPFEISK	0.30002508	0.41487703
HLA-DPA1*02:01-DPB1*09:01	VASKNVIPALELVE	0.5660257	0.11691171
HLA-DPA1*02:01-DPB1*09:01	VAVRKSAIMVKKMR	0.5149193	0.92103183
HLA-DPA1*02:01-DPB1*09:01	VDMQKLTHGVLHTK	0.22545344	0.1623254
HLA-DPA1*02:01-DPB1*09:01	VDVKTMMNTWTLQK	0.21975876	0.006814181
HLA-DPA1*02:01-DPB1*09:01	VEIKDVKLPVQLQR	0.23454447	0.17588325
HLA-DPA1*02:01-DPB1*09:01	VERLEVALKEAKER	0.17323273	0.3608411
HLA-DPA1*02:01-DPB1*09:01	VERLRRENQVLSVR	0.21352594	0.7919459
HLA-DPA1*02:01-DPB1*09:01	VERLSELVQAVSDP	0.18946807	0.8028492
HLA-DPA1*02:01-DPB1*09:01	VETFASIVAHELGH	0.21424611	0.123155855
HLA-DPA1*02:01-DPB1*09:01	VGAREAILALDIQD	0.37183064	0.9739086
HLA-DPA1*02:01-DPB1*09:01	VGDKKGKIVDAVIQ	0.15151334	0.5418477
HLA-DPA1*02:01-DPB1*09:01	VGIKVDKGVVPLAG	0.26139283	0.17498983
HLA-DPA1*02:01-DPB1*09:01	VGQKESAYAKSEEF	0.0967552	0.34535366
HLA-DPA1*02:01-DPB1*09:01	VIGKMGEKGQILVD	0.109869264	0.054360606
HLA-DPA1*02:01-DPB1*09:01	VIRVICILSHPIKN	0.2583011	0.2645514
HLA-DPA1*02:01-DPB1*09:01	VKAKTQPAVKNMYR	0.29355392	0.07594831
HLA-DPA1*02:01-DPB1*09:01	VKGKKVWIGIKKLL	0.37638494	0.05020683
HLA-DPA1*02:01-DPB1*09:01	VKKLKVPVHVIRME	0.49140996	0.21824114
HLA-DPA1*02:01-DPB1*09:01	VLEKQPVLSQTEAR	0.19419213	0.19901556
HLA-DPA1*02:01-DPB1*09:01	VNGKFSTEFQRMKT	0.20102926	0.039794743
HLA-DPA1*02:01-DPB1*09:01	VNLEHPEMLEKASR	0.114740185	0.09903549
HLA-DPA1*02:01-DPB1*09:01	VNLVKELALPGELT	0.31636354	0.020286784
HLA-DPA1*02:01-DPB1*09:01	VPPRWFKNINKLQE	0.119236626	0.86098444
HLA-DPA1*02:01-DPB1*09:01	VQLRRLSAVNSIFL	0.5195185	0.16692096
HLA-DPA1*02:01-DPB1*09:01	VRDMRQTVAVGVIK	0.37754425	0.51925385
HLA-DPA1*02:01-DPB1*09:01	VRPKSSSVIHRTAS	0.31969112	0.5643844
HLA-DPA1*02:01-DPB1*09:01	VRQKIFQVAQELSG	0.4134029	0.7812656
HLA-DPA1*02:01-DPB1*09:01	VSAKTMPELYDLVN	0.30335265	0.00720044
HLA-DPA1*02:01-DPB1*09:01	VSEKVSHVLAALQA	0.47236818	0.43372184
HLA-DPA1*02:01-DPB1*09:01	VVGIKVDKGVVPLA	0.22570439	0.13884902
HLA-DPA1*02:01-DPB1*09:01	WAIRQGHLPMVILL	0.43269056	0.8612302
HLA-DPA1*02:01-DPB1*09:01	YAEKKAKKPALVAK	0.22737564	0.9603961
HLA-DPA1*02:01-DPB1*09:01	YDERSVHKVEPITK	0.15509433	0.49707597
HLA-DPA1*02:01-DPB1*09:01	YFLPRAYAVAIPLA	0.5938808	0.792645
HLA-DPA1*02:01-DPB1*09:01	YGTREAVIAQISSH	0.27166954	0.99907273
HLA-DPA1*02:01-DPB1*09:01	YITKGWKEVHELYK	0.16584224	0.29534587
HLA-DPA1*02:01-DPB1*09:01	YQRWGVRALSLGGQ	0.4208475	0.6240109
HLA-DPA1*02:01-DPB1*09:01	YRQAKAAKEAQEMR	0.17397854	0.9380566
HLA-DPA1*02:01-DPB1*09:01	YSPKATSSPLYLAH	0.30708382	0.10825646
HLA-DPA1*02:01-DPB1*09:01	YSVKKAPDAEELDK	0.22777566	0.7348929
HLA-DPA1*02:01-DPB1*09:01	YTNKISSEAHREVM	0.21226634	0.7281766
HLA-DPA1*02:01-DPB1*09:01	YVGAREAILALDIQ	0.4326471	0.97761405
