# Supplementary material for: MHCII-peptide presentation: an assessment of the state-of-the-art prediction methods
Source: Front Immunol. 2024 Mar 12;15:1293706. doi: 10.3389/fimmu.2024.1293706 (PMC11027168; doi:10.3389/fimmu.2024.1293706)
Supplement: Supplementary file 2 [file DataSheet_2.zip › output/BERT/pos/14_HLA-DPA1_02_01_DPB1_10_01.csv]

allele	peptide	affinity_pred	mass_pred
HLA-DPA1*02:01-DPB1*10:01	AAEKLHKVVNSILA	0.4766514	0.24629192
HLA-DPA1*02:01-DPB1*10:01	AAEKNSTIVFPLPI	0.38888744	0.016122827
HLA-DPA1*02:01-DPB1*10:01	AASKTLSHPQQMAL	0.35390583	0.117812574
HLA-DPA1*02:01-DPB1*10:01	ADDYLELSLKLRKG	0.25891197	0.02009358
HLA-DPA1*02:01-DPB1*10:01	ADKNISSAQIVGPG	0.20721748	0.09088504
HLA-DPA1*02:01-DPB1*10:01	AEAFEAIPRALAEN	0.32387432	0.0346737
HLA-DPA1*02:01-DPB1*10:01	AEKKATPIKLIWSL	0.5362762	0.01382072
HLA-DPA1*02:01-DPB1*10:01	AEKNSTIVFPLPID	0.38173902	0.047255836
HLA-DPA1*02:01-DPB1*10:01	AEKTKLLIAAQKQK	0.38884717	0.8484831
HLA-DPA1*02:01-DPB1*10:01	AELSKLVIVAKASR	0.48324674	0.9148194
HLA-DPA1*02:01-DPB1*10:01	AGDKEVVIAQNDKH	0.05622718	0.9585908
HLA-DPA1*02:01-DPB1*10:01	AGDKNFITAEELRR	0.3194756	0.6154335
HLA-DPA1*02:01-DPB1*10:01	AHHEKLVIIDQSVA	0.1835977	0.6543292
HLA-DPA1*02:01-DPB1*10:01	AIKFYSQAIELNPS	0.6977558	0.6667412
HLA-DPA1*02:01-DPB1*10:01	AKARWAAGALGVAG	0.54992676	0.79916203
HLA-DPA1*02:01-DPB1*10:01	AKMDSTANEVEAVK	0.1890553	0.05136668
HLA-DPA1*02:01-DPB1*10:01	ALKKLGSEGEDLIR	0.21425316	0.0974674
HLA-DPA1*02:01-DPB1*10:01	AMAQKLSHLLPSLR	0.40103024	0.4601087
HLA-DPA1*02:01-DPB1*10:01	ANIRNMSVIAHVDH	0.41699126	0.9421439
HLA-DPA1*02:01-DPB1*10:01	ANLQKIVEEPQSNR	0.16753979	0.9109001
HLA-DPA1*02:01-DPB1*10:01	ANLQRAYSLAKEQR	0.42261326	0.9991967
HLA-DPA1*02:01-DPB1*10:01	APNNFVLLAHIVSR	0.29403442	0.29785278
HLA-DPA1*02:01-DPB1*10:01	APPVRHLIATQLLS	0.491564	0.36047152
HLA-DPA1*02:01-DPB1*10:01	APTEKDWAQVQALL	0.30126455	0.048103206
HLA-DPA1*02:01-DPB1*10:01	APVARTVSAAVWVA	0.5579045	0.5379137
HLA-DPA1*02:01-DPB1*10:01	AQLELEVSKAQQLA	0.37000677	0.013700107
HLA-DPA1*02:01-DPB1*10:01	ARVGQKESAYAKSE	0.061568696	0.064202555
HLA-DPA1*02:01-DPB1*10:01	ASAKENINVKQVFE	0.13597415	0.011573758
HLA-DPA1*02:01-DPB1*10:01	ASFEKEATEAQSLE	0.38676932	0.1745579
HLA-DPA1*02:01-DPB1*10:01	ASGERYHVEPHPEH	0.06032806	0.99420774
HLA-DPA1*02:01-DPB1*10:01	ASGRAYPDVAALSD	0.14423245	0.44272417
HLA-DPA1*02:01-DPB1*10:01	ASKRAATLAQELEK	0.5297999	0.98969156
HLA-DPA1*02:01-DPB1*10:01	ASPKEYTAGREADD	0.01618429	0.7220933
HLA-DPA1*02:01-DPB1*10:01	ASQEKLISSAKQVA	0.45612967	0.19360274
HLA-DPA1*02:01-DPB1*10:01	ASSKEIKTVESITD	0.15397635	0.030008653
HLA-DPA1*02:01-DPB1*10:01	ASSSGSSPRPAPDE	0.004201799	0.046450812
HLA-DPA1*02:01-DPB1*10:01	ATAKKGSEVESVKE	0.16371377	0.35018343
HLA-DPA1*02:01-DPB1*10:01	ATEKAVELAANTKG	0.22415286	0.98689795
HLA-DPA1*02:01-DPB1*10:01	ATERADYVALAIVD	0.38047028	0.2604174
HLA-DPA1*02:01-DPB1*10:01	ATKKEPAVLELEGK	0.16032606	0.02142065
HLA-DPA1*02:01-DPB1*10:01	ATKTAKDALSSVQE	0.3643538	0.82070714
HLA-DPA1*02:01-DPB1*10:01	ATMKGSSSASIVKG	0.3880807	0.36005163
HLA-DPA1*02:01-DPB1*10:01	CAEKKATPIKLIWS	0.4923517	0.003238349
HLA-DPA1*02:01-DPB1*10:01	CPKTDSLAHCISED	0.0734022	0.015250608
HLA-DPA1*02:01-DPB1*10:01	DAAKLAVTVSAMIP	0.57036984	0.010453036
HLA-DPA1*02:01-DPB1*10:01	DDEKQLMNVEPIHA	0.23569731	0.24338198
HLA-DPA1*02:01-DPB1*10:01	DDEKVAEAALQIFK	0.4537918	0.6402431
HLA-DPA1*02:01-DPB1*10:01	DDEYKVTISPQLLL	0.5103572	0.013266631
HLA-DPA1*02:01-DPB1*10:01	DDGATKLNDEARRL	0.045125302	0.16500579
HLA-DPA1*02:01-DPB1*10:01	DDHDKMFKMSEKIL	0.3018003	0.045112006
HLA-DPA1*02:01-DPB1*10:01	DDIFRIYIKEKKEC	0.13293609	0.002218609
HLA-DPA1*02:01-DPB1*10:01	DDQGKAVILVHDIK	0.24201086	0.37746462
HLA-DPA1*02:01-DPB1*10:01	DEKKSVKTVNQLAH	0.28557098	0.27436197
HLA-DPA1*02:01-DPB1*10:01	DEKMYDAAKLLYNN	0.2796998	0.2723253
HLA-DPA1*02:01-DPB1*10:01	DESSKEETEPQVLK	0.061699886	0.123409666
HLA-DPA1*02:01-DPB1*10:01	DETLKVIKEAAILK	0.3439512	0.12751241
HLA-DPA1*02:01-DPB1*10:01	DGKKKISTVVSSKE	0.39848578	0.8030609
HLA-DPA1*02:01-DPB1*10:01	DGQLLSTVVRTLAT	0.31828278	0.007907717
HLA-DPA1*02:01-DPB1*10:01	DGTGKRTHLSLFIV	0.35687608	0.035854653
HLA-DPA1*02:01-DPB1*10:01	DHGESTSKLASVTR	0.05334218	0.1372448
HLA-DPA1*02:01-DPB1*10:01	DHKPKSSTAAQEVK	0.30740947	0.83125496
HLA-DPA1*02:01-DPB1*10:01	DHVHPVGAFAKTSK	0.11697148	0.18001802
HLA-DPA1*02:01-DPB1*10:01	DIGAKSLTQVRAMM	0.3712831	0.054337334
HLA-DPA1*02:01-DPB1*10:01	DIHKKIALVKKLAF	0.3531261	0.12190096
HLA-DPA1*02:01-DPB1*10:01	DIKLTKDGNVLLHE	0.1621199	0.033287063
HLA-DPA1*02:01-DPB1*10:01	DIRKYEMFAQTLQQ	0.51620823	0.9718641
HLA-DPA1*02:01-DPB1*10:01	DISKKEMQPTHPIR	0.22216316	0.37295544
HLA-DPA1*02:01-DPB1*10:01	DKAKLEVKSQTLEK	0.16247779	0.20738593
HLA-DPA1*02:01-DPB1*10:01	DKISKITSPVLIIH	0.5698176	0.21797852
HLA-DPA1*02:01-DPB1*10:01	DKKEGEQAKAIFEK	0.1384195	0.20938554
HLA-DPA1*02:01-DPB1*10:01	DKLETATCIAKSSH	0.284198	0.21670899
HLA-DPA1*02:01-DPB1*10:01	DKLTVTSQNLQLEN	0.21102203	0.25068623
HLA-DPA1*02:01-DPB1*10:01	DKNISSAQIVGPGP	0.13678536	0.014444525
HLA-DPA1*02:01-DPB1*10:01	DKSRAPISAKLVAN	0.3927593	0.82607096
HLA-DPA1*02:01-DPB1*10:01	DLFDRAVVLSHYIH	0.40511382	0.60228074
HLA-DPA1*02:01-DPB1*10:01	DLRSWTAADMAAQT	0.41335344	0.9993827
HLA-DPA1*02:01-DPB1*10:01	DLSKRYIKALAEEN	0.48411003	0.991222
HLA-DPA1*02:01-DPB1*10:01	DNKEKFMSEAVIMK	0.45124388	0.1262192
HLA-DPA1*02:01-DPB1*10:01	DNKQFQFGHALKPQ	0.20593348	0.53681207
HLA-DPA1*02:01-DPB1*10:01	DNRKSFLVARISAQ	0.52078325	0.8822527
HLA-DPA1*02:01-DPB1*10:01	DNSKVTSEVNRLLA	0.30858037	0.1753513
HLA-DPA1*02:01-DPB1*10:01	DPKFESVAREVCKS	0.2577146	0.08662864
HLA-DPA1*02:01-DPB1*10:01	DQDSKEAKKPNIIN	0.061515495	0.026723051
HLA-DPA1*02:01-DPB1*10:01	DQKKLEQTVEQMKQ	0.17889732	0.24303178
HLA-DPA1*02:01-DPB1*10:01	DQRKLWVGYQYVIT	0.33956546	0.05510971
HLA-DPA1*02:01-DPB1*10:01	DRERILSLEQRVVE	0.24848245	0.58785725
HLA-DPA1*02:01-DPB1*10:01	DRKLVTKIIAHELA	0.4635852	0.5177526
HLA-DPA1*02:01-DPB1*10:01	DSEKAKIDIKSIKE	0.14558621	0.09476598
HLA-DPA1*02:01-DPB1*10:01	DSFKAFAKALGVMD	0.5492029	0.1998494
HLA-DPA1*02:01-DPB1*10:01	DSGKSTTTGHLIYK	0.07744275	0.14104559
HLA-DPA1*02:01-DPB1*10:01	DSQGKTAAVANSMN	0.2661872	0.55341583
HLA-DPA1*02:01-DPB1*10:01	DTAKALADVATVLG	0.31170905	0.13159208
HLA-DPA1*02:01-DPB1*10:01	DTSRHYLPVKIILK	0.53597134	0.5518004
HLA-DPA1*02:01-DPB1*10:01	EALKKLGIQVKVIN	0.391095	0.054103233
HLA-DPA1*02:01-DPB1*10:01	EAQGALANIAVDKA	0.1624539	0.67542803
HLA-DPA1*02:01-DPB1*10:01	EAVKKGSTAVGVRG	0.46161696	0.73202133
HLA-DPA1*02:01-DPB1*10:01	EDKEKLVKEIESLK	0.20517102	0.03194795
HLA-DPA1*02:01-DPB1*10:01	EDLRSWTAADMAAQ	0.43122086	0.99943686
HLA-DPA1*02:01-DPB1*10:01	EDTSEQVVPVLVKN	0.18078227	0.0095105
HLA-DPA1*02:01-DPB1*10:01	EEEEKLAELARQLQ	0.25383192	0.52922976
HLA-DPA1*02:01-DPB1*10:01	EEEKQSLLVKELQS	0.19491175	0.042575516
HLA-DPA1*02:01-DPB1*10:01	EEKEPSQAAAIHPD	0.21234974	0.58619773
HLA-DPA1*02:01-DPB1*10:01	EEKTGVVSTGLIHN	0.22062622	0.77524054
HLA-DPA1*02:01-DPB1*10:01	EELNKEATVIQDLK	0.35450533	0.041033797
HLA-DPA1*02:01-DPB1*10:01	EEMRKLQATVQELQ	0.34037268	0.36531103
HLA-DPA1*02:01-DPB1*10:01	EFALAKHLIKIKLD	0.3007281	0.0308303
HLA-DPA1*02:01-DPB1*10:01	EHLKNPVIAQKIQK	0.37375334	0.45398182
HLA-DPA1*02:01-DPB1*10:01	EIARLQHAAELIKT	0.44471183	0.6828746
HLA-DPA1*02:01-DPB1*10:01	EKAKAAAMAAAAAE	0.55066925	0.98140967
HLA-DPA1*02:01-DPB1*10:01	EKAKCNKYADELAK	0.09035063	0.005362951
HLA-DPA1*02:01-DPB1*10:01	EKESVNAKVLKDVK	0.31249127	0.09142677
HLA-DPA1*02:01-DPB1*10:01	EKETKALSLARALE	0.5795468	0.33479565
HLA-DPA1*02:01-DPB1*10:01	EKKTETAAHSLPQQ	0.32091	0.38852423
HLA-DPA1*02:01-DPB1*10:01	EKLQKAFEIAKRIP	0.47762892	0.7922238
HLA-DPA1*02:01-DPB1*10:01	EKRVGGVQSLGGTG	0.19702202	0.013315554
HLA-DPA1*02:01-DPB1*10:01	EKVKQVLLAQAEAE	0.40928861	0.53659093
HLA-DPA1*02:01-DPB1*10:01	EKVSKRVSAVEEVR	0.49522272	0.51800424
HLA-DPA1*02:01-DPB1*10:01	ELAKVEEEIQTLSQ	0.1694169	0.008939771
HLA-DPA1*02:01-DPB1*10:01	ELERAASTIKEVAQ	0.36953557	0.6296409
HLA-DPA1*02:01-DPB1*10:01	ELIERIPELNKVAR	0.25984463	0.99263036
HLA-DPA1*02:01-DPB1*10:01	ELNKVARAAAEVAG	0.5394494	0.9679106
HLA-DPA1*02:01-DPB1*10:01	EMRKLQATVQELQK	0.3624309	0.3533743
HLA-DPA1*02:01-DPB1*10:01	ENEKMGIRVDQLQA	0.1699424	0.08628174
HLA-DPA1*02:01-DPB1*10:01	ENSKDVTAAQNLVR	0.26689184	0.5319217
HLA-DPA1*02:01-DPB1*10:01	ENTKLMSEVQTLKN	0.36616182	0.07086383
HLA-DPA1*02:01-DPB1*10:01	EPSKFSKQAAENEK	0.14159629	0.9186514
HLA-DPA1*02:01-DPB1*10:01	EQLRKEGVFAKEVR	0.37738714	0.61033577
HLA-DPA1*02:01-DPB1*10:01	ERKKAVIEAEKIAQ	0.4402989	0.88975847
HLA-DPA1*02:01-DPB1*10:01	ERLKLEPHEGLLLR	0.29374272	0.16783066
HLA-DPA1*02:01-DPB1*10:01	ESEKLVKNLFQLAR	0.3356759	0.040674902
HLA-DPA1*02:01-DPB1*10:01	ESKTLGAVQIMNGL	0.45553204	0.004533947
HLA-DPA1*02:01-DPB1*10:01	ESRFYSLGHLSIQR	0.33055794	0.9805517
HLA-DPA1*02:01-DPB1*10:01	ETEKLLKYLEAVEK	0.32442558	0.052852333
HLA-DPA1*02:01-DPB1*10:01	ETGKVVIISQDLVQ	0.1889638	0.033844043
HLA-DPA1*02:01-DPB1*10:01	EYIRQGKEATAVVD	0.3623619	0.9813444
HLA-DPA1*02:01-DPB1*10:01	EYKKCATGNALCGK	0.08010676	0.005223046
HLA-DPA1*02:01-DPB1*10:01	FAEKVAAKVAALTG	0.46412125	0.9405031
HLA-DPA1*02:01-DPB1*10:01	FDQKFSKVPTKVKG	0.2970228	0.2764842
HLA-DPA1*02:01-DPB1*10:01	FGFKVNASASSLKK	0.55626273	0.49035725
HLA-DPA1*02:01-DPB1*10:01	FGKGTKQWVHARYA	0.11525728	0.7188305
HLA-DPA1*02:01-DPB1*10:01	FLEEYLSSTPQRLK	0.33589026	0.23977137
HLA-DPA1*02:01-DPB1*10:01	FNPKSSKQAKDVSR	0.098599285	0.2081882
HLA-DPA1*02:01-DPB1*10:01	FTGSKLVDYARSVH	0.27989948	0.7228808
HLA-DPA1*02:01-DPB1*10:01	FYKEKESVNAKVLK	0.34359157	0.68619335
HLA-DPA1*02:01-DPB1*10:01	GAAKWGLVAERLLE	0.44940838	0.28190318
HLA-DPA1*02:01-DPB1*10:01	GAEKLQKAFEIAKR	0.32289642	0.73337543
HLA-DPA1*02:01-DPB1*10:01	GAKKGSLGAQKLAN	0.27786922	0.6373565
HLA-DPA1*02:01-DPB1*10:01	GALHKAISLEHAVH	0.4529084	0.5885176
HLA-DPA1*02:01-DPB1*10:01	GASKLVPVGYGIRK	0.2881303	0.21337457
HLA-DPA1*02:01-DPB1*10:01	GDFHRTYKNSEELR	0.1418411	0.986231
HLA-DPA1*02:01-DPB1*10:01	GDIKVSKLAGQLRM	0.3604311	0.19411045
HLA-DPA1*02:01-DPB1*10:01	GDKIKTQEFPQILT	0.3031886	0.23162699
HLA-DPA1*02:01-DPB1*10:01	GDKTFFIAAIMAMR	0.538611	0.40629476
HLA-DPA1*02:01-DPB1*10:01	GDNSKVTSEVNRLL	0.22936061	0.08815601
HLA-DPA1*02:01-DPB1*10:01	GDRKIKVSNTLESR	0.28519192	0.5514973
HLA-DPA1*02:01-DPB1*10:01	GEKMSINAEEVVVG	0.35584766	0.5622152
HLA-DPA1*02:01-DPB1*10:01	GFDKVLWTPRVLSN	0.28018826	0.039832905
HLA-DPA1*02:01-DPB1*10:01	GGAKVADKIQLINN	0.18400511	0.3861049
HLA-DPA1*02:01-DPB1*10:01	GGDRGVVVVRQVSD	0.13045543	0.3482896
HLA-DPA1*02:01-DPB1*10:01	GGGGRKGSGPAALR	0.095599346	0.19220413
HLA-DPA1*02:01-DPB1*10:01	GHQKKILNSIHSMR	0.45211127	0.12643501
HLA-DPA1*02:01-DPB1*10:01	GIKVDKGVVPLAGT	0.22188552	0.08967058
HLA-DPA1*02:01-DPB1*10:01	GLSKSSKEALSEVN	0.2833261	0.24945581
HLA-DPA1*02:01-DPB1*10:01	GNFKIVTDAKTNEG	0.13279442	0.9580305
HLA-DPA1*02:01-DPB1*10:01	GNLTRHAAEALLLS	0.60995936	0.5439495
HLA-DPA1*02:01-DPB1*10:01	GNQKDFIKAQDLSN	0.30941832	0.24193783
HLA-DPA1*02:01-DPB1*10:01	GPDGKLVTVGRDLK	0.07208781	0.45639372
HLA-DPA1*02:01-DPB1*10:01	GPKKVKPAEAETAG	0.17651908	0.8734533
HLA-DPA1*02:01-DPB1*10:01	GPKLNHVAVELGKN	0.23987226	0.9837772
HLA-DPA1*02:01-DPB1*10:01	GQEEKTGVVSTGLI	0.12712792	0.6756605
HLA-DPA1*02:01-DPB1*10:01	GQRLGVHLHTEARA	0.21177602	0.58781654
HLA-DPA1*02:01-DPB1*10:01	GRKTLTTVQGIADD	0.3368541	0.21021426
HLA-DPA1*02:01-DPB1*10:01	GRLDKLTVTSQNLQ	0.25542384	0.79555774
HLA-DPA1*02:01-DPB1*10:01	GRSRLAKVVKTLKE	0.43245104	0.81226933
HLA-DPA1*02:01-DPB1*10:01	GSERHLTYIQKIFR	0.24133684	0.3329242
HLA-DPA1*02:01-DPB1*10:01	GSIKTVPKPIALEP	0.45274	0.13076055
HLA-DPA1*02:01-DPB1*10:01	GSLKSSQLGREIDD	0.11636026	0.20061591
HLA-DPA1*02:01-DPB1*10:01	GSQKDENLALYVEN	0.14563599	0.014101764
HLA-DPA1*02:01-DPB1*10:01	GSRVVVGAPQEIVA	0.35374367	0.6485292
HLA-DPA1*02:01-DPB1*10:01	GSYLKFPTYAKSTR	0.26253417	0.6421137
HLA-DPA1*02:01-DPB1*10:01	GSYRAQISTKTSAK	0.24265419	0.79982275
HLA-DPA1*02:01-DPB1*10:01	GTDKINSGAHKATL	0.09061826	0.17615056
HLA-DPA1*02:01-DPB1*10:01	GTKRSGQVLEVSGS	0.27848566	0.7527172
HLA-DPA1*02:01-DPB1*10:01	GTLQHAEIFLKNLK	0.3262132	0.3812788
HLA-DPA1*02:01-DPB1*10:01	GVKKKPIYINVIRD	0.37105402	0.19393763
HLA-DPA1*02:01-DPB1*10:01	GYKKTKEAVLLLKK	0.38063887	0.15427122
HLA-DPA1*02:01-DPB1*10:01	GYSKRVHLMNPMVP	0.38424292	0.07486262
HLA-DPA1*02:01-DPB1*10:01	HCLKVAVDGQHLFE	0.32675564	0.002741979
HLA-DPA1*02:01-DPB1*10:01	HESAAMAASANIEN	0.18311273	0.26521787
HLA-DPA1*02:01-DPB1*10:01	HIWQKTLTVLHPLK	0.51645225	0.061550684
HLA-DPA1*02:01-DPB1*10:01	HKLQDASAEVERLR	0.33058175	0.7359284
HLA-DPA1*02:01-DPB1*10:01	HLQPGTKFIKHWRM	0.2166337	0.007091294
HLA-DPA1*02:01-DPB1*10:01	HPRYYISANVTGFK	0.45264673	0.96807975
HLA-DPA1*02:01-DPB1*10:01	HSLRYFSTAVSRPG	0.53977257	0.99823296
HLA-DPA1*02:01-DPB1*10:01	HSLSKTCSPACPIP	0.15596844	0.011304162
HLA-DPA1*02:01-DPB1*10:01	HTAREMANAKEIAR	0.2966133	0.9755042
HLA-DPA1*02:01-DPB1*10:01	IAEKRAVLAHVDVQ	0.43174887	0.9976858
HLA-DPA1*02:01-DPB1*10:01	IAGDKEVVIAQNDK	0.08000013	0.96789694
HLA-DPA1*02:01-DPB1*10:01	IASQRLTPLARGDT	0.25499174	0.94422835
HLA-DPA1*02:01-DPB1*10:01	IAVKVPSVFKLLIK	0.44838247	0.04606917
HLA-DPA1*02:01-DPB1*10:01	IDKKIVIYVQQTTN	0.16861773	0.30408862
HLA-DPA1*02:01-DPB1*10:01	IDRIKVSKAAADLM	0.52281773	0.8630064
HLA-DPA1*02:01-DPB1*10:01	IDRYVAIVQAVSAH	0.47691888	0.8503814
HLA-DPA1*02:01-DPB1*10:01	IEEKLGKKVIELTG	0.12284359	0.27990568
HLA-DPA1*02:01-DPB1*10:01	IEKKVVITVQQLSN	0.4115756	0.3444484
HLA-DPA1*02:01-DPB1*10:01	IEKSYKSIFVLSPN	0.39864957	0.36127728
HLA-DPA1*02:01-DPB1*10:01	IENTKLMSEVQTLK	0.39156055	0.04217707
HLA-DPA1*02:01-DPB1*10:01	IERIPELNKVARAA	0.20833363	0.750103
HLA-DPA1*02:01-DPB1*10:01	IGARVYALPEDLVE	0.44120008	0.99247044
HLA-DPA1*02:01-DPB1*10:01	IGGVKITSTLQVLK	0.51733106	0.057364486
HLA-DPA1*02:01-DPB1*10:01	IGKKHSDPHLLERN	0.16010915	0.055161633
HLA-DPA1*02:01-DPB1*10:01	IGKKTQKTAITVEH	0.30374187	0.67876774
HLA-DPA1*02:01-DPB1*10:01	IGQKRSTVAQLVKR	0.49187824	0.96786654
HLA-DPA1*02:01-DPB1*10:01	IMLKLNPYAKTMRR	0.451359	0.21994081
HLA-DPA1*02:01-DPB1*10:01	INQKKAYILVTPLK	0.61729026	0.8155645
HLA-DPA1*02:01-DPB1*10:01	INRKEEENAKQILQ	0.1493226	0.23133138
HLA-DPA1*02:01-DPB1*10:01	INVDRYAAIVHPLR	0.49052987	0.9173403
HLA-DPA1*02:01-DPB1*10:01	IPKKEIHTVPDMGK	0.13188383	0.5787532
HLA-DPA1*02:01-DPB1*10:01	IPKKTVIICKPTMS	0.24560696	0.32840702
HLA-DPA1*02:01-DPB1*10:01	IRVTSKALELVKQE	0.51534635	0.3569058
HLA-DPA1*02:01-DPB1*10:01	ISVDRYIAIAQAMR	0.51724285	0.97524416
HLA-DPA1*02:01-DPB1*10:01	ITKRKWEAAHEAEQ	0.3485691	0.99960786
HLA-DPA1*02:01-DPB1*10:01	IVMVPSLIKQQVLK	0.27670166	0.023101922
HLA-DPA1*02:01-DPB1*10:01	KAGKVEAEVKRLHN	0.13328964	0.52653515
HLA-DPA1*02:01-DPB1*10:01	KAIELSLQEQKQQH	0.17358546	0.014631259
HLA-DPA1*02:01-DPB1*10:01	KAKAQALVQYLEEP	0.28794292	0.017265808
HLA-DPA1*02:01-DPB1*10:01	KAVTRRAKVAPAER	0.3950437	0.98760664
HLA-DPA1*02:01-DPB1*10:01	KDVKLPVQLQRAMA	0.40157625	0.05301121
HLA-DPA1*02:01-DPB1*10:01	KEIKEVAAAAHLEK	0.5207567	0.68569845
HLA-DPA1*02:01-DPB1*10:01	KEIKILNIFGVIKG	0.34913602	0.031764183
HLA-DPA1*02:01-DPB1*10:01	KETKALSLARALEE	0.6037033	0.28716722
HLA-DPA1*02:01-DPB1*10:01	KGEKAPKLTVTIRA	0.19173741	0.10323844
HLA-DPA1*02:01-DPB1*10:01	KGIKTASTIANSSK	0.63470596	0.9181305
HLA-DPA1*02:01-DPB1*10:01	KGLKEGIPALDNFL	0.4149588	0.9841002
HLA-DPA1*02:01-DPB1*10:01	KGMKQFLPAKAVDH	0.5826544	0.79139835
HLA-DPA1*02:01-DPB1*10:01	KGSKVMPNIEKLRS	0.38929442	0.061005663
HLA-DPA1*02:01-DPB1*10:01	KGTKQWVHARYACD	0.19889995	0.777221
HLA-DPA1*02:01-DPB1*10:01	KHKWEAAHVAEQLR	0.4722185	0.99426526
HLA-DPA1*02:01-DPB1*10:01	KHYKKVPEPEAIPP	0.2566761	0.072212495
HLA-DPA1*02:01-DPB1*10:01	KISKITSPVLIIHG	0.6037826	0.20496576
HLA-DPA1*02:01-DPB1*10:01	KKGSKVMPNIEKLR	0.3908815	0.19802943
HLA-DPA1*02:01-DPB1*10:01	KLKKFYEFSQRLEA	0.46814543	0.08932681
HLA-DPA1*02:01-DPB1*10:01	KLKKMWKSPNGTIR	0.20888773	0.21145348
HLA-DPA1*02:01-DPB1*10:01	KLKKSIKIIFIVVA	0.43495768	0.005310799
HLA-DPA1*02:01-DPB1*10:01	KLNRYPASSLVVVR	0.48865327	0.6978981
HLA-DPA1*02:01-DPB1*10:01	KMAKAPSAARSLPS	0.45801848	0.18700984
HLA-DPA1*02:01-DPB1*10:01	KNLKLFTLAESLGG	0.57457715	0.5467613
HLA-DPA1*02:01-DPB1*10:01	KNVKEFLVTLRLHK	0.46367416	0.19014825
HLA-DPA1*02:01-DPB1*10:01	KPKAGSEAADVARK	0.18309872	0.9142151
HLA-DPA1*02:01-DPB1*10:01	KPQKISPKSTGSVR	0.19841322	0.6128999
HLA-DPA1*02:01-DPB1*10:01	KQAKKGKTPEEVLK	0.09515127	0.3783384
HLA-DPA1*02:01-DPB1*10:01	KQIKLDPSPQTIYK	0.28853115	0.07657033
HLA-DPA1*02:01-DPB1*10:01	KQKEVITAQDTVIK	0.3024599	0.2998739
HLA-DPA1*02:01-DPB1*10:01	KQKKKMAVSAKLYG	0.5267827	0.44446653
HLA-DPA1*02:01-DPB1*10:01	KQYEKAVSQGKTAG	0.23017128	0.040996246
HLA-DPA1*02:01-DPB1*10:01	KRKWEAVHAAEQRR	0.50135505	0.9831606
HLA-DPA1*02:01-DPB1*10:01	KTKKAEEMALSLTR	0.4138956	0.52711135
HLA-DPA1*02:01-DPB1*10:01	KTYDKTVALGHRLD	0.24974197	0.2677397
HLA-DPA1*02:01-DPB1*10:01	KVGSSVKHLKPGDR	0.17602944	0.039579988
HLA-DPA1*02:01-DPB1*10:01	KVKSSSDPRAAVHN	0.20694436	0.7067587
HLA-DPA1*02:01-DPB1*10:01	KVSKITSPVLIIHG	0.60115594	0.19305344
HLA-DPA1*02:01-DPB1*10:01	KWIKQYTGINAISK	0.51055974	0.39783907
HLA-DPA1*02:01-DPB1*10:01	LAEKNVASPSRIQQ	0.22512476	0.16542833
HLA-DPA1*02:01-DPB1*10:01	LAFRVVSGAANVIG	0.6302583	0.97199905
HLA-DPA1*02:01-DPB1*10:01	LAGDKNFITAEELR	0.32367888	0.3515003
HLA-DPA1*02:01-DPB1*10:01	LAGDKYQAAVQALR	0.41131198	0.64332163
HLA-DPA1*02:01-DPB1*10:01	LAQKYHDNAQLITG	0.2634866	0.17884329
HLA-DPA1*02:01-DPB1*10:01	LAQRISSNIQKITQ	0.35736242	0.92057097
HLA-DPA1*02:01-DPB1*10:01	LAREKQSKFILALK	0.39365098	0.14089628
HLA-DPA1*02:01-DPB1*10:01	LAVKEWLLAHEGHR	0.3176812	0.9977301
HLA-DPA1*02:01-DPB1*10:01	LDERKIKGVIELRK	0.28497562	0.3487395
HLA-DPA1*02:01-DPB1*10:01	LDHKLAEVSQNIEK	0.23499133	0.93638647
HLA-DPA1*02:01-DPB1*10:01	LDKLDVKGKRVVMR	0.17017093	0.11320639
HLA-DPA1*02:01-DPB1*10:01	LDKLTVTSQNLQLE	0.22900222	0.12966211
HLA-DPA1*02:01-DPB1*10:01	LDLRQGMFAQLVAQ	0.4507785	0.92195547
HLA-DPA1*02:01-DPB1*10:01	LDVKRMMKTWTLQK	0.3210828	0.029310137
HLA-DPA1*02:01-DPB1*10:01	LDYKTTKIAVPLIQ	0.44174471	0.54758406
HLA-DPA1*02:01-DPB1*10:01	LEDKGLAEVSKVAE	0.14865923	0.07475155
HLA-DPA1*02:01-DPB1*10:01	LEEKRILIQAQRAQ	0.40437406	0.99147975
HLA-DPA1*02:01-DPB1*10:01	LEEKVASLLHQVSW	0.36126825	0.1334375
HLA-DPA1*02:01-DPB1*10:01	LEHPEMLEKASREL	0.13287023	0.020306405
HLA-DPA1*02:01-DPB1*10:01	LEKKKTELAQKARK	0.19061491	0.95213634
HLA-DPA1*02:01-DPB1*10:01	LEKKTETAAHSLPQ	0.42943034	0.7928701
HLA-DPA1*02:01-DPB1*10:01	LEKLPQVAEEISGP	0.1374496	0.25344777
HLA-DPA1*02:01-DPB1*10:01	LEKQPVLSQTEARD	0.13340697	0.03304569
HLA-DPA1*02:01-DPB1*10:01	LEQRVVELQQTLAQ	0.15644868	0.09591365
HLA-DPA1*02:01-DPB1*10:01	LGSKSSMAVHSLFK	0.49177298	0.11437394
HLA-DPA1*02:01-DPB1*10:01	LHFYKWTSPPGVIR	0.34263137	0.58269584
HLA-DPA1*02:01-DPB1*10:01	LHSKKEVPIHRVAD	0.3137661	0.2069551
HLA-DPA1*02:01-DPB1*10:01	LKEKRVGGVQSLGG	0.22450139	0.024993017
HLA-DPA1*02:01-DPB1*10:01	LLYKVPYVAQEIQE	0.36676845	0.1471793
HLA-DPA1*02:01-DPB1*10:01	LNKVARAAAEVAGQ	0.5452672	0.96381676
HLA-DPA1*02:01-DPB1*10:01	LPEGSKLVPVARVA	0.25676578	0.4111146
HLA-DPA1*02:01-DPB1*10:01	LPEKVGQLSQLTQL	0.15095371	0.14888144
HLA-DPA1*02:01-DPB1*10:01	LPKADKKAVIQHFQ	0.16137251	0.6925074
HLA-DPA1*02:01-DPB1*10:01	LPKSQTTAHELRYQ	0.14628671	0.6459282
HLA-DPA1*02:01-DPB1*10:01	LPRAYAVAIPLAAG	0.7285814	0.9714271
HLA-DPA1*02:01-DPB1*10:01	LPRKVITAAVIGSL	0.7143988	0.74777734
HLA-DPA1*02:01-DPB1*10:01	LPTMAQMEKALSIG	0.2196028	0.025879595
HLA-DPA1*02:01-DPB1*10:01	LPYKVADIGLAAWG	0.41211423	0.49881953
HLA-DPA1*02:01-DPB1*10:01	LQAKLKAQALAIET	0.5732613	0.27939633
HLA-DPA1*02:01-DPB1*10:01	LQEKLGASPLHVDL	0.3910143	0.49805218
HLA-DPA1*02:01-DPB1*10:01	LQKAFEIAKRIPII	0.5289277	0.13520105
HLA-DPA1*02:01-DPB1*10:01	LQTKEFQVLKSLGK	0.3302689	0.07507332
HLA-DPA1*02:01-DPB1*10:01	LQYLKAASQILILK	0.6207572	0.14392476
HLA-DPA1*02:01-DPB1*10:01	LREKRTTVVAQLKQ	0.4195741	0.9764813
HLA-DPA1*02:01-DPB1*10:01	LRMKLPKPPKPVSK	0.22228931	0.32521576
HLA-DPA1*02:01-DPB1*10:01	LSGNRDVLLCQKLE	0.0793217	0.17341514
HLA-DPA1*02:01-DPB1*10:01	LSPKAATLAERSAG	0.30198652	0.9964298
HLA-DPA1*02:01-DPB1*10:01	LSQKRVGLIHMLTH	0.40550596	0.70829713
HLA-DPA1*02:01-DPB1*10:01	LSRFFDKVQDLGRD	0.12849241	0.28147238
HLA-DPA1*02:01-DPB1*10:01	LTTIAAHLVKQANK	0.3655358	0.6509378
HLA-DPA1*02:01-DPB1*10:01	LTVTSQNLQLENLR	0.083837904	0.4063766
HLA-DPA1*02:01-DPB1*10:01	LVQKLQKQSQQIAQ	0.20762396	0.29459482
HLA-DPA1*02:01-DPB1*10:01	MDMRVLAQLLGLLL	0.327846	0.001377399
HLA-DPA1*02:01-DPB1*10:01	MKLPKPPKPVSKMR	0.19232918	0.4272349
HLA-DPA1*02:01-DPB1*10:01	MPKYAPKAASARTD	0.20204611	0.838249
HLA-DPA1*02:01-DPB1*10:01	MRMATPLLMQALPM	0.63640404	0.97468823
HLA-DPA1*02:01-DPB1*10:01	NAVEKVNIKPQVDR	0.15418033	0.956377
HLA-DPA1*02:01-DPB1*10:01	NCDKFGIVVHELGH	0.2402656	0.002487936
HLA-DPA1*02:01-DPB1*10:01	NDIHKKIALVKKLA	0.34766132	0.08065566
HLA-DPA1*02:01-DPB1*10:01	NEIFMAIAKKLPKN	0.35258391	0.12057708
HLA-DPA1*02:01-DPB1*10:01	NENKLLPKHPHLVR	0.1800464	0.73531663
HLA-DPA1*02:01-DPB1*10:01	NFIKEGVLVEHVKN	0.36192968	0.76320857
HLA-DPA1*02:01-DPB1*10:01	NGQKLVTTVTEIAG	0.3489461	0.1862942
HLA-DPA1*02:01-DPB1*10:01	NHSKIVAGVLGLIA	0.43654284	0.023058692
HLA-DPA1*02:01-DPB1*10:01	NIFKVWVQAFKVEG	0.49766815	0.23168674
HLA-DPA1*02:01-DPB1*10:01	NILKTIALGQMLSL	0.46761054	0.010713537
HLA-DPA1*02:01-DPB1*10:01	NLQKIVEEPQSNRS	0.15570073	0.8222252
HLA-DPA1*02:01-DPB1*10:01	NREKVNDQAKLIVG	0.13529699	0.39784047
HLA-DPA1*02:01-DPB1*10:01	NRVKVSQAAADLKQ	0.5275149	0.8718874
HLA-DPA1*02:01-DPB1*10:01	NSEKVAALIQKLNS	0.396488	0.23609903
HLA-DPA1*02:01-DPB1*10:01	NTGYVIIKKPLDFE	0.17661445	0.07861777
HLA-DPA1*02:01-DPB1*10:01	NVEKQLEEAKELLE	0.19613148	0.06179596
HLA-DPA1*02:01-DPB1*10:01	NVERLSELVQAVSD	0.36775884	0.87254345
HLA-DPA1*02:01-DPB1*10:01	NVKTASDCGAVKHC	0.054888215	0.002484308
HLA-DPA1*02:01-DPB1*10:01	NVLKISVKEQGLFH	0.25094482	0.005164556
HLA-DPA1*02:01-DPB1*10:01	NVNKTFSVSQKVDR	0.22683917	0.5669491
HLA-DPA1*02:01-DPB1*10:01	PPKVLTKCQEEVSH	0.046371218	0.025486391
HLA-DPA1*02:01-DPB1*10:01	QAAKSLAKALMIRE	0.59178275	0.0680886
HLA-DPA1*02:01-DPB1*10:01	QEEKTGVVSTGLIH	0.19641513	0.8663517
HLA-DPA1*02:01-DPB1*10:01	QFVRFDSDAASQRM	0.30368015	0.99078685
HLA-DPA1*02:01-DPB1*10:01	QGRLDKLTVTSQNL	0.22271869	0.80146056
HLA-DPA1*02:01-DPB1*10:01	QKAVNTAQGLFQRW	0.31295726	0.005248333
HLA-DPA1*02:01-DPB1*10:01	QKLAKEQEQAQKLK	0.17129764	0.5520171
HLA-DPA1*02:01-DPB1*10:01	QLQKLEVELREVTK	0.23004675	0.007562399
HLA-DPA1*02:01-DPB1*10:01	QNVKHPVTGQFLYQ	0.29088882	0.025759706
HLA-DPA1*02:01-DPB1*10:01	QNVKTASDCGAVKH	0.15880333	0.094752796
HLA-DPA1*02:01-DPB1*10:01	QPGREEGSPLELER	0.028466262	0.16038823
HLA-DPA1*02:01-DPB1*10:01	RATKLGIPYRVIHN	0.34797463	0.12431915
HLA-DPA1*02:01-DPB1*10:01	RDDEKQLMNVEPIH	0.11707785	0.07043131
HLA-DPA1*02:01-DPB1*10:01	RERTARRVLELHRG	0.32690823	0.8930127
HLA-DPA1*02:01-DPB1*10:01	RESKTLGAVQIMNG	0.37097162	0.0171005
HLA-DPA1*02:01-DPB1*10:01	RKEGVFAKEVRTGG	0.13654546	0.1536189
HLA-DPA1*02:01-DPB1*10:01	RKGEKAPKLTVTIR	0.18667477	0.47480378
HLA-DPA1*02:01-DPB1*10:01	RKVKAHSQTHRVDL	0.17716523	0.870249
HLA-DPA1*02:01-DPB1*10:01	RKYKKNIKALYIVH	0.52995217	0.29059646
HLA-DPA1*02:01-DPB1*10:01	RLDKLTVTSQNLQL	0.29216564	0.45455867
HLA-DPA1*02:01-DPB1*10:01	RLEKEGIVFKSLMK	0.33419624	0.023148473
HLA-DPA1*02:01-DPB1*10:01	RLEVALKEAKERVS	0.28931588	0.14368889
HLA-DPA1*02:01-DPB1*10:01	RLRRENQVLSVRIA	0.5398703	0.7108672
HLA-DPA1*02:01-DPB1*10:01	RLSKVVNIVPVIAK	0.65274924	0.76864624
HLA-DPA1*02:01-DPB1*10:01	RLVAAKLEPKSFKH	0.25209072	0.07710234
HLA-DPA1*02:01-DPB1*10:01	RMKLPKPPKPVSKM	0.19034363	0.31279904
HLA-DPA1*02:01-DPB1*10:01	RNVKDSVSASEVTS	0.35489663	0.18004388
HLA-DPA1*02:01-DPB1*10:01	RPKKLAVEPKGSLE	0.29674006	0.2409151
HLA-DPA1*02:01-DPB1*10:01	RPKSSSVIHRTASA	0.27548856	0.28244033
HLA-DPA1*02:01-DPB1*10:01	RPKTGSQDQEVHRT	0.01537116	0.17524627
HLA-DPA1*02:01-DPB1*10:01	RSLKVAAVVESLER	0.6650757	0.60138875
HLA-DPA1*02:01-DPB1*10:01	RTEIELSYAKQLRN	0.34695148	0.16496128
HLA-DPA1*02:01-DPB1*10:01	RVGQKESAYAKSEE	0.05855972	0.39128965
HLA-DPA1*02:01-DPB1*10:01	SAEKAYHEQLSVAE	0.3132556	0.19068207
HLA-DPA1*02:01-DPB1*10:01	SAEQKAIIRVIPLK	0.429983	0.13804291
HLA-DPA1*02:01-DPB1*10:01	SAQQKTVSSTKLVS	0.3145904	0.010917453
HLA-DPA1*02:01-DPB1*10:01	SATKWSKEATAGKK	0.17054181	0.55700666
HLA-DPA1*02:01-DPB1*10:01	SCEKEVVSAQPATF	0.39137778	0.005786037
HLA-DPA1*02:01-DPB1*10:01	SDEKTWNLGLSNAK	0.16626851	0.99547195
HLA-DPA1*02:01-DPB1*10:01	SEEKKIKVILKVLD	0.24786706	0.03901034
HLA-DPA1*02:01-DPB1*10:01	SEERKLVSIVHGCR	0.35304308	0.81749296
HLA-DPA1*02:01-DPB1*10:01	SEKISNTAISISDH	0.4749951	0.32915175
HLA-DPA1*02:01-DPB1*10:01	SEQRILKVILLLAG	0.24581365	0.037608225
HLA-DPA1*02:01-DPB1*10:01	SEQVVPVLVKNWKK	0.35193473	0.14140159
HLA-DPA1*02:01-DPB1*10:01	SFEKEATEAQSLEA	0.36358193	0.18073289
HLA-DPA1*02:01-DPB1*10:01	SFVKYPKYGYTITR	0.18644068	0.2791453
HLA-DPA1*02:01-DPB1*10:01	SGEKEVNLAVQNAK	0.19085757	0.99387515
HLA-DPA1*02:01-DPB1*10:01	SGGTKVPLEARPVR	0.1921273	0.5625638
HLA-DPA1*02:01-DPB1*10:01	SIDRYVAIVQAVSA	0.51568884	0.690653
HLA-DPA1*02:01-DPB1*10:01	SILKMEIKAKNLTN	0.28854826	0.015217429
HLA-DPA1*02:01-DPB1*10:01	SLLHAATYTKKVLD	0.28122514	0.09237785
HLA-DPA1*02:01-DPB1*10:01	SLLYKVPYVAQEIQ	0.38069198	0.28061306
HLA-DPA1*02:01-DPB1*10:01	SNPKAHIAAKTVFH	0.30810687	0.9073809
HLA-DPA1*02:01-DPB1*10:01	SNVKMFSVSKLIAQ	0.50590587	0.2886207
HLA-DPA1*02:01-DPB1*10:01	SPKATSSPLYLAHE	0.28671944	0.19202255
HLA-DPA1*02:01-DPB1*10:01	SPSKSGSEAQTTKD	0.03430509	0.84612244
HLA-DPA1*02:01-DPB1*10:01	SQEKLAQAAQSSVA	0.5149568	0.88468015
HLA-DPA1*02:01-DPB1*10:01	SQEKLISSAKQVAA	0.48916677	0.18538627
HLA-DPA1*02:01-DPB1*10:01	SQKKYFGRSLELYR	0.54151726	0.116668984
HLA-DPA1*02:01-DPB1*10:01	SQQRLAQVAKAVTQ	0.5132097	0.9907748
HLA-DPA1*02:01-DPB1*10:01	SRIKLGIKSLVSKG	0.51123846	0.78108704
HLA-DPA1*02:01-DPB1*10:01	SRKLLSAAKILADA	0.65377593	0.19496806
HLA-DPA1*02:01-DPB1*10:01	SSKKSSSVHSIPST	0.36970982	0.009871098
HLA-DPA1*02:01-DPB1*10:01	STDVAKTFRKAINK	0.14308752	0.08338215
HLA-DPA1*02:01-DPB1*10:01	STSKLASVTRSVDK	0.36414486	0.32994086
HLA-DPA1*02:01-DPB1*10:01	SVDRYLAIVWPVVS	0.4733091	0.058875185
HLA-DPA1*02:01-DPB1*10:01	SVKKAGIEVQEIKE	0.34077597	0.40380126
HLA-DPA1*02:01-DPB1*10:01	SVQRKVSPASGVSK	0.5437535	0.8975161
HLA-DPA1*02:01-DPB1*10:01	SYLKFPTYAKSTRT	0.30447102	0.46983224
HLA-DPA1*02:01-DPB1*10:01	TAEKFYQKLLELEK	0.32942393	0.16673803
HLA-DPA1*02:01-DPB1*10:01	TAGERFATMVRPVA	0.4440063	0.96485865
HLA-DPA1*02:01-DPB1*10:01	TAKLVNKVIELLPE	0.27596554	0.14798626
HLA-DPA1*02:01-DPB1*10:01	TAREMANAKEIART	0.31061184	0.73480004
HLA-DPA1*02:01-DPB1*10:01	TARLFPSAAQVTFQ	0.4513041	0.7059614
HLA-DPA1*02:01-DPB1*10:01	TASTRSSFTVQDLK	0.25764412	0.050679564
HLA-DPA1*02:01-DPB1*10:01	TAVDTAAQISEQKS	0.20085692	0.04393255
HLA-DPA1*02:01-DPB1*10:01	TDRGKTQKVTLNVH	0.04142691	0.2981341
HLA-DPA1*02:01-DPB1*10:01	TDRTGETALHLAAR	0.2757586	0.8091903
HLA-DPA1*02:01-DPB1*10:01	TEKKIPVVFRLQEG	0.25623104	0.034198556
HLA-DPA1*02:01-DPB1*10:01	TGASRDMAGAQAAA	0.30020007	0.6421658
HLA-DPA1*02:01-DPB1*10:01	THEVRYVSAGQSVA	0.4308351	0.9201647
HLA-DPA1*02:01-DPB1*10:01	THLQPGTKFIKHWR	0.18834895	0.011205335
HLA-DPA1*02:01-DPB1*10:01	THLVVLTPKAQRLR	0.3678369	0.34223253
HLA-DPA1*02:01-DPB1*10:01	TIEKFEKEAAEMGK	0.24969564	0.36631563
HLA-DPA1*02:01-DPB1*10:01	TIKKANINGRVLAQ	0.29773998	0.044642054
HLA-DPA1*02:01-DPB1*10:01	TIVKLGNKVQELEK	0.24855307	0.17841673
HLA-DPA1*02:01-DPB1*10:01	TKRKWEAAHEAEQL	0.3896456	0.999358
HLA-DPA1*02:01-DPB1*10:01	TKRKWEAVHAAEQR	0.5285792	0.99650925
HLA-DPA1*02:01-DPB1*10:01	TLDKVVQDAQTFAE	0.2347124	0.08885628
HLA-DPA1*02:01-DPB1*10:01	TLGVKESAMVNKIF	0.3963519	0.035968333
HLA-DPA1*02:01-DPB1*10:01	TLKVVSAKPKVHNR	0.40950578	0.24540725
HLA-DPA1*02:01-DPB1*10:01	TLQRAEPPKTHVTH	0.19372754	0.56271523
HLA-DPA1*02:01-DPB1*10:01	TLSRFFDKVQDLGR	0.21886544	0.3249104
HLA-DPA1*02:01-DPB1*10:01	TLVRQPHTILRVVS	0.556593	0.15759942
HLA-DPA1*02:01-DPB1*10:01	TMPKAFATAGWLVS	0.46578714	0.13481322
HLA-DPA1*02:01-DPB1*10:01	TPCKNAGTCHVVDR	0.013466781	0.020172415
HLA-DPA1*02:01-DPB1*10:01	TPDGKYLIVAQLNL	0.3030619	0.60316783
HLA-DPA1*02:01-DPB1*10:01	TPIERESSSPLSSN	0.3125445	0.98886955
HLA-DPA1*02:01-DPB1*10:01	TQTKFAATVRLLVG	0.5326778	0.027708348
HLA-DPA1*02:01-DPB1*10:01	TRPKVSSLLNRMAN	0.36208645	0.411465
HLA-DPA1*02:01-DPB1*10:01	TSAKRGKEITGVKR	0.17217202	0.11580391
HLA-DPA1*02:01-DPB1*10:01	TSAKTAMNVNEIFM	0.3480588	0.00749652
HLA-DPA1*02:01-DPB1*10:01	TSAKTSMNVNEIFM	0.29858407	0.004274091
HLA-DPA1*02:01-DPB1*10:01	TSEQVVPVLVKNWK	0.3320123	0.25021562
HLA-DPA1*02:01-DPB1*10:01	TSSKKVIYSQPSAR	0.31294477	0.32047254
HLA-DPA1*02:01-DPB1*10:01	TTRRTETTVKKVVK	0.1634703	0.43835244
HLA-DPA1*02:01-DPB1*10:01	TTSRCSHLPEVLPD	0.12074556	0.6867161
HLA-DPA1*02:01-DPB1*10:01	TVEKMSAEINEIIR	0.31074917	0.3033758
HLA-DPA1*02:01-DPB1*10:01	TVTFKFILANRLYP	0.41789645	0.20021017
HLA-DPA1*02:01-DPB1*10:01	TYSKEFKIPFEISK	0.35558638	0.4534727
HLA-DPA1*02:01-DPB1*10:01	VAIKTVNEAASMRE	0.5268578	0.21889874
HLA-DPA1*02:01-DPB1*10:01	VASKNVIPALELVE	0.56047165	0.1129449
HLA-DPA1*02:01-DPB1*10:01	VAVKTVNESASLRE	0.33501115	0.028803086
HLA-DPA1*02:01-DPB1*10:01	VDEKISHATEELET	0.16834602	0.09324923
HLA-DPA1*02:01-DPB1*10:01	VDMQKLTHGVLHTK	0.23644218	0.12668267
HLA-DPA1*02:01-DPB1*10:01	VDVKMVSGFIPLKP	0.37854892	0.007288863
HLA-DPA1*02:01-DPB1*10:01	VEEGEKVVKTALDA	0.12088682	0.24002166
HLA-DPA1*02:01-DPB1*10:01	VEEKSSALLHDLRE	0.1999771	0.12186303
HLA-DPA1*02:01-DPB1*10:01	VEIKDVKLPVQLQR	0.27255657	0.14292623
HLA-DPA1*02:01-DPB1*10:01	VERLSELVQAVSDP	0.2731425	0.8163846
HLA-DPA1*02:01-DPB1*10:01	VGDKKGKIVDAVIQ	0.13573441	0.58061427
HLA-DPA1*02:01-DPB1*10:01	VGEKILSGVIRSVK	0.46404293	0.5104416
HLA-DPA1*02:01-DPB1*10:01	VGIKVDKGVVPLAG	0.23827569	0.17095618
HLA-DPA1*02:01-DPB1*10:01	VGQKESAYAKSEEF	0.09459675	0.3076253
HLA-DPA1*02:01-DPB1*10:01	VGRTALRVLQLVAG	0.40723127	0.1785883
HLA-DPA1*02:01-DPB1*10:01	VIAKMDSTANEVEA	0.24531423	0.0558164
HLA-DPA1*02:01-DPB1*10:01	VIRVICILSHPIKN	0.3805073	0.29281175
HLA-DPA1*02:01-DPB1*10:01	VKKLKVPVHVIRME	0.50940424	0.22638193
HLA-DPA1*02:01-DPB1*10:01	VLEKQPVLSQTEAR	0.22435974	0.23072119
HLA-DPA1*02:01-DPB1*10:01	VLERGVKLAELQQR	0.22780761	0.9874939
HLA-DPA1*02:01-DPB1*10:01	VLGTKNLSQILSDR	0.15093389	0.032978006
HLA-DPA1*02:01-DPB1*10:01	VNKKEKATGREVTH	0.055120196	0.036331393
HLA-DPA1*02:01-DPB1*10:01	VNSQVTTVCQALAK	0.1418126	0.08846805
HLA-DPA1*02:01-DPB1*10:01	VRLKVSSTAVRTQH	0.5985153	0.7218526
HLA-DPA1*02:01-DPB1*10:01	VRPKKLAVEPKGSL	0.3162379	0.25073808
HLA-DPA1*02:01-DPB1*10:01	VRPKSSSVIHRTAS	0.33070615	0.5540731
HLA-DPA1*02:01-DPB1*10:01	VTWNKKGKKVNSQR	0.1233743	0.48204246
HLA-DPA1*02:01-DPB1*10:01	WDGKESTITRKLKD	0.07224307	0.108376816
HLA-DPA1*02:01-DPB1*10:01	WKTKVNWLAHNVSK	0.22583488	0.96382487
HLA-DPA1*02:01-DPB1*10:01	YDAIKHQKSSNNVR	0.13935336	0.6938262
HLA-DPA1*02:01-DPB1*10:01	YDERSVHKVEPITK	0.16351691	0.5698701
HLA-DPA1*02:01-DPB1*10:01	YGTREAVIAQISSH	0.4385555	0.9992095
HLA-DPA1*02:01-DPB1*10:01	YIMKYGVHVKQVTN	0.33657533	0.28416803
HLA-DPA1*02:01-DPB1*10:01	YITKGWKEVHELYK	0.15316394	0.22066596
HLA-DPA1*02:01-DPB1*10:01	YIYKCVNTTLQIKG	0.2738302	0.003865757
HLA-DPA1*02:01-DPB1*10:01	YKEKESVNAKVLKD	0.27602112	0.6086806
HLA-DPA1*02:01-DPB1*10:01	YLATLETLTKHYGA	0.2240039	0.022550084
HLA-DPA1*02:01-DPB1*10:01	YNGDRKIKVSNTLE	0.123071074	0.45198864
HLA-DPA1*02:01-DPB1*10:01	YNPKMVKVASLLVK	0.4671122	0.83375835
HLA-DPA1*02:01-DPB1*10:01	YPEVALHFVKDEKT	0.13646865	0.5014307
HLA-DPA1*02:01-DPB1*10:01	YPVMKYNPNVLPVQ	0.33009216	0.51132727
HLA-DPA1*02:01-DPB1*10:01	YPVTIPLHVSKNGQ	0.1950717	0.2800661
HLA-DPA1*02:01-DPB1*10:01	YQGDKVAAYGGKLR	0.12986988	0.5606407
HLA-DPA1*02:01-DPB1*10:01	YSPKATSSPLYLAH	0.27673638	0.14166142
HLA-DPA1*02:01-DPB1*10:01	YSVKKAPDAEELDK	0.18189996	0.6596719
HLA-DPA1*02:01-DPB1*10:01	YVGAREAILALDIQ	0.5890399	0.98004836
HLA-DPA1*02:01-DPB1*10:01	YYGTREAVIAQISS	0.50642705	0.9981766
