# Supplementary material for: MHCII-peptide presentation: an assessment of the state-of-the-art prediction methods
Source: Front Immunol. 2024 Mar 12;15:1293706. doi: 10.3389/fimmu.2024.1293706 (PMC11027168; doi:10.3389/fimmu.2024.1293706)
Supplement: Supplementary file 2 [file DataSheet_2.zip › output/BERT/pos/14_HLA-DPA1_02_01_DPB1_13_01.csv]

allele	peptide	affinity_pred	mass_pred
HLA-DPA1*02:01-DPB1*13:01	AAEMVAVKLDKKLR	0.30688363	0.51775646
HLA-DPA1*02:01-DPB1*13:01	AAQKVISKPISEHK	0.28954	0.8650136
HLA-DPA1*02:01-DPB1*13:01	AAVGVKKQKKPLVG	0.13731085	0.036211006
HLA-DPA1*02:01-DPB1*13:01	ADKYAALANLDNIF	0.38717967	0.6604241
HLA-DPA1*02:01-DPB1*13:01	ADRKLVTKIIAHEL	0.4710339	0.7192589
HLA-DPA1*02:01-DPB1*13:01	AELSKLVIVAKASR	0.3653365	0.9410966
HLA-DPA1*02:01-DPB1*13:01	AEQRWLVEPQIDDP	0.23960373	0.98446447
HLA-DPA1*02:01-DPB1*13:01	AERYKLERLAEAEK	0.3545756	0.89931905
HLA-DPA1*02:01-DPB1*13:01	AGKSGLAPRVDQEK	0.061800737	0.20878725
HLA-DPA1*02:01-DPB1*13:01	AKQLEKLAKKAEKD	0.10502016	0.5935429
HLA-DPA1*02:01-DPB1*13:01	ALKRIHKELNDLAR	0.21967033	0.80879223
HLA-DPA1*02:01-DPB1*13:01	ALLRAESLAYADIL	0.49636874	0.88263214
HLA-DPA1*02:01-DPB1*13:01	ALREVSAAREEVPG	0.18620351	0.8853893
HLA-DPA1*02:01-DPB1*13:01	ALVKAASAAQRELV	0.41240114	0.56710726
HLA-DPA1*02:01-DPB1*13:01	ANLQRAYSLAKEQR	0.35842973	0.9991738
HLA-DPA1*02:01-DPB1*13:01	APDKAITQEQCEAR	0.07598862	0.2975079
HLA-DPA1*02:01-DPB1*13:01	APIEKTISKAKGQP	0.1586913	0.53836524
HLA-DPA1*02:01-DPB1*13:01	APIPKTVGRIKLDC	0.18792933	0.009633126
HLA-DPA1*02:01-DPB1*13:01	APPAKEIPEVLVDP	0.18998738	0.2401778
HLA-DPA1*02:01-DPB1*13:01	APPKVLTKCQEEVS	0.16185628	0.24177857
HLA-DPA1*02:01-DPB1*13:01	APYLKVDTIAADES	0.28879678	0.8467636
HLA-DPA1*02:01-DPB1*13:01	ARVGQKESAYAKSE	0.07905807	0.054824226
HLA-DPA1*02:01-DPB1*13:01	ASGERYHVEPHPEH	0.083086036	0.992777
HLA-DPA1*02:01-DPB1*13:01	ATEKKQKSILYDER	0.1809964	0.07928079
HLA-DPA1*02:01-DPB1*13:01	AVEKVNIKPQVDRY	0.21107008	0.9089683
HLA-DPA1*02:01-DPB1*13:01	AVKDVAKALGDLIS	0.25633934	0.11196089
HLA-DPA1*02:01-DPB1*13:01	AVQKKAKYTLNDTG	0.1146225	0.40265638
HLA-DPA1*02:01-DPB1*13:01	AVTRRAKVAPAERM	0.24733138	0.95993435
HLA-DPA1*02:01-DPB1*13:01	CLHQKRVHDSVVDK	0.104865074	0.013597002
HLA-DPA1*02:01-DPB1*13:01	CSIRIFTVAQLEDN	0.46195737	0.71659946
HLA-DPA1*02:01-DPB1*13:01	DAASKTISVATLDG	0.22833493	0.2886428
HLA-DPA1*02:01-DPB1*13:01	DCKKGTRVQVDSSQ	0.085171096	0.008138361
HLA-DPA1*02:01-DPB1*13:01	DDIFRIYIKEKKEC	0.28083804	0.0021235016
HLA-DPA1*02:01-DPB1*13:01	DDKWKRGSEPVPEK	0.111699924	0.73567295
HLA-DPA1*02:01-DPB1*13:01	DEEKKSDECKAEIE	0.06281877	0.08547427
HLA-DPA1*02:01-DPB1*13:01	DFKAYSKIKVDNHL	0.26068994	0.12016104
HLA-DPA1*02:01-DPB1*13:01	DFKRSRIAYSDEVR	0.25514773	0.7120613
HLA-DPA1*02:01-DPB1*13:01	DFQKAYKLTEEEAL	0.38057953	0.52688444
HLA-DPA1*02:01-DPB1*13:01	DGKDYIALNEDLSS	0.31338045	0.46629557
HLA-DPA1*02:01-DPB1*13:01	DGKKSSILQAESKK	0.26186317	0.37476507
HLA-DPA1*02:01-DPB1*13:01	DGQVKECYQSHRDT	0.098135464	0.0841042
HLA-DPA1*02:01-DPB1*13:01	DGTKEAAAALIDLD	0.30086938	0.51466787
HLA-DPA1*02:01-DPB1*13:01	DGTKEYTEGLLDNV	0.31091127	0.20212689
HLA-DPA1*02:01-DPB1*13:01	DHLRKEASDPQPEE	0.05957341	0.8089353
HLA-DPA1*02:01-DPB1*13:01	DIKIKWFLNGQEER	0.35657895	0.8755623
HLA-DPA1*02:01-DPB1*13:01	DIRKEEKQIMIDIF	0.34229174	0.027354587
HLA-DPA1*02:01-DPB1*13:01	DKLFDHAVSKFGKK	0.2758511	0.11363391
HLA-DPA1*02:01-DPB1*13:01	DKMTKTGSHPKLDR	0.060651578	0.6905527
HLA-DPA1*02:01-DPB1*13:01	DKSLRKYFWTGLRD	0.3338828	0.042118326
HLA-DPA1*02:01-DPB1*13:01	DKTIKLWKISERDK	0.323865	0.9919327
HLA-DPA1*02:01-DPB1*13:01	DKTKAFQIMQEELR	0.45551288	0.6395183
HLA-DPA1*02:01-DPB1*13:01	DKYAALANLDNIFS	0.34043616	0.5107361
HLA-DPA1*02:01-DPB1*13:01	DLKDMTSEQLDDIL	0.3647093	0.2651247
HLA-DPA1*02:01-DPB1*13:01	DLSKRYVKALAEEN	0.40723377	0.99127066
HLA-DPA1*02:01-DPB1*13:01	DNKEIKLENLEPEH	0.3777842	0.54453707
HLA-DPA1*02:01-DPB1*13:01	DNNIKNASLVQIDA	0.32163298	0.04087318
HLA-DPA1*02:01-DPB1*13:01	DPLTKLVHFTQRDY	0.2921465	0.3733082
HLA-DPA1*02:01-DPB1*13:01	DPPAKDVMPGPRQE	0.03537244	0.13854818
HLA-DPA1*02:01-DPB1*13:01	DRETQKYKRQAQAD	0.031725507	0.048291046
HLA-DPA1*02:01-DPB1*13:01	DRKLVTKIIAHELA	0.5029549	0.5978824
HLA-DPA1*02:01-DPB1*13:01	DSVATHLTKILNSD	0.30942577	0.014390695
HLA-DPA1*02:01-DPB1*13:01	DTGTKLWKKSYADN	0.07095765	0.93623364
HLA-DPA1*02:01-DPB1*13:01	DTKLIKGVIVDKDF	0.33690748	0.3013819
HLA-DPA1*02:01-DPB1*13:01	DTNKKQINVARLDG	0.17308722	0.72622067
HLA-DPA1*02:01-DPB1*13:01	DTTVKKSTNCAYDR	0.051212925	0.7559117
HLA-DPA1*02:01-DPB1*13:01	EAEKYAKESLKEED	0.25733808	0.34471154
HLA-DPA1*02:01-DPB1*13:01	EAKKLAGRAAVENH	0.27380115	0.87755567
HLA-DPA1*02:01-DPB1*13:01	EAQRRFATLQNELQ	0.3605522	0.9355915
HLA-DPA1*02:01-DPB1*13:01	EARKAVLVALKERG	0.3285329	0.98310405
HLA-DPA1*02:01-DPB1*13:01	EDKVVEVAEEEEVA	0.30856177	0.6262575
HLA-DPA1*02:01-DPB1*13:01	EDTKLIKGVIVDKD	0.28162497	0.23533101
HLA-DPA1*02:01-DPB1*13:01	EDTKLYAPTHKEAE	0.16464527	0.06374209
HLA-DPA1*02:01-DPB1*13:01	EEAEKYAKESLKEE	0.21148875	0.35143337
HLA-DPA1*02:01-DPB1*13:01	EEAKKLAGRAAVEN	0.22909828	0.7671509
HLA-DPA1*02:01-DPB1*13:01	EEERGVKLGLGDFI	0.24818067	0.03744913
HLA-DPA1*02:01-DPB1*13:01	EELALQHFMKEKLL	0.44122854	0.0047881296
HLA-DPA1*02:01-DPB1*13:01	EEPGIHSLKHNKRV	0.16471635	0.047091376
HLA-DPA1*02:01-DPB1*13:01	EFAKRFELVHIDTK	0.33690575	0.94793975
HLA-DPA1*02:01-DPB1*13:01	EGKLEHTLARDLVP	0.23245174	0.024769535
HLA-DPA1*02:01-DPB1*13:01	EIEKYVAEIEKEKE	0.36184034	0.21427134
HLA-DPA1*02:01-DPB1*13:01	EIKLAKLPDFESRY	0.3475564	0.33178964
HLA-DPA1*02:01-DPB1*13:01	EKAKAVPLIHQEGN	0.2513165	0.33930314
HLA-DPA1*02:01-DPB1*13:01	EKEEKALSSLQEEL	0.4465206	0.030157844
HLA-DPA1*02:01-DPB1*13:01	EKKENAAALEELLK	0.38128823	0.54499215
HLA-DPA1*02:01-DPB1*13:01	EKKKWAQQVEKERE	0.26300642	0.5293437
HLA-DPA1*02:01-DPB1*13:01	EKKYFAATQFEPLA	0.92998606	0.86437786
HLA-DPA1*02:01-DPB1*13:01	EKLQKVLSLGHIST	0.41095322	0.17196809
HLA-DPA1*02:01-DPB1*13:01	EKMTKKIKKLEKET	0.18611117	0.018853325
HLA-DPA1*02:01-DPB1*13:01	EKQKKHSFLSQRET	0.23204504	0.09723379
HLA-DPA1*02:01-DPB1*13:01	EKRTSSAQVEGGVH	0.08249213	0.50447464
HLA-DPA1*02:01-DPB1*13:01	EKVAKEIARAVVEK	0.35806102	0.8362317
HLA-DPA1*02:01-DPB1*13:01	EKVKQVLLAQAEAE	0.4346498	0.62227476
HLA-DPA1*02:01-DPB1*13:01	ELEKTFTFLQEEVR	0.47008938	0.4681726
HLA-DPA1*02:01-DPB1*13:01	EPRFIAVGYVDDTQ	0.27516556	0.99314564
HLA-DPA1*02:01-DPB1*13:01	EQLEKYMQAVRQDP	0.23629259	0.05679009
HLA-DPA1*02:01-DPB1*13:01	ESRDKLPQPVQPDP	0.09016128	0.094081335
HLA-DPA1*02:01-DPB1*13:01	ETQKYKRQAQADRV	0.09168957	0.11424358
HLA-DPA1*02:01-DPB1*13:01	EVLKRATVAPEDVS	0.3106323	0.9296497
HLA-DPA1*02:01-DPB1*13:01	EVQFKAYYLPKDDE	0.27247328	0.41269273
HLA-DPA1*02:01-DPB1*13:01	EWKKAATALKDVVK	0.3319421	0.751304
HLA-DPA1*02:01-DPB1*13:01	FARKFESTVNQEVL	0.55173624	0.6356988
HLA-DPA1*02:01-DPB1*13:01	FATKVVHLLGSEQQ	0.29625452	0.07888605
HLA-DPA1*02:01-DPB1*13:01	FEKRTSSAQVEGGV	0.17362998	0.19874117
HLA-DPA1*02:01-DPB1*13:01	FEVKKYVLPNFEVK	0.41390118	0.9701317
HLA-DPA1*02:01-DPB1*13:01	FGDKQDKKIAPETR	0.035620105	0.2913676
HLA-DPA1*02:01-DPB1*13:01	FGKGTKQWVHARYA	0.14826474	0.69423646
HLA-DPA1*02:01-DPB1*13:01	FKEKSYKATVIEGK	0.3237509	0.32509392
HLA-DPA1*02:01-DPB1*13:01	FLEKYKDSAQRDDM	0.14664192	0.05833404
HLA-DPA1*02:01-DPB1*13:01	FPKEYIPTVFDNYS	0.42765605	0.616771
HLA-DPA1*02:01-DPB1*13:01	FPQFIKAYKTGNMD	0.21979207	0.51715803
HLA-DPA1*02:01-DPB1*13:01	FRIKVVKHPIFERR	0.35637838	0.7389977
HLA-DPA1*02:01-DPB1*13:01	FVARYGKVSAGEIA	0.23097962	0.9887535
HLA-DPA1*02:01-DPB1*13:01	GAQKQFKNFQIEVQ	0.26249382	0.09676792
HLA-DPA1*02:01-DPB1*13:01	GDKLVRSPNIDQLA	0.2981189	0.3697669
HLA-DPA1*02:01-DPB1*13:01	GGKIYKVPSTEAEA	0.23930463	0.808308
HLA-DPA1*02:01-DPB1*13:01	GGKRVNLAIWDTAG	0.263113	0.9162358
HLA-DPA1*02:01-DPB1*13:01	GKIWKLADVDKDGL	0.20014855	0.75871
HLA-DPA1*02:01-DPB1*13:01	GLEKTASISIADPF	0.35647872	0.2254754
HLA-DPA1*02:01-DPB1*13:01	GLGRAYALAFAERG	0.46200985	0.9983989
HLA-DPA1*02:01-DPB1*13:01	GLSKSSKEALSEVN	0.27310762	0.30317813
HLA-DPA1*02:01-DPB1*13:01	GLSKVNKTASGREL	0.13592735	0.03021211
HLA-DPA1*02:01-DPB1*13:01	GPCPKVCHLLEGEK	0.08180263	0.08752502
HLA-DPA1*02:01-DPB1*13:01	GPKEAKKAFLDFYH	0.27973238	0.852373
HLA-DPA1*02:01-DPB1*13:01	GPKKTISVARLEKA	0.3967002	0.82506305
HLA-DPA1*02:01-DPB1*13:01	GPKKVKPAEAETAG	0.103060976	0.8893776
HLA-DPA1*02:01-DPB1*13:01	GPVGVFEWEAFARG	0.46109563	0.9570605
HLA-DPA1*02:01-DPB1*13:01	GQKESAYAKSEEFA	0.24046916	0.2707972
HLA-DPA1*02:01-DPB1*13:01	GQKKVEELEGEITT	0.2167195	0.15363148
HLA-DPA1*02:01-DPB1*13:01	GQRLGVHLHTEARA	0.2051086	0.56491816
HLA-DPA1*02:01-DPB1*13:01	GRDKSLSCTQEDRA	0.06660728	0.026845004
HLA-DPA1*02:01-DPB1*13:01	GRGRAGIEASLDVQ	0.31165457	0.99843156
HLA-DPA1*02:01-DPB1*13:01	GRHVKTYEVSLREK	0.39444867	0.96535003
HLA-DPA1*02:01-DPB1*13:01	GRLDKLTVTSQNLQ	0.33297858	0.797729
HLA-DPA1*02:01-DPB1*13:01	GSLRGLAKAKPEAS	0.13527463	0.25430062
HLA-DPA1*02:01-DPB1*13:01	GSPRVYWLGLNDRA	0.25665814	0.9981678
HLA-DPA1*02:01-DPB1*13:01	GTFQKWAAVVVPSG	0.35689405	0.9781001
HLA-DPA1*02:01-DPB1*13:01	GTKEYTEGLLDNVT	0.2776334	0.3725725
HLA-DPA1*02:01-DPB1*13:01	GTKKDLRAQPDTLR	0.17995791	0.48433223
HLA-DPA1*02:01-DPB1*13:01	GTKKGHKLHLDYIG	0.20119262	0.4240861
HLA-DPA1*02:01-DPB1*13:01	GTKNLSQILSDREE	0.2550928	0.12920693
HLA-DPA1*02:01-DPB1*13:01	GTWQKVIQVVQSDS	0.26550946	0.06523071
HLA-DPA1*02:01-DPB1*13:01	GVAKQAILIHNERR	0.29104716	0.67924154
HLA-DPA1*02:01-DPB1*13:01	GVKIGEMPLTDSIL	0.29670817	0.7558905
HLA-DPA1*02:01-DPB1*13:01	GVKLVSIGAEEIVD	0.47977903	0.29965445
HLA-DPA1*02:01-DPB1*13:01	HFAKECPPGRPDVL	0.04559168	0.00922417
HLA-DPA1*02:01-DPB1*13:01	HLGAKFSPCIRKDG	0.137466	0.043273646
HLA-DPA1*02:01-DPB1*13:01	HLKAFTYINLDKAV	0.48875573	0.5393315
HLA-DPA1*02:01-DPB1*13:01	HLNQKATKKGEQEL	0.051292766	0.12883572
HLA-DPA1*02:01-DPB1*13:01	HQLKINPYVLSDKD	0.4332864	0.7112292
HLA-DPA1*02:01-DPB1*13:01	HRNIKDLKLAFSEF	0.3767022	0.3592046
HLA-DPA1*02:01-DPB1*13:01	HVIIQAEFYLNPDQ	0.42182592	0.2850621
HLA-DPA1*02:01-DPB1*13:01	IAEKIVKDAYQEKT	0.17210549	0.6687211
HLA-DPA1*02:01-DPB1*13:01	IAEKRAVLAHVDVQ	0.29325163	0.9979873
HLA-DPA1*02:01-DPB1*13:01	IAGDKEVVIAQNDK	0.15339004	0.9725019
HLA-DPA1*02:01-DPB1*13:01	IAKEHALAQAELLK	0.4087373	0.82646286
HLA-DPA1*02:01-DPB1*13:01	IDPRKQEIVAEKEK	0.21955743	0.99260664
HLA-DPA1*02:01-DPB1*13:01	IDRLKVFKEVMRDI	0.40498942	0.0682872
HLA-DPA1*02:01-DPB1*13:01	IETVKYPTYPEAEK	0.14569007	0.61815673
HLA-DPA1*02:01-DPB1*13:01	IGGKRVNLAIWDTA	0.29041308	0.9890808
HLA-DPA1*02:01-DPB1*13:01	IGQKRSTVAQLVKR	0.37669364	0.9660282
HLA-DPA1*02:01-DPB1*13:01	IGSKISLISKAEIR	0.37116578	0.78274614
HLA-DPA1*02:01-DPB1*13:01	IHLGAKFSPCIRKD	0.18138021	0.013888197
HLA-DPA1*02:01-DPB1*13:01	IHQLKINPYVLSDK	0.3751529	0.67133176
HLA-DPA1*02:01-DPB1*13:01	IILKYIGMAKREIN	0.36008728	0.10641817
HLA-DPA1*02:01-DPB1*13:01	ILPKFTAVAQTDLK	0.38051662	0.86943233
HLA-DPA1*02:01-DPB1*13:01	INEKTGKIPVTDEE	0.035764568	0.9782179
HLA-DPA1*02:01-DPB1*13:01	IPCTDKFVVFSQIE	0.39359185	0.0069758766
HLA-DPA1*02:01-DPB1*13:01	IPTKDVPIVHTETK	0.1234104	0.37748632
HLA-DPA1*02:01-DPB1*13:01	IPVKLVHDSLEDLQ	0.41235808	0.68966454
HLA-DPA1*02:01-DPB1*13:01	IRKEEKQIMIDIFH	0.33880588	0.111527696
HLA-DPA1*02:01-DPB1*13:01	IRNKTGSLGHVDSH	0.061253905	0.36810794
HLA-DPA1*02:01-DPB1*13:01	IRQKAQILAQKELP	0.33966735	0.7604558
HLA-DPA1*02:01-DPB1*13:01	ISAKLNKPFLFDTK	0.3236807	0.04521083
HLA-DPA1*02:01-DPB1*13:01	ISKKNAAIAVLEEL	0.5155001	0.70300376
HLA-DPA1*02:01-DPB1*13:01	ISSKKYSVAKAEAE	0.3039912	0.9394677
HLA-DPA1*02:01-DPB1*13:01	ISVAKIDPLAPLDK	0.29157892	0.36906534
HLA-DPA1*02:01-DPB1*13:01	ITEKKENAAALEEL	0.30278692	0.8056939
HLA-DPA1*02:01-DPB1*13:01	IVIVRAGKITFAEK	0.32663265	0.983538
HLA-DPA1*02:01-DPB1*13:01	IVREKKILEVHIDK	0.28950956	0.8276104
HLA-DPA1*02:01-DPB1*13:01	KAVKNFTEVHPDYG	0.18392862	0.80009526
HLA-DPA1*02:01-DPB1*13:01	KAVTRRAKVAPAER	0.19241108	0.98583823
HLA-DPA1*02:01-DPB1*13:01	KDKTGKLSIPEGKK	0.1381757	0.17672226
HLA-DPA1*02:01-DPB1*13:01	KDQKEGLHSLQEIR	0.3053163	0.43181577
HLA-DPA1*02:01-DPB1*13:01	KEEKKAAAPAPEEE	0.17136349	0.96109134
HLA-DPA1*02:01-DPB1*13:01	KEKSYKATVIEGKQ	0.35217732	0.39485985
HLA-DPA1*02:01-DPB1*13:01	KEMKKAYKQVKIDQ	0.24236941	0.3236688
HLA-DPA1*02:01-DPB1*13:01	KEPKTVNVVQFEPS	0.35091317	0.600943
HLA-DPA1*02:01-DPB1*13:01	KFEKRTSSAQVEGG	0.18182807	0.37401435
HLA-DPA1*02:01-DPB1*13:01	KFKKKAYQAIEERQ	0.35721704	0.55337536
HLA-DPA1*02:01-DPB1*13:01	KFNKVEACVLDELD	0.44745445	0.007550493
HLA-DPA1*02:01-DPB1*13:01	KGGKIYKVPSTEAE	0.17975548	0.9287926
HLA-DPA1*02:01-DPB1*13:01	KGGKIYKVPSTETE	0.13515148	0.8624617
HLA-DPA1*02:01-DPB1*13:01	KGTKQWVHARYACD	0.21542744	0.7198575
HLA-DPA1*02:01-DPB1*13:01	KHLKKLWKALDKDQ	0.20578237	0.3967206
HLA-DPA1*02:01-DPB1*13:01	KIKQAKEAVKENLK	0.22085473	0.9354224
HLA-DPA1*02:01-DPB1*13:01	KKQVKVVTLAIGDG	0.33938503	0.7888123
HLA-DPA1*02:01-DPB1*13:01	KLEKFSISAHGKEL	0.44465417	0.28296435
HLA-DPA1*02:01-DPB1*13:01	KLEPKSFKHTHIDK	0.14779897	0.63083
HLA-DPA1*02:01-DPB1*13:01	KLKEDKAPQVDVDK	0.085317545	0.27648404
HLA-DPA1*02:01-DPB1*13:01	KNRKEVELIVQEKP	0.3129176	0.7311321
HLA-DPA1*02:01-DPB1*13:01	KPGKTPIQVLHEYG	0.23746781	0.4305982
HLA-DPA1*02:01-DPB1*13:01	KPKKENIIAFEEII	0.5345376	0.38132325
HLA-DPA1*02:01-DPB1*13:01	KPPEKCPSIILHDR	0.18352965	0.03493492
HLA-DPA1*02:01-DPB1*13:01	KPRNKKLPEEEVES	0.14369865	0.39215964
HLA-DPA1*02:01-DPB1*13:01	KQKKHSFLSQRETL	0.3290726	0.056952
HLA-DPA1*02:01-DPB1*13:01	KQLEKLAKKAEKDS	0.110940814	0.890875
HLA-DPA1*02:01-DPB1*13:01	KREFKQFVEAHADN	0.31110424	0.9359652
HLA-DPA1*02:01-DPB1*13:01	KREKAVWVLNPEAG	0.2444734	0.54441524
HLA-DPA1*02:01-DPB1*13:01	KSGTSPAATAKSHL	0.09935766	0.27559558
HLA-DPA1*02:01-DPB1*13:01	KTQKVTLNVHSEYE	0.288389	0.4806427
HLA-DPA1*02:01-DPB1*13:01	KVAKAEAAGHRDTL	0.08235815	0.29203233
HLA-DPA1*02:01-DPB1*13:01	KVAKEIARAVVEKR	0.33829433	0.8671929
HLA-DPA1*02:01-DPB1*13:01	KVLKKVSKYIQEQN	0.33005527	0.19636309
HLA-DPA1*02:01-DPB1*13:01	KYGKRIHVLPIDDT	0.3452943	0.99226
HLA-DPA1*02:01-DPB1*13:01	KYIKEGKIVPVEIT	0.33669174	0.9089783
HLA-DPA1*02:01-DPB1*13:01	KYSKVNKEEETDEN	0.048062194	0.06261806
HLA-DPA1*02:01-DPB1*13:01	LAEKAKKISAADKL	0.22423214	0.4898215
HLA-DPA1*02:01-DPB1*13:01	LAEKIQTIILKDIT	0.5246477	0.14561595
HLA-DPA1*02:01-DPB1*13:01	LAGKLVETPCPDVY	0.13266808	0.57555765
HLA-DPA1*02:01-DPB1*13:01	LAKQWTLVSEEPVT	0.41712412	0.7421318
HLA-DPA1*02:01-DPB1*13:01	LCKRMIETAQVDER	0.26188487	0.97211313
HLA-DPA1*02:01-DPB1*13:01	LDLSKRYIKALAEE	0.35171402	0.8643198
HLA-DPA1*02:01-DPB1*13:01	LDRKFKLICSELNG	0.3600336	0.9734203
HLA-DPA1*02:01-DPB1*13:01	LDWKRASVVVPEEK	0.28451312	0.9897683
HLA-DPA1*02:01-DPB1*13:01	LEEFLASTQRKEFG	0.3691335	0.028519949
HLA-DPA1*02:01-DPB1*13:01	LEEVAITFAKGLAD	0.37329033	0.027050436
HLA-DPA1*02:01-DPB1*13:01	LEIKKMAKIGNKEA	0.20562513	0.72274625
HLA-DPA1*02:01-DPB1*13:01	LEKKVSLLQNESVE	0.4024249	0.14859477
HLA-DPA1*02:01-DPB1*13:01	LEKLAKKAEKDSKA	0.09620576	0.58471143
HLA-DPA1*02:01-DPB1*13:01	LEKQAARVHEEAKR	0.11944992	0.6928283
HLA-DPA1*02:01-DPB1*13:01	LEPKSFKHTHIDKP	0.123550616	0.60924274
HLA-DPA1*02:01-DPB1*13:01	LEQKKNPQAVLDVL	0.31019938	0.48151904
HLA-DPA1*02:01-DPB1*13:01	LGDRIAIMAKGELQ	0.23255011	0.9939192
HLA-DPA1*02:01-DPB1*13:01	LGKFISSPMKEKGN	0.36401847	0.034875233
HLA-DPA1*02:01-DPB1*13:01	LGTKNLSQILSDRE	0.31654945	0.08764574
HLA-DPA1*02:01-DPB1*13:01	LHKDIHMATKEVVD	0.20824453	0.3236735
HLA-DPA1*02:01-DPB1*13:01	LHKLVSALHTREKD	0.3493492	0.06958734
HLA-DPA1*02:01-DPB1*13:01	LHLKAFTYINLDKA	0.5183344	0.8374461
HLA-DPA1*02:01-DPB1*13:01	LHQKRVHDSVVDKL	0.2776699	0.5147356
HLA-DPA1*02:01-DPB1*13:01	LKFEKRTSSAQVEG	0.24446921	0.4957406
HLA-DPA1*02:01-DPB1*13:01	LKKQLAAAREDYVL	0.33974463	0.6583694
HLA-DPA1*02:01-DPB1*13:01	LLPFLAPGARADLQ	0.21511492	0.10264375
HLA-DPA1*02:01-DPB1*13:01	LNKKSPISHEESRL	0.20171355	0.08393496
HLA-DPA1*02:01-DPB1*13:01	LPAQKWWHTGALYR	0.24977571	0.98058337
HLA-DPA1*02:01-DPB1*13:01	LPEAKKKSKPAPSE	0.08491234	0.3773133
HLA-DPA1*02:01-DPB1*13:01	LPEGSKLVPVARVA	0.24577704	0.44572988
HLA-DPA1*02:01-DPB1*13:01	LPKKDIIKFLQEHG	0.3422756	0.08866622
HLA-DPA1*02:01-DPB1*13:01	LPKSLSEECQEVVD	0.20238128	0.044813775
HLA-DPA1*02:01-DPB1*13:01	LPTKKITKKPIPDE	0.10281604	0.8190581
HLA-DPA1*02:01-DPB1*13:01	LQKLPEEIQRDILL	0.31356433	0.021555152
HLA-DPA1*02:01-DPB1*13:01	LRVKELKKILDDWG	0.2011523	0.060937323
HLA-DPA1*02:01-DPB1*13:01	LSKRYIKALAEENR	0.4391613	0.98564166
HLA-DPA1*02:01-DPB1*13:01	LSKSSKEALSEVNA	0.26099968	0.15737136
HLA-DPA1*02:01-DPB1*13:01	LSWLKKQLAAARED	0.25835827	0.39769205
HLA-DPA1*02:01-DPB1*13:01	LTFEKLTAWTKPDC	0.18487959	0.001652248
HLA-DPA1*02:01-DPB1*13:01	LVNKTTHLIAKEEM	0.24385239	0.26785302
HLA-DPA1*02:01-DPB1*13:01	LVRLYAVVTREEPI	0.46005857	0.8714963
HLA-DPA1*02:01-DPB1*13:01	LWKRVPLTPQEKRL	0.32351208	0.73279953
HLA-DPA1*02:01-DPB1*13:01	MAVKCVHRTQQDRP	0.0641524	0.080254465
HLA-DPA1*02:01-DPB1*13:01	MPKKSSVVLDDGLV	0.27632603	0.032499455
HLA-DPA1*02:01-DPB1*13:01	MVDRLESLGQSELA	0.33131793	0.123678766
HLA-DPA1*02:01-DPB1*13:01	NAVEKVNIKPQVDR	0.16666774	0.961594
HLA-DPA1*02:01-DPB1*13:01	NDEVKHIKVVEKDN	0.17812823	0.22295503
HLA-DPA1*02:01-DPB1*13:01	NEKKNQKGQEEVEM	0.093506776	0.033160873
HLA-DPA1*02:01-DPB1*13:01	NEKKYFAATQFEPL	0.9075448	0.90533715
HLA-DPA1*02:01-DPB1*13:01	NEYREYIKVQTDKG	0.22023843	0.9988645
HLA-DPA1*02:01-DPB1*13:01	NIKNASLVQIDASN	0.32350567	0.055154465
HLA-DPA1*02:01-DPB1*13:01	NKLPKLNSKPGPEG	0.082480274	0.08376873
HLA-DPA1*02:01-DPB1*13:01	NPIAKIHSDLAEER	0.31974766	0.93418473
HLA-DPA1*02:01-DPB1*13:01	NPLEKYMKIIQQEQ	0.35212108	0.5506412
HLA-DPA1*02:01-DPB1*13:01	NQKATKKGEQELAE	0.05781432	0.12902436
HLA-DPA1*02:01-DPB1*13:01	NSTKLSADTYEDLK	0.4193127	0.17308357
HLA-DPA1*02:01-DPB1*13:01	NTERLIKHAVQERL	0.2899483	0.991196
HLA-DPA1*02:01-DPB1*13:01	NVLGTKNLSQILSD	0.29550704	0.0037914733
HLA-DPA1*02:01-DPB1*13:01	NVSKLASKARTEKE	0.16453932	0.5662449
HLA-DPA1*02:01-DPB1*13:01	NVVKKVQAAQSEAK	0.3142103	0.7687767
HLA-DPA1*02:01-DPB1*13:01	PIAKIHSDLAEERG	0.29033464	0.60485685
HLA-DPA1*02:01-DPB1*13:01	PIEKTISKAKGQPR	0.16346715	0.3223234
HLA-DPA1*02:01-DPB1*13:01	PPKVLTKCQEEVSH	0.13373773	0.030211415
HLA-DPA1*02:01-DPB1*13:01	QFREFKLSKVWRDQ	0.3667602	0.8452178
HLA-DPA1*02:01-DPB1*13:01	QLEKLAKKAEKDSK	0.09853147	0.8653595
HLA-DPA1*02:01-DPB1*13:01	QRLIKKVQEAVLDK	0.32444462	0.9243469
HLA-DPA1*02:01-DPB1*13:01	RDKLPQPVQPDPVS	0.09378029	0.03644722
HLA-DPA1*02:01-DPB1*13:01	RHVKTYEVSLREKE	0.4302244	0.9044095
HLA-DPA1*02:01-DPB1*13:01	RKSKFSLLSQHDIS	0.42134938	0.17037681
HLA-DPA1*02:01-DPB1*13:01	RLKTAAAAAAEAPE	0.44415304	0.9707621
HLA-DPA1*02:01-DPB1*13:01	RLVKDVFISAAERD	0.47036198	0.32629377
HLA-DPA1*02:01-DPB1*13:01	RNKKDVNLSKTEKM	0.16461644	0.015486298
HLA-DPA1*02:01-DPB1*13:01	RPGQKSPIIIHDDN	0.108277716	0.7807544
HLA-DPA1*02:01-DPB1*13:01	RRGRIYIQAHIDRD	0.34098536	0.99865925
HLA-DPA1*02:01-DPB1*13:01	RSEKSVEITKQDTK	0.13231885	0.45168534
HLA-DPA1*02:01-DPB1*13:01	RSKEKLDCELQKDY	0.22300822	0.10768589
HLA-DPA1*02:01-DPB1*13:01	RTPKLARQASIELP	0.29288498	0.77580655
HLA-DPA1*02:01-DPB1*13:01	RYKLLHILEFDSDR	0.37483752	0.07018401
HLA-DPA1*02:01-DPB1*13:01	SALVKAASAAQREL	0.42399362	0.6346105
HLA-DPA1*02:01-DPB1*13:01	SEDKVVEVAEEEEV	0.2652415	0.46645588
HLA-DPA1*02:01-DPB1*13:01	SELKAQITQKIGVH	0.2557679	0.10808943
HLA-DPA1*02:01-DPB1*13:01	SEQKKNPQAVLDVL	0.2923526	0.29454207
HLA-DPA1*02:01-DPB1*13:01	SFHRLDHLVEIDFR	0.3571497	0.9709072
HLA-DPA1*02:01-DPB1*13:01	SGERYHVEPHPEHL	0.16451469	0.980859
HLA-DPA1*02:01-DPB1*13:01	SKEKLDCELQKDYS	0.24965604	0.06598675
HLA-DPA1*02:01-DPB1*13:01	SKIKMQTEAQHERE	0.2835537	0.8680027
HLA-DPA1*02:01-DPB1*13:01	SKIRSVGKPALERF	0.36254564	0.78140736
HLA-DPA1*02:01-DPB1*13:01	SKKASELPVSEVAS	0.34269896	0.3301224
HLA-DPA1*02:01-DPB1*13:01	SLHLKAFTYINLDK	0.51472926	0.3601698
HLA-DPA1*02:01-DPB1*13:01	SLRKYFWTGLRDVD	0.40572888	0.3832616
HLA-DPA1*02:01-DPB1*13:01	SLYKVIQEPQSELL	0.41089842	0.055253424
HLA-DPA1*02:01-DPB1*13:01	SMDKKSSTVSEDVE	0.17875694	0.15135732
HLA-DPA1*02:01-DPB1*13:01	SPLKVDLVLEKEVA	0.44126043	0.044630934
HLA-DPA1*02:01-DPB1*13:01	SPQRKKVHCLNMDS	0.16249076	0.032604236
HLA-DPA1*02:01-DPB1*13:01	SPRVYWLGLNDRAQ	0.24452522	0.99404734
HLA-DPA1*02:01-DPB1*13:01	SQRLTPLARGDTLC	0.1881492	0.0028739304
HLA-DPA1*02:01-DPB1*13:01	SSIRTSTNSQVDKL	0.1992681	0.9903957
HLA-DPA1*02:01-DPB1*13:01	SSKKLVKTLVADTP	0.3549341	0.048366684
HLA-DPA1*02:01-DPB1*13:01	SSQKMVYPGLQEPW	0.28725058	0.0126268165
HLA-DPA1*02:01-DPB1*13:01	STKQEILAALEKGC	0.3288513	0.0011918594
HLA-DPA1*02:01-DPB1*13:01	SWLKKQLAAAREDY	0.27991915	0.6883032
HLA-DPA1*02:01-DPB1*13:01	TADKYAALANLDNI	0.2923226	0.719817
HLA-DPA1*02:01-DPB1*13:01	TDEKFQITPQYDFE	0.3355336	0.29587442
HLA-DPA1*02:01-DPB1*13:01	TDTKSFILVRKADM	0.2945768	0.23301554
HLA-DPA1*02:01-DPB1*13:01	TEKKQKSILYDERS	0.19230027	0.028292865
HLA-DPA1*02:01-DPB1*13:01	TERKWICSKSDIHV	0.1135615	0.7314478
HLA-DPA1*02:01-DPB1*13:01	TIKANSEACRDGLR	0.08510725	0.54598975
HLA-DPA1*02:01-DPB1*13:01	TLQKLPEEIQRDIL	0.30072075	0.14204569
HLA-DPA1*02:01-DPB1*13:01	TNKISSEAHREVMK	0.2633118	0.21658733
HLA-DPA1*02:01-DPB1*13:01	TPEWKKAATALKDV	0.33491686	0.7328528
HLA-DPA1*02:01-DPB1*13:01	TPKGITIPQREKPG	0.07923114	0.31895763
HLA-DPA1*02:01-DPB1*13:01	TQDKVFRLPVQECL	0.3953343	0.018502662
HLA-DPA1*02:01-DPB1*13:01	TQIAKEHALAQAEL	0.34070647	0.55277836
HLA-DPA1*02:01-DPB1*13:01	TVKAYLLGKEDAAR	0.22973213	0.67021513
HLA-DPA1*02:01-DPB1*13:01	TVLEKWQKSIVEEL	0.42066327	0.032660592
HLA-DPA1*02:01-DPB1*13:01	VDMKEMEKALQERD	0.22589232	0.755573
HLA-DPA1*02:01-DPB1*13:01	VDMQKLTHGVLHTK	0.2746181	0.12373012
HLA-DPA1*02:01-DPB1*13:01	VDSKLHSISSIDVN	0.31178185	0.5339713
HLA-DPA1*02:01-DPB1*13:01	VDVHGIHFRKDPLE	0.17860147	0.08081295
HLA-DPA1*02:01-DPB1*13:01	VEEAFINTAKEIYR	0.3155679	0.124079645
HLA-DPA1*02:01-DPB1*13:01	VEEVFLNLTKESQK	0.48693117	0.034622915
HLA-DPA1*02:01-DPB1*13:01	VEKKSVAKLQDERT	0.19060779	0.07960175
HLA-DPA1*02:01-DPB1*13:01	VEQQKRQQPGPSEH	0.095069446	0.48109326
HLA-DPA1*02:01-DPB1*13:01	VFGVKISVVTKRER	0.39698714	0.53555703
HLA-DPA1*02:01-DPB1*13:01	VGQKESAYAKSEEF	0.1853577	0.32326755
HLA-DPA1*02:01-DPB1*13:01	VGRLRMLIKAKLDS	0.29875597	0.99616396
HLA-DPA1*02:01-DPB1*13:01	VLAKKAITAIFDQL	0.5166296	0.3820771
HLA-DPA1*02:01-DPB1*13:01	VLEKLFQIVPGENP	0.36150253	0.7221141
HLA-DPA1*02:01-DPB1*13:01	VLEKQPVLSQTEAR	0.32410383	0.27527967
HLA-DPA1*02:01-DPB1*13:01	VLERDQKLSELDDR	0.18816823	0.98256576
HLA-DPA1*02:01-DPB1*13:01	VLGKDLLLPQPDLR	0.3063104	0.24992163
HLA-DPA1*02:01-DPB1*13:01	VLGTKNLSQILSDR	0.2949864	0.0621488
HLA-DPA1*02:01-DPB1*13:01	VMVKFPSIVEEELQ	0.3499359	0.008905366
HLA-DPA1*02:01-DPB1*13:01	VPIEKIYNKTQREK	0.23667265	0.7474063
HLA-DPA1*02:01-DPB1*13:01	VPPKEVQPPLPDTF	0.14004345	0.5178841
HLA-DPA1*02:01-DPB1*13:01	VPRKLYKPGAKEPR	0.13424261	0.8918724
HLA-DPA1*02:01-DPB1*13:01	VQFKAYYLPKDDEY	0.26021084	0.46948904
HLA-DPA1*02:01-DPB1*13:01	VRDKLNNLVLFDKA	0.3642109	0.054098405
HLA-DPA1*02:01-DPB1*13:01	VREKKILEVHIDKG	0.2768633	0.7889756
HLA-DPA1*02:01-DPB1*13:01	VRPKKLAVEPKGSL	0.25515193	0.26528677
HLA-DPA1*02:01-DPB1*13:01	VSQKEAIQPKDDKN	0.061030976	0.5177578
HLA-DPA1*02:01-DPB1*13:01	VTHEKIPIGTEIEG	0.14833005	0.029301059
HLA-DPA1*02:01-DPB1*13:01	VTSLKDYIKAEEDK	0.23830843	0.4443902
HLA-DPA1*02:01-DPB1*13:01	VVKKVQAAQSEAKV	0.32616806	0.31673503
HLA-DPA1*02:01-DPB1*13:01	VVRAKNGKTIQVDN	0.14557908	0.38966432
HLA-DPA1*02:01-DPB1*13:01	WLAKQWTLVSEEPV	0.44515565	0.85986346
HLA-DPA1*02:01-DPB1*13:01	WQKVIQVVQSDSFE	0.36409056	0.055972975
HLA-DPA1*02:01-DPB1*13:01	YGDKLVRSPNIDQL	0.24731913	0.5168845
HLA-DPA1*02:01-DPB1*13:01	YGIFYATSFLDLYR	0.80723566	0.846018
HLA-DPA1*02:01-DPB1*13:01	YPAGAKQPIPAQHH	0.09028398	0.68369615
HLA-DPA1*02:01-DPB1*13:01	YSSIRTSTNSQVDK	0.17468809	0.9881536
HLA-DPA1*02:01-DPB1*13:01	YTERKWICSKSDIH	0.11000598	0.99601364
HLA-DPA1*02:01-DPB1*13:01	YTNKISSEAHREVM	0.24770728	0.75183374
HLA-DPA1*02:01-DPB1*13:01	YVAKVDCTAHSDVC	0.030309528	0.010364191
