# Supplementary material for: MHCII-peptide presentation: an assessment of the state-of-the-art prediction methods
Source: Front Immunol. 2024 Mar 12;15:1293706. doi: 10.3389/fimmu.2024.1293706 (PMC11027168; doi:10.3389/fimmu.2024.1293706)
Supplement: Supplementary file 2 [file DataSheet_2.zip › output/BERT/pos/14_HLA-DPA1_02_01_DPB1_14_01.csv]

allele	peptide	affinity_pred	mass_pred
HLA-DPA1*02:01-DPB1*14:01	AAAAAAKAAAKAAQ	0.20819975	0.8891386
HLA-DPA1*02:01-DPB1*14:01	AAAAGGAAAAAARQ	0.12343576	0.87718374
HLA-DPA1*02:01-DPB1*14:01	AAAAKAAAKAAQFG	0.34220436	0.8239824
HLA-DPA1*02:01-DPB1*14:01	AAAKAAAKAAQFGL	0.4243849	0.43065906
HLA-DPA1*02:01-DPB1*14:01	AAAKASSPPGTLPK	0.28474236	0.115498744
HLA-DPA1*02:01-DPB1*14:01	AAEAKAAEAAASAY	0.47388208	0.98141754
HLA-DPA1*02:01-DPB1*14:01	AAEKAGMSAEQAQG	0.27371895	0.9486521
HLA-DPA1*02:01-DPB1*14:01	AAEKNSTIVFPLPI	0.3693124	0.029512906
HLA-DPA1*02:01-DPB1*14:01	AAERYGINTTDIFQ	0.18266031	0.25465074
HLA-DPA1*02:01-DPB1*14:01	AAFKAVSEVCRIPT	0.41434288	0.104243234
HLA-DPA1*02:01-DPB1*14:01	AALATARASPRQEK	0.21528205	0.48762184
HLA-DPA1*02:01-DPB1*14:01	AALTRDPQFQKLQQ	0.07769179	0.35004503
HLA-DPA1*02:01-DPB1*14:01	AAQKINEGLEHLAK	0.25368705	0.77366775
HLA-DPA1*02:01-DPB1*14:01	AARAPPPPAAGSRR	0.05890578	0.8171382
HLA-DPA1*02:01-DPB1*14:01	AARLNIPVSQVNPR	0.2330536	0.9858413
HLA-DPA1*02:01-DPB1*14:01	AARPYSVALLSVPE	0.45497948	0.9049908
HLA-DPA1*02:01-DPB1*14:01	AARRPNLPLKVKPT	0.2792331	0.9832258
HLA-DPA1*02:01-DPB1*14:01	AARSTDVAAVVVPI	0.36023712	0.91631526
HLA-DPA1*02:01-DPB1*14:01	AASRATTLSNAVSS	0.22221416	0.9254721
HLA-DPA1*02:01-DPB1*14:01	ADGISSTFSQRIEG	0.025294894	0.08957955
HLA-DPA1*02:01-DPB1*14:01	ADGKKPSSPPEELK	0.12999888	0.47319168
HLA-DPA1*02:01-DPB1*14:01	ADKGKLSPHAFKTE	0.12960039	0.44717616
HLA-DPA1*02:01-DPB1*14:01	ADPKYADLPGIARN	0.24715415	0.7683962
HLA-DPA1*02:01-DPB1*14:01	AEAKAAEAAASAYY	0.5225581	0.99158734
HLA-DPA1*02:01-DPB1*14:01	AEKLSPKAATLAER	0.36208278	0.7610563
HLA-DPA1*02:01-DPB1*14:01	AEKNRAAAMANNLQ	0.33051452	0.9848015
HLA-DPA1*02:01-DPB1*14:01	AEKNSTIVFPLPID	0.35092986	0.077273235
HLA-DPA1*02:01-DPB1*14:01	AEKTKLLIAAQKQK	0.34477606	0.88501054
HLA-DPA1*02:01-DPB1*14:01	AFIFSYITAVTLHH	0.37138543	0.032383356
HLA-DPA1*02:01-DPB1*14:01	AGDKNFITAEELRR	0.33808634	0.7870115
HLA-DPA1*02:01-DPB1*14:01	AGGEKRSTAPSAAA	0.29489458	0.9069537
HLA-DPA1*02:01-DPB1*14:01	AGGKKAEAAASALA	0.48008594	0.9829446
HLA-DPA1*02:01-DPB1*14:01	AHIKKAEATTTTTS	0.3145923	0.20653109
HLA-DPA1*02:01-DPB1*14:01	AHSCPSVWKKTKNS	0.037825383	0.001894544
HLA-DPA1*02:01-DPB1*14:01	AIERVSEAIVSIRR	0.54594904	0.83105123
HLA-DPA1*02:01-DPB1*14:01	AIGQKRSTVAQLVK	0.5591902	0.94204175
HLA-DPA1*02:01-DPB1*14:01	AIGSRLAVITQNIA	0.3207515	0.978755
HLA-DPA1*02:01-DPB1*14:01	AIHAEEILEKHPRG	0.11738898	0.21290977
HLA-DPA1*02:01-DPB1*14:01	AIKFYSQAIELNPS	0.6583115	0.79636526
HLA-DPA1*02:01-DPB1*14:01	AIKKFAEAFEAIPR	0.60091	0.874884
HLA-DPA1*02:01-DPB1*14:01	AIVKYTVAVREAGA	0.38132104	0.71130466
HLA-DPA1*02:01-DPB1*14:01	AIVSTTVETKEPEK	0.11003542	0.09288015
HLA-DPA1*02:01-DPB1*14:01	AKFKEGAEMESSKE	0.19781837	0.09148997
HLA-DPA1*02:01-DPB1*14:01	AKSKQAILAAQRRG	0.4610812	0.9004712
HLA-DPA1*02:01-DPB1*14:01	ALAKQVATALQNLQ	0.48333696	0.88969433
HLA-DPA1*02:01-DPB1*14:01	ALLAYTLGVKQLIV	0.36041743	0.042511366
HLA-DPA1*02:01-DPB1*14:01	ALPRTATLATLATR	0.43318623	0.99828255
HLA-DPA1*02:01-DPB1*14:01	ALRAAAGPLARDTL	0.3309453	0.64546746
HLA-DPA1*02:01-DPB1*14:01	ALRACVLVFSLALH	0.37128294	0.004725581
HLA-DPA1*02:01-DPB1*14:01	ANAKEIARTVQILG	0.39493805	0.22222523
HLA-DPA1*02:01-DPB1*14:01	ANIRNMSVIAHVDH	0.23780876	0.94847983
HLA-DPA1*02:01-DPB1*14:01	ANLQRAYSLAKEQR	0.2907786	0.999222
HLA-DPA1*02:01-DPB1*14:01	ANVRIGDVVLSIDG	0.30092314	0.74744743
HLA-DPA1*02:01-DPB1*14:01	APIKIPVGPETLGR	0.26152262	0.16974498
HLA-DPA1*02:01-DPB1*14:01	APVARTVSAAVWVA	0.5176433	0.7490078
HLA-DPA1*02:01-DPB1*14:01	APVRQQELASLLRT	0.21891098	0.7485231
HLA-DPA1*02:01-DPB1*14:01	APYEKEVPLSALTN	0.31760502	0.68845594
HLA-DPA1*02:01-DPB1*14:01	APYLKVDTIAADES	0.23472445	0.917702
HLA-DPA1*02:01-DPB1*14:01	AQEERLADLASDLL	0.24228373	0.9876326
HLA-DPA1*02:01-DPB1*14:01	AQVLSAATIVAKHT	0.5344868	0.42743546
HLA-DPA1*02:01-DPB1*14:01	ARDKRESDSERLKR	0.09997732	0.55130637
HLA-DPA1*02:01-DPB1*14:01	ARLNIPVSQVNPRD	0.19886626	0.37848443
HLA-DPA1*02:01-DPB1*14:01	ASGRAYPDVAALSD	0.10248869	0.6493653
HLA-DPA1*02:01-DPB1*14:01	ASNVEEAFINTAKE	0.09455064	0.34485152
HLA-DPA1*02:01-DPB1*14:01	ASQEKLISSAKQVA	0.44139633	0.36975875
HLA-DPA1*02:01-DPB1*14:01	ASYKYSEEANNLIE	0.34113052	0.6468674
HLA-DPA1*02:01-DPB1*14:01	ATEKAVELAANTKG	0.2113991	0.9930703
HLA-DPA1*02:01-DPB1*14:01	ATMKGSSSASIVKG	0.40260214	0.37474376
HLA-DPA1*02:01-DPB1*14:01	ATRRLTDAFLLLRN	0.41303438	0.15089902
HLA-DPA1*02:01-DPB1*14:01	AVGAFRSDSAVLLR	0.22062431	0.4783373
HLA-DPA1*02:01-DPB1*14:01	AVKKGSTAVGVRGR	0.49477756	0.59500456
HLA-DPA1*02:01-DPB1*14:01	AVNKIKEIAVTVKK	0.44024453	0.64313537
HLA-DPA1*02:01-DPB1*14:01	AVSTAHPPTGKRLK	0.060084	0.015796233
HLA-DPA1*02:01-DPB1*14:01	AVWPAAAQRKRLLQ	0.08810702	0.027434718
HLA-DPA1*02:01-DPB1*14:01	AYSKAATVTGKLVH	0.4543243	0.44974202
HLA-DPA1*02:01-DPB1*14:01	CVKKRALSPQQVTR	0.46312338	0.11687358
HLA-DPA1*02:01-DPB1*14:01	DAAKLAVTVSAMIP	0.60235727	0.021529365
HLA-DPA1*02:01-DPB1*14:01	DAGKAFSIAFALLG	0.57510227	0.40793768
HLA-DPA1*02:01-DPB1*14:01	DASIIWAMMQNKKT	0.20776208	0.040092785
HLA-DPA1*02:01-DPB1*14:01	DASKVTSKGAGLSK	0.2900583	0.57725567
HLA-DPA1*02:01-DPB1*14:01	DAVTAALLIPKEDG	0.18959887	0.21259847
HLA-DPA1*02:01-DPB1*14:01	DCREAEKAAQTAER	0.21830279	0.9933197
HLA-DPA1*02:01-DPB1*14:01	DDGKTVDGPARLAE	0.08895954	0.2473154
HLA-DPA1*02:01-DPB1*14:01	DEKMYDAAKLLYNN	0.2884398	0.3767842
HLA-DPA1*02:01-DPB1*14:01	DEPKSGEEALIIPP	0.28498486	0.7059633
HLA-DPA1*02:01-DPB1*14:01	DGDEIFHVDMAKKE	0.12085855	0.501879
HLA-DPA1*02:01-DPB1*14:01	DGKKKISTVVSSKE	0.42761	0.87511617
HLA-DPA1*02:01-DPB1*14:01	DGKKRYDLSALVRH	0.43672717	0.9897321
HLA-DPA1*02:01-DPB1*14:01	DGKTISLCAESTDD	0.018776778	0.3808107
HLA-DPA1*02:01-DPB1*14:01	DGKTVDGPARLAEE	0.098418795	0.39151043
HLA-DPA1*02:01-DPB1*14:01	DGSGKQETRAGVVH	0.030778088	0.53317887
HLA-DPA1*02:01-DPB1*14:01	DGTFQKWAAVVVPS	0.43044627	0.84577835
HLA-DPA1*02:01-DPB1*14:01	DHDDPAIDVCKKLL	0.13484421	0.011364394
HLA-DPA1*02:01-DPB1*14:01	DHPITAKAIAKGVG	0.1409672	0.7735843
HLA-DPA1*02:01-DPB1*14:01	DIAARLNIPVSQVN	0.28817087	0.9873679
HLA-DPA1*02:01-DPB1*14:01	DIEKESESASELHK	0.3092481	0.86511993
HLA-DPA1*02:01-DPB1*14:01	DILTRLPESVERLT	0.32226527	0.27880886
HLA-DPA1*02:01-DPB1*14:01	DITRYLIKLLLLRG	0.11769969	0.019013703
HLA-DPA1*02:01-DPB1*14:01	DKAKNYEEALRLYQ	0.4112095	0.6889966
HLA-DPA1*02:01-DPB1*14:01	DKFKEISFAYEVLS	0.44825453	0.08289365
HLA-DPA1*02:01-DPB1*14:01	DKGEKEGSTVPRAA	0.084792815	0.82978344
HLA-DPA1*02:01-DPB1*14:01	DKGKLSPHAFKTES	0.18286937	0.47815758
HLA-DPA1*02:01-DPB1*14:01	DKKSMIASTAITVH	0.6003353	0.74111426
HLA-DPA1*02:01-DPB1*14:01	DKLHKEVSTVRAAN	0.42090884	0.54999644
HLA-DPA1*02:01-DPB1*14:01	DKVRETIEALRMAG	0.49873292	0.9554747
HLA-DPA1*02:01-DPB1*14:01	DLFQKILVPIQQVL	0.50633746	0.09613083
HLA-DPA1*02:01-DPB1*14:01	DLILPVPAFNVING	0.18551196	0.3527828
HLA-DPA1*02:01-DPB1*14:01	DLKSALAKFKEGAE	0.18217689	0.038484782
HLA-DPA1*02:01-DPB1*14:01	DLLERLREEVTKLR	0.10415194	0.29302534
HLA-DPA1*02:01-DPB1*14:01	DLRQGMFAQLVAQN	0.25738242	0.8543633
HLA-DPA1*02:01-DPB1*14:01	DLRSWTAADKAAQI	0.2377343	0.99890006
HLA-DPA1*02:01-DPB1*14:01	DLRSWTAADMAAQI	0.3023989	0.9991916
HLA-DPA1*02:01-DPB1*14:01	DLRSWTAADMAAQT	0.21061848	0.99934465
HLA-DPA1*02:01-DPB1*14:01	DMERSLPLCLQLYA	0.37901318	0.009561334
HLA-DPA1*02:01-DPB1*14:01	DNKEKFMSEAVIMK	0.4594841	0.31324703
HLA-DPA1*02:01-DPB1*14:01	DNSKVTSEVNRLLA	0.34935674	0.315331
HLA-DPA1*02:01-DPB1*14:01	DPFYKITSEALLVT	0.63339126	0.20055635
HLA-DPA1*02:01-DPB1*14:01	DQGEKVIPPAGQTE	0.089693554	0.4939774
HLA-DPA1*02:01-DPB1*14:01	DQIKAEDRANVLRA	0.22516797	0.36877626
HLA-DPA1*02:01-DPB1*14:01	DQLRALTTVTALVR	0.5008751	0.6448182
HLA-DPA1*02:01-DPB1*14:01	DQTKFPIVNAELSF	0.32334423	0.08281923
HLA-DPA1*02:01-DPB1*14:01	DRAYLEGLCVESLR	0.328904	0.38141242
HLA-DPA1*02:01-DPB1*14:01	DSDKRITAAQALAH	0.5173797	0.92494947
HLA-DPA1*02:01-DPB1*14:01	DSEKTSETAAKGVN	0.16815504	0.97001296
HLA-DPA1*02:01-DPB1*14:01	DSFKAFAKALGVMD	0.5478963	0.25272483
HLA-DPA1*02:01-DPB1*14:01	DSFKLQTKEFQVLK	0.27872473	0.56452024
HLA-DPA1*02:01-DPB1*14:01	DSKFWEEATPIWIT	0.52138704	0.19433925
HLA-DPA1*02:01-DPB1*14:01	DSLPLITASILSKK	0.47536474	0.11062181
HLA-DPA1*02:01-DPB1*14:01	DSQQLDVFIATSKH	0.20470807	0.2081879
HLA-DPA1*02:01-DPB1*14:01	DSQRGAVIATELKN	0.30112082	0.9601477
HLA-DPA1*02:01-DPB1*14:01	DTAKALADVATVLG	0.3584221	0.42341918
HLA-DPA1*02:01-DPB1*14:01	DTAKKPIIGILMQK	0.30753988	0.3472959
HLA-DPA1*02:01-DPB1*14:01	DTQEKEGILPERAE	0.07438953	0.94704896
HLA-DPA1*02:01-DPB1*14:01	DVNAAIATIKTKRS	0.3335051	0.2930857
HLA-DPA1*02:01-DPB1*14:01	DVNAAIATIKTKRT	0.3093177	0.33139974
HLA-DPA1*02:01-DPB1*14:01	DVRDWASAIRVAAL	0.5629566	0.7166709
HLA-DPA1*02:01-DPB1*14:01	DWGEKRNTIASIAA	0.456381	0.99210846
HLA-DPA1*02:01-DPB1*14:01	EAAQKVGAVAAATS	0.60304135	0.9789033
HLA-DPA1*02:01-DPB1*14:01	EADKIVSATSLLVD	0.44011423	0.093427286
HLA-DPA1*02:01-DPB1*14:01	EAELQAKNLPKAER	0.066415794	0.29076767
HLA-DPA1*02:01-DPB1*14:01	EAMKDYTKAMDVYQ	0.39514557	0.31967008
HLA-DPA1*02:01-DPB1*14:01	EAQKALRKAESLKK	0.3717436	0.52637696
HLA-DPA1*02:01-DPB1*14:01	EATMKGSSSASIVK	0.3915995	0.36979514
HLA-DPA1*02:01-DPB1*14:01	EAVQAALAKHKEQK	0.19423349	0.23699245
HLA-DPA1*02:01-DPB1*14:01	EAWKRFVTAAELPR	0.6344215	0.97241604
HLA-DPA1*02:01-DPB1*14:01	EDFVKVEDLPLKLT	0.49416834	0.16880496
HLA-DPA1*02:01-DPB1*14:01	EDIVADHVASYGVN	0.021259842	0.777107
HLA-DPA1*02:01-DPB1*14:01	EDLRSWTAADMAAQ	0.24197267	0.9995104
HLA-DPA1*02:01-DPB1*14:01	EDLRSWTAVDTAAQ	0.14829098	0.9986197
HLA-DPA1*02:01-DPB1*14:01	EDTSEQVVPVLVKN	0.14778282	0.028618976
HLA-DPA1*02:01-DPB1*14:01	EEARQDVEALLSRT	0.11322825	0.94337094
HLA-DPA1*02:01-DPB1*14:01	EEKTGVVSTGLIHN	0.2529987	0.87506086
HLA-DPA1*02:01-DPB1*14:01	EEKTRKAIVAAKSK	0.5543397	0.9987648
HLA-DPA1*02:01-DPB1*14:01	EELKEYENIIALQE	0.39500937	0.15285873
HLA-DPA1*02:01-DPB1*14:01	EEMRKLQATVQELQ	0.3697327	0.5359152
HLA-DPA1*02:01-DPB1*14:01	EETRVIPRILALKQ	0.3607126	0.3737611
HLA-DPA1*02:01-DPB1*14:01	EFVKILDTFEKLKD	0.3926281	0.009147552
HLA-DPA1*02:01-DPB1*14:01	EGAKYAVAVGSLCA	0.5198969	0.18364298
HLA-DPA1*02:01-DPB1*14:01	EHEMKNGIPANRIV	0.43087348	0.4413704
HLA-DPA1*02:01-DPB1*14:01	EHLKNPVIAQKIQK	0.3590874	0.5942235
HLA-DPA1*02:01-DPB1*14:01	EHLSPLTVITKETE	0.1521355	0.0211035
HLA-DPA1*02:01-DPB1*14:01	EHYEKGSVPVLIIH	0.42142388	0.3599964
HLA-DPA1*02:01-DPB1*14:01	EIIPSEAMAKLRQK	0.15259768	0.12345042
HLA-DPA1*02:01-DPB1*14:01	EIKEVAAAAHLEKG	0.40272424	0.6623901
HLA-DPA1*02:01-DPB1*14:01	EIKTVESITDIRAD	0.2051168	0.29757458
HLA-DPA1*02:01-DPB1*14:01	EKEKFEEMIQQIKE	0.16556574	0.10577075
HLA-DPA1*02:01-DPB1*14:01	EKGKESEKELALVK	0.19399053	0.30696958
HLA-DPA1*02:01-DPB1*14:01	EKKYFAATQFEPLA	0.7897707	0.89029264
HLA-DPA1*02:01-DPB1*14:01	EKLQKAFEIAKRIP	0.47406453	0.8072964
HLA-DPA1*02:01-DPB1*14:01	EKMGIRVDQLQAQL	0.23551409	0.40786156
HLA-DPA1*02:01-DPB1*14:01	EKMQINAEEVVVGD	0.27621076	0.11520413
HLA-DPA1*02:01-DPB1*14:01	EKRKLVIPSELGYG	0.35822755	0.9388512
HLA-DPA1*02:01-DPB1*14:01	ELMPKYAPKAASAR	0.25061947	0.914852
HLA-DPA1*02:01-DPB1*14:01	ELQAKNLPKAERQT	0.084845416	0.44888645
HLA-DPA1*02:01-DPB1*14:01	ELSKILAKLERLKQ	0.2751783	0.22072276
HLA-DPA1*02:01-DPB1*14:01	ELSKLKETVYNLRE	0.24834652	0.07221651
HLA-DPA1*02:01-DPB1*14:01	ELSKLVIVAKASRT	0.46134967	0.9242867
HLA-DPA1*02:01-DPB1*14:01	EMQKLPEAVQLIEK	0.42411613	0.14661089
HLA-DPA1*02:01-DPB1*14:01	EMRKLQATVQELQK	0.38330567	0.51892376
HLA-DPA1*02:01-DPB1*14:01	ENEKGVVPCNILVG	0.15649414	0.11626673
HLA-DPA1*02:01-DPB1*14:01	ENTKLMSEVQTLKN	0.38632402	0.2322123
HLA-DPA1*02:01-DPB1*14:01	EPPRILTPANTLYQ	0.3868081	0.920626
HLA-DPA1*02:01-DPB1*14:01	EQAERYDDMATCMK	0.06304817	0.8256589
HLA-DPA1*02:01-DPB1*14:01	EQKDGARAAAVADK	0.2757165	0.80260456
HLA-DPA1*02:01-DPB1*14:01	EQLRKAEEQVQATR	0.25661674	0.8917552
HLA-DPA1*02:01-DPB1*14:01	EQRKLSDQANTLVD	0.35369042	0.8306141
HLA-DPA1*02:01-DPB1*14:01	ERFKVVFAPVICKR	0.52146727	0.4139964
HLA-DPA1*02:01-DPB1*14:01	ERGEKLDDLVSKSE	0.10570445	0.6690989
HLA-DPA1*02:01-DPB1*14:01	ERKKAVIEAEKIAQ	0.47927997	0.9364147
HLA-DPA1*02:01-DPB1*14:01	ERLKSSVKAVILKD	0.5904005	0.12000358
HLA-DPA1*02:01-DPB1*14:01	ERLQRLTFPAVSVK	0.53498715	0.9782468
HLA-DPA1*02:01-DPB1*14:01	ERSKVNTVPLKNKK	0.35074967	0.9770204
HLA-DPA1*02:01-DPB1*14:01	ERSLPLCLQLYAPG	0.21458958	0.013095461
HLA-DPA1*02:01-DPB1*14:01	ESEKELALVKRLKP	0.18133773	0.22313075
HLA-DPA1*02:01-DPB1*14:01	ESVKEYDSISRLDQ	0.29732397	0.33912694
HLA-DPA1*02:01-DPB1*14:01	ETKSGVAPQKMAGA	0.22756965	0.14343204
HLA-DPA1*02:01-DPB1*14:01	ETQKAYLLAAGVIV	0.6250962	0.24329619
HLA-DPA1*02:01-DPB1*14:01	ETQPPVALKKEGIR	0.04859428	0.12103244
HLA-DPA1*02:01-DPB1*14:01	ETSAKTAMNVNEIF	0.3349672	0.009260258
HLA-DPA1*02:01-DPB1*14:01	ETTHRYCANAFKLH	0.23513539	0.42770895
HLA-DPA1*02:01-DPB1*14:01	EVSKVAEQVLNAVN	0.46766034	0.8002531
HLA-DPA1*02:01-DPB1*14:01	EVWKDSAYPEELSR	0.13580069	0.4511319
HLA-DPA1*02:01-DPB1*14:01	FAFKMASGAANVVG	0.64699733	0.9807483
HLA-DPA1*02:01-DPB1*14:01	FAKNFRVAAAMKTS	0.569436	0.30632514
HLA-DPA1*02:01-DPB1*14:01	FEDTKYTTLIAKLK	0.36135536	0.26797038
HLA-DPA1*02:01-DPB1*14:01	FGFKVNASASSLKK	0.54635936	0.69719565
HLA-DPA1*02:01-DPB1*14:01	FIKEGVLVEHVKNV	0.31645548	0.34347668
HLA-DPA1*02:01-DPB1*14:01	FKMAKNWSAAGNAF	0.28962344	0.54528564
HLA-DPA1*02:01-DPB1*14:01	FLAKELSDAVNVRD	0.39647803	0.32322255
HLA-DPA1*02:01-DPB1*14:01	FLGDKVTSYGGELR	0.07178567	0.5193229
HLA-DPA1*02:01-DPB1*14:01	FLLKVVSAAVQAQH	0.6539648	0.5192899
HLA-DPA1*02:01-DPB1*14:01	FLTPYIEAGKIQKG	0.14395934	0.04804505
HLA-DPA1*02:01-DPB1*14:01	FNLIRRYTEISNIK	0.29283392	0.8482663
HLA-DPA1*02:01-DPB1*14:01	FQVKTLSLPVVVIV	0.6562037	0.053741504
HLA-DPA1*02:01-DPB1*14:01	FSLERLGLPGLALA	0.40405634	0.15097383
HLA-DPA1*02:01-DPB1*14:01	FSRAPVSALPLAPN	0.5123178	0.23456141
HLA-DPA1*02:01-DPB1*14:01	FTGSKLVDYARSVH	0.28139427	0.824505
HLA-DPA1*02:01-DPB1*14:01	FVEKKGVPSVPVAE	0.37286156	0.9086393
HLA-DPA1*02:01-DPB1*14:01	GAAKVTGEVLDILT	0.29349452	0.37051207
HLA-DPA1*02:01-DPB1*14:01	GAAKWGLVAERLLE	0.4151805	0.43141595
HLA-DPA1*02:01-DPB1*14:01	GAKVADKIQLINNM	0.24380663	0.17762455
HLA-DPA1*02:01-DPB1*14:01	GALILAELLSAVKR	0.40279332	0.18087818
HLA-DPA1*02:01-DPB1*14:01	GALIYAIHAEEILE	0.34823224	0.13396199
HLA-DPA1*02:01-DPB1*14:01	GALVAILLCVLILL	0.009119716	0.002162917
HLA-DPA1*02:01-DPB1*14:01	GAQKAETAANRICK	0.21118274	0.6535507
HLA-DPA1*02:01-DPB1*14:01	GASILATAANLLRH	0.25093162	0.64251024
HLA-DPA1*02:01-DPB1*14:01	GAVVAAVIWRKKSS	0.4331905	0.024632642
HLA-DPA1*02:01-DPB1*14:01	GAVYQAAALSKAFK	0.36121005	0.8221761
HLA-DPA1*02:01-DPB1*14:01	GDMKYGIYAVENEH	0.16266923	0.9252068
HLA-DPA1*02:01-DPB1*14:01	GDNSKVTSEVNRLL	0.2637685	0.27002972
HLA-DPA1*02:01-DPB1*14:01	GESKTLVLSNLSYS	0.20292646	0.109065376
HLA-DPA1*02:01-DPB1*14:01	GGAKVADKIQLINN	0.21005106	0.58490515
HLA-DPA1*02:01-DPB1*14:01	GGEKFATLAELVQY	0.3398636	0.9208892
HLA-DPA1*02:01-DPB1*14:01	GGSKLAPQAERALV	0.35699517	0.6076623
HLA-DPA1*02:01-DPB1*14:01	GGYVAYSKAATVTG	0.19331197	0.89407337
HLA-DPA1*02:01-DPB1*14:01	GIRLSPLGVAVFCL	0.5033844	0.08608677
HLA-DPA1*02:01-DPB1*14:01	GKAPKLLIYAASSL	0.4075886	0.7104434
HLA-DPA1*02:01-DPB1*14:01	GKGMKVHVNPSQSL	0.3005297	0.9701001
HLA-DPA1*02:01-DPB1*14:01	GKKRYDLSALVRHA	0.505774	0.9768386
HLA-DPA1*02:01-DPB1*14:01	GLGRAYALAFAERG	0.34551093	0.9975189
HLA-DPA1*02:01-DPB1*14:01	GLIRAGTKAAEGVS	0.4004375	0.99841464
HLA-DPA1*02:01-DPB1*14:01	GLLEKKWTSVIRLQ	0.37721056	0.40922984
HLA-DPA1*02:01-DPB1*14:01	GLSRAVAVAKNRKA	0.42985803	0.81740016
HLA-DPA1*02:01-DPB1*14:01	GPALVKPTQTLTLT	0.10157666	0.16803335
HLA-DPA1*02:01-DPB1*14:01	GPFIKLSDPGIPIT	0.36365187	0.14078072
HLA-DPA1*02:01-DPB1*14:01	GPGIKFSAEALRCH	0.3047511	0.5904633
HLA-DPA1*02:01-DPB1*14:01	GPQLKVVEKARTAT	0.23680592	0.7531395
HLA-DPA1*02:01-DPB1*14:01	GPTRTFTVVPRAAE	0.22562495	0.9972928
HLA-DPA1*02:01-DPB1*14:01	GQAKTSPKPAVVET	0.28376108	0.5300064
HLA-DPA1*02:01-DPB1*14:01	GQDRAAEEANAVLG	0.12685353	0.9879714
HLA-DPA1*02:01-DPB1*14:01	GQEEKTGVVSTGLI	0.18718214	0.8193715
HLA-DPA1*02:01-DPB1*14:01	GQKKVEELEGEITT	0.09998138	0.20214832
HLA-DPA1*02:01-DPB1*14:01	GQSKFAPTVSDLLK	0.48342496	0.24974747
HLA-DPA1*02:01-DPB1*14:01	GQTGKIEPVVLPLL	0.31554395	0.049649525
HLA-DPA1*02:01-DPB1*14:01	GRLDKLTVTSQNLQ	0.2355915	0.80680066
HLA-DPA1*02:01-DPB1*14:01	GRRFDEAALSIQKE	0.3761409	0.96658695
HLA-DPA1*02:01-DPB1*14:01	GRTKVQARIAQLSD	0.4281058	0.68110216
HLA-DPA1*02:01-DPB1*14:01	GSGRVADVIAQVAN	0.31919843	0.9933194
HLA-DPA1*02:01-DPB1*14:01	GSPKTTSLAASAAS	0.43933752	0.87081814
HLA-DPA1*02:01-DPB1*14:01	GVHKGATYVFRLAA	0.23457463	0.06739788
HLA-DPA1*02:01-DPB1*14:01	GVHKIDTYLNAALD	0.27675647	0.12331728
HLA-DPA1*02:01-DPB1*14:01	GVKLVSIGAEEIVD	0.49033988	0.30986917
HLA-DPA1*02:01-DPB1*14:01	GVRRLLPLPLTTVA	0.5764314	0.81531125
HLA-DPA1*02:01-DPB1*14:01	GYKKTKEAVLLLKK	0.48776498	0.184817
HLA-DPA1*02:01-DPB1*14:01	GYSVKKAPDAEELD	0.1907246	0.3214346
HLA-DPA1*02:01-DPB1*14:01	HAAKAYEQAGMMLK	0.4884235	0.58832145
HLA-DPA1*02:01-DPB1*14:01	HEWEKHGTCAAQVD	0.21248464	0.96778774
HLA-DPA1*02:01-DPB1*14:01	HGIKTVSQIISLQT	0.4516413	0.04774026
HLA-DPA1*02:01-DPB1*14:01	HISLSKPSEKEQHL	0.04227017	0.06534161
HLA-DPA1*02:01-DPB1*14:01	HKGILAVSLSLRLL	0.5462119	0.011009415
HLA-DPA1*02:01-DPB1*14:01	HKLQDASAEVERLR	0.39831743	0.8565828
HLA-DPA1*02:01-DPB1*14:01	HLEKQHLRIQHLQS	0.19201447	0.17806792
HLA-DPA1*02:01-DPB1*14:01	HLSKRDTGAALLAE	0.44487134	0.2416393
HLA-DPA1*02:01-DPB1*14:01	HLSPLTVITKETEK	0.13837509	0.05602651
HLA-DPA1*02:01-DPB1*14:01	HPAAKSMIEISRTQ	0.25057104	0.71195257
HLA-DPA1*02:01-DPB1*14:01	HPAQPGQAAKKAVR	0.019404462	0.857273
HLA-DPA1*02:01-DPB1*14:01	HPRYYISANVTGFK	0.38350543	0.9748498
HLA-DPA1*02:01-DPB1*14:01	HQSKVSSLASASRK	0.53581226	0.9791026
HLA-DPA1*02:01-DPB1*14:01	HRLLRKGNYAERVG	0.20048691	0.9753319
HLA-DPA1*02:01-DPB1*14:01	HRNKEPPAPAQQLQ	0.13188367	0.20210293
HLA-DPA1*02:01-DPB1*14:01	HRVKLVPGYAGLQR	0.34939596	0.29465684
HLA-DPA1*02:01-DPB1*14:01	HSEKEVADAIRLNE	0.2721947	0.26167184
HLA-DPA1*02:01-DPB1*14:01	IAAKHHISIAEIYE	0.48103026	0.5213254
HLA-DPA1*02:01-DPB1*14:01	IAARLNIPVSQVNP	0.37891567	0.97884494
HLA-DPA1*02:01-DPB1*14:01	IAFVRLAPAVLLTG	0.57669353	0.6194735
HLA-DPA1*02:01-DPB1*14:01	IAGSKLSPRLQYFG	0.21213986	0.01741574
HLA-DPA1*02:01-DPB1*14:01	IALKFDTTPNELVQ	0.33313647	0.52293116
HLA-DPA1*02:01-DPB1*14:01	IDEVIYPCPVEPKK	0.0946189	0.60145396
HLA-DPA1*02:01-DPB1*14:01	IDRKHSELSELNVK	0.14098231	0.97288626
HLA-DPA1*02:01-DPB1*14:01	IDWTKIEPSVNFLK	0.3892764	0.54593116
HLA-DPA1*02:01-DPB1*14:01	IESKIEEMVEPLRE	0.24190648	0.23116693
HLA-DPA1*02:01-DPB1*14:01	IFAKLVPMAAHEAS	0.5014638	0.76184225
HLA-DPA1*02:01-DPB1*14:01	IFRKKAVELGVKLL	0.50393707	0.27445054
HLA-DPA1*02:01-DPB1*14:01	IGARARAEAEQMAK	0.17171209	0.96691096
HLA-DPA1*02:01-DPB1*14:01	IGARVYALPEDLVE	0.36385357	0.99482214
HLA-DPA1*02:01-DPB1*14:01	IGFIAFSQIPELAK	0.25516793	0.53479445
HLA-DPA1*02:01-DPB1*14:01	IGIKKAISANISMG	0.54049045	0.8083905
HLA-DPA1*02:01-DPB1*14:01	IGPQKTGTTALYLF	0.3218366	0.50036234
HLA-DPA1*02:01-DPB1*14:01	IGQKRSTVAQLVKR	0.4797551	0.9687394
HLA-DPA1*02:01-DPB1*14:01	IGSRLAVITQNIAN	0.29926413	0.9852155
HLA-DPA1*02:01-DPB1*14:01	IIEKLQDVVASLEH	0.3429666	0.4681197
HLA-DPA1*02:01-DPB1*14:01	IKEKTVGRALYAQA	0.36374408	0.24950631
HLA-DPA1*02:01-DPB1*14:01	IKKAVEEAERLSES	0.34585968	0.48354584
HLA-DPA1*02:01-DPB1*14:01	IKPEKTVDVYGHVT	0.12260818	0.4536108
HLA-DPA1*02:01-DPB1*14:01	IKVKFGESIEDLHT	0.3066629	0.18514918
HLA-DPA1*02:01-DPB1*14:01	ILAKTASNIIDVSA	0.44697997	0.16133723
HLA-DPA1*02:01-DPB1*14:01	ILERKEVLVAVIVG	0.44040442	0.62851524
HLA-DPA1*02:01-DPB1*14:01	ILPKSLISVVRSAT	0.50123274	0.30679402
HLA-DPA1*02:01-DPB1*14:01	INEKLGQYASPTAK	0.25786507	0.91049826
HLA-DPA1*02:01-DPB1*14:01	INGKYYEIGLSAAL	0.45194858	0.7848344
HLA-DPA1*02:01-DPB1*14:01	INKLLDMAAQIAEG	0.3966651	0.7215689
HLA-DPA1*02:01-DPB1*14:01	INQKKAYILVTPLK	0.60075366	0.8660346
HLA-DPA1*02:01-DPB1*14:01	INRKEEENAKQILQ	0.18533987	0.37303185
HLA-DPA1*02:01-DPB1*14:01	IPGDKCQGGVNPVR	0.024811296	0.079442665
HLA-DPA1*02:01-DPB1*14:01	IPVQTISRAAAEKL	0.26730192	0.88464355
HLA-DPA1*02:01-DPB1*14:01	IPVRIKEQVVGLLA	0.33969355	0.20948556
HLA-DPA1*02:01-DPB1*14:01	IQCQLAIPVSSLNS	0.32131535	0.00531648
HLA-DPA1*02:01-DPB1*14:01	IQEKAVEVATVVIQ	0.3782763	0.6415579
HLA-DPA1*02:01-DPB1*14:01	IQEKVLERVNAVKT	0.34691808	0.7463237
HLA-DPA1*02:01-DPB1*14:01	IQEKVYTMAQKNIQ	0.31726977	0.9991045
HLA-DPA1*02:01-DPB1*14:01	IQGMRKEEPSNNVK	0.10646753	0.9578098
HLA-DPA1*02:01-DPB1*14:01	IQKSWTATTYMEYE	0.26305842	0.44099468
HLA-DPA1*02:01-DPB1*14:01	IQTQKSAELAAALL	0.51914775	0.9458066
HLA-DPA1*02:01-DPB1*14:01	IQVKLFVVPADEAQ	0.3152927	0.94017553
HLA-DPA1*02:01-DPB1*14:01	IRVTSKALELVKQE	0.4642257	0.4693243
HLA-DPA1*02:01-DPB1*14:01	ISDKKAEKATEEVS	0.17191772	0.8536025
HLA-DPA1*02:01-DPB1*14:01	ISEKGASSPLITVF	0.26763514	0.14879438
HLA-DPA1*02:01-DPB1*14:01	ISKKNAAIAVLEEL	0.5307136	0.7528992
HLA-DPA1*02:01-DPB1*14:01	ISWKQADPFASLKK	0.37068024	0.3907
HLA-DPA1*02:01-DPB1*14:01	IVEKQGDTIEYLKR	0.21738012	0.42086858
HLA-DPA1*02:01-DPB1*14:01	IVMVPSLIKQQVLK	0.21720876	0.037850153
HLA-DPA1*02:01-DPB1*14:01	KAARILGLILGAFI	0.34658322	0.003313221
HLA-DPA1*02:01-DPB1*14:01	KAEKKFIDIAAAKE	0.46217453	0.9587591
HLA-DPA1*02:01-DPB1*14:01	KAERYSLPIVNLKG	0.46427813	0.95554364
HLA-DPA1*02:01-DPB1*14:01	KAGLQVYNKCWKFE	0.07863187	0.006424535
HLA-DPA1*02:01-DPB1*14:01	KALKLGAKGKEVDN	0.23118378	0.67315644
HLA-DPA1*02:01-DPB1*14:01	KAMEAVAAQGKAKK	0.37477025	0.3850556
HLA-DPA1*02:01-DPB1*14:01	KAPKLLIYAASSLQ	0.4822874	0.7892733
HLA-DPA1*02:01-DPB1*14:01	KAVKNSAESEGMRR	0.18808597	0.4691189
HLA-DPA1*02:01-DPB1*14:01	KAVKSAEAAAEATK	0.6070904	0.9906723
HLA-DPA1*02:01-DPB1*14:01	KAVKSSTGPGEQLR	0.243974	0.3872834
HLA-DPA1*02:01-DPB1*14:01	KDEPKSGEEALIIP	0.21661414	0.6139554
HLA-DPA1*02:01-DPB1*14:01	KDKKKKYEPPVPTR	0.19582558	0.83524895
HLA-DPA1*02:01-DPB1*14:01	KDVKLPVQLQRAMA	0.36662224	0.09135829
HLA-DPA1*02:01-DPB1*14:01	KEEKKAAAPAPEEE	0.21671422	0.9705818
HLA-DPA1*02:01-DPB1*14:01	KEKAVAAAAAAAVT	0.5563474	0.9097315
HLA-DPA1*02:01-DPB1*14:01	KEKKRLAALALASS	0.6869603	0.9873268
HLA-DPA1*02:01-DPB1*14:01	KEKKYSPCAWEVVR	0.3296396	0.35298815
HLA-DPA1*02:01-DPB1*14:01	KEKSSTVPIPTVNQ	0.3347206	0.46792537
HLA-DPA1*02:01-DPB1*14:01	KFSELARKIKINKD	0.26693425	0.2859053
HLA-DPA1*02:01-DPB1*14:01	KGGKIIMPPSALDQ	0.3203578	0.27478454
HLA-DPA1*02:01-DPB1*14:01	KGKESEKELALVKR	0.13083127	0.543044
HLA-DPA1*02:01-DPB1*14:01	KGKLSPHAFKTESG	0.14402884	0.5681842
HLA-DPA1*02:01-DPB1*14:01	KGLKEGIPALDNFL	0.4105295	0.98302317
HLA-DPA1*02:01-DPB1*14:01	KIEPSVNFLKSPKD	0.24286444	0.08695645
HLA-DPA1*02:01-DPB1*14:01	KIESKIEEMVEPLR	0.26884398	0.58990663
HLA-DPA1*02:01-DPB1*14:01	KIGARVYALPEDLV	0.47911897	0.92403
HLA-DPA1*02:01-DPB1*14:01	KIKSGENAANIASE	0.4869707	0.7730825
HLA-DPA1*02:01-DPB1*14:01	KILIAFISYKDFRD	0.24326812	0.03654892
HLA-DPA1*02:01-DPB1*14:01	KIRLPEYVIPVHYD	0.2834392	0.8514946
HLA-DPA1*02:01-DPB1*14:01	KISKITSPVLIIHG	0.5961763	0.21187565
HLA-DPA1*02:01-DPB1*14:01	KKAEKKFIDIAAAK	0.38787958	0.89347917
HLA-DPA1*02:01-DPB1*14:01	KKGSKVMPNIEKLR	0.41506046	0.39864087
HLA-DPA1*02:01-DPB1*14:01	KKTKAAAAAAAAAP	0.581076	0.96056473
HLA-DPA1*02:01-DPB1*14:01	KLHAVPAGNTVKFR	0.30724764	0.039225236
HLA-DPA1*02:01-DPB1*14:01	KLKSDTAAAAVRQM	0.41394883	0.65239257
HLA-DPA1*02:01-DPB1*14:01	KLNKLIESAEELIR	0.4904266	0.6970008
HLA-DPA1*02:01-DPB1*14:01	KLNRYPASSLVVVR	0.48247802	0.7239738
HLA-DPA1*02:01-DPB1*14:01	KLRVFENIVAVLNK	0.48834553	0.81713486
HLA-DPA1*02:01-DPB1*14:01	KMNKLGTKIVSVER	0.39567557	0.30531237
HLA-DPA1*02:01-DPB1*14:01	KNGKVVTHGGRVLA	0.18546984	0.3426358
HLA-DPA1*02:01-DPB1*14:01	KNLKLFTLAESLGG	0.516639	0.61530197
HLA-DPA1*02:01-DPB1*14:01	KPEKTEEDSEEVRE	0.010445326	0.64229107
HLA-DPA1*02:01-DPB1*14:01	KPGSRRLIDIFIIN	0.27945995	0.27189887
HLA-DPA1*02:01-DPB1*14:01	KPIDVATDEIKDKT	0.109339826	0.18088254
HLA-DPA1*02:01-DPB1*14:01	KPKAGSEAADVARK	0.22632854	0.9338457
HLA-DPA1*02:01-DPB1*14:01	KPKKENIIAFEEII	0.2826772	0.5637699
HLA-DPA1*02:01-DPB1*14:01	KPKQVSRDLGLAAD	0.24947394	0.17308468
HLA-DPA1*02:01-DPB1*14:01	KPPKVSLMPATLAR	0.5370342	0.86748093
HLA-DPA1*02:01-DPB1*14:01	KPQKISPKSTGSVR	0.23652688	0.6963011
HLA-DPA1*02:01-DPB1*14:01	KPQLQGIPVLVLGN	0.29707512	0.15007296
HLA-DPA1*02:01-DPB1*14:01	KPQRVIVVGAGVAG	0.25804526	0.97819483
HLA-DPA1*02:01-DPB1*14:01	KPRAIVVDPVHGFM	0.14027521	0.5564908
HLA-DPA1*02:01-DPB1*14:01	KPRGKMSSYAFFVQ	0.38532916	0.20793304
HLA-DPA1*02:01-DPB1*14:01	KPTPIPIKVKVKNV	0.21653144	0.03131851
HLA-DPA1*02:01-DPB1*14:01	KQEKPAEKPAETPV	0.040806845	0.6631074
HLA-DPA1*02:01-DPB1*14:01	KQKKASPRARAVAV	0.49767032	0.055991024
HLA-DPA1*02:01-DPB1*14:01	KQKTRTFAVSSKVT	0.52298546	0.9827989
HLA-DPA1*02:01-DPB1*14:01	KQYKVVVYSNTIQS	0.32158336	0.32374543
HLA-DPA1*02:01-DPB1*14:01	KRGLKLATALSLSN	0.7048567	0.7201779
HLA-DPA1*02:01-DPB1*14:01	KTAKLHVAVKVLQD	0.4055568	0.36290118
HLA-DPA1*02:01-DPB1*14:01	KTIQKYGTNPEETA	0.10652345	0.741326
HLA-DPA1*02:01-DPB1*14:01	KTVFKASSFAGYVG	0.40290797	0.70199144
HLA-DPA1*02:01-DPB1*14:01	KVAKVEPAVSSVVN	0.5400277	0.859616
HLA-DPA1*02:01-DPB1*14:01	KVFKEAVQGMVAKG	0.47969538	0.3629888
HLA-DPA1*02:01-DPB1*14:01	KVHKGTTIANVVSG	0.33390203	0.7965905
HLA-DPA1*02:01-DPB1*14:01	KVIKKVIIPARMKR	0.5409202	0.86889297
HLA-DPA1*02:01-DPB1*14:01	KVKKTGSQANKLMR	0.3958949	0.6852403
HLA-DPA1*02:01-DPB1*14:01	KVSKITSPVLIIHG	0.5934433	0.21272933
HLA-DPA1*02:01-DPB1*14:01	KYHEKGAEGPSSVR	0.14611992	0.42758304
HLA-DPA1*02:01-DPB1*14:01	LAAAEALQKAPDVT	0.25127953	0.06949017
HLA-DPA1*02:01-DPB1*14:01	LAAKNLTDFAEQYS	0.1711924	0.068779275
HLA-DPA1*02:01-DPB1*14:01	LAFRVVSGAANVIG	0.617964	0.9773222
HLA-DPA1*02:01-DPB1*14:01	LAGDKNFITAEELR	0.31962568	0.6665267
HLA-DPA1*02:01-DPB1*14:01	LAPVRQQELASLLR	0.19723028	0.9328623
HLA-DPA1*02:01-DPB1*14:01	LAQRISSNIQKITQ	0.28918013	0.9424571
HLA-DPA1*02:01-DPB1*14:01	LDGKEYITPAQISK	0.37678576	0.83299476
HLA-DPA1*02:01-DPB1*14:01	LDKLTVTSQNLQLE	0.21378945	0.3720667
HLA-DPA1*02:01-DPB1*14:01	LEDKARELISRIKQ	0.18069434	0.24564295
HLA-DPA1*02:01-DPB1*14:01	LEDKGLAEVSKVAE	0.19094925	0.34161466
HLA-DPA1*02:01-DPB1*14:01	LEEFGRFASFEAQG	0.044407263	0.71515554
HLA-DPA1*02:01-DPB1*14:01	LEEKLQLVLAPLHS	0.32624903	0.41281575
HLA-DPA1*02:01-DPB1*14:01	LEEKLSPQCQPLHN	0.14729346	0.0482575
HLA-DPA1*02:01-DPB1*14:01	LEHQTKVLKKRHTK	0.08217694	0.025989633
HLA-DPA1*02:01-DPB1*14:01	LEKLKTVGAALDIL	0.5187418	0.26649895
HLA-DPA1*02:01-DPB1*14:01	LEKLPQVAEEISGP	0.17107627	0.48129234
HLA-DPA1*02:01-DPB1*14:01	LELKKYQAIASNSK	0.45762435	0.98873174
HLA-DPA1*02:01-DPB1*14:01	LEPKFITLAEACTK	0.3469742	0.89818287
HLA-DPA1*02:01-DPB1*14:01	LEQRVVELQQTLAQ	0.077559836	0.28176802
HLA-DPA1*02:01-DPB1*14:01	LETKEWTMPQSSRA	0.16674176	0.9397793
HLA-DPA1*02:01-DPB1*14:01	LFIIKSELPLVIGT	0.36440668	0.04039544
HLA-DPA1*02:01-DPB1*14:01	LFQKILVPIQQVLK	0.5607151	0.2127848
HLA-DPA1*02:01-DPB1*14:01	LGCRQFVTATDVVR	0.43128225	0.41633224
HLA-DPA1*02:01-DPB1*14:01	LGEKKKITGIRTTG	0.15944643	0.10528147
HLA-DPA1*02:01-DPB1*14:01	LGEKTTTAAGSSHS	0.18701611	0.72023445
HLA-DPA1*02:01-DPB1*14:01	LGGAKVADKIQLIN	0.24921486	0.49960843
HLA-DPA1*02:01-DPB1*14:01	LGKSNVVSSVVHPL	0.3653378	0.22649404
HLA-DPA1*02:01-DPB1*14:01	LGLKEMDNAGQLVF	0.34564385	0.4987987
HLA-DPA1*02:01-DPB1*14:01	LGMKRGEEIASSGQ	0.28356677	0.90441513
HLA-DPA1*02:01-DPB1*14:01	LGTKLIIHGFRVLG	0.32610932	0.07928389
HLA-DPA1*02:01-DPB1*14:01	LGYKAFGLVGKLAA	0.313325	0.42792988
HLA-DPA1*02:01-DPB1*14:01	LHFYKWTSPPGVIR	0.35614178	0.5634672
HLA-DPA1*02:01-DPB1*14:01	LIQKITDEVLKLRN	0.32386276	0.049576245
HLA-DPA1*02:01-DPB1*14:01	LKDLLKNNSLNELM	0.17283542	0.009123137
HLA-DPA1*02:01-DPB1*14:01	LLAQVLALEKERVA	0.19121562	0.12900262
HLA-DPA1*02:01-DPB1*14:01	LLEKLGESVQDLSS	0.3006181	0.2670552
HLA-DPA1*02:01-DPB1*14:01	LLHKGILAVSLSLR	0.58669263	0.2483739
HLA-DPA1*02:01-DPB1*14:01	LLPKLIDFSAQIAE	0.32184023	0.1861124
HLA-DPA1*02:01-DPB1*14:01	LLQTKNYDIGAALD	0.2395437	0.7232516
HLA-DPA1*02:01-DPB1*14:01	LLRLYLVPRAVLLR	0.5333385	0.5874401
HLA-DPA1*02:01-DPB1*14:01	LLRRMWVTGVVTQG	0.45192719	0.76671004
HLA-DPA1*02:01-DPB1*14:01	LNEKNYELLKILTK	0.23128793	0.103100106
HLA-DPA1*02:01-DPB1*14:01	LNKRNSEVAVMDKR	0.30864868	0.9981473
HLA-DPA1*02:01-DPB1*14:01	LNNKLVTLPVSFAQ	0.47082376	0.8322824
HLA-DPA1*02:01-DPB1*14:01	LNRVKVSQAAADLK	0.5562824	0.9734737
HLA-DPA1*02:01-DPB1*14:01	LNSKVVSQYSSLLS	0.40297693	0.010526592
HLA-DPA1*02:01-DPB1*14:01	LPAEKASDPASSLR	0.28858894	0.96467084
HLA-DPA1*02:01-DPB1*14:01	LPAPKWAELANLIN	0.32562694	0.9467556
HLA-DPA1*02:01-DPB1*14:01	LPAPKWTELALLIQ	0.3730692	0.6030284
HLA-DPA1*02:01-DPB1*14:01	LPFPKFTVNSNRLR	0.31830978	0.826328
HLA-DPA1*02:01-DPB1*14:01	LPLLAAIEIQKAFA	0.39676017	0.23575465
HLA-DPA1*02:01-DPB1*14:01	LPPKRDETALQEEE	0.07700978	0.5994217
HLA-DPA1*02:01-DPB1*14:01	LPPSLVPLVVYSKN	0.31555763	0.25679624
HLA-DPA1*02:01-DPB1*14:01	LPRAYAVAIPLAAG	0.6980431	0.97223425
HLA-DPA1*02:01-DPB1*14:01	LPRTATLATLATRA	0.40002474	0.9931041
HLA-DPA1*02:01-DPB1*14:01	LPVRTPTMAGGLFS	0.20980869	0.031560436
HLA-DPA1*02:01-DPB1*14:01	LQAKKEEIIKTLSK	0.27152288	0.13814141
HLA-DPA1*02:01-DPB1*14:01	LQEKLAEEMLGLAR	0.3606889	0.15904646
HLA-DPA1*02:01-DPB1*14:01	LQLRAATARMKTAA	0.374379	0.38449973
HLA-DPA1*02:01-DPB1*14:01	LQTKNYDIGAALDT	0.2625232	0.8734792
HLA-DPA1*02:01-DPB1*14:01	LQVKLAEPGQSCKQ	0.20926023	0.29995483
HLA-DPA1*02:01-DPB1*14:01	LRPKEGETYFDVVA	0.14391467	0.16171351
HLA-DPA1*02:01-DPB1*14:01	LRPVLAEDAQRLFT	0.15583052	0.09796321
HLA-DPA1*02:01-DPB1*14:01	LRQGMFAQLVAQNV	0.3603389	0.4231038
HLA-DPA1*02:01-DPB1*14:01	LRQKVGEKPVEVIS	0.37675464	0.95115626
HLA-DPA1*02:01-DPB1*14:01	LRTVVSVLKKSPPH	0.30090752	0.11542159
HLA-DPA1*02:01-DPB1*14:01	LSKTCSPACPIPEG	0.118664965	0.017809838
HLA-DPA1*02:01-DPB1*14:01	LSPKAATLAERSAG	0.26576892	0.9966334
HLA-DPA1*02:01-DPB1*14:01	LSPLEAPALLWGLL	0.15949887	0.005228541
HLA-DPA1*02:01-DPB1*14:01	LSPRYEIVIITVVA	0.2570353	0.0252231
HLA-DPA1*02:01-DPB1*14:01	LTLDKLDVKGKRVV	0.17312375	0.07053137
HLA-DPA1*02:01-DPB1*14:01	LTREGETIIELKYR	0.10848484	0.15508938
HLA-DPA1*02:01-DPB1*14:01	LVAIPVYVKHSISF	0.31300026	0.018954117
HLA-DPA1*02:01-DPB1*14:01	LVAKAVEGCVSASQ	0.36058217	0.05311771
HLA-DPA1*02:01-DPB1*14:01	LVAKGLVQALGLSN	0.44440973	0.056227393
HLA-DPA1*02:01-DPB1*14:01	LWDRTFSLFQQLIQ	0.257534	0.34765494
HLA-DPA1*02:01-DPB1*14:01	LWYKIFTTARDANT	0.34920412	0.7540513
HLA-DPA1*02:01-DPB1*14:01	LYSKFLLKAEPLAF	0.6828557	0.10716741
HLA-DPA1*02:01-DPB1*14:01	MAPANSEATKEAKE	0.01087276	0.038130254
HLA-DPA1*02:01-DPB1*14:01	MARKIGARVYALPE	0.5014031	0.34209803
HLA-DPA1*02:01-DPB1*14:01	MATKKIIKADVGYK	0.2595881	0.2969063
HLA-DPA1*02:01-DPB1*14:01	MDQTKFPIVNAELS	0.24923478	0.14125724
HLA-DPA1*02:01-DPB1*14:01	MRPKKMPSASCVYN	0.36693355	0.03580541
HLA-DPA1*02:01-DPB1*14:01	MVGPAVIVDKKMQK	0.05878745	0.013295638
HLA-DPA1*02:01-DPB1*14:01	NDALMPSLTETKTT	0.12647578	0.008321231
HLA-DPA1*02:01-DPB1*14:01	NDKKVAAIEALNDG	0.41087458	0.94220734
HLA-DPA1*02:01-DPB1*14:01	NEKMGIRVDQLQAQ	0.175918	0.3316587
HLA-DPA1*02:01-DPB1*14:01	NEMKKAQEDAEKLR	0.25875574	0.6284689
HLA-DPA1*02:01-DPB1*14:01	NFGKVLERGVKLAE	0.3584949	0.20504388
HLA-DPA1*02:01-DPB1*14:01	NGGKSVISGSLIVT	0.321866	0.07178139
HLA-DPA1*02:01-DPB1*14:01	NGQAALMGEKERKK	0.05976083	0.025624027
HLA-DPA1*02:01-DPB1*14:01	NGQKLVTTVTEIAG	0.37474766	0.5118252
HLA-DPA1*02:01-DPB1*14:01	NHKLQDASAEVERL	0.3680472	0.8579494
HLA-DPA1*02:01-DPB1*14:01	NIFKVWVQAFKVEG	0.49997118	0.2547898
HLA-DPA1*02:01-DPB1*14:01	NIGAIQVLPKLSSS	0.2972767	0.03550139
HLA-DPA1*02:01-DPB1*14:01	NKHKLTPEYLELKK	0.33955228	0.29728514
HLA-DPA1*02:01-DPB1*14:01	NKVLMLQEPLLVVA	0.5476483	0.04529298
HLA-DPA1*02:01-DPB1*14:01	NLLRTHTTSASARA	0.27628037	0.94131356
HLA-DPA1*02:01-DPB1*14:01	NNIMTVPALPKSLI	0.41325912	0.005192909
allele	peptide	affinity_pred	mass_pred
HLA-DPA1*02:01-DPB1*14:01	NPRQPLPASGLATG	0.15637578	0.14720699
HLA-DPA1*02:01-DPB1*14:01	NQPKLSLPIRLLPE	0.51348704	0.34116927
HLA-DPA1*02:01-DPB1*14:01	NQRKEIEEYELLHT	0.1460077	0.04013008
HLA-DPA1*02:01-DPB1*14:01	NQTDRTGETALHLA	0.16277383	0.5678054
HLA-DPA1*02:01-DPB1*14:01	NRKEEENAKQILQR	0.1242582	0.1480927
HLA-DPA1*02:01-DPB1*14:01	NRKVYELSNVQEDS	0.15067793	0.89289314
HLA-DPA1*02:01-DPB1*14:01	NSRIKLGIKSLVSK	0.40189323	0.66568774
HLA-DPA1*02:01-DPB1*14:01	NSTKQEILAALEKG	0.17015675	0.4973294
HLA-DPA1*02:01-DPB1*14:01	NSTRRQTQVLGLTQ	0.24663773	0.062364567
HLA-DPA1*02:01-DPB1*14:01	NSVEKFYIPGGDVT	0.24331623	0.3847178
HLA-DPA1*02:01-DPB1*14:01	NTQIFKTNTQTDRE	0.003557286	0.3420462
HLA-DPA1*02:01-DPB1*14:01	NVDAAVVLLKNGAN	0.13892034	0.025682503
HLA-DPA1*02:01-DPB1*14:01	NVEKQLEEAKELLE	0.23211871	0.18200734
HLA-DPA1*02:01-DPB1*14:01	NVEKRSIRDVPVVR	0.29365474	0.7907693
HLA-DPA1*02:01-DPB1*14:01	NYGQKEAEKVARVK	0.31131378	0.93322515
HLA-DPA1*02:01-DPB1*14:01	PGAAKSGVGTALLL	0.23779967	0.32011467
HLA-DPA1*02:01-DPB1*14:01	PKYAPKAASARTDL	0.24109183	0.4375422
HLA-DPA1*02:01-DPB1*14:01	PSEKNSPSTQYCYS	0.027497236	0.001318836
HLA-DPA1*02:01-DPB1*14:01	PSSVRALSIVLPIV	0.5993634	0.230723
HLA-DPA1*02:01-DPB1*14:01	PSTSSHLLKTVKPR	0.09579859	0.041207924
HLA-DPA1*02:01-DPB1*14:01	QAAKHDAAAKALRI	0.31912887	0.2306277
HLA-DPA1*02:01-DPB1*14:01	QAARSTDVAAVVVP	0.34244138	0.95723504
HLA-DPA1*02:01-DPB1*14:01	QCQRGSEIVAGLEK	0.18205687	0.28211555
HLA-DPA1*02:01-DPB1*14:01	QDQLKTTTTAVISK	0.39242136	0.6193785
HLA-DPA1*02:01-DPB1*14:01	QDRAYLEGLCVESL	0.26076546	0.05473461
HLA-DPA1*02:01-DPB1*14:01	QEEKTGVVSTGLIH	0.24990909	0.94110024
HLA-DPA1*02:01-DPB1*14:01	QELKTDTLPVVIIS	0.41834077	0.15604597
HLA-DPA1*02:01-DPB1*14:01	QFVRFDSDAASQRM	0.17517588	0.99615324
HLA-DPA1*02:01-DPB1*14:01	QIDLSTVDLKKLRV	0.17683536	0.018529871
HLA-DPA1*02:01-DPB1*14:01	QKILWIPAGALRLQ	0.4873331	0.050808497
HLA-DPA1*02:01-DPB1*14:01	QLGYKAFGLVGKLA	0.3379844	0.4501292
HLA-DPA1*02:01-DPB1*14:01	QLPAKAQIHGGILR	0.1591587	0.578788
HLA-DPA1*02:01-DPB1*14:01	QMGKRGLQATQLAR	0.48150796	0.4387622
HLA-DPA1*02:01-DPB1*14:01	QNFIKEGVLVEHVK	0.3805765	0.7160429
HLA-DPA1*02:01-DPB1*14:01	QNLKWSTAVEFCKK	0.46179417	0.18844286
HLA-DPA1*02:01-DPB1*14:01	QNVERLSELVQAVS	0.3945538	0.95475876
HLA-DPA1*02:01-DPB1*14:01	QNVKHPVTGQFLYQ	0.29286805	0.06912233
HLA-DPA1*02:01-DPB1*14:01	QNVKTASDCGAVKH	0.22840436	0.16800466
HLA-DPA1*02:01-DPB1*14:01	QPMALAVALTKGGE	0.26917192	0.1247344
HLA-DPA1*02:01-DPB1*14:01	QRRSRQGNPVAPIK	0.28971425	0.98984516
HLA-DPA1*02:01-DPB1*14:01	QSPRAFIPPAPVLP	0.46049964	0.8632347
HLA-DPA1*02:01-DPB1*14:01	QVTTVCQALAKDPK	0.12093221	0.030311335
HLA-DPA1*02:01-DPB1*14:01	RAFKAWAVARLSQR	0.47064507	0.95285386
HLA-DPA1*02:01-DPB1*14:01	RALRAAAGPLARDT	0.4276414	0.6958889
HLA-DPA1*02:01-DPB1*14:01	RAMKELSEAAEAQH	0.36396387	0.944808
HLA-DPA1*02:01-DPB1*14:01	RAQKKVERQTELKR	0.10790147	0.20430472
HLA-DPA1*02:01-DPB1*14:01	RARAMELCLALLLH	0.31266704	0.06492974
HLA-DPA1*02:01-DPB1*14:01	RDEKAGAYAAALQG	0.33319172	0.9598606
HLA-DPA1*02:01-DPB1*14:01	REEKISEDTAILKL	0.28775516	0.07637529
HLA-DPA1*02:01-DPB1*14:01	RGNEKKPSSVRALS	0.32691082	0.027597133
HLA-DPA1*02:01-DPB1*14:01	RIKQSELSAKMREW	0.36728522	0.46753916
HLA-DPA1*02:01-DPB1*14:01	RKEEKKAAAPAPEE	0.18873098	0.90624475
HLA-DPA1*02:01-DPB1*14:01	RKKAVELGVKLLPA	0.45631045	0.29705766
HLA-DPA1*02:01-DPB1*14:01	RKKVCDIAAELARN	0.42822608	0.424328
HLA-DPA1*02:01-DPB1*14:01	RKRSEGAVVNVQPT	0.3500958	0.93080175
HLA-DPA1*02:01-DPB1*14:01	RKYHISALYVVDLK	0.6545694	0.4725027
HLA-DPA1*02:01-DPB1*14:01	RLDKLTVTSQNLQL	0.28622395	0.64066374
HLA-DPA1*02:01-DPB1*14:01	RLEKRNSDLLLLVD	0.34691402	0.18029176
HLA-DPA1*02:01-DPB1*14:01	RLVAAKLEPKSFKH	0.2090962	0.1078433
HLA-DPA1*02:01-DPB1*14:01	RPWEKNSTTLPRMK	0.24780914	0.52912277
HLA-DPA1*02:01-DPB1*14:01	RQAKGYDNPSFLRK	0.13489701	0.18993595
HLA-DPA1*02:01-DPB1*14:01	RQVRATVLLLLPQA	0.32045355	0.22320314
HLA-DPA1*02:01-DPB1*14:01	RSGKKLEDGPKFLK	0.17033614	0.07768703
HLA-DPA1*02:01-DPB1*14:01	RTKTPIIATLASGA	0.4874527	0.34834895
HLA-DPA1*02:01-DPB1*14:01	RTTKDIILPFRVIP	0.26123568	0.012620399
HLA-DPA1*02:01-DPB1*14:01	RVERAMSEVTSLHE	0.4011684	0.7587811
HLA-DPA1*02:01-DPB1*14:01	RVKVSQAAADLKQF	0.510867	0.80430233
HLA-DPA1*02:01-DPB1*14:01	RVRFATHAAALSVR	0.71324134	0.98798466
HLA-DPA1*02:01-DPB1*14:01	RYAKIVEIPFNSTN	0.31700832	0.8035266
HLA-DPA1*02:01-DPB1*14:01	RYREYELVTPVSTN	0.35868034	0.97735673
HLA-DPA1*02:01-DPB1*14:01	RYWFAATVAVPLVG	0.6610655	0.6574234
HLA-DPA1*02:01-DPB1*14:01	SAMSTDAYPKNPHL	0.07366068	0.04111471
HLA-DPA1*02:01-DPB1*14:01	SAPRSGAPAAESKE	0.17280276	0.99954414
HLA-DPA1*02:01-DPB1*14:01	SDEKTWNLGLSNAK	0.13412124	0.99565744
HLA-DPA1*02:01-DPB1*14:01	SDQIKAEDRANVLR	0.22578055	0.6525427
HLA-DPA1*02:01-DPB1*14:01	SEDKVVEVAEEEEV	0.03430792	0.5794568
HLA-DPA1*02:01-DPB1*14:01	SEFSSVLAAQLKHH	0.3418052	0.10421405
HLA-DPA1*02:01-DPB1*14:01	SELEKVGSIFLQLK	0.43160823	0.05479781
HLA-DPA1*02:01-DPB1*14:01	SENEKMGIRVDQLQ	0.13487414	0.14315473
HLA-DPA1*02:01-DPB1*14:01	SESKDTELAEELLQ	0.16615587	0.4595228
HLA-DPA1*02:01-DPB1*14:01	SFAAAHVPVKKHKE	0.3026305	0.19016817
HLA-DPA1*02:01-DPB1*14:01	SGAVVAAVIWRKKS	0.44072637	0.08059181
HLA-DPA1*02:01-DPB1*14:01	SGEKEVNLAVQNAK	0.19492538	0.9972452
HLA-DPA1*02:01-DPB1*14:01	SGKEAEAMALLAEA	0.29461017	0.09358831
HLA-DPA1*02:01-DPB1*14:01	SGKKAAAAAAAAAA	0.52419746	0.97923136
HLA-DPA1*02:01-DPB1*14:01	SGKKISSNPNPVVQ	0.33514544	0.95964736
HLA-DPA1*02:01-DPB1*14:01	SGKSYSPPVPCPVG	0.13111907	0.73136187
HLA-DPA1*02:01-DPB1*14:01	SGVKANEVISKLYA	0.41213876	0.59828687
HLA-DPA1*02:01-DPB1*14:01	SIEKALDLSLYLKH	0.4002058	0.382208
HLA-DPA1*02:01-DPB1*14:01	SIGKAIDFAASLAR	0.510251	0.71912456
HLA-DPA1*02:01-DPB1*14:01	SIKEKTVGRALYAQ	0.32921115	0.1645813
HLA-DPA1*02:01-DPB1*14:01	SILKMEIKAKNLTN	0.26499394	0.018042076
HLA-DPA1*02:01-DPB1*14:01	SKAATVTGKLVHAN	0.27798197	0.25788832
HLA-DPA1*02:01-DPB1*14:01	SKEIKTVESITDIR	0.31205	0.6611594
HLA-DPA1*02:01-DPB1*14:01	SKKASELPVSEVAS	0.39274284	0.53225124
HLA-DPA1*02:01-DPB1*14:01	SKWMKYGYTSSKLS	0.35352558	0.034006376
HLA-DPA1*02:01-DPB1*14:01	SLAKATTAPATTRN	0.4233952	0.8841135
HLA-DPA1*02:01-DPB1*14:01	SLEPVAVELKSLLG	0.2649608	0.008719135
HLA-DPA1*02:01-DPB1*14:01	SLKKQNTFTLNLRE	0.29469195	0.04655111
HLA-DPA1*02:01-DPB1*14:01	SLPSRHQTHGSHLR	0.055305813	0.36704913
HLA-DPA1*02:01-DPB1*14:01	SLQAAAALLKGRSV	0.34195635	0.024367962
HLA-DPA1*02:01-DPB1*14:01	SLQKNGSVVAMTGD	0.31796914	0.21023023
HLA-DPA1*02:01-DPB1*14:01	SLSKTCSPACPIPE	0.15808275	0.034242593
HLA-DPA1*02:01-DPB1*14:01	SLSKYGDHTLRVRA	0.30174506	0.09418136
HLA-DPA1*02:01-DPB1*14:01	SNKHKLTPEYLELK	0.28308997	0.21189848
HLA-DPA1*02:01-DPB1*14:01	SNNMKLEEVVVTLQ	0.26935774	0.015650172
HLA-DPA1*02:01-DPB1*14:01	SNPEYTTVSWLKDG	0.044259388	0.597259
HLA-DPA1*02:01-DPB1*14:01	SPAKSSVLVVGIVI	0.30670956	0.02185613
HLA-DPA1*02:01-DPB1*14:01	SPALKKADIGVAMG	0.4857316	0.7524959
HLA-DPA1*02:01-DPB1*14:01	SPEKQNSKSNSVPI	0.085471205	0.06062715
HLA-DPA1*02:01-DPB1*14:01	SPEKVSDYISPLLN	0.3440134	0.35051703
HLA-DPA1*02:01-DPB1*14:01	SPELKTAEIEPKAD	0.18067707	0.6533517
HLA-DPA1*02:01-DPB1*14:01	SPKAATLAERSAGL	0.32649088	0.8685892
HLA-DPA1*02:01-DPB1*14:01	SPKATSSPLYLAHE	0.3407739	0.2886327
HLA-DPA1*02:01-DPB1*14:01	SPLKVDLVLEKEVA	0.1177611	0.16155955
HLA-DPA1*02:01-DPB1*14:01	SPPKIPPNATLVFE	0.24062017	0.07087733
HLA-DPA1*02:01-DPB1*14:01	SPQEKEALYALTVL	0.4019108	0.69837046
HLA-DPA1*02:01-DPB1*14:01	SPSKNYILSVISGS	0.33204064	0.47235736
HLA-DPA1*02:01-DPB1*14:01	SPSPKAGAATGRIV	0.18824452	0.6434962
HLA-DPA1*02:01-DPB1*14:01	SPTKKVAVATPAKK	0.48495802	0.96792096
HLA-DPA1*02:01-DPB1*14:01	SPVRLLSLAFALSA	0.60302746	0.16873446
HLA-DPA1*02:01-DPB1*14:01	SQDLKSALAKFKEG	0.18468873	0.05382525
HLA-DPA1*02:01-DPB1*14:01	SQEKLISSAKQVAA	0.46790063	0.28800356
HLA-DPA1*02:01-DPB1*14:01	SQEKQAEILEYAYH	0.22058773	0.82742816
HLA-DPA1*02:01-DPB1*14:01	SQFERLVILDYIIR	0.14318903	0.1307954
HLA-DPA1*02:01-DPB1*14:01	SQKSWIESTLTKRE	0.23302513	0.15285258
HLA-DPA1*02:01-DPB1*14:01	SQTRAFQYVSDLVN	0.208054	0.9079803
HLA-DPA1*02:01-DPB1*14:01	SQVTTVCQALAKDP	0.13984683	0.00718234
HLA-DPA1*02:01-DPB1*14:01	SRFRVLPQGLKVKQ	0.46727663	0.5464141
HLA-DPA1*02:01-DPB1*14:01	SRIKLGIKSLVSKG	0.45075098	0.83446044
HLA-DPA1*02:01-DPB1*14:01	SRNKALANSVRAAE	0.44826737	0.5513745
HLA-DPA1*02:01-DPB1*14:01	SSAKENQTAVDVFR	0.28468546	0.24839322
HLA-DPA1*02:01-DPB1*14:01	SSKKYAEAVTRAKQ	0.4859636	0.8747283
HLA-DPA1*02:01-DPB1*14:01	SSRAQTLAMNVRNF	0.26752767	0.89109594
HLA-DPA1*02:01-DPB1*14:01	SSTIKYLDFVFAVK	0.34527767	0.38471332
HLA-DPA1*02:01-DPB1*14:01	STIKTEAVASSLYD	0.4112457	0.4544149
HLA-DPA1*02:01-DPB1*14:01	STIKYLDFVFAVKN	0.40961027	0.56209505
HLA-DPA1*02:01-DPB1*14:01	STKYAASLPALLLA	0.7414722	0.1700987
HLA-DPA1*02:01-DPB1*14:01	STYRVVSVLTVLHQ	0.3780469	0.6562394
HLA-DPA1*02:01-DPB1*14:01	SVDRYLAIVWPVVS	0.39431655	0.10008025
HLA-DPA1*02:01-DPB1*14:01	SVKKAGIEVQEIKE	0.36389145	0.5610975
HLA-DPA1*02:01-DPB1*14:01	SVLLKLGIKPSINY	0.34421888	0.7048623
HLA-DPA1*02:01-DPB1*14:01	SVQKIGALFFLLSG	0.29319513	0.02182715
HLA-DPA1*02:01-DPB1*14:01	SVTKQLPTSEAVVS	0.41868797	0.03902238
HLA-DPA1*02:01-DPB1*14:01	SVWYKYCNNATNLK	0.18508472	0.024986308
HLA-DPA1*02:01-DPB1*14:01	TAGERFATMVRPVA	0.33386007	0.96358746
HLA-DPA1*02:01-DPB1*14:01	TCQKAGIRAYPTVK	0.3816671	0.08458135
HLA-DPA1*02:01-DPB1*14:01	TDGKKKISTVVSSK	0.4156633	0.5606202
HLA-DPA1*02:01-DPB1*14:01	TDGKKRYDLSALVR	0.4796552	0.97375154
HLA-DPA1*02:01-DPB1*14:01	TDRKYLVIGDLLFS	0.30066985	0.22714022
HLA-DPA1*02:01-DPB1*14:01	TDRTGEMALHLAAR	0.2587208	0.9768878
HLA-DPA1*02:01-DPB1*14:01	TDRTGETALHLAAR	0.22931248	0.8810274
HLA-DPA1*02:01-DPB1*14:01	TELMKAAARGLTLL	0.55972475	0.012034813
HLA-DPA1*02:01-DPB1*14:01	TERKKAVIEAEKIA	0.50304574	0.9387816
HLA-DPA1*02:01-DPB1*14:01	TETKYGIRIDNLSR	0.1779589	0.6420802
HLA-DPA1*02:01-DPB1*14:01	TFGFKVAVIASIVS	0.5988807	0.4573956
HLA-DPA1*02:01-DPB1*14:01	TFQRIVENVNVIIS	0.3137494	0.52129364
HLA-DPA1*02:01-DPB1*14:01	TGALIYAIHAEEIL	0.32443532	0.058173053
HLA-DPA1*02:01-DPB1*14:01	TGKTFSFAIPLIEK	0.58911514	0.6370517
HLA-DPA1*02:01-DPB1*14:01	TGVKRAEISNAIDQ	0.39010856	0.98641616
HLA-DPA1*02:01-DPB1*14:01	THRVKLVPGYAGLQ	0.29937235	0.2469407
HLA-DPA1*02:01-DPB1*14:01	TINKLLDMAAQIAE	0.3682512	0.5979908
HLA-DPA1*02:01-DPB1*14:01	TIQKYGTNPEETAA	0.12946661	0.8761989
HLA-DPA1*02:01-DPB1*14:01	TKHKLIEIANYVDK	0.2909466	0.92120874
HLA-DPA1*02:01-DPB1*14:01	TKIEPSVNFLKSPK	0.3567665	0.1448684
HLA-DPA1*02:01-DPB1*14:01	TKLKSDTAAAAVRQ	0.44194946	0.915211
HLA-DPA1*02:01-DPB1*14:01	TKPEKTEEDSEEVR	0.021252463	0.79495037
HLA-DPA1*02:01-DPB1*14:01	TKTKILAPAYFILG	0.5407382	0.09925508
HLA-DPA1*02:01-DPB1*14:01	TLNHKLQDASAEVE	0.2533856	0.78779453
HLA-DPA1*02:01-DPB1*14:01	TLRKRGLLVAAVLF	0.6977712	0.16032203
HLA-DPA1*02:01-DPB1*14:01	TLSRFFDKVQDLGR	0.14217193	0.4996242
HLA-DPA1*02:01-DPB1*14:01	TLTKLGNTISSLFG	0.4694699	0.04558838
HLA-DPA1*02:01-DPB1*14:01	TMPKAFATAGWLVS	0.49522668	0.24100319
HLA-DPA1*02:01-DPB1*14:01	TNQKKALKVEHTSR	0.27396768	0.80557287
HLA-DPA1*02:01-DPB1*14:01	TPAKILPTPPATLK	0.45232058	0.68311167
HLA-DPA1*02:01-DPB1*14:01	TPAKSPGKAASVKQ	0.17022935	0.44357926
HLA-DPA1*02:01-DPB1*14:01	TPARKLTATPTPLG	0.507651	0.4466583
HLA-DPA1*02:01-DPB1*14:01	TPIERESSSPLSSN	0.2010568	0.99029315
HLA-DPA1*02:01-DPB1*14:01	TPMPALTTVKSQNS	0.113208875	0.032519896
HLA-DPA1*02:01-DPB1*14:01	TPSRIADSFQVIKN	0.31580105	0.6543438
HLA-DPA1*02:01-DPB1*14:01	TPTRFAEIIEKNLK	0.24310969	0.99827987
HLA-DPA1*02:01-DPB1*14:01	TQEKEGILPERAEE	0.07643235	0.9494255
HLA-DPA1*02:01-DPB1*14:01	TQFKTMEFARYIEE	0.31622985	0.13143885
HLA-DPA1*02:01-DPB1*14:01	TQFVRFDSDAASQK	0.081027076	0.99796975
HLA-DPA1*02:01-DPB1*14:01	TSAKANINVENAFF	0.11044869	0.2641161
HLA-DPA1*02:01-DPB1*14:01	TSAKLSSYTLRILR	0.44840565	0.079561144
HLA-DPA1*02:01-DPB1*14:01	TSAKTAMNVNEIFM	0.35401896	0.014884415
HLA-DPA1*02:01-DPB1*14:01	TSHPRYYISANVTG	0.25439456	0.9927241
HLA-DPA1*02:01-DPB1*14:01	TSKKNGQLAASVET	0.38535708	0.6703809
HLA-DPA1*02:01-DPB1*14:01	TSLKIGIVGLPNVG	0.35995153	0.8733737
HLA-DPA1*02:01-DPB1*14:01	TSMRSIIFANYIAR	0.25930682	0.5793851
HLA-DPA1*02:01-DPB1*14:01	TSSKKVIYSQPSAR	0.23506938	0.50120056
HLA-DPA1*02:01-DPB1*14:01	TTGKFVIFGATSLQ	0.35255015	0.25326598
HLA-DPA1*02:01-DPB1*14:01	TVAKTTTAAAVAST	0.5155359	0.86131877
HLA-DPA1*02:01-DPB1*14:01	TVLRKKGPTAAQAK	0.41278931	0.87959164
HLA-DPA1*02:01-DPB1*14:01	TVSKHVTVVGELSR	0.28299057	0.46021137
HLA-DPA1*02:01-DPB1*14:01	TVTERVLAPASTLQ	0.4346355	0.8039017
HLA-DPA1*02:01-DPB1*14:01	VAGKMAVLANGVMN	0.414942	0.8770096
HLA-DPA1*02:01-DPB1*14:01	VAHLAINVSKARKK	0.39408144	0.46484837
HLA-DPA1*02:01-DPB1*14:01	VAKKQYEKAVSQGK	0.40430677	0.9833168
HLA-DPA1*02:01-DPB1*14:01	VASKNVIPALELVE	0.5823424	0.33106565
HLA-DPA1*02:01-DPB1*14:01	VATEKAVELAANTK	0.28922242	0.99338853
HLA-DPA1*02:01-DPB1*14:01	VAYSKAATVTGKLV	0.50840884	0.725324
HLA-DPA1*02:01-DPB1*14:01	VDEKVIVGSLSVQD	0.3117924	0.1670404
HLA-DPA1*02:01-DPB1*14:01	VDGAKVVVLVNRVH	0.24245517	0.8617778
HLA-DPA1*02:01-DPB1*14:01	VDKAAAAAAALQAK	0.42731646	0.9604767
HLA-DPA1*02:01-DPB1*14:01	VDLKKSEAVWRLPE	0.34398833	0.18272391
HLA-DPA1*02:01-DPB1*14:01	VDMQKLTHGVLHTK	0.21896623	0.21644942
HLA-DPA1*02:01-DPB1*14:01	VDQRLLSVLATVKQ	0.3344764	0.6757395
HLA-DPA1*02:01-DPB1*14:01	VDSKLHSISSIDVN	0.18726866	0.6088011
HLA-DPA1*02:01-DPB1*14:01	VDVKMVSGFIPLKP	0.3474181	0.013129237
HLA-DPA1*02:01-DPB1*14:01	VEAAKVGALASLIR	0.55820745	0.9641646
HLA-DPA1*02:01-DPB1*14:01	VEAKNYEEIAKVEK	0.29640675	0.87923205
HLA-DPA1*02:01-DPB1*14:01	VEEAFINTAKEIYE	0.14018412	0.06496923
HLA-DPA1*02:01-DPB1*14:01	VEEAFINTAKEIYR	0.17119059	0.19032782
HLA-DPA1*02:01-DPB1*14:01	VELVRALPLALVLH	0.68854445	0.70582736
HLA-DPA1*02:01-DPB1*14:01	VERLSELVQAVSDP	0.2142303	0.8362179
HLA-DPA1*02:01-DPB1*14:01	VFLAKELSDAVNVR	0.4082527	0.5719245
HLA-DPA1*02:01-DPB1*14:01	VGAREAILALDIQD	0.40639684	0.9835828
HLA-DPA1*02:01-DPB1*14:01	VGARLIAHAGSLTN	0.33366165	0.7920858
HLA-DPA1*02:01-DPB1*14:01	VGEKSWVQFNSNSQ	0.06015345	0.5516999
HLA-DPA1*02:01-DPB1*14:01	VGFREGTCGAQTQR	0.01413826	0.98027265
HLA-DPA1*02:01-DPB1*14:01	VGGAKSATIVADLS	0.3799987	0.780742
HLA-DPA1*02:01-DPB1*14:01	VGGKDFEQPLAISR	0.3104809	0.6001185
HLA-DPA1*02:01-DPB1*14:01	VGLISVSNLPKLPK	0.36856297	0.09262506
HLA-DPA1*02:01-DPB1*14:01	VHTQKLGVIGDKVV	0.24033147	0.3666044
HLA-DPA1*02:01-DPB1*14:01	VKGKVVIDAFRLIN	0.4689426	0.27398235
HLA-DPA1*02:01-DPB1*14:01	VKHPRLLTFASQLK	0.43367872	0.9269227
HLA-DPA1*02:01-DPB1*14:01	VKKLKVPVHVIRME	0.5354334	0.2629984
HLA-DPA1*02:01-DPB1*14:01	VKPKQTDVFARLKD	0.28441128	0.14768231
HLA-DPA1*02:01-DPB1*14:01	VKRKIQESIEKLRA	0.3652311	0.128286
HLA-DPA1*02:01-DPB1*14:01	VLFVLAVLQKSEPT	0.25426304	0.04584969
HLA-DPA1*02:01-DPB1*14:01	VLGTKNLSQILSDR	0.12419627	0.17168097
HLA-DPA1*02:01-DPB1*14:01	VLKKIDDLIGDLVQ	0.2714628	0.105652854
HLA-DPA1*02:01-DPB1*14:01	VLLKLGIKPSINYY	0.39110312	0.86198425
HLA-DPA1*02:01-DPB1*14:01	VLQKLGADAVGMST	0.49591935	0.04781278
HLA-DPA1*02:01-DPB1*14:01	VMGRIATLASGLEG	0.4125352	0.91797626
HLA-DPA1*02:01-DPB1*14:01	VMVKVATQPADNPL	0.2958106	0.9563335
HLA-DPA1*02:01-DPB1*14:01	VMVKYLATLERLAP	0.47419557	0.07936439
HLA-DPA1*02:01-DPB1*14:01	VNERLISMAYGQIG	0.24218605	0.99028987
HLA-DPA1*02:01-DPB1*14:01	VNKKEVVEAVTIVE	0.437952	0.35720247
HLA-DPA1*02:01-DPB1*14:01	VNKYGSRPVVIAGG	0.40977815	0.2585101
HLA-DPA1*02:01-DPB1*14:01	VNNVDAAVVLLKNG	0.23343793	0.018100971
HLA-DPA1*02:01-DPB1*14:01	VNRLLAELPASVHA	0.34524822	0.85869855
HLA-DPA1*02:01-DPB1*14:01	VNSLMVASLTYKDK	0.33082074	0.030887077
HLA-DPA1*02:01-DPB1*14:01	VPIPKTGTLSCTVA	0.18784997	0.6668875
HLA-DPA1*02:01-DPB1*14:01	VPLKRAFDLINYLG	0.38204107	0.83645725
HLA-DPA1*02:01-DPB1*14:01	VQLKKYVGAVQMLK	0.69302773	0.20849828
HLA-DPA1*02:01-DPB1*14:01	VQLRRLSAVNSIFL	0.58029276	0.21418226
HLA-DPA1*02:01-DPB1*14:01	VQVKVIRSPADLIR	0.35931593	0.550608
HLA-DPA1*02:01-DPB1*14:01	VRLKVSSTAVRTQH	0.6132736	0.78048503
HLA-DPA1*02:01-DPB1*14:01	VRPKKLAVEPKGSL	0.3324963	0.482683
HLA-DPA1*02:01-DPB1*14:01	VRQKIFQVAQELSG	0.47672933	0.8214351
HLA-DPA1*02:01-DPB1*14:01	VSEKKSALASVIKE	0.4821177	0.8431013
HLA-DPA1*02:01-DPB1*14:01	VSKVAEQVLNAVNK	0.4374753	0.8868934
HLA-DPA1*02:01-DPB1*14:01	VSRRFAEAACDVVH	0.41378105	0.9950589
HLA-DPA1*02:01-DPB1*14:01	VSTAHPPTGKRLKK	0.059514776	0.009703493
HLA-DPA1*02:01-DPB1*14:01	VTEKLQSSASSIHS	0.44050893	0.2562802
HLA-DPA1*02:01-DPB1*14:01	VTKLKSDTAAAAVR	0.48198807	0.97037333
HLA-DPA1*02:01-DPB1*14:01	VTKPCTPKTKAKAK	0.02235194	0.013722664
HLA-DPA1*02:01-DPB1*14:01	VTLIKYQELMEELR	0.18787235	0.26173782
HLA-DPA1*02:01-DPB1*14:01	VTPKTVTPASSAKT	0.359665	0.89969623
HLA-DPA1*02:01-DPB1*14:01	VVAKAPVKAATTPT	0.38553867	0.7121351
HLA-DPA1*02:01-DPB1*14:01	VVEKENLPVFPVWV	0.28013092	0.02660287
HLA-DPA1*02:01-DPB1*14:01	VVEKRLAACVNLIP	0.45933205	0.019818423
HLA-DPA1*02:01-DPB1*14:01	VYEKLGEQVFGTTG	0.21661276	0.18390948
HLA-DPA1*02:01-DPB1*14:01	VYKAKYPIVGYTAR	0.22075424	0.7827915
HLA-DPA1*02:01-DPB1*14:01	WAKISTQADTIGTE	0.27329656	0.22010532
HLA-DPA1*02:01-DPB1*14:01	WEGAKYAVAVGSLC	0.44439757	0.046917073
HLA-DPA1*02:01-DPB1*14:01	WIEAGPVVLKHPAS	0.183084	0.064818904
HLA-DPA1*02:01-DPB1*14:01	WREKTPEPPVPCVP	0.096004255	0.36659515
HLA-DPA1*02:01-DPB1*14:01	WSETKSGVAPQKMA	0.20303065	0.54866594
HLA-DPA1*02:01-DPB1*14:01	WVAPAVATAKLHAD	0.14960258	0.18383619
HLA-DPA1*02:01-DPB1*14:01	WYAKLDEEAENLVA	0.19858386	0.18600626
HLA-DPA1*02:01-DPB1*14:01	YEKLGEQVFGTTGK	0.15439545	0.08252213
HLA-DPA1*02:01-DPB1*14:01	YEVRLTQTVAHLKQ	0.41002703	0.9111868
HLA-DPA1*02:01-DPB1*14:01	YFKDFVAANSLSPF	0.50125945	0.16945331
HLA-DPA1*02:01-DPB1*14:01	YGGEKFATLTELVE	0.25272053	0.4686823
HLA-DPA1*02:01-DPB1*14:01	YGQKEAEKVARVKA	0.30501506	0.9614498
HLA-DPA1*02:01-DPB1*14:01	YGTREAVIAQISSH	0.30521062	0.99928206
HLA-DPA1*02:01-DPB1*14:01	YHEKGAEGPSSVRF	0.10205731	0.3056839
HLA-DPA1*02:01-DPB1*14:01	YKEKVVPLADIITP	0.27748433	0.6458893
HLA-DPA1*02:01-DPB1*14:01	YKLKLGEIVTTIPT	0.41217783	0.42132574
HLA-DPA1*02:01-DPB1*14:01	YLLKVAELFEKLRK	0.44294754	0.13134632
HLA-DPA1*02:01-DPB1*14:01	YNIQKESTLHLVLR	0.2946318	0.7180184
HLA-DPA1*02:01-DPB1*14:01	YNNIMTVPALPKSL	0.37439188	0.05002278
HLA-DPA1*02:01-DPB1*14:01	YRKWAWEAVEALEN	0.56164193	0.6332979
HLA-DPA1*02:01-DPB1*14:01	YSDPKSLETSAFVK	0.22146593	0.28025022
HLA-DPA1*02:01-DPB1*14:01	YSKAATVTGKLVHA	0.3756992	0.19561312
HLA-DPA1*02:01-DPB1*14:01	YSKFLLKAEPLAFT	0.6647384	0.15862335
HLA-DPA1*02:01-DPB1*14:01	YSPKATSSPLYLAH	0.33881178	0.27281746
HLA-DPA1*02:01-DPB1*14:01	YSTRLAVLSSSLTH	0.5124228	0.8402767
HLA-DPA1*02:01-DPB1*14:01	YSVKKAPDAEELDK	0.25914496	0.82857144
HLA-DPA1*02:01-DPB1*14:01	YVGAREAILALDIQ	0.44796747	0.9855999
HLA-DPA1*02:01-DPB1*14:01	YVKSFVMNFKNNNS	0.19034523	0.14432386
HLA-DPA1*02:01-DPB1*14:01	YWEKNQSIAIELSD	0.40557793	0.038526412
