# Supplementary material for: MHCII-peptide presentation: an assessment of the state-of-the-art prediction methods
Source: Front Immunol. 2024 Mar 12;15:1293706. doi: 10.3389/fimmu.2024.1293706 (PMC11027168; doi:10.3389/fimmu.2024.1293706)
Supplement: Supplementary file 2 [file DataSheet_2.zip › output/BERT/pos/14_HLA-DPA1_02_02_DPB1_05_01.csv]

allele	peptide	affinity_pred	mass_pred
HLA-DPA1*02:02-DPB1*05:01	AADTIEALQKAGIK	0.23117907	0.11032276
HLA-DPA1*02:02-DPB1*05:01	AAERAIEKMNGMLL	0.24239892	0.006469856
HLA-DPA1*02:02-DPB1*05:01	AAEVITEAEKIAKV	0.23607603	0.052037824
HLA-DPA1*02:02-DPB1*05:01	AAGNTFEMTCKVSS	0.19445705	0.002695632
HLA-DPA1*02:02-DPB1*05:01	AAKQKISEAFVKIP	0.61613184	0.46928412
HLA-DPA1*02:02-DPB1*05:01	AALEAMKDYTKAMD	0.36478224	0.003452613
HLA-DPA1*02:02-DPB1*05:01	AALQELLSKGLIKL	0.35216293	0.047938216
HLA-DPA1*02:02-DPB1*05:01	AANMHAQIKTSLHR	0.2387997	0.081269406
HLA-DPA1*02:02-DPB1*05:01	AANVLATITKDQRA	0.22594418	0.020814385
HLA-DPA1*02:02-DPB1*05:01	AAQKINEGLEHLAK	0.29984024	0.41817302
HLA-DPA1*02:02-DPB1*05:01	AARKQFQLMENSRQ	0.3166046	0.725644
HLA-DPA1*02:02-DPB1*05:01	AARVAEQLRAYLEG	0.26075882	0.08468544
HLA-DPA1*02:02-DPB1*05:01	ACESVIQTACKHIR	0.20187254	0.008100802
HLA-DPA1*02:02-DPB1*05:01	ADLIRFIEELKGGT	0.49047774	0.007610115
HLA-DPA1*02:02-DPB1*05:01	ADLVVFHNSLKSYT	0.61685795	0.15313558
HLA-DPA1*02:02-DPB1*05:01	ADREREAILAIHKE	0.30439797	0.96594685
HLA-DPA1*02:02-DPB1*05:01	AEKRGLDLQGFLND	0.26612192	0.42082006
HLA-DPA1*02:02-DPB1*05:01	AELIASTFVDQCKT	0.43610078	0.31853798
HLA-DPA1*02:02-DPB1*05:01	AELSKLVIVAKASR	0.40813643	0.8185274
HLA-DPA1*02:02-DPB1*05:01	AEPSLQTLERQLAG	0.15239757	0.04425492
HLA-DPA1*02:02-DPB1*05:01	AEQVLNAVNKGLYR	0.2716299	0.29103202
HLA-DPA1*02:02-DPB1*05:01	AETKQLTEMLPSIL	0.37426567	0.01230651
HLA-DPA1*02:02-DPB1*05:01	AFLTPLEIKAKVET	0.3171793	0.022378061
HLA-DPA1*02:02-DPB1*05:01	AFYKISTLYYQLGD	0.54978055	0.05745674
HLA-DPA1*02:02-DPB1*05:01	AGAKFIEVSKEARK	0.40035817	0.5228113
HLA-DPA1*02:02-DPB1*05:01	AGAVFQSFAKFSKF	0.6756784	0.033857733
HLA-DPA1*02:02-DPB1*05:01	AGDNILAVLKHLAT	0.34896293	0.023873981
HLA-DPA1*02:02-DPB1*05:01	AGERLSEEPLQVLE	0.2780832	0.9843742
HLA-DPA1*02:02-DPB1*05:01	AGLAFHAYGKAGKM	0.3711718	0.324757
HLA-DPA1*02:02-DPB1*05:01	AGQPLAYNTKQPTP	0.1347039	0.023426706
HLA-DPA1*02:02-DPB1*05:01	AGRKPLKSGMKELA	0.19753312	0.005561693
HLA-DPA1*02:02-DPB1*05:01	AGSKVSEALGQGTR	0.16560279	0.08266242
HLA-DPA1*02:02-DPB1*05:01	AGVRKGDRILEVNH	0.31545407	0.8693862
HLA-DPA1*02:02-DPB1*05:01	AHLLPILPKDKKEV	0.38839215	0.003500846
HLA-DPA1*02:02-DPB1*05:01	AHVKMGSNVCGIAD	0.1630025	0.010501942
HLA-DPA1*02:02-DPB1*05:01	AIAQFIETTKKKLE	0.60877204	0.060176678
HLA-DPA1*02:02-DPB1*05:01	AIDLFTDAIKLNPR	0.4507882	0.39412132
HLA-DPA1*02:02-DPB1*05:01	AIDVIDAYQKHPES	0.2621551	0.031113353
HLA-DPA1*02:02-DPB1*05:01	AIERVSEAIVSIRR	0.41912603	0.55315864
HLA-DPA1*02:02-DPB1*05:01	AIKNLLKAVSKERS	0.4908047	0.022720197
HLA-DPA1*02:02-DPB1*05:01	AIQRLQEQEKERQM	0.23754913	0.06339166
HLA-DPA1*02:02-DPB1*05:01	AISSFIAYQKKKLC	0.6412214	0.000576768
HLA-DPA1*02:02-DPB1*05:01	AKAKKGEEALFTTR	0.25420222	0.39001423
HLA-DPA1*02:02-DPB1*05:01	AKCNKYADELAKME	0.36642963	0.002432906
HLA-DPA1*02:02-DPB1*05:01	AKDKLTELQLRARQ	0.29707876	0.32590514
HLA-DPA1*02:02-DPB1*05:01	AKDPKLQQGYNAMG	0.17379175	0.009249199
HLA-DPA1*02:02-DPB1*05:01	AKERSYETVLSFGK	0.55511326	0.71916527
HLA-DPA1*02:02-DPB1*05:01	AKFKEGAEMESSKE	0.1320122	0.063695565
HLA-DPA1*02:02-DPB1*05:01	AKNKSKETFLGSVK	0.52736515	0.06293025
HLA-DPA1*02:02-DPB1*05:01	AKPLTDSEKRKQIS	0.07969837	0.019003822
HLA-DPA1*02:02-DPB1*05:01	AKQKIEDHLLSSGK	0.37388262	0.14701304
HLA-DPA1*02:02-DPB1*05:01	AKTLATWATKELRK	0.35569075	0.714419
HLA-DPA1*02:02-DPB1*05:01	AKVSSLIERISDPK	0.35306823	0.13389046
HLA-DPA1*02:02-DPB1*05:01	ALCVLAQTVKDSRT	0.36265162	0.004521845
HLA-DPA1*02:02-DPB1*05:01	ALEVMESVVKNCGQ	0.37950516	0.001897666
HLA-DPA1*02:02-DPB1*05:01	ALGDLISATKAAAG	0.25072944	0.0481899
HLA-DPA1*02:02-DPB1*05:01	ALIIYDDLSKQAVA	0.40634814	0.08287156
HLA-DPA1*02:02-DPB1*05:01	ALPSPLVTSGKSVT	0.12288079	0.01428802
HLA-DPA1*02:02-DPB1*05:01	ALSVVQNLEKDLQE	0.24339618	0.03458778
HLA-DPA1*02:02-DPB1*05:01	AMELQVQTGKDAPS	0.117772266	0.003061465
HLA-DPA1*02:02-DPB1*05:01	AMKHYTEAIKRNPK	0.4222922	0.6810813
HLA-DPA1*02:02-DPB1*05:01	AMLALTSTLNKLIK	0.47182322	0.010711012
HLA-DPA1*02:02-DPB1*05:01	ANDKTSVSFSSLPG	0.31321806	0.0112843
HLA-DPA1*02:02-DPB1*05:01	ANSLLEETKQGNLE	0.2113244	0.011208667
HLA-DPA1*02:02-DPB1*05:01	ANVRIGDVVLSIDG	0.285795	0.5244591
HLA-DPA1*02:02-DPB1*05:01	APGTIVEVWKDSAY	0.14728056	0.27079904
HLA-DPA1*02:02-DPB1*05:01	APLLFVVRQKEAVV	0.48392442	0.007761149
HLA-DPA1*02:02-DPB1*05:01	APLVFLSSYGKSQH	0.44400948	0.28618225
HLA-DPA1*02:02-DPB1*05:01	APQLYVLYEKGRNH	0.39012048	0.87432945
HLA-DPA1*02:02-DPB1*05:01	APSPFLFSETTAMK	0.2491422	0.28646654
HLA-DPA1*02:02-DPB1*05:01	APTLYIFSTVSKMG	0.53767383	0.58205926
HLA-DPA1*02:02-DPB1*05:01	APVKKIQASTMAFK	0.38439292	0.23499246
HLA-DPA1*02:02-DPB1*05:01	APVLKVIVNSLKNM	0.5615692	0.2747773
HLA-DPA1*02:02-DPB1*05:01	AQGMETNELKYSTN	0.18214394	0.006668143
HLA-DPA1*02:02-DPB1*05:01	AQGQKKVEELEGEI	0.1861549	0.10725192
HLA-DPA1*02:02-DPB1*05:01	AQLKAFKDEEKARE	0.37618935	0.18125093
HLA-DPA1*02:02-DPB1*05:01	AQLLQLLQVDRQLR	0.17838944	0.38312006
HLA-DPA1*02:02-DPB1*05:01	AQLSSLNETIKNSK	0.38881245	0.014933869
HLA-DPA1*02:02-DPB1*05:01	ARGKVSEIINNAIV	0.27099687	0.05750361
HLA-DPA1*02:02-DPB1*05:01	ASAKTHARVLSMDG	0.15078779	0.01857973
HLA-DPA1*02:02-DPB1*05:01	ASEAYLKHFTKELK	0.5053605	0.22260424
HLA-DPA1*02:02-DPB1*05:01	ASHLLVFTTDAKTH	0.3011279	0.069368154
HLA-DPA1*02:02-DPB1*05:01	ASITPLEDLYKRFK	0.3819357	0.01594787
HLA-DPA1*02:02-DPB1*05:01	ASLMEILYTLKEKG	0.51762193	0.023880014
HLA-DPA1*02:02-DPB1*05:01	ASLMHSFILKARST	0.470291	0.19240208
HLA-DPA1*02:02-DPB1*05:01	ASLTLEEKQKLAKE	0.18763137	0.11113334
HLA-DPA1*02:02-DPB1*05:01	ASMLILLDNAKSFG	0.5371279	0.03069129
HLA-DPA1*02:02-DPB1*05:01	ASNLLYGQLKFGTL	0.51809865	0.005888327
HLA-DPA1*02:02-DPB1*05:01	ASNNTASIAQARKL	0.11338596	0.04877686
HLA-DPA1*02:02-DPB1*05:01	ASPLLYTLIEKTMQ	0.51995957	0.93721354
HLA-DPA1*02:02-DPB1*05:01	ASTKVEVDMEKAES	0.12550774	0.05269699
HLA-DPA1*02:02-DPB1*05:01	ASVTFDDFHKNSAR	0.3219986	0.2270607
HLA-DPA1*02:02-DPB1*05:01	ATAEALVEAGKAPK	0.096660815	0.0630072
HLA-DPA1*02:02-DPB1*05:01	ATAPLDSGYEKHFL	0.13002543	0.006968454
HLA-DPA1*02:02-DPB1*05:01	ATEEKESNDLLLIR	0.30660817	0.06316282
HLA-DPA1*02:02-DPB1*05:01	ATEKAVELAANTKG	0.12542613	0.9155704
HLA-DPA1*02:02-DPB1*05:01	ATEKISEDLRATLN	0.29919156	0.109640144
HLA-DPA1*02:02-DPB1*05:01	ATIVMVTNLKERKE	0.54851186	0.30016714
HLA-DPA1*02:02-DPB1*05:01	ATMPSMQCKHRSPN	0.12865879	0.004147688
HLA-DPA1*02:02-DPB1*05:01	AVAHALTEKSKAMT	0.18773375	0.07489361
HLA-DPA1*02:02-DPB1*05:01	AVDTAAQISEQKSN	0.042022757	0.13684121
HLA-DPA1*02:02-DPB1*05:01	AVEFQEAQAYADDN	0.06319682	0.22736719
HLA-DPA1*02:02-DPB1*05:01	AVEKEFEPLLNWMK	0.6644446	0.13718198
HLA-DPA1*02:02-DPB1*05:01	AVEYFLHAIKYEAH	0.6287678	0.46412984
HLA-DPA1*02:02-DPB1*05:01	AVGVIKAVDKKAAG	0.2521389	0.29374427
HLA-DPA1*02:02-DPB1*05:01	AVIVLNEGIKVQTK	0.39944935	0.06474462
HLA-DPA1*02:02-DPB1*05:01	AVKEKSSEALEFMK	0.40907726	0.03023279
HLA-DPA1*02:02-DPB1*05:01	AVKSSEHINEGETA	0.026382003	0.018381003
HLA-DPA1*02:02-DPB1*05:01	AVLLQVIKEQQVQQ	0.2594997	0.020796122
HLA-DPA1*02:02-DPB1*05:01	AVNHLKANVKSAAD	0.23307246	0.23053613
HLA-DPA1*02:02-DPB1*05:01	AVQKLYEHIVADDR	0.3975179	0.7561103
HLA-DPA1*02:02-DPB1*05:01	AVQYFLHVVKYEAQ	0.5950165	0.34974366
HLA-DPA1*02:02-DPB1*05:01	AVTEEFQPVYKELK	0.3707125	0.06332505
HLA-DPA1*02:02-DPB1*05:01	AVVETLVNHRKELA	0.37874496	0.031627513
HLA-DPA1*02:02-DPB1*05:01	AYAVLSNPEKRKQY	0.3061084	0.007120122
HLA-DPA1*02:02-DPB1*05:01	AYESLMEIVKNSAK	0.5281037	0.01812317
HLA-DPA1*02:02-DPB1*05:01	AYKKTSETLSQAGQ	0.2569943	0.022771142
HLA-DPA1*02:02-DPB1*05:01	AYVLNIVRFLEKYK	0.6643244	0.04804502
HLA-DPA1*02:02-DPB1*05:01	AYYRRATVFLAMGK	0.6405255	0.23823364
HLA-DPA1*02:02-DPB1*05:01	CESVIQTACKHIRS	0.26573858	0.003719977
HLA-DPA1*02:02-DPB1*05:01	CSFQILKPSEKKAK	0.50504273	0.001399915
HLA-DPA1*02:02-DPB1*05:01	DAEKRGLDLQGFLN	0.32070863	0.6513731
HLA-DPA1*02:02-DPB1*05:01	DAERDALNIETAIK	0.19020052	0.43085486
HLA-DPA1*02:02-DPB1*05:01	DALSQLMNGPIRKK	0.2888352	0.004390319
HLA-DPA1*02:02-DPB1*05:01	DARLKLSEELSGGR	0.34977216	0.089388706
HLA-DPA1*02:02-DPB1*05:01	DDHDKMFKMSEKIL	0.4571258	0.02426275
HLA-DPA1*02:02-DPB1*05:01	DDIFRIYIKEKKEC	0.4790459	0.002279788
HLA-DPA1*02:02-DPB1*05:01	DDPKVAEQVLQQKE	0.25487983	0.4571093
HLA-DPA1*02:02-DPB1*05:01	DDVSLQVFMDHLKK	0.6422724	0.16830543
HLA-DPA1*02:02-DPB1*05:01	DEKEYQELNELQKK	0.270366	0.36427298
HLA-DPA1*02:02-DPB1*05:01	DEKVGETIIDLENR	0.21722908	0.50307274
HLA-DPA1*02:02-DPB1*05:01	DELMPLESAYRHAL	0.28117025	0.002629468
HLA-DPA1*02:02-DPB1*05:01	DEPKSGEEALIIPP	0.17927022	0.5691385
HLA-DPA1*02:02-DPB1*05:01	DFDPVHGDVIKHYK	0.109395035	0.21908441
HLA-DPA1*02:02-DPB1*05:01	DFRKLMVALAKGRR	0.5354128	0.5315915
HLA-DPA1*02:02-DPB1*05:01	DFVDVLHTYTRSFG	0.30745637	0.04461075
HLA-DPA1*02:02-DPB1*05:01	DFYSLLGVSKTASS	0.35385343	0.002998495
HLA-DPA1*02:02-DPB1*05:01	DGDEIFHVDMAKKE	0.18269114	0.7813474
HLA-DPA1*02:02-DPB1*05:01	DGFTIQVFTKNQRI	0.46648598	0.06338586
HLA-DPA1*02:02-DPB1*05:01	DGIVMPTNPKSTRA	0.14302832	0.016437273
HLA-DPA1*02:02-DPB1*05:01	DGKDYIALNEDLSS	0.12774412	0.48642215
HLA-DPA1*02:02-DPB1*05:01	DGKKKISTVVSSKE	0.21927592	0.29374164
HLA-DPA1*02:02-DPB1*05:01	DGKKRYDLSALVRH	0.25272024	0.9629272
HLA-DPA1*02:02-DPB1*05:01	DGKRFQNVAKEGVK	0.21715182	0.90558755
HLA-DPA1*02:02-DPB1*05:01	DGKSLVSVTKEGLE	0.24882536	0.15536776
HLA-DPA1*02:02-DPB1*05:01	DGRPFPQVIKSKGG	0.120485425	0.010578157
HLA-DPA1*02:02-DPB1*05:01	DGTFQKWAAVMVPS	0.29764745	0.67544
HLA-DPA1*02:02-DPB1*05:01	DGVNTFKVLTRDKR	0.4038158	0.5014654
HLA-DPA1*02:02-DPB1*05:01	DHAVLLQVIKEQQV	0.38194972	0.005662728
HLA-DPA1*02:02-DPB1*05:01	DHIMEIFSTYGKIK	0.4911035	0.0474448
HLA-DPA1*02:02-DPB1*05:01	DHKPKSSTAAQEVK	0.05112612	0.5868508
HLA-DPA1*02:02-DPB1*05:01	DHMRVIQASEKLFK	0.48235887	0.086168356
HLA-DPA1*02:02-DPB1*05:01	DHPFYSNISKDRRY	0.20555276	0.07178789
HLA-DPA1*02:02-DPB1*05:01	DHVHPVGAFAKTSK	0.1578434	0.1259171
HLA-DPA1*02:02-DPB1*05:01	DIAKLAETLAKTQV	0.4327494	0.051334035
HLA-DPA1*02:02-DPB1*05:01	DIEVWDQAEKQLEN	0.18378237	0.021059392
HLA-DPA1*02:02-DPB1*05:01	DIILKNFEKLKKPR	0.5969436	0.6383033
HLA-DPA1*02:02-DPB1*05:01	DIKVFFDKAKHEIK	0.44192785	0.7719544
HLA-DPA1*02:02-DPB1*05:01	DILHSIFSSYKEKV	0.5466183	0.006828865
HLA-DPA1*02:02-DPB1*05:01	DISDEFSEAIKAFR	0.3450735	0.06989407
HLA-DPA1*02:02-DPB1*05:01	DKFMKEATTNAPFR	0.19857174	0.043078754
HLA-DPA1*02:02-DPB1*05:01	DKGLVLMSRAKHHA	0.39695922	0.108981326
HLA-DPA1*02:02-DPB1*05:01	DKLHKEVSTVRAAN	0.21359852	0.05737993
HLA-DPA1*02:02-DPB1*05:01	DKLIKEGDIVKRTG	0.25340757	0.3477934
HLA-DPA1*02:02-DPB1*05:01	DLKRKLSEKLDSTD	0.2246112	0.03220896
HLA-DPA1*02:02-DPB1*05:01	DLLLLVDTHKKQID	0.46946514	0.025115173
HLA-DPA1*02:02-DPB1*05:01	DLQKVSSVMDRFEQ	0.3430347	0.01242592
HLA-DPA1*02:02-DPB1*05:01	DLRRLTPLKPVKKK	0.48352495	0.11921515
HLA-DPA1*02:02-DPB1*05:01	DLSKPMGAQTKERK	0.12434649	0.016641647
HLA-DPA1*02:02-DPB1*05:01	DLVQVLGTPGKKGT	0.33277526	0.001462098
HLA-DPA1*02:02-DPB1*05:01	DMARLLEQWEKDDD	0.20660785	0.005982324
HLA-DPA1*02:02-DPB1*05:01	DNEKKWELICDQER	0.18055223	0.5801639
HLA-DPA1*02:02-DPB1*05:01	DNIGILGNFEKHPK	0.31728822	0.023480874
HLA-DPA1*02:02-DPB1*05:01	DNLLVLTVATKETE	0.44445163	0.010890464
HLA-DPA1*02:02-DPB1*05:01	DNQVWKQSPQLEIR	0.17255306	0.20313318
HLA-DPA1*02:02-DPB1*05:01	DPALVLNDIHKKIA	0.38158557	0.25617546
HLA-DPA1*02:02-DPB1*05:01	DPANIVHDFNKKLT	0.18495835	0.66706514
HLA-DPA1*02:02-DPB1*05:01	DPIFKVFDAIMNFK	0.57188797	0.5218755
HLA-DPA1*02:02-DPB1*05:01	DPLNPIKQDVKKGK	0.19167112	0.057074547
HLA-DPA1*02:02-DPB1*05:01	DPQKTLQTMQNFQK	0.389895	0.048433267
HLA-DPA1*02:02-DPB1*05:01	DPSIFESLQKERVE	0.42951286	0.43508703
HLA-DPA1*02:02-DPB1*05:01	DPTSYMEVAKTIKD	0.26440904	0.19228904
HLA-DPA1*02:02-DPB1*05:01	DPVHGDVIKHYKIR	0.1335555	0.73328483
HLA-DPA1*02:02-DPB1*05:01	DQKKLEQTVEQMKQ	0.2982214	0.274046
HLA-DPA1*02:02-DPB1*05:01	DQLVLIFAGKILKD	0.45528406	0.031011889
HLA-DPA1*02:02-DPB1*05:01	DRAQLMAEQEKTLA	0.18384682	0.12350597
HLA-DPA1*02:02-DPB1*05:01	DRARAMELCLALLL	0.30874667	0.002779408
HLA-DPA1*02:02-DPB1*05:01	DRENKAGVNFSEFT	0.20906408	0.03447499
HLA-DPA1*02:02-DPB1*05:01	DRKKEFEELIDSNH	0.4179099	0.16476801
HLA-DPA1*02:02-DPB1*05:01	DRLVTLEEFLKATE	0.67393976	0.85663337
HLA-DPA1*02:02-DPB1*05:01	DRSAPILDKPKGAG	0.07041002	0.014224647
HLA-DPA1*02:02-DPB1*05:01	DSDPAAIIHDFEKG	0.12063576	0.12205211
HLA-DPA1*02:02-DPB1*05:01	DSKTMLQCLKQNKN	0.3047026	0.009810805
HLA-DPA1*02:02-DPB1*05:01	DSMRVLYYMEKELA	0.48412594	0.009749524
HLA-DPA1*02:02-DPB1*05:01	DSQETAVAIASRLG	0.12556201	0.10481495
HLA-DPA1*02:02-DPB1*05:01	DSQQLDVFIATSKH	0.4877919	0.049759664
HLA-DPA1*02:02-DPB1*05:01	DSSNLKTHVKTKHS	0.21074423	0.01018825
HLA-DPA1*02:02-DPB1*05:01	DTAQIFRVNLRTLR	0.26707676	0.7182022
HLA-DPA1*02:02-DPB1*05:01	DTEPLIQTAKTTLG	0.18755023	0.007199155
HLA-DPA1*02:02-DPB1*05:01	DTGVIHVVEKEEDL	0.09402013	0.4148392
HLA-DPA1*02:02-DPB1*05:01	DTKLDAVLEEFKRG	0.374729	0.019985402
HLA-DPA1*02:02-DPB1*05:01	DTKNKDGVLVDEFG	0.13277481	0.09760754
HLA-DPA1*02:02-DPB1*05:01	DTRPKVSSLLNRMA	0.46993965	0.021141121
HLA-DPA1*02:02-DPB1*05:01	DVFIIQTVSKDVNT	0.34891847	0.06716953
HLA-DPA1*02:02-DPB1*05:01	DVGKSVHELEKSKR	0.1691509	0.32021564
HLA-DPA1*02:02-DPB1*05:01	DVLDKASSLIEEAK	0.27641913	0.26479658
HLA-DPA1*02:02-DPB1*05:01	DVNAAIATIKTKRS	0.3043106	0.1169729
HLA-DPA1*02:02-DPB1*05:01	DVNAAIATIKTKRT	0.2647811	0.14195128
HLA-DPA1*02:02-DPB1*05:01	DVSSKVATPIWLLL	0.39809912	0.050532818
HLA-DPA1*02:02-DPB1*05:01	DVVFASSSKCGKDK	0.20071836	0.07027735
HLA-DPA1*02:02-DPB1*05:01	DVYFPQISSVKDRK	0.1686915	0.029660752
HLA-DPA1*02:02-DPB1*05:01	EAARAAEQLRAYLE	0.17019378	0.10766874
HLA-DPA1*02:02-DPB1*05:01	EAAREAEQLRAYLE	0.16724542	0.07710489
HLA-DPA1*02:02-DPB1*05:01	EAARTAEQLRAYLE	0.1366706	0.0773064
HLA-DPA1*02:02-DPB1*05:01	EAARTQQLLLATLQ	0.21246012	0.16026534
HLA-DPA1*02:02-DPB1*05:01	EAAVIEAMGKAEAE	0.17144753	0.036892954
HLA-DPA1*02:02-DPB1*05:01	EAELLKVANKEKTV	0.41716206	0.003017637
HLA-DPA1*02:02-DPB1*05:01	EAHIIDMLAKASKI	0.3901923	0.007134707
HLA-DPA1*02:02-DPB1*05:01	EAIRSLQEAEKLYA	0.4349219	0.0908606
HLA-DPA1*02:02-DPB1*05:01	EALSMEPTTKRGLF	0.38655913	0.001726871
HLA-DPA1*02:02-DPB1*05:01	EAMAFAEVSKNQKG	0.40797165	0.1619688
HLA-DPA1*02:02-DPB1*05:01	EAPGLVSVIKHKVR	0.35728896	0.5488534
HLA-DPA1*02:02-DPB1*05:01	EAQGALANIAVDKA	0.05267536	0.7501942
HLA-DPA1*02:02-DPB1*05:01	EAQYMLENEKTRTS	0.28385183	0.01729924
HLA-DPA1*02:02-DPB1*05:01	ECDFSSLSKYGDHT	0.15953448	0.001096875
HLA-DPA1*02:02-DPB1*05:01	ECVSKYTEQLKPFG	0.43379152	0.00123755
HLA-DPA1*02:02-DPB1*05:01	EDIEAFEMMEKDEL	0.41491038	0.033175275
HLA-DPA1*02:02-DPB1*05:01	EDNVLMSGVKNNVG	0.3173453	0.28945392
HLA-DPA1*02:02-DPB1*05:01	EDPTSYMEVAKTIK	0.26670986	0.12940943
HLA-DPA1*02:02-DPB1*05:01	EDQNKKNELIEAFK	0.38587952	0.03892666
HLA-DPA1*02:02-DPB1*05:01	EDVMRMLVDLAKSR	0.4829971	0.24495013
HLA-DPA1*02:02-DPB1*05:01	EEDEDEASEAEGAR	0.004951	0.45148665
HLA-DPA1*02:02-DPB1*05:01	EEFKKYEMMKEHER	0.3307198	0.5992316
HLA-DPA1*02:02-DPB1*05:01	EEKQFLEVWEKNRK	0.5806936	0.5110726
HLA-DPA1*02:02-DPB1*05:01	EELETLQSINKKLE	0.42478704	0.011369146
HLA-DPA1*02:02-DPB1*05:01	EELKEYENIIALQE	0.50810254	0.033647597
HLA-DPA1*02:02-DPB1*05:01	EELLQWFLQEEKRE	0.57936233	0.020765368
HLA-DPA1*02:02-DPB1*05:01	EEMKQLNALNKNWR	0.34449822	0.096020296
HLA-DPA1*02:02-DPB1*05:01	EERQFFEIQSKEAK	0.4213942	0.18476509
HLA-DPA1*02:02-DPB1*05:01	EEVLRQLQTLAPKG	0.24211575	0.024219971
HLA-DPA1*02:02-DPB1*05:01	EEYVRFDSDVGEYR	0.05861747	0.9636098
HLA-DPA1*02:02-DPB1*05:01	EFEGKTLVSVTKEG	0.21291052	0.6269697
HLA-DPA1*02:02-DPB1*05:01	EFEPLLNWMKDKAL	0.4692465	0.010139142
HLA-DPA1*02:02-DPB1*05:01	EFGNTLEDKARELI	0.132345	0.00296644
HLA-DPA1*02:02-DPB1*05:01	EGIDLLLQVLKGTK	0.51448697	0.027121056
HLA-DPA1*02:02-DPB1*05:01	EGIGVFQQSSKQSL	0.33035222	0.002368184
HLA-DPA1*02:02-DPB1*05:01	EGKTLVSVTKEGLE	0.279943	0.23402297
HLA-DPA1*02:02-DPB1*05:01	EGLDWLANQLKNKK	0.450554	0.51876163
HLA-DPA1*02:02-DPB1*05:01	EGLKLVDKFLEDVK	0.6249712	0.84825593
HLA-DPA1*02:02-DPB1*05:01	EGQELITVIKAPTS	0.37065402	0.019509098
HLA-DPA1*02:02-DPB1*05:01	EGRELILDLEKNEQ	0.30779403	0.39340466
HLA-DPA1*02:02-DPB1*05:01	EGSLRAVIFITKRG	0.5125578	0.066338465
HLA-DPA1*02:02-DPB1*05:01	EHKKAKEDFLVYKL	0.628271	0.10075121
HLA-DPA1*02:02-DPB1*05:01	EHLKREHSLIKPYQ	0.29286605	0.30255744
HLA-DPA1*02:02-DPB1*05:01	EHLSPLTVITKETE	0.252203	0.009548238
HLA-DPA1*02:02-DPB1*05:01	EHNRVLEALLPLKG	0.44746244	0.048132002
HLA-DPA1*02:02-DPB1*05:01	EHQRNSSKILRFIS	0.4455283	0.003883519
HLA-DPA1*02:02-DPB1*05:01	EHRILKVSMKELNK	0.54737437	0.16749454
HLA-DPA1*02:02-DPB1*05:01	EIEILGALEKEAAR	0.45958167	0.06999483
HLA-DPA1*02:02-DPB1*05:01	EIETLVEEKTKESL	0.3303625	0.016889162
HLA-DPA1*02:02-DPB1*05:01	EIKKTEVLMENFRR	0.60383576	0.14359614
HLA-DPA1*02:02-DPB1*05:01	EIPKAKEFMANFHK	0.40857187	0.5476176
HLA-DPA1*02:02-DPB1*05:01	EIPKLNEELLSKQK	0.442217	0.12888862
HLA-DPA1*02:02-DPB1*05:01	EKGKESEKELALVK	0.21280685	0.3524825
HLA-DPA1*02:02-DPB1*05:01	EKHALLEGRTKELG	0.1506618	0.013015023
HLA-DPA1*02:02-DPB1*05:01	EKIYIMKADTVIVG	0.1371351	0.40319738
HLA-DPA1*02:02-DPB1*05:01	EKKTLIVLTNVTKN	0.5308752	0.06942381
HLA-DPA1*02:02-DPB1*05:01	EKLNILNNNYKILQ	0.45380223	0.08870889
HLA-DPA1*02:02-DPB1*05:01	EKQAEILEYAYHGQ	0.3745767	0.07322721
HLA-DPA1*02:02-DPB1*05:01	EKQFLEVWEKNRKL	0.52816373	0.055812635
HLA-DPA1*02:02-DPB1*05:01	ELDTIKNLVKKYSQ	0.4387239	0.035373308
HLA-DPA1*02:02-DPB1*05:01	ELIDVLVNNAKTHG	0.36446226	0.21260333
HLA-DPA1*02:02-DPB1*05:01	ELIERIPELNKVAR	0.36276048	0.9752466
HLA-DPA1*02:02-DPB1*05:01	ELKKDFDELNVVIE	0.37917927	0.016738305
HLA-DPA1*02:02-DPB1*05:01	ELLDTVTAPQKNLK	0.24251792	0.2681603
HLA-DPA1*02:02-DPB1*05:01	ELLGSVNSLLKELR	0.3843655	0.04092609
HLA-DPA1*02:02-DPB1*05:01	ELLKLIAVLEKETA	0.5685504	0.009266717
HLA-DPA1*02:02-DPB1*05:01	ELQRLQAAQKEHAR	0.35543072	0.0854688
HLA-DPA1*02:02-DPB1*05:01	ELRKRYEDLLTRLR	0.56048983	0.27748713
HLA-DPA1*02:02-DPB1*05:01	ELRNLGLYVKTRDG	0.3525106	0.016008679
HLA-DPA1*02:02-DPB1*05:01	ELRSIIETMKDQQK	0.39371765	0.049414683
HLA-DPA1*02:02-DPB1*05:01	ELSAWTEKQKEERQ	0.15496495	0.02558654
HLA-DPA1*02:02-DPB1*05:01	ELTREGETIIELKY	0.3200541	0.16124636
HLA-DPA1*02:02-DPB1*05:01	EMEPVITCDKKFRT	0.17008355	0.002162429
HLA-DPA1*02:02-DPB1*05:01	EMKSIGSPVKVGKM	0.26182023	0.006835127
HLA-DPA1*02:02-DPB1*05:01	ENIIALQENELKKK	0.42259738	0.36019853
HLA-DPA1*02:02-DPB1*05:01	ENLKKFSDSVKSTF	0.5433754	0.025112823
HLA-DPA1*02:02-DPB1*05:01	ENRKEAQYMLENEK	0.32532656	0.31924596
HLA-DPA1*02:02-DPB1*05:01	ENTKLMSEVQTLKN	0.4066348	0.18041587
HLA-DPA1*02:02-DPB1*05:01	ENVKSSEEIESAFR	0.2581422	0.5992828
HLA-DPA1*02:02-DPB1*05:01	ENVRKTEESVLKVE	0.2643367	0.7377644
HLA-DPA1*02:02-DPB1*05:01	EPKIMKVTVKTPKE	0.22398642	0.21127537
HLA-DPA1*02:02-DPB1*05:01	EPLSILVRNNKGRS	0.40508243	0.258367
HLA-DPA1*02:02-DPB1*05:01	EPPVKLNEALERYG	0.39593908	0.62029344
HLA-DPA1*02:02-DPB1*05:01	EQHIQTIKSKSKDG	0.26617914	0.025146326
HLA-DPA1*02:02-DPB1*05:01	EQLRKAEEQVQATR	0.16418104	0.50912815
HLA-DPA1*02:02-DPB1*05:01	EQYTALSNMPKKSS	0.45615247	0.007008622
HLA-DPA1*02:02-DPB1*05:01	ERAQLLKNVFKKNH	0.5013095	0.23909512
HLA-DPA1*02:02-DPB1*05:01	ERKGSILIPFIIQN	0.4194908	0.0295712
HLA-DPA1*02:02-DPB1*05:01	ERLDPFSSFSKRER	0.35759926	0.011272604
HLA-DPA1*02:02-DPB1*05:01	ERLHQLVMNKKDKK	0.35461795	0.1978932
HLA-DPA1*02:02-DPB1*05:01	ERQFFEIQSKEAKE	0.46042502	0.08687036
HLA-DPA1*02:02-DPB1*05:01	ERQKLETQEKKIIA	0.22781143	0.022832006
HLA-DPA1*02:02-DPB1*05:01	ERSRAFNFLNEIKK	0.65709805	0.24071097
HLA-DPA1*02:02-DPB1*05:01	ERVLIPVKQYPKFN	0.4448142	0.089870974
HLA-DPA1*02:02-DPB1*05:01	ERYNSQLLSFVRDL	0.45010874	0.07715522
HLA-DPA1*02:02-DPB1*05:01	ESALLFDAEKSSAS	0.36493453	0.003219021
HLA-DPA1*02:02-DPB1*05:01	ESAYAKSEEFAVCR	0.34993872	0.54792273
HLA-DPA1*02:02-DPB1*05:01	ESDMTFICVARNPV	0.19682747	0.039748527
HLA-DPA1*02:02-DPB1*05:01	ESGVLKSNKKSLRS	0.30450588	0.00988555
HLA-DPA1*02:02-DPB1*05:01	ESKNKVGSQLRSLT	0.3598195	0.009538491
HLA-DPA1*02:02-DPB1*05:01	ESLDVYELDAKQGR	0.1843708	0.009188211
HLA-DPA1*02:02-DPB1*05:01	ESNVLHEKSKGKTR	0.19853564	0.014582286
HLA-DPA1*02:02-DPB1*05:01	ESQVLFETEISRKL	0.4800031	0.03882273
HLA-DPA1*02:02-DPB1*05:01	ESVGKGAVHDVKDV	0.026467104	0.5914482
HLA-DPA1*02:02-DPB1*05:01	ESVIQTACKHIRSG	0.24271937	0.3853214
HLA-DPA1*02:02-DPB1*05:01	ETWTFVAPMKHRRS	0.5369703	0.12737297
HLA-DPA1*02:02-DPB1*05:01	EVDTQGTVVCSLDG	0.019946154	0.002515491
HLA-DPA1*02:02-DPB1*05:01	EVEPFLSWPKIQAL	0.43608937	0.026757192
HLA-DPA1*02:02-DPB1*05:01	EVFINFAKDQKSYE	0.36977175	0.40915257
HLA-DPA1*02:02-DPB1*05:01	EVFLNLTKESQKNS	0.52825075	0.006818114
HLA-DPA1*02:02-DPB1*05:01	EVIETLLSLEKQTR	0.5110753	0.03761714
HLA-DPA1*02:02-DPB1*05:01	EVLLLKSLGKERKH	0.5427961	0.021296326
HLA-DPA1*02:02-DPB1*05:01	EVMCQLGLHQKANR	0.2376361	0.001315055
HLA-DPA1*02:02-DPB1*05:01	EVSKVAEQVLNAVN	0.4624087	0.5789027
HLA-DPA1*02:02-DPB1*05:01	EYEEALKMAVKQGN	0.28841788	0.004291385
HLA-DPA1*02:02-DPB1*05:01	EYIKLWNGLVKVFR	0.592345	0.019979417
HLA-DPA1*02:02-DPB1*05:01	EYLKTLNEEKRKEE	0.3615596	0.05528612
HLA-DPA1*02:02-DPB1*05:01	EYRAVTELGRPSAE	0.055946644	0.18820736
HLA-DPA1*02:02-DPB1*05:01	EYRAVTELGRPVAE	0.06731038	0.14066711
HLA-DPA1*02:02-DPB1*05:01	FADSLRYVNKILNS	0.43709433	0.059488803
HLA-DPA1*02:02-DPB1*05:01	FAGTTLAMTKNARV	0.25157014	0.014906241
HLA-DPA1*02:02-DPB1*05:01	FAYEVLSNPEKREL	0.42297038	0.066236466
HLA-DPA1*02:02-DPB1*05:01	FDEKEYQELNELQK	0.2966681	0.49980098
HLA-DPA1*02:02-DPB1*05:01	FDRFSEMMNNMGGD	0.23305167	0.03465225
HLA-DPA1*02:02-DPB1*05:01	FEAQGALANIAVDK	0.0621323	0.9059116
HLA-DPA1*02:02-DPB1*05:01	FEARDLELLIQTAT	0.2576416	0.28702855
HLA-DPA1*02:02-DPB1*05:01	FEKLYASYEKQGRV	0.47558683	0.015275772
HLA-DPA1*02:02-DPB1*05:01	FELLPGESNKIPRL	0.15503076	0.048502363
HLA-DPA1*02:02-DPB1*05:01	FEPLLNWMKDKALK	0.35944283	0.039297324
HLA-DPA1*02:02-DPB1*05:01	FEVFVFDVGQKTWK	0.32593697	0.14308551
HLA-DPA1*02:02-DPB1*05:01	FFQKSSSRIGGTYW	0.1570875	0.013822293
HLA-DPA1*02:02-DPB1*05:01	FIEPIFPTSKISSV	0.2776573	0.04908535
HLA-DPA1*02:02-DPB1*05:01	FIKEGVLVEHVKNV	0.348573	0.15263334
HLA-DPA1*02:02-DPB1*05:01	FISQLQALQKGERK	0.4772454	0.029219348
HLA-DPA1*02:02-DPB1*05:01	FKEGAEMESSKEDK	0.072294526	0.03167198
HLA-DPA1*02:02-DPB1*05:01	FLDKFLSAGVKQSD	0.45801508	0.013176605
HLA-DPA1*02:02-DPB1*05:01	FLEVQEEYIKDEQK	0.27979466	0.059225835
HLA-DPA1*02:02-DPB1*05:01	FLFLLLGPAGKAPQ	0.39809707	0.006705584
HLA-DPA1*02:02-DPB1*05:01	FLKRPLESYVKKLK	0.49617264	0.036780126
HLA-DPA1*02:02-DPB1*05:01	FLTPYIEAGKIQKG	0.24007425	0.05712239
HLA-DPA1*02:02-DPB1*05:01	FQAMVKALEKEAAS	0.43008226	0.02065849
HLA-DPA1*02:02-DPB1*05:01	FQELLQDLEKKERK	0.38801968	0.006879905
HLA-DPA1*02:02-DPB1*05:01	FQMSPYAEYPKNPR	0.20654494	0.5672842
HLA-DPA1*02:02-DPB1*05:01	FSLYQAMAKDQAVE	0.3476883	0.06614116
HLA-DPA1*02:02-DPB1*05:01	FSQVFEPHQKKQTR	0.35386103	0.023734245
HLA-DPA1*02:02-DPB1*05:01	FSSKVQTLLELLPE	0.39713326	0.035775065
HLA-DPA1*02:02-DPB1*05:01	FSSVLAAQLKHHSE	0.49322084	0.013239848
HLA-DPA1*02:02-DPB1*05:01	FSYTLEDHTKQAFG	0.290014	0.011181144
HLA-DPA1*02:02-DPB1*05:01	FTGSLAEVEKSNSQ	0.15510358	0.009759397
HLA-DPA1*02:02-DPB1*05:01	FTHKEFEQLAPVLD	0.31170115	0.44360742
HLA-DPA1*02:02-DPB1*05:01	FTMKTLEIQGKRVK	0.41027668	0.021392303
HLA-DPA1*02:02-DPB1*05:01	FVEDLDESFKENRN	0.13370587	0.017491704
HLA-DPA1*02:02-DPB1*05:01	FVGWFETSAKENIN	0.35311043	0.24542363
HLA-DPA1*02:02-DPB1*05:01	FVHALLENSKFKST	0.46539965	0.07824148
HLA-DPA1*02:02-DPB1*05:01	FVQALVEHVKEECD	0.32736668	0.007862443
HLA-DPA1*02:02-DPB1*05:01	GAAKVTGEVLDILT	0.29803377	0.47938737
HLA-DPA1*02:02-DPB1*05:01	GAGVISVPSKCPAG	0.11075329	0.010980633
HLA-DPA1*02:02-DPB1*05:01	GAIMTTETTKTARA	0.15690455	0.026859459
HLA-DPA1*02:02-DPB1*05:01	GAKVADKIQLINNM	0.31381178	0.18637851
HLA-DPA1*02:02-DPB1*05:01	GALVLGSSLKQHRT	0.5305742	0.03159809
HLA-DPA1*02:02-DPB1*05:01	GANYIKGTVKAEAG	0.1609668	0.06819626
HLA-DPA1*02:02-DPB1*05:01	GAQAYASTAKCLNI	0.25010923	0.001092821
HLA-DPA1*02:02-DPB1*05:01	GAVFQSFAKFSKFG	0.6688474	0.14719301
HLA-DPA1*02:02-DPB1*05:01	GDLLVTLQSLSRQG	0.4597847	0.06769585
HLA-DPA1*02:02-DPB1*05:01	GDNRYLQLFKNLLK	0.6126758	0.47624293
HLA-DPA1*02:02-DPB1*05:01	GDRGLVLKSRAKHH	0.22331205	0.09942247
HLA-DPA1*02:02-DPB1*05:01	GDVLTIVAVTKDPN	0.36565727	0.2950507
HLA-DPA1*02:02-DPB1*05:01	GEKMSINAEEVVVG	0.10811098	0.772514
HLA-DPA1*02:02-DPB1*05:01	GELDIVVTSNKEVK	0.2020917	0.044692524
HLA-DPA1*02:02-DPB1*05:01	GERTLDGFKKFLES	0.44386575	0.0281465
HLA-DPA1*02:02-DPB1*05:01	GERVAWYMLAMGQD	0.36167282	0.015960122
HLA-DPA1*02:02-DPB1*05:01	GEYRAVTELGRPSA	0.09097103	0.5183458
HLA-DPA1*02:02-DPB1*05:01	GFETLENCRKAHKE	0.24077083	0.027076114
HLA-DPA1*02:02-DPB1*05:01	GFQKEADSLLSVTK	0.5016137	0.019085411
HLA-DPA1*02:02-DPB1*05:01	GFRTFDIEEKNKNN	0.3028544	0.2875151
HLA-DPA1*02:02-DPB1*05:01	GFSLLATEDKEALK	0.38016054	0.011025139
HLA-DPA1*02:02-DPB1*05:01	GGAKVADKIQLINN	0.2349521	0.5623536
HLA-DPA1*02:02-DPB1*05:01	GGAVTFPLKSKVKQ	0.3351518	0.08059598
HLA-DPA1*02:02-DPB1*05:01	GGFPYLIAGKYAQD	0.285881	0.40384084
HLA-DPA1*02:02-DPB1*05:01	GGLSYKEDTKELVV	0.15435217	0.016552016
HLA-DPA1*02:02-DPB1*05:01	GGLTFIGEWKNGHL	0.33081868	0.003257948
HLA-DPA1*02:02-DPB1*05:01	GGSRLQVHQKQQLQ	0.14306211	0.111557424
HLA-DPA1*02:02-DPB1*05:01	GGVHSLHSYEKRLF	0.38644677	0.014411515
HLA-DPA1*02:02-DPB1*05:01	GGYVAYSKAATVTG	0.0828682	0.800889
HLA-DPA1*02:02-DPB1*05:01	GHILVDYSKNLVTE	0.32485315	0.047346584
HLA-DPA1*02:02-DPB1*05:01	GHLKFSSELGMIFN	0.54369	0.007907834
HLA-DPA1*02:02-DPB1*05:01	GIGVFQQSSKQSLF	0.36012703	0.004039488
HLA-DPA1*02:02-DPB1*05:01	GIIPMEFVNKMKKE	0.47313517	0.09393145
HLA-DPA1*02:02-DPB1*05:01	GKEKENSRMEENAE	0.040028725	0.112846054
HLA-DPA1*02:02-DPB1*05:01	GKLRIWDTTQKEHL	0.2899171	0.70447516
HLA-DPA1*02:02-DPB1*05:01	GKLRVFENIVAVLN	0.481923	0.26412186
HLA-DPA1*02:02-DPB1*05:01	GKLVPLKETIKGFQ	0.4627001	0.051514816
HLA-DPA1*02:02-DPB1*05:01	GKSKQTECLNYIRV	0.41159695	0.001409918
HLA-DPA1*02:02-DPB1*05:01	GKVKAFAHLQVPER	0.36598653	0.38780013
HLA-DPA1*02:02-DPB1*05:01	GLIFMETSAKTASN	0.449272	0.09857674
HLA-DPA1*02:02-DPB1*05:01	GLLLTLQPEQKFQK	0.53950983	0.028800523
HLA-DPA1*02:02-DPB1*05:01	GLNELKPISKGGHS	0.18492489	0.06506791
HLA-DPA1*02:02-DPB1*05:01	GLSRAVAVAKNRKA	0.2252091	0.08498307
HLA-DPA1*02:02-DPB1*05:01	GNKTSTQFLNFTPT	0.47675496	0.5598198
HLA-DPA1*02:02-DPB1*05:01	GNKTSVQFQNFSPT	0.31426522	0.3227746
HLA-DPA1*02:02-DPB1*05:01	GNMYTLYFLQRQPQ	0.33150893	0.35205057
HLA-DPA1*02:02-DPB1*05:01	GNPRLWYAALLSFT	0.39407578	0.1317983
HLA-DPA1*02:02-DPB1*05:01	GNQLISNNIKFKKS	0.4845325	0.03181906
HLA-DPA1*02:02-DPB1*05:01	GNVDLVRFTEKRYK	0.35827288	0.12051902
HLA-DPA1*02:02-DPB1*05:01	GNVPYLEAQKGQFL	0.2410489	0.052273393
HLA-DPA1*02:02-DPB1*05:01	GPIKAYAVILTTGE	0.3518582	0.20318921
HLA-DPA1*02:02-DPB1*05:01	GPQEKKVVVYLQKL	0.45565817	0.36340097
HLA-DPA1*02:02-DPB1*05:01	GPREQEPELSFLKQ	0.16733474	0.1510428
HLA-DPA1*02:02-DPB1*05:01	GPSVFPLAPSSKST	0.22380672	0.013348281
HLA-DPA1*02:02-DPB1*05:01	GPTVLEVFNTLLKH	0.53759325	0.45474797
HLA-DPA1*02:02-DPB1*05:01	GPVGVFEWEAFARG	0.424901	0.98841476
HLA-DPA1*02:02-DPB1*05:01	GPYLVIVEQPKQRG	0.35658395	0.41162938
HLA-DPA1*02:02-DPB1*05:01	GQAKETIPLQETSL	0.23062405	0.022072162
HLA-DPA1*02:02-DPB1*05:01	GQCNPLYDQYCKDH	0.08808024	0.002417632
HLA-DPA1*02:02-DPB1*05:01	GQKKVEELEGEITT	0.1346918	0.15928371
HLA-DPA1*02:02-DPB1*05:01	GQTREHALLAYTLG	0.17240812	0.14551283
HLA-DPA1*02:02-DPB1*05:01	GRELILDLEKNEQL	0.3456475	0.19773145
HLA-DPA1*02:02-DPB1*05:01	GRERTEEQMEEYRG	0.055367883	0.06978841
HLA-DPA1*02:02-DPB1*05:01	GRETFSSATKRLKE	0.40768176	0.11494525
HLA-DPA1*02:02-DPB1*05:01	GRLDKLTVTSQNLQ	0.19231482	0.79699785
HLA-DPA1*02:02-DPB1*05:01	GRLEILQIHTKNMK	0.4644645	0.15477166
HLA-DPA1*02:02-DPB1*05:01	GRPKEGTSTLQSVR	0.119368084	0.19708648
HLA-DPA1*02:02-DPB1*05:01	GRPVIVAYKKNLVE	0.35020187	0.5906731
HLA-DPA1*02:02-DPB1*05:01	GRQLLYDAIKHQKS	0.4964244	0.35251465
HLA-DPA1*02:02-DPB1*05:01	GRQRKNEALAPPLL	0.106916934	0.009897091
HLA-DPA1*02:02-DPB1*05:01	GRVFLTGEKANSIL	0.31841907	0.37783813
HLA-DPA1*02:02-DPB1*05:01	GSEIVAGLEKMPAR	0.27001292	0.070958786
HLA-DPA1*02:02-DPB1*05:01	GSFHSSGEKQKQPR	0.10213108	0.030641776
HLA-DPA1*02:02-DPB1*05:01	GSGELKVTVKGPKG	0.097979516	0.024071265
HLA-DPA1*02:02-DPB1*05:01	GSRVIYSESLERFT	0.5056965	0.329958
HLA-DPA1*02:02-DPB1*05:01	GSVLKLLNTHHRVR	0.46074167	0.10814764
HLA-DPA1*02:02-DPB1*05:01	GTFQKWAAVMVPSG	0.28342533	0.932751
HLA-DPA1*02:02-DPB1*05:01	GTFQKWAAVVVPSG	0.20266794	0.9839364
HLA-DPA1*02:02-DPB1*05:01	GTFQPYLDTLRQEL	0.26706117	0.028475553
HLA-DPA1*02:02-DPB1*05:01	GTKNLSQILSDREE	0.13178366	0.036169775
HLA-DPA1*02:02-DPB1*05:01	GTKRSGQVLEVSGS	0.16176006	0.25193194
HLA-DPA1*02:02-DPB1*05:01	GTRKSNLLLNFQGG	0.39388782	0.057647962
HLA-DPA1*02:02-DPB1*05:01	GTSHRWPITILSFR	0.21259752	0.01109637
HLA-DPA1*02:02-DPB1*05:01	GVAKHISRFILPIG	0.40530032	0.5657764
HLA-DPA1*02:02-DPB1*05:01	GVFEPTIVKVKSLK	0.31651857	0.0816646
HLA-DPA1*02:02-DPB1*05:01	GVHKIDTYLNAALD	0.42461854	0.025644952
HLA-DPA1*02:02-DPB1*05:01	GVIDVFLHAWKGYR	0.47017497	0.17716853
HLA-DPA1*02:02-DPB1*05:01	GVLRQQLVVSKELR	0.24707912	0.57112914
HLA-DPA1*02:02-DPB1*05:01	GVLVLEPARKEHSG	0.50168866	0.49806637
HLA-DPA1*02:02-DPB1*05:01	GVNVFIVSVAKPIP	0.3391972	0.4763189
HLA-DPA1*02:02-DPB1*05:01	GVPRSGTTLMRAML	0.2597856	0.064019375
HLA-DPA1*02:02-DPB1*05:01	GVTYSTECELKKAR	0.17662519	0.005792475
HLA-DPA1*02:02-DPB1*05:01	GYFEVTHDITKYSK	0.34774897	0.026167387
HLA-DPA1*02:02-DPB1*05:01	GYLVKKGSVFNTWK	0.40418732	0.12864219
HLA-DPA1*02:02-DPB1*05:01	HAAKAYEQAGMMLK	0.29759204	0.11228057
HLA-DPA1*02:02-DPB1*05:01	HAAVLVETIKKGIH	0.49519208	0.12882385
HLA-DPA1*02:02-DPB1*05:01	HAEIIQEKEKQLQE	0.1715574	0.044796
HLA-DPA1*02:02-DPB1*05:01	HALIIYDDLSKQAV	0.4551373	0.030955955
HLA-DPA1*02:02-DPB1*05:01	HEFDFIHDVNKKHK	0.41273636	0.012970629
HLA-DPA1*02:02-DPB1*05:01	HEIETLQNKIKNLR	0.35342768	0.046199583
HLA-DPA1*02:02-DPB1*05:01	HEQREAANLLEGHA	0.0608526	0.16836649
HLA-DPA1*02:02-DPB1*05:01	HESAAMAASANIEN	0.046789285	0.296431
HLA-DPA1*02:02-DPB1*05:01	HGHILVDYSKNLVT	0.30408084	0.07333459
HLA-DPA1*02:02-DPB1*05:01	HHEKAVELLKAAKD	0.28350967	0.11491374
HLA-DPA1*02:02-DPB1*05:01	HIDDMEFEPKQRQS	0.19110979	0.028625015
HLA-DPA1*02:02-DPB1*05:01	HILIALETYKTGHG	0.39418858	0.24484439
HLA-DPA1*02:02-DPB1*05:01	HILNYLNSLSKTKA	0.6099486	0.016628478
HLA-DPA1*02:02-DPB1*05:01	HKLQDASAEVERLR	0.09660263	0.85011214
HLA-DPA1*02:02-DPB1*05:01	HLKKPSQLSSFSWD	0.2213415	0.001598701
HLA-DPA1*02:02-DPB1*05:01	HLKREHSLIKPYQG	0.16254799	0.05278077
HLA-DPA1*02:02-DPB1*05:01	HLLVFTTDAKTHIA	0.286168	0.05933739
HLA-DPA1*02:02-DPB1*05:01	HLRKAGTQIENIDE	0.1564462	0.1961594
HLA-DPA1*02:02-DPB1*05:01	HLSPLTVITKETEK	0.24047184	0.025208373
HLA-DPA1*02:02-DPB1*05:01	HPSVMSPLTVEWRA	0.17870289	0.00927191
HLA-DPA1*02:02-DPB1*05:01	HPTKIPVIIERYKG	0.3605348	0.3959909
HLA-DPA1*02:02-DPB1*05:01	HQSKVSSLASASRK	0.2830557	0.38188076
HLA-DPA1*02:02-DPB1*05:01	HRQLTFEEIAKSAK	0.49466646	0.8542679
HLA-DPA1*02:02-DPB1*05:01	HSDIVKFVVKDSSK	0.37619713	0.038299885
HLA-DPA1*02:02-DPB1*05:01	HSKASNLLLGFDRS	0.3848001	0.008149492
HLA-DPA1*02:02-DPB1*05:01	HTLPALLENLKLRK	0.3977727	0.24000812
HLA-DPA1*02:02-DPB1*05:01	HTLRKRGLLVAAVL	0.42166206	0.08947907
HLA-DPA1*02:02-DPB1*05:01	HVNSLGENLKTLRL	0.22597498	0.006277336
HLA-DPA1*02:02-DPB1*05:01	HWYKEGSRLAPAGR	0.15553312	0.10718968
HLA-DPA1*02:02-DPB1*05:01	IAAKIAAPLTKVDE	0.36215633	0.114354454
HLA-DPA1*02:02-DPB1*05:01	IADSVKALSKKARD	0.20291539	0.2163761
HLA-DPA1*02:02-DPB1*05:01	IADVAYYFEKDVKG	0.28343955	0.3978656
HLA-DPA1*02:02-DPB1*05:01	IAGKLQDGLLHITT	0.32091957	0.08435393
HLA-DPA1*02:02-DPB1*05:01	IAHAKGSTLMAGFL	0.3105552	0.030380566
HLA-DPA1*02:02-DPB1*05:01	IALQENELKKKADE	0.19455127	0.03188107
HLA-DPA1*02:02-DPB1*05:01	IARKVGEAVQNTLG	0.19356933	0.6362487
HLA-DPA1*02:02-DPB1*05:01	IARLLMAEEKKAYK	0.5790031	0.10500848
HLA-DPA1*02:02-DPB1*05:01	IASTFVDQCKTVLK	0.32406345	0.024933994
HLA-DPA1*02:02-DPB1*05:01	IDLLLQVLKGTKDN	0.44888625	0.037820928
HLA-DPA1*02:02-DPB1*05:01	IECLKENKKQLSTR	0.2442157	0.002113329
HLA-DPA1*02:02-DPB1*05:01	IEELFLDLCKRMIE	0.5119317	0.009522809
HLA-DPA1*02:02-DPB1*05:01	IEGDYKTIAKERKL	0.25619003	0.097995445
HLA-DPA1*02:02-DPB1*05:01	IEGKQYDSILRVEA	0.3938722	0.05105228
HLA-DPA1*02:02-DPB1*05:01	IEKSLQLSTEGFIT	0.2801612	0.043704636
HLA-DPA1*02:02-DPB1*05:01	IEMMSIGTLLAYTL	0.29586637	0.003722637
HLA-DPA1*02:02-DPB1*05:01	IEPSVNFLKSPKDN	0.21265715	0.23484135
HLA-DPA1*02:02-DPB1*05:01	IFAQIEVNEKKIRQ	0.3617656	0.019370096
HLA-DPA1*02:02-DPB1*05:01	IFIGTFKAFDKHMN	0.49473822	0.05085969
HLA-DPA1*02:02-DPB1*05:01	IFNKIHHELNQFCS	0.37788475	0.004287937
HLA-DPA1*02:02-DPB1*05:01	IGAKFWEVISDEHG	0.2128493	0.5532281
HLA-DPA1*02:02-DPB1*05:01	IGAMSSYLFIVKYE	0.41253087	0.032681584
HLA-DPA1*02:02-DPB1*05:01	IGLIQPFATNGKLF	0.3218662	0.00549086
HLA-DPA1*02:02-DPB1*05:01	IGQLLLHTVKHGEK	0.4671098	0.33724505
HLA-DPA1*02:02-DPB1*05:01	IGVTLFSSTKEEFQ	0.43400732	0.065856025
HLA-DPA1*02:02-DPB1*05:01	IGYTKTVTEVLAFL	0.3859227	0.012483749
HLA-DPA1*02:02-DPB1*05:01	IHDHFIPIEKYQFS	0.44845432	0.14683074
HLA-DPA1*02:02-DPB1*05:01	IIDLIKTQEKATPR	0.34423283	0.061671115
HLA-DPA1*02:02-DPB1*05:01	IIEKMATFEIDEKR	0.31717256	0.16545251
HLA-DPA1*02:02-DPB1*05:01	IIETMKDQQKREIK	0.24997276	0.025109764
HLA-DPA1*02:02-DPB1*05:01	IIGSILKMEIKAKN	0.5636627	0.015844746
HLA-DPA1*02:02-DPB1*05:01	IIQSLLDEFWKNPP	0.42889768	0.005287905
HLA-DPA1*02:02-DPB1*05:01	IIRFVTNTTKESKQ	0.3483335	0.3956469
HLA-DPA1*02:02-DPB1*05:01	IISEVFKFSSKNQL	0.47406727	0.01936293
HLA-DPA1*02:02-DPB1*05:01	IISIFSGTEKGSKK	0.3786312	0.012786806
HLA-DPA1*02:02-DPB1*05:01	IIYAFINIGKEVRQ	0.4917356	0.09211304
HLA-DPA1*02:02-DPB1*05:01	IIYNLRNTLKYAKK	0.61123115	0.020011311
HLA-DPA1*02:02-DPB1*05:01	IKEKTVGRALYAQA	0.23890403	0.052986205
HLA-DPA1*02:02-DPB1*05:01	IKGKTHSQLLIIDR	0.31385377	0.3107865
HLA-DPA1*02:02-DPB1*05:01	IKLYQDQLQKWIRG	0.32496232	0.020701833
HLA-DPA1*02:02-DPB1*05:01	IKYIKDDVILNEPS	0.2918805	0.14958796
HLA-DPA1*02:02-DPB1*05:01	IKYLDFVFAVKNEN	0.50559694	0.6424893
HLA-DPA1*02:02-DPB1*05:01	ILAELLSAVKRSLA	0.6102263	0.005142245
HLA-DPA1*02:02-DPB1*05:01	ILGPQGNTIKRLQE	0.06806085	0.009271327
HLA-DPA1*02:02-DPB1*05:01	ILHKDFESILPTRK	0.49808446	0.18533953
HLA-DPA1*02:02-DPB1*05:01	ILKKMPQYQKELNK	0.39063403	0.034580752
HLA-DPA1*02:02-DPB1*05:01	ILQTLCEQLRKENE	0.29017404	0.003367055
HLA-DPA1*02:02-DPB1*05:01	ILVPIQQVLKEGHL	0.46627238	0.005151514
HLA-DPA1*02:02-DPB1*05:01	IMELINNVAKAHGG	0.40978006	0.033735357
HLA-DPA1*02:02-DPB1*05:01	INASYIDGFKEPRK	0.23243059	0.013415871
HLA-DPA1*02:02-DPB1*05:01	INEKFTELLLAITN	0.59330654	0.00609549
HLA-DPA1*02:02-DPB1*05:01	INGKYYEIGLSAAL	0.23223712	0.3949263
HLA-DPA1*02:02-DPB1*05:01	INNVFKDFLKEFNN	0.5507006	0.080697834
HLA-DPA1*02:02-DPB1*05:01	INTFYSEKLAEAQR	0.33668342	0.9673427
HLA-DPA1*02:02-DPB1*05:01	IPFRAADLLLHSKA	0.46790463	0.5917886
HLA-DPA1*02:02-DPB1*05:01	IPKAKEFMANFHKT	0.46776262	0.53438216
HLA-DPA1*02:02-DPB1*05:01	IPRAKAEEMLSKQR	0.23905058	0.27652684
HLA-DPA1*02:02-DPB1*05:01	IQEKITEYLERVQA	0.4467249	0.06495563
HLA-DPA1*02:02-DPB1*05:01	IQEKVYTMAQKNIQ	0.3982916	0.99393606
HLA-DPA1*02:02-DPB1*05:01	IQERLGSELIQGLG	0.30813283	0.91305745
HLA-DPA1*02:02-DPB1*05:01	IQKGQALITFEKEE	0.35115537	0.048770137
HLA-DPA1*02:02-DPB1*05:01	IQRDILLEKKKVAQ	0.38677195	0.12828335
HLA-DPA1*02:02-DPB1*05:01	IRALLQNLKEKIAL	0.30187732	0.010774131
HLA-DPA1*02:02-DPB1*05:01	IRLLQAQLQAQKEE	0.29908463	0.17183651
HLA-DPA1*02:02-DPB1*05:01	ISEVFKFSSKNQLK	0.4825745	0.08298971
HLA-DPA1*02:02-DPB1*05:01	ISIVLSEIQKKPQR	0.51239544	0.034159355
HLA-DPA1*02:02-DPB1*05:01	ISKTFVEAGKNNSK	0.33347094	0.09947
HLA-DPA1*02:02-DPB1*05:01	ISLNTLTLNVKSEK	0.33011374	0.087649405
HLA-DPA1*02:02-DPB1*05:01	ISPKQDEGVLKVIK	0.28110078	0.07884757
HLA-DPA1*02:02-DPB1*05:01	ISREMLQQSKILKV	0.2907918	0.013885547
HLA-DPA1*02:02-DPB1*05:01	ISRIKQSELSAKMR	0.433106	0.8354212
HLA-DPA1*02:02-DPB1*05:01	ISTMKVMQFQGMKR	0.39477405	0.87859094
HLA-DPA1*02:02-DPB1*05:01	ISTRQYHLQQLFYR	0.20061524	0.25194278
HLA-DPA1*02:02-DPB1*05:01	ITAQTLQVLEKHKA	0.3755651	0.048190944
HLA-DPA1*02:02-DPB1*05:01	ITKAGLQVYNKCWK	0.23428363	0.008553408
HLA-DPA1*02:02-DPB1*05:01	ITKIMFNRPKKKNA	0.45162612	0.018694293
HLA-DPA1*02:02-DPB1*05:01	ITLQWLIQHSKSRR	0.4977914	0.1491925
HLA-DPA1*02:02-DPB1*05:01	ITQRKWEAARTAEQ	0.07906422	0.99935293
HLA-DPA1*02:02-DPB1*05:01	ITTTMHSEAKKGSK	0.24808396	0.016901417
HLA-DPA1*02:02-DPB1*05:01	IVEVINENVKKSRR	0.38603625	0.07567881
HLA-DPA1*02:02-DPB1*05:01	IVMQFILELAKSLK	0.57626545	0.008461705
HLA-DPA1*02:02-DPB1*05:01	IYFQAMSSVEKETK	0.420839	0.020791715
HLA-DPA1*02:02-DPB1*05:01	IYQKVNEKIETSIN	0.26735032	0.18507646
HLA-DPA1*02:02-DPB1*05:01	KAAKQGDTILVSGM	0.2533655	0.048043907
HLA-DPA1*02:02-DPB1*05:01	KAEMLQNEAKTLLA	0.28306714	0.04044605
HLA-DPA1*02:02-DPB1*05:01	KAGLQVYNKCWKFE	0.24379367	0.006099377
HLA-DPA1*02:02-DPB1*05:01	KAMEAVAAQGKAKK	0.24501756	0.16095802
HLA-DPA1*02:02-DPB1*05:01	KAPVLKVIVNSLKN	0.5540938	0.32088464
HLA-DPA1*02:02-DPB1*05:01	KASSLIEEAKKAAG	0.3207523	0.07967452
HLA-DPA1*02:02-DPB1*05:01	KAVKSSEHINEGET	0.07751456	0.11015637
HLA-DPA1*02:02-DPB1*05:01	KDDIFRIYIKEKKE	0.52826995	0.21715498
HLA-DPA1*02:02-DPB1*05:01	KDEPKSGEEALIIP	0.13422558	0.4269479
HLA-DPA1*02:02-DPB1*05:01	KDGIVMPTNPKSTR	0.14284673	0.053471945
HLA-DPA1*02:02-DPB1*05:01	KEETFSTLKNWVKE	0.5009175	0.098527886
HLA-DPA1*02:02-DPB1*05:01	KEFALTNPEKSSTK	0.28693327	0.1452359
HLA-DPA1*02:02-DPB1*05:01	KEFEPLLNWMKDKA	0.5217931	0.034456555
HLA-DPA1*02:02-DPB1*05:01	KEFQVLKSLGKLAM	0.58035547	0.033347674
HLA-DPA1*02:02-DPB1*05:01	KEGLVMVEVRKEKQ	0.41669986	0.1273516
HLA-DPA1*02:02-DPB1*05:01	KENLKAAQEEYVKR	0.248544	0.48715883
HLA-DPA1*02:02-DPB1*05:01	KENLKKFSDSVKST	0.43702814	0.053437375
HLA-DPA1*02:02-DPB1*05:01	KEREPVELARSVAG	0.08578624	0.079989985
HLA-DPA1*02:02-DPB1*05:01	KESLDVYELDAKQG	0.2363406	0.01636112
HLA-DPA1*02:02-DPB1*05:01	KFDQLLAEEKTISA	0.2676031	0.003155944
HLA-DPA1*02:02-DPB1*05:01	KFEKEAAEMGKGSF	0.20952009	0.074059516
HLA-DPA1*02:02-DPB1*05:01	KFKEGAEMESSKED	0.058861148	0.025155386
HLA-DPA1*02:02-DPB1*05:01	KGFPLVTVQKKGKE	0.39341977	0.042221945
HLA-DPA1*02:02-DPB1*05:01	KGKSKQTECLNYIR	0.36170822	0.021092387
HLA-DPA1*02:02-DPB1*05:01	KGLVLGIYSKEKED	0.4729665	0.017071476
HLA-DPA1*02:02-DPB1*05:01	KGTKKGTVYLTPYR	0.31823957	0.35038242
HLA-DPA1*02:02-DPB1*05:01	KGWPLYLSTKNTIL	0.2857021	0.007872851
allele	peptide	affinity_pred	mass_pred
HLA-DPA1*02:02-DPB1*05:01	KIEPSVNFLKSPKD	0.32327005	0.11407773
HLA-DPA1*02:02-DPB1*05:01	KIGNFSTDIKDSKA	0.19904684	0.021470333
HLA-DPA1*02:02-DPB1*05:01	KIISIFSGTEKGSK	0.42830512	0.008509519
HLA-DPA1*02:02-DPB1*05:01	KILKKHDKILETSR	0.44629514	0.19185548
HLA-DPA1*02:02-DPB1*05:01	KINPYVLSDKDRAN	0.13379245	0.49634504
HLA-DPA1*02:02-DPB1*05:01	KKAEKKFIDIAAAK	0.38214	0.677473
HLA-DPA1*02:02-DPB1*05:01	KKEVKQSQDLEKSG	0.21998161	0.043327957
HLA-DPA1*02:02-DPB1*05:01	KKFGVLSDNFKGKR	0.39640033	0.40860385
HLA-DPA1*02:02-DPB1*05:01	KKKEGETVEPYKVN	0.076028295	0.2796743
HLA-DPA1*02:02-DPB1*05:01	KKQKKFDQLLAEEK	0.55416214	0.13520753
HLA-DPA1*02:02-DPB1*05:01	KKVYDFLSTFITSG	0.5720548	0.018070182
HLA-DPA1*02:02-DPB1*05:01	KLADQFLEEQKQET	0.34458655	0.007929239
HLA-DPA1*02:02-DPB1*05:01	KLDKANEEIAQVRT	0.19119273	0.17678633
HLA-DPA1*02:02-DPB1*05:01	KLDNIYSSDKFYKQ	0.32830954	0.022775656
HLA-DPA1*02:02-DPB1*05:01	KLEAQETLNKGRQD	0.12067376	0.115476884
HLA-DPA1*02:02-DPB1*05:01	KLGLMDNEIKVAKA	0.3475048	0.0135574
HLA-DPA1*02:02-DPB1*05:01	KLGTLLPLQKVYPG	0.38449973	0.02670837
HLA-DPA1*02:02-DPB1*05:01	KLLQKKWTTFLKAQ	0.6938399	0.13222264
HLA-DPA1*02:02-DPB1*05:01	KLNKLIESAEELIR	0.33099678	0.56506056
HLA-DPA1*02:02-DPB1*05:01	KLTQKWRNLVNKLK	0.40027604	0.02729113
HLA-DPA1*02:02-DPB1*05:01	KMNKLGTKIVSVER	0.3896881	0.10783224
HLA-DPA1*02:02-DPB1*05:01	KMNVFDTELKGLSK	0.5112082	0.017785013
HLA-DPA1*02:02-DPB1*05:01	KNLKEAVKMLEDSQ	0.36442235	0.012797488
HLA-DPA1*02:02-DPB1*05:01	KNLSTFAVDGKDCK	0.1527796	0.005437239
HLA-DPA1*02:02-DPB1*05:01	KNNAIISLRKDLNE	0.29103968	0.059168495
HLA-DPA1*02:02-DPB1*05:01	KPAKQKVPLLSCPS	0.25888464	0.00512841
HLA-DPA1*02:02-DPB1*05:01	KPEASFQVWNKDSS	0.20389368	0.19598177
HLA-DPA1*02:02-DPB1*05:01	KPKMKQEEQLQRQG	0.21111302	0.19176534
HLA-DPA1*02:02-DPB1*05:01	KPLVLGPEFKQAIQ	0.43437475	0.8716637
HLA-DPA1*02:02-DPB1*05:01	KPLYVALAQRKEER	0.37784627	0.5467258
HLA-DPA1*02:02-DPB1*05:01	KPMEDKVKEKAKAE	0.12016102	0.023991097
HLA-DPA1*02:02-DPB1*05:01	KPPALSNTEKRNHS	0.086803675	0.006408746
HLA-DPA1*02:02-DPB1*05:01	KPPEKCPSIILHDR	0.11670981	0.019476242
HLA-DPA1*02:02-DPB1*05:01	KPQALATPNKEEHG	0.058591668	0.06400633
HLA-DPA1*02:02-DPB1*05:01	KPVHFKEFRKNTNS	0.3866081	0.56458956
HLA-DPA1*02:02-DPB1*05:01	KQEELETLQSINKK	0.38904753	0.098877445
HLA-DPA1*02:02-DPB1*05:01	KQEILAALEKGCSF	0.4259645	0.004381936
HLA-DPA1*02:02-DPB1*05:01	KQEKVSAQYLSEIE	0.4382735	0.21891272
HLA-DPA1*02:02-DPB1*05:01	KQLQKDKEKVEEFK	0.2970791	0.059445947
HLA-DPA1*02:02-DPB1*05:01	KQLTYLDVSKNNIE	0.40654168	0.40027016
HLA-DPA1*02:02-DPB1*05:01	KQPKGDASLLQDGV	0.09009078	0.003907283
HLA-DPA1*02:02-DPB1*05:01	KQTMEELKDLLKRQ	0.33622023	0.003846085
HLA-DPA1*02:02-DPB1*05:01	KRLRYVDQVLQLVY	0.54958683	0.6361329
HLA-DPA1*02:02-DPB1*05:01	KSERSSSGLLEWES	0.10530664	0.002651028
HLA-DPA1*02:02-DPB1*05:01	KSEVLGTQSKAFYK	0.34012282	0.11720238
HLA-DPA1*02:02-DPB1*05:01	KSSKVPSALAPASQ	0.13386515	0.022071838
HLA-DPA1*02:02-DPB1*05:01	KSTIYRHYTKNSKQ	0.3158876	0.29621732
HLA-DPA1*02:02-DPB1*05:01	KTIENFLVVNKERI	0.6088518	0.25186867
HLA-DPA1*02:02-DPB1*05:01	KTITMLDEQKEQLN	0.27947956	0.031046093
HLA-DPA1*02:02-DPB1*05:01	KTKEAGKILSNNPS	0.19612686	0.22414991
HLA-DPA1*02:02-DPB1*05:01	KTLIVLTNVTKNIV	0.5224699	0.04231008
HLA-DPA1*02:02-DPB1*05:01	KTSKKGDLLNAHYD	0.16824506	0.15373869
HLA-DPA1*02:02-DPB1*05:01	KVARAAAEVAGQFV	0.09646785	0.6752671
HLA-DPA1*02:02-DPB1*05:01	KVIRSPADLIRFIE	0.30640736	0.011432301
HLA-DPA1*02:02-DPB1*05:01	KVLDIIATINKGSI	0.48667923	0.004438589
HLA-DPA1*02:02-DPB1*05:01	KVQKILEVLQKMPQ	0.5681762	0.026523078
HLA-DPA1*02:02-DPB1*05:01	KVQQLMTKEKRRPG	0.30799773	0.028525785
HLA-DPA1*02:02-DPB1*05:01	KVSKITSPVLIIHG	0.47216833	0.112461366
HLA-DPA1*02:02-DPB1*05:01	KVVTLTANDKTSVS	0.22334917	0.013262126
HLA-DPA1*02:02-DPB1*05:01	KWEAAREAEQLRAY	0.109982744	0.1727057
HLA-DPA1*02:02-DPB1*05:01	KWIKQYTGINAISK	0.3957168	0.11098237
HLA-DPA1*02:02-DPB1*05:01	KYIRHYEGLSYNVD	0.2505057	0.83033764
HLA-DPA1*02:02-DPB1*05:01	KYSKEYGKLCRTNQ	0.18203408	0.013777467
HLA-DPA1*02:02-DPB1*05:01	LAAKWPETPLLLEA	0.19362941	0.009227403
HLA-DPA1*02:02-DPB1*05:01	LADELINAAKGSSN	0.23865645	0.028276736
HLA-DPA1*02:02-DPB1*05:01	LADQFLEEQKQETQ	0.21360193	0.012090314
HLA-DPA1*02:02-DPB1*05:01	LAEKIQTIILKDIT	0.40166777	0.20452268
HLA-DPA1*02:02-DPB1*05:01	LAEVSQNIEKLRVE	0.13481401	0.027715275
HLA-DPA1*02:02-DPB1*05:01	LAFSLYQAMAKDQA	0.49963623	0.3543381
HLA-DPA1*02:02-DPB1*05:01	LAGPVAEYLKISKE	0.34935543	0.069752075
HLA-DPA1*02:02-DPB1*05:01	LAIQRLQEQEKERQ	0.29038027	0.118112445
HLA-DPA1*02:02-DPB1*05:01	LAQKYAEKATQFIQ	0.34289482	0.5096439
HLA-DPA1*02:02-DPB1*05:01	LAQRISSNIQKITQ	0.27059984	0.7419548
HLA-DPA1*02:02-DPB1*05:01	LAQVLALEKERVAL	0.39718252	0.008687166
HLA-DPA1*02:02-DPB1*05:01	LASKRAVEFQEAQA	0.29374057	0.21846323
HLA-DPA1*02:02-DPB1*05:01	LASTLVHSVKKEQE	0.3146402	0.031725116
HLA-DPA1*02:02-DPB1*05:01	LDARTETLLLQAER	0.15547587	0.5966992
HLA-DPA1*02:02-DPB1*05:01	LDGFTIQVFTKNQR	0.4529607	0.67970306
HLA-DPA1*02:02-DPB1*05:01	LDHAVLLQVIKEQQ	0.32902429	0.037839007
HLA-DPA1*02:02-DPB1*05:01	LDKASSLIEEAKKA	0.29537925	0.21589203
HLA-DPA1*02:02-DPB1*05:01	LDKDNEKFLSVRGT	0.3009497	0.007779214
HLA-DPA1*02:02-DPB1*05:01	LDPPLIALDKDAPL	0.14341377	0.32107013
HLA-DPA1*02:02-DPB1*05:01	LDVVFASSSKCGKD	0.2310211	0.042443585
HLA-DPA1*02:02-DPB1*05:01	LDVYELDAKQGRWY	0.15663879	0.005731243
HLA-DPA1*02:02-DPB1*05:01	LEDKARELISRIKQ	0.3813545	0.2144494
HLA-DPA1*02:02-DPB1*05:01	LEEFGRFASFEAQG	0.21431857	0.693822
HLA-DPA1*02:02-DPB1*05:01	LEEFLASTQRKEFG	0.45611775	0.20592757
HLA-DPA1*02:02-DPB1*05:01	LEKRNSDLLLLVDT	0.46051243	0.012545275
HLA-DPA1*02:02-DPB1*05:01	LEQALQDVPKERHA	0.21666262	0.009668807
HLA-DPA1*02:02-DPB1*05:01	LEQLLLAVVKSIRS	0.5687395	0.030000526
HLA-DPA1*02:02-DPB1*05:01	LEVMESVVKNCGQT	0.33393756	0.003499136
HLA-DPA1*02:02-DPB1*05:01	LFLSLTEQRKDQKK	0.47364315	0.005754281
HLA-DPA1*02:02-DPB1*05:01	LFLTTMPEVRKLPE	0.42480582	0.09004682
HLA-DPA1*02:02-DPB1*05:01	LFQILGDNGKEIRK	0.21461566	0.036501575
HLA-DPA1*02:02-DPB1*05:01	LFQRWTELLQDPST	0.21354705	0.05517029
HLA-DPA1*02:02-DPB1*05:01	LFSKEGSIILDAIR	0.45419928	0.26766464
HLA-DPA1*02:02-DPB1*05:01	LGEALAPLSKAYQG	0.26004654	0.121338524
HLA-DPA1*02:02-DPB1*05:01	LGEKASAGLLGAHA	0.113220915	0.0231664
HLA-DPA1*02:02-DPB1*05:01	LGGAKVADKIQLIN	0.21126024	0.41987005
HLA-DPA1*02:02-DPB1*05:01	LGISLEDTQKELEH	0.17001809	0.015292913
HLA-DPA1*02:02-DPB1*05:01	LGLKLEENLQETHS	0.24686323	0.034482203
HLA-DPA1*02:02-DPB1*05:01	LGLPVFNTVKEAKE	0.3385063	0.15552771
HLA-DPA1*02:02-DPB1*05:01	LGLQKLKESGKQHG	0.26320407	0.00356804
HLA-DPA1*02:02-DPB1*05:01	LGNKTYEHFNAMGK	0.3953317	0.2766406
HLA-DPA1*02:02-DPB1*05:01	LGTKLAEEMRKLTS	0.3818425	0.012455204
HLA-DPA1*02:02-DPB1*05:01	LGVHLHTEARARHA	0.10525854	0.027968243
HLA-DPA1*02:02-DPB1*05:01	LGYDLATLSKEWKH	0.25102207	0.03312074
HLA-DPA1*02:02-DPB1*05:01	LHAFSVEPLLIYPT	0.32937518	0.6080371
HLA-DPA1*02:02-DPB1*05:01	LHLKAFTYINLDKA	0.49947014	0.63191146
HLA-DPA1*02:02-DPB1*05:01	LHVGSDLLKFMEPV	0.39399916	0.005008434
HLA-DPA1*02:02-DPB1*05:01	LIDHLKEQEKSYMK	0.3512378	0.025575545
HLA-DPA1*02:02-DPB1*05:01	LIGPLITCKRGALD	0.14322773	0.006188077
HLA-DPA1*02:02-DPB1*05:01	LIKYQELMEELRML	0.41956574	0.007639826
HLA-DPA1*02:02-DPB1*05:01	LIPYLDNLVKHLHS	0.4511801	0.056857504
HLA-DPA1*02:02-DPB1*05:01	LIQELEDVEKNRKI	0.30635813	0.022573698
HLA-DPA1*02:02-DPB1*05:01	LIQHFQAMVKALEK	0.55388814	0.0996616
HLA-DPA1*02:02-DPB1*05:01	LIQKITDEVLKLRN	0.52499676	0.04473988
HLA-DPA1*02:02-DPB1*05:01	LIQPFATNGKLFPW	0.19408076	0.005430714
HLA-DPA1*02:02-DPB1*05:01	LIRLFDTQSKEKLV	0.45264488	0.005707076
HLA-DPA1*02:02-DPB1*05:01	LIRRVNEDLLEPVS	0.36033598	0.18034449
HLA-DPA1*02:02-DPB1*05:01	LIRVLQDQLKTLQR	0.47689456	0.055299472
HLA-DPA1*02:02-DPB1*05:01	LKRKLSEKLDSTDF	0.28342056	0.09187786
HLA-DPA1*02:02-DPB1*05:01	LLAKNGETLLGAIN	0.3987623	0.04730925
HLA-DPA1*02:02-DPB1*05:01	LLAQVLALEKERVA	0.4620511	0.033793937
HLA-DPA1*02:02-DPB1*05:01	LLATLQDTQKQLEH	0.23261325	0.008617147
HLA-DPA1*02:02-DPB1*05:01	LLDKDNEKFLSVRG	0.44814807	0.04046786
HLA-DPA1*02:02-DPB1*05:01	LLLTLQPEQKFQKV	0.57871747	0.003049531
HLA-DPA1*02:02-DPB1*05:01	LLQKKWTTFLKAQL	0.7241307	0.08089478
HLA-DPA1*02:02-DPB1*05:01	LLQQELTEAQKGFQ	0.1832778	0.23776183
HLA-DPA1*02:02-DPB1*05:01	LLRKKAQEVLLNSP	0.4582586	0.05790901
HLA-DPA1*02:02-DPB1*05:01	LLSMLVEVHKGVHG	0.42714235	0.028165027
HLA-DPA1*02:02-DPB1*05:01	LMDRLKQKYQKEAR	0.22843155	0.021016346
HLA-DPA1*02:02-DPB1*05:01	LMERLSVDYGKKSK	0.34658533	0.017564949
HLA-DPA1*02:02-DPB1*05:01	LMLEFVSNIAKTFE	0.4589427	0.007605142
HLA-DPA1*02:02-DPB1*05:01	LMYKESGVFEGIPT	0.28175548	0.005938719
HLA-DPA1*02:02-DPB1*05:01	LNLLKAITEKEKIE	0.4538022	0.13818207
HLA-DPA1*02:02-DPB1*05:01	LNNKLVTLPVSFAQ	0.34000114	0.4090046
HLA-DPA1*02:02-DPB1*05:01	LNPPLFALDKDAPL	0.1509513	0.10467942
HLA-DPA1*02:02-DPB1*05:01	LPALLENLKLRKQN	0.317177	0.7964518
HLA-DPA1*02:02-DPB1*05:01	LPEDFVVYTYNKEG	0.2566682	0.7577921
HLA-DPA1*02:02-DPB1*05:01	LPGTYVVVLKEETH	0.24294166	0.5519233
HLA-DPA1*02:02-DPB1*05:01	LPIPLIVWVKRKEV	0.48611268	0.2557255
HLA-DPA1*02:02-DPB1*05:01	LPLNTKNSTKEPRL	0.14491457	0.008195972
HLA-DPA1*02:02-DPB1*05:01	LPLQPTKEKEKARK	0.15241861	0.03517385
HLA-DPA1*02:02-DPB1*05:01	LPRPIHESIKTLKQ	0.23853612	0.21202378
HLA-DPA1*02:02-DPB1*05:01	LPTKEEESLLPSLS	0.24102142	0.23699708
HLA-DPA1*02:02-DPB1*05:01	LQAQLSTQEKEMEK	0.18177454	0.017395865
HLA-DPA1*02:02-DPB1*05:01	LQDLTLRDLEKQER	0.24734789	0.018689467
HLA-DPA1*02:02-DPB1*05:01	LQEKLAEEMLGLAR	0.51086867	0.08216889
HLA-DPA1*02:02-DPB1*05:01	LQEVLGETERFLSQ	0.3373439	0.002609838
HLA-DPA1*02:02-DPB1*05:01	LQEVLNDYYKEKAE	0.3193835	0.030094277
HLA-DPA1*02:02-DPB1*05:01	LQFNLQILPKSAKQ	0.48746473	0.19368878
HLA-DPA1*02:02-DPB1*05:01	LQHEKDTSSLLRME	0.2238181	0.008243315
HLA-DPA1*02:02-DPB1*05:01	LQKGFPLVTVQKKG	0.41082197	0.027759919
HLA-DPA1*02:02-DPB1*05:01	LQKKLSLLIDSFQN	0.54946977	0.034237877
HLA-DPA1*02:02-DPB1*05:01	LQPTLVAVGKSFTI	0.2813365	0.038283437
HLA-DPA1*02:02-DPB1*05:01	LQTKEFQVLKSLGK	0.5779753	0.22040415
HLA-DPA1*02:02-DPB1*05:01	LQTLTTIAAEKNST	0.27084783	0.01718569
HLA-DPA1*02:02-DPB1*05:01	LQVKHGESVLVLDK	0.29637098	0.069656
HLA-DPA1*02:02-DPB1*05:01	LRKAFEEAEKNAPA	0.25822985	0.8731648
HLA-DPA1*02:02-DPB1*05:01	LRKSLLVQTKRRAL	0.50373733	0.009417403
HLA-DPA1*02:02-DPB1*05:01	LRPALHYQSKSRIE	0.2599447	0.31756973
HLA-DPA1*02:02-DPB1*05:01	LRRYLENGKKTLQR	0.29328528	0.05843822
HLA-DPA1*02:02-DPB1*05:01	LRSWTAVDTAAQIS	0.032187205	0.8638466
HLA-DPA1*02:02-DPB1*05:01	LRTVVSVLKKSPPH	0.51369554	0.051716518
HLA-DPA1*02:02-DPB1*05:01	LSEKLSEQELQFRR	0.30093223	0.3436042
HLA-DPA1*02:02-DPB1*05:01	LSHTLSASHKKRSA	0.30723754	0.004635187
HLA-DPA1*02:02-DPB1*05:01	LSIRQAELLLPGAE	0.3008624	0.7465337
HLA-DPA1*02:02-DPB1*05:01	LSKKESVSSLQTTS	0.20271678	0.009560926
HLA-DPA1*02:02-DPB1*05:01	LSLVLVPAQKLQQH	0.5006503	0.052217357
HLA-DPA1*02:02-DPB1*05:01	LSPKAATLAERSAG	0.0632059	0.9701435
HLA-DPA1*02:02-DPB1*05:01	LSQLMNGPIRKKLK	0.365598	0.004506997
HLA-DPA1*02:02-DPB1*05:01	LSQVLAAKEKHLAE	0.27275562	0.037892945
HLA-DPA1*02:02-DPB1*05:01	LSTALNILEKYGRN	0.43712866	0.006389679
HLA-DPA1*02:02-DPB1*05:01	LSVVYSQEKNKNAN	0.27051464	0.02971906
HLA-DPA1*02:02-DPB1*05:01	LTETKTTVELLPVN	0.24056502	0.42732382
HLA-DPA1*02:02-DPB1*05:01	LTHTLKTFLKERFD	0.60846037	0.10769381
HLA-DPA1*02:02-DPB1*05:01	LTLDKLDVKGKRVV	0.21976392	0.017950714
HLA-DPA1*02:02-DPB1*05:01	LTLKVVSAKPKVHN	0.36120397	0.08501815
HLA-DPA1*02:02-DPB1*05:01	LTLLIPYLLTTKKK	0.7391601	0.06255589
HLA-DPA1*02:02-DPB1*05:01	LTVLETCVKNCGHR	0.29341987	0.018248152
HLA-DPA1*02:02-DPB1*05:01	LVEKLGQHLLPWMD	0.43785673	0.01699382
HLA-DPA1*02:02-DPB1*05:01	LVLVPLHTTPKAVE	0.32552177	0.021469202
HLA-DPA1*02:02-DPB1*05:01	LVQLEAMLRNKELK	0.24430266	0.017371405
HLA-DPA1*02:02-DPB1*05:01	LVQVLGTPGKKGTS	0.2788482	0.002519485
HLA-DPA1*02:02-DPB1*05:01	LVSIYAVPEKIGQV	0.33834344	0.016146865
HLA-DPA1*02:02-DPB1*05:01	LVTLETTIGNKNPA	0.14304623	0.21838084
HLA-DPA1*02:02-DPB1*05:01	LVTPLQLLLFASKK	0.6224605	0.022833293
HLA-DPA1*02:02-DPB1*05:01	MAFKQMEQISQFLQ	0.47771809	0.009003378
HLA-DPA1*02:02-DPB1*05:01	MAGAMSTTAKTMQA	0.09045268	0.007283135
HLA-DPA1*02:02-DPB1*05:01	MANKIGEHMEEHGI	0.13379194	0.005369165
HLA-DPA1*02:02-DPB1*05:01	MARLLEQWEKDDDI	0.22074553	0.002365751
HLA-DPA1*02:02-DPB1*05:01	MEPVITCDKKFRTQ	0.1796212	0.087590486
HLA-DPA1*02:02-DPB1*05:01	METYAEVGKEGKPS	0.10245488	0.004851592
HLA-DPA1*02:02-DPB1*05:01	MGIQLIVQDKESVF	0.30568764	0.003363695
HLA-DPA1*02:02-DPB1*05:01	MGRYFSNQSKLQQG	0.24013309	0.08616478
HLA-DPA1*02:02-DPB1*05:01	MISIIAAVQKQQQQ	0.47458804	0.017346859
HLA-DPA1*02:02-DPB1*05:01	MKEFVSTVMEQLKK	0.65096205	0.9507456
HLA-DPA1*02:02-DPB1*05:01	MLPSQEASKLYHEH	0.100566864	0.075783916
HLA-DPA1*02:02-DPB1*05:01	MMKLIINSLYKNKE	0.5734614	0.18648086
HLA-DPA1*02:02-DPB1*05:01	MNIMDFNVKKLAAD	0.39917824	0.007701013
HLA-DPA1*02:02-DPB1*05:01	MNSQLVTTEKRFLK	0.43284443	0.007000229
HLA-DPA1*02:02-DPB1*05:01	MQERRKEIMLGLKR	0.42268318	0.028656552
HLA-DPA1*02:02-DPB1*05:01	MQNVINTVKGKALE	0.23031613	0.017382875
HLA-DPA1*02:02-DPB1*05:01	MQRALQDLRKTACS	0.2685779	0.001455725
HLA-DPA1*02:02-DPB1*05:01	MTSTTLKSTPKTTS	0.23759009	0.003235524
HLA-DPA1*02:02-DPB1*05:01	MVATLGTVTKDGKT	0.15019454	0.013088445
HLA-DPA1*02:02-DPB1*05:01	MVKTYEKLTEIIPK	0.49513865	0.24694982
HLA-DPA1*02:02-DPB1*05:01	MVLELSENLKRLIK	0.50302756	0.004190849
HLA-DPA1*02:02-DPB1*05:01	NALALFVLPKEGQM	0.516872	0.018336039
HLA-DPA1*02:02-DPB1*05:01	NAQLKAFKDEEKAR	0.37958795	0.1812605
HLA-DPA1*02:02-DPB1*05:01	NAQRFNQAQSGNIQ	0.037191782	0.7495478
HLA-DPA1*02:02-DPB1*05:01	NDTKLDAVLEEFKR	0.4268472	0.07457028
HLA-DPA1*02:02-DPB1*05:01	NEIEAWKAAEKKAR	0.42394385	0.45767277
HLA-DPA1*02:02-DPB1*05:01	NEKSLQLTEKCKNL	0.341426	0.005418799
HLA-DPA1*02:02-DPB1*05:01	NFIKEGVLVEHVKN	0.4374075	0.71458924
HLA-DPA1*02:02-DPB1*05:01	NFVKAINAIQKSWT	0.527675	0.13984647
HLA-DPA1*02:02-DPB1*05:01	NGFVMLSNKKDCKD	0.3586528	0.049002405
HLA-DPA1*02:02-DPB1*05:01	NGVVLATEKKQKSI	0.41725296	0.00110692
HLA-DPA1*02:02-DPB1*05:01	NHLNQFVDHEKIYR	0.31532043	0.08078815
HLA-DPA1*02:02-DPB1*05:01	NHSEGGGVIVNNTE	0.01788258	0.048218627
HLA-DPA1*02:02-DPB1*05:01	NIAIFTEVQKRSQK	0.547458	0.073152624
HLA-DPA1*02:02-DPB1*05:01	NIALLSDLTKQISR	0.44701767	0.21410601
HLA-DPA1*02:02-DPB1*05:01	NIGRPIEMSSKVQR	0.094669305	0.019266445
HLA-DPA1*02:02-DPB1*05:01	NIIALQENELKKKA	0.4476134	0.043797944
HLA-DPA1*02:02-DPB1*05:01	NIKKLADQFLEEQK	0.6196314	0.26779327
HLA-DPA1*02:02-DPB1*05:01	NINKVSNSLINFGR	0.49643013	0.2504423
HLA-DPA1*02:02-DPB1*05:01	NLAFIANLFNRYPA	0.3357492	0.89724064
HLA-DPA1*02:02-DPB1*05:01	NLDYERYNSQLLSF	0.28042725	0.022917677
HLA-DPA1*02:02-DPB1*05:01	NLEIVKELIKNGAN	0.40476963	0.012093579
HLA-DPA1*02:02-DPB1*05:01	NLISALEEAKKGLA	0.4270712	0.008362065
HLA-DPA1*02:02-DPB1*05:01	NLSEKLSEQELQFR	0.24833693	0.32346264
HLA-DPA1*02:02-DPB1*05:01	NMAIQQELEKEKQR	0.19129558	0.029539704
HLA-DPA1*02:02-DPB1*05:01	NMLHWSQAVKFQKF	0.5103093	0.1509363
HLA-DPA1*02:02-DPB1*05:01	NNAIISLRKDLNED	0.27837107	0.030773193
HLA-DPA1*02:02-DPB1*05:01	NNHRTSTPINNIFG	0.12583087	0.29987872
HLA-DPA1*02:02-DPB1*05:01	NNILTDELFKRTIQ	0.37265146	0.95441455
HLA-DPA1*02:02-DPB1*05:01	NPPPLTGTSKTSNK	0.065215535	0.016869832
HLA-DPA1*02:02-DPB1*05:01	NPRLWYAALLSFTS	0.41820237	0.053559463
HLA-DPA1*02:02-DPB1*05:01	NPVLRAFEPLRSFA	0.5379639	0.18714361
HLA-DPA1*02:02-DPB1*05:01	NQEKAKEYITPFIR	0.40336016	0.17987353
HLA-DPA1*02:02-DPB1*05:01	NQEKKIDYFERAKR	0.41093057	0.22904344
HLA-DPA1*02:02-DPB1*05:01	NQLTLDSNTKYFHK	0.34716326	0.14186034
HLA-DPA1*02:02-DPB1*05:01	NRKEYTLMKAYRVA	0.46580085	0.22488657
HLA-DPA1*02:02-DPB1*05:01	NRSNWFKEAEKSFR	0.38550755	0.030048091
HLA-DPA1*02:02-DPB1*05:01	NSGKEAEAMALLAE	0.16143598	0.012706394
HLA-DPA1*02:02-DPB1*05:01	NSLLFMETSAKTSM	0.51716965	0.005641595
HLA-DPA1*02:02-DPB1*05:01	NSQLFAASQKFRKN	0.5630159	0.054969944
HLA-DPA1*02:02-DPB1*05:01	NSTRRQTQVLGLTQ	0.1269806	0.004649898
HLA-DPA1*02:02-DPB1*05:01	NTQRVLKGDYKTPA	0.08718252	0.021543577
HLA-DPA1*02:02-DPB1*05:01	NVAKEGVKFDESEK	0.11689388	0.2676629
HLA-DPA1*02:02-DPB1*05:01	NVERLSELVQAVSD	0.23636262	0.5442821
HLA-DPA1*02:02-DPB1*05:01	NVRKTEESVLKVEV	0.27828074	0.033638306
HLA-DPA1*02:02-DPB1*05:01	NVSFRWEALGNTLS	0.14819	0.4444875
HLA-DPA1*02:02-DPB1*05:01	NYGQKEAEKVARVK	0.13563831	0.81019336
HLA-DPA1*02:02-DPB1*05:01	NYVIMTTAHKEKYK	0.47831184	0.12237491
HLA-DPA1*02:02-DPB1*05:01	PGGYVAYSKAATVT	0.07598314	0.7719124
HLA-DPA1*02:02-DPB1*05:01	PLNTKNSTKEPRLK	0.07747771	0.025359843
HLA-DPA1*02:02-DPB1*05:01	PNYMYNPIKTLKTN	0.25550598	0.26121742
HLA-DPA1*02:02-DPB1*05:01	PPATYSLVNKVKNK	0.39287704	0.17656954
HLA-DPA1*02:02-DPB1*05:01	PPSLVPLVVYSKNR	0.4624326	0.017928919
HLA-DPA1*02:02-DPB1*05:01	PTTAKISDEILSDT	0.22648479	0.010025358
HLA-DPA1*02:02-DPB1*05:01	PVHFKEFRKNTNSK	0.340587	0.20471327
HLA-DPA1*02:02-DPB1*05:01	PVILDIIKGEMSRP	0.31084773	0.36399686
HLA-DPA1*02:02-DPB1*05:01	PVKYSEVVLDSEPK	0.2701178	0.5224081
HLA-DPA1*02:02-DPB1*05:01	QAGAVFQSFAKFSK	0.60447174	0.058157217
HLA-DPA1*02:02-DPB1*05:01	QALVHLKNSQKASK	0.4006094	0.005650952
HLA-DPA1*02:02-DPB1*05:01	QALVVMAAQPRHAG	0.32625267	0.19212261
HLA-DPA1*02:02-DPB1*05:01	QDLTLRDLEKQERE	0.221835	0.025766904
HLA-DPA1*02:02-DPB1*05:01	QDLTPLKLAAKEGK	0.26775104	0.006496782
HLA-DPA1*02:02-DPB1*05:01	QEELLHTQLKYQRI	0.47809175	0.005031829
HLA-DPA1*02:02-DPB1*05:01	QEGRKDSLSVNEFK	0.22587481	0.22027855
HLA-DPA1*02:02-DPB1*05:01	QEKQAEILEYAYHG	0.32660085	0.107797526
HLA-DPA1*02:02-DPB1*05:01	QEMEPVITCDKKFR	0.24163097	0.002213254
HLA-DPA1*02:02-DPB1*05:01	QENAKNEEILNSLK	0.34906122	0.076361634
HLA-DPA1*02:02-DPB1*05:01	QHIQTIKSKSKDGR	0.29396194	0.012228094
HLA-DPA1*02:02-DPB1*05:01	QHPTKIPVIIERYK	0.35622662	0.13631634
HLA-DPA1*02:02-DPB1*05:01	QILSLLESNKDLLL	0.28489646	0.005411163
HLA-DPA1*02:02-DPB1*05:01	QISRDYGVLLEGSG	0.2157984	0.008467739
HLA-DPA1*02:02-DPB1*05:01	QISTKTSAKLSSYT	0.32213417	0.009136223
HLA-DPA1*02:02-DPB1*05:01	QKIWKNYLSMNKYK	0.5496821	0.18117401
HLA-DPA1*02:02-DPB1*05:01	QLKAFKDEEKAREA	0.32013065	0.07650952
HLA-DPA1*02:02-DPB1*05:01	QLLTLMDGLKQRAH	0.5265172	0.002669217
HLA-DPA1*02:02-DPB1*05:01	QLRKAEEQVQATRQ	0.15350771	0.27642268
HLA-DPA1*02:02-DPB1*05:01	QNFIKEGVLVEHVK	0.4022272	0.6427092
HLA-DPA1*02:02-DPB1*05:01	QNLKWSTAVEFCKK	0.488794	0.13850342
HLA-DPA1*02:02-DPB1*05:01	QNMGLLLDKLAKEN	0.36790505	0.031750508
HLA-DPA1*02:02-DPB1*05:01	QNMLHWSQAVKFQK	0.4320593	0.21282609
HLA-DPA1*02:02-DPB1*05:01	QPAPELAVFQKELR	0.3031666	0.27015233
HLA-DPA1*02:02-DPB1*05:01	QPGITYIVVQKRHH	0.3405641	0.8175701
HLA-DPA1*02:02-DPB1*05:01	QQGKEYELVLTDRA	0.21779375	0.5534566
HLA-DPA1*02:02-DPB1*05:01	QQILSLLESNKDLL	0.3196228	0.024321117
HLA-DPA1*02:02-DPB1*05:01	QRETLLTEAKMLKR	0.42305344	0.09114143
HLA-DPA1*02:02-DPB1*05:01	QSPKITTSLLPINN	0.4469073	0.20496401
HLA-DPA1*02:02-DPB1*05:01	QSSHLLTHMKTHRG	0.32558408	0.013144416
HLA-DPA1*02:02-DPB1*05:01	QTDILKQATKDRVS	0.273098	0.006786484
HLA-DPA1*02:02-DPB1*05:01	QTLTTIAAEKNSTI	0.26789343	0.002264796
HLA-DPA1*02:02-DPB1*05:01	QTLVPAKVASKNVI	0.22838786	0.026903331
HLA-DPA1*02:02-DPB1*05:01	QVASTMLVWSKDDG	0.2213781	0.083802775
HLA-DPA1*02:02-DPB1*05:01	QVLSLMETVKQGVD	0.4863645	0.010704057
HLA-DPA1*02:02-DPB1*05:01	QVSQLTSELKFIKN	0.53587526	0.00738485
HLA-DPA1*02:02-DPB1*05:01	QVVKISVHMGRVSL	0.46339557	0.009331506
HLA-DPA1*02:02-DPB1*05:01	RAANMHAQIKTSLH	0.27619725	0.048538007
HLA-DPA1*02:02-DPB1*05:01	RAEMLLEEAKRASK	0.47061822	0.17706709
HLA-DPA1*02:02-DPB1*05:01	RAGKITFAEKVANA	0.2559212	0.21032898
HLA-DPA1*02:02-DPB1*05:01	RANKVAFWLELVPH	0.44438002	0.049979277
HLA-DPA1*02:02-DPB1*05:01	RANSLLEETKQGNL	0.25550702	0.03877384
HLA-DPA1*02:02-DPB1*05:01	RAQTLAMNVRNFLK	0.43952528	0.0971563
HLA-DPA1*02:02-DPB1*05:01	RASVLFANEKYKSA	0.5544767	0.01936937
HLA-DPA1*02:02-DPB1*05:01	RCWTLTEAEKMSFE	0.26642692	0.001161815
HLA-DPA1*02:02-DPB1*05:01	RDELMPLESAYRHA	0.27584758	0.025284085
HLA-DPA1*02:02-DPB1*05:01	RDMFQLHISCKDSK	0.25986674	0.008324233
HLA-DPA1*02:02-DPB1*05:01	RDTKQAEAFLNNQE	0.3639836	0.65921664
HLA-DPA1*02:02-DPB1*05:01	REAKNSDVLQSPLD	0.160803	0.004867845
HLA-DPA1*02:02-DPB1*05:01	RENKAGVNFSEFTG	0.21086046	0.049562044
HLA-DPA1*02:02-DPB1*05:01	REVKMGAKLLQDVR	0.5050778	0.6834269
HLA-DPA1*02:02-DPB1*05:01	REYLKTLNEEKRKE	0.37217167	0.46717873
HLA-DPA1*02:02-DPB1*05:01	RGDYIRAAEKLRQE	0.30108693	0.49259162
HLA-DPA1*02:02-DPB1*05:01	RGYMEIEQSVKSFK	0.35418713	0.18954015
HLA-DPA1*02:02-DPB1*05:01	RIESVLSSSGKRLG	0.3597844	0.022069473
HLA-DPA1*02:02-DPB1*05:01	RIKQSELSAKMREW	0.31922302	0.12088635
HLA-DPA1*02:02-DPB1*05:01	RILRLSTFEKRKSR	0.6392049	0.03622525
HLA-DPA1*02:02-DPB1*05:01	RIQCFKTDTKEFVR	0.2516828	0.021628903
HLA-DPA1*02:02-DPB1*05:01	RIQSLEDESKSLKS	0.25247982	0.006193535
HLA-DPA1*02:02-DPB1*05:01	RKLGLMDNEIKVAK	0.39434385	0.03280075
HLA-DPA1*02:02-DPB1*05:01	RLAGLFNEQRKGQR	0.278797	0.004959222
HLA-DPA1*02:02-DPB1*05:01	RLARAGVVLVTAAG	0.17936328	0.21235423
HLA-DPA1*02:02-DPB1*05:01	RLEKRNSDLLLLVD	0.5303101	0.05362018
HLA-DPA1*02:02-DPB1*05:01	RLEVQADVQKERYS	0.23929906	0.029587528
HLA-DPA1*02:02-DPB1*05:01	RLIQELEDVEKNRK	0.35407394	0.13621005
HLA-DPA1*02:02-DPB1*05:01	RLKEYEKALKYVRG	0.5921292	0.292278
HLA-DPA1*02:02-DPB1*05:01	RLLDMIETLKMEHH	0.42151317	0.040243376
HLA-DPA1*02:02-DPB1*05:01	RLMKVNTEVRSFGP	0.3993259	0.0182323
HLA-DPA1*02:02-DPB1*05:01	RLMLEFVSNIAKTF	0.51509756	0.007831903
HLA-DPA1*02:02-DPB1*05:01	RLMMVLTGRGKYSD	0.4916084	0.002155563
HLA-DPA1*02:02-DPB1*05:01	RLQLLEEENKERAK	0.36416113	0.00868305
HLA-DPA1*02:02-DPB1*05:01	RLRRITYVVHPGPG	0.11080299	0.9520159
HLA-DPA1*02:02-DPB1*05:01	RLSALLQETKELKN	0.3230937	0.012562366
HLA-DPA1*02:02-DPB1*05:01	RMMKTWTLQKGFPL	0.43678275	0.010320758
HLA-DPA1*02:02-DPB1*05:01	RMVKTYEKLTEIIP	0.6061191	0.08765261
HLA-DPA1*02:02-DPB1*05:01	RNNELIAVGKGSSL	0.21083805	0.22368066
HLA-DPA1*02:02-DPB1*05:01	RNNVLVLYSKSEVA	0.34171456	0.02800045
HLA-DPA1*02:02-DPB1*05:01	RNSVFQQGMKNKIL	0.35082102	0.007006311
HLA-DPA1*02:02-DPB1*05:01	RPATFEAVAKWKND	0.3805607	0.4542448
HLA-DPA1*02:02-DPB1*05:01	RPEISRTMTFGRKG	0.25358853	0.43898898
HLA-DPA1*02:02-DPB1*05:01	RPEKIQENVRNAIG	0.1703149	0.51853305
HLA-DPA1*02:02-DPB1*05:01	RPKEGTSTLQSVRR	0.1444396	0.19269912
HLA-DPA1*02:02-DPB1*05:01	RPKKDMCDLEEFCD	0.23267089	0.00332531
HLA-DPA1*02:02-DPB1*05:01	RPLLDKWPTTLSRH	0.19626598	0.13575055
HLA-DPA1*02:02-DPB1*05:01	RPRALLEAPLKQST	0.45396078	0.119339205
HLA-DPA1*02:02-DPB1*05:01	RPSSLIEQEKQRSL	0.19807176	0.06427703
HLA-DPA1*02:02-DPB1*05:01	RQFFEIQSKEAKER	0.42049533	0.1126598
HLA-DPA1*02:02-DPB1*05:01	RQFKSGSPVATFKQ	0.18911232	0.1101469
HLA-DPA1*02:02-DPB1*05:01	RQLTFEEIAKSAKI	0.46750852	0.1563229
HLA-DPA1*02:02-DPB1*05:01	RQRVLQAAAKNIRV	0.3013343	0.45374766
HLA-DPA1*02:02-DPB1*05:01	RSETMRNSVKSSFH	0.3081609	0.003879768
HLA-DPA1*02:02-DPB1*05:01	RSQSLSEVLKYEID	0.37520835	0.007827122
HLA-DPA1*02:02-DPB1*05:01	RTELETLQKQKKVK	0.28125185	0.015829058
HLA-DPA1*02:02-DPB1*05:01	RTTTVIFYPKDPTT	0.17428437	0.29973236
HLA-DPA1*02:02-DPB1*05:01	RTVQQVNQEKQEKQ	0.064384654	0.031055236
HLA-DPA1*02:02-DPB1*05:01	RTVREASGLLSLTS	0.33980596	0.004077835
HLA-DPA1*02:02-DPB1*05:01	RVGVISFAQKVTNA	0.36282545	0.07143143
HLA-DPA1*02:02-DPB1*05:01	RVHPALDTYIKERK	0.29388362	0.037162755
HLA-DPA1*02:02-DPB1*05:01	RVLEKQWTSFLKAR	0.667998	0.2993976
HLA-DPA1*02:02-DPB1*05:01	RVTKVAVKMLKSDA	0.44475478	0.08452101
HLA-DPA1*02:02-DPB1*05:01	RYLESLGEEQRKEA	0.23330793	0.034715343
HLA-DPA1*02:02-DPB1*05:01	RYLQLFKNLLKLEE	0.6001208	0.014651706
HLA-DPA1*02:02-DPB1*05:01	SADFIDALKKARLI	0.466634	0.009819834
HLA-DPA1*02:02-DPB1*05:01	SAEVQKEEEKKFKE	0.13180576	0.022413712
HLA-DPA1*02:02-DPB1*05:01	SAGLAFSLYQAMAK	0.5054292	0.9795804
HLA-DPA1*02:02-DPB1*05:01	SAITLTSTWKEVKK	0.44070414	0.1576214
HLA-DPA1*02:02-DPB1*05:01	SAKVLMQNQKGKGE	0.23656446	0.007992751
HLA-DPA1*02:02-DPB1*05:01	SALNVQHQMLKSQH	0.2273418	0.03477705
HLA-DPA1*02:02-DPB1*05:01	SAREKFYTVINHYN	0.5037277	0.7885902
HLA-DPA1*02:02-DPB1*05:01	SDHTALAQFCKEKK	0.29666144	0.009235596
HLA-DPA1*02:02-DPB1*05:01	SDILFTLPNLSKKE	0.6033874	0.30108348
HLA-DPA1*02:02-DPB1*05:01	SDILQESVKEKVTR	0.29912508	0.08726813
HLA-DPA1*02:02-DPB1*05:01	SDMTFICVARNPVS	0.20595971	0.07803504
HLA-DPA1*02:02-DPB1*05:01	SDRYVSHFETEGPH	0.07335448	0.4359222
HLA-DPA1*02:02-DPB1*05:01	SEEITSGCQLQKKE	0.113403276	0.004647104
HLA-DPA1*02:02-DPB1*05:01	SEKVAALIQKLNSD	0.36008325	0.07303034
HLA-DPA1*02:02-DPB1*05:01	SEQVVPVLVKNWKK	0.45285803	0.45353556
HLA-DPA1*02:02-DPB1*05:01	SESKTSEELQQDFV	0.18875583	0.03844024
HLA-DPA1*02:02-DPB1*05:01	SETHLLYVAEKKRP	0.4352798	0.019366434
HLA-DPA1*02:02-DPB1*05:01	SFLMNSQHAKIKNQ	0.32450005	0.015765348
HLA-DPA1*02:02-DPB1*05:01	SFLVLFLINTKDLQ	0.42436504	0.002554434
HLA-DPA1*02:02-DPB1*05:01	SGALPLAQQEKFSK	0.26078257	0.009032967
HLA-DPA1*02:02-DPB1*05:01	SGEPQTFTLKFKRA	0.33752468	0.054750957
HLA-DPA1*02:02-DPB1*05:01	SGILRVLEKDAEVI	0.39111528	0.053157687
HLA-DPA1*02:02-DPB1*05:01	SGLKKQELLEALTK	0.45939094	0.19909479
HLA-DPA1*02:02-DPB1*05:01	SGLVFSCQDKQNTV	0.17123657	0.001364792
HLA-DPA1*02:02-DPB1*05:01	SGLYTLQSILKAQL	0.65571815	0.02175366
HLA-DPA1*02:02-DPB1*05:01	SGQAKETIPLQETS	0.19991615	0.04384855
HLA-DPA1*02:02-DPB1*05:01	SGSKVISHMLSSHG	0.40504757	0.09425704
HLA-DPA1*02:02-DPB1*05:01	SGSLLAATEKNSRK	0.3659734	0.035682704
HLA-DPA1*02:02-DPB1*05:01	SGSVYITLKKYDGR	0.37423	0.043212432
HLA-DPA1*02:02-DPB1*05:01	SHLNLLLGFMKQWK	0.5816335	0.002578052
HLA-DPA1*02:02-DPB1*05:01	SIQRAGDNILAVLK	0.50860924	0.2258832
HLA-DPA1*02:02-DPB1*05:01	SIRQAELLLPGAEF	0.35354412	0.36701342
HLA-DPA1*02:02-DPB1*05:01	SISLYYTGEKGQNQ	0.25043216	0.005334685
HLA-DPA1*02:02-DPB1*05:01	SKEIKTVESITDIR	0.2961168	0.60712445
HLA-DPA1*02:02-DPB1*05:01	SKETFLGSVKETFD	0.45912915	0.038019773
HLA-DPA1*02:02-DPB1*05:01	SKLALLGQVFLDSS	0.37761888	0.41577268
HLA-DPA1*02:02-DPB1*05:01	SKLDNIYSSDKFYK	0.31087428	0.010513786
HLA-DPA1*02:02-DPB1*05:01	SKLQLLKDLERKYE	0.4490245	0.034452222
HLA-DPA1*02:02-DPB1*05:01	SKNVIPALELVEPI	0.27405322	0.022123193
HLA-DPA1*02:02-DPB1*05:01	SLALMYESEKVGVA	0.34522295	0.028714398
HLA-DPA1*02:02-DPB1*05:01	SLDRLVTDVKEKLK	0.33244836	0.7821773
HLA-DPA1*02:02-DPB1*05:01	SLFRVITEVSKVPS	0.49661154	0.07597144
HLA-DPA1*02:02-DPB1*05:01	SLKLQASNVTNKND	0.13524716	0.05748109
HLA-DPA1*02:02-DPB1*05:01	SLLMERLSVDYGKK	0.44635338	0.42461854
HLA-DPA1*02:02-DPB1*05:01	SLLSMLVEVHKGVH	0.46356118	0.027068535
HLA-DPA1*02:02-DPB1*05:01	SLLSNLDEVKKERE	0.35286143	0.007944303
HLA-DPA1*02:02-DPB1*05:01	SLMKRPPGFSPFRS	0.25864425	0.001350272
HLA-DPA1*02:02-DPB1*05:01	SLNKQIAQLQDFVR	0.34832698	0.07883273
HLA-DPA1*02:02-DPB1*05:01	SLPFGDNSFKDSRH	0.11309104	0.27748623
HLA-DPA1*02:02-DPB1*05:01	SLPTYDEAEKAKAA	0.066961914	0.32132053
HLA-DPA1*02:02-DPB1*05:01	SLQKNGSVVAMTGD	0.15441093	0.041352212
HLA-DPA1*02:02-DPB1*05:01	SLRAVIFITKRGLK	0.54001194	0.1982642
HLA-DPA1*02:02-DPB1*05:01	SLRLLIQQNKNVIA	0.30063266	0.008039485
HLA-DPA1*02:02-DPB1*05:01	SMLILLDNAKSFGN	0.49867636	0.01289078
HLA-DPA1*02:02-DPB1*05:01	SMRVLYYMEKELAN	0.504609	0.053224247
HLA-DPA1*02:02-DPB1*05:01	SNFKVSASPLLYTL	0.52511317	0.29154143
HLA-DPA1*02:02-DPB1*05:01	SNPALNDNLEKGLL	0.084353544	0.011632639
HLA-DPA1*02:02-DPB1*05:01	SPAKDSLSFEDFLD	0.517665	0.56308115
HLA-DPA1*02:02-DPB1*05:01	SPAKSSVLVVGIVI	0.23583451	0.013630453
HLA-DPA1*02:02-DPB1*05:01	SPAVVLETVKQAES	0.31178787	0.14801805
HLA-DPA1*02:02-DPB1*05:01	SPEEMKQLNALNKN	0.19960015	0.2252582
HLA-DPA1*02:02-DPB1*05:01	SPFEQHIKNNKDTN	0.12070501	0.11009292
HLA-DPA1*02:02-DPB1*05:01	SPFEQHVKNSKHSN	0.19380294	0.010760499
HLA-DPA1*02:02-DPB1*05:01	SPKAKEALNMLTWR	0.36432362	0.03778658
HLA-DPA1*02:02-DPB1*05:01	SPKITTSLLPINNG	0.4139776	0.33587402
HLA-DPA1*02:02-DPB1*05:01	SPKQDEGVLKVIKR	0.20058987	0.21117353
HLA-DPA1*02:02-DPB1*05:01	SPLKHFVTAKKKIN	0.5374901	0.51354253
HLA-DPA1*02:02-DPB1*05:01	SPLKVDLVLEKEVA	0.31715164	0.16230978
HLA-DPA1*02:02-DPB1*05:01	SPNFTLEGHEKGVN	0.12485614	0.32488522
HLA-DPA1*02:02-DPB1*05:01	SPPNYMYNPIKTLK	0.30482653	0.90240955
HLA-DPA1*02:02-DPB1*05:01	SPTGDVLLDETLKH	0.17702201	0.29480875
HLA-DPA1*02:02-DPB1*05:01	SPVFIAFRSSTKKS	0.6074683	0.1515747
HLA-DPA1*02:02-DPB1*05:01	SQDSTLKMFSKESK	0.37674564	0.00567261
HLA-DPA1*02:02-DPB1*05:01	SQKSSSPLSSTRSK	0.17521912	0.012918453
HLA-DPA1*02:02-DPB1*05:01	SQLKGFSLLATEDK	0.4139592	0.044894062
HLA-DPA1*02:02-DPB1*05:01	SQPAVVFQTKRSKQ	0.2685847	0.3944109
HLA-DPA1*02:02-DPB1*05:01	SQRAVIFTTKRGKK	0.38308603	0.5376706
HLA-DPA1*02:02-DPB1*05:01	SREMLQQSKILKVI	0.36573547	0.19193153
HLA-DPA1*02:02-DPB1*05:01	SRFQSLNADINKRG	0.23439594	0.08158693
HLA-DPA1*02:02-DPB1*05:01	SRIKQSELSAKMRE	0.34461048	0.67059135
HLA-DPA1*02:02-DPB1*05:01	SRKASENVEYTLRS	0.22466539	0.02712152
HLA-DPA1*02:02-DPB1*05:01	SRMLLLQPQARYQR	0.40351933	0.03583681
HLA-DPA1*02:02-DPB1*05:01	SRVIYSESLERFTG	0.43456963	0.38229874
HLA-DPA1*02:02-DPB1*05:01	SSEALLEAEKQMLS	0.23452766	0.00265146
HLA-DPA1*02:02-DPB1*05:01	SSITPLEELYKRFQ	0.4022546	0.009770011
HLA-DPA1*02:02-DPB1*05:01	SSKKYAEAVTRAKQ	0.3085533	0.49323997
HLA-DPA1*02:02-DPB1*05:01	SSLTPLIAAAKEAT	0.34560663	0.009272757
HLA-DPA1*02:02-DPB1*05:01	SSPRFVVLFNPLEQ	0.3452836	0.58324194
HLA-DPA1*02:02-DPB1*05:01	SSSTFVFNQKYNTQ	0.3372619	0.11766007
HLA-DPA1*02:02-DPB1*05:01	SSVLAAQLKHHSEN	0.40051726	0.019133627
HLA-DPA1*02:02-DPB1*05:01	STELVKENQKLKQH	0.2543322	0.05780078
HLA-DPA1*02:02-DPB1*05:01	STGVYFSAVKNVIK	0.4793761	0.34504887
HLA-DPA1*02:02-DPB1*05:01	SVFPLAPSSKSTSG	0.20026241	0.004783809
HLA-DPA1*02:02-DPB1*05:01	SVFVLYNQEEKILR	0.34670356	0.09676911
HLA-DPA1*02:02-DPB1*05:01	SVKALADYIRQQKS	0.40594742	0.034772888
HLA-DPA1*02:02-DPB1*05:01	SVKIHSAALSFLKE	0.5721532	0.17301586
HLA-DPA1*02:02-DPB1*05:01	SVLRSAETMQSALA	0.28791872	0.09034456
HLA-DPA1*02:02-DPB1*05:01	SVQKIGALFFLLSG	0.5003443	0.01327127
HLA-DPA1*02:02-DPB1*05:01	SVRKIVSLLAASEA	0.45669138	0.3729363
HLA-DPA1*02:02-DPB1*05:01	SVSVVLETTEKNQL	0.36653337	0.0207336
HLA-DPA1*02:02-DPB1*05:01	SYLSLTPEQWKSHR	0.24277511	0.6932217
HLA-DPA1*02:02-DPB1*05:01	SYYDSFKLQTKEFQ	0.39447203	0.09000626
HLA-DPA1*02:02-DPB1*05:01	TAALGCLVKDYFPE	0.24813363	0.00401309
HLA-DPA1*02:02-DPB1*05:01	TAEKFYQKLLELEK	0.61685145	0.3992458
HLA-DPA1*02:02-DPB1*05:01	TAQKGYENLVSPIT	0.29598048	0.013511417
HLA-DPA1*02:02-DPB1*05:01	TAQLIINTEKTVIG	0.31857383	0.44574603
HLA-DPA1*02:02-DPB1*05:01	TAQTLQVLEKHKAD	0.31295264	0.050853193
HLA-DPA1*02:02-DPB1*05:01	TASLKYENYELTLK	0.4455322	0.96482927
HLA-DPA1*02:02-DPB1*05:01	TATRVQSQLQAMQE	0.113608	0.017981758
HLA-DPA1*02:02-DPB1*05:01	TAVDTAAQISEQKS	0.069464885	0.115465954
HLA-DPA1*02:02-DPB1*05:01	TAVRISQEIGNLMK	0.35350433	0.049491648
HLA-DPA1*02:02-DPB1*05:01	TAVTMKGVTKNMAQ	0.2821945	0.059249796
HLA-DPA1*02:02-DPB1*05:01	TCEKELAKINTFYS	0.4491011	0.001307164
HLA-DPA1*02:02-DPB1*05:01	TDAKTNEGVLCVVK	0.1389819	0.43711415
HLA-DPA1*02:02-DPB1*05:01	TDQLLQGSEKGFQS	0.21628992	0.002841654
HLA-DPA1*02:02-DPB1*05:01	TDQLVLIFAGKILK	0.3683004	0.034262087
HLA-DPA1*02:02-DPB1*05:01	TEEKYQEALAKGDV	0.19007859	0.13864782
HLA-DPA1*02:02-DPB1*05:01	TEGQELITVIKAPT	0.28598455	0.04851432
HLA-DPA1*02:02-DPB1*05:01	TELTREGETIIELK	0.271266	0.5034072
HLA-DPA1*02:02-DPB1*05:01	TETKTTVELLPVNG	0.28501043	0.32381898
HLA-DPA1*02:02-DPB1*05:01	TFLTVYWTPERVEL	0.19948032	0.051596373
HLA-DPA1*02:02-DPB1*05:01	TFQKWAAVMVPSGE	0.26331377	0.8021178
HLA-DPA1*02:02-DPB1*05:01	TFQPYLDTLRQELQ	0.24230903	0.034010597
HLA-DPA1*02:02-DPB1*05:01	TFSTFGCHEKMQRN	0.17895761	0.007473477
HLA-DPA1*02:02-DPB1*05:01	TFSTVTSTVKQALQ	0.33323255	0.027786631
HLA-DPA1*02:02-DPB1*05:01	TGAQAYASTAKCLN	0.13304897	0.003969797
HLA-DPA1*02:02-DPB1*05:01	TGGKVADMALHYAN	0.33032265	0.83669204
HLA-DPA1*02:02-DPB1*05:01	TGIKAVDSLVPIGR	0.39278087	0.075388886
HLA-DPA1*02:02-DPB1*05:01	TGKKVTEELLTDNR	0.3326997	0.7838181
HLA-DPA1*02:02-DPB1*05:01	TGLMDMKIFYKGKN	0.38348663	0.20352249
HLA-DPA1*02:02-DPB1*05:01	TGMKILNGSNKKSQ	0.4096922	0.005121534
HLA-DPA1*02:02-DPB1*05:01	TGNYRIESVLSSSG	0.16995864	0.6729889
HLA-DPA1*02:02-DPB1*05:01	TGQFLYQDSNWASK	0.18650573	0.43098465
HLA-DPA1*02:02-DPB1*05:01	TGRDSFKAFAKALG	0.45524037	0.28049773
HLA-DPA1*02:02-DPB1*05:01	TGVKRAEISNAIDQ	0.15017335	0.84335726
HLA-DPA1*02:02-DPB1*05:01	THPLTNNNIKQRLI	0.16237417	0.003789036
HLA-DPA1*02:02-DPB1*05:01	TIENFLVVNKERIF	0.5671839	0.09676848
HLA-DPA1*02:02-DPB1*05:01	TIQYLTDTSKYPKG	0.27751836	0.01754097
HLA-DPA1*02:02-DPB1*05:01	TKRKWEAAHAAEQQ	0.08262471	0.9988815
HLA-DPA1*02:02-DPB1*05:01	TKSPFEQHIKNNKD	0.18647632	0.036428273
HLA-DPA1*02:02-DPB1*05:01	TLGSLRGLAKAKPE	0.26451433	0.055641405
HLA-DPA1*02:02-DPB1*05:01	TLLAFAEARKMSSS	0.6189486	0.044829134
HLA-DPA1*02:02-DPB1*05:01	TLQKKWTSFLKARL	0.7257162	0.07678324
HLA-DPA1*02:02-DPB1*05:01	TLQKLPEEIQRDIL	0.2791293	0.03206874
HLA-DPA1*02:02-DPB1*05:01	TLQNILEVEKEMYG	0.34488672	0.004963158
HLA-DPA1*02:02-DPB1*05:01	TLQPTLVAVGKSFT	0.2887548	0.20799804
HLA-DPA1*02:02-DPB1*05:01	TLSQVLAAKEKHLA	0.32575545	0.024040109
HLA-DPA1*02:02-DPB1*05:01	TLTKLGNTISSLFG	0.5316799	0.047399152
HLA-DPA1*02:02-DPB1*05:01	TLVHLKFPTKVGKA	0.36818513	0.042143974
HLA-DPA1*02:02-DPB1*05:01	TLVSIYAVPEKIGQ	0.36554232	0.019419692
HLA-DPA1*02:02-DPB1*05:01	TMAMTVVTKEKNKK	0.4199785	0.014804053
HLA-DPA1*02:02-DPB1*05:01	TNPFSSSTNKEKKK	0.17701645	0.008161688
HLA-DPA1*02:02-DPB1*05:01	TNQKKALKVEHTSR	0.13439177	0.46760732
HLA-DPA1*02:02-DPB1*05:01	TNTILLSSEKRSFT	0.58709353	0.004359492
HLA-DPA1*02:02-DPB1*05:01	TNTQTYRESLRNLR	0.19683316	0.22924463
HLA-DPA1*02:02-DPB1*05:01	TPDTLTSDTYKKWK	0.14782661	0.8358949
HLA-DPA1*02:02-DPB1*05:01	TPFQVLMNSEKKCE	0.51254296	0.00722788
HLA-DPA1*02:02-DPB1*05:01	TPKDFTYCISFNKD	0.43899694	0.04071281
HLA-DPA1*02:02-DPB1*05:01	TPLKKTKALIGEMG	0.2967027	0.041613013
HLA-DPA1*02:02-DPB1*05:01	TPMPALTTVKSQNS	0.1940066	0.01313957
HLA-DPA1*02:02-DPB1*05:01	TPTRFAEIIEKNLK	0.456156	0.9892163
HLA-DPA1*02:02-DPB1*05:01	TPVKYSEVVLDSEP	0.2952487	0.53199905
HLA-DPA1*02:02-DPB1*05:01	TQKHLDDYAKQGLR	0.17103551	0.13664281
HLA-DPA1*02:02-DPB1*05:01	TQQELDTVVKTQHE	0.095906176	0.027461138
HLA-DPA1*02:02-DPB1*05:01	TRIKSGETVINTAN	0.19548114	0.118963405
HLA-DPA1*02:02-DPB1*05:01	TRPKVSSLLNRMAN	0.463433	0.11480224
HLA-DPA1*02:02-DPB1*05:01	TRTELETLQKQKKV	0.28022903	0.00444116
HLA-DPA1*02:02-DPB1*05:01	TSEKAGSCFIRTDQ	0.14567198	0.1998904
HLA-DPA1*02:02-DPB1*05:01	TSEQLDDILKYHTE	0.2758701	0.003510678
HLA-DPA1*02:02-DPB1*05:01	TSQKTFESLVDFSK	0.59041184	0.12678161
HLA-DPA1*02:02-DPB1*05:01	TSSKLSVRVMALTH	0.42950955	0.20866092
HLA-DPA1*02:02-DPB1*05:01	TVDAMKLGVKEMKK	0.28033748	0.037909728
HLA-DPA1*02:02-DPB1*05:01	TVEEVFLNLTKESQ	0.56821054	0.04191025
HLA-DPA1*02:02-DPB1*05:01	TVEQLMFEEKNKAQ	0.38297182	0.025906747
HLA-DPA1*02:02-DPB1*05:01	TVFTIFGSNKENVH	0.30898792	0.31571805
HLA-DPA1*02:02-DPB1*05:01	TVGKFEEAVEKFRS	0.439198	0.020666588
HLA-DPA1*02:02-DPB1*05:01	TVIREADKIVSATS	0.3483076	0.16701026
HLA-DPA1*02:02-DPB1*05:01	TVQAVLTVPKLKLS	0.5421938	0.03155808
HLA-DPA1*02:02-DPB1*05:01	TVRTQILTGKELRV	0.11414952	0.01579005
HLA-DPA1*02:02-DPB1*05:01	TVYTTLIDVTKGQF	0.41183954	0.089556746
HLA-DPA1*02:02-DPB1*05:01	TWARYFVKFLDAYA	0.5281019	0.07130171
HLA-DPA1*02:02-DPB1*05:01	TYAPVISAEKAYHE	0.2417749	0.031482767
HLA-DPA1*02:02-DPB1*05:01	TYRAIANYEKTSGS	0.35913897	0.025171828
HLA-DPA1*02:02-DPB1*05:01	TYTAYVDLEKDFAA	0.29169044	0.11488203
HLA-DPA1*02:02-DPB1*05:01	VAEEMTFFPKEERV	0.22549976	0.037384436
HLA-DPA1*02:02-DPB1*05:01	VAEIVATLEKEEKV	0.3608307	0.01156423
HLA-DPA1*02:02-DPB1*05:01	VAEQVLNAVNKGLY	0.22625397	0.02547929
HLA-DPA1*02:02-DPB1*05:01	VAHLAINVSKARKK	0.41202083	0.13582686
HLA-DPA1*02:02-DPB1*05:01	VAIAQFIETTKKKL	0.6690328	0.023601053
HLA-DPA1*02:02-DPB1*05:01	VAKMEPLNNVCAKK	0.23556477	0.04001858
HLA-DPA1*02:02-DPB1*05:01	VASKHAIYAVQVIA	0.2376807	0.27819166
HLA-DPA1*02:02-DPB1*05:01	VASKNVIPALELVE	0.24805342	0.18029022
HLA-DPA1*02:02-DPB1*05:01	VAVGVIKAVDKKAA	0.29060152	0.1182588
HLA-DPA1*02:02-DPB1*05:01	VAYLDPLELSEGKV	0.25314188	0.08590865
HLA-DPA1*02:02-DPB1*05:01	VDFTMKTLEIQGKR	0.39213768	0.3592522
HLA-DPA1*02:02-DPB1*05:01	VDIKDTEPLIQTAK	0.37051103	0.042649206
HLA-DPA1*02:02-DPB1*05:01	VDMQKLTHGVLHTK	0.27462992	0.13672104
HLA-DPA1*02:02-DPB1*05:01	VDPMLTPEERHLNK	0.1274598	0.30036038
HLA-DPA1*02:02-DPB1*05:01	VEAKNYEEIAKVEK	0.35838607	0.69433624
HLA-DPA1*02:02-DPB1*05:01	VEDLLATLEKSGAG	0.3242787	0.012139341
HLA-DPA1*02:02-DPB1*05:01	VEEAFINTAKEIYE	0.25794885	0.05066933
HLA-DPA1*02:02-DPB1*05:01	VEEAFINTAKEIYR	0.31285885	0.2122956
HLA-DPA1*02:02-DPB1*05:01	VEEVFLNLTKESQK	0.5841803	0.1526709
HLA-DPA1*02:02-DPB1*05:01	VEKKSVAKLQDERT	0.1384655	0.022915255
HLA-DPA1*02:02-DPB1*05:01	VEKLGQHLLPWMDR	0.39579505	0.100121856
HLA-DPA1*02:02-DPB1*05:01	VEMASLQVFEKMHR	0.57146233	0.052112054
HLA-DPA1*02:02-DPB1*05:01	VEQHIQTIKSKSKD	0.28308186	0.02460677
HLA-DPA1*02:02-DPB1*05:01	VERLRRENQVLSVR	0.24841365	0.54806554
HLA-DPA1*02:02-DPB1*05:01	VERLSELVQAVSDP	0.19269863	0.18254617
HLA-DPA1*02:02-DPB1*05:01	VFFVFNQQDKHPAR	0.2520037	0.018775772
HLA-DPA1*02:02-DPB1*05:01	VFGELTDENVKHRK	0.09012026	0.024969405
HLA-DPA1*02:02-DPB1*05:01	VFGKIIDGLLVMRK	0.562275	0.025735382
HLA-DPA1*02:02-DPB1*05:01	VFPLAPSSKSTSGG	0.11103095	0.004218211
HLA-DPA1*02:02-DPB1*05:01	VFPSLLTNPKTNIQ	0.2420959	0.482345
HLA-DPA1*02:02-DPB1*05:01	VFREKVTEQHRQMG	0.14935613	0.078682326
HLA-DPA1*02:02-DPB1*05:01	VGDVILIHLKNFAT	0.39623088	0.015152385
HLA-DPA1*02:02-DPB1*05:01	VGEKSWVQFNSNSQ	0.20431654	0.23818484
HLA-DPA1*02:02-DPB1*05:01	VGEYRAVTELGRPV	0.11138957	0.56674474
HLA-DPA1*02:02-DPB1*05:01	VGGAVTFPLKSKVK	0.34011942	0.2526027
HLA-DPA1*02:02-DPB1*05:01	VGGQLQAFWKHGVQ	0.22815154	0.16666754
HLA-DPA1*02:02-DPB1*05:01	VGKKRSTTMSGFSN	0.344299	0.010261126
HLA-DPA1*02:02-DPB1*05:01	VGRMGIEILSFTIK	0.5313863	0.14702383
HLA-DPA1*02:02-DPB1*05:01	VGVVLFNFGKEKFE	0.56116205	0.049157746
HLA-DPA1*02:02-DPB1*05:01	VHPALDTYIKERKL	0.3611368	0.04922681
HLA-DPA1*02:02-DPB1*05:01	VICILSHPIKNTND	0.38624156	0.1345744
HLA-DPA1*02:02-DPB1*05:01	VIEGKQYDSILRVE	0.3026992	0.23883757
HLA-DPA1*02:02-DPB1*05:01	VIETLLSLEKQTRT	0.5296238	0.02783604
HLA-DPA1*02:02-DPB1*05:01	VISRLADFAKERAS	0.5050748	0.25525314
HLA-DPA1*02:02-DPB1*05:01	VLDKASSLIEEAKK	0.31975943	0.34677944
HLA-DPA1*02:02-DPB1*05:01	VLETVEVLQKEGLK	0.38429877	0.08685365
HLA-DPA1*02:02-DPB1*05:01	VLGTKNLSQILSDR	0.20396847	0.058610596
HLA-DPA1*02:02-DPB1*05:01	VLIKTAEELMNFSK	0.58008754	0.06576662
HLA-DPA1*02:02-DPB1*05:01	VLLESEQFLTELTR	0.3498741	0.43851694
HLA-DPA1*02:02-DPB1*05:01	VLLKTFFSCHKEFQ	0.4986474	0.02315079
HLA-DPA1*02:02-DPB1*05:01	VLNIVRFLEKYKDS	0.6152887	0.09652563
HLA-DPA1*02:02-DPB1*05:01	VLRKMSDLLELMVK	0.58046645	0.053535335
HLA-DPA1*02:02-DPB1*05:01	VLSKLSTLVETTLK	0.5031134	0.5927993
HLA-DPA1*02:02-DPB1*05:01	VLVPLHTTPKAVEK	0.27186522	0.032787386
HLA-DPA1*02:02-DPB1*05:01	VLYEKEGEFVAQFK	0.5125902	0.40419134
HLA-DPA1*02:02-DPB1*05:01	VMAELSPAAKTGKR	0.2759628	0.030573899
HLA-DPA1*02:02-DPB1*05:01	VMEMINANAKTRGR	0.3601037	0.033241566
HLA-DPA1*02:02-DPB1*05:01	VMLQTLNDEVPKYR	0.25957716	0.012493214
HLA-DPA1*02:02-DPB1*05:01	VMNKHVGHLLRTKA	0.29581788	0.023654325
HLA-DPA1*02:02-DPB1*05:01	VPIKVEQIEAGTPG	0.06833768	0.6688723
HLA-DPA1*02:02-DPB1*05:01	VPKDYTGEDVTPQN	0.008125517	0.84454024
HLA-DPA1*02:02-DPB1*05:01	VPSAVLIVAKKCPS	0.30637777	0.18346928
HLA-DPA1*02:02-DPB1*05:01	VPSEKLTTAMNRFK	0.44803286	0.23145752
HLA-DPA1*02:02-DPB1*05:01	VPTKTHVLLHRMSG	0.32125852	0.27825364
HLA-DPA1*02:02-DPB1*05:01	VPTSKANEILASVK	0.34500912	0.6974052
HLA-DPA1*02:02-DPB1*05:01	VPVNKLAAAVSNFG	0.33373097	0.48306817
HLA-DPA1*02:02-DPB1*05:01	VQALVEHVKEECDR	0.17969185	0.19177487
HLA-DPA1*02:02-DPB1*05:01	VQKILEVLQKMPQS	0.5211033	0.007018068
HLA-DPA1*02:02-DPB1*05:01	VQSQKSSSPLSSTR	0.1889907	0.1541982
HLA-DPA1*02:02-DPB1*05:01	VRAEKGFLLLASLR	0.5656947	0.19179222
HLA-DPA1*02:02-DPB1*05:01	VRCRPLTPEGKQRP	0.061830442	0.003780898
HLA-DPA1*02:02-DPB1*05:01	VRKTEESVLKVEVD	0.15443797	0.025347853
HLA-DPA1*02:02-DPB1*05:01	VRLKVSSTAVRTQH	0.25466388	0.33467084
HLA-DPA1*02:02-DPB1*05:01	VRLMDLLGEGLKRS	0.5127428	0.004052455
HLA-DPA1*02:02-DPB1*05:01	VRTVLELIKCQEKL	0.4534702	0.003054299
HLA-DPA1*02:02-DPB1*05:01	VSDVLLVPEKCQFF	0.38460127	0.001232643
HLA-DPA1*02:02-DPB1*05:01	VSEKTVEAFAEAVK	0.43798915	0.65242636
HLA-DPA1*02:02-DPB1*05:01	VSELLGTYEKAKQK	0.4055935	0.020205468
HLA-DPA1*02:02-DPB1*05:01	VSERVHAQVQQFLK	0.30149755	0.47066832
HLA-DPA1*02:02-DPB1*05:01	VSGKLDAVMKARKD	0.2356371	0.102352604
HLA-DPA1*02:02-DPB1*05:01	VSKMRMATPLLMQA	0.5267333	0.9884785
HLA-DPA1*02:02-DPB1*05:01	VSKVAEQVLNAVNK	0.4643751	0.5341234
HLA-DPA1*02:02-DPB1*05:01	VSQEKVTEMMKKFC	0.42702153	0.001104943
HLA-DPA1*02:02-DPB1*05:01	VSQLMEWTNKRPVI	0.25871664	0.002587255
HLA-DPA1*02:02-DPB1*05:01	VSSVLQECEKKNYS	0.29011896	0.002761343
HLA-DPA1*02:02-DPB1*05:01	VSVVLETTEKNQLF	0.4151007	0.006200275
HLA-DPA1*02:02-DPB1*05:01	VSYVIQAEGKEHII	0.34679586	0.003973422
HLA-DPA1*02:02-DPB1*05:01	VTINPSIITLKYGN	0.2553049	0.006178001
HLA-DPA1*02:02-DPB1*05:01	VTLIKYQELMEELR	0.5184285	0.50414693
HLA-DPA1*02:02-DPB1*05:01	VVAGFQWATKEGAL	0.19140717	0.057892106
HLA-DPA1*02:02-DPB1*05:01	VVDIFQVVKALRKA	0.5298984	0.1487428
HLA-DPA1*02:02-DPB1*05:01	VVDLLAPYAKGGKI	0.31028727	0.02683429
HLA-DPA1*02:02-DPB1*05:01	VVETLVNHRKELAL	0.35743386	0.029210165
HLA-DPA1*02:02-DPB1*05:01	VVEVTHDLQKHLAG	0.17055504	0.08910638
HLA-DPA1*02:02-DPB1*05:01	VVFDTFNDIEKRKF	0.5500575	0.02721316
HLA-DPA1*02:02-DPB1*05:01	VVGKEPESILQVLS	0.33049008	0.015457964
HLA-DPA1*02:02-DPB1*05:01	VVLGQFLVLKKDED	0.45730728	0.19026203
HLA-DPA1*02:02-DPB1*05:01	VVLPLENQMKESKR	0.44856554	0.013921902
HLA-DPA1*02:02-DPB1*05:01	VYGDIIHTPAKDRR	0.16804454	0.19232102
HLA-DPA1*02:02-DPB1*05:01	VYQKGHELVLANIA	0.29527223	0.23985986
HLA-DPA1*02:02-DPB1*05:01	VYTTLIDVTKGQFE	0.32846633	0.033415195
HLA-DPA1*02:02-DPB1*05:01	WDEKFHHKMVDNRG	0.06381234	0.7905084
HLA-DPA1*02:02-DPB1*05:01	WINALEAYQKTGQE	0.36211702	0.007119436
HLA-DPA1*02:02-DPB1*05:01	WISSFEQSKKEAQA	0.39935064	0.013670964
HLA-DPA1*02:02-DPB1*05:01	WLRRYLENGKETLQ	0.2099826	0.069642015
HLA-DPA1*02:02-DPB1*05:01	WMKYGYTSSKLSVR	0.30601704	0.2682091
HLA-DPA1*02:02-DPB1*05:01	YAEALVANVKQRAA	0.3593106	0.050111197
HLA-DPA1*02:02-DPB1*05:01	YAELLQHFEKVQNK	0.45607346	0.39264694
HLA-DPA1*02:02-DPB1*05:01	YALEVMESVVKNCG	0.5169389	0.011570057
HLA-DPA1*02:02-DPB1*05:01	YAPVISAEKAYHEQ	0.24775957	0.49926797
HLA-DPA1*02:02-DPB1*05:01	YDGKDYIALNEDLS	0.16643384	0.896314
HLA-DPA1*02:02-DPB1*05:01	YDVLSSDVQKNALA	0.21920179	0.030989483
HLA-DPA1*02:02-DPB1*05:01	YEEALKMAVKQGNQ	0.3295945	0.010122148
HLA-DPA1*02:02-DPB1*05:01	YEKLGEQVFGTTGK	0.31205148	0.08761811
HLA-DPA1*02:02-DPB1*05:01	YERYNSQLLSFVRD	0.44225898	0.29333055
HLA-DPA1*02:02-DPB1*05:01	YFEVTHDITKYSKA	0.30244035	0.015844733
HLA-DPA1*02:02-DPB1*05:01	YFKEKVSTQNLLLL	0.3009511	0.102546535
HLA-DPA1*02:02-DPB1*05:01	YFQAMSSVEKETKT	0.33988845	0.004462347
HLA-DPA1*02:02-DPB1*05:01	YFSVVIIRNKYGRL	0.45675611	0.025615806
HLA-DPA1*02:02-DPB1*05:01	YGAPQLQVEKVRTN	0.089529194	0.12899594
HLA-DPA1*02:02-DPB1*05:01	YGDIIHTPAKDRRA	0.13687038	0.2377952
HLA-DPA1*02:02-DPB1*05:01	YGNKTSTQFLNFTP	0.5297319	0.02513128
HLA-DPA1*02:02-DPB1*05:01	YGRALQASALKAWG	0.2843642	0.37889987
HLA-DPA1*02:02-DPB1*05:01	YGTAKSGTGIAAMS	0.08248265	0.14041421
HLA-DPA1*02:02-DPB1*05:01	YGTTFVTAWKNTHN	0.36512488	0.15872929
HLA-DPA1*02:02-DPB1*05:01	YIEKVVYTVKQSAE	0.3823898	0.20878497
HLA-DPA1*02:02-DPB1*05:01	YIEQTLVTVAAAGK	0.24624014	0.049198307
HLA-DPA1*02:02-DPB1*05:01	YKDAIHFYNKSLAE	0.30370483	0.036646895
HLA-DPA1*02:02-DPB1*05:01	YKLKLGEIVTTIPT	0.38311848	0.22315677
HLA-DPA1*02:02-DPB1*05:01	YLATLETLTKHYGA	0.49073714	0.04661932
HLA-DPA1*02:02-DPB1*05:01	YLLKVAELFEKLRK	0.7456411	0.078944966
HLA-DPA1*02:02-DPB1*05:01	YLQTLTTIAAEKNS	0.30537468	0.065153666
HLA-DPA1*02:02-DPB1*05:01	YLSPLADLAKVIQT	0.30799368	0.007124353
HLA-DPA1*02:02-DPB1*05:01	YNIQKESTLHLVLR	0.3841977	0.6636728
HLA-DPA1*02:02-DPB1*05:01	YPAEVTITWRKNGK	0.17502013	0.6677859
HLA-DPA1*02:02-DPB1*05:01	YPPKKVTTVIQNPM	0.27247307	0.66651225
HLA-DPA1*02:02-DPB1*05:01	YPTEKVWLEVEPVG	0.18689579	0.86111146
HLA-DPA1*02:02-DPB1*05:01	YQEAKSSKIMESFK	0.32842	0.0589631
HLA-DPA1*02:02-DPB1*05:01	YQFSLSSTEKSQIE	0.31856334	0.012841219
HLA-DPA1*02:02-DPB1*05:01	YQQTLQGDFKNRAE	0.19032066	0.04341818
HLA-DPA1*02:02-DPB1*05:01	YRAMQADCLQKLQR	0.1834602	0.007514373
HLA-DPA1*02:02-DPB1*05:01	YRFQLQATTKEGPG	0.25378716	0.02675421
HLA-DPA1*02:02-DPB1*05:01	YSLPFCQPSKITYK	0.23575595	0.004291182
HLA-DPA1*02:02-DPB1*05:01	YTGKVSEEIEDIIK	0.21171454	0.39120898
HLA-DPA1*02:02-DPB1*05:01	YTMLIKWVNKTGRD	0.48085564	0.032234035
HLA-DPA1*02:02-DPB1*05:01	YTYALKEKAKYQCK	0.3318275	0.015084836
HLA-DPA1*02:02-DPB1*05:01	YVKALAEENKNTVD	0.16406229	0.06437199
HLA-DPA1*02:02-DPB1*05:01	YVKSFVMNFKNNNS	0.51927716	0.32775983
HLA-DPA1*02:02-DPB1*05:01	YYDSFKLQTKEFQV	0.419868	0.008114662
