# Supplementary material for: MHCII-peptide presentation: an assessment of the state-of-the-art prediction methods
Source: Front Immunol. 2024 Mar 12;15:1293706. doi: 10.3389/fimmu.2024.1293706 (PMC11027168; doi:10.3389/fimmu.2024.1293706)
Supplement: Supplementary file 2 [file DataSheet_2.zip › output/BERT/pos/14_HLA-DQA1_03_01_DQB1_03_02.csv]

allele	peptide	affinity_pred	mass_pred
HLA-DQA1*03:01-DQB1*03:02	AAAAAAAAAAAAQQ	0.20944792	0.68801916
HLA-DQA1*03:01-DQB1*03:02	ADTTENQSGVSFDK	0.2950401	0.059545673
HLA-DQA1*03:01-DQB1*03:02	AEAKAAEAAASAYY	0.31950492	0.9003379
HLA-DQA1*03:01-DQB1*03:02	AEDKGILTVDELLA	0.44452804	0.22998321
HLA-DQA1*03:01-DQB1*03:02	AEDLSGSIASPDVK	0.43186587	0.9707143
HLA-DQA1*03:01-DQB1*03:02	AEEEEVAEVEEEEA	0.68102676	0.44938502
HLA-DQA1*03:01-DQB1*03:02	AGDFGSVGATEWLE	0.5290479	0.5584942
HLA-DQA1*03:01-DQB1*03:02	AGPEGVAPAPEGEK	0.50965625	0.08637716
HLA-DQA1*03:01-DQB1*03:02	AKTAFDEAIAELDT	0.5004424	0.5165242
HLA-DQA1*03:01-DQB1*03:02	ALDGGTGPAREGGA	0.2511296	0.0075295
HLA-DQA1*03:01-DQB1*03:02	ALIAPDHVVPAPEE	0.3990044	0.45338422
HLA-DQA1*03:01-DQB1*03:02	APDGAAAAASGSSL	0.35442173	0.9354191
HLA-DQA1*03:01-DQB1*03:02	APGAESAVASFVTQ	0.41391703	0.6496455
HLA-DQA1*03:01-DQB1*03:02	APGDVEALAPPVRH	0.2596187	0.40619096
HLA-DQA1*03:01-DQB1*03:02	APGKGILAADESTG	0.30417585	0.5897444
HLA-DQA1*03:01-DQB1*03:02	APPQYVLPTYEMAV	0.34541327	0.007055536
HLA-DQA1*03:01-DQB1*03:02	APSVPAAEPEYPKG	0.45859152	0.28821766
HLA-DQA1*03:01-DQB1*03:02	AQKSQSTQISQELE	0.46646452	0.82342017
HLA-DQA1*03:01-DQB1*03:02	ARGDLGIEIPAEKV	0.5005824	0.221136
HLA-DQA1*03:01-DQB1*03:02	ARLLPAGAGAETPG	0.37051958	0.12581298
HLA-DQA1*03:01-DQB1*03:02	ASLDASTQTTHELT	0.4027521	0.12787499
HLA-DQA1*03:01-DQB1*03:02	ATPFLVVRHQLLKT	0.047129102	0.79306173
HLA-DQA1*03:01-DQB1*03:02	AVDTAAQISEQKSN	0.3794072	0.7677576
HLA-DQA1*03:01-DQB1*03:02	AVEFQEAQAYADDN	0.44556016	0.61617553
HLA-DQA1*03:01-DQB1*03:02	AVTEQGAELSNEER	0.5203325	0.50602865
HLA-DQA1*03:01-DQB1*03:02	AWVLDKLKAERERG	0.27629098	0.032417096
HLA-DQA1*03:01-DQB1*03:02	AYQIIHRNGIPDEQ	0.14347121	0.29439998
HLA-DQA1*03:01-DQB1*03:02	DADIGVAEAERDAG	0.5834224	0.75937694
HLA-DQA1*03:01-DQB1*03:02	DADLAQVESFQELN	0.6276427	0.25804892
HLA-DQA1*03:01-DQB1*03:02	DAPRAVFPSIVGRP	0.10982897	0.06504569
HLA-DQA1*03:01-DQB1*03:02	DASAEVERLRRENQ	0.35823047	0.4561397
HLA-DQA1*03:01-DQB1*03:02	DDEDVVGPGQESDD	0.40734047	0.014401741
HLA-DQA1*03:01-DQB1*03:02	DDEEGAAVAPGHPL	0.4511763	0.7362097
HLA-DQA1*03:01-DQB1*03:02	DDGATKLNDEARRL	0.1878815	0.010824705
HLA-DQA1*03:01-DQB1*03:02	DDIEEAGIVAREFG	0.6035083	0.93396825
HLA-DQA1*03:01-DQB1*03:02	DDLEDSMIGPEVVH	0.38651574	0.094953194
HLA-DQA1*03:01-DQB1*03:02	DDTEDVSLFDAEEE	0.6810805	0.022954576
HLA-DQA1*03:01-DQB1*03:02	DDTGPEEGSPPKEE	0.36531284	0.016977461
HLA-DQA1*03:01-DQB1*03:02	DDVQVETIEPEPEP	0.63551563	0.78572196
HLA-DQA1*03:01-DQB1*03:02	DDVSLQVFMDHLKK	0.35560158	0.44711775
HLA-DQA1*03:01-DQB1*03:02	DEAAVEEEEEEKKP	0.37221134	0.51060575
HLA-DQA1*03:01-DQB1*03:02	DEDDVLLVPLAEPG	0.69622034	0.08713429
HLA-DQA1*03:01-DQB1*03:02	DEDGDLVAFSSDEE	0.66439724	0.19712338
HLA-DQA1*03:01-DQB1*03:02	DEDVVGPGQESDDF	0.44903	0.10451144
HLA-DQA1*03:01-DQB1*03:02	DEEDESAVGADKIQ	0.42482907	0.54153717
HLA-DQA1*03:01-DQB1*03:02	DEVEAAAQAAGIHD	0.38139468	0.8790506
HLA-DQA1*03:01-DQB1*03:02	DFDGDEIFHVDMAK	0.2943088	0.8087245
HLA-DQA1*03:01-DQB1*03:02	DFHAERAAREKIHE	0.30720207	0.14006399
HLA-DQA1*03:01-DQB1*03:02	DGDEIFHVDMAKKE	0.3348126	0.90505636
HLA-DQA1*03:01-DQB1*03:02	DGFEDVAIGAPQED	0.5870751	0.06906174
HLA-DQA1*03:01-DQB1*03:02	DGGGSPKGDVDPFY	0.15160003	0.010547157
HLA-DQA1*03:01-DQB1*03:02	DGGTGPAREGGAVG	0.17787999	0.013912792
HLA-DQA1*03:01-DQB1*03:02	DGKLDGLVPSYAEK	0.47615227	0.59751093
HLA-DQA1*03:01-DQB1*03:02	DGPITITIVNRDGT	0.18004718	0.48788413
HLA-DQA1*03:01-DQB1*03:02	DGSEDKVVEVAEEE	0.57365984	0.35000885
HLA-DQA1*03:01-DQB1*03:02	DGTGWIATRPASEQ	0.46937057	0.7192582
HLA-DQA1*03:01-DQB1*03:02	DHGSTGILVFPNED	0.44629526	0.9670184
HLA-DQA1*03:01-DQB1*03:02	DIDKGEVSARQELK	0.35196647	0.61018527
HLA-DQA1*03:01-DQB1*03:02	DIEEAGIVAREFGV	0.5354666	0.013593028
HLA-DQA1*03:01-DQB1*03:02	DIKSGKLSRELDFV	0.21813287	0.1726857
HLA-DQA1*03:01-DQB1*03:02	DINIVQELERVPHN	0.20459901	0.0072047575
HLA-DQA1*03:01-DQB1*03:02	DKAAVEMFIATVFQ	0.39873883	0.012697508
HLA-DQA1*03:01-DQB1*03:02	DLDAVALMHPDGSA	0.31156787	0.09188433
HLA-DQA1*03:01-DQB1*03:02	DLEDSMIGPEVVHP	0.32950926	0.041237086
HLA-DQA1*03:01-DQB1*03:02	DLEVAQTTALPDED	0.6177884	0.41923064
HLA-DQA1*03:01-DQB1*03:02	DLPASASLPAKADL	0.4351796	0.84029067
HLA-DQA1*03:01-DQB1*03:02	DLPILEVEEMEPPP	0.4064863	0.022601444
HLA-DQA1*03:01-DQB1*03:02	DNFNPVSEERGKVQ	0.25612748	0.8838539
HLA-DQA1*03:01-DQB1*03:02	DNWEAITGTGDPEH	0.36807612	0.51353353
HLA-DQA1*03:01-DQB1*03:02	DPEEKHSMAYQDLH	0.2595629	0.3834868
HLA-DQA1*03:01-DQB1*03:02	DPFNIHDLKVNVEH	0.32818195	0.84669846
HLA-DQA1*03:01-DQB1*03:02	DPNPDDPLVPEIAR	0.33144638	0.56579417
HLA-DQA1*03:01-DQB1*03:02	DPSGSVASISHQEQ	0.5101179	0.8962305
HLA-DQA1*03:01-DQB1*03:02	DPTLGGPARAAEEV	0.43771067	0.20635816
HLA-DQA1*03:01-DQB1*03:02	DPVPGYSVPAAEHS	0.48016873	0.81159705
HLA-DQA1*03:01-DQB1*03:02	DPWSGGGVTKDITD	0.17031057	0.9778086
HLA-DQA1*03:01-DQB1*03:02	DPYDKPNTIYIERH	0.21502931	0.9530635
HLA-DQA1*03:01-DQB1*03:02	DQETRNVKAQSQTD	0.30937937	0.53666836
HLA-DQA1*03:01-DQB1*03:02	DRIADAFSPASVDN	0.4414344	0.7145354
HLA-DQA1*03:01-DQB1*03:02	DRVRNLQSEVEGVK	0.29681948	0.8888842
HLA-DQA1*03:01-DQB1*03:02	DSDAASPRGEPRAP	0.23139341	0.38057476
HLA-DQA1*03:01-DQB1*03:02	DSDVGEYRAVTELG	0.48570517	0.8904721
HLA-DQA1*03:01-DQB1*03:02	DSGDGVTHTVPIYE	0.3905997	0.9209331
HLA-DQA1*03:01-DQB1*03:02	DSNHDGIVTAEELE	0.5819155	0.90551025
HLA-DQA1*03:01-DQB1*03:02	DSPLEPQDEPEPEP	0.44196078	0.033289365
HLA-DQA1*03:01-DQB1*03:02	DSQDADLAQVESFQ	0.5602262	0.18194708
HLA-DQA1*03:01-DQB1*03:02	DSQDLGQHGLEEDF	0.4288621	0.63290524
HLA-DQA1*03:01-DQB1*03:02	DSQETAVAIASRLG	0.33647177	0.6016575
HLA-DQA1*03:01-DQB1*03:02	DSVSIISFPEKEQE	0.60889286	0.4461337
HLA-DQA1*03:01-DQB1*03:02	DVIDSIEANVENAE	0.54147136	0.48451728
HLA-DQA1*03:01-DQB1*03:02	DVKPSPSAAEADFD	0.5368122	0.47975737
HLA-DQA1*03:01-DQB1*03:02	DVQVETIEPEPEPA	0.61681235	0.7326845
HLA-DQA1*03:01-DQB1*03:02	DVTAEEAAGASPAK	0.421617	0.75249857
HLA-DQA1*03:01-DQB1*03:02	DWDEDAPAKIPDEE	0.553694	0.7620751
HLA-DQA1*03:01-DQB1*03:02	DWSEEASGITYEDR	0.5416668	0.6060095
HLA-DQA1*03:01-DQB1*03:02	DYDDVEIPANTEKA	0.50683385	0.058529664
HLA-DQA1*03:01-DQB1*03:02	EANETLAEMEEELR	0.55671346	0.59427655
HLA-DQA1*03:01-DQB1*03:02	EAQGALANIAVDKA	0.45978037	0.9004711
HLA-DQA1*03:01-DQB1*03:02	EARAKVIAAEGEMN	0.47262394	0.0975969
HLA-DQA1*03:01-DQB1*03:02	EDDDEELDETLSER	0.4791113	0.16416946
HLA-DQA1*03:01-DQB1*03:02	EDDEDEDSTVFDIK	0.3880579	0.4156459
HLA-DQA1*03:01-DQB1*03:02	EDDYDTLTDIDSDK	0.3933476	0.66761154
HLA-DQA1*03:01-DQB1*03:02	EDEEEGEEVVEDRD	0.5096182	0.4269139
HLA-DQA1*03:01-DQB1*03:02	EDEFEEAEQVREEN	0.57521236	0.28607038
HLA-DQA1*03:01-DQB1*03:02	EDIEIIPIQEEEEE	0.8406299	0.14098081
HLA-DQA1*03:01-DQB1*03:02	EDKVVEVAEEEEVA	0.61715823	0.7384952
HLA-DQA1*03:01-DQB1*03:02	EDPAAAFLAQQESE	0.59194875	0.11437032
HLA-DQA1*03:01-DQB1*03:02	EDTLDSTAAQQELR	0.5325499	0.5240562
HLA-DQA1*03:01-DQB1*03:02	EEEDGAAVAEKSHR	0.47128507	0.79232794
HLA-DQA1*03:01-DQB1*03:02	EEEEVAEVEEEEAD	0.64529693	0.4063037
HLA-DQA1*03:01-DQB1*03:02	EEEVAEVEEEEADD	0.62673485	0.33533403
HLA-DQA1*03:01-DQB1*03:02	EEQLAAAKAQQEQE	0.52403396	0.7977327
HLA-DQA1*03:01-DQB1*03:02	EETAKESTAEKDEL	0.48359105	0.56898123
HLA-DQA1*03:01-DQB1*03:02	EETDLISPPQEEVK	0.45733267	0.025148755
HLA-DQA1*03:01-DQB1*03:02	EGEYQGIPRAESGG	0.28421122	0.016789401
HLA-DQA1*03:01-DQB1*03:02	EGPSSLDPSQEGPT	0.2505704	0.027156329
HLA-DQA1*03:01-DQB1*03:02	EGSTIPIQEDYRKP	0.3294223	0.024428843
HLA-DQA1*03:01-DQB1*03:02	EGTPADTGDLSPGH	0.11960901	0.015715163
HLA-DQA1*03:01-DQB1*03:02	EIAAVISPELEHLD	0.59557587	0.4161935
HLA-DQA1*03:01-DQB1*03:02	EILDSRGNPTVEVD	0.29941052	0.20125361
HLA-DQA1*03:01-DQB1*03:02	EINEHDVVVQLQPN	0.3723354	0.48029533
HLA-DQA1*03:01-DQB1*03:02	EIQEALSRSYGTPE	0.2700724	0.102568105
HLA-DQA1*03:01-DQB1*03:02	EISDIGAKIAAVQF	0.437514	0.9041201
HLA-DQA1*03:01-DQB1*03:02	EIYTTSVTLDREEH	0.5329615	0.9159485
HLA-DQA1*03:01-DQB1*03:02	ELREAFAKVDTDGN	0.24827313	0.19962253
HLA-DQA1*03:01-DQB1*03:02	ELVETIAATAREIE	0.4946973	0.4486482
HLA-DQA1*03:01-DQB1*03:02	ENEEVSINSQGEYE	0.5275899	0.15010089
HLA-DQA1*03:01-DQB1*03:02	ENPEDEPLGPEDED	0.4380272	0.010792497
HLA-DQA1*03:01-DQB1*03:02	EPDHYVVVGAQRDA	0.48406732	0.9108604
HLA-DQA1*03:01-DQB1*03:02	EPDYVNGEVAATEA	0.53626734	0.82773465
HLA-DQA1*03:01-DQB1*03:02	EPFDIRDLQSNVEH	0.36865765	0.7581443
HLA-DQA1*03:01-DQB1*03:02	EPGAAVPRGQEAPE	0.3921839	0.07243074
HLA-DQA1*03:01-DQB1*03:02	EPGWTRGSEEGSPK	0.15409073	0.05685581
HLA-DQA1*03:01-DQB1*03:02	EPKSQASGPEPELY	0.44904956	0.38479733
HLA-DQA1*03:01-DQB1*03:02	EPNFLPVTEEADIR	0.50621355	0.9796158
HLA-DQA1*03:01-DQB1*03:02	EPVPGIKAEPDESN	0.40536982	0.3388515
HLA-DQA1*03:01-DQB1*03:02	EPVYEAEPEPEPEP	0.6221106	0.4653862
HLA-DQA1*03:01-DQB1*03:02	EQGDAPAILFDKEF	0.58249336	0.08108277
HLA-DQA1*03:01-DQB1*03:02	ESGEHIIAGAGELH	0.36693898	0.13788126
HLA-DQA1*03:01-DQB1*03:02	ESNHAIAAINEGQN	0.443416	0.41981596
HLA-DQA1*03:01-DQB1*03:02	ETDLISPPQEEVKS	0.34679994	0.0063503683
HLA-DQA1*03:01-DQB1*03:02	ETPDQFMTADETRN	0.26312035	0.2234586
HLA-DQA1*03:01-DQB1*03:02	EVAEEEEVAEVEEE	0.64478725	0.3392207
HLA-DQA1*03:01-DQB1*03:02	EVEAAAQAAGIHDA	0.36237222	0.73873365
HLA-DQA1*03:01-DQB1*03:02	FDGDEIFHVDMAKK	0.2252492	0.84444916
HLA-DQA1*03:01-DQB1*03:02	FDGPITITIVNRDG	0.23803744	0.49358407
HLA-DQA1*03:01-DQB1*03:02	FDSDAASPRGEPRA	0.32957667	0.22399907
HLA-DQA1*03:01-DQB1*03:02	FEAQGALANIAVDK	0.4979909	0.9827803
HLA-DQA1*03:01-DQB1*03:02	FEGTNGVPLFPDLQ	0.41358343	0.44978032
HLA-DQA1*03:01-DQB1*03:02	FELDGGLNIEKSAK	0.29542732	0.018672757
HLA-DQA1*03:01-DQB1*03:02	FESSEGVFLFPELR	0.5532684	0.6031496
HLA-DQA1*03:01-DQB1*03:02	FGADSVPANTENEV	0.55409336	0.17904645
HLA-DQA1*03:01-DQB1*03:02	FGRFASFEAQGALA	0.3031836	0.81428033
HLA-DQA1*03:01-DQB1*03:02	FHYLPFLPSTEDVY	0.35848048	0.66756326
HLA-DQA1*03:01-DQB1*03:02	FIEGHVVIPRIHPN	0.19078088	0.7922511
HLA-DQA1*03:01-DQB1*03:02	FPEEERGERSAEEK	0.40302593	0.521486
HLA-DQA1*03:01-DQB1*03:02	FPLVPESSSAASSG	0.32133016	0.18907075
HLA-DQA1*03:01-DQB1*03:02	FQKWAAVVVPSGQE	0.39323986	0.9954505
HLA-DQA1*03:01-DQB1*03:02	FQKWASVVVPSGQE	0.3703775	0.99378604
HLA-DQA1*03:01-DQB1*03:02	FVRFDSDAASQRME	0.30981869	0.9323877
HLA-DQA1*03:01-DQB1*03:02	FYEDYFSIPYPLPK	0.23803204	0.15217218
HLA-DQA1*03:01-DQB1*03:02	FYNELRVAPEEHPV	0.46610838	0.041996337
HLA-DQA1*03:01-DQB1*03:02	GDDEDSLSSAYIQR	0.38919502	0.79296505
HLA-DQA1*03:01-DQB1*03:02	GDEIFHVDMAKKET	0.32624918	0.7687713
HLA-DQA1*03:01-DQB1*03:02	GDFGSVGATEWLEG	0.53399396	0.54994076
HLA-DQA1*03:01-DQB1*03:02	GDTVASKASAEGGS	0.36982077	0.026961079
HLA-DQA1*03:01-DQB1*03:02	GEETDLISPPQEEV	0.5936507	0.009872744
HLA-DQA1*03:01-DQB1*03:02	GEPLSYTRFSLARQ	0.18445231	0.81087506
HLA-DQA1*03:01-DQB1*03:02	GEQFSSLIQREPSS	0.3465847	0.0029614717
HLA-DQA1*03:01-DQB1*03:02	GESEHLLEPAEAER	0.5424946	0.30263013
HLA-DQA1*03:01-DQB1*03:02	GESQTDIEITREED	0.50893575	0.26348796
HLA-DQA1*03:01-DQB1*03:02	GFEDVAIGAPQEDD	0.61630577	0.07199274
HLA-DQA1*03:01-DQB1*03:02	GGGGGARPAAEPPR	0.40114635	0.24352685
HLA-DQA1*03:01-DQB1*03:02	GGPAAAASSLERET	0.4867571	0.11664303
HLA-DQA1*03:01-DQB1*03:02	GGPMDASVEEEGVR	0.43752056	0.8219811
HLA-DQA1*03:01-DQB1*03:02	GIDEDEVAAEEPNA	0.49325514	0.22641258
HLA-DQA1*03:01-DQB1*03:02	GIHDAIMAFPEGYR	0.47344807	0.49925146
HLA-DQA1*03:01-DQB1*03:02	GIPDRFSGSSSGAE	0.34081137	0.18723662
HLA-DQA1*03:01-DQB1*03:02	GIVFFSNPAHPEFR	0.3548538	0.8684951
HLA-DQA1*03:01-DQB1*03:02	GKPTEGALIALAMK	0.36995637	0.9595237
HLA-DQA1*03:01-DQB1*03:02	GKTIENFLVVNKER	0.3992113	0.49088845
HLA-DQA1*03:01-DQB1*03:02	GKVIGVKSEGEIAR	0.3131506	0.5028514
HLA-DQA1*03:01-DQB1*03:02	GKYISIGSEAEKNK	0.38759077	0.9064518
HLA-DQA1*03:01-DQB1*03:02	GLLGPYIRAEVEDN	0.413293	0.016626097
HLA-DQA1*03:01-DQB1*03:02	GLSEEEQLERALQA	0.258078	0.0034797825
HLA-DQA1*03:01-DQB1*03:02	GPAAAAHDAGITIF	0.35628852	0.44914454
HLA-DQA1*03:01-DQB1*03:02	GPAAAASSLERETE	0.49954608	0.35546368
HLA-DQA1*03:01-DQB1*03:02	GPARKGAAAIEAED	0.4957782	0.7730155
HLA-DQA1*03:01-DQB1*03:02	GPDVPSTPAAEAKA	0.4042958	0.47591433
HLA-DQA1*03:01-DQB1*03:02	GPGAHRGEPAPEDP	0.3379984	0.8404218
HLA-DQA1*03:01-DQB1*03:02	GPGGAASWEYGDPH	0.2959443	0.8056679
HLA-DQA1*03:01-DQB1*03:02	GPHDVHVQIETSPP	0.3139184	0.46458703
HLA-DQA1*03:01-DQB1*03:02	GPIDGPSKSGAEEQ	0.25376162	0.28296
HLA-DQA1*03:01-DQB1*03:02	GPKEGEAVVLPEVE	0.61582845	0.93839633
HLA-DQA1*03:01-DQB1*03:02	GPKPTEVVLDDDRE	0.3163852	0.67525667
HLA-DQA1*03:01-DQB1*03:02	GPSSLDPSQEGPTG	0.1888792	0.02746424
HLA-DQA1*03:01-DQB1*03:02	GPTEEDAEIIQHDQ	0.42013568	0.94403046
HLA-DQA1*03:01-DQB1*03:02	GRGVSEPLMENGSG	0.2958662	0.07353152
HLA-DQA1*03:01-DQB1*03:02	GRLDKLTVTSQNLQ	0.14154692	0.80086976
HLA-DQA1*03:01-DQB1*03:02	GSKLVDYARSVHEE	0.41122732	0.39397964
HLA-DQA1*03:01-DQB1*03:02	GSPYPGVPVEELFK	0.35872105	0.043957494
HLA-DQA1*03:01-DQB1*03:02	GSQKDENLALYVEN	0.49979264	0.013119805
HLA-DQA1*03:01-DQB1*03:02	GTFAHRDFSAEYEE	0.3585783	0.16916756
HLA-DQA1*03:01-DQB1*03:02	GVEEVTQIPQEEHA	0.5242191	0.35925856
HLA-DQA1*03:01-DQB1*03:02	GVLEGAVVAGEGQG	0.45949903	0.35509452
HLA-DQA1*03:01-DQB1*03:02	GVPEDQAAVALERT	0.50504595	0.1254976
HLA-DQA1*03:01-DQB1*03:02	GVSSYDTVISRDIQ	0.29156414	0.86640847
HLA-DQA1*03:01-DQB1*03:02	HDLEVAQTTALPDE	0.5644918	0.4186433
HLA-DQA1*03:01-DQB1*03:02	HESAAMAASANIEN	0.45867568	0.7946773
HLA-DQA1*03:01-DQB1*03:02	HGSDSVESAEKEIG	0.4612698	0.10353152
HLA-DQA1*03:01-DQB1*03:02	HKLQDASAEVERLR	0.43722576	0.872925
HLA-DQA1*03:01-DQB1*03:02	HPDRHSGASAEVQK	0.40883657	0.94212854
HLA-DQA1*03:01-DQB1*03:02	HSINGYVFDSLQLS	0.25578335	0.011260236
HLA-DQA1*03:01-DQB1*03:02	IAEFTTNLTEEEEK	0.5459439	0.83669376
HLA-DQA1*03:01-DQB1*03:02	IALESEGRPEEQME	0.38444585	0.32484207
HLA-DQA1*03:01-DQB1*03:02	IDFEDVIAEPEGTH	0.5014308	0.15293933
HLA-DQA1*03:01-DQB1*03:02	IDPYDKPNTIYIER	0.28639355	0.8311456
HLA-DQA1*03:01-DQB1*03:02	IDRNIQATLESQKK	0.32883358	0.10585944
HLA-DQA1*03:01-DQB1*03:02	IEENIKIFEEEEVE	0.5684904	0.04098395
HLA-DQA1*03:01-DQB1*03:02	IEISDASEVEKEIN	0.5092941	0.17656946
HLA-DQA1*03:01-DQB1*03:02	IELQDSYLLPISED	0.5836981	0.14186695
HLA-DQA1*03:01-DQB1*03:02	IFGVIKGFVEPDHY	0.40649503	0.51863396
HLA-DQA1*03:01-DQB1*03:02	IFHDVDHIPESDRN	0.24083595	0.25430068
HLA-DQA1*03:01-DQB1*03:02	IGKARQAAKTEIEK	0.22767425	0.13017388
HLA-DQA1*03:01-DQB1*03:02	IGLDAAALPGQPME	0.4038809	0.08828867
HLA-DQA1*03:01-DQB1*03:02	IGLEGKGFEPTLEA	0.34452376	0.01148562
HLA-DQA1*03:01-DQB1*03:02	ILDQSEAEKARKEL	0.3414739	0.73603714
HLA-DQA1*03:01-DQB1*03:02	ILPSDYDHAEAEAR	0.35847855	0.33060256
HLA-DQA1*03:01-DQB1*03:02	ILVDVSNPTEQEHL	0.31974497	0.12299274
HLA-DQA1*03:01-DQB1*03:02	INKYFPGMFPFKDK	0.2052452	0.023895543
HLA-DQA1*03:01-DQB1*03:02	IPDRFSGSSSGAER	0.39944467	0.79346323
HLA-DQA1*03:01-DQB1*03:02	IPELNKVARAAAEV	0.41877046	0.04865213
HLA-DQA1*03:01-DQB1*03:02	IPGDRESQAVVDPP	0.37910667	0.81569844
HLA-DQA1*03:01-DQB1*03:02	IRNIEEHASADVEK	0.3881873	0.30788788
HLA-DQA1*03:01-DQB1*03:02	ISGDTCSGGDVEAR	0.19785914	0.0851491
HLA-DQA1*03:01-DQB1*03:02	ISGDTGVIHVVEKE	0.37008464	0.19853282
HLA-DQA1*03:01-DQB1*03:02	ISLEHAVHIIEETQ	0.5025564	0.09710333
HLA-DQA1*03:01-DQB1*03:02	ITQRKLEAARAAEQ	0.27903894	0.7921724
HLA-DQA1*03:01-DQB1*03:02	KASVSVTAEDEGTQ	0.5574057	0.11277364
HLA-DQA1*03:01-DQB1*03:02	KDYIALNEDLSSWT	0.31140423	0.94975185
HLA-DQA1*03:01-DQB1*03:02	KFHYLPFLPSTEDV	0.30062142	0.7207212
HLA-DQA1*03:01-DQB1*03:02	KFISSPMKEKGNIQ	0.14216389	0.0020537593
HLA-DQA1*03:01-DQB1*03:02	KGDHVAYSWSEKAG	0.35823563	0.6499492
HLA-DQA1*03:01-DQB1*03:02	KHFGEEAGKIQPDE	0.35154292	0.07798444
HLA-DQA1*03:01-DQB1*03:02	KIADFGLARVIEDN	0.4533184	0.50429535
HLA-DQA1*03:01-DQB1*03:02	KIKFDDVVQAIKDH	0.33588633	0.35590538
HLA-DQA1*03:01-DQB1*03:02	KKEQTIEIKEEVVG	0.2452611	0.22508065
HLA-DQA1*03:01-DQB1*03:02	KKYFAATQFEPLAA	0.3820997	0.6028635
HLA-DQA1*03:01-DQB1*03:02	KLQDASAEVERLRR	0.3897479	0.8078612
HLA-DQA1*03:01-DQB1*03:02	KMVEEYSVLSGDIL	0.37113756	0.031942215
HLA-DQA1*03:01-DQB1*03:02	KPKPEEEVKPVKEP	0.28340116	0.30959356
HLA-DQA1*03:01-DQB1*03:02	KPPSSGTSSEFEVV	0.3843114	0.35234126
HLA-DQA1*03:01-DQB1*03:02	KPSPSAAEADFDIV	0.49002656	0.63894695
HLA-DQA1*03:01-DQB1*03:02	KRKWEAAHEAEQLR	0.27563435	0.9975705
HLA-DQA1*03:01-DQB1*03:02	KSQSTQISQELEEL	0.5301172	0.29013646
HLA-DQA1*03:01-DQB1*03:02	KTKESREAVEKEFE	0.34719476	0.06762309
HLA-DQA1*03:01-DQB1*03:02	KVYELSNVQEDSQP	0.3694568	0.56102693
HLA-DQA1*03:01-DQB1*03:02	KYFPGMFPFKDKFG	0.13237335	0.007889007
HLA-DQA1*03:01-DQB1*03:02	LAFDGRTFVEYLNA	0.35298207	0.008820591
HLA-DQA1*03:01-DQB1*03:02	LAQEAASKLTRAPD	0.20115326	0.039953355
HLA-DQA1*03:01-DQB1*03:02	LATSIHQSQLDRER	0.31531048	0.49072665
HLA-DQA1*03:01-DQB1*03:02	LDAGLEPSPGLEDP	0.42613363	0.007988311
HLA-DQA1*03:01-DQB1*03:02	LDDEEFALANHLIK	0.2962425	0.90224135
HLA-DQA1*03:01-DQB1*03:02	LDGGTGPAREGGAV	0.2367565	0.016907033
HLA-DQA1*03:01-DQB1*03:02	LDGLVPSYAEKEAK	0.46362782	0.57289165
HLA-DQA1*03:01-DQB1*03:02	LDLDAGLEPSPGLE	0.43666044	0.012172502
HLA-DQA1*03:01-DQB1*03:02	LDLVEGSLLQGTEG	0.37937602	0.460368
HLA-DQA1*03:01-DQB1*03:02	LDPAGPEYTRASVE	0.38407972	0.013678324
HLA-DQA1*03:01-DQB1*03:02	LEIDKEGVIEPDTD	0.35801184	0.6021295
HLA-DQA1*03:01-DQB1*03:02	LEPTYHGIVTENDN	0.35770944	0.97164124
HLA-DQA1*03:01-DQB1*03:02	LFLVRVVVPYQGPS	0.20190519	0.6743394
HLA-DQA1*03:01-DQB1*03:02	LGIDEDEVAAEEPN	0.5033945	0.2251701
HLA-DQA1*03:01-DQB1*03:02	LGKYISIGSEAEKN	0.4082661	0.95084316
HLA-DQA1*03:01-DQB1*03:02	LKADRAGVLAGHDN	0.30300122	0.92627966
HLA-DQA1*03:01-DQB1*03:02	LKDITLGTLGYGEN	0.32828453	0.10450576
HLA-DQA1*03:01-DQB1*03:02	LLQDPSTATREEID	0.4051449	0.47017783
HLA-DQA1*03:01-DQB1*03:02	LNEDLRSWTAADMA	0.43901545	0.9255788
HLA-DQA1*03:01-DQB1*03:02	LNFIRGVVDSEDLP	0.45968974	0.74458015
HLA-DQA1*03:01-DQB1*03:02	LNGDSSALLNPSKE	0.39837053	0.34266335
HLA-DQA1*03:01-DQB1*03:02	LNIDPDAKVEEEPE	0.42766646	0.30917922
HLA-DQA1*03:01-DQB1*03:02	LPDDEDVVGPGQES	0.3874025	0.21587102
HLA-DQA1*03:01-DQB1*03:02	LPDGQVITIGNERF	0.39994717	0.8653609
HLA-DQA1*03:01-DQB1*03:02	LPEDRSQHLGEELQ	0.23126079	0.09889159
HLA-DQA1*03:01-DQB1*03:02	LPKLIDFSAQIAEG	0.45734915	0.45146117
HLA-DQA1*03:01-DQB1*03:02	LPPAGRPSEEPEPD	0.3340328	0.3836201
HLA-DQA1*03:01-DQB1*03:02	LPRKVITAAVIGSL	0.22276537	0.6107275
HLA-DQA1*03:01-DQB1*03:02	LPSRDSSGTAVAPE	0.5423815	0.8803309
HLA-DQA1*03:01-DQB1*03:02	LPTGGGPSQEVEPA	0.352521	0.67100394
HLA-DQA1*03:01-DQB1*03:02	LPTGIPIVYELDKN	0.33322346	0.14941242
HLA-DQA1*03:01-DQB1*03:02	LPVSEGVFVVKDPN	0.40602282	0.78059703
HLA-DQA1*03:01-DQB1*03:02	LQKQVTDLEAEREQ	0.38057655	0.96168363
HLA-DQA1*03:01-DQB1*03:02	LRGYDQSAYDGKDY	0.16406731	0.82018054
HLA-DQA1*03:01-DQB1*03:02	LSADQVALVYSTLG	0.33008137	0.011096957
HLA-DQA1*03:01-DQB1*03:02	LSMDGGGSPKGDVD	0.08523991	0.0051647127
HLA-DQA1*03:01-DQB1*03:02	LVDDYFELVQHEYK	0.3395918	0.7100946
HLA-DQA1*03:01-DQB1*03:02	LVPGGGATEIELAK	0.34809467	0.9066049
HLA-DQA1*03:01-DQB1*03:02	MAASANIENSGLPH	0.30290878	0.044658966
HLA-DQA1*03:01-DQB1*03:02	MDGGGSPKGDVDPF	0.1336351	0.0060270326
HLA-DQA1*03:01-DQB1*03:02	MLKESKADIFVDPV	0.3949832	0.025440624
HLA-DQA1*03:01-DQB1*03:02	MPLDQYSPSFPDTR	0.19884185	0.2909234
HLA-DQA1*03:01-DQB1*03:02	NEDLRSWTAADMAA	0.41775	0.98310834
HLA-DQA1*03:01-DQB1*03:02	NEEDIEIIPIQEEE	0.82573915	0.18228297
HLA-DQA1*03:01-DQB1*03:02	NIDPDAKVEEEPEE	0.46259278	0.42681107
HLA-DQA1*03:01-DQB1*03:02	NIFGVIKGFVEPDH	0.42784473	0.5912204
HLA-DQA1*03:01-DQB1*03:02	NPAAGSVILLENLR	0.48997653	0.49784604
HLA-DQA1*03:01-DQB1*03:02	NPDGGFATYETKRG	0.16373344	0.83486927
HLA-DQA1*03:01-DQB1*03:02	NPEDEPLGPEDEDS	0.42996177	0.026454005
HLA-DQA1*03:01-DQB1*03:02	NPFDDDATSGTEVR	0.34749648	0.56998265
HLA-DQA1*03:01-DQB1*03:02	NPGGSGTSSRLEPR	0.21635196	0.771806
HLA-DQA1*03:01-DQB1*03:02	NPKQAATQSELHYA	0.2299421	0.30804682
HLA-DQA1*03:01-DQB1*03:02	NPLQFDNPAELYVE	0.4238672	0.27788043
HLA-DQA1*03:01-DQB1*03:02	NPVASLGHSEAETP	0.3889214	0.05253034
HLA-DQA1*03:01-DQB1*03:02	NPYSRHSSMPRPDY	0.18015936	0.23918596
HLA-DQA1*03:01-DQB1*03:02	PALPLDQLQITHKD	0.043823753	0.22118337
HLA-DQA1*03:01-DQB1*03:02	PGGYVAYSKAATVT	0.14577617	0.8093802
HLA-DQA1*03:01-DQB1*03:02	PSDSQDLGQHGLEE	0.26998392	0.21144179
HLA-DQA1*03:01-DQB1*03:02	QPGREEGSPLELER	0.42918518	0.05640621
HLA-DQA1*03:01-DQB1*03:02	QPPVPSSPTEEEEE	0.42764056	0.08845059
HLA-DQA1*03:01-DQB1*03:02	QPYPSGADVPFGPP	0.20905305	0.53009236
HLA-DQA1*03:01-DQB1*03:02	QVFERHVQTHFDQN	0.12180927	0.39475384
HLA-DQA1*03:01-DQB1*03:02	RAGSGSQVPTEPKK	0.26065075	0.23232897
HLA-DQA1*03:01-DQB1*03:02	RDLTDYLMKILTER	0.32719374	0.017909538
HLA-DQA1*03:01-DQB1*03:02	RDNAGAATEEFIKR	0.40601686	0.80208206
HLA-DQA1*03:01-DQB1*03:02	RFDEAALSIQKEKN	0.53688264	0.07032117
HLA-DQA1*03:01-DQB1*03:02	RFILPIGATVNMDG	0.35967687	0.26296085
HLA-DQA1*03:01-DQB1*03:02	RGPAGDATVASEKE	0.4419618	0.7301011
HLA-DQA1*03:01-DQB1*03:02	RGPSAAFAPAAAEP	0.5462026	0.33974904
HLA-DQA1*03:01-DQB1*03:02	RIYDPGGSVPSGEA	0.3897667	0.34911188
HLA-DQA1*03:01-DQB1*03:02	RKEAESSPFVERLL	0.41436672	0.101891086
HLA-DQA1*03:01-DQB1*03:02	RMATPLLMQALPMG	0.1768945	0.8535838
HLA-DQA1*03:01-DQB1*03:02	RPADVSPTSPQPEG	0.44915307	0.53230774
HLA-DQA1*03:01-DQB1*03:02	RPIGPKPTKAGKDK	0.039816394	0.48780984
HLA-DQA1*03:01-DQB1*03:02	RPKDDSTKPKPEEE	0.23902078	0.10353742
HLA-DQA1*03:01-DQB1*03:02	RPRPGDSLPSRETR	0.18512629	0.2661066
HLA-DQA1*03:01-DQB1*03:02	RPSETGIIGIIDPE	0.44503346	0.82167995
HLA-DQA1*03:01-DQB1*03:02	RREEGAPGDPEAAL	0.3481333	0.015438286
HLA-DQA1*03:01-DQB1*03:02	RVAGESAEPEPEPE	0.6360664	0.6809208
HLA-DQA1*03:01-DQB1*03:02	SAGIKVIMVTGDHP	0.22882599	0.16492477
HLA-DQA1*03:01-DQB1*03:02	SAPDALKIITENDH	0.38410717	0.28503332
HLA-DQA1*03:01-DQB1*03:02	SDDEAAVEEEEEEK	0.60817474	0.74853957
HLA-DQA1*03:01-DQB1*03:02	SDEFKVETSNKVLD	0.20234282	0.7832131
HLA-DQA1*03:01-DQB1*03:02	SDLHLIEPLDEGGE	0.43442103	0.010442319
HLA-DQA1*03:01-DQB1*03:02	SDSQDLGQHGLEED	0.33367082	0.22809191
HLA-DQA1*03:01-DQB1*03:02	SEDKVVEVAEEEEV	0.643566	0.5530591
HLA-DQA1*03:01-DQB1*03:02	SEGPSSLDPSQEGP	0.3151659	0.013147322
HLA-DQA1*03:01-DQB1*03:02	SEPQAFDVFPENPR	0.4360651	0.2118605
HLA-DQA1*03:01-DQB1*03:02	SETVFLPREDHLFR	0.2871626	0.9622334
HLA-DQA1*03:01-DQB1*03:02	SFEAQGALANIAVD	0.46187538	0.9612986
HLA-DQA1*03:01-DQB1*03:02	SFSPGGLAPEISPL	0.34267175	0.04842081
HLA-DQA1*03:01-DQB1*03:02	SGALYISKVQKEDN	0.34493077	0.4273898
HLA-DQA1*03:01-DQB1*03:02	SGASVTEPVAEERG	0.5519074	0.34470072
HLA-DQA1*03:01-DQB1*03:02	SGDGVTHTVPIYEG	0.40555862	0.9463469
HLA-DQA1*03:01-DQB1*03:02	SGDTQTDATSFYDR	0.39665705	0.6612619
HLA-DQA1*03:01-DQB1*03:02	SGERYHVEPHPEHL	0.33225283	0.24680421
HLA-DQA1*03:01-DQB1*03:02	SGQAKETIPLQETS	0.33920118	0.049266823
HLA-DQA1*03:01-DQB1*03:02	SGRAGFTAAYSEKG	0.4580251	0.42714018
HLA-DQA1*03:01-DQB1*03:02	SGSHTLPALLENLK	0.3017534	0.033781644
HLA-DQA1*03:01-DQB1*03:02	SHVDYSNWAPGEPT	0.28186026	0.22768626
HLA-DQA1*03:01-DQB1*03:02	SIAKAIKARGEVIH	0.23244675	0.03761876
HLA-DQA1*03:01-DQB1*03:02	SIWDEFISDEADEK	0.45910898	0.21960719
HLA-DQA1*03:01-DQB1*03:02	SNHDGIVTAEELES	0.5445098	0.6389099
HLA-DQA1*03:01-DQB1*03:02	SPERQRSLRPHHDA	0.11837562	0.030715287
HLA-DQA1*03:01-DQB1*03:02	SPGAQPAGATVQEQ	0.5122675	0.7062189
HLA-DQA1*03:01-DQB1*03:02	SPLPDAFKHVGWEG	0.1701414	0.45371422
HLA-DQA1*03:01-DQB1*03:02	SPMPEHYVEGSTVN	0.27548468	0.6105794
HLA-DQA1*03:01-DQB1*03:02	SPRPPRAGEARPGP	0.06847323	0.23934145
HLA-DQA1*03:01-DQB1*03:02	SPSKSSAEAQTPED	0.46301842	0.6489032
HLA-DQA1*03:01-DQB1*03:02	SPSSPEPASLPAED	0.5541739	0.11318058
HLA-DQA1*03:01-DQB1*03:02	SQKDENLALYVENQ	0.5017946	0.01893802
HLA-DQA1*03:01-DQB1*03:02	SRSPPGVGPEEEEG	0.33745843	0.0036634994
HLA-DQA1*03:01-DQB1*03:02	SSDEELTMAMSYVK	0.3894544	0.0803787
HLA-DQA1*03:01-DQB1*03:02	SSPPSASPAESEPQ	0.556715	0.029390523
HLA-DQA1*03:01-DQB1*03:02	SSRGTRLVFPLEDN	0.44843784	0.3998284
HLA-DQA1*03:01-DQB1*03:02	SVDTVIPAGEKVVN	0.33651924	0.22987695
HLA-DQA1*03:01-DQB1*03:02	SVIVVLRNPLIAGK	0.048588794	0.33131483
HLA-DQA1*03:01-DQB1*03:02	SVRKIVSLLAASEA	0.44329274	0.48854294
HLA-DQA1*03:01-DQB1*03:02	SVSIISFPEKEQED	0.5403314	0.19540744
HLA-DQA1*03:01-DQB1*03:02	TAADMAAQITKRKW	0.1799542	0.909784
HLA-DQA1*03:01-DQB1*03:02	TAADTAAQITQRKL	0.26550883	0.9486724
HLA-DQA1*03:01-DQB1*03:02	TALKPGHAAAFSED	0.46693283	0.38938573
HLA-DQA1*03:01-DQB1*03:02	TAVDTAAQISEQKS	0.4024225	0.722144
HLA-DQA1*03:01-DQB1*03:02	TDHGSTGILVFPNE	0.4068936	0.973965
HLA-DQA1*03:01-DQB1*03:02	TGNYRIESVLSSSG	0.16008323	0.772357
HLA-DQA1*03:01-DQB1*03:02	TGPEEGSPPKEEKE	0.33423167	0.026603574
HLA-DQA1*03:01-DQB1*03:02	TLADNFNPVSEERG	0.45464504	0.7206183
HLA-DQA1*03:01-DQB1*03:02	TLLDASATLEEGHA	0.49879363	0.044023804
HLA-DQA1*03:01-DQB1*03:02	TLNHKLQDASAEVE	0.42647758	0.50043154
HLA-DQA1*03:01-DQB1*03:02	TLSISNARISDEKR	0.28041488	0.08943697
HLA-DQA1*03:01-DQB1*03:02	TMKVTGVTTQGVKS	0.13583133	0.15385899
HLA-DQA1*03:01-DQB1*03:02	TNLVFHESIPEWEH	0.49400854	0.8227255
HLA-DQA1*03:01-DQB1*03:02	TPADGEASGESEPA	0.44760266	0.3829425
HLA-DQA1*03:01-DQB1*03:02	TPEEPPGGESAEEE	0.54051596	0.18306598
HLA-DQA1*03:01-DQB1*03:02	TPEVHSIFLEGHTF	0.3619241	0.15550292
HLA-DQA1*03:01-DQB1*03:02	TPGKAAVPAWEAVE	0.46380803	0.761984
HLA-DQA1*03:01-DQB1*03:02	TPGQAAAIASTTIM	0.25804797	0.66954553
HLA-DQA1*03:01-DQB1*03:02	TPSGQAGAAASESL	0.4165444	0.9177532
HLA-DQA1*03:01-DQB1*03:02	TQFVRFDSDAASQR	0.25697076	0.9232747
HLA-DQA1*03:01-DQB1*03:02	TSLGSAMPEPESLR	0.54910296	0.04487825
HLA-DQA1*03:01-DQB1*03:02	TSSEFEVVTPEEQN	0.55017966	0.5419186
HLA-DQA1*03:01-DQB1*03:02	TTPEVHSIFLEGHT	0.3238493	0.043111034
HLA-DQA1*03:01-DQB1*03:02	TVDVKPSPSAAEAD	0.44991162	0.12803075
HLA-DQA1*03:01-DQB1*03:02	TYRAQPSVSLGAAY	0.27976456	0.32730785
HLA-DQA1*03:01-DQB1*03:02	VAEEEEVAEVEEEE	0.67478603	0.3989034
HLA-DQA1*03:01-DQB1*03:02	VAGESAEPEPEPEA	0.67144084	0.15571901
HLA-DQA1*03:01-DQB1*03:02	VARGDLGIEIPAEK	0.4626546	0.45921406
HLA-DQA1*03:01-DQB1*03:02	VDEVVDIMRVNVDK	0.3543389	0.744933
HLA-DQA1*03:01-DQB1*03:02	VDFREKTVEIEGEK	0.43808702	0.45687693
HLA-DQA1*03:01-DQB1*03:02	VDGPASTAFQEHVS	0.40187126	0.15135609
HLA-DQA1*03:01-DQB1*03:02	VDKDTATLSWGLPK	0.1894754	0.21693161
HLA-DQA1*03:01-DQB1*03:02	VDRTTTVVNVEGDA	0.44592705	0.31276953
HLA-DQA1*03:01-DQB1*03:02	VEELEGEITTLNHK	0.17436878	0.9433748
HLA-DQA1*03:01-DQB1*03:02	VEPDHYVVVGAQRD	0.45561996	0.50190055
HLA-DQA1*03:01-DQB1*03:02	VFEAPTIVKVFKQP	0.22009279	0.037308343
HLA-DQA1*03:01-DQB1*03:02	VGEQDGGLIGAEEK	0.44591364	0.045474287
HLA-DQA1*03:01-DQB1*03:02	VGGDHAVPLDPGQL	0.25877723	0.053804647
HLA-DQA1*03:01-DQB1*03:02	VGIKVDKGVVPLAG	0.18440153	0.21282741
HLA-DQA1*03:01-DQB1*03:02	VGSVGGAVTFPLKS	0.27899212	0.8958861
HLA-DQA1*03:01-DQB1*03:02	VHHFARAASEFESS	0.46002483	0.25178963
HLA-DQA1*03:01-DQB1*03:02	VHHGPMAVAFEVYD	0.42818967	0.009771785
HLA-DQA1*03:01-DQB1*03:02	VKHGEKGIDVDAEN	0.3382638	0.33538607
HLA-DQA1*03:01-DQB1*03:02	VKKEEGEAFAREHG	0.31168607	0.28167564
HLA-DQA1*03:01-DQB1*03:02	VKPSPSAAEADFDI	0.5322344	0.13065594
HLA-DQA1*03:01-DQB1*03:02	VLLDTAQAAAAGHR	0.28261212	0.43024927
HLA-DQA1*03:01-DQB1*03:02	VPDRFSGSGSGTDF	0.2626473	0.5407161
HLA-DQA1*03:01-DQB1*03:02	VPGSHLTPIERESS	0.32105547	0.08046271
HLA-DQA1*03:01-DQB1*03:02	VPIDPSAPACPEPG	0.43514273	0.636415
HLA-DQA1*03:01-DQB1*03:02	VPKDYTGEDVTPQN	0.12594827	0.9740735
HLA-DQA1*03:01-DQB1*03:02	VPSVPEDAAPASRD	0.45096412	0.18278721
HLA-DQA1*03:01-DQB1*03:02	VPTDEEQATGLERE	0.42353284	0.3754078
HLA-DQA1*03:01-DQB1*03:02	VPTDFSSAKIEVSQ	0.4151524	0.967316
HLA-DQA1*03:01-DQB1*03:02	VQTIHGTQIGSYFG	0.17355536	0.73103714
HLA-DQA1*03:01-DQB1*03:02	VRFDSDAASQRMEP	0.3812724	0.81153333
HLA-DQA1*03:01-DQB1*03:02	VRKIVSLLAASEAE	0.49980402	0.71674067
HLA-DQA1*03:01-DQB1*03:02	VSVGANPVQVEVGE	0.47974962	0.36890033
HLA-DQA1*03:01-DQB1*03:02	VTTEVKSVEMHHEA	0.36351448	0.8842722
HLA-DQA1*03:01-DQB1*03:02	VTVDTGVIPASEEK	0.5970009	0.82368374
HLA-DQA1*03:01-DQB1*03:02	VVDDDANNAKAVVK	0.18852803	0.20516637
HLA-DQA1*03:01-DQB1*03:02	VVELQQTLAQKDQA	0.22767086	0.365398
HLA-DQA1*03:01-DQB1*03:02	VVMDPALAAQYEHD	0.4086895	0.07323507
HLA-DQA1*03:01-DQB1*03:02	VVPGSHLTPIERES	0.3526377	0.02551935
HLA-DQA1*03:01-DQB1*03:02	VVTFAPVNVTTEVK	0.30842447	0.62794155
HLA-DQA1*03:01-DQB1*03:02	VYKSEFPTEADLED	0.41604507	0.035141073
HLA-DQA1*03:01-DQB1*03:02	VYPAKTQPLQHHNL	0.07219436	0.08901851
HLA-DQA1*03:01-DQB1*03:02	WEAVDGSQTETEKK	0.39138785	0.047789462
HLA-DQA1*03:01-DQB1*03:02	YDDGATKLNDEARR	0.21935588	0.013507279
HLA-DQA1*03:01-DQB1*03:02	YDLAGFAVGAMERD	0.5080782	0.0722541
HLA-DQA1*03:01-DQB1*03:02	YEGEYQGIPRAESG	0.37155104	0.020813018
HLA-DQA1*03:01-DQB1*03:02	YFSDVDLEKDVHSG	0.2443037	0.045310084
HLA-DQA1*03:01-DQB1*03:02	YHGQIAIVAPEALL	0.5003758	0.6206175
HLA-DQA1*03:01-DQB1*03:02	YKVKFLASKGHSEK	0.20710701	0.64679277
HLA-DQA1*03:01-DQB1*03:02	YPGVFETVEMLPSK	0.21012701	0.8650216
HLA-DQA1*03:01-DQB1*03:02	YRDEDGDLVAFSSD	0.4596264	0.119995676
HLA-DQA1*03:01-DQB1*03:02	YSDDVLANMISEPR	0.47829178	0.49297038
HLA-DQA1*03:01-DQB1*03:02	YVQDVETGTQLEKL	0.32611662	0.1585642
HLA-DQA1*03:01-DQB1*03:02	YYSSFVNMERDLAS	0.4477126	0.0054812874
