# Supplementary material for: MHCII-peptide presentation: an assessment of the state-of-the-art prediction methods
Source: Front Immunol. 2024 Mar 12;15:1293706. doi: 10.3389/fimmu.2024.1293706 (PMC11027168; doi:10.3389/fimmu.2024.1293706)
Supplement: Supplementary file 2 [file DataSheet_2.zip › output/BERT/pos/15_HLA-DPA1_01_03_DPB1_02_01.xls]

## Sheet: Sheet1
allele	peptide	affinity_pred	mass_pred
HLA-DPA1*01:03-DPB1*02:01	KPAFFAEKLHQAMKG	0.424914	0.99527
HLA-DPA1*01:03-DPB1*02:01	KPAFNLSAFGTLSPS	0.787042	0.969614
HLA-DPA1*01:03-DPB1*02:01	KPEIVSKALFLETEQ	0.773041	0.983677
HLA-DPA1*01:03-DPB1*02:01	KPEQEFFTAPFEKNR	0.753667	0.998098
HLA-DPA1*01:03-DPB1*02:01	KPGIFYQQEFADSHQ	0.66993	0.997086
HLA-DPA1*01:03-DPB1*02:01	KPGLQYKLVSQTGPV	0.2646	0.93135
HLA-DPA1*01:03-DPB1*02:01	KPIPGYIVRNFHYLL	0.62812	0.734876
HLA-DPA1*01:03-DPB1*02:01	KPLFNKSFESTVGQG	0.48997	0.914666
HLA-DPA1*01:03-DPB1*02:01	KPLVKVTFFQNGKSK	0.620939	0.972005
HLA-DPA1*01:03-DPB1*02:01	KPLVKVTFFQNGKSQ	0.610256	0.972518
HLA-DPA1*01:03-DPB1*02:01	KPLVLGPEFKQAIQA	0.497878	0.991507
HLA-DPA1*01:03-DPB1*02:01	KPPFEANTYQETYKR	0.569234	0.998437
HLA-DPA1*01:03-DPB1*02:01	KPSFSQKSFVSIKDQ	0.635078	0.999016
HLA-DPA1*01:03-DPB1*02:01	KQVLHGKDFQVDCKA	0.474429	0.997602
HLA-DPA1*01:03-DPB1*02:01	KRGFGFVYFQNHDAA	0.572401	0.990243
HLA-DPA1*01:03-DPB1*02:01	KRIITDKHFYFNKTK	0.328425	0.991527
HLA-DPA1*01:03-DPB1*02:01	KRLRYVDQVLQLVYK	0.618824	0.97128
HLA-DPA1*01:03-DPB1*02:01	KSIILPKSLISVVRS	0.477206	0.933227
HLA-DPA1*01:03-DPB1*02:01	KSLALKEKHFNESRG	0.380281	0.988307
HLA-DPA1*01:03-DPB1*02:01	KSSLISALFRLSEPE	0.690775	0.993691
HLA-DPA1*01:03-DPB1*02:01	KSTLVHSLFLTDLYK	0.910351	0.826512
HLA-DPA1*01:03-DPB1*02:01	KSVELEDVKFHQCVR	0.637083	0.946631
HLA-DPA1*01:03-DPB1*02:01	KSYLYFTQFKAEVRG	0.80986	0.995867
HLA-DPA1*01:03-DPB1*02:01	KTAHLHKGFLALYQT	0.506893	0.346785
HLA-DPA1*01:03-DPB1*02:01	KTANLLFNSFEPYYM	0.818702	0.0162857
HLA-DPA1*01:03-DPB1*02:01	KTQLGRCFQETIGSQ	0.359821	0.822489
HLA-DPA1*01:03-DPB1*02:01	KTVWDWELMNDIKPI	0.533856	0.939006
HLA-DPA1*01:03-DPB1*02:01	KVDSIAWKKLLPSQN	0.36236	0.956975
HLA-DPA1*01:03-DPB1*02:01	KVEAFEKMLWRVCKG	0.51968	0.611827
HLA-DPA1*01:03-DPB1*02:01	KVLLSGATFLVTFGN	0.85304	0.274908
HLA-DPA1*01:03-DPB1*02:01	KYELHLKSFEKAKES	0.489348	0.997181
HLA-DPA1*01:03-DPB1*02:01	LAEFAFSLYRQLAHQ	0.797801	0.999604
HLA-DPA1*01:03-DPB1*02:01	LAKFKEGAEMESSKE	0.154684	0.0236968
HLA-DPA1*01:03-DPB1*02:01	LAPLEGARFALVRED	0.756088	0.998759
HLA-DPA1*01:03-DPB1*02:01	LARFSTMPFLYCNPG	0.702809	0.936115
HLA-DPA1*01:03-DPB1*02:01	LATRLVGSGFKVVVG	0.744993	0.998187
HLA-DPA1*01:03-DPB1*02:01	LAVIDWEDWRPVWVR	0.528625	0.0663316
HLA-DPA1*01:03-DPB1*02:01	LAVQEGKHFHSHNHQ	0.174902	0.895236
HLA-DPA1*01:03-DPB1*02:01	LDEIQGGIWQSNKDT	0.330924	0.890328
HLA-DPA1*01:03-DPB1*02:01	LDFFSDSFFNSAVQK	0.774327	0.964352
HLA-DPA1*01:03-DPB1*02:01	LDGLADTTFRTITTD	0.51376	0.988901
HLA-DPA1*01:03-DPB1*02:01	LDHAVLLQVIKEQQV	0.388836	0.0100761
HLA-DPA1*01:03-DPB1*02:01	LDLIQSTPFKPLALK	0.807356	0.994748
HLA-DPA1*01:03-DPB1*02:01	LDSFLSNILQDCRHH	0.463501	0.957519
HLA-DPA1*01:03-DPB1*02:01	LDSKAFLLTPRNQEA	0.414957	0.499107
HLA-DPA1*01:03-DPB1*02:01	LEALFTKELEKVYDP	0.390861	0.970716
HLA-DPA1*01:03-DPB1*02:01	LEAVRGRPFADVLSL	0.647975	0.837888
HLA-DPA1*01:03-DPB1*02:01	LEEFGRFASFEAQGA	0.586677	0.537328
HLA-DPA1*01:03-DPB1*02:01	LEEVYAGNFVEVVRN	0.773501	0.984045
HLA-DPA1*01:03-DPB1*02:01	LEFHTVPFQLLARYK	0.84132	0.991203
HLA-DPA1*01:03-DPB1*02:01	LENYDFTKFHSLKPK	0.666309	0.998266
HLA-DPA1*01:03-DPB1*02:01	LERTFVGAGLRGCIR	0.358015	0.741817
HLA-DPA1*01:03-DPB1*02:01	LFQLQSSDFHSVSKL	0.742204	0.995904
HLA-DPA1*01:03-DPB1*02:01	LFTGHLFHELVQRFL	0.690773	0.3658
HLA-DPA1*01:03-DPB1*02:01	LGAFSASLFAPSKPQ	0.741793	0.997476
HLA-DPA1*01:03-DPB1*02:01	LGDIYFKLFRASGDM	0.540458	0.993472
HLA-DPA1*01:03-DPB1*02:01	LGHILLHDFLLVPRE	0.807237	0.998877
HLA-DPA1*01:03-DPB1*02:01	LGKFERKEFKSSSLQ	0.627051	0.975718
HLA-DPA1*01:03-DPB1*02:01	LGLLVVTLWRRLAPG	0.576698	0.389821
HLA-DPA1*01:03-DPB1*02:01	LGLYLSPHFLQASNT	0.675209	0.916927
HLA-DPA1*01:03-DPB1*02:01	LGMFTHKEFEQLAPV	0.761759	0.9992
HLA-DPA1*01:03-DPB1*02:01	LGPFLGKSFGTTVSP	0.631024	0.997537
HLA-DPA1*01:03-DPB1*02:01	LHLITRNLQEVLGEE	0.35567	0.207729
HLA-DPA1*01:03-DPB1*02:01	LITLEIVPFRVAAYN	0.734303	0.93015
HLA-DPA1*01:03-DPB1*02:01	LKEFALTNPEKSSTK	0.270616	0.599058
HLA-DPA1*01:03-DPB1*02:01	LKEFDGKSLVSVTKE	0.3812	0.99751
HLA-DPA1*01:03-DPB1*02:01	LKEFEGKTLVSVTKE	0.509909	0.998724
HLA-DPA1*01:03-DPB1*02:01	LKGEYVGKVFRVDAE	0.446929	0.998032
HLA-DPA1*01:03-DPB1*02:01	LKLLVEKKFLALQSK	0.701741	0.995068
HLA-DPA1*01:03-DPB1*02:01	LKQFHATHYHPSNAR	0.381309	0.97326
HLA-DPA1*01:03-DPB1*02:01	LKSWSWNYYRIVARY	0.670894	0.93945
HLA-DPA1*01:03-DPB1*02:01	LKWVSSSLRQVVNVY	0.492882	0.245003
HLA-DPA1*01:03-DPB1*02:01	LLFQLQSSDFHSVSK	0.753001	0.994828
HLA-DPA1*01:03-DPB1*02:01	LLPLLWVLFQRTRPQ	0.644911	0.445256
HLA-DPA1*01:03-DPB1*02:01	LLPYNMTVYQAVRQF	0.600999	0.888905
HLA-DPA1*01:03-DPB1*02:01	LNEFLAQTLQRAPLP	0.538745	0.88482
HLA-DPA1*01:03-DPB1*02:01	LNELSFKTFIEDVNK	0.645993	0.996796
HLA-DPA1*01:03-DPB1*02:01	LPALMGKTFLDINKD	0.743451	0.999335
HLA-DPA1*01:03-DPB1*02:01	LPARSEAAAVQPVIG	0.129346	0.288946
HLA-DPA1*01:03-DPB1*02:01	LPEAAFLARTYLPSQ	0.571359	0.96913
HLA-DPA1*01:03-DPB1*02:01	LPEFDGKRFQNVAKE	0.591849	0.999592
HLA-DPA1*01:03-DPB1*02:01	LPEVFLSKVLEPTLK	0.543356	0.993726
HLA-DPA1*01:03-DPB1*02:01	LPGAFEAAGFHLNEH	0.486652	0.997819
HLA-DPA1*01:03-DPB1*02:01	LPGLEPFSHYTLNVR	0.419238	0.994951
HLA-DPA1*01:03-DPB1*02:01	LPHLYTLFHQAHVAG	0.476113	0.86168
HLA-DPA1*01:03-DPB1*02:01	LPILGLAEFRSCASR	0.546204	0.942493
HLA-DPA1*01:03-DPB1*02:01	LPKEINLVDDYFELV	0.781689	0.123438
HLA-DPA1*01:03-DPB1*02:01	LPLFDFKRFLTCGTK	0.49575	0.992702
HLA-DPA1*01:03-DPB1*02:01	LPLNLAIKPYLALKG	0.541229	0.998047
HLA-DPA1*01:03-DPB1*02:01	LPQDFEVAKYNTLEK	0.689264	0.997674
HLA-DPA1*01:03-DPB1*02:01	LPQFQSISLRKIQFN	0.612442	0.948123
HLA-DPA1*01:03-DPB1*02:01	LPQGLLGNLYRYSVS	0.442576	0.904858
HLA-DPA1*01:03-DPB1*02:01	LPRNFVVDYYETSSL	0.612479	0.97081
HLA-DPA1*01:03-DPB1*02:01	LPRNFVVDYYETSSL	0.612479	0.97081
HLA-DPA1*01:03-DPB1*02:01	LPVLEGQALRLLCDA	0.447913	0.31265
HLA-DPA1*01:03-DPB1*02:01	LQELLSKGLIKLVSK	0.488743	0.993663
HLA-DPA1*01:03-DPB1*02:01	LQQLDSKFLEQVHQL	0.567639	0.980877
HLA-DPA1*01:03-DPB1*02:01	LQTKEFQVLKSLGKL	0.526438	0.29503
HLA-DPA1*01:03-DPB1*02:01	LQYFISRDWKLDPVL	0.555656	0.995991
HLA-DPA1*01:03-DPB1*02:01	LREMWISSFEQSKKE	0.646539	0.968717
HLA-DPA1*01:03-DPB1*02:01	LREYVESQLQRTETG	0.246018	0.918421
HLA-DPA1*01:03-DPB1*02:01	LRILASTQFEPTAAR	0.732608	0.998751
HLA-DPA1*01:03-DPB1*02:01	LRQLGSKVLLPLTYE	0.632584	0.924823
HLA-DPA1*01:03-DPB1*02:01	LRSFQTGLFTAARQS	0.624107	0.899766
HLA-DPA1*01:03-DPB1*02:01	LRVIAEKKFFTVSPE	0.680923	0.992125
HLA-DPA1*01:03-DPB1*02:01	LSDRYVSHFETEGPH	0.309725	0.342231
HLA-DPA1*01:03-DPB1*02:01	LSELRQKGYEEVLQR	0.447789	0.973252
HLA-DPA1*01:03-DPB1*02:01	LSKFVHKSFVEVNEE	0.751867	0.999485
HLA-DPA1*01:03-DPB1*02:01	LSLAGNTYQLTRGIG	0.483691	0.984068
HLA-DPA1*01:03-DPB1*02:01	LSRAAQKGFNKVVLK	0.312444	0.783477
HLA-DPA1*01:03-DPB1*02:01	LSVRIADKKYYPSSQ	0.219444	0.52682
HLA-DPA1*01:03-DPB1*02:01	LTKIHPKAFLTTKKL	0.50194	0.993139
HLA-DPA1*01:03-DPB1*02:01	LVAFIISDFESVSKI	0.828261	0.556444
HLA-DPA1*01:03-DPB1*02:01	LVARVFQKAVDQSIE	0.283273	0.923938
HLA-DPA1*01:03-DPB1*02:01	LVELAPGKFQLVAEN	0.641807	0.996272
HLA-DPA1*01:03-DPB1*02:01	LVLLDTAQAAAAGHR	0.132434	0.04408
HLA-DPA1*01:03-DPB1*02:01	LVTYSSRSYQTNTAD	0.225243	0.993225
HLA-DPA1*01:03-DPB1*02:01	LVYFLSSTFKQEERA	0.732666	0.919107
HLA-DPA1*01:03-DPB1*02:01	LYLMTSHQMARVKVA	0.446167	0.63877
HLA-DPA1*01:03-DPB1*02:01	LYPGVFETVEMLPSK	0.602594	0.423772
HLA-DPA1*01:03-DPB1*02:01	LYTLIEKTMQNVKHP	0.189276	0.990089
HLA-DPA1*01:03-DPB1*02:01	MAINGKVFDVTKGRK	0.29741	0.974389
HLA-DPA1*01:03-DPB1*02:01	MAQFDAKKFAETQPK	0.535024	0.999147
HLA-DPA1*01:03-DPB1*02:01	MEKIWHHTFYNELRV	0.822441	0.994895
HLA-DPA1*01:03-DPB1*02:01	MELKWVSSSLRQVVN	0.52619	0.771609
HLA-DPA1*01:03-DPB1*02:01	MGDSFNTSLFKQTFQ	0.792815	0.992911
HLA-DPA1*01:03-DPB1*02:01	MHAINGKLYANLRGL	0.447237	0.614112
HLA-DPA1*01:03-DPB1*02:01	MPLEFKTLNVLHNRG	0.402994	0.991556
HLA-DPA1*01:03-DPB1*02:01	MPPYWGLGFHLCRWG	0.434546	0.354128
HLA-DPA1*01:03-DPB1*02:01	MRMAIESAGFKLNKK	0.486126	0.972501
HLA-DPA1*01:03-DPB1*02:01	MTPTRFAEIIEKNLK	0.535374	0.505933
HLA-DPA1*01:03-DPB1*02:01	MTTFESSHYLLCALG	0.714801	0.949418
HLA-DPA1*01:03-DPB1*02:01	NAEFKDKDFAIDIIK	0.554737	0.972025
HLA-DPA1*01:03-DPB1*02:01	NAKFAFNLYRVLKDQ	0.741795	0.999136
HLA-DPA1*01:03-DPB1*02:01	NAQVTQTKFLPNAPK	0.589715	0.995978
HLA-DPA1*01:03-DPB1*02:01	NAWLSYHVLQASEPG	0.430714	0.964922
HLA-DPA1*01:03-DPB1*02:01	NCGFSGNEYKKCATG	0.29739	0.375306
HLA-DPA1*01:03-DPB1*02:01	NDFELARADFQKVLQ	0.662145	0.980866
HLA-DPA1*01:03-DPB1*02:01	NDGYIDYAEFAKSLQ	0.747837	0.970153
HLA-DPA1*01:03-DPB1*02:01	NDRASLINNAFQLVS	0.735314	0.863767
HLA-DPA1*01:03-DPB1*02:01	NEAKQMIAVADENQN	0.0330745	0.00883403
HLA-DPA1*01:03-DPB1*02:01	NEDLRSWTAADMAAQ	0.258043	0.574161
HLA-DPA1*01:03-DPB1*02:01	NEDLSSWTAADTAAQ	0.106312	0.216906
HLA-DPA1*01:03-DPB1*02:01	NENKLLPKHPHLVRQ	0.193322	0.881518
HLA-DPA1*01:03-DPB1*02:01	NEVLEKLFQIVPGEN	0.568169	0.941183
HLA-DPA1*01:03-DPB1*02:01	NFAHVIFQNVAKSYL	0.745885	0.987439
HLA-DPA1*01:03-DPB1*02:01	NGEFKNKAFALEVIK	0.719177	0.978645
HLA-DPA1*01:03-DPB1*02:01	NGLVVLTYIYFKRLK	0.756737	0.150399
HLA-DPA1*01:03-DPB1*02:01	NGNPSYKYFYVSAEQ	0.403527	0.819117
HLA-DPA1*01:03-DPB1*02:01	NGYGSHTFKLVNANG	0.41998	0.994199
HLA-DPA1*01:03-DPB1*02:01	NHDELISKSFQGSQG	0.439882	0.996032
HLA-DPA1*01:03-DPB1*02:01	NIKKLADQFLEEQKQ	0.443881	0.441594
HLA-DPA1*01:03-DPB1*02:01	NKILIFGLFEETALA	0.793526	0.0508082
HLA-DPA1*01:03-DPB1*02:01	NKPEFTQEVFKGSVM	0.793178	0.996899
HLA-DPA1*01:03-DPB1*02:01	NLEGRYLSHTLSASH	0.309291	0.837418
HLA-DPA1*01:03-DPB1*02:01	NLLNSKSFLINFIHT	0.712111	0.974899
HLA-DPA1*01:03-DPB1*02:01	NLSYIEHIFEISRRP	0.515845	0.993398
HLA-DPA1*01:03-DPB1*02:01	NPDVLFEVHNYNITT	0.459312	0.893528
HLA-DPA1*01:03-DPB1*02:01	NPQDLKVHLYKCAAQ	0.335314	0.79065
HLA-DPA1*01:03-DPB1*02:01	NPSLLPALLQQIGRE	0.355161	0.896744
HLA-DPA1*01:03-DPB1*02:01	NQHTFEARDLELLIQ	0.477323	0.994146
HLA-DPA1*01:03-DPB1*02:01	NRELQSKEFLSAKEE	0.679741	0.998724
HLA-DPA1*01:03-DPB1*02:01	NSIVYQKQFQSAPAT	0.443322	0.98956
HLA-DPA1*01:03-DPB1*02:01	NSLLDTVPVRSSVDE	0.252758	0.391827
HLA-DPA1*01:03-DPB1*02:01	NSQRFETIEFDESAG	0.606542	0.906893
HLA-DPA1*01:03-DPB1*02:01	NSRFATTFYQHLADS	0.823531	0.999295
HLA-DPA1*01:03-DPB1*02:01	NSYVDYKIFLHTNSK	0.605065	0.996286
HLA-DPA1*01:03-DPB1*02:01	NTLVSSSADPEGHFE	0.108527	0.00465
HLA-DPA1*01:03-DPB1*02:01	NTVQLSKLLQENVPS	0.331959	0.146894
HLA-DPA1*01:03-DPB1*02:01	NVDFAFSLYKQLVLK	0.835121	0.998103
HLA-DPA1*01:03-DPB1*02:01	NVEMESSRFQATSKK	0.600242	0.99372
HLA-DPA1*01:03-DPB1*02:01	NVKTFCSKNILAILG	0.647753	0.833688
HLA-DPA1*01:03-DPB1*02:01	NVVKIQKHVTFNQVK	0.57983	0.65702
HLA-DPA1*01:03-DPB1*02:01	NYLQVAYFKINKLEK	0.789992	0.989197
HLA-DPA1*01:03-DPB1*02:01	PAFEGRSFLAFPTLR	0.728933	0.991285
HLA-DPA1*01:03-DPB1*02:01	PAVGFEYKWWNTLPT	0.637997	0.811182
HLA-DPA1*01:03-DPB1*02:01	PEEFDKTSFHKVRHS	0.590583	0.987003
HLA-DPA1*01:03-DPB1*02:01	PEFDGKRFQNVAKEG	0.460452	0.999585
HLA-DPA1*01:03-DPB1*02:01	PFIFNGKSYEECIIE	0.446625	0.932705
HLA-DPA1*01:03-DPB1*02:01	PFQNKCFLKIKPVSL	0.711436	0.248493
HLA-DPA1*01:03-DPB1*02:01	PGGYVAYSKAATVTG	0.224852	0.787198
HLA-DPA1*01:03-DPB1*02:01	PGSISDKFFQKSSSR	0.3341	0.96895
HLA-DPA1*01:03-DPB1*02:01	PGSLLVHSFQQLGRI	0.703373	0.931815
HLA-DPA1*01:03-DPB1*02:01	PGTMWGKIVCLCTGV	0.239567	0.00211576
HLA-DPA1*01:03-DPB1*02:01	PGYIVGKPLLALTDD	0.414797	0.988779
HLA-DPA1*01:03-DPB1*02:01	PKSINSRVFIGNLNT	0.494922	0.0719231
HLA-DPA1*01:03-DPB1*02:01	PLKGQAFLPLVPEPR	0.754377	0.929349
HLA-DPA1*01:03-DPB1*02:01	PLVKVTFFQNGKSQK	0.544047	0.121805
HLA-DPA1*01:03-DPB1*02:01	PPKSFVYTFTQQSSS	0.477623	0.33046
HLA-DPA1*01:03-DPB1*02:01	QAQMVTTDFQKIFPM	0.740119	0.996418
HLA-DPA1*01:03-DPB1*02:01	QDGMNSLTYQLLARE	0.647992	0.816299
HLA-DPA1*01:03-DPB1*02:01	QDKQFAAATIQTIGR	0.514906	0.994375
HLA-DPA1*01:03-DPB1*02:01	QEITSVTFKTVAIHT	0.693076	0.99024
HLA-DPA1*01:03-DPB1*02:01	QELLSKGLIKLVSKH	0.434636	0.985081
HLA-DPA1*01:03-DPB1*02:01	QFAYDGKDYLTLNED	0.488246	0.999456
HLA-DPA1*01:03-DPB1*02:01	QGIFSSRTFHRAASS	0.478772	0.992728
HLA-DPA1*01:03-DPB1*02:01	QGSLLGSPYHLGPGP	0.30403	0.201233
HLA-DPA1*01:03-DPB1*02:01	QITVISAKLKENKKN	0.246574	0.846536
HLA-DPA1*01:03-DPB1*02:01	QLKEFEGKTLVSVTK	0.564998	0.99907
HLA-DPA1*01:03-DPB1*02:01	QLKFTAKQLEKLAKK	0.439408	0.981181
HLA-DPA1*01:03-DPB1*02:01	QMMYQEATFKLAHVG	0.627797	0.772512
HLA-DPA1*01:03-DPB1*02:01	QNLKEFALTNPEKSS	0.358887	0.346255
HLA-DPA1*01:03-DPB1*02:01	QNPYFSKLLLNLSQH	0.591031	0.901221
HLA-DPA1*01:03-DPB1*02:01	QNTFLHDSFQNVAAV	0.78156	0.997981
HLA-DPA1*01:03-DPB1*02:01	QNVFTDSIFEKCSTL	0.652989	0.915639
HLA-DPA1*01:03-DPB1*02:01	QPLLLWKHWLREPAF	0.57404	0.90976
HLA-DPA1*01:03-DPB1*02:01	QPTPFVSLFFQRLLR	0.889454	0.993593
HLA-DPA1*01:03-DPB1*02:01	QQPFVVTFFRASPSP	0.776455	0.984081
HLA-DPA1*01:03-DPB1*02:01	QQRLQGHLLRQQEQQ	0.238967	0.934187
HLA-DPA1*01:03-DPB1*02:01	QRLIFAGKQLEDGRT	0.274127	0.982732
HLA-DPA1*01:03-DPB1*02:01	QRQLRPEHFQEVGYA	0.711805	0.985044
HLA-DPA1*01:03-DPB1*02:01	QRQYYVNQFKTIQPD	0.720548	0.998443
HLA-DPA1*01:03-DPB1*02:01	QSAYDGKDYIALNED	0.384113	0.999536
HLA-DPA1*01:03-DPB1*02:01	QSFLWNVFQRVDKDR	0.759613	0.997469
HLA-DPA1*01:03-DPB1*02:01	QTSNFAHVIFQNVAK	0.850034	0.999273
HLA-DPA1*01:03-DPB1*02:01	QVEVFRQNLFQEAEE	0.774535	0.984815
HLA-DPA1*01:03-DPB1*02:01	QYAYDGKDYIALKED	0.402398	0.999569
HLA-DPA1*01:03-DPB1*02:01	QYSKVLALYNQHNPG	0.308072	0.028685
HLA-DPA1*01:03-DPB1*02:01	RAELATEEFLPVTPI	0.904839	0.999384
HLA-DPA1*01:03-DPB1*02:01	RAKLLNVGFQEALKD	0.647357	0.992641
HLA-DPA1*01:03-DPB1*02:01	RAQLAMALFEQEQAN	0.622165	0.950895
HLA-DPA1*01:03-DPB1*02:01	RASLINNAFQLVSIG	0.764977	0.941206
HLA-DPA1*01:03-DPB1*02:01	RDALEVTWYHAANSK	0.412979	0.927496
HLA-DPA1*01:03-DPB1*02:01	RDKVVGKDYLLCDYN	0.537724	0.999258
HLA-DPA1*01:03-DPB1*02:01	REGLDYRDFESLGKG	0.531595	0.987227
HLA-DPA1*01:03-DPB1*02:01	REILKGKLFDSTIAD	0.567207	0.998734
HLA-DPA1*01:03-DPB1*02:01	RELLKYKAFIRIPIP	0.724552	0.9953
HLA-DPA1*01:03-DPB1*02:01	REMLQQSKILKVIRK	0.622144	0.880109
HLA-DPA1*01:03-DPB1*02:01	REPFEQHLLLGVSVS	0.623601	0.915683
HLA-DPA1*01:03-DPB1*02:01	REQLYQAIFHAVDQY	0.668075	0.678473
HLA-DPA1*01:03-DPB1*02:01	RFLFHYSKTQKLGKS	0.496175	0.969894
HLA-DPA1*01:03-DPB1*02:01	RGAFNSKQLLYLEKY	0.586675	0.996089
HLA-DPA1*01:03-DPB1*02:01	RGALQGSAWQVSSED	0.407898	0.996284
HLA-DPA1*01:03-DPB1*02:01	RGIFRVHQFEKIEQF	0.788662	0.998938
HLA-DPA1*01:03-DPB1*02:01	RGPIKTKQFAPIHAE	0.631599	0.972455
HLA-DPA1*01:03-DPB1*02:01	RGQYTGHEYHVLSPK	0.529744	0.999124
HLA-DPA1*01:03-DPB1*02:01	RGVFHQTVSRKVALG	0.421552	0.974767
HLA-DPA1*01:03-DPB1*02:01	RHEMLPEFYKTVSPA	0.553974	0.995714
HLA-DPA1*01:03-DPB1*02:01	RHWFVAKLYMNTHPG	0.523589	0.998351
HLA-DPA1*01:03-DPB1*02:01	RIRFKPSLFQHVGTH	0.727345	0.998324
HLA-DPA1*01:03-DPB1*02:01	RKETKAEEELDAEVL	0.234453	0.0209454
HLA-DPA1*01:03-DPB1*02:01	RKFHYLPFLPSTEDV	0.675095	0.998594
HLA-DPA1*01:03-DPB1*02:01	RKFVMKPPQVVRVGT	0.337962	0.836086
HLA-DPA1*01:03-DPB1*02:01	RKNELEQKMLLNLHK	0.387074	0.996829
HLA-DPA1*01:03-DPB1*02:01	RLKPLFNKSFESTVG	0.701677	0.981792
HLA-DPA1*01:03-DPB1*02:01	RMPLEFKTLNVLHNR	0.472679	0.993304
HLA-DPA1*01:03-DPB1*02:01	RNGFKSHALQLNNRQ	0.333884	0.987595
HLA-DPA1*01:03-DPB1*02:01	RNSFSSSWFHLNTNV	0.812647	0.99359
HLA-DPA1*01:03-DPB1*02:01	RPHFLIELFHELQLL	0.829941	0.925203
HLA-DPA1*01:03-DPB1*02:01	RPIDTTMDEEQVELS	0.137504	0.00973926
HLA-DPA1*01:03-DPB1*02:01	RPIRNLTFQDLHLHH	0.643394	0.903868
HLA-DPA1*01:03-DPB1*02:01	RPISADSAIMNPASK	0.132669	0.0210548
HLA-DPA1*01:03-DPB1*02:01	RPLWQHFFQNTKGAR	0.416689	0.969268
HLA-DPA1*01:03-DPB1*02:01	RPPAFITTIAKEVHR	0.441787	0.993646
HLA-DPA1*01:03-DPB1*02:01	RPPIAIVSPQFQEIS	0.697574	0.992854
HLA-DPA1*01:03-DPB1*02:01	RPSDIKFKPLNKTKE	0.302279	0.98482
HLA-DPA1*01:03-DPB1*02:01	RPTFFARKFESTVNQ	0.615605	0.999579
HLA-DPA1*01:03-DPB1*02:01	RPVETYQVHEYLRSK	0.538299	0.989053
HLA-DPA1*01:03-DPB1*02:01	RPVLRASSFQPISGN	0.791286	0.996135
HLA-DPA1*01:03-DPB1*02:01	RQKLIAQDYKVSYSL	0.521333	0.993811
HLA-DPA1*01:03-DPB1*02:01	RQPQFISRDWHGVPG	0.483653	0.999051
HLA-DPA1*01:03-DPB1*02:01	RQQIKAAYLQETGKP	0.38939	0.889867
HLA-DPA1*01:03-DPB1*02:01	RRGFCFITFKEEEPV	0.681231	0.976444
HLA-DPA1*01:03-DPB1*02:01	RRGFVFITFKEEEPV	0.721072	0.997112
HLA-DPA1*01:03-DPB1*02:01	RSGIKLSSEPHLSPW	0.336792	0.00804239
HLA-DPA1*01:03-DPB1*02:01	RSHLIDKGMLTSTTE	0.172789	0.956113
HLA-DPA1*01:03-DPB1*02:01	RSILTAHGFHEVHPS	0.603455	0.997334
HLA-DPA1*01:03-DPB1*02:01	RSSTYRSKGFDVTVK	0.459495	0.997592
HLA-DPA1*01:03-DPB1*02:01	RTLQVLIKQEIQRKS	0.299089	0.132523
HLA-DPA1*01:03-DPB1*02:01	SADELTFHEFEEATN	0.681776	0.983396
HLA-DPA1*01:03-DPB1*02:01	SAEMQGSELQVTMHD	0.344464	0.977343
HLA-DPA1*01:03-DPB1*02:01	SAGLAFSLYQAMAKD	0.749545	0.991757
HLA-DPA1*01:03-DPB1*02:01	SAQLNSKRYLILIYS	0.56325	0.991763
HLA-DPA1*01:03-DPB1*02:01	SAVIHSENFQTLLDA	0.747457	0.996462
HLA-DPA1*01:03-DPB1*02:01	SAYDGKDYIALNEDL	0.48275	0.998865
HLA-DPA1*01:03-DPB1*02:01	SDEEFAAALYHFNHS	0.580462	0.994751
HLA-DPA1*01:03-DPB1*02:01	SDLGVISKTFQLSSH	0.482628	0.986006
HLA-DPA1*01:03-DPB1*02:01	SDLLVGAPMQSTIRE	0.431821	0.916842
HLA-DPA1*01:03-DPB1*02:01	SDMMVLLKTFFSCHK	0.560356	0.0082415
HLA-DPA1*01:03-DPB1*02:01	SDQLFYTKIFLDPEK	0.742739	0.993494
HLA-DPA1*01:03-DPB1*02:01	SDREFVFKEPQQVVR	0.441551	0.996718
HLA-DPA1*01:03-DPB1*02:01	SDTISLSVIVPVSRP	0.520033	0.561642
HLA-DPA1*01:03-DPB1*02:01	SESFKSKEFVSSDES	0.588179	0.995929
HLA-DPA1*01:03-DPB1*02:01	SFEAQGALANIAVDK	0.217768	0.922165
HLA-DPA1*01:03-DPB1*02:01	SFFVMTNFLKTEGQE	0.847067	0.982559
HLA-DPA1*01:03-DPB1*02:01	SGAFHNKYYQSIYDT	0.557595	0.999086
HLA-DPA1*01:03-DPB1*02:01	SGEEIATRPFQLVTG	0.635994	0.998173
HLA-DPA1*01:03-DPB1*02:01	SGEVVGKFYLDLYPR	0.714959	0.998483
HLA-DPA1*01:03-DPB1*02:01	SGKLVTKMFQKIQDL	0.692031	0.999395
HLA-DPA1*01:03-DPB1*02:01	SGSIIPHDFRRMKEF	0.400304	0.981795
HLA-DPA1*01:03-DPB1*02:01	SHSLKYFHTSVSRPG	0.350969	0.981841
HLA-DPA1*01:03-DPB1*02:01	SIMYFSHFVPVFLPA	0.906687	0.800569
HLA-DPA1*01:03-DPB1*02:01	SIQLHAKSFVSNHTA	0.416299	0.985071
HLA-DPA1*01:03-DPB1*02:01	SKAFTGREFDELNPS	0.657297	0.995602
HLA-DPA1*01:03-DPB1*02:01	SKEVDPSTGELQSLQ	0.160144	0.0378326
HLA-DPA1*01:03-DPB1*02:01	SKFVHKSFVEVNEEG	0.660032	0.998993
HLA-DPA1*01:03-DPB1*02:01	SKKAVDWRLFRNIFM	0.68022	0.817189
HLA-DPA1*01:03-DPB1*02:01	SKKLAGQRFTAVEDQ	0.648705	0.980965
HLA-DPA1*01:03-DPB1*02:01	SKKLTGRLMLAVGGA	0.460576	0.937318
HLA-DPA1*01:03-DPB1*02:01	SKKSLLSHEFQDETD	0.590177	0.993113
HLA-DPA1*01:03-DPB1*02:01	SKLLSGVLFHSSPAL	0.763166	0.995271
HLA-DPA1*01:03-DPB1*02:01	SKTNFWIGLFRNVEG	0.7809	0.994449
HLA-DPA1*01:03-DPB1*02:01	SKVWRDQHFVKIQVK	0.665835	0.998237
HLA-DPA1*01:03-DPB1*02:01	SLGDIYFKLFRASGD	0.580335	0.968981
HLA-DPA1*01:03-DPB1*02:01	SLGYAFAEFQEHEHA	0.639533	0.838035
HLA-DPA1*01:03-DPB1*02:01	SLKLAYTLLNKLGTK	0.628735	0.94796
HLA-DPA1*01:03-DPB1*02:01	SLRWAGKKFEEIPIA	0.675426	0.999013
HLA-DPA1*01:03-DPB1*02:01	SLVSQYFQTVTDYGK	0.68157	0.988259
HLA-DPA1*01:03-DPB1*02:01	SMYHGAAFQLTQGDQ	0.632353	0.999011
HLA-DPA1*01:03-DPB1*02:01	SNAYAREEFASTCPD	0.683789	0.96385
HLA-DPA1*01:03-DPB1*02:01	SNEILTAIIQGMRKE	0.361233	0.269268
HLA-DPA1*01:03-DPB1*02:01	SNFAHVIFQNVAKSY	0.788816	0.999211
HLA-DPA1*01:03-DPB1*02:01	SNLLNSKSFLINFIH	0.708444	0.995109
HLA-DPA1*01:03-DPB1*02:01	SPASLSFASYRQVAS	0.736355	0.990514
HLA-DPA1*01:03-DPB1*02:01	SPDEYLWATIQRIPE	0.602839	0.994907
HLA-DPA1*01:03-DPB1*02:01	SPDQINGESFQNVSK	0.683042	0.999076
HLA-DPA1*01:03-DPB1*02:01	SPFSYKNVLSLTNKG	0.396816	0.979097
HLA-DPA1*01:03-DPB1*02:01	SPKIASHQFSPVAGV	0.653869	0.9576
HLA-DPA1*01:03-DPB1*02:01	SPQELQLHYFKMHDY	0.629166	0.965652
HLA-DPA1*01:03-DPB1*02:01	SPQLLLAAHRFLATE	0.715918	0.95726
HLA-DPA1*01:03-DPB1*02:01	SPQLQESVFHLLVPS	0.76636	0.989722
HLA-DPA1*01:03-DPB1*02:01	SPSPEYTLFRLQDEQ	0.350072	0.439854
HLA-DPA1*01:03-DPB1*02:01	SPTPQYSWKRYNILN	0.478344	0.997107
HLA-DPA1*01:03-DPB1*02:01	SPTWEGSQFWVTVQR	0.677022	0.998258
HLA-DPA1*01:03-DPB1*02:01	SPVQSDSSTAKEHGH	0.0447677	0.019321
HLA-DPA1*01:03-DPB1*02:01	SQLIVLLKHKVFVER	0.475093	0.283783
HLA-DPA1*01:03-DPB1*02:01	SQLKGFSLLATEDKE	0.358536	0.036511
HLA-DPA1*01:03-DPB1*02:01	SQLVAGVAFKKTFSY	0.683814	0.948083
HLA-DPA1*01:03-DPB1*02:01	SQQPFVVTFFRASPS	0.858629	0.994018
HLA-DPA1*01:03-DPB1*02:01	SQVIKDKLFNQINIS	0.602261	0.987854
HLA-DPA1*01:03-DPB1*02:01	SRETLQQHKLLKVIR	0.486341	0.995342
HLA-DPA1*01:03-DPB1*02:01	SREWAGKELEVIDTP	0.324816	0.985515
HLA-DPA1*01:03-DPB1*02:01	SRGAIISQYYNRTVQ	0.55087	0.988921
HLA-DPA1*01:03-DPB1*02:01	SRIGFDSTQWRAVKK	0.532825	0.989772
HLA-DPA1*01:03-DPB1*02:01	SRQLVSKPLSSSVSN	0.315922	0.974662
HLA-DPA1*01:03-DPB1*02:01	SSDKFVSELWKDVDR	0.770518	0.999574
HLA-DPA1*01:03-DPB1*02:01	SSDLADLRFLDMSQN	0.529255	0.716979
HLA-DPA1*01:03-DPB1*02:01	SSELHGHSFSQLCGH	0.657767	0.688374
HLA-DPA1*01:03-DPB1*02:01	SSFKNRVYLDTVSGS	0.426074	0.964209
HLA-DPA1*01:03-DPB1*02:01	SSLSTSTFKVTRDSR	0.481895	0.994597
HLA-DPA1*01:03-DPB1*02:01	SSNLAGKSFSTVTNT	0.5442	0.990043
HLA-DPA1*01:03-DPB1*02:01	SSPLVAKKPLTTTPR	0.194784	0.974975
HLA-DPA1*01:03-DPB1*02:01	SSQTLHNKMFESILK	0.738217	0.997646
HLA-DPA1*01:03-DPB1*02:01	SSRFYVVMWKQVTQS	0.59064	0.980566
HLA-DPA1*01:03-DPB1*02:01	SSSRFYVVMWKQVTQ	0.667095	0.988476
HLA-DPA1*01:03-DPB1*02:01	SSTDFLSHPFGIAVF	0.794376	0.894316
HLA-DPA1*01:03-DPB1*02:01	SSWTAADTAAQITQR	0.156147	0.652722
HLA-DPA1*01:03-DPB1*02:01	STDFLSHPFGIAVFE	0.833073	0.927683
HLA-DPA1*01:03-DPB1*02:01	STIILHSHHLQISRA	0.489537	0.840074
HLA-DPA1*01:03-DPB1*02:01	STMLTSQYVRLTPDE	0.71235	0.909909
HLA-DPA1*01:03-DPB1*02:01	STVFRSTDFFQSREN	0.726019	0.996637
HLA-DPA1*01:03-DPB1*02:01	SVREFVEKSFLHIGK	0.71941	0.999607
HLA-DPA1*01:03-DPB1*02:01	SVRIADKKYYPSSQD	0.230401	0.74876
HLA-DPA1*01:03-DPB1*02:01	SVRYQCKNYYKLRTE	0.372377	0.991357
HLA-DPA1*01:03-DPB1*02:01	SWLWNKLFEASIETG	0.550208	0.135133
HLA-DPA1*01:03-DPB1*02:01	SYLFEWRTQYACPPF	0.457198	0.176
HLA-DPA1*01:03-DPB1*02:01	TAAYQSVRILSVSPI	0.643123	0.620434
HLA-DPA1*01:03-DPB1*02:01	TAFVLTKSFLPVVST	0.821609	0.986366
HLA-DPA1*01:03-DPB1*02:01	TAHYRTSPFFSVYVS	0.829038	0.975816
HLA-DPA1*01:03-DPB1*02:01	TALLASLWHHVAPVA	0.698738	0.815084
HLA-DPA1*01:03-DPB1*02:01	TDFLSHPFGIAVFED	0.764011	0.709883
HLA-DPA1*01:03-DPB1*02:01	TDLRIKEKLFLEAFK	0.769131	0.994153
HLA-DPA1*01:03-DPB1*02:01	TDPHFQDALMQLAKA	0.316303	0.971034
HLA-DPA1*01:03-DPB1*02:01	TDTLTGSGFRVVVCP	0.508115	0.9905
HLA-DPA1*01:03-DPB1*02:01	TDVNFQGKNLDTVKG	0.328089	0.998695
HLA-DPA1*01:03-DPB1*02:01	TDYFYPKYLVCLRSF	0.541927	0.650051
HLA-DPA1*01:03-DPB1*02:01	TEGVSETSFLSKSDH	0.397526	0.448565
HLA-DPA1*01:03-DPB1*02:01	TEVITGTLWNLSSHD	0.573947	0.945266
HLA-DPA1*01:03-DPB1*02:01	TGALEGQMFRKTGKL	0.53709	0.998418
HLA-DPA1*01:03-DPB1*02:01	TGALEGQMFRKTGRL	0.527183	0.998271
HLA-DPA1*01:03-DPB1*02:01	TGDSQETAVAIASRL	0.208152	0.013435
HLA-DPA1*01:03-DPB1*02:01	TGLLNDNTFAQCKKG	0.50547	0.95232
HLA-DPA1*01:03-DPB1*02:01	TGVSETVFLPREDHL	0.408214	0.895237
HLA-DPA1*01:03-DPB1*02:01	THGVLHTKFWVVDQT	0.622948	0.977828
HLA-DPA1*01:03-DPB1*02:01	THSDIQVKLFVVPAD	0.48381	0.39916
HLA-DPA1*01:03-DPB1*02:01	TNEVLEKLFQIVPGE	0.616247	0.976554
HLA-DPA1*01:03-DPB1*02:01	TNIITSKELLQTKLK	0.376278	0.991964
HLA-DPA1*01:03-DPB1*02:01	TNTVFVDRALIVVPY	0.552955	0.875052
HLA-DPA1*01:03-DPB1*02:01	TPGFQQKVFHINQPA	0.323171	0.998493
HLA-DPA1*01:03-DPB1*02:01	TPGVFIGKGFEPGVT	0.36944	0.99923
HLA-DPA1*01:03-DPB1*02:01	TPNTVLSTPFRTPSN	0.547113	0.967396
HLA-DPA1*01:03-DPB1*02:01	TPPRLVAPRFLEVET	0.778808	0.999383
HLA-DPA1*01:03-DPB1*02:01	TPTLTHETFKALKPG	0.607292	0.999032
HLA-DPA1*01:03-DPB1*02:01	TREQLYQAIFHAVDQ	0.727913	0.926038
HLA-DPA1*01:03-DPB1*02:01	TRLLAQTTLRNVLGT	0.388415	0.698709
HLA-DPA1*01:03-DPB1*02:01	TRLVGSGFKVVVGSR	0.631953	0.999192
HLA-DPA1*01:03-DPB1*02:01	TRQKLIAQDYKVSYS	0.474968	0.995707
HLA-DPA1*01:03-DPB1*02:01	TSDVITGSIQVSSRE	0.232275	0.148598
HLA-DPA1*01:03-DPB1*02:01	TSKFGHGRFQTMEEK	0.571866	0.948496
HLA-DPA1*01:03-DPB1*02:01	TSLKTYQHFTLEKAY	0.579154	0.300309
HLA-DPA1*01:03-DPB1*02:01	TSMYVKEFLISSSQD	0.609376	0.847532
HLA-DPA1*01:03-DPB1*02:01	TSNFAHVIFQNVAKS	0.802833	0.999461
HLA-DPA1*01:03-DPB1*02:01	TSPFSYKNVLSLTNK	0.472279	0.991621
HLA-DPA1*01:03-DPB1*02:01	TSSLSHTLFAESGNK	0.680836	0.976854
HLA-DPA1*01:03-DPB1*02:01	TSYLTKKFAELRSPN	0.598196	0.996743
HLA-DPA1*01:03-DPB1*02:01	TTTFAVTSILRVAAE	0.781168	0.951091
HLA-DPA1*01:03-DPB1*02:01	TTTFWSKKNLVVKEN	0.371648	0.989243
HLA-DPA1*01:03-DPB1*02:01	TVDLWEGKNMACVQR	0.269982	0.965554
HLA-DPA1*01:03-DPB1*02:01	TVGYRVATFHDCEDA	0.480564	0.899252
HLA-DPA1*01:03-DPB1*02:01	TVKMLAGNEFQVSLS	0.764951	0.991692
HLA-DPA1*01:03-DPB1*02:01	TYWQATPFRAVAEPG	0.725324	0.998751
HLA-DPA1*01:03-DPB1*02:01	VAALQGKKVNRVACG	0.180325	0.406915
HLA-DPA1*01:03-DPB1*02:01	VAEAFLSSLTETIEG	0.584312	0.33706
HLA-DPA1*01:03-DPB1*02:01	VAELENSEFRAFSSF	0.660952	0.407412
HLA-DPA1*01:03-DPB1*02:01	VAFIISDFESVSKIT	0.763384	0.92851
HLA-DPA1*01:03-DPB1*02:01	VAGSIITKAYLEVTD	0.625963	0.993564
HLA-DPA1*01:03-DPB1*02:01	VALLLLADHFWKKVQ	0.562459	0.0253995
HLA-DPA1*01:03-DPB1*02:01	VAQMQLKYYNSDVHR	0.305623	0.994
HLA-DPA1*01:03-DPB1*02:01	VARGIAGEKFDIVKK	0.637343	0.999173
HLA-DPA1*01:03-DPB1*02:01	VATISGNMFNQMAKW	0.703704	0.902832
HLA-DPA1*01:03-DPB1*02:01	VATLSTLLFKPAVIA	0.720612	0.743952
HLA-DPA1*01:03-DPB1*02:01	VATMAWAAFQVLANR	0.734179	0.965577
HLA-DPA1*01:03-DPB1*02:01	VDALMQKAFNSSSFN	0.545149	0.926123
HLA-DPA1*01:03-DPB1*02:01	VDAYGVGSYREVNPA	0.357974	0.88927
HLA-DPA1*01:03-DPB1*02:01	VDDLFETLFSTVHRG	0.678802	0.852045
HLA-DPA1*01:03-DPB1*02:01	VDGEYRGSDFTAAVT	0.633059	0.980356
HLA-DPA1*01:03-DPB1*02:01	VDGFKGQKVQDVKKT	0.293296	0.983845
HLA-DPA1*01:03-DPB1*02:01	VDKYKGTAFVTLLNG	0.829548	0.985756
HLA-DPA1*01:03-DPB1*02:01	VDQIYHLASPASPPN	0.15349	0.676109
HLA-DPA1*01:03-DPB1*02:01	VEAFEKMLWRVCKGY	0.434598	0.0416745
HLA-DPA1*01:03-DPB1*02:01	VEFNHSGELLATGDK	0.307222	0.0737099
HLA-DPA1*01:03-DPB1*02:01	VEKLSSLPFQKIQHS	0.790737	0.997857
HLA-DPA1*01:03-DPB1*02:01	VENAVLGKDFKLSIT	0.426594	0.997135
HLA-DPA1*01:03-DPB1*02:01	VESLVSQYFQTVTDY	0.869069	0.998535
HLA-DPA1*01:03-DPB1*02:01	VEVFRQNLFQEAEEF	0.760657	0.968066
HLA-DPA1*01:03-DPB1*02:01	VEVLKFSQVKEVKKT	0.608337	0.932455
HLA-DPA1*01:03-DPB1*02:01	VEWFDGKDFQGSKLK	0.491558	0.99471
HLA-DPA1*01:03-DPB1*02:01	VFAPANALPARSEAA	0.14877	0.244412
HLA-DPA1*01:03-DPB1*02:01	VFKYLAKAYASNHPI	0.382442	0.990086
HLA-DPA1*01:03-DPB1*02:01	VGAFVNKPINQVTLT	0.375959	0.967886
HLA-DPA1*01:03-DPB1*02:01	VGEKILSGVIRSVKK	0.3731	0.891149
HLA-DPA1*01:03-DPB1*02:01	VGGMDFSLFKEVFES	0.780009	0.909172
HLA-DPA1*01:03-DPB1*02:01	VGQLAHKLAENNIQP	0.131717	0.940836
HLA-DPA1*01:03-DPB1*02:01	VGTALLASLWHHVAP	0.698859	0.96163
HLA-DPA1*01:03-DPB1*02:01	VHLFSGSQFESSRSG	0.714999	0.998686
HLA-DPA1*01:03-DPB1*02:01	VIILIFLEKPFQKSK	0.605424	0.66285
HLA-DPA1*01:03-DPB1*02:01	VILFHETLYQKADDG	0.593699	0.992199
HLA-DPA1*01:03-DPB1*02:01	VIMTVYFHLQRKMGY	0.557387	0.0101005
HLA-DPA1*01:03-DPB1*02:01	VIRLISSLLQTNTSS	0.452644	0.53081
HLA-DPA1*01:03-DPB1*02:01	VKGNIAATVFRNSLQ	0.757818	0.997832
HLA-DPA1*01:03-DPB1*02:01	VKIEVLQKPFICHRK	0.406863	0.906223
HLA-DPA1*01:03-DPB1*02:01	VKMLAGNEFQVSLSS	0.705899	0.995553
HLA-DPA1*01:03-DPB1*02:01	VKNAFYIGSYQQCIN	0.733548	0.710388
HLA-DPA1*01:03-DPB1*02:01	VKQFYDQALQQAVVD	0.417731	0.960688
HLA-DPA1*01:03-DPB1*02:01	VLEKKFHTVSGSKCE	0.332519	0.217911
HLA-DPA1*01:03-DPB1*02:01	VLELEGKKWRVENQE	0.322189	0.950286
HLA-DPA1*01:03-DPB1*02:01	VLGDILGSAMQNIQN	0.400237	0.415623
HLA-DPA1*01:03-DPB1*02:01	VLGGYDGHTFLDSVE	0.605203	0.980511
HLA-DPA1*01:03-DPB1*02:01	VLLESEQFLTELTRL	0.800124	0.130835
HLA-DPA1*01:03-DPB1*02:01	VLPALMGKTFLDINK	0.773287	0.999046
HLA-DPA1*01:03-DPB1*02:01	VLPSLVLVPLHTTPK	0.450456	0.97618
HLA-DPA1*01:03-DPB1*02:01	VNDFLAEIFKKIGSK	0.794911	0.99919
HLA-DPA1*01:03-DPB1*02:01	VNDFWQMAWQENSRV	0.458952	0.79305
HLA-DPA1*01:03-DPB1*02:01	VNGILFVQYFHRVPF	0.857777	0.982234
HLA-DPA1*01:03-DPB1*02:01	VNSQFTAAVFKETFK	0.835866	0.997154
HLA-DPA1*01:03-DPB1*02:01	VPLGPFLGKSFGTTV	0.64921	0.986008
HLA-DPA1*01:03-DPB1*02:01	VPLKGQAFLPLVPEP	0.839786	0.992637
HLA-DPA1*01:03-DPB1*02:01	VQDINDKRFQETFED	0.451389	0.987665
HLA-DPA1*01:03-DPB1*02:01	VQEVLLKAVGKEELG	0.401272	0.11006
HLA-DPA1*01:03-DPB1*02:01	VQEVLTITPFQRLYR	0.803736	0.993569
HLA-DPA1*01:03-DPB1*02:01	VQIMNGLFHIALGGL	0.597326	0.222594
HLA-DPA1*01:03-DPB1*02:01	VQIYNPAFFKYIHDR	0.590382	0.989899
HLA-DPA1*01:03-DPB1*02:01	VQKDIKNVPFKIVRA	0.692688	0.990461
HLA-DPA1*01:03-DPB1*02:01	VQKLAHQIYQFTDKD	0.458004	0.977701
HLA-DPA1*01:03-DPB1*02:01	VQLQFSLFRDSQTLG	0.648276	0.973201
HLA-DPA1*01:03-DPB1*02:01	VQNLSHRLWQLMGPA	0.442636	0.646621
HLA-DPA1*01:03-DPB1*02:01	VSDLHSASEIDMSVK	0.154313	0.134178
HLA-DPA1*01:03-DPB1*02:01	VSELCKKAILRVAEL	0.328493	0.107815
HLA-DPA1*01:03-DPB1*02:01	VSREFHSHEFHSHED	0.497835	0.998292
HLA-DPA1*01:03-DPB1*02:01	VSRLFYGKSYYHVYK	0.695582	0.998777
HLA-DPA1*01:03-DPB1*02:01	VSTFTGKLYIEFVKG	0.730197	0.995685
HLA-DPA1*01:03-DPB1*02:01	VTLLAAEFLKQVKPY	0.783591	0.902234
HLA-DPA1*01:03-DPB1*02:01	VTVEEKERFEEIKER	0.405165	0.818945
HLA-DPA1*01:03-DPB1*02:01	VVLTYIYFKRLKTMT	0.566808	0.574257
HLA-DPA1*01:03-DPB1*02:01	WDLDFYTKRFQELQR	0.640041	0.998171
HLA-DPA1*01:03-DPB1*02:01	WFYTFDQKIVEWDSR	0.350572	0.229451
HLA-DPA1*01:03-DPB1*02:01	WGNIFQLPFKHVRDY	0.681029	0.957712
HLA-DPA1*01:03-DPB1*02:01	YAEIRDKNFNAVGSV	0.455718	0.99509
HLA-DPA1*01:03-DPB1*02:01	YARLFSKSIETLRVH	0.538072	0.918556
HLA-DPA1*01:03-DPB1*02:01	YAVLHFHKVQPQEPK	0.414319	0.953435
HLA-DPA1*01:03-DPB1*02:01	YAYDGKDYIALKEDL	0.42934	0.999449
HLA-DPA1*01:03-DPB1*02:01	YDIILKNFEKLKKPR	0.520925	0.991639
HLA-DPA1*01:03-DPB1*02:01	YDLALKYFQKAAEQG	0.342145	0.996217
HLA-DPA1*01:03-DPB1*02:01	YDSFKLQTKEFQVLK	0.706649	0.993884
HLA-DPA1*01:03-DPB1*02:01	YEAWLGHEYLHAMKG	0.636235	0.881261
HLA-DPA1*01:03-DPB1*02:01	YEFALEQFQFIRAHA	0.742007	0.99138
HLA-DPA1*01:03-DPB1*02:01	YERLSYNFLQVCNQL	0.688978	0.369939
HLA-DPA1*01:03-DPB1*02:01	YFGSAFATPFLVVRH	0.772354	0.850678
HLA-DPA1*01:03-DPB1*02:01	YGIFYATSFLDLYRN	0.925331	0.870842
HLA-DPA1*01:03-DPB1*02:01	YHQYAYDGKDYIALK	0.434736	0.999488
HLA-DPA1*01:03-DPB1*02:01	YISLTSKNWQESQKQ	0.26023	0.99472
HLA-DPA1*01:03-DPB1*02:01	YLGKYWAIKLATNAA	0.330824	0.262003
HLA-DPA1*01:03-DPB1*02:01	YNQFAYDGKDYIALN	0.498935	0.999249
HLA-DPA1*01:03-DPB1*02:01	YPDGTYTGRIFLEVL	0.785458	0.941273
HLA-DPA1*01:03-DPB1*02:01	YPFDFQGARIITGQE	0.358464	0.957774
HLA-DPA1*01:03-DPB1*02:01	YPGLVAKPFEKVTYR	0.681098	0.998952
HLA-DPA1*01:03-DPB1*02:01	YQFNPAFFQTTVTAQ	0.495392	0.861995
HLA-DPA1*01:03-DPB1*02:01	YQLTGHAYQMCQDAE	0.344143	0.910867
HLA-DPA1*01:03-DPB1*02:01	YRKFTSKEYEEIDKR	0.580474	0.999356
HLA-DPA1*01:03-DPB1*02:01	YRVATFHDCEDAARE	0.291284	0.0404143
allele	peptide	affinity_pred	mass_pred
HLA-DPA1*01:03-DPB1*02:01	AAAASGSSLDSFSRG	0.134332	0.00292616
HLA-DPA1*01:03-DPB1*02:01	AAAIAGAKLRKVSKQ	0.33612	0.984574
HLA-DPA1*01:03-DPB1*02:01	AAASGSSLDSFSRGS	0.210571	0.00178431
HLA-DPA1*01:03-DPB1*02:01	AAELLRHKFFQKAKN	0.556471	0.998427
HLA-DPA1*01:03-DPB1*02:01	AAFFTRAFDQIRMAA	0.579683	0.285192
HLA-DPA1*01:03-DPB1*02:01	AAKTQLGRCFQETIG	0.490427	0.934727
HLA-DPA1*01:03-DPB1*02:01	AALELTFRLFELADP	0.646587	0.238034
HLA-DPA1*01:03-DPB1*02:01	AAPQYQKAFQNVFAP	0.521665	0.895411
HLA-DPA1*01:03-DPB1*02:01	AAQITQRKWEAARVA	0.29541	0.981694
HLA-DPA1*01:03-DPB1*02:01	AAQLYLKLWNLIKDQ	0.554881	0.77286
HLA-DPA1*01:03-DPB1*02:01	AASYIQSKFEDLNKR	0.724636	0.999334
HLA-DPA1*01:03-DPB1*02:01	AATLITHPFHVITLR	0.757546	0.997036
HLA-DPA1*01:03-DPB1*02:01	ACGLYYKLHQVNRPL	0.322207	0.3141
HLA-DPA1*01:03-DPB1*02:01	ADELTFHEFEEATNL	0.731293	0.953851
HLA-DPA1*01:03-DPB1*02:01	ADKYLYVDKNFINNP	0.411773	0.995733
HLA-DPA1*01:03-DPB1*02:01	ADLASVDFQHASEDA	0.529504	0.951543
HLA-DPA1*01:03-DPB1*02:01	ADTLTATNFRVVICH	0.582011	0.995238
HLA-DPA1*01:03-DPB1*02:01	ADVLKVEVFRQTVAD	0.734136	0.998094
HLA-DPA1*01:03-DPB1*02:01	AEALAAHKYLLVEFY	0.781454	0.962158
HLA-DPA1*01:03-DPB1*02:01	AEELFARKFNALFAQ	0.655646	0.990212
HLA-DPA1*01:03-DPB1*02:01	AEFAFSLYRQLAHQS	0.732379	0.99904
HLA-DPA1*01:03-DPB1*02:01	AEGDLYLHFFQGLSG	0.747394	0.835068
HLA-DPA1*01:03-DPB1*02:01	AEYLASLFPTCTVVK	0.670105	0.224079
HLA-DPA1*01:03-DPB1*02:01	AEYYAAHKYATSNKH	0.346987	0.995966
HLA-DPA1*01:03-DPB1*02:01	AFEFMQRALQDLRKT	0.324557	0.878376
HLA-DPA1*01:03-DPB1*02:01	AFGFQGRLLHLSAGQ	0.388477	0.898007
HLA-DPA1*01:03-DPB1*02:01	AGALIAKDWVLTAAH	0.424785	0.998877
HLA-DPA1*01:03-DPB1*02:01	AGLAFSLYQAMAKDQ	0.691712	0.983603
HLA-DPA1*01:03-DPB1*02:01	AGNEYVFSQLLQCKQ	0.568147	0.983723
HLA-DPA1*01:03-DPB1*02:01	AGSIITKAYLEVTDV	0.703169	0.994881
HLA-DPA1*01:03-DPB1*02:01	AGTYYCVKFRKGSPD	0.37375	0.991385
HLA-DPA1*01:03-DPB1*02:01	AGVFSNPAVRTAAAN	0.139856	0.0699279
HLA-DPA1*01:03-DPB1*02:01	AIDWFDGKEFSGNPI	0.470604	0.994594
HLA-DPA1*01:03-DPB1*02:01	AIGLHTGQISTARPV	0.163945	0.259941
HLA-DPA1*01:03-DPB1*02:01	AISFDAKDFLHIKEK	0.679682	0.999502
HLA-DPA1*01:03-DPB1*02:01	AKIKAAQYQVNQAAA	0.332616	0.913022
HLA-DPA1*01:03-DPB1*02:01	AKLEPKSFKHTHIDK	0.27593	0.913647
HLA-DPA1*01:03-DPB1*02:01	ALEFHTVPFQLLARY	0.872968	0.993768
HLA-DPA1*01:03-DPB1*02:01	ALLFYGTDFRASAAP	0.701945	0.994901
HLA-DPA1*01:03-DPB1*02:01	ALPEFDGKRFQNVAK	0.628491	0.999523
HLA-DPA1*01:03-DPB1*02:01	ALPEFDGKRFQNVAK	0.628491	0.999523
HLA-DPA1*01:03-DPB1*02:01	ALQELLSKGLIKLVS	0.520157	0.86559
HLA-DPA1*01:03-DPB1*02:01	ANDYFKAKDYENAIK	0.422483	0.998569
HLA-DPA1*01:03-DPB1*02:01	ANIAVDKANLEIMTK	0.227498	0.500814
HLA-DPA1*01:03-DPB1*02:01	ANNILTDELFKRTIQ	0.625385	0.99516
HLA-DPA1*01:03-DPB1*02:01	ANQRGSLYQCDYSTG	0.232162	0.00329626
HLA-DPA1*01:03-DPB1*02:01	ANSRFATTFYQHLAD	0.854852	0.998865
HLA-DPA1*01:03-DPB1*02:01	APFFLSDFKDALSLQ	0.749045	0.947833
HLA-DPA1*01:03-DPB1*02:01	APIFVSTPFQATVLE	0.854611	0.998976
HLA-DPA1*01:03-DPB1*02:01	APLEIVSKLLSENTN	0.345618	0.971024
HLA-DPA1*01:03-DPB1*02:01	APPGPKLWYRDFLQL	0.694745	0.719217
HLA-DPA1*01:03-DPB1*02:01	APQFQPPSYQATVPE	0.272631	0.974347
HLA-DPA1*01:03-DPB1*02:01	APQKVAISIFQGNSA	0.695741	0.97185
HLA-DPA1*01:03-DPB1*02:01	APQYQKAFQNVFAPR	0.51481	0.951137
HLA-DPA1*01:03-DPB1*02:01	APVFKEKSYKATVIE	0.353959	0.986863
HLA-DPA1*01:03-DPB1*02:01	APVPAFEGRSFLAFP	0.722298	0.996234
HLA-DPA1*01:03-DPB1*02:01	APVYASKPFLGTSQR	0.558528	0.999349
HLA-DPA1*01:03-DPB1*02:01	AQLPALWKAFQPLVK	0.543429	0.382944
HLA-DPA1*01:03-DPB1*02:01	AQLYLKLWNLIKDQI	0.526744	0.119314
HLA-DPA1*01:03-DPB1*02:01	AQMVTTDFQKIFPMG	0.693938	0.991977
HLA-DPA1*01:03-DPB1*02:01	AQRQLIVKEYQAAYG	0.447675	0.993838
HLA-DPA1*01:03-DPB1*02:01	AREEFRPTIYSNVIK	0.859515	0.998436
HLA-DPA1*01:03-DPB1*02:01	ARGFSWERYQLAVTQ	0.675167	0.997039
HLA-DPA1*01:03-DPB1*02:01	ASADELTFHEFEEAT	0.662109	0.724513
HLA-DPA1*01:03-DPB1*02:01	ASGLIVKEWNSVKLH	0.492737	0.942169
HLA-DPA1*01:03-DPB1*02:01	ASIYGKQFEDELHPD	0.434905	0.987356
HLA-DPA1*01:03-DPB1*02:01	ASLINNAFQLVSIGK	0.662655	0.950413
HLA-DPA1*01:03-DPB1*02:01	ASLSFASYRQVASFG	0.654372	0.956749
HLA-DPA1*01:03-DPB1*02:01	ASLTVKAYLLGKEDA	0.432418	0.727899
HLA-DPA1*01:03-DPB1*02:01	ASNNTASIAQARKLV	0.148305	0.00366379
HLA-DPA1*01:03-DPB1*02:01	ASPLLYTLIEKTMQN	0.588703	0.948982
HLA-DPA1*01:03-DPB1*02:01	ASPPLLPSPFQQSPS	0.579172	0.966059
HLA-DPA1*01:03-DPB1*02:01	ASRIIDSLFNTVTDK	0.699046	0.997946
HLA-DPA1*01:03-DPB1*02:01	ASRLHRALFRLSPTA	0.57078	0.978171
HLA-DPA1*01:03-DPB1*02:01	ASRLVTRVFKLLQNQ	0.571739	0.984998
HLA-DPA1*01:03-DPB1*02:01	ASSSGSSPRPAPDEN	0.00788883	0.00938224
HLA-DPA1*01:03-DPB1*02:01	ASTMAFKQMEQISQF	0.379919	0.970731
HLA-DPA1*01:03-DPB1*02:01	ASVFHATAFELDTDG	0.727758	0.998343
HLA-DPA1*01:03-DPB1*02:01	ATEFNQLQFHAVQSK	0.633551	0.982268
HLA-DPA1*01:03-DPB1*02:01	ATGALEGQMFRKTGR	0.473143	0.996733
HLA-DPA1*01:03-DPB1*02:01	ATLINEQWLLTTAKN	0.569496	0.980591
HLA-DPA1*01:03-DPB1*02:01	ATQITSSKFSVICPA	0.766496	0.977589
HLA-DPA1*01:03-DPB1*02:01	ATRLLAQTTLRNVLG	0.500947	0.930895
HLA-DPA1*01:03-DPB1*02:01	ATRLVGSGFKVVVGS	0.708978	0.999153
HLA-DPA1*01:03-DPB1*02:01	ATSYFGKQFLRQNTG	0.577217	0.997988
HLA-DPA1*01:03-DPB1*02:01	ATVFSKSFEQVSGVT	0.649863	0.992964
HLA-DPA1*01:03-DPB1*02:01	ATVVYKVFQTLHSTG	0.571212	0.994779
HLA-DPA1*01:03-DPB1*02:01	AVALAGAPYQAVGLV	0.58679	0.465205
HLA-DPA1*01:03-DPB1*02:01	AVDLIQKGYMRIQQF	0.507087	0.786319
HLA-DPA1*01:03-DPB1*02:01	AVEIGVKKFMITGGN	0.380755	0.976817
HLA-DPA1*01:03-DPB1*02:01	AVERLWDYGMSSSPH	0.208886	0.0150496
HLA-DPA1*01:03-DPB1*02:01	AVHFYGKAIELNPAN	0.369643	0.976504
HLA-DPA1*01:03-DPB1*02:01	AVIHSENFQTLLDAG	0.708588	0.983588
HLA-DPA1*01:03-DPB1*02:01	AVLSQHFQTVSPEVK	0.60027	0.891436
HLA-DPA1*01:03-DPB1*02:01	AWQFLRKNWNKLVQK	0.479818	0.935848
HLA-DPA1*01:03-DPB1*02:01	AYDGKDYIALKEDLR	0.343852	0.998319
HLA-DPA1*01:03-DPB1*02:01	AYDGKDYIALNEDLS	0.409567	0.985779
HLA-DPA1*01:03-DPB1*02:01	AYDGKDYLTLNEDLR	0.432528	0.992222
HLA-DPA1*01:03-DPB1*02:01	AYRKFTSKEYEEIDK	0.601574	0.999292
HLA-DPA1*01:03-DPB1*02:01	CADNIEGKTFVSTVN	0.522451	0.609414
HLA-DPA1*01:03-DPB1*02:01	CGFSGNEYKKCATGN	0.247348	0.176546
HLA-DPA1*01:03-DPB1*02:01	CWKFEHCNFNDVTTR	0.45919	0.465476
HLA-DPA1*01:03-DPB1*02:01	DAAFLAKDFNFLTLN	0.711652	0.991402
HLA-DPA1*01:03-DPB1*02:01	DAGENTALLEAGRSD	0.050004	0.0128908
HLA-DPA1*01:03-DPB1*02:01	DAGLEVHQFYPLVKV	0.651989	0.98862
HLA-DPA1*01:03-DPB1*02:01	DAKKAASKTLLEKSQ	0.155403	0.272344
HLA-DPA1*01:03-DPB1*02:01	DAKRFIGKIFTAEEL	0.567462	0.996463
HLA-DPA1*01:03-DPB1*02:01	DAYDGKDYIALNEDL	0.44566	0.996597
HLA-DPA1*01:03-DPB1*02:01	DDEDSLSSAYIQRVN	0.375118	0.605846
HLA-DPA1*01:03-DPB1*02:01	DDKGHIIVDEFQNTN	0.514836	0.998098
HLA-DPA1*01:03-DPB1*02:01	DDLKYRYFSNASPHR	0.38218	0.994776
HLA-DPA1*01:03-DPB1*02:01	DDMEKIWHHTFYNEL	0.799534	0.996025
HLA-DPA1*01:03-DPB1*02:01	DDMEKIWHHTFYNEL	0.799534	0.996025
HLA-DPA1*01:03-DPB1*02:01	DDQEGLYSLYFHKCL	0.606302	0.555314
HLA-DPA1*01:03-DPB1*02:01	DEDSLSSAYIQRVNT	0.355233	0.814545
HLA-DPA1*01:03-DPB1*02:01	DEGRLFLAEFQSIPR	0.779516	0.999073
HLA-DPA1*01:03-DPB1*02:01	DEGSIIFNKFRSVIS	0.773514	0.994026
HLA-DPA1*01:03-DPB1*02:01	DEWRAYPFHWAWLPQ	0.583007	0.362932
HLA-DPA1*01:03-DPB1*02:01	DFHRAFTNVPFQTND	0.588153	0.79733
HLA-DPA1*01:03-DPB1*02:01	DFLLYKSGVYQHVTG	0.667333	0.994893
HLA-DPA1*01:03-DPB1*02:01	DFVIATGEVHSVREF	0.344813	0.291629
HLA-DPA1*01:03-DPB1*02:01	DGFRVVKLNEVIRQV	0.580851	0.914689
HLA-DPA1*01:03-DPB1*02:01	DGLILHHLFQRLAAL	0.65951	0.965965
HLA-DPA1*01:03-DPB1*02:01	DGSHYWSKNWAKAAA	0.395826	0.994171
HLA-DPA1*01:03-DPB1*02:01	DGSLSDKRFLFTSNG	0.459826	0.995822
HLA-DPA1*01:03-DPB1*02:01	DGTEFGGSIYQKVNE	0.731974	0.995957
HLA-DPA1*01:03-DPB1*02:01	DGTINLSEFQHVISR	0.696066	0.994012
HLA-DPA1*01:03-DPB1*02:01	DHGFVVCAFNRTVSK	0.522852	0.992534
HLA-DPA1*01:03-DPB1*02:01	DHQLLWGEALLITPV	0.749805	0.559262
HLA-DPA1*01:03-DPB1*02:01	DIDLEGVEFKSMASG	0.511934	0.798499
HLA-DPA1*01:03-DPB1*02:01	DIILKNFEKLKKPRG	0.376515	0.801148
HLA-DPA1*01:03-DPB1*02:01	DISSSTSRTMESESL	0.188752	0.0140041
HLA-DPA1*01:03-DPB1*02:01	DKAVLGTSNFKVSAS	0.597104	0.976056
HLA-DPA1*01:03-DPB1*02:01	DKEVKVFEFFGDHQE	0.571557	0.143817
HLA-DPA1*01:03-DPB1*02:01	DKFVSELWKDVDRII	0.67928	0.993577
HLA-DPA1*01:03-DPB1*02:01	DKGKLSPHAFKTESG	0.321432	0.996236
HLA-DPA1*01:03-DPB1*02:01	DKMEMLFKHFLVEDK	0.560646	0.99501
HLA-DPA1*01:03-DPB1*02:01	DKQFVAKVMQVLNAD	0.46829	0.968529
HLA-DPA1*01:03-DPB1*02:01	DKTPLSYTHWRAGRP	0.505599	0.98678
HLA-DPA1*01:03-DPB1*02:01	DKYLYVDKNFINNPL	0.517409	0.998719
HLA-DPA1*01:03-DPB1*02:01	DKYVYIWSTYHDLSK	0.701998	0.992895
HLA-DPA1*01:03-DPB1*02:01	DLKEVAIKQFRSVKK	0.488652	0.997078
HLA-DPA1*01:03-DPB1*02:01	DLLVGAPMQSTIREE	0.378212	0.820981
HLA-DPA1*01:03-DPB1*02:01	DLRSWTAADKAAQIT	0.135644	0.693042
HLA-DPA1*01:03-DPB1*02:01	DLRSWTAVDTAAQIS	0.18662	0.801157
HLA-DPA1*01:03-DPB1*02:01	DLTHWVYKKYPNVFK	0.466131	0.995867
HLA-DPA1*01:03-DPB1*02:01	DMEKIWHHTFYNELR	0.778787	0.998833
HLA-DPA1*01:03-DPB1*02:01	DMMVLLKTFFSCHKE	0.561771	0.00993316
HLA-DPA1*01:03-DPB1*02:01	DNIEGKTFVSTVNSL	0.478494	0.978947
HLA-DPA1*01:03-DPB1*02:01	DNKITANLFRILLEK	0.782637	0.99315
HLA-DPA1*01:03-DPB1*02:01	DNLSYIEHIFEISRR	0.589027	0.998907
HLA-DPA1*01:03-DPB1*02:01	DNPFSWKNFVDTVRD	0.551972	0.999133
HLA-DPA1*01:03-DPB1*02:01	DNRELTYSNFHPLLV	0.873959	0.983287
HLA-DPA1*01:03-DPB1*02:01	DPATSASTVDVKPSP	0.0158348	0.0177475
HLA-DPA1*01:03-DPB1*02:01	DPELDYTLMRVCKQM	0.341486	0.589872
HLA-DPA1*01:03-DPB1*02:01	DPLELANTLYNNTIK	0.626634	0.991118
HLA-DPA1*01:03-DPB1*02:01	DPNRFNPKTFFILHD	0.5597	0.999187
HLA-DPA1*01:03-DPB1*02:01	DPSSLSFNMWKEIPI	0.799317	0.912342
HLA-DPA1*01:03-DPB1*02:01	DPTEFKFKLALINRK	0.482855	0.998208
HLA-DPA1*01:03-DPB1*02:01	DQGFYTSKDFLPLVA	0.837859	0.999607
HLA-DPA1*01:03-DPB1*02:01	DQLAGKILVDVSNPT	0.241196	0.927546
HLA-DPA1*01:03-DPB1*02:01	DQMSTSSVQALAERK	0.178636	0.0898865
HLA-DPA1*01:03-DPB1*02:01	DQPTIRKENFNNVPD	0.595478	0.998603
HLA-DPA1*01:03-DPB1*02:01	DQRVVKLYLKSKETG	0.233767	0.881814
HLA-DPA1*01:03-DPB1*02:01	DQSAYDGKDYIALNE	0.422553	0.999317
HLA-DPA1*01:03-DPB1*02:01	DQVEIFSSLLQRSMS	0.64338	0.84875
HLA-DPA1*01:03-DPB1*02:01	DRLEKKSFEKAPCPG	0.286825	0.971671
HLA-DPA1*01:03-DPB1*02:01	DRLLASTLVHSVKKE	0.493348	0.818363
HLA-DPA1*01:03-DPB1*02:01	DSDIVASSFLKSDKN	0.722812	0.995803
HLA-DPA1*01:03-DPB1*02:01	DSFKLQTKEFQVLKS	0.729174	0.999153
HLA-DPA1*01:03-DPB1*02:01	DSFNTSLFKQTFQRI	0.813215	0.995721
HLA-DPA1*01:03-DPB1*02:01	DSFNTSLFKQTFQRV	0.817696	0.996677
HLA-DPA1*01:03-DPB1*02:01	DSKSIATEIILEIKK	0.643151	0.968414
HLA-DPA1*01:03-DPB1*02:01	DSNINGHDYMRNIVH	0.203244	0.725915
HLA-DPA1*01:03-DPB1*02:01	DSRTFTNVYWMKVND	0.730107	0.991019
HLA-DPA1*01:03-DPB1*02:01	DSSSFYVVMWKQTEQ	0.568443	0.980355
HLA-DPA1*01:03-DPB1*02:01	DSVWDCVIFHDVDHL	0.58454	0.853047
HLA-DPA1*01:03-DPB1*02:01	DTFLSKEFNPLVIVG	0.737629	0.997672
HLA-DPA1*01:03-DPB1*02:01	DTLQVVTAHYRTSPF	0.528588	0.808313
HLA-DPA1*01:03-DPB1*02:01	DVNFQGKNLDTVKGS	0.28192	0.99809
HLA-DPA1*01:03-DPB1*02:01	DWFDGKEFSGNPIKV	0.437636	0.818148
HLA-DPA1*01:03-DPB1*02:01	DYLVKIFEELTLHKP	0.582991	0.562623
HLA-DPA1*01:03-DPB1*02:01	DYRWWWRNFLVSGGS	0.552308	0.820914
HLA-DPA1*01:03-DPB1*02:01	EALAAKDFVNLRSLS	0.638104	0.97453
HLA-DPA1*01:03-DPB1*02:01	EALFTKELEKVYDPK	0.353079	0.986476
HLA-DPA1*01:03-DPB1*02:01	EARDIFYKPFHGDIQ	0.496355	0.997155
HLA-DPA1*01:03-DPB1*02:01	EDAGLEVHQFYPLVK	0.650403	0.99499
HLA-DPA1*01:03-DPB1*02:01	EDFLDARFKTMKKDS	0.513681	0.99505
HLA-DPA1*01:03-DPB1*02:01	EDLDNWTALISASKE	0.234588	0.00285108
HLA-DPA1*01:03-DPB1*02:01	EDLRSWTAADMAAQI	0.345125	0.739914
HLA-DPA1*01:03-DPB1*02:01	EDLRSWTAADMAAQT	0.250936	0.779674
HLA-DPA1*01:03-DPB1*02:01	EDLRSWTAVDTAAQI	0.193514	0.372435
HLA-DPA1*01:03-DPB1*02:01	EDMNVKFFNSNKKKR	0.293415	0.960072
HLA-DPA1*01:03-DPB1*02:01	EDNPFSWKNFVDTVR	0.573334	0.999114
HLA-DPA1*01:03-DPB1*02:01	EDNVFEAPTIVKVFK	0.519979	0.783901
HLA-DPA1*01:03-DPB1*02:01	EDPLSEKEWLEILKH	0.606792	0.801004
HLA-DPA1*01:03-DPB1*02:01	EDRNLLSVAYKNVVG	0.621616	0.998023
HLA-DPA1*01:03-DPB1*02:01	EDSLSSAYIQRVNTE	0.407375	0.834746
HLA-DPA1*01:03-DPB1*02:01	EDTFYVVSFRRDHLL	0.601559	0.937143
HLA-DPA1*01:03-DPB1*02:01	EEAKTFDQLTPEESK	0.228569	0.384495
HLA-DPA1*01:03-DPB1*02:01	EEFDKTSFHKVRHSE	0.530126	0.988401
HLA-DPA1*01:03-DPB1*02:01	EEFGRFASFEAQGAL	0.564717	0.701852
HLA-DPA1*01:03-DPB1*02:01	EEFKKYEMMKEHERR	0.255906	0.776454
HLA-DPA1*01:03-DPB1*02:01	EEIATRPFQLVTGRT	0.606341	0.997512
HLA-DPA1*01:03-DPB1*02:01	EEKEFLMCKFQEARK	0.680705	0.998382
HLA-DPA1*01:03-DPB1*02:01	EELTVSQLLLCLREG	0.512857	0.129312
HLA-DPA1*01:03-DPB1*02:01	EEPAEVTATVLASRD	0.191286	0.0525171
HLA-DPA1*01:03-DPB1*02:01	EERNLLSVAYKNVVG	0.635101	0.997994
HLA-DPA1*01:03-DPB1*02:01	EFDGKRFQNVAKEGV	0.454027	0.995106
HLA-DPA1*01:03-DPB1*02:01	EFTDHLFNIAKPRPP	0.331415	0.960764
HLA-DPA1*01:03-DPB1*02:01	EGLIAEQFLETTAAQ	0.691829	0.977362
HLA-DPA1*01:03-DPB1*02:01	EGLKLVDKFLEDVKK	0.493619	0.991041
HLA-DPA1*01:03-DPB1*02:01	EGNLIFDPNNYLPKE	0.404575	0.831002
HLA-DPA1*01:03-DPB1*02:01	EGTIAFKNWVKTGTE	0.343107	0.97448
HLA-DPA1*01:03-DPB1*02:01	EGVSETSFLSKSDHS	0.360693	0.143713
HLA-DPA1*01:03-DPB1*02:01	EGYCQKCFIEAQNQR	0.314556	0.482525
HLA-DPA1*01:03-DPB1*02:01	EIGLEGKGFEPTLEA	0.319551	0.982763
HLA-DPA1*01:03-DPB1*02:01	EIHVVHLSTAFARVD	0.630019	0.386738
HLA-DPA1*01:03-DPB1*02:01	EIQTTTGNQQVLVRK	0.12587	0.0268495
HLA-DPA1*01:03-DPB1*02:01	EKEFFFVKVFNTLLK	0.859988	0.988968
HLA-DPA1*01:03-DPB1*02:01	EKGELVAKEIQTTTG	0.146035	0.998053
HLA-DPA1*01:03-DPB1*02:01	EKIWHHTFYNELRVA	0.783454	0.99646
HLA-DPA1*01:03-DPB1*02:01	EKKVNIDFEPFKPIN	0.776378	0.986941
HLA-DPA1*01:03-DPB1*02:01	EKKYYIEKLFERYGE	0.695879	0.985397
HLA-DPA1*01:03-DPB1*02:01	EKLQLVLAPLHSLAS	0.582532	0.969062
HLA-DPA1*01:03-DPB1*02:01	EKPVHFKEFRKNTNS	0.41694	0.986393
HLA-DPA1*01:03-DPB1*02:01	ELGEYGFHEYTEVKT	0.57632	0.984324
HLA-DPA1*01:03-DPB1*02:01	ELHYAVLHFHKVQPQ	0.63828	0.990027
HLA-DPA1*01:03-DPB1*02:01	ELQYATPVFQEVAPR	0.692374	0.996001
HLA-DPA1*01:03-DPB1*02:01	ELRILASTQFEPTAA	0.801433	0.997863
HLA-DPA1*01:03-DPB1*02:01	ENLESKRFQLVDSRS	0.565493	0.996472
HLA-DPA1*01:03-DPB1*02:01	ENQFWHKPYSEIAEK	0.524023	0.995942
HLA-DPA1*01:03-DPB1*02:01	ENRELQSKEFLSAKE	0.668141	0.998929
HLA-DPA1*01:03-DPB1*02:01	EPAEVTATVLASRDD	0.218629	0.38003
HLA-DPA1*01:03-DPB1*02:01	EPGSISDKFFQKSSS	0.436555	0.985405
HLA-DPA1*01:03-DPB1*02:01	EPLSYTRFSLARQVD	0.826345	0.996296
HLA-DPA1*01:03-DPB1*02:01	EQGKFYDHLLRDCIS	0.470759	0.505477
HLA-DPA1*01:03-DPB1*02:01	EQVTSYLTKKFAELR	0.707983	0.978807
HLA-DPA1*01:03-DPB1*02:01	EREEVSGHLYSGSTG	0.282942	0.628295
HLA-DPA1*01:03-DPB1*02:01	ERGPIKTKQFAPIHA	0.66706	0.983645
HLA-DPA1*01:03-DPB1*02:01	ERKEFKSSSLQDGHT	0.426291	0.947437
HLA-DPA1*01:03-DPB1*02:01	ERNLLSVAYKNVVGG	0.544184	0.998179
HLA-DPA1*01:03-DPB1*02:01	ERPFIQKLFRPVAAD	0.645718	0.997947
HLA-DPA1*01:03-DPB1*02:01	ESFKALLIQAVKKAQ	0.488095	0.709393
HLA-DPA1*01:03-DPB1*02:01	ESKDILEKLFEREPT	0.428097	0.978125
HLA-DPA1*01:03-DPB1*02:01	ESRSFYTAYLQRLSG	0.779396	0.977828
HLA-DPA1*01:03-DPB1*02:01	ETFSQHTFLMNGLIQ	0.676694	0.876202
HLA-DPA1*01:03-DPB1*02:01	ETIDWKVFESWMHHW	0.615563	0.624058
HLA-DPA1*01:03-DPB1*02:01	ETLQQHKLLKVIRKK	0.398203	0.988532
HLA-DPA1*01:03-DPB1*02:01	EVFKYLAKAYASNHP	0.349818	0.990809
HLA-DPA1*01:03-DPB1*02:01	EVFRQNLFQEAEEFL	0.780251	0.872045
HLA-DPA1*01:03-DPB1*02:01	EVFRVKVFNIDLKEK	0.569525	0.989166
HLA-DPA1*01:03-DPB1*02:01	EVGLLEFFQNVIKET	0.651791	0.0060034
HLA-DPA1*01:03-DPB1*02:01	EVPLKILAHNNFVGR	0.515558	0.992256
HLA-DPA1*01:03-DPB1*02:01	EWATHKFADCKAKRD	0.326238	0.939373
HLA-DPA1*01:03-DPB1*02:01	EWFSETFQKVKEKLK	0.626287	0.976248
HLA-DPA1*01:03-DPB1*02:01	EYYAAHKYATSNKHK	0.291436	0.991625
HLA-DPA1*01:03-DPB1*02:01	EYYLQNAFLVAYTKK	0.800355	0.90729
HLA-DPA1*01:03-DPB1*02:01	FAHVIFQNVAKSYLP	0.653907	0.745071
HLA-DPA1*01:03-DPB1*02:01	FAKFEEKFFQTCEKE	0.629306	0.998881
HLA-DPA1*01:03-DPB1*02:01	FAYDGKDYIALNEDL	0.462492	0.999159
HLA-DPA1*01:03-DPB1*02:01	FAYDGKDYLTLNEDL	0.498842	0.998523
HLA-DPA1*01:03-DPB1*02:01	FDGKRFQNVAKEGVK	0.379361	0.988187
HLA-DPA1*01:03-DPB1*02:01	FDRSFVGKQFSANDK	0.381412	0.998436
HLA-DPA1*01:03-DPB1*02:01	FGDMTSEEFRQVMNG	0.575333	0.994017
HLA-DPA1*01:03-DPB1*02:01	FGFQGRLLHLSAGQR	0.373824	0.967355
HLA-DPA1*01:03-DPB1*02:01	FGGHIRSVVYQQSSK	0.514948	0.985708
HLA-DPA1*01:03-DPB1*02:01	FKIPFEISKWQKVNL	0.701689	0.971775
HLA-DPA1*01:03-DPB1*02:01	FKLQTKEFQVLKSLG	0.707424	0.998238
HLA-DPA1*01:03-DPB1*02:01	FKLSGLSFKRNRKEG	0.319783	0.99361
HLA-DPA1*01:03-DPB1*02:01	FKVFTVSYFHEDLQG	0.854782	0.986139
HLA-DPA1*01:03-DPB1*02:01	FMKIVTTDFRKSGPH	0.521979	0.997781
HLA-DPA1*01:03-DPB1*02:01	FPDSLIVKGFNVVSA	0.540128	0.997722
HLA-DPA1*01:03-DPB1*02:01	FPEEFDKTSFHKVRH	0.657594	0.998398
HLA-DPA1*01:03-DPB1*02:01	FPIQAKTFHHVYSGK	0.513146	0.994647
HLA-DPA1*01:03-DPB1*02:01	FPLSSEPFQGSYKVV	0.640034	0.719939
HLA-DPA1*01:03-DPB1*02:01	FPNIGVEKFLELNSE	0.802554	0.998898
HLA-DPA1*01:03-DPB1*02:01	FSIFGKDFLLNYPFS	0.787131	0.99885
HLA-DPA1*01:03-DPB1*02:01	FSLGDIYFKLFRASG	0.617275	0.82876
HLA-DPA1*01:03-DPB1*02:01	FSTFTITRLQETTLV	0.597512	0.718598
HLA-DPA1*01:03-DPB1*02:01	FVEFTDHLFNIAKPR	0.581151	0.998927
HLA-DPA1*01:03-DPB1*02:01	FYDLSSKYYQTIGNH	0.531038	0.993536
HLA-DPA1*01:03-DPB1*02:01	FYEFALEQFQFIRAH	0.785907	0.994299
HLA-DPA1*01:03-DPB1*02:01	GAFHNKYYQSIYDTA	0.639186	0.997602
HLA-DPA1*01:03-DPB1*02:01	GAKLHTLSVEHQREE	0.218448	0.852487
HLA-DPA1*01:03-DPB1*02:01	GALANIAVDKANLEI	0.156561	0.586477
HLA-DPA1*01:03-DPB1*02:01	GALFTNDKFQVSTNK	0.566799	0.998812
HLA-DPA1*01:03-DPB1*02:01	GALYYTTMQTLTKQD	0.504168	0.86346
HLA-DPA1*01:03-DPB1*02:01	GANVFTVSYFKNNAY	0.847715	0.993225
HLA-DPA1*01:03-DPB1*02:01	GARIVGHLTHALKQG	0.322316	0.802923
HLA-DPA1*01:03-DPB1*02:01	GARNFGSVQFVASYK	0.743784	0.989952
HLA-DPA1*01:03-DPB1*02:01	GATFITHLFNAMLPF	0.855709	0.968161
HLA-DPA1*01:03-DPB1*02:01	GDIYFKLFRASGDMR	0.447082	0.993701
HLA-DPA1*01:03-DPB1*02:01	GDPLLSNTFTETNNH	0.623358	0.934884
HLA-DPA1*01:03-DPB1*02:01	GDRIVNTPFQVLMNS	0.818079	0.997157
HLA-DPA1*01:03-DPB1*02:01	GDSQETAVAIASRLG	0.185521	0.0119887
HLA-DPA1*01:03-DPB1*02:01	GEIFEGAPVQTVCPH	0.416655	0.884929
HLA-DPA1*01:03-DPB1*02:01	GELRNKLFQPTHRIH	0.559998	0.993582
HLA-DPA1*01:03-DPB1*02:01	GEPLSYTRFSLARQV	0.846446	0.993783
HLA-DPA1*01:03-DPB1*02:01	GEYYLQNAFLVAYTK	0.840721	0.958114
HLA-DPA1*01:03-DPB1*02:01	GFAFVYFENVDDAKE	0.621546	0.755118
HLA-DPA1*01:03-DPB1*02:01	GGAFSGKDYTKVDRS	0.35813	0.999153
HLA-DPA1*01:03-DPB1*02:01	GGDEVEFKCWESNPK	0.350203	0.940732
HLA-DPA1*01:03-DPB1*02:01	GGEPLSYTRFSLARQ	0.804143	0.997131
HLA-DPA1*01:03-DPB1*02:01	GGGAFSGKDYTKVDR	0.342025	0.99862
HLA-DPA1*01:03-DPB1*02:01	GGGYMTNAFQYVQKN	0.638479	0.999585
HLA-DPA1*01:03-DPB1*02:01	GGHIRSVVYQQSSKE	0.517668	0.996123
HLA-DPA1*01:03-DPB1*02:01	GGYMTNAFQYVQKNR	0.623	0.99929
HLA-DPA1*01:03-DPB1*02:01	GGYVAYSKAATVTGK	0.247483	0.821345
HLA-DPA1*01:03-DPB1*02:01	GHEFLSHPFAVTLYG	0.838366	0.998878
HLA-DPA1*01:03-DPB1*02:01	GHILLHDFLLVPREL	0.837526	0.996272
HLA-DPA1*01:03-DPB1*02:01	GHNQFAYDGKDYIAL	0.549498	0.997775
HLA-DPA1*01:03-DPB1*02:01	GIFYATSFLDLYRNP	0.897636	0.953302
HLA-DPA1*01:03-DPB1*02:01	GIIDSTVSDQRQVVA	0.0984368	0.0072421
HLA-DPA1*01:03-DPB1*02:01	GILFVQYFHRVPFHR	0.74783	0.991904
HLA-DPA1*01:03-DPB1*02:01	GIVDMASSTFQGIQR	0.588829	0.942539
HLA-DPA1*01:03-DPB1*02:01	GIVPLRYVKFQNVNS	0.815576	0.998694
HLA-DPA1*01:03-DPB1*02:01	GKAFNSHTWEQLGTL	0.665333	0.994101
HLA-DPA1*01:03-DPB1*02:01	GKPLALKVFVAGRNR	0.462957	0.952262
HLA-DPA1*01:03-DPB1*02:01	GKVFREPLFLDLPKS	0.839191	0.994472
HLA-DPA1*01:03-DPB1*02:01	GKWFDFKLFFNGRPG	0.529651	0.996759
HLA-DPA1*01:03-DPB1*02:01	GLGWNWASWRQSPPR	0.378514	0.867839
HLA-DPA1*01:03-DPB1*02:01	GLKSFSWKKLQCLKN	0.416972	0.957202
HLA-DPA1*01:03-DPB1*02:01	GLSYKEDTKELVVAK	0.267267	0.277449
HLA-DPA1*01:03-DPB1*02:01	GLVVLTYIYFKRLKT	0.643974	0.162581
HLA-DPA1*01:03-DPB1*02:01	GNDAYKKKDFDTALK	0.40639	0.972218
HLA-DPA1*01:03-DPB1*02:01	GNEFWSALLEKAYAK	0.619808	0.995463
HLA-DPA1*01:03-DPB1*02:01	GNEVVGRELLLNLIE	0.634216	0.77285
HLA-DPA1*01:03-DPB1*02:01	GNGLAWKIFNGTKKS	0.519476	0.99797
HLA-DPA1*01:03-DPB1*02:01	GNIFSCSVMHEALHN	0.449975	0.992843
HLA-DPA1*01:03-DPB1*02:01	GNQIGAKFWEVISDE	0.677145	0.997356
HLA-DPA1*01:03-DPB1*02:01	GNVFSCSVMHEALHN	0.45635	0.995658
HLA-DPA1*01:03-DPB1*02:01	GPDSLTVHLIHEVTK	0.322002	0.996278
HLA-DPA1*01:03-DPB1*02:01	GPFLGKSFGTTVSPW	0.593993	0.994366
HLA-DPA1*01:03-DPB1*02:01	GPLFTAKFFNANQWA	0.678175	0.997553
HLA-DPA1*01:03-DPB1*02:01	GPSPKQLVSLGPEKS	0.145471	0.149837
HLA-DPA1*01:03-DPB1*02:01	GPVGVFEWEAFARGT	0.774158	0.997275
HLA-DPA1*01:03-DPB1*02:01	GPVLVFEKILYKFCR	0.566221	0.442458
HLA-DPA1*01:03-DPB1*02:01	GQATTAYFLYQQQGR	0.421803	0.179357
HLA-DPA1*01:03-DPB1*02:01	GQFLSRKFVLTEREG	0.588545	0.997988
HLA-DPA1*01:03-DPB1*02:01	GQPAIIDGELYNEVK	0.680761	0.971823
HLA-DPA1*01:03-DPB1*02:01	GQVVKGSVFLRNPSR	0.712943	0.998988
HLA-DPA1*01:03-DPB1*02:01	GRIFRSSDFAKNFVQ	0.729901	0.998999
HLA-DPA1*01:03-DPB1*02:01	GRSVSFVYYQQTLQG	0.664453	0.936828
HLA-DPA1*01:03-DPB1*02:01	GSGSIIPHDFRRMKE	0.399967	0.99175
HLA-DPA1*01:03-DPB1*02:01	GSHISGRGFLLTYAS	0.62675	0.997272
HLA-DPA1*01:03-DPB1*02:01	GTALLASLWHHVAPV	0.719577	0.994998
HLA-DPA1*01:03-DPB1*02:01	GTEFGGSIYQKVNEK	0.670706	0.999208
HLA-DPA1*01:03-DPB1*02:01	GTINLSEFQHVISRS	0.719931	0.982769
HLA-DPA1*01:03-DPB1*02:01	GTKNFMKNLFLLSTR	0.757047	0.971856
HLA-DPA1*01:03-DPB1*02:01	GTPMFVVKAYLPVNE	0.704493	0.999094
HLA-DPA1*01:03-DPB1*02:01	GTTTFAVTSILRVAA	0.872241	0.975382
HLA-DPA1*01:03-DPB1*02:01	GTYMLNKPIEEIIVQ	0.417594	0.825067
HLA-DPA1*01:03-DPB1*02:01	GVITYNRFQAVTRPI	0.725549	0.998082
HLA-DPA1*01:03-DPB1*02:01	GVKILGKDLEKTLAG	0.231589	0.996935
HLA-DPA1*01:03-DPB1*02:01	GVSETSFLSKSDHSF	0.448195	0.13119
HLA-DPA1*01:03-DPB1*02:01	GVSLLSHRWALTAAH	0.507496	0.992507
HLA-DPA1*01:03-DPB1*02:01	GVSRAMLLRLFLAME	0.620538	0.00595891
HLA-DPA1*01:03-DPB1*02:01	GWGNIFQLPFKHVRD	0.680883	0.924123
HLA-DPA1*01:03-DPB1*02:01	GYDQSAYDGKDYIAL	0.500323	0.96861
HLA-DPA1*01:03-DPB1*02:01	GYENPTYKFFEQMQN	0.439425	0.0317699
HLA-DPA1*01:03-DPB1*02:01	GYHQYAYDGKDYIAL	0.493729	0.996893
HLA-DPA1*01:03-DPB1*02:01	GYIFYTFSTVHPIPD	0.732789	0.866484
HLA-DPA1*01:03-DPB1*02:01	GYNQFAYDGKDYIAL	0.549802	0.993223
HLA-DPA1*01:03-DPB1*02:01	GYRQDAYDGKDYIAL	0.474695	0.922512
HLA-DPA1*01:03-DPB1*02:01	HAPSFDITKFRSNKQ	0.508205	0.998803
HLA-DPA1*01:03-DPB1*02:01	HAQFLLVNFNHIHKR	0.777725	0.994444
HLA-DPA1*01:03-DPB1*02:01	HDELISKSFQGSQGR	0.396928	0.996038
HLA-DPA1*01:03-DPB1*02:01	HDVTFYKTWYRSSRG	0.486983	0.986241
HLA-DPA1*01:03-DPB1*02:01	HEELTVSQLLLCLRE	0.573229	0.19786
HLA-DPA1*01:03-DPB1*02:01	HEQTFRWNAYSGILG	0.782874	0.984576
HLA-DPA1*01:03-DPB1*02:01	HGGIITAIAQGMETN	0.170513	0.116989
HLA-DPA1*01:03-DPB1*02:01	HGVEAKNYEEIAKVE	0.384643	0.976438
HLA-DPA1*01:03-DPB1*02:01	HGVFYEKDYEGTVYN	0.448701	0.965043
HLA-DPA1*01:03-DPB1*02:01	HGVLHTKFWVVDQTH	0.606197	0.988528
HLA-DPA1*01:03-DPB1*02:01	HILLHDFLLVPRELS	0.793576	0.920306
HLA-DPA1*01:03-DPB1*02:01	HMTHHAVSDHEATLR	0.0786236	0.618539
HLA-DPA1*01:03-DPB1*02:01	HNQYAYDGKDYIALN	0.485444	0.999499
HLA-DPA1*01:03-DPB1*02:01	HPVELLARDFEKNYN	0.462614	0.999249
HLA-DPA1*01:03-DPB1*02:01	HQIFEGKVFYPTENA	0.565617	0.999132
HLA-DPA1*01:03-DPB1*02:01	HQNTFLHDSFQNVAA	0.847043	0.99942
HLA-DPA1*01:03-DPB1*02:01	HQQRLQGHLLRQQEQ	0.252469	0.859899
HLA-DPA1*01:03-DPB1*02:01	HQYAYDGKDYIALKE	0.453256	0.999552
HLA-DPA1*01:03-DPB1*02:01	HSDIQVKLFVVPADE	0.49419	0.337453
HLA-DPA1*01:03-DPB1*02:01	HSGAFHNKYYQSIYD	0.615253	0.997974
HLA-DPA1*01:03-DPB1*02:01	HSMYHGAAFQLTQGD	0.675794	0.999059
HLA-DPA1*01:03-DPB1*02:01	HSNLNGQYFRSIPQQ	0.664372	0.997907
HLA-DPA1*01:03-DPB1*02:01	HVVLKGKNLIPAAAG	0.229866	0.981094
HLA-DPA1*01:03-DPB1*02:01	IAEALVSKGLATVIR	0.323558	0.995549
HLA-DPA1*01:03-DPB1*02:01	IAEFTTNLTEEEEKS	0.198182	0.186695
HLA-DPA1*01:03-DPB1*02:01	IAEHFEKHNFQGIEK	0.581291	0.995309
HLA-DPA1*01:03-DPB1*02:01	IAGAVTGSLFRINVG	0.626763	0.996454
HLA-DPA1*01:03-DPB1*02:01	IAIYGTNFCTSARNA	0.485208	0.701619
HLA-DPA1*01:03-DPB1*02:01	IATEFNQLQFHAVQS	0.705499	0.972548
HLA-DPA1*01:03-DPB1*02:01	IDWFDGKEFHGNIIK	0.47141	0.99929
HLA-DPA1*01:03-DPB1*02:01	IEDLQVNQFKNVIFE	0.77404	0.926678
HLA-DPA1*01:03-DPB1*02:01	IEFCSAPFWGVVADR	0.719883	0.61998
HLA-DPA1*01:03-DPB1*02:01	IEGNLIFDPNNYLPK	0.413712	0.804435
HLA-DPA1*01:03-DPB1*02:01	IELRFQSAVLYAAQQ	0.629289	0.615284
HLA-DPA1*01:03-DPB1*02:01	IERLIKSYFLIVRKN	0.8405	0.979978
HLA-DPA1*01:03-DPB1*02:01	IEVLNKHLFLTSKPM	0.510536	0.922986
HLA-DPA1*01:03-DPB1*02:01	IFKQFHFKDFNRAFG	0.65911	0.999393
HLA-DPA1*01:03-DPB1*02:01	IFNGKSYEECIIESR	0.367864	0.97712
HLA-DPA1*01:03-DPB1*02:01	IFYATSFLDLYRNPK	0.799391	0.918899
HLA-DPA1*01:03-DPB1*02:01	IGAFVLMKMKETAEN	0.306916	0.977692
HLA-DPA1*01:03-DPB1*02:01	IGKIFTAEELEAEIG	0.448614	0.989338
HLA-DPA1*01:03-DPB1*02:01	IGLEGKGFEPTLEAL	0.386214	0.569055
HLA-DPA1*01:03-DPB1*02:01	IGLRWTAYEKINKWT	0.644751	0.84432
HLA-DPA1*01:03-DPB1*02:01	IGSFWAQPLQNTDNR	0.531402	0.996628
HLA-DPA1*01:03-DPB1*02:01	IHFTFKEFQNNPNPR	0.416215	0.999483
HLA-DPA1*01:03-DPB1*02:01	IHPTIISESFQKALE	0.691627	0.998005
HLA-DPA1*01:03-DPB1*02:01	IHQFLSEQFLESEQK	0.782536	0.999237
HLA-DPA1*01:03-DPB1*02:01	IIKRFEQKGFRLVAM	0.57345	0.996997
HLA-DPA1*01:03-DPB1*02:01	IILIFLEKPFQKSKF	0.577938	0.977868
HLA-DPA1*01:03-DPB1*02:01	IKALAGCDFLTISPK	0.782041	0.996192
HLA-DPA1*01:03-DPB1*02:01	IKALQDKKYEDAVRN	0.180412	0.996661
HLA-DPA1*01:03-DPB1*02:01	IKHAVVMFQTAVGHS	0.382497	0.475522
HLA-DPA1*01:03-DPB1*02:01	ILKNLESKKLIKAVK	0.307226	0.9798
HLA-DPA1*01:03-DPB1*02:01	ILNLGAKLYLTNSKQ	0.4277	0.981251
HLA-DPA1*01:03-DPB1*02:01	ILRQLGSKVLLPLTY	0.63715	0.61713
HLA-DPA1*01:03-DPB1*02:01	INTFYSEKLAEAQRR	0.540184	0.99774
HLA-DPA1*01:03-DPB1*02:01	INYYQVADFKDALAR	0.620576	0.973887
HLA-DPA1*01:03-DPB1*02:01	IPEMILGHLFSQEEL	0.563196	0.148658
HLA-DPA1*01:03-DPB1*02:01	IPFQNKCFLKIKPVS	0.684304	0.992974
HLA-DPA1*01:03-DPB1*02:01	IPIFWVSKWVDYSDK	0.600398	0.953437
HLA-DPA1*01:03-DPB1*02:01	IPMFTQSVYRVSVPE	0.551013	0.997427
HLA-DPA1*01:03-DPB1*02:01	IPSAVYVAQLYHQVS	0.76351	0.995366
HLA-DPA1*01:03-DPB1*02:01	IPSDLLDKEFLPILQ	0.720769	0.99648
HLA-DPA1*01:03-DPB1*02:01	IQDLTVKYFEITAKA	0.62473	0.998247
HLA-DPA1*01:03-DPB1*02:01	IQRFLSQPFQVAEVF	0.820136	0.990002
HLA-DPA1*01:03-DPB1*02:01	IRKTLNAGAYSKVVQ	0.459372	0.9543
HLA-DPA1*01:03-DPB1*02:01	IRPLFINKPLIVVAN	0.542112	0.997277
HLA-DPA1*01:03-DPB1*02:01	IRPLWRHYFQNTQGL	0.524189	0.972097
HLA-DPA1*01:03-DPB1*02:01	IRVTSKALELVKQEG	0.346491	0.890213
HLA-DPA1*01:03-DPB1*02:01	ISKYVGEVFNIVSQQ	0.783706	0.99855
HLA-DPA1*01:03-DPB1*02:01	ISSTDFLSHPFGIAV	0.785549	0.388403
HLA-DPA1*01:03-DPB1*02:01	ISTVSKKDFISVLRG	0.575994	0.927239
HLA-DPA1*01:03-DPB1*02:01	ITGDSQETAVAIASR	0.099136	0.0403964
HLA-DPA1*01:03-DPB1*02:01	ITSFRSSPWQQPPPL	0.622338	0.957135
HLA-DPA1*01:03-DPB1*02:01	IVALNAHTFLRNGGH	0.464575	0.993594
HLA-DPA1*01:03-DPB1*02:01	IVDMASSTFQGIQRA	0.606178	0.968307
HLA-DPA1*01:03-DPB1*02:01	IVEKLSSLPFQKIQH	0.765134	0.997987
HLA-DPA1*01:03-DPB1*02:01	IVTKYITKGWKEVHE	0.359049	0.987524
HLA-DPA1*01:03-DPB1*02:01	KAALAAAQYKSSNAS	0.292469	0.978936
HLA-DPA1*01:03-DPB1*02:01	KAFEKNIFNKTHRTD	0.462795	0.984513
HLA-DPA1*01:03-DPB1*02:01	KAHLTNQYMQRVAGM	0.371779	0.719304
HLA-DPA1*01:03-DPB1*02:01	KARIQEAVYKNVRPA	0.46398	0.966567
HLA-DPA1*01:03-DPB1*02:01	KAVLLVRKFQNSPAE	0.365535	0.998534
HLA-DPA1*01:03-DPB1*02:01	KDGLLGSRYKKAVFR	0.549845	0.978863
HLA-DPA1*01:03-DPB1*02:01	KDIKNVPFKIVRASN	0.585266	0.958986
HLA-DPA1*01:03-DPB1*02:01	KDPIKYSQYQQAIYK	0.75745	0.961638
HLA-DPA1*01:03-DPB1*02:01	KDQMSTSSVQALAER	0.216099	0.840935
HLA-DPA1*01:03-DPB1*02:01	KDSLSVNEFKELVTQ	0.725715	0.994896
HLA-DPA1*01:03-DPB1*02:01	KDSVWDCVIFHDVDH	0.640178	0.992666
HLA-DPA1*01:03-DPB1*02:01	KEELSGSLLQSVQEA	0.577269	0.978296
HLA-DPA1*01:03-DPB1*02:01	KEFEGKTLVSVTKEG	0.339427	0.998626
HLA-DPA1*01:03-DPB1*02:01	KEKPVHFKEFRKNTN	0.397196	0.990616
HLA-DPA1*01:03-DPB1*02:01	KEMFKINQFNLMASE	0.787561	0.996534
HLA-DPA1*01:03-DPB1*02:01	KERFDPTQFQDCIIQ	0.582561	0.977629
HLA-DPA1*01:03-DPB1*02:01	KETKAEEELDAEVLE	0.210123	0.0477119
HLA-DPA1*01:03-DPB1*02:01	KGGYTSGTFRTVLIA	0.726669	0.975589
HLA-DPA1*01:03-DPB1*02:01	KGHIIVDEFQNTNVK	0.624428	0.997681
HLA-DPA1*01:03-DPB1*02:01	KGLMKGKHYYEVSCH	0.422037	0.977502
HLA-DPA1*01:03-DPB1*02:01	KGNIAATVFRNSLQE	0.722786	0.998257
HLA-DPA1*01:03-DPB1*02:01	KGQILVDFFNALSDA	0.803009	0.874348
HLA-DPA1*01:03-DPB1*02:01	KGSLIGTYWNHVVPR	0.750102	0.998861
HLA-DPA1*01:03-DPB1*02:01	KHAWCGGNFLEVTEQ	0.732613	0.983107
HLA-DPA1*01:03-DPB1*02:01	KHGVEAKNYEEIAKV	0.426381	0.983521
HLA-DPA1*01:03-DPB1*02:01	KIKLKSSELQAIKTE	0.531605	0.874259
HLA-DPA1*01:03-DPB1*02:01	KIRVTSKALELVKQE	0.458495	0.986017
HLA-DPA1*01:03-DPB1*02:01	KKDLYLASVFHATAF	0.886866	0.997525
HLA-DPA1*01:03-DPB1*02:01	KKFTRNDYLKVHMDN	0.630678	0.935402
HLA-DPA1*01:03-DPB1*02:01	KKGTVYLTPYRVIFL	0.821397	0.455286
HLA-DPA1*01:03-DPB1*02:01	KKIYKYKKVLSNPSR	0.266236	0.98594
HLA-DPA1*01:03-DPB1*02:01	KKKIYKYKKVLSNPS	0.297922	0.986293
HLA-DPA1*01:03-DPB1*02:01	KKLIGKKVNVTVDYI	0.347585	0.907423
HLA-DPA1*01:03-DPB1*02:01	KKLWVGQLLQLVDKK	0.747389	0.989809
HLA-DPA1*01:03-DPB1*02:01	KKNLMALKKFVMVKF	0.704779	0.994226
HLA-DPA1*01:03-DPB1*02:01	KKPFVYTQGQAVLNR	0.602195	0.807786
HLA-DPA1*01:03-DPB1*02:01	KKSLLSHEFQDETDT	0.558496	0.990143
HLA-DPA1*01:03-DPB1*02:01	KKTLQALEFHTVPFQ	0.858961	0.997788
HLA-DPA1*01:03-DPB1*02:01	KKYFAATQFEPLAAR	0.931456	0.999071
HLA-DPA1*01:03-DPB1*02:01	KLKFIKGTDYQLSKE	0.624957	0.977206
HLA-DPA1*01:03-DPB1*02:01	KLQEYIDSQKLENIK	0.456195	0.774094
HLA-DPA1*01:03-DPB1*02:01	KMEMLFKHFLVEDKS	0.610592	0.993502
HLA-DPA1*01:03-DPB1*02:01	KMLAGNEFQVSLSSS	0.612411	0.974044
HLA-DPA1*01:03-DPB1*02:01	KNAFYIGSYQQCINE	0.682772	0.620518
HLA-DPA1*01:03-DPB1*02:01	KNKILIFGLFEETAL	0.833493	0.276206
