# Supplementary material for: MHCII-peptide presentation: an assessment of the state-of-the-art prediction methods
Source: Front Immunol. 2024 Mar 12;15:1293706. doi: 10.3389/fimmu.2024.1293706 (PMC11027168; doi:10.3389/fimmu.2024.1293706)
Supplement: Supplementary file 2 [file DataSheet_2.zip › output/BERT/pos/15_HLA-DPA1_01_03_DPB1_03_01.xls]

## Sheet: Sheet1
allele	peptide	affinity_pred	mass_pred
HLA-DPA1*01:03-DPB1*03:01	AAAAAAAAAAAAAAA	0.321772	0.604651
HLA-DPA1*01:03-DPB1*03:01	AAAAAGGAAAAAARQ	0.342926	0.954525
HLA-DPA1*01:03-DPB1*03:01	AAAGRIAIPGLAGAG	0.552836	0.954763
HLA-DPA1*01:03-DPB1*03:01	AAARGLTLLFASGDS	0.535177	0.355937
HLA-DPA1*01:03-DPB1*03:01	AAEAKAAEAAASAYY	0.543295	0.997434
HLA-DPA1*01:03-DPB1*03:01	AAEERRKTQEAQVLK	0.247018	0.983372
HLA-DPA1*01:03-DPB1*03:01	AAELVETIAATAREI	0.497922	0.528426
HLA-DPA1*01:03-DPB1*03:01	AAERYGINTTDIFQT	0.255394	0.144358
HLA-DPA1*01:03-DPB1*03:01	AAFERESDVPLKTEE	0.455812	0.994872
HLA-DPA1*01:03-DPB1*03:01	AAGRIAIPGLAGAGN	0.486865	0.977986
HLA-DPA1*01:03-DPB1*03:01	AAIRAVAQAGTVGTL	0.649697	0.539419
HLA-DPA1*01:03-DPB1*03:01	AALRDYETVVKVKPH	0.384143	0.998148
HLA-DPA1*01:03-DPB1*03:01	AALRSCSLVLEHQPD	0.497616	0.993106
HLA-DPA1*01:03-DPB1*03:01	AAMPRIYELAAGGTA	0.643684	0.998028
HLA-DPA1*01:03-DPB1*03:01	AAPRLQSEVAELKIV	0.399993	0.880557
HLA-DPA1*01:03-DPB1*03:01	AAPYRTQSSASLAAS	0.634163	0.982455
HLA-DPA1*01:03-DPB1*03:01	AAQLRPISLPGVSST	0.610192	0.417738
HLA-DPA1*01:03-DPB1*03:01	AAQRNLSPTPASPNQ	0.445274	0.720382
HLA-DPA1*01:03-DPB1*03:01	AAQRRGEDVETSKKW	0.215978	0.99823
HLA-DPA1*01:03-DPB1*03:01	AARFGISSVPTKGLS	0.666884	0.383416
HLA-DPA1*01:03-DPB1*03:01	ADERFVSAIEGMHPN	0.535966	0.905988
HLA-DPA1*01:03-DPB1*03:01	ADKERLAILGIHNEV	0.549347	0.997461
HLA-DPA1*01:03-DPB1*03:01	ADNQRAGAPAEEGAE	0.393082	0.99906
HLA-DPA1*01:03-DPB1*03:01	ADREKIEASRNELHN	0.280762	0.929456
HLA-DPA1*01:03-DPB1*03:01	ADTLPRVSPVAQMTL	0.456112	0.795218
HLA-DPA1*01:03-DPB1*03:01	AEAKAAEAAASAYYN	0.529044	0.998008
HLA-DPA1*01:03-DPB1*03:01	AEKGVRTLTAAAVSG	0.763767	0.999115
HLA-DPA1*01:03-DPB1*03:01	AELRHLNLAFNNLPC	0.492819	0.987752
HLA-DPA1*01:03-DPB1*03:01	AELRRPPPAPAQPPE	0.499244	0.975976
HLA-DPA1*01:03-DPB1*03:01	AEQRWLVEPQIDDPN	0.323396	0.998847
HLA-DPA1*01:03-DPB1*03:01	AERGRAVSYPASVRA	0.623479	0.993601
HLA-DPA1*01:03-DPB1*03:01	AERGYSFSLTTFSPS	0.519246	0.676887
HLA-DPA1*01:03-DPB1*03:01	AEVLRTMELAAQSMK	0.779655	0.999413
HLA-DPA1*01:03-DPB1*03:01	AFDRHCNMVLENVKE	0.412389	0.98927
HLA-DPA1*01:03-DPB1*03:01	AFGNLRPVLAEDAQR	0.539739	0.612778
HLA-DPA1*01:03-DPB1*03:01	AFLRELETVAAHQFP	0.687935	0.960934
HLA-DPA1*01:03-DPB1*03:01	AFRTATQLAVNKIKE	0.595363	0.976974
HLA-DPA1*01:03-DPB1*03:01	AGARAAAAAASAGSS	0.630211	0.983683
HLA-DPA1*01:03-DPB1*03:01	AGARTPAALAALSLT	0.697916	0.512947
HLA-DPA1*01:03-DPB1*03:01	AGERLSEEPLQVLEH	0.326354	0.998379
HLA-DPA1*01:03-DPB1*03:01	AGGRVFVLPCIQQIQ	0.56326	0.992828
HLA-DPA1*01:03-DPB1*03:01	AGKRNVIEAVYSRLN	0.578954	0.992987
HLA-DPA1*01:03-DPB1*03:01	AGPLFRVPITAVIAA	0.72806	0.62134
HLA-DPA1*01:03-DPB1*03:01	AGSREAAAAAAAAVA	0.575903	0.997842
HLA-DPA1*01:03-DPB1*03:01	AHRAHSSMVGVNLPQ	0.562344	0.656707
HLA-DPA1*01:03-DPB1*03:01	AIGARARAEAEQMAK	0.593434	0.976444
HLA-DPA1*01:03-DPB1*03:01	AKAGRQGEITILSVG	0.378721	0.995855
HLA-DPA1*01:03-DPB1*03:01	ALAKQVATALQNLQT	0.459291	0.898246
HLA-DPA1*01:03-DPB1*03:01	ALDRLLDLPAAASSE	0.84076	0.99837
HLA-DPA1*01:03-DPB1*03:01	ALDRPASPPAPSGSQ	0.223591	0.684817
HLA-DPA1*01:03-DPB1*03:01	ALERFYEQVVQAIQR	0.716836	0.997228
HLA-DPA1*01:03-DPB1*03:01	ALERYPLAAAAERPP	0.671466	0.997608
HLA-DPA1*01:03-DPB1*03:01	ALFRLSPTASRSWDV	0.753204	0.875565
HLA-DPA1*01:03-DPB1*03:01	ALNILALSPPAQNLL	0.501188	0.128226
HLA-DPA1*01:03-DPB1*03:01	ALPATSAAAAAAAAA	0.308355	0.794401
HLA-DPA1*01:03-DPB1*03:01	ALQRQWDQVEQDLAD	0.386965	0.996538
HLA-DPA1*01:03-DPB1*03:01	ALRRDLTIAIESARK	0.83047	0.999637
HLA-DPA1*01:03-DPB1*03:01	ANIRNMSVIAHVDHG	0.651767	0.990334
HLA-DPA1*01:03-DPB1*03:01	ANLQRAYSLAKEQRL	0.682096	0.999602
HLA-DPA1*01:03-DPB1*03:01	ANVLARYASICQQNG	0.590478	0.991156
HLA-DPA1*01:03-DPB1*03:01	APAPRAPPSRPAAPS	0.293995	0.815056
HLA-DPA1*01:03-DPB1*03:01	APEPRAPGTLPEADP	0.0411721	0.439858
HLA-DPA1*01:03-DPB1*03:01	APGCLLRTSVAPAAA	0.688386	0.978536
HLA-DPA1*01:03-DPB1*03:01	APGRDAPAPAASQPS	0.235254	0.979728
HLA-DPA1*01:03-DPB1*03:01	APIQPRVWEPVPLEE	0.41717	0.983594
HLA-DPA1*01:03-DPB1*03:01	APKAWNYELPATNYE	0.253891	0.998259
HLA-DPA1*01:03-DPB1*03:01	APKTHMTHHAVSDHE	0.116315	0.99223
HLA-DPA1*01:03-DPB1*03:01	APLLRWAEGPAVSLP	0.646754	0.995545
HLA-DPA1*01:03-DPB1*03:01	APLPPRLPELAPTAP	0.230239	0.94965
HLA-DPA1*01:03-DPB1*03:01	APMREPGSPAESEGR	0.282044	0.747153
HLA-DPA1*01:03-DPB1*03:01	APPVRHLIATQLLSN	0.691725	0.892562
HLA-DPA1*01:03-DPB1*03:01	APRGDVTAEEAAGAS	0.328194	0.942042
HLA-DPA1*01:03-DPB1*03:01	APRSGAPAAESKEIV	0.402258	0.999413
HLA-DPA1*01:03-DPB1*03:01	APSAARSLPSASTSK	0.546296	0.962747
HLA-DPA1*01:03-DPB1*03:01	APSNLRFLATTPNSL	0.657457	0.894939
HLA-DPA1*01:03-DPB1*03:01	APSRSTAPPESSPAR	0.336725	0.990819
HLA-DPA1*01:03-DPB1*03:01	APVARTVSAAVWVAS	0.681905	0.941812
HLA-DPA1*01:03-DPB1*03:01	APWIEQEGPEYWDEE	0.00359384	0.570757
HLA-DPA1*01:03-DPB1*03:01	APWIEQEGPEYWDRE	0.0228791	0.599954
HLA-DPA1*01:03-DPB1*03:01	APWKPIRLPVFSSLS	0.662487	0.267336
HLA-DPA1*01:03-DPB1*03:01	APYRTQSSASLAASY	0.627768	0.974997
HLA-DPA1*01:03-DPB1*03:01	AQKIRSGENAASLAN	0.715423	0.999123
HLA-DPA1*01:03-DPB1*03:01	AQKRELQQAVLHMEQ	0.565248	0.997517
HLA-DPA1*01:03-DPB1*03:01	AQKRWNSLPSENHKE	0.542262	0.999288
HLA-DPA1*01:03-DPB1*03:01	AQLARAGTVGSQGAK	0.528104	0.98734
HLA-DPA1*01:03-DPB1*03:01	AQPRLLELALTSNRL	0.711246	0.99841
HLA-DPA1*01:03-DPB1*03:01	AQQQQYALAAAHQPH	0.444764	0.989822
HLA-DPA1*01:03-DPB1*03:01	AQRAFPNPYADYNKS	0.297124	0.956427
HLA-DPA1*01:03-DPB1*03:01	AQRLREGEPGWVHPR	0.284771	0.981171
HLA-DPA1*01:03-DPB1*03:01	AQRRELILAIKNARQ	0.799338	0.999394
HLA-DPA1*01:03-DPB1*03:01	ARAARFGISSVPTKG	0.702671	0.99117
HLA-DPA1*01:03-DPB1*03:01	ARARIPVIAVDSDKN	0.616161	0.998542
HLA-DPA1*01:03-DPB1*03:01	ARDWKRRYDVGISAA	0.760224	0.970196
HLA-DPA1*01:03-DPB1*03:01	ARFYLPILVPSAKKA	0.817925	0.887259
HLA-DPA1*01:03-DPB1*03:01	ARRRESEKSLENETL	0.327212	0.997274
HLA-DPA1*01:03-DPB1*03:01	ARTLQRKWTTFLKAR	0.583657	0.640657
HLA-DPA1*01:03-DPB1*03:01	ASERLPPPFPGLEPE	0.183214	0.05105
HLA-DPA1*01:03-DPB1*03:01	ASGRAYPDVAALSDG	0.374667	0.866992
HLA-DPA1*01:03-DPB1*03:01	ASGTRLSIPITSNTL	0.752287	0.998234
HLA-DPA1*01:03-DPB1*03:01	ASLQRLPELAPSGFR	0.549652	0.997173
HLA-DPA1*01:03-DPB1*03:01	ASLREFSNFLKNLEE	0.422252	0.962944
HLA-DPA1*01:03-DPB1*03:01	ASPRLREGPELSPDD	0.134509	0.920387
HLA-DPA1*01:03-DPB1*03:01	ASPVRLLSLAFALSA	0.838464	0.151454
HLA-DPA1*01:03-DPB1*03:01	ASTRQNSQVLLSETG	0.318149	0.94494
HLA-DPA1*01:03-DPB1*03:01	ASTRRVVIACEGNPQ	0.526387	0.999507
HLA-DPA1*01:03-DPB1*03:01	ASVRAVPNPVINPYQ	0.525281	0.997403
HLA-DPA1*01:03-DPB1*03:01	ATADRIPIAVSGVRG	0.546322	0.881623
HLA-DPA1*01:03-DPB1*03:01	ATERLVSLSAQSEKR	0.732449	0.998552
HLA-DPA1*01:03-DPB1*03:01	ATLTMTLAQTNFCKK	0.328474	0.503296
HLA-DPA1*01:03-DPB1*03:01	ATNRRVWELSKANSR	0.678501	0.999674
HLA-DPA1*01:03-DPB1*03:01	AVERLWDYGMSSSPH	0.517125	0.990794
HLA-DPA1*01:03-DPB1*03:01	AVHLYISALENSCPL	0.450945	0.310466
HLA-DPA1*01:03-DPB1*03:01	AVHTKTDNSVASSPS	0.125041	0.83966
HLA-DPA1*01:03-DPB1*03:01	AVLLRSGVLLNASYR	0.740931	0.959186
HLA-DPA1*01:03-DPB1*03:01	AVNRAITIANQTNCP	0.480479	0.984139
HLA-DPA1*01:03-DPB1*03:01	AVRARTGEQAPSSPP	0.498289	0.999122
HLA-DPA1*01:03-DPB1*03:01	AVRDMRQTVAVGVIK	0.587031	0.94221
HLA-DPA1*01:03-DPB1*03:01	AVVRSYTAGATSLQE	0.692245	0.998722
HLA-DPA1*01:03-DPB1*03:01	AWKSRKQSRIYSNAK	0.479752	0.587243
HLA-DPA1*01:03-DPB1*03:01	AYAVLYDIILKNFEK	0.312661	0.207606
HLA-DPA1*01:03-DPB1*03:01	CKVRSDVKPVIQWLK	0.36935	0.0961875
HLA-DPA1*01:03-DPB1*03:01	DAADREKIEASRNEL	0.29059	0.982095
HLA-DPA1*01:03-DPB1*03:01	DAAPLLRWAEGPAVS	0.501547	0.916139
HLA-DPA1*01:03-DPB1*03:01	DAEAREHPTVVPSHK	0.256885	0.966981
HLA-DPA1*01:03-DPB1*03:01	DAGVQEPIYATIGAG	0.162893	0.211518
HLA-DPA1*01:03-DPB1*03:01	DAQGRLVSHVVSAAT	0.730585	0.974371
HLA-DPA1*01:03-DPB1*03:01	DARLQALVVMAAQPR	0.761745	0.96389
HLA-DPA1*01:03-DPB1*03:01	DAVHRKASEPAGGPR	0.427059	0.997941
HLA-DPA1*01:03-DPB1*03:01	DDLKYRYFSNASPHR	0.613867	0.999211
HLA-DPA1*01:03-DPB1*03:01	DDRWINDVEDSYGQQ	0.103601	0.768846
HLA-DPA1*01:03-DPB1*03:01	DDSRALTLGALTLPL	0.585461	0.972027
HLA-DPA1*01:03-DPB1*03:01	DEPFRSTENSAGSQG	0.216467	0.142921
HLA-DPA1*01:03-DPB1*03:01	DESFWFRSVPLAATS	0.847757	0.651509
HLA-DPA1*01:03-DPB1*03:01	DGDMRLADGGATNQG	0.124169	0.982958
HLA-DPA1*01:03-DPB1*03:01	DGKKRYDLSALVRHA	0.573995	0.996558
HLA-DPA1*01:03-DPB1*03:01	DGMDRYLIYVDESRE	0.360795	0.817775
HLA-DPA1*01:03-DPB1*03:01	DGNPRENSPFLNNVE	0.164713	0.989912
HLA-DPA1*01:03-DPB1*03:01	DGQVRMVVGAAGGTQ	0.513765	0.839367
HLA-DPA1*01:03-DPB1*03:01	DHLERVLEAAAQAAR	0.752616	0.999408
HLA-DPA1*01:03-DPB1*03:01	DIAARLNIPVSQVNP	0.623176	0.994097
HLA-DPA1*01:03-DPB1*03:01	DIDRKHSELSELNVK	0.154604	0.9878
HLA-DPA1*01:03-DPB1*03:01	DILTRLPESVERLTG	0.406674	0.582063
HLA-DPA1*01:03-DPB1*03:01	DIRRRYPYYLSDITD	0.480955	0.687614
HLA-DPA1*01:03-DPB1*03:01	DKLVRLYAVVTREEP	0.562581	0.990028
HLA-DPA1*01:03-DPB1*03:01	DLARLPVDVVVNASN	0.606339	0.950334
HLA-DPA1*01:03-DPB1*03:01	DLERFLSSAAAVSKE	0.804738	0.99266
HLA-DPA1*01:03-DPB1*03:01	DLRSWTAADMAAQIT	0.680927	0.999663
HLA-DPA1*01:03-DPB1*03:01	DMARRAVETTAQSDN	0.582785	0.996696
HLA-DPA1*01:03-DPB1*03:01	DPATKRNWIPAGKHA	0.384715	0.992006
HLA-DPA1*01:03-DPB1*03:01	DPEHYLINVCKSLAP	0.096577	0.471137
HLA-DPA1*01:03-DPB1*03:01	DPNKRISAKAALAHP	0.695172	0.999502
HLA-DPA1*01:03-DPB1*03:01	DPVLRAPGGRPAPSQ	0.261178	0.412042
HLA-DPA1*01:03-DPB1*03:01	DQARHYLLAAVNRQP	0.720078	0.999368
HLA-DPA1*01:03-DPB1*03:01	DQRIRWYLLSMGSNE	0.768535	0.983209
HLA-DPA1*01:03-DPB1*03:01	DQRQYIVAEFEQGHQ	0.456063	0.996463
HLA-DPA1*01:03-DPB1*03:01	DQTRVVPGAAENIED	0.266187	0.998145
HLA-DPA1*01:03-DPB1*03:01	DRARAMELCLALLLH	0.601555	0.0772812
HLA-DPA1*01:03-DPB1*03:01	DRLLDLPAAASSEDI	0.706248	0.914595
HLA-DPA1*01:03-DPB1*03:01	DRPGRRFYVVACDNR	0.593718	0.999251
HLA-DPA1*01:03-DPB1*03:01	DRTRIVIVPSLNPDG	0.647223	0.999651
HLA-DPA1*01:03-DPB1*03:01	DRVKKEWEEAELQAK	0.184261	0.997286
HLA-DPA1*01:03-DPB1*03:01	DSDILFTLPNLSKKE	0.384257	0.785073
HLA-DPA1*01:03-DPB1*03:01	DSKRQVEKEETNEIQ	0.0228071	0.581457
HLA-DPA1*01:03-DPB1*03:01	DSQRIDDLSARDKPF	0.221229	0.99921
HLA-DPA1*01:03-DPB1*03:01	DSSIRYFEITSEAPF	0.540066	0.989407
HLA-DPA1*01:03-DPB1*03:01	DSTCRMVTSESKNVK	0.168687	0.478402
HLA-DPA1*01:03-DPB1*03:01	DSVRLGQFASSSLDK	0.654864	0.999033
HLA-DPA1*01:03-DPB1*03:01	DTDARVTAAIASNIW	0.671879	0.85926
HLA-DPA1*01:03-DPB1*03:01	DTLPRVSPVAQMTLT	0.514606	0.981826
HLA-DPA1*01:03-DPB1*03:01	DTSVRLYDVPANSMR	0.743012	0.999465
HLA-DPA1*01:03-DPB1*03:01	DTYARWLPLGLGLNH	0.53333	0.306156
HLA-DPA1*01:03-DPB1*03:01	DVEERVYTPSNADIG	0.281018	0.999351
HLA-DPA1*01:03-DPB1*03:01	DVGERTVVNALFNNQ	0.524503	0.99917
HLA-DPA1*01:03-DPB1*03:01	DWGEKRNTIASIAAG	0.650005	0.998655
HLA-DPA1*01:03-DPB1*03:01	DWNLRKCSAAALDVL	0.525936	0.963423
HLA-DPA1*01:03-DPB1*03:01	DWREKGYVTPVKNQG	0.135482	0.983683
HLA-DPA1*01:03-DPB1*03:01	EAAVRQAEDAIQNAN	0.517931	0.999366
HLA-DPA1*01:03-DPB1*03:01	EAERTAELAEADARE	0.427964	0.99916
HLA-DPA1*01:03-DPB1*03:01	EAKIRYYTYLIMNKG	0.619721	0.999085
HLA-DPA1*01:03-DPB1*03:01	EAKKREVLSAASAAG	0.755597	0.998497
HLA-DPA1*01:03-DPB1*03:01	EAKRTYEEGLKHEAN	0.182923	0.998073
HLA-DPA1*01:03-DPB1*03:01	EALTRLHITVSKAYK	0.767903	0.978355
HLA-DPA1*01:03-DPB1*03:01	EAQKGFQDVEAQAAT	0.298582	0.733105
HLA-DPA1*01:03-DPB1*03:01	EDFVRKPDYALSSVG	0.587667	0.992814
HLA-DPA1*01:03-DPB1*03:01	EDFYRKEIEVDSSPS	0.342056	0.768853
HLA-DPA1*01:03-DPB1*03:01	EDLLRIGITLAGHQK	0.712525	0.903048
HLA-DPA1*01:03-DPB1*03:01	EDLRSWTAADMAAQI	0.695969	0.999575
HLA-DPA1*01:03-DPB1*03:01	EDLRSWTAADMAAQT	0.679157	0.999695
HLA-DPA1*01:03-DPB1*03:01	EDLRSWTAADTVAQI	0.592256	0.998975
HLA-DPA1*01:03-DPB1*03:01	EDPKFREAVKAASDE	0.483266	0.991174
HLA-DPA1*01:03-DPB1*03:01	EDSQRIDDLSARDKP	0.145555	0.998643
HLA-DPA1*01:03-DPB1*03:01	EDTIRASLISAVSDK	0.711093	0.988891
HLA-DPA1*01:03-DPB1*03:01	EEAARLSVAAQEAAR	0.771034	0.999319
HLA-DPA1*01:03-DPB1*03:01	EEAKRTYEEGLKHEA	0.219191	0.997477
HLA-DPA1*01:03-DPB1*03:01	EEARQDVEALLSRTV	0.554097	0.910482
HLA-DPA1*01:03-DPB1*03:01	EEELRKAILVVFANK	0.646934	0.990204
HLA-DPA1*01:03-DPB1*03:01	EEEMKGIAAVTDIPL	0.227851	0.0650356
HLA-DPA1*01:03-DPB1*03:01	EEEVRVLTLPLQAHH	0.752132	0.999244
HLA-DPA1*01:03-DPB1*03:01	EEFGRFASFEAQGAL	0.623323	0.873134
HLA-DPA1*01:03-DPB1*03:01	EEWNQRQSEQVEKNK	0.153955	0.982994
HLA-DPA1*01:03-DPB1*03:01	EFFFRLFADYEKDPP	0.310237	0.295388
HLA-DPA1*01:03-DPB1*03:01	EFGRFASFEAQGALA	0.680579	0.949539
HLA-DPA1*01:03-DPB1*03:01	EFGRREIEIAEQDMS	0.521583	0.999228
HLA-DPA1*01:03-DPB1*03:01	EGERKQIEAQQNKQQ	0.202792	0.999215
HLA-DPA1*01:03-DPB1*03:01	EGKRREVLSAAAAAG	0.791616	0.998048
HLA-DPA1*01:03-DPB1*03:01	EGLIRAGTKAAEGVS	0.636865	0.998885
HLA-DPA1*01:03-DPB1*03:01	EGSRIATKVLVASTQ	0.65684	0.997944
HLA-DPA1*01:03-DPB1*03:01	EGTLRAVDPPVRHHS	0.490258	0.992875
HLA-DPA1*01:03-DPB1*03:01	EGVIRYVIGVGDAFR	0.43275	0.77394
HLA-DPA1*01:03-DPB1*03:01	EHQLRAMERSLEEAR	0.558036	0.986955
HLA-DPA1*01:03-DPB1*03:01	EHSRLLSLVVSDAPD	0.623406	0.985185
HLA-DPA1*01:03-DPB1*03:01	EHVRVTKAFSVNIFK	0.575919	0.622884
HLA-DPA1*01:03-DPB1*03:01	EIARTGSTPEVSTVD	0.22038	0.998174
HLA-DPA1*01:03-DPB1*03:01	EIQEKVYTMAQKNIQ	0.349402	0.999442
HLA-DPA1*01:03-DPB1*03:01	EIQLSSITSSRNPAC	0.403275	0.0167143
HLA-DPA1*01:03-DPB1*03:01	EKGVRTLTAAAVSGA	0.78135	0.998579
HLA-DPA1*01:03-DPB1*03:01	EKHERTHEIIPINVN	0.548823	0.998761
HLA-DPA1*01:03-DPB1*03:01	EKKDRVHHEPQLSDK	0.289714	0.998516
HLA-DPA1*01:03-DPB1*03:01	EKKRLAALALASSEN	0.866885	0.99806
HLA-DPA1*01:03-DPB1*03:01	EKLRLEEEALYAAQR	0.54173	0.99316
HLA-DPA1*01:03-DPB1*03:01	EKVRREGVKVMPNAI	0.493308	0.993894
HLA-DPA1*01:03-DPB1*03:01	ELAAREAELNAKAQR	0.527652	0.998743
HLA-DPA1*01:03-DPB1*03:01	ELEREESGAAESPAL	0.400005	0.97933
HLA-DPA1*01:03-DPB1*03:01	ELMPKYAPKAASART	0.335733	0.975047
HLA-DPA1*01:03-DPB1*03:01	ELQRLTNVAATSGDG	0.617151	0.992944
HLA-DPA1*01:03-DPB1*03:01	ELRFQSAVLYAAQQS	0.74549	0.633377
HLA-DPA1*01:03-DPB1*03:01	ELRQRLAPLAEDVRG	0.645859	0.999356
HLA-DPA1*01:03-DPB1*03:01	ELRREISYAIKNIHG	0.623019	0.999481
HLA-DPA1*01:03-DPB1*03:01	ELRRFEEELAAREAE	0.686516	0.993377
HLA-DPA1*01:03-DPB1*03:01	ELTPRWTPKAAHVLR	0.481647	0.996871
HLA-DPA1*01:03-DPB1*03:01	EMKEKYEAIVEENKK	0.140228	0.959057
HLA-DPA1*01:03-DPB1*03:01	EMSRFVPLPASAKWA	0.80057	0.916679
HLA-DPA1*01:03-DPB1*03:01	ENHLRLLSTVAQAVK	0.80807	0.995877
HLA-DPA1*01:03-DPB1*03:01	ENNIQPIFAVTSRMV	0.580228	0.1161
HLA-DPA1*01:03-DPB1*03:01	EPADSTREGSSPALS	0.131705	0.869061
HLA-DPA1*01:03-DPB1*03:01	EPLVRGYTTAAAVQV	0.794669	0.995427
HLA-DPA1*01:03-DPB1*03:01	EQQERAFTLGLAGLL	0.684447	0.989951
HLA-DPA1*01:03-DPB1*03:01	EQQRLAELSKSNKQN	0.344481	0.998748
HLA-DPA1*01:03-DPB1*03:01	EQQRLKSQDLELSWN	0.163568	0.980923
HLA-DPA1*01:03-DPB1*03:01	EQRRAVVMISCNRHT	0.694936	0.98381
HLA-DPA1*01:03-DPB1*03:01	EQRRVHELVVQARDG	0.627906	0.998471
HLA-DPA1*01:03-DPB1*03:01	ERAQRFGLNVSSISR	0.804553	0.89531
HLA-DPA1*01:03-DPB1*03:01	ERDCREAEKAAQTAE	0.415509	0.998892
HLA-DPA1*01:03-DPB1*03:01	ERERELEECQRNHEG	0.0442839	0.998461
HLA-DPA1*01:03-DPB1*03:01	ERERQVVMAVLEALT	0.759467	0.967439
HLA-DPA1*01:03-DPB1*03:01	ERLQRLTFPAVSVKV	0.832057	0.973888
HLA-DPA1*01:03-DPB1*03:01	ERRGRIYIQAHIDRD	0.641616	0.998973
HLA-DPA1*01:03-DPB1*03:01	ESDMTFICVARNPVS	0.377009	0.128487
HLA-DPA1*01:03-DPB1*03:01	ESLRGSIPAAQVPVQ	0.741297	0.99074
HLA-DPA1*01:03-DPB1*03:01	ESQRQVPRSEASAFG	0.423026	0.634295
HLA-DPA1*01:03-DPB1*03:01	ESRRDSIVAELDREM	0.551537	0.993643
HLA-DPA1*01:03-DPB1*03:01	ETARAADCRVAQNGG	0.203462	0.366493
HLA-DPA1*01:03-DPB1*03:01	ETERKETKAEEELDA	0.0771448	0.988549
HLA-DPA1*01:03-DPB1*03:01	ETKERLYLLAAPAAE	0.902015	0.999366
HLA-DPA1*01:03-DPB1*03:01	ETLKREQSHAEISPP	0.415536	0.998291
HLA-DPA1*01:03-DPB1*03:01	EVLARTIEYLQPNPA	0.584163	0.880593
HLA-DPA1*01:03-DPB1*03:01	EVLRRAEATAASTSR	0.837404	0.997777
HLA-DPA1*01:03-DPB1*03:01	EVLRTMELAAQSMKK	0.750032	0.999408
HLA-DPA1*01:03-DPB1*03:01	EVNGRKGLFPFTHVK	0.357424	0.942865
HLA-DPA1*01:03-DPB1*03:01	EVNRLLAELPASVHA	0.7836	0.950212
HLA-DPA1*01:03-DPB1*03:01	EYERAAIDAVDNKKN	0.522662	0.998973
HLA-DPA1*01:03-DPB1*03:01	FAQRVSDQPLESRRL	0.53866	0.998574
HLA-DPA1*01:03-DPB1*03:01	FENHVAISPAISKYD	0.424331	0.98145
HLA-DPA1*01:03-DPB1*03:01	FGRFASFEAQGALAN	0.680285	0.943387
HLA-DPA1*01:03-DPB1*03:01	FIGRFIAMALYHGKF	0.723289	0.59873
HLA-DPA1*01:03-DPB1*03:01	FIGRVAGLAVFHGKL	0.666746	0.950703
HLA-DPA1*01:03-DPB1*03:01	FLERPQSVCLANAPD	0.29618	0.302241
HLA-DPA1*01:03-DPB1*03:01	FLPRAYAVAIPLAAG	0.867819	0.984465
HLA-DPA1*01:03-DPB1*03:01	FPGLREPEEVQGSVD	0.0680929	0.898815
HLA-DPA1*01:03-DPB1*03:01	FPRLRDFTLAMAARK	0.8574	0.999639
HLA-DPA1*01:03-DPB1*03:01	FPRSQISVLQNRIEQ	0.437784	0.940012
HLA-DPA1*01:03-DPB1*03:01	FPTKARAITKTAVSS	0.461806	0.992589
HLA-DPA1*01:03-DPB1*03:01	FPTKERAFDDIPNSE	0.172443	0.929543
HLA-DPA1*01:03-DPB1*03:01	FPTPSISDFEIPTSN	0.0425576	0.0808746
HLA-DPA1*01:03-DPB1*03:01	FQPSRSIIFASWSAG	0.519545	0.827239
HLA-DPA1*01:03-DPB1*03:01	FRDFAVSTVPVSGPS	0.489848	0.805561
HLA-DPA1*01:03-DPB1*03:01	FRRLGALSGAAALGF	0.839049	0.429159
HLA-DPA1*01:03-DPB1*03:01	FSSRTFHRAASSAAQ	0.843901	0.9987
HLA-DPA1*01:03-DPB1*03:01	FTMDRVLTPPMGTVM	0.622535	0.379762
HLA-DPA1*01:03-DPB1*03:01	FTNIAYDLCAKNKYH	0.178106	0.944975
HLA-DPA1*01:03-DPB1*03:01	FTWRLGENYAEEYAK	0.33553	0.960503
HLA-DPA1*01:03-DPB1*03:01	GADRLTSNPLASHDY	0.441207	0.998844
HLA-DPA1*01:03-DPB1*03:01	GAGERLSEEPLQVLE	0.326323	0.998027
HLA-DPA1*01:03-DPB1*03:01	GAGLGRAYALAFAER	0.699975	0.973559
HLA-DPA1*01:03-DPB1*03:01	GAGRTGTFCALSTVL	0.27005	0.646678
HLA-DPA1*01:03-DPB1*03:01	GAKLHTLSVEHQREE	0.179863	0.994471
HLA-DPA1*01:03-DPB1*03:01	GALLRKQELVTQNEL	0.321728	0.995578
HLA-DPA1*01:03-DPB1*03:01	GALRALSLPLTQLPV	0.809837	0.993181
HLA-DPA1*01:03-DPB1*03:01	GALRGLSVAASCLVV	0.692503	0.210934
HLA-DPA1*01:03-DPB1*03:01	GAQRIFELGLGDDDG	0.288378	0.98222
HLA-DPA1*01:03-DPB1*03:01	GARRAAAAAAAAGAF	0.808772	0.995465
HLA-DPA1*01:03-DPB1*03:01	GASRLYTLVLVLQPQ	0.718936	0.996162
HLA-DPA1*01:03-DPB1*03:01	GCQRQGAIVAVTGDG	0.471277	0.980785
HLA-DPA1*01:03-DPB1*03:01	GDIRVISEAEKAKQK	0.504899	0.998945
HLA-DPA1*01:03-DPB1*03:01	GDLARLPVDVVVNAS	0.602157	0.972178
HLA-DPA1*01:03-DPB1*03:01	GDPEHYLINVCKSLA	0.135534	0.318495
HLA-DPA1*01:03-DPB1*03:01	GENSRNSILASSGFG	0.537637	0.95994
HLA-DPA1*01:03-DPB1*03:01	GERHGAKAARSEGAG	0.5129	0.997411
HLA-DPA1*01:03-DPB1*03:01	GFDRNAVIVALSSKS	0.797881	0.997476
HLA-DPA1*01:03-DPB1*03:01	GGGGPRVQVSPERTQ	0.108251	0.98633
HLA-DPA1*01:03-DPB1*03:01	GGHVVAPVLSRFLHN	0.413919	0.161149
HLA-DPA1*01:03-DPB1*03:01	GGLQRRSSPAADVQG	0.718043	0.996805
HLA-DPA1*01:03-DPB1*03:01	GGRTRTSIIATISPA	0.746727	0.998851
HLA-DPA1*01:03-DPB1*03:01	GGRVFVLPCIQQIQR	0.588343	0.811036
HLA-DPA1*01:03-DPB1*03:01	GGWLRKNVLVVAAAA	0.790683	0.891116
HLA-DPA1*01:03-DPB1*03:01	GGYVAYSKAATVTGK	0.283944	0.965496
HLA-DPA1*01:03-DPB1*03:01	GIRVAHLALKHRQGK	0.610507	0.991421
HLA-DPA1*01:03-DPB1*03:01	GITRPFSRPAVASQR	0.759259	0.918157
HLA-DPA1*01:03-DPB1*03:01	GITSYEWSLSPSSKG	0.270717	0.988197
HLA-DPA1*01:03-DPB1*03:01	GKEDLIWELLNQAQE	0.250646	0.701001
HLA-DPA1*01:03-DPB1*03:01	GKFVIFGATSLQNTG	0.441694	0.790928
HLA-DPA1*01:03-DPB1*03:01	GKLRVFENIVAVLNK	0.756443	0.974202
HLA-DPA1*01:03-DPB1*03:01	GKMERVAVMPAGSQQ	0.76934	0.999464
HLA-DPA1*01:03-DPB1*03:01	GKSALHWAAAVNNVD	0.482279	0.922333
HLA-DPA1*01:03-DPB1*03:01	GKVARLVSPVVYSQN	0.738166	0.994446
HLA-DPA1*01:03-DPB1*03:01	GLGRVWAVASQHGRI	0.73728	0.995342
HLA-DPA1*01:03-DPB1*03:01	GLPNIPVQTISRAAA	0.329675	0.135459
HLA-DPA1*01:03-DPB1*03:01	GLQRRSSPAADVQGE	0.687081	0.995754
HLA-DPA1*01:03-DPB1*03:01	GLREFVVIAPAAHSD	0.890431	0.9937
HLA-DPA1*01:03-DPB1*03:01	GLSERSQAVGAVLSL	0.614673	0.854889
HLA-DPA1*01:03-DPB1*03:01	GNKRDLPNALDEKQL	0.156343	0.988907
HLA-DPA1*01:03-DPB1*03:01	GNPRALSFVLSSLQL	0.705587	0.576368
HLA-DPA1*01:03-DPB1*03:01	GNSRTAMVAALSPAD	0.70885	0.999376
HLA-DPA1*01:03-DPB1*03:01	GNYRIESVLSSSGKR	0.662889	0.979075
HLA-DPA1*01:03-DPB1*03:01	GPDVREGTLPTFDPT	0.0584268	0.998017
HLA-DPA1*01:03-DPB1*03:01	GPERSQSPAASDCSS	0.294341	0.985733
HLA-DPA1*01:03-DPB1*03:01	GPFRSNSISLDNLKP	0.265145	0.978482
HLA-DPA1*01:03-DPB1*03:01	GPGLGVREPIFVGLR	0.297546	0.621291
HLA-DPA1*01:03-DPB1*03:01	GPGLSRNGVGPAPSL	0.332858	0.72102
HLA-DPA1*01:03-DPB1*03:01	GPILPIVPVKNVDEA	0.121467	0.564404
HLA-DPA1*01:03-DPB1*03:01	GPKRRALAAPAAEEK	0.81556	0.998428
HLA-DPA1*01:03-DPB1*03:01	GPLFRVPITAVIAAK	0.800896	0.975155
HLA-DPA1*01:03-DPB1*03:01	GPPERTVTPALSSNV	0.618813	0.998801
HLA-DPA1*01:03-DPB1*03:01	GPPRLSHLPVASGTS	0.575836	0.996489
HLA-DPA1*01:03-DPB1*03:01	GPPRSRTFNVALNAR	0.744046	0.999775
HLA-DPA1*01:03-DPB1*03:01	GPPYDRAHVTGASSS	0.411925	0.979811
HLA-DPA1*01:03-DPB1*03:01	GPRPRRYTVLSVGPG	0.597083	0.998687
HLA-DPA1*01:03-DPB1*03:01	GPVGVFEWEAFARGT	0.202925	0.936589
HLA-DPA1*01:03-DPB1*03:01	GPVRVYSLPGRENYS	0.529593	0.9994
HLA-DPA1*01:03-DPB1*03:01	GQAPRLLIYGASTRA	0.496737	0.991327
HLA-DPA1*01:03-DPB1*03:01	GQNKRKGEIAASIAT	0.744348	0.99933
HLA-DPA1*01:03-DPB1*03:01	GQPRQGSPVAAGAPA	0.40111	0.998672
HLA-DPA1*01:03-DPB1*03:01	GQQRRFIAVEQEFFR	0.689863	0.996318
HLA-DPA1*01:03-DPB1*03:01	GQWQKQVPLAARASQ	0.680586	0.975407
HLA-DPA1*01:03-DPB1*03:01	GRGRAGIEASLDVQY	0.612169	0.997783
HLA-DPA1*01:03-DPB1*03:01	GRGRQVIAVARTADV	0.670125	0.982812
HLA-DPA1*01:03-DPB1*03:01	GRHQFRPTFPASSPY	0.678308	0.945404
HLA-DPA1*01:03-DPB1*03:01	GRLLNRLADLIERDR	0.508128	0.737573
HLA-DPA1*01:03-DPB1*03:01	GRLLREELAAASSAA	0.73558	0.97704
HLA-DPA1*01:03-DPB1*03:01	GRLRRITYVVHPGPG	0.564208	0.996424
HLA-DPA1*01:03-DPB1*03:01	GRYERASQGPASHSR	0.596841	0.995044
HLA-DPA1*01:03-DPB1*03:01	GSDRIPIYGMASLQI	0.473002	0.310937
HLA-DPA1*01:03-DPB1*03:01	GSESRFFVSSSQGRS	0.66589	0.994853
HLA-DPA1*01:03-DPB1*03:01	GSPRSHTAACPSTPR	0.317461	0.998034
HLA-DPA1*01:03-DPB1*03:01	GSRASETVMVHQATT	0.467884	0.985803
HLA-DPA1*01:03-DPB1*03:01	GSREITKAAQSLNEL	0.59483	0.997721
HLA-DPA1*01:03-DPB1*03:01	GSRERLLVAVLTSRA	0.837042	0.948084
HLA-DPA1*01:03-DPB1*03:01	GSRKLTAAAPGAVPH	0.737784	0.970086
HLA-DPA1*01:03-DPB1*03:01	GSVRYWVKAELHRPW	0.628826	0.99925
HLA-DPA1*01:03-DPB1*03:01	GTKNFMKNLFLLSTR	0.55109	0.234573
HLA-DPA1*01:03-DPB1*03:01	GTREAVIAQISSHVK	0.649182	0.999266
HLA-DPA1*01:03-DPB1*03:01	GTSHPRYYISANVTG	0.605716	0.994807
HLA-DPA1*01:03-DPB1*03:01	GVGFREGTCGAQTQR	0.109607	0.990915
HLA-DPA1*01:03-DPB1*03:01	GVGYRTQPMTAQAAS	0.628293	0.969484
HLA-DPA1*01:03-DPB1*03:01	GVPRTLENPVLASPP	0.435908	0.995866
HLA-DPA1*01:03-DPB1*03:01	GVRLSPLAERQLQVQ	0.457894	0.946815
HLA-DPA1*01:03-DPB1*03:01	GVRTLTAAAVSGAQP	0.736479	0.98792
HLA-DPA1*01:03-DPB1*03:01	HEPRFPELAALADPH	0.443413	0.998536
HLA-DPA1*01:03-DPB1*03:01	HEWEKHGTCAAQVDA	0.215321	0.993918
HLA-DPA1*01:03-DPB1*03:01	HHQRYQIKPLKSTDE	0.649995	0.995252
HLA-DPA1*01:03-DPB1*03:01	HLSHNRISSVPAINN	0.677295	0.995146
HLA-DPA1*01:03-DPB1*03:01	HLVSRKSISAALEHK	0.765783	0.997735
HLA-DPA1*01:03-DPB1*03:01	HNELRRAVSPPARNM	0.79399	0.994187
HLA-DPA1*01:03-DPB1*03:01	HNTRIHLMPSMNPDG	0.553397	0.998903
HLA-DPA1*01:03-DPB1*03:01	HPPELLFSASLPALG	0.474531	0.85935
HLA-DPA1*01:03-DPB1*03:01	HQDRVEQIAAIAQEL	0.599681	0.996794
HLA-DPA1*01:03-DPB1*03:01	HQSRTSEEISLNDAG	0.248161	0.992769
HLA-DPA1*01:03-DPB1*03:01	HSTRIHIMPSLNPDG	0.595846	0.999268
HLA-DPA1*01:03-DPB1*03:01	HTERVVIWPFSNKNY	0.514972	0.99759
HLA-DPA1*01:03-DPB1*03:01	HVIIQAEFYLNPDQS	0.178968	0.439537
HLA-DPA1*01:03-DPB1*03:01	HVLRAHTFSAQSGYR	0.695447	0.998587
HLA-DPA1*01:03-DPB1*03:01	IAARLNIPVSQVNPR	0.709503	0.998199
HLA-DPA1*01:03-DPB1*03:01	IAGWREATKAAREAL	0.619289	0.99865
HLA-DPA1*01:03-DPB1*03:01	IAKRLQSIGTENTEE	0.361377	0.969147
HLA-DPA1*01:03-DPB1*03:01	IANLQRAYSLAKEQR	0.590781	0.999104
HLA-DPA1*01:03-DPB1*03:01	IAQMREATTLANGVL	0.557003	0.964344
HLA-DPA1*01:03-DPB1*03:01	IASQRLTPLARGDTL	0.48086	0.976171
HLA-DPA1*01:03-DPB1*03:01	IAVRFSTVAGESGSA	0.642282	0.997737
HLA-DPA1*01:03-DPB1*03:01	IAVRRAAQVFYNNKG	0.743403	0.998733
HLA-DPA1*01:03-DPB1*03:01	IDAADREKIEASRNE	0.181486	0.915348
HLA-DPA1*01:03-DPB1*03:01	IELRFQSAVLYAAQQ	0.778428	0.839592
HLA-DPA1*01:03-DPB1*03:01	IFGPILPIVPVKNVD	0.242119	0.390661
HLA-DPA1*01:03-DPB1*03:01	IGQAAALAFAREGAK	0.567332	0.764871
HLA-DPA1*01:03-DPB1*03:01	IIRAFRTATQLAVNK	0.84267	0.992204
HLA-DPA1*01:03-DPB1*03:01	IIRERIPEAPAGPPS	0.478836	0.996865
HLA-DPA1*01:03-DPB1*03:01	IKLREYEAALNSKDA	0.736549	0.99953
HLA-DPA1*01:03-DPB1*03:01	IKYLDFVFAVKNENR	0.402498	0.922468
HLA-DPA1*01:03-DPB1*03:01	ILDRTISVIMKNQTP	0.36334	0.95693
HLA-DPA1*01:03-DPB1*03:01	ILLIKLSSPAVINSR	0.675463	0.844118
HLA-DPA1*01:03-DPB1*03:01	ILVERYLIEIAKNYN	0.709081	0.994494
HLA-DPA1*01:03-DPB1*03:01	IMHRDVIYAVRDPYG	0.516764	0.996492
HLA-DPA1*01:03-DPB1*03:01	IMRRRGLTSPCKDIN	0.573933	0.937872
HLA-DPA1*01:03-DPB1*03:01	INARVSTISLPTAPP	0.525387	0.99875
HLA-DPA1*01:03-DPB1*03:01	INERPVIFALSNPTA	0.585189	0.952409
HLA-DPA1*01:03-DPB1*03:01	INPDRYIIVVEHDLS	0.356146	0.974749
HLA-DPA1*01:03-DPB1*03:01	IPFRAADLLLHSKAS	0.664432	0.937813
HLA-DPA1*01:03-DPB1*03:01	IPGERVATVLATDAD	0.484103	0.999615
HLA-DPA1*01:03-DPB1*03:01	IPVKRPIPHPAYNPK	0.444504	0.990953
HLA-DPA1*01:03-DPB1*03:01	IPVRTAPAAAVSPMQ	0.682272	0.997116
HLA-DPA1*01:03-DPB1*03:01	IQRAALVVLENYYKD	0.573719	0.956666
HLA-DPA1*01:03-DPB1*03:01	IRAFRTATQLAVNKI	0.812441	0.994678
HLA-DPA1*01:03-DPB1*03:01	IRHRRGEKVVINVPI	0.578284	0.99856
HLA-DPA1*01:03-DPB1*03:01	IRKAFRVWESATPLR	0.738847	0.993916
HLA-DPA1*01:03-DPB1*03:01	IRKKARSFAKAAIEK	0.739276	0.998174
HLA-DPA1*01:03-DPB1*03:01	IRVREFTMAEIEHFV	0.714012	0.998933
HLA-DPA1*01:03-DPB1*03:01	ISAHKFVLAARSDSW	0.661729	0.988407
HLA-DPA1*01:03-DPB1*03:01	ISKRNIQFSCKNIYR	0.358143	0.831872
HLA-DPA1*01:03-DPB1*03:01	ISRFILPIGATVNMD	0.717109	0.207753
HLA-DPA1*01:03-DPB1*03:01	ITAAAPGTAAAAAAA	0.301904	0.609331
HLA-DPA1*01:03-DPB1*03:01	ITKRKWEAAHEAEQL	0.57824	0.999698
HLA-DPA1*01:03-DPB1*03:01	ITKRKWEAAHVAEQQ	0.664132	0.999758
HLA-DPA1*01:03-DPB1*03:01	ITQRKWEAARVAEQL	0.730947	0.999624
HLA-DPA1*01:03-DPB1*03:01	ITVDRLVSKALNMWG	0.563916	0.674321
HLA-DPA1*01:03-DPB1*03:01	IVGERRASTPISITA	0.739914	0.997166
HLA-DPA1*01:03-DPB1*03:01	IVRYGETPETSFNQW	0.200475	0.827619
HLA-DPA1*01:03-DPB1*03:01	IVTERVYAPASTLVD	0.63618	0.997377
HLA-DPA1*01:03-DPB1*03:01	IYERVVEKPSTDLPL	0.377695	0.999025
HLA-DPA1*01:03-DPB1*03:01	KAKTAALESNLPGSP	0.1672	0.115318
HLA-DPA1*01:03-DPB1*03:01	KANIRNMSVIAHVDH	0.623248	0.982807
HLA-DPA1*01:03-DPB1*03:01	KARIEGTTAASSYVF	0.537104	0.896621
HLA-DPA1*01:03-DPB1*03:01	KARRAASAATAAPTA	0.75797	0.996022
HLA-DPA1*01:03-DPB1*03:01	KAVRVSTEANRSIVP	0.532932	0.999388
HLA-DPA1*01:03-DPB1*03:01	KDLREVVLSAENDEF	0.432146	0.989498
HLA-DPA1*01:03-DPB1*03:01	KDLRQIELACDSQED	0.340743	0.991695
HLA-DPA1*01:03-DPB1*03:01	KDPANRRYEVPLETP	0.375066	0.993142
HLA-DPA1*01:03-DPB1*03:01	KDTILSLNACESNHA	0.334512	0.867545
HLA-DPA1*01:03-DPB1*03:01	KEARAGAPAAPSPPA	0.508799	0.999187
HLA-DPA1*01:03-DPB1*03:01	KEEARQDVEALLSRT	0.470302	0.992332
HLA-DPA1*01:03-DPB1*03:01	KEKKRLAALALASSE	0.902679	0.998104
HLA-DPA1*01:03-DPB1*03:01	KELDRDTVFALVNYI	0.483722	0.636815
HLA-DPA1*01:03-DPB1*03:01	KELRNQTPAPSAAQT	0.639961	0.980892
HLA-DPA1*01:03-DPB1*03:01	KFTREGTSAVENLNE	0.475384	0.999469
HLA-DPA1*01:03-DPB1*03:01	KFVIFGATSLQNTGA	0.349119	0.415849
HLA-DPA1*01:03-DPB1*03:01	KGKEKIAELSATAQE	0.358785	0.996249
HLA-DPA1*01:03-DPB1*03:01	KGVREVTEPLNLNPA	0.367213	0.999174
HLA-DPA1*01:03-DPB1*03:01	KGVRVFDVAVLAPLL	0.745569	0.990618
HLA-DPA1*01:03-DPB1*03:01	KHLKRTIPGAENQPV	0.594285	0.970717
HLA-DPA1*01:03-DPB1*03:01	KHSRAFLHALLHSDN	0.773006	0.993494
HLA-DPA1*01:03-DPB1*03:01	KIGARVYALPEDLVE	0.543112	0.994264
HLA-DPA1*01:03-DPB1*03:01	KIRRSYALVSLSFFR	0.864445	0.970217
HLA-DPA1*01:03-DPB1*03:01	KKARALTITAIAQLF	0.754461	0.865258
HLA-DPA1*01:03-DPB1*03:01	KKARSFAKAAIEKQK	0.702051	0.999289
HLA-DPA1*01:03-DPB1*03:01	KKRGGVHTLLSTAAQ	0.504882	0.0837695
HLA-DPA1*01:03-DPB1*03:01	KLHRLPIPRPGEVLG	0.457815	0.161558
HLA-DPA1*01:03-DPB1*03:01	KLKERVLIPVKQYPK	0.517644	0.9751
HLA-DPA1*01:03-DPB1*03:01	KLPSRTWSPPFESED	0.324115	0.987739
HLA-DPA1*01:03-DPB1*03:01	KLRVFENIVAVLNKE	0.791277	0.970344
HLA-DPA1*01:03-DPB1*03:01	KLSRELDFVSHHVRT	0.544755	0.955189
HLA-DPA1*01:03-DPB1*03:01	KLVRLYAVVTREEPI	0.63992	0.983518
HLA-DPA1*01:03-DPB1*03:01	KMVQVASRALKIPTS	0.533319	0.125247
HLA-DPA1*01:03-DPB1*03:01	KNKLRRGDLPFVVPR	0.60414	0.988106
HLA-DPA1*01:03-DPB1*03:01	KNMRLSSLALSSFTT	0.855416	0.976453
HLA-DPA1*01:03-DPB1*03:01	KPDVRSYTITGLQPG	0.319397	0.998415
HLA-DPA1*01:03-DPB1*03:01	KPEAKFFTTPSKSVR	0.427601	0.983473
HLA-DPA1*01:03-DPB1*03:01	KPRDRLWSSPAFSPT	0.662916	0.995987
HLA-DPA1*01:03-DPB1*03:01	KPTFSQTIALLNIYR	0.344613	0.374207
HLA-DPA1*01:03-DPB1*03:01	KPTQRQFTILNFNDL	0.532429	0.993555
HLA-DPA1*01:03-DPB1*03:01	KPVEKRLMPPPPQKN	0.467328	0.98914
HLA-DPA1*01:03-DPB1*03:01	KQARELIKVLEEANQ	0.452021	0.994417
HLA-DPA1*01:03-DPB1*03:01	KQKTRTFAVSSKVTS	0.648404	0.994389
HLA-DPA1*01:03-DPB1*03:01	KQLRAQEIAMQNRLP	0.579269	0.999357
HLA-DPA1*01:03-DPB1*03:01	KQQASQVLVRKRRAN	0.391452	0.44212
HLA-DPA1*01:03-DPB1*03:01	KQTPREHSDAVPDAP	0.106903	0.992374
HLA-DPA1*01:03-DPB1*03:01	KRLQIRKSARASVSR	0.794906	0.96039
HLA-DPA1*01:03-DPB1*03:01	KRLRYVDQVLQLVYK	0.501572	0.943563
HLA-DPA1*01:03-DPB1*03:01	KRLSREQSTPPKSPQ	0.320357	0.982323
HLA-DPA1*01:03-DPB1*03:01	KRSKEAEAAFLNVYK	0.382158	0.985332
HLA-DPA1*01:03-DPB1*03:01	KRVRDALTAEKSKIE	0.533627	0.998661
HLA-DPA1*01:03-DPB1*03:01	KRYREFAILHQNLKR	0.677045	0.996535
HLA-DPA1*01:03-DPB1*03:01	KSALHWAAAVNNVDA	0.435616	0.86039
HLA-DPA1*01:03-DPB1*03:01	KTTPPVLDSDGSFFL	0.0142635	0.0276035
HLA-DPA1*01:03-DPB1*03:01	KVARAAAEVAGQFVI	0.662006	0.921243
HLA-DPA1*01:03-DPB1*03:01	KVARLAAKALASVSG	0.838425	0.998243
HLA-DPA1*01:03-DPB1*03:01	KVARLVSPVVYSQNS	0.740202	0.986816
HLA-DPA1*01:03-DPB1*03:01	KVEELEGEITTLNHK	0.046109	0.96321
HLA-DPA1*01:03-DPB1*03:01	KVLRLHSNSLQHVPP	0.467462	0.940094
HLA-DPA1*01:03-DPB1*03:01	KVPQVSTPTLVEVSR	0.161806	0.723815
HLA-DPA1*01:03-DPB1*03:01	KYPDRVPVIVEKAPK	0.189175	0.997676
HLA-DPA1*01:03-DPB1*03:01	KYYGTREAVIAQISS	0.583642	0.997302
HLA-DPA1*01:03-DPB1*03:01	LAARYGLPAAWSTFA	0.686967	0.98735
HLA-DPA1*01:03-DPB1*03:01	LAEREQEEAIAQFPY	0.3676	0.998903
HLA-DPA1*01:03-DPB1*03:01	LAFRVVSGAANVIGP	0.61817	0.975055
HLA-DPA1*01:03-DPB1*03:01	LAKRGPISVAINAFG	0.735545	0.988729
HLA-DPA1*01:03-DPB1*03:01	LANFLVSEALSNALK	0.542611	0.832343
HLA-DPA1*01:03-DPB1*03:01	LAPRLSVEILLDRIT	0.547424	0.989966
HLA-DPA1*01:03-DPB1*03:01	LAPRSAAVPLINPAG	0.654198	0.999484
HLA-DPA1*01:03-DPB1*03:01	LAQRHGLESASDHHG	0.470774	0.996995
HLA-DPA1*01:03-DPB1*03:01	LATRAQTVATTANTS	0.481986	0.990007
HLA-DPA1*01:03-DPB1*03:01	LATWTIQGAANALSG	0.463683	0.868376
allele	peptide	affinity_pred	mass_pred
HLA-DPA1*01:03-DPB1*03:01	LAVREAIHALSSSED	0.841464	0.998728
HLA-DPA1*01:03-DPB1*03:01	LCEKRTAATLATHEL	0.555265	0.049614
HLA-DPA1*01:03-DPB1*03:01	LDARSYTAAVANRAK	0.730768	0.999813
HLA-DPA1*01:03-DPB1*03:01	LDFGRYGDVVLRHIG	0.426001	0.634639
HLA-DPA1*01:03-DPB1*03:01	LDPEREVTFLEASRF	0.382172	0.925596
HLA-DPA1*01:03-DPB1*03:01	LDRLLDLPAAASSED	0.792793	0.994462
HLA-DPA1*01:03-DPB1*03:01	LDTLAKEASIPIING	0.242323	0.652392
HLA-DPA1*01:03-DPB1*03:01	LEARATAPPAPSAPN	0.497537	0.998861
HLA-DPA1*01:03-DPB1*03:01	LEGRYFSGALPDDED	0.292653	0.954905
HLA-DPA1*01:03-DPB1*03:01	LEQQVATGPALDNKK	0.164493	0.954196
HLA-DPA1*01:03-DPB1*03:01	LERERLVTTALRGEL	0.69716	0.992601
HLA-DPA1*01:03-DPB1*03:01	LFRLSPTASRSWDVT	0.611748	0.881554
HLA-DPA1*01:03-DPB1*03:01	LGIRQVSKPLANRIK	0.60429	0.999457
HLA-DPA1*01:03-DPB1*03:01	LGPARETELPAAAEP	0.351556	0.999027
HLA-DPA1*01:03-DPB1*03:01	LGPREAPGAAEGRLR	0.21884	0.996633
HLA-DPA1*01:03-DPB1*03:01	LGRKLYSIAAPARSF	0.900956	0.995345
HLA-DPA1*01:03-DPB1*03:01	LGVLKNVLAASAGGM	0.552138	0.364577
HLA-DPA1*01:03-DPB1*03:01	LHGNRISHVPAASFR	0.720104	0.999398
HLA-DPA1*01:03-DPB1*03:01	LHLRLSPPPSQSDQL	0.523391	0.962418
HLA-DPA1*01:03-DPB1*03:01	LIERIEDLALQNQIR	0.507203	0.999108
HLA-DPA1*01:03-DPB1*03:01	LKADRAGVLAGHDNR	0.45778	0.999654
HLA-DPA1*01:03-DPB1*03:01	LKEARAGAPAAPSPP	0.526345	0.999233
HLA-DPA1*01:03-DPB1*03:01	LKEDLRSWTAADMAA	0.597496	0.994865
HLA-DPA1*01:03-DPB1*03:01	LKEFALTNPEKSSTK	0.283291	0.912576
HLA-DPA1*01:03-DPB1*03:01	LKGDRAGVLAGHDNR	0.388695	0.999649
HLA-DPA1*01:03-DPB1*03:01	LKHRDYETATLSDIK	0.400731	0.998998
HLA-DPA1*01:03-DPB1*03:01	LKKYLYEIARRHPYF	0.53386	0.87571
HLA-DPA1*01:03-DPB1*03:01	LKPQRVIVVGAGVAG	0.463137	0.984317
HLA-DPA1*01:03-DPB1*03:01	LKPRTVATPLNQVAN	0.518233	0.997074
HLA-DPA1*01:03-DPB1*03:01	LLHRAFSVFLFNTEN	0.76856	0.706977
HLA-DPA1*01:03-DPB1*03:01	LMPKYAPKAASARTD	0.30167	0.98642
HLA-DPA1*01:03-DPB1*03:01	LNARTSVLAAANPIE	0.750126	0.99954
HLA-DPA1*01:03-DPB1*03:01	LNGLRAVSPAIPSAP	0.793929	0.994662
HLA-DPA1*01:03-DPB1*03:01	LNHSLEYTVAALSSW	0.625791	0.808377
HLA-DPA1*01:03-DPB1*03:01	LNKLREQIRILEDKG	0.198745	0.944393
HLA-DPA1*01:03-DPB1*03:01	LNPRAADEAAVNWVF	0.51538	0.999009
HLA-DPA1*01:03-DPB1*03:01	LNRLISQIVSSITAS	0.686479	0.0736849
HLA-DPA1*01:03-DPB1*03:01	LPAHIPYQELNSQDK	0.053938	0.707749
HLA-DPA1*01:03-DPB1*03:01	LPDFRLPEIAIPEFI	0.379077	0.79908
HLA-DPA1*01:03-DPB1*03:01	LPFSKREVPVASGSG	0.532397	0.953421
HLA-DPA1*01:03-DPB1*03:01	LPHLTRRLDIAGRDI	0.489425	0.979893
HLA-DPA1*01:03-DPB1*03:01	LPLDRHLALAAYQIH	0.751377	0.987079
HLA-DPA1*01:03-DPB1*03:01	LPLPRSQSISTQNVR	0.414188	0.991142
HLA-DPA1*01:03-DPB1*03:01	LPLRFWVNILKNPHF	0.65277	0.97279
HLA-DPA1*01:03-DPB1*03:01	LPLRFWVNILKNPQF	0.630216	0.967504
HLA-DPA1*01:03-DPB1*03:01	LPPRLFTLPLLHYLE	0.660603	0.996085
HLA-DPA1*01:03-DPB1*03:01	LPPYRQSISVLAGST	0.689322	0.94566
HLA-DPA1*01:03-DPB1*03:01	LPRKVITAAVIGSLV	0.755089	0.927701
HLA-DPA1*01:03-DPB1*03:01	LPVTPGEPASISCRS	0.173823	0.12182
HLA-DPA1*01:03-DPB1*03:01	LPYRAEVGPAGSQFG	0.357964	0.950547
HLA-DPA1*01:03-DPB1*03:01	LQARYYSIASSSKVH	0.79093	0.999627
HLA-DPA1*01:03-DPB1*03:01	LQDRGATLALTQVTP	0.375354	0.994033
HLA-DPA1*01:03-DPB1*03:01	LQEARTFVKSMEDKG	0.322822	0.99869
HLA-DPA1*01:03-DPB1*03:01	LQPKLPITVLNGAPG	0.160119	0.697983
HLA-DPA1*01:03-DPB1*03:01	LQPLRSAAGAAALAL	0.752503	0.833954
HLA-DPA1*01:03-DPB1*03:01	LQPRVVPQTQESQPD	0.191776	0.993823
HLA-DPA1*01:03-DPB1*03:01	LQRLSSHPVLSKDRN	0.623617	0.993141
HLA-DPA1*01:03-DPB1*03:01	LRKSREEIRAEIQTE	0.494504	0.993199
HLA-DPA1*01:03-DPB1*03:01	LRLRGWEAVLAAAQR	0.855524	0.994521
HLA-DPA1*01:03-DPB1*03:01	LRPARPTSPPAHSHR	0.403937	0.953761
HLA-DPA1*01:03-DPB1*03:01	LRQRLAPLAEDVRGN	0.594549	0.999244
HLA-DPA1*01:03-DPB1*03:01	LRRDLTIAIESARKK	0.767225	0.998502
HLA-DPA1*01:03-DPB1*03:01	LRSWTAADMAAQITK	0.656427	0.996817
HLA-DPA1*01:03-DPB1*03:01	LRVRFATHAAALSVR	0.882096	0.998749
HLA-DPA1*01:03-DPB1*03:01	LSHNRISSVPAINNR	0.766031	0.999583
HLA-DPA1*01:03-DPB1*03:01	LSHRNKEPPAPAQQL	0.247523	0.934472
HLA-DPA1*01:03-DPB1*03:01	LSNRLPFSAAKSLIN	0.666543	0.96231
HLA-DPA1*01:03-DPB1*03:01	LSPKAATLAERSAGL	0.433436	0.997112
HLA-DPA1*01:03-DPB1*03:01	LSPREVTTVLQADSA	0.409527	0.981045
HLA-DPA1*01:03-DPB1*03:01	LSPRKHLVSAKSNGR	0.566788	0.996782
HLA-DPA1*01:03-DPB1*03:01	LSTRFGTVAVPNILL	0.669162	0.997188
HLA-DPA1*01:03-DPB1*03:01	LTPIERESSSPLSSN	0.513187	0.844604
HLA-DPA1*01:03-DPB1*03:01	LTRQEIVALLNAFGR	0.58284	0.70491
HLA-DPA1*01:03-DPB1*03:01	LTSMYVKEFLISSSQ	0.550889	0.104868
HLA-DPA1*01:03-DPB1*03:01	LVAERLLELAAGFSD	0.690358	0.596979
HLA-DPA1*01:03-DPB1*03:01	LVARVFQKAVDQSIE	0.678608	0.999113
HLA-DPA1*01:03-DPB1*03:01	LVARYMSRAAGSPSP	0.799446	0.984094
HLA-DPA1*01:03-DPB1*03:01	LVERYLIEIAKNYNV	0.717644	0.985142
HLA-DPA1*01:03-DPB1*03:01	LVIRNGEKMSINAEE	0.345708	0.979884
HLA-DPA1*01:03-DPB1*03:01	LVNERLISMAYGQIG	0.574518	0.996134
HLA-DPA1*01:03-DPB1*03:01	LVSRKSISAALEHKV	0.781634	0.998213
HLA-DPA1*01:03-DPB1*03:01	LVTRVYSTALSSFLT	0.831226	0.986332
HLA-DPA1*01:03-DPB1*03:01	LYVGAREAILALDIQ	0.700906	0.920715
HLA-DPA1*01:03-DPB1*03:01	MDSSAVYVLSSMARQ	0.496652	0.0788858
HLA-DPA1*01:03-DPB1*03:01	MEEELRYAPLSFRNP	0.387443	0.803937
HLA-DPA1*01:03-DPB1*03:01	MHARDFTVSALHGDM	0.660185	0.995313
HLA-DPA1*01:03-DPB1*03:01	MHARDFTVSAMHGDM	0.64864	0.992907
HLA-DPA1*01:03-DPB1*03:01	MNLQRSYTVAIAGYA	0.819394	0.999196
HLA-DPA1*01:03-DPB1*03:01	MPGSRASTASASAAV	0.539389	0.989219
HLA-DPA1*01:03-DPB1*03:01	MPRIYELAAGGTAVG	0.544502	0.990783
HLA-DPA1*01:03-DPB1*03:01	MPTYGRSFTLASSSD	0.492493	0.988173
HLA-DPA1*01:03-DPB1*03:01	MRKRTEPVALEHERC	0.604302	0.852002
HLA-DPA1*01:03-DPB1*03:01	MSKNRVPDSCCINVT	0.155721	0.833304
HLA-DPA1*01:03-DPB1*03:01	MTPTRFAEIIEKNLK	0.4105	0.998401
HLA-DPA1*01:03-DPB1*03:01	MVEKRVLTLAAENPF	0.764636	0.999164
HLA-DPA1*01:03-DPB1*03:01	MVGRRALIVLAHSER	0.900895	0.996735
HLA-DPA1*01:03-DPB1*03:01	MYDVLSTKPVLNKLT	0.288332	0.846411
HLA-DPA1*01:03-DPB1*03:01	NAAAAAAAAAAAAAA	0.320747	0.54731
HLA-DPA1*01:03-DPB1*03:01	NAARPYSVALLSVPE	0.702232	0.953054
HLA-DPA1*01:03-DPB1*03:01	NAEVLRTMELAAQSM	0.707504	0.922038
HLA-DPA1*01:03-DPB1*03:01	NAGRAAAAAAAAAAA	0.60592	0.985403
HLA-DPA1*01:03-DPB1*03:01	NARRRESEKSLENET	0.353134	0.996637
HLA-DPA1*01:03-DPB1*03:01	NEDLRSWTAADKAAQ	0.531875	0.99964
HLA-DPA1*01:03-DPB1*03:01	NEDLRSWTAADMAAQ	0.630394	0.999536
HLA-DPA1*01:03-DPB1*03:01	NELRRAVSPPARNML	0.845476	0.998721
HLA-DPA1*01:03-DPB1*03:01	NFLSKQQASQVLVRK	0.404204	0.518324
HLA-DPA1*01:03-DPB1*03:01	NFPRSQISVLQNRIE	0.518891	0.986557
HLA-DPA1*01:03-DPB1*03:01	NGIRVAPVPLYNSFH	0.633315	0.998956
HLA-DPA1*01:03-DPB1*03:01	NGNIANSQIAASSVR	0.461728	0.979921
HLA-DPA1*01:03-DPB1*03:01	NGQRLEVPVEMNPEG	0.237863	0.998828
HLA-DPA1*01:03-DPB1*03:01	NHKLRVDKAAAAAAA	0.627872	0.998714
HLA-DPA1*01:03-DPB1*03:01	NKNRVAILAELDKEK	0.610888	0.999198
HLA-DPA1*01:03-DPB1*03:01	NKRLRYVDQVLQLVY	0.551608	0.871004
HLA-DPA1*01:03-DPB1*03:01	NKVARAAAEVAGQFV	0.695121	0.991535
HLA-DPA1*01:03-DPB1*03:01	NKYIRHYEGLSYNVD	0.509105	0.991504
HLA-DPA1*01:03-DPB1*03:01	NLHLRNGELVIHEKG	0.238486	0.993294
HLA-DPA1*01:03-DPB1*03:01	NLLRTHTTSASARAL	0.658098	0.943163
HLA-DPA1*01:03-DPB1*03:01	NLQRAYSLAKEQRLN	0.576953	0.999579
HLA-DPA1*01:03-DPB1*03:01	NLQRSYTVAIAGYAL	0.826059	0.99942
HLA-DPA1*01:03-DPB1*03:01	NLRKAFEEAEKNAPA	0.334115	0.999192
HLA-DPA1*01:03-DPB1*03:01	NNVRAAALATVNAWA	0.751839	0.996359
HLA-DPA1*01:03-DPB1*03:01	NPFFERFGIVVAATG	0.772186	0.96564
HLA-DPA1*01:03-DPB1*03:01	NPGVRYKSKPLDNAS	0.30328	0.994012
HLA-DPA1*01:03-DPB1*03:01	NPKGRIWTMVAGGGA	0.436449	0.987428
HLA-DPA1*01:03-DPB1*03:01	NPRALSFVLSSLQLG	0.65516	0.565134
HLA-DPA1*01:03-DPB1*03:01	NPSARFVTVPLHHRM	0.760715	0.992763
HLA-DPA1*01:03-DPB1*03:01	NPYIKVDTVAAEHLT	0.417182	0.996416
HLA-DPA1*01:03-DPB1*03:01	NQERSMDVVARTQKD	0.418632	0.998043
HLA-DPA1*01:03-DPB1*03:01	NQLGAGAAAAAAAAA	0.361234	0.229774
HLA-DPA1*01:03-DPB1*03:01	NRRRREAPKVVEEQE	0.426055	0.993066
HLA-DPA1*01:03-DPB1*03:01	NRRVWELSKANSRFA	0.685479	0.998049
HLA-DPA1*01:03-DPB1*03:01	NSDLILPVPAFNVIN	0.376228	0.474189
HLA-DPA1*01:03-DPB1*03:01	NSKKLKPIQILSNPL	0.499207	0.258479
HLA-DPA1*01:03-DPB1*03:01	NSVLLKLGIKPSINY	0.394958	0.363478
HLA-DPA1*01:03-DPB1*03:01	NTASARNDIQRNLNC	0.183317	0.00204978
HLA-DPA1*01:03-DPB1*03:01	NTPRAATITATSPGA	0.445811	0.996798
HLA-DPA1*01:03-DPB1*03:01	NTTARAFAVVASALG	0.862286	0.992334
HLA-DPA1*01:03-DPB1*03:01	NVERLSELVQAVSDP	0.428458	0.956486
HLA-DPA1*01:03-DPB1*03:01	NYTRAYSEALAAFGN	0.780879	0.998806
HLA-DPA1*01:03-DPB1*03:01	PEKRAGAQAAGSTWL	0.472479	0.98899
HLA-DPA1*01:03-DPB1*03:01	PGGYVAYSKAATVTG	0.146931	0.806234
HLA-DPA1*01:03-DPB1*03:01	PGPIPAPIPGPAQIP	0.0265703	0.00674743
HLA-DPA1*01:03-DPB1*03:01	PPRERRFEKPLEEKG	0.411859	0.999014
HLA-DPA1*01:03-DPB1*03:01	PRSGAPAAESKEIVR	0.219157	0.978111
HLA-DPA1*01:03-DPB1*03:01	PSAGRAPISNPGMSE	0.18928	0.00539994
HLA-DPA1*01:03-DPB1*03:01	PSRTWSPPFESEDSQ	0.234219	0.792095
HLA-DPA1*01:03-DPB1*03:01	QAAERYGINTTDIFQ	0.319595	0.312335
HLA-DPA1*01:03-DPB1*03:01	QAARSTDVAAVVVPI	0.544398	0.993265
HLA-DPA1*01:03-DPB1*03:01	QAVRLYNLPGVEGLS	0.690399	0.991238
HLA-DPA1*01:03-DPB1*03:01	QDPTRKGSVVNVNPT	0.128438	0.996128
HLA-DPA1*01:03-DPB1*03:01	QERSMDVVARTQKDG	0.366005	0.996362
HLA-DPA1*01:03-DPB1*03:01	QFVRFDSDAASQRME	0.657935	0.998171
HLA-DPA1*01:03-DPB1*03:01	QGHYLFVQPAGHRPA	0.466281	0.886024
HLA-DPA1*01:03-DPB1*03:01	QGPERSQEVAYTDIK	0.165506	0.998446
HLA-DPA1*01:03-DPB1*03:01	QGPRIPIWAAANYAN	0.631869	0.996085
HLA-DPA1*01:03-DPB1*03:01	QGRGRAGIEASLDVQ	0.622194	0.99868
HLA-DPA1*01:03-DPB1*03:01	QGSRAAPTAASDQPD	0.4462	0.99864
HLA-DPA1*01:03-DPB1*03:01	QIDRIMEKADSNKTR	0.268486	0.99126
HLA-DPA1*01:03-DPB1*03:01	QITQRKWEAARVAEQ	0.718332	0.999551
HLA-DPA1*01:03-DPB1*03:01	QKEILSVLGLPHRPR	0.405681	0.343825
HLA-DPA1*01:03-DPB1*03:01	QKELRNQTPAPSAAQ	0.647743	0.98136
HLA-DPA1*01:03-DPB1*03:01	QKRELQQAVLHMEQR	0.565871	0.97615
HLA-DPA1*01:03-DPB1*03:01	QLTRQEIVALLNAFG	0.619048	0.496916
HLA-DPA1*01:03-DPB1*03:01	QPARTGTLSRTNPPT	0.192178	0.997707
HLA-DPA1*01:03-DPB1*03:01	QPLGVYLLTPAVQDL	0.479242	0.182601
HLA-DPA1*01:03-DPB1*03:01	QPLRSAAGAAALALT	0.717978	0.807269
HLA-DPA1*01:03-DPB1*03:01	QPRVVPQTQESQPDS	0.102399	0.81784
HLA-DPA1*01:03-DPB1*03:01	QPTASWRAVTSPAVG	0.4731	0.967373
HLA-DPA1*01:03-DPB1*03:01	QPVPRLSVPAALALG	0.852184	0.997623
HLA-DPA1*01:03-DPB1*03:01	QREREEETPAYQGPG	0.0620327	0.997493
HLA-DPA1*01:03-DPB1*03:01	QRLLLCGTLAALHML	0.634773	0.00345499
HLA-DPA1*01:03-DPB1*03:01	QRRRLEEQAAQHKAD	0.517711	0.99808
HLA-DPA1*01:03-DPB1*03:01	QSPPRAALRPAVSSS	0.777614	0.995481
HLA-DPA1*01:03-DPB1*03:01	QSPRAFIPPAPVLPS	0.697329	0.897023
HLA-DPA1*01:03-DPB1*03:01	QSSRAQTLAMNVRNF	0.697836	0.991705
HLA-DPA1*01:03-DPB1*03:01	QSVRFWIPGEPNNAG	0.544939	0.999078
HLA-DPA1*01:03-DPB1*03:01	QVERFETVGMEAATD	0.635397	0.86872
HLA-DPA1*01:03-DPB1*03:01	QVSRAWNVLALDGSN	0.700007	0.982964
HLA-DPA1*01:03-DPB1*03:01	QVVRARKQIVAGVNY	0.657867	0.984348
HLA-DPA1*01:03-DPB1*03:01	QWTLVSEEPVTNGLK	0.216875	0.367792
HLA-DPA1*01:03-DPB1*03:01	RAARAPPPPAAGSRR	0.470187	0.991643
HLA-DPA1*01:03-DPB1*03:01	RAARLVEIAAKNLQK	0.727478	0.999672
HLA-DPA1*01:03-DPB1*03:01	RAERIASRAIDNAAD	0.745516	0.999514
HLA-DPA1*01:03-DPB1*03:01	RAGRAEPPALPARPA	0.440302	0.975445
HLA-DPA1*01:03-DPB1*03:01	RDGELPVEDDIDLSD	0.0339146	0.121296
HLA-DPA1*01:03-DPB1*03:01	RDRLVPGPVFGSKDN	0.226963	0.668805
HLA-DPA1*01:03-DPB1*03:01	REDDNIAIIDVPVPS	0.204414	0.321235
HLA-DPA1*01:03-DPB1*03:01	REEIIPVAAEYDKTG	0.25587	0.819846
HLA-DPA1*01:03-DPB1*03:01	RFAQRVSDQPLESRR	0.614399	0.998047
HLA-DPA1*01:03-DPB1*03:01	RGERLGIKPESVQPH	0.517965	0.998329
HLA-DPA1*01:03-DPB1*03:01	RGPARRSVLALTHEG	0.710147	0.999023
HLA-DPA1*01:03-DPB1*03:01	RGPREAPRAVQNPPE	0.268974	0.999264
HLA-DPA1*01:03-DPB1*03:01	RGRAGIEASLDVQYL	0.485298	0.949086
HLA-DPA1*01:03-DPB1*03:01	RGRREVPLAAEQVAR	0.634407	0.999372
HLA-DPA1*01:03-DPB1*03:01	RGSRKLTAAAPGAVP	0.663547	0.989116
HLA-DPA1*01:03-DPB1*03:01	RHSHAVSTAAMTRSS	0.513731	0.61275
HLA-DPA1*01:03-DPB1*03:01	RIDRALNEACESVIQ	0.561606	0.999343
HLA-DPA1*01:03-DPB1*03:01	RKAQREAEEAEREER	0.370314	0.99893
HLA-DPA1*01:03-DPB1*03:01	RKEEILLIKAAKARG	0.676857	0.974933
HLA-DPA1*01:03-DPB1*03:01	RKKARSFAKAAIEKQ	0.745846	0.999312
HLA-DPA1*01:03-DPB1*03:01	RKNLLRTHTTSASAR	0.646117	0.956807
HLA-DPA1*01:03-DPB1*03:01	RKRRKSEPAVGPPRG	0.543323	0.885591
HLA-DPA1*01:03-DPB1*03:01	RLCELWLLLLGSSLN	0.259382	0.000512349
HLA-DPA1*01:03-DPB1*03:01	RLLRRLGLLLLPVLG	0.820812	0.0101491
HLA-DPA1*01:03-DPB1*03:01	RLRRRSVRPGVVVPR	0.8152	0.974893
HLA-DPA1*01:03-DPB1*03:01	RLRTLSYPQTNVFVI	0.526642	0.843837
HLA-DPA1*01:03-DPB1*03:01	RMERYQVAAAQAKSK	0.744917	0.998307
HLA-DPA1*01:03-DPB1*03:01	RMTRSATQAAKQVPR	0.629509	0.999297
HLA-DPA1*01:03-DPB1*03:01	RNGQRLEVPVEMNPE	0.375036	0.999177
HLA-DPA1*01:03-DPB1*03:01	RPALLASLAAAAAPL	0.725726	0.843182
HLA-DPA1*01:03-DPB1*03:01	RPFSREMDLGLLSPQ	0.585591	0.989628
HLA-DPA1*01:03-DPB1*03:01	RPLPRFNSVPLTDTG	0.425299	0.998583
HLA-DPA1*01:03-DPB1*03:01	RPPRERRFEKPLEEK	0.38479	0.999089
HLA-DPA1*01:03-DPB1*03:01	RQAAEREKEFVARVR	0.348978	0.750528
HLA-DPA1*01:03-DPB1*03:01	RQERRKQLLSKQKYA	0.264253	0.602372
HLA-DPA1*01:03-DPB1*03:01	RQHVANDYARQLAAG	0.313718	0.121723
HLA-DPA1*01:03-DPB1*03:01	RRHGRAYVPIAQVKD	0.675508	0.987134
HLA-DPA1*01:03-DPB1*03:01	RSLKTNTLAAQSVIK	0.598618	0.999323
HLA-DPA1*01:03-DPB1*03:01	RSLRFVTLLYRHGDR	0.594	0.934014
HLA-DPA1*01:03-DPB1*03:01	RSSRPAPSVAPEPDG	0.306102	0.761469
HLA-DPA1*01:03-DPB1*03:01	RTRIVIVPSLNPDGR	0.620416	0.998293
HLA-DPA1*01:03-DPB1*03:01	RTVLLSIQALLSAPN	0.697128	0.26581
HLA-DPA1*01:03-DPB1*03:01	RVQRQITEPTSSTRH	0.575538	0.99192
HLA-DPA1*01:03-DPB1*03:01	RYSAPANLYVRVRRV	0.515017	0.0809354
HLA-DPA1*01:03-DPB1*03:01	SACLLGLLAATNALT	0.454004	0.00136985
HLA-DPA1*01:03-DPB1*03:01	SADRKAERTSPSSPA	0.344072	0.97811
HLA-DPA1*01:03-DPB1*03:01	SAERALEEAVATGTL	0.593156	0.970454
HLA-DPA1*01:03-DPB1*03:01	SALRVNPALAELNLR	0.700274	0.984209
HLA-DPA1*01:03-DPB1*03:01	SAPRSGAPAAESKEI	0.471121	0.999551
HLA-DPA1*01:03-DPB1*03:01	SAQPATFLARSPHVG	0.340223	0.3838
HLA-DPA1*01:03-DPB1*03:01	SARRAAELGARAAVV	0.796655	0.997845
HLA-DPA1*01:03-DPB1*03:01	SASRASAVSELSPRE	0.530542	0.987047
HLA-DPA1*01:03-DPB1*03:01	SDSRVSAGEAVVNRV	0.442293	0.949492
HLA-DPA1*01:03-DPB1*03:01	SDTEFKKVTPLIHDR	0.257467	0.841143
HLA-DPA1*01:03-DPB1*03:01	SDYAIRLAAQSTLSF	0.711146	0.124516
HLA-DPA1*01:03-DPB1*03:01	SELHRALERLAASQS	0.79989	0.87123
HLA-DPA1*01:03-DPB1*03:01	SELLRYYTSASGDEM	0.698641	0.979578
HLA-DPA1*01:03-DPB1*03:01	SERERRKTTASPSVR	0.577861	0.980871
HLA-DPA1*01:03-DPB1*03:01	SERLQRLTFPAVSVK	0.857078	0.983946
HLA-DPA1*01:03-DPB1*03:01	SESRFFVSSSQGRSE	0.664038	0.970403
HLA-DPA1*01:03-DPB1*03:01	SFNNRRVGLAASNSL	0.886353	0.987841
HLA-DPA1*01:03-DPB1*03:01	SFWFRSVPLAATSML	0.844816	0.550452
HLA-DPA1*01:03-DPB1*03:01	SGARADDPPPQSQQE	0.0932752	0.993054
HLA-DPA1*01:03-DPB1*03:01	SGAVRYLMHVPGNAG	0.652434	0.959889
HLA-DPA1*01:03-DPB1*03:01	SGDVRLDTVGSDAYR	0.222571	0.997735
HLA-DPA1*01:03-DPB1*03:01	SGERLACGIIARSAG	0.610859	0.888087
HLA-DPA1*01:03-DPB1*03:01	SGILDRTISVIMKNQ	0.468366	0.534433
HLA-DPA1*01:03-DPB1*03:01	SGLRVYSTSVTGSRE	0.582174	0.997788
HLA-DPA1*01:03-DPB1*03:01	SGPRSLSTSAISFAE	0.58136	0.951929
HLA-DPA1*01:03-DPB1*03:01	SGRHQFRPTFPASSP	0.600649	0.865849
HLA-DPA1*01:03-DPB1*03:01	SHLRQYEKSIVNYKP	0.446681	0.999178
HLA-DPA1*01:03-DPB1*03:01	SHPRYYISANVTGFK	0.638987	0.997086
HLA-DPA1*01:03-DPB1*03:01	SHSRAGQSAAGAAPG	0.578646	0.996435
HLA-DPA1*01:03-DPB1*03:01	SIQRAALVVLENYYK	0.710732	0.994942
HLA-DPA1*01:03-DPB1*03:01	SKAPRGDVTAEEAAG	0.249533	0.962066
HLA-DPA1*01:03-DPB1*03:01	SKERQGLDGLNNLNY	0.183968	0.989878
HLA-DPA1*01:03-DPB1*03:01	SKFTREGTSAVENLN	0.619078	0.999687
HLA-DPA1*01:03-DPB1*03:01	SKQQASQVLVRKRRA	0.450283	0.451976
HLA-DPA1*01:03-DPB1*03:01	SLARILSLLAASGPT	0.802928	0.849696
HLA-DPA1*01:03-DPB1*03:01	SLPRLPVPAVKDTVN	0.43291	0.997132
HLA-DPA1*01:03-DPB1*03:01	SLSTRFGTVAVPNIL	0.714181	0.999333
HLA-DPA1*01:03-DPB1*03:01	SLWERVSTHVIENIY	0.558797	0.9834
HLA-DPA1*01:03-DPB1*03:01	SLWREAATSLSNPIE	0.627077	0.930234
HLA-DPA1*01:03-DPB1*03:01	SMIRDVELAEEALPK	0.523287	0.998568
HLA-DPA1*01:03-DPB1*03:01	SNQERSMDVVARTQK	0.479324	0.998331
HLA-DPA1*01:03-DPB1*03:01	SNTEKLTDQVMQNPR	0.0651373	0.803999
HLA-DPA1*01:03-DPB1*03:01	SPAARAAPAALCAFR	0.760177	0.95224
HLA-DPA1*01:03-DPB1*03:01	SPASRSISLLRLSFH	0.685794	0.875782
HLA-DPA1*01:03-DPB1*03:01	SPAYRQPILIAVVLQ	0.67111	0.370273
HLA-DPA1*01:03-DPB1*03:01	SPDIILPIHSLRNVR	0.430259	0.880425
HLA-DPA1*01:03-DPB1*03:01	SPFSYKNVLSLTNKG	0.309196	0.943692
HLA-DPA1*01:03-DPB1*03:01	SPGTRAASQPPNSSE	0.44389	0.994339
HLA-DPA1*01:03-DPB1*03:01	SPKSRKVPHTVLNLK	0.376499	0.881067
HLA-DPA1*01:03-DPB1*03:01	SPLRISEKVLLHLLK	0.447973	0.784638
HLA-DPA1*01:03-DPB1*03:01	SPLYSRLLEPAQVQQ	0.753776	0.946934
HLA-DPA1*01:03-DPB1*03:01	SPPRAALRPAVSSSD	0.750722	0.997097
HLA-DPA1*01:03-DPB1*03:01	SPQLLIYTLSYRASG	0.432213	0.79856
HLA-DPA1*01:03-DPB1*03:01	SPRAPEPALEPESLD	0.246887	0.610228
HLA-DPA1*01:03-DPB1*03:01	SPREGVVITRNRDGP	0.191004	0.989334
HLA-DPA1*01:03-DPB1*03:01	SPSKNYILSVISGSI	0.496357	0.66425
HLA-DPA1*01:03-DPB1*03:01	SPSPGTRAASQPPNS	0.216022	0.928578
HLA-DPA1*01:03-DPB1*03:01	SPVRLLSLAFALSAH	0.857401	0.794787
HLA-DPA1*01:03-DPB1*03:01	SPYYSRQYSVAFCNH	0.572254	0.986117
HLA-DPA1*01:03-DPB1*03:01	SQRIDDLSARDKPFD	0.212725	0.99823
HLA-DPA1*01:03-DPB1*03:01	SREARAKVIAAEGEM	0.553737	0.993344
HLA-DPA1*01:03-DPB1*03:01	SREIRCLTPPGQSPG	0.503354	0.977506
HLA-DPA1*01:03-DPB1*03:01	SRFILPIGATVNMDG	0.611282	0.155616
HLA-DPA1*01:03-DPB1*03:01	SRKEREAELGAKAKE	0.36076	0.999142
HLA-DPA1*01:03-DPB1*03:01	SRKEREAELGARAKE	0.412139	0.999024
HLA-DPA1*01:03-DPB1*03:01	SRKEREAELGARAKE	0.412139	0.999024
HLA-DPA1*01:03-DPB1*03:01	SRPRAWGAAAPSAPH	0.676822	0.998089
HLA-DPA1*01:03-DPB1*03:01	SRQHVANDYARQLAA	0.385207	0.159591
HLA-DPA1*01:03-DPB1*03:01	SSEFASIPANSSRPL	0.679874	0.942971
HLA-DPA1*01:03-DPB1*03:01	SSGRCWIFSCLNVMR	0.468891	0.259934
HLA-DPA1*01:03-DPB1*03:01	SSLEFYSPEACRSMK	0.396649	0.139831
HLA-DPA1*01:03-DPB1*03:01	SSNSRKSLSPGVSRD	0.496757	0.956214
HLA-DPA1*01:03-DPB1*03:01	SSQRRQPPPGAAHPL	0.462466	0.978207
HLA-DPA1*01:03-DPB1*03:01	SSQRVSPGLPSPNLE	0.356411	0.630876
HLA-DPA1*01:03-DPB1*03:01	SSSRQPIPVASHAVG	0.682059	0.982223
HLA-DPA1*01:03-DPB1*03:01	SSTRTSTSSSSSEQR	0.164934	0.666996
HLA-DPA1*01:03-DPB1*03:01	STMTRTVPATTRAPG	0.603281	0.86697
HLA-DPA1*01:03-DPB1*03:01	STRYPPPAVESDAAD	0.225792	0.726342
HLA-DPA1*01:03-DPB1*03:01	SVDQRSTSAPSASVG	0.43338	0.996278
HLA-DPA1*01:03-DPB1*03:01	SVDRKVSQPIEGHAA	0.367845	0.992435
HLA-DPA1*01:03-DPB1*03:01	SYLRLWALSLAHAQL	0.878259	0.843599
HLA-DPA1*01:03-DPB1*03:01	TAARAVAFAAASRGE	0.794375	0.998428
HLA-DPA1*01:03-DPB1*03:01	TAARQSTNAYPDLRS	0.390773	0.996698
HLA-DPA1*01:03-DPB1*03:01	TAHRAHSSMVGVNLP	0.514888	0.516407
HLA-DPA1*01:03-DPB1*03:01	TALRRTVPPAVTGIT	0.797841	0.998668
HLA-DPA1*01:03-DPB1*03:01	TANRTYEMSASDTRQ	0.503587	0.998289
HLA-DPA1*01:03-DPB1*03:01	TATFENIVCVLNREV	0.284752	0.0288273
HLA-DPA1*01:03-DPB1*03:01	TDAPKTHMTHHAVSD	0.0678325	0.985044
HLA-DPA1*01:03-DPB1*03:01	TDFKVDTKAAGSGEL	0.158765	0.789166
HLA-DPA1*01:03-DPB1*03:01	TDSRLLVSASQDGKL	0.477531	0.790881
HLA-DPA1*01:03-DPB1*03:01	TDTARVLSSMADAVL	0.66099	0.347526
HLA-DPA1*01:03-DPB1*03:01	TEAQKGFQDVEAQAA	0.292206	0.764066
HLA-DPA1*01:03-DPB1*03:01	TEGRAWPLPSSSRPQ	0.398248	0.98714
HLA-DPA1*01:03-DPB1*03:01	TFHRAASSAAQGAFQ	0.736841	0.99935
HLA-DPA1*01:03-DPB1*03:01	TFLRSSPLPLASPSP	0.737428	0.977
HLA-DPA1*01:03-DPB1*03:01	TGENREVVLSSNNMD	0.250236	0.986956
HLA-DPA1*01:03-DPB1*03:01	TGGRAWEPPAEELPQ	0.236434	0.998107
HLA-DPA1*01:03-DPB1*03:01	TGIRVAHLALKHRQG	0.668292	0.999243
HLA-DPA1*01:03-DPB1*03:01	TGKNIIWVLCAVAAT	0.376588	0.0383768
HLA-DPA1*01:03-DPB1*03:01	TGSERVQITAIGDVL	0.414867	0.99221
HLA-DPA1*01:03-DPB1*03:01	THRVKLVPGYAGLQR	0.324757	0.646063
HLA-DPA1*01:03-DPB1*03:01	THTERVVIWPFSNKN	0.527516	0.998956
HLA-DPA1*01:03-DPB1*03:01	TILRLTTSPAQNAQQ	0.767009	0.999235
HLA-DPA1*01:03-DPB1*03:01	TIRKGTKAPQAAGKI	0.386523	0.987891
HLA-DPA1*01:03-DPB1*03:01	TKERIVEEANKAFEY	0.385804	0.997349
HLA-DPA1*01:03-DPB1*03:01	TKPLATTQPAKTSTS	0.296569	0.795921
HLA-DPA1*01:03-DPB1*03:01	TLERDGVFCLLSDDH	0.244953	0.818185
HLA-DPA1*01:03-DPB1*03:01	TNRRVWELSKANSRF	0.69273	0.999621
HLA-DPA1*01:03-DPB1*03:01	TPEERCSVAAYVSAR	0.544577	0.992752
HLA-DPA1*01:03-DPB1*03:01	TPGFRLVEKYGLLVG	0.37184	0.43145
HLA-DPA1*01:03-DPB1*03:01	TPKLEIKVTPSDAIV	0.190122	0.829705
HLA-DPA1*01:03-DPB1*03:01	TPPPRRADEALPGPA	0.331707	0.991357
HLA-DPA1*01:03-DPB1*03:01	TPQTRLGETVSQVAA	0.522398	0.996039
HLA-DPA1*01:03-DPB1*03:01	TPRWTPKAAHVLRKP	0.437711	0.972313
HLA-DPA1*01:03-DPB1*03:01	TPSALRACVLVFSLA	0.564266	0.0170063
HLA-DPA1*01:03-DPB1*03:01	TPSERITSLVVSSNQ	0.648031	0.997508
HLA-DPA1*01:03-DPB1*03:01	TPTRASESPARGPSG	0.278124	0.998202
HLA-DPA1*01:03-DPB1*03:01	TPTRFAEIIEKNLKS	0.419296	0.998266
HLA-DPA1*01:03-DPB1*03:01	TPTRTAEPAESSVPP	0.491876	0.999098
HLA-DPA1*01:03-DPB1*03:01	TQFVRFDSDAASPRG	0.614116	0.978892
HLA-DPA1*01:03-DPB1*03:01	TQFVRFDSDAASPRT	0.637507	0.981689
HLA-DPA1*01:03-DPB1*03:01	TQRKWEAARVAEQLR	0.694727	0.999539
HLA-DPA1*01:03-DPB1*03:01	TRFQEYILALADVPS	0.64897	0.580536
HLA-DPA1*01:03-DPB1*03:01	TSARAAEILARDGPN	0.586504	0.999424
HLA-DPA1*01:03-DPB1*03:01	TSHPRYYISANVTGF	0.621229	0.995906
HLA-DPA1*01:03-DPB1*03:01	TSLKIGIVGLPNVGK	0.235604	0.913794
HLA-DPA1*01:03-DPB1*03:01	TSPREGVVITRNRDG	0.208976	0.999435
HLA-DPA1*01:03-DPB1*03:01	TSRQHVANDYARQLA	0.386988	0.149182
HLA-DPA1*01:03-DPB1*03:01	TSSRTSAQAASSQSA	0.575622	0.997689
HLA-DPA1*01:03-DPB1*03:01	TTQRVGTVVEKHFHG	0.217238	0.99902
HLA-DPA1*01:03-DPB1*03:01	TTTERSHLLAAQHRQ	0.533998	0.996385
HLA-DPA1*01:03-DPB1*03:01	TTTFAVTSILRVAAE	0.449838	0.4125
HLA-DPA1*01:03-DPB1*03:01	TVERNIDQAVTAALE	0.614056	0.97055
HLA-DPA1*01:03-DPB1*03:01	TVKRSWTSAQNACSE	0.663904	0.998999
HLA-DPA1*01:03-DPB1*03:01	TVLREWLVAVKSLYH	0.785796	0.999069
HLA-DPA1*01:03-DPB1*03:01	TVTALRRTVPPAVTG	0.72107	0.98334
HLA-DPA1*01:03-DPB1*03:01	TWAVRIPGGPAVANS	0.414375	0.404798
HLA-DPA1*01:03-DPB1*03:01	TYRERHSEVVGGHHT	0.382456	0.993356
HLA-DPA1*01:03-DPB1*03:01	VAARAFVQGLETGRN	0.661516	0.997236
HLA-DPA1*01:03-DPB1*03:01	VAERLLELAAGFSDV	0.691761	0.585094
HLA-DPA1*01:03-DPB1*03:01	VAKKQYEKAVSQGKT	0.39238	0.996068
HLA-DPA1*01:03-DPB1*03:01	VAPRFSILPMSHEIM	0.7295	0.997386
HLA-DPA1*01:03-DPB1*03:01	VAPRRIPPPPPPVPA	0.424325	0.981562
HLA-DPA1*01:03-DPB1*03:01	VAPRSGATAGAAGGR	0.451507	0.989617
HLA-DPA1*01:03-DPB1*03:01	VAPRTRPAPLRHHPR	0.508425	0.989052
HLA-DPA1*01:03-DPB1*03:01	VAQRCPSPPMINLIS	0.449468	0.976967
HLA-DPA1*01:03-DPB1*03:01	VARVFQKAVDQSIEK	0.610227	0.993355
HLA-DPA1*01:03-DPB1*03:01	VAVRRVLNTEANVVR	0.721489	0.996557
HLA-DPA1*01:03-DPB1*03:01	VAVVRSYTAGATSLQ	0.741972	0.99895
HLA-DPA1*01:03-DPB1*03:01	VDINRKSTNVVESWG	0.305784	0.972858
HLA-DPA1*01:03-DPB1*03:01	VDNARSFIYVAVMNY	0.730939	0.947806
HLA-DPA1*01:03-DPB1*03:01	VDQRSTSAPSASVGL	0.40768	0.989944
HLA-DPA1*01:03-DPB1*03:01	VDRTRIVIVPSLNPD	0.719895	0.999703
HLA-DPA1*01:03-DPB1*03:01	VEELEGEITTLNHKL	0.0573554	0.816196
HLA-DPA1*01:03-DPB1*03:01	VEKRVLTLAAENPFL	0.769753	0.999157
HLA-DPA1*01:03-DPB1*03:01	VELKRYYVVGNVNLE	0.677602	0.99919
HLA-DPA1*01:03-DPB1*03:01	VERLWDYGMSSSPHV	0.50011	0.721754
HLA-DPA1*01:03-DPB1*03:01	VERYLIEIAKNYNVP	0.545542	0.829604
HLA-DPA1*01:03-DPB1*03:01	VEYLRLSTVASTDIL	0.719881	0.998278
HLA-DPA1*01:03-DPB1*03:01	VFQRSYSVVASEYDK	0.756849	0.999128
HLA-DPA1*01:03-DPB1*03:01	VFRDKVMSEFNNNFR	0.27022	0.389953
HLA-DPA1*01:03-DPB1*03:01	VGAREAILALDIQDP	0.602377	0.990871
HLA-DPA1*01:03-DPB1*03:01	VGEFRAVTELGRPDE	0.247603	0.947264
HLA-DPA1*01:03-DPB1*03:01	VGERTLTGTVIDSGD	0.181295	0.907067
HLA-DPA1*01:03-DPB1*03:01	VGERTVVNALFNNQA	0.493673	0.999139
HLA-DPA1*01:03-DPB1*03:01	VGFREGTCGAQTQRI	0.130736	0.969019
HLA-DPA1*01:03-DPB1*03:01	VGGTRSSAVCAFSLL	0.489024	0.723962
HLA-DPA1*01:03-DPB1*03:01	VHRPLAATSPAQSPE	0.530781	0.865855
HLA-DPA1*01:03-DPB1*03:01	VILRNIDNPALADIY	0.591337	0.989767
HLA-DPA1*01:03-DPB1*03:01	VKRALANSLACQGKY	0.646402	0.856236
HLA-DPA1*01:03-DPB1*03:01	VKTRALVDALKNWIE	0.462773	0.99568
HLA-DPA1*01:03-DPB1*03:01	VLARYASICQQNGIV	0.598639	0.997293
HLA-DPA1*01:03-DPB1*03:01	VLLKLGIKPSINYYQ	0.486999	0.928291
HLA-DPA1*01:03-DPB1*03:01	VLLRWLPPVPAERNG	0.736688	0.976241
HLA-DPA1*01:03-DPB1*03:01	VLPRKVITAAVIGSL	0.804221	0.892982
HLA-DPA1*01:03-DPB1*03:01	VNERLISMAYGQIGM	0.577715	0.920804
HLA-DPA1*01:03-DPB1*03:01	VNPSARFVTVPLHHR	0.700459	0.985608
HLA-DPA1*01:03-DPB1*03:01	VNRLSVLGAITSVQQ	0.708226	0.957752
HLA-DPA1*01:03-DPB1*03:01	VPERAESRAMENQYS	0.459175	0.998511
HLA-DPA1*01:03-DPB1*03:01	VPPEVTVLTNSPVEL	0.0632121	0.594604
HLA-DPA1*01:03-DPB1*03:01	VPRLPEFADWAQEQG	0.146862	0.969416
HLA-DPA1*01:03-DPB1*03:01	VPSSLRIGIIPAGST	0.675733	0.997526
HLA-DPA1*01:03-DPB1*03:01	VPTRVITAAVIGSLI	0.68674	0.961412
HLA-DPA1*01:03-DPB1*03:01	VRARTGEQAPSSPPR	0.401764	0.999344
HLA-DPA1*01:03-DPB1*03:01	VRDVRPYIVGAVVRG	0.534113	0.977197
HLA-DPA1*01:03-DPB1*03:01	VRGRRFDEAALSIQK	0.77365	0.999496
HLA-DPA1*01:03-DPB1*03:01	VRKAERYSLPIVNLK	0.747983	0.98585
HLA-DPA1*01:03-DPB1*03:01	VRKRRANSLLEETKQ	0.543022	0.987861
HLA-DPA1*01:03-DPB1*03:01	VRQVREMEAELEDER	0.35924	0.97584
HLA-DPA1*01:03-DPB1*03:01	VSGARASPGSAASPR	0.439292	0.972777
HLA-DPA1*01:03-DPB1*03:01	VSGERLISDPAGELG	0.393465	0.998461
HLA-DPA1*01:03-DPB1*03:01	VSGRSPGPNVAVNAK	0.191055	0.899844
HLA-DPA1*01:03-DPB1*03:01	VSVNERVMPICLPSK	0.466372	0.925545
HLA-DPA1*01:03-DPB1*03:01	VTDRNITLSLVANPS	0.588586	0.992803
HLA-DPA1*01:03-DPB1*03:01	VTERATYIGTSNWSG	0.182838	0.938189
HLA-DPA1*01:03-DPB1*03:01	VTTDREVPPAVSDIR	0.309081	0.994842
HLA-DPA1*01:03-DPB1*03:01	VVARGTTILAKHAWC	0.503852	0.778672
HLA-DPA1*01:03-DPB1*03:01	VVDRVASMPLISSTC	0.736633	0.979085
HLA-DPA1*01:03-DPB1*03:01	VVEERQAIPLDENEG	0.32636	0.995579
HLA-DPA1*01:03-DPB1*03:01	VVERAQQVAVQEQEI	0.533584	0.995161
HLA-DPA1*01:03-DPB1*03:01	VVMRPYVEANISHKS	0.617687	0.985356
HLA-DPA1*01:03-DPB1*03:01	VVRSYTAGATSLQER	0.624238	0.998601
HLA-DPA1*01:03-DPB1*03:01	VVTRTGEQAPASAPR	0.45528	0.999405
HLA-DPA1*01:03-DPB1*03:01	WATKEGALCEENMRG	0.0202144	0.9093
HLA-DPA1*01:03-DPB1*03:01	WAVRIPGGPAVANSV	0.474108	0.722891
HLA-DPA1*01:03-DPB1*03:01	WERYYTLVPSAVALG	0.818627	0.989704
HLA-DPA1*01:03-DPB1*03:01	WGSRASETVMVHQAT	0.488446	0.996972
HLA-DPA1*01:03-DPB1*03:01	WHKRGGSLPARHQTH	0.512435	0.999376
HLA-DPA1*01:03-DPB1*03:01	WHKRGGSLPARHQVH	0.535074	0.999547
HLA-DPA1*01:03-DPB1*03:01	WHKRGGSLPSHHQTR	0.394688	0.996491
HLA-DPA1*01:03-DPB1*03:01	WQPGTRTSTSPGVSE	0.218633	0.776521
HLA-DPA1*01:03-DPB1*03:01	WRPALLASLAAAAAP	0.719604	0.352661
HLA-DPA1*01:03-DPB1*03:01	WVKRSSNPPARSQSS	0.542589	0.997275
HLA-DPA1*01:03-DPB1*03:01	WVSQRTATAGTASPP	0.502395	0.820292
HLA-DPA1*01:03-DPB1*03:01	WYKRGGSLPARHQTH	0.551521	0.999425
HLA-DPA1*01:03-DPB1*03:01	WYKRGGSLPSRHQTH	0.479003	0.998038
HLA-DPA1*01:03-DPB1*03:01	WYQRWGVRALSLGGQ	0.798944	0.938
HLA-DPA1*01:03-DPB1*03:01	YAPSRRMTSVATAKG	0.666113	0.985958
HLA-DPA1*01:03-DPB1*03:01	YDRLRTLSYPQTNVF	0.630408	0.998308
HLA-DPA1*01:03-DPB1*03:01	YKLERQYVLAVTASD	0.848635	0.998439
HLA-DPA1*01:03-DPB1*03:01	YKRGGSLPARHQTHG	0.372524	0.99857
HLA-DPA1*01:03-DPB1*03:01	YLCRAHSSAGQQVAR	0.549373	0.624579
HLA-DPA1*01:03-DPB1*03:01	YLQGNRINEFSISSF	0.399745	0.164337
HLA-DPA1*01:03-DPB1*03:01	YLTRGYSLIIKDVTE	0.48532	0.98221
HLA-DPA1*01:03-DPB1*03:01	YPTNQRATAFGILNG	0.263102	0.980313
HLA-DPA1*01:03-DPB1*03:01	YQGGRTGEAIVDAAL	0.427524	0.96964
HLA-DPA1*01:03-DPB1*03:01	YRNGQRLEVPVEMNP	0.3777	0.940667
HLA-DPA1*01:03-DPB1*03:01	YRVQNATLAVANITN	0.488711	0.764699
HLA-DPA1*01:03-DPB1*03:01	YVGAREAILALDIQD	0.759449	0.982922
HLA-DPA1*01:03-DPB1*03:01	YVGNRAATFPLQVLG	0.690021	0.998274
HLA-DPA1*01:03-DPB1*03:01	YVLPRKVITAAVIGS	0.762531	0.786084
HLA-DPA1*01:03-DPB1*03:01	YYSRQYSVAFCNHVR	0.672199	0.999077
