# Supplementary material for: MHCII-peptide presentation: an assessment of the state-of-the-art prediction methods
Source: Front Immunol. 2024 Mar 12;15:1293706. doi: 10.3389/fimmu.2024.1293706 (PMC11027168; doi:10.3389/fimmu.2024.1293706)
Supplement: Supplementary file 2 [file DataSheet_2.zip › output/BERT/pos/15_HLA-DPA1_01_03_DPB1_04_01.xls]

## Sheet: Sheet1
allele	peptide	affinity_pred	mass_pred
HLA-DPA1*01:03-DPB1*04:01	AAAYIQCQFEDLNRR	0.595854	0.983759
HLA-DPA1*01:03-DPB1*04:01	AAEKLRQEIYSSEER	0.241828	0.57944
HLA-DPA1*01:03-DPB1*04:01	AAELRSEDYELLCPN	0.624528	0.989241
HLA-DPA1*01:03-DPB1*04:01	AAIYNIDTSSESPDH	0.0158286	0.466713
HLA-DPA1*01:03-DPB1*04:01	AALEVVSEPFRSFAN	0.64581	0.986512
HLA-DPA1*01:03-DPB1*04:01	AALTRDPQFQKLQQW	0.299146	0.0726976
HLA-DPA1*01:03-DPB1*04:01	AAQLASTPFHKLPVE	0.833341	0.998096
HLA-DPA1*01:03-DPB1*04:01	AARFQVIVYNPLGRK	0.731135	0.859083
HLA-DPA1*01:03-DPB1*04:01	AASYIQSKFEDLNKR	0.735931	0.999426
HLA-DPA1*01:03-DPB1*04:01	ADASATQAARSTDVA	0.0149211	0.117028
HLA-DPA1*01:03-DPB1*04:01	ADDDNTYSRELFEEM	0.553382	0.938969
HLA-DPA1*01:03-DPB1*04:01	ADDLEGEAFLPLREV	0.767199	0.991583
HLA-DPA1*01:03-DPB1*04:01	ADDNVSFRWEALGNT	0.399922	0.341008
HLA-DPA1*01:03-DPB1*04:01	ADEGRLFLAEFQSIP	0.756042	0.874678
HLA-DPA1*01:03-DPB1*04:01	ADFFQCGCFGLVKPC	0.661164	0.0809469
HLA-DPA1*01:03-DPB1*04:01	ADPTLIDGEGFSSIH	0.514844	0.984205
HLA-DPA1*01:03-DPB1*04:01	ADPYAITVFENTEPG	0.590234	0.995155
HLA-DPA1*01:03-DPB1*04:01	ADPYFIQDRFLNSFE	0.742954	0.996059
HLA-DPA1*01:03-DPB1*04:01	ADSSTLHAVTFLRTP	0.695152	0.904338
HLA-DPA1*01:03-DPB1*04:01	AEAHAAWDKFLSVVS	0.633755	0.800273
HLA-DPA1*01:03-DPB1*04:01	AEALAAHKYLLVEFY	0.711832	0.441042
HLA-DPA1*01:03-DPB1*04:01	AEEFYSSLISEIHRK	0.681451	0.854771
HLA-DPA1*01:03-DPB1*04:01	AEFAFSLYRQLAHQS	0.838184	0.997629
HLA-DPA1*01:03-DPB1*04:01	AEGEVTFKSILFVPT	0.777039	0.646589
HLA-DPA1*01:03-DPB1*04:01	AEKKELLQEQLEQLQ	0.448032	0.864862
HLA-DPA1*01:03-DPB1*04:01	AEKTEVLSEDLLQIE	0.524202	0.804414
HLA-DPA1*01:03-DPB1*04:01	AELATEEFLPVTPIL	0.833983	0.994795
HLA-DPA1*01:03-DPB1*04:01	AELEFAIQPNTTGKQ	0.21024	0.535349
HLA-DPA1*01:03-DPB1*04:01	AENFKQVEYLLIHGT	0.668189	0.738179
HLA-DPA1*01:03-DPB1*04:01	AEPDFVVTDFAKFSR	0.690333	0.994966
HLA-DPA1*01:03-DPB1*04:01	AEPLEVNQFLKVTPE	0.778881	0.998888
HLA-DPA1*01:03-DPB1*04:01	AERIKLEAERFENLR	0.762769	0.995945
HLA-DPA1*01:03-DPB1*04:01	AEYFRNVDYLLIHGT	0.672106	0.870764
HLA-DPA1*01:03-DPB1*04:01	AFGDMTSEEFRQVMN	0.568571	0.984309
HLA-DPA1*01:03-DPB1*04:01	AFIISDFESVSKITK	0.739043	0.628435
HLA-DPA1*01:03-DPB1*04:01	AGLVVEDALFETLPS	0.727631	0.523151
HLA-DPA1*01:03-DPB1*04:01	AGNEYVFSQLLQCKQ	0.548478	0.984982
HLA-DPA1*01:03-DPB1*04:01	AGQIEGQMYQQYQQQ	0.407656	0.801003
HLA-DPA1*01:03-DPB1*04:01	AGQLVFLATEGDHLQ	0.316087	0.716164
HLA-DPA1*01:03-DPB1*04:01	AGSSLTSFQWRPSGH	0.258259	0.0592082
HLA-DPA1*01:03-DPB1*04:01	AGWGSKRPLATLFPI	0.220684	0.00270527
HLA-DPA1*01:03-DPB1*04:01	AHPFFESVTWENLHQ	0.829061	0.973872
HLA-DPA1*01:03-DPB1*04:01	AIEKLAVEALSSLDG	0.306684	0.165203
HLA-DPA1*01:03-DPB1*04:01	AIGQKRSTVAQLVKR	0.180932	0.51522
HLA-DPA1*01:03-DPB1*04:01	AIHEALETTQYLNSF	0.610417	0.0624229
HLA-DPA1*01:03-DPB1*04:01	AINGFLFSNLPRLDM	0.750298	0.311194
HLA-DPA1*01:03-DPB1*04:01	AIVVEHEEFESCRQA	0.481519	0.987131
HLA-DPA1*01:03-DPB1*04:01	AKFALNGEEFMNFDL	0.767995	0.97779
HLA-DPA1*01:03-DPB1*04:01	AKHAWCGGNFLEVTE	0.732999	0.993363
HLA-DPA1*01:03-DPB1*04:01	AKIKLKSSELQAIKT	0.510136	0.898384
HLA-DPA1*01:03-DPB1*04:01	AKIPNFWVTTFVNHP	0.658399	0.494308
HLA-DPA1*01:03-DPB1*04:01	AKKETVWRLEEFGRF	0.714876	0.795445
HLA-DPA1*01:03-DPB1*04:01	AKKVMSDTEYAEWLR	0.509588	0.589729
HLA-DPA1*01:03-DPB1*04:01	AKMREWFSETFQKVK	0.821626	0.996787
HLA-DPA1*01:03-DPB1*04:01	AKRSLESEMYLEGLG	0.743314	0.978695
HLA-DPA1*01:03-DPB1*04:01	AKTFLTVYWTPERVE	0.694964	0.310953
HLA-DPA1*01:03-DPB1*04:01	AKVLHGEQYLELYKP	0.761981	0.996628
HLA-DPA1*01:03-DPB1*04:01	AKYFIRDEFLRISTA	0.879683	0.997898
HLA-DPA1*01:03-DPB1*04:01	ALEFHTVPFQLLARY	0.877148	0.987927
HLA-DPA1*01:03-DPB1*04:01	ALEQFQFIRAHAVRE	0.466347	0.84499
HLA-DPA1*01:03-DPB1*04:01	ALETLTGALFQRPPL	0.667891	0.4598
HLA-DPA1*01:03-DPB1*04:01	ALPLSNLYETLGVVG	0.47061	0.00724296
HLA-DPA1*01:03-DPB1*04:01	ALPLYFEGFLLIKRS	0.855327	0.777083
HLA-DPA1*01:03-DPB1*04:01	ALQKYEKEKFEEMIQ	0.661917	0.979704
HLA-DPA1*01:03-DPB1*04:01	ANDLLVDEFLKVSSK	0.751662	0.998734
HLA-DPA1*01:03-DPB1*04:01	ANEMTPTRFAEIIEK	0.624785	0.995124
HLA-DPA1*01:03-DPB1*04:01	ANHFFTVPFLRDVVN	0.807595	0.966912
HLA-DPA1*01:03-DPB1*04:01	ANIRVVSEDFLQDVS	0.624814	0.986048
HLA-DPA1*01:03-DPB1*04:01	ANKELTFLLFSCPHR	0.553677	0.0947931
HLA-DPA1*01:03-DPB1*04:01	ANKFTGSELATLVNN	0.539484	0.910453
HLA-DPA1*01:03-DPB1*04:01	ANREKMTQIMFETFN	0.671333	0.211748
HLA-DPA1*01:03-DPB1*04:01	ANSRFATTFYQHLAD	0.887737	0.998624
HLA-DPA1*01:03-DPB1*04:01	APADVQYDLYLNVAN	0.830164	0.997066
HLA-DPA1*01:03-DPB1*04:01	APAFLYDIYLRMTGR	0.772624	0.997298
HLA-DPA1*01:03-DPB1*04:01	APAISAASFLQDLIH	0.654083	0.376316
HLA-DPA1*01:03-DPB1*04:01	APFMANIPLLLYPQD	0.642587	0.897451
HLA-DPA1*01:03-DPB1*04:01	APGTWWKAPCYETVK	0.454605	0.472785
HLA-DPA1*01:03-DPB1*04:01	APKLLIYSNNQRPSG	0.114753	0.792774
HLA-DPA1*01:03-DPB1*04:01	APMIIHGIKTQGARQ	0.0828876	0.54041
HLA-DPA1*01:03-DPB1*04:01	APPKILVERYLIEIA	0.648482	0.944163
HLA-DPA1*01:03-DPB1*04:01	APSLGCFVGSRFVHG	0.74439	0.390133
HLA-DPA1*01:03-DPB1*04:01	APSPLYSVEFSEEPF	0.65573	0.853242
HLA-DPA1*01:03-DPB1*04:01	APTLIADLFVADQRS	0.485118	0.949279
HLA-DPA1*01:03-DPB1*04:01	APVAGQLHSVAFLAL	0.845055	0.344586
HLA-DPA1*01:03-DPB1*04:01	APVEVESFLVHPGDL	0.493789	0.829516
HLA-DPA1*01:03-DPB1*04:01	APVPAFEGRSFLAFP	0.687483	0.991844
HLA-DPA1*01:03-DPB1*04:01	APVVVYTLFVPFRQK	0.893382	0.986936
HLA-DPA1*01:03-DPB1*04:01	APWIEQEGPEYWDQE	0.109341	0.639546
HLA-DPA1*01:03-DPB1*04:01	APWIEQEGPEYWDRE	0.111195	0.609497
HLA-DPA1*01:03-DPB1*04:01	APWVEQEGPEYWDRE	0.0995542	0.533344
HLA-DPA1*01:03-DPB1*04:01	AQAFAVNPLLRVINL	0.693867	0.865933
HLA-DPA1*01:03-DPB1*04:01	AQAKLWEEAFLEEMR	0.680711	0.746354
HLA-DPA1*01:03-DPB1*04:01	AQGLAGEPLLFVGRG	0.387961	0.949203
HLA-DPA1*01:03-DPB1*04:01	AQKLANTCFNEIEKQ	0.72768	0.924798
HLA-DPA1*01:03-DPB1*04:01	AQKSQSTQISQELEE	0.130401	0.393441
HLA-DPA1*01:03-DPB1*04:01	AQNSVIIVDKNGRLV	0.0826741	0.603667
HLA-DPA1*01:03-DPB1*04:01	AQQAADKYLYVDKNF	0.328645	0.315245
HLA-DPA1*01:03-DPB1*04:01	AQTLSTQLFQMVHTQ	0.775165	0.996782
HLA-DPA1*01:03-DPB1*04:01	AREEFRPTIYSNVIK	0.872822	0.998567
HLA-DPA1*01:03-DPB1*04:01	AREKKLYANMFERLA	0.877863	0.921881
HLA-DPA1*01:03-DPB1*04:01	ARELYHEEFARAGKQ	0.608876	0.992566
HLA-DPA1*01:03-DPB1*04:01	AREYIYMHFGEVAKQ	0.750417	0.996047
HLA-DPA1*01:03-DPB1*04:01	ARLFIFETFCRIHQC	0.763791	0.198863
HLA-DPA1*01:03-DPB1*04:01	ARLPLNTDAYLSLQE	0.525606	0.837106
HLA-DPA1*01:03-DPB1*04:01	ARPLEGTSFIVDQAN	0.357666	0.960578
HLA-DPA1*01:03-DPB1*04:01	ASLTVKAYLLGKEDA	0.324124	0.199405
HLA-DPA1*01:03-DPB1*04:01	ASNDMYHSRALQVVR	0.393727	0.990862
HLA-DPA1*01:03-DPB1*04:01	ASPPLLPSPFQQSPS	0.518391	0.912495
HLA-DPA1*01:03-DPB1*04:01	ASPRYIFTMLSSLAR	0.620857	0.466592
HLA-DPA1*01:03-DPB1*04:01	ASQDLLGTLRKQLSD	0.181172	0.0070968
HLA-DPA1*01:03-DPB1*04:01	ASQFTAEGYLYVQEK	0.785281	0.995574
HLA-DPA1*01:03-DPB1*04:01	ASRDLLGETLAQLIR	0.526943	0.769073
HLA-DPA1*01:03-DPB1*04:01	ASSAASSEHFEKLHE	0.39709	0.207736
HLA-DPA1*01:03-DPB1*04:01	ASSFRTHQIEAVPTS	0.455448	0.963539
HLA-DPA1*01:03-DPB1*04:01	ASSYFTNMFATWSPS	0.740851	0.192345
HLA-DPA1*01:03-DPB1*04:01	ASYIQSKFEDLNKRK	0.659844	0.996089
HLA-DPA1*01:03-DPB1*04:01	ATAELAGTEFVAEKL	0.643256	0.783685
HLA-DPA1*01:03-DPB1*04:01	ATDDDIVFEDFARLR	0.579726	0.956655
HLA-DPA1*01:03-DPB1*04:01	ATGKITFEDFNEVVT	0.646772	0.990632
HLA-DPA1*01:03-DPB1*04:01	ATGSFTYEAVELVPA	0.639698	0.873528
HLA-DPA1*01:03-DPB1*04:01	ATLINEQWLLTTAKN	0.462198	0.892363
HLA-DPA1*01:03-DPB1*04:01	ATNSIQIRNVSQLPA	0.165338	0.00712956
HLA-DPA1*01:03-DPB1*04:01	ATPLRFREVPYAYIR	0.746109	0.555989
HLA-DPA1*01:03-DPB1*04:01	ATQITSSKFSVICPA	0.785826	0.94654
HLA-DPA1*01:03-DPB1*04:01	ATRLVGSGFKVVVGS	0.651149	0.998263
HLA-DPA1*01:03-DPB1*04:01	ATRRLTDAFLLLRNN	0.493388	0.133392
HLA-DPA1*01:03-DPB1*04:01	AVDTAAQISEQKSND	0.0137913	0.119968
HLA-DPA1*01:03-DPB1*04:01	AVERLWDYGMSSSPH	0.0808506	0.00887371
HLA-DPA1*01:03-DPB1*04:01	AVFVDLEPTVIDEVR	0.279264	0.619529
HLA-DPA1*01:03-DPB1*04:01	AVGSIRYNYLLDVLE	0.692154	0.914168
HLA-DPA1*01:03-DPB1*04:01	AVGYVDDTQFVRFDS	0.482218	0.992163
HLA-DPA1*01:03-DPB1*04:01	AVHQVYYDIFEPLLS	0.837362	0.954249
HLA-DPA1*01:03-DPB1*04:01	AVIHSENFQTLLDAG	0.672408	0.941805
HLA-DPA1*01:03-DPB1*04:01	AVKFVSTKFEHLERV	0.929619	0.997868
HLA-DPA1*01:03-DPB1*04:01	AVLTAEITSKIARVP	0.356698	0.0157806
HLA-DPA1*01:03-DPB1*04:01	AVNLQQDAFVVIGRD	0.537958	0.96183
HLA-DPA1*01:03-DPB1*04:01	AYNVYVAERFQEAKG	0.70519	0.999422
HLA-DPA1*01:03-DPB1*04:01	CAIVRGVKYNQATPN	0.335215	0.540894
HLA-DPA1*01:03-DPB1*04:01	CAKMAYELWRNLEEE	0.672218	0.108166
HLA-DPA1*01:03-DPB1*04:01	CGTLGSTMFEGYCQK	0.696929	0.0145293
HLA-DPA1*01:03-DPB1*04:01	CLRSFQTGLFTAARQ	0.701977	0.0125158
HLA-DPA1*01:03-DPB1*04:01	CPPTVCQDPKEPRAL	0.0129429	0.00841602
HLA-DPA1*01:03-DPB1*04:01	CPSDWKTDSTCRMVT	0.0664192	0.358374
HLA-DPA1*01:03-DPB1*04:01	CRKEYENALFSCISR	0.760851	0.0926955
HLA-DPA1*01:03-DPB1*04:01	CSGFAGVYFEKVLKS	0.874992	0.539407
HLA-DPA1*01:03-DPB1*04:01	DADVFSREPFVVWFQ	0.612775	0.841552
HLA-DPA1*01:03-DPB1*04:01	DAEFRHDSGYEVHHQ	0.216128	0.931132
HLA-DPA1*01:03-DPB1*04:01	DAERIKLEAERFENL	0.700611	0.96455
HLA-DPA1*01:03-DPB1*04:01	DAFIVYDTKDPAVTE	0.10958	0.659298
HLA-DPA1*01:03-DPB1*04:01	DAIHTAILTLKESFE	0.247224	0.0930062
HLA-DPA1*01:03-DPB1*04:01	DALQPEDFLEEDEYH	0.329112	0.681381
HLA-DPA1*01:03-DPB1*04:01	DAVLRFNGAPTANFQ	0.159587	0.924177
HLA-DPA1*01:03-DPB1*04:01	DCFRYYSSEYHYVGG	0.643237	0.0312987
HLA-DPA1*01:03-DPB1*04:01	DCGWIVSDCTAEALK	0.162272	0.004043
HLA-DPA1*01:03-DPB1*04:01	DDDNTYSRELFEEMR	0.570135	0.998468
HLA-DPA1*01:03-DPB1*04:01	DDFEGQLESDRFLLM	0.711055	0.759646
HLA-DPA1*01:03-DPB1*04:01	DDGARKLVQTTYECL	0.67002	0.0440311
HLA-DPA1*01:03-DPB1*04:01	DDIDFDIEEFAKDVG	0.441892	0.930345
HLA-DPA1*01:03-DPB1*04:01	DDKGHIIVDEFQNTN	0.298528	0.998798
HLA-DPA1*01:03-DPB1*04:01	DDKISWEEYKQATYG	0.401193	0.797283
HLA-DPA1*01:03-DPB1*04:01	DDMEKIWHHTFYNEL	0.766748	0.992822
HLA-DPA1*01:03-DPB1*04:01	DDNKLFREEFNALPA	0.698486	0.991724
HLA-DPA1*01:03-DPB1*04:01	DDNVSFRWEALGNTL	0.489137	0.41104
HLA-DPA1*01:03-DPB1*04:01	DDRYYTAINFVATPD	0.602699	0.988641
HLA-DPA1*01:03-DPB1*04:01	DDSYMVDYFKSISQY	0.623753	0.917795
HLA-DPA1*01:03-DPB1*04:01	DEAASYIQSKFEDLN	0.733135	0.983551
HLA-DPA1*01:03-DPB1*04:01	DEKKQVFTSEKFLVM	0.865985	0.986731
HLA-DPA1*01:03-DPB1*04:01	DELGKFSSTLYETGG	0.594944	0.633723
HLA-DPA1*01:03-DPB1*04:01	DELQFGYEVWREFPD	0.655109	0.887419
HLA-DPA1*01:03-DPB1*04:01	DEQYTALSNMPKKSS	0.116117	0.0560148
HLA-DPA1*01:03-DPB1*04:01	DFKKFKVALFSRLVN	0.935661	0.98502
HLA-DPA1*01:03-DPB1*04:01	DFLSHPFGIAVFEDK	0.68115	0.422742
HLA-DPA1*01:03-DPB1*04:01	DFNRFLNTTFSFFPP	0.797324	0.0177962
HLA-DPA1*01:03-DPB1*04:01	DFQMSPYAEYPKNPR	0.453317	0.800485
HLA-DPA1*01:03-DPB1*04:01	DFTKQGFRVIALAHR	0.490925	0.229043
HLA-DPA1*01:03-DPB1*04:01	DGFRVVKLNEVIRQV	0.499399	0.708954
HLA-DPA1*01:03-DPB1*04:01	DGFRWDYLYKVPTPH	0.396301	0.811918
HLA-DPA1*01:03-DPB1*04:01	DGGFRHSEAFEALQQ	0.547015	0.978222
HLA-DPA1*01:03-DPB1*04:01	DGGYSWTKMLEGPHY	0.224512	0.659189
HLA-DPA1*01:03-DPB1*04:01	DGHSCSRFYPTGKRR	0.147825	0.0347085
HLA-DPA1*01:03-DPB1*04:01	DGIVPLRYVKFQNVN	0.803633	0.997376
HLA-DPA1*01:03-DPB1*04:01	DGKERVTGEEWLVTT	0.46398	0.998358
HLA-DPA1*01:03-DPB1*04:01	DGKLIIWDSYTTNKV	0.25229	0.156325
HLA-DPA1*01:03-DPB1*04:01	DGLKKFYITKFKGFD	0.745527	0.979109
HLA-DPA1*01:03-DPB1*04:01	DGNFFTYTRHEPIGV	0.491113	0.734693
HLA-DPA1*01:03-DPB1*04:01	DGQKFSVTAYSEWIE	0.694071	0.880948
HLA-DPA1*01:03-DPB1*04:01	DGQKLVHSLFESIMS	0.904262	0.974477
HLA-DPA1*01:03-DPB1*04:01	DGSFFLYSKLTVDKS	0.513345	0.906091
HLA-DPA1*01:03-DPB1*04:01	DGSTFWSHPFNSLCH	0.766614	0.99586
HLA-DPA1*01:03-DPB1*04:01	DGSWDMSKFLNIQCQ	0.577916	0.944966
HLA-DPA1*01:03-DPB1*04:01	DGVFECEYYPVVPGK	0.673723	0.458582
HLA-DPA1*01:03-DPB1*04:01	DGVYAFEYYPSTPGR	0.54719	0.606446
HLA-DPA1*01:03-DPB1*04:01	DGWDSEPFTLVERDG	0.408436	0.893572
HLA-DPA1*01:03-DPB1*04:01	DHIYHSEYFLALKKQ	0.875127	0.999155
HLA-DPA1*01:03-DPB1*04:01	DHLMKSQEFLEDADR	0.470663	0.994263
HLA-DPA1*01:03-DPB1*04:01	DHNWRSELYAQTVSE	0.580878	0.992368
HLA-DPA1*01:03-DPB1*04:01	DHQLLWGEALLITPV	0.658806	0.835675
HLA-DPA1*01:03-DPB1*04:01	DHSFFKISYLTFLPS	0.92277	0.974328
HLA-DPA1*01:03-DPB1*04:01	DHSSDMFNYEEYCTA	0.451516	0.00508191
HLA-DPA1*01:03-DPB1*04:01	DIDGSTFWSHPFNSL	0.701705	0.911756
HLA-DPA1*01:03-DPB1*04:01	DKDTDKFKGFCYVEF	0.647104	0.0188512
HLA-DPA1*01:03-DPB1*04:01	DKEGVIEPDTDAPQE	0.00306234	0.859884
HLA-DPA1*01:03-DPB1*04:01	DKEQLTAEAKELRQK	0.0410063	0.702525
HLA-DPA1*01:03-DPB1*04:01	DKFVSELWKDVDRII	0.61778	0.988474
HLA-DPA1*01:03-DPB1*04:01	DKGHIIVDEFQNTNV	0.427094	0.994591
HLA-DPA1*01:03-DPB1*04:01	DKIRVWLQSEKLERM	0.515864	0.27174
HLA-DPA1*01:03-DPB1*04:01	DKKIGILHENFQTLK	0.69074	0.983284
HLA-DPA1*01:03-DPB1*04:01	DKNYFEGTGYARVPT	0.767088	0.997825
HLA-DPA1*01:03-DPB1*04:01	DKPLVKVTFFQNGKS	0.646224	0.922945
HLA-DPA1*01:03-DPB1*04:01	DKRGRYGTLFTMDRV	0.362555	0.0406035
HLA-DPA1*01:03-DPB1*04:01	DKVLALELFEQITKG	0.768882	0.995806
HLA-DPA1*01:03-DPB1*04:01	DKVNFHFILFNNVDG	0.757156	0.996751
HLA-DPA1*01:03-DPB1*04:01	DLAAVSNKFRDLLQE	0.25402	0.0248047
HLA-DPA1*01:03-DPB1*04:01	DLDLMKSHRFEDVPG	0.637554	0.995026
HLA-DPA1*01:03-DPB1*04:01	DLEGEAFLPLREVPG	0.576464	0.905892
HLA-DPA1*01:03-DPB1*04:01	DLILPVPAFNVINGG	0.313201	0.788213
HLA-DPA1*01:03-DPB1*04:01	DLKVHFLTDPENEMK	0.151782	0.826951
HLA-DPA1*01:03-DPB1*04:01	DLLHSTAFEELHKLE	0.805811	0.993542
HLA-DPA1*01:03-DPB1*04:01	DLNTFLHEPFSSVAA	0.885258	0.998847
HLA-DPA1*01:03-DPB1*04:01	DLPKMNQEQFIELCK	0.648187	0.851643
HLA-DPA1*01:03-DPB1*04:01	DLPVITIDPASPQSP	0.016891	0.673089
HLA-DPA1*01:03-DPB1*04:01	DLRSWTAVDTAAQIS	0.117943	0.870022
HLA-DPA1*01:03-DPB1*04:01	DLSCYKTTYWICERK	0.463428	0.0370436
HLA-DPA1*01:03-DPB1*04:01	DLTIAIESARKKQEG	0.0607378	0.0645801
HLA-DPA1*01:03-DPB1*04:01	DMEKIWHHTFYNELR	0.76884	0.998195
HLA-DPA1*01:03-DPB1*04:01	DMEKIWHHTFYNELR	0.76884	0.998195
HLA-DPA1*01:03-DPB1*04:01	DNKSVKGVNFEAVLR	0.717887	0.995575
HLA-DPA1*01:03-DPB1*04:01	DNLGYNLYHPLGSEL	0.563048	0.217092
HLA-DPA1*01:03-DPB1*04:01	DNQIVVSDYAQMDRV	0.492205	0.815348
HLA-DPA1*01:03-DPB1*04:01	DNTYSRELFEEMRWT	0.654474	0.996694
HLA-DPA1*01:03-DPB1*04:01	DNVLMSGVKNNVGRG	0.0668328	0.128521
HLA-DPA1*01:03-DPB1*04:01	DNVSFRWEALGNTLS	0.481933	0.891357
HLA-DPA1*01:03-DPB1*04:01	DPDDMAFDVSWFAVH	0.488667	0.53115
HLA-DPA1*01:03-DPB1*04:01	DPDNNGFINEDFIVW	0.388583	0.349123
HLA-DPA1*01:03-DPB1*04:01	DPDQQYLILNTARKH	0.196563	0.948515
HLA-DPA1*01:03-DPB1*04:01	DPEKMITESKFLQLE	0.752066	0.991393
HLA-DPA1*01:03-DPB1*04:01	DPGSLLVHSFQQLGR	0.625935	0.987704
HLA-DPA1*01:03-DPB1*04:01	DPKFITSILYENNVI	0.691794	0.933788
HLA-DPA1*01:03-DPB1*04:01	DPKNVLITDFFGSVR	0.754644	0.998381
HLA-DPA1*01:03-DPB1*04:01	DPQLSLISAMIKNLK	0.380293	0.706239
HLA-DPA1*01:03-DPB1*04:01	DPSSLSFNMWKEIPI	0.743626	0.960546
HLA-DPA1*01:03-DPB1*04:01	DPSYVNVQNLDKARQ	0.0518023	0.97868
HLA-DPA1*01:03-DPB1*04:01	DPTGTFEKEMIGRIP	0.375627	0.967663
HLA-DPA1*01:03-DPB1*04:01	DPTLIDGEGFSSIHL	0.507672	0.811195
HLA-DPA1*01:03-DPB1*04:01	DPTTAFRAPDVARAL	0.124406	0.736691
HLA-DPA1*01:03-DPB1*04:01	DPYEAEDFVCDYHLE	0.347391	0.411151
HLA-DPA1*01:03-DPB1*04:01	DQAKYNLINEYFLVG	0.69281	0.734722
HLA-DPA1*01:03-DPB1*04:01	DQDEYIADMFSHEEN	0.380806	0.937798
HLA-DPA1*01:03-DPB1*04:01	DQFRRTALHRASLEG	0.321288	0.153503
HLA-DPA1*01:03-DPB1*04:01	DQFYVANEFLKYRLH	0.754293	0.994843
HLA-DPA1*01:03-DPB1*04:01	DQPTIRKENFNNVPD	0.501868	0.997902
HLA-DPA1*01:03-DPB1*04:01	DQYSFIHEALLEAVG	0.642328	0.934808
HLA-DPA1*01:03-DPB1*04:01	DRAPFAAPSPFAELV	0.716912	0.0372974
HLA-DPA1*01:03-DPB1*04:01	DRAYLEGTCVEWLRR	0.428472	0.0916248
HLA-DPA1*01:03-DPB1*04:01	DRDFTAEDYEKLTPS	0.446305	0.997004
HLA-DPA1*01:03-DPB1*04:01	DRELISERWKNFPSP	0.431609	0.887328
HLA-DPA1*01:03-DPB1*04:01	DRFPYLSESYLITTD	0.69676	0.836435
HLA-DPA1*01:03-DPB1*04:01	DRHFAGPHFVAVNNK	0.613078	0.965445
HLA-DPA1*01:03-DPB1*04:01	DRLDFVLTSLVALRR	0.733422	0.455212
HLA-DPA1*01:03-DPB1*04:01	DRRRMALENYLAALQ	0.609565	0.932183
HLA-DPA1*01:03-DPB1*04:01	DRTPLVSVLLEGPPH	0.326805	0.0768745
HLA-DPA1*01:03-DPB1*04:01	DRYFYHQEEYVRFDS	0.657522	0.998479
HLA-DPA1*01:03-DPB1*04:01	DSAISFTEFVKVLEK	0.842282	0.999208
HLA-DPA1*01:03-DPB1*04:01	DSDIVASSFLKSDKN	0.646792	0.994491
HLA-DPA1*01:03-DPB1*04:01	DSGRFYVVMWKQTEQ	0.561726	0.983804
HLA-DPA1*01:03-DPB1*04:01	DSKSIATEIILEIKK	0.5912	0.988105
HLA-DPA1*01:03-DPB1*04:01	DSQDLGQHGLEEDFM	0.133576	0.513643
HLA-DPA1*01:03-DPB1*04:01	DSQQLDVFIATSKHA	0.204047	0.0294699
HLA-DPA1*01:03-DPB1*04:01	DSRTFTNVYWMKVND	0.707656	0.985486
HLA-DPA1*01:03-DPB1*04:01	DSSSFYVVMWKQMEQ	0.64524	0.8585
HLA-DPA1*01:03-DPB1*04:01	DSSSFYVVMWKQTEQ	0.592709	0.962552
HLA-DPA1*01:03-DPB1*04:01	DSSTLHAVTFLRTPE	0.727575	0.998547
HLA-DPA1*01:03-DPB1*04:01	DTDLVLRKALFSTLK	0.642868	0.494241
HLA-DPA1*01:03-DPB1*04:01	DTEKKMVEINFLCVH	0.560221	0.606782
HLA-DPA1*01:03-DPB1*04:01	DTGVIHVVEKEEDLQ	0.042963	0.518815
HLA-DPA1*01:03-DPB1*04:01	DTHAYNVADFESLSR	0.534551	0.997435
HLA-DPA1*01:03-DPB1*04:01	DTLTATATATARADQ	0.0554604	0.0680952
HLA-DPA1*01:03-DPB1*04:01	DTNLIESSNMLGLNR	0.424549	0.29716
HLA-DPA1*01:03-DPB1*04:01	DTQFVQFDSDAASPR	0.122775	0.779443
HLA-DPA1*01:03-DPB1*04:01	DTQFVRFDSDAASQK	0.110789	0.961503
HLA-DPA1*01:03-DPB1*04:01	DTQFVRFDSDAASQR	0.101861	0.966715
HLA-DPA1*01:03-DPB1*04:01	DTTSAVIHSENFQTL	0.644923	0.750369
HLA-DPA1*01:03-DPB1*04:01	DTVVITLKNMASHPV	0.153261	0.0248984
HLA-DPA1*01:03-DPB1*04:01	DTYHYLPFSLPHRRP	0.487407	0.787897
HLA-DPA1*01:03-DPB1*04:01	DVAWNFEKFLVGPDG	0.498629	0.997923
HLA-DPA1*01:03-DPB1*04:01	DVGKDVYHHTFFEML	0.876641	0.896854
HLA-DPA1*01:03-DPB1*04:01	DVQYLDEPMLTVHQT	0.333061	0.957045
HLA-DPA1*01:03-DPB1*04:01	DVRSKFLGVEMEKVQ	0.692961	0.980517
HLA-DPA1*01:03-DPB1*04:01	DVVDSFGTVPFLDYK	0.726912	0.84743
HLA-DPA1*01:03-DPB1*04:01	DWRNVHGINFVSPVR	0.42038	0.426628
HLA-DPA1*01:03-DPB1*04:01	DYTYYFVPAPWLSVK	0.770569	0.800623
HLA-DPA1*01:03-DPB1*04:01	DYVEINIDHKFHRHL	0.242895	0.107463
HLA-DPA1*01:03-DPB1*04:01	EAAAYIQCQFEDLNR	0.606248	0.987781
HLA-DPA1*01:03-DPB1*04:01	EAFVVEEWVKETHAD	0.360355	0.299484
HLA-DPA1*01:03-DPB1*04:01	EAHAAWDKFLSVVSS	0.594871	0.810774
HLA-DPA1*01:03-DPB1*04:01	EALKFHLYNLVPGIP	0.696396	0.809592
HLA-DPA1*01:03-DPB1*04:01	EAMINYENFLKVGEK	0.751228	0.998732
HLA-DPA1*01:03-DPB1*04:01	EANIIVDRWLDINEK	0.525954	0.989979
HLA-DPA1*01:03-DPB1*04:01	EAQLEAEVKLLRKEN	0.1472	0.0501359
HLA-DPA1*01:03-DPB1*04:01	ECDLVYTFFHPLPRD	0.827705	0.949154
HLA-DPA1*01:03-DPB1*04:01	ECGTLGSTMFEGYCQ	0.662038	0.00262783
HLA-DPA1*01:03-DPB1*04:01	EDKGILTVDELLAIR	0.422895	0.991182
HLA-DPA1*01:03-DPB1*04:01	EDLEPFRMTPFSAIG	0.817946	0.966845
HLA-DPA1*01:03-DPB1*04:01	EDLRSWTAADMAAQI	0.229911	0.764567
HLA-DPA1*01:03-DPB1*04:01	EDLRSWTAADMAAQT	0.157456	0.789532
HLA-DPA1*01:03-DPB1*04:01	EDLSGTQFVCETVIR	0.517262	0.250413
HLA-DPA1*01:03-DPB1*04:01	EDNVFEAPTIVKVFK	0.396018	0.880375
HLA-DPA1*01:03-DPB1*04:01	EDRDYYYDTFKGDDY	0.343216	0.945977
HLA-DPA1*01:03-DPB1*04:01	EDRNLLSVAYKNVVG	0.568186	0.995751
HLA-DPA1*01:03-DPB1*04:01	EDSKSIATEIILEIK	0.494771	0.471908
HLA-DPA1*01:03-DPB1*04:01	EDTFYVVSFRRDHLL	0.560055	0.828812
HLA-DPA1*01:03-DPB1*04:01	EDYRWQWTSFLSAAS	0.807794	0.950651
HLA-DPA1*01:03-DPB1*04:01	EEDAFHFVSYVPVNG	0.692183	0.993747
HLA-DPA1*01:03-DPB1*04:01	EEFGRFASFEAQGAL	0.464501	0.763305
HLA-DPA1*01:03-DPB1*04:01	EEFRPTIYSNVIKGM	0.65507	0.98775
HLA-DPA1*01:03-DPB1*04:01	EEKEFLMCKFQEARK	0.716223	0.997767
HLA-DPA1*01:03-DPB1*04:01	EEKLFQVHTFEIFQK	0.809117	0.989883
HLA-DPA1*01:03-DPB1*04:01	EELCADLFERVPGPV	0.682584	0.986606
HLA-DPA1*01:03-DPB1*04:01	EELSAEHYLPIFAHH	0.645611	0.855267
HLA-DPA1*01:03-DPB1*04:01	EERNLLSVAYKNVVG	0.582817	0.995901
HLA-DPA1*01:03-DPB1*04:01	EETLGTTEFLNMTEH	0.723	0.989331
HLA-DPA1*01:03-DPB1*04:01	EEVVEIDGKQVQQKD	0.0459897	0.180403
HLA-DPA1*01:03-DPB1*04:01	EFDLEAEEYVPLPKG	0.502409	0.861275
HLA-DPA1*01:03-DPB1*04:01	EFEELCADLFERVPG	0.769735	0.995172
HLA-DPA1*01:03-DPB1*04:01	EGELRILASTQFEPT	0.737448	0.973997
HLA-DPA1*01:03-DPB1*04:01	EGGTFKLELFLPEEY	0.783383	0.693996
HLA-DPA1*01:03-DPB1*04:01	EGHLDGQPFLRYDRQ	0.424212	0.981282
HLA-DPA1*01:03-DPB1*04:01	EGHTFEPAEFIIDTR	0.37973	0.996489
HLA-DPA1*01:03-DPB1*04:01	EGHTFQVAEFIVDTR	0.542826	0.993232
HLA-DPA1*01:03-DPB1*04:01	EGIAQTVFLGLNRSD	0.751667	0.168482
HLA-DPA1*01:03-DPB1*04:01	EGKEEIVKVTFEELR	0.693742	0.972519
HLA-DPA1*01:03-DPB1*04:01	EGKLEHTLARDLVPG	0.14061	0.68142
HLA-DPA1*01:03-DPB1*04:01	EGLIAEQFLETTAAQ	0.611197	0.93965
HLA-DPA1*01:03-DPB1*04:01	EGQLESDRFLLMSGG	0.65337	0.998362
HLA-DPA1*01:03-DPB1*04:01	EGRTFEMSDFIVDTR	0.562457	0.99763
HLA-DPA1*01:03-DPB1*04:01	EGRVMVTDFENVPEE	0.538283	0.995184
HLA-DPA1*01:03-DPB1*04:01	EGSLLSDDFLDTPDD	0.468201	0.899933
HLA-DPA1*01:03-DPB1*04:01	EHGSYTTEAFLSAQR	0.67915	0.999147
HLA-DPA1*01:03-DPB1*04:01	EHPFASSRFLQPVHK	0.833535	0.969115
HLA-DPA1*01:03-DPB1*04:01	EHTLFKGTYFPTWEG	0.825453	0.798873
HLA-DPA1*01:03-DPB1*04:01	EHWIGHENFELINHD	0.628194	0.997764
HLA-DPA1*01:03-DPB1*04:01	EIAKATFMYEQFPEL	0.883293	0.423013
HLA-DPA1*01:03-DPB1*04:01	EINLVDDYFELVQHE	0.626628	0.955784
HLA-DPA1*01:03-DPB1*04:01	EKEEFASAHFSPVLR	0.895693	0.997202
HLA-DPA1*01:03-DPB1*04:01	EKEGVQYSYSLFHLM	0.896255	0.802721
HLA-DPA1*01:03-DPB1*04:01	EKEKIVWVRFENADL	0.673008	0.984556
HLA-DPA1*01:03-DPB1*04:01	EKELTYEKFVEWTRL	0.822631	0.989849
HLA-DPA1*01:03-DPB1*04:01	EKEPQFKFIYFNHMN	0.715019	0.901214
HLA-DPA1*01:03-DPB1*04:01	EKFYGVTVFKALKLG	0.873757	0.868476
HLA-DPA1*01:03-DPB1*04:01	EKGQILVDFFNALSD	0.758469	0.954676
HLA-DPA1*01:03-DPB1*04:01	EKGSLTSEEFAKLVG	0.825182	0.99893
HLA-DPA1*01:03-DPB1*04:01	EKGYLFWTEWGQYPR	0.695178	0.889686
HLA-DPA1*01:03-DPB1*04:01	EKIWHHTFYNELRVA	0.776829	0.987652
HLA-DPA1*01:03-DPB1*04:01	EKIYSAERFLIATGE	0.765852	0.996544
HLA-DPA1*01:03-DPB1*04:01	EKKELLQEQLEQLQR	0.42807	0.986026
HLA-DPA1*01:03-DPB1*04:01	EKKLFYSTFATDDRK	0.762792	0.92765
HLA-DPA1*01:03-DPB1*04:01	EKKLYANMFERLAEE	0.900201	0.983769
HLA-DPA1*01:03-DPB1*04:01	EKLSLNLDHKSRIFQ	0.189626	0.272783
HLA-DPA1*01:03-DPB1*04:01	EKMTQIMFETFNTPA	0.694723	0.300095
HLA-DPA1*01:03-DPB1*04:01	EKRKIIGDTFVKIAN	0.851707	0.996683
HLA-DPA1*01:03-DPB1*04:01	EKRRLVIEKFQKAPF	0.781049	0.99839
HLA-DPA1*01:03-DPB1*04:01	EKSFEGNVFMYYGLS	0.78122	0.0715652
HLA-DPA1*01:03-DPB1*04:01	EKTEVLSEDLLQIER	0.487646	0.998298
HLA-DPA1*01:03-DPB1*04:01	EKTIYLVSFFEGLQR	0.933319	0.781224
HLA-DPA1*01:03-DPB1*04:01	ELCADLFERVPGPVQ	0.601888	0.561187
HLA-DPA1*01:03-DPB1*04:01	ELHRTLGVERFEEIL	0.75478	0.972541
HLA-DPA1*01:03-DPB1*04:01	ELLFEAGEMRKSLHV	0.291579	0.0384118
HLA-DPA1*01:03-DPB1*04:01	ELRILASTQFEPTAA	0.78994	0.998462
HLA-DPA1*01:03-DPB1*04:01	ELVKLLNELFARFDK	0.651607	0.168397
HLA-DPA1*01:03-DPB1*04:01	ENGTLSREDFQRIPE	0.532856	0.996227
HLA-DPA1*01:03-DPB1*04:01	ENIIALQENELKKKA	0.214447	0.438734
HLA-DPA1*01:03-DPB1*04:01	ENNMYTMSHYYDYPS	0.425471	0.870995
HLA-DPA1*01:03-DPB1*04:01	ENRHLQFERFVVAAG	0.670436	0.997712
HLA-DPA1*01:03-DPB1*04:01	ENRHLQYERFVVAPG	0.732424	0.9992
HLA-DPA1*01:03-DPB1*04:01	ENTDYVNASFIDGYR	0.357255	0.936756
HLA-DPA1*01:03-DPB1*04:01	ENVFVWEHLQSYEGQ	0.481488	0.884114
HLA-DPA1*01:03-DPB1*04:01	EPDFVVTDFAKFSRP	0.642324	0.988808
HLA-DPA1*01:03-DPB1*04:01	EPEDQLYYVKFLSLP	0.837462	0.994615
HLA-DPA1*01:03-DPB1*04:01	EPGQQSFVQVRVSPS	0.257834	0.718427
HLA-DPA1*01:03-DPB1*04:01	EPGYIREGFLAVQHA	0.666981	0.994255
HLA-DPA1*01:03-DPB1*04:01	EPKFLDEPYEAIVPE	0.558216	0.99858
HLA-DPA1*01:03-DPB1*04:01	EPLSYTRFSLARQVD	0.867584	0.994264
HLA-DPA1*01:03-DPB1*04:01	EPRFITVGYVDDTLF	0.379178	0.992408
HLA-DPA1*01:03-DPB1*04:01	EPRYIAVEYVDDTQF	0.297548	0.995864
HLA-DPA1*01:03-DPB1*04:01	EPVELRSSSFSSWDD	0.611271	0.536128
HLA-DPA1*01:03-DPB1*04:01	EPVTVAMAYVYFEKL	0.817173	0.114462
HLA-DPA1*01:03-DPB1*04:01	EQEGEYYCTAFNRAN	0.594809	0.83568
HLA-DPA1*01:03-DPB1*04:01	EQKDYWETELLQLKE	0.649424	0.995318
HLA-DPA1*01:03-DPB1*04:01	EQLGQRAFGPAGKVV	0.218137	0.00742721
HLA-DPA1*01:03-DPB1*04:01	EQQQLIDDHFLFDKP	0.278344	0.912189
HLA-DPA1*01:03-DPB1*04:01	EQQRLAVQQVEEAQQ	0.0635713	0.847918
HLA-DPA1*01:03-DPB1*04:01	ERAQEIFNKYNKDKK	0.151784	0.10254
HLA-DPA1*01:03-DPB1*04:01	ERIKLEAERFENLRE	0.833166	0.998757
HLA-DPA1*01:03-DPB1*04:01	ERLLAVGKWLSINGE	0.636199	0.954369
HLA-DPA1*01:03-DPB1*04:01	ERLRFEQERMEQERQ	0.30513	0.928696
HLA-DPA1*01:03-DPB1*04:01	ERQDFIFTIYHWWQA	0.689373	0.284139
HLA-DPA1*01:03-DPB1*04:01	ERQFRSQAFNKLPQR	0.814164	0.999118
HLA-DPA1*01:03-DPB1*04:01	ERTIIVSMWAKISTQ	0.772103	0.364239
HLA-DPA1*01:03-DPB1*04:01	ESDMTFICVARNPVS	0.263904	0.167491
HLA-DPA1*01:03-DPB1*04:01	ESDVPLKTEEFEVTK	0.458752	0.992197
HLA-DPA1*01:03-DPB1*04:01	ESGSLTYEEFLGRVA	0.748365	0.981432
HLA-DPA1*01:03-DPB1*04:01	ESQIFISRTYDATTH	0.299969	0.958015
HLA-DPA1*01:03-DPB1*04:01	ESRSFYTAYLQRLSG	0.798976	0.980516
HLA-DPA1*01:03-DPB1*04:01	ETADLKWVTFPQVDG	0.646335	0.969046
HLA-DPA1*01:03-DPB1*04:01	ETELKFELLEKDPYA	0.538816	0.757787
HLA-DPA1*01:03-DPB1*04:01	ETLHTFYTQLVLMPK	0.659441	0.513713
HLA-DPA1*01:03-DPB1*04:01	ETLIVSKFCKYEHDD	0.559812	0.28024
HLA-DPA1*01:03-DPB1*04:01	ETSSLSHTLFAESGN	0.702462	0.88195
HLA-DPA1*01:03-DPB1*04:01	ETVITVDTKAAGKGK	0.0127323	0.14809
HLA-DPA1*01:03-DPB1*04:01	EVDETYVPKEFNAET	0.0991577	0.330009
HLA-DPA1*01:03-DPB1*04:01	EVDFAFTVWQSFPER	0.785421	0.952798
HLA-DPA1*01:03-DPB1*04:01	EVGSIIGKKGESVKR	0.0787978	0.9288
HLA-DPA1*01:03-DPB1*04:01	EVIGVLAQSKFQAVR	0.788313	0.940034
HLA-DPA1*01:03-DPB1*04:01	EVLTITPFQRLYRIG	0.834269	0.886258
HLA-DPA1*01:03-DPB1*04:01	EVPLQTSNFAHVIFQ	0.843709	0.860727
HLA-DPA1*01:03-DPB1*04:01	EVVEIDGKQVQQKDV	0.0665758	0.0821225
HLA-DPA1*01:03-DPB1*04:01	FADFHSSKFSSINSD	0.79997	0.993659
HLA-DPA1*01:03-DPB1*04:01	FAFVYFENVDDAKEA	0.488767	0.233508
HLA-DPA1*01:03-DPB1*04:01	FAKVLHGEQYLELYK	0.821315	0.996691
HLA-DPA1*01:03-DPB1*04:01	FEELCADLFERVPGP	0.710166	0.98944
HLA-DPA1*01:03-DPB1*04:01	FGDMTSEEFRQVMNG	0.521758	0.992563
HLA-DPA1*01:03-DPB1*04:01	FGGFASSSFGEQKPT	0.61854	0.970666
HLA-DPA1*01:03-DPB1*04:01	FGGGHIKDELFGTVK	0.5436	0.897496
HLA-DPA1*01:03-DPB1*04:01	FGQRIISEHFLVEDS	0.639006	0.958604
HLA-DPA1*01:03-DPB1*04:01	FGSAFATPFLVVRHQ	0.764201	0.960149
HLA-DPA1*01:03-DPB1*04:01	FHLKRFEHSAKLRRK	0.425267	0.278004
HLA-DPA1*01:03-DPB1*04:01	FKDQVILLNKHIDAY	0.224622	0.0609943
HLA-DPA1*01:03-DPB1*04:01	FKGFCYVEFDEVDSL	0.674685	0.053145
HLA-DPA1*01:03-DPB1*04:01	FKIPFEISKWQKVNL	0.727643	0.927941
HLA-DPA1*01:03-DPB1*04:01	FNEFFFSHFPLFESH	0.840039	0.690115
HLA-DPA1*01:03-DPB1*04:01	FPEEFDKTSFHKVRH	0.663898	0.996773
HLA-DPA1*01:03-DPB1*04:01	FPEVYVPTVFENYVA	0.765801	0.977471
HLA-DPA1*01:03-DPB1*04:01	FPLVVDKFLFVDADQ	0.677616	0.976924
HLA-DPA1*01:03-DPB1*04:01	FPNIGVEKFLELNSE	0.793621	0.998697
HLA-DPA1*01:03-DPB1*04:01	FPNVFIASKLVRVVY	0.761238	0.980827
HLA-DPA1*01:03-DPB1*04:01	FPRLHFFMPGFAPLT	0.649664	0.186997
HLA-DPA1*01:03-DPB1*04:01	FRKHFDYNDEKFLRL	0.733216	0.956456
HLA-DPA1*01:03-DPB1*04:01	FSNVFVASRLESVVY	0.786701	0.98015
HLA-DPA1*01:03-DPB1*04:01	FSYKHLKHERLRKYH	0.363458	0.0265067
HLA-DPA1*01:03-DPB1*04:01	FSYLFPEEFKAIYLR	0.781084	0.749839
HLA-DPA1*01:03-DPB1*04:01	FVGLLTATVASRIHR	0.375757	0.0992135
HLA-DPA1*01:03-DPB1*04:01	FYEFALEQFQFIRAH	0.810337	0.983594
HLA-DPA1*01:03-DPB1*04:01	FYVPGVAPINFHQND	0.0981033	0.747984
HLA-DPA1*01:03-DPB1*04:01	GADASATQAARSTDV	0.0177041	0.0536581
HLA-DPA1*01:03-DPB1*04:01	GADDLEGEAFLPLRE	0.747653	0.997026
HLA-DPA1*01:03-DPB1*04:01	GAFSVYSDFLLYKSG	0.671917	0.473897
HLA-DPA1*01:03-DPB1*04:01	GAGLDSSEQADLRQL	0.0764385	0.0308344
HLA-DPA1*01:03-DPB1*04:01	GAGRKHSNFLRLSDR	0.355875	0.135451
HLA-DPA1*01:03-DPB1*04:01	GAQLSFGNFAQLGHE	0.754423	0.531351
HLA-DPA1*01:03-DPB1*04:01	GARLVAAKLEPKSFK	0.219562	0.648141
HLA-DPA1*01:03-DPB1*04:01	GATLINEQWLLTTAK	0.543723	0.998823
HLA-DPA1*01:03-DPB1*04:01	GAYFHDDGFLAFPGH	0.600249	0.955404
HLA-DPA1*01:03-DPB1*04:01	GDDSIRSLDFVSEPS	0.458644	0.869224
HLA-DPA1*01:03-DPB1*04:01	GDFQMSPYAEYPKNP	0.632022	0.933131
HLA-DPA1*01:03-DPB1*04:01	GDGVFECEYYPVVPG	0.73163	0.881447
HLA-DPA1*01:03-DPB1*04:01	GDGVYGFEYYPMVPG	0.663367	0.764646
HLA-DPA1*01:03-DPB1*04:01	GDHLMKSQEFLEDAD	0.455791	0.990884
HLA-DPA1*01:03-DPB1*04:01	GDLISATKAAAGKVG	0.0990468	0.567304
HLA-DPA1*01:03-DPB1*04:01	GDPEEEEEEEEELVD	0.0353527	0.577903
HLA-DPA1*01:03-DPB1*04:01	GDRIVNTPFQVLMNS	0.817561	0.993884
HLA-DPA1*01:03-DPB1*04:01	GDSQQLDVFIATSKH	0.254055	0.223876
HLA-DPA1*01:03-DPB1*04:01	GDTRVFLYELLPESP	0.669676	0.242968
HLA-DPA1*01:03-DPB1*04:01	GEIYTTSVTLDREEH	0.14348	0.705476
HLA-DPA1*01:03-DPB1*04:01	GEKNFRTEHYEEQIE	0.562628	0.995492
HLA-DPA1*01:03-DPB1*04:01	GELRILASTQFEPTA	0.794329	0.993171
HLA-DPA1*01:03-DPB1*04:01	GEMETSQFPGEEKPQ	0.159861	0.0100757
HLA-DPA1*01:03-DPB1*04:01	GEPRFIAVGYVDDTQ	0.296157	0.998517
HLA-DPA1*01:03-DPB1*04:01	GEPRYIAVEYVDDTQ	0.234622	0.996703
HLA-DPA1*01:03-DPB1*04:01	GERAELATEEFLPVT	0.82728	0.999433
HLA-DPA1*01:03-DPB1*04:01	GERFTDSQFLVLMNR	0.795821	0.995356
HLA-DPA1*01:03-DPB1*04:01	GEVVAGRFIEVPCSE	0.577965	0.538864
HLA-DPA1*01:03-DPB1*04:01	GEYYLQNAFLVAYTK	0.799283	0.960704
HLA-DPA1*01:03-DPB1*04:01	GFAFVYFENVDDAKE	0.564773	0.808039
HLA-DPA1*01:03-DPB1*04:01	GFGRLTGEHWLGLKR	0.694892	0.992796
HLA-DPA1*01:03-DPB1*04:01	GGDTYMHEGFERASE	0.475535	0.996604
HLA-DPA1*01:03-DPB1*04:01	GGEPLSYTRFSLARQ	0.832357	0.994179
HLA-DPA1*01:03-DPB1*04:01	GGHIKDELFGTVKDD	0.493067	0.998296
HLA-DPA1*01:03-DPB1*04:01	GGKKEELIGIAYNRL	0.737661	0.745506
HLA-DPA1*01:03-DPB1*04:01	GGNRNNFDTEEYCMA	0.316692	0.00410107
HLA-DPA1*01:03-DPB1*04:01	GGPPFAFVEFEDPRD	0.445503	0.769618
HLA-DPA1*01:03-DPB1*04:01	GGPSALWEITWERID	0.541284	0.180042
HLA-DPA1*01:03-DPB1*04:01	GGTFKLELFLPEEYP	0.726075	0.446347
HLA-DPA1*01:03-DPB1*04:01	GGVSALSKQQFLTIN	0.685747	0.878357
HLA-DPA1*01:03-DPB1*04:01	GGVSGLTVEQFRKIN	0.558798	0.991897
HLA-DPA1*01:03-DPB1*04:01	GHEFLSHPFAVTLYG	0.833777	0.99636
HLA-DPA1*01:03-DPB1*04:01	GHFDGILYDTYPLSE	0.456019	0.48197
HLA-DPA1*01:03-DPB1*04:01	GHIKDELFGTVKDDL	0.55172	0.990588
HLA-DPA1*01:03-DPB1*04:01	GHILLHDFLLVPREL	0.787289	0.982887
HLA-DPA1*01:03-DPB1*04:01	GHTFEPAEFIIDTRD	0.346826	0.993354
HLA-DPA1*01:03-DPB1*04:01	GHTFQVAEFIVDTRN	0.560516	0.984851
HLA-DPA1*01:03-DPB1*04:01	GIAASFHSAVFSLLK	0.842938	0.713122
HLA-DPA1*01:03-DPB1*04:01	GIHPTIISESFQKAL	0.660383	0.926174
HLA-DPA1*01:03-DPB1*04:01	GILFVQYFHRVPFHR	0.793037	0.9239
HLA-DPA1*01:03-DPB1*04:01	GILYAGIMLTKNGPK	0.319102	0.36911
HLA-DPA1*01:03-DPB1*04:01	GIRKKSTTIRFTCSE	0.246395	0.00271637
HLA-DPA1*01:03-DPB1*04:01	GIVPLRYVKFQNVNS	0.845593	0.998294
HLA-DPA1*01:03-DPB1*04:01	GKFLQGDSFLNEDLN	0.735224	0.813902
HLA-DPA1*01:03-DPB1*04:01	GKKEFQVSLFQTLVL	0.993359	0.990974
HLA-DPA1*01:03-DPB1*04:01	GKKFASVDFVFYNCS	0.692807	0.05268
allele	peptide	affinity_pred	mass_pred
HLA-DPA1*01:03-DPB1*04:01	GKKVNSQRFETIEFD	0.705015	0.958901
HLA-DPA1*01:03-DPB1*04:01	GKTFTSQHFVQTPNK	0.837072	0.998103
HLA-DPA1*01:03-DPB1*04:01	GKVVLELERFLPQPF	0.792443	0.964528
HLA-DPA1*01:03-DPB1*04:01	GLALKMSPWASLGSF	0.671796	0.068786
HLA-DPA1*01:03-DPB1*04:01	GLMLKQIQYTAYGEI	0.834058	0.0224242
HLA-DPA1*01:03-DPB1*04:01	GLNLDDCSMYEDISR	0.239002	0.00761127
HLA-DPA1*01:03-DPB1*04:01	GLSYKEDTKELVVAK	0.163774	0.438263
HLA-DPA1*01:03-DPB1*04:01	GLVVLTYIYFKRLKT	0.721765	0.0305186
HLA-DPA1*01:03-DPB1*04:01	GMDYIHELFSKDPTI	0.461117	0.63155
HLA-DPA1*01:03-DPB1*04:01	GMVLASEEFEQIESR	0.739298	0.998148
HLA-DPA1*01:03-DPB1*04:01	GNAMVMTQYIRLTPD	0.744836	0.996332
HLA-DPA1*01:03-DPB1*04:01	GNEQMKVENFEAAVH	0.430293	0.997416
HLA-DPA1*01:03-DPB1*04:01	GNKLAMQEFMILPVG	0.840173	0.9985
HLA-DPA1*01:03-DPB1*04:01	GNKLAMQEFMILPVG	0.840173	0.9985
HLA-DPA1*01:03-DPB1*04:01	GNMFGTKFETVHQIH	0.726148	0.998112
HLA-DPA1*01:03-DPB1*04:01	GNRLQSLPFALTHLN	0.823262	0.886289
HLA-DPA1*01:03-DPB1*04:01	GNRNNFDTEEYCMAV	0.463223	0.00775138
HLA-DPA1*01:03-DPB1*04:01	GNSFFVMTNFLKTEG	0.94309	0.996582
HLA-DPA1*01:03-DPB1*04:01	GNSFFWNQLLHVPLR	0.834348	0.973034
HLA-DPA1*01:03-DPB1*04:01	GNYKLAYELYTEALG	0.780677	0.860271
HLA-DPA1*01:03-DPB1*04:01	GPALLRGTYFSTQDD	0.641782	0.699705
HLA-DPA1*01:03-DPB1*04:01	GPDSLTVHLIHEVTK	0.216911	0.987015
HLA-DPA1*01:03-DPB1*04:01	GPHQFWTGYFSSRPA	0.634499	0.891027
HLA-DPA1*01:03-DPB1*04:01	GPMFVKATFAEDSKS	0.493805	0.911225
HLA-DPA1*01:03-DPB1*04:01	GPNEAMVVSGFCRSP	0.280945	0.115384
HLA-DPA1*01:03-DPB1*04:01	GPPEIYSDTQFPSLQ	0.574365	0.988161
HLA-DPA1*01:03-DPB1*04:01	GPPFAFVEFEDPRDA	0.455511	0.947413
HLA-DPA1*01:03-DPB1*04:01	GPREKFTAAEFEILK	0.801424	0.998932
HLA-DPA1*01:03-DPB1*04:01	GPSEQHFQWSVYLPT	0.822999	0.946369
HLA-DPA1*01:03-DPB1*04:01	GPSPKQLVSLGPEKS	0.0803141	0.296786
HLA-DPA1*01:03-DPB1*04:01	GPSSAYTQTQFHNLR	0.756807	0.998591
HLA-DPA1*01:03-DPB1*04:01	GPVGRIAFDMFMEDK	0.583957	0.962591
HLA-DPA1*01:03-DPB1*04:01	GPVGVFEWEAFARGT	0.713531	0.997215
HLA-DPA1*01:03-DPB1*04:01	GPVTHEIFENNVVHL	0.452258	0.869363
HLA-DPA1*01:03-DPB1*04:01	GQIAFTGTTFIGYVG	0.872359	0.411663
HLA-DPA1*01:03-DPB1*04:01	GQLSYTIIQQMPRGN	0.533505	0.885128
HLA-DPA1*01:03-DPB1*04:01	GQPAIIDGELYNEVK	0.524964	0.982419
HLA-DPA1*01:03-DPB1*04:01	GQQWYEVERTERIKN	0.248478	0.885903
HLA-DPA1*01:03-DPB1*04:01	GRFMWIKFSSDEELE	0.493796	0.208081
HLA-DPA1*01:03-DPB1*04:01	GRGRAGIEASLDVQY	0.214909	0.0347453
HLA-DPA1*01:03-DPB1*04:01	GRIKQLRSETFESTP	0.740858	0.920084
HLA-DPA1*01:03-DPB1*04:01	GRLTAYEFAKLKSKL	0.693117	0.417889
HLA-DPA1*01:03-DPB1*04:01	GRPWSPGSYLPIPKG	0.41395	0.682636
HLA-DPA1*01:03-DPB1*04:01	GSAIISVTFLKDNLR	0.626651	0.98136
HLA-DPA1*01:03-DPB1*04:01	GSFFLYSKLTVDKSR	0.50406	0.921929
HLA-DPA1*01:03-DPB1*04:01	GSINLQDETFLESNK	0.617332	0.967502
HLA-DPA1*01:03-DPB1*04:01	GSMFRSEEVALVQLF	0.593213	0.0455651
HLA-DPA1*01:03-DPB1*04:01	GSNIISNLFKEDCHQ	0.363701	0.784684
HLA-DPA1*01:03-DPB1*04:01	GSQTRAFQYVSDLVN	0.370815	0.130553
HLA-DPA1*01:03-DPB1*04:01	GSRGYYSSAFASSTN	0.706328	0.860863
HLA-DPA1*01:03-DPB1*04:01	GSSFLGELFNQHPDV	0.733707	0.998594
HLA-DPA1*01:03-DPB1*04:01	GSSFVGQLFNQHPDV	0.709229	0.998994
HLA-DPA1*01:03-DPB1*04:01	GSSSGQTSGFGQHEL	0.104421	0.00876425
HLA-DPA1*01:03-DPB1*04:01	GSTMLTSQYVRLTPD	0.733855	0.97891
HLA-DPA1*01:03-DPB1*04:01	GTFRHTLWKRVQGAV	0.698593	0.970418
HLA-DPA1*01:03-DPB1*04:01	GTHEFFEAIGFQKVL	0.845606	0.755282
HLA-DPA1*01:03-DPB1*04:01	GTLQHAEIFLKNLKL	0.531079	0.308775
HLA-DPA1*01:03-DPB1*04:01	GTLSGDAFLHLLPHS	0.824934	0.912806
HLA-DPA1*01:03-DPB1*04:01	GTLSREDFQRIPELA	0.590626	0.98356
HLA-DPA1*01:03-DPB1*04:01	GTQEFEDVSYESTLK	0.6253	0.960819
HLA-DPA1*01:03-DPB1*04:01	GTTTFAVTSILRVAA	0.890124	0.977303
HLA-DPA1*01:03-DPB1*04:01	GVDFTMKTLEIQGKR	0.277561	0.895912
HLA-DPA1*01:03-DPB1*04:01	GVDQFHGTEYVCCPQ	0.427694	0.989042
HLA-DPA1*01:03-DPB1*04:01	GVFECEYYPVVPGKY	0.70917	0.196524
HLA-DPA1*01:03-DPB1*04:01	GVLDFEQAQLERIAD	0.455834	0.84411
HLA-DPA1*01:03-DPB1*04:01	GVLHVWGVTTEKSKE	0.105641	0.22708
HLA-DPA1*01:03-DPB1*04:01	GVLIYMDQTKFPIVN	0.54396	0.158362
HLA-DPA1*01:03-DPB1*04:01	GVLNSLANVLSQHLN	0.310352	0.361724
HLA-DPA1*01:03-DPB1*04:01	GVSALSKQQFLTING	0.748832	0.972415
HLA-DPA1*01:03-DPB1*04:01	GVSLLSHRWALTAAH	0.483513	0.912443
HLA-DPA1*01:03-DPB1*04:01	GVSMLYSFFMPAAKL	0.832265	0.359973
HLA-DPA1*01:03-DPB1*04:01	GYIFYTFSTVHPIPD	0.705796	0.917933
HLA-DPA1*01:03-DPB1*04:01	GYKLAVATFAGIENK	0.787332	0.711974
HLA-DPA1*01:03-DPB1*04:01	GYKVRYATWSIIMDS	0.727677	0.27046
HLA-DPA1*01:03-DPB1*04:01	HAELIASTFVDQCKT	0.633987	0.772355
HLA-DPA1*01:03-DPB1*04:01	HAFSVEPLLIYPTHY	0.624699	0.559691
HLA-DPA1*01:03-DPB1*04:01	HARDFHINLFQVLPW	0.812339	0.995872
HLA-DPA1*01:03-DPB1*04:01	HAVYQAEHLLQTAGT	0.36558	0.881427
HLA-DPA1*01:03-DPB1*04:01	HDEEEFEVEEAAEAQ	0.110275	0.310398
HLA-DPA1*01:03-DPB1*04:01	HDHYMLEWFLTDRSG	0.579311	0.918667
HLA-DPA1*01:03-DPB1*04:01	HDIRWNFEKFLVGPD	0.569275	0.997763
HLA-DPA1*01:03-DPB1*04:01	HESLHSEDFLELCRE	0.794219	0.994316
HLA-DPA1*01:03-DPB1*04:01	HFYYDGELFLSQNLE	0.742165	0.281021
HLA-DPA1*01:03-DPB1*04:01	HHFARAASEFESSEG	0.325591	0.00652609
HLA-DPA1*01:03-DPB1*04:01	HILLHDFLLVPRELS	0.748166	0.830691
HLA-DPA1*01:03-DPB1*04:01	HILRVEPLLKIRSAG	0.500905	0.82864
HLA-DPA1*01:03-DPB1*04:01	HKPVQASYFETLRQG	0.82956	0.747228
HLA-DPA1*01:03-DPB1*04:01	HKVDLAVLAAVEIRG	0.259573	0.048476
HLA-DPA1*01:03-DPB1*04:01	HLEFSCSEKEQEIER	0.119386	0.0384379
HLA-DPA1*01:03-DPB1*04:01	HLHKYVVVYFREIDT	0.704337	0.87507
HLA-DPA1*01:03-DPB1*04:01	HLPFEGGSLLQIPVK	0.691813	0.895987
HLA-DPA1*01:03-DPB1*04:01	HLSLISVPLLIYHPA	0.593207	0.0851557
HLA-DPA1*01:03-DPB1*04:01	HMAKVLTPELYAELR	0.65793	0.919961
HLA-DPA1*01:03-DPB1*04:01	HMTIEPSTFLAVPTL	0.831704	0.997084
HLA-DPA1*01:03-DPB1*04:01	HNLLVSELYNQLKFP	0.761355	0.659553
HLA-DPA1*01:03-DPB1*04:01	HPDALVGTGFEDDPQ	0.220839	0.997189
HLA-DPA1*01:03-DPB1*04:01	HPEYFTGTTFCVAVD	0.724862	0.734927
HLA-DPA1*01:03-DPB1*04:01	HPFFESVTWENLHQQ	0.762515	0.982366
HLA-DPA1*01:03-DPB1*04:01	HPKEVQFFWEKNGRL	0.404332	0.541841
HLA-DPA1*01:03-DPB1*04:01	HPKFVGKTLETLPEK	0.491875	0.992932
HLA-DPA1*01:03-DPB1*04:01	HPQLCTLPFLILANH	0.808704	0.379881
HLA-DPA1*01:03-DPB1*04:01	HPVELLARDFEKNYN	0.30645	0.996413
HLA-DPA1*01:03-DPB1*04:01	HRAPLVVGRFVNLRT	0.799451	0.925545
HLA-DPA1*01:03-DPB1*04:01	HRGGQYFNDKFIGLR	0.588215	0.974114
HLA-DPA1*01:03-DPB1*04:01	HRPQFSTSKYEVVIP	0.792571	0.998389
HLA-DPA1*01:03-DPB1*04:01	HRTLGVERFEEILQE	0.745483	0.997195
HLA-DPA1*01:03-DPB1*04:01	HSGDIIATVFAPLEV	0.899135	0.403205
HLA-DPA1*01:03-DPB1*04:01	HTGFYSCKYLAVPTS	0.761882	0.88623
HLA-DPA1*01:03-DPB1*04:01	HTGMMAENFLYGNEV	0.49392	0.474441
HLA-DPA1*01:03-DPB1*04:01	HTKDVLSVAFSSDNR	0.329099	0.188473
HLA-DPA1*01:03-DPB1*04:01	HVGWYQSTYYGSFVT	0.827186	0.508495
HLA-DPA1*01:03-DPB1*04:01	HYQFASGAFLHIKET	0.878546	0.997081
HLA-DPA1*01:03-DPB1*04:01	IAASFHSAVFSLLKA	0.874764	0.973597
HLA-DPA1*01:03-DPB1*04:01	IAAVEMEHFLPLANL	0.749125	0.984131
HLA-DPA1*01:03-DPB1*04:01	IAGKIIEVEDWEIFR	0.433097	0.583666
HLA-DPA1*01:03-DPB1*04:01	IAKQLFSSLFSGILK	0.9358	0.437506
HLA-DPA1*01:03-DPB1*04:01	IAPTLIADLFVADQR	0.481564	0.807221
HLA-DPA1*01:03-DPB1*04:01	IAVGYVDDTQFVRFD	0.358069	0.987743
HLA-DPA1*01:03-DPB1*04:01	IDESSLTGETTPCSK	0.0197829	0.00773944
HLA-DPA1*01:03-DPB1*04:01	IDQINTDLNLERSHA	0.0938058	0.415364
HLA-DPA1*01:03-DPB1*04:01	IDRHMYHSLYLKVKG	0.745425	0.998177
HLA-DPA1*01:03-DPB1*04:01	IDRTMIGEPMNFVHL	0.375453	0.452823
HLA-DPA1*01:03-DPB1*04:01	IDSLKGTCWLNIQDS	0.688975	0.607384
HLA-DPA1*01:03-DPB1*04:01	IEAGLWVSLFHTIPP	0.792158	0.684729
HLA-DPA1*01:03-DPB1*04:01	IEEIVLVDDASERDF	0.141936	0.143993
HLA-DPA1*01:03-DPB1*04:01	IEEWSHALYLKLRKE	0.771697	0.994214
HLA-DPA1*01:03-DPB1*04:01	IEGRVMVTDFENVPE	0.573485	0.99812
HLA-DPA1*01:03-DPB1*04:01	IELLSSEFEDVQEQA	0.628483	0.768357
HLA-DPA1*01:03-DPB1*04:01	IELRFQSAVLYAAQQ	0.571311	0.377546
HLA-DPA1*01:03-DPB1*04:01	IEMWSYAAKVAPADG	0.122358	0.424371
HLA-DPA1*01:03-DPB1*04:01	IENGFYYDMFIEDRA	0.541287	0.899962
HLA-DPA1*01:03-DPB1*04:01	IGASFFNSKYLELFQ	0.861263	0.994284
HLA-DPA1*01:03-DPB1*04:01	IGGTYKKTIYKEYKD	0.364772	0.891586
HLA-DPA1*01:03-DPB1*04:01	IGKVVLELERFLPQP	0.721441	0.858823
HLA-DPA1*01:03-DPB1*04:01	IGLIHAVANNQDKLG	0.100978	0.311079
HLA-DPA1*01:03-DPB1*04:01	IGLRWTAYEKINKWT	0.624552	0.780969
HLA-DPA1*01:03-DPB1*04:01	IGQIKPELYQGTGPG	0.26497	0.988077
HLA-DPA1*01:03-DPB1*04:01	IGRLTAYEFAKLKSK	0.743861	0.843062
HLA-DPA1*01:03-DPB1*04:01	IGSFIGALYAEERSA	0.518851	0.234683
HLA-DPA1*01:03-DPB1*04:01	IGVDFTMKTLEIQGK	0.235686	0.787934
HLA-DPA1*01:03-DPB1*04:01	IGVKFRNDLFKLFKD	0.596411	0.955753
HLA-DPA1*01:03-DPB1*04:01	IGVLAQSKFQAVRKK	0.81259	0.998996
HLA-DPA1*01:03-DPB1*04:01	IHPTIISESFQKALE	0.662607	0.995796
HLA-DPA1*01:03-DPB1*04:01	IHQFLSEQFLESEQK	0.781663	0.999383
HLA-DPA1*01:03-DPB1*04:01	IINCLSSGKWSAVPP	0.403724	0.0121518
HLA-DPA1*01:03-DPB1*04:01	IIPFTAQAYEELSRQ	0.666026	0.997031
HLA-DPA1*01:03-DPB1*04:01	IKALAGCDFLTISPK	0.788619	0.993562
HLA-DPA1*01:03-DPB1*04:01	IKNKYASSKLLKISM	0.647495	0.993142
HLA-DPA1*01:03-DPB1*04:01	IKTLNQDEFASFPHL	0.687123	0.93893
HLA-DPA1*01:03-DPB1*04:01	ILGNYKWMNYLEVNR	0.674068	0.970165
HLA-DPA1*01:03-DPB1*04:01	IMGQLLVIYFPPLQK	0.751818	0.041627
HLA-DPA1*01:03-DPB1*04:01	INGFLFSNLPRLDMC	0.747112	0.0155766
HLA-DPA1*01:03-DPB1*04:01	INRIKLYSESLARYG	0.46545	0.190602
HLA-DPA1*01:03-DPB1*04:01	INTFYSEKLAEAQRR	0.494316	0.996267
HLA-DPA1*01:03-DPB1*04:01	INYYQVADFKDALAR	0.511166	0.955916
HLA-DPA1*01:03-DPB1*04:01	IPHMASTLFSFFPMR	0.764293	0.20081
HLA-DPA1*01:03-DPB1*04:01	IPIEKYQFSLYPIFM	0.723514	0.396163
HLA-DPA1*01:03-DPB1*04:01	IPIFVSTPFQVSVLE	0.872208	0.995638
HLA-DPA1*01:03-DPB1*04:01	IPIFWVSKWVDYSDK	0.528948	0.974046
HLA-DPA1*01:03-DPB1*04:01	IPKVEWSAFLEAADN	0.671359	0.985145
HLA-DPA1*01:03-DPB1*04:01	IPNFWVTTFVNHPQV	0.720502	0.928505
HLA-DPA1*01:03-DPB1*04:01	IPQNFIADYFETSSQ	0.621872	0.99737
HLA-DPA1*01:03-DPB1*04:01	IQKFIWHPFSIDKED	0.534426	0.99169
HLA-DPA1*01:03-DPB1*04:01	IQKSWTATTYMEYET	0.696274	0.923138
HLA-DPA1*01:03-DPB1*04:01	IQLIVQDKESVFSPR	0.244726	0.603184
HLA-DPA1*01:03-DPB1*04:01	IQNLIKEEAFLGITD	0.745569	0.9814
HLA-DPA1*01:03-DPB1*04:01	IQRFLSQPFQVAEVF	0.830312	0.886813
HLA-DPA1*01:03-DPB1*04:01	IQRQFSGETFEEIID	0.797354	0.998833
HLA-DPA1*01:03-DPB1*04:01	IRESTGAQVQVAGDM	0.0405885	0.383709
HLA-DPA1*01:03-DPB1*04:01	IRSVIIGGLFPGIQY	0.674032	0.0195887
HLA-DPA1*01:03-DPB1*04:01	IRVVSEDFLQDVSAS	0.501408	0.604432
HLA-DPA1*01:03-DPB1*04:01	ISAIFWATKYSQDNK	0.438491	0.896563
HLA-DPA1*01:03-DPB1*04:01	ISAYLLSKNNAIEPR	0.30861	0.885607
HLA-DPA1*01:03-DPB1*04:01	ISKLFYSLNFQDLPE	0.944672	0.991233
HLA-DPA1*01:03-DPB1*04:01	ISKYVGEVFNIVSQQ	0.786813	0.99677
HLA-DPA1*01:03-DPB1*04:01	ISSLQPEDFATYYCQ	0.521044	0.0837028
HLA-DPA1*01:03-DPB1*04:01	ISTLIGSELFAGLYS	0.88079	0.00570972
HLA-DPA1*01:03-DPB1*04:01	ITGDSQETAVAIASR	0.0865405	0.179716
HLA-DPA1*01:03-DPB1*04:01	IVAGLVSDYTNGRAT	0.0605997	0.0153653
HLA-DPA1*01:03-DPB1*04:01	IVARLTESLFLDLLG	0.849143	0.11371
HLA-DPA1*01:03-DPB1*04:01	IVDVKMVSGFIPLKP	0.393949	0.0635522
HLA-DPA1*01:03-DPB1*04:01	IVKPRLGTVMHRVIG	0.285973	0.503993
HLA-DPA1*01:03-DPB1*04:01	IVVLEGASLETVKVG	0.363688	0.405141
HLA-DPA1*01:03-DPB1*04:01	KAAKAGLSQSLFERL	0.810464	0.620402
HLA-DPA1*01:03-DPB1*04:01	KADIFVDPVLHTACA	0.295561	0.107812
HLA-DPA1*01:03-DPB1*04:01	KAEFASCRLEAVPLE	0.701788	0.890842
HLA-DPA1*01:03-DPB1*04:01	KAEIELFVNRLDSVE	0.417892	0.296644
HLA-DPA1*01:03-DPB1*04:01	KAGFVIEAFTRLPYL	0.940192	0.876061
HLA-DPA1*01:03-DPB1*04:01	KAGGAGPLELLPGGP	0.0657356	0.0309244
HLA-DPA1*01:03-DPB1*04:01	KAKYIFSLFSSESGN	0.807454	0.685338
HLA-DPA1*01:03-DPB1*04:01	KARLIYEDYVSILSP	0.768292	0.990051
HLA-DPA1*01:03-DPB1*04:01	KAVIEAEKIAQVAKI	0.41495	0.786026
HLA-DPA1*01:03-DPB1*04:01	KDANVVVVDWLPLAH	0.491895	0.726692
HLA-DPA1*01:03-DPB1*04:01	KDCAVIVTQKKVPDK	0.034142	0.00702842
HLA-DPA1*01:03-DPB1*04:01	KDDVAQTDLLQIDPN	0.311009	0.908902
HLA-DPA1*01:03-DPB1*04:01	KDENLALYVENQFRE	0.395898	0.0940485
HLA-DPA1*01:03-DPB1*04:01	KDLVLYCEAFLTTYR	0.748643	0.389505
HLA-DPA1*01:03-DPB1*04:01	KDPIKYSQYQQAIYK	0.727276	0.750136
HLA-DPA1*01:03-DPB1*04:01	KDRWLSTQWRLVSDE	0.665675	0.996506
HLA-DPA1*01:03-DPB1*04:01	KDVGFRAIAFLQQPR	0.717039	0.988383
HLA-DPA1*01:03-DPB1*04:01	KEAFVVEEWVKETHA	0.515775	0.831679
HLA-DPA1*01:03-DPB1*04:01	KEDFVGHQVLRISVA	0.6649	0.870354
HLA-DPA1*01:03-DPB1*04:01	KEDLVLPEFLQLPAQ	0.812439	0.89678
HLA-DPA1*01:03-DPB1*04:01	KEDTMEVEEFLKEAA	0.460638	0.786814
HLA-DPA1*01:03-DPB1*04:01	KEEENLLFYSVYEAM	0.770206	0.0405452
HLA-DPA1*01:03-DPB1*04:01	KEEIVKVTFEELRQE	0.775598	0.984499
HLA-DPA1*01:03-DPB1*04:01	KEELVDEPFLDLGKS	0.750309	0.998729
HLA-DPA1*01:03-DPB1*04:01	KEGIAQTVFLGLNRS	0.877552	0.940194
HLA-DPA1*01:03-DPB1*04:01	KEITVATSRTLSYYK	0.344714	0.529103
HLA-DPA1*01:03-DPB1*04:01	KEKAFLFEKYQEAQE	0.692392	0.997234
HLA-DPA1*01:03-DPB1*04:01	KELKIDIIPNPQERT	0.173897	0.203295
HLA-DPA1*01:03-DPB1*04:01	KEMFKINQFNLMASE	0.751865	0.991566
HLA-DPA1*01:03-DPB1*04:01	KEPLEFEQYLNLRFG	0.81639	0.973574
HLA-DPA1*01:03-DPB1*04:01	KERVTGEEWLVTTVG	0.524117	0.998499
HLA-DPA1*01:03-DPB1*04:01	KETVWRLEEFGRFAS	0.701589	0.870601
HLA-DPA1*01:03-DPB1*04:01	KFALNGEEFMNFDLK	0.739163	0.988944
HLA-DPA1*01:03-DPB1*04:01	KFHISPEGFLTINDV	0.593416	0.953973
HLA-DPA1*01:03-DPB1*04:01	KFHYLPFLPSTEDVY	0.5083	0.99211
HLA-DPA1*01:03-DPB1*04:01	KFLFVREPFERLVSA	0.890259	0.995653
HLA-DPA1*01:03-DPB1*04:01	KFVSELWKDVDRIIG	0.507335	0.512029
HLA-DPA1*01:03-DPB1*04:01	KGFCYVEFDEVDSLK	0.585666	0.380421
HLA-DPA1*01:03-DPB1*04:01	KGHIIVDEFQNTNVK	0.48333	0.996363
HLA-DPA1*01:03-DPB1*04:01	KGIHPTIISESFQKA	0.557192	0.701125
HLA-DPA1*01:03-DPB1*04:01	KGILQYDMWNVTPTD	0.471195	0.949663
HLA-DPA1*01:03-DPB1*04:01	KGILTVDELLAIRIP	0.514909	0.881987
HLA-DPA1*01:03-DPB1*04:01	KGKVFREPLFLDLPK	0.913222	0.997741
HLA-DPA1*01:03-DPB1*04:01	KGQILVDFFNALSDA	0.711558	0.960749
HLA-DPA1*01:03-DPB1*04:01	KGRNRRTHEFERAPR	0.235889	0.0861003
HLA-DPA1*01:03-DPB1*04:01	KGSAVYAIFLHWPEN	0.619758	0.208241
HLA-DPA1*01:03-DPB1*04:01	KGSLIGTYWNHVVPR	0.766782	0.997031
HLA-DPA1*01:03-DPB1*04:01	KGSLTSEEFAKLVGM	0.801796	0.983843
HLA-DPA1*01:03-DPB1*04:01	KHAWCGGNFLEVTEQ	0.699948	0.990843
HLA-DPA1*01:03-DPB1*04:01	KHDVVFLITKYGYIH	0.691014	0.618983
HLA-DPA1*01:03-DPB1*04:01	KHKERIGHRYIEIFK	0.540011	0.23864
HLA-DPA1*01:03-DPB1*04:01	KHNLRTDRWLVIDRK	0.595353	0.998212
HLA-DPA1*01:03-DPB1*04:01	KICTVSENFLRMCES	0.651369	0.0359755
HLA-DPA1*01:03-DPB1*04:01	KIHEKAFSPLRKLQK	0.411336	0.156384
HLA-DPA1*01:03-DPB1*04:01	KIPNFWVTTFVNHPQ	0.720287	0.968638
HLA-DPA1*01:03-DPB1*04:01	KIWHHTFYNELRVAP	0.674488	0.867378
HLA-DPA1*01:03-DPB1*04:01	KKAIFSPELYENIAE	0.886706	0.998754
HLA-DPA1*01:03-DPB1*04:01	KKAVIEAEKIAQVAK	0.379076	0.986294
HLA-DPA1*01:03-DPB1*04:01	KKELLQEQLEQLQRE	0.414746	0.936127
HLA-DPA1*01:03-DPB1*04:01	KKEMLDVKFMADTKI	0.364943	0.500171
HLA-DPA1*01:03-DPB1*04:01	KKETVWRLEEFGRFA	0.740724	0.854367
HLA-DPA1*01:03-DPB1*04:01	KKIAILHENFTTVKP	0.654065	0.979167
HLA-DPA1*01:03-DPB1*04:01	KKLWSSEDFSTLNSD	0.769761	0.937781
HLA-DPA1*01:03-DPB1*04:01	KKRQEEETFLRVQEE	0.5156	0.903566
HLA-DPA1*01:03-DPB1*04:01	KKSLLSHEFQDETDT	0.467871	0.986066
HLA-DPA1*01:03-DPB1*04:01	KKSVQYDDVPEYKDR	0.102394	0.792224
HLA-DPA1*01:03-DPB1*04:01	KKTLQALEFHTVPFQ	0.877302	0.990753
HLA-DPA1*01:03-DPB1*04:01	KKVNIDFEPFKPINT	0.649762	0.998481
HLA-DPA1*01:03-DPB1*04:01	KKYFAATQFEPLAAR	0.978971	0.999026
HLA-DPA1*01:03-DPB1*04:01	KKYYIEKLFERYGEN	0.619303	0.800828
HLA-DPA1*01:03-DPB1*04:01	KLPRNFVVDYYETSS	0.410007	0.82223
HLA-DPA1*01:03-DPB1*04:01	KLQTKEFQVLKSLGK	0.539196	0.59931
HLA-DPA1*01:03-DPB1*04:01	KLSKVWRDQHFVKIQ	0.539523	0.996805
HLA-DPA1*01:03-DPB1*04:01	KLTIESTPFNVAEGK	0.590836	0.989988
HLA-DPA1*01:03-DPB1*04:01	KMREWFSETFQKVKE	0.859021	0.999313
HLA-DPA1*01:03-DPB1*04:01	KNEFIPTNFEILPLE	0.920921	0.997608
HLA-DPA1*01:03-DPB1*04:01	KNFVASHIANILNSE	0.793705	0.549092
HLA-DPA1*01:03-DPB1*04:01	KNGMAVAQFLESNPW	0.654638	0.969354
HLA-DPA1*01:03-DPB1*04:01	KNKFWGKSMEIVPIG	0.616929	0.991841
HLA-DPA1*01:03-DPB1*04:01	KNKILIFGLFEETAL	0.787597	0.0510318
HLA-DPA1*01:03-DPB1*04:01	KNLLHAEFLRVQEER	0.838198	0.99128
HLA-DPA1*01:03-DPB1*04:01	KNREKIVEVMFETYQ	0.647165	0.225578
HLA-DPA1*01:03-DPB1*04:01	KNSLIYELFSVMVHS	0.884148	0.643588
HLA-DPA1*01:03-DPB1*04:01	KNTEYKGEYWAEHPT	0.482001	0.970082
HLA-DPA1*01:03-DPB1*04:01	KNTFLWTEFTDRTLA	0.671776	0.827533
HLA-DPA1*01:03-DPB1*04:01	KPAFNLSAFGTLSPS	0.816028	0.936896
HLA-DPA1*01:03-DPB1*04:01	KPALLHSTFFPALQG	0.952506	0.991722
HLA-DPA1*01:03-DPB1*04:01	KPFLFDTKPLIVQYE	0.460435	0.969989
HLA-DPA1*01:03-DPB1*04:01	KPFNPLLGETFELDR	0.558794	0.984887
HLA-DPA1*01:03-DPB1*04:01	KPGEYFVNILFEEVH	0.87951	0.996421
HLA-DPA1*01:03-DPB1*04:01	KPGIFYQQEFADSHQ	0.542162	0.995862
HLA-DPA1*01:03-DPB1*04:01	KPGNYQYTVFLRSDS	0.820414	0.99881
HLA-DPA1*01:03-DPB1*04:01	KPGTMSPEAFLQEAQ	0.364723	0.84187
HLA-DPA1*01:03-DPB1*04:01	KPKEKLVYAIFLKWP	0.896854	0.979587
HLA-DPA1*01:03-DPB1*04:01	KPKGLAYVEYENESQ	0.423515	0.965784
HLA-DPA1*01:03-DPB1*04:01	KPLQFHIFAEDQLHH	0.564982	0.978477
HLA-DPA1*01:03-DPB1*04:01	KPNQISGTVFSELDD	0.751834	0.991749
HLA-DPA1*01:03-DPB1*04:01	KPQSAVYSTGSNGIL	0.189309	0.115798
HLA-DPA1*01:03-DPB1*04:01	KPSINYYQVADFKDA	0.566315	0.866501
HLA-DPA1*01:03-DPB1*04:01	KPSQITGTVFTELND	0.815894	0.991145
HLA-DPA1*01:03-DPB1*04:01	KPVNTFVHEPLVDVQ	0.651114	0.996271
HLA-DPA1*01:03-DPB1*04:01	KQLQYTAYGEIYYDS	0.788672	0.422887
HLA-DPA1*01:03-DPB1*04:01	KQRMADGSFLELPET	0.663443	0.241378
HLA-DPA1*01:03-DPB1*04:01	KQTVFYMEDYLTVKT	0.812551	0.994277
HLA-DPA1*01:03-DPB1*04:01	KQVFTSEKFLVMASE	0.920897	0.998863
HLA-DPA1*01:03-DPB1*04:01	KQYIQYEAFKDMLYS	0.798879	0.985458
HLA-DPA1*01:03-DPB1*04:01	KREPFTDTHYLSLTR	0.793717	0.989259
HLA-DPA1*01:03-DPB1*04:01	KRKIIGDTFVKIANE	0.847144	0.989009
HLA-DPA1*01:03-DPB1*04:01	KRKMIQHAVFKELVK	0.913721	0.991996
HLA-DPA1*01:03-DPB1*04:01	KRKRTYETFKSIMKK	0.619168	0.0883262
HLA-DPA1*01:03-DPB1*04:01	KSELLVEQYLPLTEE	0.832467	0.993495
HLA-DPA1*01:03-DPB1*04:01	KSEWATHKFADCKAK	0.454595	0.997993
HLA-DPA1*01:03-DPB1*04:01	KSGDFQMSPYAEYPK	0.712869	0.969255
HLA-DPA1*01:03-DPB1*04:01	KSGYVFFEYQYVDNN	0.590987	0.665347
HLA-DPA1*01:03-DPB1*04:01	KSKSMVDELFAEIVR	0.74768	0.998959
HLA-DPA1*01:03-DPB1*04:01	KSKTMVDELFAEIVR	0.751807	0.999166
HLA-DPA1*01:03-DPB1*04:01	KSLFLGQKLNLIHSE	0.761189	0.992038
HLA-DPA1*01:03-DPB1*04:01	KSQLFRSNVLLVPLG	0.82933	0.974974
HLA-DPA1*01:03-DPB1*04:01	KSTLASVNIQALPDK	0.501082	0.780861
HLA-DPA1*01:03-DPB1*04:01	KSTLINSLFLTDLYP	0.895932	0.00392622
HLA-DPA1*01:03-DPB1*04:01	KSTLINSLFLTDLYS	0.927304	0.00357987
HLA-DPA1*01:03-DPB1*04:01	KSWTATTYMEYETLT	0.727676	0.736678
HLA-DPA1*01:03-DPB1*04:01	KSYEFRGSPFQVTRG	0.850463	0.998851
HLA-DPA1*01:03-DPB1*04:01	KTAFYLAEFFVNEAR	0.898536	0.927445
HLA-DPA1*01:03-DPB1*04:01	KTALNITNFLVSQTT	0.57781	0.965094
HLA-DPA1*01:03-DPB1*04:01	KTCIVPEAFLLFSRR	0.734063	0.421705
HLA-DPA1*01:03-DPB1*04:01	KTGSYIYEEFMPTDG	0.65802	0.998809
HLA-DPA1*01:03-DPB1*04:01	KTTMKIIPFNRLTIG	0.722049	0.951122
HLA-DPA1*01:03-DPB1*04:01	KVCMVYDLYKTLTPI	0.608096	0.102333
HLA-DPA1*01:03-DPB1*04:01	KVILRFTDFKLDGTG	0.485545	0.92615
HLA-DPA1*01:03-DPB1*04:01	KVLERDQKLSELDDR	0.146882	0.503334
HLA-DPA1*01:03-DPB1*04:01	KVLHGEQYLELYKPL	0.802103	0.965388
HLA-DPA1*01:03-DPB1*04:01	KVLLSGATFLVTFGN	0.850627	0.0360994
HLA-DPA1*01:03-DPB1*04:01	KVMVNGILFVQYFHR	0.746696	0.00861108
HLA-DPA1*01:03-DPB1*04:01	KVNFHFILFNNVDGH	0.684774	0.99764
HLA-DPA1*01:03-DPB1*04:01	KVPIKWMALESILHR	0.584681	0.52422
HLA-DPA1*01:03-DPB1*04:01	KVVLELERFLPQPFT	0.722539	0.951697
HLA-DPA1*01:03-DPB1*04:01	KVWRDQHFVKIQVKD	0.49765	0.995784
HLA-DPA1*01:03-DPB1*04:01	KWGLVAERLLELAAG	0.548206	0.80036
HLA-DPA1*01:03-DPB1*04:01	KYNMRVEDYEPYPDD	0.176133	0.595959
HLA-DPA1*01:03-DPB1*04:01	LAALASTCFLMGPVK	0.746781	0.207191
HLA-DPA1*01:03-DPB1*04:01	LAFVANLFNKYPALT	0.761942	0.802165
HLA-DPA1*01:03-DPB1*04:01	LAHLTGTEFMQDPDE	0.503371	0.988528
HLA-DPA1*01:03-DPB1*04:01	LAKAIELSLKEQRQQ	0.150415	0.206982
HLA-DPA1*01:03-DPB1*04:01	LAKHAWCGGNFLEVT	0.726495	0.870998
HLA-DPA1*01:03-DPB1*04:01	LAKVECEQMLEIHSQ	0.39024	0.724088
HLA-DPA1*01:03-DPB1*04:01	LALDDVAALHGPVVR	0.109386	0.0652691
HLA-DPA1*01:03-DPB1*04:01	LALYTEKFEEFQNTL	0.746209	0.487469
HLA-DPA1*01:03-DPB1*04:01	LANIAVDKANLEIMT	0.139644	0.808303
HLA-DPA1*01:03-DPB1*04:01	LAPLASSRFLHDHQA	0.6455	0.956969
HLA-DPA1*01:03-DPB1*04:01	LAPLEGARFALVRED	0.754468	0.998751
HLA-DPA1*01:03-DPB1*04:01	LAPVVVYTLFVPFRQ	0.908409	0.511505
HLA-DPA1*01:03-DPB1*04:01	LAQEAEAWLNYPCFK	0.348495	0.0253753
HLA-DPA1*01:03-DPB1*04:01	LASFLATKNLSLSQQ	0.505715	0.668114
HLA-DPA1*01:03-DPB1*04:01	LASVFHATAFELDTD	0.684979	0.990031
HLA-DPA1*01:03-DPB1*04:01	LATRLVGSGFKVVVG	0.705394	0.989328
HLA-DPA1*01:03-DPB1*04:01	LDAMAFNKFNVLHWH	0.593108	0.968229
HLA-DPA1*01:03-DPB1*04:01	LDFLSHNLQKFSRAQ	0.444116	0.141454
HLA-DPA1*01:03-DPB1*04:01	LDGLADTTFRTITTD	0.396904	0.977731
HLA-DPA1*01:03-DPB1*04:01	LDGLLEENSFDPSKI	0.210504	0.00737611
HLA-DPA1*01:03-DPB1*04:01	LDGVYAFEYYPSTPG	0.591366	0.83183
HLA-DPA1*01:03-DPB1*04:01	LDHTRAVNYFSKVKQ	0.334081	0.0153624
HLA-DPA1*01:03-DPB1*04:01	LDKFYTELYQQLNDL	0.82156	0.996043
HLA-DPA1*01:03-DPB1*04:01	LDKVLALELFEQITK	0.815503	0.997651
HLA-DPA1*01:03-DPB1*04:01	LDSDIVASSFLKSDK	0.614754	0.983066
HLA-DPA1*01:03-DPB1*04:01	LDSFLKEPILNIHDL	0.613988	0.771682
HLA-DPA1*01:03-DPB1*04:01	LEELSAEHYLPIFAH	0.70416	0.96566
HLA-DPA1*01:03-DPB1*04:01	LEHQEYITFLEDLKS	0.539798	0.270515
HLA-DPA1*01:03-DPB1*04:01	LEKKLFYSTFATDDR	0.720369	0.878075
HLA-DPA1*01:03-DPB1*04:01	LEKPFQKSKFLQLRK	0.925751	0.989578
HLA-DPA1*01:03-DPB1*04:01	LEKWVTEIFSQIPNN	0.821965	0.994963
HLA-DPA1*01:03-DPB1*04:01	LENQSLKSVKFGSIK	0.742659	0.706536
HLA-DPA1*01:03-DPB1*04:01	LEPEWAAAASEVKEQ	0.0805527	0.416567
HLA-DPA1*01:03-DPB1*04:01	LEPFRMTPFSAIGLE	0.874457	0.93752
HLA-DPA1*01:03-DPB1*04:01	LFIIKSELPLVIGTF	0.591805	0.0495968
HLA-DPA1*01:03-DPB1*04:01	LFPLVVDKFLFVDAD	0.741357	0.962875
HLA-DPA1*01:03-DPB1*04:01	LFQHMPIIAYLISKG	0.462328	0.00949558
HLA-DPA1*01:03-DPB1*04:01	LGADDLEGEAFLPLR	0.703105	0.990104
HLA-DPA1*01:03-DPB1*04:01	LGEINVIGEPFLNVN	0.816746	0.963569
HLA-DPA1*01:03-DPB1*04:01	LGGFLAQKFAEYTHK	0.68787	0.9947
HLA-DPA1*01:03-DPB1*04:01	LGHFLLTNLLLDTLK	0.69178	0.0618782
HLA-DPA1*01:03-DPB1*04:01	LGKIESEGLLSLTTQ	0.390047	0.953971
HLA-DPA1*01:03-DPB1*04:01	LGLLVVTLWRRLAPG	0.628902	0.0276852
HLA-DPA1*01:03-DPB1*04:01	LGLYLSPHFLQASNT	0.642348	0.874774
HLA-DPA1*01:03-DPB1*04:01	LGMFTHKEFEQLAPV	0.768761	0.997625
HLA-DPA1*01:03-DPB1*04:01	LGQIVSSQVLTLPLM	0.727341	0.101788
HLA-DPA1*01:03-DPB1*04:01	LGQRAFGPAGKVVVA	0.182744	0.0481728
HLA-DPA1*01:03-DPB1*04:01	LHAFIAEVFAMVRAH	0.798927	0.852396
HLA-DPA1*01:03-DPB1*04:01	LHAFSVEPLLIYPTH	0.635102	0.960338
HLA-DPA1*01:03-DPB1*04:01	LHKYVVVYFREIDTK	0.675929	0.966415
HLA-DPA1*01:03-DPB1*04:01	LHNFLSVLFQCMPVP	0.84233	0.0406707
HLA-DPA1*01:03-DPB1*04:01	LIEPLLKEAKFPILS	0.638297	0.0105098
HLA-DPA1*01:03-DPB1*04:01	LIQEMSGDASVCPDK	0.0438365	0.0107971
HLA-DPA1*01:03-DPB1*04:01	LKEGIAQTVFLGLNR	0.882677	0.825825
HLA-DPA1*01:03-DPB1*04:01	LKKAIFSPELYENIA	0.8989	0.993759
HLA-DPA1*01:03-DPB1*04:01	LKKSIAYTLTSNIPE	0.594222	0.660915
HLA-DPA1*01:03-DPB1*04:01	LKKSIAYTLTSNIPE	0.594222	0.660915
HLA-DPA1*01:03-DPB1*04:01	LKNVLVTLYERDEDN	0.376332	0.356441
HLA-DPA1*01:03-DPB1*04:01	LKPFGVQRFLYTGRQ	0.790431	0.983058
HLA-DPA1*01:03-DPB1*04:01	LKQACILASIFETVG	0.865324	0.002359
HLA-DPA1*01:03-DPB1*04:01	LLAFAVTCYGIVHIA	0.665724	0.00334224
HLA-DPA1*01:03-DPB1*04:01	LLDLRQGMFAQLVAQ	0.68818	0.20205
HLA-DPA1*01:03-DPB1*04:01	LLDYQGELWAVDRLQ	0.443591	0.437572
HLA-DPA1*01:03-DPB1*04:01	LLLLDRLNQLESKMS	0.352566	0.00446693
HLA-DPA1*01:03-DPB1*04:01	LLQFHGTKYAAIDPS	0.683533	0.980135
HLA-DPA1*01:03-DPB1*04:01	LLSLTSTLYLRLRKD	0.922259	0.180829
HLA-DPA1*01:03-DPB1*04:01	LNFISSEAFSPVPNL	0.830911	0.974682
HLA-DPA1*01:03-DPB1*04:01	LNLAFIANLFNRYPA	0.707156	0.83246
HLA-DPA1*01:03-DPB1*04:01	LNRGFHQEVFLGKDL	0.649361	0.974445
HLA-DPA1*01:03-DPB1*04:01	LNTIQSDKFLNLLLS	0.811462	0.949132
HLA-DPA1*01:03-DPB1*04:01	LNVINGILFIPLSQK	0.820954	0.747892
HLA-DPA1*01:03-DPB1*04:01	LPAMKSAEFEGLYQE	0.651089	0.929388
HLA-DPA1*01:03-DPB1*04:01	LPAQVAFTPYAPEPG	0.517087	0.953497
HLA-DPA1*01:03-DPB1*04:01	LPASKFLWLKAQEGP	0.341503	0.515955
HLA-DPA1*01:03-DPB1*04:01	LPDQLKDTTFAQVLK	0.757258	0.995369
HLA-DPA1*01:03-DPB1*04:01	LPDQSFLWNVFQRVD	0.805284	0.991822
HLA-DPA1*01:03-DPB1*04:01	LPDTVFEITELQSLK	0.649162	0.993054
HLA-DPA1*01:03-DPB1*04:01	LPEFAGTQLKILRFL	0.718896	0.490124
HLA-DPA1*01:03-DPB1*04:01	LPFLAHALYVQAPTV	0.715693	0.945314
HLA-DPA1*01:03-DPB1*04:01	LPGEFVSEALLVPEG	0.448025	0.961571
HLA-DPA1*01:03-DPB1*04:01	LPHFAQTEFSVVRQH	0.791713	0.997335
HLA-DPA1*01:03-DPB1*04:01	LPHLRDELFKQTVIQ	0.577775	0.958407
HLA-DPA1*01:03-DPB1*04:01	LPKEINLVDDYFELV	0.62807	0.530338
HLA-DPA1*01:03-DPB1*04:01	LPLAALLNQQFLCVH	0.752746	0.130077
HLA-DPA1*01:03-DPB1*04:01	LPLAALMNQQFLCVH	0.759507	0.1935
HLA-DPA1*01:03-DPB1*04:01	LPLWQHISFQALPPE	0.734378	0.975308
HLA-DPA1*01:03-DPB1*04:01	LPLYFEGFLLIKRSG	0.755171	0.924915
HLA-DPA1*01:03-DPB1*04:01	LPPIIFHAGYSLKKR	0.371191	0.808688
HLA-DPA1*01:03-DPB1*04:01	LPQDFEVAKYNTLEK	0.630765	0.997789
HLA-DPA1*01:03-DPB1*04:01	LPQFSSIEYVVLRGP	0.718569	0.953848
HLA-DPA1*01:03-DPB1*04:01	LPQVYPFAADLYQKE	0.493419	0.387383
HLA-DPA1*01:03-DPB1*04:01	LPRNFVVDYYETSSL	0.479448	0.980588
HLA-DPA1*01:03-DPB1*04:01	LPRNFVVDYYETSSL	0.479448	0.980588
HLA-DPA1*01:03-DPB1*04:01	LPRNMIENSMFEEEP	0.486786	0.856665
HLA-DPA1*01:03-DPB1*04:01	LPTKNEFIPTNFEIL	0.856579	0.985036
HLA-DPA1*01:03-DPB1*04:01	LPVDEFLPVMFDKHP	0.567679	0.737168
HLA-DPA1*01:03-DPB1*04:01	LQGYHFTADSWEHIH	0.511373	0.466561
HLA-DPA1*01:03-DPB1*04:01	LQTKEFQVLKSLGKL	0.523701	0.34295
HLA-DPA1*01:03-DPB1*04:01	LRGRLTSQDWERVHL	0.51779	0.995582
HLA-DPA1*01:03-DPB1*04:01	LRGVYITSVLSEDNS	0.336803	0.114696
HLA-DPA1*01:03-DPB1*04:01	LRHQRTVDVFHAVKT	0.30824	0.0355288
HLA-DPA1*01:03-DPB1*04:01	LRILASTQFEPTAAR	0.749129	0.999001
HLA-DPA1*01:03-DPB1*04:01	LRKLFSSHRFQVIII	0.839316	0.935782
HLA-DPA1*01:03-DPB1*04:01	LRMLIVEKMLEVFHA	0.608553	0.597729
HLA-DPA1*01:03-DPB1*04:01	LRNVVALDTEVASNR	0.182858	0.393967
HLA-DPA1*01:03-DPB1*04:01	LRNYFTDKAASYTEE	0.111631	0.768204
HLA-DPA1*01:03-DPB1*04:01	LRSFQTGLFTAARQS	0.664775	0.741203
HLA-DPA1*01:03-DPB1*04:01	LRSWTAVDTAAQISE	0.106586	0.800022
HLA-DPA1*01:03-DPB1*04:01	LSLTSTLYLRLRKDD	0.862434	0.515533
HLA-DPA1*01:03-DPB1*04:01	LSQWSSTEYSTWTES	0.422763	0.223656
HLA-DPA1*01:03-DPB1*04:01	LSSFDYEQFRDLQVK	0.698448	0.998455
HLA-DPA1*01:03-DPB1*04:01	LSSWTAADTAAQITQ	0.0919615	0.897546
HLA-DPA1*01:03-DPB1*04:01	LSTIISPLFAELKEK	0.781933	0.895725
HLA-DPA1*01:03-DPB1*04:01	LSTLRFSVLAKDRGT	0.566634	0.503267
HLA-DPA1*01:03-DPB1*04:01	LSVLIGEQYLKDELK	0.514872	0.787719
HLA-DPA1*01:03-DPB1*04:01	LSYFKGSSLLLMLKT	0.819632	0.643481
HLA-DPA1*01:03-DPB1*04:01	LTIVCMEEFEDMERS	0.576824	0.167557
HLA-DPA1*01:03-DPB1*04:01	LTPTRIYSHSLLPVL	0.703851	0.471358
HLA-DPA1*01:03-DPB1*04:01	LTTKWFSTPLLLEAS	0.684011	0.385783
HLA-DPA1*01:03-DPB1*04:01	LVAFIISDFESVSKI	0.818408	0.511695
HLA-DPA1*01:03-DPB1*04:01	LVKPSFYVYSRVKNL	0.538099	0.298819
HLA-DPA1*01:03-DPB1*04:01	LVKRLEYESFQCGQQ	0.595361	0.904178
HLA-DPA1*01:03-DPB1*04:01	LVLLRGENLVSMTVE	0.544598	0.43473
HLA-DPA1*01:03-DPB1*04:01	LVLRKALFSTLKETD	0.651957	0.0448925
HLA-DPA1*01:03-DPB1*04:01	LVMLYALHYERHSSN	0.426958	0.0204919
HLA-DPA1*01:03-DPB1*04:01	LVNERLISMAYGQIG	0.591538	0.258275
HLA-DPA1*01:03-DPB1*04:01	LVRKGMPFRQAHEAS	0.207386	0.010304
HLA-DPA1*01:03-DPB1*04:01	LVRKIEVGAFNGLPS	0.645614	0.392168
HLA-DPA1*01:03-DPB1*04:01	LVTFGHSLSKTCSPA	0.152083	0.113509
HLA-DPA1*01:03-DPB1*04:01	LVYFLSSTFKQEERA	0.752913	0.815273
HLA-DPA1*01:03-DPB1*04:01	LYTFLAASFKELPAN	0.860142	0.929025
HLA-DPA1*01:03-DPB1*04:01	MAQFAKETFLSADER	0.743509	0.991579
HLA-DPA1*01:03-DPB1*04:01	MARVSTYTNAFAFTQ	0.497244	0.00701971
HLA-DPA1*01:03-DPB1*04:01	MDGFRVVKLNEVIRQ	0.521054	0.960218
HLA-DPA1*01:03-DPB1*04:01	MDYIHELFSKDPTIK	0.348544	0.432723
HLA-DPA1*01:03-DPB1*04:01	MEAEDLSKAEDRNED	0.0144321	0.00863252
HLA-DPA1*01:03-DPB1*04:01	MEKIWHHTFYNELRV	0.818903	0.98732
HLA-DPA1*01:03-DPB1*04:01	MENVFVWEHLQSYEG	0.48437	0.863828
HLA-DPA1*01:03-DPB1*04:01	MEQYLSTGYLQIAER	0.809165	0.998935
HLA-DPA1*01:03-DPB1*04:01	MFACSKFVSTPSLVK	0.744124	0.0201285
HLA-DPA1*01:03-DPB1*04:01	MGGAFVLVLYDEIKK	0.766449	0.0985965
HLA-DPA1*01:03-DPB1*04:01	MKEFVSTVMEQLKKS	0.774885	0.996684
HLA-DPA1*01:03-DPB1*04:01	MKKFCAQPWEEIKTS	0.718259	0.265481
HLA-DPA1*01:03-DPB1*04:01	MPELTSMHTLLLREH	0.453992	0.761085
HLA-DPA1*01:03-DPB1*04:01	MPRLEVQSFLDFAPH	0.649967	0.989095
HLA-DPA1*01:03-DPB1*04:01	MPSMAVSPFMEEERP	0.435022	0.656194
HLA-DPA1*01:03-DPB1*04:01	MPYFCLDNNSPLPDA	0.235377	0.241087
HLA-DPA1*01:03-DPB1*04:01	MTLPAELQEKMITCI	0.168767	0.00234905
HLA-DPA1*01:03-DPB1*04:01	MVNGILFVQYFHRVP	0.803127	0.314583
HLA-DPA1*01:03-DPB1*04:01	MVQLQGGRFLMGTNS	0.63612	0.593799
HLA-DPA1*01:03-DPB1*04:01	NAFFNFEDMQEITQH	0.414008	0.954305
HLA-DPA1*01:03-DPB1*04:01	NAFLFDHLLTLKPVK	0.649023	0.824523
HLA-DPA1*01:03-DPB1*04:01	NAFQDISMSNVSWEN	0.323354	0.00245042
HLA-DPA1*01:03-DPB1*04:01	NAFRSSLYEGLEKPE	0.813572	0.894123
HLA-DPA1*01:03-DPB1*04:01	NAIKWNFTKFLIDKN	0.608548	0.979518
HLA-DPA1*01:03-DPB1*04:01	NAKKIEFEQFLPMMQ	0.821752	0.997114
HLA-DPA1*01:03-DPB1*04:01	NAMRAFAFTNLLLVG	0.770982	0.0118597
HLA-DPA1*01:03-DPB1*04:01	NARLPLNTDAYLSLQ	0.543689	0.352736
HLA-DPA1*01:03-DPB1*04:01	NAVFSAAGFKDIRSY	0.598579	0.992336
HLA-DPA1*01:03-DPB1*04:01	NAYAREEFASTCPDD	0.451593	0.570429
HLA-DPA1*01:03-DPB1*04:01	NAYIVSRQMSKYPSG	0.245775	0.171654
HLA-DPA1*01:03-DPB1*04:01	NDEDDVFAREPFVAQ	0.482299	0.679923
HLA-DPA1*01:03-DPB1*04:01	NDGYIDYAEFAKSLQ	0.632006	0.988496
HLA-DPA1*01:03-DPB1*04:01	NDHGFVVCAFNRTVS	0.547597	0.983267
HLA-DPA1*01:03-DPB1*04:01	NDRASLINNAFQLVS	0.679166	0.689478
HLA-DPA1*01:03-DPB1*04:01	NEALLGELFSSPHLQ	0.500596	0.0224679
HLA-DPA1*01:03-DPB1*04:01	NGFLSHNFLTVAPGH	0.849803	0.998184
HLA-DPA1*01:03-DPB1*04:01	NGNIANSQIAASSVR	0.115058	0.621423
HLA-DPA1*01:03-DPB1*04:01	NGPVGVFEWEAFARG	0.727109	0.9954
HLA-DPA1*01:03-DPB1*04:01	NGTLSREDFQRIPEL	0.62257	0.995509
HLA-DPA1*01:03-DPB1*04:01	NHEFIATFFGQPTFC	0.800598	0.00202228
HLA-DPA1*01:03-DPB1*04:01	NHERFETTYFKKFPG	0.853305	0.999279
HLA-DPA1*01:03-DPB1*04:01	NHMWTVSAFQQHPRT	0.544771	0.941267
HLA-DPA1*01:03-DPB1*04:01	NIGVEKFLELNSEQN	0.630522	0.889475
HLA-DPA1*01:03-DPB1*04:01	NIIALQENELKKKAD	0.135784	0.174948
HLA-DPA1*01:03-DPB1*04:01	NIQKFIWHPFSIDKE	0.538407	0.989743
HLA-DPA1*01:03-DPB1*04:01	NKDLLLTSSYLSDSG	0.568494	0.664798
HLA-DPA1*01:03-DPB1*04:01	NKDLLPEDFVVYTYN	0.471251	0.789056
allele	peptide	affinity_pred	mass_pred
HLA-DPA1*01:03-DPB1*04:01	NKHLFYAEDFSTMDE	0.765954	0.992711
HLA-DPA1*01:03-DPB1*04:01	NKIVSLDPSEAGPPR	0.0630161	0.446639
HLA-DPA1*01:03-DPB1*04:01	NKKASSFHEFARNTS	0.402157	0.118749
HLA-DPA1*01:03-DPB1*04:01	NKVLMLQEPLLVVAA	0.736921	0.256767
HLA-DPA1*01:03-DPB1*04:01	NKYAASSYLSLTPEQ	0.892604	0.998405
HLA-DPA1*01:03-DPB1*04:01	NLAFIANLFNRYPAL	0.739879	0.801504
HLA-DPA1*01:03-DPB1*04:01	NLAFVANLFNKYPAL	0.751487	0.815068
HLA-DPA1*01:03-DPB1*04:01	NLDVFQYELYNPMAL	0.740634	0.852499
HLA-DPA1*01:03-DPB1*04:01	NLRMLIVEKMLEVFH	0.657113	0.567336
HLA-DPA1*01:03-DPB1*04:01	NNAFEVAEKYLDIPK	0.588133	0.969675
HLA-DPA1*01:03-DPB1*04:01	NNLSFEHDEFLSNNL	0.665594	0.984377
HLA-DPA1*01:03-DPB1*04:01	NNYTFLSNGFVPIPA	0.850225	0.997413
HLA-DPA1*01:03-DPB1*04:01	NPENQFRVDYILSVM	0.572522	0.893943
HLA-DPA1*01:03-DPB1*04:01	NPERCQYYSVSFSKE	0.63653	0.0147018
HLA-DPA1*01:03-DPB1*04:01	NPLLGETFELDRLEE	0.505057	0.937882
HLA-DPA1*01:03-DPB1*04:01	NPNLQTEEALPLPKE	0.19747	0.6629
HLA-DPA1*01:03-DPB1*04:01	NPPEFTASTFAGEVP	0.718981	0.940869
HLA-DPA1*01:03-DPB1*04:01	NPPGFAFVEFEDPRD	0.393154	0.964957
HLA-DPA1*01:03-DPB1*04:01	NPRKFNLDATELSIR	0.195084	0.97344
HLA-DPA1*01:03-DPB1*04:01	NPSDGELIRTQPQRL	0.124066	0.76104
HLA-DPA1*01:03-DPB1*04:01	NPSEFLPERFLTPDG	0.607679	0.985775
HLA-DPA1*01:03-DPB1*04:01	NQRILVVDPVTSEHE	0.0862279	0.145787
HLA-DPA1*01:03-DPB1*04:01	NRGFHQEVFLGKDLG	0.645588	0.958894
HLA-DPA1*01:03-DPB1*04:01	NRGLLPEHFLFLAQK	0.736452	0.975465
HLA-DPA1*01:03-DPB1*04:01	NRKTLISSTDFLSHP	0.652596	0.814678
HLA-DPA1*01:03-DPB1*04:01	NRLDLLHSTAFEELH	0.877827	0.992153
HLA-DPA1*01:03-DPB1*04:01	NRNNFDTEEYCMAVC	0.436015	0.0265128
HLA-DPA1*01:03-DPB1*04:01	NRVLDQIEFLDTKYS	0.599236	0.744007
HLA-DPA1*01:03-DPB1*04:01	NSEFRAFSSFKNRVY	0.581464	0.273756
HLA-DPA1*01:03-DPB1*04:01	NSKNVDVEFFKRVRS	0.582659	0.726404
HLA-DPA1*01:03-DPB1*04:01	NSRFATTFYQHLADS	0.856204	0.999008
HLA-DPA1*01:03-DPB1*04:01	NSVIIVDKNGRLVYL	0.246753	0.337725
HLA-DPA1*01:03-DPB1*04:01	NTAFDVAEKYLDIPK	0.490497	0.835904
HLA-DPA1*01:03-DPB1*04:01	NTASLKYENYELTLK	0.652163	0.998996
HLA-DPA1*01:03-DPB1*04:01	NTEYKGEYWAEHPTI	0.512569	0.436324
HLA-DPA1*01:03-DPB1*04:01	NTKEMFGGFFKSVVK	0.759505	0.816244
HLA-DPA1*01:03-DPB1*04:01	NTPILYTIFSKWDAG	0.725429	0.715824
HLA-DPA1*01:03-DPB1*04:01	NVALWYTKYASRLAG	0.555123	0.388984
HLA-DPA1*01:03-DPB1*04:01	NVEEAFINTAKEIYE	0.234892	0.142141
HLA-DPA1*01:03-DPB1*04:01	NVEHWIGHENFELIN	0.642436	0.96627
HLA-DPA1*01:03-DPB1*04:01	NVENAEVHVQQANQQ	0.0176882	0.0463461
HLA-DPA1*01:03-DPB1*04:01	NVFLRHERFERFRTG	0.709773	0.988638
HLA-DPA1*01:03-DPB1*04:01	NVFLRYERFERYRSG	0.7301	0.993262
HLA-DPA1*01:03-DPB1*04:01	NVKFQYSLYATTYIL	0.901738	0.0584412
HLA-DPA1*01:03-DPB1*04:01	NVRFIYEAWQGVERD	0.66596	0.980378
HLA-DPA1*01:03-DPB1*04:01	NVRFVSEAWQQVQQQ	0.613006	0.998503
HLA-DPA1*01:03-DPB1*04:01	NYAAVESEEFLAFPA	0.751345	0.989425
HLA-DPA1*01:03-DPB1*04:01	PAFEGRSFLAFPTLR	0.734781	0.949101
HLA-DPA1*01:03-DPB1*04:01	PAISAASFLQDLIHR	0.548552	0.0162555
HLA-DPA1*01:03-DPB1*04:01	PANEMTPTRFAEIIE	0.625184	0.96747
HLA-DPA1*01:03-DPB1*04:01	PDDSYMVDYFKSISQ	0.623262	0.695878
HLA-DPA1*01:03-DPB1*04:01	PEDQLYYVKFLSLPE	0.867593	0.997716
HLA-DPA1*01:03-DPB1*04:01	PENQFRVDYILSVMN	0.590217	0.180425
HLA-DPA1*01:03-DPB1*04:01	PFMANIPLLLYPQDG	0.494492	0.522881
HLA-DPA1*01:03-DPB1*04:01	PGERFTDSQFLVLMN	0.772317	0.873973
HLA-DPA1*01:03-DPB1*04:01	PGGYVAYSKAATVTG	0.178349	0.798812
HLA-DPA1*01:03-DPB1*04:01	PGSLLVHSFQQLGRI	0.733241	0.751041
HLA-DPA1*01:03-DPB1*04:01	PHSGDIIATVFAPLE	0.805539	0.0433517
HLA-DPA1*01:03-DPB1*04:01	PLFGHLDMHSGAQSG	0.106223	0.0045932
HLA-DPA1*01:03-DPB1*04:01	PLIVEVFNKVLHSSN	0.641156	0.049581
HLA-DPA1*01:03-DPB1*04:01	PNIGVEKFLELNSEQ	0.674736	0.977642
HLA-DPA1*01:03-DPB1*04:01	PPGFAFVEFEDPRDA	0.38452	0.609998
HLA-DPA1*01:03-DPB1*04:01	PRDHVFQVNNFEALK	0.713767	0.992549
HLA-DPA1*01:03-DPB1*04:01	PRNMIENSMFEEEPD	0.507228	0.54538
HLA-DPA1*01:03-DPB1*04:01	PRPTYLWEKLDNTLK	0.27008	0.879589
HLA-DPA1*01:03-DPB1*04:01	PSLLPIMWQLYPDGR	0.473429	0.0834572
HLA-DPA1*01:03-DPB1*04:01	PSSAYTQTQFHNLRN	0.706727	0.968619
HLA-DPA1*01:03-DPB1*04:01	PTIRKENFNNVPDLE	0.429545	0.819282
HLA-DPA1*01:03-DPB1*04:01	PTLIADLFVADQRSR	0.391092	0.0174735
HLA-DPA1*01:03-DPB1*04:01	PVDSEWFGFYRSGQA	0.327151	0.150068
HLA-DPA1*01:03-DPB1*04:01	PVGVFEWEAFARGTK	0.714734	0.993591
HLA-DPA1*01:03-DPB1*04:01	PVNTFVHEPLVDVQN	0.544162	0.987898
HLA-DPA1*01:03-DPB1*04:01	QADLSSFKSQELNER	0.363583	0.945394
HLA-DPA1*01:03-DPB1*04:01	QALEFHTVPFQLLAR	0.860486	0.998495
HLA-DPA1*01:03-DPB1*04:01	QDEMDLSDWLVTPQE	0.221208	0.202833
HLA-DPA1*01:03-DPB1*04:01	QDHFFQAAFLEERDA	0.676561	0.769845
HLA-DPA1*01:03-DPB1*04:01	QDIVLGTSFLSINSK	0.892035	0.963266
HLA-DPA1*01:03-DPB1*04:01	QDLDLRGAKFLQYWG	0.723675	0.751578
HLA-DPA1*01:03-DPB1*04:01	QEELNNQLFLYDTHQ	0.409413	0.628698
HLA-DPA1*01:03-DPB1*04:01	QEHTYRVVRFEVIPQ	0.757863	0.99913
HLA-DPA1*01:03-DPB1*04:01	QEREGFLPSRGPAPG	0.122503	0.00752854
HLA-DPA1*01:03-DPB1*04:01	QESATYIAEEYSRLR	0.680333	0.895307
HLA-DPA1*01:03-DPB1*04:01	QEVFEKATFIKVPQN	0.765718	0.995846
HLA-DPA1*01:03-DPB1*04:01	QEVIRGEGILPDGGE	0.0804675	0.211445
HLA-DPA1*01:03-DPB1*04:01	QEVLSSEGFLSLSKT	0.856375	0.994485
HLA-DPA1*01:03-DPB1*04:01	QFLFNGQKFLLFDSN	0.78598	0.9083
HLA-DPA1*01:03-DPB1*04:01	QGTFQGMRFALLQEG	0.836005	0.891141
HLA-DPA1*01:03-DPB1*04:01	QHGQITQQELDTVVK	0.0661809	0.998498
HLA-DPA1*01:03-DPB1*04:01	QIRVFNYNTLERVHM	0.59635	0.855131
HLA-DPA1*01:03-DPB1*04:01	QNILEGEKLLQVKFS	0.64604	0.957181
HLA-DPA1*01:03-DPB1*04:01	QNTFLHDSFQNVAAV	0.752208	0.99852
HLA-DPA1*01:03-DPB1*04:01	QNTIIFDNKAHSGKI	0.0999636	0.233634
HLA-DPA1*01:03-DPB1*04:01	QPAIIDGELYNEVKV	0.52797	0.905292
HLA-DPA1*01:03-DPB1*04:01	QPDQFMPERFLNPAG	0.592474	0.952884
HLA-DPA1*01:03-DPB1*04:01	QPHPLEWNSFTEDKN	0.312313	0.98345
HLA-DPA1*01:03-DPB1*04:01	QPTRFAFVEFADQNS	0.677162	0.983045
HLA-DPA1*01:03-DPB1*04:01	QPYFKGEIFLDEKKK	0.711648	0.998139
HLA-DPA1*01:03-DPB1*04:01	QQDHFFQAAFLEERD	0.692821	0.641061
HLA-DPA1*01:03-DPB1*04:01	QQILHSEEFLSFFDH	0.814228	0.996065
HLA-DPA1*01:03-DPB1*04:01	QQNLNLQQFVLVHPT	0.633457	0.988369
HLA-DPA1*01:03-DPB1*04:01	QQQLESEQFLFFEDQ	0.719529	0.870037
HLA-DPA1*01:03-DPB1*04:01	QQQLIDDHFLFDKPV	0.385262	0.956154
HLA-DPA1*01:03-DPB1*04:01	QQTLQNSQFLLTRLN	0.803137	0.979365
HLA-DPA1*01:03-DPB1*04:01	QRDTVLSTLYSSLNK	0.786075	0.599368
HLA-DPA1*01:03-DPB1*04:01	QRLLHSEAYLKYIEG	0.688692	0.976975
HLA-DPA1*01:03-DPB1*04:01	QRQLRPEHFQEVGYA	0.675595	0.972597
HLA-DPA1*01:03-DPB1*04:01	QSNNKYAASSYLSLT	0.892568	0.975106
HLA-DPA1*01:03-DPB1*04:01	QSVITVEDFETIDAG	0.534893	0.956762
HLA-DPA1*01:03-DPB1*04:01	QTPESLDFLKVPDQG	0.295702	0.485779
HLA-DPA1*01:03-DPB1*04:01	QVGYVPEKYLQFPTS	0.612774	0.743532
HLA-DPA1*01:03-DPB1*04:01	QVNQFKNVIFEISPT	0.743941	0.994659
HLA-DPA1*01:03-DPB1*04:01	QVNWQQERFQEITGK	0.627071	0.997395
HLA-DPA1*01:03-DPB1*04:01	QYAYDGQDFLIFNKD	0.605842	0.994137
HLA-DPA1*01:03-DPB1*04:01	RADQFEYVMYGKVYR	0.781195	0.989496
HLA-DPA1*01:03-DPB1*04:01	RAELATEEFLPVTPI	0.896885	0.999571
HLA-DPA1*01:03-DPB1*04:01	RAENFKQVEYLLIHG	0.752678	0.954239
HLA-DPA1*01:03-DPB1*04:01	RAEYFRNVDYLLIHG	0.741178	0.980252
HLA-DPA1*01:03-DPB1*04:01	RAPLVVGRFVNLRTE	0.830573	0.960662
HLA-DPA1*01:03-DPB1*04:01	RAQLAMALFEQEQAN	0.618246	0.842401
HLA-DPA1*01:03-DPB1*04:01	RAREYIYMHFGEVAK	0.751371	0.996875
HLA-DPA1*01:03-DPB1*04:01	RDHVFQVNNFEALKT	0.764069	0.999527
HLA-DPA1*01:03-DPB1*04:01	RDHVVEGEPYAGYDR	0.237016	0.870276
HLA-DPA1*01:03-DPB1*04:01	RDQVKAINFLPVDYE	0.726796	0.976524
HLA-DPA1*01:03-DPB1*04:01	REEKEFLMCKFQEAR	0.702027	0.989502
HLA-DPA1*01:03-DPB1*04:01	REKINGEQLLQISHQ	0.47528	0.993367
HLA-DPA1*01:03-DPB1*04:01	REKKLYANMFERLAE	0.878974	0.994623
HLA-DPA1*01:03-DPB1*04:01	REKNRGSKLFNHLSA	0.38549	0.0310074
HLA-DPA1*01:03-DPB1*04:01	RELFLSRQFESLPAT	0.865847	0.997127
HLA-DPA1*01:03-DPB1*04:01	REMLQQSKILKVIRK	0.620126	0.864719
HLA-DPA1*01:03-DPB1*04:01	REPFTDTHYLSLTRD	0.674056	0.998436
HLA-DPA1*01:03-DPB1*04:01	REVLASEAILNVPDK	0.603024	0.969042
HLA-DPA1*01:03-DPB1*04:01	RFPYPPFIADPFLVA	0.705635	0.0417138
HLA-DPA1*01:03-DPB1*04:01	RFTFVTPTFYRVSPS	0.896204	0.981405
HLA-DPA1*01:03-DPB1*04:01	RFYEAEEYAEEFRTY	0.538238	0.452033
HLA-DPA1*01:03-DPB1*04:01	RGFCFITFKEEEPVK	0.517843	0.89108
HLA-DPA1*01:03-DPB1*04:01	RGHLRIAGHHLGRCD	0.162884	0.0025705
HLA-DPA1*01:03-DPB1*04:01	RGNLYWTDWNRDNPK	0.294428	0.990587
HLA-DPA1*01:03-DPB1*04:01	RGPVVLAEDFLDIMG	0.791571	0.910452
HLA-DPA1*01:03-DPB1*04:01	RGRLEIASFLPEDAG	0.528841	0.674019
HLA-DPA1*01:03-DPB1*04:01	RGSLTFEPLTLVPIQ	0.844919	0.93213
HLA-DPA1*01:03-DPB1*04:01	RHEMLPEFYKTVSPA	0.448818	0.99054
HLA-DPA1*01:03-DPB1*04:01	RHFYYDGELFLSQNL	0.780793	0.79624
HLA-DPA1*01:03-DPB1*04:01	RHKFSYDTFVDYSID	0.693121	0.966536
HLA-DPA1*01:03-DPB1*04:01	RHKLLSAEFLEQHYD	0.764931	0.986034
HLA-DPA1*01:03-DPB1*04:01	RIEFENVHFSYADGR	0.477715	0.534541
HLA-DPA1*01:03-DPB1*04:01	RIHQFLSEQFLESEQ	0.778847	0.997963
HLA-DPA1*01:03-DPB1*04:01	RIRFKPSLFQHVGTH	0.787319	0.996454
HLA-DPA1*01:03-DPB1*04:01	RITFVFETLCSVNCE	0.592483	0.0061288
HLA-DPA1*01:03-DPB1*04:01	RIVLKSLEFLAHPLA	0.72859	0.251993
HLA-DPA1*01:03-DPB1*04:01	RKIVGAMVQIITYRD	0.500003	0.0235127
HLA-DPA1*01:03-DPB1*04:01	RKPRKGKVFQEPLFY	0.548492	0.0309719
HLA-DPA1*01:03-DPB1*04:01	RKQFEAEDFPSLNPE	0.736213	0.997294
HLA-DPA1*01:03-DPB1*04:01	RKTLISSTDFLSHPF	0.805179	0.973435
HLA-DPA1*01:03-DPB1*04:01	RKWAWEAVEALENHC	0.334477	0.00627355
HLA-DPA1*01:03-DPB1*04:01	RLDLLHSTAFEELHK	0.879151	0.99869
HLA-DPA1*01:03-DPB1*04:01	RLEEFGRFASFEAQG	0.491205	0.771665
HLA-DPA1*01:03-DPB1*04:01	RLGFFTTYFLPLANT	0.982046	0.969489
HLA-DPA1*01:03-DPB1*04:01	RLNTIQSDKFLNLLL	0.837956	0.981513
HLA-DPA1*01:03-DPB1*04:01	RLPLNTDAYLSLQEL	0.5631	0.841902
HLA-DPA1*01:03-DPB1*04:01	RLRFEQERMEQERQE	0.225183	0.80975
HLA-DPA1*01:03-DPB1*04:01	RLVAAKLEPKSFKHT	0.267609	0.0301363
HLA-DPA1*01:03-DPB1*04:01	RNEQRIELFQILRPD	0.509714	0.723576
HLA-DPA1*01:03-DPB1*04:01	RNLHYDTFLVIRYVK	0.815268	0.979866
HLA-DPA1*01:03-DPB1*04:01	RNNYIATIYKAIGTF	0.743323	0.925256
HLA-DPA1*01:03-DPB1*04:01	RNPKFASEFFPHVVD	0.879274	0.998821
HLA-DPA1*01:03-DPB1*04:01	RNTFVGTPFWMAPEV	0.917847	0.96635
HLA-DPA1*01:03-DPB1*04:01	RNVLLVTQHYAKISD	0.605557	0.540672
HLA-DPA1*01:03-DPB1*04:01	RPDDEEGAAVAPGHP	0.00337897	0.338889
HLA-DPA1*01:03-DPB1*04:01	RPHEFWPDRFLEPGK	0.452899	0.959346
HLA-DPA1*01:03-DPB1*04:01	RPIIVISDKMLRSLE	0.313616	0.948297
HLA-DPA1*01:03-DPB1*04:01	RPPIAIVSPQFQEIS	0.645366	0.988003
HLA-DPA1*01:03-DPB1*04:01	RPSAFTDTQYLQDTM	0.416448	0.95612
HLA-DPA1*01:03-DPB1*04:01	RPSYSSSLFGYSPAA	0.656901	0.921503
HLA-DPA1*01:03-DPB1*04:01	RPTIKNEKFLAGLST	0.517302	0.893485
HLA-DPA1*01:03-DPB1*04:01	RPVLRASSFQPISGN	0.822422	0.996001
HLA-DPA1*01:03-DPB1*04:01	RPVMLVGGLFASLGM	0.779884	0.0102353
HLA-DPA1*01:03-DPB1*04:01	RQEREGFLPSRGPAP	0.14323	0.00557121
HLA-DPA1*01:03-DPB1*04:01	RQLASTEWLTIQGGL	0.698394	0.556663
HLA-DPA1*01:03-DPB1*04:01	RRALEYTIYNQELNE	0.653519	0.885127
HLA-DPA1*01:03-DPB1*04:01	RRGFCFITFKEEEPV	0.648743	0.949944
HLA-DPA1*01:03-DPB1*04:01	RRGYYNGTKFHRIIK	0.841706	0.998076
HLA-DPA1*01:03-DPB1*04:01	RRLELASNHFLYLPR	0.875886	0.997837
HLA-DPA1*01:03-DPB1*04:01	RSAFKADEFLNWHAL	0.718783	0.966739
HLA-DPA1*01:03-DPB1*04:01	RSAGLAFSLYQAMAK	0.8088	0.957441
HLA-DPA1*01:03-DPB1*04:01	RSAWAVEFFASWCGH	0.654649	0.0500825
HLA-DPA1*01:03-DPB1*04:01	RSGSSFFGELFNQNP	0.733617	0.869909
HLA-DPA1*01:03-DPB1*04:01	RSILLSVPLLVVDNK	0.846467	0.674691
HLA-DPA1*01:03-DPB1*04:01	RSKEKLDCELQKDYS	0.0881113	0.035068
HLA-DPA1*01:03-DPB1*04:01	RSKTTEIIHSTLNPT	0.172644	0.0559235
HLA-DPA1*01:03-DPB1*04:01	RSRPSFHPLSDELVN	0.186235	0.712392
HLA-DPA1*01:03-DPB1*04:01	RSSFGGVQMEQVQPN	0.47422	0.932662
HLA-DPA1*01:03-DPB1*04:01	RTEFAGDKFKEEKVF	0.583391	0.983149
HLA-DPA1*01:03-DPB1*04:01	RTELIGDQLAQLNTV	0.487741	0.579836
HLA-DPA1*01:03-DPB1*04:01	RTGMESQPFLNMKFE	0.680583	0.993479
HLA-DPA1*01:03-DPB1*04:01	RTPLFGVDFLQLPRD	0.887505	0.99489
HLA-DPA1*01:03-DPB1*04:01	RYFHNQEEFLRFDSD	0.533535	0.98086
HLA-DPA1*01:03-DPB1*04:01	RYFYHQEEYVRFDSD	0.616442	0.99706
HLA-DPA1*01:03-DPB1*04:01	SAEGNEFWSALLEKA	0.592068	0.173211
HLA-DPA1*01:03-DPB1*04:01	SAFEYGTYAEEEGLR	0.54493	0.701208
HLA-DPA1*01:03-DPB1*04:01	SAGLAFSLYQAMAKD	0.779835	0.925942
HLA-DPA1*01:03-DPB1*04:01	SAIQGYNGTIFAYGQ	0.489832	0.00340685
HLA-DPA1*01:03-DPB1*04:01	SALHYAVELFEGLKA	0.82525	0.982042
HLA-DPA1*01:03-DPB1*04:01	SAQILASALAEMQRF	0.484053	0.178019
HLA-DPA1*01:03-DPB1*04:01	SAVIHSENFQTLLDA	0.732968	0.994067
HLA-DPA1*01:03-DPB1*04:01	SCSIESDIYAEIPDE	0.556411	0.300058
HLA-DPA1*01:03-DPB1*04:01	SDGFLAWSTFPAFNR	0.794021	0.948366
HLA-DPA1*01:03-DPB1*04:01	SDIVASSFLKSDKNR	0.662388	0.987535
HLA-DPA1*01:03-DPB1*04:01	SDKQFHEAAYLADER	0.38164	0.952823
HLA-DPA1*01:03-DPB1*04:01	SDKRNVILFSVFDEN	0.661038	0.0895748
HLA-DPA1*01:03-DPB1*04:01	SDRAPFAAPSPFAEL	0.55519	0.00880925
HLA-DPA1*01:03-DPB1*04:01	SDVGYIRYTLYKEGA	0.716298	0.902038
HLA-DPA1*01:03-DPB1*04:01	SEDHDVEYFLRLAHE	0.491096	0.851753
HLA-DPA1*01:03-DPB1*04:01	SEFFTGSKLVDYARS	0.560482	0.980477
HLA-DPA1*01:03-DPB1*04:01	SENLLADVKGARAAL	0.0813961	0.00798631
HLA-DPA1*01:03-DPB1*04:01	SEPFYQETYLPYMIR	0.800094	0.695767
HLA-DPA1*01:03-DPB1*04:01	SEQISQERYQYVDCG	0.409075	0.352531
HLA-DPA1*01:03-DPB1*04:01	SEVLQDSCFLQIKCD	0.684179	0.641301
HLA-DPA1*01:03-DPB1*04:01	SEWDGHEELKAIVWN	0.239847	0.0302075
HLA-DPA1*01:03-DPB1*04:01	SFEAQGALANIAVDK	0.179793	0.909088
HLA-DPA1*01:03-DPB1*04:01	SFEPPEFEIVGFTNH	0.414262	0.307884
HLA-DPA1*01:03-DPB1*04:01	SFPYQSITFPELSNK	0.815781	0.624202
HLA-DPA1*01:03-DPB1*04:01	SGAFQWEELEEDIRK	0.318298	0.979363
HLA-DPA1*01:03-DPB1*04:01	SGDFQMSPYAEYPKN	0.637676	0.950119
HLA-DPA1*01:03-DPB1*04:01	SGEEFRMEKLNQLWE	0.619216	0.996024
HLA-DPA1*01:03-DPB1*04:01	SGERRAYGPLFLRDR	0.348997	0.104834
HLA-DPA1*01:03-DPB1*04:01	SGFMYWTDWGEVPKI	0.614881	0.128725
HLA-DPA1*01:03-DPB1*04:01	SGGFGYSPFLSITDG	0.809963	0.999019
HLA-DPA1*01:03-DPB1*04:01	SGHWQSIDFKQVLHS	0.637274	0.984928
HLA-DPA1*01:03-DPB1*04:01	SGKDFHQTQFLIQEC	0.727006	0.0824002
HLA-DPA1*01:03-DPB1*04:01	SGKIKIYFDSDAKIE	0.236974	0.0981616
HLA-DPA1*01:03-DPB1*04:01	SGQGIRNTYFEFETA	0.583916	0.358051
HLA-DPA1*01:03-DPB1*04:01	SGSSFVGQLFNQHPD	0.683057	0.998955
HLA-DPA1*01:03-DPB1*04:01	SGVFRPEMLLPMGLP	0.505077	0.622246
HLA-DPA1*01:03-DPB1*04:01	SGYEISQDMVQIRKS	0.231174	0.458726
HLA-DPA1*01:03-DPB1*04:01	SHGEYFYSLFSETIN	0.901082	0.991242
HLA-DPA1*01:03-DPB1*04:01	SIAAVEMEHFLPLAN	0.782593	0.988765
HLA-DPA1*01:03-DPB1*04:01	SIGSFIGALYAEERS	0.635211	0.173923
HLA-DPA1*01:03-DPB1*04:01	SIMYFSHFVPVFLPA	0.894707	0.7364
HLA-DPA1*01:03-DPB1*04:01	SINLQDETFLESNKM	0.553902	0.889121
HLA-DPA1*01:03-DPB1*04:01	SKGYAFIEFASFEDA	0.790939	0.822357
HLA-DPA1*01:03-DPB1*04:01	SKGYAYVEFENPDEA	0.41263	0.766891
HLA-DPA1*01:03-DPB1*04:01	SKKLAGQRFTAVEDQ	0.634315	0.929177
HLA-DPA1*01:03-DPB1*04:01	SKSFQQSSLSRDSQG	0.25009	0.10476
HLA-DPA1*01:03-DPB1*04:01	SKTLKCSTLLVVGDN	0.492202	0.617075
HLA-DPA1*01:03-DPB1*04:01	SKTMVDELFAEIVRQ	0.711748	0.993914
HLA-DPA1*01:03-DPB1*04:01	SKVWRDQHFVKIQVK	0.594643	0.997424
HLA-DPA1*01:03-DPB1*04:01	SLGQYQCSSFARCYN	0.699429	0.770565
HLA-DPA1*01:03-DPB1*04:01	SLKLAYTLLNKLGTK	0.567357	0.888262
HLA-DPA1*01:03-DPB1*04:01	SNAYAREEFASTCPD	0.598658	0.957966
HLA-DPA1*01:03-DPB1*04:01	SNKLEGDTFLLLIQS	0.787199	0.932779
HLA-DPA1*01:03-DPB1*04:01	SNNKYAASSYLSLTP	0.903976	0.998751
HLA-DPA1*01:03-DPB1*04:01	SPAKDSLSFEDFLDL	0.788482	0.979534
HLA-DPA1*01:03-DPB1*04:01	SPALELDKFLEDVRN	0.440737	0.993646
HLA-DPA1*01:03-DPB1*04:01	SPAMAGGLFAIEREF	0.541142	0.0903718
HLA-DPA1*01:03-DPB1*04:01	SPDEYLWATIQRIPE	0.568601	0.996644
HLA-DPA1*01:03-DPB1*04:01	SPDQINGESFQNVSK	0.61608	0.99896
HLA-DPA1*01:03-DPB1*04:01	SPEILEGSQFVETAE	0.660801	0.990615
HLA-DPA1*01:03-DPB1*04:01	SPGERFTDSQFLVLM	0.769293	0.981118
HLA-DPA1*01:03-DPB1*04:01	SPKLFAEEEFLPLDP	0.890404	0.998617
HLA-DPA1*01:03-DPB1*04:01	SPLKVDLVLEKEVAG	0.234724	0.426761
HLA-DPA1*01:03-DPB1*04:01	SPLPIAKVSSFPSIR	0.569822	0.395807
HLA-DPA1*01:03-DPB1*04:01	SPNDFKPQDFLRLQQ	0.73434	0.995953
HLA-DPA1*01:03-DPB1*04:01	SPPSVWFEAEFFHHI	0.887259	0.916033
HLA-DPA1*01:03-DPB1*04:01	SPRDFDAATYLALIN	0.763783	0.995619
HLA-DPA1*01:03-DPB1*04:01	SPSFNSTIYEVIGKS	0.759316	0.996959
HLA-DPA1*01:03-DPB1*04:01	SPSTFHYVLVNSLHR	0.63249	0.997343
HLA-DPA1*01:03-DPB1*04:01	SPTRELAMQTFGVLK	0.710884	0.991561
HLA-DPA1*01:03-DPB1*04:01	SPTRELAYQTFEVLR	0.824184	0.999439
HLA-DPA1*01:03-DPB1*04:01	SPVMAGGLFAVDRKW	0.519433	0.189646
HLA-DPA1*01:03-DPB1*04:01	SPYNYLQVAYFKINK	0.79908	0.984723
HLA-DPA1*01:03-DPB1*04:01	SQAGAVFQSFAKFSK	0.542125	0.0867612
HLA-DPA1*01:03-DPB1*04:01	SQHARKETEFLRLKR	0.533312	0.323183
HLA-DPA1*01:03-DPB1*04:01	SQITGTVFTELNDEK	0.710767	0.95307
HLA-DPA1*01:03-DPB1*04:01	SQKKIISNLFLGRAG	0.759403	0.818039
HLA-DPA1*01:03-DPB1*04:01	SQTRAFQYVSDLVNG	0.332492	0.141576
HLA-DPA1*01:03-DPB1*04:01	SQTTISWAPFQDTSE	0.615691	0.991065
HLA-DPA1*01:03-DPB1*04:01	SREREAAAFRESLNR	0.138565	0.0231113
HLA-DPA1*01:03-DPB1*04:01	SRFIKKQGLDRLFHE	0.255826	0.096391
HLA-DPA1*01:03-DPB1*04:01	SRGFAFVEFSHLQDA	0.819209	0.976383
HLA-DPA1*01:03-DPB1*04:01	SRGFAFVTFESPADA	0.619677	0.909467
HLA-DPA1*01:03-DPB1*04:01	SRGFAFVYFENVDDA	0.75326	0.995922
HLA-DPA1*01:03-DPB1*04:01	SRLYSVSYLLKDKGE	0.627073	0.510632
HLA-DPA1*01:03-DPB1*04:01	SRPINVIKFSTDEGQ	0.212073	0.129547
HLA-DPA1*01:03-DPB1*04:01	SRQLASTEWLTIQGG	0.754309	0.995465
HLA-DPA1*01:03-DPB1*04:01	SRRFSDTCFLDTDGQ	0.539394	0.908624
HLA-DPA1*01:03-DPB1*04:01	SSDLADLRFLDMSQN	0.468091	0.781095
HLA-DPA1*01:03-DPB1*04:01	SSDMFNYEEYCTANA	0.491737	0.161999
HLA-DPA1*01:03-DPB1*04:01	SSDRFVAELWKDVDR	0.70556	0.999471
HLA-DPA1*01:03-DPB1*04:01	SSELHGHSFSQLCGH	0.668082	0.192182
HLA-DPA1*01:03-DPB1*04:01	SSEYLPTLWVKLYKS	0.813572	0.974454
HLA-DPA1*01:03-DPB1*04:01	SSGFAGVYFEKILKE	0.885376	0.994891
HLA-DPA1*01:03-DPB1*04:01	SSGFAGVYFEKILKG	0.870751	0.994969
HLA-DPA1*01:03-DPB1*04:01	SSNIRPSPFEDLNAR	0.625343	0.982497
HLA-DPA1*01:03-DPB1*04:01	SSNPEYTTVSWLKDG	0.247258	0.754003
HLA-DPA1*01:03-DPB1*04:01	SSSFAQQRFGAMGGG	0.592116	0.623969
HLA-DPA1*01:03-DPB1*04:01	SSSRFYVVMWKQVTQ	0.73049	0.932473
HLA-DPA1*01:03-DPB1*04:01	SSTDFLSHPFGIAVF	0.747707	0.6523
HLA-DPA1*01:03-DPB1*04:01	SSTFYSQRLAELTPG	0.687608	0.988553
HLA-DPA1*01:03-DPB1*04:01	SSVSFKSENFRHTKE	0.727576	0.997307
HLA-DPA1*01:03-DPB1*04:01	STDFLSHPFGIAVFE	0.77859	0.782046
HLA-DPA1*01:03-DPB1*04:01	STGTFVVSQPLNYRG	0.519267	0.901003
HLA-DPA1*01:03-DPB1*04:01	STGTLSQEHFLLDPD	0.430632	0.984124
HLA-DPA1*01:03-DPB1*04:01	STLTMESDKFICIRE	0.555776	0.980065
HLA-DPA1*01:03-DPB1*04:01	STTLVQNPLLLLENK	0.534517	0.78387
HLA-DPA1*01:03-DPB1*04:01	SVAFAVAWFLPMPQK	0.911344	0.662089
HLA-DPA1*01:03-DPB1*04:01	SVALVDYHSTKKLKK	0.258921	0.0345558
HLA-DPA1*01:03-DPB1*04:01	SVFHATAFELDTDGN	0.569272	0.996971
HLA-DPA1*01:03-DPB1*04:01	SVNFINKESYLQIPS	0.783085	0.967099
HLA-DPA1*01:03-DPB1*04:01	SVREFVEKSFLHIGK	0.762792	0.998833
HLA-DPA1*01:03-DPB1*04:01	SVRGNLYWTDWNRDN	0.376049	0.768296
HLA-DPA1*01:03-DPB1*04:01	SVVYKKTLFVEFTDH	0.730342	0.960395
HLA-DPA1*01:03-DPB1*04:01	SWFTALTQHGKEDLK	0.222575	0.0370256
HLA-DPA1*01:03-DPB1*04:01	SYDWAGGVFLYTSKE	0.679046	0.960859
HLA-DPA1*01:03-DPB1*04:01	TAADMAAQTTKHKWE	0.0175935	0.199221
HLA-DPA1*01:03-DPB1*04:01	TAADTAAQITQRKLE	0.0536114	0.417825
HLA-DPA1*01:03-DPB1*04:01	TAAFVLAMLSRVEPS	0.613633	0.197283
HLA-DPA1*01:03-DPB1*04:01	TAAYQSVRILSVSPI	0.650809	0.523116
HLA-DPA1*01:03-DPB1*04:01	TADLKWVTFPQVDGQ	0.594611	0.788063
HLA-DPA1*01:03-DPB1*04:01	TAELAGTEFVAEKLN	0.67065	0.934326
HLA-DPA1*01:03-DPB1*04:01	TAFYLAEFFVNEARK	0.816029	0.962861
HLA-DPA1*01:03-DPB1*04:01	TAGFSYEKWEINPSE	0.464974	0.988296
HLA-DPA1*01:03-DPB1*04:01	TAHYRTSPFFSVYVS	0.830932	0.962032
HLA-DPA1*01:03-DPB1*04:01	TAKTFLTVYWTPERV	0.745559	0.174297
HLA-DPA1*01:03-DPB1*04:01	TALPLYFEGFLLIKR	0.845308	0.446611
HLA-DPA1*01:03-DPB1*04:01	TARFTNANFQEVSAH	0.682027	0.998473
HLA-DPA1*01:03-DPB1*04:01	TASLKYENYELTLKS	0.649282	0.997995
HLA-DPA1*01:03-DPB1*04:01	TATIVMVTNLKERKE	0.21635	0.453712
HLA-DPA1*01:03-DPB1*04:01	TAVDTAAQISEQKSN	0.0226805	0.136534
HLA-DPA1*01:03-DPB1*04:01	TAYFYSRFNRIKKIN	0.841598	0.987971
HLA-DPA1*01:03-DPB1*04:01	TCRFSAPLFLSHPHF	0.654188	0.04374
HLA-DPA1*01:03-DPB1*04:01	TDFLSHPFGIAVFED	0.715671	0.49451
HLA-DPA1*01:03-DPB1*04:01	TDIQGEEFAKVIVQK	0.686242	0.974524
HLA-DPA1*01:03-DPB1*04:01	TDLHSYVVMNHGRSY	0.221884	0.175069
HLA-DPA1*01:03-DPB1*04:01	TDQFSGQHWLWIGLN	0.622575	0.131417
HLA-DPA1*01:03-DPB1*04:01	TDQVPIQHELFERFL	0.779829	0.979582
HLA-DPA1*01:03-DPB1*04:01	TDSREAFEAYTDHAT	0.106119	0.0411529
HLA-DPA1*01:03-DPB1*04:01	TDSVEEFLSEKLERI	0.708415	0.613674
HLA-DPA1*01:03-DPB1*04:01	TDSYKVTHYKQYPPN	0.349874	0.973965
HLA-DPA1*01:03-DPB1*04:01	TEAGLTTELFSPVDL	0.631677	0.446474
HLA-DPA1*01:03-DPB1*04:01	TELVEPTEYLVVHLK	0.60068	0.952867
HLA-DPA1*01:03-DPB1*04:01	TGALEGQMFRKTGKL	0.481965	0.995864
HLA-DPA1*01:03-DPB1*04:01	TGALEGQMFRKTGRL	0.485023	0.994679
HLA-DPA1*01:03-DPB1*04:01	TGEMETSQFPGEEKP	0.1612	0.0242283
HLA-DPA1*01:03-DPB1*04:01	TGFYSCKYLAVPTSK	0.757027	0.31264
HLA-DPA1*01:03-DPB1*04:01	TGIILNNELLDLCER	0.389617	0.862155
HLA-DPA1*01:03-DPB1*04:01	TGKIAGAGLLFVGGG	0.284408	0.28466
HLA-DPA1*01:03-DPB1*04:01	TGKITFEDFNEVVTD	0.596041	0.993486
HLA-DPA1*01:03-DPB1*04:01	TGNFQVTELGRIASH	0.504882	0.983032
HLA-DPA1*01:03-DPB1*04:01	TGNIGYTLYSSKPVT	0.471497	0.61998
HLA-DPA1*01:03-DPB1*04:01	TGNLASAIFLPYRAE	0.767639	0.943734
HLA-DPA1*01:03-DPB1*04:01	TGQEMNVAQFLMHMG	0.44682	0.2336
HLA-DPA1*01:03-DPB1*04:01	TGQFLYQDSNWASKV	0.464708	0.690455
HLA-DPA1*01:03-DPB1*04:01	TGRFMWIKFSSDEEL	0.521285	0.758932
HLA-DPA1*01:03-DPB1*04:01	TGRWLAVDYENVRPD	0.474399	0.996894
HLA-DPA1*01:03-DPB1*04:01	TGSAIISVTFLKDNL	0.670177	0.355591
HLA-DPA1*01:03-DPB1*04:01	TGSFTYEAVELVPAG	0.560994	0.917202
HLA-DPA1*01:03-DPB1*04:01	TGSMSIIFFLPLKVT	0.758711	0.0438376
HLA-DPA1*01:03-DPB1*04:01	TGTLSQEHFLLDPDS	0.490721	0.98522
HLA-DPA1*01:03-DPB1*04:01	THDHYMLEWFLTDRS	0.615241	0.956773
HLA-DPA1*01:03-DPB1*04:01	THLQPGTKFIKHWRM	0.175313	0.00548502
HLA-DPA1*01:03-DPB1*04:01	TIEFGKTNFVQPMPG	0.594654	0.240197
HLA-DPA1*01:03-DPB1*04:01	TKALQVGCLLRLEPN	0.495942	0.163743
HLA-DPA1*01:03-DPB1*04:01	TKDTYRHTFTLSLPR	0.554086	0.961418
HLA-DPA1*01:03-DPB1*04:01	TKSELLVEQYLPLTE	0.868664	0.996891
HLA-DPA1*01:03-DPB1*04:01	TLIRGALMGAGFLLT	0.686559	0.00812529
HLA-DPA1*01:03-DPB1*04:01	TLTQIKRQEMDSQVR	0.0594154	0.634484
HLA-DPA1*01:03-DPB1*04:01	TLYFISEDYATAHED	0.486025	0.905409
HLA-DPA1*01:03-DPB1*04:01	TNENAQYCPFSCETQ	0.1313	0.00127536
HLA-DPA1*01:03-DPB1*04:01	TNKTALNITNFLVSQ	0.635742	0.880701
HLA-DPA1*01:03-DPB1*04:01	TNLIESSNMLGLNRE	0.495186	0.24099
HLA-DPA1*01:03-DPB1*04:01	TNQAFEISLYGTVAE	0.805178	0.741533
HLA-DPA1*01:03-DPB1*04:01	TNQFKNVTFDIIATE	0.670937	0.938907
HLA-DPA1*01:03-DPB1*04:01	TNVKFQYSLYATTYI	0.903082	0.180083
HLA-DPA1*01:03-DPB1*04:01	TPALDNVFFESLQRR	0.665998	0.858675
HLA-DPA1*01:03-DPB1*04:01	TPEGEIFKEPYLDIH	0.664961	0.968331
HLA-DPA1*01:03-DPB1*04:01	TPFLKVEPFLPGHYE	0.559159	0.885458
HLA-DPA1*01:03-DPB1*04:01	TPGNALVVDPKKPFR	0.0140118	0.805324
HLA-DPA1*01:03-DPB1*04:01	TPGSFECECFEGYES	0.612608	0.83534
HLA-DPA1*01:03-DPB1*04:01	TPIAVGTVIRYSCSG	0.185423	0.0116296
HLA-DPA1*01:03-DPB1*04:01	TPIFLAPHFQTTTVG	0.574624	0.992424
HLA-DPA1*01:03-DPB1*04:01	TPILVDGKDVMPEVN	0.074946	0.871803
HLA-DPA1*01:03-DPB1*04:01	TPLFKVGKFLSAEEY	0.710837	0.954529
HLA-DPA1*01:03-DPB1*04:01	TPMIAGGLFVMDKFY	0.679218	0.0172579
HLA-DPA1*01:03-DPB1*04:01	TPNIFNSRLWMTSGH	0.338622	0.660475
HLA-DPA1*01:03-DPB1*04:01	TPPRLVAPRFLEVET	0.758313	0.999403
HLA-DPA1*01:03-DPB1*04:01	TPSMVTEDWLVQNHQ	0.349411	0.987873
HLA-DPA1*01:03-DPB1*04:01	TPTLTHETFKALKPG	0.531367	0.998381
HLA-DPA1*01:03-DPB1*04:01	TPTMAGGLFSIDRDY	0.291029	0.265354
HLA-DPA1*01:03-DPB1*04:01	TQDTELVETRPAGDG	0.00806114	0.371586
HLA-DPA1*01:03-DPB1*04:01	TQESATYIAEEYSRL	0.691456	0.36654
HLA-DPA1*01:03-DPB1*04:01	TQNVFTDSIFEKCST	0.626902	0.98357
HLA-DPA1*01:03-DPB1*04:01	TQPEYRVSVWENVPV	0.786361	0.987669
HLA-DPA1*01:03-DPB1*04:01	TQPLVAVKFLNVTPN	0.906317	0.999189
HLA-DPA1*01:03-DPB1*04:01	TQRFYEAEEYAEEFR	0.556819	0.973465
HLA-DPA1*01:03-DPB1*04:01	TRGIFRVHQFEKIEQ	0.821207	0.999265
HLA-DPA1*01:03-DPB1*04:01	TRHLISTHFAPGDFQ	0.519685	0.483683
HLA-DPA1*01:03-DPB1*04:01	TRVMEKTKWLDIKGN	0.50044	0.9483
HLA-DPA1*01:03-DPB1*04:01	TSGFTAVYFLIYAVH	0.615695	0.00447003
HLA-DPA1*01:03-DPB1*04:01	TSNFAHVIFQNVAKS	0.862278	0.999563
HLA-DPA1*01:03-DPB1*04:01	TSPGERFTDSQFLVL	0.722045	0.614509
HLA-DPA1*01:03-DPB1*04:01	TSSFLDQRFQDADEK	0.401822	0.997943
HLA-DPA1*01:03-DPB1*04:01	TSSLSHTLFAESGNK	0.675875	0.97618
HLA-DPA1*01:03-DPB1*04:01	TSVPDHVVWSLFNTL	0.870766	0.405529
HLA-DPA1*01:03-DPB1*04:01	TTEFLYNLYSSEGKG	0.579029	0.757946
HLA-DPA1*01:03-DPB1*04:01	TTHFIYSNLLHSTPM	0.73071	0.987772
HLA-DPA1*01:03-DPB1*04:01	TTKELVHTTLECVKK	0.440843	0.93886
HLA-DPA1*01:03-DPB1*04:01	TTTFAVTSILRVAAE	0.810767	0.922368
HLA-DPA1*01:03-DPB1*04:01	TTTTTFKGVDPNSRN	0.0750769	0.382259
HLA-DPA1*01:03-DPB1*04:01	TVEKELTYEKFVEWT	0.70355	0.988435
HLA-DPA1*01:03-DPB1*04:01	TVEYKNISFTVWDVG	0.542621	0.0885237
HLA-DPA1*01:03-DPB1*04:01	TVGAYLPAVFEEVLD	0.785619	0.829944
HLA-DPA1*01:03-DPB1*04:01	TVGYRVATFHDCEDA	0.377194	0.696005
HLA-DPA1*01:03-DPB1*04:01	TVQKLAHQIYQFTDK	0.38743	0.621968
HLA-DPA1*01:03-DPB1*04:01	TVTFKFILANRLYPV	0.679563	0.969939
HLA-DPA1*01:03-DPB1*04:01	TVTVLQGEIFEGAPV	0.75169	0.977841
HLA-DPA1*01:03-DPB1*04:01	TVVITLKNMASHPVS	0.193039	0.00371054
HLA-DPA1*01:03-DPB1*04:01	VAAFTVSSYSTTVFR	0.753201	0.802435
HLA-DPA1*01:03-DPB1*04:01	VAEFTTSLTNFQKVQ	0.559347	0.559763
HLA-DPA1*01:03-DPB1*04:01	VAFIISDFESVSKIT	0.749744	0.939962
HLA-DPA1*01:03-DPB1*04:01	VAGHKEAHILRVLPG	0.141498	0.275141
HLA-DPA1*01:03-DPB1*04:01	VAPLFFADQFLQLST	0.896723	0.971511
HLA-DPA1*01:03-DPB1*04:01	VAPSFMHSVFSPILL	0.930431	0.902738
HLA-DPA1*01:03-DPB1*04:01	VAQTLAKETFASTAS	0.712235	0.851653
HLA-DPA1*01:03-DPB1*04:01	VARGIAGEKFDIVKK	0.577163	0.999147
HLA-DPA1*01:03-DPB1*04:01	VARLDGSFKNAVVQG	0.124368	0.0399451
HLA-DPA1*01:03-DPB1*04:01	VARLTESLFLDLLGE	0.87653	0.386485
HLA-DPA1*01:03-DPB1*04:01	VARQITKEDFATFDY	0.554503	0.939832
HLA-DPA1*01:03-DPB1*04:01	VASLVSTRFIKLTWR	0.877366	0.94399
HLA-DPA1*01:03-DPB1*04:01	VATMNSEEFVLVPQY	0.716945	0.998171
HLA-DPA1*01:03-DPB1*04:01	VAVKFVSTKFEHLER	0.868188	0.999361
HLA-DPA1*01:03-DPB1*04:01	VAVLTQESFAEHRSG	0.531929	0.989312
HLA-DPA1*01:03-DPB1*04:01	VAWVTVGFLHIPHSE	0.73504	0.407113
HLA-DPA1*01:03-DPB1*04:01	VDDLFETLFSTVHRG	0.673146	0.826656
HLA-DPA1*01:03-DPB1*04:01	VDENMVIDETLDVKE	0.100881	0.922498
HLA-DPA1*01:03-DPB1*04:01	VDGSIWRLTFYNNVN	0.75797	0.863614
HLA-DPA1*01:03-DPB1*04:01	VDHQLLWGEALLITP	0.53992	0.51908
HLA-DPA1*01:03-DPB1*04:01	VDQFHGTEYVCCPQT	0.433206	0.98577
HLA-DPA1*01:03-DPB1*04:01	VDVQYLDEPMLTVHQ	0.338057	0.979309
HLA-DPA1*01:03-DPB1*04:01	VDYFLNVATAQGRYY	0.251838	0.428601
HLA-DPA1*01:03-DPB1*04:01	VEEEPGIHSLKHNKR	0.0695781	0.0134623
HLA-DPA1*01:03-DPB1*04:01	VEFEELCADLFERVP	0.720161	0.720936
HLA-DPA1*01:03-DPB1*04:01	VEHWGLDEPLLKHWE	0.12391	0.0117521
HLA-DPA1*01:03-DPB1*04:01	VEYVDDTQFLRFDSD	0.473901	0.988577
HLA-DPA1*01:03-DPB1*04:01	VFFQGETFDYIGSSR	0.675829	0.598241
HLA-DPA1*01:03-DPB1*04:01	VFHATAFELDTDGNP	0.388823	0.975425
HLA-DPA1*01:03-DPB1*04:01	VGDVTGAQAYASTAK	0.0650312	0.887278
HLA-DPA1*01:03-DPB1*04:01	VGMLTITDFINILHR	0.772878	0.272529
HLA-DPA1*01:03-DPB1*04:01	VGQMKSDLFLDDSKS	0.481714	0.976856
HLA-DPA1*01:03-DPB1*04:01	VGRIVLELFADIVPK	0.800929	0.915754
HLA-DPA1*01:03-DPB1*04:01	VGRMKIELFADVVPK	0.714496	0.99819
HLA-DPA1*01:03-DPB1*04:01	VGTYVFTLTVKDERN	0.265404	0.878423
HLA-DPA1*01:03-DPB1*04:01	VGVMTAQKYLQTRAV	0.530469	0.982004
HLA-DPA1*01:03-DPB1*04:01	VGYVDDTLFVRFDSD	0.44994	0.991109
HLA-DPA1*01:03-DPB1*04:01	VHAQFITTTFRPELL	0.82675	0.966618
HLA-DPA1*01:03-DPB1*04:01	VHLPFEGGSLLQIPV	0.627329	0.821677
HLA-DPA1*01:03-DPB1*04:01	VIAFEWDEMQRWDTD	0.25304	0.581346
HLA-DPA1*01:03-DPB1*04:01	VIEWSQVHFLREIIE	0.64548	0.16679
HLA-DPA1*01:03-DPB1*04:01	VIKEVKILEVHVDKG	0.258574	0.186114
HLA-DPA1*01:03-DPB1*04:01	VIKMFMGSLFNVIGA	0.868444	0.197678
HLA-DPA1*01:03-DPB1*04:01	VISLEYEAYLPMAEN	0.704678	0.995462
HLA-DPA1*01:03-DPB1*04:01	VIVMSMTIFLVFLNG	0.351323	0.00519412
HLA-DPA1*01:03-DPB1*04:01	VKAIIYQYMEEIYHR	0.664981	0.813957
HLA-DPA1*01:03-DPB1*04:01	VKAVLLGATFLIDYM	0.812699	0.00303141
HLA-DPA1*01:03-DPB1*04:01	VKFWAYEQYKKLLTE	0.752409	0.982289
HLA-DPA1*01:03-DPB1*04:01	VKHRWKAENFIFMGD	0.597525	0.987431
HLA-DPA1*01:03-DPB1*04:01	VKMLDFETFLPILQH	0.843095	0.994351
HLA-DPA1*01:03-DPB1*04:01	VLDFEQAQLERIADS	0.394973	0.759443
HLA-DPA1*01:03-DPB1*04:01	VLGQLLNDPFLSEKS	0.504655	0.846514
HLA-DPA1*01:03-DPB1*04:01	VLKFAEVYFAQSQQK	0.659218	0.661086
HLA-DPA1*01:03-DPB1*04:01	VLKRKIEIERILSVS	0.598646	0.193292
HLA-DPA1*01:03-DPB1*04:01	VLLESEQFLTELTRL	0.805509	0.239068
HLA-DPA1*01:03-DPB1*04:01	VMARELPELEPTAQL	0.120703	0.00313417
HLA-DPA1*01:03-DPB1*04:01	VMLLEDAPRKFERLH	0.336998	0.00364793
HLA-DPA1*01:03-DPB1*04:01	VNFINKESYLQIPSA	0.713118	0.892124
HLA-DPA1*01:03-DPB1*04:01	VNGILFVQYFHRVPF	0.856144	0.879119
HLA-DPA1*01:03-DPB1*04:01	VNNPKEWLQVDFQKT	0.368106	0.584604
HLA-DPA1*01:03-DPB1*04:01	VNNSFKGIKYLRLNT	0.815721	0.942255
HLA-DPA1*01:03-DPB1*04:01	VNQFLTQYFLHQQPA	0.823075	0.975334
HLA-DPA1*01:03-DPB1*04:01	VNRFFDSLFPLVYNH	0.786497	0.836266
HLA-DPA1*01:03-DPB1*04:01	VPAFEGRSFLAFPTL	0.766274	0.997149
HLA-DPA1*01:03-DPB1*04:01	VPEFISVGYVDSHPI	0.364766	0.995968
HLA-DPA1*01:03-DPB1*04:01	VPESFTSEAYQWLNR	0.683274	0.993203
HLA-DPA1*01:03-DPB1*04:01	VPGFVGSPLAAMNPK	0.501611	0.988372
HLA-DPA1*01:03-DPB1*04:01	VPIATFQIASSLSKE	0.40239	0.504608
HLA-DPA1*01:03-DPB1*04:01	VPIGYKGSTFHRVIK	0.748459	0.998664
HLA-DPA1*01:03-DPB1*04:01	VPISFTSEEFEELVR	0.779479	0.999534
HLA-DPA1*01:03-DPB1*04:01	VPKETGEHLVHVKKN	0.0704673	0.626585
HLA-DPA1*01:03-DPB1*04:01	VPKYLSQQWAKASGR	0.405123	0.981565
HLA-DPA1*01:03-DPB1*04:01	VPLKGQAFLPLVPEP	0.854254	0.976647
HLA-DPA1*01:03-DPB1*04:01	VPLQTSNFAHVIFQN	0.835568	0.707762
HLA-DPA1*01:03-DPB1*04:01	VPQFKKVVFQEFTDG	0.692012	0.959932
HLA-DPA1*01:03-DPB1*04:01	VPSIQIYSSRELEET	0.313723	0.595067
HLA-DPA1*01:03-DPB1*04:01	VPVFLLTDYLRYTPV	0.854674	0.99139
HLA-DPA1*01:03-DPB1*04:01	VQALKYENFDDIKNG	0.607187	0.99595
HLA-DPA1*01:03-DPB1*04:01	VQERFGRSLLELGGN	0.445372	0.259974
HLA-DPA1*01:03-DPB1*04:01	VQIYNPAFFKYIHDR	0.531204	0.964592
HLA-DPA1*01:03-DPB1*04:01	VQMLLNEKVLPLAYS	0.464438	0.589349
HLA-DPA1*01:03-DPB1*04:01	VQRFKATLWLSEEHP	0.643422	0.270905
HLA-DPA1*01:03-DPB1*04:01	VQSLRQELYVEDFAS	0.587082	0.335318
HLA-DPA1*01:03-DPB1*04:01	VQYLDEPMLTVHQTV	0.349547	0.221521
HLA-DPA1*01:03-DPB1*04:01	VRALLLPDYYLVTVM	0.615042	0.138036
HLA-DPA1*01:03-DPB1*04:01	VREFVEKSFLHIGKT	0.739257	0.998181
HLA-DPA1*01:03-DPB1*04:01	VRPAFKAVPVVSVSK	0.40482	0.973573
HLA-DPA1*01:03-DPB1*04:01	VRYFANEPFADFHRV	0.784277	0.998518
HLA-DPA1*01:03-DPB1*04:01	VSAILSSYFLNERLN	0.807595	0.0699187
HLA-DPA1*01:03-DPB1*04:01	VSAQIAYSKISKRWN	0.352073	0.714595
HLA-DPA1*01:03-DPB1*04:01	VSDFGLSRFLEDDTS	0.558795	0.955687
HLA-DPA1*01:03-DPB1*04:01	VSEGFVAEQFLNNTA	0.766992	0.997516
HLA-DPA1*01:03-DPB1*04:01	VSEIKSSYYAKLNDH	0.721871	0.975025
HLA-DPA1*01:03-DPB1*04:01	VSHLIATEYLNYEDG	0.726419	0.997286
HLA-DPA1*01:03-DPB1*04:01	VSNILKDTQVTRQAL	0.076395	0.023873
HLA-DPA1*01:03-DPB1*04:01	VSPTFELTNLLNHPD	0.440561	0.653068
HLA-DPA1*01:03-DPB1*04:01	VSTLNSEDFVLVSRQ	0.709399	0.998609
HLA-DPA1*01:03-DPB1*04:01	VSVLADEEFLPFKEN	0.663168	0.998759
HLA-DPA1*01:03-DPB1*04:01	VSVLLPEKFLTHTHG	0.546903	0.983114
HLA-DPA1*01:03-DPB1*04:01	VTEGLIAEQFLETTA	0.703363	0.9949
HLA-DPA1*01:03-DPB1*04:01	VTGRTWKGTAFGGWK	0.485042	0.585237
HLA-DPA1*01:03-DPB1*04:01	VTHLLQQELTEAQKG	0.124778	0.890899
HLA-DPA1*01:03-DPB1*04:01	VTKAFSVNIFKVWVQ	0.703616	0.731025
HLA-DPA1*01:03-DPB1*04:01	VTLLAAEFLKQVKPY	0.761694	0.444881
HLA-DPA1*01:03-DPB1*04:01	VTPIRDTKWLTLEVC	0.583809	0.384266
HLA-DPA1*01:03-DPB1*04:01	VTPQIINSKWEKVQQ	0.508046	0.986783
HLA-DPA1*01:03-DPB1*04:01	VTQFKTMEFARYIEE	0.752096	0.94591
HLA-DPA1*01:03-DPB1*04:01	VTQMTSEDLLRIGIT	0.358009	0.725058
HLA-DPA1*01:03-DPB1*04:01	VTVLQGEIFEGAPVQ	0.674121	0.986352
HLA-DPA1*01:03-DPB1*04:01	VVAELLRTVPWEQPA	0.513596	0.0394362
HLA-DPA1*01:03-DPB1*04:01	VVDSFGTVPFLDYKH	0.745529	0.993802
HLA-DPA1*01:03-DPB1*04:01	VVKLFSEKLLKIQDK	0.65687	0.995023
HLA-DPA1*01:03-DPB1*04:01	VVNAFRSSLYEGLEK	0.851571	0.997222
HLA-DPA1*01:03-DPB1*04:01	VVSMVSSSLLTVRAA	0.646939	0.279441
HLA-DPA1*01:03-DPB1*04:01	WAAVVVPSGQEQRYT	0.0483561	0.135718
HLA-DPA1*01:03-DPB1*04:01	WIGLRWTAYEKINKW	0.698219	0.781803
HLA-DPA1*01:03-DPB1*04:01	WNLVASYYEQLPYGR	0.815753	0.254566
HLA-DPA1*01:03-DPB1*04:01	WTGFVGEDLVTIPKG	0.46555	0.937837
HLA-DPA1*01:03-DPB1*04:01	YAAVESEEFLAFPAY	0.744714	0.981755
HLA-DPA1*01:03-DPB1*04:01	YDEAASYIQSKFEDL	0.780095	0.863358
HLA-DPA1*01:03-DPB1*04:01	YDTLRFAEFEDFPET	0.691197	0.878252
HLA-DPA1*01:03-DPB1*04:01	YEDFVVDGFNVLYNK	0.674488	0.989862
HLA-DPA1*01:03-DPB1*04:01	YEFALEQFQFIRAHA	0.724727	0.97247
HLA-DPA1*01:03-DPB1*04:01	YEKFLNEFFLNVKDI	0.918183	0.993265
HLA-DPA1*01:03-DPB1*04:01	YEVRLTQTVAHLKQQ	0.218747	0.0702098
HLA-DPA1*01:03-DPB1*04:01	YFGSAFATPFLVVRH	0.826882	0.788286
HLA-DPA1*01:03-DPB1*04:01	YGIFYATSFLDLYRN	0.970697	0.798864
HLA-DPA1*01:03-DPB1*04:01	YKEYIIEGFENMPAA	0.667835	0.95356
HLA-DPA1*01:03-DPB1*04:01	YLENIYPDSQIPRHY	0.0980666	0.0525208
HLA-DPA1*01:03-DPB1*04:01	YLEYNADLFQAITDH	0.630106	0.997497
HLA-DPA1*01:03-DPB1*04:01	YLKALSSESFERLPV	0.900559	0.998719
HLA-DPA1*01:03-DPB1*04:01	YLLMAAEPYETIAFK	0.690087	0.963062
HLA-DPA1*01:03-DPB1*04:01	YNPLFNYEDMQEITQ	0.324919	0.946428
HLA-DPA1*01:03-DPB1*04:01	YPGLVAKPFEKVTYR	0.6454	0.993619
HLA-DPA1*01:03-DPB1*04:01	YPPSFKYEDFGPLFT	0.772618	0.995409
HLA-DPA1*01:03-DPB1*04:01	YPSIVANRWLAVRLE	0.717663	0.940411
HLA-DPA1*01:03-DPB1*04:01	YPVTIPLHVSKNGQT	0.114997	0.0239109
HLA-DPA1*01:03-DPB1*04:01	YQFASGAFLHIKETV	0.879971	0.905178
HLA-DPA1*01:03-DPB1*04:01	YRAFLSSHLQDLSTI	0.789839	0.545286
HLA-DPA1*01:03-DPB1*04:01	YRKFTSKEYEEIDKR	0.559907	0.99794
HLA-DPA1*01:03-DPB1*04:01	YRKWAWEAVEALENH	0.420473	0.629647
HLA-DPA1*01:03-DPB1*04:01	YRQEREGFLPSRGPA	0.20272	0.0855436
HLA-DPA1*01:03-DPB1*04:01	YTDIMHTLFLELLEQ	0.892618	0.0906222
HLA-DPA1*01:03-DPB1*04:01	YVKLLSKTPELNLDQ	0.295733	0.537979
