# Supplementary material for: MHCII-peptide presentation: an assessment of the state-of-the-art prediction methods
Source: Front Immunol. 2024 Mar 12;15:1293706. doi: 10.3389/fimmu.2024.1293706 (PMC11027168; doi:10.3389/fimmu.2024.1293706)
Supplement: Supplementary file 2 [file DataSheet_2.zip › output/BERT/pos/15_HLA-DPA1_01_03_DPB1_04_02.csv]

allele	peptide	affinity_pred	mass_pred
HLA-DPA1*01:03-DPB1*04:02	AAIFQTQTYLASGKT	0.57441705	0.9855884
HLA-DPA1*01:03-DPB1*04:02	AALLNQHYQVNFKGK	0.2814223	0.80469245
HLA-DPA1*01:03-DPB1*04:02	AANTFTITGHAETKQ	0.1374671	0.6305422
HLA-DPA1*01:03-DPB1*04:02	AARFALQKLEEAKKD	0.3715766	0.99373853
HLA-DPA1*01:03-DPB1*04:02	AARFLVEKILVNHQS	0.47591916	0.9669544
HLA-DPA1*01:03-DPB1*04:02	AASFHSAVFSLLKAN	0.77459055	0.9914606
HLA-DPA1*01:03-DPB1*04:02	AASISLAQYLINARL	0.56608844	0.5560626
HLA-DPA1*01:03-DPB1*04:02	AASYIQSKFEDLNKR	0.6788167	0.99942875
HLA-DPA1*01:03-DPB1*04:02	AATLEQVYFGTSHPR	0.35716486	0.76759756
HLA-DPA1*01:03-DPB1*04:02	ADDLGFEFFEASAKE	0.68672615	0.98907787
HLA-DPA1*01:03-DPB1*04:02	ADGFVSDVIALNQKL	0.3949631	0.7391895
HLA-DPA1*01:03-DPB1*04:02	ADPYFIQDRFLNSFE	0.764854	0.9959178
HLA-DPA1*01:03-DPB1*04:02	ADVLKVEVFRQTVAD	0.6240733	0.9963063
HLA-DPA1*01:03-DPB1*04:02	ADYHTHFLYCVRAPA	0.44819042	0.68229485
HLA-DPA1*01:03-DPB1*04:02	AEALAAHKYLLVEFY	0.6527249	0.6911496
HLA-DPA1*01:03-DPB1*04:02	AEFAFSLYRQLAHQS	0.7398883	0.9982621
HLA-DPA1*01:03-DPB1*04:02	AEYLASLFPTCTVVK	0.62453943	0.15028974
HLA-DPA1*01:03-DPB1*04:02	AGAYILARYALNHPD	0.44041923	0.9791546
HLA-DPA1*01:03-DPB1*04:02	AGEAVLLLREGLLRR	0.39687884	0.05005874
HLA-DPA1*01:03-DPB1*04:02	AGEMTSENLVQTAPK	0.21660891	0.9839258
HLA-DPA1*01:03-DPB1*04:02	AGFAVALPLLLDKPN	0.4705857	0.094533406
HLA-DPA1*01:03-DPB1*04:02	AGFYRSEYMEGNVRK	0.45315114	0.9670375
HLA-DPA1*01:03-DPB1*04:02	AGHNFYNVDMSYLKR	0.42943496	0.8954903
HLA-DPA1*01:03-DPB1*04:02	AGKYTVSVFAKSTGD	0.6212674	0.99594086
HLA-DPA1*01:03-DPB1*04:02	AGLAFSLYQAMAKDQ	0.64892393	0.90677994
HLA-DPA1*01:03-DPB1*04:02	AITEIYLTRLLSVKG	0.71981937	0.9360011
HLA-DPA1*01:03-DPB1*04:02	AIVVEHEEFESCRQA	0.4356142	0.988876
HLA-DPA1*01:03-DPB1*04:02	AKELVDYFLNVATAQ	0.534573	0.04491411
HLA-DPA1*01:03-DPB1*04:02	AKIKAAQYQVNQAAA	0.24614996	0.77406776
HLA-DPA1*01:03-DPB1*04:02	AKIKLKSSELQAIKT	0.46799916	0.87523335
HLA-DPA1*01:03-DPB1*04:02	AKKGLAAIKFEGAIY	0.6174087	0.94094074
HLA-DPA1*01:03-DPB1*04:02	AKNVVMVNQGLTKHM	0.23757526	0.014060855
HLA-DPA1*01:03-DPB1*04:02	AKYFIRDEFLRISTA	0.8950886	0.9977889
HLA-DPA1*01:03-DPB1*04:02	ALDKYSGEHWAESVG	0.35868424	0.97906697
HLA-DPA1*01:03-DPB1*04:02	ALEFHTVPFQLLARY	0.8232574	0.9877178
HLA-DPA1*01:03-DPB1*04:02	ALPEFDGKRFQNVAK	0.52568126	0.99942505
HLA-DPA1*01:03-DPB1*04:02	ANKELTFLLFSCPHR	0.54382324	0.18546711
HLA-DPA1*01:03-DPB1*04:02	ANKFTGSELATLVNN	0.54247075	0.9147526
HLA-DPA1*01:03-DPB1*04:02	ANMFSYDNYEGSAPN	0.3406271	0.94813526
HLA-DPA1*01:03-DPB1*04:02	ANNILTDELFKRTIQ	0.5399843	0.9923383
HLA-DPA1*01:03-DPB1*04:02	ANQTSATFLRVVGSE	0.5515121	0.70119095
HLA-DPA1*01:03-DPB1*04:02	APAISAASFLQDLIH	0.60077494	0.36373448
HLA-DPA1*01:03-DPB1*04:02	APGGFMSNRFVETNL	0.61261475	0.9974793
HLA-DPA1*01:03-DPB1*04:02	APGLITLEIVPFRVA	0.6320597	0.47831544
HLA-DPA1*01:03-DPB1*04:02	APNLTVIQFIKVFPR	0.66234994	0.9386508
HLA-DPA1*01:03-DPB1*04:02	APPQYVLPTYEMAVK	0.3557123	0.99181306
HLA-DPA1*01:03-DPB1*04:02	APQFQPPSYQATVPE	0.16403398	0.937232
HLA-DPA1*01:03-DPB1*04:02	APQKVAISIFQGNSA	0.53670007	0.9292415
HLA-DPA1*01:03-DPB1*04:02	APVFHQASYLVSVPE	0.63417786	0.9975406
HLA-DPA1*01:03-DPB1*04:02	AQGLAGEPLLFVGRG	0.4107768	0.9585494
HLA-DPA1*01:03-DPB1*04:02	AQKLANTCFNEIEKQ	0.6467262	0.9267316
HLA-DPA1*01:03-DPB1*04:02	AQRPFERSDFSDSIK	0.5538264	0.9206575
HLA-DPA1*01:03-DPB1*04:02	AQTLAKETFASTASQ	0.55424714	0.95753527
HLA-DPA1*01:03-DPB1*04:02	ARDLKAVKYVECSAL	0.45057175	0.3932945
HLA-DPA1*01:03-DPB1*04:02	AREEFRPTIYSNVIK	0.77557987	0.9985895
HLA-DPA1*01:03-DPB1*04:02	AREYIYMHFGEVAKQ	0.6948655	0.99712765
HLA-DPA1*01:03-DPB1*04:02	ARGFSWERYQLAVTQ	0.5899247	0.99517584
HLA-DPA1*01:03-DPB1*04:02	ARIFQFQNFTNTRKS	0.6178101	0.9879575
HLA-DPA1*01:03-DPB1*04:02	ARPGFQQTSHLSSYE	0.18860425	0.24753764
HLA-DPA1*01:03-DPB1*04:02	ARPLEGTSFIVDQAN	0.33903542	0.96531695
HLA-DPA1*01:03-DPB1*04:02	ASHVDLLTELQLLEK	0.38437417	0.0457846
HLA-DPA1*01:03-DPB1*04:02	ASKYSGSQMEILANQ	0.4466467	0.91815794
HLA-DPA1*01:03-DPB1*04:02	ASRDLLGETLAQLIR	0.4811575	0.74845445
HLA-DPA1*01:03-DPB1*04:02	ASRLHRALFRLSPTA	0.5145174	0.9325105
HLA-DPA1*01:03-DPB1*04:02	ASSAASSEHFEKLHE	0.39359933	0.16216162
HLA-DPA1*01:03-DPB1*04:02	ASSVSASAFASTYRQ	0.5070124	0.6517067
HLA-DPA1*01:03-DPB1*04:02	ASSYFTNMFATWSPS	0.6934466	0.1339852
HLA-DPA1*01:03-DPB1*04:02	ASVFHATAFELDTDG	0.57084954	0.99854934
HLA-DPA1*01:03-DPB1*04:02	ATFISVQLKKTSEVD	0.47206485	0.7653351
HLA-DPA1*01:03-DPB1*04:02	ATPLQQEKLLPAQLP	0.24177593	0.3713823
HLA-DPA1*01:03-DPB1*04:02	ATRLVGSGFKVVVGS	0.53843045	0.9988882
HLA-DPA1*01:03-DPB1*04:02	ATVLQKTSFTPVGDV	0.51939315	0.69723445
HLA-DPA1*01:03-DPB1*04:02	AVALAGAPYQAVGLV	0.37367517	0.20870252
HLA-DPA1*01:03-DPB1*04:02	AVDINKDKFAKAKEL	0.3606485	0.35641173
HLA-DPA1*01:03-DPB1*04:02	AVDTAAQISEQKSND	0.041784745	0.08818934
HLA-DPA1*01:03-DPB1*04:02	AVLKGLYLLRSKPDR	0.41659614	0.6464355
HLA-DPA1*01:03-DPB1*04:02	AVLQGSSLLFTKTQG	0.48260185	0.26984566
HLA-DPA1*01:03-DPB1*04:02	AVNLQQDAFVVIGRD	0.47598976	0.9445648
HLA-DPA1*01:03-DPB1*04:02	AYVVLGQFLVLKKDE	0.76762027	0.7254728
HLA-DPA1*01:03-DPB1*04:02	CAIVRGVKYNQATPN	0.27566245	0.695135
HLA-DPA1*01:03-DPB1*04:02	CLRSFQTGLFTAARQ	0.596443	0.017740956
HLA-DPA1*01:03-DPB1*04:02	DASSGFHGGHFVHMR	0.36731628	0.9473379
HLA-DPA1*01:03-DPB1*04:02	DAYESIFFAINQYHQ	0.5818111	0.3984089
HLA-DPA1*01:03-DPB1*04:02	DDALVITHYNRTRQQ	0.29824963	0.9863197
HLA-DPA1*01:03-DPB1*04:02	DDGGYSWTKMLEGPH	0.21039727	0.97913074
HLA-DPA1*01:03-DPB1*04:02	DDGLVQDEFSESVKM	0.36707723	0.37817335
HLA-DPA1*01:03-DPB1*04:02	DDKGHIIVDEFQNTN	0.3301517	0.9984983
HLA-DPA1*01:03-DPB1*04:02	DDLGFEFFEASAKEN	0.5456364	0.89267313
HLA-DPA1*01:03-DPB1*04:02	DDMEKIWHHTFYNEL	0.68296325	0.9929185
HLA-DPA1*01:03-DPB1*04:02	DDNVSFRWEALGNTL	0.476143	0.3943657
HLA-DPA1*01:03-DPB1*04:02	DDRYYTAINFVATPD	0.5740655	0.98566806
HLA-DPA1*01:03-DPB1*04:02	DEAASYIQSKFEDLN	0.651902	0.9649385
HLA-DPA1*01:03-DPB1*04:02	DEKTFSDSSLLENLQ	0.5294537	0.78615147
HLA-DPA1*01:03-DPB1*04:02	DFLLYKSGVYQHVTG	0.46288365	0.9902295
HLA-DPA1*01:03-DPB1*04:02	DFSLRIEPLEVADEG	0.3152667	0.5407623
HLA-DPA1*01:03-DPB1*04:02	DGFRVVKLNEVIRQV	0.51321423	0.80598897
HLA-DPA1*01:03-DPB1*04:02	DGKLIIWDSYTTNKV	0.2873495	0.11933819
HLA-DPA1*01:03-DPB1*04:02	DGRISFDEFIKIFHG	0.62597257	0.9850744
HLA-DPA1*01:03-DPB1*04:02	DHGFVVCAFNRTVSK	0.46028617	0.9873384
HLA-DPA1*01:03-DPB1*04:02	DHIYHSEYFLALKKQ	0.8402754	0.99943984
HLA-DPA1*01:03-DPB1*04:02	DHQLLWAQLFSPGVE	0.57347876	0.6164142
HLA-DPA1*01:03-DPB1*04:02	DIRWNFEKFLVGPDG	0.49521112	0.9978053
HLA-DPA1*01:03-DPB1*04:02	DKAKLAPGTIVEVWK	0.1898645	0.46907717
HLA-DPA1*01:03-DPB1*04:02	DKARFSGTWYAMAKK	0.6925499	0.9937504
HLA-DPA1*01:03-DPB1*04:02	DKGHIIVDEFQNTNV	0.4463759	0.9941918
HLA-DPA1*01:03-DPB1*04:02	DKPLVKVTFFQNGKS	0.61318624	0.95525867
HLA-DPA1*01:03-DPB1*04:02	DKQTLQSEQPLQVAR	0.35201052	0.9930581
HLA-DPA1*01:03-DPB1*04:02	DLEGEAFLPLREVPG	0.4970352	0.924733
HLA-DPA1*01:03-DPB1*04:02	DMEKIWHHTFYNELR	0.6931979	0.998143
HLA-DPA1*01:03-DPB1*04:02	DNKSVKGVNFEAVLR	0.62888306	0.99500024
HLA-DPA1*01:03-DPB1*04:02	DNNQFASASLDRTIK	0.3614244	0.98299825
HLA-DPA1*01:03-DPB1*04:02	DNPFSWKNFVDTVRD	0.44217673	0.9986683
HLA-DPA1*01:03-DPB1*04:02	DNVSFRWEALGNTLS	0.49516374	0.89696056
HLA-DPA1*01:03-DPB1*04:02	DPELDYTLMRVCKQM	0.33914146	0.46067506
HLA-DPA1*01:03-DPB1*04:02	DPGSLLVHSFQQLGR	0.51409525	0.99351674
HLA-DPA1*01:03-DPB1*04:02	DPKSLETSAFVKSYK	0.60616106	0.99879694
HLA-DPA1*01:03-DPB1*04:02	DPSTLEQYDLSSLAK	0.3164495	0.34846538
HLA-DPA1*01:03-DPB1*04:02	DPTTSYVVEDLKPNT	0.1795133	0.9570404
HLA-DPA1*01:03-DPB1*04:02	DQRQYIVAEFEQGHQ	0.40760896	0.9970088
HLA-DPA1*01:03-DPB1*04:02	DRFLRQLDFNSSKDV	0.46857467	0.49002585
HLA-DPA1*01:03-DPB1*04:02	DRLDFVLTSLVALRR	0.765872	0.27825755
HLA-DPA1*01:03-DPB1*04:02	DRLLASTLVHSVKKE	0.503056	0.74460995
HLA-DPA1*01:03-DPB1*04:02	DRLVTLEEFLASTQR	0.6603769	0.97598076
HLA-DPA1*01:03-DPB1*04:02	DRLVTLEEFLKATEK	0.6939217	0.9874834
HLA-DPA1*01:03-DPB1*04:02	DSAISFTEFVKVLEK	0.79139966	0.9988915
HLA-DPA1*01:03-DPB1*04:02	DSDIVASSFLKSDKN	0.62953275	0.9953799
HLA-DPA1*01:03-DPB1*04:02	DSFNTSLFKQTFQRI	0.7636698	0.990917
HLA-DPA1*01:03-DPB1*04:02	DSFNTSLFKQTFQRV	0.77301013	0.9930688
HLA-DPA1*01:03-DPB1*04:02	DSKSIATEIILEIKK	0.56967056	0.9776759
HLA-DPA1*01:03-DPB1*04:02	DSRTFTNVYWMKVND	0.6093666	0.9857913
HLA-DPA1*01:03-DPB1*04:02	DTDLVLRKALFSTLK	0.60816634	0.50566876
HLA-DPA1*01:03-DPB1*04:02	DTNLIESSNMLGLNR	0.43336168	0.21211693
HLA-DPA1*01:03-DPB1*04:02	DTTLAVSTFAKLSSQ	0.6832078	0.98179114
HLA-DPA1*01:03-DPB1*04:02	DVPLKTEEFEVTKTA	0.50666916	0.9977032
HLA-DPA1*01:03-DPB1*04:02	DVYVNDAFGTAHRAH	0.28784764	0.42162114
HLA-DPA1*01:03-DPB1*04:02	DYNIQKESTLHLVLR	0.4217886	0.79623014
HLA-DPA1*01:03-DPB1*04:02	EALYKVYTFNSVRKS	0.67240196	0.9797961
HLA-DPA1*01:03-DPB1*04:02	EAQKGFQDVEAQAAT	0.04606111	0.5259911
HLA-DPA1*01:03-DPB1*04:02	EASFITNDLLGSALT	0.5495442	0.122678615
HLA-DPA1*01:03-DPB1*04:02	EATQLRGGSFENNWN	0.39521196	0.9206095
HLA-DPA1*01:03-DPB1*04:02	EAYVGGTMVRSGQDP	0.14473669	0.5755116
HLA-DPA1*01:03-DPB1*04:02	EDAYESIFFAINQYH	0.60825384	0.4314398
HLA-DPA1*01:03-DPB1*04:02	EDDVFAREPFVAQFS	0.63783365	0.9628099
HLA-DPA1*01:03-DPB1*04:02	EDNVFEAPTIVKVFK	0.42658675	0.84045726
HLA-DPA1*01:03-DPB1*04:02	EDTFYVVSFRRDHLL	0.56895936	0.8720263
HLA-DPA1*01:03-DPB1*04:02	EEEMADTSYGTVKAE	0.15805677	0.080042735
HLA-DPA1*01:03-DPB1*04:02	EEFGRFASFEAQGAL	0.435279	0.7249095
HLA-DPA1*01:03-DPB1*04:02	EEFRPTIYSNVIKGM	0.5884157	0.9902197
HLA-DPA1*01:03-DPB1*04:02	EEKEFLMCKFQEARK	0.6829146	0.99807703
HLA-DPA1*01:03-DPB1*04:02	EELHYASVVFDSNTN	0.42900696	0.6814929
HLA-DPA1*01:03-DPB1*04:02	EELTVSQLLLCLREG	0.4648017	0.09130061
HLA-DPA1*01:03-DPB1*04:02	EEMADTSYGTVKAEN	0.14979954	0.14412394
HLA-DPA1*01:03-DPB1*04:02	EERNLLSVAYKNVVG	0.525216	0.9958404
HLA-DPA1*01:03-DPB1*04:02	EFDHFLATKFSTVKR	0.7987734	0.9990228
HLA-DPA1*01:03-DPB1*04:02	EGKILTTGFSRMSER	0.5642692	0.9207595
HLA-DPA1*01:03-DPB1*04:02	EGNQLTESIFIQNSK	0.57398605	0.9761838
HLA-DPA1*01:03-DPB1*04:02	EGPSSVRFLKTSENR	0.17023024	0.40653148
HLA-DPA1*01:03-DPB1*04:02	EGQLESDRFLLMSGG	0.6275057	0.9982132
HLA-DPA1*01:03-DPB1*04:02	EGRQSGEAFVELGSE	0.36241257	0.3484164
HLA-DPA1*01:03-DPB1*04:02	EHEMSQEGFSAAITS	0.22822663	0.22897911
HLA-DPA1*01:03-DPB1*04:02	EHLLVSIPLLINHLQ	0.6899832	0.18066657
HLA-DPA1*01:03-DPB1*04:02	EHWIGHENFELINHD	0.55463254	0.998244
HLA-DPA1*01:03-DPB1*04:02	EKFYGVTVFKALKLG	0.7856615	0.925717
HLA-DPA1*01:03-DPB1*04:02	EKGFQQISFVNSIAT	0.6556181	0.8347948
HLA-DPA1*01:03-DPB1*04:02	EKIALLKDLLLRAVS	0.5793708	0.08020777
HLA-DPA1*01:03-DPB1*04:02	EKIWHHTFYNELRVA	0.7249784	0.99131453
HLA-DPA1*01:03-DPB1*04:02	EKKVNIDFEPFKPIN	0.62127304	0.98820066
HLA-DPA1*01:03-DPB1*04:02	EKQQLVETHLARVEA	0.41766435	0.9698454
HLA-DPA1*01:03-DPB1*04:02	EKYLGEEYVKAVGNL	0.5407402	0.9576441
HLA-DPA1*01:03-DPB1*04:02	ELQYATPVFQEVAPR	0.5678661	0.9943312
HLA-DPA1*01:03-DPB1*04:02	ELRILASTQFEPTAA	0.69351465	0.9980011
HLA-DPA1*01:03-DPB1*04:02	ELTEAQKGFQDVEAQ	0.045588605	0.75132513
HLA-DPA1*01:03-DPB1*04:02	ENIIALQENELKKKA	0.27891427	0.36157256
HLA-DPA1*01:03-DPB1*04:02	ENPDFTGEQYILDKG	0.3193279	0.99001074
HLA-DPA1*01:03-DPB1*04:02	ENQLQLSCFINQEVK	0.6184798	0.013005433
HLA-DPA1*01:03-DPB1*04:02	ENRIDRQQFEETVRT	0.30089244	0.9740359
HLA-DPA1*01:03-DPB1*04:02	ENVFVDEPLIHATTY	0.4939939	0.72199196
HLA-DPA1*01:03-DPB1*04:02	EPASLSYLSFEGATK	0.6918613	0.9909636
HLA-DPA1*01:03-DPB1*04:02	EPIHADILLETYKRK	0.49871314	0.74855596
HLA-DPA1*01:03-DPB1*04:02	EPKFLDEPYEAIVPE	0.52663463	0.99863464
HLA-DPA1*01:03-DPB1*04:02	EPLSYTRFSLARQVD	0.7520168	0.9953249
HLA-DPA1*01:03-DPB1*04:02	EPPDTGLYYDEYLKQ	0.45483956	0.31240705
HLA-DPA1*01:03-DPB1*04:02	EPRYIAVEYVDDTQF	0.29779804	0.99145967
HLA-DPA1*01:03-DPB1*04:02	EQKDYWETELLQLKE	0.6870436	0.99240035
HLA-DPA1*01:03-DPB1*04:02	EQLQALIPYVLNPSK	0.41560778	0.17199738
HLA-DPA1*01:03-DPB1*04:02	ERGLMSQPLMETCHS	0.3779727	0.21364081
HLA-DPA1*01:03-DPB1*04:02	ERLLAVGKWLSINGE	0.5075337	0.9659753
HLA-DPA1*01:03-DPB1*04:02	ESAYAKSEEFAVCRD	0.49457246	0.7126802
HLA-DPA1*01:03-DPB1*04:02	ESRSFYTAYLQRLSG	0.7549034	0.97953063
HLA-DPA1*01:03-DPB1*04:02	ESWMHHWLLFEMSRH	0.5650164	0.8184185
HLA-DPA1*01:03-DPB1*04:02	ETDVHGVMFQGNTVQ	0.26735437	0.59321463
HLA-DPA1*01:03-DPB1*04:02	ETSSLSHTLFAESGN	0.6080279	0.8611515
HLA-DPA1*01:03-DPB1*04:02	ETVWRLEEFGRFASF	0.6740864	0.77453643
HLA-DPA1*01:03-DPB1*04:02	EVDETYVPKEFNAET	0.13648526	0.4483297
HLA-DPA1*01:03-DPB1*04:02	EVGLVSEHFSQAPQR	0.42092422	0.9859772
HLA-DPA1*01:03-DPB1*04:02	EWFSETFQKVKEKLK	0.62077594	0.9634358
HLA-DPA1*01:03-DPB1*04:02	EYYAAHKYATSNKHK	0.2755852	0.9599007
HLA-DPA1*01:03-DPB1*04:02	EYYLQNAFLVAYTKK	0.7907479	0.8619053
HLA-DPA1*01:03-DPB1*04:02	FEALRDTIYSEVATL	0.48709163	0.3666121
HLA-DPA1*01:03-DPB1*04:02	FEAQGALANIAVDKA	0.16351715	0.7733022
HLA-DPA1*01:03-DPB1*04:02	FEELCADLFERVPGP	0.64786226	0.9906276
HLA-DPA1*01:03-DPB1*04:02	FESWMHHWLLFEMSR	0.58098406	0.78691137
HLA-DPA1*01:03-DPB1*04:02	FGGFASSSFGEQKPT	0.4597285	0.9726798
HLA-DPA1*01:03-DPB1*04:02	FGGHIRSVVYQQSSK	0.41693228	0.96280134
HLA-DPA1*01:03-DPB1*04:02	FGRFASFEAQGALAN	0.4068656	0.78609693
HLA-DPA1*01:03-DPB1*04:02	FKIPFEISKWQKVNL	0.5589968	0.9436165
HLA-DPA1*01:03-DPB1*04:02	FNALDLMENKTFLEK	0.3952402	0.07725919
HLA-DPA1*01:03-DPB1*04:02	FNVPMKNNQITNNQR	0.10619357	0.034675065
HLA-DPA1*01:03-DPB1*04:02	FPMFISESFGSSRLS	0.6601732	0.6707396
HLA-DPA1*01:03-DPB1*04:02	FPNIGVEKFLELNSE	0.7180089	0.998858
HLA-DPA1*01:03-DPB1*04:02	FPQLDSTSFANSRDT	0.34784096	0.85442495
HLA-DPA1*01:03-DPB1*04:02	FQPYFKGEIFLDEKK	0.72350734	0.9970253
HLA-DPA1*01:03-DPB1*04:02	FRKFHYLPFLPSTED	0.62655133	0.9993557
HLA-DPA1*01:03-DPB1*04:02	FSYLFPEEFKAIYLR	0.74130243	0.7392023
HLA-DPA1*01:03-DPB1*04:02	FTVRSSLFELAKKTK	0.66847193	0.98503065
HLA-DPA1*01:03-DPB1*04:02	FYEFALEQFQFIRAH	0.7729638	0.9913354
HLA-DPA1*01:03-DPB1*04:02	GADDLEGEAFLPLRE	0.6817474	0.99559486
HLA-DPA1*01:03-DPB1*04:02	GADGFVSDVIALNQK	0.3144398	0.95610064
HLA-DPA1*01:03-DPB1*04:02	GAEVKAEPVEVVAPR	0.15930843	0.92929
HLA-DPA1*01:03-DPB1*04:02	GALFTNDKFQVSTNK	0.4677453	0.99867123
HLA-DPA1*01:03-DPB1*04:02	GALILAELLSAVKRS	0.67967695	0.004952215
HLA-DPA1*01:03-DPB1*04:02	GAPGIISSPYAGAAG	0.2592392	0.57809937
HLA-DPA1*01:03-DPB1*04:02	GAQLSFGNFAQLGHE	0.64684	0.5781786
HLA-DPA1*01:03-DPB1*04:02	GARNFGSVQFVASYK	0.66290176	0.98121977
HLA-DPA1*01:03-DPB1*04:02	GASFFNSKYLELFQR	0.7854229	0.9962322
HLA-DPA1*01:03-DPB1*04:02	GDEVMYTHWNRDQPG	0.23002411	0.8724829
HLA-DPA1*01:03-DPB1*04:02	GDMTSEEFRQVMNGF	0.44461265	0.97026664
HLA-DPA1*01:03-DPB1*04:02	GDNYLYEIQLSSITS	0.5344072	0.053043175
HLA-DPA1*01:03-DPB1*04:02	GDPLLSNTFTETNNH	0.49289003	0.8642276
HLA-DPA1*01:03-DPB1*04:02	GDRIVNTPFQVLMNS	0.7171315	0.9951742
HLA-DPA1*01:03-DPB1*04:02	GDTFYVVSFRRDHLL	0.57224685	0.8680973
HLA-DPA1*01:03-DPB1*04:02	GDTLTATATATARAD	0.0758753	0.09113176
HLA-DPA1*01:03-DPB1*04:02	GEGAYEAELFVMIPE	0.77286655	0.9924156
HLA-DPA1*01:03-DPB1*04:02	GELLVHTGFLGSSQD	0.5322617	0.8659663
HLA-DPA1*01:03-DPB1*04:02	GELRILASTQFEPTA	0.64598745	0.9904373
HLA-DPA1*01:03-DPB1*04:02	GENVEEAFLKCARTI	0.29578573	0.012277623
HLA-DPA1*01:03-DPB1*04:02	GEPLSYTRFSLARQV	0.7793417	0.98979056
HLA-DPA1*01:03-DPB1*04:02	GEPRFIAVGYVDDTQ	0.24284862	0.99776125
HLA-DPA1*01:03-DPB1*04:02	GEYYLQNAFLVAYTK	0.812758	0.94748914
HLA-DPA1*01:03-DPB1*04:02	GFAFVYFENVDDAKE	0.52340025	0.77881706
HLA-DPA1*01:03-DPB1*04:02	GGEKLRGTLYNTGRH	0.30653614	0.97958994
HLA-DPA1*01:03-DPB1*04:02	GGEPLSYTRFSLARQ	0.71684045	0.9958868
HLA-DPA1*01:03-DPB1*04:02	GGHIKDELFGTVKDD	0.4762921	0.9982811
HLA-DPA1*01:03-DPB1*04:02	GGHIRSVVYQQSSKE	0.39044672	0.98992956
HLA-DPA1*01:03-DPB1*04:02	GGSLISEDWVVTAAH	0.38242522	0.99774057
HLA-DPA1*01:03-DPB1*04:02	GGSLISEQWVVSAGH	0.38256636	0.9983422
HLA-DPA1*01:03-DPB1*04:02	GGSLVSEQWVLSAAH	0.42718476	0.99839497
HLA-DPA1*01:03-DPB1*04:02	GGSLVVGDFEIAAKY	0.5577925	0.9768856
HLA-DPA1*01:03-DPB1*04:02	GGTFKLELFLPEEYP	0.68973434	0.3977676
HLA-DPA1*01:03-DPB1*04:02	GGTLIASNFVLTAAH	0.6651984	0.99772394
HLA-DPA1*01:03-DPB1*04:02	GHEFLSHPFAVTLYG	0.7169018	0.9973838
HLA-DPA1*01:03-DPB1*04:02	GIKMLGELLEESQME	0.3626732	0.056179892
HLA-DPA1*01:03-DPB1*04:02	GISMSSSKLLLAAKA	0.42708623	0.8828784
HLA-DPA1*01:03-DPB1*04:02	GITSYEWSLSPSSKG	0.28914654	0.17460248
HLA-DPA1*01:03-DPB1*04:02	GIVPLRYVKFQNVNS	0.72182107	0.9984105
HLA-DPA1*01:03-DPB1*04:02	GKAFNSHTWEQLGTL	0.5607576	0.97948915
HLA-DPA1*01:03-DPB1*04:02	GLGRIMYTVFEHTFH	0.7962682	0.9971962
HLA-DPA1*01:03-DPB1*04:02	GMVLASEEFEQIESR	0.66897935	0.9972399
HLA-DPA1*01:03-DPB1*04:02	GNAMVMTQYIRLTPD	0.63141537	0.99570036
HLA-DPA1*01:03-DPB1*04:02	GNEFWSALLEKAYAK	0.65552026	0.9953699
HLA-DPA1*01:03-DPB1*04:02	GNEQMKVENFEAAVH	0.46763647	0.99755037
HLA-DPA1*01:03-DPB1*04:02	GNESFRNGQYAEASA	0.4021944	0.58568144
HLA-DPA1*01:03-DPB1*04:02	GNKYFKAGKYEQAIQ	0.5334884	0.9949748
HLA-DPA1*01:03-DPB1*04:02	GNSYFKEEKYKDAIH	0.4737914	0.9649971
HLA-DPA1*01:03-DPB1*04:02	GPEAVKGQTLLAVAK	0.40842283	0.9528074
HLA-DPA1*01:03-DPB1*04:02	GPVGVFEWEAFARGT	0.6780431	0.99700147
HLA-DPA1*01:03-DPB1*04:02	GPVVAMVWEGLNVVK	0.54898584	0.69228995
HLA-DPA1*01:03-DPB1*04:02	GQFILLEYNYVKQWR	0.7040691	0.5639725
HLA-DPA1*01:03-DPB1*04:02	GQIRGTPFISVQPGP	0.54123443	0.997454
HLA-DPA1*01:03-DPB1*04:02	GQLFFSSKFQKLETF	0.8962484	0.9783224
HLA-DPA1*01:03-DPB1*04:02	GQVVKGSVFLRNPSR	0.61373967	0.99886835
HLA-DPA1*01:03-DPB1*04:02	GREDFATTYFLEELN	0.9090902	0.8094369
HLA-DPA1*01:03-DPB1*04:02	GRFYEWEPFAEVKGN	0.75695163	0.9992509
HLA-DPA1*01:03-DPB1*04:02	GRIFRSSDFAKNFVQ	0.6497487	0.9992062
HLA-DPA1*01:03-DPB1*04:02	GRLLHEMILVCDAYR	0.37170693	0.003885962
HLA-DPA1*01:03-DPB1*04:02	GRLTAYEFAKLKSKL	0.64013666	0.56467795
HLA-DPA1*01:03-DPB1*04:02	GRQILEVLKFLHDKG	0.50867784	0.9084481
HLA-DPA1*01:03-DPB1*04:02	GRSFSCSATLEVAGQ	0.37306038	0.12176013
HLA-DPA1*01:03-DPB1*04:02	GRYFAGTMAEETAPA	0.35653418	0.7208266
HLA-DPA1*01:03-DPB1*04:02	GSDYINASFIDGYRQ	0.4178224	0.7705139
HLA-DPA1*01:03-DPB1*04:02	GSEFWSALLEKAYAK	0.6563714	0.9940569
HLA-DPA1*01:03-DPB1*04:02	GSINLQDETFLESNK	0.6334187	0.95332325
HLA-DPA1*01:03-DPB1*04:02	GSKSLGEENFEVVKQ	0.5655679	0.9985651
HLA-DPA1*01:03-DPB1*04:02	GSLLVHSFQQLGRID	0.5792943	0.944554
HLA-DPA1*01:03-DPB1*04:02	GSMYVPEDLLPVYKE	0.39341813	0.9606638
HLA-DPA1*01:03-DPB1*04:02	GSQIQSEEFELNDEK	0.5033023	0.9970341
HLA-DPA1*01:03-DPB1*04:02	GSRGYYSSAFASSTN	0.60374343	0.8690564
HLA-DPA1*01:03-DPB1*04:02	GSRLLVGATYTGYGS	0.34937766	0.32525948
HLA-DPA1*01:03-DPB1*04:02	GSSFLGELFNQHPDV	0.68055433	0.99899685
HLA-DPA1*01:03-DPB1*04:02	GTEFGGSIYQKVNEK	0.5522246	0.9990513
HLA-DPA1*01:03-DPB1*04:02	GVDQFHGTEYVCCPQ	0.30516386	0.99243844
HLA-DPA1*01:03-DPB1*04:02	GVNVLDEPYEKVVDR	0.31434277	0.95650923
HLA-DPA1*01:03-DPB1*04:02	GVPEFISVGYVDSHP	0.3668075	0.983726
HLA-DPA1*01:03-DPB1*04:02	GVSLLSHRWALTAAH	0.41916132	0.96544296
HLA-DPA1*01:03-DPB1*04:02	GVSVSSARFVSSSSS	0.47461933	0.8863242
HLA-DPA1*01:03-DPB1*04:02	GYGYKGSKFHRVIKD	0.63255024	0.9988573
HLA-DPA1*01:03-DPB1*04:02	GYIFYTFSTVHPIPD	0.5851211	0.8887106
HLA-DPA1*01:03-DPB1*04:02	GYKLAVATFAGIENK	0.69175714	0.6928008
HLA-DPA1*01:03-DPB1*04:02	HAQFLLVNFNHIHKR	0.7666318	0.9891055
HLA-DPA1*01:03-DPB1*04:02	HAVYQAEHLLQTAGT	0.4061138	0.9433821
HLA-DPA1*01:03-DPB1*04:02	HDVTFYKTWYRSSRG	0.44584742	0.9751646
HLA-DPA1*01:03-DPB1*04:02	HFIYSNLLHSTPMPA	0.68708116	0.47045
HLA-DPA1*01:03-DPB1*04:02	HFYYDGELFLSQNLE	0.75115883	0.23302989
HLA-DPA1*01:03-DPB1*04:02	HGVLHTKFWVVDQTH	0.47929326	0.97403324
HLA-DPA1*01:03-DPB1*04:02	HKPVQASYFETLRQG	0.71825093	0.85147506
HLA-DPA1*01:03-DPB1*04:02	HPDALVGTGFEDDPQ	0.2003622	0.9947942
HLA-DPA1*01:03-DPB1*04:02	HPQLCTLPFLILANH	0.7493332	0.3944921
HLA-DPA1*01:03-DPB1*04:02	HPVELLARDFEKNYN	0.40029225	0.9977811
HLA-DPA1*01:03-DPB1*04:02	HQIAMEPFEINVPKP	0.45921662	0.9834267
HLA-DPA1*01:03-DPB1*04:02	HSMYHGAAFQLTQGD	0.5108056	0.99879515
HLA-DPA1*01:03-DPB1*04:02	HTGMMAENFLYGNEV	0.5219713	0.49917778
HLA-DPA1*01:03-DPB1*04:02	HVIIQAEFYLNPDQS	0.601547	0.8611714
HLA-DPA1*01:03-DPB1*04:02	HYQFASGAFLHIKET	0.77019405	0.9977225
HLA-DPA1*01:03-DPB1*04:02	IAAVEMEHFLPLANL	0.72634184	0.97859925
HLA-DPA1*01:03-DPB1*04:02	IAKQLFSSLFSGILK	0.85534495	0.5112852
HLA-DPA1*01:03-DPB1*04:02	IAPTLIADLFVADQR	0.49207166	0.734087
HLA-DPA1*01:03-DPB1*04:02	ICGITSVSFSKSGRL	0.3867303	0.015279199
HLA-DPA1*01:03-DPB1*04:02	IEDFAHSSFQMALSK	0.72826284	0.9955038
HLA-DPA1*01:03-DPB1*04:02	IEGRYATALYSAASK	0.4204608	0.8738102
HLA-DPA1*01:03-DPB1*04:02	IEIGLEGKGFEPTLE	0.21810271	0.9122472
HLA-DPA1*01:03-DPB1*04:02	IGKNFLSLNYLAEYL	0.81420034	0.32170245
HLA-DPA1*01:03-DPB1*04:02	IGKVVLELERFLPQP	0.70050174	0.82099974
HLA-DPA1*01:03-DPB1*04:02	IGLIQGNRVLVVHDG	0.31288895	0.7830294
HLA-DPA1*01:03-DPB1*04:02	IGMDYIHELFSKDPT	0.4619791	0.9412675
HLA-DPA1*01:03-DPB1*04:02	IGQIKPELYQGTGPG	0.22559279	0.9901724
HLA-DPA1*01:03-DPB1*04:02	IGRLTAYEFAKLKSK	0.7040357	0.90563
HLA-DPA1*01:03-DPB1*04:02	IHPLDEEAFLKVSPE	0.5834705	0.9987877
HLA-DPA1*01:03-DPB1*04:02	IHQFLSEQFLESEQK	0.7742547	0.999321
HLA-DPA1*01:03-DPB1*04:02	IIALQENELKKKADE	0.15187804	0.13288184
HLA-DPA1*01:03-DPB1*04:02	IIKIIRDEQYTALSN	0.36381122	0.7581979
HLA-DPA1*01:03-DPB1*04:02	IIRAFRTATQLAVNK	0.41570824	0.88195866
HLA-DPA1*01:03-DPB1*04:02	IKDVYDKVDYLSSLG	0.47093064	0.4504376
HLA-DPA1*01:03-DPB1*04:02	IKHAVVMFQTAVGHS	0.3513293	0.3296545
HLA-DPA1*01:03-DPB1*04:02	ILRPWAYAIWEAIKD	0.62012255	0.35636202
HLA-DPA1*01:03-DPB1*04:02	IMNMNQQLLLPVRQT	0.47086036	0.531586
HLA-DPA1*01:03-DPB1*04:02	INLVDDYFELVQHEY	0.62851804	0.8313674
HLA-DPA1*01:03-DPB1*04:02	IPAIDPALFNTISQG	0.32671675	0.99650747
HLA-DPA1*01:03-DPB1*04:02	IPQNFIADYFETSSQ	0.64480346	0.99748695
HLA-DPA1*01:03-DPB1*04:02	IPQNFIADYFETSSQ	0.64480346	0.99748695
HLA-DPA1*01:03-DPB1*04:02	IQRFLSQPFQVAEVF	0.75700915	0.92421514
HLA-DPA1*01:03-DPB1*04:02	IRESTGAQVQVAGDM	0.0322624	0.2939713
HLA-DPA1*01:03-DPB1*04:02	IRVVSEDFLQDVSAS	0.52279335	0.5780704
HLA-DPA1*01:03-DPB1*04:02	ISKYVGEVFNIVSQQ	0.7222493	0.9976322
HLA-DPA1*01:03-DPB1*04:02	IVAFDAVLFEPSRHA	0.5774676	0.99387467
HLA-DPA1*01:03-DPB1*04:02	IVALNAHTFLRNGGH	0.36879542	0.97427094
HLA-DPA1*01:03-DPB1*04:02	IVGSVIVGNFLENYG	0.6508072	0.039218053
HLA-DPA1*01:03-DPB1*04:02	IVPIFQERLLAVGKW	0.61130434	0.70669127
HLA-DPA1*01:03-DPB1*04:02	IVVVQWADLVICKTR	0.38801956	0.05020969
HLA-DPA1*01:03-DPB1*04:02	KAALAAAQYKSSNAS	0.24298038	0.93844813
HLA-DPA1*01:03-DPB1*04:02	KAALLNQHYQVNFKG	0.31130844	0.9880148
HLA-DPA1*01:03-DPB1*04:02	KADIFVDPVLHTACA	0.38993397	0.13451263
HLA-DPA1*01:03-DPB1*04:02	KAHLTNQYMQRVAGM	0.31284848	0.5791112
HLA-DPA1*01:03-DPB1*04:02	KAIFSPELYENIAEW	0.6805144	0.9964671
HLA-DPA1*01:03-DPB1*04:02	KATLLGEELASAAAA	0.3312164	0.71258956
HLA-DPA1*01:03-DPB1*04:02	KAVIEAEKIAQVAKI	0.3963508	0.8286064
HLA-DPA1*01:03-DPB1*04:02	KDKDWVWEHFSSMEK	0.6746141	0.99841213
HLA-DPA1*01:03-DPB1*04:02	KDKMEGSDFESSGGR	0.31745416	0.98576367
HLA-DPA1*01:03-DPB1*04:02	KDRLLASTLVHSVKK	0.60448354	0.95332605
HLA-DPA1*01:03-DPB1*04:02	KDSLSVNEFKELVTQ	0.61843616	0.98805034
HLA-DPA1*01:03-DPB1*04:02	KEELMSSDLEETAGS	0.2894351	0.9710244
HLA-DPA1*01:03-DPB1*04:02	KEMFKINQFNLMASE	0.73853606	0.9941751
HLA-DPA1*01:03-DPB1*04:02	KESVIFIPESFMPSV	0.7608699	0.0290171
allele	peptide	affinity_pred	mass_pred
HLA-DPA1*01:03-DPB1*04:02	KFALNGEEFMNFDLK	0.72394544	0.9833678
HLA-DPA1*01:03-DPB1*04:02	KFEHCNFNDVTTRLR	0.34124982	0.114673436
HLA-DPA1*01:03-DPB1*04:02	KFHYLPFLPSTEDVY	0.4676503	0.9934548
HLA-DPA1*01:03-DPB1*04:02	KFLLKAEPLAFTFSH	0.68007106	0.6395611
HLA-DPA1*01:03-DPB1*04:02	KFQMAYSNLLRANMD	0.6264877	0.8692239
HLA-DPA1*01:03-DPB1*04:02	KGFPIKEDFLEQSEQ	0.37530068	0.36450765
HLA-DPA1*01:03-DPB1*04:02	KGGSLVVGDFEIAAK	0.48457676	0.986776
HLA-DPA1*01:03-DPB1*04:02	KGILTVDELLAIRIP	0.526228	0.7991108
HLA-DPA1*01:03-DPB1*04:02	KGMLQAEKLTSSSEK	0.24219225	0.9376194
HLA-DPA1*01:03-DPB1*04:02	KGQILVDFFNALSDA	0.72995055	0.93130434
HLA-DPA1*01:03-DPB1*04:02	KGRLDYLSSLKVKGL	0.46632183	0.75261474
HLA-DPA1*01:03-DPB1*04:02	KGSLIGTYWNHVVPR	0.5974178	0.99818784
HLA-DPA1*01:03-DPB1*04:02	KGSVYATDFSNASTT	0.465151	0.76084054
HLA-DPA1*01:03-DPB1*04:02	KGYIYVEAYKQTHVK	0.4862902	0.9277503
HLA-DPA1*01:03-DPB1*04:02	KHAWCGGNFLEVTEQ	0.6148179	0.98626214
HLA-DPA1*01:03-DPB1*04:02	KHSIANAKFLETAKK	0.6086921	0.9978035
HLA-DPA1*01:03-DPB1*04:02	KHYQFASGAFLHIKE	0.85285544	0.9992466
HLA-DPA1*01:03-DPB1*04:02	KIAILHENFTTVKPE	0.56896937	0.99589807
HLA-DPA1*01:03-DPB1*04:02	KIPNFWVTTFVNHPQ	0.6252088	0.9625945
HLA-DPA1*01:03-DPB1*04:02	KIWHHTFYNELRVAP	0.6009265	0.90765494
HLA-DPA1*01:03-DPB1*04:02	KKAVIEAEKIAQVAK	0.37543887	0.9858206
HLA-DPA1*01:03-DPB1*04:02	KKDLYLASVFHATAF	0.83798635	0.99449027
HLA-DPA1*01:03-DPB1*04:02	KKGLAAIKFEGAIYR	0.6301373	0.9343791
HLA-DPA1*01:03-DPB1*04:02	KKKTIVTDVFQGSMR	0.53428733	0.99438256
HLA-DPA1*01:03-DPB1*04:02	KKLWSSEDFSTLNSD	0.70925945	0.94367474
HLA-DPA1*01:03-DPB1*04:02	KKVIQYLAYVASSHK	0.53708845	0.922767
HLA-DPA1*01:03-DPB1*04:02	KKVNIDFEPFKPINT	0.62852913	0.9980232
HLA-DPA1*01:03-DPB1*04:02	KLAGSELFAKVKETC	0.42682037	0.001965201
HLA-DPA1*01:03-DPB1*04:02	KLAILAEQYEQSINE	0.48267043	0.9604913
HLA-DPA1*01:03-DPB1*04:02	KLFIGGLSFETTDES	0.49368972	0.14979199
HLA-DPA1*01:03-DPB1*04:02	KMSVEYDKFIESGRK	0.5407147	0.97270405
HLA-DPA1*01:03-DPB1*04:02	KMTVLLGYSVFLLMM	0.62637067	0.001267797
HLA-DPA1*01:03-DPB1*04:02	KNKILIFGLFEETAL	0.75525016	0.056291074
HLA-DPA1*01:03-DPB1*04:02	KNPFLGIAYIAVGSI	0.6595908	0.07389459
HLA-DPA1*01:03-DPB1*04:02	KPEQEFFTAPFEKNR	0.6549576	0.9975414
HLA-DPA1*01:03-DPB1*04:02	KPGQFIHTNWTGHGG	0.19699825	0.849088
HLA-DPA1*01:03-DPB1*04:02	KPGTMSVQAFLEEAN	0.49732268	0.92593735
HLA-DPA1*01:03-DPB1*04:02	KPKEKLVYAIFLKWP	0.79655236	0.98135585
HLA-DPA1*01:03-DPB1*04:02	KPPFEANTYQETYKR	0.4182418	0.99752724
HLA-DPA1*01:03-DPB1*04:02	KQDLLAEKVLAGKSK	0.30662325	0.96615285
HLA-DPA1*01:03-DPB1*04:02	KQMEQISQFLQAAER	0.48171324	0.64436305
HLA-DPA1*01:03-DPB1*04:02	KQQLVETHLARVEAM	0.44890726	0.7106493
HLA-DPA1*01:03-DPB1*04:02	KRALNSVAYERSAMQ	0.4337564	0.95091516
HLA-DPA1*01:03-DPB1*04:02	KRFKSSQFTSCKDKK	0.5719083	0.9623045
HLA-DPA1*01:03-DPB1*04:02	KRGFGFVYFQNHDAA	0.48478413	0.9702236
HLA-DPA1*01:03-DPB1*04:02	KRGFQETLYVWNEPK	0.42377707	0.6138595
HLA-DPA1*01:03-DPB1*04:02	KSELLVEQYLPLTEE	0.7814655	0.99382305
HLA-DPA1*01:03-DPB1*04:02	KSEWATHKFADCKAK	0.41367057	0.99851435
HLA-DPA1*01:03-DPB1*04:02	KSIILSGTVLPSAQR	0.42927012	0.82720244
HLA-DPA1*01:03-DPB1*04:02	KSKSMVDELFAEIVR	0.7079169	0.99879324
HLA-DPA1*01:03-DPB1*04:02	KSLFLGQKLNLIHSE	0.73145413	0.99477255
HLA-DPA1*01:03-DPB1*04:02	KSSLISALFRLSEPE	0.642717	0.9843426
HLA-DPA1*01:03-DPB1*04:02	KSTLVHSLFLTDLYK	0.8908211	0.6904202
HLA-DPA1*01:03-DPB1*04:02	KTALNITNFLVSQTT	0.6259502	0.9751185
HLA-DPA1*01:03-DPB1*04:02	KTCIVPEAFLLFSRR	0.70183045	0.5943764
HLA-DPA1*01:03-DPB1*04:02	KTLAVLLDNILQRIG	0.50891846	0.030340865
HLA-DPA1*01:03-DPB1*04:02	KTLNAGAYSKVVQER	0.30404803	0.7801835
HLA-DPA1*01:03-DPB1*04:02	KTVLIMELINNVAKA	0.59444046	0.053452563
HLA-DPA1*01:03-DPB1*04:02	KVEIAGPGFINVHLR	0.42494938	0.9315387
HLA-DPA1*01:03-DPB1*04:02	KVKFASLEFSPGSKK	0.5558523	0.5426945
HLA-DPA1*01:03-DPB1*04:02	KVNFHFILFNNVDGH	0.63645196	0.9978981
HLA-DPA1*01:03-DPB1*04:02	KVNVAGDTFGNCGKD	0.29055458	0.07255064
HLA-DPA1*01:03-DPB1*04:02	KVPVFYALFTPQLNN	0.7680802	0.89332074
HLA-DPA1*01:03-DPB1*04:02	KVVLELERFLPQPFT	0.69117993	0.96045434
HLA-DPA1*01:03-DPB1*04:02	KVWRDQHFVKIQVKD	0.4687635	0.99721843
HLA-DPA1*01:03-DPB1*04:02	LAFIANLFNRYPALH	0.67837316	0.80107766
HLA-DPA1*01:03-DPB1*04:02	LAKNVVMVNQGLTKH	0.25559026	0.05836472
HLA-DPA1*01:03-DPB1*04:02	LAPLEGARFALVRED	0.6209585	0.9988454
HLA-DPA1*01:03-DPB1*04:02	LATRLVGSGFKVVVG	0.5686242	0.99510145
HLA-DPA1*01:03-DPB1*04:02	LAVIDWEDWRPVWVR	0.33671004	0.05826789
HLA-DPA1*01:03-DPB1*04:02	LAVLKGLYLLRSKPD	0.51210934	0.7789572
HLA-DPA1*01:03-DPB1*04:02	LDDGLVQDEFSESVK	0.3611818	0.6666604
HLA-DPA1*01:03-DPB1*04:02	LDEIQGGIWQSNKDT	0.1615131	0.80121005
HLA-DPA1*01:03-DPB1*04:02	LDKAMQHISYLNSRQ	0.34149125	0.9357662
HLA-DPA1*01:03-DPB1*04:02	LDLITVEAFKPILST	0.57650006	0.8669809
HLA-DPA1*01:03-DPB1*04:02	LDLLKHSNFLGAYDS	0.56598127	0.9863167
HLA-DPA1*01:03-DPB1*04:02	LDSDIVASSFLKSDK	0.57559884	0.9806593
HLA-DPA1*01:03-DPB1*04:02	LEEFGRFASFEAQGA	0.46085405	0.5600021
HLA-DPA1*01:03-DPB1*04:02	LEELSAEHYLPIFAH	0.62720937	0.9663043
HLA-DPA1*01:03-DPB1*04:02	LENDLKSVNFDMTSK	0.39680037	0.9240823
HLA-DPA1*01:03-DPB1*04:02	LESLKSQEFVETGLC	0.62474996	0.050488748
HLA-DPA1*01:03-DPB1*04:02	LFYADHPFIFLVRDT	0.5649593	0.8046974
HLA-DPA1*01:03-DPB1*04:02	LGADDLEGEAFLPLR	0.62830156	0.97658634
HLA-DPA1*01:03-DPB1*04:02	LGHFHTVTLLRSLTQ	0.53046423	0.43585667
HLA-DPA1*01:03-DPB1*04:02	LGLLVVTLWRRLAPG	0.55727255	0.15455326
HLA-DPA1*01:03-DPB1*04:02	LGMFTHKEFEQLAPV	0.6983034	0.99836063
HLA-DPA1*01:03-DPB1*04:02	LHSLVGQHILSVQQF	0.53695774	0.71957546
HLA-DPA1*01:03-DPB1*04:02	LHTVQKWLLAAGAQK	0.31064948	0.11590427
HLA-DPA1*01:03-DPB1*04:02	LHYFAQNFFAPLLPV	0.8970833	0.85844487
HLA-DPA1*01:03-DPB1*04:02	LKEFALTNPEKSSTK	0.27171442	0.6733717
HLA-DPA1*01:03-DPB1*04:02	LNANQAFFLLVNGHS	0.45393318	0.007283649
HLA-DPA1*01:03-DPB1*04:02	LNIAYDVTYSLACVR	0.44783413	0.022591406
HLA-DPA1*01:03-DPB1*04:02	LNNFLGTEPIILRNM	0.49010596	0.41202378
HLA-DPA1*01:03-DPB1*04:02	LNRGFHQEVFLGKDL	0.5985772	0.9814064
HLA-DPA1*01:03-DPB1*04:02	LNRPFLFAVYDQSAT	0.50113237	0.8779618
HLA-DPA1*01:03-DPB1*04:02	LNTIQSDKFLNLLLS	0.78272706	0.94442445
HLA-DPA1*01:03-DPB1*04:02	LNVINGILFIPLSQK	0.7642356	0.7428499
HLA-DPA1*01:03-DPB1*04:02	LPHSGDIIATVFAPL	0.7268062	0.855176
HLA-DPA1*01:03-DPB1*04:02	LPILEGEVFDSVKPG	0.51294756	0.99899924
HLA-DPA1*01:03-DPB1*04:02	LPQDFEVAKYNTLEK	0.53739816	0.997081
HLA-DPA1*01:03-DPB1*04:02	LPQYVSNELLEEAFS	0.5790826	0.7816886
HLA-DPA1*01:03-DPB1*04:02	LPRNFVVDYYETSSL	0.4908046	0.9791282
HLA-DPA1*01:03-DPB1*04:02	LPRNFVVDYYETSSL	0.4908046	0.9791282
HLA-DPA1*01:03-DPB1*04:02	LPSLNPDGFERAREG	0.16825318	0.9785239
HLA-DPA1*01:03-DPB1*04:02	LPSYEEVKYLPTYEE	0.2665481	0.9049095
HLA-DPA1*01:03-DPB1*04:02	LPVKIIETDFEKAHR	0.49853563	0.9966675
HLA-DPA1*01:03-DPB1*04:02	LPYEYYSLPFCQPSK	0.56400734	0.53552496
HLA-DPA1*01:03-DPB1*04:02	LQQNLFGGKFLVNVG	0.68869096	0.9391268
HLA-DPA1*01:03-DPB1*04:02	LREYVESQLQRTETG	0.1958727	0.9072155
HLA-DPA1*01:03-DPB1*04:02	LRILASTQFEPTAAR	0.6264521	0.99881685
HLA-DPA1*01:03-DPB1*04:02	LRSFQTGLFTAARQS	0.59018964	0.8195362
HLA-DPA1*01:03-DPB1*04:02	LSALVAPAFAHTSQV	0.42631617	0.64201397
HLA-DPA1*01:03-DPB1*04:02	LSFVWMPALLPVASR	0.6051848	0.028653022
HLA-DPA1*01:03-DPB1*04:02	LSKVWRDQHFVKIQV	0.5829366	0.9923692
HLA-DPA1*01:03-DPB1*04:02	LSSGFSLEDPQTHAN	0.09173545	0.03216242
HLA-DPA1*01:03-DPB1*04:02	LTIVCMEEFEDMERS	0.5343123	0.04506705
HLA-DPA1*01:03-DPB1*04:02	LVGEFVSDVLLVPEK	0.55656177	0.24804911
HLA-DPA1*01:03-DPB1*04:02	LVKRLEYESFQCGQQ	0.5241081	0.9505323
HLA-DPA1*01:03-DPB1*04:02	LVYFLSSTFKQEERA	0.7322096	0.8606059
HLA-DPA1*01:03-DPB1*04:02	LYPGVFETVEMLPSK	0.5450855	0.45345163
HLA-DPA1*01:03-DPB1*04:02	LYQWEPFTEVQGSQR	0.45509347	0.9203747
HLA-DPA1*01:03-DPB1*04:02	MALFESNSFEKTILE	0.69726294	0.9818517
HLA-DPA1*01:03-DPB1*04:02	MAQFDAKKFAETQPK	0.4281874	0.9982274
HLA-DPA1*01:03-DPB1*04:02	MDQHFRTTPLEKNAP	0.32291543	0.907465
HLA-DPA1*01:03-DPB1*04:02	MFLVNSFLKGGGGGG	0.4155833	0.015950298
HLA-DPA1*01:03-DPB1*04:02	MPDDSYMVDYFKSIS	0.63112503	0.9335103
HLA-DPA1*01:03-DPB1*04:02	MPELTSMHTLLLREH	0.4834708	0.7325483
HLA-DPA1*01:03-DPB1*04:02	MREWFSETFQKVKEK	0.7767175	0.9993979
HLA-DPA1*01:03-DPB1*04:02	MVQLQGGRFLMGTNS	0.5622439	0.74608314
HLA-DPA1*01:03-DPB1*04:02	NAALIGQKFAANSDL	0.4628404	0.9929231
HLA-DPA1*01:03-DPB1*04:02	NAIKWNFTKFLIDKN	0.61011904	0.98086405
HLA-DPA1*01:03-DPB1*04:02	NAKELVDYFLNVATA	0.5830805	0.08059184
HLA-DPA1*01:03-DPB1*04:02	NAKKIEFEQFLPMMQ	0.79672325	0.99582654
HLA-DPA1*01:03-DPB1*04:02	NAQVTQTKFLPNAPK	0.4374638	0.993834
HLA-DPA1*01:03-DPB1*04:02	NEAKGTEFAESADAA	0.17466298	0.13156602
HLA-DPA1*01:03-DPB1*04:02	NESLSGTEFTASKKR	0.4897709	0.97526705
HLA-DPA1*01:03-DPB1*04:02	NGPVGVFEWEAFARG	0.6929414	0.99384654
HLA-DPA1*01:03-DPB1*04:02	NHGEIKWIDFVRGAK	0.45454648	0.9393858
HLA-DPA1*01:03-DPB1*04:02	NIIALQENELKKKAD	0.1978571	0.12773189
HLA-DPA1*01:03-DPB1*04:02	NIRVVSEDFLQDVSA	0.6103594	0.96947134
HLA-DPA1*01:03-DPB1*04:02	NKDLLLTSSYLSDSG	0.6039541	0.5208694
HLA-DPA1*01:03-DPB1*04:02	NKILIFGLFEETALA	0.7105504	0.014695583
HLA-DPA1*01:03-DPB1*04:02	NKILYLIQAWAHAFR	0.4744207	0.024516338
HLA-DPA1*01:03-DPB1*04:02	NKPEFTQEVFKGSVM	0.6838036	0.99522895
HLA-DPA1*01:03-DPB1*04:02	NKYAASSYLSLTPEQ	0.74201983	0.9983206
HLA-DPA1*01:03-DPB1*04:02	NLSFEHDEFLSNNLK	0.67754894	0.9845308
HLA-DPA1*01:03-DPB1*04:02	NNKYAASSYLSLTPE	0.7899932	0.9995078
HLA-DPA1*01:03-DPB1*04:02	NNLSFEHDEFLSNNL	0.74015945	0.9810504
HLA-DPA1*01:03-DPB1*04:02	NPENQFRVDYILSVM	0.6218433	0.8369899
HLA-DPA1*01:03-DPB1*04:02	NPEYTTVSWLKDGTS	0.30144247	0.9392813
HLA-DPA1*01:03-DPB1*04:02	NPPGFAFVEFEDPRD	0.40381587	0.95744294
HLA-DPA1*01:03-DPB1*04:02	NPRFEDGGYVVCNTR	0.18331905	0.8442396
HLA-DPA1*01:03-DPB1*04:02	NPRIRVESLLVTAIS	0.5106641	0.16266443
HLA-DPA1*01:03-DPB1*04:02	NQSFASTHLNQNSSR	0.3909156	0.97456706
HLA-DPA1*01:03-DPB1*04:02	NRGFHQEVFLGKDLG	0.60296196	0.97837734
HLA-DPA1*01:03-DPB1*04:02	NRPFLFAVYDQSATA	0.46437418	0.8686434
HLA-DPA1*01:03-DPB1*04:02	NSQLMAVQYTETTSS	0.35576612	0.36469296
HLA-DPA1*01:03-DPB1*04:02	NSRFATTFYQHLADS	0.77073723	0.9991523
HLA-DPA1*01:03-DPB1*04:02	NSWWSLALNPVQRPE	0.46601072	0.21998195
HLA-DPA1*01:03-DPB1*04:02	NTASLKYENYELTLK	0.66150653	0.9989055
HLA-DPA1*01:03-DPB1*04:02	NVDFAFSLYKQLVLK	0.78824717	0.99576175
HLA-DPA1*01:03-DPB1*04:02	NVEHWIGHENFELIN	0.5795189	0.96878207
HLA-DPA1*01:03-DPB1*04:02	NVENAEVHVQQANQQ	0.021325681	0.06614195
HLA-DPA1*01:03-DPB1*04:02	NVEPIHADILLETYK	0.44153297	0.6191632
HLA-DPA1*01:03-DPB1*04:02	NYLQVAYFKINKLEK	0.7242457	0.9649218
HLA-DPA1*01:03-DPB1*04:02	PDDSYMVDYFKSISQ	0.6246544	0.62361825
HLA-DPA1*01:03-DPB1*04:02	PEFNHANYAQSKGHK	0.21043324	0.82975596
HLA-DPA1*01:03-DPB1*04:02	PGGYVAYSKAATVTG	0.13893119	0.79527783
HLA-DPA1*01:03-DPB1*04:02	PGSLLVHSFQQLGRI	0.62642163	0.8001736
HLA-DPA1*01:03-DPB1*04:02	PIELVVVVAATLASH	0.2932282	0.059425704
HLA-DPA1*01:03-DPB1*04:02	PKSLETSAFVKSYKN	0.5796535	0.93994415
HLA-DPA1*01:03-DPB1*04:02	PSSAYTQTQFHNLRN	0.60330254	0.9721378
HLA-DPA1*01:03-DPB1*04:02	PVGVFEWEAFARGTK	0.6979562	0.9944072
HLA-DPA1*01:03-DPB1*04:02	PVNTFVHEPLVDVQN	0.53191364	0.9788715
HLA-DPA1*01:03-DPB1*04:02	QAPQLYVLYEKGRNH	0.31356266	0.5121882
HLA-DPA1*01:03-DPB1*04:02	QASLAANTFTITGHA	0.3988315	0.6782571
HLA-DPA1*01:03-DPB1*04:02	QAVFTSARQLPSART	0.23537348	0.6374268
HLA-DPA1*01:03-DPB1*04:02	QDDSINQAPLEIVSK	0.28628317	0.46776515
HLA-DPA1*01:03-DPB1*04:02	QDIVLGTSFLSINSK	0.8348821	0.95445776
HLA-DPA1*01:03-DPB1*04:02	QELQEVVEFLKNPQK	0.37344012	0.5272834
HLA-DPA1*01:03-DPB1*04:02	QEVFEKATFIKVPQN	0.6476304	0.99587804
HLA-DPA1*01:03-DPB1*04:02	QKAFAGTTLAMTKNA	0.5546512	0.8525087
HLA-DPA1*01:03-DPB1*04:02	QNTFLHDSFQNVAAV	0.6925897	0.9983635
HLA-DPA1*01:03-DPB1*04:02	QPDQFMPERFLNPAG	0.55572534	0.9597931
HLA-DPA1*01:03-DPB1*04:02	QPLVTMEQLLWVSGR	0.478713	0.17933324
HLA-DPA1*01:03-DPB1*04:02	QQILHSEEFLSFFDH	0.8107122	0.99466455
HLA-DPA1*01:03-DPB1*04:02	QQNLNLQQFVLVHPT	0.5627088	0.9914602
HLA-DPA1*01:03-DPB1*04:02	QQPLALGYFVSTAKA	0.72647077	0.78383744
HLA-DPA1*01:03-DPB1*04:02	QSFDYDHDAFLGAEE	0.51423055	0.60879034
HLA-DPA1*01:03-DPB1*04:02	QVIIHAAHYLVLGDK	0.554671	0.8731079
HLA-DPA1*01:03-DPB1*04:02	QYQFLYDVIASTYPA	0.52651733	0.114365265
HLA-DPA1*01:03-DPB1*04:02	RAKLLNVGFQEALKD	0.5789644	0.9889177
HLA-DPA1*01:03-DPB1*04:02	RAKLLNVGYLEALKE	0.6814525	0.94728506
HLA-DPA1*01:03-DPB1*04:02	RAPLVVGRFVNLRTE	0.73711014	0.9802908
HLA-DPA1*01:03-DPB1*04:02	RAPYARPNFLQNTAR	0.3690079	0.75708944
HLA-DPA1*01:03-DPB1*04:02	RAQLAMALFEQEQAN	0.56603354	0.8716992
HLA-DPA1*01:03-DPB1*04:02	RASLINNAFQLVSIG	0.65220076	0.8308755
HLA-DPA1*01:03-DPB1*04:02	RDEFSYQEMIANLPL	0.5767213	0.66697073
HLA-DPA1*01:03-DPB1*04:02	RDHVFQVNNFEALKT	0.71799415	0.99946225
HLA-DPA1*01:03-DPB1*04:02	RDHVVEGEPYAGYDR	0.17187825	0.8143598
HLA-DPA1*01:03-DPB1*04:02	REELDTDEYEETKKE	0.13890499	0.95320433
HLA-DPA1*01:03-DPB1*04:02	REMLQQSKILKVIRK	0.6099253	0.8689488
HLA-DPA1*01:03-DPB1*04:02	RFQLEGPESLTVQEG	0.20896116	0.048316985
HLA-DPA1*01:03-DPB1*04:02	RGALQGSAWQVSSED	0.22643112	0.9948031
HLA-DPA1*01:03-DPB1*04:02	RGRLEIASFLPEDAG	0.4624481	0.59332156
HLA-DPA1*01:03-DPB1*04:02	RHEMLPEFYKTVSPA	0.43289438	0.99377745
HLA-DPA1*01:03-DPB1*04:02	RHFYYDGELFLSQNL	0.8070994	0.79925
HLA-DPA1*01:03-DPB1*04:02	RIRFKPSLFQHVGTH	0.60649914	0.99765855
HLA-DPA1*01:03-DPB1*04:02	RKALEEEEMEQVGQA	0.13809927	0.23210517
HLA-DPA1*01:03-DPB1*04:02	RKIVGAMVQIITYRD	0.4433115	0.023462903
HLA-DPA1*01:03-DPB1*04:02	RKKPLYWDLYEHAQQ	0.61519176	0.9472639
HLA-DPA1*01:03-DPB1*04:02	RLDLLHSTAFEELHK	0.81831133	0.9983093
HLA-DPA1*01:03-DPB1*04:02	RLGFFTTYFLPLANT	0.9581947	0.976196
HLA-DPA1*01:03-DPB1*04:02	RNGFKSHALQLNNRQ	0.28433603	0.9667875
HLA-DPA1*01:03-DPB1*04:02	RPLFINKPLIVVANK	0.5615737	0.99252236
HLA-DPA1*01:03-DPB1*04:02	RPTFPASSPYVTTVG	0.15694745	0.13034423
HLA-DPA1*01:03-DPB1*04:02	RPTIKNEKFLAGLST	0.53916425	0.9238941
HLA-DPA1*01:03-DPB1*04:02	RQQLDYGIYVINQAG	0.23961958	0.62939525
HLA-DPA1*01:03-DPB1*04:02	RQQVKETSFLRNTIA	0.60343164	0.6287978
HLA-DPA1*01:03-DPB1*04:02	RQSFGGSLFAYSPGG	0.62161225	0.8766999
HLA-DPA1*01:03-DPB1*04:02	RRGFCFITFKEEEPV	0.5950586	0.95407516
HLA-DPA1*01:03-DPB1*04:02	RRGFVFITFKEEEPV	0.6418689	0.9958192
HLA-DPA1*01:03-DPB1*04:02	RSPDFTNENPLETRN	0.16791329	0.7318168
HLA-DPA1*01:03-DPB1*04:02	RSSFGGVQMEQVQPN	0.3729585	0.94700134
HLA-DPA1*01:03-DPB1*04:02	RTDIARTEYLSNADE	0.39948902	0.82862645
HLA-DPA1*01:03-DPB1*04:02	RTLFEDAGYLKTPEE	0.36176163	0.94873726
HLA-DPA1*01:03-DPB1*04:02	RTPLHAAAFADNVSG	0.36703357	0.922562
HLA-DPA1*01:03-DPB1*04:02	RVLTLRKSLLVQTKR	0.49563378	0.47626907
HLA-DPA1*01:03-DPB1*04:02	RVRVLEEQLVKAKEQ	0.2851066	0.8256319
HLA-DPA1*01:03-DPB1*04:02	SAGLAFSLYQAMAKD	0.7016462	0.92679614
HLA-DPA1*01:03-DPB1*04:02	SAMGISQMLKTKEQK	0.16325627	0.50301844
HLA-DPA1*01:03-DPB1*04:02	SAQFAAQIFGLSNHL	0.6273559	0.91486835
HLA-DPA1*01:03-DPB1*04:02	SATEYKNEEYQRSER	0.2479559	0.9913095
HLA-DPA1*01:03-DPB1*04:02	SATLRAELLQKSTET	0.3153557	0.96993095
HLA-DPA1*01:03-DPB1*04:02	SDIVASSFLKSDKNR	0.6543026	0.99152184
HLA-DPA1*01:03-DPB1*04:02	SEDHDVEYFLRLAHE	0.50220907	0.797037
HLA-DPA1*01:03-DPB1*04:02	SELFKDLFVELKRYY	0.7197901	0.11368396
HLA-DPA1*01:03-DPB1*04:02	SEQISQERYQYVDCG	0.3333593	0.40211782
HLA-DPA1*01:03-DPB1*04:02	SFDYDHDAFLGAEEA	0.4538236	0.4009594
HLA-DPA1*01:03-DPB1*04:02	SFFKISYLTFLPSAD	0.843051	0.8635233
HLA-DPA1*01:03-DPB1*04:02	SGEEIATRPFQLVTG	0.47629386	0.99562263
HLA-DPA1*01:03-DPB1*04:02	SGESQVLFETEISRK	0.35815296	0.08303361
HLA-DPA1*01:03-DPB1*04:02	SGQGIRNTYFEFETA	0.5741981	0.23186633
HLA-DPA1*01:03-DPB1*04:02	SHNFQLESVNKLYQD	0.41549847	0.5830047
HLA-DPA1*01:03-DPB1*04:02	SHPIFSLNWECVVSF	0.60990936	0.01120129
HLA-DPA1*01:03-DPB1*04:02	SHTLTYSYWTKNGVE	0.45731968	0.82694256
HLA-DPA1*01:03-DPB1*04:02	SINLQDETFLESNKM	0.5856401	0.87782705
HLA-DPA1*01:03-DPB1*04:02	SIVLEPIYWNSSNSK	0.3708904	0.45454317
HLA-DPA1*01:03-DPB1*04:02	SKGFGFVSFERHEDA	0.45474967	0.9354347
HLA-DPA1*01:03-DPB1*04:02	SKGYAYVEFENPDEA	0.40163073	0.75636345
HLA-DPA1*01:03-DPB1*04:02	SKKLAGQRFTAVEDQ	0.5170895	0.9526637
HLA-DPA1*01:03-DPB1*04:02	SKLLSGVLFHSSPAL	0.673178	0.93676233
HLA-DPA1*01:03-DPB1*04:02	SKLYRSEDYGKNFKD	0.29319328	0.9716164
HLA-DPA1*01:03-DPB1*04:02	SKSIATEIILEIKKA	0.6133194	0.8943416
HLA-DPA1*01:03-DPB1*04:02	SKTFANSSYLAQHIR	0.6461398	0.67830575
HLA-DPA1*01:03-DPB1*04:02	SKTMVDELFAEIVRQ	0.6887865	0.9906454
HLA-DPA1*01:03-DPB1*04:02	SKTNFWIGLFRNVEG	0.71876425	0.9903615
HLA-DPA1*01:03-DPB1*04:02	SKVWRDQHFVKIQVK	0.5888466	0.9979755
HLA-DPA1*01:03-DPB1*04:02	SLDFATEPYNAARPY	0.39700925	0.97096235
HLA-DPA1*01:03-DPB1*04:02	SLESLDTSLFAKNPK	0.5378694	0.9878424
HLA-DPA1*01:03-DPB1*04:02	SLGQYQCSSFARCYN	0.586981	0.7856728
HLA-DPA1*01:03-DPB1*04:02	SLGYGFVNYVTAKDA	0.34380853	0.46053392
HLA-DPA1*01:03-DPB1*04:02	SLKLAYTLLNKLGTK	0.64748985	0.9166565
HLA-DPA1*01:03-DPB1*04:02	SMYHGAAFQLTQGDQ	0.46072373	0.99806577
HLA-DPA1*01:03-DPB1*04:02	SNAYAREEFASTCPD	0.56390536	0.96018064
HLA-DPA1*01:03-DPB1*04:02	SNFAHVIFQNVAKSY	0.74248517	0.9990738
HLA-DPA1*01:03-DPB1*04:02	SNNKYAASSYLSLTP	0.77108467	0.99861515
HLA-DPA1*01:03-DPB1*04:02	SNPEYTTVSWLKDGT	0.33290732	0.96470296
HLA-DPA1*01:03-DPB1*04:02	SPAKDSLSFEDFLDL	0.7752665	0.94931906
HLA-DPA1*01:03-DPB1*04:02	SPAQADSQFLENAKR	0.20756009	0.8254889
HLA-DPA1*01:03-DPB1*04:02	SPASLSFASYRQVAS	0.5879701	0.983034
HLA-DPA1*01:03-DPB1*04:02	SPDLSYQCFVLASLK	0.76227283	0.4901845
HLA-DPA1*01:03-DPB1*04:02	SPENEILTVHYLLEQ	0.4078439	0.27103648
HLA-DPA1*01:03-DPB1*04:02	SPGMTTTLLETVFHH	0.5114495	0.88616276
HLA-DPA1*01:03-DPB1*04:02	SPILFAFSHLESSDG	0.48782927	0.86336356
HLA-DPA1*01:03-DPB1*04:02	SPKGLDAATFQNVHD	0.4145239	0.99803936
HLA-DPA1*01:03-DPB1*04:02	SPLLYTLIEKTMQNV	0.573662	0.798952
HLA-DPA1*01:03-DPB1*04:02	SPTFAGGLFSISKSY	0.5698112	0.97579765
HLA-DPA1*01:03-DPB1*04:02	SPTMAGGLFAMNRQY	0.39756253	0.8087224
HLA-DPA1*01:03-DPB1*04:02	SPTMAGGLFAVSKKY	0.48403084	0.98373604
HLA-DPA1*01:03-DPB1*04:02	SPWTSPTWLKTNGAV	0.2320339	0.45118737
HLA-DPA1*01:03-DPB1*04:02	SQKKIISNLFLGRAG	0.7113335	0.8717473
HLA-DPA1*01:03-DPB1*04:02	SQPWQAALFEKTRLL	0.7327234	0.99376404
HLA-DPA1*01:03-DPB1*04:02	SREMLQQSKILKVIR	0.6209086	0.8819906
HLA-DPA1*01:03-DPB1*04:02	SRFATTFYQHLADSK	0.7822376	0.99700564
HLA-DPA1*01:03-DPB1*04:02	SRGFAFVTFESPADA	0.56612	0.9252842
HLA-DPA1*01:03-DPB1*04:02	SRGFAFVYFENVDDA	0.6932418	0.99499035
HLA-DPA1*01:03-DPB1*04:02	SRKLAAVTYNGVDNN	0.41209528	0.73366225
HLA-DPA1*01:03-DPB1*04:02	SRRFSDTCFLDTDGQ	0.5303571	0.8760514
HLA-DPA1*01:03-DPB1*04:02	SSDKFVSELWKDVDR	0.68585014	0.9995702
HLA-DPA1*01:03-DPB1*04:02	SSDMFNYEEYCTANA	0.51605994	0.1223876
HLA-DPA1*01:03-DPB1*04:02	SSELHGHSFSQLCGH	0.5113193	0.35131025
HLA-DPA1*01:03-DPB1*04:02	SSLWSLFAPSSPIPR	0.43812475	0.10876558
HLA-DPA1*01:03-DPB1*04:02	SSNPEYTTVSWLKDG	0.27838603	0.7082259
HLA-DPA1*01:03-DPB1*04:02	SSSFAQQRFGAMGGG	0.48922718	0.7634587
HLA-DPA1*01:03-DPB1*04:02	SSSMLREQILDLSKR	0.44711712	0.9960116
HLA-DPA1*01:03-DPB1*04:02	STDFFSEAFEHNGRP	0.5387396	0.99296284
HLA-DPA1*01:03-DPB1*04:02	STMLTSQYVRLTPDE	0.59714025	0.88756764
HLA-DPA1*01:03-DPB1*04:02	STRQTYFLPVIGLVD	0.6051414	0.21678393
HLA-DPA1*01:03-DPB1*04:02	STSFTNIAYDLCAKN	0.47189203	0.8548838
HLA-DPA1*01:03-DPB1*04:02	STVFRSTDFFQSREN	0.6576852	0.99651897
HLA-DPA1*01:03-DPB1*04:02	SWMHHWLLFEMSRHS	0.5425595	0.7742818
HLA-DPA1*01:03-DPB1*04:02	SYDWAGGVFLYTSKE	0.61339515	0.96904486
HLA-DPA1*01:03-DPB1*04:02	TAAFVLAMLSRVEPS	0.6339517	0.18011837
HLA-DPA1*01:03-DPB1*04:02	TAFFHGQMLTTRGHH	0.4588351	0.63536483
HLA-DPA1*01:03-DPB1*04:02	TAFYLAEFFVNEARK	0.8301976	0.97742873
HLA-DPA1*01:03-DPB1*04:02	TAGFSYEKWEINPSE	0.4285256	0.99147654
HLA-DPA1*01:03-DPB1*04:02	TAHYRTSPFFSVYVS	0.7084305	0.9606021
HLA-DPA1*01:03-DPB1*04:02	TARFTNANFQEVSAH	0.59952253	0.9983896
HLA-DPA1*01:03-DPB1*04:02	TASLKYENYELTLKS	0.65780425	0.99791706
HLA-DPA1*01:03-DPB1*04:02	TAVRLLLPGELAKHA	0.30852893	0.012670298
HLA-DPA1*01:03-DPB1*04:02	TCDMVSAAYASTKES	0.24608615	0.25916573
HLA-DPA1*01:03-DPB1*04:02	TCRFSAPLFLSHPHF	0.6115354	0.097648524
HLA-DPA1*01:03-DPB1*04:02	TDIARTEYLSNADER	0.3236843	0.6654471
HLA-DPA1*01:03-DPB1*04:02	TDQFSGQHWLWIGLN	0.5157396	0.22649603
HLA-DPA1*01:03-DPB1*04:02	TDSVEEFLSEKLERI	0.7182057	0.33623892
HLA-DPA1*01:03-DPB1*04:02	TEAQKGFQDVEAQAA	0.05886855	0.69733053
HLA-DPA1*01:03-DPB1*04:02	TEPLAANPFAASFAH	0.51811373	0.73272955
HLA-DPA1*01:03-DPB1*04:02	TEVITGTLWNLSSHD	0.45160493	0.8174122
HLA-DPA1*01:03-DPB1*04:02	TFRLIGEKSLLCITK	0.47782987	0.38718274
HLA-DPA1*01:03-DPB1*04:02	TGALEGQMFRKTGKL	0.43846995	0.9978153
HLA-DPA1*01:03-DPB1*04:02	TGALEGQMFRKTGRL	0.43451315	0.99750453
HLA-DPA1*01:03-DPB1*04:02	TGFKPGLFSLTLNER	0.48019275	0.92225295
HLA-DPA1*01:03-DPB1*04:02	TGKIAGAGLLFVGGG	0.26320547	0.29933533
HLA-DPA1*01:03-DPB1*04:02	TGKVAPEEFKASINR	0.25002682	0.9579042
HLA-DPA1*01:03-DPB1*04:02	TGLYYDEYLKQVIDV	0.5433911	0.33945832
HLA-DPA1*01:03-DPB1*04:02	TGNFQVTELGRIASH	0.47789675	0.9818066
HLA-DPA1*01:03-DPB1*04:02	TGNYRIESVLSSSGK	0.27324048	0.7225911
HLA-DPA1*01:03-DPB1*04:02	TGQEMNVAQFLMHMG	0.4644564	0.26188663
HLA-DPA1*01:03-DPB1*04:02	TGVITPEEFVAAGDH	0.3288814	0.9963872
HLA-DPA1*01:03-DPB1*04:02	TGVVFLFYSLCAHKA	0.57206184	0.0291884
HLA-DPA1*01:03-DPB1*04:02	TIEFGKTNFVQPMPG	0.47376496	0.19676217
HLA-DPA1*01:03-DPB1*04:02	TIEFQREALENANTN	0.23334476	0.4920261
HLA-DPA1*01:03-DPB1*04:02	TKDKLKSELVANNVT	0.26124576	0.89430094
HLA-DPA1*01:03-DPB1*04:02	TKDRLLASTLVHSVK	0.58025986	0.9596599
HLA-DPA1*01:03-DPB1*04:02	TKELVHTTLECVKKN	0.46731955	0.9525987
HLA-DPA1*01:03-DPB1*04:02	TKNFMKNLFLLSTRQ	0.73451906	0.905355
HLA-DPA1*01:03-DPB1*04:02	TLTMESDKFICIREK	0.50123525	0.98090637
HLA-DPA1*01:03-DPB1*04:02	TNEAKGTEFAESADA	0.19886936	0.35505196
HLA-DPA1*01:03-DPB1*04:02	TNEYVAIKLEPIKSR	0.6080538	0.988568
HLA-DPA1*01:03-DPB1*04:02	TNQAFEISLYGTVAE	0.6993835	0.6694435
HLA-DPA1*01:03-DPB1*04:02	TNQFSVTRHEKVANG	0.27320877	0.86667335
HLA-DPA1*01:03-DPB1*04:02	TPFLKVEPFLPGHYE	0.52907056	0.89221466
HLA-DPA1*01:03-DPB1*04:02	TPLSTTGYLHTTPAS	0.35382375	0.5410106
HLA-DPA1*01:03-DPB1*04:02	TPPALSGTRVLASKT	0.22718368	0.7434028
HLA-DPA1*01:03-DPB1*04:02	TPSMVTEDWLVQNHQ	0.38663292	0.9866883
HLA-DPA1*01:03-DPB1*04:02	TPTLTHETFKALKPG	0.46753377	0.99877214
HLA-DPA1*01:03-DPB1*04:02	TPVSGSLFLASSAPH	0.48162428	0.9076079
HLA-DPA1*01:03-DPB1*04:02	TQDTELVETRPAGDG	0.028637778	0.25354362
HLA-DPA1*01:03-DPB1*04:02	TQEFEDVSYESTLKA	0.54102033	0.42000836
HLA-DPA1*01:03-DPB1*04:02	TQPLVAVKFLNVTPN	0.8219855	0.99919975
HLA-DPA1*01:03-DPB1*04:02	TQYASLMHSFILKAR	0.6114008	0.03187303
HLA-DPA1*01:03-DPB1*04:02	TRNLKEIFFNILVPG	0.70152676	0.22101565
HLA-DPA1*01:03-DPB1*04:02	TRPTVNADDLLKVKK	0.20146464	0.9733629
HLA-DPA1*01:03-DPB1*04:02	TRQKLIAQDYKVSYS	0.34714967	0.9944584
HLA-DPA1*01:03-DPB1*04:02	TRREYHTEKLVTSKG	0.2206325	0.98960745
HLA-DPA1*01:03-DPB1*04:02	TSKFGHGRFQTMEEK	0.4488982	0.8892433
HLA-DPA1*01:03-DPB1*04:02	TSNFAHVIFQNVAKS	0.77686983	0.999526
HLA-DPA1*01:03-DPB1*04:02	TSSLSHTLFAESGNK	0.59568673	0.9705087
HLA-DPA1*01:03-DPB1*04:02	TSTIQSLAESTLQLR	0.36012372	0.014400924
HLA-DPA1*01:03-DPB1*04:02	TSVPDHVVWSLFNTL	0.78141457	0.31376025
HLA-DPA1*01:03-DPB1*04:02	TTGFQATNFGRAVQQ	0.5072888	0.9939534
HLA-DPA1*01:03-DPB1*04:02	TTGNYRIESVLSSSG	0.2708243	0.69842327
HLA-DPA1*01:03-DPB1*04:02	TTTFAVTSILRVAAE	0.76809365	0.9038328
HLA-DPA1*01:03-DPB1*04:02	TVGYRVATFHDCEDA	0.3472524	0.7562589
HLA-DPA1*01:03-DPB1*04:02	TVPFTVESLLESSYK	0.6802292	0.7674404
HLA-DPA1*01:03-DPB1*04:02	TYVFTGESYSRSAVK	0.39289	0.9826229
HLA-DPA1*01:03-DPB1*04:02	VAFIISDFESVSKIT	0.71660846	0.9305094
HLA-DPA1*01:03-DPB1*04:02	VAGLFAGTLLPNWRK	0.5665649	0.58204556
HLA-DPA1*01:03-DPB1*04:02	VAGLVSYPFDTVRRR	0.5824701	0.96130455
HLA-DPA1*01:03-DPB1*04:02	VANLRGESLSSGKTE	0.18896604	0.52186394
HLA-DPA1*01:03-DPB1*04:02	VAQTLAKETFASTAS	0.6470036	0.89329827
HLA-DPA1*01:03-DPB1*04:02	VARGIAGEKFDIVKK	0.5071155	0.9991088
HLA-DPA1*01:03-DPB1*04:02	VAVLTQESFAEHRSG	0.50017875	0.9877907
HLA-DPA1*01:03-DPB1*04:02	VDDLFETIFSTAHRG	0.51721185	0.799274
HLA-DPA1*01:03-DPB1*04:02	VDDLFETLFSTVHRG	0.6553102	0.82497233
HLA-DPA1*01:03-DPB1*04:02	VDDLFETVFSTAHRG	0.509595	0.83554286
HLA-DPA1*01:03-DPB1*04:02	VDGEYRGSDFTAAVT	0.46154922	0.98623896
HLA-DPA1*01:03-DPB1*04:02	VDQFHGTEYVCCPQT	0.30361742	0.9915449
HLA-DPA1*01:03-DPB1*04:02	VDVHWEFEQIQDNVR	0.30680794	0.97485495
HLA-DPA1*01:03-DPB1*04:02	VEDFASIDWLAQRNN	0.455181	0.865363
HLA-DPA1*01:03-DPB1*04:02	VEHWIGHENFELINH	0.5989807	0.9979633
HLA-DPA1*01:03-DPB1*04:02	VEKELTYEKFVEWTR	0.6958434	0.99856263
HLA-DPA1*01:03-DPB1*04:02	VENQFREFKLSKVWR	0.4942975	0.9482638
HLA-DPA1*01:03-DPB1*04:02	VEPIHADILLETYKR	0.5073852	0.84553957
HLA-DPA1*01:03-DPB1*04:02	VESLVSQYFQTVTDY	0.81177795	0.99833554
HLA-DPA1*01:03-DPB1*04:02	VFHATAFELDTDGNP	0.3428332	0.97880375
HLA-DPA1*01:03-DPB1*04:02	VGDVTGAQAYASTAK	0.08069816	0.9052385
HLA-DPA1*01:03-DPB1*04:02	VGKMDATSYSSIASE	0.3336785	0.9672011
HLA-DPA1*01:03-DPB1*04:02	VGPVTHEIFENNVVH	0.42991057	0.99799234
HLA-DPA1*01:03-DPB1*04:02	VGRIVIGLFGKVVPK	0.5841617	0.8323008
HLA-DPA1*01:03-DPB1*04:02	VGRMKIELFADVVPK	0.6686886	0.9977519
HLA-DPA1*01:03-DPB1*04:02	VGSIRYNYLLDVLER	0.66537166	0.98132294
HLA-DPA1*01:03-DPB1*04:02	VGVMTAQKYLQTRAV	0.4547564	0.99124014
HLA-DPA1*01:03-DPB1*04:02	VGYVDDTQFVRFDND	0.3593759	0.9919276
HLA-DPA1*01:03-DPB1*04:02	VHFFENNNFNTIANK	0.5981929	0.9973458
HLA-DPA1*01:03-DPB1*04:02	VHLAVEALQKTVDEH	0.15543862	0.61406815
HLA-DPA1*01:03-DPB1*04:02	VHLFSGSQFESSRSG	0.6008482	0.99889946
HLA-DPA1*01:03-DPB1*04:02	VHLKRDFFLANASRA	0.53477854	0.2919307
HLA-DPA1*01:03-DPB1*04:02	VIEWSQVHFLREIIE	0.6078614	0.15075679
HLA-DPA1*01:03-DPB1*04:02	VILAENGFLPIHLLG	0.5357532	0.17664656
HLA-DPA1*01:03-DPB1*04:02	VILFHETLYQKADDG	0.4860043	0.99014413
HLA-DPA1*01:03-DPB1*04:02	VKAIIYQYMEEIYHR	0.63377494	0.81603134
HLA-DPA1*01:03-DPB1*04:02	VKKYYIHDHFIPIEK	0.8018282	0.9989775
HLA-DPA1*01:03-DPB1*04:02	VKQMRQGAFLVNTAR	0.5630407	0.4784878
HLA-DPA1*01:03-DPB1*04:02	VKRLKPLFNKSFEST	0.49221936	0.46548566
HLA-DPA1*01:03-DPB1*04:02	VLDFEQAQLERIADS	0.42900124	0.7088899
HLA-DPA1*01:03-DPB1*04:02	VLKFAEVYFAQSQQK	0.63634855	0.7712742
HLA-DPA1*01:03-DPB1*04:02	VLLESEQFLTELTRL	0.7693234	0.14926186
HLA-DPA1*01:03-DPB1*04:02	VLSFGGLQFTENHLQ	0.43311128	0.36382845
HLA-DPA1*01:03-DPB1*04:02	VLTEEPLLYIPPPPC	0.3608583	0.001963714
HLA-DPA1*01:03-DPB1*04:02	VLVLRKSNFAEALAA	0.6252278	0.52381366
HLA-DPA1*01:03-DPB1*04:02	VNDFLAEIFKKIGSK	0.7857126	0.9989899
HLA-DPA1*01:03-DPB1*04:02	VNDFWQMAWQENSRV	0.35137716	0.698271
HLA-DPA1*01:03-DPB1*04:02	VNGILFVQYFHRVPF	0.7884349	0.93240756
HLA-DPA1*01:03-DPB1*04:02	VNKILNSKFGFTSRK	0.55065715	0.92037296
HLA-DPA1*01:03-DPB1*04:02	VPEFISVGYVDSHPI	0.35793373	0.9962136
HLA-DPA1*01:03-DPB1*04:02	VPGFVGSPLAAMNPK	0.47805494	0.9920536
HLA-DPA1*01:03-DPB1*04:02	VPIGYKGSTFHRVIK	0.6138656	0.9990336
HLA-DPA1*01:03-DPB1*04:02	VPLKGQAFLPLVPEP	0.6941031	0.97922087
HLA-DPA1*01:03-DPB1*04:02	VPYFNAPVYLENKEQ	0.29985133	0.9789335
HLA-DPA1*01:03-DPB1*04:02	VPYFYLSPLQLSVSN	0.67606103	0.9420565
HLA-DPA1*01:03-DPB1*04:02	VQELVNTFFSFLRRK	0.7933445	0.74389905
HLA-DPA1*01:03-DPB1*04:02	VQPTYDWTCFSHSLL	0.56448686	0.13226199
HLA-DPA1*01:03-DPB1*04:02	VQQPFLFVLWDQQHK	0.5646208	0.85072994
HLA-DPA1*01:03-DPB1*04:02	VQRVYQPFLTTCDGH	0.3407488	0.02708366
HLA-DPA1*01:03-DPB1*04:02	VQSLRQELYVEDFAS	0.5880707	0.277931
HLA-DPA1*01:03-DPB1*04:02	VRPAFKAVPVVSVSK	0.35647872	0.9646675
HLA-DPA1*01:03-DPB1*04:02	VSASPLLYTLIEKTM	0.5783563	0.68469965
HLA-DPA1*01:03-DPB1*04:02	VSPFHFTTLSTSVMQ	0.57250315	0.83663166
HLA-DPA1*01:03-DPB1*04:02	VSSLQREPFTIAQGK	0.5444958	0.7499163
HLA-DPA1*01:03-DPB1*04:02	VSTLNSEDFVLVSRQ	0.65770036	0.99842864
HLA-DPA1*01:03-DPB1*04:02	VSVLLPEKFLTHTHG	0.55509114	0.9898658
HLA-DPA1*01:03-DPB1*04:02	VTLLAAEFLKQVKPY	0.7499319	0.6467644
HLA-DPA1*01:03-DPB1*04:02	WDFQGSTMLTSQYVR	0.49219242	0.2328784
HLA-DPA1*01:03-DPB1*04:02	YAFLGAKFKTSAQHA	0.4930311	0.99618566
HLA-DPA1*01:03-DPB1*04:02	YAKIVEIPFNSTNKY	0.53360623	0.8986434
HLA-DPA1*01:03-DPB1*04:02	YDWAGGVFLYTSKEK	0.54729855	0.9523181
HLA-DPA1*01:03-DPB1*04:02	YEDFVVDGFNVLYNK	0.68957394	0.98864746
HLA-DPA1*01:03-DPB1*04:02	YEFALEQFQFIRAHA	0.7038445	0.9840288
HLA-DPA1*01:03-DPB1*04:02	YLLVGEALLLCTHEG	0.4281291	0.003907055
HLA-DPA1*01:03-DPB1*04:02	YNQVSTPLLRNVQFN	0.49126467	0.34583268
HLA-DPA1*01:03-DPB1*04:02	YPGLVAKPFEKVTYR	0.55330104	0.99741584
HLA-DPA1*01:03-DPB1*04:02	YPSDFARDTHFLHLR	0.5126477	0.9890906
HLA-DPA1*01:03-DPB1*04:02	YQHAVQYFLHVVKYE	0.7049874	0.18809284
HLA-DPA1*01:03-DPB1*04:02	YRVATFHDCEDAARE	0.20017953	0.03286115
