# Supplementary material for: MHCII-peptide presentation: an assessment of the state-of-the-art prediction methods
Source: Front Immunol. 2024 Mar 12;15:1293706. doi: 10.3389/fimmu.2024.1293706 (PMC11027168; doi:10.3389/fimmu.2024.1293706)
Supplement: Supplementary file 2 [file DataSheet_2.zip › output/BERT/pos/15_HLA-DPA1_02_01_DPB1_01_01.csv]

allele	peptide	affinity_pred	mass_pred
HLA-DPA1*02:01-DPB1*01:01	AAAEKLFGNMEGDCP	0.21893851	0.001541029
HLA-DPA1*02:01-DPB1*01:01	AAAFAVSRLEQDEYA	0.5096005	0.5471379
HLA-DPA1*02:01-DPB1*01:01	AAEKLFGNMEGDCPS	0.21785639	0.003499026
HLA-DPA1*02:01-DPB1*01:01	AAGKRIVFYGDETWV	0.3357177	0.051070802
HLA-DPA1*02:01-DPB1*01:01	AATKKITESVAETAQ	0.20230411	0.7461282
HLA-DPA1*02:01-DPB1*01:01	ADEAEKALGPLLARD	0.24992293	0.045359615
HLA-DPA1*02:01-DPB1*01:01	ADLASKRAVEFQEAQ	0.35040918	0.20571002
HLA-DPA1*02:01-DPB1*01:01	ADLQKQVTDLEAERE	0.31310663	0.9534448
HLA-DPA1*02:01-DPB1*01:01	ADRKLVTKIIAHELA	0.47625986	0.8619348
HLA-DPA1*02:01-DPB1*01:01	ADVEKHLELGKKLLA	0.38401142	0.018523347
HLA-DPA1*02:01-DPB1*01:01	AEEAKTFDQLTPEES	0.35535434	0.32752687
HLA-DPA1*02:01-DPB1*01:01	AEEKTISAKYAEERD	0.26259837	0.68550867
HLA-DPA1*02:01-DPB1*01:01	AEEKTPLLVLDDVEL	0.46162167	0.057488907
HLA-DPA1*02:01-DPB1*01:01	AEKVTQEIVTERSVS	0.2659547	0.2958412
HLA-DPA1*02:01-DPB1*01:01	AELIKTVDIEEADPP	0.34171095	0.26873654
HLA-DPA1*02:01-DPB1*01:01	AEYYLESLNKDKKHH	0.4563723	0.42699617
HLA-DPA1*02:01-DPB1*01:01	AFCDRKLGAWVCDRL	0.32993838	0.000533525
HLA-DPA1*02:01-DPB1*01:01	AFHKLAMKYHPDKNK	0.28571805	0.14921805
HLA-DPA1*02:01-DPB1*01:01	AFYKISTLYYQLGDH	0.56544274	0.7613632
HLA-DPA1*02:01-DPB1*01:01	AGAQKCHSVITQDFL	0.3753921	0.017573738
HLA-DPA1*02:01-DPB1*01:01	AGESVQITLPKNEVQ	0.27236986	0.1869216
HLA-DPA1*02:01-DPB1*01:01	AGFDRHITIFSPEGR	0.27434024	0.3205983
HLA-DPA1*02:01-DPB1*01:01	AGGKRSSPGLEEQEE	0.101088695	0.036134038
HLA-DPA1*02:01-DPB1*01:01	AGKRYSPQFVKAAKL	0.42894298	0.46658486
HLA-DPA1*02:01-DPB1*01:01	AGNDRNIDVFNVEDQ	0.19808608	0.017838497
HLA-DPA1*02:01-DPB1*01:01	AGPKEAPPWGKEQPL	0.07759983	0.004537125
HLA-DPA1*02:01-DPB1*01:01	AGQRLGVHLHTEARA	0.25447768	0.09666648
HLA-DPA1*02:01-DPB1*01:01	AGRLWSMVTEEERPT	0.3386261	0.82379055
HLA-DPA1*02:01-DPB1*01:01	AGSKRLFFWMQEPKT	0.41039026	0.012809786
HLA-DPA1*02:01-DPB1*01:01	AGVGRTGTYIGIDAM	0.20574273	0.2422374
HLA-DPA1*02:01-DPB1*01:01	AGYKAAIVHNVDSDD	0.22880241	0.8569544
HLA-DPA1*02:01-DPB1*01:01	AHQPRTADEIPMEPG	0.09043169	0.8786793
HLA-DPA1*02:01-DPB1*01:01	AISKETDAFQPHKQT	0.14970039	0.033518687
HLA-DPA1*02:01-DPB1*01:01	AISKTYSYLTPDLWK	0.5345691	0.6162453
HLA-DPA1*02:01-DPB1*01:01	AKELRQKVKYLQDQL	0.3449768	0.039610427
HLA-DPA1*02:01-DPB1*01:01	AKFKEGAEMESSKED	0.24298617	0.12266298
HLA-DPA1*02:01-DPB1*01:01	AKPEASFQVWNKDSS	0.31495398	0.29692313
HLA-DPA1*02:01-DPB1*01:01	AKQEKVSAQYLSEIE	0.6349624	0.31270972
HLA-DPA1*02:01-DPB1*01:01	AKTFLTVYWTPERVE	0.67352414	0.4244392
HLA-DPA1*02:01-DPB1*01:01	AKVEQVLSLEPQHEL	0.45704064	0.15201388
HLA-DPA1*02:01-DPB1*01:01	ALAKFKEGAEMESSK	0.3179154	0.035235662
HLA-DPA1*02:01-DPB1*01:01	ALEKDYEEVGVDSVE	0.2645058	0.12050965
HLA-DPA1*02:01-DPB1*01:01	ALIRKHEAFESDLAA	0.30295128	0.10986285
HLA-DPA1*02:01-DPB1*01:01	ALRGHSHFVSDVVIS	0.41032928	0.02519759
HLA-DPA1*02:01-DPB1*01:01	ALRKEHVNPPAEVST	0.066652246	0.14289275
HLA-DPA1*02:01-DPB1*01:01	AMAKHEQILVLDPPT	0.3442873	0.020524528
HLA-DPA1*02:01-DPB1*01:01	AMRKQSEGLTKEYDR	0.20812806	0.13606387
HLA-DPA1*02:01-DPB1*01:01	ANLRWHQDWQKEPRK	0.23474057	0.4514819
HLA-DPA1*02:01-DPB1*01:01	APQRKCIIDILTEPK	0.3919626	0.210103
HLA-DPA1*02:01-DPB1*01:01	APSEKGATWNVLDDQ	0.2219972	0.24426427
HLA-DPA1*02:01-DPB1*01:01	APVEVESFLVHPGDL	0.49871004	0.8482264
HLA-DPA1*02:01-DPB1*01:01	APVKQKTVAELEAEK	0.37168723	0.82839966
HLA-DPA1*02:01-DPB1*01:01	APYLLHGKYVKEQEQ	0.45188788	0.68324983
HLA-DPA1*02:01-DPB1*01:01	AQCRAATAPLLEAVD	0.3754477	0.20039758
HLA-DPA1*02:01-DPB1*01:01	AQLEKDVSNLNKEKS	0.26047006	0.02988102
HLA-DPA1*02:01-DPB1*01:01	AQLKDAGVYECESKN	0.24755837	0.013688343
HLA-DPA1*02:01-DPB1*01:01	AREHVLAYFLPEAPA	0.48420286	0.23124833
HLA-DPA1*02:01-DPB1*01:01	ARPKSSDVYVSYDYG	0.27665538	0.52635753
HLA-DPA1*02:01-DPB1*01:01	ASAKLSELLPEEVEA	0.46356234	0.19393086
HLA-DPA1*02:01-DPB1*01:01	ASEEILKVEQKYNKL	0.45480788	0.020247525
HLA-DPA1*02:01-DPB1*01:01	ASNKLGTAMSHEIRL	0.32335246	0.33915472
HLA-DPA1*02:01-DPB1*01:01	ASSDKYAALAELDSV	0.36136135	0.42216596
HLA-DPA1*02:01-DPB1*01:01	ASSRVSGSFPEDSSK	0.15547977	0.29246122
HLA-DPA1*02:01-DPB1*01:01	ATEKQHITLALEKQK	0.38183862	0.5402594
HLA-DPA1*02:01-DPB1*01:01	ATEQPLTAKKKVLFA	0.25235382	0.004250915
HLA-DPA1*02:01-DPB1*01:01	ATKKEPAVLELEGKK	0.32463312	0.18454024
HLA-DPA1*02:01-DPB1*01:01	ATLSKSGNTFRPEVH	0.20587054	0.067606695
HLA-DPA1*02:01-DPB1*01:01	ATSRTFTAMGLEWED	0.42431775	0.06250717
HLA-DPA1*02:01-DPB1*01:01	ATTRTGSSFVGEFFN	0.47449785	0.028916147
HLA-DPA1*02:01-DPB1*01:01	AVARDDGLFSGDPNW	0.11938023	0.00268732
HLA-DPA1*02:01-DPB1*01:01	AVEKTLQDMEKNPEL	0.25960633	0.19924143
HLA-DPA1*02:01-DPB1*01:01	AVEKVNIKPQVDRYR	0.20149125	0.89316034
HLA-DPA1*02:01-DPB1*01:01	AYDGKDYLTLNEDLR	0.39742717	0.93274796
HLA-DPA1*02:01-DPB1*01:01	AYIKNSNPALNDNLE	0.22097044	0.88609153
HLA-DPA1*02:01-DPB1*01:01	AYRKLALQWHPDNFQ	0.34839058	0.118197426
HLA-DPA1*02:01-DPB1*01:01	CPQTKIIGSVSKEEE	0.26957443	0.16498534
HLA-DPA1*02:01-DPB1*01:01	DAIRLNEELKVDEET	0.33871236	0.4775105
HLA-DPA1*02:01-DPB1*01:01	DAKAEEEFNIEKGRL	0.34083074	0.10641302
HLA-DPA1*02:01-DPB1*01:01	DAKKAASKTLLEKSQ	0.36913064	0.4670729
HLA-DPA1*02:01-DPB1*01:01	DAKKKGEMTAEERSQ	0.16063465	0.75088245
HLA-DPA1*02:01-DPB1*01:01	DASRGLATFCLDKEA	0.36168954	0.020931765
HLA-DPA1*02:01-DPB1*01:01	DAYDGKDYIALNEDL	0.36678115	0.9595686
HLA-DPA1*02:01-DPB1*01:01	DDIKRVYSLFLDESR	0.54710793	0.90281326
HLA-DPA1*02:01-DPB1*01:01	DEAEKALGPLLARDR	0.27529404	0.13176319
HLA-DPA1*02:01-DPB1*01:01	DEVKKEREGLENDLK	0.2187153	0.52791834
HLA-DPA1*02:01-DPB1*01:01	DFKKLYEQILAENEK	0.54553056	0.81722105
HLA-DPA1*02:01-DPB1*01:01	DFQKEQKKFVEEQHT	0.26682785	0.008105584
HLA-DPA1*02:01-DPB1*01:01	DFSKVVPPLDEDGRS	0.15825227	0.16308066
HLA-DPA1*02:01-DPB1*01:01	DFSSKLDNIYSSDKF	0.3888654	0.01252491
HLA-DPA1*02:01-DPB1*01:01	DGDKAFVDFLSDEIK	0.53216124	0.620495
HLA-DPA1*02:01-DPB1*01:01	DGKRIQYQLVDISQD	0.39246455	0.99497306
HLA-DPA1*02:01-DPB1*01:01	DGRTLSDYNIQKEST	0.26196182	0.7100405
HLA-DPA1*02:01-DPB1*01:01	DHESKNSQLFAASQK	0.36546284	0.06918726
HLA-DPA1*02:01-DPB1*01:01	DHRSDLVFLADLRPE	0.38924298	0.19223733
HLA-DPA1*02:01-DPB1*01:01	DIAKAIELSLQEQKQ	0.422934	0.4340352
HLA-DPA1*02:01-DPB1*01:01	DIAQVKYGDLLPADG	0.44948003	0.49413377
HLA-DPA1*02:01-DPB1*01:01	DIDVAKVNTLIRPDG	0.22386317	0.5995613
HLA-DPA1*02:01-DPB1*01:01	DIGKKHSDPHLLERN	0.12014362	0.14959614
HLA-DPA1*02:01-DPB1*01:01	DIGMDHQALLKQFDH	0.26993197	0.25130463
HLA-DPA1*02:01-DPB1*01:01	DKEQLTAEAKELRQK	0.19661696	0.7095826
HLA-DPA1*02:01-DPB1*01:01	DKEVKVFEFFGDHQE	0.46298018	0.40323287
HLA-DPA1*02:01-DPB1*01:01	DKLKEFGNTLEDKAR	0.38482112	0.3271864
HLA-DPA1*02:01-DPB1*01:01	DKMTKTGSHPKLDRE	0.103958555	0.58691096
HLA-DPA1*02:01-DPB1*01:01	DKSKAFDFLSEETEA	0.46522158	0.09213266
HLA-DPA1*02:01-DPB1*01:01	DKVVAGDEWLFEGPG	0.40510786	0.41236615
HLA-DPA1*02:01-DPB1*01:01	DLANKRAVDFQEAQS	0.26287332	0.30004907
HLA-DPA1*02:01-DPB1*01:01	DLASKRAVEFQEAQA	0.35784474	0.3046558
HLA-DPA1*02:01-DPB1*01:01	DLHSVMLEYTKDARS	0.40950415	0.17131636
HLA-DPA1*02:01-DPB1*01:01	DLLTKLPAHTVGDVK	0.27109635	0.28163478
HLA-DPA1*02:01-DPB1*01:01	DLSCYKTTYWICERK	0.43087262	0.008004988
HLA-DPA1*02:01-DPB1*01:01	DLSKRYIKALAEENR	0.3335497	0.99397457
HLA-DPA1*02:01-DPB1*01:01	DLSKRYVKALAEENK	0.326595	0.9924337
HLA-DPA1*02:01-DPB1*01:01	DMAKKETVWRLEEFG	0.45622814	0.5504642
HLA-DPA1*02:01-DPB1*01:01	DNKRSLLSMLVEVHK	0.52730143	0.25991404
HLA-DPA1*02:01-DPB1*01:01	DPDAKVEEEPEEEPE	0.10811116	0.96886224
HLA-DPA1*02:01-DPB1*01:01	DPGAKDVVHLDSEKD	0.18548141	0.53833705
HLA-DPA1*02:01-DPB1*01:01	DPHIKVDSGYRVHEE	0.17760038	0.69173795
HLA-DPA1*02:01-DPB1*01:01	DPKIGAAIQEELGYN	0.43798134	0.36338496
HLA-DPA1*02:01-DPB1*01:01	DPYQKQCDQFVAEYE	0.40331602	0.013113759
HLA-DPA1*02:01-DPB1*01:01	DQAEKQLENSLNEFG	0.332231	0.021370294
HLA-DPA1*02:01-DPB1*01:01	DQEKMKEMFKINQFN	0.39315894	0.13445148
HLA-DPA1*02:01-DPB1*01:01	DQESVKSKVQYLKDR	0.29881996	0.18176931
HLA-DPA1*02:01-DPB1*01:01	DQQEKLLAVIEEQHK	0.42813313	0.5911194
HLA-DPA1*02:01-DPB1*01:01	DRQKLVSSQEQDREQ	0.22060637	0.7613158
HLA-DPA1*02:01-DPB1*01:01	DRQKTKETLQSEEQQ	0.25159967	0.39776495
HLA-DPA1*02:01-DPB1*01:01	DSEKAVEKTLQDMEK	0.3012442	0.451451
HLA-DPA1*02:01-DPB1*01:01	DSEKRKQYDTYGEEG	0.11270607	0.034788195
HLA-DPA1*02:01-DPB1*01:01	DSEKRPSSLLVDCQS	0.23304217	0.004297926
HLA-DPA1*02:01-DPB1*01:01	DSFKAFAKALGVMDD	0.415055	0.2156152
HLA-DPA1*02:01-DPB1*01:01	DSGDKVAVEWDKDHG	0.15599371	0.2919106
HLA-DPA1*02:01-DPB1*01:01	DSMRVLYYMEKELAN	0.4870912	0.04567579
HLA-DPA1*02:01-DPB1*01:01	DSQDLGQHGLEEDFM	0.32454413	0.6442028
HLA-DPA1*02:01-DPB1*01:01	DSRSNQFFSLDPVTG	0.35083342	0.0935356
HLA-DPA1*02:01-DPB1*01:01	DSTHETTKYLSEAWP	0.30480358	0.008373099
HLA-DPA1*02:01-DPB1*01:01	DTKLANVLFARELAN	0.5732726	0.14096896
HLA-DPA1*02:01-DPB1*01:01	DTQKIQERWLQDNLT	0.34948844	0.692603
HLA-DPA1*02:01-DPB1*01:01	DTSEQVVPVLVKNWK	0.38561907	0.77413017
HLA-DPA1*02:01-DPB1*01:01	DTSLFSDEFKVETSN	0.48021907	0.07690103
HLA-DPA1*02:01-DPB1*01:01	DVCKPKYSGTLNLDR	0.3540727	0.00455995
HLA-DPA1*02:01-DPB1*01:01	DVRKAADRLEEEIEE	0.3304776	0.3037719
HLA-DPA1*02:01-DPB1*01:01	DWKKGDTFSCMVGHE	0.32546934	0.81257564
HLA-DPA1*02:01-DPB1*01:01	DYIRKAEYPFSSEQK	0.31996983	0.98290026
HLA-DPA1*02:01-DPB1*01:01	EAIRHFSTMLQEEPD	0.45073593	0.46640372
HLA-DPA1*02:01-DPB1*01:01	EDDKVGTDLLEEEIT	0.43595722	0.514198
HLA-DPA1*02:01-DPB1*01:01	EDGKERTDFQEENHI	0.2222373	0.08210816
HLA-DPA1*02:01-DPB1*01:01	EDGKLFIGTAVDGKQ	0.31486246	0.47786728
HLA-DPA1*02:01-DPB1*01:01	EDGRTLSDYNIQKES	0.26551095	0.6839628
HLA-DPA1*02:01-DPB1*01:01	EDQKRDTINLLDQRE	0.34453037	0.19274873
HLA-DPA1*02:01-DPB1*01:01	EDRKLDELLGKDHTQ	0.25081125	0.09928485
HLA-DPA1*02:01-DPB1*01:01	EDSKTFDQLTPDESK	0.3225274	0.47343293
HLA-DPA1*02:01-DPB1*01:01	EEAEKAQVAAEKAIK	0.18616451	0.92768604
HLA-DPA1*02:01-DPB1*01:01	EEAELQAKNLPKAER	0.15162489	0.11783109
HLA-DPA1*02:01-DPB1*01:01	EEAKTFDQLTPEESK	0.37293205	0.5967541
HLA-DPA1*02:01-DPB1*01:01	EEHRKQGEDFSRTFN	0.31586653	0.62227154
HLA-DPA1*02:01-DPB1*01:01	EEIKKYEKLETEEER	0.38708588	0.77289855
HLA-DPA1*02:01-DPB1*01:01	EEKEKMSGSASSENR	0.108823724	0.092833176
HLA-DPA1*02:01-DPB1*01:01	EEKTISAKYAEERDR	0.24091738	0.7803587
HLA-DPA1*02:01-DPB1*01:01	EETQPPVALKKEGIR	0.16605763	0.13989024
HLA-DPA1*02:01-DPB1*01:01	EEVVEIDGKQVQQKD	0.22159776	0.08300776
HLA-DPA1*02:01-DPB1*01:01	EGKKQAQILASEAEK	0.37816206	0.8738376
HLA-DPA1*02:01-DPB1*01:01	EGRYFSGALPDDEDV	0.3036447	0.48774308
HLA-DPA1*02:01-DPB1*01:01	EHKKAKEDFLVYKLE	0.5798428	0.5619212
HLA-DPA1*02:01-DPB1*01:01	EHKKTMELLQSDMNQ	0.3716741	0.26493594
HLA-DPA1*02:01-DPB1*01:01	EHRILKVSMKELNKK	0.5271351	0.5040719
HLA-DPA1*02:01-DPB1*01:01	EHRKALEEEEMEQVG	0.377608	0.5866202
HLA-DPA1*02:01-DPB1*01:01	EHRKQGEDFSRTFND	0.29903173	0.48589134
HLA-DPA1*02:01-DPB1*01:01	EHRRKQQTLEAEEAK	0.28276047	0.77959514
HLA-DPA1*02:01-DPB1*01:01	EHSRLLSLVVSDAPD	0.3420819	0.70455414
HLA-DPA1*02:01-DPB1*01:01	EIAKYDGKWEVEEMK	0.2801565	0.18022648
HLA-DPA1*02:01-DPB1*01:01	EIEDAAFLAREKAKA	0.33419806	0.01350406
HLA-DPA1*02:01-DPB1*01:01	EIEKYVAEIEKEKEE	0.4319442	0.4027512
HLA-DPA1*02:01-DPB1*01:01	EIPLKDKTLIEKERF	0.4472352	0.098657146
HLA-DPA1*02:01-DPB1*01:01	EKAQGQKKVEELEGE	0.21435718	0.060307324
HLA-DPA1*02:01-DPB1*01:01	EKEFEPLLNWMKDKA	0.41300532	0.2415725
HLA-DPA1*02:01-DPB1*01:01	EKKKVAQDQLRDKAP	0.23416826	0.10053191
HLA-DPA1*02:01-DPB1*01:01	EKNMKMIELHNQEYR	0.4225875	0.15031147
HLA-DPA1*02:01-DPB1*01:01	EKQKAGLLTLEDHPN	0.30902845	0.5073457
HLA-DPA1*02:01-DPB1*01:01	EKRKQYDTYGEEGLK	0.36227238	0.25077075
HLA-DPA1*02:01-DPB1*01:01	EKTKKAERELSEQIQ	0.29609796	0.3263149
HLA-DPA1*02:01-DPB1*01:01	EKVKKQLADAVAELK	0.2893423	0.6591471
HLA-DPA1*02:01-DPB1*01:01	EKVLKKVSKYIQEQN	0.42413765	0.17407739
HLA-DPA1*02:01-DPB1*01:01	ELEKTFTFLQEEVRR	0.55361855	0.56461316
HLA-DPA1*02:01-DPB1*01:01	ELIKTVDIEEADPPQ	0.28098205	0.11566992
HLA-DPA1*02:01-DPB1*01:01	ELITVIKAPTSFGYD	0.38201225	0.30823666
HLA-DPA1*02:01-DPB1*01:01	ELKKQHSDLEEEHRK	0.1739801	0.8212288
HLA-DPA1*02:01-DPB1*01:01	ELPKADTNQLADKGK	0.117306806	0.1456552
HLA-DPA1*02:01-DPB1*01:01	ELQQAVLHMEQRKQQ	0.34247512	0.16467541
HLA-DPA1*02:01-DPB1*01:01	ELQRANSHFIEEQQA	0.36687204	0.15126105
HLA-DPA1*02:01-DPB1*01:01	ENARITYFMEDSIPQ	0.36606732	0.060669243
HLA-DPA1*02:01-DPB1*01:01	ENIKKLADQFLEEQK	0.5494745	0.44216675
HLA-DPA1*02:01-DPB1*01:01	ENLARCWTLTEAEKM	0.4054152	0.20549169
HLA-DPA1*02:01-DPB1*01:01	ENPKVVNEINIEDLC	0.42769817	0.010392967
HLA-DPA1*02:01-DPB1*01:01	ENPRAMAKLLREANR	0.299079	0.2161593
HLA-DPA1*02:01-DPB1*01:01	ENQKLKQHLEEEKQK	0.23646113	0.30245748
HLA-DPA1*02:01-DPB1*01:01	EPRKIITVSVKEDVH	0.33636534	0.9591715
HLA-DPA1*02:01-DPB1*01:01	EQGKFYDHLLRDCIS	0.50095105	0.06291846
HLA-DPA1*02:01-DPB1*01:01	EQKEWAMNVGDKKGK	0.16592026	0.027154336
HLA-DPA1*02:01-DPB1*01:01	EQQRLAVQQVEEAQQ	0.30899817	0.98478353
HLA-DPA1*02:01-DPB1*01:01	EQRRYVSSLTEEISK	0.48987544	0.9569073
HLA-DPA1*02:01-DPB1*01:01	ERQKILDQSEAEKAR	0.26087096	0.7754214
HLA-DPA1*02:01-DPB1*01:01	ERRLKKNLALSRESL	0.34430838	0.37703562
HLA-DPA1*02:01-DPB1*01:01	ESEKKNSGALEKENQ	0.18597297	0.05795138
HLA-DPA1*02:01-DPB1*01:01	ESEKRDENWDKEIEK	0.16382815	0.041853555
HLA-DPA1*02:01-DPB1*01:01	ESEKRELVFKEDGQE	0.28097343	0.1302781
HLA-DPA1*02:01-DPB1*01:01	ESEKVGVASSEELAR	0.34237993	0.91344976
HLA-DPA1*02:01-DPB1*01:01	ESESKTSEELQQDFV	0.37958068	0.16523825
HLA-DPA1*02:01-DPB1*01:01	ESKASEIFQLDSQTG	0.39574873	0.020409044
HLA-DPA1*02:01-DPB1*01:01	ESVKSKVQYLKDRQL	0.3740423	0.03571514
HLA-DPA1*02:01-DPB1*01:01	ETDKIKEDILTDEDE	0.36844254	0.10820834
HLA-DPA1*02:01-DPB1*01:01	ETERKETKAEEELDA	0.25744492	0.81718254
HLA-DPA1*02:01-DPB1*01:01	ETESKIYLLVKEEKR	0.4714718	0.31843844
HLA-DPA1*02:01-DPB1*01:01	ETTRLVTSLEDDFDE	0.38222867	0.24170093
HLA-DPA1*02:01-DPB1*01:01	EVAGKKSFSAQEREY	0.26775438	0.24188483
HLA-DPA1*02:01-DPB1*01:01	EVAKEFDQLTPEESQ	0.36949873	0.26572514
HLA-DPA1*02:01-DPB1*01:01	EVARKLVIIEGDLER	0.41767815	0.46322164
HLA-DPA1*02:01-DPB1*01:01	EVDMKEVELNELEPE	0.47523582	0.19171253
HLA-DPA1*02:01-DPB1*01:01	EVEDEGIETLEEVAS	0.34134483	0.099880174
HLA-DPA1*02:01-DPB1*01:01	EVHKGVHGFVKDKTG	0.11410858	0.0776664
HLA-DPA1*02:01-DPB1*01:01	EVPELPLVVEDKVEG	0.2854184	0.18989976
HLA-DPA1*02:01-DPB1*01:01	FARKFESTVNQEVLE	0.58265775	0.8460677
HLA-DPA1*02:01-DPB1*01:01	FATKVVHLLGSEQQS	0.3361923	0.03582015
HLA-DPA1*02:01-DPB1*01:01	FDGKKSSILQAESKK	0.39833546	0.3488988
HLA-DPA1*02:01-DPB1*01:01	FDGKRFQNVAKEGVK	0.3873164	0.97932756
HLA-DPA1*02:01-DPB1*01:01	FDGKSLVSVTKEGLE	0.4348907	0.4578949
HLA-DPA1*02:01-DPB1*01:01	FEGKTLVSVTKEGLE	0.4828243	0.5693751
HLA-DPA1*02:01-DPB1*01:01	FKGKRGAQLAKDIAR	0.29429668	0.7810048
HLA-DPA1*02:01-DPB1*01:01	FKGTKKGTVYLTPYR	0.39771587	0.4021496
HLA-DPA1*02:01-DPB1*01:01	FLVKTGTITTFEHAH	0.5095015	0.21281874
HLA-DPA1*02:01-DPB1*01:01	FNSKYLELFQRQPAA	0.47615606	0.022084842
HLA-DPA1*02:01-DPB1*01:01	FRAANMHAQIKTSLH	0.29447255	0.062366746
HLA-DPA1*02:01-DPB1*01:01	FREKLQAANAEDIKS	0.31868365	0.75477844
HLA-DPA1*02:01-DPB1*01:01	FRQARSQVVFSAEEL	0.4074658	0.033300094
HLA-DPA1*02:01-DPB1*01:01	FSESHLVIITKEEEQ	0.38954508	0.074083395
HLA-DPA1*02:01-DPB1*01:01	FSETFQKVKEKLKID	0.37923688	0.006566809
HLA-DPA1*02:01-DPB1*01:01	FSSKLDNIYSSDKFY	0.39705092	0.006067333
HLA-DPA1*02:01-DPB1*01:01	GAAKNLSTFAVDGKD	0.26276046	0.19895147
HLA-DPA1*02:01-DPB1*01:01	GAIVKYTVAVREAGA	0.31012097	0.64627904
HLA-DPA1*02:01-DPB1*01:01	GAKLHTLSVEHQREE	0.40260628	0.98708725
HLA-DPA1*02:01-DPB1*01:01	GAPVEVESFLVHPGD	0.53996366	0.50884616
HLA-DPA1*02:01-DPB1*01:01	GAQKQFKNFQIEVQK	0.40419897	0.32180846
HLA-DPA1*02:01-DPB1*01:01	GDKDKEQELSEEDKQ	0.17730363	0.5360891
HLA-DPA1*02:01-DPB1*01:01	GDPPPLTMWTKDGRT	0.09851249	0.044194203
HLA-DPA1*02:01-DPB1*01:01	GEIPLKDKTLIEKER	0.34030524	0.05369109
HLA-DPA1*02:01-DPB1*01:01	GEKKAYVRLAPDYDA	0.29997924	0.8756715
HLA-DPA1*02:01-DPB1*01:01	GEKVLEEALLSREHV	0.42458764	0.16030243
HLA-DPA1*02:01-DPB1*01:01	GEPRFIAVGYVDDTQ	0.34719083	0.9994663
HLA-DPA1*02:01-DPB1*01:01	GEYEEALKMAVKQGN	0.2669352	0.005444488
HLA-DPA1*02:01-DPB1*01:01	GFDRHITIFSPEGRL	0.28903145	0.24690986
HLA-DPA1*02:01-DPB1*01:01	GFRKLLQNIGIDKIK	0.39608458	0.73227656
HLA-DPA1*02:01-DPB1*01:01	GGARLASLFGLDQAA	0.28338942	0.01666452
HLA-DPA1*02:01-DPB1*01:01	GHAKDACVISSDFHE	0.23991503	0.073872305
HLA-DPA1*02:01-DPB1*01:01	GHSKRVAGSVTELIQ	0.33876175	0.6086268
HLA-DPA1*02:01-DPB1*01:01	GIVKHLEGLSEEAIM	0.3086076	0.28281465
HLA-DPA1*02:01-DPB1*01:01	GKDYIALNEDLSSWT	0.3421202	0.9001852
HLA-DPA1*02:01-DPB1*01:01	GKEKGSDSFKSEKMD	0.28999698	0.03160228
HLA-DPA1*02:01-DPB1*01:01	GKIVSSAMEPDREYH	0.2931632	0.9344128
HLA-DPA1*02:01-DPB1*01:01	GKLKKDTYIENEKLI	0.4832997	0.09272626
HLA-DPA1*02:01-DPB1*01:01	GKRKAALVPNEERPM	0.1659657	0.8652574
HLA-DPA1*02:01-DPB1*01:01	GKRKRHVPYSVSETR	0.1889717	0.4932351
HLA-DPA1*02:01-DPB1*01:01	GKSKLGVEMLSESQL	0.5045051	0.23074651
HLA-DPA1*02:01-DPB1*01:01	GLAYRLTPGVHELPV	0.34160355	0.5222307
HLA-DPA1*02:01-DPB1*01:01	GLGNKTYEHFNAMGK	0.34476238	0.21844387
HLA-DPA1*02:01-DPB1*01:01	GLLDKAQDLFGDDHN	0.2578818	0.10726412
HLA-DPA1*02:01-DPB1*01:01	GLLRKGTVLLADNVI	0.50672716	0.26682687
HLA-DPA1*02:01-DPB1*01:01	GLQKEDGSFAGDIWG	0.28204852	0.013991143
HLA-DPA1*02:01-DPB1*01:01	GNDGKGTPVFTGEVD	0.06856672	0.015214814
HLA-DPA1*02:01-DPB1*01:01	GNDRNIDVFNVEDQK	0.29718003	0.09563075
HLA-DPA1*02:01-DPB1*01:01	GPARLQSSPLEDLLI	0.5943418	0.5663525
HLA-DPA1*02:01-DPB1*01:01	GPFRDVPAYSQDTFK	0.23831695	0.37132317
HLA-DPA1*02:01-DPB1*01:01	GPKGMDKMIQDGKGD	0.05060522	0.10781659
HLA-DPA1*02:01-DPB1*01:01	GPLVKYSSDYFQAPS	0.48328552	0.68608356
HLA-DPA1*02:01-DPB1*01:01	GPPGSGKTMTLFSAL	0.32891884	0.023595687
HLA-DPA1*02:01-DPB1*01:01	GPQEKKVVVYLQKLD	0.5350399	0.79226696
HLA-DPA1*02:01-DPB1*01:01	GPRTKKDFINFISDK	0.3259794	0.60213435
HLA-DPA1*02:01-DPB1*01:01	GPVGVFEWEAFARGT	0.6640872	0.97861373
HLA-DPA1*02:01-DPB1*01:01	GPWGKAQASAQLVIQ	0.2895745	0.67281216
HLA-DPA1*02:01-DPB1*01:01	GQDNKTALYWAVEKG	0.39355975	0.44004017
HLA-DPA1*02:01-DPB1*01:01	GQGIRNTYFEFETAL	0.56883013	0.044980697
HLA-DPA1*02:01-DPB1*01:01	GQKKVEELEGEITTL	0.3529907	0.29996055
HLA-DPA1*02:01-DPB1*01:01	GQWKSITLFVQEDRA	0.616721	0.047043882
HLA-DPA1*02:01-DPB1*01:01	GRDYVQKAQTKEQAD	0.13194615	0.40838522
HLA-DPA1*02:01-DPB1*01:01	GRHVKTYEVSLREKE	0.43292925	0.91491824
HLA-DPA1*02:01-DPB1*01:01	GRLEKRNSDLLLLVD	0.51979077	0.2209547
HLA-DPA1*02:01-DPB1*01:01	GRLLRGHNQYAYDGK	0.23247539	0.97381413
HLA-DPA1*02:01-DPB1*01:01	GSAIISVTFLKDNLR	0.6744212	0.93346214
HLA-DPA1*02:01-DPB1*01:01	GSMDKKSSTVSEDVE	0.16448417	0.15685378
HLA-DPA1*02:01-DPB1*01:01	GSQRISSIYAREALI	0.45237324	0.39498997
HLA-DPA1*02:01-DPB1*01:01	GTAQGELFLDDGHTF	0.32509157	0.16340381
HLA-DPA1*02:01-DPB1*01:01	GVAKMNTINAAEPHV	0.22316892	0.06680568
HLA-DPA1*02:01-DPB1*01:01	GVRKALIDTLLDGYE	0.45383766	0.39043579
HLA-DPA1*02:01-DPB1*01:01	GWDEALLTMSKGEKA	0.3136858	0.013589898
HLA-DPA1*02:01-DPB1*01:01	GYEEEALTILSKKKN	0.39060593	0.05194348
HLA-DPA1*02:01-DPB1*01:01	HDIKNAELALFELSR	0.56248266	0.4732856
HLA-DPA1*02:01-DPB1*01:01	HEEFKKYEMMKEHER	0.35153106	0.7100703
HLA-DPA1*02:01-DPB1*01:01	HEEFKRYEMLKEHER	0.40039334	0.60817754
HLA-DPA1*02:01-DPB1*01:01	HERRRYLESLGEEQR	0.38608456	0.93501014
HLA-DPA1*02:01-DPB1*01:01	HFREKLQAANAEDIK	0.27478132	0.73749167
HLA-DPA1*02:01-DPB1*01:01	HHETPLSASTKMLER	0.30740604	0.012945415
HLA-DPA1*02:01-DPB1*01:01	HHGKIVTCQLQDADG	0.2768836	0.9002983
HLA-DPA1*02:01-DPB1*01:01	HHLKGNQLWEYDPVK	0.41001546	0.3155231
HLA-DPA1*02:01-DPB1*01:01	HKAKTSGKFSGEELD	0.3159423	0.085826635
HLA-DPA1*02:01-DPB1*01:01	HLRKLVPLLLEDGGE	0.44704083	0.22666042
HLA-DPA1*02:01-DPB1*01:01	HPADSVVSVLNKEKG	0.34611273	0.44276112
HLA-DPA1*02:01-DPB1*01:01	HQLKINPYVLSDKDR	0.42885724	0.90120614
HLA-DPA1*02:01-DPB1*01:01	HQNLKEFALTNPEKS	0.362516	0.72512096
HLA-DPA1*02:01-DPB1*01:01	HRPKILIPGTLEPGH	0.22500366	0.1518855
HLA-DPA1*02:01-DPB1*01:01	IAEKRAVLAHVDVQT	0.24002065	0.9791805
HLA-DPA1*02:01-DPB1*01:01	IAGSKLSPRLQYFGQ	0.32732788	0.007852073
HLA-DPA1*02:01-DPB1*01:01	IAHKQISPASIELSA	0.30562478	0.110808395
HLA-DPA1*02:01-DPB1*01:01	IALKKKGIAWWTDKN	0.19911031	0.15190546
HLA-DPA1*02:01-DPB1*01:01	IALKRNLPVNFEVAR	0.34487683	0.75206023
HLA-DPA1*02:01-DPB1*01:01	IDAKAEEEFNIEKGR	0.32501045	0.07000865
HLA-DPA1*02:01-DPB1*01:01	IDKDKRLVVLDEELE	0.47125491	0.7571083
HLA-DPA1*02:01-DPB1*01:01	IDQKNDSQLVIEAYK	0.42052612	0.086142
HLA-DPA1*02:01-DPB1*01:01	IDVAKVNTLIRPDGE	0.19279891	0.24832425
HLA-DPA1*02:01-DPB1*01:01	IEDAAFLAREKAKAD	0.27965635	0.022228623
HLA-DPA1*02:01-DPB1*01:01	IERHKQKIKMLKHDD	0.23665248	0.05492276
HLA-DPA1*02:01-DPB1*01:01	IFEIELYAVTKGPRS	0.46182898	0.13458477
HLA-DPA1*02:01-DPB1*01:01	IFEKGGSYLGREVAL	0.33168936	0.005029247
HLA-DPA1*02:01-DPB1*01:01	IFMKPSELLKAEAHH	0.38781083	0.42703992
HLA-DPA1*02:01-DPB1*01:01	IGKKHSDPHLLERNG	0.1681223	0.051553845
HLA-DPA1*02:01-DPB1*01:01	IGMDYIHELFSKDPT	0.44281965	0.6719383
HLA-DPA1*02:01-DPB1*01:01	IIDKSGSTITAEIQG	0.22439058	0.16071686
HLA-DPA1*02:01-DPB1*01:01	IIDKTIIGDFQKEQK	0.3303171	0.19583242
HLA-DPA1*02:01-DPB1*01:01	IKDQKGGLHSLQEIR	0.27539968	0.25042504
HLA-DPA1*02:01-DPB1*01:01	IKKGEKLGTLLPLQK	0.50531954	0.8368438
HLA-DPA1*02:01-DPB1*01:01	IKRNKDAGKWNDDAC	0.05997576	0.00129849
HLA-DPA1*02:01-DPB1*01:01	IKTEKKTVQFSDDVQ	0.29139343	0.26294667
HLA-DPA1*02:01-DPB1*01:01	ILSKVGVSQQPEDSQ	0.15101515	0.057238646
HLA-DPA1*02:01-DPB1*01:01	IMAKQVEQLEKEKKE	0.3612236	0.1771393
HLA-DPA1*02:01-DPB1*01:01	IMEKTAEHFQEAMEE	0.35330477	0.15619375
HLA-DPA1*02:01-DPB1*01:01	IMKKVREAYENDVAA	0.21877436	0.39068165
HLA-DPA1*02:01-DPB1*01:01	INDKDMSYMTVDNFQ	0.32204822	0.08321467
HLA-DPA1*02:01-DPB1*01:01	INLQDETFLESNKMH	0.5309429	0.27945712
HLA-DPA1*02:01-DPB1*01:01	INQKGIDPFSLDALS	0.36581	0.044257477
HLA-DPA1*02:01-DPB1*01:01	INYYQVADFKDALAR	0.45598415	0.8033848
HLA-DPA1*02:01-DPB1*01:01	IPLKDKTLIEKERFY	0.47092956	0.24753368
HLA-DPA1*02:01-DPB1*01:01	IQVKLFVVPADEAQA	0.35636762	0.7906863
HLA-DPA1*02:01-DPB1*01:01	IRQKAQILAQKELPI	0.41518018	0.73667645
HLA-DPA1*02:01-DPB1*01:01	ISAKLNKPFLFDTKP	0.36398792	0.033214193
HLA-DPA1*02:01-DPB1*01:01	ISKKNAAIAVLEELK	0.47953817	0.79871815
HLA-DPA1*02:01-DPB1*01:01	ISLQKQNSDMQAELQ	0.24955408	0.16307981
HLA-DPA1*02:01-DPB1*01:01	ISQKTVLKMAAERGA	0.25334102	0.028278178
HLA-DPA1*02:01-DPB1*01:01	ISTKTSAKLSSYTLR	0.34915936	0.2000916
HLA-DPA1*02:01-DPB1*01:01	ITKRKWEAVHAAEQR	0.23576847	0.9958458
HLA-DPA1*02:01-DPB1*01:01	ITKRQITQNTDYRLN	0.18532994	0.41570154
HLA-DPA1*02:01-DPB1*01:01	ITLKHLEQFATEGLR	0.41346657	0.19256747
HLA-DPA1*02:01-DPB1*01:01	ITVIKAPTSFGYDKP	0.29557848	0.507744
HLA-DPA1*02:01-DPB1*01:01	KAAKEVEKFAKEKVD	0.3113158	0.36671415
HLA-DPA1*02:01-DPB1*01:01	KAAKLKEKYEKDIAA	0.22807077	0.07500676
HLA-DPA1*02:01-DPB1*01:01	KAEKTLGDFAAEYAK	0.39194003	0.72218883
HLA-DPA1*02:01-DPB1*01:01	KALRMLPTIIADNAG	0.39202186	0.76353514
HLA-DPA1*02:01-DPB1*01:01	KANKHKPWIEAEYQG	0.30696228	0.14244175
HLA-DPA1*02:01-DPB1*01:01	KAQREAEEAEREERK	0.12864296	0.9851761
HLA-DPA1*02:01-DPB1*01:01	KARKEIADYLAAGKD	0.34053323	0.6339725
HLA-DPA1*02:01-DPB1*01:01	KAVEKTLQDMEKNPE	0.26623723	0.56502175
HLA-DPA1*02:01-DPB1*01:01	KDRKKEFEELIDSNH	0.40440908	0.46745482
HLA-DPA1*02:01-DPB1*01:01	KDRLVLSYVREEAGK	0.47996765	0.6473025
HLA-DPA1*02:01-DPB1*01:01	KEAKASGGFGKESKE	0.092734456	0.069499336
HLA-DPA1*02:01-DPB1*01:01	KEEIIKTLSKEEETK	0.38695335	0.6116065
HLA-DPA1*02:01-DPB1*01:01	KEEKALSSLQEELNK	0.42087212	0.44359225
HLA-DPA1*02:01-DPB1*01:01	KEFEPLLNWMKDKAL	0.3947257	0.035768285
HLA-DPA1*02:01-DPB1*01:01	KEKEKPSYDTETDPS	0.0341628	0.12764704
HLA-DPA1*02:01-DPB1*01:01	KETARWLKFEEDVED	0.45385072	0.10726764
HLA-DPA1*02:01-DPB1*01:01	KETKAEEELDAEVLE	0.39108554	0.4603785
HLA-DPA1*02:01-DPB1*01:01	KEVKVFEFFGDHQEA	0.41412935	0.36165863
HLA-DPA1*02:01-DPB1*01:01	KFEKRTSSAQVEGGV	0.1417894	0.07478751
HLA-DPA1*02:01-DPB1*01:01	KGGKEFVEAVLELRK	0.6294343	0.6036251
HLA-DPA1*02:01-DPB1*01:01	KGHAKDACVISSDFH	0.23388165	0.07921545
HLA-DPA1*02:01-DPB1*01:01	KGIKTKSPFEQHIKN	0.29834363	0.16535334
HLA-DPA1*02:01-DPB1*01:01	KGKIVDAVIQEHQPS	0.30639037	0.85744
HLA-DPA1*02:01-DPB1*01:01	KGTYIPVPIVSELQS	0.49968162	0.6280135
HLA-DPA1*02:01-DPB1*01:01	KGVKLVSIGAEEIVD	0.40770954	0.8611838
HLA-DPA1*02:01-DPB1*01:01	KIAVAGDLFQPERGL	0.4170272	0.34975046
HLA-DPA1*02:01-DPB1*01:01	KIIKRVIALEGDIVR	0.3537944	0.63507825
HLA-DPA1*02:01-DPB1*01:01	KIQKENPKVVNEINI	0.25950855	0.010960156
HLA-DPA1*02:01-DPB1*01:01	KKAEKKFIDIAAAKE	0.35870132	0.8620731
HLA-DPA1*02:01-DPB1*01:01	KKAVKNFTEVHPDYG	0.24191314	0.34195837
HLA-DPA1*02:01-DPB1*01:01	KKGEKLGTLLPLQKV	0.5408191	0.3324113
HLA-DPA1*02:01-DPB1*01:01	KKKEKKVAKVEPAVS	0.19505437	0.4553896
HLA-DPA1*02:01-DPB1*01:01	KKPVKPHSSFKPDNH	0.07325652	0.089535564
HLA-DPA1*02:01-DPB1*01:01	KKQEIIKAYRKLALQ	0.3839904	0.17649479
HLA-DPA1*02:01-DPB1*01:01	KKSVQYDDVPEYKDR	0.26501662	0.9085494
HLA-DPA1*02:01-DPB1*01:01	KKVEELEGEITTLNH	0.3369432	0.3750551
HLA-DPA1*02:01-DPB1*01:01	KKVKKVTNGSVEPQG	0.12945989	0.031619944
HLA-DPA1*02:01-DPB1*01:01	KLALLWALALALACT	0.22804838	0.002125611
HLA-DPA1*02:01-DPB1*01:01	KLEDILESINSIKSR	0.40302855	0.055753253
HLA-DPA1*02:01-DPB1*01:01	KLLELALQQYPRGSS	0.3497425	0.04851067
HLA-DPA1*02:01-DPB1*01:01	KLPKQTADFLQEYVT	0.5137096	0.19776784
HLA-DPA1*02:01-DPB1*01:01	KLSKAGDNIPEEQPV	0.112430215	0.4953352
HLA-DPA1*02:01-DPB1*01:01	KMMKENVAFEQEKEG	0.34204417	0.046899
HLA-DPA1*02:01-DPB1*01:01	KMTKTGSHPKLDRED	0.08692803	0.28385386
HLA-DPA1*02:01-DPB1*01:01	KMVRESVEQQADSFK	0.18476063	0.55963355
HLA-DPA1*02:01-DPB1*01:01	KNEEKTAEDYSVDEN	0.11491228	0.17402121
HLA-DPA1*02:01-DPB1*01:01	KNKVDENMVIDETLD	0.29676828	0.14012417
HLA-DPA1*02:01-DPB1*01:01	KNLKEAVKMLEDSQR	0.3039349	0.1389347
HLA-DPA1*02:01-DPB1*01:01	KNMKMIELHNGEYSQ	0.3521949	0.010632725
HLA-DPA1*02:01-DPB1*01:01	KPEAKFFTTPSKSVR	0.46682873	0.97909325
HLA-DPA1*02:01-DPB1*01:01	KPEASFQVWNKDSSS	0.30286896	0.14369568
HLA-DPA1*02:01-DPB1*01:01	KPKIINSFTQDDIEK	0.38781732	0.82498693
HLA-DPA1*02:01-DPB1*01:01	KPKKENIIAFEEIIE	0.5562719	0.9172557
HLA-DPA1*02:01-DPB1*01:01	KPKMKQEEQLQRQGR	0.3022136	0.0735847
HLA-DPA1*02:01-DPB1*01:01	KPMIKFQSPYEEQLE	0.43292493	0.23622303
HLA-DPA1*02:01-DPB1*01:01	KPPEKCPSIILHDRL	0.3511294	0.022677552
HLA-DPA1*02:01-DPB1*01:01	KPSKASELNLDELPP	0.32711214	0.4713881
HLA-DPA1*02:01-DPB1*01:01	KPTPIPIKVKVKNVK	0.25300196	0.32327121
HLA-DPA1*02:01-DPB1*01:01	KPVSKMRMATPLLMQ	0.46388882	0.99625427
HLA-DPA1*02:01-DPB1*01:01	KQEKVSAQYLSEIEM	0.6064057	0.1331598
HLA-DPA1*02:01-DPB1*01:01	KQKDKVAELENSEFR	0.39092737	0.4164742
HLA-DPA1*02:01-DPB1*01:01	KQVKVVTLAIGDGAN	0.24633048	0.66880596
HLA-DPA1*02:01-DPB1*01:01	KRINKELSDLARDPP	0.2559933	0.6087923
HLA-DPA1*02:01-DPB1*01:01	KRSKEGHSLEMENEN	0.25479496	0.036400564
HLA-DPA1*02:01-DPB1*01:01	KSPRYSVLIMAEKPV	0.46960816	0.98764956
HLA-DPA1*02:01-DPB1*01:01	KSTLVHSLFLTDLYK	0.87166387	0.5136333
HLA-DPA1*02:01-DPB1*01:01	KSVKALSSLHGDDQD	0.22819488	0.10321258
HLA-DPA1*02:01-DPB1*01:01	KSYLYFTQFKAEVRG	0.6976433	0.7907039
HLA-DPA1*02:01-DPB1*01:01	KTEKMGNTVESEHLS	0.3212605	0.19153827
HLA-DPA1*02:01-DPB1*01:01	KTKAKDLFIGDVIHN	0.4786393	0.11995723
HLA-DPA1*02:01-DPB1*01:01	KVDSLLENLEKIEKE	0.4650854	0.0582406
HLA-DPA1*02:01-DPB1*01:01	KVPKLKTVFQKENGT	0.33277163	0.025737872
HLA-DPA1*02:01-DPB1*01:01	LAAKNLTDFAEQYSI	0.33840254	0.003442576
HLA-DPA1*02:01-DPB1*01:01	LACKEAVRYINENLI	0.36478364	0.011708544
HLA-DPA1*02:01-DPB1*01:01	LAKFKEGAEMESSKE	0.31679744	0.05574155
HLA-DPA1*02:01-DPB1*01:01	LAKIYAMHWGTDSRL	0.28827316	0.03357151
HLA-DPA1*02:01-DPB1*01:01	LDFSSKLDNIYSSDK	0.3692622	0.08784875
HLA-DPA1*02:01-DPB1*01:01	LDGKRIQYQLVDISQ	0.4245829	0.94972926
HLA-DPA1*02:01-DPB1*01:01	LDHAVLLQVIKEQQV	0.5122995	0.015292266
HLA-DPA1*02:01-DPB1*01:01	LDLSKRYIKALAEEN	0.37313348	0.88750094
HLA-DPA1*02:01-DPB1*01:01	LDNRMESFFLAETVK	0.6637076	0.55485135
HLA-DPA1*02:01-DPB1*01:01	LEEQLDNETKERQAA	0.121019036	0.032460712
HLA-DPA1*02:01-DPB1*01:01	LEGKTPPVFASEGKY	0.1560491	0.017666861
HLA-DPA1*02:01-DPB1*01:01	LEGRYFSGALPDDED	0.29987377	0.80877686
HLA-DPA1*02:01-DPB1*01:01	LENKKQDTILTHDEL	0.32262558	0.052672535
HLA-DPA1*02:01-DPB1*01:01	LFTKDVTVIEGEVAT	0.32092777	0.055470817
HLA-DPA1*02:01-DPB1*01:01	LGAKTWDTETEDLTE	0.2391267	0.74499565
HLA-DPA1*02:01-DPB1*01:01	LGEKRQLYYAMEHLG	0.4809705	0.42476782
HLA-DPA1*02:01-DPB1*01:01	LGERKVVEINHEDLG	0.33130077	0.9510895
HLA-DPA1*02:01-DPB1*01:01	LGKEKRHVTYVVAKK	0.29000413	0.8071939
HLA-DPA1*02:01-DPB1*01:01	LGPKGMDKMIQDGKG	0.1138374	0.20231557
HLA-DPA1*02:01-DPB1*01:01	LGPRNVLLFLQDKLS	0.45280048	0.087654345
HLA-DPA1*02:01-DPB1*01:01	LGRGKVVPLWHPAHL	0.23554881	0.44093496
HLA-DPA1*02:01-DPB1*01:01	LGSKVLLPLTYERIN	0.6956976	0.29521075
HLA-DPA1*02:01-DPB1*01:01	LHLRLSPPPSQSDQL	0.15530851	0.68371576
HLA-DPA1*02:01-DPB1*01:01	LHSKITPPSQQREME	0.09692287	0.06535943
HLA-DPA1*02:01-DPB1*01:01	LIESDVVAMSKVEKK	0.32670128	0.10247948
HLA-DPA1*02:01-DPB1*01:01	LIKKLGTALQDEKEK	0.3069648	0.6599313
HLA-DPA1*02:01-DPB1*01:01	LITVIKAPTSFGYDK	0.39563993	0.543769
HLA-DPA1*02:01-DPB1*01:01	LKADRAGVLAGHDNR	0.111774825	0.99559534
HLA-DPA1*02:01-DPB1*01:01	LKEFALTNPEKSSTK	0.37712115	0.7701218
HLA-DPA1*02:01-DPB1*01:01	LKEKVENNVSRDPSR	0.10091912	0.03835061
HLA-DPA1*02:01-DPB1*01:01	LKGDRAGVLAGHDNR	0.1022852	0.99792624
HLA-DPA1*02:01-DPB1*01:01	LKNVLVTLYERDEDN	0.49193934	0.15533444
HLA-DPA1*02:01-DPB1*01:01	LKRRVAEELALEQAK	0.41970998	0.87943804
HLA-DPA1*02:01-DPB1*01:01	LKRSKELNLVLDEIK	0.4912192	0.21218944
HLA-DPA1*02:01-DPB1*01:01	LLKKTKNSEEFAAAM	0.5180664	0.04107783
HLA-DPA1*02:01-DPB1*01:01	LLQKKQSQLVQEKDH	0.29090166	0.26890394
HLA-DPA1*02:01-DPB1*01:01	LLRGYNQFAYDGKDY	0.26501438	0.93579113
HLA-DPA1*02:01-DPB1*01:01	LLSRVAALFPALRPG	0.35971496	0.119916834
HLA-DPA1*02:01-DPB1*01:01	LMPHRISSHFLQQPR	0.55453837	0.456664
HLA-DPA1*02:01-DPB1*01:01	LNEKLGTTAATELKK	0.34408072	0.9355499
HLA-DPA1*02:01-DPB1*01:01	LNEKVLPLAYSQETV	0.35457343	0.06250155
HLA-DPA1*02:01-DPB1*01:01	LNSKVVSQYSSLLSP	0.4353966	0.02183027
HLA-DPA1*02:01-DPB1*01:01	LPAEKEVGPPLPQEA	0.114249	0.4030253
HLA-DPA1*02:01-DPB1*01:01	LPDPYQKQCDQFVAE	0.2540801	0.021806354
HLA-DPA1*02:01-DPB1*01:01	LPEKIESSLQEDEPE	0.34863725	0.42279616
HLA-DPA1*02:01-DPB1*01:01	LPIKKTVHFEADTYK	0.39757395	0.62396157
HLA-DPA1*02:01-DPB1*01:01	LPKKDIIKFLQEHGS	0.37296677	0.07029401
HLA-DPA1*02:01-DPB1*01:01	LPKPKAKTLPEFIKD	0.3280656	0.7026993
HLA-DPA1*02:01-DPB1*01:01	LPKSLSEECQEVVDT	0.22078733	0.036665596
HLA-DPA1*02:01-DPB1*01:01	LPQRMYSVLTKEDFR	0.50522333	0.88339937
HLA-DPA1*02:01-DPB1*01:01	LPRKTRIILEDENDA	0.33639443	0.7653254
HLA-DPA1*02:01-DPB1*01:01	LPSKEALEPSGENVI	0.19866867	0.48952278
HLA-DPA1*02:01-DPB1*01:01	LPTKSSQKVEVETSG	0.136973	0.2667669
HLA-DPA1*02:01-DPB1*01:01	LQDETFLESNKMHAI	0.48926756	0.03231059
HLA-DPA1*02:01-DPB1*01:01	LQDLTLRDLEKQERE	0.32308903	0.022507083
HLA-DPA1*02:01-DPB1*01:01	LQPTLVAVGKSFTIE	0.3402651	0.40440398
HLA-DPA1*02:01-DPB1*01:01	LQRHADEFLLDLGHH	0.42982075	0.7327094
HLA-DPA1*02:01-DPB1*01:01	LRGLKRGASYLVQVR	0.54654336	0.20129097
HLA-DPA1*02:01-DPB1*01:01	LRGRLLPYLAEDELR	0.4989063	0.9140558
HLA-DPA1*02:01-DPB1*01:01	LRLKEAPNISREVVK	0.26528233	0.35525036
HLA-DPA1*02:01-DPB1*01:01	LRMKRDTSLFSDEFK	0.4502693	0.054186024
HLA-DPA1*02:01-DPB1*01:01	LSKLKETVYNLREEN	0.3853388	0.4175567
HLA-DPA1*02:01-DPB1*01:01	LSPESPMLSSPPKKK	0.261294	0.004081707
HLA-DPA1*02:01-DPB1*01:01	LSQKIADRLGLELGK	0.37254623	0.031036738
HLA-DPA1*02:01-DPB1*01:01	LSSKEVDPSTGELQS	0.09571937	0.20848334
HLA-DPA1*02:01-DPB1*01:01	LTLEEVQAENPKVSR	0.19573048	0.043026507
HLA-DPA1*02:01-DPB1*01:01	LTLKVTSALSRDGIS	0.2809367	0.17103754
HLA-DPA1*02:01-DPB1*01:01	LTRKWSEKYSKERAT	0.19945171	0.07172377
HLA-DPA1*02:01-DPB1*01:01	LTSKLSVISVEDPPQ	0.28083724	0.45301613
HLA-DPA1*02:01-DPB1*01:01	LTTKFFGTFLPEVAK	0.8456999	0.5585124
HLA-DPA1*02:01-DPB1*01:01	LVDAVLDVVRKECEH	0.3221549	0.013189768
HLA-DPA1*02:01-DPB1*01:01	LVDRSCTVLNVEGDA	0.24305603	0.013141014
HLA-DPA1*02:01-DPB1*01:01	LVEKSGDLMEGELYS	0.40132	0.028849456
HLA-DPA1*02:01-DPB1*01:01	LVGEKSWVQFNSNSQ	0.3258594	0.40867442
HLA-DPA1*02:01-DPB1*01:01	LVQKEYEGYEVESSL	0.4258367	0.014312503
HLA-DPA1*02:01-DPB1*01:01	LVRKIHEDELNDMKD	0.39049366	0.63446105
HLA-DPA1*02:01-DPB1*01:01	LYEKTYLPAVDEKLR	0.45060205	0.990281
HLA-DPA1*02:01-DPB1*01:01	MAYKEGTMLNCECKR	0.39789465	0.007870449
HLA-DPA1*02:01-DPB1*01:01	MDYIHELFSKDPTIK	0.3682574	0.25478607
HLA-DPA1*02:01-DPB1*01:01	MEEKAAPLLKEEMAH	0.26665074	0.050902806
allele	peptide	affinity_pred	mass_pred
HLA-DPA1*02:01-DPB1*01:01	MESKASEIFQLDSQT	0.45418257	0.007445513
HLA-DPA1*02:01-DPB1*01:01	MGRKDSLDLEEEAAS	0.27071962	0.051860966
HLA-DPA1*02:01-DPB1*01:01	MGTLLISKIREEYPD	0.4650817	0.29864767
HLA-DPA1*02:01-DPB1*01:01	MKKSLLTKSSIATEE	0.42976493	0.02366386
HLA-DPA1*02:01-DPB1*01:01	MPKKSSVVLDDGLVQ	0.3530582	0.47676426
HLA-DPA1*02:01-DPB1*01:01	MSMKCASQLKEEEEK	0.24367	0.003640377
HLA-DPA1*02:01-DPB1*01:01	MTEKQVTRVPVESCV	0.2227132	0.004010715
HLA-DPA1*02:01-DPB1*01:01	MVKNAEKYAEEDRRK	0.21709281	0.104342625
HLA-DPA1*02:01-DPB1*01:01	NAEKVTQEIVTERSV	0.27553013	0.1210144
HLA-DPA1*02:01-DPB1*01:01	NCRKAHKELSKEIKR	0.2714834	0.005416655
HLA-DPA1*02:01-DPB1*01:01	NDNKTFLVWVNEEDH	0.42367736	0.22178273
HLA-DPA1*02:01-DPB1*01:01	NEAKTKADFFEDENG	0.34162676	0.059655774
HLA-DPA1*02:01-DPB1*01:01	NEQEQPLGQWHLSKR	0.20642157	0.28910097
HLA-DPA1*02:01-DPB1*01:01	NGAKLHTLSVEHQRE	0.33262953	0.99333775
HLA-DPA1*02:01-DPB1*01:01	NIKKLADQFLEEQKQ	0.53573734	0.5544692
HLA-DPA1*02:01-DPB1*01:01	NIRVVSEDFLQDVSA	0.5044592	0.74891925
HLA-DPA1*02:01-DPB1*01:01	NKDCKADIAFLIDGS	0.36724484	0.003602376
HLA-DPA1*02:01-DPB1*01:01	NKLKTAIGAVEKDVG	0.2811713	0.5054773
HLA-DPA1*02:01-DPB1*01:01	NKNRYVDILPYDYNR	0.31583044	0.8292767
HLA-DPA1*02:01-DPB1*01:01	NLARCWTLTEAEKMS	0.38077292	0.059551835
HLA-DPA1*02:01-DPB1*01:01	NLKEFALTNPEKSST	0.40510872	0.82015115
HLA-DPA1*02:01-DPB1*01:01	NLNKAMTLQEAEAFV	0.41411954	0.09062548
HLA-DPA1*02:01-DPB1*01:01	NLVNKHSETFTRDNN	0.21733437	0.030419419
HLA-DPA1*02:01-DPB1*01:01	NLVRVAEVWLDEYKE	0.5742438	0.3137668
HLA-DPA1*02:01-DPB1*01:01	NMDKSDSELNSEVAA	0.19427973	0.003789499
HLA-DPA1*02:01-DPB1*01:01	NMVKNAEKYAEEDRR	0.2371898	0.061927717
HLA-DPA1*02:01-DPB1*01:01	NNVEKPLELRIKVLD	0.3884488	0.03611787
HLA-DPA1*02:01-DPB1*01:01	NPEKTKEGLEEEQST	0.15173227	0.08652573
HLA-DPA1*02:01-DPB1*01:01	NPNDKYEPFWEDEEK	0.32734123	0.78050727
HLA-DPA1*02:01-DPB1*01:01	NPYKNLPIYSEEIVE	0.48359883	0.09548773
HLA-DPA1*02:01-DPB1*01:01	NQPRFSSPDEIDLPR	0.167569	0.8749409
HLA-DPA1*02:01-DPB1*01:01	NQRLKAANFKSEPRW	0.43267852	0.09489454
HLA-DPA1*02:01-DPB1*01:01	NSHRGLIMYSWDCPM	0.23103707	0.002105175
HLA-DPA1*02:01-DPB1*01:01	NSLTYQLLARELGPL	0.5267207	0.3244313
HLA-DPA1*02:01-DPB1*01:01	NSVRAAEVWMDEFKE	0.48554772	0.13319215
HLA-DPA1*02:01-DPB1*01:01	NTARAAEVWMDEYKE	0.36260217	0.039344274
HLA-DPA1*02:01-DPB1*01:01	NTNKAAKKFMEENEK	0.23202589	0.018088348
HLA-DPA1*02:01-DPB1*01:01	NVEEAFINTAKEIYR	0.4053975	0.39469963
HLA-DPA1*02:01-DPB1*01:01	NVEKLFPGFEIETVK	0.49245283	0.24456587
HLA-DPA1*02:01-DPB1*01:01	NVLVTLYERDEDNNL	0.41183102	0.029827863
HLA-DPA1*02:01-DPB1*01:01	NVRKKQAHFEEEEEE	0.24138865	0.08358134
HLA-DPA1*02:01-DPB1*01:01	NYLRNVALVSGDTEN	0.26180995	0.06550946
HLA-DPA1*02:01-DPB1*01:01	NYNLKVKVLFDKDVN	0.38842162	0.06496048
HLA-DPA1*02:01-DPB1*01:01	PAQVAFTPYAPEPGS	0.37809327	0.06807647
HLA-DPA1*02:01-DPB1*01:01	PEASFQVWNKDSSSK	0.2737207	0.022263708
HLA-DPA1*02:01-DPB1*01:01	PEHRILKVSMKELNK	0.49811247	0.077904694
HLA-DPA1*02:01-DPB1*01:01	PGTGRYQVLLNEEDN	0.37505782	0.40633744
HLA-DPA1*02:01-DPB1*01:01	PIAKIHSDLAEERGL	0.2887107	0.5542382
HLA-DPA1*02:01-DPB1*01:01	PPEDKVVPSFLPVDQ	0.3718939	0.59207004
HLA-DPA1*02:01-DPB1*01:01	PPVNYKTGNLYLRGP	0.3228797	0.23438911
HLA-DPA1*02:01-DPB1*01:01	PQRKCIIDILTEPKD	0.43418753	0.006014095
HLA-DPA1*02:01-DPB1*01:01	PRPGKVVIYSEPDVS	0.22038196	0.6323562
HLA-DPA1*02:01-DPB1*01:01	PSKFFSQLSSEHGGD	0.43438324	0.22647718
HLA-DPA1*02:01-DPB1*01:01	QAPRSAHRFITEKAV	0.2819666	0.01499475
HLA-DPA1*02:01-DPB1*01:01	QCAKRNSYYVHQNAK	0.19003633	0.001507298
HLA-DPA1*02:01-DPB1*01:01	QDAVLEDIFKKNDHD	0.31805193	0.087325506
HLA-DPA1*02:01-DPB1*01:01	QDHFFQAAFLEERDA	0.66321343	0.5149029
HLA-DPA1*02:01-DPB1*01:01	QDNKTALYWAVEKGN	0.4301655	0.53669995
HLA-DPA1*02:01-DPB1*01:01	QEVIRGEGILPDGGE	0.27365267	0.41998047
HLA-DPA1*02:01-DPB1*01:01	QGDQPTKNLVKFGHK	0.14673656	0.031190824
HLA-DPA1*02:01-DPB1*01:01	QGQKKVEELEGEITT	0.31082937	0.57528925
HLA-DPA1*02:01-DPB1*01:01	QILKKMPQYQKELNK	0.3722193	0.026994282
HLA-DPA1*02:01-DPB1*01:01	QISKDYGVYLEDSGH	0.39657047	0.011815427
HLA-DPA1*02:01-DPB1*01:01	QKATKKGEQELAEVK	0.2938756	0.32234344
HLA-DPA1*02:01-DPB1*01:01	QKDKVAELENSEFRA	0.40180737	0.10720205
HLA-DPA1*02:01-DPB1*01:01	QKQKKAALSASEGEE	0.15422101	0.12244759
HLA-DPA1*02:01-DPB1*01:01	QMRWTHSYLSDDEDM	0.36101487	0.35860246
HLA-DPA1*02:01-DPB1*01:01	QQCAKRNSYYVHQNA	0.16918895	0.000669937
HLA-DPA1*02:01-DPB1*01:01	QQEKLLPAQLPAEKE	0.35773495	0.31744286
HLA-DPA1*02:01-DPB1*01:01	QQERPQEELELELRA	0.40685567	0.12763211
HLA-DPA1*02:01-DPB1*01:01	QRRKQLEALMAEHQR	0.2817863	0.91584814
HLA-DPA1*02:01-DPB1*01:01	QTPREHSDAVPDAPI	0.009349759	0.7451376
HLA-DPA1*02:01-DPB1*01:01	QTQKHGITQANELVN	0.2439004	0.2840683
HLA-DPA1*02:01-DPB1*01:01	QTTKKVTQLDLDGPK	0.24021977	0.56219053
HLA-DPA1*02:01-DPB1*01:01	QVERVNEPSILEMSR	0.43153572	0.581732
HLA-DPA1*02:01-DPB1*01:01	QYSKVLALYNQHNPG	0.33548772	0.042621315
HLA-DPA1*02:01-DPB1*01:01	RAERFNVPVSLESKK	0.35810176	0.9403162
HLA-DPA1*02:01-DPB1*01:01	RAKPQGQWAEDVLGA	0.25502074	0.026152989
HLA-DPA1*02:01-DPB1*01:01	RANSHFIEEQQAQQQ	0.21983242	0.18011796
HLA-DPA1*02:01-DPB1*01:01	RAQLAMALFEQEQAN	0.47818217	0.47877297
HLA-DPA1*02:01-DPB1*01:01	RDAKAIAALISEKLE	0.4001687	0.49477798
HLA-DPA1*02:01-DPB1*01:01	RELQRANSHFIEEQQ	0.36428565	0.1576425
HLA-DPA1*02:01-DPB1*01:01	RGDKYIAKFQGEDTV	0.27905762	0.11778182
HLA-DPA1*02:01-DPB1*01:01	RGNKLHLQLNQETAD	0.30013636	0.1880104
HLA-DPA1*02:01-DPB1*01:01	RGNLYWTDWNRDNPK	0.3489132	0.94487506
HLA-DPA1*02:01-DPB1*01:01	RGRLEIASFLPEDAG	0.5269658	0.5579267
HLA-DPA1*02:01-DPB1*01:01	RGTKVILHLKEDQTE	0.29128507	0.12856154
HLA-DPA1*02:01-DPB1*01:01	RIAKAYAALTDEESR	0.302849	0.9053712
HLA-DPA1*02:01-DPB1*01:01	RIHKELNDLARDPPA	0.15159695	0.28550574
HLA-DPA1*02:01-DPB1*01:01	RINKELSDLARDPPA	0.18790627	0.44993657
HLA-DPA1*02:01-DPB1*01:01	RIQKELSDLQRDPPA	0.22724816	0.31223172
HLA-DPA1*02:01-DPB1*01:01	RITKKFVKGSTEKNK	0.19889528	0.15782578
HLA-DPA1*02:01-DPB1*01:01	RKAKLMTPNGPEVHG	0.10050623	0.03826549
HLA-DPA1*02:01-DPB1*01:01	RKDRLVLSYVREEAG	0.5013164	0.8020086
HLA-DPA1*02:01-DPB1*01:01	RKEEKKAAAPAPEEE	0.08865486	0.90366393
HLA-DPA1*02:01-DPB1*01:01	RKETKAEEELDAEVL	0.40762377	0.31670275
HLA-DPA1*02:01-DPB1*01:01	RKRKGTEVQVDDIKR	0.22655004	0.873956
HLA-DPA1*02:01-DPB1*01:01	RKTGAVYVAEIGAKQ	0.31435397	0.19316337
HLA-DPA1*02:01-DPB1*01:01	RKTKGGDLMLVHYEG	0.37834263	0.287466
HLA-DPA1*02:01-DPB1*01:01	RLDKDGIPVSSEAER	0.12177943	0.33756086
HLA-DPA1*02:01-DPB1*01:01	RLDKELDDYREESEE	0.25052586	0.031957842
HLA-DPA1*02:01-DPB1*01:01	RLDKLTVTSQNLQLE	0.3617094	0.74771106
HLA-DPA1*02:01-DPB1*01:01	RLEKFISEQTKERGG	0.31218487	0.041528303
HLA-DPA1*02:01-DPB1*01:01	RLEKRNSDLLLLVDT	0.47808757	0.107055366
HLA-DPA1*02:01-DPB1*01:01	RLGKIVSKIDGDKDG	0.19615324	0.6684363
HLA-DPA1*02:01-DPB1*01:01	RLHKRFSALELERAY	0.58505684	0.39765462
HLA-DPA1*02:01-DPB1*01:01	RLKEAISTSKEQEAK	0.16496904	0.35497215
HLA-DPA1*02:01-DPB1*01:01	RLLRGHNQYAYDGKD	0.1759545	0.9496482
HLA-DPA1*02:01-DPB1*01:01	RLLRGYDQSAYDGKD	0.1687362	0.9814905
HLA-DPA1*02:01-DPB1*01:01	RLLRGYDQYAYDGKD	0.23260832	0.9860891
HLA-DPA1*02:01-DPB1*01:01	RLLRGYNQFAYDGKD	0.34338018	0.9879028
HLA-DPA1*02:01-DPB1*01:01	RLYKYDHNFVKAINA	0.37370312	0.75644904
HLA-DPA1*02:01-DPB1*01:01	RMKEFVSTVMEQLKK	0.76347107	0.9106619
HLA-DPA1*02:01-DPB1*01:01	RMKRDTSLFSDEFKV	0.4576476	0.002172347
HLA-DPA1*02:01-DPB1*01:01	RMVKTYEKLTEIIPK	0.49193543	0.5860097
HLA-DPA1*02:01-DPB1*01:01	RPIKTATTLPDDMIT	0.20476684	0.69247425
HLA-DPA1*02:01-DPB1*01:01	RPKEKNDVEYYSETQ	0.24657002	0.11402921
HLA-DPA1*02:01-DPB1*01:01	RPKSSDVYVSYDYGK	0.30096626	0.55862164
HLA-DPA1*02:01-DPB1*01:01	RPQVKLVGNMHGDET	0.15244417	0.2702638
HLA-DPA1*02:01-DPB1*01:01	RPRNALLLLADDGGF	0.32675335	0.12806484
HLA-DPA1*02:01-DPB1*01:01	RQARSQVVFSAEELI	0.46220076	0.005048257
HLA-DPA1*02:01-DPB1*01:01	RQRRLLGSVQQDLER	0.41120023	0.8732847
HLA-DPA1*02:01-DPB1*01:01	RRALEYTIYNQELNE	0.6705198	0.68533033
HLA-DPA1*02:01-DPB1*01:01	RRKKKGTYLTDETHR	0.21695714	0.15631929
HLA-DPA1*02:01-DPB1*01:01	RSEKELNHLAVDEAS	0.23132716	0.5477002
HLA-DPA1*02:01-DPB1*01:01	RSGKAPILIATDVAS	0.28061768	0.18267128
HLA-DPA1*02:01-DPB1*01:01	RSKEKLDCELQKDYS	0.3255192	0.1036639
HLA-DPA1*02:01-DPB1*01:01	RSPVSGILFNNEMDD	0.48113903	0.6061522
HLA-DPA1*02:01-DPB1*01:01	RTDKVGTEAAFHPIE	0.25436917	0.9343761
HLA-DPA1*02:01-DPB1*01:01	RTPKTPDWYNPDRAG	0.026498323	0.01805004
HLA-DPA1*02:01-DPB1*01:01	RVAKKKSAPAEEQLR	0.21310598	0.94118166
HLA-DPA1*02:01-DPB1*01:01	RVEILPMPYVTEATR	0.42602652	0.43484792
HLA-DPA1*02:01-DPB1*01:01	RVQRQLLTLSSELSQ	0.34378302	0.10981532
HLA-DPA1*02:01-DPB1*01:01	RYTKEYTEYNEEKKK	0.2712021	0.35217994
HLA-DPA1*02:01-DPB1*01:01	SADRTVIDYNGERTL	0.19832836	0.10964356
HLA-DPA1*02:01-DPB1*01:01	SAKRQQETAAAETET	0.09238041	0.9541418
HLA-DPA1*02:01-DPB1*01:01	SALKVVTLTANDKTS	0.35313395	0.28295842
HLA-DPA1*02:01-DPB1*01:01	SALRLESLYSDEEDE	0.43495	0.028012628
HLA-DPA1*02:01-DPB1*01:01	SARAAEILARDGPNA	0.19554548	0.4119266
HLA-DPA1*02:01-DPB1*01:01	SCGKFSDCWNTEGSY	0.18554932	0.000432205
HLA-DPA1*02:01-DPB1*01:01	SDPKAVLRYGLDSDL	0.33158216	0.11188269
HLA-DPA1*02:01-DPB1*01:01	SDVEQALQTFAKTSG	0.3758034	0.02782045
HLA-DPA1*02:01-DPB1*01:01	SEAHLLPILPKDKKE	0.35893053	0.016620636
HLA-DPA1*02:01-DPB1*01:01	SEEDGKERTDFQEEN	0.17635807	0.09793548
HLA-DPA1*02:01-DPB1*01:01	SEEELLVIFNKKISK	0.44460043	0.15580344
HLA-DPA1*02:01-DPB1*01:01	SEEKAVEKFGEENIE	0.39139625	0.08512396
HLA-DPA1*02:01-DPB1*01:01	SEKSAGTVELDDQIQ	0.27850288	0.181994
HLA-DPA1*02:01-DPB1*01:01	SFDKTASVFLLEKDR	0.5822422	0.03745213
HLA-DPA1*02:01-DPB1*01:01	SFLKQKEQLEAEAQA	0.31511062	0.09094258
HLA-DPA1*02:01-DPB1*01:01	SGEKSFVASNDEGVA	0.26919013	0.51125896
HLA-DPA1*02:01-DPB1*01:01	SGKAPILIATDVASR	0.24234673	0.3849756
HLA-DPA1*02:01-DPB1*01:01	SGQGIRNTYFEFETA	0.49542397	0.15906921
HLA-DPA1*02:01-DPB1*01:01	SINETPLGSLSKDDG	0.2519461	0.012961237
HLA-DPA1*02:01-DPB1*01:01	SITKNTAKLDRETEE	0.18676408	0.4890265
HLA-DPA1*02:01-DPB1*01:01	SKLKAAARIVPEWVE	0.43882734	0.18078259
HLA-DPA1*02:01-DPB1*01:01	SKMRMATPLLMQALP	0.5803153	0.98272896
HLA-DPA1*02:01-DPB1*01:01	SKNKVDENMVIDETL	0.30321354	0.05949068
HLA-DPA1*02:01-DPB1*01:01	SKPESILKMTKKGKT	0.24613501	0.09387021
HLA-DPA1*02:01-DPB1*01:01	SKTKAKDLFIGDVIH	0.49526653	0.041336562
HLA-DPA1*02:01-DPB1*01:01	SLHLKAFTYINLDKA	0.61857414	0.40542164
HLA-DPA1*02:01-DPB1*01:01	SLKRQIAQLKEELQE	0.32114202	0.17746757
HLA-DPA1*02:01-DPB1*01:01	SLKRQIAQLKQELQE	0.29787046	0.18514654
HLA-DPA1*02:01-DPB1*01:01	SLPAKADLLLSTQPG	0.3636996	0.10428502
HLA-DPA1*02:01-DPB1*01:01	SLQKQNSDMQAELQK	0.23628049	0.17853838
HLA-DPA1*02:01-DPB1*01:01	SLRLAHVWLDEYKEQ	0.50795466	0.4276763
HLA-DPA1*02:01-DPB1*01:01	SLSKLGDVYVNDAFG	0.4675114	0.29636997
HLA-DPA1*02:01-DPB1*01:01	SLTREVIRLAQDAEV	0.29809222	0.15252236
HLA-DPA1*02:01-DPB1*01:01	SLYKNKEIFLRELIS	0.6168889	0.006046327
HLA-DPA1*02:01-DPB1*01:01	SMAKRLSQIGVENTE	0.30558717	0.8642136
HLA-DPA1*02:01-DPB1*01:01	SMLWKRVPLTPQEKR	0.45878428	0.24543266
HLA-DPA1*02:01-DPB1*01:01	SNDKALMVLTEEPLL	0.5166198	0.029254561
HLA-DPA1*02:01-DPB1*01:01	SNKHKLTPEYLELKK	0.518275	0.53767276
HLA-DPA1*02:01-DPB1*01:01	SNQERSMDVVARTQK	0.18876411	0.98378074
HLA-DPA1*02:01-DPB1*01:01	SNSKIVVAMAKESVN	0.3410245	0.852785
HLA-DPA1*02:01-DPB1*01:01	SPEKKDSDFFTEHTQ	0.28339332	0.16575705
HLA-DPA1*02:01-DPB1*01:01	SPHRVFHDLLSEQQL	0.3642718	0.69385004
HLA-DPA1*02:01-DPB1*01:01	SPLTKKNGAYKVETK	0.14704037	0.17607681
HLA-DPA1*02:01-DPB1*01:01	SPNKNFLVIVTDGQS	0.3005372	0.36621886
HLA-DPA1*02:01-DPB1*01:01	SPPNYMYNPIKTLKT	0.44090378	0.9417957
HLA-DPA1*02:01-DPB1*01:01	SPQKKEPSKAETEER	0.09204047	0.3788657
HLA-DPA1*02:01-DPB1*01:01	SPRDYSNFDQEFLNE	0.41282797	0.17959818
HLA-DPA1*02:01-DPB1*01:01	SPRSTPGFILDTTSN	0.23222284	0.085983776
HLA-DPA1*02:01-DPB1*01:01	SPSGKFITQWGEESS	0.33757704	0.35064727
HLA-DPA1*02:01-DPB1*01:01	SQDDVLFAIFSKGQK	0.4967829	0.532763
HLA-DPA1*02:01-DPB1*01:01	SQKMREQQALSREAK	0.20272489	0.86779916
HLA-DPA1*02:01-DPB1*01:01	SQLKGFSLLATEDKE	0.5097629	0.04453712
HLA-DPA1*02:01-DPB1*01:01	SQMRWTHSYLSDDED	0.38936156	0.40452003
HLA-DPA1*02:01-DPB1*01:01	SQRETLLTEAKMLKR	0.41600087	0.12982915
HLA-DPA1*02:01-DPB1*01:01	SRLDKELDDYREESE	0.2761917	0.028474057
HLA-DPA1*02:01-DPB1*01:01	SRPINVIKFSTDEGQ	0.3259407	0.05690822
HLA-DPA1*02:01-DPB1*01:01	SRPRVTEPISAESGE	0.1951441	0.8136051
HLA-DPA1*02:01-DPB1*01:01	SSEKASSTPSSETQE	0.08421092	0.16218641
HLA-DPA1*02:01-DPB1*01:01	SSLKRLPVFGMEPRI	0.4045718	0.004231492
HLA-DPA1*02:01-DPB1*01:01	SSPHRVFHDLLSEQQ	0.36612034	0.63703096
HLA-DPA1*02:01-DPB1*01:01	SSQKNVPPFGLDGVY	0.15613708	0.001784681
HLA-DPA1*02:01-DPB1*01:01	SSSTREYTVTEPERD	0.15300275	0.9779787
HLA-DPA1*02:01-DPB1*01:01	STATKNLDSLEEDLD	0.28713876	0.18444024
HLA-DPA1*02:01-DPB1*01:01	STKKRTTPLNQESDR	0.23981899	0.56800854
HLA-DPA1*02:01-DPB1*01:01	STREYTVTEPERDGA	0.13435812	0.82269967
HLA-DPA1*02:01-DPB1*01:01	SVDDRTGVVYQIEGS	0.20938078	0.32460564
HLA-DPA1*02:01-DPB1*01:01	SVEQAQWVLAKARGD	0.28189582	0.3488697
HLA-DPA1*02:01-DPB1*01:01	SVFHATAFELDTDGN	0.55491894	0.859614
HLA-DPA1*02:01-DPB1*01:01	SVGRTFGYFPKDLIQ	0.43259495	0.2682355
HLA-DPA1*02:01-DPB1*01:01	SVQKLQDLTLRDLEK	0.46918258	0.18094502
HLA-DPA1*02:01-DPB1*01:01	SVSRATTPQLTDVSE	0.15742007	0.28008595
HLA-DPA1*02:01-DPB1*01:01	SYDRAITVFSPDGHL	0.20721497	0.28883237
HLA-DPA1*02:01-DPB1*01:01	TAELAGTEFVAEKLN	0.6561757	0.36102635
HLA-DPA1*02:01-DPB1*01:01	TANRKVEQLQQEYTE	0.3024279	0.64005053
HLA-DPA1*02:01-DPB1*01:01	TARKIVSDYQRDPAI	0.19542558	0.095647894
HLA-DPA1*02:01-DPB1*01:01	TAWKAQNPVLREVVD	0.30259115	0.09189659
HLA-DPA1*02:01-DPB1*01:01	TCRFSAPLFLSHPHF	0.59302354	0.016770633
HLA-DPA1*02:01-DPB1*01:01	TDKEQLTAEAKELRQ	0.21845274	0.6687345
HLA-DPA1*02:01-DPB1*01:01	TDRKDVFFYQADDEH	0.28552586	0.39189956
HLA-DPA1*02:01-DPB1*01:01	TDVKVTADMVKEALE	0.30423072	0.17215964
HLA-DPA1*02:01-DPB1*01:01	TESKIYLLVKEEKRY	0.48273274	0.09955231
HLA-DPA1*02:01-DPB1*01:01	TGRKRNVEHWIGHEN	0.18505816	0.11284342
HLA-DPA1*02:01-DPB1*01:01	TGRYQVLLNEEDNSE	0.3695796	0.2775053
HLA-DPA1*02:01-DPB1*01:01	TGVKIGEMPLTDSIL	0.37470156	0.7145225
HLA-DPA1*02:01-DPB1*01:01	THRVKLVPGYAGLQR	0.2653092	0.20201513
HLA-DPA1*02:01-DPB1*01:01	TIARALPFWNEEIVP	0.41148332	0.123400435
HLA-DPA1*02:01-DPB1*01:01	TKAPKKQIQFADDMQ	0.2962615	0.037572518
HLA-DPA1*02:01-DPB1*01:01	TKEGVMYVGAKTKEN	0.17858912	0.19553429
HLA-DPA1*02:01-DPB1*01:01	TKFKITTSMQKDTPQ	0.39019734	0.25368908
HLA-DPA1*02:01-DPB1*01:01	TKGKSATEYKNEEYQ	0.24663025	0.14377807
HLA-DPA1*02:01-DPB1*01:01	TLEEFLASTQRKEFG	0.47526532	0.43982524
HLA-DPA1*02:01-DPB1*01:01	TLHKFASKPASEFVK	0.33226618	0.7630006
HLA-DPA1*02:01-DPB1*01:01	TLQKEGVIGVTEEQV	0.28694963	0.34456444
HLA-DPA1*02:01-DPB1*01:01	TLQKLPEEIQRDILL	0.4488274	0.03190073
HLA-DPA1*02:01-DPB1*01:01	TNSKGPPDFSSDEER	0.03408494	0.014061901
HLA-DPA1*02:01-DPB1*01:01	TPPSVVNEDFLHDLK	0.5848415	0.9600393
HLA-DPA1*02:01-DPB1*01:01	TPSREYVDLEREAGK	0.3345166	0.5578907
HLA-DPA1*02:01-DPB1*01:01	TPTMAGGLFSIDRDY	0.33024642	0.055688728
HLA-DPA1*02:01-DPB1*01:01	TPTSKTFEHVTSEIG	0.4027432	0.9591856
HLA-DPA1*02:01-DPB1*01:01	TPTSSRTLTYYTSTS	0.282916	0.111349955
HLA-DPA1*02:01-DPB1*01:01	TPVKDYSPPPVDSDR	0.053397108	0.80546653
HLA-DPA1*02:01-DPB1*01:01	TQKKQAPEWTEEDLS	0.23110509	0.07469244
HLA-DPA1*02:01-DPB1*01:01	TQKYPPVKFLSEKDR	0.36190802	0.017992629
HLA-DPA1*02:01-DPB1*01:01	TQQKKADRYNKELTK	0.17719431	0.07508965
HLA-DPA1*02:01-DPB1*01:01	TQRFYEAEEYAEEFR	0.60304886	0.7970544
HLA-DPA1*02:01-DPB1*01:01	TQTKSGPVILADEIK	0.31494176	0.13465111
HLA-DPA1*02:01-DPB1*01:01	TRLAKEVAKQCTDKR	0.16083679	0.07224457
HLA-DPA1*02:01-DPB1*01:01	TSARAAEILARDGPN	0.2228742	0.9955244
HLA-DPA1*02:01-DPB1*01:01	TSKAEELLAEEKSKP	0.25419182	0.0615727
HLA-DPA1*02:01-DPB1*01:01	TSLKTYQHFTLEKAY	0.55350477	0.07348396
HLA-DPA1*02:01-DPB1*01:01	TSLRRSGSFPVDTQR	0.28058788	0.83214855
HLA-DPA1*02:01-DPB1*01:01	TSRRGLLLFVDEADA	0.3826428	0.05882293
HLA-DPA1*02:01-DPB1*01:01	TSRTFTAMGLEWEDA	0.44814685	0.021144526
HLA-DPA1*02:01-DPB1*01:01	TSSKEDTCFLKEQLR	0.34841552	0.013586348
HLA-DPA1*02:01-DPB1*01:01	TSVVVGTWNQEEHIE	0.28188753	0.014403096
HLA-DPA1*02:01-DPB1*01:01	TSYRKKTVLGADSQR	0.2629215	0.32551786
HLA-DPA1*02:01-DPB1*01:01	TTEFLYNLYSSEGKG	0.56813186	0.40059853
HLA-DPA1*02:01-DPB1*01:01	TVEEVFLNLTKESQK	0.6284247	0.25783783
HLA-DPA1*02:01-DPB1*01:01	TVEKAWMAFMSEAER	0.46034214	0.3090201
HLA-DPA1*02:01-DPB1*01:01	TVPKLKLSYEGEVTK	0.4359904	0.060210347
HLA-DPA1*02:01-DPB1*01:01	TYEKLTEIIPKSAVG	0.3366299	0.9027492
HLA-DPA1*02:01-DPB1*01:01	TYNKEGTLITDHPNI	0.20356673	0.0093398
HLA-DPA1*02:01-DPB1*01:01	VAEKRDAHWSEDSEA	0.08836155	0.051076986
HLA-DPA1*02:01-DPB1*01:01	VCKLLSTELQAELSR	0.51011616	0.011259775
HLA-DPA1*02:01-DPB1*01:01	VDDRTGVVYQIEGSK	0.27525738	0.76308525
HLA-DPA1*02:01-DPB1*01:01	VDGKTGDIFTTETSI	0.27134416	0.003395714
HLA-DPA1*02:01-DPB1*01:01	VDKTKQVSTYQEVIR	0.46085602	0.74230146
HLA-DPA1*02:01-DPB1*01:01	VDMKEVELNELEPEK	0.50382423	0.2800968
HLA-DPA1*02:01-DPB1*01:01	VDRKTGAVYVAEIGA	0.34616798	0.11719052
HLA-DPA1*02:01-DPB1*01:01	VEEAFINTAKEIYEK	0.399242	0.3367986
HLA-DPA1*02:01-DPB1*01:01	VEEDELMLNEGKSSG	0.2973252	0.002728633
HLA-DPA1*02:01-DPB1*01:01	VEGKKIPTESVKEIR	0.24836095	0.4061243
HLA-DPA1*02:01-DPB1*01:01	VEHRAGFEWNEDGAG	0.14272107	0.050102614
HLA-DPA1*02:01-DPB1*01:01	VEKKSVAKLQDERTV	0.24220501	0.027870417
HLA-DPA1*02:01-DPB1*01:01	VENKVLEGMVEENQV	0.32411116	0.06215774
HLA-DPA1*02:01-DPB1*01:01	VEQLRKEGVFAKEVR	0.45129436	0.5729002
HLA-DPA1*02:01-DPB1*01:01	VFGNKQDSAFSNLEN	0.27958947	0.20032978
HLA-DPA1*02:01-DPB1*01:01	VGEKAVNPFLADVDK	0.34999847	0.67447007
HLA-DPA1*02:01-DPB1*01:01	VGERTLTGIVIDSGD	0.28929368	0.8700024
HLA-DPA1*02:01-DPB1*01:01	VGKNEAVLEWDQLPV	0.3941991	0.37714356
HLA-DPA1*02:01-DPB1*01:01	VGKSKLGVEMLSESQ	0.48344502	0.18836758
HLA-DPA1*02:01-DPB1*01:01	VGQKESAYAKSEEFA	0.34040847	0.48333687
HLA-DPA1*02:01-DPB1*01:01	VGSKEVTLNLYDTAG	0.40592438	0.42255467
HLA-DPA1*02:01-DPB1*01:01	VHEKRVPQEQADAAK	0.10193488	0.42578697
HLA-DPA1*02:01-DPB1*01:01	VKDDIFRIYIKEKKE	0.4868806	0.36085668
HLA-DPA1*02:01-DPB1*01:01	VKGKVAEIMQNDRLG	0.35707507	0.7175812
HLA-DPA1*02:01-DPB1*01:01	VKNGKGSVLPNSDKK	0.14156026	0.7920806
HLA-DPA1*02:01-DPB1*01:01	VKNSKHSNKYEGWPE	0.11324371	0.008438751
HLA-DPA1*02:01-DPB1*01:01	VLEKLFQIVPGENPY	0.43727314	0.6438638
HLA-DPA1*02:01-DPB1*01:01	VLGAKTWDTETEDLT	0.26240835	0.79510766
HLA-DPA1*02:01-DPB1*01:01	VLGTKNLSQILSDRE	0.37736574	0.087480955
HLA-DPA1*02:01-DPB1*01:01	VLKKSPPHLIKEIIL	0.5000611	0.011180967
HLA-DPA1*02:01-DPB1*01:01	VLLRWLPPVPAERNG	0.3002717	0.66781586
HLA-DPA1*02:01-DPB1*01:01	VLQKEKEQLQEEKQE	0.24739078	0.073510766
HLA-DPA1*02:01-DPB1*01:01	VLRKIYTDQLNEEIK	0.44266653	0.8303858
HLA-DPA1*02:01-DPB1*01:01	VNGAKLHTLSVEHQR	0.37680367	0.9937356
HLA-DPA1*02:01-DPB1*01:01	VNNKKIDGLLIDQIQ	0.49019757	0.31444624
HLA-DPA1*02:01-DPB1*01:01	VNYRGSTGFGQDSIL	0.23313761	0.026917124
HLA-DPA1*02:01-DPB1*01:01	VPRKLYKPGAKEPRC	0.11690094	0.001909068
HLA-DPA1*02:01-DPB1*01:01	VPRKSDLFQEDLYPP	0.47441828	0.48213348
HLA-DPA1*02:01-DPB1*01:01	VQEVLLKAVGKEELG	0.48920432	0.1843016
HLA-DPA1*02:01-DPB1*01:01	VQQKIEKQYDADLEQ	0.28955784	0.16050927
HLA-DPA1*02:01-DPB1*01:01	VRDKLNNLVLFDKAT	0.3965538	0.038650103
HLA-DPA1*02:01-DPB1*01:01	VRDRLVITYPHEHHA	0.24781847	0.89129514
HLA-DPA1*02:01-DPB1*01:01	VRRERIGFRVQPDQG	0.23149242	0.9623054
HLA-DPA1*02:01-DPB1*01:01	VSFDKTSATWLALSR	0.4850087	0.26121092
HLA-DPA1*02:01-DPB1*01:01	VSVKSDDKHMHDHNH	0.0720472	0.11994809
HLA-DPA1*02:01-DPB1*01:01	VTDLKAESVVLEHRS	0.364209	0.8932249
HLA-DPA1*02:01-DPB1*01:01	VTEKMFAEEEAELTQ	0.43751976	0.06535201
HLA-DPA1*02:01-DPB1*01:01	VTLEEFLKATEKKEF	0.5459576	0.059431523
HLA-DPA1*02:01-DPB1*01:01	VTLKENERFFGDSAA	0.29281005	0.011174915
HLA-DPA1*02:01-DPB1*01:01	VVHKKDHVFIRDEAG	0.20751344	0.21037146
HLA-DPA1*02:01-DPB1*01:01	VVPRGSTLPLLEGPQ	0.29851988	0.9466097
HLA-DPA1*02:01-DPB1*01:01	VVQREEEAIQLDGLN	0.34461415	0.20142698
HLA-DPA1*02:01-DPB1*01:01	VVSSKEVNKFQMAYS	0.30846074	0.01125745
HLA-DPA1*02:01-DPB1*01:01	VWKEKKKGSYYDSFK	0.2764619	0.016829979
HLA-DPA1*02:01-DPB1*01:01	WDKKRNLLYVADSYN	0.33567047	0.6162075
HLA-DPA1*02:01-DPB1*01:01	WLEKKTATALLESPL	0.5242052	0.37568775
HLA-DPA1*02:01-DPB1*01:01	YDAKSSAKILADQQD	0.37169066	0.2980317
HLA-DPA1*02:01-DPB1*01:01	YDGKDYIALNEDLSS	0.3494256	0.8931018
HLA-DPA1*02:01-DPB1*01:01	YDGKDYISLNEDLRS	0.37586716	0.87797797
HLA-DPA1*02:01-DPB1*01:01	YEEEALTILSKKKNG	0.33461004	0.05318426
HLA-DPA1*02:01-DPB1*01:01	YFEKSANYFDSEVAP	0.300135	0.012845519
HLA-DPA1*02:01-DPB1*01:01	YIKNSNPALNDNLEK	0.20033047	0.78802586
HLA-DPA1*02:01-DPB1*01:01	YKEQPLKTPGKKKKG	0.23095502	0.050183274
HLA-DPA1*02:01-DPB1*01:01	YNLKVKVLFDKDVNE	0.3889466	0.0406503
HLA-DPA1*02:01-DPB1*01:01	YQDAVLEDIFKKNDH	0.43205267	0.23690657
HLA-DPA1*02:01-DPB1*01:01	YQEKVHMTWTKDKYM	0.27863076	0.044142634
HLA-DPA1*02:01-DPB1*01:01	YRHRGTLYFISEDYA	0.53083026	0.04326193
HLA-DPA1*02:01-DPB1*01:01	YRIESVLSSSGKRLG	0.34429568	0.14069891
HLA-DPA1*02:01-DPB1*01:01	YSDGKLQTVAEKEVK	0.32009393	0.89374095
