# Supplementary material for: MHCII-peptide presentation: an assessment of the state-of-the-art prediction methods
Source: Front Immunol. 2024 Mar 12;15:1293706. doi: 10.3389/fimmu.2024.1293706 (PMC11027168; doi:10.3389/fimmu.2024.1293706)
Supplement: Supplementary file 2 [file DataSheet_2.zip › output/BERT/pos/15_HLA-DPA1_02_01_DPB1_09_01.csv]

allele	peptide	affinity_pred	mass_pred
HLA-DPA1*02:01-DPB1*09:01	AAEKLHKVVNSILAF	0.6247264	0.032064702
HLA-DPA1*02:01-DPB1*09:01	AAEKNSTIVFPLPID	0.41646796	0.031570602
HLA-DPA1*02:01-DPB1*09:01	ADGKVVSYAKFLYPT	0.39374268	0.6784134
HLA-DPA1*02:01-DPB1*09:01	ADIGKKHSDPHLLER	0.22822319	0.10767182
HLA-DPA1*02:01-DPB1*09:01	ADKNISSAQIVGPGP	0.2132638	0.01850163
HLA-DPA1*02:01-DPB1*09:01	ADKQISLPAKLINGG	0.4412968	0.43517232
HLA-DPA1*02:01-DPB1*09:01	ADRKYEEVARKLVII	0.44100887	0.25313962
HLA-DPA1*02:01-DPB1*09:01	ADRYVAIARALPAGP	0.37768868	0.7205758
HLA-DPA1*02:01-DPB1*09:01	AEAKFFTESRLLQRD	0.46851042	0.22184797
HLA-DPA1*02:01-DPB1*09:01	AEKLQKAFEIAKRIP	0.44172466	0.7743003
HLA-DPA1*02:01-DPB1*09:01	AELSKLVIVAKASRT	0.4641959	0.9143399
HLA-DPA1*02:01-DPB1*09:01	AEPGYLVTKVVAVDR	0.16817187	0.4336608
HLA-DPA1*02:01-DPB1*09:01	AETGKVVIISQDLVQ	0.23369694	0.059981667
HLA-DPA1*02:01-DPB1*09:01	AFGFKVNASASSLKK	0.6043053	0.6776544
HLA-DPA1*02:01-DPB1*09:01	AGRKYHISALYVVDL	0.7045267	0.8861821
HLA-DPA1*02:01-DPB1*09:01	AIGQKRSTVAQLVKR	0.5875072	0.9636768
HLA-DPA1*02:01-DPB1*09:01	ALERAGKLIENVDPE	0.14951591	0.9923312
HLA-DPA1*02:01-DPB1*09:01	ALHVPKAPGFAQMLK	0.2677156	0.016702501
HLA-DPA1*02:01-DPB1*09:01	ANLQRAYSLAKEQRL	0.4262702	0.99928296
HLA-DPA1*02:01-DPB1*09:01	ANVEKQLEEAKELLE	0.30251223	0.06397263
HLA-DPA1*02:01-DPB1*09:01	APGGKAARLVLPLGR	0.29883936	0.8572912
HLA-DPA1*02:01-DPB1*09:01	APPVRHLIATQLLSN	0.464353	0.64420116
HLA-DPA1*02:01-DPB1*09:01	AQERLATALQKLEEA	0.3898029	0.4818632
HLA-DPA1*02:01-DPB1*09:01	AQQKTVSSTKLVSFH	0.46383768	0.12304177
HLA-DPA1*02:01-DPB1*09:01	ARVGQKESAYAKSEE	0.10939681	0.16638216
HLA-DPA1*02:01-DPB1*09:01	ASAKENINVKQVFER	0.23851347	0.03994129
HLA-DPA1*02:01-DPB1*09:01	ASGRAYPDVAALSDG	0.10749225	0.5255214
HLA-DPA1*02:01-DPB1*09:01	ASLTVKAYLLGKEDA	0.32782418	0.23157577
HLA-DPA1*02:01-DPB1*09:01	ASQEKLISSAKQVAA	0.55623955	0.34177822
HLA-DPA1*02:01-DPB1*09:01	ATGTRLALIAQNIAN	0.42980468	0.99290526
HLA-DPA1*02:01-DPB1*09:01	AVKKGSTAVGVRGRD	0.48195583	0.4172381
HLA-DPA1*02:01-DPB1*09:01	AVLTAEITSKIARVP	0.3277602	0.03672999
HLA-DPA1*02:01-DPB1*09:01	AVRDMRQTVAVGVIK	0.467855	0.63028705
HLA-DPA1*02:01-DPB1*09:01	DAVLKVAVKMLKSTA	0.4539746	0.040210657
HLA-DPA1*02:01-DPB1*09:01	DDQGKAVILVHDIKK	0.33860132	0.2974557
HLA-DPA1*02:01-DPB1*09:01	DEAIQTALKEFKLER	0.22905068	0.034912676
HLA-DPA1*02:01-DPB1*09:01	DEIFHVDMAKKETVW	0.2227757	0.04559379
HLA-DPA1*02:01-DPB1*09:01	DEKAKCNKYADELAK	0.15357503	0.019187238
HLA-DPA1*02:01-DPB1*09:01	DEKMYDAAKLLYNNV	0.40925452	0.15746805
HLA-DPA1*02:01-DPB1*09:01	DEKRLAHPFSLAVFE	0.5976578	0.66889155
HLA-DPA1*02:01-DPB1*09:01	DENIKVGSPFELVVS	0.5430256	0.03555492
HLA-DPA1*02:01-DPB1*09:01	DGATKLNDEARRLIA	0.31467655	0.13940844
HLA-DPA1*02:01-DPB1*09:01	DGHRLASFAQTLQET	0.45606107	0.77287424
HLA-DPA1*02:01-DPB1*09:01	DGKESTITRKLKDGK	0.15485683	0.0617652
HLA-DPA1*02:01-DPB1*09:01	DGQLLSTVVRTLATQ	0.28685156	0.02266279
HLA-DPA1*02:01-DPB1*09:01	DHLRKEASDPQPEEA	0.04978698	0.77542245
HLA-DPA1*02:01-DPB1*09:01	DHTQRLSIITKDLFQ	0.28740796	0.72029096
HLA-DPA1*02:01-DPB1*09:01	DHVHPVGAFAKTSKI	0.24327654	0.058308452
HLA-DPA1*02:01-DPB1*09:01	DHYLGLANKNVKDAM	0.17357124	0.007457978
HLA-DPA1*02:01-DPB1*09:01	DIGKKHSDPHLLERN	0.22053233	0.19036236
HLA-DPA1*02:01-DPB1*09:01	DIHKKIALVKKLAFA	0.4512274	0.3908913
HLA-DPA1*02:01-DPB1*09:01	DKLETATCIAKSSHL	0.32655165	0.05993851
HLA-DPA1*02:01-DPB1*09:01	DKSRAPISAKLVANM	0.43798432	0.41579047
HLA-DPA1*02:01-DPB1*09:01	DKSRAPISAKLVANM	0.43798432	0.41579047
HLA-DPA1*02:01-DPB1*09:01	DKTKIFLFGRSLGGA	0.29199946	0.15406835
HLA-DPA1*02:01-DPB1*09:01	DLFDRAVVLSHYIHN	0.27253273	0.90878993
HLA-DPA1*02:01-DPB1*09:01	DLSKRYIKALAEENR	0.44746312	0.9925295
HLA-DPA1*02:01-DPB1*09:01	DLSLISPLAQAVRSS	0.39249092	0.027655523
HLA-DPA1*02:01-DPB1*09:01	DNDIRKYEMFAQTLQ	0.50297344	0.9862215
HLA-DPA1*02:01-DPB1*09:01	DNSKVTSEVNRLLAE	0.4594336	0.23466328
HLA-DPA1*02:01-DPB1*09:01	DPEKEKVGILAIQLK	0.48757154	0.92662066
HLA-DPA1*02:01-DPB1*09:01	DPEKEVEPALELLEP	0.34722695	0.09092282
HLA-DPA1*02:01-DPB1*09:01	DPEKVVSAFLKVSSV	0.575426	0.090732716
HLA-DPA1*02:01-DPB1*09:01	DPFYKITSEALLVTQ	0.72153944	0.13705872
HLA-DPA1*02:01-DPB1*09:01	DPKFESVAREVCKST	0.32249588	0.047622576
HLA-DPA1*02:01-DPB1*09:01	DQYYLRVTTVASHTS	0.31282464	0.9041551
HLA-DPA1*02:01-DPB1*09:01	DRERILSLEQRVVEL	0.24945706	0.1893104
HLA-DPA1*02:01-DPB1*09:01	DRKKFCKNAEEFTKK	0.22958313	0.22572295
HLA-DPA1*02:01-DPB1*09:01	DRKKVSKAAILARIK	0.68708426	0.9487797
HLA-DPA1*02:01-DPB1*09:01	DRKLVTKIIAHELAH	0.42329577	0.7744487
HLA-DPA1*02:01-DPB1*09:01	DRKYEEVARKLVIIE	0.4190317	0.06587889
HLA-DPA1*02:01-DPB1*09:01	DRKYKKNIKALYIVH	0.5684934	0.51660645
HLA-DPA1*02:01-DPB1*09:01	DRQKFSEQVFKVASS	0.52244323	0.4750312
HLA-DPA1*02:01-DPB1*09:01	DRSLKVAAVVESLER	0.689944	0.63194466
HLA-DPA1*02:01-DPB1*09:01	DSFKAFAKALGVMDD	0.56032956	0.18756364
HLA-DPA1*02:01-DPB1*09:01	DSPSKSGSEAQTTKD	0.11771022	0.92678994
HLA-DPA1*02:01-DPB1*09:01	DSQQLDVFIATSKHA	0.32171282	0.087608285
HLA-DPA1*02:01-DPB1*09:01	DTAKALADVATVLGR	0.4043561	0.38533422
HLA-DPA1*02:01-DPB1*09:01	DTLDKVFTYAKNKFK	0.27861217	0.75511026
HLA-DPA1*02:01-DPB1*09:01	DTNKLEAIAQEIYVD	0.3765916	0.106160305
HLA-DPA1*02:01-DPB1*09:01	DVLVRWLQGSQELPR	0.20043994	0.50377715
HLA-DPA1*02:01-DPB1*09:01	DVTKLTPLSHEVISR	0.42946282	0.95308703
HLA-DPA1*02:01-DPB1*09:01	DWGEKRNTIASIAAG	0.5343955	0.9958989
HLA-DPA1*02:01-DPB1*09:01	DYKTTKIAVPLIQGY	0.49754047	0.03860462
HLA-DPA1*02:01-DPB1*09:01	EAEKAAQTAERLDQD	0.35249215	0.7757708
HLA-DPA1*02:01-DPB1*09:01	EAEKTFSYPLDLLLK	0.57852924	0.5260072
HLA-DPA1*02:01-DPB1*09:01	EAMKDYTKAMDVYQK	0.48718223	0.39838052
HLA-DPA1*02:01-DPB1*09:01	EAVKAIVLCHNVTPV	0.33429638	0.31330708
HLA-DPA1*02:01-DPB1*09:01	EAVKKGSTAVGVRGR	0.50889635	0.5528889
HLA-DPA1*02:01-DPB1*09:01	EDEKRLAHPFSLAVF	0.5741484	0.49627858
HLA-DPA1*02:01-DPB1*09:01	EDLRSWTAADTVAQI	0.38809955	0.9960886
HLA-DPA1*02:01-DPB1*09:01	EDQDSKEAKKPNIIN	0.110430844	0.008227142
HLA-DPA1*02:01-DPB1*09:01	EDVKAWRPALYLAAL	0.5645484	0.3261238
HLA-DPA1*02:01-DPB1*09:01	EEEEKLAELARQLQE	0.3296979	0.46604928
HLA-DPA1*02:01-DPB1*09:01	EEEKQSLLVKELQSL	0.34226865	0.056637872
HLA-DPA1*02:01-DPB1*09:01	EEFALAKHLIKIKLD	0.38390085	0.082216665
HLA-DPA1*02:01-DPB1*09:01	EEFGRFASFEAQGAL	0.19165507	0.70533526
HLA-DPA1*02:01-DPB1*09:01	EELERAASTIKEVAQ	0.42855108	0.67868364
HLA-DPA1*02:01-DPB1*09:01	EEMRKLQATVQELQK	0.41343033	0.47203222
HLA-DPA1*02:01-DPB1*09:01	EGFKNVSLGNVLAVA	0.52723426	0.012143089
HLA-DPA1*02:01-DPB1*09:01	EGKLEHTLARDLVPG	0.19573566	0.07944388
HLA-DPA1*02:01-DPB1*09:01	EHLKNPVIAQKIQKL	0.49140805	0.30225885
HLA-DPA1*02:01-DPB1*09:01	EKAPKLTVTIRALLQ	0.57733226	0.028196502
HLA-DPA1*02:01-DPB1*09:01	EKIVVLLQRLKPEIK	0.21722823	0.063716784
HLA-DPA1*02:01-DPB1*09:01	EKKDRTYPVGEKLRN	0.23814277	0.9147271
HLA-DPA1*02:01-DPB1*09:01	EKLPQVAEEISGPLT	0.27981034	0.0323036
HLA-DPA1*02:01-DPB1*09:01	EKLQKAFEIAKRIPI	0.56122977	0.7985306
HLA-DPA1*02:01-DPB1*09:01	EKLQKVLSLGHISTD	0.35163555	0.18153492
HLA-DPA1*02:01-DPB1*09:01	EKLQRAQAWEKEFIN	0.24577637	0.14151178
HLA-DPA1*02:01-DPB1*09:01	EKQQKNSTLPKAIVS	0.37591276	0.17575525
HLA-DPA1*02:01-DPB1*09:01	EKSEKVSKRVSAVEE	0.26149908	0.20693254
HLA-DPA1*02:01-DPB1*09:01	ELAKVEEEIQTLSQV	0.28226936	0.005570035
HLA-DPA1*02:01-DPB1*09:01	ELELESVKAQSLAIT	0.465367	0.010578446
HLA-DPA1*02:01-DPB1*09:01	ELFQRQPAAVHALID	0.49651414	0.58112824
HLA-DPA1*02:01-DPB1*09:01	ELIERIPELNKVARA	0.28812328	0.9746377
HLA-DPA1*02:01-DPB1*09:01	EMKDKAATLPHEQRK	0.1887766	0.9492852
HLA-DPA1*02:01-DPB1*09:01	EMQKLDAQVKELVLK	0.36810228	0.0594639
HLA-DPA1*02:01-DPB1*09:01	ENQKYFKGTLGLQPG	0.37866744	0.030894313
HLA-DPA1*02:01-DPB1*09:01	ENRKIDIQAKRVQAR	0.41103446	0.55937135
HLA-DPA1*02:01-DPB1*09:01	ENTKLMSEVQTLKNL	0.4614407	0.039327655
HLA-DPA1*02:01-DPB1*09:01	EPAVEKISIMAERLA	0.5137504	0.8299345
HLA-DPA1*02:01-DPB1*09:01	EPELLVAHAYTRYMG	0.2736458	0.39941585
HLA-DPA1*02:01-DPB1*09:01	EPLHVAQALQKVKIE	0.47711095	0.25328037
HLA-DPA1*02:01-DPB1*09:01	EQEERQGMKVQALAR	0.3043677	0.9252685
HLA-DPA1*02:01-DPB1*09:01	EQLGYKAFGLVGKLA	0.3665181	0.5018371
HLA-DPA1*02:01-DPB1*09:01	EQVKIESLAKSLEDA	0.48923814	0.22058249
HLA-DPA1*02:01-DPB1*09:01	ERALKAKLLSMQQAR	0.27192968	0.41500703
HLA-DPA1*02:01-DPB1*09:01	EREKGFAVGNVVANL	0.41356274	0.5893281
HLA-DPA1*02:01-DPB1*09:01	EREKTYKLAENIDAQ	0.30608603	0.9512318
HLA-DPA1*02:01-DPB1*09:01	ERLEVALKEAKERVS	0.24186282	0.17242005
HLA-DPA1*02:01-DPB1*09:01	ERLRRENQVLSVRIA	0.45340434	0.77402896
HLA-DPA1*02:01-DPB1*09:01	ESEKLVKNLFELARQ	0.3405976	0.27666366
HLA-DPA1*02:01-DPB1*09:01	ESEKLVKNLFQLARE	0.34780452	0.19220033
HLA-DPA1*02:01-DPB1*09:01	ESQKLAAAVFSLAIK	0.67995644	0.61696833
HLA-DPA1*02:01-DPB1*09:01	ESTSKLASVTRSVDK	0.43744388	0.40790868
HLA-DPA1*02:01-DPB1*09:01	EVQKAVNTAQGLFQR	0.41637963	0.15882798
HLA-DPA1*02:01-DPB1*09:01	EVQKAVNTARGLYQR	0.41816178	0.16114762
HLA-DPA1*02:01-DPB1*09:01	EYIRQGKEATAVVDQ	0.33370316	0.97957295
HLA-DPA1*02:01-DPB1*09:01	FAFKMASGAANVVGP	0.54596055	0.86956483
HLA-DPA1*02:01-DPB1*09:01	FIEKSYKSIFVLSPN	0.47417873	0.3023913
HLA-DPA1*02:01-DPB1*09:01	FIFQKVGKLAATAVG	0.43177924	0.9917036
HLA-DPA1*02:01-DPB1*09:01	FLGSKSSMAVHSLFK	0.49319556	0.13176611
HLA-DPA1*02:01-DPB1*09:01	FLPRAYAVAIPLAAG	0.6935398	0.9760048
HLA-DPA1*02:01-DPB1*09:01	FLQKKNHLIEEINDE	0.14793463	0.21422562
HLA-DPA1*02:01-DPB1*09:01	FPVSKTLPELYELVN	0.3719737	0.026352596
HLA-DPA1*02:01-DPB1*09:01	FQKVGKLAATAVGGG	0.48509276	0.9649393
HLA-DPA1*02:01-DPB1*09:01	FSGKSYSPPVPCPVG	0.14252093	0.759317
HLA-DPA1*02:01-DPB1*09:01	FVEKRYSEFHALHKK	0.36999935	0.79024684
HLA-DPA1*02:01-DPB1*09:01	GAREAILALDIQDPG	0.26676732	0.73781013
HLA-DPA1*02:01-DPB1*09:01	GARLVAAKLEPKSFK	0.37396786	0.48576704
HLA-DPA1*02:01-DPB1*09:01	GDIKVSKLAGQLRME	0.43001834	0.17679965
HLA-DPA1*02:01-DPB1*09:01	GDRGKISKGLEDLKR	0.26433262	0.17930886
HLA-DPA1*02:01-DPB1*09:01	GDVRPKSSSVIHRTA	0.39331204	0.39326587
HLA-DPA1*02:01-DPB1*09:01	GEKRNTIASIAAGVL	0.72200423	0.96246654
HLA-DPA1*02:01-DPB1*09:01	GEKVVKTALDAFGRI	0.45109794	0.5937292
HLA-DPA1*02:01-DPB1*09:01	GESEKLVKNLFELAR	0.28628752	0.040607207
HLA-DPA1*02:01-DPB1*09:01	GFDKVLWTPRVLSNG	0.29130107	0.17413728
HLA-DPA1*02:01-DPB1*09:01	GGAKVADKIQLINNM	0.2990069	0.15960996
HLA-DPA1*02:01-DPB1*09:01	GGEKFATLAELVQYY	0.4470153	0.738612
HLA-DPA1*02:01-DPB1*09:01	GGERLSILTKSLLLR	0.52096975	0.6980704
HLA-DPA1*02:01-DPB1*09:01	GGIVRTGTHGLLVKQ	0.48425385	0.9205618
HLA-DPA1*02:01-DPB1*09:01	GGLKTSSIIIALTDG	0.5795659	0.1435401
HLA-DPA1*02:01-DPB1*09:01	GHDQKAAAKAALIYT	0.462914	0.9305724
HLA-DPA1*02:01-DPB1*09:01	GHSEKEVADAIRLNE	0.34611195	0.18665755
HLA-DPA1*02:01-DPB1*09:01	GHWKLGHTVKNIIIS	0.30240965	0.02327309
HLA-DPA1*02:01-DPB1*09:01	GIEKKVVITVQQLSN	0.436508	0.53199685
HLA-DPA1*02:01-DPB1*09:01	GIKVDKGVVPLAGTN	0.3379208	0.3209969
HLA-DPA1*02:01-DPB1*09:01	GIVRTGTHGLLVKQE	0.4211113	0.8783733
HLA-DPA1*02:01-DPB1*09:01	GKESEKELALVKRLK	0.27309132	0.31024015
HLA-DPA1*02:01-DPB1*09:01	GKKVEVAVKQIIAGK	0.36763093	0.38354713
HLA-DPA1*02:01-DPB1*09:01	GLAVKEWLLAHEGHR	0.27221346	0.99776995
HLA-DPA1*02:01-DPB1*09:01	GLEKLGIFVKTVTEG	0.31487924	0.15655968
HLA-DPA1*02:01-DPB1*09:01	GLHSKKEVPIHRVAD	0.338115	0.35524878
HLA-DPA1*02:01-DPB1*09:01	GLPLAFTIAHELGHS	0.3187951	0.5147669
HLA-DPA1*02:01-DPB1*09:01	GNEKEFMKGNQLISN	0.35169965	0.18137304
HLA-DPA1*02:01-DPB1*09:01	GNHSKIVAGVLGLIA	0.47634494	0.02720427
HLA-DPA1*02:01-DPB1*09:01	GPKLPWKLLHAALHL	0.3767515	0.20717792
HLA-DPA1*02:01-DPB1*09:01	GPLQVARVLAKLAEK	0.37872133	0.6791834
HLA-DPA1*02:01-DPB1*09:01	GPPRVKAVKSSEHIN	0.23125643	0.6819967
HLA-DPA1*02:01-DPB1*09:01	GPQEKKVVVYLQKLD	0.32797623	0.6273939
HLA-DPA1*02:01-DPB1*09:01	GPQKTGTTALYLFLG	0.42880002	0.3291384
HLA-DPA1*02:01-DPB1*09:01	GQKRSTVAQLVKRLT	0.5300047	0.38227314
HLA-DPA1*02:01-DPB1*09:01	GRLDKLTVTSQNLQL	0.3539267	0.7701882
HLA-DPA1*02:01-DPB1*09:01	GRVFVSPLAKKLAVE	0.49893206	0.38178372
HLA-DPA1*02:01-DPB1*09:01	GSQKDENLALYVENQ	0.2112752	0.03144835
HLA-DPA1*02:01-DPB1*09:01	GSQTRAFQYVSDLVN	0.31428874	0.9567661
HLA-DPA1*02:01-DPB1*09:01	GSYLKFPTYAKSTRT	0.27728423	0.7225315
HLA-DPA1*02:01-DPB1*09:01	GTKQWVHARYACDDM	0.18239707	0.5456888
HLA-DPA1*02:01-DPB1*09:01	GTKRSGQVLEVSGSK	0.41572565	0.8922135
HLA-DPA1*02:01-DPB1*09:01	GTLQHAEIFLKNLKL	0.37210643	0.12425114
HLA-DPA1*02:01-DPB1*09:01	GTREAVIAQISSHVK	0.42213994	0.99841005
HLA-DPA1*02:01-DPB1*09:01	GVKKKPIYINVIRDP	0.35090616	0.331878
HLA-DPA1*02:01-DPB1*09:01	GVRQKIFQVAQELSG	0.50262696	0.8953846
HLA-DPA1*02:01-DPB1*09:01	HEWEKHGTCAAQVDA	0.30322728	0.96148384
HLA-DPA1*02:01-DPB1*09:01	HEYLKAFKVAYSLNG	0.51822346	0.86574763
HLA-DPA1*02:01-DPB1*09:01	HHEKRASYGHSMVVD	0.3115946	0.19664225
HLA-DPA1*02:01-DPB1*09:01	HQPKDFTQAQRVSYN	0.3112241	0.9024459
HLA-DPA1*02:01-DPB1*09:01	HSEKEVADAIRLNEE	0.35554412	0.31422395
HLA-DPA1*02:01-DPB1*09:01	HTAREMANAKEIART	0.2611305	0.92387044
HLA-DPA1*02:01-DPB1*09:01	IAEKRAVLAHVDVQT	0.37864855	0.9960063
HLA-DPA1*02:01-DPB1*09:01	IANLQRAYSLAKEQR	0.3098427	0.9976927
HLA-DPA1*02:01-DPB1*09:01	IDGKTLKYALTFGVR	0.43046463	0.66613644
HLA-DPA1*02:01-DPB1*09:01	IDKISKITSPVLIIH	0.66503114	0.13560274
HLA-DPA1*02:01-DPB1*09:01	IDKKIVIYVQQTTNK	0.1805951	0.80572176
HLA-DPA1*02:01-DPB1*09:01	IDRRELAPLQELIEK	0.23341697	0.8078831
HLA-DPA1*02:01-DPB1*09:01	IDTKYVVHVKSLETE	0.37070757	0.28801674
HLA-DPA1*02:01-DPB1*09:01	IDTSRHYLPVKIILK	0.45551068	0.7015048
HLA-DPA1*02:01-DPB1*09:01	IEHEMKNGIPANRIV	0.4215837	0.4167835
HLA-DPA1*02:01-DPB1*09:01	IETLVTAISLIKQSK	0.42413598	0.020752093
HLA-DPA1*02:01-DPB1*09:01	IFMAIAKKLPKNEPQ	0.24575026	0.21184094
HLA-DPA1*02:01-DPB1*09:01	IGKKHSDPHLLERNG	0.24042326	0.11868583
HLA-DPA1*02:01-DPB1*09:01	IGQTGKIEPVVLPLL	0.38116878	0.016482558
HLA-DPA1*02:01-DPB1*09:01	IGSRLAVITQNIANL	0.35713693	0.7763416
HLA-DPA1*02:01-DPB1*09:01	IKEKTVGRALYAQAR	0.39274138	0.42921534
HLA-DPA1*02:01-DPB1*09:01	IKVKSSSDPRAAVHN	0.2841617	0.8692446
HLA-DPA1*02:01-DPB1*09:01	INRKEEENAKQILQR	0.24897458	0.19692658
HLA-DPA1*02:01-DPB1*09:01	IPELNKVARAAAEVA	0.46353728	0.92147887
HLA-DPA1*02:01-DPB1*09:01	IQEKLDAFIEALHQE	0.39790675	0.08335639
HLA-DPA1*02:01-DPB1*09:01	IRKKLVRKTLDMIKK	0.2742182	0.50005245
HLA-DPA1*02:01-DPB1*09:01	IRQKAQILAQKELPI	0.35204932	0.8209443
HLA-DPA1*02:01-DPB1*09:01	ISKITSPVLIIHGTE	0.6015742	0.08652033
HLA-DPA1*02:01-DPB1*09:01	ITGNKVDILPKQLFK	0.3681409	0.3370931
HLA-DPA1*02:01-DPB1*09:01	ITKGWKEVHELYKEK	0.14040676	0.23538575
HLA-DPA1*02:01-DPB1*09:01	ITKRKWEAAHVAEQQ	0.4608179	0.9995743
HLA-DPA1*02:01-DPB1*09:01	ITRRYAFAHILTVLQ	0.54855645	0.76385975
HLA-DPA1*02:01-DPB1*09:01	IVGWRHYDVAKKLKE	0.38890588	0.99314195
HLA-DPA1*02:01-DPB1*09:01	IVKLPLLPHEVRGAD	0.21494383	0.4139258
HLA-DPA1*02:01-DPB1*09:01	IVKPRLGTVMHRVIG	0.37392113	0.98744106
HLA-DPA1*02:01-DPB1*09:01	IVTERVYAPASTLVD	0.47194105	0.99089
HLA-DPA1*02:01-DPB1*09:01	IYNEKILKEGNQLTE	0.17956439	0.09545675
HLA-DPA1*02:01-DPB1*09:01	KCQKIFSFAHQTISA	0.48913065	0.0939161
HLA-DPA1*02:01-DPB1*09:01	KDKSRAPISAKLVAN	0.4612151	0.82396966
HLA-DPA1*02:01-DPB1*09:01	KDVKLPVQLQRAMAA	0.39992684	0.08056733
HLA-DPA1*02:01-DPB1*09:01	KEKGAITAKELYTMM	0.32416135	0.011278595
HLA-DPA1*02:01-DPB1*09:01	KELIERIPELNKVAR	0.2565673	0.9703461
HLA-DPA1*02:01-DPB1*09:01	KETKALSLARALEEA	0.6213881	0.21984477
HLA-DPA1*02:01-DPB1*09:01	KFILLHFSTFKAGWD	0.23026063	0.038995467
HLA-DPA1*02:01-DPB1*09:01	KGDKIKTQEFPQILT	0.33860084	0.3504406
HLA-DPA1*02:01-DPB1*09:01	KGVIDVFLHAWKGYR	0.25658563	0.118843876
HLA-DPA1*02:01-DPB1*09:01	KIGARVYALPEDLVE	0.5039961	0.97847414
HLA-DPA1*02:01-DPB1*09:01	KISKITSPVLIIHGT	0.63701373	0.061125346
HLA-DPA1*02:01-DPB1*09:01	KKTKAAAAAAAAAPA	0.5460603	0.97799647
HLA-DPA1*02:01-DPB1*09:01	KLAKEQEQAQKLKSQ	0.2518985	0.36082643
HLA-DPA1*02:01-DPB1*09:01	KLGITMTVAHELAHQ	0.46062037	0.3397673
HLA-DPA1*02:01-DPB1*09:01	KLGVKEMKKAYKQVK	0.24191001	0.38809246
HLA-DPA1*02:01-DPB1*09:01	KLQKAFEIAKRIPII	0.5711886	0.44334134
HLA-DPA1*02:01-DPB1*09:01	KLQTKEFQVLKSLGK	0.35542074	0.1913961
HLA-DPA1*02:01-DPB1*09:01	KLSRNGKSLTTSQYL	0.31202844	0.5336098
HLA-DPA1*02:01-DPB1*09:01	KMKKEGKLIMGIGHR	0.3588352	0.18593298
HLA-DPA1*02:01-DPB1*09:01	KMTKMYKGFQALGDA	0.28742933	0.053200025
HLA-DPA1*02:01-DPB1*09:01	KPATKTDQVIQSLIA	0.3880595	0.11905201
HLA-DPA1*02:01-DPB1*09:01	KPKKENIIAFEEIIE	0.36767417	0.744702
HLA-DPA1*02:01-DPB1*09:01	KPSEKEQHLLMTLVG	0.2836685	0.2005922
HLA-DPA1*02:01-DPB1*09:01	KRLRYVDQVLQLVYK	0.43941006	0.7610666
HLA-DPA1*02:01-DPB1*09:01	KSKEKIGKEFKRIVQ	0.2614333	0.31607744
HLA-DPA1*02:01-DPB1*09:01	KTRKASAQASLASKD	0.5623979	0.9100973
HLA-DPA1*02:01-DPB1*09:01	KVIKAVVPAKYLDED	0.5676472	0.5005762
HLA-DPA1*02:01-DPB1*09:01	KVSKITSPVLIIHGT	0.6434517	0.056464545
HLA-DPA1*02:01-DPB1*09:01	KVSKRVSAVEEVRSH	0.5388846	0.6572073
HLA-DPA1*02:01-DPB1*09:01	KWAKIAAYGHEVGKR	0.40869942	0.6173417
HLA-DPA1*02:01-DPB1*09:01	LAGDKNFITAEELRR	0.45798206	0.5196169
HLA-DPA1*02:01-DPB1*09:01	LAQRISSNIQKITQC	0.35671556	0.09666107
HLA-DPA1*02:01-DPB1*09:01	LATRRVHPALDTYIK	0.3947112	0.9767796
HLA-DPA1*02:01-DPB1*09:01	LDFKVSSTSNNLIST	0.4886384	0.07398089
HLA-DPA1*02:01-DPB1*09:01	LDKLTVTSQNLQLEN	0.32865447	0.23099001
HLA-DPA1*02:01-DPB1*09:01	LDLSKRYIKALAEEN	0.45280695	0.94844055
HLA-DPA1*02:01-DPB1*09:01	LDQKWNSTLQTLVAS	0.4730142	0.006352091
HLA-DPA1*02:01-DPB1*09:01	LDRERILSLEQRVVE	0.27548984	0.854418
HLA-DPA1*02:01-DPB1*09:01	LDSDKRITAAQALAH	0.591645	0.7297306
HLA-DPA1*02:01-DPB1*09:01	LDSKFLEQVHQLYDD	0.27735236	0.09839259
HLA-DPA1*02:01-DPB1*09:01	LDVKRMMKTWTLQKG	0.330784	0.0888661
HLA-DPA1*02:01-DPB1*09:01	LDYKTTKIAVPLIQG	0.48407963	0.34539452
HLA-DPA1*02:01-DPB1*09:01	LEEFGRFASFEAQGA	0.12000144	0.5103245
HLA-DPA1*02:01-DPB1*09:01	LEEKVASLLHQVSWR	0.32680354	0.45805532
HLA-DPA1*02:01-DPB1*09:01	LEGKVLPGVDALSNI	0.29871824	0.06213864
HLA-DPA1*02:01-DPB1*09:01	LEKLGIFVKTVTEGG	0.238737	0.09945955
HLA-DPA1*02:01-DPB1*09:01	LEKLPQVAEEISGPL	0.32765168	0.3597065
HLA-DPA1*02:01-DPB1*09:01	LELEVSKAQQLAEVE	0.3758431	0.013939334
HLA-DPA1*02:01-DPB1*09:01	LFQRQPAAVHALIDD	0.42093706	0.41146445
HLA-DPA1*02:01-DPB1*09:01	LGAKKGLGAQKVSSQ	0.37849087	0.41395456
HLA-DPA1*02:01-DPB1*09:01	LGGAKVADKIQLINN	0.30141735	0.43863392
HLA-DPA1*02:01-DPB1*09:01	LGPKLNHVAVELGKN	0.33517197	0.98212415
HLA-DPA1*02:01-DPB1*09:01	LGYKAFGLVGKLAAS	0.41194242	0.4006276
HLA-DPA1*02:01-DPB1*09:01	LHGKKQHIRALLIDR	0.5468311	0.5341165
HLA-DPA1*02:01-DPB1*09:01	LINKYGLSAHPVAPQ	0.42600983	0.4772951
HLA-DPA1*02:01-DPB1*09:01	LIQKIPAAAKLLDRK	0.54437375	0.46294665
HLA-DPA1*02:01-DPB1*09:01	LKEKRVGGVQSLGGT	0.30220678	0.023483232
HLA-DPA1*02:01-DPB1*09:01	LKKYVGAVQMLKREG	0.6058102	0.07213707
HLA-DPA1*02:01-DPB1*09:01	LLPKYFKEALQLRPT	0.52565044	0.84553325
HLA-DPA1*02:01-DPB1*09:01	LLYKVPYVAQEIQEE	0.39367452	0.10714128
HLA-DPA1*02:01-DPB1*09:01	LNKVARAAAEVAGQF	0.5710207	0.97387266
HLA-DPA1*02:01-DPB1*09:01	LNRTGKFALNVVDNL	0.41499045	0.91328603
HLA-DPA1*02:01-DPB1*09:01	LNSEKVAALIQKLNS	0.4438093	0.32732052
HLA-DPA1*02:01-DPB1*09:01	LPEDKLAQSVQKLQD	0.3854342	0.18225624
HLA-DPA1*02:01-DPB1*09:01	LPEFYKTVSPALISR	0.62280446	0.73128086
HLA-DPA1*02:01-DPB1*09:01	LPEGSKLVPVARVAE	0.34778216	0.6071199
HLA-DPA1*02:01-DPB1*09:01	LPGLARLFSIGRSVE	0.30935043	0.97487336
HLA-DPA1*02:01-DPB1*09:01	LPKLHIVQVVCKKYR	0.37138328	0.2243588
HLA-DPA1*02:01-DPB1*09:01	LPLRPGVWTVKILHH	0.29863518	0.59954184
HLA-DPA1*02:01-DPB1*09:01	LPRAYAVAIPLAAGL	0.6845869	0.8147262
HLA-DPA1*02:01-DPB1*09:01	LPREKYLTWASRQEP	0.16964655	0.9437175
HLA-DPA1*02:01-DPB1*09:01	LPSTRLATQPHLVQT	0.39748773	0.9838007
HLA-DPA1*02:01-DPB1*09:01	LQAKLKAQALAIETE	0.59108263	0.45247808
HLA-DPA1*02:01-DPB1*09:01	LQARAYVGPHVLAVV	0.4083989	0.25513998
HLA-DPA1*02:01-DPB1*09:01	LQGKLTKLAVQIGKA	0.42830727	0.885214
HLA-DPA1*02:01-DPB1*09:01	LQKKLVPFATELHER	0.46150768	0.8915788
HLA-DPA1*02:01-DPB1*09:01	LQTKEFQVLKSLGKL	0.3992142	0.10437919
HLA-DPA1*02:01-DPB1*09:01	LQVKKNILAEELSTN	0.43715563	0.46572837
HLA-DPA1*02:01-DPB1*09:01	LRAKVWKIALNVAGK	0.4844497	0.99172276
HLA-DPA1*02:01-DPB1*09:01	LRGKKIVHVAVGALH	0.55833817	0.9573061
HLA-DPA1*02:01-DPB1*09:01	LRKEGVFAKEVRTGG	0.2606685	0.30402768
HLA-DPA1*02:01-DPB1*09:01	LRLYLVPRAVLLRSG	0.5580014	0.17630932
HLA-DPA1*02:01-DPB1*09:01	LRMKLPKPPKPVSKM	0.294252	0.36751616
HLA-DPA1*02:01-DPB1*09:01	LSEKLAAVVNNLNTG	0.40325922	0.62059367
HLA-DPA1*02:01-DPB1*09:01	LSRKYFAQALKLNNR	0.59977335	0.9469506
HLA-DPA1*02:01-DPB1*09:01	LTEKQKLRVKKIHEN	0.130465	0.17656305
HLA-DPA1*02:01-DPB1*09:01	LTLDKLDVKGKRVVM	0.26166847	0.03730809
HLA-DPA1*02:01-DPB1*09:01	LTTKWFSTPLLLEAS	0.7032116	0.09025091
HLA-DPA1*02:01-DPB1*09:01	LVLKSAVEAERLVAG	0.6183011	0.36131424
HLA-DPA1*02:01-DPB1*09:01	MPLVKSVTVAEGLIE	0.5064724	0.25244418
HLA-DPA1*02:01-DPB1*09:01	MSDKQFHEAAYLADE	0.3448821	0.53519803
HLA-DPA1*02:01-DPB1*09:01	NAVKGALMANFLTQG	0.38117513	0.14243539
HLA-DPA1*02:01-DPB1*09:01	NDIHKKIALVKKLAF	0.44418588	0.11378261
HLA-DPA1*02:01-DPB1*09:01	NDIRKYEMFAQTLQQ	0.54402125	0.9787165
HLA-DPA1*02:01-DPB1*09:01	NEEVLAVLGHELGHW	0.13112906	0.038266327
HLA-DPA1*02:01-DPB1*09:01	NEKMGIRVDQLQAQL	0.26150176	0.252281
HLA-DPA1*02:01-DPB1*09:01	NGEKMSINAEEVVVG	0.43923932	0.7774635
HLA-DPA1*02:01-DPB1*09:01	NHSKIVAGVLGLIAT	0.5054974	0.048326377
HLA-DPA1*02:01-DPB1*09:01	NIYDKYGSLGLYVAE	0.40996125	0.10936048
HLA-DPA1*02:01-DPB1*09:01	NKDRFNHFSLTLNTN	0.3805734	0.7108388
HLA-DPA1*02:01-DPB1*09:01	NKKTFTKPLAVIHHE	0.6166813	0.87125635
HLA-DPA1*02:01-DPB1*09:01	NKRLRYVDQVLQLVY	0.48432672	0.53012186
HLA-DPA1*02:01-DPB1*09:01	NLLKEYFPVQVVTHG	0.5066102	0.1303033
HLA-DPA1*02:01-DPB1*09:01	NLQRAYSLAKEQRLN	0.36314803	0.9992627
HLA-DPA1*02:01-DPB1*09:01	NLRMKLPKPPKPVSK	0.25403354	0.28748482
HLA-DPA1*02:01-DPB1*09:01	NPRFGKMPLELVRKP	0.31644073	0.9737123
HLA-DPA1*02:01-DPB1*09:01	NSEKVAALIQKLNSD	0.39571142	0.47403964
HLA-DPA1*02:01-DPB1*09:01	NSQKKYFGRSLELYR	0.5738487	0.0853554
HLA-DPA1*02:01-DPB1*09:01	NSRKLLSAAKILADA	0.66264945	0.26582474
HLA-DPA1*02:01-DPB1*09:01	NVEKQLEEAKELLEQ	0.25612596	0.07386913
HLA-DPA1*02:01-DPB1*09:01	NVERLSELVQAVSDP	0.24263375	0.8782325
HLA-DPA1*02:01-DPB1*09:01	PAVEKISIMAERLAN	0.58490044	0.6320583
HLA-DPA1*02:01-DPB1*09:01	PEDKLAQSVQKLQDL	0.40520158	0.014718394
HLA-DPA1*02:01-DPB1*09:01	PKKLMHQAALLGQAL	0.52375627	0.024481755
HLA-DPA1*02:01-DPB1*09:01	PPRNWKDSILTKNLI	0.24570398	0.06723954
HLA-DPA1*02:01-DPB1*09:01	PSEKNSPSTQYCYSI	0.109717995	0.001154682
HLA-DPA1*02:01-DPB1*09:01	PVPRIPAEANPLADH	0.22803293	0.32404685
HLA-DPA1*02:01-DPB1*09:01	QEEKYEAIIQNLEKD	0.24844955	0.27339286
HLA-DPA1*02:01-DPB1*09:01	QGRLDKLTVTSQNLQ	0.27822122	0.8130864
HLA-DPA1*02:01-DPB1*09:01	QLARQVSMVQTLQSL	0.50691235	0.009266813
HLA-DPA1*02:01-DPB1*09:01	QLKDTTFAQVLKDDT	0.33886763	0.12532762
HLA-DPA1*02:01-DPB1*09:01	QNFIKEGVLVEHVKN	0.46343818	0.747627
HLA-DPA1*02:01-DPB1*09:01	QNKKTFTKPLAVIHH	0.59882003	0.9234867
HLA-DPA1*02:01-DPB1*09:01	QNVKHPVTGQFLYQD	0.3240085	0.02673935
HLA-DPA1*02:01-DPB1*09:01	QREEKLAAVFQFIEK	0.4208652	0.24720784
HLA-DPA1*02:01-DPB1*09:01	QVPRKGIQAKEVLKK	0.45826384	0.9317435
HLA-DPA1*02:01-DPB1*09:01	QYAEKKAKKPALVAK	0.3078227	0.87713605
HLA-DPA1*02:01-DPB1*09:01	RDRKESLDVYELDAK	0.26021144	0.45058256
HLA-DPA1*02:01-DPB1*09:01	REELAGSLARAIAGG	0.30279693	0.18145151
HLA-DPA1*02:01-DPB1*09:01	RGEKSGIEILSLYDA	0.41379926	0.13324076
HLA-DPA1*02:01-DPB1*09:01	RGLKYIHSANVLHRD	0.62880033	0.3221743
HLA-DPA1*02:01-DPB1*09:01	RGPLSWTHVHPKGPK	0.14874144	0.8418902
HLA-DPA1*02:01-DPB1*09:01	RKTYDKTVALGHRLD	0.40521166	0.15924045
HLA-DPA1*02:01-DPB1*09:01	RLAKQKIEDHLLSSG	0.14652339	0.032323472
HLA-DPA1*02:01-DPB1*09:01	RLDKLTVTSQNLQLE	0.38437107	0.49727502
HLA-DPA1*02:01-DPB1*09:01	RLEEFGRFASFEAQG	0.12597856	0.73127735
HLA-DPA1*02:01-DPB1*09:01	RLEKRNSDLLLLVDT	0.46153817	0.13097085
HLA-DPA1*02:01-DPB1*09:01	RLERLDHLAEKFRQK	0.21596318	0.98040324
HLA-DPA1*02:01-DPB1*09:01	RLLRFSSQIHNLGRA	0.42444888	0.5020304
HLA-DPA1*02:01-DPB1*09:01	RLRRENQVLSVRIAD	0.44169155	0.7388655
HLA-DPA1*02:01-DPB1*09:01	RLTGRLMFMGKIILI	0.2646392	0.002955546
HLA-DPA1*02:01-DPB1*09:01	RLVAAKLEPKSFKHT	0.24505243	0.048148982
HLA-DPA1*02:01-DPB1*09:01	RMKLPKPPKPVSKMR	0.26602426	0.42077118
HLA-DPA1*02:01-DPB1*09:01	RNNKNPKKPLTLSLH	0.3445228	0.07139431
HLA-DPA1*02:01-DPB1*09:01	RPGFRRQASLSQSIR	0.44470912	0.9212505
HLA-DPA1*02:01-DPB1*09:01	RSFKALSICKKMSGP	0.31972748	0.03659021
HLA-DPA1*02:01-DPB1*09:01	RSLKVAAVVESLERE	0.6760577	0.38155758
HLA-DPA1*02:01-DPB1*09:01	RTFRNWMNSLGVNPR	0.19575728	0.9249948
HLA-DPA1*02:01-DPB1*09:01	RVDKAAAAAAALQAK	0.46149316	0.96632195
HLA-DPA1*02:01-DPB1*09:01	SDEKTWNLGLSNAKL	0.2728831	0.9807665
HLA-DPA1*02:01-DPB1*09:01	SDKQFHEAAYLADER	0.29579017	0.8010683
HLA-DPA1*02:01-DPB1*09:01	SEEEEKLAELARQLQ	0.2513658	0.39326674
HLA-DPA1*02:01-DPB1*09:01	SEEKKIKVILKVLDP	0.26732785	0.09152914
HLA-DPA1*02:01-DPB1*09:01	SEERKLVSIVHGCRS	0.36581847	0.74428487
HLA-DPA1*02:01-DPB1*09:01	SEKELALVKRLKPLF	0.35749304	0.030902073
HLA-DPA1*02:01-DPB1*09:01	SEKVAALIQKLNSDP	0.29767102	0.16998205
HLA-DPA1*02:01-DPB1*09:01	SETKSGVAPQKMAGA	0.2722219	0.12701496
HLA-DPA1*02:01-DPB1*09:01	SFEKEATEAQSLEAT	0.457147	0.13484891
HLA-DPA1*02:01-DPB1*09:01	SGGREHTLAWKLAQS	0.2724728	0.9627689
HLA-DPA1*02:01-DPB1*09:01	SGSKSGTSASLAITG	0.35248724	0.85847986
HLA-DPA1*02:01-DPB1*09:01	SIDRYVAIVQAVSAH	0.43406966	0.9020878
HLA-DPA1*02:01-DPB1*09:01	SILKMEIKAKNLTNY	0.3564352	0.014415666
HLA-DPA1*02:01-DPB1*09:01	SKNVIPALELVEPIK	0.5689917	0.10918596
HLA-DPA1*02:01-DPB1*09:01	SNPKVMNLISKLSAK	0.45077476	0.5320104
HLA-DPA1*02:01-DPB1*09:01	SNVKMFSVSKLIAQE	0.58251727	0.32673675
HLA-DPA1*02:01-DPB1*09:01	SPDKLSLLEKLLPER	0.1900204	0.1807515
HLA-DPA1*02:01-DPB1*09:01	SPKATSSPLYLAHEV	0.43357685	0.044816807
HLA-DPA1*02:01-DPB1*09:01	SPQEKEALYALTVLE	0.52135533	0.6698216
HLA-DPA1*02:01-DPB1*09:01	SPVRLLSLAFALSAH	0.61417186	0.728027
HLA-DPA1*02:01-DPB1*09:01	SQEKLAQAAQSSVAT	0.47956413	0.80442584
HLA-DPA1*02:01-DPB1*09:01	SQEKLISSAKQVAAS	0.5324332	0.19559857
HLA-DPA1*02:01-DPB1*09:01	SQKDENLALYVENQF	0.3047492	0.016571436
HLA-DPA1*02:01-DPB1*09:01	SQKKYFGRSLELYRE	0.5762703	0.13480687
HLA-DPA1*02:01-DPB1*09:01	SRKLLSAAKILADAT	0.63948685	0.16842875
HLA-DPA1*02:01-DPB1*09:01	SRLRKAVKHAEELER	0.39677486	0.78791255
HLA-DPA1*02:01-DPB1*09:01	SSSKLLLAAKALSTD	0.57564515	0.18699948
HLA-DPA1*02:01-DPB1*09:01	STYRVVSVLTVLHQD	0.44321352	0.6170248
HLA-DPA1*02:01-DPB1*09:01	SVDRYLAIVWPVVSR	0.42568392	0.27238593
HLA-DPA1*02:01-DPB1*09:01	SVKKAGIEVQEIKEA	0.40592843	0.25174654
HLA-DPA1*02:01-DPB1*09:01	SVLETVEVLQKEGLK	0.31797105	0.031950075
HLA-DPA1*02:01-DPB1*09:01	SYLKFPTYAKSTRTT	0.31125563	0.6224456
HLA-DPA1*02:01-DPB1*09:01	TAAKLSTSAKRIQKE	0.54496926	0.25670034
HLA-DPA1*02:01-DPB1*09:01	TAEKLSPKAATLAER	0.4339979	0.8689249
HLA-DPA1*02:01-DPB1*09:01	TALKHYDKAKELDPT	0.33762148	0.8810724
HLA-DPA1*02:01-DPB1*09:01	TDEKFQITPQYDFEV	0.1599005	0.07073739
HLA-DPA1*02:01-DPB1*09:01	TDPKFESVAREVCKS	0.30813015	0.25224176
HLA-DPA1*02:01-DPB1*09:01	TDRGKTQKVTLNVHS	0.17291199	0.30387565
HLA-DPA1*02:01-DPB1*09:01	TDTAKALADVATVLG	0.4416705	0.094357625
HLA-DPA1*02:01-DPB1*09:01	TFGKAAPAPQEATAT	0.20131503	0.027065605
HLA-DPA1*02:01-DPB1*09:01	TGSKLVDYARSVHEE	0.37769467	0.76520747
HLA-DPA1*02:01-DPB1*09:01	TGTKISSIPNNLCQE	0.41876104	0.4342595
HLA-DPA1*02:01-DPB1*09:01	TGVKRAEISNAIDQY	0.47066838	0.93091744
HLA-DPA1*02:01-DPB1*09:01	THLQPGTKFIKHWRM	0.27591607	0.00661113
HLA-DPA1*02:01-DPB1*09:01	TIEKFEKEAAEMGKG	0.27954832	0.63346356
HLA-DPA1*02:01-DPB1*09:01	TKEERKIKGVISIPR	0.30760023	0.59344316
HLA-DPA1*02:01-DPB1*09:01	TKIKFDDVVQAIKDH	0.38552123	0.5332733
HLA-DPA1*02:01-DPB1*09:01	TKTKILAPAYFILGG	0.5425574	0.059129667
HLA-DPA1*02:01-DPB1*09:01	TLGTKLIIHGFRVLG	0.4318928	0.039589606
HLA-DPA1*02:01-DPB1*09:01	TPLEKNAPVLLALLG	0.60167396	0.029186029
HLA-DPA1*02:01-DPB1*09:01	TPLPKHFEITQETAR	0.22104163	0.9013877
HLA-DPA1*02:01-DPB1*09:01	TPTYARLVQKAELVR	0.3556048	0.98312265
HLA-DPA1*02:01-DPB1*09:01	TQALKDNKSPLHLVQ	0.29176858	0.09051305
HLA-DPA1*02:01-DPB1*09:01	TRKLLGSALALARAP	0.6835669	0.3296891
HLA-DPA1*02:01-DPB1*09:01	TRLEKEGIVFKSLMK	0.39095762	0.058301993
HLA-DPA1*02:01-DPB1*09:01	TSAKNAINIEELFQG	0.37808144	0.009077667
HLA-DPA1*02:01-DPB1*09:01	TSAKNAININELFIE	0.42193517	0.005009091
HLA-DPA1*02:01-DPB1*09:01	TSAKTAMNVNEIFMA	0.42237934	0.004404907
HLA-DPA1*02:01-DPB1*09:01	TSEQVVPVLVKNWKK	0.38966808	0.18004636
HLA-DPA1*02:01-DPB1*09:01	TSGKRSIFAQEIAAR	0.5319364	0.89594096
HLA-DPA1*02:01-DPB1*09:01	TTRRTETTVKKVVKT	0.26713857	0.20833266
HLA-DPA1*02:01-DPB1*09:01	TYSKEFKIPFEISKW	0.3515874	0.2406327
HLA-DPA1*02:01-DPB1*09:01	VAIGQKRSTVAQLVK	0.57106155	0.7749055
HLA-DPA1*02:01-DPB1*09:01	VASKNVIPALELVEP	0.54777646	0.10257493
HLA-DPA1*02:01-DPB1*09:01	VAVKTVNESASLRER	0.44899902	0.08317294
HLA-DPA1*02:01-DPB1*09:01	VDEKISHATEELETY	0.2509711	0.17806244
HLA-DPA1*02:01-DPB1*09:01	VDEKNYTKAMRLFVG	0.5274172	0.5138299
HLA-DPA1*02:01-DPB1*09:01	VDKLGRICLDILKDK	0.27103385	0.4421111
HLA-DPA1*02:01-DPB1*09:01	VDKTKQVSTYQEVIR	0.3720321	0.27901432
HLA-DPA1*02:01-DPB1*09:01	VDMQKLTHGVLHTKF	0.38040507	0.068016686
HLA-DPA1*02:01-DPB1*09:01	VDRYLAIVWPVVSRK	0.41638067	0.3737716
HLA-DPA1*02:01-DPB1*09:01	VDVKTMMNTWTLQKG	0.28062412	0.00785496
HLA-DPA1*02:01-DPB1*09:01	VEQLRKEGVFAKEVR	0.37147772	0.40756172
HLA-DPA1*02:01-DPB1*09:01	VERLSELVQAVSDPS	0.26371843	0.88032687
HLA-DPA1*02:01-DPB1*09:01	VGDLRRIKNAIGVAR	0.31293675	0.91204774
HLA-DPA1*02:01-DPB1*09:01	VGEKIFKTAGFVKPF	0.46460342	0.7949149
HLA-DPA1*02:01-DPB1*09:01	VGKLKKFYEFSQRLE	0.437589	0.26386097
HLA-DPA1*02:01-DPB1*09:01	VGQKESAYAKSEEFA	0.17336072	0.4156428
HLA-DPA1*02:01-DPB1*09:01	VIAKVNNVVWDLDRP	0.1890258	0.107377015
HLA-DPA1*02:01-DPB1*09:01	VIGEKIYKDGERIIT	0.24829225	0.7910075
HLA-DPA1*02:01-DPB1*09:01	VKKLKVPVHVIRMEQ	0.5166821	0.2788729
HLA-DPA1*02:01-DPB1*09:01	VLGTKNLSQILSDRE	0.18811963	0.08025885
HLA-DPA1*02:01-DPB1*09:01	VLKRKEQHVAEQISK	0.4469662	0.9802027
HLA-DPA1*02:01-DPB1*09:01	VLQGKLTKLAVQIGK	0.34154657	0.77924645
HLA-DPA1*02:01-DPB1*09:01	VMKKLAKVSHMTSDR	0.38821486	0.7693651
HLA-DPA1*02:01-DPB1*09:01	VNEIFMAIAKKLPKN	0.3816479	0.28675753
HLA-DPA1*02:01-DPB1*09:01	VNIFKVWVQAFKVEG	0.5658569	0.34953913
HLA-DPA1*02:01-DPB1*09:01	VPEGAAKWGLVAERL	0.29172644	0.43313473
HLA-DPA1*02:01-DPB1*09:01	VPLGRKEAKAKELVR	0.28950828	0.8009515
HLA-DPA1*02:01-DPB1*09:01	VPQIKEGKRVLIAAH	0.40616256	0.9544946
HLA-DPA1*02:01-DPB1*09:01	VPSKVAPAPAAVVPP	0.45572528	0.8441342
HLA-DPA1*02:01-DPB1*09:01	VQLKKYVGAVQMLKR	0.69807816	0.29105723
HLA-DPA1*02:01-DPB1*09:01	VRPKKLAVEPKGSLE	0.36989203	0.5130148
HLA-DPA1*02:01-DPB1*09:01	VRQKIFQVAQELSGE	0.4534292	0.6347164
HLA-DPA1*02:01-DPB1*09:01	VRVKRYEKVPLILVG	0.66682273	0.9717065
HLA-DPA1*02:01-DPB1*09:01	VSEKVSHVLAALQAG	0.5392182	0.6488247
HLA-DPA1*02:01-DPB1*09:01	VSLKNMNKAERLTFG	0.35948932	0.054202236
HLA-DPA1*02:01-DPB1*09:01	VTQFKTMEFARYIEE	0.4199907	0.2297574
HLA-DPA1*02:01-DPB1*09:01	VTTVCQALAKDPKLQ	0.17984995	0.002401397
HLA-DPA1*02:01-DPB1*09:01	VVGEKILSGVIRSVK	0.5385777	0.40084618
HLA-DPA1*02:01-DPB1*09:01	VVGIKVDKGVVPLAG	0.3103894	0.27937597
HLA-DPA1*02:01-DPB1*09:01	WDGKESTITRKLKDG	0.15593548	0.3080883
HLA-DPA1*02:01-DPB1*09:01	WNGQKLVTTVTEIAG	0.4374092	0.17641768
HLA-DPA1*02:01-DPB1*09:01	WYQRWGVRALSLGGQ	0.5111549	0.77851546
HLA-DPA1*02:01-DPB1*09:01	WYTKVTSVVVDVVPR	0.50659835	0.5205281
HLA-DPA1*02:01-DPB1*09:01	YAEKEAKISRSLGAS	0.31651786	0.31186134
HLA-DPA1*02:01-DPB1*09:01	YFNKYSSCPEPIVPG	0.3058834	0.09720758
HLA-DPA1*02:01-DPB1*09:01	YKDKLSIIGEVLSRR	0.43880108	0.810723
HLA-DPA1*02:01-DPB1*09:01	YKEKVVPLADIITPN	0.30796477	0.73995954
HLA-DPA1*02:01-DPB1*09:01	YPVTIPLHVSKNGQT	0.20537387	0.46258283
HLA-DPA1*02:01-DPB1*09:01	YQKRVSFAHLSLAPS	0.5624719	0.79846996
HLA-DPA1*02:01-DPB1*09:01	YSPKATSSPLYLAHE	0.38291043	0.14793177
HLA-DPA1*02:01-DPB1*09:01	YTDKTYAMGHLIQRK	0.33389932	0.74377686
HLA-DPA1*02:01-DPB1*09:01	YVVKDGKLPLLLSRM	0.47445276	0.052247375
