# Supplementary material for: MHCII-peptide presentation: an assessment of the state-of-the-art prediction methods
Source: Front Immunol. 2024 Mar 12;15:1293706. doi: 10.3389/fimmu.2024.1293706 (PMC11027168; doi:10.3389/fimmu.2024.1293706)
Supplement: Supplementary file 2 [file DataSheet_2.zip › output/BERT/pos/15_HLA-DPA1_02_01_DPB1_10_01.csv]

allele	peptide	affinity_pred	mass_pred
HLA-DPA1*02:01-DPB1*10:01	AAEKLHKVVNSILAF	0.6671935	0.05024256
HLA-DPA1*02:01-DPB1*10:01	AAEKNSTIVFPLPID	0.4354554	0.029110158
HLA-DPA1*02:01-DPB1*10:01	AAERAASSMKDLAQK	0.34658596	0.53310573
HLA-DPA1*02:01-DPB1*10:01	AASKTLSHPQQMALL	0.4345596	0.16744673
HLA-DPA1*02:01-DPB1*10:01	ADGKTVSYTQFLLPT	0.4623598	0.12586814
HLA-DPA1*02:01-DPB1*10:01	ADIGKKHSDPHLLER	0.20345192	0.06949948
HLA-DPA1*02:01-DPB1*10:01	ADKNISSAQIVGPGP	0.20004722	0.024733242
HLA-DPA1*02:01-DPB1*10:01	ADKQISLPAKLINGG	0.47572953	0.43056503
HLA-DPA1*02:01-DPB1*10:01	ADRYVAIARALPAGP	0.54078513	0.74503344
HLA-DPA1*02:01-DPB1*10:01	AEKLQKAFEIAKRIP	0.46163762	0.7653972
HLA-DPA1*02:01-DPB1*10:01	AELGTAVALIKTHDL	0.43254152	0.053847063
HLA-DPA1*02:01-DPB1*10:01	AELSKLVIVAKASRT	0.5659862	0.92600596
HLA-DPA1*02:01-DPB1*10:01	AERGYSFSLTTFSPS	0.44346887	0.45817193
HLA-DPA1*02:01-DPB1*10:01	AETGKVVIISQDLVQ	0.266286	0.05423876
HLA-DPA1*02:01-DPB1*10:01	AHCLKVAVDGQHLFE	0.40651563	0.004185056
HLA-DPA1*02:01-DPB1*10:01	AIDRIFAISQQQQQQ	0.2612037	0.98674965
HLA-DPA1*02:01-DPB1*10:01	AIGQKRSTVAQLVKR	0.6074868	0.97789085
HLA-DPA1*02:01-DPB1*10:01	AKARLWFHSNFLYIG	0.6129223	0.811818
HLA-DPA1*02:01-DPB1*10:01	ALERAGKLIENVDPE	0.22198237	0.9949867
HLA-DPA1*02:01-DPB1*10:01	ALHVPKAPGFAQMLK	0.26032647	0.013358873
HLA-DPA1*02:01-DPB1*10:01	ALQRMSVVARVLGDR	0.62585384	0.897158
HLA-DPA1*02:01-DPB1*10:01	ALREKRTTVVAQLKQ	0.48511833	0.9326068
HLA-DPA1*02:01-DPB1*10:01	ANDKKVAAIEALNDG	0.5099099	0.8954803
HLA-DPA1*02:01-DPB1*10:01	ANEKERQAALQVAEG	0.37586775	0.80667365
HLA-DPA1*02:01-DPB1*10:01	ANIRNMSVIAHVDHG	0.46244252	0.967255
HLA-DPA1*02:01-DPB1*10:01	ANLQKIVEEPQSNRS	0.23736253	0.9112048
HLA-DPA1*02:01-DPB1*10:01	ANVEKQLEEAKELLE	0.28053918	0.05979807
HLA-DPA1*02:01-DPB1*10:01	APIEKTISKAKGQPR	0.2881451	0.8515493
HLA-DPA1*02:01-DPB1*10:01	APISAKLVANMLSVA	0.5811373	0.103809774
HLA-DPA1*02:01-DPB1*10:01	APKLTVTIRALLQNL	0.51887596	0.026473412
HLA-DPA1*02:01-DPB1*10:01	APPKVLTKCQEEVSH	0.10880532	0.47086984
HLA-DPA1*02:01-DPB1*10:01	APPVRHLIATQLLSN	0.5945009	0.6372715
HLA-DPA1*02:01-DPB1*10:01	APTEKDWAQVQALLL	0.4777777	0.042526767
HLA-DPA1*02:01-DPB1*10:01	AQQKTVSSTKLVSFH	0.47318733	0.08642995
HLA-DPA1*02:01-DPB1*10:01	ARLVAAKLEPKSFKH	0.3600979	0.27432835
HLA-DPA1*02:01-DPB1*10:01	ARVGQKESAYAKSEE	0.10411342	0.17253122
HLA-DPA1*02:01-DPB1*10:01	ASAKENINVKQVFER	0.21973528	0.034689818
HLA-DPA1*02:01-DPB1*10:01	ASFEKEATEAQSLEA	0.50718844	0.23201498
HLA-DPA1*02:01-DPB1*10:01	ASGRAYPDVAALSDG	0.17489998	0.53303164
HLA-DPA1*02:01-DPB1*10:01	ASKRAATLAQELEKF	0.62381417	0.95967084
HLA-DPA1*02:01-DPB1*10:01	ASLTVKAYLLGKEDA	0.38422373	0.15019529
HLA-DPA1*02:01-DPB1*10:01	ASQEKLISSAKQVAA	0.5808849	0.34137434
HLA-DPA1*02:01-DPB1*10:01	ASQKASELGHSLNEN	0.25289863	0.53182983
HLA-DPA1*02:01-DPB1*10:01	ASSSGSSPRPAPDEN	0.00532079	0.03670037
HLA-DPA1*02:01-DPB1*10:01	ATKTAKDALSSVQES	0.38048947	0.6234191
HLA-DPA1*02:01-DPB1*10:01	AVEKVTQHIHGLSGK	0.36412457	0.26964182
HLA-DPA1*02:01-DPB1*10:01	AVKKGSTAVGVRGRD	0.46090376	0.4352603
HLA-DPA1*02:01-DPB1*10:01	AVLTAEITSKIARVP	0.36273858	0.03954176
HLA-DPA1*02:01-DPB1*10:01	CPNSKNSTVTRLIYA	0.32264888	0.003075039
HLA-DPA1*02:01-DPB1*10:01	CPSDWKTDSTCRMVT	0.02058631	0.009677531
HLA-DPA1*02:01-DPB1*10:01	CPVDKEVIKSQEVFK	0.23006599	0.03543064
HLA-DPA1*02:01-DPB1*10:01	CQNVKTASDCGAVKH	0.20490561	0.021968633
HLA-DPA1*02:01-DPB1*10:01	CSEKISNTAISISDH	0.48949662	0.016417818
HLA-DPA1*02:01-DPB1*10:01	CTEKKIPVVFRLQEG	0.37045434	0.003210971
HLA-DPA1*02:01-DPB1*10:01	DAAKLAVTVSAMIPL	0.6855523	0.01406398
HLA-DPA1*02:01-DPB1*10:01	DDANNAKAVVKTFHE	0.1583903	0.05569402
HLA-DPA1*02:01-DPB1*10:01	DDGATKLNDEARRLI	0.13602525	0.039850168
HLA-DPA1*02:01-DPB1*10:01	DDKVMAAAQAAHADD	0.5126316	0.9306985
HLA-DPA1*02:01-DPB1*10:01	DDQGKAVILVHDIKK	0.36425743	0.26812038
HLA-DPA1*02:01-DPB1*10:01	DDYLELSLKLRKGTD	0.27149618	0.010243399
HLA-DPA1*02:01-DPB1*10:01	DEAREAAAVRALVAR	0.52029985	0.7501583
HLA-DPA1*02:01-DPB1*10:01	DEKAKCNKYADELAK	0.1791146	0.02102622
HLA-DPA1*02:01-DPB1*10:01	DEKAVSAAEEVKTYK	0.43211877	0.59242874
HLA-DPA1*02:01-DPB1*10:01	DEKKSVKTVNQLAHA	0.42127046	0.2840941
HLA-DPA1*02:01-DPB1*10:01	DEKMYDAAKLLYNNV	0.42866546	0.16027103
HLA-DPA1*02:01-DPB1*10:01	DEKRLAHPFSLAVFE	0.67610526	0.74082494
HLA-DPA1*02:01-DPB1*10:01	DEYKVTISPQLLLAT	0.6405753	0.012659821
HLA-DPA1*02:01-DPB1*10:01	DFEKGFIMAEVMKYE	0.5147206	0.051382422
HLA-DPA1*02:01-DPB1*10:01	DFVKVEDLPLKLTIY	0.5247732	0.015571016
HLA-DPA1*02:01-DPB1*10:01	DGESRFYSLGHLSIQ	0.41999748	0.9963824
HLA-DPA1*02:01-DPB1*10:01	DGHARELAAARLLST	0.6424189	0.56978387
HLA-DPA1*02:01-DPB1*10:01	DGRLHKAVSVGPRVH	0.3946523	0.6601616
HLA-DPA1*02:01-DPB1*10:01	DHFTKLAVEAVLRLK	0.5904368	0.2378844
HLA-DPA1*02:01-DPB1*10:01	DHKPKSSTAAQEVKT	0.36586934	0.8334366
HLA-DPA1*02:01-DPB1*10:01	DHTQRLSIITKDLFQ	0.362862	0.706463
HLA-DPA1*02:01-DPB1*10:01	DIAKLVPKTHLMSES	0.3551696	0.020054366
HLA-DPA1*02:01-DPB1*10:01	DIGKKHSDPHLLERN	0.20655322	0.13818523
HLA-DPA1*02:01-DPB1*10:01	DIKLTKDGNVLLHEM	0.33984092	0.017737942
HLA-DPA1*02:01-DPB1*10:01	DIRKYEMFAQTLQQS	0.62023956	0.8968493
HLA-DPA1*02:01-DPB1*10:01	DKAKLEVKSQTLEKE	0.27695554	0.19489491
HLA-DPA1*02:01-DPB1*10:01	DKEQLTAEAKELRQK	0.2036373	0.3828609
HLA-DPA1*02:01-DPB1*10:01	DKIKVVPSASTTFDN	0.40665007	0.6768945
HLA-DPA1*02:01-DPB1*10:01	DKISKITSPVLIIHG	0.62398493	0.26451263
HLA-DPA1*02:01-DPB1*10:01	DKKEGEQAKAIFEKV	0.29381028	0.08415453
HLA-DPA1*02:01-DPB1*10:01	DKLETATCIAKSSHL	0.34060624	0.06919748
HLA-DPA1*02:01-DPB1*10:01	DKLTVTSQNLQLENL	0.31041536	0.26578534
HLA-DPA1*02:01-DPB1*10:01	DKMKDAIIAKLANQA	0.47330692	0.816185
HLA-DPA1*02:01-DPB1*10:01	DKVYFLPITPHYVTQ	0.49436495	0.3023823
HLA-DPA1*02:01-DPB1*10:01	DLFDRAVVLSHYIHN	0.4527999	0.90839815
HLA-DPA1*02:01-DPB1*10:01	DLFQKILVPIQQVLK	0.5863473	0.12787606
HLA-DPA1*02:01-DPB1*10:01	DLRQGMFAQLVAQNV	0.5378262	0.58906066
HLA-DPA1*02:01-DPB1*10:01	DLRSWTAADTVAQIT	0.47079906	0.9979099
HLA-DPA1*02:01-DPB1*10:01	DLSKRYIKALAEENR	0.5744542	0.9955044
HLA-DPA1*02:01-DPB1*10:01	DLSKRYVKALAEENK	0.5614453	0.9950973
HLA-DPA1*02:01-DPB1*10:01	DLSKVPTMALTVGVG	0.5580805	0.3185813
HLA-DPA1*02:01-DPB1*10:01	DLTIEKVVINGQEVK	0.19861601	0.05446707
HLA-DPA1*02:01-DPB1*10:01	DMQKLTHGVLHTKFW	0.41915464	0.016821336
HLA-DPA1*02:01-DPB1*10:01	DNLLKANVINKQEHD	0.24750033	0.12606104
HLA-DPA1*02:01-DPB1*10:01	DNSKVTSEVNRLLAE	0.42162636	0.2357461
HLA-DPA1*02:01-DPB1*10:01	DPEKEKVGILAIQLK	0.5065457	0.9254553
HLA-DPA1*02:01-DPB1*10:01	DPEKEVEPALELLEP	0.3159154	0.08907036
HLA-DPA1*02:01-DPB1*10:01	DPFYKITSEALLVTQ	0.70044637	0.09945923
HLA-DPA1*02:01-DPB1*10:01	DPKFESVAREVCKST	0.35736573	0.036236994
HLA-DPA1*02:01-DPB1*10:01	DQLRALTTVTALVRK	0.5980591	0.6252441
HLA-DPA1*02:01-DPB1*10:01	DRERLVATAVKLHGG	0.5509235	0.9354075
HLA-DPA1*02:01-DPB1*10:01	DRKESLDVYELDAKQ	0.24418338	0.06362615
HLA-DPA1*02:01-DPB1*10:01	DRKKVSKAAILARIK	0.74073714	0.9595866
HLA-DPA1*02:01-DPB1*10:01	DRKLVTKIIAHELAH	0.5297626	0.768023
HLA-DPA1*02:01-DPB1*10:01	DRKYKKNIKALYIVH	0.60425735	0.51935446
HLA-DPA1*02:01-DPB1*10:01	DRQKFSEQVFKVASS	0.5467137	0.26545095
HLA-DPA1*02:01-DPB1*10:01	DRYVAIARALPAGPR	0.5523955	0.9261075
HLA-DPA1*02:01-DPB1*10:01	DSDKRITAAQALAHA	0.63002294	0.9088377
HLA-DPA1*02:01-DPB1*10:01	DSFKAFAKALGVMDD	0.5982295	0.1995519
HLA-DPA1*02:01-DPB1*10:01	DSQQLDVFIATSKHA	0.3986887	0.052013375
HLA-DPA1*02:01-DPB1*10:01	DTRPKVSSLLNRMAN	0.48561606	0.3996467
HLA-DPA1*02:01-DPB1*10:01	DVTKLTPLSHEVISR	0.44357023	0.95846796
HLA-DPA1*02:01-DPB1*10:01	DWGEKRNTIASIAAG	0.62393355	0.9970614
HLA-DPA1*02:01-DPB1*10:01	EAIKEALMAHGLGNR	0.5267339	0.73976636
HLA-DPA1*02:01-DPB1*10:01	EALREVSAAREEVPG	0.27442634	0.95916
HLA-DPA1*02:01-DPB1*10:01	EAQGALANIAVDKAN	0.2237575	0.7470876
HLA-DPA1*02:01-DPB1*10:01	EASAKENINVKQVFE	0.22995654	0.012266356
HLA-DPA1*02:01-DPB1*10:01	EASKRAATLAQELEK	0.6202094	0.9938375
HLA-DPA1*02:01-DPB1*10:01	EASKSQEMVHLVNKE	0.2507139	0.36613804
HLA-DPA1*02:01-DPB1*10:01	EATMKGSSSASIVKG	0.47780547	0.36137012
HLA-DPA1*02:01-DPB1*10:01	EAVKKGSTAVGVRGR	0.48937824	0.5789408
HLA-DPA1*02:01-DPB1*10:01	ECQRLQKQINKLSDQ	0.19401857	0.20754533
HLA-DPA1*02:01-DPB1*10:01	EDEKRLAHPFSLAVF	0.64962	0.60721684
HLA-DPA1*02:01-DPB1*10:01	EDKAKAYELEQNVVK	0.34027088	0.7139547
HLA-DPA1*02:01-DPB1*10:01	EDLRSWTAADMAAQT	0.5149208	0.9993936
HLA-DPA1*02:01-DPB1*10:01	EDVKAWRPALYLAAL	0.6319832	0.30798796
HLA-DPA1*02:01-DPB1*10:01	EEEEKLAELARQLQE	0.34116066	0.5170604
HLA-DPA1*02:01-DPB1*10:01	EEKEPSQAAAIHPDN	0.24649931	0.62329596
HLA-DPA1*02:01-DPB1*10:01	EEKKIKVILKVLDPS	0.33257288	0.20008866
HLA-DPA1*02:01-DPB1*10:01	EEKTGVVSTGLIHNG	0.31990764	0.8598242
HLA-DPA1*02:01-DPB1*10:01	EEKYEAIIQNLEKDR	0.25216213	0.24021554
HLA-DPA1*02:01-DPB1*10:01	EELERAASTIKEVAQ	0.49107096	0.7079035
HLA-DPA1*02:01-DPB1*10:01	EEMRKLQATVQELQK	0.41791534	0.50643986
HLA-DPA1*02:01-DPB1*10:01	EEQKTVALIKAVFGK	0.46208498	0.07855871
HLA-DPA1*02:01-DPB1*10:01	EGEKVVKTALDAFGR	0.39510298	0.794262
HLA-DPA1*02:01-DPB1*10:01	EGEKVVSLFVGVAVH	0.49949512	0.0643377
HLA-DPA1*02:01-DPB1*10:01	EGFKNVSLGNVLAVA	0.53553385	0.011860373
HLA-DPA1*02:01-DPB1*10:01	EGKLEHTLARDLVPG	0.22531733	0.060301937
HLA-DPA1*02:01-DPB1*10:01	EGYKKTKEAVLLLKK	0.5292586	0.1882555
HLA-DPA1*02:01-DPB1*10:01	EHLKNPVIAQKIQKL	0.51451206	0.33271343
HLA-DPA1*02:01-DPB1*10:01	EKAPKLTVTIRALLQ	0.5966787	0.029618036
HLA-DPA1*02:01-DPB1*10:01	EKEAKLAQQSQALQE	0.47348234	0.6273557
HLA-DPA1*02:01-DPB1*10:01	EKFKQISQAYEVLSD	0.63560295	0.041619815
HLA-DPA1*02:01-DPB1*10:01	EKKKKTTTIAVEVKK	0.61960864	0.8079462
HLA-DPA1*02:01-DPB1*10:01	EKKVVITVQQLSNKE	0.4357062	0.57992065
HLA-DPA1*02:01-DPB1*10:01	EKVGSSVKHLKPGDR	0.27145642	0.04477441
HLA-DPA1*02:01-DPB1*10:01	EKVIKAVVPAKYLDE	0.6731908	0.53804654
HLA-DPA1*02:01-DPB1*10:01	EKVKQVLLAQAEAEK	0.4899422	0.8744036
HLA-DPA1*02:01-DPB1*10:01	ELAKVEEEIQTLSQV	0.2733871	0.003815764
HLA-DPA1*02:01-DPB1*10:01	ELEKKTETAAHSLPQ	0.49747124	0.91795224
HLA-DPA1*02:01-DPB1*10:01	ELIERIPELNKVARA	0.3574492	0.98387796
HLA-DPA1*02:01-DPB1*10:01	EMERSLHDALCVVKR	0.4550529	0.8926247
HLA-DPA1*02:01-DPB1*10:01	EMQKLDAQVKELVLK	0.35357374	0.04376218
HLA-DPA1*02:01-DPB1*10:01	EMQKLPEAVQLIEKA	0.44350576	0.026921457
HLA-DPA1*02:01-DPB1*10:01	EMRKLQATVQELQKR	0.41414866	0.42013
HLA-DPA1*02:01-DPB1*10:01	ENAVEKVNIKPQVDR	0.18074134	0.7020738
HLA-DPA1*02:01-DPB1*10:01	ENQKYFKGTLGLQPG	0.41387895	0.02029691
HLA-DPA1*02:01-DPB1*10:01	ENREKVNDQAKLIVG	0.3192221	0.49785653
HLA-DPA1*02:01-DPB1*10:01	EPAVEKISIMAERLA	0.5723976	0.7384516
HLA-DPA1*02:01-DPB1*10:01	EPLHVAQALQKVKIE	0.47487363	0.22766905
HLA-DPA1*02:01-DPB1*10:01	EQEERQGMKVQALAR	0.4071383	0.96186507
HLA-DPA1*02:01-DPB1*10:01	EQLGKNVKLVERLVE	0.34045824	0.116693094
HLA-DPA1*02:01-DPB1*10:01	EQQRLKSQDLELSWN	0.20366696	0.89816666
HLA-DPA1*02:01-DPB1*10:01	EREKTYKLAENIDAQ	0.35418752	0.965641
HLA-DPA1*02:01-DPB1*10:01	ESKTLGAVQIMNGLF	0.5293814	0.002575574
HLA-DPA1*02:01-DPB1*10:01	ESQKLAAAVFSLAIK	0.723796	0.5327408
HLA-DPA1*02:01-DPB1*10:01	ETLQRADPPKTHVTH	0.20891376	0.5571984
HLA-DPA1*02:01-DPB1*10:01	ETLQRAEPPKTHVTH	0.29155877	0.6515284
HLA-DPA1*02:01-DPB1*10:01	ETSAKTAMNVNEIFM	0.45449534	0.004408359
HLA-DPA1*02:01-DPB1*10:01	ETYKYFSLPFCVGSK	0.5189903	0.07176119
HLA-DPA1*02:01-DPB1*10:01	EVEKRDSDIQQLQKQ	0.19990274	0.24899927
HLA-DPA1*02:01-DPB1*10:01	EVERLRRENQVLSVR	0.37623298	0.63982564
HLA-DPA1*02:01-DPB1*10:01	EVGKRPGQAQALEEA	0.31566444	0.16941169
HLA-DPA1*02:01-DPB1*10:01	EVLEVMQHMAKNVVK	0.33259755	0.6566916
HLA-DPA1*02:01-DPB1*10:01	EVLKAVTALVKNFPK	0.5407446	0.6972276
HLA-DPA1*02:01-DPB1*10:01	EVQKAVNTARGLYQR	0.44578084	0.18909621
HLA-DPA1*02:01-DPB1*10:01	EVQKSQSTAQNLTSD	0.34141025	0.05740112
HLA-DPA1*02:01-DPB1*10:01	EVRKKCAEEAQLISS	0.47337785	0.04434206
HLA-DPA1*02:01-DPB1*10:01	EYIRQGKEATAVVDQ	0.41262025	0.9874972
HLA-DPA1*02:01-DPB1*10:01	FAFKMASGAANVVGP	0.5770248	0.8804013
HLA-DPA1*02:01-DPB1*10:01	FAGKIVPKSLLLKPH	0.43928382	0.30232748
HLA-DPA1*02:01-DPB1*10:01	FEKRTSSAQVEGGVH	0.36003888	0.7787199
HLA-DPA1*02:01-DPB1*10:01	FIEKSYKSIFVLSPN	0.5184464	0.29943502
HLA-DPA1*02:01-DPB1*10:01	FISRESSLILAVTPA	0.6763171	0.9603354
HLA-DPA1*02:01-DPB1*10:01	FLGSKSSMAVHSLFK	0.56015146	0.15258534
HLA-DPA1*02:01-DPB1*10:01	FPVSKTLPELYELVN	0.38065225	0.012710501
HLA-DPA1*02:01-DPB1*10:01	FYKEKESVNAKVLKD	0.42499262	0.6815694
HLA-DPA1*02:01-DPB1*10:01	GAREAILALDIQDPG	0.39821103	0.79791594
HLA-DPA1*02:01-DPB1*10:01	GARLVAAKLEPKSFK	0.45222536	0.40540332
HLA-DPA1*02:01-DPB1*10:01	GDIKVSKLAGQLRME	0.4917236	0.2374349
HLA-DPA1*02:01-DPB1*10:01	GDKKAAKVQKLSKNE	0.32648385	0.7087021
HLA-DPA1*02:01-DPB1*10:01	GDRGKISKGLEDLKR	0.27248976	0.13802329
HLA-DPA1*02:01-DPB1*10:01	GDRLLSEVKKLAPKD	0.26210085	0.36777607
HLA-DPA1*02:01-DPB1*10:01	GDVRPKSSSVIHRTA	0.41871557	0.43835264
HLA-DPA1*02:01-DPB1*10:01	GENLSVAKAAIKSLS	0.5814177	0.06645294
HLA-DPA1*02:01-DPB1*10:01	GESEKLVKNLFELAR	0.33834437	0.018997204
HLA-DPA1*02:01-DPB1*10:01	GESEKLVKNLFQLAR	0.34049433	0.01595187
HLA-DPA1*02:01-DPB1*10:01	GEVQKAVNTAQGLFQ	0.42895418	0.19891173
HLA-DPA1*02:01-DPB1*10:01	GEVQKAVNTARGLYQ	0.4377531	0.2755787
HLA-DPA1*02:01-DPB1*10:01	GFDKVLWTPRVLSNG	0.32599455	0.118951894
HLA-DPA1*02:01-DPB1*10:01	GGAKVADKIQLINNM	0.30726212	0.14651486
HLA-DPA1*02:01-DPB1*10:01	GHDQKAAAKAALIYT	0.47090405	0.96298504
HLA-DPA1*02:01-DPB1*10:01	GHSLSKTCSPACPIP	0.1245365	0.006286186
HLA-DPA1*02:01-DPB1*10:01	GIKVDKGVVPLAGTN	0.3304899	0.31934068
HLA-DPA1*02:01-DPB1*10:01	GKESEKELALVKRLK	0.2574514	0.26713333
HLA-DPA1*02:01-DPB1*10:01	GKKVEVAVKQIIAGK	0.37189457	0.33603176
HLA-DPA1*02:01-DPB1*10:01	GLAVKEWLLAHEGHR	0.40341133	0.9967688
HLA-DPA1*02:01-DPB1*10:01	GLEKLGIFVKTVTEG	0.32781747	0.12068429
HLA-DPA1*02:01-DPB1*10:01	GLHSKKEVPIHRVAD	0.33294	0.3306436
HLA-DPA1*02:01-DPB1*10:01	GLPLAFTIAHELGHS	0.45037404	0.46338898
HLA-DPA1*02:01-DPB1*10:01	GNEKEFMKGNQLISN	0.36863345	0.19095768
HLA-DPA1*02:01-DPB1*10:01	GNLEIVKELIKNGAN	0.20407175	0.012828747
HLA-DPA1*02:01-DPB1*10:01	GNLTRHAAEALLLSN	0.72331655	0.769444
HLA-DPA1*02:01-DPB1*10:01	GPALKIYEHHIKVLQ	0.4880734	0.48684755
HLA-DPA1*02:01-DPB1*10:01	GPDGKLVTVGRDLKA	0.17137083	0.3499225
HLA-DPA1*02:01-DPB1*10:01	GPGAKSAAQAAAQTN	0.32025668	0.9935359
HLA-DPA1*02:01-DPB1*10:01	GPKLPWKLLHAALHL	0.45172614	0.1853556
HLA-DPA1*02:01-DPB1*10:01	GPLRGSSGAQATFPQ	0.18782043	0.48438257
HLA-DPA1*02:01-DPB1*10:01	GPPRAFAKVNSISPG	0.34159556	0.9948801
HLA-DPA1*02:01-DPB1*10:01	GPPSSRCVIAGQGVA	0.1540335	0.12884596
HLA-DPA1*02:01-DPB1*10:01	GPQEKKVVVYLQKLD	0.353989	0.5388517
HLA-DPA1*02:01-DPB1*10:01	GPQKKIISSIKALET	0.6601502	0.55547625
HLA-DPA1*02:01-DPB1*10:01	GPWGKAQASAQLVIQ	0.3502374	0.7352636
HLA-DPA1*02:01-DPB1*10:01	GQEEKTGVVSTGLIH	0.24418612	0.9759289
HLA-DPA1*02:01-DPB1*10:01	GQEEKTGVVSTGLIQ	0.21590781	0.95846224
HLA-DPA1*02:01-DPB1*10:01	GQLKVAKESDSVFVL	0.36481678	0.026006877
HLA-DPA1*02:01-DPB1*10:01	GRLDKLTVTSQNLQL	0.37822226	0.7635399
HLA-DPA1*02:01-DPB1*10:01	GSIKTVPKPIALEPC	0.5014048	0.030071035
HLA-DPA1*02:01-DPB1*10:01	GSQKDENLALYVENQ	0.22384048	0.025615567
HLA-DPA1*02:01-DPB1*10:01	GSRVVVGAPQEIVAA	0.40020576	0.55191416
HLA-DPA1*02:01-DPB1*10:01	GSYRAQISTKTSAKL	0.3860549	0.45752057
HLA-DPA1*02:01-DPB1*10:01	GTDKINSGAHKATLR	0.1744223	0.7243279
HLA-DPA1*02:01-DPB1*10:01	GTKQWVHARYACDDM	0.26147756	0.51476675
HLA-DPA1*02:01-DPB1*10:01	GTKRSGQVLEVSGSK	0.42243308	0.9136389
HLA-DPA1*02:01-DPB1*10:01	GTLQHAEIFLKNLKL	0.4400228	0.08273946
HLA-DPA1*02:01-DPB1*10:01	GTREAVIAQISSHVK	0.55445516	0.99869823
HLA-DPA1*02:01-DPB1*10:01	GVKKKPIYINVIRDP	0.38701743	0.29154056
HLA-DPA1*02:01-DPB1*10:01	GVRQKIFQVAQELSG	0.5608671	0.8993726
HLA-DPA1*02:01-DPB1*10:01	GYSVKKAPDAEELDK	0.20399718	0.5096992
HLA-DPA1*02:01-DPB1*10:01	HFQEKVESLEQEAAN	0.12475292	0.36743134
HLA-DPA1*02:01-DPB1*10:01	HPDKYPVGVHFLPKK	0.27046508	0.5831553
HLA-DPA1*02:01-DPB1*10:01	HPSKVAAAASCLSQK	0.5709321	0.90427893
HLA-DPA1*02:01-DPB1*10:01	HSEKEVADAIRLNEE	0.33396652	0.34221557
HLA-DPA1*02:01-DPB1*10:01	HTAREMANAKEIART	0.34193182	0.9614476
HLA-DPA1*02:01-DPB1*10:01	IAARLNIPVSQVNPR	0.5483156	0.9958948
HLA-DPA1*02:01-DPB1*10:01	IAEKRAVLAHVDVQT	0.49570233	0.9967095
HLA-DPA1*02:01-DPB1*10:01	IAGDKEVVIAQNDKH	0.1752017	0.98286694
HLA-DPA1*02:01-DPB1*10:01	IAHRIVAPGKGILAA	0.36559337	0.52128303
HLA-DPA1*02:01-DPB1*10:01	IANLQRAYSLAKEQR	0.42160404	0.9983036
HLA-DPA1*02:01-DPB1*10:01	IARLQHAAELIKTVA	0.54799396	0.39527348
HLA-DPA1*02:01-DPB1*10:01	IASQRLTPLARGDTL	0.33229315	0.92614174
HLA-DPA1*02:01-DPB1*10:01	IDKISKITSPVLIIH	0.6595159	0.17380245
HLA-DPA1*02:01-DPB1*10:01	IDRIKVSKAAADLMA	0.59095436	0.8584758
HLA-DPA1*02:01-DPB1*10:01	IDRYVAIVQAVSAHR	0.5627577	0.9332286
HLA-DPA1*02:01-DPB1*10:01	IDTSRHYLPVKIILK	0.5603121	0.71106553
HLA-DPA1*02:01-DPB1*10:01	IDVNKVVEYVKGLQK	0.42658684	0.08554327
HLA-DPA1*02:01-DPB1*10:01	IFKVWVQAFKVEGGQ	0.48408517	0.05526731
HLA-DPA1*02:01-DPB1*10:01	IFMAIAKKLPKNEPQ	0.28802842	0.19763403
HLA-DPA1*02:01-DPB1*10:01	IGAKSLTQVRAMMYS	0.5482301	0.041664872
HLA-DPA1*02:01-DPB1*10:01	IGQTGKIEPVVLPLL	0.3516836	0.018488634
HLA-DPA1*02:01-DPB1*10:01	IGSRLAVITQNIANL	0.48938173	0.8296196
HLA-DPA1*02:01-DPB1*10:01	IGVKSQEASQTLLDS	0.35166615	0.021286506
HLA-DPA1*02:01-DPB1*10:01	ILKMEIKAKNLTNYD	0.30950058	0.01818971
HLA-DPA1*02:01-DPB1*10:01	INELAVAMTAVKHEQ	0.4587058	0.0864904
HLA-DPA1*02:01-DPB1*10:01	INKKNLAKSQTLLGK	0.4658307	0.04526135
HLA-DPA1*02:01-DPB1*10:01	INRKEEENAKQILQR	0.22461544	0.2325598
HLA-DPA1*02:01-DPB1*10:01	IPELNKVARAAAEVA	0.5524391	0.93980074
HLA-DPA1*02:01-DPB1*10:01	IPKKLMHQAALLGQA	0.59641355	0.7326785
HLA-DPA1*02:01-DPB1*10:01	IQKKAVKNFTEVHPD	0.2992547	0.19397818
HLA-DPA1*02:01-DPB1*10:01	IRVKQYKQSLAIESD	0.6676407	0.79398286
HLA-DPA1*02:01-DPB1*10:01	IRVTSKALELVKQEG	0.5423712	0.31176096
HLA-DPA1*02:01-DPB1*10:01	ISIDRYVAIVQAVSA	0.5460021	0.64794815
HLA-DPA1*02:01-DPB1*10:01	ITGNKVDILPKQLFK	0.37844083	0.27725148
HLA-DPA1*02:01-DPB1*10:01	ITKRKWEAAHEAEQL	0.4751826	0.9995597
HLA-DPA1*02:01-DPB1*10:01	ITKRKWEAVHAAEQR	0.5911705	0.9983991
HLA-DPA1*02:01-DPB1*10:01	IVDVKMVSGFIPLKP	0.3688229	0.007066963
HLA-DPA1*02:01-DPB1*10:01	IVKPRLGTVMHRVIG	0.5224151	0.990074
HLA-DPA1*02:01-DPB1*10:01	IVNKKEKATGREVTH	0.16284871	0.12739179
HLA-DPA1*02:01-DPB1*10:01	IVTERVYAPASTLVD	0.5294735	0.99259394
HLA-DPA1*02:01-DPB1*10:01	KDGQLLSTVVRTLAT	0.4830448	0.036755707
HLA-DPA1*02:01-DPB1*10:01	KDKSRAPISAKLVAN	0.53853816	0.91322243
HLA-DPA1*02:01-DPB1*10:01	KEAKLAQQSQALQEL	0.47277153	0.27699116
HLA-DPA1*02:01-DPB1*10:01	KEALESVEVLIKNPK	0.40084583	0.36188802
HLA-DPA1*02:01-DPB1*10:01	KEEKSDKSAVSVDSK	0.14857934	0.27929798
HLA-DPA1*02:01-DPB1*10:01	KEISVAIKTLKVGYT	0.5395556	0.11035293
HLA-DPA1*02:01-DPB1*10:01	KEKEKLQKKAHELKR	0.17728125	0.60105884
HLA-DPA1*02:01-DPB1*10:01	KEKESVNAKVLKDVK	0.42945963	0.20772901
HLA-DPA1*02:01-DPB1*10:01	KELIERIPELNKVAR	0.30441973	0.97810096
HLA-DPA1*02:01-DPB1*10:01	KEPRAPWMAENLAPD	0.21904133	0.95027447
HLA-DPA1*02:01-DPB1*10:01	KETKALSLARALEEA	0.6666405	0.27762574
HLA-DPA1*02:01-DPB1*10:01	KGHKAAITSLDLSPN	0.47986278	0.9230321
HLA-DPA1*02:01-DPB1*10:01	KGLEKALKPANMLER	0.52315307	0.3290335
HLA-DPA1*02:01-DPB1*10:01	KISKITSPVLIIHGT	0.65132535	0.08251248
HLA-DPA1*02:01-DPB1*10:01	KKEHVIHIIDFGLAK	0.40513384	0.4702378
HLA-DPA1*02:01-DPB1*10:01	KKKKTTTIAVEVKKS	0.6255205	0.580069
allele	peptide	affinity_pred	mass_pred
HLA-DPA1*02:01-DPB1*10:01	KLAKEQEQAQKLKSQ	0.21608996	0.43596783
HLA-DPA1*02:01-DPB1*10:01	KLNRYPASSLVVVRS	0.5706864	0.36382037
HLA-DPA1*02:01-DPB1*10:01	KMKKEGKLIMGIGHR	0.42405814	0.20253758
HLA-DPA1*02:01-DPB1*10:01	KNCKVVFSQQELRKR	0.3743002	0.035771366
HLA-DPA1*02:01-DPB1*10:01	KNLKVTAVPTLLKYG	0.66306514	0.3797083
HLA-DPA1*02:01-DPB1*10:01	KPATKTDQVIQSLIA	0.4041096	0.09294839
HLA-DPA1*02:01-DPB1*10:01	KPIKKAPKAEPLASK	0.5137817	0.45872784
HLA-DPA1*02:01-DPB1*10:01	KPKKENIIAFEEIIE	0.43994972	0.67150176
HLA-DPA1*02:01-DPB1*10:01	KPPKVSLMPATLARA	0.65717196	0.7118324
HLA-DPA1*02:01-DPB1*10:01	KPRLGVTLHKVVVAG	0.5030549	0.53126335
HLA-DPA1*02:01-DPB1*10:01	KPSSVRALSIVLPIV	0.7149553	0.52123
HLA-DPA1*02:01-DPB1*10:01	KQQRPVPESQLLPGQ	0.1236875	0.009125338
HLA-DPA1*02:01-DPB1*10:01	KSSKIMESFKNMVPQ	0.4557729	0.012322841
HLA-DPA1*02:01-DPB1*10:01	KTKKAEEMALSLTRA	0.56096894	0.25117305
HLA-DPA1*02:01-DPB1*10:01	KTQKTAITVEHLAIK	0.57439727	0.88218516
HLA-DPA1*02:01-DPB1*10:01	KVIKQGLTANSLLDR	0.5955049	0.7193047
HLA-DPA1*02:01-DPB1*10:01	KVSKITSPVLIIHGT	0.65794885	0.07696204
HLA-DPA1*02:01-DPB1*10:01	KVSKRVSAVEEVRSH	0.57453954	0.6977902
HLA-DPA1*02:01-DPB1*10:01	KVTLNGVPAQPLGPR	0.33248422	0.3951915
HLA-DPA1*02:01-DPB1*10:01	KWAKIAAYGHEVGKR	0.45736444	0.61325395
HLA-DPA1*02:01-DPB1*10:01	KYGKLSKLSEIVYDS	0.4025604	0.67274934
HLA-DPA1*02:01-DPB1*10:01	LAEKHQKTLQLLRKQ	0.2897378	0.20085831
HLA-DPA1*02:01-DPB1*10:01	LAFRVVSGAANVIGP	0.569985	0.8985084
HLA-DPA1*02:01-DPB1*10:01	LAGDKNFITAEELRR	0.4685664	0.44529033
HLA-DPA1*02:01-DPB1*10:01	LAQRISSNIQKITQC	0.44758287	0.09489049
HLA-DPA1*02:01-DPB1*10:01	LATKINEKPQVIADY	0.30770072	0.5093868
HLA-DPA1*02:01-DPB1*10:01	LDFLSHNLQKFSRAQ	0.27059597	0.017484553
HLA-DPA1*02:01-DPB1*10:01	LDKEKRDAFVYAIKN	0.41605923	0.6107868
HLA-DPA1*02:01-DPB1*10:01	LDKLTVTSQNLQLEN	0.35545728	0.19343011
HLA-DPA1*02:01-DPB1*10:01	LDLSKRYIKALAEEN	0.5710305	0.96258277
HLA-DPA1*02:01-DPB1*10:01	LDRERILSLEQRVVE	0.35697547	0.8265931
HLA-DPA1*02:01-DPB1*10:01	LDVKRMMKTWTLQKG	0.3902811	0.06572519
HLA-DPA1*02:01-DPB1*10:01	LEEKVASLLHQVSWR	0.37826902	0.43811172
HLA-DPA1*02:01-DPB1*10:01	LEKKLPPLPLTLALG	0.46950307	0.14763102
HLA-DPA1*02:01-DPB1*10:01	LEKLPQVAEEISGPL	0.31609634	0.39029846
HLA-DPA1*02:01-DPB1*10:01	LEQRVVELQQTLAQK	0.3109455	0.2583531
HLA-DPA1*02:01-DPB1*10:01	LFQKILVPIQQVLKE	0.61910224	0.07858081
HLA-DPA1*02:01-DPB1*10:01	LGAKKGLGAQKVSSQ	0.4115523	0.506945
HLA-DPA1*02:01-DPB1*10:01	LGERLFPLIQAMHPT	0.45267296	0.9732213
HLA-DPA1*02:01-DPB1*10:01	LGGAKVADKIQLINN	0.29580677	0.38752502
HLA-DPA1*02:01-DPB1*10:01	LGPKLNHVAVELGKN	0.36900005	0.9852255
HLA-DPA1*02:01-DPB1*10:01	LGRSRLAKVVKTLKE	0.5134936	0.93185014
HLA-DPA1*02:01-DPB1*10:01	LHSNKIKSVPKQVVK	0.4910157	0.2333935
HLA-DPA1*02:01-DPB1*10:01	LINKYGLSAHPVAPQ	0.48031384	0.53209734
HLA-DPA1*02:01-DPB1*10:01	LIQKIPAAAKLLDRK	0.5967392	0.52163535
HLA-DPA1*02:01-DPB1*10:01	LKEKRVGGVQSLGGT	0.2979129	0.030934375
HLA-DPA1*02:01-DPB1*10:01	LKIKLGHYATQLQKT	0.50939924	0.71632284
HLA-DPA1*02:01-DPB1*10:01	LKKYVGAVQMLKREG	0.61542374	0.06432102
HLA-DPA1*02:01-DPB1*10:01	LKRKFGLKSHVSKPP	0.33369	0.46226746
HLA-DPA1*02:01-DPB1*10:01	LLEKKKTELAQKARK	0.33097765	0.9626234
HLA-DPA1*02:01-DPB1*10:01	LLGKAYGKAKSIVDK	0.37532243	0.58834547
HLA-DPA1*02:01-DPB1*10:01	LLPKSQTTAHELRYQ	0.3480817	0.6781629
HLA-DPA1*02:01-DPB1*10:01	LLPKYFKEALQLRPT	0.54144174	0.8248447
HLA-DPA1*02:01-DPB1*10:01	LLYKVPYVAQEIQEE	0.41719025	0.12254794
HLA-DPA1*02:01-DPB1*10:01	LNKVARAAAEVAGQF	0.6334016	0.98166287
HLA-DPA1*02:01-DPB1*10:01	LNRVKVSQAAADLKQ	0.63452935	0.9404882
HLA-DPA1*02:01-DPB1*10:01	LNSEKVAALIQKLNS	0.49543852	0.31731045
HLA-DPA1*02:01-DPB1*10:01	LNYKKNPAVTQLVDR	0.41269562	0.695061
HLA-DPA1*02:01-DPB1*10:01	LPEDKLAQSVQKLQD	0.37690783	0.15289451
HLA-DPA1*02:01-DPB1*10:01	LPEFYKTVSPALISR	0.6362266	0.75341755
HLA-DPA1*02:01-DPB1*10:01	LPEKLVIKNQQFHKE	0.22155215	0.32026976
HLA-DPA1*02:01-DPB1*10:01	LPLRPGVWTVKILHH	0.367286	0.5867368
HLA-DPA1*02:01-DPB1*10:01	LPREKYLTWASRQEP	0.21226385	0.9423065
HLA-DPA1*02:01-DPB1*10:01	LPSTRLATQPHLVQT	0.48768774	0.98488647
HLA-DPA1*02:01-DPB1*10:01	LQAKDVPVAEEVSAL	0.3202202	0.0908549
HLA-DPA1*02:01-DPB1*10:01	LQAKLKAQALAIETE	0.6142152	0.49739203
HLA-DPA1*02:01-DPB1*10:01	LQPYSLVTTLNSDLK	0.34703133	0.017422196
HLA-DPA1*02:01-DPB1*10:01	LQTKEFQVLKSLGKL	0.47215617	0.102454975
HLA-DPA1*02:01-DPB1*10:01	LRAKVWKIALNVAGK	0.5831296	0.99264824
HLA-DPA1*02:01-DPB1*10:01	LRGIQHTPISIKNAR	0.4197497	0.11892426
HLA-DPA1*02:01-DPB1*10:01	LRGKKIVHVAVGALH	0.6348924	0.96608174
HLA-DPA1*02:01-DPB1*10:01	LRMKLPKPPKPVSKM	0.30972603	0.3455544
HLA-DPA1*02:01-DPB1*10:01	LSEKLAAVVNNLNTG	0.43684146	0.5806068
HLA-DPA1*02:01-DPB1*10:01	LSPRLQYFGQSLSGG	0.26879677	0.11886114
HLA-DPA1*02:01-DPB1*10:01	LTLDKLDVKGKRVVM	0.27357265	0.053215362
HLA-DPA1*02:01-DPB1*10:01	LVAAKLEPKSFKHTH	0.19797726	0.13345262
HLA-DPA1*02:01-DPB1*10:01	LVQKLQKQSQQIAQD	0.28588283	0.35477394
HLA-DPA1*02:01-DPB1*10:01	LYSKFLLKAEPLAFT	0.7648103	0.06183623
HLA-DPA1*02:01-DPB1*10:01	MDYKGQKLAEQMFQG	0.2627465	0.10245329
HLA-DPA1*02:01-DPB1*10:01	MPKYAPKAASARTDL	0.29997155	0.7275487
HLA-DPA1*02:01-DPB1*10:01	MRQKHSQAVEELAEQ	0.44805604	0.19809425
HLA-DPA1*02:01-DPB1*10:01	MSDKQFHEAAYLADE	0.35543996	0.60009605
HLA-DPA1*02:01-DPB1*10:01	NATKEFIESLQLKPG	0.48846495	0.070065126
HLA-DPA1*02:01-DPB1*10:01	NCDKFGIVVHELGHV	0.4170788	0.002983305
HLA-DPA1*02:01-DPB1*10:01	NDIRKYEMFAQTLQQ	0.6528882	0.9870267
HLA-DPA1*02:01-DPB1*10:01	NDKAKLEVKSQTLEK	0.2820039	0.18089654
HLA-DPA1*02:01-DPB1*10:01	NDMKQQHVIETLIGK	0.30419567	0.014531436
HLA-DPA1*02:01-DPB1*10:01	NEDLRSWTAADTVAQ	0.38178363	0.9975899
HLA-DPA1*02:01-DPB1*10:01	NEYKKCATGNALCGK	0.18111283	0.017023135
HLA-DPA1*02:01-DPB1*10:01	NFIKEGVLVEHVKNV	0.51381963	0.33041626
HLA-DPA1*02:01-DPB1*10:01	NKDRFNHFSLTLNTN	0.4972862	0.69366854
HLA-DPA1*02:01-DPB1*10:01	NLLKEYFPVQVVTHG	0.53650975	0.1537907
HLA-DPA1*02:01-DPB1*10:01	NLQRAYSLAKEQRLN	0.50097066	0.99932945
HLA-DPA1*02:01-DPB1*10:01	NLRMKLPKPPKPVSK	0.2864072	0.33492333
HLA-DPA1*02:01-DPB1*10:01	NNMKVAIKTLKEGTM	0.3645414	0.032579664
HLA-DPA1*02:01-DPB1*10:01	NPKAHIAAKTVFHLA	0.52069277	0.45096478
HLA-DPA1*02:01-DPB1*10:01	NPRFGKMPLELVRKP	0.3998303	0.96414644
HLA-DPA1*02:01-DPB1*10:01	NSIQLSAKTIKQNSR	0.39639407	0.121400215
HLA-DPA1*02:01-DPB1*10:01	NSLKKGSLVKNLKDT	0.4166466	0.23952742
HLA-DPA1*02:01-DPB1*10:01	NSRKLLSAAKILADA	0.7241634	0.32366568
HLA-DPA1*02:01-DPB1*10:01	NSSQRVELLAKKISQ	0.40848213	0.77911586
HLA-DPA1*02:01-DPB1*10:01	NTEKLTAFVNTLNGK	0.42290106	0.39723244
HLA-DPA1*02:01-DPB1*10:01	NVEKQLEEAKELLEQ	0.22512904	0.06932728
HLA-DPA1*02:01-DPB1*10:01	NVERLSELVQAVSDP	0.3179337	0.9090586
HLA-DPA1*02:01-DPB1*10:01	NVGDKKGKIVDAVIQ	0.25612798	0.7148885
HLA-DPA1*02:01-DPB1*10:01	NVLRKLTVDVQFLKN	0.47219175	0.04107967
HLA-DPA1*02:01-DPB1*10:01	NYKKNPAVTQLVDRT	0.3704294	0.1351376
HLA-DPA1*02:01-DPB1*10:01	PEQRTSSMVSEVKTI	0.40913072	0.049197666
HLA-DPA1*02:01-DPB1*10:01	PGAAKSGVGTALLLK	0.2730155	0.6116885
HLA-DPA1*02:01-DPB1*10:01	PLGDIKVSKLAGQLR	0.29990742	0.3744592
HLA-DPA1*02:01-DPB1*10:01	PPRNWKDSILTKNLI	0.27949375	0.061647017
HLA-DPA1*02:01-DPB1*10:01	PSGQKTIHSEQAVFD	0.18646638	0.075033374
HLA-DPA1*02:01-DPB1*10:01	QEAVKKGSTAVGVRG	0.5033735	0.77333564
HLA-DPA1*02:01-DPB1*10:01	QEKLISSAKQVAAST	0.5907243	0.03936913
HLA-DPA1*02:01-DPB1*10:01	QGRLDKLTVTSQNLQ	0.31065834	0.81228876
HLA-DPA1*02:01-DPB1*10:01	QIRKLIKDGLIIRKP	0.3284491	0.11763346
HLA-DPA1*02:01-DPB1*10:01	QKERALEDAQAVNEQ	0.29193103	0.98671216
HLA-DPA1*02:01-DPB1*10:01	QLRKEGVFAKEVRTG	0.41864866	0.6280715
HLA-DPA1*02:01-DPB1*10:01	QNFIKEGVLVEHVKN	0.508559	0.72078145
HLA-DPA1*02:01-DPB1*10:01	QNVKHPVTGQFLYQD	0.32765085	0.021244667
HLA-DPA1*02:01-DPB1*10:01	QNVKTASDCGAVKHC	0.1898944	0.0029329
HLA-DPA1*02:01-DPB1*10:01	QPGREEGSPLELERL	0.11346458	0.060790718
HLA-DPA1*02:01-DPB1*10:01	QPLRSAAGAAALALT	0.62511504	0.7345873
HLA-DPA1*02:01-DPB1*10:01	QTDRTGETALHLAAR	0.35800382	0.91534793
HLA-DPA1*02:01-DPB1*10:01	QVPRKGIQAKEVLKK	0.52712196	0.94141924
HLA-DPA1*02:01-DPB1*10:01	RDDEKQLMNVEPIHA	0.29575032	0.18014035
HLA-DPA1*02:01-DPB1*10:01	RDRKESLDVYELDAK	0.26875106	0.360202
HLA-DPA1*02:01-DPB1*10:01	REELAGSLARAIAGG	0.41137648	0.25898302
HLA-DPA1*02:01-DPB1*10:01	RESKTLGAVQIMNGL	0.5653598	0.01236588
HLA-DPA1*02:01-DPB1*10:01	REYIRQGKEATAVVD	0.42784578	0.98847467
HLA-DPA1*02:01-DPB1*10:01	RGLKVCADPQATWVR	0.26689667	0.10217217
HLA-DPA1*02:01-DPB1*10:01	RGLKYIHSANVLHRD	0.6684247	0.34861073
HLA-DPA1*02:01-DPB1*10:01	RKEGVFAKEVRTGGM	0.18362294	0.03534141
HLA-DPA1*02:01-DPB1*10:01	RKVKAHSQTHRVDLG	0.22690353	0.9305747
HLA-DPA1*02:01-DPB1*10:01	RLAKQKIEDHLLSSG	0.19424655	0.026407186
HLA-DPA1*02:01-DPB1*10:01	RLEKRNSDLLLLVDT	0.52148074	0.09682469
HLA-DPA1*02:01-DPB1*10:01	RLPRQYSQPANLHPS	0.45100155	0.99808085
HLA-DPA1*02:01-DPB1*10:01	RLRRENQVLSVRIAD	0.5812944	0.73173255
HLA-DPA1*02:01-DPB1*10:01	RLVAAKLEPKSFKHT	0.2743866	0.04205883
HLA-DPA1*02:01-DPB1*10:01	RMKLPKPPKPVSKMR	0.2735041	0.40315548
HLA-DPA1*02:01-DPB1*10:01	RNVKDSVSASEVTST	0.41853663	0.122748956
HLA-DPA1*02:01-DPB1*10:01	RPFQKFHINIHILKD	0.5177524	0.3009905
HLA-DPA1*02:01-DPB1*10:01	RPGAKLWKKGEGLPN	0.10674758	0.9700815
HLA-DPA1*02:01-DPB1*10:01	RPGFRRQASLSQSIR	0.62652975	0.9275721
HLA-DPA1*02:01-DPB1*10:01	RPKEAPEPMELDGPK	0.122975096	0.107310355
HLA-DPA1*02:01-DPB1*10:01	RPPRGSHAPYLLVFQ	0.26246768	0.5085372
HLA-DPA1*02:01-DPB1*10:01	RREKNLEEAKKITIK	0.26628086	0.11476481
HLA-DPA1*02:01-DPB1*10:01	RSLKVAAVVESLERE	0.6909949	0.38573962
HLA-DPA1*02:01-DPB1*10:01	RTSRIAGLAVSLTKP	0.6921654	0.76449746
HLA-DPA1*02:01-DPB1*10:01	RTTKNEVVGRLILGA	0.3144151	0.011731496
HLA-DPA1*02:01-DPB1*10:01	RVDKAAAAAAALQAK	0.5070889	0.97933644
HLA-DPA1*02:01-DPB1*10:01	RVEIKDVKLPVQLQR	0.3492448	0.21548381
HLA-DPA1*02:01-DPB1*10:01	RVGQKESAYAKSEEF	0.20231096	0.34050182
HLA-DPA1*02:01-DPB1*10:01	SAKARWAAGALGVAG	0.58349913	0.8879243
HLA-DPA1*02:01-DPB1*10:01	SAKENINVKQVFERL	0.30202276	0.011182604
HLA-DPA1*02:01-DPB1*10:01	SDDRGIVYSKSLDRH	0.26537454	0.50050086
HLA-DPA1*02:01-DPB1*10:01	SDEKKSVKTVNQLAH	0.3932611	0.37217927
HLA-DPA1*02:01-DPB1*10:01	SDEKTWNLGLSNAKL	0.3194177	0.9867624
HLA-DPA1*02:01-DPB1*10:01	SDKQFHEAAYLADER	0.328757	0.82071036
HLA-DPA1*02:01-DPB1*10:01	SEEKKIKVILKVLDP	0.26819798	0.08473285
HLA-DPA1*02:01-DPB1*10:01	SEKELALVKRLKPLF	0.40065	0.016665656
HLA-DPA1*02:01-DPB1*10:01	SEKISNTAISISDHT	0.55839443	0.16810095
HLA-DPA1*02:01-DPB1*10:01	SEQHKEAAFFKELVR	0.36910838	0.04504965
HLA-DPA1*02:01-DPB1*10:01	SERKVVKMILKLLED	0.39816412	0.019790906
HLA-DPA1*02:01-DPB1*10:01	SFEAQGALANIAVDK	0.25223055	0.97542936
HLA-DPA1*02:01-DPB1*10:01	SFEKEATEAQSLEAT	0.43845704	0.15150169
HLA-DPA1*02:01-DPB1*10:01	SGDNSKVTSEVNRLL	0.26524645	0.026883826
HLA-DPA1*02:01-DPB1*10:01	SGNRDVLLCQKLEQK	0.12922457	0.3414348
HLA-DPA1*02:01-DPB1*10:01	SGSKSGNTASLTISG	0.25752702	0.3083839
HLA-DPA1*02:01-DPB1*10:01	SHPRYYISANVTGFK	0.549984	0.9934567
HLA-DPA1*02:01-DPB1*10:01	SIDRYVAIVQAVSAH	0.5691344	0.8894571
HLA-DPA1*02:01-DPB1*10:01	SILKMEIKAKNLTNY	0.41688925	0.018317435
HLA-DPA1*02:01-DPB1*10:01	SKNVIPALELVEPIK	0.5856057	0.08227308
HLA-DPA1*02:01-DPB1*10:01	SKSGSEAQTTKDVPN	0.06019535	0.049487375
HLA-DPA1*02:01-DPB1*10:01	SLLYKVPYVAQEIQE	0.47292373	0.19706799
HLA-DPA1*02:01-DPB1*10:01	SNPKAHIAAKTVFHL	0.46862668	0.6715208
HLA-DPA1*02:01-DPB1*10:01	SPDKLSLLEKLLPER	0.21738067	0.07984816
HLA-DPA1*02:01-DPB1*10:01	SPKATSSPLYLAHEV	0.41237995	0.04746978
HLA-DPA1*02:01-DPB1*10:01	SPKSRKVPHTVLNLK	0.50092906	0.7724841
HLA-DPA1*02:01-DPB1*10:01	SPPSKEPSPGQELPP	0.055280454	0.015774108
HLA-DPA1*02:01-DPB1*10:01	SPSSVAVIEAKKKNN	0.38983294	0.5419296
HLA-DPA1*02:01-DPB1*10:01	SPTLARTSTDLQVLA	0.3572089	0.357812
HLA-DPA1*02:01-DPB1*10:01	SPVRLLSLAFALSAH	0.72417015	0.67746556
HLA-DPA1*02:01-DPB1*10:01	SQEKLAQAAQSSVAT	0.53635764	0.86528635
HLA-DPA1*02:01-DPB1*10:01	SQEKLISSAKQVAAS	0.5665239	0.21416697
HLA-DPA1*02:01-DPB1*10:01	SQQKATLLGEELASA	0.39768946	0.028797705
HLA-DPA1*02:01-DPB1*10:01	SRKLLSAAKILADAT	0.6961505	0.17965493
HLA-DPA1*02:01-DPB1*10:01	SRQREYKVAALSAKR	0.66876316	0.9993073
HLA-DPA1*02:01-DPB1*10:01	SSKEVKTALKSARDA	0.38688096	0.74784905
HLA-DPA1*02:01-DPB1*10:01	SSSKLLLAAKALSTD	0.64156914	0.1740052
HLA-DPA1*02:01-DPB1*10:01	STRLATQPHLVQTQQ	0.45391968	0.63920784
HLA-DPA1*02:01-DPB1*10:01	STSKSVSTPQSTGSA	0.15292558	0.015256161
HLA-DPA1*02:01-DPB1*10:01	SVDRYLAIVWPVVSR	0.5631208	0.26088053
HLA-DPA1*02:01-DPB1*10:01	SVKKAGIEVQEIKEA	0.41506046	0.26272967
HLA-DPA1*02:01-DPB1*10:01	SVKKAPDAEELDKVA	0.22172755	0.2817324
HLA-DPA1*02:01-DPB1*10:01	SYLKFPTYAKSTRTT	0.36011186	0.6208333
HLA-DPA1*02:01-DPB1*10:01	TAAKHGEAQVKIWRR	0.28058404	0.33408996
HLA-DPA1*02:01-DPB1*10:01	TALKHYDKAKELDPT	0.29511815	0.8763571
HLA-DPA1*02:01-DPB1*10:01	TANKIAPTVWKLADR	0.47768492	0.22100237
HLA-DPA1*02:01-DPB1*10:01	TAVDTAAQISEQKSN	0.24329324	0.08200472
HLA-DPA1*02:01-DPB1*10:01	TDKEQLTAEAKELRQ	0.19014393	0.31792006
HLA-DPA1*02:01-DPB1*10:01	TDPKFESVAREVCKS	0.33263835	0.24183986
HLA-DPA1*02:01-DPB1*10:01	TDRGKTQKVTLNVHS	0.21283342	0.2659517
HLA-DPA1*02:01-DPB1*10:01	TEGDKKAAKVQKLSK	0.37414292	0.34514055
HLA-DPA1*02:01-DPB1*10:01	TEKKYVTGAQRLEEA	0.47486028	0.17064162
HLA-DPA1*02:01-DPB1*10:01	TERKKAVIEAEKIAQ	0.57687104	0.93875253
HLA-DPA1*02:01-DPB1*10:01	TFGKAAPAPQEATAT	0.24124525	0.025481815
HLA-DPA1*02:01-DPB1*10:01	TGSKLVDYARSVHEE	0.35313094	0.76044893
HLA-DPA1*02:01-DPB1*10:01	TGVKRAEISNAIDQY	0.538225	0.9250606
HLA-DPA1*02:01-DPB1*10:01	THLQPGTKFIKHWRM	0.3422983	0.00535859
HLA-DPA1*02:01-DPB1*10:01	TIEKALADAKALVER	0.42598823	0.744711
HLA-DPA1*02:01-DPB1*10:01	TIEKFEKEAAEMGKG	0.32048103	0.65781593
HLA-DPA1*02:01-DPB1*10:01	TIEKILTDAKTLLER	0.34066772	0.19623736
HLA-DPA1*02:01-DPB1*10:01	TKEKGAITAKELYTM	0.36875278	0.026707977
HLA-DPA1*02:01-DPB1*10:01	TKRKWEAAHEAEQLR	0.459001	0.9991051
HLA-DPA1*02:01-DPB1*10:01	TLAKTASGVNQLVDI	0.3896905	0.02097218
HLA-DPA1*02:01-DPB1*10:01	TLQKEVHAAKSLAII	0.7258826	0.25339624
HLA-DPA1*02:01-DPB1*10:01	TLSRFFDKVQDLGRD	0.29490024	0.49219877
HLA-DPA1*02:01-DPB1*10:01	TPLEKNAPVLLALLG	0.6329964	0.023032336
HLA-DPA1*02:01-DPB1*10:01	TQQKINHLPAETRQE	0.289534	0.98316413
HLA-DPA1*02:01-DPB1*10:01	TRKRGLKLATALSLS	0.8220874	0.35165435
HLA-DPA1*02:01-DPB1*10:01	TRLEKEGIVFKSLMK	0.4429709	0.049252193
HLA-DPA1*02:01-DPB1*10:01	TSAKTAMNVNEIFMA	0.43716925	0.004700552
HLA-DPA1*02:01-DPB1*10:01	TSSKKVIYSQPSARS	0.48685148	0.2056345
HLA-DPA1*02:01-DPB1*10:01	TTAKLVNKVIELLPE	0.3888484	0.21464086
HLA-DPA1*02:01-DPB1*10:01	TTDPKFESVAREVCK	0.31007633	0.13188216
HLA-DPA1*02:01-DPB1*10:01	TVEKVGSSVKHLKPG	0.4168396	0.50020844
HLA-DPA1*02:01-DPB1*10:01	VAEKVVVITKHNDDE	0.1697059	0.7748048
HLA-DPA1*02:01-DPB1*10:01	VAGHKEAHILRVLPG	0.39884558	0.8028886
HLA-DPA1*02:01-DPB1*10:01	VAIKTVNEAASMRER	0.58553517	0.4598549
HLA-DPA1*02:01-DPB1*10:01	VALKKLGSEGEDLIR	0.32528484	0.15825494
HLA-DPA1*02:01-DPB1*10:01	VASKNVIPALELVEP	0.5353467	0.1048633
HLA-DPA1*02:01-DPB1*10:01	VAVKTVNESASLRER	0.46093118	0.11998222
HLA-DPA1*02:01-DPB1*10:01	VAVLQAHHAKKEAAQ	0.35615444	0.8571247
HLA-DPA1*02:01-DPB1*10:01	VAVRKSAIMVKKMRE	0.64735866	0.95410264
HLA-DPA1*02:01-DPB1*10:01	VDEKISAMGKALVDQ	0.38180158	0.60432607
HLA-DPA1*02:01-DPB1*10:01	VDEKISHATEELETY	0.23766465	0.12371876
HLA-DPA1*02:01-DPB1*10:01	VDKTKQVSTYQEVIR	0.39878651	0.25398955
HLA-DPA1*02:01-DPB1*10:01	VDMQKLTHGVLHTKF	0.4317247	0.0603415
HLA-DPA1*02:01-DPB1*10:01	VDSGKSTTTGHLIYK	0.17723955	0.16717862
HLA-DPA1*02:01-DPB1*10:01	VDVKTMMNTWTLQKG	0.3127713	0.00638901
HLA-DPA1*02:01-DPB1*10:01	VEIKDVKLPVQLQRA	0.4199934	0.056511186
HLA-DPA1*02:01-DPB1*10:01	VEKKANKLAFKLEKR	0.42704403	0.8144409
HLA-DPA1*02:01-DPB1*10:01	VEQLRKEGVFAKEVR	0.41290146	0.4842127
HLA-DPA1*02:01-DPB1*10:01	VERAKKYILGNPLTP	0.33195543	0.6805862
HLA-DPA1*02:01-DPB1*10:01	VERLEVALKEAKERV	0.33951235	0.07297542
HLA-DPA1*02:01-DPB1*10:01	VERLSELVQAVSDPS	0.37951452	0.9045345
HLA-DPA1*02:01-DPB1*10:01	VETFASIVAHELGHN	0.44669667	0.38280448
HLA-DPA1*02:01-DPB1*10:01	VGQKESAYAKSEEFA	0.18096633	0.40133256
HLA-DPA1*02:01-DPB1*10:01	VIAKMDSTANEVEAV	0.31304753	0.03275276
HLA-DPA1*02:01-DPB1*10:01	VKKLKVPVHVIRMEQ	0.53329414	0.27382377
HLA-DPA1*02:01-DPB1*10:01	VKRKLQKDLEGLSQR	0.17852105	0.080103025
HLA-DPA1*02:01-DPB1*10:01	VKVFKQPSKPEIVSK	0.39328602	0.51680267
HLA-DPA1*02:01-DPB1*10:01	VLERGVKLAELQQRS	0.42451975	0.97269785
HLA-DPA1*02:01-DPB1*10:01	VLGTKNLSQILSDRE	0.23449413	0.032165773
HLA-DPA1*02:01-DPB1*10:01	VLKKEVIKTNNVSEH	0.25087026	0.2054675
HLA-DPA1*02:01-DPB1*10:01	VLPRKVITAAVIGSL	0.76564896	0.7128264
HLA-DPA1*02:01-DPB1*10:01	VLQGKLTKLAVQIGK	0.4271777	0.8148837
HLA-DPA1*02:01-DPB1*10:01	VMKKLAKVSHMTSDR	0.4447849	0.81446326
HLA-DPA1*02:01-DPB1*10:01	VNIFKVWVQAFKVEG	0.59018993	0.26330492
HLA-DPA1*02:01-DPB1*10:01	VPQIKEGKRVLIAAH	0.4934855	0.96237534
HLA-DPA1*02:01-DPB1*10:01	VPRKGIQAKEVLKKY	0.49905354	0.6281378
HLA-DPA1*02:01-DPB1*10:01	VQGILAMSRSLGDYP	0.22868754	0.021223072
HLA-DPA1*02:01-DPB1*10:01	VQKAVNTAQGLFQRW	0.4182638	0.013776451
HLA-DPA1*02:01-DPB1*10:01	VQKWLLAAGAQKCHS	0.45293653	0.39063063
HLA-DPA1*02:01-DPB1*10:01	VRPKKLAVEPKGSLE	0.39236024	0.49191505
HLA-DPA1*02:01-DPB1*10:01	VRQKIFQVAQELSGE	0.50847024	0.63336766
HLA-DPA1*02:01-DPB1*10:01	VSEKVSHVLAALQAG	0.57634205	0.67398334
HLA-DPA1*02:01-DPB1*10:01	VSTKIQQLLNTLKRP	0.26644567	0.01892462
HLA-DPA1*02:01-DPB1*10:01	VTAKTAPDVLRTKPA	0.3202926	0.49161744
HLA-DPA1*02:01-DPB1*10:01	VTTVCQALAKDPKLQ	0.19073182	0.002465071
HLA-DPA1*02:01-DPB1*10:01	VVGIKVDKGVVPLAG	0.29724538	0.26210803
HLA-DPA1*02:01-DPB1*10:01	VVLVAVDKGVFVLNK	0.31842917	0.022143092
HLA-DPA1*02:01-DPB1*10:01	VVYYRVQNATLAVAN	0.60252213	0.75097626
HLA-DPA1*02:01-DPB1*10:01	WNGQKLVTTVTEIAG	0.42921513	0.13586669
HLA-DPA1*02:01-DPB1*10:01	WTYSKEFKIPFEISK	0.400672	0.20880337
HLA-DPA1*02:01-DPB1*10:01	WYTKVTSVVVDVVPR	0.49352905	0.60146123
HLA-DPA1*02:01-DPB1*10:01	YDEKMYDAAKLLYNN	0.37841323	0.5214771
HLA-DPA1*02:01-DPB1*10:01	YDERSVHKVEPITKH	0.31406844	0.5481473
HLA-DPA1*02:01-DPB1*10:01	YDHVHPVGAFAKTSK	0.21004233	0.2370415
HLA-DPA1*02:01-DPB1*10:01	YEMKIGSIIFQVASG	0.5218824	0.021258088
HLA-DPA1*02:01-DPB1*10:01	YEVRLTQTVAHLKQQ	0.5329178	0.8583641
HLA-DPA1*02:01-DPB1*10:01	YFGKGTKQWVHARYA	0.25457853	0.46013054
HLA-DPA1*02:01-DPB1*10:01	YFNKYSSCPEPIVPG	0.27776986	0.13422136
HLA-DPA1*02:01-DPB1*10:01	YGTREAVIAQISSHV	0.54379904	0.99877024
HLA-DPA1*02:01-DPB1*10:01	YIYKCVNTTLQIKGK	0.35308328	0.00494274
HLA-DPA1*02:01-DPB1*10:01	YNEKILKEGNQLTES	0.21407971	0.044471815
HLA-DPA1*02:01-DPB1*10:01	YPVTIPLHVSKNGQT	0.2664866	0.38485378
HLA-DPA1*02:01-DPB1*10:01	YRKKMDIPAKLIVCG	0.5005788	0.23158264
HLA-DPA1*02:01-DPB1*10:01	YSPKATSSPLYLAHE	0.36420092	0.2095321
HLA-DPA1*02:01-DPB1*10:01	YSVKKAPDAEELDKV	0.24644668	0.28209302
