# Supplementary material for: MHCII-peptide presentation: an assessment of the state-of-the-art prediction methods
Source: Front Immunol. 2024 Mar 12;15:1293706. doi: 10.3389/fimmu.2024.1293706 (PMC11027168; doi:10.3389/fimmu.2024.1293706)
Supplement: Supplementary file 2 [file DataSheet_2.zip › output/BERT/pos/15_HLA-DPA1_02_01_DPB1_13_01.csv]

allele	peptide	affinity_pred	mass_pred
HLA-DPA1*02:01-DPB1*13:01	AAAKFTGLSKEELLK	0.4754591	0.15117452
HLA-DPA1*02:01-DPB1*13:01	AAEMVAVKLDKKLRE	0.36399162	0.25452667
HLA-DPA1*02:01-DPB1*13:01	AAPKVSPHVKPEQKQ	0.08520171	0.3565732
HLA-DPA1*02:01-DPB1*13:01	AAQKVISKPISEHKI	0.3276829	0.5778333
HLA-DPA1*02:01-DPB1*13:01	ACKKDIFKANKEVPC	0.20428635	0.002369426
HLA-DPA1*02:01-DPB1*13:01	ADDAMTLVLKKELVA	0.3488734	0.023438126
HLA-DPA1*02:01-DPB1*13:01	ADEKTASLCQLESFK	0.32662672	0.3334252
HLA-DPA1*02:01-DPB1*13:01	ADERVLWLAQREAKA	0.29966927	0.9862665
HLA-DPA1*02:01-DPB1*13:01	ADGQVKECYQSHRDT	0.0805349	0.06966956
HLA-DPA1*02:01-DPB1*13:01	ADKYAALANLDNIFS	0.39000225	0.6844211
HLA-DPA1*02:01-DPB1*13:01	ADRKLVTKIIAHELA	0.5371147	0.8382537
HLA-DPA1*02:01-DPB1*13:01	AEDTKLYAPTHKEAE	0.1979031	0.084099494
HLA-DPA1*02:01-DPB1*13:01	AELEKQLSQARKELE	0.26055807	0.4283964
HLA-DPA1*02:01-DPB1*13:01	AEQRWLVEPQIDDPN	0.20477492	0.99708825
HLA-DPA1*02:01-DPB1*13:01	AERYKLERLAEAEKS	0.35496828	0.9093691
HLA-DPA1*02:01-DPB1*13:01	ALAKTNRLAELEEFI	0.41402122	0.23219399
HLA-DPA1*02:01-DPB1*13:01	APDKAITQEQCEARG	0.0721728	0.3279249
HLA-DPA1*02:01-DPB1*13:01	APDPEKMFQLSRAEL	0.34838554	0.7496587
HLA-DPA1*02:01-DPB1*13:01	APREKSQKAIQDEIR	0.18361695	0.8406251
HLA-DPA1*02:01-DPB1*13:01	APYLKVDTIAADESF	0.35867614	0.8347524
HLA-DPA1*02:01-DPB1*13:01	AQGQKKVEELEGEIT	0.19282332	0.42077154
HLA-DPA1*02:01-DPB1*13:01	AQQQKACIRAPIDHG	0.15578146	0.42806134
HLA-DPA1*02:01-DPB1*13:01	AQYKVAIKAIREGAM	0.40989453	0.70162755
HLA-DPA1*02:01-DPB1*13:01	ARLKAAIQSQLDGVR	0.3504047	0.83139247
HLA-DPA1*02:01-DPB1*13:01	ASGERYHVEPHPEHL	0.17764933	0.98647803
HLA-DPA1*02:01-DPB1*13:01	ASHKWYAICLSDVGD	0.45158967	0.18541072
HLA-DPA1*02:01-DPB1*13:01	ASLTVKAYLLGKEDA	0.41502318	0.18095556
HLA-DPA1*02:01-DPB1*13:01	ASSDKYAALAELDSV	0.37046903	0.6849058
HLA-DPA1*02:01-DPB1*13:01	ATEKKQKSILYDERS	0.18413061	0.06944673
HLA-DPA1*02:01-DPB1*13:01	AYIKNSNPALNDNLE	0.28595477	0.9326092
HLA-DPA1*02:01-DPB1*13:01	CLHQKRVHDSVVDKL	0.25653094	0.007822893
HLA-DPA1*02:01-DPB1*13:01	CLNKKSPISHEESRL	0.22888437	0.005352545
HLA-DPA1*02:01-DPB1*13:01	DDAMTLVLKKELVAH	0.311016	0.0868946
HLA-DPA1*02:01-DPB1*13:01	DDKAKLAPGTIVEVW	0.29895607	0.021482747
HLA-DPA1*02:01-DPB1*13:01	DDKWKRGSEPVPEKK	0.15536998	0.85131204
HLA-DPA1*02:01-DPB1*13:01	DEDKHFVVALYDYTA	0.45005196	0.642903
HLA-DPA1*02:01-DPB1*13:01	DEETGKVKAHSQTDR	0.03313064	0.4625852
HLA-DPA1*02:01-DPB1*13:01	DFQKAYKLTEEEALD	0.39429054	0.6571026
HLA-DPA1*02:01-DPB1*13:01	DFSSKLDNIYSSDKF	0.3084591	0.005843035
HLA-DPA1*02:01-DPB1*13:01	DGKDYIALKEDLRSW	0.2269095	0.7675173
HLA-DPA1*02:01-DPB1*13:01	DGKDYIALNEDLSSW	0.29979342	0.6748831
HLA-DPA1*02:01-DPB1*13:01	DGKKSSILQAESKKD	0.28586167	0.50146544
HLA-DPA1*02:01-DPB1*13:01	DGLEKTNSKLQEELS	0.27101585	0.06055051
HLA-DPA1*02:01-DPB1*13:01	DGPKKTISVARLEKA	0.4261387	0.8596026
HLA-DPA1*02:01-DPB1*13:01	DGTFQKWAAVVVPSG	0.3705141	0.95977247
HLA-DPA1*02:01-DPB1*13:01	DGTKEYTEGLLDNVT	0.29471207	0.52897525
HLA-DPA1*02:01-DPB1*13:01	DHLRKEASDPQPEEA	0.051919226	0.8295636
HLA-DPA1*02:01-DPB1*13:01	DICKDVVTAAGDMLK	0.2392924	0.004034671
HLA-DPA1*02:01-DPB1*13:01	DIDVAKVNTLIRPDG	0.15069725	0.26046413
HLA-DPA1*02:01-DPB1*13:01	DIKLEKFSISAHGKE	0.46045685	0.6887267
HLA-DPA1*02:01-DPB1*13:01	DKDKTGKLSIPEGKK	0.12855415	0.31529707
HLA-DPA1*02:01-DPB1*13:01	DKTKAFQIMQEELRQ	0.45321232	0.51929796
HLA-DPA1*02:01-DPB1*13:01	DLKDMTSEQLDDILK	0.3548319	0.58773303
HLA-DPA1*02:01-DPB1*13:01	DLSKRYVKALAEENK	0.40586546	0.99550086
HLA-DPA1*02:01-DPB1*13:01	DMEKILLDAQHESGR	0.31941313	0.04552986
HLA-DPA1*02:01-DPB1*13:01	DNEIKVAKAEAAGHR	0.2662426	0.975358
HLA-DPA1*02:01-DPB1*13:01	DNEKMIVAVEKDSFQ	0.31239018	0.35834914
HLA-DPA1*02:01-DPB1*13:01	DNKEIKLENLEPEHE	0.3650319	0.6877628
HLA-DPA1*02:01-DPB1*13:01	DNNIKNASLVQIDAS	0.36619073	0.11979071
HLA-DPA1*02:01-DPB1*13:01	DNVKYLKKILDELEK	0.30188832	0.093397066
HLA-DPA1*02:01-DPB1*13:01	DPEERGVKLGLGDFI	0.21472979	0.10039351
HLA-DPA1*02:01-DPB1*13:01	DPGEKISATLKREFG	0.26955068	0.51282114
HLA-DPA1*02:01-DPB1*13:01	DPPAKDVMPGPRQEL	0.09520774	0.048023503
HLA-DPA1*02:01-DPB1*13:01	DQRQYIVAEFEQGHQ	0.35028988	0.9912771
HLA-DPA1*02:01-DPB1*13:01	DRKLVTKIIAHELAH	0.53475577	0.79823697
HLA-DPA1*02:01-DPB1*13:01	DSLKSIRYKIVNFDP	0.34188837	0.25484717
HLA-DPA1*02:01-DPB1*13:01	DSVEIPALKVVKKVK	0.4207088	0.19331858
HLA-DPA1*02:01-DPB1*13:01	DTKLIKGVIVDKDFS	0.33215818	0.52283716
HLA-DPA1*02:01-DPB1*13:01	DTLSKFSHDADPEVS	0.1261105	0.28037867
HLA-DPA1*02:01-DPB1*13:01	DVVRAKNGKTIQVDN	0.15926097	0.3057131
HLA-DPA1*02:01-DPB1*13:01	EAEKIESLINSDSPT	0.24477942	0.07537888
HLA-DPA1*02:01-DPB1*13:01	EAKKGETLSQEEQRK	0.14834185	0.4179719
HLA-DPA1*02:01-DPB1*13:01	EAKKLAGRAAVENHV	0.38614136	0.82660943
HLA-DPA1*02:01-DPB1*13:01	EALREVSAAREEVPG	0.19848421	0.96622264
HLA-DPA1*02:01-DPB1*13:01	EAPKMVPKAVEDGIK	0.13142529	0.67375726
HLA-DPA1*02:01-DPB1*13:01	EAQRRFATLQNELQS	0.36329332	0.86122876
HLA-DPA1*02:01-DPB1*13:01	EASKEAALANQEVWE	0.24778338	0.74932057
HLA-DPA1*02:01-DPB1*13:01	EDGKAWHLAETEHCG	0.17064366	0.94978714
HLA-DPA1*02:01-DPB1*13:01	EDRLFFLGQKELEGA	0.39001283	0.35419685
HLA-DPA1*02:01-DPB1*13:01	EEEPGIHSLKHNKRV	0.20028041	0.036527034
HLA-DPA1*02:01-DPB1*13:01	EEFALAKHLIKIKLD	0.41722292	0.07966078
HLA-DPA1*02:01-DPB1*13:01	EEKHQKQLERAQLEN	0.17746837	0.57023734
HLA-DPA1*02:01-DPB1*13:01	EEKKKWAQQVEKERE	0.22826865	0.6824034
HLA-DPA1*02:01-DPB1*13:01	EEKKYIHIFLNEVVA	0.70967156	0.519703
HLA-DPA1*02:01-DPB1*13:01	EELEKTFTFLQEEVR	0.47464743	0.3296439
HLA-DPA1*02:01-DPB1*13:01	EEPGIHSLKHNKRVL	0.21857855	0.1113046
HLA-DPA1*02:01-DPB1*13:01	EGKLEHTLARDLVPG	0.26389095	0.11337479
HLA-DPA1*02:01-DPB1*13:01	EGLNKAIHYFRKELE	0.38221112	0.083606124
HLA-DPA1*02:01-DPB1*13:01	EHVIIQAEFYLNPDQ	0.46358022	0.4289547
HLA-DPA1*02:01-DPB1*13:01	EIEKYVAEIEKEKEE	0.33985975	0.22894423
HLA-DPA1*02:01-DPB1*13:01	EIKLAKLPDFESRYV	0.35102245	0.17487623
HLA-DPA1*02:01-DPB1*13:01	EINLVDDYFELVQHE	0.4444783	0.6583515
HLA-DPA1*02:01-DPB1*13:01	EKAKAVPLIHQEGNR	0.2937582	0.62472737
HLA-DPA1*02:01-DPB1*13:01	EKAMKRDKIIVNDRQ	0.19155234	0.7011157
HLA-DPA1*02:01-DPB1*13:01	EKEEKALSSLQEELN	0.41781738	0.17077485
HLA-DPA1*02:01-DPB1*13:01	EKKKYETPQREESSE	0.15302981	0.089250766
HLA-DPA1*02:01-DPB1*13:01	EKVAKEIARAVVEKR	0.3892352	0.7881969
HLA-DPA1*02:01-DPB1*13:01	EKVKKQLADAVAELK	0.37446392	0.73713326
HLA-DPA1*02:01-DPB1*13:01	ELEKTFTFLQEEVRR	0.4810199	0.49995232
HLA-DPA1*02:01-DPB1*13:01	ENAVEKVNIKPQVDR	0.20292558	0.7600714
HLA-DPA1*02:01-DPB1*13:01	ENRKRIISPSFDNIK	0.4229903	0.99107647
HLA-DPA1*02:01-DPB1*13:01	EPRFIAVGYVDDTQF	0.3048522	0.9908773
HLA-DPA1*02:01-DPB1*13:01	EQLEKYMQAVRQDPL	0.3293682	0.15657914
HLA-DPA1*02:01-DPB1*13:01	EREKFWKIGNKERDG	0.19719307	0.9819301
HLA-DPA1*02:01-DPB1*13:01	ERRGRIYIQAHIDRD	0.37759325	0.99853706
HLA-DPA1*02:01-DPB1*13:01	ERRKRATVLESEGTR	0.29662558	0.8060683
HLA-DPA1*02:01-DPB1*13:01	ERSEKSVEITKQDTK	0.1663894	0.602298
HLA-DPA1*02:01-DPB1*13:01	ERYKLERLAEAEKSQ	0.31560004	0.80349094
HLA-DPA1*02:01-DPB1*13:01	ERYKLLHILEFDSDR	0.37982622	0.11315445
HLA-DPA1*02:01-DPB1*13:01	ESRDKLPQPVQPDPV	0.12432702	0.1699084
HLA-DPA1*02:01-DPB1*13:01	ESRKLEKGIQVEIYS	0.4022568	0.05656172
HLA-DPA1*02:01-DPB1*13:01	ETQKYKRQAQADRVS	0.16449495	0.59272164
HLA-DPA1*02:01-DPB1*13:01	EVAKIIYIVHDEVKD	0.41897175	0.3245662
HLA-DPA1*02:01-DPB1*13:01	EVLEKQPVLSQTEAR	0.3592169	0.33213082
HLA-DPA1*02:01-DPB1*13:01	FARKFESTVNQEVLE	0.608462	0.5973779
HLA-DPA1*02:01-DPB1*13:01	FATKVVHLLGSEQQS	0.32060957	0.08769968
HLA-DPA1*02:01-DPB1*13:01	FDGKKSSILQAESKK	0.3429149	0.55525917
HLA-DPA1*02:01-DPB1*13:01	FEEKFFQTCEKELAK	0.48877	0.11363907
HLA-DPA1*02:01-DPB1*13:01	FEKRTSSAQVEGGVH	0.19559687	0.79137844
HLA-DPA1*02:01-DPB1*13:01	FEVKKYVLPNFEVKI	0.5290522	0.67850655
HLA-DPA1*02:01-DPB1*13:01	FGDKQDKKIAPETRR	0.055307355	0.15208702
HLA-DPA1*02:01-DPB1*13:01	FGPKKVKPAEAETAG	0.11512081	0.86302614
HLA-DPA1*02:01-DPB1*13:01	FGSREWVLGRVEYDT	0.26181787	0.99789846
HLA-DPA1*02:01-DPB1*13:01	FGVKQIATGVSDTIC	0.1611043	0.005617309
HLA-DPA1*02:01-DPB1*13:01	FHRQKDVKIVTVEKK	0.3392819	0.3299766
HLA-DPA1*02:01-DPB1*13:01	FKEKSYKATVIEGKQ	0.37582633	0.54196733
HLA-DPA1*02:01-DPB1*13:01	FPQFIKAYKTGNMDQ	0.2395069	0.8066715
HLA-DPA1*02:01-DPB1*13:01	FQRWKQLSLPQQEAQ	0.3292513	0.69721824
HLA-DPA1*02:01-DPB1*13:01	FRIKVVKHPIFERRG	0.39775	0.77032083
HLA-DPA1*02:01-DPB1*13:01	GAEQRWLVEPQIDDP	0.19305943	0.9881611
HLA-DPA1*02:01-DPB1*13:01	GAQKQFKNFQIEVQK	0.3586877	0.19542284
HLA-DPA1*02:01-DPB1*13:01	GDKMTKTGSHPKLDR	0.0820885	0.4192563
HLA-DPA1*02:01-DPB1*13:01	GEPRFIAVGYVDDTQ	0.2610552	0.99812716
HLA-DPA1*02:01-DPB1*13:01	GGKKENLKAAQEEYV	0.3241485	0.53741723
HLA-DPA1*02:01-DPB1*13:01	GIFYATSFLDLYRNP	0.73727596	0.63821316
HLA-DPA1*02:01-DPB1*13:01	GKKENLKAAQEEYVK	0.33697766	0.6748337
HLA-DPA1*02:01-DPB1*13:01	GKRKAALVPNEERPM	0.2109887	0.9031553
HLA-DPA1*02:01-DPB1*13:01	GKSKLETLPKEDLIK	0.3482148	0.4977982
HLA-DPA1*02:01-DPB1*13:01	GLEKTASISIADPFF	0.41281804	0.11783628
HLA-DPA1*02:01-DPB1*13:01	GLGRAYALAFAERGA	0.476688	0.99734956
HLA-DPA1*02:01-DPB1*13:01	GPCPKVCHLLEGEKT	0.09832527	0.11484717
HLA-DPA1*02:01-DPB1*13:01	GPDIFAKLVPMAAHE	0.3085366	0.67327857
HLA-DPA1*02:01-DPB1*13:01	GPIRKKLKIIPEDQS	0.25738427	0.9578738
HLA-DPA1*02:01-DPB1*13:01	GPKEAKKAFLDFYHS	0.34272924	0.816666
HLA-DPA1*02:01-DPB1*13:01	GPKKVKPAEAETAGA	0.14391837	0.80528736
HLA-DPA1*02:01-DPB1*13:01	GPLAKIWLAAHWDKK	0.37334543	0.9461926
HLA-DPA1*02:01-DPB1*13:01	GPVGVFEWEAFARGT	0.47007757	0.85649025
HLA-DPA1*02:01-DPB1*13:01	GQKESAYAKSEEFAV	0.31246474	0.054983824
HLA-DPA1*02:01-DPB1*13:01	GQKKVEELEGEITTL	0.28561065	0.1315601
HLA-DPA1*02:01-DPB1*13:01	GRHVKTYEVSLREKE	0.4560801	0.96380824
HLA-DPA1*02:01-DPB1*13:01	GRRARAKPQAEPPPP	0.086749785	0.90309924
HLA-DPA1*02:01-DPB1*13:01	GSLRGLAKAKPEASF	0.26010564	0.17193672
HLA-DPA1*02:01-DPB1*13:01	GSMDKKSSTVSEDVE	0.1543147	0.13099702
HLA-DPA1*02:01-DPB1*13:01	GSPRVYWLGLNDRAQ	0.22681098	0.99880755
HLA-DPA1*02:01-DPB1*13:01	GTKNLSQILSDREEI	0.24380344	0.028470373
HLA-DPA1*02:01-DPB1*13:01	GTWQKVIQVVQSDSF	0.33457807	0.06803785
HLA-DPA1*02:01-DPB1*13:01	GVEKKSVAKLQDERT	0.18337587	0.08892288
HLA-DPA1*02:01-DPB1*13:01	GVKLVSIGAEEIVDG	0.48459065	0.44537073
HLA-DPA1*02:01-DPB1*13:01	HFGDKQDKKIAPETR	0.041836713	0.07650016
HLA-DPA1*02:01-DPB1*13:01	HLNQKATKKGEQELA	0.07047655	0.1222866
HLA-DPA1*02:01-DPB1*13:01	HLRKEASDPQPEEAD	0.04080435	0.50018185
HLA-DPA1*02:01-DPB1*13:01	HPVELLARDFEKNYN	0.3552474	0.92527324
HLA-DPA1*02:01-DPB1*13:01	HQLKINPYVLSDKDR	0.44027314	0.87988585
HLA-DPA1*02:01-DPB1*13:01	IAEKIVKDAYQEKTA	0.1725966	0.55512303
HLA-DPA1*02:01-DPB1*13:01	IAEKRAVLAHVDVQT	0.3266026	0.99705106
HLA-DPA1*02:01-DPB1*13:01	IARKQVEIAQREGAK	0.24429552	0.96820146
HLA-DPA1*02:01-DPB1*13:01	IASQRLTPLARGDTL	0.29801995	0.9307453
HLA-DPA1*02:01-DPB1*13:01	IDKDKTGKLSIPEGK	0.093592845	0.42828092
HLA-DPA1*02:01-DPB1*13:01	IDRLKVFKEVMRDIT	0.40318978	0.48126012
HLA-DPA1*02:01-DPB1*13:01	IEFIVPSVPKFPKEK	0.32342562	0.007802579
HLA-DPA1*02:01-DPB1*13:01	IEISKLTDKVQAEYR	0.23445581	0.08485254
HLA-DPA1*02:01-DPB1*13:01	IEKQKLVYILNRDAA	0.3209076	0.64054936
HLA-DPA1*02:01-DPB1*13:01	IFAKLVPMAAHEASS	0.35609704	0.70689684
HLA-DPA1*02:01-DPB1*13:01	IHLGAKFSPCIRKDG	0.18204992	0.05597771
HLA-DPA1*02:01-DPB1*13:01	IILKYIGMAKREINK	0.41484258	0.14224006
HLA-DPA1*02:01-DPB1*13:01	IKIKWFLNGQEERAG	0.3387156	0.81480426
HLA-DPA1*02:01-DPB1*13:01	IKYFKKQKRLIPERT	0.2507418	0.11411265
HLA-DPA1*02:01-DPB1*13:01	ILKKEVIVAKDEVAH	0.23669672	0.7399191
HLA-DPA1*02:01-DPB1*13:01	ILRKEVIIAKDEVAH	0.2539921	0.89807665
HLA-DPA1*02:01-DPB1*13:01	INEKTGKIPVTDEEQ	0.047115393	0.9853031
HLA-DPA1*02:01-DPB1*13:01	IPLKEMPAVQLDTQH	0.3599806	0.4599719
HLA-DPA1*02:01-DPB1*13:01	IPTKDVPIVHTETKT	0.18651037	0.2732225
HLA-DPA1*02:01-DPB1*13:01	IPVKLVHDSLEDLQM	0.4054778	0.46411163
HLA-DPA1*02:01-DPB1*13:01	IQDKLFQVAKREREA	0.29275513	0.79437226
HLA-DPA1*02:01-DPB1*13:01	IQGGKTLSVSQLELQ	0.3988957	0.48979792
HLA-DPA1*02:01-DPB1*13:01	IQGHKEMSKVWNDLR	0.2431505	0.17771837
HLA-DPA1*02:01-DPB1*13:01	IRNKTGSLGHVDSHS	0.10487092	0.36461625
HLA-DPA1*02:01-DPB1*13:01	IRQKAQILAQKELPI	0.44106537	0.8185487
HLA-DPA1*02:01-DPB1*13:01	ISAKLNKPFLFDTKP	0.34488645	0.023964297
HLA-DPA1*02:01-DPB1*13:01	ISDKKAEKATEEVSK	0.16884112	0.9240836
HLA-DPA1*02:01-DPB1*13:01	ISKKNAAIAVLEELK	0.5631712	0.8898342
HLA-DPA1*02:01-DPB1*13:01	ISLQKQNSDMQAELQ	0.26363054	0.051516343
HLA-DPA1*02:01-DPB1*13:01	ISRKLFDTLNEDLFQ	0.4731322	0.48405957
HLA-DPA1*02:01-DPB1*13:01	ISTKEVPIVQTETKT	0.24756841	0.13523157
HLA-DPA1*02:01-DPB1*13:01	ISTKLMNIFLKDSIT	0.48209074	0.010540257
HLA-DPA1*02:01-DPB1*13:01	ITKGWKEVHELYKEK	0.21495572	0.17004374
HLA-DPA1*02:01-DPB1*13:01	IVREKKILEVHIDKG	0.29180935	0.85444784
HLA-DPA1*02:01-DPB1*13:01	KADRAGVLAGHDNRV	0.16306113	0.99909914
HLA-DPA1*02:01-DPB1*13:01	KASGERYHVEPHPEH	0.111714445	0.96062374
HLA-DPA1*02:01-DPB1*13:01	KAVKNFTEVHPDYGS	0.18400808	0.49377775
HLA-DPA1*02:01-DPB1*13:01	KDNKVYIKTHGEHVG	0.23202105	0.9421055
HLA-DPA1*02:01-DPB1*13:01	KEEKALSSLQEELNK	0.3848486	0.36722255
HLA-DPA1*02:01-DPB1*13:01	KEPKTVNVVQFEPSK	0.41253197	0.72604716
HLA-DPA1*02:01-DPB1*13:01	KFEKISESAKQELID	0.36676693	0.7264927
HLA-DPA1*02:01-DPB1*13:01	KFEKRTSSAQVEGGV	0.25107113	0.27515948
HLA-DPA1*02:01-DPB1*13:01	KFKKKAYQAIEERQS	0.37057394	0.6907607
HLA-DPA1*02:01-DPB1*13:01	KFVKEQKQVQEEISR	0.19776002	0.6207603
HLA-DPA1*02:01-DPB1*13:01	KGFKAEWLAVKDERL	0.4743709	0.4598754
HLA-DPA1*02:01-DPB1*13:01	KGGKIYKVPSTETEA	0.16382477	0.84170926
HLA-DPA1*02:01-DPB1*13:01	KGNKALSVGNIDDAL	0.24128768	0.279124
HLA-DPA1*02:01-DPB1*13:01	KIETVKYPTYPEAEK	0.22706364	0.41604996
HLA-DPA1*02:01-DPB1*13:01	KKAKIISAAFEERHN	0.45975912	0.8716833
HLA-DPA1*02:01-DPB1*13:01	KKARSFAKAAIEKQK	0.4548636	0.998767
HLA-DPA1*02:01-DPB1*13:01	KKAVKNFTEVHPDYG	0.23197629	0.6447853
HLA-DPA1*02:01-DPB1*13:01	KLGKAGHKATLEEAR	0.18332288	0.7928041
HLA-DPA1*02:01-DPB1*13:01	KLVRLYAVVTREEPI	0.4946775	0.9726961
HLA-DPA1*02:01-DPB1*13:01	KMTKKIKKLEKETTM	0.25818732	0.006428222
HLA-DPA1*02:01-DPB1*13:01	KMTKTGSHPKLDRED	0.06945658	0.5272484
HLA-DPA1*02:01-DPB1*13:01	KNLKEAVKMLEDSQR	0.31729084	0.2986403
HLA-DPA1*02:01-DPB1*13:01	KNLKKEFLHAQEEVK	0.46903163	0.9493629
HLA-DPA1*02:01-DPB1*13:01	KPEQVAKQIVKDAIQ	0.22974439	0.5980722
HLA-DPA1*02:01-DPB1*13:01	KPKKEDSSPKEETDK	0.030913707	0.09040582
HLA-DPA1*02:01-DPB1*13:01	KPKKENIIAFEEIIE	0.5485242	0.7872156
HLA-DPA1*02:01-DPB1*13:01	KPQLEKLIATTAHEK	0.3296375	0.70698
HLA-DPA1*02:01-DPB1*13:01	KQLEKLAKKAEKDSK	0.14121266	0.924057
HLA-DPA1*02:01-DPB1*13:01	KQVKVVTLAIGDGAN	0.28967527	0.89374304
HLA-DPA1*02:01-DPB1*13:01	KREKAVWVLNPEAGM	0.26550683	0.20888574
HLA-DPA1*02:01-DPB1*13:01	KSEMESVLAQLDNYG	0.25535327	0.5834918
HLA-DPA1*02:01-DPB1*13:01	KSTKFGKYPVLEVII	0.49893746	0.012599001
HLA-DPA1*02:01-DPB1*13:01	KSVKALSSLHGDDQD	0.28145188	0.08894088
HLA-DPA1*02:01-DPB1*13:01	KTLKIENVSYQDKGN	0.28583887	0.092500046
HLA-DPA1*02:01-DPB1*13:01	KVAKAEAAGHRDTLY	0.10455089	0.17978628
HLA-DPA1*02:01-DPB1*13:01	KVKKQLADAVAELKL	0.4490512	0.22099479
HLA-DPA1*02:01-DPB1*13:01	KVLERDQKLSELDDR	0.22884938	0.99365747
HLA-DPA1*02:01-DPB1*13:01	KVLKKVSKYIQEQNE	0.34507912	0.276098
HLA-DPA1*02:01-DPB1*13:01	KVNIIPIIAKADAIS	0.33565557	0.5506408
HLA-DPA1*02:01-DPB1*13:01	KYGKRIHVLPIDDTV	0.40716398	0.9817402
HLA-DPA1*02:01-DPB1*13:01	KYSKVNKEEETDENE	0.048839387	0.046958663
HLA-DPA1*02:01-DPB1*13:01	LAAQKVISKPISEHK	0.35540098	0.71772933
HLA-DPA1*02:01-DPB1*13:01	LAEKIQTIILKDITS	0.5061837	0.16459858
HLA-DPA1*02:01-DPB1*13:01	LAEKVFAKVLREEDS	0.44717655	0.6962963
HLA-DPA1*02:01-DPB1*13:01	LAERLGLRSLVDTYR	0.33829883	0.9945688
HLA-DPA1*02:01-DPB1*13:01	LAKQWTLVSEEPVTN	0.4109719	0.6512374
HLA-DPA1*02:01-DPB1*13:01	LAKTNRLAELEEFIN	0.4039296	0.5588829
HLA-DPA1*02:01-DPB1*13:01	LAQKDQALGKLEQSL	0.25974196	0.047078364
HLA-DPA1*02:01-DPB1*13:01	LCGNKKDLDPEREVT	0.07521617	0.003988396
HLA-DPA1*02:01-DPB1*13:01	LDIRKEEKQIMIDIF	0.31237286	0.01803428
HLA-DPA1*02:01-DPB1*13:01	LEDTKLIKGVIVDKD	0.24673882	0.18237734
HLA-DPA1*02:01-DPB1*13:01	LEEKLIARFEEETSS	0.24974826	0.021112788
HLA-DPA1*02:01-DPB1*13:01	LEEVAITFAKGLADK	0.4281403	0.18582739
HLA-DPA1*02:01-DPB1*13:01	LENKAYSKGKGDFAR	0.07352566	0.107705496
HLA-DPA1*02:01-DPB1*13:01	LEPKSFKHTHIDKPD	0.12676252	0.81862485
HLA-DPA1*02:01-DPB1*13:01	LEQKKNPQAVLDVLK	0.38303024	0.73595583
HLA-DPA1*02:01-DPB1*13:01	LGKFISSPMKEKGNI	0.42177817	0.011430633
HLA-DPA1*02:01-DPB1*13:01	LGPKEAKKAFLDFYH	0.34146884	0.8531392
HLA-DPA1*02:01-DPB1*13:01	LGTKNLSQILSDREE	0.28880116	0.15823545
HLA-DPA1*02:01-DPB1*13:01	LHQKRVHDSVVDKLL	0.36938488	0.52847177
HLA-DPA1*02:01-DPB1*13:01	LIGNKSDLESRREVK	0.14337143	0.13845006
HLA-DPA1*02:01-DPB1*13:01	LIRNKTGSLGHVDSH	0.14567704	0.4753492
HLA-DPA1*02:01-DPB1*13:01	LKADRAGVLAGHDNR	0.13660339	0.9994887
HLA-DPA1*02:01-DPB1*13:01	LKFEKRTSSAQVEGG	0.2658525	0.41015846
HLA-DPA1*02:01-DPB1*13:01	LLGDRIAIMAKGELQ	0.28663322	0.9909867
HLA-DPA1*02:01-DPB1*13:01	LMKKVVEKVQRENEQ	0.17718513	0.62946767
HLA-DPA1*02:01-DPB1*13:01	LNTERLIKHAVQERL	0.31466565	0.9954375
HLA-DPA1*02:01-DPB1*13:01	LPDVRKKSLPLPEKP	0.22406414	0.9377612
HLA-DPA1*02:01-DPB1*13:01	LPEFYKTVSPALISR	0.5760948	0.8304936
HLA-DPA1*02:01-DPB1*13:01	LPEGSKLVPVARVAE	0.27648062	0.673417
HLA-DPA1*02:01-DPB1*13:01	LPKSLSEECQEVVDT	0.17401999	0.019940436
HLA-DPA1*02:01-DPB1*13:01	LPPDEKKQMVANVEK	0.11763597	0.81518364
HLA-DPA1*02:01-DPB1*13:01	LPQEKIVFNAQGDSV	0.15453489	0.6147527
HLA-DPA1*02:01-DPB1*13:01	LPTKKITKKPIPDEH	0.13056464	0.909834
HLA-DPA1*02:01-DPB1*13:01	LPVEEAAEDYAKKLR	0.20144542	0.24643008
HLA-DPA1*02:01-DPB1*13:01	LQKLPEEIQRDILLE	0.37170145	0.012532221
HLA-DPA1*02:01-DPB1*13:01	LQSKEFLSAKEETPG	0.27742535	0.8250637
HLA-DPA1*02:01-DPB1*13:01	LREKIMKLPLPESLK	0.47424167	0.87572515
HLA-DPA1*02:01-DPB1*13:01	LSKSSKEALSEVNAT	0.25936756	0.21246763
HLA-DPA1*02:01-DPB1*13:01	LSLKLPPNVVEESAR	0.2584476	0.09260419
HLA-DPA1*02:01-DPB1*13:01	LTEKAVKQGESEVSR	0.09702427	0.4973658
HLA-DPA1*02:01-DPB1*13:01	LTVKAYLLGKEDAAR	0.2817478	0.80124915
HLA-DPA1*02:01-DPB1*13:01	LVDKKNSLVAEEAEL	0.34400308	0.8633359
HLA-DPA1*02:01-DPB1*13:01	LVGNKVDLEPEREVM	0.26358643	0.2074054
HLA-DPA1*02:01-DPB1*13:01	LVGTKKDLRAQPDTL	0.16157015	0.22801466
HLA-DPA1*02:01-DPB1*13:01	LWKRVPLTPQEKRLR	0.31647938	0.73319733
HLA-DPA1*02:01-DPB1*13:01	MAVKCVHRTQQDRPE	0.09162186	0.3462482
HLA-DPA1*02:01-DPB1*13:01	MKTKNIPEAHQDAFK	0.13780357	0.13741732
HLA-DPA1*02:01-DPB1*13:01	MPDDFKAYSKIKVDN	0.23635453	0.6078886
HLA-DPA1*02:01-DPB1*13:01	MPKKSSVVLDDGLVQ	0.31032613	0.21449175
HLA-DPA1*02:01-DPB1*13:01	NGPVGVFEWEAFARG	0.50318515	0.6443869
HLA-DPA1*02:01-DPB1*13:01	NLGKFISSPMKEKGN	0.3865485	0.094656266
HLA-DPA1*02:01-DPB1*13:01	NLKKEFLHAQEEVKR	0.41889954	0.97025555
HLA-DPA1*02:01-DPB1*13:01	NNMKVAIKTLKEGTM	0.32218075	0.0419483
HLA-DPA1*02:01-DPB1*13:01	NNQRYAFMPLIDDSD	0.44638667	0.9816052
HLA-DPA1*02:01-DPB1*13:01	NPLEKYMKIIQQEQD	0.32575208	0.77165
HLA-DPA1*02:01-DPB1*13:01	NQQKKGIQVLPDGRV	0.22318712	0.2886385
HLA-DPA1*02:01-DPB1*13:01	NRFSKLVKEAFQDDP	0.3104153	0.75785494
HLA-DPA1*02:01-DPB1*13:01	NRGTKSLRLLNPEKT	0.3631233	0.48543206
HLA-DPA1*02:01-DPB1*13:01	NSTKQEILAALEKGC	0.3247274	0.001487089
HLA-DPA1*02:01-DPB1*13:01	NVAKKWQVSREDQDK	0.09701131	0.8704729
HLA-DPA1*02:01-DPB1*13:01	NVEEAFINTAKEIYR	0.36811048	0.15538228
HLA-DPA1*02:01-DPB1*13:01	NVEELVIVLKKEVIK	0.37653723	0.015904583
HLA-DPA1*02:01-DPB1*13:01	NVLGTKNLSQILSDR	0.32607758	0.026866058
HLA-DPA1*02:01-DPB1*13:01	NVVKKVQAAQSEAKV	0.37017787	0.425186
HLA-DPA1*02:01-DPB1*13:01	NWLHKLVSALHTREK	0.37910947	0.036924873
HLA-DPA1*02:01-DPB1*13:01	PEWKKAATALKDVVK	0.3740173	0.74423456
HLA-DPA1*02:01-DPB1*13:01	PRKQEIVAEKEKAHE	0.18830521	0.5015822
HLA-DPA1*02:01-DPB1*13:01	QIAKEHALAQAELLK	0.43673247	0.6588569
HLA-DPA1*02:01-DPB1*13:01	QIKKRANKAAPEINN	0.3080304	0.99459964
HLA-DPA1*02:01-DPB1*13:01	QNLKEFALTNPEKSS	0.381031	0.79656047
HLA-DPA1*02:01-DPB1*13:01	QPQDKVISGIAREKL	0.3575428	0.45068446
HLA-DPA1*02:01-DPB1*13:01	QRWKQLSLPQQEAQK	0.34417784	0.79812986
HLA-DPA1*02:01-DPB1*13:01	QRWKQLSNPQQEVQN	0.19076705	0.7481119
HLA-DPA1*02:01-DPB1*13:01	QSTKMVFFVQNEPPH	0.28819752	0.05969553
HLA-DPA1*02:01-DPB1*13:01	RALKEASMVITESPA	0.41442972	0.7076269
HLA-DPA1*02:01-DPB1*13:01	RAPLTATAPQLDDEE	0.12053381	0.30954105
HLA-DPA1*02:01-DPB1*13:01	REFKQFVEAHADNYT	0.2796326	0.9192716
HLA-DPA1*02:01-DPB1*13:01	RGEKLDKVLALELFE	0.59531766	0.23629537
HLA-DPA1*02:01-DPB1*13:01	RGLKFATKLVEEKPT	0.3769696	0.87430847
HLA-DPA1*02:01-DPB1*13:01	RKEEKKAAAPAPEEE	0.18941158	0.92858255
HLA-DPA1*02:01-DPB1*13:01	RKRKGTEVQVDDIKR	0.18886723	0.9288101
HLA-DPA1*02:01-DPB1*13:01	RLIKKVQEAVLDKWV	0.41557822	0.58370006
HLA-DPA1*02:01-DPB1*13:01	RMRKYQMTGVEEVTQ	0.42062923	0.2537443
HLA-DPA1*02:01-DPB1*13:01	RNEKLFYRILQDDIE	0.44671118	0.8224349
HLA-DPA1*02:01-DPB1*13:01	RNFKSISKALVERGG	0.4273475	0.6377381
HLA-DPA1*02:01-DPB1*13:01	RPGVKLTLSALIDGK	0.52722573	0.6935264
HLA-DPA1*02:01-DPB1*13:01	RSKEKLDCELQKDYS	0.19919811	0.11137048
HLA-DPA1*02:01-DPB1*13:01	RVGQKESAYAKSEEF	0.21644258	0.30860347
HLA-DPA1*02:01-DPB1*13:01	RYKLLHILEFDSDRR	0.37192595	0.080634356
HLA-DPA1*02:01-DPB1*13:01	SAKKKSIRVILDLTP	0.3571934	0.09917871
HLA-DPA1*02:01-DPB1*13:01	SAQKLLSLLEKDEFK	0.40363786	0.15459451
HLA-DPA1*02:01-DPB1*13:01	SASKFAIRGLAEALQ	0.4458939	0.3410298
HLA-DPA1*02:01-DPB1*13:01	SATKYAVTALTEGLR	0.5301474	0.9546016
HLA-DPA1*02:01-DPB1*13:01	SDGKLQTVAEKEVKG	0.23102519	0.7729279
HLA-DPA1*02:01-DPB1*13:01	SDKYAALAELDSVFS	0.4526019	0.6076319
HLA-DPA1*02:01-DPB1*13:01	SEGLKLVDKFLEDVK	0.42766342	0.30930606
HLA-DPA1*02:01-DPB1*13:01	SEIKLAKLPDFESRY	0.35709888	0.5136448
HLA-DPA1*02:01-DPB1*13:01	SEQKKNPQAVLDVLE	0.35832626	0.37801307
HLA-DPA1*02:01-DPB1*13:01	SEQVVPVLVKNWKKE	0.42584276	0.19810896
HLA-DPA1*02:01-DPB1*13:01	SGEKVGKLSLVDLAG	0.3832461	0.9549699
HLA-DPA1*02:01-DPB1*13:01	SGRDKSLSCTQEDRA	0.082794696	0.024866605
HLA-DPA1*02:01-DPB1*13:01	SKAKEVTIAKADTTS	0.16727611	0.7080323
HLA-DPA1*02:01-DPB1*13:01	SKIRSVGKPALERFL	0.45884034	0.7166312
HLA-DPA1*02:01-DPB1*13:01	SKREKAVWVLNPEAG	0.2612744	0.36261
HLA-DPA1*02:01-DPB1*13:01	SLQKQNSDMQAELQK	0.22629851	0.050844513
HLA-DPA1*02:01-DPB1*13:01	SMARLAKDVLAEIPE	0.38114926	0.994788
HLA-DPA1*02:01-DPB1*13:01	SMLWKRVPLTPQEKR	0.3865526	0.44776407
HLA-DPA1*02:01-DPB1*13:01	SPKYIKMFVLDEADE	0.47276962	0.8284222
HLA-DPA1*02:01-DPB1*13:01	SPPPSKTSAAAQLDE	0.17572442	0.5485737
HLA-DPA1*02:01-DPB1*13:01	SPQRKKVHCLNMDSL	0.3081174	0.08428595
HLA-DPA1*02:01-DPB1*13:01	SPRVYWLGLNDRAQE	0.21289968	0.98976934
HLA-DPA1*02:01-DPB1*13:01	SPSKTYIQLKTRDEN	0.24357976	0.41984636
HLA-DPA1*02:01-DPB1*13:01	SQGRAHVLAHSESIN	0.33027998	0.995708
HLA-DPA1*02:01-DPB1*13:01	SREKLQKLGEGEGSM	0.1887892	0.018721377
HLA-DPA1*02:01-DPB1*13:01	SSIRTSTNSQVDKLT	0.22462747	0.98501456
HLA-DPA1*02:01-DPB1*13:01	SSKKLVKTLVADTPL	0.4595764	0.21209605
HLA-DPA1*02:01-DPB1*13:01	SSLYKVIQEPQSELL	0.436701	0.07037809
HLA-DPA1*02:01-DPB1*13:01	SSPQRKKVHCLNMDS	0.19027181	0.007051996
HLA-DPA1*02:01-DPB1*13:01	STKQEILAALEKGCS	0.30366662	0.008400236
HLA-DPA1*02:01-DPB1*13:01	SVQKLQDLTLRDLEK	0.37837604	0.08663843
HLA-DPA1*02:01-DPB1*13:01	SVTSEIKLAKLPDFE	0.35043153	0.111445785
HLA-DPA1*02:01-DPB1*13:01	SVVRYLATAHIDGAV	0.35997155	0.9232235
HLA-DPA1*02:01-DPB1*13:01	SWLKKQLAAAREDYV	0.36710224	0.5308291
HLA-DPA1*02:01-DPB1*13:01	TAADMAAQITKRKWE	0.19158478	0.72587276
HLA-DPA1*02:01-DPB1*13:01	TAAEMVAVKLDKKLR	0.30229676	0.43799907
HLA-DPA1*02:01-DPB1*13:01	TADKYAALANLDNIF	0.3581539	0.85093486
HLA-DPA1*02:01-DPB1*13:01	TAEILELAGNAARDN	0.2795885	0.56097484
HLA-DPA1*02:01-DPB1*13:01	TDEKFQITPQYDFEV	0.35704967	0.1071231
HLA-DPA1*02:01-DPB1*13:01	TEEKVSLDPELEEAL	0.38366064	0.065350264
HLA-DPA1*02:01-DPB1*13:01	TEKKENAAALEELLK	0.39317718	0.75829995
HLA-DPA1*02:01-DPB1*13:01	TEKKQKSILYDERSV	0.21492927	0.016593834
HLA-DPA1*02:01-DPB1*13:01	TERRGRIYIQAHIDR	0.32566866	0.9977991
HLA-DPA1*02:01-DPB1*13:01	TGIRVAHLALKHRQG	0.41233104	0.99912804
HLA-DPA1*02:01-DPB1*13:01	TIAKSGTKAFMEALQ	0.4987046	0.40855497
HLA-DPA1*02:01-DPB1*13:01	TLDELGIHLTKEELK	0.30629447	0.09588268
HLA-DPA1*02:01-DPB1*13:01	TLEEVFINFAKDQKS	0.3898429	0.10374163
HLA-DPA1*02:01-DPB1*13:01	TLEKRYLAAQREATS	0.32986197	0.85556525
HLA-DPA1*02:01-DPB1*13:01	TLHKFASKPASEFVK	0.44763815	0.7141119
HLA-DPA1*02:01-DPB1*13:01	TLQKLPEEIQRDILL	0.34261647	0.054080825
HLA-DPA1*02:01-DPB1*13:01	TPALKKLASAAYPDP	0.3106853	0.8045481
HLA-DPA1*02:01-DPB1*13:01	TPEWKKAATALKDVV	0.40905535	0.7936366
HLA-DPA1*02:01-DPB1*13:01	TPKGITIPQREKPGH	0.0820417	0.07346983
HLA-DPA1*02:01-DPB1*13:01	TPVKIEGYEDQVLIT	0.36026147	0.054180283
HLA-DPA1*02:01-DPB1*13:01	TQDKVFRLPVQECLS	0.4216208	0.07760205
HLA-DPA1*02:01-DPB1*13:01	TRKFKKKAYQAIEER	0.3157365	0.3925165
HLA-DPA1*02:01-DPB1*13:01	TSAKDVLFAIKEVGF	0.31865963	0.020056436
HLA-DPA1*02:01-DPB1*13:01	TSDKKKIAQFRKEKE	0.20259236	0.04290624
HLA-DPA1*02:01-DPB1*13:01	TSEIKLAKLPDFESR	0.33401006	0.71443355
HLA-DPA1*02:01-DPB1*13:01	TSIKYSHPGETDGTR	0.12108912	0.23133865
HLA-DPA1*02:01-DPB1*13:01	TSLKDYIKAEEDKLE	0.311447	0.51385915
HLA-DPA1*02:01-DPB1*13:01	TTVEEVFLNLTKESQ	0.5160626	0.00816092
HLA-DPA1*02:01-DPB1*13:01	TVEEVFLNLTKESQK	0.5187943	0.03900686
HLA-DPA1*02:01-DPB1*13:01	TVKAYLLGKEDAARE	0.24261524	0.61001456
HLA-DPA1*02:01-DPB1*13:01	TYECVVLKYEKDAFK	0.33456898	0.005101685
HLA-DPA1*02:01-DPB1*13:01	VADRLGSLMQYETPG	0.26483455	0.8705556
HLA-DPA1*02:01-DPB1*13:01	VAHRLSTVVNADQIL	0.32896096	0.9830508
HLA-DPA1*02:01-DPB1*13:01	VATKIAKYAVPDEIL	0.39705488	0.8730224
HLA-DPA1*02:01-DPB1*13:01	VDAGFKKIEVANPDG	0.08628651	0.56891227
HLA-DPA1*02:01-DPB1*13:01	VDCKKGTRVQVDSSQ	0.14885212	0.11921104
HLA-DPA1*02:01-DPB1*13:01	VDDTRLSHDALPERT	0.1083857	0.99673307
HLA-DPA1*02:01-DPB1*13:01	VEEAFINTAKEIYEK	0.34164727	0.10184087
HLA-DPA1*02:01-DPB1*13:01	VEEAFINTAKEIYRK	0.3627368	0.09640435
HLA-DPA1*02:01-DPB1*13:01	VEEEPGIHSLKHNKR	0.213053	0.16842668
HLA-DPA1*02:01-DPB1*13:01	VEKKSVAKLQDERTV	0.19437629	0.0324137
HLA-DPA1*02:01-DPB1*13:01	VFFRAGVLAHLEEER	0.5495078	0.9896902
HLA-DPA1*02:01-DPB1*13:01	VGDPKIGAAIQEELG	0.29070646	0.35776845
HLA-DPA1*02:01-DPB1*13:01	VGGKQYLLGLYDTAG	0.37629223	0.6585487
HLA-DPA1*02:01-DPB1*13:01	VGKKKGVSGQKDGGQ	0.07993736	0.012228815
HLA-DPA1*02:01-DPB1*13:01	VGQKESAYAKSEEFA	0.26306936	0.45038638
HLA-DPA1*02:01-DPB1*13:01	VIAKWDYTAQQDQEL	0.17899624	0.18991445
HLA-DPA1*02:01-DPB1*13:01	VILPKFTAVAQTDLK	0.39099348	0.89948577
HLA-DPA1*02:01-DPB1*13:01	VIVRAGKITFAEKVA	0.42446548	0.9899421
HLA-DPA1*02:01-DPB1*13:01	VKDDIFRIYIKEKKE	0.3874708	0.05350125
HLA-DPA1*02:01-DPB1*13:01	VKYGKRIHVLPIDDT	0.38481024	0.9871896
HLA-DPA1*02:01-DPB1*13:01	VLEKLFQIVPGENPY	0.4079461	0.8535023
HLA-DPA1*02:01-DPB1*13:01	VLEKQPVLSQTEARD	0.3027905	0.23326401
HLA-DPA1*02:01-DPB1*13:01	VLGKIWKLADVDKDG	0.2512802	0.98056257
HLA-DPA1*02:01-DPB1*13:01	VLGTKNLSQILSDRE	0.32035464	0.059510995
HLA-DPA1*02:01-DPB1*13:01	VLKLKKLVNEDKWRG	0.22109556	0.04419933
HLA-DPA1*02:01-DPB1*13:01	VLQKATHVVQSEVDK	0.30431074	0.60387564
HLA-DPA1*02:01-DPB1*13:01	VMVKFPSIVEEELQF	0.3939682	0.004938179
HLA-DPA1*02:01-DPB1*13:01	VNKTTHLIAKEEMIH	0.2903439	0.22195587
HLA-DPA1*02:01-DPB1*13:01	VPKSAKYIAQVLQDS	0.46169144	0.7289463
HLA-DPA1*02:01-DPB1*13:01	VQFKAYYLPKDDEYY	0.27328283	0.5073041
HLA-DPA1*02:01-DPB1*13:01	VRDKLNNLVLFDKAT	0.35625184	0.06268496
HLA-DPA1*02:01-DPB1*13:01	VSELKAQITQKIGVH	0.2966718	0.23359904
HLA-DPA1*02:01-DPB1*13:01	VVERAQQVAVQEQEI	0.31842858	0.9866465
HLA-DPA1*02:01-DPB1*13:01	WADKVASLSREEPQD	0.13944623	0.7790821
HLA-DPA1*02:01-DPB1*13:01	WLAKQWTLVSEEPVT	0.45123014	0.9234101
HLA-DPA1*02:01-DPB1*13:01	YCLNKKSPISHEESR	0.20789647	0.003808472
HLA-DPA1*02:01-DPB1*13:01	YDGKDYIALNEDLSS	0.3207358	0.74446476
HLA-DPA1*02:01-DPB1*13:01	YGDKLVRSPNIDQLA	0.2854969	0.5092603
HLA-DPA1*02:01-DPB1*13:01	YGPKAAQGAQRERLP	0.11807305	0.45582986
HLA-DPA1*02:01-DPB1*13:01	YKGGKIYKVPSTEAE	0.23601495	0.9462554
HLA-DPA1*02:01-DPB1*13:01	YKTKKFLLSLAENKL	0.6839147	0.8688711
HLA-DPA1*02:01-DPB1*13:01	YPLKKLDLVAIPDFE	0.4303351	0.39624834
HLA-DPA1*02:01-DPB1*13:01	YRKSKFSLLSQHDIS	0.45550337	0.38153416
HLA-DPA1*02:01-DPB1*13:01	YTERKWICSKSDIHV	0.14582585	0.9863661
HLA-DPA1*02:01-DPB1*13:01	YTNKISSEAHREVMK	0.2995699	0.8518466
HLA-DPA1*02:01-DPB1*13:01	YVAKVDCTAHSDVCS	0.047117036	0.016044043
