# Supplementary material for: MHCII-peptide presentation: an assessment of the state-of-the-art prediction methods
Source: Front Immunol. 2024 Mar 12;15:1293706. doi: 10.3389/fimmu.2024.1293706 (PMC11027168; doi:10.3389/fimmu.2024.1293706)
Supplement: Supplementary file 2 [file DataSheet_2.zip › output/BERT/pos/15_HLA-DPA1_02_01_DPB1_14_01.csv]

allele	peptide	affinity_pred	mass_pred
HLA-DPA1*02:01-DPB1*14:01	AAAAAAKAAAKAAQF	0.36720264	0.80717117
HLA-DPA1*02:01-DPB1*14:01	AAAAAGGAAAAAARQ	0.15721308	0.900883
HLA-DPA1*02:01-DPB1*14:01	AAAAAVATGKKRKRP	0.31709492	0.51580524
HLA-DPA1*02:01-DPB1*14:01	AAALASAATKAKHLA	0.45735052	0.29148096
HLA-DPA1*02:01-DPB1*14:01	AAEKNSTIVFPLPID	0.41489857	0.06598992
HLA-DPA1*02:01-DPB1*14:01	AAERRLVAAELTSNS	0.4087017	0.96844757
HLA-DPA1*02:01-DPB1*14:01	AAERYGINTTDIFQT	0.24011335	0.14354652
HLA-DPA1*02:01-DPB1*14:01	AAFIFSYITAVTLHH	0.4856783	0.03147877
HLA-DPA1*02:01-DPB1*14:01	AAFKAVSEVCRIPTH	0.486849	0.13325879
HLA-DPA1*02:01-DPB1*14:01	AALATARASPRQEKD	0.2330823	0.49935317
HLA-DPA1*02:01-DPB1*14:01	AALGPPAPVQAKARR	0.114828564	0.08332157
HLA-DPA1*02:01-DPB1*14:01	AAPRLQSEVAELKIV	0.3941841	0.7635148
HLA-DPA1*02:01-DPB1*14:01	AAQKINEGLEHLAKA	0.34815925	0.54869807
HLA-DPA1*02:01-DPB1*14:01	AARKLGIPATIVLPE	0.7302115	0.6632745
HLA-DPA1*02:01-DPB1*14:01	AARRPNLPLKVKPTL	0.39036974	0.92308587
HLA-DPA1*02:01-DPB1*14:01	AARVQTAVTMGKVTK	0.5253634	0.6084467
HLA-DPA1*02:01-DPB1*14:01	AATAKKGSEVESVKE	0.3149392	0.59094185
HLA-DPA1*02:01-DPB1*14:01	AATKCTSPSTELSIT	0.33753347	0.006074953
HLA-DPA1*02:01-DPB1*14:01	ADERFVSAIEGMHPN	0.29633066	0.85947436
HLA-DPA1*02:01-DPB1*14:01	ADKGKLSPHAFKTES	0.1920443	0.37353462
HLA-DPA1*02:01-DPB1*14:01	ADKNISSAQIVGPGP	0.2211351	0.06634505
HLA-DPA1*02:01-DPB1*14:01	ADRSKWHIPIPSGKN	0.21971379	0.8104838
HLA-DPA1*02:01-DPB1*14:01	ADVVLLTASGPAVKR	0.41618684	0.17670615
HLA-DPA1*02:01-DPB1*14:01	AEAKAAEAAASAYYN	0.5235684	0.9947895
HLA-DPA1*02:01-DPB1*14:01	AEDKVSSEPSGVTCG	0.14697734	0.021524291
HLA-DPA1*02:01-DPB1*14:01	AEHKIFPAALQLVAS	0.6176445	0.28846973
HLA-DPA1*02:01-DPB1*14:01	AEKAKAAAMAAAAAE	0.5964088	0.9844969
HLA-DPA1*02:01-DPB1*14:01	AEKKAKKPALVAKSS	0.5268918	0.9712156
HLA-DPA1*02:01-DPB1*14:01	AEKLSPKAATLAERS	0.48138303	0.8151557
HLA-DPA1*02:01-DPB1*14:01	AEKNRAAAMANNLQK	0.4671201	0.9922274
HLA-DPA1*02:01-DPB1*14:01	AEKNSTIVFPLPIDM	0.47613704	0.021400478
HLA-DPA1*02:01-DPB1*14:01	AEKTKLLIAAQKQKV	0.46875823	0.6427467
HLA-DPA1*02:01-DPB1*14:01	AELGKLYSVVSQLIR	0.6106705	0.6627067
HLA-DPA1*02:01-DPB1*14:01	AELSKLVIVAKASRT	0.5022657	0.9592966
HLA-DPA1*02:01-DPB1*14:01	AEPPRILTPANTLYQ	0.44728264	0.9475587
HLA-DPA1*02:01-DPB1*14:01	AEQDRAYLEGLCVES	0.19610098	0.50380766
HLA-DPA1*02:01-DPB1*14:01	AERGYSFSLTTFSPS	0.26410627	0.5288948
HLA-DPA1*02:01-DPB1*14:01	AETGKVVIISQDLVQ	0.2333263	0.18111092
HLA-DPA1*02:01-DPB1*14:01	AEVSKVAEQVLNAVN	0.5211727	0.6339505
HLA-DPA1*02:01-DPB1*14:01	AFGFKVNASASSLKK	0.63619417	0.8315961
HLA-DPA1*02:01-DPB1*14:01	AFKKQAESASEAAKK	0.65608805	0.96218663
HLA-DPA1*02:01-DPB1*14:01	AGALKLVQIPAGARH	0.40040597	0.9464447
HLA-DPA1*02:01-DPB1*14:01	AGGEKRSTAPSAAAS	0.40829852	0.96658087
HLA-DPA1*02:01-DPB1*14:01	AGGKKAEAAASALAD	0.5450201	0.98337096
HLA-DPA1*02:01-DPB1*14:01	AGKQLEDGRTLSDYN	0.12984635	0.25762355
HLA-DPA1*02:01-DPB1*14:01	AGLGRAYALAFAERG	0.42120996	0.99721307
HLA-DPA1*02:01-DPB1*14:01	AGPDKELTLPVDSTT	0.1391229	0.61282116
HLA-DPA1*02:01-DPB1*14:01	AGPRISPYVLQLLLA	0.43293723	0.4736491
HLA-DPA1*02:01-DPB1*14:01	AGQLRGVPVAGTLAH	0.32641885	0.54946804
HLA-DPA1*02:01-DPB1*14:01	AHVKMGSNVCGIADS	0.3733924	0.06261365
HLA-DPA1*02:01-DPB1*14:01	AIEKLAVEALSSLDG	0.6116957	0.56558955
HLA-DPA1*02:01-DPB1*14:01	AIGARARAEAEQMAK	0.30487475	0.9078206
HLA-DPA1*02:01-DPB1*14:01	AIGQKRSTVAQLVKR	0.60347265	0.97241557
HLA-DPA1*02:01-DPB1*14:01	AIKFYSQAIELNPSN	0.6972363	0.69553506
HLA-DPA1*02:01-DPB1*14:01	AISRWSSLACNIALD	0.47573987	0.92704785
HLA-DPA1*02:01-DPB1*14:01	AKAAEAAASAYYNPG	0.41561338	0.9184244
HLA-DPA1*02:01-DPB1*14:01	AKALLQAKASGKTSQ	0.31838718	0.114916526
HLA-DPA1*02:01-DPB1*14:01	AKFERLVASAEQLLK	0.64495534	0.91248196
HLA-DPA1*02:01-DPB1*14:01	AKMKVVEEPNAFGVN	0.3383463	0.84419394
HLA-DPA1*02:01-DPB1*14:01	AKQEKPAEKPAETPV	0.091659404	0.78225243
HLA-DPA1*02:01-DPB1*14:01	AKQKALEVANRLYQK	0.48418608	0.64419705
HLA-DPA1*02:01-DPB1*14:01	AKQKKASPRARAVAV	0.5252897	0.13543092
HLA-DPA1*02:01-DPB1*14:01	ALAKQVATALQNLQT	0.5167829	0.8130333
HLA-DPA1*02:01-DPB1*14:01	ALERREEEANVVLTG	0.32717296	0.8851988
HLA-DPA1*02:01-DPB1*14:01	ALLAYTLGVKQLIVG	0.41842344	0.3434577
HLA-DPA1*02:01-DPB1*14:01	ALRAAAGPLARDTLS	0.36184543	0.710565
HLA-DPA1*02:01-DPB1*14:01	ALREKRTTVVAQLKQ	0.5291637	0.9365948
HLA-DPA1*02:01-DPB1*14:01	ALRKENDFALIIDGK	0.52665496	0.32752103
HLA-DPA1*02:01-DPB1*14:01	ALTTVTALVRKFLGP	0.2774478	0.014458472
HLA-DPA1*02:01-DPB1*14:01	ANAKEIARTVQILGA	0.4954327	0.06681119
HLA-DPA1*02:01-DPB1*14:01	ANDKKVAAIEALNDG	0.49906656	0.9455965
HLA-DPA1*02:01-DPB1*14:01	ANEKERQAALQVAEG	0.3650797	0.8826332
HLA-DPA1*02:01-DPB1*14:01	ANIRNMSVIAHVDHG	0.2951275	0.97448635
HLA-DPA1*02:01-DPB1*14:01	ANLRPFEAVGELNPS	0.11749404	0.7962323
HLA-DPA1*02:01-DPB1*14:01	APAGPRLALVAAVLV	0.55069613	0.38247868
HLA-DPA1*02:01-DPB1*14:01	APETRRSIEVPLNER	0.276736	0.9986103
HLA-DPA1*02:01-DPB1*14:01	APGKVVTAAAQAKQR	0.48036653	0.9904191
HLA-DPA1*02:01-DPB1*14:01	APGLAAAIAGAKLRK	0.5029929	0.78111804
HLA-DPA1*02:01-DPB1*14:01	APGPKAAETASSSSA	0.32255194	0.9175167
HLA-DPA1*02:01-DPB1*14:01	APIEKTISKAKGQPR	0.2195119	0.8751213
HLA-DPA1*02:01-DPB1*14:01	APIKIPVGPETLGRI	0.38488573	0.04885927
HLA-DPA1*02:01-DPB1*14:01	APLKQSTFTLPLSNQ	0.5271909	0.840202
HLA-DPA1*02:01-DPB1*14:01	APPEDKVVPSFLPVD	0.24399415	0.38181937
HLA-DPA1*02:01-DPB1*14:01	APQKAADIASKVDAS	0.37995288	0.9142575
HLA-DPA1*02:01-DPB1*14:01	APVARTVSAAVWVAS	0.60074806	0.8374125
HLA-DPA1*02:01-DPB1*14:01	APVRQQELASLLRTY	0.39560306	0.60537845
HLA-DPA1*02:01-DPB1*14:01	APVVKTVEDCGSLVN	0.2902262	0.20158347
HLA-DPA1*02:01-DPB1*14:01	APYLKVDTIAADESF	0.3216205	0.9188892
HLA-DPA1*02:01-DPB1*14:01	APYSRNKALANSVRA	0.3694953	0.8724825
HLA-DPA1*02:01-DPB1*14:01	AQDRFLIMAAEMEQS	0.37675896	0.5089023
HLA-DPA1*02:01-DPB1*14:01	AQIRLPTAVVPLRYE	0.5826587	0.60598296
HLA-DPA1*02:01-DPB1*14:01	AQITQKIGVHAFQQR	0.23671477	0.4856352
HLA-DPA1*02:01-DPB1*14:01	AQPRLLELALTSNRL	0.37884656	0.9959488
HLA-DPA1*02:01-DPB1*14:01	AQSRLNEAAAGLNQA	0.38965476	0.86396426
HLA-DPA1*02:01-DPB1*14:01	AQVLSAATIVAKHTS	0.58443904	0.47982985
HLA-DPA1*02:01-DPB1*14:01	ARAKASIQAASAESS	0.6602226	0.9356489
HLA-DPA1*02:01-DPB1*14:01	ARLVAAKLEPKSFKH	0.318017	0.32584035
HLA-DPA1*02:01-DPB1*14:01	ASEKASEKAAMLFRQ	0.48558828	0.7764935
HLA-DPA1*02:01-DPB1*14:01	ASGRAYPDVAALSDG	0.14089908	0.72686446
HLA-DPA1*02:01-DPB1*14:01	ASGRVVPTPVLLFLD	0.48135388	0.14387959
HLA-DPA1*02:01-DPB1*14:01	ASILATAANLLRHYP	0.2873674	0.57318294
HLA-DPA1*02:01-DPB1*14:01	ASKKALSKASPNTRS	0.42506114	0.51846206
HLA-DPA1*02:01-DPB1*14:01	ASKNVIPALELVEPI	0.6380753	0.0578458
HLA-DPA1*02:01-DPB1*14:01	ASKVVAKGLGLSKAY	0.55067945	0.18293466
HLA-DPA1*02:01-DPB1*14:01	ASQEKLISSAKQVAA	0.54609185	0.49111223
HLA-DPA1*02:01-DPB1*14:01	ASQKASELGHSLNEN	0.26808244	0.58844054
HLA-DPA1*02:01-DPB1*14:01	ASYKYSEEANNLIEE	0.48535386	0.49618286
HLA-DPA1*02:01-DPB1*14:01	ATDGKKRYDLSALVR	0.49719816	0.93449956
HLA-DPA1*02:01-DPB1*14:01	ATEKNVIAALNSRTG	0.3870997	0.89410764
HLA-DPA1*02:01-DPB1*14:01	ATKHKLIEIANYVDK	0.3982644	0.9518544
HLA-DPA1*02:01-DPB1*14:01	ATKKITESVAETAQT	0.5411819	0.841959
HLA-DPA1*02:01-DPB1*14:01	ATMKGSSSASIVKGQ	0.45168576	0.38220528
HLA-DPA1*02:01-DPB1*14:01	ATNAAAQNAIKKKIV	0.18446279	0.035381302
HLA-DPA1*02:01-DPB1*14:01	ATRMVVPVAALFTPL	0.6977513	0.5057751
HLA-DPA1*02:01-DPB1*14:01	ATRRLTDAFLLLRNN	0.47885132	0.19478914
HLA-DPA1*02:01-DPB1*14:01	ATSLSPASNLPRSSA	0.11673484	0.022946155
HLA-DPA1*02:01-DPB1*14:01	AVDKKGDTPLHIAIR	0.32469055	0.67411137
HLA-DPA1*02:01-DPB1*14:01	AVKEKYGIEPTMVVQ	0.519916	0.6409877
HLA-DPA1*02:01-DPB1*14:01	AVKKGSTAVGVRGRD	0.54354846	0.6472555
HLA-DPA1*02:01-DPB1*14:01	AVKKLYDIDVAKVNT	0.48196638	0.81686175
HLA-DPA1*02:01-DPB1*14:01	AVLTAEITSKIARVP	0.30427563	0.08091483
HLA-DPA1*02:01-DPB1*14:01	AVNNVDAAVVLLKNG	0.35605717	0.018636066
HLA-DPA1*02:01-DPB1*14:01	AVRDMRQTVAVGVIK	0.47013822	0.7897966
HLA-DPA1*02:01-DPB1*14:01	AVVEKRLAACVNLIP	0.4981436	0.010114085
HLA-DPA1*02:01-DPB1*14:01	AVYQAAALSKAFKVK	0.5336692	0.66940635
HLA-DPA1*02:01-DPB1*14:01	AYSPKATSSPLYLAH	0.4134672	0.12675825
HLA-DPA1*02:01-DPB1*14:01	CQNVKTASDCGAVKH	0.27341393	0.035466105
HLA-DPA1*02:01-DPB1*14:01	CSEKISNTAISISDH	0.4709283	0.022124318
HLA-DPA1*02:01-DPB1*14:01	DAAKLAVTVSAMIPL	0.7060918	0.034411617
HLA-DPA1*02:01-DPB1*14:01	DAIHTAILTLKESFE	0.33757067	0.18007131
HLA-DPA1*02:01-DPB1*14:01	DALMPSLTETKTTVE	0.14353113	0.00743376
HLA-DPA1*02:01-DPB1*14:01	DASKVTSKGAGLSKA	0.43392596	0.6902262
HLA-DPA1*02:01-DPB1*14:01	DDANNAKAVVKTFHE	0.14347659	0.12995346
HLA-DPA1*02:01-DPB1*14:01	DDEKQLMNVEPIHAD	0.26197523	0.5309628
HLA-DPA1*02:01-DPB1*14:01	DDGKTVDGPARLAEE	0.1451649	0.48498893
HLA-DPA1*02:01-DPB1*14:01	DEKAVSAAEEVKTYK	0.43720183	0.79586875
HLA-DPA1*02:01-DPB1*14:01	DEKMYDAAKLLYNNV	0.4007905	0.24603383
HLA-DPA1*02:01-DPB1*14:01	DEKTFSDSSLLENLQ	0.36428937	0.37228674
HLA-DPA1*02:01-DPB1*14:01	DENIKVGSPFELVVS	0.517764	0.11417037
HLA-DPA1*02:01-DPB1*14:01	DEQEKLLDEAIQAVK	0.43779644	0.7979742
HLA-DPA1*02:01-DPB1*14:01	DESVKDHTTAGRVVA	0.36899412	0.34761053
HLA-DPA1*02:01-DPB1*14:01	DEYLKQVIDVLETDK	0.13752533	0.08178179
HLA-DPA1*02:01-DPB1*14:01	DFAVLTAEITSKIAR	0.40691343	0.071164355
HLA-DPA1*02:01-DPB1*14:01	DFVKVEDLPLKLTIY	0.53378415	0.05278011
HLA-DPA1*02:01-DPB1*14:01	DGATKLNDEARRLIA	0.31848052	0.2814507
HLA-DPA1*02:01-DPB1*14:01	DGFKIPILGVHLKDL	0.47818118	0.039766848
HLA-DPA1*02:01-DPB1*14:01	DGKTVDGPARLAEEA	0.17598079	0.3830448
HLA-DPA1*02:01-DPB1*14:01	DHDDPAIDVCKKLLG	0.22540429	0.009924533
HLA-DPA1*02:01-DPB1*14:01	DHFTKLAVEAVLRLK	0.6090599	0.2790254
HLA-DPA1*02:01-DPB1*14:01	DHKPKSSTAAQEVKT	0.41485348	0.891045
HLA-DPA1*02:01-DPB1*14:01	DIAKASDEVTRLAKE	0.40403268	0.4270544
HLA-DPA1*02:01-DPB1*14:01	DIDRKHSELSELNVK	0.23715378	0.96101075
HLA-DPA1*02:01-DPB1*14:01	DILEKKVEKVVVSNR	0.32788563	0.9606031
HLA-DPA1*02:01-DPB1*14:01	DILTRLPESVERLTG	0.3763656	0.31988353
HLA-DPA1*02:01-DPB1*14:01	DIQVKLFVVPADEAQ	0.34284198	0.91565925
HLA-DPA1*02:01-DPB1*14:01	DIRKYEMFAQTLQQS	0.5578392	0.9041389
HLA-DPA1*02:01-DPB1*14:01	DKDKKKKYEPPVPTR	0.17555138	0.80813754
HLA-DPA1*02:01-DPB1*14:01	DKGEKEGSTVPRAAT	0.16796313	0.8491267
HLA-DPA1*02:01-DPB1*14:01	DKGKLSPHAFKTESG	0.21123451	0.6693463
HLA-DPA1*02:01-DPB1*14:01	DKKSMIASTAITVHY	0.641019	0.5281937
HLA-DPA1*02:01-DPB1*14:01	DKPQLQGIPVLVLGN	0.3482748	0.08874223
HLA-DPA1*02:01-DPB1*14:01	DKQIDLSTVDLKKLR	0.3244291	0.14208299
HLA-DPA1*02:01-DPB1*14:01	DKTLKIYEGAYHVLH	0.5597656	0.6016879
HLA-DPA1*02:01-DPB1*14:01	DKVYELPFLVALDHR	0.56038076	0.74252
HLA-DPA1*02:01-DPB1*14:01	DLFQKILVPIQQVLK	0.53438413	0.3008944
HLA-DPA1*02:01-DPB1*14:01	DLGEKKKITGIRTTG	0.23341645	0.09082243
HLA-DPA1*02:01-DPB1*14:01	DLRSWTAADKAAQIT	0.34552577	0.99902904
HLA-DPA1*02:01-DPB1*14:01	DLRSWTAADMAAQIT	0.39240938	0.99932706
HLA-DPA1*02:01-DPB1*14:01	DLRSWTAADTAAQIS	0.3602847	0.99948883
HLA-DPA1*02:01-DPB1*14:01	DLRSWTAADTAAQIT	0.3475316	0.99949217
HLA-DPA1*02:01-DPB1*14:01	DLSKRYVKALAEENK	0.5028853	0.9936202
HLA-DPA1*02:01-DPB1*14:01	DNKEKFMSEAVIMKN	0.5741162	0.35762092
HLA-DPA1*02:01-DPB1*14:01	DNSKVTSEVNRLLAE	0.45798823	0.41322932
HLA-DPA1*02:01-DPB1*14:01	DPEKEKVGILAIQLK	0.4924774	0.9621083
HLA-DPA1*02:01-DPB1*14:01	DPFYKITSEALLVTQ	0.72235847	0.30987945
HLA-DPA1*02:01-DPB1*14:01	DPGTSIKYSCNPGYV	0.10649959	0.6741204
HLA-DPA1*02:01-DPB1*14:01	DPVVKVSEIVAKSKE	0.5413386	0.9933343
HLA-DPA1*02:01-DPB1*14:01	DQKKLEQTVEQMKQN	0.23760292	0.61713743
HLA-DPA1*02:01-DPB1*14:01	DQQITAVIINRKEHK	0.37644395	0.42143995
HLA-DPA1*02:01-DPB1*14:01	DQTKFPIVNAELSFF	0.38809758	0.12816367
HLA-DPA1*02:01-DPB1*14:01	DRARAMELCLALLLH	0.4737026	0.034664836
HLA-DPA1*02:01-DPB1*14:01	DRKAKTALPAQSAAT	0.6452932	0.9798611
HLA-DPA1*02:01-DPB1*14:01	DRKESLDVYELDAKQ	0.21990204	0.23693223
HLA-DPA1*02:01-DPB1*14:01	DRLGLKEMDNAGQLV	0.29523876	0.85547745
HLA-DPA1*02:01-DPB1*14:01	DRLVTLEEFLKATEK	0.31014678	0.6522138
HLA-DPA1*02:01-DPB1*14:01	DRQKFSEQVFKVASS	0.528155	0.519699
HLA-DPA1*02:01-DPB1*14:01	DRSLKVAAVVESLER	0.7214779	0.82206357
HLA-DPA1*02:01-DPB1*14:01	DRTKTPIIATLASGA	0.5754105	0.68123215
HLA-DPA1*02:01-DPB1*14:01	DSAKQFLQAAEAIDD	0.57076955	0.9167706
HLA-DPA1*02:01-DPB1*14:01	DSALSVVQNLEKDLQ	0.1428389	0.03573849
HLA-DPA1*02:01-DPB1*14:01	DSEKTSETAAKGVNT	0.2793502	0.9253241
HLA-DPA1*02:01-DPB1*14:01	DSFKAFAKALGVMDD	0.5896617	0.27777365
HLA-DPA1*02:01-DPB1*14:01	DSIHVVEVQEKSSGR	0.20094016	0.08823888
HLA-DPA1*02:01-DPB1*14:01	DSPSKSGSEAQTTKD	0.13488273	0.9615404
HLA-DPA1*02:01-DPB1*14:01	DSQQLDVFIATSKHA	0.28860304	0.12947606
HLA-DPA1*02:01-DPB1*14:01	DSQRGAVIATELKNN	0.3171693	0.9665453
HLA-DPA1*02:01-DPB1*14:01	DTAKALADVATVLGR	0.43786827	0.66788363
HLA-DPA1*02:01-DPB1*14:01	DTLPRVSPVAQMTLT	0.45334408	0.9639673
HLA-DPA1*02:01-DPB1*14:01	DTQEKEGILPERAEE	0.1434736	0.9795327
HLA-DPA1*02:01-DPB1*14:01	DTQFVRFDSDAASQR	0.08141865	0.9980253
HLA-DPA1*02:01-DPB1*14:01	DVEKHLELGKKLLAA	0.36819917	0.018425534
HLA-DPA1*02:01-DPB1*14:01	DVKKVEEVVYDLSIR	0.381408	0.9473022
HLA-DPA1*02:01-DPB1*14:01	DVNAAIATIKTKRSI	0.4250889	0.045027368
HLA-DPA1*02:01-DPB1*14:01	DVVLHQATILPKTGT	0.32799822	0.37826908
HLA-DPA1*02:01-DPB1*14:01	DWGEKRNTIASIAAG	0.57836956	0.99707204
HLA-DPA1*02:01-DPB1*14:01	DWSERRNAVASVVAG	0.52503294	0.9760416
HLA-DPA1*02:01-DPB1*14:01	DYLNRYTVTVEGMIK	0.40729818	0.73387635
HLA-DPA1*02:01-DPB1*14:01	EAAAKYYDAIACLKN	0.45667532	0.5033882
HLA-DPA1*02:01-DPB1*14:01	EAAKVGALASLIRSV	0.632026	0.4677659
HLA-DPA1*02:01-DPB1*14:01	EAARTQQLLLATLQE	0.3155395	0.4985312
HLA-DPA1*02:01-DPB1*14:01	EADKIVSATSLLVDS	0.5447312	0.114802934
HLA-DPA1*02:01-DPB1*14:01	EAEKTFSYPLDLLLK	0.5628215	0.66452944
HLA-DPA1*02:01-DPB1*14:01	EAELQAKNLPKAERQ	0.11407817	0.35863885
HLA-DPA1*02:01-DPB1*14:01	EAGKTYEEIASLVAE	0.514111	0.2977212
HLA-DPA1*02:01-DPB1*14:01	EAKAAEAAASAYYNP	0.46315068	0.96068895
HLA-DPA1*02:01-DPB1*14:01	EALAAAELLKKEKIN	0.39821085	0.051792014
HLA-DPA1*02:01-DPB1*14:01	EAMKDYTKAMDVYQK	0.49720803	0.5111934
HLA-DPA1*02:01-DPB1*14:01	EAQKRVEAAQETVAD	0.4296852	0.9005264
HLA-DPA1*02:01-DPB1*14:01	EATGGKYVPRAILVD	0.23267345	0.32195982
HLA-DPA1*02:01-DPB1*14:01	EAVKKGSTAVGVRGR	0.5520975	0.75621223
HLA-DPA1*02:01-DPB1*14:01	EDFVRKPDYALSSVG	0.3657247	0.98415864
HLA-DPA1*02:01-DPB1*14:01	EDLKRVSPVGETYIH	0.3461991	0.89457893
HLA-DPA1*02:01-DPB1*14:01	EDLRSWTAADMAAQI	0.40653333	0.99934494
HLA-DPA1*02:01-DPB1*14:01	EDLRSWTAADMAAQT	0.34596676	0.99949723
HLA-DPA1*02:01-DPB1*14:01	EDMERSLPLCLQLYA	0.43297133	0.008114542
HLA-DPA1*02:01-DPB1*14:01	EDRTRVVSPIIDVIN	0.50211054	0.93633205
HLA-DPA1*02:01-DPB1*14:01	EDVSTAVQNLQKALK	0.2422282	0.12416446
HLA-DPA1*02:01-DPB1*14:01	EEAELQAKNLPKAER	0.09134105	0.19546758
HLA-DPA1*02:01-DPB1*14:01	EEEKEPSQAAAIHPD	0.30483806	0.82948226
HLA-DPA1*02:01-DPB1*14:01	EEKEPSQAAAIHPDN	0.27491686	0.77235246
HLA-DPA1*02:01-DPB1*14:01	EEKTGVVSTGLIHNG	0.33401883	0.9320501
HLA-DPA1*02:01-DPB1*14:01	EEKTKESLDVSRLTR	0.39225546	0.17658564
HLA-DPA1*02:01-DPB1*14:01	EELKEYENIIALQEN	0.41804123	0.50128907
HLA-DPA1*02:01-DPB1*14:01	EEMRKLQATVQELQK	0.4462117	0.65149295
HLA-DPA1*02:01-DPB1*14:01	EETQPPVALKKEGIR	0.11110136	0.13949773
HLA-DPA1*02:01-DPB1*14:01	EGAKYAVAVGSLCAL	0.61652195	0.13725248
HLA-DPA1*02:01-DPB1*14:01	EGDREAIVAALLTRT	0.4408237	0.9119178
HLA-DPA1*02:01-DPB1*14:01	EGEKVVSLFVGVAVH	0.47265196	0.103357695
HLA-DPA1*02:01-DPB1*14:01	EGKLEHTLARDLVPG	0.17856422	0.15938964
HLA-DPA1*02:01-DPB1*14:01	EGSRIATKVLVASTQ	0.4929437	0.9970541
HLA-DPA1*02:01-DPB1*14:01	EGYKKTKEAVLLLKK	0.58181924	0.23705725
HLA-DPA1*02:01-DPB1*14:01	EHALLAYTLGVKQLI	0.5091907	0.014867367
HLA-DPA1*02:01-DPB1*14:01	EHLKNPVIAQKIQKL	0.51194036	0.43137226
HLA-DPA1*02:01-DPB1*14:01	EIQEKAVEVATVVIQ	0.46952596	0.42708343
HLA-DPA1*02:01-DPB1*14:01	EIVEKQGDTIEYLKR	0.30937776	0.2681039
HLA-DPA1*02:01-DPB1*14:01	EKGRKERESLQQMAE	0.22515458	0.7069001
HLA-DPA1*02:01-DPB1*14:01	EKHYKKVPEPEAIPP	0.33840954	0.36491555
HLA-DPA1*02:01-DPB1*14:01	EKTTTAAGSSHSRPG	0.193487	0.13718538
HLA-DPA1*02:01-DPB1*14:01	EKVAKEIARAVVEKR	0.5301313	0.8382328
HLA-DPA1*02:01-DPB1*14:01	EKVDTQPNVLHNDPH	0.2559001	0.45444188
HLA-DPA1*02:01-DPB1*14:01	EKVSKITSPVLIIHG	0.633535	0.25447422
HLA-DPA1*02:01-DPB1*14:01	ELAKVEEEIQTLSQV	0.28177062	0.012191991
HLA-DPA1*02:01-DPB1*14:01	ELERAYSEIEQLQAQ	0.29752702	0.7018976
HLA-DPA1*02:01-DPB1*14:01	ELKTDTLPVVIISNM	0.4778593	0.070840575
HLA-DPA1*02:01-DPB1*14:01	ELLDTVTAPQKNLKS	0.22223009	0.25708005
HLA-DPA1*02:01-DPB1*14:01	ELMPKYAPKAASART	0.3161871	0.9264811
HLA-DPA1*02:01-DPB1*14:01	ELRNVEGVEEVHELH	0.13503917	0.2217597
HLA-DPA1*02:01-DPB1*14:01	ELTREGETIIELKYR	0.23960753	0.36624005
HLA-DPA1*02:01-DPB1*14:01	EMQKLPEAVQLIEKA	0.49637225	0.06440584
HLA-DPA1*02:01-DPB1*14:01	ENEKMGIRVDQLQAQ	0.2216458	0.41724324
HLA-DPA1*02:01-DPB1*14:01	ENIGAIQVLPKLSSS	0.39636415	0.053459518
HLA-DPA1*02:01-DPB1*14:01	ENLEKVQAEAERLDQ	0.39541292	0.6939827
HLA-DPA1*02:01-DPB1*14:01	ENLISALEEAKKGLA	0.37744457	0.044912748
HLA-DPA1*02:01-DPB1*14:01	ENLKKFSDSVKSTFR	0.43580946	0.28364015
HLA-DPA1*02:01-DPB1*14:01	ENLVKEGVSAAFAVK	0.65448445	0.9762845
HLA-DPA1*02:01-DPB1*14:01	ENREKVNDQAKLIVG	0.38323942	0.68329
HLA-DPA1*02:01-DPB1*14:01	ENSKEAEILEVLRHP	0.27308747	0.32230923
HLA-DPA1*02:01-DPB1*14:01	ENVQVAQSNLTKDRS	0.18254982	0.13352177
HLA-DPA1*02:01-DPB1*14:01	EPAVEKISIMAERLA	0.51877123	0.91218394
HLA-DPA1*02:01-DPB1*14:01	EPKEPEPPGVVGGPG	0.09322139	0.3810913
HLA-DPA1*02:01-DPB1*14:01	EPSKEEPQVEQLGSK	0.11830069	0.21879923
HLA-DPA1*02:01-DPB1*14:01	EQHQKLWEEQLAAAK	0.38690707	0.6891933
HLA-DPA1*02:01-DPB1*14:01	EQKDGARAAAVADKK	0.38212335	0.86693174
HLA-DPA1*02:01-DPB1*14:01	EQLGYKAFGLVGKLA	0.35098276	0.49445176
HLA-DPA1*02:01-DPB1*14:01	EQRKLSDQANTLVDL	0.47710565	0.6668573
HLA-DPA1*02:01-DPB1*14:01	EQYEEAVRDYEKVYQ	0.18651636	0.052601837
HLA-DPA1*02:01-DPB1*14:01	ERFKVVFAPVICKRT	0.5699183	0.31940135
HLA-DPA1*02:01-DPB1*14:01	ERKKAVIEAEKIAQV	0.62804586	0.73684174
HLA-DPA1*02:01-DPB1*14:01	ESKEGTEASASKGLE	0.22183089	0.2999643
HLA-DPA1*02:01-DPB1*14:01	ESKGPIVPLNVADQK	0.26754037	0.25604063
HLA-DPA1*02:01-DPB1*14:01	ESLDVYELDAKQGRW	0.09129237	0.017138917
HLA-DPA1*02:01-DPB1*14:01	ESLRKEEEQATETQP	0.1058097	0.6509435
HLA-DPA1*02:01-DPB1*14:01	ESQKLAAAVFSLAIK	0.68779975	0.69917
HLA-DPA1*02:01-DPB1*14:01	ESVKDHTTAGRVVAG	0.384155	0.13568619
HLA-DPA1*02:01-DPB1*14:01	ETGRLYEITIEVFDK	0.29764965	0.9172494
HLA-DPA1*02:01-DPB1*14:01	ETKRKYESVLQLGRA	0.52982605	0.9077853
HLA-DPA1*02:01-DPB1*14:01	ETLQKLPEEIQRDIL	0.2390439	0.17974713
HLA-DPA1*02:01-DPB1*14:01	ETLTKTALSANRVNS	0.60548764	0.7159268
HLA-DPA1*02:01-DPB1*14:01	ETQISKTNTQTYRES	0.045816593	0.22696447
HLA-DPA1*02:01-DPB1*14:01	ETSAKNAINIEELFQ	0.3696274	0.01784659
HLA-DPA1*02:01-DPB1*14:01	ETSAKTAMNVNEIFM	0.43661702	0.008579806
HLA-DPA1*02:01-DPB1*14:01	ETYKYFSLPFCVGSK	0.44505775	0.09444946
HLA-DPA1*02:01-DPB1*14:01	EVERLRRENQVLSVR	0.30689332	0.7410446
HLA-DPA1*02:01-DPB1*14:01	EVHKAITISSPLTTD	0.56854767	0.027397553
HLA-DPA1*02:01-DPB1*14:01	EVLKAVTALVKNFPK	0.5058257	0.8055609
HLA-DPA1*02:01-DPB1*14:01	EVLRRAEATAASTSR	0.5931823	0.9910366
HLA-DPA1*02:01-DPB1*14:01	EVQKAVNTAQGLFQR	0.45916662	0.3182136
HLA-DPA1*02:01-DPB1*14:01	EVQKVYELIDALSKK	0.47525796	0.73662037
HLA-DPA1*02:01-DPB1*14:01	EVRKAVPDAVESRYS	0.40907106	0.8789771
HLA-DPA1*02:01-DPB1*14:01	EVRKKCAEEAQLISS	0.55459154	0.059001446
HLA-DPA1*02:01-DPB1*14:01	EVSKVAEQVLNAVNK	0.5278966	0.88199586
HLA-DPA1*02:01-DPB1*14:01	EYLKQVIDVLETDKH	0.16381158	0.16043541
HLA-DPA1*02:01-DPB1*14:01	FGFKVNASASSLKKK	0.61932755	0.51578414
HLA-DPA1*02:01-DPB1*14:01	FGLSRAVAVAKNRKA	0.5735595	0.9078387
HLA-DPA1*02:01-DPB1*14:01	FHAAKAYEQAGMMLK	0.520006	0.5937457
HLA-DPA1*02:01-DPB1*14:01	FIKEGVLVEHVKNVF	0.39864105	0.21675944
HLA-DPA1*02:01-DPB1*14:01	FISRESSLILAVTPA	0.60224545	0.956402
HLA-DPA1*02:01-DPB1*14:01	FKEKAVASPEATVSQ	0.35118055	0.753754
HLA-DPA1*02:01-DPB1*14:01	FLAKELSDAVNVRDR	0.4779606	0.48496222
HLA-DPA1*02:01-DPB1*14:01	FLGSKSSMAVHSLFK	0.50140405	0.2222931
HLA-DPA1*02:01-DPB1*14:01	FLLKVVSAAVQAQHS	0.6840178	0.55724883
HLA-DPA1*02:01-DPB1*14:01	FPKWKPGSLASHVKN	0.31115672	0.8512228
HLA-DPA1*02:01-DPB1*14:01	FPQARIPERGSGVFR	0.08107333	0.62242556
HLA-DPA1*02:01-DPB1*14:01	FQVKTLSLPVVVIVH	0.6935356	0.42594713
HLA-DPA1*02:01-DPB1*14:01	FSGKSYSPPVPCPVG	0.15252261	0.84519565
HLA-DPA1*02:01-DPB1*14:01	FTHKEFEQLAPVLDG	0.39649376	0.4885326
HLA-DPA1*02:01-DPB1*14:01	FVNVVPTFGKKKGPN	0.23474757	0.650221
HLA-DPA1*02:01-DPB1*14:01	FVTNRAYAIASSVVS	0.6508194	0.987313
HLA-DPA1*02:01-DPB1*14:01	GAALATARASPRQEK	0.25404918	0.40942693
HLA-DPA1*02:01-DPB1*14:01	GAGERLSEEPLQVLE	0.35887158	0.9958817
HLA-DPA1*02:01-DPB1*14:01	GAGKGAVSAEQVIAG	0.35183343	0.7406481
HLA-DPA1*02:01-DPB1*14:01	GAIVKYTVAVREAGA	0.38709942	0.8820871
HLA-DPA1*02:01-DPB1*14:01	GAKSVVLMSHLGRPD	0.30327126	0.5951839
HLA-DPA1*02:01-DPB1*14:01	GALRGLETFSQLVYQ	0.30930725	0.1912253
HLA-DPA1*02:01-DPB1*14:01	GANKYDEAASYIQSK	0.35016617	0.41682896
HLA-DPA1*02:01-DPB1*14:01	GAPAAAASAEPKIMK	0.18570699	0.59498817
HLA-DPA1*02:01-DPB1*14:01	GAPIKIPVGPETLGR	0.2511666	0.12041662
HLA-DPA1*02:01-DPB1*14:01	GARLVAAKLEPKSFK	0.36461422	0.56000006
HLA-DPA1*02:01-DPB1*14:01	GAVYQAAALSKAFKV	0.5273052	0.2315572
HLA-DPA1*02:01-DPB1*14:01	GDHPITAKAIAKGVG	0.18587914	0.8845526
HLA-DPA1*02:01-DPB1*14:01	GDKKFQEAVEKVTQH	0.34153068	0.8578099
HLA-DPA1*02:01-DPB1*14:01	GDKLETATCIAKSSH	0.37705314	0.5009982
HLA-DPA1*02:01-DPB1*14:01	GDMKYGIYAVENEHM	0.26637825	0.90010643
HLA-DPA1*02:01-DPB1*14:01	GDNSKVTSEVNRLLA	0.42593616	0.33347434
HLA-DPA1*02:01-DPB1*14:01	GDQPTKNLVKFGHKQ	0.11050083	0.03508199
HLA-DPA1*02:01-DPB1*14:01	GDSQQLDVFIATSKH	0.2422929	0.29963952
HLA-DPA1*02:01-DPB1*14:01	GEEIFKIKAVQLAEK	0.4947425	0.6465308
HLA-DPA1*02:01-DPB1*14:01	GEETRVIPRILALKQ	0.36390048	0.5201004
HLA-DPA1*02:01-DPB1*14:01	GEGQKLGSTAPQVLS	0.5349878	0.9055182
HLA-DPA1*02:01-DPB1*14:01	GEKGKESEKELALVK	0.24374114	0.26388153
HLA-DPA1*02:01-DPB1*14:01	GEKMSINAEEVVVGD	0.409362	0.48030168
HLA-DPA1*02:01-DPB1*14:01	GEKRKLVIPSELGYG	0.43706796	0.9829788
HLA-DPA1*02:01-DPB1*14:01	GERAFKAWAVARLSQ	0.5580382	0.938594
HLA-DPA1*02:01-DPB1*14:01	GFDKTGSTPYWIVRN	0.1891369	0.1489005
HLA-DPA1*02:01-DPB1*14:01	GFGKESERSMTMTKS	0.3180888	0.025560925
HLA-DPA1*02:01-DPB1*14:01	GFLSTVGDLLKFGNA	0.27891955	0.004941148
HLA-DPA1*02:01-DPB1*14:01	GGAKSATIVADLSET	0.4243845	0.5084529
HLA-DPA1*02:01-DPB1*14:01	GGAKVADKIQLINNM	0.3057087	0.26885852
HLA-DPA1*02:01-DPB1*14:01	GGEKHVEWVNALILK	0.52909887	0.68182564
HLA-DPA1*02:01-DPB1*14:01	GGEKRSTAPSAAASA	0.4541236	0.9772805
HLA-DPA1*02:01-DPB1*14:01	GGFLSTVGDLLKFGN	0.2888754	0.012148238
HLA-DPA1*02:01-DPB1*14:01	GGLKTSSIIIALTDG	0.58011806	0.19840598
HLA-DPA1*02:01-DPB1*14:01	GGSEVAQTLAKETFA	0.12656225	0.2675771
HLA-DPA1*02:01-DPB1*14:01	GGSKATTPASTANSD	0.31283855	0.6047457
HLA-DPA1*02:01-DPB1*14:01	GGYVAYSKAATVTGK	0.33183402	0.9310459
HLA-DPA1*02:01-DPB1*14:01	GHQKLEEMVTRLDQE	0.1865675	0.5179184
HLA-DPA1*02:01-DPB1*14:01	GHSEKEVADAIRLNE	0.3401644	0.33714396
HLA-DPA1*02:01-DPB1*14:01	GHSLSKTCSPACPIP	0.13815549	0.008308554
HLA-DPA1*02:01-DPB1*14:01	GIEKKVVITVQQLSN	0.47093713	0.655622
HLA-DPA1*02:01-DPB1*14:01	GKAPKLLIYAASSLQ	0.49342468	0.8759796
HLA-DPA1*02:01-DPB1*14:01	GKESEKELALVKRLK	0.28191572	0.42063457
HLA-DPA1*02:01-DPB1*14:01	GKLRVFENIVAVLNK	0.5431268	0.90814304
HLA-DPA1*02:01-DPB1*14:01	GKRTKTENSGEALAK	0.26405597	0.24772994
HLA-DPA1*02:01-DPB1*14:01	GLDRETTPALLLLVE	0.47597128	0.40863982
HLA-DPA1*02:01-DPB1*14:01	GLLRVISGVLQLGNI	0.4763504	0.013690758
HLA-DPA1*02:01-DPB1*14:01	GLPNIPVQTISRAAA	0.15318161	0.15376082
HLA-DPA1*02:01-DPB1*14:01	GLSERSQAVGAVLSL	0.41625965	0.776952
HLA-DPA1*02:01-DPB1*14:01	GLSRLEVAALVLGCL	0.44673154	0.002473049
HLA-DPA1*02:01-DPB1*14:01	GNAKALSTVTAIIDG	0.51619214	0.6527339
HLA-DPA1*02:01-DPB1*14:01	GNEKEFMKGNQLISN	0.34541193	0.24546322
HLA-DPA1*02:01-DPB1*14:01	GPARETELPAAAEPG	0.13000171	0.99949104
HLA-DPA1*02:01-DPB1*14:01	GPERSQSPAASDCSS	0.03951901	0.93509644
HLA-DPA1*02:01-DPB1*14:01	GPGAKSAAQAAAQTN	0.30275875	0.9922501
HLA-DPA1*02:01-DPB1*14:01	GPGPGIKFSAEALRC	0.31870666	0.034178704
HLA-DPA1*02:01-DPB1*14:01	GPIKAYAVILTTGEA	0.40842265	0.82312024
HLA-DPA1*02:01-DPB1*14:01	GPKEVSTACATAVLG	0.4621572	0.60037845
HLA-DPA1*02:01-DPB1*14:01	GPKGTEEPVKVREAG	0.14732946	0.6030477
HLA-DPA1*02:01-DPB1*14:01	GPLFRVPITAVIAAK	0.63958305	0.94588166
HLA-DPA1*02:01-DPB1*14:01	GPLSAKGTADAFIVR	0.3025041	0.80830926
HLA-DPA1*02:01-DPB1*14:01	GPPRSRTFNVALNAR	0.45348892	0.9996662
HLA-DPA1*02:01-DPB1*14:01	GPPSSRCVIAGQGVA	0.124299504	0.16236268
HLA-DPA1*02:01-DPB1*14:01	GPQKTGTTALYLFLG	0.41073352	0.54424715
HLA-DPA1*02:01-DPB1*14:01	GPSKVDINCEDMEDG	0.00732482	0.34168142
HLA-DPA1*02:01-DPB1*14:01	GPSKVDINTEDLEDG	0.037061702	0.5726827
HLA-DPA1*02:01-DPB1*14:01	GPTRTFTVVPRAAES	0.36101443	0.9971876
HLA-DPA1*02:01-DPB1*14:01	GPWGKAQASAQLVIQ	0.39062312	0.83354014
HLA-DPA1*02:01-DPB1*14:01	GQDRAAEEANAVLGL	0.2409186	0.8609072
HLA-DPA1*02:01-DPB1*14:01	GQEEKTGVVSTGLIH	0.31742412	0.9865328
HLA-DPA1*02:01-DPB1*14:01	GQKEAEKVARVKALY	0.49382833	0.43101066
HLA-DPA1*02:01-DPB1*14:01	GRHVKTYEVSLREKE	0.3753538	0.9627241
HLA-DPA1*02:01-DPB1*14:01	GRKPKVEQLSNMIVR	0.37120613	0.8314185
HLA-DPA1*02:01-DPB1*14:01	GRKYHISALYVVDLK	0.7714814	0.65433896
HLA-DPA1*02:01-DPB1*14:01	GRLDKLTVTSQNLQL	0.33857378	0.7916124
HLA-DPA1*02:01-DPB1*14:01	GRLEKRNSDLLLLVD	0.44325295	0.28522995
HLA-DPA1*02:01-DPB1*14:01	GRPITPPRNSAKAKK	0.124856964	0.357104
HLA-DPA1*02:01-DPB1*14:01	GRRFDEAALSIQKEK	0.46079347	0.89507675
HLA-DPA1*02:01-DPB1*14:01	GSQTRAFQYVSDLVN	0.30562317	0.97275746
HLA-DPA1*02:01-DPB1*14:01	GSRKLTAAAPGAVPH	0.7145994	0.8929812
HLA-DPA1*02:01-DPB1*14:01	GTFQKWAAVVVPSGQ	0.48416507	0.9715675
HLA-DPA1*02:01-DPB1*14:01	GTGKTATFAISILQQ	0.50295335	0.24632001
HLA-DPA1*02:01-DPB1*14:01	GTGKTFSFAIPLIEK	0.653607	0.7227639
HLA-DPA1*02:01-DPB1*14:01	GTLLAFAEARKMSSS	0.4784432	0.09224685
HLA-DPA1*02:01-DPB1*14:01	GTREAVIAQISSHVK	0.4558196	0.99888647
HLA-DPA1*02:01-DPB1*14:01	GTSHPRYYISANVTG	0.37450522	0.9888074
HLA-DPA1*02:01-DPB1*14:01	GTVSKHVTVVGELSR	0.3216008	0.3344254
HLA-DPA1*02:01-DPB1*14:01	GVEAKNYEEIAKVEK	0.30595967	0.89453715
HLA-DPA1*02:01-DPB1*14:01	GVHKGATYVFRLAAR	0.34221113	0.34178174
HLA-DPA1*02:01-DPB1*14:01	GVHKIDTYLNAALDL	0.41788194	0.03959781
HLA-DPA1*02:01-DPB1*14:01	GVKKKPIYINVIRDP	0.35494497	0.33953902
HLA-DPA1*02:01-DPB1*14:01	GVKLVSIGAEEIVDG	0.5377237	0.40109548
HLA-DPA1*02:01-DPB1*14:01	GVRRLLPLPLTTVAT	0.61169255	0.7226945
HLA-DPA1*02:01-DPB1*14:01	GVTTAVIPPKEKKPQ	0.16151005	0.107983604
HLA-DPA1*02:01-DPB1*14:01	GWEGAKYAVAVGSLC	0.46459	0.06298438
HLA-DPA1*02:01-DPB1*14:01	GWKRHGETCYKIYED	0.13443327	0.61523324
HLA-DPA1*02:01-DPB1*14:01	GYEIPVDMLCKRIAD	0.20036563	0.00324043
HLA-DPA1*02:01-DPB1*14:01	GYSVKKAPDAEELDK	0.26636022	0.7157737
HLA-DPA1*02:01-DPB1*14:01	HAAKAYEQAGMMLKE	0.59803414	0.57126343
HLA-DPA1*02:01-DPB1*14:01	HKPKSWVAAEKMYHT	0.4646965	0.61724406
HLA-DPA1*02:01-DPB1*14:01	HLEKQHLRIQHLQSQ	0.2564761	0.19115719
HLA-DPA1*02:01-DPB1*14:01	HNMKLVPVVNNRLFD	0.39636013	0.6194609
HLA-DPA1*02:01-DPB1*14:01	HPADSVVSVLNKEKG	0.22079156	0.5676557
HLA-DPA1*02:01-DPB1*14:01	HPAQPGQAAKKAVRT	0.043172672	0.7680475
HLA-DPA1*02:01-DPB1*14:01	HPGYKKVVNVSDLYK	0.41791347	0.61951256
HLA-DPA1*02:01-DPB1*14:01	HPKVTVYPSKTQPLQ	0.3470008	0.9409316
HLA-DPA1*02:01-DPB1*14:01	HPPELLFSASLPALG	0.39352557	0.7187002
HLA-DPA1*02:01-DPB1*14:01	HQGKAATTAKTLIPK	0.40261328	0.65070456
HLA-DPA1*02:01-DPB1*14:01	HQSKVSSLASASRKD	0.5734586	0.9735821
HLA-DPA1*02:01-DPB1*14:01	HRNKEPPAPAQQLQP	0.17914239	0.16041008
HLA-DPA1*02:01-DPB1*14:01	HSLSKTCSPACPIPE	0.26387158	0.05230272
HLA-DPA1*02:01-DPB1*14:01	HSTIKTEAVASSLYD	0.54017234	0.54801965
HLA-DPA1*02:01-DPB1*14:01	HTLNVAVMQGKDLLE	0.29796273	0.015843835
HLA-DPA1*02:01-DPB1*14:01	HTQKLGVIGDKVVVT	0.30748516	0.32188767
HLA-DPA1*02:01-DPB1*14:01	IAAKHHISIAEIYET	0.5219376	0.3901047
HLA-DPA1*02:01-DPB1*14:01	IAAKMMSTAAIANGG	0.6206502	0.76090217
HLA-DPA1*02:01-DPB1*14:01	IAIVSTTVETKEPEK	0.215427	0.15116653
HLA-DPA1*02:01-DPB1*14:01	IALDAAEEFFKLARR	0.29073563	0.21590129
HLA-DPA1*02:01-DPB1*14:01	IALLREGESLEDLMK	0.18860748	0.2987432
HLA-DPA1*02:01-DPB1*14:01	IALVKLSAPVTYTKH	0.5293788	0.4152049
HLA-DPA1*02:01-DPB1*14:01	IANLQRAYSLAKEQR	0.3116581	0.9981769
HLA-DPA1*02:01-DPB1*14:01	IAPKGSEKAAKASRS	0.33400714	0.9646123
HLA-DPA1*02:01-DPB1*14:01	IAPLESAAIWSKEKD	0.3026234	0.060340654
HLA-DPA1*02:01-DPB1*14:01	IAQKISVRTVTIIGG	0.46994543	0.09435034
HLA-DPA1*02:01-DPB1*14:01	IDEKNFVVVMVTKPK	0.29342455	0.90905476
HLA-DPA1*02:01-DPB1*14:01	IDKKSMIASTAITVH	0.6725334	0.82085335
HLA-DPA1*02:01-DPB1*14:01	IDVKASIDPVPTSID	0.27429402	0.7568205
HLA-DPA1*02:01-DPB1*14:01	IEEKGAVEALAAALA	0.52768654	0.5992814
HLA-DPA1*02:01-DPB1*14:01	IEHEMKNGIPANRIV	0.439797	0.61189854
HLA-DPA1*02:01-DPB1*14:01	IERKGYTPGESIQIF	0.33307913	0.7368239
HLA-DPA1*02:01-DPB1*14:01	IESKIEEMVEPLREK	0.31090793	0.3303626
HLA-DPA1*02:01-DPB1*14:01	IESKLPVLCCTLQLR	0.36292413	0.007763769
HLA-DPA1*02:01-DPB1*14:01	IETLLTAIAVIKQSR	0.3974397	0.107223175
HLA-DPA1*02:01-DPB1*14:01	IFKVWVQAFKVEGGQ	0.46521747	0.051091664
HLA-DPA1*02:01-DPB1*14:01	IFRKKAVELGVKLLP	0.52593285	0.26350325
HLA-DPA1*02:01-DPB1*14:01	IGARARAEAEQMAKK	0.26784208	0.9860414
HLA-DPA1*02:01-DPB1*14:01	IGARVYALPEDLVEV	0.50188065	0.9564694
HLA-DPA1*02:01-DPB1*14:01	IGFGKESERSMTMTK	0.25921217	0.03705995
HLA-DPA1*02:01-DPB1*14:01	IGKKVNVTVDYIRPA	0.3818573	0.43395934
HLA-DPA1*02:01-DPB1*14:01	IGQTGKIEPVVLPLL	0.35774937	0.0472416
HLA-DPA1*02:01-DPB1*14:01	IGSRLAVITQNIANL	0.40067542	0.8274001
HLA-DPA1*02:01-DPB1*14:01	IILPKSLISVVRSAT	0.52568966	0.20427012
HLA-DPA1*02:01-DPB1*14:01	IKDVKLPVQLQRAMA	0.4003999	0.17571726
HLA-DPA1*02:01-DPB1*14:01	IKEKTVGRALYAQAR	0.4267922	0.5166799
HLA-DPA1*02:01-DPB1*14:01	IKGKINSITVDNCKK	0.2227943	0.9629675
HLA-DPA1*02:01-DPB1*14:01	IKKGEKLGTLLPLQK	0.42234394	0.9176014
HLA-DPA1*02:01-DPB1*14:01	IKWIEAGPVVLKHPA	0.51480013	0.6051255
HLA-DPA1*02:01-DPB1*14:01	IKYLDFVFAVKNENR	0.403821	0.8324407
HLA-DPA1*02:01-DPB1*14:01	ILFLKEQIQAEQCLK	0.27044806	0.04314924
HLA-DPA1*02:01-DPB1*14:01	ILHFYKWTSPPGVIR	0.38352737	0.65102357
HLA-DPA1*02:01-DPB1*14:01	ILKSKATEHATELAK	0.49239174	0.7013282
HLA-DPA1*02:01-DPB1*14:01	INELAVAMTAVKHEQ	0.39614967	0.33684966
HLA-DPA1*02:01-DPB1*14:01	INGKYYEIGLSAALQ	0.5159031	0.88943976
HLA-DPA1*02:01-DPB1*14:01	INTEKTVIGSVLLRE	0.40882984	0.16736084
HLA-DPA1*02:01-DPB1*14:01	IPEKVTPMAAIQDGL	0.3587536	0.6731763
HLA-DPA1*02:01-DPB1*14:01	IPLVNISLLPKDAQL	0.2845389	0.49620408
HLA-DPA1*02:01-DPB1*14:01	IQEKGHITAGSNKTM	0.16065708	0.052493453
HLA-DPA1*02:01-DPB1*14:01	IQEKLDAFIEALHQE	0.4019317	0.16841578
HLA-DPA1*02:01-DPB1*14:01	IQRLNKALEEALSIQ	0.54089355	0.40382513
HLA-DPA1*02:01-DPB1*14:01	IQSSAISVVKILRVL	0.4418685	0.006876285
HLA-DPA1*02:01-DPB1*14:01	IQTQKSAELAAALLS	0.5940492	0.9237192
HLA-DPA1*02:01-DPB1*14:01	ISDKKAEKATEEVSK	0.29851118	0.94602805
HLA-DPA1*02:01-DPB1*14:01	ISKKNAAIAVLEELK	0.6086943	0.9195625
HLA-DPA1*02:01-DPB1*14:01	ISKVKYVIWSADMSH	0.28977898	0.58438295
HLA-DPA1*02:01-DPB1*14:01	ISRIKQSELSAKMRE	0.5294312	0.941247
HLA-DPA1*02:01-DPB1*14:01	ITKRKWEAVHAAEQR	0.474222	0.99855214
HLA-DPA1*02:01-DPB1*14:01	ITREKLDQVATAVYQ	0.38165292	0.95206994
HLA-DPA1*02:01-DPB1*14:01	ITVDRLVSKALNMWG	0.3498799	0.49443096
HLA-DPA1*02:01-DPB1*14:01	IVDVKMVSGFIPLKP	0.29781473	0.016753253
HLA-DPA1*02:01-DPB1*14:01	IVEKQGDTIEYLKRH	0.2773372	0.39054924
HLA-DPA1*02:01-DPB1*14:01	IVTERVYAPASTLVD	0.5130441	0.9920331
HLA-DPA1*02:01-DPB1*14:01	IYEKIQEGVFDINNE	0.21175775	0.08956724
HLA-DPA1*02:01-DPB1*14:01	KAEKKFIDIAAAKEV	0.6359715	0.90786636
HLA-DPA1*02:01-DPB1*14:01	KAERTSPSSPAPLPH	0.17165338	0.93093836
HLA-DPA1*02:01-DPB1*14:01	KAGKLCVPAMNVNDS	0.43058053	0.39712948
HLA-DPA1*02:01-DPB1*14:01	KAPKLLIYAASSLQS	0.5622757	0.7870283
HLA-DPA1*02:01-DPB1*14:01	KAQKLFMHALKMDPD	0.5204309	0.76454073
HLA-DPA1*02:01-DPB1*14:01	KAQRLHLPPVRLAEL	0.5617067	0.74998945
HLA-DPA1*02:01-DPB1*14:01	KASRSSEKSLALLKT	0.48821023	0.544745
HLA-DPA1*02:01-DPB1*14:01	KAVKSAEAAAEATKN	0.6320948	0.9896884
HLA-DPA1*02:01-DPB1*14:01	KAVKSSTGPGEQLRN	0.29702032	0.18754403
allele	peptide	affinity_pred	mass_pred
HLA-DPA1*02:01-DPB1*14:01	KPSEKAEAGPEGVAP	0.04172213	0.5220051
HLA-DPA1*02:01-DPB1*14:01	KPTAIKTEGKPAEVK	0.19791889	0.5736989
HLA-DPA1*02:01-DPB1*14:01	KPTPIPIKVKVKNVK	0.2987006	0.35878128
HLA-DPA1*02:01-DPB1*14:01	KPVDVASDNVKKKHT	0.24954085	0.21817839
HLA-DPA1*02:01-DPB1*14:01	KQTPREHSDAVPDAP	0.02316047	0.9874832
HLA-DPA1*02:01-DPB1*14:01	KRLQAAGNAVKRASD	0.55481225	0.35593605
HLA-DPA1*02:01-DPB1*14:01	KRLRYVDQVLQLVYK	0.4732867	0.89054346
HLA-DPA1*02:01-DPB1*14:01	KRMEKISKRVNAIEE	0.3379079	0.44080177
HLA-DPA1*02:01-DPB1*14:01	KRYAKYAEQIQKVNE	0.5082037	0.93485594
HLA-DPA1*02:01-DPB1*14:01	KSLKFATEAAITILR	0.7017122	0.6743639
HLA-DPA1*02:01-DPB1*14:01	KTIQKYGTNPEETAA	0.15959409	0.8981639
HLA-DPA1*02:01-DPB1*14:01	KTKILAPAYFILGGN	0.48807457	0.23079471
HLA-DPA1*02:01-DPB1*14:01	KTKKAEEMALSLTRA	0.57487804	0.3143235
HLA-DPA1*02:01-DPB1*14:01	KTPAKSPGKAASVKQ	0.22543949	0.5842048
HLA-DPA1*02:01-DPB1*14:01	KTRKASAQASLASKD	0.6246421	0.94485646
HLA-DPA1*02:01-DPB1*14:01	KTSKLYSISSQVSSA	0.64125896	0.49136633
HLA-DPA1*02:01-DPB1*14:01	KTVQAVLTVPKLKLS	0.60043603	0.013329717
HLA-DPA1*02:01-DPB1*14:01	KVAKVEPAVSSVVNS	0.5731671	0.40676102
HLA-DPA1*02:01-DPB1*14:01	KVARLAAKALASVSG	0.68118984	0.9968745
HLA-DPA1*02:01-DPB1*14:01	KVGEKLCEKIINIVE	0.32196638	0.1029248
HLA-DPA1*02:01-DPB1*14:01	KVHKGTTIANVVSGS	0.43640158	0.561862
HLA-DPA1*02:01-DPB1*14:01	KVNKKEVVEAVTIVE	0.5422507	0.45640653
HLA-DPA1*02:01-DPB1*14:01	KVTLNGVPAQPLGPR	0.33995202	0.6022687
HLA-DPA1*02:01-DPB1*14:01	KVTRLKSLALDIDRD	0.46409872	0.89203835
HLA-DPA1*02:01-DPB1*14:01	KWMKYGYTSSKLSVR	0.53385234	0.46137047
HLA-DPA1*02:01-DPB1*14:01	LAAKWPETPLLLEAS	0.45846257	0.022195887
HLA-DPA1*02:01-DPB1*14:01	LAARYESAAVILHSP	0.6678823	0.69928646
HLA-DPA1*02:01-DPB1*14:01	LAERSAGLAFSLYQA	0.5223068	0.76390374
HLA-DPA1*02:01-DPB1*14:01	LAFRVVSGAANVIGP	0.58018976	0.91831887
HLA-DPA1*02:01-DPB1*14:01	LAGDKNFITAEELRR	0.4633086	0.6944215
HLA-DPA1*02:01-DPB1*14:01	LAGKSKDIALHLNPR	0.35771874	0.7701616
HLA-DPA1*02:01-DPB1*14:01	LAKAKAKAEAIRILA	0.6653019	0.4468444
HLA-DPA1*02:01-DPB1*14:01	LALKTGIVAKKQKTE	0.45934644	0.95731944
HLA-DPA1*02:01-DPB1*14:01	LAPVRQQELASLLRT	0.33881536	0.79276395
HLA-DPA1*02:01-DPB1*14:01	LAQRNNVAPDELYTP	0.05676409	0.32941848
HLA-DPA1*02:01-DPB1*14:01	LARALSPAFELSQWS	0.48896456	0.2652982
HLA-DPA1*02:01-DPB1*14:01	LATRIHELPLSLQDL	0.4613972	0.97738934
HLA-DPA1*02:01-DPB1*14:01	LDAQKESTGVTTLRQ	0.37989262	0.09799512
HLA-DPA1*02:01-DPB1*14:01	LDGKEYITPAQISKE	0.43851185	0.81705123
HLA-DPA1*02:01-DPB1*14:01	LDILTRLPESVERLT	0.30745462	0.17787525
HLA-DPA1*02:01-DPB1*14:01	LDKEKRDAFVYAIKN	0.39314324	0.6943355
HLA-DPA1*02:01-DPB1*14:01	LDKLTVTSQNLQLEN	0.31405467	0.44013214
HLA-DPA1*02:01-DPB1*14:01	LDLSKRYIKALAEEN	0.47641265	0.96117246
HLA-DPA1*02:01-DPB1*14:01	LDRERILSLEQRVVE	0.273003	0.8969757
HLA-DPA1*02:01-DPB1*14:01	LDRLLDLPAAASSED	0.25408185	0.98269045
HLA-DPA1*02:01-DPB1*14:01	LEDKGLAEVSKVAEQ	0.24411327	0.5005622
HLA-DPA1*02:01-DPB1*14:01	LEEFGRFASFEAQGA	0.11043079	0.6531722
HLA-DPA1*02:01-DPB1*14:01	LEGKVLPGVDALSNI	0.32721078	0.18843071
HLA-DPA1*02:01-DPB1*14:01	LEKLGESVQDLSSFD	0.2793096	0.14784329
HLA-DPA1*02:01-DPB1*14:01	LEKLPQVAEEISGPL	0.33758506	0.63229513
HLA-DPA1*02:01-DPB1*14:01	LEKRNSDLLLLVDTH	0.4132733	0.4005235
HLA-DPA1*02:01-DPB1*14:01	LEPKFITLAEACTKR	0.4376517	0.8665471
HLA-DPA1*02:01-DPB1*14:01	LFIIKSELPLVIGTF	0.45919743	0.044118732
HLA-DPA1*02:01-DPB1*14:01	LFPKSDSKALDLLDR	0.40941873	0.2840923
HLA-DPA1*02:01-DPB1*14:01	LFQKILVPIQQVLKE	0.5965147	0.12998304
HLA-DPA1*02:01-DPB1*14:01	LGAKKGLGAQKVSSQ	0.41531876	0.6111081
HLA-DPA1*02:01-DPB1*14:01	LGHRSAAAAARLAPA	0.5316004	0.9571298
HLA-DPA1*02:01-DPB1*14:01	LGKRDSEMAVIVQDT	0.48725286	0.9920961
HLA-DPA1*02:01-DPB1*14:01	LGLKEMDNAGQLVFL	0.43788818	0.46505928
HLA-DPA1*02:01-DPB1*14:01	LGNRVGEAAHALGNT	0.39993274	0.9841033
HLA-DPA1*02:01-DPB1*14:01	LGRKLYSIAAPARSF	0.7397462	0.98529464
HLA-DPA1*02:01-DPB1*14:01	LGYKAFGLVGKLAAS	0.43679002	0.476019
HLA-DPA1*02:01-DPB1*14:01	LHLSPTAAEAKEKAR	0.18171276	0.15928698
HLA-DPA1*02:01-DPB1*14:01	LIGKKVNVTVDYIRP	0.27364042	0.45737323
HLA-DPA1*02:01-DPB1*14:01	LIKVKFGESIEDLHT	0.38382572	0.12612243
HLA-DPA1*02:01-DPB1*14:01	LKEKRVGGVQSLGGT	0.33804438	0.048516795
HLA-DPA1*02:01-DPB1*14:01	LKILVATMERKLEGR	0.35906035	0.028725844
HLA-DPA1*02:01-DPB1*14:01	LKKARYNAQCQETIR	0.09732188	0.9958266
HLA-DPA1*02:01-DPB1*14:01	LKKEDIYAVEIVGGA	0.3427744	0.071901634
HLA-DPA1*02:01-DPB1*14:01	LKPQRVIVVGAGVAG	0.28754917	0.9628686
HLA-DPA1*02:01-DPB1*14:01	LKQKQQEAALELEEL	0.3909261	0.23374334
HLA-DPA1*02:01-DPB1*14:01	LKYKVTCQSSELAKD	0.37589556	0.5427731
HLA-DPA1*02:01-DPB1*14:01	LLDLRQGMFAQLVAQ	0.31888038	0.7520593
HLA-DPA1*02:01-DPB1*14:01	LLPKLIDFSAQIAEG	0.4044016	0.37349588
HLA-DPA1*02:01-DPB1*14:01	LLQTKNYDIGAALDT	0.37200388	0.8624171
HLA-DPA1*02:01-DPB1*14:01	LMKKRLQEKCQALER	0.20858976	0.5513865
HLA-DPA1*02:01-DPB1*14:01	LMPKYAPKAASARTD	0.31828386	0.9679127
HLA-DPA1*02:01-DPB1*14:01	LNEKLGTTAATELKK	0.49431974	0.9682398
HLA-DPA1*02:01-DPB1*14:01	LNKALEEALSIQTPP	0.4982509	0.046013944
HLA-DPA1*02:01-DPB1*14:01	LNKKPMSLASGLVPA	0.5746816	0.092947476
HLA-DPA1*02:01-DPB1*14:01	LNNKLVTLPVSFAQL	0.5426869	0.5722138
HLA-DPA1*02:01-DPB1*14:01	LNRVKVSQAAADLKQ	0.62744504	0.966905
HLA-DPA1*02:01-DPB1*14:01	LNSKVVSQYSSLLSP	0.40989515	0.014474608
HLA-DPA1*02:01-DPB1*14:01	LNYKKNPAVTQLVDR	0.44687435	0.7878973
HLA-DPA1*02:01-DPB1*14:01	LPARSEAAAVQPVIG	0.381045	0.9518014
HLA-DPA1*02:01-DPB1*14:01	LPDRNKAGEWSEPVC	0.06555866	0.015040413
HLA-DPA1*02:01-DPB1*14:01	LPEDKLAQSVQKLQD	0.3851427	0.41114634
HLA-DPA1*02:01-DPB1*14:01	LPEFYKTVSPALISR	0.6513312	0.82270956
HLA-DPA1*02:01-DPB1*14:01	LPKLHIVQVVCKKYR	0.37277034	0.18044809
HLA-DPA1*02:01-DPB1*14:01	LPPKRDETALQEEEE	0.10435934	0.74876016
HLA-DPA1*02:01-DPB1*14:01	LPPSLVPLVVYSKNR	0.36336213	0.44965893
HLA-DPA1*02:01-DPB1*14:01	LPQKVFDAVVEAVAR	0.5195943	0.94894254
HLA-DPA1*02:01-DPB1*14:01	LPQRKSSLVTSKLAG	0.5164175	0.90233004
HLA-DPA1*02:01-DPB1*14:01	LPREKYLTWASRQEP	0.16052328	0.9616699
HLA-DPA1*02:01-DPB1*14:01	LPRKVITAAVIGSLV	0.733465	0.8231079
HLA-DPA1*02:01-DPB1*14:01	LPSHLPEVVAGLSCA	0.1646176	0.010042267
HLA-DPA1*02:01-DPB1*14:01	LPVRMGMYPGVLVPS	0.4269059	0.6631977
HLA-DPA1*02:01-DPB1*14:01	LPVRTPTMAGGLFSI	0.36313397	0.003310219
HLA-DPA1*02:01-DPB1*14:01	LPYKVADIGLAAWGR	0.48957196	0.673383
HLA-DPA1*02:01-DPB1*14:01	LQAKDVPVAEEVSAL	0.3517085	0.40969867
HLA-DPA1*02:01-DPB1*14:01	LQPKLPITVLNGAPG	0.33285692	0.54300684
HLA-DPA1*02:01-DPB1*14:01	LQPLRSAAGAAALAL	0.51321733	0.65280247
HLA-DPA1*02:01-DPB1*14:01	LQQDKVPEPASLSSN	0.28226662	0.33315867
HLA-DPA1*02:01-DPB1*14:01	LQRRSSPAADVQGEN	0.37864006	0.9562119
HLA-DPA1*02:01-DPB1*14:01	LQVKHGESVLVLDKC	0.47689328	0.009189425
HLA-DPA1*02:01-DPB1*14:01	LQVKKNILAEELSTN	0.4637685	0.6125175
HLA-DPA1*02:01-DPB1*14:01	LRALTTVTALVRKFL	0.55557257	0.054516293
HLA-DPA1*02:01-DPB1*14:01	LRKENDFALIIDGKT	0.43036905	0.31264302
HLA-DPA1*02:01-DPB1*14:01	LRKRGLLVAAVLFIT	0.5339754	0.06849025
HLA-DPA1*02:01-DPB1*14:01	LRSKVDEAVAVLQAH	0.5302978	0.5739358
HLA-DPA1*02:01-DPB1*14:01	LRVRFATHAAALSVR	0.76192665	0.99671155
HLA-DPA1*02:01-DPB1*14:01	LSEKLAAVVNNLNTG	0.43846625	0.79269516
HLA-DPA1*02:01-DPB1*14:01	LSEKQLSQATAAATN	0.42366424	0.83169353
HLA-DPA1*02:01-DPB1*14:01	LSPKRFTFVTPTFYR	0.5063565	0.6731936
HLA-DPA1*02:01-DPB1*14:01	LTADKANAQAAALYK	0.42176592	0.96536434
HLA-DPA1*02:01-DPB1*14:01	LTTKWFSTPLLLEAS	0.699607	0.13994023
HLA-DPA1*02:01-DPB1*14:01	LVAAKLEPKSFKHTH	0.17519169	0.14121301
HLA-DPA1*02:01-DPB1*14:01	LVAKGLVQALGLSNF	0.5242873	0.08200702
HLA-DPA1*02:01-DPB1*14:01	LVGGKDFEQPLAISR	0.38717523	0.5646649
HLA-DPA1*02:01-DPB1*14:01	LVLIRHGESAWNLEN	0.21539746	0.5723068
HLA-DPA1*02:01-DPB1*14:01	LVLKSAVEAERLVAG	0.6556103	0.54053515
HLA-DPA1*02:01-DPB1*14:01	LVLRKSNFAEALAAH	0.6116108	0.9167344
HLA-DPA1*02:01-DPB1*14:01	LVRALPLALVLHELG	0.6226787	0.59625953
HLA-DPA1*02:01-DPB1*14:01	LVTRVYSTALSSFLT	0.7009829	0.95854455
HLA-DPA1*02:01-DPB1*14:01	LWYKIFTTARDANTK	0.41051453	0.9105233
HLA-DPA1*02:01-DPB1*14:01	LYQRYEIKMTKMYKG	0.34686443	0.07927709
HLA-DPA1*02:01-DPB1*14:01	LYRAGEDAVWVLDSG	0.25956208	0.033988867
HLA-DPA1*02:01-DPB1*14:01	LYSKFLLKAEPLAFT	0.72151875	0.12761901
HLA-DPA1*02:01-DPB1*14:01	MANAKEIARTVQILG	0.476175	0.06351552
HLA-DPA1*02:01-DPB1*14:01	MARKIGARVYALPED	0.51569504	0.2915861
HLA-DPA1*02:01-DPB1*14:01	MDQTKFPIVNAELSF	0.34538123	0.059075672
HLA-DPA1*02:01-DPB1*14:01	MNRKTQETAVAMHVA	0.5974864	0.66178936
HLA-DPA1*02:01-DPB1*14:01	MPLTVTNVVVKEGPA	0.21732645	0.20234255
HLA-DPA1*02:01-DPB1*14:01	MREGPAKNMVKQKAL	0.16466753	0.006934867
HLA-DPA1*02:01-DPB1*14:01	MTKREAALILGVSPT	0.63601476	0.66231734
HLA-DPA1*02:01-DPB1*14:01	MVTRSYTVGVMMMHR	0.62168854	0.90006626
HLA-DPA1*02:01-DPB1*14:01	MVYEKLGEQVFGTTG	0.21596327	0.1690759
HLA-DPA1*02:01-DPB1*14:01	NAARPYSVALLSVPE	0.5063713	0.87474823
HLA-DPA1*02:01-DPB1*14:01	NAPSDPATTTAKADA	0.013037531	0.08713454
HLA-DPA1*02:01-DPB1*14:01	NDALMPSLTETKTTV	0.17855611	0.003710788
HLA-DPA1*02:01-DPB1*14:01	NDIRKYEMFAQTLQQ	0.55573845	0.9835547
HLA-DPA1*02:01-DPB1*14:01	NEDLRSWTAADKAAQ	0.19314584	0.99947244
HLA-DPA1*02:01-DPB1*14:01	NEDLRSWTAADTVAQ	0.2681676	0.9978512
HLA-DPA1*02:01-DPB1*14:01	NEGEKICDSVGLAKQ	0.28479087	0.12774506
HLA-DPA1*02:01-DPB1*14:01	NEKMGIRVDQLQAQL	0.2710581	0.43096274
HLA-DPA1*02:01-DPB1*14:01	NELAVAMTAVKHEQE	0.38117468	0.17873754
HLA-DPA1*02:01-DPB1*14:01	NFGKVLERGVKLAEL	0.45502296	0.23136711
HLA-DPA1*02:01-DPB1*14:01	NFIKEGVLVEHVKNV	0.49259028	0.44781137
HLA-DPA1*02:01-DPB1*14:01	NFKEKAQAKVGSLDN	0.22411151	0.3184456
HLA-DPA1*02:01-DPB1*14:01	NGTEAAQLSTKSRAE	0.12320997	0.15556622
HLA-DPA1*02:01-DPB1*14:01	NHKLQDASAEVERLR	0.47644743	0.91901505
HLA-DPA1*02:01-DPB1*14:01	NIFERTEVLAALIVG	0.56316173	0.20526621
HLA-DPA1*02:01-DPB1*14:01	NIFKVWVQAFKVEGG	0.5142807	0.17120464
HLA-DPA1*02:01-DPB1*14:01	NIKKLADQFLEEQKQ	0.25743172	0.31239453
HLA-DPA1*02:01-DPB1*14:01	NKEIRTDDLCLDVSK	0.1639763	0.8941757
HLA-DPA1*02:01-DPB1*14:01	NLETKEWTMPQSSRA	0.24659637	0.8861081
HLA-DPA1*02:01-DPB1*14:01	NNFGKVLERGVKLAE	0.48475122	0.14444368
HLA-DPA1*02:01-DPB1*14:01	NNPKVQASLAANTFT	0.45861557	0.8252559
HLA-DPA1*02:01-DPB1*14:01	NNRKVYELSNVQEDS	0.21824498	0.96309483
HLA-DPA1*02:01-DPB1*14:01	NNVDAAVVLLKNGAN	0.29768354	0.026180621
HLA-DPA1*02:01-DPB1*14:01	NPNRFPIFAALLGNH	0.3445996	0.86922055
HLA-DPA1*02:01-DPB1*14:01	NPRKFNLDATELSIR	0.4931362	0.9754821
HLA-DPA1*02:01-DPB1*14:01	NPSDGELIRTQPQRL	0.095084794	0.27965587
HLA-DPA1*02:01-DPB1*14:01	NPSEKNSPSTQYCYS	0.05859898	0.004322699
HLA-DPA1*02:01-DPB1*14:01	NPTKMYEVVYQIGTE	0.34165975	0.6257284
HLA-DPA1*02:01-DPB1*14:01	NPYIKVDTVAAEHLT	0.5212668	0.9907406
HLA-DPA1*02:01-DPB1*14:01	NQDRLVTLEEFLAST	0.2624035	0.85215855
HLA-DPA1*02:01-DPB1*14:01	NQICGEPAILLYDEL	0.2518938	0.002520949
HLA-DPA1*02:01-DPB1*14:01	NQLGAGAAAAAAAAA	0.13941528	0.20445594
HLA-DPA1*02:01-DPB1*14:01	NQQKVNDASVNTDPA	0.15124902	0.8895195
HLA-DPA1*02:01-DPB1*14:01	NQTDRTGETALHLAA	0.379036	0.68983656
HLA-DPA1*02:01-DPB1*14:01	NRVKVSQAAADLKQF	0.6112134	0.9098865
HLA-DPA1*02:01-DPB1*14:01	NSEFSSVLAAQLKHH	0.4232459	0.2513684
HLA-DPA1*02:01-DPB1*14:01	NSRIKLGIKSLVSKG	0.53227246	0.87333506
HLA-DPA1*02:01-DPB1*14:01	NSTRRQTQVLGLTQT	0.3363444	0.04283902
HLA-DPA1*02:01-DPB1*14:01	NVDAAVVLLKNGANK	0.2341055	0.07758467
HLA-DPA1*02:01-DPB1*14:01	NVEEAFINTAKEIYR	0.23225185	0.24955268
HLA-DPA1*02:01-DPB1*14:01	NVEKQLEEAKELLEQ	0.26483715	0.18234038
HLA-DPA1*02:01-DPB1*14:01	NVERLSELVQAVSDP	0.28290322	0.8902303
HLA-DPA1*02:01-DPB1*14:01	NVKDSVSASEVTSTV	0.4438923	0.042164344
HLA-DPA1*02:01-DPB1*14:01	NVKHPVTGQFLYQDS	0.23676221	0.10087241
HLA-DPA1*02:01-DPB1*14:01	NVRKTEESVLKVEVD	0.3468359	0.625925
HLA-DPA1*02:01-DPB1*14:01	NYGQKEAEKVARVKA	0.42310956	0.92681015
HLA-DPA1*02:01-DPB1*14:01	NYKKNPAVTQLVDRT	0.42317948	0.27907616
HLA-DPA1*02:01-DPB1*14:01	PEKEVEPALELLEPI	0.4580368	0.019383846
HLA-DPA1*02:01-DPB1*14:01	PGAAKSAVGTAILLE	0.4055428	0.058401264
HLA-DPA1*02:01-DPB1*14:01	PGAAKSGVGTALLLK	0.3434722	0.5762285
HLA-DPA1*02:01-DPB1*14:01	PGGYVAYSKAATVTG	0.18414105	0.79085076
HLA-DPA1*02:01-DPB1*14:01	PGKVELQEKVVQVSA	0.17201719	0.030867923
HLA-DPA1*02:01-DPB1*14:01	PLITASILSKKLVEG	0.43858024	0.037477247
HLA-DPA1*02:01-DPB1*14:01	PMQTLVPAKVASKNV	0.4251944	0.053918384
HLA-DPA1*02:01-DPB1*14:01	PPEDKVVPSFLPVDQ	0.2516723	0.16402525
HLA-DPA1*02:01-DPB1*14:01	PSEKNSPSTQYCYSI	0.1094001	0.001371881
HLA-DPA1*02:01-DPB1*14:01	QAARSTDVAAVVVPI	0.47860715	0.971423
HLA-DPA1*02:01-DPB1*14:01	QAKAVLSAEQLRDEE	0.4672559	0.2891331
HLA-DPA1*02:01-DPB1*14:01	QAVSTAHPPTGKRLK	0.17143533	0.031408276
HLA-DPA1*02:01-DPB1*14:01	QDAVTAALLIPKEDG	0.26486313	0.16972972
HLA-DPA1*02:01-DPB1*14:01	QDKVPEPASLSSNHS	0.2860571	0.06260247
HLA-DPA1*02:01-DPB1*14:01	QDLKSALAKFKEGAE	0.25531042	0.03698469
HLA-DPA1*02:01-DPB1*14:01	QDRAYLEGLCVESLR	0.36420572	0.49609113
HLA-DPA1*02:01-DPB1*14:01	QEEKTGVVSTGLIHN	0.35241657	0.9352338
HLA-DPA1*02:01-DPB1*14:01	QELKTDTLPVVIISN	0.4778898	0.14722827
HLA-DPA1*02:01-DPB1*14:01	QFEKWGEEEAELNKN	0.15346928	0.69790494
HLA-DPA1*02:01-DPB1*14:01	QFVRFDSDAASQRME	0.24393378	0.9975473
HLA-DPA1*02:01-DPB1*14:01	QGALANIAVDKANLE	0.14791206	0.9439799
HLA-DPA1*02:01-DPB1*14:01	QGDQPTKNLVKFGHK	0.10853367	0.0335477
HLA-DPA1*02:01-DPB1*14:01	QGRLDKLTVTSQNLQ	0.28727672	0.8241051
HLA-DPA1*02:01-DPB1*14:01	QHIQTIKSKSKDGRP	0.19086917	0.027303228
HLA-DPA1*02:01-DPB1*14:01	QKERALEDAQAVNEQ	0.22923414	0.98834676
HLA-DPA1*02:01-DPB1*14:01	QLAAAEALQKAPDVT	0.3768601	0.03975556
HLA-DPA1*02:01-DPB1*14:01	QLLAQVLALEKERVA	0.26990527	0.0960624
HLA-DPA1*02:01-DPB1*14:01	QLQKVTVLGVATAPQ	0.5876039	0.5062956
HLA-DPA1*02:01-DPB1*14:01	QMPKEYSQILQLHMK	0.49581528	0.15544526
HLA-DPA1*02:01-DPB1*14:01	QNFIKEGVLVEHVKN	0.46428528	0.8683211
HLA-DPA1*02:01-DPB1*14:01	QNLKWSTAVEFCKKK	0.5378477	0.11484704
HLA-DPA1*02:01-DPB1*14:01	QNVKHPVTGQFLYQD	0.3243989	0.07282467
HLA-DPA1*02:01-DPB1*14:01	QNVKTASDCGAVKHC	0.2914444	0.005067123
HLA-DPA1*02:01-DPB1*14:01	QPLRSAAGAAALALT	0.6115008	0.7356965
HLA-DPA1*02:01-DPB1*14:01	QPMALAVALTKGGEA	0.30289885	0.2301856
HLA-DPA1*02:01-DPB1*14:01	QPSQEKFYSMAAQIK	0.5752557	0.96616095
HLA-DPA1*02:01-DPB1*14:01	QQSKVAPSSAASRPV	0.49891797	0.54534453
HLA-DPA1*02:01-DPB1*14:01	QSPRAFIPPAPVLPS	0.55710167	0.75319123
HLA-DPA1*02:01-DPB1*14:01	QTKNYDIGAALDTIQ	0.4781949	0.7540577
HLA-DPA1*02:01-DPB1*14:01	QTLVPAKVASKNVIP	0.32536322	0.18998967
HLA-DPA1*02:01-DPB1*14:01	QTPREHSDAVPDAPI	0.050845545	0.99610347
HLA-DPA1*02:01-DPB1*14:01	QVKEGILSDEIYCPP	0.07837567	0.05733757
HLA-DPA1*02:01-DPB1*14:01	RAAKAPNVVLVVSDS	0.4190274	0.09399048
HLA-DPA1*02:01-DPB1*14:01	RADRAAVPIVNLKDE	0.4652205	0.93505937
HLA-DPA1*02:01-DPB1*14:01	RAEKSEEYAEQLHVQ	0.27006707	0.46237725
HLA-DPA1*02:01-DPB1*14:01	RALRAAAGPLARDTL	0.47250047	0.74240816
HLA-DPA1*02:01-DPB1*14:01	RASKGVTFAGDVGRM	0.14428289	0.05462577
HLA-DPA1*02:01-DPB1*14:01	RATKKEPAVLELEGK	0.32154098	0.088138126
HLA-DPA1*02:01-DPB1*14:01	RAVRKHAKGLHIVPR	0.526593	0.87238854
HLA-DPA1*02:01-DPB1*14:01	RDEKAGAYAAALQGY	0.4578946	0.8822788
HLA-DPA1*02:01-DPB1*14:01	RDRKESLDVYELDAK	0.25712627	0.6486991
HLA-DPA1*02:01-DPB1*14:01	REARAKVIAAEGEMN	0.30054185	0.9910979
HLA-DPA1*02:01-DPB1*14:01	REEKISEDTAILKLS	0.44459695	0.042650938
HLA-DPA1*02:01-DPB1*14:01	REKSFEIVIMVLKDK	0.46102798	0.3126443
HLA-DPA1*02:01-DPB1*14:01	RELKTDNLPNQARAQ	0.0839144	0.93887174
HLA-DPA1*02:01-DPB1*14:01	RIKQSELSAKMREWF	0.42151278	0.23468657
HLA-DPA1*02:01-DPB1*14:01	RKAMEAVAAQGKAKK	0.46699092	0.50834763
HLA-DPA1*02:01-DPB1*14:01	RKEEKKAAAPAPEEE	0.23409405	0.9537204
HLA-DPA1*02:01-DPB1*14:01	RKPKVEQLSNMIVRS	0.41925108	0.44233924
HLA-DPA1*02:01-DPB1*14:01	RLDKLTVTSQNLQLE	0.38186738	0.6651464
HLA-DPA1*02:01-DPB1*14:01	RLEKRNSDLLLLVDT	0.4471818	0.24479365
HLA-DPA1*02:01-DPB1*14:01	RLLILGGILSWASGI	0.13882796	0.002684649
HLA-DPA1*02:01-DPB1*14:01	RLMKSESMPVQLNKG	0.59379166	0.49431753
HLA-DPA1*02:01-DPB1*14:01	RLQAAGNAVKRASDN	0.2911507	0.38140142
HLA-DPA1*02:01-DPB1*14:01	RLQLRAATARMKTAA	0.497664	0.23472936
HLA-DPA1*02:01-DPB1*14:01	RLRYVDQVLQLVYKD	0.41356862	0.50556356
HLA-DPA1*02:01-DPB1*14:01	RLVAAKLEPKSFKHT	0.23549785	0.050032485
HLA-DPA1*02:01-DPB1*14:01	RLYRAGEDAVWVLDS	0.47171056	0.24849722
HLA-DPA1*02:01-DPB1*14:01	RMVKTYEKLTEIIPK	0.46565926	0.6570694
HLA-DPA1*02:01-DPB1*14:01	RNVKDSVSASEVTST	0.4760796	0.25945747
HLA-DPA1*02:01-DPB1*14:01	RREKKKATDGVTLTG	0.36014074	0.03760359
HLA-DPA1*02:01-DPB1*14:01	RSLKTNTLAAQSVIK	0.5764185	0.9985263
HLA-DPA1*02:01-DPB1*14:01	RSPRGLSPAAHLGDG	0.20840573	0.6116281
HLA-DPA1*02:01-DPB1*14:01	RSTRRDEDALHLVLR	0.35165605	0.74547213
HLA-DPA1*02:01-DPB1*14:01	RTFRNWMNSLGVNPR	0.21349655	0.878718
HLA-DPA1*02:01-DPB1*14:01	RVDKAAAAAAALQAK	0.50155187	0.9758445
HLA-DPA1*02:01-DPB1*14:01	RVEKIFTPAAPVHTN	0.6446718	0.96776325
HLA-DPA1*02:01-DPB1*14:01	RVERAMSEVTSLHED	0.42820784	0.778838
HLA-DPA1*02:01-DPB1*14:01	RYSAPANLYVRVRRV	0.3751256	0.03680613
HLA-DPA1*02:01-DPB1*14:01	SAKARWAAGALGVAG	0.54569083	0.88351977
HLA-DPA1*02:01-DPB1*14:01	SAMSTDAYPKNPHLR	0.09725029	0.15255673
HLA-DPA1*02:01-DPB1*14:01	SAPGKVVTAAAQAKQ	0.4252025	0.98606145
HLA-DPA1*02:01-DPB1*14:01	SDQIKAEDRANVLRA	0.43249303	0.39699203
HLA-DPA1*02:01-DPB1*14:01	SEDKVVEVAEEEEVA	0.07488156	0.8464076
HLA-DPA1*02:01-DPB1*14:01	SEEKLSEQETEAAEK	0.13493037	0.8216897
HLA-DPA1*02:01-DPB1*14:01	SEKEVADAIRLNEEL	0.40015087	0.09022842
HLA-DPA1*02:01-DPB1*14:01	SEKTSETAAKGVNTG	0.3102227	0.69050616
HLA-DPA1*02:01-DPB1*14:01	SENEKMGIRVDQLQA	0.26214203	0.18842456
HLA-DPA1*02:01-DPB1*14:01	SETKSGVAPQKMAGA	0.2983734	0.25229797
HLA-DPA1*02:01-DPB1*14:01	SFDKVRSLPLLLSQA	0.59337413	0.30152136
HLA-DPA1*02:01-DPB1*14:01	SFEKEATEAQSLEAT	0.5034741	0.24136817
HLA-DPA1*02:01-DPB1*14:01	SGAQKAETAANRICK	0.34909853	0.6659991
HLA-DPA1*02:01-DPB1*14:01	SGDNSKVTSEVNRLL	0.30625477	0.12651634
HLA-DPA1*02:01-DPB1*14:01	SGGREHTLAWKLAQS	0.29132864	0.9699014
HLA-DPA1*02:01-DPB1*14:01	SGLAAAIAGAKLRRV	0.5448167	0.08110587
HLA-DPA1*02:01-DPB1*14:01	SGLTSTKNYGKTILT	0.18899491	0.016625833
HLA-DPA1*02:01-DPB1*14:01	SGNKVKAEPAKIEAF	0.48785242	0.5754814
HLA-DPA1*02:01-DPB1*14:01	SGQAKETIPLQETSL	0.24196191	0.11122334
HLA-DPA1*02:01-DPB1*14:01	SGSKNLEKAIQIMYQ	0.44684857	0.071122035
HLA-DPA1*02:01-DPB1*14:01	SGSKQLPQAIIIGVK	0.4977081	0.2349343
HLA-DPA1*02:01-DPB1*14:01	SGVTRISCQTLIVKN	0.3942953	0.65848863
HLA-DPA1*02:01-DPB1*14:01	SHPRYYISANVTGFK	0.46872634	0.9933299
HLA-DPA1*02:01-DPB1*14:01	SHRNKEPPAPAQQLQ	0.1943387	0.5367249
HLA-DPA1*02:01-DPB1*14:01	SHSMRYFDTAVSRPG	0.3334943	0.99615735
HLA-DPA1*02:01-DPB1*14:01	SHTLPALLENLKLRK	0.28021628	0.15693595
HLA-DPA1*02:01-DPB1*14:01	SIKEKTVGRALYAQA	0.4777331	0.20845215
HLA-DPA1*02:01-DPB1*14:01	SKNVIPALELVEPIK	0.5739366	0.3115527
HLA-DPA1*02:01-DPB1*14:01	SKPVDVASDNVKKKH	0.21211518	0.2229807
HLA-DPA1*02:01-DPB1*14:01	SKYKASITALEAKIA	0.7146721	0.82428324
HLA-DPA1*02:01-DPB1*14:01	SLDRVESVFETLVED	0.232373	0.015245242
HLA-DPA1*02:01-DPB1*14:01	SLQKNGSVVAMTGDG	0.36180913	0.40957433
HLA-DPA1*02:01-DPB1*14:01	SLSKTCSPACPIPEG	0.22532038	0.023411958
HLA-DPA1*02:01-DPB1*14:01	SMLCPAPILNKAGET	0.17881817	0.00758504
HLA-DPA1*02:01-DPB1*14:01	SNKHKLTPEYLELKK	0.3798328	0.22686026
HLA-DPA1*02:01-DPB1*14:01	SNPKVMNLISKLSAK	0.4701545	0.64215595
HLA-DPA1*02:01-DPB1*14:01	SPAARAAPAALCAFR	0.5615928	0.92289704
HLA-DPA1*02:01-DPB1*14:01	SPAGKLEARAALNQA	0.30596647	0.974747
HLA-DPA1*02:01-DPB1*14:01	SPEKEKTMVNTLSPR	0.2393397	0.78401625
HLA-DPA1*02:01-DPB1*14:01	SPEKQNSKSNSVPII	0.2214667	0.18710235
HLA-DPA1*02:01-DPB1*14:01	SPELKTAEIEPKADG	0.2088096	0.7714714
HLA-DPA1*02:01-DPB1*14:01	SPKAATLAERSAGLA	0.45226374	0.85463226
HLA-DPA1*02:01-DPB1*14:01	SPKAEVRGQVLAPLP	0.34665567	0.84197533
HLA-DPA1*02:01-DPB1*14:01	SPKATSSPLYLAHEV	0.4610114	0.076188385
HLA-DPA1*02:01-DPB1*14:01	SPLSISTAFAMTKLG	0.44786635	0.20501223
HLA-DPA1*02:01-DPB1*14:01	SPQEKEALYALTVLE	0.5246549	0.7740728
HLA-DPA1*02:01-DPB1*14:01	SPRKKSTIIISGISK	0.5984662	0.8321514
HLA-DPA1*02:01-DPB1*14:01	SPSKNYILSVISGSI	0.5125875	0.4767251
HLA-DPA1*02:01-DPB1*14:01	SPTEKETEEITSLWQ	0.19192801	0.23461708
HLA-DPA1*02:01-DPB1*14:01	SPTEKSVQALIKDFQ	0.270389	0.56169736
HLA-DPA1*02:01-DPB1*14:01	SPTKKVAVATPAKKA	0.6010121	0.95724994
HLA-DPA1*02:01-DPB1*14:01	SPVNSKAHTPPGNAE	0.09314135	0.6010311
HLA-DPA1*02:01-DPB1*14:01	SPVRLLSLAFALSAH	0.6656008	0.65601724
HLA-DPA1*02:01-DPB1*14:01	SQAKAVLSAEQLRDE	0.53554785	0.47582155
HLA-DPA1*02:01-DPB1*14:01	SQEKLISSAKQVAAS	0.5359598	0.31041056
HLA-DPA1*02:01-DPB1*14:01	SQEKQAEILEYAYHG	0.28712988	0.8203378
HLA-DPA1*02:01-DPB1*14:01	SQKPVQRAAICQNLQ	0.25709704	0.23538116
HLA-DPA1*02:01-DPB1*14:01	SQKSWIESTLTKREC	0.28567687	0.003093505
HLA-DPA1*02:01-DPB1*14:01	SQVTTVCQALAKDPK	0.20901613	0.040486496
HLA-DPA1*02:01-DPB1*14:01	SRAKHHAISAKLNKP	0.45527488	0.90311974
HLA-DPA1*02:01-DPB1*14:01	SRARVYAEVNSLRSR	0.5212927	0.93668115
HLA-DPA1*02:01-DPB1*14:01	SRFTKVYTCLPESLK	0.5144681	0.6210391
HLA-DPA1*02:01-DPB1*14:01	SRIKLGIKSLVSKGT	0.5175424	0.61601186
HLA-DPA1*02:01-DPB1*14:01	SRIKQSELSAKMREW	0.50957435	0.81028426
HLA-DPA1*02:01-DPB1*14:01	SRKEREAELGARAKE	0.23090751	0.99815524
HLA-DPA1*02:01-DPB1*14:01	SSAKENQTAVDVFRR	0.3894348	0.18886825
HLA-DPA1*02:01-DPB1*14:01	SSILPFTPPVVKRLL	0.36719793	0.013712181
HLA-DPA1*02:01-DPB1*14:01	SSMKKTTTLSGTAPA	0.49303564	0.032222033
HLA-DPA1*02:01-DPB1*14:01	SSRAQTLAMNVRNFL	0.39658695	0.5736683
HLA-DPA1*02:01-DPB1*14:01	SSSRFFLQGIQLNTI	0.43664607	0.17845656
HLA-DPA1*02:01-DPB1*14:01	SSVKLREQILDLSKR	0.35186878	0.9929735
HLA-DPA1*02:01-DPB1*14:01	SSVLETVEVLQKEGL	0.29952413	0.006879039
HLA-DPA1*02:01-DPB1*14:01	SSYERKLIEVAEMHG	0.3269724	0.9606352
HLA-DPA1*02:01-DPB1*14:01	STKQEILAALEKGCS	0.20853773	0.023909016
HLA-DPA1*02:01-DPB1*14:01	STKYAASLPALLLAR	0.76308876	0.30262297
HLA-DPA1*02:01-DPB1*14:01	STLTKLGNTISSLFG	0.49825373	0.062825784
HLA-DPA1*02:01-DPB1*14:01	STPMPALTTVKSQNS	0.16828664	0.010516286
HLA-DPA1*02:01-DPB1*14:01	STYRVVSVLTVLHQD	0.4667408	0.70888
HLA-DPA1*02:01-DPB1*14:01	SVEKFYIPGGDVTCH	0.28301865	0.41789165
HLA-DPA1*02:01-DPB1*14:01	SVKGKVVIDAFRLIN	0.53734684	0.17628495
HLA-DPA1*02:01-DPB1*14:01	SVKKAGIEVQEIKEA	0.43680823	0.3967578
HLA-DPA1*02:01-DPB1*14:01	SVKKAPDAEELDKVA	0.30488265	0.4918929
HLA-DPA1*02:01-DPB1*14:01	SVKPKQTDVFARLKD	0.41717166	0.12068943
HLA-DPA1*02:01-DPB1*14:01	SVLETVEVLQKEGLK	0.29031435	0.11284759
HLA-DPA1*02:01-DPB1*14:01	SVQKISEPEAEISPG	0.33075106	0.75721395
HLA-DPA1*02:01-DPB1*14:01	SYLKFPTYAKSTRTT	0.33780152	0.71129173
HLA-DPA1*02:01-DPB1*14:01	TAEPVKEEAKTSNPT	0.060894225	0.13717775
HLA-DPA1*02:01-DPB1*14:01	TAIKTTAMSKNINPT	0.41685608	0.49417534
HLA-DPA1*02:01-DPB1*14:01	TALKHYDKAKELDPT	0.3554372	0.9002167
HLA-DPA1*02:01-DPB1*14:01	TALLVAVVARKLEFN	0.43237287	0.024589257
HLA-DPA1*02:01-DPB1*14:01	TANKIAPTVWKLADR	0.49878877	0.34361902
HLA-DPA1*02:01-DPB1*14:01	TAQKFFTVDAGVRKG	0.47349817	0.4840277
HLA-DPA1*02:01-DPB1*14:01	TDELYAVKILKKDVV	0.3569602	0.15509228
HLA-DPA1*02:01-DPB1*14:01	TDFHKQVTSAEECKQ	0.33502147	0.6819958
HLA-DPA1*02:01-DPB1*14:01	TDGKKKISTVVSSKE	0.50567836	0.8570625
HLA-DPA1*02:01-DPB1*14:01	TDRTGETALHLAARY	0.3293043	0.68789214
HLA-DPA1*02:01-DPB1*14:01	TDTAKALADVATVLG	0.46413836	0.28762665
HLA-DPA1*02:01-DPB1*14:01	TEEKLFDAPLSISKR	0.50066847	0.82320195
HLA-DPA1*02:01-DPB1*14:01	TERKKAVIEAEKIAQ	0.6004345	0.96933556
HLA-DPA1*02:01-DPB1*14:01	TFMKLGPEAFRFDGG	0.31194878	0.049712878
HLA-DPA1*02:01-DPB1*14:01	TGGRAWEPPAEELPQ	0.1379393	0.99772704
HLA-DPA1*02:01-DPB1*14:01	TGIRVAHLALKHRQG	0.4336074	0.99900836
HLA-DPA1*02:01-DPB1*14:01	TGKKVGTASENVYVN	0.4230813	0.9833902
HLA-DPA1*02:01-DPB1*14:01	TGLAAAIAGAKLRKV	0.54656196	0.12202449
HLA-DPA1*02:01-DPB1*14:01	TGSKLVDYARSVHEE	0.3964981	0.80093306
HLA-DPA1*02:01-DPB1*14:01	TGSKYPEQVVLVSGH	0.36903068	0.06924249
HLA-DPA1*02:01-DPB1*14:01	TGVKIGEMPLTDSIL	0.26980373	0.9117838
HLA-DPA1*02:01-DPB1*14:01	THIDTVINALKTERD	0.17083266	0.10514508
HLA-DPA1*02:01-DPB1*14:01	THRVKLVPGYAGLQR	0.3533004	0.30901283
HLA-DPA1*02:01-DPB1*14:01	TIEKFEKEAAEMGKG	0.29951915	0.77249646
HLA-DPA1*02:01-DPB1*14:01	TIKYLDFVFAVKNEN	0.41831747	0.68804973
HLA-DPA1*02:01-DPB1*14:01	TINKLLDMAAQIAEG	0.45407823	0.72800946
HLA-DPA1*02:01-DPB1*14:01	TIVRTIPVATTLSSL	0.67982906	0.32512417
HLA-DPA1*02:01-DPB1*14:01	TKAGSKGGNLRDKLD	0.0935296	0.10748185
HLA-DPA1*02:01-DPB1*14:01	TKIEPSVNFLKSPKD	0.37047005	0.10105646
HLA-DPA1*02:01-DPB1*14:01	TKLKSDTAAAAVRQM	0.470688	0.75424075
HLA-DPA1*02:01-DPB1*14:01	TKPLYVALAQRKEER	0.29084656	0.71199614
HLA-DPA1*02:01-DPB1*14:01	TLAKIAEIEAEMART	0.46954462	0.6491066
HLA-DPA1*02:01-DPB1*14:01	TLGTKLIIHGFRVLG	0.41954127	0.027649432
HLA-DPA1*02:01-DPB1*14:01	TLNHKLQDASAEVER	0.3584312	0.94979084
HLA-DPA1*02:01-DPB1*14:01	TLNKDATKAATAAAD	0.45082292	0.7498866
HLA-DPA1*02:01-DPB1*14:01	TLSRFFDKVQDLGRD	0.1919299	0.71477973
HLA-DPA1*02:01-DPB1*14:01	TLVPAKVASKNVIPA	0.31230736	0.2517154
HLA-DPA1*02:01-DPB1*14:01	TNALVAAVAFGKGLS	0.4609214	0.056973375
HLA-DPA1*02:01-DPB1*14:01	TNDKWVIPALKQIRE	0.45498267	0.26828295
HLA-DPA1*02:01-DPB1*14:01	TNMKHMAGAAAAGAV	0.5335689	0.926319
HLA-DPA1*02:01-DPB1*14:01	TPADKALIAPDHVVP	0.2603052	0.664343
HLA-DPA1*02:01-DPB1*14:01	TPAKGKKAAKVVPVK	0.4173521	0.9086995
HLA-DPA1*02:01-DPB1*14:01	TPAKSPGKAASVKQR	0.2769659	0.63129205
HLA-DPA1*02:01-DPB1*14:01	TPKQQTDFLDIYHAF	0.22216482	0.16828585
HLA-DPA1*02:01-DPB1*14:01	TPLEKNAPVLLALLG	0.5905805	0.06496762
HLA-DPA1*02:01-DPB1*14:01	TPLLMQALPMGALPQ	0.3566794	0.781645
HLA-DPA1*02:01-DPB1*14:01	TPLNTALNLEKDSDL	0.22475123	0.14710855
HLA-DPA1*02:01-DPB1*14:01	TPRYPEELELLVSQQ	0.15726621	0.07245265
HLA-DPA1*02:01-DPB1*14:01	TPTYARLVQKAELVR	0.36782676	0.9920227
HLA-DPA1*02:01-DPB1*14:01	TPVIVTLKENERFFG	0.16407198	0.36488867
HLA-DPA1*02:01-DPB1*14:01	TPVKYSEVVLDSEPK	0.28402394	0.9716772
HLA-DPA1*02:01-DPB1*14:01	TQAARSTDVAAVVVP	0.39208075	0.96147585
HLA-DPA1*02:01-DPB1*14:01	TQEKEGILPERAEEA	0.14416519	0.95152867
HLA-DPA1*02:01-DPB1*14:01	TQVDTVATKVKDALE	0.20342626	0.048324324
HLA-DPA1*02:01-DPB1*14:01	TSAKNAININELFIE	0.40862578	0.009751335
HLA-DPA1*02:01-DPB1*14:01	TSAKTASNVEEAFIN	0.35471243	0.836123
HLA-DPA1*02:01-DPB1*14:01	TSEQVVPVLVKNWKK	0.36464652	0.36024398
HLA-DPA1*02:01-DPB1*14:01	TSSKKADTLPRVSPV	0.4559973	0.7505223
HLA-DPA1*02:01-DPB1*14:01	TSSKKVIYSQPSARS	0.3778995	0.32399002
HLA-DPA1*02:01-DPB1*14:01	TSSRTSAQAASSQSA	0.31780395	0.99394673
HLA-DPA1*02:01-DPB1*14:01	TTAKLVNKVIELLPE	0.37326378	0.38187024
HLA-DPA1*02:01-DPB1*14:01	TTGKFVIFGATSLQN	0.48480588	0.545375
HLA-DPA1*02:01-DPB1*14:01	TVAKQLVPSCVTVQR	0.5433555	0.052856456
HLA-DPA1*02:01-DPB1*14:01	TVAKTTTAAAVASTG	0.5347023	0.9549488
HLA-DPA1*02:01-DPB1*14:01	TVDRLVSKALNMWGK	0.35264722	0.6196369
HLA-DPA1*02:01-DPB1*14:01	TVKRSWTSAQNACSE	0.45488742	0.9982527
HLA-DPA1*02:01-DPB1*14:01	TVMGRIATLASGLEG	0.44875067	0.82586634
HLA-DPA1*02:01-DPB1*14:01	TVRLKVSSTAVRTQH	0.67915195	0.8325043
HLA-DPA1*02:01-DPB1*14:01	TVSKHVTVVGELSRL	0.47549284	0.2514917
HLA-DPA1*02:01-DPB1*14:01	TVTLIKYQELMEELR	0.18462974	0.10323606
HLA-DPA1*02:01-DPB1*14:01	TYEKLTEIIPKSAVG	0.4879371	0.9629461
HLA-DPA1*02:01-DPB1*14:01	TYVKRLVKILLLGAG	0.41829288	0.3417316
HLA-DPA1*02:01-DPB1*14:01	VAKKQYEKAVSQGKT	0.4896385	0.99113065
HLA-DPA1*02:01-DPB1*14:01	VALKKLGSEGEDLIR	0.34425947	0.2899354
HLA-DPA1*02:01-DPB1*14:01	VASKLNIPATNVFAN	0.59032446	0.9187156
HLA-DPA1*02:01-DPB1*14:01	VASKNVIPALELVEP	0.570499	0.30950856
HLA-DPA1*02:01-DPB1*14:01	VATEKAVELAANTKG	0.35886532	0.9954009
HLA-DPA1*02:01-DPB1*14:01	VATKYEVSVYALKDT	0.5149278	0.36617336
HLA-DPA1*02:01-DPB1*14:01	VAVGVIKAVDKKAAG	0.36712503	0.43581885
HLA-DPA1*02:01-DPB1*14:01	VAVKTVNESASLRER	0.47886986	0.1973273
HLA-DPA1*02:01-DPB1*14:01	VAYSKAATVTGKLVH	0.569307	0.82509863
HLA-DPA1*02:01-DPB1*14:01	VCGKLSSDVCPTSDK	0.11052226	0.036062032
HLA-DPA1*02:01-DPB1*14:01	VDAGKAVIVIQDIFG	0.26614425	0.13306656
HLA-DPA1*02:01-DPB1*14:01	VDARTASSGSSVWEG	0.08597288	0.46985835
HLA-DPA1*02:01-DPB1*14:01	VDLSKYITTIAGVMT	0.5370687	0.050806485
HLA-DPA1*02:01-DPB1*14:01	VDVKMVSGFIPLKPT	0.4179694	0.02714014
HLA-DPA1*02:01-DPB1*14:01	VEAAKVGALASLIRS	0.63106626	0.95086205
HLA-DPA1*02:01-DPB1*14:01	VEEAFINTAKEIYEK	0.24718785	0.18752126
HLA-DPA1*02:01-DPB1*14:01	VEKKGVPSVPVAEES	0.4315972	0.6552988
HLA-DPA1*02:01-DPB1*14:01	VEKKTEAAATTRKPE	0.35541722	0.895892
HLA-DPA1*02:01-DPB1*14:01	VEKRLVVLVVLLAAG	0.27398688	0.013270693
HLA-DPA1*02:01-DPB1*14:01	VELVRALPLALVLHE	0.7415552	0.6622615
HLA-DPA1*02:01-DPB1*14:01	VERIKVSQAAAELQQ	0.66274613	0.9407505
HLA-DPA1*02:01-DPB1*14:01	VERLSELVQAVSDPS	0.29919246	0.93217146
HLA-DPA1*02:01-DPB1*14:01	VEVQKVYELIDALSK	0.45171326	0.64983094
HLA-DPA1*02:01-DPB1*14:01	VEVWKDSAYPEELSR	0.18992011	0.43222323
HLA-DPA1*02:01-DPB1*14:01	VFDAVTDVIIKNNLK	0.215794	0.16134231
HLA-DPA1*02:01-DPB1*14:01	VFLAKELSDAVNVRD	0.5162271	0.3200806
HLA-DPA1*02:01-DPB1*14:01	VGARLIAHAGSLTNL	0.4823803	0.7181599
HLA-DPA1*02:01-DPB1*14:01	VGDVTGAQAYASTAK	0.10930015	0.85907096
HLA-DPA1*02:01-DPB1*14:01	VGEKSWVQFNSNSQL	0.13214388	0.28806987
HLA-DPA1*02:01-DPB1*14:01	VGGAKSATIVADLSE	0.47454447	0.8106896
HLA-DPA1*02:01-DPB1*14:01	VGGKDFEQPLAISRV	0.42245433	0.23061451
HLA-DPA1*02:01-DPB1*14:01	VGSKFWEQSVRLGSW	0.45766383	0.26217848
HLA-DPA1*02:01-DPB1*14:01	VGSPRALTQPLGLLR	0.43983045	0.6052085
HLA-DPA1*02:01-DPB1*14:01	VGVKTSESTTTVKSK	0.38146943	0.41480437
HLA-DPA1*02:01-DPB1*14:01	VHPKVTVYPSKTQPL	0.33705342	0.98223245
HLA-DPA1*02:01-DPB1*14:01	VHTQKLGVIGDKVVV	0.3123937	0.3427474
HLA-DPA1*02:01-DPB1*14:01	VIAKMDSTANEVEAV	0.36698768	0.09469545
HLA-DPA1*02:01-DPB1*14:01	VIGVKSEGEIARCKQ	0.1965538	0.21883233
HLA-DPA1*02:01-DPB1*14:01	VKGKALEVAEYLTPV	0.4955211	0.35885972
HLA-DPA1*02:01-DPB1*14:01	VKNKKTVSIPSYIEP	0.50378436	0.6769266
HLA-DPA1*02:01-DPB1*14:01	VLGEKINILSGETVK	0.25548226	0.7875887
HLA-DPA1*02:01-DPB1*14:01	VLGTKNLSQILSDRE	0.18228903	0.17010705
HLA-DPA1*02:01-DPB1*14:01	VLKKIDDLIGDLVQR	0.3487627	0.24292532
HLA-DPA1*02:01-DPB1*14:01	VLLKLGIKPSINYYQ	0.41302225	0.83273774
HLA-DPA1*02:01-DPB1*14:01	VLPRKVITAAVIGSL	0.77963704	0.75206363
HLA-DPA1*02:01-DPB1*14:01	VLWKKQKDKVAELEN	0.25017905	0.26185942
HLA-DPA1*02:01-DPB1*14:01	VMKKLNDRVMRVEYH	0.37593466	0.21259275
HLA-DPA1*02:01-DPB1*14:01	VMPYISTTPAKLRNP	0.41920775	0.48178273
HLA-DPA1*02:01-DPB1*14:01	VNGAKLHTLSVEHQR	0.269359	0.99553424
HLA-DPA1*02:01-DPB1*14:01	VNGKVLSKGQPLGPA	0.22749609	0.40962577
HLA-DPA1*02:01-DPB1*14:01	VNGKYYETALQAALT	0.58933413	0.8764268
HLA-DPA1*02:01-DPB1*14:01	VNIFKVWVQAFKVEG	0.5617621	0.31672215
HLA-DPA1*02:01-DPB1*14:01	VNNHRTSTPINNIFG	0.3129482	0.9758016
HLA-DPA1*02:01-DPB1*14:01	VNQPKRIENAKILIA	0.5878706	0.40192994
HLA-DPA1*02:01-DPB1*14:01	VNRLLAELPASVHAL	0.46328995	0.75027686
HLA-DPA1*02:01-DPB1*14:01	VNSLMVASLTYKDKV	0.4010864	0.010846226
HLA-DPA1*02:01-DPB1*14:01	VPATKALNLPARTVT	0.5030928	0.98540384
HLA-DPA1*02:01-DPB1*14:01	VPEGAAKWGLVAERL	0.29901594	0.5909708
HLA-DPA1*02:01-DPB1*14:01	VPGDKLLEPVVSMSD	0.40611678	0.11047246
HLA-DPA1*02:01-DPB1*14:01	VPGSKSTATISGLKP	0.46124062	0.5141241
HLA-DPA1*02:01-DPB1*14:01	VPKDVNAAIATIKTK	0.43522978	0.9293873
HLA-DPA1*02:01-DPB1*14:01	VPKIPTACITVEDAE	0.2733811	0.032528527
HLA-DPA1*02:01-DPB1*14:01	VPLKRAFDLINYLGN	0.39689788	0.89271134
HLA-DPA1*02:01-DPB1*14:01	VPNYKLITPAVVSER	0.59697556	0.9339098
HLA-DPA1*02:01-DPB1*14:01	VPRIYEMMGHVKPIK	0.35185814	0.6645863
HLA-DPA1*02:01-DPB1*14:01	VPSRAQSPSYVISTG	0.2644584	0.40702468
HLA-DPA1*02:01-DPB1*14:01	VQDHDDPAIDVCKKL	0.16924253	0.037748434
HLA-DPA1*02:01-DPB1*14:01	VQFRIWDPVLSVMTV	0.5346174	0.0784855
HLA-DPA1*02:01-DPB1*14:01	VQGKKTTVILPLAPF	0.61940247	0.6738502
HLA-DPA1*02:01-DPB1*14:01	VQWEKLIAKAASIRD	0.6059218	0.7560574
HLA-DPA1*02:01-DPB1*14:01	VRDMRQTVAVGVIKA	0.50503355	0.51717305
HLA-DPA1*02:01-DPB1*14:01	VRPKKLAVEPKGSLE	0.39229822	0.69652873
HLA-DPA1*02:01-DPB1*14:01	VSEKEKESIARARAG	0.35445145	0.65056884
HLA-DPA1*02:01-DPB1*14:01	VSEKVSHVLAALQAG	0.5769061	0.6934763
HLA-DPA1*02:01-DPB1*14:01	VSFDKTSATWLALSR	0.5034608	0.23989463
HLA-DPA1*02:01-DPB1*14:01	VSKVAEQVLNAVNKG	0.4985946	0.9030428
HLA-DPA1*02:01-DPB1*14:01	VSRRFAEAACDVVHV	0.55329245	0.95766306
HLA-DPA1*02:01-DPB1*14:01	VTERVLAPASTLQSS	0.5872628	0.6308329
HLA-DPA1*02:01-DPB1*14:01	VTERVYAPASTLVDQ	0.56101155	0.9952177
HLA-DPA1*02:01-DPB1*14:01	VTESKEGTEASASKG	0.19007778	0.9108807
HLA-DPA1*02:01-DPB1*14:01	VTKLKSDTAAAAVRQ	0.5418874	0.96818334
HLA-DPA1*02:01-DPB1*14:01	VTLEKLPPVLVLHLK	0.5565325	0.03250812
HLA-DPA1*02:01-DPB1*14:01	VTQFKTMEFARYIEE	0.39248475	0.25919324
HLA-DPA1*02:01-DPB1*14:01	VTQLAAAEALQKAPD	0.5138828	0.6656105
HLA-DPA1*02:01-DPB1*14:01	VTTVCQALAKDPKLQ	0.16663048	0.003047735
HLA-DPA1*02:01-DPB1*14:01	VTVTERVLAPASTLQ	0.5018164	0.550819
HLA-DPA1*02:01-DPB1*14:01	VVEKRLAACVNLIPQ	0.5536887	0.18028016
HLA-DPA1*02:01-DPB1*14:01	VVGIKVDKGVVPLAG	0.3179759	0.46832103
HLA-DPA1*02:01-DPB1*14:01	VVQRTNTQPFDLQVY	0.21858184	0.66421294
HLA-DPA1*02:01-DPB1*14:01	VVTKAAMIVNQLSKK	0.5799483	0.78671074
HLA-DPA1*02:01-DPB1*14:01	VVTKDGVYVLDLAAK	0.29161832	0.3934089
HLA-DPA1*02:01-DPB1*14:01	VYEKLGEQVFGTTGK	0.26417288	0.24218914
HLA-DPA1*02:01-DPB1*14:01	VYQKGHELVLANIAE	0.44237602	0.8526802
HLA-DPA1*02:01-DPB1*14:01	VYTRSVIEPLPVTPT	0.5710468	0.90323067
HLA-DPA1*02:01-DPB1*14:01	WEGAKYAVAVGSLCA	0.5411003	0.07000847
HLA-DPA1*02:01-DPB1*14:01	WEKHGTCAAQVDALN	0.37923563	0.6615686
HLA-DPA1*02:01-DPB1*14:01	WNGQKLVTTVTEIAG	0.44509017	0.3793208
HLA-DPA1*02:01-DPB1*14:01	WQKKKAVSPENMVTF	0.42797947	0.06845948
HLA-DPA1*02:01-DPB1*14:01	WREKTPEPPVPCVPE	0.120560564	0.57819873
HLA-DPA1*02:01-DPB1*14:01	WSETKSGVAPQKMAG	0.31603295	0.46638098
HLA-DPA1*02:01-DPB1*14:01	WYAKLDEEAENLVAT	0.3449343	0.12534949
HLA-DPA1*02:01-DPB1*14:01	WYQRWGVRALSLGGQ	0.57163054	0.8531726
HLA-DPA1*02:01-DPB1*14:01	WYTKVTSVVVDVVPR	0.52799034	0.74105626
HLA-DPA1*02:01-DPB1*14:01	YAARFGESIVNLGDI	0.39446652	0.67592686
HLA-DPA1*02:01-DPB1*14:01	YAEKQSELSAEESPE	0.13236268	0.9919777
HLA-DPA1*02:01-DPB1*14:01	YAGKYVPAIAHLIHS	0.56052905	0.6293913
HLA-DPA1*02:01-DPB1*14:01	YDCWKEHEEAVSVDR	0.33613512	0.4019239
HLA-DPA1*02:01-DPB1*14:01	YDEKMYDAAKLLYNN	0.36448166	0.650259
HLA-DPA1*02:01-DPB1*14:01	YDNEKKWELICDQER	0.03801987	0.89721787
HLA-DPA1*02:01-DPB1*14:01	YDSKFWEEATPIWIT	0.5515886	0.54087365
HLA-DPA1*02:01-DPB1*14:01	YDTNKKQINVARLDG	0.2299963	0.83642834
HLA-DPA1*02:01-DPB1*14:01	YEKLGEQVFGTTGKF	0.23299558	0.06612765
HLA-DPA1*02:01-DPB1*14:01	YEQVIKYCTTYQSKG	0.14449511	0.2565918
HLA-DPA1*02:01-DPB1*14:01	YEVRLTQTVAHLKQQ	0.45896676	0.8798693
HLA-DPA1*02:01-DPB1*14:01	YFKDFVAANSLSPFV	0.557028	0.15147384
HLA-DPA1*02:01-DPB1*14:01	YGDKIIEELQDLGPQ	0.08466637	0.29951918
HLA-DPA1*02:01-DPB1*14:01	YGTREAVIAQISSHV	0.44813052	0.9989109
HLA-DPA1*02:01-DPB1*14:01	YHEKGAEGPSSVRFL	0.16826485	0.29756293
HLA-DPA1*02:01-DPB1*14:01	YHPAQPGQAAKKAVR	0.058786135	0.85814697
HLA-DPA1*02:01-DPB1*14:01	YIFDRFKTTVARLIA	0.5414683	0.22931483
HLA-DPA1*02:01-DPB1*14:01	YKEKVVPLADIITPN	0.31910196	0.8748496
HLA-DPA1*02:01-DPB1*14:01	YKPQKISPKSTGSVR	0.2916193	0.64364535
HLA-DPA1*02:01-DPB1*14:01	YNNIMTVPALPKSLI	0.41799316	0.012238402
HLA-DPA1*02:01-DPB1*14:01	YQKILWIPAGALRLQ	0.59795964	0.18902516
HLA-DPA1*02:01-DPB1*14:01	YQLKKLDLAAAAAHT	0.63755345	0.98122597
HLA-DPA1*02:01-DPB1*14:01	YRKWAWEAVEALENH	0.61283475	0.6923345
HLA-DPA1*02:01-DPB1*14:01	YSKAATVTGKLVHAN	0.46583065	0.38438177
HLA-DPA1*02:01-DPB1*14:01	YSLEPVAVELKSLLG	0.31284177	0.014116047
HLA-DPA1*02:01-DPB1*14:01	YSPKATSSPLYLAHE	0.4120137	0.30644876
HLA-DPA1*02:01-DPB1*14:01	YTGKTITDVINIGIG	0.17595012	0.24254425
HLA-DPA1*02:01-DPB1*14:01	YVDKVLETTVEIFNK	0.35997498	0.16383149
HLA-DPA1*02:01-DPB1*14:01	YVGAREAILALDIQD	0.53025466	0.9721645
HLA-DPA1*02:01-DPB1*14:01	YWEKNQSIAIELSDL	0.50826555	0.043920524
HLA-DPA1*02:01-DPB1*14:01	YYQKFFDSACTMGAY	0.4305214	0.06354589
allele	peptide	affinity_pred	mass_pred
HLA-DPA1*02:02-DPB1*05:01	LPRLHQLKVPTKRPT	0.40750593	0.42751312
HLA-DPA1*02:02-DPB1*05:01	LPSTRLGTLSPAFST	0.13807732	0.08360928
HLA-DPA1*02:02-DPB1*05:01	LPTGITFKSVTREDT	0.21445529	0.5571581
HLA-DPA1*02:02-DPB1*05:01	LPYFSFAEVAKRGVE	0.58196837	0.7957933
HLA-DPA1*02:02-DPB1*05:01	LQDETFLESNKMHAI	0.44054744	0.025919518
HLA-DPA1*02:02-DPB1*05:01	LQDLTLRDLEKQERE	0.32525638	0.013692597
HLA-DPA1*02:02-DPB1*05:01	LQDLTPLKLAAKEGK	0.44609848	0.006307255
HLA-DPA1*02:02-DPB1*05:01	LQEELLHTQLKYQRI	0.594299	0.007652299
HLA-DPA1*02:02-DPB1*05:01	LQKKEIHLYQTFVVQ	0.50936204	0.18611945
HLA-DPA1*02:02-DPB1*05:01	LQKKLSLLIDSFQNN	0.67540526	0.05394423
HLA-DPA1*02:02-DPB1*05:01	LQPKLPITVLNGAPG	0.26858658	0.24021046
HLA-DPA1*02:02-DPB1*05:01	LQPTLVAVGKSFTIE	0.352503	0.34311864
HLA-DPA1*02:02-DPB1*05:01	LQQAVLHMEQRKQQQ	0.36378375	0.17741017
HLA-DPA1*02:02-DPB1*05:01	LQTKEFQVLKSLGKL	0.7055171	0.18640898
HLA-DPA1*02:02-DPB1*05:01	LQVKHGESVLVLDKC	0.4127263	0.003866321
HLA-DPA1*02:02-DPB1*05:01	LRKKAQEVLLNSPLQ	0.58351195	0.10871005
HLA-DPA1*02:02-DPB1*05:01	LRRLTPLKPVKKKKH	0.5891058	0.05249433
HLA-DPA1*02:02-DPB1*05:01	LRSWTAVDTAAQISE	0.050649665	0.87260056
HLA-DPA1*02:02-DPB1*05:01	LRTLQKKWTSFLKAR	0.76202756	0.049566664
HLA-DPA1*02:02-DPB1*05:01	LRWEPSSQSTIPIVG	0.040922567	0.58801186
HLA-DPA1*02:02-DPB1*05:01	LSDRYVSHFETEGPH	0.110975556	0.5801947
HLA-DPA1*02:02-DPB1*05:01	LSEKLSEQELQFRRL	0.5134799	0.12657611
HLA-DPA1*02:02-DPB1*05:01	LSHTLSASHKKRSAR	0.4210109	0.013936071
HLA-DPA1*02:02-DPB1*05:01	LSKLTLFGNKIKSVA	0.71900177	0.097269155
HLA-DPA1*02:02-DPB1*05:01	LSPKAATLAERSAGL	0.16912033	0.8806121
HLA-DPA1*02:02-DPB1*05:01	LSQVLAAKEKHLAEI	0.44247055	0.00825111
HLA-DPA1*02:02-DPB1*05:01	LTEKDYEILFKSING	0.66483015	0.1462709
HLA-DPA1*02:02-DPB1*05:01	LTEVLQNLGKDQYPQ	0.2973182	0.12477386
HLA-DPA1*02:02-DPB1*05:01	LTGLMDMKIFYKGKN	0.55855596	0.090350755
HLA-DPA1*02:02-DPB1*05:01	LTLDKLDVKGKRVVM	0.3277888	0.024225641
HLA-DPA1*02:02-DPB1*05:01	LTLLIPYLLTTKKKW	0.8017424	0.009461307
HLA-DPA1*02:02-DPB1*05:01	LTPYIEAGKIQKGRE	0.3022672	0.69270724
HLA-DPA1*02:02-DPB1*05:01	LTTDFGNAEKTDRFV	0.22174215	0.028409874
HLA-DPA1*02:02-DPB1*05:01	LTYPLHTYPKEEELY	0.28899315	0.16216429
HLA-DPA1*02:02-DPB1*05:01	LVEKLGQHLLPWMDR	0.5501095	0.103492774
HLA-DPA1*02:02-DPB1*05:01	LVGEFVSDVLLVPEK	0.4522232	0.11143102
HLA-DPA1*02:02-DPB1*05:01	LVGEKSWVQFNSNSQ	0.27449334	0.4120713
HLA-DPA1*02:02-DPB1*05:01	LVLADLLEPVKTSSS	0.42354634	0.004070059
HLA-DPA1*02:02-DPB1*05:01	LVLVPLHTTPKAVEK	0.44571745	0.030237729
HLA-DPA1*02:02-DPB1*05:01	LVSIYAVPEKIGQVH	0.384559	0.044697814
HLA-DPA1*02:02-DPB1*05:01	LWSRISHLVLPVQPV	0.3873317	0.74023515
HLA-DPA1*02:02-DPB1*05:01	LYAEALVANVKQRAA	0.49187276	0.02158907
HLA-DPA1*02:02-DPB1*05:01	MAFSILNTPKKLGNS	0.6643026	0.00865415
HLA-DPA1*02:02-DPB1*05:01	MANKIGEHMEEHGIK	0.21431369	0.05396049
HLA-DPA1*02:02-DPB1*05:01	MARKENEKVGIFNCH	0.27330855	0.006812566
HLA-DPA1*02:02-DPB1*05:01	MELITILEKTVSPDR	0.4496457	0.135119
HLA-DPA1*02:02-DPB1*05:01	METLQSETKTRVLPS	0.35397592	0.0390132
HLA-DPA1*02:02-DPB1*05:01	MLKSQHEELKKQHSD	0.2442006	0.015753929
HLA-DPA1*02:02-DPB1*05:01	MMERVVEQMCITQYE	0.33184543	0.006877737
HLA-DPA1*02:02-DPB1*05:01	MMKLIINSLYKNKEI	0.64499557	0.02342729
HLA-DPA1*02:02-DPB1*05:01	MNIMDFNVKKLAADA	0.51113564	0.008901753
HLA-DPA1*02:02-DPB1*05:01	MNSQLVTTEKRFLKD	0.5449591	0.013386381
HLA-DPA1*02:02-DPB1*05:01	MPLTVTNVVVKEGPA	0.23606645	0.167539
HLA-DPA1*02:02-DPB1*05:01	MPSPTFLTQVKESLS	0.5687052	0.018387627
HLA-DPA1*02:02-DPB1*05:01	MSMVTYLGLSKSSKE	0.602907	0.006675594
HLA-DPA1*02:02-DPB1*05:01	MTKREAALILGVSPT	0.47587264	0.043148898
HLA-DPA1*02:02-DPB1*05:01	MTLKQFLDYFKTEHK	0.6746229	0.01002156
HLA-DPA1*02:02-DPB1*05:01	MTSTTLKSTPKTTSV	0.3583636	0.002290324
HLA-DPA1*02:02-DPB1*05:01	MWISSFEQSKKEAQA	0.5232105	0.012262584
HLA-DPA1*02:02-DPB1*05:01	MYLSPLADLAKVIQT	0.48072326	0.006527719
HLA-DPA1*02:02-DPB1*05:01	NAAALEELLKEYHSK	0.44554263	0.03695959
HLA-DPA1*02:02-DPB1*05:01	NDGYIDYAEFAKSLQ	0.6074245	0.9462491
HLA-DPA1*02:02-DPB1*05:01	NDLLQVYNAQQIKHR	0.43950814	0.060453277
HLA-DPA1*02:02-DPB1*05:01	NDTKLDAVLEEFKRG	0.54559684	0.025878828
HLA-DPA1*02:02-DPB1*05:01	NEIEAWKAAEKKARW	0.49978545	0.11290209
HLA-DPA1*02:02-DPB1*05:01	NEKSLQLTEKCKNLQ	0.4167654	0.020709682
HLA-DPA1*02:02-DPB1*05:01	NFDRFSEMMNNMGGD	0.33488116	0.017466564
HLA-DPA1*02:02-DPB1*05:01	NFIKEGVLVEHVKNV	0.5746959	0.12545621
HLA-DPA1*02:02-DPB1*05:01	NGFVMLSNKKDCKDV	0.4142538	0.014545498
HLA-DPA1*02:02-DPB1*05:01	NGLVILVMGYQKKLR	0.74396825	0.010876822
HLA-DPA1*02:02-DPB1*05:01	NGQTREHALLAYTLG	0.2678115	0.23628183
HLA-DPA1*02:02-DPB1*05:01	NGRLSFFGLEKLLTN	0.6762106	0.084190086
HLA-DPA1*02:02-DPB1*05:01	NGVLVLEPARKEHSG	0.56440806	0.67100054
HLA-DPA1*02:02-DPB1*05:01	NHGHILVDYSKNLVT	0.40970623	0.11968057
HLA-DPA1*02:02-DPB1*05:01	NHRQLTFEEIAKSAK	0.60300106	0.9095987
HLA-DPA1*02:02-DPB1*05:01	NIALLSDLTKQISRD	0.5127305	0.18429151
HLA-DPA1*02:02-DPB1*05:01	NIIALQENELKKKAD	0.53167796	0.10939033
HLA-DPA1*02:02-DPB1*05:01	NIQKESTLHLVLRLR	0.6362234	0.03634828
HLA-DPA1*02:02-DPB1*05:01	NIVVIMISYPKGREI	0.49212113	0.042590193
HLA-DPA1*02:02-DPB1*05:01	NKCKQLLQDEKAKCN	0.25275713	0.002658597
HLA-DPA1*02:02-DPB1*05:01	NKIGNFSTDIKDSKA	0.35860872	0.021192864
HLA-DPA1*02:02-DPB1*05:01	NKPATFTVNTKDAGE	0.16374046	0.06091575
HLA-DPA1*02:02-DPB1*05:01	NKRLRYVDQVLQLVY	0.6175301	0.59126866
HLA-DPA1*02:02-DPB1*05:01	NKVKAEPAKIEAFRA	0.39489752	0.043750405
HLA-DPA1*02:02-DPB1*05:01	NLLKAITEKEKIEKE	0.45434326	0.15254952
HLA-DPA1*02:02-DPB1*05:01	NLQEKLAEEMLGLAR	0.5730444	0.023078172
HLA-DPA1*02:02-DPB1*05:01	NLQEKLESTMKLVTN	0.55984086	0.008716399
HLA-DPA1*02:02-DPB1*05:01	NLRKAFEEAEKNAPA	0.39034784	0.97143507
HLA-DPA1*02:02-DPB1*05:01	NLSEKLSEQELQFRR	0.401549	0.23619163
HLA-DPA1*02:02-DPB1*05:01	NLVRTFVTEFKLKRT	0.7637902	0.009849777
HLA-DPA1*02:02-DPB1*05:01	NMAKTSQTVATFLDE	0.46382913	0.029106045
HLA-DPA1*02:02-DPB1*05:01	NMGKVFEAMNSYDLG	0.512282	0.024986768
HLA-DPA1*02:02-DPB1*05:01	NMGLLLDKLAKENQD	0.4100502	0.11386435
HLA-DPA1*02:02-DPB1*05:01	NNAIISLRKDLNEDD	0.3386097	0.018167567
HLA-DPA1*02:02-DPB1*05:01	NNLRILFNNAVKKRL	0.70241046	0.24920325
HLA-DPA1*02:02-DPB1*05:01	NPDTLSAMSNPRAMQ	0.116636164	0.16201612
HLA-DPA1*02:02-DPB1*05:01	NPESSLFIIASKTFT	0.5290604	0.2708754
HLA-DPA1*02:02-DPB1*05:01	NPGPRKSMSKLLYIR	0.54303914	0.13172615
HLA-DPA1*02:02-DPB1*05:01	NPPLTLTWTKKDSNM	0.3599979	0.057836242
HLA-DPA1*02:02-DPB1*05:01	NPSKPLHVIKGHSKS	0.33381334	0.17448075
HLA-DPA1*02:02-DPB1*05:01	NPVLRAFEPLRSFAS	0.59414446	0.12256217
HLA-DPA1*02:02-DPB1*05:01	NQEKAKEYITPFIRP	0.47383118	0.043737553
HLA-DPA1*02:02-DPB1*05:01	NQVLVFVHSRKETGK	0.55153483	0.16154113
HLA-DPA1*02:02-DPB1*05:01	NQVSQLTSELKFIKN	0.6471045	0.00983532
HLA-DPA1*02:02-DPB1*05:01	NQVTPLDILSKTRVS	0.47155	0.04051083
HLA-DPA1*02:02-DPB1*05:01	NRFESLEECKKMCTR	0.39769813	0.007361478
HLA-DPA1*02:02-DPB1*05:01	NRSNWFKEAEKSFRR	0.53216815	0.02814731
HLA-DPA1*02:02-DPB1*05:01	NRVFASGQLLKFLPA	0.63133085	0.73702943
HLA-DPA1*02:02-DPB1*05:01	NRYLQLFKNLLKLEE	0.73015267	0.025094148
HLA-DPA1*02:02-DPB1*05:01	NSEKVAALIQKLNSD	0.47792533	0.16581655
HLA-DPA1*02:02-DPB1*05:01	NSLAKIQTVGKNRQR	0.45174244	0.05496978
HLA-DPA1*02:02-DPB1*05:01	NSLLFMETSAKTSMN	0.5891402	0.10236956
HLA-DPA1*02:02-DPB1*05:01	NSLSQLEAHNKGTKH	0.31641668	0.014323458
HLA-DPA1*02:02-DPB1*05:01	NSMTALIVAVKGGYT	0.44335625	0.009794511
HLA-DPA1*02:02-DPB1*05:01	NSQLVTTEKRFLKDS	0.5726335	0.0639606
HLA-DPA1*02:02-DPB1*05:01	NSRIKLGIKSLVSKG	0.5713227	0.47056022
HLA-DPA1*02:02-DPB1*05:01	NTQRVLKGDYKTPAN	0.12108115	0.027405206
HLA-DPA1*02:02-DPB1*05:01	NVEEAFINTAKEIYR	0.37339872	0.20153733
HLA-DPA1*02:02-DPB1*05:01	NVERLSELVQAVSDP	0.2396219	0.4775311
HLA-DPA1*02:02-DPB1*05:01	NVGVVLFNFGKEKFE	0.6389992	0.049345292
HLA-DPA1*02:02-DPB1*05:01	NVKKLGGDLLRALNE	0.66325533	0.13458875
HLA-DPA1*02:02-DPB1*05:01	NVLGTKNLSQILSDR	0.35450497	0.048885293
HLA-DPA1*02:02-DPB1*05:01	NVRKTEESVLKVEVD	0.3190796	0.18641518
HLA-DPA1*02:02-DPB1*05:01	NYGQKEAEKVARVKA	0.2093418	0.7718032
HLA-DPA1*02:02-DPB1*05:01	NYKKFGATLEIVTDK	0.5877963	0.28096086
HLA-DPA1*02:02-DPB1*05:01	PAKEKRGWTLNSAGY	0.18708405	0.001932578
HLA-DPA1*02:02-DPB1*05:01	PAVLPIYEELKDRSR	0.49707636	0.022324895
HLA-DPA1*02:02-DPB1*05:01	PDQQRLIFAGKQLED	0.20690131	0.27727228
HLA-DPA1*02:02-DPB1*05:01	PEHRILKVSMKELNK	0.5754483	0.077867016
HLA-DPA1*02:02-DPB1*05:01	PGLEKTGVAVNKPAE	0.111510776	0.31922024
HLA-DPA1*02:02-DPB1*05:01	PGPGIKFSAEALRCH	0.315419	0.005969796
HLA-DPA1*02:02-DPB1*05:01	PPATYSLVNKVKNKK	0.5603206	0.26618314
HLA-DPA1*02:02-DPB1*05:01	PPDTGLYYDEYLKQV	0.5533238	0.02180444
HLA-DPA1*02:02-DPB1*05:01	PPVDKTYEAALETIQ	0.36999142	0.37860686
HLA-DPA1*02:02-DPB1*05:01	PSSGLGVTKQDLGPV	0.065539435	0.7996523
HLA-DPA1*02:02-DPB1*05:01	PSVLPIYSELKDRSQ	0.47920987	0.018283192
HLA-DPA1*02:02-DPB1*05:01	QAMGSFLSVAKGSDE	0.50045335	0.014877729
HLA-DPA1*02:02-DPB1*05:01	QAPQLYVLYEKGRNH	0.514615	0.53037065
HLA-DPA1*02:02-DPB1*05:01	QDDRAFEVMDEFDGR	0.166585	0.02826029
HLA-DPA1*02:02-DPB1*05:01	QDFYSLLGVSKTASS	0.4307284	0.002367503
HLA-DPA1*02:02-DPB1*05:01	QDGGLIGAEEKVINS	0.16717932	0.08241087
HLA-DPA1*02:02-DPB1*05:01	QDLTLRDLEKQEREK	0.31894594	0.054364227
HLA-DPA1*02:02-DPB1*05:01	QDLTPLKLAAKEGKI	0.4227438	0.003313097
HLA-DPA1*02:02-DPB1*05:01	QDQILTNLSKRKCPS	0.44072697	0.025676947
HLA-DPA1*02:02-DPB1*05:01	QEAKSSKIMESFKNM	0.5577723	0.011959135
HLA-DPA1*02:02-DPB1*05:01	QEEKTGVVSTGLIHN	0.20971587	0.9548311
HLA-DPA1*02:02-DPB1*05:01	QELLGSVNSLLKELR	0.55889636	0.028889209
HLA-DPA1*02:02-DPB1*05:01	QEMEPVITCDKKFRT	0.32787594	0.001660633
HLA-DPA1*02:02-DPB1*05:01	QGIQQLLQAEKRAAE	0.43919766	0.010458786
HLA-DPA1*02:02-DPB1*05:01	QGLLGMCEGEKRKLV	0.3316645	0.000427275
HLA-DPA1*02:02-DPB1*05:01	QHSDIVKFVVKDSSK	0.50872344	0.03213066
HLA-DPA1*02:02-DPB1*05:01	QILKKMPQYQKELNK	0.5405629	0.021265993
HLA-DPA1*02:02-DPB1*05:01	QISKTNTQTYRESLR	0.31004512	0.08166759
HLA-DPA1*02:02-DPB1*05:01	QKGFPLVTVQKKGKE	0.49893573	0.021285912
HLA-DPA1*02:02-DPB1*05:01	QKILVPIQQVLKEGH	0.63808185	0.03160978
HLA-DPA1*02:02-DPB1*05:01	QLAIQRLQEQEKERQ	0.41684225	0.057953306
HLA-DPA1*02:02-DPB1*05:01	QLFDYMNSQSKFKVK	0.6089792	0.009849552
HLA-DPA1*02:02-DPB1*05:01	QLLAQVLALEKERVA	0.5787986	0.024805823
HLA-DPA1*02:02-DPB1*05:01	QLRKAEEQVQATRQE	0.18703853	0.29285568
HLA-DPA1*02:02-DPB1*05:01	QNFIKEGVLVEHVKN	0.58270735	0.7005254
HLA-DPA1*02:02-DPB1*05:01	QNKSPFEQHVKNSKH	0.2910907	0.014296743
HLA-DPA1*02:02-DPB1*05:01	QNMGLLLDKLAKENQ	0.43966535	0.067832015
HLA-DPA1*02:02-DPB1*05:01	QNVDSYTESVKEYDS	0.24817586	0.013284584
HLA-DPA1*02:02-DPB1*05:01	QSQALAQSIKDPGPT	0.17168379	0.023767719
HLA-DPA1*02:02-DPB1*05:01	QSQKSSSPLSSTRSK	0.25724536	0.017906653
HLA-DPA1*02:02-DPB1*05:01	QSRKLVEALCAAGHR	0.43565008	0.032419026
HLA-DPA1*02:02-DPB1*05:01	QSSDVVIVSSKYKQR	0.48644456	0.048252393
HLA-DPA1*02:02-DPB1*05:01	QSSHLLTHMKTHRGA	0.3829175	0.006142949
HLA-DPA1*02:02-DPB1*05:01	QTLTTIAAEKNSTIV	0.31899008	0.003035737
HLA-DPA1*02:02-DPB1*05:01	QTLVHLKFPTKVGKA	0.46879932	0.058519065
HLA-DPA1*02:02-DPB1*05:01	QTLVPAKVASKNVIP	0.26594633	0.053866647
HLA-DPA1*02:02-DPB1*05:01	QTYTLDVLERSPHRP	0.25317344	0.15264685
HLA-DPA1*02:02-DPB1*05:01	QVASTMLVWSKDDGV	0.29520074	0.005346682
HLA-DPA1*02:02-DPB1*05:01	QVMEMINANAKTRGR	0.44792536	0.03734136
HLA-DPA1*02:02-DPB1*05:01	QVSKLREKLQLISAL	0.595815	0.004625158
HLA-DPA1*02:02-DPB1*05:01	RAAKAPNVVLVVSDS	0.22231391	0.009581858
HLA-DPA1*02:02-DPB1*05:01	RAKNKSKETFLGSVK	0.6581112	0.051728703
HLA-DPA1*02:02-DPB1*05:01	RAMDTLKIPYKYEHN	0.38815227	0.007181814
HLA-DPA1*02:02-DPB1*05:01	RAVDFQEAQSYADDN	0.105138466	0.3849436
HLA-DPA1*02:02-DPB1*05:01	RAVEFQEAQAYADDN	0.12271337	0.51014036
HLA-DPA1*02:02-DPB1*05:01	RDEKVGETIIDLENR	0.33504096	0.7170373
HLA-DPA1*02:02-DPB1*05:01	RDELMPLESAYRHAL	0.41884077	0.008331085
HLA-DPA1*02:02-DPB1*05:01	RDLQLLSQFLKHPQK	0.65261686	0.25416532
HLA-DPA1*02:02-DPB1*05:01	RDMFQLHISCKDSKV	0.35767972	0.00317537
HLA-DPA1*02:02-DPB1*05:01	RESGVLKSNKKSLRS	0.42641476	0.00996855
HLA-DPA1*02:02-DPB1*05:01	REVLLLKSLGKERKH	0.639993	0.04632876
HLA-DPA1*02:02-DPB1*05:01	REYLKTLNEEKRKEE	0.44393742	0.32487887
HLA-DPA1*02:02-DPB1*05:01	RFQTLINDLDKSTGR	0.38237306	0.047254372
HLA-DPA1*02:02-DPB1*05:01	RGGLTFIGEWKNGHL	0.38430747	0.007010829
HLA-DPA1*02:02-DPB1*05:01	RINNVFKDFLKEFNN	0.69471765	0.14734049
HLA-DPA1*02:02-DPB1*05:01	RISELKAEAVKKDRR	0.33826315	0.32478482
HLA-DPA1*02:02-DPB1*05:01	RISLNTLTLNVKSEK	0.5645269	0.1790895
HLA-DPA1*02:02-DPB1*05:01	RISVFIQTDKALYKP	0.49542695	0.071778834
HLA-DPA1*02:02-DPB1*05:01	RIVEILPEHLKEFQS	0.55485815	0.20380008
HLA-DPA1*02:02-DPB1*05:01	RKAEMLQNEAKTLLA	0.3932106	0.2667045
HLA-DPA1*02:02-DPB1*05:01	RKAMEAVAAQGKAKK	0.28762463	0.22172365
HLA-DPA1*02:02-DPB1*05:01	RKLGLMDNEIKVAKA	0.4980161	0.03008816
HLA-DPA1*02:02-DPB1*05:01	RLFRPIEELKKDFDE	0.4859715	0.21911927
HLA-DPA1*02:02-DPB1*05:01	RLIRVLQDQLKTLQR	0.5798151	0.068162635
HLA-DPA1*02:02-DPB1*05:01	RLLQAQLQAQKEELQ	0.2800856	0.096681945
HLA-DPA1*02:02-DPB1*05:01	RLMKVNTEVRSFGPL	0.5660034	0.08452447
HLA-DPA1*02:02-DPB1*05:01	RLSALLQETKELKNE	0.38113353	0.006638107
HLA-DPA1*02:02-DPB1*05:01	RLVKEYTVLKQATEN	0.6022645	0.34089145
HLA-DPA1*02:02-DPB1*05:01	RMVKTYEKLTEIIPK	0.69185656	0.53021085
HLA-DPA1*02:02-DPB1*05:01	RPAEPVEEENKNGNG	0.029040985	0.03548161
HLA-DPA1*02:02-DPB1*05:01	RPDDEEGAAVAPGHP	0.003333029	0.63683224
HLA-DPA1*02:02-DPB1*05:01	RPLILQLIFSKTEHA	0.45623094	0.1081535
HLA-DPA1*02:02-DPB1*05:01	RPLLTIIETTKDSLS	0.51088107	0.08023106
HLA-DPA1*02:02-DPB1*05:01	RPMNAFMVWAKDERR	0.47093818	0.16335312
HLA-DPA1*02:02-DPB1*05:01	RPQERRSSNISQASR	0.06459705	0.29123825
HLA-DPA1*02:02-DPB1*05:01	RPSSLIEQEKQRSLE	0.22498932	0.13856696
HLA-DPA1*02:02-DPB1*05:01	RPVLVLSQNTKRESG	0.48533133	0.40704894
HLA-DPA1*02:02-DPB1*05:01	RPYQPLPEAKKKSKP	0.25676364	0.04053031
HLA-DPA1*02:02-DPB1*05:01	RQFKSGSPVATFKQH	0.28399304	0.15158588
HLA-DPA1*02:02-DPB1*05:01	RQIKNVEDMVQFINN	0.4929989	0.006859003
HLA-DPA1*02:02-DPB1*05:01	RQLDALLEALKLKRA	0.6154012	0.020120945
HLA-DPA1*02:02-DPB1*05:01	RQQVVLENAAKKRER	0.5056173	0.20606932
HLA-DPA1*02:02-DPB1*05:01	RQRQLFEEQAKAKAA	0.39613977	0.14681748
HLA-DPA1*02:02-DPB1*05:01	RRATVFLAMGKSKAA	0.6645396	0.033833817
HLA-DPA1*02:02-DPB1*05:01	RRLQLLEEENKERAK	0.42463484	0.019553786
HLA-DPA1*02:02-DPB1*05:01	RRNSVFQQGMKNKIL	0.48824596	0.009389341
HLA-DPA1*02:02-DPB1*05:01	RRQKEADIMVLFASG	0.54637605	0.013786172
HLA-DPA1*02:02-DPB1*05:01	RSGEPQTFTLKFKRA	0.4234373	0.057256144
HLA-DPA1*02:02-DPB1*05:01	RSLALMYESEKVGVA	0.48091283	0.065675505
HLA-DPA1*02:02-DPB1*05:01	RTLFLLGTASKQEER	0.50803715	0.03381466
HLA-DPA1*02:02-DPB1*05:01	RTLNELKEYQKQHDH	0.38796967	0.035805345
HLA-DPA1*02:02-DPB1*05:01	RTPGKEAVAMESYAK	0.3118231	0.119212404
HLA-DPA1*02:02-DPB1*05:01	RTVREASGLLSLTST	0.3833887	0.004324088
HLA-DPA1*02:02-DPB1*05:01	RVLKEYKDVDKKHVD	0.29214612	0.14419702
HLA-DPA1*02:02-DPB1*05:01	RVNILFDFVKKKKEE	0.70445883	0.13095082
HLA-DPA1*02:02-DPB1*05:01	RYAKYAEQIQKVNEM	0.49915522	0.60785717
HLA-DPA1*02:02-DPB1*05:01	RYLESLGEEQRKEAE	0.30465305	0.02524132
HLA-DPA1*02:02-DPB1*05:01	RYLQLFKNLLKLEEL	0.6950856	0.008942748
HLA-DPA1*02:02-DPB1*05:01	RYLVPLQSKNKLRKR	0.59381676	0.06273411
HLA-DPA1*02:02-DPB1*05:01	RYVELFIVVDKERYD	0.61031777	0.08392812
HLA-DPA1*02:02-DPB1*05:01	RYWKFIDWFCGFKSK	0.4709186	0.002304077
HLA-DPA1*02:02-DPB1*05:01	SAGQPLAYNTKQPTP	0.14532551	0.023168199
HLA-DPA1*02:02-DPB1*05:01	SAIQNLKTTDKTKPS	0.2528551	0.014754705
HLA-DPA1*02:02-DPB1*05:01	SALDKLNEAIKLAKG	0.54332644	0.042759717
HLA-DPA1*02:02-DPB1*05:01	SAMEQLQEALKVRKD	0.3858534	0.023055878
HLA-DPA1*02:02-DPB1*05:01	SATMPSMQCKHRSPN	0.16694446	0.003666875
HLA-DPA1*02:02-DPB1*05:01	SCMGRLETADKQSVH	0.25995466	0.001244977
HLA-DPA1*02:02-DPB1*05:01	SDFEVIQIKEKQKAG	0.5135618	0.011808368
HLA-DPA1*02:02-DPB1*05:01	SDLLLLVDTHKKQID	0.59175354	0.032978028
HLA-DPA1*02:02-DPB1*05:01	SDPAAIIHDFEKGMT	0.29316175	0.040805217
HLA-DPA1*02:02-DPB1*05:01	SDPQKTVTMILSAVH	0.55196464	0.30182236
HLA-DPA1*02:02-DPB1*05:01	SDVLETASKSANPPH	0.22272699	0.040207166
HLA-DPA1*02:02-DPB1*05:01	SEAHLLPILPKDKKE	0.46920392	0.008961858
HLA-DPA1*02:02-DPB1*05:01	SELGIFGVYVRQEKT	0.42821136	0.050679564
HLA-DPA1*02:02-DPB1*05:01	SEQVVPVLVKNWKKE	0.5816849	0.46079057
HLA-DPA1*02:02-DPB1*05:01	SETHLLYVAEKKRPK	0.55302656	0.101496264
HLA-DPA1*02:02-DPB1*05:01	SFEAQGALANIAVDK	0.10153289	0.9490925
HLA-DPA1*02:02-DPB1*05:01	SGACQVAKSDEKTWN	0.05781622	0.006782415
HLA-DPA1*02:02-DPB1*05:01	SGAGVISVPSKCPAG	0.10210574	0.028511781
HLA-DPA1*02:02-DPB1*05:01	SGIIPMEFVNKMKKE	0.61067116	0.13068938
HLA-DPA1*02:02-DPB1*05:01	SGKLRIWDTTQKEHL	0.38793355	0.6070334
HLA-DPA1*02:02-DPB1*05:01	SGLHMMEGQSKELQR	0.35207117	0.015700785
HLA-DPA1*02:02-DPB1*05:01	SGLYTLQSILKAQLV	0.7189637	0.01659854
HLA-DPA1*02:02-DPB1*05:01	SGRVVPTPVLLFLDR	0.4348602	0.43114844
HLA-DPA1*02:02-DPB1*05:01	SGSFHSSGEKQKQPR	0.1436751	0.060377102
HLA-DPA1*02:02-DPB1*05:01	SGSKVISHMLSSHGG	0.44239315	0.19850473
HLA-DPA1*02:02-DPB1*05:01	SGSLLAATEKNSRKC	0.48811927	0.002058458
HLA-DPA1*02:02-DPB1*05:01	SGTVLYSLVKGNTPE	0.5448681	0.7433328
HLA-DPA1*02:02-DPB1*05:01	SHLDILAVQEGKHFH	0.29516715	0.12887092
HLA-DPA1*02:02-DPB1*05:01	SHLEALLDDSKELQR	0.27280304	0.016358498
HLA-DPA1*02:02-DPB1*05:01	SHLLVFTTDAKTHIA	0.39826697	0.07166284
HLA-DPA1*02:02-DPB1*05:01	SHLNLLLGFMKQWKA	0.6537277	0.001730533
HLA-DPA1*02:02-DPB1*05:01	SICSTTNIQCKNGKM	0.16181	0.002283783
HLA-DPA1*02:02-DPB1*05:01	SIERMGQTMERIGSG	0.35583198	0.18385172
HLA-DPA1*02:02-DPB1*05:01	SIIETMKDQQKREIK	0.39594367	0.021567877
HLA-DPA1*02:02-DPB1*05:01	SILNSYIPLDKEGNS	0.42529413	0.09182176
HLA-DPA1*02:02-DPB1*05:01	SILQTLCEQLRKENE	0.4633728	0.003516479
HLA-DPA1*02:02-DPB1*05:01	SIRQAELLLPGAEFH	0.4521173	0.5144414
HLA-DPA1*02:02-DPB1*05:01	SKAKVFEHIGKKTPI	0.5325859	0.17059354
HLA-DPA1*02:02-DPB1*05:01	SKIYLLVKEEKRYAD	0.59535563	0.012536684
HLA-DPA1*02:02-DPB1*05:01	SKLDNIYSSDKFYKQ	0.4862586	0.007629724
HLA-DPA1*02:02-DPB1*05:01	SKLTLFGNKIKSVAK	0.6974281	0.64470446
HLA-DPA1*02:02-DPB1*05:01	SKMRMATPLLMQALP	0.6948163	0.9511533
HLA-DPA1*02:02-DPB1*05:01	SKNKVDENMVIDETL	0.18419173	0.021715697
HLA-DPA1*02:02-DPB1*05:01	SKTKEAGKILSNNPS	0.38616517	0.4115607
HLA-DPA1*02:02-DPB1*05:01	SKWIKQYTGINAISK	0.49264976	0.21593685
HLA-DPA1*02:02-DPB1*05:01	SLAHEIETTTKSWYK	0.41451722	0.069503255
HLA-DPA1*02:02-DPB1*05:01	SLARILSLLAASGPT	0.36956805	0.14211485
HLA-DPA1*02:02-DPB1*05:01	SLHLKAFTYINLDKA	0.6091514	0.39432973
HLA-DPA1*02:02-DPB1*05:01	SLHVGSDLLKFMEPV	0.55474025	0.008877128
HLA-DPA1*02:02-DPB1*05:01	SLLSMLVEVHKGVHG	0.4950171	0.067375824
HLA-DPA1*02:02-DPB1*05:01	SLLSNLDEVKKEREG	0.4142742	0.013621199
HLA-DPA1*02:02-DPB1*05:01	SLQKNGSVVAMTGDG	0.17030655	0.10304515
HLA-DPA1*02:02-DPB1*05:01	SLQSLLGPSSKFRHA	0.4851207	0.001878567
HLA-DPA1*02:02-DPB1*05:01	SLRLLIQQNKNVIAP	0.3000663	0.014305507
HLA-DPA1*02:02-DPB1*05:01	SLSKKGSLLVARTQP	0.3998542	0.058123387
HLA-DPA1*02:02-DPB1*05:01	SLSRTPETLLPFAEA	0.36768165	0.013989836
HLA-DPA1*02:02-DPB1*05:01	SLVPLVVYSKNRVPT	0.528177	0.40763927
HLA-DPA1*02:02-DPB1*05:01	SMLILLDNAKSFGNP	0.49635056	0.023357833
HLA-DPA1*02:02-DPB1*05:01	SMTSLLTGSVKRFST	0.60250074	0.00186791
HLA-DPA1*02:02-DPB1*05:01	SNIKYHEEFEKSRMG	0.6046957	0.85023946
HLA-DPA1*02:02-DPB1*05:01	SNIVLLSAEEKKEQT	0.56428397	0.0112043
HLA-DPA1*02:02-DPB1*05:01	SNKHKLTPEYLELKK	0.51352596	0.5246226
HLA-DPA1*02:02-DPB1*05:01	SNLIILEEHLKNKKE	0.6191231	0.4702855
HLA-DPA1*02:02-DPB1*05:01	SNPALNDNLEKGLLK	0.19388995	0.060558956
HLA-DPA1*02:02-DPB1*05:01	SPAKDSLSFEDFLDL	0.688212	0.9006155
HLA-DPA1*02:02-DPB1*05:01	SPALQILLTNTKVPR	0.53022283	0.43099064
HLA-DPA1*02:02-DPB1*05:01	SPEKEKTMVNTLSPR	0.27503017	0.49519736
HLA-DPA1*02:02-DPB1*05:01	SPFEQHIKNNKDTNK	0.20181221	0.060416866
HLA-DPA1*02:02-DPB1*05:01	SPKITTSLLPINNGS	0.5318476	0.1428957
HLA-DPA1*02:02-DPB1*05:01	SPKQDEGVLKVIKRE	0.29361895	0.1578866
HLA-DPA1*02:02-DPB1*05:01	SPMLSPFISSVVRNG	0.46110222	0.071607076
HLA-DPA1*02:02-DPB1*05:01	SPNFTLEGHEKGVNC	0.1705811	0.001756884
HLA-DPA1*02:02-DPB1*05:01	SPPKKKDTSLEELQK	0.30079284	0.12906478
HLA-DPA1*02:02-DPB1*05:01	SPPNYMYNPIKTLKT	0.4129609	0.92792624
HLA-DPA1*02:02-DPB1*05:01	SPRHKMKIIKSLQKN	0.5230231	0.48991567
HLA-DPA1*02:02-DPB1*05:01	SPYQEFTDHLVKTHT	0.4404849	0.4323937
HLA-DPA1*02:02-DPB1*05:01	SQDMTTLLSYNRNWR	0.386312	0.03768493
HLA-DPA1*02:02-DPB1*05:01	SQEKQAEILEYAYHG	0.5141678	0.520469
HLA-DPA1*02:02-DPB1*05:01	SQEKVTEMMKKFCAQ	0.49199632	0.01084822
HLA-DPA1*02:02-DPB1*05:01	SQEKYSNRLYKYDHN	0.43130317	0.41203696
HLA-DPA1*02:02-DPB1*05:01	SQMLLLDNPHKEPIR	0.4658983	0.04299932
HLA-DPA1*02:02-DPB1*05:01	SQPKNEEDIEIIPIQ	0.30011982	0.12814313
HLA-DPA1*02:02-DPB1*05:01	SQVFPLSLQLKGRPA	0.44680253	0.04887873
HLA-DPA1*02:02-DPB1*05:01	SQVKASEKILQVRAA	0.6548572	0.32852933
HLA-DPA1*02:02-DPB1*05:01	SQVSKLREKLQLISA	0.5216388	0.00846487
HLA-DPA1*02:02-DPB1*05:01	SQVTTVCQALAKDPK	0.2705411	0.032351904
HLA-DPA1*02:02-DPB1*05:01	SRDMFQLHISCKDSK	0.4004045	0.008699617
HLA-DPA1*02:02-DPB1*05:01	SREAKNSDVLQSPLD	0.2357286	0.008358052
HLA-DPA1*02:02-DPB1*05:01	SREKVVKLLASTTPE	0.30759385	0.024650335
HLA-DPA1*02:02-DPB1*05:01	SRGSSLKILSKGKRG	0.47362697	0.036882915
HLA-DPA1*02:02-DPB1*05:01	SRIKQSELSAKMREW	0.5276893	0.40886497
HLA-DPA1*02:02-DPB1*05:01	SRQQRKAEIMESIKR	0.51182824	0.57296646
HLA-DPA1*02:02-DPB1*05:01	SRRKLMVIFSKVDVN	0.5305885	0.4008159
HLA-DPA1*02:02-DPB1*05:01	SSEKRSFTILLSNTE	0.63714886	0.8353909
HLA-DPA1*02:02-DPB1*05:01	SSLQPITTLGKSEFG	0.417582	0.009025121
HLA-DPA1*02:02-DPB1*05:01	SSLTPLIAAAKEATK	0.42390767	0.053175777
HLA-DPA1*02:02-DPB1*05:01	SSLTPLIMAAKEAMK	0.51161635	0.029852118
HLA-DPA1*02:02-DPB1*05:01	SSMKKTTTLSGTAPA	0.30632445	0.005499153
HLA-DPA1*02:02-DPB1*05:01	SSQEKQAEILEYAYH	0.52953285	0.44154245
HLA-DPA1*02:02-DPB1*05:01	SSYLSLTPEQWKSHR	0.34866098	0.55220234
HLA-DPA1*02:02-DPB1*05:01	STCKTIDMELVKRKR	0.55370784	0.011682569
HLA-DPA1*02:02-DPB1*05:01	STGDVVEVVEKSESG	0.071191095	0.009121993
HLA-DPA1*02:02-DPB1*05:01	STKRNIPMLFVRGDG	0.44019058	0.07359393
HLA-DPA1*02:02-DPB1*05:01	STLSTYLEDCKFDRE	0.42787477	0.005215379
HLA-DPA1*02:02-DPB1*05:01	STLTKLGNTISSLFG	0.58378434	0.026862238
HLA-DPA1*02:02-DPB1*05:01	STQEKEMEKLVQGDQ	0.27947998	0.059685715
HLA-DPA1*02:02-DPB1*05:01	STQRSDQLILPFELE	0.2651477	0.18225148
HLA-DPA1*02:02-DPB1*05:01	STQSNFNFYVKSFVM	0.5048735	0.003734273
HLA-DPA1*02:02-DPB1*05:01	STSRATSFLLALEPE	0.55154824	0.058511037
HLA-DPA1*02:02-DPB1*05:01	SVFRHFGSFQKGQAE	0.5193573	0.023807596
HLA-DPA1*02:02-DPB1*05:01	SVFVLYNQEEKILRY	0.5835831	0.005267848
HLA-DPA1*02:02-DPB1*05:01	SVIHPLNLHMKRFVK	0.62325996	0.07066993
HLA-DPA1*02:02-DPB1*05:01	SVLEIIAFHCKSPHR	0.49893814	0.063670136
HLA-DPA1*02:02-DPB1*05:01	SVLETVEVLQKEGLK	0.53319305	0.09940754
HLA-DPA1*02:02-DPB1*05:01	SVLKLLNTHHRVRLH	0.54864883	0.018381532
HLA-DPA1*02:02-DPB1*05:01	SVRGYPTLLLFRGGK	0.44445887	0.021887254
HLA-DPA1*02:02-DPB1*05:01	SVRKAAELALKTLSK	0.5970312	0.43006858
HLA-DPA1*02:02-DPB1*05:01	SYLSLTPEQWKSHRS	0.3259095	0.6707896
HLA-DPA1*02:02-DPB1*05:01	SYYDSFKLQTKEFQV	0.5296988	0.004159938
HLA-DPA1*02:02-DPB1*05:01	TAADMAAQTTKHKWE	0.15771851	0.22643991
HLA-DPA1*02:02-DPB1*05:01	TAADTAAQISQRKLE	0.10284565	0.30321178
HLA-DPA1*02:02-DPB1*05:01	TAAKIEAPALAFLRE	0.5832632	0.10797362
HLA-DPA1*02:02-DPB1*05:01	TASKAWTLEVLYAPR	0.42803138	0.6187159
HLA-DPA1*02:02-DPB1*05:01	TATIVMVTNLKERKE	0.62641037	0.6032673
HLA-DPA1*02:02-DPB1*05:01	TATRVQSQLQAMQEN	0.16208914	0.042029105
HLA-DPA1*02:02-DPB1*05:01	TAVDTAAQISEQKSN	0.08991613	0.16903956
HLA-DPA1*02:02-DPB1*05:01	TAYKKTTPIEAASSG	0.30981722	0.43183383
HLA-DPA1*02:02-DPB1*05:01	TCEKELAKINTFYSE	0.5790919	0.001387473
HLA-DPA1*02:02-DPB1*05:01	TDKEQLTAEAKELRQ	0.1465783	0.4982853
HLA-DPA1*02:02-DPB1*05:01	TEGKLYDRILRVEAI	0.5602407	0.015001142
HLA-DPA1*02:02-DPB1*05:01	TEGQELITVIKAPTS	0.38037813	0.019380486
HLA-DPA1*02:02-DPB1*05:01	TELDSLKDKLKKAQH	0.3701865	0.017227594
HLA-DPA1*02:02-DPB1*05:01	TEMNKQISLLTSAVN	0.42152435	0.005851031
HLA-DPA1*02:02-DPB1*05:01	TEQLKPFGDVPRKLK	0.34568378	0.08246891
HLA-DPA1*02:02-DPB1*05:01	TETKTTVELLPVNGE	0.31914404	0.23022282
HLA-DPA1*02:02-DPB1*05:01	TEVLKNMGYAAKAMK	0.5366179	0.18345542
HLA-DPA1*02:02-DPB1*05:01	TEYRHVTLFRPFGPL	0.34983772	0.13369763
HLA-DPA1*02:02-DPB1*05:01	TFKKVYDFLSTFITS	0.7158136	0.004321624
HLA-DPA1*02:02-DPB1*05:01	TFSYTLEDHTKQAFG	0.4745501	0.020069554
HLA-DPA1*02:02-DPB1*05:01	TFVQALVEHVKEECD	0.45493624	0.005393199
HLA-DPA1*02:02-DPB1*05:01	TGAALLAESRAEKNR	0.17901307	0.4085509
HLA-DPA1*02:02-DPB1*05:01	TGAQAYASTAKCLNI	0.26037377	0.001105276
HLA-DPA1*02:02-DPB1*05:01	TGGLSYKEDTKELVV	0.21422191	0.021071438
HLA-DPA1*02:02-DPB1*05:01	TGIQVFNQIVKSRPH	0.5885842	0.80903614
HLA-DPA1*02:02-DPB1*05:01	TGKEKENSRMEENAE	0.07322372	0.14218013
HLA-DPA1*02:02-DPB1*05:01	TGLLLTLQPEQKFQK	0.6702893	0.028497016
HLA-DPA1*02:02-DPB1*05:01	TGLMDMKIFYKGKNT	0.45337301	0.14900342
HLA-DPA1*02:02-DPB1*05:01	TGMKILNGSNKKSQK	0.5275658	0.012132755
HLA-DPA1*02:02-DPB1*05:01	TGRLEILQIHTKNMK	0.55984145	0.15267125
HLA-DPA1*02:02-DPB1*05:01	THLETFYNEEKDKKF	0.5174336	0.045136936
HLA-DPA1*02:02-DPB1*05:01	THLSLFFVVMKGPND	0.57582873	0.003873556
HLA-DPA1*02:02-DPB1*05:01	THYKAGDPVILYVNK	0.38596046	0.5816515
HLA-DPA1*02:02-DPB1*05:01	TIENFLVVNKERIFM	0.6177196	0.008980723
HLA-DPA1*02:02-DPB1*05:01	TIKYLDFVFAVKNEN	0.68235546	0.76365936
HLA-DPA1*02:02-DPB1*05:01	TILGAMKDVVKHRTS	0.4657659	0.010199835
HLA-DPA1*02:02-DPB1*05:01	TITKTCNTMNQFVNK	0.4806666	0.003527571
HLA-DPA1*02:02-DPB1*05:01	TKAGLQVYNKCWKFE	0.36692253	0.004009125
HLA-DPA1*02:02-DPB1*05:01	TKGLVLGIYSKEKED	0.4990547	0.019399675
HLA-DPA1*02:02-DPB1*05:01	TKNKDGVLVDEFGLP	0.25053367	0.02072401
HLA-DPA1*02:02-DPB1*05:01	TLHKLSESQLELNWN	0.5053492	0.5495769
HLA-DPA1*02:02-DPB1*05:01	TLQKKWTSFLKARLI	0.7965496	0.014720556
HLA-DPA1*02:02-DPB1*05:01	TLSQVLAAKEKHLAE	0.41188416	0.031142745
HLA-DPA1*02:02-DPB1*05:01	TLVPAKVASKNVIPA	0.22297034	0.12295556
HLA-DPA1*02:02-DPB1*05:01	TLVSIYAVPEKIGQV	0.46222508	0.019090101
HLA-DPA1*02:02-DPB1*05:01	TLVTPLQLLLFASKK	0.7264699	0.05584831
HLA-DPA1*02:02-DPB1*05:01	TMDEFCEQVWKRDRK	0.4257444	0.21514356
HLA-DPA1*02:02-DPB1*05:01	TMQTLLSLVRQYNPK	0.5571617	0.16802648
HLA-DPA1*02:02-DPB1*05:01	TMVKTSVLVVQFVEA	0.63108283	0.009696988
HLA-DPA1*02:02-DPB1*05:01	TNIIKLIDTVKDPVS	0.46822992	0.1513399
HLA-DPA1*02:02-DPB1*05:01	TNPEVFKLEDKQPGN	0.16950054	0.009229645
HLA-DPA1*02:02-DPB1*05:01	TNRKEYTLMKAYRVA	0.6177606	0.22003953
HLA-DPA1*02:02-DPB1*05:01	TNTQTYRESLRNLRG	0.29120296	0.12227218
HLA-DPA1*02:02-DPB1*05:01	TPAKGKKAAKVVPVK	0.12576824	0.682815
HLA-DPA1*02:02-DPB1*05:01	TPCSSMSNHTKERVT	0.2410254	0.001671659
HLA-DPA1*02:02-DPB1*05:01	TPEWRKQYIQYEAFK	0.5559157	0.8263278
HLA-DPA1*02:02-DPB1*05:01	TPFQVLMNSEKKCEV	0.6008731	0.001823946
HLA-DPA1*02:02-DPB1*05:01	TPGNALVVDPKKPFR	0.17143211	0.6071636
HLA-DPA1*02:02-DPB1*05:01	TPKDFTYCISFNKDL	0.53317475	0.030354181
HLA-DPA1*02:02-DPB1*05:01	TPLEKNAPVLLALLG	0.57200277	0.030369153
HLA-DPA1*02:02-DPB1*05:01	TPMPALTTVKSQNSK	0.2649567	0.12049589
HLA-DPA1*02:02-DPB1*05:01	TPRGTLLAFAEARKM	0.57071775	0.6926835
HLA-DPA1*02:02-DPB1*05:01	TPSNRGESTVLSFVS	0.211939	0.025721762
HLA-DPA1*02:02-DPB1*05:01	TRFQTLINDLDKSTG	0.46614677	0.14435479
HLA-DPA1*02:02-DPB1*05:01	TRPATFEAVAKWKND	0.46025336	0.25503802
HLA-DPA1*02:02-DPB1*05:01	TRTELETLQKQKKVK	0.3560372	0.063404515
HLA-DPA1*02:02-DPB1*05:01	TSADFIDALKKARLI	0.57034224	0.004681967
HLA-DPA1*02:02-DPB1*05:01	TSAKNAINIEELFQG	0.39288363	0.010546616
HLA-DPA1*02:02-DPB1*05:01	TSAKTASNVEEAFIN	0.17790219	0.5841969
HLA-DPA1*02:02-DPB1*05:01	TSARAAEILARDGPN	0.1559325	0.97473603
HLA-DPA1*02:02-DPB1*05:01	TSDVITGSIQVSSRE	0.12386706	0.2385616
HLA-DPA1*02:02-DPB1*05:01	TSEKSQDILLSVENT	0.459521	0.01365007
HLA-DPA1*02:02-DPB1*05:01	TSHLNLLLGFMKQWK	0.62972534	0.002646966
HLA-DPA1*02:02-DPB1*05:01	TSILQTLCEQLRKEN	0.50524837	0.014203498
HLA-DPA1*02:02-DPB1*05:01	TSLDQYVERMKEKQD	0.2927595	0.006683169
HLA-DPA1*02:02-DPB1*05:01	TSTELVKENQKLKQH	0.3564958	0.054983504
HLA-DPA1*02:02-DPB1*05:01	TSTTLKSTPKTTSVS	0.31107947	0.010436133
HLA-DPA1*02:02-DPB1*05:01	TSVITSSSTREYTVT	0.17449495	0.4313941
HLA-DPA1*02:02-DPB1*05:01	TSVLLQQSEKKLGRS	0.6248619	0.011416478
HLA-DPA1*02:02-DPB1*05:01	TTHPLTNNNIKQRLI	0.2263441	0.00537428
HLA-DPA1*02:02-DPB1*05:01	TTNAPFRLNKKDRKT	0.22882867	0.16054572
HLA-DPA1*02:02-DPB1*05:01	TVDKASSQLLWADAH	0.3442457	0.04351694
HLA-DPA1*02:02-DPB1*05:01	TVELMGTVAKQLVPS	0.48079193	0.028570544
HLA-DPA1*02:02-DPB1*05:01	TVFGELTDENVKHRK	0.22907025	0.015502961
HLA-DPA1*02:02-DPB1*05:01	TVQKLAHQIYQFTDK	0.67037445	0.64211047
HLA-DPA1*02:02-DPB1*05:01	TVTENATGDLATSRN	0.016031228	0.067446694
HLA-DPA1*02:02-DPB1*05:01	TVTLIKYQELMEELR	0.5698692	0.32933164
HLA-DPA1*02:02-DPB1*05:01	TVYTTLIDVTKGQFE	0.49207515	0.03989958
HLA-DPA1*02:02-DPB1*05:01	TYAPVISAEKAYHEQ	0.3049937	0.20899801
HLA-DPA1*02:02-DPB1*05:01	TYRAIANYEKTSGSE	0.4198452	0.051149588
HLA-DPA1*02:02-DPB1*05:01	TYTAYVDLEKDFAAE	0.427722	0.072835095
HLA-DPA1*02:02-DPB1*05:01	VAAMLKSELRKQKAD	0.46225613	0.09214291
HLA-DPA1*02:02-DPB1*05:01	VAEIVATLEKEEKVE	0.4300886	0.12167835
HLA-DPA1*02:02-DPB1*05:01	VAEQVLNAVNKGLYR	0.41561297	0.36923724
HLA-DPA1*02:02-DPB1*05:01	VAGDTFGNCGKDMNG	0.1020837	0.001698175
HLA-DPA1*02:02-DPB1*05:01	VAIAQFIETTKKKLE	0.7215967	0.030641502
HLA-DPA1*02:02-DPB1*05:01	VAIRQLSESSKLKLK	0.47004977	0.05639107
HLA-DPA1*02:02-DPB1*05:01	VAQDVLAAVGKKKKD	0.4897772	0.049164716
HLA-DPA1*02:02-DPB1*05:01	VASVTFDDFHKNSAR	0.49813586	0.5241035
HLA-DPA1*02:02-DPB1*05:01	VAVFDTGLSEKHPHF	0.2824688	0.07668669
HLA-DPA1*02:02-DPB1*05:01	VAVGVIKAVDKKAAG	0.4194148	0.19788335
HLA-DPA1*02:02-DPB1*05:01	VCGKLSSDVCPTSDK	0.059847746	0.009274453
HLA-DPA1*02:02-DPB1*05:01	VDEKLPGLLGNFPGP	0.2363104	0.003341948
HLA-DPA1*02:02-DPB1*05:01	VDFLKGMLQAEKLTS	0.50650865	0.013876964
HLA-DPA1*02:02-DPB1*05:01	VDHLSPVSTMNKEQQ	0.24683401	0.036377564
HLA-DPA1*02:02-DPB1*05:01	VDIFQVVKALRKARP	0.6203438	0.38047278
HLA-DPA1*02:02-DPB1*05:01	VDPKKTIQMGSFRIN	0.38798854	0.4062441
HLA-DPA1*02:02-DPB1*05:01	VEAKNYEEIAKVEKL	0.47468275	0.284826
HLA-DPA1*02:02-DPB1*05:01	VEEAFINTAKEIYEK	0.3902616	0.15711032
HLA-DPA1*02:02-DPB1*05:01	VEKLKPLEVELRRLE	0.55170757	0.15163545
HLA-DPA1*02:02-DPB1*05:01	VEKMNVFDTELKGLS	0.6513748	0.007073568
HLA-DPA1*02:02-DPB1*05:01	VEQHIQTIKSKSKDG	0.3432066	0.07729758
HLA-DPA1*02:02-DPB1*05:01	VERYLIEIAKNYNVP	0.5115196	0.25315553
HLA-DPA1*02:02-DPB1*05:01	VETKGSEDFLVIHAR	0.5811241	0.18169323
HLA-DPA1*02:02-DPB1*05:01	VETLLTFSALKRHFK	0.6997044	0.21725741
HLA-DPA1*02:02-DPB1*05:01	VFAPLSEESKNKKYQ	0.36114508	0.014132684
HLA-DPA1*02:02-DPB1*05:01	VFGELTDENVKHRKY	0.2346015	0.013397753
HLA-DPA1*02:02-DPB1*05:01	VFIGINDLEKEGAFV	0.50567526	0.006285322
HLA-DPA1*02:02-DPB1*05:01	VFPLAPSSKSTSGGT	0.12817207	0.004418423
HLA-DPA1*02:02-DPB1*05:01	VFQNTIIFDNKAHSG	0.31443322	0.04495607
HLA-DPA1*02:02-DPB1*05:01	VGDNFRETLKKKKHT	0.42072695	0.027000412
HLA-DPA1*02:02-DPB1*05:01	VGDVTGAQAYASTAK	0.09043325	0.786016
HLA-DPA1*02:02-DPB1*05:01	VGEKQKVNIIQFGTG	0.3417267	0.0359974
HLA-DPA1*02:02-DPB1*05:01	VGEYRAVTELGRPVA	0.1393809	0.629265
HLA-DPA1*02:02-DPB1*05:01	VGIKDEDQLEAFLKK	0.513912	0.032396667
HLA-DPA1*02:02-DPB1*05:01	VGKSKLGVEMLSESQ	0.34140715	0.13443854
HLA-DPA1*02:02-DPB1*05:01	VGLAVLELNNKEADS	0.46033487	0.017406508
HLA-DPA1*02:02-DPB1*05:01	VGQVLLMADFNKDNR	0.5907113	0.6091124
HLA-DPA1*02:02-DPB1*05:01	VGTYVFTLTVKDERN	0.5037089	0.7651562
HLA-DPA1*02:02-DPB1*05:01	VGVIKAVDKKAAGAG	0.3397845	0.409293
HLA-DPA1*02:02-DPB1*05:01	VICILSHPIKNTNDA	0.4272948	0.19039579
HLA-DPA1*02:02-DPB1*05:01	VIEGKQYDSILRVEA	0.48231867	0.05671383
HLA-DPA1*02:02-DPB1*05:01	VIETLLSLEKQTRTA	0.5650394	0.033108532
HLA-DPA1*02:02-DPB1*05:01	VIGQLLLHTVKHGEK	0.6128301	0.35647386
HLA-DPA1*02:02-DPB1*05:01	VIIRFVTNTTKESKQ	0.47813588	0.37885135
HLA-DPA1*02:02-DPB1*05:01	VKAVKSSEHINEGET	0.10532403	0.10670225
HLA-DPA1*02:02-DPB1*05:01	VKDDIFRIYIKEKKE	0.641301	0.2866344
HLA-DPA1*02:02-DPB1*05:01	VKLQKKLAETEKRCA	0.46242252	0.007730532
HLA-DPA1*02:02-DPB1*05:01	VLDKASSLIEEAKKA	0.4191476	0.3380049
HLA-DPA1*02:02-DPB1*05:01	VLGTKNLSQILSDRE	0.31565997	0.03913581
HLA-DPA1*02:02-DPB1*05:01	VLIKTAEELMNFSKG	0.65797055	0.04704844
HLA-DPA1*02:02-DPB1*05:01	VLIMELINNVAKAHG	0.5851612	0.03354355
HLA-DPA1*02:02-DPB1*05:01	VLKQFLSETEKMSPE	0.540817	0.106365755
HLA-DPA1*02:02-DPB1*05:01	VLLMLFGGVPKTTGE	0.41505474	0.011079416
HLA-DPA1*02:02-DPB1*05:01	VLRKALFSTLKETDT	0.6422347	0.08042927
HLA-DPA1*02:02-DPB1*05:01	VLRKMSDLLELMVKR	0.737777	0.07496165
HLA-DPA1*02:02-DPB1*05:01	VMLKSGTNILYWRTT	0.5996075	0.006131586
HLA-DPA1*02:02-DPB1*05:01	VMTTVFKVGAKTDKG	0.36400497	0.009702221
HLA-DPA1*02:02-DPB1*05:01	VNIFKVWVQAFKVEG	0.5509898	0.14688723
HLA-DPA1*02:02-DPB1*05:01	VNNHRTSTPINNIFG	0.17527351	0.66483307
HLA-DPA1*02:02-DPB1*05:01	VNSMLQEYAKNPSVN	0.41256323	0.11766076
HLA-DPA1*02:02-DPB1*05:01	VPCVFPFIFNGKSYE	0.28874823	0.041204628
HLA-DPA1*02:02-DPB1*05:01	VPEVVALGAAEKKVK	0.4780582	0.4892749
HLA-DPA1*02:02-DPB1*05:01	VPLLVLIEAAKNGNE	0.58154076	0.04863404
HLA-DPA1*02:02-DPB1*05:01	VPTFLFFKNSQKIDR	0.5488857	0.9089397
HLA-DPA1*02:02-DPB1*05:01	VQEVLLKAVGKEELG	0.5171235	0.079932496
HLA-DPA1*02:02-DPB1*05:01	VQFEISITSNKCPKK	0.38431278	0.018113384
HLA-DPA1*02:02-DPB1*05:01	VQGLRRHEILQWVLQ	0.56707066	0.3573543
HLA-DPA1*02:02-DPB1*05:01	VQSQKSSSPLSSTRS	0.24431975	0.087072626
HLA-DPA1*02:02-DPB1*05:01	VRAEKGFLLLASLRQ	0.65584385	0.15198769
HLA-DPA1*02:02-DPB1*05:01	VRCRPLTPEGKQRPQ	0.09977624	0.011984562
HLA-DPA1*02:02-DPB1*05:01	VRDKLNNLVLFDKAT	0.5332349	0.024693528
HLA-DPA1*02:02-DPB1*05:01	VRFQVYVEVSKMKIN	0.6423913	0.05289886
HLA-DPA1*02:02-DPB1*05:01	VRKRRANSLLEETKQ	0.38262764	0.4316225
HLA-DPA1*02:02-DPB1*05:01	VRLKVSSTAVRTQHT	0.31558597	0.55070674
HLA-DPA1*02:02-DPB1*05:01	VRRILGLLDAYLKTR	0.64923084	0.010368483
HLA-DPA1*02:02-DPB1*05:01	VSDVLLVPEKCQFFH	0.430958	0.008164886
HLA-DPA1*02:02-DPB1*05:01	VSEKEKESIARARAG	0.22132741	0.14141664
HLA-DPA1*02:02-DPB1*05:01	VSELLGTYEKAKQKD	0.4770814	0.022915062
HLA-DPA1*02:02-DPB1*05:01	VSKKTEGKIEELLPG	0.3365442	0.044592403
HLA-DPA1*02:02-DPB1*05:01	VSKVAEQVLNAVNKG	0.54164755	0.6722577
HLA-DPA1*02:02-DPB1*05:01	VSLQLLRTEVKTQAG	0.5382503	0.036665827
HLA-DPA1*02:02-DPB1*05:01	VSYVIQAEGKEHIIH	0.4220729	0.07376262
HLA-DPA1*02:02-DPB1*05:01	VTEEKYQEALAKGDV	0.3119841	0.17915547
HLA-DPA1*02:02-DPB1*05:01	VTFMSAVSSQEKQAE	0.48445967	0.009850618
HLA-DPA1*02:02-DPB1*05:01	VTGIKVVDLLAPYAK	0.6070027	0.257638
HLA-DPA1*02:02-DPB1*05:01	VTINPSIITLKYGNL	0.446377	0.009329707
HLA-DPA1*02:02-DPB1*05:01	VTLIKYQELMEELRM	0.60120237	0.046617977
HLA-DPA1*02:02-DPB1*05:01	VTLNTLQAWSKTTPR	0.47745907	0.050041664
HLA-DPA1*02:02-DPB1*05:01	VTLTDLQEAEKTIGR	0.19230975	0.16178837
HLA-DPA1*02:02-DPB1*05:01	VTMGYYKNEAKTKAD	0.28904027	0.0965385
HLA-DPA1*02:02-DPB1*05:01	VTVDELKDWIKFAQK	0.5925798	0.015268497
HLA-DPA1*02:02-DPB1*05:01	VTYVYFTNELKQMQD	0.70612025	0.12668735
HLA-DPA1*02:02-DPB1*05:01	VVDLLAPYAKGGKIG	0.3543494	0.2314969
HLA-DPA1*02:02-DPB1*05:01	VVFDKSSEQILATLK	0.5757547	0.05442981
HLA-DPA1*02:02-DPB1*05:01	VVFDTFNDIEKRKFK	0.6232817	0.04000236
HLA-DPA1*02:02-DPB1*05:01	VVGKEPESILQVLSQ	0.36871734	0.020203501
HLA-DPA1*02:02-DPB1*05:01	VVKLPFINFMKTRGT	0.5420579	0.30345976
HLA-DPA1*02:02-DPB1*05:01	VVLGQFLVLKKDEDL	0.58402026	0.15433778
HLA-DPA1*02:02-DPB1*05:01	VVLQNILDTEKEYAK	0.55024225	0.025406126
HLA-DPA1*02:02-DPB1*05:01	VVMTNFIVTPKQTQG	0.4629441	0.033766303
HLA-DPA1*02:02-DPB1*05:01	VVNKLFEFMHETHDG	0.5497763	0.57922614
HLA-DPA1*02:02-DPB1*05:01	VVSGLVQFVPKEELQ	0.38535997	0.19317405
HLA-DPA1*02:02-DPB1*05:01	VVTQPLLHKVKSRVR	0.55087024	0.0914964
HLA-DPA1*02:02-DPB1*05:01	VWMGYYNNSTKVAVK	0.34123665	0.054337908
HLA-DPA1*02:02-DPB1*05:01	VYEKLGEQVFGTTGK	0.48946235	0.23997481
HLA-DPA1*02:02-DPB1*05:01	VYGAPQLQVEKVRTN	0.14397487	0.14007394
HLA-DPA1*02:02-DPB1*05:01	VYGDIIHTPAKDRRA	0.2813773	0.2257611
HLA-DPA1*02:02-DPB1*05:01	VYQKGHELVLANIAE	0.38417777	0.45392376
HLA-DPA1*02:02-DPB1*05:01	VYTTLIDVTKGQFET	0.341051	0.009046282
HLA-DPA1*02:02-DPB1*05:01	WAKAKKGEEALFTTR	0.3110325	0.18059632
HLA-DPA1*02:02-DPB1*05:01	WGLNELKPISKGGHS	0.26877567	0.04599895
HLA-DPA1*02:02-DPB1*05:01	WTDQLLQGSEKGFQS	0.27035877	0.003021399
HLA-DPA1*02:02-DPB1*05:01	YAEALVANVKQRAAW	0.46880323	0.016826523
HLA-DPA1*02:02-DPB1*05:01	YALEVMESVVKNCGQ	0.5644853	0.002456476
HLA-DPA1*02:02-DPB1*05:01	YDGKMYTGLCNFVER	0.36682466	0.12653048
HLA-DPA1*02:02-DPB1*05:01	YDHNFVKAINAIQKS	0.57346535	0.636514
HLA-DPA1*02:02-DPB1*05:01	YDIILKNFEKLKKPR	0.72113836	0.78247243
HLA-DPA1*02:02-DPB1*05:01	YEDKFRNNLKGKRLD	0.29063237	0.24150877
HLA-DPA1*02:02-DPB1*05:01	YEGLDWLANQLKNKK	0.55200464	0.31943685
HLA-DPA1*02:02-DPB1*05:01	YEKLGEQVFGTTGKF	0.46179637	0.092616305
HLA-DPA1*02:02-DPB1*05:01	YERYNSQLLSFVRDL	0.6322349	0.17154725
HLA-DPA1*02:02-DPB1*05:01	YFEVTHDITKYSKAK	0.45015213	0.057941496
HLA-DPA1*02:02-DPB1*05:01	YGDKIIEELQDLGPQ	0.2506304	0.0980023
HLA-DPA1*02:02-DPB1*05:01	YGIKFLETSAKSSAN	0.59025925	0.62047976
HLA-DPA1*02:02-DPB1*05:01	YGLQILENVIKTRWK	0.66225404	0.013436745
HLA-DPA1*02:02-DPB1*05:01	YGNKTSTQFLNFTPT	0.65337026	0.53232443
HLA-DPA1*02:02-DPB1*05:01	YGNKTSVQFQNFSPT	0.46997637	0.3719914
HLA-DPA1*02:02-DPB1*05:01	YHIMLPFITTFRSVQ	0.5098831	0.034717653
HLA-DPA1*02:02-DPB1*05:01	YIEKVVYTVKQSAED	0.38812074	0.37603888
HLA-DPA1*02:02-DPB1*05:01	YIHDHFIPIEKYQFS	0.5431805	0.04170961
HLA-DPA1*02:02-DPB1*05:01	YIQRVNTELMKAAAR	0.5820567	0.8423315
HLA-DPA1*02:02-DPB1*05:01	YLATLETLTKHYGAE	0.57592624	0.27661458
HLA-DPA1*02:02-DPB1*05:01	YLEVYLTDEFAKGRK	0.5710487	0.31885135
HLA-DPA1*02:02-DPB1*05:01	YLQTLTTIAAEKNST	0.41985208	0.03819966
HLA-DPA1*02:02-DPB1*05:01	YLRPLQTSEKLSSAN	0.46577075	0.017300658
HLA-DPA1*02:02-DPB1*05:01	YLSPLADLAKVIQTK	0.44932833	0.022822581
HLA-DPA1*02:02-DPB1*05:01	YMKNLDAKQKKASPR	0.34034494	0.028562674
HLA-DPA1*02:02-DPB1*05:01	YPAEVTITWRKNGKL	0.3289351	0.77293396
HLA-DPA1*02:02-DPB1*05:01	YPLPLIEKEKISHNT	0.3916956	0.14910528
HLA-DPA1*02:02-DPB1*05:01	YPPKKVTTVIQNPMP	0.30841956	0.75190103
HLA-DPA1*02:02-DPB1*05:01	YPVKEQESILKTVGK	0.539548	0.27113038
HLA-DPA1*02:02-DPB1*05:01	YQIGLLDEKQKKYFQ	0.4677029	0.005303942
HLA-DPA1*02:02-DPB1*05:01	YRLKEYEKALKYVRG	0.7132313	0.69815934
HLA-DPA1*02:02-DPB1*05:01	YVLNIVRFLEKYKDS	0.72675115	0.0563188
HLA-DPA1*02:02-DPB1*05:01	YYDSFKLQTKEFQVL	0.61126584	0.33506122
