# Supplementary material for: MHCII-peptide presentation: an assessment of the state-of-the-art prediction methods
Source: Front Immunol. 2024 Mar 12;15:1293706. doi: 10.3389/fimmu.2024.1293706 (PMC11027168; doi:10.3389/fimmu.2024.1293706)
Supplement: Supplementary file 2 [file DataSheet_2.zip › output/BERT/pos/15_HLA-DPA1_02_02_DPB1_05_01.csv]

allele	peptide	affinity_pred	mass_pred
HLA-DPA1*02:02-DPB1*05:01	AAEKLFGNMEGDCPS	0.21406953	0.002759423
HLA-DPA1*02:02-DPB1*05:01	AAGNTFEMTCKVSSK	0.35680732	0.014400324
HLA-DPA1*02:02-DPB1*05:01	AAGSKVSEALGQGTR	0.16570626	0.1675342
HLA-DPA1*02:02-DPB1*05:01	AALEAMKDYTKAMDV	0.4200306	0.001972129
HLA-DPA1*02:02-DPB1*05:01	AALNVLLTSNKQKPV	0.5091533	0.014874498
HLA-DPA1*02:02-DPB1*05:01	AALVLMTADAAKRLN	0.4720797	0.047403015
HLA-DPA1*02:02-DPB1*05:01	AANKELTFLLFSCPH	0.5913974	0.02751616
HLA-DPA1*02:02-DPB1*05:01	AAQTQVAEYKQLKDT	0.1901692	0.02717244
HLA-DPA1*02:02-DPB1*05:01	AAQVDALNSQKKYFG	0.43085513	0.008036145
HLA-DPA1*02:02-DPB1*05:01	AAYEVLSDSEKRKQY	0.37908223	0.006339711
HLA-DPA1*02:02-DPB1*05:01	ADEKFMEVMYGTKKT	0.6592338	0.020222789
HLA-DPA1*02:02-DPB1*05:01	ADFVDVLHTYTRSFG	0.43077958	0.041735925
HLA-DPA1*02:02-DPB1*05:01	ADLAYQLQVAKTKQQ	0.50922257	0.33457488
HLA-DPA1*02:02-DPB1*05:01	ADLIRFIEELKGGTK	0.6118108	0.030388612
HLA-DPA1*02:02-DPB1*05:01	ADLRKLAVNMVPFPR	0.51800495	0.44323006
HLA-DPA1*02:02-DPB1*05:01	ADMARLLEQWEKDDD	0.32912654	0.009874252
HLA-DPA1*02:02-DPB1*05:01	ADSKTMLQCLKQNKN	0.37756154	0.023816753
HLA-DPA1*02:02-DPB1*05:01	ADSSNLKTHVKTKHS	0.22581743	0.017686633
HLA-DPA1*02:02-DPB1*05:01	AEAAVIEAMGKAEAE	0.20466082	0.04972262
HLA-DPA1*02:02-DPB1*05:01	AEERMAELMMIWERN	0.45753378	0.026850292
HLA-DPA1*02:02-DPB1*05:01	AELSKLVIVAKASRT	0.466899	0.8178347
HLA-DPA1*02:02-DPB1*05:01	AELSQFSEDIKKWKE	0.53139096	0.015472879
HLA-DPA1*02:02-DPB1*05:01	AENKLVHSILLWGAL	0.563781	0.012660908
HLA-DPA1*02:02-DPB1*05:01	AETKQLTEMLPSILN	0.4215317	0.04629109
HLA-DPA1*02:02-DPB1*05:01	AEVSKVAEQVLNAVN	0.5044661	0.29554304
HLA-DPA1*02:02-DPB1*05:01	AFFFLPDSSKHKRFD	0.3536211	0.01903153
HLA-DPA1*02:02-DPB1*05:01	AFLKSYSTSSKKARP	0.5686637	0.08180179
HLA-DPA1*02:02-DPB1*05:01	AFVDFLSDEIKEERK	0.5641056	0.06160001
HLA-DPA1*02:02-DPB1*05:01	AFYKISTLYYQLGDH	0.65827924	0.74939996
HLA-DPA1*02:02-DPB1*05:01	AGAGLLRISVKEVVR	0.41192353	0.26174515
HLA-DPA1*02:02-DPB1*05:01	AGALQLLLVGDKVPH	0.40331256	0.07779778
HLA-DPA1*02:02-DPB1*05:01	AGAVFQSFAKFSKFG	0.71637255	0.11420806
HLA-DPA1*02:02-DPB1*05:01	AGESVQITLPKNEVQ	0.19015712	0.054547094
HLA-DPA1*02:02-DPB1*05:01	AGGVFLYTSKEKSTF	0.63494146	0.076052055
HLA-DPA1*02:02-DPB1*05:01	AGLGLTEAIDKNKAD	0.16022171	0.03553775
HLA-DPA1*02:02-DPB1*05:01	AGLKLMGAPVKLTVS	0.55134547	0.20317464
HLA-DPA1*02:02-DPB1*05:01	AGQPLAYNTKQPTPI	0.19400083	0.042293757
HLA-DPA1*02:02-DPB1*05:01	AGQPLESDSVKQDIR	0.11048923	0.21713737
HLA-DPA1*02:02-DPB1*05:01	AGRKPLKSGMKELAV	0.2986273	0.003495847
HLA-DPA1*02:02-DPB1*05:01	AGSEKKHEKLSSSVR	0.2439486	0.02930429
HLA-DPA1*02:02-DPB1*05:01	AGSKLSPRLQYFGQS	0.47721097	0.017580856
HLA-DPA1*02:02-DPB1*05:01	AGTPKDFTYCISFNK	0.52320164	0.008156871
HLA-DPA1*02:02-DPB1*05:01	AIDIFPVTNKDFRDF	0.30369195	0.037948247
HLA-DPA1*02:02-DPB1*05:01	AIEKLAVEALSSLDG	0.4794493	0.29388797
HLA-DPA1*02:02-DPB1*05:01	AIKNLLKAVSKERSK	0.58472174	0.074177116
HLA-DPA1*02:02-DPB1*05:01	AILRGGTILAPTVSA	0.26822472	0.09394272
HLA-DPA1*02:02-DPB1*05:01	AISDLKAASKLKNDN	0.41372326	0.10832129
HLA-DPA1*02:02-DPB1*05:01	AISQQLHVLRKEVKQ	0.53033876	0.10660632
HLA-DPA1*02:02-DPB1*05:01	AKDKLTELQLRARQL	0.43017095	0.26065218
HLA-DPA1*02:02-DPB1*05:01	AKFKEGAEMESSKED	0.15706359	0.08590389
HLA-DPA1*02:02-DPB1*05:01	AKKEKEPEYTLLTER	0.26034072	0.049845617
HLA-DPA1*02:02-DPB1*05:01	AKKQKTEDEVLTSKG	0.14552975	0.16241053
HLA-DPA1*02:02-DPB1*05:01	AKMEKEYGSLKDSTK	0.42846438	0.010989636
HLA-DPA1*02:02-DPB1*05:01	AKMKVVEEPNAFGVN	0.2984175	0.4884576
HLA-DPA1*02:02-DPB1*05:01	AKQEKVSAQYLSEIE	0.5565503	0.18144116
HLA-DPA1*02:02-DPB1*05:01	ALEVMESVVKNCGQT	0.4170922	0.004529796
HLA-DPA1*02:02-DPB1*05:01	ALFSTLKETDTRNFK	0.462292	0.017369237
HLA-DPA1*02:02-DPB1*05:01	ALKRINKELSDLARD	0.37629107	0.5448611
HLA-DPA1*02:02-DPB1*05:01	ALLAYTLGVKQLIVG	0.4454027	0.60241634
HLA-DPA1*02:02-DPB1*05:01	ALLKQFDHLNHLNPD	0.5353266	0.5141572
HLA-DPA1*02:02-DPB1*05:01	ALPSPLVTSGKSVTL	0.19064015	0.011146146
HLA-DPA1*02:02-DPB1*05:01	ALQELLSKGLIKLVS	0.62183064	0.30067307
HLA-DPA1*02:02-DPB1*05:01	ALQVLVDQSKKANSP	0.42232314	0.013122385
HLA-DPA1*02:02-DPB1*05:01	ALRKTAEDMNLFKTN	0.49270672	0.05652395
HLA-DPA1*02:02-DPB1*05:01	AMLSYLFIVKNELPS	0.48327357	0.11133231
HLA-DPA1*02:02-DPB1*05:01	AMQLLTAEIEKIQKG	0.44364664	0.33714032
HLA-DPA1*02:02-DPB1*05:01	ANGKTIENFLVVNKE	0.6804279	0.7840872
HLA-DPA1*02:02-DPB1*05:01	ANNILTDELFKRTIQ	0.5690425	0.9450866
HLA-DPA1*02:02-DPB1*05:01	APAKIITAVPKIATG	0.46340665	0.912327
HLA-DPA1*02:02-DPB1*05:01	APGEREELLLLQSTA	0.25758904	0.50491613
HLA-DPA1*02:02-DPB1*05:01	APGQLALFSVSDKTG	0.4908368	0.16193339
HLA-DPA1*02:02-DPB1*05:01	APGTIVEVWKDSAYP	0.20005557	0.33694282
HLA-DPA1*02:02-DPB1*05:01	APIQAFSVFPKEREV	0.5996756	0.13623804
HLA-DPA1*02:02-DPB1*05:01	APLHTLVMEVKTTDG	0.3113036	0.101777256
HLA-DPA1*02:02-DPB1*05:01	APLLFVVRQKEAVVS	0.5184191	0.044551183
HLA-DPA1*02:02-DPB1*05:01	APSQKVTVTKLGQFR	0.37198442	0.40631923
HLA-DPA1*02:02-DPB1*05:01	APTEVFETEEKKEIK	0.35335115	0.36789596
HLA-DPA1*02:02-DPB1*05:01	APVKKIQASTMAFKQ	0.5376023	0.3087033
HLA-DPA1*02:02-DPB1*05:01	AQISTKTSAKLSSYT	0.45102963	0.025935287
HLA-DPA1*02:02-DPB1*05:01	AQVDALNSQKKYFGR	0.39068478	0.006876615
HLA-DPA1*02:02-DPB1*05:01	ARFTILDSQGKTAAV	0.36204162	0.013645629
HLA-DPA1*02:02-DPB1*05:01	ARGDYIRAAEKLRQE	0.42201817	0.40563598
HLA-DPA1*02:02-DPB1*05:01	ARMQILEDHNKQLES	0.35678244	0.045164447
HLA-DPA1*02:02-DPB1*05:01	ASAKTHARVLSMDGA	0.20935306	0.013421145
HLA-DPA1*02:02-DPB1*05:01	ASGSFVVVQKSRKTP	0.5121401	0.021024114
HLA-DPA1*02:02-DPB1*05:01	ASIIWAMMQNKKTFT	0.5509987	0.01310992
HLA-DPA1*02:02-DPB1*05:01	ASKNVIPALELVEPI	0.33653203	0.035309076
HLA-DPA1*02:02-DPB1*05:01	ASMLILLDNAKSFGN	0.5499369	0.022504997
HLA-DPA1*02:02-DPB1*05:01	ASNNTASIAQARKLV	0.21236822	0.008822727
HLA-DPA1*02:02-DPB1*05:01	ASTKVEVDMEKAESL	0.23758231	0.02633495
HLA-DPA1*02:02-DPB1*05:01	ASVFHATAFELDTDG	0.24804048	0.9590217
HLA-DPA1*02:02-DPB1*05:01	ASYKYSEEANNLIEE	0.35425684	0.24754092
HLA-DPA1*02:02-DPB1*05:01	ATADAFKDDRKIACA	0.12949094	0.003483349
HLA-DPA1*02:02-DPB1*05:01	ATAEVLNIGKKLYEG	0.41641185	0.12091613
HLA-DPA1*02:02-DPB1*05:01	ATEEKESNDLLLIRK	0.4652581	0.13812423
HLA-DPA1*02:02-DPB1*05:01	ATEKISEDLRATLNA	0.3557615	0.029334247
HLA-DPA1*02:02-DPB1*05:01	ATEWITFQVKRVKKP	0.5824422	0.19828022
HLA-DPA1*02:02-DPB1*05:01	ATIVMVTNLKERKEC	0.5812913	0.006694264
HLA-DPA1*02:02-DPB1*05:01	ATVEQLMFEEKNKAQ	0.45939872	0.02506634
HLA-DPA1*02:02-DPB1*05:01	AVAHALTEKSKAMTG	0.23154399	0.04819897
HLA-DPA1*02:02-DPB1*05:01	AVAQALEVIPRTLIQ	0.30193588	0.091818474
HLA-DPA1*02:02-DPB1*05:01	AVEKEFEPLLNWMKD	0.6840174	0.21905497
HLA-DPA1*02:02-DPB1*05:01	AVGVIKAVDKKAAGA	0.33962816	0.20716524
HLA-DPA1*02:02-DPB1*05:01	AVKEKSSEALEFMKR	0.5162204	0.13454029
HLA-DPA1*02:02-DPB1*05:01	AVMHFLVNHVKDTLQ	0.5959539	0.07052477
HLA-DPA1*02:02-DPB1*05:01	AVNHLKANVKSAADL	0.30245313	0.34202176
HLA-DPA1*02:02-DPB1*05:01	AVTEEFQPVYKELKN	0.47274914	0.039028894
HLA-DPA1*02:02-DPB1*05:01	AVVKTMQALEKAYIK	0.6791536	0.15256377
HLA-DPA1*02:02-DPB1*05:01	AYAVLSNPEKRKQYD	0.34144205	0.16047478
HLA-DPA1*02:02-DPB1*05:01	AYEILSNEEKRSNYD	0.4079137	0.16900595
HLA-DPA1*02:02-DPB1*05:01	AYEVLSDSEKRKQYD	0.28988266	0.07323768
HLA-DPA1*02:02-DPB1*05:01	AYLRHFLNNLKGENG	0.48291865	0.17208289
HLA-DPA1*02:02-DPB1*05:01	AYYRRATVFLAMGKS	0.7357728	0.24757488
HLA-DPA1*02:02-DPB1*05:01	CGSKKPEPVLATGSR	0.14641085	0.002530875
HLA-DPA1*02:02-DPB1*05:01	CGTRKSNLLLNFQGG	0.5337239	0.002354922
HLA-DPA1*02:02-DPB1*05:01	CVSFPFAQFSKMGKQ	0.4735061	0.003396139
HLA-DPA1*02:02-DPB1*05:01	DADEKFMEVMYGTKK	0.6051018	0.04588326
HLA-DPA1*02:02-DPB1*05:01	DADLVVFHNSLKSYT	0.69838226	0.23831101
HLA-DPA1*02:02-DPB1*05:01	DAEKRGLDLQGFLND	0.44605914	0.55458844
HLA-DPA1*02:02-DPB1*05:01	DALCVLAQTVKDSRT	0.4506647	0.008743113
HLA-DPA1*02:02-DPB1*05:01	DAMQIMEQMTKEKTE	0.39895564	0.006969384
HLA-DPA1*02:02-DPB1*05:01	DARLKLSEELSGGRL	0.41758555	0.06194516
HLA-DPA1*02:02-DPB1*05:01	DAYQVILDGVKGGTK	0.46697098	0.108004354
HLA-DPA1*02:02-DPB1*05:01	DCPHKKSATLLPSFT	0.45773724	0.015547548
HLA-DPA1*02:02-DPB1*05:01	DCSKAGNNMLLVGVH	0.39902964	0.002383973
HLA-DPA1*02:02-DPB1*05:01	DDEDSLSSAYIQRVN	0.11242958	0.5068785
HLA-DPA1*02:02-DPB1*05:01	DDKESVPISDTIIPA	0.14185041	0.17224653
HLA-DPA1*02:02-DPB1*05:01	DDLEQLTTEIKKRAN	0.44472396	0.04248603
HLA-DPA1*02:02-DPB1*05:01	DDLKRKLSEKLDSTD	0.30037624	0.039251324
HLA-DPA1*02:02-DPB1*05:01	DDLLYLEFLQKFERN	0.7011888	0.29621747
HLA-DPA1*02:02-DPB1*05:01	DDNVSFRWEALGNTL	0.24179122	0.1783839
HLA-DPA1*02:02-DPB1*05:01	DDSMRVLYYMEKELA	0.58745486	0.007388652
HLA-DPA1*02:02-DPB1*05:01	DDTQFVRFDNDAASP	0.047802046	0.64867115
HLA-DPA1*02:02-DPB1*05:01	DDVGKSVHELEKSKR	0.2854288	0.3645761
HLA-DPA1*02:02-DPB1*05:01	DEAMEWLVETLKSRQ	0.62235904	0.03601442
HLA-DPA1*02:02-DPB1*05:01	DEDSLSSAYIQRVNT	0.13305308	0.6331247
HLA-DPA1*02:02-DPB1*05:01	DESKWVEELMKMHTA	0.5237095	0.009106472
HLA-DPA1*02:02-DPB1*05:01	DETKMSEEILALVDE	0.55380064	0.07321628
HLA-DPA1*02:02-DPB1*05:01	DFDEKEYQELNELQK	0.39553568	0.357364
HLA-DPA1*02:02-DPB1*05:01	DFDGDEIFHVDMAKK	0.28133875	0.77132
HLA-DPA1*02:02-DPB1*05:01	DFDSLLQSAKKKSIR	0.59694266	0.025494104
HLA-DPA1*02:02-DPB1*05:01	DFEAHIIDMLAKASK	0.574071	0.06652825
HLA-DPA1*02:02-DPB1*05:01	DFQMSPYAEYPKNPR	0.2889472	0.7649746
HLA-DPA1*02:02-DPB1*05:01	DFQNVLEDFTKQGFR	0.5640949	0.015578655
HLA-DPA1*02:02-DPB1*05:01	DFTMKTLEIQGKRVK	0.50230825	0.027343815
HLA-DPA1*02:02-DPB1*05:01	DFVEGLRVFDKESNG	0.45808226	0.007921125
HLA-DPA1*02:02-DPB1*05:01	DGDEIFHVDMAKKET	0.2595105	0.7451081
HLA-DPA1*02:02-DPB1*05:01	DGFHIFIVSIKTENT	0.470803	0.18090779
HLA-DPA1*02:02-DPB1*05:01	DGFTIQVFTKNQRIS	0.5531349	0.50774604
HLA-DPA1*02:02-DPB1*05:01	DGGLIGAEEKVINSK	0.2288304	0.525026
HLA-DPA1*02:02-DPB1*05:01	DGGVLREVVKHPSVE	0.33426353	0.28443766
HLA-DPA1*02:02-DPB1*05:01	DGIEPMWEDEKNKRG	0.14832665	0.071495846
HLA-DPA1*02:02-DPB1*05:01	DGIVMPTNPKSTRAF	0.22508772	0.042288326
HLA-DPA1*02:02-DPB1*05:01	DGPEFKTIHDSTKQR	0.22546797	0.10546875
HLA-DPA1*02:02-DPB1*05:01	DGPYLVIVEQPKQRG	0.43092912	0.29736963
HLA-DPA1*02:02-DPB1*05:01	DGRCHLEDNLYKRSN	0.25103366	0.004022056
HLA-DPA1*02:02-DPB1*05:01	DGRTLSDYNIQKEST	0.22864515	0.531647
HLA-DPA1*02:02-DPB1*05:01	DGTFQKWAAVMVPSG	0.32709607	0.9320828
HLA-DPA1*02:02-DPB1*05:01	DGVNTFKVLTRDKRL	0.55879956	0.12971365
HLA-DPA1*02:02-DPB1*05:01	DHAVLLQVIKEQQVQ	0.4217406	0.07879126
HLA-DPA1*02:02-DPB1*05:01	DHELVFGVSLKNMNK	0.6976184	0.31796783
HLA-DPA1*02:02-DPB1*05:01	DHPFYSNISKDRRYA	0.3350553	0.056510888
HLA-DPA1*02:02-DPB1*05:01	DHRQRVLQAAAKNIR	0.33439392	0.9962413
HLA-DPA1*02:02-DPB1*05:01	DIADVAYYFEKDVKG	0.4530621	0.407991
HLA-DPA1*02:02-DPB1*05:01	DIATLRIQTKEPLPT	0.32184526	0.557257
HLA-DPA1*02:02-DPB1*05:01	DIFGPLEEDVKQGTF	0.33598667	0.063885756
HLA-DPA1*02:02-DPB1*05:01	DIIGVQGNPGKTKKG	0.17305283	0.007830891
HLA-DPA1*02:02-DPB1*05:01	DIIRYIIGIGKHFQT	0.4747506	0.14750738
HLA-DPA1*02:02-DPB1*05:01	DILCAIETSAKDSSN	0.3898947	0.001528261
HLA-DPA1*02:02-DPB1*05:01	DINPLTGIILKAAKR	0.47822508	0.46657342
HLA-DPA1*02:02-DPB1*05:01	DIQVGDLIIVEKNQR	0.3468161	0.37526855
HLA-DPA1*02:02-DPB1*05:01	DIRLLQAQLQAQKEE	0.34136072	0.406295
HLA-DPA1*02:02-DPB1*05:01	DIRPKVSSLLGKLVS	0.5133168	0.02550138
HLA-DPA1*02:02-DPB1*05:01	DISDEFSEAIKAFRG	0.44599247	0.06328849
HLA-DPA1*02:02-DPB1*05:01	DIVEVINENVKKSRR	0.52869296	0.06404537
HLA-DPA1*02:02-DPB1*05:01	DKAPVLKVIVNSLKN	0.66466546	0.29582036
HLA-DPA1*02:02-DPB1*05:01	DKATVLTTERKKRGK	0.35730064	0.03278044
HLA-DPA1*02:02-DPB1*05:01	DKGEKEGSTVPRAAT	0.032248683	0.14710985
HLA-DPA1*02:02-DPB1*05:01	DKGLVLMSRAKHHAI	0.47217354	0.015348683
HLA-DPA1*02:02-DPB1*05:01	DKIDAYKLLKKEMTL	0.50935245	0.00750843
HLA-DPA1*02:02-DPB1*05:01	DKLFILNTQSKDACG	0.4199866	0.012309508
HLA-DPA1*02:02-DPB1*05:01	DKLLVITVATKESDG	0.47285986	0.14325199
HLA-DPA1*02:02-DPB1*05:01	DLCEDLYELFKTDKG	0.47054875	0.00240001
HLA-DPA1*02:02-DPB1*05:01	DLFQKILVPIQQVLK	0.61540127	0.34206805
HLA-DPA1*02:02-DPB1*05:01	DLHSVMLEYTKDARS	0.483652	0.12726252
HLA-DPA1*02:02-DPB1*05:01	DLKRKLSEKLDSTDF	0.38344964	0.060954906
HLA-DPA1*02:02-DPB1*05:01	DLLHPSLEEEKKKHK	0.32503483	0.032551873
HLA-DPA1*02:02-DPB1*05:01	DLLRAYQILNSYKPQ	0.6251335	0.5715353
HLA-DPA1*02:02-DPB1*05:01	DLRRLTPLKPVKKKK	0.5888036	0.10496197
HLA-DPA1*02:02-DPB1*05:01	DLRSWTAVDTAAQIS	0.054830514	0.9831276
HLA-DPA1*02:02-DPB1*05:01	DLSKPMGAQTKERKL	0.25879908	0.03257922
HLA-DPA1*02:02-DPB1*05:01	DLSKPVGALNKERLE	0.31022924	0.105281636
HLA-DPA1*02:02-DPB1*05:01	DLTPLKLAAKEGKIE	0.38200405	0.01793732
HLA-DPA1*02:02-DPB1*05:01	DLVQVLGTPGKKGTS	0.4257971	0.0026955
HLA-DPA1*02:02-DPB1*05:01	DLWERLYVEAKDQNG	0.32886457	0.9510827
HLA-DPA1*02:02-DPB1*05:01	DLYATVKDFEKTPNS	0.42398012	0.08573757
HLA-DPA1*02:02-DPB1*05:01	DMARLLEQWEKDDDI	0.3088252	0.002687358
HLA-DPA1*02:02-DPB1*05:01	DNIAIFTEVQKRSQK	0.67981446	0.4672555
HLA-DPA1*02:02-DPB1*05:01	DNIGILGNFEKHPKE	0.40067405	0.009846866
HLA-DPA1*02:02-DPB1*05:01	DNLLVLTVATKETEG	0.4828642	0.025568431
HLA-DPA1*02:02-DPB1*05:01	DNPAALQTQVKRDMQ	0.22515932	0.090993516
HLA-DPA1*02:02-DPB1*05:01	DNSLLFMETSAKTAM	0.5602474	0.008461836
HLA-DPA1*02:02-DPB1*05:01	DNWTALISASKEGHV	0.36033374	0.002493818
HLA-DPA1*02:02-DPB1*05:01	DPAAIIHDFEKGMTA	0.27400827	0.074686155
HLA-DPA1*02:02-DPB1*05:01	DPEHYLINVCKSLAP	0.3549462	0.38800904
HLA-DPA1*02:02-DPB1*05:01	DPEMWELLQREKDRQ	0.36315516	0.23780617
HLA-DPA1*02:02-DPB1*05:01	DPLNPIKQDVKKGKL	0.33170733	0.13279158
HLA-DPA1*02:02-DPB1*05:01	DPQKTLQTMQNFQKE	0.5317896	0.054961365
HLA-DPA1*02:02-DPB1*05:01	DPQLSLISAMIKNLK	0.7051764	0.4537266
HLA-DPA1*02:02-DPB1*05:01	DQALHSFSEAKKLCS	0.5701799	0.002304787
HLA-DPA1*02:02-DPB1*05:01	DQANTLVDLSKMQNV	0.36128807	0.005962861
HLA-DPA1*02:02-DPB1*05:01	DQKKLEQTVEQMKQN	0.37921563	0.4748443
HLA-DPA1*02:02-DPB1*05:01	DQQKKEELLNAMVAK	0.43350843	0.16882811
HLA-DPA1*02:02-DPB1*05:01	DQTVRVWVVATKECK	0.4112929	0.7845015
HLA-DPA1*02:02-DPB1*05:01	DRAQLMAEQEKTLAL	0.3149738	0.03357436
HLA-DPA1*02:02-DPB1*05:01	DRARAMELCLALLLH	0.41283596	0.009151561
HLA-DPA1*02:02-DPB1*05:01	DRKKEFEELIDSNHD	0.45602497	0.2229391
HLA-DPA1*02:02-DPB1*05:01	DRLKKLHQDEKKKLE	0.3523617	0.040735535
HLA-DPA1*02:02-DPB1*05:01	DRLVTLEEFLKATEK	0.7527432	0.95588624
HLA-DPA1*02:02-DPB1*05:01	DRQGRASDVVLGFAE	0.22479068	0.065562464
HLA-DPA1*02:02-DPB1*05:01	DRQKFSEQVFKVASS	0.6855335	0.9162676
HLA-DPA1*02:02-DPB1*05:01	DSDILFTLPNLSKKE	0.6867234	0.40438923
HLA-DPA1*02:02-DPB1*05:01	DSDPAAIIHDFEKGM	0.24746946	0.009817844
HLA-DPA1*02:02-DPB1*05:01	DSFRPLYTHEYKGPK	0.28205216	0.40631533
HLA-DPA1*02:02-DPB1*05:01	DSITAQTLQVLEKHK	0.4730388	0.3619501
HLA-DPA1*02:02-DPB1*05:01	DSMRVLYYMEKELAN	0.5884389	0.044073634
HLA-DPA1*02:02-DPB1*05:01	DSPEKIYERTMAVLQ	0.49505344	0.3287806
HLA-DPA1*02:02-DPB1*05:01	DSQQLDVFIATSKHA	0.57418984	0.025968429
HLA-DPA1*02:02-DPB1*05:01	DSQVFPSLNNKELIN	0.24221097	0.0100464
HLA-DPA1*02:02-DPB1*05:01	DSTCRMVTSESKNVK	0.29020283	0.063924775
HLA-DPA1*02:02-DPB1*05:01	DTAKGYNLLKPMGKV	0.41869134	0.010140951
HLA-DPA1*02:02-DPB1*05:01	DTAQIFRVNLRTLRG	0.39001384	0.60236007
HLA-DPA1*02:02-DPB1*05:01	DTGAALLAESRAEKN	0.12273815	0.35803086
HLA-DPA1*02:02-DPB1*05:01	DTGVIHVVEKEEDLQ	0.1280382	0.57053465
HLA-DPA1*02:02-DPB1*05:01	DTLDKVFTYAKNKFK	0.63682	0.47809607
HLA-DPA1*02:02-DPB1*05:01	DTLFQLKFTAKQLEK	0.52644557	0.32946074
HLA-DPA1*02:02-DPB1*05:01	DTQFVRFDSDAASQR	0.070075855	0.98261607
HLA-DPA1*02:02-DPB1*05:01	DTRPKVSSLLNRMAN	0.5534368	0.0972292
HLA-DPA1*02:02-DPB1*05:01	DTVLKVLEILGKKFP	0.6292696	0.003390716
HLA-DPA1*02:02-DPB1*05:01	DVFIIQTVSKDVNTT	0.41166174	0.111578606
HLA-DPA1*02:02-DPB1*05:01	DVGKSVHELEKSKRA	0.2908366	0.26886317
HLA-DPA1*02:02-DPB1*05:01	DVQTAQIFFTKNGKR	0.5427227	0.2152832
HLA-DPA1*02:02-DPB1*05:01	DVRTFSNEAKQQKRP	0.35511976	0.29642072
HLA-DPA1*02:02-DPB1*05:01	DWALQFTQQTKKRPR	0.50826573	0.019302735
HLA-DPA1*02:02-DPB1*05:01	DYAELLQHFEKVQNK	0.58125126	0.49211568
HLA-DPA1*02:02-DPB1*05:01	DYAETVHQLSKTSRA	0.25357622	0.012932104
HLA-DPA1*02:02-DPB1*05:01	DYERYNSQLLSFVRD	0.6295716	0.28736812
HLA-DPA1*02:02-DPB1*05:01	DYIEQTLVTVAAAGK	0.31029037	0.03299452
HLA-DPA1*02:02-DPB1*05:01	DYLKSLEIEEKINKI	0.56541723	0.031677384
HLA-DPA1*02:02-DPB1*05:01	DYSKPIQGQQKKPFE	0.24288279	0.00763926
HLA-DPA1*02:02-DPB1*05:01	EAARAAEQLRAYLEG	0.2555703	0.22941053
HLA-DPA1*02:02-DPB1*05:01	EAAREAEQLRAYLEG	0.24144153	0.13447584
HLA-DPA1*02:02-DPB1*05:01	EAARTAEQLRAYLEG	0.2178345	0.19709146
HLA-DPA1*02:02-DPB1*05:01	EAARTQQLLLATLQE	0.3126054	0.11960401
HLA-DPA1*02:02-DPB1*05:01	EACESVIQTACKHIR	0.32121584	0.011459676
HLA-DPA1*02:02-DPB1*05:01	EAETQTEELKNWKPA	0.089681536	0.05167792
HLA-DPA1*02:02-DPB1*05:01	EAHLLPILPKDKKEV	0.49513298	0.004030499
HLA-DPA1*02:02-DPB1*05:01	EAIESFKEALKQKVD	0.582616	0.048415042
HLA-DPA1*02:02-DPB1*05:01	EAIQKLKETEKILIK	0.60612243	0.015688892
HLA-DPA1*02:02-DPB1*05:01	EAIRSLQEAEKLYAK	0.565091	0.10373511
HLA-DPA1*02:02-DPB1*05:01	EALSELATAVKARIG	0.35950214	0.080799036
HLA-DPA1*02:02-DPB1*05:01	EAQGALANIAVDKAN	0.089423686	0.78305614
HLA-DPA1*02:02-DPB1*05:01	ECGKAFVESSKLKRH	0.5384375	0.004534561
HLA-DPA1*02:02-DPB1*05:01	EDAQRLFTALFPFEK	0.65697634	0.071999416
HLA-DPA1*02:02-DPB1*05:01	EDERKGSILIPFIIQ	0.4243127	0.038013317
HLA-DPA1*02:02-DPB1*05:01	EDIKKGILLQLFGGT	0.62705	0.018443344
HLA-DPA1*02:02-DPB1*05:01	EDIVEVINENVKKSR	0.5409658	0.034659564
HLA-DPA1*02:02-DPB1*05:01	EDKTKEYELLSDELN	0.4737313	0.666129
HLA-DPA1*02:02-DPB1*05:01	EDMQVLVSREKQRPK	0.44331214	0.011970745
HLA-DPA1*02:02-DPB1*05:01	EDSYKDSTLIMQLLR	0.64579445	0.050344728
HLA-DPA1*02:02-DPB1*05:01	EDVMRMLVDLAKSRG	0.5297182	0.62246037
HLA-DPA1*02:02-DPB1*05:01	EEELKEYENIIALQE	0.5909365	0.015776362
HLA-DPA1*02:02-DPB1*05:01	EEHRKQGEDFSRTFN	0.3886405	0.45543146
HLA-DPA1*02:02-DPB1*05:01	EEIVKEVSTYIKKIG	0.6619463	0.21348241
HLA-DPA1*02:02-DPB1*05:01	EEKESNDLLLIRKNR	0.5272357	0.104135536
HLA-DPA1*02:02-DPB1*05:01	EELKEYENIIALQEN	0.5923843	0.15993044
HLA-DPA1*02:02-DPB1*05:01	EELKKDFDELNVVIE	0.4684266	0.028444191
HLA-DPA1*02:02-DPB1*05:01	EELLKLIAVLEKETA	0.61447346	0.008582573
HLA-DPA1*02:02-DPB1*05:01	EELRNLGLYVKTRDG	0.45688412	0.021040563
HLA-DPA1*02:02-DPB1*05:01	EELSAWTEKQKEERQ	0.21422888	0.0195615
HLA-DPA1*02:02-DPB1*05:01	EERNLLSVAYKNVVG	0.53721136	0.9855343
HLA-DPA1*02:02-DPB1*05:01	EERQFFEIQSKEAKE	0.5376279	0.26468253
HLA-DPA1*02:02-DPB1*05:01	EETFSTLKNWVKELR	0.63093674	0.01628191
HLA-DPA1*02:02-DPB1*05:01	EEVELYLEKLKEKRG	0.56261617	0.24400811
HLA-DPA1*02:02-DPB1*05:01	EFEKELEGILLPSDR	0.41836426	0.060183354
HLA-DPA1*02:02-DPB1*05:01	EFEKLYASYEKQGRV	0.6167853	0.015098801
HLA-DPA1*02:02-DPB1*05:01	EFEPLLNWMKDKALK	0.5434764	0.051396787
HLA-DPA1*02:02-DPB1*05:01	EFESLQKQEVKNLHQ	0.36776286	0.025616163
HLA-DPA1*02:02-DPB1*05:01	EFGNTLEDKARELIS	0.23119564	0.006279328
HLA-DPA1*02:02-DPB1*05:01	EFIEFLKTFHKTGQE	0.6552433	0.3182505
HLA-DPA1*02:02-DPB1*05:01	EGAKHFSGLEEAVYR	0.2793941	0.25067744
HLA-DPA1*02:02-DPB1*05:01	EGDLLFTVAKDPIVN	0.3924241	0.17725527
HLA-DPA1*02:02-DPB1*05:01	EGIGVFQQSSKQSLF	0.44445568	0.00267672
HLA-DPA1*02:02-DPB1*05:01	EGIILFKEKAKEALG	0.5533543	0.06998001
HLA-DPA1*02:02-DPB1*05:01	EGLHQLREALKILAE	0.5418034	0.004989168
HLA-DPA1*02:02-DPB1*05:01	EGLMYLQENSAKVSA	0.45719177	0.009815276
HLA-DPA1*02:02-DPB1*05:01	EGLVMVEVRKEKQFQ	0.52602196	0.011204571
HLA-DPA1*02:02-DPB1*05:01	EGRELILDLEKNEQL	0.41882485	0.27086014
HLA-DPA1*02:02-DPB1*05:01	EGRKDSLSVNEFKEL	0.5571762	0.42254758
HLA-DPA1*02:02-DPB1*05:01	EGSRIATKVLVASTQ	0.3066639	0.98718005
HLA-DPA1*02:02-DPB1*05:01	EGTKFYNELTEILVR	0.6789115	0.473667
HLA-DPA1*02:02-DPB1*05:01	EHALLAYTLGVKQLI	0.62769824	0.007655223
HLA-DPA1*02:02-DPB1*05:01	EHKKAKEDFLVYKLE	0.6950802	0.40894446
HLA-DPA1*02:02-DPB1*05:01	EHLKREHSLIKPYQG	0.3381444	0.2223589
HLA-DPA1*02:02-DPB1*05:01	EHLLDIQGLPKRQAG	0.48220566	0.00718698
HLA-DPA1*02:02-DPB1*05:01	EHQRNSSKILRFISD	0.5270945	0.011602007
HLA-DPA1*02:02-DPB1*05:01	EHRILKVSMKELNKK	0.6910124	0.52348244
HLA-DPA1*02:02-DPB1*05:01	EIARLLMAEEKKAYK	0.6621176	0.10033564
HLA-DPA1*02:02-DPB1*05:01	EIEAWKAAEKKARWV	0.45005977	0.10487251
HLA-DPA1*02:02-DPB1*05:01	EIIKVLGTPTREQIR	0.40316314	0.38916254
HLA-DPA1*02:02-DPB1*05:01	EIIYAFINIGKEVRQ	0.598636	0.21324678
HLA-DPA1*02:02-DPB1*05:01	EIKKTEVLMENFRRA	0.7804891	0.041896142
HLA-DPA1*02:02-DPB1*05:01	EILRTLTVWKKSPEK	0.6770269	0.06402696
HLA-DPA1*02:02-DPB1*05:01	EIQEKVYTMAQKNIQ	0.51761585	0.9950684
HLA-DPA1*02:02-DPB1*05:01	EIQKGQALITFEKEE	0.4693646	0.08074694
HLA-DPA1*02:02-DPB1*05:01	EIQRIMHNYDKLKSR	0.5308908	0.027267817
HLA-DPA1*02:02-DPB1*05:01	EKFEKEAAEMGKGSF	0.3217905	0.13824305
HLA-DPA1*02:02-DPB1*05:01	EKGKESEKELALVKR	0.32733476	0.6432347
HLA-DPA1*02:02-DPB1*05:01	EKHALLEGRTKELGY	0.27428815	0.00354406
HLA-DPA1*02:02-DPB1*05:01	EKIKQAKEAVKENLK	0.35454655	0.84184057
HLA-DPA1*02:02-DPB1*05:01	EKKKKTTTIAVEVKK	0.42166832	0.5956058
HLA-DPA1*02:02-DPB1*05:01	EKLLKYLEAVEKVKR	0.74926937	0.44202524
HLA-DPA1*02:02-DPB1*05:01	EKLNILNNNYKILQA	0.57197213	0.04457093
HLA-DPA1*02:02-DPB1*05:01	EKLQWLLDESFKGDK	0.4932249	0.5386437
HLA-DPA1*02:02-DPB1*05:01	EKQKLGNQVLEMFDH	0.57892334	0.3158753
HLA-DPA1*02:02-DPB1*05:01	EKTKLLIAAQKQKVV	0.5719703	0.073919065
HLA-DPA1*02:02-DPB1*05:01	EKVVVLMNIDLLRQQ	0.47946057	0.014882542
HLA-DPA1*02:02-DPB1*05:01	ELGHRLAQKLQGLEN	0.30626813	0.2534936
HLA-DPA1*02:02-DPB1*05:01	ELHPYLHNMKKRDPP	0.3714157	0.018744526
HLA-DPA1*02:02-DPB1*05:01	ELIERIPELNKVARA	0.45944223	0.8029917
HLA-DPA1*02:02-DPB1*05:01	ELISMIQVVKQKLPQ	0.531472	0.07845734
HLA-DPA1*02:02-DPB1*05:01	ELLDTVTAPQKNLKS	0.35247213	0.070338346
HLA-DPA1*02:02-DPB1*05:01	ELLKLIAVLEKETAQ	0.61247325	0.015019415
HLA-DPA1*02:02-DPB1*05:01	ELRKQKADFLIFRAL	0.69877523	0.23025437
HLA-DPA1*02:02-DPB1*05:01	ELRTLISQSKDTASK	0.37335634	0.099428184
HLA-DPA1*02:02-DPB1*05:01	ELRTLMTIEKDQCIS	0.3582575	0.002819561
HLA-DPA1*02:02-DPB1*05:01	ELSAWTEKQKEERQF	0.22563733	0.031645544
HLA-DPA1*02:02-DPB1*05:01	ELSKAITAMQQFGGL	0.46955436	0.013075088
HLA-DPA1*02:02-DPB1*05:01	ELSQFSEDIKKWKER	0.48042095	0.007119793
HLA-DPA1*02:02-DPB1*05:01	ELTREGETIIELKYR	0.46730435	0.34267148
HLA-DPA1*02:02-DPB1*05:01	ELWLYHTAAKIEAPA	0.38650322	0.47934437
HLA-DPA1*02:02-DPB1*05:01	EMEKNSEGLLKTKEK	0.37031302	0.018504594
HLA-DPA1*02:02-DPB1*05:01	EMEPVITCDKKFRTQ	0.28783578	0.02046265
HLA-DPA1*02:02-DPB1*05:01	ENAAALEELLKEYHS	0.43811622	0.011695963
HLA-DPA1*02:02-DPB1*05:01	ENIDILETAIKQAAE	0.523635	0.008964619
HLA-DPA1*02:02-DPB1*05:01	ENLISALEEAKKGLA	0.5829147	0.00785703
HLA-DPA1*02:02-DPB1*05:01	ENLQIFTQLQKLNKK	0.6964517	0.79139525
HLA-DPA1*02:02-DPB1*05:01	EPAVLELEGKKWRVE	0.34439555	0.17806639
HLA-DPA1*02:02-DPB1*05:01	EPDDKLFILNTQSKD	0.44519693	0.609814
HLA-DPA1*02:02-DPB1*05:01	EPNKEGDFVLRFFSE	0.57221204	0.22225456
HLA-DPA1*02:02-DPB1*05:01	EPPDTGLYYDEYLKQ	0.45186132	0.25556117
HLA-DPA1*02:02-DPB1*05:01	EPPLLYDLSKDPGEN	0.23158279	0.28529012
HLA-DPA1*02:02-DPB1*05:01	EPQKLMINYEKDQKS	0.40349934	0.3841803
HLA-DPA1*02:02-DPB1*05:01	EPVQTLLLSSKKGNR	0.64790744	0.120352484
HLA-DPA1*02:02-DPB1*05:01	EQHIQTIKSKSKDGR	0.33143243	0.02871924
HLA-DPA1*02:02-DPB1*05:01	EQHLFLPFSYKNKYG	0.5843629	0.47532845
HLA-DPA1*02:02-DPB1*05:01	EQHPTKIPVIIERYK	0.40443408	0.09926443
HLA-DPA1*02:02-DPB1*05:01	EQHQKLWEEQLAAAK	0.48203266	0.27540842
HLA-DPA1*02:02-DPB1*05:01	EQIILEDQNCKLAKE	0.32818648	0.005367653
HLA-DPA1*02:02-DPB1*05:01	EQRKKAMENIGELKK	0.45921645	0.09249686
HLA-DPA1*02:02-DPB1*05:01	EQRRVHELVVQARDG	0.20476863	0.96801865
HLA-DPA1*02:02-DPB1*05:01	EQYTALSNMPKKSSV	0.53577125	0.002306224
HLA-DPA1*02:02-DPB1*05:01	EREKAANSLEAFIFE	0.54203016	0.01214934
HLA-DPA1*02:02-DPB1*05:01	ERGKKIGNVMVTTSR	0.34488901	0.34572825
HLA-DPA1*02:02-DPB1*05:01	ERLIQELEDVEKNRK	0.5012299	0.3387715
HLA-DPA1*02:02-DPB1*05:01	ERLIRVLQDQLKTLQ	0.63765174	0.060699333
HLA-DPA1*02:02-DPB1*05:01	ERYNSQLLSFVRDLN	0.5723589	0.17743576
HLA-DPA1*02:02-DPB1*05:01	ESALLFDAEKSSASS	0.4316767	0.003219208
HLA-DPA1*02:02-DPB1*05:01	ESHAEIIQEKEKQLQ	0.23533545	0.028043538
HLA-DPA1*02:02-DPB1*05:01	ESLFRVITEVSKVPS	0.5306056	0.143562
HLA-DPA1*02:02-DPB1*05:01	ESLKRSKELNLVLDE	0.5040689	0.17921473
HLA-DPA1*02:02-DPB1*05:01	ESLPFGDNSFKDSRH	0.23545274	0.26403993
HLA-DPA1*02:02-DPB1*05:01	ESLQQMAEVTREGFR	0.22650225	0.07786745
HLA-DPA1*02:02-DPB1*05:01	ESLSSYWESAKTAAQ	0.2578272	0.07662375
HLA-DPA1*02:02-DPB1*05:01	ESMAVFEQHCKMAQE	0.44559497	0.006633444
HLA-DPA1*02:02-DPB1*05:01	ETADFKVYTKGAGSG	0.22303222	0.29072648
HLA-DPA1*02:02-DPB1*05:01	ETGKPLDETLKKALT	0.316312	0.009052241
HLA-DPA1*02:02-DPB1*05:01	ETTTVIVTTTKSLPS	0.41166016	0.05180434
HLA-DPA1*02:02-DPB1*05:01	EVELYLEKLKEKRGL	0.5571165	0.012390306
HLA-DPA1*02:02-DPB1*05:01	EVFQILLNTVKDSKA	0.65226024	0.16879368
HLA-DPA1*02:02-DPB1*05:01	EVGDTQVVVFKHEKE	0.20826153	0.041304078
HLA-DPA1*02:02-DPB1*05:01	EVGDVILIHLKNFAT	0.49747738	0.008479191
HLA-DPA1*02:02-DPB1*05:01	EVGRLRMLIKAKLDS	0.54393584	0.90997714
HLA-DPA1*02:02-DPB1*05:01	EVIQLNIQWMEKNLK	0.5418445	0.036384843
HLA-DPA1*02:02-DPB1*05:01	EVLLLKSLGKERKHL	0.65054935	0.00441949
HLA-DPA1*02:02-DPB1*05:01	EVLRQLQTLAPKGVN	0.30160603	0.10797985
HLA-DPA1*02:02-DPB1*05:01	EVQYLLNKAKFTKPR	0.5357699	0.69510823
HLA-DPA1*02:02-DPB1*05:01	EVSELLGTYEKAKQK	0.50344634	0.017704219
HLA-DPA1*02:02-DPB1*05:01	EVSKVAEQVLNAVNK	0.5831367	0.63769126
HLA-DPA1*02:02-DPB1*05:01	EVVSLMNEDEKTVVR	0.26460704	0.026246075
HLA-DPA1*02:02-DPB1*05:01	EVYHTLKGVIKDKYG	0.49368888	0.20291252
HLA-DPA1*02:02-DPB1*05:01	EWLRRYLENGKETLQ	0.32232288	0.08150349
HLA-DPA1*02:02-DPB1*05:01	EYGSLKDSTKDDNSN	0.07262431	0.003509837
HLA-DPA1*02:02-DPB1*05:01	EYIEKVVYTVKQSAE	0.4750974	0.14718118
HLA-DPA1*02:02-DPB1*05:01	EYIKLWNGLVKVFRN	0.7125286	0.020382455
HLA-DPA1*02:02-DPB1*05:01	EYLKQVIDVLETDKH	0.27925092	0.03828475
HLA-DPA1*02:02-DPB1*05:01	EYLKTLNEEKRKEEE	0.39052394	0.04420582
HLA-DPA1*02:02-DPB1*05:01	EYMAAYIENAKQVGR	0.3988203	0.062221132
HLA-DPA1*02:02-DPB1*05:01	FALPNQEAKKEKKDP	0.10285183	0.004916581
HLA-DPA1*02:02-DPB1*05:01	FASVFGTMPLKVVEH	0.44990328	0.63325554
allele	peptide	affinity_pred	mass_pred
HLA-DPA1*02:02-DPB1*05:01	IPVNAFDALTELKVLR	0.3940384	0.38129956
HLA-DPA1*02:02-DPB1*05:01	IPVTGVLDEETKEWMK	0.2758053	0.026319418
HLA-DPA1*02:02-DPB1*05:01	IQKGQALITFEKEEVA	0.46311548	0.03484743
HLA-DPA1*02:02-DPB1*05:01	IQRDILLEKKKVAQDQ	0.42416078	0.47174636
HLA-DPA1*02:02-DPB1*05:01	IQTDILKQATKDRVSD	0.44604045	0.012133586
HLA-DPA1*02:02-DPB1*05:01	IQVMAELSPAAKTGKR	0.45887977	0.015217433
HLA-DPA1*02:02-DPB1*05:01	IRLLQAQLQAQKEELQ	0.37128216	0.21705492
HLA-DPA1*02:02-DPB1*05:01	ISHIKDSVLELTANAE	0.28575686	0.8868736
HLA-DPA1*02:02-DPB1*05:01	ISMKLFQLMVEHTPDE	0.4624235	0.35331553
HLA-DPA1*02:02-DPB1*05:01	ISSSTFVFNQKYNTQG	0.38448662	0.17181532
HLA-DPA1*02:02-DPB1*05:01	ISTRQYHLQQLFYRYG	0.3954411	0.29909778
HLA-DPA1*02:02-DPB1*05:01	ITAQTLQVLEKHKADV	0.43983155	0.018973496
HLA-DPA1*02:02-DPB1*05:01	ITKRKWEAAHAAEQQR	0.14746343	0.9994031
HLA-DPA1*02:02-DPB1*05:01	ITLAKRYISLLPVIPV	0.5825102	0.17027083
HLA-DPA1*02:02-DPB1*05:01	ITNDLLGSALTKSFSG	0.42435223	0.25695562
HLA-DPA1*02:02-DPB1*05:01	ITTEKQSQPTLFTSSM	0.3630656	0.00415967
HLA-DPA1*02:02-DPB1*05:01	ITVFGELTDENVKHRK	0.28103486	0.011684531
HLA-DPA1*02:02-DPB1*05:01	IVAGSTYLFSTKTHLS	0.45351365	0.112792924
HLA-DPA1*02:02-DPB1*05:01	IVEKQGDTIEYLKRHN	0.54158014	0.18046544
HLA-DPA1*02:02-DPB1*05:01	IVVSILDDGIEKNHPD	0.27500772	0.20893836
HLA-DPA1*02:02-DPB1*05:01	IVYIDEIDAVGKKRST	0.4827908	0.008887199
HLA-DPA1*02:02-DPB1*05:01	IYFQAMSSVEKETKTQ	0.49640983	0.005763606
HLA-DPA1*02:02-DPB1*05:01	KAAEAAASAYYNPGNP	0.13158771	0.36060867
HLA-DPA1*02:02-DPB1*05:01	KAATALKDVVKVGAVD	0.25131792	0.008291853
HLA-DPA1*02:02-DPB1*05:01	KADLINNLGTIAKSGT	0.39113718	0.30381113
HLA-DPA1*02:02-DPB1*05:01	KAEEVELYLEKLKEKR	0.60334575	0.25947446
HLA-DPA1*02:02-DPB1*05:01	KAFSVVIQASKSRRHR	0.63977027	0.05556153
HLA-DPA1*02:02-DPB1*05:01	KAIDLFTDAIKLNPRL	0.62907994	0.09546349
HLA-DPA1*02:02-DPB1*05:01	KAISDLKAASKLKNDN	0.4506331	0.066044584
HLA-DPA1*02:02-DPB1*05:01	KDDVGKSVHELEKSKR	0.27091047	0.13372983
HLA-DPA1*02:02-DPB1*05:01	KDEIILLLGKEVSRLS	0.533709	0.032141946
HLA-DPA1*02:02-DPB1*05:01	KDGIVMPTNPKSTRAF	0.23265854	0.10871353
HLA-DPA1*02:02-DPB1*05:01	KDRKKEFEELIDSNHD	0.48344576	0.36869
HLA-DPA1*02:02-DPB1*05:01	KDRLVTLEEFLKATEK	0.7826425	0.9834248
HLA-DPA1*02:02-DPB1*05:01	KDTYIENEKLISGKRQ	0.41314885	0.6971806
HLA-DPA1*02:02-DPB1*05:01	KEETFSTLKNWVKELR	0.64619446	0.03738492
HLA-DPA1*02:02-DPB1*05:01	KEFGNTLEDKARELIS	0.27431378	0.007885539
HLA-DPA1*02:02-DPB1*05:01	KEKEKYQEEFEHFQQE	0.54528743	0.26330933
HLA-DPA1*02:02-DPB1*05:01	KEKQKAGLLTLEDHPN	0.2557654	0.5880301
HLA-DPA1*02:02-DPB1*05:01	KELIERIPELNKVARA	0.48350924	0.84512675
HLA-DPA1*02:02-DPB1*05:01	KELLDTVTAPQKNLKS	0.37601453	0.04676219
HLA-DPA1*02:02-DPB1*05:01	KELNHYLEAEKSCRTD	0.3761695	0.022681337
HLA-DPA1*02:02-DPB1*05:01	KENLKKFSDSVKSTFR	0.619394	0.07280685
HLA-DPA1*02:02-DPB1*05:01	KESLDVYELDAKQGRW	0.33375722	0.007107453
HLA-DPA1*02:02-DPB1*05:01	KEYGSLKDSTKDDNSN	0.08622773	0.004662619
HLA-DPA1*02:02-DPB1*05:01	KFASVFGTMPLKVVEH	0.544532	0.36019096
HLA-DPA1*02:02-DPB1*05:01	KFLEQLEEQEKRKNEE	0.39298874	0.008486097
HLA-DPA1*02:02-DPB1*05:01	KGALVLGSSLKQHRTT	0.55744743	0.1681107
HLA-DPA1*02:02-DPB1*05:01	KGQALITFEKEEVAQN	0.3800361	0.28633356
HLA-DPA1*02:02-DPB1*05:01	KGQYFGELALVTNKPR	0.4291106	0.93745697
HLA-DPA1*02:02-DPB1*05:01	KGVIDVFLHAWKGYRK	0.65666515	0.033537127
HLA-DPA1*02:02-DPB1*05:01	KIISIFSGTEKGSKKK	0.6016095	0.005996665
HLA-DPA1*02:02-DPB1*05:01	KILGPQGNTIKRLQEE	0.21847305	0.009035012
HLA-DPA1*02:02-DPB1*05:01	KINTFYSEKLAEAQRR	0.5606056	0.95001966
HLA-DPA1*02:02-DPB1*05:01	KISKITSPVLIIHGTE	0.5457999	0.119249925
HLA-DPA1*02:02-DPB1*05:01	KKKEKKVAKVEPAVSS	0.19576654	0.09879358
HLA-DPA1*02:02-DPB1*05:01	KKLADQFLEEQKQETQ	0.5108408	0.011785359
HLA-DPA1*02:02-DPB1*05:01	KKLVPFQLPGSKSEHK	0.3849325	0.006251682
HLA-DPA1*02:02-DPB1*05:01	KKTLIVLTNVTKNIVA	0.5787437	0.18484163
HLA-DPA1*02:02-DPB1*05:01	KLEKFTVSVNVAAGSK	0.45129272	0.091842875
HLA-DPA1*02:02-DPB1*05:01	KLFSELGSRNAKELAF	0.45069352	0.00287263
HLA-DPA1*02:02-DPB1*05:01	KLLGNIKNVAKTANKD	0.4128923	0.025183877
HLA-DPA1*02:02-DPB1*05:01	KLNKLIESAEELIRDG	0.45019034	0.5337726
HLA-DPA1*02:02-DPB1*05:01	KLQTKEFQVLKSLGKL	0.7087252	0.20292518
HLA-DPA1*02:02-DPB1*05:01	KNGFVMLSNKKDCKDV	0.39898112	0.04107378
HLA-DPA1*02:02-DPB1*05:01	KPEAKFFTTPSKSVRK	0.58478373	0.94789106
HLA-DPA1*02:02-DPB1*05:01	KPEASFQVWNKDSSSK	0.33870274	0.30208486
HLA-DPA1*02:02-DPB1*05:01	KPEHELFLVYGKGRPG	0.46032813	0.6832205
HLA-DPA1*02:02-DPB1*05:01	KPESKYVSLITSYQPF	0.446646	0.4774128
HLA-DPA1*02:02-DPB1*05:01	KPFAIDIFPVTNKDFR	0.47478777	0.83670884
HLA-DPA1*02:02-DPB1*05:01	KPGLSAFVDQPKQGAE	0.3531958	0.047721256
HLA-DPA1*02:02-DPB1*05:01	KPHMQTYEVDLNKCGP	0.26118124	0.025353882
HLA-DPA1*02:02-DPB1*05:01	KPIIDLYEEMGKVKKI	0.5705645	0.016194351
HLA-DPA1*02:02-DPB1*05:01	KPKLPKEREELEQAQI	0.18879765	0.022252757
HLA-DPA1*02:02-DPB1*05:01	KPKMKQEEQLQRQGRG	0.28856185	0.29579338
HLA-DPA1*02:02-DPB1*05:01	KPLRAFFSSYLKSLPD	0.70857644	0.85311925
HLA-DPA1*02:02-DPB1*05:01	KPLYVALAQRKEERKA	0.46326154	0.34942633
HLA-DPA1*02:02-DPB1*05:01	KPMVYLVNLSEKDYIR	0.5390305	0.5675281
HLA-DPA1*02:02-DPB1*05:01	KPNTAHTFIITGRKRS	0.5480882	0.5534216
HLA-DPA1*02:02-DPB1*05:01	KPPKPVSKMRMATPLL	0.34863618	0.96214163
HLA-DPA1*02:02-DPB1*05:01	KPPSYNVATTLPSYDE	0.08864436	0.9803897
HLA-DPA1*02:02-DPB1*05:01	KPSSVRALSIVLPIVL	0.40617383	0.21625252
HLA-DPA1*02:02-DPB1*05:01	KPTPIPIKVKVKNVKE	0.34188026	0.29396147
HLA-DPA1*02:02-DPB1*05:01	KPTYQVLNVQEKKRKS	0.49896014	0.14248517
HLA-DPA1*02:02-DPB1*05:01	KPVDKESEVVMKFPDG	0.32860526	0.51103973
HLA-DPA1*02:02-DPB1*05:01	KQIGIIKTNKKTGKPM	0.39296788	0.22416453
HLA-DPA1*02:02-DPB1*05:01	KQTMEELKDLLKRQVE	0.42918056	0.002271106
HLA-DPA1*02:02-DPB1*05:01	KRLFRPIEELKKDFDE	0.52028346	0.35263133
HLA-DPA1*02:02-DPB1*05:01	KSKRQAQQMVQPQSPV	0.12575653	0.071406685
HLA-DPA1*02:02-DPB1*05:01	KSPEKEKTMVNTLSPR	0.2952153	0.18453749
HLA-DPA1*02:02-DPB1*05:01	KSSKKSTALSRTTNNE	0.19761018	0.036273897
HLA-DPA1*02:02-DPB1*05:01	KSYEPLEDPGVKSVTK	0.2232775	0.008789634
HLA-DPA1*02:02-DPB1*05:01	KTLAVLLDNILQRIGK	0.53662604	0.106522165
HLA-DPA1*02:02-DPB1*05:01	KTMQTLLSLVRQYNPK	0.65353423	0.103730485
HLA-DPA1*02:02-DPB1*05:01	KVARAAAEVAGQFVIK	0.27652305	0.78529227
HLA-DPA1*02:02-DPB1*05:01	KVLDIIATINKGSIVW	0.49250996	0.003268298
HLA-DPA1*02:02-DPB1*05:01	KVLDVFGTGASKHFQD	0.35193488	0.04477054
HLA-DPA1*02:02-DPB1*05:01	KVTKFGAQLQCVTGPQ	0.45117703	0.09125123
HLA-DPA1*02:02-DPB1*05:01	KVVDLLAPYAKGGKIG	0.41472864	0.14700826
HLA-DPA1*02:02-DPB1*05:01	KYLATLETLTKHYGAE	0.62873906	0.064187184
HLA-DPA1*02:02-DPB1*05:01	LAATMVELGKDKRNPD	0.24010697	0.08437414
HLA-DPA1*02:02-DPB1*05:01	LAFSLYQAMAKDQAVE	0.55256575	0.1722792
HLA-DPA1*02:02-DPB1*05:01	LAQKYAEKATQFIQRA	0.5206403	0.39189294
HLA-DPA1*02:02-DPB1*05:01	LAQMFSDMVLKDGFQP	0.50688595	0.05458076
HLA-DPA1*02:02-DPB1*05:01	LDEMIALQTKNKLEKN	0.51617783	0.035883117
HLA-DPA1*02:02-DPB1*05:01	LDGFTIQVFTKNQRIS	0.5662552	0.21238196
HLA-DPA1*02:02-DPB1*05:01	LDHAVLLQVIKEQQVQ	0.3933751	0.079332076
HLA-DPA1*02:02-DPB1*05:01	LDIYETLKSNNMKLEE	0.43094894	0.007303248
HLA-DPA1*02:02-DPB1*05:01	LDLLRAYQILNSYKPQ	0.597873	0.82310355
HLA-DPA1*02:02-DPB1*05:01	LDSTDFTGTIKLLNEN	0.44560272	0.00830014
HLA-DPA1*02:02-DPB1*05:01	LEHKKAKEDFLVYKLE	0.6560581	0.45713514
HLA-DPA1*02:02-DPB1*05:01	LEIYKAFSSEMAKRSK	0.59081185	0.25294062
HLA-DPA1*02:02-DPB1*05:01	LELDTIKNLVKKYSQF	0.6511444	0.007889752
HLA-DPA1*02:02-DPB1*05:01	LELERAYSEIEQLQAQ	0.3340489	0.30188498
HLA-DPA1*02:02-DPB1*05:01	LEVIQLNIQWMEKNLK	0.5362183	0.010643686
HLA-DPA1*02:02-DPB1*05:01	LFQKILVPIQQVLKEG	0.6716498	0.16111526
HLA-DPA1*02:02-DPB1*05:01	LFQRWTELLQDPSTAT	0.25284576	0.015899166
HLA-DPA1*02:02-DPB1*05:01	LGFETLENCRKAHKEL	0.40212408	0.012058565
HLA-DPA1*02:02-DPB1*05:01	LGGAKVADKIQLINNM	0.3843947	0.26119387
HLA-DPA1*02:02-DPB1*05:01	LGSRTQLAMLLFEQEQ	0.3865922	0.030946175
HLA-DPA1*02:02-DPB1*05:01	LHLQVLSTRNENKLLP	0.34253776	0.01914652
HLA-DPA1*02:02-DPB1*05:01	LHSKASNLLLGFDRSH	0.5701421	0.028622607
HLA-DPA1*02:02-DPB1*05:01	LISGILRVLEKDAEVI	0.5058956	0.010660404
HLA-DPA1*02:02-DPB1*05:01	LKEFALTNPEKSSTKE	0.35439822	0.6895694
HLA-DPA1*02:02-DPB1*05:01	LKINPYVLSDKDRANL	0.31474277	0.09915421
HLA-DPA1*02:02-DPB1*05:01	LKLLDVVHPAAKTLVD	0.43952063	0.013945058
HLA-DPA1*02:02-DPB1*05:01	LKPSTSSHLLKTVKPR	0.2877939	0.5527519
HLA-DPA1*02:02-DPB1*05:01	LKRFYLYDSETKNANS	0.4949637	0.10238998
HLA-DPA1*02:02-DPB1*05:01	LKYFEYIMAKEKDVNK	0.627673	0.26235098
HLA-DPA1*02:02-DPB1*05:01	LLHSKASNLLLGFDRS	0.50621414	0.13114616
HLA-DPA1*02:02-DPB1*05:01	LLLQAIQSFEKKVRVI	0.7484986	0.001842627
HLA-DPA1*02:02-DPB1*05:01	LLPFWYTLLYQAHREG	0.5116385	0.42546207
HLA-DPA1*02:02-DPB1*05:01	LLPKDAQLSLNTLDLQ	0.3233394	0.3053559
HLA-DPA1*02:02-DPB1*05:01	LLPKLHIVQVVCKKYR	0.55309784	0.022639068
HLA-DPA1*02:02-DPB1*05:01	LMERLSVDYGKKSKLE	0.42971283	0.019639697
HLA-DPA1*02:02-DPB1*05:01	LNLLKAITEKEKIEKE	0.50581974	0.1348817
HLA-DPA1*02:02-DPB1*05:01	LPALLENLKLRKQNNG	0.37060487	0.90942633
HLA-DPA1*02:02-DPB1*05:01	LPEDFVVYTYNKEGTL	0.38764623	0.6609232
HLA-DPA1*02:02-DPB1*05:01	LPEMEPLVPRVKEVKS	0.34558216	0.0416627
HLA-DPA1*02:02-DPB1*05:01	LPKAKVLTILINPADR	0.49131748	0.8818749
HLA-DPA1*02:02-DPB1*05:01	LPKLHIVQVVCKKYRG	0.5332323	0.046449553
HLA-DPA1*02:02-DPB1*05:01	LPLQPTKEKEKARKKP	0.20522794	0.046110064
HLA-DPA1*02:02-DPB1*05:01	LPRAREQEELLAPADG	0.11353665	0.4218828
HLA-DPA1*02:02-DPB1*05:01	LPSHPLELSEKNFQLN	0.3106176	0.753158
HLA-DPA1*02:02-DPB1*05:01	LPTDVMTTVFKVGAKT	0.45425293	0.7545367
HLA-DPA1*02:02-DPB1*05:01	LPTGITFKSVTREDTG	0.2302966	0.77512085
HLA-DPA1*02:02-DPB1*05:01	LQDLTLRDLEKQEREK	0.31721416	0.019669574
HLA-DPA1*02:02-DPB1*05:01	LQKKLSLLIDSFQNNS	0.65861493	0.021907967
HLA-DPA1*02:02-DPB1*05:01	LQTKEFQVLKSLGKLA	0.7043047	0.13480255
HLA-DPA1*02:02-DPB1*05:01	LRFLHLNTVQLSKLLQ	0.44751662	0.02173223
HLA-DPA1*02:02-DPB1*05:01	LRRLTPLKPVKKKKHR	0.55486995	0.030861026
HLA-DPA1*02:02-DPB1*05:01	LRSWTAVDTAAQISEQ	0.056432072	0.8490242
HLA-DPA1*02:02-DPB1*05:01	LSEKLSEQELQFRRLS	0.53559417	0.090223685
HLA-DPA1*02:02-DPB1*05:01	LSEKVSQLMEWTNKRP	0.4178804	0.016130004
HLA-DPA1*02:02-DPB1*05:01	LSFKKGEKMKVLEEHG	0.41663036	0.008276625
HLA-DPA1*02:02-DPB1*05:01	LSKLTLFGNKIKSVAK	0.767916	0.22765553
HLA-DPA1*02:02-DPB1*05:01	LSKTKEAGKILSNNPS	0.33001643	0.26206428
HLA-DPA1*02:02-DPB1*05:01	LSMNKYKVSYKGPGPG	0.23619355	0.5803496
HLA-DPA1*02:02-DPB1*05:01	LSPQKYFSTLQPGKAS	0.45236835	0.24170554
HLA-DPA1*02:02-DPB1*05:01	LSQVLAAKEKHLAEIK	0.47372836	0.06426309
HLA-DPA1*02:02-DPB1*05:01	LSSWTAADTAAQITQR	0.060950007	0.95876235
HLA-DPA1*02:02-DPB1*05:01	LTRTELETLQKQKKVK	0.4005174	0.023840154
HLA-DPA1*02:02-DPB1*05:01	LTSKLLKEYEKQRFPL	0.56254685	0.007498116
HLA-DPA1*02:02-DPB1*05:01	LTVELMGTVAKQLVPS	0.4875953	0.01746053
HLA-DPA1*02:02-DPB1*05:01	LVDKTKQVSTYQEVIR	0.46426705	0.30969408
HLA-DPA1*02:02-DPB1*05:01	LVEKLGQHLLPWMDRL	0.5625105	0.047260415
HLA-DPA1*02:02-DPB1*05:01	LVFLPFADDKRKMPFT	0.45180088	0.0128583
HLA-DPA1*02:02-DPB1*05:01	LVGDNFRETLKKKKHT	0.47767872	0.012170273
HLA-DPA1*02:02-DPB1*05:01	LVGEKQKVNIIQFGTG	0.31552073	0.012188915
HLA-DPA1*02:02-DPB1*05:01	LVTINPSIITLKYGNL	0.42612743	0.009831587
HLA-DPA1*02:02-DPB1*05:01	LYDIILKNFEKLKKPR	0.6883217	0.7602459
HLA-DPA1*02:02-DPB1*05:01	MAFSILNTPKKLGNSL	0.64655435	0.003089543
HLA-DPA1*02:02-DPB1*05:01	MARKENEKVGIFNCHG	0.24843746	0.007032229
HLA-DPA1*02:02-DPB1*05:01	MGIEILSFTIKDVYDK	0.61398464	0.059576757
HLA-DPA1*02:02-DPB1*05:01	MNLEKISALMDKFEHQ	0.5297232	0.017361397
HLA-DPA1*02:02-DPB1*05:01	MNSQLVTTEKRFLKDS	0.57288384	0.028999204
HLA-DPA1*02:02-DPB1*05:01	MPVAPYWTSPEKMEKK	0.25956503	0.12871857
HLA-DPA1*02:02-DPB1*05:01	MREWFSETFQKVKEKL	0.6149236	0.99217045
HLA-DPA1*02:02-DPB1*05:01	MTSTTLKSTPKTTSVS	0.33303604	0.003791426
HLA-DPA1*02:02-DPB1*05:01	NAQLKAFKDEEKAREA	0.45451126	0.3565878
HLA-DPA1*02:02-DPB1*05:01	NDIKLAAKLIHTLDDR	0.60689557	0.31805605
HLA-DPA1*02:02-DPB1*05:01	NDPQLSLISAMIKNLK	0.72619003	0.32925838
HLA-DPA1*02:02-DPB1*05:01	NDTKLDAMLEEFKKGK	0.5962527	0.009343056
HLA-DPA1*02:02-DPB1*05:01	NELFKPVVAAQKISKG	0.5258451	0.06232416
HLA-DPA1*02:02-DPB1*05:01	NEVLEVMQHMAKNVVK	0.50949097	0.344001
HLA-DPA1*02:02-DPB1*05:01	NFDRFSEMMNNMGGDE	0.316026	0.013844145
HLA-DPA1*02:02-DPB1*05:01	NGLVILVMGYQKKLRS	0.74159294	0.005050842
HLA-DPA1*02:02-DPB1*05:01	NGQTREHALLAYTLGV	0.28332466	0.006396385
HLA-DPA1*02:02-DPB1*05:01	NGRQRKNEALAPPLLD	0.11751308	0.009979114
HLA-DPA1*02:02-DPB1*05:01	NGSQFFITYGKQPHLD	0.40125617	0.16389856
HLA-DPA1*02:02-DPB1*05:01	NGVHKIDTYLNAALDL	0.5327333	0.004449021
HLA-DPA1*02:02-DPB1*05:01	NHGHILVDYSKNLVTE	0.40436882	0.07077117
HLA-DPA1*02:02-DPB1*05:01	NIAHAKGSTLMAGFLK	0.5126745	0.121044196
HLA-DPA1*02:02-DPB1*05:01	NIIALQENELKKKADE	0.5138613	0.16439503
HLA-DPA1*02:02-DPB1*05:01	NIPGITLLNVSKLNIL	0.4590859	0.030503094
HLA-DPA1*02:02-DPB1*05:01	NISREMLQQSKILKVI	0.41475216	0.016438106
HLA-DPA1*02:02-DPB1*05:01	NKGEVFNELVGKQRIS	0.49004146	0.28886062
HLA-DPA1*02:02-DPB1*05:01	NKIGNFSTDIKDSKAY	0.35251108	0.022060046
HLA-DPA1*02:02-DPB1*05:01	NKLEKAVAAAHTFFVG	0.4657596	0.29444256
HLA-DPA1*02:02-DPB1*05:01	NKRLRYVDQVLQLVYK	0.69761795	0.8093871
HLA-DPA1*02:02-DPB1*05:01	NKVDVYGYVVKLRRQR	0.5122567	0.46770543
HLA-DPA1*02:02-DPB1*05:01	NLVRTFVTEFKLKRTF	0.7564499	0.002570227
HLA-DPA1*02:02-DPB1*05:01	NLYAEALVANVKQRAA	0.5758444	0.017239993
HLA-DPA1*02:02-DPB1*05:01	NNAIISLRKDLNEDDH	0.2786026	0.03301996
HLA-DPA1*02:02-DPB1*05:01	NPGGYVAYSKAATVTG	0.08513583	0.97487134
HLA-DPA1*02:02-DPB1*05:01	NPRLNILDTLSKFSHD	0.60505104	0.12002917
HLA-DPA1*02:02-DPB1*05:01	NPTKPLLSVNKSTSTP	0.25592983	0.023508975
HLA-DPA1*02:02-DPB1*05:01	NPVLRAFEPLRSFASG	0.5328838	0.29757458
HLA-DPA1*02:02-DPB1*05:01	NQRQKKSSEILKSLEN	0.5886124	0.31519943
HLA-DPA1*02:02-DPB1*05:01	NQVRGYPTLLWFRDGK	0.45163432	0.029982764
HLA-DPA1*02:02-DPB1*05:01	NQVSQLTSELKFIKNA	0.6380988	0.006159609
HLA-DPA1*02:02-DPB1*05:01	NQVTPLDILSKTRVSE	0.42800182	0.009125701
HLA-DPA1*02:02-DPB1*05:01	NRYLQLFKNLLKLEEL	0.6903252	0.010687416
HLA-DPA1*02:02-DPB1*05:01	NSDLLLLVDTHKKQID	0.5687768	0.012850721
HLA-DPA1*02:02-DPB1*05:01	NSKNKVDENMVIDETL	0.15599528	0.011739904
HLA-DPA1*02:02-DPB1*05:01	NSNPALNDNLEKGLLK	0.17765048	0.034687977
HLA-DPA1*02:02-DPB1*05:01	NSQEKYSNRLYKYDHN	0.40034327	0.15129924
HLA-DPA1*02:02-DPB1*05:01	NSVLEIIAFHCKSPHR	0.53423876	0.024996266
HLA-DPA1*02:02-DPB1*05:01	NTATIVMVTNLKERKE	0.6128298	0.64539504
HLA-DPA1*02:02-DPB1*05:01	NTRLQNIIDNQKYSVA	0.46231017	0.003327232
HLA-DPA1*02:02-DPB1*05:01	NVFEQFQFMNKKTQPH	0.49009973	0.24749403
HLA-DPA1*02:02-DPB1*05:01	NVKKLGGDLLRALNEI	0.6616399	0.031951375
HLA-DPA1*02:02-DPB1*05:01	NVLKEIKILNIFGVIK	0.64178306	0.013284651
HLA-DPA1*02:02-DPB1*05:01	NVNEIFMAIAKKLPKN	0.64916253	0.79308
HLA-DPA1*02:02-DPB1*05:01	NVRKTEESVLKVEVDL	0.34715432	0.03747182
HLA-DPA1*02:02-DPB1*05:01	NVVKVNENLTKFIAIK	0.7063528	0.03968528
HLA-DPA1*02:02-DPB1*05:01	PAKEKRGWTLNSAGYL	0.2718544	0.009452102
HLA-DPA1*02:02-DPB1*05:01	PATADIWGDFTKSTGS	0.27473885	0.003059291
HLA-DPA1*02:02-DPB1*05:01	PEHRILKVSMKELNKK	0.63711286	0.21835837
HLA-DPA1*02:02-DPB1*05:01	PGGYVAYSKAATVTGK	0.18576637	0.7833708
HLA-DPA1*02:02-DPB1*05:01	PGLEKTGVAVNKPAEF	0.14370807	0.30877346
HLA-DPA1*02:02-DPB1*05:01	PGTIQYLTDTSKYPKG	0.37419775	0.019007688
HLA-DPA1*02:02-DPB1*05:01	PPATYSLVNKVKNKKT	0.53164935	0.18529613
HLA-DPA1*02:02-DPB1*05:01	PPLAGLLVDQSKIYSR	0.44662306	0.007175599
HLA-DPA1*02:02-DPB1*05:01	PPVDKTYEAALETIQN	0.37793186	0.4471286
HLA-DPA1*02:02-DPB1*05:01	PSLVPLVVYSKNRVPT	0.48479626	0.06531852
HLA-DPA1*02:02-DPB1*05:01	PSVFPLAPSSKSTSGG	0.19707724	0.006245615
HLA-DPA1*02:02-DPB1*05:01	PSVLPIYSELKDRSQK	0.49246076	0.04335968
HLA-DPA1*02:02-DPB1*05:01	PTTAKISDEILSDTIG	0.35744685	0.012916404
HLA-DPA1*02:02-DPB1*05:01	QAGAVFQSFAKFSKFG	0.6900303	0.06931374
HLA-DPA1*02:02-DPB1*05:01	QALADFAELIKHLKRT	0.6214988	0.010040559
HLA-DPA1*02:02-DPB1*05:01	QDDRAFEVMDEFDGRS	0.2171744	0.026622027
HLA-DPA1*02:02-DPB1*05:01	QDGGLIGAEEKVINSK	0.21031669	0.64186734
HLA-DPA1*02:02-DPB1*05:01	QDLTPLKLAAKEGKIE	0.37149233	0.014925525
HLA-DPA1*02:02-DPB1*05:01	QEDERKGSILIPFIIQ	0.3868787	0.0345157
HLA-DPA1*02:02-DPB1*05:01	QEMEPVITCDKKFRTQ	0.33479205	0.003612902
HLA-DPA1*02:02-DPB1*05:01	QENLQIFTQLQKLNKK	0.66803426	0.58220315
HLA-DPA1*02:02-DPB1*05:01	QGNLEIVKELIKNGAN	0.493108	0.009046388
HLA-DPA1*02:02-DPB1*05:01	QHIQTIKSKSKDGRPL	0.2849828	0.045660447
HLA-DPA1*02:02-DPB1*05:01	QKAKIAEQVASFQEEK	0.51210654	0.30825004
HLA-DPA1*02:02-DPB1*05:01	QKGFPLVTVQKKGKEL	0.5045064	0.007990723
HLA-DPA1*02:02-DPB1*05:01	QKILVPIQQVLKEGHL	0.63564306	0.027230611
HLA-DPA1*02:02-DPB1*05:01	QLLAQVLALEKERVAL	0.5337511	0.00349286
HLA-DPA1*02:02-DPB1*05:01	QLQKKEIHLYQTFVVQ	0.5135302	0.08267997
HLA-DPA1*02:02-DPB1*05:01	QLTYPLHTYPKEEELY	0.31232083	0.064722896
HLA-DPA1*02:02-DPB1*05:01	QMLKSQHEELKKQHSD	0.33467004	0.016220989
HLA-DPA1*02:02-DPB1*05:01	QNMGLLLDKLAKENQD	0.42273083	0.15461335
HLA-DPA1*02:02-DPB1*05:01	QPAPELAVFQKELRKA	0.60277843	0.23381111
HLA-DPA1*02:02-DPB1*05:01	QPLITYEKYDVTDSPK	0.30534154	0.9492003
HLA-DPA1*02:02-DPB1*05:01	QPQPMKTFNSTFKKSS	0.6367325	0.05139316
HLA-DPA1*02:02-DPB1*05:01	QQLFDYMNSQSKFKVK	0.6316771	0.006155752
HLA-DPA1*02:02-DPB1*05:01	QQLQQLQAELDKLHKE	0.35967964	0.033096205
HLA-DPA1*02:02-DPB1*05:01	QRDILLEKKKVAQDQL	0.3735932	0.04508794
HLA-DPA1*02:02-DPB1*05:01	QRLLDMIETLKMEHHL	0.49933863	0.034144286
HLA-DPA1*02:02-DPB1*05:01	QTLVPAKVASKNVIPA	0.23883915	0.11008213
HLA-DPA1*02:02-DPB1*05:01	QVASTMLVWSKDDGVS	0.25234756	0.008892712
HLA-DPA1*02:02-DPB1*05:01	RAKNKSKETFLGSVKE	0.64187366	0.029219097
HLA-DPA1*02:02-DPB1*05:01	RAMLALTSTLNKLIKR	0.68725526	0.027221883
HLA-DPA1*02:02-DPB1*05:01	RAYEVLKDEDLRKKYD	0.44601625	0.19765517
HLA-DPA1*02:02-DPB1*05:01	REGDLLFTVAKDPIVN	0.45659125	0.2523887
HLA-DPA1*02:02-DPB1*05:01	REQHPTKIPVIIERYK	0.34738904	0.04632769
HLA-DPA1*02:02-DPB1*05:01	RESALLFDAEKSSASS	0.42534998	0.006470652
HLA-DPA1*02:02-DPB1*05:01	REVLLLKSLGKERKHL	0.6291176	0.005971412
HLA-DPA1*02:02-DPB1*05:01	REYLKTLNEEKRKEEE	0.39332876	0.2020202
HLA-DPA1*02:02-DPB1*05:01	RGSSLKILSKGKRGGH	0.44722134	0.29427767
HLA-DPA1*02:02-DPB1*05:01	RGYMEIEQSVKSFKMP	0.42139098	0.02243242
HLA-DPA1*02:02-DPB1*05:01	RILKVSMKELNKKTPL	0.6779817	0.30878645
HLA-DPA1*02:02-DPB1*05:01	RKESLDVYELDAKQGR	0.37687168	0.021509552
HLA-DPA1*02:02-DPB1*05:01	RKLGLMDNEIKVAKAE	0.43002906	0.05194409
HLA-DPA1*02:02-DPB1*05:01	RLEKRNSDLLLLVDTH	0.6045936	0.1043309
HLA-DPA1*02:02-DPB1*05:01	RLIRVLQDQLKTLQRN	0.58024704	0.091414094
HLA-DPA1*02:02-DPB1*05:01	RLLNFDTELSTKEMRN	0.37055868	0.03489556
HLA-DPA1*02:02-DPB1*05:01	RLMLEFVSNIAKTFEI	0.55376047	0.002441075
HLA-DPA1*02:02-DPB1*05:01	RMDDVYKEPLKCGVSN	0.3057052	0.002736215
HLA-DPA1*02:02-DPB1*05:01	RMDSSEIYTNTYAAGG	0.103715986	0.002022147
HLA-DPA1*02:02-DPB1*05:01	RMMKLIINSLYKNKEI	0.6672031	0.02561948
HLA-DPA1*02:02-DPB1*05:01	RPCGQPVYSSLKKGKK	0.46795803	0.00829907
HLA-DPA1*02:02-DPB1*05:01	RPQGKSYLYFTQFKAE	0.6805445	0.81220645
HLA-DPA1*02:02-DPB1*05:01	RPVLVLSQNTKRESGR	0.48111585	0.29753163
HLA-DPA1*02:02-DPB1*05:01	RPYQPLPEAKKKSKPA	0.2569442	0.13949975
HLA-DPA1*02:02-DPB1*05:01	RPYSKQVSYVIQAEGK	0.42769435	0.49778128
HLA-DPA1*02:02-DPB1*05:01	RQLDALLEALKLKRAG	0.6024619	0.060906805
HLA-DPA1*02:02-DPB1*05:01	RRANSLLEETKQGNLE	0.29636785	0.13850783
HLA-DPA1*02:02-DPB1*05:01	RSLLSMLVEVHKGVHG	0.48726696	0.061930902
HLA-DPA1*02:02-DPB1*05:01	RSSRDFEYYKQFCVPG	0.34613076	0.027234763
HLA-DPA1*02:02-DPB1*05:01	RTIIEFLSFLHLKEAG	0.56276506	0.9199211
HLA-DPA1*02:02-DPB1*05:01	RTPGKEAVAMESYAKA	0.43699297	0.1095592
HLA-DPA1*02:02-DPB1*05:01	RVPRVQEVLLKAVGKE	0.635008	0.8905524
HLA-DPA1*02:02-DPB1*05:01	RVTKVAVKMLKSDATE	0.45170936	0.14135697
HLA-DPA1*02:02-DPB1*05:01	RYLESLGEEQRKEAER	0.31211764	0.017492628
HLA-DPA1*02:02-DPB1*05:01	RYLQLFKNLLKLEELD	0.6480158	0.015082965
HLA-DPA1*02:02-DPB1*05:01	RYLQTLTTIAAEKNST	0.44585332	0.04094351
HLA-DPA1*02:02-DPB1*05:01	RYMKNLDAKQKKASPR	0.3831712	0.023824722
HLA-DPA1*02:02-DPB1*05:01	SAGQPLAYNTKQPTPI	0.15865909	0.02742303
HLA-DPA1*02:02-DPB1*05:01	SDHTALAQFCKEKKIE	0.39609292	0.003676236
HLA-DPA1*02:02-DPB1*05:01	SDLWERLYVEAKDQNG	0.384784	0.6985914
HLA-DPA1*02:02-DPB1*05:01	SDPAAIIHDFEKGMTA	0.2684649	0.008919952
HLA-DPA1*02:02-DPB1*05:01	SDQQKKEELLNAMVAK	0.49159294	0.10252526
HLA-DPA1*02:02-DPB1*05:01	SDSQVFPSLNNKELIN	0.25169998	0.02417339
HLA-DPA1*02:02-DPB1*05:01	SDTAKGYNLLKPMGKV	0.40457693	0.007594395
HLA-DPA1*02:02-DPB1*05:01	SDYGTTFVTAWKNTHN	0.42926237	0.35089317
HLA-DPA1*02:02-DPB1*05:01	SDYNIQKESTLHLVLR	0.5438671	0.8341271
HLA-DPA1*02:02-DPB1*05:01	SEHLKREHSLIKPYQG	0.3356534	0.10934846
HLA-DPA1*02:02-DPB1*05:01	SEIALLQSRLKTEGSD	0.5040987	0.018518977
HLA-DPA1*02:02-DPB1*05:01	SEILRTLTVWKKSPEK	0.7143365	0.120601855
HLA-DPA1*02:02-DPB1*05:01	SEKVKNYSNLLAFCRR	0.7214111	0.004112259
HLA-DPA1*02:02-DPB1*05:01	SELRKQKADFLIFRAL	0.659062	0.26711696
HLA-DPA1*02:02-DPB1*05:01	SEVLTLTNNVNKLLII	0.48745167	0.001701302
HLA-DPA1*02:02-DPB1*05:01	SGEKKTLIVLTNVTKN	0.6505652	0.16136011
HLA-DPA1*02:02-DPB1*05:01	SGLVTLETTIGNKNPA	0.31549355	0.12271784
HLA-DPA1*02:02-DPB1*05:01	SGLYTLQSILKAQLVK	0.73196733	0.06988184
HLA-DPA1*02:02-DPB1*05:01	SGQAKETIPLQETSLY	0.28505695	0.07884567
HLA-DPA1*02:02-DPB1*05:01	SHLEILGLSGAKIQKS	0.3511657	0.021356238
HLA-DPA1*02:02-DPB1*05:01	SHLRKAGTQIENIDED	0.27046174	0.33581415
HLA-DPA1*02:02-DPB1*05:01	SHTLPALLENLKLRKQ	0.51198786	0.28899574
HLA-DPA1*02:02-DPB1*05:01	SIIETMKDQQKREIKQ	0.36381954	0.009584856
HLA-DPA1*02:02-DPB1*05:01	SIIWAMMQNKKTFTKP	0.47719762	0.006154644
HLA-DPA1*02:02-DPB1*05:01	SIKEKTVGRALYAQAR	0.36672628	0.22128019
HLA-DPA1*02:02-DPB1*05:01	SILNSYIPLDKEGNSM	0.39101982	0.04284992
HLA-DPA1*02:02-DPB1*05:01	SIRQAELLLPGAEFHH	0.41731104	0.34736848
HLA-DPA1*02:02-DPB1*05:01	SKELNLVLDEIKRAVS	0.6424183	0.021294063
HLA-DPA1*02:02-DPB1*05:01	SKIYLLVKEEKRYADA	0.58450305	0.011966227
HLA-DPA1*02:02-DPB1*05:01	SKPQALATPNKEEHGK	0.10772963	0.017479213
HLA-DPA1*02:02-DPB1*05:01	SKRAKHFLELKSFKDN	0.5647692	0.24359056
HLA-DPA1*02:02-DPB1*05:01	SKWIKQYTGINAISKK	0.58905286	0.31236297
HLA-DPA1*02:02-DPB1*05:01	SLLIPYLDNLVKHLHS	0.6166771	0.008125932
HLA-DPA1*02:02-DPB1*05:01	SLLMERLSVDYGKKSK	0.55996525	0.030450266
HLA-DPA1*02:02-DPB1*05:01	SLLSMLVEVHKGVHGF	0.5135761	0.010367609
HLA-DPA1*02:02-DPB1*05:01	SLLTLYLDNNKISNIP	0.5389853	0.010836531
HLA-DPA1*02:02-DPB1*05:01	SLPLNTKNSTKEPRLK	0.24012677	0.010801094
HLA-DPA1*02:02-DPB1*05:01	SLQSLLGPSSKFRHAQ	0.48089683	0.002238592
HLA-DPA1*02:02-DPB1*05:01	SLSKKGSLLVARTQPS	0.42592126	0.23601034
HLA-DPA1*02:02-DPB1*05:01	SNLIILEEHLKNKKEF	0.6009272	0.2164356
HLA-DPA1*02:02-DPB1*05:01	SNVEEAFINTAKEIYE	0.38436893	0.046581976
HLA-DPA1*02:02-DPB1*05:01	SPDNALQFRLYGKDYN	0.39529407	0.9174657
HLA-DPA1*02:02-DPB1*05:01	SPEEMKQLNALNKNWR	0.3947015	0.41280898
HLA-DPA1*02:02-DPB1*05:01	SPEKEKTMVNTLSPRG	0.27722076	0.44485798
HLA-DPA1*02:02-DPB1*05:01	SPGMFNFDTFWKNFKS	0.5822319	0.7900375
HLA-DPA1*02:02-DPB1*05:01	SPHMLPLTDLEIKFQY	0.34878224	0.013826229
HLA-DPA1*02:02-DPB1*05:01	SPKAKEALNMLTWRAE	0.49121624	0.04304219
HLA-DPA1*02:02-DPB1*05:01	SPLLYTLIEKTMQNVK	0.68766713	0.9265873
HLA-DPA1*02:02-DPB1*05:01	SPNALVLLIAQEKERN	0.58470124	0.19075148
HLA-DPA1*02:02-DPB1*05:01	SPPIGDLQVFYKESKK	0.5992993	0.21810988
HLA-DPA1*02:02-DPB1*05:01	SPPNYMYNPIKTLKTN	0.38191825	0.9554642
HLA-DPA1*02:02-DPB1*05:01	SPRHKMKIIKSLQKNG	0.53093356	0.4823894
HLA-DPA1*02:02-DPB1*05:01	SPSENSKEAEILEVLR	0.33574066	0.21183276
HLA-DPA1*02:02-DPB1*05:01	SPTGDVLLDETLKHIK	0.4924548	0.57215303
HLA-DPA1*02:02-DPB1*05:01	SQEKVTEMMKKFCAQP	0.4875764	0.006948767
HLA-DPA1*02:02-DPB1*05:01	SQEMEPVITCDKKFRT	0.34229803	0.001713168
HLA-DPA1*02:02-DPB1*05:01	SQLTLKVVSAKPKVHN	0.49241784	0.020361677
HLA-DPA1*02:02-DPB1*05:01	SQQLDVFIATSKHAYA	0.58181816	0.11704306
HLA-DPA1*02:02-DPB1*05:01	SQSSDVVIVSSKYKQR	0.44882855	0.022544097
HLA-DPA1*02:02-DPB1*05:01	SQTMATLKGLVQKGVK	0.3995488	0.033151098
HLA-DPA1*02:02-DPB1*05:01	SQVSKLREKLQLISAL	0.51904446	0.003197276
HLA-DPA1*02:02-DPB1*05:01	SRFQSLNADINKRGAS	0.36388126	0.006401274
HLA-DPA1*02:02-DPB1*05:01	SRGSSLKILSKGKRGG	0.43462464	0.051715154
HLA-DPA1*02:02-DPB1*05:01	SRMVKTYEKLTEIIPK	0.7060087	0.4130661
HLA-DPA1*02:02-DPB1*05:01	SSATMPSMQCKHRSPN	0.14415108	0.003699568
HLA-DPA1*02:02-DPB1*05:01	SSILPFTPPVVKRLLG	0.45371145	0.044772975
HLA-DPA1*02:02-DPB1*05:01	SSLKPFSFLEKEEQLK	0.5659182	0.08784934
HLA-DPA1*02:02-DPB1*05:01	SSNLIILEEHLKNKKE	0.605168	0.49040666
HLA-DPA1*02:02-DPB1*05:01	SSRAQTLAMNVRNFLK	0.5867999	0.10248189
HLA-DPA1*02:02-DPB1*05:01	SSTLTALTTSVLKNNL	0.5711666	0.052856825
HLA-DPA1*02:02-DPB1*05:01	SSVLETVEVLQKEGLK	0.5855496	0.06338124
HLA-DPA1*02:02-DPB1*05:01	SSYLSLTPEQWKSHRS	0.3314435	0.50549364
HLA-DPA1*02:02-DPB1*05:01	STAEPVKEEAKTSNPT	0.05529506	0.029840475
HLA-DPA1*02:02-DPB1*05:01	STFRHFKDTTKNIFDE	0.37583658	0.019661281
HLA-DPA1*02:02-DPB1*05:01	STFVQALVEHVKEECD	0.53770256	0.011077683
HLA-DPA1*02:02-DPB1*05:01	STKQEILAALEKGCSF	0.46388254	0.005632769
HLA-DPA1*02:02-DPB1*05:01	STLTKLGNTISSLFGG	0.5753378	0.023324559
HLA-DPA1*02:02-DPB1*05:01	STPMPALTTVKSQNSK	0.27210438	0.012642046
HLA-DPA1*02:02-DPB1*05:01	SVFRHFGSFQKGQAEA	0.49214184	0.013206567
HLA-DPA1*02:02-DPB1*05:01	SVIIRFVTNTTKESKQ	0.54116696	0.04371499
HLA-DPA1*02:02-DPB1*05:01	SVLEIIAFHCKSPHRH	0.5064433	0.033865802
HLA-DPA1*02:02-DPB1*05:01	SVLKLLNTHHRVRLHS	0.53113705	0.009593816
HLA-DPA1*02:02-DPB1*05:01	SVTMGYYKNEAKTKAD	0.40877467	0.033569936
HLA-DPA1*02:02-DPB1*05:01	SYDWAGGVFLYTSKEK	0.47049674	0.84680474
HLA-DPA1*02:02-DPB1*05:01	SYLSLTPEQWKSHRSY	0.28944418	0.7272632
HLA-DPA1*02:02-DPB1*05:01	SYYDSFKLQTKEFQVL	0.56784594	0.20058243
HLA-DPA1*02:02-DPB1*05:01	TAADMAAQTTKHKWEA	0.14930816	0.22946748
HLA-DPA1*02:02-DPB1*05:01	TAAKIEAPALAFLREN	0.5788465	0.12806281
HLA-DPA1*02:02-DPB1*05:01	TATIVMVTNLKERKEC	0.5788281	0.048155196
HLA-DPA1*02:02-DPB1*05:01	TAVDTAAQISEQKSND	0.09456937	0.1517089
HLA-DPA1*02:02-DPB1*05:01	TCEKELAKINTFYSEK	0.5843708	0.002278022
HLA-DPA1*02:02-DPB1*05:01	TDHVMLFTQTKKQAHR	0.6269738	0.24864113
HLA-DPA1*02:02-DPB1*05:01	TDQLVLIFAGKILKDQ	0.5438596	0.03137704
HLA-DPA1*02:02-DPB1*05:01	TEDVMRMLVDLAKSRG	0.5155419	0.5345164
HLA-DPA1*02:02-DPB1*05:01	TEGSRIATKVLVASTQ	0.27027792	0.9844575
HLA-DPA1*02:02-DPB1*05:01	TEHLSPLTVITKETEK	0.3842862	0.015233407
HLA-DPA1*02:02-DPB1*05:01	TEILKWYLNKIKFDQS	0.57674694	0.058996104
HLA-DPA1*02:02-DPB1*05:01	TELTREGETIIELKYR	0.51331186	0.38214627
HLA-DPA1*02:02-DPB1*05:01	TFKKVYDFLSTFITSG	0.69035953	0.005631151
HLA-DPA1*02:02-DPB1*05:01	TFVQALVEHVKEECDR	0.45067713	0.00756509
HLA-DPA1*02:02-DPB1*05:01	TGAIMTTETTKTARAT	0.19687587	0.12588432
HLA-DPA1*02:02-DPB1*05:01	TGAMLSYLFIVKNELP	0.54240334	0.007061872
HLA-DPA1*02:02-DPB1*05:01	TGDSQETAVAIASRLG	0.13642639	0.08766706
HLA-DPA1*02:02-DPB1*05:01	TGGLSYKEDTKELVVA	0.25779358	0.13521759
HLA-DPA1*02:02-DPB1*05:01	TGKEKENSRMEENAEN	0.061012257	0.19737518
HLA-DPA1*02:02-DPB1*05:01	TGLKALMTVGKEPFPT	0.45560017	0.08517053
HLA-DPA1*02:02-DPB1*05:01	TGLKVFGNEIKLEKPK	0.60264015	0.5434875
HLA-DPA1*02:02-DPB1*05:01	TGLMDMKIFYKGKNTG	0.39524633	0.29961488
HLA-DPA1*02:02-DPB1*05:01	TGMKILNGSNKKSQKR	0.53584516	0.026594246
HLA-DPA1*02:02-DPB1*05:01	TGPLSVLTQSVKNNTQ	0.4644965	0.04404932
HLA-DPA1*02:02-DPB1*05:01	TGSGKTAAFLLPILSQ	0.54761314	0.02637502
HLA-DPA1*02:02-DPB1*05:01	THLIDHLKEQEKSYMK	0.54822266	0.009052787
HLA-DPA1*02:02-DPB1*05:01	THLSLFFVVMKGPNDA	0.5320311	0.005120958
HLA-DPA1*02:02-DPB1*05:01	TIKYLDFVFAVKNENR	0.693962	0.82821816
HLA-DPA1*02:02-DPB1*05:01	TILFYPWEPTSKNELE	0.30102837	0.053528726
HLA-DPA1*02:02-DPB1*05:01	TISREYNELLMAISDS	0.49311098	0.006525812
HLA-DPA1*02:02-DPB1*05:01	TKEFQVLKSLGKLAMG	0.66033244	0.1717716
HLA-DPA1*02:02-DPB1*05:01	TKGLVLGIYSKEKEDD	0.4773051	0.022523507
HLA-DPA1*02:02-DPB1*05:01	TKIEPSVNFLKSPKDN	0.4652606	0.40631676
HLA-DPA1*02:02-DPB1*05:01	TKNKDGVLVDEFGLPQ	0.26635107	0.09079321
HLA-DPA1*02:02-DPB1*05:01	TKQEILAALEKGCSFL	0.5251297	0.005778065
HLA-DPA1*02:02-DPB1*05:01	TKQQKEEDTILVFNVT	0.5128579	0.015711628
HLA-DPA1*02:02-DPB1*05:01	TLPALLENLKLRKQNN	0.46588168	0.7595001
HLA-DPA1*02:02-DPB1*05:01	TLQSILKAQLVKEDKD	0.43124673	0.01872296
HLA-DPA1*02:02-DPB1*05:01	TLSQVLAAKEKHLAEI	0.4240346	0.007189681
HLA-DPA1*02:02-DPB1*05:01	TLSTALNILEKYGRNL	0.5980978	0.003231855
HLA-DPA1*02:02-DPB1*05:01	TLTKLGNTISSLFGGG	0.58992094	0.049954288
HLA-DPA1*02:02-DPB1*05:01	TLVSIYAVPEKIGQVH	0.44013396	0.040962398
HLA-DPA1*02:02-DPB1*05:01	TNPEVFKLEDKQPGNM	0.17850205	0.006849099
HLA-DPA1*02:02-DPB1*05:01	TPEWRKQYIQYEAFKD	0.54696304	0.758896
HLA-DPA1*02:02-DPB1*05:01	TPLYSQLLQAYKWSNK	0.665618	0.01839284
HLA-DPA1*02:02-DPB1*05:01	TPRGTLLAFAEARKMS	0.6234809	0.54091275
HLA-DPA1*02:02-DPB1*05:01	TPVIVTLKENERFFGD	0.5463953	0.066334724
HLA-DPA1*02:02-DPB1*05:01	TQVVKISVHMGRVSLK	0.56986046	0.045519993
HLA-DPA1*02:02-DPB1*05:01	TRYVELFIVVDKERYD	0.6358494	0.12895921
HLA-DPA1*02:02-DPB1*05:01	TSAKTASNVEEAFINT	0.21736884	0.50708485
HLA-DPA1*02:02-DPB1*05:01	TSLDRLVTDVKEKLKQ	0.42367828	0.5742545
HLA-DPA1*02:02-DPB1*05:01	TTGKIAGAGLLFVGGG	0.2647068	0.32889953
HLA-DPA1*02:02-DPB1*05:01	TVEEVFLNLTKESQKN	0.6742486	0.23132482
HLA-DPA1*02:02-DPB1*05:01	TVFGELTDENVKHRKY	0.26134238	0.005674429
HLA-DPA1*02:02-DPB1*05:01	TVIIDLQANPLKGDLA	0.2590272	0.03412596
HLA-DPA1*02:02-DPB1*05:01	TVLGLLESSAEKAPVS	0.34344742	0.009052079
HLA-DPA1*02:02-DPB1*05:01	TVLIKTAEELMNFSKG	0.66335475	0.03915861
HLA-DPA1*02:02-DPB1*05:01	TVLLPLAAAERDLAPG	0.20600556	0.02932489
HLA-DPA1*02:02-DPB1*05:01	TVLMRHENILGFIAAD	0.47113964	0.021814305
HLA-DPA1*02:02-DPB1*05:01	TVQKLAHQIYQFTDKD	0.6355665	0.70597434
HLA-DPA1*02:02-DPB1*05:01	TVRLKVSSTAVRTQHT	0.3237585	0.5199836
HLA-DPA1*02:02-DPB1*05:01	VAEQVLNAVNKGLYRE	0.3922445	0.09829016
HLA-DPA1*02:02-DPB1*05:01	VAFVKHSTVLENTDGK	0.3933536	0.5202779
HLA-DPA1*02:02-DPB1*05:01	VAIASRLGLYSKTSQS	0.4458176	0.023353962
HLA-DPA1*02:02-DPB1*05:01	VAIKTLKAGYSEKQRR	0.34555224	0.10417296
HLA-DPA1*02:02-DPB1*05:01	VAITRVANLLLCMYAK	0.65419203	0.007167739
HLA-DPA1*02:02-DPB1*05:01	VAKIIYIVHDEVKDKA	0.5309753	0.49767327
HLA-DPA1*02:02-DPB1*05:01	VASKNVIPALELVEPI	0.32419378	0.08113021
HLA-DPA1*02:02-DPB1*05:01	VAVFDTGLSEKHPHFK	0.28736588	0.34189773
HLA-DPA1*02:02-DPB1*05:01	VAVGVIKAVDKKAAGA	0.40654096	0.112880014
HLA-DPA1*02:02-DPB1*05:01	VAYLDPLELSEGKVLS	0.31642994	0.106083915
HLA-DPA1*02:02-DPB1*05:01	VDDTQFVRFDNDAASP	0.0715169	0.7401325
HLA-DPA1*02:02-DPB1*05:01	VDDTQFVRFDSDAASQ	0.07557298	0.8831172
HLA-DPA1*02:02-DPB1*05:01	VDFTMKTLEIQGKRVK	0.53276646	0.08149364
HLA-DPA1*02:02-DPB1*05:01	VDIFQVVKALRKARPG	0.61302483	0.77559376
HLA-DPA1*02:02-DPB1*05:01	VDINPLTGIILKAAKR	0.5269634	0.30275726
HLA-DPA1*02:02-DPB1*05:01	VDPKKTIQMGSFRINP	0.41110295	0.3597869
HLA-DPA1*02:02-DPB1*05:01	VDSVFVLYNQEEKILR	0.55781937	0.05294357
HLA-DPA1*02:02-DPB1*05:01	VDVKKTALALAITDSE	0.42648083	0.09358715
HLA-DPA1*02:02-DPB1*05:01	VDVYVPLDFYTRRPRG	0.28755945	0.03338047
HLA-DPA1*02:02-DPB1*05:01	VEIIKVLGTPTREQIR	0.42481855	0.14534728
HLA-DPA1*02:02-DPB1*05:01	VEKMNVFDTELKGLSK	0.6965497	0.013528827
HLA-DPA1*02:02-DPB1*05:01	VEPIHADILLETYKRK	0.6463811	0.52513725
HLA-DPA1*02:02-DPB1*05:01	VEQHIQTIKSKSKDGR	0.3711624	0.039558355
HLA-DPA1*02:02-DPB1*05:01	VETETWTFVAPMKHRR	0.5489077	0.26063523
HLA-DPA1*02:02-DPB1*05:01	VEVDPMLTPEERHLNK	0.19759348	0.06129595
HLA-DPA1*02:02-DPB1*05:01	VEWLRRYLENGKETLQ	0.3495785	0.12122069
HLA-DPA1*02:02-DPB1*05:01	VEYITRYIASLKQRYT	0.702807	0.15077838
HLA-DPA1*02:02-DPB1*05:01	VFIIFFQGDQLKNRVK	0.5905486	0.057721484
HLA-DPA1*02:02-DPB1*05:01	VGEKGKESEKELALVK	0.2534331	0.2114696
HLA-DPA1*02:02-DPB1*05:01	VGEYRAVTELGRPSAE	0.11586047	0.5638757
HLA-DPA1*02:02-DPB1*05:01	VGEYRAVTELGRPVAE	0.12381391	0.5066129
HLA-DPA1*02:02-DPB1*05:01	VGIIIGTIFIIKGVRK	0.62489456	0.26536298
HLA-DPA1*02:02-DPB1*05:01	VGTYVFTLTVKDERNL	0.48547536	0.4681081
HLA-DPA1*02:02-DPB1*05:01	VGVNKDSYLILETLPT	0.44838688	0.1048946
HLA-DPA1*02:02-DPB1*05:01	VIAQALSEYNRQYKDK	0.4451137	0.11980166
HLA-DPA1*02:02-DPB1*05:01	VIEGKQYDSILRVEAV	0.479499	0.010975423
HLA-DPA1*02:02-DPB1*05:01	VIGQLLLHTVKHGEKG	0.58412284	0.33222947
HLA-DPA1*02:02-DPB1*05:01	VIVNMVDVAKALNRPP	0.37894386	0.010721779
HLA-DPA1*02:02-DPB1*05:01	VKYLATLETLTKHYGA	0.678622	0.02174982
HLA-DPA1*02:02-DPB1*05:01	VLGTKNLSQILSDREE	0.25318018	0.048006188
HLA-DPA1*02:02-DPB1*05:01	VLIMELINNVAKAHGG	0.5623294	0.012219938
HLA-DPA1*02:02-DPB1*05:01	VMLQTLNDEVPKYRDQ	0.3369993	0.005381614
HLA-DPA1*02:02-DPB1*05:01	VMPYISTTPAKLRNPC	0.33967373	0.4013595
HLA-DPA1*02:02-DPB1*05:01	VNMLINENEVKQWRDQ	0.3343518	0.032853764
HLA-DPA1*02:02-DPB1*05:01	VNQLLLLDPPRKRLVE	0.59561485	0.018106308
HLA-DPA1*02:02-DPB1*05:01	VPDIFAQIEVNEKKIR	0.5590099	0.8329503
HLA-DPA1*02:02-DPB1*05:01	VPGEGLPLPKTPEKRG	0.0756746	0.13237795
HLA-DPA1*02:02-DPB1*05:01	VQNKSPFEQHVKNSKH	0.31463948	0.02755403
HLA-DPA1*02:02-DPB1*05:01	VQSQKSSSPLSSTRSK	0.28218535	0.08080635
HLA-DPA1*02:02-DPB1*05:01	VRAGKITFAEKVANAE	0.30873087	0.4783303
HLA-DPA1*02:02-DPB1*05:01	VRESNVLHEKSKGKTR	0.26889148	0.017000584
HLA-DPA1*02:02-DPB1*05:01	VRKRRANSLLEETKQG	0.37770948	0.6508411
HLA-DPA1*02:02-DPB1*05:01	VRLMDLLGEGLKRSMD	0.6358664	0.003078229
HLA-DPA1*02:02-DPB1*05:01	VRVGVISFAQKVTNAQ	0.44809496	0.20842734
HLA-DPA1*02:02-DPB1*05:01	VSHLDILAVQEGKHFH	0.288722	0.33318317
HLA-DPA1*02:02-DPB1*05:01	VSKMRMATPLLMQALP	0.71457016	0.9859934
HLA-DPA1*02:02-DPB1*05:01	VSNKALPAPIEKTISK	0.19457652	0.14386573
HLA-DPA1*02:02-DPB1*05:01	VSQLKWFLEDEKRAIG	0.5804272	0.065765984
HLA-DPA1*02:02-DPB1*05:01	VSQLLTLMDGLKQRAH	0.5931043	0.004197755
HLA-DPA1*02:02-DPB1*05:01	VTEEKYQEALAKGDVT	0.2792868	0.46439463
HLA-DPA1*02:02-DPB1*05:01	VTGGKVADMALHYANK	0.47549683	0.94731873
HLA-DPA1*02:02-DPB1*05:01	VTHYKAGDPVILYVNK	0.3841467	0.609022
HLA-DPA1*02:02-DPB1*05:01	VTLYGMLNTLKNRNPN	0.47033608	0.38289326
HLA-DPA1*02:02-DPB1*05:01	VVFDKSSEQILATLKG	0.5633146	0.014710255
HLA-DPA1*02:02-DPB1*05:01	VVGKEPESILQVLSQM	0.3965875	0.006586509
HLA-DPA1*02:02-DPB1*05:01	VVQAPLAFCGKHGTCE	0.18044758	0.00196578
HLA-DPA1*02:02-DPB1*05:01	VYEKLGEQVFGTTGKF	0.51991755	0.18068007
HLA-DPA1*02:02-DPB1*05:01	WAGGVFLYTSKEKSTF	0.57557076	0.03313861
HLA-DPA1*02:02-DPB1*05:01	WEAARVAEQLRAYLEG	0.3197417	0.19229876
HLA-DPA1*02:02-DPB1*05:01	WELRTLISQSKDTASK	0.4506961	0.041084673
HLA-DPA1*02:02-DPB1*05:01	WIMEKTAEHFQEAMEE	0.39651516	0.042632885
HLA-DPA1*02:02-DPB1*05:01	YDGKMYTGLCNFVERW	0.40495384	0.013223735
HLA-DPA1*02:02-DPB1*05:01	YERYNSQLLSFVRDLN	0.5821988	0.29467493
HLA-DPA1*02:02-DPB1*05:01	YFLAGRSMTWVTIGAS	0.16944844	0.001340959
HLA-DPA1*02:02-DPB1*05:01	YGLQILENVIKTRWKI	0.6373121	0.001314249
HLA-DPA1*02:02-DPB1*05:01	YKELIERIPELNKVAR	0.5283922	0.97954196
HLA-DPA1*02:02-DPB1*05:01	YKLLVELVQKKKQAKS	0.61013126	0.006116145
HLA-DPA1*02:02-DPB1*05:01	YNIQKESTLHLVLRLR	0.6353443	0.09994368
HLA-DPA1*02:02-DPB1*05:01	YNKCKQLLQDEKAKCN	0.21980515	0.001348352
HLA-DPA1*02:02-DPB1*05:01	YPAEVTITWRKNGKLV	0.32051855	0.80223143
HLA-DPA1*02:02-DPB1*05:01	YPRLLTFASQLKAGKG	0.7148012	0.7935374
HLA-DPA1*02:02-DPB1*05:01	YPSDFEVIQIKEKQKA	0.5569029	0.32831064
HLA-DPA1*02:02-DPB1*05:01	YPTRTNEELVAFLSKN	0.507838	0.25183627
HLA-DPA1*02:02-DPB1*05:01	YPVKEQESILKTVGKL	0.5828979	0.15661773
HLA-DPA1*02:02-DPB1*05:01	YPYLGTTMDTYKELIE	0.3373238	0.004901244
HLA-DPA1*02:02-DPB1*05:01	YPYVYYKIDCNLLEFK	0.40650412	0.33550867
HLA-DPA1*02:02-DPB1*05:01	YQGERVAWYMLAMGQD	0.4330559	0.012028856
HLA-DPA1*02:02-DPB1*05:01	YQIGLLDEKQKKYFQK	0.45417088	0.005793835
HLA-DPA1*02:02-DPB1*05:01	YSAKSGEVLVNVKEHS	0.3923498	0.70258117
HLA-DPA1*02:02-DPB1*05:01	YSKAKVFEHIGKKTPI	0.56291527	0.26929516
HLA-DPA1*02:02-DPB1*05:01	YSVRGYPTLLLFRGGK	0.50204635	0.028912896
