# Supplementary material for: MHCII-peptide presentation: an assessment of the state-of-the-art prediction methods
Source: Front Immunol. 2024 Mar 12;15:1293706. doi: 10.3389/fimmu.2024.1293706 (PMC11027168; doi:10.3389/fimmu.2024.1293706)
Supplement: Supplementary file 2 [file DataSheet_2.zip › output/BERT/pos/15_HLA-DQA1_03_01_DQB1_03_02.csv]

allele	peptide	affinity_pred	mass_pred
HLA-DQA1*03:01-DQB1*03:02	AAAAAAAAAAAAAAA	0.19773622	0.4543851
HLA-DQA1*03:01-DQB1*03:02	AAHDAGITIFSVGVA	0.38884792	0.020210646
HLA-DQA1*03:01-DQB1*03:02	ADEAEKALGPLLARD	0.2835511	0.021437665
HLA-DQA1*03:01-DQB1*03:02	ADMDQFTASISETPV	0.54955363	0.4924701
HLA-DQA1*03:01-DQB1*03:02	AEAEAAAAAAEPGFD	0.4556233	0.9044167
HLA-DQA1*03:01-DQB1*03:02	AEEDGGTVSQEEEDR	0.5886338	0.4956232
HLA-DQA1*03:01-DQB1*03:02	AEGEHGDGAEEEAPP	0.4006366	0.13329546
HLA-DQA1*03:01-DQB1*03:02	AEGKPGVEAGQEPAE	0.45315868	0.04737856
HLA-DQA1*03:01-DQB1*03:02	AEPVPGIKAEPDESN	0.4309198	0.13994315
HLA-DQA1*03:01-DQB1*03:02	AEQMRKIALESEGRP	0.2367894	0.03684501
HLA-DQA1*03:01-DQB1*03:02	AGDDAPRAVFPSIVG	0.27289447	0.73686916
HLA-DQA1*03:01-DQB1*03:02	AGQRLGVHLHTEARA	0.25473514	0.004393304
HLA-DQA1*03:01-DQB1*03:02	AIAELGIYPAVDPLD	0.42097628	0.09206482
HLA-DQA1*03:01-DQB1*03:02	AISLEHAVHIIEETQ	0.44796327	0.06570889
HLA-DQA1*03:01-DQB1*03:02	AKAAEAAASAYYNPG	0.26975298	0.8294841
HLA-DQA1*03:01-DQB1*03:02	AKASVSVTAEDEGTQ	0.5150304	0.06844854
HLA-DQA1*03:01-DQB1*03:02	ALIDRNIQATLESQK	0.37364396	0.014696306
HLA-DQA1*03:01-DQB1*03:02	ANPAAGSVILLENLR	0.4746424	0.45912737
HLA-DQA1*03:01-DQB1*03:02	APAGPGDSASAALDE	0.48027527	0.43583924
HLA-DQA1*03:01-DQB1*03:02	APGDVEALAPPVRHL	0.25280532	0.26832908
HLA-DQA1*03:01-DQB1*03:02	APGGSGAGEERMPPS	0.16266204	0.2886162
HLA-DQA1*03:01-DQB1*03:02	APGKGILAADESTGS	0.26552334	0.21166357
HLA-DQA1*03:01-DQB1*03:02	APGSSQEADLDAELE	0.45574626	0.40685827
HLA-DQA1*03:01-DQB1*03:02	APKDQQVVTAVEYQE	0.5026974	0.35303977
HLA-DQA1*03:01-DQB1*03:02	APLPQDRGFLVVQGD	0.3815729	0.41542473
HLA-DQA1*03:01-DQB1*03:02	APRDVRVRKIKPLSE	0.27963254	0.14616397
HLA-DQA1*03:01-DQB1*03:02	APRTQDAGIASGPGN	0.20654678	0.7822471
HLA-DQA1*03:01-DQB1*03:02	APVISAEKAYHEQLS	0.3553319	0.4420391
HLA-DQA1*03:01-DQB1*03:02	AQAPDALPAGWEQRE	0.3276642	0.019501874
HLA-DQA1*03:01-DQB1*03:02	AQKSQSTQISQELEE	0.47220838	0.73479646
HLA-DQA1*03:01-DQB1*03:02	ARGDLGIEIPAEKVF	0.5493885	0.237183
HLA-DQA1*03:01-DQB1*03:02	ASSPEQVPVRAEEAR	0.48162413	0.09178812
HLA-DQA1*03:01-DQB1*03:02	ATPLAGVEPVATPVG	0.29769436	0.45644918
HLA-DQA1*03:01-DQB1*03:02	ATVLGLFRVTPEIPA	0.37660855	0.03515989
HLA-DQA1*03:01-DQB1*03:02	AVTEQGAELSNEERN	0.44632655	0.36253032
HLA-DQA1*03:01-DQB1*03:02	AVVDDDANNAKAVVK	0.21437748	0.08111801
HLA-DQA1*03:01-DQB1*03:02	AWAYFSDVDLEKDVH	0.4430942	0.10692731
HLA-DQA1*03:01-DQB1*03:02	AYHGQIAIVAPEALL	0.48633665	0.47138086
HLA-DQA1*03:01-DQB1*03:02	DAADAAAAEEEDGEF	0.68371075	0.62430173
HLA-DQA1*03:01-DQB1*03:02	DAALALLLLDRLNQL	0.35618427	0.028477985
HLA-DQA1*03:01-DQB1*03:02	DAEDLSGSIASPDVK	0.4519998	0.9790789
HLA-DQA1*03:01-DQB1*03:02	DAPRAVFPSIVGRPR	0.112542674	0.18668357
HLA-DQA1*03:01-DQB1*03:02	DDEAAVEEEEEEKKP	0.41590625	0.69268763
HLA-DQA1*03:01-DQB1*03:02	DDEDSLSSAYIQRVN	0.39471465	0.86220396
HLA-DQA1*03:01-DQB1*03:02	DDEDVVGPGQESDDF	0.4913866	0.10122776
HLA-DQA1*03:01-DQB1*03:02	DDQRDLISNNEQLPM	0.21381345	0.05790476
HLA-DQA1*03:01-DQB1*03:02	DDTGPEEGSPPKEEK	0.39479426	0.031484928
HLA-DQA1*03:01-DQB1*03:02	DDVQVETIEPEPEPA	0.6252451	0.88328075
HLA-DQA1*03:01-DQB1*03:02	DEAAVEEEEEEKKPK	0.34670433	0.39418262
HLA-DQA1*03:01-DQB1*03:02	DEDGDLVAFSSDEEL	0.66463715	0.23285195
HLA-DQA1*03:01-DQB1*03:02	DEDKLDTNSVYEPYY	0.37242165	0.120425224
HLA-DQA1*03:01-DQB1*03:02	DEIGLDAAALPGQPM	0.40115887	0.046403367
HLA-DQA1*03:01-DQB1*03:02	DEVEAAAQAAGIHDA	0.34882456	0.873381
HLA-DQA1*03:01-DQB1*03:02	DFKDALARVYGVIPK	0.24097918	0.020516075
HLA-DQA1*03:01-DQB1*03:02	DGFEDVAIGAPQEDD	0.6087006	0.07745959
HLA-DQA1*03:01-DQB1*03:02	DGGFDLSDALPDNEN	0.49407333	0.63876325
HLA-DQA1*03:01-DQB1*03:02	DGIPDRFSGSSSGAE	0.3788579	0.08605502
HLA-DQA1*03:01-DQB1*03:02	DGPITITIVNRDGTR	0.16877975	0.81354505
HLA-DQA1*03:01-DQB1*03:02	DGSAGTAIITEEHAA	0.42299613	0.30078048
HLA-DQA1*03:01-DQB1*03:02	DGSEDKVVEVAEEEE	0.56578064	0.59724116
HLA-DQA1*03:01-DQB1*03:02	DGTFQKWAAVVVPSG	0.30052838	0.9987868
HLA-DQA1*03:01-DQB1*03:02	DHDVEYFLRLAHELG	0.448628	0.048460998
HLA-DQA1*03:01-DQB1*03:02	DIEEAGIVAREFGVN	0.47556642	0.4138536
HLA-DQA1*03:01-DQB1*03:02	DIEIIPIQEEEEEET	0.80658287	0.07875733
HLA-DQA1*03:01-DQB1*03:02	DLADELITPQGHEKL	0.2552512	0.019612247
HLA-DQA1*03:01-DQB1*03:02	DLEDSMIGPEVVHPL	0.33473918	0.102051936
HLA-DQA1*03:01-DQB1*03:02	DLEIDKEGVIEPDTD	0.4057654	0.47804087
HLA-DQA1*03:01-DQB1*03:02	DLRSWTAADMAAQIT	0.3850088	0.99859536
HLA-DQA1*03:01-DQB1*03:02	DNLGAAGAEEEQEEH	0.6013759	0.6240181
HLA-DQA1*03:01-DQB1*03:02	DNYTAYCLGISHMEP	0.4075667	0.007413003
HLA-DQA1*03:01-DQB1*03:02	DPAAAFLAQQESEIA	0.46960816	0.36429197
HLA-DQA1*03:01-DQB1*03:02	DPAHSYTSVMVDGEL	0.5462373	0.9647662
HLA-DQA1*03:01-DQB1*03:02	DPEEKHSMAYQDLHS	0.24773055	0.120609984
HLA-DQA1*03:01-DQB1*03:02	DPEKETIPDIDPNAK	0.19431384	0.8782568
HLA-DQA1*03:01-DQB1*03:02	DPSGSVASISHQEQL	0.45030716	0.77321965
HLA-DQA1*03:01-DQB1*03:02	DPTLGGPARAAEEVM	0.39105588	0.35078055
HLA-DQA1*03:01-DQB1*03:02	DPVPGYSVPAAEHST	0.47521132	0.80431145
HLA-DQA1*03:01-DQB1*03:02	DPYDKPNTIYIERHE	0.24200253	0.9330818
HLA-DQA1*03:01-DQB1*03:02	DQETRNVKAQSQTDR	0.32013673	0.878473
HLA-DQA1*03:01-DQB1*03:02	DQHVVPTAPDTEADN	0.40832236	0.40485963
HLA-DQA1*03:01-DQB1*03:02	DRVESVFETLVEDSA	0.47884133	0.06774008
HLA-DQA1*03:01-DQB1*03:02	DSGDGVTHTVPIYEG	0.4141611	0.95594347
HLA-DQA1*03:01-DQB1*03:02	DSKEDENVPTAPDPP	0.2759449	0.04684227
HLA-DQA1*03:01-DQB1*03:02	DSQDADLAQVESFQE	0.6245372	0.1410986
HLA-DQA1*03:01-DQB1*03:02	DSQDLGQHGLEEDFM	0.39634505	0.71579415
HLA-DQA1*03:01-DQB1*03:02	DSVSIISFPEKEQED	0.6040238	0.4589552
HLA-DQA1*03:01-DQB1*03:02	DTELVETRPAGDGTF	0.24521923	0.45411325
HLA-DQA1*03:01-DQB1*03:02	DTGAALLAESRAEKN	0.46356842	0.37946245
HLA-DQA1*03:01-DQB1*03:02	DVEKGELVAKEIQTT	0.2380974	0.08803284
HLA-DQA1*03:01-DQB1*03:02	DYDDVEIPANTEKAS	0.47485104	0.023833651
HLA-DQA1*03:01-DQB1*03:02	EAFARGTKALMDEVV	0.44199502	0.14273967
HLA-DQA1*03:01-DQB1*03:02	EASDLLERLREEVTK	0.17338493	0.034082763
HLA-DQA1*03:01-DQB1*03:02	EATEEVSLDSPEREP	0.4851412	0.022961441
HLA-DQA1*03:01-DQB1*03:02	EAVTGLHPNQEAHSL	0.3269789	0.009387041
HLA-DQA1*03:01-DQB1*03:02	EDDEDAPMITGFSDD	0.45295992	0.076716915
HLA-DQA1*03:01-DQB1*03:02	EDDRVGLVRGEKARK	0.2848266	0.02913547
HLA-DQA1*03:01-DQB1*03:02	EDDYDTLTDIDSDKN	0.36668998	0.40258035
HLA-DQA1*03:01-DQB1*03:02	EDEDDVLLVPLAEPG	0.6929014	0.04272283
HLA-DQA1*03:01-DQB1*03:02	EDGVVRGASIPFQFR	0.4225287	0.9932353
HLA-DQA1*03:01-DQB1*03:02	EDIEIIPIQEEEEEE	0.83084947	0.1427881
HLA-DQA1*03:01-DQB1*03:02	EDLDETISIVEANPR	0.4485921	0.88157403
HLA-DQA1*03:01-DQB1*03:02	EDPFNIHDLKVNVEH	0.40840873	0.65097314
HLA-DQA1*03:01-DQB1*03:02	EEADNNEDPSIEEED	0.535214	0.12291561
HLA-DQA1*03:01-DQB1*03:02	EEEEDGAAVAEKSHR	0.47970927	0.8057839
HLA-DQA1*03:01-DQB1*03:02	EEEEVAEVEEEEADD	0.6191651	0.38340276
HLA-DQA1*03:01-DQB1*03:02	EEELQAALARVEEEA	0.59431934	0.11112261
HLA-DQA1*03:01-DQB1*03:02	EEETAKESTAEKDEL	0.48885614	0.6249607
HLA-DQA1*03:01-DQB1*03:02	EEGSTIPIQEDYRKP	0.41212934	0.07203866
HLA-DQA1*03:01-DQB1*03:02	EEKESEDKPEIEDVG	0.35811627	0.44922122
HLA-DQA1*03:01-DQB1*03:02	EELEGEITTLNHKLQ	0.15699135	0.9468061
HLA-DQA1*03:01-DQB1*03:02	EETDLISPPQEEVKS	0.41508916	0.008020344
HLA-DQA1*03:01-DQB1*03:02	EGEYQGIPRAESGGK	0.2658942	0.007982982
HLA-DQA1*03:01-DQB1*03:02	EGPSSLDPSQEGPTG	0.20781638	0.010034404
HLA-DQA1*03:01-DQB1*03:02	EHDVVVQLQPNGERD	0.43619043	0.5830341
HLA-DQA1*03:01-DQB1*03:02	EIAAVISPELEHLDK	0.55643725	0.526971
HLA-DQA1*03:01-DQB1*03:02	EIGLDAAALPGQPME	0.41952017	0.07547921
HLA-DQA1*03:01-DQB1*03:02	EISDIGAKIAAVQFT	0.3731314	0.8639234
HLA-DQA1*03:01-DQB1*03:02	EITRTTLQSDQEEID	0.4046748	0.41929165
HLA-DQA1*03:01-DQB1*03:02	EIVDSYLPVILDIIK	0.41594604	0.08396549
HLA-DQA1*03:01-DQB1*03:02	EKEIAAVISPELEHL	0.62810016	0.5762005
HLA-DQA1*03:01-DQB1*03:02	EKKEQTIEIKEEVVG	0.29816234	0.31887835
HLA-DQA1*03:01-DQB1*03:02	EKKYFAATQFEPLAA	0.39970705	0.746099
HLA-DQA1*03:01-DQB1*03:02	ELKDAFQNAYLELGG	0.4326377	0.009174977
HLA-DQA1*03:01-DQB1*03:02	ELLEGKVLPGVDALS	0.30880576	0.5455185
HLA-DQA1*03:01-DQB1*03:02	ELPDGQVITIGNERF	0.38895968	0.74047124
HLA-DQA1*03:01-DQB1*03:02	ELREAFAKVDTDGNG	0.27203712	0.08473649
HLA-DQA1*03:01-DQB1*03:02	ELVETIAATAREIEE	0.47847706	0.27961972
HLA-DQA1*03:01-DQB1*03:02	EPAEVTATVLASRDD	0.4526563	0.92481804
HLA-DQA1*03:01-DQB1*03:02	EPKSQASGPEPELYA	0.43059057	0.26825768
HLA-DQA1*03:01-DQB1*03:02	EPLGDLGAPSELHLQ	0.3157961	0.05744036
HLA-DQA1*03:01-DQB1*03:02	EPLSYTRFSLARQVD	0.34514007	0.86836624
HLA-DQA1*03:01-DQB1*03:02	EPREQGPREADPESE	0.38659677	0.1864059
HLA-DQA1*03:01-DQB1*03:02	EQGPREADPESEADR	0.39969528	0.18165608
HLA-DQA1*03:01-DQB1*03:02	EQMRKIALESEGRPE	0.2800566	0.17416972
HLA-DQA1*03:01-DQB1*03:02	EQREGSLQVGNEAPV	0.39438984	0.017161215
HLA-DQA1*03:01-DQB1*03:02	EQYDLSSLAKSEGGL	0.40085903	0.027552947
HLA-DQA1*03:01-DQB1*03:02	ERIINEPTAAALAYG	0.33798328	0.8686795
HLA-DQA1*03:01-DQB1*03:02	ERLDAGDALFVEAIH	0.44306386	0.19429651
HLA-DQA1*03:01-DQB1*03:02	ERLREEVTKLRMELQ	0.19799589	0.019402575
HLA-DQA1*03:01-DQB1*03:02	ESAAMAASANIENSG	0.37268406	0.27663952
HLA-DQA1*03:01-DQB1*03:02	ESGEHIIAGAGELHL	0.36403498	0.05141763
HLA-DQA1*03:01-DQB1*03:02	ETPDQFMTADETRNL	0.24341244	0.2922772
HLA-DQA1*03:01-DQB1*03:02	EVAEEEEVAEVEEEE	0.6324141	0.34813982
HLA-DQA1*03:01-DQB1*03:02	EVARKLVIIEGDLER	0.40302458	0.087329194
HLA-DQA1*03:01-DQB1*03:02	EVGDTQVVVFKHEKE	0.36979836	0.2087671
HLA-DQA1*03:01-DQB1*03:02	EVKKEEGEAFAREHG	0.31075236	0.16772439
HLA-DQA1*03:01-DQB1*03:02	FAHRDFSAEYEEDGK	0.33903313	0.030699795
HLA-DQA1*03:01-DQB1*03:02	FEIERGVSADDEAKD	0.49892977	0.10733452
HLA-DQA1*03:01-DQB1*03:02	FGADSVPANTENEVE	0.5421036	0.33169886
HLA-DQA1*03:01-DQB1*03:02	FGGDGAAAAATAAVG	0.31218004	0.5226103
HLA-DQA1*03:01-DQB1*03:02	FKDQVILLNKHIDAY	0.19274406	0.005179034
HLA-DQA1*03:01-DQB1*03:02	FPEEERGERSAEEKG	0.40575868	0.75554436
HLA-DQA1*03:01-DQB1*03:02	FPEPPQDQESSPIEN	0.34842768	0.19556364
HLA-DQA1*03:01-DQB1*03:02	FPNIGVEKFLELNSE	0.3428625	0.6181229
HLA-DQA1*03:01-DQB1*03:02	FQGARIITGQEEGAY	0.51816356	0.17977327
HLA-DQA1*03:01-DQB1*03:02	FQKWAAVVVPSGQEQ	0.40777552	0.9930065
HLA-DQA1*03:01-DQB1*03:02	FQKWASVVVPSGQEQ	0.38901624	0.9910178
HLA-DQA1*03:01-DQB1*03:02	FQLRDKYMFATKVVH	0.23174143	0.09779793
HLA-DQA1*03:01-DQB1*03:02	FVEIRMAEGEAEGSV	0.39824438	0.009402283
HLA-DQA1*03:01-DQB1*03:02	GDAEEVRELGTVEEN	0.49206266	0.06648091
HLA-DQA1*03:01-DQB1*03:02	GDVIDSIEANVENAE	0.50381815	0.6568495
HLA-DQA1*03:01-DQB1*03:02	GDYENVIPDFPEDEG	0.5488672	0.85681266
HLA-DQA1*03:01-DQB1*03:02	GEETDLISPPQEEVK	0.48277566	0.062253773
HLA-DQA1*03:01-DQB1*03:02	GEPDYVNGEVAATEA	0.4894699	0.49445915
HLA-DQA1*03:01-DQB1*03:02	GEPNFLPVTEEADIR	0.47475874	0.98099613
HLA-DQA1*03:01-DQB1*03:02	GESEHLLEPAEAERS	0.4960889	0.24030408
HLA-DQA1*03:01-DQB1*03:02	GGKVAPAQPSEEGPG	0.42409912	0.66447794
HLA-DQA1*03:01-DQB1*03:02	GGQTPIAAEIEHFIH	0.43182403	0.50667095
HLA-DQA1*03:01-DQB1*03:02	GHDDDVIDIEDDLDD	0.5321334	0.24055967
HLA-DQA1*03:01-DQB1*03:02	GIPDRFSGSSSGAER	0.3959993	0.41835457
HLA-DQA1*03:01-DQB1*03:02	GITFLSGGQSEEEAS	0.45144168	0.09604423
HLA-DQA1*03:01-DQB1*03:02	GKDYIALNEDLSSWT	0.3070903	0.95789367
HLA-DQA1*03:01-DQB1*03:02	GKLSPHAFKTESGEE	0.20069376	0.39835957
HLA-DQA1*03:01-DQB1*03:02	GLVDVAVGAPLEEQG	0.5579463	0.1337992
HLA-DQA1*03:01-DQB1*03:02	GNPVASLGHSEAETP	0.36912867	0.03680615
HLA-DQA1*03:01-DQB1*03:02	GPAGDATVASEKESV	0.41677296	0.34211165
HLA-DQA1*03:01-DQB1*03:02	GPDVPSTPAAEAKAA	0.37013665	0.5893799
HLA-DQA1*03:01-DQB1*03:02	GPEDEDSFSNAESYE	0.5119585	0.49443406
HLA-DQA1*03:01-DQB1*03:02	GPGAHRGEPAPEDPP	0.34508085	0.9251598
HLA-DQA1*03:01-DQB1*03:02	GPHDVHVQIETSPPA	0.31924656	0.53953135
HLA-DQA1*03:01-DQB1*03:02	GPIDGPSKSGAEEQT	0.27147764	0.21921928
HLA-DQA1*03:01-DQB1*03:02	GPITITIVNRDGTRY	0.12059795	0.45563993
HLA-DQA1*03:01-DQB1*03:02	GPPMDISNKASGEIK	0.19415364	0.1630185
HLA-DQA1*03:01-DQB1*03:02	GPSAAFAPAAAEPKL	0.4768676	0.7242672
HLA-DQA1*03:01-DQB1*03:02	GPTDSYAAISQVDRL	0.41573524	0.86771125
HLA-DQA1*03:01-DQB1*03:02	GPTEEIRALHAAIGG	0.25253966	0.8168106
HLA-DQA1*03:01-DQB1*03:02	GQEEKAGVVSTGLIQ	0.23168045	0.99230397
HLA-DQA1*03:01-DQB1*03:02	GSDLHLIEPLDEGGE	0.4612145	0.017700847
HLA-DQA1*03:01-DQB1*03:02	GSSRKEAESSPFVER	0.40657166	0.02810506
HLA-DQA1*03:01-DQB1*03:02	GTFAHRDFSAEYEED	0.39646032	0.17943995
HLA-DQA1*03:01-DQB1*03:02	GTTDKYGRLDRELQR	0.063342005	0.3088296
HLA-DQA1*03:01-DQB1*03:02	GVEEVTQIPQEEHAA	0.48587587	0.25128528
HLA-DQA1*03:01-DQB1*03:02	GVHHFARAASEFESS	0.4405712	0.4327106
HLA-DQA1*03:01-DQB1*03:02	GVVRGASIPFQFRPE	0.41717586	0.98955125
HLA-DQA1*03:01-DQB1*03:02	HEFEEATNLLADTPD	0.44161138	0.19401483
HLA-DQA1*03:01-DQB1*03:02	HKLQDASAEVERLRR	0.3750942	0.80282766
HLA-DQA1*03:01-DQB1*03:02	HPDRHSGASAEVQKE	0.47920614	0.9470094
HLA-DQA1*03:01-DQB1*03:02	HPPELLFSASLPALG	0.37754264	0.94692403
HLA-DQA1*03:01-DQB1*03:02	HPSSSGSFSDADLAD	0.3328777	0.22296205
HLA-DQA1*03:01-DQB1*03:02	HSTTSSFSIEMEKVG	0.37938133	0.021093834
HLA-DQA1*03:01-DQB1*03:02	IADFGLARVIEDNEY	0.5703279	0.4657848
HLA-DQA1*03:01-DQB1*03:02	IAEDYFMAKAIADRG	0.45535153	0.90912515
HLA-DQA1*03:01-DQB1*03:02	IAEEEAVMEEEEDEE	0.5985072	0.2492151
HLA-DQA1*03:01-DQB1*03:02	IAEFTTNLTEEEEKS	0.503835	0.7571835
HLA-DQA1*03:01-DQB1*03:02	IAFNTPTAVQKEEAR	0.35409343	0.5141473
HLA-DQA1*03:01-DQB1*03:02	IALESEGRPEEQMES	0.37333113	0.14127232
HLA-DQA1*03:01-DQB1*03:02	IDFEDVIAEPEGTHS	0.44798315	0.039783012
HLA-DQA1*03:01-DQB1*03:02	IDIHMNQIGFEREWH	0.31776723	0.6425702
HLA-DQA1*03:01-DQB1*03:02	IDKEGVIEPDTDAPQ	0.33752602	0.846818
HLA-DQA1*03:01-DQB1*03:02	IDPDQADITYEGRQK	0.19924398	0.31537098
HLA-DQA1*03:01-DQB1*03:02	IDPDVAYSSVPYEKG	0.45216274	0.75999933
HLA-DQA1*03:01-DQB1*03:02	IELQDSYLLPISEDK	0.5573457	0.25957978
HLA-DQA1*03:01-DQB1*03:02	IGLEGKGFEPTLEAL	0.35634074	0.006173086
HLA-DQA1*03:01-DQB1*03:02	IIDDADEIPARDGVL	0.31723854	0.288384
HLA-DQA1*03:01-DQB1*03:02	IIDDLANLVENTDEK	0.42651126	0.14802329
HLA-DQA1*03:01-DQB1*03:02	IIDVPVPSFSDSDPA	0.3088488	0.23472023
HLA-DQA1*03:01-DQB1*03:02	IKLVDELMEAPGDVE	0.34923652	0.007891508
HLA-DQA1*03:01-DQB1*03:02	IKTVESITDIRADID	0.4367852	0.980875
HLA-DQA1*03:01-DQB1*03:02	INEPTAAAIAYGLDR	0.49204847	0.91432506
HLA-DQA1*03:01-DQB1*03:02	INIDAGTFSPYEHGE	0.4177739	0.04964735
HLA-DQA1*03:01-DQB1*03:02	IPDRFSGSSSGAERY	0.43481827	0.638407
HLA-DQA1*03:01-DQB1*03:02	IPELNKVARAAAEVA	0.36787808	0.57209694
HLA-DQA1*03:01-DQB1*03:02	IPGDRESQAVVDPPQ	0.36647472	0.95852166
HLA-DQA1*03:01-DQB1*03:02	IPGIPGAAAGVLQEN	0.45057482	0.15343857
HLA-DQA1*03:01-DQB1*03:02	IPSYIEPEDDYDDVE	0.47980106	0.34098223
HLA-DQA1*03:01-DQB1*03:02	IPYPGRTNADVMTAL	0.2116614	0.10398327
HLA-DQA1*03:01-DQB1*03:02	IQDLNRIFPLSEDYS	0.48457775	0.09537946
HLA-DQA1*03:01-DQB1*03:02	IQPEGGTIIVTQNRN	0.3370377	0.58348626
HLA-DQA1*03:01-DQB1*03:02	ISGDTGVIHVVEKEE	0.41249856	0.17906281
HLA-DQA1*03:01-DQB1*03:02	ISLEHAVHIIEETQL	0.46293145	0.013607582
HLA-DQA1*03:01-DQB1*03:02	ISYLTFLPSADEIYD	0.48535687	0.8841713
HLA-DQA1*03:01-DQB1*03:02	ITQRKLEAARAAEQL	0.31744844	0.8861567
HLA-DQA1*03:01-DQB1*03:02	IVDRTTTVVNVEGDA	0.41059408	0.23564287
HLA-DQA1*03:01-DQB1*03:02	IYDPGGSVPSGEASA	0.3986257	0.07062457
HLA-DQA1*03:01-DQB1*03:02	IYGVRYTETWSFLPS	0.29974663	0.22332552
HLA-DQA1*03:01-DQB1*03:02	IYRYDLASGATEQLP	0.38751835	0.535045
HLA-DQA1*03:01-DQB1*03:02	KADRAGVLAGHDNRV	0.2414375	0.1643995
HLA-DQA1*03:01-DQB1*03:02	KAIAKGVGIISEGNE	0.36510155	0.21978989
HLA-DQA1*03:01-DQB1*03:02	KDENLALYVENQFRE	0.4601138	0.022003388
HLA-DQA1*03:01-DQB1*03:02	KDITLGTLGYGENED	0.3761398	0.19098775
HLA-DQA1*03:01-DQB1*03:02	KEETNEIQVVNEEPQ	0.52063555	0.4388504
HLA-DQA1*03:01-DQB1*03:02	KEGTYSLPKSEFVVP	0.3333371	0.71045864
HLA-DQA1*03:01-DQB1*03:02	KEITVATSRTLSYYK	0.21355335	0.52624667
HLA-DQA1*03:01-DQB1*03:02	KGDHVAYSWSEKAGT	0.31870094	0.2861498
HLA-DQA1*03:01-DQB1*03:02	KIDFEDVIAEPEGTH	0.47433373	0.2545805
HLA-DQA1*03:01-DQB1*03:02	KLTDVAIGAPGEEDN	0.51369804	0.0970334
HLA-DQA1*03:01-DQB1*03:02	KLTLDNAAFPFLAYS	0.36676672	0.1382627
HLA-DQA1*03:01-DQB1*03:02	KPKKENIIAFEEIIE	0.51771396	0.4212362
HLA-DQA1*03:01-DQB1*03:02	KPKPEEEVKPVKEPD	0.3399216	0.46353203
HLA-DQA1*03:01-DQB1*03:02	KPSPGKSPGTRPEDE	0.20092767	0.10154419
HLA-DQA1*03:01-DQB1*03:02	KPSPSAAEADFDIVT	0.44577643	0.86843854
HLA-DQA1*03:01-DQB1*03:02	KRFSDATSKAHQLEE	0.3478389	0.061016917
HLA-DQA1*03:01-DQB1*03:02	KRKWEAAHEAEQLRA	0.2702165	0.989814
HLA-DQA1*03:01-DQB1*03:02	KSIYRYDLASGATEQ	0.36892584	0.74583113
HLA-DQA1*03:01-DQB1*03:02	KSQEMVHLVNKESSE	0.2994018	0.05129429
HLA-DQA1*03:01-DQB1*03:02	KTAFDEAIAELDTLN	0.47301254	0.39626822
HLA-DQA1*03:01-DQB1*03:02	KTHLSEVQAFFENQS	0.48965347	0.005167523
HLA-DQA1*03:01-DQB1*03:02	KTTVELLPVNGEFSL	0.45033628	0.5894357
HLA-DQA1*03:01-DQB1*03:02	LAKTAFDEAIAELDT	0.4726553	0.3876244
HLA-DQA1*03:01-DQB1*03:02	LALALSQSEAEEKER	0.52445906	0.0390046
HLA-DQA1*03:01-DQB1*03:02	LAQIDGTLSTIEFQR	0.4133746	0.15817139
HLA-DQA1*03:01-DQB1*03:02	LDGGTGPAREGGAVG	0.24125399	0.10144558
HLA-DQA1*03:01-DQB1*03:02	LDPWSGGGVTKDITD	0.22048685	0.9803394
HLA-DQA1*03:01-DQB1*03:02	LDTDLFVGGVPEDQA	0.633246	0.35236758
HLA-DQA1*03:01-DQB1*03:02	LEQYDLSSLAKSEGG	0.42023847	0.08837798
HLA-DQA1*03:01-DQB1*03:02	LFLVRVVVPYQGPSS	0.18902819	0.25467312
HLA-DQA1*03:01-DQB1*03:02	LGKYISIGSEAEKNK	0.35970676	0.95798826
HLA-DQA1*03:01-DQB1*03:02	LHYETFGKAAPAPQE	0.41288126	0.5413796
HLA-DQA1*03:01-DQB1*03:02	LKPEDSTVLLFEADT	0.5599468	0.05219782
HLA-DQA1*03:01-DQB1*03:02	LKVLRTEKQYLGVYI	0.19964617	0.005157818
HLA-DQA1*03:01-DQB1*03:02	LLLLDRLNQLESKMS	0.118902884	0.003927978
HLA-DQA1*03:01-DQB1*03:02	LNEDLRSWTAADMAA	0.41323817	0.9678122
HLA-DQA1*03:01-DQB1*03:02	LNEDLRSWTAVDTAA	0.4084025	0.8889181
HLA-DQA1*03:01-DQB1*03:02	LNLPTGIPIVYELDK	0.38784698	0.024539152
HLA-DQA1*03:01-DQB1*03:02	LNWAVAAGAEDPGPA	0.48592603	0.4021473
HLA-DQA1*03:01-DQB1*03:02	LPAGPRPSTPGRAHL	0.06805637	0.6243586
HLA-DQA1*03:01-DQB1*03:02	LPGSSQPAVLQPSVE	0.42693278	0.9067419
HLA-DQA1*03:01-DQB1*03:02	LPIGDVATQYFADRD	0.34852648	0.7850647
HLA-DQA1*03:01-DQB1*03:02	LPNIPVQTISRAAAE	0.33459702	0.58217025
HLA-DQA1*03:01-DQB1*03:02	LPQLVGVSTPLQGGS	0.1556404	0.8208162
HLA-DQA1*03:01-DQB1*03:02	LPSDSQDLGQHGLEE	0.23319435	0.2521962
HLA-DQA1*03:01-DQB1*03:02	LPSRDSSGTAVAPEN	0.5624812	0.93738306
HLA-DQA1*03:01-DQB1*03:02	LPYGANKDGIIWVAT	0.21355422	0.07313089
HLA-DQA1*03:01-DQB1*03:02	LQKQVTDLEAEREQK	0.3199965	0.9647552
HLA-DQA1*03:01-DQB1*03:02	LRHDGRLVARPEPAT	0.3314105	0.029368173
HLA-DQA1*03:01-DQB1*03:02	LSAPDALKIITENDH	0.3894788	0.109770015
HLA-DQA1*03:01-DQB1*03:02	LSTAITHVHKEEGSE	0.34877062	0.0979522
HLA-DQA1*03:01-DQB1*03:02	LTSDESTLIEDGGAR	0.3177818	0.3223244
HLA-DQA1*03:01-DQB1*03:02	LVDDYFELVQHEYKK	0.2573188	0.474223
HLA-DQA1*03:01-DQB1*03:02	LVEEIQLFPDPEPVR	0.39894554	0.44060978
HLA-DQA1*03:01-DQB1*03:02	MDGGGSPKGDVDPFY	0.18007804	0.005460876
HLA-DQA1*03:01-DQB1*03:02	MPKYAPKAASARTDL	0.2575655	0.43280607
HLA-DQA1*03:01-DQB1*03:02	MPLDQYSPSFPDTRS	0.15588392	0.14006674
HLA-DQA1*03:01-DQB1*03:02	NHKLQDASAEVERLR	0.4190898	0.9246394
HLA-DQA1*03:01-DQB1*03:02	NKDGIIWVATEGALN	0.40635553	0.3882125
HLA-DQA1*03:01-DQB1*03:02	NPAGPVASAPELESK	0.46041495	0.21984987
HLA-DQA1*03:01-DQB1*03:02	NPEETAAEESWDYVQ	0.4584931	0.83880365
HLA-DQA1*03:01-DQB1*03:02	NPVRASVLRYDDFHI	0.30102092	0.1459714
HLA-DQA1*03:01-DQB1*03:02	PAQSGSTPAAEALPG	0.4337497	0.02543411
HLA-DQA1*03:01-DQB1*03:02	PPSTAPGGSGAGEER	0.2914844	0.019264128
HLA-DQA1*03:01-DQB1*03:02	PRWYFYYLGTGPEAG	0.3589374	0.007332789
HLA-DQA1*03:01-DQB1*03:02	PSDSQDLGQHGLEED	0.32434502	0.25836557
HLA-DQA1*03:01-DQB1*03:02	QLADLAARGEGESPQ	0.38040203	0.01582313
HLA-DQA1*03:01-DQB1*03:02	QPAQPALPIQPEGTR	0.39774853	0.14525798
HLA-DQA1*03:01-DQB1*03:02	QPGREEGSPLELERL	0.40521014	0.031490237
HLA-DQA1*03:01-DQB1*03:02	QPPVPSSPTEEEEEE	0.42774078	0.1158762
HLA-DQA1*03:01-DQB1*03:02	QPSTQEYVLHVYEHL	0.32460937	0.10387649
HLA-DQA1*03:01-DQB1*03:02	QPYPSGADVPFGPPL	0.23561496	0.2601578
HLA-DQA1*03:01-DQB1*03:02	RAPLTATAPQLDDEE	0.50572556	0.4361686
HLA-DQA1*03:01-DQB1*03:02	RDEDGDLVAFSSDEE	0.61447656	0.17976812
HLA-DQA1*03:01-DQB1*03:02	RDLTDYLMKILTERG	0.38200992	0.027352178
HLA-DQA1*03:01-DQB1*03:02	REARAKVIAAEGEMN	0.44541934	0.11335628
HLA-DQA1*03:01-DQB1*03:02	RGDLGIEIPAEKVFL	0.52603084	0.3247111
HLA-DQA1*03:01-DQB1*03:02	RGGEPNFLPVTEEAD	0.5343331	0.47825113
HLA-DQA1*03:01-DQB1*03:02	RGPAGDATVASEKES	0.43344682	0.6373431
HLA-DQA1*03:01-DQB1*03:02	RGYDQSAYDGKDYIA	0.15760307	0.40019503
HLA-DQA1*03:01-DQB1*03:02	RIYDPGGSVPSGEAS	0.39130366	0.299436
HLA-DQA1*03:01-DQB1*03:02	RKVYELSNVQEDSQP	0.34654933	0.70667064
HLA-DQA1*03:01-DQB1*03:02	RPADVSPTSPQPEGL	0.43553552	0.12334411
HLA-DQA1*03:01-DQB1*03:02	RPGGSTKSHPEPQTP	0.18464406	0.25397238
HLA-DQA1*03:01-DQB1*03:02	RPGPTAESASGPSED	0.43223098	0.57582015
HLA-DQA1*03:01-DQB1*03:02	RPGQGIAVPVGEAHR	0.36745527	0.5267665
HLA-DQA1*03:01-DQB1*03:02	RSGASVTEPVAEERG	0.5486534	0.5688888
HLA-DQA1*03:01-DQB1*03:02	RSPPGVGPEEEEGEG	0.31885704	0.014586988
HLA-DQA1*03:01-DQB1*03:02	RVAGESAEPEPEPEA	0.6243395	0.38543007
HLA-DQA1*03:01-DQB1*03:02	SAGIKVIMVTGDHPI	0.25736898	0.31245294
HLA-DQA1*03:01-DQB1*03:02	SDDVQVETIEPEPEP	0.62621343	0.8045045
HLA-DQA1*03:01-DQB1*03:02	SDEDEETETYQEKVH	0.26887387	0.4700857
HLA-DQA1*03:01-DQB1*03:02	SDNWEAITGTGDPEH	0.37971458	0.42343712
HLA-DQA1*03:01-DQB1*03:02	SDSQDLGQHGLEEDF	0.42387483	0.4761958
HLA-DQA1*03:01-DQB1*03:02	SEDKVVEVAEEEEVA	0.58750093	0.78277093
HLA-DQA1*03:01-DQB1*03:02	SEGPSSLDPSQEGPT	0.30371487	0.027747054
HLA-DQA1*03:01-DQB1*03:02	SFLAAAETLKERGAY	0.46265462	0.21275845
HLA-DQA1*03:01-DQB1*03:02	SFPAPNVILTKPEVS	0.22071521	0.025874164
HLA-DQA1*03:01-DQB1*03:02	SFSPGGLAPEISPLE	0.40561324	0.032575674
HLA-DQA1*03:01-DQB1*03:02	SFTDNDVYVGYESVE	0.41405353	0.1761001
HLA-DQA1*03:01-DQB1*03:02	SGIVFFSNPAHPEFR	0.37137917	0.8959606
HLA-DQA1*03:01-DQB1*03:02	SGVHHFARAASEFES	0.44929504	0.28790334
HLA-DQA1*03:01-DQB1*03:02	SGVLEGAVVAGEGQG	0.44645178	0.53429455
HLA-DQA1*03:01-DQB1*03:02	SGYEKHFLPTPEELG	0.38180542	0.29638964
HLA-DQA1*03:01-DQB1*03:02	SHSSGSVLPLGELEG	0.5037055	0.034479838
HLA-DQA1*03:01-DQB1*03:02	SHVDYSNWAPGEPTS	0.2763153	0.041660294
HLA-DQA1*03:01-DQB1*03:02	SIEERRIHQESELHS	0.21502835	0.007121363
HLA-DQA1*03:01-DQB1*03:02	SIWDEFISDEADEKT	0.42701757	0.07774625
HLA-DQA1*03:01-DQB1*03:02	SKEDENVPTAPDPPS	0.2577182	0.028637331
HLA-DQA1*03:01-DQB1*03:02	SKRDTGAALLAESRA	0.4487968	0.07366334
HLA-DQA1*03:01-DQB1*03:02	SLNSHGLELNADILG	0.28348112	0.091944456
HLA-DQA1*03:01-DQB1*03:02	SLPAPATPAEGEEPS	0.54315186	0.10545417
HLA-DQA1*03:01-DQB1*03:02	SPDLTGVVTIYEDLR	0.5346501	0.7035471
HLA-DQA1*03:01-DQB1*03:02	SPEEIDAQLQAEKQK	0.40604174	0.26391062
HLA-DQA1*03:01-DQB1*03:02	SPEPEAEAEAAAGPG	0.468943	0.90124214
HLA-DQA1*03:01-DQB1*03:02	SPGESEHLLEPAEAE	0.48806715	0.45694953
HLA-DQA1*03:01-DQB1*03:02	SPGPASAGGSAEALL	0.37312803	0.57527834
HLA-DQA1*03:01-DQB1*03:02	SPPPAATAAAATADV	0.3505705	0.66026735
HLA-DQA1*03:01-DQB1*03:02	SPSNPPEIVISSRED	0.31940195	0.16761781
HLA-DQA1*03:01-DQB1*03:02	SPTIEAQGTSPAHDN	0.36500755	0.9631302
HLA-DQA1*03:01-DQB1*03:02	SQDLGQHGLEEDFML	0.3592859	0.89078057
HLA-DQA1*03:01-DQB1*03:02	SQKDENLALYVENQF	0.5484749	0.015835196
HLA-DQA1*03:01-DQB1*03:02	SRKEAESSPFVERLL	0.40383765	0.062842056
HLA-DQA1*03:01-DQB1*03:02	SRNEALIALLREGES	0.51225096	0.003178012
HLA-DQA1*03:01-DQB1*03:02	SSRGTRLVFPLEDNA	0.44484627	0.08507783
HLA-DQA1*03:01-DQB1*03:02	SVLRYDDFHIDEDKL	0.23185275	0.14016372
HLA-DQA1*03:01-DQB1*03:02	SVPSGEASAAFERLV	0.37100795	0.25509652
HLA-DQA1*03:01-DQB1*03:02	SVSIISFPEKEQEDV	0.5201819	0.10022241
HLA-DQA1*03:01-DQB1*03:02	SVVGHDVSVSVETQG	0.38416216	0.20549743
HLA-DQA1*03:01-DQB1*03:02	TAADMAAQITKRKWE	0.19092411	0.92939615
HLA-DQA1*03:01-DQB1*03:02	TAADTAAQITQRKLE	0.26255447	0.92971575
HLA-DQA1*03:01-DQB1*03:02	TAPGGSGAGEERMPP	0.17813517	0.09904208
HLA-DQA1*03:01-DQB1*03:02	TAVDTAAQISEQKSN	0.35846707	0.80608976
HLA-DQA1*03:01-DQB1*03:02	TDKLKEAETRAEFAE	0.43051776	0.8966075
HLA-DQA1*03:01-DQB1*03:02	TDSVLGTVSVADTKG	0.3361391	0.7070451
HLA-DQA1*03:01-DQB1*03:02	TFQKWAAVVVPSGQE	0.39270607	0.99668425
HLA-DQA1*03:01-DQB1*03:02	TFQKWASVVVPSGQE	0.37661907	0.9963013
HLA-DQA1*03:01-DQB1*03:02	TGPEEGSPPKEEKEK	0.29912502	0.025213283
HLA-DQA1*03:01-DQB1*03:02	TGRDASVHTLLDALE	0.4669289	0.066566706
HLA-DQA1*03:01-DQB1*03:02	TKIIGSVSKEEEEED	0.52324694	0.5770615
HLA-DQA1*03:01-DQB1*03:02	TKRKWEAAHEAEQLR	0.25201288	0.9978428
HLA-DQA1*03:01-DQB1*03:02	TLADNFNPVSEERGK	0.37605333	0.7231931
HLA-DQA1*03:01-DQB1*03:02	TLNHKLQDASAEVER	0.41963023	0.71235704
HLA-DQA1*03:01-DQB1*03:02	TNPDAASRAIDYVQR	0.32190695	0.49976748
HLA-DQA1*03:01-DQB1*03:02	TPAAEAKAAEAAASA	0.2627517	0.9352514
HLA-DQA1*03:01-DQB1*03:02	TPADGEASGESEPAK	0.37522417	0.68304193
HLA-DQA1*03:01-DQB1*03:02	TPDFIVPLTDLRIPS	0.32595828	0.89110917
HLA-DQA1*03:01-DQB1*03:02	TPDSVIIDSLGQEER	0.47780094	0.8879312
HLA-DQA1*03:01-DQB1*03:02	TPEDTPNKSGAEAKT	0.23326913	0.046283044
HLA-DQA1*03:01-DQB1*03:02	TPEEPPGGESAEEEE	0.55453473	0.3389085
HLA-DQA1*03:01-DQB1*03:02	TPEVHSIFLEGHTFL	0.34175223	0.07653042
HLA-DQA1*03:01-DQB1*03:02	TQRKLEAARAAEQLR	0.29321295	0.98539543
HLA-DQA1*03:01-DQB1*03:02	TSKDSPNKVVPEQPS	0.3173714	0.02806307
HLA-DQA1*03:01-DQB1*03:02	TVDHFVNAIEERGFP	0.5014385	0.61289203
HLA-DQA1*03:01-DQB1*03:02	TYDDGATKLNDEARR	0.22974439	0.008251361
HLA-DQA1*03:01-DQB1*03:02	TYRAQPSVSLGAAYR	0.2415792	0.23070869
HLA-DQA1*03:01-DQB1*03:02	VAEEEEVAEVEEEEA	0.6532933	0.4260613
HLA-DQA1*03:01-DQB1*03:02	VAEFTTSLTNFQKVQ	0.308534	0.48475856
HLA-DQA1*03:01-DQB1*03:02	VAGESAEPEPEPEAD	0.6507906	0.14872536
HLA-DQA1*03:01-DQB1*03:02	VAPGKGILAADESTG	0.3212722	0.37259483
HLA-DQA1*03:01-DQB1*03:02	VDADAADAAAAEEED	0.6310033	0.65686035
HLA-DQA1*03:01-DQB1*03:02	VDIKDLPVSEQQERA	0.42559144	0.17135422
HLA-DQA1*03:01-DQB1*03:02	VDTDQSGVLSDREIR	0.41517183	0.94019204
HLA-DQA1*03:01-DQB1*03:02	VDVKPSPSAAEADFD	0.5182535	0.37317798
HLA-DQA1*03:01-DQB1*03:02	VEAVAYTVVSTVDHF	0.3935839	0.12836143
HLA-DQA1*03:01-DQB1*03:02	VEPDHYVVVGAQRDA	0.45443863	0.51313245
HLA-DQA1*03:01-DQB1*03:02	VESITDIRADIDKKY	0.31681392	0.57633394
HLA-DQA1*03:01-DQB1*03:02	VEVGGGAAGERELDE	0.4872026	0.3397984
HLA-DQA1*03:01-DQB1*03:02	VFAIGALTTQPESPR	0.4973653	0.35694999
HLA-DQA1*03:01-DQB1*03:02	VGDVTGAQAYASTAK	0.3083995	0.99033576
HLA-DQA1*03:01-DQB1*03:02	VGEQDGGLIGAEEKV	0.41543293	0.010784334
HLA-DQA1*03:01-DQB1*03:02	VGGPMDASVEEEGVR	0.43320292	0.5599488
HLA-DQA1*03:01-DQB1*03:02	VGSDSAVTSSGDTPV	0.31617746	0.038778055
HLA-DQA1*03:01-DQB1*03:02	VGSVGGAVTFPLKSK	0.25966674	0.9225459
HLA-DQA1*03:01-DQB1*03:02	VHHGPMAVAFEVYDD	0.42917877	0.018512871
HLA-DQA1*03:01-DQB1*03:02	VIPVTAINLYPDGPE	0.37612852	0.87769794
HLA-DQA1*03:01-DQB1*03:02	VKPSPSAAEADFDIV	0.4982024	0.3036198
HLA-DQA1*03:01-DQB1*03:02	VLRIINEPTAAAIAY	0.33289644	0.8269329
HLA-DQA1*03:01-DQB1*03:02	VLYHYVAVNNPKKQE	0.14305486	0.7846269
HLA-DQA1*03:01-DQB1*03:02	VPEDQAAVALERTFV	0.47239095	0.08284353
HLA-DQA1*03:01-DQB1*03:02	VPEPFGGAIIIGQES	0.5057586	0.9063689
HLA-DQA1*03:01-DQB1*03:02	VPEQTEYATIVFPSG	0.42246988	0.9822031
HLA-DQA1*03:01-DQB1*03:02	VPIYEGYALPHAILR	0.23258236	0.78087306
HLA-DQA1*03:01-DQB1*03:02	VPPDPAQSGSTPAAE	0.44324046	0.69916517
HLA-DQA1*03:01-DQB1*03:02	VPRLPEFADWAQEQG	0.3327528	0.72089213
HLA-DQA1*03:01-DQB1*03:02	VPTDEEQATGLEREI	0.4078996	0.2600797
HLA-DQA1*03:01-DQB1*03:02	VPTIDIHMNQIGFER	0.3289042	0.9297062
HLA-DQA1*03:01-DQB1*03:02	VQNAGYSVSRPEGDT	0.40234646	0.1784959
HLA-DQA1*03:01-DQB1*03:02	VRFDSDAASQRMEPR	0.34224218	0.93625915
HLA-DQA1*03:01-DQB1*03:02	VVEERQAIPLDENEG	0.49039906	0.63338095
HLA-DQA1*03:01-DQB1*03:02	VVREDLVAVEEIRDV	0.46033412	0.25315353
HLA-DQA1*03:01-DQB1*03:02	VVTFAPVNVTTEVKS	0.2905946	0.4030057
HLA-DQA1*03:01-DQB1*03:02	WAYFSDVDLEKDVHS	0.3933502	0.045689825
HLA-DQA1*03:01-DQB1*03:02	WDEDAPAKIPDEEAT	0.5260108	0.16861996
HLA-DQA1*03:01-DQB1*03:02	WDQETRNVKAQSQTD	0.37020254	0.43747777
HLA-DQA1*03:01-DQB1*03:02	WEAVDGSQTETEKKH	0.3282561	0.036253683
HLA-DQA1*03:01-DQB1*03:02	WEKEIAAVISPELEH	0.62974715	0.60703063
HLA-DQA1*03:01-DQB1*03:02	WYFIAGAAPTKEELA	0.5780916	0.25710016
HLA-DQA1*03:01-DQB1*03:02	YDHNFVKAINAIQKS	0.31207287	0.80355644
HLA-DQA1*03:01-DQB1*03:02	YEGEYQGIPRAESGG	0.3411329	0.030325467
HLA-DQA1*03:01-DQB1*03:02	YFTDKAASYTEEDEN	0.45745295	0.06556076
HLA-DQA1*03:01-DQB1*03:02	YGNDALMPSLTETKT	0.37920487	0.01409776
HLA-DQA1*03:01-DQB1*03:02	YGVTQAFPHTEEEVE	0.4885563	0.061096847
HLA-DQA1*03:01-DQB1*03:02	YHEEELESALREAAA	0.3488681	0.01076196
HLA-DQA1*03:01-DQB1*03:02	YHETLAGGAAAPYPA	0.44190142	0.973005
HLA-DQA1*03:01-DQB1*03:02	YKSDQALHSFSEAKK	0.3500858	0.27025378
HLA-DQA1*03:01-DQB1*03:02	YKVKFLASKGHSEKE	0.25877628	0.6530541
HLA-DQA1*03:01-DQB1*03:02	YLNDKGASSARHYTE	0.27743754	0.35951102
HLA-DQA1*03:01-DQB1*03:02	YPAGATGAQAAPQAQ	0.37272343	0.9352681
HLA-DQA1*03:01-DQB1*03:02	YPAPQVSTAVVEPYN	0.4683847	0.9208373
HLA-DQA1*03:01-DQB1*03:02	YPFDFQGARIITGQE	0.46737292	0.97219694
HLA-DQA1*03:01-DQB1*03:02	YPGDVDRSSSAGGQG	0.16873936	0.3649022
HLA-DQA1*03:01-DQB1*03:02	YPLKKLDLVAIPDFE	0.40045646	0.28234753
HLA-DQA1*03:01-DQB1*03:02	YQQYQDATAEEEEDF	0.65942657	0.37782502
HLA-DQA1*03:01-DQB1*03:02	YRDEDGDLVAFSSDE	0.5278601	0.10537273
HLA-DQA1*03:01-DQB1*03:02	YTETWSFLPSLTCTG	0.2788934	0.001712405
HLA-DQA1*03:01-DQB1*03:02	YTVVSTVDHFVNAIE	0.41843733	0.2076014
HLA-DQA1*03:01-DQB1*03:02	YVFVVYFNGHVEAVA	0.358194	0.006272429
