# Supplementary material for: MHCII-peptide presentation: an assessment of the state-of-the-art prediction methods
Source: Front Immunol. 2024 Mar 12;15:1293706. doi: 10.3389/fimmu.2024.1293706 (PMC11027168; doi:10.3389/fimmu.2024.1293706)
Supplement: Supplementary file 2 [file DataSheet_2.zip › output/BERT/pos/16_HLA-DPA1_01_03_DPB1_02_01.csv]

allele	peptide	affinity_pred	mass_pred
HLA-DPA1*01:03-DPB1*02:01	AAAIAGAKLRKVSKQE	0.2668293	0.98794556
HLA-DPA1*01:03-DPB1*02:01	AAAKLLSHPFLSTHLG	0.67914706	0.9987812
HLA-DPA1*01:03-DPB1*02:01	AAASGSSLDSFSRGSL	0.23291135	0.004105848
HLA-DPA1*01:03-DPB1*02:01	AADTLTATNFRVVICH	0.5841728	0.99422395
HLA-DPA1*01:03-DPB1*02:01	AALQELLSKGLIKLVS	0.5034346	0.68916386
HLA-DPA1*01:03-DPB1*02:01	AAPLLMSTDLRTISAQ	0.50316155	0.775505
HLA-DPA1*01:03-DPB1*02:01	AAPQYQKAFQNVFAPR	0.52177495	0.98595667
HLA-DPA1*01:03-DPB1*02:01	AAQLYLKLWNLIKDQI	0.5139677	0.40040928
HLA-DPA1*01:03-DPB1*02:01	AASFHSAVFSLLKANN	0.6946293	0.99398786
HLA-DPA1*01:03-DPB1*02:01	AASLVGKKIVFVTGNA	0.3737833	0.9848914
HLA-DPA1*01:03-DPB1*02:01	AASYIQSKFEDLNKRK	0.658403	0.9989724
HLA-DPA1*01:03-DPB1*02:01	AATLATHELRAVKGPL	0.2650604	0.99805194
HLA-DPA1*01:03-DPB1*02:01	AATVFSKSFEQVSGVT	0.6387155	0.99852675
HLA-DPA1*01:03-DPB1*02:01	AAVERLWDYGMSSSPH	0.18678722	0.010998914
HLA-DPA1*01:03-DPB1*02:01	ADDLEIKLFESSENIE	0.44355968	0.94636744
HLA-DPA1*01:03-DPB1*02:01	ADEGRLFLAEFQSIPR	0.7426211	0.9979677
HLA-DPA1*01:03-DPB1*02:01	ADELTFHEFEEATNLL	0.65715224	0.9031183
HLA-DPA1*01:03-DPB1*02:01	ADHLGFEFFEASAKDN	0.6506814	0.9980776
HLA-DPA1*01:03-DPB1*02:01	ADKGKLSPHAFKTESG	0.21019629	0.9899786
HLA-DPA1*01:03-DPB1*02:01	ADVLKVEVFRQTVADQ	0.653534	0.99841344
HLA-DPA1*01:03-DPB1*02:01	AEAFDDVVGETVGKTD	0.19278115	0.03527348
HLA-DPA1*01:03-DPB1*02:01	AEALAAHKYLLVEFYA	0.7778758	0.90372527
HLA-DPA1*01:03-DPB1*02:01	AEELFARKFNALFAQG	0.6047906	0.99621856
HLA-DPA1*01:03-DPB1*02:01	AEGDLYLHFFQGLSGL	0.6700772	0.66813534
HLA-DPA1*01:03-DPB1*02:01	AELLRHKFFQKAKNKE	0.44147503	0.99868095
HLA-DPA1*01:03-DPB1*02:01	AENQFWHKPYSEIAEK	0.54252994	0.9978177
HLA-DPA1*01:03-DPB1*02:01	AFEFMQRALQDLRKTA	0.2735339	0.7004916
HLA-DPA1*01:03-DPB1*02:01	AFGDMTSEEFRQVMNG	0.54297566	0.9911623
HLA-DPA1*01:03-DPB1*02:01	AFGFQGRLLHLSAGQR	0.39409673	0.9709252
HLA-DPA1*01:03-DPB1*02:01	AFSSFKNRVYLDTVSG	0.5366784	0.99409103
HLA-DPA1*01:03-DPB1*02:01	AGGTFTGEALQYTRDQ	0.38326472	0.9947015
HLA-DPA1*01:03-DPB1*02:01	AGILESKRLNLVKEKT	0.34135848	0.9986639
HLA-DPA1*01:03-DPB1*02:01	AGQATTAYFLYQQQGR	0.40247238	0.14655149
HLA-DPA1*01:03-DPB1*02:01	AGRLVAKAVEGCVSAS	0.17435676	0.59798306
HLA-DPA1*01:03-DPB1*02:01	AGTFRHTLWKRVQGAV	0.6344572	0.9987955
HLA-DPA1*01:03-DPB1*02:01	AGTYYCVKFRKGSPDD	0.30975392	0.98907983
HLA-DPA1*01:03-DPB1*02:01	AKELLQHQFLKIAKPL	0.7244414	0.99750185
HLA-DPA1*01:03-DPB1*02:01	AKHAWCGGNFLEVTEQ	0.7206996	0.99635804
HLA-DPA1*01:03-DPB1*02:01	AKIKLKSSELQAIKTE	0.5347605	0.9352497
HLA-DPA1*01:03-DPB1*02:01	AKPEASFQVWNKDSSS	0.3029477	0.063323624
HLA-DPA1*01:03-DPB1*02:01	AKTQLGRCFQETIGSQ	0.39327738	0.9746912
HLA-DPA1*01:03-DPB1*02:01	ALANIAVDKANLEIMT	0.19442396	0.7215487
HLA-DPA1*01:03-DPB1*02:01	ALLFYGTDFRASAAPL	0.6821139	0.9987451
HLA-DPA1*01:03-DPB1*02:01	ALPEFDGKRFQNVAKE	0.5818855	0.9995958
HLA-DPA1*01:03-DPB1*02:01	ALQELLSKGLIKLVSK	0.5094137	0.98748636
HLA-DPA1*01:03-DPB1*02:01	ANEVISKLYAVHQEGN	0.34315786	0.6630856
HLA-DPA1*01:03-DPB1*02:01	ANRDLIYKQLQQAVTG	0.24570976	0.99622554
HLA-DPA1*01:03-DPB1*02:01	ANSRFATTFYQHLADS	0.8140611	0.9992913
HLA-DPA1*01:03-DPB1*02:01	ANVDFAFSLYKHLVAL	0.7837117	0.99725515
HLA-DPA1*01:03-DPB1*02:01	ANVFTVSYFKNNAYLA	0.782064	0.9948533
HLA-DPA1*01:03-DPB1*02:01	APADVQYDLYLNVANR	0.87004024	0.9981674
HLA-DPA1*01:03-DPB1*02:01	APATINSASLHPEKEF	0.1970853	0.52088696
HLA-DPA1*01:03-DPB1*02:01	APELLFFAKRYKAAFT	0.43198776	0.98084724
HLA-DPA1*01:03-DPB1*02:01	APQKVAISIFQGNSAA	0.62845814	0.97840345
HLA-DPA1*01:03-DPB1*02:01	APQYQKAFQNVFAPRN	0.46176392	0.8339974
HLA-DPA1*01:03-DPB1*02:01	APSGPTFYSKTFPILG	0.6206577	0.93263406
HLA-DPA1*01:03-DPB1*02:01	APTRELAVQIYEEARK	0.44678316	0.99682903
HLA-DPA1*01:03-DPB1*02:01	APVFKEKSYKATVIEG	0.34743652	0.98960245
HLA-DPA1*01:03-DPB1*02:01	APVFVERLYRAAVTEG	0.31522462	0.9912427
HLA-DPA1*01:03-DPB1*02:01	APVPAFEGRSFLAFPT	0.6731636	0.99908334
HLA-DPA1*01:03-DPB1*02:01	APVYASKPFLGTSQRG	0.49996835	0.9992135
HLA-DPA1*01:03-DPB1*02:01	AQAFAVNPLLRVINLN	0.6819608	0.97420454
HLA-DPA1*01:03-DPB1*02:01	AQELMETCYQMNRQME	0.29876858	0.24608326
HLA-DPA1*01:03-DPB1*02:01	AQNLYEKTYLPAVDEK	0.526005	0.9867194
HLA-DPA1*01:03-DPB1*02:01	AQPLLLWKHWLREPAF	0.5696332	0.91093475
HLA-DPA1*01:03-DPB1*02:01	AQRQLIVKEYQAAYGK	0.40061677	0.99342996
HLA-DPA1*01:03-DPB1*02:01	AREEFRPTIYSNVIKG	0.81451887	0.99878436
HLA-DPA1*01:03-DPB1*02:01	AREYIYMHFGEVAKQE	0.68319935	0.9946269
HLA-DPA1*01:03-DPB1*02:01	ASADELTFHEFEEATN	0.5721321	0.92537737
HLA-DPA1*01:03-DPB1*02:01	ASDFGVRVFQQVAQAS	0.50757706	0.9983246
HLA-DPA1*01:03-DPB1*02:01	ASFEAQGALANIAVDK	0.24639612	0.95735234
HLA-DPA1*01:03-DPB1*02:01	ASFHSAVFSLLKANNP	0.63358676	0.9836639
HLA-DPA1*01:03-DPB1*02:01	ASLLSSKKFLENLLEK	0.5660849	0.9874954
HLA-DPA1*01:03-DPB1*02:01	ASNNTASIAQARKLVE	0.14614104	0.009592568
HLA-DPA1*01:03-DPB1*02:01	ASRIIDSLFNTVTDKK	0.65122074	0.9980278
HLA-DPA1*01:03-DPB1*02:01	ASRLASHEYLKAFKVA	0.6344542	0.99739707
HLA-DPA1*01:03-DPB1*02:01	ASTMAFKQMEQISQFL	0.43209413	0.94243795
HLA-DPA1*01:03-DPB1*02:01	ASYVASTKYQKSQGMA	0.43085107	0.9458865
HLA-DPA1*01:03-DPB1*02:01	ATGALEGQMFRKTGKL	0.45152396	0.99855787
HLA-DPA1*01:03-DPB1*02:01	ATGALEGQMFRKTGRL	0.4500757	0.9984382
HLA-DPA1*01:03-DPB1*02:01	ATRLLAQTTLRNVLGT	0.43265694	0.80993223
HLA-DPA1*01:03-DPB1*02:01	ATRLVGSGFKVVVGSR	0.6647027	0.9995225
HLA-DPA1*01:03-DPB1*02:01	ATVIEGKQYDSILRVE	0.4167949	0.9983953
HLA-DPA1*01:03-DPB1*02:01	AVALAGAPYQAVGLVQ	0.51573586	0.76111966
HLA-DPA1*01:03-DPB1*02:01	AVDWIVDRTTTVVNVE	0.20718737	0.13445193
HLA-DPA1*01:03-DPB1*02:01	AVEWFDGKDFQGSKLK	0.47138733	0.9960483
HLA-DPA1*01:03-DPB1*02:01	AVQIMNGLFHIALGGL	0.5521282	0.45193154
HLA-DPA1*01:03-DPB1*02:01	AVSDLHSASEIDMSVK	0.14892669	0.14766347
HLA-DPA1*01:03-DPB1*02:01	AYRKFTSKEYEEIDKR	0.565262	0.999554
HLA-DPA1*01:03-DPB1*02:01	CLRSFQTGLFTAARQS	0.58083373	0.12999769
HLA-DPA1*01:03-DPB1*02:01	CTSPFSYKNVLSLTNK	0.44302022	0.75119627
HLA-DPA1*01:03-DPB1*02:01	DAAFLAKDFNFLTLNN	0.6770471	0.9877823
HLA-DPA1*01:03-DPB1*02:01	DAAQLYLKLWNLIKDQ	0.53416044	0.88074684
HLA-DPA1*01:03-DPB1*02:01	DAGENTALLEAGRSDS	0.03583028	0.007525362
HLA-DPA1*01:03-DPB1*02:01	DAGLEVHQFYPLVKVQ	0.58899194	0.9960569
HLA-DPA1*01:03-DPB1*02:01	DAYDGKDYIALNEDLR	0.3706582	0.99771297
HLA-DPA1*01:03-DPB1*02:01	DDEDSLSSAYIQRVNT	0.31530368	0.6897012
HLA-DPA1*01:03-DPB1*02:01	DDEVFKYLAKAYASNH	0.34844828	0.9847304
HLA-DPA1*01:03-DPB1*02:01	DDQEGLYSLYFHKCLG	0.5229766	0.91814613
HLA-DPA1*01:03-DPB1*02:01	DEDSLSSAYIQRVNTE	0.33773533	0.91411483
HLA-DPA1*01:03-DPB1*02:01	DEGSIIFNKFRSVISY	0.7420122	0.99354327
HLA-DPA1*01:03-DPB1*02:01	DETVRKFLLSQLQKTR	0.62061346	0.80329
HLA-DPA1*01:03-DPB1*02:01	DEVFKYLAKAYASNHP	0.3131285	0.97945464
HLA-DPA1*01:03-DPB1*02:01	DGFRVVKLNEVIRQVD	0.48458278	0.9478936
HLA-DPA1*01:03-DPB1*02:01	DGIVPLRYVKFQNVNS	0.74332035	0.99818105
HLA-DPA1*01:03-DPB1*02:01	DGKDFQGSKLKVSLAR	0.4236006	0.9936904
HLA-DPA1*01:03-DPB1*02:01	DGRCHLEDNLYKRSNE	0.14276092	0.1054834
HLA-DPA1*01:03-DPB1*02:01	DGRTFVEYLNAVTESE	0.40490168	0.040023554
HLA-DPA1*01:03-DPB1*02:01	DGSHYWSKNWAKAAAF	0.40896764	0.98682964
HLA-DPA1*01:03-DPB1*02:01	DGSLSDKRFLFTSNGC	0.3997358	0.8835122
HLA-DPA1*01:03-DPB1*02:01	DGTEFGGSIYQKVNEK	0.6944325	0.9993555
HLA-DPA1*01:03-DPB1*02:01	DHGDFVTPPFRKCSSG	0.3714738	0.982443
HLA-DPA1*01:03-DPB1*02:01	DHGGIITAIAQGMETN	0.11760611	0.23149669
HLA-DPA1*01:03-DPB1*02:01	DHSGAFHNKYYQSIYD	0.5499907	0.9937685
HLA-DPA1*01:03-DPB1*02:01	DIFYTSKLWCNSHRPE	0.3441281	0.9945428
HLA-DPA1*01:03-DPB1*02:01	DIISMKLFQLMVEHTP	0.47393233	0.8053611
HLA-DPA1*01:03-DPB1*02:01	DKAVLGTSNFKVSASP	0.53052735	0.9894557
HLA-DPA1*01:03-DPB1*02:01	DKGHIIVDEFQNTNVK	0.58297145	0.99922884
HLA-DPA1*01:03-DPB1*02:01	DKMEMLFKHFLVEDKS	0.50753623	0.9969454
HLA-DPA1*01:03-DPB1*02:01	DKPLVKVTFFQNGKSK	0.62989557	0.99012727
HLA-DPA1*01:03-DPB1*02:01	DKPLVKVTFFQNGKSQ	0.6135221	0.98956394
HLA-DPA1*01:03-DPB1*02:01	DKQRYLGKGVLKAVDH	0.30345854	0.9983823
HLA-DPA1*01:03-DPB1*02:01	DKSSLVSSLYKVIQEP	0.76932967	0.9941785
HLA-DPA1*01:03-DPB1*02:01	DKVARLAAKALASVSG	0.24855922	0.90746987
HLA-DPA1*01:03-DPB1*02:01	DLDLIQSTPFKPLALK	0.8106653	0.99699306
HLA-DPA1*01:03-DPB1*02:01	DLLVRTQNSWTQDGMN	0.18163992	0.001621896
HLA-DPA1*01:03-DPB1*02:01	DMFPEEFDKTSFHKVR	0.62508756	0.95562565
HLA-DPA1*01:03-DPB1*02:01	DNLSYIEHIFEISRRP	0.49971682	0.9984187
HLA-DPA1*01:03-DPB1*02:01	DNMIASGQLDESIREN	0.13151449	0.28283286
HLA-DPA1*01:03-DPB1*02:01	DNPFSWKNFVDTVRDT	0.5103337	0.9991347
HLA-DPA1*01:03-DPB1*02:01	DPATSASTVDVKPSPS	0.012845518	0.064667344
HLA-DPA1*01:03-DPB1*02:01	DPDPNQLRWKPFEIPK	0.46467063	0.983148
HLA-DPA1*01:03-DPB1*02:01	DPELDYTLMRVCKQMI	0.30967757	0.23050454
HLA-DPA1*01:03-DPB1*02:01	DPGSLLVHSFQQLGRI	0.63056344	0.9959094
HLA-DPA1*01:03-DPB1*02:01	DPKFITSILYENNVIT	0.6717977	0.9790584
HLA-DPA1*01:03-DPB1*02:01	DPKNVLITDFFGSVRK	0.79785275	0.9981354
HLA-DPA1*01:03-DPB1*02:01	DPKSLETSAFVKSYKN	0.62606144	0.9988716
HLA-DPA1*01:03-DPB1*02:01	DPLEFKSHQWFGASVR	0.6111219	0.99854314
HLA-DPA1*01:03-DPB1*02:01	DPNIYLEYNFFETTIK	0.83735454	0.98316985
HLA-DPA1*01:03-DPB1*02:01	DPPRAGLHSKVILAIR	0.32191572	0.94975054
HLA-DPA1*01:03-DPB1*02:01	DPPTHHFELKTFQTVR	0.60835415	0.9995081
HLA-DPA1*01:03-DPB1*02:01	DPSSLSFNMWKEIPIP	0.753494	0.9568712
HLA-DPA1*01:03-DPB1*02:01	DPTTSYVVEDLKPNTE	0.20499712	0.9769057
HLA-DPA1*01:03-DPB1*02:01	DPVFEQQEYKESLREN	0.3683834	0.99457633
HLA-DPA1*01:03-DPB1*02:01	DQGFYTSKDFLPLVAK	0.78084403	0.9997398
HLA-DPA1*01:03-DPB1*02:01	DQSAYDGKDYIALNED	0.36216933	0.99968326
HLA-DPA1*01:03-DPB1*02:01	DRDGTINLSEFQHVIS	0.69030726	0.95638543
HLA-DPA1*01:03-DPB1*02:01	DRFEFECHQPKTCIPN	0.21056382	0.7833697
HLA-DPA1*01:03-DPB1*02:01	DRHISAHKFVLAARSD	0.51889837	0.99121237
HLA-DPA1*01:03-DPB1*02:01	DRIRPLWKHYFQNTQG	0.37553218	0.9920451
HLA-DPA1*01:03-DPB1*02:01	DRLLASTLVHSVKKEQ	0.41779444	0.7483505
HLA-DPA1*01:03-DPB1*02:01	DRNLLSVAYKNVVGAR	0.5109499	0.9975869
HLA-DPA1*01:03-DPB1*02:01	DRQKFSEQVFKVASSD	0.64906627	0.99822366
HLA-DPA1*01:03-DPB1*02:01	DSDIVASSFLKSDKNR	0.66285664	0.99663895
HLA-DPA1*01:03-DPB1*02:01	DSEMDVVRFDDDNSPS	0.13228601	0.14089566
HLA-DPA1*01:03-DPB1*02:01	DSFKLQTKEFQVLKSL	0.6558947	0.99917585
HLA-DPA1*01:03-DPB1*02:01	DSFNTSLFKQTFQRIF	0.7701289	0.9866806
HLA-DPA1*01:03-DPB1*02:01	DSFNTSLFKQTFQRVF	0.77566	0.9919235
HLA-DPA1*01:03-DPB1*02:01	DSGQYWPSIYHTMASP	0.55546725	0.97659045
HLA-DPA1*01:03-DPB1*02:01	DSIQLHAKSFVSNHTA	0.38419142	0.9947368
HLA-DPA1*01:03-DPB1*02:01	DSKLSFREFLLIFRKA	0.6336271	0.99361706
HLA-DPA1*01:03-DPB1*02:01	DSSKLLSGVLFHSSPA	0.66756135	0.99857396
HLA-DPA1*01:03-DPB1*02:01	DVTKLTPLSHEVISRQ	0.24531889	0.9958178
HLA-DPA1*01:03-DPB1*02:01	EAASYIQSKFEDLNKR	0.7180897	0.99912083
HLA-DPA1*01:03-DPB1*02:01	EAKMTFKIFQMNEERL	0.51872325	0.99884605
HLA-DPA1*01:03-DPB1*02:01	EDFSFHYAQLQSNIIE	0.5851866	0.96894634
HLA-DPA1*01:03-DPB1*02:01	EDHFESVQLKTSRSPN	0.271141	0.9930547
HLA-DPA1*01:03-DPB1*02:01	EDLRSWTAADMAAQTT	0.20783505	0.80197364
HLA-DPA1*01:03-DPB1*02:01	EDLRSWTAADTVAQIT	0.21422286	0.62729895
HLA-DPA1*01:03-DPB1*02:01	EDLRSWTAVDTAAQIS	0.19856045	0.6735772
HLA-DPA1*01:03-DPB1*02:01	EDNPFSWKNFVDTVRD	0.52039766	0.9988909
HLA-DPA1*01:03-DPB1*02:01	EDRATWKSNYFLKIIQ	0.81634814	0.9992329
HLA-DPA1*01:03-DPB1*02:01	EDSLSSAYIQRVNTEL	0.39257637	0.7802581
HLA-DPA1*01:03-DPB1*02:01	EEAEMAYKDFLLQSST	0.5274049	0.99263555
HLA-DPA1*01:03-DPB1*02:01	EEFDKTSFHKVRHSED	0.4145766	0.9785563
HLA-DPA1*01:03-DPB1*02:01	EEFLNILFHHILRVEP	0.7066178	0.76045144
HLA-DPA1*01:03-DPB1*02:01	EEKEFLMCKFQEARKL	0.6599754	0.99610054
HLA-DPA1*01:03-DPB1*02:01	EEPAEVTATVLASRDD	0.14409971	0.09165196
HLA-DPA1*01:03-DPB1*02:01	EERNLLSVAYKNVVGG	0.5386651	0.998755
HLA-DPA1*01:03-DPB1*02:01	EFGRFASFEAQGALAN	0.42595503	0.79836076
HLA-DPA1*01:03-DPB1*02:01	EFTDHLFNIAKPRPPW	0.30053595	0.6618605
HLA-DPA1*01:03-DPB1*02:01	EFYEFALEQFQFIRAH	0.764723	0.9961246
HLA-DPA1*01:03-DPB1*02:01	EGFLVHKGFKEALKFH	0.5557202	0.9973653
HLA-DPA1*01:03-DPB1*02:01	EGNEFWSALLEKAYAK	0.6286549	0.99882334
HLA-DPA1*01:03-DPB1*02:01	EGRYLSHTLSASHKKR	0.3566731	0.9734675
HLA-DPA1*01:03-DPB1*02:01	EGSIIFNKFRSVISYK	0.7455254	0.9966299
HLA-DPA1*01:03-DPB1*02:01	EGSKLEKKLFYSTFAT	0.82524127	0.9376565
HLA-DPA1*01:03-DPB1*02:01	EGVSETSFLSKSDHSF	0.33736324	0.11997358
HLA-DPA1*01:03-DPB1*02:01	EIEDAAFLAREKAKAD	0.24124813	0.020210862
HLA-DPA1*01:03-DPB1*02:01	EIEVLNKHLFLTSKPM	0.4676564	0.96027356
HLA-DPA1*01:03-DPB1*02:01	EIGLEGKGFEPTLEAL	0.3205839	0.78410125
HLA-DPA1*01:03-DPB1*02:01	EIKALAGCDFLTISPK	0.7522188	0.996661
HLA-DPA1*01:03-DPB1*02:01	EIVEDLINIHFQRAKN	0.48350912	0.64716756
HLA-DPA1*01:03-DPB1*02:01	EIYKYIVKYFDEILNK	0.6484282	0.8344324
HLA-DPA1*01:03-DPB1*02:01	EKDPIKYSQYQQAIYK	0.7354666	0.96336365
HLA-DPA1*01:03-DPB1*02:01	EKERFDPTQFQDCIIQ	0.61578214	0.9898473
HLA-DPA1*01:03-DPB1*02:01	EKEVAKKQYEKAVSQG	0.112037435	0.6899856
HLA-DPA1*01:03-DPB1*02:01	EKGELVAKEIQTTTGN	0.120037645	0.99775857
HLA-DPA1*01:03-DPB1*02:01	EKIWHHTFYNELRVAP	0.71799207	0.9961093
HLA-DPA1*01:03-DPB1*02:01	EKKYFAATQFEPLAAR	0.9589773	0.9994348
HLA-DPA1*01:03-DPB1*02:01	EKKYYIEKLFERYGEN	0.6205884	0.99407893
HLA-DPA1*01:03-DPB1*02:01	EKLQLVLAPLHSLASQ	0.50995994	0.99070626
HLA-DPA1*01:03-DPB1*02:01	EKPVHFKEFRKNTNSK	0.36180553	0.99290025
HLA-DPA1*01:03-DPB1*02:01	EKRKFVMKPPQVVRVG	0.3823672	0.99514467
HLA-DPA1*01:03-DPB1*02:01	EKRKIIGDTFVKIANE	0.85286593	0.99629515
HLA-DPA1*01:03-DPB1*02:01	EKSIILPKSLISVVRS	0.48278725	0.9710065
HLA-DPA1*01:03-DPB1*02:01	EKTVWDWELMNDIKPI	0.5639562	0.93494713
HLA-DPA1*01:03-DPB1*02:01	ELKWVSSSLRQVVNVY	0.5057088	0.72516656
HLA-DPA1*01:03-DPB1*02:01	ELQEFCPTILQQLDSR	0.6311299	0.6854463
HLA-DPA1*01:03-DPB1*02:01	ELQYATPVFQEVAPRE	0.6524014	0.98970777
HLA-DPA1*01:03-DPB1*02:01	ELRILASTQFEPTAAR	0.7480842	0.9990034
HLA-DPA1*01:03-DPB1*02:01	ELVDYFLNVATAQGRY	0.37041417	0.049731076
HLA-DPA1*01:03-DPB1*02:01	ENKSLIWTLLKQVRPG	0.5052628	0.99240637
HLA-DPA1*01:03-DPB1*02:01	ENRELQSKEFLSAKEE	0.6045554	0.9991764
HLA-DPA1*01:03-DPB1*02:01	EPAGPGGGSPEPYHPT	0.057137966	0.20642038
HLA-DPA1*01:03-DPB1*02:01	EPALGFEYKWWNVLPG	0.6058286	0.9637869
HLA-DPA1*01:03-DPB1*02:01	EPAVGFEYKWWNTLPT	0.6021317	0.9955842
HLA-DPA1*01:03-DPB1*02:01	EPDTIEASNFQLDRKT	0.3767187	0.9974526
HLA-DPA1*01:03-DPB1*02:01	EPEEVLKYSEFFTGSK	0.72083414	0.91966945
HLA-DPA1*01:03-DPB1*02:01	EPGSISDKFFQKSSSR	0.3515456	0.99743766
HLA-DPA1*01:03-DPB1*02:01	EQKKILAKYLLETSGN	0.47867766	0.9976117
HLA-DPA1*01:03-DPB1*02:01	ERAELATEEFLPVTPI	0.87034	0.9994879
HLA-DPA1*01:03-DPB1*02:01	EREELLGPTAQWSVED	0.25029042	0.07640152
HLA-DPA1*01:03-DPB1*02:01	ERKEFKSSSLQDGHTK	0.39199334	0.9825554
HLA-DPA1*01:03-DPB1*02:01	ERNLLSVAYKNVVGGQ	0.49543932	0.9975877
HLA-DPA1*01:03-DPB1*02:01	ERNLLSVAYKNVVGGR	0.5069827	0.99847853
HLA-DPA1*01:03-DPB1*02:01	ESLFHSKKMDLTVNGE	0.20022425	0.9973527
HLA-DPA1*01:03-DPB1*02:01	ETDVNFQGKNLDTVKG	0.26577944	0.9940656
HLA-DPA1*01:03-DPB1*02:01	ETIVWKAFSPTTVNTG	0.4332443	0.50873595
HLA-DPA1*01:03-DPB1*02:01	ETPTLTHETFKALKPG	0.59833306	0.99921876
HLA-DPA1*01:03-DPB1*02:01	ETSVPDHVVWSLFNTL	0.79301006	0.17419614
HLA-DPA1*01:03-DPB1*02:01	EVFKYLAKAYASNHPI	0.39066973	0.9955692
HLA-DPA1*01:03-DPB1*02:01	EVNIKTAEAQLAYELQ	0.35088292	0.76304805
HLA-DPA1*01:03-DPB1*02:01	EVPLKILAHNNFVGRL	0.5757569	0.982094
HLA-DPA1*01:03-DPB1*02:01	EVSTFTGKLYIEFVKG	0.69842917	0.99531716
HLA-DPA1*01:03-DPB1*02:01	EVTFKSILFVPTSAPR	0.64527583	0.9936703
HLA-DPA1*01:03-DPB1*02:01	FAHVIFQNVAKSYLPN	0.6305253	0.93805444
HLA-DPA1*01:03-DPB1*02:01	FAKFEEKFFQTCEKEL	0.57993644	0.99745715
HLA-DPA1*01:03-DPB1*02:01	FAYDGKDYIALNEDLR	0.40649822	0.9992962
HLA-DPA1*01:03-DPB1*02:01	FAYDGKDYLTLNEDLR	0.44060132	0.99870574
HLA-DPA1*01:03-DPB1*02:01	FDGLILHHLFQRLAAL	0.6295296	0.96996546
HLA-DPA1*01:03-DPB1*02:01	FDHKITGKQFYKQVTT	0.37383363	0.99322206
HLA-DPA1*01:03-DPB1*02:01	FDSKLSFREFLLIFRK	0.68418366	0.98529816
HLA-DPA1*01:03-DPB1*02:01	FEAQGALANIAVDKAN	0.1223015	0.75787264
HLA-DPA1*01:03-DPB1*02:01	FEGYCQKCFIEAQNQR	0.37487513	0.4459905
HLA-DPA1*01:03-DPB1*02:01	FGPLFTAKFFNANQWA	0.6272982	0.99613637
HLA-DPA1*01:03-DPB1*02:01	FHLRYTSTKFQDTLHS	0.5958555	0.99396497
HLA-DPA1*01:03-DPB1*02:01	FIEFCSAPFWGVVADR	0.74671584	0.57441884
HLA-DPA1*01:03-DPB1*02:01	FKLQTKEFQVLKSLGK	0.57493347	0.97860634
HLA-DPA1*01:03-DPB1*02:01	FLSLAGNTYQLTRGIG	0.4978603	0.9871355
HLA-DPA1*01:03-DPB1*02:01	FPDSLIVKGFNVVSAW	0.49578986	0.99825114
HLA-DPA1*01:03-DPB1*02:01	FPIQAKTFHHVYSGKD	0.43535206	0.990712
HLA-DPA1*01:03-DPB1*02:01	FPLSFASAEYQEALSR	0.60374635	0.9984185
HLA-DPA1*01:03-DPB1*02:01	FPNIGVEKFLELNSEQ	0.74908197	0.9985364
HLA-DPA1*01:03-DPB1*02:01	FPPPDFAVEAFQHAVS	0.6390055	0.9977158
HLA-DPA1*01:03-DPB1*02:01	FPQLDSTSFANSRDTS	0.4215724	0.8132639
HLA-DPA1*01:03-DPB1*02:01	FPSEHFGKLFGLVMAL	0.4748368	0.025787469
HLA-DPA1*01:03-DPB1*02:01	FPTGYIFDRFKTTVAR	0.5924795	0.99857485
HLA-DPA1*01:03-DPB1*02:01	FRGQYTGHEYHVLSPK	0.47587928	0.9992201
HLA-DPA1*01:03-DPB1*02:01	FRHWFVAKLYMNTHPG	0.5297951	0.99786127
HLA-DPA1*01:03-DPB1*02:01	FRKFHYLPFLPSTEDV	0.62141544	0.9994601
HLA-DPA1*01:03-DPB1*02:01	FSTFTITRLQETTLVA	0.5378718	0.7876388
HLA-DPA1*01:03-DPB1*02:01	FYEFALEQFQFIRAHA	0.699488	0.98876476
HLA-DPA1*01:03-DPB1*02:01	FYEFEWHTAAACVLSK	0.43736854	0.4564095
HLA-DPA1*01:03-DPB1*02:01	GADASATQAARSTDVA	0.021526765	0.1139755
HLA-DPA1*01:03-DPB1*02:01	GAKIQKSDFQKIAHLH	0.63745844	0.995901
HLA-DPA1*01:03-DPB1*02:01	GANVFTVSYFKNNAYL	0.8120484	0.99647254
HLA-DPA1*01:03-DPB1*02:01	GATLINEQWLLTTAKN	0.573316	0.99851644
HLA-DPA1*01:03-DPB1*02:01	GAVYSFDPVGSYQRDS	0.33467615	0.1296924
HLA-DPA1*01:03-DPB1*02:01	GDEVEFKCWESNPKIQ	0.33476812	0.6995156
HLA-DPA1*01:03-DPB1*02:01	GDHLMKSQEFLEDADR	0.49599126	0.9981362
HLA-DPA1*01:03-DPB1*02:01	GDLDVVFASSSKCGKD	0.1947115	0.045470826
HLA-DPA1*01:03-DPB1*02:01	GDNFYFTGVQDINDKR	0.3951893	0.92974854
HLA-DPA1*01:03-DPB1*02:01	GDRIVNTPFQVLMNSE	0.76656157	0.99887896
HLA-DPA1*01:03-DPB1*02:01	GDSFNTSLFKQTFQRI	0.76816165	0.99760056
HLA-DPA1*01:03-DPB1*02:01	GDSFNTSLFKQTFQRV	0.7764743	0.998078
HLA-DPA1*01:03-DPB1*02:01	GEEIATRPFQLVTGRT	0.56919104	0.9991905
HLA-DPA1*01:03-DPB1*02:01	GEPLSYTRFSLARQVD	0.78708047	0.99832785
HLA-DPA1*01:03-DPB1*02:01	GERAELATEEFLPVTP	0.8454666	0.99828416
HLA-DPA1*01:03-DPB1*02:01	GEYYLQNAFLVAYTKK	0.81455123	0.980203
HLA-DPA1*01:03-DPB1*02:01	GFNFLAKVFNSSHSFL	0.5360331	0.99119675
HLA-DPA1*01:03-DPB1*02:01	GFQDSKFHQAINDAHQ	0.3034399	0.72606844
HLA-DPA1*01:03-DPB1*02:01	GGALARERFKVVFAPV	0.74058574	0.98935586
HLA-DPA1*01:03-DPB1*02:01	GGFMARAFQYVKENGG	0.42969176	0.998102
HLA-DPA1*01:03-DPB1*02:01	GGGAFSGKDYTKVDRS	0.31387356	0.99935687
HLA-DPA1*01:03-DPB1*02:01	GGGALLGDRWILTAAH	0.45346287	0.99387395
HLA-DPA1*01:03-DPB1*02:01	GGGYMTNAFQYVQKNR	0.58182275	0.9996632
HLA-DPA1*01:03-DPB1*02:01	GGHIRSVVYQQSSKES	0.4676654	0.9960659
HLA-DPA1*01:03-DPB1*02:01	GGIVDMASSTFQGIQR	0.5424081	0.43048897
HLA-DPA1*01:03-DPB1*02:01	GGRIFRSSDFAKNFVQ	0.6871862	0.9994829
HLA-DPA1*01:03-DPB1*02:01	GGTFTGEALQYTRDQL	0.39560434	0.99341136
HLA-DPA1*01:03-DPB1*02:01	GGYVAYSKAATVTGKL	0.27130014	0.7984521
HLA-DPA1*01:03-DPB1*02:01	GHAGRIIHKLFVNAQR	0.42953	0.99747676
HLA-DPA1*01:03-DPB1*02:01	GHLLPHKWENCMTIDK	0.2174592	0.57965255
HLA-DPA1*01:03-DPB1*02:01	GHNQFAYDGKDYIALN	0.5375887	0.99960756
HLA-DPA1*01:03-DPB1*02:01	GIFYATSFLDLYRNPK	0.8212298	0.9790406
HLA-DPA1*01:03-DPB1*02:01	GIKHAVVMFQTAVGHS	0.35655788	0.58305943
HLA-DPA1*01:03-DPB1*02:01	GILFVQYFHRVPFHRV	0.76654875	0.9826676
HLA-DPA1*01:03-DPB1*02:01	GIVDMASSTFQGIQRA	0.56882393	0.9583086
HLA-DPA1*01:03-DPB1*02:01	GKALAQREFYTVDGQK	0.52646804	0.9816395
HLA-DPA1*01:03-DPB1*02:01	GKEDLIWELLNQAQEH	0.43447003	0.91899025
HLA-DPA1*01:03-DPB1*02:01	GKIIKPLQYQSTVASG	0.35425705	0.9663013
HLA-DPA1*01:03-DPB1*02:01	GKINYVFRHYIFNPRK	0.45820138	0.9961891
HLA-DPA1*01:03-DPB1*02:01	GKPPFEANTYQETYKR	0.56594956	0.99861157
HLA-DPA1*01:03-DPB1*02:01	GKPVTTGVSETVFLPR	0.38998336	0.7572125
HLA-DPA1*01:03-DPB1*02:01	GKSTLVHSLFLTDLYK	0.8838444	0.90291464
HLA-DPA1*01:03-DPB1*02:01	GKSYLYFTQFKAEVRG	0.7902224	0.9953289
HLA-DPA1*01:03-DPB1*02:01	GKTFLEKRYNEDLELE	0.34212038	0.9950161
HLA-DPA1*01:03-DPB1*02:01	GLVVLTYIYFKRLKTM	0.5899588	0.04145097
HLA-DPA1*01:03-DPB1*02:01	GNCGFSGNEYKKCATG	0.30371568	0.6947032
HLA-DPA1*01:03-DPB1*02:01	GNDAYKKKDFDTALKH	0.3339283	0.9908749
HLA-DPA1*01:03-DPB1*02:01	GNEYVFSQLLQCKQLD	0.48924783	0.96777
HLA-DPA1*01:03-DPB1*02:01	GNGLAWKIFNGTKKST	0.44146803	0.99628705
HLA-DPA1*01:03-DPB1*02:01	GNIAATVFRNSLQEAE	0.55024177	0.95608366
HLA-DPA1*01:03-DPB1*02:01	GNIFSCSVMHEALHNR	0.42585313	0.98888284
HLA-DPA1*01:03-DPB1*02:01	GNQIGAKFWEVISDEH	0.5965578	0.998436
HLA-DPA1*01:03-DPB1*02:01	GNQIGAKFWEVISDEH	0.5965578	0.998436
HLA-DPA1*01:03-DPB1*02:01	GPAPEAITDKIFQISK	0.33118853	0.9873532
HLA-DPA1*01:03-DPB1*02:01	GPDSLTVHLIHEVTKV	0.33948427	0.99000585
HLA-DPA1*01:03-DPB1*02:01	GPLFTAKFFNANQWAD	0.59756255	0.9961969
HLA-DPA1*01:03-DPB1*02:01	GPNEAMVVSGFCRSPP	0.39771375	0.3675979
HLA-DPA1*01:03-DPB1*02:01	GPSSAYTQTQFHNLRN	0.61037785	0.9991536
HLA-DPA1*01:03-DPB1*02:01	GPVGVFEWEAFARGTK	0.72497165	0.99924743
HLA-DPA1*01:03-DPB1*02:01	GPVLVFEKILYKFCRD	0.5231431	0.44321758
HLA-DPA1*01:03-DPB1*02:01	GQATTAYFLYQQQGRL	0.44454184	0.27543992
HLA-DPA1*01:03-DPB1*02:01	GQEEKTGVVSTGLIHN	0.14185826	0.91678494
HLA-DPA1*01:03-DPB1*02:01	GQHVTGSPFQFTVGPL	0.53245384	0.9947972
HLA-DPA1*01:03-DPB1*02:01	GQKKLISAPFLFYPQR	0.837018	0.9929508
HLA-DPA1*01:03-DPB1*02:01	GQLFFSSKFQKLETFK	0.88828504	0.9941351
HLA-DPA1*01:03-DPB1*02:01	GQLYQWEPFTEVQGSQ	0.7269678	0.9925887
HLA-DPA1*01:03-DPB1*02:01	GRSFTTSNIRKVHVRT	0.4628514	0.95436555
HLA-DPA1*01:03-DPB1*02:01	GRSVSFVYYQQTLQGD	0.60845155	0.9276582
HLA-DPA1*01:03-DPB1*02:01	GSHISGRGFLLTYASS	0.58028734	0.9970595
HLA-DPA1*01:03-DPB1*02:01	GSHSLKYFHTSVSRPG	0.2930273	0.9937474
HLA-DPA1*01:03-DPB1*02:01	GSLLVHSFQQLGRIDS	0.5301592	0.9666201
HLA-DPA1*01:03-DPB1*02:01	GSSDEEFAAALYHFNH	0.5408147	0.8134648
HLA-DPA1*01:03-DPB1*02:01	GSTFWSHPFNSLCHPK	0.6833693	0.9956673
HLA-DPA1*01:03-DPB1*02:01	GTALLASLWHHVAPVA	0.6975518	0.99286044
HLA-DPA1*01:03-DPB1*02:01	GTINLSEFQHVISRSP	0.5919255	0.97315776
HLA-DPA1*01:03-DPB1*02:01	GTKNFMKNLFLLSTRQ	0.66262496	0.98445404
HLA-DPA1*01:03-DPB1*02:01	GTPMFVVKAYLPVNES	0.6416514	0.999193
HLA-DPA1*01:03-DPB1*02:01	GTTTFAVTSILRVAAE	0.811108	0.9888853
HLA-DPA1*01:03-DPB1*02:01	GVDLTGPQLYGVHPHG	0.16846927	0.53837234
HLA-DPA1*01:03-DPB1*02:01	GVDQFHGTEYVCCPQT	0.45464504	0.99693215
HLA-DPA1*01:03-DPB1*02:01	GVPIGYKGSTFHRVIK	0.72912407	0.99896556
HLA-DPA1*01:03-DPB1*02:01	GVTYYFKVFAVSHGRE	0.56149703	0.9991954
HLA-DPA1*01:03-DPB1*02:01	GWDFLYSKYQFSLSST	0.646026	0.76334965
HLA-DPA1*01:03-DPB1*02:01	GYDQSAYDGKDYIALN	0.45561352	0.9983835
HLA-DPA1*01:03-DPB1*02:01	GYEQFAYDGKDYLTLN	0.5923254	0.9985007
HLA-DPA1*01:03-DPB1*02:01	GYGYKGSKFHRVIKDF	0.6903397	0.99928236
HLA-DPA1*01:03-DPB1*02:01	GYHQYAYDGKDYIALK	0.45466137	0.99945337
HLA-DPA1*01:03-DPB1*02:01	GYMMAKKHLEINPDHP	0.23258905	0.98995984
HLA-DPA1*01:03-DPB1*02:01	GYNQFAYDGKDYIALN	0.53280395	0.99924076
HLA-DPA1*01:03-DPB1*02:01	GYRQDAYDGKDYIALN	0.4374978	0.9969667
HLA-DPA1*01:03-DPB1*02:01	HAPVYASKPFLGTSQR	0.50030404	0.9993979
HLA-DPA1*01:03-DPB1*02:01	HDGIVTAEELESYMDP	0.30832353	0.16779844
HLA-DPA1*01:03-DPB1*02:01	HDSNIYIKPFLSSAPE	0.5769745	0.996863
HLA-DPA1*01:03-DPB1*02:01	HDVTFYKTWYRSSRGE	0.4319843	0.9844224
HLA-DPA1*01:03-DPB1*02:01	HEEFKKYEMMKEHERR	0.26846907	0.78477776
HLA-DPA1*01:03-DPB1*02:01	HGDFVTPPFRKCSSGQ	0.35471573	0.9355308
HLA-DPA1*01:03-DPB1*02:01	HGDYAYHPLQEMNGEP	0.33125174	0.9897931
HLA-DPA1*01:03-DPB1*02:01	HGKTFILKTFLPCPAE	0.730044	0.99892056
HLA-DPA1*01:03-DPB1*02:01	HGVLHTKFWVVDQTHF	0.5892318	0.96094114
HLA-DPA1*01:03-DPB1*02:01	HLHKYVVVYFREIDTK	0.6911883	0.9929091
HLA-DPA1*01:03-DPB1*02:01	HNALLSKRLLALTSSD	0.3790294	0.9399311
HLA-DPA1*01:03-DPB1*02:01	HPDYSVVLLLRLAKTY	0.57105476	0.070637435
HLA-DPA1*01:03-DPB1*02:01	HPEYFTGTTFCVAVDS	0.66975045	0.89650136
HLA-DPA1*01:03-DPB1*02:01	HPVELLARDFEKNYNM	0.3998731	0.99834013
HLA-DPA1*01:03-DPB1*02:01	HQEYLNSILQHAKDFK	0.41699687	0.7501224
HLA-DPA1*01:03-DPB1*02:01	HQIFEGKVFYPTENAL	0.5231143	0.99802464
HLA-DPA1*01:03-DPB1*02:01	HQQRLQGHLLRQQEQQ	0.20866022	0.9281699
HLA-DPA1*01:03-DPB1*02:01	HSGAFHNKYYQSIYDT	0.55847174	0.9992849
HLA-DPA1*01:03-DPB1*02:01	IAEALVSKGLATVIRY	0.35884586	0.9084546
HLA-DPA1*01:03-DPB1*02:01	IAIYGTNFCTSARNAF	0.40642756	0.29956347
HLA-DPA1*01:03-DPB1*02:01	IATEFNQLQFHAVQSK	0.6189653	0.9924809
HLA-DPA1*01:03-DPB1*02:01	IDDLFSGKLYLIGIAA	0.4893032	0.9488754
HLA-DPA1*01:03-DPB1*02:01	IDIILGRHFEQMKDDA	0.52250725	0.9983203
HLA-DPA1*01:03-DPB1*02:01	IDKVHLFVDQQWLAVR	0.65029806	0.8816969
HLA-DPA1*01:03-DPB1*02:01	IDRWYHPGCFVKNREE	0.27391413	0.9048505
HLA-DPA1*01:03-DPB1*02:01	IDWFDGKEFSGNPIKV	0.40367562	0.9822054
HLA-DPA1*01:03-DPB1*02:01	IEAGFMTKDLAACIKG	0.2581531	0.9743546
HLA-DPA1*01:03-DPB1*02:01	IFKQFHFKDFNRAFGF	0.6181455	0.9970311
HLA-DPA1*01:03-DPB1*02:01	IFNGKSYEECIIESRA	0.30655023	0.66984427
HLA-DPA1*01:03-DPB1*02:01	IHQFLSEQFLESEQKQ	0.7123591	0.99889135
HLA-DPA1*01:03-DPB1*02:01	IIKRFEQKGFRLVAMK	0.5660696	0.9990562
HLA-DPA1*01:03-DPB1*02:01	IIKRFEQKGFRLVGLK	0.56150645	0.99821645
HLA-DPA1*01:03-DPB1*02:01	IKENLESRRFQVVDSR	0.55757654	0.99794835
HLA-DPA1*01:03-DPB1*02:01	ILKELEESSFRKTFED	0.5618165	0.9838702
HLA-DPA1*01:03-DPB1*02:01	ILRQLGSKVLLPLTYE	0.6272108	0.83709985
HLA-DPA1*01:03-DPB1*02:01	IPGRLNQTTFTATRPG	0.45126092	0.9852195
HLA-DPA1*01:03-DPB1*02:01	IPGRVASSGLQSVVHR	0.29476818	0.9934327
HLA-DPA1*01:03-DPB1*02:01	IPQLADSLFERTTNSS	0.5090021	0.9811705
HLA-DPA1*01:03-DPB1*02:01	IPQNFIADYFETSSQC	0.6848199	0.9197192
HLA-DPA1*01:03-DPB1*02:01	IPSAVYVAQLYHQVSK	0.6624053	0.99858475
HLA-DPA1*01:03-DPB1*02:01	IQAQMVTTDFQKIFPM	0.6597653	0.9970587
HLA-DPA1*01:03-DPB1*02:01	IQDLTVKYFEITAKAQ	0.5239268	0.9972309
HLA-DPA1*01:03-DPB1*02:01	IQNQLREKIFAIEGTQ	0.42833793	0.85579205
HLA-DPA1*01:03-DPB1*02:01	IRPLWKHYFQNTQGLI	0.5047386	0.9864931
HLA-DPA1*01:03-DPB1*02:01	ISEDVITGPTIKNMDG	0.11276161	0.1652001
HLA-DPA1*01:03-DPB1*02:01	ISGFAHSCFQYAIQKK	0.6320934	0.9625117
HLA-DPA1*01:03-DPB1*02:01	ISIMTYSEFKHCWDTF	0.63273793	0.8705624
HLA-DPA1*01:03-DPB1*02:01	ISKFFGKELSTTLNAD	0.4456404	0.99426556
HLA-DPA1*01:03-DPB1*02:01	ISKYVGEVFNIVSQQS	0.73025495	0.9969007
HLA-DPA1*01:03-DPB1*02:01	ISNFEYLMFLNTIAGR	0.6732155	0.91355973
HLA-DPA1*01:03-DPB1*02:01	ITKDLFQVAFNRVARG	0.622193	0.9961649
HLA-DPA1*01:03-DPB1*02:01	IVDMASSTFQGIQRAA	0.53081125	0.8740816
HLA-DPA1*01:03-DPB1*02:01	IVDVHFDPTTAFRAPD	0.30579934	0.44767195
HLA-DPA1*01:03-DPB1*02:01	IVEKLSSLPFQKIQHS	0.6861131	0.998672
HLA-DPA1*01:03-DPB1*02:01	IVPLRYVKFQNVNSVT	0.749194	0.9988384
HLA-DPA1*01:03-DPB1*02:01	IVSFYFKLFKNFKDDQ	0.548254	0.99732697
HLA-DPA1*01:03-DPB1*02:01	KAALLNQHYQVNFKGK	0.35054445	0.99482375
HLA-DPA1*01:03-DPB1*02:01	KAHLTNQYMQRVAGMR	0.35216066	0.9488592
HLA-DPA1*01:03-DPB1*02:01	KAQINQRNFEVTTEEE	0.19996974	0.99476546
HLA-DPA1*01:03-DPB1*02:01	KASNDMYHSRALQVVR	0.46070972	0.94237936
HLA-DPA1*01:03-DPB1*02:01	KCWKFEHCNFNDVTTR	0.48541898	0.78187954
HLA-DPA1*01:03-DPB1*02:01	KDGLLGSRYKKAVFRE	0.5539701	0.96290845
HLA-DPA1*01:03-DPB1*02:01	KDKQFVAKVMQVLNAD	0.5136545	0.99551046
HLA-DPA1*01:03-DPB1*02:01	KDPEEFLNILFHHILR	0.7440043	0.9550269
HLA-DPA1*01:03-DPB1*02:01	KDQIFGSHLHKVCERE	0.529132	0.9856496
HLA-DPA1*01:03-DPB1*02:01	KDRLLASTLVHSVKKE	0.5576468	0.95995486
HLA-DPA1*01:03-DPB1*02:01	KEDHFESVQLKTSRSP	0.37373596	0.9853756
HLA-DPA1*01:03-DPB1*02:01	KEELSGSLLQSVQEAL	0.5723802	0.9165555
HLA-DPA1*01:03-DPB1*02:01	KEFAEKKFKEVAEAYE	0.3990198	0.99670136
HLA-DPA1*01:03-DPB1*02:01	KEFEGKTLVSVTKEGL	0.3529455	0.98973095
HLA-DPA1*01:03-DPB1*02:01	KEKLATAQFKINKKHE	0.5047824	0.99915725
HLA-DPA1*01:03-DPB1*02:01	KEKPVHFKEFRKNTNS	0.33694956	0.99245673
HLA-DPA1*01:03-DPB1*02:01	KGCTIVKPFNLSQGKK	0.34339896	0.43923134
HLA-DPA1*01:03-DPB1*02:01	KGYYQMKKVVKTVAVK	0.27486867	0.83076346
HLA-DPA1*01:03-DPB1*02:01	KHAWCGGNFLEVTEQI	0.72429997	0.8683273
HLA-DPA1*01:03-DPB1*02:01	KHPVMSVSYKEVDRYD	0.50114185	0.89220107
HLA-DPA1*01:03-DPB1*02:01	KIDDLFSGKLYLIGIA	0.56968135	0.82769555
HLA-DPA1*01:03-DPB1*02:01	KIDIVVLAFQKASSIV	0.50425106	0.68249935
HLA-DPA1*01:03-DPB1*02:01	KIGILHENFQTLKAED	0.6815454	0.9969106
HLA-DPA1*01:03-DPB1*02:01	KIQRFLSQPFQVAEVF	0.79589313	0.9955412
HLA-DPA1*01:03-DPB1*02:01	KIRVTSKALELVKQEG	0.38323405	0.9910518
HLA-DPA1*01:03-DPB1*02:01	KKDLYLASVFHATAFE	0.8625677	0.9988874
HLA-DPA1*01:03-DPB1*02:01	KKGTVYLTPYRVIFLS	0.76111263	0.6947181
HLA-DPA1*01:03-DPB1*02:01	KKKIYKYKKVLSNPSR	0.27464056	0.9898077
HLA-DPA1*01:03-DPB1*02:01	KKLEVLTKEFYSLQAS	0.7424157	0.9082122
HLA-DPA1*01:03-DPB1*02:01	KKLIGKKVNVTVDYIR	0.32332557	0.9403774
HLA-DPA1*01:03-DPB1*02:01	KKRFEVKKWNAVALWA	0.64325076	0.9598675
HLA-DPA1*01:03-DPB1*02:01	KKSLLSHEFQDETDTE	0.4783023	0.9895296
HLA-DPA1*01:03-DPB1*02:01	KLEFLKKSMLLNYQHH	0.56919736	0.99027574
HLA-DPA1*01:03-DPB1*02:01	KLNFANPPFKSTARFT	0.40840137	0.4625627
HLA-DPA1*01:03-DPB1*02:01	KMREWFSETFQKVKEK	0.78641564	0.9993809
HLA-DPA1*01:03-DPB1*02:01	KNAFYIGSYQQCINEA	0.64445007	0.623885
HLA-DPA1*01:03-DPB1*02:01	KPEAKFFTTPSKSVRK	0.46104228	0.9676081
HLA-DPA1*01:03-DPB1*02:01	KPFKLSGLSFKRNRKE	0.48796022	0.9987364
HLA-DPA1*01:03-DPB1*02:01	KPIPGYIVRNFHYLLI	0.62387216	0.54106736
HLA-DPA1*01:03-DPB1*02:01	KPKEKLVYAIFLKWPT	0.8376955	0.99830246
allele	peptide	affinity_pred	mass_pred
HLA-DPA1*01:03-DPB1*02:01	KPLVLGPEFKQAIQAS	0.42592353	0.97968066
HLA-DPA1*01:03-DPB1*02:01	KPRGNLTYHQYMPPEP	0.36061037	0.5373789
HLA-DPA1*01:03-DPB1*02:01	KPVNTFVHEPLVDVQN	0.66642416	0.9973074
HLA-DPA1*01:03-DPB1*02:01	KQALAWLLWRESQKPQ	0.40887344	0.9716585
HLA-DPA1*01:03-DPB1*02:01	KQVLHGKDFQVDCKAS	0.39231887	0.99817526
HLA-DPA1*01:03-DPB1*02:01	KRHIQQHFYQNVSKTQ	0.52795875	0.9909623
HLA-DPA1*01:03-DPB1*02:01	KRLKPLFNKSFESTVG	0.6406568	0.95331764
HLA-DPA1*01:03-DPB1*02:01	KRNIEGKQYLSNMGTR	0.27402654	0.9897216
HLA-DPA1*01:03-DPB1*02:01	KSFFEFLVLNKVSPSQ	0.59146744	0.89835757
HLA-DPA1*01:03-DPB1*02:01	KSIILPKSLISVVRSA	0.4355039	0.8906002
HLA-DPA1*01:03-DPB1*02:01	KSSLISALFRLSEPEG	0.5732919	0.9906664
HLA-DPA1*01:03-DPB1*02:01	KSTLINSLFLTDLYPE	0.87530607	0.011571086
HLA-DPA1*01:03-DPB1*02:01	KSTLINSLFLTNLYED	0.91121024	0.004859666
HLA-DPA1*01:03-DPB1*02:01	KSVLSEKFILKVRPAF	0.62294215	0.91063625
HLA-DPA1*01:03-DPB1*02:01	KVALSHHLVARVYESK	0.38981855	0.62821954
HLA-DPA1*01:03-DPB1*02:01	KVKVEVKKFVKIGRPG	0.36426625	0.9982931
HLA-DPA1*01:03-DPB1*02:01	KVLLSGATFLVTFGNS	0.81479704	0.23014064
HLA-DPA1*01:03-DPB1*02:01	KVNFHFILFNNVDGHL	0.62534773	0.9980997
HLA-DPA1*01:03-DPB1*02:01	KVQIYNPAFFKYIHDR	0.6608017	0.99307936
HLA-DPA1*01:03-DPB1*02:01	KYELHLKSFEKAKESW	0.47468847	0.99500483
HLA-DPA1*01:03-DPB1*02:01	KYEMFAQTLQQSRGFG	0.40960687	0.9736546
HLA-DPA1*01:03-DPB1*02:01	LAEFAFSLYRQLAHQS	0.7116606	0.99940854
HLA-DPA1*01:03-DPB1*02:01	LAEFLCLNYKKNPAVT	0.3790057	0.9415244
HLA-DPA1*01:03-DPB1*02:01	LAKIKSKAFSVVIQAS	0.69836783	0.992167
HLA-DPA1*01:03-DPB1*02:01	LANIAVDKANLEIMTK	0.19054987	0.73170644
HLA-DPA1*01:03-DPB1*02:01	LAQTLSTQLFQMVHTQ	0.72627044	0.9987799
HLA-DPA1*01:03-DPB1*02:01	LATRLVGSGFKVVVGS	0.6694828	0.99849033
HLA-DPA1*01:03-DPB1*02:01	LAVFEDKVFWTDIINE	0.6182182	0.8760023
HLA-DPA1*01:03-DPB1*02:01	LDAFLTEQYLQTTNIK	0.7642733	0.9985055
HLA-DPA1*01:03-DPB1*02:01	LDEIQGGIWQSNKDTQ	0.26923683	0.94231194
HLA-DPA1*01:03-DPB1*02:01	LDHAVLLQVIKEQQVQ	0.33612975	0.08625018
HLA-DPA1*01:03-DPB1*02:01	LDKVVTTNYKPVANHQ	0.34846878	0.9979604
HLA-DPA1*01:03-DPB1*02:01	LDLSKRYIKALAEENR	0.2110145	0.5091579
HLA-DPA1*01:03-DPB1*02:01	LDSDIVASSFLKSDKN	0.63862765	0.9929918
HLA-DPA1*01:03-DPB1*02:01	LEALFTKELEKVYDPK	0.39240074	0.9981019
HLA-DPA1*01:03-DPB1*02:01	LEAVRGRPFADVLSLS	0.60744846	0.81504023
HLA-DPA1*01:03-DPB1*02:01	LEEFGRFASFEAQGAL	0.5465658	0.6019594
HLA-DPA1*01:03-DPB1*02:01	LEFHTVPFQLLARYKG	0.74255675	0.97477436
HLA-DPA1*01:03-DPB1*02:01	LENYALKMFLYADNED	0.6180007	0.9015549
HLA-DPA1*01:03-DPB1*02:01	LEQLVWSQFTQCFHGF	0.6867481	0.4811813
HLA-DPA1*01:03-DPB1*02:01	LESFKALLIQAVKKAQ	0.5096339	0.81220233
HLA-DPA1*01:03-DPB1*02:01	LFPIQAKTFHHVYSGK	0.55414814	0.996867
HLA-DPA1*01:03-DPB1*02:01	LFQLQSSDFHSVSKLR	0.69879997	0.9973606
HLA-DPA1*01:03-DPB1*02:01	LGGDEVEFKCWESNPK	0.24500723	0.5031918
HLA-DPA1*01:03-DPB1*02:01	LGHILLHDFLLVPREL	0.76829803	0.99799806
HLA-DPA1*01:03-DPB1*02:01	LGPDSLTVHLIHEVTK	0.28117114	0.8032829
HLA-DPA1*01:03-DPB1*02:01	LGPFLGKSFGTTVSPW	0.5970995	0.99823606
HLA-DPA1*01:03-DPB1*02:01	LGVITYNRFQAVTRPI	0.71200085	0.9989487
HLA-DPA1*01:03-DPB1*02:01	LHSLVGQHILSVQQFT	0.6078323	0.85179025
HLA-DPA1*01:03-DPB1*02:01	LHYAVLHFHKVQPQEP	0.44069397	0.83850175
HLA-DPA1*01:03-DPB1*02:01	LIYSKFKATYDGNHDT	0.29383543	0.2538729
HLA-DPA1*01:03-DPB1*02:01	LKEFDGKSLVSVTKEG	0.27826932	0.9968249
HLA-DPA1*01:03-DPB1*02:01	LKEFEGKTLVSVTKEG	0.38701716	0.9987599
HLA-DPA1*01:03-DPB1*02:01	LKEYHSKQLVQTSHRP	0.20624514	0.9826293
HLA-DPA1*01:03-DPB1*02:01	LKGEYVGKVFRVDAET	0.37200916	0.9982586
HLA-DPA1*01:03-DPB1*02:01	LKLVVRGSLFQVASLQ	0.7785838	0.9481608
HLA-DPA1*01:03-DPB1*02:01	LKPLFNKSFESTVGQG	0.52887815	0.996086
HLA-DPA1*01:03-DPB1*02:01	LKRIITDKHFYFNKTK	0.31060857	0.9928155
HLA-DPA1*01:03-DPB1*02:01	LKYELHLKSFEKAKES	0.48373032	0.9942366
HLA-DPA1*01:03-DPB1*02:01	LLPYNMTVYQAVRQFS	0.5318685	0.8508307
HLA-DPA1*01:03-DPB1*02:01	LNAKFAFNLYRVLKDQ	0.7505337	0.9982525
HLA-DPA1*01:03-DPB1*02:01	LNEFLAQTLQRAPLPL	0.536521	0.90825605
HLA-DPA1*01:03-DPB1*02:01	LNELSFKTFIEDVNKF	0.5810479	0.988067
HLA-DPA1*01:03-DPB1*02:01	LNSIFWGTFAACRGLA	0.62516284	0.070757076
HLA-DPA1*01:03-DPB1*02:01	LPAQVAFTPYAPEPGS	0.5766162	0.73014957
HLA-DPA1*01:03-DPB1*02:01	LPDQSFLWNVFQRVDK	0.7927272	0.99877965
HLA-DPA1*01:03-DPB1*02:01	LPEFDGKRFQNVAKEG	0.47303066	0.99965733
HLA-DPA1*01:03-DPB1*02:01	LPEVFLSKVLEPTLKS	0.52498025	0.9890811
HLA-DPA1*01:03-DPB1*02:01	LPGAFEAAGFHLNEHL	0.4842529	0.9971131
HLA-DPA1*01:03-DPB1*02:01	LPNFKQNEFSVVRQHE	0.63596094	0.9973973
HLA-DPA1*01:03-DPB1*02:01	LPPLVFAAYQLAFRYK	0.69500786	0.9684094
HLA-DPA1*01:03-DPB1*02:01	LPRNFVVDYYETSSLC	0.5578901	0.6676873
HLA-DPA1*01:03-DPB1*02:01	LPSSFVEKLFIPSSKL	0.56776416	0.99875915
HLA-DPA1*01:03-DPB1*02:01	LPVTNIRAKSWGLSVN	0.36407954	0.7184968
HLA-DPA1*01:03-DPB1*02:01	LQAKIKAAQYQVNQAA	0.31368926	0.97090226
HLA-DPA1*01:03-DPB1*02:01	LQEFCPTILQQLDSRA	0.49954185	0.2944836
HLA-DPA1*01:03-DPB1*02:01	LQELLSKGLIKLVSKH	0.4687809	0.9953017
HLA-DPA1*01:03-DPB1*02:01	LQKQVDKNFLKAEKQR	0.25459167	0.9150543
HLA-DPA1*01:03-DPB1*02:01	LQQFVDNFFQSVLAPG	0.7850059	0.99156266
HLA-DPA1*01:03-DPB1*02:01	LQTSNFAHVIFQNVAK	0.8163251	0.99642766
HLA-DPA1*01:03-DPB1*02:01	LQYATPVFQEVAPREQ	0.5203159	0.9041525
HLA-DPA1*01:03-DPB1*02:01	LQYFISRDWKLDPVLY	0.5230957	0.99160594
HLA-DPA1*01:03-DPB1*02:01	LREMWISSFEQSKKEA	0.5549383	0.9628273
HLA-DPA1*01:03-DPB1*02:01	LRGFKNKLYVAVVGDK	0.5760075	0.996861
HLA-DPA1*01:03-DPB1*02:01	LSAYNTRLFKEVDGEG	0.42767248	0.9936802
HLA-DPA1*01:03-DPB1*02:01	LSKFVHKSFVEVNEEG	0.6566001	0.99946946
HLA-DPA1*01:03-DPB1*02:01	LSKVVHKSFVEVNEEG	0.56564516	0.9965456
HLA-DPA1*01:03-DPB1*02:01	LSKVWRDQHFVKIQVK	0.62406045	0.99854815
HLA-DPA1*01:03-DPB1*02:01	LSSWTAADTAAQITQR	0.1542916	0.8127987
HLA-DPA1*01:03-DPB1*02:01	LTAFDSHAPLTVVSSS	0.29370984	0.8451778
HLA-DPA1*01:03-DPB1*02:01	LTGFKPGLFSLTLNER	0.56193554	0.86925906
HLA-DPA1*01:03-DPB1*02:01	LTKIHPKAFLTTKKLR	0.47121185	0.9914211
HLA-DPA1*01:03-DPB1*02:01	LTLEEVQAENPKVSRG	0.10354272	0.002209429
HLA-DPA1*01:03-DPB1*02:01	LTSMYVKEFLISSSQD	0.5989265	0.9581666
HLA-DPA1*01:03-DPB1*02:01	LVAFIISDFESVSKIT	0.7857962	0.53650844
HLA-DPA1*01:03-DPB1*02:01	LVARVFQKAVDQSIEK	0.2616536	0.9402382
HLA-DPA1*01:03-DPB1*02:01	LVTYSSRSYQTNTADT	0.17576632	0.9927827
HLA-DPA1*01:03-DPB1*02:01	LYQFNPAFFQTTVTAQ	0.5223253	0.912841
HLA-DPA1*01:03-DPB1*02:01	LYTLIEKTMQNVKHPV	0.20711178	0.9931815
HLA-DPA1*01:03-DPB1*02:01	MAQFDAKKFAETQPKK	0.47816718	0.9986008
HLA-DPA1*01:03-DPB1*02:01	MDGFRVVKLNEVIRQV	0.5650934	0.85671234
HLA-DPA1*01:03-DPB1*02:01	MEKIWHHTFYNELRVA	0.7900236	0.9984025
HLA-DPA1*01:03-DPB1*02:01	MGYMAAKKHLEINPDH	0.21637604	0.9882824
HLA-DPA1*01:03-DPB1*02:01	MPDDSYMVDYFKSISQ	0.6362848	0.9515538
HLA-DPA1*01:03-DPB1*02:01	MPPYWGLGFHLCRWGY	0.3986567	0.050384272
HLA-DPA1*01:03-DPB1*02:01	MPVEQVFAKNFRVAAA	0.42842448	0.9859713
HLA-DPA1*01:03-DPB1*02:01	NAEYLASLFPTCTVVK	0.6275211	0.5877661
HLA-DPA1*01:03-DPB1*02:01	NCDFRVKDLQYSTDYT	0.3086489	0.5399247
HLA-DPA1*01:03-DPB1*02:01	NEHFLNTTDFLDTIKS	0.7295014	0.9916191
HLA-DPA1*01:03-DPB1*02:01	NFAHVIFQNVAKSYLP	0.6830396	0.93856966
HLA-DPA1*01:03-DPB1*02:01	NFNFYVKSFVMNFKNN	0.6825157	0.98391914
HLA-DPA1*01:03-DPB1*02:01	NGLVVLTYIYFKRLKT	0.63606685	0.11125219
HLA-DPA1*01:03-DPB1*02:01	NHDELISKSFQGSQGR	0.37545714	0.9967443
HLA-DPA1*01:03-DPB1*02:01	NIEVLSNTFQFTNEAR	0.5608767	0.8065184
HLA-DPA1*01:03-DPB1*02:01	NIKKLADQFLEEQKQE	0.40186492	0.48861346
HLA-DPA1*01:03-DPB1*02:01	NKDGLLGSRYKKAVFR	0.5022085	0.9710301
HLA-DPA1*01:03-DPB1*02:01	NKPALQAQPLRTTSTL	0.21515512	0.81768906
HLA-DPA1*01:03-DPB1*02:01	NKPGVYTKVYNYVKWI	0.4917759	0.23146586
HLA-DPA1*01:03-DPB1*02:01	NLKEFALTNPEKSSTK	0.2921925	0.85867786
HLA-DPA1*01:03-DPB1*02:01	NLNDRLASYLDKVRAL	0.33476973	0.002276971
HLA-DPA1*01:03-DPB1*02:01	NLVFLAQKLFNNSSSH	0.4596955	0.9608396
HLA-DPA1*01:03-DPB1*02:01	NNKYAASSYLSLTPEQ	0.83511025	0.9993698
HLA-DPA1*01:03-DPB1*02:01	NNPKEWLQVDFQKTMK	0.5045981	0.9915379
HLA-DPA1*01:03-DPB1*02:01	NPFLYAFIGVKFRNDL	0.66323066	0.7152692
HLA-DPA1*01:03-DPB1*02:01	NPGGYVAYSKAATVTG	0.15324625	0.9584192
HLA-DPA1*01:03-DPB1*02:01	NPKEWLQVDFQKTMKV	0.54245305	0.98868674
HLA-DPA1*01:03-DPB1*02:01	NPQDLKVHLYKCAAQR	0.31818563	0.9558078
HLA-DPA1*01:03-DPB1*02:01	NPVEFMCQAFKIVPYN	0.7134931	0.9368907
HLA-DPA1*01:03-DPB1*02:01	NQHTFEARDLELLIQT	0.4556247	0.9944658
HLA-DPA1*01:03-DPB1*02:01	NQIGAKFWEVISDEHG	0.48447242	0.91851264
HLA-DPA1*01:03-DPB1*02:01	NRAKLLNVGFQEALKD	0.6128015	0.99109477
HLA-DPA1*01:03-DPB1*02:01	NRNNFESEDYCMAVCK	0.5621186	0.842329
HLA-DPA1*01:03-DPB1*02:01	NSRFATTFYQHLADSK	0.7602667	0.9994645
HLA-DPA1*01:03-DPB1*02:01	NSYVDYKIFLHTNSKA	0.5365763	0.9905332
HLA-DPA1*01:03-DPB1*02:01	NTNTYTSQDLKSALAK	0.2662254	0.9945466
HLA-DPA1*01:03-DPB1*02:01	NTQICKTNTQTYRENL	0.20359187	0.2143476
HLA-DPA1*01:03-DPB1*02:01	NVGLRGHYFCSVYGAR	0.6800112	0.65454286
HLA-DPA1*01:03-DPB1*02:01	PDQSFLWNVFQRVDKD	0.80475694	0.99768084
HLA-DPA1*01:03-DPB1*02:01	PEEFDKTSFHKVRHSE	0.51901394	0.98745334
HLA-DPA1*01:03-DPB1*02:01	PEFDGKRFQNVAKEGV	0.40765354	0.9980729
HLA-DPA1*01:03-DPB1*02:01	PEVQKDIKNVPFKIVR	0.5975046	0.3628553
HLA-DPA1*01:03-DPB1*02:01	PGGYVAYSKAATVTGK	0.20570877	0.7867695
HLA-DPA1*01:03-DPB1*02:01	PGSLLVHSFQQLGRID	0.62375206	0.98232424
HLA-DPA1*01:03-DPB1*02:01	PKGIPEFWFTIFRNVD	0.8135389	0.48620027
HLA-DPA1*01:03-DPB1*02:01	PPDALTDTDFQSCEDS	0.4140907	0.2558496
HLA-DPA1*01:03-DPB1*02:01	PPRDHVFQVNNFEALK	0.7303471	0.99841434
HLA-DPA1*01:03-DPB1*02:01	PSSAYTQTQFHNLRNT	0.6244401	0.9806851
HLA-DPA1*01:03-DPB1*02:01	QAKIKAAQYQVNQAAA	0.28706712	0.95648634
HLA-DPA1*01:03-DPB1*02:01	QALEFHTVPFQLLARY	0.8345614	0.9968063
HLA-DPA1*01:03-DPB1*02:01	QALPEFDGKRFQNVAK	0.54070586	0.99914885
HLA-DPA1*01:03-DPB1*02:01	QAQMVTTDFQKIFPMG	0.6835407	0.99766225
HLA-DPA1*01:03-DPB1*02:01	QDPYARNKFNQVESDK	0.50442404	0.989116
HLA-DPA1*01:03-DPB1*02:01	QEDNPFSWKNFVDTVR	0.5005236	0.9970911
HLA-DPA1*01:03-DPB1*02:01	QEGLYSLYFHKCLGKE	0.4938983	0.98665935
HLA-DPA1*01:03-DPB1*02:01	QGIFSSRTFHRAASSA	0.43611628	0.9916316
HLA-DPA1*01:03-DPB1*02:01	QGNMFGTKFETVHQIH	0.6937754	0.9992674
HLA-DPA1*01:03-DPB1*02:01	QGSLLGSPYHLGPGPR	0.25453833	0.80132353
HLA-DPA1*01:03-DPB1*02:01	QKAFEKNIFNKTHRTD	0.43047443	0.99101305
HLA-DPA1*01:03-DPB1*02:01	QKKTLQALEFHTVPFQ	0.8438455	0.99866885
HLA-DPA1*01:03-DPB1*02:01	QKLEFLKKSMLLNYQH	0.6000469	0.9910997
HLA-DPA1*01:03-DPB1*02:01	QKVIAHSEYQKSKRIS	0.42487177	0.97152233
HLA-DPA1*01:03-DPB1*02:01	QLKEFEGKTLVSVTKE	0.53598744	0.9991951
HLA-DPA1*01:03-DPB1*02:01	QPAIIDGELYNEVKVE	0.63732094	0.99360305
HLA-DPA1*01:03-DPB1*02:01	QPEHRILKVSMKELNK	0.3432876	0.29550016
HLA-DPA1*01:03-DPB1*02:01	QQPFVVTFFRASPSPI	0.7790892	0.994203
HLA-DPA1*01:03-DPB1*02:01	QQRLQGHLLRQQEQQQ	0.18015541	0.9345996
HLA-DPA1*01:03-DPB1*02:01	QQVFDAKNMMAACDPR	0.20517163	0.879883
HLA-DPA1*01:03-DPB1*02:01	QRLIFAGKQLEDGRTL	0.25109166	0.9920967
HLA-DPA1*01:03-DPB1*02:01	QRQIQLAQKLEIMRQK	0.42741817	0.35422105
HLA-DPA1*01:03-DPB1*02:01	QSAYDGKDYIALNEDL	0.41402748	0.99948215
HLA-DPA1*01:03-DPB1*02:01	QSLAEWKLFIYNPTTG	0.49624878	0.69296926
HLA-DPA1*01:03-DPB1*02:01	QTYWQATPFRAVAEPG	0.7482034	0.9990276
HLA-DPA1*01:03-DPB1*02:01	QVAYIYKCVNTTLQIK	0.36538824	0.024058048
HLA-DPA1*01:03-DPB1*02:01	QVTSYLTKKFAELRSP	0.5920948	0.99664533
HLA-DPA1*01:03-DPB1*02:01	QYAYDGKDYIALKEDL	0.43215445	0.9996192
HLA-DPA1*01:03-DPB1*02:01	RAQLAHYNFQFVVGQK	0.5864877	0.9858757
HLA-DPA1*01:03-DPB1*02:01	RCHLEDNLYKRSNEFD	0.22298941	0.20573358
HLA-DPA1*01:03-DPB1*02:01	RDGSLSDKRFLFTSNG	0.42956296	0.99819297
HLA-DPA1*01:03-DPB1*02:01	RDKVVGKDYLLCDYNR	0.50298697	0.99942935
HLA-DPA1*01:03-DPB1*02:01	REEVSGHLYSGSTGHQ	0.17856362	0.5446247
HLA-DPA1*01:03-DPB1*02:01	REILKGKLFDSTIADE	0.4856189	0.9980957
HLA-DPA1*01:03-DPB1*02:01	RELQSKEFLSAKEETP	0.5352346	0.9977523
HLA-DPA1*01:03-DPB1*02:01	RETLINKGFVEIQTPK	0.58837396	0.99930525
HLA-DPA1*01:03-DPB1*02:01	RFTFVTPTFYRVSPSR	0.7812595	0.9922651
HLA-DPA1*01:03-DPB1*02:01	RGAFHTKGYYAAVEAK	0.47636023	0.9916765
HLA-DPA1*01:03-DPB1*02:01	RGAFNSKQLLYLEKYR	0.5252159	0.995203
HLA-DPA1*01:03-DPB1*02:01	RGAIISQYYNRTVQLR	0.5705299	0.983476
HLA-DPA1*01:03-DPB1*02:01	RGALQGSAWQVSSEDV	0.38600343	0.9947146
HLA-DPA1*01:03-DPB1*02:01	RGHEFLSHPFAVTLYG	0.7908591	0.9995264
HLA-DPA1*01:03-DPB1*02:01	RGHNQYAYDGKDYIAL	0.3644024	0.992743
HLA-DPA1*01:03-DPB1*02:01	RGIFRVHQFEKIEQFV	0.77079856	0.9988057
HLA-DPA1*01:03-DPB1*02:01	RGYDQSAYDGKDYIAL	0.32338148	0.95578706
HLA-DPA1*01:03-DPB1*02:01	RHPDYSVVLLLRLAKT	0.53416127	0.5029315
HLA-DPA1*01:03-DPB1*02:01	RHWFVAKLYMNTHPGR	0.47078454	0.99561185
HLA-DPA1*01:03-DPB1*02:01	RIAFLYWPLLESARPV	0.61711705	0.8254181
HLA-DPA1*01:03-DPB1*02:01	RIHFTFKEFQNNPNPR	0.4477852	0.9996239
HLA-DPA1*01:03-DPB1*02:01	RKETKAEEELDAEVLE	0.2012115	0.028465305
HLA-DPA1*01:03-DPB1*02:01	RKNELEQKMLLNLHKK	0.35491166	0.997979
HLA-DPA1*01:03-DPB1*02:01	RLRYVDQVLQLVYKDG	0.52364945	0.98408735
HLA-DPA1*01:03-DPB1*02:01	RLYVSKGFNKNDAPLH	0.2745028	0.9330114
HLA-DPA1*01:03-DPB1*02:01	RMPLEFKTLNVLHNRG	0.420218	0.9937833
HLA-DPA1*01:03-DPB1*02:01	RNENKLLPKHPHLVRQ	0.16766593	0.82531613
HLA-DPA1*01:03-DPB1*02:01	RNEQRIELFQILRPDE	0.48785675	0.7699512
HLA-DPA1*01:03-DPB1*02:01	RNGFKSHALQLNNRQI	0.35759574	0.9230267
HLA-DPA1*01:03-DPB1*02:01	RPAEFHWKLNQVCDEE	0.1950402	0.95254385
HLA-DPA1*01:03-DPB1*02:01	RPDIVNFVHTNLRKNN	0.3907344	0.95281523
HLA-DPA1*01:03-DPB1*02:01	RPGYFGKMFSISCLEN	0.45004767	0.9263196
HLA-DPA1*01:03-DPB1*02:01	RPTFFARKFESTVNQE	0.5449303	0.9995642
HLA-DPA1*01:03-DPB1*02:01	RPVFQSAHYSVSVNED	0.5068365	0.99036914
HLA-DPA1*01:03-DPB1*02:01	RPVFQSSHYTVNVNED	0.48695326	0.99233806
HLA-DPA1*01:03-DPB1*02:01	RPVHLDQAAFRTLGHV	0.46358734	0.9219009
HLA-DPA1*01:03-DPB1*02:01	RQKLIAQDYKVSYSLA	0.49564683	0.99556476
HLA-DPA1*01:03-DPB1*02:01	RQPQFISRDWHGVPGQ	0.46600348	0.9985649
HLA-DPA1*01:03-DPB1*02:01	RQSFGGSLFAYSPGGA	0.6717276	0.924755
HLA-DPA1*01:03-DPB1*02:01	RRGFCFITFKEEEPVK	0.6221217	0.98949194
HLA-DPA1*01:03-DPB1*02:01	RRGFVFITFKEEEPVK	0.66712016	0.9985765
HLA-DPA1*01:03-DPB1*02:01	RSHLIDKGMLTSTTED	0.13572666	0.96259004
HLA-DPA1*01:03-DPB1*02:01	RSILTAHGFHEVHPSS	0.5434719	0.9937218
HLA-DPA1*01:03-DPB1*02:01	RSSLSQQQLRVVSDRE	0.20995237	0.9865856
HLA-DPA1*01:03-DPB1*02:01	RTEVTSKMFQKTRTGS	0.33242586	0.9978938
HLA-DPA1*01:03-DPB1*02:01	RTLQVLIKQEIQRKSG	0.25218278	0.19239974
HLA-DPA1*01:03-DPB1*02:01	RVAFHPARPFLLVASQ	0.6123912	0.94179213
HLA-DPA1*01:03-DPB1*02:01	RVDIQNKRFYLDVKQN	0.39955705	0.99692523
HLA-DPA1*01:03-DPB1*02:01	RVGFYVNTFQSIAGLE	0.8038289	0.99363244
HLA-DPA1*01:03-DPB1*02:01	SADELTFHEFEEATNL	0.6650828	0.9577557
HLA-DPA1*01:03-DPB1*02:01	SAEMQGSELQVTMHDT	0.28504795	0.97619677
HLA-DPA1*01:03-DPB1*02:01	SATLRAELLQKSTETA	0.25439268	0.9800871
HLA-DPA1*01:03-DPB1*02:01	SATRLLAQTTLRNVLG	0.3830551	0.8094692
HLA-DPA1*01:03-DPB1*02:01	SAVIHSENFQTLLDAG	0.6951479	0.9957449
HLA-DPA1*01:03-DPB1*02:01	SAYDGKDYIALNEDLR	0.40060383	0.9990716
HLA-DPA1*01:03-DPB1*02:01	SDDDLLPLEHWIFNSE	0.50712806	0.8991302
HLA-DPA1*01:03-DPB1*02:01	SDDLRTGLFQYVQDAE	0.6447422	0.987461
HLA-DPA1*01:03-DPB1*02:01	SDKFVSELWKDVDRII	0.7015078	0.9984684
HLA-DPA1*01:03-DPB1*02:01	SDLLVGAPMQSTIREE	0.36679405	0.9328206
HLA-DPA1*01:03-DPB1*02:01	SDMMVLLKTFFSCHKE	0.50711715	0.013115117
HLA-DPA1*01:03-DPB1*02:01	SDPKSLETSAFVKSYK	0.6775011	0.9932939
HLA-DPA1*01:03-DPB1*02:01	SDQLFYTKIFLDPEKR	0.69154763	0.99588805
HLA-DPA1*01:03-DPB1*02:01	SESFKSKEFVSSDESS	0.49710187	0.99175185
HLA-DPA1*01:03-DPB1*02:01	SEWATHKFADCKAKRD	0.3586617	0.9947287
HLA-DPA1*01:03-DPB1*02:01	SFEAQGALANIAVDKA	0.17727484	0.79572713
HLA-DPA1*01:03-DPB1*02:01	SGAFHNKYYQSIYDTA	0.55449337	0.99887246
HLA-DPA1*01:03-DPB1*02:01	SGEEIATRPFQLVTGR	0.5647617	0.9988626
HLA-DPA1*01:03-DPB1*02:01	SGGLAVKEWLLAHEGH	0.4456149	0.99289834
HLA-DPA1*01:03-DPB1*02:01	SGKLVTKMFQKIQDLI	0.63982815	0.9988636
HLA-DPA1*01:03-DPB1*02:01	SGTILWKQYLPNVKPD	0.46272343	0.98989785
HLA-DPA1*01:03-DPB1*02:01	SHRTLQVLIKQEIQRK	0.28151622	0.3801474
HLA-DPA1*01:03-DPB1*02:01	SKKSLLSHEFQDETDT	0.5156891	0.9951336
HLA-DPA1*01:03-DPB1*02:01	SKPAFFAEKLHQAMKG	0.39479637	0.9944086
HLA-DPA1*01:03-DPB1*02:01	SKSLFHYRQYSAGKAA	0.3417937	0.9812309
HLA-DPA1*01:03-DPB1*02:01	SLATRLVGSGFKVVVG	0.7130144	0.9763974
HLA-DPA1*01:03-DPB1*02:01	SLGDIYFKLFRASGDM	0.5359617	0.9904931
HLA-DPA1*01:03-DPB1*02:01	SLQEITSVTFKTVAIH	0.76579154	0.99819344
HLA-DPA1*01:03-DPB1*02:01	SMYHGAAFQLTQGDQL	0.5843239	0.99717826
HLA-DPA1*01:03-DPB1*02:01	SNDRASLINNAFQLVS	0.72459286	0.5707079
HLA-DPA1*01:03-DPB1*02:01	SNLLNSKSFLINFIHT	0.695781	0.99387777
HLA-DPA1*01:03-DPB1*02:01	SNYLLSKEYEELKDVG	0.54205203	0.9966704
HLA-DPA1*01:03-DPB1*02:01	SPAALQLRYLQTLTTI	0.41926873	0.5386971
HLA-DPA1*01:03-DPB1*02:01	SPAGSVEGSPMHGVYM	0.22304349	0.17295206
HLA-DPA1*01:03-DPB1*02:01	SPASLSFASYRQVASF	0.67165047	0.99264085
HLA-DPA1*01:03-DPB1*02:01	SPEILEGSQFVETAEE	0.68174034	0.9823855
HLA-DPA1*01:03-DPB1*02:01	SPGNLQVRKFLEATLR	0.5318945	0.99483585
HLA-DPA1*01:03-DPB1*02:01	SPHRMPLEFKTLNVLH	0.4747958	0.9189029
HLA-DPA1*01:03-DPB1*02:01	SPNIVIALAGNKADLA	0.22966316	0.33119616
HLA-DPA1*01:03-DPB1*02:01	SPPLLPSPFQQSPSVP	0.52553874	0.97277594
HLA-DPA1*01:03-DPB1*02:01	SPQELQLHYFKMHDYD	0.58996457	0.9835766
HLA-DPA1*01:03-DPB1*02:01	SPSFLSASVGDRVTIT	0.37696904	0.0787848
HLA-DPA1*01:03-DPB1*02:01	SPSSLSASVGDRVTIT	0.17847486	0.019058563
HLA-DPA1*01:03-DPB1*02:01	SPSTLSASVGDRVTIT	0.17950906	0.033994656
HLA-DPA1*01:03-DPB1*02:01	SPTPGELGFSSFHRLL	0.7260276	0.94124615
HLA-DPA1*01:03-DPB1*02:01	SPTPQYSWKRYNILNQ	0.43264803	0.998638
HLA-DPA1*01:03-DPB1*02:01	SPVVVRTDEDVPSAPP	0.026912628	0.12910184
HLA-DPA1*01:03-DPB1*02:01	SQDKQFAAATIQTIGR	0.478843	0.94968426
HLA-DPA1*01:03-DPB1*02:01	SQMRWTHSYLSDDEDM	0.36410227	0.1123199
HLA-DPA1*01:03-DPB1*02:01	SQQPFVVTFFRASPSP	0.79277503	0.9789157
HLA-DPA1*01:03-DPB1*02:01	SREWAGKELEVIDTPN	0.2687087	0.99202585
HLA-DPA1*01:03-DPB1*02:01	SRGFGFILFKDAASVE	0.559747	0.99751025
HLA-DPA1*01:03-DPB1*02:01	SRGFGFVLFKDAASVD	0.57404596	0.9981724
HLA-DPA1*01:03-DPB1*02:01	SRQLVSKPLSSSVSNN	0.25938123	0.9722357
HLA-DPA1*01:03-DPB1*02:01	SSFKNRVYLDTVSGSL	0.42010367	0.89436066
HLA-DPA1*01:03-DPB1*02:01	SSKFAAVGFHKTLTDE	0.55599964	0.9988104
HLA-DPA1*01:03-DPB1*02:01	SSKLLSGVLFHSSPAL	0.7087165	0.9982998
HLA-DPA1*01:03-DPB1*02:01	SSNLAGKSFSTVTNTF	0.5516692	0.9901287
HLA-DPA1*01:03-DPB1*02:01	SSQNTSSTVQYSTVVH	0.26905048	0.03324967
HLA-DPA1*01:03-DPB1*02:01	SSQSFGTTQLRQSPLT	0.47885534	0.94940597
HLA-DPA1*01:03-DPB1*02:01	SSRFYVVMWKQVTQSY	0.52743644	0.94292927
HLA-DPA1*01:03-DPB1*02:01	SSTQFEVKKYVLPNFE	0.49034968	0.85997325
HLA-DPA1*01:03-DPB1*02:01	SSTYRSKGFDVTVKYT	0.39721945	0.9968492
HLA-DPA1*01:03-DPB1*02:01	SSWLWNKLFEASIETG	0.54891086	0.81450874
HLA-DPA1*01:03-DPB1*02:01	STDFLSHPFGIAVFED	0.77987075	0.9220165
HLA-DPA1*01:03-DPB1*02:01	STDTLTGSGFRVVVCP	0.5167355	0.97021246
HLA-DPA1*01:03-DPB1*02:01	STFTITRLQETTLVAN	0.49418154	0.37841627
HLA-DPA1*01:03-DPB1*02:01	STIILHSHHLQISRAT	0.46047655	0.89980334
HLA-DPA1*01:03-DPB1*02:01	STPVSGSLFLASSAPH	0.6295792	0.9858762
HLA-DPA1*01:03-DPB1*02:01	STSLKTYQHFTLEKAY	0.54854935	0.24285953
HLA-DPA1*01:03-DPB1*02:01	STVFRSTDFFQSRENQ	0.65165216	0.9970419
HLA-DPA1*01:03-DPB1*02:01	SVHIYDKAFITVKHRK	0.44776046	0.9984705
HLA-DPA1*01:03-DPB1*02:01	SVLLAPSVFQQTVTRS	0.61295587	0.9943926
HLA-DPA1*01:03-DPB1*02:01	SVREFVEKSFLHIGKT	0.67062825	0.9996762
HLA-DPA1*01:03-DPB1*02:01	SVRHLKYSLFKKSLLG	0.81946915	0.9978901
HLA-DPA1*01:03-DPB1*02:01	SVRIADKKYYPSSQDS	0.23196231	0.72319657
HLA-DPA1*01:03-DPB1*02:01	SVRYQCKNYYKLRTEG	0.31604093	0.9928939
HLA-DPA1*01:03-DPB1*02:01	SWYFVSSPFSLDLSKT	0.80120844	0.8173305
HLA-DPA1*01:03-DPB1*02:01	SYDWAGGVFLYTSKEK	0.66127425	0.9755372
HLA-DPA1*01:03-DPB1*02:01	SYEFRGSPFQVTRGDY	0.72569823	0.99937314
HLA-DPA1*01:03-DPB1*02:01	SYPGLVAKPFEKVTYR	0.6313025	0.99902046
HLA-DPA1*01:03-DPB1*02:01	TAAYQSVRILSVSPIQ	0.59070134	0.5677384
HLA-DPA1*01:03-DPB1*02:01	TAHYRTSPFFSVYVSA	0.80385137	0.9415301
HLA-DPA1*01:03-DPB1*02:01	TALLASLWHHVAPVAG	0.58950496	0.6209644
HLA-DPA1*01:03-DPB1*02:01	TAPKLLIYSNNQRPSG	0.19475995	0.37722725
HLA-DPA1*01:03-DPB1*02:01	TASLKYENYELTLKSD	0.6291362	0.99677455
HLA-DPA1*01:03-DPB1*02:01	TDGLSSCSYKLVSVEH	0.42650428	0.949679
HLA-DPA1*01:03-DPB1*02:01	TDTLTGSGFRVVVCPL	0.54104483	0.9971682
HLA-DPA1*01:03-DPB1*02:01	TDVNFQGKNLDTVKGS	0.2950252	0.9984399
HLA-DPA1*01:03-DPB1*02:01	TDYFYPKYLVCLRSFQ	0.47709376	0.57663566
HLA-DPA1*01:03-DPB1*02:01	TEGVSETSFLSKSDHS	0.33720455	0.31260914
HLA-DPA1*01:03-DPB1*02:01	TEKDLIPKLFQVLAPR	0.6021016	0.9987749
HLA-DPA1*01:03-DPB1*02:01	TERFVSEMLQKNYSRV	0.5066863	0.9956256
HLA-DPA1*01:03-DPB1*02:01	TEVITGTLWNLSSHDS	0.49870932	0.9326407
HLA-DPA1*01:03-DPB1*02:01	TGALEGQMFRKTGRLI	0.46793854	0.99838084
HLA-DPA1*01:03-DPB1*02:01	TGATLINEQWLLTTAK	0.59983	0.9985059
HLA-DPA1*01:03-DPB1*02:01	TGDSQETAVAIASRLG	0.17175749	0.012302722
HLA-DPA1*01:03-DPB1*02:01	TGELRNKLFQPTHRIH	0.4808076	0.99770004
HLA-DPA1*01:03-DPB1*02:01	TGHFTAMVWKNTKKMG	0.41085914	0.997822
HLA-DPA1*01:03-DPB1*02:01	TGQLYSKFLLKAEPLA	0.741814	0.98178816
HLA-DPA1*01:03-DPB1*02:01	THGVLHTKFWVVDQTH	0.55072886	0.99102324
HLA-DPA1*01:03-DPB1*02:01	THMTHHAVSDHEATLR	0.076847225	0.7778637
HLA-DPA1*01:03-DPB1*02:01	TIKLVIKALLEVVQSG	0.405353	0.05960723
HLA-DPA1*01:03-DPB1*02:01	TNEVLEKLFQIVPGEN	0.53244555	0.9927484
HLA-DPA1*01:03-DPB1*02:01	TNIHLSKNFFLTNRAR	0.62255675	0.9737264
HLA-DPA1*01:03-DPB1*02:01	TNLEGRYLSHTLSASH	0.31859156	0.8752059
HLA-DPA1*01:03-DPB1*02:01	TPANEMTPTRFAEIIE	0.58840126	0.99551183
HLA-DPA1*01:03-DPB1*02:01	TPEFQANEVRKVKKYE	0.34884596	0.9500146
HLA-DPA1*01:03-DPB1*02:01	TPEYLELKKYQAIASN	0.38761553	0.9986075
HLA-DPA1*01:03-DPB1*02:01	TPGNFMEDEQWLSSIS	0.5780575	0.5514647
HLA-DPA1*01:03-DPB1*02:01	TPGVFIGKGFEPGVTN	0.2883533	0.9994725
HLA-DPA1*01:03-DPB1*02:01	TPIERESSSPLSSNQS	0.17543514	0.29965788
HLA-DPA1*01:03-DPB1*02:01	TPLAIQTHNFAAVAAA	0.606467	0.9918707
HLA-DPA1*01:03-DPB1*02:01	TPNTVLSTPFRTPSNG	0.456413	0.9818951
HLA-DPA1*01:03-DPB1*02:01	TPPQLVSPRVLEVDTQ	0.23538513	0.989305
HLA-DPA1*01:03-DPB1*02:01	TPPRLVAPRFLEVETS	0.7318837	0.99948436
HLA-DPA1*01:03-DPB1*02:01	TPTRIYSHSLLPVLRS	0.6920335	0.98449695
HLA-DPA1*01:03-DPB1*02:01	TQEYVLHVYEHLSKPK	0.59165305	0.9958733
HLA-DPA1*01:03-DPB1*02:01	TQQLLLATLQEAATTQ	0.25277418	0.2382938
HLA-DPA1*01:03-DPB1*02:01	TREQLYQAIFHAVDQY	0.6963404	0.82455885
HLA-DPA1*01:03-DPB1*02:01	TRHEMLPEFYKTVSPA	0.5537081	0.9976365
HLA-DPA1*01:03-DPB1*02:01	TRLLAQTTLRNVLGTK	0.39394677	0.7697635
HLA-DPA1*01:03-DPB1*02:01	TSELYQKTYWASYNIP	0.6338929	0.96814346
HLA-DPA1*01:03-DPB1*02:01	TSLWQGSLFNANYDVQ	0.66203344	0.9622234
HLA-DPA1*01:03-DPB1*02:01	TSNFAHVIFQNVAKSY	0.7943735	0.9994583
HLA-DPA1*01:03-DPB1*02:01	TSVHIYDKAFITVKHR	0.46244374	0.9975518
HLA-DPA1*01:03-DPB1*02:01	TSWYFVSSPFSLDLSK	0.8505317	0.8772337
HLA-DPA1*01:03-DPB1*02:01	TTSLTNFQKVQRQAAE	0.20474964	0.5460594
HLA-DPA1*01:03-DPB1*02:01	TTTFWSKKNLVVKENC	0.33108228	0.8295983
HLA-DPA1*01:03-DPB1*02:01	TVALDGTLFQKSGVIS	0.5315441	0.961702
HLA-DPA1*01:03-DPB1*02:01	TVDLWEGKNMACVQRT	0.25030977	0.9540223
HLA-DPA1*01:03-DPB1*02:01	TVFRSTDFFQSRENQE	0.6111977	0.98238593
HLA-DPA1*01:03-DPB1*02:01	TVGYRVATFHDCEDAA	0.44770193	0.82919705
HLA-DPA1*01:03-DPB1*02:01	TVKMLAGNEFQVSLSS	0.69528884	0.99592066
HLA-DPA1*01:03-DPB1*02:01	TVRKFLLSQLQKTRPV	0.6310702	0.9958559
HLA-DPA1*01:03-DPB1*02:01	TWFYTFDQKIVEWDSR	0.41937295	0.16268596
HLA-DPA1*01:03-DPB1*02:01	VAAKLEPKSFKHTHID	0.31016618	0.99325466
HLA-DPA1*01:03-DPB1*02:01	VADFMAKKFSLDALIT	0.4924046	0.9792471
HLA-DPA1*01:03-DPB1*02:01	VAFHPARPFLLVASQR	0.551822	0.83635443
HLA-DPA1*01:03-DPB1*02:01	VAGSIITKAYLEVTDV	0.6230807	0.9893893
HLA-DPA1*01:03-DPB1*02:01	VAKFEGAVIRTVSGIR	0.48001888	0.99588174
HLA-DPA1*01:03-DPB1*02:01	VANQTSATFLRVVGSE	0.61225164	0.9712594
HLA-DPA1*01:03-DPB1*02:01	VANYFDWISYHVGRPF	0.5434051	0.98589194
HLA-DPA1*01:03-DPB1*02:01	VAQMQLKYYNSDVHRA	0.26692715	0.9311198
HLA-DPA1*01:03-DPB1*02:01	VATISGNMFNQMAKWV	0.6737719	0.7545395
HLA-DPA1*01:03-DPB1*02:01	VATLSTLLFKPAVIAD	0.6512706	0.7471159
HLA-DPA1*01:03-DPB1*02:01	VDDTQFVRFDSDAASQ	0.2387267	0.6625558
HLA-DPA1*01:03-DPB1*02:01	VDKIVVQKYHTINGHN	0.4141769	0.99598324
HLA-DPA1*01:03-DPB1*02:01	VDPNFYSKNLLLLGKT	0.45959345	0.99468553
HLA-DPA1*01:03-DPB1*02:01	VEAFEKMLWRVCKGYT	0.39453346	0.11842664
HLA-DPA1*01:03-DPB1*02:01	VEDIILHMFQYIQKLR	0.72456574	0.9671167
HLA-DPA1*01:03-DPB1*02:01	VEDLINIHFQRAKNGG	0.35379663	0.9916409
HLA-DPA1*01:03-DPB1*02:01	VEFTDHLFNIAKPRPP	0.3737564	0.9959289
HLA-DPA1*01:03-DPB1*02:01	VEHWIGHENFELINHD	0.71353245	0.9990783
HLA-DPA1*01:03-DPB1*02:01	VEKLSSLPFQKIQHSI	0.7286766	0.99653596
HLA-DPA1*01:03-DPB1*02:01	VELVQYAYFKKVLEKE	0.7194108	0.9876906
HLA-DPA1*01:03-DPB1*02:01	VEPIHADILLETYKRK	0.5496916	0.8589137
HLA-DPA1*01:03-DPB1*02:01	VERLWDYGMSSSPHVL	0.24482083	0.008800792
HLA-DPA1*01:03-DPB1*02:01	VESLVSQYFQTVTDYG	0.82385284	0.99887484
HLA-DPA1*01:03-DPB1*02:01	VEVFRQNLFQEAEEFL	0.75516933	0.9666645
HLA-DPA1*01:03-DPB1*02:01	VFMKIVTTDFRKSGPH	0.50003934	0.9974023
HLA-DPA1*01:03-DPB1*02:01	VGAFVNKPINQVTLTS	0.36451572	0.9063431
HLA-DPA1*01:03-DPB1*02:01	VGNLVSKHMNETSHTQ	0.10292156	0.9955527
HLA-DPA1*01:03-DPB1*02:01	VGQLAHKLAENNIQPI	0.1880379	0.9552406
HLA-DPA1*01:03-DPB1*02:01	VGTALLASLWHHVAPV	0.7278616	0.99216384
HLA-DPA1*01:03-DPB1*02:01	VGVMTAQKYLQTRAVA	0.4570181	0.9966173
HLA-DPA1*01:03-DPB1*02:01	VGWGNIFQLPFKHVRD	0.60329765	0.4086009
HLA-DPA1*01:03-DPB1*02:01	VHKEFQQNNWHAVGCG	0.45328623	0.9479453
HLA-DPA1*01:03-DPB1*02:01	VHLFSGSQFESSRSGA	0.63518107	0.9976041
HLA-DPA1*01:03-DPB1*02:01	VIKMFMGSLFNVIGAC	0.80888385	0.21049912
HLA-DPA1*01:03-DPB1*02:01	VKGNIAATVFRNSLQE	0.7081266	0.9985574
HLA-DPA1*01:03-DPB1*02:01	VKIEVLQKPFICHRKT	0.35956034	0.9262425
HLA-DPA1*01:03-DPB1*02:01	VKMLAGNEFQVSLSSS	0.61844176	0.9950331
HLA-DPA1*01:03-DPB1*02:01	VKQFYDQALQQAVVDD	0.37143475	0.90506566
HLA-DPA1*01:03-DPB1*02:01	VKQHYGFVLYRTTLPQ	0.6489424	0.99836797
HLA-DPA1*01:03-DPB1*02:01	VLGDILGSAMQNIQNL	0.38251817	0.16064572
HLA-DPA1*01:03-DPB1*02:01	VLLSLSGGLFRSNLLT	0.6512235	0.31168175
HLA-DPA1*01:03-DPB1*02:01	VLPALMGKTFLDINKD	0.7081596	0.9993278
HLA-DPA1*01:03-DPB1*02:01	VLSPLAKNLFHRAISE	0.5856064	0.9607008
HLA-DPA1*01:03-DPB1*02:01	VNDFWQMAWQENSRVI	0.42802885	0.8355336
HLA-DPA1*01:03-DPB1*02:01	VNGILFVQYFHRVPFH	0.8028981	0.99553883
HLA-DPA1*01:03-DPB1*02:01	VPDHVVWSLFNTLFLN	0.8851754	0.5666232
HLA-DPA1*01:03-DPB1*02:01	VPEFISVGYVDSHPIT	0.43860403	0.9983519
HLA-DPA1*01:03-DPB1*02:01	VPGALDYKSFSTALYG	0.59731215	0.99557465
HLA-DPA1*01:03-DPB1*02:01	VPIGYKGSTFHRVIKD	0.6798356	0.9995414
HLA-DPA1*01:03-DPB1*02:01	VPKAMDYDLLLRLEPQ	0.51085615	0.9888625
HLA-DPA1*01:03-DPB1*02:01	VPLGPFLGKSFGTTVS	0.58022004	0.99907076
HLA-DPA1*01:03-DPB1*02:01	VPLKGQAFLPLVPEPR	0.77606565	0.99711686
HLA-DPA1*01:03-DPB1*02:01	VPRGQVVKGSVFLRNP	0.6906636	0.99477386
HLA-DPA1*01:03-DPB1*02:01	VPSASSRMFLLVGAPK	0.50938785	0.9685615
HLA-DPA1*01:03-DPB1*02:01	VQKAFAGTTLAMTKNA	0.5121861	0.98407805
HLA-DPA1*01:03-DPB1*02:01	VQKDIKNVPFKIVRAS	0.5994629	0.99452704
HLA-DPA1*01:03-DPB1*02:01	VQKLAHQIYQFTDKDK	0.3974884	0.9833126
HLA-DPA1*01:03-DPB1*02:01	VQQFYSHVFQISTDLQ	0.70188546	0.99852955
HLA-DPA1*01:03-DPB1*02:01	VREFVEKSFLHIGKTI	0.6783683	0.99894553
HLA-DPA1*01:03-DPB1*02:01	VRETESKIYLLVKEEK	0.33367983	0.92525923
HLA-DPA1*01:03-DPB1*02:01	VRKFLLSQLQKTRPVI	0.6702283	0.97544444
HLA-DPA1*01:03-DPB1*02:01	VSDAFHKAFLEVNEEG	0.52600116	0.9859783
HLA-DPA1*01:03-DPB1*02:01	VSELCKKAILRVAELS	0.30554292	0.13266148
HLA-DPA1*01:03-DPB1*02:01	VSEMLQKNYSRVKPIV	0.3538026	0.82776517
HLA-DPA1*01:03-DPB1*02:01	VSKLEWHPFTLTSAPE	0.58200365	0.9965048
HLA-DPA1*01:03-DPB1*02:01	VSTSLKTYQHFTLEKA	0.4762147	0.48624006
HLA-DPA1*01:03-DPB1*02:01	VSWFKGKELNLVFGLQ	0.57977265	0.9957787
HLA-DPA1*01:03-DPB1*02:01	VSWYHWKGFEFSVPFT	0.60914236	0.9683341
HLA-DPA1*01:03-DPB1*02:01	VTAHYRTSPFFSVYVS	0.8006657	0.98987216
HLA-DPA1*01:03-DPB1*02:01	VTGITTSIVEHSYTSS	0.21543026	0.42008394
HLA-DPA1*01:03-DPB1*02:01	VTKLTPLSHEVISRQA	0.26983148	0.9911025
HLA-DPA1*01:03-DPB1*02:01	VTLLVARVFQKAVDQS	0.4988573	0.990065
HLA-DPA1*01:03-DPB1*02:01	VTNIITSKELLQTKLK	0.33824596	0.99123114
HLA-DPA1*01:03-DPB1*02:01	VTQLLLQQDKVPEPAS	0.12912521	0.006294442
HLA-DPA1*01:03-DPB1*02:01	VVDQVVGKLIEVVKKK	0.40353566	0.9983469
HLA-DPA1*01:03-DPB1*02:01	VVWLVSETFNYNAIDR	0.6585692	0.937486
HLA-DPA1*01:03-DPB1*02:01	VVYLASETFNYSAIDR	0.70113224	0.98570985
HLA-DPA1*01:03-DPB1*02:01	WKKKIYKYKKVLSNPS	0.25322732	0.93275356
HLA-DPA1*01:03-DPB1*02:01	WNKIVLKKWYTIFKDH	0.51707935	0.92263573
HLA-DPA1*01:03-DPB1*02:01	WNSYVDYKIFLHTNSK	0.59677726	0.9689334
HLA-DPA1*01:03-DPB1*02:01	WRLLVPGTYKITASAR	0.30165783	0.8937538
HLA-DPA1*01:03-DPB1*02:01	YAFLGAKFKTSAQHAL	0.46612743	0.9953984
HLA-DPA1*01:03-DPB1*02:01	YAYDGKDYIALKEDLR	0.36292583	0.99956334
HLA-DPA1*01:03-DPB1*02:01	YCNFVFKDWVQLDKPF	0.5522251	0.878489
HLA-DPA1*01:03-DPB1*02:01	YDIILKNFEKLKKPRG	0.3936653	0.9256568
HLA-DPA1*01:03-DPB1*02:01	YDSFKLQTKEFQVLKS	0.635343	0.9947912
HLA-DPA1*01:03-DPB1*02:01	YEDFLDARFKTMKKDS	0.56751895	0.9978601
HLA-DPA1*01:03-DPB1*02:01	YENIIALQENELKKKA	0.30735078	0.53931797
HLA-DPA1*01:03-DPB1*02:01	YERLSYNFLQVCNQLE	0.6059387	0.4184316
HLA-DPA1*01:03-DPB1*02:01	YFGFAVDFFVPSASSR	0.6723909	0.36359757
HLA-DPA1*01:03-DPB1*02:01	YGIFYATSFLDLYRNP	0.8207689	0.95755994
HLA-DPA1*01:03-DPB1*02:01	YHQYAYDGKDYIALKE	0.36960217	0.9993712
HLA-DPA1*01:03-DPB1*02:01	YISLTSKNWQESQKQC	0.24023797	0.6632888
HLA-DPA1*01:03-DPB1*02:01	YKKNLMALKKFVMVKF	0.63378346	0.9857227
HLA-DPA1*01:03-DPB1*02:01	YKLSGSVYQECQGTIP	0.44419578	0.484706
HLA-DPA1*01:03-DPB1*02:01	YLPDFRFTPFKQAVKE	0.773258	0.9989273
HLA-DPA1*01:03-DPB1*02:01	YNSYSVSNSEKDIMAE	0.14160872	0.010281682
HLA-DPA1*01:03-DPB1*02:01	YNVYVAERFQEAKGDS	0.6481359	0.99931365
HLA-DPA1*01:03-DPB1*02:01	YPDGTYTGRIFLEVLE	0.72734135	0.96966285
HLA-DPA1*01:03-DPB1*02:01	YPFDFQGARIITGQEE	0.30345333	0.9577079
HLA-DPA1*01:03-DPB1*02:01	YQLTGHAYQMCQDAEN	0.23965874	0.815965
HLA-DPA1*01:03-DPB1*02:01	YQRTYSMKYFKNSSSA	0.43085393	0.99819404
HLA-DPA1*01:03-DPB1*02:01	YRKFTSKEYEEIDKRI	0.54916173	0.9983393
HLA-DPA1*01:03-DPB1*02:01	YSTVFRSTDFFQSREN	0.66412073	0.9955021
HLA-DPA1*01:03-DPB1*02:01	YYDSFKLQTKEFQVLK	0.7001685	0.9828261
