# Supplementary material for: MHCII-peptide presentation: an assessment of the state-of-the-art prediction methods
Source: Front Immunol. 2024 Mar 12;15:1293706. doi: 10.3389/fimmu.2024.1293706 (PMC11027168; doi:10.3389/fimmu.2024.1293706)
Supplement: Supplementary file 2 [file DataSheet_2.zip › output/BERT/pos/16_HLA-DPA1_01_03_DPB1_03_01.csv]

allele	peptide	affinity_pred	mass_pred
HLA-DPA1*01:03-DPB1*03:01	AAARGLTLLFASGDSG	0.4599681	0.26552168
HLA-DPA1*01:03-DPB1*03:01	AAEAKAAEAAASAYYN	0.5122507	0.9980537
HLA-DPA1*01:03-DPB1*03:01	AAELVETIAATAREIE	0.46746552	0.641687
HLA-DPA1*01:03-DPB1*03:01	AALRDYETVVKVKPHD	0.35453075	0.9933605
HLA-DPA1*01:03-DPB1*03:01	AAPYRTQSSASLAASY	0.6291402	0.97683877
HLA-DPA1*01:03-DPB1*03:01	AAQARDQTAALLNSAG	0.4690511	0.99771404
HLA-DPA1*01:03-DPB1*03:01	AAQLRPISLPGVSSTE	0.5432183	0.45250058
HLA-DPA1*01:03-DPB1*03:01	AAQQQQYALAAAHQPH	0.43423086	0.99495155
HLA-DPA1*01:03-DPB1*03:01	AAQRRGEDVETSKKWA	0.18186364	0.99643695
HLA-DPA1*01:03-DPB1*03:01	AARSTDVAAVVVPILF	0.53515434	0.70224065
HLA-DPA1*01:03-DPB1*03:01	AAVERLWDYGMSSSPH	0.47203094	0.9871222
HLA-DPA1*01:03-DPB1*03:01	AAVQAAVSNLVRVGKE	0.34978703	0.33217472
HLA-DPA1*01:03-DPB1*03:01	ADNQRAGAPAEEGAEA	0.3758374	0.99901056
HLA-DPA1*01:03-DPB1*03:01	ADPRTPTAPAVNLAGA	0.2296572	0.99394596
HLA-DPA1*01:03-DPB1*03:01	ADTLPRVSPVAQMTLT	0.4305315	0.9135993
HLA-DPA1*01:03-DPB1*03:01	ADTVRGAVLGSRSAWA	0.49194697	0.9379517
HLA-DPA1*01:03-DPB1*03:01	AEELRQRLAPLAEDVR	0.5541458	0.99824333
HLA-DPA1*01:03-DPB1*03:01	AENNIQPIFAVTSRMV	0.5277082	0.39735454
HLA-DPA1*01:03-DPB1*03:01	AENRPAVKAAQNEIWQ	0.38793418	0.64952004
HLA-DPA1*01:03-DPB1*03:01	AERERELEECQRNHEG	0.03243051	0.99907047
HLA-DPA1*01:03-DPB1*03:01	AERGRAVSYPASVRAN	0.6337162	0.99368346
HLA-DPA1*01:03-DPB1*03:01	AEVLRTMELAAQSMKK	0.75559276	0.999393
HLA-DPA1*01:03-DPB1*03:01	AFERESDVPLKTEEFE	0.35524327	0.99677515
HLA-DPA1*01:03-DPB1*03:01	AFGNLRPVLAEDAQRL	0.49305832	0.41225284
HLA-DPA1*01:03-DPB1*03:01	AFGTRYPLEPARDADA	0.45932737	0.9936346
HLA-DPA1*01:03-DPB1*03:01	AFNERPIIFALSNPTS	0.6372802	0.8422763
HLA-DPA1*01:03-DPB1*03:01	AGARAAAAAASAGSSA	0.5780087	0.9769786
HLA-DPA1*01:03-DPB1*03:01	AGARTPAALAALSLTG	0.65093786	0.44628525
HLA-DPA1*01:03-DPB1*03:01	AGERLSEEPLQVLEHP	0.2872425	0.9970312
HLA-DPA1*01:03-DPB1*03:01	AGGEKRSTAPSAAASA	0.49842483	0.9908865
HLA-DPA1*01:03-DPB1*03:01	AGLGRAYALAFAERGA	0.78903186	0.9981532
HLA-DPA1*01:03-DPB1*03:01	AGLQRALEILQEEDLI	0.5190575	0.15537572
HLA-DPA1*01:03-DPB1*03:01	AGPKRRALAAPAAEEK	0.780737	0.9975721
HLA-DPA1*01:03-DPB1*03:01	AGPLFRVPITAVIAAK	0.76039803	0.9154236
HLA-DPA1*01:03-DPB1*03:01	AGSWAFSTAAVASDRV	0.59908694	0.62790066
HLA-DPA1*01:03-DPB1*03:01	AHFERSWVLAVDHLAA	0.7889697	0.9991496
HLA-DPA1*01:03-DPB1*03:01	AHQDRVEQIAAIAQEL	0.5955685	0.99744093
HLA-DPA1*01:03-DPB1*03:01	AIANLQRAYSLAKEQR	0.64234746	0.9941474
HLA-DPA1*01:03-DPB1*03:01	AIPRGTPGPPPAHGAA	0.12846324	0.31798992
HLA-DPA1*01:03-DPB1*03:01	ALDRLLDLPAAASSED	0.7792667	0.99837196
HLA-DPA1*01:03-DPB1*03:01	ALERFYEQVVQAIQRH	0.70379484	0.9914707
HLA-DPA1*01:03-DPB1*03:01	ALFRLSPTASRSWDVT	0.7147418	0.9758088
HLA-DPA1*01:03-DPB1*03:01	ALHLRLSPPPSQSDQL	0.4869215	0.9837705
HLA-DPA1*01:03-DPB1*03:01	ALNGLRAVSPAIPSAP	0.73147017	0.92659885
HLA-DPA1*01:03-DPB1*03:01	ALPRTATLATLATRAQ	0.6635006	0.9986448
HLA-DPA1*01:03-DPB1*03:01	ALQVVRARKQIVAGVN	0.57342505	0.86958724
HLA-DPA1*01:03-DPB1*03:01	ALRRDLTIAIESARKK	0.79443556	0.99936163
HLA-DPA1*01:03-DPB1*03:01	AMAGRIYISGMAPRPS	0.6469965	0.68018407
HLA-DPA1*01:03-DPB1*03:01	ANKRLRYVDQVLQLVY	0.58498824	0.7377721
HLA-DPA1*01:03-DPB1*03:01	ANLQRAYSLAKEQRLN	0.6309566	0.9996422
HLA-DPA1*01:03-DPB1*03:01	ANRGPAYGLSREVQQK	0.15213047	0.3706409
HLA-DPA1*01:03-DPB1*03:01	APALHLRLSPPPSQSD	0.55383456	0.9810093
HLA-DPA1*01:03-DPB1*03:01	APEPRAPGTLPEADPS	0.051011957	0.72424984
HLA-DPA1*01:03-DPB1*03:01	APFERRPEGAPAPAAR	0.52518106	0.9815097
HLA-DPA1*01:03-DPB1*03:01	APGNAAAAAAAAAAAA	0.24604218	0.96771175
HLA-DPA1*01:03-DPB1*03:01	APGTEVRSFTQAQLDG	0.3206781	0.9992142
HLA-DPA1*01:03-DPB1*03:01	APIQPRVWEPVPLEEV	0.43649107	0.97577345
HLA-DPA1*01:03-DPB1*03:01	APLLRWAEGPAVSLPQ	0.6500795	0.99856484
HLA-DPA1*01:03-DPB1*03:01	APLPPRLPELAPTAPL	0.26223153	0.9673964
HLA-DPA1*01:03-DPB1*03:01	APMREPGSPAESEGRD	0.21211952	0.6953684
HLA-DPA1*01:03-DPB1*03:01	APPAQPRVPVTPAPAV	0.31681472	0.9507861
HLA-DPA1*01:03-DPB1*03:01	APPVRHLIATQLLSNL	0.65104926	0.8004807
HLA-DPA1*01:03-DPB1*03:01	APQGSRAAPTAASDQP	0.3646101	0.9977891
HLA-DPA1*01:03-DPB1*03:01	APQVRAASAPAKESPR	0.65031916	0.99971324
HLA-DPA1*01:03-DPB1*03:01	APRELRTFSLSPDAPR	0.5837169	0.9984681
HLA-DPA1*01:03-DPB1*03:01	APRGDVTAEEAAGASP	0.3092801	0.96473885
HLA-DPA1*01:03-DPB1*03:01	APRSGAPAAESKEIVR	0.39013454	0.9992344
HLA-DPA1*01:03-DPB1*03:01	APSAARSLPSASTSKA	0.50148517	0.9699899
HLA-DPA1*01:03-DPB1*03:01	APSERSGPAASEHSHR	0.44394228	0.9991455
HLA-DPA1*01:03-DPB1*03:01	APSGRAYTSPLIDMFN	0.4655552	0.9904343
HLA-DPA1*01:03-DPB1*03:01	AQITKRKWEAAHEAEQ	0.5515767	0.9995262
HLA-DPA1*01:03-DPB1*03:01	AQITKRKWEAAHVAEQ	0.6481769	0.99959487
HLA-DPA1*01:03-DPB1*03:01	AQKRELQQAVLHMEQR	0.57149863	0.9967202
HLA-DPA1*01:03-DPB1*03:01	AQLDRLVVDAAKEKRE	0.54626983	0.9974246
HLA-DPA1*01:03-DPB1*03:01	AQPLRTTSTLASSLPG	0.6315933	0.8940207
HLA-DPA1*01:03-DPB1*03:01	AQRLREGEPGWVHPRG	0.24038035	0.9667258
HLA-DPA1*01:03-DPB1*03:01	AQVSRAWNVLALDGSN	0.66954726	0.99245393
HLA-DPA1*01:03-DPB1*03:01	ARKLSRRWSAPAAAGQ	0.82478994	0.9919138
HLA-DPA1*01:03-DPB1*03:01	ARLYRAGEDAVWVLDS	0.5023354	0.5890385
HLA-DPA1*01:03-DPB1*03:01	ARQPRPEESAAVHGGV	0.26218507	0.8077294
HLA-DPA1*01:03-DPB1*03:01	ARRRESEKSLENETLN	0.27762705	0.99583626
HLA-DPA1*01:03-DPB1*03:01	ARSLKTNTLAAQSVIK	0.6383867	0.9994823
HLA-DPA1*01:03-DPB1*03:01	ARTDRTGETALHLAAR	0.40880597	0.9761561
HLA-DPA1*01:03-DPB1*03:01	ASARRAAELGARAAVV	0.76370645	0.9979986
HLA-DPA1*01:03-DPB1*03:01	ASERLPPPFPGLEPES	0.19631113	0.020704422
HLA-DPA1*01:03-DPB1*03:01	ASLREFSNFLKNLEEQ	0.3818172	0.9698976
HLA-DPA1*01:03-DPB1*03:01	ASPRTAVAPSAVNLAD	0.4849014	0.9790619
HLA-DPA1*01:03-DPB1*03:01	ASQRRRSLEPAENVHG	0.72249675	0.9993888
HLA-DPA1*01:03-DPB1*03:01	ASREARAKVIAAEGEM	0.54172635	0.9887203
HLA-DPA1*01:03-DPB1*03:01	ASSQRVSPGLPSPNLE	0.3428907	0.5055951
HLA-DPA1*01:03-DPB1*03:01	ASTRYPPPAVESDAAD	0.2536696	0.92751634
HLA-DPA1*01:03-DPB1*03:01	ASVRAVPNPVINPYQP	0.45474377	0.99178696
HLA-DPA1*01:03-DPB1*03:01	ATKGTRALEATTEHIR	0.41851208	0.97578037
HLA-DPA1*01:03-DPB1*03:01	ATNERLFVLTTKNLFL	0.5731103	0.9807378
HLA-DPA1*01:03-DPB1*03:01	ATNRRVWELSKANSRF	0.6931376	0.9996489
HLA-DPA1*01:03-DPB1*03:01	AVPRAPSGAVLDYEVK	0.24409817	0.9962862
HLA-DPA1*01:03-DPB1*03:01	AVRARTGEQAPSSPPR	0.5058205	0.99946433
HLA-DPA1*01:03-DPB1*03:01	AVVRSYTAGATSLQER	0.67753625	0.9986876
HLA-DPA1*01:03-DPB1*03:01	AWVKRSSNPPARSQSS	0.60027415	0.99614745
HLA-DPA1*01:03-DPB1*03:01	DAAEKGVRTLTAAAVS	0.6642402	0.9814888
HLA-DPA1*01:03-DPB1*03:01	DAEPRPAEPPAWAGGA	0.091199584	0.6908477
HLA-DPA1*01:03-DPB1*03:01	DALKADRAGVLAGHDN	0.36412266	0.99901026
HLA-DPA1*01:03-DPB1*03:01	DAPKTHMTHHAVSDHE	0.06285555	0.99153024
HLA-DPA1*01:03-DPB1*03:01	DDLKYRYFSNASPHRM	0.6707197	0.99781054
HLA-DPA1*01:03-DPB1*03:01	DDTQFVRFDSDAASQR	0.5990349	0.9980382
HLA-DPA1*01:03-DPB1*03:01	DEGKRVAETMCYAYMK	0.36513555	0.8185586
HLA-DPA1*01:03-DPB1*03:01	DESFWFRSVPLAATSM	0.82087654	0.4556027
HLA-DPA1*01:03-DPB1*03:01	DFHLRLKPNTQLVAPG	0.24398914	0.7729949
HLA-DPA1*01:03-DPB1*03:01	DGDMRLADGGATNQGR	0.13729312	0.9795505
HLA-DPA1*01:03-DPB1*03:01	DGKDRVVSLSEKNFKQ	0.22563832	0.9991781
HLA-DPA1*01:03-DPB1*03:01	DGRPRLVVTPASSGGD	0.61141855	0.99620265
HLA-DPA1*01:03-DPB1*03:01	DHLERVLEAAAQAARD	0.720666	0.9993948
HLA-DPA1*01:03-DPB1*03:01	DIAARLNIPVSQVNPR	0.6359775	0.998473
HLA-DPA1*01:03-DPB1*03:01	DIAARLNIPVSQVNPR	0.6359775	0.998473
HLA-DPA1*01:03-DPB1*03:01	DLARLPVDVVVNASNE	0.5351114	0.7090307
HLA-DPA1*01:03-DPB1*03:01	DLILINSLPLVSDAET	0.3467217	0.07225828
HLA-DPA1*01:03-DPB1*03:01	DLRREISYAIKNIHGV	0.5676594	0.9940525
HLA-DPA1*01:03-DPB1*03:01	DLRSWTAADMAAQITK	0.6456133	0.99961185
HLA-DPA1*01:03-DPB1*03:01	DLRSWTAADMAAQTTK	0.61756605	0.9995907
HLA-DPA1*01:03-DPB1*03:01	DLSHRNKEPPAPAQQL	0.17679948	0.8993654
HLA-DPA1*01:03-DPB1*03:01	DMERSLPLCLQLYAPG	0.45708483	0.08547185
HLA-DPA1*01:03-DPB1*03:01	DNQERKTELPREHANS	0.21272816	0.9980162
HLA-DPA1*01:03-DPB1*03:01	DPASFRAAIGLLARHL	0.6553684	0.8441129
HLA-DPA1*01:03-DPB1*03:01	DPEHYLINVCKSLAPQ	0.12431108	0.6792437
HLA-DPA1*01:03-DPB1*03:01	DPGASRGGTTGETVVG	0.032132104	0.6559424
HLA-DPA1*01:03-DPB1*03:01	DPILRRHGLLPSSLKR	0.712692	0.93618953
HLA-DPA1*01:03-DPB1*03:01	DPKFITSILYENNVIT	0.29769498	0.47726554
HLA-DPA1*01:03-DPB1*03:01	DPTRRFIYVEIAFFSR	0.71948886	0.80024004
HLA-DPA1*01:03-DPB1*03:01	DPVAAETAAQGPTPRY	0.13557473	0.5029181
HLA-DPA1*01:03-DPB1*03:01	DQARHYLLAAVNRQPK	0.71119744	0.9994295
HLA-DPA1*01:03-DPB1*03:01	DQRIRWYLLSMGSNEN	0.7186631	0.9868906
HLA-DPA1*01:03-DPB1*03:01	DRAERIASRAIDNAAD	0.7273587	0.9995917
HLA-DPA1*01:03-DPB1*03:01	DRGERLGIKPESVQPH	0.5302358	0.9991437
HLA-DPA1*01:03-DPB1*03:01	DRLLDLPAAASSEDIE	0.63574976	0.91017836
HLA-DPA1*01:03-DPB1*03:01	DRLRTLSYPQTNVFVI	0.4316312	0.96629983
HLA-DPA1*01:03-DPB1*03:01	DRPGRRFYVVACDNRD	0.5482879	0.99937975
HLA-DPA1*01:03-DPB1*03:01	DRVKKEWEEAELQAKN	0.2114362	0.99820006
HLA-DPA1*01:03-DPB1*03:01	DSADRKAERTSPSSPA	0.31014907	0.9857361
HLA-DPA1*01:03-DPB1*03:01	DSDILFTLPNLSKKES	0.34367895	0.6320099
HLA-DPA1*01:03-DPB1*03:01	DSQRIDDLSARDKPFD	0.15090781	0.99920875
HLA-DPA1*01:03-DPB1*03:01	DSTSRELPSATPNTAG	0.2425006	0.9402976
HLA-DPA1*01:03-DPB1*03:01	DTQFVRFDSDAASQRM	0.5921765	0.99717826
HLA-DPA1*01:03-DPB1*03:01	DVGEFRAVTELGRPDE	0.18117356	0.9394628
HLA-DPA1*01:03-DPB1*03:01	DVGERTVVNALFNNQA	0.5222724	0.9991946
HLA-DPA1*01:03-DPB1*03:01	DVLHRTYSAPAINAIQ	0.8075605	0.9995926
HLA-DPA1*01:03-DPB1*03:01	DVNPSARFVTVPLHHR	0.6207238	0.98001385
HLA-DPA1*01:03-DPB1*03:01	DVRRGNVAGDSKNDPP	0.060819566	0.99211884
HLA-DPA1*01:03-DPB1*03:01	DYQGGRTGEAIVDAAL	0.3114985	0.9420837
HLA-DPA1*01:03-DPB1*03:01	EAKAAEAAASAYYNPG	0.3824362	0.99184096
HLA-DPA1*01:03-DPB1*03:01	EAQKRELQQAVLHMEQ	0.5389325	0.99821645
HLA-DPA1*01:03-DPB1*03:01	EDLLRIGITLAGHQKK	0.72025883	0.8368789
HLA-DPA1*01:03-DPB1*03:01	EDLRASLLAVLSREHP	0.5831638	0.98539865
HLA-DPA1*01:03-DPB1*03:01	EDLRSWTAADMAAQIT	0.6440777	0.99969256
HLA-DPA1*01:03-DPB1*03:01	EDLRSWTAADTVAQIT	0.5258832	0.9992112
HLA-DPA1*01:03-DPB1*03:01	EDMERSLPLCLQLYAP	0.4962993	0.011872117
HLA-DPA1*01:03-DPB1*03:01	EDRQMDTEAAASEAPQ	0.46864858	0.98469436
HLA-DPA1*01:03-DPB1*03:01	EEARQDVEALLSRTVR	0.5173163	0.92770797
HLA-DPA1*01:03-DPB1*03:01	EEEEVRVLTLPLQAHH	0.7221196	0.9985715
HLA-DPA1*01:03-DPB1*03:01	EEELRKAILVVFANKQ	0.6440523	0.9957097
HLA-DPA1*01:03-DPB1*03:01	EEKLRLEEEALYAAQR	0.53774583	0.9944147
HLA-DPA1*01:03-DPB1*03:01	EELRRSLAPYAQDTQE	0.7324659	0.97647893
HLA-DPA1*01:03-DPB1*03:01	EEWTRRAEEAVVSIQD	0.68089086	0.9988176
HLA-DPA1*01:03-DPB1*03:01	EFGRFASFEAQGALAN	0.7106412	0.9687829
HLA-DPA1*01:03-DPB1*03:01	EFGRREIEIAEQDMSA	0.45306206	0.99869156
HLA-DPA1*01:03-DPB1*03:01	EFGRREIEIAEQEMPA	0.37624824	0.99914074
HLA-DPA1*01:03-DPB1*03:01	EGSGRMVVTAVGVNSQ	0.6269773	0.6684871
HLA-DPA1*01:03-DPB1*03:01	EGSRIATKVLVASTQG	0.5925745	0.9970783
HLA-DPA1*01:03-DPB1*03:01	EHLQRELEQAALERQE	0.55201054	0.99846613
HLA-DPA1*01:03-DPB1*03:01	EHLRRYNIIPVLSDIL	0.8331836	0.9960516
HLA-DPA1*01:03-DPB1*03:01	EHVIIQAEFYLNPDQS	0.17632388	0.56647867
HLA-DPA1*01:03-DPB1*03:01	EIEQRLQQQAALSPTT	0.58591646	0.996138
HLA-DPA1*01:03-DPB1*03:01	EISGRLAEMPADSGYP	0.54368705	0.9973456
HLA-DPA1*01:03-DPB1*03:01	EKGVRTLTAAAVSGAQ	0.76572704	0.99915856
HLA-DPA1*01:03-DPB1*03:01	EKKDRVHHEPQLSDKV	0.26354405	0.997357
HLA-DPA1*01:03-DPB1*03:01	ELARRVADVVARAEAE	0.7226798	0.997547
HLA-DPA1*01:03-DPB1*03:01	ELMPKYAPKAASARTD	0.30898863	0.9869256
HLA-DPA1*01:03-DPB1*03:01	ELPRRVNSASSSNPPA	0.48655146	0.9983527
HLA-DPA1*01:03-DPB1*03:01	ELQPRVVPQTQESQPD	0.18754719	0.99519634
HLA-DPA1*01:03-DPB1*03:01	ELRQRLAPLAEDVRGN	0.5681954	0.9993914
HLA-DPA1*01:03-DPB1*03:01	ELRRSLAPYAQDTQEK	0.6757629	0.9530357
HLA-DPA1*01:03-DPB1*03:01	ENAGRAAAAAAAAAAA	0.60647064	0.97308433
HLA-DPA1*01:03-DPB1*03:01	ENHLRLLSTVAQAVKG	0.75234264	0.9951502
HLA-DPA1*01:03-DPB1*03:01	ENYTRAYSEALAAFGN	0.7932234	0.99935275
HLA-DPA1*01:03-DPB1*03:01	EPADSTREGSSPALST	0.14771158	0.9736274
HLA-DPA1*01:03-DPB1*03:01	EPAHRAGIEIQEGKED	0.2434115	0.9979801
HLA-DPA1*01:03-DPB1*03:01	EPGSVRHSTSPASSEY	0.5210906	0.9935619
HLA-DPA1*01:03-DPB1*03:01	EPLVRGYTTAAAVQVF	0.7808635	0.9932631
HLA-DPA1*01:03-DPB1*03:01	EPSGYSTVFRSTDFFQ	0.13293593	0.14723288
HLA-DPA1*01:03-DPB1*03:01	EQAARVGTQVEEAAEG	0.44134778	0.99905145
HLA-DPA1*01:03-DPB1*03:01	EQFSRAPVSALPLAPN	0.78259814	0.74973726
HLA-DPA1*01:03-DPB1*03:01	EQQERAFTLGLAGLLG	0.63000906	0.9830786
HLA-DPA1*01:03-DPB1*03:01	EQVQRDGAAASLAQGG	0.5878896	0.985232
HLA-DPA1*01:03-DPB1*03:01	ERDCREAEKAAQTAER	0.42505863	0.99924994
HLA-DPA1*01:03-DPB1*03:01	ERLREHDAAAESLVDQ	0.5581426	0.9989377
HLA-DPA1*01:03-DPB1*03:01	ERSNRAASAAGAAGSA	0.6129663	0.9528241
HLA-DPA1*01:03-DPB1*03:01	ERSSRPAPSVAPEPDG	0.39618656	0.89941233
HLA-DPA1*01:03-DPB1*03:01	ESERAFTYSIVGAGSQ	0.70277953	0.9938819
HLA-DPA1*01:03-DPB1*03:01	ESRRDSIVAELDREMS	0.48904747	0.97976923
HLA-DPA1*01:03-DPB1*03:01	ESVMFAILAERSLGPQ	0.5426394	0.25669765
HLA-DPA1*01:03-DPB1*03:01	ETARYVVGVLEAAGVR	0.68921405	0.7455649
HLA-DPA1*01:03-DPB1*03:01	ETKERLYLLAAPAAER	0.87690896	0.99946344
HLA-DPA1*01:03-DPB1*03:01	ETLKREQSHAEISPPA	0.42219293	0.9989252
HLA-DPA1*01:03-DPB1*03:01	EVAKKQYEKAVSQGKT	0.38458836	0.99630845
HLA-DPA1*01:03-DPB1*03:01	EVKRREQLLALKNLAQ	0.5684302	0.9993042
HLA-DPA1*01:03-DPB1*03:01	EVLRRAEATAASTSRS	0.7914926	0.99592924
HLA-DPA1*01:03-DPB1*03:01	EVLRTMELAAQSMKKA	0.70274603	0.9984161
HLA-DPA1*01:03-DPB1*03:01	EVQRHATGAMRNLIYD	0.5153109	0.9782702
HLA-DPA1*01:03-DPB1*03:01	EWNQRQSEQVEKNKIN	0.17396532	0.99889374
HLA-DPA1*01:03-DPB1*03:01	EYIIYTAMALRNKSFG	0.62077045	0.8679287
HLA-DPA1*01:03-DPB1*03:01	EYYKAFEEAAEHFQPY	0.34790802	0.9810168
HLA-DPA1*01:03-DPB1*03:01	FARARIPVIAVDSDKN	0.6714227	0.9971878
HLA-DPA1*01:03-DPB1*03:01	FEKKFQSEKAAGSVSK	0.58477813	0.9209753
HLA-DPA1*01:03-DPB1*03:01	FENHVAISPAISKYDR	0.4916366	0.9804546
HLA-DPA1*01:03-DPB1*03:01	FHLTRQEIVSLFNAFG	0.37153384	0.05540315
HLA-DPA1*01:03-DPB1*03:01	FLPRAYAVAIPLAAGL	0.8311601	0.7981652
HLA-DPA1*01:03-DPB1*03:01	FPETRDYSQPTAAATV	0.30726227	0.9694648
HLA-DPA1*01:03-DPB1*03:01	FPRLRDFTLAMAARKA	0.8296204	0.99960536
HLA-DPA1*01:03-DPB1*03:01	FPTKARAITKTAVSSE	0.46982357	0.9962207
HLA-DPA1*01:03-DPB1*03:01	FPWAQIRLPTAVVPLR	0.58722264	0.2821709
HLA-DPA1*01:03-DPB1*03:01	FQPSRSIIFASWSAGD	0.46188858	0.6228631
HLA-DPA1*01:03-DPB1*03:01	FRLSPTASRSWDVTRP	0.32840002	0.52922183
HLA-DPA1*01:03-DPB1*03:01	FSPLRISEKVLLHLLK	0.48844078	0.5020277
HLA-DPA1*01:03-DPB1*03:01	FTAARQSTNAYPDLRS	0.3704924	0.9963139
HLA-DPA1*01:03-DPB1*03:01	FTTGRRGDLATIHGMN	0.31955802	0.98491776
HLA-DPA1*01:03-DPB1*03:01	FWFRSVPLAATSMLIT	0.7534012	0.12737826
HLA-DPA1*01:03-DPB1*03:01	GAEQRWLVEPQIDDPN	0.21605445	0.9991047
HLA-DPA1*01:03-DPB1*03:01	GAGERLSEEPLQVLEH	0.30661377	0.9986116
HLA-DPA1*01:03-DPB1*03:01	GAGLGRAYALAFAERG	0.705083	0.98936284
HLA-DPA1*01:03-DPB1*03:01	GAIGSRLAVITQNIAN	0.58844864	0.98883516
HLA-DPA1*01:03-DPB1*03:01	GAKRVPTAPAATSKPG	0.47484162	0.9988762
HLA-DPA1*01:03-DPB1*03:01	GALLRKQELVTQNELL	0.2723535	0.99185485
HLA-DPA1*01:03-DPB1*03:01	GAQRIFELGLGDDDGN	0.19449325	0.97180474
HLA-DPA1*01:03-DPB1*03:01	GARTLQRKWTTFLKAR	0.5665794	0.45991772
HLA-DPA1*01:03-DPB1*03:01	GDLARLPVDVVVNASN	0.5426337	0.98218745
HLA-DPA1*01:03-DPB1*03:01	GDPEHYLINVCKSLAP	0.11763105	0.34785122
HLA-DPA1*01:03-DPB1*03:01	GDSVRLGQFASSSLDK	0.6950869	0.999279
HLA-DPA1*01:03-DPB1*03:01	GEDLRKFILAALSASH	0.8563452	0.9989808
HLA-DPA1*01:03-DPB1*03:01	GESDMTFICVARNPVS	0.3362121	0.18858609
HLA-DPA1*01:03-DPB1*03:01	GEYERAAIDAVDNKKN	0.5014777	0.99923
HLA-DPA1*01:03-DPB1*03:01	GEYYLQNAFLVAYTKK	0.48169917	0.7552234
HLA-DPA1*01:03-DPB1*03:01	GGADRLTSNPLASHDY	0.4134433	0.99869126
HLA-DPA1*01:03-DPB1*03:01	GGGPRVQVSPERTQVH	0.18983623	0.9957075
HLA-DPA1*01:03-DPB1*03:01	GGHVVAPVLSRFLHNS	0.4436571	0.13572547
HLA-DPA1*01:03-DPB1*03:01	GGPVRVYSLPGRENYS	0.4154917	0.9995321
HLA-DPA1*01:03-DPB1*03:01	GGSIRQSPLSSSSPFS	0.5037153	0.70934314
HLA-DPA1*01:03-DPB1*03:01	GGWLRKNVLVVAAAAL	0.7507455	0.30645624
HLA-DPA1*01:03-DPB1*03:01	GGYVAYSKAATVTGKL	0.3267457	0.9804527
HLA-DPA1*01:03-DPB1*03:01	GILRTPIQVESSPQPG	0.3834574	0.9853695
HLA-DPA1*01:03-DPB1*03:01	GIPRALSLSGSSSSPQ	0.44583854	0.9056536
HLA-DPA1*01:03-DPB1*03:01	GIRVAPVPLYNSFHDV	0.47202346	0.99662143
HLA-DPA1*01:03-DPB1*03:01	GKLRVFENIVAVLNKE	0.74071926	0.970126
HLA-DPA1*01:03-DPB1*03:01	GKNMRLSSLALSSFTT	0.84421605	0.9967538
HLA-DPA1*01:03-DPB1*03:01	GKSALHWAAAVNNVDA	0.46610153	0.90561885
HLA-DPA1*01:03-DPB1*03:01	GKVARLVSPVVYSQNS	0.7097229	0.9947072
HLA-DPA1*01:03-DPB1*03:01	GLIRVANVPNTSLLVN	0.59181654	0.95606774
HLA-DPA1*01:03-DPB1*03:01	GLLHRAFSVFLFNTEN	0.72268456	0.6722677
HLA-DPA1*01:03-DPB1*03:01	GLPNIPVQTISRAAAE	0.32749012	0.41434637
HLA-DPA1*01:03-DPB1*03:01	GLSRQPALSAACLGPE	0.6098944	0.5792582
HLA-DPA1*01:03-DPB1*03:01	GNFPRSQISVLQNRIE	0.4962657	0.98662126
HLA-DPA1*01:03-DPB1*03:01	GNPRALSFVLSSLQLG	0.65776956	0.6217161
HLA-DPA1*01:03-DPB1*03:01	GPFRSNSISLDNLKPS	0.30295837	0.98523843
HLA-DPA1*01:03-DPB1*03:01	GPFRVSDLAGLDVGWK	0.28459585	0.99518394
HLA-DPA1*01:03-DPB1*03:01	GPGLSRNGVGPAPSLS	0.36244386	0.8187313
HLA-DPA1*01:03-DPB1*03:01	GPGRAGAGPSSRGRPG	0.15769984	0.7309445
HLA-DPA1*01:03-DPB1*03:01	GPKNRSIGAAAKSQVI	0.57035476	0.99107087
HLA-DPA1*01:03-DPB1*03:01	GPLFRVPITAVIAAKV	0.77524894	0.82222044
HLA-DPA1*01:03-DPB1*03:01	GPPERTVTPALSSNVL	0.57421696	0.99958706
HLA-DPA1*01:03-DPB1*03:01	GPPRSRTFNVALNARY	0.751909	0.999786
HLA-DPA1*01:03-DPB1*03:01	GPPYDRAHVTGASSSS	0.43204695	0.9818198
HLA-DPA1*01:03-DPB1*03:01	GPQERLAGEVARSPLK	0.58025116	0.99590266
HLA-DPA1*01:03-DPB1*03:01	GPRPRRYTVLSVGPGG	0.5655266	0.9987766
HLA-DPA1*01:03-DPB1*03:01	GPVGVFEWEAFARGTK	0.23970836	0.9891198
HLA-DPA1*01:03-DPB1*03:01	GRGRAGIEASLDVQYL	0.53995967	0.9962767
HLA-DPA1*01:03-DPB1*03:01	GRHQFRPTFPASSPYV	0.7038931	0.94070494
HLA-DPA1*01:03-DPB1*03:01	GRRATGSAATAASSPA	0.5867833	0.9508737
HLA-DPA1*01:03-DPB1*03:01	GRYERASQGPASHSRF	0.5716353	0.99747753
HLA-DPA1*01:03-DPB1*03:01	GSDRIPIYGMASLQIV	0.44982082	0.2590902
HLA-DPA1*01:03-DPB1*03:01	GSDSRVSAGEAVVNRV	0.31263596	0.9511738
HLA-DPA1*01:03-DPB1*03:01	GSESRFFVSSSQGRSE	0.65774554	0.9944317
HLA-DPA1*01:03-DPB1*03:01	GSLLRSYELAGGDLAG	0.5975745	0.99766684
HLA-DPA1*01:03-DPB1*03:01	GSLWREAATSLSNPIE	0.5950895	0.9542697
HLA-DPA1*01:03-DPB1*03:01	GSRASETVMVHQATTS	0.4431488	0.89154255
HLA-DPA1*01:03-DPB1*03:01	GSVRYWVKAELHRPWL	0.6078119	0.99791163
HLA-DPA1*01:03-DPB1*03:01	GTAHRAHSSMVGVNLP	0.50011134	0.4658726
HLA-DPA1*01:03-DPB1*03:01	GTFERLLDKATSQLLL	0.48600867	0.9586235
HLA-DPA1*01:03-DPB1*03:01	GTGGRAWEPPAEELPQ	0.19312017	0.99819535
HLA-DPA1*01:03-DPB1*03:01	GTLQRLPLALTNWRAQ	0.73533833	0.6613804
HLA-DPA1*01:03-DPB1*03:01	GTLRAVDPPVRHHSYG	0.47601172	0.9984431
HLA-DPA1*01:03-DPB1*03:01	GTRARTYVLAAESQDA	0.82921755	0.9996926
HLA-DPA1*01:03-DPB1*03:01	GTSLKIGIVGLPNVGK	0.21356623	0.8933072
HLA-DPA1*01:03-DPB1*03:01	GTSRQHVANDYARQLA	0.31645197	0.13904056
HLA-DPA1*01:03-DPB1*03:01	GVGFREGTCGAQTQRI	0.12250902	0.9602917
HLA-DPA1*01:03-DPB1*03:01	GVPRTLENPVLASPPK	0.42032316	0.9975206
HLA-DPA1*01:03-DPB1*03:01	GVRTLTAAAVSGAQPI	0.74236363	0.98390806
HLA-DPA1*01:03-DPB1*03:01	HEWEKHGTCAAQVDAL	0.24293362	0.99077857
HLA-DPA1*01:03-DPB1*03:01	HGKMERVAVMPAGSQQ	0.7127334	0.9988531
HLA-DPA1*01:03-DPB1*03:01	HGLRAYDGLSLPEDIE	0.37647727	0.44799668
HLA-DPA1*01:03-DPB1*03:01	HGPERSQSPAASDCSS	0.26619503	0.97685415
HLA-DPA1*01:03-DPB1*03:01	HGQRGSIKEMSHHPPG	0.09723621	0.7178812
HLA-DPA1*01:03-DPB1*03:01	HGSVRYWVKAELHRPW	0.60383624	0.9990612
HLA-DPA1*01:03-DPB1*03:01	HHHQRYQIKPLKSTDE	0.68567985	0.99600065
HLA-DPA1*01:03-DPB1*03:01	HHLVSRKSISAALEHK	0.73670095	0.97314006
HLA-DPA1*01:03-DPB1*03:01	HLSHNRISSVPAINNR	0.69925493	0.99896085
HLA-DPA1*01:03-DPB1*03:01	HNQLREVSVSAFTTHS	0.59695446	0.9263643
HLA-DPA1*01:03-DPB1*03:01	HPELSRSGELAVRALE	0.6176437	0.99772227
HLA-DPA1*01:03-DPB1*03:01	HQSKVSSLASASRKDH	0.5196364	0.98862875
HLA-DPA1*01:03-DPB1*03:01	HSVRTYEVCDVQRAPG	0.18948817	0.9989567
HLA-DPA1*01:03-DPB1*03:01	IAAKMMSTAAIANGGG	0.5251792	0.93621254
HLA-DPA1*01:03-DPB1*03:01	IAGIRVLDGPLTDSME	0.41919014	0.9912176
HLA-DPA1*01:03-DPB1*03:01	IAPETRRSIEVPLNER	0.51533705	0.9984385
HLA-DPA1*01:03-DPB1*03:01	IASTRRVVIACEGNPQ	0.5265996	0.99957865
HLA-DPA1*01:03-DPB1*03:01	IDGVRKIIFALPGNPV	0.72697455	0.99835366
HLA-DPA1*01:03-DPB1*03:01	IEKSRRLIIVLSKSYM	0.7307974	0.9696657
HLA-DPA1*01:03-DPB1*03:01	IESTFDVVSSKPVGGQ	0.1834105	0.06712924
HLA-DPA1*01:03-DPB1*03:01	IGGWLRKNVLVVAAAA	0.722972	0.3989837
HLA-DPA1*01:03-DPB1*03:01	IGSRLAVITQNIANLG	0.58967054	0.94906485
HLA-DPA1*01:03-DPB1*03:01	IHSTRIHIMPSLNPDG	0.5690064	0.99926263
HLA-DPA1*01:03-DPB1*03:01	IIFRRPEEAALSPLPP	0.67489743	0.996885
HLA-DPA1*01:03-DPB1*03:01	IIRERIPEAPAGPPSD	0.4471011	0.9923954
HLA-DPA1*01:03-DPB1*03:01	IKEIRESTGAQVQVAG	0.38091865	0.99910796
HLA-DPA1*01:03-DPB1*03:01	IKLREYEAALNSKDAA	0.6886066	0.9991803
HLA-DPA1*01:03-DPB1*03:01	ILDARSYTAAVANRAK	0.70168346	0.99978656
HLA-DPA1*01:03-DPB1*03:01	ILDRTISVIMKNQTPT	0.37105253	0.9738439
HLA-DPA1*01:03-DPB1*03:01	ILHVRNAPSPAATSSI	0.55504924	0.97869766
HLA-DPA1*01:03-DPB1*03:01	ILQVRAASAPAKGTPG	0.67392755	0.99934924
HLA-DPA1*01:03-DPB1*03:01	ILVERYLIEIAKNYNV	0.69285834	0.9377039
HLA-DPA1*01:03-DPB1*03:01	INLDRLIITSAEASPA	0.75017506	0.98592263
HLA-DPA1*01:03-DPB1*03:01	IPFRAADLLLHSKASN	0.65018755	0.8876351
HLA-DPA1*01:03-DPB1*03:01	IPTFGRSFTLASSETG	0.50707453	0.99819314
HLA-DPA1*01:03-DPB1*03:01	IQKDRTFAVLAYSNVQ	0.7259252	0.9983047
HLA-DPA1*01:03-DPB1*03:01	IRAFRTATQLAVNKIK	0.7799016	0.9980938
HLA-DPA1*01:03-DPB1*03:01	IRFAQRVSDQPLESRR	0.5821142	0.9868571
HLA-DPA1*01:03-DPB1*03:01	IRHRRGEKVVINVPIF	0.5872485	0.99829805
HLA-DPA1*01:03-DPB1*03:01	IRKKARSFAKAAIEKQ	0.72080255	0.99881965
HLA-DPA1*01:03-DPB1*03:01	ISELRQATVAMMNRKD	0.7060213	0.99946964
HLA-DPA1*01:03-DPB1*03:01	ISFNNRRVGLAASNSL	0.84763396	0.9375402
HLA-DPA1*01:03-DPB1*03:01	ISQRLESLSAATTFEP	0.60695714	0.60102236
HLA-DPA1*01:03-DPB1*03:01	ISRFILPIGATVNMDG	0.6368913	0.26568285
HLA-DPA1*01:03-DPB1*03:01	ITKRKWEAAHEAEQLR	0.5699478	0.99972093
HLA-DPA1*01:03-DPB1*03:01	ITKRKWEAAHVAEQQR	0.6673862	0.9997713
HLA-DPA1*01:03-DPB1*03:01	ITQRKWEAARVAEQLR	0.7116659	0.9996687
HLA-DPA1*01:03-DPB1*03:01	ITVDRLVSKALNMWGK	0.5349996	0.63127357
HLA-DPA1*01:03-DPB1*03:01	IVSRALDLFSDNAPPP	0.45714685	0.5664425
HLA-DPA1*01:03-DPB1*03:01	KAGRKPASDPARSPSD	0.23933415	0.77900976
HLA-DPA1*01:03-DPB1*03:01	KAPRGDVTAEEAAGAS	0.33008087	0.92583627
HLA-DPA1*01:03-DPB1*03:01	KDLRREISYAIKNIHG	0.60643667	0.99956036
HLA-DPA1*01:03-DPB1*03:01	KEARAAALAAAVAQDP	0.73802286	0.995056
HLA-DPA1*01:03-DPB1*03:01	KEDLRSWTAADMAAQT	0.6273011	0.99964726
HLA-DPA1*01:03-DPB1*03:01	KEEARQDVEALLSRTV	0.48580703	0.9826256
HLA-DPA1*01:03-DPB1*03:01	KEKKRLAALALASSEN	0.8685724	0.99896735
HLA-DPA1*01:03-DPB1*03:01	KFVIFGATSLQNTGAM	0.3825461	0.28546196
HLA-DPA1*01:03-DPB1*03:01	KGAGERLSEEPLQVLE	0.24256061	0.9898224
HLA-DPA1*01:03-DPB1*03:01	KGGRTQSQLAKSSRPE	0.36812583	0.9964838
HLA-DPA1*01:03-DPB1*03:01	KGQYFGELALVTNKPR	0.347769	0.99453723
HLA-DPA1*01:03-DPB1*03:01	KGVRTLTAAAVSGAQP	0.70934707	0.99805033
HLA-DPA1*01:03-DPB1*03:01	KGVRVFDVAVLAPLLR	0.7291807	0.9945549
HLA-DPA1*01:03-DPB1*03:01	KIYERVVEKPSTDLPL	0.36374438	0.9989626
HLA-DPA1*01:03-DPB1*03:01	KKDTILSLNACESNHA	0.3700208	0.8632287
HLA-DPA1*01:03-DPB1*03:01	KKGAKQQKFIKAVTHQ	0.37083137	0.59183013
HLA-DPA1*01:03-DPB1*03:01	KKWERKFSDAIQSKEE	0.5707746	0.9992091
HLA-DPA1*01:03-DPB1*03:01	KLHERKCEPIVMTVPR	0.4661477	0.99083835
HLA-DPA1*01:03-DPB1*03:01	KLHERRCEPIAMTVPR	0.59519047	0.99126625
HLA-DPA1*01:03-DPB1*03:01	KLPSRTWSPPFESEDS	0.3080529	0.9898218
HLA-DPA1*01:03-DPB1*03:01	KLVNERLISMAYGQIG	0.54420274	0.9656523
HLA-DPA1*01:03-DPB1*03:01	KLVRLYAVVTREEPIY	0.5829621	0.95648813
HLA-DPA1*01:03-DPB1*03:01	KMHARDFTVSAMHGDM	0.59049493	0.9886592
HLA-DPA1*01:03-DPB1*03:01	KNLLRTHTTSASARAL	0.63999367	0.98566854
HLA-DPA1*01:03-DPB1*03:01	KNSTRRQTQVLGLTQT	0.4206558	0.033117898
HLA-DPA1*01:03-DPB1*03:01	KPGGRESALPCQASPL	0.3212114	0.9989216
HLA-DPA1*01:03-DPB1*03:01	KPGQAPRLLIYGASTR	0.2965995	0.9957697
HLA-DPA1*01:03-DPB1*03:01	KPGRRGDPGPPGQSGR	0.15933545	0.64301705
HLA-DPA1*01:03-DPB1*03:01	KPQVRDFSLTSSSQTP	0.35872146	0.9947634
HLA-DPA1*01:03-DPB1*03:01	KPRHIEWESVLTNTAG	0.35944167	0.97190875
HLA-DPA1*01:03-DPB1*03:01	KPSSVRALSIVLPIVL	0.70208436	0.62099016
HLA-DPA1*01:03-DPB1*03:01	KPVEKRLMPPPPQKNK	0.46857256	0.99287593
HLA-DPA1*01:03-DPB1*03:01	KQLRAQEIAMQNRLPC	0.5424784	0.9976698
HLA-DPA1*01:03-DPB1*03:01	KQRAHVIVMAATNRPN	0.68113935	0.9992881
HLA-DPA1*01:03-DPB1*03:01	KQTPREHSDAVPDAPI	0.12537858	0.99617684
HLA-DPA1*01:03-DPB1*03:01	KRKGLKEGIPALDNFL	0.43955803	0.9787489
HLA-DPA1*01:03-DPB1*03:01	KRLRYVDQVLQLVYKD	0.50881624	0.8976814
HLA-DPA1*01:03-DPB1*03:01	KRYREFAILHQNLKRE	0.63118947	0.9768316
HLA-DPA1*01:03-DPB1*03:01	KSALHWAAAVNNVDAA	0.4245753	0.809837
HLA-DPA1*01:03-DPB1*03:01	KSERSSEDPTDDSRLP	0.021693625	0.9832177
HLA-DPA1*01:03-DPB1*03:01	KSPSVHISAPGEKRRI	0.19347134	0.14437297
HLA-DPA1*01:03-DPB1*03:01	KTKPLATTQPAKTSTS	0.32181302	0.7330678
HLA-DPA1*01:03-DPB1*03:01	KVARAAAEVAGQFVIK	0.63751656	0.9868404
HLA-DPA1*01:03-DPB1*03:01	KVARLVSPVVYSQNSA	0.6982859	0.97972566
HLA-DPA1*01:03-DPB1*03:01	KVLRLHSNSLQHVPPR	0.48784247	0.9704319
HLA-DPA1*01:03-DPB1*03:01	KWERKFSDAIQSKEEE	0.46249422	0.9982004
HLA-DPA1*01:03-DPB1*03:01	KYIRHYEGLSYNVDSL	0.43651932	0.98135376
HLA-DPA1*01:03-DPB1*03:01	KYYGTREAVIAQISSH	0.6037047	0.9984708
HLA-DPA1*01:03-DPB1*03:01	LAEQAERYDDMASAMK	0.2747819	0.95991534
HLA-DPA1*01:03-DPB1*03:01	LAEREQEEAIAQFPYV	0.3646121	0.99745244
HLA-DPA1*01:03-DPB1*03:01	LAFRVVSGAANVIGPK	0.6734441	0.9961977
HLA-DPA1*01:03-DPB1*03:01	LAGRAPAGAAAVSASG	0.54528254	0.9024833
HLA-DPA1*01:03-DPB1*03:01	LANFLVSEALSNALKD	0.5212536	0.60129267
HLA-DPA1*01:03-DPB1*03:01	LAPRSAAVPLINPAGL	0.6135686	0.9979879
HLA-DPA1*01:03-DPB1*03:01	LARILSLLAASGPTWD	0.6667659	0.007642323
HLA-DPA1*01:03-DPB1*03:01	LATRIHELPLSLQDLT	0.5652734	0.9862628
allele	peptide	affinity_pred	mass_pred
HLA-DPA1*01:03-DPB1*03:01	LDARSYTAAVANRAKG	0.7012211	0.99973506
HLA-DPA1*01:03-DPB1*03:01	LDPEREVTFLEASRFA	0.44605595	0.95219195
HLA-DPA1*01:03-DPB1*03:01	LEERSRDLAEENLKKE	0.16187817	0.9962301
HLA-DPA1*01:03-DPB1*03:01	LEERSVLFAVASALVN	0.7002469	0.58029604
HLA-DPA1*01:03-DPB1*03:01	LERERLVTTALRGELQ	0.63826656	0.9952487
HLA-DPA1*01:03-DPB1*03:01	LFPTRSHTVAAQGGIN	0.45084348	0.9990824
HLA-DPA1*01:03-DPB1*03:01	LFQDFEPVQTLLLSSK	0.3016196	0.00832591
HLA-DPA1*01:03-DPB1*03:01	LGARRAAAAAAAAGAF	0.7645129	0.9970859
HLA-DPA1*01:03-DPB1*03:01	LGKRDSEMAVIVQDTE	0.39157283	0.9938283
HLA-DPA1*01:03-DPB1*03:01	LGMFLYEYARRHPDYS	0.35456496	0.7540427
HLA-DPA1*01:03-DPB1*03:01	LGPARETELPAAAEPG	0.32103288	0.9994872
HLA-DPA1*01:03-DPB1*03:01	LGRRAKPEGALQNNDG	0.1836693	0.9897132
HLA-DPA1*01:03-DPB1*03:01	LKEARAGAPAAPSPPA	0.4948491	0.9992342
HLA-DPA1*01:03-DPB1*03:01	LKEDLRSWTAADMAAQ	0.60443217	0.99920577
HLA-DPA1*01:03-DPB1*03:01	LKERVLIPVKQYPKFN	0.4765349	0.7973169
HLA-DPA1*01:03-DPB1*03:01	LKKYLYEIARRHPYFY	0.48098266	0.5366291
HLA-DPA1*01:03-DPB1*03:01	LKLKRAGNSLAASTAE	0.78230745	0.9896102
HLA-DPA1*01:03-DPB1*03:01	LKPRLPAPPPVTTPPL	0.30904326	0.9932488
HLA-DPA1*01:03-DPB1*03:01	LLAVPAANTVRFRCPA	0.4265901	0.22130716
HLA-DPA1*01:03-DPB1*03:01	LLHRAFSVFLFNTENK	0.7449507	0.9275905
HLA-DPA1*01:03-DPB1*03:01	LNARCSILAAANPAYG	0.7232965	0.996071
HLA-DPA1*01:03-DPB1*03:01	LNARCSVLAAANPVYG	0.6468585	0.9973372
HLA-DPA1*01:03-DPB1*03:01	LNARTSILAAANPISG	0.79144806	0.9988869
HLA-DPA1*01:03-DPB1*03:01	LNEDLRSWTAADKAAQ	0.5036507	0.9993232
HLA-DPA1*01:03-DPB1*03:01	LNGLRAVSPAIPSAPL	0.76338375	0.9967316
HLA-DPA1*01:03-DPB1*03:01	LNILALSPPAQNLLLK	0.4271935	0.35907656
HLA-DPA1*01:03-DPB1*03:01	LNPRAADEAAVNWVFV	0.43485776	0.99540967
HLA-DPA1*01:03-DPB1*03:01	LNSVLLKLGIKPSINY	0.40853676	0.21979833
HLA-DPA1*01:03-DPB1*03:01	LPAGVRMVVPTQSAQG	0.6654742	0.98210734
HLA-DPA1*01:03-DPB1*03:01	LPFSKREVPVASGSGF	0.4931097	0.8214987
HLA-DPA1*01:03-DPB1*03:01	LPGFQRTVAIADSNYN	0.57692343	0.9972228
HLA-DPA1*01:03-DPB1*03:01	LPHSGDIIATVFAPLE	0.31480235	0.58529365
HLA-DPA1*01:03-DPB1*03:01	LPLATREAALPILEPV	0.5960535	0.96732855
HLA-DPA1*01:03-DPB1*03:01	LPLPRSQSISTQNVRN	0.4237701	0.9823926
HLA-DPA1*01:03-DPB1*03:01	LPLRFWVNILKNPHFI	0.6260728	0.89036334
HLA-DPA1*01:03-DPB1*03:01	LPNIPVQTISRAAAEK	0.34961355	0.92507446
HLA-DPA1*01:03-DPB1*03:01	LPPYRQSISVLAGSTV	0.6653407	0.9346744
HLA-DPA1*01:03-DPB1*03:01	LPRAYAVAIPLAAGLL	0.82670647	0.7898776
HLA-DPA1*01:03-DPB1*03:01	LPRPERKSIVPAPMPG	0.5963955	0.9801283
HLA-DPA1*01:03-DPB1*03:01	LPRREESEAVEAGDPP	0.19242747	0.9965876
HLA-DPA1*01:03-DPB1*03:01	LPSRAAALSFVSLVDG	0.6246365	0.94736177
HLA-DPA1*01:03-DPB1*03:01	LPVTPGEPASISCRSS	0.18166341	0.15536438
HLA-DPA1*01:03-DPB1*03:01	LQARYYSIASSSKVHP	0.73097736	0.9995453
HLA-DPA1*01:03-DPB1*03:01	LQDRGATLALTQVTPQ	0.37169376	0.9953992
HLA-DPA1*01:03-DPB1*03:01	LQGEREAERALLQKEQ	0.51591736	0.99840814
HLA-DPA1*01:03-DPB1*03:01	LQGHYLFVQPAGHRPA	0.5086531	0.91767967
HLA-DPA1*01:03-DPB1*03:01	LQLRRMPILSKESAPG	0.65506274	0.9961923
HLA-DPA1*01:03-DPB1*03:01	LQPRVVPQTQESQPDS	0.15075769	0.9806391
HLA-DPA1*01:03-DPB1*03:01	LQQRLLPKSAESLHPG	0.4949934	0.9969653
HLA-DPA1*01:03-DPB1*03:01	LQVVRARKQIVAGVNY	0.6132618	0.95377827
HLA-DPA1*01:03-DPB1*03:01	LRAARLVEIAAKNLQK	0.73202765	0.9996482
HLA-DPA1*01:03-DPB1*03:01	LREKLQLISALTNKPE	0.50404257	0.96884936
HLA-DPA1*01:03-DPB1*03:01	LRGRREVPLAAEQVAR	0.67959815	0.9994504
HLA-DPA1*01:03-DPB1*03:01	LRHQHWSLVMESVVPS	0.6261355	0.66484845
HLA-DPA1*01:03-DPB1*03:01	LRKSREEIRAEIQTEK	0.4595458	0.9960211
HLA-DPA1*01:03-DPB1*03:01	LRRDLTIAIESARKKQ	0.7252658	0.9930173
HLA-DPA1*01:03-DPB1*03:01	LRREATEPPPSQEGPS	0.16885762	0.9665569
HLA-DPA1*01:03-DPB1*03:01	LSHNRISSVPAINNRL	0.74194753	0.99959946
HLA-DPA1*01:03-DPB1*03:01	LSIQRAALVVLENYYK	0.7335718	0.98561937
HLA-DPA1*01:03-DPB1*03:01	LSIRQAELLLPGAEFH	0.54675037	0.9953407
HLA-DPA1*01:03-DPB1*03:01	LSPRKHLVSAKSNGRL	0.52627206	0.9962304
HLA-DPA1*01:03-DPB1*03:01	LSSRPQTLPLPDVVPD	0.20182319	0.75564146
HLA-DPA1*01:03-DPB1*03:01	LTEAQKGFQDVEAQAA	0.19244115	0.62083703
HLA-DPA1*01:03-DPB1*03:01	LTHTERVVIWPFSNKN	0.458658	0.9893692
HLA-DPA1*01:03-DPB1*03:01	LTRQEIVALLNAFGRL	0.5318539	0.4447865
HLA-DPA1*01:03-DPB1*03:01	LTSARAAEILARDGPN	0.5741719	0.9993122
HLA-DPA1*01:03-DPB1*03:01	LVARVFQKAVDQSIEK	0.6489709	0.99889433
HLA-DPA1*01:03-DPB1*03:01	LVDRTRIVIVPSLNPD	0.6548048	0.9995659
HLA-DPA1*01:03-DPB1*03:01	LVERYLIEIAKNYNVP	0.58903563	0.9890729
HLA-DPA1*01:03-DPB1*03:01	LVKVREKQLAAENRLT	0.37449405	0.99879885
HLA-DPA1*01:03-DPB1*03:01	LVLALGGAAAVLGSVL	0.28265285	0.022099223
HLA-DPA1*01:03-DPB1*03:01	LVNERLISMAYGQIGM	0.557557	0.9090133
HLA-DPA1*01:03-DPB1*03:01	LVSRKSISAALEHKVS	0.7408296	0.9980812
HLA-DPA1*01:03-DPB1*03:01	MATPLLMQALPMGALP	0.4571829	0.77379006
HLA-DPA1*01:03-DPB1*03:01	MGTNRGASQAGMTGYG	0.123595394	0.9078972
HLA-DPA1*01:03-DPB1*03:01	MLKHRDYETATLSDIK	0.5130614	0.99827355
HLA-DPA1*01:03-DPB1*03:01	MNLQRSYTVAIAGYAL	0.80348676	0.99901855
HLA-DPA1*01:03-DPB1*03:01	MPTYGRSFTLASSSDT	0.463036	0.996384
HLA-DPA1*01:03-DPB1*03:01	MRKRTEPVALEHERCA	0.54945284	0.6654688
HLA-DPA1*01:03-DPB1*03:01	MSKFLRHFTVVGDDYH	0.48709616	0.949316
HLA-DPA1*01:03-DPB1*03:01	MSLARILSLLAASGPT	0.71646684	0.5936864
HLA-DPA1*01:03-DPB1*03:01	MTPTRFAEIIEKNLKS	0.45999882	0.99687797
HLA-DPA1*01:03-DPB1*03:01	NAEVLRTMELAAQSMK	0.7031118	0.992833
HLA-DPA1*01:03-DPB1*03:01	NAGRAAAAAAAAAAAA	0.5593511	0.9743509
HLA-DPA1*01:03-DPB1*03:01	NARRRESEKSLENETL	0.31504983	0.997468
HLA-DPA1*01:03-DPB1*03:01	NEDLRSWTAADKAAQI	0.5119401	0.9994751
HLA-DPA1*01:03-DPB1*03:01	NEDLRSWTAADMAAQI	0.6328514	0.99937516
HLA-DPA1*01:03-DPB1*03:01	NELRRAVSPPARNMLK	0.78111047	0.9989542
HLA-DPA1*01:03-DPB1*03:01	NENRENSPAGRAQPVP	0.150097	0.89545405
HLA-DPA1*01:03-DPB1*03:01	NEYREYIKVQTDKGTE	0.26234856	0.9968041
HLA-DPA1*01:03-DPB1*03:01	NGQRLEVPVEMNPEGY	0.21168157	0.9936905
HLA-DPA1*01:03-DPB1*03:01	NHCPRASSQPTVSGNT	0.24861835	0.9926879
HLA-DPA1*01:03-DPB1*03:01	NKKIRNAQLAQYNFIL	0.50396466	0.99924695
HLA-DPA1*01:03-DPB1*03:01	NKNMEGAAAAAAAAAA	0.3878424	0.734958
HLA-DPA1*01:03-DPB1*03:01	NKPTFSQTIALLNIYR	0.41174012	0.32313323
HLA-DPA1*01:03-DPB1*03:01	NKRLRYVDQVLQLVYK	0.5366834	0.95461625
HLA-DPA1*01:03-DPB1*03:01	NKSWYLEENVATHGSQ	0.27690932	0.086115435
HLA-DPA1*01:03-DPB1*03:01	NKVARAAAEVAGQFVI	0.66534275	0.8832092
HLA-DPA1*01:03-DPB1*03:01	NKYIRHYEGLSYNVDS	0.49736783	0.9944967
HLA-DPA1*01:03-DPB1*03:01	NLKEFALTNPEKSSTK	0.38724375	0.90558064
HLA-DPA1*01:03-DPB1*03:01	NLQRSYTVAIAGYALA	0.78911525	0.9982855
HLA-DPA1*01:03-DPB1*03:01	NNMRINQYPESNAEYL	0.2648693	0.9966553
HLA-DPA1*01:03-DPB1*03:01	NNVKLAATNALLNSLE	0.5318127	0.754173
HLA-DPA1*01:03-DPB1*03:01	NNVRAAALATVNAWAE	0.71456754	0.99422586
HLA-DPA1*01:03-DPB1*03:01	NPGGYVAYSKAATVTG	0.08229763	0.9876391
HLA-DPA1*01:03-DPB1*03:01	NPGVRYKSKPLDNASK	0.30709076	0.99820864
HLA-DPA1*01:03-DPB1*03:01	NPPLKSRSFSLASSSN	0.6482251	0.9975685
HLA-DPA1*01:03-DPB1*03:01	NPSARFVTVPLHHRMA	0.7524635	0.9912507
HLA-DPA1*01:03-DPB1*03:01	NPSPRTSVSAIKTAPA	0.53172	0.99817866
HLA-DPA1*01:03-DPB1*03:01	NPYIKVDTVAAEHLTR	0.43489885	0.9962741
HLA-DPA1*01:03-DPB1*03:01	NQLGAGAAAAAAAAAA	0.35292786	0.18098
HLA-DPA1*01:03-DPB1*03:01	NQTDRTGETALHLAAR	0.37683812	0.8559243
HLA-DPA1*01:03-DPB1*03:01	NSDLILPVPAFNVING	0.32589558	0.54441464
HLA-DPA1*01:03-DPB1*03:01	NSGERLACGIIARSAG	0.5865664	0.8022254
HLA-DPA1*01:03-DPB1*03:01	NSKKLKPIQILSNPLS	0.5457832	0.23253193
HLA-DPA1*01:03-DPB1*03:01	NSPARASVPAAPNPAA	0.5566528	0.99807703
HLA-DPA1*01:03-DPB1*03:01	NTPLHWAVAAGNVNAV	0.38329643	0.663576
HLA-DPA1*01:03-DPB1*03:01	NTRNRFSITSQSGGGL	0.48348182	0.7106237
HLA-DPA1*01:03-DPB1*03:01	NTWAVRIPGGPAVANS	0.36340222	0.24300802
HLA-DPA1*01:03-DPB1*03:01	NVAPRSGATAGAAGGR	0.41991895	0.9161223
HLA-DPA1*01:03-DPB1*03:01	NVERLSELVQAVSDPS	0.48319098	0.98587954
HLA-DPA1*01:03-DPB1*03:01	PEKRAGAQAAGSTWLQ	0.44665134	0.933036
HLA-DPA1*01:03-DPB1*03:01	PFRAADLLLHSKASNL	0.5457385	0.034751408
HLA-DPA1*01:03-DPB1*03:01	PGGYVAYSKAATVTGK	0.20247976	0.8099416
HLA-DPA1*01:03-DPB1*03:01	PKPERAQSQPESDKDH	0.062977515	0.9840334
HLA-DPA1*01:03-DPB1*03:01	PPEGVRLSPLAERQLQ	0.2842807	0.97430104
HLA-DPA1*01:03-DPB1*03:01	PPRERRFEKPLEEKGE	0.34975517	0.9980315
HLA-DPA1*01:03-DPB1*03:01	PSAPQGSRAAPTAASD	0.3067067	0.10545248
HLA-DPA1*01:03-DPB1*03:01	PSIRHFDVAHVSTAAT	0.6205959	0.97959405
HLA-DPA1*01:03-DPB1*03:01	PSRSIIFASWSAGDFG	0.30161706	0.021593822
HLA-DPA1*01:03-DPB1*03:01	QANRELEKELQNVVGR	0.17748673	0.7391354
HLA-DPA1*01:03-DPB1*03:01	QAPRTGPPRATVHRPL	0.33210674	0.76749927
HLA-DPA1*01:03-DPB1*03:01	QDYIRKAEYPFSSEQK	0.60621566	0.99541044
HLA-DPA1*01:03-DPB1*03:01	QELQREMEEATASAQR	0.61665875	0.9991065
HLA-DPA1*01:03-DPB1*03:01	QELQRLTNVAATSGDG	0.605002	0.9943327
HLA-DPA1*01:03-DPB1*03:01	QFVRFDSDAASPRTEP	0.5542377	0.99099463
HLA-DPA1*01:03-DPB1*03:01	QGRGRAGIEASLDVQY	0.5754455	0.99705756
HLA-DPA1*01:03-DPB1*03:01	QITQRKWEAAREAEER	0.596914	0.9996063
HLA-DPA1*01:03-DPB1*03:01	QNPRKQSLPATSIPTP	0.6027448	0.9987012
HLA-DPA1*01:03-DPB1*03:01	QPNPGILPIQPALTPR	0.33440617	0.7794434
HLA-DPA1*01:03-DPB1*03:01	QPRVVPQTQESQPDSN	0.08295553	0.8602953
HLA-DPA1*01:03-DPB1*03:01	QPSRSIIFASWSAGDF	0.4240588	0.84452164
HLA-DPA1*01:03-DPB1*03:01	QRMERYQVAAAQAKSK	0.75551564	0.9987415
HLA-DPA1*01:03-DPB1*03:01	QSPPRAALRPAVSSSD	0.7161959	0.99675214
HLA-DPA1*01:03-DPB1*03:01	QVERFETVGMEAATDE	0.6165556	0.7876544
HLA-DPA1*01:03-DPB1*03:01	QVPRTEAPAPASSTPQ	0.39238298	0.9949991
HLA-DPA1*01:03-DPB1*03:01	QVVRARKQIVAGVNYF	0.6823476	0.98047477
HLA-DPA1*01:03-DPB1*03:01	RAIGRCAIKVEQSAER	0.616494	0.9360892
HLA-DPA1*01:03-DPB1*03:01	RARKQIVAGVNYFLDV	0.6127022	0.7731744
HLA-DPA1*01:03-DPB1*03:01	RAVHLYISALENSCPL	0.58036065	0.59858906
HLA-DPA1*01:03-DPB1*03:01	RDIRRRYPYYLSDITD	0.50449485	0.49165067
HLA-DPA1*01:03-DPB1*03:01	REARAKVIAAEGEMNA	0.50210404	0.98452044
HLA-DPA1*01:03-DPB1*03:01	REKLQLISALTNKPES	0.40053833	0.72545666
HLA-DPA1*01:03-DPB1*03:01	REKLRRAAEEAERQRQ	0.4656537	0.99867326
HLA-DPA1*01:03-DPB1*03:01	RELRIETIAASSTPTP	0.68791044	0.99881804
HLA-DPA1*01:03-DPB1*03:01	RGPARRSVLALTHEGR	0.67579675	0.99866617
HLA-DPA1*01:03-DPB1*03:01	RGQQRRFIAVEQEFFR	0.7182419	0.9948748
HLA-DPA1*01:03-DPB1*03:01	RGSRKLTAAAPGAVPH	0.66909444	0.9910501
HLA-DPA1*01:03-DPB1*03:01	RHRRGEKVVINVPIFK	0.5449431	0.9542861
HLA-DPA1*01:03-DPB1*03:01	RHVLRAHTFSAQSGYR	0.7197925	0.99764663
HLA-DPA1*01:03-DPB1*03:01	RKIGARVYALPEDLVE	0.55150044	0.9484291
HLA-DPA1*01:03-DPB1*03:01	RKKARSFAKAAIEKQK	0.7296726	0.99930096
HLA-DPA1*01:03-DPB1*03:01	RKLQRELEDATETADA	0.30152002	0.99562186
HLA-DPA1*01:03-DPB1*03:01	RKLSRRWSAPAAAGQR	0.8339393	0.99843514
HLA-DPA1*01:03-DPB1*03:01	RLRRWGLLPRTNTPAR	0.62148756	0.9909892
HLA-DPA1*01:03-DPB1*03:01	RMHRQNIDAYHNPDAR	0.35026273	0.9079558
HLA-DPA1*01:03-DPB1*03:01	RNGQRLEVPVEMNPEG	0.3055263	0.9990839
HLA-DPA1*01:03-DPB1*03:01	RPALLASLAAAAAPLP	0.68861717	0.7445652
HLA-DPA1*01:03-DPB1*03:01	RPGRRFYVVACDNRDP	0.5488838	0.9996673
HLA-DPA1*01:03-DPB1*03:01	RPLPRFNSVPLTDTGH	0.40512457	0.9986461
HLA-DPA1*01:03-DPB1*03:01	RPPRERRFEKPLEEKG	0.3180105	0.99934757
HLA-DPA1*01:03-DPB1*03:01	RPPTRTAPSTNSSAPA	0.25526014	0.873734
HLA-DPA1*01:03-DPB1*03:01	RPVLRGGSAAATSNPH	0.6297903	0.99958813
HLA-DPA1*01:03-DPB1*03:01	RRHGRAYVPIAQVKDV	0.65768653	0.9484083
HLA-DPA1*01:03-DPB1*03:01	RSEEFLIAGKLQDGLL	0.21136342	0.05669566
HLA-DPA1*01:03-DPB1*03:01	RSGRESALSAKACTPD	0.33141193	0.9987682
HLA-DPA1*01:03-DPB1*03:01	RSLKTNTLAAQSVIKK	0.6042465	0.9972564
HLA-DPA1*01:03-DPB1*03:01	RSNRLEELVLENAGLR	0.5206934	0.99429715
HLA-DPA1*01:03-DPB1*03:01	RTFHRAASSAAQGAFQ	0.80631804	0.9993084
HLA-DPA1*01:03-DPB1*03:01	RTLRHLSLAHNNIHSQ	0.6633085	0.99559194
HLA-DPA1*01:03-DPB1*03:01	RTRIVIVPSLNPDGRE	0.57968813	0.9962535
HLA-DPA1*01:03-DPB1*03:01	RVNRLSVLGAITSVQQ	0.7471807	0.9904733
HLA-DPA1*01:03-DPB1*03:01	RYERASQGPASHSRFS	0.48144227	0.9939173
HLA-DPA1*01:03-DPB1*03:01	SALPRTATLATLATRA	0.7414477	0.9987957
HLA-DPA1*01:03-DPB1*03:01	SALSRDGISCEASNPH	0.32701483	0.9818858
HLA-DPA1*01:03-DPB1*03:01	SAPRSGAPAAESKEIV	0.42523098	0.99959767
HLA-DPA1*01:03-DPB1*03:01	SDEMVVELIEKNLETP	0.024363318	0.32358736
HLA-DPA1*01:03-DPB1*03:01	SDLRYNTRPLGQEPPR	0.35007352	0.995245
HLA-DPA1*01:03-DPB1*03:01	SDLSRAYSLFSYNTQG	0.64021295	0.99387246
HLA-DPA1*01:03-DPB1*03:01	SDSRVSAGEAVVNRVF	0.46078458	0.95346963
HLA-DPA1*01:03-DPB1*03:01	SDTEFKKVTPLIHDRM	0.34735265	0.5806028
HLA-DPA1*01:03-DPB1*03:01	SDTRLSPKAAENPDWP	0.19468541	0.9971427
HLA-DPA1*01:03-DPB1*03:01	SEKRSFTILLSNTENQ	0.6301769	0.99837077
HLA-DPA1*01:03-DPB1*03:01	SERLQRLTFPAVSVKV	0.83330905	0.9029875
HLA-DPA1*01:03-DPB1*03:01	SFLARSKSTAALSGEA	0.68630373	0.9434989
HLA-DPA1*01:03-DPB1*03:01	SFLERPQSVCLANAPD	0.3620252	0.20013753
HLA-DPA1*01:03-DPB1*03:01	SGERLPSSAASSTTPT	0.3769045	0.99426717
HLA-DPA1*01:03-DPB1*03:01	SGERTYQELLVNQNPI	0.4431461	0.9982281
HLA-DPA1*01:03-DPB1*03:01	SGKLSRELDFVSHHVR	0.4944704	0.9831418
HLA-DPA1*01:03-DPB1*03:01	SGRHQFRPTFPASSPY	0.6264598	0.92540234
HLA-DPA1*01:03-DPB1*03:01	SHLRQYEKSIVNYKPK	0.49172625	0.9993806
HLA-DPA1*01:03-DPB1*03:01	SILRFFVKSLANKTSD	0.789551	0.99491537
HLA-DPA1*01:03-DPB1*03:01	SINERPVIFALSNPTA	0.60141844	0.9394536
HLA-DPA1*01:03-DPB1*03:01	SIQRAALVVLENYYKD	0.6275196	0.98501587
HLA-DPA1*01:03-DPB1*03:01	SKAPRGDVTAEEAAGA	0.2714815	0.89995307
HLA-DPA1*01:03-DPB1*03:01	SKFLRHFTVVGDDYHA	0.5312412	0.9804756
HLA-DPA1*01:03-DPB1*03:01	SKFTREGTSAVENLNE	0.60864395	0.9996357
HLA-DPA1*01:03-DPB1*03:01	SKLRLASPPSQGEVPP	0.4732878	0.99299926
HLA-DPA1*01:03-DPB1*03:01	SKPRNVPAAYRGVGDD	0.16300203	0.9426316
HLA-DPA1*01:03-DPB1*03:01	SKQQASQVLVRKRRAN	0.42952114	0.44208843
HLA-DPA1*01:03-DPB1*03:01	SLLTRLGTLAQLHASH	0.70588976	0.9968656
HLA-DPA1*01:03-DPB1*03:01	SLPRFPSVSLQEASSF	0.48303065	0.40169436
HLA-DPA1*01:03-DPB1*03:01	SNLHLRNGELVIHEKG	0.24049701	0.98607
HLA-DPA1*01:03-DPB1*03:01	SPAARAAPAALCAFRF	0.74870694	0.8880758
HLA-DPA1*01:03-DPB1*03:01	SPATERQWVAAGGHIT	0.3530997	0.9985363
HLA-DPA1*01:03-DPB1*03:01	SPDSRASSLSESSPPK	0.16167139	0.9976284
HLA-DPA1*01:03-DPB1*03:01	SPEGCRSGQAAASQAG	0.44278222	0.9986731
HLA-DPA1*01:03-DPB1*03:01	SPEIRVYTKALSSLEL	0.76396847	0.9993269
HLA-DPA1*01:03-DPB1*03:01	SPEPAAREAPLLLPSW	0.44094998	0.5191539
HLA-DPA1*01:03-DPB1*03:01	SPEREAEAPAGGDPAG	0.09383643	0.993296
HLA-DPA1*01:03-DPB1*03:01	SPGSRETSAATLSPGA	0.31222662	0.9950923
HLA-DPA1*01:03-DPB1*03:01	SPHLVPSPAPSPGPGP	0.04799164	0.34409165
HLA-DPA1*01:03-DPB1*03:01	SPKERHIIVACEGSPY	0.3884904	0.9993035
HLA-DPA1*01:03-DPB1*03:01	SPKPGSERLSFVSAKQ	0.2930383	0.88449526
HLA-DPA1*01:03-DPB1*03:01	SPMGRTSTGSASSSAA	0.41599318	0.7157343
HLA-DPA1*01:03-DPB1*03:01	SPNIVIALAGNKADLA	0.3121466	0.76816356
HLA-DPA1*01:03-DPB1*03:01	SPREGVVITRNRDGPA	0.23925878	0.98582566
HLA-DPA1*01:03-DPB1*03:01	SPSKNYILSVISGSIC	0.4255701	0.19712742
HLA-DPA1*01:03-DPB1*03:01	SPSPINSSQALTNKVQ	0.17446142	0.92837
HLA-DPA1*01:03-DPB1*03:01	SPYYSRQYSVAFCNHV	0.62088835	0.9915412
HLA-DPA1*01:03-DPB1*03:01	SQAREHQLASASELPL	0.47843444	0.99639714
HLA-DPA1*01:03-DPB1*03:01	SQVMREWEEAERQAKN	0.44484824	0.99957895
HLA-DPA1*01:03-DPB1*03:01	SRAKHHAISAKLNKPF	0.55387616	0.9877369
HLA-DPA1*01:03-DPB1*03:01	SREARAKVIAAEGEMN	0.5365859	0.9978344
HLA-DPA1*01:03-DPB1*03:01	SRNRLAELPADALGPL	0.6052274	0.999228
HLA-DPA1*01:03-DPB1*03:01	SRSFSLASSSNSPISQ	0.5254204	0.1909329
HLA-DPA1*01:03-DPB1*03:01	SSPQRRQSPSPSTRPI	0.47075832	0.6560478
HLA-DPA1*01:03-DPB1*03:01	SSQRRQPPPGAAHPLN	0.43410602	0.9823829
HLA-DPA1*01:03-DPB1*03:01	SSQRVSPGLPSPNLEN	0.2924774	0.41345224
HLA-DPA1*01:03-DPB1*03:01	SSSRQSSSSAMSSSSA	0.44984823	0.6596954
HLA-DPA1*01:03-DPB1*03:01	STVKRSWTSAQNACSE	0.7023356	0.99851066
HLA-DPA1*01:03-DPB1*03:01	SVLSREYSGTIASEAN	0.7393037	0.91764915
HLA-DPA1*01:03-DPB1*03:01	SVRAVPNPVINPYQPA	0.36533082	0.90943015
HLA-DPA1*01:03-DPB1*03:01	SWRTAQTILEKEAEDV	0.3388853	0.10389392
HLA-DPA1*01:03-DPB1*03:01	TAARAVAFAAASRGEC	0.74908596	0.9849348
HLA-DPA1*01:03-DPB1*03:01	TAARQSTNAYPDLRSC	0.32721418	0.7369362
HLA-DPA1*01:03-DPB1*03:01	TAEILELAGNAARDNK	0.4445187	0.8537117
HLA-DPA1*01:03-DPB1*03:01	TATFENIVCVLNREVE	0.21210353	0.042674024
HLA-DPA1*01:03-DPB1*03:01	TDAPKTHMTHHAVSDH	0.087064184	0.99458563
HLA-DPA1*01:03-DPB1*03:01	TDPRILSIAAEVAKSP	0.75844556	0.9981035
HLA-DPA1*01:03-DPB1*03:01	TDQTRVVPGAAENIED	0.26487753	0.99872446
HLA-DPA1*01:03-DPB1*03:01	TEGERKQIEAQQNKQQ	0.21253067	0.99918854
HLA-DPA1*01:03-DPB1*03:01	TEGSRIATKVLVASTQ	0.65578073	0.99779236
HLA-DPA1*01:03-DPB1*03:01	TEQRVVGRAAEVPGPE	0.51578486	0.9692314
HLA-DPA1*01:03-DPB1*03:01	TERVRYLDRYFHNQEE	0.24649121	0.95983565
HLA-DPA1*01:03-DPB1*03:01	TFHRAASSAAQGAFQG	0.69133383	0.99838924
HLA-DPA1*01:03-DPB1*03:01	TFLRSSPLPLASPSPR	0.73367584	0.9940243
HLA-DPA1*01:03-DPB1*03:01	TGPPRLSHLPVASGTS	0.5688385	0.99600255
HLA-DPA1*01:03-DPB1*03:01	TGSRTYSLVGQAWPGP	0.37266633	0.99882495
HLA-DPA1*01:03-DPB1*03:01	THTERVVIWPFSNKNY	0.51603657	0.9985201
HLA-DPA1*01:03-DPB1*03:01	TINTRLISGVVQSYVE	0.6428893	0.72589433
HLA-DPA1*01:03-DPB1*03:01	TIRKGTKAPQAAGKIH	0.37324592	0.9919216
HLA-DPA1*01:03-DPB1*03:01	TKERIVEEANKAFEYN	0.39174467	0.9974449
HLA-DPA1*01:03-DPB1*03:01	TLAFFMINAVSNAQVR	0.61141896	0.029087812
HLA-DPA1*01:03-DPB1*03:01	TLVRRGVSVEEAQETD	0.55917627	0.9926313
HLA-DPA1*01:03-DPB1*03:01	TMYDVLSTKPVLNKLT	0.32470405	0.8114004
HLA-DPA1*01:03-DPB1*03:01	TNDRYLATLTVRNLVG	0.5532655	0.98222905
HLA-DPA1*01:03-DPB1*03:01	TPEAREAPATQASSTT	0.31747377	0.848495
HLA-DPA1*01:03-DPB1*03:01	TPEERCSVAAYVSART	0.5390867	0.9787194
HLA-DPA1*01:03-DPB1*03:01	TPGGLRLGAPALTSRQ	0.6721479	0.9987114
HLA-DPA1*01:03-DPB1*03:01	TPQTRLGETVSQVAAE	0.5296061	0.9956287
HLA-DPA1*01:03-DPB1*03:01	TPSERITSLVVSSNQL	0.60220903	0.99777716
HLA-DPA1*01:03-DPB1*03:01	TPSPHLVPSPAPSPGP	0.041450296	0.7090057
HLA-DPA1*01:03-DPB1*03:01	TPTRTAEPAESSVPPV	0.48893413	0.9986067
HLA-DPA1*01:03-DPB1*03:01	TQFVRFDSDAASQRME	0.65397197	0.9984647
HLA-DPA1*01:03-DPB1*03:01	TQHARLAPPSLAQQQG	0.52986324	0.9937967
HLA-DPA1*01:03-DPB1*03:01	TQHTRYVTTCAFAPNT	0.47951826	0.9827946
HLA-DPA1*01:03-DPB1*03:01	TQYRITTVAHTEVGPG	0.35798663	0.9992752
HLA-DPA1*01:03-DPB1*03:01	TRARRDAGPPPGAAPR	0.2993294	0.97692555
HLA-DPA1*01:03-DPB1*03:01	TRDRLVPGPVFGSKDN	0.23542571	0.90950906
HLA-DPA1*01:03-DPB1*03:01	TRVPRLPEFADWAQEQ	0.24682577	0.9834131
HLA-DPA1*01:03-DPB1*03:01	TSHPRYYISANVTGFK	0.6407927	0.99860126
HLA-DPA1*01:03-DPB1*03:01	TSRQHVANDYARQLAA	0.3877163	0.08697872
HLA-DPA1*01:03-DPB1*03:01	TSSRTSAQAASSQSAN	0.5170659	0.9980775
HLA-DPA1*01:03-DPB1*03:01	TTERSHLLAAQHRQAW	0.5525716	0.8731192
HLA-DPA1*01:03-DPB1*03:01	TTTERSHLLAAQHRQA	0.5385622	0.99378335
HLA-DPA1*01:03-DPB1*03:01	TVERNIDQAVTAALET	0.57258487	0.85584605
HLA-DPA1*01:03-DPB1*03:01	TVKRSWTSAQNACSEH	0.6588922	0.9994992
HLA-DPA1*01:03-DPB1*03:01	TVLLRWLPPVPAERNG	0.6874542	0.9809807
HLA-DPA1*01:03-DPB1*03:01	TWARYFVKFLDAYAEH	0.6462624	0.7043972
HLA-DPA1*01:03-DPB1*03:01	TWHKRGGSLPSHHQTR	0.45967832	0.99884844
HLA-DPA1*01:03-DPB1*03:01	TWKERLVIRALENRVG	0.75137407	0.999379
HLA-DPA1*01:03-DPB1*03:01	TYRERHSEVVGGHHTS	0.36946952	0.98654497
HLA-DPA1*01:03-DPB1*03:01	VAGGRVFVLPCIQQIQ	0.58400834	0.9955986
HLA-DPA1*01:03-DPB1*03:01	VALDFEQEMATAASSS	0.42126182	0.19608678
HLA-DPA1*01:03-DPB1*03:01	VAPGRDAPAPAASQPS	0.21471587	0.9898633
HLA-DPA1*01:03-DPB1*03:01	VAPRFSILPMSHEIMP	0.67407054	0.9916008
HLA-DPA1*01:03-DPB1*03:01	VAQRCPSPPMINLISV	0.43443722	0.8251349
HLA-DPA1*01:03-DPB1*03:01	VARREGLEAAGAAGAS	0.6852449	0.96945745
HLA-DPA1*01:03-DPB1*03:01	VAVARPAPVAVAAAAT	0.60724217	0.7437085
HLA-DPA1*01:03-DPB1*03:01	VAVVRSYTAGATSLQE	0.6966797	0.9984952
HLA-DPA1*01:03-DPB1*03:01	VDDTQFVRFDSDAASQ	0.42565313	0.97972023
HLA-DPA1*01:03-DPB1*03:01	VDDTQFVRFDSDATSP	0.1828937	0.75564325
HLA-DPA1*01:03-DPB1*03:01	VDINRKSTNVVESWGG	0.20305361	0.9211987
HLA-DPA1*01:03-DPB1*03:01	VDRTRIVIVPSLNPDG	0.65349746	0.99971706
HLA-DPA1*01:03-DPB1*03:01	VEAIRQQVEAVLAGHE	0.6420707	0.99199474
HLA-DPA1*01:03-DPB1*03:01	VEALREAATAVEQEKE	0.5852416	0.996847
HLA-DPA1*01:03-DPB1*03:01	VEELEGEITTLNHKLQ	0.057232518	0.8599499
HLA-DPA1*01:03-DPB1*03:01	VEKDRIIEIAACHSTH	0.610219	0.99853075
HLA-DPA1*01:03-DPB1*03:01	VELKRYYVVGNVNLEE	0.64239764	0.9987875
HLA-DPA1*01:03-DPB1*03:01	VERLWDYGMSSSPHVL	0.45158094	0.61334574
HLA-DPA1*01:03-DPB1*03:01	VFLPRVTELALTASDR	0.7265139	0.99738705
HLA-DPA1*01:03-DPB1*03:01	VFLQRLSSHPVLSKDR	0.7173521	0.99372196
HLA-DPA1*01:03-DPB1*03:01	VGALRALSLPLTQLPV	0.7781423	0.98661673
HLA-DPA1*01:03-DPB1*03:01	VGDRVTITCQASQDIS	0.28610697	0.99486554
HLA-DPA1*01:03-DPB1*03:01	VGFREGTCGAQTQRIR	0.13312368	0.99121255
HLA-DPA1*01:03-DPB1*03:01	VGGTRSSAVCAFSLLD	0.47215024	0.8495575
HLA-DPA1*01:03-DPB1*03:01	VGNLRQGTVALQEAQD	0.62769973	0.999444
HLA-DPA1*01:03-DPB1*03:01	VGNRAATFPLQVLGFE	0.6105577	0.9871252
HLA-DPA1*01:03-DPB1*03:01	VGQRLSVQSAISTQPE	0.6866502	0.9978944
HLA-DPA1*01:03-DPB1*03:01	VGYRTQPMTAQAASYR	0.66498727	0.9940397
HLA-DPA1*01:03-DPB1*03:01	VHNTRIHLMPSMNPDG	0.5136844	0.99913085
HLA-DPA1*01:03-DPB1*03:01	VHRPLAATSPAQSPET	0.49193734	0.7939304
HLA-DPA1*01:03-DPB1*03:01	VHSAPRSGAPAAESKE	0.44846258	0.9992693
HLA-DPA1*01:03-DPB1*03:01	VILSFEGTSPAFEVVT	0.23663756	0.017508868
HLA-DPA1*01:03-DPB1*03:01	VINARVSTISLPTAPP	0.5119415	0.998607
HLA-DPA1*01:03-DPB1*03:01	VIPVKLGIIGVVNRSQ	0.39000586	0.9866273
HLA-DPA1*01:03-DPB1*03:01	VLLKLGIKPSINYYQV	0.4823124	0.55385333
HLA-DPA1*01:03-DPB1*03:01	VLPRKVITAAVIGSLV	0.7702951	0.70658296
HLA-DPA1*01:03-DPB1*03:01	VMGRIATLASGLEGGQ	0.634371	0.57853276
HLA-DPA1*01:03-DPB1*03:01	VNERLISMAYGQIGMI	0.54587907	0.9167403
HLA-DPA1*01:03-DPB1*03:01	VNGAKLHTLSVEHQRE	0.18029186	0.9975147
HLA-DPA1*01:03-DPB1*03:01	VNYSRASINSLLSDKR	0.6873182	0.99440825
HLA-DPA1*01:03-DPB1*03:01	VPERAESRAMENQYSP	0.32208294	0.99761355
HLA-DPA1*01:03-DPB1*03:01	VPFHRVDTISVNGSVQ	0.52407616	0.99374276
HLA-DPA1*01:03-DPB1*03:01	VPPEVTVLTNSPVELR	0.12780677	0.77379006
HLA-DPA1*01:03-DPB1*03:01	VPRLPEFADWAQEQGD	0.10061631	0.767211
HLA-DPA1*01:03-DPB1*03:01	VPVKARPRQAELVAAS	0.66803557	0.995817
HLA-DPA1*01:03-DPB1*03:01	VPVKRGDTVATLSERV	0.29061916	0.9873415
HLA-DPA1*01:03-DPB1*03:01	VQSVRFWIPGEPNNAG	0.49889994	0.99916285
HLA-DPA1*01:03-DPB1*03:01	VQTRGSIPVFWSQRPN	0.422196	0.5070833
HLA-DPA1*01:03-DPB1*03:01	VRRERIGFRVQPDQGK	0.42525387	0.9921939
HLA-DPA1*01:03-DPB1*03:01	VRVRGSTGVAAAAGLH	0.5659636	0.9127892
HLA-DPA1*01:03-DPB1*03:01	VSGERHGAKAARSEGA	0.5246527	0.9990414
HLA-DPA1*01:03-DPB1*03:01	VSGRSPGPNVAVNAKG	0.15450874	0.9136036
HLA-DPA1*01:03-DPB1*03:01	VSVNERVMPICLPSKD	0.4497698	0.9512369
HLA-DPA1*01:03-DPB1*03:01	VTERATYIGTSNWSGN	0.114178464	0.9313801
HLA-DPA1*01:03-DPB1*03:01	VTFLRTPEILTVNSIG	0.5842179	0.9669507
HLA-DPA1*01:03-DPB1*03:01	VTMVRVVTTSANSANG	0.59251076	0.9310113
HLA-DPA1*01:03-DPB1*03:01	VTQRKEEEPSSSSVFN	0.2044861	0.9896185
HLA-DPA1*01:03-DPB1*03:01	VTVAAAAVTAAATVVP	0.30128843	0.06937958
HLA-DPA1*01:03-DPB1*03:01	VVERAQQVAVQEQEIA	0.45890796	0.99623024
HLA-DPA1*01:03-DPB1*03:01	VVPSRVKATPMPSRPS	0.5253856	0.9919723
HLA-DPA1*01:03-DPB1*03:01	VVRARKQIVAGVNYFL	0.65576416	0.9964703
HLA-DPA1*01:03-DPB1*03:01	VYKERVGEYSLYIGRH	0.43707937	0.9953909
HLA-DPA1*01:03-DPB1*03:01	WARYFVKFLDAYAEHK	0.6115052	0.5631236
HLA-DPA1*01:03-DPB1*03:01	WATRQAMLGQVHEVPE	0.3697776	0.93474084
HLA-DPA1*01:03-DPB1*03:01	WAVRIPGGPAVANSVA	0.44494063	0.9279057
HLA-DPA1*01:03-DPB1*03:01	WEKHGTCAAQVDALNS	0.25412425	0.2384953
HLA-DPA1*01:03-DPB1*03:01	WGSRASETVMVHQATT	0.42918995	0.99145824
HLA-DPA1*01:03-DPB1*03:01	WHKRGGSLPARHQTHG	0.45744756	0.99917096
HLA-DPA1*01:03-DPB1*03:01	WHKRGGSLPARHQVHG	0.48156348	0.99942017
HLA-DPA1*01:03-DPB1*03:01	WHKRGGSLPVRHQTHG	0.42006174	0.99912435
HLA-DPA1*01:03-DPB1*03:01	WNQRQSEQVEKNKINN	0.1242413	0.99851835
HLA-DPA1*01:03-DPB1*03:01	WYKRGGSLPARHQTHG	0.49994746	0.9991099
HLA-DPA1*01:03-DPB1*03:01	YAIRLAAQSTLSFYQR	0.72822666	0.9266838
HLA-DPA1*01:03-DPB1*03:01	YARRFGVPVIADGGIQ	0.7077328	0.99883956
HLA-DPA1*01:03-DPB1*03:01	YDQARHYLLAAVNRQP	0.7285518	0.9993699
HLA-DPA1*01:03-DPB1*03:01	YEIQLSSITSSRNPAC	0.48908603	0.008691658
HLA-DPA1*01:03-DPB1*03:01	YFLPRAYAVAIPLAAG	0.8456877	0.8141576
HLA-DPA1*01:03-DPB1*03:01	YGTREAVIAQISSHVK	0.65368724	0.9996953
HLA-DPA1*01:03-DPB1*03:01	YKLERQYVLAVTASDG	0.8008945	0.9989387
HLA-DPA1*01:03-DPB1*03:01	YLGIRQVSKPLANRIK	0.61896074	0.9993607
HLA-DPA1*01:03-DPB1*03:01	YNTPRAATIVATSEGS	0.507499	0.9984032
HLA-DPA1*01:03-DPB1*03:01	YPASRQAAGIPGITPT	0.36500874	0.8493721
HLA-DPA1*01:03-DPB1*03:01	YQGGRTGEAIVDAALS	0.4688572	0.9819352
HLA-DPA1*01:03-DPB1*03:01	YQRRLAAVALINAAIQ	0.8709229	0.9873892
HLA-DPA1*01:03-DPB1*03:01	YRNGQRLEVPVEMNPE	0.35107428	0.9968273
HLA-DPA1*01:03-DPB1*03:01	YRTRYGIPGSICDDYM	0.3272309	0.480954
HLA-DPA1*01:03-DPB1*03:01	YSIVRRADRAAVPIVN	0.7706819	0.9875485
HLA-DPA1*01:03-DPB1*03:01	YSRQYSVAFCNHVRTE	0.60403425	0.9812784
HLA-DPA1*01:03-DPB1*03:01	YVGAREAILALDIQDP	0.669819	0.98624915
HLA-DPA1*01:03-DPB1*03:01	YVGAREALFALSSNLS	0.77117306	0.9987976
HLA-DPA1*01:03-DPB1*03:01	YVLPRKVITAAVIGSL	0.76524603	0.66497415
