# Supplementary material for: MHCII-peptide presentation: an assessment of the state-of-the-art prediction methods
Source: Front Immunol. 2024 Mar 12;15:1293706. doi: 10.3389/fimmu.2024.1293706 (PMC11027168; doi:10.3389/fimmu.2024.1293706)
Supplement: Supplementary file 2 [file DataSheet_2.zip › output/BERT/pos/16_HLA-DPA1_01_03_DPB1_04_01.csv]

allele	peptide	affinity_pred	mass_pred
HLA-DPA1*01:03-DPB1*04:01	AAAKLLSHPFLSTHLG	0.66763324	0.990584
HLA-DPA1*01:03-DPB1*04:01	AAALVDDVWLYVSGGR	0.40881917	0.46954697
HLA-DPA1*01:03-DPB1*04:01	AAAYIQCQFEDLNRRK	0.57686114	0.94876367
HLA-DPA1*01:03-DPB1*04:01	AADTLTATNFRVVICH	0.5206634	0.98442966
HLA-DPA1*01:03-DPB1*04:01	AAEEFVNIYYETMDKR	0.7266794	0.88579047
HLA-DPA1*01:03-DPB1*04:01	AAEELTWERMLGLDGS	0.48461086	0.687791
HLA-DPA1*01:03-DPB1*04:01	AAELRSEDYELLCPNG	0.54285794	0.9819738
HLA-DPA1*01:03-DPB1*04:01	AAKHYQFASGAFLHIK	0.9019571	0.99143964
HLA-DPA1*01:03-DPB1*04:01	AALEVVSEPFRSFANT	0.5963918	0.98111427
HLA-DPA1*01:03-DPB1*04:01	AALTAEHFAALQSLLK	0.58717674	0.13876453
HLA-DPA1*01:03-DPB1*04:01	AAQKINEGLEHLAKAE	0.065970555	0.06191439
HLA-DPA1*01:03-DPB1*04:01	AAQSFYQTYFCDILQH	0.81289864	0.6933471
HLA-DPA1*01:03-DPB1*04:01	AASFHSAVFSLLKANN	0.77801865	0.982477
HLA-DPA1*01:03-DPB1*04:01	AASYIQSKFEDLNKRK	0.7022898	0.9988874
HLA-DPA1*01:03-DPB1*04:01	AAVVVPSGQEQRYTCH	0.018914454	0.20469184
HLA-DPA1*01:03-DPB1*04:01	ADDDNTYSRELFEEMR	0.5306099	0.9960505
HLA-DPA1*01:03-DPB1*04:01	ADDGKIVIFQSKPEIQ	0.15162723	0.35153744
HLA-DPA1*01:03-DPB1*04:01	ADDLEGEAFLPLREVP	0.71057016	0.9925111
HLA-DPA1*01:03-DPB1*04:01	ADDNVSFRWEALGNTL	0.44564337	0.25143585
HLA-DPA1*01:03-DPB1*04:01	ADEGRLFLAEFQSIPR	0.7366656	0.99784166
HLA-DPA1*01:03-DPB1*04:01	ADFFQCGCFGLVKPCV	0.6455012	0.008298332
HLA-DPA1*01:03-DPB1*04:01	ADFRTLLKETKFITYR	0.6685531	0.33825916
HLA-DPA1*01:03-DPB1*04:01	ADLDLMKSHRFEDVPG	0.5743753	0.9892168
HLA-DPA1*01:03-DPB1*04:01	ADLPNYRWTQTLSELD	0.23711473	0.45374686
HLA-DPA1*01:03-DPB1*04:01	ADLSSFKSQELNERNE	0.31642804	0.92957675
HLA-DPA1*01:03-DPB1*04:01	ADPYFIQDRFLNSFEE	0.7078411	0.99456024
HLA-DPA1*01:03-DPB1*04:01	ADQFEYVMYGKVYRIE	0.74639916	0.9684545
HLA-DPA1*01:03-DPB1*04:01	ADSYLDEGFLLDKKIG	0.41535792	0.98966914
HLA-DPA1*01:03-DPB1*04:01	ADVFSREPFVVWFQSP	0.62796146	0.6794198
HLA-DPA1*01:03-DPB1*04:01	AEAHAAWDKFLSVVSS	0.5682987	0.8007318
HLA-DPA1*01:03-DPB1*04:01	AEALAAHKYLLVEFYA	0.73005736	0.07474284
HLA-DPA1*01:03-DPB1*04:01	AEKKELLQEQLEQLQR	0.38226616	0.93678635
HLA-DPA1*01:03-DPB1*04:01	AELATEEFLPVTPILE	0.7288712	0.9630682
HLA-DPA1*01:03-DPB1*04:01	AENFKQVEYLLIHGTA	0.59397644	0.63916194
HLA-DPA1*01:03-DPB1*04:01	AEPDFVVTDFAKFSRP	0.64159924	0.9941394
HLA-DPA1*01:03-DPB1*04:01	AEPLEVNQFLKVTPED	0.7122547	0.99808073
HLA-DPA1*01:03-DPB1*04:01	AEQQQLIDDHFLFDKP	0.24713708	0.72020686
HLA-DPA1*01:03-DPB1*04:01	AERGYSFSLTTFSPSG	0.6784877	0.25056145
HLA-DPA1*01:03-DPB1*04:01	AETTEDFWRMLWEHNS	0.43060964	0.013630065
HLA-DPA1*01:03-DPB1*04:01	AEYFRNVDYLLIHGTA	0.6140078	0.6905375
HLA-DPA1*01:03-DPB1*04:01	AFGDMTSEEFRQVMNG	0.47938442	0.9880041
HLA-DPA1*01:03-DPB1*04:01	AGGLFSISKSYFEHIG	0.7227171	0.7656243
HLA-DPA1*01:03-DPB1*04:01	AGGSLPALHFHRGGTR	0.122093074	0.018949807
HLA-DPA1*01:03-DPB1*04:01	AGNKLAMQEFMILPVG	0.8116321	0.9988629
HLA-DPA1*01:03-DPB1*04:01	AGNKLAMQEFMILPVG	0.8116321	0.9988629
HLA-DPA1*01:03-DPB1*04:01	AGRVRGTLFLPPEPGP	0.6369774	0.68991387
HLA-DPA1*01:03-DPB1*04:01	AGTFRHTLWKRVQGAV	0.6721074	0.99601793
HLA-DPA1*01:03-DPB1*04:01	AIEINPDSAQPYKWRG	0.05107124	0.12938832
HLA-DPA1*01:03-DPB1*04:01	AINGFLFSNLPRLDMC	0.7129881	0.025749922
HLA-DPA1*01:03-DPB1*04:01	AIRYFVSEGFEFFCAQ	0.7740169	0.16200478
HLA-DPA1*01:03-DPB1*04:01	AKFALNGEEFMNFDLK	0.7599652	0.99632275
HLA-DPA1*01:03-DPB1*04:01	AKHAWCGGNFLEVTEQ	0.71382624	0.9975542
HLA-DPA1*01:03-DPB1*04:01	AKIKLKSSELQAIKTE	0.48986563	0.9448525
HLA-DPA1*01:03-DPB1*04:01	AKKETVWRLEEFGRFA	0.7261844	0.8037592
HLA-DPA1*01:03-DPB1*04:01	AKKQLADETLLKVDLE	0.40313822	0.9774827
HLA-DPA1*01:03-DPB1*04:01	AKKVMSDTEYAEWLRN	0.4629293	0.46482316
HLA-DPA1*01:03-DPB1*04:01	AKMREWFSETFQKVKE	0.7915107	0.99759036
HLA-DPA1*01:03-DPB1*04:01	AKRSLESEMYLEGLGR	0.6804372	0.9793013
HLA-DPA1*01:03-DPB1*04:01	AKVLHGEQYLELYKPL	0.7965228	0.9974165
HLA-DPA1*01:03-DPB1*04:01	AKVLKTVTFANDLKPK	0.5604897	0.5766032
HLA-DPA1*01:03-DPB1*04:01	ALETLTGALFQRPPLI	0.60053086	0.11683597
HLA-DPA1*01:03-DPB1*04:01	ALQKYEKEKFEEMIQQ	0.6247021	0.9682649
HLA-DPA1*01:03-DPB1*04:01	ALQSFDYEQFRDLELR	0.7231808	0.9981917
HLA-DPA1*01:03-DPB1*04:01	ALRSFDYEQFHELQMQ	0.72805095	0.99740076
HLA-DPA1*01:03-DPB1*04:01	ALSSFDYEQFRDLQVK	0.72440016	0.99876386
HLA-DPA1*01:03-DPB1*04:01	AMRAFAFTNLLLVGFG	0.577673	0.005736887
HLA-DPA1*01:03-DPB1*04:01	ANDLLVDEFLKVSSKK	0.75843155	0.9984295
HLA-DPA1*01:03-DPB1*04:01	ANEMTPTRFAEIIEKN	0.5592247	0.99577904
HLA-DPA1*01:03-DPB1*04:01	ANHSFMPIVLELIPLK	0.75406677	0.27467415
HLA-DPA1*01:03-DPB1*04:01	ANIRVVSEDFLQDVSA	0.5531657	0.97675264
HLA-DPA1*01:03-DPB1*04:01	ANKFTGSELATLVNNL	0.5277173	0.70698345
HLA-DPA1*01:03-DPB1*04:01	ANPNLQTEEALPLPKE	0.16500427	0.70452803
HLA-DPA1*01:03-DPB1*04:01	ANSRFATTFYQHLADS	0.8705916	0.9990977
HLA-DPA1*01:03-DPB1*04:01	ANVESSEVHVERATEQ	0.041022852	0.059357207
HLA-DPA1*01:03-DPB1*04:01	APADVQYDLYLNVANR	0.863346	0.997949
HLA-DPA1*01:03-DPB1*04:01	APAISAASFLQDLIHR	0.59755546	0.45204625
HLA-DPA1*01:03-DPB1*04:01	APAQRATRGFLRSPSS	0.16072877	0.2646561
HLA-DPA1*01:03-DPB1*04:01	APGGFMSNRFVETNLF	0.66471237	0.9983822
HLA-DPA1*01:03-DPB1*04:01	APGGHELSCDFWELIG	0.52119106	0.17781794
HLA-DPA1*01:03-DPB1*04:01	APIIGEYAGEVLRFVG	0.55241644	0.29396418
HLA-DPA1*01:03-DPB1*04:01	APKGTIVGEVFASDRD	0.4392424	0.9991358
HLA-DPA1*01:03-DPB1*04:01	APMIIHGIKTQGARQK	0.11325552	0.53441775
HLA-DPA1*01:03-DPB1*04:01	APPEDKVVPSFLPVDQ	0.21513052	0.7645024
HLA-DPA1*01:03-DPB1*04:01	APPKILVERYLIEIAK	0.6426413	0.99054813
HLA-DPA1*01:03-DPB1*04:01	APPSSNSTAILHPSSR	0.059754167	0.045841627
HLA-DPA1*01:03-DPB1*04:01	APRGHLESSLLSHLVD	0.5040884	0.8836311
HLA-DPA1*01:03-DPB1*04:01	APSPLYSVEFSEEPFG	0.6177313	0.94749385
HLA-DPA1*01:03-DPB1*04:01	APTLIADLFVADQRSR	0.4479991	0.9161665
HLA-DPA1*01:03-DPB1*04:01	APVEVESFLVHPGDLL	0.4341451	0.7734418
HLA-DPA1*01:03-DPB1*04:01	APVPAFEGRSFLAFPT	0.6584568	0.99842274
HLA-DPA1*01:03-DPB1*04:01	APVPQVAFSAALSLPR	0.42765477	0.9611395
HLA-DPA1*01:03-DPB1*04:01	APYLKVDTIAADESFS	0.19424558	0.8667164
HLA-DPA1*01:03-DPB1*04:01	AQAFAVNPLLRVINLN	0.6493754	0.9202483
HLA-DPA1*01:03-DPB1*04:01	AQKLANTCFNEIEKQA	0.69014525	0.74871254
HLA-DPA1*01:03-DPB1*04:01	AQLRFLSSRLALADVV	0.573706	0.7425365
HLA-DPA1*01:03-DPB1*04:01	AQNSVIIVDKNGRLVY	0.12799236	0.5405284
HLA-DPA1*01:03-DPB1*04:01	AREEFRPTIYSNVIKG	0.82554644	0.99891603
HLA-DPA1*01:03-DPB1*04:01	AREYIYMHFGEVAKQE	0.69993174	0.9867932
HLA-DPA1*01:03-DPB1*04:01	ARLSYAVGHFLNDLCA	0.73359925	0.015700517
HLA-DPA1*01:03-DPB1*04:01	ARLWFHSNFLYIGIIT	0.7884991	0.01985759
HLA-DPA1*01:03-DPB1*04:01	ARRGYYNGTKFHRIIK	0.8054349	0.99647653
HLA-DPA1*01:03-DPB1*04:01	ASEKLDYITYLSIFDQ	0.72497714	0.8175758
HLA-DPA1*01:03-DPB1*04:01	ASFEAQGALANIAVDK	0.21512283	0.9716622
HLA-DPA1*01:03-DPB1*04:01	ASLTVKAYLLGKEDAA	0.26116446	0.12959883
HLA-DPA1*01:03-DPB1*04:01	ASNNTASIAQARKLVE	0.10861128	0.010731482
HLA-DPA1*01:03-DPB1*04:01	ASPAYRASPLVAIGQT	0.402469	0.9814903
HLA-DPA1*01:03-DPB1*04:01	ASPLLYTLIEKTMQNV	0.49381694	0.80128133
HLA-DPA1*01:03-DPB1*04:01	ASPQLVFSHWEIIPSD	0.7317739	0.9936655
HLA-DPA1*01:03-DPB1*04:01	ASQFTAEGYLYVQEKR	0.7865299	0.9946019
HLA-DPA1*01:03-DPB1*04:01	ASRIIDSLFNTVTDKK	0.6073932	0.9953033
HLA-DPA1*01:03-DPB1*04:01	ASSFRTHQIEAVPTSS	0.40246287	0.92627287
HLA-DPA1*01:03-DPB1*04:01	ASVFHATAFELDTDGN	0.56656975	0.9985806
HLA-DPA1*01:03-DPB1*04:01	ATAELAGTEFVAEKLN	0.5888465	0.8884527
HLA-DPA1*01:03-DPB1*04:01	ATGKITFEDFNEVVTD	0.60237545	0.99115306
HLA-DPA1*01:03-DPB1*04:01	ATGSFTYEAVELVPAG	0.5861467	0.88719094
HLA-DPA1*01:03-DPB1*04:01	ATLKIRNSNFYTVAVT	0.68355525	0.5056962
HLA-DPA1*01:03-DPB1*04:01	ATRLVGSGFKVVVGSR	0.6281497	0.99941
HLA-DPA1*01:03-DPB1*04:01	ATRNFQAEKLLEEEEK	0.30224398	0.9530226
HLA-DPA1*01:03-DPB1*04:01	ATVAFDNVHFEYIEGQ	0.5781921	0.8813448
HLA-DPA1*01:03-DPB1*04:01	AVEYVDDTQFLRFDSD	0.5368475	0.99228954
HLA-DPA1*01:03-DPB1*04:01	AVGTLSGDAFLHLLPH	0.838355	0.9987135
HLA-DPA1*01:03-DPB1*04:01	AVHLESDAFLVCLNHA	0.575798	0.87656367
HLA-DPA1*01:03-DPB1*04:01	AVKFVSTKFEHLERVY	0.9178057	0.99641097
HLA-DPA1*01:03-DPB1*04:01	AVSVTPIRDTKWLTLE	0.48427352	0.077479824
HLA-DPA1*01:03-DPB1*04:01	AVVLGSTDFLEDDIEK	0.4863024	0.91750747
HLA-DPA1*01:03-DPB1*04:01	CKKEMLDVKFMADTKI	0.31453517	0.016547333
HLA-DPA1*01:03-DPB1*04:01	CLRSFQTGLFTAARQS	0.6480182	0.023209006
HLA-DPA1*01:03-DPB1*04:01	CPQALEGQQLLYVTRV	0.4626527	0.39021882
HLA-DPA1*01:03-DPB1*04:01	CPSDWKTDSTCRMVTS	0.071808	0.3091414
HLA-DPA1*01:03-DPB1*04:01	CSGFAGVYFEKVLKSS	0.82772094	0.3272347
HLA-DPA1*01:03-DPB1*04:01	CSKKLAGQRFTAVEDQ	0.60599685	0.39598832
HLA-DPA1*01:03-DPB1*04:01	DAEKYSFMATVTKAPK	0.2474013	0.6870836
HLA-DPA1*01:03-DPB1*04:01	DAELEFAIQPNTTGKQ	0.14908437	0.4240718
HLA-DPA1*01:03-DPB1*04:01	DAERIKLEAERFENLR	0.7034205	0.9959508
HLA-DPA1*01:03-DPB1*04:01	DAIVEVVTCLLRKRLP	0.25961617	0.001565
HLA-DPA1*01:03-DPB1*04:01	DALITHVLPFEKINEG	0.45073318	0.7321027
HLA-DPA1*01:03-DPB1*04:01	DAPSNLRFLATTPNSL	0.23370649	0.8273813
HLA-DPA1*01:03-DPB1*04:01	DAYDGKDYIALNEDLR	0.26036447	0.9962405
HLA-DPA1*01:03-DPB1*04:01	DCGWIVSDCTAEALKA	0.16662891	0.001415255
HLA-DPA1*01:03-DPB1*04:01	DDGGKLFTPEEYEEYK	0.2527616	0.980731
HLA-DPA1*01:03-DPB1*04:01	DDGGYSWTKMLEGPHY	0.21894279	0.7058574
HLA-DPA1*01:03-DPB1*04:01	DDHNWRSELYAQTVSE	0.62157637	0.99748075
HLA-DPA1*01:03-DPB1*04:01	DDKEYGIVYYEKDGDE	0.19840871	0.9154377
HLA-DPA1*01:03-DPB1*04:01	DDKGHIIVDEFQNTNV	0.32939962	0.99238235
HLA-DPA1*01:03-DPB1*04:01	DDLEGEAFLPLREVPG	0.6155617	0.94869727
HLA-DPA1*01:03-DPB1*04:01	DDLKVLQPTVFPVVPR	0.7821189	0.95821416
HLA-DPA1*01:03-DPB1*04:01	DDLQPWHSFGADSVPA	0.13879026	0.7563294
HLA-DPA1*01:03-DPB1*04:01	DDMEKIWHHTFYNELR	0.7445278	0.9985037
HLA-DPA1*01:03-DPB1*04:01	DDNKSVKGVNFEAVLR	0.634042	0.9872042
HLA-DPA1*01:03-DPB1*04:01	DDNTYSRELFEEMRWT	0.6470175	0.99687433
HLA-DPA1*01:03-DPB1*04:01	DDNVSFRWEALGNTLS	0.43197304	0.59442294
HLA-DPA1*01:03-DPB1*04:01	DDRYYTAINFVATPDE	0.5517385	0.98950595
HLA-DPA1*01:03-DPB1*04:01	DDTQFVQFDSDAASPR	0.1204486	0.84987736
HLA-DPA1*01:03-DPB1*04:01	DDTQFVRFDNDAASPR	0.06874493	0.9656479
HLA-DPA1*01:03-DPB1*04:01	DDTQFVRFDSDAASQR	0.09806801	0.98849237
HLA-DPA1*01:03-DPB1*04:01	DDVAQTDLLQIDPNFG	0.18318965	0.39519286
HLA-DPA1*01:03-DPB1*04:01	DEAASYIQSKFEDLNK	0.7022887	0.9927127
HLA-DPA1*01:03-DPB1*04:01	DEADILADRKAVISQG	0.056037072	0.71339816
HLA-DPA1*01:03-DPB1*04:01	DEEKLFQVHTFEIFQK	0.7332389	0.9802602
HLA-DPA1*01:03-DPB1*04:01	DEKENNFVLEQLLYFN	0.60196704	0.015486878
HLA-DPA1*01:03-DPB1*04:01	DELQFGYEVWREFPDR	0.6539123	0.9821435
HLA-DPA1*01:03-DPB1*04:01	DELVEEMEHYGKWSGG	0.10251988	0.016634677
HLA-DPA1*01:03-DPB1*04:01	DERLRFEQERMEQERQ	0.22521861	0.7649222
HLA-DPA1*01:03-DPB1*04:01	DGIVPLRYVKFQNVNS	0.7740185	0.9969427
HLA-DPA1*01:03-DPB1*04:01	DGKLIIWDSYTTNKVH	0.25444093	0.7260458
HLA-DPA1*01:03-DPB1*04:01	DGKVYYTDVFLDVIRR	0.89803773	0.9989435
HLA-DPA1*01:03-DPB1*04:01	DGLLIIGVHSAKFPNE	0.34509712	0.025783945
HLA-DPA1*01:03-DPB1*04:01	DGQKFSVTAYSEWIEG	0.6467893	0.94130707
HLA-DPA1*01:03-DPB1*04:01	DGQKLVHSLFESIMST	0.8843313	0.9659355
HLA-DPA1*01:03-DPB1*04:01	DGTEFGGSIYQKVNEK	0.721963	0.99920905
HLA-DPA1*01:03-DPB1*04:01	DGTHLQPGTKFIKHWR	0.12953702	0.1041219
HLA-DPA1*01:03-DPB1*04:01	DGWDSEPFTLVERDGK	0.36354306	0.79420745
HLA-DPA1*01:03-DPB1*04:01	DHDAFLGAEEAKTFDQ	0.121543735	0.97938347
HLA-DPA1*01:03-DPB1*04:01	DHFLATKFSTVKRYGG	0.70571285	0.9733116
HLA-DPA1*01:03-DPB1*04:01	DHIYHSEYFLALKKQV	0.832324	0.98661184
HLA-DPA1*01:03-DPB1*04:01	DHPVELLARDFEKNYN	0.25195107	0.99401796
HLA-DPA1*01:03-DPB1*04:01	DIDSGQGIRNTYFEFE	0.27507162	0.005205329
HLA-DPA1*01:03-DPB1*04:01	DIKEKLCYVALDFEQE	0.48774788	0.0706439
HLA-DPA1*01:03-DPB1*04:01	DIMRVNVDKVLERDQK	0.18861006	0.46159306
HLA-DPA1*01:03-DPB1*04:01	DKAYVVLGQFLVLKKD	0.87389696	0.98196125
HLA-DPA1*01:03-DPB1*04:01	DKGHIIVDEFQNTNVK	0.4153821	0.9990597
HLA-DPA1*01:03-DPB1*04:01	DKGILTVDELLAIRIP	0.50066227	0.96835387
HLA-DPA1*01:03-DPB1*04:01	DKGTQRIWAALFLGLG	0.79188144	0.017676756
HLA-DPA1*01:03-DPB1*04:01	DKLVYADTCFSTIKLK	0.7428781	0.6680148
HLA-DPA1*01:03-DPB1*04:01	DKMKMLGPFTMGIGIF	0.3206086	0.040373303
HLA-DPA1*01:03-DPB1*04:01	DKPLVKVTFFQNGKSQ	0.55749995	0.9348631
HLA-DPA1*01:03-DPB1*04:01	DKSSLVSSLYKVIQEP	0.82372624	0.9842776
HLA-DPA1*01:03-DPB1*04:01	DKVNFHFILFNNVDGH	0.70634675	0.9977182
HLA-DPA1*01:03-DPB1*04:01	DLAKAIELSLKEQRQQ	0.12927946	0.06348981
HLA-DPA1*01:03-DPB1*04:01	DLEKDIISDTSGDFRK	0.043438073	0.554284
HLA-DPA1*01:03-DPB1*04:01	DLFHIGHVDFLEKVHR	0.5280162	0.31084797
HLA-DPA1*01:03-DPB1*04:01	DLKAFSAEPLLIYPTH	0.59927344	0.99283236
HLA-DPA1*01:03-DPB1*04:01	DLKDFVCDDFLKPQIR	0.51307124	0.23924716
HLA-DPA1*01:03-DPB1*04:01	DLLHSTAFEELHKLEV	0.770262	0.76040137
HLA-DPA1*01:03-DPB1*04:01	DLNTFLHEPFSSVAAT	0.8329179	0.99885845
HLA-DPA1*01:03-DPB1*04:01	DLPHITVDRLVSKALN	0.16514556	0.014699005
HLA-DPA1*01:03-DPB1*04:01	DLPKMNQEQFIELCKT	0.6113088	0.73417366
HLA-DPA1*01:03-DPB1*04:01	DLPVITIDPASPQSPE	0.014983841	0.8498219
HLA-DPA1*01:03-DPB1*04:01	DLRSWTAADTVAQITQ	0.0962972	0.96101093
HLA-DPA1*01:03-DPB1*04:01	DMEGQLVSIHSPEEQD	0.03384012	0.4587656
HLA-DPA1*01:03-DPB1*04:01	DMERSLPLCLQLYAPG	0.3704108	0.007422211
HLA-DPA1*01:03-DPB1*04:01	DNEMRVTEYLVVYTPT	0.608422	0.9939644
HLA-DPA1*01:03-DPB1*04:01	DNFETVTWLSDSEVVR	0.35036775	0.6905199
HLA-DPA1*01:03-DPB1*04:01	DNGFLSHNFLTVAPGH	0.8199657	0.99925154
HLA-DPA1*01:03-DPB1*04:01	DNLKKSIAYTLTSNIP	0.49842343	0.04018373
HLA-DPA1*01:03-DPB1*04:01	DNTTVDYTLFESLCSK	0.798099	0.8658698
HLA-DPA1*01:03-DPB1*04:01	DPDDMAFDVSWFAVHS	0.48582464	0.35286838
HLA-DPA1*01:03-DPB1*04:01	DPDDTHAYNVADFESL	0.3483141	0.9560951
HLA-DPA1*01:03-DPB1*04:01	DPEGKITGEAFVQFAS	0.5958681	0.9816893
HLA-DPA1*01:03-DPB1*04:01	DPEKMITESKFLQLES	0.77904016	0.98954403
HLA-DPA1*01:03-DPB1*04:01	DPGSINLQDETFLESN	0.4523233	0.9266119
HLA-DPA1*01:03-DPB1*04:01	DPGSLLVHSFQQLGRI	0.65499103	0.9551741
HLA-DPA1*01:03-DPB1*04:01	DPKFITSILYENNVIT	0.6221479	0.9529988
HLA-DPA1*01:03-DPB1*04:01	DPKNVLITDFFGSVRK	0.7600079	0.99781907
HLA-DPA1*01:03-DPB1*04:01	DPKSLETSAFVKSYKN	0.539714	0.9990328
HLA-DPA1*01:03-DPB1*04:01	DPNAFLFDHLLTLKPV	0.6414586	0.9982769
HLA-DPA1*01:03-DPB1*04:01	DPNNNYIYVKFATIKS	0.7223011	0.99929965
HLA-DPA1*01:03-DPB1*04:01	DPNSSIFLTDTAKQIK	0.23144545	0.9918541
HLA-DPA1*01:03-DPB1*04:01	DPPRPLESDVFIEDRA	0.3061079	0.9391136
HLA-DPA1*01:03-DPB1*04:01	DPQLSLISAMIKNLKE	0.33817255	0.6219466
HLA-DPA1*01:03-DPB1*04:01	DPSSLSFNMWKEIPIP	0.69715846	0.9742559
HLA-DPA1*01:03-DPB1*04:01	DQDEYIADMFSHEENG	0.37501705	0.94855785
HLA-DPA1*01:03-DPB1*04:01	DQDGDSAISFTEFVKV	0.6360654	0.5082251
HLA-DPA1*01:03-DPB1*04:01	DQGNRTTPSYVAFTDT	0.05305581	0.15830094
HLA-DPA1*01:03-DPB1*04:01	DQPTIRKENFNNVPDL	0.5334963	0.9969703
HLA-DPA1*01:03-DPB1*04:01	DQRSYSKELFEEVISK	0.79415417	0.9991312
HLA-DPA1*01:03-DPB1*04:01	DRASLINNAFQLVSIG	0.6917022	0.80756867
HLA-DPA1*01:03-DPB1*04:01	DRDFTAEDYEKLTPSG	0.34937042	0.9935853
HLA-DPA1*01:03-DPB1*04:01	DRDNWISVDSVTSEIK	0.06483545	0.8579736
HLA-DPA1*01:03-DPB1*04:01	DRELISERWKNFPSPV	0.488475	0.87313366
HLA-DPA1*01:03-DPB1*04:01	DRFPYLSESYLITTDA	0.67098314	0.9452974
HLA-DPA1*01:03-DPB1*04:01	DRLWAWEKFVYLDEKQ	0.7582808	0.9964391
HLA-DPA1*01:03-DPB1*04:01	DRTPLVSVLLEGPPHS	0.31218794	0.035181563
HLA-DPA1*01:03-DPB1*04:01	DRYFHNQEEFLRFDSD	0.5714161	0.99568874
HLA-DPA1*01:03-DPB1*04:01	DRYFHNQEENVRFDSD	0.10237287	0.9382504
HLA-DPA1*01:03-DPB1*04:01	DRYFYHQEEYVRFDSD	0.6377245	0.9991187
HLA-DPA1*01:03-DPB1*04:01	DRYFYNQEEYVRFDSD	0.5614128	0.99898136
HLA-DPA1*01:03-DPB1*04:01	DSDIVASSFLKSDKNR	0.6007824	0.9935051
HLA-DPA1*01:03-DPB1*04:01	DSDLQLDRISVYYNEA	0.2980866	0.22968283
HLA-DPA1*01:03-DPB1*04:01	DSEPTVRAELMEQVPH	0.32854667	0.7606458
HLA-DPA1*01:03-DPB1*04:01	DSKQFTYYPLVEDKEE	0.42388952	0.95572585
HLA-DPA1*01:03-DPB1*04:01	DSKSIATEIILEIKKA	0.5295044	0.980354
HLA-DPA1*01:03-DPB1*04:01	DSLSYFKGSSLLLMLK	0.8473547	0.49318546
HLA-DPA1*01:03-DPB1*04:01	DSQKKIISNLFLGRAG	0.6388668	0.7400038
HLA-DPA1*01:03-DPB1*04:01	DSQQLDVFIATSKHAY	0.20000575	0.013465926
HLA-DPA1*01:03-DPB1*04:01	DSSSFYVVMWKQMEQT	0.61359173	0.9289793
HLA-DPA1*01:03-DPB1*04:01	DSSSFYVVMWKQTEQT	0.5435517	0.98209345
HLA-DPA1*01:03-DPB1*04:01	DSSSQAFIGEEVLEVK	0.564767	0.77640414
HLA-DPA1*01:03-DPB1*04:01	DSSTLHAVTFLRTPEI	0.73190933	0.99809617
HLA-DPA1*01:03-DPB1*04:01	DSVSTLNSEDFVLVSR	0.6695173	0.99595964
HLA-DPA1*01:03-DPB1*04:01	DSYKVTHYKQYPPNTS	0.2837694	0.09740791
HLA-DPA1*01:03-DPB1*04:01	DTDLVLRKALFSTLKE	0.6345416	0.20148154
HLA-DPA1*01:03-DPB1*04:01	DTLFVRFDSDATSPRK	0.15444228	0.22287107
HLA-DPA1*01:03-DPB1*04:01	DTLTATATATARADQE	0.054514904	0.045815695
HLA-DPA1*01:03-DPB1*04:01	DTLVRYFANEPFADFH	0.65164936	0.94912255
HLA-DPA1*01:03-DPB1*04:01	DTNLIESSNMLGLNRE	0.408089	0.26105583
HLA-DPA1*01:03-DPB1*04:01	DTQFVQFDSDAASPRG	0.1164385	0.39665353
HLA-DPA1*01:03-DPB1*04:01	DTQFVRFDSDAASQRM	0.10514979	0.9210726
HLA-DPA1*01:03-DPB1*04:01	DTSRIITESFFEVPAT	0.8015897	0.99735487
HLA-DPA1*01:03-DPB1*04:01	DTVVITLKNMASHPVS	0.14246836	0.007080413
HLA-DPA1*01:03-DPB1*04:01	DVAVKFVSTKFEHLER	0.830048	0.9974338
HLA-DPA1*01:03-DPB1*04:01	DVEEWQVVCGKFLAIN	0.71328545	0.11424588
HLA-DPA1*01:03-DPB1*04:01	DVGKDVYHHTFFEMLG	0.8459726	0.9718897
HLA-DPA1*01:03-DPB1*04:01	DVKKLYHSEAFTVNFG	0.6559594	0.9965621
HLA-DPA1*01:03-DPB1*04:01	DVTEAMLYEKFSPAGP	0.40038803	0.32862496
HLA-DPA1*01:03-DPB1*04:01	DWEKIPSMSKNRVPDS	0.06717081	0.01190033
HLA-DPA1*01:03-DPB1*04:01	EAASYIQSKFEDLNKR	0.75004864	0.9992275
HLA-DPA1*01:03-DPB1*04:01	EACKFYSSQWHVVNYK	0.76083267	0.46137577
HLA-DPA1*01:03-DPB1*04:01	EADKLLSQDFVQIMED	0.6621174	0.9838928
HLA-DPA1*01:03-DPB1*04:01	EAEKFLSHKFTKDPGR	0.42826167	0.9831918
HLA-DPA1*01:03-DPB1*04:01	EALKFHLYNLVPGIPT	0.6437575	0.89159286
HLA-DPA1*01:03-DPB1*04:01	EANIRVVSEDFLQDVS	0.5418897	0.8752179
HLA-DPA1*01:03-DPB1*04:01	EAYVGGTMVRSGQDPY	0.10567479	0.5985687
HLA-DPA1*01:03-DPB1*04:01	ECDLVYTFFHPLPRDE	0.801124	0.92123806
HLA-DPA1*01:03-DPB1*04:01	ECGTLGSTMFEGYCQK	0.6820015	0.006896
HLA-DPA1*01:03-DPB1*04:01	EDFTKQGFRVIALAHR	0.49809763	0.29156095
HLA-DPA1*01:03-DPB1*04:01	EDGIVPLRYVKFQNVN	0.79236424	0.993017
HLA-DPA1*01:03-DPB1*04:01	EDGWDSEPFTLVERDG	0.35804817	0.87995803
HLA-DPA1*01:03-DPB1*04:01	EDHSSDMFNYEEYCTA	0.37791583	0.003377474
HLA-DPA1*01:03-DPB1*04:01	EDLKVHFLTDPENEMK	0.14794087	0.74976075
HLA-DPA1*01:03-DPB1*04:01	EDLRSWTAADMAAQIT	0.1967708	0.82234097
HLA-DPA1*01:03-DPB1*04:01	EDLRSWTAADMAAQTT	0.12759665	0.8079444
HLA-DPA1*01:03-DPB1*04:01	EDLRSWTAVDTAAQIS	0.1492787	0.83509576
HLA-DPA1*01:03-DPB1*04:01	EDNIMVTFRNQASRPY	0.13339986	0.040261507
HLA-DPA1*01:03-DPB1*04:01	EDNVFEAPTIVKVFKQ	0.3786553	0.8870672
HLA-DPA1*01:03-DPB1*04:01	EDQLYYVKFLSLPEVR	0.863056	0.9994794
HLA-DPA1*01:03-DPB1*04:01	EDRDYYYDTFKGDDYN	0.32032773	0.99034584
HLA-DPA1*01:03-DPB1*04:01	EDSKSIATEIILEIKK	0.49616048	0.74145776
HLA-DPA1*01:03-DPB1*04:01	EDTSEQVVPVLVKNWK	0.11343128	0.57890254
HLA-DPA1*01:03-DPB1*04:01	EDYRWQWTSFLSAAST	0.72974616	0.9086174
HLA-DPA1*01:03-DPB1*04:01	EEAMINYENFLKVGEK	0.70659953	0.99852216
HLA-DPA1*01:03-DPB1*04:01	EEDAFHFVSYVPVNGR	0.6627118	0.9964221
HLA-DPA1*01:03-DPB1*04:01	EEEKQQILHSEEFLSF	0.72684276	0.7954742
HLA-DPA1*01:03-DPB1*04:01	EEFGRFASFEAQGALA	0.43092543	0.79303914
HLA-DPA1*01:03-DPB1*04:01	EEGMVFTEYEQIPKKK	0.6715086	0.99022233
HLA-DPA1*01:03-DPB1*04:01	EEHVIIQAEFYLNPDQ	0.5849245	0.9915597
HLA-DPA1*01:03-DPB1*04:01	EEKEFLMCKFQEARKL	0.6993101	0.9901878
HLA-DPA1*01:03-DPB1*04:01	EEKKERKQSYFARLKK	0.4124719	0.009067833
HLA-DPA1*01:03-DPB1*04:01	EEKLFQVHTFEIFQKE	0.80875623	0.9887295
HLA-DPA1*01:03-DPB1*04:01	EEKRLLWEQLQGLESS	0.42495316	0.42322984
HLA-DPA1*01:03-DPB1*04:01	EELCADLFERVPGPVQ	0.6025822	0.8490588
HLA-DPA1*01:03-DPB1*04:01	EELLKLIAVLEKETAQ	0.24181178	0.007103795
HLA-DPA1*01:03-DPB1*04:01	EELSAEHYLPIFAHHR	0.5952044	0.5843004
HLA-DPA1*01:03-DPB1*04:01	EELVDEPFLDLGKSFH	0.53928083	0.9719082
HLA-DPA1*01:03-DPB1*04:01	EEVVEIDGKQVQQKDV	0.04436033	0.08342403
HLA-DPA1*01:03-DPB1*04:01	EFEELCADLFERVPGP	0.7358848	0.97761756
HLA-DPA1*01:03-DPB1*04:01	EFYEFALEQFQFIRAH	0.77769554	0.9902519
HLA-DPA1*01:03-DPB1*04:01	EGELRILASTQFEPTA	0.7184691	0.98976374
HLA-DPA1*01:03-DPB1*04:01	EGGTFKLELFLPEEYP	0.7393547	0.62172735
HLA-DPA1*01:03-DPB1*04:01	EGGYFHIETDAQTNEG	0.049285293	0.8977976
HLA-DPA1*01:03-DPB1*04:01	EGHTFEPAEFIIDTRD	0.32483926	0.9966156
HLA-DPA1*01:03-DPB1*04:01	EGHTFQVAEFIVDTRN	0.500225	0.9950433
HLA-DPA1*01:03-DPB1*04:01	EGKLEHTLARDLVPGD	0.08752689	0.32997882
HLA-DPA1*01:03-DPB1*04:01	EGLNLDDCSMYEDISR	0.23317046	0.005636497
HLA-DPA1*01:03-DPB1*04:01	EGNEFWSALLEKAYAK	0.60295254	0.9987313
HLA-DPA1*01:03-DPB1*04:01	EGRTFEMSDFIVDTRD	0.49677226	0.9971763
HLA-DPA1*01:03-DPB1*04:01	EGRVMVTDFENVPEED	0.48297635	0.99457645
HLA-DPA1*01:03-DPB1*04:01	EGSEFWSALLEKAYAK	0.62075263	0.9979545
HLA-DPA1*01:03-DPB1*04:01	EGSMYVPEDLLPVYKE	0.3073657	0.97735757
HLA-DPA1*01:03-DPB1*04:01	EHGSYTTEAFLSAQRN	0.6299267	0.9993135
HLA-DPA1*01:03-DPB1*04:01	EHTYRVVRFEVIPQSI	0.723121	0.8919568
HLA-DPA1*01:03-DPB1*04:01	EHVELLMEEFAFLKKE	0.73408794	0.86873484
HLA-DPA1*01:03-DPB1*04:01	EHVIIQAEFYLNPDQS	0.6360143	0.9548249
HLA-DPA1*01:03-DPB1*04:01	EHWIGHENFELINHDV	0.6454365	0.9884351
HLA-DPA1*01:03-DPB1*04:01	EIKALAGCDFLTISPK	0.76910084	0.9949093
HLA-DPA1*01:03-DPB1*04:01	EINLVDDYFELVQHEY	0.62093073	0.8986093
HLA-DPA1*01:03-DPB1*04:01	EKAKYIFSLFSSESGN	0.7851347	0.8218258
HLA-DPA1*01:03-DPB1*04:01	EKEGVQYSYSLFHLML	0.88426197	0.6422359
HLA-DPA1*01:03-DPB1*04:01	EKEKIVWVRFENADLN	0.6434507	0.9918833
HLA-DPA1*01:03-DPB1*04:01	EKELTYEKFVEWTRLD	0.8030949	0.9881541
HLA-DPA1*01:03-DPB1*04:01	EKFLNEFFLNVKDILR	0.8197749	0.8562379
HLA-DPA1*01:03-DPB1*04:01	EKFSGVAGEAPSNPSV	0.1307588	0.003367595
HLA-DPA1*01:03-DPB1*04:01	EKHDVVFLITKYGYIH	0.651551	0.48611718
HLA-DPA1*01:03-DPB1*04:01	EKHVVQSISTQQEKET	0.05278592	0.2538302
HLA-DPA1*01:03-DPB1*04:01	EKIWHHTFYNELRVAP	0.74423015	0.98147714
HLA-DPA1*01:03-DPB1*04:01	EKIWHHTFYNELRVAP	0.74423015	0.98147714
HLA-DPA1*01:03-DPB1*04:01	EKIYSAERFLIATGER	0.7567719	0.9981229
HLA-DPA1*01:03-DPB1*04:01	EKKELLQEQLEQLQRE	0.4145902	0.97380656
HLA-DPA1*01:03-DPB1*04:01	EKKLFYSTFATDDRKE	0.69975597	0.90085536
HLA-DPA1*01:03-DPB1*04:01	EKKQVFTSEKFLVMAS	0.9310643	0.99819344
HLA-DPA1*01:03-DPB1*04:01	EKKYFAATQFEPLAAR	0.99161047	0.99947834
HLA-DPA1*01:03-DPB1*04:01	EKKYYIEKLFERYGEN	0.6877363	0.97528756
HLA-DPA1*01:03-DPB1*04:01	EKLCYVALDFEQEMAT	0.5263379	0.030149942
HLA-DPA1*01:03-DPB1*04:01	EKLPEKWESVKLLFVK	0.57991046	0.43972835
HLA-DPA1*01:03-DPB1*04:01	EKLQFEEEDFPSLNPE	0.65371406	0.97897863
HLA-DPA1*01:03-DPB1*04:01	EKRKIIGDTFVKIANE	0.83453256	0.9975087
HLA-DPA1*01:03-DPB1*04:01	EKTEVLSEDLLQIERR	0.46640825	0.9983549
HLA-DPA1*01:03-DPB1*04:01	EKTVWDWELMNDIKPI	0.4461992	0.97227335
HLA-DPA1*01:03-DPB1*04:01	ELENSEFRAFSSFKNR	0.4436814	0.35671848
HLA-DPA1*01:03-DPB1*04:01	ELLKVSYEKFSSLRAE	0.840521	0.8252171
HLA-DPA1*01:03-DPB1*04:01	ELLVMEQFLTILPPEI	0.87483114	0.008741831
HLA-DPA1*01:03-DPB1*04:01	ELRILASTQFEPTAAR	0.77391756	0.9991604
HLA-DPA1*01:03-DPB1*04:01	ENERFFGDSAASMAIK	0.29521865	0.98158693
HLA-DPA1*01:03-DPB1*04:01	ENETLIVSKFCKYEHD	0.56435055	0.7504679
HLA-DPA1*01:03-DPB1*04:01	ENGTLSREDFQRIPEL	0.5657659	0.99467117
HLA-DPA1*01:03-DPB1*04:01	ENKIVSLDPSEAGPPR	0.046965607	0.6434604
HLA-DPA1*01:03-DPB1*04:01	ENLDRHQQERENNIPW	0.01868413	0.003026981
HLA-DPA1*01:03-DPB1*04:01	ENSEFRAFSSFKNRVY	0.5310673	0.5523775
HLA-DPA1*01:03-DPB1*04:01	ENVFVWEHLQSYEGQS	0.45591143	0.6418573
HLA-DPA1*01:03-DPB1*04:01	ENVRFIYEAWQGVERD	0.66886777	0.98672724
HLA-DPA1*01:03-DPB1*04:01	ENVRFVSEAWQQVQQQ	0.63543206	0.9990934
HLA-DPA1*01:03-DPB1*04:01	EPEPEPAFIDEDKMDQ	0.018196587	0.6232327
HLA-DPA1*01:03-DPB1*04:01	EPGQQSFVQVRVSPSV	0.26766288	0.40733498
HLA-DPA1*01:03-DPB1*04:01	EPGYIREGFLAVQHAV	0.6058836	0.9853654
HLA-DPA1*01:03-DPB1*04:01	EPHFTYSLLEHVELPR	0.69139034	0.9927813
HLA-DPA1*01:03-DPB1*04:01	EPSDTIENVKAKIQDK	0.023188164	0.66316164
HLA-DPA1*01:03-DPB1*04:01	EPVAVLKANRVWGALR	0.25504816	0.65581864
HLA-DPA1*01:03-DPB1*04:01	EPVELRSSSFSSWDDS	0.596115	0.69474524
HLA-DPA1*01:03-DPB1*04:01	EQKDYWETELLQLKEQ	0.61399156	0.99535495
HLA-DPA1*01:03-DPB1*04:01	EQNFSAEEFSDISEMR	0.61410123	0.97658557
HLA-DPA1*01:03-DPB1*04:01	EQQQLIDDHFLFDKPV	0.30168593	0.97059315
HLA-DPA1*01:03-DPB1*04:01	EQQQLIDDHFLFDKPV	0.30168593	0.97059315
HLA-DPA1*01:03-DPB1*04:01	EQRVVELQQTLAQKDQ	0.15995297	0.46078324
HLA-DPA1*01:03-DPB1*04:01	ERAELATEEFLPVTPI	0.8601532	0.999708
HLA-DPA1*01:03-DPB1*04:01	EREKINGEQLLQISHQ	0.44678414	0.99567395
HLA-DPA1*01:03-DPB1*04:01	EREKINGEQLLQISHQ	0.44678414	0.99567395
HLA-DPA1*01:03-DPB1*04:01	ERIKLEAERFENLREI	0.8239885	0.99735624
HLA-DPA1*01:03-DPB1*04:01	ERKHLHQTKFADDFRK	0.4843734	0.88939035
HLA-DPA1*01:03-DPB1*04:01	ERLLAVGKWLSINGEA	0.61325777	0.9300051
HLA-DPA1*01:03-DPB1*04:01	ERLRFEQERMEQERQE	0.27421114	0.94584787
HLA-DPA1*01:03-DPB1*04:01	ERQFRSQAFNKLPQRT	0.81566507	0.99863815
HLA-DPA1*01:03-DPB1*04:01	ERQKFFEEAFQQDMEQ	0.60295683	0.9817955
HLA-DPA1*01:03-DPB1*04:01	ERSAGLAFSLYQAMAK	0.7348496	0.6986711
HLA-DPA1*01:03-DPB1*04:01	ESNEKKYFAATQFEPL	0.92822206	0.969456
HLA-DPA1*01:03-DPB1*04:01	ESRYHCALILNLQKSP	0.43064907	0.38906005
HLA-DPA1*01:03-DPB1*04:01	ESSFNNELPQDSQEVT	0.08545505	0.031815965
HLA-DPA1*01:03-DPB1*04:01	ETAEFLGEDLLQVEQR	0.6184429	0.9990759
HLA-DPA1*01:03-DPB1*04:01	ETLLRLSSPLHFVNTH	0.45983976	0.26713723
HLA-DPA1*01:03-DPB1*04:01	ETNKTALNITNFLVSQ	0.55754095	0.5980884
HLA-DPA1*01:03-DPB1*04:01	ETNQLKTKLPENLSSK	0.08650931	0.4207588
HLA-DPA1*01:03-DPB1*04:01	ETPTLTHETFKALKPG	0.5474981	0.9987094
HLA-DPA1*01:03-DPB1*04:01	ETSRPSLSETLFQRLQ	0.7132509	0.8386098
HLA-DPA1*01:03-DPB1*04:01	ETSSLSHTLFAESGNK	0.702586	0.96774817
HLA-DPA1*01:03-DPB1*04:01	ETSVPDHVVWSLFNTL	0.7817591	0.20941281
HLA-DPA1*01:03-DPB1*04:01	ETVITVDTKAAGKGKV	0.013641837	0.01555323
HLA-DPA1*01:03-DPB1*04:01	EVEEEPGIHSLKHNKR	0.0724211	0.009930048
HLA-DPA1*01:03-DPB1*04:01	EVGRMKIELFADVVPK	0.7390447	0.998462
HLA-DPA1*01:03-DPB1*04:01	EVSEIKSSYYAKLNDH	0.7289889	0.9741747
HLA-DPA1*01:03-DPB1*04:01	EVTFKSILFVPTSAPR	0.6923607	0.9711765
HLA-DPA1*01:03-DPB1*04:01	FADDDNTYSRELFEEM	0.47046357	0.7488937
HLA-DPA1*01:03-DPB1*04:01	FADFHSSKFSSINSDK	0.7789241	0.9966711
HLA-DPA1*01:03-DPB1*04:01	FAKVLHGEQYLELYKP	0.7624348	0.9954063
HLA-DPA1*01:03-DPB1*04:01	FDHFLATKFSTVKRYG	0.80726075	0.9991187
HLA-DPA1*01:03-DPB1*04:01	FEAQGALANIAVDKAN	0.09188953	0.7713202
HLA-DPA1*01:03-DPB1*04:01	FERSRAFNFLNEIKKR	0.5178653	0.17333329
HLA-DPA1*01:03-DPB1*04:01	FGQITVETFASIVAHE	0.7997723	0.9305212
HLA-DPA1*01:03-DPB1*04:01	FGSAFATPFLVVRHQL	0.67469305	0.87110966
HLA-DPA1*01:03-DPB1*04:01	FKGFCYVEFDEVDSLK	0.6607408	0.36387825
HLA-DPA1*01:03-DPB1*04:01	FPKEALAHEKFTKELK	0.5818895	0.8154001
HLA-DPA1*01:03-DPB1*04:01	FPNIGVEKFLELNSEQ	0.75173444	0.9975138
HLA-DPA1*01:03-DPB1*04:01	FPSNLVSAAFRSYSTT	0.4916509	0.6948468
HLA-DPA1*01:03-DPB1*04:01	FQKKTLQALEFHTVPF	0.8264714	0.9562441
HLA-DPA1*01:03-DPB1*04:01	FQMSPYAEYPKNPRSQ	0.3427512	0.10435408
HLA-DPA1*01:03-DPB1*04:01	FQNTIIFDNKAHSGKI	0.12425014	0.25096956
HLA-DPA1*01:03-DPB1*04:01	FQPYFKGEIFLDEKKK	0.7560498	0.9971901
HLA-DPA1*01:03-DPB1*04:01	FQQLIQSSFVVERQPC	0.5993982	0.015625805
HLA-DPA1*01:03-DPB1*04:01	FRPLSSELFAELNKPQ	0.8113934	0.9976379
HLA-DPA1*01:03-DPB1*04:01	FRTLYSFTSFGVNPDG	0.66989094	0.5713967
HLA-DPA1*01:03-DPB1*04:01	FSEDHDVEYFLRLAHE	0.45596611	0.41077423
HLA-DPA1*01:03-DPB1*04:01	FSGSGSGTDFTLTISR	0.17731968	0.22731438
HLA-DPA1*01:03-DPB1*04:01	FSGSKSGNTASLTISG	0.09430223	0.034481473
HLA-DPA1*01:03-DPB1*04:01	FSRVQIYHNPTANSFR	0.23107171	0.29896158
HLA-DPA1*01:03-DPB1*04:01	FSYLFPEEFKAIYLRS	0.7639973	0.5584093
HLA-DPA1*01:03-DPB1*04:01	FTPIFLAPHFQTTTVG	0.5454706	0.9652025
HLA-DPA1*01:03-DPB1*04:01	FVFFQGETFDYIGSSR	0.7311143	0.79363334
HLA-DPA1*01:03-DPB1*04:01	FWTRKGLVSGGLYESH	0.2368412	0.066395365
HLA-DPA1*01:03-DPB1*04:01	FYEFALEQFQFIRAHA	0.7531473	0.94281006
HLA-DPA1*01:03-DPB1*04:01	GADASATQAARSTDVA	0.016558262	0.19293763
HLA-DPA1*01:03-DPB1*04:01	GADDLEGEAFLPLREV	0.7090088	0.9916744
HLA-DPA1*01:03-DPB1*04:01	GADTFDSSFFSKEEMS	0.5271172	0.3320205
HLA-DPA1*01:03-DPB1*04:01	GAEEGPGVPAATTEDH	0.014397063	0.007489139
HLA-DPA1*01:03-DPB1*04:01	GAPAISAASFLQDLIH	0.6103809	0.3785017
HLA-DPA1*01:03-DPB1*04:01	GAPVEVESFLVHPGDL	0.46011594	0.8569109
HLA-DPA1*01:03-DPB1*04:01	GAQKLANTCFNEIEKQ	0.74889785	0.9660242
HLA-DPA1*01:03-DPB1*04:01	GARLVAAKLEPKSFKH	0.20439649	0.51728755
HLA-DPA1*01:03-DPB1*04:01	GATLINEQWLLTTAKN	0.49400318	0.9973725
HLA-DPA1*01:03-DPB1*04:01	GAVYSFDPVGSYQRDS	0.23214246	0.6036833
HLA-DPA1*01:03-DPB1*04:01	GAYFHDDGFLAFPGHV	0.6239906	0.94991314
HLA-DPA1*01:03-DPB1*04:01	GDALQPEDFLEEDEYH	0.32786927	0.8218795
HLA-DPA1*01:03-DPB1*04:01	GDDVIVFLHIQKTGGT	0.18819956	0.43328157
HLA-DPA1*01:03-DPB1*04:01	GDFQMSPYAEYPKNPR	0.61308926	0.9593321
HLA-DPA1*01:03-DPB1*04:01	GDGVFECEYYPVVPGK	0.7188089	0.75991005
HLA-DPA1*01:03-DPB1*04:01	GDGVYGFEYYPMVPGT	0.63693786	0.31695968
HLA-DPA1*01:03-DPB1*04:01	GDHLMKSQEFLEDADR	0.4290736	0.9977161
HLA-DPA1*01:03-DPB1*04:01	GDKQLSVPEFISLPVG	0.6788022	0.98677176
HLA-DPA1*01:03-DPB1*04:01	GDLEFMNEQKLNRYPA	0.27784768	0.96206844
HLA-DPA1*01:03-DPB1*04:01	GDMTSEEFRQVMNGFQ	0.344525	0.88643754
HLA-DPA1*01:03-DPB1*04:01	GDRIVNTPFQVLMNSE	0.76979524	0.9982365
HLA-DPA1*01:03-DPB1*04:01	GDRKCYADTMFSLLGK	0.7512616	0.14972553
HLA-DPA1*01:03-DPB1*04:01	GDSRLDSSEFLKFVEQ	0.6396943	0.99449885
HLA-DPA1*01:03-DPB1*04:01	GDTLTATATATARADQ	0.042417184	0.12708692
HLA-DPA1*01:03-DPB1*04:01	GELRILASTQFEPTAA	0.76609874	0.9953415
HLA-DPA1*01:03-DPB1*04:01	GENARITYFMEDSIPQ	0.2944013	0.019606825
HLA-DPA1*01:03-DPB1*04:01	GENGTLSREDFQRIPE	0.44279045	0.99581605
HLA-DPA1*01:03-DPB1*04:01	GEPGYIREGFLAVQHA	0.67176807	0.9969494
HLA-DPA1*01:03-DPB1*04:01	GEPLSYTRFSLARQVD	0.8500278	0.9967209
HLA-DPA1*01:03-DPB1*04:01	GEPRFIAVGYVDDTQF	0.32711944	0.9976101
HLA-DPA1*01:03-DPB1*04:01	GERAELATEEFLPVTP	0.8053392	0.9992297
HLA-DPA1*01:03-DPB1*04:01	GERFTDSQFLVLMNRV	0.7825378	0.9773672
HLA-DPA1*01:03-DPB1*04:01	GEYYLQNAFLVAYTKK	0.80278116	0.9637499
HLA-DPA1*01:03-DPB1*04:01	GGDTYMHEGFERASEQ	0.41587108	0.9981843
HLA-DPA1*01:03-DPB1*04:01	GGEPLSYTRFSLARQV	0.8390346	0.9829737
HLA-DPA1*01:03-DPB1*04:01	GGESIYGEKFEDENFH	0.4582552	0.9984952
HLA-DPA1*01:03-DPB1*04:01	GGGTGSGFTSLLMERL	0.43742085	0.014054631
HLA-DPA1*01:03-DPB1*04:01	GGHIKDELFGTVKDDL	0.52367294	0.99796593
HLA-DPA1*01:03-DPB1*04:01	GGNRNNFDTEEYCMAV	0.37300888	0.005483185
HLA-DPA1*01:03-DPB1*04:01	GGPPFAFVEFEDPRDA	0.4237546	0.9028327
HLA-DPA1*01:03-DPB1*04:01	GGQLRSINGELYAPLQ	0.70094365	0.5417091
HLA-DPA1*01:03-DPB1*04:01	GGQPLFSEKFPTLWSG	0.73260313	0.7955215
HLA-DPA1*01:03-DPB1*04:01	GGRIFRSSDFAKNFVQ	0.6741724	0.9995311
HLA-DPA1*01:03-DPB1*04:01	GGSVYKYASFQVENDQ	0.638773	0.993065
HLA-DPA1*01:03-DPB1*04:01	GGTFKLELFLPEEYPM	0.71236575	0.29081
HLA-DPA1*01:03-DPB1*04:01	GGVSGLTVEQFRKING	0.5086287	0.99107647
HLA-DPA1*01:03-DPB1*04:01	GGYIFYTFSTVHPIPD	0.678387	0.92457676
HLA-DPA1*01:03-DPB1*04:01	GGYKLAVATFAGIENK	0.7945274	0.77251875
HLA-DPA1*01:03-DPB1*04:01	GGYKVRYATWSIIMDS	0.74469817	0.27568853
HLA-DPA1*01:03-DPB1*04:01	GGYVAYSKAATVTGKL	0.21466054	0.8067878
HLA-DPA1*01:03-DPB1*04:01	GGYYRYDDMLVVPIIE	0.543597	0.8659339
HLA-DPA1*01:03-DPB1*04:01	GHIKDELFGTVKDDLS	0.47186458	0.9665449
HLA-DPA1*01:03-DPB1*04:01	GHTFEPAEFIIDTRDA	0.2645835	0.9883685
HLA-DPA1*01:03-DPB1*04:01	GKDCAVIVTQKKVPDK	0.025267383	0.011935147
HLA-DPA1*01:03-DPB1*04:01	GKDYIALNEDLSSWTA	0.22002152	0.52004194
HLA-DPA1*01:03-DPB1*04:01	GKEDLIWELLNQAQEH	0.37934458	0.8407981
HLA-DPA1*01:03-DPB1*04:01	GKEEIVKVTFEELRQE	0.7767814	0.9951781
HLA-DPA1*01:03-DPB1*04:01	GKEKIYSAERFLIATG	0.7788407	0.997461
HLA-DPA1*01:03-DPB1*04:01	GKEPYSSSKYATDLLS	0.48946124	0.34892216
HLA-DPA1*01:03-DPB1*04:01	GKFHISPEGFLTINDV	0.699456	0.9873474
HLA-DPA1*01:03-DPB1*04:01	GKFLQGDSFLNEDLNQ	0.6825474	0.65817034
HLA-DPA1*01:03-DPB1*04:01	GKKLWSSEDFSTLNSD	0.822788	0.98957825
HLA-DPA1*01:03-DPB1*04:01	GKLEHTLARDLVPGDT	0.093078695	0.057295136
HLA-DPA1*01:03-DPB1*04:01	GKLNLSQVRFLVLDEA	0.8269363	0.8570281
HLA-DPA1*01:03-DPB1*04:01	GKLVFVGKKFEILPDG	0.7694513	0.99936473
HLA-DPA1*01:03-DPB1*04:01	GKSYLYFTQFKAEVRG	0.8054831	0.9893305
HLA-DPA1*01:03-DPB1*04:01	GKVVLELERFLPQPFT	0.73921937	0.9417332
HLA-DPA1*01:03-DPB1*04:01	GLEKLRHLDFLRYPVA	0.70837706	0.9025798
HLA-DPA1*01:03-DPB1*04:01	GLNLDDCSMYEDISRG	0.19824468	0.001644718
HLA-DPA1*01:03-DPB1*04:01	GLRQLYAQKLLPLEEH	0.60135025	0.97175324
HLA-DPA1*01:03-DPB1*04:01	GLVLLRGENLVSMTVE	0.59118783	0.34712285
HLA-DPA1*01:03-DPB1*04:01	GMGGAFVLVLYDEIKK	0.73731303	0.09635278
allele	peptide	affinity_pred	mass_pred
HLA-DPA1*01:03-DPB1*04:01	GMNQFKPIFLNTIDPS	0.6274984	0.63061935
HLA-DPA1*01:03-DPB1*04:01	GMVLASEEFEQIESRH	0.70663804	0.99756277
HLA-DPA1*01:03-DPB1*04:01	GNKLAMQEFMILPVGA	0.819873	0.9716566
HLA-DPA1*01:03-DPB1*04:01	GNRNNFESEDYCMAVC	0.50492316	0.1666549
HLA-DPA1*01:03-DPB1*04:01	GNVSANTDAEKIFSIC	0.09200753	0.00277881
HLA-DPA1*01:03-DPB1*04:01	GPAGEMVPTFFGSLTQ	0.5806413	0.97718704
HLA-DPA1*01:03-DPB1*04:01	GPNEAMVVSGFCRSPP	0.2773762	0.35852903
HLA-DPA1*01:03-DPB1*04:01	GPRHINDSPFGTLPGS	0.47188443	0.6781536
HLA-DPA1*01:03-DPB1*04:01	GPSCTLLEEAFRRYHG	0.3661761	0.051276542
HLA-DPA1*01:03-DPB1*04:01	GPSLLPIMWQLYPDGR	0.5161267	0.60439205
HLA-DPA1*01:03-DPB1*04:01	GPVGRIAFDMFMEDKT	0.5437151	0.9617834
HLA-DPA1*01:03-DPB1*04:01	GPVGVFEWEAFARGTK	0.69198024	0.9990996
HLA-DPA1*01:03-DPB1*04:01	GPYLYSMSLLEDKGLA	0.38181493	0.30589655
HLA-DPA1*01:03-DPB1*04:01	GQALLSQDFELLCRDG	0.673481	0.98470867
HLA-DPA1*01:03-DPB1*04:01	GQHGFGSSQSSGYGQH	0.04095881	0.045915395
HLA-DPA1*01:03-DPB1*04:01	GQHGSGSSQSSGYGQY	0.013783484	0.013428296
HLA-DPA1*01:03-DPB1*04:01	GQHGSGSSQSTGFGQY	0.048849624	0.015726477
HLA-DPA1*01:03-DPB1*04:01	GQHSSGSSQSSGYGQH	0.012070701	0.016929526
HLA-DPA1*01:03-DPB1*04:01	GQKKLISAPFLFYPQR	0.8784274	0.984056
HLA-DPA1*01:03-DPB1*04:01	GQPAIIDGELYNEVKV	0.48600298	0.73766696
HLA-DPA1*01:03-DPB1*04:01	GQRQLRPEHFQEVGYA	0.7082284	0.9940263
HLA-DPA1*01:03-DPB1*04:01	GRGEWTCIAYSQLRDQ	0.6083921	0.33799386
HLA-DPA1*01:03-DPB1*04:01	GRGRAGIEASLDVQYL	0.2563985	0.030814564
HLA-DPA1*01:03-DPB1*04:01	GRLEKRNSDLLLLVDT	0.32992068	0.027469436
HLA-DPA1*01:03-DPB1*04:01	GRTWKGTAFGGWKSVE	0.5518442	0.11696813
HLA-DPA1*01:03-DPB1*04:01	GSAIISVTFLKDNLRA	0.5325209	0.8372507
HLA-DPA1*01:03-DPB1*04:01	GSLADSYLDEGFLLDK	0.48541552	0.85206306
HLA-DPA1*01:03-DPB1*04:01	GSMYVPEDLLPVYKEK	0.33005512	0.9499816
HLA-DPA1*01:03-DPB1*04:01	GSRGYYSSAFASSTNA	0.6592827	0.84090483
HLA-DPA1*01:03-DPB1*04:01	GSRIDYDLKAAMQEAR	0.09505809	0.27838203
HLA-DPA1*01:03-DPB1*04:01	GSSALHYAVELFEGLK	0.8229751	0.8357627
HLA-DPA1*01:03-DPB1*04:01	GSSYGSETSIPAAAHT	0.11251204	0.30453578
HLA-DPA1*01:03-DPB1*04:01	GSTFWSHPFNSLCHPK	0.7614395	0.98489916
HLA-DPA1*01:03-DPB1*04:01	GTAMTYTLFEYAKDNK	0.76649094	0.9991926
HLA-DPA1*01:03-DPB1*04:01	GTAQYGVTKFSDLTEE	0.6752034	0.9899095
HLA-DPA1*01:03-DPB1*04:01	GTHLQPGTKFIKHWRM	0.139339	0.010908668
HLA-DPA1*01:03-DPB1*04:01	GTHVIHSTHTLPLTVT	0.3139563	0.9651371
HLA-DPA1*01:03-DPB1*04:01	GTKNFMKNLFLLSTRQ	0.709898	0.9441806
HLA-DPA1*01:03-DPB1*04:01	GTLYFISEDYATAHED	0.5250012	0.96847904
HLA-DPA1*01:03-DPB1*04:01	GTPMFVVKAYLPVNES	0.64124733	0.9955899
HLA-DPA1*01:03-DPB1*04:01	GTTTFAVTSILRVAAE	0.8301623	0.99011004
HLA-DPA1*01:03-DPB1*04:01	GTYECVVLKYEKDAFK	0.31298333	0.07076712
HLA-DPA1*01:03-DPB1*04:01	GVAGHKEAHILRVLPG	0.14393303	0.25256056
HLA-DPA1*01:03-DPB1*04:01	GVDQFHGTEYVCCPQT	0.41431904	0.99552363
HLA-DPA1*01:03-DPB1*04:01	GVEKFKNENFEIIIVD	0.70324206	0.9986474
HLA-DPA1*01:03-DPB1*04:01	GVGSYLKFPTYAKSTR	0.4053469	0.7250823
HLA-DPA1*01:03-DPB1*04:01	GVLDFEQAQLERIADS	0.42648372	0.9158171
HLA-DPA1*01:03-DPB1*04:01	GVVPLKGQAFLPLVPE	0.8655625	0.99830085
HLA-DPA1*01:03-DPB1*04:01	GYLLVGEALLLCTHEG	0.4134424	0.010874487
HLA-DPA1*01:03-DPB1*04:01	HAPVYASKPFLGTSQR	0.49721375	0.99611443
HLA-DPA1*01:03-DPB1*04:01	HDGYISQEDFESIAAN	0.5970225	0.99524134
HLA-DPA1*01:03-DPB1*04:01	HDIRWNFEKFLVGPDG	0.5229703	0.99840844
HLA-DPA1*01:03-DPB1*04:01	HDIRWNFEKFLVGPDG	0.5229703	0.99840844
HLA-DPA1*01:03-DPB1*04:01	HESAAMAASANIENSG	0.041982114	0.09781186
HLA-DPA1*01:03-DPB1*04:01	HGDQYKATDFVADRAG	0.3099614	0.99820966
HLA-DPA1*01:03-DPB1*04:01	HGGKAPLRVQVQDNEG	0.026252039	0.026738625
HLA-DPA1*01:03-DPB1*04:01	HGKAFNSHTWEQLGTL	0.65277517	0.98464394
HLA-DPA1*01:03-DPB1*04:01	HGRVYDVTRFLNEHPG	0.52867174	0.9977578
HLA-DPA1*01:03-DPB1*04:01	HHILRVEPLLKIRSAG	0.5087444	0.93883765
HLA-DPA1*01:03-DPB1*04:01	HKLQDASAEVERLRRE	0.09955849	0.60622406
HLA-DPA1*01:03-DPB1*04:01	HKQSFFFTHLLNISEA	0.9250543	0.98240566
HLA-DPA1*01:03-DPB1*04:01	HKVGLTSEILNSFEHE	0.4806102	0.6701738
HLA-DPA1*01:03-DPB1*04:01	HLHKYVVVYFREIDTK	0.69324666	0.9499981
HLA-DPA1*01:03-DPB1*04:01	HNLLVSELYNQLKFPV	0.7690894	0.65960944
HLA-DPA1*01:03-DPB1*04:01	HPDALVGTGFEDDPQA	0.2102671	0.99370974
HLA-DPA1*01:03-DPB1*04:01	HPEYFTGTTFCVAVDS	0.6927605	0.747033
HLA-DPA1*01:03-DPB1*04:01	HPSTFWQSATWKEYPK	0.5991609	0.99585086
HLA-DPA1*01:03-DPB1*04:01	HPVELLARDFEKNYNM	0.27213535	0.9694582
HLA-DPA1*01:03-DPB1*04:01	HQNTFLHDSFQNVAAV	0.7757866	0.99932003
HLA-DPA1*01:03-DPB1*04:01	HQPDQFMPERFLNPAG	0.49701452	0.66223633
HLA-DPA1*01:03-DPB1*04:01	HRAPLVVGRFVNLRTE	0.7769067	0.96596396
HLA-DPA1*01:03-DPB1*04:01	HRPQFSTSKYEVVIPE	0.7832499	0.9995109
HLA-DPA1*01:03-DPB1*04:01	HRSKTTEIIHSTLNPT	0.13903537	0.039042205
HLA-DPA1*01:03-DPB1*04:01	HSGKVLSAKFLLDNAR	0.4450772	0.9872221
HLA-DPA1*01:03-DPB1*04:01	HSPSFNSTIYEVIGKS	0.7521941	0.9985239
HLA-DPA1*01:03-DPB1*04:01	HSYFFKGAYYLKLENQ	0.91936356	0.9311622
HLA-DPA1*01:03-DPB1*04:01	HTFSVMVTQPITPLLY	0.61745346	0.10626223
HLA-DPA1*01:03-DPB1*04:01	HTGFYSCKYLAVPTSK	0.73050666	0.79850084
HLA-DPA1*01:03-DPB1*04:01	HTRLKYSIIGQVPPSP	0.59657234	0.5963701
HLA-DPA1*01:03-DPB1*04:01	IAALISEKLETLRNQG	0.40780172	0.99733245
HLA-DPA1*01:03-DPB1*04:01	IAASFHSAVFSLLKAN	0.8076578	0.9851184
HLA-DPA1*01:03-DPB1*04:01	IAAVEMEHFLPLANLE	0.7022207	0.98460567
HLA-DPA1*01:03-DPB1*04:01	IAIVSTTVETKEPEKE	0.03523261	0.14415245
HLA-DPA1*01:03-DPB1*04:01	IAKATFMYEQFPELMN	0.87619036	0.8518612
HLA-DPA1*01:03-DPB1*04:01	IAKQLFSSLFSGILKE	0.9396964	0.3022254
HLA-DPA1*01:03-DPB1*04:01	IALWGGEKFKQIQRFS	0.6681125	0.9584287
HLA-DPA1*01:03-DPB1*04:01	IANHFFTVPFLRDVVN	0.76204646	0.98187953
HLA-DPA1*01:03-DPB1*04:01	IAVEWESNGQPENNYK	0.034611534	0.54873544
HLA-DPA1*01:03-DPB1*04:01	IAVGYVDDTQFVRFDS	0.3599467	0.9835278
HLA-DPA1*01:03-DPB1*04:01	IDAFRPDLSSASFQRP	0.24227324	0.44511718
HLA-DPA1*01:03-DPB1*04:01	IDQINTDLNLERSHAQ	0.072096966	0.43382168
HLA-DPA1*01:03-DPB1*04:01	IDQLIEDKKVLSEKCE	0.089793876	0.03441403
HLA-DPA1*01:03-DPB1*04:01	IDRHMYHSLYLKVKGN	0.6973516	0.9979637
HLA-DPA1*01:03-DPB1*04:01	IDRTMIGEPMNFVHLT	0.3945693	0.47383285
HLA-DPA1*01:03-DPB1*04:01	IDTALIKADNFLLENT	0.38586816	0.6713033
HLA-DPA1*01:03-DPB1*04:01	IDTPFEVSQFLRQVYD	0.6998103	0.9730293
HLA-DPA1*01:03-DPB1*04:01	IDVWEHAYYLQYKNVR	0.53980905	0.9693378
HLA-DPA1*01:03-DPB1*04:01	IECLLTASHYEDVHWH	0.5058792	0.036936477
HLA-DPA1*01:03-DPB1*04:01	IEDVLGYTNFASIPQK	0.7583075	0.9804282
HLA-DPA1*01:03-DPB1*04:01	IEGNLIFDPNNYLPKE	0.21243034	0.97341937
HLA-DPA1*01:03-DPB1*04:01	IEGRVMVTDFENVPEE	0.52545327	0.99624395
HLA-DPA1*01:03-DPB1*04:01	IELRFQSAVLYAAQQS	0.53423196	0.3334426
HLA-DPA1*01:03-DPB1*04:01	IFYATSFLDLYRNPKS	0.862964	0.7507256
HLA-DPA1*01:03-DPB1*04:01	IGASFFNSKYLELFQR	0.82081664	0.99709034
HLA-DPA1*01:03-DPB1*04:01	IGGTYKKTIYKEYKDD	0.3389396	0.95225394
HLA-DPA1*01:03-DPB1*04:01	IGGTYWKVRYEAFQDE	0.6245374	0.8996946
HLA-DPA1*01:03-DPB1*04:01	IGKVVLELERFLPQPF	0.7167732	0.6531655
HLA-DPA1*01:03-DPB1*04:01	IGLRWTAYEKINKWTD	0.5551796	0.7120139
HLA-DPA1*01:03-DPB1*04:01	IGSFIGALYAEERSAS	0.4603654	0.13692538
HLA-DPA1*01:03-DPB1*04:01	IHQFLSEQFLESEQKQ	0.7501116	0.9988662
HLA-DPA1*01:03-DPB1*04:01	IKEKLFLEAFKALGGK	0.66928923	0.87157327
HLA-DPA1*01:03-DPB1*04:01	IKPGLQYTLLSQTGPV	0.3742619	0.9768259
HLA-DPA1*01:03-DPB1*04:01	IKRARQNHLFEQYREK	0.28136775	0.02977773
HLA-DPA1*01:03-DPB1*04:01	INAIQKSWTATTYMEY	0.53015774	0.18165517
HLA-DPA1*01:03-DPB1*04:01	INAVFYYSTSIFEKAG	0.77828014	0.70499694
HLA-DPA1*01:03-DPB1*04:01	INGQLSYTIIQQMPRG	0.601898	0.98519385
HLA-DPA1*01:03-DPB1*04:01	INLVDDYFELVQHEYK	0.54776806	0.8550006
HLA-DPA1*01:03-DPB1*04:01	INYYQVADFKDALARV	0.5090739	0.7194518
HLA-DPA1*01:03-DPB1*04:01	IPEEALYKVYTFNSVR	0.60960525	0.9587517
HLA-DPA1*01:03-DPB1*04:01	IPGMVVVADKTSELYQ	0.1338206	0.565219
HLA-DPA1*01:03-DPB1*04:01	IPHLPQDFEVAKYNTL	0.42839622	0.8141967
HLA-DPA1*01:03-DPB1*04:01	IPIEKYQFSLYPIFME	0.7181138	0.5148378
HLA-DPA1*01:03-DPB1*04:01	IPLYFVNAQFPRFSPV	0.70430255	0.91017056
HLA-DPA1*01:03-DPB1*04:01	IPNFWVTTFVNHPQVS	0.68221694	0.9750804
HLA-DPA1*01:03-DPB1*04:01	IPQNFIADYFETSSQC	0.5849674	0.9182919
HLA-DPA1*01:03-DPB1*04:01	IPTHLFTFIQFKKDLK	0.6567318	0.97422993
HLA-DPA1*01:03-DPB1*04:01	IPVLTVIEWSQVHFLR	0.6686837	0.063059136
HLA-DPA1*01:03-DPB1*04:01	IQAQMVTTDFQKIFPM	0.6441562	0.9980359
HLA-DPA1*01:03-DPB1*04:01	IQKFIWHPFSIDKEDK	0.5012245	0.9947546
HLA-DPA1*01:03-DPB1*04:01	IQNLIKEEAFLGITDE	0.7258784	0.9863745
HLA-DPA1*01:03-DPB1*04:01	IRAALNAVRLLVVDPE	0.42165413	0.629243
HLA-DPA1*01:03-DPB1*04:01	IRVFNYNTLERVHMFE	0.5484407	0.6118473
HLA-DPA1*01:03-DPB1*04:01	IRVVSEDFLQDVSAST	0.4198726	0.20042674
HLA-DPA1*01:03-DPB1*04:01	ISRLEPEDFAVYYCQQ	0.43925607	0.086582385
HLA-DPA1*01:03-DPB1*04:01	ISSKLEVQAFERIEDY	0.67784595	0.9874096
HLA-DPA1*01:03-DPB1*04:01	ITGNLASAIFLPYRAE	0.7133772	0.8356147
HLA-DPA1*01:03-DPB1*04:01	ITIFSAPNYLDVYNNK	0.591998	0.8915947
HLA-DPA1*01:03-DPB1*04:01	ITKDLFQVAFNRVARG	0.60615367	0.9879465
HLA-DPA1*01:03-DPB1*04:01	ITQRFYEAEEYAEEFR	0.5509462	0.916578
HLA-DPA1*01:03-DPB1*04:01	IVAGLVSDYTNGRATT	0.06226035	0.013198393
HLA-DPA1*01:03-DPB1*04:01	IVDVHFDPTTAFRAPD	0.16304748	0.7852603
HLA-DPA1*01:03-DPB1*04:01	IVEKLSSLPFQKIQHS	0.77841353	0.9972307
HLA-DPA1*01:03-DPB1*04:01	IVRNLHYDTFLVIRYV	0.77466744	0.9548237
HLA-DPA1*01:03-DPB1*04:01	KAAEAAASAYYNPGNP	0.04528553	0.247129
HLA-DPA1*01:03-DPB1*04:01	KAIFSPELYENIAEWI	0.69664466	0.978357
HLA-DPA1*01:03-DPB1*04:01	KAIWNVINWENVTERY	0.53683245	0.051664066
HLA-DPA1*01:03-DPB1*04:01	KARIRAEVFNALDDDR	0.7125887	0.995298
HLA-DPA1*01:03-DPB1*04:01	KARKILSENFGSIHVY	0.7641715	0.973777
HLA-DPA1*01:03-DPB1*04:01	KARLIYEDYVSILSPK	0.7964182	0.996807
HLA-DPA1*01:03-DPB1*04:01	KARMIYEDYISILSPK	0.73412406	0.99202853
HLA-DPA1*01:03-DPB1*04:01	KASLMNDDFEKIKNWQ	0.59061044	0.9976859
HLA-DPA1*01:03-DPB1*04:01	KAVIEAEKIAQVAKIR	0.3943072	0.91385144
HLA-DPA1*01:03-DPB1*04:01	KAYVVLGQFLVLKKDE	0.8540879	0.949662
HLA-DPA1*01:03-DPB1*04:01	KCAIGVTHFQLVQMKD	0.7346068	0.6053139
HLA-DPA1*01:03-DPB1*04:01	KDGKLDFEEFMKYLKD	0.59648424	0.8520855
HLA-DPA1*01:03-DPB1*04:01	KDGRFKVAKWKEIQVG	0.6314729	0.9896762
HLA-DPA1*01:03-DPB1*04:01	KDKDWVWEHFSSMEKE	0.66922784	0.99774826
HLA-DPA1*01:03-DPB1*04:01	KDLLLHEPYVDLVNLL	0.6864128	0.7360969
HLA-DPA1*01:03-DPB1*04:01	KDRDFTAEDYEKLTPS	0.5219285	0.99814063
HLA-DPA1*01:03-DPB1*04:01	KDRWLSTQWRLVSDEA	0.6492158	0.9940999
HLA-DPA1*01:03-DPB1*04:01	KDTFFKDVDYVCISDN	0.4826414	0.90321434
HLA-DPA1*01:03-DPB1*04:01	KDVGFRAIAFLQQPRS	0.6815369	0.9729878
HLA-DPA1*01:03-DPB1*04:01	KDYIALNEDLSSWTAA	0.24797583	0.20674057
HLA-DPA1*01:03-DPB1*04:01	KEELLTSTNFQPIVEE	0.8149341	0.990226
HLA-DPA1*01:03-DPB1*04:01	KEEYKMALYNLYPGVF	0.7007378	0.5086709
HLA-DPA1*01:03-DPB1*04:01	KEKKVNIDFEPFKPIN	0.6256569	0.9849164
HLA-DPA1*01:03-DPB1*04:01	KELKIDIIPNPQERTL	0.16317627	0.055214692
HLA-DPA1*01:03-DPB1*04:01	KEPLEFEQYLNLRFGK	0.80654997	0.8717474
HLA-DPA1*01:03-DPB1*04:01	KEQEGEYYCTAFNRAN	0.5645867	0.76893395
HLA-DPA1*01:03-DPB1*04:01	KEVWDYVFFKEAPFPK	0.6916936	0.9975422
HLA-DPA1*01:03-DPB1*04:01	KFHISPEGFLTINDVG	0.5133316	0.98978645
HLA-DPA1*01:03-DPB1*04:01	KGAQAGTQVEEAEAEA	0.04475253	0.28608352
HLA-DPA1*01:03-DPB1*04:01	KGDDVKFEEFVAYLID	0.64909637	0.3000116
HLA-DPA1*01:03-DPB1*04:01	KGEFQLPDFLKEKPQT	0.46259868	0.3505358
HLA-DPA1*01:03-DPB1*04:01	KGIHPTIISESFQKAL	0.60344326	0.72985953
HLA-DPA1*01:03-DPB1*04:01	KGILQYDMWNVTPTDL	0.48448437	0.851575
HLA-DPA1*01:03-DPB1*04:01	KGKKVNSQRFETIEFD	0.70952314	0.9635793
HLA-DPA1*01:03-DPB1*04:01	KGKKVSSQRFEVIEFD	0.71879876	0.961078
HLA-DPA1*01:03-DPB1*04:01	KGKVFREPLFLDLPKS	0.8910633	0.9954564
HLA-DPA1*01:03-DPB1*04:01	KGNVYGSDPFETYHTG	0.3730987	0.9956132
HLA-DPA1*01:03-DPB1*04:01	KGQILVDFFNALSDAT	0.6605837	0.87953013
HLA-DPA1*01:03-DPB1*04:01	KGSLIGTYWNHVVPRG	0.7504349	0.9945742
HLA-DPA1*01:03-DPB1*04:01	KGSLTSEEFAKLVGMS	0.7526119	0.97553176
HLA-DPA1*01:03-DPB1*04:01	KGVLSAFNFGTVPSNN	0.59713215	0.50454557
HLA-DPA1*01:03-DPB1*04:01	KGYLFWTEWGQYPRIE	0.70109814	0.5951961
HLA-DPA1*01:03-DPB1*04:01	KHAWCGGNFLEVTEQI	0.72100705	0.83453715
HLA-DPA1*01:03-DPB1*04:01	KHKERIGHRYIEVFKS	0.5247595	0.3328823
HLA-DPA1*01:03-DPB1*04:01	KIAILHENFTTVKPED	0.55049294	0.99016654
HLA-DPA1*01:03-DPB1*04:01	KIPNFWVTTFVNHPQV	0.72073376	0.86773586
HLA-DPA1*01:03-DPB1*04:01	KKAIFSPELYENIAEW	0.8651984	0.9980378
HLA-DPA1*01:03-DPB1*04:01	KKEEYKMALYNLYPGV	0.7516431	0.7958027
HLA-DPA1*01:03-DPB1*04:01	KKEMLDVKFMADTKIA	0.32993075	0.6846297
HLA-DPA1*01:03-DPB1*04:01	KKETVWRLEEFGRFAS	0.69395626	0.8127778
HLA-DPA1*01:03-DPB1*04:01	KKGRNRRTHEFERAPR	0.2024992	0.006743563
HLA-DPA1*01:03-DPB1*04:01	KKIAILHENFTTVKPE	0.6745611	0.9969324
HLA-DPA1*01:03-DPB1*04:01	KKKYFLHTSTPLDYEA	0.574215	0.6427407
HLA-DPA1*01:03-DPB1*04:01	KKLFTAESLIGLKNPE	0.65941733	0.9604455
HLA-DPA1*01:03-DPB1*04:01	KKLWSSEDFSTLNSDM	0.7470348	0.79910886
HLA-DPA1*01:03-DPB1*04:01	KKPAFNLSAFGTLSPS	0.8727043	0.9712368
HLA-DPA1*01:03-DPB1*04:01	KKREPFTDTHYLSLTR	0.7479318	0.9342262
HLA-DPA1*01:03-DPB1*04:01	KKRQEEETFLRVQEEL	0.5542769	0.63228726
HLA-DPA1*01:03-DPB1*04:01	KKTLVPALYKVIQDSN	0.45703426	0.9647697
HLA-DPA1*01:03-DPB1*04:01	KKTTMKIIPFNRLTIG	0.7509391	0.9656004
HLA-DPA1*01:03-DPB1*04:01	KKYHIDGARFLNLTEN	0.7864054	0.99096715
HLA-DPA1*01:03-DPB1*04:01	KLENQSLKSVKFGSIK	0.75103414	0.20914885
HLA-DPA1*01:03-DPB1*04:01	KLPRNFVVDYYETSSL	0.42642736	0.6812448
HLA-DPA1*01:03-DPB1*04:01	KLQHDLSWTPYEDIEK	0.5463792	0.3672056
HLA-DPA1*01:03-DPB1*04:01	KMREWFSETFQKVKEK	0.8318203	0.99934405
HLA-DPA1*01:03-DPB1*04:01	KNEFIPTNFEILPLEK	0.91452867	0.9981972
HLA-DPA1*01:03-DPB1*04:01	KNGEKYAVPVLRTKKK	0.16167064	0.046227667
HLA-DPA1*01:03-DPB1*04:01	KNRKIVAENLEKVQAE	0.37298685	0.9972415
HLA-DPA1*01:03-DPB1*04:01	KNSLIYELFSVMVHSG	0.79464376	0.777195
HLA-DPA1*01:03-DPB1*04:01	KNYFEGTGYARVPTQP	0.7327803	0.9946648
HLA-DPA1*01:03-DPB1*04:01	KPDDWDEDAPAKIPDE	0.025998192	0.92078096
HLA-DPA1*01:03-DPB1*04:01	KPGNYQYTVFLRSDSY	0.8009697	0.99892014
HLA-DPA1*01:03-DPB1*04:01	KPGTMMPEAFLQEAQI	0.42080107	0.3852079
HLA-DPA1*01:03-DPB1*04:01	KPGTMSPEAFLQEAQV	0.36875793	0.60285604
HLA-DPA1*01:03-DPB1*04:01	KPGTMSPESFLEEAQI	0.36082152	0.54561037
HLA-DPA1*01:03-DPB1*04:01	KPIFTDESYLELYRKQ	0.6370055	0.9748241
HLA-DPA1*01:03-DPB1*04:01	KPKEKLVYAIFLKWPT	0.8800252	0.99661523
HLA-DPA1*01:03-DPB1*04:01	KPNQISGTVFSELDDE	0.703089	0.99511683
HLA-DPA1*01:03-DPB1*04:01	KPSINYYQVADFKDAL	0.6624891	0.9147603
HLA-DPA1*01:03-DPB1*04:01	KPSQITGTVFTELNDE	0.7908779	0.9977463
HLA-DPA1*01:03-DPB1*04:01	KPTKALLFVLLSPVGP	0.62133414	0.16162747
HLA-DPA1*01:03-DPB1*04:01	KPVEQFILPESFEGTI	0.50126594	0.12546214
HLA-DPA1*01:03-DPB1*04:01	KPVKMLIYSSKTLELR	0.51285386	0.8879471
HLA-DPA1*01:03-DPB1*04:01	KPVLRHPLAWILLLSL	0.58016145	0.002896204
HLA-DPA1*01:03-DPB1*04:01	KQLNLWSTQFGDAGLR	0.56645864	0.7320527
HLA-DPA1*01:03-DPB1*04:01	KQQDHFFQAAFLEERD	0.6736199	0.3848811
HLA-DPA1*01:03-DPB1*04:01	KQTVFYMEDYLTVKTG	0.7839603	0.99677515
HLA-DPA1*01:03-DPB1*04:01	KRIRYVVDLYLNTPDK	0.5813553	0.9423787
HLA-DPA1*01:03-DPB1*04:01	KRKEILSALYSPMDIQ	0.747708	0.20066889
HLA-DPA1*01:03-DPB1*04:01	KRKQLMVAMPLLPVPS	0.73327065	0.6463119
HLA-DPA1*01:03-DPB1*04:01	KSELLVEQYLPLTEEE	0.80351406	0.98830163
HLA-DPA1*01:03-DPB1*04:01	KSGDFQMSPYAEYPKN	0.69278395	0.9624049
HLA-DPA1*01:03-DPB1*04:01	KSGYVFFEYQYVDNNI	0.56993103	0.17061256
HLA-DPA1*01:03-DPB1*04:01	KSKSMVDELFAEIVRQ	0.7311413	0.9974284
HLA-DPA1*01:03-DPB1*04:01	KSKTLKCSTLLVVGDN	0.5340556	0.774602
HLA-DPA1*01:03-DPB1*04:01	KSKTMVDELFAEIVRQ	0.7322139	0.9976131
HLA-DPA1*01:03-DPB1*04:01	KSLFLGQKLNLIHSEI	0.78616726	0.94259465
HLA-DPA1*01:03-DPB1*04:01	KSPELVQAMFPKLNNQ	0.6572467	0.8588952
HLA-DPA1*01:03-DPB1*04:01	KSPFLVEQFQEYFLGG	0.8379846	0.51865166
HLA-DPA1*01:03-DPB1*04:01	KSQLFRSNVLLVPLGD	0.797354	0.91592944
HLA-DPA1*01:03-DPB1*04:01	KSTLINSLFLTDLYSP	0.8885842	0.010688512
HLA-DPA1*01:03-DPB1*04:01	KSWITFDLKNKEVSVK	0.32567853	0.20609176
HLA-DPA1*01:03-DPB1*04:01	KTAFYLAEFFVNEARK	0.8756866	0.9681028
HLA-DPA1*01:03-DPB1*04:01	KTCIVPEAFLVFTSRA	0.6854589	0.19639203
HLA-DPA1*01:03-DPB1*04:01	KTGSYIYEEFMPTDGT	0.6073932	0.9959278
HLA-DPA1*01:03-DPB1*04:01	KTLAVLLDNILQRIGK	0.42830646	0.049630415
HLA-DPA1*01:03-DPB1*04:01	KTRVMEKTKWLDIKGN	0.57752335	0.99104947
HLA-DPA1*01:03-DPB1*04:01	KTSSFLDQRFQDADEK	0.483626	0.9974014
HLA-DPA1*01:03-DPB1*04:01	KVDLVDENFTELRGEI	0.5393415	0.8293616
HLA-DPA1*01:03-DPB1*04:01	KVHYENNSPFLTITSM	0.6033246	0.04528167
HLA-DPA1*01:03-DPB1*04:01	KVILEDVAMLHIKPDQ	0.3394967	0.36812598
HLA-DPA1*01:03-DPB1*04:01	KVLERDQKLSELDDRA	0.13390072	0.33875328
HLA-DPA1*01:03-DPB1*04:01	KVLHGEQYLELYKPLP	0.7569196	0.92351705
HLA-DPA1*01:03-DPB1*04:01	KVLLSGATFLVTFGNS	0.79776156	0.023313861
HLA-DPA1*01:03-DPB1*04:01	KVNFHFILFNNVDGHL	0.6171464	0.9950851
HLA-DPA1*01:03-DPB1*04:01	KVQIYNPAFFKYIHDR	0.6469983	0.9665758
HLA-DPA1*01:03-DPB1*04:01	KVQTRKGSLLHLTLPK	0.29315886	0.4501644
HLA-DPA1*01:03-DPB1*04:01	KVTQFKTMEFARYIEE	0.78912425	0.92505443
HLA-DPA1*01:03-DPB1*04:01	KVVLELERFLPQPFTG	0.6737003	0.89509994
HLA-DPA1*01:03-DPB1*04:01	KWAAVVVPSGQEQRYT	0.043268025	0.07690981
HLA-DPA1*01:03-DPB1*04:01	KYNMRVEDYEPYPDDG	0.16955861	0.6537347
HLA-DPA1*01:03-DPB1*04:01	LAEFAFSLYRQLAHQS	0.8082682	0.99747
HLA-DPA1*01:03-DPB1*04:01	LAFIANLFNRYPALHK	0.71332645	0.78360677
HLA-DPA1*01:03-DPB1*04:01	LAGYLAQQYLPLPTPK	0.7449017	0.9793414
HLA-DPA1*01:03-DPB1*04:01	LAIAGEDFAIVASDTR	0.5091341	0.6646224
HLA-DPA1*01:03-DPB1*04:01	LAKEIDSVKYLECSAL	0.46343464	0.76534444
HLA-DPA1*01:03-DPB1*04:01	LAKINTFYSEKLAEAQ	0.56108063	0.2195578
HLA-DPA1*01:03-DPB1*04:01	LAKLHSAIYQNVPAKP	0.6556047	0.9907303
HLA-DPA1*01:03-DPB1*04:01	LAKVECEQMLEIHSQV	0.37492946	0.10529284
HLA-DPA1*01:03-DPB1*04:01	LANIAVDKANLEIMTK	0.11991136	0.8161742
HLA-DPA1*01:03-DPB1*04:01	LAPMIIHGIKTQGARQ	0.120130464	0.22816029
HLA-DPA1*01:03-DPB1*04:01	LAPVVVYTLFVPFRQK	0.89941764	0.8939754
HLA-DPA1*01:03-DPB1*04:01	LASVFHATAFELDTDG	0.651796	0.9966055
HLA-DPA1*01:03-DPB1*04:01	LDCNSDSQVFPSLNNK	0.18722028	0.001043409
HLA-DPA1*01:03-DPB1*04:01	LDEENEEVSINSQGEY	0.011616278	0.003753954
HLA-DPA1*01:03-DPB1*04:01	LDGLKKFYITKFKGFD	0.7323026	0.8751408
HLA-DPA1*01:03-DPB1*04:01	LDGVYAFEYYPSTPGR	0.5853077	0.5771382
HLA-DPA1*01:03-DPB1*04:01	LDKFYTELYQQLNDLE	0.7683769	0.9932343
HLA-DPA1*01:03-DPB1*04:01	LDKVLALELFEQITKG	0.779282	0.9920956
HLA-DPA1*01:03-DPB1*04:01	LDLMKSHRFEDVPGVR	0.59412897	0.99440354
HLA-DPA1*01:03-DPB1*04:01	LDREQQAEHFLEVTVT	0.5049113	0.92251045
HLA-DPA1*01:03-DPB1*04:01	LDRLVTDVKEKLKQAK	0.040123954	0.42273608
HLA-DPA1*01:03-DPB1*04:01	LDRYFYNQEEYVRFDS	0.5105987	0.9955738
HLA-DPA1*01:03-DPB1*04:01	LDSDIVASSFLKSDKN	0.5766764	0.9935951
HLA-DPA1*01:03-DPB1*04:01	LEDLKADEKSSCTLPE	0.038086373	0.027486
HLA-DPA1*01:03-DPB1*04:01	LEEFGRFASFEAQGAL	0.43596116	0.7448135
HLA-DPA1*01:03-DPB1*04:01	LEELSAEHYLPIFAHH	0.66775495	0.97448796
HLA-DPA1*01:03-DPB1*04:01	LEKKLFYSTFATDDRK	0.7284165	0.9533833
HLA-DPA1*01:03-DPB1*04:01	LEKLQGTLFSTEEEPS	0.5594663	0.6244998
HLA-DPA1*01:03-DPB1*04:01	LEKSFEGNVFMYYGLS	0.7506606	0.03521263
HLA-DPA1*01:03-DPB1*04:01	LEPEFYTSLFQEVGLK	0.9089605	0.99838364
HLA-DPA1*01:03-DPB1*04:01	LEPEWAAAASEVKEQT	0.069035344	0.2902659
HLA-DPA1*01:03-DPB1*04:01	LERQFRSQAFNKLPQR	0.8305798	0.9993342
HLA-DPA1*01:03-DPB1*04:01	LETLQNAPYLEVHKDM	0.62456197	0.9313694
HLA-DPA1*01:03-DPB1*04:01	LFRKFHYLPFLPSTED	0.6981347	0.9987065
HLA-DPA1*01:03-DPB1*04:01	LGGFLAQKFAEYTHKS	0.6301192	0.9802284
HLA-DPA1*01:03-DPB1*04:01	LGHILLHDFLLVPREL	0.7550726	0.9912133
HLA-DPA1*01:03-DPB1*04:01	LGPMFVKATFAEDSKS	0.47534236	0.8971607
HLA-DPA1*01:03-DPB1*04:01	LGSPDYGNSALLSLPG	0.2918616	0.009065887
HLA-DPA1*01:03-DPB1*04:01	LGTAMTYTLFEYAKDN	0.7820582	0.97612536
HLA-DPA1*01:03-DPB1*04:01	LHAFSVEPLLIYPTHY	0.61253965	0.7964381
HLA-DPA1*01:03-DPB1*04:01	LHFEGSLFAVDRPKPP	0.44866198	0.84970057
HLA-DPA1*01:03-DPB1*04:01	LHNVYPEMFVPDLTPT	0.26406172	0.39608607
HLA-DPA1*01:03-DPB1*04:01	LHYFAQNFFAPLLPVG	0.9276827	0.90478295
HLA-DPA1*01:03-DPB1*04:01	LIEFTYTAKLMIQGEE	0.38249233	0.01623997
HLA-DPA1*01:03-DPB1*04:01	LKEGIAQTVFLGLNRS	0.8631841	0.751978
HLA-DPA1*01:03-DPB1*04:01	LKKAIFSPELYENIAE	0.8466443	0.9946176
HLA-DPA1*01:03-DPB1*04:01	LKKQLDFEKFQSYEVN	0.6765358	0.9954963
HLA-DPA1*01:03-DPB1*04:01	LKPGTMMPEAFLQEAQ	0.33971837	0.31187934
HLA-DPA1*01:03-DPB1*04:01	LKPGTMSPESFLEEAQ	0.25456482	0.5167943
HLA-DPA1*01:03-DPB1*04:01	LKPNQINGTVFNEIDD	0.4667607	0.9666053
HLA-DPA1*01:03-DPB1*04:01	LKPNQISGTVFSELDD	0.6144293	0.9001136
HLA-DPA1*01:03-DPB1*04:01	LKSKFGKGYFLEIKLK	0.8915727	0.5824656
HLA-DPA1*01:03-DPB1*04:01	LLEELSAEHYLPIFAH	0.71092814	0.9239756
HLA-DPA1*01:03-DPB1*04:01	LLSLTSTLYLRLRKDD	0.84882146	0.2766807
HLA-DPA1*01:03-DPB1*04:01	LMVLTEEPLLYIPPPP	0.54585725	0.22289911
HLA-DPA1*01:03-DPB1*04:01	LNNAFEVAEKYLDIPK	0.6265749	0.95937127
HLA-DPA1*01:03-DPB1*04:01	LNRGFHQEVFLGKDLG	0.59243715	0.98410195
HLA-DPA1*01:03-DPB1*04:01	LPAINGIVFLVDCADH	0.35087034	0.1905041
HLA-DPA1*01:03-DPB1*04:01	LPAQVAFTPYAPEPGS	0.48518997	0.7290534
HLA-DPA1*01:03-DPB1*04:01	LPDPGSLLVHSFQQLG	0.63499504	0.949016
HLA-DPA1*01:03-DPB1*04:01	LPDQLKDTTFAQVLKD	0.72823006	0.9955815
HLA-DPA1*01:03-DPB1*04:01	LPEDAFKNFPFLEELQ	0.63535684	0.5375043
HLA-DPA1*01:03-DPB1*04:01	LPEEWKYLPFLALPDG	0.75272286	0.9993881
HLA-DPA1*01:03-DPB1*04:01	LPEKWESVKLLFVKTE	0.5159061	0.98465663
HLA-DPA1*01:03-DPB1*04:01	LPGSSQPAVLQPSVEP	0.039310977	0.03787967
HLA-DPA1*01:03-DPB1*04:01	LPHFAQTEFSVVRQHE	0.7392184	0.9958439
HLA-DPA1*01:03-DPB1*04:01	LPHSGDIIATVFAPLE	0.78932536	0.93017924
HLA-DPA1*01:03-DPB1*04:01	LPKEINLVDDYFELVQ	0.59763354	0.90994847
HLA-DPA1*01:03-DPB1*04:01	LPLVVEDKVEGYKKTK	0.09097884	0.23613639
HLA-DPA1*01:03-DPB1*04:01	LPNYRWTQTLSELDLA	0.27092072	0.6152645
HLA-DPA1*01:03-DPB1*04:01	LPPIILDAGYFLPLRQ	0.68997955	0.96407574
HLA-DPA1*01:03-DPB1*04:01	LPQFSSIEYVVLRGPQ	0.6917492	0.9882115
HLA-DPA1*01:03-DPB1*04:01	LPRNFVVDYYETSSLC	0.44835743	0.6526619
HLA-DPA1*01:03-DPB1*04:01	LPRNMIENSMFEEEPD	0.44258168	0.97961795
HLA-DPA1*01:03-DPB1*04:01	LPRPRLNTSDFQKLKR	0.5320379	0.98766315
HLA-DPA1*01:03-DPB1*04:01	LPTKNEFIPTNFEILP	0.8620441	0.9888668
HLA-DPA1*01:03-DPB1*04:01	LPVAFRGDSFTHTPPL	0.59525704	0.97391856
HLA-DPA1*01:03-DPB1*04:01	LPVFAFIMTKFRPVPG	0.84818876	0.96021664
HLA-DPA1*01:03-DPB1*04:01	LPVGALATEQWEEDPA	0.18802309	0.9640771
HLA-DPA1*01:03-DPB1*04:01	LPYFVATKLAKIRKPT	0.7169306	0.9977624
HLA-DPA1*01:03-DPB1*04:01	LPYSVIRGEEFALEIT	0.7484654	0.9035269
HLA-DPA1*01:03-DPB1*04:01	LQEWEGKAHLNIKSPA	0.12907934	0.6968137
HLA-DPA1*01:03-DPB1*04:01	LQKDCDLYKHRMATVL	0.22514959	0.000954209
HLA-DPA1*01:03-DPB1*04:01	LQQFVDNFFQSVLAPG	0.73210895	0.9809734
HLA-DPA1*01:03-DPB1*04:01	LQQLEIELFLNSLSQP	0.67469203	0.2504745
HLA-DPA1*01:03-DPB1*04:01	LQYAYDGQDFLIFNKD	0.5763691	0.99548686
HLA-DPA1*01:03-DPB1*04:01	LRRLELASNHFLYLPR	0.85078067	0.9616769
HLA-DPA1*01:03-DPB1*04:01	LRSWTAVDTAAQISEQ	0.09086488	0.74822676
HLA-DPA1*01:03-DPB1*04:01	LSGGFGYSPFLSITDG	0.81113416	0.9978094
HLA-DPA1*01:03-DPB1*04:01	LSGLWEQENHLTLVPG	0.30569184	0.42990738
HLA-DPA1*01:03-DPB1*04:01	LSGMYSLPFLTAPGSQ	0.59804785	0.57860243
HLA-DPA1*01:03-DPB1*04:01	LSKVWRDQHFVKIQVK	0.5762881	0.9983517
HLA-DPA1*01:03-DPB1*04:01	LSNAYAREEFASTCPD	0.53386176	0.9162246
HLA-DPA1*01:03-DPB1*04:01	LSQLLYEFYTCIPPVK	0.8274784	0.06610132
HLA-DPA1*01:03-DPB1*04:01	LSQWSSTEYSTWTESR	0.4203667	0.2740331
HLA-DPA1*01:03-DPB1*04:01	LSSAIITEEMLQDLET	0.2881812	0.026288267
HLA-DPA1*01:03-DPB1*04:01	LSVLIGEQYLKDELKK	0.48153666	0.44210416
HLA-DPA1*01:03-DPB1*04:01	LSVSNMVHTAKKKIRK	0.12395834	0.004284258
HLA-DPA1*01:03-DPB1*04:01	LTGFKPGLFSLTLNER	0.49838594	0.7753407
HLA-DPA1*01:03-DPB1*04:01	LTIVCMEEFEDMERSL	0.5014296	0.008326289
HLA-DPA1*01:03-DPB1*04:01	LVAFIISDFESVSKIT	0.782031	0.48862988
HLA-DPA1*01:03-DPB1*04:01	LVARVFQKAVDQSIEK	0.20751223	0.8795387
HLA-DPA1*01:03-DPB1*04:01	LVAWVTAGFLHIPHAE	0.7280823	0.832678
HLA-DPA1*01:03-DPB1*04:01	LVCSRRAISFLGCITQ	0.41734612	0.000394405
HLA-DPA1*01:03-DPB1*04:01	LVKRLEYESFQCGQQM	0.5707737	0.6833323
HLA-DPA1*01:03-DPB1*04:01	LVRYFANEPFADFHRV	0.7760249	0.99839437
HLA-DPA1*01:03-DPB1*04:01	LVSAILSSYFLNERLN	0.7531129	0.004304002
HLA-DPA1*01:03-DPB1*04:01	LVTRQDEWGQLLLTTP	0.324895	0.001936902
HLA-DPA1*01:03-DPB1*04:01	LYVDDSPLELMVRALD	0.23878771	0.00223877
HLA-DPA1*01:03-DPB1*04:01	MEKIWHHTFYNELRVA	0.79092216	0.99672335
HLA-DPA1*01:03-DPB1*04:01	MENVFVWEHLQSYEGQ	0.4501185	0.74406296
HLA-DPA1*01:03-DPB1*04:01	MEPEKLVHKFKELQIK	0.26413372	0.32484704
HLA-DPA1*01:03-DPB1*04:01	MHAINGFLFSNLPRLD	0.8092816	0.25913844
HLA-DPA1*01:03-DPB1*04:01	MIKKLRFSNFLECSQR	0.8172749	0.98424387
HLA-DPA1*01:03-DPB1*04:01	MKFLFVREPFERLVSA	0.89202154	0.996146
HLA-DPA1*01:03-DPB1*04:01	MMVAEYSLREKLPANQ	0.25029323	0.002530877
HLA-DPA1*01:03-DPB1*04:01	MNSAILASWYALMGAQ	0.5774076	0.003391322
HLA-DPA1*01:03-DPB1*04:01	MPDDSYMVDYFKSISQ	0.553428	0.96669614
HLA-DPA1*01:03-DPB1*04:01	MPSPQFIKSYFSSFTD	0.7615219	0.30687717
HLA-DPA1*01:03-DPB1*04:01	MSDKQFHEAAYLADER	0.35438046	0.40580192
HLA-DPA1*01:03-DPB1*04:01	MSLMSTATFLTSKDEG	0.5711891	0.8247484
HLA-DPA1*01:03-DPB1*04:01	MSPLWWGFLLSCLGCK	0.5471939	0.001328111
HLA-DPA1*01:03-DPB1*04:01	MVGDVTGAQAYASTAK	0.07779912	0.7170478
HLA-DPA1*01:03-DPB1*04:01	NAEMEFEPFGNLDQPD	0.5603464	0.8486617
HLA-DPA1*01:03-DPB1*04:01	NAIQKSWTATTYMEYE	0.6106031	0.64971167
HLA-DPA1*01:03-DPB1*04:01	NAKKIEFEQFLPMMQA	0.79937136	0.99053
HLA-DPA1*01:03-DPB1*04:01	NALFNLMFLDLDKHPE	0.5846882	0.62710893
HLA-DPA1*01:03-DPB1*04:01	NDEVEAAAQAAGIHDA	0.036300372	0.19042633
HLA-DPA1*01:03-DPB1*04:01	NDHIYHSEYFLALKKQ	0.84929615	0.9994829
HLA-DPA1*01:03-DPB1*04:01	NDLSCYKTTYWICERK	0.49360004	0.011187175
HLA-DPA1*01:03-DPB1*04:01	NDPQLSLISAMIKNLK	0.39587143	0.5343046
HLA-DPA1*01:03-DPB1*04:01	NDVAWNFEKFLVGPDG	0.5118823	0.99836314
HLA-DPA1*01:03-DPB1*04:01	NESRPHFLIELFHELQ	0.8183801	0.8393568
HLA-DPA1*01:03-DPB1*04:01	NGGFMARAFQYVKENG	0.5691584	0.99568063
HLA-DPA1*01:03-DPB1*04:01	NGPVGVFEWEAFARGT	0.71234876	0.98451126
HLA-DPA1*01:03-DPB1*04:01	NGTLSREDFQRIPELA	0.58926016	0.9933404
HLA-DPA1*01:03-DPB1*04:01	NGWMYWTDWEEDPKDS	0.28700107	0.2015728
HLA-DPA1*01:03-DPB1*04:01	NHERFETTYFKKFPGY	0.83455646	0.99655676
HLA-DPA1*01:03-DPB1*04:01	NHPFFESLSWADLVQK	0.7637268	0.6933031
HLA-DPA1*01:03-DPB1*04:01	NIIALQENELKKKADE	0.100129	0.19871315
HLA-DPA1*01:03-DPB1*04:01	NIQKFIWHPFSIDKED	0.50955015	0.9928551
HLA-DPA1*01:03-DPB1*04:01	NIRVVSEDFLQDVSAS	0.54358524	0.94084704
HLA-DPA1*01:03-DPB1*04:01	NKDLLLTSSYLSDSGS	0.5246643	0.58754605
HLA-DPA1*01:03-DPB1*04:01	NKDLLPEDFVVYTYNK	0.45617762	0.7669309
HLA-DPA1*01:03-DPB1*04:01	NKPLIWYPLNLLERVG	0.60866815	0.12174495
HLA-DPA1*01:03-DPB1*04:01	NLAFIANLFNRYPALH	0.68720555	0.81488955
HLA-DPA1*01:03-DPB1*04:01	NLDNITFTESFLSSKD	0.52915895	0.23372969
HLA-DPA1*01:03-DPB1*04:01	NLHAFSVEPLLIYPTH	0.5578817	0.9679326
HLA-DPA1*01:03-DPB1*04:01	NLKEFALTNPEKSSTK	0.22356603	0.83047104
HLA-DPA1*01:03-DPB1*04:01	NLVTVQPEMFAQLSHL	0.7810319	0.53528166
HLA-DPA1*01:03-DPB1*04:01	NMYRFEGTGFSNIPQL	0.8150797	0.82659894
HLA-DPA1*01:03-DPB1*04:01	NNKYAASSYLSLTPEQ	0.8907903	0.9993866
HLA-DPA1*01:03-DPB1*04:01	NNLSFEHDEFLSNNLK	0.62602484	0.9939604
HLA-DPA1*01:03-DPB1*04:01	NNPKEWLQVDFQKTMK	0.43134862	0.9757366
HLA-DPA1*01:03-DPB1*04:01	NNVFLRHERFERFRTG	0.7104043	0.99232066
HLA-DPA1*01:03-DPB1*04:01	NNVRLLSEMLLHYSQE	0.5443393	0.049091097
HLA-DPA1*01:03-DPB1*04:01	NPAVPCAPSPCRNGGT	0.034274794	0.001092846
HLA-DPA1*01:03-DPB1*04:01	NPENQFRVDYILSVMN	0.52483594	0.94794023
HLA-DPA1*01:03-DPB1*04:01	NPERCQYYSVSFSKEA	0.61147016	0.019055171
HLA-DPA1*01:03-DPB1*04:01	NPEYTTVSWLKDGTSL	0.27618563	0.825353
HLA-DPA1*01:03-DPB1*04:01	NPFRFPNIGVEKFLEL	0.7099161	0.3892203
HLA-DPA1*01:03-DPB1*04:01	NPGGYVAYSKAATVTG	0.12437213	0.9607727
HLA-DPA1*01:03-DPB1*04:01	NPIVYWEYQIMPQVPV	0.5971537	0.86952335
HLA-DPA1*01:03-DPB1*04:01	NPLHFGEMKVYVIEPH	0.36131382	0.65314597
HLA-DPA1*01:03-DPB1*04:01	NPPEFTASTFAGEVPE	0.6892556	0.98925054
HLA-DPA1*01:03-DPB1*04:01	NPSFSEEPWLEIKHLH	0.639472	0.994645
HLA-DPA1*01:03-DPB1*04:01	NPSQLNAVEFLWDPAK	0.439509	0.98068583
HLA-DPA1*01:03-DPB1*04:01	NPTQLNTVEFLWDPAK	0.39399055	0.9522441
HLA-DPA1*01:03-DPB1*04:01	NPVQISQEQLLALETA	0.38651326	0.8746899
HLA-DPA1*01:03-DPB1*04:01	NREKMTQIMFETFNTP	0.7221623	0.28576335
HLA-DPA1*01:03-DPB1*04:01	NREKYAEMLFEAFNTP	0.72916853	0.3685026
HLA-DPA1*01:03-DPB1*04:01	NRGIYLRDPVQVAAPS	0.15427484	0.89998686
HLA-DPA1*01:03-DPB1*04:01	NRGSLTFEPLTLVPIQ	0.79143053	0.93350446
HLA-DPA1*01:03-DPB1*04:01	NRLDLLHSTAFEELHK	0.8657929	0.9962622
HLA-DPA1*01:03-DPB1*04:01	NRNNFDTEEYCMAVCG	0.34663075	0.13021827
HLA-DPA1*01:03-DPB1*04:01	NRNNFESEDYCMAVCK	0.50130385	0.7340131
HLA-DPA1*01:03-DPB1*04:01	NSAFEYGTYAEEEGLR	0.5011996	0.5815638
HLA-DPA1*01:03-DPB1*04:01	NTDSVEEFLSEKLERI	0.64076144	0.40211898
HLA-DPA1*01:03-DPB1*04:01	NVEEAFINTAKEIYEK	0.23066081	0.34179693
HLA-DPA1*01:03-DPB1*04:01	NVFLRHERFERFRTGQ	0.6759785	0.9345662
HLA-DPA1*01:03-DPB1*04:01	NVQIVNGYFVHFFAPQ	0.67466336	0.2842481
HLA-DPA1*01:03-DPB1*04:01	NVRFVSEAWQQVQQQL	0.62997645	0.99307716
HLA-DPA1*01:03-DPB1*04:01	NVRLLSEMLLHYSQED	0.49936172	0.05315583
HLA-DPA1*01:03-DPB1*04:01	NVSFNPESFLDCQIHR	0.52440315	0.84102595
HLA-DPA1*01:03-DPB1*04:01	NYVTIDTDTLLSNAKH	0.23542204	0.4102749
HLA-DPA1*01:03-DPB1*04:01	PDALCRAVKYLQMVGM	0.526388	0.001268924
HLA-DPA1*01:03-DPB1*04:01	PDDSYMVDYFKSISQY	0.6208731	0.50536925
HLA-DPA1*01:03-DPB1*04:01	PDQSFLWNVFQRVDKD	0.821674	0.9933893
HLA-DPA1*01:03-DPB1*04:01	PEYTTVSWLKDGTSLK	0.22091842	0.6366411
HLA-DPA1*01:03-DPB1*04:01	PFRFPNIGVEKFLELN	0.78621334	0.13087997
HLA-DPA1*01:03-DPB1*04:01	PGERFTDSQFLVLMNR	0.77051854	0.97599304
HLA-DPA1*01:03-DPB1*04:01	PGGYVAYSKAATVTGK	0.17422988	0.79784244
HLA-DPA1*01:03-DPB1*04:01	PGSLLVHSFQQLGRID	0.66973144	0.8801936
HLA-DPA1*01:03-DPB1*04:01	PHSGDIIATVFAPLEV	0.7999382	0.012829813
HLA-DPA1*01:03-DPB1*04:01	PKGIPEFWFTIFRNVD	0.8294907	0.26935327
HLA-DPA1*01:03-DPB1*04:01	PLIIDKNEHFTVYRDP	0.24076146	0.017845886
HLA-DPA1*01:03-DPB1*04:01	PNNEMNSLLENIAKAT	0.09273337	0.012755813
HLA-DPA1*01:03-DPB1*04:01	PPIAIVSPQFQEISLP	0.6077774	0.82985735
HLA-DPA1*01:03-DPB1*04:01	PPPMIVPTAFVPAPPV	0.5906896	0.6249876
HLA-DPA1*01:03-DPB1*04:01	PPRDHVFQVNNFEALK	0.667247	0.99746686
HLA-DPA1*01:03-DPB1*04:01	PRDHVFQVNNFEALKT	0.654729	0.9879057
HLA-DPA1*01:03-DPB1*04:01	PSLLPIMWQLYPDGRY	0.43304297	0.04347346
HLA-DPA1*01:03-DPB1*04:01	PTFKFEDPKFEVIEKP	0.50078994	0.9456274
HLA-DPA1*01:03-DPB1*04:01	PTSSFVVDKFAGDILK	0.5955051	0.50840515
HLA-DPA1*01:03-DPB1*04:01	QAGAVFQSFAKFSKFG	0.6024991	0.06263076
HLA-DPA1*01:03-DPB1*04:01	QALEFHTVPFQLLARY	0.86267346	0.9940964
HLA-DPA1*01:03-DPB1*04:01	QARVERMEQFQKEKEE	0.24283032	0.09099021
HLA-DPA1*01:03-DPB1*04:01	QDIHFHYGRFQEFQKK	0.66985905	0.9954678
HLA-DPA1*01:03-DPB1*04:01	QDRVDHEEWEMVPRHS	0.30843544	0.4865745
HLA-DPA1*01:03-DPB1*04:01	QDVQMVTENWLVLEPR	0.6849882	0.9899944
HLA-DPA1*01:03-DPB1*04:01	QEELNNQLFLYDTHQN	0.35414335	0.6188124
HLA-DPA1*01:03-DPB1*04:01	QEHTYRVVRFEVIPQS	0.7317681	0.99735993
HLA-DPA1*01:03-DPB1*04:01	QEKCYYITIFASAHPE	0.72649544	0.3617864
HLA-DPA1*01:03-DPB1*04:01	QELQYATPVFQEVAPR	0.6965687	0.9921503
HLA-DPA1*01:03-DPB1*04:01	QENKLKFSQFLETEYK	0.83611035	0.99261475
HLA-DPA1*01:03-DPB1*04:01	QEVFEKATFIKVPQNQ	0.75882936	0.991982
HLA-DPA1*01:03-DPB1*04:01	QFLFNGQKFLLFDSNN	0.741409	0.7922804
HLA-DPA1*01:03-DPB1*04:01	QGARNFGSVQFVASYK	0.65640676	0.4831299
HLA-DPA1*01:03-DPB1*04:01	QGNMFGTKFETVHQIH	0.7427179	0.99911433
HLA-DPA1*01:03-DPB1*04:01	QGRGRAGIEASLDVQY	0.17633234	0.01697872
HLA-DPA1*01:03-DPB1*04:01	QGSTMLTSQYVRLTPD	0.7229016	0.9811462
HLA-DPA1*01:03-DPB1*04:01	QGTFQGMRFALLQEGA	0.78605	0.6680015
HLA-DPA1*01:03-DPB1*04:01	QHFYYDGELFLSQNLE	0.7262643	0.7918251
HLA-DPA1*01:03-DPB1*04:01	QKDDVAQTDLLQIDPN	0.26045293	0.95668966
HLA-DPA1*01:03-DPB1*04:01	QKHNLRTDRWLVIDRK	0.5999718	0.9986106
HLA-DPA1*01:03-DPB1*04:01	QKKWLDQEMEKVLQQR	0.37098393	0.6550701
HLA-DPA1*01:03-DPB1*04:01	QKLIAQDYKVSYSLAK	0.35893553	0.2912042
HLA-DPA1*01:03-DPB1*04:01	QLGSKVLLPLTYERIN	0.6731821	0.06150788
HLA-DPA1*01:03-DPB1*04:01	QLNVINGILFIPLSQK	0.85215634	0.38471717
HLA-DPA1*01:03-DPB1*04:01	QPARLTSIIFAEDITT	0.5843269	0.7226158
HLA-DPA1*01:03-DPB1*04:01	QPDQFMPERFLNPAGT	0.5362903	0.7842104
HLA-DPA1*01:03-DPB1*04:01	QPPSSLVIDKESEVYK	0.070155784	0.71658784
HLA-DPA1*01:03-DPB1*04:01	QQDHFFQAAFLEERDA	0.676415	0.75304055
HLA-DPA1*01:03-DPB1*04:01	QQVARQAKAFLSLGKM	0.41206744	0.19846192
HLA-DPA1*01:03-DPB1*04:01	QRVVELQQTLAQKDQA	0.14933158	0.26667508
HLA-DPA1*01:03-DPB1*04:01	QSNNKYAASSYLSLTP	0.898283	0.9868983
HLA-DPA1*01:03-DPB1*04:01	QSNNKYAASSYLSLTP	0.898283	0.9868983
allele	peptide	affinity_pred	mass_pred
HLA-DPA1*01:03-DPB1*04:01	QSPALELDKFLEDVRN	0.40506995	0.98048526
HLA-DPA1*01:03-DPB1*04:01	QSSDKFVSELWKDVDR	0.6924132	0.9967982
HLA-DPA1*01:03-DPB1*04:01	QTERQQRYLLLAGAPR	0.24518105	0.15793948
HLA-DPA1*01:03-DPB1*04:01	QTYWQATPFRAVAEPG	0.79675287	0.9988254
HLA-DPA1*01:03-DPB1*04:01	QVGTYVFTLTVKDERN	0.2936036	0.7645998
HLA-DPA1*01:03-DPB1*04:01	QVNWQQERFQEITGKL	0.63609976	0.99626815
HLA-DPA1*01:03-DPB1*04:01	QYAYDGQDFLIFNKDT	0.56245434	0.99385566
HLA-DPA1*01:03-DPB1*04:01	RAEYFRNVDYLLIHGT	0.6849222	0.9440417
HLA-DPA1*01:03-DPB1*04:01	RAQEIFNKYNKDKKVR	0.1628143	0.13511984
HLA-DPA1*01:03-DPB1*04:01	RAQLAMALFEQEQANS	0.54126227	0.46419638
HLA-DPA1*01:03-DPB1*04:01	RAREYIYMHFGEVAKQ	0.7283946	0.99701625
HLA-DPA1*01:03-DPB1*04:01	RARYLAEKYEWDVAEA	0.32390663	0.9283978
HLA-DPA1*01:03-DPB1*04:01	RASLINNAFQLVSIGK	0.69382817	0.9357831
HLA-DPA1*01:03-DPB1*04:01	RDEQYTALSNMPKKSS	0.11671363	0.1129746
HLA-DPA1*01:03-DPB1*04:01	RDHRAHHKFSETHADP	0.074838474	0.070044056
HLA-DPA1*01:03-DPB1*04:01	RDQLLHILFNLIKRPD	0.633189	0.9474551
HLA-DPA1*01:03-DPB1*04:01	RDSYQGSVYEDVPPFT	0.6081518	0.9918726
HLA-DPA1*01:03-DPB1*04:01	REDTFYVVSFRRDHLL	0.5712003	0.94052446
HLA-DPA1*01:03-DPB1*04:01	REGEQNFSAEEFSDIS	0.5865896	0.58803815
HLA-DPA1*01:03-DPB1*04:01	REGKEEIVKVTFEELR	0.6569469	0.82971984
HLA-DPA1*01:03-DPB1*04:01	REKINGEQLLQISHQD	0.42957956	0.9942312
HLA-DPA1*01:03-DPB1*04:01	REKKLYANMFERLAEE	0.87208265	0.9945787
HLA-DPA1*01:03-DPB1*04:01	REKMTQIMFETFNTPA	0.72250175	0.4729353
HLA-DPA1*01:03-DPB1*04:01	REKNRGSKLFNHLSAV	0.39422962	0.007702663
HLA-DPA1*01:03-DPB1*04:01	REPFTDTHYLSLTRDC	0.6436266	0.9417139
HLA-DPA1*01:03-DPB1*04:01	RETLQQHKLLKVIRKK	0.40005487	0.97069013
HLA-DPA1*01:03-DPB1*04:01	REVLASEAILNVPDKS	0.5951291	0.9343442
HLA-DPA1*01:03-DPB1*04:01	REWFSETFQKVKEKLK	0.7175016	0.9860606
HLA-DPA1*01:03-DPB1*04:01	RFPNIGVEKFLELNSE	0.8017064	0.99825764
HLA-DPA1*01:03-DPB1*04:01	RGEKIKSDFFELLSNH	0.78588974	0.9932129
HLA-DPA1*01:03-DPB1*04:01	RGEVVAGRFIEVPCSE	0.6359187	0.6736752
HLA-DPA1*01:03-DPB1*04:01	RGGQYFNDKFIGLRLK	0.65903664	0.9768354
HLA-DPA1*01:03-DPB1*04:01	RGSLTFEPLTLVPIQT	0.80753416	0.864154
HLA-DPA1*01:03-DPB1*04:01	RGVYITSVLSEDNSIQ	0.23773059	0.3566617
HLA-DPA1*01:03-DPB1*04:01	RHAYLQQTFSKIQFVE	0.83504844	0.5365044
HLA-DPA1*01:03-DPB1*04:01	RHEMLPEFYKTVSPAL	0.45619023	0.9563465
HLA-DPA1*01:03-DPB1*04:01	RHFYYDGELFLSQNLE	0.7409136	0.91897523
HLA-DPA1*01:03-DPB1*04:01	RHKFSYDTFVDYSIDE	0.6771542	0.9383303
HLA-DPA1*01:03-DPB1*04:01	RHPDYSVVLLLRLAKT	0.545302	0.1671494
HLA-DPA1*01:03-DPB1*04:01	RHRFSYDTFVDYDVDE	0.61025065	0.97209024
HLA-DPA1*01:03-DPB1*04:01	RIHQFLSEQFLESEQK	0.77729285	0.99930924
HLA-DPA1*01:03-DPB1*04:01	RIKQLRSETFESTPIR	0.84615797	0.9980599
HLA-DPA1*01:03-DPB1*04:01	RKELENAEFIPMPDSP	0.51301306	0.9809004
HLA-DPA1*01:03-DPB1*04:01	RKEPLEFEQYLNLRFG	0.808075	0.9852673
HLA-DPA1*01:03-DPB1*04:01	RKKAVIEAEKIAQVAK	0.37322962	0.93825114
HLA-DPA1*01:03-DPB1*04:01	RKKPLYWDLYEHAQQQ	0.60590374	0.8668976
HLA-DPA1*01:03-DPB1*04:01	RKKQIAVEAQEILRTD	0.4018842	0.8627612
HLA-DPA1*01:03-DPB1*04:01	RKTLISSTDFLSHPFG	0.75621414	0.985126
HLA-DPA1*01:03-DPB1*04:01	RKVILRFTDFKLDGTG	0.50565714	0.9343688
HLA-DPA1*01:03-DPB1*04:01	RLDLLHSTAFEELHKL	0.88396496	0.9970528
HLA-DPA1*01:03-DPB1*04:01	RLKAPFSELPFLPLYQ	0.9051271	0.5833762
HLA-DPA1*01:03-DPB1*04:01	RLKKAIFSPELYENIA	0.8673401	0.96788996
HLA-DPA1*01:03-DPB1*04:01	RLNTIQSDKFLNLLLS	0.8178786	0.95664215
HLA-DPA1*01:03-DPB1*04:01	RLPLNTDAYLSLQELQ	0.50987226	0.8076202
HLA-DPA1*01:03-DPB1*04:01	RLRFEQERMEQERQEQ	0.18560615	0.6232723
HLA-DPA1*01:03-DPB1*04:01	RLVAAKLEPKSFKHTH	0.25356683	0.023420732
HLA-DPA1*01:03-DPB1*04:01	RNEQRIELFQILRPDE	0.4562764	0.68238103
HLA-DPA1*01:03-DPB1*04:01	RNKDLLPEDFVVYTYN	0.42340747	0.8375577
HLA-DPA1*01:03-DPB1*04:01	RNNFESEDYCMAVCKA	0.47098655	0.07655879
HLA-DPA1*01:03-DPB1*04:01	RPAQGVVTTLENVSPP	0.08696213	0.44443816
HLA-DPA1*01:03-DPB1*04:01	RPETYVATEFVALVPD	0.8754572	0.99966353
HLA-DPA1*01:03-DPB1*04:01	RPHEFWPDRFLEPGKN	0.445191	0.9864852
HLA-DPA1*01:03-DPB1*04:01	RPKYTIYFIYFSNVIS	0.6575859	0.1868727
HLA-DPA1*01:03-DPB1*04:01	RPLEGTSFIVDQANRP	0.26152447	0.95182765
HLA-DPA1*01:03-DPB1*04:01	RPRGFAYVQFEDVRDA	0.7385095	0.99947834
HLA-DPA1*01:03-DPB1*04:01	RPRGFAYVQFEDVRDA	0.7385095	0.99947834
HLA-DPA1*01:03-DPB1*04:01	RPSAFTDTQYLQDTMN	0.33042437	0.9607829
HLA-DPA1*01:03-DPB1*04:01	RPVMLVGGLFASLGMV	0.7126561	0.009778285
HLA-DPA1*01:03-DPB1*04:01	RQEELNNQLFLYDTHQ	0.38288674	0.829254
HLA-DPA1*01:03-DPB1*04:01	RQEIFQEQLAAVPEFR	0.49221787	0.61483365
HLA-DPA1*01:03-DPB1*04:01	RQEREGFLPSRGPAPG	0.12082092	0.012673202
HLA-DPA1*01:03-DPB1*04:01	RQKLIAQDYKVSYSLA	0.361413	0.9886303
HLA-DPA1*01:03-DPB1*04:01	RQQQLESEQFLFFEDQ	0.7151874	0.9835576
HLA-DPA1*01:03-DPB1*04:01	RQSFGGSLFAYSPGGA	0.69311893	0.7065151
HLA-DPA1*01:03-DPB1*04:01	RRGFCFITFKEEEPVK	0.6130393	0.97304744
HLA-DPA1*01:03-DPB1*04:01	RRGFVFITFKEEEPVK	0.6430437	0.9971417
HLA-DPA1*01:03-DPB1*04:01	RRHRFSYDTFVDYDVD	0.6988062	0.9948164
HLA-DPA1*01:03-DPB1*04:01	RRKDFVSEAYLITLGK	0.927165	0.9931119
HLA-DPA1*01:03-DPB1*04:01	RRKDFVSEAYLLTLGK	0.940439	0.99083436
HLA-DPA1*01:03-DPB1*04:01	RRPSYSSSLFGYSPAA	0.6948806	0.9342019
HLA-DPA1*01:03-DPB1*04:01	RRQNVAYEYLCHLEEA	0.63832456	0.14357412
HLA-DPA1*01:03-DPB1*04:01	RSAGLAFSLYQAMAKD	0.787858	0.9676347
HLA-DPA1*01:03-DPB1*04:01	RSAHARKETEFLRLKR	0.5156741	0.13637576
HLA-DPA1*01:03-DPB1*04:01	RSREREAAAFRESLNR	0.15693508	0.022516642
HLA-DPA1*01:03-DPB1*04:01	RSRGFAFVYFENVDDA	0.7745701	0.99510396
HLA-DPA1*01:03-DPB1*04:01	RSRGFAFVYFERIDDS	0.7966509	0.9984988
HLA-DPA1*01:03-DPB1*04:01	RTGRWLAVDYENVRPD	0.5028859	0.9947934
HLA-DPA1*01:03-DPB1*04:01	RTGSSFLGELFNQHPD	0.6679439	0.972435
HLA-DPA1*01:03-DPB1*04:01	RTRSWRAGSYLPLPHG	0.723981	0.96608144
HLA-DPA1*01:03-DPB1*04:01	RTVEKELTYEKFVEWT	0.7188806	0.96553373
HLA-DPA1*01:03-DPB1*04:01	RVGTYVPSTFMTMETS	0.7573034	0.9660171
HLA-DPA1*01:03-DPB1*04:01	SAGLAFSLYQAMAKDQ	0.7072157	0.9494685
HLA-DPA1*01:03-DPB1*04:01	SAKELLQHPFLKLAKP	0.7505363	0.94111145
HLA-DPA1*01:03-DPB1*04:01	SAQNSVIIVDKNGRLV	0.07413205	0.44554394
HLA-DPA1*01:03-DPB1*04:01	SASPLLYTLIEKTMQN	0.50937015	0.88137305
HLA-DPA1*01:03-DPB1*04:01	SAVIHSENFQTLLDAG	0.6645774	0.9890299
HLA-DPA1*01:03-DPB1*04:01	SAVLQGSLFGQLGTMP	0.7895313	0.033652492
HLA-DPA1*01:03-DPB1*04:01	SCSIESDIYAEIPDET	0.51978606	0.13685255
HLA-DPA1*01:03-DPB1*04:01	SDADLVVFHNSLKSYT	0.23023437	0.090029985
HLA-DPA1*01:03-DPB1*04:01	SDEQLGEMFLEEKIPS	0.44088492	0.02712354
HLA-DPA1*01:03-DPB1*04:01	SDGSFHASSSLTVKSG	0.34169546	0.9038366
HLA-DPA1*01:03-DPB1*04:01	SDHSFFKISYLTFLPS	0.8913371	0.98753345
HLA-DPA1*01:03-DPB1*04:01	SDKFVSELWKDVDRII	0.66824746	0.9979952
HLA-DPA1*01:03-DPB1*04:01	SDPYEAEDFVCDYHLE	0.39839447	0.50699145
HLA-DPA1*01:03-DPB1*04:01	SDSQDLGQHGLEEDFM	0.09148572	0.39851916
HLA-DPA1*01:03-DPB1*04:01	SDTLVRYFANEPFADF	0.6786039	0.34010714
HLA-DPA1*01:03-DPB1*04:01	SDVGYIRYTLYKEGAD	0.65194315	0.9731394
HLA-DPA1*01:03-DPB1*04:01	SDYNIQKESTLHLVLR	0.47971213	0.87374127
HLA-DPA1*01:03-DPB1*04:01	SEDIRLSPFMADIRDA	0.49080855	0.63291204
HLA-DPA1*01:03-DPB1*04:01	SEGHTFQVAEFIVDTR	0.53633255	0.95325965
HLA-DPA1*01:03-DPB1*04:01	SEHVKKTLFLSIPESR	0.8373669	0.8813895
HLA-DPA1*01:03-DPB1*04:01	SEKGSLTSEEFAKLVG	0.7709543	0.9983978
HLA-DPA1*01:03-DPB1*04:01	SELYQKTYWASYNIPS	0.55255646	0.66809475
HLA-DPA1*01:03-DPB1*04:01	SENLLADVKGARAALN	0.06988957	0.13178161
HLA-DPA1*01:03-DPB1*04:01	SEVGLVSEHFSQAPQR	0.4953616	0.9736969
HLA-DPA1*01:03-DPB1*04:01	SEVLQDSCFLQIKCDT	0.6530397	0.49549216
HLA-DPA1*01:03-DPB1*04:01	SFEAQGALANIAVDKA	0.14535661	0.8083938
HLA-DPA1*01:03-DPB1*04:01	SGDFQMSPYAEYPKNP	0.6066457	0.95530224
HLA-DPA1*01:03-DPB1*04:01	SGDFTTSSYVQDRVPS	0.3197526	0.9194463
HLA-DPA1*01:03-DPB1*04:01	SGEEFRMEKLNQLWEK	0.6296728	0.99481934
HLA-DPA1*01:03-DPB1*04:01	SGEVRLSDFLLWQTSH	0.5677107	0.22806942
HLA-DPA1*01:03-DPB1*04:01	SGFMYWTDWGEVPKIE	0.56667703	0.37895203
HLA-DPA1*01:03-DPB1*04:01	SGGFGYSPFLSITDGN	0.74322915	0.9987076
HLA-DPA1*01:03-DPB1*04:01	SGKDGVMEMNSIEPAK	0.11667858	0.022325845
HLA-DPA1*01:03-DPB1*04:01	SGKFHISPEGFLTIND	0.6311969	0.90669537
HLA-DPA1*01:03-DPB1*04:01	SGKIKIYFDSDAKIEE	0.1878241	0.06389688
HLA-DPA1*01:03-DPB1*04:01	SGMVLASEEFEQIESR	0.7273609	0.9983014
HLA-DPA1*01:03-DPB1*04:01	SGPVVAMVWEGLNVVK	0.64461535	0.1469156
HLA-DPA1*01:03-DPB1*04:01	SGQQWYEVERTERIKN	0.23727457	0.7022387
HLA-DPA1*01:03-DPB1*04:01	SGVFRPEMLLPMGLPE	0.4778589	0.6943969
HLA-DPA1*01:03-DPB1*04:01	SIAAVEMEHFLPLANL	0.72461927	0.89787424
HLA-DPA1*01:03-DPB1*04:01	SIGSFIGALYAEERSA	0.57160586	0.095252715
HLA-DPA1*01:03-DPB1*04:01	SIRYNYLLDVLERSPH	0.47659007	0.53640234
HLA-DPA1*01:03-DPB1*04:01	SISLMSVGFLLEKPDE	0.6257587	0.06393385
HLA-DPA1*01:03-DPB1*04:01	SKGIAYVEFVDVSSVP	0.6763076	0.888756
HLA-DPA1*01:03-DPB1*04:01	SKGILQYDMWNVTPTD	0.5465275	0.94379395
HLA-DPA1*01:03-DPB1*04:01	SKGSAVYAIFLHWPEN	0.659191	0.1283026
HLA-DPA1*01:03-DPB1*04:01	SKGYAFIEFASFEDAK	0.7813001	0.9574894
HLA-DPA1*01:03-DPB1*04:01	SKMLFVEPILEVSSLP	0.7771513	0.68319213
HLA-DPA1*01:03-DPB1*04:01	SKVYSSSEFLAVQPTP	0.929082	0.99890125
HLA-DPA1*01:03-DPB1*04:01	SLATRLVGSGFKVVVG	0.68271285	0.76483214
HLA-DPA1*01:03-DPB1*04:01	SLGGFLAQKFAEYTHK	0.67820567	0.9839078
HLA-DPA1*01:03-DPB1*04:01	SLLIPYLDNLVKHLHS	0.31847927	0.00759805
HLA-DPA1*01:03-DPB1*04:01	SNAYAREEFASTCPDD	0.50294405	0.942091
HLA-DPA1*01:03-DPB1*04:01	SNEKKYFAATQFEPLA	0.9729826	0.99580634
HLA-DPA1*01:03-DPB1*04:01	SNKDLLLTSSYLSDSG	0.52334654	0.54736906
HLA-DPA1*01:03-DPB1*04:01	SNNKYAASSYLSLTPE	0.9025113	0.99967206
HLA-DPA1*01:03-DPB1*04:01	SNPEYTTVSWLKDGTS	0.27895153	0.98343956
HLA-DPA1*01:03-DPB1*04:01	SNRIYWSDLSQRMICS	0.33426479	0.55589664
HLA-DPA1*01:03-DPB1*04:01	SNVEEAFINTAKEIYE	0.21252634	0.07996188
HLA-DPA1*01:03-DPB1*04:01	SNVFVASRLESVVYAS	0.74115753	0.9758207
HLA-DPA1*01:03-DPB1*04:01	SNVLKEIKILNIFGVI	0.5624992	0.005563744
HLA-DPA1*01:03-DPB1*04:01	SPAKDSLSFEDFLDLL	0.78931594	0.977781
HLA-DPA1*01:03-DPB1*04:01	SPALELDKFLEDVRNG	0.3521649	0.9798692
HLA-DPA1*01:03-DPB1*04:01	SPDQINGESFQNVSKN	0.5688183	0.9991623
HLA-DPA1*01:03-DPB1*04:01	SPEYVFSVSTFRELPS	0.88071805	0.99727976
HLA-DPA1*01:03-DPB1*04:01	SPGLKVPVFYALFTPQ	0.7073574	0.61566675
HLA-DPA1*01:03-DPB1*04:01	SPGQLQGLSIFAQDLR	0.4875811	0.35762337
HLA-DPA1*01:03-DPB1*04:01	SPHHHLAESFLFLPQV	0.73785096	0.29071137
HLA-DPA1*01:03-DPB1*04:01	SPIETDVVPDTRLLDK	0.036432095	0.30064568
HLA-DPA1*01:03-DPB1*04:01	SPIIRSEPFSPSLRPE	0.5623807	0.9839605
HLA-DPA1*01:03-DPB1*04:01	SPKHAYVKDDTMFLKC	0.2589291	0.1943889
HLA-DPA1*01:03-DPB1*04:01	SPKLFAEEEFLPLDPT	0.87801814	0.9994836
HLA-DPA1*01:03-DPB1*04:01	SPNDFKPQDFLRLQQV	0.75057524	0.9848639
HLA-DPA1*01:03-DPB1*04:01	SPQGTAQGELFLDDGH	0.23478486	0.6038587
HLA-DPA1*01:03-DPB1*04:01	SPQRYISEPYLALHED	0.774309	0.9995154
HLA-DPA1*01:03-DPB1*04:01	SPRDFDAATYLALINA	0.6877285	0.99227923
HLA-DPA1*01:03-DPB1*04:01	SPREELHYASVVFDSN	0.3622766	0.758062
HLA-DPA1*01:03-DPB1*04:01	SPSGKFITQWGEESSG	0.24335141	0.7425254
HLA-DPA1*01:03-DPB1*04:01	SPTPGELGFSSFHRLL	0.73834777	0.89303285
HLA-DPA1*01:03-DPB1*04:01	SPTRELAYQTFEVLRK	0.81854373	0.99955666
HLA-DPA1*01:03-DPB1*04:01	SPVDYMSITSFPRLPE	0.6998825	0.98378336
HLA-DPA1*01:03-DPB1*04:01	SPVELREPNVLICFID	0.25976786	0.051432967
HLA-DPA1*01:03-DPB1*04:01	SQQTLQNSQFLLTRLN	0.7546713	0.9869763
HLA-DPA1*01:03-DPB1*04:01	SQRNFRSVYYEKVGFR	0.83666426	0.9897621
HLA-DPA1*01:03-DPB1*04:01	SREMLQQSKILKVIRK	0.63201565	0.91011083
HLA-DPA1*01:03-DPB1*04:01	SRGFAFVEFSHLQDAT	0.7925369	0.9697906
HLA-DPA1*01:03-DPB1*04:01	SRGFGFVLFKESESVD	0.61388093	0.9979684
HLA-DPA1*01:03-DPB1*04:01	SRNPKFASEFFPHVVD	0.8199356	0.9837098
HLA-DPA1*01:03-DPB1*04:01	SRQLASTEWLTIQGGL	0.7211579	0.9549383
HLA-DPA1*01:03-DPB1*04:01	SRQLVVSPLVSFSGDG	0.5081616	0.8762766
HLA-DPA1*01:03-DPB1*04:01	SSDDQKIISYLWEKTQ	0.3264462	0.36680728
HLA-DPA1*01:03-DPB1*04:01	SSDKFVSELWKDVDRI	0.76338184	0.99915314
HLA-DPA1*01:03-DPB1*04:01	SSEDSFVEIRMAEGEA	0.19444609	0.005669639
HLA-DPA1*01:03-DPB1*04:01	SSQNTSSTVQYSTVVH	0.21969076	0.014755433
HLA-DPA1*01:03-DPB1*04:01	SSSDLADLRFLDMSQN	0.47289863	0.7843636
HLA-DPA1*01:03-DPB1*04:01	SSTLHAVTFLRTPEIL	0.77370304	0.99507606
HLA-DPA1*01:03-DPB1*04:01	SSVISIYVSESMDRSS	0.36618325	0.005442942
HLA-DPA1*01:03-DPB1*04:01	STAEEKAIVQQWLEYR	0.2892247	0.011861892
HLA-DPA1*01:03-DPB1*04:01	STDFLSHPFGIAVFED	0.7374746	0.7920884
HLA-DPA1*01:03-DPB1*04:01	STLTMESDKFICIREK	0.54824555	0.99170893
HLA-DPA1*01:03-DPB1*04:01	STRQVVRDMKDQMSTS	0.015046916	0.17896225
HLA-DPA1*01:03-DPB1*04:01	STSAPLSPTSGTSVGM	0.07479903	0.002559906
HLA-DPA1*01:03-DPB1*04:01	SVAGSHRLGDWGKMIS	0.16432661	0.001505202
HLA-DPA1*01:03-DPB1*04:01	SVLITFDNKAHSGRIP	0.15610972	0.06879528
HLA-DPA1*01:03-DPB1*04:01	SVNSHAATTQYANGTV	0.044241205	0.007465056
HLA-DPA1*01:03-DPB1*04:01	SVVLSSLFLKLYRKPT	0.8680346	0.3161808
HLA-DPA1*01:03-DPB1*04:01	SWKMVESARWLIINNQ	0.721884	0.3835601
HLA-DPA1*01:03-DPB1*04:01	SWTGFVGEDLVTIPKG	0.49510843	0.8942342
HLA-DPA1*01:03-DPB1*04:01	SYDWAGGVFLYTSKEK	0.67784417	0.95285666
HLA-DPA1*01:03-DPB1*04:01	TAADMAAQITKRKWEA	0.027272444	0.6396408
HLA-DPA1*01:03-DPB1*04:01	TAADMAAQTTKHKWEA	0.018107971	0.22082362
HLA-DPA1*01:03-DPB1*04:01	TAAYQSVRILSVSPIQ	0.5948061	0.37935656
HLA-DPA1*01:03-DPB1*04:01	TAFYLAEFFVNEARKN	0.7595155	0.91955346
HLA-DPA1*01:03-DPB1*04:01	TAKLYAWVALQSLPEE	0.5931809	0.51932013
HLA-DPA1*01:03-DPB1*04:01	TAKTFLTVYWTPERVE	0.68140334	0.69092405
HLA-DPA1*01:03-DPB1*04:01	TAQIGFIKFVLIPMFE	0.74243194	0.026506256
HLA-DPA1*01:03-DPB1*04:01	TAQILSDLDLTSQREG	0.16386078	0.5400078
HLA-DPA1*01:03-DPB1*04:01	TAQYGVTKFSDLTEEE	0.5446178	0.9706957
HLA-DPA1*01:03-DPB1*04:01	TASLKYENYELTLKSD	0.5460133	0.99804354
HLA-DPA1*01:03-DPB1*04:01	TCRFSAPLFLSHPHFL	0.59463656	0.019596746
HLA-DPA1*01:03-DPB1*04:01	TDDDIVFEDFARLRLK	0.6710851	0.9347906
HLA-DPA1*01:03-DPB1*04:01	TDEDDYSCSVYTQEDA	0.10132203	0.005408288
HLA-DPA1*01:03-DPB1*04:01	TDEMTTEFFQNISSEH	0.6468349	0.9972385
HLA-DPA1*01:03-DPB1*04:01	TDFLSHPFGIAVFEDK	0.69334835	0.65409267
HLA-DPA1*01:03-DPB1*04:01	TDKEQLTAEAKELRQK	0.039170202	0.61519384
HLA-DPA1*01:03-DPB1*04:01	TDSYKVTHYKQYPPNT	0.33203906	0.9069847
HLA-DPA1*01:03-DPB1*04:01	TEAKAFLHVPAKVIIG	0.50302327	0.81812155
HLA-DPA1*01:03-DPB1*04:01	TEPEDQLYYVKFLSLP	0.8148243	0.9681368
HLA-DPA1*01:03-DPB1*04:01	TERTIIVSMWAKISTQ	0.75518966	0.6808902
HLA-DPA1*01:03-DPB1*04:01	TGAGRKHSNFLRLSDR	0.34409443	0.09472062
HLA-DPA1*01:03-DPB1*04:01	TGEMETSQFPGEEKPQ	0.114858486	0.045480452
HLA-DPA1*01:03-DPB1*04:01	TGKSYVSSLLAHYLFQ	0.7562919	0.15203503
HLA-DPA1*01:03-DPB1*04:01	TGNLQTQRYLEVQYKP	0.6571399	0.98874474
HLA-DPA1*01:03-DPB1*04:01	TGQFLYQDSNWASKVE	0.39946616	0.7484399
HLA-DPA1*01:03-DPB1*04:01	TGQIRGTPFISVQPGP	0.7590228	0.998717
HLA-DPA1*01:03-DPB1*04:01	TGRFMWIKFSSDEELE	0.4693877	0.72640795
HLA-DPA1*01:03-DPB1*04:01	TGRWLAVDYENVRPDI	0.51305175	0.9922242
HLA-DPA1*01:03-DPB1*04:01	TGSAIISVTFLKDNLR	0.59148556	0.8926258
HLA-DPA1*01:03-DPB1*04:01	TGSYIYEEFMPTDGTD	0.5552376	0.9936205
HLA-DPA1*01:03-DPB1*04:01	THDHYMLEWFLTDRSG	0.5602373	0.9685172
HLA-DPA1*01:03-DPB1*04:01	THLINAAKLDEANLPK	0.06591613	0.8956067
HLA-DPA1*01:03-DPB1*04:01	THRHRLGPNYLHIPVN	0.3573702	0.03567988
HLA-DPA1*01:03-DPB1*04:01	THYRAMQADCLQKLQR	0.35124555	0.010093118
HLA-DPA1*01:03-DPB1*04:01	TIHPLDEEAFLKVSPE	0.62520707	0.9986881
HLA-DPA1*01:03-DPB1*04:01	TIKKLLLVFWEIVPKT	0.6787377	0.013462281
HLA-DPA1*01:03-DPB1*04:01	TITLEVEPSDTIENVK	0.10438567	0.48710617
HLA-DPA1*01:03-DPB1*04:01	TKGFVYSSFLKPYNPR	0.91236395	0.9893724
HLA-DPA1*01:03-DPB1*04:01	TKGKVKLAAVDATVNQ	0.059343312	0.26825273
HLA-DPA1*01:03-DPB1*04:01	TKKLKNLSEYAQTLQL	0.5486469	0.002660953
HLA-DPA1*01:03-DPB1*04:01	TKKSVQYDDVPEYKDR	0.0990705	0.79282326
HLA-DPA1*01:03-DPB1*04:01	TKSELLVEQYLPLTEE	0.845814	0.9955986
HLA-DPA1*01:03-DPB1*04:01	TKSLFLGQKLNLIHSE	0.77917385	0.994692
HLA-DPA1*01:03-DPB1*04:01	TKVNLLHERLQDLKSR	0.35996732	0.95880014
HLA-DPA1*01:03-DPB1*04:01	TLEKWVTEIFSQIPNN	0.81331486	0.9703592
HLA-DPA1*01:03-DPB1*04:01	TLGNFAKATFDAISKT	0.706887	0.81954956
HLA-DPA1*01:03-DPB1*04:01	TLPCDVTLDVPKNHVI	0.043590426	0.001720703
HLA-DPA1*01:03-DPB1*04:01	TLSIADESFARVVLAP	0.6579056	0.29453388
HLA-DPA1*01:03-DPB1*04:01	TLTLIAMRMEDSGIYV	0.25431332	0.003866901
HLA-DPA1*01:03-DPB1*04:01	TLVFIVDVKANKHQIK	0.20103309	0.01059133
HLA-DPA1*01:03-DPB1*04:01	TLYFISEDYATAHEDF	0.5135011	0.83415353
HLA-DPA1*01:03-DPB1*04:01	TNAMRAFAFTNLLLVG	0.6910422	0.005520304
HLA-DPA1*01:03-DPB1*04:01	TNHQYVSSGYPSLQNS	0.46606874	0.77749664
HLA-DPA1*01:03-DPB1*04:01	TNLEFLQEQFNSIAAH	0.7345821	0.9987931
HLA-DPA1*01:03-DPB1*04:01	TPANEMTPTRFAEIIE	0.51739454	0.99720955
HLA-DPA1*01:03-DPB1*04:01	TPEGEIFKEPYLDIHK	0.64436996	0.9916937
HLA-DPA1*01:03-DPB1*04:01	TPGNALVVDPKKPFRK	0.022616498	0.754865
HLA-DPA1*01:03-DPB1*04:01	TPGSFECECFEGYESG	0.5738133	0.8519203
HLA-DPA1*01:03-DPB1*04:01	TPLQKAQVVELVKKYK	0.27759314	0.5084531
HLA-DPA1*01:03-DPB1*04:01	TPLVFQEVPYEDIRLR	0.6980864	0.9843193
HLA-DPA1*01:03-DPB1*04:01	TPPRLVAPRFLEVETS	0.72186625	0.9994798
HLA-DPA1*01:03-DPB1*04:01	TPRKFYYITLLRDPVS	0.6488129	0.9917901
HLA-DPA1*01:03-DPB1*04:01	TPSRIADSFQVIKNSP	0.39324513	0.47434193
HLA-DPA1*01:03-DPB1*04:01	TPVGFAWVPLLKDGRI	0.45685917	0.69122165
HLA-DPA1*01:03-DPB1*04:01	TQELTGEKFLEMANPN	0.7299832	0.9990115
HLA-DPA1*01:03-DPB1*04:01	TQESATYIAEEYSRLR	0.6435469	0.72883534
HLA-DPA1*01:03-DPB1*04:01	TQFLPPNLLALFAPRD	0.4466461	0.072025515
HLA-DPA1*01:03-DPB1*04:01	TQFVRFDSDAASQRME	0.18586975	0.7386681
HLA-DPA1*01:03-DPB1*04:01	TQPEYRVSVWENVPVG	0.7477072	0.9969859
HLA-DPA1*01:03-DPB1*04:01	TQRFYEAEEYAEEFRT	0.5002338	0.90428007
HLA-DPA1*01:03-DPB1*04:01	TRGIFRVHQFEKIEQF	0.8107038	0.9987814
HLA-DPA1*01:03-DPB1*04:01	TRHEMLPEFYKTVSPA	0.52878237	0.99513227
HLA-DPA1*01:03-DPB1*04:01	TRHKLLSAEFLEQHYD	0.70472026	0.9936255
HLA-DPA1*01:03-DPB1*04:01	TRVMEKTKWLDIKGNH	0.4827844	0.9403984
HLA-DPA1*01:03-DPB1*04:01	TSDWTSGPPASCPSDR	0.040239766	0.45952147
HLA-DPA1*01:03-DPB1*04:01	TSEVIEDEKQFYSKAK	0.089232996	0.05199049
HLA-DPA1*01:03-DPB1*04:01	TSNFAHVIFQNVAKSY	0.825616	0.9994129
HLA-DPA1*01:03-DPB1*04:01	TSVVYKKTLFVEFTDH	0.7775022	0.9761159
HLA-DPA1*01:03-DPB1*04:01	TTGNYRIESVLSSSGK	0.16970709	0.78557265
HLA-DPA1*01:03-DPB1*04:01	TTKELVHTTLECVKKN	0.40421	0.94011116
HLA-DPA1*01:03-DPB1*04:01	TTLVQNPLLLLENKPS	0.44457644	0.6016675
HLA-DPA1*01:03-DPB1*04:01	TTQLTADSHPSYHTDG	0.035200384	0.29620907
HLA-DPA1*01:03-DPB1*04:01	TTTFAVTSILRVAAED	0.7284979	0.79747045
HLA-DPA1*01:03-DPB1*04:01	TVAFDNVHFEYIEGQK	0.558115	0.9014309
HLA-DPA1*01:03-DPB1*04:01	TVEKELTYEKFVEWTR	0.69236207	0.9957615
HLA-DPA1*01:03-DPB1*04:01	TVGYRVATFHDCEDAA	0.33263034	0.5667231
HLA-DPA1*01:03-DPB1*04:01	TVTFKFILANRLYPVS	0.65110683	0.960793
HLA-DPA1*01:03-DPB1*04:01	TWPRFYDTRYNQETPM	0.34587976	0.84138024
HLA-DPA1*01:03-DPB1*04:01	TYNFRWYTSYACPEEP	0.31610328	0.28255948
HLA-DPA1*01:03-DPB1*04:01	VAEFTTSLTNFQKVQR	0.49164453	0.65773994
HLA-DPA1*01:03-DPB1*04:01	VAFIISDFESVSKITK	0.7017114	0.7110008
HLA-DPA1*01:03-DPB1*04:01	VAGHKEAHILRVLPGH	0.13054813	0.08370064
HLA-DPA1*01:03-DPB1*04:01	VAGPLGVTHFLILSKT	0.7574769	0.9717549
HLA-DPA1*01:03-DPB1*04:01	VANQTSATFLRVVGSE	0.5718899	0.9503067
HLA-DPA1*01:03-DPB1*04:01	VAPLFFADQFLQLSTS	0.87007517	0.9660665
HLA-DPA1*01:03-DPB1*04:01	VAQGLAGEPLLFVGRG	0.3164868	0.97138184
HLA-DPA1*01:03-DPB1*04:01	VAQTLAKETFASTASQ	0.61259234	0.966633
HLA-DPA1*01:03-DPB1*04:01	VARLTESLFLDLLGEE	0.85830265	0.37706476
HLA-DPA1*01:03-DPB1*04:01	VAVKFVSTKFEHLERV	0.89180946	0.9979202
HLA-DPA1*01:03-DPB1*04:01	VCGKMLSSAYISDHMK	0.32266185	0.014885118
HLA-DPA1*01:03-DPB1*04:01	VCQALAKDPKLQQGYN	0.07223172	0.00878317
HLA-DPA1*01:03-DPB1*04:01	VDDKVNFHFILFNNVD	0.7377702	0.9583255
HLA-DPA1*01:03-DPB1*04:01	VDDTQFVRFDNDAASP	0.1011317	0.69121945
HLA-DPA1*01:03-DPB1*04:01	VDDTQFVRFDSDAASQ	0.13375531	0.8364995
HLA-DPA1*01:03-DPB1*04:01	VDFQRRYKQFSQILKN	0.44422033	0.19938941
HLA-DPA1*01:03-DPB1*04:01	VDGSIWRLTFYNNVNA	0.68242437	0.73194605
HLA-DPA1*01:03-DPB1*04:01	VDHQLLWGEALLITPV	0.60164875	0.814108
HLA-DPA1*01:03-DPB1*04:01	VDKVLERDQKLSELDD	0.115811855	0.6033082
HLA-DPA1*01:03-DPB1*04:01	VDNEKEGVQYSYSLFH	0.57337487	0.14517525
HLA-DPA1*01:03-DPB1*04:01	VDQDEYIADMFSHEEN	0.29036984	0.61371267
HLA-DPA1*01:03-DPB1*04:01	VDQFHGTEYVCCPQTK	0.43736026	0.9796338
HLA-DPA1*01:03-DPB1*04:01	VDRYLSITYFTNTPSS	0.7145925	0.94729406
HLA-DPA1*01:03-DPB1*04:01	VDSEFARTQFEDLVPS	0.80635536	0.99879646
HLA-DPA1*01:03-DPB1*04:01	VDVIHSDTDALGYKEP	0.055864163	0.7555633
HLA-DPA1*01:03-DPB1*04:01	VDVKMVSGFIPLKPTV	0.42307678	0.023536827
HLA-DPA1*01:03-DPB1*04:01	VDVQYLDEPMLTVHQT	0.3130287	0.98373353
HLA-DPA1*01:03-DPB1*04:01	VEDEIIWEEFTPEEGK	0.3461176	0.8595378
HLA-DPA1*01:03-DPB1*04:01	VEFEELCADLFERVPG	0.7128499	0.9727949
HLA-DPA1*01:03-DPB1*04:01	VEFTDHLFNIAKPRPP	0.2827669	0.9801074
HLA-DPA1*01:03-DPB1*04:01	VEHWGLDEPLLKHWEF	0.18439491	0.006797557
HLA-DPA1*01:03-DPB1*04:01	VEKELTYEKFVEWTRL	0.75132275	0.9964164
HLA-DPA1*01:03-DPB1*04:01	VEKTIQKYGTNPEETA	0.008418145	0.01945127
HLA-DPA1*01:03-DPB1*04:01	VEKTVWDWELMNDIKP	0.3750825	0.71833795
HLA-DPA1*01:03-DPB1*04:01	VEPIHADILLETYKRK	0.41079462	0.8137741
HLA-DPA1*01:03-DPB1*04:01	VERLWDYGMSSSPHVL	0.13786927	0.005228215
HLA-DPA1*01:03-DPB1*04:01	VEVSRKNPKFMETVAE	0.21215554	0.38168663
HLA-DPA1*01:03-DPB1*04:01	VFHATAFELDTDGNPF	0.39868528	0.9799288
HLA-DPA1*01:03-DPB1*04:01	VFQRYETVKYLLVPAY	0.78677744	0.9196126
HLA-DPA1*01:03-DPB1*04:01	VGDFVATDLDTGRPST	0.10692937	0.96547306
HLA-DPA1*01:03-DPB1*04:01	VGDVTGAQAYASTAKC	0.07913045	0.3664251
HLA-DPA1*01:03-DPB1*04:01	VGICTSFLGISWALLD	0.63252234	0.002024889
HLA-DPA1*01:03-DPB1*04:01	VGPVTHEIFENNVVHL	0.43518654	0.9646158
HLA-DPA1*01:03-DPB1*04:01	VGRINIYSNSLEAVAR	0.39937216	0.45306388
HLA-DPA1*01:03-DPB1*04:01	VGVPYRITVTAVSASG	0.09639645	0.35756502
HLA-DPA1*01:03-DPB1*04:01	VGYMYWTDWGEIPKIE	0.58590204	0.6065203
HLA-DPA1*01:03-DPB1*04:01	VGYVDDTQFVRFDNDA	0.33557358	0.9895278
HLA-DPA1*01:03-DPB1*04:01	VHDAMACSSFLKFHPE	0.5758486	0.9958712
HLA-DPA1*01:03-DPB1*04:01	VHKGYAFVQYSNERHA	0.39736232	0.8321419
HLA-DPA1*01:03-DPB1*04:01	VHLPFEGGSLLQIPVK	0.6011415	0.969406
HLA-DPA1*01:03-DPB1*04:01	VIDPNNAAVLQSSGKN	0.039710622	0.033415183
HLA-DPA1*01:03-DPB1*04:01	VIERLIKSYFLIVRKN	0.83248883	0.8889739
HLA-DPA1*01:03-DPB1*04:01	VIKMFMGSLFNVIGAC	0.8188915	0.04721753
HLA-DPA1*01:03-DPB1*04:01	VIRTFITSDFMTGIPA	0.7444748	0.92718923
HLA-DPA1*01:03-DPB1*04:01	VKHRWKAENFIFMGDF	0.6634182	0.98859805
HLA-DPA1*01:03-DPB1*04:01	VKKDFRSVRLRDLGPG	0.57331383	0.96719706
HLA-DPA1*01:03-DPB1*04:01	VLFQHMPIIAYLISKG	0.47673067	0.027619269
HLA-DPA1*01:03-DPB1*04:01	VLIYMDQTKFPIVNAE	0.4813028	0.033008028
HLA-DPA1*01:03-DPB1*04:01	VLKKIDDLIGDLVQRL	0.27700853	0.013181967
HLA-DPA1*01:03-DPB1*04:01	VNAFRSSLYEGLEKPE	0.77079356	0.99383736
HLA-DPA1*01:03-DPB1*04:01	VNCVLAFQGYYLPNDD	0.47492912	0.017746247
HLA-DPA1*01:03-DPB1*04:01	VNGILFVQYFHRVPFH	0.8291853	0.9463037
HLA-DPA1*01:03-DPB1*04:01	VNLIESDVVAMSKVEK	0.20007262	0.16466212
HLA-DPA1*01:03-DPB1*04:01	VNPSEFLPERFLTPDG	0.52220017	0.8687526
HLA-DPA1*01:03-DPB1*04:01	VNRFFDSLFPLVYNHL	0.78607875	0.556737
HLA-DPA1*01:03-DPB1*04:01	VPAAYRGVGDDQLGEE	0.084491834	0.5741377
HLA-DPA1*01:03-DPB1*04:01	VPAFEGRSFLAFPTLR	0.74300057	0.99679244
HLA-DPA1*01:03-DPB1*04:01	VPEDQAAVALERTFVG	0.12673627	0.34264472
HLA-DPA1*01:03-DPB1*04:01	VPEFISVGYVDSHPIT	0.32787323	0.99724495
HLA-DPA1*01:03-DPB1*04:01	VPEIEGVLWLKDDGKK	0.29153308	0.78071856
HLA-DPA1*01:03-DPB1*04:01	VPESFTSEAYQWLNRS	0.6739693	0.98909724
HLA-DPA1*01:03-DPB1*04:01	VPKAMDYDLLLRLEPQ	0.4404863	0.9947401
HLA-DPA1*01:03-DPB1*04:01	VPKETGEHLVHVKKNG	0.044728942	0.52064437
HLA-DPA1*01:03-DPB1*04:01	VPLKGQAFLPLVPEPR	0.82912827	0.99216604
HLA-DPA1*01:03-DPB1*04:01	VPPAVASLDFATEPYN	0.34297165	0.7801903
HLA-DPA1*01:03-DPB1*04:01	VPRAALAPELALEIPS	0.3382711	0.8355401
HLA-DPA1*01:03-DPB1*04:01	VPRGQVVKGSVFLRNP	0.64629644	0.98827076
HLA-DPA1*01:03-DPB1*04:01	VPVLHLISTPFPAVWH	0.73587996	0.5263053
HLA-DPA1*01:03-DPB1*04:01	VQILNSEEFLDLPVDT	0.79022497	0.99590605
HLA-DPA1*01:03-DPB1*04:01	VQKAFAGTTLAMTKNA	0.5045688	0.9438022
HLA-DPA1*01:03-DPB1*04:01	VQKDIKNVPFKIVRAS	0.55226356	0.9841649
HLA-DPA1*01:03-DPB1*04:01	VQQYVPEEWAEYPRPI	0.40450475	0.80209124
HLA-DPA1*01:03-DPB1*04:01	VQRKKPLYWDLYEHAQ	0.5397908	0.15994997
HLA-DPA1*01:03-DPB1*04:01	VREFVGQLVAPLPLGT	0.6461254	0.23428479
HLA-DPA1*01:03-DPB1*04:01	VRNLHYDTFLVIRYVK	0.84714615	0.9941475
HLA-DPA1*01:03-DPB1*04:01	VRSPVSGILFNNEMDD	0.42807204	0.81101024
HLA-DPA1*01:03-DPB1*04:01	VRYFANEPFADFHRVE	0.7464825	0.9990978
HLA-DPA1*01:03-DPB1*04:01	VSGERLISDPAGELGR	0.10046794	0.50635684
HLA-DPA1*01:03-DPB1*04:01	VSHLIATEYLNYEDGK	0.6958472	0.9961252
HLA-DPA1*01:03-DPB1*04:01	VSLQRASGDFQTTKLN	0.2521714	0.050940584
HLA-DPA1*01:03-DPB1*04:01	VSPTFELTNLLNHPDH	0.36651653	0.7445817
HLA-DPA1*01:03-DPB1*04:01	VSQIYQSIEFSRLTSL	0.8389942	0.56697285
HLA-DPA1*01:03-DPB1*04:01	VSTLNSEDFVLVSRQG	0.62594765	0.99728906
HLA-DPA1*01:03-DPB1*04:01	VTAHYRTSPFFSVYVS	0.7820685	0.9870551
HLA-DPA1*01:03-DPB1*04:01	VTAKATILCTSYVQFK	0.6506623	0.08686226
HLA-DPA1*01:03-DPB1*04:01	VTEGLIAEQFLETTAA	0.6430118	0.99379665
HLA-DPA1*01:03-DPB1*04:01	VTGNLQTQRYLEVQYK	0.6764619	0.99468315
HLA-DPA1*01:03-DPB1*04:01	VTKAFSVNIFKVWVQA	0.66130936	0.68236387
HLA-DPA1*01:03-DPB1*04:01	VTPQIINSKWEKVQQL	0.57710546	0.8718836
HLA-DPA1*01:03-DPB1*04:01	VVAELLRTVPWEQPAT	0.47194877	0.021387575
HLA-DPA1*01:03-DPB1*04:01	VVASLVSTRFIKLTWR	0.83930224	0.74664795
HLA-DPA1*01:03-DPB1*04:01	VVGEKILSGVIRSVKK	0.2549798	0.20771822
HLA-DPA1*01:03-DPB1*04:01	VVKLFSEKLLKIQDKA	0.63194495	0.9880068
HLA-DPA1*01:03-DPB1*04:01	WDDMEKIWHHTFYNEL	0.6495754	0.9554955
HLA-DPA1*01:03-DPB1*04:01	WDDMEKIWHHTFYNEL	0.6495754	0.9554955
HLA-DPA1*01:03-DPB1*04:01	WDRELISERWKNFPSP	0.46115026	0.9273713
HLA-DPA1*01:03-DPB1*04:01	WNKYMSNTFEPLNKPD	0.74358803	0.98695976
HLA-DPA1*01:03-DPB1*04:01	WPHEIANGKWLLYPMQ	0.42905286	0.5238187
HLA-DPA1*01:03-DPB1*04:01	WPYEVSNGKWLLYPTE	0.42283067	0.5216758
HLA-DPA1*01:03-DPB1*04:01	WSEPFYQETYLPYMIR	0.79285747	0.32786715
HLA-DPA1*01:03-DPB1*04:01	YASVVFDSNTNRIAAQ	0.28633225	0.4545663
HLA-DPA1*01:03-DPB1*04:01	YDEAASYIQSKFEDLN	0.7402744	0.94268215
HLA-DPA1*01:03-DPB1*04:01	YDTLRFAEFEDFPETS	0.6637451	0.8608896
HLA-DPA1*01:03-DPB1*04:01	YDTVVITLKNMASHPV	0.13579397	0.025710404
HLA-DPA1*01:03-DPB1*04:01	YEKFLNEFFLNVKDIL	0.8797896	0.9593005
HLA-DPA1*01:03-DPB1*04:01	YEKSLYYASFLEVLVR	0.9447755	0.95638925
HLA-DPA1*01:03-DPB1*04:01	YENIIALQENELKKKA	0.23947129	0.6358927
HLA-DPA1*01:03-DPB1*04:01	YGGNIKPTPFLCLTLK	0.7566775	0.78081036
HLA-DPA1*01:03-DPB1*04:01	YGIFYATSFLDLYRNP	0.95201045	0.8074563
HLA-DPA1*01:03-DPB1*04:01	YIRHYEGLSYNVDSLH	0.2619706	0.79560137
HLA-DPA1*01:03-DPB1*04:01	YKAWSSIVYQLIPNVQ	0.8387587	0.6543751
HLA-DPA1*01:03-DPB1*04:01	YKGEFQLPDFLKEKPQ	0.45819303	0.87703973
HLA-DPA1*01:03-DPB1*04:01	YKKLIEYYKNGDLSFK	0.30365217	0.14331932
HLA-DPA1*01:03-DPB1*04:01	YKTHIDVIHYRKTDAK	0.13468637	0.19439995
HLA-DPA1*01:03-DPB1*04:01	YLGHFLLTNLLLDTLK	0.7185129	0.012048686
HLA-DPA1*01:03-DPB1*04:01	YLKALSSESFERLPVF	0.8761282	0.9983063
HLA-DPA1*01:03-DPB1*04:01	YNPLFNYEDMQEITQH	0.28790358	0.98837596
HLA-DPA1*01:03-DPB1*04:01	YNVYVAERFQEAKGDS	0.6112779	0.999399
HLA-DPA1*01:03-DPB1*04:01	YPEAIFEISYFKKHPE	0.71702766	0.99751854
HLA-DPA1*01:03-DPB1*04:01	YPVNTRIYITDGNMQL	0.09884879	0.281134
HLA-DPA1*01:03-DPB1*04:01	YSGAFQWEELEEDIRK	0.33189836	0.91784155
HLA-DPA1*01:03-DPB1*04:01	YSRQLASTEWLTIQGG	0.7506778	0.9975039
HLA-DPA1*01:03-DPB1*04:01	YTTEFLYNLYSSEGKG	0.60889435	0.7648465
