# Supplementary material for: MHCII-peptide presentation: an assessment of the state-of-the-art prediction methods
Source: Front Immunol. 2024 Mar 12;15:1293706. doi: 10.3389/fimmu.2024.1293706 (PMC11027168; doi:10.3389/fimmu.2024.1293706)
Supplement: Supplementary file 2 [file DataSheet_2.zip › output/BERT/pos/16_HLA-DPA1_01_03_DPB1_04_02.csv]

allele	peptide	affinity_pred	mass_pred
HLA-DPA1*01:03-DPB1*04:02	AAAIAGAKLRKVSKQE	0.25623533	0.9613085
HLA-DPA1*01:03-DPB1*04:02	AAAYIQCQFEDLNRRK	0.5479907	0.96559894
HLA-DPA1*01:03-DPB1*04:02	AADTLTATNFRVVICH	0.45305863	0.99237347
HLA-DPA1*01:03-DPB1*04:02	AAEFGGESFTSTFQTQ	0.576458	0.9649927
HLA-DPA1*01:03-DPB1*04:02	AAKHYQFASGAFLHIK	0.81571776	0.9906126
HLA-DPA1*01:03-DPB1*04:02	AALFALGQFSENLQPH	0.5012216	0.19459608
HLA-DPA1*01:03-DPB1*04:02	AASYIQSKFEDLNKRK	0.64934987	0.9990776
HLA-DPA1*01:03-DPB1*04:02	ADDLGFEFFEASAKEN	0.6141622	0.98639774
HLA-DPA1*01:03-DPB1*04:02	ADDNVSFRWEALGNTL	0.44195804	0.2143765
HLA-DPA1*01:03-DPB1*04:02	ADHLGFEFFEASAKDN	0.608089	0.9975483
HLA-DPA1*01:03-DPB1*04:02	ADPYFIQDRFLNSFEE	0.7173515	0.99445295
HLA-DPA1*01:03-DPB1*04:02	ADQFEYVMYGKVYRIE	0.626443	0.9707492
HLA-DPA1*01:03-DPB1*04:02	ADSYLDEGFLLDKKIG	0.46625578	0.9901315
HLA-DPA1*01:03-DPB1*04:02	ADVLKVEVFRQTVADQ	0.5463641	0.9969155
HLA-DPA1*01:03-DPB1*04:02	AEALAAHKYLLVEFYA	0.661772	0.24462381
HLA-DPA1*01:03-DPB1*04:02	AEASFITNDLLGSALT	0.47512612	0.19470799
HLA-DPA1*01:03-DPB1*04:02	AEGCFYNADYLAARAR	0.51334053	0.7641715
HLA-DPA1*01:03-DPB1*04:02	AEHLLGAGFVSSRNPK	0.37659296	0.9984565
HLA-DPA1*01:03-DPB1*04:02	AELYRESPFSTSASPL	0.43832976	0.765087
HLA-DPA1*01:03-DPB1*04:02	AEMLDHAVLLQVIKEQ	0.4705698	0.53390884
HLA-DPA1*01:03-DPB1*04:02	AENFKQVEYLLIHGTA	0.55323315	0.6924742
HLA-DPA1*01:03-DPB1*04:02	AENQFWHKPYSEIAEK	0.4431888	0.9957759
HLA-DPA1*01:03-DPB1*04:02	AEYYAAHKYATSNKHK	0.32667878	0.98151195
HLA-DPA1*01:03-DPB1*04:02	AFGDMTSEEFRQVMNG	0.44170135	0.9898656
HLA-DPA1*01:03-DPB1*04:02	AFPIGSSGFSLVKEIK	0.51155555	0.72172636
HLA-DPA1*01:03-DPB1*04:02	AGEAVLLLREGLLRRV	0.44002882	0.010280005
HLA-DPA1*01:03-DPB1*04:02	AGGTFTGEALQYTRDQ	0.2945315	0.9963974
HLA-DPA1*01:03-DPB1*04:02	AGLLAGDRLVEVNGEN	0.32273713	0.84020936
HLA-DPA1*01:03-DPB1*04:02	AGRVVAGQIFLDSEES	0.5199131	0.971204
HLA-DPA1*01:03-DPB1*04:02	AGRYFAGTMAEETAPA	0.31833073	0.8587019
HLA-DPA1*01:03-DPB1*04:02	AHNMRVMKFSVSPVVR	0.49323285	0.87792367
HLA-DPA1*01:03-DPB1*04:02	AIVVEHEEFESCRQAL	0.3605429	0.8491276
HLA-DPA1*01:03-DPB1*04:02	AKELVDYFLNVATAQG	0.40786713	0.016446907
HLA-DPA1*01:03-DPB1*04:02	AKFALNGEEFMNFDLK	0.74016327	0.9934403
HLA-DPA1*01:03-DPB1*04:02	AKHAWCGGNFLEVTEQ	0.61913884	0.9967453
HLA-DPA1*01:03-DPB1*04:02	AKIKLKSSELQAIKTE	0.45491964	0.9349884
HLA-DPA1*01:03-DPB1*04:02	AKKGLAAIKFEGAIYR	0.6119892	0.98228693
HLA-DPA1*01:03-DPB1*04:02	AKPNFVVMKLLAGGHK	0.3615927	0.9173789
HLA-DPA1*01:03-DPB1*04:02	ANHSFMPIVLELIPLK	0.7323278	0.2772573
HLA-DPA1*01:03-DPB1*04:02	ANKELTFLLFSCPHRL	0.5594441	0.1536719
HLA-DPA1*01:03-DPB1*04:02	ANVDFAFSLYKQLVLK	0.7831528	0.9967643
HLA-DPA1*01:03-DPB1*04:02	APAQGLLRPILFLPLG	0.6360519	0.4433488
HLA-DPA1*01:03-DPB1*04:02	APGKGLEWVSYISSSG	0.35384446	0.75842893
HLA-DPA1*01:03-DPB1*04:02	APGVFGQTTFGQASVF	0.5195571	0.7264409
HLA-DPA1*01:03-DPB1*04:02	APIIGEYAGEVLRFVG	0.55536264	0.27796596
HLA-DPA1*01:03-DPB1*04:02	APKGTIVGEVFASDRD	0.40264276	0.99899006
HLA-DPA1*01:03-DPB1*04:02	APLFVQENYIHVKPVA	0.57156426	0.9950096
HLA-DPA1*01:03-DPB1*04:02	APPKILVERYLIEIAK	0.6449839	0.9919447
HLA-DPA1*01:03-DPB1*04:02	APPVRHLIATQLLSNL	0.5215805	0.93861425
HLA-DPA1*01:03-DPB1*04:02	APQKVAISIFQGNSAA	0.5040067	0.9433991
HLA-DPA1*01:03-DPB1*04:02	APSLVDALLEQVARFR	0.4124381	0.3515889
HLA-DPA1*01:03-DPB1*04:02	APTRFALEMFNRGRAA	0.6188977	0.9977585
HLA-DPA1*01:03-DPB1*04:02	APVPAFEGRSFLAFPT	0.5055712	0.99865025
HLA-DPA1*01:03-DPB1*04:02	AQAFAVNPLLRVINLN	0.6215618	0.94633484
HLA-DPA1*01:03-DPB1*04:02	AQILPIRFQEHLQLQN	0.43260098	0.085539654
HLA-DPA1*01:03-DPB1*04:02	AQLKNLKWLDLKDNPL	0.37200254	0.21730259
HLA-DPA1*01:03-DPB1*04:02	AQTLSTQLFQMVHTQR	0.6627634	0.99859095
HLA-DPA1*01:03-DPB1*04:02	AQTMNSGTFNTTVDIK	0.30930093	0.8024231
HLA-DPA1*01:03-DPB1*04:02	AREEFRPTIYSNVIKG	0.74152946	0.99894464
HLA-DPA1*01:03-DPB1*04:02	ARGFSWERYQLAVTQR	0.57452273	0.99489963
HLA-DPA1*01:03-DPB1*04:02	ARLVFVPLLLLCNIKP	0.57208925	0.002486085
HLA-DPA1*01:03-DPB1*04:02	ASADELTFHEFEEATN	0.42361733	0.8900448
HLA-DPA1*01:03-DPB1*04:02	ASFEAQGALANIAVDK	0.22777122	0.9788243
HLA-DPA1*01:03-DPB1*04:02	ASFHSAVFSLLKANNP	0.6304993	0.955778
HLA-DPA1*01:03-DPB1*04:02	ASLDFATEPYNAARPY	0.3960296	0.98591644
HLA-DPA1*01:03-DPB1*04:02	ASPAYRASPLVAIGQT	0.33491123	0.9797619
HLA-DPA1*01:03-DPB1*04:02	ASPLLYTLIEKTMQNV	0.5666672	0.8015157
HLA-DPA1*01:03-DPB1*04:02	ASPWTSPTWLKTNGAV	0.24264936	0.57437354
HLA-DPA1*01:03-DPB1*04:02	ASRDLLGETLAQLIRQ	0.46524087	0.7339403
HLA-DPA1*01:03-DPB1*04:02	ASRIIDSLFNTVTDKK	0.6119924	0.9963066
HLA-DPA1*01:03-DPB1*04:02	ASRLASHEYLKAFKVA	0.5735958	0.9883397
HLA-DPA1*01:03-DPB1*04:02	ASSLWSLFAPSSPIPR	0.44991213	0.25032204
HLA-DPA1*01:03-DPB1*04:02	ASVFHATAFELDTDGN	0.49682382	0.99839944
HLA-DPA1*01:03-DPB1*04:02	ASYVASTKYQKSQGMA	0.36597234	0.87131023
HLA-DPA1*01:03-DPB1*04:02	ATGALEGQMFRKTGKL	0.3764098	0.9980296
HLA-DPA1*01:03-DPB1*04:02	ATGALEGQMFRKTGRL	0.3703704	0.99771154
HLA-DPA1*01:03-DPB1*04:02	ATKVLGTVKWFNVRNG	0.48259827	0.8635322
HLA-DPA1*01:03-DPB1*04:02	ATPLQQEKLLPAQLPA	0.22565919	0.57538337
HLA-DPA1*01:03-DPB1*04:02	ATRLVGSGFKVVVGSR	0.5308596	0.9994917
HLA-DPA1*01:03-DPB1*04:02	AVDTAAQISEQKSNDA	0.030951655	0.18016672
HLA-DPA1*01:03-DPB1*04:02	CLRSFQTGLFTAARQS	0.54070956	0.044204794
HLA-DPA1*01:03-DPB1*04:02	CSKKLAGQRFTAVEDQ	0.47260964	0.52205545
HLA-DPA1*01:03-DPB1*04:02	CWKFEHCNFNDVTTRL	0.34178588	0.08483956
HLA-DPA1*01:03-DPB1*04:02	DADDNVSFRWEALGNT	0.3141283	0.10864045
HLA-DPA1*01:03-DPB1*04:02	DAEYYAAHKYATSNKH	0.27954733	0.99094915
HLA-DPA1*01:03-DPB1*04:02	DAYESIFFAINQYHQL	0.5723409	0.21541496
HLA-DPA1*01:03-DPB1*04:02	DDALVITHYNRTRQQE	0.26055318	0.9845816
HLA-DPA1*01:03-DPB1*04:02	DDKIVQYHWEELKGPL	0.4438084	0.8361131
HLA-DPA1*01:03-DPB1*04:02	DDNKSVKGVNFEAVLR	0.5556265	0.98582476
HLA-DPA1*01:03-DPB1*04:02	DDNTYSRELFEEMRWT	0.62174445	0.99569446
HLA-DPA1*01:03-DPB1*04:02	DDNVSFRWEALGNTLS	0.43726978	0.634758
HLA-DPA1*01:03-DPB1*04:02	DDRYYTAINFVATPDE	0.5214935	0.9866667
HLA-DPA1*01:03-DPB1*04:02	DEKTFSDSSLLENLQN	0.4721848	0.8316134
HLA-DPA1*01:03-DPB1*04:02	DGFHIFIVSIKTENTD	0.23084602	0.3960539
HLA-DPA1*01:03-DPB1*04:02	DGIVPLRYVKFQNVNS	0.64416814	0.9974362
HLA-DPA1*01:03-DPB1*04:02	DGKLIIWDSYTTNKVH	0.2841666	0.660849
HLA-DPA1*01:03-DPB1*04:02	DGKWEVEEMKESKLPG	0.13716152	0.7823898
HLA-DPA1*01:03-DPB1*04:02	DGQKLVHSLFESIMST	0.8154191	0.9825026
HLA-DPA1*01:03-DPB1*04:02	DGTEFGGSIYQKVNEK	0.5585347	0.99929124
HLA-DPA1*01:03-DPB1*04:02	DILYLHNSLEEVNSAL	0.29727402	0.20360287
HLA-DPA1*01:03-DPB1*04:02	DISAIDLINIESFSSR	0.40936884	0.005317787
HLA-DPA1*01:03-DPB1*04:02	DKARFSGTWYAMAKKD	0.6637903	0.9969897
HLA-DPA1*01:03-DPB1*04:02	DKKNGFKTQHFVSAKT	0.49798387	0.9947265
HLA-DPA1*01:03-DPB1*04:02	DKPLVKVTFFQNGKSK	0.59343606	0.96678305
HLA-DPA1*01:03-DPB1*04:02	DKPLVKVTFFQNGKSQ	0.549559	0.96678716
HLA-DPA1*01:03-DPB1*04:02	DKPQLQGIPVLVLGNK	0.3875205	0.92222816
HLA-DPA1*01:03-DPB1*04:02	DKQTLQSEQPLQVARC	0.3477675	0.6669763
HLA-DPA1*01:03-DPB1*04:02	DLDLIQSTPFKPLALK	0.67916363	0.9955424
HLA-DPA1*01:03-DPB1*04:02	DLEPFRMTPFSAIGLE	0.69706446	0.9671732
HLA-DPA1*01:03-DPB1*04:02	DLNTFLHEPFSSVAAT	0.73850626	0.99902487
HLA-DPA1*01:03-DPB1*04:02	DMFPEEFDKTSFHKVR	0.5129114	0.95342666
HLA-DPA1*01:03-DPB1*04:02	DMRVLRGASWIDTADG	0.27584842	0.96050185
HLA-DPA1*01:03-DPB1*04:02	DNEMRVTEYLVVYTPT	0.57939774	0.9945555
HLA-DPA1*01:03-DPB1*04:02	DNLLLSSVFQFSKKIR	0.68523407	0.8020978
HLA-DPA1*01:03-DPB1*04:02	DNPFSWKNFVDTVRDT	0.41687763	0.9986103
HLA-DPA1*01:03-DPB1*04:02	DNTTVDYTLFESLCSK	0.7639008	0.904163
HLA-DPA1*01:03-DPB1*04:02	DPELDYTLMRVCKQMI	0.30065772	0.10366026
HLA-DPA1*01:03-DPB1*04:02	DPELWGSVLLESNPYR	0.47936627	0.80178994
HLA-DPA1*01:03-DPB1*04:02	DPGSLLVHSFQQLGRI	0.5427193	0.97620124
HLA-DPA1*01:03-DPB1*04:02	DPKFITSILYENNVIT	0.6159567	0.95650846
HLA-DPA1*01:03-DPB1*04:02	DPKNVLITDFFGSVRK	0.7492903	0.99796724
HLA-DPA1*01:03-DPB1*04:02	DPKSLETSAFVKSYKN	0.5495487	0.99907845
HLA-DPA1*01:03-DPB1*04:02	DPLRTFKDTIYLTQVM	0.6096475	0.6610455
HLA-DPA1*01:03-DPB1*04:02	DPMILSCLMEHLYTEK	0.554799	0.059557445
HLA-DPA1*01:03-DPB1*04:02	DPNIYLEYNFFETTIK	0.78988606	0.98015136
HLA-DPA1*01:03-DPB1*04:02	DPSSLSFNMWKEIPIP	0.5559501	0.9614605
HLA-DPA1*01:03-DPB1*04:02	DPTTSYVVEDLKPNTE	0.13347977	0.98391455
HLA-DPA1*01:03-DPB1*04:02	DPVEIKAVKLTSSRTQ	0.25279072	0.87097454
HLA-DPA1*01:03-DPB1*04:02	DPVFEQQEYKESLREN	0.3084985	0.98027766
HLA-DPA1*01:03-DPB1*04:02	DQNILLGTTYRIIANA	0.50889874	0.823075
HLA-DPA1*01:03-DPB1*04:02	DRLDFVLTSLVALRRE	0.7483747	0.44709563
HLA-DPA1*01:03-DPB1*04:02	DRLVTLEEFLASTQRK	0.67366856	0.9422679
HLA-DPA1*01:03-DPB1*04:02	DRLVTLEEFLKATEKK	0.6830647	0.9821941
HLA-DPA1*01:03-DPB1*04:02	DRSEVLHQVFISNCDS	0.4380594	0.3691732
HLA-DPA1*01:03-DPB1*04:02	DSAISFTEFVKVLEKV	0.783685	0.9969195
HLA-DPA1*01:03-DPB1*04:02	DSDILFTLPNLSKKES	0.41523677	0.652386
HLA-DPA1*01:03-DPB1*04:02	DSDIVASSFLKSDKNR	0.602584	0.99543715
HLA-DPA1*01:03-DPB1*04:02	DSHILELLQNRELVPG	0.20485176	0.08957456
HLA-DPA1*01:03-DPB1*04:02	DSKSIATEIILEIKKA	0.5531681	0.97479403
HLA-DPA1*01:03-DPB1*04:02	DSSIRYLQEIYNSNNQ	0.23708798	0.108893014
HLA-DPA1*01:03-DPB1*04:02	DSSTLHAVTFLRTPEI	0.6204923	0.99824333
HLA-DPA1*01:03-DPB1*04:02	DTAFAIQALLEAGGHH	0.33504978	0.23531249
HLA-DPA1*01:03-DPB1*04:02	DTDLVLRKALFSTLKE	0.6055606	0.20356686
HLA-DPA1*01:03-DPB1*04:02	DTNLIESSNMLGLNRE	0.40613383	0.22680351
HLA-DPA1*01:03-DPB1*04:02	DTRGIFRVHQFEKIEQ	0.5743926	0.9990841
HLA-DPA1*01:03-DPB1*04:02	DTRNLKEIFFNILVPG	0.6544686	0.407012
HLA-DPA1*01:03-DPB1*04:02	DTTDIQGEEFAKVIVQ	0.57782847	0.9931466
HLA-DPA1*01:03-DPB1*04:02	DVGRIVIGLFGKVVPK	0.5500725	0.9561974
HLA-DPA1*01:03-DPB1*04:02	DVTKVFGSKFTQISPV	0.65610415	0.97665226
HLA-DPA1*01:03-DPB1*04:02	DVYVNDAFGTAHRAHS	0.25077495	0.1811816
HLA-DPA1*01:03-DPB1*04:02	EAAAYIQCQFEDLNRR	0.5294858	0.9938094
HLA-DPA1*01:03-DPB1*04:02	EAARFLVEKILVNHQS	0.3685733	0.97011364
HLA-DPA1*01:03-DPB1*04:02	EASFITNDLLGSALTK	0.54274946	0.22609273
HLA-DPA1*01:03-DPB1*04:02	EATPLQQEKLLPAQLP	0.19011655	0.3916199
HLA-DPA1*01:03-DPB1*04:02	EAYVGGTMVRSGQDPY	0.1437621	0.6457716
HLA-DPA1*01:03-DPB1*04:02	ECKQYKVVVYSNTIQS	0.47352403	0.0940033
HLA-DPA1*01:03-DPB1*04:02	ECRQYRAVVYSNTIQS	0.4841834	0.24403358
HLA-DPA1*01:03-DPB1*04:02	EDGFFYLSFAEALRAH	0.7903568	0.98474824
HLA-DPA1*01:03-DPB1*04:02	EDHFESVQLKTSRSPN	0.2756876	0.9829216
HLA-DPA1*01:03-DPB1*04:02	EDKDIIQADYLYTRAL	0.42254612	0.8233353
HLA-DPA1*01:03-DPB1*04:02	EDQLYYVKFLSLPEVR	0.8042418	0.99948406
HLA-DPA1*01:03-DPB1*04:02	EDRNLLSVAYKNVVGA	0.4535993	0.9925591
HLA-DPA1*01:03-DPB1*04:02	EDSKSIATEIILEIKK	0.48867634	0.6312135
HLA-DPA1*01:03-DPB1*04:02	EEDAFHFVSYVPVNGR	0.5728134	0.9965771
HLA-DPA1*01:03-DPB1*04:02	EEEMADTSYGTVKAEN	0.12605076	0.2259016
HLA-DPA1*01:03-DPB1*04:02	EELHYASVVFDSNTNR	0.41549107	0.8806068
HLA-DPA1*01:03-DPB1*04:02	EENLTYAELELIKPHR	0.48450142	0.95108813
HLA-DPA1*01:03-DPB1*04:02	EERGLMSQPLMETCHS	0.3138711	0.3163096
HLA-DPA1*01:03-DPB1*04:02	EFGRFASFEAQGALAN	0.34407383	0.80052423
HLA-DPA1*01:03-DPB1*04:02	EGELRILASTQFEPTA	0.58574647	0.98430717
HLA-DPA1*01:03-DPB1*04:02	EGGTFKLELFLPEEYP	0.6973944	0.5859875
HLA-DPA1*01:03-DPB1*04:02	EGNEFWSALLEKAYAK	0.6570603	0.9988948
HLA-DPA1*01:03-DPB1*04:02	EGNQLTESIFIQNSKL	0.5492848	0.94820976
HLA-DPA1*01:03-DPB1*04:02	EGPLSVSVFAATKEEA	0.5136939	0.98104095
HLA-DPA1*01:03-DPB1*04:02	EGQSLWSSILSEVSTR	0.5466387	0.38563675
HLA-DPA1*01:03-DPB1*04:02	EGRQSGEAFVELGSED	0.31689635	0.3148418
HLA-DPA1*01:03-DPB1*04:02	EGSDYINASFIDGYRQ	0.39010045	0.7165061
HLA-DPA1*01:03-DPB1*04:02	EGSEFWSALLEKAYAK	0.66332996	0.99824905
HLA-DPA1*01:03-DPB1*04:02	EHQFCGGRLEKAQGTL	0.2636917	0.23809226
HLA-DPA1*01:03-DPB1*04:02	EHVIIQAEFYLNPDQS	0.56652355	0.9703864
HLA-DPA1*01:03-DPB1*04:02	EHWIGHENFELINHDV	0.56835073	0.9921501
HLA-DPA1*01:03-DPB1*04:02	EINLVDDYFELVQHEY	0.6202425	0.899794
HLA-DPA1*01:03-DPB1*04:02	EIRESTGAQVQVAGDM	0.035789754	0.43748814
HLA-DPA1*01:03-DPB1*04:02	EKIALLKDLLLRAVST	0.5157702	0.18802135
HLA-DPA1*01:03-DPB1*04:02	EKIWHHTFYNELRVAP	0.6606999	0.98898757
HLA-DPA1*01:03-DPB1*04:02	EKKVLTYSDLANTAQQ	0.37525436	0.96665716
HLA-DPA1*01:03-DPB1*04:02	EKKYFAATQFEPLAAR	0.9372481	0.99944276
HLA-DPA1*01:03-DPB1*04:02	EKPEVITSQYNNMRVE	0.28850445	0.9458434
HLA-DPA1*01:03-DPB1*04:02	EKPFHSVPFLMGVNNH	0.63383186	0.98936844
HLA-DPA1*01:03-DPB1*04:02	EKQQLVETHLARVEAM	0.42711404	0.9570526
HLA-DPA1*01:03-DPB1*04:02	EKRKIIGDTFVKIANE	0.79937404	0.99705774
HLA-DPA1*01:03-DPB1*04:02	ELRILASTQFEPTAAR	0.65527	0.99904615
HLA-DPA1*01:03-DPB1*04:02	ENESLSGTEFTASKKR	0.45365578	0.978395
HLA-DPA1*01:03-DPB1*04:02	ENQFREFKLSKVWRDQ	0.43877637	0.8666164
HLA-DPA1*01:03-DPB1*04:02	ENYKLAVNCFVNNNRQ	0.468535	0.6721736
HLA-DPA1*01:03-DPB1*04:02	EPCLDSVTFSDVVSAT	0.41246697	0.011959862
HLA-DPA1*01:03-DPB1*04:02	EPEFNHANYAQSKGHK	0.22332	0.9766744
HLA-DPA1*01:03-DPB1*04:02	EPREFQASPLLLPVPT	0.5432241	0.9789829
HLA-DPA1*01:03-DPB1*04:02	EPSKYINASFIMSYWK	0.64766014	0.8063297
HLA-DPA1*01:03-DPB1*04:02	EQKDYWETELLQLKEQ	0.6273659	0.9934805
HLA-DPA1*01:03-DPB1*04:02	EQRRYVSSLTEEISKR	0.3824477	0.99328995
HLA-DPA1*01:03-DPB1*04:02	ERAELATEEFLPVTPI	0.7919693	0.99962664
HLA-DPA1*01:03-DPB1*04:02	ERISIRGGKLMISNTR	0.35020837	0.9668164
HLA-DPA1*01:03-DPB1*04:02	ERLLAVGKWLSINGEA	0.49231672	0.95343125
HLA-DPA1*01:03-DPB1*04:02	ESGEIRATAFNEQVDK	0.4407529	0.99780846
HLA-DPA1*01:03-DPB1*04:02	ESWMHHWLLFEMSRHS	0.51573867	0.7989521
HLA-DPA1*01:03-DPB1*04:02	ETELSSVTLSTCRGIR	0.31945592	0.18969044
HLA-DPA1*01:03-DPB1*04:02	ETGQEFEFFENTIVSR	0.60925174	0.30680808
HLA-DPA1*01:03-DPB1*04:02	ETGVITPEEFVAAGDH	0.29905087	0.9981229
HLA-DPA1*01:03-DPB1*04:02	ETLKHLASLYANNHPS	0.25970858	0.49764672
HLA-DPA1*01:03-DPB1*04:02	ETPTLTHETFKALKPG	0.47169578	0.99899733
HLA-DPA1*01:03-DPB1*04:02	ETSSLSHTLFAESGNK	0.59677714	0.9660519
HLA-DPA1*01:03-DPB1*04:02	ETSVPDHVVWSLFNTL	0.669266	0.18725081
HLA-DPA1*01:03-DPB1*04:02	ETVPFTVESLLESSYK	0.6127017	0.5968529
HLA-DPA1*01:03-DPB1*04:02	EVSEIKSSYYAKLNDH	0.56516725	0.97222745
HLA-DPA1*01:03-DPB1*04:02	EVTFKSILFVPTSAPR	0.60806555	0.9833875
HLA-DPA1*01:03-DPB1*04:02	FAHVIFQNVAKSYLPN	0.5723454	0.90680933
HLA-DPA1*01:03-DPB1*04:02	FEKKFQSEKAAGSVSK	0.18993276	0.953081
HLA-DPA1*01:03-DPB1*04:02	FESWMHHWLLFEMSRH	0.5576828	0.79999197
HLA-DPA1*01:03-DPB1*04:02	FGALTAEKLRSVVTPA	0.3156327	0.9971899
HLA-DPA1*01:03-DPB1*04:02	FGGFASSSFGEQKPTG	0.39306965	0.95103484
HLA-DPA1*01:03-DPB1*04:02	FGQITVETFASIVAHE	0.7251236	0.8989849
HLA-DPA1*01:03-DPB1*04:02	FGVFNYSPFRTPYTPN	0.4703647	0.98695314
HLA-DPA1*01:03-DPB1*04:02	FHLRYTSTKFQDTLHS	0.53481317	0.9929875
HLA-DPA1*01:03-DPB1*04:02	FHQIAMEPFEINVPKP	0.5485689	0.9979094
HLA-DPA1*01:03-DPB1*04:02	FIADYFETSSQCSKPG	0.26356766	0.7460775
HLA-DPA1*01:03-DPB1*04:02	FIADYFETSSQCSKPS	0.29949397	0.55656224
HLA-DPA1*01:03-DPB1*04:02	FIRKTLNAGAYSKVVQ	0.34054205	0.209546
HLA-DPA1*01:03-DPB1*04:02	FKGFCYVEFDEVDSLK	0.6097895	0.3061116
HLA-DPA1*01:03-DPB1*04:02	FNPRFEDGGYVVCNTR	0.12945904	0.5639221
HLA-DPA1*01:03-DPB1*04:02	FNSALEVAKFEGAVIR	0.48005792	0.96117306
HLA-DPA1*01:03-DPB1*04:02	FPNIGVEKFLELNSEQ	0.66264856	0.9981569
HLA-DPA1*01:03-DPB1*04:02	FPPPDFAVEAFQHAVS	0.545998	0.99732363
HLA-DPA1*01:03-DPB1*04:02	FPQLDSTSFANSRDTS	0.29251906	0.7638078
HLA-DPA1*01:03-DPB1*04:02	FPTGYIFDRFKTTVAR	0.5156745	0.9972895
HLA-DPA1*01:03-DPB1*04:02	FQPYFKGEIFLDEKKK	0.7075341	0.99741554
HLA-DPA1*01:03-DPB1*04:02	FRKFHYLPFLPSTEDV	0.58384174	0.9993144
HLA-DPA1*01:03-DPB1*04:02	FRPTFPASSPYVTTVG	0.15265083	0.06960858
HLA-DPA1*01:03-DPB1*04:02	FSEDHDVEYFLRLAHE	0.45218712	0.32180214
HLA-DPA1*01:03-DPB1*04:02	FSTFTITRLQETTLVA	0.49751487	0.5122204
HLA-DPA1*01:03-DPB1*04:02	FSYLFPEEFKAIYLRS	0.7166874	0.6195019
HLA-DPA1*01:03-DPB1*04:02	FYEFALEQFQFIRAHA	0.70522916	0.97595054
HLA-DPA1*01:03-DPB1*04:02	FYNQVSTPLLRNVQFN	0.4744219	0.5584189
HLA-DPA1*01:03-DPB1*04:02	FYQMTGEAWKLSSGHK	0.3196398	0.8452841
HLA-DPA1*01:03-DPB1*04:02	GADASATQAARSTDVA	0.01804914	0.1735828
HLA-DPA1*01:03-DPB1*04:02	GADLASVDFQHASEDA	0.34848416	0.9881641
HLA-DPA1*01:03-DPB1*04:02	GAPVEVESFLVHPGDL	0.44900808	0.8708191
HLA-DPA1*01:03-DPB1*04:02	GCRELRSTKYISDGQC	0.2834102	0.1413207
HLA-DPA1*01:03-DPB1*04:02	GDFSLRIEPLEVADEG	0.35829493	0.7489205
HLA-DPA1*01:03-DPB1*04:02	GDGLYEGLDWLANQLK	0.377551	0.56027216
HLA-DPA1*01:03-DPB1*04:02	GDHLMKSQEFLEDADR	0.3927439	0.99745977
HLA-DPA1*01:03-DPB1*04:02	GDKQLSVPEFISLPVG	0.5973274	0.98349905
HLA-DPA1*01:03-DPB1*04:02	GDMTSEEFRQVMNGFQ	0.35067025	0.9373442
HLA-DPA1*01:03-DPB1*04:02	GDRIVNTPFQVLMNSE	0.66262823	0.9984266
HLA-DPA1*01:03-DPB1*04:02	GDSFNTSLFKQTFQRI	0.74086785	0.99604
HLA-DPA1*01:03-DPB1*04:02	GDSFNTSLFKQTFQRV	0.74999416	0.99689233
HLA-DPA1*01:03-DPB1*04:02	GDTLTATATATARADQ	0.057677213	0.12947413
HLA-DPA1*01:03-DPB1*04:02	GDVYVNDAFGTAHRAH	0.32914928	0.91265565
HLA-DPA1*01:03-DPB1*04:02	GELLVHTGFLGSSQDR	0.4989356	0.9221811
HLA-DPA1*01:03-DPB1*04:02	GEPLSYTRFSLARQVD	0.72018415	0.9979929
HLA-DPA1*01:03-DPB1*04:02	GEPRFIAVGYVDDTQF	0.284198	0.9958563
HLA-DPA1*01:03-DPB1*04:02	GEQASFESFEEMLQDK	0.5361629	0.40257293
HLA-DPA1*01:03-DPB1*04:02	GETLHTFYTQLVLMPK	0.6637348	0.48363242
HLA-DPA1*01:03-DPB1*04:02	GEVTFKSILFVPTSAP	0.6979542	0.9805237
HLA-DPA1*01:03-DPB1*04:02	GEYYLQNAFLVAYTKK	0.8260662	0.9677898
HLA-DPA1*01:03-DPB1*04:02	GGALARERFKVVFAPV	0.632834	0.97870123
HLA-DPA1*01:03-DPB1*04:02	GGDTYMHEGFERASEQ	0.39640483	0.99829406
HLA-DPA1*01:03-DPB1*04:02	GGELLVHTGFLGSSQD	0.4906399	0.8844801
HLA-DPA1*01:03-DPB1*04:02	GGEPLSYTRFSLARQV	0.7156697	0.9895384
HLA-DPA1*01:03-DPB1*04:02	GGGYMTNAFQYVQKNR	0.53844607	0.9995721
HLA-DPA1*01:03-DPB1*04:02	GGIYLDTDFIVLKNLR	0.70478445	0.96325606
HLA-DPA1*01:03-DPB1*04:02	GGPPFAFVEFEDPRDA	0.40789112	0.90991557
HLA-DPA1*01:03-DPB1*04:02	GGRIFRSSDFAKNFVQ	0.6084414	0.9995119
HLA-DPA1*01:03-DPB1*04:02	GGSYVYELSAVLIHRG	0.5367145	0.45058408
HLA-DPA1*01:03-DPB1*04:02	GGVLVAEQWVLSAAHC	0.44888183	0.7031226
HLA-DPA1*01:03-DPB1*04:02	GGYKLAVATFAGIENK	0.7105678	0.7503133
HLA-DPA1*01:03-DPB1*04:02	GIFYATSFLDLYRNPK	0.8530657	0.9771245
HLA-DPA1*01:03-DPB1*04:02	GIKHAVVMFQTAVGHS	0.32109973	0.44045156
HLA-DPA1*01:03-DPB1*04:02	GIKMLGELLEESQMEA	0.32768312	0.013452773
HLA-DPA1*01:03-DPB1*04:02	GKNFVSQIVAENLHPK	0.4795285	0.92622006
HLA-DPA1*01:03-DPB1*04:02	GKNLVDFTFVENVVHG	0.48641995	0.5383074
HLA-DPA1*01:03-DPB1*04:02	GKSTLVHSLFLTDLYK	0.84964925	0.80961764
HLA-DPA1*01:03-DPB1*04:02	GKVKFASLEFSPGSKK	0.59497374	0.79279155
HLA-DPA1*01:03-DPB1*04:02	GKVVLELERFLPQPFT	0.72443396	0.9511188
HLA-DPA1*01:03-DPB1*04:02	GLLDLRQGMFAQLVAQ	0.6123093	0.2597006
HLA-DPA1*01:03-DPB1*04:02	GLNFYGMDYATSKDAR	0.26222932	0.91341925
HLA-DPA1*01:03-DPB1*04:02	GLVLLRGENLVSMTVE	0.6213183	0.30236387
HLA-DPA1*01:03-DPB1*04:02	GNAQVTQTKFLPNAPK	0.4230892	0.99711454
HLA-DPA1*01:03-DPB1*04:02	GNQLTTLEESVFHSVG	0.62733537	0.9630949
HLA-DPA1*01:03-DPB1*04:02	GPGLSLEEFIAFEHPE	0.51718044	0.9216391
HLA-DPA1*01:03-DPB1*04:02	GPNEAMVVSGFCRSPP	0.25894862	0.37684005
HLA-DPA1*01:03-DPB1*04:02	GPSSAYTQTQFHNLRN	0.5407568	0.9989411
HLA-DPA1*01:03-DPB1*04:02	GPVGVFEWEAFARGTK	0.67656535	0.99913996
HLA-DPA1*01:03-DPB1*04:02	GPVLVFEKILYKFCRD	0.5412301	0.12919475
HLA-DPA1*01:03-DPB1*04:02	GQLFFSSKFQKLETFK	0.8801793	0.9894686
HLA-DPA1*01:03-DPB1*04:02	GQRQLRPEHFQEVGYA	0.57004344	0.9951606
HLA-DPA1*01:03-DPB1*04:02	GRNGFKSHALQLNNRQ	0.2620744	0.99363744
HLA-DPA1*01:03-DPB1*04:02	GRPTIKNEKFLAGLST	0.54255307	0.98543847
HLA-DPA1*01:03-DPB1*04:02	GRSFSCSATLEVAGQL	0.39934126	0.06634958
HLA-DPA1*01:03-DPB1*04:02	GRVRVLEEQLVKAKEQ	0.27604997	0.8917702
HLA-DPA1*01:03-DPB1*04:02	GRVVAGQIFLDSEESE	0.4960965	0.9338584
HLA-DPA1*01:03-DPB1*04:02	GSDYINASFIDGYRQQ	0.39114925	0.7179234
HLA-DPA1*01:03-DPB1*04:02	GSFHASSSLTVKSGDE	0.32034627	0.63556087
HLA-DPA1*01:03-DPB1*04:02	GSGLEQSSFQWSPSGR	0.19667324	0.7496307
HLA-DPA1*01:03-DPB1*04:02	GSMYVPEDLLPVYKEK	0.38370195	0.9483285
HLA-DPA1*01:03-DPB1*04:02	GSQIQSEEFELNDEKA	0.43724176	0.99184287
HLA-DPA1*01:03-DPB1*04:02	GTAMTYTLFEYAKDNK	0.7213012	0.9992695
HLA-DPA1*01:03-DPB1*04:02	GTKNFMKNLFLLSTRQ	0.7020613	0.9650861
HLA-DPA1*01:03-DPB1*04:02	GTSILKEANWLVAGPG	0.40299615	0.7313632
HLA-DPA1*01:03-DPB1*04:02	GVDQFHGTEYVCCPQT	0.29026636	0.9964447
HLA-DPA1*01:03-DPB1*04:02	GVLDFEQAQLERIADS	0.43782988	0.8793362
HLA-DPA1*01:03-DPB1*04:02	GVPEFISVGYVDSHPI	0.3800809	0.9928516
HLA-DPA1*01:03-DPB1*04:02	GVSMLYSFFMPAAKLK	0.7964905	0.62485576
HLA-DPA1*01:03-DPB1*04:02	GYIFYTFSTVHPIPDE	0.517639	0.9127981
HLA-DPA1*01:03-DPB1*04:02	GYLLVGEALLLCTHEG	0.44255188	0.006967402
HLA-DPA1*01:03-DPB1*04:02	GYLLVGEKIINCLSSG	0.4218376	0.039213896
HLA-DPA1*01:03-DPB1*04:02	HAVYQAEHLLQTAGTC	0.39689252	0.56977236
HLA-DPA1*01:03-DPB1*04:02	HDIRWNFEKFLVGPDG	0.51282066	0.9984272
HLA-DPA1*01:03-DPB1*04:02	HDVTFYKTWYRSSRGE	0.4027499	0.96900684
HLA-DPA1*01:03-DPB1*04:02	HEELTVSQLLLCLREG	0.46913186	0.30223882
HLA-DPA1*01:03-DPB1*04:02	HGDQYKATDFVADRAG	0.31089994	0.9983531
HLA-DPA1*01:03-DPB1*04:02	HLKDWISETWVNLAMV	0.67281914	0.02489108
HLA-DPA1*01:03-DPB1*04:02	HPDALVGTGFEDDPQA	0.18126889	0.98869056
HLA-DPA1*01:03-DPB1*04:02	HPEYFTGTTFCVAVDS	0.57055527	0.82862025
HLA-DPA1*01:03-DPB1*04:02	HQNTFLHDSFQNVAAV	0.70848984	0.99929476
HLA-DPA1*01:03-DPB1*04:02	HTAFFHGQMLTTRGHH	0.42283148	0.6633279
HLA-DPA1*01:03-DPB1*04:02	HTGMMAENFLYGNEVS	0.4733298	0.6588041
HLA-DPA1*01:03-DPB1*04:02	HVGWEGAKYAVAVGSL	0.30634212	0.94055986
HLA-DPA1*01:03-DPB1*04:02	HVLVLRKSNFAEALAA	0.6359536	0.6100475
HLA-DPA1*01:03-DPB1*04:02	HYQFASGAFLHIKETV	0.7609498	0.9926445
HLA-DPA1*01:03-DPB1*04:02	IAALISEKLETLRNQG	0.4384697	0.997762
HLA-DPA1*01:03-DPB1*04:02	IAASFHSAVFSLLKAN	0.71726096	0.98917484
HLA-DPA1*01:03-DPB1*04:02	IAAVEMEHFLPLANLE	0.66226214	0.97977316
HLA-DPA1*01:03-DPB1*04:02	IAKQLFSSLFSGILKE	0.8658674	0.35203767
HLA-DPA1*01:03-DPB1*04:02	IAPNLTVIQFIKVFPR	0.5987	0.79763967
HLA-DPA1*01:03-DPB1*04:02	IASAFRNEEYNKSVQE	0.3174705	0.998246
HLA-DPA1*01:03-DPB1*04:02	IDRWYHPGCFVKNREE	0.18200366	0.8762479
HLA-DPA1*01:03-DPB1*04:02	IDTIYQTTDFSGIRNI	0.4883108	0.7440974
HLA-DPA1*01:03-DPB1*04:02	IEDFAHSSFQMALSKG	0.6541652	0.9954238
HLA-DPA1*01:03-DPB1*04:02	IEGRYATALYSAASKQ	0.43236637	0.96074784
HLA-DPA1*01:03-DPB1*04:02	IERLIKSYFLIVRKNI	0.78357446	0.74614316
HLA-DPA1*01:03-DPB1*04:02	IERLKSELHLLDFQGK	0.41138008	0.3037196
HLA-DPA1*01:03-DPB1*04:02	IFAVTEEFQPVYKELK	0.47755828	0.065891966
HLA-DPA1*01:03-DPB1*04:02	IGAQVYEQVLRSAYAK	0.44447768	0.26323816
HLA-DPA1*01:03-DPB1*04:02	IGASFFNSKYLELFQR	0.7366959	0.99728596
HLA-DPA1*01:03-DPB1*04:02	IGKNFLSLNYLAEYLQ	0.7394491	0.38220197
HLA-DPA1*01:03-DPB1*04:02	IGMDYIHELFSKDPTI	0.44896472	0.80951965
HLA-DPA1*01:03-DPB1*04:02	IGVVGGSDFEKVQEQL	0.4054372	0.99387753
HLA-DPA1*01:03-DPB1*04:02	IHQFLSEQFLESEQKQ	0.73978394	0.9988901
HLA-DPA1*01:03-DPB1*04:02	IKDVYDKVDYLSSLGK	0.417685	0.45353937
HLA-DPA1*01:03-DPB1*04:02	IKEKLFLEAFKALGGK	0.68788135	0.92592335
HLA-DPA1*01:03-DPB1*04:02	IKSFTVSLHKENKKEK	0.37498853	0.80419654
HLA-DPA1*01:03-DPB1*04:02	INTFYSEKLAEAQRRF	0.52465475	0.9906101
HLA-DPA1*01:03-DPB1*04:02	INYYQVADFKDALARV	0.5368702	0.76416403
HLA-DPA1*01:03-DPB1*04:02	IPEEALYKVYTFNSVR	0.56122035	0.9599103
HLA-DPA1*01:03-DPB1*04:02	IPGITLLNVSKLNILK	0.54096586	0.5030849
HLA-DPA1*01:03-DPB1*04:02	IPGRLNQTTFTATRPG	0.31306747	0.97402155
HLA-DPA1*01:03-DPB1*04:02	IPQNFIADYFETSSQC	0.609128	0.93191516
HLA-DPA1*01:03-DPB1*04:02	IPSAVYVAQLYHQVSK	0.61907214	0.99569625
HLA-DPA1*01:03-DPB1*04:02	IPVIEYEQFIAESGGP	0.51719785	0.9626954
HLA-DPA1*01:03-DPB1*04:02	IQEVFSSYKFNHLVPR	0.66057706	0.99588555
HLA-DPA1*01:03-DPB1*04:02	IRKTLNAGAYSKVVQE	0.34824508	0.9389621
HLA-DPA1*01:03-DPB1*04:02	ISGFAHSCFQYAIQKK	0.6544192	0.9465286
HLA-DPA1*01:03-DPB1*04:02	ISPKLLGELLQDNAKL	0.2883156	0.92513674
HLA-DPA1*01:03-DPB1*04:02	ISYIGLMTQSSLETHH	0.28669226	0.58517563
HLA-DPA1*01:03-DPB1*04:02	ITGSLSGSAMVNCFNR	0.21797508	0.02383155
HLA-DPA1*01:03-DPB1*04:02	ITGVEAENLLLTRGVD	0.23452374	0.8496898
HLA-DPA1*01:03-DPB1*04:02	ITIFSAPNYLDVYNNK	0.490672	0.8978559
HLA-DPA1*01:03-DPB1*04:02	ITISLDGVPFLMHDTT	0.3404932	0.51072615
HLA-DPA1*01:03-DPB1*04:02	ITKDLFQVAFNRVARG	0.5778453	0.9928997
HLA-DPA1*01:03-DPB1*04:02	ITPQYDFEVLRNLEPW	0.39931267	0.9526998
HLA-DPA1*01:03-DPB1*04:02	IVAFDAVLFEPSRHAA	0.50392765	0.98846835
HLA-DPA1*01:03-DPB1*04:02	IVDYISGGGFSNVFPR	0.37536648	0.9520049
HLA-DPA1*01:03-DPB1*04:02	IVEKLSSLPFQKIQHS	0.63672954	0.99781656
HLA-DPA1*01:03-DPB1*04:02	IVPLRYVKFQNVNSVT	0.66014683	0.99831617
HLA-DPA1*01:03-DPB1*04:02	IVVLEGASLETVKVGK	0.3552344	0.64416546
HLA-DPA1*01:03-DPB1*04:02	KAIDLFTDAIKLNPRL	0.3395475	0.10962385
HLA-DPA1*01:03-DPB1*04:02	KAIFSPELYENIAEWI	0.629706	0.9777301
HLA-DPA1*01:03-DPB1*04:02	KAKFVGDPALVLNDIH	0.4492922	0.9535855
HLA-DPA1*01:03-DPB1*04:02	KARFSGTWYAMAKKDP	0.6017806	0.9949835
HLA-DPA1*01:03-DPB1*04:02	KARIIYEDYISILSPK	0.7818682	0.9935471
HLA-DPA1*01:03-DPB1*04:02	KAVLGTSNFKVSASPL	0.40738106	0.9960925
HLA-DPA1*01:03-DPB1*04:02	KAYVVLGQFLVLKKDE	0.8164228	0.9590168
HLA-DPA1*01:03-DPB1*04:02	KDDALVITHYNRTRQQ	0.30988666	0.99320394
HLA-DPA1*01:03-DPB1*04:02	KDRLLASTLVHSVKKE	0.5565024	0.93830794
HLA-DPA1*01:03-DPB1*04:02	KDRLVTLEEFLKATEK	0.7093206	0.9955066
HLA-DPA1*01:03-DPB1*04:02	KDSLSVNEFKELVTQQ	0.564725	0.96917355
HLA-DPA1*01:03-DPB1*04:02	KDSLYNEGILIVWDPS	0.41617462	0.8421899
HLA-DPA1*01:03-DPB1*04:02	KEELMSSDLEETAGST	0.24945548	0.9718543
HLA-DPA1*01:03-DPB1*04:02	KEMFKINQFNLMASEM	0.7528768	0.9763342
HLA-DPA1*01:03-DPB1*04:02	KFHYLPFLPSTEDVYD	0.35818088	0.9866193
HLA-DPA1*01:03-DPB1*04:02	KFLLKAEPLAFTFSHD	0.6234048	0.64481145
HLA-DPA1*01:03-DPB1*04:02	KGAIRRALFLYSRSPS	0.6050046	0.9790867
HLA-DPA1*01:03-DPB1*04:02	KGQYFGELALVTNKPR	0.47836304	0.9787382
HLA-DPA1*01:03-DPB1*04:02	KGSVYATDFSNASTTG	0.3712206	0.78789586
HLA-DPA1*01:03-DPB1*04:02	KGSYTFVPWLLSFKRG	0.69849455	0.93853825
HLA-DPA1*01:03-DPB1*04:02	KHSIANAKFLETAKKD	0.57030463	0.9970931
HLA-DPA1*01:03-DPB1*04:02	KHYQFASGAFLHIKET	0.8110869	0.9991876
HLA-DPA1*01:03-DPB1*04:02	KIGILHENFQTLKAED	0.58803856	0.9934964
allele	peptide	affinity_pred	mass_pred
HLA-DPA1*01:03-DPB1*04:02	KITYKAENLGEVLRGD	0.39691958	0.85847396
HLA-DPA1*01:03-DPB1*04:02	KIWHHTFYNELRVAPE	0.5769348	0.885674
HLA-DPA1*01:03-DPB1*04:02	KKPAFNLSAFGTLSPS	0.71416694	0.9759022
HLA-DPA1*01:03-DPB1*04:02	KKVNIDFEPFKPINTS	0.57118416	0.99749595
HLA-DPA1*01:03-DPB1*04:02	KLAIDYGIKFLETSAK	0.52404666	0.46739212
HLA-DPA1*01:03-DPB1*04:02	KMREWFSETFQKVKEK	0.77565753	0.9993615
HLA-DPA1*01:03-DPB1*04:02	KNAFYIGSYQQCINEA	0.55001026	0.60223454
HLA-DPA1*01:03-DPB1*04:02	KNFLRVGHLVLIGGPD	0.43731543	0.9441851
HLA-DPA1*01:03-DPB1*04:02	KNGMAVAQFLESNPWV	0.6061464	0.93177444
HLA-DPA1*01:03-DPB1*04:02	KNKILIFGLFEETALA	0.7158243	0.06308236
HLA-DPA1*01:03-DPB1*04:02	KNTASLKYENYELTLK	0.6567242	0.9968195
HLA-DPA1*01:03-DPB1*04:02	KPEFTQEVFKGSVMEG	0.55776197	0.96634084
HLA-DPA1*01:03-DPB1*04:02	KPGQFIHTNWTGHGGT	0.1830029	0.7618171
HLA-DPA1*01:03-DPB1*04:02	KPGTMMPEAFLQEAQI	0.4170585	0.3531968
HLA-DPA1*01:03-DPB1*04:02	KPGTMSPEAFLQEAQV	0.3563945	0.6130212
HLA-DPA1*01:03-DPB1*04:02	KPGTMSPESFLEEAQI	0.34627157	0.53293836
HLA-DPA1*01:03-DPB1*04:02	KPKEKLVYAIFLKWPT	0.7892557	0.99716455
HLA-DPA1*01:03-DPB1*04:02	KPSINYYQVADFKDAL	0.6550546	0.8867744
HLA-DPA1*01:03-DPB1*04:02	KPVNTFVHEPLVDVQN	0.564541	0.99730444
HLA-DPA1*01:03-DPB1*04:02	KQRVKIAYEEIFVKNM	0.6746342	0.06917343
HLA-DPA1*01:03-DPB1*04:02	KRKEILSALYSPMDIQ	0.6741476	0.16485962
HLA-DPA1*01:03-DPB1*04:02	KSEWATHKFADCKAKR	0.40876618	0.9975352
HLA-DPA1*01:03-DPB1*04:02	KSKGFGFVSFERHEDA	0.4317474	0.95416963
HLA-DPA1*01:03-DPB1*04:02	KSKSMVDELFAEIVRQ	0.6908826	0.9971013
HLA-DPA1*01:03-DPB1*04:02	KSKTLKCSTLLVVGDN	0.4822913	0.7928801
HLA-DPA1*01:03-DPB1*04:02	KSVLWWLPVEKAFWRQ	0.5305718	0.2286962
HLA-DPA1*01:03-DPB1*04:02	KTEAVASSLYDILARG	0.5086951	0.59045655
HLA-DPA1*01:03-DPB1*04:02	KTFIIDYYFEVVQKLK	0.8514312	0.281771
HLA-DPA1*01:03-DPB1*04:02	KTGVHDADFESNVTAT	0.14064726	0.39149684
HLA-DPA1*01:03-DPB1*04:02	KTPLVSSPMDTVTEAG	0.27741423	0.5359035
HLA-DPA1*01:03-DPB1*04:02	KTVLIMELINNVAKAH	0.5628244	0.111412466
HLA-DPA1*01:03-DPB1*04:02	KTVWDWELMNDIKPIW	0.41026595	0.6823171
HLA-DPA1*01:03-DPB1*04:02	KVGSVVSVGWLRSKKA	0.35007352	0.8004075
HLA-DPA1*01:03-DPB1*04:02	KVILEDVAMLHIKPDQ	0.385528	0.41403627
HLA-DPA1*01:03-DPB1*04:02	KVLTDEQYQAVRAEPT	0.2595324	0.9343709
HLA-DPA1*01:03-DPB1*04:02	KVNFHFILFNNVDGHL	0.57871115	0.9962845
HLA-DPA1*01:03-DPB1*04:02	KVQIYNPAFFKYIHDR	0.5887407	0.9829463
HLA-DPA1*01:03-DPB1*04:02	KVSASPLLYTLIEKTM	0.58430713	0.78646487
HLA-DPA1*01:03-DPB1*04:02	KVWRDQHFVKIQVKDS	0.4428483	0.98822546
HLA-DPA1*01:03-DPB1*04:02	LAGYLAQQYLPLPTPK	0.6572166	0.98161376
HLA-DPA1*01:03-DPB1*04:02	LAILQLQENNRLEILK	0.3913171	0.009570943
HLA-DPA1*01:03-DPB1*04:02	LAKINTFYSEKLAEAQ	0.5824563	0.18307415
HLA-DPA1*01:03-DPB1*04:02	LAPLEGARFALVREDR	0.59286714	0.99920446
HLA-DPA1*01:03-DPB1*04:02	LDAFLTEQYLQTTNIK	0.7490832	0.9980442
HLA-DPA1*01:03-DPB1*04:02	LDEIQGGIWQSNKDTQ	0.12961064	0.8698198
HLA-DPA1*01:03-DPB1*04:02	LDKVLALELFEQITKG	0.7479127	0.9910321
HLA-DPA1*01:03-DPB1*04:02	LDKVVTTNYKPVANHQ	0.22482672	0.9961481
HLA-DPA1*01:03-DPB1*04:02	LDLITVEAFKPILSTR	0.5692186	0.9325509
HLA-DPA1*01:03-DPB1*04:02	LDSDIVASSFLKSDKN	0.5445397	0.99322736
HLA-DPA1*01:03-DPB1*04:02	LEALFTKELEKVYDPK	0.34496412	0.9977959
HLA-DPA1*01:03-DPB1*04:02	LEELSAEHYLPIFAHH	0.58775306	0.9809785
HLA-DPA1*01:03-DPB1*04:02	LEKRNSDLLLLVDTHK	0.30792156	0.047146548
HLA-DPA1*01:03-DPB1*04:02	LGADDLEGEAFLPLRE	0.5735152	0.9432313
HLA-DPA1*01:03-DPB1*04:02	LGEYYLQNAFLVAYTK	0.8088893	0.90457094
HLA-DPA1*01:03-DPB1*04:02	LGHFHTVTLLRSLTQG	0.4444725	0.3310207
HLA-DPA1*01:03-DPB1*04:02	LHSLVGQHILSVQQFT	0.52576417	0.72703254
HLA-DPA1*01:03-DPB1*04:02	LKDKMEGSDFESSGGR	0.30462056	0.97906667
HLA-DPA1*01:03-DPB1*04:02	LKEFALTNPEKSSTKE	0.24231918	0.68567705
HLA-DPA1*01:03-DPB1*04:02	LKEIHFLKWLDIYCPH	0.44649118	0.25920567
HLA-DPA1*01:03-DPB1*04:02	LKLIDRENFVDIVDAK	0.49861673	0.624098
HLA-DPA1*01:03-DPB1*04:02	LKRELERERLVTTALR	0.34853703	0.18364507
HLA-DPA1*01:03-DPB1*04:02	LLPFWYTLLYQAHREG	0.6511504	0.47795373
HLA-DPA1*01:03-DPB1*04:02	LMVLTEEPLLYIPPPP	0.5595358	0.12980779
HLA-DPA1*01:03-DPB1*04:02	LNNFLGTEPIILRNMG	0.4329995	0.7122439
HLA-DPA1*01:03-DPB1*04:02	LNRGFHQEVFLGKDLG	0.52564573	0.9892623
HLA-DPA1*01:03-DPB1*04:02	LNSIFWGTFAACRGLA	0.5595573	0.022892404
HLA-DPA1*01:03-DPB1*04:02	LNVINGILFIPLSQKD	0.72022253	0.50507116
HLA-DPA1*01:03-DPB1*04:02	LNYSHTMVATTWFPKQ	0.39564198	0.02754739
HLA-DPA1*01:03-DPB1*04:02	LPDQSFLWNVFQRVDK	0.7208251	0.9984768
HLA-DPA1*01:03-DPB1*04:02	LPEDAFKNFPFLEELQ	0.61642426	0.46316442
HLA-DPA1*01:03-DPB1*04:02	LPKEINLVDDYFELVQ	0.60804325	0.7947291
HLA-DPA1*01:03-DPB1*04:02	LPPIILDAGYFLPLRQ	0.64169896	0.9410001
HLA-DPA1*01:03-DPB1*04:02	LPQFSSIEYVVLRGPQ	0.5885802	0.9899249
HLA-DPA1*01:03-DPB1*04:02	LPRNFVVDYYETSSLC	0.46660054	0.66892725
HLA-DPA1*01:03-DPB1*04:02	LPRNMIENSMFEEEPD	0.34202126	0.9702719
HLA-DPA1*01:03-DPB1*04:02	LPRYEHASFIPSCTPD	0.26350862	0.98135376
HLA-DPA1*01:03-DPB1*04:02	LPSYEEVKYLPTYEES	0.24820484	0.83837587
HLA-DPA1*01:03-DPB1*04:02	LQAKIKAAQYQVNQAA	0.22377211	0.9335535
HLA-DPA1*01:03-DPB1*04:02	LQQFVDNFFQSVLAPG	0.7071778	0.9814828
HLA-DPA1*01:03-DPB1*04:02	LQSLEAVLIQTVYNTK	0.52832645	0.21771471
HLA-DPA1*01:03-DPB1*04:02	LQTVICILEMWNLHPS	0.35643327	0.000720169
HLA-DPA1*01:03-DPB1*04:02	LRALADDDFLTVTGKT	0.5242081	0.9718607
HLA-DPA1*01:03-DPB1*04:02	LREMWISSFEQSKKEA	0.54164594	0.9656189
HLA-DPA1*01:03-DPB1*04:02	LRIRFKPSLFQHVGTH	0.64635503	0.99745786
HLA-DPA1*01:03-DPB1*04:02	LSAIYGGTYMLNKPIE	0.3776301	0.5684236
HLA-DPA1*01:03-DPB1*04:02	LSKVWRDQHFVKIQVK	0.5771754	0.9982912
HLA-DPA1*01:03-DPB1*04:02	LTGFKPGLFSLTLNER	0.48000923	0.82801723
HLA-DPA1*01:03-DPB1*04:02	LVAFIISDFESVSKIT	0.74780095	0.45811707
HLA-DPA1*01:03-DPB1*04:02	LVKRLEYESFQCGQQM	0.5051569	0.81896913
HLA-DPA1*01:03-DPB1*04:02	LYQHAVEYFLHAIKYE	0.70759654	0.085051075
HLA-DPA1*01:03-DPB1*04:02	LYQHAVQYFLHVVKYE	0.70142674	0.16799666
HLA-DPA1*01:03-DPB1*04:02	MALMASLDAEKAQGQK	0.18146983	0.5669769
HLA-DPA1*01:03-DPB1*04:02	MDQHFRTTPLEKNAPV	0.33137128	0.9795534
HLA-DPA1*01:03-DPB1*04:02	MEKIWHHTFYNELRVA	0.72662264	0.99719876
HLA-DPA1*01:03-DPB1*04:02	MFLVNSFLKGGGGGGG	0.3815196	0.011547866
HLA-DPA1*01:03-DPB1*04:02	MHAINGFLFSNLPRLD	0.69217485	0.28963962
HLA-DPA1*01:03-DPB1*04:02	MNLLESAGFSRSNPYY	0.39746088	0.65861404
HLA-DPA1*01:03-DPB1*04:02	MPDDSYMVDYFKSISQ	0.54683584	0.9614135
HLA-DPA1*01:03-DPB1*04:02	MPEVRGALFGANANRK	0.37921616	0.62326276
HLA-DPA1*01:03-DPB1*04:02	MSWMKSYPFVLSANLH	0.6201034	0.11666997
HLA-DPA1*01:03-DPB1*04:02	MVGDVTGAQAYASTAK	0.1059229	0.7356909
HLA-DPA1*01:03-DPB1*04:02	NAALIGQKFAANSDLK	0.4245332	0.99617547
HLA-DPA1*01:03-DPB1*04:02	NAIKWNFTKFLIDKNG	0.5599575	0.9778271
HLA-DPA1*01:03-DPB1*04:02	NAKELVDYFLNVATAQ	0.5266081	0.15174237
HLA-DPA1*01:03-DPB1*04:02	NAKKIEFEQFLPMMQA	0.7669828	0.9863242
HLA-DPA1*01:03-DPB1*04:02	NAPVFHQASYLVSVPE	0.633161	0.99778956
HLA-DPA1*01:03-DPB1*04:02	NAQLAQYNFILVVGEK	0.60545105	0.41667908
HLA-DPA1*01:03-DPB1*04:02	NCGFSGNEYKKCATGN	0.14529513	0.27926114
HLA-DPA1*01:03-DPB1*04:02	NDHGFVVCAFNRTVSK	0.4708698	0.99434817
HLA-DPA1*01:03-DPB1*04:02	NDQWAWETLRDTVAPV	0.24055819	0.92358494
HLA-DPA1*01:03-DPB1*04:02	NDVAWNFEKFLVGPDG	0.5206682	0.9981762
HLA-DPA1*01:03-DPB1*04:02	NEPKFLDEPYEAIVPE	0.5488116	0.9989991
HLA-DPA1*01:03-DPB1*04:02	NEPVFTQDVFVGSVEE	0.57421535	0.8028671
HLA-DPA1*01:03-DPB1*04:02	NFAHVIFQNVAKSYLP	0.6149396	0.8386111
HLA-DPA1*01:03-DPB1*04:02	NGPVGVFEWEAFARGT	0.6640262	0.9833498
HLA-DPA1*01:03-DPB1*04:02	NGRIVATKPLYVALAQ	0.38173687	0.9317976
HLA-DPA1*01:03-DPB1*04:02	NHALQHVAYMNTLRFA	0.58564985	0.43242612
HLA-DPA1*01:03-DPB1*04:02	NHGEIKWIDFVRGAKE	0.42430088	0.93966913
HLA-DPA1*01:03-DPB1*04:02	NIIALQENELKKKADE	0.16394597	0.14073035
HLA-DPA1*01:03-DPB1*04:02	NIISIETPNTAPSSKK	0.17729023	0.009974946
HLA-DPA1*01:03-DPB1*04:02	NKDGLLGSRYKKAVFR	0.42708862	0.8474561
HLA-DPA1*01:03-DPB1*04:02	NKDLLLTSSYLSDSGS	0.56239	0.50048906
HLA-DPA1*01:03-DPB1*04:02	NKPTFSQTIALLNIYR	0.564104	0.5027219
HLA-DPA1*01:03-DPB1*04:02	NKQDLLAEKVLAGKSK	0.25993732	0.98296213
HLA-DPA1*01:03-DPB1*04:02	NLKEFALTNPEKSSTK	0.29238206	0.86288613
HLA-DPA1*01:03-DPB1*04:02	NLYPGVFETVEMLPSK	0.51711684	0.050429385
HLA-DPA1*01:03-DPB1*04:02	NNDGYIDYAEFAKSLQ	0.6074055	0.95408547
HLA-DPA1*01:03-DPB1*04:02	NNKYAASSYLSLTPEQ	0.7395481	0.9993604
HLA-DPA1*01:03-DPB1*04:02	NNLSFEHDEFLSNNLK	0.69215035	0.9946931
HLA-DPA1*01:03-DPB1*04:02	NNVMVIETWNKVRSPG	0.38983774	0.9958164
HLA-DPA1*01:03-DPB1*04:02	NPAAGSVILLENLRFH	0.45392552	0.4595898
HLA-DPA1*01:03-DPB1*04:02	NPRFEDGGYVVCNTRQ	0.15797906	0.7540173
HLA-DPA1*01:03-DPB1*04:02	NPRIRVESLLVTAISK	0.5639269	0.43967932
HLA-DPA1*01:03-DPB1*04:02	NPRIVLLDSSLEYKKG	0.3917546	0.327819
HLA-DPA1*01:03-DPB1*04:02	NPYHVVILFQPVTLPC	0.5145302	0.001791207
HLA-DPA1*01:03-DPB1*04:02	NQFREFKLSKVWRDQH	0.3929786	0.9428466
HLA-DPA1*01:03-DPB1*04:02	NRELIHISDWLPTLVK	0.57598937	0.2568002
HLA-DPA1*01:03-DPB1*04:02	NRLDLLHSTAFEELHK	0.7840442	0.99444664
HLA-DPA1*01:03-DPB1*04:02	NRNNFESEDYCMAVCK	0.4743819	0.80723894
HLA-DPA1*01:03-DPB1*04:02	NSRFATTFYQHLADSK	0.7475002	0.999214
HLA-DPA1*01:03-DPB1*04:02	NTAAYQSVRILSVSPI	0.4936815	0.7733396
HLA-DPA1*01:03-DPB1*04:02	NVKMLDFETFLPILQH	0.8092615	0.9892567
HLA-DPA1*01:03-DPB1*04:02	NVRFVSEAWQQVQQQL	0.5184209	0.9960338
HLA-DPA1*01:03-DPB1*04:02	PGGYVAYSKAATVTGK	0.16081572	0.7940122
HLA-DPA1*01:03-DPB1*04:02	PGRVLTTTALSTVSSG	0.2869992	0.2670376
HLA-DPA1*01:03-DPB1*04:02	PGSLLVHSFQQLGRID	0.5617125	0.91301185
HLA-DPA1*01:03-DPB1*04:02	PPDTGLYYDEYLKQVI	0.5805052	0.012056033
HLA-DPA1*01:03-DPB1*04:02	PPIAIVSPQFQEISLP	0.4405124	0.8282517
HLA-DPA1*01:03-DPB1*04:02	PPRDHVFQVNNFEALK	0.58235013	0.9975165
HLA-DPA1*01:03-DPB1*04:02	PSSAYTQTQFHNLRNT	0.5598535	0.96513397
HLA-DPA1*01:03-DPB1*04:02	PTFKFEDPKFEVIEKP	0.46510714	0.9619042
HLA-DPA1*01:03-DPB1*04:02	PVKIIETDFEKAHRSK	0.47495013	0.9878928
HLA-DPA1*01:03-DPB1*04:02	PVNTFVHEPLVDVQNV	0.52100915	0.9573253
HLA-DPA1*01:03-DPB1*04:02	QAKIKAAQYQVNQAAA	0.2266071	0.8982564
HLA-DPA1*01:03-DPB1*04:02	QAVFTSARQLPSARTS	0.22641939	0.5934392
HLA-DPA1*01:03-DPB1*04:02	QDRLVTLEEFLASTQR	0.6356716	0.9856267
HLA-DPA1*01:03-DPB1*04:02	QEDAYESIFFAINQYH	0.60515916	0.40214086
HLA-DPA1*01:03-DPB1*04:02	QEELNNQLFLYDTHQN	0.34683752	0.62246674
HLA-DPA1*01:03-DPB1*04:02	QEGEYYCTAFNRANHA	0.50930077	0.96727294
HLA-DPA1*01:03-DPB1*04:02	QEVFEKATFIKVPQNQ	0.611112	0.993116
HLA-DPA1*01:03-DPB1*04:02	QKAFAGTTLAMTKNAR	0.5167398	0.9176254
HLA-DPA1*01:03-DPB1*04:02	QNIVAGSTYLFSTKTH	0.4605945	0.9476452
HLA-DPA1*01:03-DPB1*04:02	QPAIIDGELYNEVKVE	0.4687597	0.9903674
HLA-DPA1*01:03-DPB1*04:02	QQELMDENFDLSKRLS	0.32767072	0.9868088
HLA-DPA1*01:03-DPB1*04:02	QQFTWEHSNLEVNKPK	0.33979803	0.90699434
HLA-DPA1*01:03-DPB1*04:02	QQFTWENSNLEVNKPK	0.35656455	0.7993758
HLA-DPA1*01:03-DPB1*04:02	QSMLLADKVLKLLGKE	0.5157593	0.37686425
HLA-DPA1*01:03-DPB1*04:02	QSWWQFDTFLLTKEGA	0.66383594	0.94625616
HLA-DPA1*01:03-DPB1*04:02	QTELQQEQLQTVVGTY	0.25945348	0.9169151
HLA-DPA1*01:03-DPB1*04:02	RAKLLNVGFLEALKED	0.73909587	0.9654784
HLA-DPA1*01:03-DPB1*04:02	RAKLLNVGFQEALKDY	0.5629529	0.9792946
HLA-DPA1*01:03-DPB1*04:02	RAKLLNVGYLEALKEE	0.6439303	0.9357457
HLA-DPA1*01:03-DPB1*04:02	RAPLVVGRFVNLRTEI	0.7234074	0.8386799
HLA-DPA1*01:03-DPB1*04:02	RASLINNAFQLVSIGK	0.64658725	0.9731744
HLA-DPA1*01:03-DPB1*04:02	RDEQYTALSNMPKKSS	0.21055402	0.0915757
HLA-DPA1*01:03-DPB1*04:02	RDHVVEGEPYAGYDRH	0.1759821	0.8862287
HLA-DPA1*01:03-DPB1*04:02	RDYFGAHTYELLAKPG	0.5697468	0.99765813
HLA-DPA1*01:03-DPB1*04:02	REDTFYVVSFRRDHLL	0.55995584	0.9706408
HLA-DPA1*01:03-DPB1*04:02	REMLQQSKILKVIRKN	0.5675811	0.89187795
HLA-DPA1*01:03-DPB1*04:02	RERMFNGEKINYTEGR	0.20702055	0.8795949
HLA-DPA1*01:03-DPB1*04:02	REYFKITLYGRTKELT	0.53671104	0.9185039
HLA-DPA1*01:03-DPB1*04:02	RFTFVTPTFYRVSPSR	0.76213723	0.98062706
HLA-DPA1*01:03-DPB1*04:02	RGETESEEFEKLKQKQ	0.28359324	0.7997394
HLA-DPA1*01:03-DPB1*04:02	RGLMSQPLMETCHSVG	0.36172813	0.019353116
HLA-DPA1*01:03-DPB1*04:02	RGQYFGELALVTNKPR	0.4591629	0.9761716
HLA-DPA1*01:03-DPB1*04:02	RHAYLQQTFSKIQFVE	0.73069954	0.5682064
HLA-DPA1*01:03-DPB1*04:02	RHFYYDGELFLSQNLE	0.75730187	0.91955537
HLA-DPA1*01:03-DPB1*04:02	RIAFLYWPLLESARPV	0.6274717	0.59457195
HLA-DPA1*01:03-DPB1*04:02	RKFHYLPFLPSTEDVY	0.51660115	0.99773103
HLA-DPA1*01:03-DPB1*04:02	RKVILRFTDFKLDGTG	0.5484113	0.931493
HLA-DPA1*01:03-DPB1*04:02	RLDQWLTTMLLRIKKT	0.75756776	0.96336573
HLA-DPA1*01:03-DPB1*04:02	RLQQNLFGGKFLVNVG	0.65552586	0.76361835
HLA-DPA1*01:03-DPB1*04:02	RNDYLSVSWLLAPGDV	0.5644506	0.76081455
HLA-DPA1*01:03-DPB1*04:02	RNSFISSALKSSEVDN	0.42405194	0.9645737
HLA-DPA1*01:03-DPB1*04:02	RNTFSRGIFLDTIVPK	0.723299	0.88325995
HLA-DPA1*01:03-DPB1*04:02	RPETYVATEFVALVPD	0.810581	0.99950826
HLA-DPA1*01:03-DPB1*04:02	RPKFEQVNLLDSNAVH	0.33902052	0.90258276
HLA-DPA1*01:03-DPB1*04:02	RPTIKNEKFLAGLSTD	0.47784516	0.8854764
HLA-DPA1*01:03-DPB1*04:02	RPVFQSAHYSVSVNED	0.384878	0.9847409
HLA-DPA1*01:03-DPB1*04:02	RPVFQSSHYTVNVNED	0.3471407	0.9883319
HLA-DPA1*01:03-DPB1*04:02	RQKLIAQDYKVSYSLA	0.42162764	0.992099
HLA-DPA1*01:03-DPB1*04:02	RQQVKETSFLRNTIAE	0.542388	0.70968926
HLA-DPA1*01:03-DPB1*04:02	RQSFGGSLFAYSPGGA	0.54191846	0.78912616
HLA-DPA1*01:03-DPB1*04:02	RRGFCFITFKEEEPVK	0.57394475	0.98026705
HLA-DPA1*01:03-DPB1*04:02	RSAGLAFSLYQAMAKD	0.7167566	0.9736395
HLA-DPA1*01:03-DPB1*04:02	RSSFGGVQMEQVQPNS	0.3246495	0.8902804
HLA-DPA1*01:03-DPB1*04:02	RTDIARTEYLSNADER	0.35744396	0.8770305
HLA-DPA1*01:03-DPB1*04:02	SADLRSPVYLTVLKHG	0.55664164	0.9005802
HLA-DPA1*01:03-DPB1*04:02	SAEMQGSELQVTMHDT	0.21822104	0.9715746
HLA-DPA1*01:03-DPB1*04:02	SAGLAFSLYQAMAKDQ	0.6490751	0.95843375
HLA-DPA1*01:03-DPB1*04:02	SASPLLYTLIEKTMQN	0.5398357	0.8706663
HLA-DPA1*01:03-DPB1*04:02	SATEYKNEEYQRSERN	0.22616783	0.99591064
HLA-DPA1*01:03-DPB1*04:02	SATLRAELLQKSTETA	0.24726063	0.97517145
HLA-DPA1*01:03-DPB1*04:02	SAVIHSENFQTLLDAG	0.60352635	0.9939226
HLA-DPA1*01:03-DPB1*04:02	SAYAKSEEFAVCRDGK	0.40936837	0.6978876
HLA-DPA1*01:03-DPB1*04:02	SAYLVAEKVVVITKHN	0.4463016	0.67156917
HLA-DPA1*01:03-DPB1*04:02	SCPLANSQYATIKEEK	0.38520393	0.52948594
HLA-DPA1*01:03-DPB1*04:02	SDGSFHASSSLTVKSG	0.3497668	0.8829764
HLA-DPA1*01:03-DPB1*04:02	SDKFVSELWKDVDRII	0.6361951	0.9975729
HLA-DPA1*01:03-DPB1*04:02	SDSFMNAVLWLRTHLG	0.51500964	0.34726962
HLA-DPA1*01:03-DPB1*04:02	SDVPLKTEEFEVTKTA	0.46108666	0.9974183
HLA-DPA1*01:03-DPB1*04:02	SEDHDVEYFLRLAHEL	0.46936172	0.6536241
HLA-DPA1*01:03-DPB1*04:02	SEVGLVSEHFSQAPQR	0.40659532	0.9842497
HLA-DPA1*01:03-DPB1*04:02	SEVLKSGRFVTVQTIS	0.612731	0.7360404
HLA-DPA1*01:03-DPB1*04:02	SFDYDHDAFLGAEEAK	0.4185611	0.40923357
HLA-DPA1*01:03-DPB1*04:02	SFEAQGALANIAVDKA	0.17722745	0.8150283
HLA-DPA1*01:03-DPB1*04:02	SFFKISYLTFLPSADE	0.768923	0.9286066
HLA-DPA1*01:03-DPB1*04:02	SFFSFLGEAFDGARDM	0.5751593	0.011335886
HLA-DPA1*01:03-DPB1*04:02	SGDFQMSPYAEYPKNP	0.47693682	0.9602787
HLA-DPA1*01:03-DPB1*04:02	SGEEFRMEKLNQLWEK	0.6081185	0.99266404
HLA-DPA1*01:03-DPB1*04:02	SGESQVLFETEISRKL	0.36921468	0.071620576
HLA-DPA1*01:03-DPB1*04:02	SGGFGYSPFLSITDGN	0.60707897	0.99862224
HLA-DPA1*01:03-DPB1*04:02	SGGTVLSTNWSDVGKR	0.35430536	0.8698735
HLA-DPA1*01:03-DPB1*04:02	SGHYQNALYLGDVSER	0.35513225	0.5755618
HLA-DPA1*01:03-DPB1*04:02	SGLLSLTSTLYLRLRK	0.83495116	0.06729844
HLA-DPA1*01:03-DPB1*04:02	SGPVVAMVWEGLNVVK	0.58877605	0.22024867
HLA-DPA1*01:03-DPB1*04:02	SHEVKAEGYEVAHGGR	0.21318719	0.947982
HLA-DPA1*01:03-DPB1*04:02	SHNFQLESVNKLYQDE	0.3722481	0.55357283
HLA-DPA1*01:03-DPB1*04:02	SINLQDETFLESNKMH	0.54745716	0.9217294
HLA-DPA1*01:03-DPB1*04:02	SIRYNYLLDVLERSPH	0.5283293	0.47074443
HLA-DPA1*01:03-DPB1*04:02	SKITYKAENLGEVLRG	0.49057484	0.97494364
HLA-DPA1*01:03-DPB1*04:02	SKKELNDIRFEFTPGR	0.40577835	0.9834989
HLA-DPA1*01:03-DPB1*04:02	SKSIATEIILEIKKAF	0.57743895	0.14095421
HLA-DPA1*01:03-DPB1*04:02	SLDFATEPYNAARPYS	0.37826765	0.9473338
HLA-DPA1*01:03-DPB1*04:02	SLDFFSDSFFNSAVQK	0.7735579	0.9488508
HLA-DPA1*01:03-DPB1*04:02	SLREMWISSFEQSKKE	0.5661818	0.98873365
HLA-DPA1*01:03-DPB1*04:02	SLSFLSNSLKKLVPFQ	0.6852872	0.5073086
HLA-DPA1*01:03-DPB1*04:02	SMALFESNSFEKTILE	0.7063264	0.94757444
HLA-DPA1*01:03-DPB1*04:02	SNAYAREEFASTCPDD	0.4651227	0.9395264
HLA-DPA1*01:03-DPB1*04:02	SNEKKYFAATQFEPLA	0.9212159	0.99482405
HLA-DPA1*01:03-DPB1*04:02	SNNKYAASSYLSLTPE	0.76720685	0.99962157
HLA-DPA1*01:03-DPB1*04:02	SNPEYTTVSWLKDGTS	0.3112325	0.98509663
HLA-DPA1*01:03-DPB1*04:02	SPDQINGESFQNVSKN	0.49570805	0.999259
HLA-DPA1*01:03-DPB1*04:02	SPEILEGSQFVETAEE	0.5294933	0.9883152
HLA-DPA1*01:03-DPB1*04:02	SPGLKVPVFYALFTPQ	0.6178848	0.62446344
HLA-DPA1*01:03-DPB1*04:02	SPKLFYADHPFIFLVR	0.64275056	0.99051416
HLA-DPA1*01:03-DPB1*04:02	SPLLYTLIEKTMQNVK	0.54681545	0.8224924
HLA-DPA1*01:03-DPB1*04:02	SPRDFDAATYLALINA	0.6169252	0.993258
HLA-DPA1*01:03-DPB1*04:02	SPRSFHAAAYVPAGRG	0.34380493	0.9923803
HLA-DPA1*01:03-DPB1*04:02	SPSSLVGQQFGAVGVA	0.41259828	0.99295366
HLA-DPA1*01:03-DPB1*04:02	SPTFAGGLFSISKSYF	0.55467874	0.9312688
HLA-DPA1*01:03-DPB1*04:02	SPTMAGGLFAVSKKYF	0.4759501	0.9236908
HLA-DPA1*01:03-DPB1*04:02	SPWTSPTWLKTNGAVN	0.18477845	0.5070223
HLA-DPA1*01:03-DPB1*04:02	SPYEGYNYGSFENVSG	0.51883686	0.8909346
HLA-DPA1*01:03-DPB1*04:02	SREMLQQSKILKVIRK	0.63103694	0.9167161
HLA-DPA1*01:03-DPB1*04:02	SREQLAIAEFARSLLV	0.7025243	0.24784341
HLA-DPA1*01:03-DPB1*04:02	SRFFLQGIQLNTILPD	0.60885614	0.2727816
HLA-DPA1*01:03-DPB1*04:02	SRGFAFVYFENVDDAK	0.683906	0.99819833
HLA-DPA1*01:03-DPB1*04:02	SRGFAFVYFERIDDSK	0.7007735	0.9989376
HLA-DPA1*01:03-DPB1*04:02	SRGFGFVLFKDAASVD	0.5183699	0.9968341
HLA-DPA1*01:03-DPB1*04:02	SRGFGFVLFKESESVD	0.54860175	0.99833286
HLA-DPA1*01:03-DPB1*04:02	SRKLAAVTYNGVDNNK	0.4092325	0.6493386
HLA-DPA1*01:03-DPB1*04:02	SRQLVVSPLVSFSGDG	0.52054036	0.85293305
HLA-DPA1*01:03-DPB1*04:02	SSKLLSGVLFHSSPAL	0.6352082	0.98951924
HLA-DPA1*01:03-DPB1*04:02	SSQNTSSTVQYSTVVH	0.15559353	0.0186221
HLA-DPA1*01:03-DPB1*04:02	SSRFYVVMWKQVTQSY	0.5139195	0.7578094
HLA-DPA1*01:03-DPB1*04:02	SSRSVRPVEFEKVKVF	0.54114395	0.7927066
HLA-DPA1*01:03-DPB1*04:02	SSRWLYEAMAKAWEPW	0.47654846	0.62223876
HLA-DPA1*01:03-DPB1*04:02	SSSFAQQRFGAMGGGG	0.39370358	0.69711477
HLA-DPA1*01:03-DPB1*04:02	SSSMLREQILDLSKRY	0.44271764	0.99420226
HLA-DPA1*01:03-DPB1*04:02	SSTIKYLDFVFAVKNE	0.63042223	0.87721384
HLA-DPA1*01:03-DPB1*04:02	SSTLTALTTSVLKNNL	0.37322024	0.11417878
HLA-DPA1*01:03-DPB1*04:02	STCDMVSAAYASTKES	0.24968056	0.31134936
HLA-DPA1*01:03-DPB1*04:02	STDFFSEAFEHNGRPY	0.53166336	0.9774888
HLA-DPA1*01:03-DPB1*04:02	STIQSLAESTLQLRYH	0.37849653	0.01934084
HLA-DPA1*01:03-DPB1*04:02	STLTMESDKFICIREK	0.5308405	0.99124336
HLA-DPA1*01:03-DPB1*04:02	STPVSGSLFLASSAPH	0.50203437	0.95325375
HLA-DPA1*01:03-DPB1*04:02	STSFTNIAYDLCAKNK	0.46201393	0.87864083
HLA-DPA1*01:03-DPB1*04:02	SVDELVGIDYSLMKDP	0.3901949	0.575525
HLA-DPA1*01:03-DPB1*04:02	SVKKYYIHDHFIPIEK	0.7321174	0.99809045
HLA-DPA1*01:03-DPB1*04:02	SVLLAPSVFQQTVTRS	0.5590677	0.99285716
HLA-DPA1*01:03-DPB1*04:02	SVSFKSENFRHTKELN	0.57610327	0.99728763
HLA-DPA1*01:03-DPB1*04:02	SVTLLAAEFLKQVKPY	0.76339	0.7308917
HLA-DPA1*01:03-DPB1*04:02	SVVIIAAELLKNADEL	0.4610707	0.008268813
HLA-DPA1*01:03-DPB1*04:02	SYDWAGGVFLYTSKEK	0.61986125	0.9717399
HLA-DPA1*01:03-DPB1*04:02	SYEFRGSPFQVTRGDY	0.57609093	0.99936926
HLA-DPA1*01:03-DPB1*04:02	SYPGLVAKPFEKVTYR	0.52932256	0.99741095
HLA-DPA1*01:03-DPB1*04:02	SYQFAAVQFSTSYKTE	0.6305402	0.8519306
HLA-DPA1*01:03-DPB1*04:02	TAAYQSVRILSVSPIQ	0.50357014	0.4678611
HLA-DPA1*01:03-DPB1*04:02	TAFFHGQMLTTRGHHT	0.41399014	0.3568216
HLA-DPA1*01:03-DPB1*04:02	TASLKYENYELTLKSD	0.55368215	0.9979472
HLA-DPA1*01:03-DPB1*04:02	TDDKGHIIVDEFQNTN	0.29179573	0.9933947
HLA-DPA1*01:03-DPB1*04:02	TDTTLAVSTFAKLSSQ	0.6713736	0.99143684
HLA-DPA1*01:03-DPB1*04:02	TEAQKGFQDVEAQAAT	0.04887161	0.4944206
HLA-DPA1*01:03-DPB1*04:02	TERTIIVSMWAKISTQ	0.61378115	0.6687047
HLA-DPA1*01:03-DPB1*04:02	TETDVHGVMFQGNTVQ	0.22333366	0.66857105
HLA-DPA1*01:03-DPB1*04:02	TEVITGTLWNLSSHDS	0.39722	0.77020943
HLA-DPA1*01:03-DPB1*04:02	TGATLINEQWLLTTAK	0.49204925	0.9982225
HLA-DPA1*01:03-DPB1*04:02	TGENVEEAFLKCARTI	0.26351535	0.21502905
HLA-DPA1*01:03-DPB1*04:02	TGKFVIFGATSLQNTG	0.5487943	0.6663741
HLA-DPA1*01:03-DPB1*04:02	TGLYEGLDWLSNELSK	0.39445144	0.19388027
HLA-DPA1*01:03-DPB1*04:02	TGNYRIESVLSSSGKR	0.32189113	0.72881585
HLA-DPA1*01:03-DPB1*04:02	TGQIRGTPFISVQPGP	0.5550803	0.9986707
HLA-DPA1*01:03-DPB1*04:02	TGRFMWIKFSSDEELE	0.42630726	0.68970025
HLA-DPA1*01:03-DPB1*04:02	TGVFQDEELLFSHKLQ	0.5086847	0.9227287
HLA-DPA1*01:03-DPB1*04:02	THFIYSNLLHSTPMPA	0.69084364	0.79543096
HLA-DPA1*01:03-DPB1*04:02	THGVLHTKFWVVDQTH	0.43314132	0.9739709
HLA-DPA1*01:03-DPB1*04:02	THKWFATTDWIAIYQR	0.7330667	0.94310105
HLA-DPA1*01:03-DPB1*04:02	TIEFQREALENANTNT	0.18217191	0.24754739
HLA-DPA1*01:03-DPB1*04:02	TIFAVTEEFQPVYKEL	0.5595099	0.23473243
HLA-DPA1*01:03-DPB1*04:02	TIQFIQSYFVSDYDPT	0.6755037	0.18904737
HLA-DPA1*01:03-DPB1*04:02	TKKVIQYLAYVASSHK	0.56715447	0.93603104
HLA-DPA1*01:03-DPB1*04:02	TKSLFLGQKLNLIHSE	0.7500424	0.9965391
HLA-DPA1*01:03-DPB1*04:02	TLEEVYAGNFVEVVRN	0.67277616	0.97296
HLA-DPA1*01:03-DPB1*04:02	TLGNFAKATFDAISKT	0.6474089	0.83573854
HLA-DPA1*01:03-DPB1*04:02	TNEAKGTEFAESADAA	0.15550007	0.26611292
HLA-DPA1*01:03-DPB1*04:02	TNLEGRYLSHTLSASH	0.2857198	0.60358465
HLA-DPA1*01:03-DPB1*04:02	TNQAFEISLYGTVAES	0.6483665	0.7659367
HLA-DPA1*01:03-DPB1*04:02	TPEELERASLLQILPE	0.46409112	0.82866955
HLA-DPA1*01:03-DPB1*04:02	TPITFEVEEFVPCIPK	0.6591788	0.9983653
HLA-DPA1*01:03-DPB1*04:02	TPLFKVGKFLSAEEYQ	0.5703275	0.96411467
HLA-DPA1*01:03-DPB1*04:02	TPLVFQEVPYEDIRLR	0.6140703	0.9822561
HLA-DPA1*01:03-DPB1*04:02	TPPALSGTRVLASKTA	0.19861643	0.8301276
HLA-DPA1*01:03-DPB1*04:02	TPPRLVAPRFLEVETS	0.596566	0.9994977
HLA-DPA1*01:03-DPB1*04:02	TPSMVTEDWLVQNHQD	0.3444654	0.9342011
HLA-DPA1*01:03-DPB1*04:02	TQESATYIAEEYSRLR	0.5934058	0.6471745
HLA-DPA1*01:03-DPB1*04:02	TQQLLLATLQEAATTQ	0.23911886	0.0862227
HLA-DPA1*01:03-DPB1*04:02	TRQKLIAQDYKVSYSL	0.37254757	0.9958361
HLA-DPA1*01:03-DPB1*04:02	TSEIVGDKLVEVSTIG	0.35468906	0.7746609
HLA-DPA1*01:03-DPB1*04:02	TSNFAHVIFQNVAKSY	0.7634152	0.9994526
HLA-DPA1*01:03-DPB1*04:02	TSPVKGASFVTSTNPR	0.31302133	0.9782492
HLA-DPA1*01:03-DPB1*04:02	TSSFLDQRFQDADEKF	0.41753137	0.99628127
HLA-DPA1*01:03-DPB1*04:02	TTGLIPANYVKILGKR	0.41757315	0.86333305
HLA-DPA1*01:03-DPB1*04:02	TTKELVHTTLECVKKN	0.42334527	0.9426101
HLA-DPA1*01:03-DPB1*04:02	TTLVQNPLLLLENKPS	0.5054541	0.6385604
HLA-DPA1*01:03-DPB1*04:02	TVGYRVATFHDCEDAA	0.31997234	0.6256528
HLA-DPA1*01:03-DPB1*04:02	TVKQMRQGAFLVNTAR	0.49372637	0.7163387
HLA-DPA1*01:03-DPB1*04:02	TVQILGADFILSLGDN	0.64798826	0.3196889
HLA-DPA1*01:03-DPB1*04:02	TWPRFYDTRYNQETPM	0.29677913	0.86408377
HLA-DPA1*01:03-DPB1*04:02	TYLPDFRFTPFKQAVK	0.7110937	0.9842658
HLA-DPA1*01:03-DPB1*04:02	TYQLGQSEYLNVLQPQ	0.5750876	0.60620606
HLA-DPA1*01:03-DPB1*04:02	VAEILEAVTYTQASPK	0.44801047	0.81771773
HLA-DPA1*01:03-DPB1*04:02	VAHHTTAAFIRVVGSE	0.31105483	0.8492964
HLA-DPA1*01:03-DPB1*04:02	VANQTSATFLRVVGSE	0.5025594	0.9677845
HLA-DPA1*01:03-DPB1*04:02	VAPLFFADQFLQLSTS	0.85584956	0.9595518
HLA-DPA1*01:03-DPB1*04:02	VAQGLAGEPLLFVGRG	0.34606573	0.96959144
HLA-DPA1*01:03-DPB1*04:02	VAQLAGQLLIRLSHDR	0.45818475	0.66029495
HLA-DPA1*01:03-DPB1*04:02	VAQTLAKETFASTASQ	0.5470979	0.98090917
HLA-DPA1*01:03-DPB1*04:02	VDVQYLDEPMLTVHQT	0.37391213	0.98127383
HLA-DPA1*01:03-DPB1*04:02	VEHWIGHENFELINHD	0.5858234	0.9987171
HLA-DPA1*01:03-DPB1*04:02	VENQFREFKLSKVWRD	0.46193078	0.90751153
HLA-DPA1*01:03-DPB1*04:02	VEPIHADILLETYKRK	0.5042128	0.83253974
HLA-DPA1*01:03-DPB1*04:02	VERFETVGMEAATDEG	0.18820123	0.31168556
HLA-DPA1*01:03-DPB1*04:02	VESLVSQYFQTVTDYG	0.7626999	0.99860334
HLA-DPA1*01:03-DPB1*04:02	VFFSGDSYLVLHNGPE	0.5550594	0.63914216
HLA-DPA1*01:03-DPB1*04:02	VFHATAFELDTDGNPF	0.37159786	0.9813598
HLA-DPA1*01:03-DPB1*04:02	VFLIIKLLYEKGISLR	0.5025771	0.004170761
HLA-DPA1*01:03-DPB1*04:02	VGDVTGAQAYASTAKC	0.10146704	0.4153603
HLA-DPA1*01:03-DPB1*04:02	VGEFVSDVLLVPEKCQ	0.5546512	0.24164097
HLA-DPA1*01:03-DPB1*04:02	VGLFHLGEFVNVFCHG	0.6090588	0.17350361
HLA-DPA1*01:03-DPB1*04:02	VGRIVIGLFGKVVPKT	0.55094475	0.45056924
HLA-DPA1*01:03-DPB1*04:02	VGSFVGSGLLALVSIK	0.7334308	0.12827517
HLA-DPA1*01:03-DPB1*04:02	VGTALLASLWHHVAPV	0.59574604	0.9106472
HLA-DPA1*01:03-DPB1*04:02	VGVMTAQKYLQTRAVA	0.4080631	0.9916954
HLA-DPA1*01:03-DPB1*04:02	VGYVDDTQFVRFDNDA	0.33927238	0.9818263
HLA-DPA1*01:03-DPB1*04:02	VHKIIELLNVTELTQN	0.35760728	0.0033592
HLA-DPA1*01:03-DPB1*04:02	VHLFSGSQFESSRSGA	0.5276629	0.99771774
HLA-DPA1*01:03-DPB1*04:02	VHLPFEGGSLLQIPVK	0.5062651	0.9749878
HLA-DPA1*01:03-DPB1*04:02	VHSNFKAGLFIDKGVK	0.4760025	0.63168186
HLA-DPA1*01:03-DPB1*04:02	VKQHYGFVLYRTTLPQ	0.5746476	0.9959005
HLA-DPA1*01:03-DPB1*04:02	VKRAVMLLHTHTITSR	0.40075293	0.032259982
HLA-DPA1*01:03-DPB1*04:02	VKRLEYESFQCGQQMK	0.53228503	0.743035
HLA-DPA1*01:03-DPB1*04:02	VKVRLLISCWGHSEPS	0.35827357	0.00159208
HLA-DPA1*01:03-DPB1*04:02	VLKFAEVYFAQSQQKV	0.5960423	0.2765414
HLA-DPA1*01:03-DPB1*04:02	VLLLRSQPVLRVKAIM	0.4963055	0.1738993
HLA-DPA1*01:03-DPB1*04:02	VLVLRKSNFAEALAAH	0.5773704	0.5801611
HLA-DPA1*01:03-DPB1*04:02	VNDAFVTGEWGRAHKA	0.26422238	0.9275462
HLA-DPA1*01:03-DPB1*04:02	VNDFWQMAWQENSRVI	0.3285374	0.6847874
HLA-DPA1*01:03-DPB1*04:02	VNGILFVQYFHRVPFH	0.7460545	0.9751015
HLA-DPA1*01:03-DPB1*04:02	VPDHVVWSLFNTLFMN	0.792713	0.6091629
HLA-DPA1*01:03-DPB1*04:02	VPEFISVGYVDSHPIT	0.3151827	0.99778813
HLA-DPA1*01:03-DPB1*04:02	VPIGYKGSTFHRVIKD	0.5903714	0.9992849
HLA-DPA1*01:03-DPB1*04:02	VPKEHLLVSIPLLINH	0.6024352	0.8577174
HLA-DPA1*01:03-DPB1*04:02	VPKYLSQQWAKASGRG	0.3426406	0.9912194
HLA-DPA1*01:03-DPB1*04:02	VPLKGQAFLPLVPEPR	0.6675633	0.99349344
HLA-DPA1*01:03-DPB1*04:02	VPPFQWSTSPFSGLLH	0.5300144	0.71588933
HLA-DPA1*01:03-DPB1*04:02	VPRGQVVKGSVFLRNP	0.5300377	0.98988026
HLA-DPA1*01:03-DPB1*04:02	VPSIDVLNQNTLRIKE	0.25120026	0.27596685
HLA-DPA1*01:03-DPB1*04:02	VPSIYAPSTYAHLSPA	0.423	0.99548274
HLA-DPA1*01:03-DPB1*04:02	VQADHELFLQAFEKPT	0.5210333	0.58509654
HLA-DPA1*01:03-DPB1*04:02	VQASLAANTFTITGHA	0.35091856	0.79186994
HLA-DPA1*01:03-DPB1*04:02	VQGLLSETYLEAHRIV	0.60588175	0.98903716
HLA-DPA1*01:03-DPB1*04:02	VQKAFAGTTLAMTKNA	0.5053972	0.96013296
HLA-DPA1*01:03-DPB1*04:02	VQLQGGRFLMGTNSPD	0.3787104	0.5444354
HLA-DPA1*01:03-DPB1*04:02	VQQFYSHVFQISTDLQ	0.63569665	0.9976061
HLA-DPA1*01:03-DPB1*04:02	VQRVYQPFLTTCDGHR	0.32427987	0.054021716
HLA-DPA1*01:03-DPB1*04:02	VRDLLWAKFTNSDTPT	0.33898962	0.9757678
HLA-DPA1*01:03-DPB1*04:02	VRPAFKAVPVVSVSKA	0.3484491	0.9690239
HLA-DPA1*01:03-DPB1*04:02	VRYFANEPFADFHRVE	0.6687538	0.99892074
HLA-DPA1*01:03-DPB1*04:02	VSKVLVDHFGYTKDDK	0.32334074	0.7927543
HLA-DPA1*01:03-DPB1*04:02	VSTEFEWLPFGSVAAV	0.6544877	0.88654536
HLA-DPA1*01:03-DPB1*04:02	VSWDEYKVKFLASKGH	0.33961424	0.17833324
HLA-DPA1*01:03-DPB1*04:02	VTALSREQFFKVNGFS	0.6202099	0.8997966
HLA-DPA1*01:03-DPB1*04:02	VTSIVSGTLERSKNKE	0.20484968	0.92626256
HLA-DPA1*01:03-DPB1*04:02	VVNFESDKLKAVKGFR	0.37582454	0.8626315
HLA-DPA1*01:03-DPB1*04:02	VVVPLTVELMGTVAKQ	0.4448933	0.042492487
HLA-DPA1*01:03-DPB1*04:02	VVWLVSETFNYNAIDR	0.561144	0.8280822
HLA-DPA1*01:03-DPB1*04:02	VVYLASETFNYSAIDR	0.611469	0.96816254
HLA-DPA1*01:03-DPB1*04:02	WGPCEVLLSNALARLR	0.4614507	0.04402692
HLA-DPA1*01:03-DPB1*04:02	YAKIVEIPFNSTNKYQ	0.47097147	0.86682355
HLA-DPA1*01:03-DPB1*04:02	YEKYLGEEYVKAVGNL	0.5571466	0.9883849
HLA-DPA1*01:03-DPB1*04:02	YENIIALQENELKKKA	0.29662502	0.5549911
HLA-DPA1*01:03-DPB1*04:02	YFGFAVDFFVPSASSR	0.6092851	0.4278614
HLA-DPA1*01:03-DPB1*04:02	YGIFYATSFLDLYRNP	0.8515631	0.81943065
HLA-DPA1*01:03-DPB1*04:02	YLPDFRFTPFKQAVKE	0.74117684	0.9987277
HLA-DPA1*01:03-DPB1*04:02	YPEYAQSDFISAFHED	0.57571834	0.97877425
HLA-DPA1*01:03-DPB1*04:02	YPRFSPFFFLCTHHGE	0.37582666	0.021220282
HLA-DPA1*01:03-DPB1*04:02	YSTVFRSTDFFQSREN	0.61680263	0.99326
HLA-DPA1*01:03-DPB1*04:02	YSVYEAMAFAEVSKNQ	0.6148301	0.96120536
