# Supplementary material for: MHCII-peptide presentation: an assessment of the state-of-the-art prediction methods
Source: Front Immunol. 2024 Mar 12;15:1293706. doi: 10.3389/fimmu.2024.1293706 (PMC11027168; doi:10.3389/fimmu.2024.1293706)
Supplement: Supplementary file 2 [file DataSheet_2.zip › output/BERT/pos/16_HLA-DPA1_02_01_DPB1_01_01.csv]

allele	peptide	affinity_pred	mass_pred
HLA-DPA1*02:01-DPB1*01:01	AAAEKLFGNMEGDCPS	0.23034666	0.002680234
HLA-DPA1*02:01-DPB1*01:01	AAAKVYSLFREQDAPV	0.35731727	0.24894205
HLA-DPA1*02:01-DPB1*01:01	AAEKLFGNMEGDCPSD	0.19343108	0.002530519
HLA-DPA1*02:01-DPB1*01:01	AAGKRIVFYGDETWVK	0.38456327	0.23010954
HLA-DPA1*02:01-DPB1*01:01	AALEKDYEEVGADSAD	0.21102117	0.10396701
HLA-DPA1*02:01-DPB1*01:01	AALEKDYEEVGVDSVE	0.3075182	0.0727749
HLA-DPA1*02:01-DPB1*01:01	AAQKFLERAAVENLPT	0.4268912	0.90166605
HLA-DPA1*02:01-DPB1*01:01	AARARRFSGLSAELRN	0.3075139	0.20757231
HLA-DPA1*02:01-DPB1*01:01	AARRRDVHLSKEQESR	0.20365764	0.4510509
HLA-DPA1*02:01-DPB1*01:01	AASKQREMLMEDVGSE	0.31135046	0.087704234
HLA-DPA1*02:01-DPB1*01:01	ADEAEKALGPLLARDR	0.25476977	0.09818654
HLA-DPA1*02:01-DPB1*01:01	ADHEKALEEAKEKLRK	0.20383286	0.3763643
HLA-DPA1*02:01-DPB1*01:01	ADLQKQVTDLEAEREQ	0.32314956	0.9563424
HLA-DPA1*02:01-DPB1*01:01	ADNKRSLLSMLVEVHK	0.492839	0.21896689
HLA-DPA1*02:01-DPB1*01:01	ADRQKTKETLQSEEQQ	0.26274455	0.49309602
HLA-DPA1*02:01-DPB1*01:01	ADTKLANVLFARELAN	0.5979567	0.25427735
HLA-DPA1*02:01-DPB1*01:01	ADVEKHLELGKKLLAA	0.39102232	0.009002539
HLA-DPA1*02:01-DPB1*01:01	AEEAKTFDQLTPEESK	0.368569	0.5626105
HLA-DPA1*02:01-DPB1*01:01	AEEKTISAKYAEERDR	0.27054414	0.77871835
HLA-DPA1*02:01-DPB1*01:01	AEKTKLLIAAQKQKVV	0.3218573	0.24828696
HLA-DPA1*02:01-DPB1*01:01	AELDFLSHNLQKFSRA	0.40169233	0.28479308
HLA-DPA1*02:01-DPB1*01:01	AELIKTVDIEEADPPQ	0.33901635	0.35882378
HLA-DPA1*02:01-DPB1*01:01	AERRKRATVLESEGTR	0.33336893	0.46040908
HLA-DPA1*02:01-DPB1*01:01	AETERKKAVIEAEKIA	0.3868454	0.67981166
HLA-DPA1*02:01-DPB1*01:01	AFCDRKLGAWVCDRLA	0.3548698	0.000504381
HLA-DPA1*02:01-DPB1*01:01	AFHKLAMKYHPDKNKS	0.26693222	0.12010646
HLA-DPA1*02:01-DPB1*01:01	AGFDRHITIFSPEGRL	0.30296528	0.27275214
HLA-DPA1*02:01-DPB1*01:01	AGSKRLFFWMQEPKTD	0.39425576	0.024267819
HLA-DPA1*02:01-DPB1*01:01	AGSQRFGAVWTGDNTA	0.19729823	0.052347235
HLA-DPA1*02:01-DPB1*01:01	AGYKAAIVHNVDSDDL	0.28125685	0.73342204
HLA-DPA1*02:01-DPB1*01:01	AHIPNSIMTILEASGK	0.39785296	0.014656439
HLA-DPA1*02:01-DPB1*01:01	AHYPKQSFTMVADTPE	0.30491555	0.09388465
HLA-DPA1*02:01-DPB1*01:01	AKARLNQYFQKEKIQG	0.36580786	0.2694285
HLA-DPA1*02:01-DPB1*01:01	AKFKEGAEMESSKEDK	0.24394901	0.20231712
HLA-DPA1*02:01-DPB1*01:01	AKIKNQAIITDETNDS	0.24880454	0.06191337
HLA-DPA1*02:01-DPB1*01:01	AKKDPEGLFLQDNIVA	0.4675894	0.11956553
HLA-DPA1*02:01-DPB1*01:01	AKKEEIIKTLSKEEET	0.4071713	0.5982634
HLA-DPA1*02:01-DPB1*01:01	AKKQEIIKAYRKLALQ	0.41095665	0.13094147
HLA-DPA1*02:01-DPB1*01:01	AKPEASFQVWNKDSSS	0.3052332	0.11997563
HLA-DPA1*02:01-DPB1*01:01	AKQEKVSAQYLSEIEM	0.62408745	0.119591534
HLA-DPA1*02:01-DPB1*01:01	AKVLKTVTFANDLKPK	0.5743793	0.8107208
HLA-DPA1*02:01-DPB1*01:01	ALIRKHEAFESDLAAH	0.3026468	0.27547592
HLA-DPA1*02:01-DPB1*01:01	ALKKKGIAWWTDKNVK	0.24500808	0.19204985
HLA-DPA1*02:01-DPB1*01:01	ALQKEITTRYQLDPKF	0.38063622	0.21958876
HLA-DPA1*02:01-DPB1*01:01	ALQRQWDQVEQDLADE	0.3144395	0.925158
HLA-DPA1*02:01-DPB1*01:01	ALRAAAGPLARDTLSP	0.17713186	0.37761942
HLA-DPA1*02:01-DPB1*01:01	APGYEEEALTILSKKK	0.43099663	0.40069985
HLA-DPA1*02:01-DPB1*01:01	APINKAGSFLIRESET	0.4640485	0.3424217
HLA-DPA1*02:01-DPB1*01:01	APNLSKLVAEWEGQDS	0.31182665	0.041480582
HLA-DPA1*02:01-DPB1*01:01	APQRKCIIDILTEPKD	0.3943792	0.12432422
HLA-DPA1*02:01-DPB1*01:01	APQVRAASAPAKESPR	0.14469834	0.9991506
HLA-DPA1*02:01-DPB1*01:01	APRFDMPDFEDDGGPY	0.21844517	0.67252064
HLA-DPA1*02:01-DPB1*01:01	APSGRAYTSPLIDMFN	0.4073411	0.8495045
HLA-DPA1*02:01-DPB1*01:01	APSGTRVVQVLATDLD	0.33801472	0.988556
HLA-DPA1*02:01-DPB1*01:01	AQGQKKVEELEGEITT	0.3070609	0.6452061
HLA-DPA1*02:01-DPB1*01:01	AQLEEQLDNETKERQA	0.1999716	0.007221435
HLA-DPA1*02:01-DPB1*01:01	AQLEKDVSNLNKEKSA	0.23319906	0.021816174
HLA-DPA1*02:01-DPB1*01:01	AQLKDAGVYECESKNK	0.2534203	0.008169589
HLA-DPA1*02:01-DPB1*01:01	AQQCAKRNSYYVHQNA	0.164505	0.000908251
HLA-DPA1*02:01-DPB1*01:01	AQRLFTALFPFEKNCG	0.4867868	0.01554587
HLA-DPA1*02:01-DPB1*01:01	AQRLKGLGAFVIDSDH	0.42046058	0.22614351
HLA-DPA1*02:01-DPB1*01:01	AQTTKKVTQLDLDGPK	0.24724688	0.5126395
HLA-DPA1*02:01-DPB1*01:01	ARPKSSDVYVSYDYGK	0.30255187	0.30119234
HLA-DPA1*02:01-DPB1*01:01	ASERLPPPFPGLEPES	0.19154945	0.004425568
HLA-DPA1*02:01-DPB1*01:01	ASLEKIADPTLAEMGK	0.3708736	0.10876844
HLA-DPA1*02:01-DPB1*01:01	ASLSKLGDVYVNDAFG	0.44153774	0.3311369
HLA-DPA1*02:01-DPB1*01:01	ASQEIAEKALKKHKER	0.20110855	0.3202431
HLA-DPA1*02:01-DPB1*01:01	ASRPRVTEPISAESGE	0.18930934	0.7661228
HLA-DPA1*02:01-DPB1*01:01	ASVFHATAFELDTDGN	0.5836363	0.92279404
HLA-DPA1*02:01-DPB1*01:01	ATARASPRQEKDAPPL	0.032927584	0.07421143
HLA-DPA1*02:01-DPB1*01:01	ATDVKVTADMVKEALE	0.3176095	0.05326227
HLA-DPA1*02:01-DPB1*01:01	ATHEDAVAAMSKDKAN	0.054693833	0.3655421
HLA-DPA1*02:01-DPB1*01:01	ATHEEAVAAMSKDRAN	0.06474514	0.29653293
HLA-DPA1*02:01-DPB1*01:01	ATSRTFTAMGLEWEDA	0.45226324	0.07464497
HLA-DPA1*02:01-DPB1*01:01	ATTRTGSSFVGEFFNQ	0.5076081	0.022539366
HLA-DPA1*02:01-DPB1*01:01	AVARDDGLFSGDPNWF	0.12680946	0.004664753
HLA-DPA1*02:01-DPB1*01:01	AVEKTLQDMEKNPELS	0.2793019	0.24346752
HLA-DPA1*02:01-DPB1*01:01	AVQKLYEHIVADDRFT	0.4256935	0.875625
HLA-DPA1*02:01-DPB1*01:01	AYRKLSLTLHPDKNKD	0.35305542	0.58918667
HLA-DPA1*02:01-DPB1*01:01	CDNEKMIVAVEKDSFQ	0.35991043	0.008606753
HLA-DPA1*02:01-DPB1*01:01	CPQTKIIGSVSKEEEE	0.28172165	0.37761122
HLA-DPA1*02:01-DPB1*01:01	DAISKTYSYLTPDLWK	0.49391404	0.41929168
HLA-DPA1*02:01-DPB1*01:01	DAKKAASKTLLEKSQF	0.4398388	0.21542141
HLA-DPA1*02:01-DPB1*01:01	DASRGLATFCLDKDAL	0.35081494	0.025750186
HLA-DPA1*02:01-DPB1*01:01	DASRGLATFCLDKEAL	0.38155225	0.016737994
HLA-DPA1*02:01-DPB1*01:01	DAYDGKDYIALNEDLR	0.36597764	0.98863125
HLA-DPA1*02:01-DPB1*01:01	DDIKRVYSLFLDESRS	0.54204905	0.86031044
HLA-DPA1*02:01-DPB1*01:01	DDKAKLAPGTIVEVWK	0.42746517	0.51312387
HLA-DPA1*02:01-DPB1*01:01	DDQESVKSKVQYLKDR	0.2937325	0.09622915
HLA-DPA1*02:01-DPB1*01:01	DDRKEWLTNFMEDRRQ	0.4054533	0.69493484
HLA-DPA1*02:01-DPB1*01:01	DEAIRHFSTMLQEEPD	0.4330999	0.5075389
HLA-DPA1*02:01-DPB1*01:01	DEDHKKYSSQTSQDSG	0.18586175	0.08470312
HLA-DPA1*02:01-DPB1*01:01	DEHKKTMELLQSDMNQ	0.3527609	0.36316404
HLA-DPA1*02:01-DPB1*01:01	DEIAKYDGKWEVEEMK	0.29910415	0.11124067
HLA-DPA1*02:01-DPB1*01:01	DEIRKKYGLFKEENPY	0.32330176	0.12580587
HLA-DPA1*02:01-DPB1*01:01	DEQRRYVSSLTEEISK	0.49119774	0.9743994
HLA-DPA1*02:01-DPB1*01:01	DESESKTSEELQQDFV	0.361199	0.18400697
HLA-DPA1*02:01-DPB1*01:01	DFDDFNLEDAVKETSS	0.36714044	0.015091118
HLA-DPA1*02:01-DPB1*01:01	DFFRATSRLTTDFGNA	0.39254856	0.13227229
HLA-DPA1*02:01-DPB1*01:01	DFSSKLDNIYSSDKFY	0.40806764	0.005942386
HLA-DPA1*02:01-DPB1*01:01	DGKDYIALNEDLSSWT	0.32409865	0.9603054
HLA-DPA1*02:01-DPB1*01:01	DGLCSKTVEYHRLDQN	0.30689803	0.026641678
HLA-DPA1*02:01-DPB1*01:01	DGRCHLEDNLYKRSNE	0.2512428	0.002611652
HLA-DPA1*02:01-DPB1*01:01	DGSSYNNPCFVREASC	0.19805446	0.00182482
HLA-DPA1*02:01-DPB1*01:01	DHLRKEASDPQPEEAD	0.06850845	0.83190167
HLA-DPA1*02:01-DPB1*01:01	DIAHKQISPASIELSA	0.32270145	0.13325408
HLA-DPA1*02:01-DPB1*01:01	DIERGWILVTKEQHRQ	0.38706693	0.8571908
HLA-DPA1*02:01-DPB1*01:01	DIERVFKGKYKELNKE	0.4461113	0.5296725
HLA-DPA1*02:01-DPB1*01:01	DIGKKHSDPHLLERNG	0.12860428	0.108031034
HLA-DPA1*02:01-DPB1*01:01	DIGMDHQALLKQFDHL	0.30250874	0.0641003
HLA-DPA1*02:01-DPB1*01:01	DKEVKVFEFFGDHQEA	0.44884154	0.34951323
HLA-DPA1*02:01-DPB1*01:01	DKKGKIVDAVIQEHQP	0.32370073	0.77799815
HLA-DPA1*02:01-DPB1*01:01	DKLKEFGNTLEDKARE	0.3766964	0.19918719
HLA-DPA1*02:01-DPB1*01:01	DKMDQDLKISQKHINS	0.2527856	0.007918421
HLA-DPA1*02:01-DPB1*01:01	DKMTKTGSHPKLDRED	0.103015505	0.598014
HLA-DPA1*02:01-DPB1*01:01	DKPHVLVDLLVDDSGK	0.3908267	0.52085793
HLA-DPA1*02:01-DPB1*01:01	DKVQKCSHYLFSEEIT	0.5161022	0.016129421
HLA-DPA1*02:01-DPB1*01:01	DLASKRAVEFQEAQAY	0.38509798	0.2382843
HLA-DPA1*02:01-DPB1*01:01	DLDVVFASSSKCGKDK	0.21101233	0.35873038
HLA-DPA1*02:01-DPB1*01:01	DLLVRTQNSWTQDGMN	0.20255701	0.047604453
HLA-DPA1*02:01-DPB1*01:01	DLQKQVTDLEAEREQK	0.30716273	0.96697855
HLA-DPA1*02:01-DPB1*01:01	DMARLLEQWEKDDDIE	0.3186726	0.02135111
HLA-DPA1*02:01-DPB1*01:01	DNVEKLFPGFEIETVK	0.49207634	0.095480815
HLA-DPA1*02:01-DPB1*01:01	DPETQVVLINAVKDVA	0.40800393	0.72844046
HLA-DPA1*02:01-DPB1*01:01	DPGEKISATLKREFGE	0.30460796	0.30282992
HLA-DPA1*02:01-DPB1*01:01	DPHIKVDSGYRVHEEL	0.26352236	0.42985225
HLA-DPA1*02:01-DPB1*01:01	DPQLGRTLASLQAEYQ	0.351663	0.67964077
HLA-DPA1*02:01-DPB1*01:01	DQHSKKISKYTDDTEE	0.15166982	0.06928853
HLA-DPA1*02:01-DPB1*01:01	DQSAYDGKDYIALNED	0.33531418	0.9957207
HLA-DPA1*02:01-DPB1*01:01	DRPKAVSALATESGHP	0.1770841	0.23560913
HLA-DPA1*02:01-DPB1*01:01	DSDKKKGELMENDQDA	0.25357822	0.23356108
HLA-DPA1*02:01-DPB1*01:01	DSEEEAMETTPAKGKK	0.16394117	0.09133928
HLA-DPA1*02:01-DPB1*01:01	DSEKRKQYDTYGEEGL	0.28210413	0.009943013
HLA-DPA1*02:01-DPB1*01:01	DSGDKVAVEWDKDHGV	0.19577694	0.01810029
HLA-DPA1*02:01-DPB1*01:01	DSSKREGLLATHPRPG	0.12159932	0.7040645
HLA-DPA1*02:01-DPB1*01:01	DSTRGVAKMSLDPADL	0.24316879	0.07524623
HLA-DPA1*02:01-DPB1*01:01	DTAEKSVIAPSLEQYK	0.37180582	0.2908038
HLA-DPA1*02:01-DPB1*01:01	DTEFKKVTPLIHDRML	0.4120573	0.37014824
HLA-DPA1*02:01-DPB1*01:01	DTKLANVLFARELANQ	0.5291625	0.06272531
HLA-DPA1*02:01-DPB1*01:01	EAEEKTPLLVLDDVEL	0.45913506	0.03098379
HLA-DPA1*02:01-DPB1*01:01	EAKQMIAVADENQNHH	0.19277436	0.72767466
HLA-DPA1*02:01-DPB1*01:01	EALQRQWDQVEQDLAD	0.31740174	0.94944733
HLA-DPA1*02:01-DPB1*01:01	EAMSKLKPYFLTDGTG	0.33437684	0.010090542
HLA-DPA1*02:01-DPB1*01:01	EDGRTLSDYNIQKEST	0.2718903	0.7236493
HLA-DPA1*02:01-DPB1*01:01	EDHKKYSSQTSQDSGN	0.17703758	0.06555248
HLA-DPA1*02:01-DPB1*01:01	EDKTKEYELLSDELNQ	0.4808409	0.80003035
HLA-DPA1*02:01-DPB1*01:01	EDLFKKIVRASQESEA	0.25457126	0.11559524
HLA-DPA1*02:01-DPB1*01:01	EDQEKMKEMFKINQFN	0.40212184	0.08618142
HLA-DPA1*02:01-DPB1*01:01	EDSKTFDQLTPDESKE	0.3256099	0.50640947
HLA-DPA1*02:01-DPB1*01:01	EEAEKAQVAAEKAIKQ	0.1913876	0.88371533
HLA-DPA1*02:01-DPB1*01:01	EEAELQAKNLPKAERQ	0.14601554	0.1492261
HLA-DPA1*02:01-DPB1*01:01	EEAKRASKSATDVKVT	0.07936026	0.6007614
HLA-DPA1*02:01-DPB1*01:01	EEAKTFDQLTPEESKE	0.37853196	0.56012094
HLA-DPA1*02:01-DPB1*01:01	EEDGKERTDFQEENHI	0.24267031	0.032391302
HLA-DPA1*02:01-DPB1*01:01	EEFESLQKQEVKNLHQ	0.41536665	0.015343825
HLA-DPA1*02:01-DPB1*01:01	EEFKKYEMMKEHERRE	0.29954097	0.61527216
HLA-DPA1*02:01-DPB1*01:01	EEHRKALEEEEMEQVG	0.3710732	0.6761149
HLA-DPA1*02:01-DPB1*01:01	EEHRKQGEDFSRTFND	0.32180026	0.50079334
HLA-DPA1*02:01-DPB1*01:01	EEKEKMSGSASSENRE	0.124137275	0.20541093
HLA-DPA1*02:01-DPB1*01:01	EEKTISAKYAEERDRA	0.2560666	0.43618774
HLA-DPA1*02:01-DPB1*01:01	EEKTKKAERELSEQIQ	0.2877342	0.33730143
HLA-DPA1*02:01-DPB1*01:01	EELEKTFTFLQEEVRR	0.53729856	0.4837482
HLA-DPA1*02:01-DPB1*01:01	EEVVEIDGKQVQQKDV	0.22818953	0.034663472
HLA-DPA1*02:01-DPB1*01:01	EFEGKTLVSVTKEGLE	0.5121538	0.46535665
HLA-DPA1*02:01-DPB1*01:01	EFGEEALNSLQKTSAE	0.36982393	0.003266332
HLA-DPA1*02:01-DPB1*01:01	EIALKRNLPVNFEVAR	0.32812956	0.5576716
HLA-DPA1*02:01-DPB1*01:01	EIDAKAEEEFNIEKGR	0.34493175	0.0322363
HLA-DPA1*02:01-DPB1*01:01	EIEDAAFLAREKAKAD	0.2933694	0.024498615
HLA-DPA1*02:01-DPB1*01:01	EIGRSISTLMSDKQFH	0.37393054	0.17726901
HLA-DPA1*02:01-DPB1*01:01	EIPLKDKTLIEKERFY	0.48090702	0.08190749
HLA-DPA1*02:01-DPB1*01:01	EISEKEKEKYQEEFEH	0.33032444	0.028301287
HLA-DPA1*02:01-DPB1*01:01	EITLKHLEQFATEGLR	0.42248142	0.05673573
HLA-DPA1*02:01-DPB1*01:01	EKEEKALSSLQEELNK	0.42424476	0.21476439
HLA-DPA1*02:01-DPB1*01:01	EKKKVAQDQLRDKAPF	0.27588645	0.15655002
HLA-DPA1*02:01-DPB1*01:01	EKKQKKFDQLLAEEKT	0.47384578	0.21708703
HLA-DPA1*02:01-DPB1*01:01	EKQKAGLLTLEDHPNI	0.32580593	0.057721395
HLA-DPA1*02:01-DPB1*01:01	ELITVIKAPTSFGYDK	0.41392067	0.37625104
HLA-DPA1*02:01-DPB1*01:01	ELKKQHSDLEEEHRKQ	0.17315297	0.7251111
HLA-DPA1*02:01-DPB1*01:01	ELPKADTNQLADKGKL	0.13628386	0.15532134
HLA-DPA1*02:01-DPB1*01:01	ELPQLINANFPVDPQR	0.22271688	0.2509533
HLA-DPA1*02:01-DPB1*01:01	ELQQAVLHMEQRKQQQ	0.3419423	0.12992294
HLA-DPA1*02:01-DPB1*01:01	ELQRANSHFIEEQQAQ	0.35097235	0.21787815
HLA-DPA1*02:01-DPB1*01:01	ELQRHADEFLLDLGHH	0.46445054	0.73476255
HLA-DPA1*02:01-DPB1*01:01	ELVDSVLDVVRKEAES	0.3760781	0.029212516
HLA-DPA1*02:01-DPB1*01:01	ENEEQEYVQTVKSSKG	0.20406505	0.2209959
HLA-DPA1*02:01-DPB1*01:01	ENIKKLADQFLEEQKQ	0.52141136	0.41559482
HLA-DPA1*02:01-DPB1*01:01	ENMVKNAEKYAEEDRR	0.2736059	0.14283924
HLA-DPA1*02:01-DPB1*01:01	ENPEKRYNVLGAETVL	0.4469256	0.7922679
HLA-DPA1*02:01-DPB1*01:01	ENQKLKQHLEEEKQKK	0.23395796	0.18244016
HLA-DPA1*02:01-DPB1*01:01	EPEEVLKYSEFFTGSK	0.6238966	0.7381403
HLA-DPA1*02:01-DPB1*01:01	EPENKYLPELMAEKDS	0.40764123	0.47926426
HLA-DPA1*02:01-DPB1*01:01	EPIYLGGVFQLEKGDR	0.5692077	0.81713927
HLA-DPA1*02:01-DPB1*01:01	EPPARPGTLFSPENHD	0.12550491	0.2705143
HLA-DPA1*02:01-DPB1*01:01	EQESRHAASYSSDSEN	0.08546491	0.073722444
HLA-DPA1*02:01-DPB1*01:01	ERHQREKDFLLKEAVE	0.4215773	0.22417021
HLA-DPA1*02:01-DPB1*01:01	ERLGKIVSKIDGDKDG	0.21068162	0.4986477
HLA-DPA1*02:01-DPB1*01:01	ERLSKEYDQLLKEHSE	0.4480433	0.06949372
HLA-DPA1*02:01-DPB1*01:01	ERMRKYQMTGVEEVTQ	0.36998966	0.34669408
HLA-DPA1*02:01-DPB1*01:01	ERRLKKNLALSRESLV	0.39300725	0.19674125
HLA-DPA1*02:01-DPB1*01:01	ESARLATDALLDGGSE	0.3047679	0.9592285
HLA-DPA1*02:01-DPB1*01:01	ESEKKNSGALEKENQM	0.20969859	0.06501546
HLA-DPA1*02:01-DPB1*01:01	ESHAKADSAVSQEQLR	0.1441643	0.74951106
HLA-DPA1*02:01-DPB1*01:01	ETDKEQLTAEAKELRQ	0.21392862	0.57905954
HLA-DPA1*02:01-DPB1*01:01	ETDKIKEDILTDEDEK	0.3739952	0.31348887
HLA-DPA1*02:01-DPB1*01:01	ETERKKAVIEAEKIAQ	0.39358586	0.92404383
HLA-DPA1*02:01-DPB1*01:01	ETESKIYLLVKEEKRY	0.465697	0.09588425
HLA-DPA1*02:01-DPB1*01:01	ETLHKFASKPASEFVK	0.3642074	0.44720393
HLA-DPA1*02:01-DPB1*01:01	ETTRLVTSLEDDFDEE	0.44133532	0.21111222
HLA-DPA1*02:01-DPB1*01:01	EVAKYDLIWICDSGIR	0.27456516	0.028898394
HLA-DPA1*02:01-DPB1*01:01	EVDMKEVELNELEPEK	0.51500183	0.14496179
HLA-DPA1*02:01-DPB1*01:01	EVQKAVNTAQGLFQRW	0.24841197	0.035311908
HLA-DPA1*02:01-DPB1*01:01	EVVQREEEAIQLDGLN	0.38908085	0.16682193
HLA-DPA1*02:01-DPB1*01:01	FDGKKSSILQAESKKD	0.36953366	0.50041515
HLA-DPA1*02:01-DPB1*01:01	FGAAKNLSTFAVDGKD	0.28470182	0.049685374
HLA-DPA1*02:01-DPB1*01:01	FKDKDFAIDIIKSTHD	0.45431885	0.1611603
HLA-DPA1*02:01-DPB1*01:01	FKRKAGTSSLTECVLN	0.40985915	0.08163979
HLA-DPA1*02:01-DPB1*01:01	FLGKDLGGFDEDAEPR	0.22351637	0.1458293
HLA-DPA1*02:01-DPB1*01:01	FPKEALAHEKFTKELK	0.6309414	0.7237824
HLA-DPA1*02:01-DPB1*01:01	FPSAGPKEAPPWGKEQ	0.05874681	0.005536421
HLA-DPA1*02:01-DPB1*01:01	FREKLQAANAEDIKSG	0.30435804	0.7412235
HLA-DPA1*02:01-DPB1*01:01	FSEKSAGTVELDDQIQ	0.28341243	0.09171238
HLA-DPA1*02:01-DPB1*01:01	FSESHLVIITKEEEQK	0.38576883	0.1571323
HLA-DPA1*02:01-DPB1*01:01	FSETFQKVKEKLKIDS	0.3812818	0.00466312
HLA-DPA1*02:01-DPB1*01:01	FSSKLDNIYSSDKFYK	0.41649893	0.008964915
HLA-DPA1*02:01-DPB1*01:01	FVTKVSVGEFVGEGEG	0.36495206	0.07256796
HLA-DPA1*02:01-DPB1*01:01	GAIVKYTVAVREAGAL	0.30856097	0.6440162
HLA-DPA1*02:01-DPB1*01:01	GAKNPGVFLIHGPDEH	0.21488921	0.056169868
HLA-DPA1*02:01-DPB1*01:01	GCRELRSTKYISDGQC	0.4142574	0.024557643
HLA-DPA1*02:01-DPB1*01:01	GDKSKAFDFLSEETEA	0.46933895	0.21326795
HLA-DPA1*02:01-DPB1*01:01	GDLDKKDASINIENMQ	0.28525403	0.40206352
HLA-DPA1*02:01-DPB1*01:01	GDLDVVFASSSKCGKD	0.21489269	0.43160996
HLA-DPA1*02:01-DPB1*01:01	GDTKFVPNLPKEKLER	0.32560295	0.4553016
HLA-DPA1*02:01-DPB1*01:01	GENARITYFMEDSIPQ	0.38543084	0.042551972
HLA-DPA1*02:01-DPB1*01:01	GEPRFIAVGYVDDTQF	0.4006101	0.99939144
HLA-DPA1*02:01-DPB1*01:01	GEYEEALKMAVKQGNQ	0.24573079	0.00816445
HLA-DPA1*02:01-DPB1*01:01	GFISPKEYNVYQHDEL	0.3353205	0.19733909
HLA-DPA1*02:01-DPB1*01:01	GFLKTDGSFVVHDIPS	0.46300298	0.12802722
HLA-DPA1*02:01-DPB1*01:01	GGGRALPQLSDDIPFR	0.19020432	0.7820597
HLA-DPA1*02:01-DPB1*01:01	GHAKDACVISSDFHER	0.26906326	0.21954128
HLA-DPA1*02:01-DPB1*01:01	GHHETPLSASTKMLER	0.25536925	0.014164692
HLA-DPA1*02:01-DPB1*01:01	GIFMKPSELLKAEAHH	0.4088728	0.4656838
HLA-DPA1*02:01-DPB1*01:01	GKGAKNPGVFLIHGPD	0.19106603	0.1699877
HLA-DPA1*02:01-DPB1*01:01	GKGIKTKSPFEQHIKN	0.29114768	0.1670041
HLA-DPA1*02:01-DPB1*01:01	GKLKKDTYIENEKLIS	0.51241314	0.23037824
HLA-DPA1*02:01-DPB1*01:01	GKNLKEAVKMLEDSQR	0.29839805	0.13064298
HLA-DPA1*02:01-DPB1*01:01	GKTISLTDFLAEDGGT	0.6114579	0.34985965
HLA-DPA1*02:01-DPB1*01:01	GLGERKVVEINHEDLG	0.31898156	0.9050441
HLA-DPA1*02:01-DPB1*01:01	GMDYIHELFSKDPTIK	0.4038362	0.49470586
HLA-DPA1*02:01-DPB1*01:01	GMVRKSRAWVLEKKER	0.35997579	0.010321552
HLA-DPA1*02:01-DPB1*01:01	GNDRNIDVFNVEDQKR	0.33851963	0.2784615
HLA-DPA1*02:01-DPB1*01:01	GNEEMVQIDLPIKRYR	0.33935323	0.31883943
HLA-DPA1*02:01-DPB1*01:01	GPAGDATVASEKESVM	0.0749174	0.56805146
HLA-DPA1*02:01-DPB1*01:01	GPARKGAAAIEAEDRE	0.213516	0.9863413
HLA-DPA1*02:01-DPB1*01:01	GPARLQSSPLEDLLIE	0.5968693	0.8620408
HLA-DPA1*02:01-DPB1*01:01	GPLVKYSSDYFQAPSD	0.47860467	0.44736657
HLA-DPA1*02:01-DPB1*01:01	GPPVNYKTGNLYLRGP	0.36531433	0.42415792
HLA-DPA1*02:01-DPB1*01:01	GPQEKKVVVYLQKLDT	0.4834109	0.9180449
HLA-DPA1*02:01-DPB1*01:01	GPTADYVFPDLTEKAG	0.24171162	0.834537
HLA-DPA1*02:01-DPB1*01:01	GPVGVFEWEAFARGTK	0.6777618	0.9949951
HLA-DPA1*02:01-DPB1*01:01	GQHIKQLSRFASASIK	0.47407877	0.12063453
HLA-DPA1*02:01-DPB1*01:01	GQWKSITLFVQEDRAQ	0.5786264	0.062286884
HLA-DPA1*02:01-DPB1*01:01	GRAKARVRPAPDDAPR	0.040654693	0.7765018
HLA-DPA1*02:01-DPB1*01:01	GRLEKRNSDLLLLVDT	0.49449784	0.18725757
HLA-DPA1*02:01-DPB1*01:01	GRLLRGHNQYAYDGKD	0.20980448	0.9944328
HLA-DPA1*02:01-DPB1*01:01	GSEEDGKERTDFQEEN	0.14055826	0.11385927
HLA-DPA1*02:01-DPB1*01:01	GSFDKTASVFLLEKDR	0.5743959	0.06357565
HLA-DPA1*02:01-DPB1*01:01	GSGEKLVLADLLEPVK	0.60565346	0.73515826
HLA-DPA1*02:01-DPB1*01:01	GSGEKSFVASNDEGVA	0.3073071	0.51323295
HLA-DPA1*02:01-DPB1*01:01	GSQRFGAVWTGDNTAE	0.17448929	0.040390108
HLA-DPA1*02:01-DPB1*01:01	GSQRISSIYAREALIE	0.48514107	0.9035758
HLA-DPA1*02:01-DPB1*01:01	GVEKKSVAKLQDERTV	0.24391334	0.027389249
HLA-DPA1*02:01-DPB1*01:01	HCQKSGSPISSEERRR	0.16655278	0.004226612
HLA-DPA1*02:01-DPB1*01:01	HEEFKKYEMMKEHERR	0.33149207	0.73579687
HLA-DPA1*02:01-DPB1*01:01	HERRRYLESLGEEQRK	0.3946008	0.84208906
HLA-DPA1*02:01-DPB1*01:01	HFGDKQDKKIAPETRR	0.07278299	0.017002854
HLA-DPA1*02:01-DPB1*01:01	HFREKLQAANAEDIKS	0.29364178	0.57599986
HLA-DPA1*02:01-DPB1*01:01	HGKEQPLDEELKDAFQ	0.27320713	0.33861116
HLA-DPA1*02:01-DPB1*01:01	HGPEKLSEKFQRFTPF	0.47085962	0.3107533
HLA-DPA1*02:01-DPB1*01:01	HHLKGNQLWEYDPVKL	0.4187175	0.021162765
HLA-DPA1*02:01-DPB1*01:01	HKAKTSGKFSGEELDK	0.36922407	0.37228552
HLA-DPA1*02:01-DPB1*01:01	HLKDAQIFIQKKAVKN	0.33664227	0.06525395
HLA-DPA1*02:01-DPB1*01:01	HMETNAVGPSPSSDTR	0.029961776	0.005541397
HLA-DPA1*02:01-DPB1*01:01	HPADSVVSVLNKEKGS	0.32079056	0.061755203
HLA-DPA1*02:01-DPB1*01:01	HPESKHEILSVAEVTT	0.31651103	0.26175153
HLA-DPA1*02:01-DPB1*01:01	HPTDTEMKEEQKSNTA	0.08799372	0.045583762
HLA-DPA1*02:01-DPB1*01:01	HQLKINPYVLSDKDRA	0.4176648	0.6274313
HLA-DPA1*02:01-DPB1*01:01	HQNLKEFALTNPEKSS	0.3712312	0.7081374
HLA-DPA1*02:01-DPB1*01:01	HQPRTADEIPMEPGDI	0.10063838	0.24760433
HLA-DPA1*02:01-DPB1*01:01	HRKTKGGDLMLVHYEG	0.3924631	0.4386486
HLA-DPA1*02:01-DPB1*01:01	HRPKILIPGTLEPGHS	0.1954306	0.4007327
HLA-DPA1*02:01-DPB1*01:01	HSPRKSSSISEEKGDS	0.20147632	0.12815028
HLA-DPA1*02:01-DPB1*01:01	HSQQPLITYEKYDVTD	0.4584098	0.10048933
HLA-DPA1*02:01-DPB1*01:01	HTEEKTQWEHPKTGKR	0.09077061	0.15033902
HLA-DPA1*02:01-DPB1*01:01	HTKDVLSVAFSSDNRQ	0.37969843	0.56647503
HLA-DPA1*02:01-DPB1*01:01	HTKEDTYENLHKVLQG	0.30669215	0.016314616
HLA-DPA1*02:01-DPB1*01:01	IAGSKLSPRLQYFGQS	0.34951657	0.021207657
HLA-DPA1*02:01-DPB1*01:01	IAKEIQVIPLQRDDED	0.5187528	0.7117884
HLA-DPA1*02:01-DPB1*01:01	IDAKAEEEFNIEKGRL	0.34459558	0.088820614
HLA-DPA1*02:01-DPB1*01:01	IDAKKTSCEFTGDILR	0.4316972	0.033473257
HLA-DPA1*02:01-DPB1*01:01	IDTQKIQERWLQDNLT	0.3828426	0.57277024
HLA-DPA1*02:01-DPB1*01:01	IFEKGGSYLGREVALD	0.34546435	0.011673892
HLA-DPA1*02:01-DPB1*01:01	IFMKPSELLKAEAHHA	0.3571655	0.16901661
HLA-DPA1*02:01-DPB1*01:01	IGEKNSSQSEEDDIER	0.10806523	0.24773078
HLA-DPA1*02:01-DPB1*01:01	IHTEKDLVTSLKDYIK	0.3068488	0.107994124
HLA-DPA1*02:01-DPB1*01:01	IKDQKGGLHSLQEIRV	0.33551773	0.044670228
HLA-DPA1*02:01-DPB1*01:01	IKRNKDAGKWNDDACH	0.048488777	0.002934614
HLA-DPA1*02:01-DPB1*01:01	ILEEKNKVSMAPDGNG	0.08587084	0.013296558
HLA-DPA1*02:01-DPB1*01:01	IMEKTAEHFQEAMEES	0.36281252	0.164912
HLA-DPA1*02:01-DPB1*01:01	INDKDMSYMTVDNFQR	0.3398079	0.17099582
HLA-DPA1*02:01-DPB1*01:01	INLYLQREFEKDEKPR	0.3976513	0.7768649
HLA-DPA1*02:01-DPB1*01:01	INQKGIDPFSLDALSK	0.41376296	0.077246636
HLA-DPA1*02:01-DPB1*01:01	IPLKDKTLIEKERFYE	0.4954162	0.35859996
HLA-DPA1*02:01-DPB1*01:01	IQGGKQETQLLEDYVE	0.40305394	0.26004577
HLA-DPA1*02:01-DPB1*01:01	IQTDILKQATKDRVSD	0.26136765	0.027241398
HLA-DPA1*02:01-DPB1*01:01	IQVKLFVVPADEAQAR	0.3791975	0.91869134
HLA-DPA1*02:01-DPB1*01:01	IRCKDDSQFSEEGSSE	0.17600197	0.000826548
HLA-DPA1*02:01-DPB1*01:01	IRDRKAQQVFVDEGHT	0.27505168	0.8029081
HLA-DPA1*02:01-DPB1*01:01	IRLAKVDATEESDLAQ	0.2308369	0.20355017
HLA-DPA1*02:01-DPB1*01:01	ISAKLNKPFLFDTKPL	0.3607584	0.12497109
HLA-DPA1*02:01-DPB1*01:01	ISKEANNYEEDPNKPT	0.062004488	0.13865666
HLA-DPA1*02:01-DPB1*01:01	ISLKKVLQTSLPEPLR	0.50255257	0.2913717
HLA-DPA1*02:01-DPB1*01:01	ISLQKQNSDMQAELQK	0.24989644	0.19434363
HLA-DPA1*02:01-DPB1*01:01	ISMKLFQLMVEHTPDE	0.37519133	0.31252524
HLA-DPA1*02:01-DPB1*01:01	ITKEEEQKADPKEVSN	0.046448544	0.16412152
HLA-DPA1*02:01-DPB1*01:01	ITKRQITQNTDYRLNP	0.222555	0.26553285
HLA-DPA1*02:01-DPB1*01:01	ITVIKAPTSFGYDKPH	0.28193903	0.7385033
HLA-DPA1*02:01-DPB1*01:01	IVPETNLKELIKDRHC	0.20414583	0.001711777
HLA-DPA1*02:01-DPB1*01:01	KAAKLKEKYEKDIAAY	0.25202048	0.16191818
HLA-DPA1*02:01-DPB1*01:01	KADRAGVLAGHDNRVS	0.12489757	0.97801894
HLA-DPA1*02:01-DPB1*01:01	KALKVLDNYLTSPLPE	0.52167195	0.07213353
HLA-DPA1*02:01-DPB1*01:01	KAVKKTSLFEEDKEDD	0.494444	0.08512367
HLA-DPA1*02:01-DPB1*01:01	KAVKNFTEVHPDYGSH	0.19953293	0.48448354
HLA-DPA1*02:01-DPB1*01:01	KDKKRFEKANQDSGPG	0.14831124	0.92394817
HLA-DPA1*02:01-DPB1*01:01	KDPKGPPLWEEDPGAK	0.12355825	0.021096623
HLA-DPA1*02:01-DPB1*01:01	KDRQKLVSSQEQDREQ	0.25842333	0.519261
HLA-DPA1*02:01-DPB1*01:01	KEETQPPVALKKEGIR	0.20049816	0.1808657
HLA-DPA1*02:01-DPB1*01:01	KEFEPLLNWMKDKALK	0.40848854	0.07210735
HLA-DPA1*02:01-DPB1*01:01	KEKQKAGLLTLEDHPN	0.3157554	0.7486966
HLA-DPA1*02:01-DPB1*01:01	KEPAVLELEGKKWRVE	0.359006	0.078231975
HLA-DPA1*02:01-DPB1*01:01	KEQGKFYDHLLRDCIS	0.51106846	0.022907633
HLA-DPA1*02:01-DPB1*01:01	KGEKGIMVLAGDTLPI	0.39326715	0.06857149
HLA-DPA1*02:01-DPB1*01:01	KIEQELTAAKKHGTKN	0.2026584	0.14691807
HLA-DPA1*02:01-DPB1*01:01	KIIKRVIALEGDIVRT	0.37533113	0.17484966
HLA-DPA1*02:01-DPB1*01:01	KKEGKLLTKSQREARA	0.2100117	0.32007948
HLA-DPA1*02:01-DPB1*01:01	KKGKIVDAVIQEHQPS	0.3482507	0.8930623
HLA-DPA1*02:01-DPB1*01:01	KKNPIAKIHSDLAEER	0.3099602	0.9128567
HLA-DPA1*02:01-DPB1*01:01	KKQKDKVAELENSEFR	0.40542397	0.32188928
HLA-DPA1*02:01-DPB1*01:01	KKQVKVVTLAIGDGAN	0.24935888	0.56960136
HLA-DPA1*02:01-DPB1*01:01	KKSYVNGGFAVDKSDT	0.29853296	0.47086936
HLA-DPA1*02:01-DPB1*01:01	KKVEELEGEITTLNHK	0.3661397	0.78139305
HLA-DPA1*02:01-DPB1*01:01	KLLELALQQYPRGSSD	0.33858865	0.05837927
HLA-DPA1*02:01-DPB1*01:01	KLQDLTLRDLEKQERE	0.33156908	0.030053323
HLA-DPA1*02:01-DPB1*01:01	KMGRKDSLDLEEEAAS	0.30758184	0.043225676
HLA-DPA1*02:01-DPB1*01:01	KMMKENVAFEQEKEGK	0.33344308	0.026162028
HLA-DPA1*02:01-DPB1*01:01	KMTKTGSHPKLDREDL	0.13163894	0.1289537
HLA-DPA1*02:01-DPB1*01:01	KNGKGSVLPNSDKKAD	0.110229395	0.33610874
HLA-DPA1*02:01-DPB1*01:01	KNPIAKIHSDLAEERG	0.31335947	0.9570955
HLA-DPA1*02:01-DPB1*01:01	KPEASFQVWNKDSSSK	0.31577957	0.4138359
HLA-DPA1*02:01-DPB1*01:01	KPGSETIIPDPAGKLK	0.103185736	0.9460171
HLA-DPA1*02:01-DPB1*01:01	KPKKEDSSPKEETDKW	0.07427699	0.04938864
HLA-DPA1*02:01-DPB1*01:01	KPRDNKQAGVFEPTIV	0.33998993	0.21506898
HLA-DPA1*02:01-DPB1*01:01	KPSKASELNLDELPPL	0.39521033	0.40062562
HLA-DPA1*02:01-DPB1*01:01	KPVKPHSSFKPDNHVR	0.071114555	0.71784544
HLA-DPA1*02:01-DPB1*01:01	KQELVTQNELLKQQVK	0.410241	0.16237156
HLA-DPA1*02:01-DPB1*01:01	KQKDKVAELENSEFRA	0.43618578	0.124749884
HLA-DPA1*02:01-DPB1*01:01	KRIHKELNDLARDPPA	0.21189864	0.48541656
HLA-DPA1*02:01-DPB1*01:01	KRINKELSDLARDPPA	0.24778922	0.5986852
HLA-DPA1*02:01-DPB1*01:01	KRSKELNLVLDEIKRA	0.4569072	0.14689592
HLA-DPA1*02:01-DPB1*01:01	KRYTKEYTEYNEEKKK	0.3121979	0.52728724
HLA-DPA1*02:01-DPB1*01:01	KSRKHINTWVAEKTEG	0.2448443	0.07881216
HLA-DPA1*02:01-DPB1*01:01	KTKEGVMYVGAKTKEN	0.17422897	0.22970097
HLA-DPA1*02:01-DPB1*01:01	KTSVVVGTWNQEEHIE	0.33799562	0.040996358
HLA-DPA1*02:01-DPB1*01:01	KVFKLQETEMMDPELD	0.5018887	0.015372515
HLA-DPA1*02:01-DPB1*01:01	KVGKKYIKALSEEKDE	0.35590506	0.954371
HLA-DPA1*02:01-DPB1*01:01	KVGKNEAVLEWDQLPV	0.42650536	0.45136052
HLA-DPA1*02:01-DPB1*01:01	KVRDKLNNLVLFDKAT	0.38105887	0.016881254
HLA-DPA1*02:01-DPB1*01:01	KYSKSGIACFLKEDDS	0.435373	0.005568515
HLA-DPA1*02:01-DPB1*01:01	LAAEKHQVEALKNMQH	0.22006463	0.36172804
HLA-DPA1*02:01-DPB1*01:01	LAAKNLTDFAEQYSIQ	0.37093723	0.11866877
HLA-DPA1*02:01-DPB1*01:01	LAEFAFSLYRQLAHQS	0.6285988	0.9888428
HLA-DPA1*02:01-DPB1*01:01	LAKFKEGAEMESSKED	0.2806319	0.071307
HLA-DPA1*02:01-DPB1*01:01	LALKGSVAFPAENGVQ	0.30758277	0.07787742
HLA-DPA1*02:01-DPB1*01:01	LAYDGKDYIALNEDLR	0.37633958	0.9726807
HLA-DPA1*02:01-DPB1*01:01	LDFSSKLDNIYSSDKF	0.38946676	0.010730306
HLA-DPA1*02:01-DPB1*01:01	LDHAVLLQVIKEQQVQ	0.51117766	0.116091266
HLA-DPA1*02:01-DPB1*01:01	LDKLKEFGNTLEDKAR	0.35517982	0.2145361
HLA-DPA1*02:01-DPB1*01:01	LEEFGRFASFEAQGAL	0.39643914	0.7772856
HLA-DPA1*02:01-DPB1*01:01	LEGRYFSGALPDDEDV	0.31285346	0.6574583
HLA-DPA1*02:01-DPB1*01:01	LEHKKAKEDFLVYKLE	0.55848753	0.623266
HLA-DPA1*02:01-DPB1*01:01	LEQQRLAVQQVEEAQQ	0.31917298	0.9829912
HLA-DPA1*02:01-DPB1*01:01	LESNKIPELDMTEVVA	0.33048162	0.034994747
HLA-DPA1*02:01-DPB1*01:01	LGAKTWDTETEDLTEN	0.2491413	0.7238859
HLA-DPA1*02:01-DPB1*01:01	LGERKVVEINHEDLGH	0.32356042	0.70499325
HLA-DPA1*02:01-DPB1*01:01	LGKDHTQVVSLKDKLE	0.26111674	0.2852361
HLA-DPA1*02:01-DPB1*01:01	LGPKGMDKMIQDGKGD	0.09954488	0.053453315
HLA-DPA1*02:01-DPB1*01:01	LHLRLSPPPSQSDQLL	0.19181505	0.55615455
HLA-DPA1*02:01-DPB1*01:01	LHNVYPEMFVPDLTPT	0.36108407	0.1341497
HLA-DPA1*02:01-DPB1*01:01	LHSKITPPSQQREMEN	0.0969902	0.08079879
HLA-DPA1*02:01-DPB1*01:01	LISKEANNYEEDPNKP	0.1154333	0.05690999
allele	peptide	affinity_pred	mass_pred
HLA-DPA1*02:01-DPB1*01:01	LITVIKAPTSFGYDKP	0.3550345	0.4130954
HLA-DPA1*02:01-DPB1*01:01	LKEFALTNPEKSSTKE	0.3584225	0.72312117
HLA-DPA1*02:01-DPB1*01:01	LKERVLIPVKQYPKFN	0.410174	0.3003387
HLA-DPA1*02:01-DPB1*01:01	LKKEMTLDLKTKFGST	0.37396815	0.28091615
HLA-DPA1*02:01-DPB1*01:01	LKNVLVTLYERDEDNN	0.4586143	0.06332241
HLA-DPA1*02:01-DPB1*01:01	LKRKELKTHYQADIER	0.34115255	0.3373185
HLA-DPA1*02:01-DPB1*01:01	LKRSKELNLVLDEIKR	0.4676542	0.26266292
HLA-DPA1*02:01-DPB1*01:01	LLADKVLKLLGKEKAK	0.38290337	0.057984006
HLA-DPA1*02:01-DPB1*01:01	LLKKTKNSEEFAAAMS	0.5196692	0.032415114
HLA-DPA1*02:01-DPB1*01:01	LMPHRISSHFLQQPRP	0.5382341	0.2780401
HLA-DPA1*02:01-DPB1*01:01	LNEAKQMIAVADENQN	0.19532703	0.390877
HLA-DPA1*02:01-DPB1*01:01	LNEKSLQLTEKCKNLQ	0.29640928	0.04364679
HLA-DPA1*02:01-DPB1*01:01	LNEKVLPLAYSQETVS	0.35590857	0.29682338
HLA-DPA1*02:01-DPB1*01:01	LNKQKQIEKDLEEQSR	0.24191393	0.2208364
HLA-DPA1*02:01-DPB1*01:01	LPAQVAFTPYAPEPGS	0.43209726	0.75477827
HLA-DPA1*02:01-DPB1*01:01	LPEDFVVYTYNKEGTL	0.43806657	0.74614364
HLA-DPA1*02:01-DPB1*01:01	LPEEIQRDILLEKKKV	0.5055821	0.26226878
HLA-DPA1*02:01-DPB1*01:01	LPGEVTFLPLNKLDVR	0.6589477	0.9196638
HLA-DPA1*02:01-DPB1*01:01	LPKKDIIKFLQEHGSD	0.37266028	0.25406653
HLA-DPA1*02:01-DPB1*01:01	LPSKEALEPSGENVIQ	0.20531817	0.81958646
HLA-DPA1*02:01-DPB1*01:01	LPSRLQPILLLDPSGS	0.38050672	0.13098435
HLA-DPA1*02:01-DPB1*01:01	LQDETFLESNKMHAIN	0.49870962	0.3753915
HLA-DPA1*02:01-DPB1*01:01	LQQEKLLPAQLPAEKE	0.3715424	0.16986747
HLA-DPA1*02:01-DPB1*01:01	LRDDVQSINWLRDGVQ	0.3006728	0.28478223
HLA-DPA1*02:01-DPB1*01:01	LRQEQLMSLMPKMHLL	0.48926622	0.013433067
HLA-DPA1*02:01-DPB1*01:01	LSKLKETVYNLREENR	0.37073332	0.4101693
HLA-DPA1*02:01-DPB1*01:01	LSKTKAKDLFIGDVIH	0.47956827	0.03592662
HLA-DPA1*02:01-DPB1*01:01	LSPRISLPLGSEERPF	0.3325149	0.50643104
HLA-DPA1*02:01-DPB1*01:01	LTRKWSEKYSKERATY	0.21977755	0.056719504
HLA-DPA1*02:01-DPB1*01:01	LTSARAAEILARDGPN	0.27100495	0.99322206
HLA-DPA1*02:01-DPB1*01:01	LTSKRELRPEDDMKPG	0.10134102	0.1816283
HLA-DPA1*02:01-DPB1*01:01	LVEEKTVTSFTKGSKG	0.26222464	0.13544998
HLA-DPA1*02:01-DPB1*01:01	LVGKNFEDVAFDEKKN	0.49018475	0.89707994
HLA-DPA1*02:01-DPB1*01:01	LVNKTTHLIAKEEMIH	0.3393604	0.31943744
HLA-DPA1*02:01-DPB1*01:01	LVRKIHEDELNDMKDY	0.3903942	0.6864378
HLA-DPA1*02:01-DPB1*01:01	LVRKRRANSLLEETKQ	0.3395997	0.27452117
HLA-DPA1*02:01-DPB1*01:01	LVVKALKAFVRDPAPT	0.31171975	0.1698815
HLA-DPA1*02:01-DPB1*01:01	LVYKNFPQLSEEERVN	0.3823334	0.19195184
HLA-DPA1*02:01-DPB1*01:01	MAAKKHLEINPDHSII	0.1919746	0.34553346
HLA-DPA1*02:01-DPB1*01:01	MDHRSDLVFLADLRPE	0.39213955	0.14978856
HLA-DPA1*02:01-DPB1*01:01	MGKKTSEGVTNEKGTD	0.06482082	0.04381495
HLA-DPA1*02:01-DPB1*01:01	MGRKDSLDLEEEAASG	0.2641603	0.044692714
HLA-DPA1*02:01-DPB1*01:01	MKKVKKVTNGSVEPQG	0.15145376	0.014039403
HLA-DPA1*02:01-DPB1*01:01	MKLEDILESINSIKSR	0.42191836	0.007208218
HLA-DPA1*02:01-DPB1*01:01	MLLKAKMDAEQDPNVQ	0.21509966	0.032396108
HLA-DPA1*02:01-DPB1*01:01	MNSLTYQLLARELGPL	0.53424627	0.26429895
HLA-DPA1*02:01-DPB1*01:01	MNSRSLELFSIDPQSG	0.37722263	0.013775538
HLA-DPA1*02:01-DPB1*01:01	MPPPPQKNKDSWLDHV	0.21039824	0.007055054
HLA-DPA1*02:01-DPB1*01:01	MREGPAKNMVKQKALR	0.12917332	0.015073696
HLA-DPA1*02:01-DPB1*01:01	MSPKKAPPAPAKEARN	0.09185285	0.6408173
HLA-DPA1*02:01-DPB1*01:01	NDGKGTPVFTGEVDCT	0.104089595	0.002464148
HLA-DPA1*02:01-DPB1*01:01	NDLSCYKTTYWICERK	0.43492216	0.003411214
HLA-DPA1*02:01-DPB1*01:01	NEAKTKADFFEDENGQ	0.34335154	0.0425005
HLA-DPA1*02:01-DPB1*01:01	NEEKTAEDYSVDENGQ	0.11673347	0.049832366
HLA-DPA1*02:01-DPB1*01:01	NELQRHADEFLLDLGH	0.5033974	0.3574368
HLA-DPA1*02:01-DPB1*01:01	NGAKLHTLSVEHQREE	0.335587	0.9915501
HLA-DPA1*02:01-DPB1*01:01	NIRVVSEDFLQDVSAS	0.47698167	0.60602885
HLA-DPA1*02:01-DPB1*01:01	NKDLLLTSSYLSDSGS	0.5264551	0.3030103
HLA-DPA1*02:01-DPB1*01:01	NKVLEGMVEENQVNVE	0.27366537	0.20704445
HLA-DPA1*02:01-DPB1*01:01	NLGKFISSPMKEKGNI	0.46799234	0.054387443
HLA-DPA1*02:01-DPB1*01:01	NNTLVFIVDVKANKHQ	0.3386059	0.38629547
HLA-DPA1*02:01-DPB1*01:01	NNYHKTNPTGTQELLD	0.13394867	0.011464399
HLA-DPA1*02:01-DPB1*01:01	NPEEIEKYVAEIEKEK	0.4125444	0.7974478
HLA-DPA1*02:01-DPB1*01:01	NPNDKYEPFWEDEEKN	0.35192478	0.80118245
HLA-DPA1*02:01-DPB1*01:01	NPRDAKACVVHGSDLK	0.22719897	0.19860603
HLA-DPA1*02:01-DPB1*01:01	NQRLKAANFKSEPRWD	0.42095608	0.3161896
HLA-DPA1*02:01-DPB1*01:01	NQVEDLLATLEKSGAG	0.2898129	0.014664777
HLA-DPA1*02:01-DPB1*01:01	NRKVYELSNVQEDSQP	0.30352613	0.7943066
HLA-DPA1*02:01-DPB1*01:01	NRRRREAPKVVEEQES	0.1798025	0.8254677
HLA-DPA1*02:01-DPB1*01:01	NSLEKKVSLLQNESVE	0.43623313	0.07946637
HLA-DPA1*02:01-DPB1*01:01	NSLRLAHVWLDEYKEQ	0.5255427	0.39468953
HLA-DPA1*02:01-DPB1*01:01	NSLYKNKEIFLRELIS	0.6190928	0.004878155
HLA-DPA1*02:01-DPB1*01:01	NTARAAEVWMDEYKEH	0.37046835	0.051377952
HLA-DPA1*02:01-DPB1*01:01	NTTKQVTPQPEEQKER	0.07128569	0.27925307
HLA-DPA1*02:01-DPB1*01:01	NVAKEGVKFDESEKTK	0.2412799	0.4876298
HLA-DPA1*02:01-DPB1*01:01	NVERLSELVQAVSDPS	0.21892218	0.80866337
HLA-DPA1*02:01-DPB1*01:01	NVIKLQGPFSPEEDPS	0.23823525	0.017042566
HLA-DPA1*02:01-DPB1*01:01	NVQNKNSSYFVEWIPN	0.44222078	0.010881973
HLA-DPA1*02:01-DPB1*01:01	PAQVAFTPYAPEPGST	0.38349667	0.1337716
HLA-DPA1*02:01-DPB1*01:01	PEHRILKVSMKELNKK	0.51234084	0.2141262
HLA-DPA1*02:01-DPB1*01:01	PGTGRYQVLLNEEDNS	0.37846994	0.16166034
HLA-DPA1*02:01-DPB1*01:01	PPDHLNGVKLEMDGHL	0.31625986	0.04554683
HLA-DPA1*02:01-DPB1*01:01	PPEDKVVPSFLPVDQG	0.39343178	0.57437617
HLA-DPA1*02:01-DPB1*01:01	PPKVSHITFAHEVGHN	0.4356341	0.45693016
HLA-DPA1*02:01-DPB1*01:01	PQTKIIGSVSKEEEEE	0.31227893	0.40713796
HLA-DPA1*02:01-DPB1*01:01	PSKPESILKMTKKGKT	0.23279235	0.035589073
HLA-DPA1*02:01-DPB1*01:01	QCELTLCTKMEKHPQK	0.30697563	0.00216803
HLA-DPA1*02:01-DPB1*01:01	QDIGMDHQALLKQFDH	0.26265562	0.21431878
HLA-DPA1*02:01-DPB1*01:01	QDIGRRTTGFQYELVR	0.46179312	0.2888851
HLA-DPA1*02:01-DPB1*01:01	QDNKTALYWAVEKGNA	0.4242244	0.34217095
HLA-DPA1*02:01-DPB1*01:01	QFYKSGIYFEPDCSSK	0.3729262	0.009576974
HLA-DPA1*02:01-DPB1*01:01	QISKAGAGKQAPELPD	0.09127693	0.05886225
HLA-DPA1*02:01-DPB1*01:01	QISKDYGVYLEDSGHT	0.37536842	0.006762929
HLA-DPA1*02:01-DPB1*01:01	QNKNRYVDILPYDYNR	0.33654705	0.8132531
HLA-DPA1*02:01-DPB1*01:01	QQCAKRNSYYVHQNAK	0.18408947	0.000915922
HLA-DPA1*02:01-DPB1*01:01	QQERPQEELELELRAG	0.39438814	0.13397363
HLA-DPA1*02:01-DPB1*01:01	QYSKVLALYNQHNPGA	0.3016222	0.002418168
HLA-DPA1*02:01-DPB1*01:01	RAKPQGQWAEDVLGAK	0.27829	0.10704199
HLA-DPA1*02:01-DPB1*01:01	RALLKWTEYTPDPNHG	0.30640778	0.49549097
HLA-DPA1*02:01-DPB1*01:01	RAQLAMALFEQEQANS	0.44865945	0.06390003
HLA-DPA1*02:01-DPB1*01:01	RDAKAIAALISEKLET	0.4053832	0.37597305
HLA-DPA1*02:01-DPB1*01:01	RDRKESLDVYELDAKQ	0.41010576	0.39424467
HLA-DPA1*02:01-DPB1*01:01	RELQRANSHFIEEQQA	0.3722574	0.12701747
HLA-DPA1*02:01-DPB1*01:01	RERLREKELHAAEVRR	0.27342185	0.3451423
HLA-DPA1*02:01-DPB1*01:01	RGLRTIVTTLQDSIRK	0.32700774	0.9547722
HLA-DPA1*02:01-DPB1*01:01	RGVYITSVLSEDNSIQ	0.4286142	0.28769103
HLA-DPA1*02:01-DPB1*01:01	RGWDEALLTMSKGEKA	0.29989675	0.019664843
HLA-DPA1*02:01-DPB1*01:01	RHVKTYEVSLREKEFN	0.48046958	0.58198285
HLA-DPA1*02:01-DPB1*01:01	RINKELSDLARDPPAQ	0.19078851	0.13513993
HLA-DPA1*02:01-DPB1*01:01	RINRQLEALENDNFQD	0.3848858	0.31601807
HLA-DPA1*02:01-DPB1*01:01	RKEEKKAAAPAPEEEM	0.16562185	0.84335965
HLA-DPA1*02:01-DPB1*01:01	RKETKAEEELDAEVLE	0.44622284	0.40186054
HLA-DPA1*02:01-DPB1*01:01	RKGKGAVGAYGSERTT	0.09465552	0.05936092
HLA-DPA1*02:01-DPB1*01:01	RLDKELDDYREESEEY	0.29608518	0.023205703
HLA-DPA1*02:01-DPB1*01:01	RLDKLTVTSQNLQLEN	0.38723615	0.7510334
HLA-DPA1*02:01-DPB1*01:01	RLEKRNSDLLLLVDTH	0.4229924	0.19803785
HLA-DPA1*02:01-DPB1*01:01	RLLRGHNQYAYDGKDY	0.18055797	0.9682387
HLA-DPA1*02:01-DPB1*01:01	RLLRGYNQFAYDGKDY	0.3293544	0.98572224
HLA-DPA1*02:01-DPB1*01:01	RLRKRREEKLLRDAQQ	0.26107445	0.11851565
HLA-DPA1*02:01-DPB1*01:01	RMKRDTSLFSDEFKVE	0.49880663	0.013562428
HLA-DPA1*02:01-DPB1*01:01	RNSRLTGEFTVEPVPE	0.43677434	0.3960553
HLA-DPA1*02:01-DPB1*01:01	RPIKTATTLPDDMITQ	0.22035776	0.5228623
HLA-DPA1*02:01-DPB1*01:01	RPKEKNDVEYYSETQE	0.28162715	0.09548558
HLA-DPA1*02:01-DPB1*01:01	RPLLDKWPTTLSRHLG	0.31188908	0.46053678
HLA-DPA1*02:01-DPB1*01:01	RPNQDQILTNLSKRKC	0.28008908	0.005334367
HLA-DPA1*02:01-DPB1*01:01	RPRNALLLLADDGGFE	0.33726588	0.3803309
HLA-DPA1*02:01-DPB1*01:01	RPRYRVPDVLVADPPI	0.30417725	0.6799301
HLA-DPA1*02:01-DPB1*01:01	RQIRYSVPEETEKGSF	0.2981659	0.66205186
HLA-DPA1*02:01-DPB1*01:01	RRGFVFITFKEEEPVK	0.60995	0.9463854
HLA-DPA1*02:01-DPB1*01:01	RSEEELLVIFNKKISK	0.46065298	0.054215144
HLA-DPA1*02:01-DPB1*01:01	RSEKELNHLAVDEASG	0.21539696	0.74889946
HLA-DPA1*02:01-DPB1*01:01	RTGRESSLPSKEALEP	0.19479722	0.93268156
HLA-DPA1*02:01-DPB1*01:01	RVGQKESAYAKSEEFA	0.38482627	0.3768156
HLA-DPA1*02:01-DPB1*01:01	RVLQKEKEQLQEEKQE	0.2556251	0.039925985
HLA-DPA1*02:01-DPB1*01:01	RYSKVLEAHLGDPKPR	0.3112691	0.3229518
HLA-DPA1*02:01-DPB1*01:01	SAATKKITESVAETAQ	0.20747308	0.33722416
HLA-DPA1*02:01-DPB1*01:01	SAGQRLGVHLHTEARA	0.23702341	0.09388038
HLA-DPA1*02:01-DPB1*01:01	SAIKNLGGLETEDDYS	0.2888044	0.073603466
HLA-DPA1*02:01-DPB1*01:01	SAKKKSIRVILDLTPN	0.35091597	0.18606064
HLA-DPA1*02:01-DPB1*01:01	SALKVVTLTANDKTSV	0.30464426	0.03494782
HLA-DPA1*02:01-DPB1*01:01	SALRLESLYSDEEDES	0.42615482	0.018467914
HLA-DPA1*02:01-DPB1*01:01	SAYDGKDYIALNEDLR	0.37387082	0.9893939
HLA-DPA1*02:01-DPB1*01:01	SAYIKNSNPALNDNLE	0.2455897	0.8980932
HLA-DPA1*02:01-DPB1*01:01	SEAEDNLDDLEKHLRE	0.19920436	0.054317456
HLA-DPA1*02:01-DPB1*01:01	SEHKVWSPLVTEEGKR	0.39235368	0.781046
HLA-DPA1*02:01-DPB1*01:01	SEHSRLLSLVVSDAPD	0.3262232	0.6141974
HLA-DPA1*02:01-DPB1*01:01	SENLKQDILYLHNSLE	0.41668078	0.064870015
HLA-DPA1*02:01-DPB1*01:01	SERWKTMSAKEKGKFE	0.21671551	0.18700291
HLA-DPA1*02:01-DPB1*01:01	SFDKTASVFLLEKDRL	0.59815	0.011440188
HLA-DPA1*02:01-DPB1*01:01	SGKEKGSDSFKSEKMD	0.32211494	0.025027057
HLA-DPA1*02:01-DPB1*01:01	SGLRGLVVLTPERSYT	0.39606172	0.18326882
HLA-DPA1*02:01-DPB1*01:01	SGQGIRNTYFEFETAL	0.5603613	0.06057194
HLA-DPA1*02:01-DPB1*01:01	SGSKKKRKFSKEEPVS	0.27014524	0.003567824
HLA-DPA1*02:01-DPB1*01:01	SIDQKNDSQLVIEAYK	0.42358238	0.018565454
HLA-DPA1*02:01-DPB1*01:01	SIGEKNSSQSEEDDIE	0.11245475	0.041989475
HLA-DPA1*02:01-DPB1*01:01	SIHKKAVSILGDEVFR	0.55998653	0.47107846
HLA-DPA1*02:01-DPB1*01:01	SINETPLGSLSKDDGA	0.19994311	0.004823989
HLA-DPA1*02:01-DPB1*01:01	SKERICHCFSKDEKPV	0.15320711	0.057367556
HLA-DPA1*02:01-DPB1*01:01	SKKKILATPPQEDAPS	0.31304348	0.8869966
HLA-DPA1*02:01-DPB1*01:01	SKLPKSLSEECQEVVD	0.30275097	0.057915054
HLA-DPA1*02:01-DPB1*01:01	SKNKVDENMVIDETLD	0.34296218	0.17271699
HLA-DPA1*02:01-DPB1*01:01	SKPESILKMTKKGKTL	0.25700533	0.030651916
HLA-DPA1*02:01-DPB1*01:01	SKPKESHAFFTREFTG	0.50484073	0.20166555
HLA-DPA1*02:01-DPB1*01:01	SLFSKVNGKFSTEFQR	0.38689402	0.011707617
HLA-DPA1*02:01-DPB1*01:01	SNDKALMVLTEEPLLY	0.5750607	0.04735943
HLA-DPA1*02:01-DPB1*01:01	SNKHKLTPEYLELKKY	0.51246053	0.19329317
HLA-DPA1*02:01-DPB1*01:01	SNPEYTTVSWLKDGTS	0.4466799	0.85240126
HLA-DPA1*02:01-DPB1*01:01	SNQERSMDVVARTQKD	0.18436676	0.9882823
HLA-DPA1*02:01-DPB1*01:01	SNVEEAFINTAKEIYE	0.43831512	0.11641048
HLA-DPA1*02:01-DPB1*01:01	SPAEKWSVHIAMHPQV	0.29679775	0.19234116
HLA-DPA1*02:01-DPB1*01:01	SPEEYNLNLFLQEKKH	0.6459696	0.86358535
HLA-DPA1*02:01-DPB1*01:01	SPEHKATGIYSKTSDD	0.13830017	0.1720017
HLA-DPA1*02:01-DPB1*01:01	SPESPMLSSPPKKKDT	0.23638801	0.006095301
HLA-DPA1*02:01-DPB1*01:01	SPGFGVKQIATGVSDT	0.1612116	0.1468799
HLA-DPA1*02:01-DPB1*01:01	SPGTKDSVMWALDGLS	0.32627454	0.010186995
HLA-DPA1*02:01-DPB1*01:01	SPHQIKSHTLTTTDRA	0.3256932	0.6498504
HLA-DPA1*02:01-DPB1*01:01	SPIYDKSAQEWNLEIE	0.3435649	0.119863376
HLA-DPA1*02:01-DPB1*01:01	SPKGKRKLDLNQEEKK	0.24632338	0.93926364
HLA-DPA1*02:01-DPB1*01:01	SPLTKKNGAYKVETKK	0.17202656	0.16464332
HLA-DPA1*02:01-DPB1*01:01	SPSGKFITQWGEESSG	0.3560789	0.73706526
HLA-DPA1*02:01-DPB1*01:01	SQAKYGISGEKDVSPD	0.12278236	0.23072699
HLA-DPA1*02:01-DPB1*01:01	SQKMREQQALSREAKN	0.18852755	0.8618285
HLA-DPA1*02:01-DPB1*01:01	SQLKGFSLLATEDKEA	0.45877388	0.01730618
HLA-DPA1*02:01-DPB1*01:01	SQMRWTHSYLSDDEDM	0.43007082	0.46094424
HLA-DPA1*02:01-DPB1*01:01	SRCNVRESLFSLDGAG	0.42452067	0.02269087
HLA-DPA1*02:01-DPB1*01:01	SRLDKELDDYREESEE	0.2804491	0.023762614
HLA-DPA1*02:01-DPB1*01:01	SRPINVIKFSTDEGQC	0.29512754	0.001743759
HLA-DPA1*02:01-DPB1*01:01	SRVEILPVPYVTEASR	0.4898516	0.64982045
HLA-DPA1*02:01-DPB1*01:01	SSATMPSMQCKHRSPN	0.1037612	0.004131435
HLA-DPA1*02:01-DPB1*01:01	SSKKDVIELTDDSFDK	0.37795344	0.17530437
HLA-DPA1*02:01-DPB1*01:01	SSLKPFSFLEKEEQLK	0.49600348	0.121720515
HLA-DPA1*02:01-DPB1*01:01	SSLKRLPVFGMEPRIL	0.40919286	0.01082193
HLA-DPA1*02:01-DPB1*01:01	SSPHRVFHDLLSEQQL	0.37963432	0.41417065
HLA-DPA1*02:01-DPB1*01:01	SSPLKVDLVLEKEVAG	0.48075524	0.20338957
HLA-DPA1*02:01-DPB1*01:01	SSSSKQRKELGGLEGD	0.16509204	0.00331223
HLA-DPA1*02:01-DPB1*01:01	STVDKDQSIAPKTTRV	0.05834561	0.010516049
HLA-DPA1*02:01-DPB1*01:01	SVDDRTGVVYQIEGSK	0.2686469	0.7297054
HLA-DPA1*02:01-DPB1*01:01	SVKKTLTELKSDFDKH	0.3100602	0.7371879
HLA-DPA1*02:01-DPB1*01:01	SVLKKSPPHLIKEIIL	0.5572698	0.005456425
HLA-DPA1*02:01-DPB1*01:01	SVQKLQDLTLRDLEKQ	0.44703647	0.14992478
HLA-DPA1*02:01-DPB1*01:01	SVSRATTPQLTDVSED	0.1494499	0.2243489
HLA-DPA1*02:01-DPB1*01:01	SYRKLALKYHPDKNPD	0.23143022	0.79239386
HLA-DPA1*02:01-DPB1*01:01	TAERGLIVYQLENQPS	0.39557025	0.6204771
HLA-DPA1*02:01-DPB1*01:01	TAKTFLTVYWTPERVE	0.6862957	0.43576294
HLA-DPA1*02:01-DPB1*01:01	TARKIVSDYQRDPAIT	0.20464642	0.5471075
HLA-DPA1*02:01-DPB1*01:01	TAWKAQNPVLREVVDI	0.30430305	0.012333835
HLA-DPA1*02:01-DPB1*01:01	TESEKRDENWDKEIEK	0.16990168	0.01888522
HLA-DPA1*02:01-DPB1*01:01	TGDKVGNILFSVETQT	0.47134396	0.024757685
HLA-DPA1*02:01-DPB1*01:01	TGEMETSQFPGEEKPQ	0.21767583	0.06502869
HLA-DPA1*02:01-DPB1*01:01	TGKRKRHVPYSVSETR	0.20934089	0.49779916
HLA-DPA1*02:01-DPB1*01:01	TGRESSLPSKEALEPS	0.22449087	0.70581377
HLA-DPA1*02:01-DPB1*01:01	TIARALPFWNEEIVPQ	0.44029194	0.34293804
HLA-DPA1*02:01-DPB1*01:01	TKAPKKQIQFADDMQE	0.32466266	0.03124052
HLA-DPA1*02:01-DPB1*01:01	TKEFQVLKSLGKLAMG	0.44189444	0.22120893
HLA-DPA1*02:01-DPB1*01:01	TLQKLPEEIQRDILLE	0.5076431	0.019920345
HLA-DPA1*02:01-DPB1*01:01	TPDIKLFGKWSTDDVQ	0.27475035	0.66453665
HLA-DPA1*02:01-DPB1*01:01	TPDPSKFFSQLSSEHG	0.411302	0.8084677
HLA-DPA1*02:01-DPB1*01:01	TPEWKKAATALKDVVK	0.2875906	0.82726276
HLA-DPA1*02:01-DPB1*01:01	TPKEEPTMKTSKKGSK	0.12648055	0.013699396
HLA-DPA1*02:01-DPB1*01:01	TPRATLITFLCDRDAG	0.35337767	0.46744412
HLA-DPA1*02:01-DPB1*01:01	TPTPPSKSGSLLDSDN	0.17098881	0.04125727
HLA-DPA1*02:01-DPB1*01:01	TQHCKHQNTFLHDSFQ	0.44424406	0.001562114
HLA-DPA1*02:01-DPB1*01:01	TQKYPPVKFLSEKDRK	0.35821062	0.020007052
HLA-DPA1*02:01-DPB1*01:01	TQRFYEAEEYAEEFRT	0.58853894	0.39258012
HLA-DPA1*02:01-DPB1*01:01	TSSKEDTCFLKEQLRK	0.33990532	0.003605928
HLA-DPA1*02:01-DPB1*01:01	TSYEEALANQRKEMAK	0.22901815	0.009682522
HLA-DPA1*02:01-DPB1*01:01	TTRKAEVINAREVAPR	0.21883316	0.4916672
HLA-DPA1*02:01-DPB1*01:01	TVPRKSDLFQDDLYPD	0.45171311	0.23264365
HLA-DPA1*02:01-DPB1*01:01	TVSKVDDFLANEAKGT	0.35235327	0.09876661
HLA-DPA1*02:01-DPB1*01:01	TVWRKDSEILYDVDTE	0.46837807	0.7210115
HLA-DPA1*02:01-DPB1*01:01	TYNKEGTLITDHPNIQ	0.1920674	0.078062356
HLA-DPA1*02:01-DPB1*01:01	TYPAKAKGTFIADSHQ	0.2739989	0.11316018
HLA-DPA1*02:01-DPB1*01:01	VAEKRDAHWSEDSEAD	0.09383597	0.16244435
HLA-DPA1*02:01-DPB1*01:01	VAQKIHIEENEDRDTG	0.21400292	0.30112562
HLA-DPA1*02:01-DPB1*01:01	VDDRTGVVYQIEGSKA	0.30016577	0.73937273
HLA-DPA1*02:01-DPB1*01:01	VDDTQFVRFDSDAASQ	0.21012753	0.96390027
HLA-DPA1*02:01-DPB1*01:01	VDGKTGDIFTTETSID	0.28376475	0.056898046
HLA-DPA1*02:01-DPB1*01:01	VDQIKSQEQLAAELAE	0.4196442	0.13130555
HLA-DPA1*02:01-DPB1*01:01	VEDDKVGTDLLEEEIT	0.42805058	0.41468412
HLA-DPA1*02:01-DPB1*01:01	VEEDELMLNEGKSSGH	0.25500634	0.00462863
HLA-DPA1*02:01-DPB1*01:01	VEGKKIPTESVKEIRG	0.25478896	0.2513648
HLA-DPA1*02:01-DPB1*01:01	VEKEFEPLLNWMKDKA	0.4068465	0.2883255
HLA-DPA1*02:01-DPB1*01:01	VEKKSVAKLQDERTVR	0.23045865	0.20569396
HLA-DPA1*02:01-DPB1*01:01	VENKVLEGMVEENQVN	0.32807323	0.4617292
HLA-DPA1*02:01-DPB1*01:01	VEQLRKEGVFAKEVRT	0.43270913	0.31714574
HLA-DPA1*02:01-DPB1*01:01	VGGLRAHVPYILEVQA	0.4184914	0.6913624
HLA-DPA1*02:01-DPB1*01:01	VGKSKLGVEMLSESQL	0.5248587	0.15978667
HLA-DPA1*02:01-DPB1*01:01	VHIDKGFTLWAAEPGA	0.33366692	0.045629866
HLA-DPA1*02:01-DPB1*01:01	VIEKTSPPVPVEVAPE	0.12650563	0.6017907
HLA-DPA1*02:01-DPB1*01:01	VINQKGIDPFSLDALS	0.3505743	0.059222877
HLA-DPA1*02:01-DPB1*01:01	VKGKVAEIMQNDRLGG	0.3450204	0.38880032
HLA-DPA1*02:01-DPB1*01:01	VKKDDAITAYKKYNNR	0.22628559	0.21255672
HLA-DPA1*02:01-DPB1*01:01	VKKSKDVVDYSEENFA	0.33025345	0.0962943
HLA-DPA1*02:01-DPB1*01:01	VKNSKHSNKYEGWPEA	0.13863692	0.002933318
HLA-DPA1*02:01-DPB1*01:01	VKNVKEGIHFKSSVIS	0.43478647	0.23278221
HLA-DPA1*02:01-DPB1*01:01	VLGAKTWDTETEDLTE	0.28308576	0.64322454
HLA-DPA1*02:01-DPB1*01:01	VLGTKNLSQILSDREE	0.37025356	0.12835406
HLA-DPA1*02:01-DPB1*01:01	VLRKPGINVASDWSIH	0.17988716	0.35412854
HLA-DPA1*02:01-DPB1*01:01	VNGAKLHTLSVEHQRE	0.38278836	0.9949914
HLA-DPA1*02:01-DPB1*01:01	VNHLKANVKSAADLIS	0.20442727	0.5594456
HLA-DPA1*02:01-DPB1*01:01	VNYRGSTGFGQDSILS	0.2846258	0.025094664
HLA-DPA1*02:01-DPB1*01:01	VPAKVIIGLAFDCVDK	0.5333644	0.38908282
HLA-DPA1*02:01-DPB1*01:01	VPEEKAPIHFTIEKLE	0.4894362	0.37861067
HLA-DPA1*02:01-DPB1*01:01	VPPKVSHITFAHEVGH	0.4522858	0.68518794
HLA-DPA1*02:01-DPB1*01:01	VPRKSDLFQEDLYPPT	0.5051508	0.52273715
HLA-DPA1*02:01-DPB1*01:01	VPVCRGAEFFQAENEG	0.49758923	0.01929014
HLA-DPA1*02:01-DPB1*01:01	VRGAKEGIILFKEKAK	0.38758028	0.50767195
HLA-DPA1*02:01-DPB1*01:01	VRKDRLVLSYVREEAG	0.48142916	0.7178216
HLA-DPA1*02:01-DPB1*01:01	VRKRRANSLLEETKQG	0.32132092	0.6627677
HLA-DPA1*02:01-DPB1*01:01	VRQKIFQVAQELSGED	0.36573008	0.7798904
HLA-DPA1*02:01-DPB1*01:01	VRRERIGFRVQPDQGK	0.24065146	0.8811099
HLA-DPA1*02:01-DPB1*01:01	VRWLKNDAPVVQEPRR	0.18382677	0.62551755
HLA-DPA1*02:01-DPB1*01:01	VSGERLISDPAGELGR	0.25631472	0.8677678
HLA-DPA1*02:01-DPB1*01:01	VSKMRMATPLLMQALP	0.61184	0.991799
HLA-DPA1*02:01-DPB1*01:01	VSVKSDDKHMHDHNHR	0.068631254	0.1586795
HLA-DPA1*02:01-DPB1*01:01	VTCHVKHYTNPSQDVT	0.10868323	0.12359158
HLA-DPA1*02:01-DPB1*01:01	VTKAPKKQIQFADDMQ	0.27293932	0.017474134
HLA-DPA1*02:01-DPB1*01:01	VTLEEFLKATEKKEFL	0.54450774	0.033380233
HLA-DPA1*02:01-DPB1*01:01	VVFRDISPVLKDPASF	0.3424468	0.3057233
HLA-DPA1*02:01-DPB1*01:01	VVGEKAVNPFLADVDK	0.35358724	0.7398106
HLA-DPA1*02:01-DPB1*01:01	VVVKTKTEYEPDRKKG	0.18230692	0.045962792
HLA-DPA1*02:01-DPB1*01:01	VYTEKKEIAILRERLT	0.38170037	0.056408238
HLA-DPA1*02:01-DPB1*01:01	WHKAKTSGKFSGEELD	0.27360883	0.051041562
HLA-DPA1*02:01-DPB1*01:01	YDAKSSAKILADQQDK	0.36230773	0.50866616
HLA-DPA1*02:01-DPB1*01:01	YDGKDYLTLNEDLRSW	0.39560148	0.725403
HLA-DPA1*02:01-DPB1*01:01	YESEKVGVASSEELAR	0.36556622	0.9451026
HLA-DPA1*02:01-DPB1*01:01	YFEKSANYFDSEVAPR	0.32571313	0.3597589
HLA-DPA1*02:01-DPB1*01:01	YIRHYEGLSYNVDSLH	0.30587333	0.82189655
HLA-DPA1*02:01-DPB1*01:01	YLNEKSLQLTEKCKNL	0.30504507	0.01056782
HLA-DPA1*02:01-DPB1*01:01	YPPFKDRISWAGDLDK	0.24865894	0.41351837
HLA-DPA1*02:01-DPB1*01:01	YQDAVLEDIFKKNDHD	0.39795753	0.08119893
HLA-DPA1*02:01-DPB1*01:01	YRIESVLSSSGKRLGC	0.318257	0.000639001
HLA-DPA1*02:01-DPB1*01:01	YRLHKRFSALELERAY	0.6087649	0.081096485
HLA-DPA1*02:01-DPB1*01:01	YRMDDVYKEPLKCGVS	0.3311964	0.005110365
HLA-DPA1*02:01-DPB1*01:01	YSENTFTEYKKKLAER	0.34087574	0.04455451
HLA-DPA1*02:01-DPB1*01:01	YSGEKAMTNHCKSTRH	0.09046658	0.10719192
HLA-DPA1*02:01-DPB1*01:01	YTYNKEGTLITDHPNI	0.2687182	0.039105557
HLA-DPA1*02:01-DPB1*01:01	YVKDDIFRIYIKEKKE	0.5234869	0.18914236
