# Supplementary material for: MHCII-peptide presentation: an assessment of the state-of-the-art prediction methods
Source: Front Immunol. 2024 Mar 12;15:1293706. doi: 10.3389/fimmu.2024.1293706 (PMC11027168; doi:10.3389/fimmu.2024.1293706)
Supplement: Supplementary file 2 [file DataSheet_2.zip › output/BERT/pos/16_HLA-DPA1_02_01_DPB1_09_01.csv]

allele	peptide	affinity_pred	mass_pred
HLA-DPA1*02:01-DPB1*09:01	AAERAATSVKDLAQRS	0.21315297	0.5924406
HLA-DPA1*02:01-DPB1*09:01	ADFRAFLLAKALNGEQ	0.41831404	0.7217236
HLA-DPA1*02:01-DPB1*09:01	ADKNISSAQIVGPGPK	0.24905115	0.112711206
HLA-DPA1*02:01-DPB1*09:01	ADQLIAAGHYAKGDIS	0.22143744	0.3368339
HLA-DPA1*02:01-DPB1*09:01	ADRKYEEVARKLVIIE	0.41171387	0.24980757
HLA-DPA1*02:01-DPB1*09:01	ADRYVAIARALPAGPR	0.38952377	0.943501
HLA-DPA1*02:01-DPB1*09:01	AEAEKTFSYPLDLLLK	0.5668382	0.52819455
HLA-DPA1*02:01-DPB1*09:01	AEPGYLVTKVVAVDAD	0.17235151	0.14768098
HLA-DPA1*02:01-DPB1*09:01	AEPGYLVTKVVAVDGD	0.12635526	0.060226172
HLA-DPA1*02:01-DPB1*09:01	AEPVSPLKHFVLAKKA	0.37956366	0.76108986
HLA-DPA1*02:01-DPB1*09:01	AEVERLRRENQVLSVR	0.24193409	0.63741815
HLA-DPA1*02:01-DPB1*09:01	AGDKNFITAEELRREL	0.39643946	0.19552644
HLA-DPA1*02:01-DPB1*09:01	AGDKYQAAVQALREEV	0.40942332	0.3846232
HLA-DPA1*02:01-DPB1*09:01	AGERLSEEPLQVLEHP	0.32944763	0.9916309
HLA-DPA1*02:01-DPB1*09:01	AGGLKTSSIIIALTDG	0.55642855	0.16385421
HLA-DPA1*02:01-DPB1*09:01	AGQATTAYFLYQQQGR	0.09648916	0.06389133
HLA-DPA1*02:01-DPB1*09:01	AGSLKSSQLGREIDDH	0.20173916	0.5068573
HLA-DPA1*02:01-DPB1*09:01	ALQKAGIKVWVLTGDK	0.404929	0.1544672
HLA-DPA1*02:01-DPB1*09:01	ANKRLRYVDQVLQLVY	0.49736336	0.33054143
HLA-DPA1*02:01-DPB1*09:01	APAPPKAEAKAKALKA	0.17499901	0.6874094
HLA-DPA1*02:01-DPB1*09:01	APGGKAARLVLPLGRL	0.3472644	0.8540332
HLA-DPA1*02:01-DPB1*09:01	APPDKIAIIGAGIGGT	0.2690809	0.73737556
HLA-DPA1*02:01-DPB1*09:01	APPEDKVVPSFLPVDQ	0.28010166	0.18170647
HLA-DPA1*02:01-DPB1*09:01	APPKMKSTKTAMEVAR	0.39354625	0.5982722
HLA-DPA1*02:01-DPB1*09:01	APPVRHLIATQLLSNL	0.41966942	0.5721266
HLA-DPA1*02:01-DPB1*09:01	APSPEEKLHLITRNLQ	0.19446968	0.8239158
HLA-DPA1*02:01-DPB1*09:01	APTEKDWAQVQALLLP	0.44792494	0.06831598
HLA-DPA1*02:01-DPB1*09:01	APVLTPAKVTGKSKKR	0.36922473	0.37139526
HLA-DPA1*02:01-DPB1*09:01	AQERLATALQKLEEAE	0.37179562	0.40655726
HLA-DPA1*02:01-DPB1*09:01	AQPGYLVTKVVAVDAD	0.18030491	0.13421085
HLA-DPA1*02:01-DPB1*09:01	AQQKTVSSTKLVSFHD	0.4148883	0.09046747
HLA-DPA1*02:01-DPB1*09:01	ARLVAAKLEPKSFKHT	0.27623424	0.19178352
HLA-DPA1*02:01-DPB1*09:01	ARVGQKESAYAKSEEF	0.15313731	0.16419645
HLA-DPA1*02:01-DPB1*09:01	ASAKENINVKQVFERL	0.26420864	0.011757588
HLA-DPA1*02:01-DPB1*09:01	ASFEKEATEAQSLEAT	0.48889694	0.1896435
HLA-DPA1*02:01-DPB1*09:01	ASLTVKAYLLGKEDAA	0.30887255	0.37234753
HLA-DPA1*02:01-DPB1*09:01	ASQEKLISSAKQVAAS	0.5449292	0.33719358
HLA-DPA1*02:01-DPB1*09:01	ATERADYVALAIVDGH	0.31538433	0.2551259
HLA-DPA1*02:01-DPB1*09:01	ATLEKKLPPLPLTLAL	0.43242162	0.16164556
HLA-DPA1*02:01-DPB1*09:01	ATMKGSSSASIVKGQH	0.43719015	0.31373012
HLA-DPA1*02:01-DPB1*09:01	AVRDMRQTVAVGVIKA	0.5011171	0.29550463
HLA-DPA1*02:01-DPB1*09:01	AVRKSAIMVKKMREFG	0.42362338	0.5427653
HLA-DPA1*02:01-DPB1*09:01	AWSKTGPVAKELSGLP	0.31610772	0.11279549
HLA-DPA1*02:01-DPB1*09:01	AYSPKATSSPLYLAHE	0.38284647	0.07067182
HLA-DPA1*02:01-DPB1*09:01	DAALSALRQLVKDRLG	0.1829017	0.22091193
HLA-DPA1*02:01-DPB1*09:01	DAETGKVVIISQDLVQ	0.16685809	0.0497917
HLA-DPA1*02:01-DPB1*09:01	DEAIQTALKEFKLERE	0.2034616	0.030891147
HLA-DPA1*02:01-DPB1*09:01	DEKAKCNKYADELAKM	0.23112161	0.008657025
HLA-DPA1*02:01-DPB1*09:01	DEKMYDAAKLLYNNVS	0.37052318	0.53593457
HLA-DPA1*02:01-DPB1*09:01	DETYGYKEGKPCIIIK	0.16742112	0.30367747
HLA-DPA1*02:01-DPB1*09:01	DEVISLSQVTPKHWEE	0.24235304	0.018641055
HLA-DPA1*02:01-DPB1*09:01	DEYKVTISPQLLLATQ	0.6030244	0.020464607
HLA-DPA1*02:01-DPB1*09:01	DGATKLNDEARRLIAD	0.271092	0.14377454
HLA-DPA1*02:01-DPB1*09:01	DGHARELAAARLLSTW	0.48825195	0.18838063
HLA-DPA1*02:01-DPB1*09:01	DGHMKVFSLIQQAVTR	0.49767837	0.6994578
HLA-DPA1*02:01-DPB1*09:01	DGRTFVEYLNAVTESE	0.24246821	0.29836074
HLA-DPA1*02:01-DPB1*09:01	DGTGKRTHLSLFIVIM	0.31809363	0.048508603
HLA-DPA1*02:01-DPB1*09:01	DGTHLQPGTKFIKHWR	0.2221081	0.041407734
HLA-DPA1*02:01-DPB1*09:01	DGTKRSGQVLEVSGSK	0.39199507	0.96635234
HLA-DPA1*02:01-DPB1*09:01	DGTSLKKQNTFTLNLR	0.41861677	0.0742681
HLA-DPA1*02:01-DPB1*09:01	DHLRKEASDPQPEEAD	0.041417073	0.7896298
HLA-DPA1*02:01-DPB1*09:01	DIHKKIALVKKLAFAF	0.43308735	0.1875352
HLA-DPA1*02:01-DPB1*09:01	DIRKYEMFAQTLQQSR	0.5063337	0.85659635
HLA-DPA1*02:01-DPB1*09:01	DKKEGEQAKAIFEKVK	0.29095268	0.25532043
HLA-DPA1*02:01-DPB1*09:01	DKPQLQGIPVLVLGNK	0.39580354	0.23241952
HLA-DPA1*02:01-DPB1*09:01	DKQYKSQFEAQKIWYE	0.37956107	0.06129209
HLA-DPA1*02:01-DPB1*09:01	DKSRAPISAKLVANML	0.40002722	0.22145215
HLA-DPA1*02:01-DPB1*09:01	DKVQKCSHYLFSEEIT	0.2309906	0.008407139
HLA-DPA1*02:01-DPB1*09:01	DLDQKWNSTLQTLVAS	0.43566862	0.004246129
HLA-DPA1*02:01-DPB1*09:01	DLQKKLVPFATELHER	0.4482229	0.94160235
HLA-DPA1*02:01-DPB1*09:01	DLREKNWKAMEALATA	0.4049543	0.06226629
HLA-DPA1*02:01-DPB1*09:01	DMERSLPLCLQLYAPG	0.31766954	0.044149674
HLA-DPA1*02:01-DPB1*09:01	DNDIRKYEMFAQTLQQ	0.48184872	0.9837446
HLA-DPA1*02:01-DPB1*09:01	DNFRTQKLSFIIRTVG	0.35336447	0.80040824
HLA-DPA1*02:01-DPB1*09:01	DNLEKGLLKALKVLDN	0.42209512	0.023928631
HLA-DPA1*02:01-DPB1*09:01	DNSKTIILPQHLYNIE	0.3647096	0.26716915
HLA-DPA1*02:01-DPB1*09:01	DNSKVTSEVNRLLAEL	0.3761698	0.05008778
HLA-DPA1*02:01-DPB1*09:01	DPEKEVEPALELLEPI	0.42204407	0.07905717
HLA-DPA1*02:01-DPB1*09:01	DPILRRHGLLPSSLKR	0.3275437	0.75091726
HLA-DPA1*02:01-DPB1*09:01	DRGKTQKVTLNVHSEY	0.14216092	0.34380212
HLA-DPA1*02:01-DPB1*09:01	DRKKVSKAAILARIKR	0.6288134	0.9076535
HLA-DPA1*02:01-DPB1*09:01	DRKYKKNIKALYIVHP	0.52085084	0.4529963
HLA-DPA1*02:01-DPB1*09:01	DRQKFSEQVFKVASSD	0.48992464	0.7196228
HLA-DPA1*02:01-DPB1*09:01	DRSLKVAAVVESLERE	0.66533715	0.425124
HLA-DPA1*02:01-DPB1*09:01	DSDKRITAAQALAHAY	0.57850164	0.8831569
HLA-DPA1*02:01-DPB1*09:01	DSFKAFAKALGVMDDL	0.5591661	0.07589125
HLA-DPA1*02:01-DPB1*09:01	DSQQLDVFIATSKHAY	0.3501429	0.116773225
HLA-DPA1*02:01-DPB1*09:01	DTALKHYDKAKELDPT	0.27517477	0.90501994
HLA-DPA1*02:01-DPB1*09:01	DVLVRWLQGSQELPRE	0.20439534	0.22965904
HLA-DPA1*02:01-DPB1*09:01	DVRPKSSSVIHRTASA	0.41876096	0.5477108
HLA-DPA1*02:01-DPB1*09:01	DVTKLTPLSHEVISRQ	0.40433246	0.9220489
HLA-DPA1*02:01-DPB1*09:01	DVYKKFDLGQDVIDFT	0.32346135	0.1057053
HLA-DPA1*02:01-DPB1*09:01	DWGEKRNTIASIAAGV	0.56376517	0.98260605
HLA-DPA1*02:01-DPB1*09:01	EAERAQSIAYHLKIEE	0.4211678	0.9648639
HLA-DPA1*02:01-DPB1*09:01	EALKKLGIQVKVINAA	0.4840289	0.12664786
HLA-DPA1*02:01-DPB1*09:01	EDAIHTAILTLKESFE	0.37662873	0.19754994
HLA-DPA1*02:01-DPB1*09:01	EDFTKQGFRVIALAHR	0.512042	0.4953866
HLA-DPA1*02:01-DPB1*09:01	EDLRSWTAADMAAQIT	0.35521743	0.9991455
HLA-DPA1*02:01-DPB1*09:01	EDLRSWTAADTVAQIT	0.35534433	0.99719924
HLA-DPA1*02:01-DPB1*09:01	EDVKAWRPALYLAALD	0.558047	0.4179337
HLA-DPA1*02:01-DPB1*09:01	EEEEKLAELARQLQES	0.3190731	0.20078698
HLA-DPA1*02:01-DPB1*09:01	EEELERAASTIKEVAQ	0.32856598	0.14737627
HLA-DPA1*02:01-DPB1*09:01	EEEMRKLQATVQELQK	0.31915554	0.42239752
HLA-DPA1*02:01-DPB1*09:01	EEEQKTVALIKAVFGK	0.4196016	0.053441115
HLA-DPA1*02:01-DPB1*09:01	EEGEKVVKTALDAFGR	0.35322	0.75280833
HLA-DPA1*02:01-DPB1*09:01	EEMRKLQATVQELQKR	0.40428776	0.4413179
HLA-DPA1*02:01-DPB1*09:01	EEREKTYKLAENIDAQ	0.34408158	0.9886136
HLA-DPA1*02:01-DPB1*09:01	EERYKKYLEKAKSVIR	0.42315045	0.5621545
HLA-DPA1*02:01-DPB1*09:01	EGDKKAAKVQKLSKNE	0.26834765	0.82052517
HLA-DPA1*02:01-DPB1*09:01	EGEKVVKTALDAFGRI	0.40371352	0.47428828
HLA-DPA1*02:01-DPB1*09:01	EGELSSAIHMTKDATK	0.30499935	0.013863722
HLA-DPA1*02:01-DPB1*09:01	EKETKALSLARALEEA	0.6324061	0.28042376
HLA-DPA1*02:01-DPB1*09:01	EKFKQISQAYEVLSDA	0.5951011	0.050930995
HLA-DPA1*02:01-DPB1*09:01	EKKKKTTTIAVEVKKS	0.6238002	0.725894
HLA-DPA1*02:01-DPB1*09:01	EKLQKAFEIAKRIPII	0.5625533	0.53661156
HLA-DPA1*02:01-DPB1*09:01	EKLQKVLSLGHISTDY	0.3427564	0.31409964
HLA-DPA1*02:01-DPB1*09:01	ELEKKTETAAHSLPQQ	0.4443593	0.6555893
HLA-DPA1*02:01-DPB1*09:01	ELFQRQPAAVHALIDD	0.43465942	0.525782
HLA-DPA1*02:01-DPB1*09:01	ELNKVARAAAEVAGQF	0.5040362	0.97343385
HLA-DPA1*02:01-DPB1*09:01	ELQVKKNILAEELSTN	0.41429472	0.32927966
HLA-DPA1*02:01-DPB1*09:01	EMRKLQATVQELQKRL	0.39277536	0.12907925
HLA-DPA1*02:01-DPB1*09:01	ENEKMGIRVDQLQAQL	0.21180302	0.19425254
HLA-DPA1*02:01-DPB1*09:01	ENLRMKLPKPPKPVSK	0.21946576	0.16767061
HLA-DPA1*02:01-DPB1*09:01	ENPRFGKMPLELVRKP	0.34719026	0.99269116
HLA-DPA1*02:01-DPB1*09:01	ENSEFRAFSSFKNRVY	0.27458218	0.4645393
HLA-DPA1*02:01-DPB1*09:01	EQFSRAPVSALPLAPN	0.5666263	0.32283765
HLA-DPA1*02:01-DPB1*09:01	EQVKIESLAKSLEDAL	0.4728108	0.082099654
HLA-DPA1*02:01-DPB1*09:01	ERLAKQKIEDHLLSSG	0.16095877	0.10968091
HLA-DPA1*02:01-DPB1*09:01	ERLEVALKEAKERVSD	0.22044246	0.13026851
HLA-DPA1*02:01-DPB1*09:01	ESEKELALVKRLKPLF	0.32697976	0.028893229
HLA-DPA1*02:01-DPB1*09:01	ESEKLVKNLFQLAREN	0.310663	0.5498822
HLA-DPA1*02:01-DPB1*09:01	ETSAKAGYNVKQLFRR	0.2932311	0.09869283
HLA-DPA1*02:01-DPB1*09:01	EVLLKLADKYKKKMWG	0.21720645	0.00546681
HLA-DPA1*02:01-DPB1*09:01	EYLKAFKVAYSLNGHE	0.50998217	0.8066599
HLA-DPA1*02:01-DPB1*09:01	EYRKKMDIPAKLIVCG	0.48447385	0.22318546
HLA-DPA1*02:01-DPB1*09:01	FAGKIVPKSLLLKPHQ	0.40415394	0.23297068
HLA-DPA1*02:01-DPB1*09:01	FDQKFSKVPTKVKGYD	0.36075082	0.33019665
HLA-DPA1*02:01-DPB1*09:01	FFTGSKLVDYARSVHE	0.3142756	0.4366951
HLA-DPA1*02:01-DPB1*09:01	FGKGTKQWVHARYACD	0.17599706	0.50037324
HLA-DPA1*02:01-DPB1*09:01	FMERYAPVAKDLASRD	0.24491557	0.7885486
HLA-DPA1*02:01-DPB1*09:01	FPVSKTLPELYELVNN	0.32012475	0.016955566
HLA-DPA1*02:01-DPB1*09:01	FSGSKSGTSASLAITG	0.36445758	0.83663416
HLA-DPA1*02:01-DPB1*09:01	FTGSKLVDYARSVHEE	0.38505572	0.79826105
HLA-DPA1*02:01-DPB1*09:01	GAEIEYAMAYSKAAFE	0.46842453	0.49597287
HLA-DPA1*02:01-DPB1*09:01	GAEKLQKAFEIAKRIP	0.43941912	0.726073
HLA-DPA1*02:01-DPB1*09:01	GAIGSRLAVITQNIAN	0.27243793	0.96688735
HLA-DPA1*02:01-DPB1*09:01	GDEIFHVDMAKKETVW	0.22447523	0.21226986
HLA-DPA1*02:01-DPB1*09:01	GDGTFQKWAAVVVPSG	0.3806629	0.95250905
HLA-DPA1*02:01-DPB1*09:01	GDKLETATCIAKSSHL	0.34267876	0.10555341
HLA-DPA1*02:01-DPB1*09:01	GDNSKVTSEVNRLLAE	0.4111856	0.18591598
HLA-DPA1*02:01-DPB1*09:01	GESQKLAAAVFSLAIK	0.6530753	0.28738067
HLA-DPA1*02:01-DPB1*09:01	GEVQKAVNTARGLYQR	0.4058189	0.18961424
HLA-DPA1*02:01-DPB1*09:01	GHWKLGHTVKNIIISQ	0.30821192	0.021564098
HLA-DPA1*02:01-DPB1*09:01	GIGQTGKIEPVVLPLL	0.34421045	0.018176632
HLA-DPA1*02:01-DPB1*09:01	GIVRTGTHGLLVKQED	0.41961533	0.82192963
HLA-DPA1*02:01-DPB1*09:01	GKESEKELALVKRLKP	0.23351939	0.2003442
HLA-DPA1*02:01-DPB1*09:01	GKRKVINTPEILRKPS	0.48160934	0.26510826
HLA-DPA1*02:01-DPB1*09:01	GNEKEFMKGNQLISNN	0.30342928	0.21506783
HLA-DPA1*02:01-DPB1*09:01	GPGPGIKFSAEALRCH	0.32345787	0.53950167
HLA-DPA1*02:01-DPB1*09:01	GPQEKKVVVYLQKLDT	0.29483974	0.8083614
HLA-DPA1*02:01-DPB1*09:01	GPSGRSVPREQQLPDQ	0.01266773	0.43147126
HLA-DPA1*02:01-DPB1*09:01	GPVKQLKKMFEATRLL	0.4234444	0.13947964
HLA-DPA1*02:01-DPB1*09:01	GQLKVAKESDSVFVLK	0.4327963	0.10960555
HLA-DPA1*02:01-DPB1*09:01	GRLDKLTVTSQNLQLE	0.36072886	0.75064826
HLA-DPA1*02:01-DPB1*09:01	GSQKDENLALYVENQF	0.2516242	0.010992394
HLA-DPA1*02:01-DPB1*09:01	GTAEKLSPKAATLAER	0.37574145	0.8991413
HLA-DPA1*02:01-DPB1*09:01	GTGKRTHLSLFIVIMR	0.48019934	0.08205327
HLA-DPA1*02:01-DPB1*09:01	GTHLQPGTKFIKHWRM	0.2417607	0.009270688
HLA-DPA1*02:01-DPB1*09:01	GYKDKLSIIGEVLSRR	0.4378038	0.7486692
HLA-DPA1*02:01-DPB1*09:01	HEWEKHGTCAAQVDAL	0.30615106	0.93099356
HLA-DPA1*02:01-DPB1*09:01	HNFVKAINAIQKSWTA	0.48860046	0.074200116
HLA-DPA1*02:01-DPB1*09:01	HSEKEVADAIRLNEEL	0.32326785	0.05516414
HLA-DPA1*02:01-DPB1*09:01	HTAREMANAKEIARTV	0.2534545	0.6958033
HLA-DPA1*02:01-DPB1*09:01	IAEKRAVLAHVDVQTL	0.400552	0.9890683
HLA-DPA1*02:01-DPB1*09:01	IALKFDTTPNELVQLN	0.44731405	0.03592035
HLA-DPA1*02:01-DPB1*09:01	IALKFNITPNKLVELN	0.58623683	0.034214415
HLA-DPA1*02:01-DPB1*09:01	IANLQRAYSLAKEQRL	0.363721	0.9988362
HLA-DPA1*02:01-DPB1*09:01	IAQKAGMIVRRVIAEG	0.3267981	0.7512942
HLA-DPA1*02:01-DPB1*09:01	IARLQHAAELIKTVAS	0.45272332	0.4728828
HLA-DPA1*02:01-DPB1*09:01	IDKKIVIYVQQTTNKE	0.17519972	0.86457074
HLA-DPA1*02:01-DPB1*09:01	IDREKIAVIGHSFGGA	0.24281594	0.8162653
HLA-DPA1*02:01-DPB1*09:01	IDRIKVSKAAADLMAY	0.50946236	0.87119675
HLA-DPA1*02:01-DPB1*09:01	IDTKYVVHVKSLETEE	0.3419084	0.26956123
HLA-DPA1*02:01-DPB1*09:01	IEGRKSNIHCNTIAPN	0.14864977	0.8345622
HLA-DPA1*02:01-DPB1*09:01	IEKKVVITVQQLSNKE	0.41071352	0.8378313
HLA-DPA1*02:01-DPB1*09:01	IFQKVGKLAATAVGGG	0.42651385	0.9911393
HLA-DPA1*02:01-DPB1*09:01	IGARVYALPEDLVEVN	0.3951578	0.9781623
HLA-DPA1*02:01-DPB1*09:01	IGQKRSTVAQLVKRLT	0.52301043	0.8412431
HLA-DPA1*02:01-DPB1*09:01	IIGKKGESVKKMREES	0.23001318	0.28987345
HLA-DPA1*02:01-DPB1*09:01	IIGVKSQEASQTLLDS	0.4002753	0.06361519
HLA-DPA1*02:01-DPB1*09:01	IKERAAHPLLHLRSEH	0.37451038	0.77642685
HLA-DPA1*02:01-DPB1*09:01	IKMTKMYKGFQALGDA	0.28439882	0.14210315
HLA-DPA1*02:01-DPB1*09:01	ILDLSKRYIKALAEEN	0.38664627	0.67961866
HLA-DPA1*02:01-DPB1*09:01	IMLKLNPYAKTMRRNT	0.3800624	0.094670594
HLA-DPA1*02:01-DPB1*09:01	IPELNKVARAAAEVAG	0.46141043	0.9748386
HLA-DPA1*02:01-DPB1*09:01	IPIKMVNFPQKIAGEL	0.40032214	0.18131736
HLA-DPA1*02:01-DPB1*09:01	IPKEKDEKIAWALSRK	0.41206342	0.8779751
HLA-DPA1*02:01-DPB1*09:01	IPKKLMHQAALLGQAL	0.51101375	0.6822764
HLA-DPA1*02:01-DPB1*09:01	IPPSKLSVEVRSLEPG	0.39772227	0.78181946
HLA-DPA1*02:01-DPB1*09:01	IPRLQKIWKNYLSMNK	0.34698108	0.81190854
HLA-DPA1*02:01-DPB1*09:01	IRPKVSSLLGKLVSYT	0.42934126	0.08296789
HLA-DPA1*02:01-DPB1*09:01	ISIDRYVAIVQAVSAH	0.39539608	0.88648045
HLA-DPA1*02:01-DPB1*09:01	ITQRKWEAAREAEQWR	0.22594264	0.99928916
HLA-DPA1*02:01-DPB1*09:01	IVEKLGADAKILSNVI	0.4078995	0.05970894
HLA-DPA1*02:01-DPB1*09:01	IVEKYGVIPKKCFPES	0.19778891	0.17645666
HLA-DPA1*02:01-DPB1*09:01	IVKPRLGVTLHKVVVA	0.4317323	0.6711506
HLA-DPA1*02:01-DPB1*09:01	IVLKKEVIKTNNVSEH	0.25731072	0.33931673
HLA-DPA1*02:01-DPB1*09:01	IVVPKAAIVARHTYLA	0.37933883	0.92435867
HLA-DPA1*02:01-DPB1*09:01	KCQKLNPKSHILSIRD	0.37717426	0.047926903
HLA-DPA1*02:01-DPB1*09:01	KELIERIPELNKVARA	0.26386666	0.93667
HLA-DPA1*02:01-DPB1*09:01	KESLDVYELDAKQGRW	0.18700986	0.010337327
HLA-DPA1*02:01-DPB1*09:01	KFEKRTSSAQVEGGVH	0.3543281	0.68131304
HLA-DPA1*02:01-DPB1*09:01	KFLKHSDEALKILGGV	0.64278656	0.01773182
HLA-DPA1*02:01-DPB1*09:01	KGTKQWVHARYACDDM	0.18410157	0.8114563
HLA-DPA1*02:01-DPB1*09:01	KISKITSPVLIIHGTE	0.6319494	0.08273626
HLA-DPA1*02:01-DPB1*09:01	KKKKTTTIAVEVKKSQ	0.6095096	0.4722895
HLA-DPA1*02:01-DPB1*09:01	KLQTKEFQVLKSLGKL	0.37963265	0.14970665
HLA-DPA1*02:01-DPB1*09:01	KPHQKVEAQVYILSKE	0.498674	0.5012844
HLA-DPA1*02:01-DPB1*09:01	KPIRTGISPLALIKGM	0.5074259	0.22198614
HLA-DPA1*02:01-DPB1*09:01	KPPSKFTAVIHAVTPL	0.5727519	0.8647955
HLA-DPA1*02:01-DPB1*09:01	KQKKKMAVSAKLYGSG	0.5172903	0.42570573
HLA-DPA1*02:01-DPB1*09:01	KSKEKIGKEFKRIVQR	0.25926903	0.49135384
HLA-DPA1*02:01-DPB1*09:01	KSVKEYVDPNNIFGNR	0.2767038	0.14781007
HLA-DPA1*02:01-DPB1*09:01	KTIQKYGTNPEETAAE	0.13618752	0.82913244
HLA-DPA1*02:01-DPB1*09:01	KTLKIGKNSLSVLSPK	0.5717926	0.6758763
HLA-DPA1*02:01-DPB1*09:01	KVIKAVVPAKYLDEDT	0.53437644	0.35583162
HLA-DPA1*02:01-DPB1*09:01	KVIKQGLTANSLLDRG	0.49492723	0.24110751
HLA-DPA1*02:01-DPB1*09:01	KVSKITSPVLIIHGTE	0.63298327	0.080571346
HLA-DPA1*02:01-DPB1*09:01	KVTKFGAQLQCVTGPQ	0.30785307	0.19618009
HLA-DPA1*02:01-DPB1*09:01	KWAKIAAYGHEVGKRP	0.34792575	0.47709608
HLA-DPA1*02:01-DPB1*09:01	LAEKTKNAVQALIDKH	0.3939431	0.76602316
HLA-DPA1*02:01-DPB1*09:01	LATKINEKPQVIADYE	0.32369757	0.5227965
HLA-DPA1*02:01-DPB1*09:01	LATKNLSLSQQLKAIY	0.4527519	0.00808698
HLA-DPA1*02:01-DPB1*09:01	LDKEKRDAFVYAIKNH	0.38527542	0.7881833
HLA-DPA1*02:01-DPB1*09:01	LDKLTVTSQNLQLENL	0.31088924	0.21423045
HLA-DPA1*02:01-DPB1*09:01	LDLRQGMFAQLVAQNV	0.37953362	0.88332003
HLA-DPA1*02:01-DPB1*09:01	LDSKFLEQVHQLYDDS	0.26901326	0.08933674
HLA-DPA1*02:01-DPB1*09:01	LDTNKLEAIAQEIYVD	0.40711302	0.10094315
HLA-DPA1*02:01-DPB1*09:01	LDYKTTKIAVPLIQGY	0.4866147	0.04549285
HLA-DPA1*02:01-DPB1*09:01	LEARLAHLGVQVKGED	0.30422306	0.9496851
HLA-DPA1*02:01-DPB1*09:01	LEEKTAHSSLALFRDD	0.360509	0.15707004
HLA-DPA1*02:01-DPB1*09:01	LEEKVASLLHQVSWRQ	0.30855817	0.27453026
HLA-DPA1*02:01-DPB1*09:01	LEEYLSSTPQRLKLLD	0.4570788	0.030815702
HLA-DPA1*02:01-DPB1*09:01	LEKKKTELAQKARKEI	0.30526796	0.85992146
HLA-DPA1*02:01-DPB1*09:01	LEKLPQVAEEISGPLT	0.3063841	0.093643226
HLA-DPA1*02:01-DPB1*09:01	LFQKILVPIQQVLKEG	0.5221808	0.07472452
HLA-DPA1*02:01-DPB1*09:01	LFQRQPAAVHALIDDT	0.3893531	0.30743635
HLA-DPA1*02:01-DPB1*09:01	LGAKKGLGAQKVSSQS	0.35730124	0.26718774
HLA-DPA1*02:01-DPB1*09:01	LGGAKVADKIQLINNM	0.30226514	0.19732201
HLA-DPA1*02:01-DPB1*09:01	LGPKLNHVAVELGKNV	0.35564765	0.95464087
HLA-DPA1*02:01-DPB1*09:01	LGYKAFGLVGKLAASG	0.38586202	0.49322972
HLA-DPA1*02:01-DPB1*09:01	LHSKKEVPIHRVADIS	0.40360707	0.07683486
HLA-DPA1*02:01-DPB1*09:01	LIVTERVYAPASTLVD	0.43054417	0.9012521
HLA-DPA1*02:01-DPB1*09:01	LKAKAQALVQYLEEPL	0.4497162	0.049012464
HLA-DPA1*02:01-DPB1*09:01	LKEKRVGGVQSLGGTG	0.2665393	0.10513556
HLA-DPA1*02:01-DPB1*09:01	LNQFIAHAALDLVDEN	0.36154956	0.21867368
HLA-DPA1*02:01-DPB1*09:01	LNSEKVAALIQKLNSD	0.39522278	0.5684411
HLA-DPA1*02:01-DPB1*09:01	LNYKKNPAVTQLVDRT	0.3912782	0.4941973
HLA-DPA1*02:01-DPB1*09:01	LPAPIEKTISKAKGQP	0.18618804	0.5062585
HLA-DPA1*02:01-DPB1*09:01	LPDQLKDTTFAQVLKD	0.43048564	0.82071036
HLA-DPA1*02:01-DPB1*09:01	LPEDKLAQSVQKLQDL	0.38681728	0.11669834
HLA-DPA1*02:01-DPB1*09:01	LPEGSKLVPVARVAEV	0.35336572	0.41908655
HLA-DPA1*02:01-DPB1*09:01	LPRAYAVAIPLAAGLL	0.61784434	0.6566839
HLA-DPA1*02:01-DPB1*09:01	LPREKYLTWASRQEPS	0.19846936	0.98191416
HLA-DPA1*02:01-DPB1*09:01	LPSGKKISSNPNPVVQ	0.35186473	0.94611835
HLA-DPA1*02:01-DPB1*09:01	LPSTRLATQPHLVQTQ	0.3698531	0.97739285
HLA-DPA1*02:01-DPB1*09:01	LQARAYVGPHVLAVVT	0.38901135	0.3619756
HLA-DPA1*02:01-DPB1*09:01	LQGKLTKLAVQIGKAG	0.39738083	0.9010523
HLA-DPA1*02:01-DPB1*09:01	LQKKLVPFATELHERL	0.44308046	0.7596838
HLA-DPA1*02:01-DPB1*09:01	LQRKIGLKVLEMRGNA	0.3583073	0.15091208
HLA-DPA1*02:01-DPB1*09:01	LQTKEFQVLKSLGKLA	0.40380964	0.09410203
HLA-DPA1*02:01-DPB1*09:01	LRGLKYIHSANVLHRD	0.5996056	0.23540607
HLA-DPA1*02:01-DPB1*09:01	LRMKLPKPPKPVSKMR	0.27961436	0.41166502
HLA-DPA1*02:01-DPB1*09:01	LSDKKGSPVNSLFVAP	0.37594354	0.006976678
HLA-DPA1*02:01-DPB1*09:01	LSEHLKNPVIAQKIQK	0.3677834	0.28244877
HLA-DPA1*02:01-DPB1*09:01	LTEKQKLRVKKIHENE	0.11170202	0.20195739
HLA-DPA1*02:01-DPB1*09:01	LTGKRVQLAEDLKKVR	0.40173662	0.4620607
HLA-DPA1*02:01-DPB1*09:01	LTLDKLDVKGKRVVMR	0.28920168	0.09054116
HLA-DPA1*02:01-DPB1*09:01	LTQKRSQLVKKLNDSD	0.27264583	0.32457334
HLA-DPA1*02:01-DPB1*09:01	LTTDPKFESVAREVCK	0.30987856	0.07534147
HLA-DPA1*02:01-DPB1*09:01	LVLKSAVEAERLVAGK	0.5816802	0.28267068
HLA-DPA1*02:01-DPB1*09:01	MLLEKLPQVAEEISGP	0.28970653	0.25293583
HLA-DPA1*02:01-DPB1*09:01	MMEKLVKSISQLKDQQ	0.4166537	0.01118171
HLA-DPA1*02:01-DPB1*09:01	MQNVKHPVTGQFLYQD	0.29347488	0.012976103
HLA-DPA1*02:01-DPB1*09:01	MQQKSQKKAELLDNEK	0.14362425	0.2628376
HLA-DPA1*02:01-DPB1*09:01	NAIKFYSQAIELNPSN	0.6887668	0.7268062
HLA-DPA1*02:01-DPB1*09:01	NDIHKKIALVKKLAFA	0.42793474	0.21777532
HLA-DPA1*02:01-DPB1*09:01	NEKIVVLLQRLKPEIK	0.25087017	0.10481306
HLA-DPA1*02:01-DPB1*09:01	NEVLEVMQHMAKNVVK	0.22480737	0.28229472
HLA-DPA1*02:01-DPB1*09:01	NIFKVWVQAFKVEGGQ	0.48196977	0.17298387
HLA-DPA1*02:01-DPB1*09:01	NIYDKYGSLGLYVAEQ	0.39716646	0.15418854
HLA-DPA1*02:01-DPB1*09:01	NKEKGSSASLVLKRLG	0.40239713	0.19041564
HLA-DPA1*02:01-DPB1*09:01	NLGKFISSPMKEKGNI	0.32498434	0.021666609
HLA-DPA1*02:01-DPB1*09:01	NLNRTTPGVRIVLGGT	0.25105456	0.012655936
HLA-DPA1*02:01-DPB1*09:01	NLRMKLPKPPKPVSKM	0.23940925	0.2664234
HLA-DPA1*02:01-DPB1*09:01	NPGGYVAYSKAATVTG	0.11087837	0.95337945
HLA-DPA1*02:01-DPB1*09:01	NPLKEKSIILPKSLIS	0.4196284	0.20777988
HLA-DPA1*02:01-DPB1*09:01	NPRFGKMPLELVRKPI	0.3130265	0.9605573
HLA-DPA1*02:01-DPB1*09:01	NPRKFNLDATELSIRK	0.45500877	0.87316406
HLA-DPA1*02:01-DPB1*09:01	NPSKFGIQEEKLKPFE	0.2983099	0.062276155
HLA-DPA1*02:01-DPB1*09:01	NQTDRTGETALHLAAR	0.28831446	0.77805024
HLA-DPA1*02:01-DPB1*09:01	NRNQRLQPSAQALIYF	0.44632098	0.526342
HLA-DPA1*02:01-DPB1*09:01	NSRKLLSAAKILADAT	0.6204603	0.21567075
HLA-DPA1*02:01-DPB1*09:01	NVERLSELVQAVSDPS	0.2687553	0.95050305
HLA-DPA1*02:01-DPB1*09:01	NYQKRVSFAHLSLAPS	0.5257768	0.7457605
HLA-DPA1*02:01-DPB1*09:01	PAPIEKTISKAKGQPR	0.1909673	0.22828746
HLA-DPA1*02:01-DPB1*09:01	PAPPKAEAKAKALKAK	0.21744154	0.4940632
HLA-DPA1*02:01-DPB1*09:01	PGAAKSGVGTALLLKL	0.29529926	0.35005027
HLA-DPA1*02:01-DPB1*09:01	PGPPSEKAWQPGWTVN	0.08996389	0.092451155
HLA-DPA1*02:01-DPB1*09:01	PIEKTISKAKGQPREP	0.18174845	0.10499569
HLA-DPA1*02:01-DPB1*09:01	PPEDKVVPSFLPVDQG	0.25416574	0.08881669
HLA-DPA1*02:01-DPB1*09:01	PPLGDIKVSKLAGQLR	0.26369998	0.356152
HLA-DPA1*02:01-DPB1*09:01	PPRNWKDSILTKNLIL	0.24952663	0.12963277
HLA-DPA1*02:01-DPB1*09:01	PPRVKAVKSSEHINEG	0.23100938	0.36989582
HLA-DPA1*02:01-DPB1*09:01	PSEKNSPSTQYCYSIQ	0.11843933	0.001520304
HLA-DPA1*02:01-DPB1*09:01	PSKSGSEAQTTKDVPN	0.06684075	0.5686182
HLA-DPA1*02:01-DPB1*09:01	QAAKSLAKALMIREKY	0.6069453	0.04432803
HLA-DPA1*02:01-DPB1*09:01	QEAVKKGSTAVGVRGR	0.5199355	0.538202
HLA-DPA1*02:01-DPB1*09:01	QEEKYEAIIQNLEKDR	0.23119622	0.35663074
HLA-DPA1*02:01-DPB1*09:01	QEQVKIESLAKSLEDA	0.52125937	0.216693
HLA-DPA1*02:01-DPB1*09:01	QETYKYFSLPFCVGSK	0.46376863	0.04824548
HLA-DPA1*02:01-DPB1*09:01	QGNLEIVKELIKNGAN	0.1116548	0.006277287
HLA-DPA1*02:01-DPB1*09:01	QGRLDKLTVTSQNLQL	0.3047132	0.790313
HLA-DPA1*02:01-DPB1*09:01	QNKKTFTKPLAVIHHE	0.59382606	0.88057125
HLA-DPA1*02:01-DPB1*09:01	QQEEKYEAIIQNLEKD	0.26122883	0.2561922
HLA-DPA1*02:01-DPB1*09:01	QQGRLDKLTVTSQNLQ	0.30051386	0.88508976
HLA-DPA1*02:01-DPB1*09:01	QQPMALAVALTKGGEA	0.3271566	0.028679729
HLA-DPA1*02:01-DPB1*09:01	QQQKIQELAHELAAAK	0.38064274	0.7156973
HLA-DPA1*02:01-DPB1*09:01	QRLKAAITIRSLINPD	0.56486076	0.13052359
HLA-DPA1*02:01-DPB1*09:01	QVTTVCQALAKDPKLQ	0.22405347	0.003190741
HLA-DPA1*02:01-DPB1*09:01	RAFKAWAVARLSQRFP	0.4543191	0.8740818
HLA-DPA1*02:01-DPB1*09:01	RDKSSKVPSALAPASQ	0.45388088	0.08784755
HLA-DPA1*02:01-DPB1*09:01	RESKTLGAVQIMNGLF	0.47082862	0.006221376
HLA-DPA1*02:01-DPB1*09:01	RGLKYIHSANVLHRDL	0.5994447	0.1388947
HLA-DPA1*02:01-DPB1*09:01	RKFKQVAEAYEVLSDA	0.5845906	0.27898473
HLA-DPA1*02:01-DPB1*09:01	RLAKQKIEDHLLSSGK	0.13733976	0.03229139
HLA-DPA1*02:01-DPB1*09:01	RLDKLTVTSQNLQLEN	0.36216527	0.5361556
HLA-DPA1*02:01-DPB1*09:01	RLRKLHAVVETLVNHR	0.455893	0.69864404
HLA-DPA1*02:01-DPB1*09:01	RLWRFDVKAQMVDPRS	0.3147012	0.9131697
HLA-DPA1*02:01-DPB1*09:01	RNENKLLPKHPHLVRQ	0.25972357	0.7132617
HLA-DPA1*02:01-DPB1*09:01	RPGKNSKDFERAKAVR	0.27540445	0.819836
HLA-DPA1*02:01-DPB1*09:01	RPHLERVLGFVKVAKE	0.33483294	0.49711594
HLA-DPA1*02:01-DPB1*09:01	RTKTPIIATLASGAVA	0.5086927	0.7219505
HLA-DPA1*02:01-DPB1*09:01	RTTKNEVVGRLILGAH	0.3033109	0.18527997
HLA-DPA1*02:01-DPB1*09:01	RVEIKDVKLPVQLQRA	0.33253586	0.081827536
HLA-DPA1*02:01-DPB1*09:01	RVGQKESAYAKSEEFA	0.20737174	0.46934575
HLA-DPA1*02:01-DPB1*09:01	SAKKKSIRVILDLTPN	0.3484031	0.3908368
HLA-DPA1*02:01-DPB1*09:01	SALKIFKTAEECRLDR	0.37862343	0.80364
HLA-DPA1*02:01-DPB1*09:01	SALQRMSVVARVLGDR	0.51301783	0.88226426
HLA-DPA1*02:01-DPB1*09:01	SDEKTWNLGLSNAKLS	0.28232828	0.9532741
HLA-DPA1*02:01-DPB1*09:01	SDFTKRQLAVQSLAFN	0.47956437	0.2913409
HLA-DPA1*02:01-DPB1*09:01	SDSKIYLVPKTLARKR	0.39616373	0.48035675
HLA-DPA1*02:01-DPB1*09:01	SEAKVVSQYHELVVQA	0.44849235	0.22953455
HLA-DPA1*02:01-DPB1*09:01	SEHLKNPVIAQKIQKL	0.41623387	0.29394424
HLA-DPA1*02:01-DPB1*09:01	SEMQKLDAQVKELVLK	0.3868923	0.020232286
HLA-DPA1*02:01-DPB1*09:01	SENEKMGIRVDQLQAQ	0.24670975	0.16254501
HLA-DPA1*02:01-DPB1*09:01	SGKKLEDGPKFLKSGD	0.26125997	0.010807263
HLA-DPA1*02:01-DPB1*09:01	SIEKALDLSLYLKHET	0.4338226	0.23569432
HLA-DPA1*02:01-DPB1*09:01	SILKMEIKAKNLTNYD	0.31154436	0.017729752
HLA-DPA1*02:01-DPB1*09:01	SNNKLESLPVAVFSLQ	0.57832515	0.046268806
HLA-DPA1*02:01-DPB1*09:01	SNPKAHIAAKTVFHLA	0.42234325	0.3531742
HLA-DPA1*02:01-DPB1*09:01	SPEKMEKKLHAVPAAK	0.3616628	0.5344976
HLA-DPA1*02:01-DPB1*09:01	SPFIPKKTVIICKPTM	0.23294558	0.13477755
HLA-DPA1*02:01-DPB1*09:01	SPGPGIKEESVPLSIL	0.37842932	0.14341053
HLA-DPA1*02:01-DPB1*09:01	SPKATSSPLYLAHEVQ	0.39976466	0.1394229
HLA-DPA1*02:01-DPB1*09:01	SPNSKVNTLSKELHSE	0.32479537	0.8578528
HLA-DPA1*02:01-DPB1*09:01	SPQEKEALYALTVLEM	0.54445785	0.40881014
HLA-DPA1*02:01-DPB1*09:01	SPVRLLSLAFALSAHS	0.5473792	0.7556137
HLA-DPA1*02:01-DPB1*09:01	SQEKLAQAAQSSVATI	0.41440645	0.41548643
HLA-DPA1*02:01-DPB1*09:01	SQKKYFGRSLELYREL	0.52829623	0.0506166
HLA-DPA1*02:01-DPB1*09:01	SQLTLKVVSAKPKVHN	0.45848006	0.048239518
HLA-DPA1*02:01-DPB1*09:01	SRAKHHAISAKLNKPF	0.4734131	0.96264476
HLA-DPA1*02:01-DPB1*09:01	SSQRVELLAKKISQLG	0.24889493	0.50409293
HLA-DPA1*02:01-DPB1*09:01	SSQRVPLQAQKLVSSH	0.40417722	0.65389454
HLA-DPA1*02:01-DPB1*09:01	SSSKLLLAAKALSTDP	0.5307651	0.11038975
HLA-DPA1*02:01-DPB1*09:01	SSVLETVEVLQKEGLK	0.34978917	0.01900008
HLA-DPA1*02:01-DPB1*09:01	STIKTEAVASSLYDIL	0.45943534	0.03188637
HLA-DPA1*02:01-DPB1*09:01	STSKSGSEAQTTKDST	0.08447222	0.48441848
HLA-DPA1*02:01-DPB1*09:01	STVKLPIKVKIIPTPP	0.37693918	0.08471912
HLA-DPA1*02:01-DPB1*09:01	SVDRYLAIVWPVVSRK	0.4516759	0.3056721
HLA-DPA1*02:01-DPB1*09:01	SVGKTSILEQLLYGNH	0.2594765	0.011101637
HLA-DPA1*02:01-DPB1*09:01	SYLKFPTYAKSTRTTD	0.28149545	0.43826523
HLA-DPA1*02:01-DPB1*09:01	TALKHYDKAKELDPTN	0.291503	0.80693513
HLA-DPA1*02:01-DPB1*09:01	TDRGKTQKVTLNVHSE	0.16399251	0.53578246
HLA-DPA1*02:01-DPB1*09:01	TEEKSSSQPSSCCSDP	0.014699454	0.02743802
HLA-DPA1*02:01-DPB1*09:01	TEGFKNVSLGNVLAVA	0.48979416	0.012876747
HLA-DPA1*02:01-DPB1*09:01	TEKLQRAQAWEKEFIN	0.2502456	0.12818608
HLA-DPA1*02:01-DPB1*09:01	TGSKLVDYARSVHEEF	0.40983772	0.56659585
HLA-DPA1*02:01-DPB1*09:01	TGSRTYSLVGQAWPGP	0.17467763	0.9976398
HLA-DPA1*02:01-DPB1*09:01	TIQKYGTNPEETAAEE	0.12595996	0.697415
HLA-DPA1*02:01-DPB1*09:01	TIVKLGNKVQELEKQQ	0.29368412	0.19714181
HLA-DPA1*02:01-DPB1*09:01	TKPLYVALAQRKEERQ	0.27372745	0.5180371
HLA-DPA1*02:01-DPB1*09:01	TLEKKLPPLPLTLALG	0.46082097	0.31010714
HLA-DPA1*02:01-DPB1*09:01	TLQKEVHAAKSLAIIV	0.6750524	0.28327763
HLA-DPA1*02:01-DPB1*09:01	TLTKLGNTISSLFGGG	0.47583634	0.028972585
HLA-DPA1*02:01-DPB1*09:01	TPDGKYLIVAQLNLSR	0.35238588	0.88220197
HLA-DPA1*02:01-DPB1*09:01	TPEWKKAATALKDVVK	0.48961174	0.88986796
HLA-DPA1*02:01-DPB1*09:01	TPGAPTEKDWAQVQAL	0.12904389	0.12267991
HLA-DPA1*02:01-DPB1*09:01	TPLKLAAKEGKIEIFR	0.38826695	0.19412532
HLA-DPA1*02:01-DPB1*09:01	TPLWRLQKLPAELGPQ	0.13660462	0.9907115
HLA-DPA1*02:01-DPB1*09:01	TPQGKRKVINTPEILR	0.44992682	0.40049362
HLA-DPA1*02:01-DPB1*09:01	TQTKFAATVRLLVGGK	0.5590889	0.034753613
HLA-DPA1*02:01-DPB1*09:01	TRKRGLKLATALSLSN	0.72029775	0.5050025
HLA-DPA1*02:01-DPB1*09:01	TRYKFYFYAQTSAGSG	0.24316996	0.6213161
HLA-DPA1*02:01-DPB1*09:01	TSAKLSSYTLRILRQL	0.5117074	0.02646764
HLA-DPA1*02:01-DPB1*09:01	TSAKTAMNVNEIFMAI	0.43082756	0.001536065
HLA-DPA1*02:01-DPB1*09:01	TSEEKKIKVILKVLDP	0.2564989	0.060258247
HLA-DPA1*02:01-DPB1*09:01	TSEQVVPVLVKNWKKE	0.3460738	0.21702738
HLA-DPA1*02:01-DPB1*09:01	TVETFASIVAHELGHN	0.3162904	0.4250969
HLA-DPA1*02:01-DPB1*09:01	TVKRSWTSAQNACSEH	0.3467359	0.9990798
HLA-DPA1*02:01-DPB1*09:01	TVTFKFILANRLYPVS	0.5081297	0.3144776
HLA-DPA1*02:01-DPB1*09:01	TYSKEFKIPFEISKWQ	0.33179244	0.29478654
HLA-DPA1*02:01-DPB1*09:01	VASKLNIPATNVFANR	0.54344016	0.85165596
HLA-DPA1*02:01-DPB1*09:01	VASKNVIPALELVEPI	0.59779805	0.053769223
HLA-DPA1*02:01-DPB1*09:01	VDEKISAMGKALVDQR	0.3919057	0.65849054
HLA-DPA1*02:01-DPB1*09:01	VDEKISHATEELETYR	0.24461894	0.39392456
HLA-DPA1*02:01-DPB1*09:01	VDEKVIVGSLSVQDLQ	0.4135612	0.13299002
HLA-DPA1*02:01-DPB1*09:01	VDKTKQVSTYQEVIRG	0.35941848	0.2748481
HLA-DPA1*02:01-DPB1*09:01	VDMQKLTHGVLHTKFW	0.39394203	0.029499218
HLA-DPA1*02:01-DPB1*09:01	VEEGEKVVKTALDAFG	0.34162098	0.6649387
HLA-DPA1*02:01-DPB1*09:01	VEKKANKLAFKLEKRR	0.36719793	0.56920755
HLA-DPA1*02:01-DPB1*09:01	VERLEVALKEAKERVS	0.2566059	0.18389918
HLA-DPA1*02:01-DPB1*09:01	VERLRRENQVLSVRIA	0.43546793	0.7289789
HLA-DPA1*02:01-DPB1*09:01	VFIQKVVPSASQLFVR	0.5489559	0.49253052
HLA-DPA1*02:01-DPB1*09:01	VGPKLPWKLLHAALHL	0.38779056	0.04103309
HLA-DPA1*02:01-DPB1*09:01	VGQKESAYAKSEEFAV	0.22320995	0.15668982
HLA-DPA1*02:01-DPB1*09:01	VIAKMDSTANEVEAVK	0.37006083	0.17503318
HLA-DPA1*02:01-DPB1*09:01	VIRVICILSHPIKNTN	0.30273584	0.24208514
HLA-DPA1*02:01-DPB1*09:01	VKKLKVPVHVIRMEQR	0.4774271	0.3312896
HLA-DPA1*02:01-DPB1*09:01	VLGTKNLSQILSDREE	0.16436285	0.12076423
HLA-DPA1*02:01-DPB1*09:01	VLQGKLTKLAVQIGKA	0.42000738	0.9403337
HLA-DPA1*02:01-DPB1*09:01	VMKKLAKVSHMTSDRR	0.3784091	0.66903275
HLA-DPA1*02:01-DPB1*09:01	VNLDKKAVLAEKIVAE	0.54241544	0.8847349
HLA-DPA1*02:01-DPB1*09:01	VPEGAAKWGLVAERLL	0.33635998	0.341791
HLA-DPA1*02:01-DPB1*09:01	VPQIKEGKRVLIAAHG	0.3861793	0.96542645
HLA-DPA1*02:01-DPB1*09:01	VPSYAEKEAKISRSLG	0.2504054	0.9305836
HLA-DPA1*02:01-DPB1*09:01	VQKAVNTAQGLFQRWT	0.36625177	0.024442587
HLA-DPA1*02:01-DPB1*09:01	VRHAKSGGTALHVAAA	0.38987684	0.52163094
HLA-DPA1*02:01-DPB1*09:01	VRQKIFQVAQELSGED	0.38959205	0.7299751
HLA-DPA1*02:01-DPB1*09:01	VSIKEIAITHHVKEGH	0.31814307	0.21376991
HLA-DPA1*02:01-DPB1*09:01	WDGKESTITRKLKDGK	0.16582254	0.13057633
HLA-DPA1*02:01-DPB1*09:01	WSKTGPVAKELSGLPS	0.2687746	0.08344434
HLA-DPA1*02:01-DPB1*09:01	YAEKKAKKPALVAKSS	0.42527574	0.96800345
HLA-DPA1*02:01-DPB1*09:01	YDRKKVSKAAILARIK	0.6743573	0.96627855
HLA-DPA1*02:01-DPB1*09:01	YGNKITDLPRGVFGGL	0.285841	0.020237833
HLA-DPA1*02:01-DPB1*09:01	YITKGWKEVHELYKEK	0.17136332	0.16476582
HLA-DPA1*02:01-DPB1*09:01	YKEKESVNAKVLKDVK	0.45116743	0.4651979
HLA-DPA1*02:01-DPB1*09:01	YKELIERIPELNKVAR	0.27572736	0.9274012
HLA-DPA1*02:01-DPB1*09:01	YNNIMTVPALPKSLIS	0.41781196	0.011931673
HLA-DPA1*02:01-DPB1*09:01	YSPKATSSPLYLAHEV	0.37803274	0.037245087
HLA-DPA1*02:01-DPB1*09:01	YTRKLLGSALALARAP	0.6960633	0.5250193
