# Supplementary material for: MHCII-peptide presentation: an assessment of the state-of-the-art prediction methods
Source: Front Immunol. 2024 Mar 12;15:1293706. doi: 10.3389/fimmu.2024.1293706 (PMC11027168; doi:10.3389/fimmu.2024.1293706)
Supplement: Supplementary file 2 [file DataSheet_2.zip › output/BERT/pos/16_HLA-DPA1_02_01_DPB1_10_01.csv]

allele	peptide	affinity_pred	mass_pred
HLA-DPA1*02:01-DPB1*10:01	AAEKLHKVVNSILAFR	0.666226	0.14227289
HLA-DPA1*02:01-DPB1*10:01	AAERAASSMKDLAQKS	0.28813484	0.45642686
HLA-DPA1*02:01-DPB1*10:01	AAERAATSVKDLAQRS	0.29571432	0.63071454
HLA-DPA1*02:01-DPB1*10:01	AAERACKDPNPIIDGR	0.11372284	0.6999469
HLA-DPA1*02:01-DPB1*10:01	AAVGVKKQKKPLVGKK	0.29152405	0.271488
HLA-DPA1*02:01-DPB1*10:01	ACSEKISNTAISISDH	0.5063113	0.013964552
HLA-DPA1*02:01-DPB1*10:01	ACTEKKIPVVFRLQEG	0.34379572	0.004518887
HLA-DPA1*02:01-DPB1*10:01	ADDYLELSLKLRKGTD	0.3038869	0.024481108
HLA-DPA1*02:01-DPB1*10:01	ADFRAFLLAKALNGEQ	0.6053257	0.7434828
HLA-DPA1*02:01-DPB1*10:01	ADKNISSAQIVGPGPK	0.24857683	0.15359554
HLA-DPA1*02:01-DPB1*10:01	ADNRKLSAPVSQKMHR	0.51827806	0.62516314
HLA-DPA1*02:01-DPB1*10:01	ADQLIAAGHYAKGDIS	0.25168994	0.28846225
HLA-DPA1*02:01-DPB1*10:01	ADRKLVTKIIAHELAH	0.5042612	0.88437957
HLA-DPA1*02:01-DPB1*10:01	ADRKYEEVARKLVIIE	0.4308562	0.2680107
HLA-DPA1*02:01-DPB1*10:01	AEEKLQASVRCLATHG	0.29313093	0.034080982
HLA-DPA1*02:01-DPB1*10:01	AEERAASASQQLSVIT	0.3591255	0.30336383
HLA-DPA1*02:01-DPB1*10:01	AEHKIFPAALQLVASG	0.5909856	0.22200684
HLA-DPA1*02:01-DPB1*10:01	AEKAKAAAMAAAAAET	0.5713112	0.9935399
HLA-DPA1*02:01-DPB1*10:01	AELDFLSHNLQKFSRA	0.32017714	0.077932335
HLA-DPA1*02:01-DPB1*10:01	AELSKLVIVAKASRTE	0.55791354	0.9659535
HLA-DPA1*02:01-DPB1*10:01	AERGYSFSLTTFSPSG	0.42285445	0.21702468
HLA-DPA1*02:01-DPB1*10:01	AEVERLRRENQVLSVR	0.34013233	0.6029656
HLA-DPA1*02:01-DPB1*10:01	AGDIKLTKDGNVLLHE	0.3189001	0.05519197
HLA-DPA1*02:01-DPB1*10:01	AGDKNFITAEELRREL	0.4200441	0.15661821
HLA-DPA1*02:01-DPB1*10:01	AGRKYHISALYVVDLK	0.76088226	0.8897995
HLA-DPA1*02:01-DPB1*10:01	AGSLKSSQLGREIDDH	0.21386568	0.36151084
HLA-DPA1*02:01-DPB1*10:01	AKAIELSLKEQRQQST	0.22773936	0.015039633
HLA-DPA1*02:01-DPB1*10:01	AKAIELSLQEQKQQHT	0.22695729	0.016941663
HLA-DPA1*02:01-DPB1*10:01	AKPIKKAPKAEPLASK	0.47055322	0.3222529
HLA-DPA1*02:01-DPB1*10:01	AKVTLNGVPAQPLGPR	0.36840686	0.50836116
HLA-DPA1*02:01-DPB1*10:01	ALDKKEGEQAKALFEK	0.28062668	0.54084253
HLA-DPA1*02:01-DPB1*10:01	ALGEKGLVQFRDLNQN	0.16905922	0.03282956
HLA-DPA1*02:01-DPB1*10:01	ALHVPKAPGFAQMLKE	0.26551384	0.012264701
HLA-DPA1*02:01-DPB1*10:01	ALQKAGIKVWVLTGDK	0.42360774	0.16201681
HLA-DPA1*02:01-DPB1*10:01	AMQKAAFEALQVKKDL	0.55120105	0.34011406
HLA-DPA1*02:01-DPB1*10:01	ANIRNMSVIAHVDHGK	0.4734178	0.9439681
HLA-DPA1*02:01-DPB1*10:01	APAPPKAEAKAKALKA	0.17693228	0.704275
HLA-DPA1*02:01-DPB1*10:01	APGGKLYNLAKSTHGQ	0.21869853	0.99202824
HLA-DPA1*02:01-DPB1*10:01	APISAKLVANMLSVAG	0.52455384	0.12948279
HLA-DPA1*02:01-DPB1*10:01	APPEDKVVPSFLPVDQ	0.26486796	0.096248165
HLA-DPA1*02:01-DPB1*10:01	APVARTVSAAVWVASA	0.5756361	0.5292853
HLA-DPA1*02:01-DPB1*10:01	APVLTPAKVTGKSKKR	0.3858898	0.41563305
HLA-DPA1*02:01-DPB1*10:01	AQITKRKWEAAHEAEQ	0.34304732	0.9994134
HLA-DPA1*02:01-DPB1*10:01	AQQKTVSSTKLVSFHD	0.43319225	0.062279355
HLA-DPA1*02:01-DPB1*10:01	AQVLSAATIVAKHTSA	0.6043523	0.19400525
HLA-DPA1*02:01-DPB1*10:01	ARVGQKESAYAKSEEF	0.16777392	0.16296479
HLA-DPA1*02:01-DPB1*10:01	ASAKALNEALKLFKMH	0.5107011	0.037791055
HLA-DPA1*02:01-DPB1*10:01	ASAKENINVKQVFERL	0.29090175	0.009544714
HLA-DPA1*02:01-DPB1*10:01	ASFEAQGALANIAVDK	0.33268702	0.9886681
HLA-DPA1*02:01-DPB1*10:01	ASFEKEATEAQSLEAT	0.49666452	0.2162402
HLA-DPA1*02:01-DPB1*10:01	ASGNKVKAEPAKIEAF	0.51743245	0.21512346
HLA-DPA1*02:01-DPB1*10:01	ASGRAYPDVAALSDGY	0.15246648	0.10135226
HLA-DPA1*02:01-DPB1*10:01	ASKRAATLAQELEKFN	0.5396685	0.9455706
HLA-DPA1*02:01-DPB1*10:01	ASLTVKAYLLGKEDAA	0.3581665	0.25552905
HLA-DPA1*02:01-DPB1*10:01	ASQEKLISSAKQVAAS	0.5822954	0.34987268
HLA-DPA1*02:01-DPB1*10:01	ASRERRLKKNLALSRE	0.30473146	0.9219494
HLA-DPA1*02:01-DPB1*10:01	ASSSGSSPRPAPDENE	0.004373012	0.01974633
HLA-DPA1*02:01-DPB1*10:01	ASTRSSFTVQDLKPFT	0.42100313	0.08240945
HLA-DPA1*02:01-DPB1*10:01	ATERADYVALAIVDGH	0.40894058	0.2874368
HLA-DPA1*02:01-DPB1*10:01	ATMKGSSSASIVKGQH	0.44894686	0.38909078
HLA-DPA1*02:01-DPB1*10:01	AVFKKTVSSHEVFLQR	0.6148024	0.16775987
HLA-DPA1*02:01-DPB1*10:01	AVGKLAKTPLIADVYY	0.47471428	0.3390966
HLA-DPA1*02:01-DPB1*10:01	AVRKSAIMVKKMREFG	0.47897878	0.5546648
HLA-DPA1*02:01-DPB1*10:01	CPNEKVAKEIARAVVE	0.47077566	0.73895454
HLA-DPA1*02:01-DPB1*10:01	CPRVEIIATMKKKGEK	0.36602718	0.1965192
HLA-DPA1*02:01-DPB1*10:01	CPSDWKTDSTCRMVTS	0.0366181	0.008817854
HLA-DPA1*02:01-DPB1*10:01	CQNVKTASDCGAVKHC	0.14282995	0.002034344
HLA-DPA1*02:01-DPB1*10:01	CSEKISNTAISISDHT	0.48609245	0.004845685
HLA-DPA1*02:01-DPB1*10:01	DAERDVSVVKSSFKPG	0.13452196	0.9410914
HLA-DPA1*02:01-DPB1*10:01	DANTKYNSRAAQMYRE	0.40056685	0.39186934
HLA-DPA1*02:01-DPB1*10:01	DDDANNAKAVVKTFHE	0.11465227	0.048075482
HLA-DPA1*02:01-DPB1*10:01	DDQGKAVILVHDIKKD	0.36662608	0.19146176
HLA-DPA1*02:01-DPB1*10:01	DEAIQTALKEFKLERE	0.26680002	0.023043167
HLA-DPA1*02:01-DPB1*10:01	DEDKAKAYELEQNVVK	0.24727406	0.66447216
HLA-DPA1*02:01-DPB1*10:01	DEKMYDAAKLLYNNVS	0.3940056	0.49896997
HLA-DPA1*02:01-DPB1*10:01	DGATKLNDEARRLIAD	0.19884165	0.141123
HLA-DPA1*02:01-DPB1*10:01	DGHMKVFSLIQQAVTR	0.56965315	0.6791531
HLA-DPA1*02:01-DPB1*10:01	DGHRLASFAQTLQETL	0.49326697	0.51853645
HLA-DPA1*02:01-DPB1*10:01	DGTHLQPGTKFIKHWR	0.23488453	0.030569047
HLA-DPA1*02:01-DPB1*10:01	DGTSLKKQNTFTLNLR	0.4881596	0.06580011
HLA-DPA1*02:01-DPB1*10:01	DGVRQKIFQVAQELSG	0.476977	0.86649686
HLA-DPA1*02:01-DPB1*10:01	DIAARLNIPVSQVNPR	0.454607	0.9965501
HLA-DPA1*02:01-DPB1*10:01	DIRKYEMFAQTLQQSR	0.6033284	0.86344993
HLA-DPA1*02:01-DPB1*10:01	DKFKEISFAYEVLSNP	0.5395614	0.0826143
HLA-DPA1*02:01-DPB1*10:01	DKKEGEQAKAIFEKVK	0.28220108	0.26458913
HLA-DPA1*02:01-DPB1*10:01	DKLHKEVSTVRAANSE	0.5559488	0.6958079
HLA-DPA1*02:01-DPB1*10:01	DKMKDAIIAKLANQAA	0.47201622	0.8840477
HLA-DPA1*02:01-DPB1*10:01	DKSRAPISAKLVANML	0.48938435	0.32720628
HLA-DPA1*02:01-DPB1*10:01	DKVQKCSHYLFSEEIT	0.29276413	0.007797575
HLA-DPA1*02:01-DPB1*10:01	DKWAKIAAYGHEVGKR	0.4137695	0.7864746
HLA-DPA1*02:01-DPB1*10:01	DLPEDKLAQSVQKLQD	0.34314293	0.037950628
HLA-DPA1*02:01-DPB1*10:01	DLQKKLVPFATELHER	0.48446205	0.9474319
HLA-DPA1*02:01-DPB1*10:01	DLRQGMFAQLVAQNVL	0.48993364	0.59346575
HLA-DPA1*02:01-DPB1*10:01	DMERSLPLCLQLYAPG	0.40118065	0.046714373
HLA-DPA1*02:01-DPB1*10:01	DNDKVQKCSHYLFSEE	0.14521779	0.020834139
HLA-DPA1*02:01-DPB1*10:01	DNFRTQKLSFIIRTVG	0.46225804	0.80035466
HLA-DPA1*02:01-DPB1*10:01	DNLEKGLLKALKVLDN	0.45062053	0.022303795
HLA-DPA1*02:01-DPB1*10:01	DNSKTIILPQHLYNIE	0.39653295	0.28510857
HLA-DPA1*02:01-DPB1*10:01	DPEKEKVGILAIQLKE	0.5379326	0.908549
HLA-DPA1*02:01-DPB1*10:01	DPEKEVEPALELLEPI	0.40365174	0.06903024
HLA-DPA1*02:01-DPB1*10:01	DPEKVVSAFLKVSSVF	0.5864093	0.04142902
HLA-DPA1*02:01-DPB1*10:01	DPFYKITSEALLVTQQ	0.69357175	0.11514284
HLA-DPA1*02:01-DPB1*10:01	DPGAKISVIVETVYTH	0.40491444	0.5679546
HLA-DPA1*02:01-DPB1*10:01	DPGASRGGTTGETVVG	0.018312545	0.24521391
HLA-DPA1*02:01-DPB1*10:01	DPHKNVKEFLVTLRLH	0.53680164	0.5077585
HLA-DPA1*02:01-DPB1*10:01	DPILRRHGLLPSSLKR	0.5044963	0.7984337
HLA-DPA1*02:01-DPB1*10:01	DQAEKLAKEALSINPT	0.49983415	0.9519849
HLA-DPA1*02:01-DPB1*10:01	DQDKTDTLEHELRREV	0.06866522	0.02737001
HLA-DPA1*02:01-DPB1*10:01	DQKKLEQTVEQMKQNE	0.19948797	0.25768262
HLA-DPA1*02:01-DPB1*10:01	DQLKIQVAAKTVFEGF	0.43571383	0.036172517
HLA-DPA1*02:01-DPB1*10:01	DRERILSLEQRVVELQ	0.2949588	0.17820428
HLA-DPA1*02:01-DPB1*10:01	DRERLVATAVKLHGGI	0.518323	0.7036561
HLA-DPA1*02:01-DPB1*10:01	DRGKTQKVTLNVHSEY	0.16660014	0.30936012
HLA-DPA1*02:01-DPB1*10:01	DRKESLDVYELDAKQG	0.27352434	0.06499564
HLA-DPA1*02:01-DPB1*10:01	DRKKVSKAAILARIKR	0.6933889	0.92974865
HLA-DPA1*02:01-DPB1*10:01	DRKYKKNIKALYIVHP	0.5439217	0.4257342
HLA-DPA1*02:01-DPB1*10:01	DRLVKEYTVLKQATEN	0.36580548	0.86694974
HLA-DPA1*02:01-DPB1*10:01	DRSLKVAAVVESLERE	0.681297	0.44202533
HLA-DPA1*02:01-DPB1*10:01	DSDKRITAAQALAHAY	0.63669884	0.9079734
HLA-DPA1*02:01-DPB1*10:01	DSFKAFAKALGVMDDL	0.60241216	0.08583474
HLA-DPA1*02:01-DPB1*10:01	DSGKSTTTGHLIYKCG	0.13066211	0.024101336
HLA-DPA1*02:01-DPB1*10:01	DTGSYRAQISTKTSAK	0.32706547	0.9236685
HLA-DPA1*02:01-DPB1*10:01	DTSEQVVPVLVKNWKK	0.4037615	0.13618337
HLA-DPA1*02:01-DPB1*10:01	DVVLHQATILPKTGTV	0.36779144	0.32335445
HLA-DPA1*02:01-DPB1*10:01	DVYKKFDLGQDVIDFT	0.34777507	0.088464074
HLA-DPA1*02:01-DPB1*10:01	DWYTKVTSVVVDVVPR	0.48811355	0.5051123
HLA-DPA1*02:01-DPB1*10:01	EAMKDYTKAMDVYQKA	0.47137803	0.12003666
HLA-DPA1*02:01-DPB1*10:01	EAQKQLLHVKVLFDEK	0.33107874	0.04094575
HLA-DPA1*02:01-DPB1*10:01	EDDKVMAAAQAAHADD	0.43755352	0.92533743
HLA-DPA1*02:01-DPB1*10:01	EDFTKQGFRVIALAHR	0.62359536	0.4826521
HLA-DPA1*02:01-DPB1*10:01	EDLRSWTAADMAAQTT	0.45202714	0.999104
HLA-DPA1*02:01-DPB1*10:01	EDLRSWTAADTVAQIT	0.43864498	0.99751186
HLA-DPA1*02:01-DPB1*10:01	EDTKELVVAKAGVYYV	0.30903175	0.24731863
HLA-DPA1*02:01-DPB1*10:01	EDTSEQVVPVLVKNWK	0.31575134	0.04682808
HLA-DPA1*02:01-DPB1*10:01	EDVKAWRPALYLAALD	0.62721133	0.36374187
HLA-DPA1*02:01-DPB1*10:01	EEEEKEPSQAAAIHPD	0.25676852	0.70852816
HLA-DPA1*02:01-DPB1*10:01	EEELERAASTIKEVAQ	0.37910527	0.1495497
HLA-DPA1*02:01-DPB1*10:01	EEEMRKLQATVQELQK	0.33064792	0.42612034
HLA-DPA1*02:01-DPB1*10:01	EEEQKTVALIKAVFGK	0.4800981	0.04314494
HLA-DPA1*02:01-DPB1*10:01	EEGEKVVKTALDAFGR	0.39962828	0.7349089
HLA-DPA1*02:01-DPB1*10:01	EEGEKVVSLFVGVAVH	0.5227583	0.0346758
HLA-DPA1*02:01-DPB1*10:01	EEKTGVVSTGLIHNGD	0.2692999	0.8060999
HLA-DPA1*02:01-DPB1*10:01	EELAGSLARAIAGGDE	0.36529574	0.016312763
HLA-DPA1*02:01-DPB1*10:01	EELERAASTIKEVAQA	0.45472616	0.5242947
HLA-DPA1*02:01-DPB1*10:01	EELTMAMSYVKDDIFR	0.3932018	0.035733707
HLA-DPA1*02:01-DPB1*10:01	EEMRKLQATVQELQKR	0.40500596	0.48438996
HLA-DPA1*02:01-DPB1*10:01	EEREKTYKLAENIDAQ	0.39035204	0.99107534
HLA-DPA1*02:01-DPB1*10:01	EFFTGSKLVDYARSVH	0.37213284	0.46034002
HLA-DPA1*02:01-DPB1*10:01	EGDKKAAKVQKLSKNE	0.24888033	0.7860732
HLA-DPA1*02:01-DPB1*10:01	EGEKVVSLFVGVAVHE	0.5029665	0.1003436
HLA-DPA1*02:01-DPB1*10:01	EGKLEHTLARDLVPGD	0.18477574	0.017573753
HLA-DPA1*02:01-DPB1*10:01	EHLKNPVIAQKIQKLM	0.45507106	0.0841197
HLA-DPA1*02:01-DPB1*10:01	EIFMAIAKKLPKNEPQ	0.2947632	0.19238088
HLA-DPA1*02:01-DPB1*10:01	EKEEKALSSLQEELNK	0.34748858	0.1311123
HLA-DPA1*02:01-DPB1*10:01	EKEKVDKEALALCTDR	0.29340586	0.06069834
HLA-DPA1*02:01-DPB1*10:01	EKFKQISQAYEVLSDA	0.6194397	0.03366647
HLA-DPA1*02:01-DPB1*10:01	EKKKKTTTIAVEVKKS	0.6276999	0.73182523
HLA-DPA1*02:01-DPB1*10:01	EKLLKEYLMVIEIPVQ	0.49500433	0.009553829
HLA-DPA1*02:01-DPB1*10:01	ELEKKTETAAHSLPQQ	0.47191784	0.77523035
HLA-DPA1*02:01-DPB1*10:01	ELERLQAEAQQLRKEE	0.25810686	0.92614496
HLA-DPA1*02:01-DPB1*10:01	ELGDKTFFIAAIMAMR	0.62883264	0.07459293
HLA-DPA1*02:01-DPB1*10:01	ELIERIPELNKVARAA	0.38903335	0.9508877
HLA-DPA1*02:01-DPB1*10:01	EMRKLQATVQELQKRL	0.4054388	0.13253069
HLA-DPA1*02:01-DPB1*10:01	ENAIKFYSQAIELNPS	0.7306925	0.639983
HLA-DPA1*02:01-DPB1*10:01	ENEKMGIRVDQLQAQL	0.27577412	0.14549276
HLA-DPA1*02:01-DPB1*10:01	ENLRMKLPKPPKPVSK	0.24209099	0.17913786
HLA-DPA1*02:01-DPB1*10:01	ENPRFGKMPLELVRKP	0.42416084	0.99086297
HLA-DPA1*02:01-DPB1*10:01	ENTKLMSEVQTLKNLD	0.4170634	0.05663845
HLA-DPA1*02:01-DPB1*10:01	EPIGRGTKVILHLKED	0.31720445	0.43553877
HLA-DPA1*02:01-DPB1*10:01	EPVDDKSATLLQLITK	0.3456663	0.08821471
HLA-DPA1*02:01-DPB1*10:01	EQFSRAPVSALPLAPN	0.6563961	0.36891702
HLA-DPA1*02:01-DPB1*10:01	EQLRKAEEQVQATRQE	0.2698574	0.8667904
HLA-DPA1*02:01-DPB1*10:01	EQRKLSDQANTLVDLS	0.4152361	0.15997133
HLA-DPA1*02:01-DPB1*10:01	ERKGEKAPKLTVTIRA	0.2912335	0.33727747
HLA-DPA1*02:01-DPB1*10:01	ERLAKQKIEDHLLSSG	0.20531937	0.08876132
HLA-DPA1*02:01-DPB1*10:01	ERLEVALKEAKERVSD	0.3019973	0.1581661
HLA-DPA1*02:01-DPB1*10:01	ERLSELVQAVSDPSSP	0.2341885	0.32124954
HLA-DPA1*02:01-DPB1*10:01	ESEKELALVKRLKPLF	0.33426267	0.018841684
HLA-DPA1*02:01-DPB1*10:01	ESEKLVKNLFELARQH	0.40877667	0.4349145
HLA-DPA1*02:01-DPB1*10:01	ESEKLVKNLFQLAREN	0.37248892	0.3654141
HLA-DPA1*02:01-DPB1*10:01	ETSAKAGYNVKQLFRR	0.30575198	0.07134645
HLA-DPA1*02:01-DPB1*10:01	ETYKYFSLPFCVGSKK	0.5446203	0.111657456
HLA-DPA1*02:01-DPB1*10:01	EVKRKLQKDLEGLSQR	0.16452284	0.07355757
HLA-DPA1*02:01-DPB1*10:01	EVLLKLADKYKKKMWG	0.26379025	0.005063931
HLA-DPA1*02:01-DPB1*10:01	EVQKAVNTAQGLFQRW	0.40078205	0.020689625
HLA-DPA1*02:01-DPB1*10:01	EVQKAVNTARGLYQRW	0.39326054	0.014473589
HLA-DPA1*02:01-DPB1*10:01	EVQKSQSTAQNLTSDI	0.3319634	0.018645274
HLA-DPA1*02:01-DPB1*10:01	EYIRQGKEATAVVDQI	0.39681494	0.903088
HLA-DPA1*02:01-DPB1*10:01	EYLKAFKVAYSLNGHE	0.6080404	0.8317094
HLA-DPA1*02:01-DPB1*10:01	FDQKFSKVPTKVKGYD	0.37728912	0.22985458
HLA-DPA1*02:01-DPB1*10:01	FEEKITHSPLTICFPE	0.2796242	0.052782845
HLA-DPA1*02:01-DPB1*10:01	FPLDKAVAYAKLRNPF	0.37940753	0.7599277
HLA-DPA1*02:01-DPB1*10:01	FPVSKTLPELYELVNN	0.33570194	0.009075234
HLA-DPA1*02:01-DPB1*10:01	FQVKTLSLPVVVIVHG	0.6702848	0.43826684
HLA-DPA1*02:01-DPB1*10:01	FTGSKLVDYARSVHEE	0.38823852	0.79906714
HLA-DPA1*02:01-DPB1*10:01	GADRSGSTAVGVLISP	0.21795636	0.097650215
HLA-DPA1*02:01-DPB1*10:01	GAEIEYAMAYSKAAFE	0.5654324	0.48532003
HLA-DPA1*02:01-DPB1*10:01	GAEKLQKAFEIAKRIP	0.4664942	0.701956
HLA-DPA1*02:01-DPB1*10:01	GAIGSRLAVITQNIAN	0.42895207	0.9771272
HLA-DPA1*02:01-DPB1*10:01	GARLVAAKLEPKSFKH	0.39015663	0.34034747
HLA-DPA1*02:01-DPB1*10:01	GDHKPKSSTAAQEVKT	0.2837791	0.8390514
HLA-DPA1*02:01-DPB1*10:01	GDKIKVVPSASTTFDN	0.3977407	0.8139246
HLA-DPA1*02:01-DPB1*10:01	GDKLETATCIAKSSHL	0.36659482	0.09695424
HLA-DPA1*02:01-DPB1*10:01	GDQLYISEKEVKDEKN	0.08584246	0.116411865
HLA-DPA1*02:01-DPB1*10:01	GEKAPKLTVTIRALLQ	0.5426643	0.03651289
HLA-DPA1*02:01-DPB1*10:01	GENLSVAKAAIKSLSR	0.58479804	0.1383872
HLA-DPA1*02:01-DPB1*10:01	GEQALNRGIAAVKEDA	0.37075227	0.23991975
HLA-DPA1*02:01-DPB1*10:01	GESQKLAAAVFSLAIK	0.6970661	0.27806443
HLA-DPA1*02:01-DPB1*10:01	GESTSKLASVTRSVDK	0.3773346	0.46124682
HLA-DPA1*02:01-DPB1*10:01	GETRKVKAHSQTHRVD	0.24453764	0.9825308
HLA-DPA1*02:01-DPB1*10:01	GFDKVLWTPRVLSNGV	0.29841688	0.017177362
HLA-DPA1*02:01-DPB1*10:01	GGAKVADKIQLINNML	0.35418585	0.07428882
HLA-DPA1*02:01-DPB1*10:01	GGYVAYSKAATVTGKL	0.45925167	0.94149715
HLA-DPA1*02:01-DPB1*10:01	GHSEKEVADAIRLNEE	0.271174	0.34096742
HLA-DPA1*02:01-DPB1*10:01	GIEKKVVITVQQLSNK	0.47515872	0.6919953
HLA-DPA1*02:01-DPB1*10:01	GKESEKELALVKRLKP	0.21818097	0.18072802
HLA-DPA1*02:01-DPB1*10:01	GKGTKQWVHARYACDD	0.25256935	0.93076813
HLA-DPA1*02:01-DPB1*10:01	GKLGKAGHKATLEEAR	0.24060932	0.89162123
HLA-DPA1*02:01-DPB1*10:01	GKRKVINTPEILRKPS	0.502141	0.2588614
HLA-DPA1*02:01-DPB1*10:01	GKVIVIVGHVAKHTAE	0.37623984	0.5027664
HLA-DPA1*02:01-DPB1*10:01	GLEKLGIFVKTVTEGG	0.30287552	0.10227152
HLA-DPA1*02:01-DPB1*10:01	GLSKSSKEALSEVNAT	0.34095615	0.22742386
HLA-DPA1*02:01-DPB1*10:01	GLTTIAAHLVKQANKE	0.4234276	0.7990509
HLA-DPA1*02:01-DPB1*10:01	GMLKTSKAEELLAEEK	0.4845043	0.024417628
HLA-DPA1*02:01-DPB1*10:01	GNEKEFMKGNQLISNN	0.35116088	0.20318909
HLA-DPA1*02:01-DPB1*10:01	GNLVTFGHSLSKTCSP	0.24163193	0.002854978
HLA-DPA1*02:01-DPB1*10:01	GNQKDFIKAQDLSNLE	0.45661727	0.30794224
HLA-DPA1*02:01-DPB1*10:01	GPAGAEKLAAFARQLG	0.31050625	0.60312945
HLA-DPA1*02:01-DPB1*10:01	GPALKIYEHHIKVLQQ	0.49535167	0.48123127
HLA-DPA1*02:01-DPB1*10:01	GPGAAKSGVGTALLLK	0.18355109	0.38803893
HLA-DPA1*02:01-DPB1*10:01	GPGPGIKFSAEALRCH	0.2901127	0.47855306
HLA-DPA1*02:01-DPB1*10:01	GPLVKKVSKTVETAVK	0.4602646	0.8791916
HLA-DPA1*02:01-DPB1*10:01	GPLVLKHLTALIKSQE	0.5454226	0.39782423
HLA-DPA1*02:01-DPB1*10:01	GPQEKKVVVYLQKLDT	0.32031232	0.7070395
HLA-DPA1*02:01-DPB1*10:01	GQDKLGIYVKSVVKGG	0.3823591	0.13488631
HLA-DPA1*02:01-DPB1*10:01	GQEEKTGVVSTGLIQN	0.2535915	0.89295244
HLA-DPA1*02:01-DPB1*10:01	GQLKVAKESDSVFVLK	0.42942974	0.1228369
HLA-DPA1*02:01-DPB1*10:01	GRKSNIHCNTIAPNAG	0.14862797	0.8278445
HLA-DPA1*02:01-DPB1*10:01	GRLDKLTVTSQNLQLE	0.390104	0.74730855
HLA-DPA1*02:01-DPB1*10:01	GSLKSSQLGREIDDHD	0.1595766	0.090195596
HLA-DPA1*02:01-DPB1*10:01	GSQKDENLALYVENQF	0.2927747	0.00824606
HLA-DPA1*02:01-DPB1*10:01	GSRVLHVVQTLYPFSS	0.4238872	0.063987106
HLA-DPA1*02:01-DPB1*10:01	GSYLKFPTYAKSTRTT	0.3246174	0.8193898
HLA-DPA1*02:01-DPB1*10:01	GSYRAQISTKTSAKLS	0.37520033	0.21498767
HLA-DPA1*02:01-DPB1*10:01	GTAEKLSPKAATLAER	0.3895217	0.9413354
HLA-DPA1*02:01-DPB1*10:01	GTDKINSGAHKATLRI	0.20142868	0.3181871
HLA-DPA1*02:01-DPB1*10:01	GTVEKVGSSVKHLKPG	0.37280723	0.64611876
HLA-DPA1*02:01-DPB1*10:01	GVGKSALTVQFVTGSF	0.38677776	0.009264855
HLA-DPA1*02:01-DPB1*10:01	GYKDKLSIIGEVLSRR	0.51502365	0.7641473
HLA-DPA1*02:01-DPB1*10:01	HIFKVYTDVQQVASSL	0.46877	0.13049039
HLA-DPA1*02:01-DPB1*10:01	HIVKLPLLPHEVRGAD	0.29186422	0.4762028
HLA-DPA1*02:01-DPB1*10:01	HSEKEVADAIRLNEEL	0.30813393	0.08536285
HLA-DPA1*02:01-DPB1*10:01	HTAREMANAKEIARTV	0.30460942	0.8254816
HLA-DPA1*02:01-DPB1*10:01	HVPKAPGFAQMLKEGA	0.2879521	0.012145122
HLA-DPA1*02:01-DPB1*10:01	IAAEKNSTIVFPLPID	0.4483	0.08973306
HLA-DPA1*02:01-DPB1*10:01	IAEKRAVLAHVDVQTL	0.47410473	0.98946255
HLA-DPA1*02:01-DPB1*10:01	IAGDKEVVIAQNDKHT	0.14093733	0.98100746
HLA-DPA1*02:01-DPB1*10:01	IAKGRAPKFTQPLQPR	0.265304	0.34850815
HLA-DPA1*02:01-DPB1*10:01	IAQKAGMIVRRVIAEG	0.39106575	0.6823742
HLA-DPA1*02:01-DPB1*10:01	IARLQHAAELIKTVAS	0.51511896	0.46906376
HLA-DPA1*02:01-DPB1*10:01	IDEKELNILHEMKGKK	0.2290314	0.11195867
HLA-DPA1*02:01-DPB1*10:01	IDKKIVIYVQQTTNKE	0.23926163	0.78283995
HLA-DPA1*02:01-DPB1*10:01	IDRIKVSKAAADLMAY	0.5631831	0.86525285
HLA-DPA1*02:01-DPB1*10:01	IDTSRHYLPVKIILKT	0.5432678	0.48311225
HLA-DPA1*02:01-DPB1*10:01	IEEKLGKKVIELTGDV	0.20604734	0.35418645
HLA-DPA1*02:01-DPB1*10:01	IEKKVVITVQQLSNKE	0.45356664	0.7834405
HLA-DPA1*02:01-DPB1*10:01	IGHRNYHAGYSMFGAG	0.17918533	0.30082825
HLA-DPA1*02:01-DPB1*10:01	IGQKRSTVAQLVKRLT	0.54476076	0.8671014
HLA-DPA1*02:01-DPB1*10:01	IGVKSQEASQTLLDSV	0.35638556	0.011325812
HLA-DPA1*02:01-DPB1*10:01	IIGVKSQEASQTLLDS	0.43095657	0.04882713
HLA-DPA1*02:01-DPB1*10:01	IKEIRESTGAQVQVAG	0.41092435	0.9983676
HLA-DPA1*02:01-DPB1*10:01	IKMTKMYKGFQALGDA	0.38243616	0.08940108
HLA-DPA1*02:01-DPB1*10:01	ILQSKEAIHSQLLEKQ	0.3971485	0.2264611
HLA-DPA1*02:01-DPB1*10:01	IMLKLNPYAKTMRRNT	0.46542642	0.10166892
HLA-DPA1*02:01-DPB1*10:01	INELAVAMTAVKHEQE	0.44857198	0.09716164
HLA-DPA1*02:01-DPB1*10:01	INKKNLAKSQTLLGKE	0.48957393	0.1468177
HLA-DPA1*02:01-DPB1*10:01	IPELNKVARAAAEVAG	0.54797935	0.9802292
HLA-DPA1*02:01-DPB1*10:01	IPIKMVNFPQKIAGEL	0.43435863	0.14655001
HLA-DPA1*02:01-DPB1*10:01	IPPSKLSVEVRSLEPG	0.40275443	0.72953546
HLA-DPA1*02:01-DPB1*10:01	IPRLQKIWKNYLSMNK	0.45000833	0.76953655
HLA-DPA1*02:01-DPB1*10:01	IQQKQPISVKVISVDE	0.42683494	0.0743175
HLA-DPA1*02:01-DPB1*10:01	IQRDILLEKKKVAQDQ	0.14076544	0.06835706
HLA-DPA1*02:01-DPB1*10:01	IRGVKDSKVALSTCNG	0.27638564	0.96029985
HLA-DPA1*02:01-DPB1*10:01	ITKRKWEAAHEAEQLR	0.45248112	0.9995791
HLA-DPA1*02:01-DPB1*10:01	IVEKLGADAKILSNVI	0.41407692	0.06709674
HLA-DPA1*02:01-DPB1*10:01	IVTERVYAPASTLVDQ	0.49740142	0.99759686
HLA-DPA1*02:01-DPB1*10:01	IYSKNATVGQSVLNIK	0.37837029	0.27805948
HLA-DPA1*02:01-DPB1*10:01	KAGKVEAEVKRLHNTI	0.23723763	0.10113108
HLA-DPA1*02:01-DPB1*10:01	KAIELSLQEQKQQHTE	0.18876381	0.014094351
HLA-DPA1*02:01-DPB1*10:01	KCQKIFSFAHQTISAL	0.56488216	0.02358734
HLA-DPA1*02:01-DPB1*10:01	KCQKLNPKSHILSIRD	0.3879921	0.028874576
HLA-DPA1*02:01-DPB1*10:01	KDPEKRPTAAELLRHK	0.393105	0.5111144
HLA-DPA1*02:01-DPB1*10:01	KEKEKLQKKAHELKRR	0.16772567	0.48850122
HLA-DPA1*02:01-DPB1*10:01	KELIERIPELNKVARA	0.31306514	0.9559431
HLA-DPA1*02:01-DPB1*10:01	KESEKELALVKRLKPL	0.3450304	0.2303009
HLA-DPA1*02:01-DPB1*10:01	KESLDVYELDAKQGRW	0.21906637	0.007880389
HLA-DPA1*02:01-DPB1*10:01	KETSAKRGKEITGVKR	0.17865846	0.040300556
HLA-DPA1*02:01-DPB1*10:01	KGGSKTSSTIKSTPSG	0.31355914	0.09896823
HLA-DPA1*02:01-DPB1*10:01	KGKESEKELALVKRLK	0.28715548	0.3186615
allele	peptide	affinity_pred	mass_pred
HLA-DPA1*02:01-DPB1*10:01	KGLKEGIPALDNFLDK	0.38027176	0.9783231
HLA-DPA1*02:01-DPB1*10:01	KGMKQFLPAKAVDHEE	0.6066331	0.5900234
HLA-DPA1*02:01-DPB1*10:01	KGTKQWVHARYACDDM	0.25153825	0.84085596
HLA-DPA1*02:01-DPB1*10:01	KHNKAVHLAQASFQIE	0.6153315	0.9316351
HLA-DPA1*02:01-DPB1*10:01	KISKITSPVLIIHGTE	0.6389583	0.09723513
HLA-DPA1*02:01-DPB1*10:01	KKFKEVAEAYEVLSDK	0.5302225	0.40761733
HLA-DPA1*02:01-DPB1*10:01	KLEKFTVSVNVAAGSK	0.6157381	0.29657876
HLA-DPA1*02:01-DPB1*10:01	KNLKKEFLHAQEEVKR	0.47571	0.9842044
HLA-DPA1*02:01-DPB1*10:01	KNNMKVAIKTLKEGTM	0.36371443	0.08567079
HLA-DPA1*02:01-DPB1*10:01	KPATKTDQVIQSLIAL	0.4313207	0.0312802
HLA-DPA1*02:01-DPB1*10:01	KPKSSTAAQEVKTLDG	0.3637026	0.35860658
HLA-DPA1*02:01-DPB1*10:01	KPSEKEQHLLMTLVGE	0.28419814	0.043741003
HLA-DPA1*02:01-DPB1*10:01	KPSSVRALSIVLPIVL	0.67134446	0.49804384
HLA-DPA1*02:01-DPB1*10:01	KPTDAPPKVLTKCQEE	0.024721226	0.03979022
HLA-DPA1*02:01-DPB1*10:01	KQKKKMAVSAKLYGSG	0.5505442	0.44289652
HLA-DPA1*02:01-DPB1*10:01	KQQRPVPESQLLPGQR	0.14780964	0.04364707
HLA-DPA1*02:01-DPB1*10:01	KSSKIMESFKNMVPQQ	0.4643521	0.011704467
HLA-DPA1*02:01-DPB1*10:01	KVERVPKSPEHSAEPI	0.13382898	0.95826447
HLA-DPA1*02:01-DPB1*10:01	KVIKAVVPAKYLDEDT	0.5907486	0.3758611
HLA-DPA1*02:01-DPB1*10:01	KVIKQGLTANSLLDRG	0.56824684	0.25987452
HLA-DPA1*02:01-DPB1*10:01	KVIKSSSDAQLSRNSS	0.4533693	0.57729113
HLA-DPA1*02:01-DPB1*10:01	KWAKIAAYGHEVGKRP	0.3721724	0.45979795
HLA-DPA1*02:01-DPB1*10:01	LAEKTKNAVQALIDKH	0.40404388	0.79338425
HLA-DPA1*02:01-DPB1*10:01	LAFRVVSGAANVIGPK	0.6477954	0.9872405
HLA-DPA1*02:01-DPB1*10:01	LAQRISSNIQKITQCS	0.4055207	0.11739061
HLA-DPA1*02:01-DPB1*10:01	LASRQATLTQTLLIQN	0.49018997	0.25008842
HLA-DPA1*02:01-DPB1*10:01	LATKINEKPQVIADYE	0.30346397	0.48878518
HLA-DPA1*02:01-DPB1*10:01	LDETLKVIKEAAILKK	0.48753503	0.066862665
HLA-DPA1*02:01-DPB1*10:01	LDFIKHNQLPLVIEFT	0.5817211	0.19296339
HLA-DPA1*02:01-DPB1*10:01	LDFLSHNLQKFSRAQE	0.25119588	0.012372632
HLA-DPA1*02:01-DPB1*10:01	LDKLTVTSQNLQLENL	0.34428588	0.18253107
HLA-DPA1*02:01-DPB1*10:01	LDLKLVSFSKLCTSYS	0.377555	0.005293468
HLA-DPA1*02:01-DPB1*10:01	LDLRQGMFAQLVAQNV	0.50913453	0.86462843
HLA-DPA1*02:01-DPB1*10:01	LDSKFLEQVHQLYDDS	0.28183746	0.040027633
HLA-DPA1*02:01-DPB1*10:01	LEARLAHLGVQVKGED	0.33955377	0.9623666
HLA-DPA1*02:01-DPB1*10:01	LEEKTAHSSLALFRDD	0.36859524	0.19069591
HLA-DPA1*02:01-DPB1*10:01	LEEKVASLLHQVSWRQ	0.35519913	0.24364623
HLA-DPA1*02:01-DPB1*10:01	LEQRVVELQQTLAQKD	0.27314085	0.24085402
HLA-DPA1*02:01-DPB1*10:01	LERKYAALYQPLFDKR	0.4863205	0.357515
HLA-DPA1*02:01-DPB1*10:01	LFQKILVPIQQVLKEG	0.5730202	0.061082423
HLA-DPA1*02:01-DPB1*10:01	LFQRQPAAVHALIDDT	0.51467526	0.2380511
HLA-DPA1*02:01-DPB1*10:01	LGAKVPKGALLLGPPG	0.25361383	0.14589152
HLA-DPA1*02:01-DPB1*10:01	LGCRQFVTATDVVRGN	0.45721948	0.30846322
HLA-DPA1*02:01-DPB1*10:01	LGEKELSQENQLVETG	0.0781039	0.020886254
HLA-DPA1*02:01-DPB1*10:01	LGYKAFGLVGKLAASG	0.45941702	0.47517195
HLA-DPA1*02:01-DPB1*10:01	LIQKLNSDPQFVLAQN	0.38685971	0.07934739
HLA-DPA1*02:01-DPB1*10:01	LKAKAQALVQYLEEPL	0.50158364	0.04442058
HLA-DPA1*02:01-DPB1*10:01	LKEKRVGGVQSLGGTG	0.2667239	0.12639055
HLA-DPA1*02:01-DPB1*10:01	LKIKLGHYATQLQKTY	0.4874383	0.5501975
HLA-DPA1*02:01-DPB1*10:01	LLEKKKTELAQKARKE	0.31012467	0.9830657
HLA-DPA1*02:01-DPB1*10:01	LLYKVPYVAQEIQEEI	0.42530748	0.022157488
HLA-DPA1*02:01-DPB1*10:01	LNTKVAKLTNELKEEQ	0.27222192	0.26183715
HLA-DPA1*02:01-DPB1*10:01	LPDQLKDTTFAQVLKD	0.45380706	0.6995932
HLA-DPA1*02:01-DPB1*10:01	LPEDKLAQSVQKLQDL	0.38072613	0.08701395
HLA-DPA1*02:01-DPB1*10:01	LPSGKKISSNPNPVVQ	0.33019128	0.96134025
HLA-DPA1*02:01-DPB1*10:01	LQGKLTKLAVQIGKAG	0.4810668	0.9135426
HLA-DPA1*02:01-DPB1*10:01	LQKKLVPFATELHERL	0.51485825	0.7426731
HLA-DPA1*02:01-DPB1*10:01	LQQRLLPKSAESLHPG	0.34573802	0.9881414
HLA-DPA1*02:01-DPB1*10:01	LQVKLEPIVNLLPDKG	0.40183628	0.059057392
HLA-DPA1*02:01-DPB1*10:01	LQYLKAASQILILKDG	0.648945	0.056461252
HLA-DPA1*02:01-DPB1*10:01	LREKVIKGAEILEVLH	0.62455887	0.27448308
HLA-DPA1*02:01-DPB1*10:01	LRGLKYIHSANVLHRD	0.6554212	0.3151092
HLA-DPA1*02:01-DPB1*10:01	LRMKLPKPPKPVSKMR	0.28953844	0.4048652
HLA-DPA1*02:01-DPB1*10:01	LSEHLKNPVIAQKIQK	0.41396305	0.3448411
HLA-DPA1*02:01-DPB1*10:01	LSPRLQYFGQSLSGGQ	0.2658393	0.21579161
HLA-DPA1*02:01-DPB1*10:01	LSRKYFAQALKLNNRN	0.6287059	0.9334558
HLA-DPA1*02:01-DPB1*10:01	LVLKSAVEAERLVAGK	0.60120827	0.31842098
HLA-DPA1*02:01-DPB1*10:01	LVQKLQKQSQQIAQDE	0.26724187	0.3002658
HLA-DPA1*02:01-DPB1*10:01	MEVLKAVTALVKNFPK	0.522295	0.47618827
HLA-DPA1*02:01-DPB1*10:01	MGSKLSPGAQQLMDMV	0.3410864	0.004917391
HLA-DPA1*02:01-DPB1*10:01	MPILSKESAPGLIIAT	0.41698873	0.029573485
HLA-DPA1*02:01-DPB1*10:01	MPYVKWMQGAEDLTPE	0.30110642	0.26140034
HLA-DPA1*02:01-DPB1*10:01	MQQKSQKKAELLDNEK	0.16704954	0.2475111
HLA-DPA1*02:01-DPB1*10:01	MSDKQFHEAAYLADER	0.3599076	0.72886574
HLA-DPA1*02:01-DPB1*10:01	NADKNISSAQIVGPGP	0.16627775	0.020534942
HLA-DPA1*02:01-DPB1*10:01	NAIKFYSQAIELNPSN	0.73586434	0.6516263
HLA-DPA1*02:01-DPB1*10:01	NAQRAGYKAAIVHNVD	0.53836423	0.99859256
HLA-DPA1*02:01-DPB1*10:01	NDIHKKIALVKKLAFA	0.4711002	0.13858165
HLA-DPA1*02:01-DPB1*10:01	NDKAKLEVKSQTLEKE	0.2947461	0.14307834
HLA-DPA1*02:01-DPB1*10:01	NDMKQQHVIETLIGKK	0.36622426	0.030249795
HLA-DPA1*02:01-DPB1*10:01	NENAVEKVNIKPQVDR	0.13415074	0.55990505
HLA-DPA1*02:01-DPB1*10:01	NGEKMSINAEEVVVGD	0.340995	0.34593603
HLA-DPA1*02:01-DPB1*10:01	NGQEEKTGVVSTGLIQ	0.18636185	0.9090744
HLA-DPA1*02:01-DPB1*10:01	NLRMKLPKPPKPVSKM	0.26678836	0.3031669
HLA-DPA1*02:01-DPB1*10:01	NNTRFGIAAKYMLDCR	0.4856712	0.4256548
HLA-DPA1*02:01-DPB1*10:01	NPRFGKMPLELVRKPI	0.40272248	0.94294053
HLA-DPA1*02:01-DPB1*10:01	NPRKFNLDATELSIRK	0.48058018	0.8104523
HLA-DPA1*02:01-DPB1*10:01	NQTDRTGETALHLAAR	0.3425582	0.8145648
HLA-DPA1*02:01-DPB1*10:01	NSEKVAALIQKLNSDP	0.38271207	0.3172348
HLA-DPA1*02:01-DPB1*10:01	NSLEKKVSLLQNESVE	0.33012706	0.14483069
HLA-DPA1*02:01-DPB1*10:01	NSRKLLSAAKILADAT	0.6812969	0.24631067
HLA-DPA1*02:01-DPB1*10:01	NVERLSELVQAVSDPS	0.35049626	0.9663784
HLA-DPA1*02:01-DPB1*10:01	PGAAKSGVGTALLLKL	0.2766117	0.37951094
HLA-DPA1*02:01-DPB1*10:01	PGGYVAYSKAATVTGK	0.29645395	0.7741485
HLA-DPA1*02:01-DPB1*10:01	PGPPSEKAWQPGWTVN	0.063528575	0.086990595
HLA-DPA1*02:01-DPB1*10:01	PPEDKVVPSFLPVDQG	0.24497595	0.055000376
HLA-DPA1*02:01-DPB1*10:01	PPRNWKDSILTKNLIL	0.2831741	0.08299423
HLA-DPA1*02:01-DPB1*10:01	PSDWKTDSTCRMVTSE	0.06755993	0.029448558
HLA-DPA1*02:01-DPB1*10:01	PSKSGSEAQTTKDVPN	0.049728386	0.5222367
HLA-DPA1*02:01-DPB1*10:01	QANDKKVAAIEALNDG	0.5278402	0.6385635
HLA-DPA1*02:01-DPB1*10:01	QEEKTGVVSTGLIHNG	0.29741707	0.9164053
HLA-DPA1*02:01-DPB1*10:01	QGNLEIVKELIKNGAN	0.17196791	0.004036898
HLA-DPA1*02:01-DPB1*10:01	QGRLDKLTVTSQNLQL	0.32836115	0.78667223
HLA-DPA1*02:01-DPB1*10:01	QHIQTIKSKSKDGRPL	0.21743073	0.04314636
HLA-DPA1*02:01-DPB1*10:01	QIEYEYKLAQALHEMR	0.5302783	0.7298789
HLA-DPA1*02:01-DPB1*10:01	QLRKEGVFAKEVRTGG	0.32992744	0.49284616
HLA-DPA1*02:01-DPB1*10:01	QLRKLHVSVEALVCHR	0.60151756	0.26316795
HLA-DPA1*02:01-DPB1*10:01	QNKKTFTKPLAVIHHE	0.6565498	0.88577557
HLA-DPA1*02:01-DPB1*10:01	QQPMALAVALTKGGEA	0.38776332	0.019120134
HLA-DPA1*02:01-DPB1*10:01	QRLKAAITIRSLINPD	0.6280862	0.10949993
HLA-DPA1*02:01-DPB1*10:01	QVIKNSPLSEWLIRPP	0.3331145	0.07359322
HLA-DPA1*02:01-DPB1*10:01	QVPRKGIQAKEVLKKY	0.47617543	0.7812997
HLA-DPA1*02:01-DPB1*10:01	RAHKAEGKVRLLADPT	0.24552302	0.12859365
HLA-DPA1*02:01-DPB1*10:01	RATKKEPAVLELEGKK	0.31154528	0.06847364
HLA-DPA1*02:01-DPB1*10:01	RAYLDGSGAQTLVNTE	0.2529681	0.0095993
HLA-DPA1*02:01-DPB1*10:01	RDGKTISLCAESTDDC	0.105881386	0.23780794
HLA-DPA1*02:01-DPB1*10:01	RDRKESLDVYELDAKQ	0.2619591	0.23612352
HLA-DPA1*02:01-DPB1*10:01	REELAGSLARAIAGGD	0.41840842	0.10713009
HLA-DPA1*02:01-DPB1*10:01	RESKTLGAVQIMNGLF	0.5454164	0.005888945
HLA-DPA1*02:01-DPB1*10:01	REYIRQGKEATAVVDQ	0.39511672	0.99483365
HLA-DPA1*02:01-DPB1*10:01	RGLKVCADPQATWVRD	0.23696618	0.017781448
HLA-DPA1*02:01-DPB1*10:01	RGLKYIHSANVLHRDL	0.6577385	0.15225665
HLA-DPA1*02:01-DPB1*10:01	RLAKQKIEDHLLSSGK	0.18818864	0.02895526
HLA-DPA1*02:01-DPB1*10:01	RLDKLTVTSQNLQLEN	0.39215395	0.493097
HLA-DPA1*02:01-DPB1*10:01	RLEKRNSDLLLLVDTH	0.46210772	0.3053599
HLA-DPA1*02:01-DPB1*10:01	RLNKALEEALSIQTPP	0.5695887	0.1095048
HLA-DPA1*02:01-DPB1*10:01	RLRKLHAVVETLVNHR	0.49818388	0.7475873
HLA-DPA1*02:01-DPB1*10:01	RNVKDSVSASEVTSTV	0.38102055	0.05334854
HLA-DPA1*02:01-DPB1*10:01	RNVLLVTQHYAKISDF	0.43172818	0.043534826
HLA-DPA1*02:01-DPB1*10:01	RTIEKFEKEAAEMGKG	0.28520384	0.6082085
HLA-DPA1*02:01-DPB1*10:01	RTLRHLSLAHNNIHSQ	0.39878753	0.9963787
HLA-DPA1*02:01-DPB1*10:01	RTTKNEVVGRLILGAH	0.38256085	0.20144221
HLA-DPA1*02:01-DPB1*10:01	RVGQKESAYAKSEEFA	0.25696212	0.52088153
HLA-DPA1*02:01-DPB1*10:01	SAKARWAAGALGVAGL	0.5562766	0.5553251
HLA-DPA1*02:01-DPB1*10:01	SAKDVLFAIKEVGFRG	0.2750978	0.20940515
HLA-DPA1*02:01-DPB1*10:01	SALQRMSVVARVLGDR	0.60626566	0.9354347
HLA-DPA1*02:01-DPB1*10:01	SDEKKSVKTVNQLAHA	0.4053351	0.24703243
HLA-DPA1*02:01-DPB1*10:01	SEEKKIKVILKVLDPS	0.31430534	0.24555182
HLA-DPA1*02:01-DPB1*10:01	SEHLKNPVIAQKIQKL	0.46126258	0.39378446
HLA-DPA1*02:01-DPB1*10:01	SENEKMGIRVDQLQAQ	0.2814995	0.13789058
HLA-DPA1*02:01-DPB1*10:01	SFEAQGALANIAVDKA	0.30706277	0.87295043
HLA-DPA1*02:01-DPB1*10:01	SGACQVAKSDEKTWNL	0.033756264	0.00506966
HLA-DPA1*02:01-DPB1*10:01	SGKKLEDGPKFLKSGD	0.21402596	0.008080142
HLA-DPA1*02:01-DPB1*10:01	SGLPLAFTIAHELGHS	0.44162372	0.34708458
HLA-DPA1*02:01-DPB1*10:01	SGSKSGNTASLTISGL	0.27085716	0.26701412
HLA-DPA1*02:01-DPB1*10:01	SIDRYVAIVQAVSAHR	0.56781614	0.9281889
HLA-DPA1*02:01-DPB1*10:01	SIEKALDLSLYLKHET	0.4401422	0.18572605
HLA-DPA1*02:01-DPB1*10:01	SIKEKTVGRALYAQAR	0.48177263	0.4060932
HLA-DPA1*02:01-DPB1*10:01	SILKMEIKAKNLTNYD	0.36901268	0.0182867
HLA-DPA1*02:01-DPB1*10:01	SISKVSEQVKNVKLNE	0.3946379	0.11262542
HLA-DPA1*02:01-DPB1*10:01	SKSGSEAQTTKDVPNK	0.073848985	0.022019673
HLA-DPA1*02:01-DPB1*10:01	SLLYKVPYVAQEIQEE	0.4387342	0.1389259
HLA-DPA1*02:01-DPB1*10:01	SNNKIESLPPLLIGKF	0.5498127	0.04873546
HLA-DPA1*02:01-DPB1*10:01	SNNKLESLPVAVFSLQ	0.6155338	0.04790429
HLA-DPA1*02:01-DPB1*10:01	SNNKYAASSYLSLTPE	0.6367386	0.769313
HLA-DPA1*02:01-DPB1*10:01	SNVKMFSVSKLIAQET	0.6142608	0.14266758
HLA-DPA1*02:01-DPB1*10:01	SPLLYTLIEKTMQNVK	0.42502174	0.52810884
HLA-DPA1*02:01-DPB1*10:01	SPNSKVNTLSKELHSE	0.31342885	0.8443146
HLA-DPA1*02:01-DPB1*10:01	SPPSKEPSPGQELPPG	0.043649975	0.030845713
HLA-DPA1*02:01-DPB1*10:01	SPSKSSAEAQTPEDTP	0.05470095	0.18692185
HLA-DPA1*02:01-DPB1*10:01	SPVRLLSLAFALSAHS	0.6577326	0.6871584
HLA-DPA1*02:01-DPB1*10:01	SQEKLAQAAQSSVATI	0.4704967	0.49039847
HLA-DPA1*02:01-DPB1*10:01	SQEKLISSAKQVAAST	0.54414165	0.14749649
HLA-DPA1*02:01-DPB1*10:01	SQLTLKVVSAKPKVHN	0.515855	0.056908794
HLA-DPA1*02:01-DPB1*10:01	SQQKATLLGEELASAA	0.4025217	0.047229506
HLA-DPA1*02:01-DPB1*10:01	SQQLDVFIATSKHAYA	0.4318541	0.10472232
HLA-DPA1*02:01-DPB1*10:01	SRPKEAPEPMELDGPK	0.14131731	0.08297606
HLA-DPA1*02:01-DPB1*10:01	SSHKGSVVAQGNGAPA	0.10295225	0.7013
HLA-DPA1*02:01-DPB1*10:01	SSKKSSSVHSIPSTAN	0.4690635	0.016230572
HLA-DPA1*02:01-DPB1*10:01	SSQRVPLQAQKLVSSH	0.5105988	0.68778855
HLA-DPA1*02:01-DPB1*10:01	SSSKLLLAAKALSTDP	0.59397846	0.116159
HLA-DPA1*02:01-DPB1*10:01	SSVLETVEVLQKEGLK	0.35913813	0.013317065
HLA-DPA1*02:01-DPB1*10:01	STEKFVEEIKSIASEP	0.44175136	0.007256919
HLA-DPA1*02:01-DPB1*10:01	STVKLPIKVKIIPTPP	0.3932412	0.07841213
HLA-DPA1*02:01-DPB1*10:01	SVDRYLAIVWPVVSRK	0.59677196	0.3012516
HLA-DPA1*02:01-DPB1*10:01	SVKKAGIEVQEIKEAE	0.40682036	0.16218105
HLA-DPA1*02:01-DPB1*10:01	SVLQGKLTKLAVQIGK	0.4343624	0.48802176
HLA-DPA1*02:01-DPB1*10:01	SYLKFPTYAKSTRTTD	0.30780807	0.40021577
HLA-DPA1*02:01-DPB1*10:01	SYTVAIAGYALAQMGR	0.37902504	0.013742527
HLA-DPA1*02:01-DPB1*10:01	TASTRSSFTVQDLKPF	0.39238527	0.09822895
HLA-DPA1*02:01-DPB1*10:01	TDKEQLTAEAKELRQK	0.1909932	0.3774692
HLA-DPA1*02:01-DPB1*10:01	TDPKFESVAREVCKST	0.34357262	0.061998527
HLA-DPA1*02:01-DPB1*10:01	TDRGKTQKVTLNVHSE	0.20696549	0.5097524
HLA-DPA1*02:01-DPB1*10:01	TEEKSSSQPSSCCSDP	0.01926412	0.03701225
HLA-DPA1*02:01-DPB1*10:01	TEGFKNVSLGNVLAVA	0.5142032	0.013803323
HLA-DPA1*02:01-DPB1*10:01	TFGKAAPAPQEATATF	0.23441553	0.016269326
HLA-DPA1*02:01-DPB1*10:01	TGSKLVDYARSVHEEF	0.39021307	0.52017367
HLA-DPA1*02:01-DPB1*10:01	TGVKRAEISNAIDQYV	0.52859086	0.8354657
HLA-DPA1*02:01-DPB1*10:01	TIEKALADAKALVERL	0.40438524	0.3060379
HLA-DPA1*02:01-DPB1*10:01	TIEKFEKEAAEMGKGS	0.30477512	0.33463213
HLA-DPA1*02:01-DPB1*10:01	TIVKLGNKVQELEKQQ	0.3059954	0.15353921
HLA-DPA1*02:01-DPB1*10:01	TKTKILAPAYFILGGN	0.5441858	0.16906449
HLA-DPA1*02:01-DPB1*10:01	TLAKTASGVNQLVDIY	0.3659582	0.028702945
HLA-DPA1*02:01-DPB1*10:01	TLQKEVHAAKSLAIIV	0.7031275	0.425943
HLA-DPA1*02:01-DPB1*10:01	TLTKLGNTISSLFGGG	0.4996052	0.029661486
HLA-DPA1*02:01-DPB1*10:01	TPDGKYLIVAQLNLSR	0.45891455	0.910552
HLA-DPA1*02:01-DPB1*10:01	TPEWKKAATALKDVVK	0.5005862	0.92512417
HLA-DPA1*02:01-DPB1*10:01	TPGAPTEKDWAQVQAL	0.13014475	0.068659484
HLA-DPA1*02:01-DPB1*10:01	TPRWTPKAAHVLRKPI	0.4211758	0.8243543
HLA-DPA1*02:01-DPB1*10:01	TQTKFAATVRLLVGGK	0.5846861	0.024282066
HLA-DPA1*02:01-DPB1*10:01	TRDRKESLDVYELDAK	0.29319873	0.43307996
HLA-DPA1*02:01-DPB1*10:01	TRKRGLKLATALSLSN	0.7953114	0.592922
HLA-DPA1*02:01-DPB1*10:01	TRYKFYFYAQTSAGSG	0.36410153	0.63779
HLA-DPA1*02:01-DPB1*10:01	TSAKTAMNVNEIFMAI	0.45768008	0.001415892
HLA-DPA1*02:01-DPB1*10:01	TSEEKKIKVILKVLDP	0.26106295	0.052031387
HLA-DPA1*02:01-DPB1*10:01	TSHPRYYISANVTGFK	0.5415716	0.9972881
HLA-DPA1*02:01-DPB1*10:01	TSSKKVIYSQPSARSE	0.50870645	0.35014957
HLA-DPA1*02:01-DPB1*10:01	TSSRTSAQAASSQSAN	0.32927793	0.99591905
HLA-DPA1*02:01-DPB1*10:01	TTSRCSHLPEVLPDCT	0.13597943	0.1089962
HLA-DPA1*02:01-DPB1*10:01	TTVEEVFLNLTKESQK	0.30841953	0.013569871
HLA-DPA1*02:01-DPB1*10:01	TVEKVGSSVKHLKPGD	0.37767562	0.13761786
HLA-DPA1*02:01-DPB1*10:01	TVKRSWTSAQNACSEH	0.5044809	0.9993086
HLA-DPA1*02:01-DPB1*10:01	TYDSPASHSSKTGKVN	0.03306201	0.08187428
HLA-DPA1*02:01-DPB1*10:01	TYSKEFKIPFEISKWQ	0.4020864	0.25018397
HLA-DPA1*02:01-DPB1*10:01	VASKLNIPATNVFANR	0.5834133	0.8994428
HLA-DPA1*02:01-DPB1*10:01	VASKNVIPALELVEPI	0.6148197	0.05975627
HLA-DPA1*02:01-DPB1*10:01	VDALDTASHTNKSGYH	0.052385148	0.25574747
HLA-DPA1*02:01-DPB1*10:01	VDEKISAMGKALVDQR	0.4025149	0.6177523
HLA-DPA1*02:01-DPB1*10:01	VDEKISHATEELETYR	0.23319943	0.27634934
HLA-DPA1*02:01-DPB1*10:01	VDEKVIVGSLSVQDLQ	0.4436054	0.09687722
HLA-DPA1*02:01-DPB1*10:01	VDMQKLTHGVLHTKFW	0.4299616	0.026259923
HLA-DPA1*02:01-DPB1*10:01	VEGYKKTKEAVLLLKK	0.5032006	0.16230929
HLA-DPA1*02:01-DPB1*10:01	VEKKANKLAFKLEKRR	0.4366857	0.6421981
HLA-DPA1*02:01-DPB1*10:01	VEKVGSSVKHLKPGDR	0.33744895	0.12776582
HLA-DPA1*02:01-DPB1*10:01	VELKEGSTAQLIINTE	0.426133	0.13793463
HLA-DPA1*02:01-DPB1*10:01	VEQLRKEGVFAKEVRT	0.40252638	0.3694135
HLA-DPA1*02:01-DPB1*10:01	VERAKKYILGNPLTPG	0.3603957	0.7797583
HLA-DPA1*02:01-DPB1*10:01	VERLEVALKEAKERVS	0.33440736	0.20064823
HLA-DPA1*02:01-DPB1*10:01	VERLRRENQVLSVRIA	0.5578925	0.71548206
HLA-DPA1*02:01-DPB1*10:01	VFIQKVVPSASQLFVR	0.594986	0.539513
HLA-DPA1*02:01-DPB1*10:01	VGDKKGKIVDAVIQEH	0.26692384	0.33721924
HLA-DPA1*02:01-DPB1*10:01	VGEKLLPGIEVLWTGP	0.26138875	0.006230659
HLA-DPA1*02:01-DPB1*10:01	VGSRLYSVSYLLKDKG	0.5402507	0.98083466
HLA-DPA1*02:01-DPB1*10:01	VIHKTGHIAAGTSTNG	0.28050292	0.8854619
HLA-DPA1*02:01-DPB1*10:01	VIRVICILSHPIKNTN	0.4252076	0.2831241
HLA-DPA1*02:01-DPB1*10:01	VLDKKEGEQAKAIFEK	0.29188764	0.62530214
HLA-DPA1*02:01-DPB1*10:01	VLGTKNLSQILSDREE	0.20520286	0.050194066
HLA-DPA1*02:01-DPB1*10:01	VLKKIAQKALDLPSSG	0.41805217	0.308352
HLA-DPA1*02:01-DPB1*10:01	VLKKVAQRALKLPSTG	0.5131641	0.40276307
HLA-DPA1*02:01-DPB1*10:01	VNLDKKAVLAEKIVAE	0.58770955	0.89040196
HLA-DPA1*02:01-DPB1*10:01	VNNVDAAVVLLKNGAN	0.3461842	0.009073611
HLA-DPA1*02:01-DPB1*10:01	VPAVGLKLNDLIQRLQ	0.35821953	0.31468767
HLA-DPA1*02:01-DPB1*10:01	VPKAPGFAQMLKEGAK	0.28217763	0.1482836
HLA-DPA1*02:01-DPB1*10:01	VPQIKEGKRVLIAAHG	0.46549308	0.9671351
HLA-DPA1*02:01-DPB1*10:01	VPRVKEVKSAQETPES	0.14135449	0.8708145
HLA-DPA1*02:01-DPB1*10:01	VPSKVAPAPAAVVPPT	0.47485414	0.8916947
HLA-DPA1*02:01-DPB1*10:01	VRKKTLQLALDLVSSR	0.5602563	0.52325445
HLA-DPA1*02:01-DPB1*10:01	VRQKIFQVAQELSGED	0.44945666	0.693111
HLA-DPA1*02:01-DPB1*10:01	VSEKIMKLAANISGDK	0.47323993	0.95850575
HLA-DPA1*02:01-DPB1*10:01	VSEKVSHVLAALQAGN	0.5506099	0.6519232
HLA-DPA1*02:01-DPB1*10:01	VSFVKYPKYGYTITRQ	0.26751947	0.34449485
HLA-DPA1*02:01-DPB1*10:01	VTAKTAPDVLRTKPAF	0.30436435	0.043471653
HLA-DPA1*02:01-DPB1*10:01	VTKQKEVITAQDTVIK	0.40202984	0.7480401
HLA-DPA1*02:01-DPB1*10:01	VTLAKTASGVNQLVDI	0.4100277	0.022859734
HLA-DPA1*02:01-DPB1*10:01	VVGRLILGAHSVTASG	0.53392476	0.456388
HLA-DPA1*02:01-DPB1*10:01	VVKRVLESKSVVPGGG	0.30400383	0.1569688
HLA-DPA1*02:01-DPB1*10:01	VVPKNIPKVAENVADK	0.22662477	0.7418932
HLA-DPA1*02:01-DPB1*10:01	WDGKESTITRKLKDGK	0.1592007	0.0955018
HLA-DPA1*02:01-DPB1*10:01	WSVTQALDVTEQLDAG	0.16796301	0.001255883
HLA-DPA1*02:01-DPB1*10:01	YDEKMYDAAKLLYNNV	0.38589555	0.3296109
HLA-DPA1*02:01-DPB1*10:01	YDRKKVSKAAILARIK	0.7306885	0.9722487
HLA-DPA1*02:01-DPB1*10:01	YITKGWKEVHELYKEK	0.17224413	0.12779972
HLA-DPA1*02:01-DPB1*10:01	YKEKESVNAKVLKDVK	0.42781624	0.5303596
HLA-DPA1*02:01-DPB1*10:01	YKELIERIPELNKVAR	0.3137227	0.93976754
HLA-DPA1*02:01-DPB1*10:01	YNGDRKIKVSNTLESR	0.39455062	0.6959596
HLA-DPA1*02:01-DPB1*10:01	YSPKATSSPLYLAHEV	0.36396995	0.046914496
HLA-DPA1*02:01-DPB1*10:01	YTDKTYAMGHLIQRKK	0.41733563	0.6927172
