# Supplementary material for: MHCII-peptide presentation: an assessment of the state-of-the-art prediction methods
Source: Front Immunol. 2024 Mar 12;15:1293706. doi: 10.3389/fimmu.2024.1293706 (PMC11027168; doi:10.3389/fimmu.2024.1293706)
Supplement: Supplementary file 2 [file DataSheet_2.zip › output/BERT/pos/16_HLA-DPA1_02_01_DPB1_13_01.csv]

allele	peptide	affinity_pred	mass_pred
HLA-DPA1*02:01-DPB1*13:01	AAEMVAVKLDKKLREN	0.30333227	0.40618294
HLA-DPA1*02:01-DPB1*13:01	ADDAMTLVLKKELVAH	0.33607998	0.085539915
HLA-DPA1*02:01-DPB1*13:01	ADKMGKASTQDSKPPG	0.034931064	0.17810881
HLA-DPA1*02:01-DPB1*13:01	ADRKLVTKIIAHELAH	0.5177007	0.896155
HLA-DPA1*02:01-DPB1*13:01	AEALREVSAAREEVPG	0.23087573	0.9625379
HLA-DPA1*02:01-DPB1*13:01	AELEKQLSQARKELET	0.23513266	0.46729374
HLA-DPA1*02:01-DPB1*13:01	AEQRWLVEPQIDDPNS	0.19623378	0.9814143
HLA-DPA1*02:01-DPB1*13:01	AERRKRATVLESEGTR	0.31838074	0.80185366
HLA-DPA1*02:01-DPB1*13:01	AERYKLERLAEAEKSQ	0.32820278	0.92784834
HLA-DPA1*02:01-DPB1*13:01	AIERYMKQAIVDKVPS	0.31658453	0.99909943
HLA-DPA1*02:01-DPB1*13:01	AISKNVLFAHLDDNER	0.35262248	0.79827344
HLA-DPA1*02:01-DPB1*13:01	ALAKTNRLAELEEFIN	0.39878842	0.6205557
HLA-DPA1*02:01-DPB1*13:01	ALLRKQELVTQNELLK	0.31746548	0.75823784
HLA-DPA1*02:01-DPB1*13:01	ANLQRAYSLAKEQRLN	0.40935373	0.9994353
HLA-DPA1*02:01-DPB1*13:01	APGKCVPYAVIEGAVR	0.2907101	0.043536227
HLA-DPA1*02:01-DPB1*13:01	APLPQDRGFLVVQGDP	0.22697172	0.814532
HLA-DPA1*02:01-DPB1*13:01	APSKKVAKQMAAEEAM	0.39601946	0.7852989
HLA-DPA1*02:01-DPB1*13:01	APYLKVDTIAADESFS	0.38106456	0.95462894
HLA-DPA1*02:01-DPB1*13:01	ARLKSVVVASSEIHVE	0.48113835	0.47099313
HLA-DPA1*02:01-DPB1*13:01	ARVGQKESAYAKSEEF	0.22508636	0.15104212
HLA-DPA1*02:01-DPB1*13:01	ASSDKYAALAELDSVF	0.43020657	0.823372
HLA-DPA1*02:01-DPB1*13:01	ATEKKQKSILYDERSV	0.20833254	0.029884452
HLA-DPA1*02:01-DPB1*13:01	ATSALVKAASAAQREL	0.4049135	0.3640365
HLA-DPA1*02:01-DPB1*13:01	AYIKNSNPALNDNLEK	0.28113586	0.7769036
HLA-DPA1*02:01-DPB1*13:01	DAGFKKIEVANPDGDF	0.112663694	0.7364834
HLA-DPA1*02:01-DPB1*13:01	DEEKAKAVPLIHQEGN	0.24404724	0.5392823
HLA-DPA1*02:01-DPB1*13:01	DEETGKVKAHSQTDRE	0.04027847	0.43613523
HLA-DPA1*02:01-DPB1*13:01	DEKAVTRRAKVAPAER	0.19889662	0.9582592
HLA-DPA1*02:01-DPB1*13:01	DEVKHIKVVEKDNWIH	0.1969839	0.5578887
HLA-DPA1*02:01-DPB1*13:01	DFQKEQKKFVEEQHTK	0.17563531	0.08039199
HLA-DPA1*02:01-DPB1*13:01	DGKDYIALKEDLRSWT	0.21679196	0.86613846
HLA-DPA1*02:01-DPB1*13:01	DGKDYIALNEDLSSWT	0.29719087	0.8738206
HLA-DPA1*02:01-DPB1*13:01	DGKKSSILQAESKKDH	0.28085226	0.7167192
HLA-DPA1*02:01-DPB1*13:01	DGLEKTNSKLQEELSA	0.28204814	0.028828844
HLA-DPA1*02:01-DPB1*13:01	DHPVELLARDFEKNYN	0.33427107	0.8416187
HLA-DPA1*02:01-DPB1*13:01	DIKLEKFSISAHGKEL	0.49075174	0.5410444
HLA-DPA1*02:01-DPB1*13:01	DIRKEEKQIMIDIFHP	0.30028045	0.11841786
HLA-DPA1*02:01-DPB1*13:01	DKLVRLYAVVTREEPI	0.4701796	0.9865352
HLA-DPA1*02:01-DPB1*13:01	DKSLRKYFWTGLRDVD	0.42828327	0.1723615
HLA-DPA1*02:01-DPB1*13:01	DKTIKLWKISERDKRP	0.28104326	0.9920378
HLA-DPA1*02:01-DPB1*13:01	DKTKAFQIMQEELRQE	0.4433159	0.42866468
HLA-DPA1*02:01-DPB1*13:01	DKVQKCSHYLFSEEIT	0.4362075	0.008936656
HLA-DPA1*02:01-DPB1*13:01	DLSKRYIKALAEENRN	0.39527786	0.9962419
HLA-DPA1*02:01-DPB1*13:01	DMEKILLDAQHESGRS	0.32572475	0.037870746
HLA-DPA1*02:01-DPB1*13:01	DNKEIKLENLEPEHEY	0.35902932	0.61526966
HLA-DPA1*02:01-DPB1*13:01	DNNIKNASLVQIDASN	0.3556612	0.1749318
HLA-DPA1*02:01-DPB1*13:01	DNVVKKVQAAQSEAKV	0.34220144	0.5759438
HLA-DPA1*02:01-DPB1*13:01	DPEAIPVKLVHDSLED	0.27622527	0.46012703
HLA-DPA1*02:01-DPB1*13:01	DPGEKISATLKREFGE	0.2464631	0.20193
HLA-DPA1*02:01-DPB1*13:01	DRESSGKYTFAAHMDG	0.20092243	0.2897671
HLA-DPA1*02:01-DPB1*13:01	DRQDKIEEQSQSEKVR	0.1855869	0.8592911
HLA-DPA1*02:01-DPB1*13:01	DSGIRVIPDTLTDMVN	0.2511368	0.80756366
HLA-DPA1*02:01-DPB1*13:01	DSLKSIRYKIVNFDPK	0.38155416	0.84570694
HLA-DPA1*02:01-DPB1*13:01	DSVATHLTKILNSDEH	0.2964166	0.08245625
HLA-DPA1*02:01-DPB1*13:01	DTGTKLWKKSYADNIL	0.3265136	0.908632
HLA-DPA1*02:01-DPB1*13:01	DTTVEEVFLNLTKESQ	0.4938114	0.008462374
HLA-DPA1*02:01-DPB1*13:01	DVKNKRIEVAKLDGRY	0.29673338	0.9040977
HLA-DPA1*02:01-DPB1*13:01	EAKKLAGRAAVENHVR	0.34809405	0.95495766
HLA-DPA1*02:01-DPB1*13:01	EAKVKAQTAPNKDVQR	0.16660419	0.9242261
HLA-DPA1*02:01-DPB1*13:01	EARKAVLVALKERGLF	0.34900424	0.7441138
HLA-DPA1*02:01-DPB1*13:01	EDTKLIKGVIVDKDFS	0.32870668	0.35289457
HLA-DPA1*02:01-DPB1*13:01	EDTKLYAPTHKEAEFQ	0.22073728	0.10075216
HLA-DPA1*02:01-DPB1*13:01	EEAERQAKNLPKADKK	0.06357526	0.9683505
HLA-DPA1*02:01-DPB1*13:01	EEEKKKWAQQVEKERE	0.19290398	0.599903
HLA-DPA1*02:01-DPB1*13:01	EEIEFIVPSVPKFPKE	0.398139	0.006296692
HLA-DPA1*02:01-DPB1*13:01	EEKAKAVPLIHQEGNR	0.31851783	0.6391231
HLA-DPA1*02:01-DPB1*13:01	EEKEKMSGSASSENRE	0.19416377	0.23064017
HLA-DPA1*02:01-DPB1*13:01	EEKRKLEDQVQQDAIK	0.1698683	0.7052385
HLA-DPA1*02:01-DPB1*13:01	EELEKTFTFLQEEVRR	0.4785031	0.3642127
HLA-DPA1*02:01-DPB1*13:01	EEMEKKESEQAKKEDK	0.10384811	0.15800703
HLA-DPA1*02:01-DPB1*13:01	EHVIIQAEFYLNPDQS	0.46854755	0.29298216
HLA-DPA1*02:01-DPB1*13:01	EILKRKAAEAHVDAHY	0.22627907	0.993961
HLA-DPA1*02:01-DPB1*13:01	EKAMKRDKIIVNDRQL	0.23698178	0.54766136
HLA-DPA1*02:01-DPB1*13:01	EKAVTRRAKVAPAERM	0.2650341	0.93683624
HLA-DPA1*02:01-DPB1*13:01	EKEEKALSSLQEELNK	0.40477946	0.20695564
HLA-DPA1*02:01-DPB1*13:01	EKGFKAEWLAVKDERL	0.4724228	0.43087548
HLA-DPA1*02:01-DPB1*13:01	EKIETVKYPTYPEAEK	0.21989669	0.1734237
HLA-DPA1*02:01-DPB1*13:01	EKIKQAKEAVKENLKK	0.2317743	0.9624857
HLA-DPA1*02:01-DPB1*13:01	EKMTKKIKKLEKETTM	0.22873615	0.010502966
HLA-DPA1*02:01-DPB1*13:01	EKVKQVLLAQAEAEKI	0.47915173	0.54950666
HLA-DPA1*02:01-DPB1*13:01	ELKAQITQKIGVHAFQ	0.35255656	0.2931478
HLA-DPA1*02:01-DPB1*13:01	ELQFRRLSQEQVDNFT	0.26733094	0.50522405
HLA-DPA1*02:01-DPB1*13:01	EMEKKESEQAKKEDKE	0.110845536	0.48966068
HLA-DPA1*02:01-DPB1*13:01	EMKKAYKQVKIDQIED	0.34740695	0.14705773
HLA-DPA1*02:01-DPB1*13:01	ENCRKAHKELSKEIKR	0.22488588	0.06929028
HLA-DPA1*02:01-DPB1*13:01	EPIKKHEVPAKSDVYC	0.19858871	0.33091664
HLA-DPA1*02:01-DPB1*13:01	EQLQKLGVQVREELLR	0.4235169	0.60036194
HLA-DPA1*02:01-DPB1*13:01	EREKFWKIGNKERDGE	0.17199534	0.8795043
HLA-DPA1*02:01-DPB1*13:01	ERKEEKKAAAPAPEEE	0.19548224	0.8511857
HLA-DPA1*02:01-DPB1*13:01	ERMRKYQMTGVEEVTQ	0.39123023	0.57320327
HLA-DPA1*02:01-DPB1*13:01	ERQRRLLGSVQQDLER	0.4326503	0.9492656
HLA-DPA1*02:01-DPB1*13:01	ESEKVDRAVLKELSEK	0.28004578	0.19965726
HLA-DPA1*02:01-DPB1*13:01	ESIRRINKAKNEQEHH	0.19163154	0.85306036
HLA-DPA1*02:01-DPB1*13:01	ESQEELALQHFMKEKL	0.42340285	0.004111372
HLA-DPA1*02:01-DPB1*13:01	ESRDKLPQPVQPDPVS	0.11855934	0.10670344
HLA-DPA1*02:01-DPB1*13:01	ETGKVKAHSQTDRENL	0.04897384	0.6558045
HLA-DPA1*02:01-DPB1*13:01	ETLHKFASKPASEFVK	0.45978457	0.52543277
HLA-DPA1*02:01-DPB1*13:01	EVLKRATVAPEDVSEV	0.32653302	0.8751686
HLA-DPA1*02:01-DPB1*13:01	FAEKGTKQPLLEDGFD	0.19198003	0.014622401
HLA-DPA1*02:01-DPB1*13:01	FARKFESTVNQEVLEI	0.61430514	0.20041832
HLA-DPA1*02:01-DPB1*13:01	FATKVVHLLGSEQQSS	0.30905578	0.042651262
HLA-DPA1*02:01-DPB1*13:01	FDFQKAYKLTEEEALD	0.44210482	0.6956889
HLA-DPA1*02:01-DPB1*13:01	FDGKKSSILQAESKKD	0.32754666	0.6885439
HLA-DPA1*02:01-DPB1*13:01	FFARKFESTVNQEVLE	0.5725565	0.7368921
HLA-DPA1*02:01-DPB1*13:01	FPKEYIPTVFDNYSAQ	0.39367288	0.469639
HLA-DPA1*02:01-DPB1*13:01	FPQFIKAYKTGNMDQA	0.24798778	0.8332324
HLA-DPA1*02:01-DPB1*13:01	FQRWKQLSNPQQEVQN	0.20528847	0.6701404
HLA-DPA1*02:01-DPB1*13:01	FQTKRGKQVCADPSES	0.08857489	0.41001025
HLA-DPA1*02:01-DPB1*13:01	FRIKVVKHPIFERRGD	0.33765107	0.58708435
HLA-DPA1*02:01-DPB1*13:01	GADEKTASLCQLESFK	0.28583282	0.2925359
HLA-DPA1*02:01-DPB1*13:01	GAEQRWLVEPQIDDPN	0.19259301	0.99790764
HLA-DPA1*02:01-DPB1*13:01	GAQKQFKNFQIEVQKG	0.362391	0.29747528
HLA-DPA1*02:01-DPB1*13:01	GDLDVVFASSSKCGKD	0.18588357	0.13456702
HLA-DPA1*02:01-DPB1*13:01	GDMEKILLDAQHESGR	0.295628	0.046737682
HLA-DPA1*02:01-DPB1*13:01	GEKVKQVLLAQAEAEK	0.4260246	0.9624483
HLA-DPA1*02:01-DPB1*13:01	GEPRFIAVGYVDDTQF	0.32234746	0.99768174
HLA-DPA1*02:01-DPB1*13:01	GFGVKQIATGVSDTIC	0.19345266	0.003832314
HLA-DPA1*02:01-DPB1*13:01	GFTKTYTVGCEECTVF	0.17055768	0.078033924
HLA-DPA1*02:01-DPB1*13:01	GGTDTKSFILVRKADM	0.29127136	0.3416534
HLA-DPA1*02:01-DPB1*13:01	GIFYATSFLDLYRNPK	0.71145463	0.8052999
HLA-DPA1*02:01-DPB1*13:01	GKLGKAGHKATLEEAR	0.18445793	0.87901527
HLA-DPA1*02:01-DPB1*13:01	GLTKDAHNALLDIQSS	0.2982374	0.71793836
HLA-DPA1*02:01-DPB1*13:01	GPDIFAKLVPMAAHEA	0.30133143	0.7828078
HLA-DPA1*02:01-DPB1*13:01	GPIRKKLKIIPEDQSW	0.28637186	0.9642687
HLA-DPA1*02:01-DPB1*13:01	GPREKMQKLGEGEGSM	0.09980088	0.14863086
HLA-DPA1*02:01-DPB1*13:01	GPVGVFEWEAFARGTK	0.49974313	0.9824022
HLA-DPA1*02:01-DPB1*13:01	GRDKYEPAAVSEQGDK	0.102697134	0.8413455
HLA-DPA1*02:01-DPB1*13:01	GRTPKLARQASIELPS	0.34702024	0.95148647
HLA-DPA1*02:01-DPB1*13:01	GSDLKDMTSEQLDDIL	0.35045663	0.24631603
HLA-DPA1*02:01-DPB1*13:01	GSPRVYWLGLNDRAQE	0.21122666	0.99736154
HLA-DPA1*02:01-DPB1*13:01	GTKKGHKLHLDYIGPC	0.20708355	0.028880268
HLA-DPA1*02:01-DPB1*13:01	GTKNLSQILSDREEIA	0.24032985	0.16296011
HLA-DPA1*02:01-DPB1*13:01	GTWQKVIQVVQSDSFE	0.3382267	0.16658248
HLA-DPA1*02:01-DPB1*13:01	GTYECVVLKYEKDAFK	0.29464042	0.009435771
HLA-DPA1*02:01-DPB1*13:01	GVGDPKIGAAIQEELG	0.28227517	0.18991709
HLA-DPA1*02:01-DPB1*13:01	HDLRKKMSIIPQEPVL	0.51030076	0.69242156
HLA-DPA1*02:01-DPB1*13:01	HLKAFTYINLDKAVLG	0.46548405	0.8414605
HLA-DPA1*02:01-DPB1*13:01	HLNQKATKKGEQELAE	0.06584358	0.19950193
HLA-DPA1*02:01-DPB1*13:01	HPVELLARDFEKNYNM	0.33521783	0.6511977
HLA-DPA1*02:01-DPB1*13:01	HQLKINPYVLSDKDRA	0.42640045	0.6893177
HLA-DPA1*02:01-DPB1*13:01	HVQKIYVISLAEPRLP	0.57320946	0.9259926
HLA-DPA1*02:01-DPB1*13:01	IAEKIVKDAYQEKTAT	0.14840856	0.3134419
HLA-DPA1*02:01-DPB1*13:01	IAEKRAVLAHVDVQTL	0.35540453	0.9906896
HLA-DPA1*02:01-DPB1*13:01	IAGDKEVVIAQNDKHT	0.1444822	0.9778167
HLA-DPA1*02:01-DPB1*13:01	IASQRLTPLARGDTLC	0.24926594	0.1393059
HLA-DPA1*02:01-DPB1*13:01	ICQRACKLAIRESIES	0.30305278	0.96449375
HLA-DPA1*02:01-DPB1*13:01	IDRLKVFKEVMRDITP	0.36627764	0.4126598
HLA-DPA1*02:01-DPB1*13:01	IDVAKVNTLIRPDGEK	0.14021234	0.30756447
HLA-DPA1*02:01-DPB1*13:01	IEISKLTDKVQAEYRD	0.21172704	0.030694231
HLA-DPA1*02:01-DPB1*13:01	IGEKNSSQSEEDDIER	0.05358146	0.123272166
HLA-DPA1*02:01-DPB1*13:01	INEKTGKIPVTDEEQT	0.038186748	0.9692644
HLA-DPA1*02:01-DPB1*13:01	INKKKLTPFTIQENLN	0.52625954	0.23417649
HLA-DPA1*02:01-DPB1*13:01	IPVEKICEKLKKKDSQ	0.20662914	0.042416703
HLA-DPA1*02:01-DPB1*13:01	IPVKLVHDSLEDLQMT	0.4306758	0.31599197
HLA-DPA1*02:01-DPB1*13:01	IQGHKEMSKVWNDLRP	0.21320508	0.06372027
HLA-DPA1*02:01-DPB1*13:01	IQVKLFVVPADEAQAR	0.40916237	0.9384205
HLA-DPA1*02:01-DPB1*13:01	IRNKTGSLGHVDSHSS	0.08185236	0.33103937
HLA-DPA1*02:01-DPB1*13:01	IRSKFSNNAKYDPKAI	0.1797124	0.016401052
HLA-DPA1*02:01-DPB1*13:01	ISAKLNKPFLFDTKPL	0.3817577	0.04245495
HLA-DPA1*02:01-DPB1*13:01	ISEKVLLHLLKHPSVN	0.41601685	0.16012388
HLA-DPA1*02:01-DPB1*13:01	ISLQKQNSDMQAELQK	0.2621263	0.050403327
HLA-DPA1*02:01-DPB1*13:01	ITEKKENAAALEELLK	0.38178095	0.92674273
HLA-DPA1*02:01-DPB1*13:01	IVIAKWDYTAQQDQEL	0.18404052	0.12563029
HLA-DPA1*02:01-DPB1*13:01	KADRAGVLAGHDNRVS	0.14744543	0.99878037
HLA-DPA1*02:01-DPB1*13:01	KAEKISECVQSDTHTD	0.14211717	0.6018577
HLA-DPA1*02:01-DPB1*13:01	KARVGQKESAYAKSEE	0.16930851	0.14935069
HLA-DPA1*02:01-DPB1*13:01	KAVKNFTEVHPDYGSH	0.18097135	0.8004446
HLA-DPA1*02:01-DPB1*13:01	KEEKALSSLQEELNKL	0.39998624	0.31390238
HLA-DPA1*02:01-DPB1*13:01	KFEKISESAKQELIDF	0.38811773	0.5396674
HLA-DPA1*02:01-DPB1*13:01	KFEKRTSSAQVEGGVH	0.24415798	0.75044054
HLA-DPA1*02:01-DPB1*13:01	KFKKKAYQAIEERQSL	0.39691207	0.2958769
HLA-DPA1*02:01-DPB1*13:01	KFNKVEACVLDELDME	0.4974004	0.005008186
HLA-DPA1*02:01-DPB1*13:01	KGFKAEWLAVKDERLY	0.49493825	0.3810423
HLA-DPA1*02:01-DPB1*13:01	KGGKIYKVPSTEAEAL	0.34214687	0.8654585
HLA-DPA1*02:01-DPB1*13:01	KGNKALSVGNIDDALQ	0.23387577	0.42326802
HLA-DPA1*02:01-DPB1*13:01	KGTKQWVHARYACDDM	0.24370296	0.80245864
HLA-DPA1*02:01-DPB1*13:01	KGVKLVSIGAEEIVDG	0.5216377	0.7894401
HLA-DPA1*02:01-DPB1*13:01	KILKKEVIVAKDEVAH	0.31562006	0.7924703
HLA-DPA1*02:01-DPB1*13:01	KILRKEVIIAKDEVAH	0.31800434	0.9676961
HLA-DPA1*02:01-DPB1*13:01	KKAKIISAAFEERHNA	0.44535172	0.6840196
HLA-DPA1*02:01-DPB1*13:01	KKQVKVVTLAIGDGAN	0.32101312	0.83521545
HLA-DPA1*02:01-DPB1*13:01	KKRTKRSSVVFADEKA	0.422157	0.25954643
HLA-DPA1*02:01-DPB1*13:01	KLEPKSFKHTHIDKPD	0.15693727	0.8248553
HLA-DPA1*02:01-DPB1*13:01	KLEQKKNPQAVLDVLK	0.3562449	0.8120983
HLA-DPA1*02:01-DPB1*13:01	KNLKKEFLHAQEEVKR	0.44122496	0.9795467
HLA-DPA1*02:01-DPB1*13:01	KPPKKKRQEPEPEQPP	0.10057856	0.55203754
HLA-DPA1*02:01-DPB1*13:01	KQKKKPKMSDEEILEK	0.21315895	0.015640603
HLA-DPA1*02:01-DPB1*13:01	KQLEKLAKKAEKDSKA	0.13148971	0.926713
HLA-DPA1*02:01-DPB1*13:01	KREFKQFVEAHADNYT	0.33860892	0.921188
HLA-DPA1*02:01-DPB1*13:01	KSAKYIAQVLQDSEVD	0.45216343	0.6165267
HLA-DPA1*02:01-DPB1*13:01	KSEMESVLAQLDNYGQ	0.22563273	0.23495357
HLA-DPA1*02:01-DPB1*13:01	KSEQKKNPQAVLDVLE	0.33871204	0.45465612
HLA-DPA1*02:01-DPB1*13:01	KSTKFGKYPVLEVIIV	0.5006923	0.013809504
HLA-DPA1*02:01-DPB1*13:01	KSVKRAKHLAEEYGER	0.23356496	0.83337975
HLA-DPA1*02:01-DPB1*13:01	KTQKVTLNVHSEYEPS	0.30160454	0.7294191
HLA-DPA1*02:01-DPB1*13:01	KVGKKYIKALSEEKDE	0.40957168	0.9488549
HLA-DPA1*02:01-DPB1*13:01	KVLERDQKLSELDDRA	0.22842114	0.99151355
HLA-DPA1*02:01-DPB1*13:01	KVLKKVSKYIQEQNEK	0.33321324	0.630415
HLA-DPA1*02:01-DPB1*13:01	KYSKVNKEEETDENET	0.043822512	0.047616832
HLA-DPA1*02:01-DPB1*13:01	LALKVLFKAQLEKAGV	0.40661728	0.13213599
HLA-DPA1*02:01-DPB1*13:01	LAQKDQALGKLEQSLR	0.22485334	0.4500738
HLA-DPA1*02:01-DPB1*13:01	LATEKKQKSILYDERS	0.15704426	0.05691421
HLA-DPA1*02:01-DPB1*13:01	LDLSKRYIKALAEENR	0.45046437	0.98808086
HLA-DPA1*02:01-DPB1*13:01	LEGRYFSGALPDDEDV	0.25988284	0.7628134
HLA-DPA1*02:01-DPB1*13:01	LEGTKKGHKLHLDYIG	0.22788039	0.73995954
HLA-DPA1*02:01-DPB1*13:01	LEIKKMAKIGNKEACK	0.22723395	0.47688785
HLA-DPA1*02:01-DPB1*13:01	LEPKSFKHTHIDKPDC	0.12690577	0.06563704
HLA-DPA1*02:01-DPB1*13:01	LEQKKNPQAVLDVLKF	0.4308467	0.3557405
HLA-DPA1*02:01-DPB1*13:01	LGEKLLRPSLAELHDE	0.3607963	0.18754202
HLA-DPA1*02:01-DPB1*13:01	LGKFISSPMKEKGNIQ	0.3951729	0.026178345
HLA-DPA1*02:01-DPB1*13:01	LGPKEAKKAFLDFYHS	0.3693022	0.7813126
HLA-DPA1*02:01-DPB1*13:01	LGTKNLSQILSDREEI	0.28193808	0.02732638
HLA-DPA1*02:01-DPB1*13:01	LIRNKTGSLGHVDSHS	0.12892231	0.5215296
HLA-DPA1*02:01-DPB1*13:01	LITEKKENAAALEELL	0.37338263	0.4130394
HLA-DPA1*02:01-DPB1*13:01	LMKTKNIPEAHQDAFK	0.16934477	0.11300026
HLA-DPA1*02:01-DPB1*13:01	LNTERLIKHAVQERLA	0.33700258	0.9963794
HLA-DPA1*02:01-DPB1*13:01	LPAQKWWHTGALYRIG	0.4536204	0.9907444
HLA-DPA1*02:01-DPB1*13:01	LPEDFVVYTYNKEGTL	0.34095737	0.3486144
HLA-DPA1*02:01-DPB1*13:01	LPGAKLDVDGQIDSIH	0.19191426	0.7750977
HLA-DPA1*02:01-DPB1*13:01	LPKADKKAVIQHFQEK	0.22425584	0.59543115
HLA-DPA1*02:01-DPB1*13:01	LPQEKIVFNAQGDSVL	0.21995904	0.71934617
HLA-DPA1*02:01-DPB1*13:01	LPTKKITKKPIPDEHL	0.17364122	0.822104
HLA-DPA1*02:01-DPB1*13:01	LSLKTVSDSKPDLSLQ	0.14691898	0.037087325
HLA-DPA1*02:01-DPB1*13:01	LSWLKKQLAAAREDYV	0.3355589	0.41003877
HLA-DPA1*02:01-DPB1*13:01	LVGTKKDLRAQPDTLR	0.17445941	0.44653773
HLA-DPA1*02:01-DPB1*13:01	LVNKTTHLIAKEEMIH	0.30587775	0.34560588
HLA-DPA1*02:01-DPB1*13:01	MAVKCVHRTQQDRPEI	0.06319843	0.03830024
HLA-DPA1*02:01-DPB1*13:01	MPDDFKAYSKIKVDNH	0.25753558	0.76885295
HLA-DPA1*02:01-DPB1*13:01	MSPKKAPPAPAKEARN	0.15076621	0.8104064
HLA-DPA1*02:01-DPB1*13:01	NENTKETKVLNREQTD	0.068112865	0.3248343
HLA-DPA1*02:01-DPB1*13:01	NEYREYIKVQTDKGTE	0.21119836	0.99393594
HLA-DPA1*02:01-DPB1*13:01	NGPVGVFEWEAFARGT	0.5185444	0.36415535
HLA-DPA1*02:01-DPB1*13:01	NIEKDIAAHIKKEFDK	0.2383885	0.16270772
HLA-DPA1*02:01-DPB1*13:01	NILRRPIIVISDKMLR	0.43152246	0.27297345
HLA-DPA1*02:01-DPB1*13:01	NLKKEFLHAQEEVKRI	0.4220427	0.5851248
HLA-DPA1*02:01-DPB1*13:01	NMPKKSSVVLDDGLVQ	0.33066913	0.05081887
HLA-DPA1*02:01-DPB1*13:01	NPEEIEKYVAEIEKEK	0.35616156	0.46758658
HLA-DPA1*02:01-DPB1*13:01	NPIAKIHSDLAEERGL	0.33671445	0.79156154
HLA-DPA1*02:01-DPB1*13:01	NPLEKYMKIIQQEQDQ	0.3272185	0.88599825
HLA-DPA1*02:01-DPB1*13:01	NPRPGKVVIYSEPDVS	0.20061158	0.95283777
HLA-DPA1*02:01-DPB1*13:01	NRFSKLVKEAFQDDPR	0.2997131	0.913144
HLA-DPA1*02:01-DPB1*13:01	NRKVYELSNVQEDSQP	0.27152297	0.78695023
HLA-DPA1*02:01-DPB1*13:01	NSLEKKVSLLQNESVE	0.4052129	0.16662848
HLA-DPA1*02:01-DPB1*13:01	NVEEAFINTAKEIYEK	0.37115595	0.11637795
HLA-DPA1*02:01-DPB1*13:01	NVEEAFINTAKEIYRK	0.38315007	0.105001226
HLA-DPA1*02:01-DPB1*13:01	NVLGTKNLSQILSDRE	0.32449514	0.021279193
HLA-DPA1*02:01-DPB1*13:01	PALYGPKAAQGAQRER	0.10902171	0.1740347
HLA-DPA1*02:01-DPB1*13:01	PGEEEERAFLVAREEL	0.3981864	0.9604853
HLA-DPA1*02:01-DPB1*13:01	PGPLQKKLDSFPAQDP	0.21671635	0.069482446
HLA-DPA1*02:01-DPB1*13:01	RAPLTATAPQLDDEEM	0.14103633	0.17399608
HLA-DPA1*02:01-DPB1*13:01	REGKLEHTLARDLVPG	0.3009103	0.54650086
HLA-DPA1*02:01-DPB1*13:01	REVKYGNMGLPDIDSK	0.21435584	0.32147494
HLA-DPA1*02:01-DPB1*13:01	RGQQRRFIAVEQEFFR	0.5381569	0.97342646
HLA-DPA1*02:01-DPB1*13:01	RHVKTYEVSLREKEFN	0.4473624	0.833679
HLA-DPA1*02:01-DPB1*13:01	RKEEKKAAAPAPEEEM	0.26266012	0.87303066
HLA-DPA1*02:01-DPB1*13:01	RKLKSFNLSALEKHGP	0.4887082	0.6144842
HLA-DPA1*02:01-DPB1*13:01	RKLKTWYQTSEDCSRD	0.21143994	0.51146185
HLA-DPA1*02:01-DPB1*13:01	RLEKNVKEVLEDFAED	0.29624707	0.18672569
HLA-DPA1*02:01-DPB1*13:01	RNEKLFYRILQDDIES	0.4432618	0.7372041
HLA-DPA1*02:01-DPB1*13:01	RPGVKLTLSALIDGKN	0.5265559	0.7805447
HLA-DPA1*02:01-DPB1*13:01	RPLPRFNSVPLTDTGH	0.33497602	0.9965561
HLA-DPA1*02:01-DPB1*13:01	RQLIEAKMALQDREEK	0.24214846	0.8934147
HLA-DPA1*02:01-DPB1*13:01	RRGEKLDKVLALELFE	0.61407536	0.35872704
HLA-DPA1*02:01-DPB1*13:01	RRGRIYIQAHIDRDVL	0.39723766	0.99754095
HLA-DPA1*02:01-DPB1*13:01	RRNKKDVNLSKTEKMG	0.21581933	0.046609197
HLA-DPA1*02:01-DPB1*13:01	RSEKSVEITKQDTKVE	0.12731987	0.3275981
HLA-DPA1*02:01-DPB1*13:01	RSKEKLDCELQKDYSF	0.23700912	0.014516888
HLA-DPA1*02:01-DPB1*13:01	SAGQRLGVHLHTEARA	0.21129663	0.89220256
HLA-DPA1*02:01-DPB1*13:01	SAKKKSIRVILDLTPN	0.35998064	0.3764616
HLA-DPA1*02:01-DPB1*13:01	SAYIKNSNPALNDNLE	0.31118718	0.9496247
HLA-DPA1*02:01-DPB1*13:01	SDLKDMTSEQLDDILK	0.3576464	0.457258
HLA-DPA1*02:01-DPB1*13:01	SEIKLAKLPDFESRYV	0.35488278	0.3316317
HLA-DPA1*02:01-DPB1*13:01	SEKKLLERLPEVEVPQ	0.3277438	0.78176963
HLA-DPA1*02:01-DPB1*13:01	SEQKKNPQAVLDVLEF	0.42922303	0.12112939
HLA-DPA1*02:01-DPB1*13:01	SGTKLIKPAALDKPAH	0.25327677	0.9645149
HLA-DPA1*02:01-DPB1*13:01	SGVKVSVYAVPDKINQ	0.39199653	0.8606752
HLA-DPA1*02:01-DPB1*13:01	SKKAKIISAAFEERHN	0.45489654	0.80659723
HLA-DPA1*02:01-DPB1*13:01	SKKASELPVSEVASIL	0.44120252	0.10806515
HLA-DPA1*02:01-DPB1*13:01	SKREKAVWVLNPEAGM	0.2920745	0.079058245
HLA-DPA1*02:01-DPB1*13:01	SLEKKVSLLQNESVEK	0.40203926	0.2536104
HLA-DPA1*02:01-DPB1*13:01	SLHLKAFTYINLDKAV	0.5619484	0.3597931
HLA-DPA1*02:01-DPB1*13:01	SLRKYFWTGLRDVDSC	0.33681405	0.015562853
HLA-DPA1*02:01-DPB1*13:01	SLYKVIQEPQSELLEP	0.41172367	0.017762775
HLA-DPA1*02:01-DPB1*13:01	SMLWKRVPLTPQEKRL	0.4092404	0.28811517
HLA-DPA1*02:01-DPB1*13:01	SNEKKYFAATQFEPLA	0.8987646	0.94775355
HLA-DPA1*02:01-DPB1*13:01	SNMPKKSSVVLDDGLV	0.32297114	0.008672057
HLA-DPA1*02:01-DPB1*13:01	SPGFGVKQIATGVSDT	0.15417178	0.1787645
HLA-DPA1*02:01-DPB1*13:01	SPLKVDLVLEKEVAGL	0.37970108	0.010996528
HLA-DPA1*02:01-DPB1*13:01	SPPKVPIVIQDDSLPA	0.22345465	0.25511605
HLA-DPA1*02:01-DPB1*13:01	SPPPSKTSAAAQLDEL	0.24215965	0.56680214
HLA-DPA1*02:01-DPB1*13:01	SPQKKEPSKAETEERV	0.14081196	0.17037354
HLA-DPA1*02:01-DPB1*13:01	SPQRKKVHCLNMDSLS	0.31718123	0.15697518
HLA-DPA1*02:01-DPB1*13:01	SPRVYWLGLNDRAQEG	0.1974143	0.97327566
HLA-DPA1*02:01-DPB1*13:01	SRALKEASMVITESPA	0.41815242	0.66705227
HLA-DPA1*02:01-DPB1*13:01	SRDKLPQPVQPDPVSH	0.13010938	0.08406008
HLA-DPA1*02:01-DPB1*13:01	SSKAKEVTIAKADTTS	0.17945379	0.7751755
HLA-DPA1*02:01-DPB1*13:01	SSLEALCKKIIKEKQA	0.17231523	0.003559281
HLA-DPA1*02:01-DPB1*13:01	SSQKMVYPGLQEPWLH	0.3793953	0.027135823
HLA-DPA1*02:01-DPB1*13:01	STSIKYSHPGETDGTR	0.11346879	0.29869232
HLA-DPA1*02:01-DPB1*13:01	SVDCKKGTRVQVDSSQ	0.14972629	0.081393294
HLA-DPA1*02:01-DPB1*13:01	SVNKFLSYALIDPTHE	0.5966256	0.29680294
HLA-DPA1*02:01-DPB1*13:01	SVSELKAQITQKIGVH	0.3193971	0.15508978
HLA-DPA1*02:01-DPB1*13:01	SVSKTLPSTWSDPSVN	0.17750213	0.18147121
HLA-DPA1*02:01-DPB1*13:01	SWLKKQLAAAREDYVL	0.36462584	0.67366827
HLA-DPA1*02:01-DPB1*13:01	TAADMAAQITKRKWEA	0.15295532	0.76942265
HLA-DPA1*02:01-DPB1*13:01	TADKYAALANLDNIFS	0.3381981	0.8548849
HLA-DPA1*02:01-DPB1*13:01	TAEILELAGNAARDNK	0.30308285	0.7133506
HLA-DPA1*02:01-DPB1*13:01	TDEKFQITPQYDFEVL	0.44643494	0.19047564
HLA-DPA1*02:01-DPB1*13:01	TDFKRSRIAYSDEVRN	0.2989696	0.7879999
HLA-DPA1*02:01-DPB1*13:01	TEKKQKSILYDERSVH	0.19353414	0.08817869
HLA-DPA1*02:01-DPB1*13:01	TGEKASKPGTHEKQEM	0.028499851	0.2532019
HLA-DPA1*02:01-DPB1*13:01	TGVKIGEMPLTDSILC	0.3304614	0.06583891
HLA-DPA1*02:01-DPB1*13:01	TLEEVFINFAKDQKSY	0.38774288	0.09858028
HLA-DPA1*02:01-DPB1*13:01	TLQKLPEEIQRDILLE	0.37563074	0.021546775
HLA-DPA1*02:01-DPB1*13:01	TPALKKLASAAYPDPS	0.31685928	0.9283706
HLA-DPA1*02:01-DPB1*13:01	TPEKEKLPAKAVYDFK	0.23485647	0.90451205
HLA-DPA1*02:01-DPB1*13:01	TPFKGVRKALIDTLLD	0.3942985	0.24199109
HLA-DPA1*02:01-DPB1*13:01	TPSQRSFSGPWLEAQE	0.37221515	0.8848465
HLA-DPA1*02:01-DPB1*13:01	TQIAKEHALAQAELLK	0.4320603	0.72751665
HLA-DPA1*02:01-DPB1*13:01	TQSKVSEEIQKEIQDL	0.28423816	0.116004206
HLA-DPA1*02:01-DPB1*13:01	TRKFKKKAYQAIEERQ	0.3398008	0.37180537
HLA-DPA1*02:01-DPB1*13:01	TSDKKKIAQFRKEKET	0.16903943	0.040930882
HLA-DPA1*02:01-DPB1*13:01	TSEIKLAKLPDFESRY	0.359186	0.58129585
HLA-DPA1*02:01-DPB1*13:01	TSEQVVPVLVKNWKKE	0.39937034	0.24808636
HLA-DPA1*02:01-DPB1*13:01	TSGEKVGKLSLVDLAG	0.3190222	0.9643513
HLA-DPA1*02:01-DPB1*13:01	TSLKDYIKAEEDKLEQ	0.3087531	0.22458501
HLA-DPA1*02:01-DPB1*13:01	TTLEEVFINFAKDQKS	0.38297808	0.06808094
HLA-DPA1*02:01-DPB1*13:01	TTVEEVFLNLTKESQK	0.51898926	0.01692792
HLA-DPA1*02:01-DPB1*13:01	TVEEVFLNLTKESQKN	0.4721534	0.039172474
HLA-DPA1*02:01-DPB1*13:01	TVLGKIWKLADVDKDG	0.25864267	0.9675741
HLA-DPA1*02:01-DPB1*13:01	VCRKRKGTEVQVDDIK	0.26124376	0.8990016
HLA-DPA1*02:01-DPB1*13:01	VDEKALAQALKEGRIR	0.28757516	0.64531845
HLA-DPA1*02:01-DPB1*13:01	VDNCKKLGLVFDDVVG	0.3404379	0.003626066
HLA-DPA1*02:01-DPB1*13:01	VDPGEKISATLKREFG	0.25066626	0.30444548
HLA-DPA1*02:01-DPB1*13:01	VEEEPGIHSLKHNKRV	0.20668872	0.067226484
HLA-DPA1*02:01-DPB1*13:01	VEKKSVAKLQDERTVR	0.18628587	0.1857448
HLA-DPA1*02:01-DPB1*13:01	VFFRAGVLAHLEEERD	0.47788534	0.98061913
HLA-DPA1*02:01-DPB1*13:01	VFGVKISVVTKRERSK	0.45654684	0.31619883
HLA-DPA1*02:01-DPB1*13:01	VGGKQYLLGLYDTAGQ	0.3326082	0.48826194
HLA-DPA1*02:01-DPB1*13:01	VGRLRMLIKAKLDSLQ	0.34894598	0.9958361
HLA-DPA1*02:01-DPB1*13:01	VIAKWDYTAQQDQELD	0.18601765	0.1984308
HLA-DPA1*02:01-DPB1*13:01	VKARVGQKESAYAKSE	0.1609789	0.2681115
HLA-DPA1*02:01-DPB1*13:01	VKYGKRIHVLPIDDTV	0.43119094	0.9765693
HLA-DPA1*02:01-DPB1*13:01	VLEKLFQIVPGENPYR	0.40110922	0.8118213
HLA-DPA1*02:01-DPB1*13:01	VLERDQKLSELDDRAD	0.16583195	0.9717151
HLA-DPA1*02:01-DPB1*13:01	VLGKIWKLADVDKDGL	0.26977336	0.9288732
HLA-DPA1*02:01-DPB1*13:01	VLGTKNLSQILSDREE	0.3120882	0.09569613
HLA-DPA1*02:01-DPB1*13:01	VLQKATHVVQSEVDKY	0.31636277	0.28295812
HLA-DPA1*02:01-DPB1*13:01	VMVKFPSIVEEELQFD	0.37195227	0.004388704
HLA-DPA1*02:01-DPB1*13:01	VNKTTHLIAKEEMIHN	0.26217347	0.14317283
HLA-DPA1*02:01-DPB1*13:01	VPEDQAAVALERTFVG	0.2978754	0.3542246
HLA-DPA1*02:01-DPB1*13:01	VPKSAKYIAQVLQDSE	0.4469648	0.7727156
HLA-DPA1*02:01-DPB1*13:01	VPPKEVQPPLPDTFFD	0.13781467	0.4854095
HLA-DPA1*02:01-DPB1*13:01	VQFKAYYLPKDDEYYQ	0.25548497	0.48697385
HLA-DPA1*02:01-DPB1*13:01	VRDKLNNLVLFDKATY	0.34856853	0.060682822
HLA-DPA1*02:01-DPB1*13:01	VSARTMPEAKADDIVG	0.0868777	0.95644236
HLA-DPA1*02:01-DPB1*13:01	VSELKAQITQKIGVHA	0.29507127	0.14408056
HLA-DPA1*02:01-DPB1*13:01	VTIKYSKLGLEDFDFK	0.4167468	0.5615461
HLA-DPA1*02:01-DPB1*13:01	VVAHRLSTVVNADQIL	0.3475259	0.9949114
HLA-DPA1*02:01-DPB1*13:01	VVELQQTLAQKDQALG	0.19716011	0.2938485
HLA-DPA1*02:01-DPB1*13:01	VVERAQQVAVQEQEIA	0.31138384	0.99043673
HLA-DPA1*02:01-DPB1*13:01	VVGEKAVNPFLADVDK	0.30417362	0.5715969
HLA-DPA1*02:01-DPB1*13:01	VVRAKNGKTIQVDNTD	0.1429638	0.56452215
HLA-DPA1*02:01-DPB1*13:01	WLAKQWTLVSEEPVTN	0.4358753	0.9073429
HLA-DPA1*02:01-DPB1*13:01	WMAVKCVHRTQQDRPE	0.08482945	0.079916835
HLA-DPA1*02:01-DPB1*13:01	YCLNKKSPISHEESRL	0.23699589	0.002579438
HLA-DPA1*02:01-DPB1*13:01	YDGKDYIALKEDLRSW	0.25035283	0.8283526
HLA-DPA1*02:01-DPB1*13:01	YDGKDYLTLNEDLRSW	0.33204728	0.46743554
HLA-DPA1*02:01-DPB1*13:01	YGIFYATSFLDLYRNP	0.71914953	0.6870018
HLA-DPA1*02:01-DPB1*13:01	YGPKAAQGAQRERLPV	0.12054988	0.4053573
HLA-DPA1*02:01-DPB1*13:01	YKTKKFLLSLAENKLG	0.65363556	0.9132005
HLA-DPA1*02:01-DPB1*13:01	YPAGAKQPIPAQHHFS	0.17395115	0.5960449
HLA-DPA1*02:01-DPB1*13:01	YPQGTWQKVIQVVQSD	0.25682113	0.100434564
HLA-DPA1*02:01-DPB1*13:01	YQNHRRYVKSRDDSQL	0.12978844	0.85537034
HLA-DPA1*02:01-DPB1*13:01	YSATKYAVTALTEGLR	0.539552	0.95483315
