# Supplementary material for: MHCII-peptide presentation: an assessment of the state-of-the-art prediction methods
Source: Front Immunol. 2024 Mar 12;15:1293706. doi: 10.3389/fimmu.2024.1293706 (PMC11027168; doi:10.3389/fimmu.2024.1293706)
Supplement: Supplementary file 2 [file DataSheet_2.zip › output/BERT/pos/16_HLA-DPA1_02_01_DPB1_14_01.csv]

allele	peptide	affinity_pred	mass_pred
HLA-DPA1*02:01-DPB1*14:01	AAAAAAKAAAKAAQFG	0.3360675	0.88673466
HLA-DPA1*02:01-DPB1*14:01	AAAAAVATGKKRKRPH	0.3189439	0.46139535
HLA-DPA1*02:01-DPB1*14:01	AAAKTHTTALAGRSPS	0.333589	0.93361217
HLA-DPA1*02:01-DPB1*14:01	AAALAAAAVKAKHLAA	0.5041693	0.40059763
HLA-DPA1*02:01-DPB1*14:01	AAALASAATKAKHLAA	0.41884276	0.19843543
HLA-DPA1*02:01-DPB1*14:01	AAALEAMKDYTKAMDV	0.36033434	0.007096788
HLA-DPA1*02:01-DPB1*14:01	AAEAKAAEAAASAYYN	0.49632183	0.99495685
HLA-DPA1*02:01-DPB1*14:01	AAEKNSTIVFPLPIDM	0.4154853	0.013134597
HLA-DPA1*02:01-DPB1*14:01	AAERAATSVKDLAQRS	0.26401573	0.74275863
HLA-DPA1*02:01-DPB1*14:01	AAERYGINTTDIFQTV	0.29078734	0.020930985
HLA-DPA1*02:01-DPB1*14:01	AAGGKKAEAAASALAD	0.50977474	0.9885724
HLA-DPA1*02:01-DPB1*14:01	AALGPPAPVQAKARRV	0.1143336	0.04398511
HLA-DPA1*02:01-DPB1*14:01	AAQKINEGLEHLAKAE	0.33313864	0.608894
HLA-DPA1*02:01-DPB1*14:01	AAVGVKKQKKPLVGKK	0.25834963	0.33211237
HLA-DPA1*02:01-DPB1*14:01	ADEKAVSAAEEVKTYK	0.4420815	0.8703389
HLA-DPA1*02:01-DPB1*14:01	ADGKKPSSPPEELKFQ	0.18248336	0.344761
HLA-DPA1*02:01-DPB1*14:01	ADKGKLSPHAFKTESG	0.18527563	0.60770917
HLA-DPA1*02:01-DPB1*14:01	ADKNISSAQIVGPGPK	0.25321212	0.29196292
HLA-DPA1*02:01-DPB1*14:01	ADNKRSLLSMLVEVHK	0.46413276	0.76080453
HLA-DPA1*02:01-DPB1*14:01	AEAKAAEAAASAYYNP	0.47145414	0.98998356
HLA-DPA1*02:01-DPB1*14:01	AEHKIFPAALQLVASG	0.57757485	0.3369118
HLA-DPA1*02:01-DPB1*14:01	AEKAKAAAMAAAAAET	0.580115	0.98308355
HLA-DPA1*02:01-DPB1*14:01	AEQDRAYLEGLCVESL	0.29087692	0.3237459
HLA-DPA1*02:01-DPB1*14:01	AERGYSFSLTTFSPSG	0.25856313	0.36395144
HLA-DPA1*02:01-DPB1*14:01	AEVSKVAEQVLNAVNK	0.51555544	0.78523123
HLA-DPA1*02:01-DPB1*14:01	AFGFKVNASASSLKKK	0.63945585	0.6271504
HLA-DPA1*02:01-DPB1*14:01	AGERLSEEPLQVLEHP	0.3462272	0.99380577
HLA-DPA1*02:01-DPB1*14:01	AGGEKRSTAPSAAASA	0.43374282	0.9637809
HLA-DPA1*02:01-DPB1*14:01	AGGKKAEAAASALADA	0.51033705	0.974703
HLA-DPA1*02:01-DPB1*14:01	AGMKISRPPTSVGHYK	0.39362863	0.7446959
HLA-DPA1*02:01-DPB1*14:01	AGPDKELTLPVDSTTL	0.12429457	0.55428445
HLA-DPA1*02:01-DPB1*14:01	AGPRISPYVLQLLLAT	0.39133453	0.23444915
HLA-DPA1*02:01-DPB1*14:01	AGRKYHISALYVVDLK	0.7429998	0.86160356
HLA-DPA1*02:01-DPB1*14:01	AHNKKAVSRSAEQQPS	0.21535169	0.951589
HLA-DPA1*02:01-DPB1*14:01	AHQNKLEEMINELAVA	0.36889526	0.24694076
HLA-DPA1*02:01-DPB1*14:01	AHQSKVSSLASASRKD	0.55231315	0.98727053
HLA-DPA1*02:01-DPB1*14:01	AIEKLAVEALSSLDGD	0.5765598	0.1604126
HLA-DPA1*02:01-DPB1*14:01	AIGARARAEAEQMAKK	0.2996985	0.9574866
HLA-DPA1*02:01-DPB1*14:01	AKFKDSSLASVVVGVI	0.59272736	0.04647116
HLA-DPA1*02:01-DPB1*14:01	AKFKEGAEMESSKEDK	0.23815912	0.17497504
HLA-DPA1*02:01-DPB1*14:01	AKIQKLAHIPVQTWKG	0.4301115	0.9593962
HLA-DPA1*02:01-DPB1*14:01	AKQKKASPRARAVAVK	0.52512974	0.52810735
HLA-DPA1*02:01-DPB1*14:01	ALAKQVATALQNLQTK	0.48954237	0.8425187
HLA-DPA1*02:01-DPB1*14:01	ALDRLLDLPAAASSED	0.33032596	0.99381125
HLA-DPA1*02:01-DPB1*14:01	ALFRLSPTASRSWDVT	0.47018316	0.9038143
HLA-DPA1*02:01-DPB1*14:01	ALLKQFDHLNHLNPDK	0.2508086	0.71435976
HLA-DPA1*02:01-DPB1*14:01	ALPKLTVPFLLLQGSA	0.4976822	0.014544512
HLA-DPA1*02:01-DPB1*14:01	ALPRTATLATLATRAQ	0.5283152	0.99670726
HLA-DPA1*02:01-DPB1*14:01	ALQKKYPEAVYVVYTG	0.512482	0.15478472
HLA-DPA1*02:01-DPB1*14:01	ALRAAAGPLARDTLSP	0.29931507	0.5178122
HLA-DPA1*02:01-DPB1*14:01	ANDKTSVSFSSLPGQG	0.3195494	0.052818052
HLA-DPA1*02:01-DPB1*14:01	ANEKKVDQPPEAKKPK	0.13574265	0.94667464
HLA-DPA1*02:01-DPB1*14:01	ANIRNMSVIAHVDHGK	0.3323137	0.9590106
HLA-DPA1*02:01-DPB1*14:01	ANKEIRTDDLCLDVSK	0.17441268	0.8524106
HLA-DPA1*02:01-DPB1*14:01	ANLRPFEAVGELNPSN	0.10078497	0.63583195
HLA-DPA1*02:01-DPB1*14:01	ANPRKFNLDATELSIR	0.47587416	0.97886384
HLA-DPA1*02:01-DPB1*14:01	APEDKKEILASFISGL	0.43221292	0.1687188
HLA-DPA1*02:01-DPB1*14:01	APGLAAAIAGAKLRKV	0.5135447	0.575628
HLA-DPA1*02:01-DPB1*14:01	APGPKAAETASSSSAS	0.29872897	0.9446055
HLA-DPA1*02:01-DPB1*14:01	APIKIPVGPETLGRIM	0.34995976	0.02597258
HLA-DPA1*02:01-DPB1*14:01	APISAKLVANMLSVAG	0.5009133	0.37953168
HLA-DPA1*02:01-DPB1*14:01	APLKQSTFTLPLSNQL	0.5419172	0.7992259
HLA-DPA1*02:01-DPB1*14:01	APLTKVDEIVVLSGDN	0.314823	0.7022418
HLA-DPA1*02:01-DPB1*14:01	APPDKIAIIGAGIGGT	0.2977819	0.84981096
HLA-DPA1*02:01-DPB1*14:01	APPRKTGPAAAQVQVG	0.38102517	0.9918172
HLA-DPA1*02:01-DPB1*14:01	APPVRHLIATQLLSNL	0.4237689	0.658271
HLA-DPA1*02:01-DPB1*14:01	APRELVLVVQVHNRPE	0.15136704	0.96908414
HLA-DPA1*02:01-DPB1*14:01	APRSGAPAAESKEIVR	0.22209376	0.9984744
HLA-DPA1*02:01-DPB1*14:01	APSKEVLDSFLDLARN	0.2533466	0.7901736
HLA-DPA1*02:01-DPB1*14:01	APVARTVSAAVWVASA	0.58495533	0.73800325
HLA-DPA1*02:01-DPB1*14:01	APYEKEVPLSALTNIL	0.39127603	0.6496804
HLA-DPA1*02:01-DPB1*14:01	APYLKVDTIAADESFS	0.3388763	0.9788849
HLA-DPA1*02:01-DPB1*14:01	AQDRFLIMAAEMEQSS	0.3508598	0.29227614
HLA-DPA1*02:01-DPB1*14:01	AQGALANIAVDKANLE	0.16362233	0.9581707
HLA-DPA1*02:01-DPB1*14:01	AQGQKKVEELEGEITT	0.10062894	0.510305
HLA-DPA1*02:01-DPB1*14:01	AQITQKIGVHAFQQRL	0.26678303	0.33268762
HLA-DPA1*02:01-DPB1*14:01	AQKIKSGENAANIASE	0.6189367	0.95251274
HLA-DPA1*02:01-DPB1*14:01	AQVLSAATIVAKHTSA	0.57249653	0.22082095
HLA-DPA1*02:01-DPB1*14:01	ARAKASIQAASAESSG	0.64483863	0.92531145
HLA-DPA1*02:01-DPB1*14:01	AREAILALDIQDPGVP	0.1956656	0.035589434
HLA-DPA1*02:01-DPB1*14:01	ARLVAAKLEPKSFKHT	0.28367838	0.18297878
HLA-DPA1*02:01-DPB1*14:01	ARWTRISSTPAKLEQR	0.5874743	0.96245277
HLA-DPA1*02:01-DPB1*14:01	ASAKALNEALKLFKMH	0.52768105	0.071734905
HLA-DPA1*02:01-DPB1*14:01	ASALPALVMSKGHRIE	0.2848967	0.17275566
HLA-DPA1*02:01-DPB1*14:01	ASEKASEKAAMLFRQY	0.46922308	0.6588291
HLA-DPA1*02:01-DPB1*14:01	ASEKVYTIMYSCWHEK	0.2971823	0.5565051
HLA-DPA1*02:01-DPB1*14:01	ASFEKEATEAQSLEAT	0.53619397	0.37281567
HLA-DPA1*02:01-DPB1*14:01	ASGRAYPDVAALSDGY	0.13424762	0.26967755
HLA-DPA1*02:01-DPB1*14:01	ASGRVVPTPVLLFLDR	0.45570675	0.25457934
HLA-DPA1*02:01-DPB1*14:01	ASILATAANLLRHYPT	0.29215738	0.8071763
HLA-DPA1*02:01-DPB1*14:01	ASKNVIPALELVEPIK	0.6558075	0.38443288
HLA-DPA1*02:01-DPB1*14:01	ASQAKAVLSAEQLRDE	0.51072055	0.6892083
HLA-DPA1*02:01-DPB1*14:01	ASQEKLISSAKQVAAS	0.54716575	0.45563394
HLA-DPA1*02:01-DPB1*14:01	ASTRSSFTVQDLKPFT	0.28251114	0.13291395
HLA-DPA1*02:01-DPB1*14:01	ASYKYSEEANNLIEEC	0.44702357	0.007272957
HLA-DPA1*02:01-DPB1*14:01	ATEKAVELAANTKGIC	0.3344862	0.37722644
HLA-DPA1*02:01-DPB1*14:01	ATEKNVIAALNSRTGE	0.35985747	0.63527644
HLA-DPA1*02:01-DPB1*14:01	ATHEDAVAAMAKDKAN	0.12048989	0.6682666
HLA-DPA1*02:01-DPB1*14:01	ATHEDAVAAMSKDKAN	0.113552466	0.63073796
HLA-DPA1*02:01-DPB1*14:01	ATHEEAVAAMSKDRAN	0.14508043	0.623201
HLA-DPA1*02:01-DPB1*14:01	ATKMRNIEVVELLLDK	0.3958574	0.22959375
HLA-DPA1*02:01-DPB1*14:01	ATLEKSGAGVPAVILR	0.4347112	0.54374856
HLA-DPA1*02:01-DPB1*14:01	ATLGTKLIIHGFRVLG	0.38339058	0.025787348
HLA-DPA1*02:01-DPB1*14:01	ATLNKDATKAATAAAD	0.43780428	0.6548344
HLA-DPA1*02:01-DPB1*14:01	ATMKGSSSASIVKGQH	0.45164213	0.4197081
HLA-DPA1*02:01-DPB1*14:01	ATNAAAQNAIKKKLVQ	0.1601747	0.057709526
HLA-DPA1*02:01-DPB1*14:01	ATRRLTDAFLLLRNNS	0.42110732	0.14652766
HLA-DPA1*02:01-DPB1*14:01	AVDKKAAGAGKVTKSA	0.26489976	0.67819846
HLA-DPA1*02:01-DPB1*14:01	AVDKKGDTPLHIAIRG	0.33041674	0.5507917
HLA-DPA1*02:01-DPB1*14:01	AVLTAEITSKIARVPR	0.30702713	0.36497545
HLA-DPA1*02:01-DPB1*14:01	AVNKIKEIAVTVKKAD	0.52118224	0.47932
HLA-DPA1*02:01-DPB1*14:01	AVQKVVVHPLVLLSVV	0.69389534	0.09219037
HLA-DPA1*02:01-DPB1*14:01	AWHISLSKPSEKEQHL	0.13575019	0.14110434
HLA-DPA1*02:01-DPB1*14:01	AWHKHNTDAGLLTTVG	0.29020306	0.030024096
HLA-DPA1*02:01-DPB1*14:01	AYSPKATSSPLYLAHE	0.40304473	0.17180865
HLA-DPA1*02:01-DPB1*14:01	CKIRVTSKALELVKQE	0.66942155	0.45916468
HLA-DPA1*02:01-DPB1*14:01	CKPEFTGLTCVKKRAL	0.25325063	0.001726928
HLA-DPA1*02:01-DPB1*14:01	CSEKISNTAISISDHT	0.47292715	0.006861861
HLA-DPA1*02:01-DPB1*14:01	CTPLNTALNLEKDSDL	0.14231512	0.004735806
HLA-DPA1*02:01-DPB1*14:01	CVKKRALSPQQVTRLP	0.53964555	0.032260623
HLA-DPA1*02:01-DPB1*14:01	DALMPSLTETKTTVEL	0.109440066	0.003919984
HLA-DPA1*02:01-DPB1*14:01	DALRKENDFALIIDGK	0.48298076	0.3453342
HLA-DPA1*02:01-DPB1*14:01	DANIKSPALAFSLAAT	0.5819052	0.187506
HLA-DPA1*02:01-DPB1*14:01	DASIIWAMMQNKKTFT	0.23798914	0.016011465
HLA-DPA1*02:01-DPB1*14:01	DATKHKLIEIANYVDK	0.3285675	0.93712366
HLA-DPA1*02:01-DPB1*14:01	DATVRAVPVGEKTTYR	0.2597484	0.78789485
HLA-DPA1*02:01-DPB1*14:01	DDANNAKAVVKTFHET	0.12410063	0.20549993
HLA-DPA1*02:01-DPB1*14:01	DDDANNAKAVVKTFHE	0.10698158	0.12947586
HLA-DPA1*02:01-DPB1*14:01	DDGATKLNDEARRLIA	0.2514359	0.22161797
HLA-DPA1*02:01-DPB1*14:01	DDGKTVDGPARLAEEA	0.15510327	0.49393234
HLA-DPA1*02:01-DPB1*14:01	DDKAKLAPGTIVEVWK	0.38112745	0.20853858
HLA-DPA1*02:01-DPB1*14:01	DDPKVAEQVLQQKEHT	0.233208	0.6244572
HLA-DPA1*02:01-DPB1*14:01	DDTQFVRFDSDAASQK	0.12056784	0.99811965
HLA-DPA1*02:01-DPB1*14:01	DDTQFVRFDSDAASQR	0.101253286	0.99794185
HLA-DPA1*02:01-DPB1*14:01	DEGVGATTVMLKEKLA	0.26745754	0.007338996
HLA-DPA1*02:01-DPB1*14:01	DEGVSCTSIYEKHSAG	0.12902246	0.013425129
HLA-DPA1*02:01-DPB1*14:01	DEVISLSQVTPKHWEE	0.22552551	0.034900427
HLA-DPA1*02:01-DPB1*14:01	DEYLKQVIDVLETDKH	0.13185573	0.1574343
HLA-DPA1*02:01-DPB1*14:01	DFEMAVAKVMQKDSEK	0.3552637	0.062071793
HLA-DPA1*02:01-DPB1*14:01	DFHLRLKPNTQLVAPG	0.1953508	0.6075717
HLA-DPA1*02:01-DPB1*14:01	DFVKVEDLPLKLTIYS	0.52917534	0.042588014
HLA-DPA1*02:01-DPB1*14:01	DGATKLNDEARRLIAD	0.28916913	0.2622977
HLA-DPA1*02:01-DPB1*14:01	DGHTKMEEAPTHLNSF	0.31062496	0.1882954
HLA-DPA1*02:01-DPB1*14:01	DGKEKVLITTNVCARG	0.2783468	0.36421365
HLA-DPA1*02:01-DPB1*14:01	DGKKRYDLSALVRHAE	0.52868795	0.9944852
HLA-DPA1*02:01-DPB1*14:01	DGSRQIAIAAMVANFT	0.5498056	0.9377759
HLA-DPA1*02:01-DPB1*14:01	DGTFQKWAAVVVPSGQ	0.44960862	0.9299544
HLA-DPA1*02:01-DPB1*14:01	DGTHRVKLVPGYAGLQ	0.29108998	0.7624827
HLA-DPA1*02:01-DPB1*14:01	DGTKRSGQVLEVSGSK	0.41235974	0.97817194
HLA-DPA1*02:01-DPB1*14:01	DGTSLKKQNTFTLNLR	0.371867	0.091900036
HLA-DPA1*02:01-DPB1*14:01	DHDDPAIDVCKKLLGK	0.20150295	0.00795995
HLA-DPA1*02:01-DPB1*14:01	DIAARLNIPVSQVNPR	0.30739537	0.9966179
HLA-DPA1*02:01-DPB1*14:01	DIEGKKDIRAALAAER	0.5731645	0.9616987
HLA-DPA1*02:01-DPB1*14:01	DILEKKVEKVVVSNRL	0.41126224	0.9616825
HLA-DPA1*02:01-DPB1*14:01	DIRKYEMFAQTLQQSR	0.5506925	0.870619
HLA-DPA1*02:01-DPB1*14:01	DKFKEISFAYEVLSNP	0.4739767	0.18134877
HLA-DPA1*02:01-DPB1*14:01	DKLHKEVSTVRAANSE	0.53712136	0.7974388
HLA-DPA1*02:01-DPB1*14:01	DKPQLQGIPVLVLGNK	0.38757905	0.45146623
HLA-DPA1*02:01-DPB1*14:01	DKQIDLSTVDLKKLRV	0.3131712	0.014240457
HLA-DPA1*02:01-DPB1*14:01	DKVARLAAKALASVSG	0.6287176	0.9984578
HLA-DPA1*02:01-DPB1*14:01	DLFQKILVPIQQVLKE	0.5304944	0.14958584
HLA-DPA1*02:01-DPB1*14:01	DLKTKFGSTADALVSD	0.5954781	0.2698474
HLA-DPA1*02:01-DPB1*14:01	DLKVKYLATLETLTKH	0.542106	0.5662316
HLA-DPA1*02:01-DPB1*14:01	DLRQGMFAQLVAQNVL	0.37965423	0.5506269
HLA-DPA1*02:01-DPB1*14:01	DLRSWTAADKAAQITQ	0.31564543	0.9968721
HLA-DPA1*02:01-DPB1*14:01	DLRSWTAADTVAQITQ	0.3705046	0.9951679
HLA-DPA1*02:01-DPB1*14:01	DMERSLPLCLQLYAPG	0.32357678	0.034604676
HLA-DPA1*02:01-DPB1*14:01	DNILMTVTCFEKSEQV	0.2663844	0.00163383
HLA-DPA1*02:01-DPB1*14:01	DNLEKGLLKALKVLDN	0.42606324	0.037715457
HLA-DPA1*02:01-DPB1*14:01	DNRKQSSEGIPVAQPS	0.3669806	0.2642867
HLA-DPA1*02:01-DPB1*14:01	DNYRVFERVANILHDD	0.45090744	0.98232585
HLA-DPA1*02:01-DPB1*14:01	DPEKEVEPALELLEPI	0.41292962	0.19945285
HLA-DPA1*02:01-DPB1*14:01	DPFYKITSEALLVTQQ	0.7093858	0.32582983
HLA-DPA1*02:01-DPB1*14:01	DPGAKISVIVETVYTH	0.42235816	0.75799906
HLA-DPA1*02:01-DPB1*14:01	DPGASRGGTTGETVVG	0.013685897	0.4357632
HLA-DPA1*02:01-DPB1*14:01	DPGTSIKYSCNPGYVL	0.1964975	0.87970006
HLA-DPA1*02:01-DPB1*14:01	DPIKSFEAPATINSAS	0.5882671	0.84782696
HLA-DPA1*02:01-DPB1*14:01	DPILRRHGLLPSSLKR	0.38583145	0.80128163
HLA-DPA1*02:01-DPB1*14:01	DPNGRTVPSDVVIFPS	0.06935867	0.29252535
HLA-DPA1*02:01-DPB1*14:01	DPTTVALCISKEGRPP	0.058700904	0.093630895
HLA-DPA1*02:01-DPB1*14:01	DPVPKPVIKIEKIEDM	0.1829427	0.7057128
HLA-DPA1*02:01-DPB1*14:01	DQLKTTTTAVISKDFT	0.45782635	0.67098844
HLA-DPA1*02:01-DPB1*14:01	DQQEKLLAVIEEQHKE	0.25045726	0.76641166
HLA-DPA1*02:01-DPB1*14:01	DQTKFPIVNAELSFFG	0.35162157	0.17552589
HLA-DPA1*02:01-DPB1*14:01	DQTQLLTLVCQLYQGK	0.10431721	0.00334238
HLA-DPA1*02:01-DPB1*14:01	DRARAMELCLALLLHK	0.43612555	0.16389795
HLA-DPA1*02:01-DPB1*14:01	DRETQISKTNTQTYRE	0.021341303	0.7684122
HLA-DPA1*02:01-DPB1*14:01	DRKESLDVYELDAKQG	0.22627793	0.2499839
HLA-DPA1*02:01-DPB1*14:01	DRNTQIFKTNTQTDRE	0.013978294	0.9016633
HLA-DPA1*02:01-DPB1*14:01	DRQKFSEQVFKVASSD	0.5079308	0.77159464
HLA-DPA1*02:01-DPB1*14:01	DRSLKVAAVVESLERE	0.6983832	0.64829093
HLA-DPA1*02:01-DPB1*14:01	DRVKKEWEEAELQAKN	0.31948984	0.9970759
HLA-DPA1*02:01-DPB1*14:01	DSALSVVQNLEKDLQE	0.123319976	0.01533064
HLA-DPA1*02:01-DPB1*14:01	DSDKRITAAQALAHAY	0.60961705	0.92404336
HLA-DPA1*02:01-DPB1*14:01	DSFKAFAKALGVMDDL	0.60784096	0.14587495
HLA-DPA1*02:01-DPB1*14:01	DSGRDVIEVAQMKGEN	0.10533373	0.17901173
HLA-DPA1*02:01-DPB1*14:01	DSIQRAGDNILAVLKH	0.46721515	0.87227726
HLA-DPA1*02:01-DPB1*14:01	DSKTKVVMKGQNVSMF	0.3921869	0.021219969
HLA-DPA1*02:01-DPB1*14:01	DSPKAEVRGQVLAPLP	0.35469872	0.7144235
HLA-DPA1*02:01-DPB1*14:01	DSQQLDVFIATSKHAY	0.30651873	0.1369836
HLA-DPA1*02:01-DPB1*14:01	DSQRGAVIATELKNNS	0.2577886	0.8584423
HLA-DPA1*02:01-DPB1*14:01	DTAKALADVATVLGRA	0.43450972	0.41510296
HLA-DPA1*02:01-DPB1*14:01	DTALKHYDKAKELDPT	0.2912813	0.9211113
HLA-DPA1*02:01-DPB1*14:01	DTDKSSTYTLRVFELR	0.3134156	0.09512657
HLA-DPA1*02:01-DPB1*14:01	DTQEKEGILPERAEEA	0.17099573	0.9827813
HLA-DPA1*02:01-DPB1*14:01	DTVELTCTASQKKSIQ	0.28630152	0.009759661
HLA-DPA1*02:01-DPB1*14:01	DVDKLSPTDNLPRGSR	0.08771947	0.046880454
HLA-DPA1*02:01-DPB1*14:01	DVFDKLSVIAEDSESG	0.27430502	0.64064574
HLA-DPA1*02:01-DPB1*14:01	DVGVKTSESTTTVKSK	0.41563904	0.5079707
HLA-DPA1*02:01-DPB1*14:01	DVKDRVAILVDDMADT	0.16995637	0.5879719
HLA-DPA1*02:01-DPB1*14:01	DVLDKASSLIEEAKKA	0.40727052	0.65653294
HLA-DPA1*02:01-DPB1*14:01	DVLKKSYSKAFTLTIS	0.702645	0.4732241
HLA-DPA1*02:01-DPB1*14:01	DVNAAIATIKTKRSIQ	0.3943683	0.50973076
HLA-DPA1*02:01-DPB1*14:01	DVNAAIATIKTKRTIQ	0.34456736	0.36877435
HLA-DPA1*02:01-DPB1*14:01	DVTKLKSDTAAAAVRQ	0.5256271	0.95870847
HLA-DPA1*02:01-DPB1*14:01	DVYKKFDLGQDVIDFT	0.3418195	0.26245347
HLA-DPA1*02:01-DPB1*14:01	DWTKIEPSVNFLKSPK	0.48187032	0.25931066
HLA-DPA1*02:01-DPB1*14:01	DWYTKVTSVVVDVVPR	0.4968316	0.6990356
HLA-DPA1*02:01-DPB1*14:01	EAAKVGALASLIRSVA	0.59593797	0.6077412
HLA-DPA1*02:01-DPB1*14:01	EADIREDDNIAIIDVP	0.08617449	0.49168602
HLA-DPA1*02:01-DPB1*14:01	EADKIVSATSLLVDSI	0.5406663	0.027520362
HLA-DPA1*02:01-DPB1*14:01	EAEKLYAKAEALCKEY	0.49215546	0.58137655
HLA-DPA1*02:01-DPB1*14:01	EAFGFKVNASASSLKK	0.6008494	0.6925141
HLA-DPA1*02:01-DPB1*14:01	EALAAAELLKKEKINI	0.3295153	0.007135137
HLA-DPA1*02:01-DPB1*14:01	EALKSHIMAAKAVANT	0.63494354	0.92901516
HLA-DPA1*02:01-DPB1*14:01	EAMKDYTKAMDVYQKA	0.5058256	0.21791498
HLA-DPA1*02:01-DPB1*14:01	EAPLKQSTFTLPLSNQ	0.50994074	0.40076876
HLA-DPA1*02:01-DPB1*14:01	EAQSRLNEAAAGLNQA	0.31716663	0.9421331
HLA-DPA1*02:01-DPB1*14:01	EAREEAKPYPLFPGPF	0.089139126	0.19313121
HLA-DPA1*02:01-DPB1*14:01	EATRMVVPVAALFTPL	0.68558943	0.57501054
HLA-DPA1*02:01-DPB1*14:01	EAWKRFVTAAELPRDE	0.643459	0.9715389
HLA-DPA1*02:01-DPB1*14:01	ECGKAFVESSKLKRHQ	0.4689519	0.002989556
HLA-DPA1*02:01-DPB1*14:01	EDAIHTAILTLKESFE	0.34949002	0.2741941
HLA-DPA1*02:01-DPB1*14:01	EDDGKTVDGPARLAEE	0.12510306	0.33867922
HLA-DPA1*02:01-DPB1*14:01	EDFLQDVSASTKSLQE	0.24077527	0.008331934
HLA-DPA1*02:01-DPB1*14:01	EDLFQKILVPIQQVLK	0.52978104	0.11134392
HLA-DPA1*02:01-DPB1*14:01	EDLRSWTAADMAAQIT	0.37372506	0.99950755
HLA-DPA1*02:01-DPB1*14:01	EDLRSWTAADMAAQTT	0.29995444	0.99933356
HLA-DPA1*02:01-DPB1*14:01	EDLRSWTAADTAAQIS	0.32752293	0.9995512
HLA-DPA1*02:01-DPB1*14:01	EDLRSWTAADTVAQIT	0.38778514	0.9982166
HLA-DPA1*02:01-DPB1*14:01	EDMERSLPLCLQLYAP	0.36377674	0.007364082
HLA-DPA1*02:01-DPB1*14:01	EDTKYTTLIAKLKSDG	0.39820242	0.6342073
HLA-DPA1*02:01-DPB1*14:01	EEAELQAKNLPKAERQ	0.085871816	0.26739603
HLA-DPA1*02:01-DPB1*14:01	EEEEKLAELARQLQES	0.3346695	0.32849157
HLA-DPA1*02:01-DPB1*14:01	EEELKEYENIIALQEN	0.40033573	0.17465408
HLA-DPA1*02:01-DPB1*14:01	EEGEKVVSLFVGVAVH	0.48039132	0.07535012
HLA-DPA1*02:01-DPB1*14:01	EEKTGVVSTGLIHNGD	0.2733247	0.91437703
HLA-DPA1*02:01-DPB1*14:01	EEKTKESLDVSRLTRE	0.3562958	0.08597153
HLA-DPA1*02:01-DPB1*14:01	EELLKLIAVLEKETAQ	0.21434274	0.024162475
HLA-DPA1*02:01-DPB1*14:01	EELRLQEESVRLHQIN	0.38308582	0.3986856
HLA-DPA1*02:01-DPB1*14:01	EEMRKLQATVQELQKR	0.44674322	0.5992271
HLA-DPA1*02:01-DPB1*14:01	EGAKYAVAVGSLCALS	0.5954007	0.19175856
HLA-DPA1*02:01-DPB1*14:01	EGKEKVLVTTNVCARG	0.2919346	0.3202991
HLA-DPA1*02:01-DPB1*14:01	EGLMYLQENSAKVSAQ	0.34222186	0.08788731
HLA-DPA1*02:01-DPB1*14:01	EGSGRMVVTAVGVNSQ	0.45313236	0.5480358
HLA-DPA1*02:01-DPB1*14:01	EHALLAYTLGVKQLIV	0.5294291	0.083760925
HLA-DPA1*02:01-DPB1*14:01	EHANDYAEIAAKDKLS	0.22961183	0.4498248
HLA-DPA1*02:01-DPB1*14:01	EKAADTIEALQKAGIK	0.4475798	0.13797708
HLA-DPA1*02:01-DPB1*14:01	EKEKFEEMIQQIKETG	0.19622971	0.093157336
HLA-DPA1*02:01-DPB1*14:01	EKGKESEKELALVKRL	0.28411925	0.29204813
HLA-DPA1*02:01-DPB1*14:01	EKGVRTLTAAAVSGAQ	0.6636249	0.9980075
HLA-DPA1*02:01-DPB1*14:01	EKKYFAATQFEPLAAR	0.8094351	0.90855265
HLA-DPA1*02:01-DPB1*14:01	EKLSPKAATLAERSAG	0.39422947	0.982797
HLA-DPA1*02:01-DPB1*14:01	EKPIGAGEEKQKEGGK	0.028765708	0.017366474
HLA-DPA1*02:01-DPB1*14:01	EKQTKEETDSVVLIEN	0.26327127	0.09975712
HLA-DPA1*02:01-DPB1*14:01	EKTKEAERTAELAEAD	0.3341913	0.95450485
HLA-DPA1*02:01-DPB1*14:01	EKTKKAEEMALSLTRA	0.5748399	0.4106017
HLA-DPA1*02:01-DPB1*14:01	EKTKLLIAAQKQKVVE	0.4820824	0.57066154
HLA-DPA1*02:01-DPB1*14:01	EKVLCTPPPKIKNGKH	0.32477206	0.017597374
HLA-DPA1*02:01-DPB1*14:01	ELAKVEEEIQTLSQVL	0.28018716	0.013262853
HLA-DPA1*02:01-DPB1*14:01	ELLGKDHTQVVSLKDK	0.33820665	0.150386
HLA-DPA1*02:01-DPB1*14:01	ELLKELGSLPLPLSTS	0.4817492	0.013938355
HLA-DPA1*02:01-DPB1*14:01	ELMKAAARGLTLLFAS	0.6173779	0.008362692
HLA-DPA1*02:01-DPB1*14:01	ELMPKYAPKAASARTD	0.32199347	0.96380264
HLA-DPA1*02:01-DPB1*14:01	ELSKLKETVYNLREEN	0.2759876	0.22717169
HLA-DPA1*02:01-DPB1*14:01	EMRKLQATVQELQKRL	0.4281494	0.20373333
HLA-DPA1*02:01-DPB1*14:01	ENEKGVVPCNILVGYK	0.3032439	0.09912495
HLA-DPA1*02:01-DPB1*14:01	ENEKMGIRVDQLQAQL	0.22949372	0.35393062
HLA-DPA1*02:01-DPB1*14:01	ENIKKLADQFLEEQKQ	0.22447924	0.28714153
HLA-DPA1*02:01-DPB1*14:01	ENMAPANSEATKEAKE	0.06410895	0.057738326
HLA-DPA1*02:01-DPB1*14:01	ENTKLMSEVQTLKNLD	0.4426794	0.21295348
HLA-DPA1*02:01-DPB1*14:01	ENVQVAQSNLTKDRSM	0.17014469	0.08615498
HLA-DPA1*02:01-DPB1*14:01	ENVRKTEESVLKVEVD	0.38631636	0.88204145
HLA-DPA1*02:01-DPB1*14:01	EPGHRYVLFVLAVLQK	0.39655823	0.53786516
HLA-DPA1*02:01-DPB1*14:01	EPIKVATLSTLLFKPA	0.62351626	0.7107232
HLA-DPA1*02:01-DPB1*14:01	EPLVRGYTTAAAVQVF	0.7074249	0.9895357
HLA-DPA1*02:01-DPB1*14:01	EQFQKLSEAAGRVGSD	0.49966428	0.55177414
HLA-DPA1*02:01-DPB1*14:01	EQFSRAPVSALPLAPN	0.6470333	0.5277561
HLA-DPA1*02:01-DPB1*14:01	EQGNKRAEIISEIRAQ	0.47230852	0.9117424
HLA-DPA1*02:01-DPB1*14:01	EQKLIPTKTDKKKAEK	0.16951132	0.053512882
HLA-DPA1*02:01-DPB1*14:01	EQLRKEGVFAKEVRTG	0.42158002	0.81548756
HLA-DPA1*02:01-DPB1*14:01	EQRKLSDQANTLVDLS	0.47052205	0.38041523
HLA-DPA1*02:01-DPB1*14:01	ERKKAVIEAEKIAQVA	0.6163749	0.78460026
HLA-DPA1*02:01-DPB1*14:01	ERLSELVQAVSDPSSP	0.1918864	0.55831975
HLA-DPA1*02:01-DPB1*14:01	ERVYAPASTLVDQPYA	0.43538865	0.8514263
HLA-DPA1*02:01-DPB1*14:01	ESAKKEVVAEVVKAPQ	0.4231921	0.8052494
HLA-DPA1*02:01-DPB1*14:01	ESSAKENQTAVDVFRR	0.41285488	0.15432258
HLA-DPA1*02:01-DPB1*14:01	ETEEKLFDAPLSISKR	0.55918574	0.6974679
HLA-DPA1*02:01-DPB1*14:01	ETLHKFASKPASEFVK	0.5027619	0.633105
HLA-DPA1*02:01-DPB1*14:01	EVERVAMTAEACSRQH	0.48578778	0.9788877
HLA-DPA1*02:01-DPB1*14:01	EVLRRAEATAASTSRS	0.5524245	0.9840614
HLA-DPA1*02:01-DPB1*14:01	EVQKAVNTAQGLFQRW	0.43198457	0.04380092
HLA-DPA1*02:01-DPB1*14:01	EVRKKCAEEAQLISSL	0.5438083	0.015344009
HLA-DPA1*02:01-DPB1*14:01	EVSKVAEQVLNAVNKG	0.5155358	0.89156085
HLA-DPA1*02:01-DPB1*14:01	EYAEKQSELSAEESPE	0.10328894	0.9868549
HLA-DPA1*02:01-DPB1*14:01	EYLKQVIDVLETDKHF	0.15720056	0.031456593
HLA-DPA1*02:01-DPB1*14:01	FAAKQDVSPFNVVAWH	0.30755964	0.37196773
HLA-DPA1*02:01-DPB1*14:01	FAFKMASGAANVVGPK	0.67159593	0.9798298
HLA-DPA1*02:01-DPB1*14:01	FAGKQLEDGRTLSDYN	0.11448096	0.16577992
HLA-DPA1*02:01-DPB1*14:01	FAVLTAEITSKIARVP	0.39069614	0.05369125
HLA-DPA1*02:01-DPB1*14:01	FDEKEVIDALRVNNNQ	0.28649753	0.7563111
HLA-DPA1*02:01-DPB1*14:01	FDNLSSSLLVVKLNRN	0.2378631	0.076329395
HLA-DPA1*02:01-DPB1*14:01	FGDSAASMAIKNPKAT	0.18271615	0.20286055
HLA-DPA1*02:01-DPB1*14:01	FGFKVNASASSLKKKQ	0.60458225	0.20199275
HLA-DPA1*02:01-DPB1*14:01	FGGLAAAAILAKAGKR	0.46543014	0.5946766
HLA-DPA1*02:01-DPB1*14:01	FGPKEVSTACATAVLG	0.34712324	0.6004431
HLA-DPA1*02:01-DPB1*14:01	FKGEKVALICSSISHS	0.5203425	0.48575497
HLA-DPA1*02:01-DPB1*14:01	FKGKRAHGPALLTKDN	0.3263171	0.98200023
HLA-DPA1*02:01-DPB1*14:01	FLAKELSDAVNVRDRT	0.49130252	0.18302251
HLA-DPA1*02:01-DPB1*14:01	FLGDKVTSYGGELRFT	0.15027493	0.133988
HLA-DPA1*02:01-DPB1*14:01	FLKHSDEALKILGGVG	0.57548386	0.030302698
HLA-DPA1*02:01-DPB1*14:01	FLLKVVSAAVQAQHSA	0.6746965	0.62943095
HLA-DPA1*02:01-DPB1*14:01	FPQVKRKIQESIEKLR	0.33734074	0.59197915
HLA-DPA1*02:01-DPB1*14:01	FPWAQIRLPTAVVPLR	0.37465975	0.22820799
HLA-DPA1*02:01-DPB1*14:01	FQVKTLSLPVVVIVHG	0.6462215	0.37171683
HLA-DPA1*02:01-DPB1*14:01	FTGSKLVDYARSVHEE	0.39518073	0.82407415
HLA-DPA1*02:01-DPB1*14:01	FVMKKLNDRVMRVEYH	0.34179333	0.11910083
HLA-DPA1*02:01-DPB1*14:01	FVRFDSDAASQKMEPR	0.13103984	0.99164045
HLA-DPA1*02:01-DPB1*14:01	FVTNRAYAIASSVVSF	0.6215945	0.8459078
HLA-DPA1*02:01-DPB1*14:01	GAEIEYAMAYSKAAFE	0.4399151	0.572427
HLA-DPA1*02:01-DPB1*14:01	GAGKGAVSAEQVIAGF	0.32093126	0.4662694
HLA-DPA1*02:01-DPB1*14:01	GAPAAAASAEPKIMKV	0.18994468	0.11149758
HLA-DPA1*02:01-DPB1*14:01	GAPIQAFSVFPKEREV	0.33798322	0.037478555
HLA-DPA1*02:01-DPB1*14:01	GASILATAANLLRHYP	0.29338613	0.7614557
HLA-DPA1*02:01-DPB1*14:01	GATDGKKRYDLSALVR	0.39760786	0.797109
HLA-DPA1*02:01-DPB1*14:01	GDEIFHVDMAKKETVW	0.20150883	0.34335172
HLA-DPA1*02:01-DPB1*14:01	GDEKVLESCLSLGGHR	0.304831	0.07787334
HLA-DPA1*02:01-DPB1*14:01	GDKIKVVPSASTTFDN	0.38584185	0.90586317
HLA-DPA1*02:01-DPB1*14:01	GDKLETATCIAKSSHL	0.35078028	0.17796539
HLA-DPA1*02:01-DPB1*14:01	GEKGKESEKELALVKR	0.20669016	0.4561549
HLA-DPA1*02:01-DPB1*14:01	GEKMSINAEEVVVGDL	0.4100604	0.44702592
HLA-DPA1*02:01-DPB1*14:01	GEKTTTAAGSSHSRPG	0.241933	0.44981495
HLA-DPA1*02:01-DPB1*14:01	GEKVVSLFVGVAVHET	0.5092564	0.16905011
HLA-DPA1*02:01-DPB1*14:01	GESQKLAAAVFSLAIK	0.66482335	0.43991917
HLA-DPA1*02:01-DPB1*14:01	GFDLRAAIAAPILHVN	0.59151214	0.38138548
HLA-DPA1*02:01-DPB1*14:01	GGDEKVLESCLSLGGH	0.22085483	0.03780808
HLA-DPA1*02:01-DPB1*14:01	GGFLSTVGDLLKFGNA	0.28674898	0.005865535
HLA-DPA1*02:01-DPB1*14:01	GGKKAEAAASALADAD	0.53737	0.9267521
HLA-DPA1*02:01-DPB1*14:01	GGSYVYELSAVLIHRG	0.41444123	0.28610292
HLA-DPA1*02:01-DPB1*14:01	GHDQKAAAKAALIYTC	0.45505387	0.41181722
HLA-DPA1*02:01-DPB1*14:01	GIFYATSFLDLYRNPK	0.29788682	0.81220883
HLA-DPA1*02:01-DPB1*14:01	GKGTKQWVHARYACDD	0.19845907	0.8654168
HLA-DPA1*02:01-DPB1*14:01	GKKAEAAASALADADA	0.50745213	0.84681195
HLA-DPA1*02:01-DPB1*14:01	GKKRYDLSALVRHAEP	0.51345253	0.9731801
HLA-DPA1*02:01-DPB1*14:01	GKLRVFENIVAVLNKE	0.53008235	0.91222924
HLA-DPA1*02:01-DPB1*14:01	GKPSKTSPAVTALAVS	0.51657313	0.20112172
HLA-DPA1*02:01-DPB1*14:01	GKQIYVGRAQKKVERQ	0.21876964	0.47710124
HLA-DPA1*02:01-DPB1*14:01	GKRKVINTPEILRKPS	0.5251239	0.4911743
HLA-DPA1*02:01-DPB1*14:01	GKWRGEEVAVKIFSSR	0.45005903	0.14898875
HLA-DPA1*02:01-DPB1*14:01	GLGRAYALAFAERGAL	0.46440074	0.994356
HLA-DPA1*02:01-DPB1*14:01	GLHLSPTAAEAKEKAR	0.18507671	0.16499293
HLA-DPA1*02:01-DPB1*14:01	GLLEKKWTSVIRLQKK	0.52839863	0.55208325
HLA-DPA1*02:01-DPB1*14:01	GLPNIPVQTISRAAAE	0.14843038	0.43268815
HLA-DPA1*02:01-DPB1*14:01	GLSERSQAVGAVLSLL	0.38915047	0.7223207
HLA-DPA1*02:01-DPB1*14:01	GLVRFPVHAALVWGPE	0.542946	0.9425133
HLA-DPA1*02:01-DPB1*14:01	GNAKKLEEVVQILGDK	0.37646928	0.23896584
HLA-DPA1*02:01-DPB1*14:01	GNEKEFMKGNQLISNN	0.30091316	0.29512239
HLA-DPA1*02:01-DPB1*14:01	GNFKHASPILPITEFS	0.56168216	0.025311714
HLA-DPA1*02:01-DPB1*14:01	GNQKDFIKAQDLSNLE	0.45628154	0.57327
HLA-DPA1*02:01-DPB1*14:01	GPDIFAKLVPMAAHEA	0.33404204	0.84753036
HLA-DPA1*02:01-DPB1*14:01	GPEDDGKTVDGPARLA	0.027610995	0.29849777
HLA-DPA1*02:01-DPB1*14:01	GPESSKKYAEAVTRAK	0.43369475	0.98108304
HLA-DPA1*02:01-DPB1*14:01	GPGAAKSGVGTALLLK	0.22904696	0.5476707
HLA-DPA1*02:01-DPB1*14:01	GPGIKFSAEALRCHLR	0.43717426	0.66595584
HLA-DPA1*02:01-DPB1*14:01	GPGPGIKFSAEALRCH	0.33321974	0.60579556
HLA-DPA1*02:01-DPB1*14:01	GPLREEKISEDTAILK	0.20339559	0.81711674
HLA-DPA1*02:01-DPB1*14:01	GPLVKKVSKTVETAVK	0.5220537	0.93397105
HLA-DPA1*02:01-DPB1*14:01	GPPRSRTFNVALNARY	0.48508847	0.9996802
HLA-DPA1*02:01-DPB1*14:01	GPSKVDINTEDLEDGT	0.028769786	0.2883462
HLA-DPA1*02:01-DPB1*14:01	GQAVSTAHPPTGKRLK	0.19780487	0.06684293
HLA-DPA1*02:01-DPB1*14:01	GQDRAAEEANAVLGLD	0.20582505	0.8458784
HLA-DPA1*02:01-DPB1*14:01	GQEEKTGVVSTGLIHN	0.31212744	0.9824835
HLA-DPA1*02:01-DPB1*14:01	GQFEKWGEEEAELNKN	0.09498099	0.80313337
HLA-DPA1*02:01-DPB1*14:01	GQHIKQLSRFASASIK	0.4228989	0.2476517
HLA-DPA1*02:01-DPB1*14:01	GQLLAQVLALEKERVA	0.28956982	0.2655716
HLA-DPA1*02:01-DPB1*14:01	GQNKRKGEIAASIATH	0.67131096	0.9982969
HLA-DPA1*02:01-DPB1*14:01	GRFLFASVMADKDTTR	0.36234945	0.6861671
HLA-DPA1*02:01-DPB1*14:01	GRLDKLTVTSQNLQLE	0.3493444	0.7858526
HLA-DPA1*02:01-DPB1*14:01	GRLEKRNSDLLLLVDT	0.41025275	0.31244704
HLA-DPA1*02:01-DPB1*14:01	GRRFDEAALSIQKEKN	0.40146497	0.7566446
HLA-DPA1*02:01-DPB1*14:01	GRTKVQARIAQLSDIH	0.48324528	0.84338933
HLA-DPA1*02:01-DPB1*14:01	GSEDKVVEVAEEEEVA	0.042776633	0.8708304
HLA-DPA1*02:01-DPB1*14:01	GSGRMVVTAVGVNSQT	0.48866844	0.44140953
HLA-DPA1*02:01-DPB1*14:01	GSGSKQLPQAIIIGVK	0.48805472	0.14734335
HLA-DPA1*02:01-DPB1*14:01	GSNKGAIIGLMVGGVV	0.31920782	0.41486675
HLA-DPA1*02:01-DPB1*14:01	GSPELKTAEIEPKADG	0.1543995	0.5107111
HLA-DPA1*02:01-DPB1*14:01	GTAEKLSPKAATLAER	0.38884845	0.9210644
HLA-DPA1*02:01-DPB1*14:01	GTGKTFSFAIPLIEKL	0.67367625	0.32623738
HLA-DPA1*02:01-DPB1*14:01	GTHRVKLVPGYAGLQR	0.3365239	0.46115583
HLA-DPA1*02:01-DPB1*14:01	GTKKKPSSATPVATSG	0.4799573	0.12837674
HLA-DPA1*02:01-DPB1*14:01	GTVRSFESPEEVVVVW	0.32619563	0.7720455
HLA-DPA1*02:01-DPB1*14:01	GVAKMSLDPADLTHDT	0.35172883	0.6813537
HLA-DPA1*02:01-DPB1*14:01	GVHKGATYVFRLAARS	0.34989452	0.38864475
HLA-DPA1*02:01-DPB1*14:01	GVKVKFPPNIVNIHVK	0.42993915	0.03982704
HLA-DPA1*02:01-DPB1*14:01	GVRRLLPLPLTTVATA	0.56806	0.52242595
HLA-DPA1*02:01-DPB1*14:01	GVSREAVSGLLIMGAG	0.34983215	0.039222743
HLA-DPA1*02:01-DPB1*14:01	GWEGAKYAVAVGSLCA	0.5001275	0.06257874
HLA-DPA1*02:01-DPB1*14:01	GYEIPVDMLCKRIADI	0.20046018	0.001961024
HLA-DPA1*02:01-DPB1*14:01	HAAKCPDIATQLAGTK	0.34089002	0.07873689
HLA-DPA1*02:01-DPB1*14:01	HFAFKMASGAANVVGP	0.6316697	0.82038486
HLA-DPA1*02:01-DPB1*14:01	HGPERSQSPAASDCSS	0.01973841	0.88902456
HLA-DPA1*02:01-DPB1*14:01	HKKAKEDFLVYKLEAQ	0.340552	0.20145151
HLA-DPA1*02:01-DPB1*14:01	HMSLQAAAALLKGRSV	0.46235448	0.022442551
HLA-DPA1*02:01-DPB1*14:01	HPCSHVGHVFPKQAPY	0.07694892	0.018836375
HLA-DPA1*02:01-DPB1*14:01	HQGKAATTAKTLIPKS	0.39236662	0.36607462
HLA-DPA1*02:01-DPB1*14:01	HRNKEPPAPAQQLQPQ	0.15443052	0.37425494
HLA-DPA1*02:01-DPB1*14:01	HSEKEVADAIRLNEEL	0.33015278	0.11587405
HLA-DPA1*02:01-DPB1*14:01	HSGKLGATAEKAAAVG	0.43353066	0.98248786
HLA-DPA1*02:01-DPB1*14:01	HSLSKTCSPACPIPEG	0.24397238	0.025166165
HLA-DPA1*02:01-DPB1*14:01	HSTPMPALTTVKSQNS	0.19390965	0.008544412
HLA-DPA1*02:01-DPB1*14:01	HSVCPAGMIVKFPGTA	0.20040213	0.00337895
HLA-DPA1*02:01-DPB1*14:01	HTAREMANAKEIARTV	0.28221062	0.642218
HLA-DPA1*02:01-DPB1*14:01	HTLNVAVMQGKDLLER	0.26243502	0.037981797
HLA-DPA1*02:01-DPB1*14:01	IAAKHHISIAEIYETE	0.5006707	0.44606796
HLA-DPA1*02:01-DPB1*14:01	IAAKMMSTAAIANGGG	0.56564045	0.8436783
HLA-DPA1*02:01-DPB1*14:01	IAKAFAGDIANQLATD	0.4288273	0.6602079
HLA-DPA1*02:01-DPB1*14:01	IALKFDTTPNELVQLN	0.46560234	0.11954918
HLA-DPA1*02:01-DPB1*14:01	IALKFNITPNKLVELN	0.56997955	0.051290296
HLA-DPA1*02:01-DPB1*14:01	IAPLESAAIWSKEKDK	0.2869081	0.07590459
HLA-DPA1*02:01-DPB1*14:01	IARLQHAAELIKTVAS	0.46028116	0.4938008
HLA-DPA1*02:01-DPB1*14:01	IASRAIDNAADLLIFG	0.3973893	0.71575785
HLA-DPA1*02:01-DPB1*14:01	IDKKIVIYVQQTTNKE	0.18481413	0.8875119
HLA-DPA1*02:01-DPB1*14:01	IDKKSMIASTAITVHY	0.66153353	0.5631727
HLA-DPA1*02:01-DPB1*14:01	IDLGEKKKITGIRTTG	0.19400252	0.07659999
HLA-DPA1*02:01-DPB1*14:01	IDRMKVSQAAAELLAF	0.6530729	0.7582861
HLA-DPA1*02:01-DPB1*14:01	IEGRKSNIHCNTIAPN	0.15539469	0.87567866
HLA-DPA1*02:01-DPB1*14:01	IEKERQSIRSSPLDNK	0.3408837	0.93122804
HLA-DPA1*02:01-DPB1*14:01	IEKKVVITVQQLSNKE	0.4566307	0.8892328
HLA-DPA1*02:01-DPB1*14:01	IESKIEEMVEPLREKI	0.31461143	0.04482818
HLA-DPA1*02:01-DPB1*14:01	IESTFDVVSSKPVGGQ	0.116235204	0.039034657
HLA-DPA1*02:01-DPB1*14:01	IETLLTAIAVIKQSRV	0.430827	0.022946736
HLA-DPA1*02:01-DPB1*14:01	IFRKKAVELGVKLLPA	0.5551078	0.6039801
HLA-DPA1*02:01-DPB1*14:01	IFTKGCIQALESWLPR	0.38813338	0.010113406
HLA-DPA1*02:01-DPB1*14:01	IGFGKESERSMTMTKS	0.2988176	0.029245421
HLA-DPA1*02:01-DPB1*14:01	IGIKKAITANISIGAA	0.61213076	0.71111596
HLA-DPA1*02:01-DPB1*14:01	IGPQKTGTTALYLFLG	0.4084023	0.77265394
HLA-DPA1*02:01-DPB1*14:01	IGQKRSTVAQLVKRLT	0.55466235	0.87582284
HLA-DPA1*02:01-DPB1*14:01	IGSRLAVITQNIANLG	0.37685135	0.9246286
HLA-DPA1*02:01-DPB1*14:01	IIGKKGESVKKMREES	0.24030289	0.41900215
HLA-DPA1*02:01-DPB1*14:01	IIGVKSQEASQTLLDS	0.42102957	0.16141511
HLA-DPA1*02:01-DPB1*14:01	IILPKSLISVVRSATL	0.562731	0.098735
HLA-DPA1*02:01-DPB1*14:01	IKEKLFLEAFKALGGK	0.48149678	0.5881189
HLA-DPA1*02:01-DPB1*14:01	IKGIKTASTIANSSKK	0.69922566	0.96385545
HLA-DPA1*02:01-DPB1*14:01	IKKKKEETIPVIISPL	0.6637652	0.6054614
HLA-DPA1*02:01-DPB1*14:01	IKMLILPPVPVPKIKG	0.45498377	0.013071699
HLA-DPA1*02:01-DPB1*14:01	IKYLDFVFAVKNENRF	0.43184692	0.5446657
HLA-DPA1*02:01-DPB1*14:01	ILEKMDIFLLPVANPD	0.3654518	0.23442504
HLA-DPA1*02:01-DPB1*14:01	INTEKTVIGSVLLREL	0.43274742	0.07965286
HLA-DPA1*02:01-DPB1*14:01	IPALSVGAIIGKQGQH	0.24338084	0.3109468
HLA-DPA1*02:01-DPB1*14:01	IPRERLCDAVAVLLNM	0.42328426	0.011007106
HLA-DPA1*02:01-DPB1*14:01	IPTGVKVFSWLATLHG	0.42228583	0.82821435
HLA-DPA1*02:01-DPB1*14:01	IPVNAFDALTELKVLR	0.27205977	0.19502117
HLA-DPA1*02:01-DPB1*14:01	IQEKLDAFIEALHQEK	0.4117807	0.27333874
HLA-DPA1*02:01-DPB1*14:01	IQPIFAVTSRMVKTYE	0.44146731	0.1714926
HLA-DPA1*02:01-DPB1*14:01	IQRMLAITANTLRQQL	0.41743872	0.17518207
HLA-DPA1*02:01-DPB1*14:01	IQTQKSAELAAALLSI	0.56154436	0.34483624
HLA-DPA1*02:01-DPB1*14:01	IREKVGEQAQVVIIDM	0.37032345	0.9034793
HLA-DPA1*02:01-DPB1*14:01	IRHKSLSLGEVLDGDR	0.35251793	0.17609131
HLA-DPA1*02:01-DPB1*14:01	ISEKGASSPLITVFTD	0.28006026	0.05895087
HLA-DPA1*02:01-DPB1*14:01	ISKVKYVIWSADMSHV	0.37957874	0.24736695
HLA-DPA1*02:01-DPB1*14:01	ISQKLNVPMAPLSEPN	0.43381345	0.3607924
HLA-DPA1*02:01-DPB1*14:01	ISREKQDTFALASQQK	0.3648275	0.9893321
HLA-DPA1*02:01-DPB1*14:01	ISRIKQSELSAKMREW	0.48694035	0.9020378
HLA-DPA1*02:01-DPB1*14:01	ISWKQADPFASLKKVG	0.42474413	0.21741346
HLA-DPA1*02:01-DPB1*14:01	ITVDRLVSKALNMWGK	0.35637462	0.4877254
HLA-DPA1*02:01-DPB1*14:01	IVEKQGDTIEYLKRHN	0.27534738	0.21739292
HLA-DPA1*02:01-DPB1*14:01	IVGERRASTPISITAL	0.6376095	0.99089307
HLA-DPA1*02:01-DPB1*14:01	IYDSKFWEEATPIWIT	0.486642	0.50939244
HLA-DPA1*02:01-DPB1*14:01	KADVVLLTASGPAVKR	0.40904874	0.16459264
HLA-DPA1*02:01-DPB1*14:01	KALSQASTDPKESTSP	0.1498739	0.1402698
HLA-DPA1*02:01-DPB1*14:01	KAPKLLIYAASSLQSG	0.5405322	0.8160785
HLA-DPA1*02:01-DPB1*14:01	KAQRLHLPPVRLAELH	0.53048986	0.7473861
HLA-DPA1*02:01-DPB1*14:01	KASRSSEKSLALLKTV	0.45133597	0.19677122
HLA-DPA1*02:01-DPB1*14:01	KAVKSAEAAAEATKNM	0.5711469	0.96863586
HLA-DPA1*02:01-DPB1*14:01	KCPKKDSDSFKIRPLG	0.34494326	0.001859627
HLA-DPA1*02:01-DPB1*14:01	KDKKRFEKANQDSGPG	0.078952104	0.97594965
HLA-DPA1*02:01-DPB1*14:01	KDRQKFSEQVFKVASS	0.5539888	0.4271024
HLA-DPA1*02:01-DPB1*14:01	KEALHATMDLTKEAVS	0.26551446	0.05802828
HLA-DPA1*02:01-DPB1*14:01	KEDLRSWTAADMAAQT	0.29156587	0.99933594
HLA-DPA1*02:01-DPB1*14:01	KEETQPPVALKKEGIR	0.15347956	0.17520711
HLA-DPA1*02:01-DPB1*14:01	KEIRTDDLCLDVSKLN	0.1671651	0.74311817
HLA-DPA1*02:01-DPB1*14:01	KELLDTVTAPQKNLKS	0.21813756	0.19745198
HLA-DPA1*02:01-DPB1*14:01	KELRKAEKAIVVEHEE	0.5784262	0.9904305
HLA-DPA1*02:01-DPB1*14:01	KESEKELALVKRLKPL	0.35759085	0.3378634
HLA-DPA1*02:01-DPB1*14:01	KESLDVYELDAKQGRW	0.16150317	0.03360643
HLA-DPA1*02:01-DPB1*14:01	KFLKHSDEALKILGGV	0.6559816	0.035121083
HLA-DPA1*02:01-DPB1*14:01	KGDKIAIWTTECENRE	0.04532673	0.68233234
HLA-DPA1*02:01-DPB1*14:01	KGEDFPANNIVKFLVG	0.21065523	0.010473874
HLA-DPA1*02:01-DPB1*14:01	KGHQKLEEMVTRLDQE	0.1937623	0.31886917
allele	peptide	affinity_pred	mass_pred
HLA-DPA1*02:01-DPB1*14:01	KGLKEGIPALDNFLDK	0.3863825	0.9853495
HLA-DPA1*02:01-DPB1*14:01	KGQKKGPGLAVQSGDK	0.2583012	0.66420305
HLA-DPA1*02:01-DPB1*14:01	KGSKVMPNIEKLRSCG	0.43039834	0.015466332
HLA-DPA1*02:01-DPB1*14:01	KGVKLVSIGAEEIVDG	0.5224486	0.7978583
HLA-DPA1*02:01-DPB1*14:01	KGVTTAVIPPKEKKPQ	0.25942242	0.21684806
HLA-DPA1*02:01-DPB1*14:01	KGVVEVTHDLQKHLAG	0.16541387	0.06811194
HLA-DPA1*02:01-DPB1*14:01	KHGTCAAQVDALNSQK	0.30611858	0.030962637
HLA-DPA1*02:01-DPB1*14:01	KILTHVAEMQGKSARE	0.30379075	0.14532621
HLA-DPA1*02:01-DPB1*14:01	KIPLVNISLLPKDAQL	0.2942693	0.08838497
HLA-DPA1*02:01-DPB1*14:01	KISKITSPVLIIHGTE	0.63689536	0.13049462
HLA-DPA1*02:01-DPB1*14:01	KITRTKEEALELINGY	0.3189768	0.18747404
HLA-DPA1*02:01-DPB1*14:01	KIVKEAHEPLAVADAK	0.54484093	0.6891085
HLA-DPA1*02:01-DPB1*14:01	KKFKEVAEAYEVLSDK	0.5806501	0.5908933
HLA-DPA1*02:01-DPB1*14:01	KKGRKSNENSEVITPG	0.21231797	0.6205304
HLA-DPA1*02:01-DPB1*14:01	KKKEKKVAKVEPAVSS	0.5359009	0.8574376
HLA-DPA1*02:01-DPB1*14:01	KKLKATMDAGKLVSDE	0.5099183	0.05554384
HLA-DPA1*02:01-DPB1*14:01	KKPQKVAGGAAPSKPA	0.36225018	0.9462857
HLA-DPA1*02:01-DPB1*14:01	KKQKEMDEAATAEERG	0.17856754	0.77766377
HLA-DPA1*02:01-DPB1*14:01	KLEKFTVSVNVAAGSK	0.6321907	0.46614856
HLA-DPA1*02:01-DPB1*14:01	KLHAVPAGNTVKFRCP	0.27893803	0.005160638
HLA-DPA1*02:01-DPB1*14:01	KLNKLIESAEELIRDG	0.51743937	0.47755948
HLA-DPA1*02:01-DPB1*14:01	KLRVFENIVAVLNKEV	0.493792	0.6295837
HLA-DPA1*02:01-DPB1*14:01	KLSRRWSAPAAAGQRP	0.4866679	0.998394
HLA-DPA1*02:01-DPB1*14:01	KMRNIEVVELLLDKGA	0.24379319	0.011678129
HLA-DPA1*02:01-DPB1*14:01	KNGEKYAVPVLRTKKK	0.53006864	0.51792586
HLA-DPA1*02:01-DPB1*14:01	KNQVTPLDILSKTRVS	0.36259782	0.083287716
HLA-DPA1*02:01-DPB1*14:01	KPEKTEEDSEEVREQK	0.04255764	0.6596159
HLA-DPA1*02:01-DPB1*14:01	KPGLSAFVDQPKQGAE	0.16348074	0.13211267
HLA-DPA1*02:01-DPB1*14:01	KPKKENIIAFEEIIEP	0.25707462	0.7801716
HLA-DPA1*02:01-DPB1*14:01	KPLKSGMKELAVFREK	0.377729	0.16003278
HLA-DPA1*02:01-DPB1*14:01	KPQKVAGGAAPSKPAS	0.38461292	0.9264075
HLA-DPA1*02:01-DPB1*14:01	KPRGKMSSYAFFVQTC	0.4618806	0.019272938
HLA-DPA1*02:01-DPB1*14:01	KPSEKAEAGPEGVAPA	0.04416259	0.6701234
HLA-DPA1*02:01-DPB1*14:01	KPSSVRALSIVLPIVL	0.6358689	0.5286588
HLA-DPA1*02:01-DPB1*14:01	KPTAIKTEGKPAEVKK	0.2455069	0.74642897
HLA-DPA1*02:01-DPB1*14:01	KPVDVASDNVKKKHTK	0.2337953	0.22591846
HLA-DPA1*02:01-DPB1*14:01	KQIDLSTVDLKKLRVK	0.34224176	0.10617025
HLA-DPA1*02:01-DPB1*14:01	KQKKKMAVSAKLYGSG	0.574863	0.49005604
HLA-DPA1*02:01-DPB1*14:01	KQKPITPETAEKLARD	0.3252964	0.47303438
HLA-DPA1*02:01-DPB1*14:01	KQTKEETDSVVLIENL	0.28018177	0.026297117
HLA-DPA1*02:01-DPB1*14:01	KQTPREHSDAVPDAPI	0.023550266	0.99255264
HLA-DPA1*02:01-DPB1*14:01	KQYKVVVYSNTIQSII	0.51673037	0.029314825
HLA-DPA1*02:01-DPB1*14:01	KQYLINSQCCSLCQPG	0.13966416	0.021817517
HLA-DPA1*02:01-DPB1*14:01	KRLRYVDQVLQLVYKD	0.5022381	0.8179347
HLA-DPA1*02:01-DPB1*14:01	KSPEKEKTMVNTLSPR	0.26492304	0.5846802
HLA-DPA1*02:01-DPB1*14:01	KSVKEYVDPNNIFGNR	0.28832465	0.2853279
HLA-DPA1*02:01-DPB1*14:01	KSVKIAPGAVVCVESE	0.48650602	0.1258311
HLA-DPA1*02:01-DPB1*14:01	KTEEKTAASAPANVSK	0.44200805	0.9848202
HLA-DPA1*02:01-DPB1*14:01	KTFIFSEKPVFVYGLL	0.48116386	0.027686143
HLA-DPA1*02:01-DPB1*14:01	KTIQKYGTNPEETAAE	0.16977984	0.91872036
HLA-DPA1*02:01-DPB1*14:01	KTKEKLAQTATASSAA	0.5539424	0.9381429
HLA-DPA1*02:01-DPB1*14:01	KTPAKSPGKAASVKQR	0.2292584	0.6555179
HLA-DPA1*02:01-DPB1*14:01	KTRKASAQASLASKDK	0.58421606	0.9516138
HLA-DPA1*02:01-DPB1*14:01	KVARAAAEVAGQFVIK	0.49333778	0.9367493
HLA-DPA1*02:01-DPB1*14:01	KVARLAAKALASVSGT	0.63648236	0.9814415
HLA-DPA1*02:01-DPB1*14:01	KVEKKTEAAATTRKPE	0.33832204	0.96700877
HLA-DPA1*02:01-DPB1*14:01	KVHKGTTIANVVSGSL	0.4759873	0.67662233
HLA-DPA1*02:01-DPB1*14:01	KVIKQGLTANSLLDRG	0.54529864	0.4505814
HLA-DPA1*02:01-DPB1*14:01	LAARYESAAVILHSPL	0.6681888	0.73726344
HLA-DPA1*02:01-DPB1*14:01	LAERSAGLAFSLYQAM	0.49764192	0.36581483
HLA-DPA1*02:01-DPB1*14:01	LAFRVVSGAANVIGPK	0.6499737	0.9907511
HLA-DPA1*02:01-DPB1*14:01	LANIAVDKANLEIMTK	0.15151094	0.81422156
HLA-DPA1*02:01-DPB1*14:01	LAPRTQQPGLEVVAEI	0.24670964	0.5689916
HLA-DPA1*02:01-DPB1*14:01	LAQRNNVAPDELYTPH	0.05395083	0.6197985
HLA-DPA1*02:01-DPB1*14:01	LASIQPSKVGKKKKVG	0.43964276	0.12537128
HLA-DPA1*02:01-DPB1*14:01	LASRLVTRVFKLLQNQ	0.38819775	0.51617885
HLA-DPA1*02:01-DPB1*14:01	LATKINEKPQVIADYE	0.32850727	0.68443024
HLA-DPA1*02:01-DPB1*14:01	LATRIHELPLSLQDLT	0.42197695	0.9589373
HLA-DPA1*02:01-DPB1*14:01	LAWREMEQAVELCGRE	0.41377875	0.678518
HLA-DPA1*02:01-DPB1*14:01	LCKKAILRVAELSSDD	0.4355029	0.03033409
HLA-DPA1*02:01-DPB1*14:01	LDEVISLSQVTPKHWE	0.22771192	0.048242647
HLA-DPA1*02:01-DPB1*14:01	LDILTRLPESVERLTG	0.3125826	0.13422367
HLA-DPA1*02:01-DPB1*14:01	LDKLTVTSQNLQLENL	0.29113033	0.4311207
HLA-DPA1*02:01-DPB1*14:01	LDLRQGMFAQLVAQNV	0.4215687	0.85377294
HLA-DPA1*02:01-DPB1*14:01	LDLSKRYIKALAEENR	0.49873447	0.9832798
HLA-DPA1*02:01-DPB1*14:01	LDPIKSFEAPATINSA	0.5455583	0.7079704
HLA-DPA1*02:01-DPB1*14:01	LEDEKRLAHPFSLAVF	0.56727237	0.29415852
HLA-DPA1*02:01-DPB1*14:01	LEDKARELISRIKQSE	0.26717705	0.25609654
HLA-DPA1*02:01-DPB1*14:01	LEDKGLAEVSKVAEQV	0.26670104	0.20489326
HLA-DPA1*02:01-DPB1*14:01	LEKKTIEWAEEIKKIE	0.43789092	0.49332413
HLA-DPA1*02:01-DPB1*14:01	LEPVAVELKSLLGKDV	0.255969	0.0157057
HLA-DPA1*02:01-DPB1*14:01	LFSKYLADPSNLFVVS	0.50021774	0.15459229
HLA-DPA1*02:01-DPB1*14:01	LGAKKGLGAQKVSSQS	0.40427694	0.4808711
HLA-DPA1*02:01-DPB1*14:01	LGEKTTTAAGSSHSRP	0.24488379	0.82898915
HLA-DPA1*02:01-DPB1*14:01	LGGAKVADKIQLINNM	0.30759665	0.3098496
HLA-DPA1*02:01-DPB1*14:01	LGKRDSEMAVIVQDTE	0.44423926	0.988073
HLA-DPA1*02:01-DPB1*14:01	LGPARETELPAAAEPG	0.07270687	0.99922436
HLA-DPA1*02:01-DPB1*14:01	LGYKAFGLVGKLAASG	0.42049354	0.5481307
HLA-DPA1*02:01-DPB1*14:01	LIDKKSMIASTAITVH	0.5941064	0.81047857
HLA-DPA1*02:01-DPB1*14:01	LKEARAGAPAAPSPPA	0.22371699	0.9984795
HLA-DPA1*02:01-DPB1*14:01	LKEKRVGGVQSLGGTG	0.31871107	0.21898615
HLA-DPA1*02:01-DPB1*14:01	LKKEDIYAVEIVGGAT	0.33019027	0.11389454
HLA-DPA1*02:01-DPB1*14:01	LKKEKKRLAALALASS	0.6643016	0.8475086
HLA-DPA1*02:01-DPB1*14:01	LKQKQQEAALELEELK	0.39899147	0.4565177
HLA-DPA1*02:01-DPB1*14:01	LKSTDVAKTFRKAINK	0.34189972	0.05015283
HLA-DPA1*02:01-DPB1*14:01	LKTKFGSTADALVSDD	0.5684895	0.213311
HLA-DPA1*02:01-DPB1*14:01	LKTVQAVLTVPKLKLS	0.59668976	0.010238038
HLA-DPA1*02:01-DPB1*14:01	LLDKDNEKFLSVRGTT	0.28377166	0.008541922
HLA-DPA1*02:01-DPB1*14:01	LLQKSTETAQQLKRSA	0.43833217	0.13039339
HLA-DPA1*02:01-DPB1*14:01	LLVKEPVAVLKANRVW	0.5925934	0.6501072
HLA-DPA1*02:01-DPB1*14:01	LNEDLRSWTAADKAAQ	0.22406024	0.99877864
HLA-DPA1*02:01-DPB1*14:01	LNKALEEALSIQTPPS	0.5307649	0.041281246
HLA-DPA1*02:01-DPB1*14:01	LNRVKVSQAAADLKQF	0.5924993	0.95270836
HLA-DPA1*02:01-DPB1*14:01	LNSKVVSQYSSLLSPM	0.47481647	0.064357206
HLA-DPA1*02:01-DPB1*14:01	LNSLTYQVLDVQRYPL	0.1197717	0.9032019
HLA-DPA1*02:01-DPB1*14:01	LNYKKNPAVTQLVDRT	0.43120274	0.6380251
HLA-DPA1*02:01-DPB1*14:01	LPAEKASDPASSLRVA	0.37590635	0.93812007
HLA-DPA1*02:01-DPB1*14:01	LPARKAVEATQVCRTN	0.52841306	0.97832316
HLA-DPA1*02:01-DPB1*14:01	LPDPKFESKAALLAAR	0.5090298	0.9419244
HLA-DPA1*02:01-DPB1*14:01	LPFCQPSKITYKAENL	0.14892621	0.00479379
HLA-DPA1*02:01-DPB1*14:01	LPFPKFTVNSNRLRKQ	0.4948773	0.7367128
HLA-DPA1*02:01-DPB1*14:01	LPKLHIVQVVCKKYRG	0.36450937	0.11301249
HLA-DPA1*02:01-DPB1*14:01	LPRKVITAAVIGSLVC	0.6729147	0.082092926
HLA-DPA1*02:01-DPB1*14:01	LPSGKKISSNPNPVVQ	0.35855994	0.96991444
HLA-DPA1*02:01-DPB1*14:01	LPSRMATQASTLYSNN	0.46104577	0.94885576
HLA-DPA1*02:01-DPB1*14:01	LPVARKGAVSSALYMA	0.58569086	0.7148627
HLA-DPA1*02:01-DPB1*14:01	LPVRMGMYPGVLVPSS	0.39565945	0.46740323
HLA-DPA1*02:01-DPB1*14:01	LPVRTPTMAGGLFSID	0.32706818	0.010402661
HLA-DPA1*02:01-DPB1*14:01	LPVTLSSIPVFQRGGT	0.29682234	0.053217847
HLA-DPA1*02:01-DPB1*14:01	LPVYKEKVVPLADIIT	0.33519417	0.8961674
HLA-DPA1*02:01-DPB1*14:01	LQAKKEEIIKTLSKEE	0.31506404	0.20079681
HLA-DPA1*02:01-DPB1*14:01	LQDKQFELALQLAEMK	0.53726524	0.86708796
HLA-DPA1*02:01-DPB1*14:01	LQLQKVTVLGVATAPQ	0.48866078	0.4837237
HLA-DPA1*02:01-DPB1*14:01	LQNFIKEGVLVEHVKN	0.3890979	0.6654082
HLA-DPA1*02:01-DPB1*14:01	LQRIFPAGSIPLTRPA	0.42145544	0.55217594
HLA-DPA1*02:01-DPB1*14:01	LQTKNYDIGAALDTIQ	0.4829451	0.8845786
HLA-DPA1*02:01-DPB1*14:01	LQVKEGILSDEIYCPP	0.1264505	0.14626594
HLA-DPA1*02:01-DPB1*14:01	LREEKISEDTAILKLS	0.40134296	0.050766073
HLA-DPA1*02:01-DPB1*14:01	LRQKVGEKPVEVISLS	0.48349112	0.78499246
HLA-DPA1*02:01-DPB1*14:01	LRVDKAAAAAAALQAK	0.5056385	0.96855867
HLA-DPA1*02:01-DPB1*14:01	LSEHLKNPVIAQKIQK	0.38219836	0.45974666
HLA-DPA1*02:01-DPB1*14:01	LSGRHSPHALVLKEVT	0.39683443	0.37279323
HLA-DPA1*02:01-DPB1*14:01	LSGSKNLEKAIQIMYQ	0.45896083	0.048989497
HLA-DPA1*02:01-DPB1*14:01	LSIEKALDLSLYLKHE	0.44697776	0.15588686
HLA-DPA1*02:01-DPB1*14:01	LSPKAATLAERSAGLA	0.42734966	0.98121536
HLA-DPA1*02:01-DPB1*14:01	LSTRLATDAAQVQGAT	0.4149289	0.9846466
HLA-DPA1*02:01-DPB1*14:01	LTPRWTPKAAHVLRKP	0.37570062	0.98036635
HLA-DPA1*02:01-DPB1*14:01	LTSKIPALAVEMPGSA	0.48898423	0.110496566
HLA-DPA1*02:01-DPB1*14:01	LVAKAVEGCVSASQAA	0.45559946	0.119488716
HLA-DPA1*02:01-DPB1*14:01	LVAKGLVQALGLSNFN	0.46597406	0.12164142
HLA-DPA1*02:01-DPB1*14:01	LVEKLCPEASDIATSV	0.36891338	0.08804311
HLA-DPA1*02:01-DPB1*14:01	LVLALGGAAAVLGSVL	0.25629935	0.018338855
HLA-DPA1*02:01-DPB1*14:01	LVLKSAVEAERLVAGK	0.6335208	0.456834
HLA-DPA1*02:01-DPB1*14:01	LYSKFLLKAEPLAFTF	0.7323886	0.038402837
HLA-DPA1*02:01-DPB1*14:01	LYSRTGESVEFVCKRG	0.22826384	0.61315095
HLA-DPA1*02:01-DPB1*14:01	MARKIGARVYALPEDL	0.5329856	0.34203583
HLA-DPA1*02:01-DPB1*14:01	MEVLKAVTALVKNFPK	0.46921718	0.6377412
HLA-DPA1*02:01-DPB1*14:01	MGAKFSDAPMKVKKTG	0.40840903	0.24590793
HLA-DPA1*02:01-DPB1*14:01	MGAVYQAAALSKAFKV	0.49049476	0.10387145
HLA-DPA1*02:01-DPB1*14:01	MGSKLSPGAQQLMDMV	0.3862256	0.009153302
HLA-DPA1*02:01-DPB1*14:01	MLLEKLPQVAEEISGP	0.32059005	0.3630094
HLA-DPA1*02:01-DPB1*14:01	MPLTVTNVVVKEGPAT	0.18990903	0.037330832
HLA-DPA1*02:01-DPB1*14:01	MPLVKSVTVAEGLIED	0.492632	0.21287961
HLA-DPA1*02:01-DPB1*14:01	MQQRIVELISRVSNEE	0.29618633	0.90915376
HLA-DPA1*02:01-DPB1*14:01	MREGPAKNMVKQKALR	0.18219692	0.03550432
HLA-DPA1*02:01-DPB1*14:01	MRTALLLLAALAVATG	0.30647168	0.009533796
HLA-DPA1*02:01-DPB1*14:01	MVYEKLGEQVFGTTGK	0.24505624	0.17441419
HLA-DPA1*02:01-DPB1*14:01	NAARPYSVALLSVPEA	0.4441932	0.8244996
HLA-DPA1*02:01-DPB1*14:01	NAESTIVPIKGKDRKP	0.19830355	0.028641408
HLA-DPA1*02:01-DPB1*14:01	NAFRKLSNSSSSVSPL	0.51635045	0.071898535
HLA-DPA1*02:01-DPB1*14:01	NAQRQQIKAAYLQETG	0.30818492	0.69508255
HLA-DPA1*02:01-DPB1*14:01	NDALMPSLTETKTTVE	0.16396281	0.012168518
HLA-DPA1*02:01-DPB1*14:01	NDIRKYEMFAQTLQQS	0.54445285	0.94370157
HLA-DPA1*02:01-DPB1*14:01	NEAWKRFVTAAELPRD	0.63455147	0.9128815
HLA-DPA1*02:01-DPB1*14:01	NEDLRSWTAADMAAQI	0.29245296	0.99902594
HLA-DPA1*02:01-DPB1*14:01	NFGKVLERGVKLAELQ	0.44487077	0.60698754
HLA-DPA1*02:01-DPB1*14:01	NFIKEGVLVEHVKNVF	0.47839576	0.27432996
HLA-DPA1*02:01-DPB1*14:01	NFYVKSFVMNFKNNNS	0.33803636	0.3443013
HLA-DPA1*02:01-DPB1*14:01	NGEKMSINAEEVVVGD	0.4019226	0.589293
HLA-DPA1*02:01-DPB1*14:01	NIFKVWVQAFKVEGGQ	0.49287942	0.14794293
HLA-DPA1*02:01-DPB1*14:01	NKRLRYVDQVLQLVYK	0.48860854	0.91517746
HLA-DPA1*02:01-DPB1*14:01	NKVLMLQEPLLVVAAF	0.61159843	0.00391799
HLA-DPA1*02:01-DPB1*14:01	NLEPKFITLAEACTKR	0.44626123	0.74417484
HLA-DPA1*02:01-DPB1*14:01	NPALKAQSGPVRSGPK	0.26399916	0.8349439
HLA-DPA1*02:01-DPB1*14:01	NPGGYVAYSKAATVTG	0.12480747	0.9721061
HLA-DPA1*02:01-DPB1*14:01	NPRKFNLDATELSIRK	0.5155931	0.94183064
HLA-DPA1*02:01-DPB1*14:01	NPSDGELIRTQPQRLP	0.08217178	0.15771918
HLA-DPA1*02:01-DPB1*14:01	NPSPRTSVSAIKTAPA	0.5101162	0.9953762
HLA-DPA1*02:01-DPB1*14:01	NPYIKVDTVAAEHLTR	0.5241508	0.9901911
HLA-DPA1*02:01-DPB1*14:01	NQDRLVTLEEFLASTQ	0.2505215	0.8801106
HLA-DPA1*02:01-DPB1*14:01	NQTDRTGETALHLAAR	0.34033972	0.87766516
HLA-DPA1*02:01-DPB1*14:01	NRKVYELSNVQEDSQP	0.130443	0.86074466
HLA-DPA1*02:01-DPB1*14:01	NRVKVSQAAADLKQFC	0.574138	0.058718543
HLA-DPA1*02:01-DPB1*14:01	NSEFSSVLAAQLKHHS	0.40170506	0.073264435
HLA-DPA1*02:01-DPB1*14:01	NSFDKVRSLPLLLSQA	0.6434698	0.1257339
HLA-DPA1*02:01-DPB1*14:01	NSGKEAEAMALLAEAE	0.34420732	0.26873034
HLA-DPA1*02:01-DPB1*14:01	NSQKKYFGRSLELYRE	0.5552289	0.11530022
HLA-DPA1*02:01-DPB1*14:01	NSRIKLGIKSLVSKGT	0.5155121	0.74504775
HLA-DPA1*02:01-DPB1*14:01	NSTRRQTQVLGLTQTC	0.29985517	0.002059543
HLA-DPA1*02:01-DPB1*14:01	NTALQSVSLRSKTTIR	0.3954017	0.012401797
HLA-DPA1*02:01-DPB1*14:01	NVEEAFINTAKEIYEK	0.26144883	0.20191725
HLA-DPA1*02:01-DPB1*14:01	NVERLSELVQAVSDPS	0.32278284	0.96537447
HLA-DPA1*02:01-DPB1*14:01	NVKDSVSASEVTSTVY	0.41889283	0.11620279
HLA-DPA1*02:01-DPB1*14:01	NVRKTEESVLKVEVDL	0.32500526	0.18297318
HLA-DPA1*02:01-DPB1*14:01	NYGRYYIAASYVKYLE	0.62431175	0.7281786
HLA-DPA1*02:01-DPB1*14:01	PAAAAAAAKAAAKAAQ	0.22670914	0.76665986
HLA-DPA1*02:01-DPB1*14:01	PGAAKSGVGTALLLKL	0.32658377	0.39269632
HLA-DPA1*02:01-DPB1*14:01	PGGYVAYSKAATVTGK	0.28067577	0.7856757
HLA-DPA1*02:01-DPB1*14:01	PGMVGPAVIVDKKMQK	0.17646359	0.011562983
HLA-DPA1*02:01-DPB1*14:01	PGSKSTATISGLKPGV	0.53796744	0.02888769
HLA-DPA1*02:01-DPB1*14:01	PPGPIIPPEALLKEFQ	0.12990357	0.014353864
HLA-DPA1*02:01-DPB1*14:01	PPKRDETALQEEEELQ	0.06338836	0.55344075
HLA-DPA1*02:01-DPB1*14:01	PTTGLLAITLALHLCD	0.3269621	0.001197562
HLA-DPA1*02:01-DPB1*14:01	QADLPFACTVIAILLH	0.24414228	0.002009365
HLA-DPA1*02:01-DPB1*14:01	QADYLYTRALTISPYH	0.5086291	0.5043342
HLA-DPA1*02:01-DPB1*14:01	QALKVLSGALKLDSKN	0.6626425	0.30091077
HLA-DPA1*02:01-DPB1*14:01	QANDKKVAAIEALNDG	0.5142258	0.79988927
HLA-DPA1*02:01-DPB1*14:01	QAVSTAHPPTGKRLKK	0.19732565	0.012536658
HLA-DPA1*02:01-DPB1*14:01	QDQLRALTTVTALVRK	0.5792059	0.5535377
HLA-DPA1*02:01-DPB1*14:01	QEAILACKTPKKTVSS	0.26456866	0.013720726
HLA-DPA1*02:01-DPB1*14:01	QEEKTGVVSTGLIHNG	0.3186961	0.9604589
HLA-DPA1*02:01-DPB1*14:01	QELKTDTLPVVIISNM	0.4762804	0.047319025
HLA-DPA1*02:01-DPB1*14:01	QEPLHVAQALQKVKIE	0.4371697	0.16036129
HLA-DPA1*02:01-DPB1*14:01	QETYKYFSLPFCVGSK	0.47071713	0.043150626
HLA-DPA1*02:01-DPB1*14:01	QEVKVQTAALRAVGNI	0.5751829	0.48538294
HLA-DPA1*02:01-DPB1*14:01	QFERLVILDYIIRNTD	0.12269772	0.06282176
HLA-DPA1*02:01-DPB1*14:01	QGGKYVMYPIAVSGDH	0.3799054	0.8585761
HLA-DPA1*02:01-DPB1*14:01	QGNLEIVKELIKNGAN	0.091598004	0.011188791
HLA-DPA1*02:01-DPB1*14:01	QGRLDKLTVTSQNLQL	0.30690527	0.7968712
HLA-DPA1*02:01-DPB1*14:01	QHIQTIKSKSKDGRPL	0.1846769	0.0819008
HLA-DPA1*02:01-DPB1*14:01	QKLGKSNVVSSVVHPL	0.48020664	0.45671043
HLA-DPA1*02:01-DPB1*14:01	QKTLRIADLQGKTSYH	0.20987536	0.9170572
HLA-DPA1*02:01-DPB1*14:01	QKVKKTAEAGGVTGKG	0.3301427	0.34666592
HLA-DPA1*02:01-DPB1*14:01	QMPKEYSQILQLHMKG	0.47162697	0.17658985
HLA-DPA1*02:01-DPB1*14:01	QNFIKEGVLVEHVKNV	0.48709294	0.46530122
HLA-DPA1*02:01-DPB1*14:01	QNKKTFTKPLAVIHHE	0.622589	0.8928188
HLA-DPA1*02:01-DPB1*14:01	QNSKSNSVPIILAIVG	0.5597133	0.48352695
HLA-DPA1*02:01-DPB1*14:01	QNVKHPVTGQFLYQDS	0.2880437	0.07508127
HLA-DPA1*02:01-DPB1*14:01	QPLFLTPYIEAGKIQK	0.34416994	0.11837206
HLA-DPA1*02:01-DPB1*14:01	QPPTVVPGGDLAKVQR	0.091027625	0.64982724
HLA-DPA1*02:01-DPB1*14:01	QPSRSIIFASWSAGDF	0.1493476	0.81011754
HLA-DPA1*02:01-DPB1*14:01	QQCKRNELVIRVQPNE	0.32072252	0.37662965
HLA-DPA1*02:01-DPB1*14:01	QQPMALAVALTKGGEA	0.34218007	0.06575518
HLA-DPA1*02:01-DPB1*14:01	QQQKIQELAHELAAAK	0.4601731	0.75271934
HLA-DPA1*02:01-DPB1*14:01	QVIKNSPLSEWLIRPP	0.32933	0.089896426
HLA-DPA1*02:01-DPB1*14:01	QVTTVCQALAKDPKLQ	0.2154499	0.004291552
HLA-DPA1*02:01-DPB1*14:01	QYTFVNPSVLSLNPIR	0.37055218	0.041328814
HLA-DPA1*02:01-DPB1*14:01	RALTTVTALVRKFLGP	0.3456906	0.047312208
HLA-DPA1*02:01-DPB1*14:01	RAMKELSEAAEAQHGP	0.32412583	0.9149971
HLA-DPA1*02:01-DPB1*14:01	RASLINNAFQLVSIGK	0.3636205	0.2478446
HLA-DPA1*02:01-DPB1*14:01	RDDEKQLMNVEPIHAD	0.2516104	0.42411318
HLA-DPA1*02:01-DPB1*14:01	RDEKAGAYAAALQGYR	0.46316546	0.9746953
HLA-DPA1*02:01-DPB1*14:01	RDGKTISLCAESTDDC	0.06079106	0.4880374
HLA-DPA1*02:01-DPB1*14:01	RDRIDIANARAKKLID	0.37073165	0.6633927
HLA-DPA1*02:01-DPB1*14:01	RDSFKAFAKALGVMDD	0.55203253	0.43801016
HLA-DPA1*02:01-DPB1*14:01	REEKISEDTAILKLSK	0.47968718	0.036262102
HLA-DPA1*02:01-DPB1*14:01	RENLISALEEAKKGLA	0.37328497	0.09832122
HLA-DPA1*02:01-DPB1*14:01	RFVNVVPTFGKKKGPN	0.31396103	0.61360073
HLA-DPA1*02:01-DPB1*14:01	RGAKVISTACSLEDKQ	0.50787914	0.31852144
HLA-DPA1*02:01-DPB1*14:01	RGLKASEWVQQVSGLM	0.4431873	0.3136104
HLA-DPA1*02:01-DPB1*14:01	RGNEKEFMKGNQLISN	0.33384982	0.23344538
HLA-DPA1*02:01-DPB1*14:01	RGSRKLTAAAPGAVPH	0.6131239	0.97131747
HLA-DPA1*02:01-DPB1*14:01	RGVVQLFNAVQKHQKN	0.24971347	0.22311464
HLA-DPA1*02:01-DPB1*14:01	RKFKQVAEAYEVLSDA	0.62460685	0.37152722
HLA-DPA1*02:01-DPB1*14:01	RKKAVELGVKLLPAFH	0.5176704	0.45545465
HLA-DPA1*02:01-DPB1*14:01	RLDKLTVTSQNLQLEN	0.36340263	0.68712914
HLA-DPA1*02:01-DPB1*14:01	RLEKRNSDLLLLVDTH	0.4077078	0.49962848
HLA-DPA1*02:01-DPB1*14:01	RLNKALEEALSIQTPP	0.5670149	0.124845825
HLA-DPA1*02:01-DPB1*14:01	RLRYVDQVLQLVYKDG	0.34892812	0.5895635
HLA-DPA1*02:01-DPB1*14:01	RLYRAGEDAVWVLDSG	0.42763665	0.24242935
HLA-DPA1*02:01-DPB1*14:01	RPGAEATGKVNVKTLR	0.09556784	0.69434893
HLA-DPA1*02:01-DPB1*14:01	RPGIEDVAVLKKELVQ	0.15899475	0.25960574
HLA-DPA1*02:01-DPB1*14:01	RPNKAGETPYNIDCSH	0.063905865	0.24196844
HLA-DPA1*02:01-DPB1*14:01	RRAARAPPPPAAGSRR	0.1272762	0.9726758
HLA-DPA1*02:01-DPB1*14:01	RRALRAAAGPLARDTL	0.4844681	0.7138531
HLA-DPA1*02:01-DPB1*14:01	RRNVKDSVSASEVTST	0.4659378	0.37916586
HLA-DPA1*02:01-DPB1*14:01	RRSKAEELGLPILGVL	0.43867958	0.015575178
HLA-DPA1*02:01-DPB1*14:01	RSEKGVIQVYDLGQDG	0.07817851	0.39132658
HLA-DPA1*02:01-DPB1*14:01	RSHKTQVLSSYVYNDE	0.30486575	0.38005364
HLA-DPA1*02:01-DPB1*14:01	RTQKEMEHAMLIRHDE	0.41659155	0.76969796
HLA-DPA1*02:01-DPB1*14:01	RTSRIAGLAVSLTKPS	0.6852065	0.8513544
HLA-DPA1*02:01-DPB1*14:01	RVDKAAAAAAALQAKS	0.50013536	0.94499433
HLA-DPA1*02:01-DPB1*14:01	RVEKIFTPAAPVHTNK	0.65533036	0.9519245
HLA-DPA1*02:01-DPB1*14:01	RVERAMSEVTSLHEDD	0.3634363	0.6197647
HLA-DPA1*02:01-DPB1*14:01	SAKARWAAGALGVAGL	0.53764606	0.47357845
HLA-DPA1*02:01-DPB1*14:01	SAKKKSIRVILDLTPN	0.39102596	0.48367405
HLA-DPA1*02:01-DPB1*14:01	SALPRTATLATLATRA	0.56678694	0.997385
HLA-DPA1*02:01-DPB1*14:01	SDLILPVPAFNVINGG	0.20245555	0.55337465
HLA-DPA1*02:01-DPB1*14:01	SEEEKQPEVPSSLAKG	0.28387222	0.17953101
HLA-DPA1*02:01-DPB1*14:01	SEFSSVLAAQLKHHSE	0.40745986	0.03191199
HLA-DPA1*02:01-DPB1*14:01	SENEKMGIRVDQLQAQ	0.2569384	0.27419442
HLA-DPA1*02:01-DPB1*14:01	SERTRRTSKPGGAALQ	0.17523448	0.94681084
HLA-DPA1*02:01-DPB1*14:01	SFAAAHVPVKKHKETP	0.3312024	0.04495867
HLA-DPA1*02:01-DPB1*14:01	SFDKVRSLPLLLSQAG	0.54953915	0.55344415
HLA-DPA1*02:01-DPB1*14:01	SFEAQGALANIAVDKA	0.21204571	0.95370734
HLA-DPA1*02:01-DPB1*14:01	SGAVVAAVIWRKKSSG	0.4447985	0.108279206
HLA-DPA1*02:01-DPB1*14:01	SGEEIFKIKAVQLAEK	0.50224626	0.48112202
HLA-DPA1*02:01-DPB1*14:01	SGGREHTLAWKLAQSH	0.28572994	0.98446643
HLA-DPA1*02:01-DPB1*14:01	SGKKLEDGPKFLKSGD	0.2589943	0.023670081
HLA-DPA1*02:01-DPB1*14:01	SGLAAAIAGAKLRRVQ	0.5153882	0.17311452
HLA-DPA1*02:01-DPB1*14:01	SGNKVKAEPAKIEAFR	0.5090135	0.7815362
HLA-DPA1*02:01-DPB1*14:01	SGTGKTATFAISILQQ	0.4449565	0.34365386
HLA-DPA1*02:01-DPB1*14:01	SGVKANEVISKLYAVH	0.5067853	0.36268598
HLA-DPA1*02:01-DPB1*14:01	SHNFQLESVNKLYQDE	0.23570585	0.1890688
HLA-DPA1*02:01-DPB1*14:01	SHRNKEPPAPAQQLQP	0.18337509	0.48501977
HLA-DPA1*02:01-DPB1*14:01	SHSKASNAAVKLAESK	0.525978	0.77527934
HLA-DPA1*02:01-DPB1*14:01	SIEKALDLSLYLKHET	0.4491146	0.30306965
HLA-DPA1*02:01-DPB1*14:01	SIGKAIDFAASLARLK	0.5840057	0.6690978
HLA-DPA1*02:01-DPB1*14:01	SIHSVRGKPGLVKQRT	0.2053604	0.05934714
HLA-DPA1*02:01-DPB1*14:01	SIKEKTVGRALYAQAR	0.45375833	0.38469353
HLA-DPA1*02:01-DPB1*14:01	SKASRSSEKSLALLKT	0.466075	0.6084794
HLA-DPA1*02:01-DPB1*14:01	SKDEKLKSQPLSTKQK	0.30446064	0.44336146
HLA-DPA1*02:01-DPB1*14:01	SKEIKTVESITDIRAD	0.35950568	0.37306005
HLA-DPA1*02:01-DPB1*14:01	SKELNLVLDEIKRAVS	0.31302017	0.028601538
HLA-DPA1*02:01-DPB1*14:01	SKPVDVASDNVKKKHT	0.17378554	0.1072463
HLA-DPA1*02:01-DPB1*14:01	SKWMKYGYTSSKLSVR	0.55459934	0.39069545
HLA-DPA1*02:01-DPB1*14:01	SKYKASITALEAKIAQ	0.7017824	0.7745739
HLA-DPA1*02:01-DPB1*14:01	SLAKATTAPATTRNTG	0.40177256	0.8509747
HLA-DPA1*02:01-DPB1*14:01	SLLCKAAIHAGIIADE	0.50358164	0.025673553
HLA-DPA1*02:01-DPB1*14:01	SLPLITASILSKKLVE	0.53351665	0.06558968
HLA-DPA1*02:01-DPB1*14:01	SNNKLESLPVAVFSLQ	0.5972223	0.12754238
HLA-DPA1*02:01-DPB1*14:01	SNSKFLPGQGLVLYPQ	0.3625327	0.24762003
HLA-DPA1*02:01-DPB1*14:01	SPDFSKITGKPIKLTQ	0.427946	0.15450001
HLA-DPA1*02:01-DPB1*14:01	SPEKQNSKSNSVPIIL	0.28100267	0.40176883
HLA-DPA1*02:01-DPB1*14:01	SPELKTAEIEPKADGS	0.17849179	0.5861777
HLA-DPA1*02:01-DPB1*14:01	SPGSKQESPPAAAVRP	0.21810466	0.9337722
HLA-DPA1*02:01-DPB1*14:01	SPKAEVRGQVLAPLPL	0.39585713	0.8809153
HLA-DPA1*02:01-DPB1*14:01	SPKATSSPLYLAHEVQ	0.43345505	0.22966751
HLA-DPA1*02:01-DPB1*14:01	SPLREIAFAESLRGLQ	0.4633607	0.9504102
HLA-DPA1*02:01-DPB1*14:01	SPMRGAELGTACLKAR	0.26071703	0.36445615
HLA-DPA1*02:01-DPB1*14:01	SPSENSKEAEILEVLR	0.27077606	0.24030718
HLA-DPA1*02:01-DPB1*14:01	SPSKNYILSVISGSIC	0.41795716	0.070889466
HLA-DPA1*02:01-DPB1*14:01	SPSSLSLAWAVPRAPS	0.27673197	0.6590341
HLA-DPA1*02:01-DPB1*14:01	SPSYKTLPSVSETFPT	0.32147545	0.41165414
HLA-DPA1*02:01-DPB1*14:01	SPTEKETEEITSLWQG	0.16004796	0.111420676
HLA-DPA1*02:01-DPB1*14:01	SPTEKSVQALIKDFQG	0.22757575	0.7373187
HLA-DPA1*02:01-DPB1*14:01	SPVNSKAHTPPGNAEV	0.09003205	0.5110088
HLA-DPA1*02:01-DPB1*14:01	SQAKAVLSAEQLRDEE	0.4979962	0.27658737
HLA-DPA1*02:01-DPB1*14:01	SQAKYGISGEKDVSPD	0.12387349	0.3687481
HLA-DPA1*02:01-DPB1*14:01	SQKKYFGRSLELYREL	0.5435838	0.07126968
HLA-DPA1*02:01-DPB1*14:01	SQLTLKVVSAKPKVHN	0.46320134	0.06459679
HLA-DPA1*02:01-DPB1*14:01	SQNEVVYSLMAELGWR	0.20856117	0.1499438
HLA-DPA1*02:01-DPB1*14:01	SQNLVAIPVYVKHSIS	0.48439264	0.062473796
HLA-DPA1*02:01-DPB1*14:01	SQQKATLLGEELASAA	0.35181874	0.13050583
HLA-DPA1*02:01-DPB1*14:01	SQSKSPTGTPARVKSE	0.20270418	0.06757336
HLA-DPA1*02:01-DPB1*14:01	SRAKHHAISAKLNKPF	0.51407784	0.95002955
HLA-DPA1*02:01-DPB1*14:01	SRAKHHAISAVLAKPF	0.720623	0.896035
HLA-DPA1*02:01-DPB1*14:01	SRIKLGIKSLVSKGTL	0.53034085	0.44878203
HLA-DPA1*02:01-DPB1*14:01	SRIKQSELSAKMREWF	0.4598764	0.46293297
HLA-DPA1*02:01-DPB1*14:01	SSGKNVTLPAVFKAPI	0.35423198	0.14775816
HLA-DPA1*02:01-DPB1*14:01	SSILPFTPPVVKRLLG	0.3582709	0.021257924
HLA-DPA1*02:01-DPB1*14:01	SSPLKVDLVLEKEVAG	0.18600154	0.17811161
HLA-DPA1*02:01-DPB1*14:01	SSQKNAVPAGKATGPN	0.30150577	0.80312407
HLA-DPA1*02:01-DPB1*14:01	SSTLAKIAEIEAEMAR	0.35704336	0.19146188
HLA-DPA1*02:01-DPB1*14:01	SSVKLREQILDLSKRY	0.35455665	0.9932563
HLA-DPA1*02:01-DPB1*14:01	SSVLETVEVLQKEGLK	0.33050054	0.058061965
HLA-DPA1*02:01-DPB1*14:01	STAEPVKEEAKTSNPT	0.046248827	0.16626097
HLA-DPA1*02:01-DPB1*14:01	STIKTEAVASSLYDIL	0.47629002	0.06639694
HLA-DPA1*02:01-DPB1*14:01	STIKYLDFVFAVKNEN	0.4731248	0.64355904
HLA-DPA1*02:01-DPB1*14:01	STLKNVPQVVNVQELK	0.4061311	0.06513696
HLA-DPA1*02:01-DPB1*14:01	STPMPALTTVKSQNSK	0.1944067	0.03627714
HLA-DPA1*02:01-DPB1*14:01	STQVDTVATKVKDALE	0.21095513	0.03919431
HLA-DPA1*02:01-DPB1*14:01	SVEKFYIPGGDVTCHY	0.3213811	0.35438552
HLA-DPA1*02:01-DPB1*14:01	SVKKAGIEVQEIKEAE	0.42805332	0.32196334
HLA-DPA1*02:01-DPB1*14:01	SVNIFKVWVQAFKVEG	0.55493575	0.0568315
HLA-DPA1*02:01-DPB1*14:01	TADKANAQAAALYKVS	0.43814245	0.6863376
HLA-DPA1*02:01-DPB1*14:01	TAEKLSPKAATLAERS	0.44380727	0.87611085
HLA-DPA1*02:01-DPB1*14:01	TAIRGAIILAKLSIVP	0.6115733	0.14210786
HLA-DPA1*02:01-DPB1*14:01	TALLVAVVARKLEFNK	0.4192408	0.041482627
HLA-DPA1*02:01-DPB1*14:01	TAREMANAKEIARTVQ	0.3097469	0.64196
HLA-DPA1*02:01-DPB1*14:01	TDELYAVKILKKDVVI	0.35279197	0.04179468
HLA-DPA1*02:01-DPB1*14:01	TDGKKRYDLSALVRHA	0.5683892	0.9880396
HLA-DPA1*02:01-DPB1*14:01	TDIKLSVKSFHCSGPV	0.1899785	0.2948154
HLA-DPA1*02:01-DPB1*14:01	TDPEHRFELALQLGEL	0.27936712	0.5926881
HLA-DPA1*02:01-DPB1*14:01	TDPKFESVAREVCKST	0.3171812	0.12324343
HLA-DPA1*02:01-DPB1*14:01	TDTAKALADVATVLGR	0.4370724	0.29717126
HLA-DPA1*02:01-DPB1*14:01	TEEKLFDAPLSISKRE	0.49851146	0.71802104
HLA-DPA1*02:01-DPB1*14:01	TEEKSSSQPSSCCSDP	0.015540358	0.071833506
HLA-DPA1*02:01-DPB1*14:01	TEHLSPLTVITKETEK	0.21951821	0.039255746
HLA-DPA1*02:01-DPB1*14:01	TELTREGETIIELKYR	0.24471493	0.47373256
HLA-DPA1*02:01-DPB1*14:01	TERKKAVIEAEKIAQV	0.62290645	0.8628907
HLA-DPA1*02:01-DPB1*14:01	TFQKWAAVVVPSGQEQ	0.50164217	0.981757
HLA-DPA1*02:01-DPB1*14:01	TFQRIVENVNVIISTY	0.3819272	0.09604941
HLA-DPA1*02:01-DPB1*14:01	TGAVYVAEIGAKQVQK	0.3470974	0.95336616
HLA-DPA1*02:01-DPB1*14:01	TGDKLETATCIAKSSH	0.3388926	0.43409777
HLA-DPA1*02:01-DPB1*14:01	TGELEAAKALVLKRIQ	0.5051502	0.27052552
HLA-DPA1*02:01-DPB1*14:01	TGKFVIFGATSLQNTG	0.47843617	0.5912297
HLA-DPA1*02:01-DPB1*14:01	TGSKLVDYARSVHEEF	0.41477263	0.6261312
HLA-DPA1*02:01-DPB1*14:01	TGSRTYSLVGQAWPGP	0.19521834	0.9979954
HLA-DPA1*02:01-DPB1*14:01	TGTGKTFSFAIPLIEK	0.6162425	0.61148804
HLA-DPA1*02:01-DPB1*14:01	TGVKRAEISNAIDQYV	0.5225303	0.91005695
HLA-DPA1*02:01-DPB1*14:01	THLICAFANTPKYSQV	0.28327566	0.000810585
HLA-DPA1*02:01-DPB1*14:01	THQIRAALAPAKESPR	0.5238101	0.9968394
HLA-DPA1*02:01-DPB1*14:01	TIKYLDFVFAVKNENR	0.42488053	0.8263817
HLA-DPA1*02:01-DPB1*14:01	TINKLLDMAAQIAEGM	0.45566693	0.1520262
HLA-DPA1*02:01-DPB1*14:01	TIQKYGTNPEETAAEE	0.16580085	0.83264464
HLA-DPA1*02:01-DPB1*14:01	TKAVKSAEAAAEATKN	0.6289715	0.989795
HLA-DPA1*02:01-DPB1*14:01	TKIEPSVNFLKSPKDN	0.33876044	0.26707375
HLA-DPA1*02:01-DPB1*14:01	TKTKILAPAYFILGGN	0.51820564	0.2600344
HLA-DPA1*02:01-DPB1*14:01	TLLIETASSLVKNAIQ	0.50255144	0.03554975
HLA-DPA1*02:01-DPB1*14:01	TLNHKLQDASAEVERL	0.4020257	0.9066332
HLA-DPA1*02:01-DPB1*14:01	TLRKRGLLVAAVLFIT	0.5420904	0.015036819
HLA-DPA1*02:01-DPB1*14:01	TLSRTLENPVNVYNPS	0.35876355	0.94633675
HLA-DPA1*02:01-DPB1*14:01	TLTKLGNTISSLFGGG	0.49342963	0.06311058
HLA-DPA1*02:01-DPB1*14:01	TLWYKIFTTARDANTK	0.42875034	0.93999654
HLA-DPA1*02:01-DPB1*14:01	TNQDRLVTLEEFLAST	0.2858834	0.8472868
HLA-DPA1*02:01-DPB1*14:01	TPAAEAKAAEAAASAY	0.3672213	0.99201375
HLA-DPA1*02:01-DPB1*14:01	TPAKSPGKAASVKQRG	0.26502708	0.504496
HLA-DPA1*02:01-DPB1*14:01	TPARKLTATPTPLGGM	0.5140829	0.13711518
HLA-DPA1*02:01-DPB1*14:01	TPETLAAFDLTKRPKD	0.27045995	0.69406664
HLA-DPA1*02:01-DPB1*14:01	TPEWKKAATALKDVVK	0.52752155	0.94741946
HLA-DPA1*02:01-DPB1*14:01	TPGGKASPDPQDVRPS	0.10235001	0.7214483
HLA-DPA1*02:01-DPB1*14:01	TPKTVTPASSAKTSPA	0.43601713	0.87286603
HLA-DPA1*02:01-DPB1*14:01	TPPQLVSPRVLEVDTQ	0.10055973	0.5113507
HLA-DPA1*02:01-DPB1*14:01	TPPRRAPDQAAEIGSR	0.23577316	0.9942199
HLA-DPA1*02:01-DPB1*14:01	TPQDRVVIEGQTVDFQ	0.06296242	0.92781943
HLA-DPA1*02:01-DPB1*14:01	TPQKAQDPAAATASSP	0.2772478	0.80269134
HLA-DPA1*02:01-DPB1*14:01	TPQLSPATTPANKKNR	0.20965174	0.7315903
HLA-DPA1*02:01-DPB1*14:01	TPQTRLGETVSQVAAE	0.43417507	0.9919265
HLA-DPA1*02:01-DPB1*14:01	TPRWTPKAAHVLRKPI	0.3464938	0.83105314
HLA-DPA1*02:01-DPB1*14:01	TQAARSTDVAAVVVPI	0.4279783	0.97528076
HLA-DPA1*02:01-DPB1*14:01	TQFVRFDSDAASQRME	0.19215852	0.9981961
HLA-DPA1*02:01-DPB1*14:01	TQSKFVGGAENTAHPR	0.32734835	0.74264777
HLA-DPA1*02:01-DPB1*14:01	TSAKNAINIEELFQGI	0.34742635	0.00401242
HLA-DPA1*02:01-DPB1*14:01	TSAKTAMNVNEIFMAI	0.4293818	0.002056388
HLA-DPA1*02:01-DPB1*14:01	TSAKTASNVEEAFINT	0.32902578	0.69682163
HLA-DPA1*02:01-DPB1*14:01	TSAKTSMNVNEIFMAI	0.41334492	0.001868753
HLA-DPA1*02:01-DPB1*14:01	TSEQVVPVLVKNWKKE	0.32451254	0.3245064
HLA-DPA1*02:01-DPB1*14:01	TSKKNGQLAASVETAG	0.52165955	0.6615179
HLA-DPA1*02:01-DPB1*14:01	TSMRSIIFANYIARDT	0.30741864	0.2808579
HLA-DPA1*02:01-DPB1*14:01	TSSKKADTLPRVSPVA	0.44122562	0.79612845
HLA-DPA1*02:01-DPB1*14:01	TSSKKVIYSQPSARSE	0.41029114	0.50012004
HLA-DPA1*02:01-DPB1*14:01	TTGKFVIFGATSLQNT	0.5129731	0.38554755
HLA-DPA1*02:01-DPB1*14:01	TTVEEVFLNLTKESQK	0.13412866	0.05926176
HLA-DPA1*02:01-DPB1*14:01	TVAKTTTAAAVASTGP	0.49748263	0.91693133
HLA-DPA1*02:01-DPB1*14:01	TVAVGVIKAVDKKAAG	0.35589853	0.31648585
HLA-DPA1*02:01-DPB1*14:01	TVKRSWTSAQNACSEH	0.46224207	0.99915075
HLA-DPA1*02:01-DPB1*14:01	TVRLKVSSTAVRTQHT	0.6664196	0.9011275
HLA-DPA1*02:01-DPB1*14:01	TVSKHVTVVGELSRLV	0.46750307	0.12179123
HLA-DPA1*02:01-DPB1*14:01	TVTFKFILANRLYPVS	0.4597602	0.406506
HLA-DPA1*02:01-DPB1*14:01	TVTLIKYQELMEELRM	0.2063789	0.012520308
HLA-DPA1*02:01-DPB1*14:01	TWARYFVKFLDAYAEH	0.2888605	0.53563154
HLA-DPA1*02:01-DPB1*14:01	TWQKKKAVSPENMVTF	0.42899844	0.11861776
HLA-DPA1*02:01-DPB1*14:01	TYDMTAKAYLKKISMQ	0.3155779	0.009647189
HLA-DPA1*02:01-DPB1*14:01	TYRKKGENVEALRNLS	0.50417835	0.42523518
HLA-DPA1*02:01-DPB1*14:01	VALKALSEFAALMNTE	0.5499559	0.08548418
HLA-DPA1*02:01-DPB1*14:01	VASKLNIPATNVFANR	0.5669067	0.9337387
HLA-DPA1*02:01-DPB1*14:01	VASKNVIPALELVEPI	0.6189049	0.15012543
HLA-DPA1*02:01-DPB1*14:01	VATEKNVIAALNSRTG	0.3923846	0.9406706
HLA-DPA1*02:01-DPB1*14:01	VAYSKAATVTGKLVHA	0.5457016	0.51614696
HLA-DPA1*02:01-DPB1*14:01	VDALDTASHTNKSGYH	0.031498607	0.4663074
HLA-DPA1*02:01-DPB1*14:01	VDDTQFVRFDSDAASQ	0.043972693	0.9830718
HLA-DPA1*02:01-DPB1*14:01	VDEKVIVGSLSVQDLQ	0.4104864	0.32518163
HLA-DPA1*02:01-DPB1*14:01	VDKAAAAAAALQAKSD	0.52980155	0.9169563
HLA-DPA1*02:01-DPB1*14:01	VDLKKSEAVWRLPEFG	0.36981428	0.20616564
HLA-DPA1*02:01-DPB1*14:01	VDVKKTALALAITDSE	0.6648374	0.44298267
HLA-DPA1*02:01-DPB1*14:01	VDVKMVSGFIPLKPTV	0.4325729	0.007139213
HLA-DPA1*02:01-DPB1*14:01	VELVRALPLALVLHEL	0.6718174	0.64956737
HLA-DPA1*02:01-DPB1*14:01	VEMVKKQVKVVTLAIG	0.54394937	0.07603471
HLA-DPA1*02:01-DPB1*14:01	VEPIKKHEVPAKSDVY	0.3211096	0.9799495
HLA-DPA1*02:01-DPB1*14:01	VERIKVSQAAAELQQY	0.6350481	0.8767462
HLA-DPA1*02:01-DPB1*14:01	VERLRRENQVLSVRIA	0.46637928	0.7751715
HLA-DPA1*02:01-DPB1*14:01	VERLSELVQAVSDPSS	0.26237237	0.8086694
HLA-DPA1*02:01-DPB1*14:01	VESRAMVLAAFVQRST	0.57036465	0.75030583
HLA-DPA1*02:01-DPB1*14:01	VEVQKVYELIDALSKK	0.4842194	0.6709882
HLA-DPA1*02:01-DPB1*14:01	VFEKKLRIKSSFVAPL	0.5639889	0.26237813
HLA-DPA1*02:01-DPB1*14:01	VFIQKVVPSASQLFVR	0.5725649	0.5890267
HLA-DPA1*02:01-DPB1*14:01	VFLAKELSDAVNVRDR	0.53311247	0.41198605
HLA-DPA1*02:01-DPB1*14:01	VFQKGDSVALAVQNQL	0.4938384	0.3794157
HLA-DPA1*02:01-DPB1*14:01	VFQVKTLSLPVVVIVH	0.67216104	0.2639137
HLA-DPA1*02:01-DPB1*14:01	VGEKGKESEKELALVK	0.17127286	0.21753526
HLA-DPA1*02:01-DPB1*14:01	VGEKLLPGIEVLWTGP	0.3152383	0.016187921
HLA-DPA1*02:01-DPB1*14:01	VGGAKSATIVADLSET	0.4177579	0.6754986
HLA-DPA1*02:01-DPB1*14:01	VGGKDFEQPLAISRVT	0.4292319	0.50816053
HLA-DPA1*02:01-DPB1*14:01	VGLSKCEIKVAMSKEQ	0.31547087	0.14756045
HLA-DPA1*02:01-DPB1*14:01	VGNRAATFPLQVLGFE	0.48518237	0.9608464
HLA-DPA1*02:01-DPB1*14:01	VGRKPKVEQLSNMIVR	0.3636007	0.7625927
HLA-DPA1*02:01-DPB1*14:01	VGSKFWEQSVRLGSWD	0.43843716	0.27749047
HLA-DPA1*02:01-DPB1*14:01	VGSRLYSVSYLLKDKG	0.4600997	0.9758517
HLA-DPA1*02:01-DPB1*14:01	VGWEGAKYAVAVGSLC	0.46283907	0.080626324
HLA-DPA1*02:01-DPB1*14:01	VHPKVTVYPSKTQPLQ	0.36940235	0.9682649
HLA-DPA1*02:01-DPB1*14:01	VHQKQQLQGVNVCGGR	0.20917271	0.046225492
HLA-DPA1*02:01-DPB1*14:01	VIGVKSEGEIARCKQL	0.19804968	0.12506863
HLA-DPA1*02:01-DPB1*14:01	VIPVKLGIIGVVNRSQ	0.35822293	0.986574
HLA-DPA1*02:01-DPB1*14:01	VKAALKNGETAEQLQK	0.3205322	0.64666015
HLA-DPA1*02:01-DPB1*14:01	VKEEKRYADAQLSCQG	0.29201326	0.9239329
HLA-DPA1*02:01-DPB1*14:01	VKGKTVEEALTIKNTD	0.4324836	0.39244312
HLA-DPA1*02:01-DPB1*14:01	VKKLKVPVHVIRMEQR	0.52551806	0.39232033
HLA-DPA1*02:01-DPB1*14:01	VKKLNKLIESAEELIR	0.5584791	0.6714543
HLA-DPA1*02:01-DPB1*14:01	VKVLKEKIEAEKGRDA	0.18279622	0.68431544
HLA-DPA1*02:01-DPB1*14:01	VKYLATLETLTKHYGA	0.41088417	0.037540074
HLA-DPA1*02:01-DPB1*14:01	VLGTKNLSQILSDREE	0.16120334	0.22557037
HLA-DPA1*02:01-DPB1*14:01	VLKKIDDLIGDLVQRL	0.36769173	0.025281081
HLA-DPA1*02:01-DPB1*14:01	VLPRKVITAAVIGSLV	0.74210745	0.5807954
HLA-DPA1*02:01-DPB1*14:01	VLRKKGPTAAQAKSKQ	0.49259478	0.97305787
HLA-DPA1*02:01-DPB1*14:01	VLWKKQKDKVAELENS	0.24704714	0.16969466
HLA-DPA1*02:01-DPB1*14:01	VMGRIATLASGLEGGQ	0.43385422	0.49320993
HLA-DPA1*02:01-DPB1*14:01	VMPYISTTPAKLRNPC	0.39061734	0.17566274
HLA-DPA1*02:01-DPB1*14:01	VNGRLAELGLHLKEEK	0.34800297	0.9607237
HLA-DPA1*02:01-DPB1*14:01	VNIFKVWVQAFKVEGG	0.4997835	0.18363598
HLA-DPA1*02:01-DPB1*14:01	VNNVDAAVVLLKNGAN	0.3060581	0.04297973
HLA-DPA1*02:01-DPB1*14:01	VNPKMVMTVFACLMGK	0.4782848	0.05619178
HLA-DPA1*02:01-DPB1*14:01	VNQPKRIENAKILIAN	0.5723513	0.5834298
HLA-DPA1*02:01-DPB1*14:01	VNRLLAELPASVHALT	0.43570045	0.57531893
HLA-DPA1*02:01-DPB1*14:01	VNSLMVASLTYKDKVY	0.35752577	0.015008191
HLA-DPA1*02:01-DPB1*14:01	VPATKALNLPARTVTA	0.49950716	0.9786847
HLA-DPA1*02:01-DPB1*14:01	VPGDKLLEPVVCMSDM	0.3316574	0.111286
HLA-DPA1*02:01-DPB1*14:01	VPGDKLLEPVVSMSDM	0.39084914	0.22605355
HLA-DPA1*02:01-DPB1*14:01	VPGSKKVILDLPLVIG	0.49498242	0.84022
HLA-DPA1*02:01-DPB1*14:01	VPGSKSTATISGLKPG	0.49142855	0.80802935
HLA-DPA1*02:01-DPB1*14:01	VPIPKTGTLSCTVALR	0.35427743	0.7741975
HLA-DPA1*02:01-DPB1*14:01	VPKDVNAAIATIKTKR	0.46447766	0.8974168
HLA-DPA1*02:01-DPB1*14:01	VPSSLRIGIIPAGSTD	0.29917702	0.997084
HLA-DPA1*02:01-DPB1*14:01	VQDHDDPAIDVCKKLL	0.16527475	0.007914618
HLA-DPA1*02:01-DPB1*14:01	VQGKKTTVILPLAPFV	0.6111032	0.5469026
HLA-DPA1*02:01-DPB1*14:01	VQLKKYVGAVQMLKRE	0.72020423	0.18122943
HLA-DPA1*02:01-DPB1*14:01	VQMLLNEKVLPLAYSQ	0.37582198	0.16169503
HLA-DPA1*02:01-DPB1*14:01	VQPKSELKPGELKPLS	0.29201186	0.04247919
HLA-DPA1*02:01-DPB1*14:01	VQVQVVERAQQVAVQE	0.2612798	0.30746832
HLA-DPA1*02:01-DPB1*14:01	VRHAKSGGTALHVAAA	0.46748367	0.62170106
HLA-DPA1*02:01-DPB1*14:01	VRLKVSSTAVRTQHTT	0.6515208	0.81897146
HLA-DPA1*02:01-DPB1*14:01	VRQKIFQVAQELSGED	0.46864957	0.79355204
HLA-DPA1*02:01-DPB1*14:01	VRTKKVGKNEAVLEWD	0.27167383	0.46988392
HLA-DPA1*02:01-DPB1*14:01	VSEKHQGKAATTAKTL	0.31001338	0.86760396
HLA-DPA1*02:01-DPB1*14:01	VSGVKQGSGPAPTTHK	0.2725096	0.9759854
HLA-DPA1*02:01-DPB1*14:01	VSPRLDVAPTGLQGPQ	0.1085377	0.60390437
HLA-DPA1*02:01-DPB1*14:01	VTEKLQSSASSIHSLQ	0.5259992	0.20075674
HLA-DPA1*02:01-DPB1*14:01	VTERVLAPASTLQSSY	0.5460574	0.6883437
HLA-DPA1*02:01-DPB1*14:01	VTERVYAPASTLVDQP	0.52835906	0.9890072
HLA-DPA1*02:01-DPB1*14:01	VTKLKSDTAAAAVRQM	0.5103119	0.912732
HLA-DPA1*02:01-DPB1*14:01	VTKPKAVSTPAPATTQ	0.35849842	0.8114147
HLA-DPA1*02:01-DPB1*14:01	VTKQKEVITAQDTVIK	0.43551168	0.8975161
HLA-DPA1*02:01-DPB1*14:01	VTLYKHDDPALTLVAG	0.5043573	0.21206109
HLA-DPA1*02:01-DPB1*14:01	VTQLAAAEALQKAPDV	0.52683747	0.26499528
HLA-DPA1*02:01-DPB1*14:01	VTSKKNGQLAASVETA	0.507839	0.8868887
HLA-DPA1*02:01-DPB1*14:01	VVGEKILSGVIRSVKK	0.5611609	0.52656734
HLA-DPA1*02:01-DPB1*14:01	VVGKEPESILQVLSQM	0.36593252	0.011170352
HLA-DPA1*02:01-DPB1*14:01	VVLLTASGPAVKRITF	0.4445728	0.050001312
HLA-DPA1*02:01-DPB1*14:01	VVPKTVENFVALATGE	0.49778184	0.2611353
HLA-DPA1*02:01-DPB1*14:01	VVSQRLTESPCALVAS	0.48547807	0.7224666
HLA-DPA1*02:01-DPB1*14:01	VVVAKYAPSGFYIASG	0.32837248	0.032162946
HLA-DPA1*02:01-DPB1*14:01	VYEKLGEQVFGTTGKF	0.2827613	0.13823703
HLA-DPA1*02:01-DPB1*14:01	VYKAKYPIVGYTARRI	0.35271832	0.26671228
HLA-DPA1*02:01-DPB1*14:01	VYKEKVVPLADIITPN	0.30884388	0.939065
HLA-DPA1*02:01-DPB1*14:01	WAGEKSNVIVALARDS	0.39086545	0.8464942
HLA-DPA1*02:01-DPB1*14:01	WAKAKKGEEALFTTRE	0.2365048	0.5605269
HLA-DPA1*02:01-DPB1*14:01	WEGAKYAVAVGSLCAL	0.53394485	0.029308742
HLA-DPA1*02:01-DPB1*14:01	WFGPKEVSTACATAVL	0.24450265	0.050617766
HLA-DPA1*02:01-DPB1*14:01	WGEKRNTIASIAAGVL	0.65261614	0.9937848
HLA-DPA1*02:01-DPB1*14:01	WGQKYMTAVVKLFGPF	0.48618215	0.025379902
HLA-DPA1*02:01-DPB1*14:01	WSETKSGVAPQKMAGA	0.30446678	0.28962752
HLA-DPA1*02:01-DPB1*14:01	WYAKLDEEAENLVATV	0.35485154	0.014531595
HLA-DPA1*02:01-DPB1*14:01	YAARFGESIVNLGDID	0.37705427	0.7604044
HLA-DPA1*02:01-DPB1*14:01	YAHVKMGSNVCGIADS	0.30135232	0.09249295
HLA-DPA1*02:01-DPB1*14:01	YDSKFWEEATPIWITN	0.53541404	0.20818953
HLA-DPA1*02:01-DPB1*14:01	YEDVSTAVQNLQKALK	0.22469765	0.17353754
HLA-DPA1*02:01-DPB1*14:01	YFLPRAYAVAIPLAAG	0.6958821	0.7896368
HLA-DPA1*02:01-DPB1*14:01	YGGEKFATLAELVQYY	0.4354717	0.939147
HLA-DPA1*02:01-DPB1*14:01	YGGKMAAGIGLELYKA	0.40900812	0.14223304
HLA-DPA1*02:01-DPB1*14:01	YHEKNYAAALETFTEG	0.5057956	0.72018874
HLA-DPA1*02:01-DPB1*14:01	YKEKVVPLADIITPNQ	0.2878035	0.77383274
HLA-DPA1*02:01-DPB1*14:01	YKLKLGEIVTTIPTIG	0.5080707	0.29661012
HLA-DPA1*02:01-DPB1*14:01	YKPPKVSLMPATLARA	0.6388393	0.5946531
HLA-DPA1*02:01-DPB1*14:01	YLLKVAELFEKLRKVE	0.52973884	0.03518575
HLA-DPA1*02:01-DPB1*14:01	YMPLTVTNVVVKEGPA	0.23608135	0.06901915
HLA-DPA1*02:01-DPB1*14:01	YPFLLPKSQTTAHELR	0.24476166	0.48857728
HLA-DPA1*02:01-DPB1*14:01	YQKILWIPAGALRLQI	0.56995785	0.017549148
HLA-DPA1*02:01-DPB1*14:01	YSLEPVAVELKSLLGK	0.3390022	0.012185392
HLA-DPA1*02:01-DPB1*14:01	YSPKATSSPLYLAHEV	0.4196743	0.08244234
HLA-DPA1*02:01-DPB1*14:01	YSTKKVSDVLKLFEDG	0.41734403	0.065298766
HLA-DPA1*02:01-DPB1*14:01	YSVKKAPDAEELDKVA	0.30887964	0.61090153
HLA-DPA1*02:01-DPB1*14:01	YVAYSKAATVTGKLVH	0.52698004	0.86890525
HLA-DPA1*02:01-DPB1*14:01	YVGAREAILALDIQDP	0.44725546	0.97400457
HLA-DPA1*02:01-DPB1*14:01	YVGAREALFAFSMEAL	0.42649052	0.22945218
HLA-DPA1*02:01-DPB1*14:01	YVLPRKVITAAVIGSL	0.7176615	0.44456244
HLA-DPA1*02:01-DPB1*14:01	YVRKVAETAVQLFISG	0.6498212	0.38405275
HLA-DPA1*02:01-DPB1*14:01	YWAIKLATNAAVTVLR	0.63789856	0.5995792
HLA-DPA1*02:01-DPB1*14:01	YYAKEVTRVLMVETHN	0.48604256	0.13397655
HLA-DPA1*02:01-DPB1*14:01	YYGTREAVIAQISSHV	0.41794506	0.99839866
