# Supplementary material for: MHCII-peptide presentation: an assessment of the state-of-the-art prediction methods
Source: Front Immunol. 2024 Mar 12;15:1293706. doi: 10.3389/fimmu.2024.1293706 (PMC11027168; doi:10.3389/fimmu.2024.1293706)
Supplement: Supplementary file 2 [file DataSheet_2.zip › output/BERT/pos/16_HLA-DPA1_02_02_DPB1_05_01.csv]

allele	peptide	affinity_pred	mass_pred
HLA-DPA1*02:02-DPB1*05:01	AAALEAMKDYTKAMDV	0.44365895	0.002658153
HLA-DPA1*02:02-DPB1*05:01	AAAQTQVAEYKQLKDT	0.16647758	0.03321706
HLA-DPA1*02:02-DPB1*05:01	AAEILFDEVLTFAKDH	0.66325706	0.4323904
HLA-DPA1*02:02-DPB1*05:01	AAGNTFEMTCKVSSKN	0.38283524	0.027268302
HLA-DPA1*02:02-DPB1*05:01	AAGTLYTYPENWRAFK	0.29241416	0.020356953
HLA-DPA1*02:02-DPB1*05:01	AAIAVLEELKKLPPLP	0.50996274	0.016669396
HLA-DPA1*02:02-DPB1*05:01	AAKDKLSELQLRVRQL	0.45884755	0.22162418
HLA-DPA1*02:02-DPB1*05:01	AAKDKLTELQLRARQL	0.36832893	0.2926485
HLA-DPA1*02:02-DPB1*05:01	AAKQKISEAFVKIPVK	0.7234293	0.91189176
HLA-DPA1*02:02-DPB1*05:01	AALLKSMLNFLKKAIQ	0.70912147	0.002690528
HLA-DPA1*02:02-DPB1*05:01	AALQELLSKGLIKLVS	0.6014551	0.121793844
HLA-DPA1*02:02-DPB1*05:01	AANGVVLATEKKQKSI	0.396475	0.00192481
HLA-DPA1*02:02-DPB1*05:01	AANKELTFLLFSCPHR	0.5998705	0.030610949
HLA-DPA1*02:02-DPB1*05:01	AARHSLSETEKTDNFS	0.15604705	0.09891581
HLA-DPA1*02:02-DPB1*05:01	AAYEVLSDSEKRKQYD	0.33190855	0.07602853
HLA-DPA1*02:02-DPB1*05:01	AAYRAYQNWVKKNGAE	0.47224608	0.19533756
HLA-DPA1*02:02-DPB1*05:01	ADAIKLMNIVNKQKVA	0.5951735	0.081749246
HLA-DPA1*02:02-DPB1*05:01	ADLINNLGTIAKSGTK	0.48186606	0.41018468
HLA-DPA1*02:02-DPB1*05:01	ADLLDYIKALNRNSDR	0.48095956	0.42818388
HLA-DPA1*02:02-DPB1*05:01	ADLQKQVTDLEAEREQ	0.15846199	0.8256211
HLA-DPA1*02:02-DPB1*05:01	ADLRKLAVNMVPFPRL	0.5718969	0.058465254
HLA-DPA1*02:02-DPB1*05:01	ADLVVFHNSLKSYTSQ	0.6552807	0.15562715
HLA-DPA1*02:02-DPB1*05:01	ADSSNLKTHVKTKHSK	0.26872537	0.083563946
HLA-DPA1*02:02-DPB1*05:01	ADVRQGEFVVAMGSPF	0.37850764	0.15496995
HLA-DPA1*02:02-DPB1*05:01	AEAAVIEAMGKAEAER	0.226639	0.3081788
HLA-DPA1*02:02-DPB1*05:01	AEEVELYLEKLKEKRG	0.53610486	0.19226679
HLA-DPA1*02:02-DPB1*05:01	AEIELLPTNDKKKWAR	0.48402324	0.006833172
HLA-DPA1*02:02-DPB1*05:01	AEKGKSKQTECLNYIR	0.41690114	0.020389887
HLA-DPA1*02:02-DPB1*05:01	AEKTKLLIAAQKQKVV	0.56010574	0.1841285
HLA-DPA1*02:02-DPB1*05:01	AELDFLSHNLQKFSRA	0.5645596	0.35443354
HLA-DPA1*02:02-DPB1*05:01	AELDTLNEDSYKDSTL	0.23187403	0.08169833
HLA-DPA1*02:02-DPB1*05:01	AELSQFSEDIKKWKER	0.50357425	0.014728214
HLA-DPA1*02:02-DPB1*05:01	AEVGDVILIHLKNFAT	0.4970939	0.009056061
HLA-DPA1*02:02-DPB1*05:01	AEVSKVAEQVLNAVNK	0.5636549	0.43701273
HLA-DPA1*02:02-DPB1*05:01	AEVYHTLKGVIKDKYG	0.5041463	0.21575539
HLA-DPA1*02:02-DPB1*05:01	AEYLASIFGTEKDKVN	0.5236741	0.124288484
HLA-DPA1*02:02-DPB1*05:01	AFQNVFAPRNKNFNIH	0.29243165	0.04469881
HLA-DPA1*02:02-DPB1*05:01	AFTKEFTTGENFKGPD	0.24339373	0.3676266
HLA-DPA1*02:02-DPB1*05:01	AFYKISTLYYQLGDHE	0.6383802	0.5623988
HLA-DPA1*02:02-DPB1*05:01	AGAGKVTKSAQKAQKA	0.11057636	0.7612692
HLA-DPA1*02:02-DPB1*05:01	AGALQLLLVGDKVPHD	0.3547671	0.039402343
HLA-DPA1*02:02-DPB1*05:01	AGGLKTSSIIIALTDG	0.4882604	0.13532335
HLA-DPA1*02:02-DPB1*05:01	AGRKPLKSGMKELAVF	0.377841	0.014893671
HLA-DPA1*02:02-DPB1*05:01	AGSGELKVTVKGPKGE	0.070213	0.010857374
HLA-DPA1*02:02-DPB1*05:01	AGVRKGDRILEVNHVN	0.43848622	0.94114226
HLA-DPA1*02:02-DPB1*05:01	AHLQTLPVTPNKQKTD	0.2868397	0.014575039
HLA-DPA1*02:02-DPB1*05:01	AIAQGMETNELKYSTN	0.31421426	0.006693223
HLA-DPA1*02:02-DPB1*05:01	AIDLFTDAIKLNPRLA	0.6015886	0.07154755
HLA-DPA1*02:02-DPB1*05:01	AIIDLIKTQEKATPRN	0.42083934	0.013199839
HLA-DPA1*02:02-DPB1*05:01	AKFKEGAEMESSKEDK	0.18323834	0.14765546
HLA-DPA1*02:02-DPB1*05:01	AKKEKEPEYTLLTERG	0.25518495	0.11198127
HLA-DPA1*02:02-DPB1*05:01	AKKQEIIKAYRKLALQ	0.6486129	0.13537727
HLA-DPA1*02:02-DPB1*05:01	ALLKQFDHLNHLNPDK	0.5393879	0.3325704
HLA-DPA1*02:02-DPB1*05:01	ALPSPLVTSGKSVTLL	0.20484613	0.014254871
HLA-DPA1*02:02-DPB1*05:01	ALQELLSKGLIKLVSK	0.6847904	0.8476962
HLA-DPA1*02:02-DPB1*05:01	ALRKTAEDMNLFKTNH	0.5023763	0.04010405
HLA-DPA1*02:02-DPB1*05:01	AMQQMLTESCKNRLIQ	0.39177802	0.002657905
HLA-DPA1*02:02-DPB1*05:01	ANGKTIENFLVVNKER	0.68049896	0.9243616
HLA-DPA1*02:02-DPB1*05:01	ANSMTALIVAVKGGYT	0.47220495	0.013517025
HLA-DPA1*02:02-DPB1*05:01	APDEETLIALLAHAKM	0.485148	0.30250898
HLA-DPA1*02:02-DPB1*05:01	APFSKVITFHKKEPFE	0.62144977	0.6208555
HLA-DPA1*02:02-DPB1*05:01	APGEREELLLLQSTAE	0.18756868	0.6787467
HLA-DPA1*02:02-DPB1*05:01	APGTIVEVWKDSAYPE	0.20818658	0.64509565
HLA-DPA1*02:02-DPB1*05:01	APHSPIKFSEKFQRYS	0.57564205	0.5735883
HLA-DPA1*02:02-DPB1*05:01	APIDRVGQTIERMGSG	0.25457406	0.78683776
HLA-DPA1*02:02-DPB1*05:01	APILNKAGETLDVSVS	0.24853541	0.16596842
HLA-DPA1*02:02-DPB1*05:01	APISAKLVANMLSVAG	0.4952723	0.21596174
HLA-DPA1*02:02-DPB1*05:01	APPEDKVVPSFLPVDQ	0.28207448	0.613397
HLA-DPA1*02:02-DPB1*05:01	APTGDVLLDEALKHVK	0.47430912	0.73896456
HLA-DPA1*02:02-DPB1*05:01	APTLYIFSTVSKMGLE	0.63936	0.52119094
HLA-DPA1*02:02-DPB1*05:01	APVKKIQASTMAFKQM	0.57466674	0.13929977
HLA-DPA1*02:02-DPB1*05:01	APVLKVIVNSLKNMIN	0.63557714	0.24820945
HLA-DPA1*02:02-DPB1*05:01	APYNKINQRILVVDPV	0.38969976	0.6227525
HLA-DPA1*02:02-DPB1*05:01	AQGQKKVEELEGEITT	0.17055811	0.36493295
HLA-DPA1*02:02-DPB1*05:01	AQIESLLNNNKQYMFP	0.3921143	0.001761288
HLA-DPA1*02:02-DPB1*05:01	AQIIECLKENKKQLST	0.5166526	0.00160882
HLA-DPA1*02:02-DPB1*05:01	AQKAKLGQVLIYLDAH	0.62837994	0.04770541
HLA-DPA1*02:02-DPB1*05:01	AQLKAFKDEEKAREAL	0.42792976	0.13862601
HLA-DPA1*02:02-DPB1*05:01	AQQGKEYELVLTDRAS	0.24622081	0.6323576
HLA-DPA1*02:02-DPB1*05:01	ARFTILDSQGKTAAVA	0.34268874	0.15755291
HLA-DPA1*02:02-DPB1*05:01	ARGKVSEIINNAIVHY	0.41520518	0.110395215
HLA-DPA1*02:02-DPB1*05:01	ARIGEPLVLKCKGAPK	0.38226387	0.03145249
HLA-DPA1*02:02-DPB1*05:01	ARLEPFGDVTERKQLR	0.2732831	0.09643918
HLA-DPA1*02:02-DPB1*05:01	ARLVAAKLEPKSFKHT	0.37487996	0.14556018
HLA-DPA1*02:02-DPB1*05:01	ARMQILEDHNKQLESQ	0.3359576	0.05525304
HLA-DPA1*02:02-DPB1*05:01	ASFEAQGALANIAVDK	0.15357272	0.97503316
HLA-DPA1*02:02-DPB1*05:01	ASLLPMLLVLKISRNA	0.5411827	0.002186344
HLA-DPA1*02:02-DPB1*05:01	ASPRHKMKIIKSLQKN	0.53678	0.3189479
HLA-DPA1*02:02-DPB1*05:01	ASPSIHILTEILKGVL	0.6752937	0.007421166
HLA-DPA1*02:02-DPB1*05:01	ASRLLLNNGAKMPILG	0.43148434	0.012022321
HLA-DPA1*02:02-DPB1*05:01	ASTKVEVDMEKAESLQ	0.19725193	0.043954924
HLA-DPA1*02:02-DPB1*05:01	ASVDSGSSEEQGGSSR	0.006811631	0.015524385
HLA-DPA1*02:02-DPB1*05:01	ATEEKESNDLLLIRKN	0.46714926	0.13428764
HLA-DPA1*02:02-DPB1*05:01	ATKQRAQEALLQLSQV	0.39869118	0.04167831
HLA-DPA1*02:02-DPB1*05:01	ATYKILETNSLKRIME	0.6348856	0.07173345
HLA-DPA1*02:02-DPB1*05:01	AVAQALEVIPRTLIQN	0.27242714	0.020189703
HLA-DPA1*02:02-DPB1*05:01	AVEKEFEPLLNWMKDK	0.67649466	0.2930127
HLA-DPA1*02:02-DPB1*05:01	AVGVIKAVDKKAAGAG	0.333084	0.5092327
HLA-DPA1*02:02-DPB1*05:01	AVKEKSSEALEFMKRD	0.51358616	0.08891935
HLA-DPA1*02:02-DPB1*05:01	AVMIVMVPSLIKQQVL	0.6248049	0.004772837
HLA-DPA1*02:02-DPB1*05:01	AVQKLYEHIVADDRFT	0.49412763	0.6940113
HLA-DPA1*02:02-DPB1*05:01	AYDGKDYIALNEDLSS	0.22133431	0.65806115
HLA-DPA1*02:02-DPB1*05:01	AYVLNIVRFLEKYKDS	0.6967897	0.07564557
HLA-DPA1*02:02-DPB1*05:01	CGTRKSNLLLNFQGGF	0.56013334	0.001519788
HLA-DPA1*02:02-DPB1*05:01	CLEQALQDVPKERHAG	0.31334895	0.000885554
HLA-DPA1*02:02-DPB1*05:01	CSFQILKPSEKKAKYQ	0.5953092	0.001276789
HLA-DPA1*02:02-DPB1*05:01	CSVKIHSAALSFLKEN	0.6873425	0.005859868
HLA-DPA1*02:02-DPB1*05:01	DAAKPLEVLLLEKNRS	0.4938999	0.47034854
HLA-DPA1*02:02-DPB1*05:01	DADLVVFHNSLKSYTS	0.68188393	0.17644218
HLA-DPA1*02:02-DPB1*05:01	DAEKRGLDLQGFLNDL	0.519231	0.5842638
HLA-DPA1*02:02-DPB1*05:01	DAGENTALLEAGRSDS	0.031217303	0.015754309
HLA-DPA1*02:02-DPB1*05:01	DAGTPKDFTYCISFNK	0.53806525	0.004902847
HLA-DPA1*02:02-DPB1*05:01	DAKSKEFAQIIKIGRT	0.6054321	0.3486889
HLA-DPA1*02:02-DPB1*05:01	DALCVLAQTVKDSRTV	0.4114846	0.003720986
HLA-DPA1*02:02-DPB1*05:01	DALSQLMNGPIRKKLK	0.5155543	0.003038073
HLA-DPA1*02:02-DPB1*05:01	DALVIFQLYEKIKVPV	0.6165233	0.040689055
HLA-DPA1*02:02-DPB1*05:01	DDEGASMLILLDNAKS	0.48619965	0.006787463
HLA-DPA1*02:02-DPB1*05:01	DDERKGANLLLSASPD	0.34727937	0.38050097
HLA-DPA1*02:02-DPB1*05:01	DDLKRKLSEKLDSTDF	0.3318019	0.05990119
HLA-DPA1*02:02-DPB1*05:01	DDMQEFTKFPTKTGRR	0.42984402	0.036401834
HLA-DPA1*02:02-DPB1*05:01	DDNVSFRWEALGNTLS	0.24508654	0.39752167
HLA-DPA1*02:02-DPB1*05:01	DDSMRVLYYMEKELAN	0.57630694	0.025948917
HLA-DPA1*02:02-DPB1*05:01	DDVGKNVHELEKSKRA	0.26471254	0.10834259
HLA-DPA1*02:02-DPB1*05:01	DDVGKSVHELEKSKRA	0.297217	0.2889833
HLA-DPA1*02:02-DPB1*05:01	DDVSLQVFMDHLKKLA	0.74496615	0.01953797
HLA-DPA1*02:02-DPB1*05:01	DDYIEQTLVTVAAAGK	0.37472728	0.024049204
HLA-DPA1*02:02-DPB1*05:01	DEDSLSSAYIQRVNTE	0.13653451	0.7316357
HLA-DPA1*02:02-DPB1*05:01	DEEKMEIQEIQLKEAK	0.4571019	0.025920063
HLA-DPA1*02:02-DPB1*05:01	DEYLKQVIDVLETDKH	0.30953887	0.05154544
HLA-DPA1*02:02-DPB1*05:01	DFDEKEYQELNELQKK	0.4735228	0.25903317
HLA-DPA1*02:02-DPB1*05:01	DFDPVHGDVIKHYKIR	0.24933569	0.35601968
HLA-DPA1*02:02-DPB1*05:01	DFQMSPYAEYPKNPRS	0.2995729	0.20768261
HLA-DPA1*02:02-DPB1*05:01	DFVLSVLSDQPKAGPG	0.39348972	0.059605163
HLA-DPA1*02:02-DPB1*05:01	DGDEIFHVDMAKKETV	0.31052148	0.38402334
HLA-DPA1*02:02-DPB1*05:01	DGHMKVFSLIQQAVTR	0.57404524	0.41852444
HLA-DPA1*02:02-DPB1*05:01	DGKMIGFLTEDKKKWN	0.6004772	0.006339748
HLA-DPA1*02:02-DPB1*05:01	DGKTKGYIFLEYASPA	0.57145554	0.22263035
HLA-DPA1*02:02-DPB1*05:01	DGLFQILGDNGKEIRK	0.39446816	0.03531978
HLA-DPA1*02:02-DPB1*05:01	DGRCHLEDNLYKRSNE	0.2684435	0.00361754
HLA-DPA1*02:02-DPB1*05:01	DGRINLFRADHKEAVR	0.4590279	0.43037748
HLA-DPA1*02:02-DPB1*05:01	DGRTLSDYNIQKESTL	0.25476152	0.502107
HLA-DPA1*02:02-DPB1*05:01	DGTFQKWAAVVVPSGQ	0.24181007	0.88599586
HLA-DPA1*02:02-DPB1*05:01	DGVTYSTECELKKARC	0.3570805	0.001757882
HLA-DPA1*02:02-DPB1*05:01	DHLFLSLTEQRKDQKK	0.6304243	0.082395
HLA-DPA1*02:02-DPB1*05:01	DHRQRVLQAAAKNIRV	0.36988938	0.95226705
HLA-DPA1*02:02-DPB1*05:01	DHYLRQQEILEKHKLI	0.4586454	0.13062748
HLA-DPA1*02:02-DPB1*05:01	DIFAKFSAYIKNSNPA	0.6278125	0.31681976
HLA-DPA1*02:02-DPB1*05:01	DIFAKFSAYIKNSRPE	0.63655573	0.5783315
HLA-DPA1*02:02-DPB1*05:01	DIFGPLEEDVKQGTFS	0.33572143	0.06035451
HLA-DPA1*02:02-DPB1*05:01	DKATVLTTERKKRGKT	0.34843668	0.15708882
HLA-DPA1*02:02-DPB1*05:01	DKELEAFREELKHFEA	0.5882219	0.0421002
HLA-DPA1*02:02-DPB1*05:01	DKLHKEVSTVRAANSE	0.2341107	0.16512538
HLA-DPA1*02:02-DPB1*05:01	DLDVVFASSSKCGKDK	0.3487907	0.10381911
HLA-DPA1*02:02-DPB1*05:01	DLFQKILVPIQQVLKE	0.6624073	0.17767337
HLA-DPA1*02:02-DPB1*05:01	DLGFQKEADSLLSVTK	0.61665255	0.014866769
HLA-DPA1*02:02-DPB1*05:01	DLHSVMLEYTKDARSD	0.4311606	0.10546086
HLA-DPA1*02:02-DPB1*05:01	DLKRKLSEKLDSTDFT	0.37221223	0.103060685
HLA-DPA1*02:02-DPB1*05:01	DLRRLTPLKPVKKKKH	0.56527495	0.08769963
HLA-DPA1*02:02-DPB1*05:01	DLSKPMGAQTKERKLK	0.27299488	0.04623113
HLA-DPA1*02:02-DPB1*05:01	DLVQVLGTPGKKGTSL	0.43638954	0.002686281
HLA-DPA1*02:02-DPB1*05:01	DLWERLYVEAKDQNGK	0.3454841	0.92093194
HLA-DPA1*02:02-DPB1*05:01	DLYATVKDFEKTPNST	0.39716774	0.06853224
HLA-DPA1*02:02-DPB1*05:01	DMARLLEQWEKDDDIE	0.21695437	0.009800139
HLA-DPA1*02:02-DPB1*05:01	DMFQLHISCKDSKVVR	0.38195658	0.008029087
HLA-DPA1*02:02-DPB1*05:01	DNEGCPVEALVKDNGN	0.11394658	0.002628943
HLA-DPA1*02:02-DPB1*05:01	DNGVLVLEPARKEHSG	0.54510814	0.8139737
HLA-DPA1*02:02-DPB1*05:01	DNIAIFTEVQKRSQKE	0.658763	0.6787736
HLA-DPA1*02:02-DPB1*05:01	DNIGILGNFEKHPKEL	0.39641187	0.004174757
HLA-DPA1*02:02-DPB1*05:01	DNLARQMIMKDKNWHD	0.2841534	0.008211937
HLA-DPA1*02:02-DPB1*05:01	DNLNDLNNELQKKQKA	0.2624315	0.003998347
HLA-DPA1*02:02-DPB1*05:01	DNLNLLKAITEKEKIE	0.47229192	0.1867876
HLA-DPA1*02:02-DPB1*05:01	DNMIASGQLDESIREN	0.098470144	0.46638927
HLA-DPA1*02:02-DPB1*05:01	DNNTLVFIVDVKANKH	0.4979023	0.7248026
HLA-DPA1*02:02-DPB1*05:01	DNQVSQLTSELKFIKN	0.66740155	0.007189002
HLA-DPA1*02:02-DPB1*05:01	DNSLLFMETSAKTSMN	0.58083546	0.109497145
HLA-DPA1*02:02-DPB1*05:01	DPAAIIHDFEKGMTAY	0.3283331	0.024507973
HLA-DPA1*02:02-DPB1*05:01	DPETQVVLINAVKDVA	0.44926104	0.5721471
HLA-DPA1*02:02-DPB1*05:01	DPGWLKTFNDYFRDKT	0.4175676	0.19076143
HLA-DPA1*02:02-DPB1*05:01	DPLNPIKQDVKKGKLR	0.34417382	0.41503587
HLA-DPA1*02:02-DPB1*05:01	DPQKTLQTMQNFQKEN	0.5347986	0.08298725
HLA-DPA1*02:02-DPB1*05:01	DPQLSLISAMIKNLKE	0.68922675	0.2972189
HLA-DPA1*02:02-DPB1*05:01	DQALHSFSEAKKLCSK	0.59876317	0.009748205
HLA-DPA1*02:02-DPB1*05:01	DQANTLVDLSKMQNVM	0.35623217	0.015516487
HLA-DPA1*02:02-DPB1*05:01	DQDFYSLLGVSKTASS	0.45689997	0.004022613
HLA-DPA1*02:02-DPB1*05:01	DQTVRVWVVATKECKA	0.45174342	0.66787493
HLA-DPA1*02:02-DPB1*05:01	DQWLTTMLLRIKKTIQ	0.6667694	0.041033704
HLA-DPA1*02:02-DPB1*05:01	DRAMLALTSTLNKLIK	0.67257065	0.073299095
HLA-DPA1*02:02-DPB1*05:01	DRGMQLMHANAQRTDA	0.09266427	0.8860313
HLA-DPA1*02:02-DPB1*05:01	DRKESLDVYELDAKQG	0.33414283	0.0713609
HLA-DPA1*02:02-DPB1*05:01	DRLLVPQVAIKKDFTN	0.41549796	0.06501513
HLA-DPA1*02:02-DPB1*05:01	DRLVKEYTVLKQATEN	0.6023857	0.6161424
HLA-DPA1*02:02-DPB1*05:01	DSDILFTLPNLSKKES	0.6785002	0.31070402
HLA-DPA1*02:02-DPB1*05:01	DSDPAAIIHDFEKGMT	0.24693885	0.01104901
HLA-DPA1*02:02-DPB1*05:01	DSGIIPMEFVNKMKKE	0.58166474	0.11196087
HLA-DPA1*02:02-DPB1*05:01	DSIKSFTVSLHKENKK	0.71336734	0.9173586
HLA-DPA1*02:02-DPB1*05:01	DSIQRAGDNILAVLKH	0.66076905	0.3570619
HLA-DPA1*02:02-DPB1*05:01	DTAEKFYQKLLELEKH	0.63858026	0.448335
HLA-DPA1*02:02-DPB1*05:01	DTATRVQSQLQAMQEN	0.12076024	0.03034373
HLA-DPA1*02:02-DPB1*05:01	DTGAALLAESRAEKNR	0.16191882	0.4753317
HLA-DPA1*02:02-DPB1*05:01	DTKNKDGVLVDEFGLP	0.2672459	0.04106657
HLA-DPA1*02:02-DPB1*05:01	DTLDLLIGEDKEAGTE	0.28287134	0.003619165
HLA-DPA1*02:02-DPB1*05:01	DTLIEILASRTNKEIR	0.393712	0.3338931
HLA-DPA1*02:02-DPB1*05:01	DTRPKVSSLLNRMANY	0.5834567	0.019979948
HLA-DPA1*02:02-DPB1*05:01	DTVLKVLEILGKKFPV	0.63508254	0.005089327
HLA-DPA1*02:02-DPB1*05:01	DVGKSVHELEKSKRAL	0.29550448	0.14773332
HLA-DPA1*02:02-DPB1*05:01	DVMVKDLQKLLPFNPQ	0.5248409	0.016317295
HLA-DPA1*02:02-DPB1*05:01	DVRTFSNEAKQQKRPF	0.40843433	0.19535084
HLA-DPA1*02:02-DPB1*05:01	DVYFPQISSVKDRKKA	0.36741287	0.005165909
HLA-DPA1*02:02-DPB1*05:01	DWIKQYETLAEMVVPR	0.5183614	0.48080605
HLA-DPA1*02:02-DPB1*05:01	DYEKLASDLLEWIRRT	0.6472656	0.1351656
HLA-DPA1*02:02-DPB1*05:01	DYGTTFVTAWKNTHNY	0.42777413	0.080866985
HLA-DPA1*02:02-DPB1*05:01	DYSKPIQGQQKKPFEE	0.21618849	0.011993553
HLA-DPA1*02:02-DPB1*05:01	EAARTQQLLLATLQEA	0.2773143	0.030184085
HLA-DPA1*02:02-DPB1*05:01	EAARVAEQLRAYLEGE	0.36684462	0.038099594
HLA-DPA1*02:02-DPB1*05:01	EAHLLPILPKDKKEVE	0.4629759	0.007508169
HLA-DPA1*02:02-DPB1*05:01	EAISQQLHVLRKEVKQ	0.5362543	0.08838526
HLA-DPA1*02:02-DPB1*05:01	EALEHLCTYEKQICDK	0.39422226	0.006949398
HLA-DPA1*02:02-DPB1*05:01	EALVPLVADHKCSSPE	0.20092767	0.004720895
HLA-DPA1*02:02-DPB1*05:01	EARMQILEDHNKQLES	0.39609438	0.02026992
HLA-DPA1*02:02-DPB1*05:01	EAYEVLSDEVKRKQYD	0.41043577	0.12180905
HLA-DPA1*02:02-DPB1*05:01	EDESKWVEELMKMHTA	0.48039043	0.006389166
HLA-DPA1*02:02-DPB1*05:01	EDFDSLLQSAKKKSIR	0.6425715	0.010851031
HLA-DPA1*02:02-DPB1*05:01	EDGRTLSDYNIQKEST	0.2089286	0.5799871
HLA-DPA1*02:02-DPB1*05:01	EDHRQRVLQAAAKNIR	0.33497533	0.99287146
HLA-DPA1*02:02-DPB1*05:01	EDIVEVINENVKKSRR	0.55307263	0.016279733
HLA-DPA1*02:02-DPB1*05:01	EDLAKAIELSLKEQRQ	0.5367276	0.08859007
HLA-DPA1*02:02-DPB1*05:01	EDLFQKILVPIQQVLK	0.6570732	0.11405422
HLA-DPA1*02:02-DPB1*05:01	EDLFSSLKGYGKRVAD	0.5300604	0.004607802
HLA-DPA1*02:02-DPB1*05:01	EDLKKGHQKLEEMVTR	0.41504526	0.030932676
HLA-DPA1*02:02-DPB1*05:01	EDNLLVLTVATKETEG	0.47303566	0.041448087
HLA-DPA1*02:02-DPB1*05:01	EDNYVIMTTAHKEKYK	0.52774936	0.5413797
HLA-DPA1*02:02-DPB1*05:01	EDSKSIATEIILEIKK	0.60069203	0.22983101
HLA-DPA1*02:02-DPB1*05:01	EDVMRMLVDLAKSRGV	0.48736638	0.035909154
HLA-DPA1*02:02-DPB1*05:01	EDYAETVHQLSKTSRA	0.3030604	0.010437419
HLA-DPA1*02:02-DPB1*05:01	EEAARTQQLLLATLQE	0.2723445	0.0711145
HLA-DPA1*02:02-DPB1*05:01	EEDILLLQRTQKTVRA	0.4178763	0.013720026
HLA-DPA1*02:02-DPB1*05:01	EEGEKVVSLFVGVAVH	0.49587652	0.030556995
HLA-DPA1*02:02-DPB1*05:01	EEHRKQGEDFSRTFND	0.3553538	0.4384308
HLA-DPA1*02:02-DPB1*05:01	EEILKALDAAFYKTFK	0.69059855	0.035732586
HLA-DPA1*02:02-DPB1*05:01	EEIVELMRDVSKEDHS	0.34043935	0.00743024
HLA-DPA1*02:02-DPB1*05:01	EEKLNILNNNYKILQA	0.59000045	0.016213901
HLA-DPA1*02:02-DPB1*05:01	EELKEYENIIALQENE	0.5631038	0.11805651
HLA-DPA1*02:02-DPB1*05:01	EELLKLIAVLEKETAQ	0.6124767	0.008942755
HLA-DPA1*02:02-DPB1*05:01	EERQFFEIQSKEAKER	0.5577433	0.47220922
HLA-DPA1*02:02-DPB1*05:01	EETFSTLKNWVKELRQ	0.60448825	0.008713868
HLA-DPA1*02:02-DPB1*05:01	EEVLRQLQTLAPKGVN	0.3051825	0.059422392
HLA-DPA1*02:02-DPB1*05:01	EEVVDIFQVVKALRKA	0.6762649	0.02129876
HLA-DPA1*02:02-DPB1*05:01	EFDGKSLVSVTKEGLE	0.35573107	0.16262655
HLA-DPA1*02:02-DPB1*05:01	EFEGKTLVSVTKEGLE	0.42146248	0.44711113
HLA-DPA1*02:02-DPB1*05:01	EFGNTLEDKARELISR	0.23387393	0.010188146
HLA-DPA1*02:02-DPB1*05:01	EFGRFASFEAQGALAN	0.24295336	0.85312736
HLA-DPA1*02:02-DPB1*05:01	EFSSVLAAQLKHHSEN	0.55139345	0.024939429
HLA-DPA1*02:02-DPB1*05:01	EGEVTKENLLDFIKHN	0.5695021	0.16892062
HLA-DPA1*02:02-DPB1*05:01	EGHDKVLSILLKHKKA	0.66648656	0.044865996
HLA-DPA1*02:02-DPB1*05:01	EGIDLLLQVLKGTKDN	0.543782	0.10265064
HLA-DPA1*02:02-DPB1*05:01	EGIGVFQQSSKQSLFD	0.41012013	0.013728565
HLA-DPA1*02:02-DPB1*05:01	EGLMYLQENSAKVSAQ	0.46127275	0.015593313
HLA-DPA1*02:02-DPB1*05:01	EGNMDSFMAQVKSLAQ	0.50860816	0.004153936
HLA-DPA1*02:02-DPB1*05:01	EGPEKTRSQLLIMDRA	0.3674548	0.23747006
HLA-DPA1*02:02-DPB1*05:01	EGRTKELGYTVKKHLQ	0.48155224	0.3608157
HLA-DPA1*02:02-DPB1*05:01	EHALLAYTLGVKQLIV	0.6098815	0.14603347
HLA-DPA1*02:02-DPB1*05:01	EHGLIFMETSAKTACN	0.4763855	0.04725491
HLA-DPA1*02:02-DPB1*05:01	EHGLIFMETSAKTASN	0.5350513	0.27443916
HLA-DPA1*02:02-DPB1*05:01	EIIYAFINIGKEVRQL	0.6046337	0.021103311
HLA-DPA1*02:02-DPB1*05:01	EILFDEVLTFAKDHVK	0.6655219	0.44038838
HLA-DPA1*02:02-DPB1*05:01	EIQRVFEGPYKEYHEE	0.33883744	0.5411543
HLA-DPA1*02:02-DPB1*05:01	EISQVFEIALKRNLPV	0.6427266	0.44287834
HLA-DPA1*02:02-DPB1*05:01	EIYKAFSSEMAKRSKM	0.6126787	0.078833655
HLA-DPA1*02:02-DPB1*05:01	EKEFEPLLNWMKDKAL	0.60305464	0.063354805
HLA-DPA1*02:02-DPB1*05:01	EKHLFNLKFAAKELSR	0.58865446	0.60747254
HLA-DPA1*02:02-DPB1*05:01	EKLETLRNQGKRNKDE	0.3165868	0.034766175
HLA-DPA1*02:02-DPB1*05:01	EKLLAVIEEQHKEIHQ	0.5185648	0.013351001
HLA-DPA1*02:02-DPB1*05:01	EKLLKYLEAVEKVKRT	0.7320278	0.15450022
HLA-DPA1*02:02-DPB1*05:01	EKLQWLLDESFKGDKI	0.48484975	0.12910274
HLA-DPA1*02:02-DPB1*05:01	EKTKLLIAAQKQKVVE	0.56479657	0.44753885
HLA-DPA1*02:02-DPB1*05:01	ELHPYLHNMKKRDPPS	0.39003807	0.011035637
HLA-DPA1*02:02-DPB1*05:01	ELIDVLVNNAKTHGDT	0.32098153	0.2176322
HLA-DPA1*02:02-DPB1*05:01	ELIERIPELNKVARAA	0.4489573	0.6594804
HLA-DPA1*02:02-DPB1*05:01	ELLKLIAVLEKETAQL	0.6173943	0.007578538
HLA-DPA1*02:02-DPB1*05:01	ELQKKLSLLIDSFQNN	0.6184898	0.026404032
HLA-DPA1*02:02-DPB1*05:01	EMTLKQFLDYFKTEHK	0.6821939	0.008992397
HLA-DPA1*02:02-DPB1*05:01	ENAAALEELLKEYHSK	0.45397106	0.042530112
HLA-DPA1*02:02-DPB1*05:01	ENIIALQENELKKKAD	0.56703347	0.24548146
HLA-DPA1*02:02-DPB1*05:01	ENMAPANSEATKEAKE	0.06140295	0.008282156
HLA-DPA1*02:02-DPB1*05:01	ENMIQTYSNGSTKDRK	0.3056045	0.00245583
HLA-DPA1*02:02-DPB1*05:01	ENVRKTEESVLKVEVD	0.4019709	0.50520164
HLA-DPA1*02:02-DPB1*05:01	EPAFRFLVDSSKKEPR	0.50184083	0.7056865
HLA-DPA1*02:02-DPB1*05:01	EPDDKLFILNTQSKDA	0.4631026	0.6486305
HLA-DPA1*02:02-DPB1*05:01	EPKLDLLLEKTKELQK	0.547807	0.16749091
HLA-DPA1*02:02-DPB1*05:01	EPNKEGDFVLRFFSEK	0.58450514	0.53051955
HLA-DPA1*02:02-DPB1*05:01	EPNSLRLLIQQNKNVI	0.42661446	0.16244912
HLA-DPA1*02:02-DPB1*05:01	EPVDDKSATLLQLITK	0.48504367	0.2750061
HLA-DPA1*02:02-DPB1*05:01	EQFNEFRDLNKDGKLD	0.35938406	0.65365833
HLA-DPA1*02:02-DPB1*05:01	EQGPREQEPELSFLKQ	0.2645005	0.027378032
HLA-DPA1*02:02-DPB1*05:01	EQHIQTIKSKSKDGRP	0.29994404	0.01761556
HLA-DPA1*02:02-DPB1*05:01	EQHQKLWEEQLAAAKA	0.4577597	0.3262559
HLA-DPA1*02:02-DPB1*05:01	EQHSDIVKFVVKDSSK	0.5129708	0.023614146
HLA-DPA1*02:02-DPB1*05:01	EQILATLKGHTKKVTS	0.61666363	0.007837182
HLA-DPA1*02:02-DPB1*05:01	EQKAKIAEQVASFQEE	0.44583088	0.32049888
HLA-DPA1*02:02-DPB1*05:01	EQKERKTTEMQSPMQP	0.1267462	0.004785131
HLA-DPA1*02:02-DPB1*05:01	EQKLIPTKTDKKKAEK	0.31389987	0.016474802
HLA-DPA1*02:02-DPB1*05:01	EQMAKKAEAFQLYQEA	0.6007204	0.0135275
HLA-DPA1*02:02-DPB1*05:01	EQSQALAQSIKDPGPT	0.16047819	0.034019917
HLA-DPA1*02:02-DPB1*05:01	EQYTALSNMPKKSSVV	0.5160739	0.004719977
HLA-DPA1*02:02-DPB1*05:01	ERGQKISEQIVIGTPG	0.30337557	0.75586176
HLA-DPA1*02:02-DPB1*05:01	ERLEKWLQLMLMWHPR	0.5038288	0.013875556
HLA-DPA1*02:02-DPB1*05:01	ESALLFDAEKSSASSK	0.45625457	0.008238493
HLA-DPA1*02:02-DPB1*05:01	ESHAEIIQEKEKQLQE	0.22086558	0.020653442
HLA-DPA1*02:02-DPB1*05:01	ESKIYLLVKEEKRYAD	0.5927582	0.016353711
HLA-DPA1*02:02-DPB1*05:01	ESLDVYELDAKQGRWY	0.27656415	0.00378969
HLA-DPA1*02:02-DPB1*05:01	ESNVLHEKSKGKTREG	0.22228129	0.022432672
HLA-DPA1*02:02-DPB1*05:01	ESVKMSTYLVAFIVGE	0.6503928	0.004361833
HLA-DPA1*02:02-DPB1*05:01	ETLLRLSSPLHFVNTH	0.6379594	0.47872955
HLA-DPA1*02:02-DPB1*05:01	EVAAMLKSELRKQKAD	0.40339056	0.10035463
HLA-DPA1*02:02-DPB1*05:01	EVGDTQVVVFKHEKED	0.1674846	0.0475086
HLA-DPA1*02:02-DPB1*05:01	EVIDVMQENITKVIER	0.31429335	0.09147245
HLA-DPA1*02:02-DPB1*05:01	EVIQLNIQWMEKNLKS	0.5768107	0.010265065
HLA-DPA1*02:02-DPB1*05:01	EVLQKPFICHRKTKGG	0.3641812	0.028436694
HLA-DPA1*02:02-DPB1*05:01	EVQYLLNKAKFTKPRP	0.500623	0.2332438
HLA-DPA1*02:02-DPB1*05:01	EVSELLGTYEKAKQKD	0.4973653	0.01941587
HLA-DPA1*02:02-DPB1*05:01	EVSKVAEQVLNAVNKG	0.5738057	0.7313982
HLA-DPA1*02:02-DPB1*05:01	EVWMGYYNNSTKVAVK	0.41683254	0.017233545
HLA-DPA1*02:02-DPB1*05:01	EWLRRYLENGKETLQR	0.32095528	0.086217895
HLA-DPA1*02:02-DPB1*05:01	EWLRRYLENGKKTLQR	0.5164973	0.037940837
HLA-DPA1*02:02-DPB1*05:01	EYEEALKMAVKQGNQL	0.42522392	0.008379729
HLA-DPA1*02:02-DPB1*05:01	FANNILTDELFKRTIQ	0.5497326	0.68985915
HLA-DPA1*02:02-DPB1*05:01	FAYEVLSNPEKRELYD	0.47205618	0.3569339
HLA-DPA1*02:02-DPB1*05:01	FCGSKKPEPVLATGSR	0.15627402	0.003730986
HLA-DPA1*02:02-DPB1*05:01	FEAHIIDMLAKASKIE	0.48959163	0.054873776
HLA-DPA1*02:02-DPB1*05:01	FEDMQVLVSREKQRPK	0.4189968	0.005874092
HLA-DPA1*02:02-DPB1*05:01	FEPNKEGDFVLRFFSE	0.5335552	0.056813616
HLA-DPA1*02:02-DPB1*05:01	FEPVQTLLLSSKKGNR	0.67099637	0.020913959
HLA-DPA1*02:02-DPB1*05:01	FGYFEVTHDITKYSKA	0.4550911	0.008899527
HLA-DPA1*02:02-DPB1*05:01	FILQPLGMGPKNFIHG	0.41802338	0.005189618
HLA-DPA1*02:02-DPB1*05:01	FNRLEVQADVQKERYS	0.4016902	0.014943729
HLA-DPA1*02:02-DPB1*05:01	FPGPFEEEMKGIAAVT	0.14158525	0.020654716
HLA-DPA1*02:02-DPB1*05:01	FPRKVESELIKPINPR	0.43241835	0.9599396
HLA-DPA1*02:02-DPB1*05:01	FRCNSLSTLEKNDVVQ	0.42273095	0.001275219
HLA-DPA1*02:02-DPB1*05:01	FRLMLEFVSNIAKTFE	0.5686049	0.003274571
HLA-DPA1*02:02-DPB1*05:01	FTMKTLEIQGKRVKLQ	0.5430681	0.007631913
HLA-DPA1*02:02-DPB1*05:01	FVSDVLLVPEKCQFFH	0.45900658	0.006905675
HLA-DPA1*02:02-DPB1*05:01	FYGNKTSVQFQNFSPT	0.39163312	0.21458685
HLA-DPA1*02:02-DPB1*05:01	FYVKSFVMNFKNNNSK	0.67234504	0.35365638
HLA-DPA1*02:02-DPB1*05:01	GALELWRTSDLGKSFK	0.50174654	0.7267467
HLA-DPA1*02:02-DPB1*05:01	GALVLGSSLKQHRTTR	0.608702	0.018372642
HLA-DPA1*02:02-DPB1*05:01	GAMELQVQTGKDAPSN	0.13619903	0.010286041
HLA-DPA1*02:02-DPB1*05:01	GAMTSLGSYNKYKYNS	0.44560397	0.005571818
HLA-DPA1*02:02-DPB1*05:01	GATGAIMTTETTKTAR	0.120849036	0.05863034
HLA-DPA1*02:02-DPB1*05:01	GDDEDSLSSAYIQRVN	0.10957525	0.45292664
HLA-DPA1*02:02-DPB1*05:01	GDGTFQKWAAVMVPSG	0.3154773	0.97655743
HLA-DPA1*02:02-DPB1*05:01	GDGTFQKWAAVVVPSG	0.2243289	0.9869429
HLA-DPA1*02:02-DPB1*05:01	GDLDVVFASSSKCGKD	0.3705226	0.12635112
HLA-DPA1*02:02-DPB1*05:01	GDLLVTLQSLSRQGEK	0.55767846	0.07208815
HLA-DPA1*02:02-DPB1*05:01	GDLVQVLGTPGKKGTS	0.47383064	0.002807525
HLA-DPA1*02:02-DPB1*05:01	GDRGLVLKSRAKHHAI	0.34911555	0.009801593
HLA-DPA1*02:02-DPB1*05:01	GDRSPVKTYPKDPYQE	0.09284566	0.06700451
HLA-DPA1*02:02-DPB1*05:01	GDTGVIHVVEKEEDLQ	0.07726133	0.58670557
HLA-DPA1*02:02-DPB1*05:01	GDVFQKFIESDKFTRF	0.61670655	0.042267896
HLA-DPA1*02:02-DPB1*05:01	GDVLTIVAVTKDPNWY	0.40252286	0.03349782
HLA-DPA1*02:02-DPB1*05:01	GDVLVLRNLTKVYRGQ	0.59736836	0.0587691
HLA-DPA1*02:02-DPB1*05:01	GEFEKELEGILLPSDR	0.4513139	0.047303148
HLA-DPA1*02:02-DPB1*05:01	GEFKKYLEVVLNTLQQ	0.6117965	0.018766766
HLA-DPA1*02:02-DPB1*05:01	GEKGKESEKELALVKR	0.30859515	0.61698526
HLA-DPA1*02:02-DPB1*05:01	GEKLGTLLPLQKVYPG	0.4630607	0.24026147
HLA-DPA1*02:02-DPB1*05:01	GELKIESKIEEMVEPL	0.41574785	0.42181134
HLA-DPA1*02:02-DPB1*05:01	GELTKKDVKLAKFIEK	0.6613104	0.12528515
HLA-DPA1*02:02-DPB1*05:01	GENTVFVDTKKLPIIK	0.46575814	0.29932633
HLA-DPA1*02:02-DPB1*05:01	GESDMTFICVARNPVS	0.23506042	0.18686163
HLA-DPA1*02:02-DPB1*05:01	GESLPFGDNSFKDSRH	0.19592613	0.11335008
HLA-DPA1*02:02-DPB1*05:01	GEVQRLREENKQFKEE	0.25056216	0.07918703
HLA-DPA1*02:02-DPB1*05:01	GEYEEALKMAVKQGNQ	0.41419888	0.007781665
HLA-DPA1*02:02-DPB1*05:01	GFDKAYVVLGQFLVLK	0.66306055	0.29979283
HLA-DPA1*02:02-DPB1*05:01	GFQKEADSLLSVTKLS	0.6584341	0.012962721
HLA-DPA1*02:02-DPB1*05:01	GGLAIALQAYSKRLLR	0.675428	0.019161502
HLA-DPA1*02:02-DPB1*05:01	GHLTRAVEPLRTFSVL	0.47899258	0.05627457
HLA-DPA1*02:02-DPB1*05:01	GHPKVYINLDKETKTG	0.31182778	0.35775477
HLA-DPA1*02:02-DPB1*05:01	GICMTFLHNAGKFDAQ	0.5019155	0.001579515
HLA-DPA1*02:02-DPB1*05:01	GIGLELYKAIQRGTIK	0.5774232	0.2918257
HLA-DPA1*02:02-DPB1*05:01	GIGVFQQSSKQSLFDS	0.41566882	0.03165454
HLA-DPA1*02:02-DPB1*05:01	GILDVMQIFGRAGRPQ	0.24309258	0.1096527
HLA-DPA1*02:02-DPB1*05:01	GILLQLFGGTRKDFSH	0.6469058	0.006780435
HLA-DPA1*02:02-DPB1*05:01	GIVQVFWGLDKKLAQR	0.6469006	0.08066575
HLA-DPA1*02:02-DPB1*05:01	GKSERSSSGLLEWESK	0.18353698	0.018271934
HLA-DPA1*02:02-DPB1*05:01	GKTIENFLVVNKERIF	0.6637064	0.40197867
HLA-DPA1*02:02-DPB1*05:01	GLEMKSIGSPVKVGKM	0.3701011	0.008276822
HLA-DPA1*02:02-DPB1*05:01	GLFQRWTELLQDPSTA	0.28371918	0.114870146
HLA-DPA1*02:02-DPB1*05:01	GLKNKKGAKQQKFIKA	0.36484256	0.07821858
HLA-DPA1*02:02-DPB1*05:01	GLLGLLLAQLRKQAKI	0.62083435	0.002469877
HLA-DPA1*02:02-DPB1*05:01	GLLLTLQPEQKFQKVK	0.6721212	0.019720787
HLA-DPA1*02:02-DPB1*05:01	GLSSDLKVSCKAWNIY	0.376252	0.001100376
HLA-DPA1*02:02-DPB1*05:01	GLVQLSSDLSKKSSDD	0.4353383	0.018438656
HLA-DPA1*02:02-DPB1*05:01	GNKVKAEPAKIEAFRA	0.4206768	0.08875005
HLA-DPA1*02:02-DPB1*05:01	GNLKGLENWLLKSEKS	0.58268774	0.034578897
HLA-DPA1*02:02-DPB1*05:01	GNPRLWYAALLSFTSA	0.4659703	0.016985282
HLA-DPA1*02:02-DPB1*05:01	GNSLAKIQTVGKNRQR	0.45750633	0.044841934
HLA-DPA1*02:02-DPB1*05:01	GPEAVKGQTLLAVAKS	0.4483852	0.89101934
HLA-DPA1*02:02-DPB1*05:01	GPESSKKYAEAVTRAK	0.2708215	0.9260888
HLA-DPA1*02:02-DPB1*05:01	GPGIEPTGNMVKKRAE	0.16255994	0.17894928
HLA-DPA1*02:02-DPB1*05:01	GPGLEKTGVAVNKPAE	0.088410705	0.5629287
HLA-DPA1*02:02-DPB1*05:01	GPIITTQVTIPKDLAG	0.23296928	0.19174495
HLA-DPA1*02:02-DPB1*05:01	GPMFELLPGESNKIPR	0.26197344	0.7529534
HLA-DPA1*02:02-DPB1*05:01	GPPLAGLLVDQSKIYS	0.3802614	0.10433209
HLA-DPA1*02:02-DPB1*05:01	GPPPELLNGNVKEKTK	0.22881342	0.11222658
HLA-DPA1*02:02-DPB1*05:01	GPPVNYKTGNLYLRGP	0.22237073	0.31814155
HLA-DPA1*02:02-DPB1*05:01	GPQEKKVVVYLQKLDT	0.56335634	0.8905506
HLA-DPA1*02:02-DPB1*05:01	GPQWRDGIIVLKYVDG	0.32935563	0.94301766
HLA-DPA1*02:02-DPB1*05:01	GPSVFPLAPSSKSTSG	0.25064564	0.021190718
HLA-DPA1*02:02-DPB1*05:01	GPTVLEVFNTLLKHLR	0.72550625	0.33584753
HLA-DPA1*02:02-DPB1*05:01	GPVGVFEWEAFARGTK	0.58469284	0.99283665
HLA-DPA1*02:02-DPB1*05:01	GPYGLQVNSDKGLKVG	0.1339163	0.34479147
HLA-DPA1*02:02-DPB1*05:01	GQAKETIPLQETSLYT	0.33736938	0.07726975
HLA-DPA1*02:02-DPB1*05:01	GQEEKTGVVSTGLIHN	0.17341694	0.9905
HLA-DPA1*02:02-DPB1*05:01	GQEEKTGVVSTGLIQN	0.16448416	0.932222
HLA-DPA1*02:02-DPB1*05:01	GRIQCFKTDTKEFVRE	0.38196814	0.018204037
HLA-DPA1*02:02-DPB1*05:01	GRLDYLSSLKVKGLVL	0.5632248	0.49083883
HLA-DPA1*02:02-DPB1*05:01	GRLEKRNSDLLLLVDT	0.6321077	0.06799842
HLA-DPA1*02:02-DPB1*05:01	GRLMKVNTEVRSFGPL	0.45851663	0.24883385
HLA-DPA1*02:02-DPB1*05:01	GRLSALLQETKELKNE	0.34133452	0.012726689
HLA-DPA1*02:02-DPB1*05:01	GRTKELGYTVKKHLQD	0.4358527	0.47074288
HLA-DPA1*02:02-DPB1*05:01	GSHKIQSDFIYFRKGP	0.59501606	0.094438575
HLA-DPA1*02:02-DPB1*05:01	GSLRAVIFITKRGLKV	0.6391145	0.011560239
HLA-DPA1*02:02-DPB1*05:01	GSLSVQCPYEKEHRTL	0.24772371	0.002883836
HLA-DPA1*02:02-DPB1*05:01	GSSTLTALTTSVLKNN	0.50074184	0.0713011
HLA-DPA1*02:02-DPB1*05:01	GSVLKLLNTHHRVRLH	0.5433243	0.020481896
HLA-DPA1*02:02-DPB1*05:01	GTAKVLSPESKQARAN	0.20897724	0.2428071
HLA-DPA1*02:02-DPB1*05:01	GTFQKWAAVMVPSGEE	0.29191414	0.8425311
HLA-DPA1*02:02-DPB1*05:01	GTFQKWAAVVVPSGQE	0.22939032	0.96987426
HLA-DPA1*02:02-DPB1*05:01	GTHLSLFFVVMKGPND	0.5802032	0.009989304
HLA-DPA1*02:02-DPB1*05:01	GTPVKYSEVVLDSEPK	0.4306645	0.9341818
HLA-DPA1*02:02-DPB1*05:01	GVILLLLDKLRKMKWE	0.6376235	0.00379848
HLA-DPA1*02:02-DPB1*05:01	GVPKSGEGFIDFIGQV	0.46632725	0.07187701
HLA-DPA1*02:02-DPB1*05:01	GYFEVTHDITKYSKAK	0.50654036	0.03877463
HLA-DPA1*02:02-DPB1*05:01	HAETKQLTEMLPSILN	0.39880687	0.023703385
HLA-DPA1*02:02-DPB1*05:01	HAMQLLTAEIEKIQKG	0.43604586	0.28680938
HLA-DPA1*02:02-DPB1*05:01	HAYVKDDTMFLKCIVE	0.59776586	0.013253888
HLA-DPA1*02:02-DPB1*05:01	HDHLDSTHETTKYLSE	0.14576022	0.008467325
HLA-DPA1*02:02-DPB1*05:01	HEDIKKGILLQLFGGT	0.5575272	0.022401484
HLA-DPA1*02:02-DPB1*05:01	HEEFKKYEMMKEHERR	0.41339538	0.6512477
HLA-DPA1*02:02-DPB1*05:01	HEELRNLGLYVKTRDG	0.46173102	0.04570992
HLA-DPA1*02:02-DPB1*05:01	HGAMELQVQTGKDAPS	0.121736854	0.004340104
HLA-DPA1*02:02-DPB1*05:01	HHILNYLNSLSKTKAK	0.66763943	0.015231775
HLA-DPA1*02:02-DPB1*05:01	HIKEYFYTSGKCSNPA	0.26002163	0.63837343
HLA-DPA1*02:02-DPB1*05:01	HILNYLNSLSKTKAKD	0.6704329	0.047177903
HLA-DPA1*02:02-DPB1*05:01	HIMGRYFSNQSKLQQG	0.4085495	0.11971259
HLA-DPA1*02:02-DPB1*05:01	HKLLGNIKNVAKTANK	0.4954011	0.008843626
HLA-DPA1*02:02-DPB1*05:01	HLQVLSTRNENKLLPK	0.30206516	0.34355435
HLA-DPA1*02:02-DPB1*05:01	HLRSWLNSDSLKSIRY	0.4674611	0.089894325
HLA-DPA1*02:02-DPB1*05:01	HLVEKLGQHLLPWMDR	0.5531875	0.02617513
HLA-DPA1*02:02-DPB1*05:01	HNFVKAINAIQKSWTA	0.613874	0.05892102
HLA-DPA1*02:02-DPB1*05:01	HNMLLFETSAKDPKES	0.5169181	0.015198032
HLA-DPA1*02:02-DPB1*05:01	HPAAKTLVDIAKSQDA	0.32053706	0.7737033
HLA-DPA1*02:02-DPB1*05:01	HPAVLPIYEELKDRSR	0.5020543	0.3683187
HLA-DPA1*02:02-DPB1*05:01	HPSQKPLSITVRTKKQ	0.38148013	0.27960163
HLA-DPA1*02:02-DPB1*05:01	HPSVLPIYSELKDRSQ	0.49507275	0.38901278
HLA-DPA1*02:02-DPB1*05:01	HPSVMSPLTVEWRARS	0.3007301	0.045401074
HLA-DPA1*02:02-DPB1*05:01	HQMPKEYSQILQLHMK	0.6242062	0.18847308
HLA-DPA1*02:02-DPB1*05:01	HRKTKGGDLMLVHYEG	0.36169294	0.5860216
HLA-DPA1*02:02-DPB1*05:01	HSQQPLITYEKYDVTD	0.36525208	0.07399256
HLA-DPA1*02:02-DPB1*05:01	HSRGMLRFMVKEIVRD	0.6241734	0.41032162
HLA-DPA1*02:02-DPB1*05:01	HTLPALLENLKLRKQN	0.4679643	0.49468842
HLA-DPA1*02:02-DPB1*05:01	HVETLLTFSALKRHFK	0.7108714	0.107401654
HLA-DPA1*02:02-DPB1*05:01	IAELDTLNEDSYKDST	0.20700823	0.28341895
HLA-DPA1*02:02-DPB1*05:01	IAHAKGSTLMAGFLKL	0.5511542	0.035930805
HLA-DPA1*02:02-DPB1*05:01	IAQGMETNELKYSTNE	0.27159783	0.011165472
HLA-DPA1*02:02-DPB1*05:01	IASKTFTTQETITNAE	0.2094996	0.20919678
HLA-DPA1*02:02-DPB1*05:01	IDITLQWLIQHSKSRR	0.578367	0.13515227
HLA-DPA1*02:02-DPB1*05:01	IDLLLQVLKGTKDNTK	0.557295	0.060423218
HLA-DPA1*02:02-DPB1*05:01	IDRLKVFKEVMRDITP	0.57622623	0.08290314
HLA-DPA1*02:02-DPB1*05:01	IDTKSATQMFELTRKR	0.6001148	0.600897
HLA-DPA1*02:02-DPB1*05:01	IEDAAFLAREKAKADA	0.264547	0.04660929
HLA-DPA1*02:02-DPB1*05:01	IEEQKIVVKVLKAQAQ	0.41347164	0.4863279
HLA-DPA1*02:02-DPB1*05:01	IEGKQYDSILRVEAVD	0.4626139	0.07810842
HLA-DPA1*02:02-DPB1*05:01	IEHLTSLDFFRKTSRS	0.62356555	0.041919254
HLA-DPA1*02:02-DPB1*05:01	IEIGHEVKTQNKLLAE	0.43533555	0.031954147
HLA-DPA1*02:02-DPB1*05:01	IEKLEEYITTSKQSLE	0.49706173	0.0364412
HLA-DPA1*02:02-DPB1*05:01	IELEKNMSDEEKQKRR	0.20841786	0.015739018
HLA-DPA1*02:02-DPB1*05:01	IELLPTNDKKKWARPP	0.26292202	0.005946241
HLA-DPA1*02:02-DPB1*05:01	IEVLQPLIAEHQARRK	0.41790247	0.5821781
HLA-DPA1*02:02-DPB1*05:01	IGAMSSYLFIVKYELP	0.5021251	0.01810852
HLA-DPA1*02:02-DPB1*05:01	IGHMTDLIYAEKELVQ	0.33538234	0.027444687
HLA-DPA1*02:02-DPB1*05:01	IGQMTDLIHTEKDLVT	0.18916613	0.014721525
HLA-DPA1*02:02-DPB1*05:01	IGTDKCVERINEMVNR	0.26330742	0.00696689
HLA-DPA1*02:02-DPB1*05:01	IGVLVRLITEKKENAA	0.59356004	0.037798837
HLA-DPA1*02:02-DPB1*05:01	IGWRKDALHLLVFTTD	0.48832902	0.007303557
HLA-DPA1*02:02-DPB1*05:01	IIGKKGESVKKMREES	0.23057744	0.16241767
HLA-DPA1*02:02-DPB1*05:01	IIGSILKMEIKAKNLT	0.67150646	0.00534406
HLA-DPA1*02:02-DPB1*05:01	IINQIQESHAEIIQEK	0.15902598	0.38535485
HLA-DPA1*02:02-DPB1*05:01	IISGSLLAATEKNSRK	0.59762937	0.049970973
HLA-DPA1*02:02-DPB1*05:01	IKDVKLPVQLQRAMAA	0.38789162	0.017670047
HLA-DPA1*02:02-DPB1*05:01	IKTITMLDEQKEQLNR	0.34312928	0.047763906
HLA-DPA1*02:02-DPB1*05:01	IKYLDFVFAVKNENRF	0.671611	0.38515168
HLA-DPA1*02:02-DPB1*05:01	IMEKTAEHFQEAMEES	0.41466802	0.1585072
HLA-DPA1*02:02-DPB1*05:01	IMEVSKSSSQEKNGKG	0.16383961	0.002984305
HLA-DPA1*02:02-DPB1*05:01	IPALELVEPIKKHEVP	0.5472904	0.12326678
HLA-DPA1*02:02-DPB1*05:01	IPENVVHDHEKNGLPR	0.110194	0.3472895
HLA-DPA1*02:02-DPB1*05:01	IPFRAADLLLHSKASN	0.57065165	0.36736116
HLA-DPA1*02:02-DPB1*05:01	IPGITLLNVSKLNILK	0.56501526	0.4441382
HLA-DPA1*02:02-DPB1*05:01	IPRLQKIWKNYLSMNK	0.66027343	0.6555047
HLA-DPA1*02:02-DPB1*05:01	IPTTKDVEPLLEIDGD	0.29280683	0.15749998
allele	peptide	affinity_pred	mass_pred
HLA-DPA1*02:02-DPB1*05:01	IPVNAFDALTELKVLR	0.3940384	0.38129956
HLA-DPA1*02:02-DPB1*05:01	IPVTGVLDEETKEWMK	0.2758053	0.026319418
HLA-DPA1*02:02-DPB1*05:01	IQKGQALITFEKEEVA	0.46311548	0.03484743
HLA-DPA1*02:02-DPB1*05:01	IQRDILLEKKKVAQDQ	0.42416078	0.47174636
HLA-DPA1*02:02-DPB1*05:01	IQTDILKQATKDRVSD	0.44604045	0.012133586
HLA-DPA1*02:02-DPB1*05:01	IQVMAELSPAAKTGKR	0.45887977	0.015217433
HLA-DPA1*02:02-DPB1*05:01	IRLLQAQLQAQKEELQ	0.37128216	0.21705492
HLA-DPA1*02:02-DPB1*05:01	ISHIKDSVLELTANAE	0.28575686	0.8868736
HLA-DPA1*02:02-DPB1*05:01	ISMKLFQLMVEHTPDE	0.4624235	0.35331553
HLA-DPA1*02:02-DPB1*05:01	ISSSTFVFNQKYNTQG	0.38448662	0.17181532
HLA-DPA1*02:02-DPB1*05:01	ISTRQYHLQQLFYRYG	0.3954411	0.29909778
HLA-DPA1*02:02-DPB1*05:01	ITAQTLQVLEKHKADV	0.43983155	0.018973496
HLA-DPA1*02:02-DPB1*05:01	ITKRKWEAAHAAEQQR	0.14746343	0.9994031
HLA-DPA1*02:02-DPB1*05:01	ITLAKRYISLLPVIPV	0.5825102	0.17027083
HLA-DPA1*02:02-DPB1*05:01	ITNDLLGSALTKSFSG	0.42435223	0.25695562
HLA-DPA1*02:02-DPB1*05:01	ITTEKQSQPTLFTSSM	0.3630656	0.00415967
HLA-DPA1*02:02-DPB1*05:01	ITVFGELTDENVKHRK	0.28103486	0.011684531
HLA-DPA1*02:02-DPB1*05:01	IVAGSTYLFSTKTHLS	0.45351365	0.112792924
HLA-DPA1*02:02-DPB1*05:01	IVEKQGDTIEYLKRHN	0.54158014	0.18046544
HLA-DPA1*02:02-DPB1*05:01	IVVSILDDGIEKNHPD	0.27500772	0.20893836
HLA-DPA1*02:02-DPB1*05:01	IVYIDEIDAVGKKRST	0.4827908	0.008887199
HLA-DPA1*02:02-DPB1*05:01	IYFQAMSSVEKETKTQ	0.49640983	0.005763606
HLA-DPA1*02:02-DPB1*05:01	KAAEAAASAYYNPGNP	0.13158771	0.36060867
HLA-DPA1*02:02-DPB1*05:01	KAATALKDVVKVGAVD	0.25131792	0.008291853
HLA-DPA1*02:02-DPB1*05:01	KADLINNLGTIAKSGT	0.39113718	0.30381113
HLA-DPA1*02:02-DPB1*05:01	KAEEVELYLEKLKEKR	0.60334575	0.25947446
HLA-DPA1*02:02-DPB1*05:01	KAFSVVIQASKSRRHR	0.63977027	0.05556153
HLA-DPA1*02:02-DPB1*05:01	KAIDLFTDAIKLNPRL	0.62907994	0.09546349
HLA-DPA1*02:02-DPB1*05:01	KAISDLKAASKLKNDN	0.4506331	0.066044584
HLA-DPA1*02:02-DPB1*05:01	KDDVGKSVHELEKSKR	0.27091047	0.13372983
HLA-DPA1*02:02-DPB1*05:01	KDEIILLLGKEVSRLS	0.533709	0.032141946
HLA-DPA1*02:02-DPB1*05:01	KDGIVMPTNPKSTRAF	0.23265854	0.10871353
HLA-DPA1*02:02-DPB1*05:01	KDRKKEFEELIDSNHD	0.48344576	0.36869
HLA-DPA1*02:02-DPB1*05:01	KDRLVTLEEFLKATEK	0.7826425	0.9834248
HLA-DPA1*02:02-DPB1*05:01	KDTYIENEKLISGKRQ	0.41314885	0.6971806
HLA-DPA1*02:02-DPB1*05:01	KEETFSTLKNWVKELR	0.64619446	0.03738492
HLA-DPA1*02:02-DPB1*05:01	KEFGNTLEDKARELIS	0.27431378	0.007885539
HLA-DPA1*02:02-DPB1*05:01	KEKEKYQEEFEHFQQE	0.54528743	0.26330933
HLA-DPA1*02:02-DPB1*05:01	KEKQKAGLLTLEDHPN	0.2557654	0.5880301
HLA-DPA1*02:02-DPB1*05:01	KELIERIPELNKVARA	0.48350924	0.84512675
HLA-DPA1*02:02-DPB1*05:01	KELLDTVTAPQKNLKS	0.37601453	0.04676219
HLA-DPA1*02:02-DPB1*05:01	KELNHYLEAEKSCRTD	0.3761695	0.022681337
HLA-DPA1*02:02-DPB1*05:01	KENLKKFSDSVKSTFR	0.619394	0.07280685
HLA-DPA1*02:02-DPB1*05:01	KESLDVYELDAKQGRW	0.33375722	0.007107453
HLA-DPA1*02:02-DPB1*05:01	KEYGSLKDSTKDDNSN	0.08622773	0.004662619
HLA-DPA1*02:02-DPB1*05:01	KFASVFGTMPLKVVEH	0.544532	0.36019096
HLA-DPA1*02:02-DPB1*05:01	KFLEQLEEQEKRKNEE	0.39298874	0.008486097
HLA-DPA1*02:02-DPB1*05:01	KGALVLGSSLKQHRTT	0.55744743	0.1681107
HLA-DPA1*02:02-DPB1*05:01	KGQALITFEKEEVAQN	0.3800361	0.28633356
HLA-DPA1*02:02-DPB1*05:01	KGQYFGELALVTNKPR	0.4291106	0.93745697
HLA-DPA1*02:02-DPB1*05:01	KGVIDVFLHAWKGYRK	0.65666515	0.033537127
HLA-DPA1*02:02-DPB1*05:01	KIISIFSGTEKGSKKK	0.6016095	0.005996665
HLA-DPA1*02:02-DPB1*05:01	KILGPQGNTIKRLQEE	0.21847305	0.009035012
HLA-DPA1*02:02-DPB1*05:01	KINTFYSEKLAEAQRR	0.5606056	0.95001966
HLA-DPA1*02:02-DPB1*05:01	KISKITSPVLIIHGTE	0.5457999	0.119249925
HLA-DPA1*02:02-DPB1*05:01	KKKEKKVAKVEPAVSS	0.19576654	0.09879358
HLA-DPA1*02:02-DPB1*05:01	KKLADQFLEEQKQETQ	0.5108408	0.011785359
HLA-DPA1*02:02-DPB1*05:01	KKLVPFQLPGSKSEHK	0.3849325	0.006251682
HLA-DPA1*02:02-DPB1*05:01	KKTLIVLTNVTKNIVA	0.5787437	0.18484163
HLA-DPA1*02:02-DPB1*05:01	KLEKFTVSVNVAAGSK	0.45129272	0.091842875
HLA-DPA1*02:02-DPB1*05:01	KLFSELGSRNAKELAF	0.45069352	0.00287263
HLA-DPA1*02:02-DPB1*05:01	KLLGNIKNVAKTANKD	0.4128923	0.025183877
HLA-DPA1*02:02-DPB1*05:01	KLNKLIESAEELIRDG	0.45019034	0.5337726
HLA-DPA1*02:02-DPB1*05:01	KLQTKEFQVLKSLGKL	0.7087252	0.20292518
HLA-DPA1*02:02-DPB1*05:01	KNGFVMLSNKKDCKDV	0.39898112	0.04107378
HLA-DPA1*02:02-DPB1*05:01	KPEAKFFTTPSKSVRK	0.58478373	0.94789106
HLA-DPA1*02:02-DPB1*05:01	KPEASFQVWNKDSSSK	0.33870274	0.30208486
HLA-DPA1*02:02-DPB1*05:01	KPEHELFLVYGKGRPG	0.46032813	0.6832205
HLA-DPA1*02:02-DPB1*05:01	KPESKYVSLITSYQPF	0.446646	0.4774128
HLA-DPA1*02:02-DPB1*05:01	KPFAIDIFPVTNKDFR	0.47478777	0.83670884
HLA-DPA1*02:02-DPB1*05:01	KPGLSAFVDQPKQGAE	0.3531958	0.047721256
HLA-DPA1*02:02-DPB1*05:01	KPHMQTYEVDLNKCGP	0.26118124	0.025353882
HLA-DPA1*02:02-DPB1*05:01	KPIIDLYEEMGKVKKI	0.5705645	0.016194351
HLA-DPA1*02:02-DPB1*05:01	KPKLPKEREELEQAQI	0.18879765	0.022252757
HLA-DPA1*02:02-DPB1*05:01	KPKMKQEEQLQRQGRG	0.28856185	0.29579338
HLA-DPA1*02:02-DPB1*05:01	KPLRAFFSSYLKSLPD	0.70857644	0.85311925
HLA-DPA1*02:02-DPB1*05:01	KPLYVALAQRKEERKA	0.46326154	0.34942633
HLA-DPA1*02:02-DPB1*05:01	KPMVYLVNLSEKDYIR	0.5390305	0.5675281
HLA-DPA1*02:02-DPB1*05:01	KPNTAHTFIITGRKRS	0.5480882	0.5534216
HLA-DPA1*02:02-DPB1*05:01	KPPKPVSKMRMATPLL	0.34863618	0.96214163
HLA-DPA1*02:02-DPB1*05:01	KPPSYNVATTLPSYDE	0.08864436	0.9803897
HLA-DPA1*02:02-DPB1*05:01	KPSSVRALSIVLPIVL	0.40617383	0.21625252
HLA-DPA1*02:02-DPB1*05:01	KPTPIPIKVKVKNVKE	0.34188026	0.29396147
HLA-DPA1*02:02-DPB1*05:01	KPTYQVLNVQEKKRKS	0.49896014	0.14248517
HLA-DPA1*02:02-DPB1*05:01	KPVDKESEVVMKFPDG	0.32860526	0.51103973
HLA-DPA1*02:02-DPB1*05:01	KQIGIIKTNKKTGKPM	0.39296788	0.22416453
HLA-DPA1*02:02-DPB1*05:01	KQTMEELKDLLKRQVE	0.42918056	0.002271106
HLA-DPA1*02:02-DPB1*05:01	KRLFRPIEELKKDFDE	0.52028346	0.35263133
HLA-DPA1*02:02-DPB1*05:01	KSKRQAQQMVQPQSPV	0.12575653	0.071406685
HLA-DPA1*02:02-DPB1*05:01	KSPEKEKTMVNTLSPR	0.2952153	0.18453749
HLA-DPA1*02:02-DPB1*05:01	KSSKKSTALSRTTNNE	0.19761018	0.036273897
HLA-DPA1*02:02-DPB1*05:01	KSYEPLEDPGVKSVTK	0.2232775	0.008789634
HLA-DPA1*02:02-DPB1*05:01	KTLAVLLDNILQRIGK	0.53662604	0.106522165
HLA-DPA1*02:02-DPB1*05:01	KTMQTLLSLVRQYNPK	0.65353423	0.103730485
HLA-DPA1*02:02-DPB1*05:01	KVARAAAEVAGQFVIK	0.27652305	0.78529227
HLA-DPA1*02:02-DPB1*05:01	KVLDIIATINKGSIVW	0.49250996	0.003268298
HLA-DPA1*02:02-DPB1*05:01	KVLDVFGTGASKHFQD	0.35193488	0.04477054
HLA-DPA1*02:02-DPB1*05:01	KVTKFGAQLQCVTGPQ	0.45117703	0.09125123
HLA-DPA1*02:02-DPB1*05:01	KVVDLLAPYAKGGKIG	0.41472864	0.14700826
HLA-DPA1*02:02-DPB1*05:01	KYLATLETLTKHYGAE	0.62873906	0.064187184
HLA-DPA1*02:02-DPB1*05:01	LAATMVELGKDKRNPD	0.24010697	0.08437414
HLA-DPA1*02:02-DPB1*05:01	LAFSLYQAMAKDQAVE	0.55256575	0.1722792
HLA-DPA1*02:02-DPB1*05:01	LAQKYAEKATQFIQRA	0.5206403	0.39189294
HLA-DPA1*02:02-DPB1*05:01	LAQMFSDMVLKDGFQP	0.50688595	0.05458076
HLA-DPA1*02:02-DPB1*05:01	LDEMIALQTKNKLEKN	0.51617783	0.035883117
HLA-DPA1*02:02-DPB1*05:01	LDGFTIQVFTKNQRIS	0.5662552	0.21238196
HLA-DPA1*02:02-DPB1*05:01	LDHAVLLQVIKEQQVQ	0.3933751	0.079332076
HLA-DPA1*02:02-DPB1*05:01	LDIYETLKSNNMKLEE	0.43094894	0.007303248
HLA-DPA1*02:02-DPB1*05:01	LDLLRAYQILNSYKPQ	0.597873	0.82310355
HLA-DPA1*02:02-DPB1*05:01	LDSTDFTGTIKLLNEN	0.44560272	0.00830014
HLA-DPA1*02:02-DPB1*05:01	LEHKKAKEDFLVYKLE	0.6560581	0.45713514
HLA-DPA1*02:02-DPB1*05:01	LEIYKAFSSEMAKRSK	0.59081185	0.25294062
HLA-DPA1*02:02-DPB1*05:01	LELDTIKNLVKKYSQF	0.6511444	0.007889752
HLA-DPA1*02:02-DPB1*05:01	LELERAYSEIEQLQAQ	0.3340489	0.30188498
HLA-DPA1*02:02-DPB1*05:01	LEVIQLNIQWMEKNLK	0.5362183	0.010643686
HLA-DPA1*02:02-DPB1*05:01	LFQKILVPIQQVLKEG	0.6716498	0.16111526
HLA-DPA1*02:02-DPB1*05:01	LFQRWTELLQDPSTAT	0.25284576	0.015899166
HLA-DPA1*02:02-DPB1*05:01	LGFETLENCRKAHKEL	0.40212408	0.012058565
HLA-DPA1*02:02-DPB1*05:01	LGGAKVADKIQLINNM	0.3843947	0.26119387
HLA-DPA1*02:02-DPB1*05:01	LGSRTQLAMLLFEQEQ	0.3865922	0.030946175
HLA-DPA1*02:02-DPB1*05:01	LHLQVLSTRNENKLLP	0.34253776	0.01914652
HLA-DPA1*02:02-DPB1*05:01	LHSKASNLLLGFDRSH	0.5701421	0.028622607
HLA-DPA1*02:02-DPB1*05:01	LISGILRVLEKDAEVI	0.5058956	0.010660404
HLA-DPA1*02:02-DPB1*05:01	LKEFALTNPEKSSTKE	0.35439822	0.6895694
HLA-DPA1*02:02-DPB1*05:01	LKINPYVLSDKDRANL	0.31474277	0.09915421
HLA-DPA1*02:02-DPB1*05:01	LKLLDVVHPAAKTLVD	0.43952063	0.013945058
HLA-DPA1*02:02-DPB1*05:01	LKPSTSSHLLKTVKPR	0.2877939	0.5527519
HLA-DPA1*02:02-DPB1*05:01	LKRFYLYDSETKNANS	0.4949637	0.10238998
HLA-DPA1*02:02-DPB1*05:01	LKYFEYIMAKEKDVNK	0.627673	0.26235098
HLA-DPA1*02:02-DPB1*05:01	LLHSKASNLLLGFDRS	0.50621414	0.13114616
HLA-DPA1*02:02-DPB1*05:01	LLLQAIQSFEKKVRVI	0.7484986	0.001842627
HLA-DPA1*02:02-DPB1*05:01	LLPFWYTLLYQAHREG	0.5116385	0.42546207
HLA-DPA1*02:02-DPB1*05:01	LLPKDAQLSLNTLDLQ	0.3233394	0.3053559
HLA-DPA1*02:02-DPB1*05:01	LLPKLHIVQVVCKKYR	0.55309784	0.022639068
HLA-DPA1*02:02-DPB1*05:01	LMERLSVDYGKKSKLE	0.42971283	0.019639697
HLA-DPA1*02:02-DPB1*05:01	LNLLKAITEKEKIEKE	0.50581974	0.1348817
HLA-DPA1*02:02-DPB1*05:01	LPALLENLKLRKQNNG	0.37060487	0.90942633
HLA-DPA1*02:02-DPB1*05:01	LPEDFVVYTYNKEGTL	0.38764623	0.6609232
HLA-DPA1*02:02-DPB1*05:01	LPEMEPLVPRVKEVKS	0.34558216	0.0416627
HLA-DPA1*02:02-DPB1*05:01	LPKAKVLTILINPADR	0.49131748	0.8818749
HLA-DPA1*02:02-DPB1*05:01	LPKLHIVQVVCKKYRG	0.5332323	0.046449553
HLA-DPA1*02:02-DPB1*05:01	LPLQPTKEKEKARKKP	0.20522794	0.046110064
HLA-DPA1*02:02-DPB1*05:01	LPRAREQEELLAPADG	0.11353665	0.4218828
HLA-DPA1*02:02-DPB1*05:01	LPSHPLELSEKNFQLN	0.3106176	0.753158
HLA-DPA1*02:02-DPB1*05:01	LPTDVMTTVFKVGAKT	0.45425293	0.7545367
HLA-DPA1*02:02-DPB1*05:01	LPTGITFKSVTREDTG	0.2302966	0.77512085
HLA-DPA1*02:02-DPB1*05:01	LQDLTLRDLEKQEREK	0.31721416	0.019669574
HLA-DPA1*02:02-DPB1*05:01	LQKKLSLLIDSFQNNS	0.65861493	0.021907967
HLA-DPA1*02:02-DPB1*05:01	LQTKEFQVLKSLGKLA	0.7043047	0.13480255
HLA-DPA1*02:02-DPB1*05:01	LRFLHLNTVQLSKLLQ	0.44751662	0.02173223
HLA-DPA1*02:02-DPB1*05:01	LRRLTPLKPVKKKKHR	0.55486995	0.030861026
HLA-DPA1*02:02-DPB1*05:01	LRSWTAVDTAAQISEQ	0.056432072	0.8490242
HLA-DPA1*02:02-DPB1*05:01	LSEKLSEQELQFRRLS	0.53559417	0.090223685
HLA-DPA1*02:02-DPB1*05:01	LSEKVSQLMEWTNKRP	0.4178804	0.016130004
HLA-DPA1*02:02-DPB1*05:01	LSFKKGEKMKVLEEHG	0.41663036	0.008276625
HLA-DPA1*02:02-DPB1*05:01	LSKLTLFGNKIKSVAK	0.767916	0.22765553
HLA-DPA1*02:02-DPB1*05:01	LSKTKEAGKILSNNPS	0.33001643	0.26206428
HLA-DPA1*02:02-DPB1*05:01	LSMNKYKVSYKGPGPG	0.23619355	0.5803496
HLA-DPA1*02:02-DPB1*05:01	LSPQKYFSTLQPGKAS	0.45236835	0.24170554
HLA-DPA1*02:02-DPB1*05:01	LSQVLAAKEKHLAEIK	0.47372836	0.06426309
HLA-DPA1*02:02-DPB1*05:01	LSSWTAADTAAQITQR	0.060950007	0.95876235
HLA-DPA1*02:02-DPB1*05:01	LTRTELETLQKQKKVK	0.4005174	0.023840154
HLA-DPA1*02:02-DPB1*05:01	LTSKLLKEYEKQRFPL	0.56254685	0.007498116
HLA-DPA1*02:02-DPB1*05:01	LTVELMGTVAKQLVPS	0.4875953	0.01746053
HLA-DPA1*02:02-DPB1*05:01	LVDKTKQVSTYQEVIR	0.46426705	0.30969408
HLA-DPA1*02:02-DPB1*05:01	LVEKLGQHLLPWMDRL	0.5625105	0.047260415
HLA-DPA1*02:02-DPB1*05:01	LVFLPFADDKRKMPFT	0.45180088	0.0128583
HLA-DPA1*02:02-DPB1*05:01	LVGDNFRETLKKKKHT	0.47767872	0.012170273
HLA-DPA1*02:02-DPB1*05:01	LVGEKQKVNIIQFGTG	0.31552073	0.012188915
HLA-DPA1*02:02-DPB1*05:01	LVTINPSIITLKYGNL	0.42612743	0.009831587
HLA-DPA1*02:02-DPB1*05:01	LYDIILKNFEKLKKPR	0.6883217	0.7602459
HLA-DPA1*02:02-DPB1*05:01	MAFSILNTPKKLGNSL	0.64655435	0.003089543
HLA-DPA1*02:02-DPB1*05:01	MARKENEKVGIFNCHG	0.24843746	0.007032229
HLA-DPA1*02:02-DPB1*05:01	MGIEILSFTIKDVYDK	0.61398464	0.059576757
HLA-DPA1*02:02-DPB1*05:01	MNLEKISALMDKFEHQ	0.5297232	0.017361397
HLA-DPA1*02:02-DPB1*05:01	MNSQLVTTEKRFLKDS	0.57288384	0.028999204
HLA-DPA1*02:02-DPB1*05:01	MPVAPYWTSPEKMEKK	0.25956503	0.12871857
HLA-DPA1*02:02-DPB1*05:01	MREWFSETFQKVKEKL	0.6149236	0.99217045
HLA-DPA1*02:02-DPB1*05:01	MTSTTLKSTPKTTSVS	0.33303604	0.003791426
HLA-DPA1*02:02-DPB1*05:01	NAQLKAFKDEEKAREA	0.45451126	0.3565878
HLA-DPA1*02:02-DPB1*05:01	NDIKLAAKLIHTLDDR	0.60689557	0.31805605
HLA-DPA1*02:02-DPB1*05:01	NDPQLSLISAMIKNLK	0.72619003	0.32925838
HLA-DPA1*02:02-DPB1*05:01	NDTKLDAMLEEFKKGK	0.5962527	0.009343056
HLA-DPA1*02:02-DPB1*05:01	NELFKPVVAAQKISKG	0.5258451	0.06232416
HLA-DPA1*02:02-DPB1*05:01	NEVLEVMQHMAKNVVK	0.50949097	0.344001
HLA-DPA1*02:02-DPB1*05:01	NFDRFSEMMNNMGGDE	0.316026	0.013844145
HLA-DPA1*02:02-DPB1*05:01	NGLVILVMGYQKKLRS	0.74159294	0.005050842
HLA-DPA1*02:02-DPB1*05:01	NGQTREHALLAYTLGV	0.28332466	0.006396385
HLA-DPA1*02:02-DPB1*05:01	NGRQRKNEALAPPLLD	0.11751308	0.009979114
HLA-DPA1*02:02-DPB1*05:01	NGSQFFITYGKQPHLD	0.40125617	0.16389856
HLA-DPA1*02:02-DPB1*05:01	NGVHKIDTYLNAALDL	0.5327333	0.004449021
HLA-DPA1*02:02-DPB1*05:01	NHGHILVDYSKNLVTE	0.40436882	0.07077117
HLA-DPA1*02:02-DPB1*05:01	NIAHAKGSTLMAGFLK	0.5126745	0.121044196
HLA-DPA1*02:02-DPB1*05:01	NIIALQENELKKKADE	0.5138613	0.16439503
HLA-DPA1*02:02-DPB1*05:01	NIPGITLLNVSKLNIL	0.4590859	0.030503094
HLA-DPA1*02:02-DPB1*05:01	NISREMLQQSKILKVI	0.41475216	0.016438106
HLA-DPA1*02:02-DPB1*05:01	NKGEVFNELVGKQRIS	0.49004146	0.28886062
HLA-DPA1*02:02-DPB1*05:01	NKIGNFSTDIKDSKAY	0.35251108	0.022060046
HLA-DPA1*02:02-DPB1*05:01	NKLEKAVAAAHTFFVG	0.4657596	0.29444256
HLA-DPA1*02:02-DPB1*05:01	NKRLRYVDQVLQLVYK	0.69761795	0.8093871
HLA-DPA1*02:02-DPB1*05:01	NKVDVYGYVVKLRRQR	0.5122567	0.46770543
HLA-DPA1*02:02-DPB1*05:01	NLVRTFVTEFKLKRTF	0.7564499	0.002570227
HLA-DPA1*02:02-DPB1*05:01	NLYAEALVANVKQRAA	0.5758444	0.017239993
HLA-DPA1*02:02-DPB1*05:01	NNAIISLRKDLNEDDH	0.2786026	0.03301996
HLA-DPA1*02:02-DPB1*05:01	NPGGYVAYSKAATVTG	0.08513583	0.97487134
HLA-DPA1*02:02-DPB1*05:01	NPRLNILDTLSKFSHD	0.60505104	0.12002917
HLA-DPA1*02:02-DPB1*05:01	NPTKPLLSVNKSTSTP	0.25592983	0.023508975
HLA-DPA1*02:02-DPB1*05:01	NPVLRAFEPLRSFASG	0.5328838	0.29757458
HLA-DPA1*02:02-DPB1*05:01	NQRQKKSSEILKSLEN	0.5886124	0.31519943
HLA-DPA1*02:02-DPB1*05:01	NQVRGYPTLLWFRDGK	0.45163432	0.029982764
HLA-DPA1*02:02-DPB1*05:01	NQVSQLTSELKFIKNA	0.6380988	0.006159609
HLA-DPA1*02:02-DPB1*05:01	NQVTPLDILSKTRVSE	0.42800182	0.009125701
HLA-DPA1*02:02-DPB1*05:01	NRYLQLFKNLLKLEEL	0.6903252	0.010687416
HLA-DPA1*02:02-DPB1*05:01	NSDLLLLVDTHKKQID	0.5687768	0.012850721
HLA-DPA1*02:02-DPB1*05:01	NSKNKVDENMVIDETL	0.15599528	0.011739904
HLA-DPA1*02:02-DPB1*05:01	NSNPALNDNLEKGLLK	0.17765048	0.034687977
HLA-DPA1*02:02-DPB1*05:01	NSQEKYSNRLYKYDHN	0.40034327	0.15129924
HLA-DPA1*02:02-DPB1*05:01	NSVLEIIAFHCKSPHR	0.53423876	0.024996266
HLA-DPA1*02:02-DPB1*05:01	NTATIVMVTNLKERKE	0.6128298	0.64539504
HLA-DPA1*02:02-DPB1*05:01	NTRLQNIIDNQKYSVA	0.46231017	0.003327232
HLA-DPA1*02:02-DPB1*05:01	NVFEQFQFMNKKTQPH	0.49009973	0.24749403
HLA-DPA1*02:02-DPB1*05:01	NVKKLGGDLLRALNEI	0.6616399	0.031951375
HLA-DPA1*02:02-DPB1*05:01	NVLKEIKILNIFGVIK	0.64178306	0.013284651
HLA-DPA1*02:02-DPB1*05:01	NVNEIFMAIAKKLPKN	0.64916253	0.79308
HLA-DPA1*02:02-DPB1*05:01	NVRKTEESVLKVEVDL	0.34715432	0.03747182
HLA-DPA1*02:02-DPB1*05:01	NVVKVNENLTKFIAIK	0.7063528	0.03968528
HLA-DPA1*02:02-DPB1*05:01	PAKEKRGWTLNSAGYL	0.2718544	0.009452102
HLA-DPA1*02:02-DPB1*05:01	PATADIWGDFTKSTGS	0.27473885	0.003059291
HLA-DPA1*02:02-DPB1*05:01	PEHRILKVSMKELNKK	0.63711286	0.21835837
HLA-DPA1*02:02-DPB1*05:01	PGGYVAYSKAATVTGK	0.18576637	0.7833708
HLA-DPA1*02:02-DPB1*05:01	PGLEKTGVAVNKPAEF	0.14370807	0.30877346
HLA-DPA1*02:02-DPB1*05:01	PGTIQYLTDTSKYPKG	0.37419775	0.019007688
HLA-DPA1*02:02-DPB1*05:01	PPATYSLVNKVKNKKT	0.53164935	0.18529613
HLA-DPA1*02:02-DPB1*05:01	PPLAGLLVDQSKIYSR	0.44662306	0.007175599
HLA-DPA1*02:02-DPB1*05:01	PPVDKTYEAALETIQN	0.37793186	0.4471286
HLA-DPA1*02:02-DPB1*05:01	PSLVPLVVYSKNRVPT	0.48479626	0.06531852
HLA-DPA1*02:02-DPB1*05:01	PSVFPLAPSSKSTSGG	0.19707724	0.006245615
HLA-DPA1*02:02-DPB1*05:01	PSVLPIYSELKDRSQK	0.49246076	0.04335968
HLA-DPA1*02:02-DPB1*05:01	PTTAKISDEILSDTIG	0.35744685	0.012916404
HLA-DPA1*02:02-DPB1*05:01	QAGAVFQSFAKFSKFG	0.6900303	0.06931374
HLA-DPA1*02:02-DPB1*05:01	QALADFAELIKHLKRT	0.6214988	0.010040559
HLA-DPA1*02:02-DPB1*05:01	QDDRAFEVMDEFDGRS	0.2171744	0.026622027
HLA-DPA1*02:02-DPB1*05:01	QDGGLIGAEEKVINSK	0.21031669	0.64186734
HLA-DPA1*02:02-DPB1*05:01	QDLTPLKLAAKEGKIE	0.37149233	0.014925525
HLA-DPA1*02:02-DPB1*05:01	QEDERKGSILIPFIIQ	0.3868787	0.0345157
HLA-DPA1*02:02-DPB1*05:01	QEMEPVITCDKKFRTQ	0.33479205	0.003612902
HLA-DPA1*02:02-DPB1*05:01	QENLQIFTQLQKLNKK	0.66803426	0.58220315
HLA-DPA1*02:02-DPB1*05:01	QGNLEIVKELIKNGAN	0.493108	0.009046388
HLA-DPA1*02:02-DPB1*05:01	QHIQTIKSKSKDGRPL	0.2849828	0.045660447
HLA-DPA1*02:02-DPB1*05:01	QKAKIAEQVASFQEEK	0.51210654	0.30825004
HLA-DPA1*02:02-DPB1*05:01	QKGFPLVTVQKKGKEL	0.5045064	0.007990723
HLA-DPA1*02:02-DPB1*05:01	QKILVPIQQVLKEGHL	0.63564306	0.027230611
HLA-DPA1*02:02-DPB1*05:01	QLLAQVLALEKERVAL	0.5337511	0.00349286
HLA-DPA1*02:02-DPB1*05:01	QLQKKEIHLYQTFVVQ	0.5135302	0.08267997
HLA-DPA1*02:02-DPB1*05:01	QLTYPLHTYPKEEELY	0.31232083	0.064722896
HLA-DPA1*02:02-DPB1*05:01	QMLKSQHEELKKQHSD	0.33467004	0.016220989
HLA-DPA1*02:02-DPB1*05:01	QNMGLLLDKLAKENQD	0.42273083	0.15461335
HLA-DPA1*02:02-DPB1*05:01	QPAPELAVFQKELRKA	0.60277843	0.23381111
HLA-DPA1*02:02-DPB1*05:01	QPLITYEKYDVTDSPK	0.30534154	0.9492003
HLA-DPA1*02:02-DPB1*05:01	QPQPMKTFNSTFKKSS	0.6367325	0.05139316
HLA-DPA1*02:02-DPB1*05:01	QQLFDYMNSQSKFKVK	0.6316771	0.006155752
HLA-DPA1*02:02-DPB1*05:01	QQLQQLQAELDKLHKE	0.35967964	0.033096205
HLA-DPA1*02:02-DPB1*05:01	QRDILLEKKKVAQDQL	0.3735932	0.04508794
HLA-DPA1*02:02-DPB1*05:01	QRLLDMIETLKMEHHL	0.49933863	0.034144286
HLA-DPA1*02:02-DPB1*05:01	QTLVPAKVASKNVIPA	0.23883915	0.11008213
HLA-DPA1*02:02-DPB1*05:01	QVASTMLVWSKDDGVS	0.25234756	0.008892712
HLA-DPA1*02:02-DPB1*05:01	RAKNKSKETFLGSVKE	0.64187366	0.029219097
HLA-DPA1*02:02-DPB1*05:01	RAMLALTSTLNKLIKR	0.68725526	0.027221883
HLA-DPA1*02:02-DPB1*05:01	RAYEVLKDEDLRKKYD	0.44601625	0.19765517
HLA-DPA1*02:02-DPB1*05:01	REGDLLFTVAKDPIVN	0.45659125	0.2523887
HLA-DPA1*02:02-DPB1*05:01	REQHPTKIPVIIERYK	0.34738904	0.04632769
HLA-DPA1*02:02-DPB1*05:01	RESALLFDAEKSSASS	0.42534998	0.006470652
HLA-DPA1*02:02-DPB1*05:01	REVLLLKSLGKERKHL	0.6291176	0.005971412
HLA-DPA1*02:02-DPB1*05:01	REYLKTLNEEKRKEEE	0.39332876	0.2020202
HLA-DPA1*02:02-DPB1*05:01	RGSSLKILSKGKRGGH	0.44722134	0.29427767
HLA-DPA1*02:02-DPB1*05:01	RGYMEIEQSVKSFKMP	0.42139098	0.02243242
HLA-DPA1*02:02-DPB1*05:01	RILKVSMKELNKKTPL	0.6779817	0.30878645
HLA-DPA1*02:02-DPB1*05:01	RKESLDVYELDAKQGR	0.37687168	0.021509552
HLA-DPA1*02:02-DPB1*05:01	RKLGLMDNEIKVAKAE	0.43002906	0.05194409
HLA-DPA1*02:02-DPB1*05:01	RLEKRNSDLLLLVDTH	0.6045936	0.1043309
HLA-DPA1*02:02-DPB1*05:01	RLIRVLQDQLKTLQRN	0.58024704	0.091414094
HLA-DPA1*02:02-DPB1*05:01	RLLNFDTELSTKEMRN	0.37055868	0.03489556
HLA-DPA1*02:02-DPB1*05:01	RLMLEFVSNIAKTFEI	0.55376047	0.002441075
HLA-DPA1*02:02-DPB1*05:01	RMDDVYKEPLKCGVSN	0.3057052	0.002736215
HLA-DPA1*02:02-DPB1*05:01	RMDSSEIYTNTYAAGG	0.103715986	0.002022147
HLA-DPA1*02:02-DPB1*05:01	RMMKLIINSLYKNKEI	0.6672031	0.02561948
HLA-DPA1*02:02-DPB1*05:01	RPCGQPVYSSLKKGKK	0.46795803	0.00829907
HLA-DPA1*02:02-DPB1*05:01	RPQGKSYLYFTQFKAE	0.6805445	0.81220645
HLA-DPA1*02:02-DPB1*05:01	RPVLVLSQNTKRESGR	0.48111585	0.29753163
HLA-DPA1*02:02-DPB1*05:01	RPYQPLPEAKKKSKPA	0.2569442	0.13949975
HLA-DPA1*02:02-DPB1*05:01	RPYSKQVSYVIQAEGK	0.42769435	0.49778128
HLA-DPA1*02:02-DPB1*05:01	RQLDALLEALKLKRAG	0.6024619	0.060906805
HLA-DPA1*02:02-DPB1*05:01	RRANSLLEETKQGNLE	0.29636785	0.13850783
HLA-DPA1*02:02-DPB1*05:01	RSLLSMLVEVHKGVHG	0.48726696	0.061930902
HLA-DPA1*02:02-DPB1*05:01	RSSRDFEYYKQFCVPG	0.34613076	0.027234763
HLA-DPA1*02:02-DPB1*05:01	RTIIEFLSFLHLKEAG	0.56276506	0.9199211
HLA-DPA1*02:02-DPB1*05:01	RTPGKEAVAMESYAKA	0.43699297	0.1095592
HLA-DPA1*02:02-DPB1*05:01	RVPRVQEVLLKAVGKE	0.635008	0.8905524
HLA-DPA1*02:02-DPB1*05:01	RVTKVAVKMLKSDATE	0.45170936	0.14135697
HLA-DPA1*02:02-DPB1*05:01	RYLESLGEEQRKEAER	0.31211764	0.017492628
HLA-DPA1*02:02-DPB1*05:01	RYLQLFKNLLKLEELD	0.6480158	0.015082965
HLA-DPA1*02:02-DPB1*05:01	RYLQTLTTIAAEKNST	0.44585332	0.04094351
HLA-DPA1*02:02-DPB1*05:01	RYMKNLDAKQKKASPR	0.3831712	0.023824722
HLA-DPA1*02:02-DPB1*05:01	SAGQPLAYNTKQPTPI	0.15865909	0.02742303
HLA-DPA1*02:02-DPB1*05:01	SDHTALAQFCKEKKIE	0.39609292	0.003676236
HLA-DPA1*02:02-DPB1*05:01	SDLWERLYVEAKDQNG	0.384784	0.6985914
HLA-DPA1*02:02-DPB1*05:01	SDPAAIIHDFEKGMTA	0.2684649	0.008919952
HLA-DPA1*02:02-DPB1*05:01	SDQQKKEELLNAMVAK	0.49159294	0.10252526
HLA-DPA1*02:02-DPB1*05:01	SDSQVFPSLNNKELIN	0.25169998	0.02417339
HLA-DPA1*02:02-DPB1*05:01	SDTAKGYNLLKPMGKV	0.40457693	0.007594395
HLA-DPA1*02:02-DPB1*05:01	SDYGTTFVTAWKNTHN	0.42926237	0.35089317
HLA-DPA1*02:02-DPB1*05:01	SDYNIQKESTLHLVLR	0.5438671	0.8341271
HLA-DPA1*02:02-DPB1*05:01	SEHLKREHSLIKPYQG	0.3356534	0.10934846
HLA-DPA1*02:02-DPB1*05:01	SEIALLQSRLKTEGSD	0.5040987	0.018518977
HLA-DPA1*02:02-DPB1*05:01	SEILRTLTVWKKSPEK	0.7143365	0.120601855
HLA-DPA1*02:02-DPB1*05:01	SEKVKNYSNLLAFCRR	0.7214111	0.004112259
HLA-DPA1*02:02-DPB1*05:01	SELRKQKADFLIFRAL	0.659062	0.26711696
HLA-DPA1*02:02-DPB1*05:01	SEVLTLTNNVNKLLII	0.48745167	0.001701302
HLA-DPA1*02:02-DPB1*05:01	SGEKKTLIVLTNVTKN	0.6505652	0.16136011
HLA-DPA1*02:02-DPB1*05:01	SGLVTLETTIGNKNPA	0.31549355	0.12271784
HLA-DPA1*02:02-DPB1*05:01	SGLYTLQSILKAQLVK	0.73196733	0.06988184
HLA-DPA1*02:02-DPB1*05:01	SGQAKETIPLQETSLY	0.28505695	0.07884567
HLA-DPA1*02:02-DPB1*05:01	SHLEILGLSGAKIQKS	0.3511657	0.021356238
HLA-DPA1*02:02-DPB1*05:01	SHLRKAGTQIENIDED	0.27046174	0.33581415
HLA-DPA1*02:02-DPB1*05:01	SHTLPALLENLKLRKQ	0.51198786	0.28899574
HLA-DPA1*02:02-DPB1*05:01	SIIETMKDQQKREIKQ	0.36381954	0.009584856
HLA-DPA1*02:02-DPB1*05:01	SIIWAMMQNKKTFTKP	0.47719762	0.006154644
HLA-DPA1*02:02-DPB1*05:01	SIKEKTVGRALYAQAR	0.36672628	0.22128019
HLA-DPA1*02:02-DPB1*05:01	SILNSYIPLDKEGNSM	0.39101982	0.04284992
HLA-DPA1*02:02-DPB1*05:01	SIRQAELLLPGAEFHH	0.41731104	0.34736848
HLA-DPA1*02:02-DPB1*05:01	SKELNLVLDEIKRAVS	0.6424183	0.021294063
HLA-DPA1*02:02-DPB1*05:01	SKIYLLVKEEKRYADA	0.58450305	0.011966227
HLA-DPA1*02:02-DPB1*05:01	SKPQALATPNKEEHGK	0.10772963	0.017479213
HLA-DPA1*02:02-DPB1*05:01	SKRAKHFLELKSFKDN	0.5647692	0.24359056
HLA-DPA1*02:02-DPB1*05:01	SKWIKQYTGINAISKK	0.58905286	0.31236297
HLA-DPA1*02:02-DPB1*05:01	SLLIPYLDNLVKHLHS	0.6166771	0.008125932
HLA-DPA1*02:02-DPB1*05:01	SLLMERLSVDYGKKSK	0.55996525	0.030450266
HLA-DPA1*02:02-DPB1*05:01	SLLSMLVEVHKGVHGF	0.5135761	0.010367609
HLA-DPA1*02:02-DPB1*05:01	SLLTLYLDNNKISNIP	0.5389853	0.010836531
HLA-DPA1*02:02-DPB1*05:01	SLPLNTKNSTKEPRLK	0.24012677	0.010801094
HLA-DPA1*02:02-DPB1*05:01	SLQSLLGPSSKFRHAQ	0.48089683	0.002238592
HLA-DPA1*02:02-DPB1*05:01	SLSKKGSLLVARTQPS	0.42592126	0.23601034
HLA-DPA1*02:02-DPB1*05:01	SNLIILEEHLKNKKEF	0.6009272	0.2164356
HLA-DPA1*02:02-DPB1*05:01	SNVEEAFINTAKEIYE	0.38436893	0.046581976
HLA-DPA1*02:02-DPB1*05:01	SPDNALQFRLYGKDYN	0.39529407	0.9174657
HLA-DPA1*02:02-DPB1*05:01	SPEEMKQLNALNKNWR	0.3947015	0.41280898
HLA-DPA1*02:02-DPB1*05:01	SPEKEKTMVNTLSPRG	0.27722076	0.44485798
HLA-DPA1*02:02-DPB1*05:01	SPGMFNFDTFWKNFKS	0.5822319	0.7900375
HLA-DPA1*02:02-DPB1*05:01	SPHMLPLTDLEIKFQY	0.34878224	0.013826229
HLA-DPA1*02:02-DPB1*05:01	SPKAKEALNMLTWRAE	0.49121624	0.04304219
HLA-DPA1*02:02-DPB1*05:01	SPLLYTLIEKTMQNVK	0.68766713	0.9265873
HLA-DPA1*02:02-DPB1*05:01	SPNALVLLIAQEKERN	0.58470124	0.19075148
HLA-DPA1*02:02-DPB1*05:01	SPPIGDLQVFYKESKK	0.5992993	0.21810988
HLA-DPA1*02:02-DPB1*05:01	SPPNYMYNPIKTLKTN	0.38191825	0.9554642
HLA-DPA1*02:02-DPB1*05:01	SPRHKMKIIKSLQKNG	0.53093356	0.4823894
HLA-DPA1*02:02-DPB1*05:01	SPSENSKEAEILEVLR	0.33574066	0.21183276
HLA-DPA1*02:02-DPB1*05:01	SPTGDVLLDETLKHIK	0.4924548	0.57215303
HLA-DPA1*02:02-DPB1*05:01	SQEKVTEMMKKFCAQP	0.4875764	0.006948767
HLA-DPA1*02:02-DPB1*05:01	SQEMEPVITCDKKFRT	0.34229803	0.001713168
HLA-DPA1*02:02-DPB1*05:01	SQLTLKVVSAKPKVHN	0.49241784	0.020361677
HLA-DPA1*02:02-DPB1*05:01	SQQLDVFIATSKHAYA	0.58181816	0.11704306
HLA-DPA1*02:02-DPB1*05:01	SQSSDVVIVSSKYKQR	0.44882855	0.022544097
HLA-DPA1*02:02-DPB1*05:01	SQTMATLKGLVQKGVK	0.3995488	0.033151098
HLA-DPA1*02:02-DPB1*05:01	SQVSKLREKLQLISAL	0.51904446	0.003197276
HLA-DPA1*02:02-DPB1*05:01	SRFQSLNADINKRGAS	0.36388126	0.006401274
HLA-DPA1*02:02-DPB1*05:01	SRGSSLKILSKGKRGG	0.43462464	0.051715154
HLA-DPA1*02:02-DPB1*05:01	SRMVKTYEKLTEIIPK	0.7060087	0.4130661
HLA-DPA1*02:02-DPB1*05:01	SSATMPSMQCKHRSPN	0.14415108	0.003699568
HLA-DPA1*02:02-DPB1*05:01	SSILPFTPPVVKRLLG	0.45371145	0.044772975
HLA-DPA1*02:02-DPB1*05:01	SSLKPFSFLEKEEQLK	0.5659182	0.08784934
HLA-DPA1*02:02-DPB1*05:01	SSNLIILEEHLKNKKE	0.605168	0.49040666
HLA-DPA1*02:02-DPB1*05:01	SSRAQTLAMNVRNFLK	0.5867999	0.10248189
HLA-DPA1*02:02-DPB1*05:01	SSTLTALTTSVLKNNL	0.5711666	0.052856825
HLA-DPA1*02:02-DPB1*05:01	SSVLETVEVLQKEGLK	0.5855496	0.06338124
HLA-DPA1*02:02-DPB1*05:01	SSYLSLTPEQWKSHRS	0.3314435	0.50549364
HLA-DPA1*02:02-DPB1*05:01	STAEPVKEEAKTSNPT	0.05529506	0.029840475
HLA-DPA1*02:02-DPB1*05:01	STFRHFKDTTKNIFDE	0.37583658	0.019661281
HLA-DPA1*02:02-DPB1*05:01	STFVQALVEHVKEECD	0.53770256	0.011077683
HLA-DPA1*02:02-DPB1*05:01	STKQEILAALEKGCSF	0.46388254	0.005632769
HLA-DPA1*02:02-DPB1*05:01	STLTKLGNTISSLFGG	0.5753378	0.023324559
HLA-DPA1*02:02-DPB1*05:01	STPMPALTTVKSQNSK	0.27210438	0.012642046
HLA-DPA1*02:02-DPB1*05:01	SVFRHFGSFQKGQAEA	0.49214184	0.013206567
HLA-DPA1*02:02-DPB1*05:01	SVIIRFVTNTTKESKQ	0.54116696	0.04371499
HLA-DPA1*02:02-DPB1*05:01	SVLEIIAFHCKSPHRH	0.5064433	0.033865802
HLA-DPA1*02:02-DPB1*05:01	SVLKLLNTHHRVRLHS	0.53113705	0.009593816
HLA-DPA1*02:02-DPB1*05:01	SVTMGYYKNEAKTKAD	0.40877467	0.033569936
HLA-DPA1*02:02-DPB1*05:01	SYDWAGGVFLYTSKEK	0.47049674	0.84680474
HLA-DPA1*02:02-DPB1*05:01	SYLSLTPEQWKSHRSY	0.28944418	0.7272632
HLA-DPA1*02:02-DPB1*05:01	SYYDSFKLQTKEFQVL	0.56784594	0.20058243
HLA-DPA1*02:02-DPB1*05:01	TAADMAAQTTKHKWEA	0.14930816	0.22946748
HLA-DPA1*02:02-DPB1*05:01	TAAKIEAPALAFLREN	0.5788465	0.12806281
HLA-DPA1*02:02-DPB1*05:01	TATIVMVTNLKERKEC	0.5788281	0.048155196
HLA-DPA1*02:02-DPB1*05:01	TAVDTAAQISEQKSND	0.09456937	0.1517089
HLA-DPA1*02:02-DPB1*05:01	TCEKELAKINTFYSEK	0.5843708	0.002278022
HLA-DPA1*02:02-DPB1*05:01	TDHVMLFTQTKKQAHR	0.6269738	0.24864113
HLA-DPA1*02:02-DPB1*05:01	TDQLVLIFAGKILKDQ	0.5438596	0.03137704
HLA-DPA1*02:02-DPB1*05:01	TEDVMRMLVDLAKSRG	0.5155419	0.5345164
HLA-DPA1*02:02-DPB1*05:01	TEGSRIATKVLVASTQ	0.27027792	0.9844575
HLA-DPA1*02:02-DPB1*05:01	TEHLSPLTVITKETEK	0.3842862	0.015233407
HLA-DPA1*02:02-DPB1*05:01	TEILKWYLNKIKFDQS	0.57674694	0.058996104
HLA-DPA1*02:02-DPB1*05:01	TELTREGETIIELKYR	0.51331186	0.38214627
HLA-DPA1*02:02-DPB1*05:01	TFKKVYDFLSTFITSG	0.69035953	0.005631151
HLA-DPA1*02:02-DPB1*05:01	TFVQALVEHVKEECDR	0.45067713	0.00756509
HLA-DPA1*02:02-DPB1*05:01	TGAIMTTETTKTARAT	0.19687587	0.12588432
HLA-DPA1*02:02-DPB1*05:01	TGAMLSYLFIVKNELP	0.54240334	0.007061872
HLA-DPA1*02:02-DPB1*05:01	TGDSQETAVAIASRLG	0.13642639	0.08766706
HLA-DPA1*02:02-DPB1*05:01	TGGLSYKEDTKELVVA	0.25779358	0.13521759
HLA-DPA1*02:02-DPB1*05:01	TGKEKENSRMEENAEN	0.061012257	0.19737518
HLA-DPA1*02:02-DPB1*05:01	TGLKALMTVGKEPFPT	0.45560017	0.08517053
HLA-DPA1*02:02-DPB1*05:01	TGLKVFGNEIKLEKPK	0.60264015	0.5434875
HLA-DPA1*02:02-DPB1*05:01	TGLMDMKIFYKGKNTG	0.39524633	0.29961488
HLA-DPA1*02:02-DPB1*05:01	TGMKILNGSNKKSQKR	0.53584516	0.026594246
HLA-DPA1*02:02-DPB1*05:01	TGPLSVLTQSVKNNTQ	0.4644965	0.04404932
HLA-DPA1*02:02-DPB1*05:01	TGSGKTAAFLLPILSQ	0.54761314	0.02637502
HLA-DPA1*02:02-DPB1*05:01	THLIDHLKEQEKSYMK	0.54822266	0.009052787
HLA-DPA1*02:02-DPB1*05:01	THLSLFFVVMKGPNDA	0.5320311	0.005120958
HLA-DPA1*02:02-DPB1*05:01	TIKYLDFVFAVKNENR	0.693962	0.82821816
HLA-DPA1*02:02-DPB1*05:01	TILFYPWEPTSKNELE	0.30102837	0.053528726
HLA-DPA1*02:02-DPB1*05:01	TISREYNELLMAISDS	0.49311098	0.006525812
HLA-DPA1*02:02-DPB1*05:01	TKEFQVLKSLGKLAMG	0.66033244	0.1717716
HLA-DPA1*02:02-DPB1*05:01	TKGLVLGIYSKEKEDD	0.4773051	0.022523507
HLA-DPA1*02:02-DPB1*05:01	TKIEPSVNFLKSPKDN	0.4652606	0.40631676
HLA-DPA1*02:02-DPB1*05:01	TKNKDGVLVDEFGLPQ	0.26635107	0.09079321
HLA-DPA1*02:02-DPB1*05:01	TKQEILAALEKGCSFL	0.5251297	0.005778065
HLA-DPA1*02:02-DPB1*05:01	TKQQKEEDTILVFNVT	0.5128579	0.015711628
HLA-DPA1*02:02-DPB1*05:01	TLPALLENLKLRKQNN	0.46588168	0.7595001
HLA-DPA1*02:02-DPB1*05:01	TLQSILKAQLVKEDKD	0.43124673	0.01872296
HLA-DPA1*02:02-DPB1*05:01	TLSQVLAAKEKHLAEI	0.4240346	0.007189681
HLA-DPA1*02:02-DPB1*05:01	TLSTALNILEKYGRNL	0.5980978	0.003231855
HLA-DPA1*02:02-DPB1*05:01	TLTKLGNTISSLFGGG	0.58992094	0.049954288
HLA-DPA1*02:02-DPB1*05:01	TLVSIYAVPEKIGQVH	0.44013396	0.040962398
HLA-DPA1*02:02-DPB1*05:01	TNPEVFKLEDKQPGNM	0.17850205	0.006849099
HLA-DPA1*02:02-DPB1*05:01	TPEWRKQYIQYEAFKD	0.54696304	0.758896
HLA-DPA1*02:02-DPB1*05:01	TPLYSQLLQAYKWSNK	0.665618	0.01839284
HLA-DPA1*02:02-DPB1*05:01	TPRGTLLAFAEARKMS	0.6234809	0.54091275
HLA-DPA1*02:02-DPB1*05:01	TPVIVTLKENERFFGD	0.5463953	0.066334724
HLA-DPA1*02:02-DPB1*05:01	TQVVKISVHMGRVSLK	0.56986046	0.045519993
HLA-DPA1*02:02-DPB1*05:01	TRYVELFIVVDKERYD	0.6358494	0.12895921
HLA-DPA1*02:02-DPB1*05:01	TSAKTASNVEEAFINT	0.21736884	0.50708485
HLA-DPA1*02:02-DPB1*05:01	TSLDRLVTDVKEKLKQ	0.42367828	0.5742545
HLA-DPA1*02:02-DPB1*05:01	TTGKIAGAGLLFVGGG	0.2647068	0.32889953
HLA-DPA1*02:02-DPB1*05:01	TVEEVFLNLTKESQKN	0.6742486	0.23132482
HLA-DPA1*02:02-DPB1*05:01	TVFGELTDENVKHRKY	0.26134238	0.005674429
HLA-DPA1*02:02-DPB1*05:01	TVIIDLQANPLKGDLA	0.2590272	0.03412596
HLA-DPA1*02:02-DPB1*05:01	TVLGLLESSAEKAPVS	0.34344742	0.009052079
HLA-DPA1*02:02-DPB1*05:01	TVLIKTAEELMNFSKG	0.66335475	0.03915861
HLA-DPA1*02:02-DPB1*05:01	TVLLPLAAAERDLAPG	0.20600556	0.02932489
HLA-DPA1*02:02-DPB1*05:01	TVLMRHENILGFIAAD	0.47113964	0.021814305
HLA-DPA1*02:02-DPB1*05:01	TVQKLAHQIYQFTDKD	0.6355665	0.70597434
HLA-DPA1*02:02-DPB1*05:01	TVRLKVSSTAVRTQHT	0.3237585	0.5199836
HLA-DPA1*02:02-DPB1*05:01	VAEQVLNAVNKGLYRE	0.3922445	0.09829016
HLA-DPA1*02:02-DPB1*05:01	VAFVKHSTVLENTDGK	0.3933536	0.5202779
HLA-DPA1*02:02-DPB1*05:01	VAIASRLGLYSKTSQS	0.4458176	0.023353962
HLA-DPA1*02:02-DPB1*05:01	VAIKTLKAGYSEKQRR	0.34555224	0.10417296
HLA-DPA1*02:02-DPB1*05:01	VAITRVANLLLCMYAK	0.65419203	0.007167739
HLA-DPA1*02:02-DPB1*05:01	VAKIIYIVHDEVKDKA	0.5309753	0.49767327
HLA-DPA1*02:02-DPB1*05:01	VASKNVIPALELVEPI	0.32419378	0.08113021
HLA-DPA1*02:02-DPB1*05:01	VAVFDTGLSEKHPHFK	0.28736588	0.34189773
HLA-DPA1*02:02-DPB1*05:01	VAVGVIKAVDKKAAGA	0.40654096	0.112880014
HLA-DPA1*02:02-DPB1*05:01	VAYLDPLELSEGKVLS	0.31642994	0.106083915
HLA-DPA1*02:02-DPB1*05:01	VDDTQFVRFDNDAASP	0.0715169	0.7401325
HLA-DPA1*02:02-DPB1*05:01	VDDTQFVRFDSDAASQ	0.07557298	0.8831172
HLA-DPA1*02:02-DPB1*05:01	VDFTMKTLEIQGKRVK	0.53276646	0.08149364
HLA-DPA1*02:02-DPB1*05:01	VDIFQVVKALRKARPG	0.61302483	0.77559376
HLA-DPA1*02:02-DPB1*05:01	VDINPLTGIILKAAKR	0.5269634	0.30275726
HLA-DPA1*02:02-DPB1*05:01	VDPKKTIQMGSFRINP	0.41110295	0.3597869
HLA-DPA1*02:02-DPB1*05:01	VDSVFVLYNQEEKILR	0.55781937	0.05294357
HLA-DPA1*02:02-DPB1*05:01	VDVKKTALALAITDSE	0.42648083	0.09358715
HLA-DPA1*02:02-DPB1*05:01	VDVYVPLDFYTRRPRG	0.28755945	0.03338047
HLA-DPA1*02:02-DPB1*05:01	VEIIKVLGTPTREQIR	0.42481855	0.14534728
HLA-DPA1*02:02-DPB1*05:01	VEKMNVFDTELKGLSK	0.6965497	0.013528827
HLA-DPA1*02:02-DPB1*05:01	VEPIHADILLETYKRK	0.6463811	0.52513725
HLA-DPA1*02:02-DPB1*05:01	VEQHIQTIKSKSKDGR	0.3711624	0.039558355
HLA-DPA1*02:02-DPB1*05:01	VETETWTFVAPMKHRR	0.5489077	0.26063523
HLA-DPA1*02:02-DPB1*05:01	VEVDPMLTPEERHLNK	0.19759348	0.06129595
HLA-DPA1*02:02-DPB1*05:01	VEWLRRYLENGKETLQ	0.3495785	0.12122069
HLA-DPA1*02:02-DPB1*05:01	VEYITRYIASLKQRYT	0.702807	0.15077838
HLA-DPA1*02:02-DPB1*05:01	VFIIFFQGDQLKNRVK	0.5905486	0.057721484
HLA-DPA1*02:02-DPB1*05:01	VGEKGKESEKELALVK	0.2534331	0.2114696
HLA-DPA1*02:02-DPB1*05:01	VGEYRAVTELGRPSAE	0.11586047	0.5638757
HLA-DPA1*02:02-DPB1*05:01	VGEYRAVTELGRPVAE	0.12381391	0.5066129
HLA-DPA1*02:02-DPB1*05:01	VGIIIGTIFIIKGVRK	0.62489456	0.26536298
HLA-DPA1*02:02-DPB1*05:01	VGTYVFTLTVKDERNL	0.48547536	0.4681081
HLA-DPA1*02:02-DPB1*05:01	VGVNKDSYLILETLPT	0.44838688	0.1048946
HLA-DPA1*02:02-DPB1*05:01	VIAQALSEYNRQYKDK	0.4451137	0.11980166
HLA-DPA1*02:02-DPB1*05:01	VIEGKQYDSILRVEAV	0.479499	0.010975423
HLA-DPA1*02:02-DPB1*05:01	VIGQLLLHTVKHGEKG	0.58412284	0.33222947
HLA-DPA1*02:02-DPB1*05:01	VIVNMVDVAKALNRPP	0.37894386	0.010721779
HLA-DPA1*02:02-DPB1*05:01	VKYLATLETLTKHYGA	0.678622	0.02174982
HLA-DPA1*02:02-DPB1*05:01	VLGTKNLSQILSDREE	0.25318018	0.048006188
HLA-DPA1*02:02-DPB1*05:01	VLIMELINNVAKAHGG	0.5623294	0.012219938
HLA-DPA1*02:02-DPB1*05:01	VMLQTLNDEVPKYRDQ	0.3369993	0.005381614
HLA-DPA1*02:02-DPB1*05:01	VMPYISTTPAKLRNPC	0.33967373	0.4013595
HLA-DPA1*02:02-DPB1*05:01	VNMLINENEVKQWRDQ	0.3343518	0.032853764
HLA-DPA1*02:02-DPB1*05:01	VNQLLLLDPPRKRLVE	0.59561485	0.018106308
HLA-DPA1*02:02-DPB1*05:01	VPDIFAQIEVNEKKIR	0.5590099	0.8329503
HLA-DPA1*02:02-DPB1*05:01	VPGEGLPLPKTPEKRG	0.0756746	0.13237795
HLA-DPA1*02:02-DPB1*05:01	VQNKSPFEQHVKNSKH	0.31463948	0.02755403
HLA-DPA1*02:02-DPB1*05:01	VQSQKSSSPLSSTRSK	0.28218535	0.08080635
HLA-DPA1*02:02-DPB1*05:01	VRAGKITFAEKVANAE	0.30873087	0.4783303
HLA-DPA1*02:02-DPB1*05:01	VRESNVLHEKSKGKTR	0.26889148	0.017000584
HLA-DPA1*02:02-DPB1*05:01	VRKRRANSLLEETKQG	0.37770948	0.6508411
HLA-DPA1*02:02-DPB1*05:01	VRLMDLLGEGLKRSMD	0.6358664	0.003078229
HLA-DPA1*02:02-DPB1*05:01	VRVGVISFAQKVTNAQ	0.44809496	0.20842734
HLA-DPA1*02:02-DPB1*05:01	VSHLDILAVQEGKHFH	0.288722	0.33318317
HLA-DPA1*02:02-DPB1*05:01	VSKMRMATPLLMQALP	0.71457016	0.9859934
HLA-DPA1*02:02-DPB1*05:01	VSNKALPAPIEKTISK	0.19457652	0.14386573
HLA-DPA1*02:02-DPB1*05:01	VSQLKWFLEDEKRAIG	0.5804272	0.065765984
HLA-DPA1*02:02-DPB1*05:01	VSQLLTLMDGLKQRAH	0.5931043	0.004197755
HLA-DPA1*02:02-DPB1*05:01	VTEEKYQEALAKGDVT	0.2792868	0.46439463
HLA-DPA1*02:02-DPB1*05:01	VTGGKVADMALHYANK	0.47549683	0.94731873
HLA-DPA1*02:02-DPB1*05:01	VTHYKAGDPVILYVNK	0.3841467	0.609022
HLA-DPA1*02:02-DPB1*05:01	VTLYGMLNTLKNRNPN	0.47033608	0.38289326
HLA-DPA1*02:02-DPB1*05:01	VVFDKSSEQILATLKG	0.5633146	0.014710255
HLA-DPA1*02:02-DPB1*05:01	VVGKEPESILQVLSQM	0.3965875	0.006586509
HLA-DPA1*02:02-DPB1*05:01	VVQAPLAFCGKHGTCE	0.18044758	0.00196578
HLA-DPA1*02:02-DPB1*05:01	VYEKLGEQVFGTTGKF	0.51991755	0.18068007
HLA-DPA1*02:02-DPB1*05:01	WAGGVFLYTSKEKSTF	0.57557076	0.03313861
HLA-DPA1*02:02-DPB1*05:01	WEAARVAEQLRAYLEG	0.3197417	0.19229876
HLA-DPA1*02:02-DPB1*05:01	WELRTLISQSKDTASK	0.4506961	0.041084673
HLA-DPA1*02:02-DPB1*05:01	WIMEKTAEHFQEAMEE	0.39651516	0.042632885
HLA-DPA1*02:02-DPB1*05:01	YDGKMYTGLCNFVERW	0.40495384	0.013223735
HLA-DPA1*02:02-DPB1*05:01	YERYNSQLLSFVRDLN	0.5821988	0.29467493
HLA-DPA1*02:02-DPB1*05:01	YFLAGRSMTWVTIGAS	0.16944844	0.001340959
HLA-DPA1*02:02-DPB1*05:01	YGLQILENVIKTRWKI	0.6373121	0.001314249
HLA-DPA1*02:02-DPB1*05:01	YKELIERIPELNKVAR	0.5283922	0.97954196
HLA-DPA1*02:02-DPB1*05:01	YKLLVELVQKKKQAKS	0.61013126	0.006116145
HLA-DPA1*02:02-DPB1*05:01	YNIQKESTLHLVLRLR	0.6353443	0.09994368
HLA-DPA1*02:02-DPB1*05:01	YNKCKQLLQDEKAKCN	0.21980515	0.001348352
HLA-DPA1*02:02-DPB1*05:01	YPAEVTITWRKNGKLV	0.32051855	0.80223143
HLA-DPA1*02:02-DPB1*05:01	YPRLLTFASQLKAGKG	0.7148012	0.7935374
HLA-DPA1*02:02-DPB1*05:01	YPSDFEVIQIKEKQKA	0.5569029	0.32831064
HLA-DPA1*02:02-DPB1*05:01	YPTRTNEELVAFLSKN	0.507838	0.25183627
HLA-DPA1*02:02-DPB1*05:01	YPVKEQESILKTVGKL	0.5828979	0.15661773
HLA-DPA1*02:02-DPB1*05:01	YPYLGTTMDTYKELIE	0.3373238	0.004901244
HLA-DPA1*02:02-DPB1*05:01	YPYVYYKIDCNLLEFK	0.40650412	0.33550867
HLA-DPA1*02:02-DPB1*05:01	YQGERVAWYMLAMGQD	0.4330559	0.012028856
HLA-DPA1*02:02-DPB1*05:01	YQIGLLDEKQKKYFQK	0.45417088	0.005793835
HLA-DPA1*02:02-DPB1*05:01	YSAKSGEVLVNVKEHS	0.3923498	0.70258117
HLA-DPA1*02:02-DPB1*05:01	YSKAKVFEHIGKKTPI	0.56291527	0.26929516
HLA-DPA1*02:02-DPB1*05:01	YSVRGYPTLLLFRGGK	0.50204635	0.028912896
