# Supplementary material for: MHCII-peptide presentation: an assessment of the state-of-the-art prediction methods
Source: Front Immunol. 2024 Mar 12;15:1293706. doi: 10.3389/fimmu.2024.1293706 (PMC11027168; doi:10.3389/fimmu.2024.1293706)
Supplement: Supplementary file 2 [file DataSheet_2.zip › output/BERT/pos/16_HLA-DQA1_03_01_DQB1_03_02.csv]

allele	peptide	affinity_pred	mass_pred
HLA-DQA1*03:01-DQB1*03:02	AAEIEGAGAAKEQEPQ	0.5367579	0.85659313
HLA-DQA1*03:01-DQB1*03:02	AATQIKGVTIDEAIEQ	0.47459787	0.9904993
HLA-DQA1*03:01-DQB1*03:02	ADAADAAAAEEEDGEF	0.68158877	0.60544336
HLA-DQA1*03:01-DQB1*03:02	ADAEDLSGSIASPDVK	0.48934445	0.9483094
HLA-DQA1*03:01-DQB1*03:02	ADFKDALARVYGVIPK	0.23617305	0.026575092
HLA-DQA1*03:01-DQB1*03:02	ADGSEDKVVEVAEEEE	0.5532474	0.37668714
HLA-DQA1*03:01-DQB1*03:02	ADLLLSTQPGREEGSP	0.42572019	0.033066414
HLA-DQA1*03:01-DQB1*03:02	AEAGPEGVAPAPEGEK	0.5703226	0.110726975
HLA-DQA1*03:01-DQB1*03:02	AEDIKSGKLSRELDFV	0.35358244	0.36436766
HLA-DQA1*03:01-DQB1*03:02	AEGEHGDGAEEEAPPA	0.43532208	0.11162986
HLA-DQA1*03:01-DQB1*03:02	AEGKPGVEAGQEPAEA	0.500367	0.03653998
HLA-DQA1*03:01-DQB1*03:02	AEQMRKIALESEGRPE	0.31904224	0.17108075
HLA-DQA1*03:01-DQB1*03:02	AGSSRKEAESSPFVER	0.42828888	0.025597084
HLA-DQA1*03:01-DQB1*03:02	AGTMLTTFTAQDPDRY	0.35371774	0.17762148
HLA-DQA1*03:01-DQB1*03:02	AISLEHAVHIIEETQL	0.43652815	0.008874261
HLA-DQA1*03:01-DQB1*03:02	AKAAEAAASAYYNPGN	0.25373295	0.5460664
HLA-DQA1*03:01-DQB1*03:02	ALALREPDLEKVVRYL	0.27179614	0.010822499
HLA-DQA1*03:01-DQB1*03:02	APEEESAYVAGEKRQH	0.39570436	0.24426994
HLA-DQA1*03:01-DQB1*03:02	APEPRAPGTLPEADPS	0.4163965	0.30565622
HLA-DQA1*03:01-DQB1*03:02	APKGDEEGVPAVVIDM	0.46812123	0.46835357
HLA-DQA1*03:01-DQB1*03:02	APLPQDRGFLVVQGDP	0.4167963	0.4458248
HLA-DQA1*03:01-DQB1*03:02	APSFGSLVALKELDMH	0.44997263	0.2564375
HLA-DQA1*03:01-DQB1*03:02	APTQESAVTPGTPDPT	0.36599556	0.7245502
HLA-DQA1*03:01-DQB1*03:02	APTRELAVQIYEEARK	0.45089075	0.581015
HLA-DQA1*03:01-DQB1*03:02	AQKSQSTQISQELEEL	0.49859545	0.6440093
HLA-DQA1*03:01-DQB1*03:02	ARRREEGAPGDPEAAL	0.37327433	0.00722726
HLA-DQA1*03:01-DQB1*03:02	ATPLLMQALPMGALPQ	0.262955	0.8040801
HLA-DQA1*03:01-DQB1*03:02	AWAYFSDVDLEKDVHS	0.4196521	0.021987459
HLA-DQA1*03:01-DQB1*03:02	DADIGVAEAERDAGIR	0.5320306	0.80707324
HLA-DQA1*03:01-DQB1*03:02	DDEDSLSSAYIQRVNT	0.3906828	0.8196743
HLA-DQA1*03:01-DQB1*03:02	DDGRGVSEPLMENGSG	0.39348614	0.16915992
HLA-DQA1*03:01-DQB1*03:02	DDTGPEEGSPPKEEKE	0.45593193	0.031197464
HLA-DQA1*03:01-DQB1*03:02	DDTQFVRFDSDAASQR	0.33711714	0.99671286
HLA-DQA1*03:01-DQB1*03:02	DEAAVEEEEEEKKPKT	0.32916483	0.22216025
HLA-DQA1*03:01-DQB1*03:02	DEFEEAEQVREENLPD	0.49964043	0.36342394
HLA-DQA1*03:01-DQB1*03:02	DEIGLDAAALPGQPME	0.449965	0.06958126
HLA-DQA1*03:01-DQB1*03:02	DFQGARIITGQEEGAY	0.56797326	0.15036719
HLA-DQA1*03:01-DQB1*03:02	DGIPDRFSGSSSGAER	0.43161643	0.22883543
HLA-DQA1*03:01-DQB1*03:02	DGPITITIVNRDGTRY	0.1378558	0.43515557
HLA-DQA1*03:01-DQB1*03:02	DGSEDKVVEVAEEEEV	0.6021739	0.48119992
HLA-DQA1*03:01-DQB1*03:02	DGYEQAARVAIEHLDK	0.4130047	0.76862454
HLA-DQA1*03:01-DQB1*03:02	DIEIIPIQEEEEEETE	0.79974705	0.04793333
HLA-DQA1*03:01-DQB1*03:02	DKLKEAETRAEFAERS	0.43085238	0.94330966
HLA-DQA1*03:01-DQB1*03:02	DMLIKAATSDLEHYDK	0.4515404	0.7778004
HLA-DQA1*03:01-DQB1*03:02	DNWTALISASKEGHVH	0.39032212	0.022562716
HLA-DQA1*03:01-DQB1*03:02	DPAVIRSLTLEPDPII	0.46470532	0.9155618
HLA-DQA1*03:01-DQB1*03:02	DPEEKHSMAYQDLHSE	0.3358446	0.2708011
HLA-DQA1*03:01-DQB1*03:02	DPNPDDPLVPEIARIY	0.3531689	0.28172177
HLA-DQA1*03:01-DQB1*03:02	DPQSGALYISKVQKED	0.42333633	0.6877712
HLA-DQA1*03:01-DQB1*03:02	DPSGSVASISHQEQLS	0.4445378	0.6895713
HLA-DQA1*03:01-DQB1*03:02	DPYDKPNTIYIERHEP	0.26121745	0.9314027
HLA-DQA1*03:01-DQB1*03:02	DQETRNVKAQSQTDRV	0.3465974	0.63057315
HLA-DQA1*03:01-DQB1*03:02	DQQEKLLAVIEEQHKE	0.4497697	0.21717039
HLA-DQA1*03:01-DQB1*03:02	DRAPLTATAPQLDDEE	0.5761473	0.5955854
HLA-DQA1*03:01-DQB1*03:02	DSEMDVVRFDDDNSPS	0.38470307	0.061715703
HLA-DQA1*03:01-DQB1*03:02	DSRLPRAEAEQEKDQL	0.4128827	0.12845115
HLA-DQA1*03:01-DQB1*03:02	DSVSIISFPEKEQEDV	0.6109002	0.29687133
HLA-DQA1*03:01-DQB1*03:02	DTELVETRPAGDGTFQ	0.22470547	0.60563743
HLA-DQA1*03:01-DQB1*03:02	DTQFVRFDSDAASPRG	0.29022637	0.9912461
HLA-DQA1*03:01-DQB1*03:02	DTQFVRFDSDAASQRM	0.31783384	0.9831961
HLA-DQA1*03:01-DQB1*03:02	DVFDKLSVIAEDSESG	0.50067246	0.4348456
HLA-DQA1*03:01-DQB1*03:02	DVIPVTAINLYPDGPE	0.39894828	0.87476444
HLA-DQA1*03:01-DQB1*03:02	DVKPSPSAAEADFDIV	0.55596817	0.25018993
HLA-DQA1*03:01-DQB1*03:02	DVLDKASSLIEEAKKA	0.35384893	0.23835178
HLA-DQA1*03:01-DQB1*03:02	DWSEEASGITYEDRPS	0.4950856	0.46273533
HLA-DQA1*03:01-DQB1*03:02	DYDDVEIPANTEKASF	0.5146066	0.019652968
HLA-DQA1*03:01-DQB1*03:02	DYENVIPDFPEDEGIH	0.49500868	0.5882751
HLA-DQA1*03:01-DQB1*03:02	EAEAEAAAAAAEPGFD	0.5109712	0.830752
HLA-DQA1*03:01-DQB1*03:02	EDEAEAAAAAKFTGLS	0.33852682	0.1578631
HLA-DQA1*03:01-DQB1*03:02	EDIEIIPIQEEEEEET	0.8285193	0.11619866
HLA-DQA1*03:01-DQB1*03:02	EDLDETISIVEANPRK	0.39433536	0.85109264
HLA-DQA1*03:01-DQB1*03:02	EDPAAAFLAQQESEIA	0.5011992	0.14885561
HLA-DQA1*03:01-DQB1*03:02	EDTLDSTAAQQELRSK	0.41118062	0.2743441
HLA-DQA1*03:01-DQB1*03:02	EEADNNEDPSIEEEDL	0.587436	0.17868467
HLA-DQA1*03:01-DQB1*03:02	EEAPPAGPRPGPEPAG	0.29884824	0.016879905
HLA-DQA1*03:01-DQB1*03:02	EEEDGAAVAEKSHRRA	0.38200015	0.35217288
HLA-DQA1*03:01-DQB1*03:02	EEEEEDGAAVAEKSHR	0.51481724	0.73723036
HLA-DQA1*03:01-DQB1*03:02	EEEGSTIPIQEDYRKP	0.49606577	0.09381689
HLA-DQA1*03:01-DQB1*03:02	EEMDVGTDEEEETAKE	0.5131775	0.5413389
HLA-DQA1*03:01-DQB1*03:02	EEQLAAAKAQQEQELA	0.53770924	0.6519045
HLA-DQA1*03:01-DQB1*03:02	EESDDEAAVEEEEEEK	0.62410486	0.4500188
HLA-DQA1*03:01-DQB1*03:02	EETDLISPPQEEVKSS	0.43410593	0.003412228
HLA-DQA1*03:01-DQB1*03:02	EEVDGKADGAEAKPAE	0.3815988	0.6165916
HLA-DQA1*03:01-DQB1*03:02	EGTEGSSLLPGEQPLH	0.42376748	0.16288798
HLA-DQA1*03:01-DQB1*03:02	EHDNIARFIVGDERVT	0.4263895	0.16216762
HLA-DQA1*03:01-DQB1*03:02	EHGATLAVIDSEKDMN	0.5464234	0.6180041
HLA-DQA1*03:01-DQB1*03:02	EINLVDDYFELVQHEY	0.44448835	0.7550946
HLA-DQA1*03:01-DQB1*03:02	EIVDSYLPVILDIIKG	0.35296315	0.022689011
HLA-DQA1*03:01-DQB1*03:02	EIYTTSVTLDREEHSS	0.49817237	0.64966303
HLA-DQA1*03:01-DQB1*03:02	EKEISDDEAEEEKGEK	0.41307613	0.6980382
HLA-DQA1*03:01-DQB1*03:02	EKNKILEALASSEDVR	0.46168602	0.76368433
HLA-DQA1*03:01-DQB1*03:02	ELPDGQVITIGNERFR	0.30742246	0.79284245
HLA-DQA1*03:01-DQB1*03:02	ELSTAITHVHKEEGSE	0.41706407	0.110188805
HLA-DQA1*03:01-DQB1*03:02	ELVETIAATAREIEEN	0.48463258	0.20218568
HLA-DQA1*03:01-DQB1*03:02	ENPEDEPLGPEDEDSF	0.5712296	0.017409515
HLA-DQA1*03:01-DQB1*03:02	EPLSYTRFSLARQVDG	0.3320057	0.8989816
HLA-DQA1*03:01-DQB1*03:02	EPPVSGPDVPSTPAAE	0.34607175	0.04126755
HLA-DQA1*03:01-DQB1*03:02	EQGPREADPESEADRA	0.4688927	0.07716443
HLA-DQA1*03:01-DQB1*03:02	EQYDLSSLAKSEGGLG	0.3945829	0.026657239
HLA-DQA1*03:01-DQB1*03:02	ERESQDTVAENDDGGF	0.46509865	0.12373996
HLA-DQA1*03:01-DQB1*03:02	ESGEHIIAGAGELHLE	0.43712416	0.14051716
HLA-DQA1*03:01-DQB1*03:02	ESLLRGIYAYGFEKPS	0.32600132	0.0930025
HLA-DQA1*03:01-DQB1*03:02	EVAEEEEVAEVEEEEA	0.631452	0.3579897
HLA-DQA1*03:01-DQB1*03:02	EVEPVDARPAADRGLT	0.3809056	0.57893217
HLA-DQA1*03:01-DQB1*03:02	EVGDTQVVVFKHEKED	0.40330485	0.1967794
HLA-DQA1*03:01-DQB1*03:02	FDGPITITIVNRDGTR	0.19724564	0.73514163
HLA-DQA1*03:01-DQB1*03:02	FDSDAASPRGEPRAPW	0.31772858	0.24503598
HLA-DQA1*03:01-DQB1*03:02	FGADSVPANTENEVEP	0.5714212	0.22218513
HLA-DQA1*03:01-DQB1*03:02	FGYNTGVINAPEKIIK	0.28578976	0.40338692
HLA-DQA1*03:01-DQB1*03:02	FHLKVTDAKGESDTDR	0.2582621	0.039057177
HLA-DQA1*03:01-DQB1*03:02	FPEEERGERSAEEKGR	0.39242706	0.6756761
HLA-DQA1*03:01-DQB1*03:02	FPGQYNPSFISDESRR	0.19179575	0.3765906
HLA-DQA1*03:01-DQB1*03:02	FYVTRTTGPSSEGHPA	0.18997213	0.021273082
HLA-DQA1*03:01-DQB1*03:02	GAGAPAAAASAEPKIM	0.40196308	0.42865485
HLA-DQA1*03:01-DQB1*03:02	GCNSILATETARDLAD	0.39535618	0.16299355
HLA-DQA1*03:01-DQB1*03:02	GDDDWTHLSSKEVDPS	0.2964297	0.9225646
HLA-DQA1*03:01-DQB1*03:02	GDDEDSLSSAYIQRVN	0.40874445	0.804939
HLA-DQA1*03:01-DQB1*03:02	GDEIGLDAAALPGQPM	0.41970354	0.04348542
HLA-DQA1*03:01-DQB1*03:02	GDGTFQKWAAVVVPSG	0.27635485	0.9992207
HLA-DQA1*03:01-DQB1*03:02	GEPLSYTRFSLARQVD	0.3362505	0.86150056
HLA-DQA1*03:01-DQB1*03:02	GEQDGGLIGAEEKVIN	0.35985878	0.24343324
HLA-DQA1*03:01-DQB1*03:02	GERPADVSPTSPQPEG	0.5021065	0.16475049
HLA-DQA1*03:01-DQB1*03:02	GGAAQLAGPAAEADPL	0.45132273	0.26457235
HLA-DQA1*03:01-DQB1*03:02	GGEERMETPQEDHLRG	0.23864093	0.23868653
HLA-DQA1*03:01-DQB1*03:02	GGEPNFLPVTEEADIR	0.5148769	0.92600524
HLA-DQA1*03:01-DQB1*03:02	GGGKVAPAQPSEEGPG	0.4477376	0.86311734
HLA-DQA1*03:01-DQB1*03:02	GIPDRFSGSSSGAERY	0.4357406	0.26180345
HLA-DQA1*03:01-DQB1*03:02	GKKAEAAASALADADA	0.41435516	0.7627887
HLA-DQA1*03:01-DQB1*03:02	GKLSPHAFKTESGEET	0.26639336	0.49049956
HLA-DQA1*03:01-DQB1*03:02	GLPLLPVLFALGGLLL	0.094608136	0.006428597
HLA-DQA1*03:01-DQB1*03:02	GLSMDGGGSPKGDVDP	0.1360694	0.003092003
HLA-DQA1*03:01-DQB1*03:02	GNDRVRNLQSEVEGVK	0.35581726	0.9486736
HLA-DQA1*03:01-DQB1*03:02	GNEKEEIIHIAEEEAV	0.6169424	0.20109756
HLA-DQA1*03:01-DQB1*03:02	GNQDSFTPVVNSLDPP	0.33597025	0.8013218
HLA-DQA1*03:01-DQB1*03:02	GPAAAQGSAAAPAEPK	0.42857143	0.9848738
HLA-DQA1*03:01-DQB1*03:02	GPAREGGAVGGQDGEQ	0.31642714	0.2764793
HLA-DQA1*03:01-DQB1*03:02	GPDVPSTPAAEAKAAE	0.413506	0.7940474
HLA-DQA1*03:01-DQB1*03:02	GPEDEDSFSNAESYEN	0.561116	0.7192832
HLA-DQA1*03:01-DQB1*03:02	GPGAHRGEPAPEDPPK	0.35235432	0.97531855
HLA-DQA1*03:01-DQB1*03:02	GPIDGPSKSGAEEQTS	0.32537156	0.1942718
HLA-DQA1*03:01-DQB1*03:02	GPKEGEAVVLPEVEPG	0.6389881	0.95512563
HLA-DQA1*03:01-DQB1*03:02	GPKPLFRRMSSLVGPT	0.09886502	0.7553552
HLA-DQA1*03:01-DQB1*03:02	GPRDDDESDDTLEENR	0.29556	0.2729093
HLA-DQA1*03:01-DQB1*03:02	GPSSLDPSQEGPTGLK	0.13319252	0.048865996
HLA-DQA1*03:01-DQB1*03:02	GPVGVFEWEAFARGTK	0.27576655	0.98295057
HLA-DQA1*03:01-DQB1*03:02	GPYGSGDSAPLNEAMA	0.3462544	0.091135174
HLA-DQA1*03:01-DQB1*03:02	GQEEKAGVVSTGLIQN	0.23151168	0.9568304
HLA-DQA1*03:01-DQB1*03:02	GQGHVHGVASSPSHDL	0.35543457	0.68908095
HLA-DQA1*03:01-DQB1*03:02	GRDLTDYLMKILTERG	0.35373387	0.035963953
HLA-DQA1*03:01-DQB1*03:02	GSDLHLIEPLDEGGEG	0.47112668	0.023249974
HLA-DQA1*03:01-DQB1*03:02	GSGSHTLPALLENLKL	0.27452558	0.013618234
HLA-DQA1*03:01-DQB1*03:02	GSHVDYSNWAPGEPTS	0.27730215	0.0678221
HLA-DQA1*03:01-DQB1*03:02	GTFAHRDFSAEYEEDG	0.41675508	0.24153478
HLA-DQA1*03:01-DQB1*03:02	GTFQKWASVVVPSGQE	0.3329864	0.9980038
HLA-DQA1*03:01-DQB1*03:02	GVPEDQAAVALERTFV	0.48652133	0.019832268
HLA-DQA1*03:01-DQB1*03:02	HKLQDASAEVERLRRE	0.44804463	0.7904565
HLA-DQA1*03:01-DQB1*03:02	HPHFLNADPVLAEAVT	0.43780068	0.83728075
HLA-DQA1*03:01-DQB1*03:02	IAEDYFMAKAIADRGW	0.4798888	0.8095516
HLA-DQA1*03:01-DQB1*03:02	IIHGSDSVESAEKEIG	0.44258356	0.41718903
HLA-DQA1*03:01-DQB1*03:02	IKTVESITDIRADIDK	0.4321243	0.9809348
HLA-DQA1*03:01-DQB1*03:02	ILNIFGVIKGFVEPDH	0.4037077	0.696851
HLA-DQA1*03:01-DQB1*03:02	ILVDVSNPTEQEHLQH	0.23819664	0.032054774
HLA-DQA1*03:01-DQB1*03:02	INIDAGTFSPYEHGEV	0.38786513	0.021485312
HLA-DQA1*03:01-DQB1*03:02	INPKINNLMPGYEVAK	0.28142872	0.5476278
HLA-DQA1*03:01-DQB1*03:02	IPELNKVARAAAEVAG	0.38064548	0.8153266
HLA-DQA1*03:01-DQB1*03:02	IPERAGSGSQVPTEPK	0.4302961	0.75427073
HLA-DQA1*03:01-DQB1*03:02	IPGIPGAAAGVLQENL	0.4692975	0.30514765
HLA-DQA1*03:01-DQB1*03:02	IPLPSGVGAPVIGEID	0.47923747	0.75619614
HLA-DQA1*03:01-DQB1*03:02	IPPFHPFHPFPALPEN	0.36098534	0.89291716
HLA-DQA1*03:01-DQB1*03:02	IQDLNRIFPLSEDYSG	0.46395248	0.10888402
HLA-DQA1*03:01-DQB1*03:02	IRLGEKDAHSQGEVVS	0.28785098	0.04517635
HLA-DQA1*03:01-DQB1*03:02	ISETPVDVRVSSEESE	0.5711803	0.10847618
HLA-DQA1*03:01-DQB1*03:02	ISGDTCSGGDVEARLE	0.31465927	0.0976989
HLA-DQA1*03:01-DQB1*03:02	ISIIDTPGILSGEKQR	0.14791714	0.08451192
HLA-DQA1*03:01-DQB1*03:02	ISISRDNTPALEPQPQ	0.3357715	0.39833957
HLA-DQA1*03:01-DQB1*03:02	ITKRKWEAAHEAEQLR	0.26866192	0.9934781
HLA-DQA1*03:01-DQB1*03:02	ITQRKLEAARAAEQLR	0.31125918	0.97346866
HLA-DQA1*03:01-DQB1*03:02	IYDPGGSVPSGEASAA	0.41663176	0.07325417
HLA-DQA1*03:01-DQB1*03:02	IYEGEYQGIPRAESGG	0.37547737	0.028600622
HLA-DQA1*03:01-DQB1*03:02	IYRYDLASGATEQLPL	0.45405865	0.6122715
HLA-DQA1*03:01-DQB1*03:02	KAAEAAASAYYNPGNP	0.24418133	0.6825963
HLA-DQA1*03:01-DQB1*03:02	KAWAYFSDVDLEKDVH	0.43256015	0.29389745
HLA-DQA1*03:01-DQB1*03:02	KDPKISTSLPVLDLID	0.4488102	0.66823894
HLA-DQA1*03:01-DQB1*03:02	KEEKESEDKPEIEDVG	0.4158144	0.37970287
HLA-DQA1*03:01-DQB1*03:02	KEIAAVISPELEHLDK	0.586605	0.5044929
HLA-DQA1*03:01-DQB1*03:02	KISYLTFLPSADEIYD	0.48133752	0.8682455
HLA-DQA1*03:01-DQB1*03:02	KLQDASAEVERLRREN	0.4411673	0.784948
HLA-DQA1*03:01-DQB1*03:02	KPGGNVEGATQSLAEQ	0.47565994	0.58031577
HLA-DQA1*03:01-DQB1*03:02	KPPLPQEQATDPLVDS	0.30987063	0.2844658
HLA-DQA1*03:01-DQB1*03:02	KPPSSGTSSEFEVVTP	0.3623707	0.8239907
HLA-DQA1*03:01-DQB1*03:02	KPSEIEVGVVTVENPK	0.43816134	0.9708341
HLA-DQA1*03:01-DQB1*03:02	KPSPSAAEADFDIVTK	0.40088254	0.9228409
HLA-DQA1*03:01-DQB1*03:02	KPVSKMRMATPLLMQA	0.25915897	0.96914417
HLA-DQA1*03:01-DQB1*03:02	LDEAASAPAIPEGVPT	0.5693258	0.2534197
HLA-DQA1*03:01-DQB1*03:02	LDGLVPSYAEKEAKIS	0.36856633	0.2885832
HLA-DQA1*03:01-DQB1*03:02	LDLDAGLEPSPGLEDP	0.4954001	0.006219559
HLA-DQA1*03:01-DQB1*03:02	LDPWSGGGVTKDITDT	0.258349	0.95810145
HLA-DQA1*03:01-DQB1*03:02	LEIDKEGVIEPDTDAP	0.38992637	0.5757156
HLA-DQA1*03:01-DQB1*03:02	LEKIVLDNSVFSEHRN	0.33371446	0.1558861
HLA-DQA1*03:01-DQB1*03:02	LEPEWAAAASEVKEQT	0.53407764	0.6085491
HLA-DQA1*03:01-DQB1*03:02	LEQYDLSSLAKSEGGL	0.43989748	0.024849286
HLA-DQA1*03:01-DQB1*03:02	LIQDQPDQPVEDPDPE	0.3664733	0.15789747
HLA-DQA1*03:01-DQB1*03:02	LKDITLGTLGYGENED	0.3962559	0.13234124
HLA-DQA1*03:01-DQB1*03:02	LKELSFIRAAEESRKH	0.4093994	0.1930981
HLA-DQA1*03:01-DQB1*03:02	LKFEIRATGFPEPNPR	0.34902284	0.32175422
HLA-DQA1*03:01-DQB1*03:02	LNEDLRSWTAADMAAQ	0.41574773	0.99310267
HLA-DQA1*03:01-DQB1*03:02	LPAPATPAEGEEPSTS	0.48230633	0.251999
HLA-DQA1*03:01-DQB1*03:02	LPGSNTAAPVQETLHG	0.46871367	0.8444754
HLA-DQA1*03:01-DQB1*03:02	LPGSSQPAVLQPSVEP	0.48790187	0.8404442
HLA-DQA1*03:01-DQB1*03:02	LPKLIDFSAQIAEGMA	0.38706982	0.23109367
HLA-DQA1*03:01-DQB1*03:02	LPNIPVQTISRAAAEK	0.35009995	0.71575606
HLA-DQA1*03:01-DQB1*03:02	LPPDVPNAQPALEGRT	0.44238234	0.103182554
HLA-DQA1*03:01-DQB1*03:02	LPPPFPGLEPESEGAA	0.4612051	0.022443017
HLA-DQA1*03:01-DQB1*03:02	LPPSQDEEVQTIGQIE	0.41003767	0.4364826
HLA-DQA1*03:01-DQB1*03:02	LPRGDHYKPAISHRDL	0.18217036	0.972534
HLA-DQA1*03:01-DQB1*03:02	LPSDSQDLGQHGLEED	0.33232325	0.32910222
HLA-DQA1*03:01-DQB1*03:02	LPSYIRSTVHASRESN	0.37129542	0.4025057
HLA-DQA1*03:01-DQB1*03:02	LPVSEGVFVVKDPNGR	0.30490226	0.47350693
HLA-DQA1*03:01-DQB1*03:02	LPVVINGGATSSGEQD	0.36281425	0.92357266
HLA-DQA1*03:01-DQB1*03:02	LQKQVTDLEAEREQKQ	0.28787386	0.9594987
HLA-DQA1*03:01-DQB1*03:02	LRSGASVTEPVAEERG	0.5980694	0.39774844
HLA-DQA1*03:01-DQB1*03:02	LSEENNDSKLLESGLM	0.20436254	0.009737424
HLA-DQA1*03:01-DQB1*03:02	LSMDGGGSPKGDVDPF	0.20391914	0.004747582
HLA-DQA1*03:01-DQB1*03:02	LVDDYFELVQHEYKKW	0.23781075	0.16472752
HLA-DQA1*03:01-DQB1*03:02	LVDEHPEDAEFEQKIN	0.33110714	0.20185435
HLA-DQA1*03:01-DQB1*03:02	MADLHTARLENEKVKK	0.27965784	0.16777614
HLA-DQA1*03:01-DQB1*03:02	MAQKSQSTQISQELEE	0.50239563	0.68302596
HLA-DQA1*03:01-DQB1*03:02	MEQDYQLVDESDAFHD	0.40254137	0.24072728
HLA-DQA1*03:01-DQB1*03:02	MGPGAHRGEPAPEDPP	0.3850567	0.39970937
HLA-DQA1*03:01-DQB1*03:02	MLKESKADIFVDPVLH	0.351327	0.01588991
HLA-DQA1*03:01-DQB1*03:02	NDQRQQLQALSEPQPR	0.41578716	0.5648025
HLA-DQA1*03:01-DQB1*03:02	NEEDNSESSAIEQPPT	0.5112345	0.09492646
HLA-DQA1*03:01-DQB1*03:02	NIRYMSGGTATGDAIS	0.2944458	0.6819294
HLA-DQA1*03:01-DQB1*03:02	NNMEIGTSLFDEEGAK	0.47654688	0.18874201
HLA-DQA1*03:01-DQB1*03:02	NPAGPVASAPELESKE	0.509185	0.29262826
HLA-DQA1*03:01-DQB1*03:02	NPGGYVAYSKAATVTG	0.14348239	0.992214
HLA-DQA1*03:01-DQB1*03:02	NPPEFTAMTFYGEVPE	0.5472899	0.3064025
HLA-DQA1*03:01-DQB1*03:02	NPPELPEQTTKALPVR	0.26531348	0.40058446
HLA-DQA1*03:01-DQB1*03:02	NPRPGKVVIYSEPDVS	0.4013139	0.9172007
HLA-DQA1*03:01-DQB1*03:02	NRKVYELSNVQEDSQP	0.3986042	0.8028903
HLA-DQA1*03:01-DQB1*03:02	NWEAVDGSQTETEKKH	0.36140606	0.039983995
HLA-DQA1*03:01-DQB1*03:02	PAPQIVQAASSAPALE	0.3761569	0.2958789
HLA-DQA1*03:01-DQB1*03:02	PGGYVAYSKAATVTGK	0.119965516	0.8163996
HLA-DQA1*03:01-DQB1*03:02	PPPPEPKGDATPEGEK	0.2299783	0.028670022
HLA-DQA1*03:01-DQB1*03:02	PRREESEAVEAGDPPE	0.48761323	0.050632276
HLA-DQA1*03:01-DQB1*03:02	QISEQKSNDASEAEHQ	0.38408837	0.15589082
HLA-DQA1*03:01-DQB1*03:02	QKQVTDLEAEREQKQR	0.25676504	0.9367469
HLA-DQA1*03:01-DQB1*03:02	QKSQSTQISQELEELR	0.426227	0.4951969
HLA-DQA1*03:01-DQB1*03:02	RAPLTATAPQLDDEEM	0.5684938	0.27171156
HLA-DQA1*03:01-DQB1*03:02	RDEDGDLVAFSSDEEL	0.6446062	0.23928793
HLA-DQA1*03:01-DQB1*03:02	REVKKEEGEAFAREHG	0.3521236	0.08299533
HLA-DQA1*03:01-DQB1*03:02	RFDSDAASPRGEPRAP	0.34365672	0.4669096
HLA-DQA1*03:01-DQB1*03:02	RFILPIGATVNMDGAA	0.36595994	0.04650083
HLA-DQA1*03:01-DQB1*03:02	RGGHSSVSTESESSSF	0.44453114	0.40180722
HLA-DQA1*03:01-DQB1*03:02	RIPLPPPPAPETYEEY	0.30934557	0.011571325
HLA-DQA1*03:01-DQB1*03:02	RIYDPGGSVPSGEASA	0.4105612	0.049249385
HLA-DQA1*03:01-DQB1*03:02	RKVYELSNVQEDSQPM	0.42401475	0.69444114
HLA-DQA1*03:01-DQB1*03:02	RPGGSTKSHPEPQTPK	0.16989668	0.5188111
HLA-DQA1*03:01-DQB1*03:02	RPGPTAESASGPSEDP	0.48950073	0.51701105
HLA-DQA1*03:01-DQB1*03:02	RPGQGIAVPVGEAHRH	0.3453774	0.32085252
HLA-DQA1*03:01-DQB1*03:02	RPGREYFYISSAIPDN	0.5151632	0.9865422
HLA-DQA1*03:01-DQB1*03:02	RPRPGDSLPSRETRYV	0.19718698	0.098182805
HLA-DQA1*03:01-DQB1*03:02	RSGQAKETIPLQETSL	0.36878592	0.017417356
HLA-DQA1*03:01-DQB1*03:02	RTLPFHSVIYHEDDIN	0.42464143	0.47047776
HLA-DQA1*03:01-DQB1*03:02	RVAGESAEPEPEPEAD	0.66699237	0.26702452
HLA-DQA1*03:01-DQB1*03:02	SAGQRLGVHLHTEARA	0.26632863	0.003667586
HLA-DQA1*03:01-DQB1*03:02	SAGSLKSSQLGREIDD	0.2930279	0.2151601
HLA-DQA1*03:01-DQB1*03:02	SDDEAAVEEEEEEKKP	0.4844045	0.6152307
HLA-DQA1*03:01-DQB1*03:02	SDDVQVETIEPEPEPA	0.6627285	0.8491808
HLA-DQA1*03:01-DQB1*03:02	SDQHVVPTAPDTEADN	0.4745375	0.4516669
HLA-DQA1*03:01-DQB1*03:02	SDQLFYTKIFLDPEKR	0.3918854	0.69173825
HLA-DQA1*03:01-DQB1*03:02	SEGPSSLDPSQEGPTG	0.2622743	0.006700066
HLA-DQA1*03:01-DQB1*03:02	SGVHHFARAASEFESS	0.45883435	0.25501272
HLA-DQA1*03:01-DQB1*03:02	SGVLEGAVVAGEGQGE	0.48212063	0.1668532
HLA-DQA1*03:01-DQB1*03:02	SHVDYSNWAPGEPTSR	0.2748253	0.15822263
HLA-DQA1*03:01-DQB1*03:02	SITPASATASSEPAPA	0.46297982	0.68330926
HLA-DQA1*03:01-DQB1*03:02	SLAVHTILPQESPALP	0.45178038	0.34931105
HLA-DQA1*03:01-DQB1*03:02	SLPKSEFVVPDLELPS	0.46185336	0.59736085
HLA-DQA1*03:01-DQB1*03:02	SPDFESVQAGPEPDPP	0.60292	0.85509336
HLA-DQA1*03:01-DQB1*03:02	SPDLTGVVTIYEDLRR	0.47689003	0.57497233
HLA-DQA1*03:01-DQB1*03:02	SPEEIDAQLQAEKQKA	0.4051487	0.13192049
HLA-DQA1*03:01-DQB1*03:02	SPEEQDFLTKHASHTG	0.0687203	0.43415865
HLA-DQA1*03:01-DQB1*03:02	SPEPEAEAEAAAGPGP	0.4648507	0.86128056
HLA-DQA1*03:01-DQB1*03:02	SPGAQPAGATVQEQLR	0.4750358	0.9264676
HLA-DQA1*03:01-DQB1*03:02	SPGESEHLLEPAEAER	0.5206579	0.594546
HLA-DQA1*03:01-DQB1*03:02	SPGPASAGGSAEALLS	0.37074077	0.6736347
HLA-DQA1*03:01-DQB1*03:02	SPPAGAASAAISASEK	0.42994115	0.92784464
HLA-DQA1*03:01-DQB1*03:02	SPPGVGPEEEEGEGYE	0.36355877	0.30864596
HLA-DQA1*03:01-DQB1*03:02	SPSNPPEIVISSREDN	0.3336335	0.441418
HLA-DQA1*03:01-DQB1*03:02	SPSSPEPASLPAEDIS	0.56686604	0.25697893
HLA-DQA1*03:01-DQB1*03:02	SPVDYDGGRTRSDIVS	0.19674112	0.9321523
HLA-DQA1*03:01-DQB1*03:02	SREARAKVIAAEGEMN	0.4875661	0.0766172
HLA-DQA1*03:01-DQB1*03:02	SSKAPRGDVTAEEAAG	0.46642658	0.36890656
HLA-DQA1*03:01-DQB1*03:02	SVPSGEASAAFERLVK	0.34282884	0.39395013
HLA-DQA1*03:01-DQB1*03:02	SYADDNSLLFMETSAK	0.36497653	0.003536489
HLA-DQA1*03:01-DQB1*03:02	TAADTAAQITQRKLEA	0.25620773	0.8174014
HLA-DQA1*03:01-DQB1*03:02	TAQVIILNHPGQISAG	0.13858408	0.5917865
HLA-DQA1*03:01-DQB1*03:02	TDKEQLTAEAKELRQK	0.25671428	0.4818264
HLA-DQA1*03:01-DQB1*03:02	TGPEEGSPPKEEKEKM	0.31085598	0.016957356
HLA-DQA1*03:01-DQB1*03:02	TGVEEVTQIPQEEHAA	0.5195137	0.15540469
HLA-DQA1*03:01-DQB1*03:02	TKTTVELLPVNGEFSL	0.4405671	0.6534679
HLA-DQA1*03:01-DQB1*03:02	TLADNFNPVSEERGKV	0.36754367	0.7664894
HLA-DQA1*03:01-DQB1*03:02	TPEEPPGGESAEEEEN	0.5728817	0.5430037
HLA-DQA1*03:01-DQB1*03:02	TPGRDTAEGVSQELIS	0.38880193	0.80763435
HLA-DQA1*03:01-DQB1*03:02	TPKDGSSKSGAEDQTP	0.37788332	0.049882613
HLA-DQA1*03:01-DQB1*03:02	TPKDSPSKSSAEAQTP	0.3873013	0.118881956
HLA-DQA1*03:01-DQB1*03:02	TPKDVPNKSGAEKQTP	0.19189483	0.058683224
HLA-DQA1*03:01-DQB1*03:02	TPSEAPVLAAEPEADK	0.5716192	0.51823175
HLA-DQA1*03:01-DQB1*03:02	TQGPHDVHVQIETSPP	0.33968678	0.16060884
HLA-DQA1*03:01-DQB1*03:02	TRDRVAGESAEPEPEP	0.6286024	0.8392413
HLA-DQA1*03:01-DQB1*03:02	TSGENTAVVAVEPDRR	0.50919515	0.7472616
HLA-DQA1*03:01-DQB1*03:02	TSLDRLVTDVKEKLKQ	0.11055171	0.24757583
HLA-DQA1*03:01-DQB1*03:02	TTLNHKLQDASAEVER	0.44676927	0.6736886
HLA-DQA1*03:01-DQB1*03:02	TTSSTGVAVGAEHGED	0.4830084	0.1791596
HLA-DQA1*03:01-DQB1*03:02	TVDVKPSPSAAEADFD	0.5664068	0.28660104
HLA-DQA1*03:01-DQB1*03:02	VAEEEEVAEVEEEEAD	0.6419521	0.3844488
HLA-DQA1*03:01-DQB1*03:02	VAEFTTSLTNFQKVQR	0.29340503	0.29662284
HLA-DQA1*03:01-DQB1*03:02	VARGDLGIEIPAEKVF	0.56702465	0.21880373
HLA-DQA1*03:01-DQB1*03:02	VDADAADAAAAEEEDG	0.6580961	0.7247222
HLA-DQA1*03:01-DQB1*03:02	VDVKPSPSAAEADFDI	0.58282876	0.035430897
HLA-DQA1*03:01-DQB1*03:02	VDWDDRWINDVEDSYG	0.38715538	0.75297534
HLA-DQA1*03:01-DQB1*03:02	VEKGDHVAYSWSEKAG	0.4129591	0.4444502
HLA-DQA1*03:01-DQB1*03:02	VEPDHYVVVGAQRDAW	0.46008065	0.24125905
HLA-DQA1*03:01-DQB1*03:02	VESITDIRADIDKKYR	0.29505605	0.5761015
HLA-DQA1*03:01-DQB1*03:02	VFNDTKLDAVLEEFKR	0.37823072	0.016666945
HLA-DQA1*03:01-DQB1*03:02	VGSDLHLIEPLDEGGE	0.50102985	0.020721087
HLA-DQA1*03:01-DQB1*03:02	VGSEPQAFDVFPENPR	0.47991982	0.16232957
HLA-DQA1*03:01-DQB1*03:02	VKIDFEDVIAEPEGTH	0.4750024	0.19046767
HLA-DQA1*03:01-DQB1*03:02	VKPSPSAAEADFDIVT	0.5090014	0.5052497
HLA-DQA1*03:01-DQB1*03:02	VKVFQGNQDSFTPVVN	0.23078738	0.5047881
HLA-DQA1*03:01-DQB1*03:02	VPAISLAYEQAESDIM	0.45314538	0.4294111
HLA-DQA1*03:01-DQB1*03:02	VPGSHLTPIERESSSP	0.2872778	0.17888728
HLA-DQA1*03:01-DQB1*03:02	VPIDPSAPACPEPGHK	0.3705892	0.7353649
HLA-DQA1*03:01-DQB1*03:02	VPLILVGNKVDLEPER	0.30638808	0.93233615
HLA-DQA1*03:01-DQB1*03:02	VPPPYSVATSLPTYDE	0.44886816	0.8930478
HLA-DQA1*03:01-DQB1*03:02	VPTDEEQATGLEREIM	0.40356857	0.49047264
HLA-DQA1*03:01-DQB1*03:02	VPTIDIHMNQIGFERE	0.3809542	0.9190818
HLA-DQA1*03:01-DQB1*03:02	VPVQDLGSTVIKEVLK	0.35505068	0.56139505
HLA-DQA1*03:01-DQB1*03:02	VPVSEIIAVEETDVHG	0.4558319	0.8436306
HLA-DQA1*03:01-DQB1*03:02	VRFDSDAASQRMEPRA	0.3471214	0.68097466
HLA-DQA1*03:01-DQB1*03:02	VRFLDRYFYHQEEYVR	0.18608434	0.09205798
HLA-DQA1*03:01-DQB1*03:02	VSFTDNDVYVGYESVE	0.45456985	0.14770958
HLA-DQA1*03:01-DQB1*03:02	VSHVSTGGGASLELLE	0.45765164	0.14444306
HLA-DQA1*03:01-DQB1*03:02	VTKEGLELPEDEEEKK	0.30712718	0.18488021
HLA-DQA1*03:01-DQB1*03:02	VTQEIVTERSVSSRQA	0.226651	0.8950349
HLA-DQA1*03:01-DQB1*03:02	VTTEVKSVEMHHEALS	0.3581567	0.845358
HLA-DQA1*03:01-DQB1*03:02	VTVDTGVIPASEEKAE	0.6076555	0.41828853
HLA-DQA1*03:01-DQB1*03:02	VWDSVSIISFPEKEQE	0.65563554	0.1058356
HLA-DQA1*03:01-DQB1*03:02	WDQETRNVKAQSQTDR	0.37886143	0.8895812
HLA-DQA1*03:01-DQB1*03:02	WPSDDIEEAGIVAREF	0.5786935	0.6308674
HLA-DQA1*03:01-DQB1*03:02	YDREALLGVQEDVDEY	0.66455203	0.5339571
HLA-DQA1*03:01-DQB1*03:02	YEGEYQGIPRAESGGK	0.32169977	0.011893181
HLA-DQA1*03:01-DQB1*03:02	YGGESASITPLEDLYK	0.5391665	0.58824384
HLA-DQA1*03:01-DQB1*03:02	YGNDALMPSLTETKTT	0.37868112	0.010181599
HLA-DQA1*03:01-DQB1*03:02	YPAGATGAQAAPQAQA	0.39464903	0.8369374
HLA-DQA1*03:01-DQB1*03:02	YQQQGRLDKLTVTSQN	0.13230172	0.6842357
HLA-DQA1*03:01-DQB1*03:02	YQQYQDATAEEEEDFG	0.6576207	0.64637864
HLA-DQA1*03:01-DQB1*03:02	YRDEDGDLVAFSSDEE	0.61783665	0.11865419
HLA-DQA1*03:01-DQB1*03:02	YRGAAGALLVYDITRR	0.3482247	0.026095027
HLA-DQA1*03:01-DQB1*03:02	YRGPAGDATVASEKES	0.47177592	0.33257172
HLA-DQA1*03:01-DQB1*03:02	YSDDVLANMISEPRIS	0.41673777	0.6553446
HLA-DQA1*03:01-DQB1*03:02	YSDNWEAITGTGDPEH	0.346456	0.27430776
