# Supplementary material for: MHCII-peptide presentation: an assessment of the state-of-the-art prediction methods
Source: Front Immunol. 2024 Mar 12;15:1293706. doi: 10.3389/fimmu.2024.1293706 (PMC11027168; doi:10.3389/fimmu.2024.1293706)
Supplement: Supplementary file 2 [file DataSheet_2.zip › output/BERT/pos/17_HLA-DPA1_01_03_DPB1_02_01.csv]

allele	peptide	affinity_pred	mass_pred
HLA-DPA1*01:03-DPB1*02:01	AAAAAATAAAAASIRER	0.114132605	0.14482036
HLA-DPA1*01:03-DPB1*02:01	AAAIAGAKLRKVSKQEE	0.21165012	0.97351015
HLA-DPA1*01:03-DPB1*02:01	AAAKLLSHPFLSTHLGS	0.6648048	0.99704725
HLA-DPA1*01:03-DPB1*02:01	AAEAAASAYYNPGNPHN	0.11044514	0.053527795
HLA-DPA1*01:03-DPB1*02:01	AAELLRHKFFQKAKNKE	0.49654788	0.9986347
HLA-DPA1*01:03-DPB1*02:01	AAKTQLGRCFQETIGSQ	0.39937887	0.989226
HLA-DPA1*01:03-DPB1*02:01	AALQELLSKGLIKLVSK	0.47688428	0.96081465
HLA-DPA1*01:03-DPB1*02:01	AAPLLMSTDLRTISAQN	0.48052558	0.86149645
HLA-DPA1*01:03-DPB1*02:01	AAPQYQKAFQNVFAPRN	0.49564117	0.93179953
HLA-DPA1*01:03-DPB1*02:01	AAQNLYEKTYLPAVDEK	0.5562139	0.9918483
HLA-DPA1*01:03-DPB1*02:01	AASLVGKKIVFVTGNAK	0.36073506	0.98867047
HLA-DPA1*01:03-DPB1*02:01	AATELKKLDFKVSSTSN	0.32563728	0.9009096
HLA-DPA1*01:03-DPB1*02:01	ADAEYYAAHKYATSNKH	0.35076883	0.99199927
HLA-DPA1*01:03-DPB1*02:01	ADEGRLFLAEFQSIPRV	0.7723825	0.9851737
HLA-DPA1*01:03-DPB1*02:01	ADEVPLKILAHNNFVGR	0.44223812	0.99508315
HLA-DPA1*01:03-DPB1*02:01	ADHEKALEEAKEKLRKS	0.108343035	0.010868494
HLA-DPA1*01:03-DPB1*02:01	AEAKMTFKIFQMNEERL	0.5324379	0.9990139
HLA-DPA1*01:03-DPB1*02:01	AEKKLSAKEFGLLKPTS	0.5837399	0.9970266
HLA-DPA1*01:03-DPB1*02:01	AFSSFKNRVYLDTVSGS	0.5197497	0.9942938
HLA-DPA1*01:03-DPB1*02:01	AGGTFTGEALQYTRDQL	0.40926802	0.99384576
HLA-DPA1*01:03-DPB1*02:01	AGKYTVSVFAKSTGDPQ	0.6210851	0.99865896
HLA-DPA1*01:03-DPB1*02:01	AGNEYVFSQLLQCKQLD	0.46482924	0.9881174
HLA-DPA1*01:03-DPB1*02:01	AGQATTAYFLYQQQGRL	0.46227124	0.18923715
HLA-DPA1*01:03-DPB1*02:01	AIGLHTGQISTARPVQD	0.122012205	0.0631339
HLA-DPA1*01:03-DPB1*02:01	AKAALLNQHYQVNFKGK	0.34707326	0.99624574
HLA-DPA1*01:03-DPB1*02:01	AKIKLKSSELQAIKTEL	0.5550796	0.873089
HLA-DPA1*01:03-DPB1*02:01	ALANIAVDKANLEIMTK	0.17959985	0.74825865
HLA-DPA1*01:03-DPB1*02:01	ALEFHTVPFQLLARYKG	0.80267835	0.98568165
HLA-DPA1*01:03-DPB1*02:01	ALLFYGTDFRASAAPLP	0.67407006	0.9954672
HLA-DPA1*01:03-DPB1*02:01	ALPEFDGKRFQNVAKEG	0.53606594	0.9996978
HLA-DPA1*01:03-DPB1*02:01	ALPEFDGKRFQNVAKEG	0.53606594	0.9996978
HLA-DPA1*01:03-DPB1*02:01	ALQELLSKGLIKLVSKH	0.48069522	0.9954545
HLA-DPA1*01:03-DPB1*02:01	ANSRFATTFYQHLADSK	0.7845569	0.9995136
HLA-DPA1*01:03-DPB1*02:01	ANVFTVSYFKNNAYLAQ	0.77223665	0.99012864
HLA-DPA1*01:03-DPB1*02:01	APEFSIVVLHACAHNPT	0.32862023	0.8092249
HLA-DPA1*01:03-DPB1*02:01	APPESSSILYKVFAVTR	0.626153	0.991253
HLA-DPA1*01:03-DPB1*02:01	APPVRHLIATQLLSNLE	0.54928005	0.9877537
HLA-DPA1*01:03-DPB1*02:01	APQGSRAAPTAASDQPD	0.014852422	0.029710352
HLA-DPA1*01:03-DPB1*02:01	APSDPATTTAKADAASS	0.028770413	0.024379589
HLA-DPA1*01:03-DPB1*02:01	APVPAFEGRSFLAFPTL	0.6985322	0.99929583
HLA-DPA1*01:03-DPB1*02:01	AQAFAVNPLLRVINLND	0.6130868	0.8739726
HLA-DPA1*01:03-DPB1*02:01	AQTLSTQLFQMVHTQRQ	0.59321755	0.9967704
HLA-DPA1*01:03-DPB1*02:01	AREEFRPTIYSNVIKGM	0.7967287	0.99698675
HLA-DPA1*01:03-DPB1*02:01	AREYIYMHFGEVAKQEE	0.6383389	0.98747015
HLA-DPA1*01:03-DPB1*02:01	ASADELTFHEFEEATNL	0.62102413	0.84243613
HLA-DPA1*01:03-DPB1*02:01	ASAEMQGSELQVTMHDT	0.24655153	0.9712783
HLA-DPA1*01:03-DPB1*02:01	ASASGAMAKHEQILVLD	0.2417715	0.15190616
HLA-DPA1*01:03-DPB1*02:01	ASEVTSTVYNTVSEGTH	0.42507064	0.9974821
HLA-DPA1*01:03-DPB1*02:01	ASFEAQGALANIAVDKA	0.23147494	0.84187853
HLA-DPA1*01:03-DPB1*02:01	ASLTVKAYLLGKEDAAR	0.34077564	0.47917643
HLA-DPA1*01:03-DPB1*02:01	ASPLLYTLIEKTMQNVK	0.51987195	0.82464296
HLA-DPA1*01:03-DPB1*02:01	ASTMAFKQMEQISQFLQ	0.4282657	0.6249501
HLA-DPA1*01:03-DPB1*02:01	ASVFHATAFELDTDGNP	0.602337	0.997077
HLA-DPA1*01:03-DPB1*02:01	ATFISVQLKKTSEVDLA	0.4023924	0.20839652
HLA-DPA1*01:03-DPB1*02:01	ATGALEGQMFRKTGKLV	0.48568815	0.99894875
HLA-DPA1*01:03-DPB1*02:01	ATGALEGQMFRKTGRLI	0.4844634	0.99881554
HLA-DPA1*01:03-DPB1*02:01	ATLKIRNSNFYTVAVTS	0.7123787	0.9055297
HLA-DPA1*01:03-DPB1*02:01	ATRLLAQTTLRNVLGTK	0.4487856	0.9435005
HLA-DPA1*01:03-DPB1*02:01	ATRLVGSGFKVVVGSRN	0.59750503	0.9994794
HLA-DPA1*01:03-DPB1*02:01	ATSYFGKQFLRQNTGDD	0.44853404	0.99606687
HLA-DPA1*01:03-DPB1*02:01	AVANQTSATFLRVVGSE	0.63439304	0.9283614
HLA-DPA1*01:03-DPB1*02:01	AYNVYVAERFQEAKGDS	0.6721338	0.9993286
HLA-DPA1*01:03-DPB1*02:01	AYRKFTSKEYEEIDKRI	0.5764325	0.9990934
HLA-DPA1*01:03-DPB1*02:01	CADNIEGKTFVSTVNSL	0.47393894	0.74638665
HLA-DPA1*01:03-DPB1*02:01	CPQTKIIGSVSKEEEEE	0.06766822	0.11274505
HLA-DPA1*01:03-DPB1*02:01	DAEYYAAHKYATSNKHK	0.3316583	0.9965231
HLA-DPA1*01:03-DPB1*02:01	DAKKAASKTLLEKSQFS	0.29007882	0.41207486
HLA-DPA1*01:03-DPB1*02:01	DAVDALMQKAFNSSSFN	0.41414747	0.68943363
HLA-DPA1*01:03-DPB1*02:01	DAVLRFNGAPTANFQQD	0.21666531	0.7518373
HLA-DPA1*01:03-DPB1*02:01	DAYDGKDYIALNEDLRS	0.35502774	0.98286325
HLA-DPA1*01:03-DPB1*02:01	DCFRYYSSEYHYVGGFY	0.64303386	0.2784321
HLA-DPA1*01:03-DPB1*02:01	DDEDSLSSAYIQRVNTE	0.31374103	0.7836676
HLA-DPA1*01:03-DPB1*02:01	DDEVFKYLAKAYASNHP	0.324968	0.9844683
HLA-DPA1*01:03-DPB1*02:01	DDKGHIIVDEFQNTNVK	0.5034633	0.9991151
HLA-DPA1*01:03-DPB1*02:01	DDRDKFLGRVMFKITAR	0.6066857	0.99484557
HLA-DPA1*01:03-DPB1*02:01	DEGRLFLAEFQSIPRVF	0.7668792	0.9944242
HLA-DPA1*01:03-DPB1*02:01	DEKELYKVHLKNTEIEN	0.26330444	0.87884426
HLA-DPA1*01:03-DPB1*02:01	DEKERFDPTQFQDCIIQ	0.5579712	0.98558635
HLA-DPA1*01:03-DPB1*02:01	DEQRQYYVNQFKTIQPD	0.64437616	0.9987057
HLA-DPA1*01:03-DPB1*02:01	DETVRKFLLSQLQKTRP	0.58367956	0.7679192
HLA-DPA1*01:03-DPB1*02:01	DFDSKLSFREFLLIFRK	0.7099645	0.93761694
HLA-DPA1*01:03-DPB1*02:01	DFELARADFQKVLQLYP	0.61348736	0.6935469
HLA-DPA1*01:03-DPB1*02:01	DFLLYKSGVYQHVTGEM	0.6641426	0.9943205
HLA-DPA1*01:03-DPB1*02:01	DGKDFQGSKLKVSLARK	0.41277942	0.99395865
HLA-DPA1*01:03-DPB1*02:01	DGRSYSPTLFAQTVRVL	0.6629626	0.9981281
HLA-DPA1*01:03-DPB1*02:01	DGSTFWSHPFNSLCHPK	0.67304444	0.9985477
HLA-DPA1*01:03-DPB1*02:01	DGTEFGGSIYQKVNEKI	0.6939729	0.9988265
HLA-DPA1*01:03-DPB1*02:01	DGTINLSEFQHVISRSP	0.586403	0.9824521
HLA-DPA1*01:03-DPB1*02:01	DGVGFSYHNFDRSRHDD	0.36116904	0.9991503
HLA-DPA1*01:03-DPB1*02:01	DGVPIGYKGSTFHRVIK	0.6633094	0.9979863
HLA-DPA1*01:03-DPB1*02:01	DHGDFVTPPFRKCSSGQ	0.34215644	0.9825617
HLA-DPA1*01:03-DPB1*02:01	DHGGIITAIAQGMETNE	0.10998859	0.117954314
HLA-DPA1*01:03-DPB1*02:01	DHQFLEGKLYSSIDHES	0.5040403	0.99654484
HLA-DPA1*01:03-DPB1*02:01	DILAVQEGKHFHSHNHQ	0.22885562	0.8488081
HLA-DPA1*01:03-DPB1*02:01	DKAVLGTSNFKVSASPL	0.5915212	0.99907935
HLA-DPA1*01:03-DPB1*02:01	DKMEMLFKHFLVEDKSL	0.5301248	0.99451005
HLA-DPA1*01:03-DPB1*02:01	DKPLVKVTFFQNGKSQK	0.6072471	0.98154086
HLA-DPA1*01:03-DPB1*02:01	DKSSLVSSLYKVIQEPQ	0.74232185	0.99912655
HLA-DPA1*01:03-DPB1*02:01	DKYLYVDKNFINNPLAQ	0.48290986	0.9967062
HLA-DPA1*01:03-DPB1*02:01	DLDLMKSHRFEDVPGVR	0.650926	0.99767953
HLA-DPA1*01:03-DPB1*02:01	DLKDFLPKEYVKQKGER	0.30094674	0.99030066
HLA-DPA1*01:03-DPB1*02:01	DLVQLKGSTLKKAFEHS	0.47879276	0.9878024
HLA-DPA1*01:03-DPB1*02:01	DMFPEEFDKTSFHKVRH	0.58089525	0.911973
HLA-DPA1*01:03-DPB1*02:01	DNEKEGVQYSYSLFHLM	0.7782099	0.38611948
HLA-DPA1*01:03-DPB1*02:01	DNLSYIEHIFEISRRPD	0.49582312	0.99901235
HLA-DPA1*01:03-DPB1*02:01	DNPFSWKNFVDTVRDTT	0.47153327	0.99859273
HLA-DPA1*01:03-DPB1*02:01	DNRELTYSNFHPLLVSG	0.8352435	0.99389964
HLA-DPA1*01:03-DPB1*02:01	DPAASSSAEDSLSDAAG	0.041307572	0.006965938
HLA-DPA1*01:03-DPB1*02:01	DPDPNQLRWKPFEIPKA	0.45713747	0.98342544
HLA-DPA1*01:03-DPB1*02:01	DPELDYTLMRVCKQMIK	0.30218574	0.4187811
HLA-DPA1*01:03-DPB1*02:01	DPETDYFYPKYLVCLRS	0.5323202	0.7662889
HLA-DPA1*01:03-DPB1*02:01	DPEVQKDIKNVPFKIVR	0.5218742	0.86738837
HLA-DPA1*01:03-DPB1*02:01	DPFYKITSEALLVTQQL	0.60664237	0.54468244
HLA-DPA1*01:03-DPB1*02:01	DPGSINLQDETFLESNK	0.5967542	0.96878654
HLA-DPA1*01:03-DPB1*02:01	DPGSLLVHSFQQLGRID	0.6182042	0.9985746
HLA-DPA1*01:03-DPB1*02:01	DPLLGLEGKRFLELGKE	0.681004	0.99890816
HLA-DPA1*01:03-DPB1*02:01	DPNDFDPKTFFKLHDVN	0.49237245	0.9990055
HLA-DPA1*01:03-DPB1*02:01	DPNRFNPKTFFILHDIN	0.5850859	0.99953145
HLA-DPA1*01:03-DPB1*02:01	DPSSLSFNMWKEIPIPF	0.7832945	0.9768938
HLA-DPA1*01:03-DPB1*02:01	DPTEFKFKLALINRKYD	0.43650383	0.99833536
HLA-DPA1*01:03-DPB1*02:01	DPVCYLKKAFLLVQDIM	0.6546429	0.3950089
HLA-DPA1*01:03-DPB1*02:01	DQSAYDGKDYIALNEDL	0.43205464	0.9996729
HLA-DPA1*01:03-DPB1*02:01	DRASLINNAFQLVSIGK	0.6981109	0.9962026
HLA-DPA1*01:03-DPB1*02:01	DREKIAVIGHSFGGATV	0.36939514	0.16013524
HLA-DPA1*01:03-DPB1*02:01	DRIRPLWKHYFQNTQGL	0.43257147	0.9513484
HLA-DPA1*01:03-DPB1*02:01	DRLLASTLVHSVKKEQE	0.3813321	0.5910276
HLA-DPA1*01:03-DPB1*02:01	DSATRLLAQTTLRNVLG	0.3207727	0.6887033
HLA-DPA1*01:03-DPB1*02:01	DSFNTSLFKQTFQRIFT	0.7329675	0.91344374
HLA-DPA1*01:03-DPB1*02:01	DSIQLHAKSFVSNHTAS	0.37921146	0.99375045
HLA-DPA1*01:03-DPB1*02:01	DSNYLLSKEYEELKDVG	0.57126266	0.9974762
HLA-DPA1*01:03-DPB1*02:01	DTERLYSVVFQEICNRY	0.70808756	0.9930283
HLA-DPA1*01:03-DPB1*02:01	DVEKGELVAKEIQTTTG	0.1256516	0.99262
HLA-DPA1*01:03-DPB1*02:01	DVGNLVSKHMNETSHTQ	0.07854768	0.9953157
HLA-DPA1*01:03-DPB1*02:01	DVGRIVIGLFGKVVPKT	0.67257154	0.8940644
HLA-DPA1*01:03-DPB1*02:01	DVTKLTPLSHEVISRQA	0.22791773	0.99441016
HLA-DPA1*01:03-DPB1*02:01	DYCNFVFKDWVQLDKPF	0.60406363	0.883268
HLA-DPA1*01:03-DPB1*02:01	EAQIFRPLKFNTTSVIK	0.62937963	0.97217596
HLA-DPA1*01:03-DPB1*02:01	EARDIFYKPFHGDIQCG	0.42409998	0.9838115
HLA-DPA1*01:03-DPB1*02:01	EDCIARYKLLVELVQKK	0.40064582	0.021855786
HLA-DPA1*01:03-DPB1*02:01	EDEELRKKLWLKIARHV	0.503851	0.9043225
HLA-DPA1*01:03-DPB1*02:01	EDGIVPLRYVKFQNVNS	0.73550546	0.9960698
HLA-DPA1*01:03-DPB1*02:01	EDKMEMLFKHFLVEDKS	0.5145187	0.98829615
HLA-DPA1*01:03-DPB1*02:01	EDLRSWTAADKAAQITQ	0.15435237	0.6806637
HLA-DPA1*01:03-DPB1*02:01	EDLRSWTAADMAAQITK	0.29348737	0.96020335
HLA-DPA1*01:03-DPB1*02:01	EDLRSWTAADMAAQTTK	0.20706752	0.8884343
HLA-DPA1*01:03-DPB1*02:01	EDLRSWTAADTVAQITQ	0.17812426	0.7738821
HLA-DPA1*01:03-DPB1*02:01	EDLSSWTAADTAAQITQ	0.15035678	0.86816055
HLA-DPA1*01:03-DPB1*02:01	EDNPFSWKNFVDTVRDT	0.49302217	0.99892485
HLA-DPA1*01:03-DPB1*02:01	EDNWRWHFYDTVKGSDW	0.41492423	0.9079262
HLA-DPA1*01:03-DPB1*02:01	EDVKKLYHSEAFTVNFG	0.69037235	0.9942811
HLA-DPA1*01:03-DPB1*02:01	EELKKQHSDLEEEHRKQ	0.037981633	0.17165801
HLA-DPA1*01:03-DPB1*02:01	EERNLLSVAYKNVVGGQ	0.52525085	0.99882495
HLA-DPA1*01:03-DPB1*02:01	EERNLLSVAYKNVVGGR	0.5417033	0.9991829
HLA-DPA1*01:03-DPB1*02:01	EFYEFALEQFQFIRAHA	0.7404197	0.9926594
HLA-DPA1*01:03-DPB1*02:01	EGELRILASTQFEPTAA	0.70456535	0.9893411
HLA-DPA1*01:03-DPB1*02:01	EGTEASLQIRGKKKEQR	0.10131509	0.013847281
HLA-DPA1*01:03-DPB1*02:01	EGWDFLYSKYQFSLSST	0.65622777	0.81200296
HLA-DPA1*01:03-DPB1*02:01	EISEDVITGPTIKNMDG	0.12541601	0.041086752
HLA-DPA1*01:03-DPB1*02:01	EISNFEYLMFLNTIAGR	0.7006009	0.9227127
HLA-DPA1*01:03-DPB1*02:01	EKEFFFVKVFNTLLKDK	0.8037671	0.98645955
HLA-DPA1*01:03-DPB1*02:01	EKGELVAKEIQTTTGNQ	0.114774324	0.99849474
HLA-DPA1*01:03-DPB1*02:01	EKKYFAATQFEPLAARS	0.9702321	0.9992253
HLA-DPA1*01:03-DPB1*02:01	EKLQLVLAPLHSLASQA	0.5022408	0.9906573
HLA-DPA1*01:03-DPB1*02:01	EKPPILSSSFNPITGTM	0.7274719	0.8130307
HLA-DPA1*01:03-DPB1*02:01	EKSIILPKSLISVVRSA	0.4465381	0.95648193
HLA-DPA1*01:03-DPB1*02:01	ELEALFTKELEKVYDPK	0.44992447	0.998675
HLA-DPA1*01:03-DPB1*02:01	ELEALFTKELEKVYDPK	0.44992447	0.998675
HLA-DPA1*01:03-DPB1*02:01	ELHYAVLHFHKVQPQEP	0.5299197	0.9534796
HLA-DPA1*01:03-DPB1*02:01	ELRGFKNKLYVAVVGDK	0.61989117	0.99908876
HLA-DPA1*01:03-DPB1*02:01	ELYHIISSNLEKIVNPK	0.64083636	0.9934076
HLA-DPA1*01:03-DPB1*02:01	ENIKKLADQFLEEQKQE	0.40144888	0.2324688
HLA-DPA1*01:03-DPB1*02:01	EPAVGFEYKWWNTLPTN	0.5844503	0.99725264
HLA-DPA1*01:03-DPB1*02:01	EPGSISDKFFQKSSSRI	0.40097305	0.99382913
HLA-DPA1*01:03-DPB1*02:01	EQELEALFTKELEKVYD	0.4774963	0.5781952
HLA-DPA1*01:03-DPB1*02:01	EQGKFYDHLLRDCISCA	0.39314216	0.15470393
HLA-DPA1*01:03-DPB1*02:01	EQRQYYVNQFKTIQPDL	0.6986525	0.9982279
HLA-DPA1*01:03-DPB1*02:01	EQTYWQATPFRAVAEPG	0.79086995	0.9990797
HLA-DPA1*01:03-DPB1*02:01	EQVTSYLTKKFAELRSP	0.60737604	0.9813734
HLA-DPA1*01:03-DPB1*02:01	ERPFIQKLFRPVAADGQ	0.5127432	0.99108344
HLA-DPA1*01:03-DPB1*02:01	ERPYFMSSTLKKLLNKT	0.71219313	0.89989007
HLA-DPA1*01:03-DPB1*02:01	ETPTLTHETFKALKPGL	0.6057907	0.9948514
HLA-DPA1*01:03-DPB1*02:01	EVFKYLAKAYASNHPIM	0.4116028	0.99062425
HLA-DPA1*01:03-DPB1*02:01	EVPLKILAHNNFVGRLI	0.5632357	0.84586394
HLA-DPA1*01:03-DPB1*02:01	FAKFEEKFFQTCEKELA	0.5768595	0.9835948
HLA-DPA1*01:03-DPB1*02:01	FDSKLSFREFLLIFRKA	0.66531485	0.98538816
HLA-DPA1*01:03-DPB1*02:01	FETSVGYAIFKVLNEKK	0.71635896	0.98495007
HLA-DPA1*01:03-DPB1*02:01	FGPLFTAKFFNANQWAD	0.6019314	0.9949986
HLA-DPA1*01:03-DPB1*02:01	FIEFCSAPFWGVVADRF	0.7488385	0.091202125
HLA-DPA1*01:03-DPB1*02:01	FLFPIQAKTFHHVYSGK	0.54919255	0.99643993
HLA-DPA1*01:03-DPB1*02:01	FPDSLIVKGFNVVSAWA	0.49000633	0.99887943
HLA-DPA1*01:03-DPB1*02:01	FPEEFDKTSFHKVRHSE	0.5849323	0.9978894
HLA-DPA1*01:03-DPB1*02:01	FPFIFNGKSYEECIIES	0.3957963	0.9963123
HLA-DPA1*01:03-DPB1*02:01	FPFLFNGKEYNSCTDTG	0.24128293	0.9991039
HLA-DPA1*01:03-DPB1*02:01	FPPPDFAVEAFQHAVSG	0.5780415	0.9986742
HLA-DPA1*01:03-DPB1*02:01	FPVSDWLFSMWHYSHPP	0.5516199	0.3636088
HLA-DPA1*01:03-DPB1*02:01	FRGQYTGHEYHVLSPKA	0.5012869	0.9985154
HLA-DPA1*01:03-DPB1*02:01	FRHWFVAKLYMNTHPGR	0.5068684	0.99497354
HLA-DPA1*01:03-DPB1*02:01	FRIHFTFKEFQNNPNPR	0.50795174	0.99946946
HLA-DPA1*01:03-DPB1*02:01	FRKFHYLPFLPSTEDVY	0.606233	0.9995289
HLA-DPA1*01:03-DPB1*02:01	FSLGDIYFKLFRASGDM	0.52295357	0.91480243
HLA-DPA1*01:03-DPB1*02:01	FSNLLNSKSFLINFIHT	0.6842887	0.98087233
HLA-DPA1*01:03-DPB1*02:01	FSSFKNRVYLDTVSGSL	0.45342642	0.97189796
HLA-DPA1*01:03-DPB1*02:01	FSTFTITRLQETTLVAN	0.52850145	0.42805696
HLA-DPA1*01:03-DPB1*02:01	FTAQVIILNHPGQISAG	0.3401902	0.027061533
HLA-DPA1*01:03-DPB1*02:01	FVEFTDHLFNIAKPRPP	0.46943706	0.99814165
HLA-DPA1*01:03-DPB1*02:01	FYEFALEQFQFIRAHAV	0.7458545	0.6900488
HLA-DPA1*01:03-DPB1*02:01	GAPVPAFEGRSFLAFPT	0.6938084	0.9979146
HLA-DPA1*01:03-DPB1*02:01	GATFITHLFNAMLPFHH	0.7788419	0.98327905
HLA-DPA1*01:03-DPB1*02:01	GDAGENTALLEAGRSDS	0.05362246	0.008049435
HLA-DPA1*01:03-DPB1*02:01	GDDEDSLSSAYIQRVNT	0.33137798	0.64514554
HLA-DPA1*01:03-DPB1*02:01	GDHGGIITAIAQGMETN	0.095359586	0.24271736
HLA-DPA1*01:03-DPB1*02:01	GDNLLLSSVFQFSKKIR	0.74147624	0.96481454
HLA-DPA1*01:03-DPB1*02:01	GDRHISAHKFVLAARSD	0.55232936	0.9979895
HLA-DPA1*01:03-DPB1*02:01	GDRIVNTPFQVLMNSEK	0.7381953	0.998494
HLA-DPA1*01:03-DPB1*02:01	GDSFNTSLFKQTFQRVF	0.79194754	0.996076
HLA-DPA1*01:03-DPB1*02:01	GEPLSYTRFSLARQVDG	0.77122265	0.9977398
HLA-DPA1*01:03-DPB1*02:01	GERAELATEEFLPVTPI	0.84920985	0.9990619
HLA-DPA1*01:03-DPB1*02:01	GEVSTFTGKLYIEFVKG	0.6899118	0.9752518
HLA-DPA1*01:03-DPB1*02:01	GEVTFKSILFVPTSAPR	0.71725965	0.99835384
HLA-DPA1*01:03-DPB1*02:01	GEYYLQNAFLVAYTKKA	0.79182136	0.93451184
HLA-DPA1*01:03-DPB1*02:01	GGASIYGKQFEDELHPD	0.4333158	0.99830496
HLA-DPA1*01:03-DPB1*02:01	GGDEVEFKCWESNPKIQ	0.3645195	0.86545056
HLA-DPA1*01:03-DPB1*02:01	GGEPLSYTRFSLARQVD	0.7797683	0.99899244
HLA-DPA1*01:03-DPB1*02:01	GGFMARAFQYVKENGGL	0.4676821	0.9609641
HLA-DPA1*01:03-DPB1*02:01	GGGAFSGKDYTKVDRSA	0.31636742	0.99942696
HLA-DPA1*01:03-DPB1*02:01	GGGALARERFKVVFAPV	0.7610243	0.99015254
HLA-DPA1*01:03-DPB1*02:01	GGRIFRSSDFAKNFVQT	0.6917646	0.9994979
HLA-DPA1*01:03-DPB1*02:01	GGSVYKYASFQVENDQE	0.67174715	0.9940834
HLA-DPA1*01:03-DPB1*02:01	GGVFLATCFNALLPAVR	0.8029658	0.15602937
HLA-DPA1*01:03-DPB1*02:01	GIKHAVVMFQTAVGHSF	0.40271983	0.47868267
HLA-DPA1*01:03-DPB1*02:01	GILFVQYFHRVPFHRVD	0.7598326	0.9666085
HLA-DPA1*01:03-DPB1*02:01	GIVDMASSTFQGIQRAA	0.54923874	0.90251714
HLA-DPA1*01:03-DPB1*02:01	GIVPLRYVKFQNVNSVT	0.76734465	0.9993127
HLA-DPA1*01:03-DPB1*02:01	GKKDLYLASVFHATAFE	0.84855884	0.9989312
HLA-DPA1*01:03-DPB1*02:01	GLKSFSWKKLQCLKNLE	0.3619704	0.7766287
HLA-DPA1*01:03-DPB1*02:01	GLVVLTYIYFKRLKTMT	0.58294266	0.027716372
HLA-DPA1*01:03-DPB1*02:01	GNCGFSGNEYKKCATGN	0.28186733	0.7738645
HLA-DPA1*01:03-DPB1*02:01	GNEYVFSQLLQCKQLDL	0.49847192	0.5027054
HLA-DPA1*01:03-DPB1*02:01	GPAPEAITDKIFQISKT	0.27227908	0.99406177
HLA-DPA1*01:03-DPB1*02:01	GPEKSVEGQNFLSEKNK	0.43233955	0.9721181
HLA-DPA1*01:03-DPB1*02:01	GPGAPADVQYDLYLNVA	0.8211326	0.5572996
HLA-DPA1*01:03-DPB1*02:01	GPGGLVMEGHLFKRASN	0.37956622	0.99417096
HLA-DPA1*01:03-DPB1*02:01	GPLFTAKFFNANQWADI	0.6614967	0.9631969
HLA-DPA1*01:03-DPB1*02:01	GPNEAMVVSGFCRSPPV	0.43925846	0.49465615
HLA-DPA1*01:03-DPB1*02:01	GPRQELLCAFWKSDSDR	0.41082174	0.5077964
HLA-DPA1*01:03-DPB1*02:01	GPVGVFEWEAFARGTKA	0.7052664	0.99877894
HLA-DPA1*01:03-DPB1*02:01	GPVLVFEKILYKFCRDY	0.5238102	0.16815263
HLA-DPA1*01:03-DPB1*02:01	GPVQPLFKFKKIEEVVE	0.3423055	0.9927924
HLA-DPA1*01:03-DPB1*02:01	GQATTAYFLYQQQGRLD	0.36550808	0.3491388
HLA-DPA1*01:03-DPB1*02:01	GQDKIRPLWRHYFQNTQ	0.36549854	0.89330417
HLA-DPA1*01:03-DPB1*02:01	GQHVTGSPFQFTVGPLG	0.4908424	0.9911498
HLA-DPA1*01:03-DPB1*02:01	GREILKGKLFDSTIADE	0.5401426	0.9991751
HLA-DPA1*01:03-DPB1*02:01	GRIFRSSDFAKNFVQTD	0.67697567	0.9987885
HLA-DPA1*01:03-DPB1*02:01	GRNGFKSHALQLNNRQI	0.350105	0.99209136
HLA-DPA1*01:03-DPB1*02:01	GSAKELLQHPFLKLAKP	0.69176936	0.87901306
HLA-DPA1*01:03-DPB1*02:01	GSGSIIPHDFRRMKEFV	0.40443337	0.98995924
HLA-DPA1*01:03-DPB1*02:01	GSHISGRGFLLTYASSD	0.51466703	0.9974493
HLA-DPA1*01:03-DPB1*02:01	GSPKIASHQFSPVAGVH	0.633253	0.99811804
HLA-DPA1*01:03-DPB1*02:01	GSSDEEFAAALYHFNHS	0.5217536	0.94218934
HLA-DPA1*01:03-DPB1*02:01	GTALLASLWHHVAPVAG	0.6311937	0.92355835
HLA-DPA1*01:03-DPB1*02:01	GTAVVGRSFRVTIPTDL	0.43266308	0.9797951
HLA-DPA1*01:03-DPB1*02:01	GTGHFTAMVWKNTKKMG	0.40605295	0.99840295
HLA-DPA1*01:03-DPB1*02:01	GTINLSEFQHVISRSPD	0.55877656	0.97814643
HLA-DPA1*01:03-DPB1*02:01	GTKNFMKNLFLLSTRQN	0.6533798	0.9893774
HLA-DPA1*01:03-DPB1*02:01	GTSDVITGSIQVSSREA	0.15412432	0.21201451
HLA-DPA1*01:03-DPB1*02:01	GTSNWSGNYFTETAGTS	0.5817687	0.6610901
HLA-DPA1*01:03-DPB1*02:01	GTVGYRVATFHDCEDAA	0.5118974	0.9480387
HLA-DPA1*01:03-DPB1*02:01	GVLLRTSQEPTSSEVVS	0.16381784	0.05041461
HLA-DPA1*01:03-DPB1*02:01	GVQDINDKRFQETFEDV	0.5645494	0.99529153
HLA-DPA1*01:03-DPB1*02:01	GVRETESKIYLLVKEEK	0.36508864	0.9914297
HLA-DPA1*01:03-DPB1*02:01	GVSWYHWKGFEFSVPFT	0.6097704	0.9885254
HLA-DPA1*01:03-DPB1*02:01	GYGFYTKVLNYVDWIKK	0.5360727	0.29300207
HLA-DPA1*01:03-DPB1*02:01	GYHQYAYDGKDYIALKE	0.41032308	0.99935454
HLA-DPA1*01:03-DPB1*02:01	GYKLSGSVYQECQGTIP	0.48115042	0.924986
HLA-DPA1*01:03-DPB1*02:01	HAPVYASKPFLGTSQRG	0.5112039	0.9993628
HLA-DPA1*01:03-DPB1*02:01	HDGIVTAEELESYMDPM	0.34789598	0.2555875
HLA-DPA1*01:03-DPB1*02:01	HGDYAYHPLQEMNGEPL	0.40230924	0.9944245
HLA-DPA1*01:03-DPB1*02:01	HGKTFILKTFLPCPAEL	0.7452632	0.99783677
HLA-DPA1*01:03-DPB1*02:01	HGVLESTTVWPLAAEPG	0.38769135	0.5309721
HLA-DPA1*01:03-DPB1*02:01	HLRSCTAADTAAQITQR	0.08724235	0.002432419
HLA-DPA1*01:03-DPB1*02:01	HMNIYDSKFWEEATPIW	0.5645354	0.993937
HLA-DPA1*01:03-DPB1*02:01	HPEYFTGTTFCVAVDSL	0.6788757	0.7520217
HLA-DPA1*01:03-DPB1*02:01	HPTPLALGHFHTVTLLR	0.6547391	0.88973963
HLA-DPA1*01:03-DPB1*02:01	HQYAYDGKDYIALKEDL	0.4682542	0.99972785
HLA-DPA1*01:03-DPB1*02:01	HRMPLEFKTLNVLHNRG	0.43672335	0.9943315
HLA-DPA1*01:03-DPB1*02:01	HRPVFQSSHYTVNVNED	0.5471744	0.99151266
HLA-DPA1*01:03-DPB1*02:01	HSGAFHNKYYQSIYDTA	0.6206081	0.99927914
HLA-DPA1*01:03-DPB1*02:01	HTGQLYSKFLLKAEPLA	0.7214075	0.990569
HLA-DPA1*01:03-DPB1*02:01	HTQNSSSGQAASSHEQA	0.028310113	0.007332133
HLA-DPA1*01:03-DPB1*02:01	IAASFHSAVFSLLKANN	0.72044045	0.99132556
HLA-DPA1*01:03-DPB1*02:01	IAAVERLWDYGMSSSPH	0.1985604	0.004252529
HLA-DPA1*01:03-DPB1*02:01	IAEALVSKGLATVIRYR	0.36963025	0.9831427
HLA-DPA1*01:03-DPB1*02:01	IATEFNQLQFHAVQSKG	0.5801037	0.9935444
HLA-DPA1*01:03-DPB1*02:01	IEIGLEGKGFEPTLEAL	0.34752214	0.692593
HLA-DPA1*01:03-DPB1*02:01	IFKQFHFKDFNRAFGFM	0.64020646	0.99855137
HLA-DPA1*01:03-DPB1*02:01	IISEGNETVEDIAARLN	0.09872875	0.011985887
HLA-DPA1*01:03-DPB1*02:01	IKEDMNVKFFNSNKKKR	0.31898135	0.99576247
HLA-DPA1*01:03-DPB1*02:01	ILKELEESSFRKTFEDY	0.6074386	0.9929081
HLA-DPA1*01:03-DPB1*02:01	ILRQLGSKVLLPLTYER	0.6142751	0.94380474
HLA-DPA1*01:03-DPB1*02:01	ININSLRLKEYHRLQSK	0.434134	0.6789227
HLA-DPA1*01:03-DPB1*02:01	IPEEALYKVYTFNSVRK	0.6265846	0.9901317
HLA-DPA1*01:03-DPB1*02:01	IPLPTIKWKPLIHSPSR	0.26224312	0.91576326
HLA-DPA1*01:03-DPB1*02:01	IPQNFIADYFETSSQCS	0.6552417	0.9203929
HLA-DPA1*01:03-DPB1*02:01	IQQLDLKTFEFNKELRY	0.5703783	0.97345084
HLA-DPA1*01:03-DPB1*02:01	IRPLFINKPLIVVANKC	0.5026913	0.9683901
HLA-DPA1*01:03-DPB1*02:01	IRSYSVSQFQKTYSLPE	0.74683654	0.9989616
HLA-DPA1*01:03-DPB1*02:01	ISNFEYLMFLNTIAGRS	0.6355995	0.649123
HLA-DPA1*01:03-DPB1*02:01	ISRMSSKAMLKVQEDIK	0.30761015	0.99405634
HLA-DPA1*01:03-DPB1*02:01	ITGDSQETAVAIASRLG	0.16452521	0.01620153
HLA-DPA1*01:03-DPB1*02:01	IVDMASSTFQGIQRAAE	0.46005934	0.51391023
HLA-DPA1*01:03-DPB1*02:01	KAATVTGKLVHANFGTK	0.34887516	0.98856276
HLA-DPA1*01:03-DPB1*02:01	KANSRFATTFYQHLADS	0.813338	0.9885793
HLA-DPA1*01:03-DPB1*02:01	KDENLALYVENQFREFK	0.6691782	0.73624396
HLA-DPA1*01:03-DPB1*02:01	KDKPLVKVTFFQNGKSQ	0.5727503	0.9845315
HLA-DPA1*01:03-DPB1*02:01	KDKQFVAKVMQVLNADA	0.48411617	0.99380034
HLA-DPA1*01:03-DPB1*02:01	KDNLSYIEHIFEISRRP	0.53384054	0.98647344
HLA-DPA1*01:03-DPB1*02:01	KDRLLASTLVHSVKKEQ	0.505176	0.92673206
HLA-DPA1*01:03-DPB1*02:01	KDRYISKMFLRGDSVIV	0.4998169	0.9925849
HLA-DPA1*01:03-DPB1*02:01	KDVTAAQNLVRESGAPS	0.07867449	0.019353522
HLA-DPA1*01:03-DPB1*02:01	KEDHFESVQLKTSRSPN	0.3521602	0.9976584
HLA-DPA1*01:03-DPB1*02:01	KEKPVHFKEFRKNTNSK	0.32028496	0.99669826
HLA-DPA1*01:03-DPB1*02:01	KGLMKGKHYYEVSCHDQ	0.35135427	0.9205917
HLA-DPA1*01:03-DPB1*02:01	KHAWCGGNFLEVTEQIL	0.71737003	0.49160033
HLA-DPA1*01:03-DPB1*02:01	KIDDLFSGKLYLIGIAA	0.52866703	0.81151736
HLA-DPA1*01:03-DPB1*02:01	KILRIRGYVFKELKSFN	0.74416345	0.5759314
HLA-DPA1*01:03-DPB1*02:01	KINTFYSEKLAEAQRRF	0.56567913	0.9964363
HLA-DPA1*01:03-DPB1*02:01	KIRVTSKALELVKQEGL	0.43576536	0.9106959
HLA-DPA1*01:03-DPB1*02:01	KKDLYLASVFHATAFEL	0.87995297	0.9954039
HLA-DPA1*01:03-DPB1*02:01	KKGTVYLTPYRVIFLSK	0.7449048	0.8156288
HLA-DPA1*01:03-DPB1*02:01	KKYFAATQFEPLAARSA	0.9105673	0.9938485
HLA-DPA1*01:03-DPB1*02:01	KLYQFNPAFFQTTVTAQ	0.71263874	0.9825389
HLA-DPA1*01:03-DPB1*02:01	KMREWFSETFQKVKEKL	0.78976095	0.99916476
HLA-DPA1*01:03-DPB1*02:01	KNVVKIQKHVTFNQVKG	0.50916415	0.50304353
HLA-DPA1*01:03-DPB1*02:01	KNYLSMNKYKVSYKGPG	0.37004727	0.9975551
HLA-DPA1*01:03-DPB1*02:01	KPFKLSGLSFKRNRKEG	0.45564216	0.9987499
HLA-DPA1*01:03-DPB1*02:01	KPPFEANTYQETYKRIS	0.60061055	0.99391985
HLA-DPA1*01:03-DPB1*02:01	KPPPQASFTSNAFRKLS	0.6439113	0.9898855
HLA-DPA1*01:03-DPB1*02:01	KPSNFVGVVFKDSMSYE	0.6867971	0.99772084
HLA-DPA1*01:03-DPB1*02:01	KQEDNPFSWKNFVDTVR	0.5095353	0.98966086
HLA-DPA1*01:03-DPB1*02:01	KQVEVFRQNLFQEAEEF	0.74890155	0.967447
HLA-DPA1*01:03-DPB1*02:01	KQVLHGKDFQVDCKASG	0.3325213	0.99709475
HLA-DPA1*01:03-DPB1*02:01	KRLRYVDQVLQLVYKDG	0.5668459	0.9903755
HLA-DPA1*01:03-DPB1*02:01	KSIILPKSLISVVRSAT	0.392531	0.8124423
HLA-DPA1*01:03-DPB1*02:01	KSSLISALFRLSEPEGK	0.52057517	0.9629229
HLA-DPA1*01:03-DPB1*02:01	KSYEFRGSPFQVTRGDY	0.7670949	0.9994127
HLA-DPA1*01:03-DPB1*02:01	KTVWDWELMNDIKPIWQ	0.45659366	0.35132632
HLA-DPA1*01:03-DPB1*02:01	KVEAFEKMLWRVCKGYT	0.46837336	0.4343118
HLA-DPA1*01:03-DPB1*02:01	KVLLSGATFLVTFGNSE	0.81042546	0.07657524
HLA-DPA1*01:03-DPB1*02:01	KVQIYNPAFFKYIHDRW	0.65769273	0.9820445
HLA-DPA1*01:03-DPB1*02:01	KYELHLKSFEKAKESWE	0.4569535	0.99475086
HLA-DPA1*01:03-DPB1*02:01	LADVLKVEVFRQTVADQ	0.6698256	0.9980485
HLA-DPA1*01:03-DPB1*02:01	LAEEFTYNPFMRVREKT	0.8039908	0.9988902
HLA-DPA1*01:03-DPB1*02:01	LAKEIDSVKYLECSALT	0.52431065	0.8985283
HLA-DPA1*01:03-DPB1*02:01	LAQTLSTQLFQMVHTQR	0.6893103	0.99911594
HLA-DPA1*01:03-DPB1*02:01	LASDFGVRVFQQVAQAS	0.53194654	0.99767005
HLA-DPA1*01:03-DPB1*02:01	LATRLVGSGFKVVVGSR	0.67014116	0.9993769
HLA-DPA1*01:03-DPB1*02:01	LDKAVLGTSNFKVSASP	0.49501565	0.9138726
HLA-DPA1*01:03-DPB1*02:01	LDKLKEFGNTLEDKARE	0.2623636	0.01015104
HLA-DPA1*01:03-DPB1*02:01	LDQFINKFFLNGVFIHD	0.68922323	0.55948794
HLA-DPA1*01:03-DPB1*02:01	LDSDIVASSFLKSDKNR	0.6375383	0.99467075
HLA-DPA1*01:03-DPB1*02:01	LEALFTKELEKVYDPKN	0.33922	0.9917966
HLA-DPA1*01:03-DPB1*02:01	LEALFTKELEKVYDPKN	0.33922	0.9917966
HLA-DPA1*01:03-DPB1*02:01	LEKKKVAQDQLRDKAPF	0.1280406	0.008591208
HLA-DPA1*01:03-DPB1*02:01	LENYALKMFLYADNEDR	0.58625287	0.88032305
HLA-DPA1*01:03-DPB1*02:01	LESFKALLIQAVKKAQK	0.50679594	0.3565321
HLA-DPA1*01:03-DPB1*02:01	LFPIQAKTFHHVYSGKD	0.5126988	0.9965021
HLA-DPA1*01:03-DPB1*02:01	LFRKFHYLPFLPSTEDV	0.6463181	0.99945736
HLA-DPA1*01:03-DPB1*02:01	LGEYYLQNAFLVAYTKK	0.81281227	0.9682056
HLA-DPA1*01:03-DPB1*02:01	LGHILLHDFLLVPRELS	0.7266484	0.9920651
HLA-DPA1*01:03-DPB1*02:01	LGQNFSKMFEIVFEDPK	0.6149084	0.43539685
HLA-DPA1*01:03-DPB1*02:01	LGRSVSFVYYQQTLQGD	0.63658774	0.88624525
HLA-DPA1*01:03-DPB1*02:01	LHSMYHGAAFQLTQGDQ	0.5969959	0.9993901
HLA-DPA1*01:03-DPB1*02:01	LIDEMVGKGFFLVQTKE	0.55484736	0.9957741
HLA-DPA1*01:03-DPB1*02:01	LISKEANNYEEDPNKPT	0.028896127	0.017414596
HLA-DPA1*01:03-DPB1*02:01	LKDVIVGKIYFLLVRIK	0.6835179	0.31918383
HLA-DPA1*01:03-DPB1*02:01	LKGEYVGKVFRVDAETG	0.3429685	0.9986227
HLA-DPA1*01:03-DPB1*02:01	LKHPVMSVSYKEVDRYD	0.52098393	0.86392516
HLA-DPA1*01:03-DPB1*02:01	LKRIITDKHFYFNKTKG	0.29101032	0.9928938
HLA-DPA1*01:03-DPB1*02:01	LLFQLQSSDFHSVSKLR	0.7015919	0.9964697
HLA-DPA1*01:03-DPB1*02:01	LLGDFVTEFFKICRRKE	0.6183007	0.9928757
HLA-DPA1*01:03-DPB1*02:01	LLGHILLHDFLLVPREL	0.7767879	0.9519981
HLA-DPA1*01:03-DPB1*02:01	LLKGEYVGKVFRVDAET	0.38973093	0.9764587
HLA-DPA1*01:03-DPB1*02:01	LNEHFLNTTDFLDTIKS	0.74837023	0.90707654
HLA-DPA1*01:03-DPB1*02:01	LPAVASKRYLTNKVDRS	0.23377895	0.9885372
HLA-DPA1*01:03-DPB1*02:01	LPDPGSLLVHSFQQLGR	0.5850662	0.9895709
HLA-DPA1*01:03-DPB1*02:01	LPDQSFLWNVFQRVDKD	0.7789316	0.99901694
HLA-DPA1*01:03-DPB1*02:01	LPEAAFLARTYLPSQVS	0.53615034	0.98138887
HLA-DPA1*01:03-DPB1*02:01	LPGAGLRWQKFEDAVQQ	0.5153843	0.99521625
HLA-DPA1*01:03-DPB1*02:01	LPGLEPFSHYTLNVRVV	0.42286274	0.916097
HLA-DPA1*01:03-DPB1*02:01	LPILGLAEFRSCASRLA	0.47655734	0.2583633
HLA-DPA1*01:03-DPB1*02:01	LPLHLYVKSYGKNIDSK	0.31841674	0.99017733
HLA-DPA1*01:03-DPB1*02:01	LPLNLAIKPYLALKGSV	0.50291854	0.9957504
HLA-DPA1*01:03-DPB1*02:01	LPRNFVVDYYETSSLCS	0.5393912	0.46462923
HLA-DPA1*01:03-DPB1*02:01	LPVFAFIMTKFRPVPGS	0.7595872	0.9895172
HLA-DPA1*01:03-DPB1*02:01	LPVLEGQALRLLCDADG	0.32566294	0.26889667
HLA-DPA1*01:03-DPB1*02:01	LPVTNIRAKSWGLSVNG	0.32609957	0.8540658
HLA-DPA1*01:03-DPB1*02:01	LPVVINGGATSSGEQDN	0.044773202	0.02805939
HLA-DPA1*01:03-DPB1*02:01	LQAKIKAAQYQVNQAAA	0.32432783	0.98102915
HLA-DPA1*01:03-DPB1*02:01	LQALEFHTVPFQLLARY	0.84950507	0.9425872
allele	peptide	affinity_pred	mass_pred
HLA-DPA1*01:03-DPB1*02:01	LQILVWKNWLGVKRQPL	0.5281435	0.99155635
HLA-DPA1*01:03-DPB1*02:01	LRIRFKPSLFQHVGTHS	0.7113874	0.9978417
HLA-DPA1*01:03-DPB1*02:01	LRSFQTGLFTAARQSTN	0.4679365	0.85201436
HLA-DPA1*01:03-DPB1*02:01	LSKVWRDQHFVKIQVKD	0.6041171	0.99871886
HLA-DPA1*01:03-DPB1*02:01	LSSLSTSTFKVTRDSRT	0.48001286	0.99500287
HLA-DPA1*01:03-DPB1*02:01	LTHGVLHTKFWVVDQTH	0.56119186	0.9551014
HLA-DPA1*01:03-DPB1*02:01	LTNLLSKEFIDFSDTDE	0.53260034	0.5891849
HLA-DPA1*01:03-DPB1*02:01	LTSMYVKEFLISSSQDG	0.5622725	0.83883667
HLA-DPA1*01:03-DPB1*02:01	LVAFIISDFESVSKITK	0.73915976	0.4440485
HLA-DPA1*01:03-DPB1*02:01	LVARVFQKAVDQSIEKK	0.27332363	0.8907927
HLA-DPA1*01:03-DPB1*02:01	LVPLLYKQFVPGVPERT	0.508541	0.98233813
HLA-DPA1*01:03-DPB1*02:01	LVQHEYKKWQENSEQGR	0.06752336	0.625714
HLA-DPA1*01:03-DPB1*02:01	LVTDYKNKKFNLDALVT	0.32911637	0.97969514
HLA-DPA1*01:03-DPB1*02:01	LYEPMWHLWQALYPGDA	0.4555333	0.00677984
HLA-DPA1*01:03-DPB1*02:01	MDPELDYTLMRVCKQMI	0.3632268	0.16051729
HLA-DPA1*01:03-DPB1*02:01	MEKIWHHTFYNELRVAP	0.76258683	0.99779576
HLA-DPA1*01:03-DPB1*02:01	MELKWVSSSLRQVVNVY	0.48315695	0.6217792
HLA-DPA1*01:03-DPB1*02:01	MPDDSYMVDYFKSISQY	0.63711095	0.89067286
HLA-DPA1*01:03-DPB1*02:01	MPHAPSFDITKFRSNKQ	0.41127855	0.99450797
HLA-DPA1*01:03-DPB1*02:01	MREWFSETFQKVKEKLK	0.72959673	0.99744445
HLA-DPA1*01:03-DPB1*02:01	MTPTRFAEIIEKNLKSA	0.44166872	0.2077611
HLA-DPA1*01:03-DPB1*02:01	NCGAFQAHQMRLAQNAA	0.23221289	0.80169994
HLA-DPA1*01:03-DPB1*02:01	NDGTEFGGSIYQKVNEK	0.6415509	0.9974371
HLA-DPA1*01:03-DPB1*02:01	NEDLSSWTAADTAAQIT	0.13841297	0.4353203
HLA-DPA1*01:03-DPB1*02:01	NEFYEFALEQFQFIRAH	0.73165244	0.97403306
HLA-DPA1*01:03-DPB1*02:01	NEHFLNTTDFLDTIKSN	0.6880121	0.9918637
HLA-DPA1*01:03-DPB1*02:01	NEKKYYIEKLFERYGEN	0.5712478	0.98267555
HLA-DPA1*01:03-DPB1*02:01	NFAHVIFQNVAKSYLPN	0.6787864	0.98331994
HLA-DPA1*01:03-DPB1*02:01	NHDELISKSFQGSQGRA	0.3826932	0.9954712
HLA-DPA1*01:03-DPB1*02:01	NHLRLLSTVAQAVKGQG	0.25507367	0.9485877
HLA-DPA1*01:03-DPB1*02:01	NKDGLLGSRYKKAVFRE	0.5546896	0.95854044
HLA-DPA1*01:03-DPB1*02:01	NLRVIAEKKFFTVSPEN	0.6322702	0.98764646
HLA-DPA1*01:03-DPB1*02:01	NPDVLFEVHNYNITTVE	0.4355361	0.91646194
HLA-DPA1*01:03-DPB1*02:01	NPGGYVAYSKAATVTGK	0.17099094	0.96337557
HLA-DPA1*01:03-DPB1*02:01	NPKEWLQVDFQKTMKVT	0.50423855	0.9974106
HLA-DPA1*01:03-DPB1*02:01	NQFAYDGKDYIALNEDL	0.5109914	0.99970245
HLA-DPA1*01:03-DPB1*02:01	NQYAYDGKDYIALNEDL	0.4861438	0.9996964
HLA-DPA1*01:03-DPB1*02:01	NRELQSKEFLSAKEETP	0.55535454	0.9982557
HLA-DPA1*01:03-DPB1*02:01	NRYIVLAKDFEKAYKTV	0.5172928	0.9969653
HLA-DPA1*01:03-DPB1*02:01	NSFFVMTNFLKTEGQEQ	0.8013495	0.9780818
HLA-DPA1*01:03-DPB1*02:01	NTAAYQSVRILSVSPIQ	0.56466836	0.7669164
HLA-DPA1*01:03-DPB1*02:01	NTNEVLEKLFQIVPGEN	0.5830956	0.9951113
HLA-DPA1*01:03-DPB1*02:01	NTQICKTNTQTYRENLR	0.18075646	0.15953743
HLA-DPA1*01:03-DPB1*02:01	NTVQLSKLLQENVPSYE	0.29417965	0.017505381
HLA-DPA1*01:03-DPB1*02:01	NVKTFCSKNILAILGFS	0.62444717	0.14884147
HLA-DPA1*01:03-DPB1*02:01	NVLVLSQHKFASNVVEK	0.5702633	0.8559583
HLA-DPA1*01:03-DPB1*02:01	PDQSFLWNVFQRVDKDR	0.7861148	0.99856406
HLA-DPA1*01:03-DPB1*02:01	PDSSKLLSGVLFHSSPA	0.61159337	0.91102284
HLA-DPA1*01:03-DPB1*02:01	PEEFDKTSFHKVRHSED	0.4458571	0.9816944
HLA-DPA1*01:03-DPB1*02:01	PEFDGKRFQNVAKEGVK	0.40183347	0.9994618
HLA-DPA1*01:03-DPB1*02:01	PGSLLVHSFQQLGRIDS	0.5881719	0.9490675
HLA-DPA1*01:03-DPB1*02:01	PPDALTDTDFQSCEDSL	0.4442116	0.15029159
HLA-DPA1*01:03-DPB1*02:01	PPIAIVSPQFQEISLPT	0.6276579	0.987048
HLA-DPA1*01:03-DPB1*02:01	PPRDHVFQVNNFEALKT	0.6923463	0.9986135
HLA-DPA1*01:03-DPB1*02:01	QALEFHTVPFQLLARYK	0.8357056	0.99831045
HLA-DPA1*01:03-DPB1*02:01	QDKHYGYNSYSVSNSEK	0.3399276	0.95586216
HLA-DPA1*01:03-DPB1*02:01	QELQYATPVFQEVAPRE	0.7171061	0.99014664
HLA-DPA1*01:03-DPB1*02:01	QFAYDGKDYIALNEDLR	0.44627103	0.99943197
HLA-DPA1*01:03-DPB1*02:01	QGNMFGTKFETVHQIHK	0.67462975	0.99750024
HLA-DPA1*01:03-DPB1*02:01	QGSTMLTSQYVRLTPDE	0.68043685	0.9709486
HLA-DPA1*01:03-DPB1*02:01	QKLEFLKKSMLLNYQHH	0.5711366	0.99523866
HLA-DPA1*01:03-DPB1*02:01	QPEHRILKVSMKELNKK	0.3589841	0.75025225
HLA-DPA1*01:03-DPB1*02:01	QPHPLEWNSFTEDKNIE	0.47983474	0.99126464
HLA-DPA1*01:03-DPB1*02:01	QPSRSIIFASWSAGDFG	0.5281363	0.04763052
HLA-DPA1*01:03-DPB1*02:01	QPSTQEYVLHVYEHLSK	0.6646028	0.99072284
HLA-DPA1*01:03-DPB1*02:01	QPTSTIILHSHHLQISR	0.411606	0.8494692
HLA-DPA1*01:03-DPB1*02:01	QPVKVLVGKNFEDVAFD	0.6699965	0.99949664
HLA-DPA1*01:03-DPB1*02:01	QQRLQGHLLRQQEQQQQ	0.17626674	0.881841
HLA-DPA1*01:03-DPB1*02:01	QRDYFGAHTYELLAKPG	0.7072122	0.9987842
HLA-DPA1*01:03-DPB1*02:01	QRSAVSTSWLLPYNYTW	0.6274469	0.003772314
HLA-DPA1*01:03-DPB1*02:01	QSAYDGKDYIALNEDLR	0.38839072	0.9994141
HLA-DPA1*01:03-DPB1*02:01	QTELQQEQLQTVVGTYH	0.29741108	0.951532
HLA-DPA1*01:03-DPB1*02:01	QVEVFRQNLFQEAEEFL	0.8053343	0.98818743
HLA-DPA1*01:03-DPB1*02:01	QYAYDGKDYIALKEDLR	0.40280354	0.9996489
HLA-DPA1*01:03-DPB1*02:01	RAELATEEFLPVTPILE	0.83400416	0.9983734
HLA-DPA1*01:03-DPB1*02:01	RAKLLNVGFQEALKDYD	0.5898176	0.9883772
HLA-DPA1*01:03-DPB1*02:01	RASLINNAFQLVSIGKL	0.7330044	0.74760705
HLA-DPA1*01:03-DPB1*02:01	RDKVVGKDYLLCDYNRD	0.4691189	0.9991978
HLA-DPA1*01:03-DPB1*02:01	RELQSKEFLSAKEETPG	0.49937242	0.9982322
HLA-DPA1*01:03-DPB1*02:01	RFEFECHQPKTCIPNWK	0.17321917	0.30824453
HLA-DPA1*01:03-DPB1*02:01	RGAFNSKQLLYLEKYRP	0.48423678	0.9914545
HLA-DPA1*01:03-DPB1*02:01	RGDRIVNTPFQVLMNSE	0.78268224	0.99903476
HLA-DPA1*01:03-DPB1*02:01	RHWFVAKLYMNTHPGRL	0.50615925	0.9674021
HLA-DPA1*01:03-DPB1*02:01	RIKLLVRKFLQTQDDRP	0.42302543	0.9965404
HLA-DPA1*01:03-DPB1*02:01	RIQQLDLKTFEFNKELR	0.5518368	0.9975869
HLA-DPA1*01:03-DPB1*02:01	RKNELEQKMLLNLHKKS	0.33883142	0.9968262
HLA-DPA1*01:03-DPB1*02:01	RKVDLEEHMFHKLIEAG	0.6000544	0.9705418
HLA-DPA1*01:03-DPB1*02:01	RLKPLFNKSFESTVGQG	0.566993	0.9944795
HLA-DPA1*01:03-DPB1*02:01	RNKDLLPEDFVVYTYNK	0.589434	0.8298833
HLA-DPA1*01:03-DPB1*02:01	RNSFSSSWFHLNTNVMS	0.7114274	0.9777489
HLA-DPA1*01:03-DPB1*02:01	RNTPFHERFFRFLLRKL	0.64707345	0.35644236
HLA-DPA1*01:03-DPB1*02:01	RPAEFHWKLNQVCDEEW	0.20029353	0.9336254
HLA-DPA1*01:03-DPB1*02:01	RPGAFKAELSKLVIVAK	0.48711517	0.9061452
HLA-DPA1*01:03-DPB1*02:01	RPPIAIVSPQFQEISLP	0.6325911	0.99387723
HLA-DPA1*01:03-DPB1*02:01	RPRGFAYVQFEDVRDAE	0.7132882	0.9991404
HLA-DPA1*01:03-DPB1*02:01	RPVFQSSHYTVNVNEDR	0.45880795	0.98596895
HLA-DPA1*01:03-DPB1*02:01	RPVLRASSFQPISGNPV	0.76729894	0.9966955
HLA-DPA1*01:03-DPB1*02:01	RQDAYDGKDYIALNEDL	0.4261586	0.9995929
HLA-DPA1*01:03-DPB1*02:01	RQIPQNFIADYFETSSQ	0.62804586	0.78940153
HLA-DPA1*01:03-DPB1*02:01	RQPRFVVYSYKYVHDDG	0.544578	0.99754286
HLA-DPA1*01:03-DPB1*02:01	RQSFGGSLFAYSPGGAH	0.6141628	0.9792839
HLA-DPA1*01:03-DPB1*02:01	RSAGLAFSLYQAMAKDQ	0.7207186	0.99760616
HLA-DPA1*01:03-DPB1*02:01	RSHLIDKGMLTSTTEDE	0.13167807	0.8797137
HLA-DPA1*01:03-DPB1*02:01	RSRGFGFILFKDAASVE	0.5918007	0.9985954
HLA-DPA1*01:03-DPB1*02:01	RTQQLLLATLQEAATTQ	0.23732899	0.68555677
HLA-DPA1*01:03-DPB1*02:01	RVAFHPARPFLLVASQR	0.6040229	0.94048405
HLA-DPA1*01:03-DPB1*02:01	SAEMQGSELQVTMHDTR	0.26908395	0.9879225
HLA-DPA1*01:03-DPB1*02:01	SAFGFQGRLLHLSAGQR	0.4024916	0.9909215
HLA-DPA1*01:03-DPB1*02:01	SAGLAFSLYQAMAKDQA	0.6266733	0.98533595
HLA-DPA1*01:03-DPB1*02:01	SAKELLQHPFLKLAKPL	0.71587956	0.9956542
HLA-DPA1*01:03-DPB1*02:01	SAKELLQHQFLKIAKPL	0.736717	0.9991287
HLA-DPA1*01:03-DPB1*02:01	SANVDFAFSLYKQLVLK	0.7639527	0.99189997
HLA-DPA1*01:03-DPB1*02:01	SATLRAELLQKSTETAQ	0.2244617	0.96340674
HLA-DPA1*01:03-DPB1*02:01	SDAAVDTSSEITTKDLK	0.08610255	0.17555682
HLA-DPA1*01:03-DPB1*02:01	SDAKKAASKTLLEKSQF	0.27178565	0.06852917
HLA-DPA1*01:03-DPB1*02:01	SDDEVFKYLAKAYASNH	0.36140674	0.94818956
HLA-DPA1*01:03-DPB1*02:01	SDKFVSELWKDVDRIIG	0.66249365	0.9913081
HLA-DPA1*01:03-DPB1*02:01	SDLGFEVKCFNDLKAEE	0.54982895	0.9825613
HLA-DPA1*01:03-DPB1*02:01	SDLGVISKTFQLSSHPI	0.5033951	0.9912146
HLA-DPA1*01:03-DPB1*02:01	SDLLVGAPMQSTIREEG	0.30313647	0.95207006
HLA-DPA1*01:03-DPB1*02:01	SDPKSLETSAFVKSYKN	0.6385905	0.99692
HLA-DPA1*01:03-DPB1*02:01	SDQLAGKILVDVSNPTE	0.22701348	0.9693039
HLA-DPA1*01:03-DPB1*02:01	SDQLFYTKIFLDPEKRE	0.6868555	0.99274856
HLA-DPA1*01:03-DPB1*02:01	SFEAQGALANIAVDKAN	0.15680853	0.75925255
HLA-DPA1*01:03-DPB1*02:01	SFKLQTKEFQVLKSLGK	0.6034273	0.9961983
HLA-DPA1*01:03-DPB1*02:01	SGAKIQKSDFQKIAHLH	0.6331417	0.997538
HLA-DPA1*01:03-DPB1*02:01	SGEEIATRPFQLVTGRT	0.56360143	0.99945295
HLA-DPA1*01:03-DPB1*02:01	SGEVVGKFYLDLYPREG	0.6548005	0.9972003
HLA-DPA1*01:03-DPB1*02:01	SGGLAVKEWLLAHEGHR	0.42975885	0.9866039
HLA-DPA1*01:03-DPB1*02:01	SGGYIFYTFSTVHPIPD	0.70174277	0.8520104
HLA-DPA1*01:03-DPB1*02:01	SIEDFAHSSFQMALSKG	0.7735416	0.9979164
HLA-DPA1*01:03-DPB1*02:01	SIINEYLSQSYQKFRRF	0.63261735	0.7541671
HLA-DPA1*01:03-DPB1*02:01	SIPELLYSDLQRSSSEQ	0.41040555	0.9671898
HLA-DPA1*01:03-DPB1*02:01	SKKSLLSHEFQDETDTE	0.4991414	0.9957303
HLA-DPA1*01:03-DPB1*02:01	SKLLSGVLFHSSPALQP	0.638405	0.9119153
HLA-DPA1*01:03-DPB1*02:01	SKMLFVEPILEVSSLPT	0.7719158	0.82678825
HLA-DPA1*01:03-DPB1*02:01	SLGYAYVNFQQPADAER	0.4447587	0.3465627
HLA-DPA1*01:03-DPB1*02:01	SLLPFWYTLLYQAHREG	0.6354101	0.6992936
HLA-DPA1*01:03-DPB1*02:01	SLPNFKQNEFSVVRQHE	0.6901724	0.9986927
HLA-DPA1*01:03-DPB1*02:01	SLQEITSVTFKTVAIHT	0.74396163	0.9972391
HLA-DPA1*01:03-DPB1*02:01	SLREMWISSFEQSKKEA	0.5613879	0.98808634
HLA-DPA1*01:03-DPB1*02:01	SMYHGAAFQLTQGDQLS	0.5804509	0.9890343
HLA-DPA1*01:03-DPB1*02:01	SNFAHVIFQNVAKSYLP	0.73759294	0.9929965
HLA-DPA1*01:03-DPB1*02:01	SNLLNSKSFLINFIHTL	0.7528947	0.86244166
HLA-DPA1*01:03-DPB1*02:01	SNNKYAASSYLSLTPEQ	0.84845537	0.99952376
HLA-DPA1*01:03-DPB1*02:01	SNPAVRTAAANAAAGAA	0.03987145	0.524443
HLA-DPA1*01:03-DPB1*02:01	SPAALQLRYLQTLTTIA	0.43105265	0.8791834
HLA-DPA1*01:03-DPB1*02:01	SPAGSVEGSPMHGVYMS	0.22167902	0.07822244
HLA-DPA1*01:03-DPB1*02:01	SPDQINGESFQNVSKNA	0.59612906	0.9991237
HLA-DPA1*01:03-DPB1*02:01	SPGERFTDSQFLVLMNR	0.76149094	0.9979927
HLA-DPA1*01:03-DPB1*02:01	SPGVTYYFKVFAVSHGR	0.56640303	0.999409
HLA-DPA1*01:03-DPB1*02:01	SPHRMPLEFKTLNVLHN	0.42461506	0.995056
HLA-DPA1*01:03-DPB1*02:01	SPKLFYADHPFIFLVRD	0.7031183	0.98778784
HLA-DPA1*01:03-DPB1*02:01	SPLGPALYGPKAAQGAQ	0.14538795	0.14164993
HLA-DPA1*01:03-DPB1*02:01	SPPLLPSPFQQSPSVPL	0.5429839	0.9664954
HLA-DPA1*01:03-DPB1*02:01	SPQELQLHYFKMHDYDG	0.54289895	0.9904477
HLA-DPA1*01:03-DPB1*02:01	SPQGHFVGSDWQQNSVV	0.4639093	0.99889815
HLA-DPA1*01:03-DPB1*02:01	SPQVHFIMHQLNQCYTQ	0.40791398	0.78310204
HLA-DPA1*01:03-DPB1*02:01	SPSDSYQGKGFVMSRAM	0.30514136	0.99821293
HLA-DPA1*01:03-DPB1*02:01	SPTPQYSWKRYNILNQE	0.44274795	0.9988369
HLA-DPA1*01:03-DPB1*02:01	SPTVQVFSASGKPVEVQ	0.24175034	0.12872437
HLA-DPA1*01:03-DPB1*02:01	SPTWEGSQFWVTVQRTE	0.56834465	0.9961735
HLA-DPA1*01:03-DPB1*02:01	SQKVIAHSEYQKSKRIS	0.43826422	0.99316347
HLA-DPA1*01:03-DPB1*02:01	SQLIVLLKHKVFVERSN	0.3958669	0.09271805
HLA-DPA1*01:03-DPB1*02:01	SQNEYLIHLLQELENKE	0.48693737	0.95198804
HLA-DPA1*01:03-DPB1*02:01	SQQPFVVTFFRASPSPI	0.82566136	0.9939483
HLA-DPA1*01:03-DPB1*02:01	SQVFSTAADGQTQVEIK	0.11372643	0.006160279
HLA-DPA1*01:03-DPB1*02:01	SRETLQQHKLLKVIRKK	0.41522324	0.9978091
HLA-DPA1*01:03-DPB1*02:01	SRGFAFVYFENVDDAKE	0.6930772	0.9955002
HLA-DPA1*01:03-DPB1*02:01	SRGFGFILFKDAASVEK	0.5396716	0.9971603
HLA-DPA1*01:03-DPB1*02:01	SRGFGFVLFKDAASVDK	0.5429315	0.9986825
HLA-DPA1*01:03-DPB1*02:01	SRGFGFVLFKESESVDK	0.5766371	0.9991895
HLA-DPA1*01:03-DPB1*02:01	SRPHFLIELFHELQLLN	0.7914409	0.9243759
HLA-DPA1*01:03-DPB1*02:01	SSDKFVSELWKDVDRII	0.7530572	0.99929774
HLA-DPA1*01:03-DPB1*02:01	SSGTILWKQYLPNVKPD	0.46650407	0.9962983
HLA-DPA1*01:03-DPB1*02:01	SSKLLSGVLFHSSPALQ	0.68823934	0.99794036
HLA-DPA1*01:03-DPB1*02:01	SSNLAGKSFSTVTNTFR	0.49568346	0.9930712
HLA-DPA1*01:03-DPB1*02:01	SSTYRSKGFDVTVKYTQ	0.35075414	0.98749506
HLA-DPA1*01:03-DPB1*02:01	STDFLSHPFGIAVFEDK	0.7403604	0.93360126
HLA-DPA1*01:03-DPB1*02:01	STIILHSHHLQISRATL	0.4584691	0.8657751
HLA-DPA1*01:03-DPB1*02:01	STPVSGSLFLASSAPHR	0.5873687	0.88589555
HLA-DPA1*01:03-DPB1*02:01	STVFRSTDFFQSRENQE	0.6436695	0.9937089
HLA-DPA1*01:03-DPB1*02:01	SVGGMDFSLFKEVFESS	0.7433995	0.905167
HLA-DPA1*01:03-DPB1*02:01	SVLGDILGSAMQNIQNL	0.38091573	0.014748313
HLA-DPA1*01:03-DPB1*02:01	SVREFVEKSFLHIGKTI	0.6852435	0.9993862
HLA-DPA1*01:03-DPB1*02:01	SVRIADKKYYPSSQDSS	0.23382312	0.41263515
HLA-DPA1*01:03-DPB1*02:01	SYDWAGGVFLYTSKEKS	0.61877656	0.95695436
HLA-DPA1*01:03-DPB1*02:01	SYEDFLDARFKTMKKDS	0.6088802	0.99700767
HLA-DPA1*01:03-DPB1*02:01	SYYDSFKLQTKEFQVLK	0.6341709	0.9589383
HLA-DPA1*01:03-DPB1*02:01	TAATVFSKSFEQVSGVT	0.6545923	0.99858534
HLA-DPA1*01:03-DPB1*02:01	TAAYQSVRILSVSPIQA	0.57189363	0.099560685
HLA-DPA1*01:03-DPB1*02:01	TALLASLWHHVAPVAGQ	0.5391953	0.16861455
HLA-DPA1*01:03-DPB1*02:01	TDLRIKEKLFLEAFKAL	0.7576346	0.9822852
HLA-DPA1*01:03-DPB1*02:01	TDPATSASTVDVKPSPS	0.013071827	0.028311074
HLA-DPA1*01:03-DPB1*02:01	TDPHFQDALMQLAKAVA	0.30427757	0.9880555
HLA-DPA1*01:03-DPB1*02:01	TDVNFQGKNLDTVKGSS	0.30623844	0.9989438
HLA-DPA1*01:03-DPB1*02:01	TEPEFNHANYAQSKGHK	0.33427173	0.9919472
HLA-DPA1*01:03-DPB1*02:01	TGELRNKLFQPTHRIHG	0.43645805	0.9928071
HLA-DPA1*01:03-DPB1*02:01	TGEVLDILTRLPESVER	0.3039334	0.06111772
HLA-DPA1*01:03-DPB1*02:01	THGVLHTKFWVVDQTHF	0.57847494	0.9758955
HLA-DPA1*01:03-DPB1*02:01	TIKLVIKALLEVVQSGG	0.35395628	0.021093886
HLA-DPA1*01:03-DPB1*02:01	TLPTSTAELDGSKSSDD	0.022272171	0.003737085
HLA-DPA1*01:03-DPB1*02:01	TNEVLEKLFQIVPGENP	0.49659577	0.9728333
HLA-DPA1*01:03-DPB1*02:01	TPEFQANEVRKVKKYEQ	0.31072015	0.77399576
HLA-DPA1*01:03-DPB1*02:01	TPEGEIFKEPYLDIHKL	0.7282139	0.97107095
HLA-DPA1*01:03-DPB1*02:01	TPGNFMEDEQWLSSISQ	0.5118634	0.6584228
HLA-DPA1*01:03-DPB1*02:01	TPGYIYSSNFHAVKRES	0.71312964	0.9979092
HLA-DPA1*01:03-DPB1*02:01	TPLAIQTHNFAAVAAAA	0.5932239	0.9813768
HLA-DPA1*01:03-DPB1*02:01	TPMFVVKAYLPVNESFG	0.5854752	0.9966572
HLA-DPA1*01:03-DPB1*02:01	TPRENDTITIYSTINHS	0.3115853	0.14460576
HLA-DPA1*01:03-DPB1*02:01	TPSELSGKTWKAIIAAR	0.37685543	0.99448645
HLA-DPA1*01:03-DPB1*02:01	TPTRIYSHSLLPVLRSG	0.6748801	0.99243546
HLA-DPA1*01:03-DPB1*02:01	TPVLPAFAGHVPEAVTR	0.17738046	0.89328367
HLA-DPA1*01:03-DPB1*02:01	TQNVFTDSIFEKCSTLV	0.6420918	0.9796419
HLA-DPA1*01:03-DPB1*02:01	TREQLYQAIFHAVDQYL	0.71502656	0.63111
HLA-DPA1*01:03-DPB1*02:01	TRHLISTHFAPGDFQGF	0.57678896	0.13996664
HLA-DPA1*01:03-DPB1*02:01	TRLLAQTTLRNVLGTKN	0.34486064	0.5506525
HLA-DPA1*01:03-DPB1*02:01	TRNENKLLPKHPHLVRQ	0.14538212	0.8039578
HLA-DPA1*01:03-DPB1*02:01	TSLWQGSLFNANYDVQR	0.64026916	0.89543086
HLA-DPA1*01:03-DPB1*02:01	TSNFAHVIFQNVAKSYL	0.7867144	0.9984484
HLA-DPA1*01:03-DPB1*02:01	TSPFSYKNVLSLTNKGE	0.36682263	0.9746804
HLA-DPA1*01:03-DPB1*02:01	TSSMRAKYLATSQPRPD	0.23012547	0.9610981
HLA-DPA1*01:03-DPB1*02:01	TSYFGKQFLRQNTGDDQ	0.3632034	0.95707023
HLA-DPA1*01:03-DPB1*02:01	TTDLRIKEKLFLEAFKA	0.67014396	0.85713637
HLA-DPA1*01:03-DPB1*02:01	TTHFIYSNLLHSTPMPA	0.76665413	0.98507535
HLA-DPA1*01:03-DPB1*02:01	TTRKLYEKKLLKLREQG	0.27451807	0.9921381
HLA-DPA1*01:03-DPB1*02:01	TVALDGTLFQKSGVISG	0.46879786	0.9042467
HLA-DPA1*01:03-DPB1*02:01	TVDLWEGKNMACVQRTL	0.27939022	0.5837921
HLA-DPA1*01:03-DPB1*02:01	TVGYRVATFHDCEDAAR	0.4011496	0.5994896
HLA-DPA1*01:03-DPB1*02:01	TVKMLAGNEFQVSLSSS	0.6596133	0.9964059
HLA-DPA1*01:03-DPB1*02:01	TVNDFWQMAWQENSRVI	0.47328582	0.81186676
HLA-DPA1*01:03-DPB1*02:01	TVRKFLLSQLQKTRPVI	0.627097	0.9903304
HLA-DPA1*01:03-DPB1*02:01	TVWLIYSKFKATYDGNH	0.563216	0.9922
HLA-DPA1*01:03-DPB1*02:01	VAAKLEPKSFKHTHIDK	0.30465046	0.99187297
HLA-DPA1*01:03-DPB1*02:01	VANQTSATFLRVVGSEL	0.66199243	0.91281986
HLA-DPA1*01:03-DPB1*02:01	VAQMQLKYYNSDVHRAA	0.27115142	0.7090988
HLA-DPA1*01:03-DPB1*02:01	VAREFGVNVFIVSVAKP	0.65649766	0.99533814
HLA-DPA1*01:03-DPB1*02:01	VDALMQKAFNSSSFNSN	0.52768236	0.8637346
HLA-DPA1*01:03-DPB1*02:01	VDAYGVGRYQEVNPAPY	0.35675305	0.8864137
HLA-DPA1*01:03-DPB1*02:01	VDESDAFHDNLRSLDRN	0.15978369	0.054923784
HLA-DPA1*01:03-DPB1*02:01	VDHQLLWGEALLITPVL	0.71277344	0.15621662
HLA-DPA1*01:03-DPB1*02:01	VDPDPNQLRWKPFEIPK	0.41190627	0.8761567
HLA-DPA1*01:03-DPB1*02:01	VEDLINIHFQRAKNGGG	0.3139589	0.97672737
HLA-DPA1*01:03-DPB1*02:01	VEFTDHLFNIAKPRPPW	0.3801156	0.93422586
HLA-DPA1*01:03-DPB1*02:01	VELDNVTGLLSQSDSKS	0.18519899	0.003455388
HLA-DPA1*01:03-DPB1*02:01	VELLVSTFHASAGAGRA	0.42109498	0.10192772
HLA-DPA1*01:03-DPB1*02:01	VGGALYYTTMQTLTKQD	0.533726	0.9864257
HLA-DPA1*01:03-DPB1*02:01	VGGMDFSLFKEVFESSK	0.67488307	0.9240214
HLA-DPA1*01:03-DPB1*02:01	VGTALLASLWHHVAPVA	0.74174047	0.9927832
HLA-DPA1*01:03-DPB1*02:01	VHALLENSKFKSTVKKA	0.51683015	0.9742344
HLA-DPA1*01:03-DPB1*02:01	VHLFSGSQFESSRSGAA	0.60601807	0.9964253
HLA-DPA1*01:03-DPB1*02:01	VIRLISSLLQTNTSSIN	0.40030298	0.25692365
HLA-DPA1*01:03-DPB1*02:01	VKGNIAATVFRNSLQEA	0.71298236	0.9981548
HLA-DPA1*01:03-DPB1*02:01	VKMLAGNEFQVSLSSSM	0.61713046	0.89367056
HLA-DPA1*01:03-DPB1*02:01	VKNAFYIGSYQQCINEA	0.6849845	0.84052145
HLA-DPA1*01:03-DPB1*02:01	VKRLKPLFNKSFESTVG	0.56583256	0.9386228
HLA-DPA1*01:03-DPB1*02:01	VLQSLEAVLIQTVYNTK	0.59530854	0.024290342
HLA-DPA1*01:03-DPB1*02:01	VLYDIILKNFEKLKKPR	0.5517432	0.9880446
HLA-DPA1*01:03-DPB1*02:01	VNGAKLHTLSVEHQREE	0.14315897	0.9114331
HLA-DPA1*01:03-DPB1*02:01	VNGILFVQYFHRVPFHR	0.77686286	0.9951954
HLA-DPA1*01:03-DPB1*02:01	VPDHVVWSLFNTLFMNP	0.85436	0.79204977
HLA-DPA1*01:03-DPB1*02:01	VPEALRGEVWQLLAGCH	0.6050939	0.9777013
HLA-DPA1*01:03-DPB1*02:01	VPEEKLYKVYTFNSVRK	0.63244724	0.9940632
HLA-DPA1*01:03-DPB1*02:01	VPFSFSLLSSKFNNDDS	0.6147078	0.566452
HLA-DPA1*01:03-DPB1*02:01	VPGDSHFYFNILQAVTD	0.6263991	0.9752325
HLA-DPA1*01:03-DPB1*02:01	VPIGYKGSTFHRVIKDF	0.67026246	0.9995223
HLA-DPA1*01:03-DPB1*02:01	VPLGPFLGKSFGTTVSP	0.53560734	0.99840385
HLA-DPA1*01:03-DPB1*02:01	VPPKVSHITFAHEVGHN	0.47197887	0.83514106
HLA-DPA1*01:03-DPB1*02:01	VPWPVVVASPFRTAKEA	0.58569664	0.9763218
HLA-DPA1*01:03-DPB1*02:01	VQEVLTITPFQRLYRIG	0.7269476	0.9958375
HLA-DPA1*01:03-DPB1*02:01	VQIYNPAFFKYIHDRWT	0.49928826	0.89218485
HLA-DPA1*01:03-DPB1*02:01	VQKDIKNVPFKIVRASN	0.5583409	0.997505
HLA-DPA1*01:03-DPB1*02:01	VQLLESKTYHALSNLPK	0.40832856	0.99082965
HLA-DPA1*01:03-DPB1*02:01	VQQFYSHVFQISTDLQD	0.65855515	0.991831
HLA-DPA1*01:03-DPB1*02:01	VRETESKIYLLVKEEKR	0.32204598	0.8338046
HLA-DPA1*01:03-DPB1*02:01	VRKFLLSQLQKTRPVIL	0.7090364	0.848839
HLA-DPA1*01:03-DPB1*02:01	VSRETLQQHKLLKVIRK	0.4016341	0.9863814
HLA-DPA1*01:03-DPB1*02:01	VTAHYRTSPFFSVYVSA	0.7828508	0.9846284
HLA-DPA1*01:03-DPB1*02:01	VTEGVSETSFLSKSDHS	0.3465999	0.34334096
HLA-DPA1*01:03-DPB1*02:01	VTLLAAEFLKQVKPYVE	0.7030367	0.3368024
HLA-DPA1*01:03-DPB1*02:01	VVNKVLSSHFQVAHTIH	0.64735895	0.9984606
HLA-DPA1*01:03-DPB1*02:01	VVPLKGQAFLPLVPEPR	0.80041414	0.9995373
HLA-DPA1*01:03-DPB1*02:01	WDDMEKIWHHTFYNELR	0.63844603	0.9961111
HLA-DPA1*01:03-DPB1*02:01	WKKKIYKYKKVLSNPSR	0.25243285	0.9623411
HLA-DPA1*01:03-DPB1*02:01	WNSYVDYKIFLHTNSKA	0.59507716	0.91339624
HLA-DPA1*01:03-DPB1*02:01	YAFLGAKFKTSAQHALT	0.44850338	0.9916005
HLA-DPA1*01:03-DPB1*02:01	YAPELLFFAKRYKAAFT	0.46509635	0.69612503
HLA-DPA1*01:03-DPB1*02:01	YDAKRFIGKIFTAEELE	0.48031557	0.99336016
HLA-DPA1*01:03-DPB1*02:01	YDQSAYDGKDYIALNED	0.34094352	0.9996359
HLA-DPA1*01:03-DPB1*02:01	YENIIALQENELKKKAD	0.25641975	0.5310933
HLA-DPA1*01:03-DPB1*02:01	YHQYAYDGKDYIALKED	0.365375	0.9996378
HLA-DPA1*01:03-DPB1*02:01	YLPDFRFTPFKQAVKET	0.74987465	0.9989902
HLA-DPA1*01:03-DPB1*02:01	YNVYVAERFQEAKGDSP	0.6036977	0.9989624
HLA-DPA1*01:03-DPB1*02:01	YPDGTYTGRIFLEVLES	0.72480446	0.9838356
HLA-DPA1*01:03-DPB1*02:01	YPFDFQGARIITGQEEG	0.28447518	0.94056547
HLA-DPA1*01:03-DPB1*02:01	YQRTYSMKYFKNSSSAK	0.4289207	0.99890023
HLA-DPA1*01:03-DPB1*02:01	YSDPKSLETSAFVKSYK	0.6078645	0.88674945
HLA-DPA1*01:03-DPB1*02:01	YWRLLVPGTYKITASAR	0.34796616	0.8949854
