# Supplementary material for: MHCII-peptide presentation: an assessment of the state-of-the-art prediction methods
Source: Front Immunol. 2024 Mar 12;15:1293706. doi: 10.3389/fimmu.2024.1293706 (PMC11027168; doi:10.3389/fimmu.2024.1293706)
Supplement: Supplementary file 2 [file DataSheet_2.zip › output/BERT/pos/17_HLA-DPA1_01_03_DPB1_03_01.csv]

allele	peptide	affinity_pred	mass_pred
HLA-DPA1*01:03-DPB1*03:01	AAAAAAAAAAAAAAALA	0.32470357	0.16885024
HLA-DPA1*01:03-DPB1*03:01	AAAAAAAAAAAAAAQCR	0.362905	0.43330637
HLA-DPA1*01:03-DPB1*03:01	AAAGRIAIPGLAGAGNS	0.52908057	0.89023477
HLA-DPA1*01:03-DPB1*03:01	AAEAAAAVVAAAAAAAA	0.38377276	0.16338018
HLA-DPA1*01:03-DPB1*03:01	AAERYGINTTDIFQTVD	0.24384707	0.049960457
HLA-DPA1*01:03-DPB1*03:01	AAFERESDVPLKTEEFE	0.39260215	0.99631786
HLA-DPA1*01:03-DPB1*03:01	AAGRIAIPGLAGAGNSV	0.51103026	0.5953008
HLA-DPA1*01:03-DPB1*03:01	AAHQDRVEQIAAIAQEL	0.5383169	0.97581816
HLA-DPA1*01:03-DPB1*03:01	AAMPRIYELAAGGTAVG	0.59652877	0.99669284
HLA-DPA1*01:03-DPB1*03:01	AAPYRTQSSASLAASYA	0.62370235	0.9837843
HLA-DPA1*01:03-DPB1*03:01	AAQARDQTAALLNSAGL	0.44747174	0.9930355
HLA-DPA1*01:03-DPB1*03:01	AAQLRPISLPGVSSTED	0.44523552	0.29450187
HLA-DPA1*01:03-DPB1*03:01	AATARDGGKAAASGQPR	0.26332945	0.98030055
HLA-DPA1*01:03-DPB1*03:01	AAVERLWDYGMSSSPHV	0.48105428	0.85927105
HLA-DPA1*01:03-DPB1*03:01	AAVVRAAVSASRAKSAE	0.7722828	0.9946499
HLA-DPA1*01:03-DPB1*03:01	ADPTRRFIYVEIAFFSR	0.6905926	0.71813786
HLA-DPA1*01:03-DPB1*03:01	AEELRQRLAPLAEDVRG	0.5151358	0.9985403
HLA-DPA1*01:03-DPB1*03:01	AEFGRREIEIAEQDMSA	0.47215822	0.99800694
HLA-DPA1*01:03-DPB1*03:01	AEFGRREIEIAEQEMPA	0.39797083	0.998934
HLA-DPA1*01:03-DPB1*03:01	AEGLRMATNAAAQNAIK	0.6598744	0.99810046
HLA-DPA1*01:03-DPB1*03:01	AENNIQPIFAVTSRMVK	0.52093315	0.5130731
HLA-DPA1*01:03-DPB1*03:01	AERGYSFSLTTFSPSGK	0.46717674	0.3848245
HLA-DPA1*01:03-DPB1*03:01	AEVLRTMELAAQSMKKA	0.73607606	0.99848145
HLA-DPA1*01:03-DPB1*03:01	AFNERPIIFALSNPTSK	0.660911	0.80947113
HLA-DPA1*01:03-DPB1*03:01	AFQRRRLEEQAAQHKAD	0.5227468	0.9976341
HLA-DPA1*01:03-DPB1*03:01	AGAKRVPTAPAATSKPG	0.4763035	0.999224
HLA-DPA1*01:03-DPB1*03:01	AGALDRLLDLPAAASSE	0.7138522	0.99792975
HLA-DPA1*01:03-DPB1*03:01	AGERLSEEPLQVLEHPR	0.29385826	0.998361
HLA-DPA1*01:03-DPB1*03:01	AGILRTPIQVESSPQPG	0.45944053	0.9832246
HLA-DPA1*01:03-DPB1*03:01	AGPIRAFVVPHSHMDVG	0.67153347	0.9981559
HLA-DPA1*01:03-DPB1*03:01	AGPLFRVPITAVIAAKV	0.7635867	0.38183647
HLA-DPA1*01:03-DPB1*03:01	AGRYERASQGPASHSRF	0.54533195	0.9925474
HLA-DPA1*01:03-DPB1*03:01	AGSWAFSTAAVASDRVS	0.59497637	0.59966296
HLA-DPA1*01:03-DPB1*03:01	AHQSKVSSLASASRKDH	0.52444416	0.9956547
HLA-DPA1*01:03-DPB1*03:01	AIVRTAGGWAAASDSRK	0.49101925	0.5256034
HLA-DPA1*01:03-DPB1*03:01	AKVEKKTEAAATTRKPE	0.21849152	0.98980933
HLA-DPA1*01:03-DPB1*03:01	ALDRLLDLPAAASSEDI	0.7626084	0.99599123
HLA-DPA1*01:03-DPB1*03:01	ALKPRLPAPPPVTTPPL	0.3764853	0.9964837
HLA-DPA1*01:03-DPB1*03:01	ALLMRACEPIIQNFCHD	0.60490596	0.28961468
HLA-DPA1*01:03-DPB1*03:01	ALNEDLRSWTAADMAAQ	0.5450569	0.99498194
HLA-DPA1*01:03-DPB1*03:01	ALNILALSPPAQNLLLK	0.43159857	0.10685913
HLA-DPA1*01:03-DPB1*03:01	ALSTRLATDAAQVQGAT	0.5944689	0.98484755
HLA-DPA1*01:03-DPB1*03:01	ANKRLRYVDQVLQLVYK	0.53233635	0.9296295
HLA-DPA1*01:03-DPB1*03:01	ANLQRAYSLAKEQRLNF	0.63292086	0.9994938
HLA-DPA1*01:03-DPB1*03:01	APALHLRLSPPPSQSDQ	0.49037626	0.9921833
HLA-DPA1*01:03-DPB1*03:01	APAPSRGSVQVALSRVR	0.49325946	0.9768238
HLA-DPA1*01:03-DPB1*03:01	APDVAPAPGPAPRAPLD	0.040808074	0.6327375
HLA-DPA1*01:03-DPB1*03:01	APGGPPERTVTPALSSN	0.36587662	0.99810714
HLA-DPA1*01:03-DPB1*03:01	APIPGSKRFSPAGLHHR	0.4315399	0.9453205
HLA-DPA1*01:03-DPB1*03:01	APIQPRVWEPVPLEEVQ	0.43141523	0.9896633
HLA-DPA1*01:03-DPB1*03:01	APPKILVERYLIEIAKN	0.51282245	0.9400342
HLA-DPA1*01:03-DPB1*03:01	APPVRHLIATQLLSNLE	0.62866616	0.903306
HLA-DPA1*01:03-DPB1*03:01	APQGSRAAPTAASDQPD	0.3494905	0.99908197
HLA-DPA1*01:03-DPB1*03:01	APRSGAPAAESKEIVRG	0.32907212	0.99371547
HLA-DPA1*01:03-DPB1*03:01	AQGALANIAVDKANLEI	0.2682438	0.82116854
HLA-DPA1*01:03-DPB1*03:01	AQIKLREYEAALNSKDA	0.7401674	0.999283
HLA-DPA1*01:03-DPB1*03:01	AQITKRKWEAAHVAEQQ	0.6425157	0.99968374
HLA-DPA1*01:03-DPB1*03:01	AQITQRKWEAARVAEQL	0.6840395	0.9994098
HLA-DPA1*01:03-DPB1*03:01	AQLRPISLPGVSSTEDL	0.4112465	0.14668538
HLA-DPA1*01:03-DPB1*03:01	AQRDYELKKAAYDIEVN	0.19341673	0.9553879
HLA-DPA1*01:03-DPB1*03:01	ASARRAAELGARAAVVE	0.7453579	0.99917346
HLA-DPA1*01:03-DPB1*03:01	ASERLPPPFPGLEPESE	0.21309695	0.015825279
HLA-DPA1*01:03-DPB1*03:01	ASGRAYPDVAALSDGYW	0.30617708	0.32247943
HLA-DPA1*01:03-DPB1*03:01	ASIVRYGETPETSFNQW	0.26476645	0.9809767
HLA-DPA1*01:03-DPB1*03:01	ASNNTASIAQARKLVEQ	0.33871147	0.2243881
HLA-DPA1*01:03-DPB1*03:01	ASPVRLLSLAFALSAHS	0.8250591	0.42977962
HLA-DPA1*01:03-DPB1*03:01	ASQRRRSLEPAENVHGA	0.69883883	0.9984004
HLA-DPA1*01:03-DPB1*03:01	ASSQRVSPGLPSPNLEN	0.28576472	0.25681898
HLA-DPA1*01:03-DPB1*03:01	ASTSRLLSVGGEAFSGG	0.34208432	0.76451206
HLA-DPA1*01:03-DPB1*03:01	ASVRAVPNPVINPYQPA	0.45657745	0.98077965
HLA-DPA1*01:03-DPB1*03:01	ATLRALEAASLSQHPPS	0.6990789	0.94793767
HLA-DPA1*01:03-DPB1*03:01	ATNERLFVLTTKNLFLI	0.5419629	0.14533457
HLA-DPA1*01:03-DPB1*03:01	AVAQRCPSPPMINLISV	0.4482046	0.869572
HLA-DPA1*01:03-DPB1*03:01	AVGQRLSVQSAISTQPE	0.73010933	0.9985362
HLA-DPA1*01:03-DPB1*03:01	AVVARGTTILAKHAWCG	0.40618002	0.6256979
HLA-DPA1*01:03-DPB1*03:01	AWGSRASETVMVHQATT	0.4682884	0.99184245
HLA-DPA1*01:03-DPB1*03:01	AWVKRSSNPPARSQSSD	0.5404656	0.9961629
HLA-DPA1*01:03-DPB1*03:01	DAAEKGVRTLTAAAVSG	0.68469197	0.9943088
HLA-DPA1*01:03-DPB1*03:01	DALKADRAGVLAGHDNR	0.38399208	0.99952793
HLA-DPA1*01:03-DPB1*03:01	DARSYTAAVANRAKGGG	0.6099861	0.99703085
HLA-DPA1*01:03-DPB1*03:01	DASLREFSNFLKNLEEQ	0.33726692	0.9236485
HLA-DPA1*01:03-DPB1*03:01	DASQRRRSLEPAENVHG	0.6785492	0.9993013
HLA-DPA1*01:03-DPB1*03:01	DDVNPSARFVTVPLHHR	0.5278521	0.9659201
HLA-DPA1*01:03-DPB1*03:01	DEETVRKAMEAVAAQGK	0.5935236	0.9958763
HLA-DPA1*01:03-DPB1*03:01	DENGNRLGESANAAKQA	0.46074262	0.99311626
HLA-DPA1*01:03-DPB1*03:01	DGDMRLADGGATNQGRV	0.1514917	0.96795094
HLA-DPA1*01:03-DPB1*03:01	DGGLGALRGLSVAASCL	0.6002418	0.07190329
HLA-DPA1*01:03-DPB1*03:01	DGNPRENSPFLNNVEVE	0.14810513	0.98629695
HLA-DPA1*01:03-DPB1*03:01	DHARTITVALADGGRPD	0.39348942	0.99909735
HLA-DPA1*01:03-DPB1*03:01	DHLERVLEAAAQAARDV	0.72852474	0.99899215
HLA-DPA1*01:03-DPB1*03:01	DIAARLNIPVSQVNPRD	0.5667592	0.99319905
HLA-DPA1*01:03-DPB1*03:01	DIDGVRKIIFALPGNPV	0.6324202	0.99330676
HLA-DPA1*01:03-DPB1*03:01	DKLVNERLISMAYGQIG	0.5166423	0.9774047
HLA-DPA1*01:03-DPB1*03:01	DKLVRLYAVVTREEPIY	0.57738876	0.98403966
HLA-DPA1*01:03-DPB1*03:01	DLARLPVDVVVNASNED	0.4597128	0.29552397
HLA-DPA1*01:03-DPB1*03:01	DLDPEREVTFLEASRFA	0.32699946	0.58527416
HLA-DPA1*01:03-DPB1*03:01	DLERFLSSAAAVSKEHP	0.73113275	0.9889148
HLA-DPA1*01:03-DPB1*03:01	DLRREISYAIKNIHGVR	0.57290244	0.99296916
HLA-DPA1*01:03-DPB1*03:01	DPASFRAAIGLLARHLK	0.64454967	0.90354425
HLA-DPA1*01:03-DPB1*03:01	DPGIPRALSLSGSSSSP	0.4118352	0.75068456
HLA-DPA1*01:03-DPB1*03:01	DPNQRSSTKVVQHLGPA	0.28946894	0.9976586
HLA-DPA1*01:03-DPB1*03:01	DPVVSYRETVSEESNVL	0.28196466	0.876116
HLA-DPA1*01:03-DPB1*03:01	DRAERIASRAIDNAADL	0.7274725	0.999553
HLA-DPA1*01:03-DPB1*03:01	DRARAMELCLALLLHKG	0.53508574	0.3175158
HLA-DPA1*01:03-DPB1*03:01	DRLRTLSYPQTNVFVIC	0.355156	0.8241019
HLA-DPA1*01:03-DPB1*03:01	DRPGRRFYVVACDNRDP	0.494477	0.9994723
HLA-DPA1*01:03-DPB1*03:01	DRTRIVIVPSLNPDGRE	0.6055454	0.99882364
HLA-DPA1*01:03-DPB1*03:01	DSGSRRASSIAASRLEE	0.7809683	0.99824
HLA-DPA1*01:03-DPB1*03:01	DSNSRYSALNVQHQMLK	0.3729611	0.9269829
HLA-DPA1*01:03-DPB1*03:01	DSRVSAGEAVVNRVFDK	0.43475404	0.83782566
HLA-DPA1*01:03-DPB1*03:01	DTDGQPRAVPVAADQRT	0.23880829	0.91610384
HLA-DPA1*01:03-DPB1*03:01	DTDQTRVVPGAAENIED	0.20129992	0.9977622
HLA-DPA1*01:03-DPB1*03:01	DTPEERCSVAAYVSART	0.50992596	0.91442376
HLA-DPA1*01:03-DPB1*03:01	DTYLGKYWAIKLATNAA	0.4963923	0.14260755
HLA-DPA1*01:03-DPB1*03:01	DVGERTVVNALFNNQAY	0.50128466	0.99721926
HLA-DPA1*01:03-DPB1*03:01	DVRRGNVAGDSKNDPPM	0.06740406	0.9342815
HLA-DPA1*01:03-DPB1*03:01	DYQGGRTGEAIVDAALS	0.37209338	0.96753615
HLA-DPA1*01:03-DPB1*03:01	EAAVRQAEDAIQNANFS	0.49553347	0.9990226
HLA-DPA1*01:03-DPB1*03:01	EAKKREVLSAASAAGVS	0.7523012	0.9965828
HLA-DPA1*01:03-DPB1*03:01	EALQRQWDQVEQDLADE	0.37336263	0.9957408
HLA-DPA1*01:03-DPB1*03:01	EAQKRELQQAVLHMEQR	0.5478049	0.99815196
HLA-DPA1*01:03-DPB1*03:01	EARATAPPAPSAPNSAP	0.36141044	0.9690221
HLA-DPA1*01:03-DPB1*03:01	EDFVRKPDYALSSVGAS	0.6171304	0.97575504
HLA-DPA1*01:03-DPB1*03:01	EDLLRIGITLAGHQKKI	0.6757902	0.06427218
HLA-DPA1*01:03-DPB1*03:01	EDLRSWTAADMAAQITK	0.60744745	0.9996147
HLA-DPA1*01:03-DPB1*03:01	EDMERSLPLCLQLYAPG	0.4738914	0.04346032
HLA-DPA1*01:03-DPB1*03:01	EDPKFREAVKAASDELS	0.5442479	0.9964164
HLA-DPA1*01:03-DPB1*03:01	EDSQRIDDLSARDKPFD	0.14515117	0.9990369
HLA-DPA1*01:03-DPB1*03:01	EDTIRASLISAVSDKLR	0.64980406	0.9473858
HLA-DPA1*01:03-DPB1*03:01	EEADIREDDNIAIIDVP	0.1447144	0.6067003
HLA-DPA1*01:03-DPB1*03:01	EEEEVRVLTLPLQAHHA	0.7299349	0.9986954
HLA-DPA1*01:03-DPB1*03:01	EEKTRKAIVAAKSKIAH	0.74463785	0.9991679
HLA-DPA1*01:03-DPB1*03:01	EELRRSLAPYAQDTQEK	0.69892335	0.96738577
HLA-DPA1*01:03-DPB1*03:01	EEVKRALEIAQNNVEVA	0.608786	0.9993392
HLA-DPA1*01:03-DPB1*03:01	EEYDRLRTLSYPQTNVF	0.42779973	0.99644834
HLA-DPA1*01:03-DPB1*03:01	EFGRREIEIAEQDMSAL	0.42309088	0.99798936
HLA-DPA1*01:03-DPB1*03:01	EGKLRVFENIVAVLNKE	0.76348984	0.9605484
HLA-DPA1*01:03-DPB1*03:01	EGTLRAVDPPVRHHSYG	0.41867796	0.99726295
HLA-DPA1*01:03-DPB1*03:01	EHLRRYNIIPVLSDILQ	0.8081974	0.9868676
HLA-DPA1*01:03-DPB1*03:01	EHSSRSHSIFLINVKQE	0.51236653	0.86606276
HLA-DPA1*01:03-DPB1*03:01	EHVIIQAEFYLNPDQSG	0.17856635	0.5606395
HLA-DPA1*01:03-DPB1*03:01	EIFERTLQLIQEHVQHG	0.44298857	0.9837065
HLA-DPA1*01:03-DPB1*03:01	EISGRLAEMPADSGYPA	0.51327384	0.99828607
HLA-DPA1*01:03-DPB1*03:01	EKKDRVHHEPQLSDKVH	0.2393485	0.99890774
HLA-DPA1*01:03-DPB1*03:01	EKLRRAAEEAERQRQIQ	0.5526454	0.99870414
HLA-DPA1*01:03-DPB1*03:01	EKQTPREHSDAVPDAPI	0.096394524	0.956172
HLA-DPA1*01:03-DPB1*03:01	EKVRREGVKVMPNAIVQ	0.47675446	0.99180955
HLA-DPA1*01:03-DPB1*03:01	ELERERLVTTALRGELQ	0.55269486	0.9882991
HLA-DPA1*01:03-DPB1*03:01	ELMPKYAPKAASARTDL	0.2920219	0.9730293
HLA-DPA1*01:03-DPB1*03:01	ELQPRVVPQTQESQPDS	0.17129874	0.9851984
HLA-DPA1*01:03-DPB1*03:01	ELRGRREVPLAAEQVAR	0.69144684	0.999362
HLA-DPA1*01:03-DPB1*03:01	ELRQRLAPLAEDVRGNL	0.5732229	0.99933136
HLA-DPA1*01:03-DPB1*03:01	ELTEAQKGFQDVEAQAA	0.12728585	0.34230652
HLA-DPA1*01:03-DPB1*03:01	ENAGRAAAAAAAAAAAA	0.6144318	0.9538042
HLA-DPA1*01:03-DPB1*03:01	ENPGGYVAYSKAATVTG	0.087982304	0.90433776
HLA-DPA1*01:03-DPB1*03:01	ENPGVRYKSKPLDNASK	0.22823411	0.99819195
HLA-DPA1*01:03-DPB1*03:01	ENYTRAYSEALAAFGNG	0.7843361	0.99900436
HLA-DPA1*01:03-DPB1*03:01	EPGSPAESEGRDQAQPS	0.01054419	0.12625083
HLA-DPA1*01:03-DPB1*03:01	EPGSVRHSTSPASSEYS	0.5124752	0.9971215
HLA-DPA1*01:03-DPB1*03:01	EPRFIAVGYVDDTQFVR	0.24491592	0.99639976
HLA-DPA1*01:03-DPB1*03:01	EPRKKKWTLSLKNLRPE	0.4336016	0.99159545
HLA-DPA1*01:03-DPB1*03:01	EQLARSGTNCLENLVIS	0.35111916	0.92417175
HLA-DPA1*01:03-DPB1*03:01	EQQRLKSQDLELSWNLN	0.17876443	0.96729374
HLA-DPA1*01:03-DPB1*03:01	EQVQRDGAAASLAQGGL	0.60859567	0.9847752
HLA-DPA1*01:03-DPB1*03:01	ERDCREAEKAAQTAERL	0.41092598	0.99891645
HLA-DPA1*01:03-DPB1*03:01	ETKERLYLLAAPAAERG	0.8669241	0.99930745
HLA-DPA1*01:03-DPB1*03:01	EVKRREQLLALKNLAQL	0.54137665	0.99794465
HLA-DPA1*01:03-DPB1*03:01	EWNQRQSEQVEKNKINN	0.15234044	0.9984001
HLA-DPA1*01:03-DPB1*03:01	FERDCREAEKAAQTAER	0.48141688	0.9983864
HLA-DPA1*01:03-DPB1*03:01	FGTSLKIGIVGLPNVGK	0.17515764	0.5812224
HLA-DPA1*01:03-DPB1*03:01	FHLTRQEIVSLFNAFGR	0.4576688	0.019260975
HLA-DPA1*01:03-DPB1*03:01	FKYYGTREAVIAQISSH	0.65463895	0.9803791
HLA-DPA1*01:03-DPB1*03:01	FLGRAPPPRPAVEQPPP	0.24384992	0.6835383
HLA-DPA1*01:03-DPB1*03:01	FPEDPEFEAVVRQAELA	0.21814696	0.48692125
HLA-DPA1*01:03-DPB1*03:01	FPETRDYSQPTAAATVQ	0.30615076	0.9917633
HLA-DPA1*01:03-DPB1*03:01	FPTKARAITKTAVSSEL	0.4931918	0.9962286
HLA-DPA1*01:03-DPB1*03:01	FPTPSISDFEIPTSNIR	0.10664459	0.7747874
HLA-DPA1*01:03-DPB1*03:01	FQLTRQEIVALLNAFGR	0.57662225	0.24323836
HLA-DPA1*01:03-DPB1*03:01	FQPSRSIIFASWSAGDF	0.42645454	0.37161106
HLA-DPA1*01:03-DPB1*03:01	FRRMRAAEDPVAAAPRP	0.6445767	0.9975662
HLA-DPA1*01:03-DPB1*03:01	FTAARQSTNAYPDLRSC	0.34790006	0.7933633
HLA-DPA1*01:03-DPB1*03:01	FVQTRGSIPVFWSQRPN	0.4680017	0.52814496
HLA-DPA1*01:03-DPB1*03:01	GAGALLRKQELVTQNEL	0.19280984	0.9721669
HLA-DPA1*01:03-DPB1*03:01	GAGLGRAYALAFAERGA	0.7207989	0.9853284
HLA-DPA1*01:03-DPB1*03:01	GALDRLLDLPAAASSED	0.7660367	0.99840516
HLA-DPA1*01:03-DPB1*03:01	GALLRKQELVTQNELLK	0.26512912	0.984496
HLA-DPA1*01:03-DPB1*03:01	GDLARLPVDVVVNASNE	0.5077925	0.91378814
HLA-DPA1*01:03-DPB1*03:01	GDPEHYLINVCKSLAPQ	0.119914815	0.6521174
HLA-DPA1*01:03-DPB1*03:01	GDVVHGFYNPAVSRIVE	0.31771332	0.974761
HLA-DPA1*01:03-DPB1*03:01	GEKARLEIEPEWAYGKK	0.17860338	0.9701065
HLA-DPA1*01:03-DPB1*03:01	GEPRFIAVGYVDDTQFV	0.21072593	0.998278
HLA-DPA1*01:03-DPB1*03:01	GFQPSRSIIFASWSAGD	0.39182326	0.01104668
HLA-DPA1*01:03-DPB1*03:01	GGADRLTSNPLASHDYI	0.42202207	0.9904634
HLA-DPA1*01:03-DPB1*03:01	GGGGPRVQVSPERTQVH	0.13999508	0.990119
HLA-DPA1*01:03-DPB1*03:01	GGKKNGRILTLPRSNPS	0.414029	0.99477255
HLA-DPA1*01:03-DPB1*03:01	GILDRTISVIMKNQTPT	0.3701118	0.959912
HLA-DPA1*01:03-DPB1*03:01	GIRVAPVPLYNSFHDVY	0.44381183	0.99329627
HLA-DPA1*01:03-DPB1*03:01	GKEQRRAVVMISCNRHT	0.6236728	0.98269683
HLA-DPA1*01:03-DPB1*03:01	GKFVIFGATSLQNTGAM	0.43282592	0.445995
HLA-DPA1*01:03-DPB1*03:01	GKLSRELDFVSHHVRTK	0.4943405	0.97856283
HLA-DPA1*01:03-DPB1*03:01	GKRSRLTPVSPESSSTE	0.5686437	0.9743759
HLA-DPA1*01:03-DPB1*03:01	GKSALHWAAAVNNVDAA	0.45715562	0.8394908
HLA-DPA1*01:03-DPB1*03:01	GKVARLVSPVVYSQNSA	0.7149458	0.9941041
HLA-DPA1*01:03-DPB1*03:01	GLLHRAFSVFLFNTENK	0.707903	0.9168364
HLA-DPA1*01:03-DPB1*03:01	GLSERSQAVGAVLSLLL	0.53152364	0.79435533
HLA-DPA1*01:03-DPB1*03:01	GNFPRSQISVLQNRIEQ	0.45804927	0.9683676
HLA-DPA1*01:03-DPB1*03:01	GNLDRAYEFAERCNEPA	0.34206516	0.9992018
HLA-DPA1*01:03-DPB1*03:01	GPARETELPAAAEPGAE	0.39954665	0.99916565
HLA-DPA1*01:03-DPB1*03:01	GPARRSVLALTHEGRFH	0.6896524	0.99820983
HLA-DPA1*01:03-DPB1*03:01	GPGLSRNGVGPAPSLSE	0.3478756	0.834345
HLA-DPA1*01:03-DPB1*03:01	GPKNRSIGAAAKSQVIS	0.5566786	0.99162513
HLA-DPA1*01:03-DPB1*03:01	GPKRRALAAPAAEEKEE	0.7498721	0.9970249
HLA-DPA1*01:03-DPB1*03:01	GPLFRVPITAVIAAKVN	0.78482807	0.9177492
HLA-DPA1*01:03-DPB1*03:01	GPPERTVTPALSSNVLP	0.55354464	0.9990452
HLA-DPA1*01:03-DPB1*03:01	GPPRSRTFNVALNARYS	0.7665662	0.9998456
HLA-DPA1*01:03-DPB1*03:01	GPPYDRAHVTGASSSSS	0.44192156	0.9856076
HLA-DPA1*01:03-DPB1*03:01	GPVKLRLTVLCAKNLVK	0.54179174	0.9953677
HLA-DPA1*01:03-DPB1*03:01	GRYERASQGPASHSRFS	0.53360564	0.9963937
HLA-DPA1*01:03-DPB1*03:01	GSKNRTIGVAAKNQQIT	0.46421614	0.9964487
HLA-DPA1*01:03-DPB1*03:01	GSLWREAATSLSNPIEI	0.5757545	0.7136482
HLA-DPA1*01:03-DPB1*03:01	GSSSRQSSSSAMSSSSA	0.41605785	0.6345975
HLA-DPA1*01:03-DPB1*03:01	GTAHRAHSSMVGVNLPQ	0.50036675	0.75610363
HLA-DPA1*01:03-DPB1*03:01	GTEQRVVGRAAEVPGPE	0.39417773	0.9749445
HLA-DPA1*01:03-DPB1*03:01	GTILRLTTSPAQNAQQL	0.71252733	0.9984199
HLA-DPA1*01:03-DPB1*03:01	GTKNFMKNLFLLSTRQN	0.5733551	0.3593182
HLA-DPA1*01:03-DPB1*03:01	GTLEARATAPPAPSAPN	0.5104638	0.9952918
HLA-DPA1*01:03-DPB1*03:01	GTLERDGVFCLLSDDHG	0.160539	0.89033633
HLA-DPA1*01:03-DPB1*03:01	GVGFREGTCGAQTQRIR	0.11916859	0.9897836
HLA-DPA1*01:03-DPB1*03:01	GVGYRTQPMTAQAASYR	0.6256523	0.98977166
HLA-DPA1*01:03-DPB1*03:01	GYEARELELAELDQWPQ	0.12247481	0.9971976
HLA-DPA1*01:03-DPB1*03:01	HAAYHPFRRLAILPASA	0.8733349	0.29739738
HLA-DPA1*01:03-DPB1*03:01	HEWEKHGTCAAQVDALN	0.2316185	0.980446
HLA-DPA1*01:03-DPB1*03:01	HGPERSQSPAASDCSSS	0.23869699	0.9775562
HLA-DPA1*01:03-DPB1*03:01	HHHQRYQIKPLKSTDEK	0.65244836	0.9955288
HLA-DPA1*01:03-DPB1*03:01	HKGQYFGELALVTNKPR	0.4072329	0.9966608
HLA-DPA1*01:03-DPB1*03:01	HLVSRKSISAALEHKVS	0.7450734	0.9955699
HLA-DPA1*01:03-DPB1*03:01	HNQTDRTGETALHLAAR	0.2921802	0.536567
HLA-DPA1*01:03-DPB1*03:01	HPELSRSGELAVRALEQ	0.59559673	0.9988211
HLA-DPA1*01:03-DPB1*03:01	HPPELLFSASLPALGFS	0.49671927	0.8889588
HLA-DPA1*01:03-DPB1*03:01	HSAPRSGAPAAESKEIV	0.4825697	0.9996139
HLA-DPA1*01:03-DPB1*03:01	IAARLNIPVSQVNPRDA	0.60018265	0.9602321
HLA-DPA1*01:03-DPB1*03:01	IAAVERLWDYGMSSSPH	0.37966013	0.7635588
HLA-DPA1*01:03-DPB1*03:01	IAGRYERASQGPASHSR	0.5423723	0.9862088
HLA-DPA1*01:03-DPB1*03:01	IEENRKVIAPMLSRHGK	0.6537955	0.9857726
HLA-DPA1*01:03-DPB1*03:01	IELRFQSAVLYAAQQSK	0.7683534	0.65859896
HLA-DPA1*01:03-DPB1*03:01	IFGPILPIVPVKNVDEA	0.1972074	0.23958567
HLA-DPA1*01:03-DPB1*03:01	IGARVYALPEDLVEVNP	0.4746571	0.986884
HLA-DPA1*01:03-DPB1*03:01	IGSLRTLELGSESQGAS	0.32794037	0.9851934
HLA-DPA1*01:03-DPB1*03:01	IIAGWREATKAAREALL	0.54483515	0.9898421
HLA-DPA1*01:03-DPB1*03:01	IIRAFRTATQLAVNKIK	0.78907436	0.99652463
HLA-DPA1*01:03-DPB1*03:01	ILHVRNAPSPAATSSIA	0.5214985	0.9874914
HLA-DPA1*01:03-DPB1*03:01	IRAFRTATQLAVNKIKE	0.7503279	0.9931818
HLA-DPA1*01:03-DPB1*03:01	IRHRRGEKVVINVPIFK	0.5614985	0.99527323
HLA-DPA1*01:03-DPB1*03:01	IRKKARSFAKAAIEKQK	0.7217192	0.9989108
HLA-DPA1*01:03-DPB1*03:01	IRVHSAPRSGAPAAESK	0.51449716	0.97279394
HLA-DPA1*01:03-DPB1*03:01	ISELRQATVAMMNRKDE	0.65263814	0.9992711
HLA-DPA1*01:03-DPB1*03:01	ISKGRRSQTVSAIATTA	0.6797966	0.98717606
HLA-DPA1*01:03-DPB1*03:01	ISKRNIQFSCKNIYRPD	0.19157238	0.38654438
HLA-DPA1*01:03-DPB1*03:01	ISQETTADAIARKLRPY	0.23311129	0.2525252
HLA-DPA1*01:03-DPB1*03:01	ITKRKWEAAHVAEQQRA	0.67888373	0.99961394
HLA-DPA1*01:03-DPB1*03:01	ITRRESERLLLNAENPR	0.48278552	0.998772
HLA-DPA1*01:03-DPB1*03:01	ITVDRLVSKALNMWGKE	0.53029704	0.7933894
HLA-DPA1*01:03-DPB1*03:01	IVLMRAAEEPVSEVTVG	0.60323536	0.99663144
HLA-DPA1*01:03-DPB1*03:01	IVRRERIGFRVQPDQGK	0.44748253	0.9721676
HLA-DPA1*01:03-DPB1*03:01	KAPRGDVTAEEAAGASP	0.3836447	0.91937226
HLA-DPA1*01:03-DPB1*03:01	KARRAASAATAAPTATP	0.71805304	0.97920763
HLA-DPA1*01:03-DPB1*03:01	KDLRQIELACDSQEDVD	0.23023032	0.9020731
HLA-DPA1*01:03-DPB1*03:01	KDLRREISYAIKNIHGV	0.6160682	0.9963387
HLA-DPA1*01:03-DPB1*03:01	KEKKRLAALALASSENS	0.85792065	0.9980707
HLA-DPA1*01:03-DPB1*03:01	KETERKETKAEEELDAE	0.12348795	0.9871193
HLA-DPA1*01:03-DPB1*03:01	KGARSSISILEQEKVVA	0.47561508	0.71274203
HLA-DPA1*01:03-DPB1*03:01	KGLKEGIPALDNFLDKL	0.23210482	0.9749503
HLA-DPA1*01:03-DPB1*03:01	KIGARVYALPEDLVEVN	0.4899112	0.98711187
HLA-DPA1*01:03-DPB1*03:01	KISRQSIDALKDWFRDE	0.4456846	0.9592403
HLA-DPA1*01:03-DPB1*03:01	KKEARAAALAAAVAQDP	0.7389712	0.99674636
HLA-DPA1*01:03-DPB1*03:01	KKWERKFSDAIQSKEEE	0.53681964	0.9983638
HLA-DPA1*01:03-DPB1*03:01	KLLRQSPPLPGREEEPG	0.34023485	0.7583601
HLA-DPA1*01:03-DPB1*03:01	KLPSRTWSPPFESEDSQ	0.29183832	0.99117327
HLA-DPA1*01:03-DPB1*03:01	KLRAARLVEIAAKNLQK	0.7110367	0.999321
HLA-DPA1*01:03-DPB1*03:01	KLSRRWSAPAAAGQRPA	0.79545516	0.9992439
HLA-DPA1*01:03-DPB1*03:01	KMHARDFTVSAMHGDMD	0.51906466	0.99179566
HLA-DPA1*01:03-DPB1*03:01	KPGIYTRVASYAAWIDS	0.6410313	0.98511446
HLA-DPA1*01:03-DPB1*03:01	KPGKAPKLLIYAASTLQ	0.30802166	0.97591144
HLA-DPA1*01:03-DPB1*03:01	KPGKAPKRLIYAASSLQ	0.60292035	0.99691546
HLA-DPA1*01:03-DPB1*03:01	KPKDASQRRRSLEPAEN	0.29324475	0.78829503
HLA-DPA1*01:03-DPB1*03:01	KPPPQRVTLTLPVLNAA	0.70131016	0.9474562
HLA-DPA1*01:03-DPB1*03:01	KPSPRLGELTVTDATPD	0.1340477	0.9982864
HLA-DPA1*01:03-DPB1*03:01	KPTEKKDRVHHEPQLSD	0.10178785	0.9930073
HLA-DPA1*01:03-DPB1*03:01	KPVEKRLMPPPPQKNKD	0.41012424	0.9949589
HLA-DPA1*01:03-DPB1*03:01	KPVSKMRMATPLLMQAL	0.78809375	0.99210197
HLA-DPA1*01:03-DPB1*03:01	KRLRYVDQVLQLVYKDG	0.4266599	0.92167884
HLA-DPA1*01:03-DPB1*03:01	KSKERQGLDGLNNLNYF	0.25040025	0.9753431
HLA-DPA1*01:03-DPB1*03:01	KTKERIVEEANKAFEYN	0.46836603	0.99871886
HLA-DPA1*01:03-DPB1*03:01	KVEELEGEITTLNHKLQ	0.043978907	0.8932196
HLA-DPA1*01:03-DPB1*03:01	KYIRHYEGLSYNVDSLH	0.43211803	0.97349167
HLA-DPA1*01:03-DPB1*03:01	LAAQRRGEDVETSKKWA	0.24381013	0.9976677
HLA-DPA1*01:03-DPB1*03:01	LAEREQEEAIAQFPYVE	0.34206074	0.99536085
HLA-DPA1*01:03-DPB1*03:01	LATRAQTVATTANTSSP	0.45267648	0.9764596
HLA-DPA1*01:03-DPB1*03:01	LDAAKKLQPIQKVAKNL	0.26169005	0.45188063
allele	peptide	affinity_pred	mass_pred
HLA-DPA1*01:03-DPB1*03:01	LDPEREVTFLEASRFAQ	0.44792604	0.8663831
HLA-DPA1*01:03-DPB1*03:01	LDTHRGLLYAASHSGVV	0.4741785	0.6563567
HLA-DPA1*01:03-DPB1*03:01	LEARATAPPAPSAPNSA	0.4452072	0.9933842
HLA-DPA1*01:03-DPB1*03:01	LERLREHDAAAESLVDQ	0.61341393	0.99939793
HLA-DPA1*01:03-DPB1*03:01	LEVVGARSVLSGKGALP	0.3795978	0.18729757
HLA-DPA1*01:03-DPB1*03:01	LIRVREFTMAEIEHFVD	0.6865423	0.9964506
HLA-DPA1*01:03-DPB1*03:01	LKEDLRSWTAADMAAQI	0.62640667	0.99909973
HLA-DPA1*01:03-DPB1*03:01	LKEDLRSWTAADMAAQT	0.61160475	0.999434
HLA-DPA1*01:03-DPB1*03:01	LKPRTVATPLNQVANPN	0.43646196	0.9978819
HLA-DPA1*01:03-DPB1*03:01	LKVLRLHSNSLQHVPPR	0.48351318	0.9660823
HLA-DPA1*01:03-DPB1*03:01	LLAEREQEEAIAQFPYV	0.42822304	0.99121034
HLA-DPA1*01:03-DPB1*03:01	LLRRAGPPGALDAWAEP	0.48949134	0.9013934
HLA-DPA1*01:03-DPB1*03:01	LLRRLLDGVAGRVLELK	0.5400153	0.04732601
HLA-DPA1*01:03-DPB1*03:01	LNEDLRSWTAADMAAQI	0.60269	0.9990343
HLA-DPA1*01:03-DPB1*03:01	LNKLREQIRILEDKGTS	0.21111639	0.78654605
HLA-DPA1*01:03-DPB1*03:01	LNKVARAAAEVAGQFVI	0.6722322	0.80630606
HLA-DPA1*01:03-DPB1*03:01	LPGFQRTVAIADSNYNW	0.53029644	0.98595876
HLA-DPA1*01:03-DPB1*03:01	LPIKRERHGNVASLVQR	0.65471476	0.9974723
HLA-DPA1*01:03-DPB1*03:01	LPNIPVQTISRAAAEKL	0.3686832	0.89761317
HLA-DPA1*01:03-DPB1*03:01	LPNSTERAITIAGVPQS	0.36743742	0.98042977
HLA-DPA1*01:03-DPB1*03:01	LPRERLTTATAALSFPS	0.73834515	0.9693011
HLA-DPA1*01:03-DPB1*03:01	LPSFRVSTLPLESHHPD	0.688521	0.9997059
HLA-DPA1*01:03-DPB1*03:01	LPTTRGTRYIAVSFVDP	0.4428499	0.9655843
HLA-DPA1*01:03-DPB1*03:01	LPVTPGEPASISCRSSQ	0.1624737	0.12873551
HLA-DPA1*01:03-DPB1*03:01	LQARYYSIASSSKVHPN	0.71833843	0.99963874
HLA-DPA1*01:03-DPB1*03:01	LQPLRSAAGAAALALTV	0.7167323	0.18635671
HLA-DPA1*01:03-DPB1*03:01	LQPRVVPQTQESQPDSN	0.1379818	0.97157985
HLA-DPA1*01:03-DPB1*03:01	LQVVRARKQIVAGVNYF	0.6407735	0.85818464
HLA-DPA1*01:03-DPB1*03:01	LREARAPASVLPAATPR	0.59258735	0.97313035
HLA-DPA1*01:03-DPB1*03:01	LRGSRKLTAAAPGAVPH	0.6711548	0.9946119
HLA-DPA1*01:03-DPB1*03:01	LRVFENIVAVLNKEVEA	0.6412393	0.09557335
HLA-DPA1*01:03-DPB1*03:01	LSHNRISSVPAINNRLE	0.7276176	0.9996626
HLA-DPA1*01:03-DPB1*03:01	LSKQQASQVLVRKRRAN	0.45838934	0.44082493
HLA-DPA1*01:03-DPB1*03:01	LSLPRFPSVSLQEASSF	0.44042918	0.26304203
HLA-DPA1*01:03-DPB1*03:01	LTRARRDAGPPPGAAPR	0.33201402	0.9525666
HLA-DPA1*01:03-DPB1*03:01	LVARLLGPGPAADFSVS	0.4286625	0.11565349
HLA-DPA1*01:03-DPB1*03:01	LVARVFQKAVDQSIEKK	0.6063729	0.9948033
HLA-DPA1*01:03-DPB1*03:01	LVERYLIEIAKNYNVPY	0.5999358	0.9738983
HLA-DPA1*01:03-DPB1*03:01	LVKELDRDTVFALVNYI	0.4212204	0.029414188
HLA-DPA1*01:03-DPB1*03:01	LVRGRRFDEAALSIQKE	0.7113057	0.9990514
HLA-DPA1*01:03-DPB1*03:01	LVSRKSISAALEHKVSA	0.728666	0.9701625
HLA-DPA1*01:03-DPB1*03:01	LVTREVPFADLSNMEIG	0.20917705	0.42324153
HLA-DPA1*01:03-DPB1*03:01	MATPLLMQALPMGALPQ	0.46777868	0.7977246
HLA-DPA1*01:03-DPB1*03:01	MDVLRASLPAQSPPPPE	0.71699005	0.9804516
HLA-DPA1*01:03-DPB1*03:01	MHARDFTVSAMHGDMDQ	0.52449185	0.9807976
HLA-DPA1*01:03-DPB1*03:01	MNLQRSYTVAIAGYALA	0.7894563	0.99581414
HLA-DPA1*01:03-DPB1*03:01	MPQSSRAQTLAMNVRNF	0.55990905	0.98923093
HLA-DPA1*01:03-DPB1*03:01	MPTYGRSFTLASSSDTR	0.4966179	0.998443
HLA-DPA1*01:03-DPB1*03:01	MQKEILSVLGLPHRPRP	0.43781808	0.10908079
HLA-DPA1*01:03-DPB1*03:01	MSKFLRHFTVVGDDYHA	0.48126173	0.8444506
HLA-DPA1*01:03-DPB1*03:01	MSLRTAPAANLASRIPA	0.7388275	0.9850561
HLA-DPA1*01:03-DPB1*03:01	MTPTRFAEIIEKNLKSA	0.4884203	0.97767144
HLA-DPA1*01:03-DPB1*03:01	NAEVLRTMELAAQSMKK	0.69373703	0.9943453
HLA-DPA1*01:03-DPB1*03:01	NARRRESEKSLENETLN	0.28771433	0.99683726
HLA-DPA1*01:03-DPB1*03:01	NDNQERKTELPREHANS	0.15562673	0.9973076
HLA-DPA1*01:03-DPB1*03:01	NEDLRSWTAADMAAQIT	0.6089753	0.99966466
HLA-DPA1*01:03-DPB1*03:01	NEDLRSWTAADTVAQIT	0.5051953	0.9994432
HLA-DPA1*01:03-DPB1*03:01	NEDLSSWTAADTAAQIT	0.22678974	0.98507005
HLA-DPA1*01:03-DPB1*03:01	NGQTREHALLAYTLGVK	0.46645096	0.8120519
HLA-DPA1*01:03-DPB1*03:01	NKRLRYVDQVLQLVYKD	0.5194792	0.9207325
HLA-DPA1*01:03-DPB1*03:01	NKVARAAAEVAGQFVIK	0.63854104	0.97996056
HLA-DPA1*01:03-DPB1*03:01	NLQRSYTVAIAGYALAQ	0.7739544	0.98753625
HLA-DPA1*01:03-DPB1*03:01	NPEKKWVREYINSLEMS	0.6416105	0.9913058
HLA-DPA1*01:03-DPB1*03:01	NPQSRSVPPSASHVAPT	0.4021705	0.9681244
HLA-DPA1*01:03-DPB1*03:01	NPTAKRQFVQSAKEVAN	0.60188586	0.99897194
HLA-DPA1*01:03-DPB1*03:01	NPYIKVDTVAAEHLTRK	0.43943003	0.9829531
HLA-DPA1*01:03-DPB1*03:01	NTPRAATIVATSEGSLW	0.34889117	0.948336
HLA-DPA1*01:03-DPB1*03:01	NTTARAFAVVASALGIP	0.814409	0.61523163
HLA-DPA1*01:03-DPB1*03:01	NVERLSELVQAVSDPSS	0.4811179	0.85237676
HLA-DPA1*01:03-DPB1*03:01	NVSRAKAVRALKNNSND	0.54857546	0.30945182
HLA-DPA1*01:03-DPB1*03:01	PAAAEPGAENALTLQGL	0.06442339	0.00711128
HLA-DPA1*01:03-DPB1*03:01	PARGIAIVSVLVILISI	0.27540419	0.003107438
HLA-DPA1*01:03-DPB1*03:01	PDRDRHVSIVRENIQPG	0.3209184	0.9555155
HLA-DPA1*01:03-DPB1*03:01	PGGYVAYSKAATVTGKL	0.20273763	0.8320532
HLA-DPA1*01:03-DPB1*03:01	PKPERAQSQPESDKDHE	0.052152906	0.96994275
HLA-DPA1*01:03-DPB1*03:01	PNGIRVAPVPLYNSFHD	0.5328811	0.97596854
HLA-DPA1*01:03-DPB1*03:01	PPAQGARIVASTLSNPE	0.47458068	0.9359644
HLA-DPA1*01:03-DPB1*03:01	PPLPRDYEPPSPSPAPG	0.2513327	0.9195614
HLA-DPA1*01:03-DPB1*03:01	PPRERRFEKPLEEKGEG	0.30694833	0.99812204
HLA-DPA1*01:03-DPB1*03:01	PTEKKDRVHHEPQLSDK	0.119280465	0.9926998
HLA-DPA1*01:03-DPB1*03:01	QAARSTDVAAVVVPILF	0.51077443	0.876037
HLA-DPA1*01:03-DPB1*03:01	QFVRFDSDAASQRMEPR	0.5695174	0.9963645
HLA-DPA1*01:03-DPB1*03:01	QGRGRAGIEASLDVQYL	0.5282652	0.99480927
HLA-DPA1*01:03-DPB1*03:01	QLTRQEIVALLNAFGRL	0.56616616	0.057485618
HLA-DPA1*01:03-DPB1*03:01	QNVERLSELVQAVSDPS	0.62413806	0.99696934
HLA-DPA1*01:03-DPB1*03:01	QPSRSIIFASWSAGDFG	0.36712313	0.8729995
HLA-DPA1*01:03-DPB1*03:01	QRMERYQVAAAQAKSKG	0.7325779	0.9988243
HLA-DPA1*01:03-DPB1*03:01	QSPPRAALRPAVSSSDQ	0.667078	0.9979771
HLA-DPA1*01:03-DPB1*03:01	RAPRAAAAAATAPPSPG	0.6140122	0.99655074
HLA-DPA1*01:03-DPB1*03:01	RAVHLYISALENSCPLM	0.52820355	0.07750894
HLA-DPA1*01:03-DPB1*03:01	RDQRSRATLYALSHAVN	0.73297304	0.97835094
HLA-DPA1*01:03-DPB1*03:01	REARAKVIAAEGEMNAS	0.49311003	0.9120053
HLA-DPA1*01:03-DPB1*03:01	REDDNIAIIDVPVPSFS	0.23255263	0.12080395
HLA-DPA1*01:03-DPB1*03:01	REKLQLISALTNKPESN	0.36761394	0.63092786
HLA-DPA1*01:03-DPB1*03:01	RGERLGIKPESVQPHRP	0.50238925	0.99605256
HLA-DPA1*01:03-DPB1*03:01	RKLSRRWSAPAAAGQRP	0.82653594	0.99833363
HLA-DPA1*01:03-DPB1*03:01	RLKEARAGAPAAPSPPA	0.5108263	0.99825144
HLA-DPA1*01:03-DPB1*03:01	RNGQRLEVPVEMNPEGY	0.28009096	0.9962875
HLA-DPA1*01:03-DPB1*03:01	RPGRRFYVVACDNRDPR	0.58238673	0.99971503
HLA-DPA1*01:03-DPB1*03:01	RPLPRFNSVPLTDTGHE	0.3766672	0.9990834
HLA-DPA1*01:03-DPB1*03:01	RPSGLRLGTPALTSRGL	0.63688743	0.99797744
HLA-DPA1*01:03-DPB1*03:01	RPVLRGGSAAATSNPHH	0.6268682	0.9989481
HLA-DPA1*01:03-DPB1*03:01	RQTPRETPEAAEGRRPG	0.1393409	0.99510556
HLA-DPA1*01:03-DPB1*03:01	RTLRHLSLAHNNIHSQV	0.6677328	0.9719225
HLA-DPA1*01:03-DPB1*03:01	RTRIVIVPSLNPDGRER	0.58043104	0.9863375
HLA-DPA1*01:03-DPB1*03:01	RVHSAPRSGAPAAESKE	0.4401955	0.99802876
HLA-DPA1*01:03-DPB1*03:01	RVRVRGSTGVAAAAGLH	0.61124575	0.8791014
HLA-DPA1*01:03-DPB1*03:01	SAPRSGAPAAESKEIVR	0.42645925	0.9995896
HLA-DPA1*01:03-DPB1*03:01	SASERLPPPFPGLEPES	0.18063198	0.019201998
HLA-DPA1*01:03-DPB1*03:01	SDLLERLREEVTKLRME	0.22095664	0.04580859
HLA-DPA1*01:03-DPB1*03:01	SDLSRAYSLFSYNTQGR	0.6556188	0.98796546
HLA-DPA1*01:03-DPB1*03:01	SDTRLSPKAAENPDWPH	0.19482462	0.9978468
HLA-DPA1*01:03-DPB1*03:01	SEEERKGMVAAWSQRLQ	0.5352212	0.9968101
HLA-DPA1*01:03-DPB1*03:01	SERLQRLTFPAVSVKVN	0.8063686	0.97430074
HLA-DPA1*01:03-DPB1*03:01	SEYYKAFEEAAEHFQPY	0.36431393	0.9823009
HLA-DPA1*01:03-DPB1*03:01	SFGIRRNEKIAVHCTVR	0.4977654	0.96015704
HLA-DPA1*01:03-DPB1*03:01	SFTGSRTYSLVGQAWPG	0.35961732	0.9967842
HLA-DPA1*01:03-DPB1*03:01	SGKLSRELDFVSHHVRT	0.46586478	0.87551785
HLA-DPA1*01:03-DPB1*03:01	SGRHQFRPTFPASSPYV	0.64286643	0.9076562
HLA-DPA1*01:03-DPB1*03:01	SGRPRTTSFAESCKPVQ	0.3527871	0.9966734
HLA-DPA1*01:03-DPB1*03:01	SGRSPGPNVAVNAKGSV	0.09298793	0.46905643
HLA-DPA1*01:03-DPB1*03:01	SHLRQYEKSIVNYKPKI	0.48004103	0.9923792
HLA-DPA1*01:03-DPB1*03:01	SHNRISSVPAINNRLEH	0.7346809	0.9991638
HLA-DPA1*01:03-DPB1*03:01	SIELRFQSAVLYAAQQS	0.7532049	0.51134086
HLA-DPA1*01:03-DPB1*03:01	SILRFFVKSLANKTSDW	0.75499135	0.93046725
HLA-DPA1*01:03-DPB1*03:01	SINERPVIFALSNPTAQ	0.6077325	0.8467137
HLA-DPA1*01:03-DPB1*03:01	SIQRAALVVLENYYKDF	0.5606279	0.87485206
HLA-DPA1*01:03-DPB1*03:01	SKAPRGDVTAEEAAGAS	0.3735182	0.88045645
HLA-DPA1*01:03-DPB1*03:01	SKFTREGTSAVENLNEM	0.58763045	0.99947786
HLA-DPA1*01:03-DPB1*03:01	SKLRLASPPSQGEVPPG	0.41649717	0.99014693
HLA-DPA1*01:03-DPB1*03:01	SKPRNVPAAYRGVGDDQ	0.14573771	0.91559744
HLA-DPA1*01:03-DPB1*03:01	SKQQASQVLVRKRRANS	0.4525336	0.12466361
HLA-DPA1*01:03-DPB1*03:01	SLARILSLLAASGPTWD	0.70909715	0.008787702
HLA-DPA1*01:03-DPB1*03:01	SLQDRGATLALTQVTPQ	0.49557528	0.9981796
HLA-DPA1*01:03-DPB1*03:01	SNKEREGTLAQQAAGPQ	0.42073014	0.99959385
HLA-DPA1*01:03-DPB1*03:01	SNQERSMDVVARTQKDG	0.3786127	0.99861896
HLA-DPA1*01:03-DPB1*03:01	SPAARAAPAALCAFRFA	0.7417098	0.77745944
HLA-DPA1*01:03-DPB1*03:01	SPAKEERKTEVVMNSQQ	0.24633044	0.9983797
HLA-DPA1*01:03-DPB1*03:01	SPAKEKRGWTLNSAGYL	0.28130895	0.91225755
HLA-DPA1*01:03-DPB1*03:01	SPASFHRLDHLVEIDFR	0.34801665	0.91532344
HLA-DPA1*01:03-DPB1*03:01	SPASPIRYSILPHSDPE	0.48303404	0.9954807
HLA-DPA1*01:03-DPB1*03:01	SPFRHVFWGSGSHTLPA	0.22468925	0.9602089
HLA-DPA1*01:03-DPB1*03:01	SPGSRETSAATLSPGAS	0.34216705	0.99708384
HLA-DPA1*01:03-DPB1*03:01	SPLTRTSSDPNLNNHCQ	0.1874905	0.9913747
HLA-DPA1*01:03-DPB1*03:01	SPNIVIALAGNKADLAS	0.32106817	0.5451759
HLA-DPA1*01:03-DPB1*03:01	SPPPAAPSPLPRAGKKP	0.12701109	0.9026578
HLA-DPA1*01:03-DPB1*03:01	SPPRAALRPAVSSSDQQ	0.6699908	0.99421436
HLA-DPA1*01:03-DPB1*03:01	SPREGVVITRNRDGPAD	0.20198049	0.9302721
HLA-DPA1*01:03-DPB1*03:01	SPSPGTRAASQPPNSSE	0.3012788	0.98737955
HLA-DPA1*01:03-DPB1*03:01	SPSSAKRQQETAAAETE	0.36271307	0.9952809
HLA-DPA1*01:03-DPB1*03:01	SPTPQRRAPAVPPARPG	0.5519401	0.9811907
HLA-DPA1*01:03-DPB1*03:01	SPVRLLSLAFALSAHSV	0.8442226	0.30757287
HLA-DPA1*01:03-DPB1*03:01	SPYYSRQYSVAFCNHVR	0.6106934	0.99909514
HLA-DPA1*01:03-DPB1*03:01	SQQYRALTVPELTQQVF	0.6093836	0.9353021
HLA-DPA1*01:03-DPB1*03:01	SRAKHHAISAKLNKPFL	0.5112196	0.975272
HLA-DPA1*01:03-DPB1*03:01	SSIRSFDPAVPVAGPPQ	0.6755886	0.99259627
HLA-DPA1*01:03-DPB1*03:01	SSNSRKSLSPGVSRDSS	0.4506625	0.66069114
HLA-DPA1*01:03-DPB1*03:01	SSQRRQPPPGAAHPLNR	0.45714968	0.9549343
HLA-DPA1*01:03-DPB1*03:01	SSSHSRAGQSAAGAAPG	0.49458504	0.9884055
HLA-DPA1*01:03-DPB1*03:01	STREGSSPALSTLFPPP	0.26975212	0.8556377
HLA-DPA1*01:03-DPB1*03:01	STVKRSWTSAQNACSEH	0.69042355	0.9993841
HLA-DPA1*01:03-DPB1*03:01	SVGDRVTITCQASQDIS	0.3525581	0.99445474
HLA-DPA1*01:03-DPB1*03:01	TAHRAHSSMVGVNLPQK	0.4945706	0.7269586
HLA-DPA1*01:03-DPB1*03:01	TCFKRTTAEASSSLSTS	0.7097509	0.03350309
HLA-DPA1*01:03-DPB1*03:01	TDAPKTHMTHHAVSDHE	0.07653522	0.9926938
HLA-DPA1*01:03-DPB1*03:01	TDPRILSIAAEVAKSPE	0.7520647	0.99878234
HLA-DPA1*01:03-DPB1*03:01	TDQTRVVPGAAENIEDM	0.2605418	0.99744064
HLA-DPA1*01:03-DPB1*03:01	TEERAAPSTAPAEATPP	0.32915944	0.90524304
HLA-DPA1*01:03-DPB1*03:01	TEGSRIATKVLVASTQG	0.60282815	0.9968602
HLA-DPA1*01:03-DPB1*03:01	TEQRVVGRAAEVPGPEP	0.46364155	0.91757584
HLA-DPA1*01:03-DPB1*03:01	TGAMRHVVILFTHKEDL	0.4255457	0.16649386
HLA-DPA1*01:03-DPB1*03:01	TGDPEHYLINVCKSLAP	0.09207354	0.038625054
HLA-DPA1*01:03-DPB1*03:01	TGHLREAPSPLMIHSPQ	0.5081834	0.91724634
HLA-DPA1*01:03-DPB1*03:01	TGQERYTIIIPENLKPQ	0.49344942	0.98624307
HLA-DPA1*01:03-DPB1*03:01	TGSRTYSLVGQAWPGPL	0.38659057	0.9990371
HLA-DPA1*01:03-DPB1*03:01	THHHQRYQIKPLKSTDE	0.67446893	0.9898941
HLA-DPA1*01:03-DPB1*03:01	TINTRLISGVVQSYVEL	0.5993036	0.29480857
HLA-DPA1*01:03-DPB1*03:01	TLNARCSILAAANPAYG	0.7424097	0.99671763
HLA-DPA1*01:03-DPB1*03:01	TLPRQATPGVPAQQSPS	0.4999035	0.9049717
HLA-DPA1*01:03-DPB1*03:01	TLRREATEPPPSQEGPS	0.26608774	0.9940707
HLA-DPA1*01:03-DPB1*03:01	TMYDVLSTKPVLNKLTV	0.32790095	0.26439452
HLA-DPA1*01:03-DPB1*03:01	TNELRKISQALASKENS	0.69206405	0.9983261
HLA-DPA1*01:03-DPB1*03:01	TPGGLRLGAPALTSRQF	0.6672018	0.99906844
HLA-DPA1*01:03-DPB1*03:01	TPSALRACVLVFSLALH	0.5117944	0.022090733
HLA-DPA1*01:03-DPB1*03:01	TPSPHLVPSPAPSPGPG	0.035419103	0.86957777
HLA-DPA1*01:03-DPB1*03:01	TPSQHGNRTFSYTLEDH	0.16868187	0.92100906
HLA-DPA1*01:03-DPB1*03:01	TQFVRFDSDAASPRGEP	0.51083654	0.9626149
HLA-DPA1*01:03-DPB1*03:01	TQFVRFDSDAASQRMEP	0.5871407	0.9946399
HLA-DPA1*01:03-DPB1*03:01	TSPKERHIIVACEGSPY	0.34074223	0.99874085
HLA-DPA1*01:03-DPB1*03:01	TSPREGVVITRNRDGPA	0.23350115	0.9987324
HLA-DPA1*01:03-DPB1*03:01	TSRQHVANDYARQLAAG	0.34907997	0.06835227
HLA-DPA1*01:03-DPB1*03:01	TTTERSHLLAAQHRQAW	0.5148762	0.9097188
HLA-DPA1*01:03-DPB1*03:01	TVFQRSYSVVASEYDKQ	0.7668546	0.99848443
HLA-DPA1*01:03-DPB1*03:01	TWARYFVKFLDAYAEHK	0.634484	0.49787277
HLA-DPA1*01:03-DPB1*03:01	TWHKRGGSLPARHQTHG	0.48430824	0.99933946
HLA-DPA1*01:03-DPB1*03:01	TWHKRGGSLPARHQVHG	0.5086191	0.9995085
HLA-DPA1*01:03-DPB1*03:01	TWHKRGGSLPSHHQTRG	0.4059326	0.9976117
HLA-DPA1*01:03-DPB1*03:01	TWHKRGGSLPVRHQTHG	0.4646095	0.99938536
HLA-DPA1*01:03-DPB1*03:01	TWYKRGGSLPARHQTHG	0.5414892	0.99926025
HLA-DPA1*01:03-DPB1*03:01	VAGGRVFVLPCIQQIQR	0.58105725	0.98454034
HLA-DPA1*01:03-DPB1*03:01	VARKEEILLIKAAKARG	0.71777207	0.9121215
HLA-DPA1*01:03-DPB1*03:01	VASPRRLSNVSSSGSIN	0.46909052	0.8765067
HLA-DPA1*01:03-DPB1*03:01	VCRCRAGTQPLDSYKPG	0.36404288	0.99260557
HLA-DPA1*01:03-DPB1*03:01	VDINRKSTNVVESWGGT	0.18779097	0.881464
HLA-DPA1*01:03-DPB1*03:01	VDRTRIVIVPSLNPDGR	0.66475713	0.9995597
HLA-DPA1*01:03-DPB1*03:01	VEAIRQQVEAVLAGHEA	0.6520485	0.98807746
HLA-DPA1*01:03-DPB1*03:01	VELKRYYVVGNVNLEEM	0.61740094	0.99525785
HLA-DPA1*01:03-DPB1*03:01	VERLSELVQAVSDPSSP	0.45791012	0.82843256
HLA-DPA1*01:03-DPB1*03:01	VFLQRLSSHPVLSKDRN	0.68893677	0.99606055
HLA-DPA1*01:03-DPB1*03:01	VKDDSRALTLGALTLPL	0.4214498	0.9059078
HLA-DPA1*01:03-DPB1*03:01	VKKQLRAQEIAMQNRLP	0.6066794	0.9992364
HLA-DPA1*01:03-DPB1*03:01	VLLKLGIKPSINYYQVA	0.46529022	0.20525542
HLA-DPA1*01:03-DPB1*03:01	VMREWEEAERQAKNLPK	0.23392598	0.9938086
HLA-DPA1*01:03-DPB1*03:01	VNGAKLHTLSVEHQREE	0.14169312	0.9965841
HLA-DPA1*01:03-DPB1*03:01	VPERAESRAMENQYSPT	0.3301771	0.9971477
HLA-DPA1*01:03-DPB1*03:01	VPGIRYSVEVAASTGAG	0.7100804	0.99362755
HLA-DPA1*01:03-DPB1*03:01	VPLPVDKLAPLPLDNIL	0.1371555	0.56531006
HLA-DPA1*01:03-DPB1*03:01	VPLTRVSGGAALAAQQS	0.7320108	0.99680394
HLA-DPA1*01:03-DPB1*03:01	VPQPRGSEAPSACILVG	0.21078984	0.98599416
HLA-DPA1*01:03-DPB1*03:01	VPRLPEFADWAQEQGDA	0.10896155	0.7914251
HLA-DPA1*01:03-DPB1*03:01	VPRNLPATDPLQRELLA	0.32131523	0.04111619
HLA-DPA1*01:03-DPB1*03:01	VPSSLRIGIIPAGSTDC	0.6052565	0.9357916
HLA-DPA1*01:03-DPB1*03:01	VQKELRNQTPAPSAAQT	0.5870111	0.95785445
HLA-DPA1*01:03-DPB1*03:01	VRARKQIVAGVNYFLDV	0.6743551	0.89741343
HLA-DPA1*01:03-DPB1*03:01	VSGERHGAKAARSEGAG	0.51019037	0.99925137
HLA-DPA1*01:03-DPB1*03:01	VSGRSPGPNVAVNAKGS	0.14530683	0.68269193
HLA-DPA1*01:03-DPB1*03:01	VSGWRAATAPVVALFDA	0.64203864	0.9218796
HLA-DPA1*01:03-DPB1*03:01	VSNTRAWTALLSASGPG	0.7295959	0.99254906
HLA-DPA1*01:03-DPB1*03:01	VVQERLVQAEYWHDPIK	0.2691994	0.71925515
HLA-DPA1*01:03-DPB1*03:01	VVRARKQIVAGVNYFLD	0.63720715	0.9867226
HLA-DPA1*01:03-DPB1*03:01	WAVRIPGGPAVANSVAR	0.42411265	0.9455371
HLA-DPA1*01:03-DPB1*03:01	WHKRGGSLPARHQVHGS	0.45687905	0.9971482
HLA-DPA1*01:03-DPB1*03:01	WNQRQSEQVEKNKINNR	0.15183634	0.9982168
HLA-DPA1*01:03-DPB1*03:01	WRPALLASLAAAAAPLP	0.699681	0.35572034
HLA-DPA1*01:03-DPB1*03:01	WVPERAESRAMENQYSP	0.3312025	0.9965199
HLA-DPA1*01:03-DPB1*03:01	WYGLREFVVIAPAAHSD	0.81938785	0.9573394
HLA-DPA1*01:03-DPB1*03:01	YDQARHYLLAAVNRQPK	0.7204577	0.9995419
HLA-DPA1*01:03-DPB1*03:01	YLGKYWAIKLATNAAVT	0.60650027	0.45642558
HLA-DPA1*01:03-DPB1*03:01	YMNLQRSYTVAIAGYAL	0.74896663	0.9746971
HLA-DPA1*01:03-DPB1*03:01	YNTPRAATIVATSEGSL	0.5113386	0.9986919
HLA-DPA1*01:03-DPB1*03:01	YPYSKKLAEKAVLAANG	0.5028026	0.975025
HLA-DPA1*01:03-DPB1*03:01	YRNGQRLEVPVEMNPEG	0.29452744	0.99771804
HLA-DPA1*01:03-DPB1*03:01	YRVRSSTSPTTNVLLSP	0.3402982	0.9832859
HLA-DPA1*01:03-DPB1*03:01	YTRDRLVPGPVFGSKDN	0.32056716	0.88436544
HLA-DPA1*01:03-DPB1*03:01	YVDDTQFVRFDSDAASQ	0.38914463	0.974399
HLA-DPA1*01:03-DPB1*03:01	YVGAREAILALDIQDPG	0.6363392	0.9937029
HLA-DPA1*01:03-DPB1*03:01	YVGNRAATFPLQVLGFE	0.68449533	0.99192536
