# Supplementary material for: MHCII-peptide presentation: an assessment of the state-of-the-art prediction methods
Source: Front Immunol. 2024 Mar 12;15:1293706. doi: 10.3389/fimmu.2024.1293706 (PMC11027168; doi:10.3389/fimmu.2024.1293706)
Supplement: Supplementary file 2 [file DataSheet_2.zip › output/BERT/pos/17_HLA-DPA1_01_03_DPB1_04_01.csv]

allele	peptide	affinity_pred	mass_pred
HLA-DPA1*01:03-DPB1*04:01	AACLQQTQIEEARAGPC	0.105358146	0.23964095
HLA-DPA1*01:03-DPB1*04:01	AADNGFLSHNFLTVAPG	0.7981712	0.99927443
HLA-DPA1*01:03-DPB1*04:01	AAEELTWERMLGLDGSL	0.4521424	0.44488448
HLA-DPA1*01:03-DPB1*04:01	AASFTAEEWEKIDGDIK	0.4506659	0.9972633
HLA-DPA1*01:03-DPB1*04:01	ADDDNTYSRELFEEMRW	0.5293152	0.9666446
HLA-DPA1*01:03-DPB1*04:01	ADDLEGEAFLPLREVPG	0.66238415	0.9964913
HLA-DPA1*01:03-DPB1*04:01	ADFFQCGCFGLVKPCVV	0.64035547	0.003815763
HLA-DPA1*01:03-DPB1*04:01	ADHGYHIGQFGLVKGKS	0.39806774	0.9902357
HLA-DPA1*01:03-DPB1*04:01	ADLAKYICENQDSISSK	0.119983	0.043589823
HLA-DPA1*01:03-DPB1*04:01	ADLSSFKSQELNERNEA	0.3030079	0.8748442
HLA-DPA1*01:03-DPB1*04:01	ADSSTLHAVTFLRTPEI	0.6957189	0.9841005
HLA-DPA1*01:03-DPB1*04:01	AEDEAEAAAAAKFTGLS	0.16714562	0.013757507
HLA-DPA1*01:03-DPB1*04:01	AEEKAIVQQWLEYRVTQ	0.40747708	0.007733591
HLA-DPA1*01:03-DPB1*04:01	AEKKELLQEQLEQLQRE	0.37962934	0.89208233
HLA-DPA1*01:03-DPB1*04:01	AEKTEVLSEDLLQIERR	0.45855638	0.9956277
HLA-DPA1*01:03-DPB1*04:01	AELDFLSHNLQKFSRAQ	0.42652285	0.53450024
HLA-DPA1*01:03-DPB1*04:01	AENFKQVEYLLIHGTAD	0.54430974	0.5163196
HLA-DPA1*01:03-DPB1*04:01	AEPDFVVTDFAKFSRPA	0.64017785	0.99779797
HLA-DPA1*01:03-DPB1*04:01	AEQQQLIDDHFLFDKPV	0.26731282	0.90207636
HLA-DPA1*01:03-DPB1*04:01	AERGYSFSLTTFSPSGK	0.6359166	0.369408
HLA-DPA1*01:03-DPB1*04:01	AERMKLKAEAYQKYGDA	0.37169358	0.2054323
HLA-DPA1*01:03-DPB1*04:01	AEVADEKMLSGLTKDLQ	0.05159316	0.006524657
HLA-DPA1*01:03-DPB1*04:01	AFGDMTSEEFRQVMNGF	0.48775947	0.89257085
HLA-DPA1*01:03-DPB1*04:01	AGKYTVSVFAKSTGDPQ	0.5975415	0.99804527
HLA-DPA1*01:03-DPB1*04:01	AGPAGEMVPTFFGSLTQ	0.56143457	0.804955
HLA-DPA1*01:03-DPB1*04:01	AKHAWCGGNFLEVTEQI	0.7361253	0.9694365
HLA-DPA1*01:03-DPB1*04:01	AKHYQFASGAFLHIKET	0.8753294	0.99490833
HLA-DPA1*01:03-DPB1*04:01	AKINTFYSEKLAEAQRR	0.5426334	0.9605797
HLA-DPA1*01:03-DPB1*04:01	AKIPNFWVTTFVNHPQV	0.65605676	0.4038751
HLA-DPA1*01:03-DPB1*04:01	AKKETVWRLEEFGRFAS	0.6771639	0.7977617
HLA-DPA1*01:03-DPB1*04:01	AKKVMSDTEYAEWLRNH	0.4608237	0.3918126
HLA-DPA1*01:03-DPB1*04:01	AKRSLESEMYLEGLGRS	0.6723413	0.8968665
HLA-DPA1*01:03-DPB1*04:01	AKSKSMVDELFAEIVRQ	0.715524	0.97252685
HLA-DPA1*01:03-DPB1*04:01	AKVLHGEQYLELYKPLP	0.7798153	0.9966111
HLA-DPA1*01:03-DPB1*04:01	ALANIAVDKANLEIMTK	0.10812518	0.80393016
HLA-DPA1*01:03-DPB1*04:01	ANIRVVSEDFLQDVSAS	0.52383304	0.9401988
HLA-DPA1*01:03-DPB1*04:01	ANKELTFLLFSCPHRLR	0.57699645	0.07518619
HLA-DPA1*01:03-DPB1*04:01	ANSRFATTFYQHLADSK	0.85767835	0.9991069
HLA-DPA1*01:03-DPB1*04:01	ANVESSEVHVERATEQL	0.06554418	0.015791677
HLA-DPA1*01:03-DPB1*04:01	APADVQYDLYLNVANRR	0.88414687	0.99766123
HLA-DPA1*01:03-DPB1*04:01	APFMANIPLLLYPQDGP	0.5577036	0.8072423
HLA-DPA1*01:03-DPB1*04:01	APFPELCSYTWEAVDTK	0.4183852	0.13953643
HLA-DPA1*01:03-DPB1*04:01	APGVFGQTTFGQASVFG	0.6410622	0.7474903
HLA-DPA1*01:03-DPB1*04:01	APIIGEYAGEVLRFVGG	0.510452	0.13691345
HLA-DPA1*01:03-DPB1*04:01	APKGTIVGEVFASDRDL	0.45861465	0.9991767
HLA-DPA1*01:03-DPB1*04:01	APKHFLPEMLSKVIILS	0.55502486	0.14390652
HLA-DPA1*01:03-DPB1*04:01	APLPRLAHQSWALLHEE	0.6113929	0.76349616
HLA-DPA1*01:03-DPB1*04:01	APNESPKDSPAHEVTGS	0.014150763	0.006247043
HLA-DPA1*01:03-DPB1*04:01	APQASMMFQYFVKVVPT	0.79660636	0.9897701
HLA-DPA1*01:03-DPB1*04:01	APREALAQTVLAEVPTQ	0.37988302	0.97515917
HLA-DPA1*01:03-DPB1*04:01	APRGHLESSLLSHLVDP	0.49081644	0.8711449
HLA-DPA1*01:03-DPB1*04:01	APRSQQPFVVTFFRASP	0.76336825	0.5786654
HLA-DPA1*01:03-DPB1*04:01	APSEAEPAADLIDMGPD	0.026222667	0.47091857
HLA-DPA1*01:03-DPB1*04:01	APSNLWKHQKLLSIDLD	0.40570986	0.9822294
HLA-DPA1*01:03-DPB1*04:01	APVEVESFLVHPGDLLQ	0.42911515	0.63050354
HLA-DPA1*01:03-DPB1*04:01	AQEVLSSEGFLSLSKTA	0.79014117	0.9910513
HLA-DPA1*01:03-DPB1*04:01	AQGALANIAVDKANLEI	0.06081548	0.7550436
HLA-DPA1*01:03-DPB1*04:01	ARAEYFRNVDYLLIHGT	0.6579023	0.60160726
HLA-DPA1*01:03-DPB1*04:01	AREKKLYANMFERLAEE	0.84883887	0.9571822
HLA-DPA1*01:03-DPB1*04:01	ARPLEGTSFIVDQANRP	0.27172348	0.9481834
HLA-DPA1*01:03-DPB1*04:01	ARPMLEGVKYLCIPAAD	0.677205	0.6503061
HLA-DPA1*01:03-DPB1*04:01	ASFEAQGALANIAVDKA	0.19356962	0.8585369
HLA-DPA1*01:03-DPB1*04:01	ASLGGFLAQKFAEYTHK	0.6350473	0.8318802
HLA-DPA1*01:03-DPB1*04:01	ASLTVKAYLLGKEDAAR	0.24891427	0.07133518
HLA-DPA1*01:03-DPB1*04:01	ASNVEEAFINTAKEIYE	0.16643773	0.10752158
HLA-DPA1*01:03-DPB1*04:01	ASPQLVFSHWEIIPSDP	0.7015823	0.9878206
HLA-DPA1*01:03-DPB1*04:01	ASQFTAEGYLYVQEKRP	0.73470986	0.98914003
HLA-DPA1*01:03-DPB1*04:01	ASRIIDSLFNTVTDKKI	0.56475866	0.87238777
HLA-DPA1*01:03-DPB1*04:01	ASRRFSDTCFLDTDGQA	0.5794179	0.9665526
HLA-DPA1*01:03-DPB1*04:01	ATELEYESVLCVKPDVS	0.39523706	0.7814413
HLA-DPA1*01:03-DPB1*04:01	ATLGNFAKATFDAISKT	0.6306719	0.21910886
HLA-DPA1*01:03-DPB1*04:01	ATPLRFREVPYAYIREG	0.6934715	0.70052475
HLA-DPA1*01:03-DPB1*04:01	ATQELTGEKFLEMANPN	0.71534556	0.9994687
HLA-DPA1*01:03-DPB1*04:01	ATRNFQAEKLLEEEEKR	0.2895889	0.96648294
HLA-DPA1*01:03-DPB1*04:01	ATVAFDNVHFEYIEGQK	0.6063183	0.9334823
HLA-DPA1*01:03-DPB1*04:01	AVANQTSATFLRVVGSE	0.60754865	0.82363576
HLA-DPA1*01:03-DPB1*04:01	AVERLWDYGMSSSPHVL	0.109721705	0.004801841
HLA-DPA1*01:03-DPB1*04:01	AVEYVDDTQFLRFDSDA	0.5250428	0.98666906
HLA-DPA1*01:03-DPB1*04:01	AVSVTPIRDTKWLTLEV	0.49776423	0.069535226
HLA-DPA1*01:03-DPB1*04:01	CKKEMLDVKFMADTKIA	0.301123	0.016973946
HLA-DPA1*01:03-DPB1*04:01	CPQALEGQQLLYVTRVT	0.42504957	0.58046794
HLA-DPA1*01:03-DPB1*04:01	CTGEMETSQFPGEEKPQ	0.10738455	0.002497471
HLA-DPA1*01:03-DPB1*04:01	DADDNVSFRWEALGNTL	0.37367582	0.07848126
HLA-DPA1*01:03-DPB1*04:01	DAEDKGILTVDELLAIR	0.29494116	0.7912576
HLA-DPA1*01:03-DPB1*04:01	DAERIKLEAERFENLRE	0.6665271	0.99169284
HLA-DPA1*01:03-DPB1*04:01	DAGHTEFTDEVYQNESR	0.18929921	0.8242814
HLA-DPA1*01:03-DPB1*04:01	DAIVEVVTCLLRKRLPV	0.29764462	0.006578199
HLA-DPA1*01:03-DPB1*04:01	DCFRYYSSEYHYVGGFY	0.60063255	0.0646601
HLA-DPA1*01:03-DPB1*04:01	DDEDSLSSAYIQRVNTE	0.23019083	0.780619
HLA-DPA1*01:03-DPB1*04:01	DDFERSRAFNFLNEIKK	0.5922845	0.23983398
HLA-DPA1*01:03-DPB1*04:01	DDGGYSWTKMLEGPHYY	0.23172839	0.73686963
HLA-DPA1*01:03-DPB1*04:01	DDHNWRSELYAQTVSER	0.5889406	0.9986477
HLA-DPA1*01:03-DPB1*04:01	DDKGHIIVDEFQNTNVK	0.31608692	0.99895734
HLA-DPA1*01:03-DPB1*04:01	DDKVNFHFILFNNVDGH	0.68207294	0.992523
HLA-DPA1*01:03-DPB1*04:01	DDLQPWHSFGADSVPAN	0.11834368	0.763797
HLA-DPA1*01:03-DPB1*04:01	DDMEKIWHHTFYNELRV	0.74166733	0.9921056
HLA-DPA1*01:03-DPB1*04:01	DDMQIRVFNYNTLERVH	0.54520017	0.62867963
HLA-DPA1*01:03-DPB1*04:01	DDNTYSRELFEEMRWTR	0.6413347	0.99363136
HLA-DPA1*01:03-DPB1*04:01	DDQRSYSKELFEEVISK	0.72692734	0.9986229
HLA-DPA1*01:03-DPB1*04:01	DDRYYTAINFVATPDEQ	0.5445726	0.98314875
HLA-DPA1*01:03-DPB1*04:01	DDTQFVQFDSDAASPRG	0.11753083	0.57409525
HLA-DPA1*01:03-DPB1*04:01	DDTQFVRFDSDAASPRG	0.089043826	0.8578908
HLA-DPA1*01:03-DPB1*04:01	DDTQFVRFDSDAASQRM	0.10641403	0.97082436
HLA-DPA1*01:03-DPB1*04:01	DEAASYIQSKFEDLNKR	0.6784061	0.9955772
HLA-DPA1*01:03-DPB1*04:01	DEKELYKVHLKNTEIEN	0.17239794	0.6586586
HLA-DPA1*01:03-DPB1*04:01	DEPVELRSSSFSSWDDS	0.50520283	0.217647
HLA-DPA1*01:03-DPB1*04:01	DEQRQYYVNQFKTIQPD	0.5959957	0.99804467
HLA-DPA1*01:03-DPB1*04:01	DESNEKKYFAATQFEPL	0.90952724	0.970682
HLA-DPA1*01:03-DPB1*04:01	DFAVLTAEITSKIARVP	0.35373956	0.043555364
HLA-DPA1*01:03-DPB1*04:01	DFQMSPYAEYPKNPRSQ	0.41933316	0.2740225
HLA-DPA1*01:03-DPB1*04:01	DGDKGTQRIWAALFLGL	0.75491357	0.013585928
HLA-DPA1*01:03-DPB1*04:01	DGDSAISFTEFVKVLEK	0.77237725	0.9982325
HLA-DPA1*01:03-DPB1*04:01	DGFGRLTGEHWLGLKRI	0.6534345	0.84621656
HLA-DPA1*01:03-DPB1*04:01	DGIVPLRYVKFQNVNSV	0.7783546	0.99663126
HLA-DPA1*01:03-DPB1*04:01	DGLKKFYITKFKGFDPN	0.69109994	0.9962369
HLA-DPA1*01:03-DPB1*04:01	DGLLIIGVHSAKFPNEK	0.34928352	0.02044424
HLA-DPA1*01:03-DPB1*04:01	DGQKFSVTAYSEWIEGV	0.6995756	0.5467982
HLA-DPA1*01:03-DPB1*04:01	DGQKLVHSLFESIMSTQ	0.866183	0.94805086
HLA-DPA1*01:03-DPB1*04:01	DGSKPWWWSYFTSLSTH	0.79243785	0.9082222
HLA-DPA1*01:03-DPB1*04:01	DGTGKRTHLSLFIVIMR	0.57112956	0.007094848
HLA-DPA1*01:03-DPB1*04:01	DHPVELLARDFEKNYNM	0.25899523	0.97187835
HLA-DPA1*01:03-DPB1*04:01	DHQLLWGEALLITPVLQ	0.6332292	0.0885364
HLA-DPA1*01:03-DPB1*04:01	DHRPQFSTSKYEVVIPE	0.71033996	0.99864817
HLA-DPA1*01:03-DPB1*04:01	DIAVEWESNGQPENNYK	0.03190448	0.336511
HLA-DPA1*01:03-DPB1*04:01	DIKSPKFKAEAPLPSPK	0.2262237	0.50029194
HLA-DPA1*01:03-DPB1*04:01	DKAYVVLGQFLVLKKDE	0.8557327	0.9782875
HLA-DPA1*01:03-DPB1*04:01	DKGEFYIGSKYKKVVYR	0.74132705	0.9819506
HLA-DPA1*01:03-DPB1*04:01	DKGILTVDELLAIRIPL	0.5165589	0.82957554
HLA-DPA1*01:03-DPB1*04:01	DKKIGILHENFQTLKAE	0.67235816	0.9429258
HLA-DPA1*01:03-DPB1*04:01	DKNYFEGTGYARVPTQP	0.7361259	0.99721706
HLA-DPA1*01:03-DPB1*04:01	DKSSLVSSLYKVIQEPQ	0.79831135	0.99843246
HLA-DPA1*01:03-DPB1*04:01	DKVNFHFILFNNVDGHL	0.66485393	0.997008
HLA-DPA1*01:03-DPB1*04:01	DLAKAIELSLKEQRQQS	0.13375987	0.03191471
HLA-DPA1*01:03-DPB1*04:01	DLDLMKSHRFEDVPGVR	0.6091944	0.9957584
HLA-DPA1*01:03-DPB1*04:01	DLGDGVYGFEYYPMVPG	0.5746863	0.02965432
HLA-DPA1*01:03-DPB1*04:01	DLKAFSAEPLLIYPTHY	0.6239688	0.9840711
HLA-DPA1*01:03-DPB1*04:01	DLKVHFLTDPENEMKEK	0.12563343	0.7958988
HLA-DPA1*01:03-DPB1*04:01	DLRSWTAADMAAQTTKH	0.077895805	0.8359666
HLA-DPA1*01:03-DPB1*04:01	DLSSWTAADTAAQITQR	0.0815746	0.9534987
HLA-DPA1*01:03-DPB1*04:01	DMEKIWHHTFYNELRVA	0.7474433	0.9955309
HLA-DPA1*01:03-DPB1*04:01	DMEQYLSTGYLQIAERR	0.80669904	0.9990004
HLA-DPA1*01:03-DPB1*04:01	DMKTCIVPEAFLVFTSR	0.68698066	0.015811348
HLA-DPA1*01:03-DPB1*04:01	DMNEKCAIGVTHFQLVQ	0.52003044	0.17872164
HLA-DPA1*01:03-DPB1*04:01	DNILMTVTCFEKSEQVQ	0.5201656	0.037785523
HLA-DPA1*01:03-DPB1*04:01	DNKSVKGVNFEAVLRVE	0.71386635	0.98866147
HLA-DPA1*01:03-DPB1*04:01	DNLKKSIAYTLTSNIPE	0.4693382	0.40980655
HLA-DPA1*01:03-DPB1*04:01	DNPPEFTASTFAGEVPE	0.59362304	0.85514975
HLA-DPA1*01:03-DPB1*04:01	DNVLMSGVKNNVGRGIN	0.05631188	0.06413768
HLA-DPA1*01:03-DPB1*04:01	DPAAEHFNYSVMADIRE	0.4770507	0.9510417
HLA-DPA1*01:03-DPB1*04:01	DPAMGKVFFTDYGQIPK	0.5287296	0.92757624
HLA-DPA1*01:03-DPB1*04:01	DPDHKYRFTLFGIANKK	0.6806867	0.99937725
HLA-DPA1*01:03-DPB1*04:01	DPDNNGFINEDFIVWMR	0.40293458	0.62341726
HLA-DPA1*01:03-DPB1*04:01	DPEKMITESKFLQLESL	0.8038062	0.9775856
HLA-DPA1*01:03-DPB1*04:01	DPEVQKDIKNVPFKIVR	0.40518394	0.80178833
HLA-DPA1*01:03-DPB1*04:01	DPGALMAPIYTYTKNFR	0.1578689	0.86607456
HLA-DPA1*01:03-DPB1*04:01	DPGESKSYSYSEVLPIE	0.434851	0.9761194
HLA-DPA1*01:03-DPB1*04:01	DPGSINLQDETFLESNK	0.42725518	0.9816267
HLA-DPA1*01:03-DPB1*04:01	DPGSLLVHSFQQLGRID	0.6259464	0.98624957
HLA-DPA1*01:03-DPB1*04:01	DPNNNYIYVKFATIKSH	0.68165094	0.99934447
HLA-DPA1*01:03-DPB1*04:01	DPPRPLESDVFIEDRAE	0.28868037	0.97787654
HLA-DPA1*01:03-DPB1*04:01	DPQCISMEGKIPYFHAG	0.15009806	0.015387769
HLA-DPA1*01:03-DPB1*04:01	DPTNDHIYHSEYFLALK	0.7447917	0.9994825
HLA-DPA1*01:03-DPB1*04:01	DPTNLDKFNVSNFYHVK	0.5879923	0.99124223
HLA-DPA1*01:03-DPB1*04:01	DPTPEQWKQIASVMKHR	0.121476054	0.5209901
HLA-DPA1*01:03-DPB1*04:01	DQEHTYRVVRFEVIPQS	0.6571667	0.99683607
HLA-DPA1*01:03-DPB1*04:01	DQPTIRKENFNNVPDLE	0.51843053	0.99630815
HLA-DPA1*01:03-DPB1*04:01	DQRSYSKELFEEVISKM	0.7649095	0.9917922
HLA-DPA1*01:03-DPB1*04:01	DQSIAAVEMEHFLPLAN	0.6978311	0.8144395
HLA-DPA1*01:03-DPB1*04:01	DRASLINNAFQLVSIGK	0.6805732	0.9784976
HLA-DPA1*01:03-DPB1*04:01	DREATGKITFEDFNEVV	0.5448245	0.46776277
HLA-DPA1*01:03-DPB1*04:01	DRFPYLSESYLITTDAA	0.65416414	0.9547822
HLA-DPA1*01:03-DPB1*04:01	DRIPSWTGAGFVRVPEG	0.49951783	0.99567586
HLA-DPA1*01:03-DPB1*04:01	DRLWAWEKFVYLDEKQH	0.7251958	0.9898473
HLA-DPA1*01:03-DPB1*04:01	DRYFHNQEENVRFDSDV	0.14319845	0.51262486
HLA-DPA1*01:03-DPB1*04:01	DSAQNSVIIVDKNGRLV	0.04948987	0.39968812
HLA-DPA1*01:03-DPB1*04:01	DSKSIATEIILEIKKAF	0.5086285	0.40001315
HLA-DPA1*01:03-DPB1*04:01	DSQQLDVFIATSKHAYA	0.20679931	0.06313067
HLA-DPA1*01:03-DPB1*04:01	DSRCNVRESLFSLDGAG	0.34473646	0.004702532
HLA-DPA1*01:03-DPB1*04:01	DSSSGRQLSEVFIQLPS	0.6200195	0.10613704
HLA-DPA1*01:03-DPB1*04:01	DSVRGNLYWTDWNRDNP	0.3138321	0.46552753
HLA-DPA1*01:03-DPB1*04:01	DTEKLQRAQAWEKEFIN	0.22791697	0.16787742
HLA-DPA1*01:03-DPB1*04:01	DTERLYSVVFQEICNRY	0.714522	0.9608263
HLA-DPA1*01:03-DPB1*04:01	DTGEIYTTSVTLDREEH	0.096006624	0.9402094
HLA-DPA1*01:03-DPB1*04:01	DTIHPLDEEAFLKVSPE	0.6019489	0.9984972
HLA-DPA1*01:03-DPB1*04:01	DTLDKLFDHAVSKFGKK	0.20864926	0.13728924
HLA-DPA1*01:03-DPB1*04:01	DTLVRYFANEPFADFHR	0.63969135	0.9713168
HLA-DPA1*01:03-DPB1*04:01	DTRGIFRVHQFEKIEQF	0.7118971	0.99855626
HLA-DPA1*01:03-DPB1*04:01	DTSEQVVPVLVKNWKKE	0.13958205	0.51121056
HLA-DPA1*01:03-DPB1*04:01	DTTDIQGEEFAKVIVQK	0.6820627	0.99549884
HLA-DPA1*01:03-DPB1*04:01	DVKHRWKAENFIFMGDF	0.61941946	0.9843152
HLA-DPA1*01:03-DPB1*04:01	DVKKDFRSVRLRDLGPG	0.53155774	0.95392245
HLA-DPA1*01:03-DPB1*04:01	EAASYIQSKFEDLNKRK	0.73217165	0.9983732
HLA-DPA1*01:03-DPB1*04:01	EANIRVVSEDFLQDVSA	0.4921401	0.7219025
HLA-DPA1*01:03-DPB1*04:01	EAQLEAEVKLLRKENEA	0.10690356	0.03241671
HLA-DPA1*01:03-DPB1*04:01	EATFQFTVERFSRLSES	0.7787701	0.16290326
HLA-DPA1*01:03-DPB1*04:01	EATSEHFKTTSQKVARK	0.17349394	0.33127353
HLA-DPA1*01:03-DPB1*04:01	ECDLVYTFFHPLPRDEK	0.79040635	0.8345181
HLA-DPA1*01:03-DPB1*04:01	EDAIHTAILTLKESFEG	0.17251037	0.17929302
HLA-DPA1*01:03-DPB1*04:01	EDDRYYTAINFVATPDE	0.50516874	0.97380793
HLA-DPA1*01:03-DPB1*04:01	EDGIVPLRYVKFQNVNS	0.75673187	0.9904593
HLA-DPA1*01:03-DPB1*04:01	EDHSSDMFNYEEYCTAN	0.32634348	0.027529323
HLA-DPA1*01:03-DPB1*04:01	EDISAYLLSKNNAIEPR	0.29406005	0.92176855
HLA-DPA1*01:03-DPB1*04:01	EDLRSWTAADMAAQITK	0.18368505	0.9170046
HLA-DPA1*01:03-DPB1*04:01	EDLRSWTAADMAAQTTK	0.11783065	0.85362655
HLA-DPA1*01:03-DPB1*04:01	EDLSSWTAADTAAQITQ	0.109746106	0.95477355
HLA-DPA1*01:03-DPB1*04:01	EDRNLLSVAYKNVVGAR	0.51379406	0.99734193
HLA-DPA1*01:03-DPB1*04:01	EDSKSIATEIILEIKKA	0.4594841	0.6324476
HLA-DPA1*01:03-DPB1*04:01	EDSLFEECYFEDVTSSN	0.619578	0.35725084
HLA-DPA1*01:03-DPB1*04:01	EDVKKLYHSEAFTVNFG	0.58268476	0.9922174
HLA-DPA1*01:03-DPB1*04:01	EEAAAYIQCQFEDLNKR	0.5702704	0.84149647
HLA-DPA1*01:03-DPB1*04:01	EEFGRFASFEAQGALAN	0.40051213	0.8066019
HLA-DPA1*01:03-DPB1*04:01	EEHVELLMEEFAFLKKE	0.68963736	0.26614422
HLA-DPA1*01:03-DPB1*04:01	EEKEKIVWVRFENADLN	0.5731446	0.9784625
HLA-DPA1*01:03-DPB1*04:01	EEKILRYALSNSIGPVR	0.426747	0.7789904
HLA-DPA1*01:03-DPB1*04:01	EELEMEFEDMENVPLDR	0.38122547	0.25990754
HLA-DPA1*01:03-DPB1*04:01	EERHFELEVFEPLESPV	0.8077326	0.9848161
HLA-DPA1*01:03-DPB1*04:01	EERNLLSVAYKNVVGGQ	0.48458636	0.9958458
HLA-DPA1*01:03-DPB1*04:01	EERNLLSVAYKNVVGGR	0.50337905	0.99752903
HLA-DPA1*01:03-DPB1*04:01	EFEELCADLFERVPGPV	0.7637356	0.99607974
HLA-DPA1*01:03-DPB1*04:01	EFGGGHIKDELFGTVKD	0.46946543	0.84626687
HLA-DPA1*01:03-DPB1*04:01	EFYEFALEQFQFIRAHA	0.74603915	0.9633918
HLA-DPA1*01:03-DPB1*04:01	EGELRILASTQFEPTAA	0.6975135	0.9897874
HLA-DPA1*01:03-DPB1*04:01	EGEVTFKSILFVPTSAP	0.72374046	0.7493451
HLA-DPA1*01:03-DPB1*04:01	EGGQLRSINGELYAPLQ	0.5549515	0.53019595
HLA-DPA1*01:03-DPB1*04:01	EGHTFEPAEFIIDTRDA	0.27186128	0.99496114
HLA-DPA1*01:03-DPB1*04:01	EGKEEIVKVTFEELRQE	0.6655216	0.9829482
HLA-DPA1*01:03-DPB1*04:01	EGKLEHTLARDLVPGDT	0.066463925	0.1795554
HLA-DPA1*01:03-DPB1*04:01	EGLIEPLLKEAKFPILS	0.46383744	0.001877087
HLA-DPA1*01:03-DPB1*04:01	EGLNLDDCSMYEDISRG	0.20578398	0.001060417
HLA-DPA1*01:03-DPB1*04:01	EGQLESDRFLLMSGGKP	0.56530833	0.99807817
HLA-DPA1*01:03-DPB1*04:01	EGRTFEMSDFIVDTRDA	0.46591347	0.9976503
HLA-DPA1*01:03-DPB1*04:01	EGSMYVPEDLLPVYKEK	0.3003488	0.97955054
HLA-DPA1*01:03-DPB1*04:01	EHGSYTTEAFLSAQRNF	0.63921934	0.997805
HLA-DPA1*01:03-DPB1*04:01	EHRVFNSEEFLKTRAPG	0.7035584	0.99958086
HLA-DPA1*01:03-DPB1*04:01	EHVIIQAEFYLNPDQSG	0.60054934	0.8497837
HLA-DPA1*01:03-DPB1*04:01	EHWIGHENFELINHDVV	0.6231843	0.96876466
HLA-DPA1*01:03-DPB1*04:01	EIAKATFMYEQFPELMN	0.84548753	0.33630005
HLA-DPA1*01:03-DPB1*04:01	EILRNLYHENIVKYKGI	0.34728715	0.00740313
HLA-DPA1*01:03-DPB1*04:01	EINLVDDYFELVQHEYK	0.590257	0.896794
HLA-DPA1*01:03-DPB1*04:01	EIQKHNLRTDRWLVIDR	0.50027144	0.9075016
HLA-DPA1*01:03-DPB1*04:01	EKARLIYEDYVSILSPK	0.7770213	0.9983595
HLA-DPA1*01:03-DPB1*04:01	EKARMIYEDYISILSPK	0.69323385	0.99584055
HLA-DPA1*01:03-DPB1*04:01	EKCAIGVTHFQLVQMKD	0.73427	0.8475993
HLA-DPA1*01:03-DPB1*04:01	EKEKIVWVRFENADLND	0.6271421	0.96259785
HLA-DPA1*01:03-DPB1*04:01	EKFMEVMYGTKKTCLPR	0.3322132	0.002135159
HLA-DPA1*01:03-DPB1*04:01	EKGSLTSEEFAKLVGMS	0.7738351	0.99255264
HLA-DPA1*01:03-DPB1*04:01	EKGYLFWTEWGQYPRIE	0.7254121	0.6551412
HLA-DPA1*01:03-DPB1*04:01	EKHVVQSISTQQEKETI	0.07330408	0.023357712
HLA-DPA1*01:03-DPB1*04:01	EKIWHHTFYNELRVAPE	0.72790754	0.97036505
HLA-DPA1*01:03-DPB1*04:01	EKIYSAERFLIATGERP	0.72001946	0.9953209
HLA-DPA1*01:03-DPB1*04:01	EKKELLQEQLEQLQREY	0.43723106	0.86872643
HLA-DPA1*01:03-DPB1*04:01	EKKQVFTSEKFLVMASE	0.9220896	0.9981564
HLA-DPA1*01:03-DPB1*04:01	EKKVNIDFEPFKPINTS	0.57610923	0.979015
HLA-DPA1*01:03-DPB1*04:01	EKKYFAATQFEPLAARS	0.9949	0.99895763
HLA-DPA1*01:03-DPB1*04:01	EKKYYIEKLFERYGENG	0.63976824	0.9250258
HLA-DPA1*01:03-DPB1*04:01	EKPVAVSELFTTLPIVQ	0.85963595	0.34039438
HLA-DPA1*01:03-DPB1*04:01	EKQQILHSEEFLSFFDH	0.834493	0.99555767
HLA-DPA1*01:03-DPB1*04:01	EKRKIIGDTFVKIANEV	0.860934	0.9797022
HLA-DPA1*01:03-DPB1*04:01	EKRRLVIEKFQKAPFEE	0.7599898	0.9963524
HLA-DPA1*01:03-DPB1*04:01	EKTEVLSEDLLQIERRL	0.48650286	0.9874032
HLA-DPA1*01:03-DPB1*04:01	EKVILEDVAMLHIKPDQ	0.37083465	0.7608422
HLA-DPA1*01:03-DPB1*04:01	ELAKINTFYSEKLAEAQ	0.5181025	0.086555414
HLA-DPA1*01:03-DPB1*04:01	ELDAFLTEQYLQTTNIK	0.6962269	0.99499094
HLA-DPA1*01:03-DPB1*04:01	ELHRTLGVERFEEILQE	0.6928946	0.9510242
HLA-DPA1*01:03-DPB1*04:01	ELSQWSSTEYSTWTESR	0.4525944	0.27964345
HLA-DPA1*01:03-DPB1*04:01	EMENVFVWEHLQSYEGQ	0.44353268	0.06978224
HLA-DPA1*01:03-DPB1*04:01	ENGTLSREDFQRIPELA	0.5658526	0.99339306
HLA-DPA1*01:03-DPB1*04:01	ENIIALQENELKKKADE	0.12201952	0.35313118
HLA-DPA1*01:03-DPB1*04:01	ENRHLQFERFVVAAGEN	0.6086059	0.997862
HLA-DPA1*01:03-DPB1*04:01	ENVRFVSEAWQQVQQQL	0.65489846	0.99563086
HLA-DPA1*01:03-DPB1*04:01	EPDFVVTDFAKFSRPAQ	0.57809293	0.8816997
HLA-DPA1*01:03-DPB1*04:01	EPPPRPDLDPELYLSVH	0.3322903	0.9911742
HLA-DPA1*01:03-DPB1*04:01	EPRAPWIEQEGPEYWDG	0.09313218	0.71528876
HLA-DPA1*01:03-DPB1*04:01	EPREFQASPLLLPVPTQ	0.5781967	0.96017516
HLA-DPA1*01:03-DPB1*04:01	EPSDTIENVKAKIQDKE	0.0230085	0.67062837
HLA-DPA1*01:03-DPB1*04:01	EPVAVLKANRVWGALRG	0.25089675	0.46870238
HLA-DPA1*01:03-DPB1*04:01	EPVELRSSSFSSWDDSS	0.57153124	0.44577795
HLA-DPA1*01:03-DPB1*04:01	EPVPEKKLEPVVFEKVK	0.5724439	0.99734753
HLA-DPA1*01:03-DPB1*04:01	EQEEVLLEQFLTLPQLK	0.8227814	0.9431286
HLA-DPA1*01:03-DPB1*04:01	EQKDYWETELLQLKEQN	0.578208	0.99579114
HLA-DPA1*01:03-DPB1*04:01	EQPHFMNTKFLCIKESK	0.8173598	0.9983554
HLA-DPA1*01:03-DPB1*04:01	EQQQLIDDHFLFDKPVS	0.2813935	0.9768469
HLA-DPA1*01:03-DPB1*04:01	EQQRLAVQQVEEAQQLR	0.124550104	0.88935775
HLA-DPA1*01:03-DPB1*04:01	EQRQYYVNQFKTIQPDL	0.6982544	0.9973699
HLA-DPA1*01:03-DPB1*04:01	ERAELATEEFLPVTPIL	0.868579	0.99960124
HLA-DPA1*01:03-DPB1*04:01	ERALLKWTEYTPDPNHG	0.29106763	0.8638196
HLA-DPA1*01:03-DPB1*04:01	EREKINGEQLLQISHQD	0.40127403	0.9967353
HLA-DPA1*01:03-DPB1*04:01	ERIHQFLSEQFLESEQK	0.73687744	0.9970064
HLA-DPA1*01:03-DPB1*04:01	ERIKLEAERFENLREIG	0.7996918	0.99846745
HLA-DPA1*01:03-DPB1*04:01	ERLAKQKIEDHLLSSGK	0.14343731	0.008511206
HLA-DPA1*01:03-DPB1*04:01	ERLRFEQERMEQERQEQ	0.26290673	0.8953063
HLA-DPA1*01:03-DPB1*04:01	ERPHEFWPDRFLEPGKN	0.3740558	0.93712616
HLA-DPA1*01:03-DPB1*04:01	ERSAGLAFSLYQAMAKD	0.73165154	0.78107387
HLA-DPA1*01:03-DPB1*04:01	ESCSIESDIYAEIPDET	0.58101183	0.19289574
HLA-DPA1*01:03-DPB1*04:01	ESNEKKYFAATQFEPLA	0.92259693	0.99161595
HLA-DPA1*01:03-DPB1*04:01	ETDKEQLTAEAKELRQK	0.022495206	0.4588635
HLA-DPA1*01:03-DPB1*04:01	ETKKFRFEEPVVLPDLD	0.56026703	0.9509513
HLA-DPA1*01:03-DPB1*04:01	ETPANEMTPTRFAEIIE	0.49105024	0.9810262
HLA-DPA1*01:03-DPB1*04:01	ETPFFLLTGYALDARGN	0.5631918	0.77529955
HLA-DPA1*01:03-DPB1*04:01	ETPTLTHETFKALKPGL	0.52537245	0.979222
HLA-DPA1*01:03-DPB1*04:01	ETRKWTGTQFGQWDTAG	0.45600018	0.7252657
HLA-DPA1*01:03-DPB1*04:01	ETTQLTADSHPSYHTDG	0.018783195	0.44448647
HLA-DPA1*01:03-DPB1*04:01	EVEDNIMVTFRNQASRP	0.13863474	0.008106614
HLA-DPA1*01:03-DPB1*04:01	EVEEEPGIHSLKHNKRV	0.06165226	0.003235655
HLA-DPA1*01:03-DPB1*04:01	EVIVMDMDPFLHCVIPN	0.45685813	0.45846787
HLA-DPA1*01:03-DPB1*04:01	EVPRPYIAARFSVLPPT	0.7698468	0.95953596
HLA-DPA1*01:03-DPB1*04:01	EVQKYVLPKFELLIDPP	0.6028145	0.9024292
HLA-DPA1*01:03-DPB1*04:01	EWTTGYAKANAQTDRVA	0.029764686	0.039875936
HLA-DPA1*01:03-DPB1*04:01	FADDDNTYSRELFEEMR	0.43655744	0.95851916
HLA-DPA1*01:03-DPB1*04:01	FAKVLHGEQYLELYKPL	0.7911952	0.9981719
HLA-DPA1*01:03-DPB1*04:01	FGGGHIKDELFGTVKDD	0.4450055	0.9725971
HLA-DPA1*01:03-DPB1*04:01	FGIWTALLFIYLHHNHV	0.48429936	0.002089623
HLA-DPA1*01:03-DPB1*04:01	FPELRAELFESLQEQPG	0.73725635	0.99201584
HLA-DPA1*01:03-DPB1*04:01	FPNIGVEKFLELNSEQN	0.7074722	0.9898089
HLA-DPA1*01:03-DPB1*04:01	FQNTIIFDNKAHSGKIK	0.12113632	0.56383246
HLA-DPA1*01:03-DPB1*04:01	FQYLIVAIAFSKGKPFR	0.4345551	0.005712896
HLA-DPA1*01:03-DPB1*04:01	FRKFHYLPFLPSTEDVY	0.6389689	0.99905217
HLA-DPA1*01:03-DPB1*04:01	FSDEFKVETSNKVLDYD	0.31260931	0.94096327
HLA-DPA1*01:03-DPB1*04:01	FSGSKSGNTASLTISGL	0.121353336	0.035158526
HLA-DPA1*01:03-DPB1*04:01	FSNALEPDFKATSITVT	0.16915536	0.37179434
HLA-DPA1*01:03-DPB1*04:01	FSNVFVASRLESVVYAS	0.780857	0.9186622
HLA-DPA1*01:03-DPB1*04:01	FVEFTDHLFNIAKPRPP	0.41660726	0.99109
HLA-DPA1*01:03-DPB1*04:01	GADDLEGEAFLPLREVP	0.6890602	0.99380237
HLA-DPA1*01:03-DPB1*04:01	GAPADVQYDLYLNVANR	0.83536214	0.97227323
HLA-DPA1*01:03-DPB1*04:01	GAPAISAASFLQDLIHR	0.59459764	0.2954207
HLA-DPA1*01:03-DPB1*04:01	GAQKLANTCFNEIEKQA	0.7374601	0.9134065
HLA-DPA1*01:03-DPB1*04:01	GASSFDDTNEKFYDSHP	0.10084835	0.028645039
HLA-DPA1*01:03-DPB1*04:01	GAYLTVSDPETIYQGIK	0.17534202	0.05551638
HLA-DPA1*01:03-DPB1*04:01	GDDEDSLSSAYIQRVNT	0.22192706	0.6704689
HLA-DPA1*01:03-DPB1*04:01	GDDVKFEEFVAYLIDPH	0.599827	0.6887288
HLA-DPA1*01:03-DPB1*04:01	GDEIFHVDMAKKETVWR	0.076648064	0.8281008
HLA-DPA1*01:03-DPB1*04:01	GDGVFECEYYPVVPGKY	0.7144285	0.60012853
HLA-DPA1*01:03-DPB1*04:01	GDHLMKSQEFLEDADRK	0.43757388	0.9963428
HLA-DPA1*01:03-DPB1*04:01	GDHPVELLARDFEKNYN	0.20128778	0.99630535
HLA-DPA1*01:03-DPB1*04:01	GDHRKVILRFTDFKLDG	0.5190074	0.4864835
HLA-DPA1*01:03-DPB1*04:01	GDLDQDGFNDIAIAAPY	0.15125634	0.081228286
HLA-DPA1*01:03-DPB1*04:01	GDLEFMNEQKLNRYPAS	0.28720915	0.82316285
HLA-DPA1*01:03-DPB1*04:01	GDNFETVTWLSDSEVVR	0.3978431	0.8746687
HLA-DPA1*01:03-DPB1*04:01	GDRIVNTPFQVLMNSEK	0.7475083	0.9958698
HLA-DPA1*01:03-DPB1*04:01	GDSDLQLDRISVYYNEA	0.24833581	0.3826632
HLA-DPA1*01:03-DPB1*04:01	GEERAQEIFNKYNKDKK	0.13993211	0.08180798
HLA-DPA1*01:03-DPB1*04:01	GEKGQILVDFFNALSDA	0.6917818	0.96712065
HLA-DPA1*01:03-DPB1*04:01	GELRILASTQFEPTAAR	0.7656627	0.99827254
HLA-DPA1*01:03-DPB1*04:01	GENGTLSREDFQRIPEL	0.5137376	0.99418783
HLA-DPA1*01:03-DPB1*04:01	GEPLSYTRFSLARQVDG	0.8369305	0.99452055
HLA-DPA1*01:03-DPB1*04:01	GEPREFQASPLLLPVPT	0.65079033	0.9134065
HLA-DPA1*01:03-DPB1*04:01	GEPRFIAVGYVDDTQFV	0.35086238	0.9971787
HLA-DPA1*01:03-DPB1*04:01	GGEPLSYTRFSLARQVD	0.8159721	0.99806917
HLA-DPA1*01:03-DPB1*04:01	GGEVMEYTTILRLREVE	0.6024674	0.92368996
HLA-DPA1*01:03-DPB1*04:01	GGFLAQKFAEYTHKSPR	0.576995	0.8420246
HLA-DPA1*01:03-DPB1*04:01	GGHIKDELFGTVKDDLS	0.47520834	0.9924127
HLA-DPA1*01:03-DPB1*04:01	GGIVLPLIYFVFTRKNP	0.54513353	0.007951763
HLA-DPA1*01:03-DPB1*04:01	GGKILFATDDFFAPAEN	0.50847095	0.4401938
HLA-DPA1*01:03-DPB1*04:01	GGRAQLAMALFEQEQAN	0.5472711	0.67399627
HLA-DPA1*01:03-DPB1*04:01	GGRIFRSSDFAKNFVQT	0.6821248	0.9994098
HLA-DPA1*01:03-DPB1*04:01	GGSLADSYLDEGFLLDK	0.44339037	0.89193976
HLA-DPA1*01:03-DPB1*04:01	GGSRGGRIFRSSDFAKN	0.55025226	0.83891904
HLA-DPA1*01:03-DPB1*04:01	GGSVYKYASFQVENDQE	0.61679417	0.98989713
HLA-DPA1*01:03-DPB1*04:01	GGVFLATCFNALLPAVR	0.8619142	0.0645777
HLA-DPA1*01:03-DPB1*04:01	GGYIFYTFSTVHPIPDE	0.66309965	0.93270886
HLA-DPA1*01:03-DPB1*04:01	GGYKVRYATWSIIMDSV	0.7520055	0.101001546
HLA-DPA1*01:03-DPB1*04:01	GHNLLVSELYNQLKFPV	0.80294895	0.84538287
HLA-DPA1*01:03-DPB1*04:01	GIHPTIISESFQKALEK	0.5677574	0.9865001
HLA-DPA1*01:03-DPB1*04:01	GKDAVEDLESVGKGAVH	0.01461714	0.2479277
HLA-DPA1*01:03-DPB1*04:01	GKEKIYSAERFLIATGE	0.7673891	0.9933367
HLA-DPA1*01:03-DPB1*04:01	GKEKKVNIDFEPFKPIN	0.5568429	0.976281
HLA-DPA1*01:03-DPB1*04:01	GKFHISPEGFLTINDVG	0.6675433	0.9981016
HLA-DPA1*01:03-DPB1*04:01	GKHKERIGHRYIEVFKS	0.5168707	0.47149977
HLA-DPA1*01:03-DPB1*04:01	GKKLWSSEDFSTLNSDM	0.8107455	0.9629811
HLA-DPA1*01:03-DPB1*04:01	GKNFLSLNYLAEYLQPK	0.7661402	0.5080355
HLA-DPA1*01:03-DPB1*04:01	GKRKEILSALYSPMDIQ	0.6928151	0.119846545
HLA-DPA1*01:03-DPB1*04:01	GKSTLINSLFLTDLYPE	0.91201144	0.022180526
HLA-DPA1*01:03-DPB1*04:01	GLLSLTSTLYLRLRKDD	0.8962157	0.3213322
HLA-DPA1*01:03-DPB1*04:01	GLPNIPVQTISRAAAEK	0.03209094	0.5368246
HLA-DPA1*01:03-DPB1*04:01	GNAIKWNFTKFLIDKNG	0.5308958	0.91423357
HLA-DPA1*01:03-DPB1*04:01	GNDEVEAAAQAAGIHDA	0.038028575	0.26271856
HLA-DPA1*01:03-DPB1*04:01	GNRNNFESEDYCMAVCK	0.46542552	0.6120266
HLA-DPA1*01:03-DPB1*04:01	GNSFFVMTNFLKTEGQE	0.8859698	0.9961729
HLA-DPA1*01:03-DPB1*04:01	GPAGEMVPTFFGSLTQS	0.56141657	0.93585825
HLA-DPA1*01:03-DPB1*04:01	GPALLRGTYFSTQDDVD	0.56889015	0.7394718
HLA-DPA1*01:03-DPB1*04:01	GPAPFSRTAFPSLPDTD	0.70629233	0.9850503
HLA-DPA1*01:03-DPB1*04:01	GPEKSVEGQNFLSEKNK	0.30311814	0.9287985
HLA-DPA1*01:03-DPB1*04:01	GPGAPADVQYDLYLNVA	0.73608917	0.78441095
HLA-DPA1*01:03-DPB1*04:01	GPGFKHGIEADTFENIE	0.40967944	0.98722327
HLA-DPA1*01:03-DPB1*04:01	GPGGTSDAYAVIQVGKE	0.13435079	0.44582692
HLA-DPA1*01:03-DPB1*04:01	GPHDVHVQIETSPPARN	0.026227335	0.52129585
HLA-DPA1*01:03-DPB1*04:01	GPNEAMVVSGFCRSPPV	0.31028518	0.41493496
HLA-DPA1*01:03-DPB1*04:01	GPPRSRTFNVALNARYS	0.24084033	0.96536124
HLA-DPA1*01:03-DPB1*04:01	GPQRFEVTGWLQIQAVR	0.80285174	0.9773842
HLA-DPA1*01:03-DPB1*04:01	GPQYWEWTTGYAKANAQ	0.22684643	0.8855637
HLA-DPA1*01:03-DPB1*04:01	GPREKFTAAEFEILKKY	0.77092516	0.998567
HLA-DPA1*01:03-DPB1*04:01	GPSLLPIMWQLYPDGRY	0.4914363	0.43066016
HLA-DPA1*01:03-DPB1*04:01	GPSSAYTQTQFHNLRNT	0.6327759	0.99767846
HLA-DPA1*01:03-DPB1*04:01	GPVGRIAFDMFMEDKTS	0.5182128	0.9726342
HLA-DPA1*01:03-DPB1*04:01	GPVVYAAYLKMEHSDEN	0.4816535	0.7003907
HLA-DPA1*01:03-DPB1*04:01	GPYLYSMSLLEDKGLAE	0.3718878	0.12284638
HLA-DPA1*01:03-DPB1*04:01	GQEDFSHQLYQRKLQAP	0.4567657	0.21549268
HLA-DPA1*01:03-DPB1*04:01	GQLESDRFLLMSGGKPS	0.55086935	0.995629
HLA-DPA1*01:03-DPB1*04:01	GQMTVTRLVNTLKEGKR	0.14254951	0.029249301
HLA-DPA1*01:03-DPB1*04:01	GQRQLRPEHFQEVGYAA	0.682845	0.9935233
HLA-DPA1*01:03-DPB1*04:01	GRAQLAMALFEQEQANS	0.5892008	0.7126725
HLA-DPA1*01:03-DPB1*04:01	GREEITYDTPFKREKSF	0.22059302	0.08636124
HLA-DPA1*01:03-DPB1*04:01	GREVLASEAILNVPDKS	0.6163319	0.9668931
HLA-DPA1*01:03-DPB1*04:01	GRIKQLRSETFESTPIR	0.7728107	0.9922137
HLA-DPA1*01:03-DPB1*04:01	GRLEKRNSDLLLLVDTH	0.30174	0.0517473
HLA-DPA1*01:03-DPB1*04:01	GRLQMMKHGNLEQISIK	0.3598956	0.26742697
HLA-DPA1*01:03-DPB1*04:01	GSAIISVTFLKDNLRAS	0.50682396	0.4334845
HLA-DPA1*01:03-DPB1*04:01	GSDTLVRYFANEPFADF	0.6579114	0.21177176
HLA-DPA1*01:03-DPB1*04:01	GSEKEPQFKFIYFNHMN	0.6221744	0.8263265
HLA-DPA1*01:03-DPB1*04:01	GSLADSYLDEGFLLDKK	0.45710862	0.92798215
HLA-DPA1*01:03-DPB1*04:01	GSLPTFRSSLFLWVRPN	0.90981126	0.9848865
HLA-DPA1*01:03-DPB1*04:01	GSPKIASHQFSPVAGVH	0.61292654	0.98885745
HLA-DPA1*01:03-DPB1*04:01	GSYDWAGGVFLYTSKEK	0.62286705	0.97680104
HLA-DPA1*01:03-DPB1*04:01	GTAMTYTLFEYAKDNKE	0.71151376	0.9986328
HLA-DPA1*01:03-DPB1*04:01	GTGKTATFAISILQQIE	0.69856346	0.117224
HLA-DPA1*01:03-DPB1*04:01	GTHDHYMLEWFLTDRSG	0.516758	0.925383
HLA-DPA1*01:03-DPB1*04:01	GTKNFMKNLFLLSTRQN	0.6975863	0.9413732
HLA-DPA1*01:03-DPB1*04:01	GTLYFISEDYATAHEDF	0.56686527	0.9656595
HLA-DPA1*01:03-DPB1*04:01	GTQQWEHSPLGELCPPG	0.27057603	0.2748769
HLA-DPA1*01:03-DPB1*04:01	GTTTFAVTSILRVAAED	0.77398586	0.9737008
HLA-DPA1*01:03-DPB1*04:01	GVAGHKEAHILRVLPGH	0.1396257	0.05958705
HLA-DPA1*01:03-DPB1*04:01	GVEKFKNENFEIIIVDT	0.6878064	0.9979752
HLA-DPA1*01:03-DPB1*04:01	GVLDFEQAQLERIADSK	0.43649024	0.9659931
HLA-DPA1*01:03-DPB1*04:01	GVPEFISVGYVDSHPIT	0.393679	0.9968365
HLA-DPA1*01:03-DPB1*04:01	GVPIFGDQLDNIAHMKA	0.22144695	0.07963772
HLA-DPA1*01:03-DPB1*04:01	GVVPLKGQAFLPLVPEP	0.86601156	0.99551696
HLA-DPA1*01:03-DPB1*04:01	HAVSEGTKAVTKYTSSK	0.023279492	0.5404979
HLA-DPA1*01:03-DPB1*04:01	HDVVFLITKYGYIHLYD	0.6630104	0.17659721
HLA-DPA1*01:03-DPB1*04:01	HGDQYKATDFVADRAGT	0.27532306	0.99487686
HLA-DPA1*01:03-DPB1*04:01	HGDTLTATATATARADQ	0.029824456	0.3026701
HLA-DPA1*01:03-DPB1*04:01	HGERAELATEEFLPVTP	0.7844182	0.9985943
HLA-DPA1*01:03-DPB1*04:01	HGRVYDVTRFLNEHPGG	0.51761204	0.99057883
HLA-DPA1*01:03-DPB1*04:01	HLRSCTAADTAAQITQR	0.0709205	0.008648973
HLA-DPA1*01:03-DPB1*04:01	HMTIEPSTFLAVPTLEE	0.74969614	0.9853185
HLA-DPA1*01:03-DPB1*04:01	HNSSLEYNIFEGMECRG	0.73163325	0.050736457
HLA-DPA1*01:03-DPB1*04:01	HPDALVGTGFEDDPQAV	0.221282	0.9790267
HLA-DPA1*01:03-DPB1*04:01	HPDRLWAWEKFVYLDEK	0.7769335	0.9993111
HLA-DPA1*01:03-DPB1*04:01	HPEKGYLFWTEWGQYPR	0.6204002	0.9300221
HLA-DPA1*01:03-DPB1*04:01	HPEYFTGTTFCVAVDSL	0.6916009	0.45265612
HLA-DPA1*01:03-DPB1*04:01	HPHKLETGQFLTFREIN	0.61958367	0.96744376
HLA-DPA1*01:03-DPB1*04:01	HPPEVVLTDFQTLDGSQ	0.5570389	0.9862386
HLA-DPA1*01:03-DPB1*04:01	HPSQRLESVSFNQTGPY	0.54969054	0.968784
HLA-DPA1*01:03-DPB1*04:01	HPVELLARDFEKNYNMY	0.2888239	0.93786776
HLA-DPA1*01:03-DPB1*04:01	HQARVERMEQFQKEKEE	0.19714284	0.027147865
HLA-DPA1*01:03-DPB1*04:01	HQNTFLHDSFQNVAAVC	0.7370893	0.9953284
HLA-DPA1*01:03-DPB1*04:01	HQPDQFMPERFLNPAGT	0.47534359	0.26365635
HLA-DPA1*01:03-DPB1*04:01	HQSSDKFVSELWKDVDR	0.63754964	0.9864327
HLA-DPA1*01:03-DPB1*04:01	HRHKFSYDTFVDYSIDE	0.72507274	0.97806996
HLA-DPA1*01:03-DPB1*04:01	HRKVILRFTDFKLDGTG	0.46709976	0.7248268
HLA-DPA1*01:03-DPB1*04:01	HRPQFSTSKYEVVIPED	0.7169266	0.9994014
HLA-DPA1*01:03-DPB1*04:01	IAASFHSAVFSLLKANN	0.7830447	0.9714303
HLA-DPA1*01:03-DPB1*04:01	IAAVERLWDYGMSSSPH	0.09117198	0.002600446
HLA-DPA1*01:03-DPB1*04:01	IAKIPNFWVTTFVNHPQ	0.63355935	0.47642788
HLA-DPA1*01:03-DPB1*04:01	IAPLFVQENYIHVKPVA	0.7109693	0.9926912
HLA-DPA1*01:03-DPB1*04:01	IAVGYVDDTQFVRFDSD	0.3242583	0.994445
HLA-DPA1*01:03-DPB1*04:01	IDAFRPDLSSASFQRPQ	0.23687406	0.64174384
HLA-DPA1*01:03-DPB1*04:01	IDDFKAEDFQIEGYNPH	0.39486182	0.84598494
HLA-DPA1*01:03-DPB1*04:01	IDDGWMYGTVERTGDTG	0.02814392	0.7059643
HLA-DPA1*01:03-DPB1*04:01	IDRTMIGEPMNFVHLTH	0.35895407	0.45491058
HLA-DPA1*01:03-DPB1*04:01	IEDVLGYTNFASIPQKM	0.75599515	0.9074084
HLA-DPA1*01:03-DPB1*04:01	IEGRVMVTDFENVPEED	0.48366928	0.9958909
HLA-DPA1*01:03-DPB1*04:01	IGASFFNSKYLELFQRQ	0.8240033	0.99608946
HLA-DPA1*01:03-DPB1*04:01	IGDFVIGTFIPLESKKP	0.816985	0.9713238
HLA-DPA1*01:03-DPB1*04:01	IGGTYWKVRYEAFQDET	0.6204479	0.8159111
HLA-DPA1*01:03-DPB1*04:01	IGKVVLELERFLPQPFT	0.69035304	0.4767478
HLA-DPA1*01:03-DPB1*04:01	IGLRWTAYEKINKWTDN	0.4881542	0.5615654
HLA-DPA1*01:03-DPB1*04:01	IGMDYIHELFSKDPTIK	0.43854013	0.945187
HLA-DPA1*01:03-DPB1*04:01	IGVAEREVPLYVNGPPI	0.13032255	0.021254914
HLA-DPA1*01:03-DPB1*04:01	IGVEKFLELNSEQNHDD	0.4602917	0.19622476
HLA-DPA1*01:03-DPB1*04:01	IHQFLSEQFLESEQKQQ	0.7141873	0.9954913
HLA-DPA1*01:03-DPB1*04:01	IIKRARQNHLFEQYREK	0.24425247	0.029506033
HLA-DPA1*01:03-DPB1*04:01	ILPSLRPELFTGLRAPA	0.61867404	0.94767743
HLA-DPA1*01:03-DPB1*04:01	INAIQKSWTATTYMEYE	0.49429834	0.41170898
HLA-DPA1*01:03-DPB1*04:01	INKLVNIYDSMPLRYSN	0.40470475	0.009481568
HLA-DPA1*01:03-DPB1*04:01	INNAFQLVSIGKLSIEK	0.51644963	0.10275732
HLA-DPA1*01:03-DPB1*04:01	IPDQHMVFCPEQLLRVI	0.4370061	0.02310289
HLA-DPA1*01:03-DPB1*04:01	IPGFEFDRWLNTPGWPP	0.4875441	0.84865075
HLA-DPA1*01:03-DPB1*04:01	IPGSSYTVEIFAQVGDG	0.69062316	0.98450387
HLA-DPA1*01:03-DPB1*04:01	IPIEKYQFSLYPIFMEG	0.7034191	0.8176755
HLA-DPA1*01:03-DPB1*04:01	IPQGEYQVLLELYTEKR	0.42892304	0.45688686
HLA-DPA1*01:03-DPB1*04:01	IPQNFIADYFETSSQCS	0.56766397	0.87621164
HLA-DPA1*01:03-DPB1*04:01	IPSVFIGESSANSLKDE	0.21602689	0.96903723
HLA-DPA1*01:03-DPB1*04:01	IQRFLSQPFQVAEVFTG	0.7530009	0.6341494
HLA-DPA1*01:03-DPB1*04:01	IQRLIEQEEYLNVQVKE	0.70179844	0.8699158
HLA-DPA1*01:03-DPB1*04:01	ISAIFWATKYSQDNKEE	0.3808375	0.7150094
HLA-DPA1*01:03-DPB1*04:01	ISKMLFVEPILEVSSLP	0.7476094	0.7330607
HLA-DPA1*01:03-DPB1*04:01	ISMELWQEAFKAVEDIH	0.5047069	0.9027606
HLA-DPA1*01:03-DPB1*04:01	ISPLCHNLFALYDENTK	0.5144354	0.02913404
HLA-DPA1*01:03-DPB1*04:01	ISQNILEGEKLLQVKFS	0.59163874	0.95344317
HLA-DPA1*01:03-DPB1*04:01	ITGDSQETAVAIASRLG	0.13766871	0.06833415
HLA-DPA1*01:03-DPB1*04:01	ITGQIRGTPFISVQPGP	0.7252661	0.9989538
HLA-DPA1*01:03-DPB1*04:01	ITQRFYEAEEYAEEFRT	0.52799255	0.6183866
HLA-DPA1*01:03-DPB1*04:01	IVARLTESLFLDLLGEE	0.83240926	0.25193352
HLA-DPA1*01:03-DPB1*04:01	IVDVKMVSGFIPLKPTV	0.3973092	0.00994329
HLA-DPA1*01:03-DPB1*04:01	IYSGAFQWEELEEDIRK	0.39443538	0.35430056
HLA-DPA1*01:03-DPB1*04:01	KAAEAAASAYYNPGNPH	0.049873397	0.63315547
HLA-DPA1*01:03-DPB1*04:01	KAEKAIVVEHEEFESCR	0.4488135	0.91172487
HLA-DPA1*01:03-DPB1*04:01	KDDVAQTDLLQIDPNFG	0.24193737	0.69485843
HLA-DPA1*01:03-DPB1*04:01	KDGKLDFEEFMKYLKDH	0.5591926	0.9337779
allele	peptide	affinity_pred	mass_pred
HLA-DPA1*01:03-DPB1*04:01	KDKDWVWEHFSSMEKED	0.6100472	0.9953281
HLA-DPA1*01:03-DPB1*04:01	KDKPLVKVTFFQNGKSQ	0.52602845	0.86991185
HLA-DPA1*01:03-DPB1*04:01	KDLLLTSSYLSDSGSTG	0.45121795	0.53811866
HLA-DPA1*01:03-DPB1*04:01	KDRDFTAEDYEKLTPSG	0.46514404	0.9971863
HLA-DPA1*01:03-DPB1*04:01	KEDLRSWTAADMAAQTT	0.13888337	0.70674956
HLA-DPA1*01:03-DPB1*04:01	KEDLVLPEFLQLPAQGP	0.7298878	0.3719904
HLA-DPA1*01:03-DPB1*04:01	KEFGGGHIKDELFGTVK	0.51594865	0.6704844
HLA-DPA1*01:03-DPB1*04:01	KEINLVDDYFELVQHEY	0.66403824	0.9554755
HLA-DPA1*01:03-DPB1*04:01	KEKIYSAERFLIATGER	0.7799108	0.9981823
HLA-DPA1*01:03-DPB1*04:01	KEKKVNIDFEPFKPINT	0.575633	0.9732982
HLA-DPA1*01:03-DPB1*04:01	KEVLDSFLDLARNIFPS	0.422442	0.018403322
HLA-DPA1*01:03-DPB1*04:01	KFHISPEGFLTINDVGP	0.44865364	0.948263
HLA-DPA1*01:03-DPB1*04:01	KGDHLMKSQEFLEDADR	0.40673277	0.99271697
HLA-DPA1*01:03-DPB1*04:01	KGILTVDELLAIRIPLN	0.46034348	0.4182229
HLA-DPA1*01:03-DPB1*04:01	KGKKVSSQRFEVIEFDD	0.7073612	0.89951944
HLA-DPA1*01:03-DPB1*04:01	KGSLIGTYWNHVVPRGT	0.7210613	0.9402394
HLA-DPA1*01:03-DPB1*04:01	KHAWCGGNFLEVTEQIL	0.6951937	0.42683142
HLA-DPA1*01:03-DPB1*04:01	KHFIFFVQEFNLIDRRE	0.76690215	0.74564886
HLA-DPA1*01:03-DPB1*04:01	KINTFYSEKLAEAQRRF	0.51643807	0.988225
HLA-DPA1*01:03-DPB1*04:01	KIPNFWVTTFVNHPQVS	0.7263707	0.9549076
HLA-DPA1*01:03-DPB1*04:01	KKAKIWRDTFLVERGKF	0.63383496	0.8750564
HLA-DPA1*01:03-DPB1*04:01	KKAVIEAEKIAQVAKIR	0.3944993	0.9402698
HLA-DPA1*01:03-DPB1*04:01	KKEEYKMALYNLYPGVF	0.79277074	0.8553766
HLA-DPA1*01:03-DPB1*04:01	KKEGAKMPTNFVAPTVK	0.14608842	0.007027514
HLA-DPA1*01:03-DPB1*04:01	KKGGIFSAEFLKVFLPS	0.89725953	0.9813819
HLA-DPA1*01:03-DPB1*04:01	KKIAILHENFTTVKPED	0.6184081	0.99588454
HLA-DPA1*01:03-DPB1*04:01	KKKYFLHTSTPLDYEAT	0.54864246	0.7243275
HLA-DPA1*01:03-DPB1*04:01	KKLWSSEDFSTLNSDMG	0.69271183	0.6289175
HLA-DPA1*01:03-DPB1*04:01	KKVEKTVWDWELMNDIK	0.47028142	0.54114157
HLA-DPA1*01:03-DPB1*04:01	KKYFAATQFEPLAARSA	0.97023267	0.9763815
HLA-DPA1*01:03-DPB1*04:01	KKYNMRVEDYEPYPDDG	0.22361104	0.76734185
HLA-DPA1*01:03-DPB1*04:01	KLFIGGLSFETTDDSLR	0.42892218	0.067255676
HLA-DPA1*01:03-DPB1*04:01	KLFIGGLSFETTDESLR	0.46600506	0.12469907
HLA-DPA1*01:03-DPB1*04:01	KLSKVWRDQHFVKIQVK	0.5418403	0.99708414
HLA-DPA1*01:03-DPB1*04:01	KMREWFSETFQKVKEKL	0.8272076	0.9988266
HLA-DPA1*01:03-DPB1*04:01	KNEFIPTNFEILPLEKE	0.900652	0.99068356
HLA-DPA1*01:03-DPB1*04:01	KNLGKFISSPMKEKGNI	0.3522879	0.084470466
HLA-DPA1*01:03-DPB1*04:01	KNTEYKGEYWAEHPTIK	0.50769246	0.9002844
HLA-DPA1*01:03-DPB1*04:01	KNYFEGTGYARVPTQPH	0.6916739	0.9955147
HLA-DPA1*01:03-DPB1*04:01	KPFNPLLGETYELVRDD	0.6414808	0.98973244
HLA-DPA1*01:03-DPB1*04:01	KPGTMMPEAFLQEAQIM	0.4113455	0.4373547
HLA-DPA1*01:03-DPB1*04:01	KPGTMSPEAFLQEAQVM	0.35528213	0.6962919
HLA-DPA1*01:03-DPB1*04:01	KPGTMSPESFLEEAQIM	0.35650212	0.62610245
HLA-DPA1*01:03-DPB1*04:01	KPISKGGHSSSLFGNIK	0.3039573	0.24688235
HLA-DPA1*01:03-DPB1*04:01	KPKEKLVYAIFLKWPTS	0.86378276	0.9932364
HLA-DPA1*01:03-DPB1*04:01	KPKTQIVCKHFLEAIEN	0.55535144	0.9232337
HLA-DPA1*01:03-DPB1*04:01	KPPKPQLMANYYNKVST	0.50192875	0.96318007
HLA-DPA1*01:03-DPB1*04:01	KPPNAEEFYSSLISEIH	0.6196975	0.86374235
HLA-DPA1*01:03-DPB1*04:01	KPPPQASFTSNAFRKLS	0.6362356	0.9841139
HLA-DPA1*01:03-DPB1*04:01	KPPRDHVFQVNNFEALK	0.58336914	0.9991908
HLA-DPA1*01:03-DPB1*04:01	KPQPPSLKLIRFSTLDK	0.64964664	0.80370057
HLA-DPA1*01:03-DPB1*04:01	KPSINYYQVADFKDALA	0.59228736	0.9224187
HLA-DPA1*01:03-DPB1*04:01	KPTKALLFVLLSPVGPY	0.645471	0.094492525
HLA-DPA1*01:03-DPB1*04:01	KPVGLLLSERFINVPPQ	0.8720648	0.996311
HLA-DPA1*01:03-DPB1*04:01	KPVNTFVHEPLVDVQNV	0.60823154	0.99668914
HLA-DPA1*01:03-DPB1*04:01	KQTVFYMEDYLTVKTGE	0.76717466	0.9924852
HLA-DPA1*01:03-DPB1*04:01	KRRGFVFITFKEEEPVK	0.6702048	0.99763745
HLA-DPA1*01:03-DPB1*04:01	KSDHSFFKISYLTFLPS	0.897881	0.96471405
HLA-DPA1*01:03-DPB1*04:01	KSKSMVDELFAEIVRQM	0.70699596	0.8985529
HLA-DPA1*01:03-DPB1*04:01	KSKTMVDELFAEIVRQM	0.71091884	0.89289075
HLA-DPA1*01:03-DPB1*04:01	KSTLINSLFLTDLYPER	0.87082726	0.005638748
HLA-DPA1*01:03-DPB1*04:01	KSTLINSLFLTDLYSPE	0.8822076	0.041482862
HLA-DPA1*01:03-DPB1*04:01	KTAFYLAEFFVNEARKN	0.8361651	0.94062805
HLA-DPA1*01:03-DPB1*04:01	KVLHGEQYLELYKPLPR	0.7019729	0.8106822
HLA-DPA1*01:03-DPB1*04:01	KVLLSGATFLVTFGNSE	0.792667	0.00984056
HLA-DPA1*01:03-DPB1*04:01	KVPKYLSQQWAKASGRG	0.4391289	0.9901765
HLA-DPA1*01:03-DPB1*04:01	KVVVYLQKLDTAYDDLG	0.23635814	0.8679101
HLA-DPA1*01:03-DPB1*04:01	KYDEAASYIQSKFEDLN	0.67566055	0.9344719
HLA-DPA1*01:03-DPB1*04:01	LAAVRGEQWTPIEPKPR	0.3775987	0.57596767
HLA-DPA1*01:03-DPB1*04:01	LAEKKELLQEQLEQLQR	0.3715087	0.77914464
HLA-DPA1*01:03-DPB1*04:01	LAEPDFVVTDFAKFSRP	0.58298707	0.8557663
HLA-DPA1*01:03-DPB1*04:01	LAFIANLFNRYPALHKP	0.6776975	0.6804272
HLA-DPA1*01:03-DPB1*04:01	LAGKILVDVSNPTEQEH	0.02919825	0.26858824
HLA-DPA1*01:03-DPB1*04:01	LAGSLLCAYFVTEQKLQ	0.52970403	0.001205809
HLA-DPA1*01:03-DPB1*04:01	LAKAIELSLKEQRQQST	0.113931514	0.11370643
HLA-DPA1*01:03-DPB1*04:01	LAKEIDSVKYLECSALT	0.45660076	0.74958724
HLA-DPA1*01:03-DPB1*04:01	LAKHAWCGGNFLEVTEQ	0.67784196	0.9926081
HLA-DPA1*01:03-DPB1*04:01	LAKINTFYSEKLAEAQR	0.53148115	0.6083798
HLA-DPA1*01:03-DPB1*04:01	LANPENQFRVDYILSVM	0.44574648	0.05637276
HLA-DPA1*01:03-DPB1*04:01	LAQAFAVNPLLRVINLN	0.6164694	0.90854836
HLA-DPA1*01:03-DPB1*04:01	LAQTLSTQLFQMVHTQR	0.7556165	0.99711096
HLA-DPA1*01:03-DPB1*04:01	LDDLQPWHSFGADSVPA	0.12843814	0.6884695
HLA-DPA1*01:03-DPB1*04:01	LDEENEEVSINSQGEYE	0.014366471	0.003628389
HLA-DPA1*01:03-DPB1*04:01	LDLMKSHRFEDVPGVRR	0.5639601	0.95098525
HLA-DPA1*01:03-DPB1*04:01	LDRYFYHQEEYVRFDSD	0.5690905	0.9985224
HLA-DPA1*01:03-DPB1*04:01	LDRYFYNQEEYVRFDSD	0.48908228	0.99847335
HLA-DPA1*01:03-DPB1*04:01	LDSDIVASSFLKSDKNR	0.58049667	0.9911559
HLA-DPA1*01:03-DPB1*04:01	LEEFGRFASFEAQGALA	0.4322727	0.7733277
HLA-DPA1*01:03-DPB1*04:01	LEELSAEHYLPIFAHHR	0.64911014	0.8469552
HLA-DPA1*01:03-DPB1*04:01	LEQRVVELQQTLAQKDQ	0.12915538	0.27228323
HLA-DPA1*01:03-DPB1*04:01	LGEYYLQNAFLVAYTKK	0.8018233	0.9434937
HLA-DPA1*01:03-DPB1*04:01	LGGFLAQKFAEYTHKSP	0.5901879	0.94230765
HLA-DPA1*01:03-DPB1*04:01	LHAFSVEPLLIYPTHYT	0.60014635	0.51540387
HLA-DPA1*01:03-DPB1*04:01	LKEGIAQTVFLGLNRSD	0.8375056	0.6796834
HLA-DPA1*01:03-DPB1*04:01	LKLTVVEDVTVGRRQAV	0.0900613	0.00068326
HLA-DPA1*01:03-DPB1*04:01	LKPNQINGTVFNEIDDE	0.4678808	0.9872879
HLA-DPA1*01:03-DPB1*04:01	LLEELSAEHYLPIFAHH	0.6910951	0.9565176
HLA-DPA1*01:03-DPB1*04:01	LLEKIVLDNSVFSEHRN	0.32209647	0.12452521
HLA-DPA1*01:03-DPB1*04:01	LLGHILLHDFLLVPREL	0.75306576	0.81213933
HLA-DPA1*01:03-DPB1*04:01	LNLAFIANLFNRYPALH	0.6852225	0.8023509
HLA-DPA1*01:03-DPB1*04:01	LNNVFLRHERFERFRTG	0.66092885	0.95898086
HLA-DPA1*01:03-DPB1*04:01	LNVSFNPESFLDCQIHR	0.54471236	0.8383538
HLA-DPA1*01:03-DPB1*04:01	LPAINGIVFLVDCADHS	0.32405236	0.051087342
HLA-DPA1*01:03-DPB1*04:01	LPDPGSLLVHSFQQLGR	0.57450354	0.9594759
HLA-DPA1*01:03-DPB1*04:01	LPDQSFLWNVFQRVDKD	0.77416646	0.99834317
HLA-DPA1*01:03-DPB1*04:01	LPEEYLSSIYEEIEGKK	0.7665221	0.9990479
HLA-DPA1*01:03-DPB1*04:01	LPGEFVSEALLVPEGCR	0.43730593	0.7027769
HLA-DPA1*01:03-DPB1*04:01	LPGSSQPAVLQPSVEPT	0.052454088	0.25584546
HLA-DPA1*01:03-DPB1*04:01	LPHFAQTEFSVVRQHEE	0.69250953	0.9833072
HLA-DPA1*01:03-DPB1*04:01	LPHSGDIIATVFAPLEV	0.8001559	0.5755494
HLA-DPA1*01:03-DPB1*04:01	LPKVLVQGTVFARMAPE	0.84052306	0.994816
HLA-DPA1*01:03-DPB1*04:01	LPPKALHTATFQALQRD	0.6809131	0.99631846
HLA-DPA1*01:03-DPB1*04:01	LPVAFRGDSFTHTPPLD	0.56011075	0.9774691
HLA-DPA1*01:03-DPB1*04:01	LPVKEKEDIFAESFEQL	0.6398786	0.8334292
HLA-DPA1*01:03-DPB1*04:01	LPVTPGEPASISCRSSQ	0.021306373	0.001900323
HLA-DPA1*01:03-DPB1*04:01	LPYEYYSLPFCQPSKIT	0.5874281	0.25732523
HLA-DPA1*01:03-DPB1*04:01	LQYAYDGQDFLIFNKDT	0.54875576	0.9953593
HLA-DPA1*01:03-DPB1*04:01	LRDSYQGSVYEDVPPFT	0.62449557	0.9858564
HLA-DPA1*01:03-DPB1*04:01	LRGHEFLSHPFAVTLYG	0.818956	0.983544
HLA-DPA1*01:03-DPB1*04:01	LRHLVVVDNRNQVVGLV	0.13999598	0.20536697
HLA-DPA1*01:03-DPB1*04:01	LRNLHAFSVEPLLIYPT	0.60584193	0.47017926
HLA-DPA1*01:03-DPB1*04:01	LRQMKKTRGTLLALERK	0.4035696	0.022162525
HLA-DPA1*01:03-DPB1*04:01	LRRLELASNHFLYLPRD	0.8416741	0.9705663
HLA-DPA1*01:03-DPB1*04:01	LRVINEPTAAAMAYGLH	0.1344815	0.03466028
HLA-DPA1*01:03-DPB1*04:01	LSGGFGYSPFLSITDGN	0.7871936	0.9973897
HLA-DPA1*01:03-DPB1*04:01	LSKVWRDQHFVKIQVKD	0.5590284	0.9979135
HLA-DPA1*01:03-DPB1*04:01	LSSWTAADTAAQITQRK	0.13496323	0.7953192
HLA-DPA1*01:03-DPB1*04:01	LVAFIISDFESVSKITK	0.7464062	0.37330562
HLA-DPA1*01:03-DPB1*04:01	LVARVFQKAVDQSIEKK	0.22190262	0.7662779
HLA-DPA1*01:03-DPB1*04:01	LVQFEDDSQFLVLWKDI	0.51189035	0.002073845
HLA-DPA1*01:03-DPB1*04:01	LVRYFANEPFADFHRVE	0.7690915	0.999334
HLA-DPA1*01:03-DPB1*04:01	MAKVLTPELYAELRAKS	0.6128065	0.97834986
HLA-DPA1*01:03-DPB1*04:01	MAQFAKETFLSADERIL	0.7198891	0.74131906
HLA-DPA1*01:03-DPB1*04:01	MDNQIVVSDYAQMDRVL	0.45295155	0.8587599
HLA-DPA1*01:03-DPB1*04:01	MEKIWHHTFYNELRVAP	0.7821274	0.9930512
HLA-DPA1*01:03-DPB1*04:01	MENVFVWEHLQSYEGQS	0.45009562	0.50645083
HLA-DPA1*01:03-DPB1*04:01	MEPEKLVHKFKELQIKH	0.28196117	0.43081665
HLA-DPA1*01:03-DPB1*04:01	MGRFYEWEPFAEVKGNR	0.79703707	0.9994731
HLA-DPA1*01:03-DPB1*04:01	MKKFCAQPWEEIKTSYA	0.6460315	0.010468828
HLA-DPA1*01:03-DPB1*04:01	MKLLLFLVSQMAILALF	0.36033738	0.001898748
HLA-DPA1*01:03-DPB1*04:01	MPDDSYMVDYFKSISQY	0.55279326	0.8762213
HLA-DPA1*01:03-DPB1*04:01	MQDIHFHYGRFQEFQKK	0.5804568	0.95569
HLA-DPA1*01:03-DPB1*04:01	MREWFSETFQKVKEKLK	0.7781251	0.99383
HLA-DPA1*01:03-DPB1*04:01	MRTIIEFLSFLHLKEAG	0.6824896	0.7330781
HLA-DPA1*01:03-DPB1*04:01	NAFGDMTSEEFRQVMNG	0.4851471	0.9478049
HLA-DPA1*01:03-DPB1*04:01	NAGPAGEMVPTFFGSLT	0.5031324	0.2909909
HLA-DPA1*01:03-DPB1*04:01	NAIQKSWTATTYMEYET	0.58381903	0.7501566
HLA-DPA1*01:03-DPB1*04:01	NAQVLSGTEFSAIPHVK	0.7667712	0.99614924
HLA-DPA1*01:03-DPB1*04:01	NDDIIVNWVNETLREAK	0.29752702	0.058101047
HLA-DPA1*01:03-DPB1*04:01	NDLLARVEPPLRSVLEQ	0.20848735	0.004424862
HLA-DPA1*01:03-DPB1*04:01	NDRASLINNAFQLVSIG	0.65107626	0.483224
HLA-DPA1*01:03-DPB1*04:01	NEFYEFALEQFQFIRAH	0.733738	0.81069076
HLA-DPA1*01:03-DPB1*04:01	NEGIVHNSLPFFSVQFH	0.4988599	0.050518103
HLA-DPA1*01:03-DPB1*04:01	NEQKLNRYPASSLVVVR	0.3043195	0.20459919
HLA-DPA1*01:03-DPB1*04:01	NFWTRKGLVSGGLYESH	0.22883053	0.02478365
HLA-DPA1*01:03-DPB1*04:01	NGPVGVFEWEAFARGTK	0.682654	0.99679583
HLA-DPA1*01:03-DPB1*04:01	NIGAFVNQNQIKLFPPS	0.30302843	0.4159383
HLA-DPA1*01:03-DPB1*04:01	NIGVEKFLELNSEQNHD	0.52972674	0.6212477
HLA-DPA1*01:03-DPB1*04:01	NIQKFIWHPFSIDKEDK	0.495527	0.99658644
HLA-DPA1*01:03-DPB1*04:01	NKDGLLGSRYKKAVFRE	0.48422605	0.28010243
HLA-DPA1*01:03-DPB1*04:01	NKDLLLTSSYLSDSGST	0.5191643	0.6833471
HLA-DPA1*01:03-DPB1*04:01	NKDLLPEDFVVYTYNKE	0.4370493	0.5587479
HLA-DPA1*01:03-DPB1*04:01	NLDCNSDSQVFPSLNNK	0.18013377	0.000747637
HLA-DPA1*01:03-DPB1*04:01	NLVTVQPEMFAQLSHLQ	0.7622614	0.5689203
HLA-DPA1*01:03-DPB1*04:01	NNKYAASSYLSLTPEQW	0.8656996	0.99776506
HLA-DPA1*01:03-DPB1*04:01	NNQSSNFGPMKGGNFGG	0.22002769	0.75546145
HLA-DPA1*01:03-DPB1*04:01	NNRLDLLHSTAFEELHK	0.8257637	0.99500215
HLA-DPA1*01:03-DPB1*04:01	NNVRLLSEMLLHYSQED	0.52317727	0.055244476
HLA-DPA1*01:03-DPB1*04:01	NNYTFLSNGFVPIPAAQ	0.81201565	0.99557334
HLA-DPA1*01:03-DPB1*04:01	NPERCQYYSVSFSKEAK	0.5604866	0.13480437
HLA-DPA1*01:03-DPB1*04:01	NPFRFPNIGVEKFLELN	0.71692586	0.69469565
HLA-DPA1*01:03-DPB1*04:01	NPGGYVAYSKAATVTGK	0.13427421	0.9620968
HLA-DPA1*01:03-DPB1*04:01	NPGNQAAYEHFETMKNQ	0.31327263	0.82623184
HLA-DPA1*01:03-DPB1*04:01	NPKEWLQVDFQKTMKVT	0.42815694	0.987837
HLA-DPA1*01:03-DPB1*04:01	NPLHFGEMKVYVIEPHS	0.35589293	0.2888153
HLA-DPA1*01:03-DPB1*04:01	NPPEFTASTFAGEVPEN	0.6423551	0.9839586
HLA-DPA1*01:03-DPB1*04:01	NPPGFAFVEFEDPRDAE	0.36201307	0.97427785
HLA-DPA1*01:03-DPB1*04:01	NPRRLQASPFRLVPNVR	0.78717077	0.9991636
HLA-DPA1*01:03-DPB1*04:01	NPSDGELIRTQPQRLPQ	0.15001485	0.9442581
HLA-DPA1*01:03-DPB1*04:01	NQLYLFKDGKYWRFSEG	0.4189273	0.29146942
HLA-DPA1*01:03-DPB1*04:01	NREKMTQIMFETFNTPA	0.72300017	0.52600825
HLA-DPA1*01:03-DPB1*04:01	NRIKLYSESLARYGKSP	0.37512913	0.22569656
HLA-DPA1*01:03-DPB1*04:01	NRKTLISSTDFLSHPFG	0.70333064	0.95410264
HLA-DPA1*01:03-DPB1*04:01	NSFFVMTNFLKTEGQEQ	0.8432933	0.95324975
HLA-DPA1*01:03-DPB1*04:01	NSGVFRPEMLLPMGLPE	0.5408296	0.9015131
HLA-DPA1*01:03-DPB1*04:01	NTAAYQSVRILSVSPIQ	0.56740266	0.6464818
HLA-DPA1*01:03-DPB1*04:01	NTASLKYENYELTLKSD	0.5688771	0.99866706
HLA-DPA1*01:03-DPB1*04:01	NWDDMEKIWHHTFYNEL	0.59493726	0.8772092
HLA-DPA1*01:03-DPB1*04:01	NWYVDGVEVHNAKTKPR	0.06520528	0.3277866
HLA-DPA1*01:03-DPB1*04:01	PAVDGSIWRLTFYNNVN	0.58145165	0.00600922
HLA-DPA1*01:03-DPB1*04:01	PCGSSFAVFYFISFYML	0.5385612	0.000603025
HLA-DPA1*01:03-DPB1*04:01	PDGTHLQPGTKFIKHWR	0.102965385	0.001923882
HLA-DPA1*01:03-DPB1*04:01	PFMANIPLLLYPQDGPR	0.45552078	0.61196935
HLA-DPA1*01:03-DPB1*04:01	PGSLLVHSFQQLGRIDS	0.6328385	0.7992748
HLA-DPA1*01:03-DPB1*04:01	PKGIPEFWFTIFRNVDM	0.79495406	0.08840497
HLA-DPA1*01:03-DPB1*04:01	PPIAIVSPQFQEISLPT	0.6159174	0.9706829
HLA-DPA1*01:03-DPB1*04:01	PPIENGFYYDMYLEEGG	0.5364949	0.023155045
HLA-DPA1*01:03-DPB1*04:01	PPRDHVFQVNNFEALKT	0.62524545	0.99751025
HLA-DPA1*01:03-DPB1*04:01	PRGPHLVGPSRCLSHTD	0.042191077	0.000568447
HLA-DPA1*01:03-DPB1*04:01	PSDSQDLGQHGLEEDFM	0.043235578	0.30482498
HLA-DPA1*01:03-DPB1*04:01	PSINYYQVADFKDALAR	0.5189639	0.4399643
HLA-DPA1*01:03-DPB1*04:01	PSSGLGVTKQDLGPVPM	0.059182476	0.91107893
HLA-DPA1*01:03-DPB1*04:01	PTKNREKIVEVMFETYQ	0.4819155	0.009789099
HLA-DPA1*01:03-DPB1*04:01	PVIAGGSTPSVAGPLGV	0.07879901	0.003537445
HLA-DPA1*01:03-DPB1*04:01	PVTPPRLVAPRFLEVET	0.65123093	0.86047953
HLA-DPA1*01:03-DPB1*04:01	QADLSSFKSQELNERNE	0.30056462	0.88609266
HLA-DPA1*01:03-DPB1*04:01	QDDHNWRSELYAQTVSE	0.54962933	0.9752021
HLA-DPA1*01:03-DPB1*04:01	QEHTYRVVRFEVIPQSI	0.76563287	0.8991089
HLA-DPA1*01:03-DPB1*04:01	QEVFEKATFIKVPQNQN	0.7280501	0.9858529
HLA-DPA1*01:03-DPB1*04:01	QGPSSWTHWLPVETPEG	0.23856777	0.41743404
HLA-DPA1*01:03-DPB1*04:01	QGRGRAGIEASLDVQYL	0.21879505	0.007804602
HLA-DPA1*01:03-DPB1*04:01	QGSTMLTSQYVRLTPDE	0.69966227	0.9682058
HLA-DPA1*01:03-DPB1*04:01	QLHFEGSLFAVDRPKPP	0.5773049	0.9111208
HLA-DPA1*01:03-DPB1*04:01	QPAIIDGELYNEVKVEE	0.48518234	0.96526086
HLA-DPA1*01:03-DPB1*04:01	QPARLTSIIFAEDITTG	0.52750057	0.6504533
HLA-DPA1*01:03-DPB1*04:01	QPDQFMPERFLNPAGTQ	0.52794164	0.72904897
HLA-DPA1*01:03-DPB1*04:01	QPGFIQGYHVYLKSKAR	0.3636544	0.32762882
HLA-DPA1*01:03-DPB1*04:01	QPHPLEWNSFTEDKNIE	0.29898712	0.9877037
HLA-DPA1*01:03-DPB1*04:01	QPSRSIIFASWSAGDFG	0.4239926	0.22261783
HLA-DPA1*01:03-DPB1*04:01	QRARYLAEKYEWDVAEA	0.3007048	0.90302926
HLA-DPA1*01:03-DPB1*04:01	QRDYFGAHTYELLAKPG	0.75991094	0.996385
HLA-DPA1*01:03-DPB1*04:01	QSNNKYAASSYLSLTPE	0.90225315	0.9989149
HLA-DPA1*01:03-DPB1*04:01	QTMLDQSVDFDVLPAFD	0.33397415	0.000942188
HLA-DPA1*01:03-DPB1*04:01	QTPGNLLHLFFTNVRPP	0.59990156	0.15624866
HLA-DPA1*01:03-DPB1*04:01	QTVFYMEDYLTVKTGEE	0.69652504	0.9741887
HLA-DPA1*01:03-DPB1*04:01	RAEKTEVLSEDLLQIER	0.45873892	0.9594749
HLA-DPA1*01:03-DPB1*04:01	RAPFAAPSPFAELVLPP	0.72493035	0.2190394
HLA-DPA1*01:03-DPB1*04:01	RAQLAMALFEQEQANST	0.5076926	0.09595503
HLA-DPA1*01:03-DPB1*04:01	RAREYIYMHFGEVAKQE	0.68959016	0.9893669
HLA-DPA1*01:03-DPB1*04:01	RARYLAEKYEWDVAEAR	0.29798323	0.8624425
HLA-DPA1*01:03-DPB1*04:01	RAVHLFVDSLVNQDKPS	0.33785284	0.6649367
HLA-DPA1*01:03-DPB1*04:01	RDGFGRLTGEHWLGLKR	0.66963196	0.985798
HLA-DPA1*01:03-DPB1*04:01	RDHVVEGEPYAGYDRHN	0.21524404	0.798515
HLA-DPA1*01:03-DPB1*04:01	RDLFVSTSWKTMRQSPP	0.65601933	0.9775206
HLA-DPA1*01:03-DPB1*04:01	REDTFYVVSFRRDHLLL	0.5518612	0.88092995
HLA-DPA1*01:03-DPB1*04:01	RELHFEGEEVDYDVSPS	0.13076709	0.6331142
HLA-DPA1*01:03-DPB1*04:01	RFPNIGVEKFLELNSEQ	0.7693582	0.9978183
HLA-DPA1*01:03-DPB1*04:01	RGDNFETVTWLSDSEVV	0.45989722	0.5683552
HLA-DPA1*01:03-DPB1*04:01	RGDRIVNTPFQVLMNSE	0.7649945	0.99864256
HLA-DPA1*01:03-DPB1*04:01	RGFAFVYFENVDDAKEA	0.5777625	0.79171693
HLA-DPA1*01:03-DPB1*04:01	RGFVFITFKEEEPVKKV	0.5464516	0.44341344
HLA-DPA1*01:03-DPB1*04:01	RGGRIFRSSDFAKNFVQ	0.65297705	0.99870026
HLA-DPA1*01:03-DPB1*04:01	RGHEFLSHPFAVTLYGG	0.80129164	0.99769276
HLA-DPA1*01:03-DPB1*04:01	RGSLTFEPLTLVPIQTK	0.8004693	0.91753215
HLA-DPA1*01:03-DPB1*04:01	RGTAFQGDKLLYAVYRK	0.5396488	0.9184774
HLA-DPA1*01:03-DPB1*04:01	RIHQFLSEQFLESEQKQ	0.7591792	0.99884784
HLA-DPA1*01:03-DPB1*04:01	RKAPQHTAVGFKQTVHK	0.12400197	0.17089657
HLA-DPA1*01:03-DPB1*04:01	RKELENAEFIPMPDSPS	0.47695005	0.9848243
HLA-DPA1*01:03-DPB1*04:01	RKFHYLPFLPSTEDVYD	0.528129	0.9944701
HLA-DPA1*01:03-DPB1*04:01	RKGIKQEAFKDMYDLHH	0.4510945	0.27917814
HLA-DPA1*01:03-DPB1*04:01	RKQIGKQDYKKTKPILR	0.14602831	0.21899514
HLA-DPA1*01:03-DPB1*04:01	RKTSSFLDQRFQDADEK	0.43376574	0.97856313
HLA-DPA1*01:03-DPB1*04:01	RLDLLHSTAFEELHKLE	0.86665505	0.9965148
HLA-DPA1*01:03-DPB1*04:01	RLEEFGRFASFEAQGAL	0.45315427	0.77511233
HLA-DPA1*01:03-DPB1*04:01	RLPLNTDAYLSLQELQG	0.46549788	0.30219698
HLA-DPA1*01:03-DPB1*04:01	RNLHAFSVEPLLIYPTH	0.5888819	0.7763225
HLA-DPA1*01:03-DPB1*04:01	RNTFVGTPFWMAPEVIQ	0.8582208	0.8165115
HLA-DPA1*01:03-DPB1*04:01	RPADLDLIQSTPFKPLA	0.6809776	0.9859749
HLA-DPA1*01:03-DPB1*04:01	RPETYVATEFVALVPDG	0.8575252	0.9996313
HLA-DPA1*01:03-DPB1*04:01	RPIQALGTEYFVLTPPG	0.78275454	0.9506093
HLA-DPA1*01:03-DPB1*04:01	RPKYTIYFIYFSNVISK	0.681386	0.7667936
HLA-DPA1*01:03-DPB1*04:01	RPPIAIVSPQFQEISLP	0.6101006	0.9850112
HLA-DPA1*01:03-DPB1*04:01	RPRGFAYVQFEDVRDAE	0.6940992	0.99946415
HLA-DPA1*01:03-DPB1*04:01	RPSAFTDTQYLQDTMNH	0.32588717	0.9566518
HLA-DPA1*01:03-DPB1*04:01	RPTIKNEKFLAGLSTDG	0.38303846	0.5906933
HLA-DPA1*01:03-DPB1*04:01	RPVLRASSFQPISGNPV	0.7889117	0.9944482
HLA-DPA1*01:03-DPB1*04:01	RQEELNNQLFLYDTHQN	0.35200146	0.82963645
HLA-DPA1*01:03-DPB1*04:01	RQKLIAQDYKVSYSLAK	0.3487998	0.9079426
HLA-DPA1*01:03-DPB1*04:01	RQLGSKVLLPLTYERIN	0.6443718	0.07550681
HLA-DPA1*01:03-DPB1*04:01	RQSFGGSLFAYSPGGAH	0.6312193	0.89287156
HLA-DPA1*01:03-DPB1*04:01	RRHRFSYDTFVDYDVDE	0.692834	0.9893244
HLA-DPA1*01:03-DPB1*04:01	RRRQNVAYEYLCHLEEA	0.5760803	0.0237545
HLA-DPA1*01:03-DPB1*04:01	RSAGLAFSLYQAMAKDQ	0.7565871	0.98638165
HLA-DPA1*01:03-DPB1*04:01	RSILLSVPLLVVDNKQE	0.7712767	0.57157534
HLA-DPA1*01:03-DPB1*04:01	RSKDWYKTMFKQIHKLN	0.7321256	0.91559666
HLA-DPA1*01:03-DPB1*04:01	RSRGFAFVYFENVDDAK	0.76171976	0.9982668
HLA-DPA1*01:03-DPB1*04:01	RSRPVINIQKTITVTPN	0.0706601	0.7659321
HLA-DPA1*01:03-DPB1*04:01	RTVEKELTYEKFVEWTR	0.6968361	0.9810203
HLA-DPA1*01:03-DPB1*04:01	RVAESTYQHHPKRPSRQ	0.17799024	0.078661226
HLA-DPA1*01:03-DPB1*04:01	RVLKKIDDLIGDLVQRL	0.30846947	0.005352503
HLA-DPA1*01:03-DPB1*04:01	SAGLAFSLYQAMAKDQA	0.6397634	0.89092505
HLA-DPA1*01:03-DPB1*04:01	SAHARKETEFLRLKRTR	0.43474275	0.077594385
HLA-DPA1*01:03-DPB1*04:01	SAKELLQHPFLKLAKPL	0.7695035	0.97505796
HLA-DPA1*01:03-DPB1*04:01	SAVLQGSLFGQLGTMPS	0.7517525	0.050229065
HLA-DPA1*01:03-DPB1*04:01	SCRDLLGENFQKVFNEL	0.7347992	0.84292
HLA-DPA1*01:03-DPB1*04:01	SDADLVVFHNSLKSYTS	0.21216539	0.025704885
HLA-DPA1*01:03-DPB1*04:01	SDDGGYSWTKMLEGPHY	0.1953631	0.50994056
HLA-DPA1*01:03-DPB1*04:01	SDELQFGYEVWREFPDR	0.6265866	0.91766053
HLA-DPA1*01:03-DPB1*04:01	SDFIYQGASLHNQTDRT	0.26285207	0.8928277
HLA-DPA1*01:03-DPB1*04:01	SDGSFFLYSKLTVDKSR	0.5301587	0.885681
HLA-DPA1*01:03-DPB1*04:01	SDKFVSELWKDVDRIIG	0.61822677	0.97837466
HLA-DPA1*01:03-DPB1*04:01	SDTLVRYFANEPFADFH	0.6622602	0.85486907
HLA-DPA1*01:03-DPB1*04:01	SEEGFHYLVFDLVTGGE	0.5462463	0.91272986
HLA-DPA1*01:03-DPB1*04:01	SEGHTFQVAEFIVDTRN	0.50438756	0.9656723
HLA-DPA1*01:03-DPB1*04:01	SGACQVAKSDEKTWNLG	0.027378438	0.006856027
HLA-DPA1*01:03-DPB1*04:01	SGADASATQAARSTDVA	0.021475203	0.09215336
HLA-DPA1*01:03-DPB1*04:01	SGDFQMSPYAEYPKNPR	0.59129655	0.9849245
HLA-DPA1*01:03-DPB1*04:01	SGECITLDKVCNMARDC	0.09375204	0.003324724
HLA-DPA1*01:03-DPB1*04:01	SGGYIFYTFSTVHPIPD	0.66456825	0.8599167
HLA-DPA1*01:03-DPB1*04:01	SGGYYRYDDMLVVPIIE	0.5255113	0.8985691
HLA-DPA1*01:03-DPB1*04:01	SGMVLASEEFEQIESRH	0.7043531	0.9984275
HLA-DPA1*01:03-DPB1*04:01	SHGEYFYSLFSETINTE	0.85674727	0.9871044
HLA-DPA1*01:03-DPB1*04:01	SIAAVEMEHFLPLANLE	0.73608685	0.9175399
HLA-DPA1*01:03-DPB1*04:01	SIELRFQSAVLYAAQQS	0.5279082	0.014506998
HLA-DPA1*01:03-DPB1*04:01	SIINEYLSQSYQKFRRF	0.58527786	0.36221105
HLA-DPA1*01:03-DPB1*04:01	SIKPLQFHIFAEDQLHH	0.6406996	0.9436245
HLA-DPA1*01:03-DPB1*04:01	SKGSAVYAIFLHWPENG	0.62862056	0.06914991
HLA-DPA1*01:03-DPB1*04:01	SKMLFVEPILEVSSLPT	0.7656324	0.8446021
HLA-DPA1*01:03-DPB1*04:01	SKPKEKLVYAIFLKWPT	0.9016993	0.9721714
HLA-DPA1*01:03-DPB1*04:01	SKPSERHVFIVDDFESF	0.46398687	0.8942679
HLA-DPA1*01:03-DPB1*04:01	SKQSNNKYAASSYLSLT	0.7973465	0.80494004
HLA-DPA1*01:03-DPB1*04:01	SKVYSSSEFLAVQPTPT	0.9264191	0.99877995
HLA-DPA1*01:03-DPB1*04:01	SLPLITASILSKKLVEG	0.36571342	0.10825646
HLA-DPA1*01:03-DPB1*04:01	SLQEITSVTFKTVAIHT	0.7456621	0.9725857
HLA-DPA1*01:03-DPB1*04:01	SNAYAREEFASTCPDDE	0.46563548	0.839949
HLA-DPA1*01:03-DPB1*04:01	SNEKKYFAATQFEPLAA	0.970817	0.99654925
HLA-DPA1*01:03-DPB1*04:01	SNNKYAASSYLSLTPEQ	0.88483375	0.99959457
HLA-DPA1*01:03-DPB1*04:01	SNPEYTTVSWLKDGTSL	0.3006792	0.95391923
HLA-DPA1*01:03-DPB1*04:01	SNSFWDTSPLLLGKPPR	0.39557388	0.8017001
HLA-DPA1*01:03-DPB1*04:01	SPAKDSLSFEDFLDLLS	0.76551664	0.95646876
HLA-DPA1*01:03-DPB1*04:01	SPASSFHVLRSLPLSSK	0.54155105	0.9591013
HLA-DPA1*01:03-DPB1*04:01	SPDKVDYEYSELLLYQN	0.5129644	0.6995076
HLA-DPA1*01:03-DPB1*04:01	SPDTFLEMDLKQKSQDS	0.21201651	0.8200947
HLA-DPA1*01:03-DPB1*04:01	SPEEKRKIIGDTFVKIA	0.6516722	0.9869488
HLA-DPA1*01:03-DPB1*04:01	SPEGDSFVASAYASGRK	0.39557317	0.9320558
HLA-DPA1*01:03-DPB1*04:01	SPENEILTVHYLLEQIK	0.50176084	0.41056252
HLA-DPA1*01:03-DPB1*04:01	SPESSLIQDEIAVKLSV	0.22731821	0.004004719
HLA-DPA1*01:03-DPB1*04:01	SPEYVFSVSTFRELPSL	0.88056076	0.99544525
HLA-DPA1*01:03-DPB1*04:01	SPGAQPAGATVQEQLRQ	0.075007394	0.2857073
HLA-DPA1*01:03-DPB1*04:01	SPGGAGSDTLVRYFANE	0.059017435	0.11449196
HLA-DPA1*01:03-DPB1*04:01	SPGIAASFHSAVFSLLK	0.73190206	0.6951417
HLA-DPA1*01:03-DPB1*04:01	SPGLKVPVFYALFTPQL	0.7712047	0.23679332
HLA-DPA1*01:03-DPB1*04:01	SPHSALHVEKFISVHEN	0.60471123	0.9989797
HLA-DPA1*01:03-DPB1*04:01	SPKLFAEEEFLPLDPTQ	0.8694762	0.9989392
HLA-DPA1*01:03-DPB1*04:01	SPLRYLHVLWQQDAEPR	0.44546038	0.99123174
HLA-DPA1*01:03-DPB1*04:01	SPLSTLTVYYSPETIGR	0.3449046	0.112868086
HLA-DPA1*01:03-DPB1*04:01	SPQGTAQGELFLDDGHT	0.2022094	0.7619966
HLA-DPA1*01:03-DPB1*04:01	SPQRYISEPYLALHEDS	0.76346755	0.9995688
HLA-DPA1*01:03-DPB1*04:01	SPRAALSSSELLELGDS	0.46999928	0.97938347
HLA-DPA1*01:03-DPB1*04:01	SPRQSLFFYPSYPDEVR	0.41582897	0.36276206
HLA-DPA1*01:03-DPB1*04:01	SPSLPEKDTVRWVLTVP	0.13937712	0.00411972
HLA-DPA1*01:03-DPB1*04:01	SPTCQMCGEKFLKHSDE	0.44269988	0.16559587
HLA-DPA1*01:03-DPB1*04:01	SPVDYMSITSFPRLPED	0.66488296	0.9702174
HLA-DPA1*01:03-DPB1*04:01	SQDRVDHEEWEMVPRHS	0.3243057	0.6513757
HLA-DPA1*01:03-DPB1*04:01	SRGFAFVTFESPADAKD	0.5182541	0.75689614
HLA-DPA1*01:03-DPB1*04:01	SRGFAFVYFENVDDAKE	0.6785235	0.9916059
HLA-DPA1*01:03-DPB1*04:01	SRLYSVSYLLKDKGEYT	0.51675624	0.40604487
HLA-DPA1*01:03-DPB1*04:01	SSGFMYWTDWGEVPKIE	0.56088847	0.19187813
HLA-DPA1*01:03-DPB1*04:01	SSNPEYTTVSWLKDGTS	0.21762787	0.8684759
HLA-DPA1*01:03-DPB1*04:01	SSQAFIGEEVLEVKTES	0.5361752	0.9710722
HLA-DPA1*01:03-DPB1*04:01	SSSDLADLRFLDMSQNQ	0.43087614	0.63559884
HLA-DPA1*01:03-DPB1*04:01	SSVAVLTQESFAEHRSG	0.5355346	0.972484
HLA-DPA1*01:03-DPB1*04:01	SSVSFKSENFRHTKELN	0.6844432	0.99688447
HLA-DPA1*01:03-DPB1*04:01	STDFLSHPFGIAVFEDK	0.7035808	0.81674445
HLA-DPA1*01:03-DPB1*04:01	STGRFMWIKFSSDEELE	0.47762161	0.63484544
HLA-DPA1*01:03-DPB1*04:01	STTLVQNPLLLLENKPS	0.46230403	0.8657052
HLA-DPA1*01:03-DPB1*04:01	SVATMNSEEFVLVPQYA	0.7027266	0.9967948
HLA-DPA1*01:03-DPB1*04:01	SVFHATAFELDTDGNPF	0.52063286	0.995592
HLA-DPA1*01:03-DPB1*04:01	SVPKAMDYDLLLRLEPQ	0.46534982	0.8605378
HLA-DPA1*01:03-DPB1*04:01	SVRGNLYWTDWNRDNPK	0.36732262	0.9456722
HLA-DPA1*01:03-DPB1*04:01	SYDWAGGVFLYTSKEKS	0.6318249	0.8965479
HLA-DPA1*01:03-DPB1*04:01	TAADMAAQTTKHKWEAA	0.025865115	0.43317166
HLA-DPA1*01:03-DPB1*04:01	TAEFLGEDLLQVEQRLE	0.5832151	0.97285664
HLA-DPA1*01:03-DPB1*04:01	TAELAGTEFVAEKLNIK	0.59723836	0.7659581
HLA-DPA1*01:03-DPB1*04:01	TAKLYAWVALQSLPEEM	0.59642035	0.20172656
HLA-DPA1*01:03-DPB1*04:01	TALPLYFEGFLLIKRSG	0.7577601	0.4997242
HLA-DPA1*01:03-DPB1*04:01	TASLKYENYELTLKSDT	0.4824892	0.9974019
HLA-DPA1*01:03-DPB1*04:01	TDDKGHIIVDEFQNTNV	0.26034012	0.96149814
HLA-DPA1*01:03-DPB1*04:01	TDLVLRKALFSTLKETD	0.6837215	0.26905805
HLA-DPA1*01:03-DPB1*04:01	TDPDDTHAYNVADFESL	0.29961723	0.6572925
HLA-DPA1*01:03-DPB1*04:01	TEAEIAHIALETLEGHQ	0.29693806	0.37588173
HLA-DPA1*01:03-DPB1*04:01	TERTIIVSMWAKISTQA	0.73718524	0.3984333
HLA-DPA1*01:03-DPB1*04:01	TGATLINEQWLLTTAKN	0.45824197	0.98905164
HLA-DPA1*01:03-DPB1*04:01	TGILYAGIMLTKNGPKV	0.31915337	0.004071654
HLA-DPA1*01:03-DPB1*04:01	TGNLQTQRYLEVQYKPQ	0.6257317	0.99289006
HLA-DPA1*01:03-DPB1*04:01	TGQIRGTPFISVQPGPT	0.74216837	0.9992541
HLA-DPA1*01:03-DPB1*04:01	TGQSTARSETTGPLFGL	0.06588275	0.001433196
HLA-DPA1*01:03-DPB1*04:01	TGSAIISVTFLKDNLRA	0.55276656	0.3961789
HLA-DPA1*01:03-DPB1*04:01	TGSFTYEAVELVPAGAP	0.477846	0.7077645
HLA-DPA1*01:03-DPB1*04:01	THPDALVGTGFEDDPQA	0.16131516	0.97948086
HLA-DPA1*01:03-DPB1*04:01	TIAGMTFTTFDLGGHVQ	0.44020253	0.14056581
HLA-DPA1*01:03-DPB1*04:01	TISRLEPEDFAVYYCQQ	0.4863089	0.06049984
HLA-DPA1*01:03-DPB1*04:01	TISSLQPEDFATYYCQQ	0.50895846	0.016098063
HLA-DPA1*01:03-DPB1*04:01	TKKSVQYDDVPEYKDRL	0.15711328	0.67545164
HLA-DPA1*01:03-DPB1*04:01	TKSELLVEQYLPLTEEE	0.8177424	0.99331224
HLA-DPA1*01:03-DPB1*04:01	TKSLFLGQKLNLIHSEI	0.8152696	0.90108526
HLA-DPA1*01:03-DPB1*04:01	TLKPGTMMPEAFLQEAQ	0.33519307	0.1661592
HLA-DPA1*01:03-DPB1*04:01	TLRQVLTSSFASMPLPG	0.8578655	0.2650171
HLA-DPA1*01:03-DPB1*04:01	TLYFISEDYATAHEDFQ	0.4854761	0.68290126
HLA-DPA1*01:03-DPB1*04:01	TNAFAFTQFGVLCAPWN	0.71692234	0.18387014
HLA-DPA1*01:03-DPB1*04:01	TNRLQEALNLFKSIWNN	0.39042297	0.001825424
HLA-DPA1*01:03-DPB1*04:01	TPANEMTPTRFAEIIEK	0.52826124	0.9988249
HLA-DPA1*01:03-DPB1*04:01	TPDEESIDWTKIEPSVN	0.10818108	0.8361456
HLA-DPA1*01:03-DPB1*04:01	TPDKVLIPERYIDLEPD	0.4457833	0.9971471
HLA-DPA1*01:03-DPB1*04:01	TPEGEIFKEPYLDIHKL	0.6612752	0.965598
HLA-DPA1*01:03-DPB1*04:01	TPEKLWDWDMWMRMPEQ	0.47183046	0.86913127
HLA-DPA1*01:03-DPB1*04:01	TPETAEFLGEDLLQVEQ	0.59379494	0.9941597
HLA-DPA1*01:03-DPB1*04:01	TPEWRKQYIQYEAFKDM	0.6465332	0.87924576
HLA-DPA1*01:03-DPB1*04:01	TPGNFMEDEQWLSSISQ	0.35909873	0.6809012
HLA-DPA1*01:03-DPB1*04:01	TPGYIYSSNFHAVKRES	0.7207143	0.9947793
HLA-DPA1*01:03-DPB1*04:01	TPIAVRFSTVAGESGSA	0.22881024	0.4224175
HLA-DPA1*01:03-DPB1*04:01	TPKFDLLASNFPPLPGS	0.62308884	0.23618829
HLA-DPA1*01:03-DPB1*04:01	TPLFKVGKFLSAEEYQQ	0.6384207	0.7813287
HLA-DPA1*01:03-DPB1*04:01	TPRDFLFSVMFEQMERK	0.81589967	0.8768288
HLA-DPA1*01:03-DPB1*04:01	TPRENDTITIYSTINHS	0.19434127	0.14992023
HLA-DPA1*01:03-DPB1*04:01	TPSRIADSFQVIKNSPL	0.453829	0.8032614
HLA-DPA1*01:03-DPB1*04:01	TQADNIFIYESWLIHHG	0.5418325	0.32201952
HLA-DPA1*01:03-DPB1*04:01	TQPEYRVSVWENVPVGT	0.7379147	0.9775518
HLA-DPA1*01:03-DPB1*04:01	TQRFYEAEEYAEEFRTY	0.5401651	0.83797437
HLA-DPA1*01:03-DPB1*04:01	TQTAILYEKQLKPFSKL	0.3627624	0.008881686
HLA-DPA1*01:03-DPB1*04:01	TRHLISTHFAPGDFQGF	0.48163345	0.020454109
HLA-DPA1*01:03-DPB1*04:01	TRQEIFQEQLAAVPEFR	0.5125357	0.7979714
HLA-DPA1*01:03-DPB1*04:01	TSPKLFAEEEFLPLDPT	0.8509962	0.99753106
HLA-DPA1*01:03-DPB1*04:01	TSWYFVSSPFSLDLSKT	0.9035	0.82662755
HLA-DPA1*01:03-DPB1*04:01	TSWYFVSSPFSLDLSKT	0.9035	0.82662755
HLA-DPA1*01:03-DPB1*04:01	TTGNYRIESVLSSSGKR	0.20359223	0.78001106
HLA-DPA1*01:03-DPB1*04:01	TTSLTNFQKVQRQAAER	0.1753725	0.52934504
HLA-DPA1*01:03-DPB1*04:01	TVEKELTYEKFVEWTRL	0.7464031	0.96220225
HLA-DPA1*01:03-DPB1*04:01	TVPEIEGVLWLKDDGKK	0.33522704	0.90733397
HLA-DPA1*01:03-DPB1*04:01	TVTFKFILANRLYPVSA	0.61841995	0.5806339
HLA-DPA1*01:03-DPB1*04:01	TWPRFYDTRYNQETPME	0.33932453	0.7323019
HLA-DPA1*01:03-DPB1*04:01	VAGPLGVTHFLILSKTE	0.7329743	0.9730307
HLA-DPA1*01:03-DPB1*04:01	VAHVLFALLFSEVKYIT	0.7653185	0.001676007
HLA-DPA1*01:03-DPB1*04:01	VAKGSLIGTYWNHVVPR	0.7388017	0.9940232
HLA-DPA1*01:03-DPB1*04:01	VAQGLAGEPLLFVGRGY	0.35232309	0.83257294
HLA-DPA1*01:03-DPB1*04:01	VAVKFVSTKFEHLERVY	0.88617426	0.9972483
HLA-DPA1*01:03-DPB1*04:01	VDDTLFVRFDSDATSPR	0.16649036	0.88234234
HLA-DPA1*01:03-DPB1*04:01	VDDTQFVRFDSDAASQR	0.13780756	0.98191977
HLA-DPA1*01:03-DPB1*04:01	VDGDNSHVEMKLAVDEE	0.028513854	0.009960406
HLA-DPA1*01:03-DPB1*04:01	VDGKVYYTDVFLDVIRR	0.8643369	0.9954556
HLA-DPA1*01:03-DPB1*04:01	VDKVLERDQKLSELDDR	0.12258526	0.7469757
HLA-DPA1*01:03-DPB1*04:01	VDKVLERDQKLSELDDR	0.12258526	0.7469757
HLA-DPA1*01:03-DPB1*04:01	VDVQYLDEPMLTVHQTV	0.3102511	0.92370015
HLA-DPA1*01:03-DPB1*04:01	VEDNIMVTFRNQASRPY	0.17321736	0.055696808
HLA-DPA1*01:03-DPB1*04:01	VEFEELCADLFERVPGP	0.669316	0.80401623
HLA-DPA1*01:03-DPB1*04:01	VEHWGLDEPLLKHWEFD	0.16873853	0.07221313
HLA-DPA1*01:03-DPB1*04:01	VEHWIGHENFELINHDV	0.6534813	0.996037
HLA-DPA1*01:03-DPB1*04:01	VEKTVWDWELMNDIKPI	0.40976277	0.86831367
HLA-DPA1*01:03-DPB1*04:01	VENKIVSLDPSEAGPPR	0.03864784	0.770239
HLA-DPA1*01:03-DPB1*04:01	VFHATAFELDTDGNPFD	0.387682	0.8877228
HLA-DPA1*01:03-DPB1*04:01	VGTLSGDAFLHLLPHSH	0.7965214	0.96685046
HLA-DPA1*01:03-DPB1*04:01	VGYMYWTDWGEIPKIER	0.5465657	0.35553485
HLA-DPA1*01:03-DPB1*04:01	VHDIRWNFEKFLVGPDG	0.4678462	0.9917959
HLA-DPA1*01:03-DPB1*04:01	VHLLFSANRWEQVPLIK	0.7187907	0.97863865
HLA-DPA1*01:03-DPB1*04:01	VHLPFEGGSLLQIPVKA	0.60020435	0.86844254
HLA-DPA1*01:03-DPB1*04:01	VIILNHPGQISAGYAPV	0.18317088	0.59071034
HLA-DPA1*01:03-DPB1*04:01	VKEDEEYKRVDFSKVPK	0.45671228	0.87996113
HLA-DPA1*01:03-DPB1*04:01	VKKEFVKENLVKLLNPR	0.7803246	0.9881786
HLA-DPA1*01:03-DPB1*04:01	VKKYHIDGARFLNLTEN	0.7311743	0.99162835
HLA-DPA1*01:03-DPB1*04:01	VLPALMGKTFLDINKDS	0.72359556	0.99840105
HLA-DPA1*01:03-DPB1*04:01	VLRTLVTSCFLVEKQPP	0.7122362	0.018673133
HLA-DPA1*01:03-DPB1*04:01	VLTLQSVNVLRKYISLL	0.35103363	0.00360293
HLA-DPA1*01:03-DPB1*04:01	VMFKGEIFHRNHRSPVT	0.47468513	0.80729544
HLA-DPA1*01:03-DPB1*04:01	VNAIVYMIDAADREKIE	0.116674885	0.0681342
HLA-DPA1*01:03-DPB1*04:01	VNCVLAFQGYYLPNDDG	0.45962647	0.026615685
HLA-DPA1*01:03-DPB1*04:01	VNGILFVQYFHRVPFHR	0.8095721	0.92035925
HLA-DPA1*01:03-DPB1*04:01	VNNPKEWLQVDFQKTMK	0.34312242	0.8640081
HLA-DPA1*01:03-DPB1*04:01	VNPSEFLPERFLTPDGA	0.50885075	0.79494274
HLA-DPA1*01:03-DPB1*04:01	VNQLAHALHQDKQLHAG	0.060790446	0.020558354
HLA-DPA1*01:03-DPB1*04:01	VPHGAGYELLIQKFLSL	0.7317403	0.17773083
HLA-DPA1*01:03-DPB1*04:01	VPHQYYGVTPWGVYPAS	0.3845129	0.9829071
HLA-DPA1*01:03-DPB1*04:01	VPLQTSNFAHVIFQNVA	0.8602633	0.9468322
HLA-DPA1*01:03-DPB1*04:01	VPQKEIVYNKLLPYAER	0.4329581	0.9962304
HLA-DPA1*01:03-DPB1*04:01	VPRAALAPELALEIPSG	0.28433922	0.88933516
HLA-DPA1*01:03-DPB1*04:01	VPRGQVVKGSVFLRNPS	0.6412479	0.99740887
HLA-DPA1*01:03-DPB1*04:01	VPRYTVQFSKFSLDCPS	0.6046253	0.8297106
HLA-DPA1*01:03-DPB1*04:01	VQKDIKNVPFKIVRASN	0.5071999	0.9945356
HLA-DPA1*01:03-DPB1*04:01	VRPDMKYIGFETVNGDI	0.46287805	0.97227544
HLA-DPA1*01:03-DPB1*04:01	VRYFANEPFADFHRVEG	0.72286624	0.99762976
HLA-DPA1*01:03-DPB1*04:01	VSALSKQQFLTINGFPN	0.6618401	0.9389435
HLA-DPA1*01:03-DPB1*04:01	VSGLKPASMLEKNCSLQ	0.05860235	0.002614425
HLA-DPA1*01:03-DPB1*04:01	VSHLIATEYLNYEDGKF	0.68363374	0.9819376
HLA-DPA1*01:03-DPB1*04:01	VSLVGEEYKSIPCSVAA	0.4614386	0.03967169
HLA-DPA1*01:03-DPB1*04:01	VSPTFELTNLLNHPDHY	0.3718855	0.29302624
HLA-DPA1*01:03-DPB1*04:01	VSVVLSSLFLKLYRKPT	0.8587983	0.17758445
HLA-DPA1*01:03-DPB1*04:01	VSYWKASEGAEYDDQTS	0.14898475	0.23978253
HLA-DPA1*01:03-DPB1*04:01	VTEGLIAEQFLETTAAQ	0.60094196	0.9870229
HLA-DPA1*01:03-DPB1*04:01	VTGNLQTQRYLEVQYKP	0.61645293	0.9922123
HLA-DPA1*01:03-DPB1*04:01	VTGSAIISVTFLKDNLR	0.558877	0.1016479
HLA-DPA1*01:03-DPB1*04:01	VTQEIVTERSVSSRQAQ	0.0896592	0.7485167
HLA-DPA1*01:03-DPB1*04:01	VTTDFEDDEFVVYKTNQ	0.34243026	0.9261956
HLA-DPA1*01:03-DPB1*04:01	VVNAFRSSLYEGLEKPE	0.8185518	0.9981667
HLA-DPA1*01:03-DPB1*04:01	VVVPIYCTSFLAVEEDK	0.7878453	0.6803517
HLA-DPA1*01:03-DPB1*04:01	VYDTVVITLKNMASHPV	0.15837067	0.013956403
HLA-DPA1*01:03-DPB1*04:01	VYVSYDYGKSFKKISDK	0.36145094	0.7651681
HLA-DPA1*01:03-DPB1*04:01	WAAVVVPSGQEQRYTCH	0.034854922	0.08302758
HLA-DPA1*01:03-DPB1*04:01	WDALGSLTHSRREALEK	0.10247032	0.003761693
HLA-DPA1*01:03-DPB1*04:01	WNTDSVEEFLSEKLERI	0.5903431	0.043307237
HLA-DPA1*01:03-DPB1*04:01	YALRSFDYEQFHELQMQ	0.6929875	0.96697724
HLA-DPA1*01:03-DPB1*04:01	YDEAASYIQSKFEDLNK	0.7010023	0.97918606
HLA-DPA1*01:03-DPB1*04:01	YEKEKFEEMIQQIKETG	0.24505903	0.035404883
HLA-DPA1*01:03-DPB1*04:01	YEKFLNEFFLNVKDILR	0.8574821	0.92700684
HLA-DPA1*01:03-DPB1*04:01	YEKSLYYASFLEVLVRD	0.9495579	0.9451202
HLA-DPA1*01:03-DPB1*04:01	YENIIALQENELKKKAD	0.17370039	0.57660294
HLA-DPA1*01:03-DPB1*04:01	YHNLCTSLFPTIHGNDE	0.63920206	0.10571563
HLA-DPA1*01:03-DPB1*04:01	YIAIVSTTVETKEPEKE	0.06620108	0.11627432
HLA-DPA1*01:03-DPB1*04:01	YIRHYEGLSYNVDSLHQ	0.25255388	0.81195784
HLA-DPA1*01:03-DPB1*04:01	YKGEFQLPDFLKEKPQT	0.4555697	0.437915
HLA-DPA1*01:03-DPB1*04:01	YLENIYPDSQIPRHYFS	0.080888964	0.035606902
HLA-DPA1*01:03-DPB1*04:01	YPEAIFEISYFKKHPEP	0.67887104	0.9942608
HLA-DPA1*01:03-DPB1*04:01	YQGNMFGTKFETVHQIH	0.73197174	0.9991449
HLA-DPA1*01:03-DPB1*04:01	YSEFFTGSKLVDYARSV	0.57260394	0.9452404
HLA-DPA1*01:03-DPB1*04:01	YSGAFQWEELEEDIRKK	0.32301557	0.87848026
HLA-DPA1*01:03-DPB1*04:01	YSRQLASTEWLTIQGGL	0.74208814	0.9717932
HLA-DPA1*01:03-DPB1*04:01	YVGAREAILALDIQDPG	0.18269666	0.16606542
