# Supplementary material for: MHCII-peptide presentation: an assessment of the state-of-the-art prediction methods
Source: Front Immunol. 2024 Mar 12;15:1293706. doi: 10.3389/fimmu.2024.1293706 (PMC11027168; doi:10.3389/fimmu.2024.1293706)
Supplement: Supplementary file 2 [file DataSheet_2.zip › output/BERT/pos/17_HLA-DPA1_01_03_DPB1_04_02.csv]

allele	peptide	affinity_pred	mass_pred
HLA-DPA1*01:03-DPB1*04:02	AAELYRESPFSTSASPL	0.52081853	0.8311489
HLA-DPA1*01:03-DPB1*04:02	AAGSFVLVAFSHSVGTS	0.5462681	0.15400207
HLA-DPA1*01:03-DPB1*04:02	AAHIISELILTAQERDG	0.35484326	0.33793408
HLA-DPA1*01:03-DPB1*04:02	AAPSLVDALLEQVARFR	0.38264778	0.45838422
HLA-DPA1*01:03-DPB1*04:02	AARFALQKLEEAKKDYE	0.3224121	0.98264617
HLA-DPA1*01:03-DPB1*04:02	AASFHSAVFSLLKANNP	0.65508556	0.99070436
HLA-DPA1*01:03-DPB1*04:02	AAYAIPMLQLLLHRKAT	0.5441148	0.00676513
HLA-DPA1*01:03-DPB1*04:02	ADAEYYAAHKYATSNKH	0.29967204	0.9776087
HLA-DPA1*01:03-DPB1*04:02	ADDIVGPVTHEIFENNV	0.38544992	0.2997051
HLA-DPA1*01:03-DPB1*04:02	ADDLEGEAFLPLREVPG	0.5733496	0.9974006
HLA-DPA1*01:03-DPB1*04:02	ADEGRLFLAEFQSIPRV	0.701109	0.9696738
HLA-DPA1*01:03-DPB1*04:02	AEASFITNDLLGSALTK	0.49025366	0.38243434
HLA-DPA1*01:03-DPB1*04:02	AEDSKSIATEIILEIKK	0.47092435	0.42489943
HLA-DPA1*01:03-DPB1*04:02	AEIFYNATGFLRNLSSA	0.5452664	0.7691279
HLA-DPA1*01:03-DPB1*04:02	AEMLDHAVLLQVIKEQQ	0.41626024	0.3416354
HLA-DPA1*01:03-DPB1*04:02	AENDFLHSLLGKVIASK	0.577953	0.7995696
HLA-DPA1*01:03-DPB1*04:02	AEPDFVVTDFAKFSRPA	0.62498724	0.9974424
HLA-DPA1*01:03-DPB1*04:02	AFGDMTSEEFRQVMNGF	0.4702484	0.93991566
HLA-DPA1*01:03-DPB1*04:02	AFHQIAMEPFEINVPKP	0.57673764	0.99877006
HLA-DPA1*01:03-DPB1*04:02	AGKYTVSVFAKSTGDPQ	0.54015654	0.99848366
HLA-DPA1*01:03-DPB1*04:02	AGSQLHAVPVLRVSHAE	0.29596144	0.8933126
HLA-DPA1*01:03-DPB1*04:02	AGVMALANLLQIQRHDD	0.32588002	0.40659744
HLA-DPA1*01:03-DPB1*04:02	AHKEIKLTLLNKAADKG	0.3942636	0.9909393
HLA-DPA1*01:03-DPB1*04:02	AKEQIQSLLHEMVHAEH	0.2941745	0.4900157
HLA-DPA1*01:03-DPB1*04:02	AKHAWCGGNFLEVTEQI	0.6423009	0.9626129
HLA-DPA1*01:03-DPB1*04:02	AKIKLKSSELQAIKTEL	0.48446485	0.84411144
HLA-DPA1*01:03-DPB1*04:02	AKRLYGSEAFATDFQDS	0.61122125	0.9619525
HLA-DPA1*01:03-DPB1*04:02	ALDKYSGEHWAESVGYL	0.3620432	0.90357715
HLA-DPA1*01:03-DPB1*04:02	ALLFYGTDFRASAAPLP	0.56962615	0.98946047
HLA-DPA1*01:03-DPB1*04:02	ALPEFDGKRFQNVAKEG	0.45122862	0.99961436
HLA-DPA1*01:03-DPB1*04:02	ANINVENAFFTLARDIK	0.5023553	0.6970225
HLA-DPA1*01:03-DPB1*04:02	ANKELTFLLFSCPHRLR	0.5760754	0.15584081
HLA-DPA1*01:03-DPB1*04:02	ANSRFATTFYQHLADSK	0.75853795	0.9993819
HLA-DPA1*01:03-DPB1*04:02	APADVQYDLYLNVANRR	0.86134225	0.99870414
HLA-DPA1*01:03-DPB1*04:02	APFPELCSYTWEAVDTK	0.3585741	0.1930769
HLA-DPA1*01:03-DPB1*04:02	APGVFGQTTFGQASVFG	0.49427694	0.7863188
HLA-DPA1*01:03-DPB1*04:02	APLFLSHPHFLNADPVL	0.5014767	0.7699321
HLA-DPA1*01:03-DPB1*04:02	APLPRLAHQSWALLHEE	0.43084955	0.8231689
HLA-DPA1*01:03-DPB1*04:02	APPVRHLIATQLLSNLE	0.4913661	0.9795656
HLA-DPA1*01:03-DPB1*04:02	APRGHLESSLLSHLVDP	0.38553292	0.85705185
HLA-DPA1*01:03-DPB1*04:02	APTRELAVQIYEEARKF	0.43013343	0.99127275
HLA-DPA1*01:03-DPB1*04:02	APVPAFEGRSFLAFPTL	0.54230505	0.9989217
HLA-DPA1*01:03-DPB1*04:02	AQRPFERSDFSDSIKIQ	0.47513518	0.8489437
HLA-DPA1*01:03-DPB1*04:02	AREYIYMHFGEVAKQEE	0.5889641	0.9794758
HLA-DPA1*01:03-DPB1*04:02	ARNLAYDTLPVLIHGNG	0.3486352	0.3142259
HLA-DPA1*01:03-DPB1*04:02	ARPKFEQVNLLDSNAVH	0.35979417	0.9663795
HLA-DPA1*01:03-DPB1*04:02	ASADELTFHEFEEATNL	0.46920374	0.75697017
HLA-DPA1*01:03-DPB1*04:02	ASASGAMAKHEQILVLD	0.18850794	0.20803824
HLA-DPA1*01:03-DPB1*04:02	ASFEAQGALANIAVDKA	0.22470161	0.8830255
HLA-DPA1*01:03-DPB1*04:02	ASFPVQILPNLYLGSAR	0.49003467	0.029855227
HLA-DPA1*01:03-DPB1*04:02	ASGLLSLTSTLYLRLRK	0.8593797	0.020092959
HLA-DPA1*01:03-DPB1*04:02	ASLDFATEPYNAARPYS	0.39772657	0.978786
HLA-DPA1*01:03-DPB1*04:02	ASPWTSPTWLKTNGAVN	0.21578257	0.5160424
HLA-DPA1*01:03-DPB1*04:02	ASQFTAEGYLYVQEKRP	0.6435005	0.9935694
HLA-DPA1*01:03-DPB1*04:02	ASTSFTNIAYDLCAKNK	0.502719	0.8806008
HLA-DPA1*01:03-DPB1*04:02	ATGALEGQMFRKTGRLI	0.40022287	0.997855
HLA-DPA1*01:03-DPB1*04:02	ATLGNFAKATFDAISKT	0.57301116	0.30386657
HLA-DPA1*01:03-DPB1*04:02	ATLKIRNSNFYTVAVTS	0.54732025	0.582749
HLA-DPA1*01:03-DPB1*04:02	ATRNFQAEKLLEEEEKR	0.3003635	0.9699686
HLA-DPA1*01:03-DPB1*04:02	AVAHHTTAAFIRVVGSE	0.3375692	0.70190823
HLA-DPA1*01:03-DPB1*04:02	AVANQTSATFLRVVGSE	0.5158665	0.8762304
HLA-DPA1*01:03-DPB1*04:02	AVGYVDDTQFVRFDSDA	0.4481206	0.9869523
HLA-DPA1*01:03-DPB1*04:02	CPAHFEGTNVEGVSSHQ	0.14883527	0.04596709
HLA-DPA1*01:03-DPB1*04:02	CPQALEGQQLLYVTRVT	0.40832606	0.74575937
HLA-DPA1*01:03-DPB1*04:02	DADDNVSFRWEALGNTL	0.36590138	0.048657835
HLA-DPA1*01:03-DPB1*04:02	DAEASFITNDLLGSALT	0.40674144	0.009819264
HLA-DPA1*01:03-DPB1*04:02	DAEYYAAHKYATSNKHK	0.30089325	0.9855291
HLA-DPA1*01:03-DPB1*04:02	DCVLLQEDFLAHRGRPH	0.52533925	0.3169126
HLA-DPA1*01:03-DPB1*04:02	DDHNWRSELYAQTVSER	0.50852466	0.9988164
HLA-DPA1*01:03-DPB1*04:02	DDIDFDIEEFAKDVGAQ	0.40442887	0.74879944
HLA-DPA1*01:03-DPB1*04:02	DDKGHIIVDEFQNTNVK	0.35578662	0.9991003
HLA-DPA1*01:03-DPB1*04:02	DDQKIISYLWEKTQGPD	0.35021994	0.996562
HLA-DPA1*01:03-DPB1*04:02	DDRYYTAINFVATPDEQ	0.5036932	0.981215
HLA-DPA1*01:03-DPB1*04:02	DEAASYIQSKFEDLNKR	0.63071537	0.99686545
HLA-DPA1*01:03-DPB1*04:02	DEKTFSDSSLLENLQNN	0.4576716	0.82737005
HLA-DPA1*01:03-DPB1*04:02	DENTYKICTWLEIKVHH	0.5137939	0.54299855
HLA-DPA1*01:03-DPB1*04:02	DESNEKKYFAATQFEPL	0.8450547	0.96565896
HLA-DPA1*01:03-DPB1*04:02	DETVRKFLLSQLQKTRP	0.5851847	0.6198896
HLA-DPA1*01:03-DPB1*04:02	DFIRKTLNAGAYSKVVQ	0.2783395	0.14949314
HLA-DPA1*01:03-DPB1*04:02	DFLLYKSGVYQHVTGEM	0.47613093	0.9854531
HLA-DPA1*01:03-DPB1*04:02	DGDSAISFTEFVKVLEK	0.7333834	0.9972652
HLA-DPA1*01:03-DPB1*04:02	DGQKLVHSLFESIMSTQ	0.7942222	0.9777009
HLA-DPA1*01:03-DPB1*04:02	DGRRQLITSFLDSSQSR	0.45372823	0.87877893
HLA-DPA1*01:03-DPB1*04:02	DGSKPWWWSYFTSLSTH	0.66567856	0.90193033
HLA-DPA1*01:03-DPB1*04:02	DGSTLQYENWRPNQPDS	0.24080004	0.9882019
HLA-DPA1*01:03-DPB1*04:02	DKARFSGTWYAMAKKDP	0.6164784	0.9974098
HLA-DPA1*01:03-DPB1*04:02	DKAYVVLGQFLVLKKDE	0.8022792	0.9833447
HLA-DPA1*01:03-DPB1*04:02	DKGILTVDELLAIRIPL	0.5537468	0.795514
HLA-DPA1*01:03-DPB1*04:02	DKPLVKVTFFQNGKSKK	0.6254486	0.9397127
HLA-DPA1*01:03-DPB1*04:02	DKQTLQSEQPLQVARCT	0.32879514	0.9496387
HLA-DPA1*01:03-DPB1*04:02	DKVNFHFILFNNVDGHL	0.6350791	0.997815
HLA-DPA1*01:03-DPB1*04:02	DNILMTVTCFEKSEQVQ	0.49513122	0.04241445
HLA-DPA1*01:03-DPB1*04:02	DNKSVKGVNFEAVLRVE	0.63184524	0.99108714
HLA-DPA1*01:03-DPB1*04:02	DNTAFMDEFFSEIEETR	0.6954611	0.8893183
HLA-DPA1*01:03-DPB1*04:02	DPDHKYRFTLFGIANKK	0.68510056	0.9995378
HLA-DPA1*01:03-DPB1*04:02	DPDNNGFINEDFIVWMR	0.44051358	0.4062705
HLA-DPA1*01:03-DPB1*04:02	DPGSINLQDETFLESNK	0.454854	0.9724903
HLA-DPA1*01:03-DPB1*04:02	DPGSLLVHSFQQLGRID	0.5058945	0.9926893
HLA-DPA1*01:03-DPB1*04:02	DPKSLETSAFVKSYKNL	0.5526501	0.99865377
HLA-DPA1*01:03-DPB1*04:02	DPLGKPLLWSPFLQRPL	0.6704871	0.24374048
HLA-DPA1*01:03-DPB1*04:02	DQPTIRKENFNNVPDLE	0.42991763	0.9972893
HLA-DPA1*01:03-DPB1*04:02	DRASLINNAFQLVSIGK	0.62738603	0.99046344
HLA-DPA1*01:03-DPB1*04:02	DRDHFMDEFFEQVEEIR	0.74638057	0.9975662
HLA-DPA1*01:03-DPB1*04:02	DREAIVAALLTRTFTDH	0.3850179	0.84265614
HLA-DPA1*01:03-DPB1*04:02	DREQRAEHVLTVVASDH	0.10552656	0.25598532
HLA-DPA1*01:03-DPB1*04:02	DRLVTLEEFLASTQRKE	0.6396967	0.84625995
HLA-DPA1*01:03-DPB1*04:02	DRLVTLEEFLKATEKKE	0.64143467	0.94601345
HLA-DPA1*01:03-DPB1*04:02	DRTELGFTNYIRALREG	0.56780356	0.98260325
HLA-DPA1*01:03-DPB1*04:02	DRYSLVSEQLEPAATST	0.27607238	0.97431767
HLA-DPA1*01:03-DPB1*04:02	DSKSIATEIILEIKKAF	0.5557913	0.3960826
HLA-DPA1*01:03-DPB1*04:02	DSSIRYLQEIYNSNNQK	0.2752836	0.3723317
HLA-DPA1*01:03-DPB1*04:02	DSTDFFIEPLERGQQEK	0.4054946	0.9124392
HLA-DPA1*01:03-DPB1*04:02	DTNLIESSNMLGLNREV	0.4422008	0.042774532
HLA-DPA1*01:03-DPB1*04:02	DVGRIVIGLFGKVVPKT	0.5363081	0.7116518
HLA-DPA1*01:03-DPB1*04:02	DVTKVFGSKFTQISPVW	0.6361906	0.96179545
HLA-DPA1*01:03-DPB1*04:02	DYERYNSQLLSFVRDLN	0.4930605	0.58335626
HLA-DPA1*01:03-DPB1*04:02	EAASYIQSKFEDLNKRK	0.6839754	0.99877155
HLA-DPA1*01:03-DPB1*04:02	EAKKGLAAIKFEGAIYR	0.54442245	0.873728
HLA-DPA1*01:03-DPB1*04:02	EAQIFRPLKFNTTSVIK	0.53879875	0.8837102
HLA-DPA1*01:03-DPB1*04:02	EATQLRGGSFENNWNIY	0.40222546	0.81329095
HLA-DPA1*01:03-DPB1*04:02	ECKRLQGEMMKLSEENR	0.2514409	0.43916708
HLA-DPA1*01:03-DPB1*04:02	EDAYESIFFAINQYHQL	0.56959116	0.23576172
HLA-DPA1*01:03-DPB1*04:02	EDEDVLFTVFAQGQKNR	0.6020001	0.6324581
HLA-DPA1*01:03-DPB1*04:02	EDGIVPLRYVKFQNVNS	0.64682305	0.99311715
HLA-DPA1*01:03-DPB1*04:02	EDNPFSWKNFVDTVRDT	0.39351448	0.99800587
HLA-DPA1*01:03-DPB1*04:02	EDNSLLNQGFLQAKPEK	0.40336853	0.9868315
HLA-DPA1*01:03-DPB1*04:02	EDSKSIATEIILEIKKA	0.4886366	0.58030295
HLA-DPA1*01:03-DPB1*04:02	EERNLLSVAYKNVVGGR	0.46678966	0.9983915
HLA-DPA1*01:03-DPB1*04:02	EFEELCADLFERVPGPV	0.68638146	0.9958189
HLA-DPA1*01:03-DPB1*04:02	EFYEFALEQFQFIRAHA	0.7376683	0.98398244
HLA-DPA1*01:03-DPB1*04:02	EGELRILASTQFEPTAA	0.57613164	0.98827696
HLA-DPA1*01:03-DPB1*04:02	EGHTFQVAEFIVDTRNA	0.46566305	0.9879805
HLA-DPA1*01:03-DPB1*04:02	EGQLESDRFLLMSGGKP	0.5503862	0.99804246
HLA-DPA1*01:03-DPB1*04:02	EGRQSGEAFVELGSEDD	0.2580338	0.08047363
HLA-DPA1*01:03-DPB1*04:02	EGSDYINASFIDGYRQQ	0.38074315	0.7088254
HLA-DPA1*01:03-DPB1*04:02	EHPFTVEEFVLPKFEVQ	0.63935226	0.4713328
HLA-DPA1*01:03-DPB1*04:02	EIHDFVLEQFNTSQGEL	0.5456961	0.98416996
HLA-DPA1*01:03-DPB1*04:02	EKARLIYEDYVSILSPK	0.78459716	0.9980523
HLA-DPA1*01:03-DPB1*04:02	EKIALLKDLLLRAVSTH	0.49464002	0.5779181
HLA-DPA1*01:03-DPB1*04:02	EKIWHHTFYNELRVAPE	0.65671366	0.98231447
HLA-DPA1*01:03-DPB1*04:02	EKIYSAERFLIATGERP	0.68334645	0.99642456
HLA-DPA1*01:03-DPB1*04:02	EKKELLQEQLEQLQREY	0.40813407	0.89741814
HLA-DPA1*01:03-DPB1*04:02	EKKYFAATQFEPLAARS	0.9539951	0.9991314
HLA-DPA1*01:03-DPB1*04:02	EKLHLITRNLQEVLGEE	0.3296158	0.70496416
HLA-DPA1*01:03-DPB1*04:02	EKVILEDVAMLHIKPDQ	0.41874784	0.7614628
HLA-DPA1*01:03-DPB1*04:02	ELALKTLGTDGLFLFSS	0.4188732	0.004828905
HLA-DPA1*01:03-DPB1*04:02	ELDAFLTEQYLQTTNIK	0.70575565	0.99741113
HLA-DPA1*01:03-DPB1*04:02	ENIIALQENELKKKADE	0.17899169	0.29819998
HLA-DPA1*01:03-DPB1*04:02	ENRHLQFERFVVAAGEN	0.59576267	0.9980713
HLA-DPA1*01:03-DPB1*04:02	EPETAYQVDIFAENNIG	0.43349943	0.83617103
HLA-DPA1*01:03-DPB1*04:02	EPIKAAILPTSIFLTNK	0.536629	0.7987429
HLA-DPA1*01:03-DPB1*04:02	EPPPRPDLDPELYLSVH	0.3196395	0.99005604
HLA-DPA1*01:03-DPB1*04:02	EPSKYINASFIMSYWKP	0.6139639	0.72075856
HLA-DPA1*01:03-DPB1*04:02	EQKDYWETELLQLKEQN	0.5838687	0.9955431
HLA-DPA1*01:03-DPB1*04:02	EQQRLKSQDLELSWNLN	0.283288	0.9978181
HLA-DPA1*01:03-DPB1*04:02	EQTELQQEQLQTVVGTY	0.27369156	0.9619705
HLA-DPA1*01:03-DPB1*04:02	ERGLMSQPLMETCHSVG	0.31211683	0.3716871
HLA-DPA1*01:03-DPB1*04:02	ERQLLQANPILEAFGNA	0.4464703	0.7160436
HLA-DPA1*01:03-DPB1*04:02	ESAYAKSEEFAVCRDGK	0.41372618	0.76814055
HLA-DPA1*01:03-DPB1*04:02	ESWMHHWLLFEMSRHSL	0.49766386	0.7538799
HLA-DPA1*01:03-DPB1*04:02	ETPFFLLTGYALDARGN	0.5483667	0.7515615
HLA-DPA1*01:03-DPB1*04:02	ETPTLTHETFKALKPGL	0.47941044	0.98963726
HLA-DPA1*01:03-DPB1*04:02	ETSSLSHTLFAESGNKV	0.58912367	0.90383065
HLA-DPA1*01:03-DPB1*04:02	EVAQTLAKETFASTASQ	0.479411	0.6112901
HLA-DPA1*01:03-DPB1*04:02	FADDDNTYSRELFEEMR	0.42476016	0.9101208
HLA-DPA1*01:03-DPB1*04:02	FAQLKNLKWLDLKDNPL	0.42876285	0.30509475
HLA-DPA1*01:03-DPB1*04:02	FELIVQKLLETTDRPDG	0.26501352	0.12669238
HLA-DPA1*01:03-DPB1*04:02	FGGFASSSFGEQKPTGT	0.3637758	0.8322364
HLA-DPA1*01:03-DPB1*04:02	FHQIAMEPFEINVPKPK	0.56032884	0.9967755
HLA-DPA1*01:03-DPB1*04:02	FKISYLTFLPSADEIYD	0.513599	0.540724
HLA-DPA1*01:03-DPB1*04:02	FKKHYGYSLYSAIKSDT	0.7113184	0.98134345
HLA-DPA1*01:03-DPB1*04:02	FNHALQHVAYMNTLRFA	0.57283205	0.664355
HLA-DPA1*01:03-DPB1*04:02	FNPRFEDGGYVVCNTRQ	0.12751155	0.56419027
HLA-DPA1*01:03-DPB1*04:02	FPAGILQAPFYTRSSPK	0.3902298	0.9373323
HLA-DPA1*01:03-DPB1*04:02	FPFTFLGNKYESCTSAG	0.38649508	0.9971773
HLA-DPA1*01:03-DPB1*04:02	FPNIGVEKFLELNSEQN	0.61928266	0.9932825
HLA-DPA1*01:03-DPB1*04:02	FPPPDFAVEAFQHAVSG	0.4822477	0.99850833
HLA-DPA1*01:03-DPB1*04:02	FRKFHYLPFLPSTEDVY	0.56665915	0.9992636
HLA-DPA1*01:03-DPB1*04:02	FSDEFKVETSNKVLDYD	0.30095965	0.9104679
HLA-DPA1*01:03-DPB1*04:02	FSTFTITRLQETTLVAN	0.48642635	0.16237512
HLA-DPA1*01:03-DPB1*04:02	FVRLYTEPLLVNLPTPD	0.5816041	0.7489651
HLA-DPA1*01:03-DPB1*04:02	FYEFALEQFQFIRAHAV	0.71066135	0.32930604
HLA-DPA1*01:03-DPB1*04:02	GAEGPSSVRFLKTSENR	0.17547353	0.5740904
HLA-DPA1*01:03-DPB1*04:02	GAEVKAEPVEVVAPRGK	0.12330954	0.5467307
HLA-DPA1*01:03-DPB1*04:02	GAPAISAASFLQDLIHR	0.5041413	0.35473657
HLA-DPA1*01:03-DPB1*04:02	GARNFGSVQFVASYKVA	0.6455673	0.9826385
HLA-DPA1*01:03-DPB1*04:02	GDFSLRIEPLEVADEGT	0.34586814	0.59286386
HLA-DPA1*01:03-DPB1*04:02	GDHLMKSQEFLEDADRK	0.41128805	0.99652946
HLA-DPA1*01:03-DPB1*04:02	GDKAFEVAKMASVTGKR	0.40893185	0.9860163
HLA-DPA1*01:03-DPB1*04:02	GDNFETVTWLSDSEVVR	0.39587128	0.85138065
HLA-DPA1*01:03-DPB1*04:02	GDNYLYEIQLSSITSSR	0.4879027	0.03777471
HLA-DPA1*01:03-DPB1*04:02	GDPLLSNTFTETNNHWP	0.40863055	0.4030261
HLA-DPA1*01:03-DPB1*04:02	GDRIVNTPFQVLMNSEK	0.6691075	0.99683917
HLA-DPA1*01:03-DPB1*04:02	GDSAISFTEFVKVLEKV	0.80464333	0.9977996
HLA-DPA1*01:03-DPB1*04:02	GDTSLRIYKWVPVTEPK	0.4017496	0.863811
HLA-DPA1*01:03-DPB1*04:02	GDVYVNDAFGTAHRAHS	0.30498272	0.61942923
HLA-DPA1*01:03-DPB1*04:02	GEGFFGEVYEGVYTNHK	0.5715529	0.9321391
HLA-DPA1*01:03-DPB1*04:02	GELRILASTQFEPTAAR	0.6222856	0.9982684
HLA-DPA1*01:03-DPB1*04:02	GEPLSYTRFSLARQVDG	0.70140827	0.99654925
HLA-DPA1*01:03-DPB1*04:02	GEPRFIAVGYVDDTQFV	0.31923583	0.9949819
HLA-DPA1*01:03-DPB1*04:02	GEYYLQNAFLVAYTKKA	0.808328	0.87884665
HLA-DPA1*01:03-DPB1*04:02	GGELLVHTGFLGSSQDR	0.4817394	0.93487376
HLA-DPA1*01:03-DPB1*04:02	GGEPLSYTRFSLARQVD	0.6926797	0.9987243
HLA-DPA1*01:03-DPB1*04:02	GGGALARERFKVVFAPV	0.6613543	0.97978526
HLA-DPA1*01:03-DPB1*04:02	GGIVLPLIYFVFTRKNP	0.561588	0.007957073
HLA-DPA1*01:03-DPB1*04:02	GGPHFLDPVFLSTKSHS	0.4372973	0.9849738
HLA-DPA1*01:03-DPB1*04:02	GGPPFAFVEFEDPRDAE	0.41148275	0.876688
HLA-DPA1*01:03-DPB1*04:02	GHSFFSQSFLGSKEHGG	0.6837718	0.9948098
HLA-DPA1*01:03-DPB1*04:02	GKEKKVNIDFEPFKPIN	0.5313462	0.95964193
HLA-DPA1*01:03-DPB1*04:02	GKFHISPEGFLTINDVG	0.62404567	0.99753225
HLA-DPA1*01:03-DPB1*04:02	GKKDLYLASVFHATAFE	0.7927607	0.997835
HLA-DPA1*01:03-DPB1*04:02	GKKVGTFFSEVKPAGPT	0.376556	0.5539837
HLA-DPA1*01:03-DPB1*04:02	GKVLTDEQYQAVRAEPT	0.30298907	0.994568
HLA-DPA1*01:03-DPB1*04:02	GLGRIMYTVFEHTFHVR	0.7678438	0.9975454
HLA-DPA1*01:03-DPB1*04:02	GLPTFLENSFIGSAREQ	0.57459944	0.9546653
HLA-DPA1*01:03-DPB1*04:02	GLRQLYAQKLLPLEEHY	0.5286194	0.9469754
HLA-DPA1*01:03-DPB1*04:02	GLVPFTKESFELIKQHI	0.70322615	0.99074477
HLA-DPA1*01:03-DPB1*04:02	GPDHDKFSAMKYEQGTG	0.2649693	0.982072
HLA-DPA1*01:03-DPB1*04:02	GPDSLGFETLENCRKAH	0.324075	0.9921039
HLA-DPA1*01:03-DPB1*04:02	GPEKSVEGQNFLSEKNK	0.32994574	0.9439212
HLA-DPA1*01:03-DPB1*04:02	GPNEAMVVSGFCRSPPV	0.28829706	0.47040874
HLA-DPA1*01:03-DPB1*04:02	GPRQELLCAFWKSDSDR	0.34014478	0.42056146
HLA-DPA1*01:03-DPB1*04:02	GPRRLKNLYFLYLIELR	0.6303657	0.05649354
HLA-DPA1*01:03-DPB1*04:02	GPSEQNFQWSIYLPSSP	0.6675271	0.8810147
HLA-DPA1*01:03-DPB1*04:02	GPSSAYTQTQFHNLRNT	0.52123773	0.9985029
HLA-DPA1*01:03-DPB1*04:02	GPVGRIAFDMFMEDKTS	0.51952016	0.97246647
HLA-DPA1*01:03-DPB1*04:02	GPVVAMVWEGLNVVKTG	0.4551859	0.3808641
HLA-DPA1*01:03-DPB1*04:02	GRPTIKNEKFLAGLSTD	0.52290934	0.98601216
HLA-DPA1*01:03-DPB1*04:02	GSINLQDETFLESNKMH	0.5569324	0.9763568
HLA-DPA1*01:03-DPB1*04:02	GSLSFLSNSLKKLVPFQ	0.6740351	0.8781681
HLA-DPA1*01:03-DPB1*04:02	GSMYVPEDLLPVYKEKV	0.37920564	0.7819685
HLA-DPA1*01:03-DPB1*04:02	GSPKIASHQFSPVAGVH	0.45341998	0.9939846
HLA-DPA1*01:03-DPB1*04:02	GSYDWAGGVFLYTSKEK	0.5753373	0.98390996
HLA-DPA1*01:03-DPB1*04:02	GTFRLIGEKSLLCITKD	0.4467587	0.3296607
HLA-DPA1*01:03-DPB1*04:02	GTGHFTAMVWKNTKKMG	0.40092474	0.9952687
HLA-DPA1*01:03-DPB1*04:02	GTKNFMKNLFLLSTRQN	0.68818253	0.97089803
HLA-DPA1*01:03-DPB1*04:02	GTLTAVESFLTIHSGPE	0.5250867	0.29912966
HLA-DPA1*01:03-DPB1*04:02	GVGSFVGSGLLALVSIK	0.73016465	0.14563832
HLA-DPA1*01:03-DPB1*04:02	GVLDFEQAQLERIADSK	0.4573709	0.96755683
HLA-DPA1*01:03-DPB1*04:02	GVPEFISVGYVDSHPIT	0.37679464	0.99735117
HLA-DPA1*01:03-DPB1*04:02	GVRSYLHLFYEDCAGTA	0.4604433	0.80132943
HLA-DPA1*01:03-DPB1*04:02	GYLLVGEALLLCTHEGT	0.40967244	0.003996694
HLA-DPA1*01:03-DPB1*04:02	HAHNMRVMKFSVSPVVR	0.4468252	0.92081106
HLA-DPA1*01:03-DPB1*04:02	HASSLWSLFAPSSPIPR	0.44364297	0.46399736
HLA-DPA1*01:03-DPB1*04:02	HAVYQAEHLLQTAGTCG	0.326175	0.30643123
HLA-DPA1*01:03-DPB1*04:02	HDPVFEQQEYKESLREN	0.35575917	0.9927621
HLA-DPA1*01:03-DPB1*04:02	HDSSIRYLQEIYNSNNQ	0.23661351	0.19664249
HLA-DPA1*01:03-DPB1*04:02	HKGQYFGELALVTNKPR	0.4871433	0.9867023
HLA-DPA1*01:03-DPB1*04:02	HPEYFTGTTFCVAVDSL	0.59286463	0.58073986
HLA-DPA1*01:03-DPB1*04:02	HPGTTSFGMSVFNLSNA	0.5489642	0.7144855
HLA-DPA1*01:03-DPB1*04:02	HPTPLALGHFHTVTLLR	0.5315972	0.6288747
HLA-DPA1*01:03-DPB1*04:02	HQNTFLHDSFQNVAAVC	0.66906464	0.9960283
HLA-DPA1*01:03-DPB1*04:02	HRPVFQSSHYTVNVNED	0.37128344	0.9857976
HLA-DPA1*01:03-DPB1*04:02	HSFFKISYLTFLPSADE	0.8074404	0.7575451
HLA-DPA1*01:03-DPB1*04:02	HSTDFFSEAFEHNGRPY	0.5569858	0.99242324
HLA-DPA1*01:03-DPB1*04:02	HYQFASGAFLHIKETVL	0.77481484	0.9795985
HLA-DPA1*01:03-DPB1*04:02	IAASFHSAVFSLLKANN	0.67856586	0.9827981
HLA-DPA1*01:03-DPB1*04:02	IAPLFVQENYIHVKPVA	0.61350983	0.9952286
HLA-DPA1*01:03-DPB1*04:02	IAPNLTVIQFIKVFPRV	0.62068826	0.24383512
HLA-DPA1*01:03-DPB1*04:02	IAQLRPSSNYLALRGPG	0.29359472	0.8837841
HLA-DPA1*01:03-DPB1*04:02	IAVGYVDDTQFVRFDSD	0.3297838	0.98830855
HLA-DPA1*01:03-DPB1*04:02	IDPNIYLEYNFFETTIK	0.7677681	0.9307125
HLA-DPA1*01:03-DPB1*04:02	IDRTMIGEPMNFVHLTH	0.3666567	0.46228895
HLA-DPA1*01:03-DPB1*04:02	IEGRYATALYSAASKQN	0.4051701	0.9434986
HLA-DPA1*01:03-DPB1*04:02	IEIGLEGKGFEPTLEAL	0.2432571	0.5066179
HLA-DPA1*01:03-DPB1*04:02	IERLIKSYFLIVRKNIQ	0.7341042	0.75392824
HLA-DPA1*01:03-DPB1*04:02	IERLKSELHLLDFQGKQ	0.41175753	0.14430298
HLA-DPA1*01:03-DPB1*04:02	IHQSLAATMFEFAFHLR	0.64354694	0.46466064
HLA-DPA1*01:03-DPB1*04:02	IIERYKGEKQLPVLDKT	0.18249203	0.84477675
HLA-DPA1*01:03-DPB1*04:02	IKDVYDKVDYLSSLGKT	0.41871247	0.2634743
HLA-DPA1*01:03-DPB1*04:02	IKEKLFLEAFKALGGKG	0.64793587	0.9479663
HLA-DPA1*01:03-DPB1*04:02	IKSFTVSLHKENKKEKD	0.32572934	0.72268033
HLA-DPA1*01:03-DPB1*04:02	ILPSLRPELFTGLRAPA	0.5089576	0.964207
HLA-DPA1*01:03-DPB1*04:02	IPEDKLYKVYTFNSVRK	0.5562438	0.9826042
HLA-DPA1*01:03-DPB1*04:02	IPEEALYKVYTFNSVRK	0.59718907	0.9731089
HLA-DPA1*01:03-DPB1*04:02	IPGRFSDNGFLMTEKTR	0.36022094	0.97857076
HLA-DPA1*01:03-DPB1*04:02	IPLRLLVPTQYVGAIIG	0.4025014	0.15775256
HLA-DPA1*01:03-DPB1*04:02	IPQNFIADYFETSSQCS	0.5793001	0.9172493
HLA-DPA1*01:03-DPB1*04:02	IPRQVLKYDDFLKSTQK	0.60023224	0.9937414
HLA-DPA1*01:03-DPB1*04:02	IQADYLYTRALTISPYH	0.49090677	0.95561963
HLA-DPA1*01:03-DPB1*04:02	IQRFLSQPFQVAEVFTG	0.6725253	0.7035047
HLA-DPA1*01:03-DPB1*04:02	IRQHLSSVVFIKNRLYT	0.5808915	0.66809726
HLA-DPA1*01:03-DPB1*04:02	ISREMLQQSKILKVIRK	0.5547658	0.7915527
HLA-DPA1*01:03-DPB1*04:02	ITGVEAENLLLTRGVDG	0.20137592	0.7939278
HLA-DPA1*01:03-DPB1*04:02	ITNDLLGSALTKSFSGK	0.29448307	0.891489
HLA-DPA1*01:03-DPB1*04:02	ITSLWQGSLFNANYDVQ	0.5402785	0.5894124
HLA-DPA1*01:03-DPB1*04:02	KAALAHPFFQDVTKPVP	0.46685484	0.95700246
HLA-DPA1*01:03-DPB1*04:02	KAIDLFTDAIKLNPRLA	0.33746794	0.19640744
HLA-DPA1*01:03-DPB1*04:02	KDEVLYVFPSDFCRSVY	0.50415224	0.008159734
HLA-DPA1*01:03-DPB1*04:02	KDKPLVKVTFFQNGKSQ	0.49053136	0.9413581
HLA-DPA1*01:03-DPB1*04:02	KDPELWGSVLLESNPYR	0.50557005	0.93711627
HLA-DPA1*01:03-DPB1*04:02	KDRLVTLEEFLKATEKK	0.70518225	0.993385
HLA-DPA1*01:03-DPB1*04:02	KDSLYNEGILIVWDPSV	0.43639818	0.33310914
HLA-DPA1*01:03-DPB1*04:02	KEDHFESVQLKTSRSPN	0.34449327	0.9956789
HLA-DPA1*01:03-DPB1*04:02	KEELMSSDLEETAGSTS	0.25090864	0.8343561
HLA-DPA1*01:03-DPB1*04:02	KHAWCGGNFLEVTEQIL	0.6178793	0.35236937
HLA-DPA1*01:03-DPB1*04:02	KINTFYSEKLAEAQRRF	0.5648841	0.99363786
HLA-DPA1*01:03-DPB1*04:02	KKAVIEAEKIAQVAKIR	0.39120397	0.96169794
HLA-DPA1*01:03-DPB1*04:02	KLFIGGLSFETTDESLR	0.4275065	0.109264575
allele	peptide	affinity_pred	mass_pred
HLA-DPA1*01:03-DPB1*04:02	KLYQFNPAFFQTTVTAQ	0.6581637	0.9426545
HLA-DPA1*01:03-DPB1*04:02	KMDQLEGQLLAQVLALE	0.5140942	0.015269732
HLA-DPA1*01:03-DPB1*04:02	KMREWFSETFQKVKEKL	0.77576816	0.99909794
HLA-DPA1*01:03-DPB1*04:02	KMVGDVTGAQAYASTAK	0.097988	0.35424817
HLA-DPA1*01:03-DPB1*04:02	KNGMAVAQFLESNPWVE	0.5846736	0.8200739
HLA-DPA1*01:03-DPB1*04:02	KNPRIVLLDSSLEYKKG	0.3686892	0.093704596
HLA-DPA1*01:03-DPB1*04:02	KNRELIHISDWLPTLVK	0.56606793	0.07147966
HLA-DPA1*01:03-DPB1*04:02	KPDQFTYTSDHFETIMK	0.61789644	0.9962324
HLA-DPA1*01:03-DPB1*04:02	KPEGTINSVGFMDTRKR	0.28447956	0.9625786
HLA-DPA1*01:03-DPB1*04:02	KPEQEFFTAPFEKNRMN	0.5943945	0.9984558
HLA-DPA1*01:03-DPB1*04:02	KPFKLSGLSFKRNRKEG	0.47325283	0.9964293
HLA-DPA1*01:03-DPB1*04:02	KPGDLESAPVLRTSGEG	0.12009581	0.9369383
HLA-DPA1*01:03-DPB1*04:02	KPIQIINSTIEMVKPGK	0.4020405	0.9100607
HLA-DPA1*01:03-DPB1*04:02	KPKEKLVYAIFLKWPTS	0.7694492	0.99546653
HLA-DPA1*01:03-DPB1*04:02	KPPRDHVFQVNNFEALK	0.5062399	0.9992262
HLA-DPA1*01:03-DPB1*04:02	KPQPPSLKLIRFSTLDK	0.5329122	0.8174097
HLA-DPA1*01:03-DPB1*04:02	KPVNTFVHEPLVDVQNV	0.5876661	0.9957446
HLA-DPA1*01:03-DPB1*04:02	KQMEQISQFLQAAERYG	0.46319103	0.11274753
HLA-DPA1*01:03-DPB1*04:02	KRRGFCFITFKEEEPVK	0.60117936	0.9872346
HLA-DPA1*01:03-DPB1*04:02	KSGDFQMSPYAEYPKNP	0.53717476	0.9691378
HLA-DPA1*01:03-DPB1*04:02	KSKSMVDELFAEIVRQM	0.681197	0.9301796
HLA-DPA1*01:03-DPB1*04:02	KSKTMVDELFAEIVRQM	0.6879175	0.9310705
HLA-DPA1*01:03-DPB1*04:02	KSPTFAGGLFSISKSYF	0.6091383	0.9476408
HLA-DPA1*01:03-DPB1*04:02	KSTLINSLFLTDLYSPE	0.8412383	0.029513663
HLA-DPA1*01:03-DPB1*04:02	KSYEFRGSPFQVTRGDY	0.6425341	0.99945176
HLA-DPA1*01:03-DPB1*04:02	KTTIRLMNSQLVTTEKR	0.413717	0.11632626
HLA-DPA1*01:03-DPB1*04:02	KTVLIMELINNVAKAHG	0.4973231	0.078086115
HLA-DPA1*01:03-DPB1*04:02	KVPKYLSQQWAKASGRG	0.4050667	0.99418145
HLA-DPA1*01:03-DPB1*04:02	KVVYLASETFNYSAIDR	0.69717497	0.93279666
HLA-DPA1*01:03-DPB1*04:02	LAAVRGEQWTPIEPKPR	0.26968792	0.5696259
HLA-DPA1*01:03-DPB1*04:02	LADDLGFEFFEASAKEN	0.61516917	0.8720279
HLA-DPA1*01:03-DPB1*04:02	LAKEIDSVKYLECSALT	0.42155516	0.7698991
HLA-DPA1*01:03-DPB1*04:02	LAPLEGARFALVREDRG	0.5518751	0.9983404
HLA-DPA1*01:03-DPB1*04:02	LARDLKAVKYVECSALT	0.38937047	0.48367518
HLA-DPA1*01:03-DPB1*04:02	LATRLVGSGFKVVVGSR	0.527907	0.99926835
HLA-DPA1*01:03-DPB1*04:02	LDDAFHPEWFVSLFEQK	0.67162055	0.9920114
HLA-DPA1*01:03-DPB1*04:02	LDHVWTDTHYVGLQFPD	0.24242258	0.77057713
HLA-DPA1*01:03-DPB1*04:02	LDLLKHSNFLGAYDSIR	0.5256413	0.987062
HLA-DPA1*01:03-DPB1*04:02	LDSDIVASSFLKSDKNR	0.5558175	0.9929174
HLA-DPA1*01:03-DPB1*04:02	LDYERYNSQLLSFVRDL	0.53088367	0.15576068
HLA-DPA1*01:03-DPB1*04:02	LEALFTKELEKVYDPKN	0.30234882	0.98803866
HLA-DPA1*01:03-DPB1*04:02	LEEFGRFASFEAQGALA	0.4475302	0.7321977
HLA-DPA1*01:03-DPB1*04:02	LEELSAEHYLPIFAHHR	0.58331096	0.89051235
HLA-DPA1*01:03-DPB1*04:02	LEEVYAGNFVEVVRNKP	0.62825096	0.9917472
HLA-DPA1*01:03-DPB1*04:02	LEGAFYGLDLLKLHSVT	0.648724	0.6141943
HLA-DPA1*01:03-DPB1*04:02	LFRKFHYLPFLPSTEDV	0.6310913	0.9992094
HLA-DPA1*01:03-DPB1*04:02	LGDVYVNDAFGTAHRAH	0.33675545	0.8832194
HLA-DPA1*01:03-DPB1*04:02	LGEYYLQNAFLVAYTKK	0.83419216	0.94958913
HLA-DPA1*01:03-DPB1*04:02	LHSMYHGAAFQLTQGDQ	0.46139035	0.9990946
HLA-DPA1*01:03-DPB1*04:02	LKARIQEAVYKNVRPAE	0.36226216	0.94354755
HLA-DPA1*01:03-DPB1*04:02	LKDSLYNEGILIVWDPS	0.44493923	0.735075
HLA-DPA1*01:03-DPB1*04:02	LKEKIALLKDLLLRAVS	0.5508957	0.011771443
HLA-DPA1*01:03-DPB1*04:02	LKKHLVSAGYVHVNRDT	0.5131343	0.98989755
HLA-DPA1*01:03-DPB1*04:02	LKLVLLELNFLPTTGTK	0.6156264	0.37700754
HLA-DPA1*01:03-DPB1*04:02	LLEELSAEHYLPIFAHH	0.60586125	0.9708252
HLA-DPA1*01:03-DPB1*04:02	LNAKKIEFEQFLPMMQA	0.74384046	0.9073056
HLA-DPA1*01:03-DPB1*04:02	LNNFLGTEPIILRNMGP	0.3848529	0.20164175
HLA-DPA1*01:03-DPB1*04:02	LPAESFTSSPLSDVNLS	0.45702174	0.768871
HLA-DPA1*01:03-DPB1*04:02	LPDPGSLLVHSFQQLGR	0.492282	0.9711889
HLA-DPA1*01:03-DPB1*04:02	LPDQSFLWNVFQRVDKD	0.71136296	0.9986491
HLA-DPA1*01:03-DPB1*04:02	LPEKWESVKLLFVKTEK	0.51503205	0.9773766
HLA-DPA1*01:03-DPB1*04:02	LPKEINLVDDYFELVQH	0.5950142	0.98668116
HLA-DPA1*01:03-DPB1*04:02	LPLRLLVPTQFVGAIIG	0.52620965	0.05451839
HLA-DPA1*01:03-DPB1*04:02	LPRNFVVDYYETSSLCS	0.4554004	0.43581337
HLA-DPA1*01:03-DPB1*04:02	LPRNMIENSMFEEEPDV	0.3949094	0.9330265
HLA-DPA1*01:03-DPB1*04:02	LPVTPPRLVAPRFLEVE	0.45363525	0.94785404
HLA-DPA1*01:03-DPB1*04:02	LQEVFEKATFIKVPQNQ	0.65984124	0.99521065
HLA-DPA1*01:03-DPB1*04:02	LQKAIDLFTDAIKLNPR	0.34000498	0.13900329
HLA-DPA1*01:03-DPB1*04:02	LQQNLFGGKFLVNVGQF	0.6287743	0.9204772
HLA-DPA1*01:03-DPB1*04:02	LQTVICILEMWNLHPST	0.34394613	0.000590695
HLA-DPA1*01:03-DPB1*04:02	LRSFQTGLFTAARQSTN	0.45513788	0.7451129
HLA-DPA1*01:03-DPB1*04:02	LSKVWRDQHFVKIQVKD	0.5543553	0.9981963
HLA-DPA1*01:03-DPB1*04:02	LSNAYAREEFASTCPDD	0.4428551	0.8812008
HLA-DPA1*01:03-DPB1*04:02	LSTMSSSLYASSQLNRP	0.42052814	0.054173578
HLA-DPA1*01:03-DPB1*04:02	LSVNDAFVTGEWGRAHK	0.24300857	0.030923313
HLA-DPA1*01:03-DPB1*04:02	LTEVITGTLWNLSSHDS	0.43328825	0.49369302
HLA-DPA1*01:03-DPB1*04:02	LTGENVEEAFLKCARTI	0.27183273	0.15688953
HLA-DPA1*01:03-DPB1*04:02	LTHGVLHTKFWVVDQTH	0.43913743	0.86616623
HLA-DPA1*01:03-DPB1*04:02	LVAFIISDFESVSKITK	0.71848243	0.3798045
HLA-DPA1*01:03-DPB1*04:02	LVLRKALFSTLKETDTR	0.50659615	0.07945553
HLA-DPA1*01:03-DPB1*04:02	LYPGVFETVEMLPSKAG	0.49105552	0.8340887
HLA-DPA1*01:03-DPB1*04:02	MDQHFRTTPLEKNAPVL	0.35153303	0.97075254
HLA-DPA1*01:03-DPB1*04:02	MDQLEGQLLAQVLALEK	0.49032825	0.012973318
HLA-DPA1*01:03-DPB1*04:02	MFLVNSFLKGGGGGGGG	0.39335468	0.007202035
HLA-DPA1*01:03-DPB1*04:02	MRTIIEFLSFLHLKEAG	0.6512508	0.74819624
HLA-DPA1*01:03-DPB1*04:02	MVQLQGGRFLMGTNSPD	0.4191515	0.7867273
HLA-DPA1*01:03-DPB1*04:02	NAKELVDYFLNVATAQG	0.4569722	0.022257065
HLA-DPA1*01:03-DPB1*04:02	NASDIKLEKFSISAHGK	0.41474888	0.9592248
HLA-DPA1*01:03-DPB1*04:02	NEHFLNTTDFLDTIKSN	0.6398564	0.9910947
HLA-DPA1*01:03-DPB1*04:02	NGGFMARAFQYVKENGG	0.44490618	0.99617016
HLA-DPA1*01:03-DPB1*04:02	NGKNLVDFTFVENVVHG	0.4595451	0.41363215
HLA-DPA1*01:03-DPB1*04:02	NGPVGVFEWEAFARGTK	0.6664791	0.99718225
HLA-DPA1*01:03-DPB1*04:02	NHGEIKWIDFVRGAKEG	0.39223585	0.85503644
HLA-DPA1*01:03-DPB1*04:02	NIPGITLLNVSKLNILK	0.4506676	0.06996781
HLA-DPA1*01:03-DPB1*04:02	NKDGLLGSRYKKAVFRE	0.460998	0.7251636
HLA-DPA1*01:03-DPB1*04:02	NKDLLLTSSYLSDSGST	0.5532119	0.63206226
HLA-DPA1*01:03-DPB1*04:02	NLKEFALTNPEKSSTKE	0.27406162	0.8760017
HLA-DPA1*01:03-DPB1*04:02	NNKYAASSYLSLTPEQW	0.71508586	0.9977452
HLA-DPA1*01:03-DPB1*04:02	NNLSFEHDEFLSNNLKR	0.6704103	0.9921707
HLA-DPA1*01:03-DPB1*04:02	NPEYTTVSWLKDGTSLK	0.30185667	0.85381186
HLA-DPA1*01:03-DPB1*04:02	NPFKIDRTEFIPSTDPF	0.44672412	0.9873079
HLA-DPA1*01:03-DPB1*04:02	NPGGYVAYSKAATVTGK	0.12342119	0.9617406
HLA-DPA1*01:03-DPB1*04:02	NPHVALYALEVMESVVK	0.5473779	0.23017144
HLA-DPA1*01:03-DPB1*04:02	NPPGFAFVEFEDPRDAE	0.37910524	0.97302043
HLA-DPA1*01:03-DPB1*04:02	NPRFEDGGYVVCNTRQN	0.13218947	0.56760085
HLA-DPA1*01:03-DPB1*04:02	NQFREFKLSKVWRDQHF	0.4456883	0.814771
HLA-DPA1*01:03-DPB1*04:02	NQHTFEARDLELLIQTA	0.3960927	0.975766
HLA-DPA1*01:03-DPB1*04:02	NRAKLLNVGFQEALKDY	0.5626603	0.9742907
HLA-DPA1*01:03-DPB1*04:02	NREKMTQIMFETFNTPA	0.68429774	0.52502686
HLA-DPA1*01:03-DPB1*04:02	NSQEFMGQLYQWEPFTE	0.60462403	0.08753178
HLA-DPA1*01:03-DPB1*04:02	NSQRFETIEFDESAGAV	0.39255896	0.8918883
HLA-DPA1*01:03-DPB1*04:02	NSVHLAVEALQKTVDEH	0.2041646	0.95865154
HLA-DPA1*01:03-DPB1*04:02	NTAAYQSVRILSVSPIQ	0.47044876	0.706786
HLA-DPA1*01:03-DPB1*04:02	NTASLKYENYELTLKSD	0.5752843	0.9987135
HLA-DPA1*01:03-DPB1*04:02	NVEHWIGHENFELINHD	0.54366165	0.9934462
HLA-DPA1*01:03-DPB1*04:02	NVEPIHADILLETYKRK	0.46302575	0.8259169
HLA-DPA1*01:03-DPB1*04:02	PGSLLVHSFQQLGRIDS	0.52589667	0.84216344
HLA-DPA1*01:03-DPB1*04:02	PKFITSILYENNVITID	0.55952984	0.002917493
HLA-DPA1*01:03-DPB1*04:02	PPIAIVSPQFQEISLPT	0.4556215	0.97298974
HLA-DPA1*01:03-DPB1*04:02	PPRDHVFQVNNFEALKT	0.55936116	0.99793375
HLA-DPA1*01:03-DPB1*04:02	QDILYLHNSLEEVNSAL	0.3707895	0.37168163
HLA-DPA1*01:03-DPB1*04:02	QDKHYGYNSYSVSNSEK	0.2131298	0.93042564
HLA-DPA1*01:03-DPB1*04:02	QDRAAVATFLQSVQVPE	0.43228632	0.3589379
HLA-DPA1*01:03-DPB1*04:02	QDRLVTLEEFLASTQRK	0.67627686	0.9611394
HLA-DPA1*01:03-DPB1*04:02	QEDAYESIFFAINQYHQ	0.567768	0.4644702
HLA-DPA1*01:03-DPB1*04:02	QEHIFKVEDFDALKDIQ	0.59532225	0.9937844
HLA-DPA1*01:03-DPB1*04:02	QGSTMLTSQYVRLTPDE	0.52258897	0.9686316
HLA-DPA1*01:03-DPB1*04:02	QPAVHLKRDFFLANASR	0.5258243	0.8213956
HLA-DPA1*01:03-DPB1*04:02	QPHPLEWNSFTEDKNIE	0.31867972	0.9886594
HLA-DPA1*01:03-DPB1*04:02	QPLDSDIVASSFLKSDK	0.561871	0.8927084
HLA-DPA1*01:03-DPB1*04:02	QPLQLQGSVLQIVSAPG	0.43878353	0.99532425
HLA-DPA1*01:03-DPB1*04:02	QPWGAPVEVESFLVHPG	0.4274893	0.7099758
HLA-DPA1*01:03-DPB1*04:02	QRARYLAEKYEWDVAEA	0.2929019	0.92677104
HLA-DPA1*01:03-DPB1*04:02	QRDYFGAHTYELLAKPG	0.684146	0.99751174
HLA-DPA1*01:03-DPB1*04:02	QSFDYDHDAFLGAEEAK	0.4641085	0.520601
HLA-DPA1*01:03-DPB1*04:02	QSNNKYAASSYLSLTPE	0.7706501	0.99878633
HLA-DPA1*01:03-DPB1*04:02	QTELQQEQLQTVVGTYH	0.23301066	0.91088235
HLA-DPA1*01:03-DPB1*04:02	RAELATEEFLPVTPILE	0.7610588	0.998246
HLA-DPA1*01:03-DPB1*04:02	RAENFKQVEYLLIHGTA	0.6469806	0.82289374
HLA-DPA1*01:03-DPB1*04:02	RAKLLNVGFQEALKDYD	0.5279567	0.96731174
HLA-DPA1*01:03-DPB1*04:02	RAREYIYMHFGEVAKQE	0.6237637	0.9950098
HLA-DPA1*01:03-DPB1*04:02	RDHVFQVNNFEALKTIQ	0.70346504	0.9992027
HLA-DPA1*01:03-DPB1*04:02	REELKEELVLKTQNQPR	0.20536272	0.8982192
HLA-DPA1*01:03-DPB1*04:02	RFPNIGVEKFLELNSEQ	0.6698681	0.9982683
HLA-DPA1*01:03-DPB1*04:02	RFTFVTPTFYRVSPSRG	0.73912024	0.9738218
HLA-DPA1*01:03-DPB1*04:02	RGDNFETVTWLSDSEVV	0.43849736	0.5632912
HLA-DPA1*01:03-DPB1*04:02	RGDRIVNTPFQVLMNSE	0.66448873	0.99877805
HLA-DPA1*01:03-DPB1*04:02	RKFHYLPFLPSTEDVYD	0.4753186	0.995736
HLA-DPA1*01:03-DPB1*04:02	RLDLLHSTAFEELHKLE	0.80189836	0.9967144
HLA-DPA1*01:03-DPB1*04:02	RLKPLFNKSFESTVGQG	0.45444775	0.9656932
HLA-DPA1*01:03-DPB1*04:02	RMKEFVSTVMEQLKKSK	0.74677885	0.9939308
HLA-DPA1*01:03-DPB1*04:02	RNEQRIELFQILRPDEH	0.3488317	0.53194463
HLA-DPA1*01:03-DPB1*04:02	RNSFSSSWFHLNTNVMS	0.64606744	0.8926172
HLA-DPA1*01:03-DPB1*04:02	RPETYVATEFVALVPDG	0.7821976	0.999472
HLA-DPA1*01:03-DPB1*04:02	RPGAFKAELSKLVIVAK	0.4491287	0.885406
HLA-DPA1*01:03-DPB1*04:02	RPIIVISDKMLRSLESG	0.3793975	0.9532486
HLA-DPA1*01:03-DPB1*04:02	RPKFEQVNLLDSNAVHH	0.33407724	0.53664607
HLA-DPA1*01:03-DPB1*04:02	RPLALNTVEMLRVASSS	0.5493355	0.7294976
HLA-DPA1*01:03-DPB1*04:02	RPNGFVDNSFLDIKRIR	0.6124955	0.9988263
HLA-DPA1*01:03-DPB1*04:02	RPTIKNEKFLAGLSTDG	0.4221637	0.6804816
HLA-DPA1*01:03-DPB1*04:02	RPVFQSSHYTVNVNEDR	0.34236452	0.9766181
HLA-DPA1*01:03-DPB1*04:02	RQEELNNQLFLYDTHQN	0.33822817	0.8736397
HLA-DPA1*01:03-DPB1*04:02	RQQLDYGIYVINQAGDT	0.17791481	0.35263258
HLA-DPA1*01:03-DPB1*04:02	RQSFGGSLFAYSPGGAH	0.5065525	0.93415004
HLA-DPA1*01:03-DPB1*04:02	RRGFVFITFKEEEPVKK	0.6086008	0.99548626
HLA-DPA1*01:03-DPB1*04:02	RSAGLAFSLYQAMAKDQ	0.68361086	0.9921705
HLA-DPA1*01:03-DPB1*04:02	RSHEVKAEGYEVAHGGR	0.21407594	0.9874471
HLA-DPA1*01:03-DPB1*04:02	RSKDWYKTMFKQIHKLN	0.6679901	0.96078205
HLA-DPA1*01:03-DPB1*04:02	SAEMQGSELQVTMHDTR	0.21475025	0.9879261
HLA-DPA1*01:03-DPB1*04:02	SAGLAFSLYQAMAKDQA	0.59839857	0.9045719
HLA-DPA1*01:03-DPB1*04:02	SAKELLQHPFLKLAKPL	0.7040416	0.98784006
HLA-DPA1*01:03-DPB1*04:02	SALFTFSPLTVSAAGPK	0.5528606	0.8772892
HLA-DPA1*01:03-DPB1*04:02	SAQILASALAEMQRFYG	0.4585052	0.031410526
HLA-DPA1*01:03-DPB1*04:02	SASPLLYTLIEKTMQNV	0.5633811	0.7991516
HLA-DPA1*01:03-DPB1*04:02	SATEYKNEEYQRSERNK	0.2374732	0.99427193
HLA-DPA1*01:03-DPB1*04:02	SATLRAELLQKSTETAQ	0.21869394	0.94986457
HLA-DPA1*01:03-DPB1*04:02	SAYAKSEEFAVCRDGKI	0.41482866	0.35766834
HLA-DPA1*01:03-DPB1*04:02	SDPKSLETSAFVKSYKN	0.55565965	0.99746495
HLA-DPA1*01:03-DPB1*04:02	SEDHDVEYFLRLAHELG	0.4090683	0.7830299
HLA-DPA1*01:03-DPB1*04:02	SEGKILTTGFSRMSERQ	0.5425913	0.9270134
HLA-DPA1*01:03-DPB1*04:02	SEKGFQQISFVNSIATS	0.6180413	0.85618716
HLA-DPA1*01:03-DPB1*04:02	SEKGFQQISFVNSIATT	0.6260064	0.8419266
HLA-DPA1*01:03-DPB1*04:02	SEVLKSGRFVTVQTISG	0.54706	0.21736988
HLA-DPA1*01:03-DPB1*04:02	SFFKISYLTFLPSADEI	0.779576	0.72232616
HLA-DPA1*01:03-DPB1*04:02	SGADASATQAARSTDVA	0.025543718	0.097274445
HLA-DPA1*01:03-DPB1*04:02	SGDFQMSPYAEYPKNPR	0.4798678	0.9870413
HLA-DPA1*01:03-DPB1*04:02	SGDGLYEGLDWLSNQLR	0.3125077	0.21174917
HLA-DPA1*01:03-DPB1*04:02	SGEEIATRPFQLVTGRT	0.46237275	0.99919605
HLA-DPA1*01:03-DPB1*04:02	SGGYIFYTFSTVHPIPD	0.5860681	0.8349576
HLA-DPA1*01:03-DPB1*04:02	SGNVITSSEYLPTLWVK	0.6111219	0.7581776
HLA-DPA1*01:03-DPB1*04:02	SGPGLSLEEFIAFEHPE	0.510514	0.9256948
HLA-DPA1*01:03-DPB1*04:02	SGSQIQSEEFELNDEKA	0.4284108	0.99493676
HLA-DPA1*01:03-DPB1*04:02	SGYLLVGEKIINCLSSG	0.4290538	0.035363276
HLA-DPA1*01:03-DPB1*04:02	SHNFQLESVNKLYQDEK	0.35958233	0.2707943
HLA-DPA1*01:03-DPB1*04:02	SIKSFTVSLHKENKKEK	0.37980124	0.9491741
HLA-DPA1*01:03-DPB1*04:02	SKEELMSSDLEETAGST	0.26292896	0.9919813
HLA-DPA1*01:03-DPB1*04:02	SKGIAYVEFVDVSSVPL	0.6118004	0.78731745
HLA-DPA1*01:03-DPB1*04:02	SKITYKAENLGEVLRGD	0.43948582	0.9499388
HLA-DPA1*01:03-DPB1*04:02	SKMLFVEPILEVSSLPT	0.7707713	0.8219007
HLA-DPA1*01:03-DPB1*04:02	SKTFIIDYYFEVVQKLK	0.8399335	0.27538443
HLA-DPA1*01:03-DPB1*04:02	SLDFATEPYNAARPYSV	0.3688062	0.4223035
HLA-DPA1*01:03-DPB1*04:02	SLGYAYVNFQQPADAER	0.3370261	0.1772494
HLA-DPA1*01:03-DPB1*04:02	SLLPFWYTLLYQAHREG	0.64487326	0.2566908
HLA-DPA1*01:03-DPB1*04:02	SLQEITSVTFKTVAIHT	0.6351531	0.9899418
HLA-DPA1*01:03-DPB1*04:02	SLREMWISSFEQSKKEA	0.54033434	0.988636
HLA-DPA1*01:03-DPB1*04:02	SNAYAREEFASTCPDDE	0.435689	0.8279166
HLA-DPA1*01:03-DPB1*04:02	SNNKYAASSYLSLTPEQ	0.7399592	0.9995406
HLA-DPA1*01:03-DPB1*04:02	SNSFWDTSPLLLGKPPR	0.40416595	0.70929205
HLA-DPA1*01:03-DPB1*04:02	SPASLSFASYRQVASFG	0.53620636	0.99291784
HLA-DPA1*01:03-DPB1*04:02	SPEGDSFVASAYASGRK	0.39176857	0.94925374
HLA-DPA1*01:03-DPB1*04:02	SPEILEGSQFVETAEEQ	0.49635056	0.9851139
HLA-DPA1*01:03-DPB1*04:02	SPENEILTVHYLLEQIK	0.50904936	0.41576034
HLA-DPA1*01:03-DPB1*04:02	SPGERFTDSQFLVLMNR	0.70723027	0.99794215
HLA-DPA1*01:03-DPB1*04:02	SPGMTTTLLETVFHHVS	0.6559799	0.9860611
HLA-DPA1*01:03-DPB1*04:02	SPGRVLTTTALSTVSSG	0.26864535	0.94224054
HLA-DPA1*01:03-DPB1*04:02	SPKLFYADHPFIFLVRD	0.6492503	0.98561764
HLA-DPA1*01:03-DPB1*04:02	SPQGTAQGELFLDDGHT	0.21406026	0.70774394
HLA-DPA1*01:03-DPB1*04:02	SPQHKITSFEEAKGLDR	0.27201024	0.40652323
HLA-DPA1*01:03-DPB1*04:02	SPRDFDAATYLALINAV	0.63381904	0.928126
HLA-DPA1*01:03-DPB1*04:02	SPTCQMCGEKFLKHSDE	0.40532395	0.20084243
HLA-DPA1*01:03-DPB1*04:02	SPTFAGGLFSISKSYFE	0.517798	0.85240877
HLA-DPA1*01:03-DPB1*04:02	SPVRLLSLAFALSAHSV	0.5111594	0.008838944
HLA-DPA1*01:03-DPB1*04:02	SPVSPHYSSKFVETSPS	0.35624674	0.9351883
HLA-DPA1*01:03-DPB1*04:02	SPYNYLQVAYFKINKLE	0.725762	0.9878991
HLA-DPA1*01:03-DPB1*04:02	SQKVIAHSEYQKSKRIS	0.3546243	0.9865365
HLA-DPA1*01:03-DPB1*04:02	SREMLQQSKILKVIRKN	0.60269654	0.9384537
HLA-DPA1*01:03-DPB1*04:02	SRGAIISQYYNRTVQLR	0.42711285	0.9735035
HLA-DPA1*01:03-DPB1*04:02	SRGFAFVYFENVDDAKE	0.62847483	0.9932524
HLA-DPA1*01:03-DPB1*04:02	SRGFGFILFKDAASVEK	0.499226	0.99184686
HLA-DPA1*01:03-DPB1*04:02	SRGFGFVLFKESESVDK	0.51852554	0.9985076
HLA-DPA1*01:03-DPB1*04:02	SRLYSVSYLLKDKGEYT	0.51257634	0.4267822
HLA-DPA1*01:03-DPB1*04:02	SRVDLLEEKLQLVLAPL	0.52717656	0.94727594
HLA-DPA1*01:03-DPB1*04:02	SSDKFVSELWKDVDRII	0.68744147	0.99906176
HLA-DPA1*01:03-DPB1*04:02	SSELRPGEFVVAIGSPF	0.43009275	0.8249011
HLA-DPA1*01:03-DPB1*04:02	SSNPEYTTVSWLKDGTS	0.26542586	0.87016803
HLA-DPA1*01:03-DPB1*04:02	SSVAVLTQESFAEHRSG	0.47620073	0.95470303
HLA-DPA1*01:03-DPB1*04:02	STRAFSNSSYVLNPTTG	0.33570397	0.987054
HLA-DPA1*01:03-DPB1*04:02	STTLVQNPLLLLENKPS	0.5317612	0.88909435
HLA-DPA1*01:03-DPB1*04:02	STVFRSTDFFQSRENQE	0.5987147	0.9871613
HLA-DPA1*01:03-DPB1*04:02	SVALDGGSMLVTYPYDK	0.35680568	0.561844
HLA-DPA1*01:03-DPB1*04:02	SVHLAVEALQKTVDEHK	0.17282061	0.8876823
HLA-DPA1*01:03-DPB1*04:02	SWMHHWLLFEMSRHSLE	0.49602705	0.6536967
HLA-DPA1*01:03-DPB1*04:02	SYDWAGGVFLYTSKEKS	0.60027665	0.9455224
HLA-DPA1*01:03-DPB1*04:02	TAAYQSVRILSVSPIQA	0.4938083	0.025273193
HLA-DPA1*01:03-DPB1*04:02	TASLKYENYELTLKSDT	0.49569818	0.9976042
HLA-DPA1*01:03-DPB1*04:02	TDLVLRKALFSTLKETD	0.6105034	0.37679547
HLA-DPA1*01:03-DPB1*04:02	TEAEIAHIALETLEGHQ	0.30352357	0.3491215
HLA-DPA1*01:03-DPB1*04:02	TEPEFNHANYAQSKGHK	0.25392523	0.9856063
HLA-DPA1*01:03-DPB1*04:02	TGENVEEAFLKCARTIL	0.28113842	0.08418365
HLA-DPA1*01:03-DPB1*04:02	TGKNFVSQIVAENLHPK	0.45547512	0.992952
HLA-DPA1*01:03-DPB1*04:02	TGQIRGTPFISVQPGPT	0.5453484	0.9992331
HLA-DPA1*01:03-DPB1*04:02	THIVAFDAVLFEPSRHA	0.5911251	0.9256423
HLA-DPA1*01:03-DPB1*04:02	THKWFATTDWIAIYQRK	0.75096506	0.91510427
HLA-DPA1*01:03-DPB1*04:02	TIFAVTEEFQPVYKELK	0.52229327	0.09721098
HLA-DPA1*01:03-DPB1*04:02	TLKEIHFLKWLDIYCPH	0.46252546	0.42017594
HLA-DPA1*01:03-DPB1*04:02	TNAFAFTQFGVLCAPWN	0.63331944	0.204241
HLA-DPA1*01:03-DPB1*04:02	TNQAFEISLYGTVAESE	0.6135114	0.6257738
HLA-DPA1*01:03-DPB1*04:02	TPANEMTPTRFAEIIEK	0.4579793	0.9986046
HLA-DPA1*01:03-DPB1*04:02	TPGNLLHLFFTNVRPPK	0.5646813	0.97240317
HLA-DPA1*01:03-DPB1*04:02	TPGYIYSSNFHAVKRES	0.6601376	0.9962452
HLA-DPA1*01:03-DPB1*04:02	TPPQLVSPRVLEVDTQG	0.16116491	0.98057306
HLA-DPA1*01:03-DPB1*04:02	TPSMVTEDWLVQNHQDP	0.3211098	0.7890402
HLA-DPA1*01:03-DPB1*04:02	TPTAYEKECFTYVLKGH	0.6304842	0.7799169
HLA-DPA1*01:03-DPB1*04:02	TPTSYIIEAFSHASGSS	0.49052712	0.95750105
HLA-DPA1*01:03-DPB1*04:02	TQRFYEAEEYAEEFRTY	0.5362457	0.88125324
HLA-DPA1*01:03-DPB1*04:02	TQYASLMHSFILKARST	0.56424814	0.20209308
HLA-DPA1*01:03-DPB1*04:02	TRQKLIAQDYKVSYSLA	0.39814547	0.99775064
HLA-DPA1*01:03-DPB1*04:02	TRREYHTEKLVTSKGDK	0.16799472	0.99326533
HLA-DPA1*01:03-DPB1*04:02	TSGDFRNALLSLAKGDR	0.36461303	0.9750829
HLA-DPA1*01:03-DPB1*04:02	TSTIQSLAESTLQLRYH	0.36749563	0.006118875
HLA-DPA1*01:03-DPB1*04:02	TTGNYRIESVLSSSGKR	0.31616005	0.77280116
HLA-DPA1*01:03-DPB1*04:02	TTHFIYSNLLHSTPMPA	0.74147975	0.9693136
HLA-DPA1*01:03-DPB1*04:02	TTNELKSEKLQISTNLQ	0.22455078	0.997194
HLA-DPA1*01:03-DPB1*04:02	TYEKYLGEEYVKAVGNL	0.6173203	0.99053764
HLA-DPA1*01:03-DPB1*04:02	TYLPDFRFTPFKQAVKE	0.71941036	0.9871113
HLA-DPA1*01:03-DPB1*04:02	VAALDASNLLASVPSPQ	0.28936306	0.24654102
HLA-DPA1*01:03-DPB1*04:02	VAGPLGVTHFLILSKTE	0.6209801	0.98290455
HLA-DPA1*01:03-DPB1*04:02	VANQTSATFLRVVGSEL	0.5379356	0.927709
HLA-DPA1*01:03-DPB1*04:02	VAQTLAKETFASTASQL	0.5637872	0.8682655
HLA-DPA1*01:03-DPB1*04:02	VAREFGVNVFIVSVAKP	0.60909307	0.9911931
HLA-DPA1*01:03-DPB1*04:02	VARGIAGEKFDIVKKWG	0.4568282	0.99895287
HLA-DPA1*01:03-DPB1*04:02	VCLRSFQTGLFTAARQS	0.4374789	0.009836936
HLA-DPA1*01:03-DPB1*04:02	VDQILRHSLLLHSKVSE	0.5010887	0.68359625
HLA-DPA1*01:03-DPB1*04:02	VDRALIVVPYAEGVIPD	0.28122476	0.8150641
HLA-DPA1*01:03-DPB1*04:02	VDVQYLDEPMLTVHQTV	0.3767883	0.9298029
HLA-DPA1*01:03-DPB1*04:02	VDYISGGGFSNVFPRPS	0.37778205	0.71215254
HLA-DPA1*01:03-DPB1*04:02	VENQFREFKLSKVWRDQ	0.43267357	0.9502491
HLA-DPA1*01:03-DPB1*04:02	VEPIHADILLETYKRKI	0.4991541	0.06413249
HLA-DPA1*01:03-DPB1*04:02	VGDTIQVVFYNRASQPF	0.42240316	0.8512349
HLA-DPA1*01:03-DPB1*04:02	VGSIRYNYLLDVLERSP	0.632517	0.851853
HLA-DPA1*01:03-DPB1*04:02	VGTALLASLWHHVAPVA	0.6068865	0.9326463
HLA-DPA1*01:03-DPB1*04:02	VHLFSGSQFESSRSGAA	0.4998024	0.99559337
HLA-DPA1*01:03-DPB1*04:02	VHTAFFHGQMLTTRGHH	0.4133335	0.9065091
HLA-DPA1*01:03-DPB1*04:02	VKKEFVKENLVKLLNPR	0.78115386	0.9870523
HLA-DPA1*01:03-DPB1*04:02	VKNAFYIGSYQQCINEA	0.586145	0.78434926
HLA-DPA1*01:03-DPB1*04:02	VLPALMGKTFLDINKDS	0.627793	0.9987361
HLA-DPA1*01:03-DPB1*04:02	VNDAFVTGEWGRAHKAE	0.21090224	0.9062313
HLA-DPA1*01:03-DPB1*04:02	VNGILFVQYFHRVPFHR	0.7432224	0.9636704
HLA-DPA1*01:03-DPB1*04:02	VPEFISVGYVDSHPITT	0.2796785	0.9771921
HLA-DPA1*01:03-DPB1*04:02	VPIGYKGSTFHRVIKDF	0.58482105	0.99917114
HLA-DPA1*01:03-DPB1*04:02	VPKYLSQQWAKASGRGE	0.30050018	0.9293763
HLA-DPA1*01:03-DPB1*04:02	VPRGQVVKGSVFLRNPS	0.5379858	0.9979229
HLA-DPA1*01:03-DPB1*04:02	VQKAFAGTTLAMTKNAR	0.491724	0.9857057
HLA-DPA1*01:03-DPB1*04:02	VQKDIKNVPFKIVRASN	0.42689797	0.99568826
HLA-DPA1*01:03-DPB1*04:02	VQPLVTMEQLLWVSGRQ	0.47985384	0.055191517
HLA-DPA1*01:03-DPB1*04:02	VQRVYQPFLTTCDGHRA	0.29997715	0.002050346
HLA-DPA1*01:03-DPB1*04:02	VRPAFKAVPVVSVSKAS	0.3311148	0.943205
HLA-DPA1*01:03-DPB1*04:02	VRYFANEPFADFHRVEG	0.6476048	0.99729156
HLA-DPA1*01:03-DPB1*04:02	VSALSKQQFLTINGFPN	0.58206075	0.9504364
HLA-DPA1*01:03-DPB1*04:02	VSNIYLSPRYLGNSPYD	0.24669391	0.7114226
HLA-DPA1*01:03-DPB1*04:02	VSVVLSSLFLKLYRKPT	0.8093371	0.20916502
HLA-DPA1*01:03-DPB1*04:02	VSWDEYKVKFLASKGHS	0.3459696	0.25500762
HLA-DPA1*01:03-DPB1*04:02	VTSPVKGASFVTSTNPR	0.2837127	0.98027915
HLA-DPA1*01:03-DPB1*04:02	VVDIFQVVKALRKARPG	0.3789498	0.80254126
HLA-DPA1*01:03-DPB1*04:02	VVPLKGQAFLPLVPEPR	0.69045556	0.9992086
HLA-DPA1*01:03-DPB1*04:02	VVVPLTVELMGTVAKQL	0.4246684	0.003432924
HLA-DPA1*01:03-DPB1*04:02	VVYLASETFNYSAIDRV	0.6096912	0.48170567
HLA-DPA1*01:03-DPB1*04:02	VYGIFYATSFLDLYRNP	0.7227375	0.7971059
HLA-DPA1*01:03-DPB1*04:02	VYSFVTPTFDQVSPSRG	0.5041979	0.69672453
HLA-DPA1*01:03-DPB1*04:02	YDPLQWKSSHFERRDNM	0.34245694	0.6209158
HLA-DPA1*01:03-DPB1*04:02	YEDFVVDGFNVLYNKKP	0.6365947	0.9878084
HLA-DPA1*01:03-DPB1*04:02	YEKYLGEEYVKAVGNLR	0.5373133	0.99048936
HLA-DPA1*01:03-DPB1*04:02	YLPDFRFTPFKQAVKET	0.71336967	0.9986836
HLA-DPA1*01:03-DPB1*04:02	YNVYVAERFQEAKGDSP	0.5121383	0.99912965
HLA-DPA1*01:03-DPB1*04:02	YPGLVAKPFEKVTYRWT	0.5419109	0.968352
HLA-DPA1*01:03-DPB1*04:02	YPKPALLHSTFFPALQG	0.7817118	0.9899869
HLA-DPA1*01:03-DPB1*04:02	YPNHYTLVTGLFAENHG	0.523159	0.9498706
HLA-DPA1*01:03-DPB1*04:02	YPPSFKYEDFGPLFTAK	0.64203155	0.98685324
HLA-DPA1*01:03-DPB1*04:02	YQGNMFGTKFETVHQIH	0.57707465	0.9992849
HLA-DPA1*01:03-DPB1*04:02	YSDPKSLETSAFVKSYK	0.49865818	0.87724847
HLA-DPA1*01:03-DPB1*04:02	YSTVFRSTDFFQSRENQ	0.6052691	0.9937986
