# Supplementary material for: MHCII-peptide presentation: an assessment of the state-of-the-art prediction methods
Source: Front Immunol. 2024 Mar 12;15:1293706. doi: 10.3389/fimmu.2024.1293706 (PMC11027168; doi:10.3389/fimmu.2024.1293706)
Supplement: Supplementary file 2 [file DataSheet_2.zip › output/BERT/pos/17_HLA-DPA1_02_01_DPB1_01_01.csv]

allele	peptide	affinity_pred	mass_pred
HLA-DPA1*02:01-DPB1*01:01	AAAAKVYSLFREQDAPV	0.37104085	0.13007562
HLA-DPA1*02:01-DPB1*01:01	AAAEKLFGNMEGDCPSD	0.21281736	0.001522066
HLA-DPA1*02:01-DPB1*01:01	ADHEKALEEAKEKLRKS	0.21463694	0.068266034
HLA-DPA1*02:01-DPB1*01:01	ADLANKRAVDFQEAQSY	0.2680721	0.22522013
HLA-DPA1*02:01-DPB1*01:01	ADLASKRAVEFQEAQAY	0.36727524	0.06689138
HLA-DPA1*02:01-DPB1*01:01	ADMARLLEQWEKDDDIE	0.34737828	0.023153614
HLA-DPA1*02:01-DPB1*01:01	ADNKRSLLSMLVEVHKG	0.47768492	0.39642242
HLA-DPA1*02:01-DPB1*01:01	ADTKLANVLFARELANQ	0.55714643	0.100712076
HLA-DPA1*02:01-DPB1*01:01	AEEKTISAKYAEERDRA	0.2702235	0.38162494
HLA-DPA1*02:01-DPB1*01:01	AEKTKLLIAAQKQKVVE	0.32057878	0.5408665
HLA-DPA1*02:01-DPB1*01:01	AEPDFVVTDFAKFSRPA	0.52590775	0.92048913
HLA-DPA1*02:01-DPB1*01:01	AETERKKAVIEAEKIAQ	0.38068864	0.8645606
HLA-DPA1*02:01-DPB1*01:01	AFCDRKLGAWVCDRLAT	0.33441064	0.000401985
HLA-DPA1*02:01-DPB1*01:01	AGKLKKDTYIENEKLIS	0.5142625	0.14554037
HLA-DPA1*02:01-DPB1*01:01	AGMERELENIIQETEKE	0.3695756	0.04394871
HLA-DPA1*02:01-DPB1*01:01	AGSQRFGAVWTGDNTAE	0.17365116	0.044333335
HLA-DPA1*02:01-DPB1*01:01	AHQPRTADEIPMEPGDI	0.09450615	0.26772213
HLA-DPA1*02:01-DPB1*01:01	AHYPKQSFTMVADTPEN	0.27103677	0.2256802
HLA-DPA1*02:01-DPB1*01:01	AISAKLNKPFLFDTKPL	0.34156027	0.17336278
HLA-DPA1*02:01-DPB1*01:01	AKAVKKTSLFEEDKEDD	0.5150502	0.11194233
HLA-DPA1*02:01-DPB1*01:01	AKEAKEAPAQPAPEKVK	0.06471116	0.6506608
HLA-DPA1*02:01-DPB1*01:01	AKPEASFQVWNKDSSSK	0.30127814	0.27350745
HLA-DPA1*02:01-DPB1*01:01	ALKKLRTYAAIEDEYVQ	0.40999562	0.34069368
HLA-DPA1*02:01-DPB1*01:01	ALQKEITTRYQLDPKFI	0.39310208	0.07636668
HLA-DPA1*02:01-DPB1*01:01	ALRNRSNTPILVDGKDV	0.23272482	0.5094465
HLA-DPA1*02:01-DPB1*01:01	APGPGRLVAQLDTEGVG	0.19167477	0.9189237
HLA-DPA1*02:01-DPB1*01:01	APGYEEEALTILSKKKN	0.40738946	0.28959265
HLA-DPA1*02:01-DPB1*01:01	APINKAGSFLIRESETN	0.43650708	0.5147885
HLA-DPA1*02:01-DPB1*01:01	APNLSKLVAEWEGQDSD	0.30100557	0.018972639
HLA-DPA1*02:01-DPB1*01:01	APQRKCIIDILTEPKDI	0.38150996	0.014154995
HLA-DPA1*02:01-DPB1*01:01	APSEKGATWNVLDDQPR	0.22664298	0.51145947
HLA-DPA1*02:01-DPB1*01:01	AQGQKKVEELEGEITTL	0.35777387	0.47809702
HLA-DPA1*02:01-DPB1*01:01	AQITKRKWEAVHAAEQR	0.2094183	0.9873182
HLA-DPA1*02:01-DPB1*01:01	AQLEKDVSNLNKEKSAL	0.24155632	0.009550722
HLA-DPA1*02:01-DPB1*01:01	AQQCAKRNSYYVHQNAK	0.17323135	0.001357213
HLA-DPA1*02:01-DPB1*01:01	ARPKSSDVYVSYDYGKS	0.29620364	0.5384897
HLA-DPA1*02:01-DPB1*01:01	ARVGQKESAYAKSEEFA	0.31900677	0.19204125
HLA-DPA1*02:01-DPB1*01:01	ASADRTVIDYNGERTLD	0.19136381	0.059446078
HLA-DPA1*02:01-DPB1*01:01	ASLSKLGDVYVNDAFGT	0.4320884	0.048202768
HLA-DPA1*02:01-DPB1*01:01	ASLTVKAYLLGKEDAAR	0.3578391	0.24089786
HLA-DPA1*02:01-DPB1*01:01	ASQLKGFSLLATEDKEA	0.46940053	0.014333611
HLA-DPA1*02:01-DPB1*01:01	ASQMRWTHSYLSDDEDM	0.4047037	0.52505255
HLA-DPA1*02:01-DPB1*01:01	ASVFHATAFELDTDGNP	0.5305384	0.84895945
HLA-DPA1*02:01-DPB1*01:01	ATLEQHLEDTMKNPSIV	0.21482968	0.002040444
HLA-DPA1*02:01-DPB1*01:01	AYRKLSLTLHPDKNKDE	0.3351361	0.40134636
HLA-DPA1*02:01-DPB1*01:01	CDNEKMIVAVEKDSFQA	0.3507478	0.003179663
HLA-DPA1*02:01-DPB1*01:01	CEEKDYTIWLAHSTDPE	0.30239147	0.009758249
HLA-DPA1*02:01-DPB1*01:01	CPQTKIIGSVSKEEEEE	0.2875374	0.40836835
HLA-DPA1*02:01-DPB1*01:01	DAEKAQGQKKVEELEGE	0.20811525	0.14300743
HLA-DPA1*02:01-DPB1*01:01	DAYDGKDYIALNEDLRS	0.3492029	0.90833634
HLA-DPA1*02:01-DPB1*01:01	DDLKRKLSEKLDSTDFT	0.3541601	0.3680552
HLA-DPA1*02:01-DPB1*01:01	DEDHKKYSSQTSQDSGN	0.14713517	0.11241312
HLA-DPA1*02:01-DPB1*01:01	DEEVAGKKSFSAQEREY	0.24982394	0.113503896
HLA-DPA1*02:01-DPB1*01:01	DEHKKTMELLQSDMNQH	0.31433353	0.59322786
HLA-DPA1*02:01-DPB1*01:01	DEQRRYVSSLTEEISKR	0.4948516	0.9774256
HLA-DPA1*02:01-DPB1*01:01	DEWKKKVMEVEKEKSQS	0.28277156	0.21905962
HLA-DPA1*02:01-DPB1*01:01	DGDLDVVFASSSKCGKD	0.20506154	0.1849637
HLA-DPA1*02:01-DPB1*01:01	DGFISPKEYNVYQHDEL	0.33066624	0.10649029
HLA-DPA1*02:01-DPB1*01:01	DHLENKKQDTILTHDEL	0.28881174	0.029404879
HLA-DPA1*02:01-DPB1*01:01	DIDVAKVNTLIRPDGEK	0.20226075	0.31940752
HLA-DPA1*02:01-DPB1*01:01	DKEVKVFEFFGDHQEAF	0.45087895	0.15277584
HLA-DPA1*02:01-DPB1*01:01	DKKGKIVDAVIQEHQPS	0.33278516	0.9526253
HLA-DPA1*02:01-DPB1*01:01	DKLKEFGNTLEDKAREL	0.37110615	0.10363039
HLA-DPA1*02:01-DPB1*01:01	DKVQKCSHYLFSEEITS	0.51327425	0.004469367
HLA-DPA1*02:01-DPB1*01:01	DKYSKSGIACFLKEDDS	0.39374298	0.012600729
HLA-DPA1*02:01-DPB1*01:01	DLASKRAVEFQEAQAYA	0.39194733	0.5001385
HLA-DPA1*02:01-DPB1*01:01	DPGAKDVVHLDSEKDFR	0.26693445	0.94779414
HLA-DPA1*02:01-DPB1*01:01	DPGSINLQDETFLESNK	0.62266445	0.64357173
HLA-DPA1*02:01-DPB1*01:01	DPQGRHVKTYEVSLREK	0.34248143	0.98103285
HLA-DPA1*02:01-DPB1*01:01	DPQLGRTLASLQAEYQV	0.34782347	0.16985154
HLA-DPA1*02:01-DPB1*01:01	DQAEKQLENSLNEFGEK	0.32598343	0.014595573
HLA-DPA1*02:01-DPB1*01:01	DQQEKLLAVIEEQHKEI	0.42530856	0.07875228
HLA-DPA1*02:01-DPB1*01:01	DQSAYDGKDYIALNEDL	0.38375148	0.99475193
HLA-DPA1*02:01-DPB1*01:01	DRAMLALTSTLNKLIKR	0.5157439	0.14113048
HLA-DPA1*02:01-DPB1*01:01	DRPKAVSALATESGHPD	0.15262032	0.6049442
HLA-DPA1*02:01-DPB1*01:01	DRSKKRFSQMLQDKPLR	0.4519119	0.59442353
HLA-DPA1*02:01-DPB1*01:01	DSAQNSVIIVDKNGRLV	0.22625497	0.5596496
HLA-DPA1*02:01-DPB1*01:01	DSEEEAMETTPAKGKKA	0.15405942	0.037748378
HLA-DPA1*02:01-DPB1*01:01	DSEKRKQYDTYGEEGLK	0.2885091	0.31050652
HLA-DPA1*02:01-DPB1*01:01	DSQQLDVFIATSKHAYA	0.35841876	0.23377578
HLA-DPA1*02:01-DPB1*01:01	DSRCNVRESLFSLDGAG	0.39451954	0.007168016
HLA-DPA1*02:01-DPB1*01:01	DSTRGVAKMSLDPADLT	0.24204835	0.047411975
HLA-DPA1*02:01-DPB1*01:01	DTGKRKRHVPYSVSETR	0.16972479	0.52047884
HLA-DPA1*02:01-DPB1*01:01	DTKGVKRKTLFRENGSK	0.3139447	0.018495936
HLA-DPA1*02:01-DPB1*01:01	DTQYSKVLALYNQHNPG	0.35492617	0.57529676
HLA-DPA1*02:01-DPB1*01:01	DTSEQVVPVLVKNWKKE	0.40356818	0.5107601
HLA-DPA1*02:01-DPB1*01:01	DVTKKKQIDQFANEVER	0.30946636	0.41270056
HLA-DPA1*02:01-DPB1*01:01	EAETERKKAVIEAEKIA	0.33456454	0.40376735
HLA-DPA1*02:01-DPB1*01:01	EATSRTFTAMGLEWEDA	0.42311296	0.034761857
HLA-DPA1*02:01-DPB1*01:01	ECKEKEKPSYDTETDPS	0.06714916	0.002897241
HLA-DPA1*02:01-DPB1*01:01	EDESESKTSEELQQDFV	0.32987124	0.08458848
HLA-DPA1*02:01-DPB1*01:01	EDGRTLSDYNIQKESTL	0.3081142	0.7115791
HLA-DPA1*02:01-DPB1*01:01	EDHKKYSSQTSQDSGNY	0.15594517	0.15457174
HLA-DPA1*02:01-DPB1*01:01	EEAELQAKNLPKAERQT	0.14151104	0.13697818
HLA-DPA1*02:01-DPB1*01:01	EEAGRLWSMVTEEERPT	0.3383555	0.67157
HLA-DPA1*02:01-DPB1*01:01	EEEHRKALEEEEMEQVG	0.32419604	0.4224666
HLA-DPA1*02:01-DPB1*01:01	EEFESLQKQEVKNLHQR	0.39664146	0.012742177
HLA-DPA1*02:01-DPB1*01:01	EEHRKQGEDFSRTFNDH	0.30278262	0.8636998
HLA-DPA1*02:01-DPB1*01:01	EEKEKMSGSASSENREG	0.10480918	0.24428979
HLA-DPA1*02:01-DPB1*01:01	EELKKQHSDLEEEHRKQ	0.19773048	0.6456202
HLA-DPA1*02:01-DPB1*01:01	EENIKKLADQFLEEQKQ	0.49267873	0.28801692
HLA-DPA1*02:01-DPB1*01:01	EGQSRLNEKILEEPHPL	0.3686016	0.5897095
HLA-DPA1*02:01-DPB1*01:01	EHFDKLLVEDINKDKNL	0.48086253	0.28598177
HLA-DPA1*02:01-DPB1*01:01	EIDAKAEEEFNIEKGRL	0.3657731	0.037597403
HLA-DPA1*02:01-DPB1*01:01	EIDHVFEEELLTKESKT	0.58035797	0.096689366
HLA-DPA1*02:01-DPB1*01:01	EIEDAAFLAREKAKADA	0.280467	0.02755315
HLA-DPA1*02:01-DPB1*01:01	EISEKEKEKYQEEFEHF	0.42314497	0.04934609
HLA-DPA1*02:01-DPB1*01:01	EISRKLFDTLNEDLFQK	0.5265409	0.5470482
HLA-DPA1*02:01-DPB1*01:01	EKAQGQKKVEELEGEIT	0.29162216	0.4122549
HLA-DPA1*02:01-DPB1*01:01	EKGNKALSVGNIDDALQ	0.2730714	0.4094805
HLA-DPA1*02:01-DPB1*01:01	EKNMKMIELHNQEYREG	0.4144081	0.045233283
HLA-DPA1*02:01-DPB1*01:01	EKYSKERATYALDRQLP	0.38084456	0.06385724
HLA-DPA1*02:01-DPB1*01:01	ELKFIKNAVAGVRETES	0.2283372	0.17196237
HLA-DPA1*02:01-DPB1*01:01	ELKKQHSDLEEEHRKQG	0.15070513	0.51067924
HLA-DPA1*02:01-DPB1*01:01	ELKRRVAEELALEQAKK	0.43758747	0.81934196
HLA-DPA1*02:01-DPB1*01:01	ELQRANSHFIEEQQAQQ	0.3261306	0.15198113
HLA-DPA1*02:01-DPB1*01:01	ELQRHADEFLLDLGHHE	0.45322955	0.36311418
HLA-DPA1*02:01-DPB1*01:01	ELRELRAECFIKEGEPR	0.56613225	0.3764733
HLA-DPA1*02:01-DPB1*01:01	ENIKKLADQFLEEQKQE	0.51848906	0.35738087
HLA-DPA1*02:01-DPB1*01:01	ENMVKNAEKYAEEDRRK	0.27818736	0.060946293
HLA-DPA1*02:01-DPB1*01:01	EPDNKNVYKFELDTSER	0.3017087	0.9597867
HLA-DPA1*02:01-DPB1*01:01	EPEEVLKYSEFFTGSKL	0.64764756	0.446469
HLA-DPA1*02:01-DPB1*01:01	EPENKYLPELMAEKDSL	0.40545183	0.23252317
HLA-DPA1*02:01-DPB1*01:01	EPVAKESTEASKEPSPT	0.10183399	0.8146666
HLA-DPA1*02:01-DPB1*01:01	ERKEEKKAAAPAPEEEM	0.1454821	0.5738716
HLA-DPA1*02:01-DPB1*01:01	ERKETKAEEELDAEVLE	0.44351578	0.55900925
HLA-DPA1*02:01-DPB1*01:01	ERRLKKNLALSRESLVV	0.43224388	0.14553869
HLA-DPA1*02:01-DPB1*01:01	ESHAKADSAVSQEQLRK	0.14236851	0.4082519
HLA-DPA1*02:01-DPB1*01:01	ESRKVMGQLQREASPGP	0.18400465	0.0190503
HLA-DPA1*02:01-DPB1*01:01	ETDKEQLTAEAKELRQK	0.19371031	0.589858
HLA-DPA1*02:01-DPB1*01:01	ETDKIKEDILTDEDEKT	0.36607805	0.19835554
HLA-DPA1*02:01-DPB1*01:01	ETEKKSPLSWIEEKGPG	0.20919254	0.037641536
HLA-DPA1*02:01-DPB1*01:01	ETESKIYLLVKEEKRYA	0.4579488	0.046702735
HLA-DPA1*02:01-DPB1*01:01	ETFARRVVLLSQEMDAG	0.3750809	0.08414678
HLA-DPA1*02:01-DPB1*01:01	ETLQKLPEEIQRDILLE	0.51424193	0.012451774
HLA-DPA1*02:01-DPB1*01:01	EVLEKLFQIVPGENPYR	0.44409034	0.2692082
HLA-DPA1*02:01-DPB1*01:01	EVPELPLVVEDKVEGYK	0.33944783	0.29291266
HLA-DPA1*02:01-DPB1*01:01	FDGKKSSILQAESKKDH	0.33489606	0.7504564
HLA-DPA1*02:01-DPB1*01:01	FDKEVKVFEFFGDHQEA	0.41267693	0.4376532
HLA-DPA1*02:01-DPB1*01:01	FDSRSNQFFSLDPVTGA	0.33559114	0.010722755
HLA-DPA1*02:01-DPB1*01:01	FKANKEVPCYVFDEELR	0.3966136	0.037220158
HLA-DPA1*02:01-DPB1*01:01	FPRMRAMSLVSSDSEGE	0.2550275	0.30187872
HLA-DPA1*02:01-DPB1*01:01	FRSEKELNHLAVDEASG	0.25118238	0.66332024
HLA-DPA1*02:01-DPB1*01:01	FTEEVDMKEMEKALQER	0.27832934	0.2007961
HLA-DPA1*02:01-DPB1*01:01	FYFEKSANYFDSEVAPR	0.3460258	0.25614482
HLA-DPA1*02:01-DPB1*01:01	GAVEVAMAEALIKHKPS	0.34652475	0.27780432
HLA-DPA1*02:01-DPB1*01:01	GDFQKEQKKFVEEQHTK	0.27075422	0.021521898
HLA-DPA1*02:01-DPB1*01:01	GDLDVVFASSSKCGKDK	0.21855511	0.45680332
HLA-DPA1*02:01-DPB1*01:01	GEPRFIAVGYVDDTQFV	0.39035544	0.99912137
HLA-DPA1*02:01-DPB1*01:01	GFKRKAGTSSLTECVLN	0.39773223	0.111307204
HLA-DPA1*02:01-DPB1*01:01	GGSVYKYASFQVENDQE	0.6410388	0.8917346
HLA-DPA1*02:01-DPB1*01:01	GIFMKPSELLKAEAHHA	0.39181143	0.16223359
HLA-DPA1*02:01-DPB1*01:01	GKEKKVNIDFEPFKPIN	0.54935247	0.9211
HLA-DPA1*02:01-DPB1*01:01	GKGAKNPGVFLIHGPDE	0.19467433	0.052612077
HLA-DPA1*02:01-DPB1*01:01	GKNLKEAVKMLEDSQRR	0.28001517	0.058793318
HLA-DPA1*02:01-DPB1*01:01	GKSVTCHVKHYTNPSQD	0.09669077	0.21467905
HLA-DPA1*02:01-DPB1*01:01	GKTSVVVGTWNQEEHIE	0.3283578	0.10674492
HLA-DPA1*02:01-DPB1*01:01	GLGERKVVEINHEDLGH	0.28641123	0.5638634
HLA-DPA1*02:01-DPB1*01:01	GLLDKAQDLFGDDHNKN	0.23964745	0.034768775
HLA-DPA1*02:01-DPB1*01:01	GNDGKGTPVFTGEVDCT	0.078679614	0.002138676
HLA-DPA1*02:01-DPB1*01:01	GNYKLAGTVFQYDRKGD	0.56072974	0.8172207
HLA-DPA1*02:01-DPB1*01:01	GPARKGAAAIEAEDREE	0.22561815	0.96040887
HLA-DPA1*02:01-DPB1*01:01	GPDGRLLRGHNQYAYDG	0.17547247	0.99342394
HLA-DPA1*02:01-DPB1*01:01	GPGEEKQFLEVWEKNRK	0.43709984	0.89807427
HLA-DPA1*02:01-DPB1*01:01	GPGGKEATWVVDVKNGK	0.11101745	0.7422846
HLA-DPA1*02:01-DPB1*01:01	GPISTKELADFIRERAT	0.29188538	0.05366703
HLA-DPA1*02:01-DPB1*01:01	GPLVKYSSDYFQAPSDY	0.48942786	0.3388167
HLA-DPA1*02:01-DPB1*01:01	GPPGSGKTMTLFSALRA	0.33496052	0.18761854
HLA-DPA1*02:01-DPB1*01:01	GPPVNYKTGNLYLRGPL	0.41881296	0.7451101
HLA-DPA1*02:01-DPB1*01:01	GPTADYVFPDLTEKAGS	0.22783406	0.36083776
HLA-DPA1*02:01-DPB1*01:01	GPVGRIAFDMFMEDKTS	0.57813036	0.8789013
HLA-DPA1*02:01-DPB1*01:01	GPVGVFEWEAFARGTKA	0.6469117	0.9912962
HLA-DPA1*02:01-DPB1*01:01	GPYPQRKVITFNRYSHD	0.3375607	0.8292767
HLA-DPA1*02:01-DPB1*01:01	GQDNKTALYWAVEKGNA	0.38526005	0.36049414
HLA-DPA1*02:01-DPB1*01:01	GQKKVEELEGEITTLNH	0.35323894	0.7112578
HLA-DPA1*02:01-DPB1*01:01	GQVHKTKEQFGQDGPIS	0.14418282	0.021554122
HLA-DPA1*02:01-DPB1*01:01	GRLDKLTVTSQNLQLEN	0.3946704	0.7932573
HLA-DPA1*02:01-DPB1*01:01	GRLEKRNSDLLLLVDTH	0.44620687	0.28417507
HLA-DPA1*02:01-DPB1*01:01	GRLLRGHNQYAYDGKDY	0.20623645	0.99538106
HLA-DPA1*02:01-DPB1*01:01	GRLLRGYDQYAYDGKDY	0.27832243	0.9971298
HLA-DPA1*02:01-DPB1*01:01	GRLLRGYNQFAYDGKDY	0.37376967	0.99735135
HLA-DPA1*02:01-DPB1*01:01	GVEKKSVAKLQDERTVR	0.22080943	0.15778682
HLA-DPA1*02:01-DPB1*01:01	GVHRYLSNAYAREEFAS	0.4812687	0.733403
HLA-DPA1*02:01-DPB1*01:01	HAKIKNQAIITDETNDS	0.2635203	0.039585263
HLA-DPA1*02:01-DPB1*01:01	HAVSEGTKAVTKYTSSK	0.1509264	0.66333276
HLA-DPA1*02:01-DPB1*01:01	HEEFKKYEMMKEHERRE	0.31853476	0.60776794
HLA-DPA1*02:01-DPB1*01:01	HERRRYLESLGEEQRKE	0.38373697	0.7642053
HLA-DPA1*02:01-DPB1*01:01	HFREKLQAANAEDIKSG	0.26586705	0.6282125
HLA-DPA1*02:01-DPB1*01:01	HGDQYKATDFVADRAGT	0.34452048	0.8683275
HLA-DPA1*02:01-DPB1*01:01	HGPERSQSPAASDCSSS	0.02273908	0.031684313
HLA-DPA1*02:01-DPB1*01:01	HKEPRKGEELEEEWTPT	0.35667083	0.9876254
HLA-DPA1*02:01-DPB1*01:01	HPADSVVSVLNKEKGSS	0.31312388	0.12827769
HLA-DPA1*02:01-DPB1*01:01	HTKDVLSVAFSSDNRQI	0.36027437	0.22509758
HLA-DPA1*02:01-DPB1*01:01	IADDKYNDTFWKEFGTN	0.36984378	0.10015601
HLA-DPA1*02:01-DPB1*01:01	IALKKKGIAWWTDKNVK	0.24421906	0.17833713
HLA-DPA1*02:01-DPB1*01:01	IARARAGSRLSAEERQR	0.2346197	0.62191886
HLA-DPA1*02:01-DPB1*01:01	IDPDAKVEEEPEEEPEE	0.11959659	0.9175069
HLA-DPA1*02:01-DPB1*01:01	IEESKQETSMILDSEKT	0.41138217	0.05398929
HLA-DPA1*02:01-DPB1*01:01	IGAKIAAVQFTYDQRTE	0.4035024	0.6200026
HLA-DPA1*02:01-DPB1*01:01	IGMDYIHELFSKDPTIK	0.42448992	0.6346347
HLA-DPA1*02:01-DPB1*01:01	IKDQKGGLHSLQEIRVC	0.31569153	0.002830442
HLA-DPA1*02:01-DPB1*01:01	IKEKQKAGLLTLEDHPN	0.31962475	0.67312753
HLA-DPA1*02:01-DPB1*01:01	IKTEKKTVQFSDDVQVE	0.333881	0.24306476
HLA-DPA1*02:01-DPB1*01:01	INETPLGSLSKDDGARG	0.12878957	0.006662109
HLA-DPA1*02:01-DPB1*01:01	INRKKKVWDYNYDDESD	0.1160429	0.069311395
HLA-DPA1*02:01-DPB1*01:01	IPKGRTPKTPDWYNPDR	0.025752844	0.3767628
HLA-DPA1*02:01-DPB1*01:01	IPQWKTSESPVREKHPL	0.19402832	0.7110181
HLA-DPA1*02:01-DPB1*01:01	IPSVRREVHSYLTDTLH	0.3891423	0.8551825
HLA-DPA1*02:01-DPB1*01:01	IQGGKQETQLLEDYVEA	0.41145816	0.21709375
HLA-DPA1*02:01-DPB1*01:01	IRHYEGLSYNVDSLHQK	0.3303326	0.64623624
HLA-DPA1*02:01-DPB1*01:01	ISAKEMQRWIMEKTAEH	0.24085492	0.3315061
HLA-DPA1*02:01-DPB1*01:01	ISAKLNKPFLFDTKPLI	0.3815037	0.03991751
HLA-DPA1*02:01-DPB1*01:01	ISLQKQNSDMQAELQKK	0.24400245	0.12620799
HLA-DPA1*02:01-DPB1*01:01	ISMKLFQLMVEHTPDEE	0.35594928	0.15827802
HLA-DPA1*02:01-DPB1*01:01	ITIDLVQNSSQKTQNDV	0.20924889	0.009452361
HLA-DPA1*02:01-DPB1*01:01	ITMEKTPSYFVTREAPA	0.3104485	0.04140229
HLA-DPA1*02:01-DPB1*01:01	ITVIKAPTSFGYDKPHV	0.2605282	0.18110369
HLA-DPA1*02:01-DPB1*01:01	KAYRKLALQWHPDNFQN	0.34000972	0.040227264
HLA-DPA1*02:01-DPB1*01:01	KEDSKTFDQLTPDESKE	0.32325223	0.40902263
HLA-DPA1*02:01-DPB1*01:01	KEGTEASLQIRGKKKEQ	0.20207974	0.048970006
HLA-DPA1*02:01-DPB1*01:01	KELPKADTNQLADKGKL	0.14123593	0.13573512
HLA-DPA1*02:01-DPB1*01:01	KETDKIKEDILTDEDEK	0.3318034	0.13921241
HLA-DPA1*02:01-DPB1*01:01	KETERKETKAEEELDAE	0.2839773	0.83448637
HLA-DPA1*02:01-DPB1*01:01	KGEKLGTLLPLQKVYPG	0.4637136	0.46707577
HLA-DPA1*02:01-DPB1*01:01	KGHAKDACVISSDFHER	0.26248607	0.13591613
HLA-DPA1*02:01-DPB1*01:01	KISAKEMQRWIMEKTAE	0.28738776	0.015947904
HLA-DPA1*02:01-DPB1*01:01	KKAAKLKEKYEKDIAAY	0.26648015	0.04774825
HLA-DPA1*02:01-DPB1*01:01	KKNPIAKIHSDLAEERG	0.31134644	0.95633554
HLA-DPA1*02:01-DPB1*01:01	KLLQKKQSQLVQEKDHL	0.3395416	0.031841747
HLA-DPA1*02:01-DPB1*01:01	KLPEEIQRDILLEKKKV	0.5091286	0.0946335
HLA-DPA1*02:01-DPB1*01:01	KMMKENVAFEQEKEGKS	0.327243	0.025469441
HLA-DPA1*02:01-DPB1*01:01	KMREGPAKNMVKQKALR	0.13191049	0.02809513
HLA-DPA1*02:01-DPB1*01:01	KNEAKTKADFFEDENGQ	0.3010556	0.056485295
HLA-DPA1*02:01-DPB1*01:01	KNQKEATNTTSEPSAPS	0.07601979	0.062094174
HLA-DPA1*02:01-DPB1*01:01	KPAQVKASSVSTKESPA	0.17601648	0.71877563
HLA-DPA1*02:01-DPB1*01:01	KPEFEKAAEALHGEADS	0.21261945	0.19966054
HLA-DPA1*02:01-DPB1*01:01	KPPRDHVFQVNNFEALK	0.5151994	0.99037397
HLA-DPA1*02:01-DPB1*01:01	KPSKASELNLDELPPLN	0.38585415	0.50211203
HLA-DPA1*02:01-DPB1*01:01	KPSKVLSPEYLWDDRKP	0.43827167	0.55811036
HLA-DPA1*02:01-DPB1*01:01	KQEPRKSHSPSSDTSKL	0.072327994	0.15304026
HLA-DPA1*02:01-DPB1*01:01	KQKDKVAELENSEFRAF	0.49674425	0.22116676
HLA-DPA1*02:01-DPB1*01:01	KRIHKELNDLARDPPAQ	0.20484437	0.055651687
HLA-DPA1*02:01-DPB1*01:01	KRINKELSDLARDPPAQ	0.23395227	0.1757203
HLA-DPA1*02:01-DPB1*01:01	KSDAKKAASKTLLEKSQ	0.33435562	0.13897154
HLA-DPA1*02:01-DPB1*01:01	KSDQALHSFSEAKKLCS	0.35625914	0.002994526
HLA-DPA1*02:01-DPB1*01:01	KSQAKYGISGEKDVSPD	0.12205294	0.20986168
HLA-DPA1*02:01-DPB1*01:01	KTPSKLLDPLAWDNHYG	0.3174503	0.6707416
HLA-DPA1*02:01-DPB1*01:01	KVGKNEAVLEWDQLPVD	0.42823404	0.59055865
HLA-DPA1*02:01-DPB1*01:01	KVQKCSHYLFSEEITSG	0.51550967	0.002298347
HLA-DPA1*02:01-DPB1*01:01	KVRDKLNNLVLFDKATY	0.3710354	0.008927737
HLA-DPA1*02:01-DPB1*01:01	KYIRHYEGLSYNVDSLH	0.36236292	0.7669985
HLA-DPA1*02:01-DPB1*01:01	KYSRDFSFTIVDPVTSP	0.41735134	0.31355584
HLA-DPA1*02:01-DPB1*01:01	LADLQKQVTDLEAEREQ	0.27674106	0.9348658
HLA-DPA1*02:01-DPB1*01:01	LAEKDHTTLLSEVMTPR	0.3722008	0.1204139
HLA-DPA1*02:01-DPB1*01:01	LAGKSVTCHVKHYTNPS	0.10276834	0.86899996
HLA-DPA1*02:01-DPB1*01:01	LDKLKEFGNTLEDKARE	0.35367975	0.096362114
HLA-DPA1*02:01-DPB1*01:01	LDLSKRYIKALAEENRN	0.3474194	0.9649094
HLA-DPA1*02:01-DPB1*01:01	LDLSKRYVKALAEENKN	0.34596997	0.96232545
HLA-DPA1*02:01-DPB1*01:01	LDPEGSLHHQQKREAPS	0.12889476	0.15639865
HLA-DPA1*02:01-DPB1*01:01	LEEAKRASKSATDVKVT	0.06978344	0.40272832
HLA-DPA1*02:01-DPB1*01:01	LEGRYFSGALPDDEDVV	0.31282055	0.721677
HLA-DPA1*02:01-DPB1*01:01	LEKKKVAQDQLRDKAPF	0.24866475	0.17617197
HLA-DPA1*02:01-DPB1*01:01	LGKDHTQVVSLKDKLEF	0.28525168	0.023979539
HLA-DPA1*02:01-DPB1*01:01	LGPARLQSSPLEDLLIE	0.59022456	0.68819237
HLA-DPA1*02:01-DPB1*01:01	LHLRLSPPPSQSDQLLA	0.17928597	0.27899525
HLA-DPA1*02:01-DPB1*01:01	LIEKLDIKLDSEDKDKE	0.37873182	0.026356757
HLA-DPA1*02:01-DPB1*01:01	LISKEANNYEEDPNKPT	0.113924794	0.06327205
HLA-DPA1*02:01-DPB1*01:01	LITVIKAPTSFGYDKPH	0.332687	0.66651094
HLA-DPA1*02:01-DPB1*01:01	LKDKKRFEKANQDSGPG	0.15887211	0.9351538
HLA-DPA1*02:01-DPB1*01:01	LKQEPRKSHSPSSDTSK	0.07945733	0.16428348
HLA-DPA1*02:01-DPB1*01:01	LKRSKELNLVLDEIKRA	0.45738974	0.050073415
HLA-DPA1*02:01-DPB1*01:01	LLADKVLKLLGKEKAKE	0.37570313	0.051264785
HLA-DPA1*02:01-DPB1*01:01	LLKKEMTLDLKTKFGST	0.40975112	0.20019582
HLA-DPA1*02:01-DPB1*01:01	LNEAKQMIAVADENQNH	0.18180194	0.25722742
HLA-DPA1*02:01-DPB1*01:01	LNKLREQIRILEDKGTS	0.30206716	0.025043193
HLA-DPA1*02:01-DPB1*01:01	LNYRGGTPYNNERHTPR	0.06774111	0.18183273
HLA-DPA1*02:01-DPB1*01:01	LPAEKEVGPPLPQEAVP	0.14642473	0.28518128
HLA-DPA1*02:01-DPB1*01:01	LPAQVAFTPYAPEPGST	0.42061055	0.83353424
HLA-DPA1*02:01-DPB1*01:01	LPENDLTEEMLLKHLQR	0.43342784	0.027702764
HLA-DPA1*02:01-DPB1*01:01	LPGDKGLVLMSRAKHHA	0.24596246	0.69388276
HLA-DPA1*02:01-DPB1*01:01	LPPDHLNGVKLEMDGHL	0.29595602	0.5704197
HLA-DPA1*02:01-DPB1*01:01	LQDIGMDHQALLKQFDH	0.29112798	0.16166686
HLA-DPA1*02:01-DPB1*01:01	LQQERPQEELELELRAG	0.3870643	0.067803726
HLA-DPA1*02:01-DPB1*01:01	LRFRKNFQALLEEQNLS	0.4384991	0.011094838
HLA-DPA1*02:01-DPB1*01:01	LRMKRDTSLFSDEFKVE	0.48644653	0.010781141
HLA-DPA1*02:01-DPB1*01:01	LSKLKETVYNLREENRQ	0.35095543	0.37786925
HLA-DPA1*02:01-DPB1*01:01	LSKTKAKDLFIGDVIHN	0.4889794	0.022312215
HLA-DPA1*02:01-DPB1*01:01	LSPESPMLSSPPKKKDT	0.22949655	0.001745018
HLA-DPA1*02:01-DPB1*01:01	LTLEEVQAENPKVSRGR	0.16578819	0.009086455
HLA-DPA1*02:01-DPB1*01:01	LVNKTTHLIAKEEMIHN	0.3177856	0.121989116
HLA-DPA1*02:01-DPB1*01:01	LVRKRRANSLLEETKQG	0.30971038	0.41220617
HLA-DPA1*02:01-DPB1*01:01	MAKKDPEGLFLQDNIVA	0.44453627	0.030991886
HLA-DPA1*02:01-DPB1*01:01	MDHRSDLVFLADLRPEE	0.36344823	0.05807302
HLA-DPA1*02:01-DPB1*01:01	MGKKTSEGVTNEKGTDS	0.06650026	0.0261756
HLA-DPA1*02:01-DPB1*01:01	MSPKKAPPAPAKEARNV	0.09257483	0.30324742
HLA-DPA1*02:01-DPB1*01:01	NCEEKDYTIWLAHSTDP	0.28822196	0.002049502
HLA-DPA1*02:01-DPB1*01:01	NEAKASSSILIDESEPT	0.39944428	0.18140636
HLA-DPA1*02:01-DPB1*01:01	NELQRHADEFLLDLGHH	0.47659245	0.7395779
HLA-DPA1*02:01-DPB1*01:01	NFSESHLVIITKEEEQK	0.39512303	0.04178423
HLA-DPA1*02:01-DPB1*01:01	NIKKLADQFLEEQKQET	0.50526	0.2696193
HLA-DPA1*02:01-DPB1*01:01	NKDLLLTSSYLSDSGST	0.5013402	0.35951334
HLA-DPA1*02:01-DPB1*01:01	NKKTKQIQDMAEEKGTQ	0.20245671	0.42099094
HLA-DPA1*02:01-DPB1*01:01	NKRVKRDLVLSGDLGSL	0.45012143	0.009897873
HLA-DPA1*02:01-DPB1*01:01	NLGKFISSPMKEKGNIQ	0.44671923	0.12708008
HLA-DPA1*02:01-DPB1*01:01	NLQDETFLESNKMHAIN	0.4901673	0.15289369
HLA-DPA1*02:01-DPB1*01:01	NLYEKTYLPAVDEKLRD	0.49574998	0.90800935
HLA-DPA1*02:01-DPB1*01:01	NNRKVYELSNVQEDSQP	0.2697323	0.86131394
HLA-DPA1*02:01-DPB1*01:01	NNVEKPLELRIKVLDIN	0.41411	0.21969824
HLA-DPA1*02:01-DPB1*01:01	NPAVIKDALYFLDDTAK	0.49201617	0.3611922
HLA-DPA1*02:01-DPB1*01:01	NPEKTKEGLEEEQSTSG	0.11691042	0.06739546
HLA-DPA1*02:01-DPB1*01:01	NPKGNKKNAGFTPQERQ	0.08088743	0.06666455
HLA-DPA1*02:01-DPB1*01:01	NPNDKYEPFWEDEEKNE	0.32861912	0.73971856
HLA-DPA1*02:01-DPB1*01:01	NPPKSSKNTDFFIGKPT	0.23008381	0.34435824
HLA-DPA1*02:01-DPB1*01:01	NPSDTPPSVVNEDFLHD	0.31944484	0.44126692
HLA-DPA1*02:01-DPB1*01:01	NPTAKRQFVQSAKEVAN	0.2877388	0.97901887
HLA-DPA1*02:01-DPB1*01:01	NPVFRRYLNKILIEAGK	0.48351607	0.37798506
HLA-DPA1*02:01-DPB1*01:01	NSKNKVDENMVIDETLD	0.31402248	0.10682261
HLA-DPA1*02:01-DPB1*01:01	NSLEKKVSLLQNESVEK	0.41017488	0.099741384
HLA-DPA1*02:01-DPB1*01:01	NSLYKNKEIFLRELISN	0.57159984	0.00294578
HLA-DPA1*02:01-DPB1*01:01	NVLGTKNLSQILSDREE	0.3825281	0.046375904
HLA-DPA1*02:01-DPB1*01:01	PGTGRYQVLLNEEDNSE	0.35843286	0.22015019
HLA-DPA1*02:01-DPB1*01:01	PPRERRFEKPLEEKGEG	0.2643085	0.96816695
HLA-DPA1*02:01-DPB1*01:01	PSKFFSQLSSEHGGDVQ	0.41455764	0.21847467
HLA-DPA1*02:01-DPB1*01:01	PSKPESILKMTKKGKTL	0.2549597	0.013162339
HLA-DPA1*02:01-DPB1*01:01	QARKTASVLSKDDVAPE	0.21926174	0.38354394
HLA-DPA1*02:01-DPB1*01:01	QDAYDGKDYIALNEDLR	0.3780538	0.98697984
HLA-DPA1*02:01-DPB1*01:01	QPEHRILKVSMKELNKK	0.50647515	0.8015153
HLA-DPA1*02:01-DPB1*01:01	QPHPLEWNSFTEDKNIE	0.42007336	0.94065154
HLA-DPA1*02:01-DPB1*01:01	QPPATYSLVNKVKNKKT	0.3426965	0.87604505
HLA-DPA1*02:01-DPB1*01:01	QPVEEVMPVLEEKERSA	0.38502976	0.06886658
HLA-DPA1*02:01-DPB1*01:01	QQEKLLPAQLPAEKEVG	0.3439981	0.4586658
HLA-DPA1*02:01-DPB1*01:01	QVGERTLTGIVIDSGDG	0.26225856	0.89769685
HLA-DPA1*02:01-DPB1*01:01	RALRAAAGPLARDTLSP	0.22201204	0.24675532
HLA-DPA1*02:01-DPB1*01:01	RAQLAMALFEQEQANST	0.40942344	0.009379012
HLA-DPA1*02:01-DPB1*01:01	RELQRANSHFIEEQQAQ	0.34991035	0.20252614
HLA-DPA1*02:01-DPB1*01:01	RINRQLEALENDNFQDD	0.39307925	0.24147554
HLA-DPA1*02:01-DPB1*01:01	RKEEKKAAAPAPEEEMD	0.14581396	0.7976693
HLA-DPA1*02:01-DPB1*01:01	RKQELVTQNELLKQQVK	0.41578287	0.29044092
HLA-DPA1*02:01-DPB1*01:01	RLEHKKAKEDFLVYKLE	0.49830136	0.66457874
HLA-DPA1*02:01-DPB1*01:01	RMNKAPTAGFEADVGTK	0.14041325	0.096893504
HLA-DPA1*02:01-DPB1*01:01	RPEKKKADIVFLLDGSI	0.4577792	0.13485053
HLA-DPA1*02:01-DPB1*01:01	RPGAEATGKVNVKTLRL	0.13424486	0.35252553
HLA-DPA1*02:01-DPB1*01:01	RQDAYDGKDYIALNEDL	0.3822044	0.9931434
HLA-DPA1*02:01-DPB1*01:01	RSEHKVWSPLVTEEGKR	0.3896529	0.75897294
HLA-DPA1*02:01-DPB1*01:01	RSKEKLDCELQKDYSFT	0.33693555	0.027447337
HLA-DPA1*02:01-DPB1*01:01	RTQKKQAPEWTEEDLSQ	0.25365126	0.056320507
HLA-DPA1*02:01-DPB1*01:01	SADRTVIDYNGERTLDG	0.23066972	0.18944591
HLA-DPA1*02:01-DPB1*01:01	SAGQRLGVHLHTEARAR	0.23207155	0.056679815
HLA-DPA1*02:01-DPB1*01:01	SALKVVTLTANDKTSVS	0.2995494	0.071717426
HLA-DPA1*02:01-DPB1*01:01	SAMSRPIIHFGSDYEDR	0.23248224	0.022174064
HLA-DPA1*02:01-DPB1*01:01	SAPGREPGHFNPESRED	0.021483872	0.053566925
HLA-DPA1*02:01-DPB1*01:01	SAYDGKDYIALNEDLRS	0.35843265	0.8903554
HLA-DPA1*02:01-DPB1*01:01	SAYIKNSNPALNDNLEK	0.24319842	0.7859079
HLA-DPA1*02:01-DPB1*01:01	SDAKKAASKTLLEKSQF	0.4045176	0.096373595
HLA-DPA1*02:01-DPB1*01:01	SEIEDAAFLAREKAKAD	0.3295573	0.022581615
HLA-DPA1*02:01-DPB1*01:01	SGERRAYGPLFLRDRVA	0.4204512	0.12310877
HLA-DPA1*02:01-DPB1*01:01	SGTAKKGAESVTERDTE	0.09105604	0.5270885
HLA-DPA1*02:01-DPB1*01:01	SINETPLGSLSKDDGAR	0.1943287	0.011013399
HLA-DPA1*02:01-DPB1*01:01	SKERICHCFSKDEKPVE	0.14150068	0.052235715
HLA-DPA1*02:01-DPB1*01:01	SKLPKSLSEECQEVVDT	0.29475054	0.027039737
HLA-DPA1*02:01-DPB1*01:01	SLSDRYVSHFETEGPHV	0.28112823	0.02403591
HLA-DPA1*02:01-DPB1*01:01	SNQERSMDVVARTQKDG	0.14761707	0.99274445
HLA-DPA1*02:01-DPB1*01:01	SNVEEAFINTAKEIYEK	0.43462637	0.21592113
HLA-DPA1*02:01-DPB1*01:01	SPAPTHNSLFLFDGSPT	0.29043767	0.27336648
HLA-DPA1*02:01-DPB1*01:01	SPHQIKSHTLTTTDRAA	0.30944136	0.5173614
HLA-DPA1*02:01-DPB1*01:01	SPNLEQLQEENLKLKYR	0.44299886	0.10069051
HLA-DPA1*02:01-DPB1*01:01	SPNVYTEKKEIAILRER	0.33557877	0.28316718
HLA-DPA1*02:01-DPB1*01:01	SPQGTAQGELFLDDGHT	0.3691196	0.49167293
HLA-DPA1*02:01-DPB1*01:01	SPRGLRKGAAPARERRG	0.09156462	0.9837786
HLA-DPA1*02:01-DPB1*01:01	SPRLREGPELSPDDPAG	0.13811031	0.5511692
HLA-DPA1*02:01-DPB1*01:01	SPSGKFITQWGEESSGS	0.3327931	0.3882321
HLA-DPA1*02:01-DPB1*01:01	SQKMREQQALSREAKNS	0.18147081	0.4385407
HLA-DPA1*02:01-DPB1*01:01	SRLDKELDDYREESEEY	0.31539434	0.015721228
HLA-DPA1*02:01-DPB1*01:01	SSATMPSMQCKHRSPNG	0.07114111	0.001691732
HLA-DPA1*02:01-DPB1*01:01	SSPHRVFHDLLSEQQLL	0.37233993	0.3269267
HLA-DPA1*02:01-DPB1*01:01	SSSATMPSMQCKHRSPN	0.13035238	0.003497163
HLA-DPA1*02:01-DPB1*01:01	SSSKKDVIELTDDSFDK	0.3578511	0.048103534
HLA-DPA1*02:01-DPB1*01:01	STREYTVTEPERDGASP	0.1060546	0.7397254
HLA-DPA1*02:01-DPB1*01:01	STTRKAEVINAREVAPR	0.23813803	0.5917896
HLA-DPA1*02:01-DPB1*01:01	STVDKDQSIAPKTTRVT	0.0671602	0.059208613
HLA-DPA1*02:01-DPB1*01:01	SVDSRSVSLLPLEFRKD	0.54218376	0.074633434
HLA-DPA1*02:01-DPB1*01:01	SVLKKSPPHLIKEIILV	0.5599935	0.001931897
HLA-DPA1*02:01-DPB1*01:01	TALQKEITTRYQLDPKF	0.38746977	0.21645446
HLA-DPA1*02:01-DPB1*01:01	TDEDHKKYSSQTSQDSG	0.12117492	0.04506575
HLA-DPA1*02:01-DPB1*01:01	TLEEFLASTQRKEFGDT	0.44809997	0.33268267
HLA-DPA1*02:01-DPB1*01:01	TNLNKAMTLQEAEAFVG	0.4164724	0.4593255
HLA-DPA1*02:01-DPB1*01:01	TPDPSKFFSQLSSEHGG	0.4000796	0.7758644
HLA-DPA1*02:01-DPB1*01:01	TPQSTKVPSLFEFHGPS	0.2761765	0.08664711
HLA-DPA1*02:01-DPB1*01:01	TPRGKKRKALPASETPK	0.17989282	0.8503009
HLA-DPA1*02:01-DPB1*01:01	TPSATKQATSISSETKN	0.2232388	0.21370813
HLA-DPA1*02:01-DPB1*01:01	TPTSKSVDCFLHDFASK	0.42023998	0.025971899
HLA-DPA1*02:01-DPB1*01:01	TSEMRSELLGTDSAEPE	0.3680522	0.119522594
HLA-DPA1*02:01-DPB1*01:01	TTRKKRNVNFQKAINEK	0.32253817	0.36262614
HLA-DPA1*02:01-DPB1*01:01	TVIKAPTSFGYDKPHVL	0.23573922	0.49628907
HLA-DPA1*02:01-DPB1*01:01	TVPRKSDLFQDDLYPDT	0.4472829	0.17346193
HLA-DPA1*02:01-DPB1*01:01	TVPRKSDLFQEDLYPPT	0.47115257	0.44102126
HLA-DPA1*02:01-DPB1*01:01	VDDTQFVRFDSDAASQK	0.23309931	0.997118
HLA-DPA1*02:01-DPB1*01:01	VDLQKKLEELELDEQQK	0.41797966	0.8442234
HLA-DPA1*02:01-DPB1*01:01	VDMKEVELNELEPEKQP	0.4389802	0.09664201
HLA-DPA1*02:01-DPB1*01:01	VDSKLHSISSIDVNGGN	0.2629908	0.877691
HLA-DPA1*02:01-DPB1*01:01	VEDQKRDTINLLDQREK	0.34157982	0.34998193
HLA-DPA1*02:01-DPB1*01:01	VEGKKIPTESVKEIRGE	0.24062032	0.09144421
HLA-DPA1*02:01-DPB1*01:01	VERKAKLMTPNGPEVHG	0.08847461	0.015777167
HLA-DPA1*02:01-DPB1*01:01	VESELALESQTKTYREK	0.3741959	0.0977164
HLA-DPA1*02:01-DPB1*01:01	VGFLKTDGSFVVHDIPS	0.44620222	0.23781891
HLA-DPA1*02:01-DPB1*01:01	VGKSKLGVEMLSESQLS	0.5158122	0.21105611
HLA-DPA1*02:01-DPB1*01:01	VKKQVKVVTLAIGDGAN	0.2838765	0.62114775
HLA-DPA1*02:01-DPB1*01:01	VKLKMAPVPLDDSNRPA	0.31590807	0.9240953
HLA-DPA1*02:01-DPB1*01:01	VLEKKRNNCFVESGQPI	0.33018538	0.001698999
HLA-DPA1*02:01-DPB1*01:01	VLGAKTWDTETEDLTEN	0.27143377	0.626828
HLA-DPA1*02:01-DPB1*01:01	VLGRSPLTILQDDNSPG	0.24412979	0.048440024
HLA-DPA1*02:01-DPB1*01:01	VLGTKNLSQILSDREEI	0.35674715	0.01635271
HLA-DPA1*02:01-DPB1*01:01	VNGAKLHTLSVEHQREE	0.38739645	0.9926179
HLA-DPA1*02:01-DPB1*01:01	VNLIESDVVAMSKVEKK	0.43397692	0.15132804
HLA-DPA1*02:01-DPB1*01:01	VPIQKATDSFHTELHPR	0.35731187	0.7282031
HLA-DPA1*02:01-DPB1*01:01	VPKCMKETDVQENDKEQ	0.14824179	0.020592624
HLA-DPA1*02:01-DPB1*01:01	VPPKVSHITFAHEVGHN	0.43866533	0.82816523
HLA-DPA1*02:01-DPB1*01:01	VPSAKKAIYMDDDVIVQ	0.3036234	0.5467488
HLA-DPA1*02:01-DPB1*01:01	VPVAKISTFPEGEPGPQ	0.21779297	0.58152974
HLA-DPA1*02:01-DPB1*01:01	VQDIKYEPQLLADDDAR	0.47972938	0.6944397
HLA-DPA1*02:01-DPB1*01:01	VQETRKQNMILSDEAIK	0.32164103	0.30780464
HLA-DPA1*02:01-DPB1*01:01	VRDKLNNLVLFDKATYD	0.38313478	0.09186183
HLA-DPA1*02:01-DPB1*01:01	VRGAKEGIILFKEKAKE	0.38532513	0.2643408
HLA-DPA1*02:01-DPB1*01:01	VSNDKALMVLTEEPLLY	0.53013796	0.022597702
HLA-DPA1*02:01-DPB1*01:01	VTFKSIVAFLKDPKGPP	0.41847774	0.16525096
HLA-DPA1*02:01-DPB1*01:01	VVGEKAVNPFLADVDKL	0.3705678	0.3966936
HLA-DPA1*02:01-DPB1*01:01	VYTEKKEIAILRERLTE	0.38365898	0.02697787
HLA-DPA1*02:01-DPB1*01:01	WHKAKTSGKFSGEELDK	0.2959527	0.21189637
HLA-DPA1*02:01-DPB1*01:01	YFDKNLALFEEEMDTRP	0.40196875	0.013203241
HLA-DPA1*02:01-DPB1*01:01	YKGEFQLPDFLKEKPQT	0.5272627	0.10338299
HLA-DPA1*02:01-DPB1*01:01	YLGRTDATLSCDVRSNP	0.15216942	0.07416347
HLA-DPA1*02:01-DPB1*01:01	YLNEKSLQLTEKCKNLQ	0.29966545	0.016244292
HLA-DPA1*02:01-DPB1*01:01	YPPFKDRISWAGDLDKK	0.26442245	0.3984269
HLA-DPA1*02:01-DPB1*01:01	YQDAVLEDIFKKNDHDG	0.35214013	0.053969234
HLA-DPA1*02:01-DPB1*01:01	YRIESVLSSSGKRLGCI	0.32190087	0.000825306
HLA-DPA1*02:01-DPB1*01:01	YRMDDVYKEPLKCGVSN	0.2983524	0.004403448
HLA-DPA1*02:01-DPB1*01:01	YTYNKEGTLITDHPNIQ	0.25928137	0.1916835
