# Supplementary material for: MHCII-peptide presentation: an assessment of the state-of-the-art prediction methods
Source: Front Immunol. 2024 Mar 12;15:1293706. doi: 10.3389/fimmu.2024.1293706 (PMC11027168; doi:10.3389/fimmu.2024.1293706)
Supplement: Supplementary file 2 [file DataSheet_2.zip › output/BERT/pos/17_HLA-DPA1_02_01_DPB1_09_01.csv]

allele	peptide	affinity_pred	mass_pred
HLA-DPA1*02:01-DPB1*09:01	AADRRFGIQAQMVTTDF	0.46731853	0.81119204
HLA-DPA1*02:01-DPB1*09:01	ADGKVVSYAKFLYPTNA	0.35724643	0.47643042
HLA-DPA1*02:01-DPB1*09:01	ADIGKKHSDPHLLERNG	0.19492862	0.09485518
HLA-DPA1*02:01-DPB1*09:01	ADKFKEINNAHAILTDA	0.4308833	0.10139173
HLA-DPA1*02:01-DPB1*09:01	ADKNISSAQIVGPGPKP	0.22131313	0.013896135
HLA-DPA1*02:01-DPB1*09:01	ADRYVAIARALPAGPRP	0.36158738	0.7726408
HLA-DPA1*02:01-DPB1*09:01	AEPGYLVTKVVAVDRDS	0.18133026	0.55038285
HLA-DPA1*02:01-DPB1*09:01	AGERLSEEPLQVLEHPR	0.33515564	0.9950463
HLA-DPA1*02:01-DPB1*09:01	AGGLKTSSIIIALTDGK	0.5578187	0.089041576
HLA-DPA1*02:01-DPB1*09:01	AIGQKRSTVAQLVKRLT	0.5303838	0.90378094
HLA-DPA1*02:01-DPB1*09:01	ANDKKVAAIEALNDGEL	0.4752951	0.7965793
HLA-DPA1*02:01-DPB1*09:01	ANLQRAYSLAKEQRLNF	0.3948085	0.9991375
HLA-DPA1*02:01-DPB1*09:01	APAPPKAEAKAKALKAK	0.17759174	0.82021964
HLA-DPA1*02:01-DPB1*09:01	APFHTAREMANAKEIAR	0.24042957	0.92732394
HLA-DPA1*02:01-DPB1*09:01	APGGKAARLVLPLGRLM	0.36433274	0.76830167
HLA-DPA1*02:01-DPB1*09:01	APPDKIAIIGAGIGGTS	0.26280344	0.75224334
HLA-DPA1*02:01-DPB1*09:01	APPEDKVVPSFLPVDQG	0.26496357	0.33679274
HLA-DPA1*02:01-DPB1*09:01	APSPEEKLHLITRNLQE	0.17160995	0.781537
HLA-DPA1*02:01-DPB1*09:01	AQITKRKWEAAHVAEQQ	0.38494653	0.9994507
HLA-DPA1*02:01-DPB1*09:01	AQQKTVSSTKLVSFHDD	0.3933253	0.2223423
HLA-DPA1*02:01-DPB1*09:01	ARVGQKESAYAKSEEFA	0.17675953	0.26103392
HLA-DPA1*02:01-DPB1*09:01	ASAKENINVKQVFERLV	0.2784179	0.00580905
HLA-DPA1*02:01-DPB1*09:01	ASLTVKAYLLGKEDAAR	0.29772863	0.6319043
HLA-DPA1*02:01-DPB1*09:01	ASQEKLISSAKQVAAST	0.5354675	0.208534
HLA-DPA1*02:01-DPB1*09:01	ASTRSSFTVQDLKPFTE	0.30266178	0.07009478
HLA-DPA1*02:01-DPB1*09:01	ATLEKKLPPLPLTLALG	0.41635725	0.24890964
HLA-DPA1*02:01-DPB1*09:01	ATMKGSSSASIVKGQHE	0.41728753	0.12686494
HLA-DPA1*02:01-DPB1*09:01	AVDKYFKLPHASSKPPR	0.15848345	0.85426694
HLA-DPA1*02:01-DPB1*09:01	DAFAKKLGKAKDLYSAL	0.40621078	0.015419926
HLA-DPA1*02:01-DPB1*09:01	DAMSKRSKFALITWIGE	0.39010912	0.074057624
HLA-DPA1*02:01-DPB1*09:01	DANTKYNSRAAQMYREK	0.3700674	0.5105785
HLA-DPA1*02:01-DPB1*09:01	DDDEKQKLIEEVHAVVT	0.3159894	0.17120853
HLA-DPA1*02:01-DPB1*09:01	DDEEFALANHLIKVKLE	0.3639341	0.16899548
HLA-DPA1*02:01-DPB1*09:01	DDEYKVTISPQLLLATQ	0.6224921	0.014316307
HLA-DPA1*02:01-DPB1*09:01	DDGATKLNDEARRLIAD	0.20938668	0.09835519
HLA-DPA1*02:01-DPB1*09:01	DEEKVRIAAKFITHAPP	0.33147588	0.87595445
HLA-DPA1*02:01-DPB1*09:01	DEKAKCNKYADELAKME	0.24533948	0.009851176
HLA-DPA1*02:01-DPB1*09:01	DENIKVGSPFELVVSGN	0.45901328	0.1180596
HLA-DPA1*02:01-DPB1*09:01	DENTKLWYAPNRTITVD	0.28648302	0.48306805
HLA-DPA1*02:01-DPB1*09:01	DGATKLNDEARRLIADL	0.2973347	0.052622955
HLA-DPA1*02:01-DPB1*09:01	DGAVKKPYSAKTLSNKK	0.27026233	0.4238847
HLA-DPA1*02:01-DPB1*09:01	DGQLLSTVVRTLATQSP	0.25237647	0.005895953
HLA-DPA1*02:01-DPB1*09:01	DGTGKRTHLSLFIVIMR	0.41344583	0.08150327
HLA-DPA1*02:01-DPB1*09:01	DHNFVKAINAIQKSWTA	0.4671267	0.22764707
HLA-DPA1*02:01-DPB1*09:01	DIGAKSLTQVRAMMYSG	0.4639983	0.03165569
HLA-DPA1*02:01-DPB1*09:01	DKETSAKRGKEITGVKR	0.15590371	0.035397567
HLA-DPA1*02:01-DPB1*09:01	DKISKITSPVLIIHGTE	0.599735	0.08997482
HLA-DPA1*02:01-DPB1*09:01	DKKDKSRAPISAKLVAN	0.41883373	0.7061611
HLA-DPA1*02:01-DPB1*09:01	DKQYKSQFEAQKIWYEH	0.33997518	0.13498738
HLA-DPA1*02:01-DPB1*09:01	DKWAKIAAYGHEVGKRP	0.33420447	0.5804917
HLA-DPA1*02:01-DPB1*09:01	DLATKINEKPQVIADYE	0.2776516	0.5516844
HLA-DPA1*02:01-DPB1*09:01	DLERKYAALYQPLFDKR	0.4013659	0.34305486
HLA-DPA1*02:01-DPB1*09:01	DLQKKLVPFATELHERL	0.43465364	0.8566645
HLA-DPA1*02:01-DPB1*09:01	DNELKVKISPQLLLAAH	0.6092469	0.059799176
HLA-DPA1*02:01-DPB1*09:01	DPAQLAQRISSNIQKIT	0.2673091	0.77559125
HLA-DPA1*02:01-DPB1*09:01	DPEKEVEPALELLEPID	0.3941654	0.10351038
HLA-DPA1*02:01-DPB1*09:01	DRKYKKNIKALYIVHPT	0.52822775	0.708447
HLA-DPA1*02:01-DPB1*09:01	DRLVKEYTVLKQATENK	0.3006655	0.8954171
HLA-DPA1*02:01-DPB1*09:01	DSFKAFAKALGVMDDLK	0.55531865	0.13701952
HLA-DPA1*02:01-DPB1*09:01	DSPSKSGSEAQTTKDVP	0.11062496	0.79133576
HLA-DPA1*02:01-DPB1*09:01	DSQQLDVFIATSKHAYA	0.33230203	0.1328266
HLA-DPA1*02:01-DPB1*09:01	DTEKLQRAQAWEKEFIN	0.2018701	0.23928544
HLA-DPA1*02:01-DPB1*09:01	DTSEQVVPVLVKNWKKE	0.32788336	0.23360892
HLA-DPA1*02:01-DPB1*09:01	DVLVRWLQGSQELPREK	0.1927032	0.29756206
HLA-DPA1*02:01-DPB1*09:01	DVNKVVEYVKGLQKEDG	0.2813993	0.58104974
HLA-DPA1*02:01-DPB1*09:01	DWGEKRNTIASIAAGVL	0.6058541	0.9939211
HLA-DPA1*02:01-DPB1*09:01	DYGVREVDQVKRLTGPG	0.15134135	0.9424445
HLA-DPA1*02:01-DPB1*09:01	EADRKYEEVARKLVIIE	0.4126425	0.4252943
HLA-DPA1*02:01-DPB1*09:01	EAKKKLLKDAEALSQRL	0.3889431	0.21892771
HLA-DPA1*02:01-DPB1*09:01	EALKKLGIQVKVINAAH	0.47355843	0.15208091
HLA-DPA1*02:01-DPB1*09:01	EAVKAIVLCHNVTPVYE	0.28646463	0.05236963
HLA-DPA1*02:01-DPB1*09:01	EAVKKGSTAVGVRGRDI	0.48437425	0.26147968
HLA-DPA1*02:01-DPB1*09:01	EDKAKNYEEALRLYQHA	0.44836965	0.43968338
HLA-DPA1*02:01-DPB1*09:01	EDKEKLVKEIESLKSSK	0.3352977	0.052402508
HLA-DPA1*02:01-DPB1*09:01	EDTSEQVVPVLVKNWKK	0.3366011	0.0231253
HLA-DPA1*02:01-DPB1*09:01	EEEEKEPSQAAAIHPDN	0.26416808	0.60984516
HLA-DPA1*02:01-DPB1*09:01	EEEEKLAELARQLQESA	0.3241025	0.11742387
HLA-DPA1*02:01-DPB1*09:01	EEEFALAKHLIKIKLDG	0.32429317	0.23938136
HLA-DPA1*02:01-DPB1*09:01	EEELERAASTIKEVAQA	0.30754754	0.11752484
HLA-DPA1*02:01-DPB1*09:01	EEEMRKLQATVQELQKR	0.31096557	0.33603975
HLA-DPA1*02:01-DPB1*09:01	EEMRKLQATVQELQKRL	0.38790655	0.10358409
HLA-DPA1*02:01-DPB1*09:01	EEREKTYKLAENIDAQL	0.3400208	0.9280303
HLA-DPA1*02:01-DPB1*09:01	EGEKVVKTALDAFGRID	0.3908934	0.6901261
HLA-DPA1*02:01-DPB1*09:01	EGKLEHTLARDLVPGDT	0.13679333	0.030454516
HLA-DPA1*02:01-DPB1*09:01	EGRKSNIHCNTIAPNAG	0.14860715	0.8078637
HLA-DPA1*02:01-DPB1*09:01	EHAHRLDIFAHNLAQAQ	0.27057332	0.8236669
HLA-DPA1*02:01-DPB1*09:01	EKGKESEKELALVKRLK	0.29201362	0.28427023
HLA-DPA1*02:01-DPB1*09:01	EKKKKTTTIAVEVKKSQ	0.61435395	0.6464529
HLA-DPA1*02:01-DPB1*09:01	EKLQKVLSLGHISTDYP	0.31303892	0.18895195
HLA-DPA1*02:01-DPB1*09:01	EKSEKVSKRVSAVEEVR	0.40991917	0.41267887
HLA-DPA1*02:01-DPB1*09:01	ELEEKVASLLHQVSWRQ	0.3208499	0.15923533
HLA-DPA1*02:01-DPB1*09:01	ELFQRQPAAVHALIDDT	0.42071417	0.4317804
HLA-DPA1*02:01-DPB1*09:01	ELQVKKNILAEELSTNK	0.40277445	0.45607382
HLA-DPA1*02:01-DPB1*09:01	ELSRKYFAQALKLNNRN	0.59518963	0.93360156
HLA-DPA1*02:01-DPB1*09:01	ENAIKFYSQAIELNPSN	0.6400104	0.49876547
HLA-DPA1*02:01-DPB1*09:01	ENEVLEVMQHMAKNVVK	0.22688392	0.14961684
HLA-DPA1*02:01-DPB1*09:01	ENLRMKLPKPPKPVSKM	0.21895759	0.19444871
HLA-DPA1*02:01-DPB1*09:01	ENPRFGKMPLELVRKPI	0.3617045	0.99127114
HLA-DPA1*02:01-DPB1*09:01	ENREKVNDQAKLIVGIV	0.39889964	0.04848811
HLA-DPA1*02:01-DPB1*09:01	ENSRKLLSAAKILADAT	0.6448073	0.29209954
HLA-DPA1*02:01-DPB1*09:01	ENTKLMSEVQTLKNLDG	0.3888554	0.19688538
HLA-DPA1*02:01-DPB1*09:01	EPGTHGRLWTGAHRLFG	0.13751368	0.98534584
HLA-DPA1*02:01-DPB1*09:01	EPIEQKFVSISDLLVPK	0.4577034	0.5593558
HLA-DPA1*02:01-DPB1*09:01	EPKIIKVTVKTPKEKEE	0.20274067	0.45358
HLA-DPA1*02:01-DPB1*09:01	EPPLGDIKVSKLAGQLR	0.22945666	0.80603087
HLA-DPA1*02:01-DPB1*09:01	EQEERQGMKVQALAREN	0.26165134	0.9488144
HLA-DPA1*02:01-DPB1*09:01	EQLRKEGVFAKEVRTGG	0.330432	0.6456095
HLA-DPA1*02:01-DPB1*09:01	ERAFKAWAVARLSQRFP	0.48558876	0.9236725
HLA-DPA1*02:01-DPB1*09:01	ERKFKQVAEAYEVLSDA	0.5952194	0.25799868
HLA-DPA1*02:01-DPB1*09:01	ERLAKQKIEDHLLSSGK	0.14818831	0.055948257
HLA-DPA1*02:01-DPB1*09:01	ERMLESYLHAKKYLKPS	0.34158576	0.10284908
HLA-DPA1*02:01-DPB1*09:01	ESEKELALVKRLKPLFN	0.28477457	0.0378665
HLA-DPA1*02:01-DPB1*09:01	ETKKLLDIVARSLYSEK	0.42881948	0.2079351
HLA-DPA1*02:01-DPB1*09:01	ETSAKRGKEITGVKRQS	0.24513401	0.0237674
HLA-DPA1*02:01-DPB1*09:01	EVQKAVNTAQGLFQRWT	0.36965826	0.016412767
HLA-DPA1*02:01-DPB1*09:01	EVRKKTLQLALDLVSSR	0.48576057	0.44623142
HLA-DPA1*02:01-DPB1*09:01	FFTGSKLVDYARSVHEE	0.28672922	0.41315565
HLA-DPA1*02:01-DPB1*09:01	FGKGTKQWVHARYACDD	0.13510585	0.6325312
HLA-DPA1*02:01-DPB1*09:01	FIFQKVGKLAATAVGGG	0.381697	0.9922913
HLA-DPA1*02:01-DPB1*09:01	FNYQKRVSFAHLSLAPS	0.5346651	0.7783534
HLA-DPA1*02:01-DPB1*09:01	FPTKKKWESGHCLKDRN	0.17880678	0.8359475
HLA-DPA1*02:01-DPB1*09:01	FTGSKLVDYARSVHEEF	0.4043176	0.6269608
HLA-DPA1*02:01-DPB1*09:01	FYKEKESVNAKVLKDVK	0.4669805	0.52741796
HLA-DPA1*02:01-DPB1*09:01	GAHLSSFSHVDEIKEFL	0.16236848	0.04302703
HLA-DPA1*02:01-DPB1*09:01	GDEIFHVDMAKKETVWR	0.19439788	0.38497314
HLA-DPA1*02:01-DPB1*09:01	GDKIKTQEFPQILTLIG	0.37840694	0.24259536
HLA-DPA1*02:01-DPB1*09:01	GEGIGVFQQSSKQSLFD	0.13866362	0.002105472
HLA-DPA1*02:01-DPB1*09:01	GEKFKQISQAYEVLSDA	0.5799652	0.0395423
HLA-DPA1*02:01-DPB1*09:01	GESEKLVKNLFELARQH	0.2560884	0.41712165
HLA-DPA1*02:01-DPB1*09:01	GESEKLVKNLFQLAREN	0.24332248	0.36794898
HLA-DPA1*02:01-DPB1*09:01	GIEKKVVITVQQLSNKE	0.3853198	0.80442417
HLA-DPA1*02:01-DPB1*09:01	GKESEKELALVKRLKPL	0.28247002	0.27579895
HLA-DPA1*02:01-DPB1*09:01	GKGTKQWVHARYACDDM	0.18394604	0.8957056
HLA-DPA1*02:01-DPB1*09:01	GKPSKTSPAVTALAVSR	0.49695313	0.15934621
HLA-DPA1*02:01-DPB1*09:01	GLGAKKGLGAQKVSSQS	0.34079924	0.47639704
HLA-DPA1*02:01-DPB1*09:01	GLSDKKSGESQVLFETE	0.20782074	0.032344855
HLA-DPA1*02:01-DPB1*09:01	GNLVTFGHSLSKTCSPA	0.22746447	0.0173101
HLA-DPA1*02:01-DPB1*09:01	GPGAAKSGVGTALLLKL	0.23286746	0.12885906
HLA-DPA1*02:01-DPB1*09:01	GPPRVKAVKSSEHINEG	0.21159306	0.88335973
HLA-DPA1*02:01-DPB1*09:01	GPQEKKVVVYLQKLDTA	0.3122086	0.75804126
HLA-DPA1*02:01-DPB1*09:01	GPSARGLPAAQPLYAVV	0.27986115	0.036334664
HLA-DPA1*02:01-DPB1*09:01	GRLDKLTVTSQNLQLEN	0.3257193	0.72314036
HLA-DPA1*02:01-DPB1*09:01	GRLEKRNSDLLLLVDTH	0.38956815	0.3582212
HLA-DPA1*02:01-DPB1*09:01	GSLKSSQLGREIDDHDA	0.14126237	0.085502066
HLA-DPA1*02:01-DPB1*09:01	GSQEKLAQAAQSSVATI	0.4293806	0.74488765
HLA-DPA1*02:01-DPB1*09:01	GSQKDENLALYVENQFR	0.23380615	0.018879352
HLA-DPA1*02:01-DPB1*09:01	GSTSKSGSEAQTTKDST	0.08536388	0.758099
HLA-DPA1*02:01-DPB1*09:01	GSYLKFPTYAKSTRTTD	0.22994755	0.76528215
HLA-DPA1*02:01-DPB1*09:01	GTAEKLSPKAATLAERS	0.38940603	0.8805526
HLA-DPA1*02:01-DPB1*09:01	GTHLQPGTKFIKHWRMK	0.2478533	0.028815567
HLA-DPA1*02:01-DPB1*09:01	GVRQKIFQVAQELSGED	0.37916213	0.8470396
HLA-DPA1*02:01-DPB1*09:01	GVVKLDVQPKCVAVGPG	0.2500822	0.11154147
HLA-DPA1*02:01-DPB1*09:01	GYKDKLSIIGEVLSRRH	0.42307472	0.7792627
HLA-DPA1*02:01-DPB1*09:01	HNFVKAINAIQKSWTAT	0.4696017	0.07531281
HLA-DPA1*02:01-DPB1*09:01	HRNKEPPAPAQQLQPQP	0.103063464	0.13687226
HLA-DPA1*02:01-DPB1*09:01	IAAEKNSTIVFPLPIDM	0.41920975	0.015388529
HLA-DPA1*02:01-DPB1*09:01	IAKAIELSLQEQKQQHT	0.26512793	0.059741687
HLA-DPA1*02:01-DPB1*09:01	IARDKVVGKDYLLCDYN	0.1665025	0.3931237
HLA-DPA1*02:01-DPB1*09:01	IDKKIVIYVQQTTNKEL	0.17542955	0.57765394
HLA-DPA1*02:01-DPB1*09:01	IDRIKVSKAAADLMAYC	0.48084313	0.038479157
HLA-DPA1*02:01-DPB1*09:01	IDTSRHYLPVKIILKTL	0.43267754	0.21476655
HLA-DPA1*02:01-DPB1*09:01	IEKKVVITVQQLSNKEL	0.35058108	0.6607503
HLA-DPA1*02:01-DPB1*09:01	IETLVTAISLIKQSKVS	0.44699463	0.011327256
HLA-DPA1*02:01-DPB1*09:01	IGARVYALPEDLVEVNP	0.3646043	0.9653832
HLA-DPA1*02:01-DPB1*09:01	IGQKRSTVAQLVKRLTD	0.5001949	0.5508712
HLA-DPA1*02:01-DPB1*09:01	IIGVKSQEASQTLLDSV	0.41696465	0.020392666
HLA-DPA1*02:01-DPB1*09:01	IKDVKLPVQLQRAMAAE	0.4025656	0.13711405
HLA-DPA1*02:01-DPB1*09:01	IKMTKMYKGFQALGDAA	0.28812522	0.12238159
HLA-DPA1*02:01-DPB1*09:01	ILQARAYVGPHVLAVVT	0.36147702	0.44148502
HLA-DPA1*02:01-DPB1*09:01	ILQSKEAIHSQLLEKQK	0.3196369	0.17764732
HLA-DPA1*02:01-DPB1*09:01	INELAVAMTAVKHEQEY	0.35131308	0.024084585
HLA-DPA1*02:01-DPB1*09:01	IPAAKAEKIASQMITEG	0.33029082	0.83354914
HLA-DPA1*02:01-DPB1*09:01	IPELNKVARAAAEVAGQ	0.4342913	0.9647727
HLA-DPA1*02:01-DPB1*09:01	IQKKAVKNFTEVHPDYG	0.22438264	0.3409035
HLA-DPA1*02:01-DPB1*09:01	ISADRYVAIARALPAGP	0.40266857	0.91061914
HLA-DPA1*02:01-DPB1*09:01	ISGDKVNVAGLVLAGSA	0.4198167	0.17035735
HLA-DPA1*02:01-DPB1*09:01	ISIDRYVAIVQAVSAHR	0.41019675	0.8872269
HLA-DPA1*02:01-DPB1*09:01	ITKRKWEAAHVAEQQRA	0.44900706	0.99915916
HLA-DPA1*02:01-DPB1*09:01	IVGERRASTPISITALE	0.56643933	0.98736393
HLA-DPA1*02:01-DPB1*09:01	IVIAKMDSTANEVEAVK	0.33876917	0.12648712
HLA-DPA1*02:01-DPB1*09:01	IVKPRLGVTLHKVVVAG	0.40583304	0.78963655
HLA-DPA1*02:01-DPB1*09:01	IVTERVYAPASTLVDQP	0.41821572	0.9938552
HLA-DPA1*02:01-DPB1*09:01	KCQKLNPKSHILSIRDE	0.32985777	0.0966849
HLA-DPA1*02:01-DPB1*09:01	KDAFKREHLAEVTLSVK	0.43006477	0.4820698
HLA-DPA1*02:01-DPB1*09:01	KDKSRAPISAKLVANML	0.44043705	0.44731322
HLA-DPA1*02:01-DPB1*09:01	KEDTKELVVAKAGVYYV	0.33001605	0.1602235
HLA-DPA1*02:01-DPB1*09:01	KEEKSDKSAVSVDSKVR	0.19340591	0.12897953
HLA-DPA1*02:01-DPB1*09:01	KFGERAFKAWAVARLSQ	0.52032113	0.8813637
HLA-DPA1*02:01-DPB1*09:01	KLQTKEFQVLKSLGKLA	0.4016385	0.1121851
HLA-DPA1*02:01-DPB1*09:01	KPATKTDQVIQSLIALV	0.4433904	0.01052195
HLA-DPA1*02:01-DPB1*09:01	KPGIYTRVASYAAWIDS	0.4156717	0.97486913
HLA-DPA1*02:01-DPB1*09:01	KPPKVSLMPATLARAAP	0.577368	0.6404354
HLA-DPA1*02:01-DPB1*09:01	KPSEKEQHLLMTLVGEQ	0.21277979	0.29350513
HLA-DPA1*02:01-DPB1*09:01	KPTAIKTEGKPAEVKKM	0.2411828	0.32421097
HLA-DPA1*02:01-DPB1*09:01	KQRLKAAITIRSLINPD	0.54608786	0.39229217
HLA-DPA1*02:01-DPB1*09:01	KTIQKYGTNPEETAAEE	0.13226944	0.7344577
HLA-DPA1*02:01-DPB1*09:01	KTQTKFAATVRLLVGGK	0.59810853	0.026360516
HLA-DPA1*02:01-DPB1*09:01	LAGDKYQAAVQALREEV	0.4634159	0.1647006
HLA-DPA1*02:01-DPB1*09:01	LAGQATTAYFLYQQQGR	0.10175865	0.027026752
HLA-DPA1*02:01-DPB1*09:01	LAKGKQSIRSQALGNQN	0.32312834	0.57734954
HLA-DPA1*02:01-DPB1*09:01	LDEVISLSQVTPKHWEE	0.22093573	0.009111308
HLA-DPA1*02:01-DPB1*09:01	LDKEKRDAFVYAIKNHY	0.37145934	0.7005439
HLA-DPA1*02:01-DPB1*09:01	LDKLTVTSQNLQLENLR	0.3244762	0.5968002
HLA-DPA1*02:01-DPB1*09:01	LDVKRMMKTWTLQKGFP	0.2851964	0.018488
HLA-DPA1*02:01-DPB1*09:01	LDVTKLTPLSHEVISRQ	0.40609893	0.86710054
HLA-DPA1*02:01-DPB1*09:01	LEEFGRFASFEAQGALA	0.24070372	0.6644116
HLA-DPA1*02:01-DPB1*09:01	LEEKVASLLHQVSWRQD	0.2816609	0.2698348
HLA-DPA1*02:01-DPB1*09:01	LENLRMKLPKPPKPVSK	0.17845108	0.08792629
HLA-DPA1*02:01-DPB1*09:01	LGPKLNHVAVELGKNVR	0.34707615	0.9859659
HLA-DPA1*02:01-DPB1*09:01	LGYKAFGLVGKLAASGS	0.3672261	0.30539542
HLA-DPA1*02:01-DPB1*09:01	LKFEKRTSSAQVEGGVH	0.3631562	0.70620596
HLA-DPA1*02:01-DPB1*09:01	LKQKKKMAVSAKLYGSG	0.52364767	0.47988635
HLA-DPA1*02:01-DPB1*09:01	LLEKLPQVAEEISGPLT	0.32631245	0.14592685
HLA-DPA1*02:01-DPB1*09:01	LNKVARAAAEVAGQFVI	0.5003981	0.73922604
HLA-DPA1*02:01-DPB1*09:01	LPEDKLAQSVQKLQDLT	0.3710138	0.096209906
HLA-DPA1*02:01-DPB1*09:01	LPSHKVAKVKQLQEEGK	0.15809532	0.3820719
HLA-DPA1*02:01-DPB1*09:01	LPSTRLATQPHLVQTQQ	0.35091794	0.9694513
HLA-DPA1*02:01-DPB1*09:01	LRGIQHTPISIKNARVS	0.30371007	0.1346505
HLA-DPA1*02:01-DPB1*09:01	LSEKLAAVVNNLNTGQV	0.3707063	0.12731197
HLA-DPA1*02:01-DPB1*09:01	LTGTKISSIPNNLCQEQ	0.4219306	0.13747784
HLA-DPA1*02:01-DPB1*09:01	LTKTKILAPAYFILGGN	0.49267247	0.18009241
HLA-DPA1*02:01-DPB1*09:01	LTQKRSQLVKKLNDSDH	0.23366831	0.4825477
HLA-DPA1*02:01-DPB1*09:01	LTRKRGLKLATALSLSN	0.6860937	0.5229884
HLA-DPA1*02:01-DPB1*09:01	MPILSKESAPGLIIATG	0.41816026	0.07232328
HLA-DPA1*02:01-DPB1*09:01	MQNVKHPVTGQFLYQDS	0.24909565	0.012512256
HLA-DPA1*02:01-DPB1*09:01	MQQKSQKKAELLDNEKP	0.11758336	0.20852771
HLA-DPA1*02:01-DPB1*09:01	NAIKFYSQAIELNPSNA	0.66585547	0.5334686
HLA-DPA1*02:01-DPB1*09:01	NDIHKKIALVKKLAFAF	0.4427758	0.07349497
HLA-DPA1*02:01-DPB1*09:01	NDIRKYEMFAQTLQQSR	0.4978288	0.9105649
HLA-DPA1*02:01-DPB1*09:01	NEDLRSWTAADTVAQIT	0.2984287	0.99803436
HLA-DPA1*02:01-DPB1*09:01	NGEKMSINAEEVVVGDL	0.36496803	0.2907787
HLA-DPA1*02:01-DPB1*09:01	NKRLRYVDQVLQLVYKD	0.4593543	0.78709763
HLA-DPA1*02:01-DPB1*09:01	NLRMKLPKPPKPVSKMR	0.23837385	0.34128672
HLA-DPA1*02:01-DPB1*09:01	NPKMVKVASLLVKRTPR	0.5627492	0.8242067
HLA-DPA1*02:01-DPB1*09:01	NRNQRLQPSAQALIYFR	0.4613577	0.49179283
HLA-DPA1*02:01-DPB1*09:01	NSEKVAALIQKLNSDPQ	0.34294397	0.7033296
HLA-DPA1*02:01-DPB1*09:01	NSQKKYFGRSLELYREL	0.5306283	0.021902936
HLA-DPA1*02:01-DPB1*09:01	NVGDKKGKIVDAVIQEH	0.25877523	0.267578
HLA-DPA1*02:01-DPB1*09:01	NVLGTKNLSQILSDREE	0.1588557	0.036640175
HLA-DPA1*02:01-DPB1*09:01	NVMKKLAKVSHMTSDRR	0.36546433	0.69018424
HLA-DPA1*02:01-DPB1*09:01	PANPSEKNSPSTQYCYS	0.041869473	0.001004649
HLA-DPA1*02:01-DPB1*09:01	PDGTHLQPGTKFIKHWR	0.18911642	0.003214909
HLA-DPA1*02:01-DPB1*09:01	PEDKLAQSVQKLQDLTL	0.37628874	0.008590831
HLA-DPA1*02:01-DPB1*09:01	PGAAKSGVGTALLLKLA	0.2938011	0.07858644
HLA-DPA1*02:01-DPB1*09:01	PPRNWKDSILTKNLILK	0.26572093	0.048270375
HLA-DPA1*02:01-DPB1*09:01	PSDWKTDSTCRMVTSES	0.05622425	0.007359752
HLA-DPA1*02:01-DPB1*09:01	PSKSGSEAQTTKDVPNK	0.07634526	0.3822171
HLA-DPA1*02:01-DPB1*09:01	QEAVKKGSTAVGVRGRD	0.48784706	0.59603345
HLA-DPA1*02:01-DPB1*09:01	QFSRAPVSALPLAPNHL	0.51254	0.028165936
HLA-DPA1*02:01-DPB1*09:01	QQGRLDKLTVTSQNLQL	0.3130146	0.79705864
HLA-DPA1*02:01-DPB1*09:01	QQQGRLDKLTVTSQNLQ	0.23922326	0.9564642
HLA-DPA1*02:01-DPB1*09:01	QQQQKIQELAHELAAAK	0.40341568	0.68742734
HLA-DPA1*02:01-DPB1*09:01	QTIVKLGNKVQELEKQQ	0.2924072	0.15717295
HLA-DPA1*02:01-DPB1*09:01	QYAEKKAKKPALVAKSS	0.38386047	0.91373384
HLA-DPA1*02:01-DPB1*09:01	RAFKAWAVARLSQRFPK	0.45434222	0.96968853
HLA-DPA1*02:01-DPB1*09:01	RESKTLGAVQIMNGLFH	0.4524604	0.014654165
HLA-DPA1*02:01-DPB1*09:01	REVVNIVKHLQKFPTEG	0.16129221	0.01380911
HLA-DPA1*02:01-DPB1*09:01	RKGLKEGIPALDNFLDK	0.38713917	0.9846605
HLA-DPA1*02:01-DPB1*09:01	RLDKLTVTSQNLQLENL	0.35060996	0.43204388
HLA-DPA1*02:01-DPB1*09:01	RLEEFGRFASFEAQGAL	0.24821848	0.69134367
HLA-DPA1*02:01-DPB1*09:01	RLEKACISPKPQKPWDK	0.1715569	0.018643843
HLA-DPA1*02:01-DPB1*09:01	RLNKALEEALSIQTPPS	0.5399154	0.028951025
HLA-DPA1*02:01-DPB1*09:01	RNNSIVKSITVSASGTS	0.40532485	0.020869698
HLA-DPA1*02:01-DPB1*09:01	RPGFRRQASLSQSIRKG	0.44103134	0.91293776
HLA-DPA1*02:01-DPB1*09:01	RQIEYEYKLAQALHEMR	0.45681676	0.9395685
HLA-DPA1*02:01-DPB1*09:01	RQIKAAHKAMVLKHHPD	0.53582954	0.91756517
HLA-DPA1*02:01-DPB1*09:01	RQPTKKMSKVKGLVSSR	0.434003	0.014046839
HLA-DPA1*02:01-DPB1*09:01	RTSRIAGLAVSLTKPSP	0.5834544	0.39318448
HLA-DPA1*02:01-DPB1*09:01	SADRYVAIARALPAGPR	0.40095055	0.9646622
HLA-DPA1*02:01-DPB1*09:01	SAEVERLRRENQVLSVR	0.13319692	0.52953416
HLA-DPA1*02:01-DPB1*09:01	SAQQKTVSSTKLVSFHD	0.43420964	0.0647427
HLA-DPA1*02:01-DPB1*09:01	SDNDKVQKCSHYLFSEE	0.16032909	0.013803879
HLA-DPA1*02:01-DPB1*09:01	SEHLKNPVIAQKIQKLM	0.39813682	0.12603572
HLA-DPA1*02:01-DPB1*09:01	SENEKMGIRVDQLQAQL	0.24546638	0.14124744
HLA-DPA1*02:01-DPB1*09:01	SGRPRTTSFAESCKPVQ	0.20521829	0.990555
HLA-DPA1*02:01-DPB1*09:01	SIEKALDLSLYLKHETE	0.40127018	0.23427002
HLA-DPA1*02:01-DPB1*09:01	SPEKMEKKLHAVPAAKT	0.40769634	0.6308085
HLA-DPA1*02:01-DPB1*09:01	SPSKSGSEAQTTKDVPN	0.08881653	0.8010541
HLA-DPA1*02:01-DPB1*09:01	SPTLARTSTDLQVLAAR	0.27075344	0.5172255
HLA-DPA1*02:01-DPB1*09:01	SPVQEKRDVLPKILPAE	0.27837184	0.22981498
HLA-DPA1*02:01-DPB1*09:01	SQKSKRAKHFLELKSFK	0.34885293	0.10411117
HLA-DPA1*02:01-DPB1*09:01	SQVTTVCQALAKDPKLQ	0.22500208	0.002725919
HLA-DPA1*02:01-DPB1*09:01	SRFQKKTKVSQSLFRSQ	0.4220542	0.02895965
HLA-DPA1*02:01-DPB1*09:01	SSSKLLLAAKALSTDPA	0.52004105	0.34903356
HLA-DPA1*02:01-DPB1*09:01	STLQKEVHAAKSLAIIV	0.6332018	0.13978846
HLA-DPA1*02:01-DPB1*09:01	STSKLASVTRSVDKDPG	0.32084692	0.6233292
HLA-DPA1*02:01-DPB1*09:01	STVKLPIKVKIIPTPPR	0.38225952	0.11241089
HLA-DPA1*02:01-DPB1*09:01	SVKAKTQPAVKNMYRSA	0.3873914	0.010946581
HLA-DPA1*02:01-DPB1*09:01	TAGEKLGKEARSLYERG	0.2769698	0.7779211
HLA-DPA1*02:01-DPB1*09:01	TDGESRFYSLGHLSIQR	0.2546655	0.9909831
HLA-DPA1*02:01-DPB1*09:01	TDPEKEVEPALELLEPI	0.41800132	0.026973937
HLA-DPA1*02:01-DPB1*09:01	TDPKFESVAREVCKSTI	0.3110123	0.005105949
HLA-DPA1*02:01-DPB1*09:01	TDRGKTQKVTLNVHSEY	0.14505595	0.32511395
HLA-DPA1*02:01-DPB1*09:01	TEEKSSSQPSSCCSDPS	0.014140729	0.020329308
HLA-DPA1*02:01-DPB1*09:01	TEGFKNVSLGNVLAVAY	0.46164957	0.007639204
HLA-DPA1*02:01-DPB1*09:01	TGGKYVPRAILVDLEPG	0.2835869	0.9213952
HLA-DPA1*02:01-DPB1*09:01	TIQKYGTNPEETAAEES	0.14438601	0.49727243
HLA-DPA1*02:01-DPB1*09:01	TPAKKTVTPAKAVTTPG	0.5431719	0.9529346
HLA-DPA1*02:01-DPB1*09:01	TPEQRRSRQGNPVAPIK	0.17407401	0.988222
HLA-DPA1*02:01-DPB1*09:01	TPGAPTEKDWAQVQALL	0.1813136	0.08761084
HLA-DPA1*02:01-DPB1*09:01	TQAIETAGRTPKLARQA	0.12902097	0.035917915
HLA-DPA1*02:01-DPB1*09:01	TQKYKRQAQADRVSLRN	0.24742578	0.46109524
HLA-DPA1*02:01-DPB1*09:01	TRNENKLLPKHPHLVRQ	0.1978069	0.6595036
HLA-DPA1*02:01-DPB1*09:01	TSEEKKIKVILKVLDPS	0.27732563	0.2788419
HLA-DPA1*02:01-DPB1*09:01	TVEKVGSSVKHLKPGDR	0.41620228	0.24774411
HLA-DPA1*02:01-DPB1*09:01	VDDTQFVRFDSDAASQR	0.057452723	0.99658203
HLA-DPA1*02:01-DPB1*09:01	VDKTKQVSTYQEVIRGE	0.3324696	0.1464656
HLA-DPA1*02:01-DPB1*09:01	VEEGEKVVKTALDAFGR	0.33078244	0.7154388
HLA-DPA1*02:01-DPB1*09:01	VERLEVALKEAKERVSD	0.22778615	0.06670146
HLA-DPA1*02:01-DPB1*09:01	VERLRRENQVLSVRIAD	0.36918464	0.71918136
HLA-DPA1*02:01-DPB1*09:01	VERLSELVQAVSDPSSP	0.1668944	0.76800805
HLA-DPA1*02:01-DPB1*09:01	VKKLKVPVHVIRMEQRS	0.46919873	0.12869936
HLA-DPA1*02:01-DPB1*09:01	VKYLATLETLTKHYGAE	0.39175785	0.06392188
HLA-DPA1*02:01-DPB1*09:01	VLGTKNLSQILSDREEI	0.16384196	0.016241226
HLA-DPA1*02:01-DPB1*09:01	VLQGKLTKLAVQIGKAG	0.39345855	0.9460397
HLA-DPA1*02:01-DPB1*09:01	VLSDKKGSPVNSLFVAP	0.369464	0.005731624
HLA-DPA1*02:01-DPB1*09:01	VNIFKVWVQAFKVEGGQ	0.46248683	0.22607616
HLA-DPA1*02:01-DPB1*09:01	VNLDKKAVLAEKIVAEA	0.5164416	0.7712418
HLA-DPA1*02:01-DPB1*09:01	VNLVKELALPGELTQSR	0.33346096	0.00744985
HLA-DPA1*02:01-DPB1*09:01	VPEGAAKWGLVAERLLE	0.33967158	0.3238865
HLA-DPA1*02:01-DPB1*09:01	VPGMVKGLHEAHQLYGR	0.27297527	0.23540787
HLA-DPA1*02:01-DPB1*09:01	VPKDVNAAIATIKTKRS	0.47383302	0.7141762
HLA-DPA1*02:01-DPB1*09:01	VPQIKEGKRVLIAAHGN	0.35005423	0.98389375
HLA-DPA1*02:01-DPB1*09:01	VQLKKYVGAVQMLKREG	0.617232	0.12448468
HLA-DPA1*02:01-DPB1*09:01	VREIKHSSFGRNVFAIS	0.42689076	0.2143368
HLA-DPA1*02:01-DPB1*09:01	VRQKIFQVAQELSGEDM	0.37484068	0.4765985
HLA-DPA1*02:01-DPB1*09:01	VSGQKAAASLHELCAAR	0.50220793	0.24452338
HLA-DPA1*02:01-DPB1*09:01	VTLAKTASGVNQLVDIY	0.42075709	0.023182875
HLA-DPA1*02:01-DPB1*09:01	VVVAKYAPSGFYIASGD	0.27699152	0.012745534
HLA-DPA1*02:01-DPB1*09:01	WTYSKEFKIPFEISKWQ	0.32508522	0.03956324
HLA-DPA1*02:01-DPB1*09:01	YDDGATKLNDEARRLIA	0.19800813	0.03251969
HLA-DPA1*02:01-DPB1*09:01	YDEKMYDAAKLLYNNVS	0.36847705	0.6401904
HLA-DPA1*02:01-DPB1*09:01	YDERSVHKVEPITKHIG	0.28891888	0.6774507
HLA-DPA1*02:01-DPB1*09:01	YFNKYSSCPEPIVPGGY	0.26978478	0.008551135
HLA-DPA1*02:01-DPB1*09:01	YGESQKLAAAVFSLAIK	0.6090885	0.1637651
HLA-DPA1*02:01-DPB1*09:01	YKKLRTSSFALNLPTLP	0.765993	0.93056566
HLA-DPA1*02:01-DPB1*09:01	YNPKMVKVASLLVKRTP	0.58686507	0.48102275
HLA-DPA1*02:01-DPB1*09:01	YQQQGRLDKLTVTSQNL	0.21451372	0.82861346
HLA-DPA1*02:01-DPB1*09:01	YSPKATSSPLYLAHEVQ	0.354669	0.070749536
HLA-DPA1*02:01-DPB1*09:01	YTRKLLGSALALARAPA	0.6985375	0.8857126
HLA-DPA1*02:01-DPB1*09:01	YVGAREAILALDIQDPG	0.3727617	0.98542386
