# Supplementary material for: MHCII-peptide presentation: an assessment of the state-of-the-art prediction methods
Source: Front Immunol. 2024 Mar 12;15:1293706. doi: 10.3389/fimmu.2024.1293706 (PMC11027168; doi:10.3389/fimmu.2024.1293706)
Supplement: Supplementary file 2 [file DataSheet_2.zip › output/BERT/pos/17_HLA-DPA1_02_01_DPB1_10_01.csv]

allele	peptide	affinity_pred	mass_pred
HLA-DPA1*02:01-DPB1*10:01	AADEKAVSAAEEVKTYK	0.38606185	0.7055589
HLA-DPA1*02:01-DPB1*10:01	ACSEKISNTAISISDHT	0.49450892	0.004899778
HLA-DPA1*02:01-DPB1*10:01	ADDYLELSLKLRKGTDK	0.2974684	0.03812717
HLA-DPA1*02:01-DPB1*10:01	ADGKVVSYAKFLYPTNA	0.40693614	0.35842487
HLA-DPA1*02:01-DPB1*10:01	ADIGKKHSDPHLLERNG	0.17012003	0.054390024
HLA-DPA1*02:01-DPB1*10:01	ADKFKEINNAHAILTDA	0.45706075	0.113416955
HLA-DPA1*02:01-DPB1*10:01	ADKGKLSPHAFKTESGE	0.15795153	0.4236362
HLA-DPA1*02:01-DPB1*10:01	ADKNISSAQIVGPGPKP	0.21772712	0.020467645
HLA-DPA1*02:01-DPB1*10:01	ADNSKTIILPQHLYNIE	0.37064886	0.3646635
HLA-DPA1*02:01-DPB1*10:01	ADRYVAIARALPAGPRP	0.5244201	0.8181602
HLA-DPA1*02:01-DPB1*10:01	AEAEKKVQLACKERDAA	0.16081204	0.7655287
HLA-DPA1*02:01-DPB1*10:01	AEDVKAWRPALYLAALD	0.5695146	0.33278313
HLA-DPA1*02:01-DPB1*10:01	AEKTKLLIAAQKQKVVE	0.4777418	0.7866909
HLA-DPA1*02:01-DPB1*10:01	AELDFLSHNLQKFSRAQ	0.2765854	0.09204801
HLA-DPA1*02:01-DPB1*10:01	AELERLQAEAQQLRKEE	0.23641267	0.9500101
HLA-DPA1*02:01-DPB1*10:01	AERQRQIQLAQKLEIMR	0.48121616	0.6870968
HLA-DPA1*02:01-DPB1*10:01	AGGKKAEAAASALADAD	0.49744	0.9297401
HLA-DPA1*02:01-DPB1*10:01	AGLGRAYALAFAERGAL	0.61222255	0.99740124
HLA-DPA1*02:01-DPB1*10:01	AGQRINSAPQQIEVFPP	0.27331433	0.93450606
HLA-DPA1*02:01-DPB1*10:01	AGSQKDENLALYVENQF	0.28594825	0.014837252
HLA-DPA1*02:01-DPB1*10:01	AIKTKNVFIAQNVASLQ	0.51218337	0.56145275
HLA-DPA1*02:01-DPB1*10:01	ALHVPKAPGFAQMLKEG	0.22175054	0.007847495
HLA-DPA1*02:01-DPB1*10:01	ALKEKRVGGVQSLGGTG	0.2719229	0.11477425
HLA-DPA1*02:01-DPB1*10:01	ANEKERQAALQVAEGFI	0.42178723	0.5989415
HLA-DPA1*02:01-DPB1*10:01	ANIRNMSVIAHVDHGKS	0.45669377	0.93678176
HLA-DPA1*02:01-DPB1*10:01	APALPKTAAQLKKEAKK	0.20267814	0.63020754
HLA-DPA1*02:01-DPB1*10:01	APAPPKAEAKAKALKAK	0.18891473	0.83354056
HLA-DPA1*02:01-DPB1*10:01	APGGKTTHIAALMHDQG	0.2273708	0.96153563
HLA-DPA1*02:01-DPB1*10:01	APISAKLVANMLSVAGA	0.49366108	0.027589262
HLA-DPA1*02:01-DPB1*10:01	APPVRHLIATQLLSNLE	0.5188824	0.71783733
HLA-DPA1*02:01-DPB1*10:01	APSGKTVSVAVKCLKPD	0.31151623	0.85779
HLA-DPA1*02:01-DPB1*10:01	AQITKRKWEAVHAAEQR	0.50754714	0.9978479
HLA-DPA1*02:01-DPB1*10:01	AQQKTVSSTKLVSFHDD	0.4032692	0.16640016
HLA-DPA1*02:01-DPB1*10:01	AQVLSAATIVAKHTSAL	0.58413774	0.06239171
HLA-DPA1*02:01-DPB1*10:01	ARVGQKESAYAKSEEFA	0.18931971	0.29007417
HLA-DPA1*02:01-DPB1*10:01	ASAKENINVKQVFERLV	0.30919838	0.004318916
HLA-DPA1*02:01-DPB1*10:01	ASFEAQGALANIAVDKA	0.36057845	0.95484954
HLA-DPA1*02:01-DPB1*10:01	ASFEKEATEAQSLEATC	0.46578234	0.006646151
HLA-DPA1*02:01-DPB1*10:01	ASQEKLISSAKQVAAST	0.5689799	0.20803484
HLA-DPA1*02:01-DPB1*10:01	ASTRSSFTVQDLKPFTE	0.38948715	0.075351715
HLA-DPA1*02:01-DPB1*10:01	ATDELDALLASLTENLI	0.24418613	0.002074357
HLA-DPA1*02:01-DPB1*10:01	ATERADYVALAIVDGHL	0.4107985	0.3179845
HLA-DPA1*02:01-DPB1*10:01	ATMKGSSSASIVKGQHE	0.42989627	0.18177637
HLA-DPA1*02:01-DPB1*10:01	AVAVLQAHHAKKEAAQK	0.33033678	0.82542866
HLA-DPA1*02:01-DPB1*10:01	AVDKYFKLPHASSKPPR	0.2070489	0.8910616
HLA-DPA1*02:01-DPB1*10:01	AWSKTGPVAKELSGLPS	0.3171469	0.26830292
HLA-DPA1*02:01-DPB1*10:01	AYSPKATSSPLYLAHEV	0.39385897	0.020511568
HLA-DPA1*02:01-DPB1*10:01	CPATKVFQGVLELEGVE	0.4388683	0.007956626
HLA-DPA1*02:01-DPB1*10:01	CPNEKVAKEIARAVVEK	0.4780461	0.726289
HLA-DPA1*02:01-DPB1*10:01	CPRVEIIATMKKKGEKR	0.3635259	0.09757583
HLA-DPA1*02:01-DPB1*10:01	CPSDWKTDSTCRMVTSE	0.028554078	0.007692632
HLA-DPA1*02:01-DPB1*10:01	CPVDKEVIKSQEVFKDN	0.20635535	0.07785015
HLA-DPA1*02:01-DPB1*10:01	CSEKISNTAISISDHTA	0.47772172	0.002624912
HLA-DPA1*02:01-DPB1*10:01	DAELGTAVALIKTHDLD	0.338802	0.031925377
HLA-DPA1*02:01-DPB1*10:01	DAERAWSYAMQLKQEAN	0.46638948	0.99621356
HLA-DPA1*02:01-DPB1*10:01	DARDKTGSSAQKSLSEY	0.3354216	0.85587394
HLA-DPA1*02:01-DPB1*10:01	DDDEKQKLIEEVHAVVT	0.30696642	0.12027185
HLA-DPA1*02:01-DPB1*10:01	DDEYKVTISPQLLLATQ	0.6306703	0.011688949
HLA-DPA1*02:01-DPB1*10:01	DDGATKLNDEARRLIAD	0.12907729	0.08587676
HLA-DPA1*02:01-DPB1*10:01	DEDTAEKFYQKLLELEK	0.3524672	0.022474255
HLA-DPA1*02:01-DPB1*10:01	DEEREKTYKLAENIDAQ	0.28074232	0.9886095
HLA-DPA1*02:01-DPB1*10:01	DEKAKCNKYADELAKME	0.2566917	0.009737675
HLA-DPA1*02:01-DPB1*10:01	DEKQKLIEEVHAVVTVR	0.4698348	0.14471844
HLA-DPA1*02:01-DPB1*10:01	DGATKLNDEARRLIADL	0.24102703	0.053386103
HLA-DPA1*02:01-DPB1*10:01	DGAVKKPYSAKTLSNKK	0.2841302	0.42876607
HLA-DPA1*02:01-DPB1*10:01	DGDKIKVVPSASTTFDN	0.31320307	0.82673633
HLA-DPA1*02:01-DPB1*10:01	DGLLIIGVHSAKFPNEK	0.2740249	0.012999145
HLA-DPA1*02:01-DPB1*10:01	DGTGKRTHLSLFIVIMR	0.5218736	0.07125263
HLA-DPA1*02:01-DPB1*10:01	DHKPKSSTAAQEVKTLD	0.3749248	0.7501764
HLA-DPA1*02:01-DPB1*10:01	DIAARLNIPVSQVNPRD	0.40153357	0.9841591
HLA-DPA1*02:01-DPB1*10:01	DIPKEKDEKIAWALSRK	0.41475925	0.5377879
HLA-DPA1*02:01-DPB1*10:01	DIRKYEMFAQTLQQSRG	0.54971665	0.74182844
HLA-DPA1*02:01-DPB1*10:01	DIRPKVSSLLGKLVSYT	0.46438107	0.039678693
HLA-DPA1*02:01-DPB1*10:01	DITLKWFKNGNELSDFQ	0.25584385	0.46663365
HLA-DPA1*02:01-DPB1*10:01	DKETSAKRGKEITGVKR	0.14429595	0.047513966
HLA-DPA1*02:01-DPB1*10:01	DKISKITSPVLIIHGTE	0.6235058	0.10385366
HLA-DPA1*02:01-DPB1*10:01	DKQYKSQFEAQKIWYEH	0.41806903	0.11701288
HLA-DPA1*02:01-DPB1*10:01	DLFQKILVPIQQVLKEG	0.5468307	0.04728625
HLA-DPA1*02:01-DPB1*10:01	DLQKKLVPFATELHERL	0.49100906	0.8461189
HLA-DPA1*02:01-DPB1*10:01	DNELKVKISPQLLLAAH	0.6340633	0.060532056
HLA-DPA1*02:01-DPB1*10:01	DPFYKITSEALLVTQQL	0.69788396	0.03984643
HLA-DPA1*02:01-DPB1*10:01	DPGAKISVIVETVYTHV	0.42745242	0.2031184
HLA-DPA1*02:01-DPB1*10:01	DPQFPKVQWPPRELCSA	0.19397148	0.002958114
HLA-DPA1*02:01-DPB1*10:01	DPVVVTKAAMIVNQLSK	0.6000832	0.4580671
HLA-DPA1*02:01-DPB1*10:01	DQAEKLAKEALSINPTD	0.45082274	0.83246154
HLA-DPA1*02:01-DPB1*10:01	DQEPLHVAQALQKVKIE	0.40462303	0.11576971
HLA-DPA1*02:01-DPB1*10:01	DRKYKKNIKALYIVHPT	0.5554821	0.69059753
HLA-DPA1*02:01-DPB1*10:01	DRLVKEYTVLKQATENK	0.3456655	0.90040624
HLA-DPA1*02:01-DPB1*10:01	DRTTKNEVVGRLILGAH	0.29274377	0.31666824
HLA-DPA1*02:01-DPB1*10:01	DSEMKVKISPQLLLAMH	0.6134329	0.025401061
HLA-DPA1*02:01-DPB1*10:01	DSFKAFAKALGVMDDLK	0.5907267	0.14082137
HLA-DPA1*02:01-DPB1*10:01	DSITTWEILAVSMSDKK	0.48658594	0.007358278
HLA-DPA1*02:01-DPB1*10:01	DSPSKSGSEAQTTKDVP	0.09358561	0.8253495
HLA-DPA1*02:01-DPB1*10:01	DSQGKTAAVANSMNYLT	0.37576297	0.50278425
HLA-DPA1*02:01-DPB1*10:01	DSQQLDVFIATSKHAYA	0.40586367	0.08696744
HLA-DPA1*02:01-DPB1*10:01	DTALKHYDKAKELDPTN	0.2283453	0.7975423
HLA-DPA1*02:01-DPB1*10:01	DTEKLQRAQAWEKEFIN	0.27413496	0.1795042
HLA-DPA1*02:01-DPB1*10:01	DTQEKEGILPERAEEAK	0.21769698	0.9694977
HLA-DPA1*02:01-DPB1*10:01	DVNKVVEYVKGLQKEDG	0.26503983	0.47609773
HLA-DPA1*02:01-DPB1*10:01	EADRKYEEVARKLVIIE	0.42976278	0.47528157
HLA-DPA1*02:01-DPB1*10:01	EAEKAAQTAERLDQDIN	0.2955561	0.6986084
HLA-DPA1*02:01-DPB1*10:01	EAFKLFNLAKDIFPNEK	0.4205165	0.09010246
HLA-DPA1*02:01-DPB1*10:01	EALKKLGIQVKVINAAH	0.535472	0.15575024
HLA-DPA1*02:01-DPB1*10:01	EALQKAGIKVWVLTGDK	0.42746842	0.13723451
HLA-DPA1*02:01-DPB1*10:01	EAVEKVTQHIHGLSGKK	0.34952614	0.09754473
HLA-DPA1*02:01-DPB1*10:01	EAVKKGSTAVGVRGRDI	0.47597116	0.2535069
HLA-DPA1*02:01-DPB1*10:01	ECQRLQKQINKLSDQSA	0.21358706	0.044772852
HLA-DPA1*02:01-DPB1*10:01	EDTGSYRAQISTKTSAK	0.27096826	0.84414196
HLA-DPA1*02:01-DPB1*10:01	EDTSEQVVPVLVKNWKK	0.3628775	0.024035063
HLA-DPA1*02:01-DPB1*10:01	EEEEKEPSQAAAIHPDN	0.2435081	0.6520536
HLA-DPA1*02:01-DPB1*10:01	EEEFALAKHLIKIKLDG	0.34559616	0.24175604
HLA-DPA1*02:01-DPB1*10:01	EEEMRKLQATVQELQKR	0.32471675	0.32927173
HLA-DPA1*02:01-DPB1*10:01	EEEQKTVALIKAVFGKS	0.5035753	0.03097919
HLA-DPA1*02:01-DPB1*10:01	EEGEKVVKTALDAFGRI	0.4415715	0.34856448
HLA-DPA1*02:01-DPB1*10:01	EEGEKVVSLFVGVAVHE	0.5311055	0.08306047
HLA-DPA1*02:01-DPB1*10:01	EEKTGVVSTGLIHNGDW	0.2203527	0.6984626
HLA-DPA1*02:01-DPB1*10:01	EEMRKLQATVQELQKRL	0.39201182	0.12960455
HLA-DPA1*02:01-DPB1*10:01	EGEKVKQVLLAQAEAEK	0.40734032	0.9005457
HLA-DPA1*02:01-DPB1*10:01	EGEKVVKTALDAFGRID	0.4237986	0.66529715
HLA-DPA1*02:01-DPB1*10:01	EGKLEHTLARDLVPGDT	0.16964024	0.024202855
HLA-DPA1*02:01-DPB1*10:01	EHAHRLDIFAHNLAQAQ	0.4275538	0.8225112
HLA-DPA1*02:01-DPB1*10:01	EIFMAIAKKLPKNEPQN	0.27369425	0.044330604
HLA-DPA1*02:01-DPB1*10:01	EKFKQISQAYEVLSDAK	0.627248	0.10692175
HLA-DPA1*02:01-DPB1*10:01	EKKFKEVAEAYEVLSDK	0.5339277	0.36510152
HLA-DPA1*02:01-DPB1*10:01	EKKQKMDKLLGELHTLR	0.1969917	0.025005367
HLA-DPA1*02:01-DPB1*10:01	ELEEKVASLLHQVSWRQ	0.36059058	0.16499163
HLA-DPA1*02:01-DPB1*10:01	ELEKKTETAAHSLPQQT	0.47594458	0.42124635
HLA-DPA1*02:01-DPB1*10:01	ELFQRQPAAVHALIDDT	0.56639564	0.392637
HLA-DPA1*02:01-DPB1*10:01	ELSRKYFAQALKLNNRN	0.67394626	0.9319183
HLA-DPA1*02:01-DPB1*10:01	ENEVLEVMQHMAKNVVK	0.31203	0.2154506
HLA-DPA1*02:01-DPB1*10:01	ENPRFGKMPLELVRKPI	0.44615677	0.9890258
HLA-DPA1*02:01-DPB1*10:01	ENQKYFKGTLGLQPGDS	0.38745108	0.013088003
HLA-DPA1*02:01-DPB1*10:01	ENREKVNDQAKLIVGIV	0.3724571	0.048001546
HLA-DPA1*02:01-DPB1*10:01	ENSRKLLSAAKILADAT	0.6948908	0.35440773
HLA-DPA1*02:01-DPB1*10:01	EPAVEKISIMAERLANQ	0.5655041	0.84644794
HLA-DPA1*02:01-DPB1*10:01	EPIEQKFVSISDLLVPK	0.48103136	0.46617857
HLA-DPA1*02:01-DPB1*10:01	EPKIIKVTVKTPKEKEE	0.21107268	0.37052473
HLA-DPA1*02:01-DPB1*10:01	EPPLGDIKVSKLAGQLR	0.2576762	0.762788
HLA-DPA1*02:01-DPB1*10:01	EQEERQGMKVQALAREN	0.38711655	0.9644802
HLA-DPA1*02:01-DPB1*10:01	EREYIRQGKEATAVVDQ	0.34216127	0.97955054
HLA-DPA1*02:01-DPB1*10:01	ERLAKQKIEDHLLSSGK	0.19025777	0.05024294
HLA-DPA1*02:01-DPB1*10:01	ERLSELVQAVSDPSSPQ	0.23361541	0.4243439
HLA-DPA1*02:01-DPB1*10:01	ESEKELALVKRLKPLFN	0.31572798	0.023088824
HLA-DPA1*02:01-DPB1*10:01	ETDKEQLTAEAKELRQK	0.12830816	0.26197714
HLA-DPA1*02:01-DPB1*10:01	ETEKEVKPVDSVKCPSP	0.08962671	0.026928555
HLA-DPA1*02:01-DPB1*10:01	ETLQRADPPKTHVTHHP	0.1651081	0.52352256
HLA-DPA1*02:01-DPB1*10:01	ETSAKTAMNVNEIFMAI	0.45822433	0.000951197
HLA-DPA1*02:01-DPB1*10:01	EVQKAVNTAQGLFQRWT	0.38210455	0.022104675
HLA-DPA1*02:01-DPB1*10:01	EVQKSQSTAQNLTSDIQ	0.32113022	0.038354434
HLA-DPA1*02:01-DPB1*10:01	EVRKKCAEEAQLISSLK	0.4836208	0.032825973
HLA-DPA1*02:01-DPB1*10:01	EVRKKTLQLALDLVSSR	0.5429847	0.4580852
HLA-DPA1*02:01-DPB1*10:01	EYLKAFKVAYSLNGHEF	0.5983622	0.75222784
HLA-DPA1*02:01-DPB1*10:01	FAFKMASGAANVVGPKI	0.6378478	0.6535603
HLA-DPA1*02:01-DPB1*10:01	FGKGTKQWVHARYACDD	0.19141892	0.640973
HLA-DPA1*02:01-DPB1*10:01	FPTKKKWESGHCLKDRN	0.16045088	0.8545295
HLA-DPA1*02:01-DPB1*10:01	FPVNYKSLKTALQVYDK	0.48096925	0.5909831
HLA-DPA1*02:01-DPB1*10:01	FPVSKTLPELYELVNNY	0.34028676	0.008697349
HLA-DPA1*02:01-DPB1*10:01	FTGSKLVDYARSVHEEF	0.40441206	0.57289326
HLA-DPA1*02:01-DPB1*10:01	FYKEKESVNAKVLKDVK	0.45627487	0.5773047
HLA-DPA1*02:01-DPB1*10:01	GARLVAAKLEPKSFKHT	0.37461683	0.25447133
HLA-DPA1*02:01-DPB1*10:01	GARVYALPEDLVEVNPK	0.4225729	0.9906524
HLA-DPA1*02:01-DPB1*10:01	GDKIKVVPSASTTFDNF	0.40493593	0.6155404
HLA-DPA1*02:01-DPB1*10:01	GEASKSQEMVHLVNKES	0.21873699	0.48655534
HLA-DPA1*02:01-DPB1*10:01	GEGQKLGSTAPQVLSTS	0.50246584	0.56533146
HLA-DPA1*02:01-DPB1*10:01	GEKFKQISQAYEVLSDA	0.59229684	0.026272276
HLA-DPA1*02:01-DPB1*10:01	GERLAKQKIEDHLLSSG	0.18391848	0.3922238
HLA-DPA1*02:01-DPB1*10:01	GESEKLVKNLFELARQH	0.32424366	0.26435268
HLA-DPA1*02:01-DPB1*10:01	GESEKLVKNLFQLAREN	0.30697381	0.20654562
HLA-DPA1*02:01-DPB1*10:01	GEVQKAVNTAQGLFQRW	0.40352353	0.026596293
HLA-DPA1*02:01-DPB1*10:01	GFGDRLLSEVKKLAPKD	0.22644308	0.5143205
HLA-DPA1*02:01-DPB1*10:01	GFPLDKAVAYAKLRNPF	0.34289762	0.15794784
HLA-DPA1*02:01-DPB1*10:01	GHASQEKLISSAKQVAA	0.48486835	0.035511125
HLA-DPA1*02:01-DPB1*10:01	GHDQKAAAKAALIYTCT	0.42986053	0.6496738
HLA-DPA1*02:01-DPB1*10:01	GHSEKEVADAIRLNEEL	0.29197124	0.086370096
HLA-DPA1*02:01-DPB1*10:01	GKESEKELALVKRLKPL	0.27218392	0.20969164
HLA-DPA1*02:01-DPB1*10:01	GKGTKQWVHARYACDDM	0.2699788	0.92205083
HLA-DPA1*02:01-DPB1*10:01	GKPSKTSPAVTALAVSR	0.50006735	0.26705518
HLA-DPA1*02:01-DPB1*10:01	GKTISHVIIGLKTAKGT	0.4724838	0.049467504
HLA-DPA1*02:01-DPB1*10:01	GLEKLGIFVKTVTEGGA	0.29819438	0.039219074
HLA-DPA1*02:01-DPB1*10:01	GLSDKKSGESQVLFETE	0.18022123	0.027993733
HLA-DPA1*02:01-DPB1*10:01	GNEKEFMKGNQLISNNI	0.36777627	0.06119872
HLA-DPA1*02:01-DPB1*10:01	GNLVTFGHSLSKTCSPA	0.26417944	0.015225306
HLA-DPA1*02:01-DPB1*10:01	GPALKIYEHHIKVLQQG	0.4745059	0.34719974
HLA-DPA1*02:01-DPB1*10:01	GPDGKLVTVGRDLKASV	0.24095444	0.09234421
HLA-DPA1*02:01-DPB1*10:01	GPDIFAKLVPMAAHEAS	0.4230433	0.8231977
HLA-DPA1*02:01-DPB1*10:01	GPGAAKSGVGTALLLKL	0.21350865	0.13534221
HLA-DPA1*02:01-DPB1*10:01	GPGEMGKPVVIPKEDQE	0.018379994	0.22935896
HLA-DPA1*02:01-DPB1*10:01	GPGISKFVQKVNEIGIY	0.25329098	0.80725384
HLA-DPA1*02:01-DPB1*10:01	GPLRGSSGAQATFPQGP	0.13916366	0.2494827
HLA-DPA1*02:01-DPB1*10:01	GPLVLKHLTALIKSQEK	0.5207352	0.37591252
HLA-DPA1*02:01-DPB1*10:01	GPPRAFAKVNSISPGSP	0.37933588	0.97083616
HLA-DPA1*02:01-DPB1*10:01	GPPSSRCVIAGQGVAWT	0.13175006	0.029997727
HLA-DPA1*02:01-DPB1*10:01	GPQEKKVVVYLQKLDTA	0.3533006	0.63455164
HLA-DPA1*02:01-DPB1*10:01	GPSGQKTIHSEQAVFDI	0.14050135	0.2827363
HLA-DPA1*02:01-DPB1*10:01	GQEEKTGVVSTGLIHNG	0.24751459	0.98499763
HLA-DPA1*02:01-DPB1*10:01	GQEEKTGVVSTGLIQNG	0.22697315	0.8033291
HLA-DPA1*02:01-DPB1*10:01	GSYLKFPTYAKSTRTTD	0.27062625	0.707066
HLA-DPA1*02:01-DPB1*10:01	GSYRAQISTKTSAKLSS	0.37598297	0.031695817
HLA-DPA1*02:01-DPB1*10:01	GTAEKLSPKAATLAERS	0.42409933	0.9271404
HLA-DPA1*02:01-DPB1*10:01	GVRQKIFQVAQELSGED	0.42507094	0.83618104
HLA-DPA1*02:01-DPB1*10:01	GVVKLDVQPKCVAVGPG	0.2111632	0.081193104
HLA-DPA1*02:01-DPB1*10:01	GYKDKLSIIGEVLSRRH	0.50950944	0.78401977
HLA-DPA1*02:01-DPB1*10:01	HATALEELSEQLEQAKR	0.15286532	0.019564915
HLA-DPA1*02:01-DPB1*10:01	HCLKVAVDGQHLFEYYH	0.3586725	0.001079417
HLA-DPA1*02:01-DPB1*10:01	HEYLKAFKVAYSLNGHE	0.602561	0.8890618
HLA-DPA1*02:01-DPB1*10:01	HFAFKMASGAANVVGPK	0.6364662	0.9688346
HLA-DPA1*02:01-DPB1*10:01	HIVKLPLLPHEVRGADK	0.29391962	0.30006224
HLA-DPA1*02:01-DPB1*10:01	HNFVKAINAIQKSWTAT	0.57275015	0.08555063
HLA-DPA1*02:01-DPB1*10:01	HRNKEPPAPAQQLQPQP	0.111584276	0.10046196
HLA-DPA1*02:01-DPB1*10:01	IAAEKNSTIVFPLPIDM	0.4536352	0.01240835
HLA-DPA1*02:01-DPB1*10:01	IAKAIELSLQEQKQQHT	0.31385642	0.04249684
HLA-DPA1*02:01-DPB1*10:01	IANLQRAYSLAKEQRLN	0.4133078	0.9993887
HLA-DPA1*02:01-DPB1*10:01	IDKKIVIYVQQTTNKEL	0.23473577	0.43955073
HLA-DPA1*02:01-DPB1*10:01	IDRIKVSKAAADLMAYC	0.5348881	0.046053674
HLA-DPA1*02:01-DPB1*10:01	IDWTKIEPSVNFLKSPK	0.50361913	0.32691306
HLA-DPA1*02:01-DPB1*10:01	IEKKVVITVQQLSNKEL	0.40662304	0.55618155
HLA-DPA1*02:01-DPB1*10:01	IENTKLMSEVQTLKNLD	0.41189006	0.036741063
HLA-DPA1*02:01-DPB1*10:01	IFQKVGKLAATAVGGGF	0.4718502	0.97457874
HLA-DPA1*02:01-DPB1*10:01	IGARVYALPEDLVEVNP	0.43981263	0.9691574
HLA-DPA1*02:01-DPB1*10:01	IGGVKITSTLQVLKLIK	0.5817057	0.012078874
HLA-DPA1*02:01-DPB1*10:01	IGNLVTFGHSLSKTCSP	0.22915655	0.001966968
HLA-DPA1*02:01-DPB1*10:01	IGQKRSTVAQLVKRLTD	0.52261287	0.5921331
HLA-DPA1*02:01-DPB1*10:01	IKGTLQHAEIFLKNLKL	0.4813336	0.04382954
HLA-DPA1*02:01-DPB1*10:01	ILQSKEAIHSQLLEKQK	0.39175615	0.17389943
HLA-DPA1*02:01-DPB1*10:01	IPGTVVRTSTIPEELGR	0.29583743	0.98682183
HLA-DPA1*02:01-DPB1*10:01	IQKKAVKNFTEVHPDYG	0.26890942	0.28488407
HLA-DPA1*02:01-DPB1*10:01	IRGVKDSKVALSTCNGL	0.28506497	0.92631835
HLA-DPA1*02:01-DPB1*10:01	ISGDKVNVAGLVLAGSA	0.4662849	0.16729715
HLA-DPA1*02:01-DPB1*10:01	ISIDRYVAIVQAVSAHR	0.55235404	0.8795811
HLA-DPA1*02:01-DPB1*10:01	IVIAKMDSTANEVEAVK	0.3652248	0.13162021
HLA-DPA1*02:01-DPB1*10:01	IVLKKEVIKTNNVSEHE	0.27454707	0.104333304
HLA-DPA1*02:01-DPB1*10:01	IVNKKEKATGREVTHIQ	0.17502575	0.20751517
HLA-DPA1*02:01-DPB1*10:01	IVTERVYAPASTLVDQP	0.48298702	0.99505585
HLA-DPA1*02:01-DPB1*10:01	KAERTSPSSPAPLPHQE	0.1406408	0.5296357
HLA-DPA1*02:01-DPB1*10:01	KDAFKREHLAEVTLSVK	0.5199484	0.5059266
HLA-DPA1*02:01-DPB1*10:01	KDKSRAPISAKLVANML	0.5200848	0.66010606
HLA-DPA1*02:01-DPB1*10:01	KDRQKFSEQVFKVASSD	0.52604276	0.4325416
HLA-DPA1*02:01-DPB1*10:01	KEDTKELVVAKAGVYYV	0.3366251	0.20211992
HLA-DPA1*02:01-DPB1*10:01	KEEKSDKSAVSVDSKVR	0.1903706	0.16780624
HLA-DPA1*02:01-DPB1*10:01	KEPRAPWMAENLAPDHW	0.18739536	0.88133776
HLA-DPA1*02:01-DPB1*10:01	KESEKELALVKRLKPLF	0.3560272	0.028543288
HLA-DPA1*02:01-DPB1*10:01	KGHKAAITSLDLSPNGK	0.4197119	0.59620243
HLA-DPA1*02:01-DPB1*10:01	KGTKQWVHARYACDDME	0.22066087	0.7253751
HLA-DPA1*02:01-DPB1*10:01	KKESKGPIVPLNVADQK	0.3865113	0.046617724
HLA-DPA1*02:01-DPB1*10:01	KPPSYNVATTLPSYDEA	0.1694137	0.89317405
HLA-DPA1*02:01-DPB1*10:01	KPSEKAEAGPEGVAPAP	0.019052077	0.31089473
HLA-DPA1*02:01-DPB1*10:01	KPSEKEQHLLMTLVGEQ	0.24598841	0.20636526
HLA-DPA1*02:01-DPB1*10:01	KPYCAEKKATPIKLIWS	0.43160456	0.002776008
HLA-DPA1*02:01-DPB1*10:01	KRLRYVDQVLQLVYKDG	0.46044746	0.70818204
HLA-DPA1*02:01-DPB1*10:01	KTIQKYGTNPEETAAEE	0.12709251	0.71971065
HLA-DPA1*02:01-DPB1*10:01	KVASKNVIPALELVEPI	0.6684025	0.11777407
HLA-DPA1*02:01-DPB1*10:01	KVERVPKSPEHSAEPIR	0.18176547	0.95481026
HLA-DPA1*02:01-DPB1*10:01	LATRRVHPALDTYIKER	0.47063455	0.78372896
HLA-DPA1*02:01-DPB1*10:01	LDEVISLSQVTPKHWEE	0.21843667	0.006682785
HLA-DPA1*02:01-DPB1*10:01	LDLSKRYIKALAEENRN	0.5433189	0.9931968
HLA-DPA1*02:01-DPB1*10:01	LDSDKRITAAQALAHAY	0.6587154	0.7552037
HLA-DPA1*02:01-DPB1*10:01	LDVTKLTPLSHEVISRQ	0.43919146	0.8575147
HLA-DPA1*02:01-DPB1*10:01	LEDEKRLAHPFSLAVFE	0.6010163	0.62051696
HLA-DPA1*02:01-DPB1*10:01	LEEEMRKLQATVQELQK	0.32078713	0.22717424
HLA-DPA1*02:01-DPB1*10:01	LEEKVASLLHQVSWRQD	0.31280905	0.25002283
HLA-DPA1*02:01-DPB1*10:01	LENLRMKLPKPPKPVSK	0.19917336	0.08938475
HLA-DPA1*02:01-DPB1*10:01	LGGAKVADKIQLINNML	0.32206237	0.07057689
HLA-DPA1*02:01-DPB1*10:01	LGPKLNHVAVELGKNVR	0.38214168	0.9882407
HLA-DPA1*02:01-DPB1*10:01	LGSLKPGVQGKKVRKPS	0.26484695	0.117948174
HLA-DPA1*02:01-DPB1*10:01	LIQERRSHEVNPAAHLT	0.31614742	0.96575767
HLA-DPA1*02:01-DPB1*10:01	LLEKLPQVAEEISGPLT	0.30592972	0.16960639
HLA-DPA1*02:01-DPB1*10:01	LLYKVPYVAQEIQEEID	0.36631572	0.050372202
HLA-DPA1*02:01-DPB1*10:01	LNIVNKKEKATGREVTH	0.13074742	0.017137159
HLA-DPA1*02:01-DPB1*10:01	LNSEKVAALIQKLNSDP	0.42194828	0.3237973
HLA-DPA1*02:01-DPB1*10:01	LNTEKILSQAKSIAEQK	0.5449314	0.49866486
HLA-DPA1*02:01-DPB1*10:01	LPDLPEDKLAQSVQKLQ	0.25393692	0.19124271
HLA-DPA1*02:01-DPB1*10:01	LPEDKLAQSVQKLQDLT	0.36975843	0.06410824
HLA-DPA1*02:01-DPB1*10:01	LPVSRIKTYTITEGSLR	0.38147306	0.94531745
HLA-DPA1*02:01-DPB1*10:01	LQQRLLPKSAESLHPGQ	0.30909303	0.7854013
HLA-DPA1*02:01-DPB1*10:01	LRGIQHTPISIKNARVS	0.40323082	0.1750996
HLA-DPA1*02:01-DPB1*10:01	LRMKLPKPPKPVSKMRM	0.2793794	0.42307276
HLA-DPA1*02:01-DPB1*10:01	LRTLRHLSLAHNNIHSQ	0.37577865	0.9973281
HLA-DPA1*02:01-DPB1*10:01	LSEKCEAVVAELKQEDQ	0.23129597	0.045613788
HLA-DPA1*02:01-DPB1*10:01	LSEKLAAVVNNLNTGQV	0.40422854	0.09765708
HLA-DPA1*02:01-DPB1*10:01	LSPRLQYFGQSLSGGQD	0.22463776	0.17581518
HLA-DPA1*02:01-DPB1*10:01	LTLDKLDVKGKRVVMRV	0.33247346	0.010806788
HLA-DPA1*02:01-DPB1*10:01	LTQKRSQLVKKLNDSDH	0.24936236	0.37566662
HLA-DPA1*02:01-DPB1*10:01	LTRKRGLKLATALSLSN	0.76736516	0.6064152
HLA-DPA1*02:01-DPB1*10:01	LVQKLQKQSQQIAQDEL	0.2900491	0.27634403
HLA-DPA1*02:01-DPB1*10:01	MDEKTKKAEEMALSLTR	0.43907684	0.42059022
HLA-DPA1*02:01-DPB1*10:01	MLLEKLPQVAEEISGPL	0.34747756	0.4748269
HLA-DPA1*02:01-DPB1*10:01	MPILSKESAPGLIIATG	0.3854281	0.06253644
HLA-DPA1*02:01-DPB1*10:01	MQNVKHPVTGQFLYQDS	0.2767665	0.010700597
HLA-DPA1*02:01-DPB1*10:01	MQQKSQKKAELLDNEKP	0.13903782	0.24540682
HLA-DPA1*02:01-DPB1*10:01	MVEKKIPGIYVLSLEIG	0.5179598	0.015536219
HLA-DPA1*02:01-DPB1*10:01	NAIKFYSQAIELNPSNA	0.718556	0.4521224
HLA-DPA1*02:01-DPB1*10:01	NDIRKYEMFAQTLQQSR	0.6034389	0.9344419
HLA-DPA1*02:01-DPB1*10:01	NEQKLNRYPASSLVVVR	0.50491697	0.8976591
HLA-DPA1*02:01-DPB1*10:01	NGEKMSINAEEVVVGDL	0.3461832	0.29053962
HLA-DPA1*02:01-DPB1*10:01	NGQEEKTGVVSTGLIQN	0.20903316	0.8057045
HLA-DPA1*02:01-DPB1*10:01	NKQQRPVPESQLLPGQR	0.1753958	0.0428907
HLA-DPA1*02:01-DPB1*10:01	NLGKFISSPMKEKGNIQ	0.35876545	0.031151105
HLA-DPA1*02:01-DPB1*10:01	NLQRAYSLAKEQRLNFG	0.3737825	0.99835587
HLA-DPA1*02:01-DPB1*10:01	NPGGYVAYSKAATVTGK	0.18528154	0.97094667
HLA-DPA1*02:01-DPB1*10:01	NQTDRTGETALHLAARY	0.3508683	0.51559377
HLA-DPA1*02:01-DPB1*10:01	NSRIKLGIKSLVSKGTL	0.58100337	0.5726929
HLA-DPA1*02:01-DPB1*10:01	NTHLKAVKMTLKNREPV	0.33465946	0.5264837
HLA-DPA1*02:01-DPB1*10:01	NVERLSELVQAVSDPSS	0.3423023	0.8135996
HLA-DPA1*02:01-DPB1*10:01	NVGDKKGKIVDAVIQEH	0.28430527	0.29463613
HLA-DPA1*02:01-DPB1*10:01	PDGTHLQPGTKFIKHWR	0.20031771	0.002707733
HLA-DPA1*02:01-DPB1*10:01	PEDKLAQSVQKLQDLTL	0.3693454	0.007919891
HLA-DPA1*02:01-DPB1*10:01	PGGYVAYSKAATVTGKL	0.3655505	0.8215173
HLA-DPA1*02:01-DPB1*10:01	PPRNWKDSILTKNLILK	0.2859894	0.030099899
HLA-DPA1*02:01-DPB1*10:01	PSDWKTDSTCRMVTSES	0.048552215	0.006831503
HLA-DPA1*02:01-DPB1*10:01	PSGQKTIHSEQAVFDIY	0.21982463	0.026392763
HLA-DPA1*02:01-DPB1*10:01	QEAVKKGSTAVGVRGRD	0.4614658	0.60162246
HLA-DPA1*02:01-DPB1*10:01	QGNLEIVKELIKNGANC	0.14574495	0.000685265
HLA-DPA1*02:01-DPB1*10:01	QGRLDKLTVTSQNLQLE	0.33318526	0.7760263
HLA-DPA1*02:01-DPB1*10:01	QGRRAPPPGAQLLHGGL	0.22300465	0.28263703
HLA-DPA1*02:01-DPB1*10:01	QITKRKWEAAHEAEQLR	0.44152173	0.99957865
HLA-DPA1*02:01-DPB1*10:01	QNVKHPVTGQFLYQDSN	0.28623518	0.089766316
HLA-DPA1*02:01-DPB1*10:01	QPTEKVLADTKELVSSK	0.35412067	0.057130557
HLA-DPA1*02:01-DPB1*10:01	QQGRLDKLTVTSQNLQL	0.34685072	0.7966877
HLA-DPA1*02:01-DPB1*10:01	RDKMKDAIIAKLANQAA	0.49185774	0.89145726
HLA-DPA1*02:01-DPB1*10:01	RDRKESLDVYELDAKQG	0.26055053	0.1639805
HLA-DPA1*02:01-DPB1*10:01	RKLEKFTVSVNVAAGSK	0.59178126	0.41687518
HLA-DPA1*02:01-DPB1*10:01	RLDKLTVTSQNLQLENL	0.37842622	0.41264266
HLA-DPA1*02:01-DPB1*10:01	RLEKACISPKPQKPWDK	0.1880572	0.017731586
HLA-DPA1*02:01-DPB1*10:01	RMKLPKPPKPVSKMRMA	0.26832953	0.43779784
HLA-DPA1*02:01-DPB1*10:01	RNVLLVTQHYAKISDFG	0.39157024	0.040278338
HLA-DPA1*02:01-DPB1*10:01	RPGKNSKDFERAKAVRQ	0.31658357	0.8162879
HLA-DPA1*02:01-DPB1*10:01	RTSRIAGLAVSLTKPSP	0.67279565	0.51602095
HLA-DPA1*02:01-DPB1*10:01	RVDKAAAAAAALQAKSD	0.49825487	0.9255064
HLA-DPA1*02:01-DPB1*10:01	SADRYVAIARALPAGPR	0.56108475	0.96914065
HLA-DPA1*02:01-DPB1*10:01	SAEVERLRRENQVLSVR	0.22384161	0.4949995
HLA-DPA1*02:01-DPB1*10:01	SAGSLKSSQLGREIDDH	0.1766795	0.22692223
HLA-DPA1*02:01-DPB1*10:01	SAKDVLFAIKEVGFRGG	0.24331099	0.093887955
HLA-DPA1*02:01-DPB1*10:01	SAQQKTVSSTKLVSFHD	0.44276968	0.045576908
HLA-DPA1*02:01-DPB1*10:01	SDEDKEKASSLISLLKQ	0.3535561	0.009909794
HLA-DPA1*02:01-DPB1*10:01	SDNDKVQKCSHYLFSEE	0.14049475	0.013630266
HLA-DPA1*02:01-DPB1*10:01	SDPEKVVSAFLKVSSVF	0.59061235	0.02055124
HLA-DPA1*02:01-DPB1*10:01	SEALLVTQQLVKVIRPL	0.41339168	0.006286404
HLA-DPA1*02:01-DPB1*10:01	SEEKKIKVILKVLDPSH	0.31281534	0.17490007
HLA-DPA1*02:01-DPB1*10:01	SEHLKNPVIAQKIQKLM	0.43566597	0.16895299
HLA-DPA1*02:01-DPB1*10:01	SENEKMGIRVDQLQAQL	0.29877618	0.1336234
HLA-DPA1*02:01-DPB1*10:01	SGACQVAKSDEKTWNLG	0.02648436	0.033487726
HLA-DPA1*02:01-DPB1*10:01	SGKKLEDGPKFLKSGDA	0.22755155	0.014941429
HLA-DPA1*02:01-DPB1*10:01	SGPSGRSVPREQQLPDQ	0.034294747	0.11671462
HLA-DPA1*02:01-DPB1*10:01	SGRPRTTSFAESCKPVQ	0.28973433	0.9896277
HLA-DPA1*02:01-DPB1*10:01	SGVTRISCQTLIVKNEN	0.3655767	0.7073289
HLA-DPA1*02:01-DPB1*10:01	SHRNKEPPAPAQQLQPQ	0.16671477	0.44761553
HLA-DPA1*02:01-DPB1*10:01	SIEKALDLSLYLKHETE	0.40710822	0.19102411
HLA-DPA1*02:01-DPB1*10:01	SISKVSEQVKNVKLNED	0.3716142	0.07490002
HLA-DPA1*02:01-DPB1*10:01	SNNTRFGIAAKYMLDCR	0.4899844	0.6165534
HLA-DPA1*02:01-DPB1*10:01	SPDNIEKGMISSSKTDD	0.16598877	0.05011282
HLA-DPA1*02:01-DPB1*10:01	SPGPGIKEESVPLSILQ	0.33455637	0.2232708
HLA-DPA1*02:01-DPB1*10:01	SPNRSGAEAKTQKDSPS	0.06199871	0.97473496
HLA-DPA1*02:01-DPB1*10:01	SPSKSSAEAQTPEDTPN	0.043967668	0.37386382
HLA-DPA1*02:01-DPB1*10:01	SPTLARTSTDLQVLAAR	0.34738964	0.44372505
HLA-DPA1*02:01-DPB1*10:01	SPVDAGKAVIVIQDIFG	0.25054306	0.059813667
HLA-DPA1*02:01-DPB1*10:01	SPVRLLSLAFALSAHSV	0.6860675	0.23071635
HLA-DPA1*02:01-DPB1*10:01	SSSKLLLAAKALSTDPA	0.590801	0.35534275
HLA-DPA1*02:01-DPB1*10:01	STAKKCVSCQNLNPSNK	0.10513255	0.034414433
HLA-DPA1*02:01-DPB1*10:01	STLQKEVHAAKSLAIIV	0.6708075	0.20825167
HLA-DPA1*02:01-DPB1*10:01	STSKLASVTRSVDKDPG	0.32199106	0.6007927
HLA-DPA1*02:01-DPB1*10:01	STSKSGSEAQTTKDSTS	0.06947456	0.19899876
HLA-DPA1*02:01-DPB1*10:01	STVKLPIKVKIIPTPPR	0.40910074	0.09451479
HLA-DPA1*02:01-DPB1*10:01	TASTRSSFTVQDLKPFT	0.38943163	0.114604376
HLA-DPA1*02:01-DPB1*10:01	TDGESRFYSLGHLSIQR	0.3858763	0.9927971
HLA-DPA1*02:01-DPB1*10:01	TDPEKEVEPALELLEPI	0.40916365	0.02290875
HLA-DPA1*02:01-DPB1*10:01	TEEEQKTVALIKAVFGK	0.42627403	0.020601097
HLA-DPA1*02:01-DPB1*10:01	TEEKSSSQPSSCCSDPS	0.01845482	0.029980961
HLA-DPA1*02:01-DPB1*10:01	TEGDKKAAKVQKLSKNE	0.27809867	0.6129519
HLA-DPA1*02:01-DPB1*10:01	TEGFKNVSLGNVLAVAY	0.49016476	0.00812515
HLA-DPA1*02:01-DPB1*10:01	TGGKYVPRAILVDLEPG	0.29890344	0.8820769
HLA-DPA1*02:01-DPB1*10:01	TIEKFEKEAAEMGKGSF	0.30733585	0.3270238
HLA-DPA1*02:01-DPB1*10:01	TIQKYGTNPEETAAEES	0.15534846	0.43918237
HLA-DPA1*02:01-DPB1*10:01	TNDMKQQHVIETLIGKK	0.37731883	0.013577918
HLA-DPA1*02:01-DPB1*10:01	TPAKKTVTPAKAVTTPG	0.5498362	0.9654109
HLA-DPA1*02:01-DPB1*10:01	TPDGKYLIVAQLNLSRL	0.47970998	0.8268925
HLA-DPA1*02:01-DPB1*10:01	TPEQRRSRQGNPVAPIK	0.29420587	0.9898181
HLA-DPA1*02:01-DPB1*10:01	TPGAPTEKDWAQVQALL	0.18486476	0.046015013
HLA-DPA1*02:01-DPB1*10:01	TPHQEDGKAWHLAETEH	0.044945426	0.9416469
HLA-DPA1*02:01-DPB1*10:01	TPPQLVSPRVLEVDTQG	0.12129039	0.38128263
HLA-DPA1*02:01-DPB1*10:01	TPYLVKIPVPAERITLG	0.41099083	0.59631425
HLA-DPA1*02:01-DPB1*10:01	TRDRKESLDVYELDAKQ	0.28471905	0.23235051
HLA-DPA1*02:01-DPB1*10:01	TRKVKAHSQTHRVDLGT	0.24412557	0.9311196
HLA-DPA1*02:01-DPB1*10:01	TRLEKEGIVFKSLMKMD	0.39607227	0.007336687
HLA-DPA1*02:01-DPB1*10:01	TRNENKLLPKHPHLVRQ	0.21239199	0.62291217
HLA-DPA1*02:01-DPB1*10:01	TSSKKVIYSQPSARSEG	0.45685768	0.5238933
HLA-DPA1*02:01-DPB1*10:01	TTAKLVNKVIELLPEKH	0.3312096	0.17060639
HLA-DPA1*02:01-DPB1*10:01	TVEKVGSSVKHLKPGDR	0.3864897	0.2168864
HLA-DPA1*02:01-DPB1*10:01	VAGKLSVFANGVVTSIQ	0.49556825	0.19893007
HLA-DPA1*02:01-DPB1*10:01	VAGKMAVLANGVMNSLQ	0.50433326	0.3764803
HLA-DPA1*02:01-DPB1*10:01	VASKNVIPALELVEPIK	0.6344378	0.18175963
HLA-DPA1*02:01-DPB1*10:01	VDALDTASHTNKSGYHD	0.031733826	0.08531789
HLA-DPA1*02:01-DPB1*10:01	VDARLFIGGKKVGINPK	0.27633718	0.9412122
HLA-DPA1*02:01-DPB1*10:01	VDKTKQVSTYQEVIRGE	0.35186636	0.09198527
HLA-DPA1*02:01-DPB1*10:01	VDPILRRHGLLPSSLKR	0.46741894	0.5859656
HLA-DPA1*02:01-DPB1*10:01	VDSFKNQKHPESIQGSK	0.22690672	0.096776806
HLA-DPA1*02:01-DPB1*10:01	VEGYKKTKEAVLLLKKL	0.4690089	0.032137126
HLA-DPA1*02:01-DPB1*10:01	VEQLRKEGVFAKEVRTG	0.35854292	0.58788836
HLA-DPA1*02:01-DPB1*10:01	VERLEVALKEAKERVSD	0.30627725	0.076165736
HLA-DPA1*02:01-DPB1*10:01	VERLRRENQVLSVRIAD	0.49867198	0.7225567
HLA-DPA1*02:01-DPB1*10:01	VGEKLLPGIEVLWTGPK	0.29989666	0.045555048
HLA-DPA1*02:01-DPB1*10:01	VIRVICILSHPIKNTND	0.37010846	0.120548055
HLA-DPA1*02:01-DPB1*10:01	VIRVKQYKQSLAIESDG	0.60105824	0.9288554
HLA-DPA1*02:01-DPB1*10:01	VKYLATLETLTKHYGAE	0.4181015	0.038418878
HLA-DPA1*02:01-DPB1*10:01	VLQGKLTKLAVQIGKAG	0.4746247	0.952093
HLA-DPA1*02:01-DPB1*10:01	VNIFKVWVQAFKVEGGQ	0.48911375	0.20938663
HLA-DPA1*02:01-DPB1*10:01	VNLVKELALPGELTQSR	0.38500613	0.006755725
HLA-DPA1*02:01-DPB1*10:01	VNSQVTTVCQALAKDPK	0.24884592	0.20748329
HLA-DPA1*02:01-DPB1*10:01	VNTEKLTAFVNTLNGKD	0.41048193	0.21675563
HLA-DPA1*02:01-DPB1*10:01	VPEGAAKWGLVAERLLE	0.37209406	0.31965294
HLA-DPA1*02:01-DPB1*10:01	VPGMVKGLHEAHQLYGR	0.27762556	0.22326975
HLA-DPA1*02:01-DPB1*10:01	VPKDVNAAIATIKTKRS	0.49289328	0.7833814
HLA-DPA1*02:01-DPB1*10:01	VPQIKEGKRVLIAAHGN	0.44724578	0.9848278
HLA-DPA1*02:01-DPB1*10:01	VQGKKTTVILPLAPFVR	0.6167571	0.52433527
HLA-DPA1*02:01-DPB1*10:01	VQSEKHWAAAQSQCLPR	0.38210642	0.784408
HLA-DPA1*02:01-DPB1*10:01	VQTMKISSVPNSLSKRN	0.5984093	0.35526365
HLA-DPA1*02:01-DPB1*10:01	VRHAKSGGTALHVAAAK	0.43685165	0.5923399
HLA-DPA1*02:01-DPB1*10:01	VRQKIFQVAQELSGEDM	0.4395246	0.46128383
HLA-DPA1*02:01-DPB1*10:01	VRVKRYEKVPLILVGNK	0.68524265	0.9767895
HLA-DPA1*02:01-DPB1*10:01	VSEKDVTSAKALYEHLT	0.35924786	0.19080302
HLA-DPA1*02:01-DPB1*10:01	VSEKVSHVLAALQAGNR	0.56259084	0.8487388
HLA-DPA1*02:01-DPB1*10:01	VSFVKYPKYGYTITRQD	0.21541977	0.25182158
HLA-DPA1*02:01-DPB1*10:01	VSGQKAAASLHELCAAR	0.52739954	0.21557124
HLA-DPA1*02:01-DPB1*10:01	VTERVYAPASTLVDQPY	0.49152192	0.99335515
HLA-DPA1*02:01-DPB1*10:01	VTKQKEVITAQDTVIKA	0.41050437	0.21501541
HLA-DPA1*02:01-DPB1*10:01	VTLAKTASGVNQLVDIY	0.39437756	0.026554856
HLA-DPA1*02:01-DPB1*10:01	VTNSENARSWIKDSQTH	0.120801285	0.08056015
HLA-DPA1*02:01-DPB1*10:01	VTSKNMENAKALADSGG	0.3843967	0.108714305
HLA-DPA1*02:01-DPB1*10:01	VVDEKISAMGKALVDQR	0.4070131	0.67182475
HLA-DPA1*02:01-DPB1*10:01	VVPKNIPKVAENVADKN	0.22152609	0.6426004
HLA-DPA1*02:01-DPB1*10:01	WEGAKYAVAVGSLCALS	0.47405833	0.011126925
HLA-DPA1*02:01-DPB1*10:01	WTYSKEFKIPFEISKWQ	0.37926152	0.03763686
HLA-DPA1*02:01-DPB1*10:01	YDEKMYDAAKLLYNNVS	0.37880564	0.61785805
HLA-DPA1*02:01-DPB1*10:01	YFNKYSSCPEPIVPGGY	0.24837379	0.009417594
HLA-DPA1*02:01-DPB1*10:01	YPEHSIKEWLIGMELVS	0.32054648	0.23157875
HLA-DPA1*02:01-DPB1*10:01	YQQQGRLDKLTVTSQNL	0.24776919	0.8265705
HLA-DPA1*02:01-DPB1*10:01	YSPKATSSPLYLAHEVQ	0.34814146	0.07319553
HLA-DPA1*02:01-DPB1*10:01	YTWKKVTTTVHNIIVGK	0.46763012	0.53199214
HLA-DPA1*02:01-DPB1*10:01	YVGAREAILALDIQDPG	0.5102208	0.98455304
HLA-DPA1*02:01-DPB1*10:01	YVKKLKVPVHVIRMEQR	0.5523047	0.32215744
