# Supplementary material for: MHCII-peptide presentation: an assessment of the state-of-the-art prediction methods
Source: Front Immunol. 2024 Mar 12;15:1293706. doi: 10.3389/fimmu.2024.1293706 (PMC11027168; doi:10.3389/fimmu.2024.1293706)
Supplement: Supplementary file 2 [file DataSheet_2.zip › output/BERT/pos/17_HLA-DPA1_02_01_DPB1_13_01.csv]

allele	peptide	affinity_pred	mass_pred
HLA-DPA1*02:01-DPB1*13:01	AAGTSSYWEDLRKQARQ	0.19843821	0.028210038
HLA-DPA1*02:01-DPB1*13:01	ADTGTKLWKKSYADNIL	0.2904973	0.8105194
HLA-DPA1*02:01-DPB1*13:01	AEAEKKVQLACKERDAA	0.14406413	0.71172035
HLA-DPA1*02:01-DPB1*13:01	AEALREVSAAREEVPGR	0.2090886	0.76386034
HLA-DPA1*02:01-DPB1*13:01	AEDTKLYAPTHKEAEFQ	0.20391367	0.10255332
HLA-DPA1*02:01-DPB1*13:01	AELEKQLSQARKELETL	0.2577872	0.18050471
HLA-DPA1*02:01-DPB1*13:01	AEQRWLVEPQIDDPNSN	0.17043494	0.9809737
HLA-DPA1*02:01-DPB1*13:01	AERKEEKKAAAPAPEEE	0.17628476	0.8669974
HLA-DPA1*02:01-DPB1*13:01	AGDKEVVIAQNDKHTGP	0.08342231	0.8800849
HLA-DPA1*02:01-DPB1*13:01	AGVKQSDLPRKETEQPP	0.07778197	0.25795978
HLA-DPA1*02:01-DPB1*13:01	AIGKRLATLPTKEQKTQ	0.31167427	0.99722326
HLA-DPA1*02:01-DPB1*13:01	AKAESAALHAGLRKEQM	0.1980262	0.09496583
HLA-DPA1*02:01-DPB1*13:01	ALKRIHKELNDLARDPP	0.19587256	0.92145365
HLA-DPA1*02:01-DPB1*13:01	APPKVLTKCQEEVSHIP	0.18253438	0.17841628
HLA-DPA1*02:01-DPB1*13:01	APQGSRAAPTAASDQPD	0.08818175	0.9982273
HLA-DPA1*02:01-DPB1*13:01	APYLKVDTIAADESFSQ	0.35078508	0.85767823
HLA-DPA1*02:01-DPB1*13:01	AQGQKKVEELEGEITTL	0.2445116	0.23707578
HLA-DPA1*02:01-DPB1*13:01	ARVGQKESAYAKSEEFA	0.24935238	0.27361694
HLA-DPA1*02:01-DPB1*13:01	ASKGVKLVSIGAEEIVD	0.4907614	0.674873
HLA-DPA1*02:01-DPB1*13:01	ASSDKYAALAELDSVFS	0.39841422	0.8957632
HLA-DPA1*02:01-DPB1*13:01	AYDGKDYIALKEDLRSW	0.24682577	0.7969603
HLA-DPA1*02:01-DPB1*13:01	CADDAMTLVLKKELVAH	0.30766383	0.002598035
HLA-DPA1*02:01-DPB1*13:01	DAGFKKIEVANPDGDFR	0.0982815	0.81276923
HLA-DPA1*02:01-DPB1*13:01	DAIEAIEKHLIKKSRGG	0.23074035	0.050808646
HLA-DPA1*02:01-DPB1*13:01	DALKADRAGVLAGHDNR	0.19036554	0.9992507
HLA-DPA1*02:01-DPB1*13:01	DDQEKLPFTVVHEREIP	0.3125642	0.023442218
HLA-DPA1*02:01-DPB1*13:01	DDYEKHFTVMNYDPDVV	0.2758626	0.36631644
HLA-DPA1*02:01-DPB1*13:01	DEKAVTRRAKVAPAERM	0.26159787	0.92626256
HLA-DPA1*02:01-DPB1*13:01	DFSDMVAEHAAKQKQKK	0.2480999	0.4199349
HLA-DPA1*02:01-DPB1*13:01	DGDLDVVFASSSKCGKD	0.17888682	0.054949783
HLA-DPA1*02:01-DPB1*13:01	DGITKLNTIGHYEISNG	0.30183494	0.33411974
HLA-DPA1*02:01-DPB1*13:01	DGKDYIALNEDLSSWTA	0.2711809	0.8042719
HLA-DPA1*02:01-DPB1*13:01	DGSEDKVVEVAEEEEVA	0.13606475	0.59586716
HLA-DPA1*02:01-DPB1*13:01	DGTFQKWAAVVVPSGEE	0.33304062	0.93858397
HLA-DPA1*02:01-DPB1*13:01	DHLRKEASDPQPEEADG	0.04499232	0.7872406
HLA-DPA1*02:01-DPB1*13:01	DIKIKWFLNGQEERAGV	0.33875805	0.20583956
HLA-DPA1*02:01-DPB1*13:01	DIRKEEKQIMIDIFHPS	0.325616	0.25441822
HLA-DPA1*02:01-DPB1*13:01	DKLVRLYAVVTREEPIY	0.45531815	0.9724498
HLA-DPA1*02:01-DPB1*13:01	DKMTKTGSHPKLDREDL	0.08497094	0.57805127
HLA-DPA1*02:01-DPB1*13:01	DKVNFHFILFNNVDGHL	0.4518584	0.6409775
HLA-DPA1*02:01-DPB1*13:01	DKVQKCSHYLFSEEITS	0.44291058	0.00352583
HLA-DPA1*02:01-DPB1*13:01	DLPLKLTIYSEADLRKK	0.5515395	0.06112177
HLA-DPA1*02:01-DPB1*13:01	DNEIKVAKAEAAGHRDT	0.23113373	0.88125074
HLA-DPA1*02:01-DPB1*13:01	DNKEIKLENLEPEHEYK	0.36472332	0.53629714
HLA-DPA1*02:01-DPB1*13:01	DPDEEHLKKSSQVPRTE	0.08877187	0.10359971
HLA-DPA1*02:01-DPB1*13:01	DPGEKISATLKREFGEE	0.24781212	0.25326067
HLA-DPA1*02:01-DPB1*13:01	DPMGQKGTVEPQLEARG	0.16848466	0.17087822
HLA-DPA1*02:01-DPB1*13:01	DRAPLTATAPQLDDEEM	0.18146871	0.20011532
HLA-DPA1*02:01-DPB1*13:01	DRETQKYKRQAQADRVS	0.10020959	0.6177827
HLA-DPA1*02:01-DPB1*13:01	DSEKVSKISLVDLAGSE	0.36907497	0.36061603
HLA-DPA1*02:01-DPB1*13:01	DSLWVKNELIPNLEKED	0.41962638	0.038785804
HLA-DPA1*02:01-DPB1*13:01	DSVECATQALEKYNIEK	0.321904	0.002199868
HLA-DPA1*02:01-DPB1*13:01	DTGTKLWKKSYADNILS	0.35240787	0.84970725
HLA-DPA1*02:01-DPB1*13:01	DTKLIKGVIVDKDFSHP	0.258201	0.5578388
HLA-DPA1*02:01-DPB1*13:01	DTLDKLFDHAVSKFGKK	0.35943604	0.2974572
HLA-DPA1*02:01-DPB1*13:01	DTLSKFSHDADPEVSYN	0.1360291	0.45623246
HLA-DPA1*02:01-DPB1*13:01	DTSEQVVPVLVKNWKKE	0.382897	0.24287334
HLA-DPA1*02:01-DPB1*13:01	DTSSKKLVKTLVADTPL	0.39060047	0.13091297
HLA-DPA1*02:01-DPB1*13:01	DTTVEEVFLNLTKESQK	0.49230596	0.015475336
HLA-DPA1*02:01-DPB1*13:01	DVLGKIAHLAQIEDDRA	0.28871956	0.92653483
HLA-DPA1*02:01-DPB1*13:01	EAKVKAQTAPNKDVQRE	0.17030403	0.81830674
HLA-DPA1*02:01-DPB1*13:01	EEDKKVISLQLDKDHHA	0.31138512	0.6254853
HLA-DPA1*02:01-DPB1*13:01	EEEFALAKHLIKIKLDG	0.39366207	0.27070823
HLA-DPA1*02:01-DPB1*13:01	EEIEFIVPSVPKFPKEK	0.38303915	0.004052075
HLA-DPA1*02:01-DPB1*13:01	EEKEKMSGSASSENREG	0.17464052	0.30689293
HLA-DPA1*02:01-DPB1*13:01	EGEKVKQVLLAQAEAEK	0.39260635	0.90459204
HLA-DPA1*02:01-DPB1*13:01	EGKLEHTLARDLVPGDT	0.19694957	0.048155557
HLA-DPA1*02:01-DPB1*13:01	EGLNKAIHYFRKELEYQ	0.3682461	0.10568334
HLA-DPA1*02:01-DPB1*13:01	EGTYECVVLKYEKDAFK	0.31985876	0.006905033
HLA-DPA1*02:01-DPB1*13:01	EHVIIQAEFYLNPDQSG	0.43573582	0.32179338
HLA-DPA1*02:01-DPB1*13:01	EKAVTRRAKVAPAERMS	0.30641213	0.9405591
HLA-DPA1*02:01-DPB1*13:01	EKEEKALSSLQEELNKL	0.40728185	0.1846015
HLA-DPA1*02:01-DPB1*13:01	EKGFKAEWLAVKDERLY	0.45823076	0.37942392
HLA-DPA1*02:01-DPB1*13:01	EKGNKALSVGNIDDALQ	0.24705549	0.39000595
HLA-DPA1*02:01-DPB1*13:01	EKVLKKVSKYIQEQNEK	0.3411418	0.3689196
HLA-DPA1*02:01-DPB1*13:01	EPIKKHEVPAKSDVYCE	0.1799243	0.51801413
HLA-DPA1*02:01-DPB1*13:01	EPVAKESTEASKEPSPT	0.15326858	0.9103815
HLA-DPA1*02:01-DPB1*13:01	ERAARLAKEAKSETSGP	0.10215187	0.99524915
HLA-DPA1*02:01-DPB1*13:01	EREKFWKIGNKERDGEY	0.18222229	0.81368047
HLA-DPA1*02:01-DPB1*13:01	ERKEEKKAAAPAPEEEM	0.23742709	0.70545703
HLA-DPA1*02:01-DPB1*13:01	ERKKRGKTVPEELVKPE	0.2542988	0.77755654
HLA-DPA1*02:01-DPB1*13:01	ERSEKSVEITKQDTKVE	0.14184627	0.5196432
HLA-DPA1*02:01-DPB1*13:01	ESLVKRLAAAQADMESS	0.3743666	0.38770834
HLA-DPA1*02:01-DPB1*13:01	ESRDKLPQPVQPDPVSH	0.116461515	0.11775281
HLA-DPA1*02:01-DPB1*13:01	ESRKLEKGIQVEIYSFP	0.37055543	0.01893601
HLA-DPA1*02:01-DPB1*13:01	ETEEKFYYIVQEEKNYR	0.38268086	0.8207272
HLA-DPA1*02:01-DPB1*13:01	ETLQKLPEEIQRDILLE	0.3631333	0.013491685
HLA-DPA1*02:01-DPB1*13:01	EVLEKLFQIVPGENPYR	0.37848216	0.6061089
HLA-DPA1*02:01-DPB1*13:01	EVLKRATVAPEDVSEVI	0.34039336	0.72903657
HLA-DPA1*02:01-DPB1*13:01	EVQFKAYYLPKDDEYYQ	0.2788345	0.4606349
HLA-DPA1*02:01-DPB1*13:01	FDFQKAYKLTEEEALDV	0.46148106	0.17838076
HLA-DPA1*02:01-DPB1*13:01	FDGKKSSILQAESKKDH	0.30110407	0.83349866
HLA-DPA1*02:01-DPB1*13:01	FGKGTKQWVHARYACDD	0.1998451	0.5580665
HLA-DPA1*02:01-DPB1*13:01	FGVKQIATGVSDTICEP	0.13954002	0.009817247
HLA-DPA1*02:01-DPB1*13:01	FPQFIKAYKTGNMDQAL	0.25761983	0.69465435
HLA-DPA1*02:01-DPB1*13:01	FPSRRKAAQLPWEDGRS	0.17909695	0.7562891
HLA-DPA1*02:01-DPB1*13:01	FQEYTIPITVKDRAGQA	0.27417347	0.08174418
HLA-DPA1*02:01-DPB1*13:01	FQRWKQLSLPQQEAQKI	0.36211687	0.18412434
HLA-DPA1*02:01-DPB1*13:01	FRIKVVKHPIFERRGDD	0.3217303	0.70144343
HLA-DPA1*02:01-DPB1*13:01	GAQKQFKNFQIEVQKGR	0.3526358	0.21854901
HLA-DPA1*02:01-DPB1*13:01	GDFQKEQKKFVEEQHTK	0.1611808	0.06732257
HLA-DPA1*02:01-DPB1*13:01	GDLDVVFASSSKCGKDK	0.18978354	0.112010084
HLA-DPA1*02:01-DPB1*13:01	GDMEKILLDAQHESGRS	0.29731962	0.043875042
HLA-DPA1*02:01-DPB1*13:01	GEPRFIAVGYVDDTQFV	0.31171468	0.9959103
HLA-DPA1*02:01-DPB1*13:01	GERAELATEEFLPVTPI	0.6872101	0.47961816
HLA-DPA1*02:01-DPB1*13:01	GFTKTYTVGCEECTVFP	0.15591775	0.029546708
HLA-DPA1*02:01-DPB1*13:01	GKLGKAGHKATLEEARR	0.17791468	0.89733326
HLA-DPA1*02:01-DPB1*13:01	GPDIFAKLVPMAAHEAS	0.30117866	0.84886456
HLA-DPA1*02:01-DPB1*13:01	GPGAPADVQYDLYLNVA	0.59355843	0.11087072
HLA-DPA1*02:01-DPB1*13:01	GPIRKKLKIIPEDQSWG	0.24190694	0.9860128
HLA-DPA1*02:01-DPB1*13:01	GPLQKKLDSFPAQDPCT	0.27080968	0.34761092
HLA-DPA1*02:01-DPB1*13:01	GRDKYEPAAVSEQGDKK	0.10958458	0.6095652
HLA-DPA1*02:01-DPB1*13:01	GRDPPAKDVMPGPRQEL	0.047060408	0.00810418
HLA-DPA1*02:01-DPB1*13:01	GRHVKTYEVSLREKEFN	0.42676523	0.95061255
HLA-DPA1*02:01-DPB1*13:01	GRPSKWSPEVCWDSQPG	0.082555145	0.008749995
HLA-DPA1*02:01-DPB1*13:01	GSDLKDMTSEQLDDILK	0.32858473	0.4612232
HLA-DPA1*02:01-DPB1*13:01	GSEDKVVEVAEEEEVAE	0.1670414	0.8407276
HLA-DPA1*02:01-DPB1*13:01	GSPRVYWLGLNDRAQEG	0.18649642	0.99160165
HLA-DPA1*02:01-DPB1*13:01	GTWQKVIQVVQSDSFEA	0.3258859	0.027088236
HLA-DPA1*02:01-DPB1*13:01	GVEKKSVAKLQDERTVR	0.17129955	0.13145657
HLA-DPA1*02:01-DPB1*13:01	HPVELLARDFEKNYNMY	0.34313047	0.77654874
HLA-DPA1*02:01-DPB1*13:01	HQNLKEFALTNPEKSST	0.36605138	0.7664014
HLA-DPA1*02:01-DPB1*13:01	IAQKKREIEAKMEQKAK	0.12646146	0.7030528
HLA-DPA1*02:01-DPB1*13:01	IDRLKVFKEVMRDITPN	0.32534006	0.7902958
HLA-DPA1*02:01-DPB1*13:01	IEISKLTDKVQAEYRDA	0.21683973	0.036639277
HLA-DPA1*02:01-DPB1*13:01	IHQLKINPYVLSDKDRA	0.3906462	0.6053743
HLA-DPA1*02:01-DPB1*13:01	INEKTGKIPVTDEEQTN	0.033306282	0.95070535
HLA-DPA1*02:01-DPB1*13:01	IPTLEDLAETLKKEKLK	0.2420914	0.014794657
HLA-DPA1*02:01-DPB1*13:01	IQGHKEMSKVWNDLRPK	0.21494764	0.23878852
HLA-DPA1*02:01-DPB1*13:01	IRQKAQILAQKELPIDE	0.35453513	0.80773175
HLA-DPA1*02:01-DPB1*13:01	ISAKLNKPFLFDTKPLI	0.41191798	0.008089139
HLA-DPA1*02:01-DPB1*13:01	ISLQKQNSDMQAELQKK	0.24918792	0.041813634
HLA-DPA1*02:01-DPB1*13:01	ITEKKENAAALEELLKE	0.39442194	0.7100388
HLA-DPA1*02:01-DPB1*13:01	ITKYKDEILAALEKDEQ	0.434912	0.15438302
HLA-DPA1*02:01-DPB1*13:01	IVIAKWDYTAQQDQELD	0.15353489	0.08935645
HLA-DPA1*02:01-DPB1*13:01	IVREKKILEVHIDKGMK	0.30021542	0.7308127
HLA-DPA1*02:01-DPB1*13:01	IVVAHRLSTVVNADQIL	0.36375713	0.93764544
HLA-DPA1*02:01-DPB1*13:01	KAKASGERYHVEPHPEH	0.12677313	0.8542987
HLA-DPA1*02:01-DPB1*13:01	KARVGQKESAYAKSEEF	0.2677449	0.08522017
HLA-DPA1*02:01-DPB1*13:01	KFEKISESAKQELIDFK	0.38618085	0.2435209
HLA-DPA1*02:01-DPB1*13:01	KGVKLVSIGAEEIVDGN	0.49744353	0.4454863
HLA-DPA1*02:01-DPB1*13:01	KIRQKAQILAQKELPID	0.41171727	0.9741885
HLA-DPA1*02:01-DPB1*13:01	KKAVKNFTEVHPDYGSH	0.22161943	0.6066712
HLA-DPA1*02:01-DPB1*13:01	KKQKKFDQLLAEEKTIS	0.41206828	0.185621
HLA-DPA1*02:01-DPB1*13:01	KLEPKSFKHTHIDKPDC	0.14296554	0.040705282
HLA-DPA1*02:01-DPB1*13:01	KLEQKKNPQAVLDVLKF	0.40102404	0.512536
HLA-DPA1*02:01-DPB1*13:01	KPKKENIIAFEEIIEPY	0.55441374	0.6595254
HLA-DPA1*02:01-DPB1*13:01	KQLEKLAKKAEKDSKAE	0.12352001	0.9397618
HLA-DPA1*02:01-DPB1*13:01	KSGVKVSVYAVPDKINQ	0.3786107	0.8693668
HLA-DPA1*02:01-DPB1*13:01	KTLKIENVSYQDKGNYR	0.27414772	0.08992407
HLA-DPA1*02:01-DPB1*13:01	KVGKKYIKALSEEKDEE	0.39601693	0.868413
HLA-DPA1*02:01-DPB1*13:01	LAEKIQTIILKDITSDS	0.41187304	0.0513374
HLA-DPA1*02:01-DPB1*13:01	LDLSKRYIKALAEENRN	0.41797823	0.99256116
HLA-DPA1*02:01-DPB1*13:01	LEDTKLIKGVIVDKDFS	0.29007444	0.21055162
HLA-DPA1*02:01-DPB1*13:01	LEFAKRFELVHIDTKSA	0.37548813	0.7039725
HLA-DPA1*02:01-DPB1*13:01	LEGRYFSGALPDDEDVV	0.26240116	0.7289437
HLA-DPA1*02:01-DPB1*13:01	LEGTKKGHKLHLDYIGP	0.20655125	0.52476776
HLA-DPA1*02:01-DPB1*13:01	LEKEEKALSSLQEELNK	0.36530057	0.07389672
HLA-DPA1*02:01-DPB1*13:01	LEPKSFKHTHIDKPDCS	0.1148117	0.09048786
HLA-DPA1*02:01-DPB1*13:01	LHLKAFTYINLDKAVLG	0.5054386	0.79065335
HLA-DPA1*02:01-DPB1*13:01	LIHQLKINPYVLSDKDR	0.43880793	0.72849977
HLA-DPA1*02:01-DPB1*13:01	LIRNKTGSLGHVDSHSS	0.1144266	0.48815018
HLA-DPA1*02:01-DPB1*13:01	LITEKKENAAALEELLK	0.3548132	0.61728704
HLA-DPA1*02:01-DPB1*13:01	LKADRAGVLAGHDNRVS	0.14231111	0.9990102
HLA-DPA1*02:01-DPB1*13:01	LKDKKRFEKANQDSGPG	0.114451796	0.97337455
HLA-DPA1*02:01-DPB1*13:01	LPAPIEKTISKAKGQPR	0.20152907	0.7559017
HLA-DPA1*02:01-DPB1*13:01	LPAQKWWHTGALYRIGD	0.36638686	0.96743596
HLA-DPA1*02:01-DPB1*13:01	LPEAKKKSKPAPSESAG	0.13927512	0.6282686
HLA-DPA1*02:01-DPB1*13:01	LPPDEKKQMVANVEKQL	0.21936604	0.8211361
HLA-DPA1*02:01-DPB1*13:01	LPQDRGFLVVQGDPREL	0.24676204	0.8939332
HLA-DPA1*02:01-DPB1*13:01	LPTKKITKKPIPDEHLI	0.17339854	0.65365475
HLA-DPA1*02:01-DPB1*13:01	LQLEKQNSLILKDLEHR	0.3716714	0.14318961
HLA-DPA1*02:01-DPB1*13:01	LSGTKLIKPAALDKPAH	0.27765286	0.97420084
HLA-DPA1*02:01-DPB1*13:01	LTPEWKKAATALKDVVK	0.34602872	0.83166087
HLA-DPA1*02:01-DPB1*13:01	LTVKAYLLGKEDAAREI	0.28015882	0.14619187
HLA-DPA1*02:01-DPB1*13:01	LVDKWNGLSKVDFWHSD	0.16742052	0.010869347
HLA-DPA1*02:01-DPB1*13:01	LVGTKKDLRAQPDTLRR	0.17127274	0.2179598
HLA-DPA1*02:01-DPB1*13:01	LVNKTTHLIAKEEMIHN	0.26496306	0.13656507
HLA-DPA1*02:01-DPB1*13:01	MAVKCVHRTQQDRPEIC	0.06522603	0.00378188
HLA-DPA1*02:01-DPB1*13:01	MDFSKLPKILDEDKEST	0.2622589	0.006379289
HLA-DPA1*02:01-DPB1*13:01	MFPSRRKAAQLPWEDGR	0.17629485	0.11584987
HLA-DPA1*02:01-DPB1*13:01	MKKVKKVTNGSVEPQGE	0.15840311	0.008018924
HLA-DPA1*02:01-DPB1*13:01	MPDDFKAYSKIKVDNHL	0.30009028	0.5854893
HLA-DPA1*02:01-DPB1*13:01	NAVEKVNIKPQVDRYRL	0.23114166	0.5560934
HLA-DPA1*02:01-DPB1*13:01	NGPVGVFEWEAFARGTK	0.4725031	0.8237665
HLA-DPA1*02:01-DPB1*13:01	NIEKDIAAHIKKEFDKK	0.22199036	0.16186745
HLA-DPA1*02:01-DPB1*13:01	NLGKFISSPMKEKGNIQ	0.38167605	0.03830498
HLA-DPA1*02:01-DPB1*13:01	NNRKVYELSNVQEDSQP	0.24438462	0.8879266
HLA-DPA1*02:01-DPB1*13:01	NPEEIEKYVAEIEKEKE	0.33746317	0.40438443
HLA-DPA1*02:01-DPB1*13:01	NPIAKIHSDLAEERGLK	0.33850464	0.8657258
HLA-DPA1*02:01-DPB1*13:01	NPLEKYMKIIQQEQDQE	0.31719035	0.71977603
HLA-DPA1*02:01-DPB1*13:01	NRQLIEAKMALQDREEK	0.24174866	0.9154686
HLA-DPA1*02:01-DPB1*13:01	NRSSKDVPLTIKDPAVG	0.16674918	0.17948493
HLA-DPA1*02:01-DPB1*13:01	NSLEKKVSLLQNESVEK	0.39676163	0.1494532
HLA-DPA1*02:01-DPB1*13:01	NWGRFSKPPEDDDANSY	0.026189191	0.31120914
HLA-DPA1*02:01-DPB1*13:01	PGEEEERAFLVAREELA	0.4001555	0.9855317
HLA-DPA1*02:01-DPB1*13:01	PGPLQKKLDSFPAQDPC	0.24118814	0.014166127
HLA-DPA1*02:01-DPB1*13:01	PPQDLKIVPLGRKEAKA	0.32130864	0.19217065
HLA-DPA1*02:01-DPB1*13:01	PRKKAAAAAWEEPSSGN	0.25140414	0.057089556
HLA-DPA1*02:01-DPB1*13:01	QLGEKLLRPSLAELHDE	0.40481076	0.12390403
HLA-DPA1*02:01-DPB1*13:01	QRLIKKVQEAVLDKWVN	0.3946809	0.66699606
HLA-DPA1*02:01-DPB1*13:01	QTADKYAALANLDNIFS	0.31786582	0.86902845
HLA-DPA1*02:01-DPB1*13:01	REVEEEPGIHSLKHNKR	0.21865669	0.09703862
HLA-DPA1*02:01-DPB1*13:01	RILEKKGSAALKDLKRQ	0.3414509	0.8293821
HLA-DPA1*02:01-DPB1*13:01	RKEEKKAAAPAPEEEMD	0.2029397	0.8368845
HLA-DPA1*02:01-DPB1*13:01	RKLKTWYQTSEDCSRDA	0.21625112	0.22202559
HLA-DPA1*02:01-DPB1*13:01	RLEKNVKEVLEDFAEDG	0.27472934	0.18107772
HLA-DPA1*02:01-DPB1*13:01	RLVKDVFISAAERDVYT	0.48539796	0.36388984
HLA-DPA1*02:01-DPB1*13:01	RPLPRFNSVPLTDTGHE	0.3240409	0.99762714
HLA-DPA1*02:01-DPB1*13:01	RRGEKLDKVLALELFEQ	0.5925561	0.26475564
HLA-DPA1*02:01-DPB1*13:01	RSKEKLDCELQKDYSFT	0.2283129	0.030830756
HLA-DPA1*02:01-DPB1*13:01	RVEYHFLSPYVSPKESP	0.25988793	0.3543724
HLA-DPA1*02:01-DPB1*13:01	SAYIKNSNPALNDNLEK	0.29595932	0.788582
HLA-DPA1*02:01-DPB1*13:01	SCAKEAKRILEDHGSPA	0.17520128	0.012644149
HLA-DPA1*02:01-DPB1*13:01	SEEIEFIVPSVPKFPKE	0.36055583	0.003146443
HLA-DPA1*02:01-DPB1*13:01	SELKAQITQKIGVHAFQ	0.31727654	0.14383665
HLA-DPA1*02:01-DPB1*13:01	SFDGKKSSILQAESKKD	0.29273948	0.39306304
HLA-DPA1*02:01-DPB1*13:01	SHFGDKQDKKIAPETRR	0.04710891	0.012100035
HLA-DPA1*02:01-DPB1*13:01	SIGEKNSSQSEEDDIER	0.066638	0.033379305
HLA-DPA1*02:01-DPB1*13:01	SKGVKLVSIGAEEIVDG	0.5470119	0.7458374
HLA-DPA1*02:01-DPB1*13:01	SKKAKIISAAFEERHNA	0.42762938	0.5297682
HLA-DPA1*02:01-DPB1*13:01	SLTVKAYLLGKEDAARE	0.3254605	0.610524
HLA-DPA1*02:01-DPB1*13:01	SNKKKIIKVRRDKDGPG	0.15277357	0.5402785
HLA-DPA1*02:01-DPB1*13:01	SNMPKKSSVVLDDGLVQ	0.32297307	0.030610075
HLA-DPA1*02:01-DPB1*13:01	SPGFGVKQIATGVSDTI	0.17121825	0.038763165
HLA-DPA1*02:01-DPB1*13:01	SPPKEEKEKMSGSASSE	0.11859887	0.1252979
HLA-DPA1*02:01-DPB1*13:01	SPPPSKTSAAAQLDELM	0.25675508	0.4651037
HLA-DPA1*02:01-DPB1*13:01	SPQKKEPSKAETEERVS	0.13662893	0.42827493
HLA-DPA1*02:01-DPB1*13:01	SPQRKKVHCLNMDSLSF	0.31212288	0.050574265
HLA-DPA1*02:01-DPB1*13:01	SPSKTYIQLKTRDENIK	0.26743254	0.4111813
HLA-DPA1*02:01-DPB1*13:01	SPSSVKKEEAPQSEAPR	0.10069675	0.71824133
HLA-DPA1*02:01-DPB1*13:01	SVDCKKGTRVQVDSSQR	0.15232064	0.22612317
HLA-DPA1*02:01-DPB1*13:01	SVNKFLSYALIDPTHEG	0.5724719	0.4032824
HLA-DPA1*02:01-DPB1*13:01	SVSELKAQITQKIGVHA	0.3174225	0.060118567
HLA-DPA1*02:01-DPB1*13:01	SVVRHNSILQLDPSIPG	0.38376272	0.5078778
HLA-DPA1*02:01-DPB1*13:01	SWLKKQLAAAREDYVLV	0.3544058	0.36145526
HLA-DPA1*02:01-DPB1*13:01	TAADMAAQITKRKWEAA	0.14841054	0.8078874
HLA-DPA1*02:01-DPB1*13:01	TAAEMVAVKLDKKLREN	0.25668293	0.21820796
HLA-DPA1*02:01-DPB1*13:01	TDFKRSRIAYSDEVRNE	0.29337254	0.6330619
HLA-DPA1*02:01-DPB1*13:01	TDPFKYSYPPLVDDDFQ	0.32498387	0.42948684
HLA-DPA1*02:01-DPB1*13:01	TKEKKKYETPQREESSE	0.13351516	0.2102638
HLA-DPA1*02:01-DPB1*13:01	TKPKKENIIAFEEIIEP	0.46225947	0.63853776
HLA-DPA1*02:01-DPB1*13:01	TPEWKKAATALKDVVKV	0.35426822	0.39509043
HLA-DPA1*02:01-DPB1*13:01	TPFKGVRKALIDTLLDG	0.39239177	0.50257176
HLA-DPA1*02:01-DPB1*13:01	TPHQEDGKAWHLAETEH	0.10191115	0.944775
HLA-DPA1*02:01-DPB1*13:01	TPTTAKISDEILSDTIG	0.3115076	0.044323854
HLA-DPA1*02:01-DPB1*13:01	TQDKVFRLPVQECLSYP	0.39004692	0.02085954
HLA-DPA1*02:01-DPB1*13:01	TQSKVSEEIQKEIQDLE	0.27148673	0.024919918
HLA-DPA1*02:01-DPB1*13:01	TRKFKKKAYQAIEERQS	0.318779	0.4321463
HLA-DPA1*02:01-DPB1*13:01	TSEIKLAKLPDFESRYV	0.35357168	0.3397332
HLA-DPA1*02:01-DPB1*13:01	TTLEEVFINFAKDQKSY	0.37329376	0.041208923
HLA-DPA1*02:01-DPB1*13:01	TTVEEVFLNLTKESQKN	0.48408517	0.011029536
HLA-DPA1*02:01-DPB1*13:01	VCRKRKGTEVQVDDIKR	0.24360509	0.8510893
HLA-DPA1*02:01-DPB1*13:01	VDAGFKKIEVANPDGDF	0.10396192	0.5752281
HLA-DPA1*02:01-DPB1*13:01	VDDTRLSHDALPERTVI	0.10923735	0.93992984
HLA-DPA1*02:01-DPB1*13:01	VDKVLERDQKLSELDDR	0.2567235	0.9717827
HLA-DPA1*02:01-DPB1*13:01	VDSKLHSISSIDVNGGN	0.26201552	0.59014165
HLA-DPA1*02:01-DPB1*13:01	VDSVTSEIKLAKLPDFE	0.35765985	0.120287076
HLA-DPA1*02:01-DPB1*13:01	VEKGFKAEWLAVKDERL	0.48917252	0.44136888
HLA-DPA1*02:01-DPB1*13:01	VENQFREFKLSKVWRDQ	0.4360191	0.92965525
HLA-DPA1*02:01-DPB1*13:01	VESRDKLPQPVQPDPVS	0.10684231	0.04904423
HLA-DPA1*02:01-DPB1*13:01	VFQTKRSKQVCADPSES	0.13379568	0.43827805
HLA-DPA1*02:01-DPB1*13:01	VGDPKIGAAIQEELGYN	0.33414856	0.159252
HLA-DPA1*02:01-DPB1*13:01	VGGKQYLLGLYDTAGQE	0.33649686	0.3541116
HLA-DPA1*02:01-DPB1*13:01	VGQKESAYAKSEEFAVC	0.32156008	0.014602974
HLA-DPA1*02:01-DPB1*13:01	VKARVGQKESAYAKSEE	0.14085339	0.22329247
HLA-DPA1*02:01-DPB1*13:01	VKKQVKVVTLAIGDGAN	0.33661744	0.88602716
HLA-DPA1*02:01-DPB1*13:01	VKYGKRIHVLPIDDTVE	0.41466257	0.9968832
HLA-DPA1*02:01-DPB1*13:01	VLGKIWKLADVDKDGLL	0.29670814	0.8955433
HLA-DPA1*02:01-DPB1*13:01	VLGTKNLSQILSDREEI	0.29994786	0.01268027
HLA-DPA1*02:01-DPB1*13:01	VPPKEVQPPLPDTFFDH	0.14951709	0.7885226
HLA-DPA1*02:01-DPB1*13:01	VPVAKISTFPEGEPGPQ	0.14673181	0.7555989
HLA-DPA1*02:01-DPB1*13:01	VRKLKEDKAPQVDVDKA	0.12435527	0.84797794
HLA-DPA1*02:01-DPB1*13:01	VSARTMPEAKADDIVGP	0.04230576	0.8032421
HLA-DPA1*02:01-DPB1*13:01	VSELKAQITQKIGVHAF	0.33037013	0.092467494
HLA-DPA1*02:01-DPB1*13:01	VVAHRLSTVVNADQILV	0.35607263	0.9615424
HLA-DPA1*02:01-DPB1*13:01	VVRAKNGKTIQVDNTDA	0.12851839	0.50400054
HLA-DPA1*02:01-DPB1*13:01	WLHKLVSALHTREKDAN	0.30528668	0.0448611
HLA-DPA1*02:01-DPB1*13:01	YALEKVPKVGRKFHRIG	0.3286564	0.17746104
HLA-DPA1*02:01-DPB1*13:01	YPGDIKIKWFLNGQEER	0.3521571	0.9887558
HLA-DPA1*02:01-DPB1*13:01	YPLKKLDLVAIPDFEAG	0.38845757	0.41316348
HLA-DPA1*02:01-DPB1*13:01	YPQGTWQKVIQVVQSDS	0.23753855	0.24365787
HLA-DPA1*02:01-DPB1*13:01	YREVKYGNMGLPDIDSK	0.19346313	0.33946258
HLA-DPA1*02:01-DPB1*13:01	YVKDDIFRIYIKEKKEC	0.3801314	0.00203146
