# Supplementary material for: MHCII-peptide presentation: an assessment of the state-of-the-art prediction methods
Source: Front Immunol. 2024 Mar 12;15:1293706. doi: 10.3389/fimmu.2024.1293706 (PMC11027168; doi:10.3389/fimmu.2024.1293706)
Supplement: Supplementary file 2 [file DataSheet_2.zip › output/BERT/pos/17_HLA-DPA1_02_01_DPB1_14_01.csv]

allele	peptide	affinity_pred	mass_pred
HLA-DPA1*02:01-DPB1*14:01	AAAAKAAAKFGAGAAGV	0.3113205	0.031457715
HLA-DPA1*02:01-DPB1*14:01	AADEKAVSAAEEVKTYK	0.39776614	0.8513695
HLA-DPA1*02:01-DPB1*14:01	AAEAKAAEAAASAYYNP	0.45632425	0.99045914
HLA-DPA1*02:01-DPB1*14:01	AAERYGINTTDIFQTVD	0.24843846	0.05502669
HLA-DPA1*02:01-DPB1*14:01	AAGGKKAEAAASALADA	0.5060359	0.98197204
HLA-DPA1*02:01-DPB1*14:01	AALGPPAPVQAKARRVT	0.111603126	0.08410201
HLA-DPA1*02:01-DPB1*14:01	AALRDYETVVKVKPHDK	0.36662778	0.97913057
HLA-DPA1*02:01-DPB1*14:01	AAQKINEGLEHLAKAEK	0.32787353	0.7669725
HLA-DPA1*02:01-DPB1*14:01	AASALPALVMSKGHRIE	0.32033974	0.2328171
HLA-DPA1*02:01-DPB1*14:01	ADKGKLSPHAFKTESGE	0.16729206	0.53074306
HLA-DPA1*02:01-DPB1*14:01	ADKNISSAQIVGPGPKP	0.22636159	0.049398325
HLA-DPA1*02:01-DPB1*14:01	ADPKYADLPGIARNEPD	0.24184412	0.89118063
HLA-DPA1*02:01-DPB1*14:01	ADPTRRFIYVEIAFFSR	0.28894854	0.74024945
HLA-DPA1*02:01-DPB1*14:01	ADVVLLTASGPAVKRIT	0.43838435	0.15765394
HLA-DPA1*02:01-DPB1*14:01	AEAKAAEAAASAYYNPG	0.45659992	0.99290025
HLA-DPA1*02:01-DPB1*14:01	AEESRASALPYVLTDIA	0.4059898	0.52765435
HLA-DPA1*02:01-DPB1*14:01	AEITRFVPTALRVRREN	0.54265726	0.77528876
HLA-DPA1*02:01-DPB1*14:01	AEKAKAAAMAAAAAETS	0.6067264	0.9736743
HLA-DPA1*02:01-DPB1*14:01	AEKTKLLIAAQKQKVVE	0.4409978	0.80004895
HLA-DPA1*02:01-DPB1*14:01	AEPPRILTPANTLYQVI	0.4288471	0.49182877
HLA-DPA1*02:01-DPB1*14:01	AEQDRAYLEGLCVESLR	0.29588673	0.5612846
HLA-DPA1*02:01-DPB1*14:01	AEVSKVAEQVLNAVNKG	0.49676767	0.8267581
HLA-DPA1*02:01-DPB1*14:01	AFGFKVNASASSLKKKQ	0.6144047	0.20183882
HLA-DPA1*02:01-DPB1*14:01	AGAGKVTKSAQKAQKAK	0.26671252	0.8929533
HLA-DPA1*02:01-DPB1*14:01	AGAKRVPTAPAATSKPG	0.39479133	0.9984441
HLA-DPA1*02:01-DPB1*14:01	AGALDRLLDLPAAASSE	0.22005442	0.99360883
HLA-DPA1*02:01-DPB1*14:01	AGERLSEEPLQVLEHPR	0.3499064	0.9965003
HLA-DPA1*02:01-DPB1*14:01	AGGKKAEAAASALADAD	0.51411206	0.9519928
HLA-DPA1*02:01-DPB1*14:01	AGGLKTSSIIIALTDGK	0.55928457	0.16290271
HLA-DPA1*02:01-DPB1*14:01	AGIGQTGKIEPVVLPLL	0.26149234	0.030591134
HLA-DPA1*02:01-DPB1*14:01	AGILRTPIQVESSPQPG	0.11235433	0.9643348
HLA-DPA1*02:01-DPB1*14:01	AGSAMSTDAYPKNPHLR	0.11269369	0.11972644
HLA-DPA1*02:01-DPB1*14:01	AHQSKVSSLASASRKDH	0.527553	0.9844405
HLA-DPA1*02:01-DPB1*14:01	AHRVEVVLLHGKAFNSH	0.23287657	0.15430386
HLA-DPA1*02:01-DPB1*14:01	AIGQKRSTVAQLVKRLT	0.5620331	0.9216989
HLA-DPA1*02:01-DPB1*14:01	AKGDKIAIWTTECENRE	0.0476815	0.39407107
HLA-DPA1*02:01-DPB1*14:01	AKPEASFQVWNKDSSSK	0.10888737	0.44929105
HLA-DPA1*02:01-DPB1*14:01	AKQKKASPRARAVAVKG	0.4999699	0.5251738
HLA-DPA1*02:01-DPB1*14:01	AKVEKKTEAAATTRKPE	0.34260377	0.96711624
HLA-DPA1*02:01-DPB1*14:01	ALANIAVDKANLEIMTK	0.15537776	0.79770124
HLA-DPA1*02:01-DPB1*14:01	ALDRLLDLPAAASSEDI	0.32717124	0.98435843
HLA-DPA1*02:01-DPB1*14:01	ALRAAAGPLARDTLSPE	0.28956717	0.73011214
HLA-DPA1*02:01-DPB1*14:01	ANDKKVAAIEALNDGEL	0.49821138	0.9044507
HLA-DPA1*02:01-DPB1*14:01	ANLRPFEAVGELNPSNT	0.08510412	0.41411114
HLA-DPA1*02:01-DPB1*14:01	APAPPKAEAKAKALKAK	0.195111	0.8804968
HLA-DPA1*02:01-DPB1*14:01	APGLAAAIAGAKLRKVS	0.51794326	0.5525283
HLA-DPA1*02:01-DPB1*14:01	APGPKAAETASSSSASS	0.28770325	0.92250586
HLA-DPA1*02:01-DPB1*14:01	APGTAEKLSPKAATLAE	0.3122998	0.8160567
HLA-DPA1*02:01-DPB1*14:01	APIEKTISKAKGQPREP	0.19030558	0.6574461
HLA-DPA1*02:01-DPB1*14:01	APKQKKVVEAVNSDSDS	0.35797405	0.9645716
HLA-DPA1*02:01-DPB1*14:01	APPDKIAIIGAGIGGTS	0.29634044	0.8605378
HLA-DPA1*02:01-DPB1*14:01	APPEDKVVPSFLPVDQG	0.23267348	0.615662
HLA-DPA1*02:01-DPB1*14:01	APPPGKVVEDWLSLVKA	0.28298375	0.15748867
HLA-DPA1*02:01-DPB1*14:01	APPVRHLIATQLLSNLE	0.40267056	0.82529336
HLA-DPA1*02:01-DPB1*14:01	APRGDVTAEEAAGASPA	0.05120339	0.9594759
HLA-DPA1*02:01-DPB1*14:01	APSGKTVSVAVKCLKPD	0.33785847	0.9177993
HLA-DPA1*02:01-DPB1*14:01	APYEKEVPLSALTNILS	0.38050213	0.58271134
HLA-DPA1*02:01-DPB1*14:01	APYSRNKALANSVRAAE	0.43690693	0.839066
HLA-DPA1*02:01-DPB1*14:01	AQDRFLIMAAEMEQSSG	0.30200902	0.32160622
HLA-DPA1*02:01-DPB1*14:01	AQGALANIAVDKANLEI	0.14959198	0.84852296
HLA-DPA1*02:01-DPB1*14:01	AQGRTVTFPCETKGNPQ	0.020259002	0.98195016
HLA-DPA1*02:01-DPB1*14:01	AQVLSAATIVAKHTSAL	0.52859885	0.06509535
HLA-DPA1*02:01-DPB1*14:01	AREAILALDIQDPGVPR	0.2076321	0.1297403
HLA-DPA1*02:01-DPB1*14:01	ARLYRAGEDAVWVLDSG	0.38675782	0.22620305
HLA-DPA1*02:01-DPB1*14:01	ASFEAQGALANIAVDKA	0.23602657	0.9844502
HLA-DPA1*02:01-DPB1*14:01	ASGNKVKAEPAKIEAFR	0.51474327	0.665192
HLA-DPA1*02:01-DPB1*14:01	ASILATAANLLRHYPTE	0.283941	0.1316745
HLA-DPA1*02:01-DPB1*14:01	ASNVEEAFINTAKEIYE	0.22562784	0.0779873
HLA-DPA1*02:01-DPB1*14:01	ASPVRLLSLAFALSAHS	0.5616118	0.3363995
HLA-DPA1*02:01-DPB1*14:01	ASQAKAVLSAEQLRDEE	0.48755932	0.3891522
HLA-DPA1*02:01-DPB1*14:01	ASQEKLISSAKQVAAST	0.5437683	0.30351412
HLA-DPA1*02:01-DPB1*14:01	ASTRSSFTVQDLKPFTE	0.26086414	0.11225313
HLA-DPA1*02:01-DPB1*14:01	ASVRFMVTPTKIDDIPG	0.3657731	0.4357159
HLA-DPA1*02:01-DPB1*14:01	ASYKYSEEANNLIEECE	0.4026753	0.012133433
HLA-DPA1*02:01-DPB1*14:01	ATKHKLIEIANYVDKFY	0.371476	0.43723884
HLA-DPA1*02:01-DPB1*14:01	ATKMRNIEVVELLLDKG	0.35411912	0.21669087
HLA-DPA1*02:01-DPB1*14:01	ATLEKKLPPLPLTLALG	0.43965715	0.25990158
HLA-DPA1*02:01-DPB1*14:01	ATMKGSSSASIVKGQHE	0.43079805	0.21965775
HLA-DPA1*02:01-DPB1*14:01	AVAQRDPIIAKQLFSSL	0.35233974	0.3173294
HLA-DPA1*02:01-DPB1*14:01	AVDKKAAGAGKVTKSAQ	0.2665358	0.7797123
HLA-DPA1*02:01-DPB1*14:01	AVGAFRSDSAVLLRTRP	0.41114795	0.36907965
HLA-DPA1*02:01-DPB1*14:01	AVNNVDAAVVLLKNGAN	0.32092407	0.03708179
HLA-DPA1*02:01-DPB1*14:01	AVRKKLEEAASRAAEEE	0.52011526	0.94880694
HLA-DPA1*02:01-DPB1*14:01	AWHISLSKPSEKEQHLL	0.117341906	0.106854536
HLA-DPA1*02:01-DPB1*14:01	CKPEFTGLTCVKKRALS	0.24412897	0.001366176
HLA-DPA1*02:01-DPB1*14:01	CTPLNTALNLEKDSDLE	0.13469104	0.002587499
HLA-DPA1*02:01-DPB1*14:01	CVKKRALSPQQVTRLPS	0.51184773	0.12292739
HLA-DPA1*02:01-DPB1*14:01	DAELGTAVALIKTHDLD	0.31128663	0.07159746
HLA-DPA1*02:01-DPB1*14:01	DAQLRQAAGGALQVVHS	0.36710346	0.97469246
HLA-DPA1*02:01-DPB1*14:01	DAVTAALLIPKEDGVIT	0.20546193	0.05027794
HLA-DPA1*02:01-DPB1*14:01	DDKAKLAPGTIVEVWKD	0.34126642	0.18442632
HLA-DPA1*02:01-DPB1*14:01	DEILHFYKWTSPPGVIR	0.28519937	0.5153422
HLA-DPA1*02:01-DPB1*14:01	DENIKVGSPFELVVSGN	0.45082352	0.22579917
HLA-DPA1*02:01-DPB1*14:01	DEQEKLLDEAIQAVKVQ	0.5004571	0.4343999
HLA-DPA1*02:01-DPB1*14:01	DEYLKQVIDVLETDKHF	0.14057104	0.02773724
HLA-DPA1*02:01-DPB1*14:01	DFAVLTAEITSKIARVP	0.38965872	0.021121237
HLA-DPA1*02:01-DPB1*14:01	DGATKLNDEARRLIADL	0.30114266	0.11678553
HLA-DPA1*02:01-DPB1*14:01	DGDEIFHVDMAKKETVW	0.14322609	0.34082136
HLA-DPA1*02:01-DPB1*14:01	DGDKIKVVPSASTTFDN	0.32008493	0.93150824
HLA-DPA1*02:01-DPB1*14:01	DGELTKVPTMALTVGVG	0.5251895	0.69308865
HLA-DPA1*02:01-DPB1*14:01	DGKKRYDLSALVRHAEP	0.46554667	0.9905056
HLA-DPA1*02:01-DPB1*14:01	DGTFQKWAAVVVPSGQE	0.42744723	0.9666723
HLA-DPA1*02:01-DPB1*14:01	DIAARLNIPVSQVNPRD	0.2528109	0.9882364
HLA-DPA1*02:01-DPB1*14:01	DILNKALELCEILAKEK	0.40954274	0.007291867
HLA-DPA1*02:01-DPB1*14:01	DIRKYEMFAQTLQQSRG	0.48913118	0.7692622
HLA-DPA1*02:01-DPB1*14:01	DIRPKVSSLLGKLVSYT	0.45909783	0.022108573
HLA-DPA1*02:01-DPB1*14:01	DKFKEISFAYEVLSNPE	0.48648018	0.6135216
HLA-DPA1*02:01-DPB1*14:01	DKISKITSPVLIIHGTE	0.59625816	0.14981784
HLA-DPA1*02:01-DPB1*14:01	DKPQLQGIPVLVLGNKR	0.40272796	0.6799603
HLA-DPA1*02:01-DPB1*14:01	DKQIDLSTVDLKKLRVK	0.31285146	0.091523275
HLA-DPA1*02:01-DPB1*14:01	DKVARLAAKALASVSGT	0.592535	0.9938658
HLA-DPA1*02:01-DPB1*14:01	DLASRLVTRVFKLLQNQ	0.30606303	0.40116405
HLA-DPA1*02:01-DPB1*14:01	DLATKINEKPQVIADYE	0.2858458	0.6653052
HLA-DPA1*02:01-DPB1*14:01	DLERFLSSAAAVSKEHP	0.58705646	0.9493784
HLA-DPA1*02:01-DPB1*14:01	DLFQKILVPIQQVLKEG	0.5042015	0.09428492
HLA-DPA1*02:01-DPB1*14:01	DLKTKFGSTADALVSDD	0.5564539	0.260568
HLA-DPA1*02:01-DPB1*14:01	DLPLAPVPTSGAKRPTL	0.19556898	0.008723099
HLA-DPA1*02:01-DPB1*14:01	DLRSWTAADMAAQTTKH	0.2649312	0.9983468
HLA-DPA1*02:01-DPB1*14:01	DNILMTVTCFEKSEQVQ	0.23449375	0.001726133
HLA-DPA1*02:01-DPB1*14:01	DNLEKGLLKALKVLDNY	0.42657983	0.017754486
HLA-DPA1*02:01-DPB1*14:01	DNNTLVFIVDVKANKHQ	0.21252781	0.7944547
HLA-DPA1*02:01-DPB1*14:01	DPEKEKVGILAIQLKER	0.49792877	0.95605314
HLA-DPA1*02:01-DPB1*14:01	DPEKEVEPALELLEPID	0.39069027	0.2694821
HLA-DPA1*02:01-DPB1*14:01	DPFYKITSEALLVTQQL	0.7093807	0.123104855
HLA-DPA1*02:01-DPB1*14:01	DPGAKISVIVETVYTHV	0.42478904	0.41043884
HLA-DPA1*02:01-DPB1*14:01	DPHLLDPTVEYVKFSKE	0.25002614	0.08184533
HLA-DPA1*02:01-DPB1*14:01	DPVPKPVIKIEKIEDMD	0.16375807	0.71168196
HLA-DPA1*02:01-DPB1*14:01	DQTLKPGKVDVKTDKWD	0.06186589	0.12698941
HLA-DPA1*02:01-DPB1*14:01	DRAMLALTSTLNKLIKR	0.4505663	0.03957029
HLA-DPA1*02:01-DPB1*14:01	DRARAMELCLALLLHKG	0.39217117	0.22292852
HLA-DPA1*02:01-DPB1*14:01	DRETQISKTNTQTYRES	0.032054238	0.79090667
HLA-DPA1*02:01-DPB1*14:01	DRLGLKEMDNAGQLVFL	0.33641282	0.82415545
HLA-DPA1*02:01-DPB1*14:01	DRNTQIFKTNTQTDRES	0.015385909	0.92116225
HLA-DPA1*02:01-DPB1*14:01	DRSLKVAAVVESLEREM	0.6356893	0.18423636
HLA-DPA1*02:01-DPB1*14:01	DSFKAFAKALGVMDDLK	0.5996944	0.2859537
HLA-DPA1*02:01-DPB1*14:01	DSGKVTTVVATLGQGPE	0.29802808	0.7431348
HLA-DPA1*02:01-DPB1*14:01	DSIQRAGDNILAVLKHL	0.44047174	0.42226678
HLA-DPA1*02:01-DPB1*14:01	DSLPLITASILSKKLVE	0.51047415	0.04614404
HLA-DPA1*02:01-DPB1*14:01	DSPKAEVRGQVLAPLPL	0.3995238	0.8286373
HLA-DPA1*02:01-DPB1*14:01	DSQQLDVFIATSKHAYA	0.29557756	0.17466983
HLA-DPA1*02:01-DPB1*14:01	DSVECATQALEKYNIEK	0.2749109	0.004639974
HLA-DPA1*02:01-DPB1*14:01	DTALKHYDKAKELDPTN	0.28158846	0.8704219
HLA-DPA1*02:01-DPB1*14:01	DTQEKEGILPERAEEAK	0.19046882	0.98504907
HLA-DPA1*02:01-DPB1*14:01	DTQFVRFDSDAASQRME	0.12787683	0.99742794
HLA-DPA1*02:01-DPB1*14:01	DTSEQVVPVLVKNWKKE	0.29890147	0.3235855
HLA-DPA1*02:01-DPB1*14:01	DVFDKLSVIAEDSESGK	0.2817647	0.5810217
HLA-DPA1*02:01-DPB1*14:01	DVGSNKGAIIGLMVGGV	0.21630903	0.4082671
HLA-DPA1*02:01-DPB1*14:01	DVVLHQATILPKTGTVS	0.319918	0.36586118
HLA-DPA1*02:01-DPB1*14:01	DVVLLTASGPAVKRITF	0.4505157	0.031594872
HLA-DPA1*02:01-DPB1*14:01	DVYKKFDLGQDVIDFTG	0.30337417	0.18639362
HLA-DPA1*02:01-DPB1*14:01	DWGEKRNTIASIAAGVL	0.63324827	0.99575883
HLA-DPA1*02:01-DPB1*14:01	DWTKIEPSVNFLKSPKD	0.44279966	0.100212395
HLA-DPA1*02:01-DPB1*14:01	DWYTKVTSVVVDVVPRQ	0.49564025	0.31540424
HLA-DPA1*02:01-DPB1*14:01	EAFGFKVNASASSLKKK	0.59448403	0.41926068
HLA-DPA1*02:01-DPB1*14:01	EAMKDYTKAMDVYQKAL	0.497999	0.03908454
HLA-DPA1*02:01-DPB1*14:01	EAPAREGAMSAQLGYPV	0.30368966	0.9000233
HLA-DPA1*02:01-DPB1*14:01	EAQKQSIESGSIAGGEH	0.31157583	0.090265095
HLA-DPA1*02:01-DPB1*14:01	EAQKRVEAAQETVADYQ	0.42152506	0.8597277
HLA-DPA1*02:01-DPB1*14:01	EAQSRLNEAAAGLNQAA	0.31172663	0.80319154
HLA-DPA1*02:01-DPB1*14:01	EAWKRFVTAAELPRDEA	0.6073905	0.9131945
HLA-DPA1*02:01-DPB1*14:01	EDAIHTAILTLKESFEG	0.30055538	0.3670961
HLA-DPA1*02:01-DPB1*14:01	EDFVKVEDLPLKLTIYS	0.55604607	0.024150414
HLA-DPA1*02:01-DPB1*14:01	EDKAKNYEEALRLYQHA	0.46794766	0.51031685
HLA-DPA1*02:01-DPB1*14:01	EDLRSWTAADKAAQITQ	0.30408433	0.99889743
HLA-DPA1*02:01-DPB1*14:01	EDLRSWTAADMAAQITK	0.35790035	0.9993396
HLA-DPA1*02:01-DPB1*14:01	EDLRSWTAADTAAQISQ	0.28627056	0.998876
HLA-DPA1*02:01-DPB1*14:01	EDLRSWTAADTVAQITQ	0.33102876	0.9961548
HLA-DPA1*02:01-DPB1*14:01	EDMERSLPLCLQLYAPG	0.31879064	0.02551963
HLA-DPA1*02:01-DPB1*14:01	EDRTRVVSPIIDVINMD	0.41565856	0.7366393
HLA-DPA1*02:01-DPB1*14:01	EEADIREDDNIAIIDVP	0.07089818	0.44172224
HLA-DPA1*02:01-DPB1*14:01	EEAELQAKNLPKAERQT	0.08970249	0.24067602
HLA-DPA1*02:01-DPB1*14:01	EEEEKRLTPPEVSHGDR	0.13564229	0.9629982
HLA-DPA1*02:01-DPB1*14:01	EEELKEYENIIALQENE	0.3541112	0.1282793
HLA-DPA1*02:01-DPB1*14:01	EEGEKVVSLFVGVAVHE	0.49502307	0.1335141
HLA-DPA1*02:01-DPB1*14:01	EEGKKISLPGQMAGTPI	0.41150135	0.2700914
HLA-DPA1*02:01-DPB1*14:01	EEHRKQGEDFSRTFNDH	0.14030324	0.81890327
HLA-DPA1*02:01-DPB1*14:01	EEKTGVVSTGLIHNGDW	0.22219767	0.84761465
HLA-DPA1*02:01-DPB1*14:01	EEMRKLQATVQELQKRL	0.42507166	0.1775113
HLA-DPA1*02:01-DPB1*14:01	EEMTKYKPESEELTAER	0.21749415	0.033982936
HLA-DPA1*02:01-DPB1*14:01	EFFTGSKLVDYARSVHE	0.31829154	0.62273806
HLA-DPA1*02:01-DPB1*14:01	EGEKVVSLFVGVAVHET	0.46396434	0.14268556
HLA-DPA1*02:01-DPB1*14:01	EGKLRVFENIVAVLNKE	0.5246782	0.9144224
HLA-DPA1*02:01-DPB1*14:01	EGQLLAQVLALEKERVA	0.2991748	0.23587582
HLA-DPA1*02:01-DPB1*14:01	EGRTKVQARIAQLSDIH	0.46194676	0.76288486
HLA-DPA1*02:01-DPB1*14:01	EGSGRMVVTAVGVNSQT	0.40292856	0.38867274
HLA-DPA1*02:01-DPB1*14:01	EGWKRHGETCYKIYEDE	0.107302435	0.8128624
HLA-DPA1*02:01-DPB1*14:01	EGYKKTKEAVLLLKKLK	0.50325173	0.13530716
HLA-DPA1*02:01-DPB1*14:01	EHALLAYTLGVKQLIVG	0.48294306	0.37612548
HLA-DPA1*02:01-DPB1*14:01	EHEMKNGIPANRIVLGG	0.43444183	0.102703944
HLA-DPA1*02:01-DPB1*14:01	EIQEKLDAFIEALHQEK	0.4120706	0.10730147
HLA-DPA1*02:01-DPB1*14:01	EKAQRLHLPPVRLAELH	0.5210841	0.90760994
HLA-DPA1*02:01-DPB1*14:01	EKFKLISQAYEVLSDPK	0.67711186	0.6531814
HLA-DPA1*02:01-DPB1*14:01	EKFKQISQAYEVLSDAK	0.6340828	0.2752883
HLA-DPA1*02:01-DPB1*14:01	EKHQGKAATTAKTLIPK	0.36548424	0.5768824
HLA-DPA1*02:01-DPB1*14:01	EKKFKEVAEAYEVLSDK	0.579285	0.55902785
HLA-DPA1*02:01-DPB1*14:01	EKKKKTGSKSVDVSKLG	0.43438148	0.49631724
HLA-DPA1*02:01-DPB1*14:01	EKKKKTTTIAVEVKKSQ	0.62623274	0.7437252
HLA-DPA1*02:01-DPB1*14:01	EKKQKEMDEAATAEERG	0.19487938	0.88659143
HLA-DPA1*02:01-DPB1*14:01	EKQTKEETDSVVLIENL	0.3082057	0.05459428
HLA-DPA1*02:01-DPB1*14:01	EKTKKAEEMALSLTRAV	0.6080536	0.106909335
HLA-DPA1*02:01-DPB1*14:01	EKVLCTPPPKIKNGKHT	0.30312464	0.005349735
HLA-DPA1*02:01-DPB1*14:01	ELLKELGSLPLPLSTSE	0.45439702	0.01172309
HLA-DPA1*02:01-DPB1*14:01	ELMPKYAPKAASARTDL	0.35195857	0.909403
HLA-DPA1*02:01-DPB1*14:01	ELVLKSAVEAERLVAGK	0.62008506	0.15589209
HLA-DPA1*02:01-DPB1*14:01	EMRKLQATVQELQKRLD	0.38762322	0.35461733
HLA-DPA1*02:01-DPB1*14:01	ENAIKFYSQAIELNPSN	0.6492792	0.64007455
HLA-DPA1*02:01-DPB1*14:01	ENMAPANSEATKEAKES	0.0721124	0.023657318
HLA-DPA1*02:01-DPB1*14:01	ENTKLMSEVQTLKNLDG	0.40177715	0.32426614
HLA-DPA1*02:01-DPB1*14:01	EPEDKDVTIGFSLDRTK	0.18548463	0.15799792
HLA-DPA1*02:01-DPB1*14:01	EPIEQKFVSISDLLVPK	0.45658076	0.79360324
HLA-DPA1*02:01-DPB1*14:01	EPPARPPPPPPASVSPQ	0.020571705	0.9125329
HLA-DPA1*02:01-DPB1*14:01	EPPVDKTYEAALETIQN	0.37580445	0.939826
HLA-DPA1*02:01-DPB1*14:01	EPRIHKIAILGLGSSIG	0.3490737	0.95820177
HLA-DPA1*02:01-DPB1*14:01	EPRKKKWTLSLKNLRPE	0.50055563	0.9880004
HLA-DPA1*02:01-DPB1*14:01	EPVGKGYMVSCLVDHRG	0.2769807	0.6380515
HLA-DPA1*02:01-DPB1*14:01	EQDRAYLEGLCVESLRR	0.33877572	0.22344455
HLA-DPA1*02:01-DPB1*14:01	EQEERQGMKVQALAREN	0.3023682	0.9561329
HLA-DPA1*02:01-DPB1*14:01	EQGNLEIVKELIKNGAN	0.111269	0.012339665
HLA-DPA1*02:01-DPB1*14:01	EQKAKIAEQVASFQEEK	0.37929955	0.6173489
HLA-DPA1*02:01-DPB1*14:01	EQLRKEGVFAKEVRTGG	0.35991773	0.7455676
HLA-DPA1*02:01-DPB1*14:01	ERLAKQKIEDHLLSSGK	0.16646327	0.108066715
HLA-DPA1*02:01-DPB1*14:01	ERVLIPVKQYPKFNFVG	0.27939665	0.08288701
HLA-DPA1*02:01-DPB1*14:01	ETEEKLFDAPLSISKRE	0.5464493	0.5421454
HLA-DPA1*02:01-DPB1*14:01	ETSAKNAINIEELFQGI	0.33936527	0.002844158
HLA-DPA1*02:01-DPB1*14:01	ETSAKTAMNVNEIFMAI	0.4370569	0.001331492
HLA-DPA1*02:01-DPB1*14:01	EVPKKQNSPVAPTAQPK	0.26895818	0.49694562
HLA-DPA1*02:01-DPB1*14:01	EVQKAVNTAQGLFQRWT	0.40224606	0.04583541
HLA-DPA1*02:01-DPB1*14:01	EVRKKCAEEAQLISSLK	0.54911894	0.028615037
HLA-DPA1*02:01-DPB1*14:01	EVSKVAEQVLNAVNKGL	0.48329788	0.29460207
HLA-DPA1*02:01-DPB1*14:01	EYAEKQSELSAEESPEK	0.11524966	0.98665893
HLA-DPA1*02:01-DPB1*14:01	EYLEEVAITFAKGLADK	0.37236387	0.024147369
HLA-DPA1*02:01-DPB1*14:01	FAEKVAAKVAALTGLPF	0.59375626	0.53205127
HLA-DPA1*02:01-DPB1*14:01	FAFKMASGAANVVGPKI	0.66030675	0.6943909
HLA-DPA1*02:01-DPB1*14:01	FAVLTAEITSKIARVPR	0.38269636	0.2673312
HLA-DPA1*02:01-DPB1*14:01	FDDKAKLAPGTIVEVWK	0.33705026	0.077070475
HLA-DPA1*02:01-DPB1*14:01	FGKGTKQWVHARYACDD	0.13286652	0.49973097
HLA-DPA1*02:01-DPB1*14:01	FHAAKAYEQAGMMLKEM	0.49916682	0.2005262
HLA-DPA1*02:01-DPB1*14:01	FHSVCPAGMIVKFPGTA	0.22134909	0.005275192
HLA-DPA1*02:01-DPB1*14:01	FLLEKLGESVQDLSSFD	0.2982222	0.08065365
HLA-DPA1*02:01-DPB1*14:01	FPRVTTVSDLTKRNNMD	0.16608503	0.44279414
HLA-DPA1*02:01-DPB1*14:01	FPTAKYITEPEMVFEEH	0.29501802	0.41845623
HLA-DPA1*02:01-DPB1*14:01	FQGDQPTKNLVKFGHKQ	0.13280155	0.031094465
HLA-DPA1*02:01-DPB1*14:01	FSRPTAARRLLEAGANP	0.12253358	0.064920746
HLA-DPA1*02:01-DPB1*14:01	FVEKKGVPSVPVAEESR	0.38914174	0.65509164
HLA-DPA1*02:01-DPB1*14:01	GAALATARASPRQEKDA	0.19320379	0.4006915
HLA-DPA1*02:01-DPB1*14:01	GAEIEYAMAYSKAAFER	0.42560783	0.7823798
HLA-DPA1*02:01-DPB1*14:01	GALDRLLDLPAAASSED	0.24732669	0.9959122
HLA-DPA1*02:01-DPB1*14:01	GAPAAAASAEPKIMKVT	0.20025438	0.36819977
HLA-DPA1*02:01-DPB1*14:01	GASILATAANLLRHYPT	0.29118982	0.9084895
HLA-DPA1*02:01-DPB1*14:01	GDDVKFEEFVAYLIDPH	0.3911923	0.35008782
HLA-DPA1*02:01-DPB1*14:01	GDEIFHVDMAKKETVWR	0.17579979	0.5295254
HLA-DPA1*02:01-DPB1*14:01	GDGLKRGALSSSLRDLS	0.4740821	0.57125777
HLA-DPA1*02:01-DPB1*14:01	GDKIKVVPSASTTFDNF	0.38068905	0.7883161
HLA-DPA1*02:01-DPB1*14:01	GDKLETATCIAKSSHLV	0.35269275	0.03517551
HLA-DPA1*02:01-DPB1*14:01	GDSDLQLDRISVYYNEA	0.078380324	0.08145082
HLA-DPA1*02:01-DPB1*14:01	GEHANDYAEIAAKDKLS	0.18131195	0.6692205
HLA-DPA1*02:01-DPB1*14:01	GEKFKQISQAYEVLSDA	0.5965529	0.08077066
HLA-DPA1*02:01-DPB1*14:01	GEKGKESEKELALVKRL	0.24257343	0.33528772
HLA-DPA1*02:01-DPB1*14:01	GEKRKLVIPSELGYGER	0.37314036	0.9155219
HLA-DPA1*02:01-DPB1*14:01	GELKIESKIEEMVEPLR	0.27794322	0.22349842
HLA-DPA1*02:01-DPB1*14:01	GGAKVADKIQLINNMLD	0.29494873	0.188044
HLA-DPA1*02:01-DPB1*14:01	GGDEKVLESCLSLGGHR	0.22811092	0.057910252
HLA-DPA1*02:01-DPB1*14:01	GGEKVWLQPGDLAPAPV	0.28317207	0.2195619
HLA-DPA1*02:01-DPB1*14:01	GGEQKEGTEASLQIRGK	0.23447222	0.9594968
HLA-DPA1*02:01-DPB1*14:01	GGFLSTVGDLLKFGNAM	0.28234434	0.002867829
HLA-DPA1*02:01-DPB1*14:01	GGFRTWVKMSLVKTKEE	0.39341643	0.1722518
HLA-DPA1*02:01-DPB1*14:01	GGQAKTSPKPAVVETVT	0.3252268	0.63478434
HLA-DPA1*02:01-DPB1*14:01	GHDQKAAAKAALIYTCT	0.44627237	0.533909
HLA-DPA1*02:01-DPB1*14:01	GHSLSKTCSPACPIPEG	0.12183806	0.007144877
HLA-DPA1*02:01-DPB1*14:01	GIEKKVVITVQQLSNKE	0.41384843	0.86476386
HLA-DPA1*02:01-DPB1*14:01	GKAPKLLIYAASSLQSG	0.5161555	0.90995485
HLA-DPA1*02:01-DPB1*14:01	GKESEKELALVKRLKPL	0.29139122	0.32472655
HLA-DPA1*02:01-DPB1*14:01	GKKAEAAASALADADAD	0.49652627	0.8025352
HLA-DPA1*02:01-DPB1*14:01	GKRTKTENSGEALAKVE	0.3173672	0.2673507
HLA-DPA1*02:01-DPB1*14:01	GKWRGEEVAVKIFSSRE	0.4288815	0.1575531
HLA-DPA1*02:01-DPB1*14:01	GLGAKKGLGAQKVSSQS	0.3736302	0.6377271
HLA-DPA1*02:01-DPB1*14:01	GLHLSPTAAEAKEKARA	0.17841913	0.060111307
HLA-DPA1*02:01-DPB1*14:01	GLPNIPVQTISRAAAEK	0.17652915	0.58856744
HLA-DPA1*02:01-DPB1*14:01	GLQLQKVTVLGVATAPQ	0.4026788	0.16389659
HLA-DPA1*02:01-DPB1*14:01	GNAKALSTVTAIIDGTG	0.46877772	0.38537127
HLA-DPA1*02:01-DPB1*14:01	GNDALMPSLTETKTTVE	0.14299227	0.016434312
HLA-DPA1*02:01-DPB1*14:01	GNLDRAYEFAERCNEPA	0.074568436	0.9986804
HLA-DPA1*02:01-DPB1*14:01	GPARETELPAAAEPGAE	0.112790726	0.99873954
HLA-DPA1*02:01-DPB1*14:01	GPDIFAKLVPMAAHEAS	0.3518552	0.89288825
HLA-DPA1*02:01-DPB1*14:01	GPEDDGKTVDGPARLAE	0.028511034	0.22501335
HLA-DPA1*02:01-DPB1*14:01	GPEKYFTLGLPTGSTPL	0.31355318	0.8619539
HLA-DPA1*02:01-DPB1*14:01	GPFIKLSDPGIPITVLS	0.46754608	0.014919473
HLA-DPA1*02:01-DPB1*14:01	GPGAAKSGVGTALLLKL	0.25577626	0.26758438
HLA-DPA1*02:01-DPB1*14:01	GPGFRAGPRAAECLDVD	0.11000652	0.91843545
HLA-DPA1*02:01-DPB1*14:01	GPGGKEATWVVDVKNGK	0.087740496	0.82150495
HLA-DPA1*02:01-DPB1*14:01	GPLREEKISEDTAILKL	0.19866839	0.2828633
HLA-DPA1*02:01-DPB1*14:01	GPPGLGKSALIAALCDK	0.27401638	0.12699786
HLA-DPA1*02:01-DPB1*14:01	GPPGPIIPPEALLKEFQ	0.09143546	0.059539646
HLA-DPA1*02:01-DPB1*14:01	GPPGTGKTVTSATIVYH	0.14436273	0.6513281
HLA-DPA1*02:01-DPB1*14:01	GPPKENKKETERASPIK	0.15745884	0.70634556
HLA-DPA1*02:01-DPB1*14:01	GPPRSRTFNVALNARYS	0.48202527	0.9997865
HLA-DPA1*02:01-DPB1*14:01	GPPSSRCVIAGQGVAWT	0.119193606	0.032248072
HLA-DPA1*02:01-DPB1*14:01	GPQDRLRALVVIPIIFG	0.4012803	0.42288923
HLA-DPA1*02:01-DPB1*14:01	GPRFKLLTLGLSLLHAD	0.5493939	0.11585303
HLA-DPA1*02:01-DPB1*14:01	GPSKALKLGAKGKEVDN	0.21063031	0.9223484
HLA-DPA1*02:01-DPB1*14:01	GQAVSTAHPPTGKRLKK	0.21298514	0.01856735
HLA-DPA1*02:01-DPB1*14:01	GQEEKTGVVSTGLIHNG	0.28219527	0.9875733
HLA-DPA1*02:01-DPB1*14:01	GQLLAQVLALEKERVAL	0.2614321	0.028812516
HLA-DPA1*02:01-DPB1*14:01	GRDSFKAFAKALGVMDD	0.52395475	0.5702579
HLA-DPA1*02:01-DPB1*14:01	GRLEKRNSDLLLLVDTH	0.37882742	0.526575
HLA-DPA1*02:01-DPB1*14:01	GSGRMVVTAVGVNSQTG	0.4233212	0.3903037
HLA-DPA1*02:01-DPB1*14:01	GSGRVADVIAQVANLPV	0.3947836	0.95999193
HLA-DPA1*02:01-DPB1*14:01	GSHTLPALLENLKLRKQ	0.23345393	0.33133835
HLA-DPA1*02:01-DPB1*14:01	GSPKTTSLAASAASTET	0.524986	0.82540834
HLA-DPA1*02:01-DPB1*14:01	GSPTEKETEEITSLWQG	0.11645862	0.016934333
HLA-DPA1*02:01-DPB1*14:01	GSQTRAFQYVSDLVNGL	0.31941944	0.672754
HLA-DPA1*02:01-DPB1*14:01	GTAEKLSPKAATLAERS	0.408123	0.9019534
HLA-DPA1*02:01-DPB1*14:01	GTFQKWAAVVVPSGEEQ	0.45603004	0.9775882
HLA-DPA1*02:01-DPB1*14:01	GTFQKWAAVVVPSGQEQ	0.46936673	0.98187524
HLA-DPA1*02:01-DPB1*14:01	GTNKGASQAGMLAPGTR	0.18799725	0.6377424
HLA-DPA1*02:01-DPB1*14:01	GTSHPRYYISANVTGFK	0.47200644	0.99662334
HLA-DPA1*02:01-DPB1*14:01	GTSSKKVIYSQPSARSE	0.30378273	0.4452076
HLA-DPA1*02:01-DPB1*14:01	GYMPLTVTNVVVKEGPA	0.2715952	0.053920645
HLA-DPA1*02:01-DPB1*14:01	GYSVKKAPDAEELDKVA	0.2682029	0.4822964
HLA-DPA1*02:01-DPB1*14:01	HDLKVKYLATLETLTKH	0.53214806	0.6287095
HLA-DPA1*02:01-DPB1*14:01	HEALAAAELLKKEKINI	0.36619374	0.009357845
HLA-DPA1*02:01-DPB1*14:01	HEWEKHGTCAAQVDALN	0.33485663	0.9417938
HLA-DPA1*02:01-DPB1*14:01	HFAFKMASGAANVVGPK	0.65901047	0.97284925
HLA-DPA1*02:01-DPB1*14:01	HGVLESTTVWPLAAEPG	0.16550145	0.033490587
HLA-DPA1*02:01-DPB1*14:01	HGVRTSEGAEGSAQGPH	0.08954007	0.9358343
HLA-DPA1*02:01-DPB1*14:01	HKEKIKQAKEAVKENLK	0.31103235	0.97614443
HLA-DPA1*02:01-DPB1*14:01	HKKEKAVAAAAAAAVTP	0.5932837	0.9022538
HLA-DPA1*02:01-DPB1*14:01	HPADSVVSVLNKEKGSS	0.19942458	0.24140851
HLA-DPA1*02:01-DPB1*14:01	HPSLISSDSNNLKLNNV	0.24838288	0.024800591
HLA-DPA1*02:01-DPB1*14:01	HQGKAATTAKTLIPKSQ	0.39005306	0.2934085
HLA-DPA1*02:01-DPB1*14:01	HQSKVSSLASASRKDHV	0.5321794	0.56320566
HLA-DPA1*02:01-DPB1*14:01	HRNKEPPAPAQQLQPQP	0.14338943	0.2493051
HLA-DPA1*02:01-DPB1*14:01	HTAREMANAKEIARTVQ	0.24638216	0.84102285
HLA-DPA1*02:01-DPB1*14:01	HTQKTGVLAAVLASQPS	0.6439703	0.9212963
HLA-DPA1*02:01-DPB1*14:01	IAAEKNSTIVFPLPIDM	0.40728173	0.019008312
HLA-DPA1*02:01-DPB1*14:01	IANLQRAYSLAKEQRLN	0.33667538	0.99936897
HLA-DPA1*02:01-DPB1*14:01	IDKKSMIASTAITVHYL	0.65475255	0.43520817
HLA-DPA1*02:01-DPB1*14:01	IDVACHPGYALPKAQTT	0.037559066	0.040612206
HLA-DPA1*02:01-DPB1*14:01	IDWTKIEPSVNFLKSPK	0.4553016	0.48877102
HLA-DPA1*02:01-DPB1*14:01	IEKERQSIRSSPLDNKL	0.3561135	0.876575
HLA-DPA1*02:01-DPB1*14:01	IEKKVVITVQQLSNKEL	0.38362437	0.7629306
HLA-DPA1*02:01-DPB1*14:01	IESKIEEMVEPLREKIR	0.2865939	0.106507674
HLA-DPA1*02:01-DPB1*14:01	IFAGKQLEDGRTLSDYN	0.13243586	0.0937836
HLA-DPA1*02:01-DPB1*14:01	IGARVYALPEDLVEVNP	0.39353997	0.97807753
HLA-DPA1*02:01-DPB1*14:01	IGQKRSTVAQLVKRLTD	0.5330301	0.6313901
HLA-DPA1*02:01-DPB1*14:01	IILPKSLISVVRSATLE	0.5728294	0.04341494
HLA-DPA1*02:01-DPB1*14:01	IKEIKNYIQGINLVQAK	0.4792228	0.118532576
HLA-DPA1*02:01-DPB1*14:01	IKKKKEETIPVIISPLK	0.6616472	0.45529193
HLA-DPA1*02:01-DPB1*14:01	IKWIEAGPVVLKHPASE	0.49268255	0.113616586
HLA-DPA1*02:01-DPB1*14:01	ILASIKGIPANNIIQEV	0.48670945	0.16037683
HLA-DPA1*02:01-DPB1*14:01	INELAVAMTAVKHEQEY	0.34345263	0.06256474
HLA-DPA1*02:01-DPB1*14:01	IPALELVEPIKKHEVPA	0.3301126	0.4003578
HLA-DPA1*02:01-DPB1*14:01	IPELNKVARAAAEVAGQ	0.4544264	0.9771744
HLA-DPA1*02:01-DPB1*14:01	IPGTVVRTSTIPEELGR	0.21602614	0.9939429
HLA-DPA1*02:01-DPB1*14:01	IPPVSRAYTTACVLTTA	0.51608396	0.95220786
HLA-DPA1*02:01-DPB1*14:01	IPVNSKEPEEVATCVGR	0.17975622	0.09056585
HLA-DPA1*02:01-DPB1*14:01	IPYGKEISYACDTHPDR	0.07403871	0.9709083
HLA-DPA1*02:01-DPB1*14:01	IQPIFAVTSRMVKTYEK	0.42788813	0.11496385
HLA-DPA1*02:01-DPB1*14:01	IQTKCADDAMTLVLKKE	0.4057837	0.005414655
HLA-DPA1*02:01-DPB1*14:01	IQTQKSAELAAALLSIY	0.5388992	0.36958095
HLA-DPA1*02:01-DPB1*14:01	ISGDKVNVAGLVLAGSA	0.45036212	0.26081464
HLA-DPA1*02:01-DPB1*14:01	ISIDRYVAIVQAVSAHR	0.45139048	0.92213935
HLA-DPA1*02:01-DPB1*14:01	ISKVKYVIWSADMSHVA	0.37777832	0.52681434
HLA-DPA1*02:01-DPB1*14:01	ISREKQDTFALASQQKA	0.36755598	0.9750744
HLA-DPA1*02:01-DPB1*14:01	ISRIKQSELSAKMREWF	0.45124933	0.6495949
HLA-DPA1*02:01-DPB1*14:01	ITGSKYPEQVVLVSGHL	0.42455325	0.13405152
HLA-DPA1*02:01-DPB1*14:01	ITTLNHKLQDASAEVER	0.26018068	0.8390689
HLA-DPA1*02:01-DPB1*14:01	ITVDRLVSKALNMWGKE	0.34307587	0.68065864
HLA-DPA1*02:01-DPB1*14:01	IVDVKMVSGFIPLKPTV	0.3423023	0.004055197
HLA-DPA1*02:01-DPB1*14:01	IVEKQGDTIEYLKRHNA	0.25967452	0.058820963
HLA-DPA1*02:01-DPB1*14:01	IVIAKMDSTANEVEAVK	0.35561323	0.3021464
HLA-DPA1*02:01-DPB1*14:01	IVLKKEVIKTNNVSEHE	0.22314048	0.21492739
HLA-DPA1*02:01-DPB1*14:01	IVTERVYAPASTLVDQP	0.45669422	0.9941061
HLA-DPA1*02:01-DPB1*14:01	IYDSKFWEEATPIWITN	0.4446565	0.2063473
HLA-DPA1*02:01-DPB1*14:01	KAERTSPSSPAPLPHQE	0.12946592	0.5819611
HLA-DPA1*02:01-DPB1*14:01	KALSQASTDPKESTSPE	0.15792717	0.35806558
HLA-DPA1*02:01-DPB1*14:01	KAVDKKAAGAGKVTKSA	0.30307716	0.6664776
HLA-DPA1*02:01-DPB1*14:01	KDRQKFSEQVFKVASSD	0.51130074	0.71069854
HLA-DPA1*02:01-DPB1*14:01	KEDLRSWTAADMAAQTT	0.25717574	0.99934435
HLA-DPA1*02:01-DPB1*14:01	KELLDTVTAPQKNLKSA	0.2161863	0.08449233
HLA-DPA1*02:01-DPB1*14:01	KENVQVAQSNLTKDRSM	0.16105813	0.13141689
HLA-DPA1*02:01-DPB1*14:01	KESKGPIVPLNVADQKL	0.33697167	0.051103402
HLA-DPA1*02:01-DPB1*14:01	KESLDVYELDAKQGRWY	0.14802597	0.018681284
HLA-DPA1*02:01-DPB1*14:01	KETETKYGIRIDNLSRT	0.2888883	0.26821846
HLA-DPA1*02:01-DPB1*14:01	KGGAKEKISALQSAGVV	0.4554271	0.45601082
HLA-DPA1*02:01-DPB1*14:01	KHGTCAAQVDALNSQKK	0.33092403	0.02028541
HLA-DPA1*02:01-DPB1*14:01	KIARQESTSVLLQQSEK	0.42413586	0.13101217
HLA-DPA1*02:01-DPB1*14:01	KIGARVYALPEDLVEVN	0.49606863	0.9781469
HLA-DPA1*02:01-DPB1*14:01	KIHKRSEGSAQAAPGPG	0.38590625	0.86844236
HLA-DPA1*02:01-DPB1*14:01	KISKITSPVLIIHGTED	0.59402734	0.04877335
HLA-DPA1*02:01-DPB1*14:01	KKESKGPIVPLNVADQK	0.3938227	0.11039778
HLA-DPA1*02:01-DPB1*14:01	KKGLEPSQSTAAKVPKK	0.37328812	0.29971993
HLA-DPA1*02:01-DPB1*14:01	KKPQKVAGGAAPSKPAS	0.3685913	0.88645494
HLA-DPA1*02:01-DPB1*14:01	KLHAVPAGNTVKFRCPA	0.27308673	0.013791936
HLA-DPA1*02:01-DPB1*14:01	KLKQKQQEAALELEELK	0.3972835	0.516936
HLA-DPA1*02:01-DPB1*14:01	KLNRYPASSLVVVRSKT	0.56099993	0.22278051
HLA-DPA1*02:01-DPB1*14:01	KLSPKAATLAERSAGLA	0.46630427	0.9859023
HLA-DPA1*02:01-DPB1*14:01	KPPKVSLMPATLARAAP	0.6336658	0.7759996
HLA-DPA1*02:01-DPB1*14:01	KPQRVIVVGAGVAGLVA	0.32893622	0.46309924
allele	peptide	affinity_pred	mass_pred
HLA-DPA1*02:01-DPB1*14:01	KPRGKMSSYAFFVQTCR	0.44988564	0.16401492
HLA-DPA1*02:01-DPB1*14:01	KPRLKATVTPSPVKGKG	0.5228643	0.6860853
HLA-DPA1*02:01-DPB1*14:01	KPSEKAEAGPEGVAPAP	0.050717574	0.5594953
HLA-DPA1*02:01-DPB1*14:01	KPTAIKTEGKPAEVKKM	0.2599923	0.45076522
HLA-DPA1*02:01-DPB1*14:01	KPVEKRLMPPPPQKNKD	0.22555996	0.99263847
HLA-DPA1*02:01-DPB1*14:01	KQQKKFGEEIARLQHAA	0.47953564	0.6143896
HLA-DPA1*02:01-DPB1*14:01	KRLRYVDQVLQLVYKDG	0.4357725	0.86375076
HLA-DPA1*02:01-DPB1*14:01	KSKYKASITALEAKIAQ	0.7357485	0.78150666
HLA-DPA1*02:01-DPB1*14:01	KTIQKYGTNPEETAAEE	0.16197123	0.8521131
HLA-DPA1*02:01-DPB1*14:01	KTPAKSPGKAASVKQRG	0.23152891	0.45903435
HLA-DPA1*02:01-DPB1*14:01	KVASKNVIPALELVEPI	0.65334266	0.20008905
HLA-DPA1*02:01-DPB1*14:01	KVDVIPVTAINLYPDGP	0.31881535	0.10537086
HLA-DPA1*02:01-DPB1*14:01	KVHKGTTIANVVSGSLS	0.48569682	0.49918666
HLA-DPA1*02:01-DPB1*14:01	LAERFFSQALSIAPEDP	0.73229706	0.98750556
HLA-DPA1*02:01-DPB1*14:01	LAGFKVAGIAAALGGGV	0.6826322	0.11284441
HLA-DPA1*02:01-DPB1*14:01	LAKFKEGAEMESSKEDK	0.2616237	0.10182114
HLA-DPA1*02:01-DPB1*14:01	LALKQSSVAEEVGLLPQ	0.5260614	0.45469466
HLA-DPA1*02:01-DPB1*14:01	LAPVRQQELASLLRTYL	0.34936264	0.22430448
HLA-DPA1*02:01-DPB1*14:01	LAQRNNVAPDELYTPHS	0.049520306	0.1860884
HLA-DPA1*02:01-DPB1*14:01	LATRIHELPLSLQDLTG	0.35685724	0.92404413
HLA-DPA1*02:01-DPB1*14:01	LAWREMEQAVELCGREN	0.35192883	0.6265493
HLA-DPA1*02:01-DPB1*14:01	LDEVISLSQVTPKHWEE	0.2013699	0.018476684
HLA-DPA1*02:01-DPB1*14:01	LDKLTVTSQNLQLENLR	0.30923864	0.7270807
HLA-DPA1*02:01-DPB1*14:01	LDLSKRYIKALAEENRN	0.46434286	0.9920561
HLA-DPA1*02:01-DPB1*14:01	LDLSKRYVKALAEENKN	0.46185026	0.9915279
HLA-DPA1*02:01-DPB1*14:01	LDPIKSFEAPATINSAS	0.5289225	0.56811124
HLA-DPA1*02:01-DPB1*14:01	LEDKGLAEVSKVAEQVL	0.29855856	0.41941604
HLA-DPA1*02:01-DPB1*14:01	LEQRVVELQQTLAQKDQ	0.1618597	0.6569358
HLA-DPA1*02:01-DPB1*14:01	LGDNFYFTGVQDINDKR	0.13295959	0.23872805
HLA-DPA1*02:01-DPB1*14:01	LGGAKVADKIQLINNML	0.30618742	0.15137014
HLA-DPA1*02:01-DPB1*14:01	LGMKRGEEIASSGQSPH	0.2986391	0.9678295
HLA-DPA1*02:01-DPB1*14:01	LGYKAFGLVGKLAASGS	0.4071932	0.37581164
HLA-DPA1*02:01-DPB1*14:01	LHFYKWTSPPGVIRILS	0.48247537	0.015670795
HLA-DPA1*02:01-DPB1*14:01	LIALDAAEEFFKLARRT	0.33089265	0.023910215
HLA-DPA1*02:01-DPB1*14:01	LIFPKEFETAETLLNSE	0.52373767	0.5062455
HLA-DPA1*02:01-DPB1*14:01	LKALSQASTDPKESTSP	0.14583093	0.055299997
HLA-DPA1*02:01-DPB1*14:01	LKKARYNAQCQETIRVT	0.14621176	0.91716355
HLA-DPA1*02:01-DPB1*14:01	LKKEKKRLAALALASSE	0.68161863	0.9023088
HLA-DPA1*02:01-DPB1*14:01	LKQKKKMAVSAKLYGSG	0.5775536	0.5269303
HLA-DPA1*02:01-DPB1*14:01	LLEKLPQVAEEISGPLT	0.35767087	0.35588962
HLA-DPA1*02:01-DPB1*14:01	LLQTKNYDIGAALDTIQ	0.44261855	0.8718168
HLA-DPA1*02:01-DPB1*14:01	LPAEKASDPASSLRVAK	0.3910154	0.85938436
HLA-DPA1*02:01-DPB1*14:01	LPAHREGISAITISDVS	0.4549385	0.89234793
HLA-DPA1*02:01-DPB1*14:01	LPARYFYIQAVDTSGNK	0.2478486	0.9843899
HLA-DPA1*02:01-DPB1*14:01	LPDPYQKQCDQFVAEYE	0.16383214	0.019423664
HLA-DPA1*02:01-DPB1*14:01	LPEDKLAQSVQKLQDLT	0.3729753	0.27135357
HLA-DPA1*02:01-DPB1*14:01	LPFCQPSKITYKAENLG	0.14318082	0.03128321
HLA-DPA1*02:01-DPB1*14:01	LPFPKFTVNSNRLRKQS	0.47078624	0.41853732
HLA-DPA1*02:01-DPB1*14:01	LPGNEKVLSLLALVKPE	0.43420953	0.7055799
HLA-DPA1*02:01-DPB1*14:01	LPGNNRKVYELSNVQED	0.15892425	0.9552019
HLA-DPA1*02:01-DPB1*14:01	LPNAMNAAEITDKLGLH	0.20485792	0.17765659
HLA-DPA1*02:01-DPB1*14:01	LPPSLVPLVVYSKNRVP	0.32753503	0.28638998
HLA-DPA1*02:01-DPB1*14:01	LPQRKSSLVTSKLAGGQ	0.41978875	0.70593965
HLA-DPA1*02:01-DPB1*14:01	LPRPKDPVIPSIQLFPG	0.26895815	0.19433539
HLA-DPA1*02:01-DPB1*14:01	LPVRMGMYPGVLVPSSR	0.3946322	0.52803624
HLA-DPA1*02:01-DPB1*14:01	LPVRTPTMAGGLFSIDR	0.29858255	0.011250231
HLA-DPA1*02:01-DPB1*14:01	LPWARLFQPSIQLARQG	0.6688643	0.94634295
HLA-DPA1*02:01-DPB1*14:01	LPYKVLPVGDEVVGIVG	0.3052195	0.38088813
HLA-DPA1*02:01-DPB1*14:01	LQARELIDTILVKGNIA	0.26516315	0.1679798
HLA-DPA1*02:01-DPB1*14:01	LQLQKVTVLGVATAPQQ	0.46908608	0.37048236
HLA-DPA1*02:01-DPB1*14:01	LQPLRSAAGAAALALTV	0.50766885	0.0957771
HLA-DPA1*02:01-DPB1*14:01	LQTKNYDIGAALDTIQY	0.44964507	0.6124193
HLA-DPA1*02:01-DPB1*14:01	LRALTTVTALVRKFLGP	0.39902118	0.03651909
HLA-DPA1*02:01-DPB1*14:01	LRHNTTSQNVSKRPMQQ	0.09686928	0.012257744
HLA-DPA1*02:01-DPB1*14:01	LRSKVDEAVAVLQAHQA	0.5123921	0.574769
HLA-DPA1*02:01-DPB1*14:01	LSEKLAAVVNNLNTGQV	0.40047887	0.26342568
HLA-DPA1*02:01-DPB1*14:01	LSEMRYGIEILPLPVMG	0.45908603	0.014083693
HLA-DPA1*02:01-DPB1*14:01	LSGSKNLEKAIQIMYQN	0.42763025	0.020189915
HLA-DPA1*02:01-DPB1*14:01	LSIEKALDLSLYLKHET	0.41121292	0.087681785
HLA-DPA1*02:01-DPB1*14:01	LSTKYAASLPALLLARH	0.75912464	0.31505904
HLA-DPA1*02:01-DPB1*14:01	LSYNRRGDLAIHLVSPM	0.5432461	0.97280663
HLA-DPA1*02:01-DPB1*14:01	LTADKANAQAAALYKVS	0.46771738	0.7780223
HLA-DPA1*02:01-DPB1*14:01	LTDKDYMKPLLLKIHVN	0.33533517	0.014562097
HLA-DPA1*02:01-DPB1*14:01	LTGLKVFGNEIKLEKPK	0.32511085	0.20251223
HLA-DPA1*02:01-DPB1*14:01	LTGTKISSIPNNLCQEQ	0.4206897	0.2321113
HLA-DPA1*02:01-DPB1*14:01	LTPRWTPKAAHVLRKPI	0.373972	0.8925681
HLA-DPA1*02:01-DPB1*14:01	LVLIRHGESAWNLENRF	0.22347723	0.3607384
HLA-DPA1*02:01-DPB1*14:01	LVLKSAVEAERLVAGKL	0.5882252	0.18107195
HLA-DPA1*02:01-DPB1*14:01	LYKLKLGEIVTTIPTIG	0.4897709	0.20031698
HLA-DPA1*02:01-DPB1*14:01	LYSKFLLKAEPLAFTFS	0.70726615	0.07916751
HLA-DPA1*02:01-DPB1*14:01	MAAAAAVATGKKRKRPH	0.3878916	0.21629283
HLA-DPA1*02:01-DPB1*14:01	MANAKEIARTVQILGAD	0.42351815	0.032687645
HLA-DPA1*02:01-DPB1*14:01	MDQTKFPIVNAELSFFG	0.30988452	0.096492216
HLA-DPA1*02:01-DPB1*14:01	MKRLQAAGNAVKRASDN	0.5497085	0.36787573
HLA-DPA1*02:01-DPB1*14:01	MPILSKESAPGLIIATG	0.42790714	0.10659603
HLA-DPA1*02:01-DPB1*14:01	MQNVKHPVTGQFLYQDS	0.25585797	0.023305925
HLA-DPA1*02:01-DPB1*14:01	MQTLVPAKVASKNVIPA	0.36286315	0.36490443
HLA-DPA1*02:01-DPB1*14:01	MSGLAAAIAGAKLRRVQ	0.5093979	0.08049448
HLA-DPA1*02:01-DPB1*14:01	MVYEKLGEQVFGTTGKF	0.2658047	0.09672989
HLA-DPA1*02:01-DPB1*14:01	NAESTIVPIKGKDRKPG	0.18914434	0.05460574
HLA-DPA1*02:01-DPB1*14:01	NAGIAAAYAARKLGIPA	0.4203463	0.16919044
HLA-DPA1*02:01-DPB1*14:01	NAIKFYSQAIELNPSNA	0.6810741	0.67599267
HLA-DPA1*02:01-DPB1*14:01	NDLAKVDDLPPALRKPP	0.29872128	0.20128055
HLA-DPA1*02:01-DPB1*14:01	NDWIKQYETLAEMVVPR	0.48648757	0.47823757
HLA-DPA1*02:01-DPB1*14:01	NEAKQMIAVADENQNHH	0.14041132	0.78969777
HLA-DPA1*02:01-DPB1*14:01	NEAWKRFVTAAELPRDE	0.6051504	0.9198511
HLA-DPA1*02:01-DPB1*14:01	NEDLFQKILVPIQQVLK	0.4694906	0.062185
HLA-DPA1*02:01-DPB1*14:01	NEDLRSWTAADMAAQIT	0.2737128	0.9994744
HLA-DPA1*02:01-DPB1*14:01	NEDLRSWTAADTVAQIT	0.31461614	0.9989025
HLA-DPA1*02:01-DPB1*14:01	NFIKEGVLVEHVKNVFI	0.45625055	0.009009291
HLA-DPA1*02:01-DPB1*14:01	NFYVKSFVMNFKNNNSK	0.3414952	0.23106234
HLA-DPA1*02:01-DPB1*14:01	NGEKMSINAEEVVVGDL	0.38893178	0.48548046
HLA-DPA1*02:01-DPB1*14:01	NKLALKTGIVAKKQKTE	0.4733251	0.7845254
HLA-DPA1*02:01-DPB1*14:01	NKRLRYVDQVLQLVYKD	0.47338742	0.86972606
HLA-DPA1*02:01-DPB1*14:01	NKRVFLATFAAVLGNFS	0.57809705	0.07395718
HLA-DPA1*02:01-DPB1*14:01	NLEHIATSSAVSKELTR	0.3847989	0.1565111
HLA-DPA1*02:01-DPB1*14:01	NLGKFISSPMKEKGNIQ	0.3025155	0.039964028
HLA-DPA1*02:01-DPB1*14:01	NLKVTAVPTLLKYGTPQ	0.58584017	0.18638203
HLA-DPA1*02:01-DPB1*14:01	NLYRKEYEGEAILWQRS	0.4492091	0.020885255
HLA-DPA1*02:01-DPB1*14:01	NNFGKVLERGVKLAELQ	0.44505847	0.4010024
HLA-DPA1*02:01-DPB1*14:01	NNRKVYELSNVQEDSQP	0.14063856	0.92697257
HLA-DPA1*02:01-DPB1*14:01	NPALKAQSGPVRSGPKP	0.2313026	0.6386767
HLA-DPA1*02:01-DPB1*14:01	NPEYTTVSWLKDGTSLK	0.16723676	0.6573092
HLA-DPA1*02:01-DPB1*14:01	NPGGYVAYSKAATVTGK	0.17362751	0.98217916
HLA-DPA1*02:01-DPB1*14:01	NPRKFNLDATELSIRKA	0.47715992	0.8643589
HLA-DPA1*02:01-DPB1*14:01	NPSDGELIRTQPQRLPQ	0.08766639	0.6368295
HLA-DPA1*02:01-DPB1*14:01	NPSKFGIQEEKLKPFEK	0.26625386	0.14660725
HLA-DPA1*02:01-DPB1*14:01	NPSSVKFAEMANILVIH	0.5519176	0.6895231
HLA-DPA1*02:01-DPB1*14:01	NQQIKAHEASSAVQHVN	0.5022764	0.9089034
HLA-DPA1*02:01-DPB1*14:01	NQTDRTGETALHLAARY	0.3282863	0.61152184
HLA-DPA1*02:01-DPB1*14:01	NSEFSSVLAAQLKHHSE	0.37689668	0.028567076
HLA-DPA1*02:01-DPB1*14:01	NSEKVAALIQKLNSDPQ	0.36603308	0.7956872
HLA-DPA1*02:01-DPB1*14:01	NSGVKANEVISKLYAVH	0.5159673	0.3116142
HLA-DPA1*02:01-DPB1*14:01	NSQKKYFGRSLELYREL	0.5300529	0.025682796
HLA-DPA1*02:01-DPB1*14:01	NSRIKLGIKSLVSKGTL	0.5096528	0.5702894
HLA-DPA1*02:01-DPB1*14:01	NVERLSELVQAVSDPSS	0.29188445	0.8231926
HLA-DPA1*02:01-DPB1*14:01	NVRKTEESVLKVEVDLD	0.27075964	0.046929743
HLA-DPA1*02:01-DPB1*14:01	NYGQKEAEKVARVKALY	0.44944227	0.5607919
HLA-DPA1*02:01-DPB1*14:01	NYGRYYIAASYVKYLES	0.5884219	0.30886978
HLA-DPA1*02:01-DPB1*14:01	PAAAAAAAKAAAKAAQF	0.29426414	0.5478515
HLA-DPA1*02:01-DPB1*14:01	PEFSGKSYSPPVPCPVG	0.11787401	0.90745
HLA-DPA1*02:01-DPB1*14:01	PGAAKSGVGTALLLKLA	0.31805852	0.08455609
HLA-DPA1*02:01-DPB1*14:01	PGGYVAYSKAATVTGKL	0.35741177	0.8105054
HLA-DPA1*02:01-DPB1*14:01	PIKKHEVPAKSDVYCEV	0.2978489	0.09383868
HLA-DPA1*02:01-DPB1*14:01	PKQEKALMKAVATVGPI	0.48258922	0.12466935
HLA-DPA1*02:01-DPB1*14:01	PPEDKVVPSFLPVDQGG	0.20551756	0.2565164
HLA-DPA1*02:01-DPB1*14:01	PPGPIIPPEALLKEFQL	0.13562518	0.008548217
HLA-DPA1*02:01-DPB1*14:01	PPSLIVPLESQMTKEKK	0.24448772	0.010207856
HLA-DPA1*02:01-DPB1*14:01	PSSGLGVTKQDLGPVPM	0.06636472	0.8017372
HLA-DPA1*02:01-DPB1*14:01	QAARSTDVAAVVVPILF	0.43997642	0.7741196
HLA-DPA1*02:01-DPB1*14:01	QANDKKVAAIEALNDGE	0.4888838	0.48557824
HLA-DPA1*02:01-DPB1*14:01	QDPTTVALCISKEGRPP	0.07497099	0.020698493
HLA-DPA1*02:01-DPB1*14:01	QFSRAPVSALPLAPNHL	0.5966533	0.04394389
HLA-DPA1*02:01-DPB1*14:01	QGRLDKLTVTSQNLQLE	0.30926615	0.79038393
HLA-DPA1*02:01-DPB1*14:01	QKGVTTAVIPPKEKKPQ	0.28319964	0.10371552
HLA-DPA1*02:01-DPB1*14:01	QKILVPIQQVLKEGHLE	0.41128248	0.035772085
HLA-DPA1*02:01-DPB1*14:01	QKLNRYPASSLVVVRSK	0.54780775	0.5605465
HLA-DPA1*02:01-DPB1*14:01	QKVHKGTTIANVVSGSL	0.5207415	0.5614864
HLA-DPA1*02:01-DPB1*14:01	QLGYKAFGLVGKLAASG	0.42031062	0.43968076
HLA-DPA1*02:01-DPB1*14:01	QLKPSTSSHLLKTVKPR	0.34292203	0.24646816
HLA-DPA1*02:01-DPB1*14:01	QNKKTFTKPLAVIHHEA	0.60259444	0.8467859
HLA-DPA1*02:01-DPB1*14:01	QPEHRILKVSMKELNKK	0.384852	0.9717081
HLA-DPA1*02:01-DPB1*14:01	QPSRSIIFASWSAGDFG	0.13527085	0.8839451
HLA-DPA1*02:01-DPB1*14:01	QQYTFVNPSVLSLNPIR	0.40960217	0.048859973
HLA-DPA1*02:01-DPB1*14:01	QRLNKALEEALSIQTPP	0.5836288	0.11737664
HLA-DPA1*02:01-DPB1*14:01	QSPRAFIPPAPVLPSRD	0.5200972	0.24073014
HLA-DPA1*02:01-DPB1*14:01	QTLSRFFDKVQDLGRDS	0.14770283	0.6400099
HLA-DPA1*02:01-DPB1*14:01	QTWARYFVKFLDAYAEH	0.25654018	0.41961494
HLA-DPA1*02:01-DPB1*14:01	QVARGEDPALQICCHPG	0.0871807	0.11109559
HLA-DPA1*02:01-DPB1*14:01	RAGKMSLKGTTVTPDKR	0.3616601	0.17439279
HLA-DPA1*02:01-DPB1*14:01	RAMKELSEAAEAQHGPH	0.33341727	0.98268586
HLA-DPA1*02:01-DPB1*14:01	RDRKESLDVYELDAKQG	0.23545502	0.46965796
HLA-DPA1*02:01-DPB1*14:01	RDSFKAFAKALGVMDDL	0.57916903	0.22537813
HLA-DPA1*02:01-DPB1*14:01	REKLQAANAEDIKSGKL	0.4358535	0.3039408
HLA-DPA1*02:01-DPB1*14:01	RETQISKTNTQTYRESL	0.081874594	0.21586466
HLA-DPA1*02:01-DPB1*14:01	RKESLDVYELDAKQGRW	0.24286178	0.059042502
HLA-DPA1*02:01-DPB1*14:01	RKLEKFTVSVNVAAGSK	0.5905491	0.4977297
HLA-DPA1*02:01-DPB1*14:01	RLDKLTVTSQNLQLENL	0.34799704	0.63577855
HLA-DPA1*02:01-DPB1*14:01	RLGCRQFVTATDVVRGN	0.46639603	0.2561213
HLA-DPA1*02:01-DPB1*14:01	RLNKALEEALSIQTPPS	0.5846684	0.06851252
HLA-DPA1*02:01-DPB1*14:01	RNGEKMSINAEEVVVGD	0.41301158	0.7680905
HLA-DPA1*02:01-DPB1*14:01	RPGAEATGKVNVKTLRL	0.13381465	0.49509534
HLA-DPA1*02:01-DPB1*14:01	RPNKAGETPYNIDCSHQ	0.05828082	0.35805616
HLA-DPA1*02:01-DPB1*14:01	RRFVNVVPTFGKKKGPN	0.32877854	0.66079885
HLA-DPA1*02:01-DPB1*14:01	RTEHLSPLTVITKETEK	0.23861389	0.043925293
HLA-DPA1*02:01-DPB1*14:01	RTSRIAGLAVSLTKPSP	0.6534149	0.51298314
HLA-DPA1*02:01-DPB1*14:01	RVDKAAAAAAALQAKSD	0.49404275	0.9243145
HLA-DPA1*02:01-DPB1*14:01	RVERAMSEVTSLHEDDW	0.32311136	0.36139506
HLA-DPA1*02:01-DPB1*14:01	RVHPKVTVYPSKTQPLQ	0.2941728	0.9730733
HLA-DPA1*02:01-DPB1*14:01	SAAKAVADAIRTSLGPK	0.432573	0.7838562
HLA-DPA1*02:01-DPB1*14:01	SAFRKSPSLAAFLANPR	0.658328	0.7774345
HLA-DPA1*02:01-DPB1*14:01	SAKARWAAGALGVAGLL	0.54266834	0.14595029
HLA-DPA1*02:01-DPB1*14:01	SAQDRFLIMAAEMEQSS	0.3248175	0.10854801
HLA-DPA1*02:01-DPB1*14:01	SARAKASIQAASAESSG	0.6418619	0.95077574
HLA-DPA1*02:01-DPB1*14:01	SARAKEAEGGAATAGPS	0.22574905	0.55907696
HLA-DPA1*02:01-DPB1*14:01	SDAAVDTSSEITTKDLK	0.09313856	0.1996105
HLA-DPA1*02:01-DPB1*14:01	SDEHREFAMAATCISDT	0.4653804	0.9822747
HLA-DPA1*02:01-DPB1*14:01	SDLLERLREEVTKLRME	0.14909087	0.042303573
HLA-DPA1*02:01-DPB1*14:01	SDNIKKETPFLEVITHE	0.40340075	0.25025254
HLA-DPA1*02:01-DPB1*14:01	SDPKSLETSAFVKSYKN	0.4524729	0.74054587
HLA-DPA1*02:01-DPB1*14:01	SEFSSVLAAQLKHHSEN	0.3678405	0.017758854
HLA-DPA1*02:01-DPB1*14:01	SEGLRAASPALRLGGPG	0.6056309	0.95213825
HLA-DPA1*02:01-DPB1*14:01	SENEKMGIRVDQLQAQL	0.25657696	0.23300025
HLA-DPA1*02:01-DPB1*14:01	SEQHSDIVKFVVKDSSK	0.18863355	0.021346841
HLA-DPA1*02:01-DPB1*14:01	SFHDKVYELPFLVALDH	0.56822675	0.82720816
HLA-DPA1*02:01-DPB1*14:01	SGACQVAKSDEKTWNLG	0.03810415	0.17867978
HLA-DPA1*02:01-DPB1*14:01	SGDKDLPSLAALSAGPG	0.25461307	0.18498094
HLA-DPA1*02:01-DPB1*14:01	SGKKLEDGPKFLKSGDA	0.27018696	0.059077658
HLA-DPA1*02:01-DPB1*14:01	SGQAKETIPLQETSLYT	0.25533316	0.18332662
HLA-DPA1*02:01-DPB1*14:01	SGRPRTTSFAESCKPVQ	0.19552763	0.9907934
HLA-DPA1*02:01-DPB1*14:01	SGVTRISCQTLIVKNEN	0.30857033	0.66823304
HLA-DPA1*02:01-DPB1*14:01	SHRNKEPPAPAQQLQPQ	0.17387094	0.64474475
HLA-DPA1*02:01-DPB1*14:01	SHTLNVAVMQGKDLLER	0.27022645	0.029658666
HLA-DPA1*02:01-DPB1*14:01	SHTLPALLENLKLRKQN	0.18183967	0.33810478
HLA-DPA1*02:01-DPB1*14:01	SHVLTPAEMEAFKQRHS	0.15032347	0.13587771
HLA-DPA1*02:01-DPB1*14:01	SIEKALDLSLYLKHETE	0.41094512	0.30979055
HLA-DPA1*02:01-DPB1*14:01	SIFTKGCIQALESWLPR	0.40583172	0.007959794
HLA-DPA1*02:01-DPB1*14:01	SIKEKTVGRALYAQARA	0.45927107	0.2268678
HLA-DPA1*02:01-DPB1*14:01	SISKVSEQVKNVKLNED	0.36266	0.16639765
HLA-DPA1*02:01-DPB1*14:01	SKGVKLVSIGAEEIVDG	0.55060405	0.8003651
HLA-DPA1*02:01-DPB1*14:01	SKICEPGYSPTYKQDKH	0.09395243	0.003650915
HLA-DPA1*02:01-DPB1*14:01	SKPVDVASDNVKKKHTK	0.18252523	0.09451495
HLA-DPA1*02:01-DPB1*14:01	SKWMKYGYTSSKLSVRV	0.5533133	0.034364946
HLA-DPA1*02:01-DPB1*14:01	SLPLITASILSKKLVEG	0.48465386	0.051391095
HLA-DPA1*02:01-DPB1*14:01	SMRKKVCDIAAELARNL	0.5380717	0.36823693
HLA-DPA1*02:01-DPB1*14:01	SNKHKLTPEYLELKKYQ	0.3217182	0.13940537
HLA-DPA1*02:01-DPB1*14:01	SNPKVMNLISKLSAKFG	0.4145849	0.29397103
HLA-DPA1*02:01-DPB1*14:01	SPAARAAPAALCAFRFA	0.5532719	0.62477887
HLA-DPA1*02:01-DPB1*14:01	SPAFVQLAPLSSKVRLS	0.37412605	0.45029983
HLA-DPA1*02:01-DPB1*14:01	SPAGNKENIKPNETSPS	0.039478965	0.65938157
HLA-DPA1*02:01-DPB1*14:01	SPAGTEPAYIEYKTSKE	0.10956412	0.39748013
HLA-DPA1*02:01-DPB1*14:01	SPEKQNSKSNSVPIILA	0.34328958	0.44104654
HLA-DPA1*02:01-DPB1*14:01	SPELKTAEIEPKADGSW	0.15712872	0.42617208
HLA-DPA1*02:01-DPB1*14:01	SPGPGIKEESVPLSILQ	0.34410858	0.51280004
HLA-DPA1*02:01-DPB1*14:01	SPSKSGSEAQTTKDVPN	0.113144174	0.92280406
HLA-DPA1*02:01-DPB1*14:01	SPSSLSLAWAVPRAPSG	0.26251358	0.63696843
HLA-DPA1*02:01-DPB1*14:01	SPVNSKAHTPPGNAEVT	0.088950425	0.7596257
HLA-DPA1*02:01-DPB1*14:01	SPVRLLSLAFALSAHSV	0.6264285	0.29601485
HLA-DPA1*02:01-DPB1*14:01	SQAKAVLSAEQLRDEEV	0.49046883	0.1283162
HLA-DPA1*02:01-DPB1*14:01	SQTLSRFFDKVQDLGRD	0.14280243	0.58746755
HLA-DPA1*02:01-DPB1*14:01	SQVTTVCQALAKDPKLQ	0.21630709	0.003682003
HLA-DPA1*02:01-DPB1*14:01	SRKDKEMEKSFEVVRHK	0.3863535	0.5670528
HLA-DPA1*02:01-DPB1*14:01	SSGKNVTLPAVFKAPIR	0.33673355	0.16312149
HLA-DPA1*02:01-DPB1*14:01	SSHNFQLESVNKLYQDE	0.25184613	0.29427758
HLA-DPA1*02:01-DPB1*14:01	SSQEKQAEILEYAYHGQ	0.25416383	0.6838645
HLA-DPA1*02:01-DPB1*14:01	SSTAEPVKEEAKTSNPT	0.07421682	0.12929353
HLA-DPA1*02:01-DPB1*14:01	SSTEKSQIEFALCRTQN	0.17615081	0.027932819
HLA-DPA1*02:01-DPB1*14:01	SSTIKYLDFVFAVKNEN	0.42098063	0.5749506
HLA-DPA1*02:01-DPB1*14:01	SSTLAKIAEIEAEMART	0.37706277	0.049020845
HLA-DPA1*02:01-DPB1*14:01	SSVLETVEVLQKEGLKV	0.33355018	0.007007705
HLA-DPA1*02:01-DPB1*14:01	STIKYLDFVFAVKNENR	0.45915827	0.64392644
HLA-DPA1*02:01-DPB1*14:01	STLTKLGNTISSLFGGG	0.45343494	0.051517457
HLA-DPA1*02:01-DPB1*14:01	STVKRSWTSAQNACSEH	0.46873063	0.9988464
HLA-DPA1*02:01-DPB1*14:01	SVDLKKSEAVWRLPEFG	0.36098894	0.10446986
HLA-DPA1*02:01-DPB1*14:01	SVEKFYIPGGDVTCHYT	0.3001696	0.49284926
HLA-DPA1*02:01-DPB1*14:01	SVHVLYSTPACYLWELN	0.24842249	0.002372974
HLA-DPA1*02:01-DPB1*14:01	SVKKAGIEVQEIKEAEA	0.391745	0.1367107
HLA-DPA1*02:01-DPB1*14:01	SYYRGAAGALLVYDITR	0.5009187	0.13888118
HLA-DPA1*02:01-DPB1*14:01	TDELYAVKILKKDVVIQ	0.32000634	0.18179649
HLA-DPA1*02:01-DPB1*14:01	TDGKKRYDLSALVRHAE	0.56345737	0.9931776
HLA-DPA1*02:01-DPB1*14:01	TDPEKEVEPALELLEPI	0.4152973	0.08204668
HLA-DPA1*02:01-DPB1*14:01	TEAIKRNPKDAKLYSNR	0.19332947	0.7617737
HLA-DPA1*02:01-DPB1*14:01	TEEKSSSQPSSCCSDPS	0.016502807	0.05348264
HLA-DPA1*02:01-DPB1*14:01	TEGFKNVSLGNVLAVAY	0.46742153	0.012622056
HLA-DPA1*02:01-DPB1*14:01	TEHLSPLTVITKETEKA	0.23443688	0.023114009
HLA-DPA1*02:01-DPB1*14:01	TELMKAAARGLTLLFAS	0.6130555	0.00568108
HLA-DPA1*02:01-DPB1*14:01	TEQRVVGRAAEVPGPEP	0.2215058	0.8564903
HLA-DPA1*02:01-DPB1*14:01	TERKKAVIEAEKIAQVA	0.6223534	0.83267033
HLA-DPA1*02:01-DPB1*14:01	TFQRIVENVNVIISTYG	0.35727447	0.022581233
HLA-DPA1*02:01-DPB1*14:01	TGFDKTGSTPYWIVRNS	0.20404597	0.03315892
HLA-DPA1*02:01-DPB1*14:01	TGGKYVPRAILVDLEPG	0.29005712	0.94802964
HLA-DPA1*02:01-DPB1*14:01	TGNAKKLEEVVQILGDK	0.33447787	0.10253842
HLA-DPA1*02:01-DPB1*14:01	TGSRTYSLVGQAWPGPL	0.23014691	0.9983554
HLA-DPA1*02:01-DPB1*14:01	TGVKRAEISNAIDQYVT	0.48560983	0.9189518
HLA-DPA1*02:01-DPB1*14:01	THRVKLVPGYAGLQRLS	0.36269605	0.103168964
HLA-DPA1*02:01-DPB1*14:01	TIAAEKNSTIVFPLPID	0.28845474	0.03568185
HLA-DPA1*02:01-DPB1*14:01	TIQKYGTNPEETAAEES	0.18568678	0.6554908
HLA-DPA1*02:01-DPB1*14:01	TKGQKKGPGLAVQSGDK	0.23424175	0.74653226
HLA-DPA1*02:01-DPB1*14:01	TKPEKTEEDSEEVREQK	0.057436656	0.5951284
HLA-DPA1*02:01-DPB1*14:01	TLATRIHELPLSLQDLT	0.3681343	0.9474802
HLA-DPA1*02:01-DPB1*14:01	TLNHKLQDASAEVERLR	0.41667122	0.93121165
HLA-DPA1*02:01-DPB1*14:01	TLPVRTPTMAGGLFSID	0.277273	0.005607728
HLA-DPA1*02:01-DPB1*14:01	TLTKLGNTISSLFGGGT	0.46940652	0.022689434
HLA-DPA1*02:01-DPB1*14:01	TLWNGQKLVTTVTEIAG	0.3423953	0.015803907
HLA-DPA1*02:01-DPB1*14:01	TLYQRYEIKMTKMYKGF	0.31338924	0.004962596
HLA-DPA1*02:01-DPB1*14:01	TNQDRLVTLEEFLASTQ	0.2407613	0.8767643
HLA-DPA1*02:01-DPB1*14:01	TNRLQEALNLFKSIWNN	0.2462597	0.002166735
HLA-DPA1*02:01-DPB1*14:01	TPAAEAKAAEAAASAYY	0.38787684	0.9945532
HLA-DPA1*02:01-DPB1*14:01	TPADKALIAPDHVVPAP	0.26769665	0.6730996
HLA-DPA1*02:01-DPB1*14:01	TPAKGKKAAKVVPVKAK	0.4664617	0.93275005
HLA-DPA1*02:01-DPB1*14:01	TPAKKTVTPAKAVTTPG	0.58251977	0.9734746
HLA-DPA1*02:01-DPB1*14:01	TPEAAKEAELAARILLD	0.42949235	0.9143801
HLA-DPA1*02:01-DPB1*14:01	TPETLAAFDLTKRPKDD	0.2381485	0.7284978
HLA-DPA1*02:01-DPB1*14:01	TPIAVRFSTVAGESGSA	0.19904579	0.99891603
HLA-DPA1*02:01-DPB1*14:01	TPQKAQDPAAATASSPS	0.272059	0.87370175
HLA-DPA1*02:01-DPB1*14:01	TPQTRLGETVSQVAAED	0.35805458	0.9838681
HLA-DPA1*02:01-DPB1*14:01	TPSALRACVLVFSLALH	0.33775282	0.016872464
HLA-DPA1*02:01-DPB1*14:01	TPYLVKIPVPAERITLG	0.4271294	0.6977113
HLA-DPA1*02:01-DPB1*14:01	TQFVRFDSDAASQKMEP	0.17098072	0.9936244
HLA-DPA1*02:01-DPB1*14:01	TQFVRFDSDAASQRMEP	0.13550879	0.99431944
HLA-DPA1*02:01-DPB1*14:01	TRDRKESLDVYELDAKQ	0.2808598	0.47712392
HLA-DPA1*02:01-DPB1*14:01	TRLEIYVVTAEGLRPVK	0.42671764	0.14445826
HLA-DPA1*02:01-DPB1*14:01	TSAKNAINIEELFQGIS	0.34752077	0.012047944
HLA-DPA1*02:01-DPB1*14:01	TSAKTAMNVNEIFMAIA	0.44185638	0.003145923
HLA-DPA1*02:01-DPB1*14:01	TSAKTASNVEEAFINTA	0.35700262	0.39313468
HLA-DPA1*02:01-DPB1*14:01	TSLKKQNTFTLNLREVT	0.43917322	0.04621128
HLA-DPA1*02:01-DPB1*14:01	TTGKFVIFGATSLQNTG	0.47679502	0.53282154
HLA-DPA1*02:01-DPB1*14:01	TTKPKATAKAALSLPAK	0.57000923	0.9745846
HLA-DPA1*02:01-DPB1*14:01	TVAKTTTAAAVASTGPS	0.5102697	0.968966
HLA-DPA1*02:01-DPB1*14:01	TVEKVGSSVKHLKPGDR	0.42718923	0.37965077
HLA-DPA1*02:01-DPB1*14:01	TVKAKKGSQAFLVSIYN	0.606663	0.49230456
HLA-DPA1*02:01-DPB1*14:01	TVKRSWTSAQNACSEHG	0.43898827	0.9983691
HLA-DPA1*02:01-DPB1*14:01	TVRLKVSSTAVRTQHTT	0.6520361	0.80156165
HLA-DPA1*02:01-DPB1*14:01	TVSEKHQGKAATTAKTL	0.282503	0.656775
HLA-DPA1*02:01-DPB1*14:01	TVTERVLAPASTLQSSY	0.49969354	0.6245161
HLA-DPA1*02:01-DPB1*14:01	TVTFKFILANRLYPVSA	0.42447832	0.095427744
HLA-DPA1*02:01-DPB1*14:01	TVTLIKYQELMEELRML	0.21542485	0.00780296
HLA-DPA1*02:01-DPB1*14:01	TWQKKKAVSPENMVTFS	0.42011556	0.025717095
HLA-DPA1*02:01-DPB1*14:01	VAARTFAQGLAVAGDVV	0.53748804	0.86096704
HLA-DPA1*02:01-DPB1*14:01	VAEDKFITLAAESVSLS	0.5533338	0.8196931
HLA-DPA1*02:01-DPB1*14:01	VAGKLSVFANGVVTSIQ	0.49372256	0.21180029
HLA-DPA1*02:01-DPB1*14:01	VASKNVIPALELVEPIK	0.63530487	0.438615
HLA-DPA1*02:01-DPB1*14:01	VASSKLGIKATSVYNGK	0.5496572	0.741155
HLA-DPA1*02:01-DPB1*14:01	VATEKAVELAANTKGIC	0.35046622	0.5979106
HLA-DPA1*02:01-DPB1*14:01	VAYSKAATVTGKLVHAN	0.50938505	0.49496278
HLA-DPA1*02:01-DPB1*14:01	VDDTQFVRFDSDAASQR	0.055132385	0.99818486
HLA-DPA1*02:01-DPB1*14:01	VDPILRRHGLLPSSLKR	0.32256517	0.60222405
HLA-DPA1*02:01-DPB1*14:01	VDTGIGMTKADLINNLG	0.109782815	0.5826372
HLA-DPA1*02:01-DPB1*14:01	VDVKMVSGFIPLKPTVK	0.41047782	0.029256558
HLA-DPA1*02:01-DPB1*14:01	VEAAKVGALASLIRSVA	0.6102181	0.73014903
HLA-DPA1*02:01-DPB1*14:01	VEGLRHAEVVASIKARE	0.6564782	0.91133326
HLA-DPA1*02:01-DPB1*14:01	VELVRALPLALVLHELG	0.6183834	0.6689068
HLA-DPA1*02:01-DPB1*14:01	VEMVKKQVKVVTLAIGD	0.48571083	0.026380066
HLA-DPA1*02:01-DPB1*14:01	VERIKVSQAAAELQQYC	0.59212524	0.070408605
HLA-DPA1*02:01-DPB1*14:01	VERLSELVQAVSDPSSP	0.1895111	0.80938303
HLA-DPA1*02:01-DPB1*14:01	VEVQKVYELIDALSKKI	0.48527566	0.05363677
HLA-DPA1*02:01-DPB1*14:01	VFEKKLRIKSSFVAPLE	0.5521335	0.150309
HLA-DPA1*02:01-DPB1*14:01	VFIQKVVPSASQLFVRL	0.5377189	0.21574314
HLA-DPA1*02:01-DPB1*14:01	VFLAKELSDAVNVRDRT	0.5240653	0.10322724
HLA-DPA1*02:01-DPB1*14:01	VFQLEQAFVLSKQRYPS	0.33680642	0.10844664
HLA-DPA1*02:01-DPB1*14:01	VFQVKTLSLPVVVIVHG	0.635174	0.25361857
HLA-DPA1*02:01-DPB1*14:01	VGGAKSATIVADLSETT	0.38455546	0.47291365
HLA-DPA1*02:01-DPB1*14:01	VGGKDFEQPLAISRVTP	0.4213274	0.33000308
HLA-DPA1*02:01-DPB1*14:01	VGQAKSVGKGLQVKAAS	0.3268364	0.086214215
HLA-DPA1*02:01-DPB1*14:01	VGRKPKVEQLSNMIVRS	0.39304242	0.3970634
HLA-DPA1*02:01-DPB1*14:01	VGTVRSFESPEEVVVVW	0.27229246	0.88600886
HLA-DPA1*02:01-DPB1*14:01	VIEKTSPPVPVEVAPEA	0.32588142	0.3082655
HLA-DPA1*02:01-DPB1*14:01	VIKAVDKKAAGAGKVTK	0.34060976	0.67811304
HLA-DPA1*02:01-DPB1*14:01	VKEEKRYADAQLSCQGR	0.27727386	0.7822145
HLA-DPA1*02:01-DPB1*14:01	VKHEKEAVICLQNEKDQ	0.26182446	0.9913702
HLA-DPA1*02:01-DPB1*14:01	VLGEKINILSGETVKAG	0.34008273	0.19775848
HLA-DPA1*02:01-DPB1*14:01	VLGEKVLEEALLSREHV	0.3256349	0.49122614
HLA-DPA1*02:01-DPB1*14:01	VLGTKNLSQILSDREEI	0.16371436	0.048801877
HLA-DPA1*02:01-DPB1*14:01	VLWNKTVTACQILQRVE	0.4498115	0.020644596
HLA-DPA1*02:01-DPB1*14:01	VMALMASLDAEKAQGQK	0.29615375	0.26170844
HLA-DPA1*02:01-DPB1*14:01	VNADKVGIEAAEMLLAN	0.5465515	0.17864303
HLA-DPA1*02:01-DPB1*14:01	VNGAKLHTLSVEHQREE	0.24328117	0.9940507
HLA-DPA1*02:01-DPB1*14:01	VNIFKVWVQAFKVEGGQ	0.47360048	0.19094712
HLA-DPA1*02:01-DPB1*14:01	VNLLLTCGEEVKEAITH	0.18192749	0.003128141
HLA-DPA1*02:01-DPB1*14:01	VNNVDAAVVLLKNGANK	0.3211979	0.04382635
HLA-DPA1*02:01-DPB1*14:01	VNPKFVALICEASGGGA	0.32822117	0.25199458
HLA-DPA1*02:01-DPB1*14:01	VNQPKRIENAKILIANT	0.5499981	0.44422787
HLA-DPA1*02:01-DPB1*14:01	VNSLMVASLTYKDKVYL	0.31142366	0.004799754
HLA-DPA1*02:01-DPB1*14:01	VNTEKLTAFVNTLNGKD	0.34413546	0.42685133
HLA-DPA1*02:01-DPB1*14:01	VPIPKTGTLSCTVALRP	0.34917054	0.57772744
HLA-DPA1*02:01-DPB1*14:01	VPKDVNAAIATIKTKRS	0.48541644	0.8003607
HLA-DPA1*02:01-DPB1*14:01	VPKDVNAAIATIKTKRT	0.46830395	0.8169867
HLA-DPA1*02:01-DPB1*14:01	VPKEEQKLPEADVAVFR	0.17084722	0.89702606
HLA-DPA1*02:01-DPB1*14:01	VPNYKLITPAVVSERLK	0.6336911	0.91896117
HLA-DPA1*02:01-DPB1*14:01	VPQPRGSEAPSACILVG	0.10216464	0.95047605
HLA-DPA1*02:01-DPB1*14:01	VPSKVAPAPAAVVPPTG	0.48842436	0.8386747
HLA-DPA1*02:01-DPB1*14:01	VPVPAAAAAAAQKLMRT	0.29194602	0.41475424
HLA-DPA1*02:01-DPB1*14:01	VQAPRLAALAGHLSINQ	0.4377596	0.79772186
HLA-DPA1*02:01-DPB1*14:01	VQEKVFELMTSLHTKLE	0.40142244	0.17687061
HLA-DPA1*02:01-DPB1*14:01	VQGKKTTVILPLAPFVR	0.60063404	0.6991295
HLA-DPA1*02:01-DPB1*14:01	VRAEKGFLLLASLRQMK	0.43013096	0.059295528
HLA-DPA1*02:01-DPB1*14:01	VRGRRFDEAALSIQKEK	0.531757	0.996198
HLA-DPA1*02:01-DPB1*14:01	VRHAKSGGTALHVAAAK	0.4689765	0.59781075
HLA-DPA1*02:01-DPB1*14:01	VTERVLAPASTLQSSYQ	0.49295124	0.85816765
HLA-DPA1*02:01-DPB1*14:01	VTERVYAPASTLVDQPY	0.4988928	0.9945911
HLA-DPA1*02:01-DPB1*14:01	VTKLKAGDTVIPLYIPQ	0.50868934	0.16903664
HLA-DPA1*02:01-DPB1*14:01	VTKLKSDTAAAAVRQMN	0.5067368	0.8434265
HLA-DPA1*02:01-DPB1*14:01	VTLIKYQELMEELRMLS	0.26506007	0.005615488
HLA-DPA1*02:01-DPB1*14:01	VTPKTVTPASSAKTSPA	0.42350686	0.82657987
HLA-DPA1*02:01-DPB1*14:01	VTQLAAAEALQKAPDVT	0.5156141	0.31210235
HLA-DPA1*02:01-DPB1*14:01	VTSKKNGQLAASVETAG	0.49422273	0.87748814
HLA-DPA1*02:01-DPB1*14:01	VVEKRLAACVNLIPQIT	0.5261485	0.024588162
HLA-DPA1*02:01-DPB1*14:01	VVGKEPESILQVLSQME	0.35167992	0.022436032
HLA-DPA1*02:01-DPB1*14:01	VVIEKTSPPVPVEVAPE	0.30278376	0.72022533
HLA-DPA1*02:01-DPB1*14:01	VVLLTASGPAVKRITFS	0.41952366	0.016422153
HLA-DPA1*02:01-DPB1*14:01	VVPKNIPKVAENVADKN	0.22432134	0.7894646
HLA-DPA1*02:01-DPB1*14:01	VVPKTVENFVALATGEK	0.50680035	0.8168213
HLA-DPA1*02:01-DPB1*14:01	VVQRTNTQPFDLQVYHP	0.20191789	0.4031685
HLA-DPA1*02:01-DPB1*14:01	VYKEKVVPLADIITPNQ	0.29370016	0.85253936
HLA-DPA1*02:01-DPB1*14:01	WFGPKEVSTACATAVLG	0.2763306	0.04970702
HLA-DPA1*02:01-DPB1*14:01	WGPGAAKSGVGTALLLK	0.1521091	0.44027057
HLA-DPA1*02:01-DPB1*14:01	WHLSKRDTGAALLAESR	0.49801245	0.13608733
HLA-DPA1*02:01-DPB1*14:01	WLRQKVGEKPVEVISLS	0.41447228	0.5836171
HLA-DPA1*02:01-DPB1*14:01	WREKTPEPPVPCVPEQT	0.10954149	0.13236427
HLA-DPA1*02:01-DPB1*14:01	WRRALRAAAGPLARDTL	0.48001078	0.3250363
HLA-DPA1*02:01-DPB1*14:01	WSETKSGVAPQKMAGAS	0.30508664	0.23939948
HLA-DPA1*02:01-DPB1*14:01	YAARFGESIVNLGDIDN	0.3362302	0.53883344
HLA-DPA1*02:01-DPB1*14:01	YDEKMYDAAKLLYNNVS	0.37357435	0.72143835
HLA-DPA1*02:01-DPB1*14:01	YFNKYSSCPEPIVPGGY	0.28754112	0.018920116
HLA-DPA1*02:01-DPB1*14:01	YIAIVSTTVETKEPEKE	0.27072275	0.049712967
HLA-DPA1*02:01-DPB1*14:01	YMPLTVTNVVVKEGPAT	0.22389431	0.007622688
HLA-DPA1*02:01-DPB1*14:01	YNNIMTVPALPKSLISL	0.4001779	0.009257804
HLA-DPA1*02:01-DPB1*14:01	YPHTRIQSLVSILRTTV	0.43616688	0.04521873
HLA-DPA1*02:01-DPB1*14:01	YPSYKVREKIETVKYPT	0.22379382	0.81861746
HLA-DPA1*02:01-DPB1*14:01	YRGAKAAIVCYDLTDSS	0.328095	0.3419762
HLA-DPA1*02:01-DPB1*14:01	YSPKATSSPLYLAHEVQ	0.390389	0.1464104
HLA-DPA1*02:01-DPB1*14:01	YSVKKAPDAEELDKVAR	0.28991953	0.6197712
HLA-DPA1*02:01-DPB1*14:01	YTRKLLGSALALARAPA	0.76495576	0.91501504
HLA-DPA1*02:01-DPB1*14:01	YVGAREAILALDIQDPG	0.40277284	0.9893158
HLA-DPA1*02:01-DPB1*14:01	YVGNRAATFPLQVLGFE	0.5046786	0.9780623
HLA-DPA1*02:01-DPB1*14:01	YVLPRKVITAAVIGSLV	0.70980144	0.18460815
