# Supplementary material for: MHCII-peptide presentation: an assessment of the state-of-the-art prediction methods
Source: Front Immunol. 2024 Mar 12;15:1293706. doi: 10.3389/fimmu.2024.1293706 (PMC11027168; doi:10.3389/fimmu.2024.1293706)
Supplement: Supplementary file 2 [file DataSheet_2.zip › output/BERT/pos/17_HLA-DPA1_02_02_DPB1_05_01.csv]

allele	peptide	affinity_pred	mass_pred
HLA-DPA1*02:02-DPB1*05:01	AAALEAMKDYTKAMDVY	0.46569017	0.004040233
HLA-DPA1*02:02-DPB1*05:01	AAGAGKVTKSAQKAQKA	0.10981347	0.73859596
HLA-DPA1*02:02-DPB1*05:01	AAGTSSYWEDLRKQARQ	0.38686135	0.018197592
HLA-DPA1*02:02-DPB1*05:01	AALQELLSKGLIKLVSK	0.66582483	0.72585976
HLA-DPA1*02:02-DPB1*05:01	AARLKKLQEQEKQQKVE	0.2937464	0.07970156
HLA-DPA1*02:02-DPB1*05:01	AAYEVLSDSEKRKQYDT	0.32439843	0.16992778
HLA-DPA1*02:02-DPB1*05:01	ADDNVSFRWEALGNTLS	0.2557921	0.24845195
HLA-DPA1*02:02-DPB1*05:01	ADLRKLAVNMVPFPRLH	0.5940124	0.09749687
HLA-DPA1*02:02-DPB1*05:01	ADLVVFHNSLKSYTSQK	0.66748923	0.09062252
HLA-DPA1*02:02-DPB1*05:01	ADMARLLEQWEKDDDIE	0.29241484	0.009005727
HLA-DPA1*02:02-DPB1*05:01	ADSKTMLQCLKQNKNSE	0.33094788	0.005607364
HLA-DPA1*02:02-DPB1*05:01	ADVFHAYLSLLKQTRPV	0.68526477	0.09512466
HLA-DPA1*02:02-DPB1*05:01	AEEVELYLEKLKEKRGL	0.52658135	0.00860787
HLA-DPA1*02:02-DPB1*05:01	AEIIYAFINIGKEVRQL	0.6243893	0.012920624
HLA-DPA1*02:02-DPB1*05:01	AEILFDEVLTFAKDHVK	0.6793764	0.41970557
HLA-DPA1*02:02-DPB1*05:01	AEKTKLLIAAQKQKVVE	0.5415331	0.51353955
HLA-DPA1*02:02-DPB1*05:01	AELQKKQEELETLQSIN	0.44544786	0.09908544
HLA-DPA1*02:02-DPB1*05:01	AEVSKVAEQVLNAVNKG	0.5511847	0.55903363
HLA-DPA1*02:02-DPB1*05:01	AEYLASIFGTEKDKVNC	0.5054719	0.000675742
HLA-DPA1*02:02-DPB1*05:01	AFLIEEQKIVVKVLKAQ	0.58107024	0.002714566
HLA-DPA1*02:02-DPB1*05:01	AGDGTFQKWAAVMVPSG	0.27194193	0.9648081
HLA-DPA1*02:02-DPB1*05:01	AGERLSEEPLQVLEHPR	0.39639062	0.9935287
HLA-DPA1*02:02-DPB1*05:01	AGGLKTSSIIIALTDGK	0.537936	0.11270253
HLA-DPA1*02:02-DPB1*05:01	AGKITFAEKVANAESLN	0.3077154	0.425622
HLA-DPA1*02:02-DPB1*05:01	AGLLTLEDHPNIKRVTP	0.3211097	0.009599714
HLA-DPA1*02:02-DPB1*05:01	AGSGELKVTVKGPKGEE	0.065483354	0.01199427
HLA-DPA1*02:02-DPB1*05:01	AGTPKDFTYCISFNKDL	0.5580663	0.012308775
HLA-DPA1*02:02-DPB1*05:01	AGTSLDRLVTDVKEKLK	0.36581698	0.23536249
HLA-DPA1*02:02-DPB1*05:01	AHIKEYFYTSGKCSNPA	0.33347216	0.5865567
HLA-DPA1*02:02-DPB1*05:01	AHLQTLPVTPNKQKTDG	0.24646755	0.01275464
HLA-DPA1*02:02-DPB1*05:01	AHNMLLFETSAKDPKES	0.5310166	0.02449136
HLA-DPA1*02:02-DPB1*05:01	AIAQGMETNELKYSTNE	0.28012162	0.004994844
HLA-DPA1*02:02-DPB1*05:01	AKIIYIVHDEVKDKAFE	0.49736944	0.3189475
HLA-DPA1*02:02-DPB1*05:01	AKPEASFQVWNKDSSSK	0.390319	0.1823574
HLA-DPA1*02:02-DPB1*05:01	ALAKFKEGAEMESSKED	0.227582	0.034649838
HLA-DPA1*02:02-DPB1*05:01	ALEVIQLNIQWMEKNLK	0.5180505	0.005362045
HLA-DPA1*02:02-DPB1*05:01	ALEVMESVVKNCGQTVH	0.40439013	0.001734216
HLA-DPA1*02:02-DPB1*05:01	ALQELLSKGLIKLVSKH	0.6863641	0.8668497
HLA-DPA1*02:02-DPB1*05:01	ANITPFGADQVKDRGPE	0.11003281	0.1770803
HLA-DPA1*02:02-DPB1*05:01	APDVGRMGIEILSFTIK	0.56341237	0.22796874
HLA-DPA1*02:02-DPB1*05:01	APEISPLEVLERDKVTQ	0.30529964	0.077836
HLA-DPA1*02:02-DPB1*05:01	APEMDIMDYCKKEWRGN	0.32324785	0.008904785
HLA-DPA1*02:02-DPB1*05:01	APGQLALFSVSDKTGLV	0.5007665	0.11100446
HLA-DPA1*02:02-DPB1*05:01	APPSSNSTAILHPSSRQ	0.07209993	0.06308539
HLA-DPA1*02:02-DPB1*05:01	APRAAGTVKELPKGPEQ	0.09532905	0.4675869
HLA-DPA1*02:02-DPB1*05:01	APRDVFIAVKTTKKFHR	0.5853931	0.7438507
HLA-DPA1*02:02-DPB1*05:01	APRGTPLISPLIKWDHS	0.4488421	0.14236745
HLA-DPA1*02:02-DPB1*05:01	APSEKMITKVQDFQEDK	0.33700725	0.3628004
HLA-DPA1*02:02-DPB1*05:01	APSGAVLDYEVKYHEKG	0.43333986	0.8394965
HLA-DPA1*02:02-DPB1*05:01	APTGDVLLDEALKHVKE	0.46050778	0.7548313
HLA-DPA1*02:02-DPB1*05:01	APTVFSFGSSSLKSSAT	0.5228896	0.069816336
HLA-DPA1*02:02-DPB1*05:01	APVKKIQASTMAFKQME	0.5742906	0.31121483
HLA-DPA1*02:02-DPB1*05:01	APYNKINQRILVVDPVT	0.38930017	0.4746377
HLA-DPA1*02:02-DPB1*05:01	AQGQKKVEELEGEITTL	0.2384376	0.22125503
HLA-DPA1*02:02-DPB1*05:01	AQHIVTIVHHVKEHHFG	0.46777624	0.4849069
HLA-DPA1*02:02-DPB1*05:01	AQIIECLKENKKQLSTR	0.51262784	0.001249619
HLA-DPA1*02:02-DPB1*05:01	ARLEPFGDVTERKQLRD	0.23266008	0.023135515
HLA-DPA1*02:02-DPB1*05:01	ARSSRDFEYYKQFCVPG	0.38011822	0.026359195
HLA-DPA1*02:02-DPB1*05:01	ASASGAMAKHEQILVLD	0.18613464	0.22130418
HLA-DPA1*02:02-DPB1*05:01	ASFEAQGALANIAVDKA	0.17600642	0.8493903
HLA-DPA1*02:02-DPB1*05:01	ASIIWAMMQNKKTFTKP	0.5175569	0.007701098
HLA-DPA1*02:02-DPB1*05:01	ASPLLYTLIEKTMQNVK	0.68742234	0.8281973
HLA-DPA1*02:02-DPB1*05:01	ASRMVAFAGKYKTWKKW	0.607253	0.00288649
HLA-DPA1*02:02-DPB1*05:01	ASSDVLETASKSANPPH	0.19816826	0.033470057
HLA-DPA1*02:02-DPB1*05:01	ATAPLDSGYEKHFLPTP	0.25491145	0.036835473
HLA-DPA1*02:02-DPB1*05:01	ATEYLQLMVYVTKTSIK	0.6550806	0.010517056
HLA-DPA1*02:02-DPB1*05:01	ATGAIMTTETTKTARAT	0.16037962	0.0945763
HLA-DPA1*02:02-DPB1*05:01	ATRARAVDSLLNFETVK	0.5240708	0.12319963
HLA-DPA1*02:02-DPB1*05:01	ATRSTPVSRTTKHFHET	0.1922668	0.058289766
HLA-DPA1*02:02-DPB1*05:01	AVGVIKAVDKKAAGAGK	0.34561256	0.44734874
HLA-DPA1*02:02-DPB1*05:01	AVKEKSSEALEFMKRDL	0.53705513	0.03607037
HLA-DPA1*02:02-DPB1*05:01	DADLVVFHNSLKSYTSQ	0.6578081	0.22418034
HLA-DPA1*02:02-DPB1*05:01	DAEKAQGQKKVEELEGE	0.08273128	0.07562437
HLA-DPA1*02:02-DPB1*05:01	DAGTPKDFTYCISFNKD	0.5196703	0.006419311
HLA-DPA1*02:02-DPB1*05:01	DAIHFYNKSLAEHRTPD	0.33225566	0.78150904
HLA-DPA1*02:02-DPB1*05:01	DALSQLMNGPIRKKLKI	0.52055967	0.001137233
HLA-DPA1*02:02-DPB1*05:01	DAPDKVAEAVATFLIRH	0.51710975	0.22976856
HLA-DPA1*02:02-DPB1*05:01	DAPTGDVLLDEALKHVK	0.41366875	0.13708086
HLA-DPA1*02:02-DPB1*05:01	DASHLLVFTTDAKTHIA	0.4142833	0.14314453
HLA-DPA1*02:02-DPB1*05:01	DDAGTPKDFTYCISFNK	0.4571777	0.003850165
HLA-DPA1*02:02-DPB1*05:01	DDEDSLSSAYIQRVNTE	0.11407866	0.6569139
HLA-DPA1*02:02-DPB1*05:01	DDGGRYWKFIDWFCGFK	0.3949333	0.00328449
HLA-DPA1*02:02-DPB1*05:01	DDIFDKLKEAVKEESIK	0.49257234	0.023904774
HLA-DPA1*02:02-DPB1*05:01	DDLKRKLSEKLDSTDFT	0.34201586	0.10786496
HLA-DPA1*02:02-DPB1*05:01	DDNSLLFMETSAKTAMN	0.5525957	0.2772072
HLA-DPA1*02:02-DPB1*05:01	DDVGKSVHELEKSKRAL	0.3282314	0.14575195
HLA-DPA1*02:02-DPB1*05:01	DEKAKCNKYADELAKME	0.36497122	0.0034226
HLA-DPA1*02:02-DPB1*05:01	DENIKVGSPFELVVSGN	0.4459849	0.41210836
HLA-DPA1*02:02-DPB1*05:01	DEYLKQVIDVLETDKHF	0.3512735	0.00717575
HLA-DPA1*02:02-DPB1*05:01	DFALPNQEAKKEKKDPT	0.11613379	0.006324423
HLA-DPA1*02:02-DPB1*05:01	DFQMSPYAEYPKNPRSQ	0.28173855	0.14566076
HLA-DPA1*02:02-DPB1*05:01	DGDLDVVFASSSKCGKD	0.33448735	0.03296469
HLA-DPA1*02:02-DPB1*05:01	DGPEFKTIHDSTKQRLK	0.3475936	0.042151093
HLA-DPA1*02:02-DPB1*05:01	DGPQWRDGIIVLKYVDG	0.34299582	0.82409155
HLA-DPA1*02:02-DPB1*05:01	DGTFQKWAAVVVPSGQE	0.22802667	0.92599106
HLA-DPA1*02:02-DPB1*05:01	DHEIETLQNKIKNLREV	0.4006932	0.002946505
HLA-DPA1*02:02-DPB1*05:01	DHLFDTLPLEVKEALNQ	0.52829415	0.064153425
HLA-DPA1*02:02-DPB1*05:01	DHLLLPATTHNKTTRPK	0.29730397	0.021039166
HLA-DPA1*02:02-DPB1*05:01	DHLRSWLNSDSLKSIRY	0.44299933	0.11656972
HLA-DPA1*02:02-DPB1*05:01	DHNFVKAINAIQKSWTA	0.5907437	0.16521788
HLA-DPA1*02:02-DPB1*05:01	DIEHLTSLDFFRKTSRS	0.63879395	0.020994712
HLA-DPA1*02:02-DPB1*05:01	DIGGVTLLRAAAKNHAR	0.555992	0.15203519
HLA-DPA1*02:02-DPB1*05:01	DIRLLQAQLQAQKEELQ	0.3209545	0.37159196
HLA-DPA1*02:02-DPB1*05:01	DKISKITSPVLIIHGTE	0.5016626	0.13372754
HLA-DPA1*02:02-DPB1*05:01	DLDVVFASSSKCGKDKT	0.33668375	0.04100988
HLA-DPA1*02:02-DPB1*05:01	DLFQKILVPIQQVLKEG	0.6530417	0.16127157
HLA-DPA1*02:02-DPB1*05:01	DLPFKKGEILVIIEKPE	0.5326188	0.68785846
HLA-DPA1*02:02-DPB1*05:01	DLRRLTPLKPVKKKKHR	0.55850005	0.04455023
HLA-DPA1*02:02-DPB1*05:01	DLSSWTAADTAAQITQR	0.05083179	0.9825638
HLA-DPA1*02:02-DPB1*05:01	DLVQVLGTPGKKGTSLN	0.39770496	0.002762188
HLA-DPA1*02:02-DPB1*05:01	DNEGCPVEALVKDNGNG	0.10862396	0.002387041
HLA-DPA1*02:02-DPB1*05:01	DNGAKSVVLMSHLGRPD	0.3618512	0.32103732
HLA-DPA1*02:02-DPB1*05:01	DNGVLVLEPARKEHSGR	0.5490591	0.6947554
HLA-DPA1*02:02-DPB1*05:01	DNKSVKGVNFEAVLRVE	0.4585723	0.8854787
HLA-DPA1*02:02-DPB1*05:01	DNLARQMIMKDKNWHDK	0.3050479	0.033277266
HLA-DPA1*02:02-DPB1*05:01	DNLIKAILSVTKEYRLT	0.6355919	0.005460102
HLA-DPA1*02:02-DPB1*05:01	DNLNLLKAITEKEKIEK	0.49012434	0.22990116
HLA-DPA1*02:02-DPB1*05:01	DNNLKTIEEIISFQHLH	0.54701304	0.01536403
HLA-DPA1*02:02-DPB1*05:01	DNQVSQLTSELKFIKNA	0.6486517	0.00372149
HLA-DPA1*02:02-DPB1*05:01	DPAYLQLAHGYVKQSLN	0.6025228	0.684515
HLA-DPA1*02:02-DPB1*05:01	DPETQVVLINAVKDVAK	0.51985854	0.78186417
HLA-DPA1*02:02-DPB1*05:01	DPGWLKTFNDYFRDKTQ	0.38575628	0.08442305
HLA-DPA1*02:02-DPB1*05:01	DPIDVKISDAIMNMQDN	0.46250355	0.30007342
HLA-DPA1*02:02-DPB1*05:01	DPNSSIFLTDTAKQIKT	0.46287292	0.88052213
HLA-DPA1*02:02-DPB1*05:01	DPPLMFTEEYQKSLLEQ	0.4768323	0.037092872
HLA-DPA1*02:02-DPB1*05:01	DPPTFPALGTFSRYEST	0.22225252	0.11739032
HLA-DPA1*02:02-DPB1*05:01	DPQFSLISATIKSMKEE	0.6621466	0.17409664
HLA-DPA1*02:02-DPB1*05:01	DPQKTLQTMQNFQKENM	0.54464966	0.018387558
HLA-DPA1*02:02-DPB1*05:01	DPSVYHSDIPKWYQNPD	0.17785326	0.7057139
HLA-DPA1*02:02-DPB1*05:01	DPTTKEFETLIKDLSAE	0.53775287	0.44553384
HLA-DPA1*02:02-DPB1*05:01	DQGKIFYSSIKEMKPPL	0.63488424	0.8040508
HLA-DPA1*02:02-DPB1*05:01	DQTVRVWVVATKECKAE	0.39793596	0.81812906
HLA-DPA1*02:02-DPB1*05:01	DRAMLALTSTLNKLIKR	0.7130206	0.06045069
HLA-DPA1*02:02-DPB1*05:01	DREVQYLLNKAKFTKPR	0.5613328	0.7796643
HLA-DPA1*02:02-DPB1*05:01	DRKESLDVYELDAKQGR	0.35392419	0.03564147
HLA-DPA1*02:02-DPB1*05:01	DRLVKEYTVLKQATENK	0.6211876	0.6437858
HLA-DPA1*02:02-DPB1*05:01	DSDPAAIIHDFEKGMTA	0.24833323	0.0042343
HLA-DPA1*02:02-DPB1*05:01	DSDVEVYNIIKKESNRQ	0.5154442	0.35491717
HLA-DPA1*02:02-DPB1*05:01	DSFRPLYTHEYKGPKAD	0.2354385	0.078623794
HLA-DPA1*02:02-DPB1*05:01	DSGIIPMEFVNKMKKEG	0.5443342	0.059117116
HLA-DPA1*02:02-DPB1*05:01	DSIQRAGDNILAVLKHL	0.6198326	0.029395204
HLA-DPA1*02:02-DPB1*05:01	DSITAQTLQVLEKHKAD	0.45769295	0.06672331
HLA-DPA1*02:02-DPB1*05:01	DSLTYKIDECEKKKRED	0.31214958	0.12097404
HLA-DPA1*02:02-DPB1*05:01	DSPTGDVLLDETLKHIK	0.4355097	0.06658668
HLA-DPA1*02:02-DPB1*05:01	DSQQLDVFIATSKHAYA	0.58722943	0.07987309
HLA-DPA1*02:02-DPB1*05:01	DSVFVLYNQEEKILRYA	0.6274876	0.005724347
HLA-DPA1*02:02-DPB1*05:01	DTKLDAMLEEFKKGKSH	0.5691401	0.03188682
HLA-DPA1*02:02-DPB1*05:01	DTKNKDGVLVDEFGLPQ	0.26314035	0.18071976
HLA-DPA1*02:02-DPB1*05:01	DTLIEILASRTNKEIRD	0.36352876	0.10677771
HLA-DPA1*02:02-DPB1*05:01	DTRPKVSSLLNRMANYT	0.58804786	0.026122853
HLA-DPA1*02:02-DPB1*05:01	DVETETWTFVAPMKHRR	0.5348007	0.1616102
HLA-DPA1*02:02-DPB1*05:01	DVLDKASSLIEEAKKAA	0.46732605	0.25402746
HLA-DPA1*02:02-DPB1*05:01	DVTLYGMLNTLKNRNPN	0.5211804	0.5106858
HLA-DPA1*02:02-DPB1*05:01	DYERYNSQLLSFVRDLN	0.58989334	0.30377012
HLA-DPA1*02:02-DPB1*05:01	EACESVIQTACKHIRSG	0.35195723	0.1745939
HLA-DPA1*02:02-DPB1*05:01	EAEAAVIEAMGKAEAER	0.23856883	0.1422077
HLA-DPA1*02:02-DPB1*05:01	EAELSQFSEDIKKWKER	0.5319301	0.010575222
HLA-DPA1*02:02-DPB1*05:01	EAEYIEKVVYTVKQSAE	0.47817037	0.06284444
HLA-DPA1*02:02-DPB1*05:01	EALAELLHGALLRRGPE	0.30233917	0.6102005
HLA-DPA1*02:02-DPB1*05:01	EALETLKTEREQKNSLR	0.23096484	0.073992975
HLA-DPA1*02:02-DPB1*05:01	EAMAKAWEPWLPAEALR	0.43724748	0.06086167
HLA-DPA1*02:02-DPB1*05:01	EARMQILEDHNKQLESQ	0.37674728	0.022109656
HLA-DPA1*02:02-DPB1*05:01	EAVAVLQAHQAKEAAQK	0.29545635	0.29807702
HLA-DPA1*02:02-DPB1*05:01	EAVEKEFEPLLNWMKDK	0.6769535	0.14487687
HLA-DPA1*02:02-DPB1*05:01	EDEGWYLMTLEKNVSVQ	0.47212526	0.007997869
HLA-DPA1*02:02-DPB1*05:01	EDIVEVINENVKKSRRL	0.5396506	0.011269318
HLA-DPA1*02:02-DPB1*05:01	EDLSSWTAADTAAQITQ	0.05308726	0.91100323
HLA-DPA1*02:02-DPB1*05:01	EDSYKDSTLIMQLLRDN	0.59617174	0.010093498
HLA-DPA1*02:02-DPB1*05:01	EDVLIPHVDAGKGAKNP	0.18031922	0.01221779
HLA-DPA1*02:02-DPB1*05:01	EDVMRMLVDLAKSRGVE	0.45709246	0.41206893
HLA-DPA1*02:02-DPB1*05:01	EDWMQAFLNGAKGGNPF	0.4802395	0.009228867
HLA-DPA1*02:02-DPB1*05:01	EEAARTQQLLLATLQEA	0.24994579	0.013063157
HLA-DPA1*02:02-DPB1*05:01	EEHRKQGEDFSRTFNDH	0.36815357	0.83018017
HLA-DPA1*02:02-DPB1*05:01	EEIVELMRDVSKEDHSK	0.3653271	0.005343533
HLA-DPA1*02:02-DPB1*05:01	EEKTCDLVGEKGKESEK	0.18248388	0.003342066
HLA-DPA1*02:02-DPB1*05:01	EELSKAITAMQQFGGLE	0.45743725	0.005577994
HLA-DPA1*02:02-DPB1*05:01	EELVKNLGTIAKSGTSE	0.45505637	0.23368677
HLA-DPA1*02:02-DPB1*05:01	EEMDTRPKVSSLLNRMA	0.50410944	0.002536708
HLA-DPA1*02:02-DPB1*05:01	EEMEKNSEGLLKTKEKN	0.4217222	0.055051416
HLA-DPA1*02:02-DPB1*05:01	EEMTLKQFLDYFKTEHK	0.6781727	0.01912102
HLA-DPA1*02:02-DPB1*05:01	EENMRSVITFDKGGTWE	0.3076678	0.005915914
HLA-DPA1*02:02-DPB1*05:01	EERQFFEIQSKEAKERL	0.5986158	0.15342619
HLA-DPA1*02:02-DPB1*05:01	EETFSTLKNWVKELRQH	0.5784404	0.00819222
HLA-DPA1*02:02-DPB1*05:01	EFLDKFLSAGVKQSDLP	0.6018211	0.00479916
HLA-DPA1*02:02-DPB1*05:01	EFVSDVLLVPEKCQFFH	0.50004977	0.003252038
HLA-DPA1*02:02-DPB1*05:01	EGHLRVVEFLVKHTASN	0.6546666	0.6417636
HLA-DPA1*02:02-DPB1*05:01	EGLMYLQENSAKVSAQV	0.44434056	0.003002768
HLA-DPA1*02:02-DPB1*05:01	EGNPRLWYAALLSFTSA	0.4797265	0.005418
HLA-DPA1*02:02-DPB1*05:01	EGQCNPLYDQYCKDHFS	0.18218523	0.001070321
HLA-DPA1*02:02-DPB1*05:01	EGQLLAQVLALEKERVA	0.5693323	0.07167845
HLA-DPA1*02:02-DPB1*05:01	EHALLAYTLGVKQLIVG	0.5426798	0.582091
HLA-DPA1*02:02-DPB1*05:01	EHLKREHSLIKPYQGVG	0.35260394	0.21139638
HLA-DPA1*02:02-DPB1*05:01	EIEDAAFLAREKAKADA	0.32115042	0.041265484
HLA-DPA1*02:02-DPB1*05:01	EIELLPTNDKKKWARPP	0.32314312	0.005164263
HLA-DPA1*02:02-DPB1*05:01	EIGRYPFKVLNKNGMVE	0.45109493	0.49310914
HLA-DPA1*02:02-DPB1*05:01	EKFMEVMYGTKKTCLPR	0.58358836	0.002730731
HLA-DPA1*02:02-DPB1*05:01	EKHLFNLKFAAKELSRS	0.59192663	0.5634195
HLA-DPA1*02:02-DPB1*05:01	EKKKKTTTIAVEVKKSQ	0.49148184	0.3469119
HLA-DPA1*02:02-DPB1*05:01	EKKTLIVLTNVTKNIVA	0.6171405	0.11193409
HLA-DPA1*02:02-DPB1*05:01	EKLLKYLEAVEKVKRTR	0.72536266	0.12803607
HLA-DPA1*02:02-DPB1*05:01	EKLQWLLDESFKGDKIK	0.49483266	0.46802497
HLA-DPA1*02:02-DPB1*05:01	ELAATMVELGKDKRNPD	0.30851638	0.10456868
HLA-DPA1*02:02-DPB1*05:01	ELEALFTKELEKVYDPK	0.55348176	0.96072567
HLA-DPA1*02:02-DPB1*05:01	ELHGQLISVEKVKGDPS	0.3396887	0.33298826
HLA-DPA1*02:02-DPB1*05:01	ELIERIPELNKVARAAA	0.4392598	0.26628846
HLA-DPA1*02:02-DPB1*05:01	ELQKKLSLLIDSFQNNS	0.6122537	0.011050697
HLA-DPA1*02:02-DPB1*05:01	ELYHIISSNLEKIVNPK	0.5477609	0.9834617
HLA-DPA1*02:02-DPB1*05:01	ENAAALEELLKEYHSKQ	0.45136026	0.015651444
HLA-DPA1*02:02-DPB1*05:01	ENEVLEVMQHMAKNVVK	0.52539855	0.14549556
HLA-DPA1*02:02-DPB1*05:01	ENIIALQENELKKKADE	0.54466367	0.23588538
HLA-DPA1*02:02-DPB1*05:01	ENMAPANSEATKEAKES	0.06451209	0.005877604
HLA-DPA1*02:02-DPB1*05:01	EPDDKLFILNTQSKDAC	0.4499103	0.035704546
HLA-DPA1*02:02-DPB1*05:01	EPLINTYISVPKENSTL	0.5565011	0.2600613
HLA-DPA1*02:02-DPB1*05:01	EPNSLRLLIQQNKNVIA	0.42937833	0.22465277
HLA-DPA1*02:02-DPB1*05:01	EPQPTKKASGMLSFFRG	0.5224802	0.004345344
HLA-DPA1*02:02-DPB1*05:01	EPQVLVQYLVLRKDLSQ	0.6292112	0.34544176
HLA-DPA1*02:02-DPB1*05:01	EPRKKKWTLSLKNLRPE	0.5887307	0.96794415
HLA-DPA1*02:02-DPB1*05:01	EQGPREQEPELSFLKQK	0.2828412	0.035909947
HLA-DPA1*02:02-DPB1*05:01	EQHIQTIKSKSKDGRPL	0.29964086	0.06514285
HLA-DPA1*02:02-DPB1*05:01	EQHQKLWEEQLAAAKAQ	0.44580868	0.54965645
HLA-DPA1*02:02-DPB1*05:01	EQHSDIVKFVVKDSSKL	0.55062044	0.009911759
HLA-DPA1*02:02-DPB1*05:01	EQKAKIAEQVASFQEEK	0.4880965	0.30271596
HLA-DPA1*02:02-DPB1*05:01	EQKERKTTEMQSPMQPV	0.17754118	0.00495728
HLA-DPA1*02:02-DPB1*05:01	ERMLESYLHAKKYLKPS	0.6647894	0.075803496
HLA-DPA1*02:02-DPB1*05:01	ERVLIPVKQYPKFNFVG	0.5451749	0.079784974
HLA-DPA1*02:02-DPB1*05:01	ESHAEIIQEKEKQLQEL	0.24459346	0.010306256
HLA-DPA1*02:02-DPB1*05:01	ESKIYLLVKEEKRYADA	0.6141483	0.008410503
HLA-DPA1*02:02-DPB1*05:01	ESLFRVITEVSKVPSLS	0.5178556	0.010843795
HLA-DPA1*02:02-DPB1*05:01	ETVLSALKEKKKKRTVE	0.44938728	0.003154644
HLA-DPA1*02:02-DPB1*05:01	EVAAMLKSELRKQKADF	0.45753738	0.025924543
HLA-DPA1*02:02-DPB1*05:01	EVELYLEKLKEKRGLSG	0.4667901	0.003158108
HLA-DPA1*02:02-DPB1*05:01	EVGDTQVVVFKHEKEDG	0.1622711	0.17163633
HLA-DPA1*02:02-DPB1*05:01	EVLRQLQTLAPKGVNVR	0.3054067	0.35470396
HLA-DPA1*02:02-DPB1*05:01	EVSELLGTYEKAKQKDQ	0.46887466	0.021002222
HLA-DPA1*02:02-DPB1*05:01	EVSKVAEQVLNAVNKGL	0.57579833	0.08426176
HLA-DPA1*02:02-DPB1*05:01	EVWMGYYNNSTKVAVKT	0.40906256	0.004315262
HLA-DPA1*02:02-DPB1*05:01	EYMAAYIENAKQVGRLE	0.39611933	0.04897401
HLA-DPA1*02:02-DPB1*05:01	FDYLKSLEIEEKINKIR	0.6028813	0.14739199
HLA-DPA1*02:02-DPB1*05:01	FEPNKEGDFVLRFFSEK	0.5560228	0.24289751
HLA-DPA1*02:02-DPB1*05:01	FGYFEVTHDITKYSKAK	0.4805934	0.009024854
HLA-DPA1*02:02-DPB1*05:01	FNDTKLDAVLEEFKRGK	0.5550533	0.011559127
HLA-DPA1*02:02-DPB1*05:01	FPIFLLEDENETKVIKQ	0.3433176	0.007338763
HLA-DPA1*02:02-DPB1*05:01	FPTLKYFKNGEKYAVPV	0.5896318	0.6741916
HLA-DPA1*02:02-DPB1*05:01	FSEEITSGCQLQKKEIH	0.19380543	0.003973343
HLA-DPA1*02:02-DPB1*05:01	GAAAAAAVALALAPALS	0.14376162	0.028425887
HLA-DPA1*02:02-DPB1*05:01	GAAYEVLSDSEKRKQYD	0.3102091	0.039377004
HLA-DPA1*02:02-DPB1*05:01	GAMELQVQTGKDAPSNC	0.13298632	0.000719902
HLA-DPA1*02:02-DPB1*05:01	GAMTSLGSYNKYKYNSY	0.421843	0.005701542
HLA-DPA1*02:02-DPB1*05:01	GANSMTALIVAVKGGYT	0.39231223	0.003631313
HLA-DPA1*02:02-DPB1*05:01	GARLVAAKLEPKSFKHT	0.44169304	0.2247541
HLA-DPA1*02:02-DPB1*05:01	GATGAIMTTETTKTARA	0.12632166	0.035462994
HLA-DPA1*02:02-DPB1*05:01	GAVMIVMVPSLIKQQVL	0.6236311	0.004255037
HLA-DPA1*02:02-DPB1*05:01	GDDEDSLSSAYIQRVNT	0.102784045	0.5251769
HLA-DPA1*02:02-DPB1*05:01	GDLDVVFASSSKCGKDK	0.3817124	0.14468847
HLA-DPA1*02:02-DPB1*05:01	GDLVQVLGTPGKKGTSL	0.46401066	0.001933612
HLA-DPA1*02:02-DPB1*05:01	GDPEHYLINVCKSLAPQ	0.3551463	0.62871695
HLA-DPA1*02:02-DPB1*05:01	GEEVLRQLQTLAPKGVN	0.30390215	0.054513585
HLA-DPA1*02:02-DPB1*05:01	GEGIGVFQQSSKQSLFD	0.41742685	0.008183206
HLA-DPA1*02:02-DPB1*05:01	GEKWKTNVLLTSFLCPG	0.551718	0.04365746
HLA-DPA1*02:02-DPB1*05:01	GEYEEALKMAVKQGNQL	0.4478112	0.005291604
HLA-DPA1*02:02-DPB1*05:01	GFQVKAYTFSEPFHLIV	0.55944026	0.053016722
HLA-DPA1*02:02-DPB1*05:01	GFVEDLDESFKENRNDD	0.16207524	0.020373143
HLA-DPA1*02:02-DPB1*05:01	GGSKTSSTIKSTPSGKR	0.2488648	0.066756375
HLA-DPA1*02:02-DPB1*05:01	GHLYMQNSELFKDLFVE	0.5519343	0.010600323
HLA-DPA1*02:02-DPB1*05:01	GIKTITMLDEQKEQLNR	0.35053462	0.1826484
HLA-DPA1*02:02-DPB1*05:01	GILLQLFGGTRKDFSHT	0.6270948	0.003794482
HLA-DPA1*02:02-DPB1*05:01	GKEKKVNIDFEPFKPIN	0.5058966	0.9116627
HLA-DPA1*02:02-DPB1*05:01	GKTIENFLVVNKERIFM	0.6268802	0.030332867
HLA-DPA1*02:02-DPB1*05:01	GLFQRWTELLQDPSTAT	0.2760688	0.03573113
HLA-DPA1*02:02-DPB1*05:01	GLGNKTYEHFNAMGKYV	0.56936127	0.045974478
HLA-DPA1*02:02-DPB1*05:01	GLLMDRLKQKYQKEARK	0.4444452	0.005575698
HLA-DPA1*02:02-DPB1*05:01	GLYQRWCELLQESAAVG	0.21578783	0.07940005
HLA-DPA1*02:02-DPB1*05:01	GMTLVTPLQLLLFASKK	0.7531586	0.020266017
HLA-DPA1*02:02-DPB1*05:01	GPEAVKGQTLLAVAKSQ	0.41727573	0.9098522
HLA-DPA1*02:02-DPB1*05:01	GPEEHLGILGPLIKGEV	0.35489652	0.01836421
HLA-DPA1*02:02-DPB1*05:01	GPEYWDRETQISKTNTQ	0.12141958	0.902036
HLA-DPA1*02:02-DPB1*05:01	GPGEEKQFLEVWEKNRK	0.52323574	0.86055577
HLA-DPA1*02:02-DPB1*05:01	GPGTPVKYSEVVLDSEP	0.2854365	0.62571025
HLA-DPA1*02:02-DPB1*05:01	GPIITTQVTIPKDLAGS	0.22824167	0.018134953
HLA-DPA1*02:02-DPB1*05:01	GPLGGALGVPGAKESRA	0.121966735	0.005407504
HLA-DPA1*02:02-DPB1*05:01	GPPLAGLLVDQSKIYSR	0.4128775	0.05400027
HLA-DPA1*02:02-DPB1*05:01	GPPVNYKTGNLYLRGPL	0.27991053	0.67248595
HLA-DPA1*02:02-DPB1*05:01	GPQEKKVVVYLQKLDTA	0.5649513	0.83644265
HLA-DPA1*02:02-DPB1*05:01	GPRQELLCAFWKSDSDR	0.46130505	0.12981609
HLA-DPA1*02:02-DPB1*05:01	GPSAEKYSVATQLFIGG	0.4314848	0.56265914
HLA-DPA1*02:02-DPB1*05:01	GPSPGSRVLTILEQIPG	0.22174627	0.6239425
HLA-DPA1*02:02-DPB1*05:01	GPVGVFEWEAFARGTKA	0.612282	0.98569375
HLA-DPA1*02:02-DPB1*05:01	GQAKETIPLQETSLYTQ	0.32812026	0.019874793
HLA-DPA1*02:02-DPB1*05:01	GQEEKTGVVSTGLIHNG	0.16942069	0.9939321
HLA-DPA1*02:02-DPB1*05:01	GQLLAQVLALEKERVAL	0.5834101	0.006290377
HLA-DPA1*02:02-DPB1*05:01	GSGLVTLETTIGNKNPA	0.33586973	0.17069705
HLA-DPA1*02:02-DPB1*05:01	GSILNSYIPLDKEGNSM	0.41913313	0.05280181
HLA-DPA1*02:02-DPB1*05:01	GSLMIDLIEVEKERLLD	0.4091415	0.005311172
HLA-DPA1*02:02-DPB1*05:01	GSNLQALIDSTREPNSS	0.12894018	0.002066146
HLA-DPA1*02:02-DPB1*05:01	GTFQKWAAVVVPSGEEQ	0.20684102	0.942008
HLA-DPA1*02:02-DPB1*05:01	GTFQKWAAVVVPSGQEQ	0.22862133	0.9515988
HLA-DPA1*02:02-DPB1*05:01	GTLIRLFDTQSKEKLVE	0.586869	0.07859303
HLA-DPA1*02:02-DPB1*05:01	GTQVVKISVHMGRVSLK	0.52957314	0.07343576
HLA-DPA1*02:02-DPB1*05:01	GTSHRWPITILSFREFT	0.3984996	0.007450706
HLA-DPA1*02:02-DPB1*05:01	GVPKSGEGFIDFIGQVH	0.45871878	0.254947
HLA-DPA1*02:02-DPB1*05:01	HEDIKKGILLQLFGGTR	0.6047833	0.05046876
HLA-DPA1*02:02-DPB1*05:01	HEEFKKYEMMKEHERRE	0.39076146	0.5003687
HLA-DPA1*02:02-DPB1*05:01	HGPEKLSEKFQRFTPFT	0.5785809	0.20219436
HLA-DPA1*02:02-DPB1*05:01	HIMGRYFSNQSKLQQGT	0.41823167	0.027625885
HLA-DPA1*02:02-DPB1*05:01	HNFVKAINAIQKSWTAT	0.60896546	0.07729756
HLA-DPA1*02:02-DPB1*05:01	HPAAKTLVDIAKSQDAE	0.30463055	0.6773961
HLA-DPA1*02:02-DPB1*05:01	HPADSVVSVLNKEKGSS	0.3649294	0.08901773
HLA-DPA1*02:02-DPB1*05:01	HPAHLQTLPVTPNKQKT	0.28462476	0.10383122
HLA-DPA1*02:02-DPB1*05:01	HPSVLPIYSELKDRSQK	0.5158876	0.46557456
HLA-DPA1*02:02-DPB1*05:01	HPTKIPVIIERYKGEKQ	0.45184353	0.36336407
HLA-DPA1*02:02-DPB1*05:01	HSQGEVVSCLEKGLVKE	0.29723576	0.002866653
HLA-DPA1*02:02-DPB1*05:01	HTLPALLENLKLRKQNN	0.45050654	0.49030948
HLA-DPA1*02:02-DPB1*05:01	IAELDTLNEDSYKDSTL	0.25884876	0.20905928
HLA-DPA1*02:02-DPB1*05:01	IAQGMETNELKYSTNEG	0.25006926	0.030383501
HLA-DPA1*02:02-DPB1*05:01	IDITLQWLIQHSKSRRS	0.58469605	0.03004694
HLA-DPA1*02:02-DPB1*05:01	IDNFNTYKIFPKIKKLQ	0.6282987	0.3939312
HLA-DPA1*02:02-DPB1*05:01	IDRTMIGEPMNFVHLTH	0.3191246	0.38142055
HLA-DPA1*02:02-DPB1*05:01	IDYGIKFLETSAKSSAN	0.61752063	0.6105477
HLA-DPA1*02:02-DPB1*05:01	IELRALSKVLPFFERPD	0.62081224	0.109743
HLA-DPA1*02:02-DPB1*05:01	IGHMTDLIYAEKELVQS	0.33088672	0.006559713
HLA-DPA1*02:02-DPB1*05:01	IGISQRVRMNSKEKKDL	0.34257126	0.02414002
HLA-DPA1*02:02-DPB1*05:01	IGQMTDLIHTEKDLVTS	0.19335815	0.006845669
HLA-DPA1*02:02-DPB1*05:01	IGTIFIIKGVRKSNAAE	0.6092636	0.12728353
HLA-DPA1*02:02-DPB1*05:01	IGVLVRLITEKKENAAA	0.5820411	0.012456716
HLA-DPA1*02:02-DPB1*05:01	IHILVNMNGYTKGARNE	0.3979128	0.00464073
HLA-DPA1*02:02-DPB1*05:01	IIGSILKMEIKAKNLTN	0.6520321	0.003532759
HLA-DPA1*02:02-DPB1*05:01	IKEKQKAGLLTLEDHPN	0.34527823	0.52515805
HLA-DPA1*02:02-DPB1*05:01	IKKLADQFLEEQKQETQ	0.557786	0.032650426
HLA-DPA1*02:02-DPB1*05:01	IKVVDLLAPYAKGGKIG	0.49385485	0.06289676
HLA-DPA1*02:02-DPB1*05:01	IKYLDFVFAVKNENRFY	0.66696936	0.14022592
HLA-DPA1*02:02-DPB1*05:01	INELAVAMTAVKHEQEY	0.43588197	0.021336151
HLA-DPA1*02:02-DPB1*05:01	INLMDILEVDTKKQIVR	0.5290988	0.006314751
HLA-DPA1*02:02-DPB1*05:01	INLYAEALVANVKQRAA	0.6186841	0.012337655
HLA-DPA1*02:02-DPB1*05:01	IPALELVEPIKKHEVPA	0.54025537	0.466791
HLA-DPA1*02:02-DPB1*05:01	IPDATGRLEILQIHTKN	0.44028038	0.33815533
HLA-DPA1*02:02-DPB1*05:01	IPFRAADLLLHSKASNL	0.5395384	0.09232212
HLA-DPA1*02:02-DPB1*05:01	IPIKKSDPVVSYRETVS	0.35678002	0.24396141
HLA-DPA1*02:02-DPB1*05:01	IPKAKEFMANFHKTLIL	0.64743215	0.6222267
HLA-DPA1*02:02-DPB1*05:01	IPLPMLPLADTEKLIRE	0.42991668	0.012736457
HLA-DPA1*02:02-DPB1*05:01	IPTHLFTFIQFKKDLKE	0.6970969	0.83974683
HLA-DPA1*02:02-DPB1*05:01	IPTTKDVEPLLEIDGDI	0.32422656	0.14586574
HLA-DPA1*02:02-DPB1*05:01	IQEIPKAKEFMANFHKT	0.6143969	0.30884928
HLA-DPA1*02:02-DPB1*05:01	IQFADDMQEFTKFPTKT	0.4275161	0.003932179
HLA-DPA1*02:02-DPB1*05:01	IQKGQALITFEKEEVAQ	0.43521827	0.035106294
HLA-DPA1*02:02-DPB1*05:01	IRFIEELKGGTKKGKPN	0.48756096	0.03235972
HLA-DPA1*02:02-DPB1*05:01	IRRLRALADGVQKVHKG	0.39659756	0.20558906
HLA-DPA1*02:02-DPB1*05:01	ISRIKQSELSAKMREWF	0.5756629	0.3104512
HLA-DPA1*02:02-DPB1*05:01	ITAQTLQVLEKHKADVV	0.45489872	0.022527367
HLA-DPA1*02:02-DPB1*05:01	ITGDSQETAVAIASRLG	0.13119288	0.100864805
HLA-DPA1*02:02-DPB1*05:01	ITNDLLGSALTKSFSGK	0.4422874	0.556623
HLA-DPA1*02:02-DPB1*05:01	ITVDRLVSKALNMWGKE	0.5045422	0.20718665
HLA-DPA1*02:02-DPB1*05:01	ITVFGELTDENVKHRKY	0.30698997	0.004381476
HLA-DPA1*02:02-DPB1*05:01	IVAGSTYLFSTKTHLSE	0.411421	0.055036448
HLA-DPA1*02:02-DPB1*05:01	IVEIPFNSTNKYQLSIH	0.38625515	0.004950818
HLA-DPA1*02:02-DPB1*05:01	IVLMGTYDDGATKLNDE	0.1677587	0.002377936
HLA-DPA1*02:02-DPB1*05:01	IVPSEVEPFLSWPKIQA	0.4942757	0.031294093
HLA-DPA1*02:02-DPB1*05:01	IVVSILDDGIEKNHPDL	0.30582416	0.040931277
HLA-DPA1*02:02-DPB1*05:01	IYVLQELDNPGAKRILE	0.3229441	0.002845647
HLA-DPA1*02:02-DPB1*05:01	KAAEAAASAYYNPGNPH	0.14230783	0.7129718
HLA-DPA1*02:02-DPB1*05:01	KAAKQGDTILVSGMKTG	0.4502939	0.018808147
HLA-DPA1*02:02-DPB1*05:01	KADLINNLGTIAKSGTK	0.46533823	0.4443954
HLA-DPA1*02:02-DPB1*05:01	KASSLIEEAKKAAGHPG	0.32337442	0.3130025
HLA-DPA1*02:02-DPB1*05:01	KDDVGKSVHELEKSKRA	0.2770861	0.09698059
HLA-DPA1*02:02-DPB1*05:01	KDRKKEFEELIDSNHDG	0.46214786	0.5343486
HLA-DPA1*02:02-DPB1*05:01	KEFGNTLEDKARELISR	0.2861955	0.008726323
HLA-DPA1*02:02-DPB1*05:01	KEILDKFTEEVVKQTQR	0.54713225	0.021406755
HLA-DPA1*02:02-DPB1*05:01	KEKEKYQEEFEHFQQEL	0.6002659	0.117172025
HLA-DPA1*02:02-DPB1*05:01	KEKPVHFKEFRKNTNSK	0.53538144	0.9335739
HLA-DPA1*02:02-DPB1*05:01	KELIERIPELNKVARAA	0.48616213	0.6618779
HLA-DPA1*02:02-DPB1*05:01	KELLDTVTAPQKNLKSA	0.36666283	0.01680941
HLA-DPA1*02:02-DPB1*05:01	KESLDVYELDAKQGRWY	0.34559244	0.004463892
HLA-DPA1*02:02-DPB1*05:01	KEVMCQLGLHQKANRLP	0.41175672	0.001537562
HLA-DPA1*02:02-DPB1*05:01	KEYGSLKDSTKDDNSNP	0.075632475	0.003394181
HLA-DPA1*02:02-DPB1*05:01	KILKKHDKILETSRGAD	0.40440974	0.07019904
HLA-DPA1*02:02-DPB1*05:01	KLQTKEFQVLKSLGKLA	0.708209	0.10393526
HLA-DPA1*02:02-DPB1*05:01	KLTVYTTLIDVTKGQFE	0.5307743	0.062754825
HLA-DPA1*02:02-DPB1*05:01	KPAFGTPLEEHLKRSGR	0.40637502	0.076394975
HLA-DPA1*02:02-DPB1*05:01	KPEASFQVWNKDSSSKN	0.33431813	0.32465774
HLA-DPA1*02:02-DPB1*05:01	KPFAIDIFPVTNKDFRD	0.47029266	0.3792404
HLA-DPA1*02:02-DPB1*05:01	KPGLSAFVDQPKQGAET	0.33531475	0.054163676
HLA-DPA1*02:02-DPB1*05:01	KPGLSAYADDVEKSAQG	0.19082743	0.14552754
HLA-DPA1*02:02-DPB1*05:01	KPHMQTYEVDLNKCGPM	0.27486417	0.0800599
HLA-DPA1*02:02-DPB1*05:01	KPIIDLYEEMGKVKKID	0.52051514	0.0730605
HLA-DPA1*02:02-DPB1*05:01	KPLRLPLQDVYKIGGIG	0.38937518	0.1660177
HLA-DPA1*02:02-DPB1*05:01	KPMEDKVKEKAKAEHRD	0.14599873	0.12123229
HLA-DPA1*02:02-DPB1*05:01	KPPFEANTYQETYKRIS	0.42907292	0.8864597
HLA-DPA1*02:02-DPB1*05:01	KPPRDHVFQVNNFEALK	0.3858322	0.99331534
HLA-DPA1*02:02-DPB1*05:01	KPSEKEQHLLMTLVGEQ	0.39388272	0.18574199
HLA-DPA1*02:02-DPB1*05:01	KQADPFASLKKVGKDST	0.40808994	0.00471664
HLA-DPA1*02:02-DPB1*05:01	KQEMGKLETDFKRSRIA	0.4722823	0.008874947
HLA-DPA1*02:02-DPB1*05:01	KTHYRAMQADCLQKLQR	0.33016834	0.002859399
HLA-DPA1*02:02-DPB1*05:01	KVASKNVIPALELVEPI	0.40239605	0.12376489
HLA-DPA1*02:02-DPB1*05:01	KVIGQLLLHTVKHGEKG	0.61210907	0.14152841
HLA-DPA1*02:02-DPB1*05:01	KVLDIIATINKGSIVWQ	0.4766728	0.002871787
HLA-DPA1*02:02-DPB1*05:01	LAATMVELGKDKRNPDE	0.1880419	0.030001154
HLA-DPA1*02:02-DPB1*05:01	LAQMFSDMVLKDGFQPS	0.52686983	0.1908081
HLA-DPA1*02:02-DPB1*05:01	LDHAVLLQVIKEQQVQQ	0.36849746	0.039259486
HLA-DPA1*02:02-DPB1*05:01	LDIFAKFSAYIKNSNPA	0.66946816	0.25309402
HLA-DPA1*02:02-DPB1*05:01	LDYERYNSQLLSFVRDL	0.5910469	0.15743665
HLA-DPA1*02:02-DPB1*05:01	LEFLEVQEEYIKDEQKN	0.5301191	0.016864134
HLA-DPA1*02:02-DPB1*05:01	LEHKKAKEDFLVYKLEA	0.6637564	0.3611644
HLA-DPA1*02:02-DPB1*05:01	LHSKASNLLLGFDRSHP	0.5501961	0.015010342
HLA-DPA1*02:02-DPB1*05:01	LIMEFLPSGSLKEYLPK	0.54428905	0.30452263
HLA-DPA1*02:02-DPB1*05:01	LKKEKVNVDIINFGEEE	0.26058477	0.083225586
HLA-DPA1*02:02-DPB1*05:01	LKRFYLYDSETKNANSL	0.5227928	0.10451186
HLA-DPA1*02:02-DPB1*05:01	LLLDKDNEKFLSVRGTT	0.51389116	0.006683465
HLA-DPA1*02:02-DPB1*05:01	LLPKLHIVQVVCKKYRG	0.5789315	0.011255717
HLA-DPA1*02:02-DPB1*05:01	LNLLKAITEKEKIEKER	0.5183845	0.05975104
HLA-DPA1*02:02-DPB1*05:01	LNVFEQFQFMNKKTQPH	0.5624195	0.21481696
HLA-DPA1*02:02-DPB1*05:01	LPGDKGLVLMSRAKHHA	0.43691567	0.72934717
HLA-DPA1*02:02-DPB1*05:01	LPIKRYREYELVTPVST	0.4666383	0.9240635
HLA-DPA1*02:02-DPB1*05:01	LPQVLDVFYANMKKREG	0.70398515	0.39490446
HLA-DPA1*02:02-DPB1*05:01	LPTDVMTTVFKVGAKTD	0.43483132	0.6793134
HLA-DPA1*02:02-DPB1*05:01	LQDLTLRDLEKQEREKA	0.31462905	0.004070113
HLA-DPA1*02:02-DPB1*05:01	LQNMGLLLDKLAKENQD	0.42971924	0.0806474
HLA-DPA1*02:02-DPB1*05:01	LRLESIKSQILSKLRLK	0.58165437	0.035716593
HLA-DPA1*02:02-DPB1*05:01	LSKLTLFGNKIKSVAKR	0.789528	0.31772843
HLA-DPA1*02:02-DPB1*05:01	LTETKTTVELLPVNGEF	0.34135684	0.28042963
HLA-DPA1*02:02-DPB1*05:01	LTGLKVFGNEIKLEKPK	0.6496112	0.25630265
HLA-DPA1*02:02-DPB1*05:01	LTGLMDMKIFYKGKNTG	0.48321292	0.15984511
HLA-DPA1*02:02-DPB1*05:01	LTSKLLKEYEKQRFPLG	0.5313468	0.005051956
HLA-DPA1*02:02-DPB1*05:01	LTVLLPLAAAERDLAPG	0.28433943	0.014847517
HLA-DPA1*02:02-DPB1*05:01	LVRKRRANSLLEETKQG	0.39110082	0.36881492
HLA-DPA1*02:02-DPB1*05:01	MAFKQMEQISQFLQAAE	0.6179594	0.005103753
HLA-DPA1*02:02-DPB1*05:01	MDDTLFQLKFTAKQLEK	0.523234	0.16563395
HLA-DPA1*02:02-DPB1*05:01	MPDHSLLSTASKERTHG	0.30122954	0.21454473
HLA-DPA1*02:02-DPB1*05:01	MPQVPVFTVEVKNYGVK	0.49870503	0.77571976
HLA-DPA1*02:02-DPB1*05:01	MREWFSETFQKVKEKLK	0.65406567	0.96104276
HLA-DPA1*02:02-DPB1*05:01	NAKKQEIIKAYRKLALQ	0.64539963	0.05537215
HLA-DPA1*02:02-DPB1*05:01	NAQLKAFKDEEKAREAL	0.48122624	0.1988757
HLA-DPA1*02:02-DPB1*05:01	NDGRCHLEDNLYKRSNE	0.28926748	0.00327782
HLA-DPA1*02:02-DPB1*05:01	NDHLFLSLTEQRKDQKK	0.63051337	0.11742918
HLA-DPA1*02:02-DPB1*05:01	NDLYATVKDFEKTPNST	0.48908147	0.07958064
HLA-DPA1*02:02-DPB1*05:01	NDNGVLVLEPARKEHSG	0.4914779	0.65228254
HLA-DPA1*02:02-DPB1*05:01	NDWIKQYETLAEMVVPR	0.5290915	0.36124578
HLA-DPA1*02:02-DPB1*05:01	NELFKPVVAAQKISKGA	0.49909812	0.009225896
HLA-DPA1*02:02-DPB1*05:01	NFDRFSEMMNNMGGDED	0.26228213	0.005013439
HLA-DPA1*02:02-DPB1*05:01	NGKTIENFLVVNKERIF	0.6456047	0.45004386
HLA-DPA1*02:02-DPB1*05:01	NGRIQCFKTDTKEFVRE	0.4265653	0.010048991
HLA-DPA1*02:02-DPB1*05:01	NHRQLTFEEIAKSAKIT	0.5515284	0.82983893
HLA-DPA1*02:02-DPB1*05:01	NIPGITLLNVSKLNILK	0.5059231	0.109138384
HLA-DPA1*02:02-DPB1*05:01	NKVARAAAEVAGQFVIK	0.25374365	0.7494109
HLA-DPA1*02:02-DPB1*05:01	NLNLLKAITEKEKIEKE	0.44463888	0.06733726
HLA-DPA1*02:02-DPB1*05:01	NMARKENEKVGIFNCHG	0.23445463	0.003169402
HLA-DPA1*02:02-DPB1*05:01	NPELAAIFESIQKDSSS	0.6038097	0.025342038
HLA-DPA1*02:02-DPB1*05:01	NPESSLFIIASKTFTTQ	0.49914363	0.48539305
HLA-DPA1*02:02-DPB1*05:01	NPKMVKVASLLVKRTPR	0.70852387	0.7787335
HLA-DPA1*02:02-DPB1*05:01	NPRLNILDTLSKFSHDA	0.60760593	0.18835221
HLA-DPA1*02:02-DPB1*05:01	NPSKPLHVIKGHSKSIQ	0.36921325	0.35109282
HLA-DPA1*02:02-DPB1*05:01	NPVLRAFEPLRSFASGG	0.50760174	0.12698439
HLA-DPA1*02:02-DPB1*05:01	NQRQKKSSEILKSLENE	0.57692784	0.2553416
HLA-DPA1*02:02-DPB1*05:01	NREKMTQIMFETFNTPA	0.63288295	0.46860915
HLA-DPA1*02:02-DPB1*05:01	NRIVEILPEHLKEFQSL	0.5642198	0.021062344
HLA-DPA1*02:02-DPB1*05:01	NRYLQLFKNLLKLEELD	0.6610916	0.013678846
HLA-DPA1*02:02-DPB1*05:01	NSDLLLLVDTHKKQIDQ	0.56204987	0.06482945
HLA-DPA1*02:02-DPB1*05:01	NSEHLKREHSLIKPYQG	0.31814167	0.06307794
HLA-DPA1*02:02-DPB1*05:01	NSKNKVDENMVIDETLD	0.14079656	0.04018579
HLA-DPA1*02:02-DPB1*05:01	NSVLEIIAFHCKSPHRH	0.53441024	0.007030676
HLA-DPA1*02:02-DPB1*05:01	PGGYVAYSKAATVTGKL	0.24897978	0.79151285
HLA-DPA1*02:02-DPB1*05:01	PGTIQYLTDTSKYPKGY	0.3685518	0.001713432
HLA-DPA1*02:02-DPB1*05:01	PPGTIQYLTDTSKYPKG	0.37210688	0.018901438
HLA-DPA1*02:02-DPB1*05:01	PPLLLGVLHPNTKLRQA	0.5654335	0.003570405
HLA-DPA1*02:02-DPB1*05:01	PPSLIVPLESQMTKEKK	0.44036612	0.006034128
HLA-DPA1*02:02-DPB1*05:01	PPSLVPLVVYSKNRVPT	0.53859025	0.05587535
HLA-DPA1*02:02-DPB1*05:01	PSSGLGVTKQDLGPVPM	0.084608026	0.8070078
HLA-DPA1*02:02-DPB1*05:01	QEREKAANSLEAFIFET	0.5492729	0.003300203
HLA-DPA1*02:02-DPB1*05:01	QHIQTIKSKSKDGRPLP	0.26760858	0.01687805
HLA-DPA1*02:02-DPB1*05:01	QKILVPIQQVLKEGHLE	0.60548896	0.02646101
HLA-DPA1*02:02-DPB1*05:01	QPEHRILKVSMKELNKK	0.63973486	0.7597599
HLA-DPA1*02:02-DPB1*05:01	QPPATYSLVNKVKNKKT	0.5390492	0.84198636
HLA-DPA1*02:02-DPB1*05:01	QPPQVLKTQTKFQAGVR	0.48916748	0.18919355
HLA-DPA1*02:02-DPB1*05:01	QPYSKDSPFGLSFVRFH	0.44483387	0.068170354
HLA-DPA1*02:02-DPB1*05:01	QRYMKNLDAKQKKASPR	0.40124908	0.025487375
HLA-DPA1*02:02-DPB1*05:01	QTWARYFVKFLDAYAEH	0.5836562	0.26702997
HLA-DPA1*02:02-DPB1*05:01	RDALSQLMNGPIRKKLK	0.49018145	0.001995562
HLA-DPA1*02:02-DPB1*05:01	RDDLITDLLNEAKQRLS	0.48956022	0.03638687
HLA-DPA1*02:02-DPB1*05:01	RDLSKPMGAQTKERKLK	0.31078658	0.040752035
HLA-DPA1*02:02-DPB1*05:01	RKESLDVYELDAKQGRW	0.40212595	0.008453205
HLA-DPA1*02:02-DPB1*05:01	RLEKRNSDLLLLVDTHK	0.6644156	0.098178335
HLA-DPA1*02:02-DPB1*05:01	RLMLEFVSNIAKTFEIS	0.5489664	0.007345939
HLA-DPA1*02:02-DPB1*05:01	RMGIEILSFTIKDVYDK	0.62882614	0.016503545
HLA-DPA1*02:02-DPB1*05:01	RPAEPVEEENKNGNGKP	0.0372211	0.01726617
HLA-DPA1*02:02-DPB1*05:01	RPTSLPLNTKNSTKEPR	0.24111438	0.012482166
HLA-DPA1*02:02-DPB1*05:01	RPYQPLPEAKKKSKPAP	0.24962978	0.043638244
HLA-DPA1*02:02-DPB1*05:01	RSIIETMKDQQKREIKQ	0.4200617	0.010967498
HLA-DPA1*02:02-DPB1*05:01	RTEHLSPLTVITKETEK	0.3585309	0.015945297
HLA-DPA1*02:02-DPB1*05:01	RYKLLVELVQKKKQAKS	0.60565895	0.006319484
HLA-DPA1*02:02-DPB1*05:01	RYLQTLTTIAAEKNSTI	0.4348348	0.005027427
HLA-DPA1*02:02-DPB1*05:01	SAGLAFSLYQAMAKDQA	0.6427748	0.93176395
HLA-DPA1*02:02-DPB1*05:01	SAGQPLAYNTKQPTPIA	0.17696714	0.04441147
HLA-DPA1*02:02-DPB1*05:01	SAIIDLIKTQEKATPRN	0.48140952	0.006345954
HLA-DPA1*02:02-DPB1*05:01	SALLRTVVSVLKKSPPH	0.72539055	0.1536843
HLA-DPA1*02:02-DPB1*05:01	SARMTAMDNASKNASEM	0.25150174	0.007580219
HLA-DPA1*02:02-DPB1*05:01	SDAAAAFAGLSREEALR	0.19871122	0.61386335
HLA-DPA1*02:02-DPB1*05:01	SDADLVVFHNSLKSYTS	0.69394547	0.06609229
HLA-DPA1*02:02-DPB1*05:01	SDGVTYSTECELKKARC	0.32241198	0.001186048
HLA-DPA1*02:02-DPB1*05:01	SEAHLLPILPKDKKEVE	0.45990562	0.008174808
HLA-DPA1*02:02-DPB1*05:01	SEFSSVLAAQLKHHSEN	0.6392233	0.012827924
HLA-DPA1*02:02-DPB1*05:01	SELRKQKADFLIFRALE	0.6593302	0.25836462
allele	peptide	affinity_pred	mass_pred
HLA-DPA1*02:02-DPB1*05:01	SEQHSDIVKFVVKDSSK	0.4838317	0.011420264
HLA-DPA1*02:02-DPB1*05:01	SFEAQGALANIAVDKAN	0.12696853	0.76972204
HLA-DPA1*02:02-DPB1*05:01	SGLVTLETTIGNKNPAL	0.320509	0.017547483
HLA-DPA1*02:02-DPB1*05:01	SGQAKETIPLQETSLYT	0.31864053	0.14220938
HLA-DPA1*02:02-DPB1*05:01	SIPFRAADLLLHSKASN	0.59975135	0.35607207
HLA-DPA1*02:02-DPB1*05:01	SKDDVGKSVHELEKSKR	0.25005805	0.08831232
HLA-DPA1*02:02-DPB1*05:01	SKLMDQLEALKKQLGDN	0.51943433	0.016707733
HLA-DPA1*02:02-DPB1*05:01	SKPQALATPNKEEHGKR	0.13428718	0.022698855
HLA-DPA1*02:02-DPB1*05:01	SKSKRQAQQMVQPQSPV	0.17087786	0.032749776
HLA-DPA1*02:02-DPB1*05:01	SKWIKQYTGINAISKKE	0.56448877	0.18296516
HLA-DPA1*02:02-DPB1*05:01	SNFDRFSEMMNNMGGDE	0.36948672	0.011123923
HLA-DPA1*02:02-DPB1*05:01	SNPSVFVIFQKDQVYPQ	0.44156137	0.24000748
HLA-DPA1*02:02-DPB1*05:01	SNVEEAFINTAKEIYEK	0.4352344	0.0963141
HLA-DPA1*02:02-DPB1*05:01	SPAKEKRGWTLNSAGYL	0.2679983	0.45185423
HLA-DPA1*02:02-DPB1*05:01	SPALQILLTNTKVPRNT	0.50477695	0.047549434
HLA-DPA1*02:02-DPB1*05:01	SPASPPNYMYNPIKTLK	0.28221014	0.866807
HLA-DPA1*02:02-DPB1*05:01	SPDKMIGFSETAKCQAM	0.25619856	0.014671745
HLA-DPA1*02:02-DPB1*05:01	SPEEMKQLNALNKNWRY	0.41755503	0.021711428
HLA-DPA1*02:02-DPB1*05:01	SPGLKVPVFYALFTPQL	0.5382072	0.19568244
HLA-DPA1*02:02-DPB1*05:01	SPPNYMYNPIKTLKTNT	0.38389078	0.8894822
HLA-DPA1*02:02-DPB1*05:01	SQAGAVFQSFAKFSKFG	0.69299036	0.042365953
HLA-DPA1*02:02-DPB1*05:01	SQEKQAEILEYAYHGQI	0.5207325	0.116949275
HLA-DPA1*02:02-DPB1*05:01	SQQLDVFIATSKHAYAT	0.56816936	0.10972961
HLA-DPA1*02:02-DPB1*05:01	SQVTTVCQALAKDPKLQ	0.33653563	0.002759425
HLA-DPA1*02:02-DPB1*05:01	SRDMFQLHISCKDSKVV	0.39901084	0.002316476
HLA-DPA1*02:02-DPB1*05:01	SRMVKTYEKLTEIIPKS	0.7175318	0.03478801
HLA-DPA1*02:02-DPB1*05:01	SSATMPSMQCKHRSPNG	0.13088009	0.001818066
HLA-DPA1*02:02-DPB1*05:01	SSNLIILEEHLKNKKEF	0.60862446	0.2218992
HLA-DPA1*02:02-DPB1*05:01	SSQEKQAEILEYAYHGQ	0.49910185	0.28135887
HLA-DPA1*02:02-DPB1*05:01	SSTAEPVKEEAKTSNPT	0.07181775	0.029987965
HLA-DPA1*02:02-DPB1*05:01	SSYLSLTPEQWKSHRSY	0.31480795	0.51790285
HLA-DPA1*02:02-DPB1*05:01	STCKTIDMELVKRKRIE	0.4763351	0.002015091
HLA-DPA1*02:02-DPB1*05:01	STFRHFKDTTKNIFDEK	0.40455732	0.015803142
HLA-DPA1*02:02-DPB1*05:01	STIKYLDFVFAVKNENR	0.74571985	0.7792449
HLA-DPA1*02:02-DPB1*05:01	STLTKLGNTISSLFGGG	0.5645107	0.021207524
HLA-DPA1*02:02-DPB1*05:01	SVFIIFFQGDQLKNRVK	0.58437896	0.011781901
HLA-DPA1*02:02-DPB1*05:01	SVGGAVTFPLKSKVKQV	0.46824837	0.021874825
HLA-DPA1*02:02-DPB1*05:01	SYLSLTPEQWKSHRSYS	0.28444386	0.59186757
HLA-DPA1*02:02-DPB1*05:01	TAIAQGMETNELKYSTN	0.38010678	0.005362142
HLA-DPA1*02:02-DPB1*05:01	TDFALPNQEAKKEKKDP	0.16515931	0.004775468
HLA-DPA1*02:02-DPB1*05:01	TDLLNHLVFVQKVFMKE	0.6482729	0.01473712
HLA-DPA1*02:02-DPB1*05:01	TEGQELITVIKAPTSFG	0.43905973	0.020318747
HLA-DPA1*02:02-DPB1*05:01	TEGSLRAVIFITKRGLK	0.6550159	0.049775742
HLA-DPA1*02:02-DPB1*05:01	TEHLSPLTVITKETEKA	0.3949274	0.009303133
HLA-DPA1*02:02-DPB1*05:01	TGIQVFNQIVKSRPHDN	0.51633584	0.49186563
HLA-DPA1*02:02-DPB1*05:01	TGLLLTLQPEQKFQKVK	0.67802626	0.01191574
HLA-DPA1*02:02-DPB1*05:01	TGRLEILQIHTKNMKLA	0.5842288	0.006575246
HLA-DPA1*02:02-DPB1*05:01	THLSLFFVVMKGPNDAL	0.53406656	0.00238167
HLA-DPA1*02:02-DPB1*05:01	TIKYLDFVFAVKNENRF	0.713157	0.4620112
HLA-DPA1*02:02-DPB1*05:01	TLPALLENLKLRKQNNG	0.4468311	0.85211027
HLA-DPA1*02:02-DPB1*05:01	TLQSILKAQLVKEDKDA	0.4385069	0.011768957
HLA-DPA1*02:02-DPB1*05:01	TLSQVLAAKEKHLAEIK	0.48529536	0.038802244
HLA-DPA1*02:02-DPB1*05:01	TNHGHILVDYSKNLVTE	0.36505795	0.034467436
HLA-DPA1*02:02-DPB1*05:01	TNKAKTLATWATKELRK	0.48615894	0.29843506
HLA-DPA1*02:02-DPB1*05:01	TNKGEVFNELVGKQRIS	0.48405105	0.21602288
HLA-DPA1*02:02-DPB1*05:01	TPEWRKQYIQYEAFKDM	0.5760351	0.79365647
HLA-DPA1*02:02-DPB1*05:01	TPLHLVALYSSKKHSAD	0.62387663	0.007867909
HLA-DPA1*02:02-DPB1*05:01	TPRGTLLAFAEARKMSS	0.6606065	0.30115753
HLA-DPA1*02:02-DPB1*05:01	TSHLNLLLGFMKQWKAR	0.5795511	0.001122471
HLA-DPA1*02:02-DPB1*05:01	TSILQTLCEQLRKENEA	0.45743233	0.006728674
HLA-DPA1*02:02-DPB1*05:01	TTRKKRNVNFQKAINEK	0.47317964	0.3456839
HLA-DPA1*02:02-DPB1*05:01	TVQKLAHQIYQFTDKDK	0.65780884	0.7546023
HLA-DPA1*02:02-DPB1*05:01	TVTENATGDLATSRNAA	0.019531328	0.021577269
HLA-DPA1*02:02-DPB1*05:01	VAEQVLNAVNKGLYREA	0.37489277	0.037679277
HLA-DPA1*02:02-DPB1*05:01	VASKNVIPALELVEPIK	0.40641838	0.35456774
HLA-DPA1*02:02-DPB1*05:01	VAVGVIKAVDKKAAGAG	0.3945801	0.37671086
HLA-DPA1*02:02-DPB1*05:01	VDDHMHLIPTMTKKMKE	0.54959667	0.022005357
HLA-DPA1*02:02-DPB1*05:01	VDDTQFVRFDSDAASQR	0.08877769	0.98649883
HLA-DPA1*02:02-DPB1*05:01	VDEKLPGLLGNFPGPFE	0.2704515	0.001989771
HLA-DPA1*02:02-DPB1*05:01	VDGLRRYLENGKETLQR	0.3388227	0.24403104
HLA-DPA1*02:02-DPB1*05:01	VDIADVAYYFEKDVKGE	0.40091118	0.07374733
HLA-DPA1*02:02-DPB1*05:01	VDKTKQVSTYQEVIRGE	0.4552723	0.370506
HLA-DPA1*02:02-DPB1*05:01	VDPKKTIQMGSFRINPD	0.38254496	0.79689044
HLA-DPA1*02:02-DPB1*05:01	VDSVFVLYNQEEKILRY	0.60555077	0.003287516
HLA-DPA1*02:02-DPB1*05:01	VEDLLATLEKSGAGVPA	0.2812201	0.0089371
HLA-DPA1*02:02-DPB1*05:01	VEGNMDSFMAQVKSLAQ	0.4945204	0.003753059
HLA-DPA1*02:02-DPB1*05:01	VEKEFEPLLNWMKDKAL	0.6302347	0.06043292
HLA-DPA1*02:02-DPB1*05:01	VERLSELVQAVSDPSSP	0.1964362	0.31516036
HLA-DPA1*02:02-DPB1*05:01	VETETWTFVAPMKHRRS	0.5616858	0.17859992
HLA-DPA1*02:02-DPB1*05:01	VEWLRRYLENGKETLQR	0.35855576	0.066804215
HLA-DPA1*02:02-DPB1*05:01	VGEKGKESEKELALVKR	0.28114113	0.41696277
HLA-DPA1*02:02-DPB1*05:01	VGLEMKSIGSPVKVGKM	0.4093393	0.006602354
HLA-DPA1*02:02-DPB1*05:01	VGTYVFTLTVKDERNLQ	0.47746977	0.20300353
HLA-DPA1*02:02-DPB1*05:01	VHEELRNLGLYVKTRDG	0.4591482	0.08344204
HLA-DPA1*02:02-DPB1*05:01	VHGAMELQVQTGKDAPS	0.17594339	0.003949459
HLA-DPA1*02:02-DPB1*05:01	VIESLLSLLFVQKGRLR	0.57736903	0.03181257
HLA-DPA1*02:02-DPB1*05:01	VIPALELVEPIKKHEVP	0.59516555	0.046936907
HLA-DPA1*02:02-DPB1*05:01	VKPGVPMEIVLNKESRR	0.4456297	0.08576262
HLA-DPA1*02:02-DPB1*05:01	VKRLFRPIEELKKDFDE	0.5612046	0.50549287
HLA-DPA1*02:02-DPB1*05:01	VLGTKNLSQILSDREEI	0.25299636	0.005617457
HLA-DPA1*02:02-DPB1*05:01	VNIFKVWVQAFKVEGGQ	0.5006311	0.05221607
HLA-DPA1*02:02-DPB1*05:01	VNLLLTCGEEVKEAITH	0.3863465	0.002176167
HLA-DPA1*02:02-DPB1*05:01	VPASYNPMVLIQKTDTG	0.26800865	0.87840396
HLA-DPA1*02:02-DPB1*05:01	VPDIFAQIEVNEKKIRQ	0.57656944	0.3163483
HLA-DPA1*02:02-DPB1*05:01	VPDLVENFDEASKNEAN	0.32317814	0.19717053
HLA-DPA1*02:02-DPB1*05:01	VPEIADTLGAVAKQGFD	0.3494306	0.34921324
HLA-DPA1*02:02-DPB1*05:01	VPKDVNAAIATIKTKRS	0.38707247	0.5813798
HLA-DPA1*02:02-DPB1*05:01	VPSEVEPFLSWPKIQAL	0.5033664	0.1408173
HLA-DPA1*02:02-DPB1*05:01	VPVDFQNVLEDFTKQGF	0.5546342	0.010759302
HLA-DPA1*02:02-DPB1*05:01	VQDLCEDLYELFKTDKG	0.49370205	0.004964914
HLA-DPA1*02:02-DPB1*05:01	VQNKSPFEQHVKNSKHS	0.3285989	0.010164278
HLA-DPA1*02:02-DPB1*05:01	VRESNVLHEKSKGKTRE	0.24958405	0.007582702
HLA-DPA1*02:02-DPB1*05:01	VRKRRANSLLEETKQGN	0.36308908	0.6033138
HLA-DPA1*02:02-DPB1*05:01	VRVAVFDTGLSEKHPHF	0.35361245	0.049048282
HLA-DPA1*02:02-DPB1*05:01	VRVTKAFSVNIFKVWVQ	0.5651419	0.021350969
HLA-DPA1*02:02-DPB1*05:01	VSEMQKLDAQVKELVLK	0.48646125	0.014731039
HLA-DPA1*02:02-DPB1*05:01	VSHLDILAVQEGKHFHS	0.30120805	0.0434393
HLA-DPA1*02:02-DPB1*05:01	VSQLLTLMDGLKQRAHV	0.56516355	0.001582275
HLA-DPA1*02:02-DPB1*05:01	VVDEKLPGLLGNFPGPF	0.29477742	0.004233678
HLA-DPA1*02:02-DPB1*05:01	VVFGKIIDGLLVMRKIE	0.6413018	0.007223102
HLA-DPA1*02:02-DPB1*05:01	WDSIHVVEVQEKSSGRT	0.32496232	0.008970318
HLA-DPA1*02:02-DPB1*05:01	WEAARVAEQLRAYLEGE	0.31535536	0.018811515
HLA-DPA1*02:02-DPB1*05:01	WIMEKTAEHFQEAMEES	0.41789848	0.07420972
HLA-DPA1*02:02-DPB1*05:01	WLSIRQAELLLPGAEFH	0.41039306	0.3440633
HLA-DPA1*02:02-DPB1*05:01	WTDQLLQGSEKGFQSRH	0.28024718	0.005672138
HLA-DPA1*02:02-DPB1*05:01	YDGKMYTGLCNFVERWD	0.35931832	0.029435879
HLA-DPA1*02:02-DPB1*05:01	YDKILDLIESGKKEGAK	0.6056245	0.050934248
HLA-DPA1*02:02-DPB1*05:01	YENIIALQENELKKKAD	0.58945286	0.5133164
HLA-DPA1*02:02-DPB1*05:01	YERYNSQLLSFVRDLNQ	0.55298805	0.08078055
HLA-DPA1*02:02-DPB1*05:01	YGESLPFGDNSFKDSRH	0.20852076	0.072296254
HLA-DPA1*02:02-DPB1*05:01	YGNKTSVQFQNFSPTVV	0.428534	0.10507186
HLA-DPA1*02:02-DPB1*05:01	YKELIERIPELNKVARA	0.5474969	0.8447474
HLA-DPA1*02:02-DPB1*05:01	YLPVILDIIKGEMSRPG	0.5234626	0.30727497
HLA-DPA1*02:02-DPB1*05:01	YPPKKVTTVIQNPMPIR	0.3510953	0.93145716
HLA-DPA1*02:02-DPB1*05:01	YPQAMKHYTEAIKRNPK	0.5358283	0.93705225
HLA-DPA1*02:02-DPB1*05:01	YPSDFEVIQIKEKQKAG	0.5399876	0.4204051
HLA-DPA1*02:02-DPB1*05:01	YSKAKVFEHIGKKTPIA	0.556741	0.053015567
HLA-DPA1*02:02-DPB1*05:01	YVGAREAILALDIQDPG	0.19828036	0.8368087
