# Supplementary material for: MHCII-peptide presentation: an assessment of the state-of-the-art prediction methods
Source: Front Immunol. 2024 Mar 12;15:1293706. doi: 10.3389/fimmu.2024.1293706 (PMC11027168; doi:10.3389/fimmu.2024.1293706)
Supplement: Supplementary file 2 [file DataSheet_2.zip › output/BERT/pos/17_HLA-DQA1_03_01_DQB1_03_02.csv]

allele	peptide	affinity_pred	mass_pred
HLA-DQA1*03:01-DQB1*03:02	ADLLLSTQPGREEGSPL	0.4189224	0.043668006
HLA-DQA1*03:01-DQB1*03:02	ADTTENQSGVSFDKTSA	0.32357794	0.031212669
HLA-DQA1*03:01-DQB1*03:02	AEAGPEGVAPAPEGEKK	0.50945735	0.08324617
HLA-DQA1*03:01-DQB1*03:02	AGPGGDEDEDEEDTAPE	0.33899203	0.14332712
HLA-DQA1*03:01-DQB1*03:02	AHLDIAGVMTNKDEVPY	0.38725722	0.67986494
HLA-DQA1*03:01-DQB1*03:02	AKGAEASAASEEEAGPQ	0.5362345	0.7222214
HLA-DQA1*03:01-DQB1*03:02	APAGPGDSASAALDELS	0.5446409	0.5510658
HLA-DQA1*03:01-DQB1*03:02	APISEQIKEVITFREKN	0.31732398	0.06361805
HLA-DQA1*03:01-DQB1*03:02	APKGDEEGVPAVVIDMS	0.46916482	0.5625158
HLA-DQA1*03:01-DQB1*03:02	APLPQDRGFLVVQGDPR	0.37109086	0.7745879
HLA-DQA1*03:01-DQB1*03:02	AQKSQSTQISQELEELR	0.42846888	0.6626409
HLA-DQA1*03:01-DQB1*03:02	AWAYFSDVDLEKDVHSG	0.3843111	0.018285787
HLA-DQA1*03:01-DQB1*03:02	DDTGPEEGSPPKEEKEK	0.40304324	0.03186822
HLA-DQA1*03:01-DQB1*03:02	DEEMDVGTDEEEETAKE	0.5583414	0.45536494
HLA-DQA1*03:01-DQB1*03:02	DELKQEVISTSSKAEPP	0.39983422	0.34332335
HLA-DQA1*03:01-DQB1*03:02	DEVDTDQSGVLSDREIR	0.4594044	0.8492915
HLA-DQA1*03:01-DQB1*03:02	DFQGARIITGQEEGAYG	0.5003582	0.3777328
HLA-DQA1*03:01-DQB1*03:02	DGFEDVAIGAPQEDDLQ	0.64601094	0.14324316
HLA-DQA1*03:01-DQB1*03:02	DGIPDRFSGSSSGAERY	0.4523262	0.11077386
HLA-DQA1*03:01-DQB1*03:02	DGSEDKVVEVAEEEEVA	0.59282994	0.77293664
HLA-DQA1*03:01-DQB1*03:02	DLEDSMIGPEVVHPLVP	0.34919134	0.08738198
HLA-DQA1*03:01-DQB1*03:02	DLGDAVVDGENDDPRPP	0.39870557	0.15043923
HLA-DQA1*03:01-DQB1*03:02	DLPGSNTAAPVQETLHG	0.48299304	0.6791951
HLA-DQA1*03:01-DQB1*03:02	DNFYFTGVQDINDKRFQ	0.33531937	0.8926123
HLA-DQA1*03:01-DQB1*03:02	DPGEPGEAEVQEEDHDV	0.56388485	0.7460512
HLA-DQA1*03:01-DQB1*03:02	DPKNEEDDMVEMEEERL	0.5149368	0.53407645
HLA-DQA1*03:01-DQB1*03:02	DPLPAHSGALPFPSPGP	0.3371271	0.9474249
HLA-DQA1*03:01-DQB1*03:02	DPNPDDPLVPEIARIYK	0.30922395	0.52665925
HLA-DQA1*03:01-DQB1*03:02	DPYDKPNTIYIERHEPS	0.26385534	0.96968603
HLA-DQA1*03:01-DQB1*03:02	DQMSTSSVQALAERKNR	0.39585882	0.12385812
HLA-DQA1*03:01-DQB1*03:02	DRAPLTATAPQLDDEEM	0.59942144	0.44395575
HLA-DQA1*03:01-DQB1*03:02	DSDQLFYTKIFLDPEKR	0.41496328	0.74054927
HLA-DQA1*03:01-DQB1*03:02	DSHHFVPLVTLKDSGPE	0.23861484	0.97981155
HLA-DQA1*03:01-DQB1*03:02	DTGEIYTTSVTLDREEH	0.50876737	0.9852899
HLA-DQA1*03:01-DQB1*03:02	DVGTDEEEETAKESTAE	0.48992857	0.15682985
HLA-DQA1*03:01-DQB1*03:02	EASDLLERLREEVTKLR	0.14219631	0.009104013
HLA-DQA1*03:01-DQB1*03:02	EDEFEEAEQVREENLPD	0.53909075	0.23607142
HLA-DQA1*03:01-DQB1*03:02	EDIEIIPIQEEEEEETE	0.8205384	0.06763612
HLA-DQA1*03:01-DQB1*03:02	EEEDGAAVAEKSHRRAE	0.4048453	0.11490047
HLA-DQA1*03:01-DQB1*03:02	EKEIAAVISPELEHLDK	0.6113148	0.53268874
HLA-DQA1*03:01-DQB1*03:02	ELKEYENIIALQENELK	0.48150778	0.77346563
HLA-DQA1*03:01-DQB1*03:02	ELLDINIVQELERVPHN	0.33427048	0.003915879
HLA-DQA1*03:01-DQB1*03:02	ELQEYEVVTESEKRDEN	0.42067194	0.50453097
HLA-DQA1*03:01-DQB1*03:02	ELSTAITHVHKEEGSEQ	0.41944522	0.07970667
HLA-DQA1*03:01-DQB1*03:02	ENPEDEPLGPEDEDSFS	0.516254	0.01767695
HLA-DQA1*03:01-DQB1*03:02	EPEDDYDDVEIPANTEK	0.556264	0.48643976
HLA-DQA1*03:01-DQB1*03:02	EPMEEEEAAKEEKEESD	0.45745426	0.25754258
HLA-DQA1*03:01-DQB1*03:02	EPREQGPREADPESEAD	0.4598561	0.16623923
HLA-DQA1*03:01-DQB1*03:02	EVERIINEPTAAALAYG	0.36486715	0.8239838
HLA-DQA1*03:01-DQB1*03:02	FGADSVPANTENEVEPV	0.5601782	0.34000376
HLA-DQA1*03:01-DQB1*03:02	FHLKVTDAKGESDTDRT	0.2391523	0.015098537
HLA-DQA1*03:01-DQB1*03:02	FKLGDLEEAPERERLPS	0.25231367	0.007160434
HLA-DQA1*03:01-DQB1*03:02	FPEDVYSAVLSKDVHEG	0.4465923	0.9061233
HLA-DQA1*03:01-DQB1*03:02	GADSVPANTENEVEPVD	0.5512335	0.531468
HLA-DQA1*03:01-DQB1*03:02	GDDEDSLSSAYIQRVNT	0.38539505	0.74581766
HLA-DQA1*03:01-DQB1*03:02	GDGIPDRFSGSSSGAER	0.4106095	0.11771019
HLA-DQA1*03:01-DQB1*03:02	GDLIDSIEANVESSEVH	0.4979376	0.15013216
HLA-DQA1*03:01-DQB1*03:02	GEAGEAGEAESEKGGEE	0.46674532	0.09829218
HLA-DQA1*03:01-DQB1*03:02	GEETDLISPPQEEVKSS	0.46949127	0.003394086
HLA-DQA1*03:01-DQB1*03:02	GGDDDWTHLSSKEVDPS	0.31209376	0.9348152
HLA-DQA1*03:01-DQB1*03:02	GGRSPGGVSESEAGSPL	0.3829157	0.077356584
HLA-DQA1*03:01-DQB1*03:02	GKYVPRAILVDLEPGTM	0.3882758	0.20696601
HLA-DQA1*03:01-DQB1*03:02	GLPNIPVQTISRAAAEK	0.30097312	0.4236021
HLA-DQA1*03:01-DQB1*03:02	GPAAAAHDAGITIFSVG	0.39069948	0.43068132
HLA-DQA1*03:01-DQB1*03:02	GPARETELPAAAEPGAE	0.6012379	0.9425173
HLA-DQA1*03:01-DQB1*03:02	GPDVPSTPAAEAKAAEA	0.4181661	0.8392256
HLA-DQA1*03:01-DQB1*03:02	GPEYWDQETRNVKAQSQ	0.2257684	0.34750205
HLA-DQA1*03:01-DQB1*03:02	GPHDVHVQIETSPPARN	0.2546905	0.82999766
HLA-DQA1*03:01-DQB1*03:02	GPIEEAVAKADKLAEEH	0.35939473	0.57531357
HLA-DQA1*03:01-DQB1*03:02	GPKEGEAVVLPEVEPGL	0.6341979	0.48362952
HLA-DQA1*03:01-DQB1*03:02	GPKPLFRRMSSLVGPTQ	0.0917709	0.7136949
HLA-DQA1*03:01-DQB1*03:02	GPLKFLHQDIDSGQGIR	0.10975334	0.9207643
HLA-DQA1*03:01-DQB1*03:02	GPPPPLPPAQPGAEGGG	0.14677005	0.033433966
HLA-DQA1*03:01-DQB1*03:02	GPSSLAVHTILPQESPA	0.46115887	0.9286076
HLA-DQA1*03:01-DQB1*03:02	GPTAESASGPSEDPSVN	0.4770631	0.61079013
HLA-DQA1*03:01-DQB1*03:02	GRYFSGALPDDEDVVGP	0.5595113	0.19733922
HLA-DQA1*03:01-DQB1*03:02	GWETVEMHPAYTEEELR	0.45720565	0.8814393
HLA-DQA1*03:01-DQB1*03:02	HPDRHSGASAEVQKEEE	0.57764965	0.9665283
HLA-DQA1*03:01-DQB1*03:02	IAIIDVPVPSFSDSDPA	0.2850528	0.22463731
HLA-DQA1*03:01-DQB1*03:02	IDPDAKVEEEPEEEPEE	0.55480796	0.63265336
HLA-DQA1*03:01-DQB1*03:02	IPELNKVARAAAEVAGQ	0.34899816	0.7157803
HLA-DQA1*03:01-DQB1*03:02	IPERAGSGSQVPTEPKK	0.36952963	0.4631049
HLA-DQA1*03:01-DQB1*03:02	IPKEDGVITASEDRTIR	0.41394016	0.92705
HLA-DQA1*03:01-DQB1*03:02	IPTDKLLVITVATKESD	0.48104233	0.5854947
HLA-DQA1*03:01-DQB1*03:02	IRNIEEHASADVEKMIL	0.34920087	0.27998272
HLA-DQA1*03:01-DQB1*03:02	ITHVEGSVDPIRDIEII	0.41856453	0.054921933
HLA-DQA1*03:01-DQB1*03:02	ITQRKLEAARAAEQLRA	0.3004835	0.92756355
HLA-DQA1*03:01-DQB1*03:02	ITTLNHKLQDASAEVER	0.44100678	0.75946563
HLA-DQA1*03:01-DQB1*03:02	IYEGEYQGIPRAESGGK	0.33198085	0.011649716
HLA-DQA1*03:01-DQB1*03:02	KAAEAAASAYYNPGNPH	0.23308805	0.7595257
HLA-DQA1*03:01-DQB1*03:02	KGDHVAYSWSEKAGTHP	0.27927095	0.7721454
HLA-DQA1*03:01-DQB1*03:02	KPKPEEEVKPVKEPDIK	0.2969689	0.5145033
HLA-DQA1*03:01-DQB1*03:02	KPPKPVSKMRMATPLLM	0.08537234	0.9905699
HLA-DQA1*03:01-DQB1*03:02	KPPSSGTSSEFEVVTPE	0.4435672	0.92918175
HLA-DQA1*03:01-DQB1*03:02	KPSEIEVGVVTVENPKF	0.45132205	0.901003
HLA-DQA1*03:01-DQB1*03:02	KPTLTEESVKESAEVEE	0.453886	0.0834038
HLA-DQA1*03:01-DQB1*03:02	KTEEFEVTKTAVAHRPG	0.25054592	0.93728745
HLA-DQA1*03:01-DQB1*03:02	LAEQMRKIALESEGRPE	0.30219084	0.1899893
HLA-DQA1*03:01-DQB1*03:02	LAQEAASKLTRAPDSPS	0.2075362	0.013549264
HLA-DQA1*03:01-DQB1*03:02	LEIDKEGVIEPDTDAPQ	0.3707214	0.81652415
HLA-DQA1*03:01-DQB1*03:02	LPDDEDVVGPGQESDDF	0.5664597	0.43627435
HLA-DQA1*03:01-DQB1*03:02	LPGSSQPAVLQPSVEPT	0.48034066	0.8673483
HLA-DQA1*03:01-DQB1*03:02	LPGVKVVIVNPETKGPV	0.13754296	0.5369795
HLA-DQA1*03:01-DQB1*03:02	LPIPESQVITINPELPV	0.44605392	0.8569196
HLA-DQA1*03:01-DQB1*03:02	LPNIPVQTISRAAAEKL	0.32920617	0.78434
HLA-DQA1*03:01-DQB1*03:02	LPPDHLNGVKLEMDGHL	0.34620368	0.74972
HLA-DQA1*03:01-DQB1*03:02	LPPDVPNAQPALEGRTS	0.4311901	0.13351397
HLA-DQA1*03:01-DQB1*03:02	LPSRDSSGTAVAPENRH	0.5532715	0.86989295
HLA-DQA1*03:01-DQB1*03:02	LPVSEGVFVVKDPNGRT	0.28762442	0.46902123
HLA-DQA1*03:01-DQB1*03:02	LSMDGGGSPKGDVDPFY	0.23592514	0.00322948
HLA-DQA1*03:01-DQB1*03:02	LVDDYFELVQHEYKKWQ	0.21607915	0.02758882
HLA-DQA1*03:01-DQB1*03:02	LYPGVFETVEMLPSKAG	0.17297465	0.8030714
HLA-DQA1*03:01-DQB1*03:02	LYQQQGRLDKLTVTSQN	0.12755127	0.6389409
HLA-DQA1*03:01-DQB1*03:02	MATPLLMQALPMGALPQ	0.22829399	0.79971516
HLA-DQA1*03:01-DQB1*03:02	MGPGAHRGEPAPEDPPK	0.34913355	0.7076469
HLA-DQA1*03:01-DQB1*03:02	MPESEGPSSLDPSQEGP	0.4143611	0.071825564
HLA-DQA1*03:01-DQB1*03:02	NEEDIEIIPIQEEEEEE	0.846079	0.18573666
HLA-DQA1*03:01-DQB1*03:02	NKNEIAQVGAISAADEE	0.49689773	0.8705656
HLA-DQA1*03:01-DQB1*03:02	NLPSDSQDLGQHGLEED	0.34734705	0.13212708
HLA-DQA1*03:01-DQB1*03:02	NPAGPVASAPELESKES	0.50427514	0.27755302
HLA-DQA1*03:01-DQB1*03:02	NPAPQIVQAASSAPALE	0.40022138	0.7682279
HLA-DQA1*03:01-DQB1*03:02	NPGERPADVSPTSPQPE	0.42756516	0.5996424
HLA-DQA1*03:01-DQB1*03:02	NPYSSFGATLVRDDEKN	0.48689258	0.5789692
HLA-DQA1*03:01-DQB1*03:02	NRKVYELSNVQEDSQPM	0.43288955	0.789619
HLA-DQA1*03:01-DQB1*03:02	PLPAHSGALPFPSPGPP	0.31867442	0.5533172
HLA-DQA1*03:01-DQB1*03:02	PSDSQDLGQHGLEEDFM	0.4718887	0.4191386
HLA-DQA1*03:01-DQB1*03:02	PSPPSTAPGGSGAGEER	0.2699671	0.004645252
HLA-DQA1*03:01-DQB1*03:02	PTDDDVSSGSSSERSST	0.35656032	0.025047362
HLA-DQA1*03:01-DQB1*03:02	QPEPGEAAAGGAAEEAR	0.52336794	0.9307941
HLA-DQA1*03:01-DQB1*03:02	QPPPPEPKGDATPEGEK	0.16732934	0.18124327
HLA-DQA1*03:01-DQB1*03:02	RDEDGDLVAFSSDEELT	0.6188632	0.23927729
HLA-DQA1*03:01-DQB1*03:02	REEEGSTIPIQEDYRKP	0.51514155	0.0933046
HLA-DQA1*03:01-DQB1*03:02	RGGEPNFLPVTEEADIR	0.50104105	0.856691
HLA-DQA1*03:01-DQB1*03:02	RGGHSSVSTESESSSFH	0.38593134	0.7227107
HLA-DQA1*03:01-DQB1*03:02	RGPAGDATVASEKESVM	0.39770404	0.35099578
HLA-DQA1*03:01-DQB1*03:02	RMATPLLMQALPMGALP	0.20396312	0.79843867
HLA-DQA1*03:01-DQB1*03:02	RNSDVRHAPAEEMPEKP	0.56380105	0.849459
HLA-DQA1*03:01-DQB1*03:02	RPEEAVRGLGAGTESSR	0.42162505	0.16873223
HLA-DQA1*03:01-DQB1*03:02	RPGGSTKSHPEPQTPKD	0.16940553	0.4000241
HLA-DQA1*03:01-DQB1*03:02	RPGPTAESASGPSEDPS	0.47898802	0.73003805
HLA-DQA1*03:01-DQB1*03:02	RPGQGIAVPVGEAHRHE	0.34143084	0.33266136
HLA-DQA1*03:01-DQB1*03:02	RPKDDSTKPKPEEEVKP	0.29377973	0.15211079
HLA-DQA1*03:01-DQB1*03:02	RPYSFYSSLISYEEDQR	0.5186885	0.49854556
HLA-DQA1*03:01-DQB1*03:02	SASDVHGNFAFEGIGDE	0.44518015	0.77274793
HLA-DQA1*03:01-DQB1*03:02	SDAAAAFAGLSREEALR	0.48188028	0.8040654
HLA-DQA1*03:01-DQB1*03:02	SEHGATLAVIDSEKDMN	0.55854356	0.66829985
HLA-DQA1*03:01-DQB1*03:02	SFGADSVPANTENEVEP	0.5889198	0.17609538
HLA-DQA1*03:01-DQB1*03:02	SNVEEAFINTAKEIYEK	0.5063916	0.09530257
HLA-DQA1*03:01-DQB1*03:02	SPGAQPAGATVQEQLRQ	0.43938363	0.86747074
HLA-DQA1*03:01-DQB1*03:02	SPGDTVASKASAEGGSR	0.3777185	0.58753663
HLA-DQA1*03:01-DQB1*03:02	SPGESEHLLEPAEAERS	0.5072729	0.63480246
HLA-DQA1*03:01-DQB1*03:02	SPNRSGAEAKTQKDSPS	0.28162155	0.87577707
HLA-DQA1*03:01-DQB1*03:02	SPPGPHTAVLALEDEDD	0.5799512	0.94736797
HLA-DQA1*03:01-DQB1*03:02	SPSKSSAEAQTPEDTPN	0.4459365	0.83086175
HLA-DQA1*03:01-DQB1*03:02	SPTIEAQGTSPAHDNIA	0.40790403	0.8966495
HLA-DQA1*03:01-DQB1*03:02	SPVDDTFISGSLDKTIR	0.32826346	0.8200717
HLA-DQA1*03:01-DQB1*03:02	SSPPSASPAESEPQCDP	0.58436954	0.006912208
HLA-DQA1*03:01-DQB1*03:02	STRDRVAGESAEPEPEP	0.6234004	0.77517855
HLA-DQA1*03:01-DQB1*03:02	SYGNDALMPSLTETKTT	0.3921251	0.004161151
HLA-DQA1*03:01-DQB1*03:02	SYRAQPSVSLGAPYRGQ	0.21978371	0.015065002
HLA-DQA1*03:01-DQB1*03:02	TGVEEVTQIPQEEHAAN	0.50784624	0.108848736
HLA-DQA1*03:01-DQB1*03:02	TKTTVELLPVNGEFSLD	0.42627013	0.6261786
HLA-DQA1*03:01-DQB1*03:02	TPAAEAKAAEAAASAYY	0.31539908	0.95478153
HLA-DQA1*03:01-DQB1*03:02	TPDSVIIDSLGQEERYE	0.53258187	0.8645147
HLA-DQA1*03:01-DQB1*03:02	TPKDGSNKSGAEEQGPI	0.33218336	0.19187629
HLA-DQA1*03:01-DQB1*03:02	TPKDGSSKSGAEDQTPK	0.31480107	0.3644212
HLA-DQA1*03:01-DQB1*03:02	TPKDVPNKSGAEKQTPK	0.13081221	0.3714264
HLA-DQA1*03:01-DQB1*03:02	TPSEAPVLAAEPEADKG	0.56963074	0.64541954
HLA-DQA1*03:01-DQB1*03:02	TRDRVAGESAEPEPEPE	0.65303105	0.8453827
HLA-DQA1*03:01-DQB1*03:02	VAEEEEVAEVEEEEADD	0.62723804	0.32096618
HLA-DQA1*03:01-DQB1*03:02	VARGDLGIEIPAEKVFL	0.5439074	0.23895948
HLA-DQA1*03:01-DQB1*03:02	VDDTQFVRFDSDAASQR	0.35928133	0.9950554
HLA-DQA1*03:01-DQB1*03:02	VDVKPSPSAAEADFDIV	0.5521234	0.13075526
HLA-DQA1*03:01-DQB1*03:02	VEKGDHVAYSWSEKAGT	0.36086252	0.07883253
HLA-DQA1*03:01-DQB1*03:02	VGEQDGGLIGAEEKVIN	0.39049372	0.12800953
HLA-DQA1*03:01-DQB1*03:02	VGSDLHLIEPLDEGGEG	0.4791063	0.023076849
HLA-DQA1*03:01-DQB1*03:02	VKIDFEDVIAEPEGTHS	0.44482332	0.02379401
HLA-DQA1*03:01-DQB1*03:02	VKPSPSAAEADFDIVTK	0.43389958	0.694251
HLA-DQA1*03:01-DQB1*03:02	VKVHSGRGAGAESSHPV	0.3425693	0.12247576
HLA-DQA1*03:01-DQB1*03:02	VPAISLAYEQAESDIMK	0.4125163	0.5978537
HLA-DQA1*03:01-DQB1*03:02	VPIDPSAPACPEPGHKG	0.32523978	0.6941642
HLA-DQA1*03:01-DQB1*03:02	VPIYEGYALPHAILRLD	0.29214162	0.13479044
HLA-DQA1*03:01-DQB1*03:02	VPLILVGNKVDLEPERE	0.3319286	0.81792766
HLA-DQA1*03:01-DQB1*03:02	VPRLPEFADWAQEQGDA	0.35299385	0.4906087
HLA-DQA1*03:01-DQB1*03:02	VPSVPEDAAPASRDGGG	0.4489847	0.22060458
HLA-DQA1*03:01-DQB1*03:02	VPVQDLGSTVIKEVLKR	0.2831731	0.15108778
HLA-DQA1*03:01-DQB1*03:02	VSVTELQTHPELDTDGD	0.3530458	0.020309687
HLA-DQA1*03:01-DQB1*03:02	VTQEIVTERSVSSRQAQ	0.23342615	0.80276775
HLA-DQA1*03:01-DQB1*03:02	WDEDAPAKIPDEEATKP	0.46189693	0.07999059
HLA-DQA1*03:01-DQB1*03:02	WDQETRNVKAQSQTDRV	0.37405407	0.6235053
HLA-DQA1*03:01-DQB1*03:02	WPGPSGYSSLATLEGSM	0.31198204	0.36670834
HLA-DQA1*03:01-DQB1*03:02	WPSDDIEEAGIVAREFG	0.5641452	0.89900273
HLA-DQA1*03:01-DQB1*03:02	YGDEIGLDAAALPGQPM	0.4305332	0.038888805
HLA-DQA1*03:01-DQB1*03:02	YKVKFLASKGHSEKEVA	0.2666678	0.46845183
HLA-DQA1*03:01-DQB1*03:02	YPLKKLDLVAIPDFEAG	0.44923374	0.42262253
