# Supplementary material for: MHCII-peptide presentation: an assessment of the state-of-the-art prediction methods
Source: Front Immunol. 2024 Mar 12;15:1293706. doi: 10.3389/fimmu.2024.1293706 (PMC11027168; doi:10.3389/fimmu.2024.1293706)
Supplement: Supplementary file 2 [file DataSheet_2.zip › output/BERT/pos/18_HLA-DPA1_01_03_DPB1_02_01.csv]

allele	peptide	affinity_pred	mass_pred
HLA-DPA1*01:03-DPB1*02:01	AAGAGKVTKSAQKAQKAK	0.06663889	0.7582632
HLA-DPA1*01:03-DPB1*02:01	AAPQYQKAFQNVFAPRNK	0.42714107	0.72056353
HLA-DPA1*01:03-DPB1*02:01	AATVFSKSFEQVSGVTVP	0.5959075	0.98827744
HLA-DPA1*01:03-DPB1*02:01	ADAEYYAAHKYATSNKHK	0.3340712	0.99057865
HLA-DPA1*01:03-DPB1*02:01	ADEGRLFLAEFQSIPRVF	0.72114223	0.9804511
HLA-DPA1*01:03-DPB1*02:01	ADEVPLKILAHNNFVGRL	0.48601407	0.988602
HLA-DPA1*01:03-DPB1*02:01	ADHSGAFHNKYYQSIYDT	0.46912378	0.99597627
HLA-DPA1*01:03-DPB1*02:01	ADIKEMQNLSFQDCYSSK	0.4410803	0.66431224
HLA-DPA1*01:03-DPB1*02:01	ADLKGKLTIKNFLEFQRK	0.6126514	0.9896747
HLA-DPA1*01:03-DPB1*02:01	ADSATRLLAQTTLRNVLG	0.26810816	0.4385181
HLA-DPA1*01:03-DPB1*02:01	AFSSFKNRVYLDTVSGSL	0.4644598	0.9947351
HLA-DPA1*01:03-DPB1*02:01	AGDQYQGTIWFTVYKGAE	0.67596227	0.8735781
HLA-DPA1*01:03-DPB1*02:01	AGLTFLHREPLLVTNGAD	0.46881726	0.9500408
HLA-DPA1*01:03-DPB1*02:01	AGNEYVFSQLLQCKQLDL	0.40912133	0.8239333
HLA-DPA1*01:03-DPB1*02:01	AGQATTAYFLYQQQGRLD	0.36026084	0.29548016
HLA-DPA1*01:03-DPB1*02:01	AHGVLESTTVWPLAAEPG	0.37958395	0.79476345
HLA-DPA1*01:03-DPB1*02:01	AKHAWCGGNFLEVTEQIL	0.6511781	0.84842396
HLA-DPA1*01:03-DPB1*02:01	AKMREWFSETFQKVKEKL	0.6826087	0.9986456
HLA-DPA1*01:03-DPB1*02:01	ALPEFDGKRFQNVAKEGV	0.48058075	0.9991997
HLA-DPA1*01:03-DPB1*02:01	ANNILTDELFKRTIQLPH	0.5097587	0.9980154
HLA-DPA1*01:03-DPB1*02:01	ANSRFATTFYQHLADSKN	0.7105014	0.9994024
HLA-DPA1*01:03-DPB1*02:01	ANVDFAFSLYKHLVALSP	0.6929447	0.9916126
HLA-DPA1*01:03-DPB1*02:01	APGLEITSKLFVVSHDAK	0.49386007	0.9994159
HLA-DPA1*01:03-DPB1*02:01	APKMPEFILYAFHSTYRK	0.5257502	0.92775375
HLA-DPA1*01:03-DPB1*02:01	APPESSSILYKVFAVTRD	0.5517166	0.9931251
HLA-DPA1*01:03-DPB1*02:01	APPVRHLIATQLLSNLED	0.46002486	0.98609143
HLA-DPA1*01:03-DPB1*02:01	APRGHLESSLLSHLVDPK	0.43752444	0.98770046
HLA-DPA1*01:03-DPB1*02:01	APRSQQPFVVTFFRASPS	0.701759	0.9904357
HLA-DPA1*01:03-DPB1*02:01	APVPAFEGRSFLAFPTLR	0.64346117	0.99954855
HLA-DPA1*01:03-DPB1*02:01	AQLPALWKAFQPLVKNYQ	0.45715934	0.5556439
HLA-DPA1*01:03-DPB1*02:01	AREEFRPTIYSNVIKGMR	0.7162252	0.9969376
HLA-DPA1*01:03-DPB1*02:01	ARENKFIVRDFQYNEEEM	0.36832154	0.9956857
HLA-DPA1*01:03-DPB1*02:01	ASFEAQGALANIAVDKAN	0.1805818	0.80512273
HLA-DPA1*01:03-DPB1*02:01	ASGEEIATRPFQLVTGRT	0.46045753	0.99810326
HLA-DPA1*01:03-DPB1*02:01	ASLTVKAYLLGKEDAARE	0.29345322	0.29458928
HLA-DPA1*01:03-DPB1*02:01	ASPHRMPLEFKTLNVLHN	0.3698184	0.9346913
HLA-DPA1*01:03-DPB1*02:01	ASPPLLPSPFQQSPSVPL	0.4881196	0.96438086
HLA-DPA1*01:03-DPB1*02:01	ATFISVQLKKTSEVDLAK	0.35841322	0.07431877
HLA-DPA1*01:03-DPB1*02:01	ATGALEGQMFRKTGRLIS	0.43624443	0.9982813
HLA-DPA1*01:03-DPB1*02:01	ATRLLAQTTLRNVLGTKN	0.33150864	0.8459241
HLA-DPA1*01:03-DPB1*02:01	ATRLVGSGFKVVVGSRNP	0.4955692	0.9991288
HLA-DPA1*01:03-DPB1*02:01	ATSYFGKQFLRQNTGDDQ	0.3614812	0.9895984
HLA-DPA1*01:03-DPB1*02:01	DAKRFIGKIFTAEELEAE	0.47226733	0.9945693
HLA-DPA1*01:03-DPB1*02:01	DAVHLFSGSQFESSRSGA	0.5970353	0.99843395
HLA-DPA1*01:03-DPB1*02:01	DDEDSLSSAYIQRVNTEL	0.2841339	0.79056454
HLA-DPA1*01:03-DPB1*02:01	DDKGHIIVDEFQNTNVKG	0.4345319	0.99926746
HLA-DPA1*01:03-DPB1*02:01	DDPEVQKDIKNVPFKIVR	0.4910838	0.589243
HLA-DPA1*01:03-DPB1*02:01	DDQEGLYSLYFHKCLGKE	0.4600501	0.98783207
HLA-DPA1*01:03-DPB1*02:01	DDQKIISYLWEKTQGPDG	0.3506355	0.99835575
HLA-DPA1*01:03-DPB1*02:01	DEEIVEDLINIHFQRAKN	0.40187952	0.13259101
HLA-DPA1*01:03-DPB1*02:01	DEQRQYYVNQFKTIQPDL	0.592067	0.9981785
HLA-DPA1*01:03-DPB1*02:01	DETVRKFLLSQLQKTRPV	0.58090305	0.95416325
HLA-DPA1*01:03-DPB1*02:01	DEVFKYLAKAYASNHPIM	0.34463257	0.9853938
HLA-DPA1*01:03-DPB1*02:01	DFDSKLSFREFLLIFRKA	0.6346132	0.9558438
HLA-DPA1*01:03-DPB1*02:01	DGDKQRYLGKGVLKAVDH	0.22750226	0.99805564
HLA-DPA1*01:03-DPB1*02:01	DGTEFGGSIYQKVNEKIE	0.61508	0.99915123
HLA-DPA1*01:03-DPB1*02:01	DGTINLSEFQHVISRSPD	0.49810728	0.98952293
HLA-DPA1*01:03-DPB1*02:01	DGYQLTGHAYQMCQDAEN	0.24976113	0.98190105
HLA-DPA1*01:03-DPB1*02:01	DHGGIITAIAQGMETNEL	0.103866	0.03488466
HLA-DPA1*01:03-DPB1*02:01	DHSGAFHNKYYQSIYDTA	0.53820443	0.9988643
HLA-DPA1*01:03-DPB1*02:01	DIISMKLFQLMVEHTPDE	0.4204844	0.7713691
HLA-DPA1*01:03-DPB1*02:01	DISNFEYLMYLNTAAGRT	0.54051805	0.8930726
HLA-DPA1*01:03-DPB1*02:01	DKAVLGTSNFKVSASPLL	0.5369867	0.9968277
HLA-DPA1*01:03-DPB1*02:01	DKDNLSYIEHIFEISRRP	0.5151995	0.981954
HLA-DPA1*01:03-DPB1*02:01	DKIRPLWRHYFQNTQGLI	0.4332362	0.95456904
HLA-DPA1*01:03-DPB1*02:01	DKMNFIYKQFKKSRMRPG	0.40722552	0.9992299
HLA-DPA1*01:03-DPB1*02:01	DMFPEEFDKTSFHKVRHS	0.5072288	0.97322047
HLA-DPA1*01:03-DPB1*02:01	DNEKEGVQYSYSLFHLML	0.7432347	0.42645007
HLA-DPA1*01:03-DPB1*02:01	DPATSASTVDVKPSPSAA	0.01492743	0.01172182
HLA-DPA1*01:03-DPB1*02:01	DPDGQRNLSGKVILRVTG	0.1958126	0.80008984
HLA-DPA1*01:03-DPB1*02:01	DPDPNQLRWKPFEIPKAS	0.42196262	0.9886653
HLA-DPA1*01:03-DPB1*02:01	DPEITWFKDFLPVDPSAS	0.5378538	0.8293993
HLA-DPA1*01:03-DPB1*02:01	DPETDYFYPKYLVCLRSF	0.4756277	0.81726056
HLA-DPA1*01:03-DPB1*02:01	DPEVQKDIKNVPFKIVRA	0.4893392	0.9096719
HLA-DPA1*01:03-DPB1*02:01	DPGYPKLITKNFQGIGPK	0.4341261	0.99935645
HLA-DPA1*01:03-DPB1*02:01	DPKKTIQMGSFRINPDGS	0.395901	0.9954227
HLA-DPA1*01:03-DPB1*02:01	DPNDFDPKTFFKLHDVNS	0.41852182	0.99758464
HLA-DPA1*01:03-DPB1*02:01	DPSEHMYAPKYLLKNYDR	0.27880123	0.99365187
HLA-DPA1*01:03-DPB1*02:01	DPSSLSFNMWKEIPIPFY	0.7389521	0.94414645
HLA-DPA1*01:03-DPB1*02:01	DPTEFKFKLALINRKYDE	0.40151012	0.9969882
HLA-DPA1*01:03-DPB1*02:01	DQSAYDGKDYIALNEDLR	0.35906765	0.99972695
HLA-DPA1*01:03-DPB1*02:01	DRASLINNAFQLVSIGKL	0.65391827	0.7570429
HLA-DPA1*01:03-DPB1*02:01	DRFEFECHQPKTCIPNWK	0.19699682	0.77056754
HLA-DPA1*01:03-DPB1*02:01	DRIRPLWKHYFQNTQGLI	0.43495253	0.96931916
HLA-DPA1*01:03-DPB1*02:01	DRNTQICKTNTQTYRENL	0.097790726	0.51143664
HLA-DPA1*01:03-DPB1*02:01	DSATRLLAQTTLRNVLGT	0.25152162	0.5226134
HLA-DPA1*01:03-DPB1*02:01	DSIQLHAKSFVSNHTAST	0.3335832	0.95842516
HLA-DPA1*01:03-DPB1*02:01	DSRGAFHTKGYYAAVEAK	0.38583165	0.99244386
HLA-DPA1*01:03-DPB1*02:01	DTERLYSVVFQEICNRYD	0.6363505	0.9913038
HLA-DPA1*01:03-DPB1*02:01	DTIHGHPGSSSGGRQGSH	0.068287864	0.28671935
HLA-DPA1*01:03-DPB1*02:01	DTLAFLMIHLQRVAQSPH	0.4716493	0.9386185
HLA-DPA1*01:03-DPB1*02:01	DVEKGELVAKEIQTTTGN	0.09256111	0.995217
HLA-DPA1*01:03-DPB1*02:01	DVGNLVSKHMNETSHTQG	0.049258895	0.97887933
HLA-DPA1*01:03-DPB1*02:01	DVKNAFYIGSYQQCINEA	0.6010141	0.67673683
HLA-DPA1*01:03-DPB1*02:01	EAQGALANIAVDKANLEI	0.082856655	0.710618
HLA-DPA1*01:03-DPB1*02:01	EDETVRKFLLSQLQKTRP	0.5254518	0.575699
HLA-DPA1*01:03-DPB1*02:01	EDLSSWTAADTAAQITQR	0.13175568	0.8759449
HLA-DPA1*01:03-DPB1*02:01	EDNPFSWKNFVDTVRDTT	0.43384427	0.99845725
HLA-DPA1*01:03-DPB1*02:01	EDRNLLSVAYKNVVGARR	0.4701828	0.99747276
HLA-DPA1*01:03-DPB1*02:01	EEKIYAYPSNITSETGFR	0.25020665	0.034306627
HLA-DPA1*01:03-DPB1*02:01	EEPAEVTATVLASRDDHG	0.11714224	0.4850437
HLA-DPA1*01:03-DPB1*02:01	EERNLLSVAYKNVVGGRR	0.46657228	0.9987367
HLA-DPA1*01:03-DPB1*02:01	EFYEFALEQFQFIRAHAV	0.7389645	0.84661895
HLA-DPA1*01:03-DPB1*02:01	EGPGLSQRQFEIVSNGPA	0.32186142	0.9985627
HLA-DPA1*01:03-DPB1*02:01	EGSPTPQYSWKRYNILNQ	0.3617353	0.9787942
HLA-DPA1*01:03-DPB1*02:01	EGYKLSGSVYQECQGTIP	0.48397255	0.9683384
HLA-DPA1*01:03-DPB1*02:01	EISNFEYLMFLNTIAGRS	0.6156588	0.6213678
HLA-DPA1*01:03-DPB1*02:01	EKGELVAKEIQTTTGNQQ	0.089870475	0.99845886
HLA-DPA1*01:03-DPB1*02:01	EKIWHHTFYNELRVAPEE	0.6617199	0.936989
HLA-DPA1*01:03-DPB1*02:01	EKKYFAATQFEPLAARSA	0.950487	0.9982828
HLA-DPA1*01:03-DPB1*02:01	EKSIILPKSLISVVRSAT	0.37524217	0.893565
HLA-DPA1*01:03-DPB1*02:01	EKTVWDWELMNDIKPIWQ	0.48344067	0.51952666
HLA-DPA1*01:03-DPB1*02:01	ELAPITWKEFANIHPFVP	0.629639	0.9913126
HLA-DPA1*01:03-DPB1*02:01	ELEALFTKELEKVYDPKN	0.35509965	0.99591845
HLA-DPA1*01:03-DPB1*02:01	ELHYAVLHFHKVQPQEPK	0.5001071	0.9836876
HLA-DPA1*01:03-DPB1*02:01	ELVQHEYKKWQENSEQGR	0.11321299	0.59213156
HLA-DPA1*01:03-DPB1*02:01	ENEKKYYIEKLFERYGEN	0.515132	0.97794735
HLA-DPA1*01:03-DPB1*02:01	ENRELQSKEFLSAKEETP	0.49638027	0.9990226
HLA-DPA1*01:03-DPB1*02:01	EPEDQLYYVKFLSLPEVR	0.78856266	0.9995863
HLA-DPA1*01:03-DPB1*02:01	EPGSISDKFFQKSSSRIG	0.3474203	0.99810946
HLA-DPA1*01:03-DPB1*02:01	EPIDERGPIKTKQFAPIH	0.4602589	0.6860161
HLA-DPA1*01:03-DPB1*02:01	EPINTTYSYTDFQKAVNK	0.6378959	0.99414647
HLA-DPA1*01:03-DPB1*02:01	EPYKFLQFAYFKANNLPK	0.747709	0.99830645
HLA-DPA1*01:03-DPB1*02:01	EQKKILAKYLLETSGNLD	0.43773946	0.99600905
HLA-DPA1*01:03-DPB1*02:01	EQTELQQEQLQTVVGTYH	0.2635663	0.9777687
HLA-DPA1*01:03-DPB1*02:01	EQVTSYLTKKFAELRSPN	0.5262481	0.9982101
HLA-DPA1*01:03-DPB1*02:01	EQWIPFQNKCFLKIKPVS	0.6385516	0.9827941
HLA-DPA1*01:03-DPB1*02:01	ERAELATEEFLPVTPILE	0.80859053	0.99907887
HLA-DPA1*01:03-DPB1*02:01	ERSAGLAFSLYQAMAKDQ	0.6133211	0.9895805
HLA-DPA1*01:03-DPB1*02:01	ESGQVYVNDLPVNSGVTR	0.12750608	0.42673653
HLA-DPA1*01:03-DPB1*02:01	ETTDLRIKEKLFLEAFKA	0.60853237	0.8439949
HLA-DPA1*01:03-DPB1*02:01	EVQLLESKTYHALSNLPK	0.3877253	0.99627864
HLA-DPA1*01:03-DPB1*02:01	FAHVIFQNVAKSYLPNAH	0.5346482	0.531472
HLA-DPA1*01:03-DPB1*02:01	FAVVHFASRQWKVTSEDL	0.38288546	0.19639257
HLA-DPA1*01:03-DPB1*02:01	FDGTFLWKITNVTRRCHE	0.29681864	0.13951755
HLA-DPA1*01:03-DPB1*02:01	FDRSFVGKQFSANDKVYT	0.28176004	0.99847776
HLA-DPA1*01:03-DPB1*02:01	FDSKLSFREFLLIFRKAA	0.5500145	0.95073766
HLA-DPA1*01:03-DPB1*02:01	FGPLFTAKFFNANQWADI	0.5741056	0.8877436
HLA-DPA1*01:03-DPB1*02:01	FLFPIQAKTFHHVYSGKD	0.46787065	0.9975227
HLA-DPA1*01:03-DPB1*02:01	FPFIFNGKSYEECIIESR	0.32324472	0.9978094
HLA-DPA1*01:03-DPB1*02:01	FPNIGVEKFLELNSEQNH	0.6407797	0.9759346
HLA-DPA1*01:03-DPB1*02:01	FPPPDFAVEAFQHAVSGD	0.5178016	0.99878836
HLA-DPA1*01:03-DPB1*02:01	FQPSRSIIFASWSAGDFG	0.4695077	0.0028580744
HLA-DPA1*01:03-DPB1*02:01	FQTAVGHSFKCVSEQSLQ	0.2761329	0.43042642
HLA-DPA1*01:03-DPB1*02:01	FRHWFVAKLYMNTHPGRL	0.47717726	0.9830991
HLA-DPA1*01:03-DPB1*02:01	FRKFHYLPFLPSTEDVYD	0.5220934	0.99931353
HLA-DPA1*01:03-DPB1*02:01	FVEFTDHLFNIAKPRPPW	0.42854127	0.9829071
HLA-DPA1*01:03-DPB1*02:01	GDHGGIITAIAQGMETNE	0.08325013	0.11318419
HLA-DPA1*01:03-DPB1*02:01	GDRIVNTPFQVLMNSEKK	0.67291665	0.9929694
HLA-DPA1*01:03-DPB1*02:01	GDSFNTSLFKQTFQRIFT	0.7044462	0.95281255
HLA-DPA1*01:03-DPB1*02:01	GEQVTSYLTKKFAELRSP	0.60767084	0.9522792
HLA-DPA1*01:03-DPB1*02:01	GESLFHSKKMDLTVNGEQ	0.18051387	0.99839
HLA-DPA1*01:03-DPB1*02:01	GFSDLLVGAPMQSTIREE	0.34842122	0.74948996
HLA-DPA1*01:03-DPB1*02:01	GGDEVEFKCWESNPKIQD	0.32098755	0.47425818
HLA-DPA1*01:03-DPB1*02:01	GGEPLSYTRFSLARQVDG	0.7246544	0.9990632
HLA-DPA1*01:03-DPB1*02:01	GGGVFLATCFNALLPAVR	0.8097337	0.17832375
HLA-DPA1*01:03-DPB1*02:01	GGIVDMASSTFQGIQRAA	0.464248	0.4416419
HLA-DPA1*01:03-DPB1*02:01	GGRIFRSSDFAKNFVQTD	0.6202044	0.99946177
HLA-DPA1*01:03-DPB1*02:01	GGSVYKYASFQVENDQER	0.603796	0.9933551
HLA-DPA1*01:03-DPB1*02:01	GHAGRIIHKLFVNAQRAA	0.3845695	0.9986828
HLA-DPA1*01:03-DPB1*02:01	GHNQFAYDGKDYIALNED	0.44259644	0.9997678
HLA-DPA1*01:03-DPB1*02:01	GHNQYAYDGKDYIALNED	0.3915867	0.99976623
HLA-DPA1*01:03-DPB1*02:01	GIHPTIISESFQKALEKG	0.50408214	0.99842566
HLA-DPA1*01:03-DPB1*02:01	GILFVQYFHRVPFHRVDT	0.6749076	0.9102456
HLA-DPA1*01:03-DPB1*02:01	GKPVTTGVSETVFLPRED	0.2762784	0.7212826
HLA-DPA1*01:03-DPB1*02:01	GKSSLISALFRLSEPEGK	0.5563629	0.9891386
HLA-DPA1*01:03-DPB1*02:01	GNCGFSGNEYKKCATGNA	0.22380076	0.5845351
HLA-DPA1*01:03-DPB1*02:01	GPAQQNFEWFLYRPEAPD	0.5737275	0.9717914
HLA-DPA1*01:03-DPB1*02:01	GPGAPADVQYDLYLNVAN	0.73160213	0.7534688
HLA-DPA1*01:03-DPB1*02:01	GPKICLEDKMLMSSVKDN	0.24881533	0.5488631
HLA-DPA1*01:03-DPB1*02:01	GPLRNAYMEQSFQSLNPV	0.668021	0.9878942
HLA-DPA1*01:03-DPB1*02:01	GPSEQNFQWSIYLPSSPE	0.7598569	0.9886761
HLA-DPA1*01:03-DPB1*02:01	GPVLVFEKILYKFCRDYQ	0.4629657	0.5289449
HLA-DPA1*01:03-DPB1*02:01	GPVRALDVNIFQTNLVAS	0.5531807	0.98942643
HLA-DPA1*01:03-DPB1*02:01	GREILKGKLFDSTIADEG	0.4368705	0.9989909
HLA-DPA1*01:03-DPB1*02:01	GRSRGFGFVLFKDAASVD	0.5737979	0.99838763
HLA-DPA1*01:03-DPB1*02:01	GSAKELLQHQFLKIAKPL	0.66874677	0.99847806
HLA-DPA1*01:03-DPB1*02:01	GSYYDSFKLQTKEFQVLK	0.543649	0.8524233
HLA-DPA1*01:03-DPB1*02:01	GVAAVLSQHFQTVSPEVK	0.6120333	0.99768084
HLA-DPA1*01:03-DPB1*02:01	GVRETESKIYLLVKEEKR	0.307541	0.9862744
HLA-DPA1*01:03-DPB1*02:01	GVSWYHWKGFEFSVPFTE	0.54364884	0.9672197
HLA-DPA1*01:03-DPB1*02:01	GYDQSAYDGKDYIALNED	0.3482013	0.999477
HLA-DPA1*01:03-DPB1*02:01	GYHQYAYDGKDYIALKED	0.37373707	0.9996829
HLA-DPA1*01:03-DPB1*02:01	GYNQFAYDGKDYIALNED	0.444929	0.99962807
HLA-DPA1*01:03-DPB1*02:01	HDVTFYKTWYRSSRGEVQ	0.4312994	0.98370916
HLA-DPA1*01:03-DPB1*02:01	HPEYFTGTTFCVAVDSLN	0.58652645	0.7420738
HLA-DPA1*01:03-DPB1*02:01	HQHAYDGKDYISLNEDLR	0.34903327	0.9996648
HLA-DPA1*01:03-DPB1*02:01	HQYAYDGKDYIALKEDLR	0.40145758	0.99978065
HLA-DPA1*01:03-DPB1*02:01	HSLQEITSVTFKTVAIHT	0.66924274	0.9908897
HLA-DPA1*01:03-DPB1*02:01	HSMYHGAAFQLTQGDQLS	0.5302013	0.99512196
HLA-DPA1*01:03-DPB1*02:01	HSRQLVSKPLSSSVSNNK	0.17864782	0.9908594
HLA-DPA1*01:03-DPB1*02:01	HTGQLYSKFLLKAEPLAF	0.73420554	0.8999235
HLA-DPA1*01:03-DPB1*02:01	IAASFHSAVFSLLKANNP	0.60384613	0.99302655
HLA-DPA1*01:03-DPB1*02:01	IDEMVGKGFFLVQTKEVS	0.50113386	0.9248215
HLA-DPA1*01:03-DPB1*02:01	IDGSTFWSHPFNSLCHPK	0.6490557	0.9967884
HLA-DPA1*01:03-DPB1*02:01	IDPTEFKFKLALINRKYD	0.39294127	0.99818975
HLA-DPA1*01:03-DPB1*02:01	IDRHMYHSLYLKVKGNVF	0.6368826	0.9982511
HLA-DPA1*01:03-DPB1*02:01	IGASFTVSVFQGISTSVA	0.66791713	0.05349694
HLA-DPA1*01:03-DPB1*02:01	IGEHLLPYNMTVYQAVRQ	0.46547505	0.40253592
HLA-DPA1*01:03-DPB1*02:01	IINEYLSQSYQKFRRFFQ	0.47553736	0.878856
HLA-DPA1*01:03-DPB1*02:01	IKDQIFGSHLHKVCEREN	0.45498765	0.99380285
HLA-DPA1*01:03-DPB1*02:01	IKEDMNVKFFNSNKKKRD	0.25613323	0.9911192
HLA-DPA1*01:03-DPB1*02:01	ILKELEESSFRKTFEDYL	0.5798184	0.9854439
HLA-DPA1*01:03-DPB1*02:01	IPDDDLVQATFQQLQKPP	0.46835202	0.962849
HLA-DPA1*01:03-DPB1*02:01	IPQNFIADYFETSSQCSK	0.5858823	0.82247305
HLA-DPA1*01:03-DPB1*02:01	IPSAVYVAQLYHQVSKIE	0.639707	0.99799997
HLA-DPA1*01:03-DPB1*02:01	IPVDEEAFVIDFKPRASM	0.25204694	0.13748771
HLA-DPA1*01:03-DPB1*02:01	ITGQIRGTPFISVQPGPT	0.64676803	0.9994572
HLA-DPA1*01:03-DPB1*02:01	ITSLWQGSLFNANYDVQR	0.5664309	0.7893345
HLA-DPA1*01:03-DPB1*02:01	KAALAHPFFQDVTKPVPH	0.48890498	0.9803295
HLA-DPA1*01:03-DPB1*02:01	KANSRFATTFYQHLADSK	0.75333035	0.9966618
HLA-DPA1*01:03-DPB1*02:01	KAQINQRNFEVTTEEEFT	0.28034937	0.958268
HLA-DPA1*01:03-DPB1*02:01	KDGVPIGYKGSTFHRVIK	0.5257866	0.9970911
HLA-DPA1*01:03-DPB1*02:01	KDKPLVKVTFFQNGKSKK	0.5287716	0.98089445
HLA-DPA1*01:03-DPB1*02:01	KDKPLVKVTFFQNGKSQK	0.51509887	0.9800355
HLA-DPA1*01:03-DPB1*02:01	KDKSSLVSSLYKVIQEPQ	0.71234393	0.9983572
HLA-DPA1*01:03-DPB1*02:01	KDRLLASTLVHSVKKEQE	0.43453544	0.8398614
HLA-DPA1*01:03-DPB1*02:01	KEDHFESVQLKTSRSPNI	0.34370938	0.9687956
HLA-DPA1*01:03-DPB1*02:01	KENYCLMITFAIFLSLIM	0.3485854	0.0006413572
HLA-DPA1*01:03-DPB1*02:01	KIQRFLSQPFQVAEVFTG	0.7187549	0.9660556
HLA-DPA1*01:03-DPB1*02:01	KISKIHEKAFSPLRKLQK	0.46135095	0.80332124
HLA-DPA1*01:03-DPB1*02:01	KKKIYKYKKVLSNPSRWE	0.2964994	0.90750945
HLA-DPA1*01:03-DPB1*02:01	KKPFKLSGLSFKRNRKEG	0.4238151	0.99787223
HLA-DPA1*01:03-DPB1*02:01	KMREWFSETFQKVKEKLK	0.702927	0.99836046
HLA-DPA1*01:03-DPB1*02:01	KNRPGVYTKVYNYVDWIK	0.40535286	0.37062567
HLA-DPA1*01:03-DPB1*02:01	KNYLSMNKYKVSYKGPGP	0.30905288	0.9785024
HLA-DPA1*01:03-DPB1*02:01	KPFKLSGLSFKRNRKEGG	0.3565689	0.99701375
HLA-DPA1*01:03-DPB1*02:01	KPGEYFVNILFEEVHIPG	0.77380806	0.99816924
HLA-DPA1*01:03-DPB1*02:01	KPKTQIVCKHFLEAIENN	0.5173456	0.99535197
HLA-DPA1*01:03-DPB1*02:01	KPNPQIYVKLIEECTDLQ	0.22107556	0.44492316
HLA-DPA1*01:03-DPB1*02:01	KPPRDHVFQVNNFEALKT	0.59230655	0.9994715
HLA-DPA1*01:03-DPB1*02:01	KQEDNPFSWKNFVDTVRD	0.4714978	0.99207145
HLA-DPA1*01:03-DPB1*02:01	KRLKPLFNKSFESTVGQG	0.5045668	0.97724646
HLA-DPA1*01:03-DPB1*02:01	KTSELYQKTYWASYNIPS	0.6151809	0.991068
HLA-DPA1*01:03-DPB1*02:01	KVQIYNPAFFKYIHDRWT	0.57401264	0.94925153
HLA-DPA1*01:03-DPB1*02:01	LAAAIAGAKLRKVSKQEE	0.20034574	0.9448308
HLA-DPA1*01:03-DPB1*02:01	LAGQATTAYFLYQQQGRL	0.40093216	0.06355156
HLA-DPA1*01:03-DPB1*02:01	LAKEIDSVKYLECSALTQ	0.43781796	0.643642
HLA-DPA1*01:03-DPB1*02:01	LATRLVGSGFKVVVGSRN	0.525892	0.9994356
HLA-DPA1*01:03-DPB1*02:01	LDKAVLGTSNFKVSASPL	0.46745113	0.99762326
HLA-DPA1*01:03-DPB1*02:01	LEALFTKELEKVYDPKNE	0.2747768	0.8965496
HLA-DPA1*01:03-DPB1*02:01	LEEFGRFASFEAQGALAN	0.4557002	0.75248635
HLA-DPA1*01:03-DPB1*02:01	LEEVYAGNFVEVVRNKPV	0.6641701	0.99595225
HLA-DPA1*01:03-DPB1*02:01	LGEYYLQNAFLVAYTKKA	0.74426943	0.90845555
HLA-DPA1*01:03-DPB1*02:01	LHGDYAYHPLQEMNGEPL	0.31149653	0.99392015
HLA-DPA1*01:03-DPB1*02:01	LHSMYHGAAFQLTQGDQL	0.4931345	0.9989008
HLA-DPA1*01:03-DPB1*02:01	LLKGEYVGKVFRVDAETG	0.31333628	0.99063003
HLA-DPA1*01:03-DPB1*02:01	LLTSMYVKEFLISSSQDG	0.52948624	0.5166362
HLA-DPA1*01:03-DPB1*02:01	LNEDLRSWTAADMAAQIT	0.21730044	0.6879043
HLA-DPA1*01:03-DPB1*02:01	LNEHFLNTTDFLDTIKSN	0.6580088	0.95103055
HLA-DPA1*01:03-DPB1*02:01	LPEHTFNLKMFLENVKVD	0.5626471	0.9980167
HLA-DPA1*01:03-DPB1*02:01	LPGLEPFSHYTLNVRVVN	0.3776947	0.9611634
HLA-DPA1*01:03-DPB1*02:01	LPLNLAIKPYLALKGSVA	0.41897526	0.9955266
HLA-DPA1*01:03-DPB1*02:01	LPVTNIRAKSWGLSVNGI	0.30048963	0.51324654
HLA-DPA1*01:03-DPB1*02:01	LRGYHQYAYDGKDYIALK	0.3394385	0.9984519
HLA-DPA1*01:03-DPB1*02:01	LRKKLIGKKVNVTVDYIR	0.25166783	0.9908403
HLA-DPA1*01:03-DPB1*02:01	LSGQTNIHLSKNFFLTNR	0.49903813	0.24297705
HLA-DPA1*01:03-DPB1*02:01	LSKVWRDQHFVKIQVKDS	0.5131036	0.997324
HLA-DPA1*01:03-DPB1*02:01	LTALGDLLGTGLLALSFH	0.4764838	0.0046074055
HLA-DPA1*01:03-DPB1*02:01	MAQLRFLSSRLALADVVS	0.5193729	0.38670072
HLA-DPA1*01:03-DPB1*02:01	MELKWVSSSLRQVVNVYA	0.44994006	0.28559345
HLA-DPA1*01:03-DPB1*02:01	MGDSFNTSLFKQTFQRIF	0.71844506	0.9885384
HLA-DPA1*01:03-DPB1*02:01	MPHAPSFDITKFRSNKQY	0.38625118	0.9887821
HLA-DPA1*01:03-DPB1*02:01	MVNGILFVQYFHRVPFHR	0.71175474	0.97027713
HLA-DPA1*01:03-DPB1*02:01	NAPEFSIVVLHACAHNPT	0.31587562	0.77896
HLA-DPA1*01:03-DPB1*02:01	NDRASLINNAFQLVSIGK	0.6491545	0.9947031
HLA-DPA1*01:03-DPB1*02:01	NEDLSSWTAADTAAQITQ	0.121473216	0.63604885
HLA-DPA1*01:03-DPB1*02:01	NEERNLLSVAYKNVVGGR	0.47270674	0.99826115
HLA-DPA1*01:03-DPB1*02:01	NEKKYYIEKLFERYGENG	0.45129147	0.9816907
HLA-DPA1*01:03-DPB1*02:01	NKASNDMYHSRALQVVRA	0.34391567	0.8768312
HLA-DPA1*01:03-DPB1*02:01	NLVFLAQKLFNNSSSHLE	0.4319824	0.7600104
HLA-DPA1*01:03-DPB1*02:01	NPDVLFEVHNYNITTVEN	0.3998231	0.9141612
HLA-DPA1*01:03-DPB1*02:01	NPGHLLPHKWENCMTIDK	0.21766752	0.9744307
HLA-DPA1*01:03-DPB1*02:01	NPLIKLSGAYLVDDSDPD	0.4255265	0.70734227
HLA-DPA1*01:03-DPB1*02:01	NQFAYDGKDYIALNEDLS	0.45681354	0.9995883
HLA-DPA1*01:03-DPB1*02:01	NQLEKFDIKSFCKILGPL	0.53487515	0.60743606
HLA-DPA1*01:03-DPB1*02:01	NQYAYDGKDYIALNEDLS	0.42676145	0.99958724
HLA-DPA1*01:03-DPB1*02:01	NRAKLLNVGFQEALKDYD	0.5647809	0.9857255
HLA-DPA1*01:03-DPB1*02:01	NRELQSKEFLSAKEETPG	0.44709036	0.99896365
HLA-DPA1*01:03-DPB1*02:01	NSAFGFQGRLLHLSAGQR	0.34914887	0.9396431
HLA-DPA1*01:03-DPB1*02:01	NTNEVLEKLFQIVPGENP	0.49688944	0.986409
HLA-DPA1*01:03-DPB1*02:01	NVDFAFSLYKQLVLKAPD	0.7058647	0.9933292
HLA-DPA1*01:03-DPB1*02:01	NWDDMEKIWHHTFYNELR	0.59536284	0.99332607
HLA-DPA1*01:03-DPB1*02:01	PGPRQELLCAFWKSDSDR	0.38559598	0.023619894
HLA-DPA1*01:03-DPB1*02:01	PPPQASFTSNAFRKLSNS	0.6143202	0.9840291
HLA-DPA1*01:03-DPB1*02:01	QALEFHTVPFQLLARYKG	0.7534084	0.99541986
HLA-DPA1*01:03-DPB1*02:01	QDKHYGYNSYSVSNSEKD	0.27239582	0.91977185
HLA-DPA1*01:03-DPB1*02:01	QEREEVSGHLYSGSTGHQ	0.123157784	0.43719178
HLA-DPA1*01:03-DPB1*02:01	QKLEFLKKSMLLNYQHHW	0.5651225	0.940557
HLA-DPA1*01:03-DPB1*02:01	QPLDSDIVASSFLKSDKN	0.57363135	0.976165
HLA-DPA1*01:03-DPB1*02:01	QPPPEMAGHSLASSHRNS	0.1058149	0.71817195
HLA-DPA1*01:03-DPB1*02:01	QQLKEFEGKTLVSVTKEG	0.41296214	0.9990668
HLA-DPA1*01:03-DPB1*02:01	QQRLQGHLLRQQEQQQQQ	0.17446777	0.80592614
HLA-DPA1*01:03-DPB1*02:01	QSAYDGKDYIALNEDLRS	0.3405756	0.9966818
HLA-DPA1*01:03-DPB1*02:01	QVTSYLTKKFAELRSPNE	0.4721736	0.9979046
HLA-DPA1*01:03-DPB1*02:01	QYAYDGKDYIALKEDLRS	0.34037638	0.9987694
HLA-DPA1*01:03-DPB1*02:01	RAREYIYMHFGEVAKQEE	0.5988621	0.9961835
HLA-DPA1*01:03-DPB1*02:01	RCKDYLVKIFEELTLHKP	0.58143604	0.22081533
HLA-DPA1*01:03-DPB1*02:01	RELQSKEFLSAKEETPGA	0.4289364	0.9549264
HLA-DPA1*01:03-DPB1*02:01	RGDRIVNTPFQVLMNSEK	0.68419254	0.9991142
HLA-DPA1*01:03-DPB1*02:01	RKNELEQKMLLNLHKKSW	0.2862633	0.8265727
HLA-DPA1*01:03-DPB1*02:01	RLKPLFNKSFESTVGQGS	0.48976728	0.9702284
HLA-DPA1*01:03-DPB1*02:01	RNTQICKTNTQTYRENLR	0.14801662	0.27328014
HLA-DPA1*01:03-DPB1*02:01	RPTGGIVDMASSTFQGIQ	0.4177353	0.2213897
HLA-DPA1*01:03-DPB1*02:01	RQDAYDGKDYIALNEDLR	0.35385188	0.9996241
HLA-DPA1*01:03-DPB1*02:01	RQSFGGSLFAYSPGGAHG	0.5387212	0.814624
HLA-DPA1*01:03-DPB1*02:01	RRGAFNSKQLLYLEKYRP	0.43877584	0.9967233
HLA-DPA1*01:03-DPB1*02:01	RSAGLAFSLYQAMAKDQA	0.62658054	0.99546653
HLA-DPA1*01:03-DPB1*02:01	SASEVTSTVYNTVSEGTH	0.44784033	0.99782324
HLA-DPA1*01:03-DPB1*02:01	SATRLLAQTTLRNVLGTK	0.3387839	0.8812462
HLA-DPA1*01:03-DPB1*02:01	SDDEVFKYLAKAYASNHP	0.32144728	0.95166034
HLA-DPA1*01:03-DPB1*02:01	SDLGVISKTFQLSSHPIL	0.49824864	0.92386675
HLA-DPA1*01:03-DPB1*02:01	SDMMVLLKTFFSCHKEFQ	0.44547164	0.0031595665
HLA-DPA1*01:03-DPB1*02:01	SDPKSLETSAFVKSYKNL	0.555013	0.99689597
HLA-DPA1*01:03-DPB1*02:01	SDQLAGKILVDVSNPTEQ	0.17324476	0.8673647
HLA-DPA1*01:03-DPB1*02:01	SDQLFYTKIFLDPEKREQ	0.62147635	0.9865691
HLA-DPA1*01:03-DPB1*02:01	SELQEFCPTILQQLDSRA	0.52007693	0.24424198
HLA-DPA1*01:03-DPB1*02:01	SFSLGDIYFKLFRASGDM	0.54628986	0.7687141
HLA-DPA1*01:03-DPB1*02:01	SGAFHNKYYQSIYDTAEN	0.39196908	0.993058
HLA-DPA1*01:03-DPB1*02:01	SGEEIATRPFQLVTGRTW	0.5126982	0.9992555
HLA-DPA1*01:03-DPB1*02:01	SGFTFSSYAMHWVRQAPG	0.57082236	0.9257488
HLA-DPA1*01:03-DPB1*02:01	SGGKALAQREFYTVDGQK	0.41504768	0.9796564
HLA-DPA1*01:03-DPB1*02:01	SGGYIFYTFSTVHPIPDE	0.63801086	0.8223198
HLA-DPA1*01:03-DPB1*02:01	SIINEYLSQSYQKFRRFF	0.57414246	0.6679426
HLA-DPA1*01:03-DPB1*02:01	SKLLSGVLFHSSPALQPA	0.5807847	0.88858736
HLA-DPA1*01:03-DPB1*02:01	SLPNFKQNEFSVVRQHEE	0.60823375	0.9980196
HLA-DPA1*01:03-DPB1*02:01	SLQEITSVTFKTVAIHTL	0.6883457	0.9620557
HLA-DPA1*01:03-DPB1*02:01	SNEDRNLLSVAYKNVVGA	0.40119058	0.97446823
HLA-DPA1*01:03-DPB1*02:01	SNEKKYFAATQFEPLAAR	0.9207498	0.9983076
HLA-DPA1*01:03-DPB1*02:01	SNFAHVIFQNVAKSYLPN	0.6865677	0.9972372
HLA-DPA1*01:03-DPB1*02:01	SNFNFYVKSFVMNFKNNN	0.60037166	0.9945501
HLA-DPA1*01:03-DPB1*02:01	SNNKYAASSYLSLTPEQW	0.78523433	0.9988629
HLA-DPA1*01:03-DPB1*02:01	SPASLSFASYRQVASFGS	0.52808577	0.9827946
HLA-DPA1*01:03-DPB1*02:01	SPDHTIILLAHQPLAAKR	0.35460362	0.9221238
HLA-DPA1*01:03-DPB1*02:01	SPHRMPLEFKTLNVLHNR	0.39157587	0.99848956
HLA-DPA1*01:03-DPB1*02:01	SPKLFYADHPFIFLVRDT	0.6633666	0.99107254
HLA-DPA1*01:03-DPB1*02:01	SPLGPALYGPKAAQGAQR	0.12970847	0.5880273
HLA-DPA1*01:03-DPB1*02:01	SPQELQLHYFKMHDYDGN	0.46574962	0.9921175
HLA-DPA1*01:03-DPB1*02:01	SPQGHFVGSDWQQNSVVI	0.4268704	0.99904615
HLA-DPA1*01:03-DPB1*02:01	SPQVHFIMHQLNQCYTQL	0.36015555	0.4649051
HLA-DPA1*01:03-DPB1*02:01	SPTPGELGFSSFHRLLSG	0.59629893	0.9857973
HLA-DPA1*01:03-DPB1*02:01	SRGFAFVYFENVDDAKEA	0.6183243	0.97354394
HLA-DPA1*01:03-DPB1*02:01	SSGTILWKQYLPNVKPDS	0.41240466	0.98923445
HLA-DPA1*01:03-DPB1*02:01	SSKDMESHVFLKAKTRDE	0.40620983	0.99732935
HLA-DPA1*01:03-DPB1*02:01	SSKLLSGVLFHSSPALQP	0.6253225	0.9839007
HLA-DPA1*01:03-DPB1*02:01	SSTDFLSHPFGIAVFEDK	0.67302895	0.9803271
HLA-DPA1*01:03-DPB1*02:01	SSWLWNKLFEASIETGDR	0.40145236	0.2827272
HLA-DPA1*01:03-DPB1*02:01	STDTLTGSGFRVVVCPLP	0.51137924	0.99314225
HLA-DPA1*01:03-DPB1*02:01	SVGGMDFSLFKEVFESSK	0.6313521	0.94042766
HLA-DPA1*01:03-DPB1*02:01	SVQQFYSHVFQISTDLQD	0.61703616	0.9965479
HLA-DPA1*01:03-DPB1*02:01	TDDKGHIIVDEFQNTNVK	0.4182528	0.9980221
HLA-DPA1*01:03-DPB1*02:01	TDLRIKEKLFLEAFKALG	0.68335646	0.98082745
HLA-DPA1*01:03-DPB1*02:01	TDVNFQGKNLDTVKGSSL	0.2625558	0.99815494
HLA-DPA1*01:03-DPB1*02:01	TEQTYWQATPFRAVAEPG	0.7441709	0.9987442
HLA-DPA1*01:03-DPB1*02:01	TERFVSEMLQKNYSRVKP	0.4198666	0.989013
HLA-DPA1*01:03-DPB1*02:01	TIKLVIKALLEVVQSGGK	0.31094873	0.013125336
HLA-DPA1*01:03-DPB1*02:01	TKGLMKGKHYYEVSCHDQ	0.30711058	0.96429455
HLA-DPA1*01:03-DPB1*02:01	TNEVLEKLFQIVPGENPY	0.47631115	0.852742
HLA-DPA1*01:03-DPB1*02:01	TPAAEAKAAEAAASAYYN	0.06035904	0.7297928
HLA-DPA1*01:03-DPB1*02:01	TPGVFIGKGFEPGVTNIL	0.3134079	0.99857426
HLA-DPA1*01:03-DPB1*02:01	TPGYIYSSNFHAVKRESD	0.611916	0.9960418
HLA-DPA1*01:03-DPB1*02:01	TPLQQEKLLPAQLPAEKE	0.242753	0.028526181
HLA-DPA1*01:03-DPB1*02:01	TPLQQWRQGEYKCVVQHT	0.4202472	0.9874097
HLA-DPA1*01:03-DPB1*02:01	TPNEKFYGVTVFKALKLG	0.713407	0.99646246
HLA-DPA1*01:03-DPB1*02:01	TPPQLVSPRVLEVDTQGT	0.17664534	0.9430035
HLA-DPA1*01:03-DPB1*02:01	TPVTLQFQGSKFTLSHSQ	0.65608764	0.99053794
HLA-DPA1*01:03-DPB1*02:01	TRIKLLVRKFLQTQDDRP	0.3630234	0.9976571
HLA-DPA1*01:03-DPB1*02:01	TSNFAHVIFQNVAKSYLP	0.7316338	0.9969676
HLA-DPA1*01:03-DPB1*02:01	TSRQIPQNFIADYFETSS	0.5807156	0.0340175
HLA-DPA1*01:03-DPB1*02:01	TSVHIYDKAFITVKHRKQ	0.40967062	0.99698126
HLA-DPA1*01:03-DPB1*02:01	TTRKLYEKKLLKLREQGT	0.20327951	0.93926734
HLA-DPA1*01:03-DPB1*02:01	TVKMLAGNEFQVSLSSSM	0.5877349	0.9519779
HLA-DPA1*01:03-DPB1*02:01	TVRKFLLSQLQKTRPVIL	0.62320477	0.9686918
HLA-DPA1*01:03-DPB1*02:01	TYLPDFRFTPFKQAVKET	0.6873581	0.99570835
HLA-DPA1*01:03-DPB1*02:01	VAREFGVNVFIVSVAKPI	0.68749624	0.9928175
HLA-DPA1*01:03-DPB1*02:01	VDDTQFVRFDSDAASPRG	0.18864097	0.7416861
HLA-DPA1*01:03-DPB1*02:01	VDDTQFVRFDSDAASPRT	0.19758317	0.73357886
HLA-DPA1*01:03-DPB1*02:01	VDNEKEGVQYSYSLFHLM	0.68573415	0.15058985
HLA-DPA1*01:03-DPB1*02:01	VDPKKTIQMGSFRINPDG	0.4325496	0.9716194
HLA-DPA1*01:03-DPB1*02:01	VEDLINIHFQRAKNGGGE	0.24576305	0.9189442
HLA-DPA1*01:03-DPB1*02:01	VEKGELVAKEIQTTTGNQ	0.080842406	0.9976487
HLA-DPA1*01:03-DPB1*02:01	VENQFREFKLSKVWRDQH	0.43656424	0.9605848
HLA-DPA1*01:03-DPB1*02:01	VGGALYYTTMQTLTKQDT	0.42933658	0.97916937
HLA-DPA1*01:03-DPB1*02:01	VGSIRYNYLLDVLERSPH	0.5816944	0.9479202
HLA-DPA1*01:03-DPB1*02:01	VGTALLASLWHHVAPVAG	0.63013566	0.96353865
HLA-DPA1*01:03-DPB1*02:01	VKKGYYQMKKVVKTVAVK	0.23250422	0.86877966
HLA-DPA1*01:03-DPB1*02:01	VKNAFYIGSYQQCINEAQ	0.58876073	0.7144337
HLA-DPA1*01:03-DPB1*02:01	VNDGTEFGGSIYQKVNEK	0.5492007	0.9940816
HLA-DPA1*01:03-DPB1*02:01	VNGILFVQYFHRVPFHRV	0.752902	0.94782865
HLA-DPA1*01:03-DPB1*02:01	VPEEKLYKVYTFNSVRKS	0.59147716	0.9924942
HLA-DPA1*01:03-DPB1*02:01	VPKEPIIFSKFASSIVGP	0.67600346	0.99739635
HLA-DPA1*01:03-DPB1*02:01	VPLGPFLGKSFGTTVSPW	0.487072	0.9991482
HLA-DPA1*01:03-DPB1*02:01	VPLQTSNFAHVIFQNVAK	0.7640888	0.99851656
HLA-DPA1*01:03-DPB1*02:01	VPSDQGDMALKMMRLVTQ	0.22844566	0.8853348
HLA-DPA1*01:03-DPB1*02:01	VQKDIKNVPFKIVRASNG	0.42868564	0.99486953
HLA-DPA1*01:03-DPB1*02:01	VSTFTGKLYIEFVKGYYD	0.58838505	0.5378615
HLA-DPA1*01:03-DPB1*02:01	VTLLVARVFQKAVDQSIE	0.41902876	0.9072315
HLA-DPA1*01:03-DPB1*02:01	VYGIFYATSFLDLYRNPK	0.63603824	0.92218864
HLA-DPA1*01:03-DPB1*02:01	WFDKTPLSYTHWRAGRPT	0.39674369	0.9591862
HLA-DPA1*01:03-DPB1*02:01	YDAKRFIGKIFTAEELEA	0.4350268	0.98318225
HLA-DPA1*01:03-DPB1*02:01	YDQSAYDGKDYIALNEDL	0.35066617	0.9996735
HLA-DPA1*01:03-DPB1*02:01	YDSFKLQTKEFQVLKSLG	0.5330811	0.99872416
HLA-DPA1*01:03-DPB1*02:01	YGIFYATSFLDLYRNPKS	0.71752834	0.85213834
HLA-DPA1*01:03-DPB1*02:01	YHQYAYDGKDYIALKEDL	0.34975407	0.9997159
HLA-DPA1*01:03-DPB1*02:01	YIRSYSVSQFQKTYSLPE	0.68502957	0.9993968
HLA-DPA1*01:03-DPB1*02:01	YKNVVKIQKHVTFNQVKG	0.44341406	0.4496438
HLA-DPA1*01:03-DPB1*02:01	YPFDFQGARIITGQEEGA	0.24625619	0.5199563
HLA-DPA1*01:03-DPB1*02:01	YPTKFQYLNFANNILTDE	0.6937543	0.96576613
HLA-DPA1*01:03-DPB1*02:01	YSDPKSLETSAFVKSYKN	0.5146128	0.9675668
HLA-DPA1*01:03-DPB1*02:01	YSTVFRSTDFFQSRENQE	0.5752109	0.994178
HLA-DPA1*01:03-DPB1*02:01	YTRHLISTHFAPGDFQGF	0.46152297	0.2402524
