# Supplementary material for: MHCII-peptide presentation: an assessment of the state-of-the-art prediction methods
Source: Front Immunol. 2024 Mar 12;15:1293706. doi: 10.3389/fimmu.2024.1293706 (PMC11027168; doi:10.3389/fimmu.2024.1293706)
Supplement: Supplementary file 2 [file DataSheet_2.zip › output/BERT/pos/18_HLA-DPA1_01_03_DPB1_03_01.csv]

allele	peptide	affinity_pred	mass_pred
HLA-DPA1*01:03-DPB1*03:01	AAAEVAGQFVIKLTHDVE	0.14773004	0.47776023
HLA-DPA1*01:03-DPB1*03:01	AAAGRIAIPGLAGAGNSV	0.4711271	0.66270083
HLA-DPA1*01:03-DPB1*03:01	AAARGLTLLFASGDSGAG	0.31559294	0.09648527
HLA-DPA1*01:03-DPB1*03:01	AAEAKAAEAAASAYYNPG	0.40126732	0.9985463
HLA-DPA1*01:03-DPB1*03:01	AAEAKGRLAERAASQGSD	0.45794895	0.989333
HLA-DPA1*01:03-DPB1*03:01	AALNILALSPPAQNLLLK	0.37357953	0.09067519
HLA-DPA1*01:03-DPB1*03:01	AAQARDQTAALLNSAGLG	0.31533185	0.9881778
HLA-DPA1*01:03-DPB1*03:01	AAQLRPISLPGVSSTEDL	0.27722058	0.1101385
HLA-DPA1*01:03-DPB1*03:01	AAQQQQYALAAAHQPHIG	0.41755012	0.94056714
HLA-DPA1*01:03-DPB1*03:01	ADHARTITVALADGGRPD	0.39389923	0.9994952
HLA-DPA1*01:03-DPB1*03:01	ADIERIAPLAEGALPYNL	0.45145658	0.9235383
HLA-DPA1*01:03-DPB1*03:01	ADTAAQITQRKWEAARVA	0.4254597	0.93638146
HLA-DPA1*01:03-DPB1*03:01	AEEDLRASLLAVLSREHP	0.49014646	0.943851
HLA-DPA1*01:03-DPB1*03:01	AEELRQRLAPLAEDVRGN	0.3798003	0.99863255
HLA-DPA1*01:03-DPB1*03:01	AEKGVRTLTAAAVSGAQP	0.68768954	0.998933
HLA-DPA1*01:03-DPB1*03:01	AEPRKKKWTLSLKNLRPE	0.3767265	0.9917669
HLA-DPA1*01:03-DPB1*03:01	AEQQRLKSQDLELSWNLN	0.13405098	0.97077143
HLA-DPA1*01:03-DPB1*03:01	AERERELEECQRNHEGDE	0.014289706	0.9892085
HLA-DPA1*01:03-DPB1*03:01	AEVLRTMELAAQSMKKAY	0.6479534	0.97655964
HLA-DPA1*01:03-DPB1*03:01	AGALDRLLDLPAAASSED	0.6140799	0.997558
HLA-DPA1*01:03-DPB1*03:01	AGLGRAYALAFAERGALV	0.72347254	0.98795336
HLA-DPA1*01:03-DPB1*03:01	AGPEKGGGSAAAAAAAAA	0.23335026	0.77909833
HLA-DPA1*01:03-DPB1*03:01	AGPLFRVPITAVIAAKVN	0.73303354	0.6878003
HLA-DPA1*01:03-DPB1*03:01	AGRYERASQGPASHSRFS	0.42898777	0.9836604
HLA-DPA1*01:03-DPB1*03:01	AHFARAFPLAEWQPSDVD	0.555039	0.7345923
HLA-DPA1*01:03-DPB1*03:01	AHGVRTSEGAEGSAQGPH	0.18144356	0.98915446
HLA-DPA1*01:03-DPB1*03:01	AIANLQRAYSLAKEQRLN	0.5588907	0.9992951
HLA-DPA1*01:03-DPB1*03:01	AKALRMLPTIIADNAGYD	0.5299226	0.7735975
HLA-DPA1*01:03-DPB1*03:01	AKKWERKFSDAIQSKEEE	0.42282435	0.9967737
HLA-DPA1*01:03-DPB1*03:01	AKPQVRDFSLTSSSQTPG	0.2961148	0.99860203
HLA-DPA1*01:03-DPB1*03:01	ALDRLLDLPAAASSEDIE	0.6963459	0.99117804
HLA-DPA1*01:03-DPB1*03:01	ALLMRACEPIIQNFCHDV	0.55093265	0.23878355
HLA-DPA1*01:03-DPB1*03:01	ANKRLRYVDQVLQLVYKD	0.4887004	0.8987379
HLA-DPA1*01:03-DPB1*03:01	ANLQRAYSLAKEQRLNFG	0.5090402	0.99941766
HLA-DPA1*01:03-DPB1*03:01	APALFRPCTPAVWAPAPA	0.27639204	0.016669346
HLA-DPA1*01:03-DPB1*03:01	APALHLRLSPPPSQSDQL	0.38681003	0.9912326
HLA-DPA1*01:03-DPB1*03:01	APEKRASPSKPASAPASR	0.3593288	0.948816
HLA-DPA1*01:03-DPB1*03:01	APFPKARRPESALLGGSE	0.32932374	0.97388715
HLA-DPA1*01:03-DPB1*03:01	APGTEVRSFTQAQLDGGL	0.2775932	0.9992151
HLA-DPA1*01:03-DPB1*03:01	APLLGARRAAAAAAAAGA	0.6792724	0.9545895
HLA-DPA1*01:03-DPB1*03:01	APLLRWAEGPAVSLPQAP	0.57636756	0.9870175
HLA-DPA1*01:03-DPB1*03:01	APLPPRLPELAPTAPLPY	0.26463348	0.9558347
HLA-DPA1*01:03-DPB1*03:01	APPVRHLIATQLLSNLED	0.515278	0.82929075
HLA-DPA1*01:03-DPB1*03:01	APQGSRAAPTAASDQPDS	0.2715479	0.9983832
HLA-DPA1*01:03-DPB1*03:01	APSAERTIQQCCENILLN	0.09694855	0.8493789
HLA-DPA1*01:03-DPB1*03:01	AQDQRIRWYLLSMGSNEN	0.6287201	0.87094
HLA-DPA1*01:03-DPB1*03:01	AQITKRKWEAAHVAEQQR	0.61892384	0.999786
HLA-DPA1*01:03-DPB1*03:01	AQITQRKWEAARVAEQLR	0.64427775	0.9996692
HLA-DPA1*01:03-DPB1*03:01	AQLRPISLPGVSSTEDLQ	0.28996852	0.046498325
HLA-DPA1*01:03-DPB1*03:01	ARPLPRFNSVPLTDTGHE	0.32798207	0.9977623
HLA-DPA1*01:03-DPB1*03:01	ASERLPPPFPGLEPESEG	0.16727884	0.014105612
HLA-DPA1*01:03-DPB1*03:01	ASPVRLLSLAFALSAHSV	0.7755352	0.04431321
HLA-DPA1*01:03-DPB1*03:01	ASQRRRSLEPAENVHGAG	0.57292426	0.9987985
HLA-DPA1*01:03-DPB1*03:01	ASREARAKVIAAEGEMNA	0.49595723	0.9868282
HLA-DPA1*01:03-DPB1*03:01	ATEERAAPSTAPAEATPP	0.32999507	0.94200754
HLA-DPA1*01:03-DPB1*03:01	ATGSRSVPMPLSNISVPK	0.46748993	0.9652727
HLA-DPA1*01:03-DPB1*03:01	ATQAARSTDVAAVVVPIL	0.39879003	0.96727574
HLA-DPA1*01:03-DPB1*03:01	AWTIRKGTKAPQAAGKIH	0.36514884	0.9942109
HLA-DPA1*01:03-DPB1*03:01	DAAEKGVRTLTAAAVSGA	0.64015394	0.9946667
HLA-DPA1*01:03-DPB1*03:01	DAAPLLRWAEGPAVSLPQ	0.5564563	0.99287736
HLA-DPA1*01:03-DPB1*03:01	DDLKWVEENVPSSVTDVA	0.06817066	0.35821843
HLA-DPA1*01:03-DPB1*03:01	DDTQFVRFDSDAASQRME	0.52356327	0.9968258
HLA-DPA1*01:03-DPB1*03:01	DEETVRKAMEAVAAQGKA	0.57069725	0.9963337
HLA-DPA1*01:03-DPB1*03:01	DEKDLRREISYAIKNIHG	0.56878877	0.99910414
HLA-DPA1*01:03-DPB1*03:01	DGDMRLADGGATNQGRVE	0.08747258	0.9823759
HLA-DPA1*01:03-DPB1*03:01	DHMRAVHLYISALENSCP	0.5693339	0.061351616
HLA-DPA1*01:03-DPB1*03:01	DIAARLNIPVSQVNPRDA	0.46524015	0.9749907
HLA-DPA1*01:03-DPB1*03:01	DIDGVRKIIFALPGNPVS	0.614956	0.9784746
HLA-DPA1*01:03-DPB1*03:01	DIVRRERIGFRVQPDQGK	0.29130796	0.93296194
HLA-DPA1*01:03-DPB1*03:01	DKLVNERLISMAYGQIGM	0.43120596	0.46418214
HLA-DPA1*01:03-DPB1*03:01	DLARLPVDVVVNASNEDL	0.34241802	0.028591344
HLA-DPA1*01:03-DPB1*03:01	DLDPEREVTFLEASRFAQ	0.3049783	0.48518434
HLA-DPA1*01:03-DPB1*03:01	DLRSWTAADMAAQTTKHK	0.5034325	0.99841213
HLA-DPA1*01:03-DPB1*03:01	DPGIPRALSLSGSSSSPQ	0.3526696	0.9501214
HLA-DPA1*01:03-DPB1*03:01	DPVVKVSEIVAKSKELDN	0.1946866	0.9676994
HLA-DPA1*01:03-DPB1*03:01	DQGEYERAAIDAVDNKKN	0.39556473	0.99468774
HLA-DPA1*01:03-DPB1*03:01	DQRIRWYLLSMGSNENIH	0.5697906	0.8984375
HLA-DPA1*01:03-DPB1*03:01	DRALERFYEQVVQAIQRH	0.65988106	0.98895204
HLA-DPA1*01:03-DPB1*03:01	DRGERLGIKPESVQPHRP	0.4919029	0.99879086
HLA-DPA1*01:03-DPB1*03:01	DRPGRRFYVVACDNRDPR	0.4797887	0.9996815
HLA-DPA1*01:03-DPB1*03:01	DRTRIVIVPSLNPDGRER	0.5414004	0.9955572
HLA-DPA1*01:03-DPB1*03:01	DSATRLLAQTTLRNVLGT	0.28707954	0.28475958
HLA-DPA1*01:03-DPB1*03:01	DSTREGSSPALSTLFPPP	0.19683908	0.9689249
HLA-DPA1*01:03-DPB1*03:01	DTAAQITQRKWEAARVAE	0.52492374	0.9965456
HLA-DPA1*01:03-DPB1*03:01	DTQFVRFDSDAASQRMEP	0.48385513	0.99138945
HLA-DPA1*01:03-DPB1*03:01	DVGERTVVNALFNNQAYH	0.40066114	0.990884
HLA-DPA1*01:03-DPB1*03:01	DVNPSARFVTVPLHHRMA	0.6131538	0.984705
HLA-DPA1*01:03-DPB1*03:01	EAGALDRLLDLPAAASSE	0.64320457	0.9966348
HLA-DPA1*01:03-DPB1*03:01	EALQRQWDQVEQDLADEL	0.33672723	0.97076637
HLA-DPA1*01:03-DPB1*03:01	EARATAPPAPSAPNSAPS	0.32447293	0.974426
HLA-DPA1*01:03-DPB1*03:01	EDHLERVLEAAAQAARDV	0.6660908	0.997386
HLA-DPA1*01:03-DPB1*03:01	EDIAARLNIPVSQVNPRD	0.5125689	0.9675621
HLA-DPA1*01:03-DPB1*03:01	EDLRSWTAADMAAQITKR	0.52056926	0.99898607
HLA-DPA1*01:03-DPB1*03:01	EDTSEQVVPVLVKNWKKE	0.11086173	0.26027024
HLA-DPA1*01:03-DPB1*03:01	EEEEVRVLTLPLQAHHAM	0.6976783	0.9971765
HLA-DPA1*01:03-DPB1*03:01	EEHVIIQAEFYLNPDQSG	0.16629821	0.6230578
HLA-DPA1*01:03-DPB1*03:01	EEKRKEIRKGPRISRSQS	0.34600815	0.92357415
HLA-DPA1*01:03-DPB1*03:01	EELRQRLAPLAEDVRGNL	0.38165078	0.9993054
HLA-DPA1*01:03-DPB1*03:01	EEVKVRMDLLPLHMGLHK	0.42072105	0.9451599
HLA-DPA1*01:03-DPB1*03:01	EFGRFASFEAQGALANIA	0.63009006	0.9358963
HLA-DPA1*01:03-DPB1*03:01	EFGRREIEIAEQDMSALI	0.31012383	0.93668777
HLA-DPA1*01:03-DPB1*03:01	EKEVAKKQYEKAVSQGKT	0.23558249	0.9547809
HLA-DPA1*01:03-DPB1*03:01	EKKDRVHHEPQLSDKVHN	0.16763659	0.99825525
HLA-DPA1*01:03-DPB1*03:01	EKLLRQSPPLPGREEEPG	0.34804326	0.8403969
HLA-DPA1*01:03-DPB1*03:01	EKVRREGVKVMPNAIVQS	0.43292215	0.813251
HLA-DPA1*01:03-DPB1*03:01	ELLRRAGPPGALDAWAEP	0.49878123	0.9234661
HLA-DPA1*01:03-DPB1*03:01	EMMRNQDLALSNLESIPG	0.37641937	0.88019025
HLA-DPA1*01:03-DPB1*03:01	ENAGRAAAAAAAAAAAAA	0.5870971	0.8896612
HLA-DPA1*01:03-DPB1*03:01	ENPGGYVAYSKAATVTGK	0.09410629	0.9300278
HLA-DPA1*01:03-DPB1*03:01	EPPKWKAPRVLSFSLKSK	0.45739838	0.78746545
HLA-DPA1*01:03-DPB1*03:01	EPRAPWIEQEGPEYWDEE	0.014720268	0.6835202
HLA-DPA1*01:03-DPB1*03:01	EPRAPWIEQEGPEYWDRE	0.03685179	0.6827229
HLA-DPA1*01:03-DPB1*03:01	EPYNAARPYSVALLSVPE	0.52235967	0.9380101
HLA-DPA1*01:03-DPB1*03:01	EQHSVRTYEVCDVQRAPG	0.17343202	0.99842894
HLA-DPA1*01:03-DPB1*03:01	EQQRLKSQDLELSWNLNG	0.111631036	0.8541358
HLA-DPA1*01:03-DPB1*03:01	FAQRRELILAIKNARQRQ	0.69098365	0.99685824
HLA-DPA1*01:03-DPB1*03:01	FHLTRQEIVSLFNAFGRI	0.3779577	0.003411349
HLA-DPA1*01:03-DPB1*03:01	FIAAVERLWDYGMSSSPH	0.26651102	0.25333387
HLA-DPA1*01:03-DPB1*03:01	FPTKARAITKTAVSSELR	0.3876352	0.99683505
HLA-DPA1*01:03-DPB1*03:01	FQPSRSIIFASWSAGDFG	0.32872972	0.4558192
HLA-DPA1*01:03-DPB1*03:01	FTGSRTYSLVGQAWPGPL	0.3299797	0.99899995
HLA-DPA1*01:03-DPB1*03:01	GAGAGLGRAYALAFAERG	0.555512	0.7756939
HLA-DPA1*01:03-DPB1*03:01	GAGLGRAYALAFAERGAL	0.6469126	0.9802736
HLA-DPA1*01:03-DPB1*03:01	GAGQRFGTPASLTTRDPE	0.37596285	0.99785936
HLA-DPA1*01:03-DPB1*03:01	GAIGSRLAVITQNIANLG	0.43354496	0.8192438
HLA-DPA1*01:03-DPB1*03:01	GALDRLLDLPAAASSEDI	0.70453084	0.995453
HLA-DPA1*01:03-DPB1*03:01	GDLARLPVDVVVNASNED	0.3896179	0.80121946
HLA-DPA1*01:03-DPB1*03:01	GDLERFLSSAAAVSKEHP	0.7482964	0.9952545
HLA-DPA1*01:03-DPB1*03:01	GDPEHYLINVCKSLAPQA	0.12932472	0.13658361
HLA-DPA1*01:03-DPB1*03:01	GELKRRYTIIPLNKISAR	0.7351434	0.99778366
HLA-DPA1*01:03-DPB1*03:01	GEPRFIAVGYVDDTQFVR	0.18028875	0.99729747
HLA-DPA1*01:03-DPB1*03:01	GEYERAAIDAVDNKKNTP	0.346775	0.9932107
HLA-DPA1*01:03-DPB1*03:01	GGFRPSRVVVVAKTTRYE	0.39504358	0.9193777
HLA-DPA1*01:03-DPB1*03:01	GGPGLSRNGVGPAPSLSE	0.21529219	0.549665
HLA-DPA1*01:03-DPB1*03:01	GKRSRLTPVSPESSSTEE	0.49179965	0.9107353
HLA-DPA1*01:03-DPB1*03:01	GKVARLVSPVVYSQNSAH	0.6532772	0.98259723
HLA-DPA1*01:03-DPB1*03:01	GLLHRAFSVFLFNTENKL	0.5741492	0.39545795
HLA-DPA1*01:03-DPB1*03:01	GLPNIPVQTISRAAAEKL	0.28276506	0.64645237
HLA-DPA1*01:03-DPB1*03:01	GLQADLSSFKSQELNERN	0.099677704	0.6790904
HLA-DPA1*01:03-DPB1*03:01	GMPTYGRSFTLASSSDTR	0.40784705	0.9939014
HLA-DPA1*01:03-DPB1*03:01	GPAPVGRFFTPAIRQGPE	0.54837525	0.9977533
HLA-DPA1*01:03-DPB1*03:01	GPARETELPAAAEPGAEN	0.29697794	0.998648
HLA-DPA1*01:03-DPB1*03:01	GPDEDLSHRNKEPPAPAQ	0.01900959	0.6918777
HLA-DPA1*01:03-DPB1*03:01	GPGLSRNGVGPAPSLSEL	0.27048576	0.5183841
HLA-DPA1*01:03-DPB1*03:01	GPHDVHVQIETSPPARNL	0.25688168	0.8709108
HLA-DPA1*01:03-DPB1*03:01	GPIRKKLKIIPEDQSWGG	0.13346148	0.9555713
HLA-DPA1*01:03-DPB1*03:01	GPKNRSIGAAAKSQVISN	0.45352167	0.95857346
HLA-DPA1*01:03-DPB1*03:01	GPPERTVTPALSSNVLPR	0.4961428	0.99861366
HLA-DPA1*01:03-DPB1*03:01	GPPPPLRVGEPVALSEEE	0.2937547	0.99649733
HLA-DPA1*01:03-DPB1*03:01	GPPRSRSSSQAEATLGPS	0.26182964	0.994462
HLA-DPA1*01:03-DPB1*03:01	GPVSHHRVGETAPPNAYT	0.18729572	0.9875328
HLA-DPA1*01:03-DPB1*03:01	GRHGSVRYWVKAELHRPW	0.55448127	0.9928913
HLA-DPA1*01:03-DPB1*03:01	GRLLNRLADLIERDRTYL	0.27386463	0.25536877
HLA-DPA1*01:03-DPB1*03:01	GSDSRVSAGEAVVNRVFD	0.2299286	0.9507071
HLA-DPA1*01:03-DPB1*03:01	GTAHRAHSSMVGVNLPQK	0.3827898	0.70074457
HLA-DPA1*01:03-DPB1*03:01	GTEQRVVGRAAEVPGPEP	0.32493302	0.9355303
HLA-DPA1*01:03-DPB1*03:01	GTGDPEHYLINVCKSLAP	0.06560068	0.011296084
HLA-DPA1*01:03-DPB1*03:01	GTLERDGVFCLLSDDHGA	0.12915471	0.57452786
HLA-DPA1*01:03-DPB1*03:01	GTSPREGVVITRNRDGPA	0.19624653	0.99934894
HLA-DPA1*01:03-DPB1*03:01	GTSRQHVANDYARQLAAG	0.24914092	0.04149588
HLA-DPA1*01:03-DPB1*03:01	GVQNPRAEDLVGKSLYVS	0.13458022	0.989583
HLA-DPA1*01:03-DPB1*03:01	HGPERSQSPAASDCSSSS	0.16692734	0.87314224
HLA-DPA1*01:03-DPB1*03:01	HLSHNRISSVPAINNRLE	0.60025257	0.99937916
HLA-DPA1*01:03-DPB1*03:01	HSAPRSGAPAAESKEIVR	0.43345255	0.9996252
HLA-DPA1*01:03-DPB1*03:01	HTQEKQSTRAPAAAPFVP	0.427843	0.9780512
HLA-DPA1*01:03-DPB1*03:01	IAAVERLWDYGMSSSPHV	0.30456144	0.28065005
HLA-DPA1*01:03-DPB1*03:01	IAPETRRSIEVPLNERIC	0.44625932	0.987586
HLA-DPA1*01:03-DPB1*03:01	IDGFKEPRKYIAAQGPRD	0.4020807	0.8480589
HLA-DPA1*01:03-DPB1*03:01	IGARVYALPEDLVEVNPK	0.343193	0.9979849
HLA-DPA1*01:03-DPB1*03:01	IGNLDRAYEFAERCNEPA	0.2070368	0.99780977
HLA-DPA1*01:03-DPB1*03:01	IIIRAFRTATQLAVNKIK	0.7179955	0.9937992
HLA-DPA1*01:03-DPB1*03:01	IISKRNIQFSCKNIYRPD	0.20028576	0.35783872
HLA-DPA1*01:03-DPB1*03:01	IKLNPRLAILYAKRASVF	0.63038445	0.55701363
HLA-DPA1*01:03-DPB1*03:01	ILACRSEELCMECQHPNQ	0.09503742	0.059591003
HLA-DPA1*01:03-DPB1*03:01	INERPVIFALSNPTAQAE	0.5385559	0.5359064
HLA-DPA1*01:03-DPB1*03:01	IPTFGRSFTLASSETGVG	0.41640377	0.99864686
HLA-DPA1*01:03-DPB1*03:01	IREDDNIAIIDVPVPSFS	0.24895509	0.04506933
HLA-DPA1*01:03-DPB1*03:01	IRVHSAPRSGAPAAESKE	0.46304655	0.99749124
HLA-DPA1*01:03-DPB1*03:01	ISKRNIQFSCKNIYRPDK	0.1402964	0.28152436
HLA-DPA1*01:03-DPB1*03:01	ISTVKRSWTSAQNACSEH	0.58190763	0.99895287
HLA-DPA1*01:03-DPB1*03:01	ITKRKWEAAHVAEQQRAY	0.6464846	0.9994292
HLA-DPA1*01:03-DPB1*03:01	IVRQFPFSSALQRMSVVA	0.6220053	0.03000561
HLA-DPA1*01:03-DPB1*03:01	IVTERVYAPASTLVDQPY	0.5145086	0.9991077
HLA-DPA1*01:03-DPB1*03:01	KAPRGDVTAEEAAGASPA	0.37608132	0.9716914
HLA-DPA1*01:03-DPB1*03:01	KARRAASAATAAPTATPA	0.6867753	0.9784854
HLA-DPA1*01:03-DPB1*03:01	KDLRREISYAIKNIHGVR	0.5309542	0.99634534
HLA-DPA1*01:03-DPB1*03:01	KEDLRSWTAADMAAQITK	0.5429409	0.99963987
HLA-DPA1*01:03-DPB1*03:01	KEDLRSWTAADMAAQTTK	0.53304744	0.99965656
HLA-DPA1*01:03-DPB1*03:01	KEKKRLAALALASSENSS	0.79829496	0.9903957
HLA-DPA1*01:03-DPB1*03:01	KFERDCREAEKAAQTAER	0.45553246	0.9974028
HLA-DPA1*01:03-DPB1*03:01	KGKVARLVSPVVYSQNSA	0.6318751	0.9873276
HLA-DPA1*01:03-DPB1*03:01	KIGARVYALPEDLVEVNP	0.4194472	0.9853919
HLA-DPA1*01:03-DPB1*03:01	KKEARAAALAAAVAQDPA	0.711656	0.9980243
HLA-DPA1*01:03-DPB1*03:01	KPTEKKDRVHHEPQLSDK	0.07527258	0.99819297
HLA-DPA1*01:03-DPB1*03:01	KPVEKRLMPPPPQKNKDS	0.34932882	0.99330646
HLA-DPA1*01:03-DPB1*03:01	KQKERAMSTTSISSPQPG	0.336988	0.9613863
HLA-DPA1*01:03-DPB1*03:01	KRIPLRRQVTVSAESSSS	0.6667159	0.83220375
HLA-DPA1*01:03-DPB1*03:01	KRKARLVVAVEEAFIHIQ	0.67388403	0.3296299
HLA-DPA1*01:03-DPB1*03:01	KRLKEARAGAPAAPSPPA	0.5009374	0.99688005
HLA-DPA1*01:03-DPB1*03:01	KSRKEREAELGARAKEFT	0.3561287	0.9983495
HLA-DPA1*01:03-DPB1*03:01	KVARAAAEVAGQFVIKLT	0.4597077	0.1252279
HLA-DPA1*01:03-DPB1*03:01	KYIRHYEGLSYNVDSLHQ	0.3308587	0.94247293
HLA-DPA1*01:03-DPB1*03:01	KYYGTREAVIAQISSHVK	0.5369841	0.9993566
HLA-DPA1*01:03-DPB1*03:01	LAGARTPAALAALSLTGS	0.5554181	0.14107671
HLA-DPA1*01:03-DPB1*03:01	LASKRNVIEAVYNRLNPY	0.3693794	0.9492036
HLA-DPA1*01:03-DPB1*03:01	LAVTQRKEEEPSSSSVFN	0.16345857	0.95914185
HLA-DPA1*01:03-DPB1*03:01	LDARQLIPALVNYSQGGE	0.6192164	0.8986866
HLA-DPA1*01:03-DPB1*03:01	LDARSYTAAVANRAKGGG	0.5686919	0.9978078
HLA-DPA1*01:03-DPB1*03:01	LDTHRGLLYAASHSGVVQ	0.372119	0.8615595
HLA-DPA1*01:03-DPB1*03:01	LEARATAPPAPSAPNSAP	0.40694147	0.9902336
HLA-DPA1*01:03-DPB1*03:01	LEGKLRVFENIVAVLNKE	0.64407104	0.72718966
HLA-DPA1*01:03-DPB1*03:01	LGAQRIFELGLGDDDGNL	0.1312471	0.92043257
HLA-DPA1*01:03-DPB1*03:01	LGPARETELPAAAEPGAE	0.30874127	0.9991056
HLA-DPA1*01:03-DPB1*03:01	LIRVREFTMAEIEHFVDP	0.563233	0.99528295
HLA-DPA1*01:03-DPB1*03:01	LKEDLRSWTAADMAAQIT	0.56698513	0.99961245
HLA-DPA1*01:03-DPB1*03:01	LKEDLRSWTAADMAAQTT	0.54477394	0.9994963
HLA-DPA1*01:03-DPB1*03:01	LKPRTVATPLNQVANPNS	0.38122657	0.9886379
HLA-DPA1*01:03-DPB1*03:01	LLAEREQEEAIAQFPYVE	0.35546768	0.98492634
HLA-DPA1*01:03-DPB1*03:01	LLRRAGPPGALDAWAEPH	0.45363763	0.9148577
HLA-DPA1*01:03-DPB1*03:01	LNEDLRSWTAADKAAQIT	0.44847736	0.9996336
HLA-DPA1*01:03-DPB1*03:01	LNGLRAVSPAIPSAPLYE	0.68029696	0.8364852
HLA-DPA1*01:03-DPB1*03:01	LNKVARAAAEVAGQFVIK	0.59659004	0.91835344
HLA-DPA1*01:03-DPB1*03:01	LNKYIRHYEGLSYNVDSL	0.32938337	0.95462465
HLA-DPA1*01:03-DPB1*03:01	LPGFQRTVAIADSNYNWF	0.3570082	0.97610646
HLA-DPA1*01:03-DPB1*03:01	LPPLHRIGTAALAVQVVG	0.6627186	0.941665
HLA-DPA1*01:03-DPB1*03:01	LPRLQARYYSIASSSKVH	0.749119	0.9996192
HLA-DPA1*01:03-DPB1*03:01	LPVTPGEPASISCRSSQS	0.16788912	0.08547988
HLA-DPA1*01:03-DPB1*03:01	LQVVRARKQIVAGVNYFL	0.5066503	0.7941421
HLA-DPA1*01:03-DPB1*03:01	LREKLQLISALTNKPESN	0.39501387	0.68978864
HLA-DPA1*01:03-DPB1*03:01	LRGSRKLTAAAPGAVPHT	0.6316264	0.9611021
HLA-DPA1*01:03-DPB1*03:01	LRPARPTSPPAHSHRDFQ	0.27915663	0.6812046
HLA-DPA1*01:03-DPB1*03:01	LSHLRQYEKSIVNYKPKI	0.4155269	0.99655914
HLA-DPA1*01:03-DPB1*03:01	LSHNRISSVPAINNRLEH	0.651323	0.9995904
HLA-DPA1*01:03-DPB1*03:01	LSRNRLAELPADALGPLQ	0.54534465	0.99882144
HLA-DPA1*01:03-DPB1*03:01	LVDRTRIVIVPSLNPDGR	0.57208467	0.9990016
HLA-DPA1*01:03-DPB1*03:01	LVNERLISMAYGQIGMIQ	0.41989076	0.7473997
HLA-DPA1*01:03-DPB1*03:01	LVRGRRFDEAALSIQKEK	0.65001357	0.9978062
HLA-DPA1*01:03-DPB1*03:01	LVRQKRAWITAPVALREG	0.7682371	0.9979555
HLA-DPA1*01:03-DPB1*03:01	MAGAKRVPTAPAATSKPG	0.37809584	0.9979847
HLA-DPA1*01:03-DPB1*03:01	MPQSSRAQTLAMNVRNFL	0.3909382	0.9354526
HLA-DPA1*01:03-DPB1*03:01	MSKFLRHFTVVGDDYHAW	0.3611714	0.73437774
HLA-DPA1*01:03-DPB1*03:01	NEDLRSWTAADMAAQITK	0.5209116	0.99965096
HLA-DPA1*01:03-DPB1*03:01	NEDLSSWTAADTAAQITQ	0.18409239	0.9840673
HLA-DPA1*01:03-DPB1*03:01	NGQTREHALLAYTLGVKQ	0.39011934	0.14563408
HLA-DPA1*01:03-DPB1*03:01	NIPGERVATVLATDADSG	0.3328589	0.9990592
HLA-DPA1*01:03-DPB1*03:01	NKPTFSQTIALLNIYRNP	0.35562906	0.14080407
HLA-DPA1*01:03-DPB1*03:01	NMARRGHSAQIAKPIRPG	0.5350831	0.98345673
HLA-DPA1*01:03-DPB1*03:01	NPFLAPRSAAVPLINPAG	0.5692247	0.99722546
HLA-DPA1*01:03-DPB1*03:01	NPGGYVAYSKAATVTGKL	0.09736302	0.9941381
HLA-DPA1*01:03-DPB1*03:01	NPKPERAQSQPESDKDHE	0.026959216	0.9979296
HLA-DPA1*01:03-DPB1*03:01	NPNGIRVAPVPLYNSFHD	0.43739894	0.999293
HLA-DPA1*01:03-DPB1*03:01	NPPLKSRSFSLASSSNSP	0.5846549	0.99851733
HLA-DPA1*01:03-DPB1*03:01	NPQRTGQRAQENYEGSEE	0.12335581	0.9878786
HLA-DPA1*01:03-DPB1*03:01	NTTARAFAVVASALGIPS	0.76535434	0.8935482
HLA-DPA1*01:03-DPB1*03:01	NTWAVRIPGGPAVANSVA	0.38721368	0.51030654
HLA-DPA1*01:03-DPB1*03:01	PPEGVRLSPLAERQLQVQ	0.2544399	0.9215514
HLA-DPA1*01:03-DPB1*03:01	QAELRRPPPAPAQPPEPE	0.314897	0.9722284
HLA-DPA1*01:03-DPB1*03:01	QAIVRTAGGWAAASDSRK	0.43539107	0.31500357
HLA-DPA1*01:03-DPB1*03:01	QSPPRAALRPAVSSSDQQ	0.6044073	0.99536705
HLA-DPA1*01:03-DPB1*03:01	QTVAKTTTAAAVASTGPS	0.4056718	0.9676089
HLA-DPA1*01:03-DPB1*03:01	RAEHPKTHVTHHPVSDHE	0.042335983	0.9874538
HLA-DPA1*01:03-DPB1*03:01	RALQVVRARKQIVAGVNY	0.52898365	0.66690844
HLA-DPA1*01:03-DPB1*03:01	RDRLVPGPVFGSKDNFHG	0.109001614	0.3539155
HLA-DPA1*01:03-DPB1*03:01	REARAKVIAAEGEMNASR	0.42679802	0.8175169
HLA-DPA1*01:03-DPB1*03:01	RGAEVLYSLAAAHARRSG	0.76201	0.95302755
HLA-DPA1*01:03-DPB1*03:01	RGERLGIKPESVQPHRPT	0.45839214	0.992383
HLA-DPA1*01:03-DPB1*03:01	RGPARRSVLALTHEGRFH	0.58546555	0.9988977
HLA-DPA1*01:03-DPB1*03:01	RKIGARVYALPEDLVEVN	0.47609678	0.9013151
HLA-DPA1*01:03-DPB1*03:01	RMATPLLMQALPMGALPQ	0.5324126	0.7998442
HLA-DPA1*01:03-DPB1*03:01	RNIRHRRGEKVVINVPIF	0.45815524	0.9864861
HLA-DPA1*01:03-DPB1*03:01	RPDGFRSAEAAAAQAEED	0.54948986	0.9892028
HLA-DPA1*01:03-DPB1*03:01	RPPLPRDYEPPSPSPAPG	0.2145322	0.9944321
HLA-DPA1*01:03-DPB1*03:01	RPPRERRFEKPLEEKGEG	0.21452694	0.99909437
HLA-DPA1*01:03-DPB1*03:01	RPPVTLRLVVPASQCGSL	0.5365436	0.37156
HLA-DPA1*01:03-DPB1*03:01	RPSGLRLGTPALTSRGLL	0.5197384	0.997386
HLA-DPA1*01:03-DPB1*03:01	RPVLRGGSAAATSNPHHD	0.57890034	0.99769497
HLA-DPA1*01:03-DPB1*03:01	RSFGIRRNEKIAVHCTVR	0.43950576	0.7180649
HLA-DPA1*01:03-DPB1*03:01	RTFHRAASSAAQGAFQGN	0.73710686	0.9965142
HLA-DPA1*01:03-DPB1*03:01	RTLVRRGVSVEEAQETDR	0.5467098	0.99122745
HLA-DPA1*01:03-DPB1*03:01	RVPRLPEFADWAQEQGDA	0.13973358	0.8043399
HLA-DPA1*01:03-DPB1*03:01	SAPQGSRAAPTAASDQPD	0.36740068	0.9965003
HLA-DPA1*01:03-DPB1*03:01	SAPRSGAPAAESKEIVRG	0.3362405	0.9985016
HLA-DPA1*01:03-DPB1*03:01	SASERLPPPFPGLEPESE	0.17621501	0.012822906
HLA-DPA1*01:03-DPB1*03:01	SDLQLSTYLDPALELGPR	0.21611823	0.1221356
HLA-DPA1*01:03-DPB1*03:01	SEDPKFREAVKAASDELS	0.49344972	0.99149835
HLA-DPA1*01:03-DPB1*03:01	SEKKLLERLPEVEVPQHL	0.22901374	0.7596672
HLA-DPA1*01:03-DPB1*03:01	SFTGSRTYSLVGQAWPGP	0.27135563	0.9909588
HLA-DPA1*01:03-DPB1*03:01	SGAVRYLMHVPGNAGADV	0.43460885	0.6484251
HLA-DPA1*01:03-DPB1*03:01	SGPPRSRTFNVALNARYS	0.7181583	0.99977076
HLA-DPA1*01:03-DPB1*03:01	SGRHQFRPTFPASSPYVT	0.60268724	0.8453439
HLA-DPA1*01:03-DPB1*03:01	SHNRISSVPAINNRLEHL	0.6414709	0.99555415
HLA-DPA1*01:03-DPB1*03:01	SIELRFQSAVLYAAQQSK	0.7016586	0.4164172
HLA-DPA1*01:03-DPB1*03:01	SINERPVIFALSNPTAQA	0.5762959	0.5268749
HLA-DPA1*01:03-DPB1*03:01	SKAPRGDVTAEEAAGASP	0.38144532	0.8685287
HLA-DPA1*01:03-DPB1*03:01	SLPVTPGEPASISCRSSQ	0.16675943	0.012949687
HLA-DPA1*01:03-DPB1*03:01	SLQDRGATLALTQVTPQD	0.38305888	0.98694336
HLA-DPA1*01:03-DPB1*03:01	SPAARAAPAALCAFRFAD	0.6610664	0.4770297
HLA-DPA1*01:03-DPB1*03:01	SPEPAAREAPLLLPSWVQ	0.37025848	0.86702186
HLA-DPA1*01:03-DPB1*03:01	SPIVFDRSGSSASESYAG	0.46950307	0.9962662
HLA-DPA1*01:03-DPB1*03:01	SPSPGTRAASQPPNSSEA	0.27359045	0.99243677
HLA-DPA1*01:03-DPB1*03:01	SPSSAKRQQETAAAETET	0.31503114	0.99672127
HLA-DPA1*01:03-DPB1*03:01	SPTQKARIVTLLQQHTGR	0.33552155	0.98610795
HLA-DPA1*01:03-DPB1*03:01	SPYYSRQYSVAFCNHVRT	0.5352091	0.9968494
HLA-DPA1*01:03-DPB1*03:01	SQVMREWEEAERQAKNLP	0.30639383	0.9986807
HLA-DPA1*01:03-DPB1*03:01	SRAKHHAISAVLAKPFIF	0.6926545	0.6577867
HLA-DPA1*01:03-DPB1*03:01	SRKEREAELGAKAKEFTN	0.2628917	0.9989276
HLA-DPA1*01:03-DPB1*03:01	SRVNRLSVLGAITSVQQR	0.6951996	0.9762108
HLA-DPA1*01:03-DPB1*03:01	SSSQRRQPPPGAAHPLNR	0.3826369	0.95909846
HLA-DPA1*01:03-DPB1*03:01	STLTRAVTTVTQSTPVPG	0.4919227	0.96387637
HLA-DPA1*01:03-DPB1*03:01	STVKRSWTSAQNACSEHG	0.6431921	0.9991909
HLA-DPA1*01:03-DPB1*03:01	SVRAVPNPVINPYQPAPP	0.3172302	0.72523344
HLA-DPA1*01:03-DPB1*03:01	TAHRAHSSMVGVNLPQKA	0.43005767	0.58543485
HLA-DPA1*01:03-DPB1*03:01	TDKLVNERLISMAYGQIG	0.37826008	0.9715503
HLA-DPA1*01:03-DPB1*03:01	TGAMRHVVILFTHKEDLG	0.28141746	0.18022975
HLA-DPA1*01:03-DPB1*03:01	TGDPEHYLINVCKSLAPQ	0.10264203	0.26537886
HLA-DPA1*01:03-DPB1*03:01	THHHQRYQIKPLKSTDEK	0.61071146	0.9901552
HLA-DPA1*01:03-DPB1*03:01	TKPSPRLGELTVTDATPD	0.08966732	0.99382335
HLA-DPA1*01:03-DPB1*03:01	TPIAVRFSTVAGESGSAD	0.4539794	0.9991683
HLA-DPA1*01:03-DPB1*03:01	TPIERESSSPLSSNQSEP	0.4292512	0.9919217
HLA-DPA1*01:03-DPB1*03:01	TPKKPEAKFFTTPSKSVR	0.36482105	0.9432398
HLA-DPA1*01:03-DPB1*03:01	TPKLEIKVTPSDAIVREG	0.21271984	0.8439001
HLA-DPA1*01:03-DPB1*03:01	TPLPVEPRLGELAVAAVT	0.5500622	0.989329
HLA-DPA1*01:03-DPB1*03:01	TPRGKKRKALPASETPKA	0.5267913	0.9886656
HLA-DPA1*01:03-DPB1*03:01	TPSPHLVPSPAPSPGPGP	0.027469076	0.65752923
HLA-DPA1*01:03-DPB1*03:01	TPTRASESPARGPSGSPR	0.20230918	0.9916605
HLA-DPA1*01:03-DPB1*03:01	TQAARSTDVAAVVVPILF	0.44996622	0.87801903
HLA-DPA1*01:03-DPB1*03:01	TQFVRFDSDAASPRGEPR	0.46177393	0.9842769
HLA-DPA1*01:03-DPB1*03:01	TQFVRFDSDAASQRMEPR	0.51358974	0.99851495
HLA-DPA1*01:03-DPB1*03:01	TQPVPRLSVPAALALGSA	0.7857929	0.9758183
HLA-DPA1*01:03-DPB1*03:01	TRARRDAGPPPGAAPRPA	0.278551	0.9803792
HLA-DPA1*01:03-DPB1*03:01	TRDSRTYSVGVCTFAVGP	0.23757496	0.9685284
HLA-DPA1*01:03-DPB1*03:01	TRKFTRALSKPGTAAELR	0.60309166	0.82020646
HLA-DPA1*01:03-DPB1*03:01	TTQKRYAICSALAASALP	0.80653083	0.90268695
HLA-DPA1*01:03-DPB1*03:01	TWAVRIPGGPAVANSVAR	0.38483223	0.86708623
HLA-DPA1*01:03-DPB1*03:01	VDDTQFVRFDSDAASPRT	0.37461606	0.9940754
HLA-DPA1*01:03-DPB1*03:01	VDDTQFVRFDSDAASQRM	0.4471276	0.9974643
HLA-DPA1*01:03-DPB1*03:01	VDRTRIVIVPSLNPDGRE	0.5881728	0.99934494
HLA-DPA1*01:03-DPB1*03:01	VEDIAARLNIPVSQVNPR	0.39823693	0.9824772
HLA-DPA1*01:03-DPB1*03:01	VELKRYYVVGNVNLEEML	0.51484317	0.8273166
HLA-DPA1*01:03-DPB1*03:01	VERLWDYGMSSSPHVLRN	0.33735	0.14785984
HLA-DPA1*01:03-DPB1*03:01	VFLQRLSSHPVLSKDRNF	0.58109856	0.988619
HLA-DPA1*01:03-DPB1*03:01	VGAREAILALDIQDPGVP	0.47175688	0.6101849
HLA-DPA1*01:03-DPB1*03:01	VGGTRSSAVCAFSLLDIE	0.36622238	0.023878489
HLA-DPA1*01:03-DPB1*03:01	VGPTQRLLLCGTLAALHM	0.45423952	0.0043762624
HLA-DPA1*01:03-DPB1*03:01	VGTLEARATAPPAPSAPN	0.362958	0.99246424
HLA-DPA1*01:03-DPB1*03:01	VHSAPRSGAPAAESKEIV	0.38337556	0.99936837
HLA-DPA1*01:03-DPB1*03:01	VIKGVRVFDVAVLAPLLR	0.6308308	0.950799
HLA-DPA1*01:03-DPB1*03:01	VKHEKEAVICLQNEKDQK	0.104526125	0.9645459
HLA-DPA1*01:03-DPB1*03:01	VKKQLRAQEIAMQNRLPC	0.55576134	0.9981408
HLA-DPA1*01:03-DPB1*03:01	VKKRKARLVVAVEEAFIH	0.70142287	0.68881226
HLA-DPA1*01:03-DPB1*03:01	VPERAESRAMENQYSPTP	0.23654754	0.9912279
HLA-DPA1*01:03-DPB1*03:01	VPPEVTVLTNSPVELREP	0.08342333	0.65858
HLA-DPA1*01:03-DPB1*03:01	VPSSLRIGIIPAGSTDCV	0.50482106	0.86760837
HLA-DPA1*01:03-DPB1*03:01	VPTLRAAMAAAQSGTPGP	0.64211255	0.9787674
HLA-DPA1*01:03-DPB1*03:01	VQKELRNQTPAPSAAQTS	0.5181969	0.9445403
HLA-DPA1*01:03-DPB1*03:01	VQQALRQESLAAAASISE	0.67206603	0.9847458
HLA-DPA1*01:03-DPB1*03:01	VRARKQIVAGVNYFLDVE	0.57413787	0.85169256
HLA-DPA1*01:03-DPB1*03:01	VVVDPSIRHFDVAHVSTA	0.36737248	0.95548093
HLA-DPA1*01:03-DPB1*03:01	WRPALLASLAAAAAPLPG	0.6271063	0.47675213
HLA-DPA1*01:03-DPB1*03:01	WVPERAESRAMENQYSPT	0.24365802	0.99742615
HLA-DPA1*01:03-DPB1*03:01	WYGLREFVVIAPAAHSDA	0.76022553	0.8700391
HLA-DPA1*01:03-DPB1*03:01	YRNGQRLEVPVEMNPEGY	0.24254078	0.9901684
HLA-DPA1*01:03-DPB1*03:01	YSKERQYIDGLNNLIYRP	0.34117383	0.8813345
HLA-DPA1*01:03-DPB1*03:01	YYGTREAVIAQISSHVKA	0.6160797	0.9981599
