# Supplementary material for: MHCII-peptide presentation: an assessment of the state-of-the-art prediction methods
Source: Front Immunol. 2024 Mar 12;15:1293706. doi: 10.3389/fimmu.2024.1293706 (PMC11027168; doi:10.3389/fimmu.2024.1293706)
Supplement: Supplementary file 2 [file DataSheet_2.zip › output/BERT/pos/18_HLA-DPA1_01_03_DPB1_04_01.csv]

allele	peptide	affinity_pred	mass_pred
HLA-DPA1*01:03-DPB1*04:01	AAEAKAAEAAASAYYNPG	0.062338796	0.60125905
HLA-DPA1*01:03-DPB1*04:01	AAKHYQFASGAFLHIKET	0.8280933	0.9915918
HLA-DPA1*01:03-DPB1*04:01	AASYIQSKFEDLNKRKDT	0.5199798	0.96278775
HLA-DPA1*01:03-DPB1*04:01	ADDDNTYSRELFEEMRWT	0.489118	0.98921347
HLA-DPA1*01:03-DPB1*04:01	ADDQRSYSKELFEEVISK	0.6529539	0.99780786
HLA-DPA1*01:03-DPB1*04:01	ADEGRLFLAEFQSIPRVF	0.7284813	0.87573117
HLA-DPA1*01:03-DPB1*04:01	ADLPNYRWTQTLSELDLA	0.23258343	0.34160227
HLA-DPA1*01:03-DPB1*04:01	ADTLDKLFDHAVSKFGKK	0.11328293	0.035928898
HLA-DPA1*01:03-DPB1*04:01	AEKKELLQEQLEQLQREY	0.36599642	0.76770294
HLA-DPA1*01:03-DPB1*04:01	AEKTEVLSEDLLQIERRL	0.40413412	0.9633026
HLA-DPA1*01:03-DPB1*04:01	AENFKQVEYLLIHGTADD	0.4752187	0.28497064
HLA-DPA1*01:03-DPB1*04:01	AEPDFVVTDFAKFSRPAQ	0.5664868	0.97113305
HLA-DPA1*01:03-DPB1*04:01	AEQQQLIDDHFLFDKPVS	0.22655866	0.9215692
HLA-DPA1*01:03-DPB1*04:01	AERMKLKAEAYQKYGDAA	0.33461007	0.22560148
HLA-DPA1*01:03-DPB1*04:01	AFGDMTSEEFRQVMNGFQ	0.34125587	0.9269163
HLA-DPA1*01:03-DPB1*04:01	AGLVVEDALFETLPSDVR	0.62786824	0.4821512
HLA-DPA1*01:03-DPB1*04:01	AGPAGEMVPTFFGSLTQS	0.47880253	0.7161082
HLA-DPA1*01:03-DPB1*04:01	AGSDTLVRYFANEPFADF	0.5718857	0.050909765
HLA-DPA1*01:03-DPB1*04:01	AIDAFRPDLSSASFQRPQ	0.2269729	0.7171558
HLA-DPA1*01:03-DPB1*04:01	AIDTIYQTTDFSGIRNIS	0.48826462	0.54934233
HLA-DPA1*01:03-DPB1*04:01	AIGDFVIGTFIPLESKKP	0.8177821	0.9209088
HLA-DPA1*01:03-DPB1*04:01	AINAIQKSWTATTYMEYE	0.43638256	0.20816076
HLA-DPA1*01:03-DPB1*04:01	AKHAWCGGNFLEVTEQIL	0.64765906	0.7961143
HLA-DPA1*01:03-DPB1*04:01	AKKYNMRVEDYEPYPDDG	0.17254871	0.5204884
HLA-DPA1*01:03-DPB1*04:01	AKMREWFSETFQKVKEKL	0.71197987	0.9961376
HLA-DPA1*01:03-DPB1*04:01	AKRSLESEMYLEGLGRSH	0.5648889	0.7140094
HLA-DPA1*01:03-DPB1*04:01	AKSKSMVDELFAEIVRQM	0.63433164	0.40781212
HLA-DPA1*01:03-DPB1*04:01	AKSKTMVDELFAEIVRQM	0.6382599	0.38767487
HLA-DPA1*01:03-DPB1*04:01	AKVLHGEQYLELYKPLPR	0.712489	0.9823717
HLA-DPA1*01:03-DPB1*04:01	AKVQTRKGSLLHLTLPKK	0.29568118	0.16721305
HLA-DPA1*01:03-DPB1*04:01	ALEQFQFIRAHAVREKDG	0.35516614	0.6681016
HLA-DPA1*01:03-DPB1*04:01	ALQKYEKEKFEEMIQQIK	0.5555813	0.5327718
HLA-DPA1*01:03-DPB1*04:01	ANIRVVSEDFLQDVSAST	0.4378032	0.6714902
HLA-DPA1*01:03-DPB1*04:01	ANREKMTQIMFETFNTPA	0.63110554	0.51225245
HLA-DPA1*01:03-DPB1*04:01	ANSDEQLGEMFLEEKIPS	0.35681316	0.018874234
HLA-DPA1*01:03-DPB1*04:01	APADVQYDLYLNVANRRQ	0.8090401	0.991766
HLA-DPA1*01:03-DPB1*04:01	APAISAASFLQDLIHRYG	0.46360362	0.24129629
HLA-DPA1*01:03-DPB1*04:01	APFMANIPLLLYPQDGPR	0.54810417	0.8754004
HLA-DPA1*01:03-DPB1*04:01	APGAFGQSPFSQPPAPPH	0.44065964	0.39614844
HLA-DPA1*01:03-DPB1*04:01	APGGVRKAPAPFRPASER	0.08358569	0.10523574
HLA-DPA1*01:03-DPB1*04:01	APGKPGNYQYTVFLRSDS	0.6484883	0.99790066
HLA-DPA1*01:03-DPB1*04:01	APKGTIVGEVFASDRDLG	0.37553412	0.99915
HLA-DPA1*01:03-DPB1*04:01	APPVRHLIATQLLSNLED	0.4350352	0.9669979
HLA-DPA1*01:03-DPB1*04:01	APREALAQTVLAEVPTQL	0.35187066	0.933709
HLA-DPA1*01:03-DPB1*04:01	APRGHLESSLLSHLVDPK	0.42187577	0.98803186
HLA-DPA1*01:03-DPB1*04:01	APRSQQPFVVTFFRASPS	0.708958	0.97507536
HLA-DPA1*01:03-DPB1*04:01	APSNLRFLATTPNSLLVS	0.34914553	0.95510036
HLA-DPA1*01:03-DPB1*04:01	APSNLWKHQKLLSIDLDK	0.3689844	0.9833026
HLA-DPA1*01:03-DPB1*04:01	APTTAGFSYEKWEINPSE	0.37675264	0.99514616
HLA-DPA1*01:03-DPB1*04:01	APVPAFEGRSFLAFPTLR	0.6401006	0.998948
HLA-DPA1*01:03-DPB1*04:01	AQPQRHFRVERSQPVSQP	0.19059388	0.06329613
HLA-DPA1*01:03-DPB1*04:01	ARAEYFRNVDYLLIHGTA	0.61624694	0.66369456
HLA-DPA1*01:03-DPB1*04:01	ARLPLNTDAYLSLQELQG	0.41301218	0.617055
HLA-DPA1*01:03-DPB1*04:01	ASFEAQGALANIAVDKAN	0.13639608	0.8151399
HLA-DPA1*01:03-DPB1*04:01	ASNVEEAFINTAKEIYEK	0.12205312	0.14648294
HLA-DPA1*01:03-DPB1*04:01	ASPQLVFSHWEIIPSDPF	0.65015996	0.98642504
HLA-DPA1*01:03-DPB1*04:01	ASQFTAEGYLYVQEKRPA	0.6741322	0.9893471
HLA-DPA1*01:03-DPB1*04:01	ASVFHATAFELDTDGNPF	0.47870126	0.99792576
HLA-DPA1*01:03-DPB1*04:01	ATAELAGTEFVAEKLNIK	0.51419985	0.7535958
HLA-DPA1*01:03-DPB1*04:01	ATGQRQLRPEHFQEVGYA	0.5396831	0.978199
HLA-DPA1*01:03-DPB1*04:01	ATRQEIFQEQLAAVPEFR	0.4159059	0.55145127
HLA-DPA1*01:03-DPB1*04:01	AVEYVDDTQFLRFDSDAA	0.4564363	0.97660667
HLA-DPA1*01:03-DPB1*04:01	AVGTLSGDAFLHLLPHSH	0.7764447	0.9794257
HLA-DPA1*01:03-DPB1*04:01	AVSVTPIRDTKWLTLEVC	0.44494137	0.08824024
HLA-DPA1*01:03-DPB1*04:01	DADDNVSFRWEALGNTLS	0.3196712	0.17752507
HLA-DPA1*01:03-DPB1*04:01	DAIVEVVTCLLRKRLPVT	0.2532901	0.005513051
HLA-DPA1*01:03-DPB1*04:01	DDAIEAIEKHLIKKSRGG	0.053206615	0.10852011
HLA-DPA1*01:03-DPB1*04:01	DDFADFHSSKFSSINSDK	0.68070996	0.9947627
HLA-DPA1*01:03-DPB1*04:01	DDILKYHTEIVFARTSPQ	0.3365619	0.7077137
HLA-DPA1*01:03-DPB1*04:01	DDKGHIIVDEFQNTNVKG	0.25058454	0.999111
HLA-DPA1*01:03-DPB1*04:01	DDKVNFHFILFNNVDGHL	0.60897344	0.99248266
HLA-DPA1*01:03-DPB1*04:01	DDMEKIWHHTFYNELRVA	0.69764084	0.9966766
HLA-DPA1*01:03-DPB1*04:01	DDMQIRVFNYNTLERVHM	0.4824718	0.39179856
HLA-DPA1*01:03-DPB1*04:01	DDPEVQKDIKNVPFKIVR	0.36933407	0.55582964
HLA-DPA1*01:03-DPB1*04:01	DDQKIISYLWEKTQGPDG	0.29535976	0.9958888
HLA-DPA1*01:03-DPB1*04:01	DDRYYTAINFVATPDEQN	0.45215693	0.9526571
HLA-DPA1*01:03-DPB1*04:01	DEAASYIQSKFEDLNKRK	0.606592	0.99423915
HLA-DPA1*01:03-DPB1*04:01	DEEKAKYIFSLFSSESGN	0.6082868	0.5419142
HLA-DPA1*01:03-DPB1*04:01	DEGTYECVVLKYEKDAFK	0.2408879	0.18351375
HLA-DPA1*01:03-DPB1*04:01	DEKARLIYEDYVSILSPK	0.6961472	0.9979353
HLA-DPA1*01:03-DPB1*04:01	DEPVELRSSSFSSWDDSS	0.4431061	0.108037576
HLA-DPA1*01:03-DPB1*04:01	DEQRQYYVNQFKTIQPDL	0.5601209	0.9961727
HLA-DPA1*01:03-DPB1*04:01	DERLRFEQERMEQERQEQ	0.18655239	0.7023474
HLA-DPA1*01:03-DPB1*04:01	DESTLIEDGGARSDGSLE	0.009185203	0.2721563
HLA-DPA1*01:03-DPB1*04:01	DFAVLTAEITSKIARVPR	0.29481468	0.13886625
HLA-DPA1*01:03-DPB1*04:01	DFQGSTMLTSQYVRLTPD	0.6139386	0.5534948
HLA-DPA1*01:03-DPB1*04:01	DGDKGTQRIWAALFLGLG	0.70153946	0.014003145
HLA-DPA1*01:03-DPB1*04:01	DGFGRLTGEHWLGLKRIH	0.5908549	0.9136591
HLA-DPA1*01:03-DPB1*04:01	DGKKRYDLSALVRHAEPE	0.10557637	0.9499785
HLA-DPA1*01:03-DPB1*04:01	DGQKFSVTAYSEWIEGVS	0.61236095	0.53388685
HLA-DPA1*01:03-DPB1*04:01	DGQKLVHSLFESIMSTQE	0.79223907	0.6351763
HLA-DPA1*01:03-DPB1*04:01	DGSFFLYSKLTVDKSRWQ	0.436141	0.87379235
HLA-DPA1*01:03-DPB1*04:01	DHRKVILRFTDFKLDGTG	0.45671633	0.6505996
HLA-DPA1*01:03-DPB1*04:01	DHRPQFSTSKYEVVIPED	0.6314218	0.998731
HLA-DPA1*01:03-DPB1*04:01	DIRWNFEKFLVGPDGIPI	0.44037983	0.9010619
HLA-DPA1*01:03-DPB1*04:01	DIVGPVTHEIFENNVVHL	0.36902174	0.49814567
HLA-DPA1*01:03-DPB1*04:01	DKEKVQIYNPAFFKYIHD	0.5371876	0.36909273
HLA-DPA1*01:03-DPB1*04:01	DKGEFYIGSKYKKVVYRQ	0.7079138	0.9589092
HLA-DPA1*01:03-DPB1*04:01	DKLSVIAEDSESGKQNPG	0.031370986	0.6636721
HLA-DPA1*01:03-DPB1*04:01	DKNYFEGTGYARVPTQPH	0.6431319	0.99817884
HLA-DPA1*01:03-DPB1*04:01	DLANTKKAMIVPAFETLR	0.3316531	0.3295783
HLA-DPA1*01:03-DPB1*04:01	DMEKIWHHTFYNELRVAP	0.728219	0.9933359
HLA-DPA1*01:03-DPB1*04:01	DMKTCIVPEAFLVFTSRA	0.6296977	0.005680801
HLA-DPA1*01:03-DPB1*04:01	DNEKEGVQYSYSLFHLML	0.7427933	0.28004035
HLA-DPA1*01:03-DPB1*04:01	DNPPEFTASTFAGEVPEN	0.5167783	0.8278675
HLA-DPA1*01:03-DPB1*04:01	DNTTVDYTLFESLCSKKD	0.6955434	0.8708994
HLA-DPA1*01:03-DPB1*04:01	DPDDTHAYNVADFESLSR	0.29171556	0.996703
HLA-DPA1*01:03-DPB1*04:01	DPDNNGFINEDFIVWMRT	0.36504573	0.34348047
HLA-DPA1*01:03-DPB1*04:01	DPEKMITESKFLQLESLQ	0.74861085	0.9716813
HLA-DPA1*01:03-DPB1*04:01	DPGESKSYSYSEVLPIEG	0.36012706	0.98948145
HLA-DPA1*01:03-DPB1*04:01	DPKYRKWAWEAVEALENH	0.38499424	0.94254065
HLA-DPA1*01:03-DPB1*04:01	DPLGKPLLWSPFLQRPLH	0.71612686	0.39263886
HLA-DPA1*01:03-DPB1*04:01	DPNSSIFLTDTAKQIKTK	0.16883048	0.987545
HLA-DPA1*01:03-DPB1*04:01	DPQLSLISAMIKNLKEQG	0.21147686	0.4614667
HLA-DPA1*01:03-DPB1*04:01	DPTNDHIYHSEYFLALKK	0.70950735	0.9993633
HLA-DPA1*01:03-DPB1*04:01	DQSAYDGKDYIALNEDLR	0.22906296	0.99954355
HLA-DPA1*01:03-DPB1*04:01	DRAPFAAPSPFAELVLPP	0.64369017	0.15457733
HLA-DPA1*01:03-DPB1*04:01	DRASLINNAFQLVSIGKL	0.6276798	0.32522124
HLA-DPA1*01:03-DPB1*04:01	DRFPYLSESYLITTDAAG	0.5496893	0.90133315
HLA-DPA1*01:03-DPB1*04:01	DRIPSWTGAGFVRVPEGA	0.43898097	0.9894904
HLA-DPA1*01:03-DPB1*04:01	DRPSRADQFEYVMYGKVY	0.65052134	0.9486583
HLA-DPA1*01:03-DPB1*04:01	DRYFYNQEEYVRFDSDVG	0.48481002	0.9980776
HLA-DPA1*01:03-DPB1*04:01	DSAQNSVIIVDKNGRLVY	0.08948586	0.39237538
HLA-DPA1*01:03-DPB1*04:01	DSGMVLASEEFEQIESRH	0.5831389	0.9956088
HLA-DPA1*01:03-DPB1*04:01	DSQQLDVFIATSKHAYAT	0.18092223	0.07027306
HLA-DPA1*01:03-DPB1*04:01	DSVRGNLYWTDWNRDNPK	0.2993598	0.93310356
HLA-DPA1*01:03-DPB1*04:01	DSVSTLNSEDFVLVSRQG	0.53759795	0.99217093
HLA-DPA1*01:03-DPB1*04:01	DTDLVLRKALFSTLKETD	0.55952525	0.06014337
HLA-DPA1*01:03-DPB1*04:01	DTEKLQRAQAWEKEFINF	0.26180542	0.023701292
HLA-DPA1*01:03-DPB1*04:01	DTERLYSVVFQEICNRYD	0.6415026	0.9424038
HLA-DPA1*01:03-DPB1*04:01	DTIHPLDEEAFLKVSPEL	0.5526546	0.99844897
HLA-DPA1*01:03-DPB1*04:01	DTLFVRFDSDATSPRKEP	0.10574194	0.20083559
HLA-DPA1*01:03-DPB1*04:01	DTLVRYFANEPFADFHRV	0.6190704	0.93391454
HLA-DPA1*01:03-DPB1*04:01	DTQFVRFDSDAASPRGEP	0.048973337	0.5205703
HLA-DPA1*01:03-DPB1*04:01	DTQFVRFDSDAASQKMEP	0.08332729	0.6026782
HLA-DPA1*01:03-DPB1*04:01	DTRGIFRVHQFEKIEQFV	0.68538356	0.9983343
HLA-DPA1*01:03-DPB1*04:01	DTTSQLSYENYEKFNSHP	0.44473514	0.94589424
HLA-DPA1*01:03-DPB1*04:01	DVPLKTEEFEVTKTAVAH	0.34488076	0.877909
HLA-DPA1*01:03-DPB1*04:01	DVPRGQVVKGSVFLRNPS	0.5194895	0.99102384
HLA-DPA1*01:03-DPB1*04:01	EAASYIQSKFEDLNKRKD	0.6245989	0.9973448
HLA-DPA1*01:03-DPB1*04:01	EAEQQQLIDDHFLFDKPV	0.19670086	0.7771986
HLA-DPA1*01:03-DPB1*04:01	EANIRVVSEDFLQDVSAS	0.43879402	0.5469161
HLA-DPA1*01:03-DPB1*04:01	EDCFRYYSSEYHYVGGFY	0.5109839	0.011381389
HLA-DPA1*01:03-DPB1*04:01	EDELHRTLGVERFEEILQ	0.5441571	0.9787178
HLA-DPA1*01:03-DPB1*04:01	EDHLFRKFHYLPFLPSTE	0.66722846	0.9845921
HLA-DPA1*01:03-DPB1*04:01	EDLKVHFLTDPENEMKEK	0.12492466	0.7178543
HLA-DPA1*01:03-DPB1*04:01	EDLRSWTAADMAAQITKR	0.16687123	0.8236073
HLA-DPA1*01:03-DPB1*04:01	EDLRSWTAADMAAQTTKH	0.101891965	0.810722
HLA-DPA1*01:03-DPB1*04:01	EDLSSWTAADTAAQITQR	0.106296755	0.9524894
HLA-DPA1*01:03-DPB1*04:01	EDQTQDTELVETRPAGDG	0.0060526812	0.44765955
HLA-DPA1*01:03-DPB1*04:01	EDTSEQVVPVLVKNWKKE	0.11167862	0.4012074
HLA-DPA1*01:03-DPB1*04:01	EEAAAYIQCQFEDLNRRK	0.5257454	0.6713442
HLA-DPA1*01:03-DPB1*04:01	EEHVIIQAEFYLNPDQSG	0.51418275	0.9302521
HLA-DPA1*01:03-DPB1*04:01	EEKARIIYEDYISILSPK	0.68629056	0.9911262
HLA-DPA1*01:03-DPB1*04:01	EELLKLIAVLEKETAQLR	0.23570189	0.0016109694
HLA-DPA1*01:03-DPB1*04:01	EEPAEVTATVLASRDDHG	0.09139399	0.58534294
HLA-DPA1*01:03-DPB1*04:01	EERHFELEVFEPLESPVD	0.7449522	0.9629588
HLA-DPA1*01:03-DPB1*04:01	EERNLLSVAYKNVVGGRR	0.42291477	0.99499464
HLA-DPA1*01:03-DPB1*04:01	EFDLEAEEYVPLPKGDVH	0.35848346	0.60617095
HLA-DPA1*01:03-DPB1*04:01	EFEELCADLFERVPGPVQ	0.69757664	0.98784196
HLA-DPA1*01:03-DPB1*04:01	EGELRILASTQFEPTAAR	0.65347	0.9967593
HLA-DPA1*01:03-DPB1*04:01	EGEVTFKSILFVPTSAPR	0.6963238	0.99107826
HLA-DPA1*01:03-DPB1*04:01	EGGQLRSINGELYAPLQH	0.49234924	0.42577353
HLA-DPA1*01:03-DPB1*04:01	EGHTFEPAEFIIDTRDAG	0.20165366	0.99340075
HLA-DPA1*01:03-DPB1*04:01	EGKEKKVNIDFEPFKPIN	0.4822383	0.97130024
HLA-DPA1*01:03-DPB1*04:01	EGKLEHTLARDLVPGDTV	0.053351935	0.0048801107
HLA-DPA1*01:03-DPB1*04:01	EGQLESDRFLLMSGGKPS	0.48573402	0.9986388
HLA-DPA1*01:03-DPB1*04:01	EGRTFEMSDFIVDTRDAG	0.38121998	0.9958743
HLA-DPA1*01:03-DPB1*04:01	EIQKHNLRTDRWLVIDRK	0.47344238	0.9586166
HLA-DPA1*01:03-DPB1*04:01	EKARIIYEDYISILSPKE	0.71028626	0.97909534
HLA-DPA1*01:03-DPB1*04:01	EKARLIYEDYVSILSPKE	0.71640867	0.9911086
HLA-DPA1*01:03-DPB1*04:01	EKIWHHTFYNELRVAPEE	0.6791988	0.7796565
HLA-DPA1*01:03-DPB1*04:01	EKKELLQEQLEQLQREYS	0.3543657	0.68011886
HLA-DPA1*01:03-DPB1*04:01	EKKIAILHENFTTVKPED	0.5194794	0.98899937
HLA-DPA1*01:03-DPB1*04:01	EKKYFAATQFEPLAARSA	0.99054915	0.99579364
HLA-DPA1*01:03-DPB1*04:01	EKRALRDNRIQLVTSTPH	0.15920755	0.9731237
HLA-DPA1*01:03-DPB1*04:01	EKTVWDWELMNDIKPIWQ	0.3729146	0.7539838
HLA-DPA1*01:03-DPB1*04:01	ELAKINTFYSEKLAEAQR	0.448623	0.30083567
HLA-DPA1*01:03-DPB1*04:01	ENIQKFIWHPFSIDKEDK	0.44531578	0.9896523
HLA-DPA1*01:03-DPB1*04:01	EPEDQLYYVKFLSLPEVR	0.8212328	0.99942875
HLA-DPA1*01:03-DPB1*04:01	EPENEISSDCNHLLWNYK	0.082238846	0.17430997
HLA-DPA1*01:03-DPB1*04:01	EPETFLPLDYLEVKPTDE	0.52595085	0.9693948
HLA-DPA1*01:03-DPB1*04:01	EPGEDRTIRYVRYESELQ	0.36391905	0.9885243
HLA-DPA1*01:03-DPB1*04:01	EPGSIALNSYHSRNCSES	0.1467281	0.0067495303
HLA-DPA1*01:03-DPB1*04:01	EPHGDSTEFMGVNMDVIR	0.2977137	0.5112973
HLA-DPA1*01:03-DPB1*04:01	EPIEQKFVSISDLLVPKD	0.396516	0.9174541
HLA-DPA1*01:03-DPB1*04:01	EPPPRPDLDPELYLSVHD	0.23945655	0.9947006
HLA-DPA1*01:03-DPB1*04:01	EPQDTYHYLPFSLPHRRP	0.47128522	0.9093086
HLA-DPA1*01:03-DPB1*04:01	EPRAPWIEQEGPEYWDGE	0.0926559	0.55061346
HLA-DPA1*01:03-DPB1*04:01	EPRAPWVEQEGPEYWDRE	0.08336606	0.57942504
HLA-DPA1*01:03-DPB1*04:01	EPTNKHLFYAEDFSTMDE	0.49790755	0.9854258
HLA-DPA1*01:03-DPB1*04:01	EPVELRSSSFSSWDDSSD	0.47982222	0.24491063
HLA-DPA1*01:03-DPB1*04:01	EQLKKENDHLFLSLTEQR	0.39033315	0.33078146
HLA-DPA1*01:03-DPB1*04:01	ERAELATEEFLPVTPILE	0.79226786	0.99937904
HLA-DPA1*01:03-DPB1*04:01	ERIHQFLSEQFLESEQKQ	0.67787105	0.99564505
HLA-DPA1*01:03-DPB1*04:01	ERNKDLLPEDFVVYTYNK	0.31157368	0.58075523
HLA-DPA1*01:03-DPB1*04:01	ERSAGLAFSLYQAMAKDQ	0.6414815	0.9234015
HLA-DPA1*01:03-DPB1*04:01	ESGKFHISPEGFLTINDV	0.48122332	0.89586675
HLA-DPA1*01:03-DPB1*04:01	ESKSYSYSEVLPIEGPPS	0.47145298	0.98623717
HLA-DPA1*01:03-DPB1*04:01	ESNEKKYFAATQFEPLAA	0.8959614	0.9928937
HLA-DPA1*01:03-DPB1*04:01	ESNSFWDTSPLLLGKPPR	0.39472595	0.90844744
HLA-DPA1*01:03-DPB1*04:01	ETPANEMTPTRFAEIIEK	0.43054682	0.99512446
HLA-DPA1*01:03-DPB1*04:01	ETRGIQFEDFVRYLGDPN	0.52784455	0.9521182
HLA-DPA1*01:03-DPB1*04:01	EVAAYEFTTLTTVPGVIR	0.42908034	0.74654454
HLA-DPA1*01:03-DPB1*04:01	EVNPKMVMTVFACLMGKG	0.6221599	0.061792385
HLA-DPA1*01:03-DPB1*04:01	EYENIIALQENELKKKAD	0.14820652	0.48927474
HLA-DPA1*01:03-DPB1*04:01	FAKVLHGEQYLELYKPLP	0.7385913	0.99738777
HLA-DPA1*01:03-DPB1*04:01	FDSKLSFREFLLIFRKAA	0.5433563	0.541853
HLA-DPA1*01:03-DPB1*04:01	FDSLTDLVEHFKKTGIEE	0.11642317	0.011449744
HLA-DPA1*01:03-DPB1*04:01	FEGQLESDRFLLMSGGKP	0.5487214	0.99860734
HLA-DPA1*01:03-DPB1*04:01	FNWYVDGVEVHNAKTKPR	0.081291996	0.5207766
HLA-DPA1*01:03-DPB1*04:01	FQGSTMLTSQYVRLTPDE	0.6383084	0.8190546
HLA-DPA1*01:03-DPB1*04:01	FQPSRSIIFASWSAGDFG	0.3517704	0.0081091095
HLA-DPA1*01:03-DPB1*04:01	FSGSKSGNTASLTISGLQ	0.09634375	0.15956111
HLA-DPA1*01:03-DPB1*04:01	FSKVYSSSEFLAVQPTPT	0.8820442	0.99932164
HLA-DPA1*01:03-DPB1*04:01	FWTRKGLVSGGLYESHVG	0.21415874	0.069060214
HLA-DPA1*01:03-DPB1*04:01	GADDLEGEAFLPLREVPG	0.60074496	0.99837387
HLA-DPA1*01:03-DPB1*04:01	GAHLSSFSHVDEIKEFLH	0.2540345	0.0072669364
HLA-DPA1*01:03-DPB1*04:01	GAPVPAFEGRSFLAFPTL	0.61342865	0.9961519
HLA-DPA1*01:03-DPB1*04:01	GARLAAEGYLVAVVAGPS	0.37835196	0.6507772
HLA-DPA1*01:03-DPB1*04:01	GARLVAAKLEPKSFKHTH	0.2014217	0.05533147
HLA-DPA1*01:03-DPB1*04:01	GDDVKFEEFVAYLIDPHT	0.5576696	0.3484639
HLA-DPA1*01:03-DPB1*04:01	GDGMYKVEYTPYEEGLHS	0.3991087	0.42801175
HLA-DPA1*01:03-DPB1*04:01	GDGVFECEYYPVVPGKYV	0.66407895	0.111681424
HLA-DPA1*01:03-DPB1*04:01	GDHLMKSQEFLEDADRKS	0.3603779	0.9878168
HLA-DPA1*01:03-DPB1*04:01	GDHPVELLARDFEKNYNM	0.16547643	0.9742872
HLA-DPA1*01:03-DPB1*04:01	GDNFYFTGVQDINDKRFQ	0.228576	0.6795981
HLA-DPA1*01:03-DPB1*04:01	GDQPTIRKENFNNVPDLE	0.41414642	0.99720335
HLA-DPA1*01:03-DPB1*04:01	GDRIVNTPFQVLMNSEKK	0.6795055	0.9715716
HLA-DPA1*01:03-DPB1*04:01	GDSAISFTEFVKVLEKVD	0.7544846	0.9989416
HLA-DPA1*01:03-DPB1*04:01	GDSDLQLDRISVYYNEAT	0.2103453	0.11389568
HLA-DPA1*01:03-DPB1*04:01	GEGSMYVPEDLLPVYKEK	0.25968763	0.9178215
HLA-DPA1*01:03-DPB1*04:01	GEIKALAGCDFLTISPKL	0.7010486	0.8422592
HLA-DPA1*01:03-DPB1*04:01	GEKGQILVDFFNALSDAT	0.63269496	0.93960047
HLA-DPA1*01:03-DPB1*04:01	GENGTLSREDFQRIPELA	0.46040094	0.99445933
HLA-DPA1*01:03-DPB1*04:01	GEPRFIAVGYVDDTQFVQ	0.28883335	0.99623567
HLA-DPA1*01:03-DPB1*04:01	GEPRFIAVGYVDDTQFVR	0.29205513	0.997441
HLA-DPA1*01:03-DPB1*04:01	GGEPLSYTRFSLARQVDG	0.76419425	0.99786794
HLA-DPA1*01:03-DPB1*04:01	GGGFFQGISFPEISTRPP	0.7052659	0.8914386
HLA-DPA1*01:03-DPB1*04:01	GGGHIKDELFGTVKDDLS	0.48044124	0.9968182
HLA-DPA1*01:03-DPB1*04:01	GGGVFLATCFNALLPAVR	0.8741302	0.036481924
HLA-DPA1*01:03-DPB1*04:01	GGNRNNFESEDYCMAVCK	0.38814682	0.47112697
HLA-DPA1*01:03-DPB1*04:01	GGQLSFYDANSKQLLYSF	0.29941034	0.01868555
HLA-DPA1*01:03-DPB1*04:01	GGRAQLAMALFEQEQANS	0.46653113	0.43669233
HLA-DPA1*01:03-DPB1*04:01	GGRIFRSSDFAKNFVQTD	0.5986567	0.99899703
HLA-DPA1*01:03-DPB1*04:01	GGSVYKYASFQVENDQER	0.5651024	0.9865292
HLA-DPA1*01:03-DPB1*04:01	GHEQARRVWKNYLPAING	0.22239555	0.013937622
HLA-DPA1*01:03-DPB1*04:01	GHPFFEGVDWEHIRERPA	0.56248677	0.97384834
HLA-DPA1*01:03-DPB1*04:01	GHSGKVLSAKFLLDNARI	0.36375085	0.7990362
HLA-DPA1*01:03-DPB1*04:01	GIHPTIISESFQKALEKG	0.4510774	0.994652
HLA-DPA1*01:03-DPB1*04:01	GILFVQYFHRVPFHRVDT	0.7812612	0.71381736
HLA-DPA1*01:03-DPB1*04:01	GKEKIYSAERFLIATGER	0.72530466	0.9980933
HLA-DPA1*01:03-DPB1*04:01	GKEKKVNIDFEPFKPINT	0.4843624	0.9511348
HLA-DPA1*01:03-DPB1*04:01	GKKLWSSEDFSTLNSDMG	0.713266	0.93866
HLA-DPA1*01:03-DPB1*04:01	GKSTLINSLFLTDLYPER	0.8618415	0.010793993
HLA-DPA1*01:03-DPB1*04:01	GKSTLINSLFLTDLYSPE	0.86337173	0.084542595
HLA-DPA1*01:03-DPB1*04:01	GMNQFKPIFLNTIDPSHP	0.52393895	0.53738946
HLA-DPA1*01:03-DPB1*04:01	GNLQTQRYLEVQYKPQVH	0.57004577	0.41251522
HLA-DPA1*01:03-DPB1*04:01	GNRKTLISSTDFLSHPFG	0.61128384	0.9107054
HLA-DPA1*01:03-DPB1*04:01	GNSFFVMTNFLKTEGQEQ	0.8030651	0.99020815
HLA-DPA1*01:03-DPB1*04:01	GPGAPADVQYDLYLNVAN	0.63830817	0.8368305
HLA-DPA1*01:03-DPB1*04:01	GPGGTSDAYAVIQVGKEK	0.10829656	0.8200816
HLA-DPA1*01:03-DPB1*04:01	GPGPSPRSFHAAAYVPAG	0.32135454	0.91850346
HLA-DPA1*01:03-DPB1*04:01	GPGSLFASENFLGISSQP	0.8291204	0.99580014
HLA-DPA1*01:03-DPB1*04:01	GPKEELIPEKLAKVETPL	0.19748312	0.9862189
HLA-DPA1*01:03-DPB1*04:01	GPKGTGYIKTELISVSEV	0.4175494	0.9570427
HLA-DPA1*01:03-DPB1*04:01	GPPIENGFYYDMFIEDRA	0.5265977	0.7971492
HLA-DPA1*01:03-DPB1*04:01	GPPIENGFYYDMYLEEGG	0.49905008	0.5051116
HLA-DPA1*01:03-DPB1*04:01	GPSSAYTQTQFHNLRNTL	0.5252445	0.995679
HLA-DPA1*01:03-DPB1*04:01	GPVGRIAFDMFMEDKTSV	0.4435529	0.8023974
HLA-DPA1*01:03-DPB1*04:01	GPVGVFEWEAFARGTKAL	0.6014005	0.98397064
HLA-DPA1*01:03-DPB1*04:01	GQEKCYYITIFASAHPEK	0.68477046	0.25372338
HLA-DPA1*01:03-DPB1*04:01	GQKELIEQLFEDLSDTPN	0.5815653	0.9930887
HLA-DPA1*01:03-DPB1*04:01	GRDTRGIFRVHQFEKIEQ	0.5535554	0.9909523
HLA-DPA1*01:03-DPB1*04:01	GREVLASEAILNVPDKSD	0.5132143	0.9027465
HLA-DPA1*01:03-DPB1*04:01	GSAIISVTFLKDNLRASD	0.4087056	0.11884395
HLA-DPA1*01:03-DPB1*04:01	GSAKELLQHPFLKLAKPL	0.7040046	0.888311
HLA-DPA1*01:03-DPB1*04:01	GSDTLVRYFANEPFADFH	0.64774954	0.6645767
HLA-DPA1*01:03-DPB1*04:01	GSRLYSVSYLLKDKGEYT	0.49201828	0.750008
HLA-DPA1*01:03-DPB1*04:01	GTGGESIYGEKFEDENFH	0.34780306	0.9939743
HLA-DPA1*01:03-DPB1*04:01	GTLYFISEDYATAHEDFQ	0.47933987	0.9554719
HLA-DPA1*01:03-DPB1*04:01	GVSALSKQQFLTINGFPN	0.6239071	0.9785634
HLA-DPA1*01:03-DPB1*04:01	GVSGLTVEQFRKINGFPN	0.4496024	0.9973094
HLA-DPA1*01:03-DPB1*04:01	GVTKGFVYSSFLKPYNPR	0.83011216	0.98237056
HLA-DPA1*01:03-DPB1*04:01	HAGNKLAMQEFMILPVGA	0.7153466	0.8284012
HLA-DPA1*01:03-DPB1*04:01	HEGHTFEPAEFIIDTRDA	0.239421	0.98093987
HLA-DPA1*01:03-DPB1*04:01	HERAVHLFVDSLVNQDKP	0.26537004	0.036947772
HLA-DPA1*01:03-DPB1*04:01	HGDQYKATDFVADRAGTF	0.25211367	0.98673934
HLA-DPA1*01:03-DPB1*04:01	HGERAELATEEFLPVTPI	0.751645	0.9992882
HLA-DPA1*01:03-DPB1*04:01	HHHLAESFLFLPQVSPMD	0.6578346	0.020651396
HLA-DPA1*01:03-DPB1*04:01	HPDRLWAWEKFVYLDEKQ	0.73102707	0.9983285
HLA-DPA1*01:03-DPB1*04:01	HPFFESVTWENLHQQTPP	0.6513623	0.9413578
HLA-DPA1*01:03-DPB1*04:01	HPGSSALHYAVELFEGLK	0.6726921	0.9381871
HLA-DPA1*01:03-DPB1*04:01	HPHKLETGQFLTFREING	0.47260517	0.7846232
HLA-DPA1*01:03-DPB1*04:01	HPSQRLESVSFNQTGPYN	0.4693957	0.9489416
HLA-DPA1*01:03-DPB1*04:01	HPSTFWQSATWKEYPKPL	0.57894254	0.9885017
HLA-DPA1*01:03-DPB1*04:01	HPSVFVNGDEQEVDYDPE	0.03494829	0.9313442
HLA-DPA1*01:03-DPB1*04:01	HQPDQFMPERFLNPAGTQ	0.42610714	0.29447472
HLA-DPA1*01:03-DPB1*04:01	HRPQFSTSKYEVVIPEDT	0.63245803	0.99869585
HLA-DPA1*01:03-DPB1*04:01	HSNSWDPQQMALLNANPS	0.12699941	0.041859277
HLA-DPA1*01:03-DPB1*04:01	IAASFHSAVFSLLKANNP	0.67310035	0.97162455
HLA-DPA1*01:03-DPB1*04:01	IAKKVMSDTEYAEWLRNH	0.35031855	0.15516981
HLA-DPA1*01:03-DPB1*04:01	IAPTLIADLFVADQRSRM	0.37086302	0.2062068
HLA-DPA1*01:03-DPB1*04:01	IDAAYFETSKYLLDVLNK	0.56074244	0.8523962
HLA-DPA1*01:03-DPB1*04:01	IDGSTFWSHPFNSLCHPK	0.6871153	0.98516977
HLA-DPA1*01:03-DPB1*04:01	IDKEGVIEPDTDAPQEMG	0.007472862	0.76387244
HLA-DPA1*01:03-DPB1*04:01	IDKKISRLDAELVKYKDQ	0.16892031	0.34006006
HLA-DPA1*01:03-DPB1*04:01	IDMSFEPPEFEIVGFTNH	0.35046414	0.37990957
HLA-DPA1*01:03-DPB1*04:01	IDNADSSTLHAVTFLRTP	0.4544995	0.58005583
HLA-DPA1*01:03-DPB1*04:01	IDQFGQRIISEHFLVEDS	0.5350646	0.58851635
HLA-DPA1*01:03-DPB1*04:01	IEEKRKRTYETFKSIMKK	0.43571392	0.034504525
HLA-DPA1*01:03-DPB1*04:01	IEGRVMVTDFENVPEEDG	0.41427192	0.9908298
HLA-DPA1*01:03-DPB1*04:01	IGGVILFHETLYQKDSQG	0.48145896	0.6895721
HLA-DPA1*01:03-DPB1*04:01	IHGDSPYYFLTSAFLTAA	0.7284561	0.18945388
HLA-DPA1*01:03-DPB1*04:01	IHGRVYDVTRFLNEHPGG	0.3977876	0.96834487
HLA-DPA1*01:03-DPB1*04:01	IIGIFSGHQWVDMNGSPQ	0.3489494	0.9829934
HLA-DPA1*01:03-DPB1*04:01	IKPDQFTYTSDHFETIMK	0.4826656	0.98381823
HLA-DPA1*01:03-DPB1*04:01	ILAHLTGTEFMQDPDEEH	0.37740812	0.9525663
HLA-DPA1*01:03-DPB1*04:01	ILAKHAWCGGNFLEVTEQ	0.53957075	0.9383982
HLA-DPA1*01:03-DPB1*04:01	INAIQKSWTATTYMEYET	0.4216954	0.5515143
HLA-DPA1*01:03-DPB1*04:01	IPEDKLYKVYTFNSVRKS	0.5163298	0.96539783
HLA-DPA1*01:03-DPB1*04:01	IPQGEYQVLLELYTEKRS	0.3726343	0.21242651
HLA-DPA1*01:03-DPB1*04:01	IPTHLFTFIQFKKDLKES	0.5548381	0.9372271
HLA-DPA1*01:03-DPB1*04:01	IQRFLSQPFQVAEVFTGH	0.670102	0.27205592
HLA-DPA1*01:03-DPB1*04:01	IQRLIEQEEYLNVQVKEL	0.58357215	0.0861687
HLA-DPA1*01:03-DPB1*04:01	IRLKKQLDFEKFQSYEVN	0.5838133	0.9528159
HLA-DPA1*01:03-DPB1*04:01	ISDDGGYSWTKMLEGPHY	0.17006692	0.39230558
HLA-DPA1*01:03-DPB1*04:01	ISEKHDVVFLITKYGYIH	0.5087382	0.055302132
HLA-DPA1*01:03-DPB1*04:01	ISENYQTMSDTTFKALRR	0.31033325	0.07531103
HLA-DPA1*01:03-DPB1*04:01	ISKIHEKAFSPLRKLQKL	0.37925833	0.13438801
HLA-DPA1*01:03-DPB1*04:01	ISKMLFVEPILEVSSLPT	0.68019205	0.8621796
HLA-DPA1*01:03-DPB1*04:01	ISSSVKKYYIHDHFIPIE	0.6297284	0.8547613
HLA-DPA1*01:03-DPB1*04:01	ISSTDFLSHPFGIAVFED	0.63284045	0.6182747
HLA-DPA1*01:03-DPB1*04:01	ITGNLASAIFLPYRAEVG	0.60671985	0.08618112
HLA-DPA1*01:03-DPB1*04:01	ITKDLVQEKYLEYKQVPS	0.43929812	0.9910344
HLA-DPA1*01:03-DPB1*04:01	ITQRFYEAEEYAEEFRTY	0.50041837	0.54268956
HLA-DPA1*01:03-DPB1*04:01	IVDVKMVSGFIPLKPTVK	0.302723	0.061692268
HLA-DPA1*01:03-DPB1*04:01	IVKKEFVKENLVKLLNPR	0.6562859	0.96873367
HLA-DPA1*01:03-DPB1*04:01	IYSGAFQWEELEEDIRKK	0.34853753	0.29289633
HLA-DPA1*01:03-DPB1*04:01	KARIRAEVFNALDDDREP	0.5992745	0.9782628
HLA-DPA1*01:03-DPB1*04:01	KDKPLVKVTFFQNGKSQK	0.4645618	0.77558386
HLA-DPA1*01:03-DPB1*04:01	KDPNAFLFDHLLTLKPVK	0.6186582	0.990833
HLA-DPA1*01:03-DPB1*04:01	KDTGEIYTTSVTLDREEH	0.07906644	0.9238822
HLA-DPA1*01:03-DPB1*04:01	KEDLVLPEFLQLPAQGPS	0.6788095	0.6374195
HLA-DPA1*01:03-DPB1*04:01	KEEHVIIQAEFYLNPDQS	0.59597373	0.9790869
HLA-DPA1*01:03-DPB1*04:01	KELAKINTFYSEKLAEAQ	0.5147262	0.030832777
HLA-DPA1*01:03-DPB1*04:01	KFHISPEGFLTINDVGPA	0.3746664	0.9805479
HLA-DPA1*01:03-DPB1*04:01	KGDDVIVFLHIQKTGGTT	0.15513737	0.18449625
HLA-DPA1*01:03-DPB1*04:01	KGDDVKFEEFVAYLIDPH	0.58150756	0.8748101
HLA-DPA1*01:03-DPB1*04:01	KGKEKIYSAERFLIATGE	0.7300824	0.98781556
HLA-DPA1*01:03-DPB1*04:01	KGKKVSSQRFEVIEFDDG	0.6535915	0.8048216
HLA-DPA1*01:03-DPB1*04:01	KIDRHMYHSLYLKVKGNV	0.63944095	0.98863155
HLA-DPA1*01:03-DPB1*04:01	KILRWEGTRFSEVQALPS	0.77624017	0.8469142
HLA-DPA1*01:03-DPB1*04:01	KISKIHEKAFSPLRKLQK	0.42175302	0.2982082
HLA-DPA1*01:03-DPB1*04:01	KKEEYKMALYNLYPGVFE	0.7149534	0.7332173
HLA-DPA1*01:03-DPB1*04:01	KKEIHLYQTFVVQLQDPR	0.6308695	0.6238964
HLA-DPA1*01:03-DPB1*04:01	KKGKKVNSQRFETIEFDE	0.6240321	0.22656111
HLA-DPA1*01:03-DPB1*04:01	KKIAILHENFTTVKPEDA	0.5660717	0.9892272
HLA-DPA1*01:03-DPB1*04:01	KKKYFLHTSTPLDYEATR	0.51966727	0.6921702
HLA-DPA1*01:03-DPB1*04:01	KLEKKLFYSTFATDDRKE	0.6527078	0.5750873
HLA-DPA1*01:03-DPB1*04:01	KLENQSLKSVKFGSIKSD	0.6631469	0.37483424
HLA-DPA1*01:03-DPB1*04:01	KLNMHVNIQTGKWEPDPT	0.0708499	0.03465714
HLA-DPA1*01:03-DPB1*04:01	KLSKVWRDQHFVKIQVKD	0.50794286	0.9949957
HLA-DPA1*01:03-DPB1*04:01	KMREWFSETFQKVKEKLK	0.7574259	0.996401
HLA-DPA1*01:03-DPB1*04:01	KPFNPLLGETFELDRLEE	0.49683863	0.9645958
HLA-DPA1*01:03-DPB1*04:01	KPGEYFVNILFEEVHIPG	0.77310205	0.9925598
HLA-DPA1*01:03-DPB1*04:01	KPGTMSPESFLEEAQIMK	0.2846301	0.3369679
HLA-DPA1*01:03-DPB1*04:01	KPIDRGPVVLAEDFLDIM	0.59870857	0.6853941
HLA-DPA1*01:03-DPB1*04:01	KPKEKLVYAIFLKWPTSG	0.8003118	0.99440336
HLA-DPA1*01:03-DPB1*04:01	KPKKSKLIRVENFEAYFK	0.5603581	0.9102565
HLA-DPA1*01:03-DPB1*04:01	KPLRAFFSSYLKSLPDVR	0.80689853	0.9637715
HLA-DPA1*01:03-DPB1*04:01	KPSERHVFIVDDFESFEK	0.4061528	0.99931496
HLA-DPA1*01:03-DPB1*04:01	KPYPNNFETTTVITVPTG	0.24224864	0.97477305
HLA-DPA1*01:03-DPB1*04:01	KQTVFYMEDYLTVKTGEE	0.6874513	0.9915603
HLA-DPA1*01:03-DPB1*04:01	KRNVEHWIGHENFELINH	0.5161324	0.8353883
HLA-DPA1*01:03-DPB1*04:01	KSGDFQMSPYAEYPKNPR	0.6258984	0.99270934
HLA-DPA1*01:03-DPB1*04:01	KSKSMVDELFAEIVRQMN	0.61125785	0.79095405
HLA-DPA1*01:03-DPB1*04:01	KSKSSSTTYFKRNSHTDN	0.08567403	0.026482219
HLA-DPA1*01:03-DPB1*04:01	KTKVVVTMEHSAKGNAHK	0.044517778	0.08636381
HLA-DPA1*01:03-DPB1*04:01	KVSASPLLYTLIEKTMQN	0.45956022	0.8738348
HLA-DPA1*01:03-DPB1*04:01	KWDRELISERWKNFPSPV	0.4570072	0.638398
HLA-DPA1*01:03-DPB1*04:01	LAEPDFVVTDFAKFSRPA	0.52279127	0.9835701
HLA-DPA1*01:03-DPB1*04:01	LAKEIDSVKYLECSALTQ	0.3864479	0.53517157
HLA-DPA1*01:03-DPB1*04:01	LAQAFAVNPLLRVINLND	0.50012153	0.6322808
HLA-DPA1*01:03-DPB1*04:01	LAQTLSTQLFQMVHTQRQ	0.6257203	0.9851863
HLA-DPA1*01:03-DPB1*04:01	LDDLQPWHSFGADSVPAN	0.10415056	0.7015009
HLA-DPA1*01:03-DPB1*04:01	LDKGEFYIGSKYKKVVYR	0.6554693	0.9286415
HLA-DPA1*01:03-DPB1*04:01	LDPDHKYRFTLFGIANKK	0.65411603	0.9977692
HLA-DPA1*01:03-DPB1*04:01	LDPNNNYIYVKFATIKSH	0.62791485	0.99626255
HLA-DPA1*01:03-DPB1*04:01	LDTTDIQGEEFAKVIVQK	0.5647815	0.9660077
HLA-DPA1*01:03-DPB1*04:01	LEEVYAGNFVEVVRNKPV	0.6305008	0.99467695
HLA-DPA1*01:03-DPB1*04:01	LETKKFRFEEPVVLPDLD	0.43009183	0.87445515
HLA-DPA1*01:03-DPB1*04:01	LGGFLAQKFAEYTHKSPR	0.5162448	0.97320575
HLA-DPA1*01:03-DPB1*04:01	LGGSLADSYLDEGFLLDK	0.405414	0.59247434
HLA-DPA1*01:03-DPB1*04:01	LHFEGSLFAVDRPKPPER	0.41102389	0.30571246
HLA-DPA1*01:03-DPB1*04:01	LHQSSDKFVSELWKDVDR	0.5307202	0.83288336
HLA-DPA1*01:03-DPB1*04:01	LIAKIPNFWVTTFVNHPQ	0.5429141	0.01911008
HLA-DPA1*01:03-DPB1*04:01	LKEDLRSWTAADMAAQIT	0.16204463	0.7111992
HLA-DPA1*01:03-DPB1*04:01	LKPNQINGTVFNEIDDER	0.39433149	0.99665624
HLA-DPA1*01:03-DPB1*04:01	LKPNQISGTVFSELDDEK	0.5057	0.9890229
HLA-DPA1*01:03-DPB1*04:01	LKRLPVFGMEPRILYNPL	0.354848	0.5824775
HLA-DPA1*01:03-DPB1*04:01	LKSYEFRGSPFQVTRGDY	0.69641864	0.9983699
HLA-DPA1*01:03-DPB1*04:01	LNLAFIANLFNRYPALHK	0.6231586	0.79723823
HLA-DPA1*01:03-DPB1*04:01	LNTLSTALNILEKYGRNL	0.22459249	0.0038823646
HLA-DPA1*01:03-DPB1*04:01	LPARTPLFGVDFLQLPRD	0.7848158	0.98978937
HLA-DPA1*01:03-DPB1*04:01	LPCGVDQFHGTEYVCCPQ	0.3558197	0.19884583
HLA-DPA1*01:03-DPB1*04:01	LPDGHFDGILYDTYPLSE	0.35149887	0.6869153
HLA-DPA1*01:03-DPB1*04:01	LPDKTLQFVKDHPLMDDS	0.18493827	0.76675117
HLA-DPA1*01:03-DPB1*04:01	LPDPGSLLVHSFQQLGRI	0.55989087	0.9220935
HLA-DPA1*01:03-DPB1*04:01	LPEEWKYLPFLALPDGAH	0.6498302	0.9987537
HLA-DPA1*01:03-DPB1*04:01	LPEPPPLASNLFAQLAEN	0.6690246	0.9291951
HLA-DPA1*01:03-DPB1*04:01	LPKEINLVDDYFELVQHE	0.5600872	0.9767354
HLA-DPA1*01:03-DPB1*04:01	LPLHFFINPNMLPDLPGP	0.3454006	0.36680335
HLA-DPA1*01:03-DPB1*04:01	LPREKEEFASAHFSPVLR	0.6333449	0.9759594
HLA-DPA1*01:03-DPB1*04:01	LPSDSQDLGQHGLEEDFM	0.038886044	0.4249339
HLA-DPA1*01:03-DPB1*04:01	LPTKNEFIPTNFEILPLE	0.81705	0.9963207
HLA-DPA1*01:03-DPB1*04:01	LPVKEKEDIFAESFEQLC	0.6047836	0.34374017
HLA-DPA1*01:03-DPB1*04:01	LPVTPGEPASISCRSSQS	0.023464622	0.001228337
HLA-DPA1*01:03-DPB1*04:01	LQEVFEKATFIKVPQNQN	0.71462876	0.99210274
HLA-DPA1*01:03-DPB1*04:01	LRGTSFVYVPSALNPADD	0.49295154	0.35779268
HLA-DPA1*01:03-DPB1*04:01	LRKELENAEFIPMPDSPS	0.46278524	0.99186707
HLA-DPA1*01:03-DPB1*04:01	LRNLHAFSVEPLLIYPTH	0.570816	0.49533606
HLA-DPA1*01:03-DPB1*04:01	LSEGHTFQVAEFIVDTRN	0.45885837	0.62219906
HLA-DPA1*01:03-DPB1*04:01	LSKVWRDQHFVKIQVKDS	0.49818647	0.9936391
HLA-DPA1*01:03-DPB1*04:01	LSKYNTEEFITVYPTDPP	0.5994939	0.98241806
HLA-DPA1*01:03-DPB1*04:01	LVDESDAFHDNLRSLDRN	0.0548227	0.049030364
HLA-DPA1*01:03-DPB1*04:01	LVRYFANEPFADFHRVEG	0.6794246	0.99893445
HLA-DPA1*01:03-DPB1*04:01	MAQLRFLSSRLALADVVS	0.4624401	0.24880111
HLA-DPA1*01:03-DPB1*04:01	MSDKQFHEAAYLADERED	0.27793944	0.51569194
HLA-DPA1*01:03-DPB1*04:01	MTPSRIADSFQVIKNSPL	0.3565983	0.299557
HLA-DPA1*01:03-DPB1*04:01	NAIQKSWTATTYMEYETL	0.530914	0.7804531
HLA-DPA1*01:03-DPB1*04:01	NAKKIEFEQFLPMMQAIS	0.73394865	0.8588346
HLA-DPA1*01:03-DPB1*04:01	NARLPLNTDAYLSLQELQ	0.43453118	0.48113298
HLA-DPA1*01:03-DPB1*04:01	NEKKIAILHENFTTVKPE	0.52774125	0.98108995
HLA-DPA1*01:03-DPB1*04:01	NEKKYYIEKLFERYGENG	0.46112576	0.8767141
HLA-DPA1*01:03-DPB1*04:01	NGPGSLFASENFLGISSQ	0.7800677	0.98628175
HLA-DPA1*01:03-DPB1*04:01	NHPHKLETGQFLTFREIN	0.49038905	0.90964556
HLA-DPA1*01:03-DPB1*04:01	NIGVEKFLELNSEQNHDD	0.4504844	0.20856602
HLA-DPA1*01:03-DPB1*04:01	NKDLLPEDFVVYTYNKEG	0.34251034	0.40642628
HLA-DPA1*01:03-DPB1*04:01	NKPFLFDTKPLIVQYEVN	0.42633015	0.8539594
HLA-DPA1*01:03-DPB1*04:01	NKYDEAASYIQSKFEDLN	0.602579	0.8590689
HLA-DPA1*01:03-DPB1*04:01	NLHAFSVEPLLIYPTHYT	0.5265276	0.68129987
HLA-DPA1*01:03-DPB1*04:01	NNPKEWLQVDFQKTMKVT	0.32833755	0.9649638
HLA-DPA1*01:03-DPB1*04:01	NPEGKALLKKTKNSEEFA	0.0804864	0.034983262
HLA-DPA1*01:03-DPB1*04:01	NPENQFRVDYILSVMNVP	0.4836411	0.7776526
HLA-DPA1*01:03-DPB1*04:01	NPERCQYYSVSFSKEAKY	0.52636325	0.026001636
HLA-DPA1*01:03-DPB1*04:01	NPHDIVIFHELKQPRAPD	0.16499525	0.9612376
HLA-DPA1*01:03-DPB1*04:01	NQEEKILRYALSNSIGPV	0.33431086	0.62159324
HLA-DPA1*01:03-DPB1*04:01	NRHEHLPIFFLHLIPMLQ	0.5770107	0.011392808
HLA-DPA1*01:03-DPB1*04:01	NRLDLLHSTAFEELHKLE	0.82934415	0.9860304
HLA-DPA1*01:03-DPB1*04:01	NSFFVMTNFLKTEGQEQR	0.76838744	0.7678783
HLA-DPA1*01:03-DPB1*04:01	NSGVFRPEMLLPMGLPEN	0.44964537	0.64590806
HLA-DPA1*01:03-DPB1*04:01	NSPVELREPNVLICFIDK	0.21297461	0.02056823
HLA-DPA1*01:03-DPB1*04:01	NSQFAGGPLGNPNTTAKV	0.1390161	0.004821877
HLA-DPA1*01:03-DPB1*04:01	NTASLKYENYELTLKSDT	0.44504184	0.99821746
HLA-DPA1*01:03-DPB1*04:01	NVALWYTKYASRLAGKEN	0.38667122	0.22700134
HLA-DPA1*01:03-DPB1*04:01	NVEHWIGHENFELINHDV	0.56332386	0.97169477
HLA-DPA1*01:03-DPB1*04:01	NVGKLVFVGKKFEILPDG	0.69874007	0.9886958
HLA-DPA1*01:03-DPB1*04:01	NVHGTILANANIDVVDVR	0.17089759	0.21096651
HLA-DPA1*01:03-DPB1*04:01	NWDDMEKIWHHTFYNELR	0.53951746	0.98498976
HLA-DPA1*01:03-DPB1*04:01	PAPGKPGNYQYTVFLRSD	0.6843688	0.8468744
HLA-DPA1*01:03-DPB1*04:01	PDDPQAQEKFQDLGAAYE	0.17320731	0.17005162
HLA-DPA1*01:03-DPB1*04:01	PDRLWAWEKFVYLDEKQH	0.70540124	0.9577726
HLA-DPA1*01:03-DPB1*04:01	PFMANIPLLLYPQDGPRS	0.43026927	0.28272575
HLA-DPA1*01:03-DPB1*04:01	PGAPADVQYDLYLNVANR	0.7385282	0.3449586
HLA-DPA1*01:03-DPB1*04:01	PGRGEPRFIAVGYVDDTQ	0.1921369	0.9953908
HLA-DPA1*01:03-DPB1*04:01	PPPQASFTSNAFRKLSNS	0.6027547	0.956257
HLA-DPA1*01:03-DPB1*04:01	PPSSHLDQFMHIVKGKLE	0.22142397	0.026158744
HLA-DPA1*01:03-DPB1*04:01	PREDRATWKSNYFLKIIQ	0.6520456	0.99617255
HLA-DPA1*01:03-DPB1*04:01	PSKQSNNKYAASSYLSLT	0.67726874	0.7995354
HLA-DPA1*01:03-DPB1*04:01	PVTPPRLVAPRFLEVETS	0.60627294	0.91680557
HLA-DPA1*01:03-DPB1*04:01	QDDLMKVLNELYSVMKTY	0.38869312	0.0011390968
HLA-DPA1*01:03-DPB1*04:01	QDGDSAISFTEFVKVLEK	0.6980122	0.9893187
HLA-DPA1*01:03-DPB1*04:01	QDLHSTVYEVIQHIPAQQ	0.6163301	0.13977525
HLA-DPA1*01:03-DPB1*04:01	QEHTYRVVRFEVIPQSIR	0.715289	0.91920155
HLA-DPA1*01:03-DPB1*04:01	QPARLTSIIFAEDITTGQ	0.42627352	0.2322584
HLA-DPA1*01:03-DPB1*04:01	QPGFIQGYHVYLKSKARQ	0.33951056	0.20631509
HLA-DPA1*01:03-DPB1*04:01	QPIPFPKEALAHEKFTKE	0.351021	0.49286398
HLA-DPA1*01:03-DPB1*04:01	QPLDSDIVASSFLKSDKN	0.46206638	0.9769863
HLA-DPA1*01:03-DPB1*04:01	QPPDWLQGHYLVVRYEDL	0.5817595	0.9662059
HLA-DPA1*01:03-DPB1*04:01	QPVKVLVGKNFEDVAFDE	0.52609926	0.9991032
HLA-DPA1*01:03-DPB1*04:01	QSNNKYAASSYLSLTPEQ	0.8455665	0.9990662
HLA-DPA1*01:03-DPB1*04:01	RAEKTEVLSEDLLQIERR	0.38500503	0.9901212
HLA-DPA1*01:03-DPB1*04:01	RAEYFRNVDYLLIHGTAD	0.59028834	0.6317607
HLA-DPA1*01:03-DPB1*04:01	RAPFAAPSPFAELVLPPQ	0.65388846	0.46802044
HLA-DPA1*01:03-DPB1*04:01	RAREYIYMHFGEVAKQEE	0.606738	0.98032725
HLA-DPA1*01:03-DPB1*04:01	RASQFTAEGYLYVQEKRP	0.7238071	0.9950956
HLA-DPA1*01:03-DPB1*04:01	REKDANVVVVDWLPLAHQ	0.38517794	0.15836683
HLA-DPA1*01:03-DPB1*04:01	RESNAEYLASLFPTCTVV	0.58983225	0.0017359235
HLA-DPA1*01:03-DPB1*04:01	RFPNIGVEKFLELNSEQN	0.6726263	0.99528855
HLA-DPA1*01:03-DPB1*04:01	RGDNFETVTWLSDSEVVR	0.40281525	0.90662193
HLA-DPA1*01:03-DPB1*04:01	RHRFSYDTFVDYDVDEED	0.52115667	0.4858157
HLA-DPA1*01:03-DPB1*04:01	RKKAVIEAEKIAQVAKIR	0.36241084	0.8136054
HLA-DPA1*01:03-DPB1*04:01	RKKEEYKMALYNLYPGVF	0.69583184	0.6601089
HLA-DPA1*01:03-DPB1*04:01	RKTEAKAFLHVPAKVIIG	0.47538567	0.77772605
HLA-DPA1*01:03-DPB1*04:01	RLDLLHSTAFEELHKLEV	0.8282316	0.90181226
HLA-DPA1*01:03-DPB1*04:01	RLEEFGRFASFEAQGALA	0.4192648	0.7861613
HLA-DPA1*01:03-DPB1*04:01	RLPLFQASAFAFLAPARA	0.89440435	0.3391707
HLA-DPA1*01:03-DPB1*04:01	RNKDLLPEDFVVYTYNKE	0.37640443	0.72374666
HLA-DPA1*01:03-DPB1*04:01	RNPKFASEFFPHVVDVTH	0.7902006	0.98981905
HLA-DPA1*01:03-DPB1*04:01	RPDDVFIIDDADEIPARD	0.06427346	0.94090384
HLA-DPA1*01:03-DPB1*04:01	RPETYVATEFVALVPDGA	0.8199654	0.99919164
HLA-DPA1*01:03-DPB1*04:01	RPPIAIVSPQFQEISLPT	0.5754148	0.9981637
HLA-DPA1*01:03-DPB1*04:01	RPQGKSYLYFTQFKAEVR	0.719919	0.9808628
HLA-DPA1*01:03-DPB1*04:01	RPRGFAYVQFEDVRDAED	0.60901725	0.99921733
HLA-DPA1*01:03-DPB1*04:01	RQQQLESEQFLFFEDQLK	0.6468772	0.91936857
HLA-DPA1*01:03-DPB1*04:01	RQSFGGSLFAYSPGGAHG	0.5546146	0.46510068
HLA-DPA1*01:03-DPB1*04:01	RRGFVFITFKEEEPVKKV	0.58976895	0.8368122
HLA-DPA1*01:03-DPB1*04:01	RSAGLAFSLYQAMAKDQA	0.66804975	0.97709846
HLA-DPA1*01:03-DPB1*04:01	RSAHARKETEFLRLKRTR	0.40686834	0.012553397
HLA-DPA1*01:03-DPB1*04:01	RTGSSFLGELFNQHPDVF	0.64069945	0.9454584
HLA-DPA1*01:03-DPB1*04:01	RVEFEELCADLFERVPGP	0.62504464	0.5776865
HLA-DPA1*01:03-DPB1*04:01	RYEDFVVDGFNVLYNKKP	0.62304604	0.9871663
HLA-DPA1*01:03-DPB1*04:01	SAEGNEFWSALLEKAYAK	0.5040838	0.9740426
HLA-DPA1*01:03-DPB1*04:01	SASEVTSTVYNTVSEGTH	0.382438	0.9978914
HLA-DPA1*01:03-DPB1*04:01	SASPLLYTLIEKTMQNVK	0.4423567	0.8003209
HLA-DPA1*01:03-DPB1*04:01	SAYNVYVAERFQEAKGDS	0.5859783	0.997548
HLA-DPA1*01:03-DPB1*04:01	SDADLVVFHNSLKSYTSQ	0.17285568	0.038866058
HLA-DPA1*01:03-DPB1*04:01	SDDQKIISYLWEKTQGPD	0.32186803	0.9899888
HLA-DPA1*01:03-DPB1*04:01	SDHSFFKISYLTFLPSAD	0.83445483	0.96228456
HLA-DPA1*01:03-DPB1*04:01	SDIAVEWESNGQPENNYK	0.044155717	0.27937704
HLA-DPA1*01:03-DPB1*04:01	SDPDNNGFINEDFIVWMR	0.36971214	0.08189965
HLA-DPA1*01:03-DPB1*04:01	SDTLVRYFANEPFADFHR	0.60165524	0.94097626
HLA-DPA1*01:03-DPB1*04:01	SEFFTGSKLVDYARSVHE	0.41908216	0.78698444
HLA-DPA1*01:03-DPB1*04:01	SEKGSLTSEEFAKLVGMS	0.6515815	0.98758984
HLA-DPA1*01:03-DPB1*04:01	SGASFSSLRQSVAGTYSI	0.15802719	0.00086002034
HLA-DPA1*01:03-DPB1*04:01	SGDFQMSPYAEYPKNPRS	0.54725236	0.8282487
HLA-DPA1*01:03-DPB1*04:01	SGGYIFYTFSTVHPIPDE	0.60541344	0.8643975
HLA-DPA1*01:03-DPB1*04:01	SGGYYRYDDMLVVPIIEN	0.45824715	0.7907457
HLA-DPA1*01:03-DPB1*04:01	SHAGNKLAMQEFMILPVG	0.7062252	0.95808315
HLA-DPA1*01:03-DPB1*04:01	SIINEYLSQSYQKFRRFF	0.51148933	0.19914138
HLA-DPA1*01:03-DPB1*04:01	SKGIAYVEFVDVSSVPLA	0.59181714	0.31533983
HLA-DPA1*01:03-DPB1*04:01	SKGYAFIEFASFEDAKEA	0.69140893	0.8547722
HLA-DPA1*01:03-DPB1*04:01	SLADSYLDEGFLLDKKIG	0.36290532	0.94610023
HLA-DPA1*01:03-DPB1*04:01	SNEKKYFAATQFEPLAAR	0.95423794	0.99812424
HLA-DPA1*01:03-DPB1*04:01	SNNKYAASSYLSLTPEQW	0.8334782	0.99885494
HLA-DPA1*01:03-DPB1*04:01	SNSFTSQYWNAVSHRAPA	0.6539345	0.99098986
HLA-DPA1*01:03-DPB1*04:01	SPDEYLWATIQRIPEVPG	0.47739476	0.991773
HLA-DPA1*01:03-DPB1*04:01	SPDGGEPGYIREGFLAVQ	0.5289591	0.93013936
HLA-DPA1*01:03-DPB1*04:01	SPDKVDYEYSELLLYQNQ	0.4622003	0.7143322
HLA-DPA1*01:03-DPB1*04:01	SPEEKRKIIGDTFVKIAN	0.55547464	0.992366
HLA-DPA1*01:03-DPB1*04:01	SPEYVFSVSTFRELPSLE	0.83951503	0.99693584
HLA-DPA1*01:03-DPB1*04:01	SPGAGRNSVLFLPVDPED	0.32920137	0.48898453
HLA-DPA1*01:03-DPB1*04:01	SPGATGSFTYEAVELVPA	0.445655	0.91004115
HLA-DPA1*01:03-DPB1*04:01	SPGERFTDSQFLVLMNRV	0.70036733	0.9947637
HLA-DPA1*01:03-DPB1*04:01	SPGLKVPVFYALFTPQLN	0.6735954	0.7887085
HLA-DPA1*01:03-DPB1*04:01	SPHSALHVEKFISVHEND	0.5312144	0.9990516
HLA-DPA1*01:03-DPB1*04:01	SPKRFTFVTPTFYRVSPS	0.84798276	0.9873331
HLA-DPA1*01:03-DPB1*04:01	SPLSTLTVYYSPETIGRR	0.32499492	0.12705208
HLA-DPA1*01:03-DPB1*04:01	SPQGTAQGELFLDDGHTF	0.20176981	0.7044319
HLA-DPA1*01:03-DPB1*04:01	SPQKGLEVERWLAESPVG	0.32024756	0.8817503
HLA-DPA1*01:03-DPB1*04:01	SPQRYISEPYLALHEDSH	0.7008736	0.99908876
HLA-DPA1*01:03-DPB1*04:01	SPSAAIYNIDTSSESPDH	0.009927261	0.8599707
HLA-DPA1*01:03-DPB1*04:01	SPSFNSTIYEVIGKSQPK	0.5927976	0.9865464
HLA-DPA1*01:03-DPB1*04:01	SQKGYSWSQFSDVEENRT	0.5709921	0.9723033
HLA-DPA1*01:03-DPB1*04:01	SRDLFVSTSWKTMRQSPP	0.696079	0.98504126
HLA-DPA1*01:03-DPB1*04:01	SRDLIMKEDYELVSTKPT	0.40613446	0.8753974
HLA-DPA1*01:03-DPB1*04:01	SRDRFSYVLPLVHSLEPT	0.42429796	0.8703494
HLA-DPA1*01:03-DPB1*04:01	SRFFLQGIQLNTILPDAR	0.5382659	0.19160265
HLA-DPA1*01:03-DPB1*04:01	SRGFAFVTFESPADAKDA	0.4544673	0.45443192
HLA-DPA1*01:03-DPB1*04:01	SRGFAFVYFENVDDAKEA	0.6151296	0.9388898
HLA-DPA1*01:03-DPB1*04:01	SRPHFLIELFHELQLLNT	0.78259534	0.020870972
HLA-DPA1*01:03-DPB1*04:01	SRTQLAMLLFEQEQGNST	0.46053198	0.026104081
HLA-DPA1*01:03-DPB1*04:01	SSLPVHVGQFCTDPGASR	0.19269364	0.004824009
HLA-DPA1*01:03-DPB1*04:01	SSSFAQQRFGAMGGGGPS	0.3913413	0.7756782
HLA-DPA1*01:03-DPB1*04:01	SSTDFLSHPFGIAVFEDK	0.6279589	0.9464194
HLA-DPA1*01:03-DPB1*04:01	STAQSLKSVDYEVFGRVQ	0.6272194	0.87269676
HLA-DPA1*01:03-DPB1*04:01	STDFLSHPFGIAVFEDKV	0.68098325	0.22776985
HLA-DPA1*01:03-DPB1*04:01	STRQVVRDMKDQMSTSSV	0.022020739	0.010240575
HLA-DPA1*01:03-DPB1*04:01	SVFHATAFELDTDGNPFD	0.43424702	0.9826481
HLA-DPA1*01:03-DPB1*04:01	SYPGLVAKPFEKVTYRWT	0.56881934	0.8238867
HLA-DPA1*01:03-DPB1*04:01	SYQGNMFGTKFETVHQIH	0.6703757	0.9979795
HLA-DPA1*01:03-DPB1*04:01	TASLKYENYELTLKSDTN	0.38088655	0.99557436
HLA-DPA1*01:03-DPB1*04:01	TDDDKIVQYHWEELKGPL	0.34961382	0.9173713
HLA-DPA1*01:03-DPB1*04:01	TDDKGHIIVDEFQNTNVK	0.21420492	0.9980601
HLA-DPA1*01:03-DPB1*04:01	TDLVLRKALFSTLKETDT	0.58204806	0.16641201
HLA-DPA1*01:03-DPB1*04:01	TEAEIAHIALETLEGHQR	0.24949758	0.16237745
HLA-DPA1*01:03-DPB1*04:01	TEPEDQLYYVKFLSLPEV	0.7960741	0.9814166
HLA-DPA1*01:03-DPB1*04:01	TGATLINEQWLLTTAKNL	0.36276	0.72487557
HLA-DPA1*01:03-DPB1*04:01	TGSAIISVTFLKDNLRAS	0.4495891	0.09785478
HLA-DPA1*01:03-DPB1*04:01	TGSYIYEEFMPTDGTDVK	0.50363326	0.9733647
HLA-DPA1*01:03-DPB1*04:01	THNSAFEYGTYAEEEGLR	0.44852573	0.35521504
HLA-DPA1*01:03-DPB1*04:01	TILAIAGEDFAIVASDTR	0.588584	0.27241904
HLA-DPA1*01:03-DPB1*04:01	TKKSVQYDDVPEYKDRLN	0.12556012	0.59665424
HLA-DPA1*01:03-DPB1*04:01	TKKVEKTVWDWELMNDIK	0.4226918	0.20469789
HLA-DPA1*01:03-DPB1*04:01	TLGKDYSVEGMSDSLLNF	0.1351645	0.003509729
HLA-DPA1*01:03-DPB1*04:01	TMHKVFQFLNLGPLSEKQ	0.5464371	0.004270925
HLA-DPA1*01:03-DPB1*04:01	TPAAEAKAAEAAASAYYN	0.047849555	0.7192903
HLA-DPA1*01:03-DPB1*04:01	TPEGKWHASKVLRIENIG	0.32019296	0.9908438
HLA-DPA1*01:03-DPB1*04:01	TPENKGFCTLCFIEYREN	0.4871495	0.0042956695
HLA-DPA1*01:03-DPB1*04:01	TPEWRKQYIQYEAFKDML	0.655325	0.89787674
HLA-DPA1*01:03-DPB1*04:01	TPGFGDKTFVVQGFGNVG	0.51056206	0.9745515
HLA-DPA1*01:03-DPB1*04:01	TPGNALVVDPKKPFRKLS	0.05326446	0.32142037
HLA-DPA1*01:03-DPB1*04:01	TPGQVKELVEAELFARYD	0.54037416	0.63651925
HLA-DPA1*01:03-DPB1*04:01	TPIAVRFSTVAGESGSAD	0.16377844	0.4377903
HLA-DPA1*01:03-DPB1*04:01	TPLRFREVPYAYIREGHE	0.56856436	0.91969967
HLA-DPA1*01:03-DPB1*04:01	TPNEKFYGVTVFKALKLG	0.76533777	0.9913699
HLA-DPA1*01:03-DPB1*04:01	TPNLAEFAFSLYRQLAHQ	0.7535099	0.9976362
HLA-DPA1*01:03-DPB1*04:01	TPPEKFFLSQLMLAPPRE	0.7218311	0.6524255
HLA-DPA1*01:03-DPB1*04:01	TPQGPPEIYSDTQFPSLQ	0.24577497	0.88485706
HLA-DPA1*01:03-DPB1*04:01	TPRLALTTAEFLAYQCEK	0.6743753	0.27383345
HLA-DPA1*01:03-DPB1*04:01	TPSPESPDQWSSSSPHSN	0.017983463	0.5919218
HLA-DPA1*01:03-DPB1*04:01	TPVGFAWVPLLKDGRIIT	0.37689295	0.6573165
HLA-DPA1*01:03-DPB1*04:01	TQPHPLEWNSFTEDKNIE	0.25080913	0.86254424
HLA-DPA1*01:03-DPB1*04:01	TSGGYYRYDDMLVVPIIE	0.46533883	0.77395535
HLA-DPA1*01:03-DPB1*04:01	TTSQLSYENYEKFNSHPF	0.5439289	0.9735341
HLA-DPA1*01:03-DPB1*04:01	TVEKELTYEKFVEWTRLD	0.6710777	0.97963154
HLA-DPA1*01:03-DPB1*04:01	TVGYRVATFHDCEDAARE	0.2519844	0.1570194
HLA-DPA1*01:03-DPB1*04:01	TVSEKGSLTSEEFAKLVG	0.5696076	0.983449
HLA-DPA1*01:03-DPB1*04:01	VAPFMANIPLLLYPQDGP	0.4941398	0.8314285
HLA-DPA1*01:03-DPB1*04:01	VAQGLAGEPLLFVGRGYT	0.28726262	0.7618431
HLA-DPA1*01:03-DPB1*04:01	VDDKVNFHFILFNNVDGH	0.6236523	0.9918615
HLA-DPA1*01:03-DPB1*04:01	VDDTLFVRFDSDATSPRK	0.16801158	0.42117748
HLA-DPA1*01:03-DPB1*04:01	VDDTQFVQFDSDAASPRG	0.12953971	0.53122014
HLA-DPA1*01:03-DPB1*04:01	VDDTQFVRFDSDAASPRG	0.10881482	0.8028412
HLA-DPA1*01:03-DPB1*04:01	VDHQLLWGEALLITPVLQ	0.5509725	0.09428048
HLA-DPA1*01:03-DPB1*04:01	VDKKLFTAESLIGLKNPE	0.54465765	0.9951232
HLA-DPA1*01:03-DPB1*04:01	VDKVLERDQKLSELDDRA	0.10724242	0.51975507
HLA-DPA1*01:03-DPB1*04:01	VDNEKEGVQYSYSLFHLM	0.6699763	0.09112184
HLA-DPA1*01:03-DPB1*04:01	VEDADDNVSFRWEALGNT	0.23668934	0.004582222
HLA-DPA1*01:03-DPB1*04:01	VEFEELCADLFERVPGPV	0.65937287	0.98154765
HLA-DPA1*01:03-DPB1*04:01	VEHWIGHENFELINHDVV	0.59962314	0.9933618
HLA-DPA1*01:03-DPB1*04:01	VEVMDPSFVCLKIGACPS	0.2558915	0.00088411104
HLA-DPA1*01:03-DPB1*04:01	VGAYLTVSDPETIYQGIK	0.11624065	0.059502684
HLA-DPA1*01:03-DPB1*04:01	VGKTVLIMELINNVAKAH	0.4240666	0.007821791
HLA-DPA1*01:03-DPB1*04:01	VGPGAPADVQYDLYLNVA	0.6312132	0.22038019
HLA-DPA1*01:03-DPB1*04:01	VGSIRYNYLLDVLERSPH	0.50923043	0.945666
HLA-DPA1*01:03-DPB1*04:01	VHPEKGYLFWTEWGQYPR	0.5143072	0.6063348
HLA-DPA1*01:03-DPB1*04:01	VKQENKLKFSQFLETEYK	0.76854444	0.98109025
HLA-DPA1*01:03-DPB1*04:01	VLFQHMPIIAYLISKGQS	0.40584356	0.010810705
HLA-DPA1*01:03-DPB1*04:01	VLRTLVTSCFLVEKQPPQ	0.6422135	0.04356588
HLA-DPA1*01:03-DPB1*04:01	VPDHVVWSLFNTLFMNTC	0.7612682	0.0086781625
HLA-DPA1*01:03-DPB1*04:01	VPEEKLYKVYTFNSVRKS	0.55408627	0.9699009
HLA-DPA1*01:03-DPB1*04:01	VPHQYYGVTPWGVYPASL	0.33535323	0.80069095
HLA-DPA1*01:03-DPB1*04:01	VPLGPFLGKSFGTTVSPW	0.45403615	0.98851824
HLA-DPA1*01:03-DPB1*04:01	VPLQTSNFAHVIFQNVAK	0.8060122	0.99655885
HLA-DPA1*01:03-DPB1*04:01	VPQEGVMFWTDWGDLKPG	0.3869071	0.6375367
HLA-DPA1*01:03-DPB1*04:01	VPRGQVVKGSVFLRNPSR	0.5571603	0.99830085
HLA-DPA1*01:03-DPB1*04:01	VPSYDSATFVLENFSTLR	0.6573733	0.92158157
HLA-DPA1*01:03-DPB1*04:01	VPVEVSRKNPKFMETVAE	0.15994754	0.21932678
HLA-DPA1*01:03-DPB1*04:01	VQKDIKNVPFKIVRASNG	0.37788284	0.97594994
HLA-DPA1*01:03-DPB1*04:01	VRPDMKYIGFETVNGDIF	0.3796286	0.9500685
HLA-DPA1*01:03-DPB1*04:01	VSDFGLSRFLEDDTSDPT	0.38641003	0.92129534
HLA-DPA1*01:03-DPB1*04:01	VSNVLKEIKILNIFGVIK	0.54680985	0.008709385
HLA-DPA1*01:03-DPB1*04:01	VSRETLQQHKLLKVIRKK	0.3609489	0.9688861
HLA-DPA1*01:03-DPB1*04:01	VSTLNSEDFVLVSRQGDE	0.47692692	0.962726
HLA-DPA1*01:03-DPB1*04:01	VTGNLQTQRYLEVQYKPQ	0.54594666	0.99774945
HLA-DPA1*01:03-DPB1*04:01	VTKAFSVNIFKVWVQAFK	0.59566814	0.28270894
HLA-DPA1*01:03-DPB1*04:01	VTTDFEDDEFVVYKTNQV	0.32052076	0.5535978
HLA-DPA1*01:03-DPB1*04:01	VYKGEFQLPDFLKEKPQT	0.39567247	0.29186988
HLA-DPA1*01:03-DPB1*04:01	WHQPDQFMPERFLNPAGT	0.3958241	0.055323012
HLA-DPA1*01:03-DPB1*04:01	WIGLRWTAYEKINKWTDN	0.4608938	0.57735556
HLA-DPA1*01:03-DPB1*04:01	WNGPVGVFEWEAFARGTK	0.5824086	0.88803035
HLA-DPA1*01:03-DPB1*04:01	YDEAASYIQSKFEDLNKR	0.63122314	0.98881835
HLA-DPA1*01:03-DPB1*04:01	YENIIALQENELKKKADE	0.13722819	0.511514
HLA-DPA1*01:03-DPB1*04:01	YERQYEQQTYQVIPEVIK	0.5352398	0.9840976
HLA-DPA1*01:03-DPB1*04:01	YGPGFKHGIEADTFENIE	0.33109015	0.9132544
HLA-DPA1*01:03-DPB1*04:01	YGSISPSAYVLEIFKGIK	0.6649408	0.012685764
HLA-DPA1*01:03-DPB1*04:01	YLVAFIISDFESVSKITK	0.66909146	0.020301035
HLA-DPA1*01:03-DPB1*04:01	YNKCWKFEHCNFNDVTTR	0.36257845	0.5674133
HLA-DPA1*01:03-DPB1*04:01	YNVYVAERFQEAKGDSPQ	0.51546437	0.9994553
HLA-DPA1*01:03-DPB1*04:01	YPSHSFIGEESVAAGEKS	0.104857914	0.8638198
HLA-DPA1*01:03-DPB1*04:01	YRDGFGRLTGEHWLGLKR	0.5081817	0.9679858
HLA-DPA1*01:03-DPB1*04:01	YVDDTQFVQFDSDAASPR	0.19595379	0.90537584
HLA-DPA1*01:03-DPB1*04:01	YVDDTQFVRFDSDAASQR	0.1810945	0.99067104
HLA-DPA1*01:03-DPB1*04:01	YVTERILAAAFPARPDEQ	0.3716196	0.03631561
