# Supplementary material for: MHCII-peptide presentation: an assessment of the state-of-the-art prediction methods
Source: Front Immunol. 2024 Mar 12;15:1293706. doi: 10.3389/fimmu.2024.1293706 (PMC11027168; doi:10.3389/fimmu.2024.1293706)
Supplement: Supplementary file 2 [file DataSheet_2.zip › output/BERT/pos/18_HLA-DPA1_01_03_DPB1_04_02.csv]

allele	peptide	affinity_pred	mass_pred
HLA-DPA1*01:03-DPB1*04:02	AADTLTATNFRVVICHLP	0.417743	0.99174297
HLA-DPA1*01:03-DPB1*04:02	AASFHSAVFSLLKANNPW	0.5925507	0.9941058
HLA-DPA1*01:03-DPB1*04:02	ADAEYYAAHKYATSNKHK	0.30964935	0.9641787
HLA-DPA1*01:03-DPB1*04:02	AEASFITNDLLGSALTKS	0.41269505	0.0155888
HLA-DPA1*01:03-DPB1*04:02	AEQQRLKSQDLELSWNLN	0.19972917	0.99706095
HLA-DPA1*01:03-DPB1*04:02	AFGDMTSEEFRQVMNGFQ	0.34256497	0.97088385
HLA-DPA1*01:03-DPB1*04:02	AGFAVNFFKEVDECSRPN	0.43838167	0.80339015
HLA-DPA1*01:03-DPB1*04:02	AGRPTIKNEKFLAGLSTD	0.43467885	0.9438988
HLA-DPA1*01:03-DPB1*04:02	AIDTIYQTTDFSGIRNIS	0.41244394	0.55597275
HLA-DPA1*01:03-DPB1*04:02	AKAALLNQHYQVNFKGKL	0.27358612	0.9530156
HLA-DPA1*01:03-DPB1*04:02	AKHAWCGGNFLEVTEQIL	0.5519712	0.74075794
HLA-DPA1*01:03-DPB1*04:02	AKMREWFSETFQKVKEKL	0.67637044	0.9979871
HLA-DPA1*01:03-DPB1*04:02	ALLFYGTDFRASAAPLPR	0.53016406	0.9912983
HLA-DPA1*01:03-DPB1*04:02	ANREKMTQIMFETFNTPA	0.5841135	0.5072907
HLA-DPA1*01:03-DPB1*04:02	ANSRFATTFYQHLADSKN	0.7074299	0.9990226
HLA-DPA1*01:03-DPB1*04:02	APAAFVPNPYIISAAPPG	0.25105566	0.99508417
HLA-DPA1*01:03-DPB1*04:02	APFMANIPLLLYPQDGPR	0.52223146	0.8589684
HLA-DPA1*01:03-DPB1*04:02	APPSNQIVDDWLSLVKIK	0.42672998	0.35955518
HLA-DPA1*01:03-DPB1*04:02	APSNLWKHQKLLSIDLDK	0.34550637	0.9854549
HLA-DPA1*01:03-DPB1*04:02	APTRELAVQIYEEARKFS	0.39320824	0.99318105
HLA-DPA1*01:03-DPB1*04:02	APVPAFEGRSFLAFPTLR	0.5102812	0.9993347
HLA-DPA1*01:03-DPB1*04:02	ARPKFEQVNLLDSNAVHH	0.3131298	0.8128166
HLA-DPA1*01:03-DPB1*04:02	ASGLLSLTSTLYLRLRKD	0.76246077	0.016793199
HLA-DPA1*01:03-DPB1*04:02	ASHVDLLTELQLLEKVPT	0.3228843	0.022968192
HLA-DPA1*01:03-DPB1*04:02	ASLDFATEPYNAARPYSV	0.34962305	0.63872135
HLA-DPA1*01:03-DPB1*04:02	ASRRFSDTCFLDTDGQAT	0.460432	0.9237739
HLA-DPA1*01:03-DPB1*04:02	ASVFHATAFELDTDGNPF	0.43575284	0.9979374
HLA-DPA1*01:03-DPB1*04:02	ATKVLGTVKWFNVRNGYG	0.40808904	0.7110802
HLA-DPA1*01:03-DPB1*04:02	ATRLVGSGFKVVVGSRNP	0.4057335	0.9984075
HLA-DPA1*01:03-DPB1*04:02	AVHLFSGSQFESSRSGAA	0.48930824	0.9985126
HLA-DPA1*01:03-DPB1*04:02	AYKYVIHEDLLPLIGSNN	0.568794	0.13400552
HLA-DPA1*01:03-DPB1*04:02	DADDNVSFRWEALGNTLS	0.31709206	0.14882281
HLA-DPA1*01:03-DPB1*04:02	DAVHLFSGSQFESSRSGA	0.45405155	0.99821126
HLA-DPA1*01:03-DPB1*04:02	DDKGHIIVDEFQNTNVKG	0.2955031	0.9992695
HLA-DPA1*01:03-DPB1*04:02	DDKVNFHFILFNNVDGHL	0.5684067	0.995224
HLA-DPA1*01:03-DPB1*04:02	DDNKSVKGVNFEAVLRVE	0.538178	0.9798044
HLA-DPA1*01:03-DPB1*04:02	DDRYYTAINFVATPDEQN	0.41351667	0.9517914
HLA-DPA1*01:03-DPB1*04:02	DEAASYIQSKFEDLNKRK	0.5780964	0.9965712
HLA-DPA1*01:03-DPB1*04:02	DGHVSWDEYKVKFLASKG	0.31758463	0.033225343
HLA-DPA1*01:03-DPB1*04:02	DGIVPLRYVKFQNVNSVT	0.600888	0.99895173
HLA-DPA1*01:03-DPB1*04:02	DGTEFGGSIYQKVNEKIE	0.49360016	0.9987122
HLA-DPA1*01:03-DPB1*04:02	DHLFRKFHYLPFLPSTED	0.5849982	0.9961365
HLA-DPA1*01:03-DPB1*04:02	DHSFFKISYLTFLPSADE	0.7457444	0.92998296
HLA-DPA1*01:03-DPB1*04:02	DHVLVLRKSNFAEALAAH	0.5601509	0.70990896
HLA-DPA1*01:03-DPB1*04:02	DKARFSGTWYAMAKKDPE	0.5735191	0.9989939
HLA-DPA1*01:03-DPB1*04:02	DKNNDGYIDYAEFAKSLQ	0.43163723	0.87392044
HLA-DPA1*01:03-DPB1*04:02	DKPQLQGIPVLVLGNKRD	0.34383142	0.83393955
HLA-DPA1*01:03-DPB1*04:02	DPAGRYFAGTMAEETAPA	0.23529975	0.94459057
HLA-DPA1*01:03-DPB1*04:02	DPKNVLITDFFGSVRKVE	0.6381737	0.9891019
HLA-DPA1*01:03-DPB1*04:02	DPKSLETSAFVKSYKNLA	0.47556654	0.9949028
HLA-DPA1*01:03-DPB1*04:02	DPVHLTVLSEWLVLQTPH	0.5518194	0.12874606
HLA-DPA1*01:03-DPB1*04:02	DRASLINNAFQLVSIGKL	0.56750286	0.48918945
HLA-DPA1*01:03-DPB1*04:02	DRFPYLSESYLITTDAAG	0.5413781	0.94397724
HLA-DPA1*01:03-DPB1*04:02	DSVSTLNSEDFVLVSRQG	0.47324234	0.9936476
HLA-DPA1*01:03-DPB1*04:02	DTDKSSTYTLRVFELRHS	0.36739618	0.5217792
HLA-DPA1*01:03-DPB1*04:02	DTDLVLRKALFSTLKETD	0.51238966	0.085046545
HLA-DPA1*01:03-DPB1*04:02	DTLAFLMIHLQRVAQSPH	0.47813794	0.747795
HLA-DPA1*01:03-DPB1*04:02	DYERYNSQLLSFVRDLNQ	0.40516368	0.16324499
HLA-DPA1*01:03-DPB1*04:02	EATPLQQEKLLPAQLPAE	0.18753834	0.13467379
HLA-DPA1*01:03-DPB1*04:02	EDDRYYTAINFVATPDEQ	0.41347408	0.96832323
HLA-DPA1*01:03-DPB1*04:02	EDETVRKFLLSQLQKTRP	0.51454383	0.35932264
HLA-DPA1*01:03-DPB1*04:02	EDSKSIATEIILEIKKAF	0.41219637	0.018680882
HLA-DPA1*01:03-DPB1*04:02	EEECRQYRAVVYSNTIQS	0.34482917	0.095627904
HLA-DPA1*01:03-DPB1*04:02	EERGLMSQPLMETCHSVG	0.25591582	0.4516173
HLA-DPA1*01:03-DPB1*04:02	EFEELCADLFERVPGPVQ	0.61608887	0.9917404
HLA-DPA1*01:03-DPB1*04:02	EFYEFALEQFQFIRAHAV	0.6986677	0.6473053
HLA-DPA1*01:03-DPB1*04:02	EGEVTFKSILFVPTSAPR	0.6242626	0.99429905
HLA-DPA1*01:03-DPB1*04:02	EGSMYVPEDLLPVYKEKV	0.287274	0.8568222
HLA-DPA1*01:03-DPB1*04:02	EIGMDYIHELFSKDPTIK	0.35998854	0.34530142
HLA-DPA1*01:03-DPB1*04:02	EIWSLEPENFEKLKPVHG	0.47244975	0.9816493
HLA-DPA1*01:03-DPB1*04:02	EKIWHHTFYNELRVAPEE	0.59534013	0.82105494
HLA-DPA1*01:03-DPB1*04:02	ELEALFTKELEKVYDPKN	0.3207482	0.99298877
HLA-DPA1*01:03-DPB1*04:02	ELRILASTQFEPTAARMA	0.6092886	0.98994875
HLA-DPA1*01:03-DPB1*04:02	EPEDQLYYVKFLSLPEVR	0.73846895	0.99948776
HLA-DPA1*01:03-DPB1*04:02	EPETFLPLDYLEVKPTDE	0.47293997	0.9777319
HLA-DPA1*01:03-DPB1*04:02	EPYKFLQFAYFKANNLPK	0.7323129	0.9955883
HLA-DPA1*01:03-DPB1*04:02	EQEGEYYCTAFNRANHAS	0.39582798	0.8318399
HLA-DPA1*01:03-DPB1*04:02	EQKAFEKNIFNKTHRTDS	0.36839667	0.9804746
HLA-DPA1*01:03-DPB1*04:02	EQPTPFVSLFFQRLLRLH	0.81640124	0.6580137
HLA-DPA1*01:03-DPB1*04:02	EQTELQQEQLQTVVGTYH	0.1962511	0.96263486
HLA-DPA1*01:03-DPB1*04:02	ERPEISPPSDFEHTIHVG	0.08770078	0.02330475
HLA-DPA1*01:03-DPB1*04:02	ERSAGLAFSLYQAMAKDQ	0.59351593	0.95285237
HLA-DPA1*01:03-DPB1*04:02	ERSSFGGVQMEQVQPNSF	0.28321245	0.8739479
HLA-DPA1*01:03-DPB1*04:02	ESATYIAEEYSRLRSQDS	0.46812075	0.9633257
HLA-DPA1*01:03-DPB1*04:02	ESAYAKSEEFAVCRDGKI	0.368688	0.459634
HLA-DPA1*01:03-DPB1*04:02	ESNSFWDTSPLLLGKPPR	0.40598616	0.86384994
HLA-DPA1*01:03-DPB1*04:02	ESTTLVQNPLLLLENKPS	0.4456672	0.9131098
HLA-DPA1*01:03-DPB1*04:02	ESWMHHWLLFEMSRHSLE	0.43204233	0.7392527
HLA-DPA1*01:03-DPB1*04:02	ETPTLTHETFKALKPGLS	0.42021847	0.99528664
HLA-DPA1*01:03-DPB1*04:02	FAKVLHGEQYLELYKPLP	0.62853616	0.9975484
HLA-DPA1*01:03-DPB1*04:02	FDKAYVVLGQFLVLKKDE	0.76338327	0.9375364
HLA-DPA1*01:03-DPB1*04:02	FGGEPLSYTRFSLARQVD	0.5823115	0.99362487
HLA-DPA1*01:03-DPB1*04:02	FKQMEQISQFLQAAERYG	0.4609923	0.08741285
HLA-DPA1*01:03-DPB1*04:02	FKVSASPLLYTLIEKTMQ	0.57805675	0.78020203
HLA-DPA1*01:03-DPB1*04:02	FNPRFEDGGYVVCNTRQN	0.0856031	0.40745124
HLA-DPA1*01:03-DPB1*04:02	FPAGILQAPFYTRSSPKA	0.34316534	0.6500063
HLA-DPA1*01:03-DPB1*04:02	FPNIGVEKFLELNSEQNH	0.56236464	0.9569995
HLA-DPA1*01:03-DPB1*04:02	FPPPDFAVEAFQHAVSGD	0.42067078	0.99877703
HLA-DPA1*01:03-DPB1*04:02	FRPTFPASSPYVTTVGGT	0.10781997	0.013979159
HLA-DPA1*01:03-DPB1*04:02	GADDLEGEAFLPLREVPG	0.50041336	0.99852026
HLA-DPA1*01:03-DPB1*04:02	GARLAAEGYLVAVVAGPS	0.38426754	0.71597075
HLA-DPA1*01:03-DPB1*04:02	GDDDWTHLSSKEVDPSTG	0.026486842	0.698267
HLA-DPA1*01:03-DPB1*04:02	GDNYLYEIQLSSITSSRN	0.43078882	0.014030176
HLA-DPA1*01:03-DPB1*04:02	GDPLLSNTFTETNNHWPQ	0.34531325	0.63655144
HLA-DPA1*01:03-DPB1*04:02	GENSWFSTQVDTVATKVK	0.22541687	0.6461016
HLA-DPA1*01:03-DPB1*04:02	GEPRFIAVGYVDDTQFVR	0.26748478	0.99618703
HLA-DPA1*01:03-DPB1*04:02	GEVTFKSILFVPTSAPRG	0.6391044	0.9888382
HLA-DPA1*01:03-DPB1*04:02	GGEPLSYTRFSLARQVDG	0.62969536	0.9985453
HLA-DPA1*01:03-DPB1*04:02	GGGHIKDELFGTVKDDLS	0.46409994	0.9974719
HLA-DPA1*01:03-DPB1*04:02	GGPHFLDPVFLSTKSHSQ	0.37272412	0.91138154
HLA-DPA1*01:03-DPB1*04:02	GGRIFRSSDFAKNFVQTD	0.5407929	0.9992981
HLA-DPA1*01:03-DPB1*04:02	GIHPTIISESFQKALEKG	0.41119424	0.99740887
HLA-DPA1*01:03-DPB1*04:02	GKSTLINSLFLTDLYSPE	0.79786515	0.06440997
HLA-DPA1*01:03-DPB1*04:02	GLRQLYAQKLLPLEEHYR	0.44059983	0.9354369
HLA-DPA1*01:03-DPB1*04:02	GMNQFKPIFLNTIDPSHP	0.46232122	0.52211225
HLA-DPA1*01:03-DPB1*04:02	GPDSLGFETLENCRKAHK	0.28738484	0.9460741
HLA-DPA1*01:03-DPB1*04:02	GPHASSLWSLFAPSSPIP	0.47128826	0.42102584
HLA-DPA1*01:03-DPB1*04:02	GPKEELIPEKLAKVETPL	0.24213506	0.98910064
HLA-DPA1*01:03-DPB1*04:02	GPKKTISVARLEKAAQTR	0.20349976	0.96932393
HLA-DPA1*01:03-DPB1*04:02	GPSEQNFQWSIYLPSSPE	0.6199299	0.9908906
HLA-DPA1*01:03-DPB1*04:02	GPSSAYTQTQFHNLRNTL	0.4368577	0.99780494
HLA-DPA1*01:03-DPB1*04:02	GPVLVFEKILYKFCRDYQ	0.46898797	0.106567875
HLA-DPA1*01:03-DPB1*04:02	GPVVAMVWEGLNVVKTGR	0.40423173	0.44275695
HLA-DPA1*01:03-DPB1*04:02	GRAEMLDHAVLLQVIKEQ	0.45726222	0.6150546
HLA-DPA1*01:03-DPB1*04:02	GSYDWAGGVFLYTSKEKS	0.50537163	0.9753932
HLA-DPA1*01:03-DPB1*04:02	GTFRLIGEKSLLCITKDK	0.3893571	0.34842303
HLA-DPA1*01:03-DPB1*04:02	GTGLYEGLDWLSNELSKR	0.36461082	0.22874996
HLA-DPA1*01:03-DPB1*04:02	GTTHFIYSNLLHSTPMPA	0.7317698	0.98527735
HLA-DPA1*01:03-DPB1*04:02	GVPEFISVGYVDSHPITT	0.30885935	0.98877126
HLA-DPA1*01:03-DPB1*04:02	GVRSYLHLFYEDCAGTAL	0.40811774	0.382723
HLA-DPA1*01:03-DPB1*04:02	GVSALSKQQFLTINGFPN	0.536842	0.9837163
HLA-DPA1*01:03-DPB1*04:02	HDSSIRYLQEIYNSNNQK	0.23437075	0.42239752
HLA-DPA1*01:03-DPB1*04:02	HDVTFYKTWYRSSRGEVQ	0.3728899	0.9613329
HLA-DPA1*01:03-DPB1*04:02	HLDLLKHSNFLGAYDSIR	0.49550608	0.9849812
HLA-DPA1*01:03-DPB1*04:02	HPDRLWAWEKFVYLDEKQ	0.6649259	0.9986881
HLA-DPA1*01:03-DPB1*04:02	HPEYFTGTTFCVAVDSLN	0.50020546	0.55334395
HLA-DPA1*01:03-DPB1*04:02	HPGSSALHYAVELFEGLK	0.5811318	0.91294277
HLA-DPA1*01:03-DPB1*04:02	HPLGVNSDPFLMAAGSLG	0.34100682	0.85023105
HLA-DPA1*01:03-DPB1*04:02	HPSQRLESVSFNQTGPYN	0.37090072	0.9748074
HLA-DPA1*01:03-DPB1*04:02	HRPVFQSSHYTVNVNEDR	0.3040589	0.9812746
HLA-DPA1*01:03-DPB1*04:02	HSRQLVSKPLSSSVSNNK	0.18396449	0.97306186
HLA-DPA1*01:03-DPB1*04:02	IAASFHSAVFSLLKANNP	0.5817309	0.9853536
HLA-DPA1*01:03-DPB1*04:02	IAVGYVDDTQFVRFDSDA	0.29537085	0.98249894
HLA-DPA1*01:03-DPB1*04:02	IDRWYHPGCFVKNREELG	0.20102945	0.8435171
HLA-DPA1*01:03-DPB1*04:02	IGASFFNSKYLELFQRQP	0.6884068	0.99503314
HLA-DPA1*01:03-DPB1*04:02	IPEDKLYKVYTFNSVRKS	0.5354904	0.97408134
HLA-DPA1*01:03-DPB1*04:02	IPEEALYKVYTFNSVRKS	0.5731651	0.9583923
HLA-DPA1*01:03-DPB1*04:02	IPGRFSDNGFLMTEKTRT	0.2849246	0.8907976
HLA-DPA1*01:03-DPB1*04:02	IPKTWYSAEQFCVSRNSH	0.49841297	0.9510568
HLA-DPA1*01:03-DPB1*04:02	IPPGLTELLQGYTVEVLR	0.28466064	0.06848245
HLA-DPA1*01:03-DPB1*04:02	IPQNFIADYFETSSQCSK	0.51591116	0.78047884
HLA-DPA1*01:03-DPB1*04:02	IQKGSYTFVPWLLSFKRG	0.6555392	0.8767644
HLA-DPA1*01:03-DPB1*04:02	ISKMLFVEPILEVSSLPT	0.6640786	0.8326996
HLA-DPA1*01:03-DPB1*04:02	ISMELWQEAFKAVEDIHG	0.41967025	0.718977
HLA-DPA1*01:03-DPB1*04:02	ISREMLQQSKILKVIRKN	0.488039	0.86985904
HLA-DPA1*01:03-DPB1*04:02	ISYIGLMTQSSLETHHYV	0.26554772	0.17795135
HLA-DPA1*01:03-DPB1*04:02	ITGQIRGTPFISVQPGPT	0.461764	0.9994607
HLA-DPA1*01:03-DPB1*04:02	IVDYISGGGFSNVFPRPS	0.30025515	0.76356983
HLA-DPA1*01:03-DPB1*04:02	KAALAHPFFQDVTKPVPH	0.42020097	0.9625813
HLA-DPA1*01:03-DPB1*04:02	KAQFKKTDFVNSRTAKAY	0.4268944	0.053427726
HLA-DPA1*01:03-DPB1*04:02	KDKPLVKVTFFQNGKSKK	0.510819	0.91842794
HLA-DPA1*01:03-DPB1*04:02	KDKPLVKVTFFQNGKSQK	0.4652569	0.91797256
HLA-DPA1*01:03-DPB1*04:02	KDPNAFLFDHLLTLKPVK	0.66811967	0.9920964
HLA-DPA1*01:03-DPB1*04:02	KDRLVTLEEFLKATEKKE	0.6396837	0.98613167
HLA-DPA1*01:03-DPB1*04:02	KDSLYNEGILIVWDPSVY	0.39901546	0.053977598
HLA-DPA1*01:03-DPB1*04:02	KDTFFKDVDYVCISDNYW	0.3938141	0.2605023
HLA-DPA1*01:03-DPB1*04:02	KEKIYSAERFLIATGERP	0.6942132	0.9975271
HLA-DPA1*01:03-DPB1*04:02	KELNALYDVFLEVSQHWQ	0.60462	0.13799569
HLA-DPA1*01:03-DPB1*04:02	KMDQLEGQLLAQVLALEK	0.48039216	0.031002799
HLA-DPA1*01:03-DPB1*04:02	KMREWFSETFQKVKEKLK	0.7175791	0.997883
HLA-DPA1*01:03-DPB1*04:02	KPGEYFVNILFEEVHIPG	0.71872026	0.99616325
HLA-DPA1*01:03-DPB1*04:02	KPKEKLVYAIFLKWPTSG	0.705534	0.99672824
HLA-DPA1*01:03-DPB1*04:02	KPMSFHPPHYLAARPGPF	0.25048843	0.97999686
HLA-DPA1*01:03-DPB1*04:02	KPPRDHVFQVNNFEALKT	0.4603459	0.99933136
HLA-DPA1*01:03-DPB1*04:02	KVPKYLSQQWAKASGRGE	0.33054498	0.9640562
HLA-DPA1*01:03-DPB1*04:02	KVPYFNAPVYLENKEQIG	0.32596302	0.97999746
HLA-DPA1*01:03-DPB1*04:02	LAQTLSTQLFQMVHTQRQ	0.53098494	0.9946896
HLA-DPA1*01:03-DPB1*04:02	LDKAMQHISYLNSRQFPT	0.30898106	0.8693015
HLA-DPA1*01:03-DPB1*04:02	LDPDHKYRFTLFGIANKK	0.6573717	0.99853736
HLA-DPA1*01:03-DPB1*04:02	LEEVYAGNFVEVVRNKPV	0.59020144	0.9954934
HLA-DPA1*01:03-DPB1*04:02	LGDVYVNDAFGTAHRAHS	0.28255594	0.65586567
HLA-DPA1*01:03-DPB1*04:02	LGEYYLQNAFLVAYTKKA	0.76056254	0.8319437
HLA-DPA1*01:03-DPB1*04:02	LKSYEFRGSPFQVTRGDY	0.56855506	0.9984061
HLA-DPA1*01:03-DPB1*04:02	LLEELSAEHYLPIFAHHR	0.5450243	0.9140763
HLA-DPA1*01:03-DPB1*04:02	LPDPGSLLVHSFQQLGRI	0.47742748	0.95338774
HLA-DPA1*01:03-DPB1*04:02	LPGGDTYMHEGFERASEQ	0.2761447	0.99888325
HLA-DPA1*01:03-DPB1*04:02	LPLAALLNQQFLCVHGGL	0.5040503	0.3389934
HLA-DPA1*01:03-DPB1*04:02	LPPQATFQVLRGNGASVG	0.2322376	0.88235885
HLA-DPA1*01:03-DPB1*04:02	LRGDSVIVVLRNPLIAGK	0.30604458	0.2777896
HLA-DPA1*01:03-DPB1*04:02	LSGQTNIHLSKNFFLTNR	0.35569704	0.18570323
HLA-DPA1*01:03-DPB1*04:02	LSKVWRDQHFVKIQVKDS	0.47752848	0.9954134
HLA-DPA1*01:03-DPB1*04:02	LSNAYAREEFASTCPDDE	0.36800036	0.7683679
HLA-DPA1*01:03-DPB1*04:02	LSTMSSSLYASSQLNRPN	0.34469324	0.21399777
HLA-DPA1*01:03-DPB1*04:02	LTGENVEEAFLKCARTIL	0.23456092	0.08186289
HLA-DPA1*01:03-DPB1*04:02	LTHGVLHTKFWVVDQTHF	0.39510524	0.7192966
HLA-DPA1*01:03-DPB1*04:02	LVSLAGSLYAIGGFAMIQ	0.42206928	0.004069227
HLA-DPA1*01:03-DPB1*04:02	MFLVNSFLKGGGGGGGGG	0.35515738	0.004550966
HLA-DPA1*01:03-DPB1*04:02	MVQLQGGRFLMGTNSPDS	0.33659104	0.2589405
HLA-DPA1*01:03-DPB1*04:02	NAKKIEFEQFLPMMQAIS	0.7205444	0.8185644
HLA-DPA1*01:03-DPB1*04:02	NASDIKLEKFSISAHGKE	0.37617052	0.86620665
HLA-DPA1*01:03-DPB1*04:02	NDRASLINNAFQLVSIGK	0.5513966	0.9857522
HLA-DPA1*01:03-DPB1*04:02	NGKNLVDFTFVENVVHGH	0.38562554	0.33556992
HLA-DPA1*01:03-DPB1*04:02	NKDLLLTSSYLSDSGSTG	0.46599647	0.43181485
HLA-DPA1*01:03-DPB1*04:02	NNLSFEHDEFLSNNLKRG	0.55507755	0.9631807
HLA-DPA1*01:03-DPB1*04:02	NPGGYVAYSKAATVTGKL	0.11955609	0.9346653
HLA-DPA1*01:03-DPB1*04:02	NQVPKEHLLVSIPLLINH	0.4490103	0.10301119
HLA-DPA1*01:03-DPB1*04:02	NRAKLLNVGYLEALKEEN	0.5039365	0.9295834
HLA-DPA1*01:03-DPB1*04:02	NRLDLLHSTAFEELHKLE	0.7425949	0.9865228
HLA-DPA1*01:03-DPB1*04:02	NTAAYQSVRILSVSPIQA	0.43752152	0.13461232
HLA-DPA1*01:03-DPB1*04:02	NTASLKYENYELTLKSDT	0.46512428	0.9985498
HLA-DPA1*01:03-DPB1*04:02	NTYEKYLGEEYVKAVGNL	0.52645797	0.9458248
HLA-DPA1*01:03-DPB1*04:02	NWDDMEKIWHHTFYNELR	0.46889475	0.98800313
HLA-DPA1*01:03-DPB1*04:02	PGSINLQDETFLESNKMH	0.4349481	0.1485875
HLA-DPA1*01:03-DPB1*04:02	PHASSLWSLFAPSSPIPR	0.45693827	0.007651403
HLA-DPA1*01:03-DPB1*04:02	PKEINLVDDYFELVQHEY	0.59096605	0.8205759
HLA-DPA1*01:03-DPB1*04:02	PPPQASFTSNAFRKLSNS	0.5082217	0.97175837
HLA-DPA1*01:03-DPB1*04:02	QDKHYGYNSYSVSNSEKD	0.16610762	0.8664457
HLA-DPA1*01:03-DPB1*04:02	QDRLVTLEEFLASTQRKE	0.6137957	0.92040616
HLA-DPA1*01:03-DPB1*04:02	QGSTMLTSQYVRLTPDER	0.45506945	0.9534453
HLA-DPA1*01:03-DPB1*04:02	QKAIDLFTDAIKLNPRLA	0.32131398	0.017271657
HLA-DPA1*01:03-DPB1*04:02	QPLDSDIVASSFLKSDKN	0.47968197	0.97509325
HLA-DPA1*01:03-DPB1*04:02	QPQLQIRGVGFDRTLGGL	0.2520179	0.15769818
HLA-DPA1*01:03-DPB1*04:02	QSFDYDHDAFLGAEEAKT	0.40547428	0.30687192
HLA-DPA1*01:03-DPB1*04:02	QVVQGLLSETYLEAHRIV	0.53851646	0.4902919
HLA-DPA1*01:03-DPB1*04:02	RAEMLDHAVLLQVIKEQQ	0.43297037	0.52766436
HLA-DPA1*01:03-DPB1*04:02	RFPNIGVEKFLELNSEQN	0.59307724	0.9968852
HLA-DPA1*01:03-DPB1*04:02	RGDNFETVTWLSDSEVVR	0.39226562	0.9103057
HLA-DPA1*01:03-DPB1*04:02	RHAVYQAEHLLQTAGTCG	0.27559873	0.55364335
HLA-DPA1*01:03-DPB1*04:02	RKDPELWGSVLLESNPYR	0.44336784	0.71723527
HLA-DPA1*01:03-DPB1*04:02	RLDLLHSTAFEELHKLEV	0.7676131	0.89728963
HLA-DPA1*01:03-DPB1*04:02	RNIPGITLLNVSKLNILK	0.35318264	0.033076875
HLA-DPA1*01:03-DPB1*04:02	RPETYVATEFVALVPDGA	0.73572934	0.99883497
HLA-DPA1*01:03-DPB1*04:02	RPLPRFNSVPLTDTGHER	0.19992615	0.965397
HLA-DPA1*01:03-DPB1*04:02	RPPIAIVSPQFQEISLPT	0.42660457	0.99833506
HLA-DPA1*01:03-DPB1*04:02	RPTFPASSPYVTTVGGTS	0.09860077	0.014760847
HLA-DPA1*01:03-DPB1*04:02	RQSFGGSLFAYSPGGAHG	0.45990884	0.58318156
HLA-DPA1*01:03-DPB1*04:02	RRGFVFITFKEEEPVKKV	0.5738199	0.94693756
HLA-DPA1*01:03-DPB1*04:02	RSAGLAFSLYQAMAKDQA	0.60707897	0.9869812
HLA-DPA1*01:03-DPB1*04:02	RSDYDREALLGVQEDVDE	0.092178136	0.15372977
HLA-DPA1*01:03-DPB1*04:02	RVDFNVPMKNNQITNNQR	0.11936366	0.010784661
HLA-DPA1*01:03-DPB1*04:02	SASEVTSTVYNTVSEGTH	0.29442787	0.9979149
HLA-DPA1*01:03-DPB1*04:02	SASPLLYTLIEKTMQNVK	0.5093138	0.80318296
HLA-DPA1*01:03-DPB1*04:02	SAYAKSEEFAVCRDGKIG	0.36113214	0.3508997
HLA-DPA1*01:03-DPB1*04:02	SDDQKIISYLWEKTQGPD	0.30001095	0.9917407
HLA-DPA1*01:03-DPB1*04:02	SDGSFHASSSLTVKSGDE	0.2273608	0.8156697
HLA-DPA1*01:03-DPB1*04:02	SDPKSLETSAFVKSYKNL	0.46702892	0.99690247
HLA-DPA1*01:03-DPB1*04:02	SERSIYKARFLENVAAAE	0.54173833	0.9678944
HLA-DPA1*01:03-DPB1*04:02	SGDGLYEGLDWLSNQLRN	0.27666372	0.019690292
HLA-DPA1*01:03-DPB1*04:02	SGGYIFYTFSTVHPIPDE	0.5235917	0.83020127
HLA-DPA1*01:03-DPB1*04:02	SGKFHISPEGFLTINDVG	0.51490617	0.98766196
HLA-DPA1*01:03-DPB1*04:02	SKEELMSSDLEETAGSTS	0.22463535	0.97243917
HLA-DPA1*01:03-DPB1*04:02	SKISYRIVSLEPAYPPVF	0.44246343	0.79754657
HLA-DPA1*01:03-DPB1*04:02	SLEELRLEDYQANRKGPQ	0.23407274	0.9910854
HLA-DPA1*01:03-DPB1*04:02	SLREMWISSFEQSKKEAQ	0.46864232	0.9846266
HLA-DPA1*01:03-DPB1*04:02	SNAYAREEFASTCPDDEE	0.37946212	0.42330533
HLA-DPA1*01:03-DPB1*04:02	SNEKKYFAATQFEPLAAR	0.89639217	0.9980515
HLA-DPA1*01:03-DPB1*04:02	SNHGEIKWIDFVRGAKEG	0.31174514	0.56538844
HLA-DPA1*01:03-DPB1*04:02	SNPEYTTVSWLKDGTSLK	0.30068234	0.9551284
HLA-DPA1*01:03-DPB1*04:02	SPAPGTPAFWVSGWLGPQ	0.25211614	0.17693627
HLA-DPA1*01:03-DPB1*04:02	SPGERFTDSQFLVLMNRV	0.67521566	0.9964682
HLA-DPA1*01:03-DPB1*04:02	SPGHTWEEAPLLTLKQKQ	0.3481197	0.93278265
HLA-DPA1*01:03-DPB1*04:02	SPGLKVPVFYALFTPQLN	0.62808794	0.69901323
HLA-DPA1*01:03-DPB1*04:02	SPNLVSSFFWNNAPVTPQ	0.5153036	0.6403346
HLA-DPA1*01:03-DPB1*04:02	SPVRLLSLAFALSAHSVF	0.47281122	0.005689667
HLA-DPA1*01:03-DPB1*04:02	SPWGAEVKAEPVEVVAPR	0.13710478	0.80470383
HLA-DPA1*01:03-DPB1*04:02	SPYNYLQVAYFKINKLEK	0.6783836	0.99087924
HLA-DPA1*01:03-DPB1*04:02	SQDRAAVATFLQSVQVPE	0.39737716	0.4181386
HLA-DPA1*01:03-DPB1*04:02	SRFFLQGIQLNTILPDAR	0.52565247	0.24639873
HLA-DPA1*01:03-DPB1*04:02	SRGFAFVTFESPADAKDA	0.43257317	0.53704304
HLA-DPA1*01:03-DPB1*04:02	SRGFAFVYFENVDDAKEA	0.55824894	0.95127594
HLA-DPA1*01:03-DPB1*04:02	SRVDLLEEKLQLVLAPLH	0.43794802	0.865013
HLA-DPA1*01:03-DPB1*04:02	SSGPTSLFAVTVAPPGAR	0.17431742	0.057934277
HLA-DPA1*01:03-DPB1*04:02	SSKDMESHVFLKAKTRDE	0.36544114	0.9919707
HLA-DPA1*01:03-DPB1*04:02	SSSFAQQRFGAMGGGGPS	0.320991	0.87145853
HLA-DPA1*01:03-DPB1*04:02	SSSVKKYYIHDHFIPIEK	0.556422	0.9217264
HLA-DPA1*01:03-DPB1*04:02	SSTIKYLDFVFAVKNENR	0.5178556	0.80961454
HLA-DPA1*01:03-DPB1*04:02	STDTLTGSGFRVVVCPLP	0.35281178	0.9868471
HLA-DPA1*01:03-DPB1*04:02	STLTMESDKFICIREKVG	0.43918255	0.9621194
HLA-DPA1*01:03-DPB1*04:02	SVALDGGSMLVTYPYDKP	0.30159956	0.4547409
HLA-DPA1*01:03-DPB1*04:02	TASLKYENYELTLKSDTN	0.40557423	0.9965702
HLA-DPA1*01:03-DPB1*04:02	TCDMVSAAYASTKESYPH	0.18409614	0.22873458
HLA-DPA1*01:03-DPB1*04:02	TDDKGHIIVDEFQNTNVK	0.28002208	0.9981405
HLA-DPA1*01:03-DPB1*04:02	TDLVLRKALFSTLKETDT	0.5185777	0.24013996
HLA-DPA1*01:03-DPB1*04:02	TGKNFVSQIVAENLHPKG	0.4125736	0.97538745
HLA-DPA1*01:03-DPB1*04:02	TKDRLLASTLVHSVKKEQ	0.45077917	0.9047886
HLA-DPA1*01:03-DPB1*04:02	TKTTIRLMNSQLVTTEKR	0.35638252	0.19726865
HLA-DPA1*01:03-DPB1*04:02	TLEEVYAGNFVEVVRNKP	0.5914284	0.993048
HLA-DPA1*01:03-DPB1*04:02	TPAENKAESEEMETSQAG	0.015303824	0.022136131
HLA-DPA1*01:03-DPB1*04:02	TPANEMTPTRFAEIIEKN	0.3900846	0.9988842
HLA-DPA1*01:03-DPB1*04:02	TPEGKWHASKVLRIENIG	0.25676414	0.988836
HLA-DPA1*01:03-DPB1*04:02	TPGYIYSSNFHAVKRESD	0.55463123	0.9933246
HLA-DPA1*01:03-DPB1*04:02	TPNLAEFAFSLYRQLAHQ	0.6763164	0.9987753
HLA-DPA1*01:03-DPB1*04:02	TPPQLVSPRVLEVDTQGT	0.13265675	0.89460725
HLA-DPA1*01:03-DPB1*04:02	TPVDFFFEFCDYNKVAIK	0.4667297	0.43677324
HLA-DPA1*01:03-DPB1*04:02	TRINVLAAQYQSLLNSYG	0.36941394	0.13820663
HLA-DPA1*01:03-DPB1*04:02	TRREYHTEKLVTSKGDKE	0.13918146	0.984323
HLA-DPA1*01:03-DPB1*04:02	TSNFAHVIFQNVAKSYLP	0.6979477	0.99459666
HLA-DPA1*01:03-DPB1*04:02	TTGIQSEFFINTTRAGPG	0.41205963	0.99390334
HLA-DPA1*01:03-DPB1*04:02	TTGKLGFEEFKYLWNNIK	0.59648585	0.6574703
HLA-DPA1*01:03-DPB1*04:02	VAREFGVNVFIVSVAKPI	0.5910834	0.9788823
HLA-DPA1*01:03-DPB1*04:02	VDKKLFTAESLIGLKNPE	0.5689824	0.9945353
HLA-DPA1*01:03-DPB1*04:02	VDVQYLDEPMLTVHQTVS	0.30761346	0.8374537
HLA-DPA1*01:03-DPB1*04:02	VEGSDYINASFIDGYRQQ	0.32121265	0.22856645
HLA-DPA1*01:03-DPB1*04:02	VENQFREFKLSKVWRDQH	0.38575116	0.9305647
HLA-DPA1*01:03-DPB1*04:02	VETGVVFLFYSLCAHKAG	0.47549227	0.018780466
HLA-DPA1*01:03-DPB1*04:02	VFESWMHHWLLFEMSRHS	0.4770599	0.736071
HLA-DPA1*01:03-DPB1*04:02	VGDTIQVVFYNRASQPFS	0.37724286	0.56957734
HLA-DPA1*01:03-DPB1*04:02	VGKTVLIMELINNVAKAH	0.51194	0.010218037
HLA-DPA1*01:03-DPB1*04:02	VGSIRYNYLLDVLERSPH	0.5495405	0.9407182
HLA-DPA1*01:03-DPB1*04:02	VGSYDWAGGVFLYTSKEK	0.44570673	0.8961729
HLA-DPA1*01:03-DPB1*04:02	VHKIIELLNVTELTQNAL	0.23879212	0.002535665
HLA-DPA1*01:03-DPB1*04:02	VHTAFFHGQMLTTRGHHT	0.34255445	0.6876534
HLA-DPA1*01:03-DPB1*04:02	VIERLIKSYFLIVRKNIQ	0.69036335	0.60675365
HLA-DPA1*01:03-DPB1*04:02	VMPCLEAVALILLILLVP	0.15457807	0.00125049
HLA-DPA1*01:03-DPB1*04:02	VNDAFVTGEWGRAHKAEG	0.16052073	0.83064175
HLA-DPA1*01:03-DPB1*04:02	VPEEKLYKVYTFNSVRKS	0.58128667	0.9783312
HLA-DPA1*01:03-DPB1*04:02	VPKEHLLVSIPLLINHLQ	0.54550296	0.6464812
HLA-DPA1*01:03-DPB1*04:02	VPKEPIIFSKFASSIVGP	0.56387705	0.9960655
HLA-DPA1*01:03-DPB1*04:02	VQKDIKNVPFKIVRASNG	0.33122143	0.98568535
HLA-DPA1*01:03-DPB1*04:02	VSPFHFTTLSTSVMQIPS	0.4798535	0.5776907
HLA-DPA1*01:03-DPB1*04:02	VSTLNSEDFVLVSRQGDE	0.42808488	0.97817314
HLA-DPA1*01:03-DPB1*04:02	VSWDEYKVKFLASKGHSE	0.30056515	0.1606621
HLA-DPA1*01:03-DPB1*04:02	VTGNLQTQRYLEVQYKPQ	0.45455357	0.9984024
HLA-DPA1*01:03-DPB1*04:02	WEGPLSVSVFAATKEEAQ	0.4566918	0.6093435
HLA-DPA1*01:03-DPB1*04:02	WNGPVGVFEWEAFARGTK	0.55153954	0.89394534
HLA-DPA1*01:03-DPB1*04:02	YENIIALQENELKKKADE	0.18985674	0.4546272
HLA-DPA1*01:03-DPB1*04:02	YNVYVAERFQEAKGDSPQ	0.46764433	0.9995267
HLA-DPA1*01:03-DPB1*04:02	YPSKSIILSGTVLPSAQR	0.34131023	0.8579482
HLA-DPA1*01:03-DPB1*04:02	YSDPKSLETSAFVKSYKN	0.43209058	0.9631566
HLA-DPA1*01:03-DPB1*04:02	YSTVFRSTDFFQSRENQE	0.5296694	0.9865357
