# Supplementary material for: MHCII-peptide presentation: an assessment of the state-of-the-art prediction methods
Source: Front Immunol. 2024 Mar 12;15:1293706. doi: 10.3389/fimmu.2024.1293706 (PMC11027168; doi:10.3389/fimmu.2024.1293706)
Supplement: Supplementary file 2 [file DataSheet_2.zip › output/BERT/pos/18_HLA-DPA1_02_01_DPB1_01_01.csv]

allele	peptide	affinity_pred	mass_pred
HLA-DPA1*02:01-DPB1*01:01	AAAEKLFGNMEGDCPSDW	0.20945929	0.0008100442
HLA-DPA1*02:01-DPB1*01:01	AAGAGKVTKSAQKAQKAK	0.086450964	0.8027981
HLA-DPA1*02:01-DPB1*01:01	AEEAKTFDQLTPEESKER	0.35388914	0.6485608
HLA-DPA1*02:01-DPB1*01:01	AEEKTISAKYAEERDRAE	0.2561103	0.29701456
HLA-DPA1*02:01-DPB1*01:01	AFHKLAMKYHPDKNKSPD	0.2103446	0.075462475
HLA-DPA1*02:01-DPB1*01:01	AGKGAKNPGVFLIHGPDE	0.18596457	0.042908322
HLA-DPA1*02:01-DPB1*01:01	AGVKQSDLPRKETEQPPA	0.11738273	0.04469688
HLA-DPA1*02:01-DPB1*01:01	AHYPKQSFTMVADTPENL	0.29526326	0.08737607
HLA-DPA1*02:01-DPB1*01:01	AISAKLNKPFLFDTKPLI	0.3484212	0.024745537
HLA-DPA1*02:01-DPB1*01:01	AKPEASFQVWNKDSSSKN	0.27984196	0.2663404
HLA-DPA1*02:01-DPB1*01:01	ALDKLKEFGNTLEDKARE	0.33913517	0.025569538
HLA-DPA1*02:01-DPB1*01:01	ALIRKHEAFESDLAAHQD	0.27572405	0.38795334
HLA-DPA1*02:01-DPB1*01:01	ALRAAAGPLARDTLSPEP	0.19854318	0.34166074
HLA-DPA1*02:01-DPB1*01:01	APALHLRLSPPPSQSDQL	0.1773397	0.87259835
HLA-DPA1*02:01-DPB1*01:01	APGDPEAALEDNLARIRE	0.18030559	0.20710242
HLA-DPA1*02:01-DPB1*01:01	APGYEEEALTILSKKKNG	0.35422027	0.20615005
HLA-DPA1*02:01-DPB1*01:01	APKQKKVVEAVNSDSDSE	0.18035713	0.6423386
HLA-DPA1*02:01-DPB1*01:01	APQRKCIIDILTEPKDIG	0.3582503	0.13603699
HLA-DPA1*02:01-DPB1*01:01	ARVGQKESAYAKSEEFAV	0.3430076	0.010016369
HLA-DPA1*02:01-DPB1*01:01	ASADRTVIDYNGERTLDG	0.19314694	0.11007941
HLA-DPA1*02:01-DPB1*01:01	ASLTVKAYLLGKEDAARE	0.34669998	0.12841192
HLA-DPA1*02:01-DPB1*01:01	ASNVEEAFINTAKEIYEK	0.3621725	0.10091095
HLA-DPA1*02:01-DPB1*01:01	ASQLKGFSLLATEDKEAL	0.395502	0.0024864892
HLA-DPA1*02:01-DPB1*01:01	ASRPRVTEPISAESGEQV	0.19591591	0.62985
HLA-DPA1*02:01-DPB1*01:01	AVARDDGLFSGDPNWFPK	0.14659014	0.028229719
HLA-DPA1*02:01-DPB1*01:01	AYDGKDYIALNEDLSSWT	0.32889894	0.94185525
HLA-DPA1*02:01-DPB1*01:01	CPQTKIIGSVSKEEEEED	0.2644598	0.3283314
HLA-DPA1*02:01-DPB1*01:01	DAGKGAKNPGVFLIHGPD	0.1971137	0.097852945
HLA-DPA1*02:01-DPB1*01:01	DAYDGKDYIALNEDLRSW	0.33716738	0.9142461
HLA-DPA1*02:01-DPB1*01:01	DEDHKKYSSQTSQDSGNY	0.13859111	0.16945027
HLA-DPA1*02:01-DPB1*01:01	DGKVEKHYLFYDGESVSG	0.3834493	0.1748071
HLA-DPA1*02:01-DPB1*01:01	DGRLLRGHNQYAYDGKDY	0.17381747	0.9962783
HLA-DPA1*02:01-DPB1*01:01	DIDVAKVNTLIRPDGEKK	0.18188976	0.09978275
HLA-DPA1*02:01-DPB1*01:01	DKSYQDAVLEDIFKKNDH	0.4637366	0.17752215
HLA-DPA1*02:01-DPB1*01:01	DKVQKCSHYLFSEEITSG	0.46534628	0.002857516
HLA-DPA1*02:01-DPB1*01:01	DNVNQLLLLDPPRKRLVE	0.35599482	0.009654939
HLA-DPA1*02:01-DPB1*01:01	DPETQVVLINAVKDVAKA	0.36102587	0.58376306
HLA-DPA1*02:01-DPB1*01:01	DPQGRHVKTYEVSLREKE	0.3435333	0.9712391
HLA-DPA1*02:01-DPB1*01:01	DPSKFFSQLSSEHGGDVQ	0.39661962	0.5421493
HLA-DPA1*02:01-DPB1*01:01	DPSKPESILKMTKKGKTL	0.21957435	0.30387232
HLA-DPA1*02:01-DPB1*01:01	DQSAYDGKDYIALNEDLR	0.3599406	0.9966444
HLA-DPA1*02:01-DPB1*01:01	DRELQRANSHFIEEQQAQ	0.33983487	0.27297595
HLA-DPA1*02:01-DPB1*01:01	DSEKAVEKTLQDMEKNPE	0.2708662	0.60941267
HLA-DPA1*02:01-DPB1*01:01	DTEVDMKEVELNELEPEK	0.45760867	0.082621135
HLA-DPA1*02:01-DPB1*01:01	DVLGAKTWDTETEDLTEN	0.25655207	0.5759349
HLA-DPA1*02:01-DPB1*01:01	EALSRSYGTPELDEDDLE	0.2988753	0.22351661
HLA-DPA1*02:01-DPB1*01:01	EDGRTLSDYNIQKESTLH	0.29033807	0.74097884
HLA-DPA1*02:01-DPB1*01:01	EEEHRKQGEDFSRTFNDH	0.25847504	0.83778036
HLA-DPA1*02:01-DPB1*01:01	EELKKQHSDLEEEHRKQG	0.18141994	0.41391605
HLA-DPA1*02:01-DPB1*01:01	EENIKKLADQFLEEQKQE	0.4786943	0.23061883
HLA-DPA1*02:01-DPB1*01:01	EETDKEQLTAEAKELRQK	0.18952641	0.36363673
HLA-DPA1*02:01-DPB1*01:01	EHERRRYLESLGEEQRKE	0.36026686	0.7478465
HLA-DPA1*02:01-DPB1*01:01	EKYSKERATYALDRQLPV	0.4154743	0.07715902
HLA-DPA1*02:01-DPB1*01:01	ELQRANSHFIEEQQAQQQ	0.3135088	0.07609129
HLA-DPA1*02:01-DPB1*01:01	ELRAKSTPSGFTLDDVIQ	0.24122618	0.006604106
HLA-DPA1*02:01-DPB1*01:01	ELSKLKETVYNLREENRQ	0.38885877	0.509554
HLA-DPA1*02:01-DPB1*01:01	EMLDHAVLLQVIKEQQVQ	0.5213543	0.012189544
HLA-DPA1*02:01-DPB1*01:01	EPGETQNAFLNERKQASA	0.20805319	0.031056922
HLA-DPA1*02:01-DPB1*01:01	EPSSLKGSTSLLVHPVSG	0.44783986	0.55810255
HLA-DPA1*02:01-DPB1*01:01	ERKEEKKAAAPAPEEEMD	0.1599243	0.5125765
HLA-DPA1*02:01-DPB1*01:01	ERLEHKKAKEDFLVYKLE	0.4784811	0.5760029
HLA-DPA1*02:01-DPB1*01:01	ESKASEIFQLDSQTGEVQ	0.3700387	0.046879463
HLA-DPA1*02:01-DPB1*01:01	EVDMKEVELNELEPEKQP	0.45137358	0.021039877
HLA-DPA1*02:01-DPB1*01:01	EVDRKTGAVYVAEIGAKQ	0.31984636	0.31045976
HLA-DPA1*02:01-DPB1*01:01	GAEEAKTFDQLTPEESKE	0.27480453	0.49827886
HLA-DPA1*02:01-DPB1*01:01	GDKKGKIVDAVIQEHQPS	0.31452525	0.91130495
HLA-DPA1*02:01-DPB1*01:01	GDKMTKTGSHPKLDREDL	0.11926837	0.16106164
HLA-DPA1*02:01-DPB1*01:01	GDLDVVFASSSKCGKDKT	0.17812933	0.22615314
HLA-DPA1*02:01-DPB1*01:01	GELLKQADLYISEGLHPR	0.4470511	0.24050991
HLA-DPA1*02:01-DPB1*01:01	GGSVYKYASFQVENDQER	0.6125022	0.919878
HLA-DPA1*02:01-DPB1*01:01	GHAKDACVISSDFHERDT	0.27090564	0.038963426
HLA-DPA1*02:01-DPB1*01:01	GHTEESMTNDKTAKVACK	0.03755482	0.015888523
HLA-DPA1*02:01-DPB1*01:01	GKGAKNPGVFLIHGPDEH	0.19039583	0.024040764
HLA-DPA1*02:01-DPB1*01:01	GLGERKVVEINHEDLGHD	0.2851015	0.72384435
HLA-DPA1*02:01-DPB1*01:01	GLLDKAQDLFGDDHNKNG	0.1995515	0.005212377
HLA-DPA1*02:01-DPB1*01:01	GNELQRHADEFLLDLGHH	0.48294577	0.5800847
HLA-DPA1*02:01-DPB1*01:01	GPDGRLLRGHNQYAYDGK	0.15833548	0.99542505
HLA-DPA1*02:01-DPB1*01:01	GPGGKEATWVVDVKNGKG	0.10142703	0.8819162
HLA-DPA1*02:01-DPB1*01:01	GPKFLKSGDAAIVDMVPG	0.2706929	0.672834
HLA-DPA1*02:01-DPB1*01:01	GPLVKYSSDYFQAPSDYR	0.46141005	0.401359
HLA-DPA1*02:01-DPB1*01:01	GPPVNYKTGNLYLRGPLK	0.41163698	0.38986307
HLA-DPA1*02:01-DPB1*01:01	GPRTKKDFINFISDKEWK	0.3505403	0.8886261
HLA-DPA1*02:01-DPB1*01:01	GPTADYVFPDLTEKAGSI	0.21752104	0.41811353
HLA-DPA1*02:01-DPB1*01:01	GQDNKTALYWAVEKGNAT	0.34343338	0.3468787
HLA-DPA1*02:01-DPB1*01:01	GRLEKRNSDLLLLVDTHK	0.44807217	0.17413433
HLA-DPA1*02:01-DPB1*01:01	GRLLRGHNQYAYDGKDYI	0.20561017	0.9741001
HLA-DPA1*02:01-DPB1*01:01	GRRQKQNLGHFTSDTSSR	0.10866605	0.009916745
HLA-DPA1*02:01-DPB1*01:01	HERRRYLESLGEEQRKEA	0.36547723	0.47738957
HLA-DPA1*02:01-DPB1*01:01	HFREKLQAANAEDIKSGK	0.24614033	0.5014658
HLA-DPA1*02:01-DPB1*01:01	HQNLKEFALTNPEKSSTK	0.35762036	0.7470032
HLA-DPA1*02:01-DPB1*01:01	IDAKKTSCEFTGDILRTP	0.48612735	0.0024380493
HLA-DPA1*02:01-DPB1*01:01	IDPDAKVEEEPEEEPEET	0.11412883	0.8893545
HLA-DPA1*02:01-DPB1*01:01	IDPSKPESILKMTKKGKT	0.2455714	0.28690767
HLA-DPA1*02:01-DPB1*01:01	IEESKQETSMILDSEKTS	0.3967019	0.014213818
HLA-DPA1*02:01-DPB1*01:01	IGDFQKEQKKFVEEQHTK	0.24459012	0.0110422885
HLA-DPA1*02:01-DPB1*01:01	IGSLFPIPLASDRDAGPN	0.2814403	0.55892956
HLA-DPA1*02:01-DPB1*01:01	IKEKQKAGLLTLEDHPNI	0.3085349	0.053925484
HLA-DPA1*02:01-DPB1*01:01	INRKKKVWDYNYDDESDS	0.12312405	0.034934513
HLA-DPA1*02:01-DPB1*01:01	INSKNKVDENMVIDETLD	0.29360592	0.11205608
HLA-DPA1*02:01-DPB1*01:01	IRTGRESSLPSKEALEPS	0.19201444	0.9644817
HLA-DPA1*02:01-DPB1*01:01	ISLQKQNSDMQAELQKKQ	0.22362067	0.04622102
HLA-DPA1*02:01-DPB1*01:01	ISNIKYHEEFEKSRMGPS	0.4352003	0.69066715
HLA-DPA1*02:01-DPB1*01:01	KAYRKLSLTLHPDKNKDE	0.32708153	0.21731707
HLA-DPA1*02:01-DPB1*01:01	KDSTRGVAKMSLDPADLT	0.25833505	0.030351425
HLA-DPA1*02:01-DPB1*01:01	KKGEKLGTLLPLQKVYPG	0.50697684	0.53895605
HLA-DPA1*02:01-DPB1*01:01	KNPIAKIHSDLAEERGLK	0.30148903	0.9568906
HLA-DPA1*02:01-DPB1*01:01	KPDQVEGIQKSGTKKLKT	0.19065255	0.020683745
HLA-DPA1*02:01-DPB1*01:01	KPEPMEEDLPENKKQALK	0.14873698	0.032682303
HLA-DPA1*02:01-DPB1*01:01	KPLTESPFKVHLEKLSLR	0.55908495	0.18662472
HLA-DPA1*02:01-DPB1*01:01	KPPRDHVFQVNNFEALKT	0.48389244	0.98502386
HLA-DPA1*02:01-DPB1*01:01	KRRAKPQGQWAEDVLGAK	0.3261217	0.028660338
HLA-DPA1*02:01-DPB1*01:01	KSDAKKAASKTLLEKSQF	0.3998448	0.02829342
HLA-DPA1*02:01-DPB1*01:01	KSVTCHVKHYTNPSQDVT	0.11677015	0.038157556
HLA-DPA1*02:01-DPB1*01:01	KVGKKYIKALSEEKDEED	0.34040615	0.7452764
HLA-DPA1*02:01-DPB1*01:01	KYIRHYEGLSYNVDSLHQ	0.3547587	0.7106968
HLA-DPA1*02:01-DPB1*01:01	LADLQKQVTDLEAEREQK	0.27243698	0.8871724
HLA-DPA1*02:01-DPB1*01:01	LDEQRRYVSSLTEEISKR	0.4462496	0.9421228
HLA-DPA1*02:01-DPB1*01:01	LDFSSKLDNIYSSDKFYK	0.3686481	0.0043311706
HLA-DPA1*02:01-DPB1*01:01	LDGTQRRVLFETDLVNPR	0.40960953	0.63343626
HLA-DPA1*02:01-DPB1*01:01	LDKLKEFGNTLEDKAREL	0.343519	0.040484197
HLA-DPA1*02:01-DPB1*01:01	LEDGRTLSDYNIQKESTL	0.27702653	0.6989478
HLA-DPA1*02:01-DPB1*01:01	LEKKKVAQDQLRDKAPFR	0.22780855	0.09101713
HLA-DPA1*02:01-DPB1*01:01	LESNKIPELDMTEVVAPF	0.30136412	0.0941596
HLA-DPA1*02:01-DPB1*01:01	LGERKVVEINHEDLGHDH	0.31495234	0.8779203
HLA-DPA1*02:01-DPB1*01:01	LISKEANNYEEDPNKPTS	0.111249804	0.011241823
HLA-DPA1*02:01-DPB1*01:01	LITVIKAPTSFGYDKPHV	0.30271757	0.089388214
HLA-DPA1*02:01-DPB1*01:01	LNEAKQMIAVADENQNHH	0.1971892	0.30795014
HLA-DPA1*02:01-DPB1*01:01	LPEEIQRDILLEKKKVAQ	0.45804775	0.5020699
HLA-DPA1*02:01-DPB1*01:01	LPISLKKVLQTSLPEPLR	0.40970454	0.3066129
HLA-DPA1*02:01-DPB1*01:01	LPQLGKRLPQFDDDADTG	0.16867271	0.3067648
HLA-DPA1*02:01-DPB1*01:01	LSPESPMLSSPPKKKDTS	0.23842987	0.0013806113
HLA-DPA1*02:01-DPB1*01:01	LTLEEVQAENPKVSRGRY	0.14505082	0.02945356
HLA-DPA1*02:01-DPB1*01:01	LVNGAKLHTLSVEHQREE	0.39550456	0.987834
HLA-DPA1*02:01-DPB1*01:01	LWHKAKTSGKFSGEELDK	0.26785213	0.15113682
HLA-DPA1*02:01-DPB1*01:01	NCEEKDYTIWLAHSTDPE	0.28052357	0.009762265
HLA-DPA1*02:01-DPB1*01:01	NEDESESKTSEELQQDFV	0.31152332	0.07313955
HLA-DPA1*02:01-DPB1*01:01	NELQRHADEFLLDLGHHE	0.46718988	0.3587876
HLA-DPA1*02:01-DPB1*01:01	NLKEFALTNPEKSSTKET	0.36632785	0.7167308
HLA-DPA1*02:01-DPB1*01:01	NLRMKRDTSLFSDEFKVE	0.4754877	0.004935455
HLA-DPA1*02:01-DPB1*01:01	NPEGKALLKKTKNSEEFA	0.2742464	0.18987966
HLA-DPA1*02:01-DPB1*01:01	NPEKRKQYDQFGDDKSQA	0.15747789	0.2977452
HLA-DPA1*02:01-DPB1*01:01	NPLIKLSGAYLVDDSDPD	0.5178922	0.61215496
HLA-DPA1*02:01-DPB1*01:01	NPRDAKACVVHGSDLKDM	0.23106177	0.02634205
HLA-DPA1*02:01-DPB1*01:01	NQYAYDGKDYIALNEDLR	0.39152816	0.9956776
HLA-DPA1*02:01-DPB1*01:01	NRTQKKQAPEWTEEDLSQ	0.24443957	0.018426929
HLA-DPA1*02:01-DPB1*01:01	NSKNKVDENMVIDETLDV	0.32068178	0.015218759
HLA-DPA1*02:01-DPB1*01:01	PDSSKLLSGVLFHSSPAL	0.537037	0.6868149
HLA-DPA1*02:01-DPB1*01:01	QKRRAKPQGQWAEDVLGA	0.3356144	0.0034690045
HLA-DPA1*02:01-DPB1*01:01	QPHPLEWNSFTEDKNIEK	0.38660255	0.82738876
HLA-DPA1*02:01-DPB1*01:01	RAAAEKLFGNMEGDCPSD	0.19427754	0.00084084255
HLA-DPA1*02:01-DPB1*01:01	RADHEKALEEAKEKLRKS	0.1934127	0.058571924
HLA-DPA1*02:01-DPB1*01:01	RALRAAAGPLARDTLSPE	0.22128014	0.47955093
HLA-DPA1*02:01-DPB1*01:01	RDRAMLALTSTLNKLIKR	0.42676648	0.038812824
HLA-DPA1*02:01-DPB1*01:01	RELQRANSHFIEEQQAQQ	0.33453736	0.09469451
HLA-DPA1*02:01-DPB1*01:01	RKEEKKAAAPAPEEEMDE	0.15330935	0.7170767
HLA-DPA1*02:01-DPB1*01:01	RPGAEATGKVNVKTLRLG	0.15376724	0.48962346
HLA-DPA1*02:01-DPB1*01:01	RPNQDQILTNLSKRKCPS	0.22991054	0.2153301
HLA-DPA1*02:01-DPB1*01:01	RQARSQVVFSAEELIYPD	0.5331715	0.08848311
HLA-DPA1*02:01-DPB1*01:01	RQDAYDGKDYIALNEDLR	0.3614963	0.9949954
HLA-DPA1*02:01-DPB1*01:01	SASRPRVTEPISAESGEQ	0.16812608	0.54671556
HLA-DPA1*02:01-DPB1*01:01	SDAKKAASKTLLEKSQFS	0.3798992	0.11650537
HLA-DPA1*02:01-DPB1*01:01	SDSEKRKQYDTYGEEGLK	0.2580258	0.0847259
HLA-DPA1*02:01-DPB1*01:01	SEIEDAAFLAREKAKADA	0.30013686	0.024374206
HLA-DPA1*02:01-DPB1*01:01	SFDGKKSSILQAESKKDH	0.318486	0.43422928
HLA-DPA1*02:01-DPB1*01:01	SIGEKNSSQSEEDDIERR	0.09452848	0.014579983
HLA-DPA1*02:01-DPB1*01:01	SINETPLGSLSKDDGARG	0.15005817	0.0031101785
HLA-DPA1*02:01-DPB1*01:01	SKKQKTENVFVDEPLIHA	0.5262385	0.03233823
HLA-DPA1*02:01-DPB1*01:01	SLSDRYVSHFETEGPHVL	0.3072686	0.14006114
HLA-DPA1*02:01-DPB1*01:01	SPAGETPFKVVVKSLSPK	0.36547178	0.83392924
HLA-DPA1*02:01-DPB1*01:01	SPHQIKSHTLTTTDRAAR	0.2524358	0.5858974
HLA-DPA1*02:01-DPB1*01:01	SPQGTAQGELFLDDGHTF	0.39227054	0.45798343
HLA-DPA1*02:01-DPB1*01:01	SPSGGARLASLFGLDQAA	0.25224775	0.012542871
HLA-DPA1*02:01-DPB1*01:01	SPVATNKLDQEVQEETQG	0.21925543	0.14842835
HLA-DPA1*02:01-DPB1*01:01	SSKQRKELGGLEGDPSPE	0.14840971	0.012802486
HLA-DPA1*02:01-DPB1*01:01	SSMEHSMNSSEKVDRQPS	0.1764043	0.012839407
HLA-DPA1*02:01-DPB1*01:01	SSSATMPSMQCKHRSPNG	0.10660541	0.0012895699
HLA-DPA1*02:01-DPB1*01:01	SSTREYTVTEPERDGASP	0.100670844	0.7198154
HLA-DPA1*02:01-DPB1*01:01	STREYTVTEPERDGASPS	0.10369858	0.7535493
HLA-DPA1*02:01-DPB1*01:01	SVDSRSVSLLPLEFRKDS	0.52000445	0.039665896
HLA-DPA1*02:01-DPB1*01:01	SYQDAVLEDIFKKNDHDG	0.34818882	0.011898627
HLA-DPA1*02:01-DPB1*01:01	TALQKEITTRYQLDPKFI	0.37871572	0.07528033
HLA-DPA1*02:01-DPB1*01:01	TCHVKHYTNPSQDVTVPC	0.104416765	0.004371258
HLA-DPA1*02:01-DPB1*01:01	TLPFHSVIYHEDDINYPH	0.4053269	0.5782593
HLA-DPA1*02:01-DPB1*01:01	TPDPSKFFSQLSSEHGGD	0.3691678	0.7975098
HLA-DPA1*02:01-DPB1*01:01	TPEQKQKKAALSASEGEE	0.1415646	0.40671125
HLA-DPA1*02:01-DPB1*01:01	TPLQQEKLLPAQLPAEKE	0.39418277	0.2913049
HLA-DPA1*02:01-DPB1*01:01	TPTTAKISDEILSDTIGE	0.38908148	0.039232753
HLA-DPA1*02:01-DPB1*01:01	TQPHPLEWNSFTEDKNIE	0.39834335	0.8730982
HLA-DPA1*02:01-DPB1*01:01	TRHEEFKKYEMMKEHERR	0.30235866	0.75003916
HLA-DPA1*02:01-DPB1*01:01	VDDRTGVVYQIEGSKAVP	0.31733528	0.48576814
HLA-DPA1*02:01-DPB1*01:01	VINDKDMSYMTVDNFQRG	0.3198683	0.04980427
HLA-DPA1*02:01-DPB1*01:01	VLGAKTWDTETEDLTENG	0.24931616	0.4625383
HLA-DPA1*02:01-DPB1*01:01	VNKGEKGIMVLAGDTLPI	0.3502393	0.035214685
HLA-DPA1*02:01-DPB1*01:01	VPKCMKETDVQENDKEQH	0.13431662	0.011408335
HLA-DPA1*02:01-DPB1*01:01	VRGAKEGIILFKEKAKEA	0.35581622	0.078328915
HLA-DPA1*02:01-DPB1*01:01	VTLEEFLASTQRKEFGDT	0.4642645	0.13132873
HLA-DPA1*02:01-DPB1*01:01	YPRTDFALPNQEAKKEKK	0.19653057	0.2211283
HLA-DPA1*02:01-DPB1*01:01	YRIESVLSSSGKRLGCIK	0.29288626	0.0012609381
