# Supplementary material for: MHCII-peptide presentation: an assessment of the state-of-the-art prediction methods
Source: Front Immunol. 2024 Mar 12;15:1293706. doi: 10.3389/fimmu.2024.1293706 (PMC11027168; doi:10.3389/fimmu.2024.1293706)
Supplement: Supplementary file 2 [file DataSheet_2.zip › output/BERT/pos/18_HLA-DPA1_02_01_DPB1_09_01.csv]

allele	peptide	affinity_pred	mass_pred
HLA-DPA1*02:01-DPB1*09:01	ADRYVAIARALPAGPRPS	0.32363328	0.8752979
HLA-DPA1*02:01-DPB1*09:01	AEKLQKAFEIAKRIPIIT	0.46137697	0.45946026
HLA-DPA1*02:01-DPB1*09:01	AGDKNFITAEELRRELPP	0.3110383	0.4347655
HLA-DPA1*02:01-DPB1*09:01	AGSQKDENLALYVENQFR	0.19828857	0.018388119
HLA-DPA1*02:01-DPB1*09:01	AIGQKRSTVAQLVKRLTD	0.46224335	0.6574898
HLA-DPA1*02:01-DPB1*09:01	ANLQRAYSLAKEQRLNFG	0.30416352	0.9990648
HLA-DPA1*02:01-DPB1*09:01	APAPPKAEAKAKALKAKK	0.15800159	0.83748114
HLA-DPA1*02:01-DPB1*09:01	APGTAEKLSPKAATLAER	0.247341	0.8692622
HLA-DPA1*02:01-DPB1*09:01	APISAKLVANMLSVAGAD	0.40259364	0.19080801
HLA-DPA1*02:01-DPB1*09:01	APPEDKVVPSFLPVDQGG	0.21183327	0.48766917
HLA-DPA1*02:01-DPB1*09:01	APPVRHLIATQLLSNLED	0.31208256	0.6393773
HLA-DPA1*02:01-DPB1*09:01	AQITKRKWEAAHVAEQQR	0.36451438	0.9996029
HLA-DPA1*02:01-DPB1*09:01	AQQKTVSSTKLVSFHDDS	0.3157965	0.23554757
HLA-DPA1*02:01-DPB1*09:01	ARVGQKESAYAKSEEFAV	0.19853292	0.0230199
HLA-DPA1*02:01-DPB1*09:01	ASQEKLISSAKQVAASTA	0.48732525	0.15569976
HLA-DPA1*02:01-DPB1*09:01	ATERADYVALAIVDGHLQ	0.24733324	0.16917212
HLA-DPA1*02:01-DPB1*09:01	AYSPKATSSPLYLAHEVQ	0.35136285	0.033897296
HLA-DPA1*02:01-DPB1*09:01	CPSDWKTDSTCRMVTSES	0.020616608	0.0045769857
HLA-DPA1*02:01-DPB1*09:01	DARRKKEPELFQTVAEGL	0.31589824	0.14485833
HLA-DPA1*02:01-DPB1*09:01	DDAIEAIEKHLIKKSRGG	0.16743438	0.03770755
HLA-DPA1*02:01-DPB1*09:01	DDEDSLSSAYIQRVNTEL	0.087002516	0.21817787
HLA-DPA1*02:01-DPB1*09:01	DDGATKLNDEARRLIADL	0.20393275	0.04665064
HLA-DPA1*02:01-DPB1*09:01	DEEKVRIAAKFITHAPPG	0.30670103	0.9308132
HLA-DPA1*02:01-DPB1*09:01	DENIKVGSPFELVVSGNK	0.41228753	0.11502973
HLA-DPA1*02:01-DPB1*09:01	DFAVLTAEITSKIARVPR	0.36379847	0.06935474
HLA-DPA1*02:01-DPB1*09:01	DFDTALKHYDKAKELDPT	0.23490143	0.78757423
HLA-DPA1*02:01-DPB1*09:01	DGDEIFHVDMAKKETVWR	0.10899033	0.39992857
HLA-DPA1*02:01-DPB1*09:01	DGKKRYDLSALVRHAEPE	0.4100679	0.9877958
HLA-DPA1*02:01-DPB1*09:01	DGTFQKWAAVVVPSGEEQ	0.32726637	0.8658816
HLA-DPA1*02:01-DPB1*09:01	DGVRQKIFQVAQELSGED	0.281857	0.8506578
HLA-DPA1*02:01-DPB1*09:01	DHNFVKAINAIQKSWTAT	0.39671928	0.19454929
HLA-DPA1*02:01-DPB1*09:01	DIPKEKDEKIAWALSRKA	0.3954824	0.72713864
HLA-DPA1*02:01-DPB1*09:01	DKISKITSPVLIIHGTED	0.54066014	0.039063044
HLA-DPA1*02:01-DPB1*09:01	DLATKINEKPQVIADYES	0.2389284	0.36644548
HLA-DPA1*02:01-DPB1*09:01	DNDIRKYEMFAQTLQQSR	0.42197084	0.9536594
HLA-DPA1*02:01-DPB1*09:01	DPAQLAQRISSNIQKITQ	0.22273545	0.7875559
HLA-DPA1*02:01-DPB1*09:01	DPEKEKVGILAIQLKERN	0.41333246	0.93042374
HLA-DPA1*02:01-DPB1*09:01	DPQRENSQPQELQKPQEP	0.006725093	0.58083785
HLA-DPA1*02:01-DPB1*09:01	DSQQLDVFIATSKHAYAT	0.30964547	0.07365511
HLA-DPA1*02:01-DPB1*09:01	DTEKLQRAQAWEKEFINF	0.1693945	0.029712588
HLA-DPA1*02:01-DPB1*09:01	DTTVEEVFLNLTKESQKN	0.13538747	0.015628489
HLA-DPA1*02:01-DPB1*09:01	DVAGRGNEKKPSSVRALS	0.17197582	0.002503659
HLA-DPA1*02:01-DPB1*09:01	DVRHAKSGGTALHVAAAK	0.3223442	0.42027372
HLA-DPA1*02:01-DPB1*09:01	EAERQRQIQLAQKLEIMR	0.31402108	0.6299826
HLA-DPA1*02:01-DPB1*09:01	EASAKENINVKQVFERLV	0.25182158	0.003782776
HLA-DPA1*02:01-DPB1*09:01	EDAELGTAVALIKTHDLD	0.2847765	0.036674757
HLA-DPA1*02:01-DPB1*09:01	EDTSEQVVPVLVKNWKKE	0.26752684	0.046793576
HLA-DPA1*02:01-DPB1*09:01	EEGEKVVKTALDAFGRID	0.3547484	0.5827824
HLA-DPA1*02:01-DPB1*09:01	EEMRKLQATVQELQKRLD	0.33199266	0.19891044
HLA-DPA1*02:01-DPB1*09:01	EEPAEVTATVLASRDDHG	0.16887185	0.6180548
HLA-DPA1*02:01-DPB1*09:01	EGDVRPKSSSVIHRTASA	0.2855459	0.14928487
HLA-DPA1*02:01-DPB1*09:01	EKLQKVLSLGHISTDYPL	0.25783116	0.23722813
HLA-DPA1*02:01-DPB1*09:01	ELEEKVASLLHQVSWRQD	0.25255564	0.10067896
HLA-DPA1*02:01-DPB1*09:01	ELFQRQPAAVHALIDDTQ	0.34690347	0.34086144
HLA-DPA1*02:01-DPB1*09:01	ENAIKFYSQAIELNPSNA	0.57367665	0.357853
HLA-DPA1*02:01-DPB1*09:01	EPIEQKFVSISDLLVPKD	0.39434406	0.3832465
HLA-DPA1*02:01-DPB1*09:01	EQLGYKAFGLVGKLAASG	0.2795211	0.32533276
HLA-DPA1*02:01-DPB1*09:01	EQLRKEGVFAKEVRTGGM	0.2350557	0.1581101
HLA-DPA1*02:01-DPB1*09:01	ERAFKAWAVARLSQRFPK	0.44297904	0.9691207
HLA-DPA1*02:01-DPB1*09:01	ERLAKQKIEDHLLSSGKF	0.14011154	0.076510355
HLA-DPA1*02:01-DPB1*09:01	EVQKAVNTAQGLFQRWTE	0.30220386	0.007578538
HLA-DPA1*02:01-DPB1*09:01	FDRKYKKNIKALYIVHPT	0.52078325	0.8268732
HLA-DPA1*02:01-DPB1*09:01	FGKGTKQWVHARYACDDM	0.13184042	0.6497428
HLA-DPA1*02:01-DPB1*09:01	FPVNYKSLKTALQVYDKE	0.38954014	0.43216315
HLA-DPA1*02:01-DPB1*09:01	GAHLSSFSHVDEIKEFLH	0.1265086	0.027842369
HLA-DPA1*02:01-DPB1*09:01	GARLVAAKLEPKSFKHTH	0.25928628	0.12592879
HLA-DPA1*02:01-DPB1*09:01	GDAPSPEEKLHLITRNLQ	0.11930409	0.39633882
HLA-DPA1*02:01-DPB1*09:01	GDKFKEISFAYEVLSNPE	0.439021	0.42834058
HLA-DPA1*02:01-DPB1*09:01	GEKFKQISQAYEVLSDAK	0.52648276	0.11338167
HLA-DPA1*02:01-DPB1*09:01	GERAFKAWAVARLSQRFP	0.41168153	0.8851129
HLA-DPA1*02:01-DPB1*09:01	GERLAKQKIEDHLLSSGK	0.0861	0.2740397
HLA-DPA1*02:01-DPB1*09:01	GEVQKAVNTAQGLFQRWT	0.32332936	0.017505351
HLA-DPA1*02:01-DPB1*09:01	GHSEKEVADAIRLNEELK	0.24733397	0.14221643
HLA-DPA1*02:01-DPB1*09:01	GIEKKVVITVQQLSNKEL	0.2712794	0.62907845
HLA-DPA1*02:01-DPB1*09:01	GKESEKELALVKRLKPLF	0.25585923	0.029515963
HLA-DPA1*02:01-DPB1*09:01	GPAGAEKLAAFARQLGSR	0.21687502	0.65444463
HLA-DPA1*02:01-DPB1*09:01	GPGAAKSGVGTALLLKLA	0.19091691	0.026796317
HLA-DPA1*02:01-DPB1*09:01	GPQEKKVVVYLQKLDTAY	0.27553996	0.7303275
HLA-DPA1*02:01-DPB1*09:01	GPVKQLKKMFEATRLLAT	0.4446436	0.17907567
HLA-DPA1*02:01-DPB1*09:01	GQGSRVLHVVQTLYPFSS	0.21842138	0.15529433
HLA-DPA1*02:01-DPB1*09:01	GRLDKLTVTSQNLQLENL	0.24201553	0.6638583
HLA-DPA1*02:01-DPB1*09:01	GSQEKLAQAAQSSVATIT	0.3811685	0.7375611
HLA-DPA1*02:01-DPB1*09:01	GSYLKFPTYAKSTRTTDE	0.18113011	0.52951527
HLA-DPA1*02:01-DPB1*09:01	GTVEKVGSSVKHLKPGDR	0.34284136	0.23383217
HLA-DPA1*02:01-DPB1*09:01	IAKAIELSLQEQKQQHTE	0.19913189	0.03586606
HLA-DPA1*02:01-DPB1*09:01	IEGRKSNIHCNTIAPNAG	0.09985978	0.85551536
HLA-DPA1*02:01-DPB1*09:01	IGARVYALPEDLVEVNPK	0.29879665	0.9973324
HLA-DPA1*02:01-DPB1*09:01	IPELNKVARAAAEVAGQF	0.39599386	0.9747704
HLA-DPA1*02:01-DPB1*09:01	IPVKKRMALLVQELSSHR	0.34225306	0.918825
HLA-DPA1*02:01-DPB1*09:01	IVPQIKEGKRVLIAAHGN	0.2882835	0.9564187
HLA-DPA1*02:01-DPB1*09:01	IVRVKRYEKVPLILVGNK	0.54071546	0.9755093
HLA-DPA1*02:01-DPB1*09:01	IVTERVYAPASTLVDQPY	0.3622284	0.99808484
HLA-DPA1*02:01-DPB1*09:01	KARVGQKESAYAKSEEFA	0.21547095	0.1807134
HLA-DPA1*02:01-DPB1*09:01	KDRQKFSEQVFKVASSDL	0.48373643	0.8538545
HLA-DPA1*02:01-DPB1*09:01	KESEKELALVKRLKPLFN	0.2762708	0.041117698
HLA-DPA1*02:01-DPB1*09:01	KFGERAFKAWAVARLSQR	0.46989986	0.8470966
HLA-DPA1*02:01-DPB1*09:01	KIGARVYALPEDLVEVNP	0.42394385	0.95800877
HLA-DPA1*02:01-DPB1*09:01	KPPKVSLMPATLARAAPG	0.5325887	0.8867353
HLA-DPA1*02:01-DPB1*09:01	KPTAIKTEGKPAEVKKMT	0.2171415	0.15785386
HLA-DPA1*02:01-DPB1*09:01	LAGDKYQAAVQALREEVE	0.39458644	0.5170649
HLA-DPA1*02:01-DPB1*09:01	LAWSKTGPVAKELSGLPS	0.29383975	0.39705446
HLA-DPA1*02:01-DPB1*09:01	LDKLTVTSQNLQLENLRM	0.27650243	0.25536495
HLA-DPA1*02:01-DPB1*09:01	LDVTKLTPLSHEVISRQA	0.36547688	0.6229806
HLA-DPA1*02:01-DPB1*09:01	LEDEKRLAHPFSLAVFED	0.46272978	0.49099723
HLA-DPA1*02:01-DPB1*09:01	LEEEMRKLQATVQELQKR	0.27396196	0.18872216
HLA-DPA1*02:01-DPB1*09:01	LKARKRVLEAKELALQPK	0.3415872	0.7838723
HLA-DPA1*02:01-DPB1*09:01	LKEKKLVKEVIAVSCGPA	0.2940663	0.38907605
HLA-DPA1*02:01-DPB1*09:01	LPDLPEDKLAQSVQKLQD	0.22152634	0.13767804
HLA-DPA1*02:01-DPB1*09:01	LPDQLKDTTFAQVLKDDT	0.34804252	0.6941191
HLA-DPA1*02:01-DPB1*09:01	LPETYQGDKVAAYGGKLR	0.1360478	0.73230463
HLA-DPA1*02:01-DPB1*09:01	LPGKKMGNLSQLSSGEDK	0.20176953	0.6096657
HLA-DPA1*02:01-DPB1*09:01	LPSTRLATQPHLVQTQQV	0.29812196	0.830369
HLA-DPA1*02:01-DPB1*09:01	LYQQQGRLDKLTVTSQNL	0.11214306	0.8038
HLA-DPA1*02:01-DPB1*09:01	MPILSKESAPGLIIATGS	0.34310398	0.014150031
HLA-DPA1*02:01-DPB1*09:01	MQNKKTFTKPLAVIHHEA	0.5583601	0.80855453
HLA-DPA1*02:01-DPB1*09:01	MQNVKHPVTGQFLYQDSN	0.18844527	0.0366394
HLA-DPA1*02:01-DPB1*09:01	MSDKQFHEAAYLADERED	0.23138425	0.4421609
HLA-DPA1*02:01-DPB1*09:01	NADKNISSAQIVGPGPKP	0.16595262	0.0094791325
HLA-DPA1*02:01-DPB1*09:01	NDRTKTPIIATLASGAVA	0.45663425	0.8301735
HLA-DPA1*02:01-DPB1*09:01	NPGGYVAYSKAATVTGKL	0.20202841	0.9837624
HLA-DPA1*02:01-DPB1*09:01	NPLKEKSIILPKSLISVV	0.4276504	0.031133372
HLA-DPA1*02:01-DPB1*09:01	PAPIEKTISKAKGQPREP	0.14706136	0.06215567
HLA-DPA1*02:01-DPB1*09:01	PDGTHLQPGTKFIKHWRM	0.17054588	0.0021220434
HLA-DPA1*02:01-DPB1*09:01	PGPPSEKAWQPGWTVNVE	0.13716665	0.063538395
HLA-DPA1*02:01-DPB1*09:01	QGRLDKLTVTSQNLQLEN	0.25270438	0.75811386
HLA-DPA1*02:01-DPB1*09:01	QLTLKVVSAKPKVHNRQP	0.36069307	0.054598045
HLA-DPA1*02:01-DPB1*09:01	QQQGRLDKLTVTSQNLQL	0.21690807	0.8028141
HLA-DPA1*02:01-DPB1*09:01	RDSFKAFAKALGVMDDLK	0.47214964	0.19904782
HLA-DPA1*02:01-DPB1*09:01	RKIGARVYALPEDLVEVN	0.43851537	0.8317771
HLA-DPA1*02:01-DPB1*09:01	RLDKLTVTSQNLQLENLR	0.3278952	0.68628055
HLA-DPA1*02:01-DPB1*09:01	RNGEKMSINAEEVVVGDL	0.29995438	0.4168312
HLA-DPA1*02:01-DPB1*09:01	RPVPEYQKYGSVAFPNFE	0.2512904	0.9618042
HLA-DPA1*02:01-DPB1*09:01	SADRYVAIARALPAGPRP	0.34102824	0.83908623
HLA-DPA1*02:01-DPB1*09:01	SAQQKTVSSTKLVSFHDD	0.3641937	0.11260305
HLA-DPA1*02:01-DPB1*09:01	SDDEYKVTISPQLLLATQ	0.54048836	0.007735709
HLA-DPA1*02:01-DPB1*09:01	SENEKMGIRVDQLQAQLS	0.20782863	0.27405247
HLA-DPA1*02:01-DPB1*09:01	SKKERRPVRPHTVEKPVP	0.22204366	0.3367083
HLA-DPA1*02:01-DPB1*09:01	SPALKEKRVGGVQSLGGT	0.10957555	0.06508173
HLA-DPA1*02:01-DPB1*09:01	SPFIPKKTVIICKPTMSS	0.24054259	0.036320947
HLA-DPA1*02:01-DPB1*09:01	SPIPFLGHAIAFGKSPIE	0.2895931	0.50395745
HLA-DPA1*02:01-DPB1*09:01	SPRDITLKWFKNGNELSD	0.22491352	0.9500061
HLA-DPA1*02:01-DPB1*09:01	SPVQEKRDVLPKILPAED	0.23044993	0.25342286
HLA-DPA1*02:01-DPB1*09:01	SSSGLNSEKVAALIQKLN	0.2793938	0.0048797894
HLA-DPA1*02:01-DPB1*09:01	STEEKSSSQPSSCCSDPS	0.02068744	0.018261623
HLA-DPA1*02:01-DPB1*09:01	STLQKEVHAAKSLAIIVG	0.5465205	0.5126811
HLA-DPA1*02:01-DPB1*09:01	TDGESRFYSLGHLSIQRA	0.23095913	0.9819862
HLA-DPA1*02:01-DPB1*09:01	TRNENKLLPKHPHLVRQK	0.17375615	0.7304032
HLA-DPA1*02:01-DPB1*09:01	TVGEKLLPGIEVLWTGPK	0.2848255	0.033531558
HLA-DPA1*02:01-DPB1*09:01	VDDTQFVRFDSDAASPRT	0.05330205	0.9896838
HLA-DPA1*02:01-DPB1*09:01	VDKTKQVSTYQEVIRGEG	0.25292933	0.28216588
HLA-DPA1*02:01-DPB1*09:01	VERLEVALKEAKERVSDF	0.19794293	0.046042763
HLA-DPA1*02:01-DPB1*09:01	VIRVICILSHPIKNTNDA	0.2311946	0.06156361
HLA-DPA1*02:01-DPB1*09:01	VKKLKVPVHVIRMEQRSG	0.39296022	0.10459069
HLA-DPA1*02:01-DPB1*09:01	VLDKKEGEQAKAIFEKVK	0.30669272	0.25961953
HLA-DPA1*02:01-DPB1*09:01	VLSDKKGSPVNSLFVAPA	0.34867543	0.0052297674
HLA-DPA1*02:01-DPB1*09:01	VNKMKKEGKLIMGIGHRV	0.35169098	0.11619955
HLA-DPA1*02:01-DPB1*09:01	VNTEKLTAFVNTLNGKDG	0.28420866	0.23757605
HLA-DPA1*02:01-DPB1*09:01	VPDSYKSAVPFKILYNGQ	0.3948422	0.3892892
HLA-DPA1*02:01-DPB1*09:01	VPIPKTGTLSCTVALRPK	0.30441728	0.60852873
HLA-DPA1*02:01-DPB1*09:01	VPQIKEGKRVLIAAHGNS	0.29945835	0.98463345
HLA-DPA1*02:01-DPB1*09:01	VPSYAEKEAKISRSLGAS	0.23768067	0.6578514
HLA-DPA1*02:01-DPB1*09:01	VPVLLGPKLNHVAVELGK	0.2826564	0.89970815
HLA-DPA1*02:01-DPB1*09:01	VQLKKYVGAVQMLKREGQ	0.51659435	0.046394657
HLA-DPA1*02:01-DPB1*09:01	VSRDKSSKVPSALAPASQ	0.3533368	0.07103725
HLA-DPA1*02:01-DPB1*09:01	VVGEKILSGVIRSVKKDG	0.41386232	0.59470266
HLA-DPA1*02:01-DPB1*09:01	YDDGATKLNDEARRLIAD	0.15863279	0.035359927
HLA-DPA1*02:01-DPB1*09:01	YIDTKYVVHVKSLETEEE	0.21472415	0.07150439
HLA-DPA1*02:01-DPB1*09:01	YKELIERIPELNKVARAA	0.28036785	0.78355354
HLA-DPA1*02:01-DPB1*09:01	YSEFFTGSKLVDYARSVH	0.31490487	0.54152215
HLA-DPA1*02:01-DPB1*09:01	YTQAIETAGRTPKLARQA	0.11730895	0.0069998205
