# Supplementary material for: MHCII-peptide presentation: an assessment of the state-of-the-art prediction methods
Source: Front Immunol. 2024 Mar 12;15:1293706. doi: 10.3389/fimmu.2024.1293706 (PMC11027168; doi:10.3389/fimmu.2024.1293706)
Supplement: Supplementary file 2 [file DataSheet_2.zip › output/BERT/pos/18_HLA-DPA1_02_01_DPB1_10_01.csv]

allele	peptide	affinity_pred	mass_pred
HLA-DPA1*02:01-DPB1*10:01	AAGAGKVTKSAQKAQKAK	0.26113957	0.8049304
HLA-DPA1*02:01-DPB1*10:01	AAGSQEKLAQAAQSSVAT	0.4076776	0.8543789
HLA-DPA1*02:01-DPB1*10:01	ACSEKISNTAISISDHTA	0.44058356	0.0027646555
HLA-DPA1*02:01-DPB1*10:01	ADKNISSAQIVGPGPKPE	0.1709063	0.025748555
HLA-DPA1*02:01-DPB1*10:01	ADTLKVAQTGQDLKEEHP	0.27099642	0.15966693
HLA-DPA1*02:01-DPB1*10:01	AFDQKFSKVPTKVKGYDN	0.27398223	0.20880422
HLA-DPA1*02:01-DPB1*10:01	AGRSKSVHHIFSVQENNH	0.23507188	0.30434722
HLA-DPA1*02:01-DPB1*10:01	AHCLKVAVDGQHLFEYYH	0.2978113	0.0008917289
HLA-DPA1*02:01-DPB1*10:01	AHLSSFSHVDEIKEFLHF	0.21817061	0.006810782
HLA-DPA1*02:01-DPB1*10:01	AIANLQRAYSLAKEQRLN	0.4258342	0.9991333
HLA-DPA1*02:01-DPB1*10:01	ALDKKEGEQAKALFEKVK	0.28592137	0.27496234
HLA-DPA1*02:01-DPB1*10:01	ALHVPKAPGFAQMLKEGA	0.18616305	0.004216148
HLA-DPA1*02:01-DPB1*10:01	ANDKKVAAIEALNDGELQ	0.4356252	0.69820726
HLA-DPA1*02:01-DPB1*10:01	ANLQRAYSLAKEQRLNFG	0.37811407	0.99921167
HLA-DPA1*02:01-DPB1*10:01	APAPPKAEAKAKALKAKK	0.18771993	0.8332901
HLA-DPA1*02:01-DPB1*10:01	APFHTAREMANAKEIART	0.2893825	0.88295925
HLA-DPA1*02:01-DPB1*10:01	APGTAEKLSPKAATLAER	0.25230104	0.89213866
HLA-DPA1*02:01-DPB1*10:01	APISAKLVANMLSVAGAD	0.4372759	0.09955611
HLA-DPA1*02:01-DPB1*10:01	AQEAVKKGSTAVGVRGRD	0.2979526	0.500205
HLA-DPA1*02:01-DPB1*10:01	AQITKRKWEAAHEAEQLR	0.33648607	0.99959785
HLA-DPA1*02:01-DPB1*10:01	AQQKTVSSTKLVSFHDDS	0.32286018	0.1648085
HLA-DPA1*02:01-DPB1*10:01	ARNVLLVTQHYAKISDFG	0.3457449	0.027295996
HLA-DPA1*02:01-DPB1*10:01	ARVGQKESAYAKSEEFAV	0.21301262	0.05086552
HLA-DPA1*02:01-DPB1*10:01	ASQEKLISSAKQVAASTA	0.5339613	0.16263591
HLA-DPA1*02:01-DPB1*10:01	ATGGKYVPRAILVDLEPG	0.25662658	0.8663688
HLA-DPA1*02:01-DPB1*10:01	AVNNVDAAVVLLKNGANK	0.31823424	0.010597251
HLA-DPA1*02:01-DPB1*10:01	AYSPKATSSPLYLAHEVQ	0.33976457	0.03173181
HLA-DPA1*02:01-DPB1*10:01	CPSDWKTDSTCRMVTSES	0.018545244	0.004470476
HLA-DPA1*02:01-DPB1*10:01	DDEKQKLIEEVHAVVTVR	0.35229513	0.13351858
HLA-DPA1*02:01-DPB1*10:01	DDGATKLNDEARRLIADL	0.15054038	0.03691366
HLA-DPA1*02:01-DPB1*10:01	DEAIANLQRAYSLAKEQR	0.34467018	0.9806326
HLA-DPA1*02:01-DPB1*10:01	DEDKEKASSLISLLKQEG	0.26781955	0.014995118
HLA-DPA1*02:01-DPB1*10:01	DEEEFALAKHLIKIKLDG	0.31776753	0.24992828
HLA-DPA1*02:01-DPB1*10:01	DEEKVRIAAKFITHAPPG	0.36801952	0.90630627
HLA-DPA1*02:01-DPB1*10:01	DEEREKTYKLAENIDAQL	0.27914464	0.9393504
HLA-DPA1*02:01-DPB1*10:01	DGVRQKIFQVAQELSGED	0.33786595	0.81666803
HLA-DPA1*02:01-DPB1*10:01	DGWTPLHAAAHWGKEEAC	0.098519765	0.010826372
HLA-DPA1*02:01-DPB1*10:01	DHGESTSKLASVTRSVDK	0.21898331	0.46431285
HLA-DPA1*02:01-DPB1*10:01	DHKPKSSTAAQEVKTLDG	0.30787465	0.53960836
HLA-DPA1*02:01-DPB1*10:01	DHNFVKAINAIQKSWTAT	0.47340888	0.23317894
HLA-DPA1*02:01-DPB1*10:01	DINADKNISSAQIVGPGP	0.12967506	0.02733258
HLA-DPA1*02:01-DPB1*10:01	DKMKDAIIAKLANQAADY	0.40031305	0.82115805
HLA-DPA1*02:01-DPB1*10:01	DKVYFLPITPHYVTQVIR	0.44297346	0.04001651
HLA-DPA1*02:01-DPB1*10:01	DKWAKIAAYGHEVGKRPW	0.33148926	0.36418852
HLA-DPA1*02:01-DPB1*10:01	DLAKKKIYPTIWWLFRDG	0.4096472	0.037987832
HLA-DPA1*02:01-DPB1*10:01	DLATKINEKPQVIADYES	0.22943729	0.33954284
HLA-DPA1*02:01-DPB1*10:01	DNDKVQKCSHYLFSEEIT	0.18553655	0.02305799
HLA-DPA1*02:01-DPB1*10:01	DPASLDHKLAEVSQNIEK	0.15740098	0.9837856
HLA-DPA1*02:01-DPB1*10:01	DPEKEVEPALELLEPIDQ	0.32089058	0.057140596
HLA-DPA1*02:01-DPB1*10:01	DPQAQKYIAESKCLVIEK	0.29798383	0.030494904
HLA-DPA1*02:01-DPB1*10:01	DRLVKEYTVLKQATENKR	0.3260569	0.88195515
HLA-DPA1*02:01-DPB1*10:01	DRTKTPIIATLASGAVAA	0.56248075	0.739173
HLA-DPA1*02:01-DPB1*10:01	DRTTKNEVVGRLILGAHS	0.27915862	0.28614315
HLA-DPA1*02:01-DPB1*10:01	DTALKHYDKAKELDPTNM	0.17593233	0.42583418
HLA-DPA1*02:01-DPB1*10:01	DTEKLQRAQAWEKEFINF	0.23591521	0.01830931
HLA-DPA1*02:01-DPB1*10:01	DTGSYRAQISTKTSAKLS	0.28052884	0.3182934
HLA-DPA1*02:01-DPB1*10:01	DTKDLTIEKVVINGQEVK	0.23080716	0.11656191
HLA-DPA1*02:01-DPB1*10:01	DVVDEKISAMGKALVDQR	0.33746797	0.28587848
HLA-DPA1*02:01-DPB1*10:01	ECQRLQKQINKLSDQSAN	0.17257251	0.030629586
HLA-DPA1*02:01-DPB1*10:01	EDLSSWTAADTAAQITQR	0.1722934	0.9038699
HLA-DPA1*02:01-DPB1*10:01	EDTSEQVVPVLVKNWKKE	0.2865409	0.049074233
HLA-DPA1*02:01-DPB1*10:01	EDVVLHQATILPKTGTVS	0.3016704	0.19212076
HLA-DPA1*02:01-DPB1*10:01	EEEEEKEPSQAAAIHPDN	0.19471717	0.3716554
HLA-DPA1*02:01-DPB1*10:01	EEGEKVVKTALDAFGRID	0.38320827	0.53585756
HLA-DPA1*02:01-DPB1*10:01	EEKTGVVSTGLIHNGDWT	0.17645733	0.734481
HLA-DPA1*02:01-DPB1*10:01	EEMRKLQATVQELQKRLD	0.33424452	0.18392089
HLA-DPA1*02:01-DPB1*10:01	EEVTKQKEVITAQDTVIK	0.25955737	0.17734484
HLA-DPA1*02:01-DPB1*10:01	EGDVRPKSSSVIHRTASA	0.3056205	0.1388407
HLA-DPA1*02:01-DPB1*10:01	EIQEKVYTMAQKNIQVSP	0.381296	0.9978758
HLA-DPA1*02:01-DPB1*10:01	EKGKESEKELALVKRLKP	0.22611785	0.12644841
HLA-DPA1*02:01-DPB1*10:01	EKKFKEVGEAFTILSDPK	0.48883608	0.1300023
HLA-DPA1*02:01-DPB1*10:01	ELEEKVASLLHQVSWRQD	0.27177712	0.099686444
HLA-DPA1*02:01-DPB1*10:01	ELFQRQPAAVHALIDDTQ	0.49437463	0.26243097
HLA-DPA1*02:01-DPB1*10:01	ELLKLSTFALIITPGDPR	0.54296243	0.16265745
HLA-DPA1*02:01-DPB1*10:01	ELQVKKNILAEELSTNKN	0.3742058	0.53238213
HLA-DPA1*02:01-DPB1*10:01	ENAIKFYSQAIELNPSNA	0.6346234	0.27896407
HLA-DPA1*02:01-DPB1*10:01	ENLRMKLPKPPKPVSKMR	0.21294644	0.25266573
HLA-DPA1*02:01-DPB1*10:01	ENSRKLLSAAKILADATA	0.6628563	0.17267117
HLA-DPA1*02:01-DPB1*10:01	EPDSARGTSEAQPLGPAP	0.030340435	0.23215885
HLA-DPA1*02:01-DPB1*10:01	EQGNLEIVKELIKNGANC	0.13302569	0.0005256907
HLA-DPA1*02:01-DPB1*10:01	EQLQKLEVELREVTKNKE	0.15944153	0.015959883
HLA-DPA1*02:01-DPB1*10:01	EREELAGSLARAIAGGDE	0.39916748	0.23850834
HLA-DPA1*02:01-DPB1*10:01	ERLAKQKIEDHLLSSGKF	0.18318422	0.048137024
HLA-DPA1*02:01-DPB1*10:01	ESEKLVKNLFQLARENKP	0.32285786	0.63210124
HLA-DPA1*02:01-DPB1*10:01	ESTSKLASVTRSVDKDPG	0.2588738	0.6250381
HLA-DPA1*02:01-DPB1*10:01	ETRKVKAHSQTHRVDLGT	0.16072154	0.91667575
HLA-DPA1*02:01-DPB1*10:01	ETYDSPASHSSKTGKVNG	0.031331044	0.086300485
HLA-DPA1*02:01-DPB1*10:01	EVGEKSQAPTLELLQNPK	0.29948556	0.11881624
HLA-DPA1*02:01-DPB1*10:01	EVQKAVNTAQGLFQRWTE	0.31307423	0.007548089
HLA-DPA1*02:01-DPB1*10:01	EVQKSQSTAQNLTSDIQR	0.2836567	0.016155157
HLA-DPA1*02:01-DPB1*10:01	EYFNKYSSCPEPIVPGGY	0.28435627	0.006464719
HLA-DPA1*02:01-DPB1*10:01	FADQLIAAGHYAKGDISS	0.1951761	0.032703307
HLA-DPA1*02:01-DPB1*10:01	FDDDEKQKLIEEVHAVVT	0.2619476	0.039548285
HLA-DPA1*02:01-DPB1*10:01	FDRKYKKNIKALYIVHPT	0.5593016	0.81314373
HLA-DPA1*02:01-DPB1*10:01	FDRTTKNEVVGRLILGAH	0.2719863	0.12569526
HLA-DPA1*02:01-DPB1*10:01	FKGHKAAITSLDLSPNGK	0.40003425	0.6165925
HLA-DPA1*02:01-DPB1*10:01	FPKDLIQVVHEYTKEELQ	0.16775604	0.026245305
HLA-DPA1*02:01-DPB1*10:01	FPVNYKSLKTALQVYDKE	0.4223587	0.3527465
HLA-DPA1*02:01-DPB1*10:01	GDAPSPEEKLHLITRNLQ	0.11466464	0.3108278
HLA-DPA1*02:01-DPB1*10:01	GDGTGKRTHLSLFIVIMR	0.42999393	0.07186703
HLA-DPA1*02:01-DPB1*10:01	GDHPITAKAIAKGVGIIS	0.25301674	0.4782773
HLA-DPA1*02:01-DPB1*10:01	GDKFKEISFAYEVLSNPE	0.5126454	0.31758243
HLA-DPA1*02:01-DPB1*10:01	GDLERFLSSAAAVSKEHP	0.6107043	0.97873056
HLA-DPA1*02:01-DPB1*10:01	GEVQKAVNTAQGLFQRWT	0.33118248	0.020879041
HLA-DPA1*02:01-DPB1*10:01	GIEKKVVITVQQLSNKEL	0.32066807	0.5402485
HLA-DPA1*02:01-DPB1*10:01	GKESEKELALVKRLKPLF	0.25504968	0.017979551
HLA-DPA1*02:01-DPB1*10:01	GKGTKQWVHARYACDDME	0.21954049	0.8361729
HLA-DPA1*02:01-DPB1*10:01	GLEKLGIFVKTVTEGGAA	0.28802368	0.03260193
HLA-DPA1*02:01-DPB1*10:01	GNEKEFMKGNQLISNNIK	0.33305004	0.42427468
HLA-DPA1*02:01-DPB1*10:01	GPGPGIKFSAEALRCHLR	0.28000352	0.5609409
HLA-DPA1*02:01-DPB1*10:01	GPPPSKVLPFPSQVVYNR	0.33839363	0.88733834
HLA-DPA1*02:01-DPB1*10:01	GPPRAFAKVNSISPGSPA	0.36546245	0.9602612
HLA-DPA1*02:01-DPB1*10:01	GPPRSRSSSQAEATLGPS	0.18296508	0.9825457
HLA-DPA1*02:01-DPB1*10:01	GPPRVKAVKSSEHINEGE	0.15519573	0.5827377
HLA-DPA1*02:01-DPB1*10:01	GPPSEKAWQPGWTVNVEG	0.10036235	0.561874
HLA-DPA1*02:01-DPB1*10:01	GPPSSRCVIAGQGVAWTK	0.15301967	0.070220694
HLA-DPA1*02:01-DPB1*10:01	GPQEKKVVVYLQKLDTAY	0.32090548	0.59251535
HLA-DPA1*02:01-DPB1*10:01	GPSGQKTIHSEQAVFDIY	0.12323705	0.454367
HLA-DPA1*02:01-DPB1*10:01	GPSGRSVPREQQLPDQGA	0.024067717	0.41476387
HLA-DPA1*02:01-DPB1*10:01	GQEEKTGVVSTGLIQNGD	0.13123614	0.63909763
HLA-DPA1*02:01-DPB1*10:01	GQGSRVLHVVQTLYPFSS	0.33541167	0.14819536
HLA-DPA1*02:01-DPB1*10:01	GRKLEKFTVSVNVAAGSK	0.5833004	0.46045017
HLA-DPA1*02:01-DPB1*10:01	GRLDKLTVTSQNLQLENL	0.2638643	0.661471
HLA-DPA1*02:01-DPB1*10:01	GSQEKLAQAAQSSVATIT	0.44057277	0.7836051
HLA-DPA1*02:01-DPB1*10:01	GSYLKFPTYAKSTRTTDE	0.21416356	0.4610589
HLA-DPA1*02:01-DPB1*10:01	GTAEKLSPKAATLAERSA	0.43714103	0.9015466
HLA-DPA1*02:01-DPB1*10:01	GTSEEKKIKVILKVLDPS	0.27492923	0.16594522
HLA-DPA1*02:01-DPB1*10:01	GTSSKKVIYSQPSARSEG	0.3770726	0.4496684
HLA-DPA1*02:01-DPB1*10:01	GTVEKVGSSVKHLKPGDR	0.28661376	0.21784754
HLA-DPA1*02:01-DPB1*10:01	GVSIQVAVKMLKEKADSS	0.31452873	0.00849249
HLA-DPA1*02:01-DPB1*10:01	HGADRSGSTAVGVLISPQ	0.15734155	0.486203
HLA-DPA1*02:01-DPB1*10:01	HNFVKAINAIQKSWTATT	0.47951692	0.047166593
HLA-DPA1*02:01-DPB1*10:01	HTKCQKLNPKSHILSIRD	0.30763906	0.077506825
HLA-DPA1*02:01-DPB1*10:01	IAGDKEVVIAQNDKHTGP	0.06828598	0.91953576
HLA-DPA1*02:01-DPB1*10:01	IAKAIELSLQEQKQQHTE	0.25155547	0.02380221
HLA-DPA1*02:01-DPB1*10:01	IDRIKVSKAAADLMAYCE	0.48547658	0.06396627
HLA-DPA1*02:01-DPB1*10:01	IEGEKIKVQVWDTAGQER	0.08198412	0.65971243
HLA-DPA1*02:01-DPB1*10:01	IENTKLMSEVQTLKNLDG	0.29637772	0.081979536
HLA-DPA1*02:01-DPB1*10:01	IGARVYALPEDLVEVNPK	0.35286748	0.9974159
HLA-DPA1*02:01-DPB1*10:01	IGHVDSGKSTTTGHLIYK	0.046716522	0.036916733
HLA-DPA1*02:01-DPB1*10:01	IGPAKIFSSVQWLSGVKP	0.47247317	0.06832529
HLA-DPA1*02:01-DPB1*10:01	IQEKVYTMAQKNIQVSPE	0.34065896	0.9940367
HLA-DPA1*02:01-DPB1*10:01	IQQQQKIQELAHELAAAK	0.3968456	0.6076233
HLA-DPA1*02:01-DPB1*10:01	ISGDKVNVAGLVLAGSAD	0.38357398	0.18752936
HLA-DPA1*02:01-DPB1*10:01	ISHKRLNPDGKSIRNEDK	0.105414465	0.7274226
HLA-DPA1*02:01-DPB1*10:01	IVLKKEVIKTNNVSEHED	0.2076847	0.061521333
HLA-DPA1*02:01-DPB1*10:01	IVRVKRYEKVPLILVGNK	0.57695466	0.97407544
HLA-DPA1*02:01-DPB1*10:01	IVTERVYAPASTLVDQPY	0.4465593	0.99816066
HLA-DPA1*02:01-DPB1*10:01	KISKITSPVLIIHGTEDE	0.5723398	0.028221201
HLA-DPA1*02:01-DPB1*10:01	KLNRYPASSLVVVRSKTE	0.47900707	0.08876363
HLA-DPA1*02:01-DPB1*10:01	KPSEKAEAGPEGVAPAPE	0.015135656	0.415541
HLA-DPA1*02:01-DPB1*10:01	KQDKKIAPETRRSIEVPL	0.32639056	0.23085108
HLA-DPA1*02:01-DPB1*10:01	KVEGTAFVIFGIQDGEQR	0.3023177	0.0053418004
HLA-DPA1*02:01-DPB1*10:01	LAGDKYQAAVQALREEVE	0.43621948	0.52297455
HLA-DPA1*02:01-DPB1*10:01	LAKAIELSLKEQRQQSTT	0.25990131	0.013505606
HLA-DPA1*02:01-DPB1*10:01	LAWSKTGPVAKELSGLPS	0.29432115	0.41158447
HLA-DPA1*02:01-DPB1*10:01	LDVTKLTPLSHEVISRQA	0.40128878	0.5416017
HLA-DPA1*02:01-DPB1*10:01	LEDEKRLAHPFSLAVFED	0.5276943	0.57914656
HLA-DPA1*02:01-DPB1*10:01	LEEEMRKLQATVQELQKR	0.28134218	0.20367496
HLA-DPA1*02:01-DPB1*10:01	LGESEKLVKNLFQLAREN	0.29177302	0.060610045
HLA-DPA1*02:01-DPB1*10:01	LKARKRVLEAKELALQPK	0.38688993	0.7903344
HLA-DPA1*02:01-DPB1*10:01	LLYKVPYVAQEIQEEIDE	0.31241906	0.04501317
HLA-DPA1*02:01-DPB1*10:01	LMSDKQFHEAAYLADERE	0.27879876	0.4440711
HLA-DPA1*02:01-DPB1*10:01	LNSEKVAALIQKLNSDPQ	0.38893455	0.749395
HLA-DPA1*02:01-DPB1*10:01	LPDGTHLQPGTKFIKHWR	0.17835759	0.03702479
HLA-DPA1*02:01-DPB1*10:01	LPDGTKRSGQVLEVSGSK	0.21022312	0.8873679
HLA-DPA1*02:01-DPB1*10:01	LPDLPEDKLAQSVQKLQD	0.20567203	0.09719969
HLA-DPA1*02:01-DPB1*10:01	LPGKKMGNLSQLSSGEDK	0.21126674	0.6400241
HLA-DPA1*02:01-DPB1*10:01	LPGSLTNVKALQKSPGPQ	0.22742204	0.32746997
HLA-DPA1*02:01-DPB1*10:01	LPPSLVPLVVYSKNRVPT	0.33981284	0.5372346
HLA-DPA1*02:01-DPB1*10:01	LPSTRLATQPHLVQTQQV	0.38692793	0.8408443
HLA-DPA1*02:01-DPB1*10:01	LQQRLLPKSAESLHPGQT	0.2539727	0.76231325
HLA-DPA1*02:01-DPB1*10:01	LRMKLPKPPKPVSKMRMA	0.25758496	0.37804785
HLA-DPA1*02:01-DPB1*10:01	LSGNRDVLLCQKLEQKNP	0.10247506	0.4274848
HLA-DPA1*02:01-DPB1*10:01	LTLDKLDVKGKRVVMRVD	0.26676533	0.03419202
HLA-DPA1*02:01-DPB1*10:01	LYQQQGRLDKLTVTSQNL	0.11759757	0.80361664
HLA-DPA1*02:01-DPB1*10:01	MALERAGKLIENVDPEKA	0.27549794	0.9210299
HLA-DPA1*02:01-DPB1*10:01	MDEKTKKAEEMALSLTRA	0.40866786	0.23602107
HLA-DPA1*02:01-DPB1*10:01	MPILSKESAPGLIIATGS	0.32460606	0.0121995425
HLA-DPA1*02:01-DPB1*10:01	MQNVKHPVTGQFLYQDSN	0.21144159	0.030537505
HLA-DPA1*02:01-DPB1*10:01	MQQKSQKKAELLDNEKPA	0.13836071	0.4799119
HLA-DPA1*02:01-DPB1*10:01	MSDKQFHEAAYLADERED	0.24612576	0.45339006
HLA-DPA1*02:01-DPB1*10:01	NAQRAGYKAAIVHNVDSD	0.4280554	0.9919631
HLA-DPA1*02:01-DPB1*10:01	NDIRKYEMFAQTLQQSRG	0.5106145	0.810359
HLA-DPA1*02:01-DPB1*10:01	NDRTKTPIIATLASGAVA	0.5325832	0.90273523
HLA-DPA1*02:01-DPB1*10:01	NLRMKLPKPPKPVSKMRM	0.2149848	0.305731
HLA-DPA1*02:01-DPB1*10:01	NMARRGHSAQIAKPIRPG	0.40409416	0.98037624
HLA-DPA1*02:01-DPB1*10:01	NPGGYVAYSKAATVTGKL	0.21725744	0.9842046
HLA-DPA1*02:01-DPB1*10:01	NPLKEKSIILPKSLISVV	0.46660122	0.02971674
HLA-DPA1*02:01-DPB1*10:01	NVGDKKGKIVDAVIQEHQ	0.24823433	0.17930344
HLA-DPA1*02:01-DPB1*10:01	PDGTHLQPGTKFIKHWRM	0.1837128	0.0017503416
HLA-DPA1*02:01-DPB1*10:01	PGPPSEKAWQPGWTVNVE	0.09288571	0.050511353
HLA-DPA1*02:01-DPB1*10:01	QGRLDKLTVTSQNLQLEN	0.27113286	0.74812114
HLA-DPA1*02:01-DPB1*10:01	QQGRLDKLTVTSQNLQLE	0.2981964	0.7863234
HLA-DPA1*02:01-DPB1*10:01	QQQGRLDKLTVTSQNLQL	0.23520845	0.80188406
HLA-DPA1*02:01-DPB1*10:01	QRLNKALEEALSIQTPPS	0.53841984	0.041660715
HLA-DPA1*02:01-DPB1*10:01	RDSFKAFAKALGVMDDLK	0.5187241	0.20527801
HLA-DPA1*02:01-DPB1*10:01	RGNEKEFMKGNQLISNNI	0.27972507	0.103906855
HLA-DPA1*02:01-DPB1*10:01	RLDKLTVTSQNLQLENLR	0.3513556	0.67086697
HLA-DPA1*02:01-DPB1*10:01	RLEKACISPKPQKPWDKD	0.14665216	0.019059723
HLA-DPA1*02:01-DPB1*10:01	RNGEKMSINAEEVVVGDL	0.28624886	0.40260082
HLA-DPA1*02:01-DPB1*10:01	RNGQEEKTGVVSTGLIHN	0.15272842	0.95884943
HLA-DPA1*02:01-DPB1*10:01	RPFQKFHINIHILKDCPR	0.4077811	0.13643487
HLA-DPA1*02:01-DPB1*10:01	RTSRIAGLAVSLTKPSPA	0.61282736	0.5271777
HLA-DPA1*02:01-DPB1*10:01	SADRYVAIARALPAGPRP	0.5025148	0.87275773
HLA-DPA1*02:01-DPB1*10:01	SAKDVLFAIKEVGFRGGN	0.18432118	0.049386535
HLA-DPA1*02:01-DPB1*10:01	SDDEVFKYLAKAYASNHP	0.38565055	0.8593273
HLA-DPA1*02:01-DPB1*10:01	SDNDKVQKCSHYLFSEEI	0.18046904	0.0049610767
HLA-DPA1*02:01-DPB1*10:01	SEFFTGSKLVDYARSVHE	0.3327381	0.50026083
HLA-DPA1*02:01-DPB1*10:01	SENEKMGIRVDQLQAQLS	0.27236527	0.23518758
HLA-DPA1*02:01-DPB1*10:01	SEQHKEAAFFKELVRSIS	0.44029486	0.022423755
HLA-DPA1*02:01-DPB1*10:01	SFHDKVYELPFLVALDHR	0.5685742	0.89795333
HLA-DPA1*02:01-DPB1*10:01	SHRNKEPPAPAQQLQPQP	0.15206084	0.2676375
HLA-DPA1*02:01-DPB1*10:01	SLLYKVPYVAQEIQEEID	0.3861973	0.024441486
HLA-DPA1*02:01-DPB1*10:01	SNDKILSLVHWGMYSGHG	0.21507396	0.50734675
HLA-DPA1*02:01-DPB1*10:01	SPALKEKRVGGVQSLGGT	0.10376632	0.098271325
HLA-DPA1*02:01-DPB1*10:01	SPFRTAKEALLVANGTPR	0.4266952	0.96529806
HLA-DPA1*02:01-DPB1*10:01	SPGPTRTVSTGTALSKYR	0.2674238	0.6839665
HLA-DPA1*02:01-DPB1*10:01	SPKPCKMPKIVDPLARGR	0.265646	0.011084562
HLA-DPA1*02:01-DPB1*10:01	SPKRATKKEPAVLELEGK	0.22997846	0.09210576
HLA-DPA1*02:01-DPB1*10:01	SPRDITLKWFKNGNELSD	0.27782348	0.93661344
HLA-DPA1*02:01-DPB1*10:01	SPTLARTSTDLQVLAARG	0.2451871	0.23454475
HLA-DPA1*02:01-DPB1*10:01	SPTPYKIQYNGLTLDVDG	0.2667656	0.6277023
HLA-DPA1*02:01-DPB1*10:01	SSSGLNSEKVAALIQKLN	0.29505774	0.004344576
HLA-DPA1*02:01-DPB1*10:01	STVKRSWTSAQNACSEHG	0.5216973	0.9989379
HLA-DPA1*02:01-DPB1*10:01	TDGESRFYSLGHLSIQRA	0.3638558	0.98496944
HLA-DPA1*02:01-DPB1*10:01	TEVQKSQSTAQNLTSDIQ	0.33546358	0.06633541
HLA-DPA1*02:01-DPB1*10:01	TKCQKLNPKSHILSIRDE	0.28072485	0.16156158
HLA-DPA1*02:01-DPB1*10:01	TNDMKQQHVIETLIGKKQ	0.29230353	0.005983419
HLA-DPA1*02:01-DPB1*10:01	TPAKKTVTPAKAVTTPGK	0.4922875	0.84736603
HLA-DPA1*02:01-DPB1*10:01	TSEEKKIKVILKVLDPSH	0.2792079	0.13121161
HLA-DPA1*02:01-DPB1*10:01	TTAKLVNKVIELLPEKHG	0.27233094	0.14571509
HLA-DPA1*02:01-DPB1*10:01	TVGEKLLPGIEVLWTGPK	0.2649026	0.024175802
HLA-DPA1*02:01-DPB1*10:01	VADTKVNTKAQETEAAPS	0.0888766	0.9926022
HLA-DPA1*02:01-DPB1*10:01	VDALDTASHTNKSGYHDD	0.018988572	0.10197403
HLA-DPA1*02:01-DPB1*10:01	VDKTKQVSTYQEVIRGEG	0.2692804	0.19888471
HLA-DPA1*02:01-DPB1*10:01	VEEGEKVVKTALDAFGRI	0.33721602	0.35562235
HLA-DPA1*02:01-DPB1*10:01	VEQHIQTIKSKSKDGRPL	0.16400607	0.13315824
HLA-DPA1*02:01-DPB1*10:01	VERAKKYILGNPLTPGVT	0.31366673	0.5801461
HLA-DPA1*02:01-DPB1*10:01	VERLEVALKEAKERVSDF	0.24908096	0.054944705
HLA-DPA1*02:01-DPB1*10:01	VGDKKGKIVDAVIQEHQP	0.22139914	0.2298357
HLA-DPA1*02:01-DPB1*10:01	VIRVICILSHPIKNTNDA	0.31278768	0.061214346
HLA-DPA1*02:01-DPB1*10:01	VKHPRLLTFASQLKAGKG	0.47966927	0.9297298
HLA-DPA1*02:01-DPB1*10:01	VLPSHKVAKVKQLQEEGK	0.12885614	0.1062748
HLA-DPA1*02:01-DPB1*10:01	VLSDKKGSPVNSLFVAPA	0.36540076	0.0060593844
HLA-DPA1*02:01-DPB1*10:01	VMGRIATLASGLEGGQTP	0.31995144	0.13320744
HLA-DPA1*02:01-DPB1*10:01	VNNVDAAVVLLKNGANKD	0.29061222	0.008616557
HLA-DPA1*02:01-DPB1*10:01	VNTEKLTAFVNTLNGKDG	0.31352898	0.15535198
HLA-DPA1*02:01-DPB1*10:01	VPIPKTGTLSCTVALRPK	0.3068611	0.7170621
HLA-DPA1*02:01-DPB1*10:01	VPSYAEKEAKISRSLGAS	0.32009107	0.6555258
HLA-DPA1*02:01-DPB1*10:01	VPVLLGPKLNHVAVELGK	0.3052676	0.90262926
HLA-DPA1*02:01-DPB1*10:01	VRQKIFQVAQELSGEDMH	0.36651722	0.50011957
HLA-DPA1*02:01-DPB1*10:01	VRRLKSLHEAELLQSDER	0.35255024	0.17220572
HLA-DPA1*02:01-DPB1*10:01	VSFVKYPKYGYTITRQDG	0.16360666	0.295981
HLA-DPA1*02:01-DPB1*10:01	VVGEKILSGVIRSVKKDG	0.44669485	0.5975642
HLA-DPA1*02:01-DPB1*10:01	YDDGATKLNDEARRLIAD	0.086300895	0.026016533
HLA-DPA1*02:01-DPB1*10:01	YMPLTVTNVVVKEGPATE	0.20347841	0.002010779
HLA-DPA1*02:01-DPB1*10:01	YNPKMVKVASLLVKRTPR	0.5684602	0.8180059
HLA-DPA1*02:01-DPB1*10:01	YTQAIETAGRTPKLARQA	0.1691369	0.0075270697
