# Supplementary material for: MHCII-peptide presentation: an assessment of the state-of-the-art prediction methods
Source: Front Immunol. 2024 Mar 12;15:1293706. doi: 10.3389/fimmu.2024.1293706 (PMC11027168; doi:10.3389/fimmu.2024.1293706)
Supplement: Supplementary file 2 [file DataSheet_2.zip › output/BERT/pos/18_HLA-DPA1_02_01_DPB1_13_01.csv]

allele	peptide	affinity_pred	mass_pred
HLA-DPA1*02:01-DPB1*13:01	ADGSEDKVVEVAEEEEVA	0.1077552	0.4952554
HLA-DPA1*02:01-DPB1*13:01	ADTGTKLWKKSYADNILS	0.2867799	0.74057823
HLA-DPA1*02:01-DPB1*13:01	AERKEEKKAAAPAPEEEM	0.21085697	0.69928014
HLA-DPA1*02:01-DPB1*13:01	AKQLEKLAKKAEKDSKAE	0.110101014	0.85162735
HLA-DPA1*02:01-DPB1*13:01	APVFKEKSYKATVIEGKQ	0.319996	0.7314336
HLA-DPA1*02:01-DPB1*13:01	AQLGEKLLRPSLAELHDE	0.34773836	0.087784246
HLA-DPA1*02:01-DPB1*13:01	ARPLPRFNSVPLTDTGHE	0.28400892	0.9946741
HLA-DPA1*02:01-DPB1*13:01	ARVGQKESAYAKSEEFAV	0.2528598	0.034481317
HLA-DPA1*02:01-DPB1*13:01	ASKGVKLVSIGAEEIVDG	0.45981264	0.74088347
HLA-DPA1*02:01-DPB1*13:01	ASNVEEAFINTAKEIYEK	0.29009444	0.04760315
HLA-DPA1*02:01-DPB1*13:01	AYDGKDYIALKEDLRSWT	0.22002985	0.87407124
HLA-DPA1*02:01-DPB1*13:01	AYDGKDYIALNEDLSSWT	0.26502126	0.85737544
HLA-DPA1*02:01-DPB1*13:01	DAIEAIEKHLIKKSRGGL	0.20276567	0.015345025
HLA-DPA1*02:01-DPB1*13:01	DAQDEKRYLTGNEEAYGR	0.10567739	0.3166841
HLA-DPA1*02:01-DPB1*13:01	DDAIEAIEKHLIKKSRGG	0.19106644	0.027084809
HLA-DPA1*02:01-DPB1*13:01	DDKGTKRSITVTQDEGIR	0.14330824	0.95730627
HLA-DPA1*02:01-DPB1*13:01	DDKVNFHFILFNNVDGHL	0.4262048	0.65463674
HLA-DPA1*02:01-DPB1*13:01	DEGTYECVVLKYEKDAFK	0.29783043	0.009332741
HLA-DPA1*02:01-DPB1*13:01	DEKAVTRRAKVAPAERMS	0.28858936	0.9364732
HLA-DPA1*02:01-DPB1*13:01	DGDLDVVFASSSKCGKDK	0.13338584	0.052039154
HLA-DPA1*02:01-DPB1*13:01	DGSEDKVVEVAEEEEVAE	0.11467005	0.6934543
HLA-DPA1*02:01-DPB1*13:01	DHLRKEASDPQPEEADGG	0.041776124	0.39121303
HLA-DPA1*02:01-DPB1*13:01	DHPVELLARDFEKNYNMY	0.27706662	0.69157183
HLA-DPA1*02:01-DPB1*13:01	DLRKLKNFKTLQLDNNFE	0.3476176	0.48693085
HLA-DPA1*02:01-DPB1*13:01	DPDNLEKYGFEPTQEGKL	0.16861565	0.8722078
HLA-DPA1*02:01-DPB1*13:01	DPEAIPVKLVHDSLEDLQ	0.332647	0.64394456
HLA-DPA1*02:01-DPB1*13:01	DPLDGTKEYTEGLLDNVT	0.19214784	0.15702112
HLA-DPA1*02:01-DPB1*13:01	DPNTWKTVEIVHIDIADR	0.21076196	0.6859907
HLA-DPA1*02:01-DPB1*13:01	DQSAYDGKDYIALNEDLR	0.26750973	0.9868496
HLA-DPA1*02:01-DPB1*13:01	DRAPLTATAPQLDDEEMY	0.17003849	0.043529898
HLA-DPA1*02:01-DPB1*13:01	DRESSGKYTFAAHMDGTY	0.16880436	0.0879973
HLA-DPA1*02:01-DPB1*13:01	DSLKSIRYKIVNFDPKLL	0.38317126	0.19801389
HLA-DPA1*02:01-DPB1*13:01	DTKLIKGVIVDKDFSHPQ	0.24303535	0.6548398
HLA-DPA1*02:01-DPB1*13:01	DTSEQVVPVLVKNWKKEC	0.33019915	0.005680713
HLA-DPA1*02:01-DPB1*13:01	DTTVEEVFLNLTKESQKN	0.4113027	0.010095996
HLA-DPA1*02:01-DPB1*13:01	EAKETLQKLPEEIQRDIL	0.3017883	0.10265777
HLA-DPA1*02:01-DPB1*13:01	EDTSEQVVPVLVKNWKKE	0.31216037	0.051362462
HLA-DPA1*02:01-DPB1*13:01	EEASKRAATLAQELEKFN	0.41030324	0.9401186
HLA-DPA1*02:01-DPB1*13:01	EEEKKKWAQQVEKERELE	0.20698239	0.42431864
HLA-DPA1*02:01-DPB1*13:01	EGEKVKQVLLAQAEAEKI	0.40591237	0.52131295
HLA-DPA1*02:01-DPB1*13:01	ELKFEKRTSSAQVEGGVH	0.24276517	0.27862194
HLA-DPA1*02:01-DPB1*13:01	ELQSKEFLSAKEETPGAG	0.2044442	0.13772228
HLA-DPA1*02:01-DPB1*13:01	EPPAKKPATPAEDDEDDD	0.04494578	0.85129976
HLA-DPA1*02:01-DPB1*13:01	EQILDLSKRYIKALAEEN	0.40559232	0.02453419
HLA-DPA1*02:01-DPB1*13:01	EQKWMAVKCVHRTQQDRP	0.16568787	0.0770571
HLA-DPA1*02:01-DPB1*13:01	ERKEEKKAAAPAPEEEMD	0.20038792	0.6397706
HLA-DPA1*02:01-DPB1*13:01	ESRDKLPQPVQPDPVSHC	0.10474745	0.0035289247
HLA-DPA1*02:01-DPB1*13:01	ETDFKRSRIAYSDEVRNE	0.23683207	0.59705436
HLA-DPA1*02:01-DPB1*13:01	ETLHKFASKPASEFVKIL	0.46203628	0.09087527
HLA-DPA1*02:01-DPB1*13:01	ETLQKLPEEIQRDILLEK	0.3482576	0.006499986
HLA-DPA1*02:01-DPB1*13:01	EVEEEPGIHSLKHNKRVL	0.20662414	0.06071327
HLA-DPA1*02:01-DPB1*13:01	EVLEKQPVLSQTEARDLV	0.3279709	0.02868945
HLA-DPA1*02:01-DPB1*13:01	EVLKRATVAPEDVSEVIF	0.32470617	0.3432401
HLA-DPA1*02:01-DPB1*13:01	FDFQKAYKLTEEEALDVS	0.4390431	0.132198
HLA-DPA1*02:01-DPB1*13:01	FPQFIKAYKTGNMDQALS	0.22720844	0.6733938
HLA-DPA1*02:01-DPB1*13:01	FPSRRKAAQLPWEDGRSG	0.11934288	0.80601513
HLA-DPA1*02:01-DPB1*13:01	GAEQRWLVEPQIDDPNSN	0.13174625	0.9942525
HLA-DPA1*02:01-DPB1*13:01	GDKMTKTGSHPKLDREDL	0.05445878	0.27832323
HLA-DPA1*02:01-DPB1*13:01	GEKVKQVLLAQAEAEKIR	0.43770757	0.92442924
HLA-DPA1*02:01-DPB1*13:01	GGKMKVNGAPREDARPVP	0.092342265	0.66994214
HLA-DPA1*02:01-DPB1*13:01	GKTLKIENVSYQDKGNYR	0.22748826	0.15121509
HLA-DPA1*02:01-DPB1*13:01	GPDIFAKLVPMAAHEASS	0.28446072	0.7197115
HLA-DPA1*02:01-DPB1*13:01	GPGAPADVQYDLYLNVAN	0.5001379	0.10642417
HLA-DPA1*02:01-DPB1*13:01	GPGEQETKLDLISKGEEP	0.07702063	0.31771842
HLA-DPA1*02:01-DPB1*13:01	GPIRKKLKIIPEDQSWGG	0.18520483	0.9142189
HLA-DPA1*02:01-DPB1*13:01	GPRPTKESVRVKEERKEE	0.078436024	0.5388175
HLA-DPA1*02:01-DPB1*13:01	GSEDKVVEVAEEEEVAEV	0.164741	0.65154696
HLA-DPA1*02:01-DPB1*13:01	GSPRVYWLGLNDRAQEGD	0.13072076	0.9628316
HLA-DPA1*02:01-DPB1*13:01	GTWQKVIQVVQSDSFEAA	0.33504078	0.014458023
HLA-DPA1*02:01-DPB1*13:01	GTYECVVLKYEKDAFKRE	0.24666667	0.0023264987
HLA-DPA1*02:01-DPB1*13:01	HGSPRVYWLGLNDRAQEG	0.15100454	0.99167204
HLA-DPA1*02:01-DPB1*13:01	HQNLKEFALTNPEKSSTK	0.31147176	0.73526156
HLA-DPA1*02:01-DPB1*13:01	IAGDKEVVIAQNDKHTGP	0.084326506	0.90900886
HLA-DPA1*02:01-DPB1*13:01	IDLIHLGAKFSPCIRKDG	0.18918745	0.008054322
HLA-DPA1*02:01-DPB1*13:01	IDPRKQEIVAEKEKAHEG	0.17426996	0.9290339
HLA-DPA1*02:01-DPB1*13:01	IGDFQKEQKKFVEEQHTK	0.1191256	0.025159588
HLA-DPA1*02:01-DPB1*13:01	IGKNRKEVELIVQEKPFT	0.28486362	0.7887939
HLA-DPA1*02:01-DPB1*13:01	IHQLKINPYVLSDKDRAN	0.33749822	0.49109888
HLA-DPA1*02:01-DPB1*13:01	IQGGKTLSVSQLELQDSG	0.3685347	0.16161652
HLA-DPA1*02:01-DPB1*13:01	IRSKEKLDCELQKDYSFT	0.18869554	0.054380096
HLA-DPA1*02:01-DPB1*13:01	ISLQKQNSDMQAELQKKQ	0.21379095	0.013874007
HLA-DPA1*02:01-DPB1*13:01	KARVGQKESAYAKSEEFA	0.28528553	0.17793229
HLA-DPA1*02:01-DPB1*13:01	KLEPKSFKHTHIDKPDCS	0.12578528	0.0851367
HLA-DPA1*02:01-DPB1*13:01	KNLGKFISSPMKEKGNIQ	0.35862884	0.019678023
HLA-DPA1*02:01-DPB1*13:01	KPKKENIIAFEEIIEPYR	0.52397394	0.73710364
HLA-DPA1*02:01-DPB1*13:01	KQLEKLAKKAEKDSKAEQ	0.10262237	0.823136
HLA-DPA1*02:01-DPB1*13:01	LDGNKESVITHFKEEIGR	0.24177524	0.06414339
HLA-DPA1*02:01-DPB1*13:01	LDIRKEEKQIMIDIFHPS	0.2856693	0.11041514
HLA-DPA1*02:01-DPB1*13:01	LDLSKRYIKALAEENRNV	0.4096527	0.9724654
HLA-DPA1*02:01-DPB1*13:01	LDLSKRYVKALAEENKNT	0.37390193	0.98444283
HLA-DPA1*02:01-DPB1*13:01	LEGTKKGHKLHLDYIGPC	0.2111564	0.07422946
HLA-DPA1*02:01-DPB1*13:01	LGLSKSSKEALSEVNATG	0.2453927	0.14802451
HLA-DPA1*02:01-DPB1*13:01	LIHQLKINPYVLSDKDRA	0.38931975	0.4802653
HLA-DPA1*02:01-DPB1*13:01	LITEKKENAAALEELLKE	0.34622824	0.38086456
HLA-DPA1*02:01-DPB1*13:01	LPDKNVPPPSIEPLTPPP	0.14745519	0.12935977
HLA-DPA1*02:01-DPB1*13:01	LPENKLEGTVWTEIDDTK	0.2632988	0.06206752
HLA-DPA1*02:01-DPB1*13:01	LPKADKKAVIQHFQEKVE	0.26745552	0.44993657
HLA-DPA1*02:01-DPB1*13:01	LPTLPAKVYVGVKQEIAE	0.2647853	0.24994183
HLA-DPA1*02:01-DPB1*13:01	LPTYEMAVKMPEKEPPPP	0.17156284	0.56266534
HLA-DPA1*02:01-DPB1*13:01	LSNKKKIIKVRRDKDGPG	0.119846135	0.57386744
HLA-DPA1*02:01-DPB1*13:01	LSNMPKKSSVVLDDGLVQ	0.2667053	0.007776284
HLA-DPA1*02:01-DPB1*13:01	LTVKAYLLGKEDAAREIR	0.21737148	0.38083282
HLA-DPA1*02:01-DPB1*13:01	LVDKWNGLSKVDFWHSDQ	0.13627139	0.0080874385
HLA-DPA1*02:01-DPB1*13:01	LYGPKAAQGAQRERLPVT	0.1345479	0.3707747
HLA-DPA1*02:01-DPB1*13:01	MFPSRRKAAQLPWEDGRS	0.15113904	0.13231006
HLA-DPA1*02:01-DPB1*13:01	MPRQPKKFQKGRKDNDSH	0.07002207	0.218327
HLA-DPA1*02:01-DPB1*13:01	NEVLEKLFQIVPGENPYR	0.33570498	0.3429221
HLA-DPA1*02:01-DPB1*13:01	NHHCKHGKVCELDENNTP	0.03195917	0.10744375
HLA-DPA1*02:01-DPB1*13:01	NNDKEVNAEHHIKGKGRG	0.07478038	0.10649844
HLA-DPA1*02:01-DPB1*13:01	NPEEIEKYVAEIEKEKEE	0.30570257	0.29006237
HLA-DPA1*02:01-DPB1*13:01	NPELPVEEAAEDYAKKLR	0.17605501	0.15732911
HLA-DPA1*02:01-DPB1*13:01	NRSSKDVPLTIKDPAVGF	0.16235134	0.011638547
HLA-DPA1*02:01-DPB1*13:01	NSLEKKVSLLQNESVEKN	0.3412148	0.057394575
HLA-DPA1*02:01-DPB1*13:01	PGDIKIKWFLNGQEERAG	0.3441307	0.880051
HLA-DPA1*02:01-DPB1*13:01	PGPLQKKLDSFPAQDPCT	0.21131043	0.01098597
HLA-DPA1*02:01-DPB1*13:01	QDWRKYYKVEPLDFGGTQ	0.3601718	0.57030976
HLA-DPA1*02:01-DPB1*13:01	REVEEEPGIHSLKHNKRV	0.20056787	0.046660133
HLA-DPA1*02:01-DPB1*13:01	RKEEKKAAAPAPEEEMDE	0.1834432	0.7786271
HLA-DPA1*02:01-DPB1*13:01	RKIKPKNSKQAEREEKRV	0.16165885	0.051843368
HLA-DPA1*02:01-DPB1*13:01	RLEDTKLIKGVIVDKDFS	0.2724879	0.039685566
HLA-DPA1*02:01-DPB1*13:01	RNVLGTKNLSQILSDREE	0.2611327	0.018248463
HLA-DPA1*02:01-DPB1*13:01	RVEYHFLSPYVSPKESPF	0.24711704	0.37690696
HLA-DPA1*02:01-DPB1*13:01	SAYIKNSNPALNDNLEKG	0.24273409	0.5230225
HLA-DPA1*02:01-DPB1*13:01	SDTTVEEVFLNLTKESQK	0.44959953	0.018728107
HLA-DPA1*02:01-DPB1*13:01	SEEIEFIVPSVPKFPKEK	0.32017118	0.002386063
HLA-DPA1*02:01-DPB1*13:01	SFDGKKSSILQAESKKDH	0.2546052	0.57188714
HLA-DPA1*02:01-DPB1*13:01	SIGEKNSSQSEEDDIERR	0.045143142	0.010118323
HLA-DPA1*02:01-DPB1*13:01	SKGVKLVSIGAEEIVDGN	0.5197957	0.3407624
HLA-DPA1*02:01-DPB1*13:01	SLTVKAYLLGKEDAAREI	0.31701156	0.086284846
HLA-DPA1*02:01-DPB1*13:01	SPGFGVKQIATGVSDTIC	0.1415313	0.0043435497
HLA-DPA1*02:01-DPB1*13:01	SPPPSKTSAAAQLDELMA	0.23781194	0.49085706
HLA-DPA1*02:01-DPB1*13:01	SQLQKTSSVSITEIISPG	0.37314257	0.0216823
HLA-DPA1*02:01-DPB1*13:01	STSIKYSHPGETDGTRLL	0.07156967	0.047467314
HLA-DPA1*02:01-DPB1*13:01	SVSELKAQITQKIGVHAF	0.3183687	0.021954669
HLA-DPA1*02:01-DPB1*13:01	TADKYAALANLDNIFSAG	0.2672356	0.31261218
HLA-DPA1*02:01-DPB1*13:01	TKPKKENIIAFEEIIEPY	0.4843702	0.5893101
HLA-DPA1*02:01-DPB1*13:01	TPDPSKFFSQLSSEHGGD	0.2801165	0.69395214
HLA-DPA1*02:01-DPB1*13:01	TPEKEKLPAKAVYDFKAQ	0.19146341	0.8716583
HLA-DPA1*02:01-DPB1*13:01	TPEWKKAATALKDVVKVG	0.2681354	0.5853551
HLA-DPA1*02:01-DPB1*13:01	TQDKVFRLPVQECLSYPT	0.3743192	0.043187015
HLA-DPA1*02:01-DPB1*13:01	TSEIKLAKLPDFESRYVQ	0.3186311	0.15802552
HLA-DPA1*02:01-DPB1*13:01	VDAGFKKIEVANPDGDFR	0.08298708	0.68542755
HLA-DPA1*02:01-DPB1*13:01	VDKVLERDQKLSELDDRA	0.22670025	0.97196436
HLA-DPA1*02:01-DPB1*13:01	VESRDKLPQPVQPDPVSH	0.1016277	0.06361161
HLA-DPA1*02:01-DPB1*13:01	VGGKQYLLGLYDTAGQED	0.2773655	0.13721101
HLA-DPA1*02:01-DPB1*13:01	VKARVGQKESAYAKSEEF	0.20419936	0.09486292
HLA-DPA1*02:01-DPB1*13:01	VKKQPKYLKLGAIDVERL	0.42830163	0.6791727
HLA-DPA1*02:01-DPB1*13:01	VKYGKRIHVLPIDDTVEG	0.3490367	0.9983344
HLA-DPA1*02:01-DPB1*13:01	VPKSAKYIAQVLQDSEVD	0.41118577	0.7787963
HLA-DPA1*02:01-DPB1*13:01	VSARTMPEAKADDIVGPV	0.06781281	0.82932127
HLA-DPA1*02:01-DPB1*13:01	VSELKAQITQKIGVHAFQ	0.29191598	0.108999096
HLA-DPA1*02:01-DPB1*13:01	VVRAKNGKTIQVDNTDAE	0.119209334	0.41554505
HLA-DPA1*02:01-DPB1*13:01	VYGIFYATSFLDLYRNPK	0.5474454	0.9327439
HLA-DPA1*02:01-DPB1*13:01	YDGKDYIALKEDLRSWTA	0.21417136	0.85593283
HLA-DPA1*02:01-DPB1*13:01	YPGDIKIKWFLNGQEERA	0.36110026	0.9738741
HLA-DPA1*02:01-DPB1*13:01	YQQQGRLDKLTVTSQNLQ	0.23693289	0.8945068
