# Supplementary material for: MHCII-peptide presentation: an assessment of the state-of-the-art prediction methods
Source: Front Immunol. 2024 Mar 12;15:1293706. doi: 10.3389/fimmu.2024.1293706 (PMC11027168; doi:10.3389/fimmu.2024.1293706)
Supplement: Supplementary file 2 [file DataSheet_2.zip › output/BERT/pos/18_HLA-DPA1_02_01_DPB1_14_01.csv]

allele	peptide	affinity_pred	mass_pred
HLA-DPA1*02:01-DPB1*14:01	AAAAAKAAAKFGAGAAGV	0.23665228	0.018025253
HLA-DPA1*02:01-DPB1*14:01	AAAKTHTTALAGRSPSPA	0.24728754	0.7451185
HLA-DPA1*02:01-DPB1*14:01	AAEAKAAEAAASAYYNPG	0.40033993	0.9953796
HLA-DPA1*02:01-DPB1*14:01	AAGAGKVTKSAQKAQKAK	0.21974693	0.8473481
HLA-DPA1*02:01-DPB1*14:01	ADGVQKVHKGTTIANVVS	0.30114654	0.6614459
HLA-DPA1*02:01-DPB1*14:01	ADVQFRIWDPVLSVMTVK	0.41268647	0.27266625
HLA-DPA1*02:01-DPB1*14:01	ADVVLLTASGPAVKRITF	0.35874173	0.017234197
HLA-DPA1*02:01-DPB1*14:01	AEKAKAAAMAAAAAETSQ	0.5710258	0.96258986
HLA-DPA1*02:01-DPB1*14:01	AEKKFKEVAEAYEVLSDK	0.51233906	0.69689906
HLA-DPA1*02:01-DPB1*14:01	AEVSKVAEQVLNAVNKGL	0.405238	0.18553433
HLA-DPA1*02:01-DPB1*14:01	AFQQRLAVHPSGVALQDR	0.28455517	0.7986324
HLA-DPA1*02:01-DPB1*14:01	AGALDRLLDLPAAASSED	0.15409876	0.99282014
HLA-DPA1*02:01-DPB1*14:01	AGDGLKRGALSSSLRDLS	0.3518457	0.4118449
HLA-DPA1*02:01-DPB1*14:01	AGDKNFITAEELRRELPP	0.32089296	0.6033115
HLA-DPA1*02:01-DPB1*14:01	AGGASILATAANLLRHYP	0.25374693	0.49033785
HLA-DPA1*02:01-DPB1*14:01	AGPDKELTLPVDSTTLDG	0.07076148	0.4960476
HLA-DPA1*02:01-DPB1*14:01	AHQSKVSSLASASRKDHV	0.4844016	0.7669557
HLA-DPA1*02:01-DPB1*14:01	AKFERLVASAEQLLKELP	0.5387429	0.4369343
HLA-DPA1*02:01-DPB1*14:01	AKVASKNVIPALELVEPI	0.5610269	0.08568315
HLA-DPA1*02:01-DPB1*14:01	AKVEKKTEAAATTRKPES	0.29361862	0.8180998
HLA-DPA1*02:01-DPB1*14:01	ALDRLLDLPAAASSEDIE	0.25727224	0.9725212
HLA-DPA1*02:01-DPB1*14:01	ALRAAAGPLARDTLSPEP	0.23732413	0.40219718
HLA-DPA1*02:01-DPB1*14:01	ANDKKVAAIEALNDGELQ	0.4293642	0.86609
HLA-DPA1*02:01-DPB1*14:01	ANKEIRTDDLCLDVSKLN	0.13364168	0.791731
HLA-DPA1*02:01-DPB1*14:01	APDGAALATARASPRQEK	0.102070294	0.77742386
HLA-DPA1*02:01-DPB1*14:01	APGKEKALMKAVATVGPI	0.4052716	0.88458854
HLA-DPA1*02:01-DPB1*14:01	APGKVVTAAAQAKQRSPS	0.46034145	0.97695714
HLA-DPA1*02:01-DPB1*14:01	APGPNPRVQVLAAQLLSD	0.35846654	0.99103725
HLA-DPA1*02:01-DPB1*14:01	APGTAEKLSPKAATLAER	0.26570335	0.91722906
HLA-DPA1*02:01-DPB1*14:01	APISAKLVANMLSVAGAD	0.41605133	0.37615338
HLA-DPA1*02:01-DPB1*14:01	APKLLIYAASSLQSGVPS	0.45780137	0.7760225
HLA-DPA1*02:01-DPB1*14:01	APPEDKVVPSFLPVDQGG	0.18861488	0.7082759
HLA-DPA1*02:01-DPB1*14:01	APQQKRSSPSEGLCPPGH	0.18442559	0.07980478
HLA-DPA1*02:01-DPB1*14:01	APSLVAPALNKPKKPLTS	0.22109543	0.028132593
HLA-DPA1*02:01-DPB1*14:01	APVKKIQASTMAFKQMEQ	0.55554676	0.429002
HLA-DPA1*02:01-DPB1*14:01	APVTQAREGNLPLLIAPA	0.28693166	0.99741954
HLA-DPA1*02:01-DPB1*14:01	APVTRQVSGAAALVPAPS	0.54116946	0.96337175
HLA-DPA1*02:01-DPB1*14:01	ARLYRAGEDAVWVLDSGS	0.2888536	0.055770107
HLA-DPA1*02:01-DPB1*14:01	ASILATAANLLRHYPTEE	0.22187886	0.062104106
HLA-DPA1*02:01-DPB1*14:01	ASNVEEAFINTAKEIYEK	0.2028723	0.10823327
HLA-DPA1*02:01-DPB1*14:01	ASPVRLLSLAFALSAHSV	0.5153463	0.06525376
HLA-DPA1*02:01-DPB1*14:01	ASQAKAVLSAEQLRDEEV	0.43710932	0.14223397
HLA-DPA1*02:01-DPB1*14:01	ASQEKLISSAKQVAASTA	0.5086442	0.27740827
HLA-DPA1*02:01-DPB1*14:01	ATKMRNIEVVELLLDKGA	0.2847206	0.032805018
HLA-DPA1*02:01-DPB1*14:01	ATPLLMQALPMGALPQGP	0.22957678	0.7533964
HLA-DPA1*02:01-DPB1*14:01	ATQAARSTDVAAVVVPIL	0.29132694	0.9262888
HLA-DPA1*02:01-DPB1*14:01	AVGAFRSDSAVLLRTRPV	0.3645899	0.4801998
HLA-DPA1*02:01-DPB1*14:01	AVKEKYGIEPTMVVQGVK	0.49014676	0.4526338
HLA-DPA1*02:01-DPB1*14:01	AVNNVDAAVVLLKNGANK	0.2699699	0.03411842
HLA-DPA1*02:01-DPB1*14:01	AVVEKRLAACVNLIPQIT	0.43507197	0.008994101
HLA-DPA1*02:01-DPB1*14:01	AYSPKATSSPLYLAHEVQ	0.37339547	0.06246419
HLA-DPA1*02:01-DPB1*14:01	DATKHKLIEIANYVDKFY	0.2793266	0.5421309
HLA-DPA1*02:01-DPB1*14:01	DDGATKLNDEARRLIADL	0.20077935	0.13458137
HLA-DPA1*02:01-DPB1*14:01	DEAEKAKAAAMAAAAAET	0.49318904	0.9510778
HLA-DPA1*02:01-DPB1*14:01	DENIKVGSPFELVVSGNK	0.4068212	0.23960526
HLA-DPA1*02:01-DPB1*14:01	DEYLKQVIDVLETDKHFR	0.11026477	0.12482967
HLA-DPA1*02:01-DPB1*14:01	DGDEIFHVDMAKKETVWR	0.09883333	0.5066315
HLA-DPA1*02:01-DPB1*14:01	DGKEKVLITTNVCARGID	0.21265858	0.2149891
HLA-DPA1*02:01-DPB1*14:01	DGKKRYDLSALVRHAEPE	0.44652668	0.9916278
HLA-DPA1*02:01-DPB1*14:01	DGSGKQETRAGVVHGAIG	0.15807301	0.9132307
HLA-DPA1*02:01-DPB1*14:01	DGTFQKWAAVVVPSGEEQ	0.36709705	0.9416237
HLA-DPA1*02:01-DPB1*14:01	DGTFQKWAAVVVPSGQEQ	0.38448772	0.95055234
HLA-DPA1*02:01-DPB1*14:01	DGVQKVHKGTTIANVVSG	0.32755625	0.7612127
HLA-DPA1*02:01-DPB1*14:01	DIAARLNIPVSQVNPRDA	0.17661707	0.9599687
HLA-DPA1*02:01-DPB1*14:01	DINDKRFQETFEDVFSDR	0.14652112	0.39340812
HLA-DPA1*02:01-DPB1*14:01	DKFKEISFAYEVLSNPEK	0.4555121	0.6227046
HLA-DPA1*02:01-DPB1*14:01	DKISKITSPVLIIHGTED	0.53802615	0.06266772
HLA-DPA1*02:01-DPB1*14:01	DKVARLAAKALASVSGTE	0.53624856	0.99168587
HLA-DPA1*02:01-DPB1*14:01	DLATKINEKPQVIADYES	0.24461618	0.47957554
HLA-DPA1*02:01-DPB1*14:01	DLFQKILVPIQQVLKEGH	0.43983334	0.021466816
HLA-DPA1*02:01-DPB1*14:01	DLGEKMALEVVFLARGPS	0.33702332	0.15639082
HLA-DPA1*02:01-DPB1*14:01	DLKQKKKMAVSAKLYGSG	0.4973535	0.53165543
HLA-DPA1*02:01-DPB1*14:01	DPAQLAQRISSNIQKITQ	0.21522646	0.8358847
HLA-DPA1*02:01-DPB1*14:01	DPEFSGKSYSPPVPCPVG	0.095431395	0.89841235
HLA-DPA1*02:01-DPB1*14:01	DPEKEKVGILAIQLKERN	0.4319573	0.9413594
HLA-DPA1*02:01-DPB1*14:01	DPFEVLKAAENKKKEAGG	0.1837168	0.024076533
HLA-DPA1*02:01-DPB1*14:01	DPGAKISVIVETVYTHVL	0.338602	0.42170906
HLA-DPA1*02:01-DPB1*14:01	DPGTSIKYSCNPGYVLVG	0.23303427	0.9095475
HLA-DPA1*02:01-DPB1*14:01	DPQGRHVKTYEVSLREKE	0.26796627	0.9794957
HLA-DPA1*02:01-DPB1*14:01	DPSSQKRAIELATTLDES	0.372018	0.8848895
HLA-DPA1*02:01-DPB1*14:01	DQTQLLTLVCQLYQGKKP	0.14625278	0.003294146
HLA-DPA1*02:01-DPB1*14:01	DRETQISKTNTQTYRESL	0.03567976	0.5170832
HLA-DPA1*02:01-DPB1*14:01	DRKAKTALPAQSAATLPA	0.5802694	0.94391984
HLA-DPA1*02:01-DPB1*14:01	DRPTREHTTSSSVSKKPR	0.16289772	0.92944014
HLA-DPA1*02:01-DPB1*14:01	DRSNIVPVLLGPKLNHVA	0.3212652	0.03096045
HLA-DPA1*02:01-DPB1*14:01	DRTKTPIIATLASGAVAA	0.5580456	0.70602256
HLA-DPA1*02:01-DPB1*14:01	DSDQKKSENGVTLAPEDT	0.1680645	0.2979621
HLA-DPA1*02:01-DPB1*14:01	DSLPLITASILSKKLVEG	0.42870417	0.02962399
HLA-DPA1*02:01-DPB1*14:01	DSQQLDVFIATSKHAYAT	0.28134128	0.09700064
HLA-DPA1*02:01-DPB1*14:01	DTQFVRFDSDAASQRMEP	0.09993971	0.9928281
HLA-DPA1*02:01-DPB1*14:01	DVFDKLSVIAEDSESGKQ	0.24266376	0.5552999
HLA-DPA1*02:01-DPB1*14:01	DVGSNKGAIIGLMVGGVV	0.1582815	0.4079801
HLA-DPA1*02:01-DPB1*14:01	DVGVKTSESTTTVKSKVD	0.29911354	0.23149613
HLA-DPA1*02:01-DPB1*14:01	DVQFRIWDPVLSVMTVKD	0.40100095	0.08324982
HLA-DPA1*02:01-DPB1*14:01	DYENAIKFYSQAIELNPS	0.62825567	0.33708936
HLA-DPA1*02:01-DPB1*14:01	EAKAAEAAASAYYNPGNP	0.33117923	0.8280753
HLA-DPA1*02:01-DPB1*14:01	EAPAPPKAEAKAKALKAK	0.16394545	0.7014427
HLA-DPA1*02:01-DPB1*14:01	EAQSRLNEAAAGLNQAAT	0.2645612	0.53657824
HLA-DPA1*02:01-DPB1*14:01	EAREEAKPYPLFPGPFPG	0.061941724	0.0780972
HLA-DPA1*02:01-DPB1*14:01	EDIAARLNIPVSQVNPRD	0.22692205	0.9531323
HLA-DPA1*02:01-DPB1*14:01	EDLFQKILVPIQQVLKEG	0.44122714	0.035630487
HLA-DPA1*02:01-DPB1*14:01	EDLRSWTAADKAAQITQR	0.23797652	0.9956323
HLA-DPA1*02:01-DPB1*14:01	EDLRSWTAADMAAQTTKH	0.20058703	0.9986409
HLA-DPA1*02:01-DPB1*14:01	EDLRSWTAADTVAQITQR	0.24366525	0.9856323
HLA-DPA1*02:01-DPB1*14:01	EDQTLKPGKVDVKTDKWD	0.046390437	0.120483324
HLA-DPA1*02:01-DPB1*14:01	EDTSEQVVPVLVKNWKKE	0.24073976	0.11353421
HLA-DPA1*02:01-DPB1*14:01	EDVKFYLAELALALDHLH	0.45821053	0.26912665
HLA-DPA1*02:01-DPB1*14:01	EDVKFYLAELALGLDHLH	0.37741157	0.2177897
HLA-DPA1*02:01-DPB1*14:01	EDVVLHQATILPKTGTVS	0.27178818	0.27043885
HLA-DPA1*02:01-DPB1*14:01	EEELKEYENIIALQENEL	0.28650263	0.30555698
HLA-DPA1*02:01-DPB1*14:01	EEGEKVVSLFVGVAVHET	0.41271767	0.15437216
HLA-DPA1*02:01-DPB1*14:01	EEHRKQGEDFSRTFNDHK	0.112534516	0.599695
HLA-DPA1*02:01-DPB1*14:01	EEKFKEVAEAYEVLSDPK	0.44690025	0.5659843
HLA-DPA1*02:01-DPB1*14:01	EEKTGVVSTGLIHNGDWT	0.17261185	0.8487016
HLA-DPA1*02:01-DPB1*14:01	EELLKLIAVLEKETAQLR	0.2149807	0.007850079
HLA-DPA1*02:01-DPB1*14:01	EEMRKLQATVQELQKRLD	0.3620516	0.2959087
HLA-DPA1*02:01-DPB1*14:01	EGGLKQFSFPLSSEPFQG	0.31754637	0.7868819
HLA-DPA1*02:01-DPB1*14:01	EGKEKVLVTTNVCARGID	0.22973083	0.18147036
HLA-DPA1*02:01-DPB1*14:01	EGKLRVFENIVAVLNKEV	0.4415368	0.4650711
HLA-DPA1*02:01-DPB1*14:01	EGQLLAQVLALEKERVAL	0.23308118	0.016135296
HLA-DPA1*02:01-DPB1*14:01	EGSGRMVVTAVGVNSQTG	0.26676127	0.35419786
HLA-DPA1*02:01-DPB1*14:01	EGSGRVADVIAQVANLPV	0.30156928	0.9594824
HLA-DPA1*02:01-DPB1*14:01	EKEVAKKQYEKAVSQGKT	0.33411655	0.8827492
HLA-DPA1*02:01-DPB1*14:01	EKFLKHSDEALKILGGVG	0.6119317	0.12385603
HLA-DPA1*02:01-DPB1*14:01	EKHQGKAATTAKTLIPKS	0.34233868	0.31600246
HLA-DPA1*02:01-DPB1*14:01	EKLSPKAATLAERSAGLA	0.375044	0.95725405
HLA-DPA1*02:01-DPB1*14:01	EKWIKHHPGEPLTLVIHK	0.31203967	0.3366174
HLA-DPA1*02:01-DPB1*14:01	ELLKELGSLPLPLSTSEQ	0.36623815	0.011472088
HLA-DPA1*02:01-DPB1*14:01	ELLKLSTFALIITPGDPR	0.52813584	0.2148153
HLA-DPA1*02:01-DPB1*14:01	ELLRRAGPPGALDAWAEP	0.22836865	0.8105609
HLA-DPA1*02:01-DPB1*14:01	EMQKEILSVLGLPHRPRP	0.3466249	0.011560587
HLA-DPA1*02:01-DPB1*14:01	ENAGRAAAAAAAAAAAAA	0.37585488	0.878531
HLA-DPA1*02:01-DPB1*14:01	ENAIKFYSQAIELNPSNA	0.5913064	0.50260556
HLA-DPA1*02:01-DPB1*14:01	EPNNKKNKEDCVEIYIKR	0.124926224	0.019664135
HLA-DPA1*02:01-DPB1*14:01	EPYYRSVIQACALLPDLE	0.4365591	0.00822881
HLA-DPA1*02:01-DPB1*14:01	EQFSRAPVSALPLAPNHL	0.5630373	0.09697602
HLA-DPA1*02:01-DPB1*14:01	EQKLNRYPASSLVVVRSK	0.5161132	0.44771606
HLA-DPA1*02:01-DPB1*14:01	EQLLKYSPDPVVVRGSGH	0.4345475	0.06743091
HLA-DPA1*02:01-DPB1*14:01	EQLRKEGVFAKEVRTGGM	0.28215626	0.25697246
HLA-DPA1*02:01-DPB1*14:01	ETEEKLFDAPLSISKREQ	0.47102785	0.4541617
HLA-DPA1*02:01-DPB1*14:01	ETSAKNAINIEELFQGIS	0.29536152	0.005902345
HLA-DPA1*02:01-DPB1*14:01	EVTELTREGETIIELKYR	0.16933148	0.13317241
HLA-DPA1*02:01-DPB1*14:01	FAEDVGSNKGAIIGLMVG	0.08854404	0.38905582
HLA-DPA1*02:01-DPB1*14:01	FAGKKEHDPVGQMVNNPK	0.13799866	0.86989784
HLA-DPA1*02:01-DPB1*14:01	FDKAKHEIKTIKIVGPEE	0.22698574	0.33470434
HLA-DPA1*02:01-DPB1*14:01	FEDMERSLPLCLQLYAPG	0.2292711	0.00765094
HLA-DPA1*02:01-DPB1*14:01	FGVKKKPIYINVIRDPIE	0.3428797	0.27216595
HLA-DPA1*02:01-DPB1*14:01	FLLEKLGESVQDLSSFDE	0.23882867	0.03182075
HLA-DPA1*02:01-DPB1*14:01	FPYVTPAPHEPVKTLRSL	0.12798929	0.043830257
HLA-DPA1*02:01-DPB1*14:01	FQPSRSIIFASWSAGDFG	0.097517535	0.52578074
HLA-DPA1*02:01-DPB1*14:01	FREKLQAANAEDIKSGKL	0.35210928	0.36605674
HLA-DPA1*02:01-DPB1*14:01	FVNVVPTFGKKKGPNANS	0.13311376	0.67331016
HLA-DPA1*02:01-DPB1*14:01	GAGERLSEEPLQVLEHPR	0.26764247	0.9985795
HLA-DPA1*02:01-DPB1*14:01	GAIGSRLAVITQNIANLG	0.22016983	0.82565624
HLA-DPA1*02:01-DPB1*14:01	GALDRLLDLPAAASSEDI	0.22622925	0.9887123
HLA-DPA1*02:01-DPB1*14:01	GALIYAIHAEEILEKHPR	0.42043445	0.5057868
HLA-DPA1*02:01-DPB1*14:01	GAREAILALDIQDPGVPR	0.2174401	0.3919819
HLA-DPA1*02:01-DPB1*14:01	GARLVAAKLEPKSFKHTH	0.2511531	0.095340684
HLA-DPA1*02:01-DPB1*14:01	GAWHISLSKPSEKEQHLL	0.12614854	0.06255901
HLA-DPA1*02:01-DPB1*14:01	GDKFKEISFAYEVLSNPE	0.4273859	0.5582471
HLA-DPA1*02:01-DPB1*14:01	GDSQQLDVFIATSKHAYA	0.25233093	0.24715348
HLA-DPA1*02:01-DPB1*14:01	GEKFKQISQAYEVLSDAK	0.54601604	0.21580747
HLA-DPA1*02:01-DPB1*14:01	GEVLDILTRLPESVERLT	0.17826058	0.032324355
HLA-DPA1*02:01-DPB1*14:01	GGASILATAANLLRHYPT	0.23088166	0.9373671
HLA-DPA1*02:01-DPB1*14:01	GGQAKTSPKPAVVETVTT	0.25903672	0.31101304
HLA-DPA1*02:01-DPB1*14:01	GGYVAYSKAATVTGKLVH	0.37111682	0.80313456
HLA-DPA1*02:01-DPB1*14:01	GHSEKEVADAIRLNEELK	0.24063374	0.22422871
HLA-DPA1*02:01-DPB1*14:01	GIEKKVVITVQQLSNKEL	0.2814412	0.7420705
HLA-DPA1*02:01-DPB1*14:01	GKAYSPKATSSPLYLAHE	0.28806373	0.016270159
HLA-DPA1*02:01-DPB1*14:01	GNDALMPSLTETKTTVEL	0.08969931	0.003673937
HLA-DPA1*02:01-DPB1*14:01	GNNRKVYELSNVQEDSQP	0.12553199	0.9769208
HLA-DPA1*02:01-DPB1*14:01	GPARETELPAAAEPGAEN	0.06589507	0.9976587
HLA-DPA1*02:01-DPB1*14:01	GPDIFAKLVPMAAHEASS	0.31727123	0.7528798
HLA-DPA1*02:01-DPB1*14:01	GPEDDGKTVDGPARLAEE	0.018212158	0.3683303
HLA-DPA1*02:01-DPB1*14:01	GPEILDVPSTVQKTPFVT	0.15432629	0.24335167
HLA-DPA1*02:01-DPB1*14:01	GPGAAKSGVGTALLLKLA	0.20778786	0.056710213
HLA-DPA1*02:01-DPB1*14:01	GPGGKEATWVVDVKNGKG	0.0805247	0.9202091
HLA-DPA1*02:01-DPB1*14:01	GPGNAKKVVENGALLSWK	0.26360092	0.9110406
HLA-DPA1*02:01-DPB1*14:01	GPIRKKLKIIPEDQSWGG	0.100963816	0.9381814
HLA-DPA1*02:01-DPB1*14:01	GPLREEKISEDTAILKLS	0.19589265	0.085306376
HLA-DPA1*02:01-DPB1*14:01	GPPGPIIPPEALLKEFQL	0.07280833	0.015755387
HLA-DPA1*02:01-DPB1*14:01	GPPRAFAKVNSISPGSPA	0.34488064	0.94380015
HLA-DPA1*02:01-DPB1*14:01	GPPRSRTFNVALNARYSR	0.42669037	0.99965745
HLA-DPA1*02:01-DPB1*14:01	GPPSSRCVIAGQGVAWTK	0.12870169	0.072834566
HLA-DPA1*02:01-DPB1*14:01	GPVLGLKECTRGSAVWCQ	0.117209025	0.004418011
HLA-DPA1*02:01-DPB1*14:01	GQAVSTAHPPTGKRLKKT	0.17797202	0.008766811
HLA-DPA1*02:01-DPB1*14:01	GQEEKTGVVSTGLIHNGD	0.18728845	0.9741951
HLA-DPA1*02:01-DPB1*14:01	GQEEKTGVVSTGLIQNGD	0.18023437	0.7289241
HLA-DPA1*02:01-DPB1*14:01	GRKLEKFTVSVNVAAGSK	0.5928389	0.5324073
HLA-DPA1*02:01-DPB1*14:01	GRLDKLTVTSQNLQLENL	0.21909131	0.7525722
HLA-DPA1*02:01-DPB1*14:01	GRTSRIAGLAVSLTKPSP	0.57651126	0.5699241
HLA-DPA1*02:01-DPB1*14:01	GSHTLPALLENLKLRKQN	0.15975724	0.29684895
HLA-DPA1*02:01-DPB1*14:01	GSPELKTAEIEPKADGSW	0.107667066	0.1677958
HLA-DPA1*02:01-DPB1*14:01	GTAEKLSPKAATLAERSA	0.39979398	0.92138493
HLA-DPA1*02:01-DPB1*14:01	GTFQKWAAVVVPSGEEQR	0.4279055	0.9554898
HLA-DPA1*02:01-DPB1*14:01	GTHRVKLVPGYAGLQRLS	0.3181749	0.095218316
HLA-DPA1*02:01-DPB1*14:01	GTSLKKQNTFTLNLREVT	0.3281768	0.03393841
HLA-DPA1*02:01-DPB1*14:01	GWEGAKYAVAVGSLCALS	0.44105354	0.01846132
HLA-DPA1*02:01-DPB1*14:01	GYMPLTVTNVVVKEGPAT	0.21672902	0.00520631
HLA-DPA1*02:01-DPB1*14:01	GYSVKKAPDAEELDKVAR	0.21236753	0.49284083
HLA-DPA1*02:01-DPB1*14:01	GYVGNRAATFPLQVLGFE	0.3202692	0.8879776
HLA-DPA1*02:01-DPB1*14:01	HFAFKMASGAANVVGPKI	0.60458285	0.5915946
HLA-DPA1*02:01-DPB1*14:01	HKKEKAVAAAAAAAVTPA	0.58526725	0.93760556
HLA-DPA1*02:01-DPB1*14:01	HQYAYDGKDYIALKEDLR	0.112217896	0.9285275
HLA-DPA1*02:01-DPB1*14:01	HRNKEPPAPAQQLQPQPV	0.13834366	0.24923387
HLA-DPA1*02:01-DPB1*14:01	HSLSKTCSPACPIPEGVN	0.21721886	0.004611658
HLA-DPA1*02:01-DPB1*14:01	HVGSRLYSVSYLLKDKGE	0.40230924	0.93552077
HLA-DPA1*02:01-DPB1*14:01	IAAEKNSTIVFPLPIDML	0.33942795	0.003440774
HLA-DPA1*02:01-DPB1*14:01	IAARLNIPVSQVNPRDAK	0.2687683	0.6177781
HLA-DPA1*02:01-DPB1*14:01	IDEVIYPCPVEPKKIIDS	0.09336428	0.029143553
HLA-DPA1*02:01-DPB1*14:01	IDLGEKKKITGIRTTGST	0.15704153	0.07375263
HLA-DPA1*02:01-DPB1*14:01	IEHEMKNGIPANRIVLGG	0.341423	0.119912066
HLA-DPA1*02:01-DPB1*14:01	IEKKVVITVQQLSNKELA	0.324914	0.5376326
HLA-DPA1*02:01-DPB1*14:01	IENTKLMSEVQTLKNLDG	0.32122743	0.27149266
HLA-DPA1*02:01-DPB1*14:01	IFRKKAVELGVKLLPAFH	0.4937116	0.3840936
HLA-DPA1*02:01-DPB1*14:01	IGARVYALPEDLVEVNPK	0.31752947	0.9974514
HLA-DPA1*02:01-DPB1*14:01	IKSKKMAGRAVLLAGPPG	0.57548404	0.34844863
HLA-DPA1*02:01-DPB1*14:01	ILDEVISLSQVTPKHWEE	0.13764434	0.007658689
HLA-DPA1*02:01-DPB1*14:01	INELMPKYAPKAASARTD	0.24109723	0.73669046
HLA-DPA1*02:01-DPB1*14:01	IPELNKVARAAAEVAGQF	0.42727625	0.9826498
HLA-DPA1*02:01-DPB1*14:01	IPTDKLLVITVATKESDG	0.30137557	0.92663497
HLA-DPA1*02:01-DPB1*14:01	IPTGVKVFSWLATLHGSN	0.31181005	0.9220015
HLA-DPA1*02:01-DPB1*14:01	IPVNAFDALTELKVLRLH	0.25551072	0.07883421
HLA-DPA1*02:01-DPB1*14:01	IPVNSKEPEEVATCVGRN	0.14026989	0.18713133
HLA-DPA1*02:01-DPB1*14:01	IPYGKEISYACDTHPDRG	0.0609475	0.9492717
HLA-DPA1*02:01-DPB1*14:01	IQADYLYTRALTISPYHE	0.41233882	0.47960943
HLA-DPA1*02:01-DPB1*14:01	IQRLNKALEEALSIQTPP	0.50279665	0.10529995
HLA-DPA1*02:01-DPB1*14:01	IREGKIAGRAVLIAGQPG	0.4469331	0.91959494
HLA-DPA1*02:01-DPB1*14:01	ISGDKVNVAGLVLAGSAD	0.3776136	0.2858429
HLA-DPA1*02:01-DPB1*14:01	ISIDRYVAIVQAVSAHRH	0.41665545	0.8540037
HLA-DPA1*02:01-DPB1*14:01	ITRDRKESLDVYELDAKQ	0.19644424	0.590169
HLA-DPA1*02:01-DPB1*14:01	IVTERVYAPASTLVDQPY	0.40628618	0.9982189
HLA-DPA1*02:01-DPB1*14:01	KADVVLLTASGPAVKRIT	0.40257195	0.09978389
HLA-DPA1*02:01-DPB1*14:01	KAVDKKAAGAGKVTKSAQ	0.2419706	0.72812665
HLA-DPA1*02:01-DPB1*14:01	KDRQKFSEQVFKVASSDL	0.49203044	0.9035252
HLA-DPA1*02:01-DPB1*14:01	KGDDVKFEEFVAYLIDPH	0.3807133	0.43506145
HLA-DPA1*02:01-DPB1*14:01	KGHSEKEVADAIRLNEEL	0.18040462	0.057445098
HLA-DPA1*02:01-DPB1*14:01	KGRKSNENSEVITPGFPP	0.1664912	0.06859504
HLA-DPA1*02:01-DPB1*14:01	KHQGKAATTAKTLIPKSQ	0.38451636	0.28549057
HLA-DPA1*02:01-DPB1*14:01	KIGARVYALPEDLVEVNP	0.45233318	0.97498006
HLA-DPA1*02:01-DPB1*14:01	KISKITSPVLIIHGTEDE	0.56425923	0.033369597
HLA-DPA1*02:01-DPB1*14:01	KKESKEEETSIDVAGKPN	0.09390257	0.26853284
HLA-DPA1*02:01-DPB1*14:01	KKLHAVPAGNTVKFRCPA	0.3116836	0.027826976
HLA-DPA1*02:01-DPB1*14:01	KKPQKVAGGAAPSKPASA	0.34667674	0.84791166
HLA-DPA1*02:01-DPB1*14:01	KNLKVTAVPTLLKYGTPQ	0.567022	0.4168211
HLA-DPA1*02:01-DPB1*14:01	KPAATKPATTKPMVKMSR	0.18542096	0.17004801
HLA-DPA1*02:01-DPB1*14:01	KPATLTTTSATSKLIHPD	0.24716693	0.28057224
HLA-DPA1*02:01-DPB1*14:01	KPEDNLLVLTVATKETEG	0.20512384	0.50717753
HLA-DPA1*02:01-DPB1*14:01	KPGPALWPLPLSVKMTPN	0.24502355	0.26749405
HLA-DPA1*02:01-DPB1*14:01	KPKKENIIAFEEIIEPYR	0.28034416	0.78930104
HLA-DPA1*02:01-DPB1*14:01	KPKPIADAKAPEKRASPS	0.1328784	0.60426146
HLA-DPA1*02:01-DPB1*14:01	KPTAIKTEGKPAEVKKMT	0.23636651	0.2667678
HLA-DPA1*02:01-DPB1*14:01	KQKKASPRARAVAVKGPV	0.47194907	0.6334011
HLA-DPA1*02:01-DPB1*14:01	KSVKHMDLCLTVVDRAPG	0.3167834	0.2654879
HLA-DPA1*02:01-DPB1*14:01	KTIQKYGTNPEETAAEES	0.15773624	0.6990072
HLA-DPA1*02:01-DPB1*14:01	KTPAKSPGKAASVKQRGS	0.19910464	0.11197062
HLA-DPA1*02:01-DPB1*14:01	KTQKLGKSNVVSSVVHPL	0.40841523	0.43214592
HLA-DPA1*02:01-DPB1*14:01	KVASKNVIPALELVEPIK	0.6086799	0.35272112
HLA-DPA1*02:01-DPB1*14:01	KVDVIPVTAINLYPDGPE	0.28573832	0.22267409
HLA-DPA1*02:01-DPB1*14:01	KVVVSPTKKVAVATPAKK	0.468145	0.7256712
HLA-DPA1*02:01-DPB1*14:01	KYDKQIDLSTVDLKKLRV	0.2640003	0.007455378
HLA-DPA1*02:01-DPB1*14:01	LDEVISLSQVTPKHWEEI	0.14892821	0.009156913
HLA-DPA1*02:01-DPB1*14:01	LDKLTVTSQNLQLENLRM	0.25866196	0.4455641
HLA-DPA1*02:01-DPB1*14:01	LDPGAKISVIVETVYTHV	0.3209402	0.042762376
HLA-DPA1*02:01-DPB1*14:01	LDSQRGAVIATELKNNSY	0.23085499	0.7288321
HLA-DPA1*02:01-DPB1*14:01	LEDKGLAEVSKVAEQVLN	0.2476071	0.5870813
HLA-DPA1*02:01-DPB1*14:01	LFRLSPTASRSWDVTRPL	0.24824667	0.5512508
HLA-DPA1*02:01-DPB1*14:01	LGCRQFVTATDVVRGNPK	0.3234301	0.7638145
HLA-DPA1*02:01-DPB1*14:01	LGPARETELPAAAEPGAE	0.059757233	0.998466
HLA-DPA1*02:01-DPB1*14:01	LKALSQASTDPKESTSPE	0.12200061	0.19664061
HLA-DPA1*02:01-DPB1*14:01	LKEDLRSWTAADMAAQTT	0.29801312	0.99896175
HLA-DPA1*02:01-DPB1*14:01	LKKEKKRLAALALASSEN	0.5824592	0.9803039
HLA-DPA1*02:01-DPB1*14:01	LLDRKEVLGGVIAGGLVG	0.2935796	0.6368066
HLA-DPA1*02:01-DPB1*14:01	LLQTKNYDIGAALDTIQY	0.34663785	0.5924654
HLA-DPA1*02:01-DPB1*14:01	LLRRAGPPGALDAWAEPH	0.23109835	0.7869223
HLA-DPA1*02:01-DPB1*14:01	LNEDLRSWTAADKAAQIT	0.24089052	0.9994734
HLA-DPA1*02:01-DPB1*14:01	LNEDLRSWTAADTVAQIT	0.2560522	0.9982929
HLA-DPA1*02:01-DPB1*14:01	LNGLRAVSPAIPSAPLYE	0.42400348	0.8120284
HLA-DPA1*02:01-DPB1*14:01	LNTLSTALNILEKYGRNL	0.25061342	0.004258351
HLA-DPA1*02:01-DPB1*14:01	LPAHREGISAITISDVSG	0.31991223	0.8207329
HLA-DPA1*02:01-DPB1*14:01	LPAPQKADTDPENLPEIS	0.04612865	0.66611475
HLA-DPA1*02:01-DPB1*14:01	LPDPYQKQCDQFVAEYEP	0.13716891	0.007453841
HLA-DPA1*02:01-DPB1*14:01	LPEQFLGNKVDSYGGSLR	0.06273456	0.5221309
HLA-DPA1*02:01-DPB1*14:01	LPETYQGDKVAAYGGKLR	0.12635022	0.78301567
HLA-DPA1*02:01-DPB1*14:01	LPGNNRKVYELSNVQEDS	0.13390517	0.9755503
HLA-DPA1*02:01-DPB1*14:01	LPGSLTNVKALQKSPGPQ	0.2013072	0.5321852
HLA-DPA1*02:01-DPB1*14:01	LPSTRLATQPHLVQTQQV	0.3225272	0.8726829
HLA-DPA1*02:01-DPB1*14:01	LPYHPAQPGQAAKKAVRT	0.06960574	0.766018
HLA-DPA1*02:01-DPB1*14:01	LQKKTPAKSPGKAASVKQ	0.252561	0.38159114
HLA-DPA1*02:01-DPB1*14:01	LQLQKVTVLGVATAPQQV	0.40141895	0.10963412
HLA-DPA1*02:01-DPB1*14:01	LQPKLPITVLNGAPGFIN	0.28376064	0.20663257
HLA-DPA1*02:01-DPB1*14:01	LQPLRSAAGAAALALTVD	0.48331502	0.25809586
HLA-DPA1*02:01-DPB1*14:01	LQTKNYDIGAALDTIQYS	0.355027	0.19330008
HLA-DPA1*02:01-DPB1*14:01	LRALTTVTALVRKFLGPV	0.3648063	0.107237265
HLA-DPA1*02:01-DPB1*14:01	LRAMKELSEAAEAQHGPH	0.25712892	0.98783416
HLA-DPA1*02:01-DPB1*14:01	LRGSRKLTAAAPGAVPHT	0.56419927	0.88885176
HLA-DPA1*02:01-DPB1*14:01	LRVDKAAAAAAALQAKSD	0.48847097	0.8629036
HLA-DPA1*02:01-DPB1*14:01	LSIEKALDLSLYLKHETE	0.34255794	0.07074983
HLA-DPA1*02:01-DPB1*14:01	LSTKYAASLPALLLARHT	0.7230121	0.03787121
HLA-DPA1*02:01-DPB1*14:01	MANAKEIARTVQILGADF	0.29877427	0.020387024
HLA-DPA1*02:01-DPB1*14:01	MDQTKFPIVNAELSFFGH	0.26001763	0.15275094
HLA-DPA1*02:01-DPB1*14:01	MPILSKESAPGLIIATGS	0.34709558	0.021334017
HLA-DPA1*02:01-DPB1*14:01	MPLVKSVTVAEGLIEDHF	0.34490794	0.045833148
HLA-DPA1*02:01-DPB1*14:01	MPMQTLVPAKVASKNVIP	0.37042174	0.3157366
HLA-DPA1*02:01-DPB1*14:01	MPQSSRAQTLAMNVRNFL	0.21866284	0.91118467
HLA-DPA1*02:01-DPB1*14:01	MQNVKHPVTGQFLYQDSN	0.19006768	0.06599464
HLA-DPA1*02:01-DPB1*14:01	NDLAKVDDLPPALRKPPI	0.2765239	0.0839013
HLA-DPA1*02:01-DPB1*14:01	NDRTKTPIIATLASGAVA	0.51966083	0.89221966
HLA-DPA1*02:01-DPB1*14:01	NEAWKRFVTAAELPRDEA	0.54964596	0.7626606
HLA-DPA1*02:01-DPB1*14:01	NELMPKYAPKAASARTDL	0.2347087	0.7833175
HLA-DPA1*02:01-DPB1*14:01	NKLALKTGIVAKKQKTED	0.40015745	0.6360727
HLA-DPA1*02:01-DPB1*14:01	NKRLRYVDQVLQLVYKDG	0.3717077	0.9191122
HLA-DPA1*02:01-DPB1*14:01	NMARRGHSAQIAKPIRPG	0.2954766	0.963013
HLA-DPA1*02:01-DPB1*14:01	NNSRIKLGIKSLVSKGTL	0.44230825	0.26420626
HLA-DPA1*02:01-DPB1*14:01	NPELPVEEAAEDYAKKLR	0.13969725	0.35885376
HLA-DPA1*02:01-DPB1*14:01	NPGGRPITPPRNSAKAKK	0.105880484	0.4425704
HLA-DPA1*02:01-DPB1*14:01	NPGGYVAYSKAATVTGKL	0.22086504	0.98929995
HLA-DPA1*02:01-DPB1*14:01	NPSYKYFYVSAEQVVQGM	0.48848388	0.26589987
HLA-DPA1*02:01-DPB1*14:01	NQQIKAHEASSAVQHVNL	0.3789905	0.5718414
HLA-DPA1*02:01-DPB1*14:01	NQVARQQSHFAMMHGGTG	0.100217484	0.4268106
HLA-DPA1*02:01-DPB1*14:01	NSEFSSVLAAQLKHHSEN	0.2989134	0.01182644
HLA-DPA1*02:01-DPB1*14:01	NSRIKLGIKSLVSKGTLV	0.43627623	0.15804419
HLA-DPA1*02:01-DPB1*14:01	NYGQKEAEKVARVKALYE	0.3930117	0.44135052
HLA-DPA1*02:01-DPB1*14:01	PAAAAAAAKAAAKAAQFG	0.27195603	0.5030551
HLA-DPA1*02:01-DPB1*14:01	PGAAKSGVGTALLLKLAQ	0.27813962	0.024170011
HLA-DPA1*02:01-DPB1*14:01	PGGYVAYSKAATVTGKLV	0.30405605	0.70700085
HLA-DPA1*02:01-DPB1*14:01	PMQTLVPAKVASKNVIPA	0.35505092	0.11182208
HLA-DPA1*02:01-DPB1*14:01	PPEDKVVPSFLPVDQGGS	0.17381915	0.18742792
HLA-DPA1*02:01-DPB1*14:01	PPSLIVPLESQMTKEKKI	0.18072027	0.002662017
HLA-DPA1*02:01-DPB1*14:01	PQAAAAAAAKAAAKFGAG	0.23984392	0.267629
HLA-DPA1*02:01-DPB1*14:01	QANDKKVAAIEALNDGEL	0.4254861	0.6395208
HLA-DPA1*02:01-DPB1*14:01	QDQLRALTTVTALVRKFL	0.37800822	0.01683365
HLA-DPA1*02:01-DPB1*14:01	QGRLDKLTVTSQNLQLEN	0.24571571	0.7828547
HLA-DPA1*02:01-DPB1*14:01	QKLGKSNVVSSVVHPLLQ	0.40358117	0.11232921
HLA-DPA1*02:01-DPB1*14:01	QLGYKAFGLVGKLAASGS	0.35019863	0.19229476
HLA-DPA1*02:01-DPB1*14:01	QNVERLSELVQAVSDPSS	0.30413216	0.9441535
HLA-DPA1*02:01-DPB1*14:01	QPLFLTPYIEAGKIQKGR	0.314868	0.01853171
HLA-DPA1*02:01-DPB1*14:01	QPNNRLKEAISTSKEQEA	0.28154072	0.49838033
HLA-DPA1*02:01-DPB1*14:01	QRLNKALEEALSIQTPPS	0.54802376	0.05517906
HLA-DPA1*02:01-DPB1*14:01	QSPRAFIPPAPVLPSRDN	0.42874748	0.19924612
HLA-DPA1*02:01-DPB1*14:01	QTVAKTTTAAAVASTGPS	0.50443745	0.89736825
HLA-DPA1*02:01-DPB1*14:01	RDSFKAFAKALGVMDDLK	0.5220355	0.34549123
HLA-DPA1*02:01-DPB1*14:01	REHALLAYTLGVKQLIVG	0.4112214	0.4467834
HLA-DPA1*02:01-DPB1*14:01	RIKKKKEETIPVIISPLK	0.612734	0.32015318
HLA-DPA1*02:01-DPB1*14:01	RKESLDVYELDAKQGRWY	0.2110958	0.02936464
HLA-DPA1*02:01-DPB1*14:01	RLLQTKNYDIGAALDTIQ	0.3028011	0.7827404
HLA-DPA1*02:01-DPB1*14:01	RNGEKMSINAEEVVVGDL	0.33412555	0.64637816
HLA-DPA1*02:01-DPB1*14:01	RNGQEEKTGVVSTGLIHN	0.18566617	0.97581184
HLA-DPA1*02:01-DPB1*14:01	RNTYFEFETALACVPSPV	0.2394865	0.09058151
HLA-DPA1*02:01-DPB1*14:01	RPGAEATGKVNVKTLRLG	0.119332194	0.6002026
HLA-DPA1*02:01-DPB1*14:01	RPGQAQPVHQLVKEPSTP	0.14135197	0.2703032
HLA-DPA1*02:01-DPB1*14:01	RRFVNVVPTFGKKKGPNA	0.28915226	0.39177632
HLA-DPA1*02:01-DPB1*14:01	RTSRIAGLAVSLTKPSPA	0.6186046	0.5072263
HLA-DPA1*02:01-DPB1*14:01	SAGGEKRSTAPSAAASAS	0.31147367	0.89055187
HLA-DPA1*02:01-DPB1*14:01	SDEELTMAMSYVKDDIFR	0.2592746	0.10058528
HLA-DPA1*02:01-DPB1*14:01	SDESVKDHTTAGRVVAGQ	0.20043664	0.08252743
HLA-DPA1*02:01-DPB1*14:01	SDKLPYKVADIGLAAWGR	0.4401568	0.43469924
HLA-DPA1*02:01-DPB1*14:01	SENEKMGIRVDQLQAQLS	0.22328912	0.50681126
HLA-DPA1*02:01-DPB1*14:01	SETKSGVAPQKMAGASPT	0.28808936	0.41500926
HLA-DPA1*02:01-DPB1*14:01	SFHDKVYELPFLVALDHR	0.52889585	0.88720876
HLA-DPA1*02:01-DPB1*14:01	SGPPRSRTFNVALNARYS	0.4096668	0.99967945
HLA-DPA1*02:01-DPB1*14:01	SGVTRISCQTLIVKNENL	0.21073183	0.18469515
HLA-DPA1*02:01-DPB1*14:01	SHRNKEPPAPAQQLQPQP	0.16190091	0.44989648
HLA-DPA1*02:01-DPB1*14:01	SKAPRGDVTAEEAAGASP	0.099995025	0.7025811
HLA-DPA1*02:01-DPB1*14:01	SKEIKTVESITDIRADID	0.29002476	0.2257497
HLA-DPA1*02:01-DPB1*14:01	SKENVQVAQSNLTKDRSM	0.17402762	0.108577415
HLA-DPA1*02:01-DPB1*14:01	SKGHSEKEVADAIRLNEE	0.19656672	0.27764004
HLA-DPA1*02:01-DPB1*14:01	SKIHKRSEGSAQAAPGPG	0.32944748	0.8421488
HLA-DPA1*02:01-DPB1*14:01	SNKHKLTPEYLELKKYQA	0.2961431	0.03234312
HLA-DPA1*02:01-DPB1*14:01	SPAETKAFTAAWSLRNPS	0.4833413	0.96820384
HLA-DPA1*02:01-DPB1*14:01	SPAGETPFKVVVKSLSPK	0.33661604	0.8385639
HLA-DPA1*02:01-DPB1*14:01	SPAGTEPAYIEYKTSKEG	0.10098602	0.49612516
HLA-DPA1*02:01-DPB1*14:01	SPDFSKITGKPIKLTQVE	0.38791525	0.40366173
HLA-DPA1*02:01-DPB1*14:01	SPGPTRTVSTGTALSKYR	0.2905945	0.73184264
HLA-DPA1*02:01-DPB1*14:01	SPKRATKKEPAVLELEGK	0.25998053	0.18392812
HLA-DPA1*02:01-DPB1*14:01	SPLPGQFTVPHSLALVPL	0.2952672	0.2028662
HLA-DPA1*02:01-DPB1*14:01	SPMQTLKVSVSAVTLGLG	0.4652165	0.10981555
HLA-DPA1*02:01-DPB1*14:01	SPNARSQPSKTLFVKGLS	0.2819229	0.026315626
HLA-DPA1*02:01-DPB1*14:01	SPQDEQEKLLDEAIQAVK	0.2683283	0.69395554
HLA-DPA1*02:01-DPB1*14:01	SPSENSKEAEILEVLRHP	0.2313451	0.2192057
HLA-DPA1*02:01-DPB1*14:01	SPSSLSLAWAVPRAPSGA	0.22708775	0.22248864
HLA-DPA1*02:01-DPB1*14:01	SPSSMVPSILINKAQGSK	0.23365904	0.7703504
HLA-DPA1*02:01-DPB1*14:01	SPTEKSVQALIKDFQGTP	0.17842065	0.29194736
HLA-DPA1*02:01-DPB1*14:01	SPVRLLSLAFALSAHSVF	0.54710704	0.04671555
HLA-DPA1*02:01-DPB1*14:01	SPVVDVKKTALALAITDS	0.54878616	0.33923846
HLA-DPA1*02:01-DPB1*14:01	SPYTKNSGFATCVQNLPD	0.18436542	0.04779352
HLA-DPA1*02:01-DPB1*14:01	SQAKAVLSAEQLRDEEVH	0.41557762	0.28983003
HLA-DPA1*02:01-DPB1*14:01	SSTEKSQIEFALCRTQNK	0.13839896	0.021921754
HLA-DPA1*02:01-DPB1*14:01	SSTIKYLDFVFAVKNENR	0.37391594	0.4751784
HLA-DPA1*02:01-DPB1*14:01	SSTLAKIAEIEAEMARTQ	0.30422184	0.10629237
HLA-DPA1*02:01-DPB1*14:01	STEEKSSSQPSSCCSDPS	0.024045013	0.043672647
HLA-DPA1*02:01-DPB1*14:01	STLTKLGNTISSLFGGGT	0.36043695	0.012760781
HLA-DPA1*02:01-DPB1*14:01	STVKRSWTSAQNACSEHG	0.43832964	0.9986377
HLA-DPA1*02:01-DPB1*14:01	SVAGKLSVFANGVVTSIQ	0.42931694	0.15610112
HLA-DPA1*02:01-DPB1*14:01	TCVKKRALSPQQVTRLPS	0.4211187	0.032064963
HLA-DPA1*02:01-DPB1*14:01	TDFEKGFIMAEVMKYEDF	0.39312658	0.0347038
HLA-DPA1*02:01-DPB1*14:01	TDPEKEVEPALELLEPID	0.37065706	0.10318744
HLA-DPA1*02:01-DPB1*14:01	TDTAKALADVATVLGRAL	0.33242652	0.060332227
HLA-DPA1*02:01-DPB1*14:01	TEQRVVGRAAEVPGPEPG	0.17187786	0.899547
HLA-DPA1*02:01-DPB1*14:01	TGELEAAKALVLKRIQIW	0.38464546	0.002492923
HLA-DPA1*02:01-DPB1*14:01	TGQAVSTAHPPTGKRLKK	0.13769704	0.016519938
HLA-DPA1*02:01-DPB1*14:01	TGTGKTFSFAIPLIEKLH	0.5832694	0.10764267
HLA-DPA1*02:01-DPB1*14:01	TKPEKTEEDSEEVREQKH	0.049547214	0.46826202
HLA-DPA1*02:01-DPB1*14:01	TLPVRTPTMAGGLFSIDR	0.20808442	0.004256873
HLA-DPA1*02:01-DPB1*14:01	TPADKALIAPDHVVPAPE	0.22926708	0.88096637
HLA-DPA1*02:01-DPB1*14:01	TPAKGKKAAKVVPVKAKN	0.4150727	0.95453215
HLA-DPA1*02:01-DPB1*14:01	TPAKKMSLSSISSVGGPN	0.44921258	0.78864795
HLA-DPA1*02:01-DPB1*14:01	TPASSRAQTLPTSVVTIT	0.21324392	0.88458955
HLA-DPA1*02:01-DPB1*14:01	TPITAVKQPEKVAATRQE	0.2675432	0.85652316
HLA-DPA1*02:01-DPB1*14:01	TPKKPEAKFFTTPSKSVR	0.44757697	0.86913157
HLA-DPA1*02:01-DPB1*14:01	TPKLEIKVTPSDAIVREG	0.31326854	0.7163788
HLA-DPA1*02:01-DPB1*14:01	TPPQLVSPRVLEVDTQGT	0.063517734	0.38274696
HLA-DPA1*02:01-DPB1*14:01	TPRGTLLAFAEARKMSSS	0.39451376	0.44310755
HLA-DPA1*02:01-DPB1*14:01	TPSALRACVLVFSLALHS	0.26524967	0.009399284
HLA-DPA1*02:01-DPB1*14:01	TPYLVKIPVPAERITLGD	0.35498407	0.17029728
HLA-DPA1*02:01-DPB1*14:01	TQFVRFDSDAASQRMEPR	0.13030277	0.9980339
HLA-DPA1*02:01-DPB1*14:01	TRDRKESLDVYELDAKQG	0.23773798	0.35800388
HLA-DPA1*02:01-DPB1*14:01	TRLEIYVVTAEGLRPVKE	0.33933738	0.03574864
HLA-DPA1*02:01-DPB1*14:01	TVGEKLLPGIEVLWTGPK	0.30094674	0.06814519
HLA-DPA1*02:01-DPB1*14:01	VAARTFAQGLAVAGDVVS	0.43037882	0.6622882
HLA-DPA1*02:01-DPB1*14:01	VAIGQKRSTVAQLVKRLT	0.46971315	0.82460356
HLA-DPA1*02:01-DPB1*14:01	VASKHAIYAVQVIADPPG	0.49016762	0.83791894
HLA-DPA1*02:01-DPB1*14:01	VATEKNVIAALNSRTGEI	0.26401824	0.4871726
HLA-DPA1*02:01-DPB1*14:01	VDDDANNAKAVVKTFHET	0.058293525	0.13790241
HLA-DPA1*02:01-DPB1*14:01	VDINRKSTNVVESWGGTK	0.14793564	0.8411934
HLA-DPA1*02:01-DPB1*14:01	VEDIAARLNIPVSQVNPR	0.15812826	0.97352713
HLA-DPA1*02:01-DPB1*14:01	VEMVKKQVKVVTLAIGDG	0.36426932	0.20197721
HLA-DPA1*02:01-DPB1*14:01	VEQHIQTIKSKSKDGRPL	0.1355811	0.150775
HLA-DPA1*02:01-DPB1*14:01	VFEKKLRIKSSFVAPLEK	0.48516306	0.14790823
HLA-DPA1*02:01-DPB1*14:01	VFIQKVVPSASQLFVRLS	0.47053438	0.10206135
HLA-DPA1*02:01-DPB1*14:01	VFLAKELSDAVNVRDRTM	0.40224937	0.022694468
HLA-DPA1*02:01-DPB1*14:01	VFQVKTLSLPVVVIVHGS	0.54426086	0.0629522
HLA-DPA1*02:01-DPB1*14:01	VGAREAILALDIQDPGVP	0.26156837	0.45425147
HLA-DPA1*02:01-DPB1*14:01	VGEKGKESEKELALVKRL	0.1519614	0.22119465
HLA-DPA1*02:01-DPB1*14:01	VGGKDFEQPLAISRVTPG	0.34249905	0.5786361
HLA-DPA1*02:01-DPB1*14:01	VHTQKLGVIGDKVVVTYS	0.2665338	0.040896405
HLA-DPA1*02:01-DPB1*14:01	VIEKTSPPVPVEVAPEAS	0.30159366	0.19916496
HLA-DPA1*02:01-DPB1*14:01	VIKGVRVFDVAVLAPLLR	0.4947071	0.9540431
HLA-DPA1*02:01-DPB1*14:01	VIPVKLGIIGVVNRSQLD	0.31458607	0.8816139
HLA-DPA1*02:01-DPB1*14:01	VKEEKRYADAQLSCQGRG	0.22367953	0.65985584
HLA-DPA1*02:01-DPB1*14:01	VKHPRLLTFASQLKAGKG	0.40945053	0.9467098
HLA-DPA1*02:01-DPB1*14:01	VKNKKTVSIPSYIEPEDD	0.41910353	0.50446403
HLA-DPA1*02:01-DPB1*14:01	VKYPRLLTFASQLKAGKG	0.41529748	0.95013106
HLA-DPA1*02:01-DPB1*14:01	VLGTKNLSQILSDREEIA	0.14288981	0.14966151
HLA-DPA1*02:01-DPB1*14:01	VMGRIATLASGLEGGQTP	0.29376036	0.17889625
HLA-DPA1*02:01-DPB1*14:01	VNIFKVWVQAFKVEGGQF	0.41693342	0.07049632
HLA-DPA1*02:01-DPB1*14:01	VNNVDAAVVLLKNGANKD	0.23475395	0.030493528
HLA-DPA1*02:01-DPB1*14:01	VNTEKLTAFVNTLNGKDG	0.2746243	0.35614765
HLA-DPA1*02:01-DPB1*14:01	VPIPKTGTLSCTVALRPK	0.31334928	0.6610619
HLA-DPA1*02:01-DPB1*14:01	VPKDVNAAIATIKTKRSI	0.4341351	0.26884606
HLA-DPA1*02:01-DPB1*14:01	VPTSGIYFVYSQVVFSGK	0.20289662	0.4758936
HLA-DPA1*02:01-DPB1*14:01	VPVPAAAAAAAQKLMRTD	0.24249439	0.34441382
HLA-DPA1*02:01-DPB1*14:01	VQLLTPANLLAKINGKDS	0.3041933	0.13493833
HLA-DPA1*02:01-DPB1*14:01	VTPAKAVTTPGKKGATPG	0.17463322	0.3286863
HLA-DPA1*02:01-DPB1*14:01	VTQAREGNLPLLIAPALA	0.3855835	0.9590351
HLA-DPA1*02:01-DPB1*14:01	VVFLAKELSDAVNVRDRT	0.340493	0.054375958
HLA-DPA1*02:01-DPB1*14:01	VVGEKILSGVIRSVKKDG	0.4217325	0.6204648
HLA-DPA1*02:01-DPB1*14:01	VWFGPKEVSTACATAVLG	0.17342444	0.03869095
HLA-DPA1*02:01-DPB1*14:01	VYGIFYATSFLDLYRNPK	0.23107032	0.92426366
HLA-DPA1*02:01-DPB1*14:01	VYKEKVVPLADIITPNQF	0.24366786	0.33883712
HLA-DPA1*02:01-DPB1*14:01	WAGEKSNVIVALARDSLA	0.34177712	0.6115141
HLA-DPA1*02:01-DPB1*14:01	WSETKSGVAPQKMAGASP	0.26275796	0.18844709
HLA-DPA1*02:01-DPB1*14:01	YDDGATKLNDEARRLIAD	0.14969705	0.09518303
HLA-DPA1*02:01-DPB1*14:01	YDKQIDLSTVDLKKLRVK	0.27801326	0.06375688
HLA-DPA1*02:01-DPB1*14:01	YGGKMAAGIGLELYKAIQ	0.3346405	0.037436552
HLA-DPA1*02:01-DPB1*14:01	YKPPKVSLMPATLARAAP	0.5979698	0.3889389
HLA-DPA1*02:01-DPB1*14:01	YMPLTVTNVVVKEGPATE	0.20251974	0.002993726
HLA-DPA1*02:01-DPB1*14:01	YQQQGRLDKLTVTSQNLQ	0.17858031	0.9136294
HLA-DPA1*02:01-DPB1*14:01	YRPNKAGETPYNIDCSHQ	0.06887035	0.19825512
HLA-DPA1*02:01-DPB1*14:01	YRSHKTQVLSSYVYNDED	0.26771265	0.20377818
HLA-DPA1*02:01-DPB1*14:01	YTLRAGESALELWGGPEP	0.2968463	0.35501665
HLA-DPA1*02:01-DPB1*14:01	YVAYSKAATVTGKLVHAN	0.3881559	0.39406508
HLA-DPA1*02:01-DPB1*14:01	YVGNRAATFPLQVLGFEI	0.4324594	0.6829003
HLA-DPA1*02:01-DPB1*14:01	YVRKVAETAVQLFISGDK	0.5805909	0.2637953
HLA-DPA1*02:01-DPB1*14:01	YYGTREAVIAQISSHVKA	0.40245783	0.9966809
