# Supplementary material for: MHCII-peptide presentation: an assessment of the state-of-the-art prediction methods
Source: Front Immunol. 2024 Mar 12;15:1293706. doi: 10.3389/fimmu.2024.1293706 (PMC11027168; doi:10.3389/fimmu.2024.1293706)
Supplement: Supplementary file 2 [file DataSheet_2.zip › output/BERT/pos/18_HLA-DPA1_02_02_DPB1_05_01.csv]

allele	peptide	affinity_pred	mass_pred
HLA-DPA1*02:02-DPB1*05:01	AAGAGKVTKSAQKAQKAK	0.12605835	0.7954822
HLA-DPA1*02:02-DPB1*05:01	AAGNTFEMTCKVSSKNIK	0.386944	0.015702432
HLA-DPA1*02:02-DPB1*05:01	ADFEAHIIDMLAKASKIE	0.51989555	0.02688098
HLA-DPA1*02:02-DPB1*05:01	ADLSEELDNYQKMRRSST	0.23413976	0.002236893
HLA-DPA1*02:02-DPB1*05:01	ADLVVFHNSLKSYTSQKN	0.61328626	0.039498918
HLA-DPA1*02:02-DPB1*05:01	AEIELLPTNDKKKWARPP	0.3877864	0.004574706
HLA-DPA1*02:02-DPB1*05:01	AEILFDEVLTFAKDHVKH	0.6533888	0.17854734
HLA-DPA1*02:02-DPB1*05:01	AEVSKVAEQVLNAVNKGL	0.4893397	0.056055404
HLA-DPA1*02:02-DPB1*05:01	AEVYHTLKGVIKDKYGKD	0.46376434	0.056144077
HLA-DPA1*02:02-DPB1*05:01	AGLLTLEDHPNIKRVTPQ	0.26138154	0.09925939
HLA-DPA1*02:02-DPB1*05:01	AGPEAVKGQTLLAVAKSQ	0.339906	0.69575346
HLA-DPA1*02:02-DPB1*05:01	AGSGELKVTVKGPKGEER	0.06824439	0.012936242
HLA-DPA1*02:02-DPB1*05:01	AKMKVVEEPNAFGVNNPF	0.28009504	0.54020077
HLA-DPA1*02:02-DPB1*05:01	AKPEASFQVWNKDSSSKN	0.35979757	0.18681125
HLA-DPA1*02:02-DPB1*05:01	ALAKFKEGAEMESSKEDK	0.22941287	0.065731
HLA-DPA1*02:02-DPB1*05:01	ALEVIQLNIQWMEKNLKS	0.5046322	0.0016121013
HLA-DPA1*02:02-DPB1*05:01	ALNKNHSEGGGVIVNNTE	0.062370736	0.04577074
HLA-DPA1*02:02-DPB1*05:01	ANREKMTQIMFETFNTPA	0.5852707	0.4241365
HLA-DPA1*02:02-DPB1*05:01	APDEETLIALLAHAKMLG	0.43364987	0.20522323
HLA-DPA1*02:02-DPB1*05:01	APELIHDFLVNEKDASCK	0.48580927	0.18394546
HLA-DPA1*02:02-DPB1*05:01	APISAKLVANMLSVAGAD	0.42292848	0.27562457
HLA-DPA1*02:02-DPB1*05:01	APPNTSDMEAVWKEAKPD	0.12023894	0.065547034
HLA-DPA1*02:02-DPB1*05:01	APPSSNSTAILHPSSRQG	0.07761868	0.07441838
HLA-DPA1*02:02-DPB1*05:01	APPTAPSPFLFSETTAMK	0.22863203	0.31517673
HLA-DPA1*02:02-DPB1*05:01	APRDVFIAVKTTKKFHRA	0.59568727	0.56098956
HLA-DPA1*02:02-DPB1*05:01	APTTAYKKTTPIEAASSG	0.25791463	0.870374
HLA-DPA1*02:02-DPB1*05:01	APTTMKKFEDSEKAKKPV	0.3961821	0.5891973
HLA-DPA1*02:02-DPB1*05:01	APVKKIQASTMAFKQMEQ	0.51245224	0.21698782
HLA-DPA1*02:02-DPB1*05:01	APVPAEPFDNTTYKNLQH	0.18083368	0.554423
HLA-DPA1*02:02-DPB1*05:01	APYNKINQRILVVDPVTS	0.3930726	0.23542781
HLA-DPA1*02:02-DPB1*05:01	AQITKRKWEAAHAAEQQR	0.19491155	0.99931705
HLA-DPA1*02:02-DPB1*05:01	ARDDLITDLLNEAKQRLS	0.46959895	0.071512565
HLA-DPA1*02:02-DPB1*05:01	ARLEPFGDVTERKQLRDK	0.21561974	0.029267132
HLA-DPA1*02:02-DPB1*05:01	ARPMEVFMCSVLKRQGYG	0.6900164	0.058094405
HLA-DPA1*02:02-DPB1*05:01	ASIIWAMMQNKKTFTKPL	0.46464878	0.02354275
HLA-DPA1*02:02-DPB1*05:01	ASNVEEAFINTAKEIYEK	0.3481337	0.052509356
HLA-DPA1*02:02-DPB1*05:01	ASVIIRFVTNTTKESKQD	0.48682213	0.008891615
HLA-DPA1*02:02-DPB1*05:01	ATGAIMTTETTKTARATG	0.11658376	0.031704806
HLA-DPA1*02:02-DPB1*05:01	AYVLNIVRFLEKYKDSAQ	0.62708366	0.0029490273
HLA-DPA1*02:02-DPB1*05:01	CSQEMEPVITCDKKFRTQ	0.30270725	0.0006949991
HLA-DPA1*02:02-DPB1*05:01	DADDNVSFRWEALGNTLS	0.19891496	0.13331443
HLA-DPA1*02:02-DPB1*05:01	DADMARLLEQWEKDDDIE	0.2283124	0.0032090645
HLA-DPA1*02:02-DPB1*05:01	DAGIKTITMLDEQKEQLN	0.28789946	0.27863666
HLA-DPA1*02:02-DPB1*05:01	DAHNMLLFETSAKDPKES	0.46008107	0.014235144
HLA-DPA1*02:02-DPB1*05:01	DASIIWAMMQNKKTFTKP	0.4610095	0.0056599323
HLA-DPA1*02:02-DPB1*05:01	DDAGTPKDFTYCISFNKD	0.44525167	0.0047046957
HLA-DPA1*02:02-DPB1*05:01	DDLKRKLSEKLDSTDFTG	0.24649304	0.0790831
HLA-DPA1*02:02-DPB1*05:01	DDNSLLFMETSAKTAMNV	0.49842146	0.01467641
HLA-DPA1*02:02-DPB1*05:01	DDQDEVLGGMTPLKKTKA	0.29631293	0.0049541877
HLA-DPA1*02:02-DPB1*05:01	DDVGKSVHELEKSKRALE	0.2860854	0.08507226
HLA-DPA1*02:02-DPB1*05:01	DDVSLQVFMDHLKKLAVS	0.70222604	0.005299024
HLA-DPA1*02:02-DPB1*05:01	DEFFKELLENAEKSLNDM	0.47695237	0.009781027
HLA-DPA1*02:02-DPB1*05:01	DEKFMEVMYGTKKTCLPR	0.5414332	0.0033322014
HLA-DPA1*02:02-DPB1*05:01	DELLFDFLNSSQKEPTGR	0.57059634	0.0028567638
HLA-DPA1*02:02-DPB1*05:01	DFGTAKVLSPESKQARAN	0.24828103	0.048163064
HLA-DPA1*02:02-DPB1*05:01	DGDLDVVFASSSKCGKDK	0.31002566	0.04222646
HLA-DPA1*02:02-DPB1*05:01	DGFHIFIVSIKTENTDAS	0.3920186	0.08510213
HLA-DPA1*02:02-DPB1*05:01	DGTFQKWAAVVVPSGEEQ	0.19813253	0.8482075
HLA-DPA1*02:02-DPB1*05:01	DGTFQKWAAVVVPSGQEQ	0.22048023	0.87365323
HLA-DPA1*02:02-DPB1*05:01	DGTKLLVLNSLKKMMNVA	0.6689375	0.012227319
HLA-DPA1*02:02-DPB1*05:01	DHLFLSLTEQRKDQKKLE	0.5397822	0.01176072
HLA-DPA1*02:02-DPB1*05:01	DHLRSWLNSDSLKSIRYK	0.4432945	0.2866943
HLA-DPA1*02:02-DPB1*05:01	DHNFVKAINAIQKSWTAT	0.54677707	0.1551924
HLA-DPA1*02:02-DPB1*05:01	DIRLLQAQLQAQKEELQS	0.2652121	0.08681162
HLA-DPA1*02:02-DPB1*05:01	DLFQKILVPIQQVLKEGH	0.6279499	0.039821975
HLA-DPA1*02:02-DPB1*05:01	DLFRCNSLSTLEKNDVVQ	0.44277364	0.0005201707
HLA-DPA1*02:02-DPB1*05:01	DLGFQKEADSLLSVTKLS	0.583222	0.010577677
HLA-DPA1*02:02-DPB1*05:01	DNATSKTWLDSAKEIKKQ	0.31285027	0.09033185
HLA-DPA1*02:02-DPB1*05:01	DNGAKSVVLMSHLGRPDG	0.30646077	0.5854298
HLA-DPA1*02:02-DPB1*05:01	DNIDITLQWLIQHSKSRR	0.5474023	0.006671714
HLA-DPA1*02:02-DPB1*05:01	DNLNLLKAITEKEKIEKE	0.4443878	0.0864439
HLA-DPA1*02:02-DPB1*05:01	DNTEVAYLKTLTKEDIIK	0.5483542	0.14051947
HLA-DPA1*02:02-DPB1*05:01	DPAQLAQRISSNIQKITQ	0.26919892	0.49090376
HLA-DPA1*02:02-DPB1*05:01	DPETQVVLINAVKDVAKA	0.51827115	0.44892493
HLA-DPA1*02:02-DPB1*05:01	DPIDVKISDAIMNMQDNS	0.42907146	0.034577083
HLA-DPA1*02:02-DPB1*05:01	DPNSSIFLTDTAKQIKTK	0.43801552	0.8691925
HLA-DPA1*02:02-DPB1*05:01	DPQFSLISATIKSMKEEG	0.59870225	0.17709142
HLA-DPA1*02:02-DPB1*05:01	DPQLSLISAMIKNLKEQG	0.5909865	0.14230657
HLA-DPA1*02:02-DPB1*05:01	DPWRLPGTYVVVLKEETH	0.3143513	0.31311572
HLA-DPA1*02:02-DPB1*05:01	DREVQYLLNKAKFTKPRP	0.503693	0.33563274
HLA-DPA1*02:02-DPB1*05:01	DRKESLDVYELDAKQGRW	0.35300973	0.008546696
HLA-DPA1*02:02-DPB1*05:01	DRLLASTLVHSVKKEQEF	0.610666	0.0092841
HLA-DPA1*02:02-DPB1*05:01	DSDKLQLLSLVTKKKRFW	0.60574543	0.0012762848
HLA-DPA1*02:02-DPB1*05:01	DSDPAAIIHDFEKGMTAY	0.2654921	0.0018980972
HLA-DPA1*02:02-DPB1*05:01	DSDVGEYRAVTELGRPVA	0.10080398	0.51602495
HLA-DPA1*02:02-DPB1*05:01	DSQQLDVFIATSKHAYAT	0.5580353	0.07011307
HLA-DPA1*02:02-DPB1*05:01	DTGAALLAESRAEKNRLW	0.1884629	0.32074207
HLA-DPA1*02:02-DPB1*05:01	DTLIEILASRTNKEIRDI	0.31849438	0.021786418
HLA-DPA1*02:02-DPB1*05:01	DTTVEEVFLNLTKESQKN	0.6241763	0.05291772
HLA-DPA1*02:02-DPB1*05:01	DTYKELIERIPELNKVAR	0.43327904	0.92342603
HLA-DPA1*02:02-DPB1*05:01	DVDIADVAYYFEKDVKGE	0.38694498	0.031519976
HLA-DPA1*02:02-DPB1*05:01	DVETETWTFVAPMKHRRS	0.5335058	0.14026013
HLA-DPA1*02:02-DPB1*05:01	DVLDKASSLIEEAKKAAG	0.4681613	0.19513106
HLA-DPA1*02:02-DPB1*05:01	DVTLYGMLNTLKNRNPNL	0.45373964	0.033149116
HLA-DPA1*02:02-DPB1*05:01	DWTKIEPSVNFLKSPKDN	0.4748675	0.18582778
HLA-DPA1*02:02-DPB1*05:01	DYERYNSQLLSFVRDLNQ	0.5295524	0.06928773
HLA-DPA1*02:02-DPB1*05:01	DYPYLGTTMDTYKELIER	0.31114233	0.0025971693
HLA-DPA1*02:02-DPB1*05:01	EAEYIEKVVYTVKQSAED	0.42251205	0.03925105
HLA-DPA1*02:02-DPB1*05:01	EALEVIQLNIQWMEKNLK	0.5016525	0.0025039662
HLA-DPA1*02:02-DPB1*05:01	ECVSKYTEQLKPFGDVPR	0.44554558	0.0019740989
HLA-DPA1*02:02-DPB1*05:01	EDGRTLSDYNIQKESTLH	0.20801075	0.66000664
HLA-DPA1*02:02-DPB1*05:01	EDKETLQYLQQNAKERAE	0.42997733	0.200104
HLA-DPA1*02:02-DPB1*05:01	EDLFQKILVPIQQVLKEG	0.62498444	0.03225186
HLA-DPA1*02:02-DPB1*05:01	EDLRRLTPLKPVKKKKHR	0.5494098	0.023799814
HLA-DPA1*02:02-DPB1*05:01	EDVLIPHVDAGKGAKNPG	0.14878419	0.08679621
HLA-DPA1*02:02-DPB1*05:01	EDVMRMLVDLAKSRGVEA	0.3900145	0.119961105
HLA-DPA1*02:02-DPB1*05:01	EELLKLIAVLEKETAQLR	0.59550136	0.0026724513
HLA-DPA1*02:02-DPB1*05:01	EEMDTRPKVSSLLNRMAN	0.4773397	0.0047168434
HLA-DPA1*02:02-DPB1*05:01	EEMEKNSEGLLKTKEKNQ	0.3854769	0.01812074
HLA-DPA1*02:02-DPB1*05:01	EETFSTLKNWVKELRQHG	0.4956558	0.004526707
HLA-DPA1*02:02-DPB1*05:01	EGQLLAQVLALEKERVAL	0.5221921	0.003634228
HLA-DPA1*02:02-DPB1*05:01	EHGLIFMETSAKTACNVE	0.42361224	0.014845592
HLA-DPA1*02:02-DPB1*05:01	EHGLIFMETSAKTASNVE	0.47476298	0.18597162
HLA-DPA1*02:02-DPB1*05:01	EIQKGQALITFEKEEVAQ	0.43637475	0.011301174
HLA-DPA1*02:02-DPB1*05:01	EKGPMFELLPGESNKIPR	0.30604663	0.61615676
HLA-DPA1*02:02-DPB1*05:01	EKPKLPKEREELEQAQIK	0.21022017	0.32079393
HLA-DPA1*02:02-DPB1*05:01	ELAATMVELGKDKRNPDE	0.2289959	0.029308254
HLA-DPA1*02:02-DPB1*05:01	ELIERIPELNKVARAAAE	0.4131334	0.1287279
HLA-DPA1*02:02-DPB1*05:01	ELQKKLSLLIDSFQNNSK	0.60510993	0.053768635
HLA-DPA1*02:02-DPB1*05:01	ELRLESIKSQILSKLRLK	0.5431577	0.011406915
HLA-DPA1*02:02-DPB1*05:01	EMEKAAKQGDTILVSGMK	0.3538996	0.05446905
HLA-DPA1*02:02-DPB1*05:01	ENAFILDTLKKQWKGPDD	0.51198804	0.029517537
HLA-DPA1*02:02-DPB1*05:01	ENGRIQCFKTDTKEFVRE	0.34667328	0.011631774
HLA-DPA1*02:02-DPB1*05:01	ENPGGYVAYSKAATVTGK	0.12532018	0.86079645
HLA-DPA1*02:02-DPB1*05:01	ENQKLKQHLEEEKQKKHS	0.28593382	0.0175659
HLA-DPA1*02:02-DPB1*05:01	EPDDKLFILNTQSKDACG	0.418477	0.44817072
HLA-DPA1*02:02-DPB1*05:01	EPEDQLYYVKFLSLPEVR	0.51868594	0.9963728
HLA-DPA1*02:02-DPB1*05:01	EPIHADILLETYKRKIAD	0.5997639	0.12797768
HLA-DPA1*02:02-DPB1*05:01	EPRIQTDILKQATKDRVS	0.5422094	0.14129713
HLA-DPA1*02:02-DPB1*05:01	EQHIQTIKSKSKDGRPLP	0.2691967	0.018343676
HLA-DPA1*02:02-DPB1*05:01	EQKAKIAEQVASFQEEKS	0.45764476	0.09067208
HLA-DPA1*02:02-DPB1*05:01	ERLEHKKAKEDFLVYKLE	0.5532486	0.41869965
HLA-DPA1*02:02-DPB1*05:01	ESTSVLLQQSEKKLGRSE	0.49123633	0.008328738
HLA-DPA1*02:02-DPB1*05:01	EVEQHIQTIKSKSKDGRP	0.36662668	0.021325143
HLA-DPA1*02:02-DPB1*05:01	FGDLVQVLGTPGKKGTSL	0.36433756	0.0011264822
HLA-DPA1*02:02-DPB1*05:01	FPFIFNGKSYEECIIESR	0.22972658	0.9342283
HLA-DPA1*02:02-DPB1*05:01	FQKILVPIQQVLKEGHLE	0.5944912	0.030136889
HLA-DPA1*02:02-DPB1*05:01	GASMLILLDNAKSFGNPS	0.43671834	0.11957908
HLA-DPA1*02:02-DPB1*05:01	GATGAIMTTETTKTARAT	0.0895233	0.045850825
HLA-DPA1*02:02-DPB1*05:01	GDGTFQKWAAVMVPSGEE	0.25615945	0.9035227
HLA-DPA1*02:02-DPB1*05:01	GDGTFQKWAAVVVPSGQE	0.20260096	0.96568346
HLA-DPA1*02:02-DPB1*05:01	GDLDVVFASSSKCGKDKT	0.339067	0.060757883
HLA-DPA1*02:02-DPB1*05:01	GDLVQVLGTPGKKGTSLN	0.38058558	0.0016135275
HLA-DPA1*02:02-DPB1*05:01	GDNRYLQLFKNLLKLEEL	0.6588062	0.019246107
HLA-DPA1*02:02-DPB1*05:01	GDTLRLDTLIEWWREKNG	0.40049562	0.0021729278
HLA-DPA1*02:02-DPB1*05:01	GEEVLRQLQTLAPKGVNV	0.26363805	0.0031556934
HLA-DPA1*02:02-DPB1*05:01	GEFEKELEGILLPSDRDR	0.42410088	0.022660771
HLA-DPA1*02:02-DPB1*05:01	GEGIGVFQQSSKQSLFDS	0.3755103	0.0077095563
HLA-DPA1*02:02-DPB1*05:01	GEKKTLIVLTNVTKNIVA	0.5868057	0.12587455
HLA-DPA1*02:02-DPB1*05:01	GGEKWKTNVLLTSFLCPG	0.5262498	0.06267895
HLA-DPA1*02:02-DPB1*05:01	GLLMDRLKQKYQKEARKT	0.40209857	0.004862857
HLA-DPA1*02:02-DPB1*05:01	GNQKVERLEVALKEAKER	0.4982257	0.15084788
HLA-DPA1*02:02-DPB1*05:01	GPDSLGFETLENCRKAHK	0.5169629	0.7943322
HLA-DPA1*02:02-DPB1*05:01	GPEEHLGILGPLIKGEVG	0.32862824	0.21408387
HLA-DPA1*02:02-DPB1*05:01	GPEILDVPSTVQKTPFVT	0.19920512	0.22703151
HLA-DPA1*02:02-DPB1*05:01	GPGEEKQFLEVWEKNRKL	0.5146547	0.6198562
HLA-DPA1*02:02-DPB1*05:01	GPGYHIMLPFITTFRSVQ	0.37128782	0.2712819
HLA-DPA1*02:02-DPB1*05:01	GPHDVLATLLNNLKVQER	0.55394614	0.30537304
HLA-DPA1*02:02-DPB1*05:01	GPMFELLPGESNKIPRLR	0.2691576	0.3844796
HLA-DPA1*02:02-DPB1*05:01	GPPLAGLLVDQSKIYSRA	0.3764739	0.01500014
HLA-DPA1*02:02-DPB1*05:01	GPPVNYKTGNLYLRGPLK	0.38990274	0.3585467
HLA-DPA1*02:02-DPB1*05:01	GPQEKKVVVYLQKLDTAY	0.5565078	0.73256224
HLA-DPA1*02:02-DPB1*05:01	GPSVFPLAPSSKSTSGGT	0.17599826	0.0071664983
HLA-DPA1*02:02-DPB1*05:01	GQLLAQVLALEKERVALS	0.53365165	0.00199212
HLA-DPA1*02:02-DPB1*05:01	GQRLLDMIETLKMEHHLE	0.5030456	0.03199788
HLA-DPA1*02:02-DPB1*05:01	GRKLEKFTVSVNVAAGSK	0.43698397	0.12023854
HLA-DPA1*02:02-DPB1*05:01	GTFQKWAAVVVPSGQEQR	0.24026833	0.8888528
HLA-DPA1*02:02-DPB1*05:01	GTHLSLFFVVMKGPNDAL	0.51714367	0.0044152113
HLA-DPA1*02:02-DPB1*05:01	GYMEIEQSVKSFKMPSSN	0.38545913	0.0029773687
HLA-DPA1*02:02-DPB1*05:01	HEVAAMLKSELRKQKADF	0.4723054	0.014164073
HLA-DPA1*02:02-DPB1*05:01	HHILNYLNSLSKTKAKDL	0.58071095	0.0043239463
HLA-DPA1*02:02-DPB1*05:01	HNLFALYDENTKLWYAPN	0.43401274	0.01606739
HLA-DPA1*02:02-DPB1*05:01	HPAHLQTLPVTPNKQKTD	0.2434612	0.0489586
HLA-DPA1*02:02-DPB1*05:01	HPDFEVFVFDVGQKTWKS	0.47190028	0.15693498
HLA-DPA1*02:02-DPB1*05:01	HSQQPLITYEKYDVTDSP	0.3108276	0.014855018
HLA-DPA1*02:02-DPB1*05:01	HTLPALLENLKLRKQNNG	0.38187048	0.6164248
HLA-DPA1*02:02-DPB1*05:01	IDKKLGYLIQMLKKAKLW	0.69652265	0.011851242
HLA-DPA1*02:02-DPB1*05:01	IEGLMDDVDFKAKVTRVE	0.2109549	0.0062154112
HLA-DPA1*02:02-DPB1*05:01	IEVSQLLKGDASLKMDKS	0.3699932	0.0058405516
HLA-DPA1*02:02-DPB1*05:01	IFNSEAHLLPILPKDKKE	0.44162416	0.0025537263
HLA-DPA1*02:02-DPB1*05:01	IKKLADQFLEEQKQETQK	0.5191417	0.015012997
HLA-DPA1*02:02-DPB1*05:01	IKTKSPFEQHIKNNKDTN	0.2724355	0.04632128
HLA-DPA1*02:02-DPB1*05:01	INLCDALNAWQLVKELKE	0.33939523	0.000654122
HLA-DPA1*02:02-DPB1*05:01	INLYAEALVANVKQRAAW	0.5764231	0.001690687
HLA-DPA1*02:02-DPB1*05:01	INVIAQSLSTENIKTKVA	0.37366536	0.018433984
HLA-DPA1*02:02-DPB1*05:01	IPCTFSTFGCHEKMQRNH	0.3287388	0.003622987
HLA-DPA1*02:02-DPB1*05:01	IPKAKEFMANFHKTLILG	0.57418126	0.7586638
HLA-DPA1*02:02-DPB1*05:01	IPLPMLPLADTEKLIREK	0.38237968	0.032578733
HLA-DPA1*02:02-DPB1*05:01	IPPDQQRLIFAGKQLEDG	0.1793675	0.96204454
HLA-DPA1*02:02-DPB1*05:01	IPTHLFTFIQFKKDLKES	0.6463177	0.69879913
HLA-DPA1*02:02-DPB1*05:01	IPTTKDVEPLLEIDGDIR	0.3181938	0.46985132
HLA-DPA1*02:02-DPB1*05:01	IPVLSDILQESVKEKVTR	0.5277374	0.021331802
HLA-DPA1*02:02-DPB1*05:01	IPVNAFDALTELKVLRLH	0.36065543	0.2082498
HLA-DPA1*02:02-DPB1*05:01	IPVTGVLDEETKEWMKRP	0.2504839	0.009296527
HLA-DPA1*02:02-DPB1*05:01	IQKGQALITFEKEEVAQN	0.4105471	0.047908753
HLA-DPA1*02:02-DPB1*05:01	ISEKLETLRNQGKRNKDE	0.36178845	0.028151635
HLA-DPA1*02:02-DPB1*05:01	ISNIKYHEEFEKSRMGPS	0.5178763	0.64704025
HLA-DPA1*02:02-DPB1*05:01	ISRIKQSELSAKMREWFS	0.52104574	0.074211545
HLA-DPA1*02:02-DPB1*05:01	ITAQTLQVLEKHKADVVK	0.4317673	0.04961156
HLA-DPA1*02:02-DPB1*05:01	IVKPGVPMEIVLNKESRR	0.37054762	0.039573845
HLA-DPA1*02:02-DPB1*05:01	IVQGHLVSEGVLLFGHQH	0.24729152	0.32904056
HLA-DPA1*02:02-DPB1*05:01	IWDEFISDEADEKTYNDA	0.14693315	0.057309754
HLA-DPA1*02:02-DPB1*05:01	KEELLKLIAVLEKETAQL	0.5676472	0.0027343866
HLA-DPA1*02:02-DPB1*05:01	KEKGRKERESLQQMAEVT	0.21456203	0.035801996
HLA-DPA1*02:02-DPB1*05:01	KEKLQWLLDESFKGDKIK	0.44878235	0.32075128
HLA-DPA1*02:02-DPB1*05:01	KELIERIPELNKVARAAA	0.45353925	0.27828088
HLA-DPA1*02:02-DPB1*05:01	KEYGSLKDSTKDDNSNPG	0.06548284	0.0057432153
HLA-DPA1*02:02-DPB1*05:01	KGSYYDSFKLQTKEFQVL	0.56189847	0.06677318
HLA-DPA1*02:02-DPB1*05:01	KISKITSPVLIIHGTEDE	0.47523716	0.029228782
HLA-DPA1*02:02-DPB1*05:01	KLAQMFSDMVLKDGFQPS	0.5725642	0.16699313
HLA-DPA1*02:02-DPB1*05:01	KNGFVMLSNKKDCKDVDE	0.31330785	0.050289415
HLA-DPA1*02:02-DPB1*05:01	KPATFTVNTKDAGEGGLS	0.11740613	0.07444778
HLA-DPA1*02:02-DPB1*05:01	KPEDNLLVLTVATKETEG	0.3703453	0.35648593
HLA-DPA1*02:02-DPB1*05:01	KPFAIDIFPVTNKDFRDF	0.45483577	0.12017963
HLA-DPA1*02:02-DPB1*05:01	KPLSSLTPLIMAAKEAMK	0.5894674	0.16165791
HLA-DPA1*02:02-DPB1*05:01	KPRAKPKEADESLNFEEQ	0.17879885	0.41559252
HLA-DPA1*02:02-DPB1*05:01	KPVEKRLMPPPPQKNKDS	0.21060756	0.9235091
HLA-DPA1*02:02-DPB1*05:01	KQEELETLQSINKKLELK	0.48942596	0.0107401125
HLA-DPA1*02:02-DPB1*05:01	KRDTGAALLAESRAEKNR	0.16437547	0.2995934
HLA-DPA1*02:02-DPB1*05:01	KVASKNVIPALELVEPIK	0.430773	0.3183044
HLA-DPA1*02:02-DPB1*05:01	LAKFKEGAEMESSKEDKA	0.20602165	0.018785689
HLA-DPA1*02:02-DPB1*05:01	LDYERYNSQLLSFVRDLN	0.52872545	0.2287662
HLA-DPA1*02:02-DPB1*05:01	LEGQLLAQVLALEKERVA	0.5542093	0.05779426
HLA-DPA1*02:02-DPB1*05:01	LHSKASNLLLGFDRSHPN	0.5120651	0.03381627
HLA-DPA1*02:02-DPB1*05:01	LIELRALSKVLPFFERPD	0.59651655	0.019246373
HLA-DPA1*02:02-DPB1*05:01	LLHSKASNLLLGFDRSHP	0.46873513	0.021097198
HLA-DPA1*02:02-DPB1*05:01	LNVFEQFQFMNKKTQPHP	0.5066225	0.023299396
HLA-DPA1*02:02-DPB1*05:01	LPGDKGLVLMSRAKHHAI	0.41698518	0.2651552
HLA-DPA1*02:02-DPB1*05:01	LPIKRYREYELVTPVSTN	0.39395565	0.9341709
HLA-DPA1*02:02-DPB1*05:01	LPRGMITFESIEKARKEQ	0.6195535	0.9091073
HLA-DPA1*02:02-DPB1*05:01	LPTGITFKSVTREDTGTY	0.20645733	0.22982152
HLA-DPA1*02:02-DPB1*05:01	LPTVFHHLPHLLAKESSL	0.40515456	0.3960664
HLA-DPA1*02:02-DPB1*05:01	LSKLTLFGNKIKSVAKRA	0.75118315	0.14339334
HLA-DPA1*02:02-DPB1*05:01	LSTCKTIDMELVKRKRIE	0.43566623	0.0011750249
HLA-DPA1*02:02-DPB1*05:01	LVGEKQKVNIIQFGTGYK	0.3967595	0.12556222
HLA-DPA1*02:02-DPB1*05:01	LVRKRRANSLLEETKQGN	0.33179283	0.2859223
HLA-DPA1*02:02-DPB1*05:01	NDEVKRGVLLMLFGGVPK	0.5645812	0.1850583
HLA-DPA1*02:02-DPB1*05:01	NDQTVRVWVVATKECKAE	0.40320402	0.5055524
HLA-DPA1*02:02-DPB1*05:01	NDVTLYGMLNTLKNRNPN	0.48953363	0.49489087
HLA-DPA1*02:02-DPB1*05:01	NGELKIESKIEEMVEPLR	0.42801532	0.2788893
HLA-DPA1*02:02-DPB1*05:01	NGKTIENFLVVNKERIFM	0.5755664	0.036590055
HLA-DPA1*02:02-DPB1*05:01	NGPVGVFEWEAFARGTKA	0.5727643	0.94863814
HLA-DPA1*02:02-DPB1*05:01	NLNLLKAITEKEKIEKER	0.4256652	0.02258608
HLA-DPA1*02:02-DPB1*05:01	NPELAAIFESIQKDSSST	0.5652004	0.014251018
HLA-DPA1*02:02-DPB1*05:01	NPGGYVAYSKAATVTGKL	0.17861876	0.9694293
HLA-DPA1*02:02-DPB1*05:01	NPPLPLGSKVVVLAGLFV	0.21393874	0.002541691
HLA-DPA1*02:02-DPB1*05:01	NPRLNILDTLSKFSHDAD	0.56117207	0.101369485
HLA-DPA1*02:02-DPB1*05:01	NPSKPLHVIKGHSKSIQC	0.34379968	0.0060264133
HLA-DPA1*02:02-DPB1*05:01	NSDLLLLVDTHKKQIDQK	0.50680655	0.08971708
HLA-DPA1*02:02-DPB1*05:01	NVRVAVFDTGLSEKHPHF	0.32205242	0.026336104
HLA-DPA1*02:02-DPB1*05:01	PAHLQTLPVTPNKQKTDG	0.1955068	0.005953241
HLA-DPA1*02:02-DPB1*05:01	PMQTLVPAKVASKNVIPA	0.3284286	0.06688471
HLA-DPA1*02:02-DPB1*05:01	PPGTIQYLTDTSKYPKGY	0.34155127	0.0020043266
HLA-DPA1*02:02-DPB1*05:01	PPSLIVPLESQMTKEKKI	0.41896665	0.0021027566
HLA-DPA1*02:02-DPB1*05:01	PSAPPRASGSHGSLLLPP	0.03732427	0.004514672
HLA-DPA1*02:02-DPB1*05:01	QATAPLDSGYEKHFLPTP	0.26289007	0.010849762
HLA-DPA1*02:02-DPB1*05:01	QDGDLDVVFASSSKCGKD	0.35175854	0.008981909
HLA-DPA1*02:02-DPB1*05:01	QHIQTIKSKSKDGRPLPA	0.25239938	0.023640838
HLA-DPA1*02:02-DPB1*05:01	QIKEKQKAGLLTLEDHPN	0.33188576	0.15117964
HLA-DPA1*02:02-DPB1*05:01	QKILVPIQQVLKEGHLEK	0.58815444	0.0075072423
HLA-DPA1*02:02-DPB1*05:01	QNMGLLLDKLAKENQDIR	0.41174018	0.30925933
HLA-DPA1*02:02-DPB1*05:01	QPDGYEQTYAEMPKAEKN	0.24360426	0.31789368
HLA-DPA1*02:02-DPB1*05:01	QPPRARITGYIIKYEKPG	0.4492089	0.876972
HLA-DPA1*02:02-DPB1*05:01	QPQPMKTFNSTFKKSSYT	0.61091703	0.12985507
HLA-DPA1*02:02-DPB1*05:01	QRPYQPLPEAKKKSKPAP	0.26417306	0.0137816835
HLA-DPA1*02:02-DPB1*05:01	RARLEPFGDVTERKQLRD	0.22321053	0.025985453
HLA-DPA1*02:02-DPB1*05:01	RDHLLLPATTHNKTTRPK	0.27870145	0.031174337
HLA-DPA1*02:02-DPB1*05:01	RDRAMLALTSTLNKLIKR	0.61358184	0.016639892
HLA-DPA1*02:02-DPB1*05:01	REHALLAYTLGVKQLIVG	0.48819646	0.5346885
HLA-DPA1*02:02-DPB1*05:01	RGSSLKILSKGKRGGHSS	0.38592637	0.29843453
HLA-DPA1*02:02-DPB1*05:01	RKESLDVYELDAKQGRWY	0.3722592	0.003940069
HLA-DPA1*02:02-DPB1*05:01	RNSDLLLLVDTHKKQIDQ	0.5187026	0.04419106
HLA-DPA1*02:02-DPB1*05:01	RPEFMLPVHFYGKVEHTN	0.29012448	0.21999688
HLA-DPA1*02:02-DPB1*05:01	RPEISRTMTFGRKGVSHG	0.31591475	0.45928597
HLA-DPA1*02:02-DPB1*05:01	RPGQAQPVHQLVKEPSTP	0.18277812	0.12226274
HLA-DPA1*02:02-DPB1*05:01	RPNQDQILTNLSKRKCPS	0.39247924	0.10552045
HLA-DPA1*02:02-DPB1*05:01	RPTSLPLNTKNSTKEPRL	0.24947594	0.0022982464
HLA-DPA1*02:02-DPB1*05:01	RPYQPLPEAKKKSKPAPS	0.25567937	0.21336015
HLA-DPA1*02:02-DPB1*05:01	RYLQTLTTIAAEKNSTIV	0.40933293	0.004419448
HLA-DPA1*02:02-DPB1*05:01	SALAKFKEGAEMESSKED	0.23321505	0.00966641
HLA-DPA1*02:02-DPB1*05:01	SALDKLNEAIKLAKGQPD	0.480179	0.0360367
HLA-DPA1*02:02-DPB1*05:01	SDADLVVFHNSLKSYTSQ	0.63359535	0.08159973
HLA-DPA1*02:02-DPB1*05:01	SDEIMDLLVQSVTKSSPR	0.5204724	0.05721425
HLA-DPA1*02:02-DPB1*05:01	SDGSFHASSSLTVKSGDE	0.2264648	0.2934448
HLA-DPA1*02:02-DPB1*05:01	SDPTSYAGYIEDLKKFLK	0.6068938	0.008386758
HLA-DPA1*02:02-DPB1*05:01	SDSQVFPSLNNKELINIR	0.29835165	0.01917077
HLA-DPA1*02:02-DPB1*05:01	SEQHSDIVKFVVKDSSKL	0.4807585	0.0056222957
HLA-DPA1*02:02-DPB1*05:01	SEVLGDFLGAVKNVWQPE	0.38479766	0.025979023
HLA-DPA1*02:02-DPB1*05:01	SEVTQPLKNVPVKGSGPH	0.19605774	0.06238048
HLA-DPA1*02:02-DPB1*05:01	SHTLPALLENLKLRKQNN	0.4086603	0.26571566
HLA-DPA1*02:02-DPB1*05:01	SIDRLKVFKEVMRDITPN	0.51048636	0.06498674
HLA-DPA1*02:02-DPB1*05:01	SKDDVGKSVHELEKSKRA	0.23409633	0.045567192
HLA-DPA1*02:02-DPB1*05:01	SLDKILLDEQAQWKHYLV	0.32460147	0.00087695353
HLA-DPA1*02:02-DPB1*05:01	SLKKLVPFQLPGSKSEHK	0.46599218	0.0064110183
HLA-DPA1*02:02-DPB1*05:01	SLLFDPLSSSSSNKERVV	0.29426333	0.003622928
HLA-DPA1*02:02-DPB1*05:01	SNAQLKAFKDEEKAREAL	0.3825098	0.09397187
HLA-DPA1*02:02-DPB1*05:01	SNMAEPFSATDPKAIGHR	0.17938842	0.03795991
HLA-DPA1*02:02-DPB1*05:01	SPAKEKRGWTLNSAGYLL	0.26289016	0.30352566
HLA-DPA1*02:02-DPB1*05:01	SPASPPNYMYNPIKTLKT	0.30850735	0.87216026
HLA-DPA1*02:02-DPB1*05:01	SPDKMIGFSETAKCQAMK	0.2513221	0.06800835
HLA-DPA1*02:02-DPB1*05:01	SPEEMKQLNALNKNWRYI	0.40359527	0.006027985
HLA-DPA1*02:02-DPB1*05:01	SPKLMLSLKLENKEAKVS	0.61976475	0.052978694
HLA-DPA1*02:02-DPB1*05:01	SPRHKMKIIKSLQKNGSV	0.5004169	0.184429
HLA-DPA1*02:02-DPB1*05:01	SPSENSKEAEILEVLRHP	0.3762469	0.22527175
HLA-DPA1*02:02-DPB1*05:01	SPSGRQLLYDAIKHQKSS	0.52170765	0.33972722
HLA-DPA1*02:02-DPB1*05:01	SQEKQAEILEYAYHGQIA	0.4861513	0.18128163
HLA-DPA1*02:02-DPB1*05:01	SQTSHLNLLLGFMKQWKA	0.5777102	0.00080651866
HLA-DPA1*02:02-DPB1*05:01	SSKPQALATPNKEEHGKR	0.114391446	0.014611958
HLA-DPA1*02:02-DPB1*05:01	SSLTPLIAAAKEATKNNH	0.4037272	0.02205282
HLA-DPA1*02:02-DPB1*05:01	SSQEKQAEILEYAYHGQI	0.4843951	0.060643755
HLA-DPA1*02:02-DPB1*05:01	SSYLSLTPEQWKSHRSYS	0.28913793	0.26045224
HLA-DPA1*02:02-DPB1*05:01	STIKYLDFVFAVKNENRF	0.71937394	0.36805212
HLA-DPA1*02:02-DPB1*05:01	STLTALTTSVLKNNLCPS	0.45845926	0.196214
HLA-DPA1*02:02-DPB1*05:01	STQRSDQLILPFELESPN	0.23761581	0.027502006
HLA-DPA1*02:02-DPB1*05:01	STTVNVDSLAEYEKSQIK	0.3628164	0.005440283
HLA-DPA1*02:02-DPB1*05:01	SVFIIFFQGDQLKNRVKK	0.5884686	0.00365186
HLA-DPA1*02:02-DPB1*05:01	TAIAQGMETNELKYSTNE	0.3032015	0.004209602
HLA-DPA1*02:02-DPB1*05:01	TAPLDSGYEKHFLPTPEE	0.23098974	0.03866726
HLA-DPA1*02:02-DPB1*05:01	TEDVMRMLVDLAKSRGVE	0.42071164	0.22044106
HLA-DPA1*02:02-DPB1*05:01	TEKLLKYLEAVEKVKRTR	0.7097469	0.058716036
HLA-DPA1*02:02-DPB1*05:01	TELAATMVELGKDKRNPD	0.3115347	0.10538365
HLA-DPA1*02:02-DPB1*05:01	TIKYLDFVFAVKNENRFY	0.68080777	0.16326115
HLA-DPA1*02:02-DPB1*05:01	TLSQVLAAKEKHLAEIKR	0.45585057	0.01609858
HLA-DPA1*02:02-DPB1*05:01	TNKAKTLATWATKELRKL	0.44429567	0.10708644
HLA-DPA1*02:02-DPB1*05:01	TNKDRLVTLEEFLKATEK	0.7336977	0.9714403
HLA-DPA1*02:02-DPB1*05:01	TNKGEVFNELVGKQRISG	0.41921976	0.07682891
HLA-DPA1*02:02-DPB1*05:01	TNVAHWTTPSLKCIRDPA	0.24476108	0.16206601
HLA-DPA1*02:02-DPB1*05:01	TPELGAVMHAMATKKIIK	0.43875644	0.11545783
HLA-DPA1*02:02-DPB1*05:01	TPPGNAEVTTNIPKMEAA	0.10041663	0.01720557
HLA-DPA1*02:02-DPB1*05:01	TPRGTLLAFAEARKMSSS	0.64716655	0.3846634
HLA-DPA1*02:02-DPB1*05:01	TPVDFFFEFCDYNKVAIK	0.5055344	0.11615191
HLA-DPA1*02:02-DPB1*05:01	TSAGQPLAYNTKQPTPIA	0.1835129	0.027762901
HLA-DPA1*02:02-DPB1*05:01	TVAVGVIKAVDKKAAGAG	0.3570033	0.12501413
HLA-DPA1*02:02-DPB1*05:01	TVTENATGDLATSRNAAD	0.014047465	0.015271535
HLA-DPA1*02:02-DPB1*05:01	VAIASRLGLYSKTSQSVS	0.38418362	0.011326787
HLA-DPA1*02:02-DPB1*05:01	VAKIIYIVHDEVKDKAFE	0.5097147	0.16734621
HLA-DPA1*02:02-DPB1*05:01	VAVGVIKAVDKKAAGAGK	0.35838002	0.34889245
HLA-DPA1*02:02-DPB1*05:01	VDDTQFVRFDSDAASPRG	0.081052065	0.9527833
HLA-DPA1*02:02-DPB1*05:01	VDFTMKTLEIQGKRVKLQ	0.4827957	0.0042202226
HLA-DPA1*02:02-DPB1*05:01	VDISQQMPIVYKEKSGAV	0.34460032	0.0061728223
HLA-DPA1*02:02-DPB1*05:01	VDKTKQVSTYQEVIRGEG	0.3903827	0.6058666
HLA-DPA1*02:02-DPB1*05:01	VDSVFVLYNQEEKILRYA	0.58547765	0.0035018958
HLA-DPA1*02:02-DPB1*05:01	VDYLEQFGTSSFKESALR	0.4669124	0.2352988
HLA-DPA1*02:02-DPB1*05:01	VEGNMDSFMAQVKSLAQS	0.42122227	0.0019364611
HLA-DPA1*02:02-DPB1*05:01	VEGRLSALLQETKELKNE	0.35985586	0.024167705
HLA-DPA1*02:02-DPB1*05:01	VEKEFEPLLNWMKDKALK	0.5898604	0.08338611
HLA-DPA1*02:02-DPB1*05:01	VELLMEEFAFLKKEVVGK	0.6327948	0.016319795
HLA-DPA1*02:02-DPB1*05:01	VEQHIQTIKSKSKDGRPL	0.33631274	0.09225067
HLA-DPA1*02:02-DPB1*05:01	VESLFRVITEVSKVPSLS	0.5199267	0.003938692
HLA-DPA1*02:02-DPB1*05:01	VETETWTFVAPMKHRRSA	0.554868	0.034958243
HLA-DPA1*02:02-DPB1*05:01	VEWLRRYLENGKETLQRT	0.3328945	0.013239795
HLA-DPA1*02:02-DPB1*05:01	VGSVGGAVTFPLKSKVKQ	0.36407474	0.17849055
HLA-DPA1*02:02-DPB1*05:01	VIPALELVEPIKKHEVPA	0.5710626	0.23687455
HLA-DPA1*02:02-DPB1*05:01	VKNNAIISLRKDLNEDDH	0.35737514	0.06344137
HLA-DPA1*02:02-DPB1*05:01	VLGTKNLSQILSDREEIA	0.22257096	0.030801449
HLA-DPA1*02:02-DPB1*05:01	VNIFKVWVQAFKVEGGQF	0.5028783	0.024051223
HLA-DPA1*02:02-DPB1*05:01	VNRMMKLIINSLYKNKEI	0.65773547	0.004644958
HLA-DPA1*02:02-DPB1*05:01	VPAIINPLDGTEKIAIDH	0.25989366	0.031119173
HLA-DPA1*02:02-DPB1*05:01	VPDIFAQIEVNEKKIRQK	0.5743482	0.27029476
HLA-DPA1*02:02-DPB1*05:01	VPILLQGLAVLAKERPPN	0.54563546	0.09315529
HLA-DPA1*02:02-DPB1*05:01	VPIPKTGTLSCTVALRPK	0.28432754	0.31035122
HLA-DPA1*02:02-DPB1*05:01	VPSDVVIFPSSDSQAHPP	0.041641194	0.34327275
HLA-DPA1*02:02-DPB1*05:01	VPYEIQKGQALITFEKEE	0.38636342	0.5875591
HLA-DPA1*02:02-DPB1*05:01	VRESNVLHEKSKGKTREG	0.1812988	0.007903568
HLA-DPA1*02:02-DPB1*05:01	VSHLDILAVQEGKHFHSH	0.28158215	0.038166016
HLA-DPA1*02:02-DPB1*05:01	VSQEKVTEMMKKFCAQPW	0.4744543	0.0037906885
HLA-DPA1*02:02-DPB1*05:01	VVDEKLPGLLGNFPGPFE	0.25889274	0.0016976111
HLA-DPA1*02:02-DPB1*05:01	VVETMEDLVTYTKNLGPG	0.2695484	0.02611253
HLA-DPA1*02:02-DPB1*05:01	VVFDKSSEQILATLKGHT	0.5232301	0.005901431
HLA-DPA1*02:02-DPB1*05:01	VYGIFYATSFLDLYRNPK	0.47523794	0.9840372
HLA-DPA1*02:02-DPB1*05:01	YDGKMYTGLCNFVERWDQ	0.2954092	0.013297344
HLA-DPA1*02:02-DPB1*05:01	YENIIALQENELKKKADE	0.5203909	0.44922408
HLA-DPA1*02:02-DPB1*05:01	YERYNSQLLSFVRDLNQY	0.48897025	0.043740433
HLA-DPA1*02:02-DPB1*05:01	YKELLDTVTAPQKNLKSA	0.4195905	0.008116079
HLA-DPA1*02:02-DPB1*05:01	YPGSQLDILIDQGKDDQF	0.26510873	0.017759167
HLA-DPA1*02:02-DPB1*05:01	YRESALLFDAEKSSASSK	0.4467259	0.005584079
HLA-DPA1*02:02-DPB1*05:01	YTEQLKPFGDVPRKLKLQ	0.38854295	0.013440964
HLA-DPA1*02:02-DPB1*05:01	YTLQSILKAQLVKEDKDA	0.5054251	0.004492336
HLA-DPA1*02:02-DPB1*05:01	YVDDTQFVRFDSDAASQR	0.13086867	0.97727746
