# Supplementary material for: MHCII-peptide presentation: an assessment of the state-of-the-art prediction methods
Source: Front Immunol. 2024 Mar 12;15:1293706. doi: 10.3389/fimmu.2024.1293706 (PMC11027168; doi:10.3389/fimmu.2024.1293706)
Supplement: Supplementary file 2 [file DataSheet_2.zip › output/BERT/pos/18_HLA-DQA1_03_01_DQB1_03_02.csv]

allele	peptide	affinity_pred	mass_pred
HLA-DQA1*03:01-DQB1*03:02	AAGAGKVTKSAQKAQKAK	0.09885848	0.68912905
HLA-DQA1*03:01-DQB1*03:02	AEAGPEGVAPAPEGEKKQ	0.51045644	0.017158987
HLA-DQA1*03:01-DQB1*03:02	AKVFGGFQVVPAPDGQFA	0.33451122	0.02007906
HLA-DQA1*03:01-DQB1*03:02	APKGDEEGVPAVVIDMSG	0.45315316	0.48113424
HLA-DQA1*03:01-DQB1*03:02	APLPQDRGFLVVQGDPRE	0.39556637	0.59212047
HLA-DQA1*03:01-DQB1*03:02	APVGGGAFPTIVEREPWD	0.474833	0.7968264
HLA-DQA1*03:01-DQB1*03:02	DAEEDGGTVSQEEEDRKP	0.551943	0.3044774
HLA-DQA1*03:01-DQB1*03:02	DDEVDVDGTVEEDLGKSR	0.48419073	0.19976595
HLA-DQA1*03:01-DQB1*03:02	DDTQFVRFDSDAASQRME	0.42383492	0.98707277
HLA-DQA1*03:01-DQB1*03:02	DGIPDRFSGSSSGAERYL	0.4676592	0.095151894
HLA-DQA1*03:01-DQB1*03:02	DLEIDKEGVIEPDTDAPQ	0.4157936	0.6002777
HLA-DQA1*03:01-DQB1*03:02	DLGDAVVDGENDDPRPPN	0.37027106	0.16583844
HLA-DQA1*03:01-DQB1*03:02	DNESDQASGAYIFRPNQQ	0.385756	0.31596446
HLA-DQA1*03:01-DQB1*03:02	DPAVIRSLTLEPDPIIVP	0.3999147	0.8832799
HLA-DQA1*03:01-DQB1*03:02	DPLPAHSGALPFPSPGPP	0.32670826	0.982335
HLA-DQA1*03:01-DQB1*03:02	DPSKPGGNVEGATQSLAE	0.4412909	0.25433424
HLA-DQA1*03:01-DQB1*03:02	DQMSTSSVQALAERKNRQ	0.40662345	0.03281384
HLA-DQA1*03:01-DQB1*03:02	DRNLPSDSQDLGQHGLEE	0.26182294	0.0836736
HLA-DQA1*03:01-DQB1*03:02	DSKEDENVPTAPDPPSQH	0.2536953	0.013373321
HLA-DQA1*03:01-DQB1*03:02	DTQFVRFDSDAASPRGEP	0.4115969	0.9822076
HLA-DQA1*03:01-DQB1*03:02	DVFDKLSVIAEDSESGKQ	0.422982	0.1544964
HLA-DQA1*03:01-DQB1*03:02	DVKPSPSAAEADFDIVTK	0.47902557	0.59310675
HLA-DQA1*03:01-DQB1*03:02	DWDEDAPAKIPDEEATKP	0.50331277	0.13921507
HLA-DQA1*03:01-DQB1*03:02	EELKEYENIIALQENELK	0.49543434	0.61738485
HLA-DQA1*03:01-DQB1*03:02	EESDDEAAVEEEEEEKKP	0.53900677	0.36344528
HLA-DQA1*03:01-DQB1*03:02	EPAPPSQGAEAKGEVPPK	0.37713078	0.74085337
HLA-DQA1*03:01-DQB1*03:02	EPLGPEDEDSFSNAESYE	0.53821075	0.07001594
HLA-DQA1*03:01-DQB1*03:02	ESDDEAAVEEEEEEKKPK	0.5054338	0.36784926
HLA-DQA1*03:01-DQB1*03:02	EVERIINEPTAAALAYGL	0.39930356	0.101200245
HLA-DQA1*03:01-DQB1*03:02	FFMPGFAPLTSRGSQQYR	0.16703579	0.0038134672
HLA-DQA1*03:01-DQB1*03:02	FHSSPALQPAADHKPGPG	0.28209543	0.029492319
HLA-DQA1*03:01-DQB1*03:02	GPARETELPAAAEPGAEN	0.6119603	0.9500281
HLA-DQA1*03:01-DQB1*03:02	GPDVPSTPAAEAKAAEAA	0.40394658	0.8612553
HLA-DQA1*03:01-DQB1*03:02	GPKEGEAVVLPEVEPGLT	0.6167383	0.70490265
HLA-DQA1*03:01-DQB1*03:02	GPPPPLPPAQPGAEGGGD	0.13455833	0.033421226
HLA-DQA1*03:01-DQB1*03:02	GPRDDDESDDTLEENRGY	0.26525405	0.11902793
HLA-DQA1*03:01-DQB1*03:02	GPSPPSTAPGGSGAGEER	0.27303234	0.091696694
HLA-DQA1*03:01-DQB1*03:02	GTFQKWAAVVVPSGQEQR	0.27826235	0.9957678
HLA-DQA1*03:01-DQB1*03:02	HPDRHSGASAEVQKEEEK	0.570142	0.9320847
HLA-DQA1*03:01-DQB1*03:02	HPKPALDTGYETEQDTIT	0.30247703	0.43061695
HLA-DQA1*03:01-DQB1*03:02	HRNSDVRHAPAEEMPEKP	0.57388467	0.58386266
HLA-DQA1*03:01-DQB1*03:02	IDPYDKPNTIYIERHEPS	0.27592066	0.9060087
HLA-DQA1*03:01-DQB1*03:02	IPERAGSGSQVPTEPKKL	0.35841098	0.23806612
HLA-DQA1*03:01-DQB1*03:02	IPPFHPFHPFPALPENED	0.34742793	0.8073002
HLA-DQA1*03:01-DQB1*03:02	IPVQTISRAAAEKLFGNM	0.23017295	0.8223429
HLA-DQA1*03:01-DQB1*03:02	IVRKLVTALAIFVPSYGC	0.20492297	0.001909856
HLA-DQA1*03:01-DQB1*03:02	IYEGEYQGIPRAESGGKG	0.28286257	0.009349445
HLA-DQA1*03:01-DQB1*03:02	KAWAYFSDVDLEKDVHSG	0.37838268	0.011138653
HLA-DQA1*03:01-DQB1*03:02	KDITDTLVAVTISEGAHH	0.5043719	0.20154901
HLA-DQA1*03:01-DQB1*03:02	KPAPYWEGTAVIDGEFKE	0.5048836	0.8202616
HLA-DQA1*03:01-DQB1*03:02	KPGGNVEGATQSLAEQMR	0.4508347	0.59181446
HLA-DQA1*03:01-DQB1*03:02	KPKPEEEVKPVKEPDIKP	0.27539733	0.30331656
HLA-DQA1*03:01-DQB1*03:02	KPVMDDQRDLISNNEQLP	0.21572767	0.005349376
HLA-DQA1*03:01-DQB1*03:02	KSQEMVHLVNKESSETPD	0.2878166	0.09012174
HLA-DQA1*03:01-DQB1*03:02	LPDDEDVVGPGQESDDFE	0.53923553	0.48236275
HLA-DQA1*03:01-DQB1*03:02	LPGSSQPAVLQPSVEPTQ	0.4698254	0.56745565
HLA-DQA1*03:01-DQB1*03:02	LPSRDSSGTAVAPENRHQ	0.56801414	0.77587163
HLA-DQA1*03:01-DQB1*03:02	LPVVINGGATSSGEQDNE	0.39101732	0.5846273
HLA-DQA1*03:01-DQB1*03:02	LRRVLSGQDDEEQGLTAQ	0.3311839	0.0053361417
HLA-DQA1*03:01-DQB1*03:02	NEHDVVVQLQPNGERDYN	0.4229944	0.654262
HLA-DQA1*03:01-DQB1*03:02	NPGERPADVSPTSPQPEG	0.46461874	0.5082746
HLA-DQA1*03:01-DQB1*03:02	PPPPEPKGDATPEGEKAT	0.26421133	0.018008372
HLA-DQA1*03:01-DQB1*03:02	PPVSGPDVPSTPAAEAKA	0.3999563	0.03375582
HLA-DQA1*03:01-DQB1*03:02	QPEPGEAAAGGAAEEARR	0.51526135	0.9438346
HLA-DQA1*03:01-DQB1*03:02	RNLPSDSQDLGQHGLEED	0.3382963	0.16531895
HLA-DQA1*03:01-DQB1*03:02	RPDDVFIIDDADEIPARD	0.53294873	0.84411794
HLA-DQA1*03:01-DQB1*03:02	RPEEAVRGLGAGTESSRR	0.37253505	0.11664647
HLA-DQA1*03:01-DQB1*03:02	RPGPTAESASGPSEDPSV	0.46816573	0.2087524
HLA-DQA1*03:01-DQB1*03:02	SFGADSVPANTENEVEPV	0.57590187	0.20634241
HLA-DQA1*03:01-DQB1*03:02	SGVHHFARAASEFESSEG	0.49401703	0.22928496
HLA-DQA1*03:01-DQB1*03:02	SNQFFRDVTADFEGQSPK	0.38395664	0.16475064
HLA-DQA1*03:01-DQB1*03:02	SPEPEAEAEAAAGPGPCE	0.4821792	0.55560786
HLA-DQA1*03:01-DQB1*03:02	SPGESEHLLEPAEAERSQ	0.48888117	0.735445
HLA-DQA1*03:01-DQB1*03:02	SPLPEEVDETSAEDEGVS	0.56948334	0.53234476
HLA-DQA1*03:01-DQB1*03:02	SPPSTAPGGSGAGEERMP	0.31503037	0.08652936
HLA-DQA1*03:01-DQB1*03:02	SPSSPEPASLPAEDISAN	0.522526	0.30726427
HLA-DQA1*03:01-DQB1*03:02	STRDRVAGESAEPEPEPE	0.6534996	0.7999159
HLA-DQA1*03:01-DQB1*03:02	TPEPPSSAAVSPGTEEPA	0.5883923	0.55390096
HLA-DQA1*03:01-DQB1*03:02	TPSPESPDQWSSSSPHSN	0.22660826	0.9031302
HLA-DQA1*03:01-DQB1*03:02	VAEEEEVAEVEEEEADDD	0.6046273	0.24366486
HLA-DQA1*03:01-DQB1*03:02	VGDYENVIPDFPEDEGIH	0.4975573	0.7016978
HLA-DQA1*03:01-DQB1*03:02	VGSEPQAFDVFPENPRAD	0.4628802	0.020470733
HLA-DQA1*03:01-DQB1*03:02	VPIPWVSGTSASTPVFGG	0.3041286	0.61081684
HLA-DQA1*03:01-DQB1*03:02	VPSDVVIFPSSDSQAHPP	0.34053656	0.98440427
HLA-DQA1*03:01-DQB1*03:02	VPSVPEDAAPASRDGGGV	0.4236889	0.050008874
HLA-DQA1*03:01-DQB1*03:02	VPTIDIHMNQIGFEREWH	0.3303128	0.78234893
HLA-DQA1*03:01-DQB1*03:02	VRFDSDAASPRGEPRAPW	0.33693165	0.18846183
HLA-DQA1*03:01-DQB1*03:02	WDQETRNVKAQSQTDRVD	0.38283873	0.75304556
HLA-DQA1*03:01-DQB1*03:02	YPLKKLDLVAIPDFEAGA	0.414106	0.038774703
