# Supplementary material for: MHCII-peptide presentation: an assessment of the state-of-the-art prediction methods
Source: Front Immunol. 2024 Mar 12;15:1293706. doi: 10.3389/fimmu.2024.1293706 (PMC11027168; doi:10.3389/fimmu.2024.1293706)
Supplement: Supplementary file 2 [file DataSheet_2.zip › output/BERT/pos/19_HLA-DPA1_01_03_DPB1_02_01.csv]

allele	peptide	affinity_pred	mass_pred
HLA-DPA1*02:01-DPB1*01:01	AAAEKLFGNMEGDCPSDWK	0.22441228	0.002201478
HLA-DPA1*02:01-DPB1*01:01	AGKGAKNPGVFLIHGPDEH	0.21594219	0.030103054
HLA-DPA1*02:01-DPB1*01:01	AGNDRNIDVFNVEDQKRDT	0.29784584	0.042697188
HLA-DPA1*02:01-DPB1*01:01	AKPEASFQVWNKDSSSKNL	0.30017415	0.1551905
HLA-DPA1*02:01-DPB1*01:01	ALRAAAGPLARDTLSPEPA	0.21144143	0.5091782
HLA-DPA1*02:01-DPB1*01:01	APALHLRLSPPPSQSDQLL	0.20046392	0.79243845
HLA-DPA1*02:01-DPB1*01:01	APGDPEAALEDNLARIREN	0.1740987	0.41195902
HLA-DPA1*02:01-DPB1*01:01	APNLSKLVAEWEGQDSDSD	0.29103872	0.011073437
HLA-DPA1*02:01-DPB1*01:01	APPALRGRLLPYLAEDELR	0.47643092	0.9435239
HLA-DPA1*02:01-DPB1*01:01	APPEDKVVPSFLPVDQGGS	0.3571786	0.8341545
HLA-DPA1*02:01-DPB1*01:01	APQRKCIIDILTEPKDIGK	0.37293002	0.013082999
HLA-DPA1*02:01-DPB1*01:01	CPQTKIIGSVSKEEEEEDE	0.28399697	0.29305893
HLA-DPA1*02:01-DPB1*01:01	DDKGTKRSITVTQDEGIRP	0.18498896	0.71121144
HLA-DPA1*02:01-DPB1*01:01	DEDHKKYSSQTSQDSGNYS	0.15966125	0.13035962
HLA-DPA1*02:01-DPB1*01:01	DGHFREKLQAANAEDIKSG	0.26880196	0.7220941
HLA-DPA1*02:01-DPB1*01:01	DGPGGKEATWVVDVKNGKG	0.1182222	0.6539174
HLA-DPA1*02:01-DPB1*01:01	DIVRRERIGFRVQPDQGKI	0.22064607	0.18482131
HLA-DPA1*02:01-DPB1*01:01	DPNPNFEKFLIKSIAENRH	0.48669127	0.8451287
HLA-DPA1*02:01-DPB1*01:01	DQQEKLLAVIEEQHKEIHQ	0.40315974	0.1262933
HLA-DPA1*02:01-DPB1*01:01	DQSAYDGKDYIALNEDLRS	0.37056306	0.97852314
HLA-DPA1*02:01-DPB1*01:01	DSLQDIGMDHQALLKQFDH	0.29240903	0.137256
HLA-DPA1*02:01-DPB1*01:01	DSSSKKDVIELTDDSFDKN	0.32064238	0.02442101
HLA-DPA1*02:01-DPB1*01:01	DTGKRKRHVPYSVSETRLE	0.30902892	0.557631
HLA-DPA1*02:01-DPB1*01:01	DTQYSKVLALYNQHNPGAS	0.32192174	0.006577763
HLA-DPA1*02:01-DPB1*01:01	EENIKKLADQFLEEQKQET	0.46743384	0.13598177
HLA-DPA1*02:01-DPB1*01:01	EPPGAQLRTSALMEAEVGK	0.37929827	0.25543022
HLA-DPA1*02:01-DPB1*01:01	ERDRAMLALTSTLNKLIKR	0.45284316	0.013849922
HLA-DPA1*02:01-DPB1*01:01	EVDRKTGAVYVAEIGAKQV	0.36170122	0.041128315
HLA-DPA1*02:01-DPB1*01:01	FDGKKSSILQAESKKDHEE	0.32107055	0.42110142
HLA-DPA1*02:01-DPB1*01:01	GGRAQLAMALFEQEQANST	0.4470644	0.01186285
HLA-DPA1*02:01-DPB1*01:01	GKDSTRGVAKMSLDPADLT	0.2714416	0.03754003
HLA-DPA1*02:01-DPB1*01:01	GKGAKNPGVFLIHGPDEHR	0.20796956	0.025046447
HLA-DPA1*02:01-DPB1*01:01	GKSVTCHVKHYTNPSQDVT	0.14446066	0.20091295
HLA-DPA1*02:01-DPB1*01:01	GLGERKVVEINHEDLGHDH	0.30018714	0.85265034
HLA-DPA1*02:01-DPB1*01:01	GPDGRLLRGHNQYAYDGKD	0.16747455	0.9986213
HLA-DPA1*02:01-DPB1*01:01	GPGGKEATWVVDVKNGKGS	0.12351326	0.47069153
HLA-DPA1*02:01-DPB1*01:01	GPTADYVFPDLTEKAGSIE	0.24237591	0.78710186
HLA-DPA1*02:01-DPB1*01:01	GQELITVIKAPTSFGYDKP	0.40118954	0.28559825
HLA-DPA1*02:01-DPB1*01:01	HPADSVVSVLNKEKGSSAS	0.2844792	0.03491301
HLA-DPA1*02:01-DPB1*01:01	HPLQEMNGEPLAAEKEQPG	0.3839398	0.8115171
HLA-DPA1*02:01-DPB1*01:01	HQNLKEFALTNPEKSSTKE	0.36849684	0.73175937
HLA-DPA1*02:01-DPB1*01:01	IDPSKPESILKMTKKGKTL	0.2765137	0.20465703
HLA-DPA1*02:01-DPB1*01:01	IKKGEKLGTLLPLQKVYPG	0.5109111	0.5495625
HLA-DPA1*02:01-DPB1*01:01	IPVVENKVLEGMVEENQVN	0.32675523	0.40100002
HLA-DPA1*02:01-DPB1*01:01	IRADHEKALEEAKEKLRKS	0.21811035	0.017448455
HLA-DPA1*02:01-DPB1*01:01	IRHYEGLSYNVDSLHQKHQ	0.33150345	0.51121485
HLA-DPA1*02:01-DPB1*01:01	ISLQKQNSDMQAELQKKQE	0.21808662	0.044368394
HLA-DPA1*02:01-DPB1*01:01	KDSTRGVAKMSLDPADLTH	0.27251703	0.051694788
HLA-DPA1*02:01-DPB1*01:01	KPDLTLEEVQAENPKVSRG	0.3130797	0.045700237
HLA-DPA1*02:01-DPB1*01:01	KYIRHYEGLSYNVDSLHQK	0.38782388	0.5879314
HLA-DPA1*02:01-DPB1*01:01	LDFSSKLDNIYSSDKFYKQ	0.40898067	0.002381939
HLA-DPA1*02:01-DPB1*01:01	LPAQVAFTPYAPEPGSTCR	0.4042052	0.12133833
HLA-DPA1*02:01-DPB1*01:01	LPGDKSKAFDFLSEETEAS	0.39274466	0.46016034
HLA-DPA1*02:01-DPB1*01:01	NKYIRHYEGLSYNVDSLHQ	0.381897	0.6294886
HLA-DPA1*02:01-DPB1*01:01	NPLIKLSGAYLVDDSDPDT	0.5284832	0.5350771
HLA-DPA1*02:01-DPB1*01:01	NPSDTPPSVVNEDFLHDLK	0.44949225	0.7912633
HLA-DPA1*02:01-DPB1*01:01	NVERLSELVQAVSDPSSPQ	0.18785606	0.7815623
HLA-DPA1*02:01-DPB1*01:01	NVLGTKNLSQILSDREEIA	0.35191303	0.025044229
HLA-DPA1*02:01-DPB1*01:01	RALRAAAGPLARDTLSPEP	0.24283303	0.35344788
HLA-DPA1*02:01-DPB1*01:01	RELQRANSHFIEEQQAQQQ	0.33609542	0.054263793
HLA-DPA1*02:01-DPB1*01:01	RINRQLEALENDNFQDDPH	0.34039792	0.2720878
HLA-DPA1*02:01-DPB1*01:01	RNEQEQPLGQWHLSKRDTG	0.16194922	0.7712247
HLA-DPA1*02:01-DPB1*01:01	RPGAEATGKVNVKTLRLGP	0.20950302	0.08741963
HLA-DPA1*02:01-DPB1*01:01	RPNQDQILTNLSKRKCPSQ	0.2482621	0.052957945
HLA-DPA1*02:01-DPB1*01:01	RREKGAASNVAEPVPGPTG	0.07862029	0.047647208
HLA-DPA1*02:01-DPB1*01:01	RSEEELLVIFNKKISKNPT	0.41571802	0.27063647
HLA-DPA1*02:01-DPB1*01:01	RSEHKVWSPLVTEEGKRHP	0.34242672	0.5212495
HLA-DPA1*02:01-DPB1*01:01	SDNDKVQKCSHYLFSEEIT	0.4785382	0.01788367
HLA-DPA1*02:01-DPB1*01:01	SEIEDAAFLAREKAKADAE	0.32312617	0.03408014
HLA-DPA1*02:01-DPB1*01:01	SKSDAKKAASKTLLEKSQF	0.37495744	0.030023063
HLA-DPA1*02:01-DPB1*01:01	SPKPGSERLSFVSAKQSTG	0.32820028	0.9675852
HLA-DPA1*02:01-DPB1*01:01	SPSGKFITQWGEESSGSSP	0.30771026	0.31182623
HLA-DPA1*02:01-DPB1*01:01	SPSSAKRQQETAAAETETR	0.09245621	0.94803303
HLA-DPA1*02:01-DPB1*01:01	SSKQRKELGGLEGDPSPEE	0.16186483	0.005744582
HLA-DPA1*02:01-DPB1*01:01	SSSKQRKELGGLEGDPSPE	0.15631242	0.006139926
HLA-DPA1*02:01-DPB1*01:01	SSSTREYTVTEPERDGASP	0.13572696	0.7631606
HLA-DPA1*02:01-DPB1*01:01	SVDDRTGVVYQIEGSKAVP	0.33860144	0.44329676
HLA-DPA1*02:01-DPB1*01:01	TDSEKAVEKTLQDMEKNPE	0.25382632	0.48751992
HLA-DPA1*02:01-DPB1*01:01	TPKKPEAKFFTTPSKSVRK	0.4607363	0.95068514
HLA-DPA1*02:01-DPB1*01:01	TPSEGGKLQSTFVFEEIGR	0.544143	0.64651847
HLA-DPA1*02:01-DPB1*01:01	TPSQHGNRTFSYTLEDHTK	0.37028235	0.96017486
HLA-DPA1*02:01-DPB1*01:01	TPTPPSKSGSLLDSDNFIG	0.31384042	0.13919157
HLA-DPA1*02:01-DPB1*01:01	VDEHKKTMELLQSDMNQHF	0.31191435	0.31595188
HLA-DPA1*02:01-DPB1*01:01	VGDKKGKIVDAVIQEHQPS	0.3014324	0.8298704
HLA-DPA1*02:01-DPB1*01:01	VGGQKFVVLPTGDVWSRPD	0.36823857	0.6017129
HLA-DPA1*02:01-DPB1*01:01	VPKCMKETDVQENDKEQHE	0.16015948	0.005165092
HLA-DPA1*02:01-DPB1*01:01	VPVGCDKEVGSMKADDKCG	0.06782849	0.00398497
HLA-DPA1*02:01-DPB1*01:01	VTLEEFLASTQRKEFGDTG	0.43557632	0.083453484
HLA-DPA1*02:01-DPB1*01:01	YDQSAYDGKDYIALNEDLR	0.360987	0.9962034
