# Supplementary material for: MHCII-peptide presentation: an assessment of the state-of-the-art prediction methods
Source: Front Immunol. 2024 Mar 12;15:1293706. doi: 10.3389/fimmu.2024.1293706 (PMC11027168; doi:10.3389/fimmu.2024.1293706)
Supplement: Supplementary file 2 [file DataSheet_2.zip › output/BERT/pos/19_HLA-DPA1_01_03_DPB1_03_01.csv]

allele	peptide	affinity_pred	mass_pred
HLA-DPA1*01:03-DPB1*03:01	AAAGRIAIPGLAGAGNSVL	0.5033088	0.55525446
HLA-DPA1*01:03-DPB1*03:01	AADTAAQITQRKWEAARVA	0.47233617	0.9388008
HLA-DPA1*01:03-DPB1*03:01	AAQLRPISLPGVSSTEDLQ	0.35116002	0.04342985
HLA-DPA1*01:03-DPB1*03:01	AAQRNLSPTPASPNQGPPP	0.32466677	0.76200545
HLA-DPA1*01:03-DPB1*03:01	AAVGRESPGAAATSSSGPQ	0.3755087	0.85932845
HLA-DPA1*01:03-DPB1*03:01	ADHARTITVALADGGRPDN	0.43852338	0.9986614
HLA-DPA1*01:03-DPB1*03:01	ADSTREGSSPALSTLFPPP	0.29308668	0.98995876
HLA-DPA1*01:03-DPB1*03:01	AEASREARAKVIAAEGEMN	0.50538814	0.9263446
HLA-DPA1*01:03-DPB1*03:01	AEELRQRLAPLAEDVRGNL	0.44736382	0.9978634
HLA-DPA1*01:03-DPB1*03:01	AEFGRREIEIAEQDMSALI	0.43132088	0.93560207
HLA-DPA1*01:03-DPB1*03:01	AEQQRLKSQDLELSWNLNG	0.15334827	0.89208
HLA-DPA1*01:03-DPB1*03:01	AGAGLGRAYALAFAERGAL	0.71319085	0.87865144
HLA-DPA1*01:03-DPB1*03:01	AGALDRLLDLPAAASSEDI	0.663732	0.9880748
HLA-DPA1*01:03-DPB1*03:01	AGALGPARETELPAAAEPG	0.27380612	0.99173176
HLA-DPA1*01:03-DPB1*03:01	AGARAAAAAASAGSSASSG	0.55829173	0.6590635
HLA-DPA1*01:03-DPB1*03:01	ALFRLSPTASRSWDVTRPL	0.6704687	0.79952097
HLA-DPA1*01:03-DPB1*03:01	ALKEDLRSWTAADMAAQIT	0.62502724	0.99931467
HLA-DPA1*01:03-DPB1*03:01	ALKEDLRSWTAADMAAQTT	0.6088659	0.999143
HLA-DPA1*01:03-DPB1*03:01	ALLMRACEPIIQNFCHDVA	0.604731	0.13972023
HLA-DPA1*01:03-DPB1*03:01	ALNEDLRSWTAADMAAQIT	0.5883981	0.99885005
HLA-DPA1*01:03-DPB1*03:01	ALRAAAGPLARDTLSPEPA	0.5581221	0.72264445
HLA-DPA1*01:03-DPB1*03:01	ANKRLRYVDQVLQLVYKDG	0.48260102	0.95735186
HLA-DPA1*01:03-DPB1*03:01	APALHLRLSPPPSQSDQLL	0.40704808	0.98778737
HLA-DPA1*01:03-DPB1*03:01	APASNREADTVELAELGPL	0.15900043	0.8606787
HLA-DPA1*01:03-DPB1*03:01	APFERRPEGAPAPAARAPA	0.5463737	0.9763695
HLA-DPA1*01:03-DPB1*03:01	APGGPPERTVTPALSSNVL	0.4523435	0.99941075
HLA-DPA1*01:03-DPB1*03:01	APGTEVRSFTQAQLDGGLV	0.3872713	0.9993526
HLA-DPA1*01:03-DPB1*03:01	APLLRWAEGPAVSLPQAPQ	0.63254094	0.9830187
HLA-DPA1*01:03-DPB1*03:01	APPKILVERYLIEIAKNYN	0.5375024	0.96690387
HLA-DPA1*01:03-DPB1*03:01	APQGSRAAPTAASDQPDSA	0.3570177	0.9961506
HLA-DPA1*01:03-DPB1*03:01	APVAAVQAAVSNLVRVGKE	0.37043017	0.7014812
HLA-DPA1*01:03-DPB1*03:01	AQITKRKWEAAHVAEQQRA	0.6666535	0.9997158
HLA-DPA1*01:03-DPB1*03:01	ARKLSRRWSAPAAAGQRPA	0.8164536	0.99808913
HLA-DPA1*01:03-DPB1*03:01	ARPLPRFNSVPLTDTGHER	0.41552076	0.9967734
HLA-DPA1*01:03-DPB1*03:01	ASPFRSSVQGASSREGSPA	0.5446884	0.85285205
HLA-DPA1*01:03-DPB1*03:01	ASREARAKVIAAEGEMNAS	0.5637838	0.95545274
HLA-DPA1*01:03-DPB1*03:01	ASVRAVPNPVINPYQPAPP	0.4362711	0.91497296
HLA-DPA1*01:03-DPB1*03:01	ATEERAAPSTAPAEATPPK	0.38742247	0.9790726
HLA-DPA1*01:03-DPB1*03:01	ATQAARSTDVAAVVVPILF	0.46390304	0.8244588
HLA-DPA1*01:03-DPB1*03:01	AWRPALLASLAAAAAPLPG	0.71487015	0.24375346
HLA-DPA1*01:03-DPB1*03:01	DAAEKGVRTLTAAAVSGAQ	0.676886	0.99821556
HLA-DPA1*01:03-DPB1*03:01	DDSKSIAYLQMNSLKTEDT	0.26841724	0.6898664
HLA-DPA1*01:03-DPB1*03:01	DDVNPSARFVTVPLHHRMA	0.5979242	0.9300116
HLA-DPA1*01:03-DPB1*03:01	DGDLERFLSSAAAVSKEHP	0.7567213	0.98877174
HLA-DPA1*01:03-DPB1*03:01	DGFQPSRSIIFASWSAGDF	0.44953614	0.00927115
HLA-DPA1*01:03-DPB1*03:01	DGNTLYVGAREAILALDIQ	0.5680152	0.060082726
HLA-DPA1*01:03-DPB1*03:01	DIAARLNIPVSQVNPRDAK	0.5487386	0.89167464
HLA-DPA1*01:03-DPB1*03:01	DIREDDNIAIIDVPVPSFS	0.33314958	0.063303865
HLA-DPA1*01:03-DPB1*03:01	DPGPTRTFTVVPRAAESTE	0.59417164	0.99321365
HLA-DPA1*01:03-DPB1*03:01	DQLSHLRQYEKSIVNYKPK	0.4918148	0.99868715
HLA-DPA1*01:03-DPB1*03:01	DQRIRWYLLSMGSNENIHS	0.6424826	0.32584494
HLA-DPA1*01:03-DPB1*03:01	DREDSQRIDDLSARDKPFD	0.12127068	0.9972607
HLA-DPA1*01:03-DPB1*03:01	DRGERLGIKPESVQPHRPT	0.54659516	0.9984741
HLA-DPA1*01:03-DPB1*03:01	DRPGRRFYVVACDNRDPRD	0.5164736	0.99902326
HLA-DPA1*01:03-DPB1*03:01	DSGSFLVHTLAARHRKFDE	0.62513375	0.20923495
HLA-DPA1*01:03-DPB1*03:01	DTAAQITQRKWEAARVAEQ	0.60741234	0.9983963
HLA-DPA1*01:03-DPB1*03:01	DTYLGKYWAIKLATNAAVT	0.5853215	0.0351104
HLA-DPA1*01:03-DPB1*03:01	DYDQARHYLLAAVNRQPKD	0.6344423	0.9987618
HLA-DPA1*01:03-DPB1*03:01	EAGALDRLLDLPAAASSED	0.6714022	0.9927646
HLA-DPA1*01:03-DPB1*03:01	EAIANLQRAYSLAKEQRLN	0.5267882	0.9978429
HLA-DPA1*01:03-DPB1*03:01	EALTRLHITVSKAYKVNPD	0.672426	0.82716596
HLA-DPA1*01:03-DPB1*03:01	EDEERREERAEVGAPLSPD	0.31460157	0.8997773
HLA-DPA1*01:03-DPB1*03:01	EDLRSWTAADMAAQITKRK	0.5975323	0.9961115
HLA-DPA1*01:03-DPB1*03:01	EDLRSWTAADMAAQTTKHK	0.579778	0.99853504
HLA-DPA1*01:03-DPB1*03:01	EDRERLRAMEKLLASVEER	0.5295433	0.8513568
HLA-DPA1*01:03-DPB1*03:01	EEAKRTYEEGLKHEANNPQ	0.1711556	0.9988657
HLA-DPA1*01:03-DPB1*03:01	EIQEKVYTMAQKNIQVSPE	0.37057787	0.9988697
HLA-DPA1*01:03-DPB1*03:01	ELLRRAGPPGALDAWAEPH	0.55389947	0.94471914
HLA-DPA1*01:03-DPB1*03:01	EMMRNQDLALSNLESIPGG	0.40971798	0.1294045
HLA-DPA1*01:03-DPB1*03:01	ENPGGYVAYSKAATVTGKL	0.14678039	0.9688462
HLA-DPA1*01:03-DPB1*03:01	EPEEPKIRFVAGIHGNAPV	0.4661774	0.9855522
HLA-DPA1*01:03-DPB1*03:01	EPRAPWIEQEGPEYWDEET	0.016723346	0.6377202
HLA-DPA1*01:03-DPB1*03:01	EPRAPWIEQEGPEYWDGET	0.017016778	0.59858036
HLA-DPA1*01:03-DPB1*03:01	FAQRRELILAIKNARQRQE	0.7352028	0.9899476
HLA-DPA1*01:03-DPB1*03:01	FHLTRQEIVSLFNAFGRIS	0.47327167	0.004309573
HLA-DPA1*01:03-DPB1*03:01	FKYYGTREAVIAQISSHVK	0.6474794	0.992627
HLA-DPA1*01:03-DPB1*03:01	GAGAGLGRAYALAFAERGA	0.6722181	0.7352865
HLA-DPA1*01:03-DPB1*03:01	GAGERLSEEPLQVLEHPRQ	0.29769337	0.99343777
HLA-DPA1*01:03-DPB1*03:01	GAGLGRAYALAFAERGALV	0.73002875	0.9331641
HLA-DPA1*01:03-DPB1*03:01	GALDRLLDLPAAASSEDIE	0.7278693	0.9914153
HLA-DPA1*01:03-DPB1*03:01	GERDHYGYRQSVTYACNKG	0.28947496	0.8980339
HLA-DPA1*01:03-DPB1*03:01	GFQPSRSIIFASWSAGDFG	0.35017005	0.01775831
HLA-DPA1*01:03-DPB1*03:01	GLGERKVVEINHEDLGHDH	0.14932407	0.9582017
HLA-DPA1*01:03-DPB1*03:01	GLLAEREQEEAIAQFPYVE	0.28335017	0.97078526
HLA-DPA1*01:03-DPB1*03:01	GLLHRAFSVFLFNTENKLL	0.6010528	0.03051956
HLA-DPA1*01:03-DPB1*03:01	GPARETELPAAAEPGAENA	0.3892461	0.99202204
HLA-DPA1*01:03-DPB1*03:01	GPGLSRNGVGPAPSLSELD	0.29506126	0.25038642
HLA-DPA1*01:03-DPB1*03:01	GRHGSVRYWVKAELHRPWL	0.6010688	0.9706043
HLA-DPA1*01:03-DPB1*03:01	GTAHRAHSSMVGVNLPQKA	0.5096621	0.59473264
HLA-DPA1*01:03-DPB1*03:01	GTEQRVVGRAAEVPGPEPG	0.40266392	0.9664596
HLA-DPA1*01:03-DPB1*03:01	GTGDPEHYLINVCKSLAPQ	0.15915158	0.1445444
HLA-DPA1*01:03-DPB1*03:01	GTLERDGVFCLLSDDHGAS	0.23615506	0.6061241
HLA-DPA1*01:03-DPB1*03:01	HAAYHPFRRLAILPASAPP	0.8788949	0.70616794
HLA-DPA1*01:03-DPB1*03:01	HLSHNRISSVPAINNRLEH	0.67187315	0.9992031
HLA-DPA1*01:03-DPB1*03:01	HPRFKREFIQEPAKNRPGP	0.5994161	0.9340259
HLA-DPA1*01:03-DPB1*03:01	HSAPRSGAPAAESKEIVRG	0.4652601	0.9990012
HLA-DPA1*01:03-DPB1*03:01	IAAVERLWDYGMSSSPHVL	0.38979152	0.28654963
HLA-DPA1*01:03-DPB1*03:01	IAGRYERASQGPASHSRFS	0.48019922	0.9884167
HLA-DPA1*01:03-DPB1*03:01	IDGFKEPRKYIAAQGPRDE	0.48165378	0.8852064
HLA-DPA1*01:03-DPB1*03:01	IHLAKRFYDMAAEASPDAQ	0.78070515	0.99944955
HLA-DPA1*01:03-DPB1*03:01	IISKRNIQFSCKNIYRPDK	0.24057052	0.21688314
HLA-DPA1*01:03-DPB1*03:01	ILVERYLIEIAKNYNVPYE	0.6018767	0.5218655
HLA-DPA1*01:03-DPB1*03:01	INELMPKYAPKAASARTDL	0.29608217	0.74378216
HLA-DPA1*01:03-DPB1*03:01	IPPDQQRLIFAGKQLEDGR	0.1351427	0.91687775
HLA-DPA1*01:03-DPB1*03:01	ISTVKRSWTSAQNACSEHG	0.6288132	0.9988661
HLA-DPA1*01:03-DPB1*03:01	ITVDRLVSKALNMWGKEIP	0.43051064	0.19608495
HLA-DPA1*01:03-DPB1*03:01	IVPTLRAAMAAAQSGTPGP	0.67548865	0.9665958
HLA-DPA1*01:03-DPB1*03:01	KDLDPEREVTFLEASRFAQ	0.37120304	0.595714
HLA-DPA1*01:03-DPB1*03:01	KEDLRSWTAADMAAQITKR	0.60981447	0.9993819
HLA-DPA1*01:03-DPB1*03:01	KEDLRSWTAADMAAQTTKH	0.5991265	0.99944973
HLA-DPA1*01:03-DPB1*03:01	KEPRKYIAAQGPRDETVDD	0.43198663	0.52565515
HLA-DPA1*01:03-DPB1*03:01	KFLRHFTVVGDDYHAWNIN	0.31740585	0.47022802
HLA-DPA1*01:03-DPB1*03:01	KGAGERLSEEPLQVLEHPR	0.2682061	0.9979931
HLA-DPA1*01:03-DPB1*03:01	KLPSRTWSPPFESEDSQKH	0.33995524	0.97849274
HLA-DPA1*01:03-DPB1*03:01	KLRVFENIVAVLNKEVEAS	0.71195984	0.021278307
HLA-DPA1*01:03-DPB1*03:01	KNMARRGHSAQIAKPIRPG	0.6228813	0.99640894
HLA-DPA1*01:03-DPB1*03:01	KPGGRESALPCQASPLHPA	0.35808268	0.9937727
HLA-DPA1*01:03-DPB1*03:01	KPGKAPKLLIYAASTLQSG	0.4603754	0.97420585
HLA-DPA1*01:03-DPB1*03:01	KPGKAPKRLIYAASSLQSG	0.67835253	0.9967022
HLA-DPA1*01:03-DPB1*03:01	KPVEKRLMPPPPQKNKDSW	0.41271156	0.98387957
HLA-DPA1*01:03-DPB1*03:01	LAGARTPAALAALSLTGSG	0.6096798	0.32204542
HLA-DPA1*01:03-DPB1*03:01	LAPRSAAVPLINPAGLGPG	0.5732518	0.99341
HLA-DPA1*01:03-DPB1*03:01	LDRLLDLPAAASSEDIERS	0.67541873	0.9202951
HLA-DPA1*01:03-DPB1*03:01	LEARATAPPAPSAPNSAPS	0.4384646	0.99030703
HLA-DPA1*01:03-DPB1*03:01	LGAQRIFELGLGDDDGNLE	0.23079187	0.73810405
HLA-DPA1*01:03-DPB1*03:01	LGPARETELPAAAEPGAEN	0.348464	0.99892014
HLA-DPA1*01:03-DPB1*03:01	LKEDLRSWTAADMAAQITK	0.6003269	0.9994928
HLA-DPA1*01:03-DPB1*03:01	LKEDLRSWTAADMAAQTTK	0.5895373	0.9995308
HLA-DPA1*01:03-DPB1*03:01	LKPRTVATPLNQVANPNSA	0.4940893	0.97269934
HLA-DPA1*01:03-DPB1*03:01	LNEDLRSWTAADKAAQITQ	0.5066832	0.9994289
HLA-DPA1*01:03-DPB1*03:01	LNEDLRSWTAADMAAQITK	0.5810304	0.9995614
HLA-DPA1*01:03-DPB1*03:01	LPDADKERLAILGIHNEVS	0.41214222	0.9947422
HLA-DPA1*01:03-DPB1*03:01	LPEALQRQWDQVEQDLADE	0.27807766	0.98275316
HLA-DPA1*01:03-DPB1*03:01	LPRLQARYYSIASSSKVHP	0.76834697	0.9994873
HLA-DPA1*01:03-DPB1*03:01	LPSAPQGSRAAPTAASDQP	0.2990157	0.99232453
HLA-DPA1*01:03-DPB1*03:01	LPSEEPRQAAAAASSGETP	0.5051688	0.99254525
HLA-DPA1*01:03-DPB1*03:01	LPVTPGEPASISCRSSQSL	0.294325	0.035639204
HLA-DPA1*01:03-DPB1*03:01	LQDYDQARHYLLAAVNRQP	0.6479487	0.9791082
HLA-DPA1*01:03-DPB1*03:01	LRPSGLRLGTPALTSRGLL	0.54991937	0.98945963
HLA-DPA1*01:03-DPB1*03:01	LSKLRLASPPSQGEVPPGP	0.41332674	0.98837245
HLA-DPA1*01:03-DPB1*03:01	LTLRREATEPPPSQEGPSP	0.27486292	0.9723072
HLA-DPA1*01:03-DPB1*03:01	LTRARRDAGPPPGAAPRPA	0.34786925	0.9596747
HLA-DPA1*01:03-DPB1*03:01	MPTYGRSFTLASSSDTRVG	0.44703415	0.9953561
HLA-DPA1*01:03-DPB1*03:01	MSKFLRHFTVVGDDYHAWN	0.4229742	0.8466055
HLA-DPA1*01:03-DPB1*03:01	NEDLRSWTAADMAAQITKR	0.59451777	0.99934083
HLA-DPA1*01:03-DPB1*03:01	NKKGAKQQKFIKAVTHQVK	0.51293087	0.89976996
HLA-DPA1*01:03-DPB1*03:01	NKPTFSQTIALLNIYRNPQ	0.39143324	0.613983
HLA-DPA1*01:03-DPB1*03:01	NKYIRHYEGLSYNVDSLHQ	0.4962893	0.9267252
HLA-DPA1*01:03-DPB1*03:01	NVERLSELVQAVSDPSSPQ	0.46230415	0.85843563
HLA-DPA1*01:03-DPB1*03:01	PSAPQGSRAAPTAASDQPD	0.32183096	0.2815065
HLA-DPA1*01:03-DPB1*03:01	PTGTGVGPQAAAAAAAKAA	0.2530225	0.11001023
HLA-DPA1*01:03-DPB1*03:01	QEMMRNQDLALSNLESIPG	0.50779307	0.9378967
HLA-DPA1*01:03-DPB1*03:01	QRMERYQVAAAQAKSKGDQ	0.6750409	0.9937414
HLA-DPA1*01:03-DPB1*03:01	QVTWHKRGGSLPARHQTHG	0.43202522	0.9990303
HLA-DPA1*01:03-DPB1*03:01	RAAAEVAGQFVIKLTHDVE	0.23075405	0.26399073
HLA-DPA1*01:03-DPB1*03:01	REARAKVIAAEGEMNASRA	0.5469969	0.55354774
HLA-DPA1*01:03-DPB1*03:01	RGYVGNRAATFPLQVLGFE	0.527092	0.8557089
HLA-DPA1*01:03-DPB1*03:01	RNIRHRRGEKVVINVPIFK	0.5204312	0.98230565
HLA-DPA1*01:03-DPB1*03:01	RPAGDGTFQKWAAVVVPSG	0.28765526	0.99855787
HLA-DPA1*01:03-DPB1*03:01	RPPRERRFEKPLEEKGEGG	0.22524051	0.9984161
HLA-DPA1*01:03-DPB1*03:01	RPSGLRLGTPALTSRGLLE	0.5644304	0.991389
HLA-DPA1*01:03-DPB1*03:01	RPTKGLRQTTVPAKGHPER	0.41265738	0.99958545
HLA-DPA1*01:03-DPB1*03:01	RSARLSAKPAPPKPEPKPR	0.5647632	0.9918315
HLA-DPA1*01:03-DPB1*03:01	RTRIVIVPSLNPDGRERAQ	0.56700444	0.8968687
HLA-DPA1*01:03-DPB1*03:01	RVHSAPRSGAPAAESKEIV	0.44652686	0.9989314
HLA-DPA1*01:03-DPB1*03:01	SAEELRQRLAPLAEDVRGN	0.44622743	0.9969374
HLA-DPA1*01:03-DPB1*03:01	SAPQGSRAAPTAASDQPDS	0.4073692	0.9935757
HLA-DPA1*01:03-DPB1*03:01	SASERLPPPFPGLEPESEG	0.18803948	0.012113332
HLA-DPA1*01:03-DPB1*03:01	SFTGSRTYSLVGQAWPGPL	0.36574966	0.9968699
HLA-DPA1*01:03-DPB1*03:01	SGAVRYLMHVPGNAGADVL	0.4693772	0.49278465
HLA-DPA1*01:03-DPB1*03:01	SINERPVIFALSNPTAQAE	0.6494952	0.47443295
HLA-DPA1*01:03-DPB1*03:01	SKAPRGDVTAEEAAGASPA	0.48519498	0.9567167
HLA-DPA1*01:03-DPB1*03:01	SLGVGYRTQPMTAQAASYR	0.60231006	0.9087227
HLA-DPA1*01:03-DPB1*03:01	SLPVTPGEPASISCRSSQS	0.27623984	0.010507105
HLA-DPA1*01:03-DPB1*03:01	SPAGSKLRLVEAAEAHAQQ	0.6317492	0.9974438
HLA-DPA1*01:03-DPB1*03:01	SPEGAGALLRKQELVTQNE	0.08922073	0.77952707
HLA-DPA1*01:03-DPB1*03:01	SPGGPRLVIGSLPAHLSPH	0.6699394	0.9712292
HLA-DPA1*01:03-DPB1*03:01	SPGRGYRLPTSALVNLSHG	0.46946713	0.99249744
HLA-DPA1*01:03-DPB1*03:01	SPPRKREEAAAVPAAAPDD	0.6420995	0.9961635
HLA-DPA1*01:03-DPB1*03:01	SPSALSAGKTAVNVPRQPT	0.26876834	0.8160213
HLA-DPA1*01:03-DPB1*03:01	SPSSAKRQQETAAAETETR	0.38817003	0.9980197
HLA-DPA1*01:03-DPB1*03:01	SRVNRLSVLGAITSVQQRL	0.666777	0.7036738
HLA-DPA1*01:03-DPB1*03:01	SSDEIRYGVVALKQASVFS	0.6852238	0.9542478
HLA-DPA1*01:03-DPB1*03:01	SSGLPNIPVQTISRAAAEK	0.31436652	0.41991416
HLA-DPA1*01:03-DPB1*03:01	SSLIRRVISTAKAPGAIGP	0.5995467	0.44362918
HLA-DPA1*01:03-DPB1*03:01	SVRAVPNPVINPYQPAPPS	0.39823267	0.61286324
HLA-DPA1*01:03-DPB1*03:01	TEKKDRVHHEPQLSDKVHN	0.16954222	0.9971342
HLA-DPA1*01:03-DPB1*03:01	TLYVGAREAILALDIQDPG	0.63781005	0.527388
HLA-DPA1*01:03-DPB1*03:01	TNAEVLRTMELAAQSMKKA	0.6683434	0.9785096
HLA-DPA1*01:03-DPB1*03:01	TNTWAVRIPGGPAVANSVA	0.41663134	0.45751414
HLA-DPA1*01:03-DPB1*03:01	TPIAVRFSTVAGESGSADT	0.5071242	0.9981713
HLA-DPA1*01:03-DPB1*03:01	TPIERESSSPLSSNQSEPG	0.4585164	0.997563
HLA-DPA1*01:03-DPB1*03:01	TPSIIFRRPEEAALSPLPP	0.6020885	0.9779502
HLA-DPA1*01:03-DPB1*03:01	TQPVPRLSVPAALALGSAA	0.8038587	0.9196623
HLA-DPA1*01:03-DPB1*03:01	TSEKKLLERLPEVEVPQHL	0.24134119	0.6999504
HLA-DPA1*01:03-DPB1*03:01	TTQKRYAICSALAASALPA	0.82778496	0.88254386
HLA-DPA1*01:03-DPB1*03:01	VAGMRALPANAILNQFQPA	0.71922976	0.8512219
HLA-DPA1*01:03-DPB1*03:01	VDDLGKSALHWAAAVNNVD	0.33338934	0.78375983
HLA-DPA1*01:03-DPB1*03:01	VDDTQFVRFDSDAASPRTE	0.4513361	0.9954467
HLA-DPA1*01:03-DPB1*03:01	VDRTRIVIVPSLNPDGRER	0.6455733	0.99803674
HLA-DPA1*01:03-DPB1*03:01	VEDIAARLNIPVSQVNPRD	0.47654948	0.8500148
HLA-DPA1*01:03-DPB1*03:01	VGAREAILALDIQDPGVPR	0.58136964	0.659579
HLA-DPA1*01:03-DPB1*03:01	VGGTRSSAVCAFSLLDIER	0.42724892	0.019657342
HLA-DPA1*01:03-DPB1*03:01	VHSAPRSGAPAAESKEIVR	0.43606034	0.99937487
HLA-DPA1*01:03-DPB1*03:01	VPRLPEFADWAQEQGDAPA	0.1572692	0.8290292
HLA-DPA1*01:03-DPB1*03:01	VQQALRQESLAAAASISEH	0.6814763	0.96701133
HLA-DPA1*01:03-DPB1*03:01	VVGQQGRGRAGIEASLDVQ	0.39757112	0.84659874
HLA-DPA1*01:03-DPB1*03:01	VVRARKQIVAGVNYFLDVE	0.6515245	0.83216894
HLA-DPA1*01:03-DPB1*03:01	WGSRVVPNAANGWAGQPPP	0.22354454	0.7633316
HLA-DPA1*01:03-DPB1*03:01	WVPERAESRAMENQYSPTP	0.33414733	0.99509096
HLA-DPA1*01:03-DPB1*03:01	YDDLKYRYFSNASPHRMPL	0.6214459	0.98836863
HLA-DPA1*01:03-DPB1*03:01	YDEGKRVAETMCYAYMKQE	0.2762377	0.080016464
HLA-DPA1*01:03-DPB1*03:01	YSKERQYIDGLNNLIYRPK	0.38197038	0.82437
HLA-DPA1*01:03-DPB1*03:01	YVGAREAILALDIQDPGVP	0.6286201	0.844542
