# Supplementary material for: MHCII-peptide presentation: an assessment of the state-of-the-art prediction methods
Source: Front Immunol. 2024 Mar 12;15:1293706. doi: 10.3389/fimmu.2024.1293706 (PMC11027168; doi:10.3389/fimmu.2024.1293706)
Supplement: Supplementary file 2 [file DataSheet_2.zip › output/BERT/pos/19_HLA-DPA1_01_03_DPB1_04_01.csv]

allele	peptide	affinity_pred	mass_pred
HLA-DPA1*01:03-DPB1*04:01	AAALVDDVWLYVSGGRTPH	0.3452557	0.4710091
HLA-DPA1*01:03-DPB1*04:01	AAEAVASGSGEPREEAGAL	0.033717785	0.006336663
HLA-DPA1*01:03-DPB1*04:01	AAKHYQFASGAFLHIKETV	0.8567429	0.9862528
HLA-DPA1*01:03-DPB1*04:01	ACARPLISVYSEKGESSGK	0.117577724	0.003060822
HLA-DPA1*01:03-DPB1*04:01	ADTTSYLIGRQKIDGTERE	0.064978346	0.3931229
HLA-DPA1*01:03-DPB1*04:01	AEGEVTFKSILFVPTSAPR	0.7268433	0.96166867
HLA-DPA1*01:03-DPB1*04:01	AEKKELLQEQLEQLQREYS	0.3581565	0.68149245
HLA-DPA1*01:03-DPB1*04:01	AENFKQVEYLLIHGTADDN	0.46631324	0.30742478
HLA-DPA1*01:03-DPB1*04:01	AGSDTLVRYFANEPFADFH	0.61106807	0.3866709
HLA-DPA1*01:03-DPB1*04:01	AHGERAELATEEFLPVTPI	0.72246945	0.9984285
HLA-DPA1*01:03-DPB1*04:01	AHNNHMAKVLTPELYAELR	0.38076463	0.3546237
HLA-DPA1*01:03-DPB1*04:01	AHPFFESVTWENLHQQTPP	0.759226	0.9421197
HLA-DPA1*01:03-DPB1*04:01	AKKIILNAVFGFINNPKPK	0.6609279	0.28726563
HLA-DPA1*01:03-DPB1*04:01	AKMREWFSETFQKVKEKLK	0.6932234	0.99019974
HLA-DPA1*01:03-DPB1*04:01	AMAETLGEAWAALVSMLER	0.32146534	0.0029551573
HLA-DPA1*01:03-DPB1*04:01	ANIRVVSEDFLQDVSASTK	0.4553115	0.59585553
HLA-DPA1*01:03-DPB1*04:01	ANREKMTQIMFETFNTPAM	0.621977	0.13432989
HLA-DPA1*01:03-DPB1*04:01	ANVDFAFSLYKHLVALSPK	0.7272553	0.9660988
HLA-DPA1*01:03-DPB1*04:01	APEEEDHVLVLRKSNFAEA	0.29052135	0.6375435
HLA-DPA1*01:03-DPB1*04:01	APPKILVERYLIEIAKNYN	0.5070302	0.9139434
HLA-DPA1*01:03-DPB1*04:01	APPQDHVFKVDNFAALGSI	0.48350966	0.99007225
HLA-DPA1*01:03-DPB1*04:01	APRGHLESSLLSHLVDPKD	0.37063882	0.9425052
HLA-DPA1*01:03-DPB1*04:01	APRSQQPFVVTFFRASPSP	0.70567364	0.86522484
HLA-DPA1*01:03-DPB1*04:01	APSLGCFVGSRFVHGEGLR	0.59067595	0.5361277
HLA-DPA1*01:03-DPB1*04:01	APVPAFEGRSFLAFPTLRA	0.63900787	0.9917676
HLA-DPA1*01:03-DPB1*04:01	ARAEYFRNVDYLLIHGTAD	0.6256615	0.35030228
HLA-DPA1*01:03-DPB1*04:01	ARAPGLAAADAADAARAGG	0.04339075	0.01790213
HLA-DPA1*01:03-DPB1*04:01	ARGDNFETVTWLSDSEVVR	0.43750757	0.64211315
HLA-DPA1*01:03-DPB1*04:01	ASGLLSLTSTLYLRLRKDD	0.85960716	0.015014452
HLA-DPA1*01:03-DPB1*04:01	ASLTVKAYLLGKEDAAREI	0.25547218	0.005996385
HLA-DPA1*01:03-DPB1*04:01	ASQFTAEGYLYVQEKRPAP	0.6875733	0.95713806
HLA-DPA1*01:03-DPB1*04:01	ASVFHATAFELDTDGNPFD	0.52750754	0.9938679
HLA-DPA1*01:03-DPB1*04:01	ATGSFTYEAVELVPAGAPT	0.5193166	0.8593419
HLA-DPA1*01:03-DPB1*04:01	ATPLQQEKLLPAQLPAEKE	0.19314112	0.020105239
HLA-DPA1*01:03-DPB1*04:01	ATPLRFREVPYAYIREGHE	0.6225491	0.72399676
HLA-DPA1*01:03-DPB1*04:01	ATRQEIFQEQLAAVPEFRG	0.41750607	0.14345227
HLA-DPA1*01:03-DPB1*04:01	AVDNEKEGVQYSYSLFHLM	0.6033343	0.07887593
HLA-DPA1*01:03-DPB1*04:01	AVSVTPIRDTKWLTLEVCR	0.51231265	0.2020586
HLA-DPA1*01:03-DPB1*04:01	DAERIKLEAERFENLREIG	0.63244325	0.99494743
HLA-DPA1*01:03-DPB1*04:01	DDDDTVHLPFEGGSLLQIP	0.36904657	0.0047735446
HLA-DPA1*01:03-DPB1*04:01	DDKEYGIVYYEKDGDESSP	0.15795602	0.4536236
HLA-DPA1*01:03-DPB1*04:01	DDTQFVQFDSDAASPRGEP	0.090802416	0.500927
HLA-DPA1*01:03-DPB1*04:01	DDTQFVRFDSDAASPRGEP	0.06822302	0.7695205
HLA-DPA1*01:03-DPB1*04:01	DEAASYIQSKFEDLNKRKD	0.5750126	0.9926236
HLA-DPA1*01:03-DPB1*04:01	DEKARLIYEDYVSILSPKE	0.69869727	0.9833871
HLA-DPA1*01:03-DPB1*04:01	DEKKQVFTSEKFLVMASED	0.8464524	0.9979513
HLA-DPA1*01:03-DPB1*04:01	DENIQKFIWHPFSIDKEDK	0.45755017	0.9797796
HLA-DPA1*01:03-DPB1*04:01	DFQGSTMLTSQYVRLTPDE	0.67246413	0.52922124
HLA-DPA1*01:03-DPB1*04:01	DFSNNRLDLLHSTAFEELH	0.65376496	0.773711
HLA-DPA1*01:03-DPB1*04:01	DGEGSMYVPEDLLPVYKEK	0.30237275	0.898859
HLA-DPA1*01:03-DPB1*04:01	DGHLNRGFHQEVFLGKDLG	0.46939975	0.9455167
HLA-DPA1*01:03-DPB1*04:01	DIDGSTFWSHPFNSLCHPK	0.659705	0.97760963
HLA-DPA1*01:03-DPB1*04:01	DIKEKLCYVALDFEQEMAT	0.4653517	0.004953576
HLA-DPA1*01:03-DPB1*04:01	DKTSELYQKTYWASYNIPS	0.5532514	0.9538573
HLA-DPA1*01:03-DPB1*04:01	DLSSWTAADTAAQITQRKW	0.094520316	0.9596807
HLA-DPA1*01:03-DPB1*04:01	DLVPKLMLHGTVFARMAPD	0.7056645	0.9067272
HLA-DPA1*01:03-DPB1*04:01	DMEKIWHHTFYNELRVAPE	0.7282422	0.9953448
HLA-DPA1*01:03-DPB1*04:01	DMEKIWHHTFYNELRVAPE	0.7282422	0.9953448
HLA-DPA1*01:03-DPB1*04:01	DNADSSTLHAVTFLRTPEI	0.5267052	0.8573802
HLA-DPA1*01:03-DPB1*04:01	DNEKKIAILHENFTTVKPE	0.4437331	0.9807944
HLA-DPA1*01:03-DPB1*04:01	DPACIPIFWVSKWVDYSDK	0.41444474	0.12493098
HLA-DPA1*01:03-DPB1*04:01	DPDDTHAYNVADFESLSRI	0.38558373	0.97471476
HLA-DPA1*01:03-DPB1*04:01	DPDNNGFINEDFIVWMRTA	0.39193293	0.36885056
HLA-DPA1*01:03-DPB1*04:01	DPEKMITESKFLQLESLQE	0.7568587	0.87807196
HLA-DPA1*01:03-DPB1*04:01	DPGLHVWRVEKLKPVPVAQ	0.3982135	0.9475999
HLA-DPA1*01:03-DPB1*04:01	DPGYPKPISVWQGIPASPK	0.19857885	0.6558644
HLA-DPA1*01:03-DPB1*04:01	DPNGPTHSSTLFVRDDGSS	0.0847717	0.27814394
HLA-DPA1*01:03-DPB1*04:01	DPTNDHIYHSEYFLALKKQ	0.7197512	0.9990403
HLA-DPA1*01:03-DPB1*04:01	DQDEMDLSDWLVTPQESHK	0.1631239	0.34263
HLA-DPA1*01:03-DPB1*04:01	DRAPFAAPSPFAELVLPPQ	0.65177596	0.46023434
HLA-DPA1*01:03-DPB1*04:01	DRASLINNAFQLVSIGKLS	0.64123076	0.03985524
HLA-DPA1*01:03-DPB1*04:01	DRGTAQYGVTKFSDLTEEE	0.55723053	0.9086897
HLA-DPA1*01:03-DPB1*04:01	DRPSRADQFEYVMYGKVYR	0.671058	0.9549109
HLA-DPA1*01:03-DPB1*04:01	DRRRMALENYLAALQSDPP	0.47664782	0.7809466
HLA-DPA1*01:03-DPB1*04:01	DSAQNSVIIVDKNGRLVYL	0.15829365	0.22862825
HLA-DPA1*01:03-DPB1*04:01	DSNQFFRDVTADFEGQSPK	0.22620445	0.7311784
HLA-DPA1*01:03-DPB1*04:01	DTDLVLRKALFSTLKETDT	0.5672399	0.063725
HLA-DPA1*01:03-DPB1*04:01	DTLVRYFANEPFADFHRVE	0.66458136	0.98607635
HLA-DPA1*01:03-DPB1*04:01	DTQFVRFDSDAASPRGEPR	0.087657824	0.90477335
HLA-DPA1*01:03-DPB1*04:01	DTQFVRFDSDAASQKMEPR	0.12144769	0.9489806
HLA-DPA1*01:03-DPB1*04:01	DTTSQLSYENYEKFNSHPF	0.50368917	0.9588672
HLA-DPA1*01:03-DPB1*04:01	DYDTLGADDLEGEAFLPLR	0.5694411	0.8283514
HLA-DPA1*01:03-DPB1*04:01	EAASYIQSKFEDLNKRKDT	0.6281863	0.9816531
HLA-DPA1*01:03-DPB1*04:01	EANIRVVSEDFLQDVSAST	0.43937162	0.27985495
HLA-DPA1*01:03-DPB1*04:01	EDCFRYYSSEYHYVGGFYG	0.45672518	0.007955782
HLA-DPA1*01:03-DPB1*04:01	EDELHRTLGVERFEEILQE	0.5788644	0.961813
HLA-DPA1*01:03-DPB1*04:01	EDGIVPLRYVKFQNVNSVT	0.7393931	0.99674845
HLA-DPA1*01:03-DPB1*04:01	EDLSSWTAADTAAQITQRK	0.14345026	0.87796336
HLA-DPA1*01:03-DPB1*04:01	EDQEHTYRVVRFEVIPQSI	0.6544771	0.94143
HLA-DPA1*01:03-DPB1*04:01	EDVKKLYHSEAFTVNFGDT	0.52758056	0.9955594
HLA-DPA1*01:03-DPB1*04:01	EEEKQQILHSEEFLSFFDH	0.69805104	0.9830459
HLA-DPA1*01:03-DPB1*04:01	EEGKEKKVNIDFEPFKPIN	0.42270583	0.87326735
HLA-DPA1*01:03-DPB1*04:01	EEHVIIQAEFYLNPDQSGE	0.5412851	0.7566487
HLA-DPA1*01:03-DPB1*04:01	EEKARIIYEDYISILSPKE	0.69236004	0.90967464
HLA-DPA1*01:03-DPB1*04:01	EELVDEPFLDLGKSFHSQQ	0.4833585	0.08969606
HLA-DPA1*01:03-DPB1*04:01	EGGYFHIETDAQTNEGIVT	0.04142342	0.5146887
HLA-DPA1*01:03-DPB1*04:01	EGKEKKVNIDFEPFKPINT	0.47379154	0.913278
HLA-DPA1*01:03-DPB1*04:01	EIQKHNLRTDRWLVIDRKV	0.5222599	0.91773033
HLA-DPA1*01:03-DPB1*04:01	EIRLKKQLDFEKFQSYEVN	0.554662	0.7507065
HLA-DPA1*01:03-DPB1*04:01	EKEELLKLIAVLEKETAQL	0.26814157	0.0021481637
HLA-DPA1*01:03-DPB1*04:01	EKKIAILHENFTTVKPEDA	0.5742114	0.9826145
HLA-DPA1*01:03-DPB1*04:01	EKLPEKWESVKLLFVKTEK	0.52112466	0.9187503
HLA-DPA1*01:03-DPB1*04:01	ENERFFGDSAASMAIKNPK	0.2821093	0.97490627
HLA-DPA1*01:03-DPB1*04:01	EPGSIALNSYHSRNCSESD	0.1378017	0.008748917
HLA-DPA1*01:03-DPB1*04:01	EPRAPWIEQEGPEYWDGET	0.08941532	0.62307805
HLA-DPA1*01:03-DPB1*04:01	EPRAPWVEQEGPEYWDRET	0.08242847	0.5849228
HLA-DPA1*01:03-DPB1*04:01	ERIHQFLSEQFLESEQKQQ	0.6699211	0.98849934
HLA-DPA1*01:03-DPB1*04:01	ERSAGLAFSLYQAMAKDQA	0.61227316	0.88889444
HLA-DPA1*01:03-DPB1*04:01	ESGKFHISPEGFLTINDVG	0.5140836	0.9843529
HLA-DPA1*01:03-DPB1*04:01	ESNEKKYFAATQFEPLAAR	0.9074538	0.99511844
HLA-DPA1*01:03-DPB1*04:01	ETPANEMTPTRFAEIIEKN	0.48352	0.99659425
HLA-DPA1*01:03-DPB1*04:01	EVEDNIMVTFRNQASRPYS	0.14344421	0.0040502297
HLA-DPA1*01:03-DPB1*04:01	EVYDTVVITLKNMASHPVS	0.17687899	0.0031743445
HLA-DPA1*01:03-DPB1*04:01	EYENIIALQENELKKKADE	0.15613733	0.49305016
HLA-DPA1*01:03-DPB1*04:01	FAKVLHGEQYLELYKPLPR	0.72696686	0.99467576
HLA-DPA1*01:03-DPB1*04:01	FEGQLESDRFLLMSGGKPS	0.5683259	0.99917984
HLA-DPA1*01:03-DPB1*04:01	FGGGHIKDELFGTVKDDLS	0.4213451	0.97967875
HLA-DPA1*01:03-DPB1*04:01	FIRQFVPIKVEQIEAGTPG	0.3757239	0.8248746
HLA-DPA1*01:03-DPB1*04:01	FKSGDFQMSPYAEYPKNPR	0.67548215	0.9763094
HLA-DPA1*01:03-DPB1*04:01	FKVSASPLLYTLIEKTMQN	0.5455826	0.839204
HLA-DPA1*01:03-DPB1*04:01	FPAPGKPGNYQYTVFLRSD	0.6618464	0.98300153
HLA-DPA1*01:03-DPB1*04:01	FPDAEDKGILTVDELLAIR	0.2418685	0.98100156
HLA-DPA1*01:03-DPB1*04:01	FPNIGVEKFLELNSEQNHD	0.6442015	0.89138234
HLA-DPA1*01:03-DPB1*04:01	GAADNGFLSHNFLTVAPGH	0.773117	0.99901706
HLA-DPA1*01:03-DPB1*04:01	GADDMQIRVFNYNTLERVH	0.45246506	0.33273762
HLA-DPA1*01:03-DPB1*04:01	GAGSDTLVRYFANEPFADF	0.55941623	0.019596422
HLA-DPA1*01:03-DPB1*04:01	GAPAISAASFLQDLIHRYG	0.5049523	0.088431634
HLA-DPA1*01:03-DPB1*04:01	GDADVFSREPFVVWFQSPH	0.5173288	0.7305366
HLA-DPA1*01:03-DPB1*04:01	GDDEDSLSSAYIQRVNTEL	0.25033054	0.7678328
HLA-DPA1*01:03-DPB1*04:01	GDDVKFEEFVAYLIDPHTQ	0.57044274	0.38540626
HLA-DPA1*01:03-DPB1*04:01	GDHPVELLARDFEKNYNMY	0.21932057	0.97467995
HLA-DPA1*01:03-DPB1*04:01	GDHRKVILRFTDFKLDGTG	0.45970204	0.62259185
HLA-DPA1*01:03-DPB1*04:01	GESKSYSYSEVLPIEGPPS	0.53729373	0.9743515
HLA-DPA1*01:03-DPB1*04:01	GFDKAYVVLGQFLVLKKDE	0.80441415	0.70779437
HLA-DPA1*01:03-DPB1*04:01	GGNRKTLISSTDFLSHPFG	0.6167792	0.8316668
HLA-DPA1*01:03-DPB1*04:01	GGRAQLAMALFEQEQANST	0.45132372	0.21443999
HLA-DPA1*01:03-DPB1*04:01	GKEKIYSAERFLIATGERP	0.73022056	0.99641913
HLA-DPA1*01:03-DPB1*04:01	GKEKKVNIDFEPFKPINTS	0.5180053	0.92884
HLA-DPA1*01:03-DPB1*04:01	GKFHISPEGFLTINDVGPA	0.578209	0.99647075
HLA-DPA1*01:03-DPB1*04:01	GLSEKLPEKWESVKLLFVK	0.48991457	0.16141288
HLA-DPA1*01:03-DPB1*04:01	GNSFFVMTNFLKTEGQEQR	0.82314664	0.9631218
HLA-DPA1*01:03-DPB1*04:01	GPGAPADVQYDLYLNVANR	0.70334446	0.9647954
HLA-DPA1*01:03-DPB1*04:01	GPGSLFASENFLGISSQPR	0.8433158	0.99737835
HLA-DPA1*01:03-DPB1*04:01	GPPIENGFYYDMYLEEGGV	0.5646933	0.22477105
HLA-DPA1*01:03-DPB1*04:01	GPSEQNFQWSIYLPSSPER	0.7642931	0.9952326
HLA-DPA1*01:03-DPB1*04:01	GPVEGAFSVYSDFLLYKSG	0.5298935	0.77978915
HLA-DPA1*01:03-DPB1*04:01	GPVGRIAFDMFMEDKTSVN	0.44063652	0.969174
HLA-DPA1*01:03-DPB1*04:01	GQRQLRPEHFQEVGYAAPP	0.6232243	0.99097425
HLA-DPA1*01:03-DPB1*04:01	GRDTRGIFRVHQFEKIEQF	0.61658764	0.98720044
HLA-DPA1*01:03-DPB1*04:01	GRLNMHMNVQNGKWDSDPS	0.07884571	0.09440775
HLA-DPA1*01:03-DPB1*04:01	GSAIISVTFLKDNLRASDL	0.46638963	0.033579208
HLA-DPA1*01:03-DPB1*04:01	GSAKELLQHPFLKLAKPLS	0.6873245	0.8405181
HLA-DPA1*01:03-DPB1*04:01	GSDTLVRYFANEPFADFHR	0.66067696	0.77502364
HLA-DPA1*01:03-DPB1*04:01	GSLADSYLDEGFLLDKKIG	0.39728987	0.9264816
HLA-DPA1*01:03-DPB1*04:01	GSYQGNMFGTKFETVHQIH	0.74353343	0.99771154
HLA-DPA1*01:03-DPB1*04:01	GTSIGSFIGALYAEERSAS	0.47109705	0.012096966
HLA-DPA1*01:03-DPB1*04:01	HDIRWNFEKFLVGPDGIPI	0.49436414	0.96103364
HLA-DPA1*01:03-DPB1*04:01	HERAVHLFVDSLVNQDKPS	0.31302053	0.18804695
HLA-DPA1*01:03-DPB1*04:01	HGERAELATEEFLPVTPIL	0.8050896	0.9994339
HLA-DPA1*01:03-DPB1*04:01	HMTIEPSTFLAVPTLEELN	0.6817668	0.6814467
HLA-DPA1*01:03-DPB1*04:01	HPDRLWAWEKFVYLDEKQH	0.72813904	0.9942285
HLA-DPA1*01:03-DPB1*04:01	HPFFESVTWENLHQQTPPK	0.7057021	0.8966587
HLA-DPA1*01:03-DPB1*04:01	HPINEYYIADASEDQVFVC	0.121430255	0.09769641
HLA-DPA1*01:03-DPB1*04:01	HPSTFWQSATWKEYPKPLQ	0.57265276	0.93077993
HLA-DPA1*01:03-DPB1*04:01	HPVTGQFLYQDSNWASKVE	0.35610503	0.9321823
HLA-DPA1*01:03-DPB1*04:01	HSPSFNSTIYEVIGKSQPK	0.6881575	0.9973038
HLA-DPA1*01:03-DPB1*04:01	IAASFHSAVFSLLKANNPW	0.6853048	0.8786023
HLA-DPA1*01:03-DPB1*04:01	IADDKYNDTFWKEFGTNIK	0.34499997	0.6036934
HLA-DPA1*01:03-DPB1*04:01	IAKIPNFWVTTFVNHPQVS	0.6236481	0.5085565
HLA-DPA1*01:03-DPB1*04:01	IARKKDYHAELMRELDQKE	0.36984453	0.83705693
HLA-DPA1*01:03-DPB1*04:01	IATDPDDTHAYNVADFESL	0.21858001	0.36126176
HLA-DPA1*01:03-DPB1*04:01	IDGSTFWSHPFNSLCHPKQ	0.7057847	0.83530295
HLA-DPA1*01:03-DPB1*04:01	IDNKCDFAYETMGTIEVQR	0.5229779	0.021645172
HLA-DPA1*01:03-DPB1*04:01	IEEKARIIYEDYISILSPK	0.67865306	0.9625417
HLA-DPA1*01:03-DPB1*04:01	IGASFFNSKYLELFQRQPA	0.77960926	0.99259794
HLA-DPA1*01:03-DPB1*04:01	IGNVVKTMQFEPSTMVYDA	0.4329851	0.011015747
HLA-DPA1*01:03-DPB1*04:01	IHMFDSAMNITAYLGNTTD	0.2155869	0.0010525604
HLA-DPA1*01:03-DPB1*04:01	IIDDKGILRQITLNDLPVG	0.2464183	0.93484086
HLA-DPA1*01:03-DPB1*04:01	IPGMVVVADKTSELYQKTY	0.18078451	0.16806859
HLA-DPA1*01:03-DPB1*04:01	IRHYEGLSYNVDSLHQKHQ	0.23012835	0.43862206
HLA-DPA1*01:03-DPB1*04:01	ISDDGGYSWTKMLEGPHYY	0.19743218	0.5737767
HLA-DPA1*01:03-DPB1*04:01	ISKIHEKAFSPLRKLQKLY	0.40824148	0.06106794
HLA-DPA1*01:03-DPB1*04:01	ISSSVKKYYIHDHFIPIEK	0.6210603	0.9334408
HLA-DPA1*01:03-DPB1*04:01	ISSTDFLSHPFGIAVFEDK	0.6398503	0.71558857
HLA-DPA1*01:03-DPB1*04:01	KDTGEIYTTSVTLDREEHS	0.096318856	0.8194124
HLA-DPA1*01:03-DPB1*04:01	KEEHVIIQAEFYLNPDQSG	0.6190966	0.96220267
HLA-DPA1*01:03-DPB1*04:01	KEKIYSAERFLIATGERPR	0.741695	0.99846965
HLA-DPA1*01:03-DPB1*04:01	KGDDVKFEEFVAYLIDPHT	0.5829824	0.5078877
HLA-DPA1*01:03-DPB1*04:01	KGDKHWVFDEASLEPGYPK	0.11192561	0.84442425
HLA-DPA1*01:03-DPB1*04:01	KGIHPTIISESFQKALEKG	0.46438992	0.98539895
HLA-DPA1*01:03-DPB1*04:01	KKKYFLHTSTPLDYEATRE	0.5551924	0.5203436
HLA-DPA1*01:03-DPB1*04:01	KLGGSLADSYLDEGFLLDK	0.4651088	0.63114035
HLA-DPA1*01:03-DPB1*04:01	KPKEKLVYAIFLKWPTSGQ	0.7905509	0.9572293
HLA-DPA1*01:03-DPB1*04:01	KPPPQASFTSNAFRKLSNS	0.5122157	0.99634993
HLA-DPA1*01:03-DPB1*04:01	KPPSSGTSSEFEVVTPEEQ	0.26400736	0.9235586
HLA-DPA1*01:03-DPB1*04:01	KPSKQSNNKYAASSYLSLT	0.6650686	0.904209
HLA-DPA1*01:03-DPB1*04:01	KPSQITGTVFTELNDEKVL	0.7188501	0.98799765
HLA-DPA1*01:03-DPB1*04:01	KPYPNNFETTTVITVPTGY	0.30064574	0.7994122
HLA-DPA1*01:03-DPB1*04:01	KTPQGPPEIYSDTQFPSLQ	0.29608682	0.60051215
HLA-DPA1*01:03-DPB1*04:01	KVLHGEQYLELYKPLPRAG	0.65337795	0.15933226
HLA-DPA1*01:03-DPB1*04:01	KVLLSGATFLVTFGNSEKP	0.6628577	0.0048724986
HLA-DPA1*01:03-DPB1*04:01	KVSDFGLSRFLEDDPSDPT	0.5805167	0.9775461
HLA-DPA1*01:03-DPB1*04:01	KVSDFGLSRFLEDDTSDPT	0.5212892	0.96215284
HLA-DPA1*01:03-DPB1*04:01	KVWRDQHFVKIQVKDSAQN	0.40362558	0.86703527
HLA-DPA1*01:03-DPB1*04:01	KYDEAASYIQSKFEDLNKR	0.59804064	0.97823393
HLA-DPA1*01:03-DPB1*04:01	LAEKKELLQEQLEQLQREY	0.3731099	0.6719211
HLA-DPA1*01:03-DPB1*04:01	LAEPDFVVTDFAKFSRPAQ	0.5194952	0.8419058
HLA-DPA1*01:03-DPB1*04:01	LAHGERAELATEEFLPVTP	0.6628913	0.983935
HLA-DPA1*01:03-DPB1*04:01	LAKHAWCGGNFLEVTEQIL	0.6689415	0.7667065
HLA-DPA1*01:03-DPB1*04:01	LAQAFAVNPLLRVINLNDN	0.5232724	0.63082135
HLA-DPA1*01:03-DPB1*04:01	LDRYFHNQEEFLRFDSDVG	0.45143414	0.9962608
HLA-DPA1*01:03-DPB1*04:01	LEKWVTEIFSQIPNNGLPR	0.7405564	0.68011516
HLA-DPA1*01:03-DPB1*04:01	LERNKDLLPEDFVVYTYNK	0.3741834	0.5489913
HLA-DPA1*01:03-DPB1*04:01	LGADDLEGEAFLPLREVPG	0.5873756	0.9883935
HLA-DPA1*01:03-DPB1*04:01	LGDNFYFTGVQDINDKRFQ	0.29655403	0.49583802
HLA-DPA1*01:03-DPB1*04:01	LGEINVIGEPFLNVNCEHI	0.67831147	0.41571936
HLA-DPA1*01:03-DPB1*04:01	LGGSLADSYLDEGFLLDKK	0.43426624	0.5516764
HLA-DPA1*01:03-DPB1*04:01	LGKSTLINSLFLTDLYPER	0.8677367	0.0066715693
HLA-DPA1*01:03-DPB1*04:01	LGTAMTYTLFEYAKDNKEQ	0.664583	0.9590436
HLA-DPA1*01:03-DPB1*04:01	LHRHKFSYDTFVDYSIDEE	0.56986296	0.75472516
HLA-DPA1*01:03-DPB1*04:01	LLGSTAEEKAIVQQWLEYR	0.22892532	0.0015871525
HLA-DPA1*01:03-DPB1*04:01	LPCGVDQFHGTEYVCCPQT	0.3768713	0.4311072
HLA-DPA1*01:03-DPB1*04:01	LPDGHFDGILYDTYPLSEE	0.36573637	0.5571965
HLA-DPA1*01:03-DPB1*04:01	LPDPGSLLVHSFQQLGRID	0.57614607	0.97746813
HLA-DPA1*01:03-DPB1*04:01	LPDSWKTYAMTGFVAWHVG	0.48486108	0.6605472
HLA-DPA1*01:03-DPB1*04:01	LPEEWKYLPFLALPDGAHN	0.63124555	0.9970371
HLA-DPA1*01:03-DPB1*04:01	LPHSGDIIATVFAPLEVFR	0.79167515	0.5699379
HLA-DPA1*01:03-DPB1*04:01	LPIFFLHLIPMLQKQRLEF	0.54780006	0.0027652879
HLA-DPA1*01:03-DPB1*04:01	LPKEINLVDDYFELVQHEY	0.6053583	0.96501553
HLA-DPA1*01:03-DPB1*04:01	LPREGEQNFSAEEFSDISE	0.37513545	0.92388046
HLA-DPA1*01:03-DPB1*04:01	LPTKNEFIPTNFEILPLEK	0.8543051	0.9972189
HLA-DPA1*01:03-DPB1*04:01	LPVTPGEPASISCRSSQSL	0.04283342	0.0013438008
HLA-DPA1*01:03-DPB1*04:01	LRKELENAEFIPMPDSPSP	0.47736555	0.9689085
HLA-DPA1*01:03-DPB1*04:01	LRQMKKTRGTLLALERKDH	0.33778307	0.012403341
HLA-DPA1*01:03-DPB1*04:01	LSPEYVFSVSTFRELPSLE	0.8236197	0.9526521
HLA-DPA1*01:03-DPB1*04:01	LSPQGTAQGELFLDDGHTF	0.25205112	0.5006126
HLA-DPA1*01:03-DPB1*04:01	LVAFIISDFESVSKITKSG	0.65707743	0.07229027
HLA-DPA1*01:03-DPB1*04:01	MEPSSKKLTGRLMLAVGGA	0.29344466	0.094206646
HLA-DPA1*01:03-DPB1*04:01	MFLVNSFLKGGGGGGGGGG	0.32127476	0.0039364714
HLA-DPA1*01:03-DPB1*04:01	MTKSLYDAWSGWLVVTLTG	0.47540182	0.0012039121
HLA-DPA1*01:03-DPB1*04:01	NAGPAGEMVPTFFGSLTQS	0.45264116	0.4160378
HLA-DPA1*01:03-DPB1*04:01	NAIQKSWTATTYMEYETLT	0.59851545	0.78156507
HLA-DPA1*01:03-DPB1*04:01	NARLPLNTDAYLSLQELQG	0.43636674	0.31252408
HLA-DPA1*01:03-DPB1*04:01	NEKKIAILHENFTTVKPED	0.5337483	0.98048747
HLA-DPA1*01:03-DPB1*04:01	NEKKYFAATQFEPLAARSA	0.9752445	0.99009293
HLA-DPA1*01:03-DPB1*04:01	NGPVGVFEWEAFARGTKAL	0.6265236	0.97867
HLA-DPA1*01:03-DPB1*04:01	NIGVEKFLELNSEQNHDDY	0.48275763	0.07251614
HLA-DPA1*01:03-DPB1*04:01	NLPDGTHLQPGTKFIKHWR	0.12150215	0.0051546297
HLA-DPA1*01:03-DPB1*04:01	NPEGKALLKKTKNSEEFAA	0.10566805	0.053194094
HLA-DPA1*01:03-DPB1*04:01	NPENQFRVDYILSVMNVPD	0.4802933	0.8753009
HLA-DPA1*01:03-DPB1*04:01	NPEYTTVSWLKDGTSLKKQ	0.27632836	0.35611778
HLA-DPA1*01:03-DPB1*04:01	NPFRFPNIGVEKFLELNSE	0.67086154	0.96564615
HLA-DPA1*01:03-DPB1*04:01	NPGGYVAYSKAATVTGKLV	0.13051671	0.844283
HLA-DPA1*01:03-DPB1*04:01	NPPGFAFVEFEDPRDAADA	0.29735115	0.927361
HLA-DPA1*01:03-DPB1*04:01	NPSDTPPSVVNEDFLHDLK	0.25834373	0.8619067
HLA-DPA1*01:03-DPB1*04:01	NQEEKILRYALSNSIGPVR	0.36817944	0.66716844
HLA-DPA1*01:03-DPB1*04:01	NQKDDVAQTDLLQIDPNFG	0.20012817	0.7206741
HLA-DPA1*01:03-DPB1*04:01	NTASLKYENYELTLKSDTN	0.43288457	0.997499
HLA-DPA1*01:03-DPB1*04:01	PFRFPNIGVEKFLELNSEQ	0.73655397	0.45544234
HLA-DPA1*01:03-DPB1*04:01	PNIGVEKFLELNSEQNHDD	0.49979016	0.22798851
HLA-DPA1*01:03-DPB1*04:01	PPIENGFYYDMYLEEGGVS	0.5353991	0.0089892065
HLA-DPA1*01:03-DPB1*04:01	PPPRPDLDPELYLSVHDPA	0.32759055	0.99390477
HLA-DPA1*01:03-DPB1*04:01	PRAMVGRLNELLVKALERH	0.23707709	0.0026865816
HLA-DPA1*01:03-DPB1*04:01	PREDRATWKSNYFLKIIQL	0.6979319	0.9479877
HLA-DPA1*01:03-DPB1*04:01	PSKQSNNKYAASSYLSLTP	0.7584545	0.79879105
HLA-DPA1*01:03-DPB1*04:01	PSLAAFCPWDGALLMYVGP	0.3824482	0.0006580203
HLA-DPA1*01:03-DPB1*04:01	QCRLEGFPQENSKYNKTCN	0.1377948	0.00039401214
HLA-DPA1*01:03-DPB1*04:01	QDDDSGLDGELQYFLRAGT	0.20394151	0.0013382641
HLA-DPA1*01:03-DPB1*04:01	QKKEIHLYQTFVVQLQDPR	0.685467	0.4468252
HLA-DPA1*01:03-DPB1*04:01	QPARLTSIIFAEDITTGQV	0.43936905	0.051920183
HLA-DPA1*01:03-DPB1*04:01	QPWGAPVEVESFLVHPGDL	0.46320137	0.77609795
HLA-DPA1*01:03-DPB1*04:01	QSKDACGMLMSTILKELQK	0.38007414	0.008480264
HLA-DPA1*01:03-DPB1*04:01	QSNNKYAASSYLSLTPEQW	0.8499663	0.9967066
HLA-DPA1*01:03-DPB1*04:01	QTPEVVPDDSGTFYDQAVV	0.07943589	0.008763569
HLA-DPA1*01:03-DPB1*04:01	REGEQNFSAEEFSDISEMR	0.538499	0.95745456
HLA-DPA1*01:03-DPB1*04:01	REKLLRQSPPLPGREEEPG	0.10343414	0.1769092
HLA-DPA1*01:03-DPB1*04:01	RKKEEYKMALYNLYPGVFE	0.68742806	0.61838865
HLA-DPA1*01:03-DPB1*04:01	RKRNVEHWIGHENFELINH	0.5951451	0.76586264
HLA-DPA1*01:03-DPB1*04:01	RLDLLHSTAFEELHKLEVL	0.8519415	0.72682244
HLA-DPA1*01:03-DPB1*04:01	RPAQPQEHPFASSRFLQPV	0.6440098	0.42625356
HLA-DPA1*01:03-DPB1*04:01	RPDDVFIIDDADEIPARDG	0.07494995	0.91232413
HLA-DPA1*01:03-DPB1*04:01	RPPIAIVSPQFQEISLPTT	0.5928954	0.99170053
HLA-DPA1*01:03-DPB1*04:01	RPRGFAYVQFEDVRDAEDA	0.60427225	0.9983942
HLA-DPA1*01:03-DPB1*04:01	RQSFGGSLFAYSPGGAHGM	0.5606603	0.0448108
HLA-DPA1*01:03-DPB1*04:01	RSKTQDIVLGTSFLSINSK	0.81883454	0.8657619
HLA-DPA1*01:03-DPB1*04:01	RSRGFAFVYFENVDDAKEA	0.69480526	0.9647461
HLA-DPA1*01:03-DPB1*04:01	RTGSSFLGELFNQHPDVFY	0.6746346	0.83623993
HLA-DPA1*01:03-DPB1*04:01	RTPETAEFLGEDLLQVEQR	0.5512467	0.9961813
HLA-DPA1*01:03-DPB1*04:01	RTVEKELTYEKFVEWTRLD	0.7106325	0.91184103
HLA-DPA1*01:03-DPB1*04:01	SDSVSTLNSEDFVLVSRQG	0.5891124	0.9887041
HLA-DPA1*01:03-DPB1*04:01	SDTLVRYFANEPFADFHRV	0.6549245	0.80638564
HLA-DPA1*01:03-DPB1*04:01	SGASFSSLRQSVAGTYSIS	0.21524566	0.0021634595
HLA-DPA1*01:03-DPB1*04:01	SGDFQMSPYAEYPKNPRSQ	0.56705415	0.7577407
HLA-DPA1*01:03-DPB1*04:01	SGGFGYSPFLSITDGNMPG	0.5983686	0.9922616
HLA-DPA1*01:03-DPB1*04:01	SHAGNKLAMQEFMILPVGA	0.732421	0.7108974
HLA-DPA1*01:03-DPB1*04:01	SKPKEKLVYAIFLKWPTSG	0.85616803	0.98302364
HLA-DPA1*01:03-DPB1*04:01	SKPSERHVFIVDDFESFEK	0.44060263	0.9950589
HLA-DPA1*01:03-DPB1*04:01	SKQSNNKYAASSYLSLTPE	0.8420273	0.98617315
HLA-DPA1*01:03-DPB1*04:01	SLGGFLAQKFAEYTHKSPR	0.55972224	0.9572686
HLA-DPA1*01:03-DPB1*04:01	SNKDLLLTSSYLSDSGSTG	0.4554564	0.54883516
HLA-DPA1*01:03-DPB1*04:01	SNNKYAASSYLSLTPEQWK	0.84314615	0.99784327
HLA-DPA1*01:03-DPB1*04:01	SNPEYTTVSWLKDGTSLKK	0.28712025	0.6427167
HLA-DPA1*01:03-DPB1*04:01	SNVEEAFINTAKEIYEKIQ	0.24616672	0.022027131
HLA-DPA1*01:03-DPB1*04:01	SPDGRVFQVEYAMKAVENS	0.33032575	0.9560145
HLA-DPA1*01:03-DPB1*04:01	SPEEKRKIIGDTFVKIANE	0.60426867	0.99506503
HLA-DPA1*01:03-DPB1*04:01	SPEPEAEAEAAAGPGPCER	0.023033595	0.018842647
HLA-DPA1*01:03-DPB1*04:01	SPEYVFSVSTFRELPSLEQ	0.82853633	0.9867047
HLA-DPA1*01:03-DPB1*04:01	SPGATGSFTYEAVELVPAG	0.49239504	0.9309484
HLA-DPA1*01:03-DPB1*04:01	SPGERFTDSQFLVLMNRVL	0.691351	0.966691
HLA-DPA1*01:03-DPB1*04:01	SPHTPNEKFYGVTVFKALK	0.5944335	0.976923
HLA-DPA1*01:03-DPB1*04:01	SPKRFTFVTPTFYRVSPSR	0.8707898	0.962379
HLA-DPA1*01:03-DPB1*04:01	SPQGTAQGELFLDDGHTFN	0.21160986	0.75897104
HLA-DPA1*01:03-DPB1*04:01	SPSGKFITQWGEESSGSSP	0.17093746	0.47232565
HLA-DPA1*01:03-DPB1*04:01	SPSKSVFTSSLFQMEPSPR	0.8959506	0.99740237
HLA-DPA1*01:03-DPB1*04:01	SPSLSGMYSLPFLTAPGSQ	0.625782	0.42883754
HLA-DPA1*01:03-DPB1*04:01	SPTAPLSPMSPPGYKLVTG	0.08540999	0.0078825895
HLA-DPA1*01:03-DPB1*04:01	SQAELDFLSHNLQKFSRAQ	0.3695234	0.0886501
HLA-DPA1*01:03-DPB1*04:01	SQQTLQNSQFLLTRLNDPK	0.65861255	0.9861733
HLA-DPA1*01:03-DPB1*04:01	SRGFAFVTFESPADAKDAA	0.49554554	0.27227354
HLA-DPA1*01:03-DPB1*04:01	SRGFAFVYFENVDDAKEAK	0.6499029	0.8549236
HLA-DPA1*01:03-DPB1*04:01	SSNPEYTTVSWLKDGTSLK	0.2221623	0.85339296
HLA-DPA1*01:03-DPB1*04:01	SSRFFLQGIQLNTILPDAR	0.5628946	0.18854988
HLA-DPA1*01:03-DPB1*04:01	SSTDFLSHPFGIAVFEDKV	0.6720844	0.60918266
HLA-DPA1*01:03-DPB1*04:01	SSTVLSQLNELRLQGKLCD	0.20787671	0.00070302177
HLA-DPA1*01:03-DPB1*04:01	SVEDADDNVSFRWEALGNT	0.23610911	0.0035358511
HLA-DPA1*01:03-DPB1*04:01	TDDKGHIIVDEFQNTNVKG	0.24023975	0.9985844
HLA-DPA1*01:03-DPB1*04:01	TDKFKGFCYVEFDEVDSLK	0.6666305	0.116417326
HLA-DPA1*01:03-DPB1*04:01	TDPDDTHAYNVADFESLSR	0.30879518	0.94673765
HLA-DPA1*01:03-DPB1*04:01	TEAEIAHIALETLEGHQRA	0.28813797	0.011212632
HLA-DPA1*01:03-DPB1*04:01	TEFDLEAEEYVPLPKGDVH	0.45580253	0.71006554
HLA-DPA1*01:03-DPB1*04:01	TIKKLLLVFWEIVPKTTPD	0.5906243	0.03160768
HLA-DPA1*01:03-DPB1*04:01	TKPVNWLKPVYMLDSDPDN	0.2526631	0.6101514
HLA-DPA1*01:03-DPB1*04:01	TLKSYDSNTPGPAGDNPLE	0.027730312	0.013730136
HLA-DPA1*01:03-DPB1*04:01	TNWDDMEKIWHHTFYNELR	0.53510225	0.97388256
HLA-DPA1*01:03-DPB1*04:01	TPAAEAKAAEAAASAYYNP	0.049203012	0.47144946
HLA-DPA1*01:03-DPB1*04:01	TPANEMTPTRFAEIIEKNL	0.5013853	0.9946944
HLA-DPA1*01:03-DPB1*04:01	TPEADPYFIQDRFLNSFEE	0.49418333	0.9751514
HLA-DPA1*01:03-DPB1*04:01	TPETAEFLGEDLLQVEQRL	0.5930817	0.9922595
HLA-DPA1*01:03-DPB1*04:01	TPIAVRFSTVAGESGSADT	0.1684509	0.3085867
HLA-DPA1*01:03-DPB1*04:01	TPNLAEFAFSLYRQLAHQS	0.738689	0.996055
HLA-DPA1*01:03-DPB1*04:01	TPPQLVSPRVLEVDTQGTV	0.13435955	0.61460835
HLA-DPA1*01:03-DPB1*04:01	TSGGYIFYTFSTVHPIPDE	0.6757921	0.7664429
HLA-DPA1*01:03-DPB1*04:01	TSNFAHVIFQNVAKSYLPN	0.7444476	0.9949323
HLA-DPA1*01:03-DPB1*04:01	TTHNSAFEYGTYAEEEGLR	0.4624577	0.11688874
HLA-DPA1*01:03-DPB1*04:01	VAFLGVITYNRFQAVTRPI	0.7398091	0.32143083
HLA-DPA1*01:03-DPB1*04:01	VAPFMANIPLLLYPQDGPR	0.54812336	0.86342686
HLA-DPA1*01:03-DPB1*04:01	VDDKVNFHFILFNNVDGHL	0.5923987	0.99156654
HLA-DPA1*01:03-DPB1*04:01	VDEKARLIYEDYVSILSPK	0.6999964	0.99641
HLA-DPA1*01:03-DPB1*04:01	VDEKKQVFTSEKFLVMASE	0.80821806	0.99583423
HLA-DPA1*01:03-DPB1*04:01	VDGQKFSVTAYSEWIEGVS	0.56414866	0.34037668
HLA-DPA1*01:03-DPB1*04:01	VDNEKEGVQYSYSLFHLML	0.6885439	0.09878465
HLA-DPA1*01:03-DPB1*04:01	VEFEELCADLFERVPGPVQ	0.6515395	0.9237894
HLA-DPA1*01:03-DPB1*04:01	VEHWIGHENFELINHDVVE	0.64395684	0.9756171
HLA-DPA1*01:03-DPB1*04:01	VEKTVWDWELMNDIKPIWQ	0.3772679	0.40369162
HLA-DPA1*01:03-DPB1*04:01	VIEYAAVNYLTTVEERKQF	0.5270074	0.04491036
HLA-DPA1*01:03-DPB1*04:01	VIRTFITSDFMTGIPATPG	0.64014596	0.5359916
HLA-DPA1*01:03-DPB1*04:01	VKEANIRVVSEDFLQDVSA	0.44999033	0.45750618
HLA-DPA1*01:03-DPB1*04:01	VKEQKDYWETELLQLKEQN	0.54451424	0.95907104
HLA-DPA1*01:03-DPB1*04:01	VKRLKPLFNKSFESTVGQG	0.41530225	0.87074995
HLA-DPA1*01:03-DPB1*04:01	VLPGGDTYMHEGFERASEQ	0.25689346	0.99298763
HLA-DPA1*01:03-DPB1*04:01	VNNPKEWLQVDFQKTMKVT	0.30228233	0.8929424
HLA-DPA1*01:03-DPB1*04:01	VPELPLVVEDKVEGYKKTK	0.10169224	0.105379716
HLA-DPA1*01:03-DPB1*04:01	VPGRHDIAFVEFENDGQAG	0.28105724	0.9826687
HLA-DPA1*01:03-DPB1*04:01	VPPEVTVLTNSPVELREPN	0.1320824	0.85680866
HLA-DPA1*01:03-DPB1*04:01	VPSDVVIFPSSDSQAHPPE	0.042449664	0.3846003
HLA-DPA1*01:03-DPB1*04:01	VPVEVSRKNPKFMETVAEK	0.18137877	0.63523173
HLA-DPA1*01:03-DPB1*04:01	VQILNSEEFLDLPVDTLHH	0.7544267	0.7631654
HLA-DPA1*01:03-DPB1*04:01	VRQQFHDAKFMADIDLDPG	0.40784797	0.96233
HLA-DPA1*01:03-DPB1*04:01	VRYFANEPFADFHRVEGLQ	0.6969194	0.93849885
HLA-DPA1*01:03-DPB1*04:01	VSTLNSEDFVLVSRQGDET	0.49021763	0.82044697
HLA-DPA1*01:03-DPB1*04:01	VTTDFEDDEFVVYKTNQVK	0.3566762	0.8361577
HLA-DPA1*01:03-DPB1*04:01	VVDLEGAASDPFAFMVVVK	0.29145604	0.021247827
HLA-DPA1*01:03-DPB1*04:01	VVPGEEEQKFEVEKYIVHK	0.37249485	0.38211584
HLA-DPA1*01:03-DPB1*04:01	VYGIFYATSFLDLYRNPKS	0.8772444	0.7995878
HLA-DPA1*01:03-DPB1*04:01	VYNKCWKFEHCNFNDVTTR	0.38750297	0.109032676
HLA-DPA1*01:03-DPB1*04:01	WHQPDQFMPERFLNPAGTQ	0.42311737	0.11333214
HLA-DPA1*01:03-DPB1*04:01	YNKCWKFEHCNFNDVTTRL	0.44552	0.1326912
HLA-DPA1*01:03-DPB1*04:01	YPKPALLHSTFFPALQGAQ	0.8511256	0.9577654
HLA-DPA1*01:03-DPB1*04:01	YSEFFTGSKLVDYARSVHE	0.46602467	0.8085729
HLA-DPA1*01:03-DPB1*04:01	YSVEFSEEPFGVIVRRQLD	0.6139322	0.5727171
HLA-DPA1*01:03-DPB1*04:01	YTDESNEKKYFAATQFEPL	0.7492469	0.80945414
HLA-DPA1*01:03-DPB1*04:01	YVGAREAILALDIQDPGVP	0.17686462	0.008270659
