# Supplementary material for: MHCII-peptide presentation: an assessment of the state-of-the-art prediction methods
Source: Front Immunol. 2024 Mar 12;15:1293706. doi: 10.3389/fimmu.2024.1293706 (PMC11027168; doi:10.3389/fimmu.2024.1293706)
Supplement: Supplementary file 2 [file DataSheet_2.zip › output/BERT/pos/19_HLA-DPA1_01_03_DPB1_04_02.csv]

allele	peptide	affinity_pred	mass_pred
HLA-DPA1*01:03-DPB1*04:02	AAALVDDVWLYVSGGRTPH	0.3676384	0.49937314
HLA-DPA1*01:03-DPB1*04:02	AEDSKSIATEIILEIKKAF	0.4840376	0.032684483
HLA-DPA1*01:03-DPB1*04:02	AEGEVTFKSILFVPTSAPR	0.65866035	0.98027277
HLA-DPA1*01:03-DPB1*04:02	AELSEEALLSVLPTIRVPK	0.47419316	0.012840775
HLA-DPA1*01:03-DPB1*04:02	AEMGIQLIVQDKESVFSPR	0.25579724	0.24285474
HLA-DPA1*01:03-DPB1*04:02	AEQQRLKSQDLELSWNLNG	0.2247413	0.98922503
HLA-DPA1*01:03-DPB1*04:02	AKMREWFSETFQKVKEKLK	0.6717874	0.99578875
HLA-DPA1*01:03-DPB1*04:02	ALTGENVEEAFLKCARTIL	0.2946124	0.018605651
HLA-DPA1*01:03-DPB1*04:02	ALYSDPKSLETSAFVKSYK	0.42486706	0.3388794
HLA-DPA1*01:03-DPB1*04:02	APLPRLAHQSWALLHEESP	0.40496793	0.7330831
HLA-DPA1*01:03-DPB1*04:02	APRGHLESSLLSHLVDPKD	0.32009566	0.9425794
HLA-DPA1*01:03-DPB1*04:02	ASGLLSLTSTLYLRLRKDD	0.75839543	0.01572291
HLA-DPA1*01:03-DPB1*04:02	ASVFHATAFELDTDGNPFD	0.4824414	0.9938739
HLA-DPA1*01:03-DPB1*04:02	ATRLVGSGFKVVVGSRNPK	0.48719203	0.9986229
HLA-DPA1*01:03-DPB1*04:02	AVSVTPIRDTKWLTLEVCR	0.43216512	0.33049566
HLA-DPA1*01:03-DPB1*04:02	DAVHLFSGSQFESSRSGAA	0.4742703	0.9974492
HLA-DPA1*01:03-DPB1*04:02	DDKVNFHFILFNNVDGHLY	0.54461294	0.97804606
HLA-DPA1*01:03-DPB1*04:02	DEKTFSDSSLLENLQNNHP	0.40153307	0.62875587
HLA-DPA1*01:03-DPB1*04:02	DFQGSTMLTSQYVRLTPDE	0.5186287	0.5121457
HLA-DPA1*01:03-DPB1*04:02	DGEGSMYVPEDLLPVYKEK	0.31587842	0.85861033
HLA-DPA1*01:03-DPB1*04:02	DGHVSWDEYKVKFLASKGH	0.342775	0.036181968
HLA-DPA1*01:03-DPB1*04:02	DHLFRKFHYLPFLPSTEDV	0.61576384	0.99825716
HLA-DPA1*01:03-DPB1*04:02	DKDVGRIVIGLFGKVVPKT	0.5497326	0.35953206
HLA-DPA1*01:03-DPB1*04:02	DKKIGILHENFQTLKAEDN	0.5863354	0.9798876
HLA-DPA1*01:03-DPB1*04:02	DRASLINNAFQLVSIGKLS	0.58843434	0.08514215
HLA-DPA1*01:03-DPB1*04:02	DTDLVLRKALFSTLKETDT	0.5284402	0.09756301
HLA-DPA1*01:03-DPB1*04:02	DTIHPLDEEAFLKVSPELK	0.5521108	0.9982454
HLA-DPA1*01:03-DPB1*04:02	DVKKLYHSEAFTVNFGDTE	0.5529518	0.99768496
HLA-DPA1*01:03-DPB1*04:02	EDGIVPLRYVKFQNVNSVT	0.6345867	0.9978658
HLA-DPA1*01:03-DPB1*04:02	EDSKSIATEIILEIKKAFE	0.4395328	0.028039053
HLA-DPA1*01:03-DPB1*04:02	EGEVTFKSILFVPTSAPRG	0.64079916	0.96677953
HLA-DPA1*01:03-DPB1*04:02	EHRKALEEEEMEQVGQAEH	0.07294829	0.3728931
HLA-DPA1*01:03-DPB1*04:02	EKLPEKWESVKLLFVKTEK	0.5483883	0.93733233
HLA-DPA1*01:03-DPB1*04:02	ENRELQSKEFLSAKEETPG	0.40786934	0.999162
HLA-DPA1*01:03-DPB1*04:02	EPETFLPLDYLEVKPTDEK	0.5399666	0.9072544
HLA-DPA1*01:03-DPB1*04:02	EPPDTGLYYDEYLKQVIDV	0.4769393	0.54745656
HLA-DPA1*01:03-DPB1*04:02	EPPPRPDLDPELYLSVHDP	0.24939027	0.9938156
HLA-DPA1*01:03-DPB1*04:02	EPVDTDLIWAKMLSSKEAG	0.32873052	0.9461625
HLA-DPA1*01:03-DPB1*04:02	EQKDYWETELLQLKEQNQK	0.5129643	0.9285202
HLA-DPA1*01:03-DPB1*04:02	ERKKAVIEAEKIAQVAKIR	0.3490718	0.9055521
HLA-DPA1*01:03-DPB1*04:02	ERSAGLAFSLYQAMAKDQA	0.58724314	0.9343225
HLA-DPA1*01:03-DPB1*04:02	ESAYAKSEEFAVCRDGKIG	0.3693751	0.45046917
HLA-DPA1*01:03-DPB1*04:02	ESNEKKYFAATQFEPLAAR	0.8514871	0.9950806
HLA-DPA1*01:03-DPB1*04:02	ETSSLSHTLFAESGNKVQH	0.5609831	0.6473349
HLA-DPA1*01:03-DPB1*04:02	EYENIIALQENELKKKADE	0.24142116	0.40372056
HLA-DPA1*01:03-DPB1*04:02	FDKARFSGTWYAMAKKDPE	0.5843969	0.997351
HLA-DPA1*01:03-DPB1*04:02	FGGEPLSYTRFSLARQVDG	0.6045629	0.99449044
HLA-DPA1*01:03-DPB1*04:02	FIADYFETSSQCSKPGVIF	0.25243267	0.018483602
HLA-DPA1*01:03-DPB1*04:02	FKVSASPLLYTLIEKTMQN	0.5973289	0.84261847
HLA-DPA1*01:03-DPB1*04:02	FPDAEDKGILTVDELLAIR	0.27017984	0.95452136
HLA-DPA1*01:03-DPB1*04:02	FPNIGVEKFLELNSEQNHD	0.5685395	0.8934456
HLA-DPA1*01:03-DPB1*04:02	FRPTFPASSPYVTTVGGTS	0.12847252	0.011462243
HLA-DPA1*01:03-DPB1*04:02	GFDKAYVVLGQFLVLKKDE	0.7608482	0.75363326
HLA-DPA1*01:03-DPB1*04:02	GGEPLSYTRFSLARQVDGD	0.6369572	0.9923374
HLA-DPA1*01:03-DPB1*04:02	GHVSWDEYKVKFLASKGHS	0.36614856	0.029203549
HLA-DPA1*01:03-DPB1*04:02	GPGAPADVQYDLYLNVANR	0.66576606	0.97749156
HLA-DPA1*01:03-DPB1*04:02	GPGSLFASENFLGISSQPR	0.7611925	0.9981246
HLA-DPA1*01:03-DPB1*04:02	GPHASSLWSLFAPSSPIPR	0.4887725	0.8389679
HLA-DPA1*01:03-DPB1*04:02	GPIKSLYPLTFIQVKQHYG	0.60415894	0.9759415
HLA-DPA1*01:03-DPB1*04:02	GPSEQNFQWSIYLPSSPER	0.6613028	0.99642384
HLA-DPA1*01:03-DPB1*04:02	GPSSAYTQTQFHNLRNTLD	0.39484337	0.9960842
HLA-DPA1*01:03-DPB1*04:02	GPVGRIAFDMFMEDKTSVN	0.4652178	0.9762796
HLA-DPA1*01:03-DPB1*04:02	GPVGVFEWEAFARGTKALM	0.6100287	0.9398247
HLA-DPA1*01:03-DPB1*04:02	GPVVAMVWEGLNVVKTGRV	0.45010838	0.13663253
HLA-DPA1*01:03-DPB1*04:02	GTKNFMKNLFLLSTRQNVE	0.634052	0.7522788
HLA-DPA1*01:03-DPB1*04:02	GTTGIQSEFFINTTRAGPG	0.49379593	0.9964658
HLA-DPA1*01:03-DPB1*04:02	HGDPLLSNTFTETNNHWPQ	0.3654097	0.6341475
HLA-DPA1*01:03-DPB1*04:02	HPLSILQPLKATPVFRAPG	0.3824256	0.47999868
HLA-DPA1*01:03-DPB1*04:02	IAASFHSAVFSLLKANNPW	0.6213351	0.9474066
HLA-DPA1*01:03-DPB1*04:02	IDQLIEGHQWLENNIGVKP	0.24931721	0.84023315
HLA-DPA1*01:03-DPB1*04:02	IPEEALYKVYTFNSVRKSM	0.5824013	0.73741066
HLA-DPA1*01:03-DPB1*04:02	IPRQVLKYDDFLKSTQKSP	0.54825675	0.97569036
HLA-DPA1*01:03-DPB1*04:02	ISSSVKKYYIHDHFIPIEK	0.6227318	0.8907816
HLA-DPA1*01:03-DPB1*04:02	KDKPLVKVTFFQNGKSQKF	0.50418144	0.5663212
HLA-DPA1*01:03-DPB1*04:02	KDPELWGSVLLESNPYRRP	0.49136344	0.50293535
HLA-DPA1*01:03-DPB1*04:02	KDSLYNEGILIVWDPSVYH	0.43093213	0.15458182
HLA-DPA1*01:03-DPB1*04:02	KEKIYSAERFLIATGERPR	0.70609534	0.9986843
HLA-DPA1*01:03-DPB1*04:02	KEQEGEYYCTAFNRANHAS	0.4560724	0.813176
HLA-DPA1*01:03-DPB1*04:02	KEQKDYWETELLQLKEQNQ	0.532432	0.97313166
HLA-DPA1*01:03-DPB1*04:02	KGIHPTIISESFQKALEKG	0.43144795	0.9926051
HLA-DPA1*01:03-DPB1*04:02	KPPKPQLMANYYNKVSTVF	0.46117675	0.98012245
HLA-DPA1*01:03-DPB1*04:02	KPPPQASFTSNAFRKLSNS	0.44383717	0.9977581
HLA-DPA1*01:03-DPB1*04:02	KRNVEHWIGHENFELINHD	0.5327499	0.88143176
HLA-DPA1*01:03-DPB1*04:02	KTVWDWELMNDIKPIWQRP	0.39439175	0.012722527
HLA-DPA1*01:03-DPB1*04:02	KVSASPLLYTLIEKTMQNV	0.5488921	0.79531026
HLA-DPA1*01:03-DPB1*04:02	LDKAMQHISYLNSRQFPTP	0.33149448	0.67948055
HLA-DPA1*01:03-DPB1*04:02	LFGGEPLSYTRFSLARQVD	0.6112729	0.9674681
HLA-DPA1*01:03-DPB1*04:02	LGADDLEGEAFLPLREVPG	0.4951009	0.98802054
HLA-DPA1*01:03-DPB1*04:02	LGLYLSPHFLQASNTIEPG	0.44608703	0.7941713
HLA-DPA1*01:03-DPB1*04:02	LHSMYHGAAFQLTQGDQLS	0.42018157	0.98926926
HLA-DPA1*01:03-DPB1*04:02	LITGQIRGTPFISVQPGPT	0.48751915	0.99871045
HLA-DPA1*01:03-DPB1*04:02	LKDSLYNEGILIVWDPSVY	0.44775543	0.039959002
HLA-DPA1*01:03-DPB1*04:02	LLASPAYRASPLVAIGQTL	0.3306092	0.15137576
HLA-DPA1*01:03-DPB1*04:02	LPDPGSLLVHSFQQLGRID	0.48847532	0.986303
HLA-DPA1*01:03-DPB1*04:02	LPKEINLVDDYFELVQHEY	0.6145446	0.97067374
HLA-DPA1*01:03-DPB1*04:02	LPPGEYILVPSTFEPNKDG	0.3487982	0.9920393
HLA-DPA1*01:03-DPB1*04:02	LQKAIDLFTDAIKLNPRLA	0.36877945	0.0059384545
HLA-DPA1*01:03-DPB1*04:02	LRTYLPDFRFTPFKQAVKE	0.6655003	0.6840031
HLA-DPA1*01:03-DPB1*04:02	LYSDPKSLETSAFVKSYKN	0.37697822	0.77477145
HLA-DPA1*01:03-DPB1*04:02	MEKIWHHTFYNELRVAPEE	0.67364806	0.97072744
HLA-DPA1*01:03-DPB1*04:02	MFLVNSFLKGGGGGGGGGG	0.36758074	0.0042690895
HLA-DPA1*01:03-DPB1*04:02	MPHAPSFDITKFRSNKQYR	0.3203681	0.9813639
HLA-DPA1*01:03-DPB1*04:02	NAFGDMTSEEFRQVMNGFQ	0.36941558	0.8946869
HLA-DPA1*01:03-DPB1*04:02	NGPVGVFEWEAFARGTKAL	0.6329035	0.9911336
HLA-DPA1*01:03-DPB1*04:02	NKPTFSQTIALLNIYRNPQ	0.4938708	0.58119214
HLA-DPA1*01:03-DPB1*04:02	NPENQFRVDYILSVMNVPD	0.5183918	0.85393554
HLA-DPA1*01:03-DPB1*04:02	NPFRFPNIGVEKFLELNSE	0.56305677	0.9582775
HLA-DPA1*01:03-DPB1*04:02	NQDRLVTLEEFLASTQRKE	0.6083879	0.8558653
HLA-DPA1*01:03-DPB1*04:02	NRPPIAIVSPQFQEISLPT	0.45195684	0.9913195
HLA-DPA1*01:03-DPB1*04:02	NTAAYQSVRILSVSPIQAE	0.45193136	0.040255427
HLA-DPA1*01:03-DPB1*04:02	NTASLKYENYELTLKSDTN	0.47244516	0.99824095
HLA-DPA1*01:03-DPB1*04:02	NTYEKYLGEEYVKAVGNLR	0.55948895	0.9718105
HLA-DPA1*01:03-DPB1*04:02	NVEHWIGHENFELINHDVV	0.57466704	0.96842766
HLA-DPA1*01:03-DPB1*04:02	PPRDHVFQVNNFEALKTIQ	0.55690277	0.9938377
HLA-DPA1*01:03-DPB1*04:02	QPLDSDIVASSFLKSDKNR	0.55273944	0.9836792
HLA-DPA1*01:03-DPB1*04:02	QPVKVLVGKNFEDVAFDEK	0.5077988	0.9993938
HLA-DPA1*01:03-DPB1*04:02	RAKLLNVGFQEALKDYDYT	0.50951505	0.7181492
HLA-DPA1*01:03-DPB1*04:02	REWFSETFQKVKEKLKIDS	0.60389227	0.21515551
HLA-DPA1*01:03-DPB1*04:02	RFPNIGVEKFLELNSEQNH	0.60479313	0.9880668
HLA-DPA1*01:03-DPB1*04:02	RNTYEKYLGEEYVKAVGNL	0.5942125	0.8244015
HLA-DPA1*01:03-DPB1*04:02	RPKYTIYFIYFSNVISKSD	0.58895683	0.6857428
HLA-DPA1*01:03-DPB1*04:02	RPPIAIVSPQFQEISLPTT	0.45438373	0.9929471
HLA-DPA1*01:03-DPB1*04:02	RPPQIFLCDKIVETKGSAG	0.22152795	0.8671376
HLA-DPA1*01:03-DPB1*04:02	SASEVTSTVYNTVSEGTHF	0.35326526	0.98591787
HLA-DPA1*01:03-DPB1*04:02	SASSVSASAFASTYRQQPS	0.38438377	0.7758961
HLA-DPA1*01:03-DPB1*04:02	SDGSFHASSSLTVKSGDEH	0.26523674	0.6707347
HLA-DPA1*01:03-DPB1*04:02	SFFKISYLTFLPSADEIYD	0.6986166	0.39024013
HLA-DPA1*01:03-DPB1*04:02	SGTFRLIGEKSLLCITKDK	0.43248212	0.1551272
HLA-DPA1*01:03-DPB1*04:02	SIPGRFSDNGFLMTEKTRT	0.36051694	0.69741976
HLA-DPA1*01:03-DPB1*04:02	SKAGKYTVSVFAKSTGDPQ	0.550239	0.9984398
HLA-DPA1*01:03-DPB1*04:02	SNNKYAASSYLSLTPEQWK	0.69663745	0.99813825
HLA-DPA1*01:03-DPB1*04:02	SPDEYYARSEDYVELVQRK	0.40858552	0.45683536
HLA-DPA1*01:03-DPB1*04:02	SPEEKRKIIGDTFVKIANE	0.5835209	0.99565905
HLA-DPA1*01:03-DPB1*04:02	SPKHAYVKDDTMFLKCIVE	0.34389466	0.41717386
HLA-DPA1*01:03-DPB1*04:02	SPKRFTFVTPTFYRVSPSR	0.8048031	0.976639
HLA-DPA1*01:03-DPB1*04:02	SPYEGYNYGSFENVSGSTD	0.4199152	0.7988152
HLA-DPA1*01:03-DPB1*04:02	SPYNYLQVAYFKINKLEKA	0.72417444	0.9859191
HLA-DPA1*01:03-DPB1*04:02	SRGFAFVTFESPADAKDAA	0.47901112	0.35427827
HLA-DPA1*01:03-DPB1*04:02	SRVDLLEEKLQLVLAPLHS	0.44730014	0.6021599
HLA-DPA1*01:03-DPB1*04:02	SSDDQKIISYLWEKTQGPD	0.28269756	0.9806191
HLA-DPA1*01:03-DPB1*04:02	SSNPEYTTVSWLKDGTSLK	0.28629744	0.887962
HLA-DPA1*01:03-DPB1*04:02	SSRFFLQGIQLNTILPDAR	0.556611	0.22388749
HLA-DPA1*01:03-DPB1*04:02	STCDMVSAAYASTKESYPH	0.25209633	0.4645647
HLA-DPA1*01:03-DPB1*04:02	TDDDKIVQYHWEELKGPLR	0.39583606	0.72500527
HLA-DPA1*01:03-DPB1*04:02	TDDKGHIIVDEFQNTNVKG	0.31551933	0.998633
HLA-DPA1*01:03-DPB1*04:02	TENTKKVIQYLAYVASSHK	0.4815172	0.36248547
HLA-DPA1*01:03-DPB1*04:02	TEPEDQLYYVKFLSLPEVR	0.7536452	0.99911916
HLA-DPA1*01:03-DPB1*04:02	TLEEVYAGNFVEVVRNKPV	0.6404535	0.99639654
HLA-DPA1*01:03-DPB1*04:02	TLNNFLGTEPIILRNMGPH	0.42860442	0.69481087
HLA-DPA1*01:03-DPB1*04:02	TNHIGHTGYLNTVTVSPDG	0.18951473	0.26769748
HLA-DPA1*01:03-DPB1*04:02	TPAENKAESEEMETSQAGS	0.022028852	0.004543406
HLA-DPA1*01:03-DPB1*04:02	TPDGTSSEYDSILVEINKR	0.31349486	0.30477345
HLA-DPA1*01:03-DPB1*04:02	TPGYIYSSNFHAVKRESDG	0.5567729	0.9901932
HLA-DPA1*01:03-DPB1*04:02	TPPQLVSPRVLEVDTQGTV	0.14861283	0.63098586
HLA-DPA1*01:03-DPB1*04:02	VAPFMANIPLLLYPQDGPR	0.5463439	0.860635
HLA-DPA1*01:03-DPB1*04:02	VAREFGVNVFIVSVAKPIP	0.62367374	0.9531314
HLA-DPA1*01:03-DPB1*04:02	VCLRSFQTGLFTAARQSTN	0.36483726	0.015119282
HLA-DPA1*01:03-DPB1*04:02	VDDKVNFHFILFNNVDGHL	0.58216804	0.9940979
HLA-DPA1*01:03-DPB1*04:02	VEDADDNVSFRWEALGNTL	0.33497855	0.0022880065
HLA-DPA1*01:03-DPB1*04:02	VEFEELCADLFERVPGPVQ	0.5576893	0.9400873
HLA-DPA1*01:03-DPB1*04:02	VEHWIGHENFELINHDVVE	0.599889	0.9806051
HLA-DPA1*01:03-DPB1*04:02	VEKTVWDWELMNDIKPIWQ	0.40422755	0.26100883
HLA-DPA1*01:03-DPB1*04:02	VENQFREFKLSKVWRDQHF	0.45383567	0.7380478
HLA-DPA1*01:03-DPB1*04:02	VEQTELQQEQLQTVVGTYH	0.19485673	0.88763696
HLA-DPA1*01:03-DPB1*04:02	VGAQGHVLLLRSQPVLRVK	0.41738936	0.06266862
HLA-DPA1*01:03-DPB1*04:02	VGQKESAYAKSEEFAVCRD	0.36759922	0.03605326
HLA-DPA1*01:03-DPB1*04:02	VKEQKDYWETELLQLKEQN	0.55226046	0.95229244
HLA-DPA1*01:03-DPB1*04:02	VPDSDYINASFINGYQEKN	0.35354373	0.89042646
HLA-DPA1*01:03-DPB1*04:02	VPRGQVVKGSVFLRNPSRN	0.5321545	0.998933
HLA-DPA1*01:03-DPB1*04:02	VPTAKFALNGEEFMNFDLK	0.5470504	0.9940732
HLA-DPA1*01:03-DPB1*04:02	VPVPKEPIIFSKFASSIVG	0.5307937	0.994257
HLA-DPA1*01:03-DPB1*04:02	VSASEVTSTVYNTVSEGTH	0.26722327	0.95736444
HLA-DPA1*01:03-DPB1*04:02	VSASPLLYTLIEKTMQNVK	0.47633526	0.7929002
HLA-DPA1*01:03-DPB1*04:02	VYGIFYATSFLDLYRNPKS	0.6638605	0.8001238
HLA-DPA1*01:03-DPB1*04:02	WKDKPLVKVTFFQNGKSQK	0.5097759	0.7804325
HLA-DPA1*01:03-DPB1*04:02	YNKLYTVEYLSNMVGGRKT	0.62449807	0.24586566
HLA-DPA1*01:03-DPB1*04:02	YSDPKSLETSAFVKSYKNL	0.46206698	0.97461426
HLA-DPA1*01:03-DPB1*04:02	YVENQFREFKLSKVWRDQH	0.4525383	0.7903182
