# Supplementary material for: MHCII-peptide presentation: an assessment of the state-of-the-art prediction methods
Source: Front Immunol. 2024 Mar 12;15:1293706. doi: 10.3389/fimmu.2024.1293706 (PMC11027168; doi:10.3389/fimmu.2024.1293706)
Supplement: Supplementary file 2 [file DataSheet_2.zip › output/BERT/pos/19_HLA-DPA1_02_01_DPB1_09_01.csv]

allele	peptide	affinity_pred	mass_pred
HLA-DPA1*02:01-DPB1*09:01	ADEEREKTYKLAENIDAQL	0.31450123	0.8454107
HLA-DPA1*02:01-DPB1*09:01	ANKRLRYVDQVLQLVYKDG	0.44070393	0.9057247
HLA-DPA1*02:01-DPB1*09:01	APAPPKAEAKAKALKAKKA	0.2101872	0.81673396
HLA-DPA1*02:01-DPB1*09:01	APFHTAREMANAKEIARTV	0.29413387	0.44762024
HLA-DPA1*02:01-DPB1*09:01	APGTAEKLSPKAATLAERS	0.32754487	0.87946016
HLA-DPA1*02:01-DPB1*09:01	APIEKTISKAKGQPREPQV	0.22785273	0.13156195
HLA-DPA1*02:01-DPB1*09:01	APPEDKVVPSFLPVDQGGS	0.24545152	0.57109785
HLA-DPA1*02:01-DPB1*09:01	ASLTVKAYLLGKEDAAREI	0.33148053	0.061665274
HLA-DPA1*02:01-DPB1*09:01	DARRKKEPELFQTVAEGLR	0.41511005	0.4252502
HLA-DPA1*02:01-DPB1*09:01	DDDEKQKLIEEVHAVVTVR	0.36658743	0.14095286
HLA-DPA1*02:01-DPB1*09:01	DEAIANLQRAYSLAKEQRL	0.32161072	0.98958266
HLA-DPA1*02:01-DPB1*09:01	DETYGYKEGKPCIIIKLNR	0.2535731	0.010941034
HLA-DPA1*02:01-DPB1*09:01	DHNFVKAINAIQKSWTATT	0.44015363	0.1402655
HLA-DPA1*02:01-DPB1*09:01	DIAKAIELSLQEQKQQHTE	0.2538403	0.02707605
HLA-DPA1*02:01-DPB1*09:01	DKDGLLIIGVHSAKFPNEK	0.30497828	0.05418064
HLA-DPA1*02:01-DPB1*09:01	DKISKITSPVLIIHGTEDE	0.57292235	0.03829489
HLA-DPA1*02:01-DPB1*09:01	DLENSRKLLSAAKILADAT	0.5951097	0.06359786
HLA-DPA1*02:01-DPB1*09:01	DPAQLAQRISSNIQKITQC	0.231111	0.12628862
HLA-DPA1*02:01-DPB1*09:01	DSVEEGEKVVKTALDAFGR	0.32090002	0.28485012
HLA-DPA1*02:01-DPB1*09:01	EEKKKKTTTIAVEVKKSQH	0.55403835	0.53858924
HLA-DPA1*02:01-DPB1*09:01	EKGKESEKELALVKRLKPL	0.32222205	0.25351614
HLA-DPA1*02:01-DPB1*09:01	ELNKVARAAAEVAGQFVIK	0.4674536	0.79758215
HLA-DPA1*02:01-DPB1*09:01	FGERAFKAWAVARLSQRFP	0.460751	0.6615426
HLA-DPA1*02:01-DPB1*09:01	FGKGTKQWVHARYACDDME	0.1648814	0.56839275
HLA-DPA1*02:01-DPB1*09:01	FPNASSKEIKTVESITDIR	0.2893221	0.46531066
HLA-DPA1*02:01-DPB1*09:01	GDSQQLDVFIATSKHAYAT	0.34524962	0.13393375
HLA-DPA1*02:01-DPB1*09:01	GERAFKAWAVARLSQRFPK	0.4172599	0.96198255
HLA-DPA1*02:01-DPB1*09:01	GKGTKQWVHARYACDDMEG	0.158613	0.664009
HLA-DPA1*02:01-DPB1*09:01	GPDPLGNFLSIAVKSIHRK	0.40485922	0.57448214
HLA-DPA1*02:01-DPB1*09:01	GPGAAKSGVGTALLLKLAQ	0.23352183	0.016741302
HLA-DPA1*02:01-DPB1*09:01	GPGPGIKFSAEALRCHLRD	0.31694996	0.45035258
HLA-DPA1*02:01-DPB1*09:01	GPQEKKVVVYLQKLDTAYD	0.29315838	0.921459
HLA-DPA1*02:01-DPB1*09:01	GRLDKLTVTSQNLQLENLR	0.32303682	0.7523731
HLA-DPA1*02:01-DPB1*09:01	HPKTHVTHHPVSDHEATLR	0.11913713	0.9965722
HLA-DPA1*02:01-DPB1*09:01	IENTKLMSEVQTLKNLDGN	0.31680754	0.08392303
HLA-DPA1*02:01-DPB1*09:01	IPPDQQRLIFAGKQLEDGR	0.11690964	0.9169618
HLA-DPA1*02:01-DPB1*09:01	ISADRYVAIARALPAGPRP	0.4084058	0.918671
HLA-DPA1*02:01-DPB1*09:01	IVPQIKEGKRVLIAAHGNS	0.3481938	0.9331705
HLA-DPA1*02:01-DPB1*09:01	IYKKLRTSSFALNLPTLPE	0.70935744	0.9237121
HLA-DPA1*02:01-DPB1*09:01	KIGARVYALPEDLVEVNPK	0.4433904	0.9966812
HLA-DPA1*02:01-DPB1*09:01	KLTLDKLDVKGKRVVMRVD	0.28180513	0.027805973
HLA-DPA1*02:01-DPB1*09:01	LAGDKNFITAEELRRELPP	0.38697246	0.25761688
HLA-DPA1*02:01-DPB1*09:01	LAGQATTAYFLYQQQGRLD	0.09952211	0.08003624
HLA-DPA1*02:01-DPB1*09:01	LEDEKRLAHPFSLAVFEDK	0.50970423	0.557577
HLA-DPA1*02:01-DPB1*09:01	LENLRMKLPKPPKPVSKMR	0.18949403	0.164882
HLA-DPA1*02:01-DPB1*09:01	LPAPIEKTISKAKGQPREP	0.20558132	0.36992422
HLA-DPA1*02:01-DPB1*09:01	LPDGTHLQPGTKFIKHWRM	0.21070811	0.023718953
HLA-DPA1*02:01-DPB1*09:01	LPEGSKLVPVARVAEVRGP	0.3057046	0.7088878
HLA-DPA1*02:01-DPB1*09:01	LYQQQGRLDKLTVTSQNLQ	0.19610293	0.8685439
HLA-DPA1*02:01-DPB1*09:01	MPILSKESAPGLIIATGSV	0.43939006	0.015294487
HLA-DPA1*02:01-DPB1*09:01	MQNVKHPVTGQFLYQDSNW	0.23399346	0.01679773
HLA-DPA1*02:01-DPB1*09:01	NKPSKIPTMSKKTTTASPR	0.30228826	0.04525279
HLA-DPA1*02:01-DPB1*09:01	NLPDGTHLQPGTKFIKHWR	0.18675408	0.0073406263
HLA-DPA1*02:01-DPB1*09:01	NVERLSELVQAVSDPSSPQ	0.21808656	0.80978966
HLA-DPA1*02:01-DPB1*09:01	PDGTHLQPGTKFIKHWRMK	0.23906347	0.0132405115
HLA-DPA1*02:01-DPB1*09:01	QGRLDKLTVTSQNLQLENL	0.26299578	0.6994356
HLA-DPA1*02:01-DPB1*09:01	QLTLKVVSAKPKVHNRQPR	0.38969913	0.39868337
HLA-DPA1*02:01-DPB1*09:01	QNVERLSELVQAVSDPSSP	0.2653924	0.86217344
HLA-DPA1*02:01-DPB1*09:01	RKIGARVYALPEDLVEVNP	0.46739686	0.83860624
HLA-DPA1*02:01-DPB1*09:01	RPAGDGTFQKWAAVVVPSG	0.29648295	0.99246085
HLA-DPA1*02:01-DPB1*09:01	RPGKNSKDFERAKAVRQKE	0.34938526	0.8484008
HLA-DPA1*02:01-DPB1*09:01	SADRYVAIARALPAGPRPS	0.39838022	0.92357415
HLA-DPA1*02:01-DPB1*09:01	SDEEKVRIAAKFITHAPPG	0.3700007	0.82900727
HLA-DPA1*02:01-DPB1*09:01	SEFFTGSKLVDYARSVHEE	0.34535226	0.3292548
HLA-DPA1*02:01-DPB1*09:01	SGTVEKVGSSVKHLKPGDR	0.38291055	0.10285497
HLA-DPA1*02:01-DPB1*09:01	SHRNKEPPAPAQQLQPQPV	0.17517059	0.24035439
HLA-DPA1*02:01-DPB1*09:01	SPALKEKRVGGVQSLGGTG	0.13385758	0.30278134
HLA-DPA1*02:01-DPB1*09:01	SPKRATKKEPAVLELEGKK	0.31710956	0.27490735
HLA-DPA1*02:01-DPB1*09:01	SQLTLKVVSAKPKVHNRQP	0.38726217	0.033116914
HLA-DPA1*02:01-DPB1*09:01	SSSKLLLAAKALSTDPAAP	0.4879097	0.1466311
HLA-DPA1*02:01-DPB1*09:01	STRNENKLLPKHPHLVRQK	0.22073789	0.7297324
HLA-DPA1*02:01-DPB1*09:01	STRYKFYFYAQTSAGSGSQ	0.16712429	0.12751672
HLA-DPA1*02:01-DPB1*09:01	SVAGLKKQFYKASQLVSEK	0.5003152	0.34656692
HLA-DPA1*02:01-DPB1*09:01	TIQKYGTNPEETAAEESWD	0.18989794	0.20806666
HLA-DPA1*02:01-DPB1*09:01	TMQNVKHPVTGQFLYQDSN	0.2416202	0.0132049825
HLA-DPA1*02:01-DPB1*09:01	TPQGKRKVINTPEILRKPS	0.4956554	0.4476212
HLA-DPA1*02:01-DPB1*09:01	VDDTQFVRFDSDAASPRTE	0.06954004	0.9919655
HLA-DPA1*02:01-DPB1*09:01	VEQHIQTIKSKSKDGRPLP	0.19324113	0.05553121
HLA-DPA1*02:01-DPB1*09:01	VEQLRKEGVFAKEVRTGGM	0.26277867	0.07946487
HLA-DPA1*02:01-DPB1*09:01	VIRVICILSHPIKNTNDAN	0.2705976	0.023072112
HLA-DPA1*02:01-DPB1*09:01	VLPGKKMGNLSQLSSGEDK	0.23438074	0.41527987
HLA-DPA1*02:01-DPB1*09:01	VNDRTKTPIIATLASGAVA	0.523168	0.77782375
HLA-DPA1*02:01-DPB1*09:01	VPGMVKGLHEAHQLYGRLP	0.24806263	0.24022575
HLA-DPA1*02:01-DPB1*09:01	YDAKKKAAHAAKTVKHGAG	0.37115434	0.8962725
HLA-DPA1*02:01-DPB1*09:01	YDEAIANLQRAYSLAKEQR	0.2696852	0.82039183
HLA-DPA1*02:01-DPB1*09:01	YQQQGRLDKLTVTSQNLQL	0.24720638	0.8020233
HLA-DPA1*02:01-DPB1*09:01	YSEFFTGSKLVDYARSVHE	0.37981135	0.48566467
HLA-DPA1*02:01-DPB1*09:01	YVGAREAILALDIQDPGVP	0.3278176	0.6789033
HLA-DPA1*02:01-DPB1*09:01	YVKKLKVPVHVIRMEQRSG	0.47068506	0.07170613
