# Supplementary material for: MHCII-peptide presentation: an assessment of the state-of-the-art prediction methods
Source: Front Immunol. 2024 Mar 12;15:1293706. doi: 10.3389/fimmu.2024.1293706 (PMC11027168; doi:10.3389/fimmu.2024.1293706)
Supplement: Supplementary file 2 [file DataSheet_2.zip › output/BERT/pos/19_HLA-DPA1_02_01_DPB1_10_01.csv]

allele	peptide	affinity_pred	mass_pred
HLA-DPA1*02:01-DPB1*10:01	AEQEERQGMKVQALARENE	0.3170144	0.8121958
HLA-DPA1*02:01-DPB1*10:01	ANQAKQGSLINSLKPSGPT	0.49251607	0.43483725
HLA-DPA1*02:01-DPB1*10:01	APAEPKIIKVTVKTPKEKE	0.23843688	0.69823027
HLA-DPA1*02:01-DPB1*10:01	APGTAEKLSPKAATLAERS	0.39027146	0.89550763
HLA-DPA1*02:01-DPB1*10:01	APPEDKVVPSFLPVDQGGS	0.25974506	0.3314783
HLA-DPA1*02:01-DPB1*10:01	AQQKTVSSTKLVSFHDDSD	0.36605135	0.09902879
HLA-DPA1*02:01-DPB1*10:01	ASKGHSEKEVADAIRLNEE	0.22591272	0.07403335
HLA-DPA1*02:01-DPB1*10:01	ASQEKLISSAKQVAASTAQ	0.5982675	0.13314831
HLA-DPA1*02:01-DPB1*10:01	DADNELKVKISPQLLLAAH	0.5747379	0.029929116
HLA-DPA1*02:01-DPB1*10:01	DDDEKQKLIEEVHAVVTVR	0.38878217	0.10428965
HLA-DPA1*02:01-DPB1*10:01	DDLKQKKKMAVSAKLYGSG	0.51572514	0.49872667
HLA-DPA1*02:01-DPB1*10:01	DENTKLWYAPNRTITVDDK	0.30714196	0.30063024
HLA-DPA1*02:01-DPB1*10:01	DFDRTTKNEVVGRLILGAH	0.3074836	0.053959094
HLA-DPA1*02:01-DPB1*10:01	DGDKIKVVPSASTTFDNFL	0.3267213	0.562179
HLA-DPA1*02:01-DPB1*10:01	DGDLERFLSSAAAVSKEHP	0.6169231	0.9492938
HLA-DPA1*02:01-DPB1*10:01	DGVRQKIFQVAQELSGEDM	0.38376105	0.6766322
HLA-DPA1*02:01-DPB1*10:01	DIAKAIELSLQEQKQQHTE	0.31626192	0.02140991
HLA-DPA1*02:01-DPB1*10:01	DINADKNISSAQIVGPGPK	0.2263619	0.22983162
HLA-DPA1*02:01-DPB1*10:01	DKISKITSPVLIIHGTEDE	0.5968166	0.04288141
HLA-DPA1*02:01-DPB1*10:01	DKKDKSRAPISAKLVANML	0.49274188	0.5148791
HLA-DPA1*02:01-DPB1*10:01	DLATKINEKPQVIADYESG	0.25032797	0.19782457
HLA-DPA1*02:01-DPB1*10:01	DNDIRKYEMFAQTLQQSRG	0.533704	0.9135555
HLA-DPA1*02:01-DPB1*10:01	DNKEKFMSEAVIMKNLDHP	0.5103697	0.07605306
HLA-DPA1*02:01-DPB1*10:01	DPEKEKVGILAIQLKERNV	0.50474036	0.4518939
HLA-DPA1*02:01-DPB1*10:01	DPGASRGGTTGETVVGVLG	0.027203867	0.02510042
HLA-DPA1*02:01-DPB1*10:01	DRGKTQKVTLNVHSEYEPS	0.1811978	0.85537016
HLA-DPA1*02:01-DPB1*10:01	DSVEEGEKVVKTALDAFGR	0.3576766	0.31611577
HLA-DPA1*02:01-DPB1*10:01	DVVDEKISAMGKALVDQRE	0.3866325	0.15288368
HLA-DPA1*02:01-DPB1*10:01	EAIANLQRAYSLAKEQRLN	0.42459208	0.9978279
HLA-DPA1*02:01-DPB1*10:01	EAPAPPKAEAKAKALKAKK	0.22768028	0.5977027
HLA-DPA1*02:01-DPB1*10:01	EASAKENINVKQVFERLVD	0.30576423	0.0038508903
HLA-DPA1*02:01-DPB1*10:01	ECQRLQKQINKLSDQSANN	0.2258983	0.012110477
HLA-DPA1*02:01-DPB1*10:01	EDTSEQVVPVLVKNWKKEC	0.29644957	0.0031781443
HLA-DPA1*02:01-DPB1*10:01	EEEMRKLQATVQELQKRLD	0.3003963	0.14838555
HLA-DPA1*02:01-DPB1*10:01	EEKKFKEVGEAFTILSDPK	0.5172828	0.16750471
HLA-DPA1*02:01-DPB1*10:01	EEKKKKTTTIAVEVKKSQH	0.58067864	0.49507713
HLA-DPA1*02:01-DPB1*10:01	EENQKYFKGTLGLQPGDSA	0.3588768	0.0049283253
HLA-DPA1*02:01-DPB1*10:01	EGKVERVPKSPEHSAEPIR	0.21916811	0.9728235
HLA-DPA1*02:01-DPB1*10:01	EKGKESEKELALVKRLKPL	0.32108244	0.16755904
HLA-DPA1*02:01-DPB1*10:01	ELFQRQPAAVHALIDDTQN	0.48425767	0.24595098
HLA-DPA1*02:01-DPB1*10:01	ELQVKKNILAEELSTNKNQ	0.42155132	0.19168195
HLA-DPA1*02:01-DPB1*10:01	EPDSARGTSEAQPLGPAPT	0.044869415	0.25259584
HLA-DPA1*02:01-DPB1*10:01	EPHPGERAAFVAYALAFPR	0.5971911	0.9647023
HLA-DPA1*02:01-DPB1*10:01	EQKLNRYPASSLVVVRSKT	0.54948056	0.27785856
HLA-DPA1*02:01-DPB1*10:01	ESEKLVKNLFQLARENKPS	0.37394992	0.82680017
HLA-DPA1*02:01-DPB1*10:01	ETRKVKAHSQTHRVDLGTL	0.2330591	0.90559447
HLA-DPA1*02:01-DPB1*10:01	EYHEKNYAAALETFTEGQK	0.5027418	0.24619901
HLA-DPA1*02:01-DPB1*10:01	FPHLQNFIKEGVLVEHVKN	0.45399815	0.12261158
HLA-DPA1*02:01-DPB1*10:01	FPNASSKEIKTVESITDIR	0.325213	0.35923877
HLA-DPA1*02:01-DPB1*10:01	GAHLSSFSHVDEIKEFLHF	0.24338058	0.010057719
HLA-DPA1*02:01-DPB1*10:01	GGPLRGSSGAQATFPQGPS	0.11488589	0.67898476
HLA-DPA1*02:01-DPB1*10:01	GIEKKVVITVQQLSNKELA	0.40638548	0.42112112
HLA-DPA1*02:01-DPB1*10:01	GIGNLVTFGHSLSKTCSPA	0.32212484	0.007970408
HLA-DPA1*02:01-DPB1*10:01	GKESEKELALVKRLKPLFN	0.2851015	0.026644316
HLA-DPA1*02:01-DPB1*10:01	GPAGAEKLAAFARQLGSRY	0.3212536	0.54394644
HLA-DPA1*02:01-DPB1*10:01	GPGLRSKMAIQTQQSKFVN	0.40871933	0.8690611
HLA-DPA1*02:01-DPB1*10:01	GPGPGIKFSAEALRCHLRD	0.31668618	0.3730984
HLA-DPA1*02:01-DPB1*10:01	GPQEKKVVVYLQKLDTAYD	0.33321777	0.8715625
HLA-DPA1*02:01-DPB1*10:01	GPQSRALQEALVLSDRAPF	0.47509855	0.8668343
HLA-DPA1*02:01-DPB1*10:01	GPSGQKTIHSEQAVFDIYY	0.16690676	0.35649315
HLA-DPA1*02:01-DPB1*10:01	GPSGRSVPREQQLPDQGAC	0.03209532	0.25748688
HLA-DPA1*02:01-DPB1*10:01	GRLDKLTVTSQNLQLENLR	0.36247212	0.753715
HLA-DPA1*02:01-DPB1*10:01	GSYRAQISTKTSAKLSSYT	0.4106051	0.013627186
HLA-DPA1*02:01-DPB1*10:01	GTAEKLSPKAATLAERSAG	0.4939225	0.9616724
HLA-DPA1*02:01-DPB1*10:01	IENTKLMSEVQTLKNLDGN	0.34188083	0.053438384
HLA-DPA1*02:01-DPB1*10:01	INADKNISSAQIVGPGPKP	0.24502611	0.07076679
HLA-DPA1*02:01-DPB1*10:01	IPELNKVARAAAEVAGQFV	0.55109483	0.95266265
HLA-DPA1*02:01-DPB1*10:01	IPIKMVNFPQKIAGELYGP	0.36030537	0.0074768076
HLA-DPA1*02:01-DPB1*10:01	IVPQIKEGKRVLIAAHGNS	0.46513468	0.9304391
HLA-DPA1*02:01-DPB1*10:01	KECQRLQKQINKLSDQSAN	0.21245126	0.12659836
HLA-DPA1*02:01-DPB1*10:01	KEDTSEQVVPVLVKNWKKE	0.3633331	0.08402871
HLA-DPA1*02:01-DPB1*10:01	KVIKAVVPAKYLDEDTIYH	0.5454923	0.1268233
HLA-DPA1*02:01-DPB1*10:01	LAGDKNFITAEELRRELPP	0.43986997	0.19334346
HLA-DPA1*02:01-DPB1*10:01	LDVTKLTPLSHEVISRQAT	0.4524722	0.5467467
HLA-DPA1*02:01-DPB1*10:01	LENLRMKLPKPPKPVSKMR	0.21845417	0.17539032
HLA-DPA1*02:01-DPB1*10:01	LIVTERVYAPASTLVDQPY	0.45784995	0.9885422
HLA-DPA1*02:01-DPB1*10:01	LPDGTHLQPGTKFIKHWRM	0.23834601	0.016634611
HLA-DPA1*02:01-DPB1*10:01	LPDLPEDKLAQSVQKLQDL	0.27826023	0.0656267
HLA-DPA1*02:01-DPB1*10:01	LPSTRLATQPHLVQTQQVQ	0.44043383	0.82238233
HLA-DPA1*02:01-DPB1*10:01	LYQQQGRLDKLTVTSQNLQ	0.22063404	0.8683796
HLA-DPA1*02:01-DPB1*10:01	MDEKTKKAEEMALSLTRAV	0.53063697	0.056837194
HLA-DPA1*02:01-DPB1*10:01	MPILSKESAPGLIIATGSV	0.4360026	0.016081287
HLA-DPA1*02:01-DPB1*10:01	MQNVKHPVTGQFLYQDSNW	0.28410167	0.014363013
HLA-DPA1*02:01-DPB1*10:01	NGQEEKTGVVSTGLIQNGD	0.1761791	0.61806834
HLA-DPA1*02:01-DPB1*10:01	NLPDGTHLQPGTKFIKHWR	0.21378289	0.0066765808
HLA-DPA1*02:01-DPB1*10:01	NVGDKKGKIVDAVIQEHQP	0.2965209	0.14429669
HLA-DPA1*02:01-DPB1*10:01	PPPPQPKVSSQGNLIPARP	0.3111288	0.48776907
HLA-DPA1*02:01-DPB1*10:01	QQGRLDKLTVTSQNLQLEN	0.36136678	0.7724179
HLA-DPA1*02:01-DPB1*10:01	RLEEEMRKLQATVQELQKR	0.2736808	0.10260147
HLA-DPA1*02:01-DPB1*10:01	RNGQEEKTGVVSTGLIHNG	0.23671585	0.975005
HLA-DPA1*02:01-DPB1*10:01	SADRYVAIARALPAGPRPS	0.5548541	0.9373061
HLA-DPA1*02:01-DPB1*10:01	SAKDVLFAIKEVGFRGGNS	0.2535247	0.012849914
HLA-DPA1*02:01-DPB1*10:01	SDPQRENSQPQELQKPQEP	0.0406608	0.72221345
HLA-DPA1*02:01-DPB1*10:01	SEFFTGSKLVDYARSVHEE	0.39253742	0.38842124
HLA-DPA1*02:01-DPB1*10:01	SGKLKLGKEVLATLEGHWD	0.3058434	0.026279146
HLA-DPA1*02:01-DPB1*10:01	SGTVEKVGSSVKHLKPGDR	0.35573068	0.09662695
HLA-DPA1*02:01-DPB1*10:01	SHRNKEPPAPAQQLQPQPV	0.21534921	0.25834993
HLA-DPA1*02:01-DPB1*10:01	SLLYKVPYVAQEIQEEIDE	0.43278328	0.022097984
HLA-DPA1*02:01-DPB1*10:01	SPALKEKRVGGVQSLGGTG	0.14028335	0.39023486
HLA-DPA1*02:01-DPB1*10:01	SPKRATKKEPAVLELEGKK	0.3109925	0.25917664
HLA-DPA1*02:01-DPB1*10:01	SQLTLKVVSAKPKVHNRQP	0.4682983	0.051818363
HLA-DPA1*02:01-DPB1*10:01	SSDEELTMAMSYVKDDIFR	0.39368406	0.020145217
HLA-DPA1*02:01-DPB1*10:01	SSSGLNSEKVAALIQKLNS	0.35179946	0.0035385645
HLA-DPA1*02:01-DPB1*10:01	SSSKLLLAAKALSTDPAAP	0.56634694	0.15234981
HLA-DPA1*02:01-DPB1*10:01	STDGESRFYSLGHLSIQRA	0.38494498	0.96815795
HLA-DPA1*02:01-DPB1*10:01	TDGESRFYSLGHLSIQRAA	0.46625966	0.944907
HLA-DPA1*02:01-DPB1*10:01	TDRGKTQKVTLNVHSEYEP	0.17186587	0.47750092
HLA-DPA1*02:01-DPB1*10:01	TEEKSSSQPSSCCSDPSKP	0.022553984	0.011050491
HLA-DPA1*02:01-DPB1*10:01	TMQNVKHPVTGQFLYQDSN	0.2689	0.011655519
HLA-DPA1*02:01-DPB1*10:01	TPIERESSSPLSSNQSEPG	0.30614176	0.9915409
HLA-DPA1*02:01-DPB1*10:01	TPPSRRASPGTPLSPGSLR	0.25298983	0.4329788
HLA-DPA1*02:01-DPB1*10:01	VATAIRGAIILAKLSIVPV	0.5813232	0.052809574
HLA-DPA1*02:01-DPB1*10:01	VDALDTASHTNKSGYHDDS	0.026475776	0.021632941
HLA-DPA1*02:01-DPB1*10:01	VEEGEKVVKTALDAFGRID	0.4041033	0.5270885
HLA-DPA1*02:01-DPB1*10:01	VEQLRKEGVFAKEVRTGGM	0.29687878	0.12556095
HLA-DPA1*02:01-DPB1*10:01	VGAREAILALDIQDPGVPR	0.42342296	0.42300957
HLA-DPA1*02:01-DPB1*10:01	VGSYLKFPTYAKSTRTTDE	0.25389424	0.35078135
HLA-DPA1*02:01-DPB1*10:01	VIRVICILSHPIKNTNDAN	0.36457986	0.023225475
HLA-DPA1*02:01-DPB1*10:01	VLPSHKVAKVKQLQEEGKR	0.21504198	0.2563792
HLA-DPA1*02:01-DPB1*10:01	VPAKVASKNVIPALELVEP	0.52995557	0.49804902
HLA-DPA1*02:01-DPB1*10:01	VPARSLYAYIQKLAQVEPG	0.38479337	0.8921768
HLA-DPA1*02:01-DPB1*10:01	VPSKVAPAPAAVVPPTGPG	0.45628884	0.78035146
HLA-DPA1*02:01-DPB1*10:01	VPSRAQSPSYVISTGVSPS	0.3333305	0.24387452
HLA-DPA1*02:01-DPB1*10:01	VPVLLGPKLNHVAVELGKN	0.41833612	0.97006255
HLA-DPA1*02:01-DPB1*10:01	VPYPPPLSPAIEAIQKERN	0.27778682	0.25573558
HLA-DPA1*02:01-DPB1*10:01	VRQKIFQVAQELSGEDMHQ	0.38892737	0.18975493
HLA-DPA1*02:01-DPB1*10:01	VVVAKYAPSGFYIASGDVS	0.32016274	0.06651197
HLA-DPA1*02:01-DPB1*10:01	YDEAIANLQRAYSLAKEQR	0.37207562	0.8497572
HLA-DPA1*02:01-DPB1*10:01	YQQQGRLDKLTVTSQNLQL	0.2835575	0.8004468
HLA-DPA1*02:01-DPB1*10:01	YVGAREAILALDIQDPGVP	0.48113054	0.6871815
