# Supplementary material for: MHCII-peptide presentation: an assessment of the state-of-the-art prediction methods
Source: Front Immunol. 2024 Mar 12;15:1293706. doi: 10.3389/fimmu.2024.1293706 (PMC11027168; doi:10.3389/fimmu.2024.1293706)
Supplement: Supplementary file 2 [file DataSheet_2.zip › output/BERT/pos/19_HLA-DPA1_02_01_DPB1_13_01.csv]

allele	peptide	affinity_pred	mass_pred
HLA-DPA1*02:01-DPB1*13:01	ADGSEDKVVEVAEEEEVAE	0.12637772	0.59875685
HLA-DPA1*02:01-DPB1*13:01	AERKEEKKAAAPAPEEEMD	0.21706596	0.6597363
HLA-DPA1*02:01-DPB1*13:01	AHGSPRVYWLGLNDRAQEG	0.18915012	0.97561705
HLA-DPA1*02:01-DPB1*13:01	AKQLEKLAKKAEKDSKAEQ	0.12977372	0.72781676
HLA-DPA1*02:01-DPB1*13:01	ALKRINKELSDLARDPPAQ	0.25710917	0.5798543
HLA-DPA1*02:01-DPB1*13:01	APASSKSSSPALIETKEPN	0.2477884	0.46274886
HLA-DPA1*02:01-DPB1*13:01	APLPQDRGFLVVQGDPREL	0.29982886	0.9185437
HLA-DPA1*02:01-DPB1*13:01	APPQEKKRKVEKDTMSDQA	0.071090296	0.21267371
HLA-DPA1*02:01-DPB1*13:01	APQRKCIIDILTEPKDIGK	0.3009012	0.009560459
HLA-DPA1*02:01-DPB1*13:01	APVFKEKSYKATVIEGKQY	0.37860528	0.5350276
HLA-DPA1*02:01-DPB1*13:01	APYLKVDTIAADESFSQVD	0.38783833	0.58858746
HLA-DPA1*02:01-DPB1*13:01	ARPLPRFNSVPLTDTGHER	0.350428	0.98930943
HLA-DPA1*02:01-DPB1*13:01	ARVGQKESAYAKSEEFAVC	0.33726847	0.003675236
HLA-DPA1*02:01-DPB1*13:01	ASKGVKLVSIGAEEIVDGN	0.5088991	0.44035625
HLA-DPA1*02:01-DPB1*13:01	ASLTVKAYLLGKEDAAREI	0.37358615	0.046134446
HLA-DPA1*02:01-DPB1*13:01	AYDGKDYIALKEDLRSWTA	0.2580961	0.7503549
HLA-DPA1*02:01-DPB1*13:01	AYDGKDYIALNEDLSSWTA	0.29564244	0.8058831
HLA-DPA1*02:01-DPB1*13:01	DDAIEAIEKHLIKKSRGGL	0.26345098	0.011779273
HLA-DPA1*02:01-DPB1*13:01	DEGTYECVVLKYEKDAFKR	0.3257628	0.003723474
HLA-DPA1*02:01-DPB1*13:01	DEQKNLKKEFLHAQEEVKR	0.37968126	0.6924377
HLA-DPA1*02:01-DPB1*13:01	DFQKAYKLTEEEALDVSDH	0.40246105	0.1401927
HLA-DPA1*02:01-DPB1*13:01	DHLRKEASDPQPEEADGGL	0.06782481	0.20846932
HLA-DPA1*02:01-DPB1*13:01	DKVLERDQKLSELDDRADA	0.21326466	0.95887995
HLA-DPA1*02:01-DPB1*13:01	DPMGQKGTVEPQLEARGDS	0.1287212	0.08735415
HLA-DPA1*02:01-DPB1*13:01	DPNTWKTVEIVHIDIADRS	0.26260126	0.34334368
HLA-DPA1*02:01-DPB1*13:01	DRAPLTATAPQLDDEEMYS	0.20128313	0.011090899
HLA-DPA1*02:01-DPB1*13:01	EDTKLIKGVIVDKDFSHPQ	0.3061989	0.44713444
HLA-DPA1*02:01-DPB1*13:01	EEAEKKRQAEAQKERRTAP	0.07967233	0.11893447
HLA-DPA1*02:01-DPB1*13:01	EGCEEPATHNALAKIYIDS	0.22156996	0.002003545
HLA-DPA1*02:01-DPB1*13:01	EGEKVKQVLLAQAEAEKIR	0.4520777	0.8488697
HLA-DPA1*02:01-DPB1*13:01	EQKWMAVKCVHRTQQDRPE	0.20180587	0.27393824
HLA-DPA1*02:01-DPB1*13:01	ERKEEKKAAAPAPEEEMDE	0.22346146	0.5609616
HLA-DPA1*02:01-DPB1*13:01	EVLEKQPVLSQTEARDLVE	0.3699721	0.069214016
HLA-DPA1*02:01-DPB1*13:01	FPPPDKVVVKTKTEYEPDR	0.12581362	0.7979161
HLA-DPA1*02:01-DPB1*13:01	GAQKQFKNFQIEVQKGRYS	0.37727916	0.34199768
HLA-DPA1*02:01-DPB1*13:01	GELKFEKRTSSAQVEGGVH	0.3218784	0.17033732
HLA-DPA1*02:01-DPB1*13:01	GPDIFAKLVPMAAHEASSL	0.3280829	0.43963042
HLA-DPA1*02:01-DPB1*13:01	GPGAPADVQYDLYLNVANR	0.5851448	0.5686471
HLA-DPA1*02:01-DPB1*13:01	GPGEQETKLDLISKGEEPR	0.10583091	0.8367961
HLA-DPA1*02:01-DPB1*13:01	GSDLKDMTSEQLDDILKYH	0.3414527	0.3651188
HLA-DPA1*02:01-DPB1*13:01	GSEDKVVEVAEEEEVAEVE	0.1995106	0.83413345
HLA-DPA1*02:01-DPB1*13:01	GSLRGLAKAKPEASFQVWN	0.30199116	0.009959778
HLA-DPA1*02:01-DPB1*13:01	IAGDKEVVIAQNDKHTGPV	0.13664825	0.9702095
HLA-DPA1*02:01-DPB1*13:01	IPVLTSKKASELPVSEVAS	0.36412624	0.59924793
HLA-DPA1*02:01-DPB1*13:01	ISDTTVEEVFLNLTKESQK	0.49940395	0.007876271
HLA-DPA1*02:01-DPB1*13:01	ISLQKQNSDMQAELQKKQE	0.21474616	0.011254063
HLA-DPA1*02:01-DPB1*13:01	ITFLKYSSIVMQDTKDEHR	0.5574923	0.048671834
HLA-DPA1*02:01-DPB1*13:01	KARVGQKESAYAKSEEFAV	0.36789465	0.014411343
HLA-DPA1*02:01-DPB1*13:01	KKVKKVTNGSVEPQGEWEG	0.18907006	0.005334911
HLA-DPA1*02:01-DPB1*13:01	KPGPLQKKLDSFPAQDPCT	0.2781237	0.19086492
HLA-DPA1*02:01-DPB1*13:01	KPTDAPPKVLTKCQEEVSH	0.11623013	0.30041555
HLA-DPA1*02:01-DPB1*13:01	LEDTKLIKGVIVDKDFSHP	0.2520227	0.17047802
HLA-DPA1*02:01-DPB1*13:01	LPAPIEKTISKAKGQPREP	0.20686463	0.34548503
HLA-DPA1*02:01-DPB1*13:01	LPTYEMAVKMPEKEPPPPY	0.21839444	0.2451206
HLA-DPA1*02:01-DPB1*13:01	LPVVKSKRVALSLEDDGLP	0.3882979	0.85113275
HLA-DPA1*02:01-DPB1*13:01	LYQQQGRLDKLTVTSQNLQ	0.26657885	0.87551534
HLA-DPA1*02:01-DPB1*13:01	MFPSRRKAAQLPWEDGRSG	0.147428	0.12989731
HLA-DPA1*02:01-DPB1*13:01	NPEEIEKYVAEIEKEKEEN	0.30083263	0.2617193
HLA-DPA1*02:01-DPB1*13:01	NRSSKDVPLTIKDPAVGFL	0.25784174	0.036604766
HLA-DPA1*02:01-DPB1*13:01	NSLEKKVSLLQNESVEKNK	0.38839066	0.020024061
HLA-DPA1*02:01-DPB1*13:01	REVEEEPGIHSLKHNKRVL	0.23898782	0.06525258
HLA-DPA1*02:01-DPB1*13:01	RNVLGTKNLSQILSDREEI	0.30889258	0.002971065
HLA-DPA1*02:01-DPB1*13:01	RPLPRFNSVPLTDTGHERQ	0.31905004	0.97487754
HLA-DPA1*02:01-DPB1*13:01	SAYIKNSNPALNDNLEKGL	0.29317203	0.051470876
HLA-DPA1*02:01-DPB1*13:01	SDEGTYECVVLKYEKDAFK	0.31131276	0.008286746
HLA-DPA1*02:01-DPB1*13:01	SDTTVEEVFLNLTKESQKN	0.47152865	0.014521795
HLA-DPA1*02:01-DPB1*13:01	SPTEKSVQALIKDFQGTPT	0.26945114	0.4966024
HLA-DPA1*02:01-DPB1*13:01	SPVATNKLDQEVQEETQGR	0.11547352	0.029433915
HLA-DPA1*02:01-DPB1*13:01	SRPENIPPKEFLFKHPKRT	0.19189921	0.008913475
HLA-DPA1*02:01-DPB1*13:01	SVSELKAQITQKIGVHAFQ	0.35689726	0.020977577
HLA-DPA1*02:01-DPB1*13:01	TEREKFWKIGNKERDGEYG	0.15940554	0.84943104
HLA-DPA1*02:01-DPB1*13:01	TPDPSKFFSQLSSEHGGDV	0.33662033	0.73286235
HLA-DPA1*02:01-DPB1*13:01	TPHQEDGKAWHLAETEHCG	0.14109837	0.93284047
HLA-DPA1*02:01-DPB1*13:01	TPYIGSKISLISKAEIRYE	0.5305221	0.099230826
HLA-DPA1*02:01-DPB1*13:01	VDDKVNFHFILFNNVDGHL	0.42271858	0.7460088
HLA-DPA1*02:01-DPB1*13:01	VDKVLERDQKLSELDDRAD	0.2205001	0.9832718
HLA-DPA1*02:01-DPB1*13:01	VKARVGQKESAYAKSEEFA	0.29317772	0.21274798
HLA-DPA1*02:01-DPB1*13:01	VLGTKNLSQILSDREEIAH	0.27413577	0.0523962
HLA-DPA1*02:01-DPB1*13:01	VNVDKVLERDQKLSELDDR	0.28291863	0.875486
HLA-DPA1*02:01-DPB1*13:01	VPKSAKYIAQVLQDSEVDG	0.42108414	0.8096446
HLA-DPA1*02:01-DPB1*13:01	VPPKEVQPPLPDTFFDHFN	0.20450523	0.4526556
HLA-DPA1*02:01-DPB1*13:01	VSARTMPEAKADDIVGPVT	0.100886315	0.5715495
HLA-DPA1*02:01-DPB1*13:01	VVYGIFYATSFLDLYRNPK	0.5647384	0.8177314
HLA-DPA1*02:01-DPB1*13:01	YDDAIEAIEKHLIKKSRGG	0.262904	0.02310967
