# Supplementary material for: MHCII-peptide presentation: an assessment of the state-of-the-art prediction methods
Source: Front Immunol. 2024 Mar 12;15:1293706. doi: 10.3389/fimmu.2024.1293706 (PMC11027168; doi:10.3389/fimmu.2024.1293706)
Supplement: Supplementary file 2 [file DataSheet_2.zip › output/BERT/pos/19_HLA-DPA1_02_01_DPB1_14_01.csv]

allele	peptide	affinity_pred	mass_pred
HLA-DPA1*02:01-DPB1*14:01	AAEAKAAEAAASAYYNPGN	0.40495905	0.97193354
HLA-DPA1*02:01-DPB1*14:01	AAFIFSYITAVTLHHIDPA	0.42492762	0.006988288
HLA-DPA1*02:01-DPB1*14:01	AAKSIAAATSALVKAASAA	0.7003885	0.31109196
HLA-DPA1*02:01-DPB1*14:01	ADGVQKVHKGTTIANVVSG	0.39397424	0.6808557
HLA-DPA1*02:01-DPB1*14:01	ADVQFRIWDPVLSVMTVKD	0.45285374	0.06403282
HLA-DPA1*02:01-DPB1*14:01	ADVVLLTASGPAVKRITFS	0.41057813	0.007207952
HLA-DPA1*02:01-DPB1*14:01	AEAKAAEAAASAYYNPGNP	0.38966176	0.96129286
HLA-DPA1*02:01-DPB1*14:01	AEDVGSNKGAIIGLMVGGV	0.19362135	0.3010296
HLA-DPA1*02:01-DPB1*14:01	AEVSKVAEQVLNAVNKGLY	0.4510197	0.06965917
HLA-DPA1*02:01-DPB1*14:01	AGDKFKEISFAYEVLSNPE	0.4500564	0.53905046
HLA-DPA1*02:01-DPB1*14:01	AGGASILATAANLLRHYPT	0.28485224	0.8595481
HLA-DPA1*02:01-DPB1*14:01	AGGLKTSSIIIALTDGKLD	0.50636846	0.031567566
HLA-DPA1*02:01-DPB1*14:01	AKQKKASPRARAVAVKGPV	0.49609724	0.72527575
HLA-DPA1*02:01-DPB1*14:01	ANQAKQGSLINSLKPSGPT	0.467978	0.60449475
HLA-DPA1*02:01-DPB1*14:01	APDAYSTGSSSASSTLKRT	0.086044095	0.18728824
HLA-DPA1*02:01-DPB1*14:01	APGPNPRVQVLAAQLLSDM	0.37978736	0.9720661
HLA-DPA1*02:01-DPB1*14:01	APGTAEKLSPKAATLAERS	0.35221547	0.9131686
HLA-DPA1*02:01-DPB1*14:01	APPEDKVVPSFLPVDQGGS	0.2267916	0.7602775
HLA-DPA1*02:01-DPB1*14:01	APPVRHLIATQLLSNLEDI	0.33120248	0.60456645
HLA-DPA1*02:01-DPB1*14:01	APVAAVQAAVSNLVRVGKE	0.32248718	0.59045666
HLA-DPA1*02:01-DPB1*14:01	ASQAKAVLSAEQLRDEEVH	0.45149955	0.32101968
HLA-DPA1*02:01-DPB1*14:01	ATGQAVSTAHPPTGKRLKK	0.16765723	0.010091541
HLA-DPA1*02:01-DPB1*14:01	ATQAARSTDVAAVVVPILF	0.32134584	0.8062312
HLA-DPA1*02:01-DPB1*14:01	DAWGPGAAKSGVGTALLLK	0.115710214	0.5264957
HLA-DPA1*02:01-DPB1*14:01	DDGATKLNDEARRLIADLG	0.26232478	0.17548622
HLA-DPA1*02:01-DPB1*14:01	DDLKQKKKMAVSAKLYGSG	0.5135725	0.5272812
HLA-DPA1*02:01-DPB1*14:01	DEAEKAKAAAMAAAAAETS	0.549357	0.9382784
HLA-DPA1*02:01-DPB1*14:01	DFHLRLKPNTQLVAPGAVV	0.2353203	0.034267325
HLA-DPA1*02:01-DPB1*14:01	DGDLERFLSSAAAVSKEHP	0.5669364	0.9664532
HLA-DPA1*02:01-DPB1*14:01	DGTFQKWAAVVVPSGEEQR	0.4350814	0.92003614
HLA-DPA1*02:01-DPB1*14:01	DGTFQKWAAVVVPSGQEQR	0.44628668	0.9195482
HLA-DPA1*02:01-DPB1*14:01	DIAARLNIPVSQVNPRDAK	0.22158916	0.8644927
HLA-DPA1*02:01-DPB1*14:01	DKGLAEVSKVAEQVLNAVN	0.4153281	0.3310838
HLA-DPA1*02:01-DPB1*14:01	DKISKITSPVLIIHGTEDE	0.5708553	0.068292096
HLA-DPA1*02:01-DPB1*14:01	DPEKEKVGILAIQLKERNV	0.45071986	0.4904372
HLA-DPA1*02:01-DPB1*14:01	DPVPKPVIKIEKIEDMDDN	0.13276462	0.9193677
HLA-DPA1*02:01-DPB1*14:01	DQANDKKVAAIEALNDGEL	0.4477839	0.5649699
HLA-DPA1*02:01-DPB1*14:01	DRKMVGDVTGAQAYASTAK	0.4032999	0.7148045
HLA-DPA1*02:01-DPB1*14:01	DTNQDRLVTLEEFLASTQR	0.19584237	0.91517466
HLA-DPA1*02:01-DPB1*14:01	DTQFVRFDSDAASQKMEPR	0.20216331	0.9981035
HLA-DPA1*02:01-DPB1*14:01	DVTKLKSDTAAAAVRQMNP	0.47455615	0.71671915
HLA-DPA1*02:01-DPB1*14:01	EAGALDRLLDLPAAASSED	0.19426434	0.9881314
HLA-DPA1*02:01-DPB1*14:01	EAKAAEAAASAYYNPGNPH	0.37875584	0.95558566
HLA-DPA1*02:01-DPB1*14:01	EDIAARLNIPVSQVNPRDA	0.25348526	0.8884944
HLA-DPA1*02:01-DPB1*14:01	EDLRSWTAADMAAQTTKHK	0.29967445	0.99723566
HLA-DPA1*02:01-DPB1*14:01	EGKLRVFENIVAVLNKEVE	0.45962662	0.5288176
HLA-DPA1*02:01-DPB1*14:01	EKKLHAVPAGNTVKFRCPA	0.39048582	0.041484263
HLA-DPA1*02:01-DPB1*14:01	EKSVKHMDLCLTVVDRAPG	0.4088522	0.28140303
HLA-DPA1*02:01-DPB1*14:01	ELEGKLRVFENIVAVLNKE	0.48688313	0.42355722
HLA-DPA1*02:01-DPB1*14:01	ELLRRAGPPGALDAWAEPH	0.26544985	0.8544057
HLA-DPA1*02:01-DPB1*14:01	ENPGGYVAYSKAATVTGKL	0.31631976	0.9452321
HLA-DPA1*02:01-DPB1*14:01	EPGHRYVLFVLAVLQKSEP	0.34439686	0.31259483
HLA-DPA1*02:01-DPB1*14:01	EPLTLAAVGAASKTLSHPQ	0.4657685	0.5844244
HLA-DPA1*02:01-DPB1*14:01	EQKLNRYPASSLVVVRSKT	0.52568305	0.26207048
HLA-DPA1*02:01-DPB1*14:01	FDKAKHEIKTIKIVGPEEN	0.27235037	0.48471013
HLA-DPA1*02:01-DPB1*14:01	FPMGDRLYIGLAGLATDVQ	0.31345546	0.1185542
HLA-DPA1*02:01-DPB1*14:01	FPNIDKISKITSPVLIIHG	0.5071874	0.24860576
HLA-DPA1*02:01-DPB1*14:01	FPVVIEKTSPPVPVEVAPE	0.27310097	0.5395323
HLA-DPA1*02:01-DPB1*14:01	FVPSKVAPAPAAVVPPTGP	0.46489543	0.5779236
HLA-DPA1*02:01-DPB1*14:01	GAGGASILATAANLLRHYP	0.2380317	0.457189
HLA-DPA1*02:01-DPB1*14:01	GDDVKFEEFVAYLIDPHTQ	0.37381384	0.21820894
HLA-DPA1*02:01-DPB1*14:01	GDGTFQKWAAVVVPSGQEQ	0.4260204	0.9655956
HLA-DPA1*02:01-DPB1*14:01	GDHKPKSSTAAQEVKTLDG	0.36048982	0.87214357
HLA-DPA1*02:01-DPB1*14:01	GDKFKEISFAYEVLSNPEK	0.48261565	0.5332264
HLA-DPA1*02:01-DPB1*14:01	GDSQQLDVFIATSKHAYAT	0.31390953	0.15111199
HLA-DPA1*02:01-DPB1*14:01	GEKFLKHSDEALKILGGVG	0.63550645	0.11504664
HLA-DPA1*02:01-DPB1*14:01	GEVLDILTRLPESVERLTG	0.21306507	0.025452126
HLA-DPA1*02:01-DPB1*14:01	GHSLSKTCSPACPIPEGVN	0.16495225	0.003048327
HLA-DPA1*02:01-DPB1*14:01	GKAYSPKATSSPLYLAHEV	0.36613876	0.008796894
HLA-DPA1*02:01-DPB1*14:01	GLAEVSKVAEQVLNAVNKG	0.4493761	0.2972926
HLA-DPA1*02:01-DPB1*14:01	GLQLQKVTVLGVATAPQQV	0.38647568	0.027811844
HLA-DPA1*02:01-DPB1*14:01	GMQLKPSTSSHLLKTVKPR	0.38490632	0.094491705
HLA-DPA1*02:01-DPB1*14:01	GPAPLCKLSLLAVQCSHVH	0.39283618	0.114004955
HLA-DPA1*02:01-DPB1*14:01	GPDIFAKLVPMAAHEASSL	0.34674102	0.43557638
HLA-DPA1*02:01-DPB1*14:01	GPEDDGKTVDGPARLAEEA	0.06236941	0.4335
HLA-DPA1*02:01-DPB1*14:01	GPGAAKSGVGTALLLKLAQ	0.25864112	0.030485606
HLA-DPA1*02:01-DPB1*14:01	GPGGASARKLSTFLGVVVP	0.3324569	0.019625384
HLA-DPA1*02:01-DPB1*14:01	GPGNAKKVVENGALLSWKL	0.31944907	0.8584591
HLA-DPA1*02:01-DPB1*14:01	GPGPEIKNLDQAFQVKKPP	0.2690694	0.92688465
HLA-DPA1*02:01-DPB1*14:01	GPGPGIKFSAEALRCHLRD	0.3320891	0.5086721
HLA-DPA1*02:01-DPB1*14:01	GPLREEKISEDTAILKLSK	0.29225954	0.04730258
HLA-DPA1*02:01-DPB1*14:01	GRLDKLTVTSQNLQLENLR	0.2978665	0.7941693
HLA-DPA1*02:01-DPB1*14:01	GRTSRIAGLAVSLTKPSPA	0.6205262	0.6550878
HLA-DPA1*02:01-DPB1*14:01	GSGSQTRAFQYVSDLVNGL	0.30112404	0.5262093
HLA-DPA1*02:01-DPB1*14:01	GSPELKTAEIEPKADGSWR	0.15499452	0.31810433
HLA-DPA1*02:01-DPB1*14:01	GYMPLTVTNVVVKEGPATE	0.2799913	0.002651519
HLA-DPA1*02:01-DPB1*14:01	HPAHLQTLPVTPNKQKTDG	0.1843325	0.21884897
HLA-DPA1*02:01-DPB1*14:01	IDKISKITSPVLIIHGTED	0.6051585	0.052394886
HLA-DPA1*02:01-DPB1*14:01	IDWTKIEPSVNFLKSPKDN	0.41665944	0.3465835
HLA-DPA1*02:01-DPB1*14:01	INADKNISSAQIVGPGPKP	0.23254313	0.11733627
HLA-DPA1*02:01-DPB1*14:01	INELMPKYAPKAASARTDL	0.2963846	0.62494844
HLA-DPA1*02:01-DPB1*14:01	IPGTVVRTSTIPEELGRLV	0.27464482	0.977019
HLA-DPA1*02:01-DPB1*14:01	ITVDRLVSKALNMWGKEIP	0.3007919	0.15026312
HLA-DPA1*02:01-DPB1*14:01	IVFEKKLRIKSSFVAPLEK	0.5517032	0.13111489
HLA-DPA1*02:01-DPB1*14:01	KAPKLLIYAASSLQSGVPS	0.49926105	0.7301107
HLA-DPA1*02:01-DPB1*14:01	KEDLRSWTAADMAAQTTKH	0.27092704	0.99885577
HLA-DPA1*02:01-DPB1*14:01	KEKGRKERESLQQMAEVTR	0.21821149	0.6031868
HLA-DPA1*02:01-DPB1*14:01	KGDDVKFEEFVAYLIDPHT	0.40456888	0.24493346
HLA-DPA1*02:01-DPB1*14:01	KIGARVYALPEDLVEVNPK	0.4640447	0.9972806
HLA-DPA1*02:01-DPB1*14:01	KKGRKSNENSEVITPGFPP	0.24171083	0.1748888
HLA-DPA1*02:01-DPB1*14:01	KKKAKTVEQTATTTNKKPG	0.30211407	0.6060215
HLA-DPA1*02:01-DPB1*14:01	KLSIEKALDLSLYLKHETE	0.3642478	0.010105858
HLA-DPA1*02:01-DPB1*14:01	KPTAIKTEGKPAEVKKMTA	0.28196284	0.12557454
HLA-DPA1*02:01-DPB1*14:01	KSPEKEKTMVNTLSPRGQD	0.23856646	0.29538193
HLA-DPA1*02:01-DPB1*14:01	KTRKASAQASLASKDKTPK	0.55799276	0.76941615
HLA-DPA1*02:01-DPB1*14:01	LAGDKNFITAEELRRELPP	0.3972604	0.4417901
HLA-DPA1*02:01-DPB1*14:01	LAPPVRHLIATQLLSNLED	0.33395842	0.44157815
HLA-DPA1*02:01-DPB1*14:01	LDPGAKISVIVETVYTHVL	0.35062045	0.049348198
HLA-DPA1*02:01-DPB1*14:01	LELLKLSTFALIITPGDPR	0.4853066	0.16097005
HLA-DPA1*02:01-DPB1*14:01	LIGKKVNVTVDYIRPASPA	0.43594638	0.25400913
HLA-DPA1*02:01-DPB1*14:01	LISRIKQSELSAKMREWFS	0.3807904	0.18475625
HLA-DPA1*02:01-DPB1*14:01	LIVTERVYAPASTLVDQPY	0.4327665	0.9836383
HLA-DPA1*02:01-DPB1*14:01	LKEDLRSWTAADMAAQTTK	0.3578213	0.9991657
HLA-DPA1*02:01-DPB1*14:01	LKERVLIPVKQYPKFNFVG	0.32326847	0.13739012
HLA-DPA1*02:01-DPB1*14:01	LNEDLRSWTAADTVAQITQ	0.30709884	0.99744475
HLA-DPA1*02:01-DPB1*14:01	LPERKQLAILADLVKDLPL	0.3936873	0.5713094
HLA-DPA1*02:01-DPB1*14:01	LPGNEKVLSLLALVKPEVW	0.42170632	0.2582431
HLA-DPA1*02:01-DPB1*14:01	LPVYKEKVVPLADIITPNQ	0.27434674	0.8943469
HLA-DPA1*02:01-DPB1*14:01	LQLQKVTVLGVATAPQQVL	0.4044872	0.027229482
HLA-DPA1*02:01-DPB1*14:01	LRALTTVTALVRKFLGPVP	0.3933796	0.043367922
HLA-DPA1*02:01-DPB1*14:01	LSGPPRSRTFNVALNARYS	0.43387836	0.99943274
HLA-DPA1*02:01-DPB1*14:01	LYQQQGRLDKLTVTSQNLQ	0.19240943	0.87538147
HLA-DPA1*02:01-DPB1*14:01	MDEKTKKAEEMALSLTRAV	0.54527336	0.08230171
HLA-DPA1*02:01-DPB1*14:01	MPDKYSLEPVAVELKSLLG	0.3917779	0.096388936
HLA-DPA1*02:01-DPB1*14:01	MPGPRQELLCAFWKSDSDR	0.15892658	0.080635354
HLA-DPA1*02:01-DPB1*14:01	MPKPRLKATVTPSPVKGKG	0.47571164	0.43637624
HLA-DPA1*02:01-DPB1*14:01	MPLVKSVTVAEGLIEDHFD	0.40912917	0.05558048
HLA-DPA1*02:01-DPB1*14:01	MPMQTLVPAKVASKNVIPA	0.43480852	0.43193132
HLA-DPA1*02:01-DPB1*14:01	MQNVKHPVTGQFLYQDSNW	0.22128494	0.02591895
HLA-DPA1*02:01-DPB1*14:01	NDRTKTPIIATLASGAVAA	0.56900364	0.74390066
HLA-DPA1*02:01-DPB1*14:01	NPELPVEEAAEDYAKKLRQ	0.14921802	0.090893745
HLA-DPA1*02:01-DPB1*14:01	NPSDLPRSLVMPTSLVPYH	0.41636977	0.5762547
HLA-DPA1*02:01-DPB1*14:01	NPVAPIKTPMIAGGLFVMD	0.30576387	0.006242649
HLA-DPA1*02:01-DPB1*14:01	NVLGTKNLSQILSDREEIA	0.18933012	0.02823917
HLA-DPA1*02:01-DPB1*14:01	PAAEAKAAEAAASAYYNPG	0.36474767	0.9570037
HLA-DPA1*02:01-DPB1*14:01	PGGYVAYSKAATVTGKLVH	0.35711607	0.68130434
HLA-DPA1*02:01-DPB1*14:01	PTTKLKVGKTVTARVIGGR	0.37754032	0.046454556
HLA-DPA1*02:01-DPB1*14:01	QANDKKVAAIEALNDGELQ	0.47496447	0.60650796
HLA-DPA1*02:01-DPB1*14:01	QGRLDKLTVTSQNLQLENL	0.24556549	0.7554821
HLA-DPA1*02:01-DPB1*14:01	QNVERLSELVQAVSDPSSP	0.30846557	0.9018801
HLA-DPA1*02:01-DPB1*14:01	QWHLSKRDTGAALLAESRA	0.4606072	0.03134925
HLA-DPA1*02:01-DPB1*14:01	RKIGARVYALPEDLVEVNP	0.5019236	0.86476976
HLA-DPA1*02:01-DPB1*14:01	RNGQEEKTGVVSTGLIHNG	0.2612799	0.9809319
HLA-DPA1*02:01-DPB1*14:01	RPAGDGTFQKWAAVVVPSG	0.35040888	0.99507457
HLA-DPA1*02:01-DPB1*14:01	SAAAKTHTTALAGRSPSPA	0.33200857	0.80015194
HLA-DPA1*02:01-DPB1*14:01	SHRNKEPPAPAQQLQPQPV	0.21303621	0.43541503
HLA-DPA1*02:01-DPB1*14:01	SIAAKMMSTAAIANGGGVA	0.5011562	0.64895004
HLA-DPA1*02:01-DPB1*14:01	SKEIKTVESITDIRADIDK	0.32047838	0.27120024
HLA-DPA1*02:01-DPB1*14:01	SKICEPGYSPTYKQDKHYG	0.091444604	0.002054277
HLA-DPA1*02:01-DPB1*14:01	SPAGNKENIKPNETSPSFS	0.087923	0.5127985
HLA-DPA1*02:01-DPB1*14:01	SPEECRRFTTDAIALAMSR	0.53961927	0.0849234
HLA-DPA1*02:01-DPB1*14:01	SPEKKPKIKEEAVKEKSPS	0.19846374	0.84774464
HLA-DPA1*02:01-DPB1*14:01	SPGPGIKEESVPLSILQTP	0.3674931	0.22428775
HLA-DPA1*02:01-DPB1*14:01	SPGPTRTVSTGTALSKYRS	0.34694877	0.46389356
HLA-DPA1*02:01-DPB1*14:01	SPKRATKKEPAVLELEGKK	0.33692047	0.39810184
HLA-DPA1*02:01-DPB1*14:01	SPTEKSVQALIKDFQGTPT	0.21146679	0.5647634
HLA-DPA1*02:01-DPB1*14:01	SPVVDVKKTALALAITDSE	0.6049481	0.27645183
HLA-DPA1*02:01-DPB1*14:01	SQLTLKVVSAKPKVHNRQP	0.39324647	0.03926112
HLA-DPA1*02:01-DPB1*14:01	SSKEIKTVESITDIRADID	0.3191642	0.23042493
HLA-DPA1*02:01-DPB1*14:01	SSPSSLSLAWAVPRAPSGA	0.28240356	0.028205011
HLA-DPA1*02:01-DPB1*14:01	SSTLAKIAEIEAEMARTQK	0.39138538	0.13577828
HLA-DPA1*02:01-DPB1*14:01	TASNVEEAFINTAKEIYEK	0.31277153	0.062112182
HLA-DPA1*02:01-DPB1*14:01	TDGKKRYDLSALVRHAEPE	0.5388801	0.99266684
HLA-DPA1*02:01-DPB1*14:01	TEAGKTYEEIASLVAEQPK	0.45491233	0.58540946
HLA-DPA1*02:01-DPB1*14:01	TGQAVSTAHPPTGKRLKKT	0.17611326	0.008087049
HLA-DPA1*02:01-DPB1*14:01	TIQKYGTNPEETAAEESWD	0.22047728	0.37330106
HLA-DPA1*02:01-DPB1*14:01	TMQNVKHPVTGQFLYQDSN	0.24044898	0.021237582
HLA-DPA1*02:01-DPB1*14:01	TPADKALIAPDHVVPAPEE	0.27206856	0.8323432
HLA-DPA1*02:01-DPB1*14:01	TPEDNGRSFSCSATLEVAG	0.15869977	0.5963329
HLA-DPA1*02:01-DPB1*14:01	TPIERESSSPLSSNQSEPG	0.15798709	0.994006
HLA-DPA1*02:01-DPB1*14:01	TPKKPEAKFFTTPSKSVRK	0.5193063	0.8337849
HLA-DPA1*02:01-DPB1*14:01	TPQKAQDPAAATASSPSTP	0.27766943	0.6827377
HLA-DPA1*02:01-DPB1*14:01	TPRGTLLAFAEARKMSSSD	0.42728505	0.32408655
HLA-DPA1*02:01-DPB1*14:01	TPSALRACVLVFSLALHSV	0.28463024	0.007539818
HLA-DPA1*02:01-DPB1*14:01	TSKKNGQLAASVETAGDSE	0.47295386	0.08368913
HLA-DPA1*02:01-DPB1*14:01	TVMGRIATLASGLEGGQTP	0.29058415	0.26060414
HLA-DPA1*02:01-DPB1*14:01	TVPIPKTGTLSCTVALRPK	0.3464959	0.65940195
HLA-DPA1*02:01-DPB1*14:01	VATEKNVIAALNSRTGEIL	0.3011978	0.60017747
HLA-DPA1*02:01-DPB1*14:01	VAVQEKVFELMTSLHTKLE	0.31881016	0.04255841
HLA-DPA1*02:01-DPB1*14:01	VERLSELVQAVSDPSSPQY	0.20102648	0.6836059
HLA-DPA1*02:01-DPB1*14:01	VFQVKTLSLPVVVIVHGSQ	0.5589019	0.20559664
HLA-DPA1*02:01-DPB1*14:01	VGGAKSATIVADLSETTIQ	0.36290327	0.1267887
HLA-DPA1*02:01-DPB1*14:01	VGGKDFEQPLAISRVTPGS	0.39464757	0.075167276
HLA-DPA1*02:01-DPB1*14:01	VNDRTKTPIIATLASGAVA	0.5682703	0.8210085
HLA-DPA1*02:01-DPB1*14:01	VNIFKVWVQAFKVEGGQFG	0.4349628	0.045986854
HLA-DPA1*02:01-DPB1*14:01	VPDPEFSGKSYSPPVPCPV	0.09914276	0.49402314
HLA-DPA1*02:01-DPB1*14:01	VPKDVNAAIATIKTKRSIQ	0.4719798	0.76122344
HLA-DPA1*02:01-DPB1*14:01	VPPASAIPAVIFAKNSDRP	0.3624752	0.7978846
HLA-DPA1*02:01-DPB1*14:01	VPPEVTVLTNSPVELREPN	0.13648215	0.74476445
HLA-DPA1*02:01-DPB1*14:01	VPSVGKAVATAAQAQTGPE	0.43517828	0.9913106
HLA-DPA1*02:01-DPB1*14:01	VQKVHKGTTIANVVSGSLS	0.47272974	0.3277433
HLA-DPA1*02:01-DPB1*14:01	VTWQKKKAVSPENMVTFSE	0.4099286	0.005423804
HLA-DPA1*02:01-DPB1*14:01	VVVAKYAPSGFYIASGDVS	0.31061718	0.119584285
HLA-DPA1*02:01-DPB1*14:01	VVYGIFYATSFLDLYRNPK	0.27419698	0.81693494
HLA-DPA1*02:01-DPB1*14:01	WHLSKRDTGAALLAESRAE	0.5067748	0.114864744
HLA-DPA1*02:01-DPB1*14:01	WSETKSGVAPQKMAGASPT	0.36087885	0.45262188
HLA-DPA1*02:01-DPB1*14:01	YGGKMAAGIGLELYKAIQR	0.36646268	0.02749608
HLA-DPA1*02:01-DPB1*14:01	YKPPKVSLMPATLARAAPG	0.60707283	0.82185334
HLA-DPA1*02:01-DPB1*14:01	YQQQGRLDKLTVTSQNLQL	0.23656064	0.806447
HLA-DPA1*02:01-DPB1*14:01	YSEFFTGSKLVDYARSVHE	0.35319075	0.5753255
HLA-DPA1*02:01-DPB1*14:01	YVGAREAILALDIQDPGVP	0.35383308	0.76030403
