# Supplementary material for: MHCII-peptide presentation: an assessment of the state-of-the-art prediction methods
Source: Front Immunol. 2024 Mar 12;15:1293706. doi: 10.3389/fimmu.2024.1293706 (PMC11027168; doi:10.3389/fimmu.2024.1293706)
Supplement: Supplementary file 2 [file DataSheet_2.zip › output/BERT/pos/19_HLA-DPA1_02_02_DPB1_05_01.csv]

allele	peptide	affinity_pred	mass_pred
HLA-DPA1*02:02-DPB1*05:01	ACARPLISVYSEKGESSGK	0.23263521	0.005239379
HLA-DPA1*02:02-DPB1*05:01	AEILFDEVLTFAKDHVKHQ	0.6769777	0.16564766
HLA-DPA1*02:02-DPB1*05:01	AHLQTLPVTPNKQKTDGRG	0.27837068	0.012270153
HLA-DPA1*02:02-DPB1*05:01	AIAQGMETNELKYSTNEGE	0.24373911	0.002621031
HLA-DPA1*02:02-DPB1*05:01	AKFKEGAEMESSKEDKARQ	0.24399905	0.0158373
HLA-DPA1*02:02-DPB1*05:01	AKLWKKGEGLPNFDNNNIK	0.29333636	0.03338003
HLA-DPA1*02:02-DPB1*05:01	ALEVIQLNIQWMEKNLKSL	0.579047	0.001182043
HLA-DPA1*02:02-DPB1*05:01	ALNKNHSEGGGVIVNNTES	0.0803981	0.035336643
HLA-DPA1*02:02-DPB1*05:01	APPEDKVVPSFLPVDQGGS	0.30731636	0.78896207
HLA-DPA1*02:02-DPB1*05:01	APSQPPATYSLVNKVKNKK	0.52428	0.86879575
HLA-DPA1*02:02-DPB1*05:01	APTTMKKFEDSEKAKKPVR	0.485478	0.5027448
HLA-DPA1*02:02-DPB1*05:01	ASSYLSLTPEQWKSHRSYS	0.38388756	0.25727087
HLA-DPA1*02:02-DPB1*05:01	CPEADSKTMLQCLKQNKNS	0.30989754	0.003055481
HLA-DPA1*02:02-DPB1*05:01	DADLVVFHNSLKSYTSQKN	0.66473705	0.044360124
HLA-DPA1*02:02-DPB1*05:01	DAGIKTITMLDEQKEQLNR	0.32274178	0.1855801
HLA-DPA1*02:02-DPB1*05:01	DDAGTPKDFTYCISFNKDL	0.5122303	0.007171384
HLA-DPA1*02:02-DPB1*05:01	DDDFERSRAFNFLNEIKKR	0.755852	0.186799
HLA-DPA1*02:02-DPB1*05:01	DDNSLLFMETSAKTAMNVN	0.56212544	0.20220856
HLA-DPA1*02:02-DPB1*05:01	DDNSLLFMETSAKTSMNVN	0.5609356	0.08291494
HLA-DPA1*02:02-DPB1*05:01	DEIHLYGFWPFPKDLNGKA	0.4205115	0.005965339
HLA-DPA1*02:02-DPB1*05:01	DELHYLEVYLTDEFAKGRK	0.6355433	0.013375133
HLA-DPA1*02:02-DPB1*05:01	DGDKAFVDFLSDEIKEERK	0.6504756	0.05031572
HLA-DPA1*02:02-DPB1*05:01	DGDLDVVFASSSKCGKDKT	0.3971753	0.028005281
HLA-DPA1*02:02-DPB1*05:01	DGNSEHLKREHSLIKPYQG	0.26738217	0.03907884
HLA-DPA1*02:02-DPB1*05:01	DGTFQKWAAVVVPSGEEQR	0.2862483	0.804712
HLA-DPA1*02:02-DPB1*05:01	DGTFQKWAAVVVPSGQEQR	0.30902997	0.80239296
HLA-DPA1*02:02-DPB1*05:01	DITKEETFSTLKNWVKELR	0.6360803	0.07335731
HLA-DPA1*02:02-DPB1*05:01	DKISKITSPVLIIHGTEDE	0.49557847	0.0684491
HLA-DPA1*02:02-DPB1*05:01	DLGAAYEVLSDSEKRKQYD	0.4505338	0.011023863
HLA-DPA1*02:02-DPB1*05:01	DNKRSLLSMLVEVHKGVHG	0.5410771	0.11333795
HLA-DPA1*02:02-DPB1*05:01	DNLNLLKAITEKEKIEKER	0.51612985	0.03557719
HLA-DPA1*02:02-DPB1*05:01	DNQRQKKSSEILKSLENER	0.56022185	0.33169362
HLA-DPA1*02:02-DPB1*05:01	DPDVHFKYIQAACKTGQIK	0.5059796	0.580883
HLA-DPA1*02:02-DPB1*05:01	DPIDVKISDAIMNMQDNSV	0.5067649	0.008694164
HLA-DPA1*02:02-DPB1*05:01	DPIQMSMIIYSCLKEERKI	0.6356067	0.007422148
HLA-DPA1*02:02-DPB1*05:01	DPTTKEFETLIKDLSAENG	0.46941888	0.53602445
HLA-DPA1*02:02-DPB1*05:01	DQGGLRTLQKKWTSFLKAR	0.6837756	0.005830753
HLA-DPA1*02:02-DPB1*05:01	DRKESLDVYELDAKQGRWY	0.4206805	0.007320021
HLA-DPA1*02:02-DPB1*05:01	DRVSEMQKLDAQVKELVLK	0.51929677	0.031295575
HLA-DPA1*02:02-DPB1*05:01	DSGQSEVFVSNILKDTQVT	0.61071366	0.053246897
HLA-DPA1*02:02-DPB1*05:01	DSPTGDVLLDETLKHIKAT	0.4853196	0.036895055
HLA-DPA1*02:02-DPB1*05:01	DTYKELIERIPELNKVARA	0.509233	0.7195498
HLA-DPA1*02:02-DPB1*05:01	DVETETWTFVAPMKHRRSA	0.5904121	0.027000371
HLA-DPA1*02:02-DPB1*05:01	DYPTRTNEELVAFLSKNRD	0.4977251	0.026099991
HLA-DPA1*02:02-DPB1*05:01	EACESVIQTACKHIRSGDP	0.30660328	0.12936762
HLA-DPA1*02:02-DPB1*05:01	EDLSSWTAADTAAQITQRK	0.17095384	0.9407407
HLA-DPA1*02:02-DPB1*05:01	EDPETQVVLINAVKDVAKA	0.5657815	0.1324726
HLA-DPA1*02:02-DPB1*05:01	EEKGPMFELLPGESNKIPR	0.3750558	0.40679798
HLA-DPA1*02:02-DPB1*05:01	EENAFILDTLKKQWKGPDD	0.5393131	0.19901828
HLA-DPA1*02:02-DPB1*05:01	EGASMLILLDNAKSFGNPS	0.51858735	0.050154697
HLA-DPA1*02:02-DPB1*05:01	EKEYGSLKDSTKDDNSNPG	0.13287336	0.00507996
HLA-DPA1*02:02-DPB1*05:01	EKGPMFELLPGESNKIPRL	0.41133058	0.2508255
HLA-DPA1*02:02-DPB1*05:01	EKLLKYLEAVEKVKRTRDE	0.66326123	0.06658911
HLA-DPA1*02:02-DPB1*05:01	EMDNQVSQLTSELKFIKNA	0.60742927	0.001939992
HLA-DPA1*02:02-DPB1*05:01	ENGELKIESKIEEMVEPLR	0.45855016	0.16283892
HLA-DPA1*02:02-DPB1*05:01	ENIIALQENELKKKADELQ	0.5404155	0.02194184
HLA-DPA1*02:02-DPB1*05:01	ENPGGYVAYSKAATVTGKL	0.28687498	0.8724804
HLA-DPA1*02:02-DPB1*05:01	EPIHADILLETYKRKIADE	0.62863314	0.21273652
HLA-DPA1*02:02-DPB1*05:01	EPNSLRLLIQQNKNVIAPL	0.4424529	0.24342151
HLA-DPA1*02:02-DPB1*05:01	EQHIQTIKSKSKDGRPLPA	0.3201218	0.026407357
HLA-DPA1*02:02-DPB1*05:01	ERDRAMLALTSTLNKLIKR	0.6556248	0.008736568
HLA-DPA1*02:02-DPB1*05:01	EVEQHIQTIKSKSKDGRPL	0.40917328	0.079202935
HLA-DPA1*02:02-DPB1*05:01	FPRDELMPLESAYRHALDK	0.37797207	0.0584823
HLA-DPA1*02:02-DPB1*05:01	GDDVKFEEFVAYLIDPHTQ	0.6165978	0.31282532
HLA-DPA1*02:02-DPB1*05:01	GDGTFQKWAAVMVPSGEEQ	0.32107154	0.84547746
HLA-DPA1*02:02-DPB1*05:01	GDGTFQKWAAVVVPSGEEQ	0.24162728	0.9185227
HLA-DPA1*02:02-DPB1*05:01	GDGTFQKWAAVVVPSGQEQ	0.26880246	0.9362483
HLA-DPA1*02:02-DPB1*05:01	GDSQQLDVFIATSKHAYAT	0.6280307	0.15715238
HLA-DPA1*02:02-DPB1*05:01	GEAEYIEKVVYTVKQSAED	0.4510032	0.07060577
HLA-DPA1*02:02-DPB1*05:01	GEEVLRQLQTLAPKGVNVR	0.3392843	0.04547841
HLA-DPA1*02:02-DPB1*05:01	GIKTKSPFEQHIKNNKDTN	0.3015534	0.07109149
HLA-DPA1*02:02-DPB1*05:01	GLAEVSKVAEQVLNAVNKG	0.5547088	0.09718269
HLA-DPA1*02:02-DPB1*05:01	GPPRVKAVKSSEHINEGET	0.12022688	0.25739777
HLA-DPA1*02:02-DPB1*05:01	GPQEKKVVVYLQKLDTAYD	0.5552688	0.96769124
HLA-DPA1*02:02-DPB1*05:01	GPSAEKYSVATQLFIGGVT	0.44781893	0.34233198
HLA-DPA1*02:02-DPB1*05:01	GQEEKTGVVSTGLIHNGDW	0.16661432	0.9279623
HLA-DPA1*02:02-DPB1*05:01	GRLEKRNSDLLLLVDTHKK	0.67208123	0.053668678
HLA-DPA1*02:02-DPB1*05:01	GRVFLTGEKANSILKRYPR	0.60666424	0.79532325
HLA-DPA1*02:02-DPB1*05:01	GSGSHTLPALLENLKLRKQ	0.41168198	0.07029515
HLA-DPA1*02:02-DPB1*05:01	GSLLDFLKSDEGGKVLLPK	0.4569612	0.051185466
HLA-DPA1*02:02-DPB1*05:01	HLQVLSTRNENKLLPKHPH	0.3172904	0.7517498
HLA-DPA1*02:02-DPB1*05:01	HPAHLQTLPVTPNKQKTDG	0.26079085	0.04692491
HLA-DPA1*02:02-DPB1*05:01	HPDFEVFVFDVGQKTWKSY	0.54810107	0.03347342
HLA-DPA1*02:02-DPB1*05:01	HPSLSTALAQVPKSSALPR	0.46353453	0.1882037
HLA-DPA1*02:02-DPB1*05:01	HPVTGQFLYQDSNWASKVE	0.36164218	0.8964451
HLA-DPA1*02:02-DPB1*05:01	HSQQPLITYEKYDVTDSPK	0.4138319	0.5241784
HLA-DPA1*02:02-DPB1*05:01	IDPSKPESILKMTKKGKTL	0.50588644	0.26127747
HLA-DPA1*02:02-DPB1*05:01	IDWTKIEPSVNFLKSPKDN	0.5714597	0.23681085
HLA-DPA1*02:02-DPB1*05:01	IDYGIKFLETSAKSSANVE	0.62247837	0.34216666
HLA-DPA1*02:02-DPB1*05:01	IGPEKIDTLGIYGKVNIHS	0.33296257	0.08348943
HLA-DPA1*02:02-DPB1*05:01	INLCDALNAWQLVKELKEA	0.41539848	0.000580415
HLA-DPA1*02:02-DPB1*05:01	IPDATGRLEILQIHTKNMK	0.5343235	0.4136505
HLA-DPA1*02:02-DPB1*05:01	IPGGATLVFEVELLKIERR	0.625915	0.06745634
HLA-DPA1*02:02-DPB1*05:01	IPGPGTPVKYSEVVLDSEP	0.29898635	0.6310979
HLA-DPA1*02:02-DPB1*05:01	IPPEALLKEFQLLLKGAVR	0.7075296	0.4219059
HLA-DPA1*02:02-DPB1*05:01	IPTTKDVEPLLEIDGDIRN	0.366645	0.20488338
HLA-DPA1*02:02-DPB1*05:01	IPVGVMQPLTLRAKNLPQP	0.40476695	0.11022915
HLA-DPA1*02:02-DPB1*05:01	IQTLSQVLAAKEKHLAEIK	0.50487053	0.006341231
HLA-DPA1*02:02-DPB1*05:01	IRVICILSHPIKNTNDANS	0.5123835	0.005409448
HLA-DPA1*02:02-DPB1*05:01	KDGFHIFIVSIKTENTDAS	0.5251567	0.056522388
HLA-DPA1*02:02-DPB1*05:01	KDPQFSLISATIKSMKEEG	0.7011836	0.1311574
HLA-DPA1*02:02-DPB1*05:01	KELIERIPELNKVARAAAE	0.49848256	0.24760802
HLA-DPA1*02:02-DPB1*05:01	KPAPVPAEPFDNTTYKNLQ	0.21956494	0.554904
HLA-DPA1*02:02-DPB1*05:01	KPEDNLLVLTVATKETEGF	0.49233896	0.08156851
HLA-DPA1*02:02-DPB1*05:01	KPPKPVSKMRMATPLLMQA	0.413057	0.9973999
HLA-DPA1*02:02-DPB1*05:01	KPPSLIVPLESQMTKEKKI	0.4581989	0.004337383
HLA-DPA1*02:02-DPB1*05:01	KRNSDLLLLVDTHKKQIDQ	0.5841466	0.014796871
HLA-DPA1*02:02-DPB1*05:01	LAQMFSDMVLKDGFQPSRS	0.5340445	0.010560143
HLA-DPA1*02:02-DPB1*05:01	LDDAGTPKDFTYCISFNKD	0.44969308	0.002414173
HLA-DPA1*02:02-DPB1*05:01	LDISDEFSEAIKAFRGQDD	0.40847084	0.011230474
HLA-DPA1*02:02-DPB1*05:01	LEDGRTLSDYNIQKESTLH	0.25535867	0.66881406
HLA-DPA1*02:02-DPB1*05:01	LEDVLIPHVDAGKGAKNPG	0.19452277	0.18406785
HLA-DPA1*02:02-DPB1*05:01	LEKIFKELSSYEDFLDARF	0.6421425	0.004792718
HLA-DPA1*02:02-DPB1*05:01	LISRIKQSELSAKMREWFS	0.5723056	0.029031405
HLA-DPA1*02:02-DPB1*05:01	LKLAQMFSDMVLKDGFQPS	0.61059934	0.107145205
HLA-DPA1*02:02-DPB1*05:01	LNTNHGHILVDYSKNLVTE	0.46313053	0.009484164
HLA-DPA1*02:02-DPB1*05:01	LPGDKGLVLMSRAKHHAIS	0.4438819	0.8275998
HLA-DPA1*02:02-DPB1*05:01	LPIFFLHLIPMLQKQRLEF	0.57573295	0.002327275
HLA-DPA1*02:02-DPB1*05:01	LPLEHWIFNSEAHLLPILP	0.31561333	0.49648714
HLA-DPA1*02:02-DPB1*05:01	LPPGTIQYLTDTSKYPKGY	0.42061737	0.03621047
HLA-DPA1*02:02-DPB1*05:01	LPQTRYVELFIVVDKERYD	0.6192611	0.65541774
HLA-DPA1*02:02-DPB1*05:01	LPRAREQEELLAPADGTVE	0.119407274	0.29828507
HLA-DPA1*02:02-DPB1*05:01	LPTDVMTTVFKVGAKTDKG	0.48927608	0.5723754
HLA-DPA1*02:02-DPB1*05:01	LPTGITFKSVTREDTGTYT	0.25609976	0.2562938
HLA-DPA1*02:02-DPB1*05:01	LPTVFHHLPHLLAKESSLQ	0.42134875	0.29044807
HLA-DPA1*02:02-DPB1*05:01	LQNMGLLLDKLAKENQDIR	0.4796983	0.09940455
HLA-DPA1*02:02-DPB1*05:01	LRYLQTLTTIAAEKNSTIV	0.50745445	0.002678985
HLA-DPA1*02:02-DPB1*05:01	LSDALVIFQLYEKIKVPVD	0.6146608	0.003245941
HLA-DPA1*02:02-DPB1*05:01	LSNAQLKAFKDEEKAREAL	0.45727766	0.028154742
HLA-DPA1*02:02-DPB1*05:01	MPGPRQELLCAFWKSDSDR	0.48243713	0.14854857
HLA-DPA1*02:02-DPB1*05:01	MPMQTLVPAKVASKNVIPA	0.4209921	0.17662719
HLA-DPA1*02:02-DPB1*05:01	NDHLFLSLTEQRKDQKKLE	0.5972368	0.017843653
HLA-DPA1*02:02-DPB1*05:01	NEQDKIDAYKLLKKEMTLD	0.48708692	0.009752755
HLA-DPA1*02:02-DPB1*05:01	NIKKLADQFLEEQKQETQK	0.6076767	0.027192514
HLA-DPA1*02:02-DPB1*05:01	NLDYERYNSQLLSFVRDLN	0.5241443	0.09902079
HLA-DPA1*02:02-DPB1*05:01	NPDNPEAADKFKEINNAHA	0.19488212	0.8744184
HLA-DPA1*02:02-DPB1*05:01	NPGGYVAYSKAATVTGKLV	0.2712799	0.8921548
HLA-DPA1*02:02-DPB1*05:01	NSDLLLLVDTHKKQIDQKE	0.5544549	0.043754857
HLA-DPA1*02:02-DPB1*05:01	NTGAMLSYLFIVKNELPSA	0.541459	0.005144777
HLA-DPA1*02:02-DPB1*05:01	NVERLSELVQAVSDPSSPQ	0.28211775	0.6158835
HLA-DPA1*02:02-DPB1*05:01	NVKVMEALSLYTKLMNEDP	0.64601064	0.001043748
HLA-DPA1*02:02-DPB1*05:01	NVLGTKNLSQILSDREEIA	0.29365876	0.011036805
HLA-DPA1*02:02-DPB1*05:01	NVNEIFMAIAKKLPKNEPQ	0.628556	0.60366577
HLA-DPA1*02:02-DPB1*05:01	PDQQRLIFAGKQLEDGRTL	0.26218215	0.6044394
HLA-DPA1*02:02-DPB1*05:01	PPSLIVPLESQMTKEKKIT	0.48689196	0.002485489
HLA-DPA1*02:02-DPB1*05:01	QATAPLDSGYEKHFLPTPE	0.28399307	0.018795334
HLA-DPA1*02:02-DPB1*05:01	QNVERLSELVQAVSDPSSP	0.31373417	0.5452076
HLA-DPA1*02:02-DPB1*05:01	QPDQGKIFYSSIKEMKPPL	0.6678755	0.93843126
HLA-DPA1*02:02-DPB1*05:01	RGYMEIEQSVKSFKMPSSN	0.4525961	0.004260552
HLA-DPA1*02:02-DPB1*05:01	RKESLDVYELDAKQGRWYV	0.44979146	0.000688505
HLA-DPA1*02:02-DPB1*05:01	RNHIKSSCSLIAFNSDRPG	0.510607	0.025717363
HLA-DPA1*02:02-DPB1*05:01	RPAGDGTFQKWAAVVVPSG	0.24096067	0.9972563
HLA-DPA1*02:02-DPB1*05:01	RPRFAEIVNTLDKMIRNPA	0.51710725	0.1543765
HLA-DPA1*02:02-DPB1*05:01	RPSDDPLSLLDPLWTLNKT	0.3859044	0.005251227
HLA-DPA1*02:02-DPB1*05:01	RPYQPLPEAKKKSKPAPSE	0.2675722	0.0756387
HLA-DPA1*02:02-DPB1*05:01	SAEIELLPTNDKKKWARPP	0.46870098	0.007058038
HLA-DPA1*02:02-DPB1*05:01	SALAKFKEGAEMESSKEDK	0.2987977	0.026189998
HLA-DPA1*02:02-DPB1*05:01	SDADLVVFHNSLKSYTSQK	0.70141166	0.07224271
HLA-DPA1*02:02-DPB1*05:01	SDGTLVLFFSDLKQFQDQK	0.645496	0.129177
HLA-DPA1*02:02-DPB1*05:01	SGDFQMSPYAEYPKNPRSQ	0.40769538	0.606592
HLA-DPA1*02:02-DPB1*05:01	SGSHTLPALLENLKLRKQN	0.46598417	0.23573287
HLA-DPA1*02:02-DPB1*05:01	SHTLPALLENLKLRKQNNG	0.43387854	0.47528762
HLA-DPA1*02:02-DPB1*05:01	SLDKILLDEQAQWKHYLVS	0.3935028	0.001013852
HLA-DPA1*02:02-DPB1*05:01	SNAQLKAFKDEEKAREALR	0.46446356	0.25010693
HLA-DPA1*02:02-DPB1*05:01	SPASPPNYMYNPIKTLKTN	0.34800783	0.9340571
HLA-DPA1*02:02-DPB1*05:01	SPRHKMKIIKSLQKNGSVV	0.568643	0.23699608
HLA-DPA1*02:02-DPB1*05:01	SPSSVSNTFLVTSKVFRMP	0.55913556	0.08430782
HLA-DPA1*02:02-DPB1*05:01	SQLTLKVVSAKPKVHNRQP	0.52293485	0.010659089
HLA-DPA1*02:02-DPB1*05:01	SSQEKQAEILEYAYHGQIA	0.5380115	0.11850983
HLA-DPA1*02:02-DPB1*05:01	SSTLTALTTSVLKNNLCPS	0.54144645	0.058452804
HLA-DPA1*02:02-DPB1*05:01	STFRHFKDTTKNIFDEKGN	0.37683815	0.010598837
HLA-DPA1*02:02-DPB1*05:01	STIKYLDFVFAVKNENRFY	0.75700665	0.10947927
HLA-DPA1*02:02-DPB1*05:01	STLTALTTSVLKNNLCPSG	0.48072025	0.22083643
HLA-DPA1*02:02-DPB1*05:01	STTVNVDSLAEYEKSQIKR	0.4665517	0.003260292
HLA-DPA1*02:02-DPB1*05:01	SVDSVFVLYNQEEKILRYA	0.64519364	0.001440552
HLA-DPA1*02:02-DPB1*05:01	TAIAQGMETNELKYSTNEG	0.3617569	0.005270383
HLA-DPA1*02:02-DPB1*05:01	TELAATMVELGKDKRNPDE	0.32033214	0.027297089
HLA-DPA1*02:02-DPB1*05:01	THHILNYLNSLSKTKAKDL	0.6326193	0.003022616
HLA-DPA1*02:02-DPB1*05:01	TKEFQVLKSLGKLAMGSDS	0.5736763	0.12374747
HLA-DPA1*02:02-DPB1*05:01	TKGLVLGIYSKEKEDDVPQ	0.48414963	0.026340052
HLA-DPA1*02:02-DPB1*05:01	TPADGEASGESEPAKGSEE	0.014995149	0.19912879
HLA-DPA1*02:02-DPB1*05:01	TPNDGRCHLEDNLYKRSNE	0.21808273	0.010595193
HLA-DPA1*02:02-DPB1*05:01	TPRGTLLAFAEARKMSSSD	0.65947473	0.30333233
HLA-DPA1*02:02-DPB1*05:01	TPSSDVLVFDYTKHPAKPD	0.43057293	0.41640717
HLA-DPA1*02:02-DPB1*05:01	TSILQTLCEQLRKENEALK	0.45118028	0.001459116
HLA-DPA1*02:02-DPB1*05:01	TVQKLAHQIYQFTDKDKDN	0.6304526	0.6302054
HLA-DPA1*02:02-DPB1*05:01	TYKELIERIPELNKVARAA	0.5260213	0.6003282
HLA-DPA1*02:02-DPB1*05:01	VAEQVLNAVNKGLYREATE	0.36640674	0.005452556
HLA-DPA1*02:02-DPB1*05:01	VAPFMANIPLLLYPQDGPR	0.34654707	0.89462596
HLA-DPA1*02:02-DPB1*05:01	VDCSKAGNNMLLVGVHGPR	0.4055725	0.011780288
HLA-DPA1*02:02-DPB1*05:01	VDDTQFVRFDSDAASPRMA	0.13348097	0.91476744
HLA-DPA1*02:02-DPB1*05:01	VEQHIQTIKSKSKDGRPLP	0.38577396	0.03445367
HLA-DPA1*02:02-DPB1*05:01	VHGAMELQVQTGKDAPSNC	0.17897281	0.000438752
HLA-DPA1*02:02-DPB1*05:01	VIPALELVEPIKKHEVPAK	0.64582443	0.07537249
HLA-DPA1*02:02-DPB1*05:01	VIRVICILSHPIKNTNDAN	0.49709478	0.019314948
HLA-DPA1*02:02-DPB1*05:01	VNIFKVWVQAFKVEGGQFG	0.5315415	0.017109876
HLA-DPA1*02:02-DPB1*05:01	VPILLQGLAVLAKERPPNP	0.57608074	0.04164449
HLA-DPA1*02:02-DPB1*05:01	VPKAVMHFLVNHVKDTLQS	0.6067617	0.0728134
HLA-DPA1*02:02-DPB1*05:01	VPPRPRHVFNMLKKYVRAE	0.635597	0.37574035
HLA-DPA1*02:02-DPB1*05:01	VVYGIFYATSFLDLYRNPK	0.4827179	0.8112332
HLA-DPA1*02:02-DPB1*05:01	YKELIERIPELNKVARAAA	0.55296254	0.3544046
HLA-DPA1*02:02-DPB1*05:01	YPGSQLDILIDQGKDDQFL	0.33989444	0.015701253
HLA-DPA1*02:02-DPB1*05:01	YVDDTQFVRFDSDAASPRG	0.16653985	0.9355669
