# Supplementary material for: MHCII-peptide presentation: an assessment of the state-of-the-art prediction methods
Source: Front Immunol. 2024 Mar 12;15:1293706. doi: 10.3389/fimmu.2024.1293706 (PMC11027168; doi:10.3389/fimmu.2024.1293706)
Supplement: Supplementary file 2 [file DataSheet_2.zip › output/BERT/pos/19_HLA-DQA1_03_01_DQB1_03_02.csv]

allele	peptide	affinity_pred	mass_pred
HLA-DQA1*03:01-DQB1*03:02	APLPQDRGFLVVQGDPREL	0.37733537	0.37511158
HLA-DQA1*03:01-DQB1*03:02	APPEQPSETVAESAEEELQ	0.5986163	0.7805327
HLA-DQA1*03:01-DQB1*03:02	DAEEDGGTVSQEEEDRKPK	0.51146734	0.33877414
HLA-DQA1*03:01-DQB1*03:02	DDTQFVRFDSDAASPRGEP	0.3991174	0.99051464
HLA-DQA1*03:01-DQB1*03:02	DFDLGDAVVDGENDDPRPP	0.47004315	0.020563591
HLA-DQA1*03:01-DQB1*03:02	DGSHVDYSNWAPGEPTSRS	0.22795574	0.18104343
HLA-DQA1*03:01-DQB1*03:02	DPAVIRSLTLEPDPIIVPG	0.33488092	0.9469681
HLA-DQA1*03:01-DQB1*03:02	DPSKPGGNVEGATQSLAEQ	0.44232	0.30740872
HLA-DQA1*03:01-DQB1*03:02	DQMAQKSQSTQISQELEEL	0.3548898	0.46201044
HLA-DQA1*03:01-DQB1*03:02	DRNLPSDSQDLGQHGLEED	0.29941458	0.09573015
HLA-DQA1*03:01-DQB1*03:02	DWDEDAPAKIPDEEATKPE	0.51911294	0.12290386
HLA-DQA1*03:01-DQB1*03:02	EESDDEAAVEEEEEEKKPK	0.52423686	0.31249487
HLA-DQA1*03:01-DQB1*03:02	EPEQNWEAVDGSQTETEKK	0.4072299	0.13731788
HLA-DQA1*03:01-DQB1*03:02	GKRGGHSSVSTESESSSFH	0.36705554	0.46973738
HLA-DQA1*03:01-DQB1*03:02	GLEVERIINEPTAAALAYG	0.3780913	0.10148226
HLA-DQA1*03:01-DQB1*03:02	HPDRHSGASAEVQKEEEKK	0.49227938	0.7735352
HLA-DQA1*03:01-DQB1*03:02	HSFGADSVPANTENEVEPV	0.51260656	0.18831053
HLA-DQA1*03:01-DQB1*03:02	IKDRTLPFHSVIYHEDDIN	0.39815798	0.20008293
HLA-DQA1*03:01-DQB1*03:02	IPPAGQTEDAEPISEPEKV	0.45759487	0.2262212
HLA-DQA1*03:01-DQB1*03:02	KEESDDEAAVEEEEEEKKP	0.5458004	0.4330337
HLA-DQA1*03:01-DQB1*03:02	KPKPEEEVKPVKEPDIKPQ	0.23757716	0.37399095
HLA-DQA1*03:01-DQB1*03:02	KPPKPVSKMRMATPLLMQA	0.045661677	0.9942315
HLA-DQA1*03:01-DQB1*03:02	KPPSSGTSSEFEVVTPEEQ	0.46854526	0.9317435
HLA-DQA1*03:01-DQB1*03:02	KPPTADLFTGVLPNGYNPP	0.22030364	0.7915493
HLA-DQA1*03:01-DQB1*03:02	KPVMDDQRDLISNNEQLPM	0.16155306	0.005401744
HLA-DQA1*03:01-DQB1*03:02	LPKEINLVDDYFELVQHEY	0.38278672	0.7580241
HLA-DQA1*03:01-DQB1*03:02	LPNIPVQTISRAAAEKLFG	0.25337598	0.8651773
HLA-DQA1*03:01-DQB1*03:02	LPSDSQDLGQHGLEEDFML	0.31843266	0.83279926
HLA-DQA1*03:01-DQB1*03:02	MPESEGPSSLDPSQEGPTG	0.30452633	0.041971404
HLA-DQA1*03:01-DQB1*03:02	PKPVSKMRMATPLLMQALP	0.2577396	0.97441894
HLA-DQA1*03:01-DQB1*03:02	PPPPEPKGDATPEGEKATE	0.2872259	0.024331579
HLA-DQA1*03:01-DQB1*03:02	QKSQSTQISQELEELRAEQ	0.36473468	0.12165989
HLA-DQA1*03:01-DQB1*03:02	QPKNEEDIEIIPIQEEEEE	0.7731594	0.39879498
HLA-DQA1*03:01-DQB1*03:02	RPGPTAESASGPSEDPSVN	0.41431394	0.58986676
HLA-DQA1*03:01-DQB1*03:02	SPDEGQEELEEVQAELKKK	0.28858456	0.028172683
HLA-DQA1*03:01-DQB1*03:02	SPEPEAEAEAAAGPGPCER	0.4721143	0.5298806
HLA-DQA1*03:01-DQB1*03:02	SPGESEHLLEPAEAERSQR	0.4466027	0.78983486
HLA-DQA1*03:01-DQB1*03:02	SPHPYQLPQALAPHVDFVG	0.18021885	0.44250774
HLA-DQA1*03:01-DQB1*03:02	SQSTQISQELEELRAEQQR	0.3208889	0.26959962
HLA-DQA1*03:01-DQB1*03:02	VEKGDHVAYSWSEKAGTHP	0.29065028	0.34164864
HLA-DQA1*03:01-DQB1*03:02	VEPDHYVVVGAQRDAWGPG	0.32226503	0.81988287
HLA-DQA1*03:01-DQB1*03:02	VPAKVASKNVIPALELVEP	0.32703573	0.35411668
HLA-DQA1*03:01-DQB1*03:02	VPPDPAQSGSTPAAEALPG	0.52633286	0.80282164
HLA-DQA1*03:01-DQB1*03:02	VPSVPEDAAPASRDGGGVR	0.36241192	0.07200359
HLA-DQA1*03:01-DQB1*03:02	VRFDSDAASPRGEPRAPWV	0.2878057	0.15631542
HLA-DQA1*03:01-DQB1*03:02	YPLKKLDLVAIPDFEAGAM	0.3502127	0.051116508
