# Supplementary material for: MHCII-peptide presentation: an assessment of the state-of-the-art prediction methods
Source: Front Immunol. 2024 Mar 12;15:1293706. doi: 10.3389/fimmu.2024.1293706 (PMC11027168; doi:10.3389/fimmu.2024.1293706)
Supplement: Supplementary file 2 [file DataSheet_2.zip › output/consensus/consensus/neg3/12_HLA-DPA1_01_03_DPB1_02_01.txt]

MHC-II Binding Prediction Results
-----------
Method used: consensus
allele	seq_num	start	end	length	peptide	percentile_rank	adjusted_rank	comblib_core	comblib_score	comblib_rank	comblib_adjusted_rank	smm_align_core	smm_align_ic50	smm_align_rank	smm_align_adjusted_rank	nn_align_core	nn_align_ic50	nn_align_rank	nn_align_adjusted_rank
HLA-DPA1*01:03/DPB1*02:01	158	1	12	12	AACSNSAQGSDE	85.00	252.05	SNSAQGSDE	1000000.00	75.00	222.40	CSNSAQGSD	44794.00	85.00	252.05	CSNSAQGSD	32181.40	96.00	284.67	-	-	-	-
HLA-DPA1*01:03/DPB1*02:01	163	1	12	12	ACHRDYLESKTC	38.00	112.68	HRDYLESKT	24.49	14.00	41.51	ACHRDYLES	23091.00	71.00	210.54	CHRDYLESK	4368.20	38.00	112.68	-	-	-	-
HLA-DPA1*01:03/DPB1*02:01	170	1	12	12	ACVQGRSTMTVS	50.00	148.27	QGRSTMTVS	1000000.00	75.00	222.40	VQGRSTMTV	7509.00	44.00	130.47	VQGRSTMTV	7222.90	50.00	148.27	-	-	-	-
HLA-DPA1*01:03/DPB1*02:01	129	1	12	12	AEANNLAAAASA	86.00	255.02	ANNLAAAAS	353219.97	69.00	204.61	AEANNLAAA	48393.00	86.00	255.02	AEANNLAAA	30479.70	95.00	281.70	-	-	-	-
HLA-DPA1*01:03/DPB1*02:01	68	1	12	12	AEEESESEAEEG	78.00	231.29	EESESEAEE	91240.28	61.00	180.88	EESESEAEE	30089.00	78.00	231.29	EESESEAEE	29807.60	94.00	278.74	-	-	-	-
HLA-DPA1*01:03/DPB1*02:01	30	1	12	12	AKIGFLKPHENK	74.00	219.43	KIGFLKPHE	787743.91	74.00	219.43	IGFLKPHEN	29702.00	77.00	228.33	IGFLKPHEN	14092.20	69.00	204.61	-	-	-	-
HLA-DPA1*01:03/DPB1*02:01	18	1	12	12	AKTQVQQLLVSI	22.00	65.24	KTQVQQLLV	54.39	16.00	47.44	TQVQQLLVS	2468.00	22.00	65.24	TQVQQLLVS	5133.80	41.00	121.58	-	-	-	-
HLA-DPA1*01:03/DPB1*02:01	7	1	12	12	ANINKESIVDVE	46.00	136.40	ANINKESIV	210971.22	66.00	195.71	INKESIVDV	3741.00	29.00	85.99	INKESIVDV	6172.00	46.00	136.40	-	-	-	-
HLA-DPA1*01:03/DPB1*02:01	94	1	12	12	APQLLIVLLGLS	14.00	41.51	APQLLIVLL	558.17	28.00	83.03	QLLIVLLGL	1170.00	12.00	35.58	LLIVLLGLS	913.10	14.00	41.51	-	-	-	-
HLA-DPA1*01:03/DPB1*02:01	168	1	12	12	ATACPMKSNEHD	86.00	255.02	CPMKSNEHD	1000000.00	75.00	222.40	ATACPMKSN	50000.00	86.00	255.02	ACPMKSNEH	34536.90	97.00	287.63	-	-	-	-
HLA-DPA1*01:03/DPB1*02:01	9	1	12	12	ATAGCVNEVTEM	75.00	222.40	GCVNEVTEM	1000000.00	75.00	222.40	TAGCVNEVT	50000.00	86.00	255.02	GCVNEVTEM	15559.90	72.00	213.50	-	-	-	-
HLA-DPA1*01:03/DPB1*02:01	20	1	12	12	AVAWAALGPLLW	11.00	32.62	AWAALGPLL	382.43	26.00	77.10	VAWAALGPL	955.00	11.00	32.62	VAWAALGPL	527.30	8.60	25.50	-	-	-	-
HLA-DPA1*01:03/DPB1*02:01	116	1	12	12	AVSVIMVIYLLP	5.40	16.01	SVIMVIYLL	0.01	1.20	3.56	SVIMVIYLL	486.00	5.40	16.01	VIMVIYLLP	924.50	14.00	41.51	-	-	-	-
HLA-DPA1*01:03/DPB1*02:01	12	1	12	12	CELNGCANPLGL	75.00	222.40	NGCANPLGL	1000000.00	75.00	222.40	LNGCANPLG	50000.00	86.00	255.02	LNGCANPLG	16003.00	74.00	219.43	-	-	-	-
HLA-DPA1*01:03/DPB1*02:01	42	1	12	12	CIVTSTYGWTAN	11.00	32.62	VTSTYGWTA	11.17	11.00	32.62	VTSTYGWTA	3321.00	27.00	80.06	IVTSTYGWT	552.50	9.00	26.69	-	-	-	-
HLA-DPA1*01:03/DPB1*02:01	136	1	12	12	CLCQDEVTDDYI	70.00	207.57	QDEVTDDYI	36374.85	54.00	160.13	CQDEVTDDY	50000.00	86.00	255.02	LCQDEVTDD	14157.50	70.00	207.57	-	-	-	-
HLA-DPA1*01:03/DPB1*02:01	35	1	12	12	CLWLLAVALLPW	2.40	7.12	LWLLAVALL	0.04	1.70	5.04	WLLAVALLP	201.00	2.40	7.12	LLAVALLPW	196.30	3.60	10.68	-	-	-	-
HLA-DPA1*01:03/DPB1*02:01	167	1	12	12	CRVLVTMAVWVA	22.00	65.24	LVTMAVWVA	199.39	22.00	65.24	VLVTMAVWV	3680.00	29.00	85.99	LVTMAVWVA	911.40	14.00	41.51	-	-	-	-
HLA-DPA1*01:03/DPB1*02:01	5	1	12	12	DCDILQLEYVGG	28.00	83.03	CDILQLEYV	22542.03	51.00	151.23	CDILQLEYV	3639.00	28.00	83.03	ILQLEYVGG	1324.00	18.00	53.38	-	-	-	-
HLA-DPA1*01:03/DPB1*02:01	54	1	12	12	DEGNSDMLVVTT	75.00	222.40	NSDMLVVTT	1000000.00	75.00	222.40	EGNSDMLVV	44973.00	85.00	252.05	EGNSDMLVV	13663.70	68.00	201.64	-	-	-	-
HLA-DPA1*01:03/DPB1*02:01	106	1	12	12	DEKMKSLDVNQD	86.00	255.02	MKSLDVNQD	1000000.00	75.00	222.40	DEKMKSLDV	50000.00	86.00	255.02	MKSLDVNQD	26606.20	91.00	269.84	-	-	-	-
HLA-DPA1*01:03/DPB1*02:01	189	1	12	12	DHALMIIFLICF	6.80	20.16	HALMIIFLI	0.01	0.01	0.03	ALMIIFLIC	619.00	6.80	20.16	LMIIFLICF	826.30	13.00	38.55	-	-	-	-
HLA-DPA1*01:03/DPB1*02:01	130	1	12	12	DLKLTSEEESQR	44.00	130.47	LTSEEESQR	268.58	24.00	71.17	LKLTSEEES	7500.00	44.00	130.47	LTSEEESQR	17237.10	76.00	225.36	-	-	-	-
HLA-DPA1*01:03/DPB1*02:01	47	1	12	12	DLLQFIFQLIED	2.30	6.82	LLQFIFQLI	0.12	2.40	7.12	LLQFIFQLI	139.00	1.60	4.74	LLQFIFQLI	130.50	2.30	6.82	-	-	-	-
HLA-DPA1*01:03/DPB1*02:01	77	1	12	12	DVDECSTTFPCS	32.00	94.89	ECSTTFPCS	131.38	20.00	59.31	DECSTTFPC	6723.00	41.00	121.58	ECSTTFPCS	3352.00	32.00	94.89	-	-	-	-
HLA-DPA1*01:03/DPB1*02:01	84	1	12	12	DYFNVLSYRSLG	6.70	19.87	FNVLSYRSL	406.88	26.00	77.10	FNVLSYRSL	283.00	3.40	10.08	FNVLSYRSL	391.40	6.70	19.87	-	-	-	-
HLA-DPA1*01:03/DPB1*02:01	133	1	12	12	DYKGTLLGESLK	28.00	83.03	GTLLGESLK	142.09	21.00	62.27	YKGTLLGES	3930.00	30.00	88.96	LLGESLKXX	2731.90	28.00	83.03	-	-	-	-
HLA-DPA1*01:03/DPB1*02:01	11	1	12	12	EDPLLTPVPASE	75.00	222.40	LLTPVPASE	1000000.00	75.00	222.40	PLLTPVPAS	29697.00	77.00	228.33	LLTPVPASE	13205.30	67.00	198.68	-	-	-	-
HLA-DPA1*01:03/DPB1*02:01	59	1	12	12	EGKKMALCTNNI	86.00	255.02	KMALCTNNI	1000000.00	75.00	222.40	GKKMALCTN	50000.00	86.00	255.02	KMALCTNNI	24886.60	88.00	260.95	-	-	-	-
HLA-DPA1*01:03/DPB1*02:01	79	1	12	12	EGLPLAVTISLA	32.00	94.89	PLAVTISLA	52.78	16.00	47.44	LPLAVTISL	4495.00	32.00	94.89	LPLAVTISL	6516.60	47.00	139.37	-	-	-	-
HLA-DPA1*01:03/DPB1*02:01	88	1	12	12	EIPAPMSELTET	72.00	213.50	IPAPMSELT	49977.46	57.00	169.02	EIPAPMSEL	25252.00	74.00	219.43	APMSELTET	15449.70	72.00	213.50	-	-	-	-
HLA-DPA1*01:03/DPB1*02:01	183	1	12	12	EITLTWQRDGED	58.00	171.99	LTWQRDGED	1000000.00	75.00	222.40	ITLTWQRDG	7665.00	44.00	130.47	LTWQRDGED	9998.00	58.00	171.99	-	-	-	-
HLA-DPA1*01:03/DPB1*02:01	62	1	12	12	EKKEKPKSDKTE	86.00	255.02	EKPKSDKTE	1000000.00	75.00	222.40	KEKPKSDKT	50000.00	86.00	255.02	EKPKSDKTE	40976.70	100.00	296.53	-	-	-	-
HLA-DPA1*01:03/DPB1*02:01	52	1	12	12	EMETDKQEKKEV	75.00	222.40	TDKQEKKEV	1000000.00	75.00	222.40	METDKQEKK	14250.00	59.00	174.95	TDKQEKKEV	32774.90	97.00	287.63	-	-	-	-
HLA-DPA1*01:03/DPB1*02:01	101	1	12	12	EPNVPYNKTPNC	83.00	246.12	VPYNKTPNC	1000000.00	75.00	222.40	EPNVPYNKT	50000.00	86.00	255.02	VPYNKTPNC	20878.20	83.00	246.12	-	-	-	-
HLA-DPA1*01:03/DPB1*02:01	83	1	12	12	EQFYSILAANDD	33.00	97.86	EQFYSILAA	8024.63	44.00	130.47	FYSILAAND	4659.00	33.00	97.86	FYSILAAND	1376.00	18.00	53.38	-	-	-	-
HLA-DPA1*01:03/DPB1*02:01	89	1	12	12	FAHSWNESWVEK	15.00	44.48	HSWNESWVE	16.99	12.00	35.58	FAHSWNESW	2532.00	22.00	65.24	SWNESWVEK	984.70	15.00	44.48	-	-	-	-
HLA-DPA1*01:03/DPB1*02:01	134	1	12	12	FEKLTLNKGGNC	70.00	207.57	LTLNKGGNC	1000000.00	75.00	222.40	FEKLTLNKG	7625.00	44.00	130.47	LTLNKGGNC	14443.40	70.00	207.57	-	-	-	-
HLA-DPA1*01:03/DPB1*02:01	108	1	12	12	FFIIAVLMSAQE	16.00	47.44	FFIIAVLMS	44.49	16.00	47.44	FIIAVLMSA	731.00	8.00	23.72	FIIAVLMSA	2435.70	26.00	77.10	-	-	-	-
HLA-DPA1*01:03/DPB1*02:01	169	1	12	12	FFLIGFMIGYLG	7.20	21.35	FFLIGFMIG	48581.83	56.00	166.06	FFLIGFMIG	179.00	2.10	6.23	LIGFMIGYL	416.60	7.20	21.35	-	-	-	-
HLA-DPA1*01:03/DPB1*02:01	152	1	12	12	FFMMEIIFKLFV	2.70	8.01	FFMMEIIFK	0.20	3.00	8.90	FMMEIIFKL	224.00	2.70	8.01	MMEIIFKLF	101.00	1.70	5.04	-	-	-	-
HLA-DPA1*01:03/DPB1*02:01	69	1	12	12	FGFVYQDEFVSS	5.90	17.50	GFVYQDEFV	6.64	9.10	26.98	FGFVYQDEF	531.00	5.90	17.50	VYQDEFVSS	76.20	1.10	3.26	-	-	-	-
HLA-DPA1*01:03/DPB1*02:01	6	1	12	12	FGGGGFGGGGFG	71.00	210.54	GGFGGGGFG	1000000.00	75.00	222.40	FGGGGFGGG	22364.00	71.00	210.54	FGGGGFGXX	14023.20	69.00	204.61	-	-	-	-
HLA-DPA1*01:03/DPB1*02:01	135	1	12	12	FIIAVLMSAQES	39.00	115.65	IAVLMSAQE	10494.34	46.00	136.40	FIIAVLMSA	1303.00	13.00	38.55	IIAVLMSAQ	4627.60	39.00	115.65	-	-	-	-
HLA-DPA1*01:03/DPB1*02:01	182	1	12	12	FLMRGHHQLHGF	50.00	148.27	RGHHQLHGF	1000000.00	75.00	222.40	MRGHHQLHG	3904.00	30.00	88.96	FLMRGHHQL	7360.50	50.00	148.27	-	-	-	-
HLA-DPA1*01:03/DPB1*02:01	131	1	12	12	FPNGTEVPNTRS	86.00	255.02	GTEVPNTRS	1000000.00	75.00	222.40	FPNGTEVPN	50000.00	86.00	255.02	PNGTEVPNT	35333.70	98.00	290.60	-	-	-	-
HLA-DPA1*01:03/DPB1*02:01	173	1	12	12	FQNIDFAEEVYT	13.00	38.55	IDFAEEVYT	2103.55	35.00	103.79	FQNIDFAEE	573.00	6.40	18.98	IDFAEEVYT	860.80	13.00	38.55	-	-	-	-
HLA-DPA1*01:03/DPB1*02:01	145	1	12	12	FTDDTHGYAVNE	74.00	219.43	TDDTHGYAV	224374.81	67.00	198.68	FTDDTHGYA	26046.00	74.00	219.43	DDTHGYAVN	17955.70	78.00	231.29	-	-	-	-
HLA-DPA1*01:03/DPB1*02:01	149	1	12	12	FTLGSFMNNFMT	14.00	41.51	GSFMNNFMT	27501.95	53.00	157.16	FTLGSFMNN	1161.00	12.00	35.58	TLGSFMNNF	963.50	14.00	41.51	-	-	-	-
HLA-DPA1*01:03/DPB1*02:01	148	1	12	12	GFMIGYLGYCKG	19.00	56.34	MIGYLGYCK	21612.61	51.00	151.23	FMIGYLGYC	2115.00	19.00	56.34	IGYLGYCKG	966.90	14.00	41.51	-	-	-	-
HLA-DPA1*01:03/DPB1*02:01	166	1	12	12	GFPSFNHTQFPP	25.00	74.13	FPSFNHTQF	6863.73	43.00	127.51	FPSFNHTQF	3088.00	25.00	74.13	FNHTQFPPX	878.20	13.00	38.55	-	-	-	-
HLA-DPA1*01:03/DPB1*02:01	102	1	12	12	GFVGRVAAAPAS	65.00	192.74	GRVAAAPAS	1814.43	34.00	100.82	FVGRVAAAP	17736.00	65.00	192.74	FVGRVAAAP	14322.30	70.00	207.57	-	-	-	-
HLA-DPA1*01:03/DPB1*02:01	125	1	12	12	GFYPAEITLTWQ	21.00	62.27	GFYPAEITL	142.73	21.00	62.27	YPAEITLTW	3071.00	25.00	74.13	FYPAEITLT	849.30	13.00	38.55	-	-	-	-
HLA-DPA1*01:03/DPB1*02:01	127	1	12	12	GGCPQRCVNTAG	86.00	255.02	PQRCVNTAG	1000000.00	75.00	222.40	CPQRCVNTA	50000.00	86.00	255.02	CPQRCVNTA	38067.20	99.00	293.57	-	-	-	-
HLA-DPA1*01:03/DPB1*02:01	37	1	12	12	GGINSVSYCNQG	59.00	174.95	INSVSYCNQ	67560.39	59.00	174.95	INSVSYCNQ	3622.00	28.00	83.03	INSVSYCNQ	10753.90	61.00	180.88	-	-	-	-
HLA-DPA1*01:03/DPB1*02:01	179	1	12	12	GLAIGAAFSAGL	24.00	71.17	LAIGAAFSA	256.94	24.00	71.17	AIGAAFSAG	2612.00	22.00	65.24	AIGAAFSAG	2213.10	25.00	74.13	-	-	-	-
HLA-DPA1*01:03/DPB1*02:01	160	1	12	12	GLITGFRSDSSS	47.00	139.37	GLITGFRSD	599.06	28.00	83.03	GLITGFRSD	8734.00	47.00	139.37	ITGFRSDSS	15477.50	72.00	213.50	-	-	-	-
HLA-DPA1*01:03/DPB1*02:01	50	1	12	12	GNKNTVLLGLGF	43.00	127.51	NTVLLGLGF	677360.02	73.00	216.47	NKNTVLLGL	7142.00	43.00	127.51	NTVLLGLGF	2846.10	29.00	85.99	-	-	-	-
HLA-DPA1*01:03/DPB1*02:01	103	1	12	12	GPTAARHQDSWN	82.00	243.15	AARHQDSWN	1000000.00	75.00	222.40	TAARHQDSW	37585.00	82.00	243.15	TAARHQDSW	32497.00	96.00	284.67	-	-	-	-
HLA-DPA1*01:03/DPB1*02:01	100	1	12	12	GPVFYPPPKKTK	61.00	180.88	PVFYPPPKK	458803.67	71.00	210.54	VFYPPPKKT	10090.00	51.00	151.23	VFYPPPKKT	10853.30	61.00	180.88	-	-	-	-
HLA-DPA1*01:03/DPB1*02:01	21	1	12	12	GQWKTPFPDSST	72.00	213.50	KTPFPDSST	1000000.00	75.00	222.40	QWKTPFPDS	11145.00	53.00	157.16	QWKTPFPDS	15478.30	72.00	213.50	-	-	-	-
HLA-DPA1*01:03/DPB1*02:01	64	1	12	12	GTLRVRWLLLLG	2.50	7.41	TLRVRWLLL	1.17	5.50	16.31	LRVRWLLLL	151.00	1.80	5.34	LRVRWLLLL	141.20	2.50	7.41	-	-	-	-
HLA-DPA1*01:03/DPB1*02:01	162	1	12	12	GVDSAMKEEVQR	73.00	216.47	VDSAMKEEV	714199.05	73.00	216.47	VDSAMKEEV	20564.00	69.00	204.61	VDSAMKEEV	18646.70	79.00	234.26	-	-	-	-
HLA-DPA1*01:03/DPB1*02:01	165	1	12	12	GWSTARDYYTFL	12.00	35.58	TARDYYTFL	1.91	6.40	18.98	STARDYYTF	1548.00	15.00	44.48	TARDYYTFL	742.80	12.00	35.58	-	-	-	-
HLA-DPA1*01:03/DPB1*02:01	86	1	12	12	HLFGPNQRPAPC	75.00	222.40	GPNQRPAPC	1000000.00	75.00	222.40	LFGPNQRPA	5755.00	38.00	112.68	FGPNQRPAP	18125.00	78.00	231.29	-	-	-	-
HLA-DPA1*01:03/DPB1*02:01	17	1	12	12	HPISDHEATLRC	70.00	207.57	PISDHEATL	2181.14	35.00	103.79	ISDHEATLR	40748.00	83.00	246.12	DHEATLRCX	14590.30	70.00	207.57	-	-	-	-
HLA-DPA1*01:03/DPB1*02:01	93	1	12	12	HQESARGRSGET	86.00	255.02	SARGRSGET	1000000.00	75.00	222.40	HQESARGRS	50000.00	86.00	255.02	SARGRSGET	35179.60	98.00	290.60	-	-	-	-
HLA-DPA1*01:03/DPB1*02:01	96	1	12	12	HQSAQLSVLLTV	14.00	41.51	SAQLSVLLT	95.20	19.00	56.34	SAQLSVLLT	463.00	5.10	15.12	AQLSVLLTV	910.40	14.00	41.51	-	-	-	-
HLA-DPA1*01:03/DPB1*02:01	132	1	12	12	HRNVELTEVGPR	47.00	139.37	HRNVELTEV	2603.35	36.00	106.75	HRNVELTEV	11936.00	55.00	163.09	VELTEVGPR	6424.80	47.00	139.37	-	-	-	-
HLA-DPA1*01:03/DPB1*02:01	150	1	12	12	HRRDHAPDRPFV	80.00	237.22	DHAPDRPFV	1000000.00	75.00	222.40	RDHAPDRPF	50000.00	86.00	255.02	DHAPDRPFV	19493.60	80.00	237.22	-	-	-	-
HLA-DPA1*01:03/DPB1*02:01	151	1	12	12	HSRCSVASIKTG	61.00	180.88	RCSVASIKT	4.14	8.20	24.32	HSRCSVASI	43724.00	84.00	249.09	CSVASIKTG	10805.40	61.00	180.88	-	-	-	-
HLA-DPA1*01:03/DPB1*02:01	180	1	12	12	HVEFSPDWLILQ	5.00	14.83	HVEFSPDWL	13.77	12.00	35.58	EFSPDWLIL	442.00	5.00	14.83	EFSPDWLIL	96.80	1.60	4.74	-	-	-	-
HLA-DPA1*01:03/DPB1*02:01	171	1	12	12	ICVNYKGYFKCE	18.00	53.38	CVNYKGYFK	352.72	25.00	74.13	VNYKGYFKC	1960.00	18.00	53.38	VNYKGYFKC	450.00	7.60	22.54	-	-	-	-
HLA-DPA1*01:03/DPB1*02:01	65	1	12	12	ILVFFMMEIIFK	3.90	11.56	LVFFMMEII	0.16	2.70	8.01	LVFFMMEII	572.00	6.30	18.68	VFFMMEIIF	212.70	3.90	11.56	-	-	-	-
HLA-DPA1*01:03/DPB1*02:01	27	1	12	12	IPEGLPIVVTVT	75.00	222.40	GLPIVVTVT	1000000.00	75.00	222.40	EGLPIVVTV	50000.00	86.00	255.02	GLPIVVTVT	12880.00	66.00	195.71	-	-	-	-
HLA-DPA1*01:03/DPB1*02:01	185	1	12	12	ISKYFSERGDAV	13.00	38.55	YFSERGDAV	2.82	7.20	21.35	KYFSERGDA	1268.00	13.00	38.55	YFSERGDAV	1591.00	20.00	59.31	-	-	-	-
HLA-DPA1*01:03/DPB1*02:01	45	1	12	12	ISLVFLVPVRLN	9.70	28.76	VFLVPVRLN	442.11	26.00	77.10	LVFLVPVRL	915.00	9.70	28.76	LVFLVPVRL	321.90	5.90	17.50	-	-	-	-
HLA-DPA1*01:03/DPB1*02:01	117	1	12	12	ITTGRFGDFYRL	7.70	22.83	GRFGDFYRL	419.55	26.00	77.10	ITTGRFGDF	701.00	7.70	22.83	GRFGDFYRL	437.90	7.40	21.94	-	-	-	-
HLA-DPA1*01:03/DPB1*02:01	175	1	12	12	ITYGLRGICYFF	54.00	160.13	GLRGICYFF	772904.79	74.00	219.43	YGLRGICYF	11437.00	54.00	160.13	YGLRGICYF	2091.20	24.00	71.17	-	-	-	-
HLA-DPA1*01:03/DPB1*02:01	142	1	12	12	KGVEPKTECERL	84.00	249.09	EPKTECERL	1000000.00	75.00	222.40	VEPKTECER	42525.00	84.00	249.09	EPKTECERL	25632.20	89.00	263.91	-	-	-	-
HLA-DPA1*01:03/DPB1*02:01	139	1	12	12	KIFINLPRSMDF	37.00	109.72	KIFINLPRS	248250.91	67.00	198.68	FINLPRSMD	5555.00	37.00	109.72	IFINLPRSM	1369.40	18.00	53.38	-	-	-	-
HLA-DPA1*01:03/DPB1*02:01	48	1	12	12	KKNDNLLKALQL	49.00	145.30	KKNDNLLKA	108662.76	62.00	183.85	KKNDNLLKA	5622.00	37.00	109.72	DNLLKALQL	7170.80	49.00	145.30	-	-	-	-
HLA-DPA1*01:03/DPB1*02:01	107	1	12	12	KLGLGTDEDEVA	73.00	216.47	KLGLGTDED	120695.08	63.00	186.81	GLGTDEDEV	24694.00	73.00	216.47	LGTDEDEVA	23397.40	87.00	257.98	-	-	-	-
HLA-DPA1*01:03/DPB1*02:01	115	1	12	12	KLKVLSLKDNNV	54.00	160.13	KLKVLSLKD	3191.65	38.00	112.68	LKVLSLKDN	16829.00	63.00	186.81	VLSLKDNNV	8452.20	54.00	160.13	-	-	-	-
HLA-DPA1*01:03/DPB1*02:01	105	1	12	12	KPKSEMTPEELQ	49.00	145.30	SEMTPEELQ	14086.92	48.00	142.33	KSEMTPEEL	9356.00	49.00	145.30	KSEMTPEEL	16548.30	75.00	222.40	-	-	-	-
HLA-DPA1*01:03/DPB1*02:01	44	1	12	12	KPRVAFDELVRE	13.00	38.55	KPRVAFDEL	0.51	4.20	12.45	KPRVAFDEL	1330.00	13.00	38.55	VAFDELVRE	2742.00	28.00	83.03	-	-	-	-
HLA-DPA1*01:03/DPB1*02:01	36	1	12	12	KSFYTASLLIDV	1.30	3.85	SFYTASLLI	0.01	0.01	0.03	FYTASLLID	229.00	2.80	8.30	FYTASLLID	84.10	1.30	3.85	-	-	-	-
HLA-DPA1*01:03/DPB1*02:01	26	1	12	12	KSLSETFLPNGI	5.10	15.12	KSLSETFLP	0.14	2.50	7.41	SLSETFLPN	462.00	5.10	15.12	LSETFLPNG	911.70	14.00	41.51	-	-	-	-
HLA-DPA1*01:03/DPB1*02:01	156	1	12	12	KTLQQDDCRVVL	75.00	222.40	QQDDCRVVL	1000000.00	75.00	222.40	LQQDDCRVV	50000.00	86.00	255.02	LQQDDCRVV	12364.00	65.00	192.74	-	-	-	-
HLA-DPA1*01:03/DPB1*02:01	74	1	12	12	KYSVANDTGFVD	36.00	106.75	VANDTGFVD	18915.61	50.00	148.27	SVANDTGFV	4036.00	30.00	88.96	VANDTGFVD	4167.60	36.00	106.75	-	-	-	-
HLA-DPA1*01:03/DPB1*02:01	3	1	12	12	LAAPAGYLTLVP	20.00	59.31	LAAPAGYLT	298.61	24.00	71.17	AAPAGYLTL	2278.00	20.00	59.31	AAPAGYLTL	777.60	12.00	35.58	-	-	-	-
HLA-DPA1*01:03/DPB1*02:01	87	1	12	12	LCSGASCLLCSC	44.00	130.47	LCSGASCLL	95.86	19.00	56.34	LCSGASCLL	21277.00	69.00	204.61	CSGASCLLC	5661.70	44.00	130.47	-	-	-	-
HLA-DPA1*01:03/DPB1*02:01	24	1	12	12	LEASVASPFTSK	24.00	71.17	EASVASPFT	14.97	12.00	35.58	LEASVASPF	2830.00	24.00	71.17	SVASPFTSK	8845.50	55.00	163.09	-	-	-	-
HLA-DPA1*01:03/DPB1*02:01	126	1	12	12	LESLTPLCEDDN	65.00	192.74	LESLTPLCE	6748.33	43.00	127.51	ESLTPLCED	17872.00	65.00	192.74	LTPLCEDDN	13052.60	67.00	198.68	-	-	-	-
HLA-DPA1*01:03/DPB1*02:01	137	1	12	12	LFVNLACAVQTL	26.00	77.10	LFVNLACAV	172.22	22.00	65.24	LFVNLACAV	4896.00	34.00	100.82	NLACAVQTL	2451.40	26.00	77.10	-	-	-	-
HLA-DPA1*01:03/DPB1*02:01	81	1	12	12	LGFVGRVAAAPA	44.00	130.47	GFVGRVAAA	4807.23	40.00	118.61	FVGRVAAAP	7473.00	44.00	130.47	FVGRVAAAP	9708.40	58.00	171.99	-	-	-	-
HLA-DPA1*01:03/DPB1*02:01	56	1	12	12	LGFYPAEITLTW	20.00	59.31	GFYPAEITL	142.73	21.00	62.27	FYPAEITLT	2214.00	20.00	59.31	FYPAEITLT	410.10	7.10	21.05	-	-	-	-
HLA-DPA1*01:03/DPB1*02:01	144	1	12	12	LGFYPAEITLTW	20.00	59.31	GFYPAEITL	142.73	21.00	62.27	FYPAEITLT	2214.00	20.00	59.31	FYPAEITLT	410.10	7.10	21.05	-	-	-	-
HLA-DPA1*01:03/DPB1*02:01	15	1	12	12	LIMHIQKSLPLL	19.00	56.34	HIQKSLPLL	4941.53	41.00	121.58	MHIQKSLPL	2047.00	19.00	56.34	HIQKSLPLL	686.60	11.00	32.62	-	-	-	-
HLA-DPA1*01:03/DPB1*02:01	140	1	12	12	LISDNAARVLPI	26.00	77.10	LISDNAARV	354.31	25.00	74.13	LISDNAARV	3200.00	26.00	77.10	DNAARVLPI	7109.40	49.00	145.30	-	-	-	-
HLA-DPA1*01:03/DPB1*02:01	147	1	12	12	LKWSLATMSFLL	3.00	8.90	SLATMSFLL	0.03	1.60	4.74	WSLATMSFL	506.00	5.60	16.61	LATMSFLLX	166.80	3.00	8.90	-	-	-	-
HLA-DPA1*01:03/DPB1*02:01	41	1	12	12	LLLAGLCCLVPV	25.00	74.13	LLLAGLCCL	50037.88	57.00	169.02	LLLAGLCCL	3059.00	25.00	74.13	LLLAGLCCL	2199.20	25.00	74.13	-	-	-	-
HLA-DPA1*01:03/DPB1*02:01	39	1	12	12	LMEDRLTNRLTE	53.00	157.16	EDRLTNRLT	1426.23	33.00	97.86	LMEDRLTNR	11061.00	53.00	157.16	DRLTNRLTE	13881.40	69.00	204.61	-	-	-	-
HLA-DPA1*01:03/DPB1*02:01	190	1	12	12	LNLMAPGLTIQA	35.00	103.79	MAPGLTIQA	1000000.00	75.00	222.40	LMAPGLTIQ	5122.00	35.00	103.79	NLMAPGLTI	3788.70	35.00	103.79	-	-	-	-
HLA-DPA1*01:03/DPB1*02:01	34	1	12	12	LNSSHPISSSVQ	86.00	255.02	SHPISSSVQ	1000000.00	75.00	222.40	LNSSHPISS	50000.00	86.00	255.02	SHPISSSVQ	25436.60	89.00	263.91	-	-	-	-
HLA-DPA1*01:03/DPB1*02:01	91	1	12	12	LQHVPSDHTNET	86.00	255.02	VPSDHTNET	56277.24	58.00	171.99	LQHVPSDHT	50000.00	86.00	255.02	VPSDHTNET	28073.30	92.00	272.81	-	-	-	-
HLA-DPA1*01:03/DPB1*02:01	188	1	12	12	LSCQEVLWPLPA	37.00	109.72	QEVLWPLPA	1000000.00	75.00	222.40	SCQEVLWPL	5555.00	37.00	109.72	CQEVLWPLP	275.30	5.10	15.12	-	-	-	-
HLA-DPA1*01:03/DPB1*02:01	53	1	12	12	LSIVLEGPAPAQ	45.00	133.44	IVLEGPAPA	476684.92	71.00	210.54	IVLEGPAPA	7993.00	45.00	133.44	IVLEGPAPA	4836.20	40.00	118.61	-	-	-	-
HLA-DPA1*01:03/DPB1*02:01	141	1	12	12	LSSAVWPGGETE	58.00	171.99	AVWPGGETE	585658.30	72.00	213.50	LSSAVWPGG	12934.00	57.00	169.02	LSSAVWPGG	9922.80	58.00	171.99	-	-	-	-
HLA-DPA1*01:03/DPB1*02:01	4	1	12	12	LTDGATRVYYLG	46.00	136.40	DGATRVYYL	10638.84	46.00	136.40	DGATRVYYL	4429.00	32.00	94.89	DGATRVYYL	10953.90	61.00	180.88	-	-	-	-
HLA-DPA1*01:03/DPB1*02:01	92	1	12	12	LVLILAVVGFGA	26.00	77.10	ILAVVGFGA	1887.11	34.00	100.82	LILAVVGFG	3133.00	26.00	77.10	ILAVVGFGA	1547.60	20.00	59.31	-	-	-	-
HLA-DPA1*01:03/DPB1*02:01	57	1	12	12	LWYSEYRFPEEL	3.70	10.97	LWYSEYRFP	5.50	8.80	26.09	YSEYRFPEE	262.00	3.20	9.49	YSEYRFPEE	201.90	3.70	10.97	-	-	-	-
HLA-DPA1*01:03/DPB1*02:01	98	1	12	12	MEFTEAESNMND	54.00	160.13	MEFTEAESN	33349.43	54.00	160.13	MEFTEAESN	9869.00	50.00	148.27	FTEAESNMN	17034.30	76.00	225.36	-	-	-	-
HLA-DPA1*01:03/DPB1*02:01	28	1	12	12	MGALRPTLLPPS	26.00	77.10	LRPTLLPPS	1000000.00	75.00	222.40	ALRPTLLPP	2965.00	25.00	74.13	LRPTLLPPS	2347.80	26.00	77.10	-	-	-	-
HLA-DPA1*01:03/DPB1*02:01	95	1	12	12	MPNTFMAVAMDL	31.00	91.92	NTFMAVAMD	167613.48	65.00	192.74	MPNTFMAVA	4154.00	31.00	91.92	TFMAVAMDL	1652.40	21.00	62.27	-	-	-	-
HLA-DPA1*01:03/DPB1*02:01	58	1	12	12	MRALWVLGLCCV	23.00	68.20	LWVLGLCCV	2441.88	36.00	106.75	MRALWVLGL	2751.00	23.00	68.20	LWVLGLCCV	1247.10	17.00	50.41	-	-	-	-
HLA-DPA1*01:03/DPB1*02:01	138	1	12	12	MSRSVALAVLAL	19.00	56.34	SVALAVLAL	3.37	7.70	22.83	MSRSVALAV	3741.00	29.00	85.99	SVALAVLAL	1506.00	19.00	56.34	-	-	-	-
HLA-DPA1*01:03/DPB1*02:01	143	1	12	12	MTHHPISDHEAT	86.00	255.02	HPISDHEAT	33644.87	54.00	160.13	MTHHPISDH	50000.00	86.00	255.02	HPISDHEAT	30151.70	94.00	278.74	-	-	-	-
HLA-DPA1*01:03/DPB1*02:01	178	1	12	12	NKITITNDKGRL	75.00	222.40	TITNDKGRL	1000000.00	75.00	222.40	ITITNDKGR	50000.00	86.00	255.02	ITITNDKGR	16148.10	74.00	219.43	-	-	-	-
HLA-DPA1*01:03/DPB1*02:01	104	1	12	12	NLANSSLGFILA	12.00	35.58	NSSLGFILA	0.71	4.70	13.94	LANSSLGFI	1099.00	12.00	35.58	NSSLGFILA	721.10	12.00	35.58	-	-	-	-
HLA-DPA1*01:03/DPB1*02:01	114	1	12	12	NNSEESGICHKY	86.00	255.02	EESGICHKY	1000000.00	75.00	222.40	SEESGICHK	50000.00	86.00	255.02	EESGICHKY	27404.40	92.00	272.81	-	-	-	-
HLA-DPA1*01:03/DPB1*02:01	123	1	12	12	NQGGQQAGGGCC	86.00	255.02	GQQAGGGCC	1000000.00	75.00	222.40	NQGGQQAGG	50000.00	86.00	255.02	GQQAGGGCC	36417.80	98.00	290.60	-	-	-	-
HLA-DPA1*01:03/DPB1*02:01	90	1	12	12	NQWSPCAPMSVP	75.00	222.40	SPCAPMSVP	1000000.00	75.00	222.40	WSPCAPMSV	31581.00	78.00	231.29	WSPCAPMSV	8501.20	54.00	160.13	-	-	-	-
HLA-DPA1*01:03/DPB1*02:01	70	1	12	12	NSVANDTGFTVV	24.00	71.17	VANDTGFTV	378.77	26.00	77.10	VANDTGFTV	625.00	6.90	20.46	ANDTGFTVV	2069.10	24.00	71.17	-	-	-	-
HLA-DPA1*01:03/DPB1*02:01	19	1	12	12	NVQSQRSVSPTF	79.00	234.26	SQRSVSPTF	1000000.00	75.00	222.40	VQSQRSVSP	47848.00	86.00	255.02	SQRSVSPTF	18948.30	79.00	234.26	-	-	-	-
HLA-DPA1*01:03/DPB1*02:01	76	1	12	12	NYNAKDEVDGGP	86.00	255.02	AKDEVDGGP	1000000.00	75.00	222.40	YNAKDEVDG	50000.00	86.00	255.02	NAKDEVDGG	33734.10	97.00	287.63	-	-	-	-
HLA-DPA1*01:03/DPB1*02:01	122	1	12	12	PCTDSFIKVDMR	25.00	74.13	PCTDSFIKV	316.03	25.00	74.13	PCTDSFIKV	8968.00	48.00	142.33	PCTDSFIKV	1911.60	23.00	68.20	-	-	-	-
HLA-DPA1*01:03/DPB1*02:01	177	1	12	12	PGSTVLLVVDKC	60.00	177.92	TVLLVVDKC	6298.92	42.00	124.54	PGSTVLLVV	15329.00	61.00	180.88	TVLLVVDKC	10569.70	60.00	177.92	-	-	-	-
HLA-DPA1*01:03/DPB1*02:01	40	1	12	12	PIQEVLIEMTDG	48.00	142.33	IQEVLIEMT	838740.51	74.00	219.43	IQEVLIEMT	8866.00	48.00	142.33	IQEVLIEMT	2482.50	26.00	77.10	-	-	-	-
HLA-DPA1*01:03/DPB1*02:01	38	1	12	12	PLASGILLLLWL	6.70	19.87	LASGILLLL	52.21	16.00	47.44	LASGILLLL	612.00	6.70	19.87	LASGILLLL	289.30	5.30	15.72	-	-	-	-
HLA-DPA1*01:03/DPB1*02:01	113	1	12	12	PNDYFEIVEVPA	25.00	74.13	NDYFEIVEV	2427.58	36.00	106.75	DYFEIVEVP	2977.00	25.00	74.13	DYFEIVEVP	597.50	9.70	28.76	-	-	-	-
HLA-DPA1*01:03/DPB1*02:01	51	1	12	12	PNTRSRGHHNCS	86.00	255.02	RSRGHHNCS	1000000.00	75.00	222.40	NTRSRGHHN	50000.00	86.00	255.02	TRSRGHHNC	41411.70	100.00	296.53	-	-	-	-
HLA-DPA1*01:03/DPB1*02:01	124	1	12	12	PPKDDKKKKDAG	86.00	255.02	DDKKKKDAG	1000000.00	75.00	222.40	KDDKKKKDA	50000.00	86.00	255.02	DDKKKKDAG	43155.00	100.00	296.53	-	-	-	-
HLA-DPA1*01:03/DPB1*02:01	60	1	12	12	PQGLYPNYLNPS	25.00	74.13	LYPNYLNPS	1000000.00	75.00	222.40	GLYPNYLNP	1478.00	15.00	44.48	LYPNYLNPS	2259.60	25.00	74.13	-	-	-	-
HLA-DPA1*01:03/DPB1*02:01	153	1	12	12	PREVQVTMCIGA	61.00	180.88	REVQVTMCI	14826.31	49.00	145.30	EVQVTMCIG	34741.00	80.00	237.22	VQVTMCIGA	10953.50	61.00	180.88	-	-	-	-
HLA-DPA1*01:03/DPB1*02:01	78	1	12	12	PWPPAPRARACR	86.00	255.02	PAPRARACR	1000000.00	75.00	222.40	WPPAPRARA	50000.00	86.00	255.02	WPPAPRARA	38913.00	100.00	296.53	-	-	-	-
HLA-DPA1*01:03/DPB1*02:01	85	1	12	12	QDQKTVRKAECR	86.00	255.02	KTVRKAECR	16184.08	49.00	145.30	QKTVRKAEC	50000.00	86.00	255.02	VRKAECRXX	33237.00	97.00	287.63	-	-	-	-
HLA-DPA1*01:03/DPB1*02:01	157	1	12	12	QEEMALSVVDAH	65.00	192.74	QEEMALSVV	348576.33	69.00	204.61	EMALSVVDA	13723.00	58.00	171.99	MALSVVDAH	12113.50	65.00	192.74	-	-	-	-
HLA-DPA1*01:03/DPB1*02:01	13	1	12	12	QEFSKMKQSNNE	75.00	222.40	SKMKQSNNE	1000000.00	75.00	222.40	FSKMKQSNN	8181.00	46.00	136.40	FSKMKQSNN	30224.60	94.00	278.74	-	-	-	-
HLA-DPA1*01:03/DPB1*02:01	112	1	12	12	QKQKLQTVLEAV	23.00	68.20	KLQTVLEAV	218.46	23.00	68.20	QKLQTVLEA	1557.00	15.00	44.48	KLQTVLEAV	3599.50	33.00	97.86	-	-	-	-
HLA-DPA1*01:03/DPB1*02:01	43	1	12	12	QLDTTLFGKKSS	31.00	91.92	QLDTTLFGK	1169.35	31.00	91.92	LDTTLFGKK	3429.00	27.00	80.06	LDTTLFGKK	6562.10	47.00	139.37	-	-	-	-
HLA-DPA1*01:03/DPB1*02:01	121	1	12	12	QPMETTGATENG	81.00	240.19	QPMETTGAT	132848.43	63.00	186.81	METTGATEN	36021.00	81.00	240.19	METTGATEN	28519.40	93.00	275.77	-	-	-	-
HLA-DPA1*01:03/DPB1*02:01	187	1	12	12	QVLDNLGSLPSA	50.00	148.27	DNLGSLPSA	1000000.00	75.00	222.40	LDNLGSLPS	9929.00	50.00	148.27	DNLGSLPSA	6471.30	47.00	139.37	-	-	-	-
HLA-DPA1*01:03/DPB1*02:01	31	1	12	12	RFCKENINDKNF	82.00	243.15	KENINDKNF	1000000.00	75.00	222.40	FCKENINDK	44979.00	85.00	252.05	FCKENINDK	20868.20	82.00	243.15	-	-	-	-
HLA-DPA1*01:03/DPB1*02:01	128	1	12	12	RPQPGRENFQNW	75.00	222.40	PGRENFQNW	1000000.00	75.00	222.40	QPGRENFQN	9347.00	49.00	145.30	PGRENFQNW	23328.70	86.00	255.02	-	-	-	-
HLA-DPA1*01:03/DPB1*02:01	25	1	12	12	RQDLTQSLIMIQ	26.00	77.10	RQDLTQSLI	480.17	27.00	80.06	DLTQSLIMI	3239.00	26.00	77.10	LTQSLIMIQ	1232.50	17.00	50.41	-	-	-	-
HLA-DPA1*01:03/DPB1*02:01	155	1	12	12	RRQAESLSLTRE	45.00	133.44	RQAESLSLT	360.80	25.00	74.13	RQAESLSLT	8021.00	45.00	133.44	AESLSLTRE	7928.80	52.00	154.20	-	-	-	-
HLA-DPA1*01:03/DPB1*02:01	8	1	12	12	RSGQRCWAARTQ	82.00	243.15	QRCWAARTQ	236.22	23.00	68.20	GQRCWAART	50000.00	86.00	255.02	RCWAARTQX	20554.30	82.00	243.15	-	-	-	-
HLA-DPA1*01:03/DPB1*02:01	164	1	12	12	RVCGTTLHLLLL	12.00	35.58	GTTLHLLLL	48.96	16.00	47.44	VCGTTLHLL	1016.00	11.00	32.62	GTTLHLLLL	771.20	12.00	35.58	-	-	-	-
HLA-DPA1*01:03/DPB1*02:01	55	1	12	12	RVMAPRTLILLL	7.20	21.35	APRTLILLL	0.46	4.10	12.16	MAPRTLILL	649.00	7.20	21.35	MAPRTLILL	1891.50	23.00	68.20	-	-	-	-
HLA-DPA1*01:03/DPB1*02:01	111	1	12	12	RYGRTALILAVC	29.00	85.99	YGRTALILA	392.88	26.00	77.10	RYGRTALIL	4009.00	30.00	88.96	GRTALILAV	2953.40	29.00	85.99	-	-	-	-
HLA-DPA1*01:03/DPB1*02:01	73	1	12	12	RYHNQTLRYSDG	53.00	157.16	RYHNQTLRY	345740.17	69.00	204.61	YHNQTLRYS	6006.00	38.00	112.68	YHNQTLRYS	8218.70	53.00	157.16	-	-	-	-
HLA-DPA1*01:03/DPB1*02:01	10	1	12	12	SAPEQGGSNGPF	86.00	255.02	EQGGSNGPF	1000000.00	75.00	222.40	SAPEQGGSN	50000.00	86.00	255.02	EQGGSNGPF	30515.70	95.00	281.70	-	-	-	-
HLA-DPA1*01:03/DPB1*02:01	33	1	12	12	SASPLCLPFPTG	47.00	139.37	PLCLPFPTG	1000000.00	75.00	222.40	SPLCLPFPT	6695.00	41.00	121.58	PLCLPFPTG	6565.70	47.00	139.37	-	-	-	-
HLA-DPA1*01:03/DPB1*02:01	23	1	12	12	SATSALWGLFCN	24.00	71.17	SALWGLFCN	303.86	24.00	71.17	TSALWGLFC	6682.00	41.00	121.58	ATSALWGLF	719.60	12.00	35.58	-	-	-	-
HLA-DPA1*01:03/DPB1*02:01	14	1	12	12	SCDFWAVKNVTG	45.00	133.44	DFWAVKNVT	74383.82	59.00	174.95	DFWAVKNVT	8026.00	45.00	133.44	FWAVKNVTG	3733.00	34.00	100.82	-	-	-	-
HLA-DPA1*01:03/DPB1*02:01	146	1	12	12	SCSQAACSNSAQ	86.00	255.02	QAACSNSAQ	1000000.00	75.00	222.40	SQAACSNSA	50000.00	86.00	255.02	QAACSNSAQ	38024.80	99.00	293.57	-	-	-	-
HLA-DPA1*01:03/DPB1*02:01	63	1	12	12	SDCAREGICNGF	86.00	255.02	AREGICNGF	1000000.00	75.00	222.40	CAREGICNG	50000.00	86.00	255.02	AREGICNGF	25909.90	90.00	266.88	-	-	-	-
HLA-DPA1*01:03/DPB1*02:01	75	1	12	12	SDVQIHWFSIIN	3.20	9.49	VQIHWFSII	0.66	4.60	13.64	VQIHWFSII	82.00	0.84	2.49	VQIHWFSII	177.00	3.20	9.49	-	-	-	-
HLA-DPA1*01:03/DPB1*02:01	2	1	12	12	SFILLEIIKQGC	19.00	56.34	SFILLEIIK	1.21	5.60	16.61	FILLEIIKQ	2986.00	25.00	74.13	ILLEIIKQG	1418.00	19.00	56.34	-	-	-	-
HLA-DPA1*01:03/DPB1*02:01	119	1	12	12	SLSPGKPWQTKL	78.00	231.29	PGKPWQTKL	1000000.00	75.00	222.40	LSPGKPWQT	30555.00	78.00	231.29	LSPGKPWQT	19413.40	80.00	237.22	-	-	-	-
HLA-DPA1*01:03/DPB1*02:01	159	1	12	12	SPVVQLHSNFTA	51.00	151.23	VQLHSNFTA	44464.12	56.00	166.06	VVQLHSNFT	9321.00	49.00	145.30	VQLHSNFTA	7688.90	51.00	151.23	-	-	-	-
HLA-DPA1*01:03/DPB1*02:01	80	1	12	12	SQSLENVSGYYA	49.00	145.30	LENVSGYYA	434077.46	71.00	210.54	SLENVSGYY	6444.00	40.00	118.61	LENVSGYYA	7039.50	49.00	145.30	-	-	-	-
HLA-DPA1*01:03/DPB1*02:01	181	1	12	12	SRHQLAMLCSPC	65.00	192.74	RHQLAMLCS	168666.81	65.00	192.74	HQLAMLCSP	16339.00	63.00	186.81	HQLAMLCSP	12399.10	65.00	192.74	-	-	-	-
HLA-DPA1*01:03/DPB1*02:01	22	1	12	12	SSAKNYFHYNQS	36.00	106.75	KNYFHYNQS	2508.05	36.00	106.75	SAKNYFHYN	4734.00	33.00	97.86	KNYFHYNQS	8027.90	52.00	154.20	-	-	-	-
HLA-DPA1*01:03/DPB1*02:01	67	1	12	12	SSLGPPSMPVHY	75.00	222.40	GPPSMPVHY	1000000.00	75.00	222.40	SLGPPSMPV	50000.00	86.00	255.02	LGPPSMPVH	11821.80	64.00	189.78	-	-	-	-
HLA-DPA1*01:03/DPB1*02:01	16	1	12	12	SVSRPGRGEPRF	86.00	255.02	RPGRGEPRF	1000000.00	75.00	222.40	SRPGRGEPR	50000.00	86.00	255.02	RPGRGEPRF	29012.10	93.00	275.77	-	-	-	-
HLA-DPA1*01:03/DPB1*02:01	118	1	12	12	SVSWGILLLAGL	6.70	19.87	SVSWGILLL	0.01	0.01	0.03	VSWGILLLA	1152.00	12.00	35.58	VSWGILLLA	386.30	6.70	19.87	-	-	-	-
HLA-DPA1*01:03/DPB1*02:01	172	1	12	12	TFVFHVVCREYE	23.00	68.20	TFVFHVVCR	237.16	23.00	68.20	FVFHVVCRE	2947.00	24.00	71.17	VFHVVCREY	698.50	11.00	32.62	-	-	-	-
HLA-DPA1*01:03/DPB1*02:01	120	1	12	12	TLDLSRELSEAL	31.00	91.92	LSRELSEAL	2054.39	35.00	103.79	LDLSRELSE	1798.00	17.00	50.41	LSRELSEAL	3235.90	31.00	91.92	-	-	-	-
HLA-DPA1*01:03/DPB1*02:01	61	1	12	12	TNLKKKFSCCVL	71.00	210.54	KKKFSCCVL	442094.52	71.00	210.54	LKKKFSCCV	25428.00	74.00	219.43	NLKKKFSCC	7598.40	51.00	151.23	-	-	-	-
HLA-DPA1*01:03/DPB1*02:01	154	1	12	12	TRRPESQSQDPH	86.00	255.02	PESQSQDPH	1000000.00	75.00	222.40	RRPESQSQD	50000.00	86.00	255.02	RPESQSQDP	38350.40	99.00	293.57	-	-	-	-
HLA-DPA1*01:03/DPB1*02:01	49	1	12	12	TRTTVLQPCPHI	75.00	222.40	TVLQPCPHI	1000000.00	75.00	222.40	TRTTVLQPC	34260.00	80.00	237.22	TVLQPCPHI	10160.60	59.00	174.95	-	-	-	-
HLA-DPA1*01:03/DPB1*02:01	46	1	12	12	TSYDYCRVPMED	46.00	136.40	DYCRVPMED	1000000.00	75.00	222.40	YDYCRVPME	8430.00	46.00	136.40	YDYCRVPME	1364.20	18.00	53.38	-	-	-	-
HLA-DPA1*01:03/DPB1*02:01	29	1	12	12	TWSILFLVAAAT	12.00	35.58	TWSILFLVA	15.94	12.00	35.58	TWSILFLVA	1108.00	12.00	35.58	ILFLVAAAT	1035.90	15.00	44.48	-	-	-	-
HLA-DPA1*01:03/DPB1*02:01	66	1	12	12	TWSVKHDDFFPY	7.40	21.94	SVKHDDFFP	270173.33	68.00	201.64	SVKHDDFFP	276.00	3.30	9.79	VKHDDFFPY	440.90	7.40	21.94	-	-	-	-
HLA-DPA1*01:03/DPB1*02:01	72	1	12	12	VFVQTDKPMYKP	52.00	154.20	QTDKPMYKP	1000000.00	75.00	222.40	FVQTDKPMY	10416.00	52.00	154.20	FVQTDKPMY	4847.20	40.00	118.61	-	-	-	-
HLA-DPA1*01:03/DPB1*02:01	176	1	12	12	VGGSVELHCEAV	67.00	198.68	SVELHCEAV	530956.18	72.00	213.50	GSVELHCEA	16395.00	63.00	186.81	SVELHCEAV	12983.00	67.00	198.68	-	-	-	-
HLA-DPA1*01:03/DPB1*02:01	174	1	12	12	VLGFFIIAVLMS	7.10	21.05	FFIIAVLMS	44.49	16.00	47.44	VLGFFIIAV	455.00	5.10	15.12	FFIIAVLMS	414.90	7.10	21.05	-	-	-	-
HLA-DPA1*01:03/DPB1*02:01	186	1	12	12	VLLCTMALCNQF	40.00	118.61	VLLCTMALC	14484.42	48.00	142.33	VLLCTMALC	6325.00	40.00	118.61	CTMALCNQF	4213.60	37.00	109.72	-	-	-	-
HLA-DPA1*01:03/DPB1*02:01	97	1	12	12	VLLDQLGTTISF	36.00	106.75	DQLGTTISF	1000000.00	75.00	222.40	VLLDQLGTT	5438.00	36.00	106.75	VLLDQLGTT	2480.40	26.00	77.10	-	-	-	-
HLA-DPA1*01:03/DPB1*02:01	110	1	12	12	VPKMKKSLYSAI	30.00	88.96	MKKSLYSAI	856.46	30.00	88.96	KMKKSLYSA	1021.00	11.00	32.62	MKKSLYSAI	4276.00	37.00	109.72	-	-	-	-
HLA-DPA1*01:03/DPB1*02:01	32	1	12	12	VTANSWLPFGIN	13.00	38.55	ANSWLPFGI	50.32	16.00	47.44	VTANSWLPF	1254.00	13.00	38.55	VTANSWLPF	493.70	8.20	24.32	-	-	-	-
HLA-DPA1*01:03/DPB1*02:01	184	1	12	12	WALGFYPAEITL	20.00	59.31	ALGFYPAEI	135.82	20.00	59.31	WALGFYPAE	2560.00	22.00	65.24	FYPAEITLX	241.60	4.40	13.05	-	-	-	-
HLA-DPA1*01:03/DPB1*02:01	71	1	12	12	WIAALAGTLPIS	27.00	80.06	AALAGTLPI	463.60	27.00	80.06	AALAGTLPI	4257.00	31.00	91.92	ALAGTLPIS	1381.70	18.00	53.38	-	-	-	-
HLA-DPA1*01:03/DPB1*02:01	99	1	12	12	WKESNGNLSLPV	54.00	160.13	KESNGNLSL	22295.27	51.00	151.23	WKESNGNLS	11251.00	54.00	160.13	SNGNLSLPV	9830.40	58.00	171.99	-	-	-	-
HLA-DPA1*01:03/DPB1*02:01	161	1	12	12	WKNATLAEQAKL	31.00	91.92	ATLAEQAKL	993.97	31.00	91.92	WKNATLAEQ	3897.00	30.00	88.96	ATLAEQAKL	11454.80	63.00	186.81	-	-	-	-
HLA-DPA1*01:03/DPB1*02:01	82	1	12	12	WSDGDGGAPDQY	86.00	255.02	GDGGAPDQY	1000000.00	75.00	222.40	SDGDGGAPD	50000.00	86.00	255.02	GDGGAPDQY	34478.00	97.00	287.63	-	-	-	-
HLA-DPA1*01:03/DPB1*02:01	1	1	12	12	WTDEGSVSERML	69.00	204.61	EGSVSERML	1000000.00	75.00	222.40	DEGSVSERM	17168.00	64.00	189.78	EGSVSERML	14031.50	69.00	204.61	-	-	-	-
HLA-DPA1*01:03/DPB1*02:01	109	1	12	12	YNFIIPISLYVT	8.50	25.21	NFIIPISLY	3494.76	38.00	112.68	FIIPISLYV	785.00	8.50	25.21	IIPISLYVT	292.70	5.40	16.01	-	-	-	-
