# Supplementary material for: MHCII-peptide presentation: an assessment of the state-of-the-art prediction methods
Source: Front Immunol. 2024 Mar 12;15:1293706. doi: 10.3389/fimmu.2024.1293706 (PMC11027168; doi:10.3389/fimmu.2024.1293706)
Supplement: Supplementary file 2 [file DataSheet_2.zip › output/consensus/consensus/neg3/12_HLA-DPA1_02_01_DPB1_01_01.txt]

MHC-II Binding Prediction Results
-----------
Method used: consensus
allele	seq_num	start	end	length	peptide	percentile_rank	adjusted_rank	comblib_core	comblib_score	comblib_rank	comblib_adjusted_rank	smm_align_core	smm_align_ic50	smm_align_rank	smm_align_adjusted_rank	nn_align_core	nn_align_ic50	nn_align_rank	nn_align_adjusted_rank
HLA-DPA1*02:01/DPB1*01:01	24	1	12	12	NEALYDICFRTL	2.00	5.93	LYDICFRTL	5073.55	45.00	133.44	ALYDICFRT	170.00	2.00	5.93	ALYDICFRT	161.40	0.66	1.96	-	-	-	-
HLA-DPA1*02:01/DPB1*01:01	10	1	12	12	SLFYSTALTVTS	2.00	5.93	FYSTALTVT	56.58	11.00	32.62	LFYSTALTV	81.00	0.84	2.49	LFYSTALTV	344.10	2.00	5.93	-	-	-	-
HLA-DPA1*02:01/DPB1*01:01	167	1	12	12	IMLLISIFEHKI	2.10	6.23	IMLLISIFE	3653.41	42.00	124.54	LLISIFEHK	74.00	0.74	2.19	MLLISIFEH	348.00	2.10	6.23	-	-	-	-
HLA-DPA1*02:01/DPB1*01:01	54	1	12	12	FAAYGFAPITLI	3.10	9.19	FAAYGFAPI	4.34	3.10	9.19	FAAYGFAPI	370.00	5.10	15.12	AYGFAPITL	382.30	2.50	7.41	-	-	-	-
HLA-DPA1*02:01/DPB1*01:01	152	1	12	12	LLIALGLLLAAP	3.30	9.79	LLIALGLLL	4.83	3.30	9.79	LIALGLLLA	203.00	2.50	7.41	ALGLLLAAP	3516.00	34.00	100.82	-	-	-	-
HLA-DPA1*02:01/DPB1*01:01	129	1	12	12	QAPLLIALGLLL	3.30	9.79	LLIALGLLL	4.83	3.30	9.79	PLLIALGLL	145.00	1.70	5.04	LLIALGLLL	3388.80	33.00	97.86	-	-	-	-
HLA-DPA1*02:01/DPB1*01:01	92	1	12	12	MYALFLLASLLG	3.40	10.08	YALFLLASL	5.10	3.40	10.08	YALFLLASL	130.00	1.40	4.15	LFLLASLLG	3101.10	31.00	91.92	-	-	-	-
HLA-DPA1*02:01/DPB1*01:01	89	1	12	12	GALLEEAEQLLD	3.90	11.56	LLEEAEQLL	6.77	3.90	11.56	LLEEAEQLL	234.00	3.00	8.90	LLEEAEQLL	756.10	6.70	19.87	-	-	-	-
HLA-DPA1*02:01/DPB1*01:01	123	1	12	12	HAIVQYEWALLQ	3.90	11.56	IVQYEWALL	1.70	1.90	5.63	IVQYEWALL	292.00	3.90	11.56	IVQYEWALL	1245.10	13.00	38.55	-	-	-	-
HLA-DPA1*02:01/DPB1*01:01	137	1	12	12	PSLVLVVLLVVI	3.90	11.56	SLVLVVLLV	6.61	3.90	11.56	LVLVVLLVV	284.00	3.80	11.27	SLVLVVLLV	10472.90	67.00	198.68	-	-	-	-
HLA-DPA1*02:01/DPB1*01:01	109	1	12	12	PRLLLLFLVPLL	4.10	12.16	LLLFLVPLL	7.28	4.10	12.16	LLLLFLVPL	86.00	0.87	2.58	RLLLLFLVP	2321.80	24.00	71.17	-	-	-	-
HLA-DPA1*02:01/DPB1*01:01	32	1	12	12	VIVVLAFNYWSI	5.70	16.90	VLAFNYWSI	0.17	0.46	1.36	IVVLAFNYW	414.00	5.70	16.90	VVLAFNYWS	1289.70	13.00	38.55	-	-	-	-
HLA-DPA1*02:01/DPB1*01:01	175	1	12	12	LYDICFRTLKLT	8.40	24.91	LYDICFRTL	5073.55	45.00	133.44	LYDICFRTL	300.00	4.00	11.86	CFRTLKLTX	892.50	8.40	24.91	-	-	-	-
HLA-DPA1*02:01/DPB1*01:01	31	1	12	12	KFVLLLVFSAFI	8.70	25.80	LLLVFSAFI	35.09	8.70	25.80	VLLLVFSAF	464.00	6.40	18.98	FVLLLVFSA	3164.50	31.00	91.92	-	-	-	-
HLA-DPA1*02:01/DPB1*01:01	43	1	12	12	PFEPLASGILLL	8.80	26.09	PLASGILLL	2868.01	40.00	118.61	FEPLASGIL	624.00	8.80	26.09	PLASGILLL	427.60	2.90	8.60	-	-	-	-
HLA-DPA1*02:01/DPB1*01:01	133	1	12	12	FFNIFTRQCEEF	9.00	26.69	FNIFTRQCE	10171.83	51.00	151.23	NIFTRQCEE	491.00	6.90	20.46	NIFTRQCEE	939.70	9.00	26.69	-	-	-	-
HLA-DPA1*02:01/DPB1*01:01	128	1	12	12	ALGFYPAEITLT	9.20	27.28	ALGFYPAEI	436.29	23.00	68.20	GFYPAEITL	347.00	4.80	14.23	GFYPAEITL	965.10	9.20	27.28	-	-	-	-
HLA-DPA1*02:01/DPB1*01:01	127	1	12	12	QRVKELLTLIRS	9.80	29.06	QRVKELLTL	1.25	1.50	4.45	VKELLTLIR	976.00	14.00	41.51	VKELLTLIR	1016.50	9.80	29.06	-	-	-	-
HLA-DPA1*02:01/DPB1*01:01	105	1	12	12	RVQVQPLELPMV	9.80	29.06	RVQVQPLEL	2834.13	40.00	118.61	VQVQPLELP	482.00	6.70	19.87	QVQPLELPM	1015.30	9.80	29.06	-	-	-	-
HLA-DPA1*02:01/DPB1*01:01	67	1	12	12	TLILAAFCLGIA	11.00	32.62	TLILAAFCL	1.29	1.60	4.74	LILAAFCLG	744.00	11.00	32.62	ILAAFCLGI	2166.40	22.00	65.24	-	-	-	-
HLA-DPA1*02:01/DPB1*01:01	178	1	12	12	IALYEDKIVFDI	12.00	35.58	IALYEDKIV	70.66	12.00	35.58	LYEDKIVFD	826.00	12.00	35.58	ALYEDKIVF	1628.90	17.00	50.41	-	-	-	-
HLA-DPA1*02:01/DPB1*01:01	101	1	12	12	AAATGRLLLLLL	13.00	38.55	TGRLLLLLL	372.58	22.00	65.24	ATGRLLLLL	345.00	4.70	13.94	AATGRLLLL	1282.20	13.00	38.55	-	-	-	-
HLA-DPA1*02:01/DPB1*01:01	139	1	12	12	GMLEARIRILTN	13.00	38.55	MLEARIRIL	6973.34	48.00	142.33	LEARIRILT	922.00	13.00	38.55	LEARIRILT	1103.50	11.00	32.62	-	-	-	-
HLA-DPA1*02:01/DPB1*01:01	144	1	12	12	ITKGFSEDRLLI	13.00	38.55	GFSEDRLLI	28.91	8.00	23.72	TKGFSEDRL	1172.00	16.00	47.44	GFSEDRLLI	1266.80	13.00	38.55	-	-	-	-
HLA-DPA1*02:01/DPB1*01:01	66	1	12	12	SFYFGYMAVFST	13.00	38.55	FYFGYMAVF	1021.69	31.00	91.92	YFGYMAVFS	465.00	6.40	18.98	YFGYMAVFS	1214.50	13.00	38.55	-	-	-	-
HLA-DPA1*02:01/DPB1*01:01	3	1	12	12	EINFNTLQTKLR	14.00	41.51	NFNTLQTKL	83839.14	70.00	207.57	NFNTLQTKL	193.00	2.40	7.12	NFNTLQTKL	1367.70	14.00	41.51	-	-	-	-
HLA-DPA1*02:01/DPB1*01:01	72	1	12	12	LRRSAGYILVGG	14.00	41.51	RRSAGYILV	4.21	3.10	9.19	RRSAGYILV	7537.00	54.00	160.13	RRSAGYILV	1376.20	14.00	41.51	-	-	-	-
HLA-DPA1*02:01/DPB1*01:01	68	1	12	12	IFGGGLFGFMGN	15.00	44.48	IFGGGLFGF	83820.26	70.00	207.57	IFGGGLFGF	1094.00	15.00	44.48	IFGGGLFGF	1064.20	11.00	32.62	-	-	-	-
HLA-DPA1*02:01/DPB1*01:01	17	1	12	12	KCSRLVLALALI	15.00	44.48	RLVLALALI	0.04	0.16	0.47	SRLVLALAL	1034.00	15.00	44.48	SRLVLALAL	1502.50	16.00	47.44	-	-	-	-
HLA-DPA1*02:01/DPB1*01:01	77	1	12	12	LQQYRQVHLLPG	15.00	44.48	QYRQVHLLP	55205.99	67.00	198.68	LQQYRQVHL	529.00	7.50	22.24	QYRQVHLLP	1426.80	15.00	44.48	-	-	-	-
HLA-DPA1*02:01/DPB1*01:01	9	1	12	12	RRGTQIVLLGLV	15.00	44.48	RRGTQIVLL	118.85	15.00	44.48	RRGTQIVLL	1173.00	16.00	47.44	GTQIVLLGL	1009.60	9.70	28.76	-	-	-	-
HLA-DPA1*02:01/DPB1*01:01	4	1	12	12	YQAGLHFKLPQS	15.00	44.48	YQAGLHFKL	8677.01	50.00	148.27	YQAGLHFKL	857.00	13.00	38.55	AGLHFKLPQ	1438.20	15.00	44.48	-	-	-	-
HLA-DPA1*02:01/DPB1*01:01	6	1	12	12	DLCFSKRELSWL	16.00	47.44	FSKRELSWL	133.68	16.00	47.44	CFSKRELSW	1065.00	15.00	44.48	CFSKRELSW	3431.00	34.00	100.82	-	-	-	-
HLA-DPA1*02:01/DPB1*01:01	114	1	12	12	EDLLLGSEANLT	16.00	47.44	LLGSEANLT	715.78	27.00	80.06	LLLGSEANL	1148.00	16.00	47.44	LLLGSEANL	1559.10	16.00	47.44	-	-	-	-
HLA-DPA1*02:01/DPB1*01:01	11	1	12	12	ELSKTVVQVAKN	16.00	47.44	LSKTVVQVA	53.67	11.00	32.62	LSKTVVQVA	6539.00	50.00	148.27	SKTVVQVAK	1548.50	16.00	47.44	-	-	-	-
HLA-DPA1*02:01/DPB1*01:01	50	1	12	12	APQLLIVLLGLS	17.00	50.41	QLLIVLLGL	160.91	17.00	50.41	QLLIVLLGL	518.00	7.30	21.65	QLLIVLLGL	5412.40	46.00	136.40	-	-	-	-
HLA-DPA1*02:01/DPB1*01:01	46	1	12	12	ECNVGWLEPLLE	17.00	50.41	CNVGWLEPL	153.36	17.00	50.41	NVGWLEPLL	2169.00	26.00	77.10	VGWLEPLLE	304.00	1.70	5.04	-	-	-	-
HLA-DPA1*02:01/DPB1*01:01	83	1	12	12	QLLIVLLGLSAL	17.00	50.41	QLLIVLLGL	160.91	17.00	50.41	LIVLLGLSA	494.00	6.90	20.46	LIVLLGLSA	5603.40	47.00	139.37	-	-	-	-
HLA-DPA1*02:01/DPB1*01:01	80	1	12	12	DFNTKVFWVHCL	18.00	53.38	DFNTKVFWV	196.65	18.00	53.38	DFNTKVFWV	2710.00	30.00	88.96	DFNTKVFWV	1040.60	11.00	32.62	-	-	-	-
HLA-DPA1*02:01/DPB1*01:01	159	1	12	12	NMFVDSSCALKY	19.00	56.34	MFVDSSCAL	82.20	13.00	38.55	MFVDSSCAL	1751.00	22.00	65.24	FVDSSCALK	1877.60	19.00	56.34	-	-	-	-
HLA-DPA1*02:01/DPB1*01:01	98	1	12	12	LRNFTFAVSWRT	21.00	62.27	LRNFTFAVS	126.27	15.00	44.48	LRNFTFAVS	1687.00	21.00	62.27	NFTFAVSWR	2686.80	27.00	80.06	-	-	-	-
HLA-DPA1*02:01/DPB1*01:01	73	1	12	12	EITAHLLALPEH	22.00	65.24	TAHLLALPE	564.93	26.00	77.10	ITAHLLALP	1713.00	22.00	65.24	HLLALPEHX	1486.10	15.00	44.48	-	-	-	-
HLA-DPA1*02:01/DPB1*01:01	41	1	12	12	IPKLDFSSQADL	22.00	65.24	KLDFSSQAD	364.28	22.00	65.24	IPKLDFSSQ	442.00	6.10	18.09	KLDFSSQAD	4978.70	44.00	130.47	-	-	-	-
HLA-DPA1*02:01/DPB1*01:01	82	1	12	12	LLKENLCLNLHK	22.00	65.24	LLKENLCLN	496.30	25.00	74.13	LLKENLCLN	1737.00	22.00	65.24	LKENLCLNL	1698.20	17.00	50.41	-	-	-	-
HLA-DPA1*02:01/DPB1*01:01	48	1	12	12	PANVSFVLVPFK	22.00	65.24	PANVSFVLV	371.29	22.00	65.24	PANVSFVLV	1783.00	22.00	65.24	SFVLVPFKX	1771.30	18.00	53.38	-	-	-	-
HLA-DPA1*02:01/DPB1*01:01	52	1	12	12	GTCKALYTFEGQ	23.00	68.20	TCKALYTFE	55.44	11.00	32.62	CKALYTFEG	1919.00	23.00	68.20	CKALYTFEG	3463.90	34.00	100.82	-	-	-	-
HLA-DPA1*02:01/DPB1*01:01	59	1	12	12	NAVSNLSFSVSA	23.00	68.20	AVSNLSFSV	401.81	23.00	68.20	VSNLSFSVS	1947.00	23.00	68.20	AVSNLSFSV	2616.00	27.00	80.06	-	-	-	-
HLA-DPA1*02:01/DPB1*01:01	164	1	12	12	DYTAIAIIVATL	24.00	71.17	AIAIIVATL	449.14	24.00	71.17	YTAIAIIVA	1230.00	17.00	50.41	TAIAIIVAT	4966.40	44.00	130.47	-	-	-	-
HLA-DPA1*02:01/DPB1*01:01	65	1	12	12	EIEWITEYACHR	26.00	77.10	EWITEYACH	588.09	26.00	77.10	IEWITEYAC	3504.00	35.00	103.79	EWITEYACH	2306.70	24.00	71.17	-	-	-	-
HLA-DPA1*02:01/DPB1*01:01	153	1	12	12	NWTLLEKRRLEP	27.00	80.06	WTLLEKRRL	37921.29	64.00	189.78	WTLLEKRRL	2330.00	27.00	80.06	LLEKRRLEP	1506.20	16.00	47.44	-	-	-	-
HLA-DPA1*02:01/DPB1*01:01	116	1	12	12	QGFASGNLERDA	28.00	83.03	FASGNLERD	755.78	28.00	83.03	FASGNLERD	1658.00	21.00	62.27	GFASGNLER	2749.80	28.00	83.03	-	-	-	-
HLA-DPA1*02:01/DPB1*01:01	106	1	12	12	WSISSRHVLLQE	28.00	83.03	ISSRHVLLQ	1031.44	31.00	91.92	ISSRHVLLQ	2046.00	24.00	71.17	SSRHVLLQE	2810.50	28.00	83.03	-	-	-	-
HLA-DPA1*02:01/DPB1*01:01	91	1	12	12	YDQSKFEEHVES	29.00	85.99	QSKFEEHVE	907.51	29.00	85.99	YDQSKFEEH	1306.00	18.00	53.38	QSKFEEHVE	8617.00	61.00	180.88	-	-	-	-
HLA-DPA1*02:01/DPB1*01:01	15	1	12	12	KLADFGLARAFG	31.00	91.92	KLADFGLAR	1058.17	31.00	91.92	LADFGLARA	5808.00	47.00	139.37	KLADFGLAR	2995.10	30.00	88.96	-	-	-	-
HLA-DPA1*02:01/DPB1*01:01	21	1	12	12	LGLVTAALWAGL	31.00	91.92	GLVTAALWA	29.62	8.10	24.02	LVTAALWAG	2897.00	31.00	91.92	LVTAALWAG	3476.60	34.00	100.82	-	-	-	-
HLA-DPA1*02:01/DPB1*01:01	94	1	12	12	QLLKQGSVQKVY	32.00	94.89	LKQGSVQKV	132738.18	74.00	219.43	LKQGSVQKV	2952.00	32.00	94.89	LLKQGSVQK	2929.00	29.00	85.99	-	-	-	-
HLA-DPA1*02:01/DPB1*01:01	44	1	12	12	TYGLHMILSLKT	32.00	94.89	TYGLHMILS	90885.85	71.00	210.54	YGLHMILSL	1301.00	18.00	53.38	LHMILSLKT	3261.50	32.00	94.89	-	-	-	-
HLA-DPA1*02:01/DPB1*01:01	122	1	12	12	TRERLLLASFKN	34.00	100.82	RERLLLASF	1476.79	34.00	100.82	RERLLLASF	7529.00	54.00	160.13	RLLLASFKN	688.90	5.90	17.50	-	-	-	-
HLA-DPA1*02:01/DPB1*01:01	30	1	12	12	CMAFAGLTADAR	35.00	103.79	FAGLTADAR	1727.51	35.00	103.79	AFAGLTADA	3526.00	35.00	103.79	AFAGLTADA	3722.20	36.00	106.75	-	-	-	-
HLA-DPA1*02:01/DPB1*01:01	111	1	12	12	KYSTIPKFGIEK	35.00	103.79	STIPKFGIE	71016.41	69.00	204.61	YSTIPKFGI	2830.00	31.00	91.92	YSTIPKFGI	3563.50	35.00	103.79	-	-	-	-
HLA-DPA1*02:01/DPB1*01:01	38	1	12	12	LLSLQVPLKDAK	36.00	106.75	LLSLQVPLK	3211.77	41.00	121.58	LLSLQVPLK	3607.00	36.00	106.75	LSLQVPLKD	3150.90	31.00	91.92	-	-	-	-
HLA-DPA1*02:01/DPB1*01:01	60	1	12	12	EDEIEELSKTVV	37.00	109.72	IEELSKTVV	1637.40	34.00	100.82	EIEELSKTV	3987.00	38.00	112.68	EIEELSKTV	3931.40	37.00	109.72	-	-	-	-
HLA-DPA1*02:01/DPB1*01:01	19	1	12	12	PFASVFGNESFG	37.00	109.72	FASVFGNES	4195.63	43.00	127.51	PFASVFGNE	3762.00	37.00	109.72	VFGNESFGX	827.30	7.60	22.54	-	-	-	-
HLA-DPA1*02:01/DPB1*01:01	99	1	12	12	ILSMLTNQTGEA	38.00	112.68	ILSMLTNQT	36.35	8.90	26.39	SMLTNQTGE	3996.00	38.00	112.68	SMLTNQTGE	9224.50	63.00	186.81	-	-	-	-
HLA-DPA1*02:01/DPB1*01:01	39	1	12	12	QTPPLASVEMEA	38.00	112.68	PPLASVEME	43309.90	65.00	192.74	PPLASVEME	3236.00	34.00	100.82	PLASVEMEA	4088.50	38.00	112.68	-	-	-	-
HLA-DPA1*02:01/DPB1*01:01	102	1	12	12	TEFLVQMQGVGN	38.00	112.68	EFLVQMQGV	373832.86	82.00	243.15	FLVQMQGVG	3976.00	38.00	112.68	FLVQMQGVG	3791.00	36.00	106.75	-	-	-	-
HLA-DPA1*02:01/DPB1*01:01	119	1	12	12	RKVVIPPSFAYG	39.00	115.65	VVIPPSFAY	68219.70	69.00	204.61	VVIPPSFAY	1428.00	19.00	56.34	VVIPPSFAY	4216.90	39.00	115.65	-	-	-	-
HLA-DPA1*02:01/DPB1*01:01	162	1	12	12	SSDNRLLMSLFL	41.00	121.58	NRLLMSLFL	4643.19	44.00	130.47	SDNRLLMSL	4532.00	41.00	121.58	RLLMSLFLX	1133.50	11.00	32.62	-	-	-	-
HLA-DPA1*02:01/DPB1*01:01	95	1	12	12	YPAEITLTWQRD	42.00	124.54	AEITLTWQR	5831.45	46.00	136.40	YPAEITLTW	4644.00	42.00	124.54	EITLTWQRD	2736.90	28.00	83.03	-	-	-	-
HLA-DPA1*02:01/DPB1*01:01	181	1	12	12	KNKVCKEFSHLG	43.00	127.51	KVCKEFSHL	2643.49	39.00	115.65	KVCKEFSHL	4850.00	43.00	127.51	KVCKEFSHL	4871.70	43.00	127.51	-	-	-	-
HLA-DPA1*02:01/DPB1*01:01	135	1	12	12	EFSDAWPLMQNP	44.00	130.47	FSDAWPLMQ	4290.96	44.00	130.47	SDAWPLMQN	5671.00	47.00	139.37	FSDAWPLMQ	3043.80	30.00	88.96	-	-	-	-
HLA-DPA1*02:01/DPB1*01:01	1	1	12	12	IGFMIGYLGYCK	44.00	130.47	FMIGYLGYC	11197.57	52.00	154.20	GFMIGYLGY	5101.00	44.00	130.47	GFMIGYLGY	2270.50	23.00	68.20	-	-	-	-
HLA-DPA1*02:01/DPB1*01:01	61	1	12	12	ISMYLVNGSVFS	45.00	133.44	SMYLVNGSV	52542.77	67.00	198.68	MYLVNGSVF	5194.00	45.00	133.44	YLVNGSVFS	2156.30	22.00	65.24	-	-	-	-
HLA-DPA1*02:01/DPB1*01:01	97	1	12	12	LPSLSRLMKSAI	45.00	133.44	LSRLMKSAI	5106.05	45.00	133.44	SLSRLMKSA	5399.00	46.00	136.40	SLSRLMKSA	3769.70	36.00	106.75	-	-	-	-
HLA-DPA1*02:01/DPB1*01:01	76	1	12	12	TLTVSSIQPSDC	45.00	133.44	LTVSSIQPS	2288.48	38.00	112.68	TLTVSSIQP	7135.00	53.00	157.16	TVSSIQPSD	5119.50	45.00	133.44	-	-	-	-
HLA-DPA1*02:01/DPB1*01:01	20	1	12	12	ALCMGNHELYMR	46.00	136.40	LCMGNHELY	119432.15	73.00	216.47	CMGNHELYM	5429.00	46.00	136.40	MGNHELYMR	3164.30	31.00	91.92	-	-	-	-
HLA-DPA1*02:01/DPB1*01:01	140	1	12	12	VACDELVEEMEH	46.00	136.40	CDELVEEME	6109.51	47.00	139.37	VACDELVEE	5411.00	46.00	136.40	ELVEEMEHX	4695.80	42.00	124.54	-	-	-	-
HLA-DPA1*02:01/DPB1*01:01	168	1	12	12	MLTFNPNKRITV	47.00	139.37	LTFNPNKRI	61713.55	68.00	201.64	MLTFNPNKR	5688.00	47.00	139.37	TFNPNKRIT	4395.50	40.00	118.61	-	-	-	-
HLA-DPA1*02:01/DPB1*01:01	108	1	12	12	PIVAGVVAGIVL	47.00	139.37	IVAGVVAGI	11.28	4.90	14.53	VAGVVAGIV	6046.00	48.00	142.33	IVAGVVAGI	5518.90	47.00	139.37	-	-	-	-
HLA-DPA1*02:01/DPB1*01:01	87	1	12	12	RVEAVNMAEGII	47.00	139.37	RVEAVNMAE	238.78	19.00	56.34	EAVNMAEGI	12544.00	66.00	195.71	RVEAVNMAE	5478.60	47.00	139.37	-	-	-	-
HLA-DPA1*02:01/DPB1*01:01	158	1	12	12	PALTVHVTQPKD	48.00	142.33	LTVHVTQPK	2901.19	40.00	118.61	LTVHVTQPK	16092.00	72.00	213.50	ALTVHVTQP	5676.60	48.00	142.33	-	-	-	-
HLA-DPA1*02:01/DPB1*01:01	47	1	12	12	EKDEDGFLYMVC	49.00	145.30	KDEDGFLYM	50956.82	66.00	195.71	KDEDGFLYM	6165.00	49.00	145.30	DEDGFLYMV	1175.60	12.00	35.58	-	-	-	-
HLA-DPA1*02:01/DPB1*01:01	27	1	12	12	MLLGLLMAACFT	49.00	145.30	LLGLLMAAC	7981.75	49.00	145.30	MLLGLLMAA	6307.00	49.00	145.30	LLMAACFTX	2618.20	27.00	80.06	-	-	-	-
HLA-DPA1*02:01/DPB1*01:01	121	1	12	12	TEYAINKLRQEG	49.00	145.30	YAINKLRQE	220702.04	78.00	231.29	YAINKLRQE	1834.00	23.00	68.20	EYAINKLRQ	5904.60	49.00	145.30	-	-	-	-
HLA-DPA1*02:01/DPB1*01:01	81	1	12	12	DNVCMAFAGLTA	51.00	151.23	NVCMAFAGL	1458.45	33.00	97.86	NVCMAFAGL	7282.00	53.00	157.16	VCMAFAGLT	6358.70	51.00	151.23	-	-	-	-
HLA-DPA1*02:01/DPB1*01:01	107	1	12	12	QVVINGLNSTEP	51.00	151.23	QVVINGLNS	123801.14	74.00	219.43	VVINGLNST	5645.00	47.00	139.37	VINGLNSTE	6312.90	51.00	151.23	-	-	-	-
HLA-DPA1*02:01/DPB1*01:01	124	1	12	12	EYASDASLDPEA	52.00	154.20	ASDASLDPE	10624.32	52.00	154.20	YASDASLDP	6162.00	49.00	145.30	YASDASLDP	14307.60	77.00	228.33	-	-	-	-
HLA-DPA1*02:01/DPB1*01:01	28	1	12	12	RLAQYSGRTTLT	52.00	154.20	QYSGRTTLT	11203.97	52.00	154.20	AQYSGRTTL	6124.00	49.00	145.30	QYSGRTTLT	8568.20	61.00	180.88	-	-	-	-
HLA-DPA1*02:01/DPB1*01:01	179	1	12	12	WTRFCKENINDK	52.00	154.20	TRFCKENIN	55584.89	67.00	198.68	WTRFCKENI	6976.00	52.00	154.20	RFCKENIND	5632.80	47.00	139.37	-	-	-	-
HLA-DPA1*02:01/DPB1*01:01	134	1	12	12	FVELPGAEMGKV	53.00	157.16	FVELPGAEM	82968.73	70.00	207.57	FVELPGAEM	7254.00	53.00	157.16	ELPGAEMGK	3809.10	36.00	106.75	-	-	-	-
HLA-DPA1*02:01/DPB1*01:01	156	1	12	12	LLSYNVQGSGET	54.00	160.13	LLSYNVQGS	396.45	23.00	68.20	LSYNVQGSG	7519.00	54.00	160.13	LLSYNVQGS	15995.60	81.00	240.19	-	-	-	-
HLA-DPA1*02:01/DPB1*01:01	110	1	12	12	YELNVLGTHKIE	54.00	160.13	NVLGTHKIE	251163.28	79.00	234.26	YELNVLGTH	7700.00	54.00	160.13	VLGTHKIEX	2882.80	29.00	85.99	-	-	-	-
HLA-DPA1*02:01/DPB1*01:01	145	1	12	12	AYPCLLSVLHHC	56.00	166.06	AYPCLLSVL	206802.52	77.00	228.33	YPCLLSVLH	8345.00	56.00	166.06	PCLLSVLHH	846.40	7.80	23.13	-	-	-	-
HLA-DPA1*02:01/DPB1*01:01	37	1	12	12	GCQLHHVVYCFM	57.00	169.02	LHHVVYCFM	19872.01	58.00	171.99	QLHHVVYCF	8387.00	57.00	169.02	QLHHVVYCF	3349.90	33.00	97.86	-	-	-	-
HLA-DPA1*02:01/DPB1*01:01	85	1	12	12	HDELPRTFQIPG	58.00	171.99	DELPRTFQI	20334.74	58.00	171.99	ELPRTFQIP	2235.00	26.00	77.10	ELPRTFQIP	10230.00	66.00	195.71	-	-	-	-
HLA-DPA1*02:01/DPB1*01:01	69	1	12	12	NVSMVEVTDFPF	58.00	171.99	MVEVTDFPF	21123.54	58.00	171.99	VSMVEVTDF	8945.00	58.00	171.99	MVEVTDFPF	3266.40	32.00	94.89	-	-	-	-
HLA-DPA1*02:01/DPB1*01:01	118	1	12	12	DPRLSTVRQTCC	59.00	174.95	RLSTVRQTC	570.89	26.00	77.10	RLSTVRQTC	16043.00	72.00	213.50	RLSTVRQTC	7907.90	59.00	174.95	-	-	-	-
HLA-DPA1*02:01/DPB1*01:01	74	1	12	12	VAALGVECVSSF	59.00	174.95	VAALGVECV	45082.34	65.00	192.74	VAALGVECV	6506.00	50.00	148.27	ALGVECVSS	7985.20	59.00	174.95	-	-	-	-
HLA-DPA1*02:01/DPB1*01:01	177	1	12	12	RACPDGFVLKNT	60.00	177.92	RACPDGFVL	2511.34	39.00	115.65	ACPDGFVLK	16761.00	73.00	216.47	CPDGFVLKN	8410.10	60.00	177.92	-	-	-	-
HLA-DPA1*02:01/DPB1*01:01	142	1	12	12	IRQMVQVSDQDM	61.00	180.88	QMVQVSDQD	889174.16	87.00	257.98	IRQMVQVSD	10048.00	61.00	180.88	QMVQVSDQD	8022.70	59.00	174.95	-	-	-	-
HLA-DPA1*02:01/DPB1*01:01	63	1	12	12	KKVERSREKIQK	61.00	180.88	KVERSREKI	3090.71	40.00	118.61	VERSREKIQ	9764.00	61.00	180.88	ERSREKIQK	9420.10	64.00	189.78	-	-	-	-
HLA-DPA1*02:01/DPB1*01:01	103	1	12	12	VGVQKCKNALKL	61.00	180.88	QKCKNALKL	10468.92	52.00	154.20	VQKCKNALK	10067.00	61.00	180.88	KCKNALKLX	10877.40	68.00	201.64	-	-	-	-
HLA-DPA1*02:01/DPB1*01:01	131	1	12	12	YPFKPPKVAFTT	61.00	180.88	KPPKVAFTT	329812.67	81.00	240.19	FKPPKVAFT	10106.00	61.00	180.88	PFKPPKVAF	8519.70	61.00	180.88	-	-	-	-
HLA-DPA1*02:01/DPB1*01:01	155	1	12	12	ESRGSSQHILSS	62.00	183.85	GSSQHILSS	394369.82	82.00	243.15	RGSSQHILS	8397.00	57.00	169.02	RGSSQHILS	8899.10	62.00	183.85	-	-	-	-
HLA-DPA1*02:01/DPB1*01:01	70	1	12	12	LGLREFAPGVPP	62.00	183.85	GLREFAPGV	29154.28	62.00	183.85	LGLREFAPG	11611.00	65.00	192.74	LREFAPGVP	5528.30	47.00	139.37	-	-	-	-
HLA-DPA1*02:01/DPB1*01:01	104	1	12	12	QGSHESPTLNPE	62.00	183.85	HESPTLNPE	1873.12	36.00	106.75	SHESPTLNP	10247.00	62.00	183.85	SHESPTLNP	15056.30	79.00	234.26	-	-	-	-
HLA-DPA1*02:01/DPB1*01:01	171	1	12	12	CLESHSSLSDSE	64.00	189.78	LESHSSLSD	159748.43	75.00	222.40	LESHSSLSD	8632.00	57.00	169.02	LESHSSLSD	9372.30	64.00	189.78	-	-	-	-
HLA-DPA1*02:01/DPB1*01:01	51	1	12	12	LISDNQGFSCPE	66.00	195.71	LISDNQGFS	34325.21	63.00	186.81	LISDNQGFS	12486.00	66.00	195.71	LISDNQGFS	16564.10	82.00	243.15	-	-	-	-
HLA-DPA1*02:01/DPB1*01:01	148	1	12	12	LPRKMPFVRGQS	66.00	195.71	LPRKMPFVR	51781.47	66.00	195.71	PRKMPFVRG	31147.00	84.00	249.09	KMPFVRGQS	8713.90	61.00	180.88	-	-	-	-
HLA-DPA1*02:01/DPB1*01:01	25	1	12	12	SARKMRLGDAVE	66.00	195.71	KMRLGDAVE	10707.22	52.00	154.20	RKMRLGDAV	50000.00	91.00	269.84	RKMRLGDAV	10075.90	66.00	195.71	-	-	-	-
HLA-DPA1*02:01/DPB1*01:01	161	1	12	12	TSYDYCRVPMED	66.00	195.71	DYCRVPMED	1000000.00	88.00	260.95	YDYCRVPME	11736.00	65.00	192.74	SYDYCRVPM	10034.90	66.00	195.71	-	-	-	-
HLA-DPA1*02:01/DPB1*01:01	71	1	12	12	GSVVPTVQEPKD	67.00	198.68	GSVVPTVQE	54798.85	67.00	198.68	VVPTVQEPK	765.00	11.00	32.62	SVVPTVQEP	14753.10	78.00	231.29	-	-	-	-
HLA-DPA1*02:01/DPB1*01:01	7	1	12	12	KGVEPKTECERL	67.00	198.68	EPKTECERL	53240.05	67.00	198.68	VEPKTECER	7873.00	55.00	163.09	VEPKTECER	24230.10	92.00	272.81	-	-	-	-
HLA-DPA1*02:01/DPB1*01:01	93	1	12	12	LDYSLHKERTGS	69.00	204.61	DYSLHKERT	73233.27	69.00	204.61	LDYSLHKER	5934.00	48.00	142.33	SLHKERTGS	15132.60	79.00	234.26	-	-	-	-
HLA-DPA1*02:01/DPB1*01:01	176	1	12	12	LGSSEDNTALSR	69.00	204.61	GSSEDNTAL	628.75	26.00	77.10	SSEDNTALS	14275.00	69.00	204.61	SEDNTALSR	28306.40	96.00	284.67	-	-	-	-
HLA-DPA1*02:01/DPB1*01:01	16	1	12	12	GSSVAGLRAAAP	72.00	213.50	SVAGLRAAA	14325.62	55.00	163.09	GSSVAGLRA	16389.00	72.00	213.50	SVAGLRAAA	14653.10	78.00	231.29	-	-	-	-
HLA-DPA1*02:01/DPB1*01:01	143	1	12	12	SQTKFVQCPDGE	72.00	213.50	QTKFVQCPD	102654.78	72.00	213.50	QTKFVQCPD	50000.00	91.00	269.84	KFVQCPDGE	9962.40	66.00	195.71	-	-	-	-
HLA-DPA1*02:01/DPB1*01:01	117	1	12	12	YIIIGDTGVGKS	72.00	213.50	IIIGDTGVG	104517.83	72.00	213.50	IIGDTGVGK	10468.00	62.00	183.85	IIGDTGVGK	12213.90	72.00	213.50	-	-	-	-
HLA-DPA1*02:01/DPB1*01:01	5	1	12	12	IAYYMYSGGGSA	73.00	216.47	IAYYMYSGG	117998.14	73.00	216.47	IAYYMYSGG	8082.00	56.00	166.06	YYMYSGGGS	14576.10	78.00	231.29	-	-	-	-
HLA-DPA1*02:01/DPB1*01:01	169	1	12	12	VLASMTKAADPR	73.00	216.47	LASMTKAAD	2300.59	38.00	112.68	VLASMTKAA	16788.00	73.00	216.47	VLASMTKAA	14850.80	78.00	231.29	-	-	-	-
HLA-DPA1*02:01/DPB1*01:01	180	1	12	12	LNRTKLECESAC	74.00	219.43	RTKLECESA	116098.97	73.00	216.47	LNRTKLECE	19566.00	76.00	225.36	RTKLECESA	12981.00	74.00	219.43	-	-	-	-
HLA-DPA1*02:01/DPB1*01:01	149	1	12	12	GLASAIDMSTNY	75.00	222.40	LASAIDMST	311551.88	81.00	240.19	LASAIDMST	18362.00	75.00	222.40	LASAIDMST	11977.90	71.00	210.54	-	-	-	-
HLA-DPA1*02:01/DPB1*01:01	138	1	12	12	NKITITNDKGRL	75.00	222.40	ITITNDKGR	147553.51	75.00	222.40	ITITNDKGR	17852.00	74.00	219.43	KITITNDKG	14465.90	77.00	228.33	-	-	-	-
HLA-DPA1*02:01/DPB1*01:01	125	1	12	12	RDMDELKKEVSM	75.00	222.40	DELKKEVSM	1000000.00	88.00	260.95	MDELKKEVS	15833.00	72.00	213.50	DMDELKKEV	13365.40	75.00	222.40	-	-	-	-
HLA-DPA1*02:01/DPB1*01:01	120	1	12	12	AEKYKDLVPDNS	76.00	225.36	KYKDLVPDN	164574.53	76.00	225.36	EKYKDLVPD	21205.00	78.00	231.29	KYKDLVPDN	13162.90	74.00	219.43	-	-	-	-
HLA-DPA1*02:01/DPB1*01:01	58	1	12	12	DVSLLNKQGGMF	76.00	225.36	DVSLLNKQG	621288.35	85.00	252.05	SLLNKQGGM	19046.00	76.00	225.36	SLLNKQGGM	12289.80	72.00	213.50	-	-	-	-
HLA-DPA1*02:01/DPB1*01:01	55	1	12	12	DSSCLESHSSLS	77.00	228.33	SCLESHSSL	220781.43	78.00	231.29	SCLESHSSL	20424.00	77.00	228.33	CLESHSSLS	9988.70	66.00	195.71	-	-	-	-
HLA-DPA1*02:01/DPB1*01:01	57	1	12	12	PANHSSTRERVA	77.00	228.33	HSSTRERVA	16995.19	56.00	166.06	NHSSTRERV	20018.00	77.00	228.33	NHSSTRERV	22350.00	90.00	266.88	-	-	-	-
HLA-DPA1*02:01/DPB1*01:01	100	1	12	12	EKNRNNALDFVT	78.00	231.29	NRNNALDFV	234627.87	78.00	231.29	NRNNALDFV	34417.00	86.00	255.02	RNNALDFVT	6906.20	54.00	160.13	-	-	-	-
HLA-DPA1*02:01/DPB1*01:01	174	1	12	12	PVLDIAWCPHND	78.00	231.29	PVLDIAWCP	222496.68	78.00	231.29	VLDIAWCPH	45636.00	89.00	263.91	DIAWCPHND	8316.00	60.00	177.92	-	-	-	-
HLA-DPA1*02:01/DPB1*01:01	132	1	12	12	FPRDPEIEMSGG	79.00	234.26	PRDPEIEMS	244758.97	79.00	234.26	FPRDPEIEM	11835.00	65.00	192.74	PRDPEIEMS	19224.20	86.00	255.02	-	-	-	-
HLA-DPA1*02:01/DPB1*01:01	45	1	12	12	LLGGSKPVNLGR	79.00	234.26	LLGGSKPVN	184636.61	77.00	228.33	LGGSKPVNL	23198.00	79.00	234.26	LLGGSKPVN	17984.90	84.00	249.09	-	-	-	-
HLA-DPA1*02:01/DPB1*01:01	8	1	12	12	HSTYYMGQSSSG	81.00	240.19	HSTYYMGQS	315514.90	81.00	240.19	TYYMGQSSS	6075.00	48.00	142.33	TYYMGQSSS	19172.50	86.00	255.02	-	-	-	-
HLA-DPA1*02:01/DPB1*01:01	160	1	12	12	QNSSLENVDSRY	81.00	240.19	SLENVDSRY	339925.30	81.00	240.19	SSLENVDSR	44051.00	89.00	263.91	SLENVDSRY	15061.80	79.00	234.26	-	-	-	-
HLA-DPA1*02:01/DPB1*01:01	88	1	12	12	YNPKYSVANDTG	81.00	240.19	KYSVANDTG	308948.29	81.00	240.19	PKYSVANDT	17320.00	74.00	219.43	NPKYSVAND	21769.50	90.00	266.88	-	-	-	-
HLA-DPA1*02:01/DPB1*01:01	36	1	12	12	EQQQMQPLCFNC	82.00	243.15	QMQPLCFNC	1000000.00	88.00	260.95	QQMQPLCFN	27258.00	82.00	243.15	QMQPLCFNC	4800.30	43.00	127.51	-	-	-	-
HLA-DPA1*02:01/DPB1*01:01	79	1	12	12	KEEDDDTERLPS	82.00	243.15	EEDDDTERL	2776.14	39.00	115.65	EEDDDTERL	27141.00	82.00	243.15	EDDDTERLP	23446.10	91.00	269.84	-	-	-	-
HLA-DPA1*02:01/DPB1*01:01	166	1	12	12	KKDRDMDELKKE	82.00	243.15	KDRDMDELK	398942.23	82.00	243.15	KKDRDMDEL	28234.00	83.00	246.12	DRDMDELKK	12773.60	73.00	216.47	-	-	-	-
HLA-DPA1*02:01/DPB1*01:01	112	1	12	12	AWDPESRTCCLL	83.00	246.12	DPESRTCCL	482897.63	83.00	246.12	DPESRTCCL	26558.00	82.00	243.15	ESRTCCLLX	17707.40	84.00	249.09	-	-	-	-
HLA-DPA1*02:01/DPB1*01:01	40	1	12	12	HKMGHLTCFAGG	83.00	246.12	KMGHLTCFA	555503.12	84.00	249.09	MGHLTCFAG	28100.00	83.00	246.12	MGHLTCFAG	6683.60	53.00	157.16	-	-	-	-
HLA-DPA1*02:01/DPB1*01:01	35	1	12	12	KAAYCRCWRSKT	84.00	249.09	KAAYCRCWR	107489.06	73.00	216.47	AYCRCWRSK	50000.00	91.00	269.84	AYCRCWRSK	18214.60	84.00	249.09	-	-	-	-
HLA-DPA1*02:01/DPB1*01:01	2	1	12	12	KQGKLDEAEDDF	85.00	252.05	KQGKLDEAE	24599.16	60.00	177.92	GKLDEAEDD	32143.00	85.00	252.05	KLDEAEDDF	20706.10	88.00	260.95	-	-	-	-
HLA-DPA1*02:01/DPB1*01:01	172	1	12	12	LPKGDAEKPEEE	87.00	257.98	PKGDAEKPE	932218.88	87.00	257.98	LPKGDAEKP	30086.00	84.00	249.09	KGDAEKPEE	28774.80	96.00	284.67	-	-	-	-
HLA-DPA1*02:01/DPB1*01:01	126	1	12	12	RSPMSPPPPPLL	87.00	257.98	PMSPPPPPL	855126.74	87.00	257.98	PMSPPPPPL	25664.00	81.00	240.19	PMSPPPPPL	30537.50	97.00	287.63	-	-	-	-
HLA-DPA1*02:01/DPB1*01:01	13	1	12	12	AVSSPPPADLCH	88.00	260.95	SPPPADLCH	1000000.00	88.00	260.95	VSSPPPADL	31912.00	85.00	252.05	AVSSPPPAD	29723.80	96.00	284.67	-	-	-	-
HLA-DPA1*02:01/DPB1*01:01	170	1	12	12	EAGTTVPGQIRP	88.00	260.95	TTVPGQIRP	1000000.00	88.00	260.95	GTTVPGQIR	16177.00	72.00	213.50	AGTTVPGQI	21706.00	89.00	263.91	-	-	-	-
HLA-DPA1*02:01/DPB1*01:01	26	1	12	12	EVNNSQTETHNV	88.00	260.95	NSQTETHNV	1000000.00	88.00	260.95	EVNNSQTET	13310.00	68.00	201.64	EVNNSQTET	22103.00	90.00	266.88	-	-	-	-
HLA-DPA1*02:01/DPB1*01:01	90	1	12	12	LEESGHSNSTIT	88.00	260.95	SGHSNSTIT	1000000.00	88.00	260.95	ESGHSNSTI	42026.00	88.00	260.95	ESGHSNSTI	26016.30	94.00	278.74	-	-	-	-
HLA-DPA1*02:01/DPB1*01:01	146	1	12	12	NAHNWRLGQAPA	88.00	260.95	NWRLGQAPA	1000000.00	88.00	260.95	AHNWRLGQA	32159.00	85.00	252.05	HNWRLGQAP	23046.20	91.00	269.84	-	-	-	-
HLA-DPA1*02:01/DPB1*01:01	75	1	12	12	PIWEPPPATTST	88.00	260.95	EPPPATTST	1000000.00	88.00	260.95	WEPPPATTS	30794.00	84.00	249.09	IWEPPPATT	23946.80	92.00	272.81	-	-	-	-
HLA-DPA1*02:01/DPB1*01:01	165	1	12	12	PTKTPQMGTFMG	88.00	260.95	TPQMGTFMG	1000000.00	88.00	260.95	PTKTPQMGT	46184.00	90.00	266.88	TPQMGTFMG	9073.00	63.00	186.81	-	-	-	-
HLA-DPA1*02:01/DPB1*01:01	113	1	12	12	RNMGADLCRQDR	88.00	260.95	GADLCRQDR	1000000.00	88.00	260.95	NMGADLCRQ	50000.00	91.00	269.84	MGADLCRQD	14653.80	78.00	231.29	-	-	-	-
HLA-DPA1*02:01/DPB1*01:01	130	1	12	12	SPCQNGGTCLQH	88.00	260.95	QNGGTCLQH	1000000.00	88.00	260.95	CQNGGTCLQ	50000.00	91.00	269.84	QNGGTCLQH	19556.50	87.00	257.98	-	-	-	-
HLA-DPA1*02:01/DPB1*01:01	64	1	12	12	KNNQDHSVCYSD	89.00	263.91	QDHSVCYSD	1000000.00	88.00	260.95	NQDHSVCYS	50000.00	91.00	269.84	QDHSVCYSD	21170.50	89.00	263.91	-	-	-	-
HLA-DPA1*02:01/DPB1*01:01	96	1	12	12	LKPSICGTAVCK	89.00	263.91	KPSICGTAV	78943.68	70.00	207.57	LKPSICGTA	50000.00	91.00	269.84	SICGTAVCK	21049.90	89.00	263.91	-	-	-	-
HLA-DPA1*02:01/DPB1*01:01	29	1	12	12	SPEEQDREWKEQ	89.00	263.91	EQDREWKEQ	1000000.00	88.00	260.95	EEQDREWKE	45129.00	89.00	263.91	EEQDREWKE	23573.00	92.00	272.81	-	-	-	-
HLA-DPA1*02:01/DPB1*01:01	78	1	12	12	GPWANICAGKSS	90.00	266.88	ANICAGKSS	1000000.00	88.00	260.95	WANICAGKS	46878.00	90.00	266.88	PWANICAGK	26506.20	94.00	278.74	-	-	-	-
HLA-DPA1*02:01/DPB1*01:01	12	1	12	12	KCSVCPDYDLCS	90.00	266.88	VCPDYDLCS	1000000.00	88.00	260.95	CSVCPDYDL	50000.00	91.00	269.84	VCPDYDLCS	22287.70	90.00	266.88	-	-	-	-
HLA-DPA1*02:01/DPB1*01:01	56	1	12	12	SSTRERVANREE	90.00	266.88	TRERVANRE	661.07	27.00	80.06	TRERVANRE	50000.00	91.00	269.84	TRERVANRE	22072.90	90.00	266.88	-	-	-	-
HLA-DPA1*02:01/DPB1*01:01	84	1	12	12	EQIKRGGDAGMP	91.00	269.84	KRGGDAGMP	1000000.00	88.00	260.95	IKRGGDAGM	50000.00	91.00	269.84	KRGGDAGMP	26536.90	94.00	278.74	-	-	-	-
HLA-DPA1*02:01/DPB1*01:01	34	1	12	12	GEPVNGRHTLGE	91.00	269.84	VNGRHTLGE	1000000.00	88.00	260.95	PVNGRHTLG	50000.00	91.00	269.84	PVNGRHTLG	27086.30	95.00	281.70	-	-	-	-
HLA-DPA1*02:01/DPB1*01:01	33	1	12	12	GPGRCCRLHTVR	91.00	269.84	RCCRLHTVR	1000000.00	88.00	260.95	GRCCRLHTV	50000.00	91.00	269.84	PGRCCRLHT	22747.20	91.00	269.84	-	-	-	-
HLA-DPA1*02:01/DPB1*01:01	23	1	12	12	GQTPRPAERGPP	91.00	269.84	PRPAERGPP	1000000.00	88.00	260.95	GQTPRPAER	50000.00	91.00	269.84	TPRPAERGP	37285.40	100.00	296.53	-	-	-	-
HLA-DPA1*02:01/DPB1*01:01	115	1	12	12	GSPMNPPHKCEV	91.00	269.84	MNPPHKCEV	1000000.00	88.00	260.95	PMNPPHKCE	50000.00	91.00	269.84	PMNPPHKCE	33868.60	99.00	293.57	-	-	-	-
HLA-DPA1*02:01/DPB1*01:01	53	1	12	12	GTEVPNTRSRGH	91.00	269.84	VPNTRSRGH	1000000.00	88.00	260.95	EVPNTRSRG	50000.00	91.00	269.84	EVPNTRSRG	29769.50	96.00	284.67	-	-	-	-
HLA-DPA1*02:01/DPB1*01:01	86	1	12	12	GTEVPNTRSRGH	91.00	269.84	VPNTRSRGH	1000000.00	88.00	260.95	EVPNTRSRG	50000.00	91.00	269.84	EVPNTRSRG	29769.50	96.00	284.67	-	-	-	-
HLA-DPA1*02:01/DPB1*01:01	18	1	12	12	GTTGNPKGAMVT	91.00	269.84	GNPKGAMVT	1000000.00	88.00	260.95	TGNPKGAMV	50000.00	91.00	269.84	TGNPKGAMV	38830.20	100.00	296.53	-	-	-	-
HLA-DPA1*02:01/DPB1*01:01	154	1	12	12	HGMIPEHGHSPQ	91.00	269.84	IPEHGHSPQ	1000000.00	88.00	260.95	MIPEHGHSP	50000.00	91.00	269.84	GMIPEHGHS	27807.30	95.00	281.70	-	-	-	-
HLA-DPA1*02:01/DPB1*01:01	173	1	12	12	IHGDGGGLSGGA	91.00	269.84	DGGGLSGGA	1000000.00	88.00	260.95	IHGDGGGLS	50000.00	91.00	269.84	DGGGLSGGA	38801.60	100.00	296.53	-	-	-	-
HLA-DPA1*02:01/DPB1*01:01	42	1	12	12	ITPSERGEPSNE	91.00	269.84	SERGEPSNE	1000000.00	88.00	260.95	ITPSERGEP	50000.00	91.00	269.84	SERGEPSNE	27262.10	95.00	281.70	-	-	-	-
HLA-DPA1*02:01/DPB1*01:01	22	1	12	12	LDGRGLCVNASA	91.00	269.84	GRGLCVNAS	693151.40	86.00	255.02	LDGRGLCVN	50000.00	91.00	269.84	GRGLCVNAS	24863.00	93.00	275.77	-	-	-	-
HLA-DPA1*02:01/DPB1*01:01	157	1	12	12	LSQCPQGHNYCS	91.00	269.84	CPQGHNYCS	1000000.00	88.00	260.95	LSQCPQGHN	50000.00	91.00	269.84	CPQGHNYCS	24685.80	93.00	275.77	-	-	-	-
HLA-DPA1*02:01/DPB1*01:01	150	1	12	12	NWCRRDKKQCKS	91.00	269.84	RRDKKQCKS	1000000.00	88.00	260.95	NWCRRDKKQ	50000.00	91.00	269.84	CRRDKKQCK	30442.50	97.00	287.63	-	-	-	-
HLA-DPA1*02:01/DPB1*01:01	14	1	12	12	PAPGRPPTHNAH	91.00	269.84	GRPPTHNAH	1000000.00	88.00	260.95	APGRPPTHN	50000.00	91.00	269.84	PGRPPTHNA	36246.80	99.00	293.57	-	-	-	-
HLA-DPA1*02:01/DPB1*01:01	163	1	12	12	PSPSTPPTPSPS	91.00	269.84	STPPTPSPS	1000000.00	88.00	260.95	PSTPPTPSP	50000.00	91.00	269.84	STPPTPSPS	38363.70	100.00	296.53	-	-	-	-
HLA-DPA1*02:01/DPB1*01:01	147	1	12	12	RETNEPVKTKTR	91.00	269.84	NEPVKTKTR	1000000.00	88.00	260.95	TNEPVKTKT	50000.00	91.00	269.84	TNEPVKTKT	25471.50	93.00	275.77	-	-	-	-
HLA-DPA1*02:01/DPB1*01:01	151	1	12	12	RGPSGNREGPQY	91.00	269.84	SGNREGPQY	1000000.00	88.00	260.95	PSGNREGPQ	50000.00	91.00	269.84	GPSGNREGP	34763.40	99.00	293.57	-	-	-	-
HLA-DPA1*02:01/DPB1*01:01	141	1	12	12	RTRDPRDNGSRS	91.00	269.84	DPRDNGSRS	1000000.00	88.00	260.95	RDPRDNGSR	50000.00	91.00	269.84	RDPRDNGSR	38923.10	100.00	296.53	-	-	-	-
HLA-DPA1*02:01/DPB1*01:01	62	1	12	12	SDASLDPEAPWP	91.00	269.84	DASLDPEAP	88903.82	71.00	210.54	ASLDPEAPW	50000.00	91.00	269.84	DASLDPEAP	28805.00	96.00	284.67	-	-	-	-
HLA-DPA1*02:01/DPB1*01:01	49	1	12	12	SGRDERPPWRLG	91.00	269.84	RDERPPWRL	131548.99	74.00	219.43	RDERPPWRL	50000.00	91.00	269.84	ERPPWRLGX	26623.80	94.00	278.74	-	-	-	-
HLA-DPA1*02:01/DPB1*01:01	136	1	12	12	VKGSADYKSKKN	91.00	269.84	KGSADYKSK	254279.70	79.00	234.26	VKGSADYKS	50000.00	91.00	269.84	GSADYKSKK	26538.00	94.00	278.74	-	-	-	-
