# Supplementary material for: MHCII-peptide presentation: an assessment of the state-of-the-art prediction methods
Source: Front Immunol. 2024 Mar 12;15:1293706. doi: 10.3389/fimmu.2024.1293706 (PMC11027168; doi:10.3389/fimmu.2024.1293706)
Supplement: Supplementary file 3 [file DataSheet_3.csv]

	Allele	neg_num	pos_num	SMM-align	BERTMHC	IEDB consensus?	MARIA	MHCII3D	MHCnuggets	MixMHC2pred	NetMHCII-2.3	NetMHCIIpan-3.2	NetMHCpan-4.0	NetMHCpan-4.1
1	11_HLA-DPA1_01_03_DPB1_02_01	63	63	NA	0.617787856	NA	NA	NA	0.581758629	NA	0.618795666	0.666162761	0.824389015	0.828798186
2	11_HLA-DPA1_01_03_DPB1_03_01	42	42	NA	0.875067604	NA	NA	NA	0.782585181	NA	0.953217956	0.885073012	0.948080043	0.94753921
3	11_HLA-DPA1_01_03_DPB1_04_01	233	233	NA	0.750474834	NA	NA	NA	0.705329096	NA	0.79368471	0.780763752	0.85408905	0.86631602
4	11_HLA-DPA1_01_03_DPB1_04_02	29	29	NA	0.725326992	NA	NA	NA	0.649227111	NA	0.671819263	0.716409037	0.912009512	0.933412604
5	11_HLA-DPA1_02_01_DPB1_01_01	45	45	NA	0.665185185	NA	NA	NA	0.486419753	NA	0.681728395	0.550864198	0.662222222	0.670864198
6	11_HLA-DPA1_02_01_DPB1_09_01	18	18	NA	0.808641975	NA	NA	NA	0.481481481	NA	5	0.578703704	0.820987654	0.817901235
7	11_HLA-DPA1_02_01_DPB1_10_01	43	43	NA	0.764737696	NA	NA	NA	0.639264467	NA	5	0.674689021	0.820984316	0.830178475
8	11_HLA-DPA1_02_01_DPB1_13_01	13	13	NA	0.568047337	NA	NA	NA	0.455621302	NA	5	0.523668639	0.946745562	0.940828402
9	11_HLA-DPA1_02_01_DPB1_14_01	26	26	NA	0.815088757	NA	NA	NA	0.51035503	NA	0.872781065	0.714497041	0.888313609	0.893491124
10	11_HLA-DPA1_02_02_DPB1_05_01	182	182	NA	0.737682647	NA	NA	NA	0.59808598	NA	5	0.632411544	0.848282212	0.852569134
11	11_HLA-DQA1_03_01_DQB1_03_02	159	159	NA	NA	NA	0.850144208	NA	0.680787944	NA	0.848819271	0.770183141	0.861041889	0.863672323
12	11_HLA-DRB1_04_01	4	4	NA	NA	NA	0.875	0.75	0.875	NA	1	0.9375	1	1
13	11_HLA-DRB1_07_01	8	8	NA	NA	NA	0.640625	0.5	0.765625	NA	1	0.890625	1	1
14	11_HLA-DRB1_08_01	1	1	NA	NA	NA	1	1	1	NA	1	1	1	1
15	11_HLA-DRB1_15_01	15	15	NA	NA	NA	0.657777778	0.58203125	0.78515625	NA	0.775390625	0.74609375	0.65234375	0.689453125
16	11_HLA-DRB3_02_02	2	2	NA	NA	NA	0.75	0.5	0.75	NA	1	0.75	1	1
17	11_HLA-DRB4_01_03	2	2	NA	NA	NA	0.75	0.75	0.75	NA	1	0.75	1	0.75
18	11_HLA-DRB5_01_01	27	27	NA	NA	NA	0.677640604	0.491071429	0.607142857	NA	0.635204082	0.577806122	0.599489796	0.62244898
19	12_HLA-DPA1_01_03_DPB1_02_01	190	190	0.829468202	0.750526316	0.775815135	NA	NA	0.644293629	0.925720222	0.742257618	0.768850416	0.941191136	0.938587258
20	12_HLA-DPA1_01_03_DPB1_03_01	215	216	NA	0.904444724	NA	NA	NA	0.741129404	0.984365794	0.936753802	0.804585061	0.977985841	0.978069624
21	12_HLA-DPA1_01_03_DPB1_04_01	550	551	NA	0.695056051	NA	NA	NA	0.779277066	0.950925853	0.916237519	0.891669615	0.949971499	0.951506277
22	12_HLA-DPA1_01_03_DPB1_04_02	102	102	NA	0.847654748	NA	NA	NA	0.507112649	0.947568243	0.724336794	0.831218762	0.944252211	0.952998847
23	12_HLA-DPA1_02_01_DPB1_01_01	181	181	0.598110854	0.643600623	0.649354456	NA	NA	0.464820976	0.98480663	0.657489088	0.581087268	0.799014072	0.819678886
24	12_HLA-DPA1_02_01_DPB1_09_01	64	64	NA	0.905273438	NA	NA	NA	0.736328125	0.990823413	NA	0.751708984	0.921142578	0.939941406
25	12_HLA-DPA1_02_01_DPB1_10_01	112	112	NA	0.784598214	NA	NA	NA	0.67578125	0.958067602	NA	0.670440051	0.931879783	0.935267857
26	12_HLA-DPA1_02_01_DPB1_13_01	68	68	NA	0.59666955	NA	NA	NA	0.532655709	0.982698962	NA	0.565311419	0.901816609	0.911548443
27	12_HLA-DPA1_02_01_DPB1_14_01	153	153	NA	0.935908248	NA	NA	NA	0.679794232	0.963944788	0.916722888	0.812341879	0.906012818	0.915247091
28	12_HLA-DPA1_02_02_DPB1_05_01	413	413	NA	0.835011051	NA	NA	NA	0.621038993	0.910928135	NA	0.678716531	0.881675451	0.883976573
29	12_HLA-DQA1_03_01_DQB1_03_02	316	317	0.880604364	0.853012818	0.828111814	0.848809524	NA	0.712314819	0.944383415	0.868950405	0.793709819	0.886036018	0.8905233
30	12_HLA-DRB1_01_02	69	69	NA	NA	0.941589811	0.799831968	0.692081495	0.753833228	0.960038363	NA	0.876496534	0.943919345	0.947279983
31	12_HLA-DRB1_03_01	52	52	0.924825175	NA	0.984564777	0.875369822	0.548076923	0.880547337	0.971153846	0.942307692	0.940643491	0.952662722	0.950258876
32	12_HLA-DRB1_04_01	86	86	0.884522855	NA	0.857570202	0.832477015	0.579570038	0.751081666	0.921996124	0.864724175	0.832341806	0.947404002	0.942198486
33	12_HLA-DRB1_07_01	82	82	NA	NA	0.981336363	0.819675788	0.646267103	0.844883998	0.997620464	0.986838192	0.957688876	0.990035693	0.990630577
34	12_HLA-DRB1_08_01	54	54	NA	NA	0.862055933	0.829561043	0.555384088	0.646433471	0.961076818	0.870198903	0.802469136	0.952674897	0.953703704
35	12_HLA-DRB1_15_01	48	48	0.8542	NA	0.907987013	0.751736111	0.6026	0.7676	0.8882	0.855	0.8634	0.8984	0.9094
36	12_HLA-DRB3_02_02	44	44	NA	NA	NA	0.909865702	0.551136364	0.834194215	0.966167355	0.96410124	0.965650826	0.965392562	0.967458678
37	12_HLA-DRB4_01_03	41	41	NA	NA	NA	0.753718025	0.621653778	0.58477097	0.840868531	0.667162403	0.679357525	0.867340869	0.891136228
38	12_HLA-DRB5_01_01	44	44	0.813735178	NA	0.865814394	0.844008264	0.652892562	0.807334711	0.868543388	0.793646694	0.810692149	0.886880165	0.88946281
39	13_HLA-DPA1_01_03_DPB1_02_01	521	523	0.83383	0.775193315	0.796797243	NA	NA	0.679001993	0.931091586	0.752357028	0.795994613	0.953998965	0.953048447
40	13_HLA-DPA1_01_03_DPB1_03_01	539	540	NA	0.896785116	NA	NA	NA	0.75193605	0.981180127	0.923743591	0.801954601	0.977415003	0.979850243
41	13_HLA-DPA1_01_03_DPB1_04_01	1126	1127	NA	0.904031291	NA	NA	NA	0.788655479	0.955820884	0.91775124	0.895792345	0.965057181	0.964880425
42	13_HLA-DPA1_01_03_DPB1_04_02	287	289	NA	0.87165885	NA	NA	NA	0.610105735	0.96912768	0.734691294	0.865226722	0.962835923	0.964059655
43	13_HLA-DPA1_02_01_DPB1_01_01	376	376	0.609173063	0.674824581	0.632478715	NA	NA	0.557591105	0.988514745	0.678039413	0.579942847	0.822158641	0.843682803
44	13_HLA-DPA1_02_01_DPB1_09_01	241	241	NA	0.902842582	NA	NA	NA	0.693445361	0.992682633	NA	0.767514333	0.94774539	0.952066941
45	13_HLA-DPA1_02_01_DPB1_10_01	326	326	NA	0.823469081	NA	NA	NA	0.633430878	0.975658941	NA	0.666472204	0.954458203	0.948690203
46	13_HLA-DPA1_02_01_DPB1_13_01	219	219	NA	0.600821501	NA	NA	NA	0.546902692	0.989013866	NA	0.528460624	0.916661454	0.931809178
47	13_HLA-DPA1_02_01_DPB1_14_01	480	481	NA	0.897490532	NA	NA	NA	0.625624348	0.984809454	0.90363696	0.771540532	0.917400644	0.930124826
48	13_HLA-DPA1_02_02_DPB1_05_01	819	820	NA	0.850111578	NA	NA	NA	0.675452167	0.96070122	NA	0.696944709	0.890695431	0.895418619
49	13_HLA-DQA1_03_01_DQB1_03_02	417	417	0.840985988	0.875042925	0.621318969	0.838812292	NA	0.706542891	0.959183615	0.893723816	0.792733111	0.911669261	0.91607335
50	13_HLA-DRB1_01_02	162	162	NA	NA	0.883337278	0.789513794	0.650415333	0.789342326	0.980300259	NA	0.879039018	0.981405274	0.983005639
51	13_HLA-DRB1_03_01	150	150	0.977882618	NA	0.981851951	0.813688889	0.513374307	0.898329294	0.990701754	0.97299169	0.968598511	0.986539127	0.985327216
52	13_HLA-DRB1_04_01	237	237	0.890215837	NA	0.930984275	0.86355463	0.556537321	0.756938069	0.944519257	0.890023657	0.855545159	0.957983193	0.95574112
53	13_HLA-DRB1_07_01	262	262	NA	NA	0.963535676	0.849833926	0.582847736	0.835703048	0.990384615	0.972087874	0.939849076	0.988877396	0.988345668
54	13_HLA-DRB1_08_01	194	194	NA	NA	0.816015437	0.861143586	0.5513604	0.485386332	0.947705785	0.805106813	0.692634711	0.94337868	0.94685939
55	13_HLA-DRB1_15_01	151	151	0.919955861	NA	0.955482934	0.744594535	0.718697937	0.854030501	0.964181287	0.951535734	0.922487078	0.97137853	0.97197659
56	13_HLA-DRB3_02_02	165	165	NA	NA	NA	0.868264463	0.504481783	0.858252286	0.966468283	0.963837277	0.956633764	0.979115256	0.980040645
57	13_HLA-DRB4_01_03	150	150	NA	NA	NA	0.769333333	0.554911111	0.525955556	0.94098434	0.604511111	0.781355556	0.948488889	0.953711111
58	13_HLA-DRB5_01_01	120	120	0.863789238	NA	0.915533626	0.824097222	0.553958333	0.794861111	0.860644258	0.848020833	0.836423611	0.879513889	0.881527778
59	14_HLA-DPA1_01_03_DPB1_02_01	845	846	0.830888079	0.800711714	NA	NA	NA	0.687426384	0.960612668	0.751441763	0.804359874	0.972295375	0.974669839
60	14_HLA-DPA1_01_03_DPB1_03_01	859	863	NA	0.907652953	NA	NA	NA	0.761273073	0.981142077	0.933977394	0.817692233	0.978215661	0.979711877
61	14_HLA-DPA1_01_03_DPB1_04_01	1502	1503	NA	0.890304092	NA	NA	NA	0.774652965	0.946633012	0.90210876	0.879401955	0.961567461	0.96148254
62	14_HLA-DPA1_01_03_DPB1_04_02	578	578	NA	0.887528673	NA	NA	NA	0.637475726	0.970296224	0.719518197	0.866297678	0.976840542	0.978502033
63	14_HLA-DPA1_02_01_DPB1_01_01	611	611	0.621155789	0.673894122	0.640534209	NA	NA	0.590032146	0.984808564	0.675435997	0.592552544	0.836590628	0.861818638
64	14_HLA-DPA1_02_01_DPB1_09_01	381	381	NA	0.899728626	NA	NA	NA	0.672733752	0.990212601	NA	0.762616156	0.939077876	0.943141635
65	14_HLA-DPA1_02_01_DPB1_10_01	495	495	NA	0.821948781	NA	NA	NA	0.601636568	0.981603049	NA	0.642209979	0.943944495	0.937067646
66	14_HLA-DPA1_02_01_DPB1_13_01	369	369	NA	0.611804237	NA	NA	NA	0.537275383	0.993030836	NA	0.531037253	0.880525931	0.908217677
67	14_HLA-DPA1_02_01_DPB1_14_01	790	792	NA	0.904760998	NA	NA	NA	0.599442448	0.981954424	0.89167321	0.779445145	0.924035785	0.931212575
68	14_HLA-DPA1_02_02_DPB1_05_01	1295	1296	NA	0.866742344	NA	NA	NA	0.689497136	0.9720602	NA	0.719034198	0.887644105	0.899533658
69	14_HLA-DQA1_03_01_DQB1_03_02	452	453	0.840951407	0.866761872	0.844785684	0.864310873	NA	0.709163964	0.946337058	0.886834971	0.814130803	0.906290846	0.907532556
70	14_HLA-DQA1_03_01_DQB1_03_02	452	453	0.840951407	0.866761872	0.844785684	0.864310873	NA	0.709163964	0.946337058	0.886834971	5	0.906290846	0.907532556
71	14_HLA-DRB1_01_02	313	313	NA	NA	0.88328944	0.794634017	0.617904643	0.78575876	0.976456221	NA	0.875940348	0.978334984	0.980065123
72	14_HLA-DRB1_03_01	291	292	0.977757656	NA	0.969530992	0.83249188	0.559123308	0.88445822	0.994027164	0.979557011	0.972075178	0.995043068	0.99456711
73	14_HLA-DRB1_04_01	571	572	0.887963146	NA	0.871861182	0.899692908	0.566445813	0.801431056	0.964896236	0.92016215	0.879292555	0.975538253	0.973084271
74	14_HLA-DRB1_07_01	432	433	NA	NA	0.939826199	0.866943589	0.599095993	0.832726563	0.991927912	0.966985822	0.949306625	0.9938628	0.992868446
75	14_HLA-DRB1_08_01	377	379	NA	NA	0.760843685	0.854202389	0.521905458	0.553188527	0.943583211	0.799373434	0.728564467	0.949756335	0.95146895
76	14_HLA-DRB1_15_01	308	308	0.920496672	NA	0.954604579	0.772268722	0.695098855	0.864167534	0.985883453	0.967955255	0.945770031	0.988485952	0.987086368
77	14_HLA-DRB3_02_02	322	322	NA	NA	NA	0.877092898	0.508805602	0.862341345	0.977196649	0.969619228	0.962052969	0.985446163	0.986029667
78	14_HLA-DRB4_01_03	285	288	NA	NA	NA	0.82266691	0.532297758	0.526151316	0.960078387	0.590643275	0.775651803	0.958181043	0.959795322
79	14_HLA-DRB5_01_01	223	224	0.913450948	NA	0.8820166	0.876671605	0.57428131	0.833319987	0.917320628	0.906179933	0.890064462	0.943285554	0.942314622
80	15_HLA-DPA1_01_03_DPB1_02_01	983	984	0.822534312	0.823402615	0.769743319	NA	NA	0.67963895	0.952514341	0.748718667	0.802091665	0.965152242	0.967154486
81	15_HLA-DPA1_01_03_DPB1_03_01	946	946	NA	0.885769579	NA	NA	NA	0.721794907	0.97394184	0.902812423	0.785265207	0.9717738	0.973377375
82	15_HLA-DPA1_01_03_DPB1_04_01	1552	1555	NA	0.878886089	NA	NA	NA	0.736207244	0.935113915	0.888424485	0.86431027	0.956982527	0.957956211
83	15_HLA-DPA1_01_03_DPB1_04_02	807	807	NA	0.884747819	NA	NA	NA	0.636409727	0.971078604	0.705528257	0.853925167	0.9736959	0.976377163
84	15_HLA-DPA1_02_01_DPB1_01_01	823	824	0.596247087	0.659302736	0.593033271	NA	NA	0.576833628	0.987274494	0.656675493	0.57554722	0.831098117	0.868981318
85	15_HLA-DPA1_02_01_DPB1_09_01	492	492	NA	0.909635506	NA	NA	NA	0.666137281	0.991108167	NA	0.778756547	0.942131011	0.947708075
86	15_HLA-DPA1_02_01_DPB1_10_01	589	589	NA	0.83160586	NA	NA	NA	0.582683137	0.983977439	NA	0.660153691	0.935384947	0.939685435
87	15_HLA-DPA1_02_01_DPB1_13_01	437	437	NA	0.618575509	NA	NA	NA	0.585058694	0.993674548	NA	0.56347866	0.892065949	0.914696316
88	15_HLA-DPA1_02_01_DPB1_14_01	1103	1103	NA	0.909028787	NA	NA	NA	0.579492311	0.982040195	0.873080104	0.770087938	0.923955708	0.931242288
89	15_HLA-DPA1_02_02_DPB1_05_01	1388	1388	NA	0.858541903	NA	NA	NA	0.663844454	0.966509518	NA	0.705925537	0.877871241	0.88624808
90	15_HLA-DQA1_03_01_DQB1_03_02	454	454	0.859888195	0.883667449	0.609254732	0.868339108	NA	0.736798696	0.954948817	0.902256496	0.827866347	0.919268761	0.919416736
91	15_HLA-DRB1_01_02	435	435	NA	NA	0.890308862	0.810389748	0.60646849	0.767810807	0.962550952	NA	0.861342317	0.970836306	0.971060906
92	15_HLA-DRB1_03_01	426	429	0.9546851	NA	0.960913657	0.811197019	0.544596607	0.866792929	0.974158446	0.956949301	0.956490654	0.975716028	0.975564944
93	15_HLA-DRB1_04_01	898	906	0.857860533	NA	0.895598341	0.864969124	0.545170093	0.790842511	0.938195463	0.893991679	0.8682128	0.945022026	0.943288669
94	15_HLA-DRB1_07_01	603	608	NA	NA	0.953149887	0.841659302	0.603472743	0.816155841	0.968757453	0.942774769	0.943545493	0.972168303	0.970394415
95	15_HLA-DRB1_08_01	451	451	NA	NA	0.790174332	0.869612244	0.517892454	0.518198371	0.92353289	0.785319915	0.754914245	0.946188034	0.946305506
96	15_HLA-DRB1_15_01	470	478	0.875205174	NA	0.895274982	0.749305617	0.684593485	0.832896363	0.929312244	0.912071857	0.898505915	0.936906338	0.934942179
97	15_HLA-DRB3_02_02	469	472	NA	NA	NA	0.849291677	0.515435835	0.833056268	0.958874714	0.954702125	0.948603683	0.971353131	0.971258267
98	15_HLA-DRB4_01_03	471	474	NA	NA	NA	0.788969067	0.544489558	0.538746473	0.960255139	0.58904767	0.808733381	0.95793417	0.959687834
99	15_HLA-DRB5_01_01	367	372	0.895268898	NA	0.914561273	0.843042249	0.602696229	0.853370103	0.909924142	0.9001421	0.895835165	0.932268319	0.929968357
100	16_HLA-DPA1_01_03_DPB1_02_01	913	913	0.792191983	0.810282779	0.759867026	NA	NA	0.680985398	0.953271819	0.741304906	0.797146526	0.969091343	0.972149064
101	16_HLA-DPA1_01_03_DPB1_03_01	780	780	NA	0.886946267	NA	NA	NA	0.732327607	0.974836077	0.899905234	0.789369896	0.975258894	0.977722647
102	16_HLA-DPA1_01_03_DPB1_04_01	1411	1412	NA	0.850456929	NA	NA	NA	0.708099128	0.918195097	0.855766823	0.833170515	0.945882587	0.946834503
103	16_HLA-DPA1_01_03_DPB1_04_02	826	826	NA	0.87607062	NA	NA	NA	0.606830089	0.96767898	0.691821134	0.840015957	0.971604501	0.975066513
104	16_HLA-DPA1_02_01_DPB1_01_01	692	694	0.549571144	0.622499303	0.572746654	NA	NA	0.552930855	0.983146431	0.602992269	0.539524994	0.807118896	0.838864403
105	16_HLA-DPA1_02_01_DPB1_09_01	448	449	NA	0.877206208	NA	NA	NA	0.636678985	0.988665731	NA	0.752443952	0.932579453	0.934094605
106	16_HLA-DPA1_02_01_DPB1_10_01	562	563	NA	0.815138059	NA	NA	NA	0.628055912	0.981030824	NA	0.666024579	0.917083086	0.918113449
107	16_HLA-DPA1_02_01_DPB1_13_01	372	372	NA	0.598990222	NA	NA	NA	0.56128	0.993824461	NA	0.539580444	0.875232	0.90928
108	16_HLA-DPA1_02_01_DPB1_14_01	1068	1068	NA	0.906346	NA	NA	NA	0.598801183	0.980777483	0.877601208	0.808076544	0.914264473	0.922996097
109	16_HLA-DPA1_02_02_DPB1_05_01	1039	1039	NA	0.865611132	NA	NA	NA	0.675921783	0.96606108	NA	0.742476424	0.884791513	0.891537999
110	16_HLA-DQA1_03_01_DQB1_03_02	362	362	0.836561229	0.901185861	0.814377261	0.908571911	NA	0.719483532	0.949001862	0.880532493	0.804634321	0.931927444	0.930050212
111	16_HLA-DRB1_01_02	467	467	NA	NA	0.855987439	0.814972328	0.584820876	0.775738345	0.968248206	NA	0.855591066	0.979292858	0.979948553
112	16_HLA-DRB1_03_01	476	476	0.959381016	NA	0.960816418	0.819056299	0.539638608	0.858290577	0.992149602	0.966841566	0.969818013	0.991675419	0.991841136
113	16_HLA-DRB1_04_01	835	837	0.849732493	NA	0.897308914	0.878856624	0.55857839	0.790066343	0.953606866	0.906274861	0.87585308	0.969632913	0.966752614
114	16_HLA-DRB1_07_01	546	546	NA	NA	0.937567813	0.87004723	0.556592549	0.776873356	0.987125632	0.952852354	0.944600597	0.995066993	0.995384497
115	16_HLA-DRB1_08_01	466	466	NA	NA	0.523175966	0.895266536	0.524130118	0.549858166	0.928021876	0.778180202	0.761339774	0.955584925	0.957583488
116	16_HLA-DRB1_15_01	409	409	0.904577989	NA	0.934789043	0.776666208	0.696491259	0.845300466	0.960237327	0.950843886	0.932039237	0.969100941	0.970145808
117	16_HLA-DRB3_02_02	464	466	NA	NA	NA	0.872460966	0.51519489	0.832608776	0.97168304	0.958175318	0.953148124	0.982772495	0.982698498
118	16_HLA-DRB4_01_03	404	407	NA	NA	NA	0.834657114	0.501376785	0.51625817	0.945940497	0.548614137	0.772996853	0.948695836	0.951891189
119	16_HLA-DRB5_01_01	311	312	0.897669182	NA	0.887318752	0.883352915	0.525523265	0.845140084	0.946152822	0.88664291	0.888793315	0.95319284	0.956500369
120	17_HLA-DPA1_01_03_DPB1_02_01	696	696	0.789219073	0.813762199	0.764356619	NA	NA	0.678337577	0.944449989	0.733759564	0.796093732	0.960105721	0.963877779
121	17_HLA-DPA1_01_03_DPB1_03_01	543	544	NA	0.872077158	NA	NA	NA	0.678289142	0.966271271	0.88567732	0.764161374	0.970564909	0.971463857
122	17_HLA-DPA1_01_03_DPB1_04_01	998	998	NA	0.856628268	NA	NA	NA	0.71622375	0.916998087	0.857144629	0.843264889	0.938782718	0.941862034
123	17_HLA-DPA1_01_03_DPB1_04_02	629	629	NA	0.899090451	NA	NA	NA	0.61250063	0.973253639	0.689535147	0.86574578	0.972576216	0.977045855
124	17_HLA-DPA1_02_01_DPB1_01_01	434	435	0.605238795	0.638370457	0.55880077	NA	NA	0.53908005	0.977412211	0.617990679	0.561207566	0.832778746	0.856451935
125	17_HLA-DPA1_02_01_DPB1_09_01	340	340	NA	0.871870727	NA	NA	NA	0.597621279	0.984692186	NA	0.726653538	0.93009176	0.933067311
126	17_HLA-DPA1_02_01_DPB1_10_01	437	437	NA	0.816968571	NA	NA	NA	0.584492608	0.983255488	NA	0.669291359	0.919004675	0.918698533
127	17_HLA-DPA1_02_01_DPB1_13_01	283	283	NA	0.572257489	NA	NA	NA	0.518684289	0.987062376	NA	0.487397094	0.867808966	0.90111709
128	17_HLA-DPA1_02_01_DPB1_14_01	804	805	NA	0.885150335	NA	NA	NA	0.590116962	0.977166408	0.854024907	0.785725874	0.903029882	0.916048639
129	17_HLA-DPA1_02_02_DPB1_05_01	625	625	NA	0.844633695	NA	NA	NA	0.627533202	0.950613069	NA	0.71680161	0.882047623	0.891126068
130	17_HLA-DQA1_03_01_DQB1_03_02	195	195	0.791956267	0.891965812	0.757855974	0.901663301	NA	0.666903353	0.932675871	0.858408941	0.777238659	0.929007232	0.92712689
131	17_HLA-DRB1_01_02	386	386	NA	NA	5	0.806102177	0.566903031	0.765982947	0.963656551	NA	0.850483077	0.978066222	0.978533608
132	17_HLA-DRB1_03_01	360	361	NA	NA	5	0.82310711	0.556647459	0.830027844	0.990485672	0.951765161	0.958860053	0.990738673	0.990924793
133	17_HLA-DRB1_04_01	644	645	0.841292155	NA	0.896455807	0.886442535	0.571184431	0.775920917	0.960844287	0.896783827	0.873273131	0.968983151	0.96701538
134	17_HLA-DRB1_07_01	365	365	NA	NA	0.944243402	0.858465003	0.548258383	0.786668757	0.985341492	0.95664248	0.95110708	0.988511153	0.988302129
135	17_HLA-DRB1_08_01	368	368	NA	NA	0.784785818	0.886715058	0.542315247	0.524678048	0.922964172	0.759377954	0.748397625	0.943905807	0.94263203
136	17_HLA-DRB1_15_01	267	267	0.895068512	NA	0.936700337	0.795817026	0.654410151	0.820418381	0.964067086	0.946536351	0.919814815	0.979705075	0.980411523
137	17_HLA-DRB3_02_02	371	372	NA	NA	NA	0.86481248	0.520053476	0.799210764	0.975575035	0.957394876	0.955376984	0.982430359	0.982921392
138	17_HLA-DRB4_01_03	343	345	NA	NA	NA	0.805568936	0.507881218	0.550812346	0.94690318	0.559942363	0.81120578	0.95024433	0.954767573
139	17_HLA-DRB5_01_01	182	182	0.840149401	NA	0.836443437	0.84808598	0.5232763	0.800292633	0.898336636	0.84127624	0.839290513	0.901281018	0.905356983
140	18_HLA-DPA1_01_03_DPB1_02_01	410	410	0.799423956	0.822502827	0.765041155	NA	NA	0.68995566	0.961300709	0.749048372	0.799151674	0.97642093	0.97886586
141	18_HLA-DPA1_01_03_DPB1_03_01	362	362	NA	0.865520469	NA	NA	NA	0.714897053	0.963988643	0.887155084	0.781910397	0.96544424	0.969078312
142	18_HLA-DPA1_01_03_DPB1_04_01	660	661	NA	0.861100951	NA	NA	NA	0.705845695	0.932237553	0.863730272	0.847789519	0.954802547	0.957976021
143	18_HLA-DPA1_01_03_DPB1_04_02	330	330	NA	0.888246097	NA	NA	NA	0.607153352	0.968549128	0.705367309	0.863953168	0.955321396	0.962300275
144	18_HLA-DPA1_02_01_DPB1_01_01	197	197	0.502231048	0.576522804	0.571006677	NA	NA	0.532088562	0.966725334	0.542266095	0.51419498	0.79083767	0.817059484
145	18_HLA-DPA1_02_01_DPB1_09_01	170	170	NA	0.885986159	NA	NA	NA	0.622076125	0.985624782	NA	0.761245675	0.920968858	0.933010381
146	18_HLA-DPA1_02_01_DPB1_10_01	257	257	NA	0.784961464	NA	NA	NA	0.579866132	0.983681718	NA	0.64692685	0.906374383	0.914044215
147	18_HLA-DPA1_02_01_DPB1_13_01	156	156	NA	0.572361933	NA	NA	NA	0.515738001	0.987158675	NA	0.501027285	0.894210224	0.914201183
148	18_HLA-DPA1_02_01_DPB1_14_01	475	475	NA	0.867612188	NA	NA	NA	0.607800554	0.975169361	0.848254848	0.777127978	0.90779169	0.925617729
149	18_HLA-DPA1_02_02_DPB1_05_01	378	378	NA	0.851908578	NA	NA	NA	0.617643987	0.935816738	NA	0.714667122	0.88953711	0.900613335
150	18_HLA-DQA1_03_01_DQB1_03_02	89	89	0.792702942	0.896603964	0.80608509	0.906185434	NA	0.725413458	0.939022851	0.856583765	0.763855574	0.914152254	0.922737028
151	18_HLA-DRB1_01_02	271	271	NA	NA	0.849464196	0.809922251	0.573766697	0.746585695	0.964951458	NA	0.830197029	0.975613077	0.976634305
152	18_HLA-DRB1_03_01	246	248	0.961425061	NA	NA	0.824760687	0.546113307	0.81773231	0.990935263	0.963458111	0.970820739	0.988700302	0.988777804
153	18_HLA-DRB1_04_01	418	420	0.852299719	NA	0.900005696	0.883746298	0.626500911	0.770807701	0.969815452	0.919466279	0.880234678	0.975518341	0.974362041
154	18_HLA-DRB1_07_01	183	183	NA	NA	0.94184076	0.86346263	0.5176187	0.794185537	0.976492426	0.938086194	0.936581446	0.985770636	0.985127831
155	18_HLA-DRB1_08_01	248	248	NA	NA	0.797216441	0.872918835	0.584376626	0.508227107	0.930150884	0.778591636	0.73801704	0.953141259	0.953921696
156	18_HLA-DRB1_15_01	185	185	NA	NA	0.939053648	0.7847626	0.693606197	0.850271708	0.966164525	0.954301075	0.94555729	0.969143832	0.966614638
157	18_HLA-DRB3_02_02	223	225	NA	NA	NA	0.839451918	0.530973451	0.761733565	0.962895353	0.937253082	0.933430784	0.969125316	0.970211757
158	18_HLA-DRB4_01_03	203	204	NA	NA	NA	0.832729644	0.518303873	0.550323578	0.943578917	0.580568434	0.794165942	0.950219743	0.95701729
159	18_HLA-DRB5_01_01	107	107	0.852126823	NA	0.849157132	0.84732291	0.504148834	0.807319417	0.874617871	0.841820246	0.844091187	0.89964189	0.901301424
160	19_HLA-DPA1_01_03_DPB1_02_01	230	230	NA	0.517195896	NA	NA	NA	0.633308129	0.956748582	0.696389414	0.75657845	0.971644612	0.974763705
161	19_HLA-DPA1_01_03_DPB1_03_01	213	213	NA	0.86433313	NA	NA	NA	0.675757708	0.965195733	0.890143244	0.767228579	0.966623723	0.967966635
162	19_HLA-DPA1_01_03_DPB1_04_01	380	380	NA	0.84916806	NA	NA	NA	0.672466489	0.920878509	0.855496697	0.843384227	0.938752364	0.946749678
163	19_HLA-DPA1_01_03_DPB1_04_02	178	178	NA	0.901085721	NA	NA	NA	0.574075243	0.974987375	0.709048731	0.87765118	0.970631865	0.977322939
164	19_HLA-DPA1_02_01_DPB1_01_01	88	88	NA	0.574548668	NA	NA	NA	0.538063376	0.964335311	0.524807474	0.530488575	0.830640071	0.853932584
165	19_HLA-DPA1_02_01_DPB1_09_01	88	88	NA	0.905946219	NA	NA	NA	0.645878046	0.971405126	NA	0.739489963	0.931953036	0.933467996
166	19_HLA-DPA1_02_01_DPB1_10_01	129	130	NA	0.783363148	NA	NA	NA	0.538580799	0.980292188	NA	0.661031604	0.901669648	0.908706023
167	19_HLA-DPA1_02_01_DPB1_13_01	84	84	NA	0.546910431	NA	NA	NA	0.507794785	0.989370748	NA	0.52997449	0.867063492	0.922193878
168	19_HLA-DPA1_02_01_DPB1_14_01	201	201	NA	0.898096582	NA	NA	NA	0.672483354	0.966058035	0.877651543	0.818321329	0.929061162	0.943640009
169	19_HLA-DPA1_02_02_DPB1_05_01	202	202	NA	0.83023126	NA	NA	NA	0.594627387	0.921022964	NA	0.727195516	0.879237545	0.892838943
170	19_HLA-DQA1_03_01_DQB1_03_02	46	46	NA	0.947069943	NA	0.964444444	NA	0.655482042	0.94305293	0.918478261	0.866965974	0.988185255	0.994328922
171	19_HLA-DRB1_01_02	165	165	NA	NA	NA	0.827217631	0.519081726	0.729292929	0.976389664	NA	0.824903581	0.984389348	0.984279155
172	19_HLA-DRB1_03_01	159	159	NA	NA	NA	0.800462798	0.574550373	0.755753696	0.991636184	0.954599146	0.956847279	0.99546563	0.995046487
173	19_HLA-DRB1_04_01	271	272	NA	NA	NA	0.875719015	0.594726774	0.723369329	0.950911535	0.897479379	0.86096565	0.963187812	0.963187812
174	19_HLA-DRB1_07_01	90	90	NA	NA	NA	0.869506173	0.547160494	0.762283951	0.988888889	0.957839506	0.958888889	0.994074074	0.994197531
175	19_HLA-DRB1_08_01	155	155	NA	NA	NA	0.85433923	0.544703434	0.514505723	0.929074152	0.796212279	0.782559834	0.94905307	0.949968783
176	19_HLA-DRB1_15_01	132	133	NA	NA	NA	0.787223741	0.632476714	0.796431377	0.954293629	0.937100213	0.926467288	0.971355628	0.969868702
177	19_HLA-DRB3_02_02	146	146	NA	NA	NA	0.854311315	0.540110715	0.762478889	0.97161077	0.953274536	0.948020266	0.981774254	0.980343404
178	19_HLA-DRB4_01_03	138	138	NA	NA	NA	0.858590632	0.489498005	0.574669187	0.937374379	0.549411888	0.759241756	0.936200378	0.940138626
179	19_HLA-DRB5_01_01	76	76	NA	NA	NA	0.78990651	0.563838759	0.783100017	0.855006835	0.866334964	0.861696745	0.879743633	0.874515095
