# Supplementary material for: MHCII-peptide presentation: an assessment of the state-of-the-art prediction methods
Source: Front Immunol. 2024 Mar 12;15:1293706. doi: 10.3389/fimmu.2024.1293706 (PMC11027168; doi:10.3389/fimmu.2024.1293706)
Supplement: Supplementary file 4 [file DataSheet_4.zip]

Archive with 12 entries (12 files):
- all.txt
- BERT.txt
- consensus.txt
- maria.txt
- mhcii3d.txt
- mhcnuggest.txt
- mixmhc2pred.txt
- net2.3.txt
- net3.2.txt
- net4.0.txt
- net4.1.txt
- smm.txt
