# Supplementary material for: MHCII-peptide presentation: an assessment of the state-of-the-art prediction methods
Source: Front Immunol. 2024 Mar 12;15:1293706. doi: 10.3389/fimmu.2024.1293706 (PMC11027168; doi:10.3389/fimmu.2024.1293706)
Supplement: Supplementary file 4 [file DataSheet_4.zip › all.txt]

Predictor	F1	best_threshold，Prediction type
NetMHCIIpan-4.0	0.8328302512048757	0.016402	Score_EL
NetMHCIIpan-4.1	0.8397958361709761	0.019392	Score_EL
NetMHCIIpan-3.2	0.7178149893518605	0.205	1-log50k(aff)
NetMHCII-2.3	0.7552169592580326	0.251	1-log50k(aff)
BERTMHC	0.7594954105924507	0.20888773	affinity_pred
SMM-align	0.7413470115967886	0.21689409219790878	1-log50k(aff)
MHCnuggets	0.6875123487803638	0.09939564841280113	1-log50k(aff)
MHCII3D	0.6754147714257664	0.13451738895279808	1-log50k(aff)
MARIA	0.7723711714986822	0.1207	MARIA percentile scores
MixMHC2pred	0.905929558626839	-11.0	-%Rank
Consensus	0.7648218392521131	-51.0	-percentile_rank
