# Supplementary material for: MHCII-peptide presentation: an assessment of the state-of-the-art prediction methods
Source: Front Immunol. 2024 Mar 12;15:1293706. doi: 10.3389/fimmu.2024.1293706 (PMC11027168; doi:10.3389/fimmu.2024.1293706)
Supplement: Supplementary file 4 [file DataSheet_4.zip › BERT.txt]

HLA	F1	best_threshold(affinity_pred)
11_HLA-DPA1_01_03_DPB1_02_01	0.6704545454545455	0.026457282
11_HLA-DPA1_01_03_DPB1_03_01	0.8139534883720931	0.11690481
11_HLA-DPA1_01_03_DPB1_04_01	0.6971235194585448	0.038868424
11_HLA-DPA1_01_03_DPB1_04_02	0.7301587301587301	0.1894776
11_HLA-DPA1_02_01_DPB1_01_01	0.7222222222222222	0.64132
11_HLA-DPA1_02_01_DPB1_09_01	0.7804878048780488	0.034651525
11_HLA-DPA1_02_01_DPB1_10_01	0.7450980392156863	0.018543338
11_HLA-DPA1_02_01_DPB1_13_01	0.7058823529411765	0.046818517
11_HLA-DPA1_02_01_DPB1_14_01	0.8235294117647058	0.058052115
11_HLA-DPA1_02_02_DPB1_05_01	0.70995670995671	0.028780958
12_HLA-DPA1_01_03_DPB1_02_01	0.7244444444444444	0.18045697
12_HLA-DPA1_01_03_DPB1_03_01	0.8389830508474576	0.13030437
12_HLA-DPA1_01_03_DPB1_04_01	0.5458422174840084	0.28950596
12_HLA-DPA1_01_03_DPB1_04_02	0.7909090909090909	0.22489937
12_HLA-DPA1_02_01_DPB1_01_01	0.7061224489795919	0.10688189
12_HLA-DPA1_02_01_DPB1_09_01	0.8682170542635659	0.089853816
12_HLA-DPA1_02_01_DPB1_10_01	0.7386759581881533	0.025901275
12_HLA-DPA1_02_01_DPB1_13_01	0.7052631578947368	0.04571376
12_HLA-DPA1_02_01_DPB1_14_01	0.8807947019867549	0.0999416
12_HLA-DPA1_02_02_DPB1_05_01	0.7724288840262582	0.10020045
12_HLA-DQA1_03_01_DQB1_03_02	0.7982708933717579	0.19908188
13_HLA-DPA1_01_03_DPB1_02_01	0.7413647851727043	0.21618631
13_HLA-DPA1_01_03_DPB1_03_01	0.8147512864493998	0.14941934
13_HLA-DPA1_01_03_DPB1_04_01	0.8440207972270365	0.2892441
13_HLA-DPA1_01_03_DPB1_04_02	0.8136142625607778	0.22663984
13_HLA-DPA1_02_01_DPB1_01_01	0.700990099009901	0.14154099
13_HLA-DPA1_02_01_DPB1_09_01	0.846307385229541	0.11941357
13_HLA-DPA1_02_01_DPB1_10_01	0.7763713080168776	0.11701523
13_HLA-DPA1_02_01_DPB1_13_01	0.6978297161936562	0.062152255
13_HLA-DPA1_02_01_DPB1_14_01	0.8262164846077459	0.0991235
13_HLA-DPA1_02_02_DPB1_05_01	0.7814776274713839	0.09413457
13_HLA-DQA1_03_01_DQB1_03_02	0.8069767441860465	0.24931131
14_HLA-DPA1_01_03_DPB1_02_01	0.7516049382716049	0.22815543
14_HLA-DPA1_01_03_DPB1_03_01	0.831389183457052	0.17839257
14_HLA-DPA1_01_03_DPB1_04_01	0.8286479250334672	0.34448516
14_HLA-DPA1_01_03_DPB1_04_02	0.818320610687023	0.20531957
14_HLA-DPA1_02_01_DPB1_01_01	0.7090432503276539	0.1941716
14_HLA-DPA1_02_01_DPB1_09_01	0.8347406513872135	0.14664729
14_HLA-DPA1_02_01_DPB1_10_01	0.7780634104541558	0.12712792
14_HLA-DPA1_02_01_DPB1_13_01	0.6944444444444444	0.07905807
14_HLA-DPA1_02_01_DPB1_14_01	0.8359603035610041	0.12946661
14_HLA-DPA1_02_02_DPB1_05_01	0.7987265652635301	0.16724542
14_HLA-DQA1_03_01_DQB1_03_02	0.8004223864836326	0.25376162
15_HLA-DPA1_01_03_DPB1_02_01	0.7603305785123966	0.31592175
15_HLA-DPA1_01_03_DPB1_03_01	0.8123711340206186	0.31746146
15_HLA-DPA1_01_03_DPB1_04_01	0.8165225744476464	0.3754525
15_HLA-DPA1_01_03_DPB1_04_02	0.8165965123271195	0.33903542
15_HLA-DPA1_02_01_DPB1_01_01	0.6969696969696969	0.18476063
15_HLA-DPA1_02_01_DPB1_09_01	0.8414985590778098	0.23814277
15_HLA-DPA1_02_01_DPB1_10_01	0.7691237830319889	0.19401857
15_HLA-DPA1_02_01_DPB1_13_01	0.6836483155299916	0.09162186
15_HLA-DPA1_02_01_DPB1_14_01	0.8697478991596639	0.20840573
15_HLA-DPA1_02_02_DPB1_05_01	0.7519850537132181	0.26822472
15_HLA-DQA1_03_01_DQB1_03_02	0.8086070215175538	0.3070903
16_HLA-DPA1_01_03_DPB1_02_01	0.7496629213483146	0.24500723
16_HLA-DPA1_01_03_DPB1_03_01	0.8209876543209877	0.29061916
16_HLA-DPA1_01_03_DPB1_04_01	0.7844602166604409	0.39324513
16_HLA-DPA1_01_03_DPB1_04_02	0.8002213613724405	0.30634212
16_HLA-DPA1_02_01_DPB1_01_01	0.6862527716186252	0.17448929
16_HLA-DPA1_02_01_DPB1_09_01	0.8263103802672147	0.21720645
16_HLA-DPA1_02_01_DPB1_10_01	0.7650273224043715	0.2341885
16_HLA-DPA1_02_01_DPB1_13_01	0.6856023506366307	0.12690577
16_HLA-DPA1_02_01_DPB1_14_01	0.8282265552460539	0.22552551
16_HLA-DPA1_02_02_DPB1_05_01	0.7998244073748904	0.25056216
16_HLA-DQA1_03_01_DQB1_03_02	0.8464516129032257	0.25620773
17_HLA-DPA1_01_03_DPB1_02_01	0.7578027465667916	0.30094674
17_HLA-DPA1_01_03_DPB1_03_01	0.7979274611398963	0.2605418
17_HLA-DPA1_01_03_DPB1_04_01	0.7850557981562348	0.29752702
17_HLA-DPA1_01_03_DPB1_04_02	0.824908424908425	0.29967204
17_HLA-DPA1_02_01_DPB1_01_01	0.6818897637795276	0.65617585
17_HLA-DPA1_02_01_DPB1_09_01	0.8005698005698005	0.21895759
17_HLA-DPA1_02_01_DPB1_10_01	0.7497487437185931	0.21239199
17_HLA-DPA1_02_01_DPB1_13_01	0.6798516687268232	0.082555145
17_HLA-DPA1_02_01_DPB1_14_01	0.8130381303813038	0.21542485
17_HLA-DPA1_02_02_DPB1_05_01	0.7852062588904695	0.24833323
17_HLA-DQA1_03_01_DQB1_03_02	0.8265306122448979	0.29214162
18_HLA-DPA1_01_03_DPB1_02_01	0.7658157602663707	0.30711058
18_HLA-DPA1_01_03_DPB1_03_01	0.8	0.23558249
18_HLA-DPA1_01_03_DPB1_04_01	0.7985018726591762	0.3196712
18_HLA-DPA1_01_03_DPB1_04_02	0.8230215827338129	0.27559873
18_HLA-DPA1_02_01_DPB1_01_01	0.6829268292682926	0.09452848
18_HLA-DPA1_02_01_DPB1_09_01	0.8284023668639053	0.19091691
18_HLA-DPA1_02_01_DPB1_10_01	0.7455999999999999	0.15054038
18_HLA-DPA1_02_01_DPB1_13_01	0.6802721088435374	0.58676815
18_HLA-DPA1_02_01_DPB1_14_01	0.7992667277726856	0.124926224
18_HLA-DPA1_02_02_DPB1_05_01	0.7846674182638106	0.19491155
18_HLA-DQA1_03_01_DQB1_03_02	0.8453608247422681	0.2536953
19_HLA-DPA1_01_03_DPB1_02_01	0.4795321637426901	0.5534477
19_HLA-DPA1_01_03_DPB1_03_01	0.8075313807531381	0.2530225
19_HLA-DPA1_01_03_DPB1_04_01	0.7802197802197803	0.35610503
19_HLA-DPA1_01_03_DPB1_04_02	0.8360655737704917	0.32873052
19_HLA-DPA1_02_01_DPB1_01_01	0.6748971193415638	0.15631242
19_HLA-DPA1_02_01_DPB1_09_01	0.8481675392670156	0.17517059
19_HLA-DPA1_02_01_DPB1_10_01	0.7814569536423841	0.21245126
19_HLA-DPA1_02_01_DPB1_13_01	0.6857142857142856	0.06782481
19_HLA-DPA1_02_01_DPB1_14_01	0.8382687927107062	0.18933012
19_HLA-DPA1_02_02_DPB1_05_01	0.7714884696016772	0.25535867
19_HLA-DQA1_03_01_DQB1_03_02	0.9148936170212766	0.22030364
