# Supplementary material for: MHCII-peptide presentation: an assessment of the state-of-the-art prediction methods
Source: Front Immunol. 2024 Mar 12;15:1293706. doi: 10.3389/fimmu.2024.1293706 (PMC11027168; doi:10.3389/fimmu.2024.1293706)
Supplement: Supplementary file 4 [file DataSheet_4.zip › consensus.txt]

HLA	F1	best_threshold（-percentile_rank）
12_HLA-DPA1_01_03_DPB1_02_01	0.9240393208221627	-79.0
12_HLA-DPA1_02_01_DPB1_01_01	0.90263319044703	-86.0
12_HLA-DQA1_03_01_DQB1_03_02	0.8041450777202073	-50.0
12_HLA-DRB1_01_02	0.927710843373494	-27.0
12_HLA-DRB1_03_01	0.9594594594594595	-12.0
12_HLA-DRB1_04_01	0.9001956947162427	-0.1
12_HLA-DRB1_07_01	0.9700374531835206	-18.0
12_HLA-DRB1_08_01	0.9017632241813602	-50.0
12_HLA-DRB1_15_01	0.9320388349514563	-22.0
12_HLA-DRB5_01_01	0.875	-89.0
13_HLA-DPA1_01_03_DPB1_02_01	0.8897827835880933	-67.0
13_HLA-DPA1_02_01_DPB1_01_01	0.8810382119682769	-90.0
13_HLA-DQA1_03_01_DQB1_03_02	0.687125748502994	-96.0
13_HLA-DRB1_01_02	0.8918518518518519	-39.0
13_HLA-DRB1_03_01	0.9625850340136054	-14.0
13_HLA-DRB1_04_01	0.9153543307086613	-30.0
13_HLA-DRB1_07_01	0.9331872946330777	-20.0
13_HLA-DRB1_08_01	0.8342857142857143	-66.0
13_HLA-DRB1_15_01	0.9397217928902627	-24.0
13_HLA-DRB5_01_01	0.8779443254817988	-34.0
14_HLA-DPA1_02_01_DPB1_01_01	0.8601694915254238	-89.0
14_HLA-DQA1_03_01_DQB1_03_02	0.7877094972067039	-45.0
14_HLA-DRB1_01_02	0.8574514038876889	-31.0
14_HLA-DRB1_03_01	0.937062937062937	-17.0
14_HLA-DRB1_04_01	0.9741100323624595	-80.0
14_HLA-DRB1_07_01	0.8945634266886326	-17.0
14_HLA-DRB1_08_01	0.757469244288225	-69.0
14_HLA-DRB1_15_01	0.8923556942277692	-15.0
14_HLA-DRB5_01_01	0.8546583850931678	-49.0
15_HLA-DPA1_01_03_DPB1_02_01	0.6218762802130274	-40.0
15_HLA-DPA1_02_01_DPB1_01_01	0.7887646890226425	-0.11
15_HLA-DQA1_03_01_DQB1_03_02	0.6346992153443767	-92.0
15_HLA-DRB1_01_02	0.8376237623762376	-31.0
15_HLA-DRB1_03_01	0.919202518363064	-14.0
15_HLA-DRB1_04_01	0.8224852071005918	-24.0
15_HLA-DRB1_07_01	0.8879235447437012	-20.0
15_HLA-DRB1_08_01	0.746031746031746	-40.0
15_HLA-DRB1_15_01	0.836146971201589	-28.0
15_HLA-DRB5_01_01	0.8382838283828382	-17.0
16_HLA-DPA1_01_03_DPB1_02_01	0.7064846416382252	-48.0
16_HLA-DPA1_02_01_DPB1_01_01	0.7327510917030567	-0.43
16_HLA-DQA1_03_01_DQB1_03_02	0.6697038724373576	-34.0
16_HLA-DRB1_01_02	0.7946428571428571	-0.02
16_HLA-DRB1_03_01	0.8883183568677793	-21.0
16_HLA-DRB1_04_01	0.8047162859248342	-26.0
16_HLA-DRB1_07_01	0.8446115288220551	-19.0
16_HLA-DRB1_08_01	0.6380789022298456	-0.24
16_HLA-DRB1_15_01	0.8784403669724771	-23.0
16_HLA-DRB5_01_01	0.8250000000000001	-23.0
17_HLA-DPA1_01_03_DPB1_02_01	0.6842105263157895	-39.0
17_HLA-DPA1_02_01_DPB1_01_01	0.6807432432432432	-1.9
17_HLA-DQA1_03_01_DQB1_03_02	0.5753424657534246	-60.0
17_HLA-DRB1_04_01	0.7978494623655913	-30.0
17_HLA-DRB1_07_01	0.8253164556962026	-18.0
17_HLA-DRB1_08_01	0.6910828025477707	-47.0
17_HLA-DRB1_15_01	0.8624338624338624	-14.0
17_HLA-DRB5_01_01	0.7913279132791329	-17.0
18_HLA-DPA1_01_03_DPB1_02_01	0.6620450606585788	-37.0
18_HLA-DPA1_02_01_DPB1_01_01	0.5505882352941177	-97.0
18_HLA-DQA1_03_01_DQB1_03_02	0.7511312217194569	-62.0
18_HLA-DRB1_01_02	0.8200000000000001	-40.0
18_HLA-DRB1_04_01	0.835214446952596	-30.0
18_HLA-DRB1_07_01	0.875	-30.0
18_HLA-DRB1_08_01	0.743362831858407	-46.0
18_HLA-DRB1_15_01	0.898172323759791	-23.0
18_HLA-DRB5_01_01	0.8038277511961723	-22.0
