# Supplementary material for: MHCII-peptide presentation: an assessment of the state-of-the-art prediction methods
Source: Front Immunol. 2024 Mar 12;15:1293706. doi: 10.3389/fimmu.2024.1293706 (PMC11027168; doi:10.3389/fimmu.2024.1293706)
Supplement: Supplementary file 4 [file DataSheet_4.zip › maria.txt]

HLA	F1	best_threshold(MARIA percentile scores)
11_HLA-DQA1_03_01_DQB1_03_02	0.6666666666666666	0.7223
11_HLA-DRB1_04_01	0.8571428571428571	0.113
11_HLA-DRB1_07_01	0.7272727272727273	0.1587
11_HLA-DRB1_08_01	1.0	0.2323
11_HLA-DRB1_15_01	0.7142857142857143	0.0569
11_HLA-DRB3_02_02	0.8	0.3475
11_HLA-DRB4_01_03	0.8	0.0913
11_HLA-DRB5_01_01	0.7457627118644067	0.9734
12_HLA-DQA1_03_01_DQB1_03_02	0.6659619450317125	0.7257
12_HLA-DRB1_01_02	0.757396449704142	0.0921
12_HLA-DRB1_03_01	0.8064516129032258	0.1155
12_HLA-DRB1_04_01	0.780952380952381	0.0951
12_HLA-DRB1_07_01	0.768361581920904	0.387
12_HLA-DRB1_08_01	0.7903225806451613	0.4446
12_HLA-DRB1_15_01	0.7394957983193278	0.9816
12_HLA-DRB3_02_02	0.8723404255319149	0.3884
12_HLA-DRB4_01_03	0.7407407407407406	0.0625
12_HLA-DRB5_01_01	0.7884615384615384	0.0698
13_HLA-DQA1_03_01_DQB1_03_02	0.6666666666666666	0.7678
13_HLA-DRB1_01_02	0.7473118279569892	0.2086
13_HLA-DRB1_03_01	0.7688022284122563	0.141
13_HLA-DRB1_04_01	0.8007968127490039	0.44
13_HLA-DRB1_07_01	0.8000000000000002	0.3901
13_HLA-DRB1_08_01	0.8092783505154639	0.5185
13_HLA-DRB1_15_01	0.7333333333333333	0.1516
13_HLA-DRB3_02_02	0.8023598820058998	0.4798
13_HLA-DRB4_01_03	0.7479674796747968	0.0915
13_HLA-DRB5_01_01	0.7611336032388665	0.4795
14_HLA-DQA1_03_01_DQB1_03_02	0.6661742983751846	0.861
14_HLA-DRB1_01_02	0.7512953367875648	0.9989
14_HLA-DRB1_03_01	0.7878787878787878	0.1369
14_HLA-DRB1_04_01	0.8382838283828383	0.4336
14_HLA-DRB1_07_01	0.8097886540600668	0.476
14_HLA-DRB1_08_01	0.7918263090676884	0.4565
14_HLA-DRB1_15_01	0.7280108254397835	0.081
14_HLA-DRB3_02_02	0.8226744186046512	0.4406
14_HLA-DRB4_01_03	0.7836990595611286	0.201
14_HLA-DRB5_01_01	0.8225108225108225	0.501
15_HLA-DQA1_03_01_DQB1_03_02	0.6666666666666666	0.8272
15_HLA-DRB1_01_02	0.7608906098741529	0.0974
15_HLA-DRB1_03_01	0.7677356656948493	0.0938
15_HLA-DRB1_04_01	0.7964693665628245	0.3645
15_HLA-DRB1_07_01	0.7834101382488479	0.3357
15_HLA-DRB1_08_01	0.8043010752688173	0.4142
15_HLA-DRB1_15_01	0.7323704333050128	0.0589
15_HLA-DRB3_02_02	0.7905711695376246	0.1313
15_HLA-DRB4_01_03	0.7444633730834753	0.0832
15_HLA-DRB5_01_01	0.76657824933687	0.4362
16_HLA-DQA1_03_01_DQB1_03_02	0.6666666666666666	0.9044
16_HLA-DRB1_01_02	0.7610619469026549	0.0945
16_HLA-DRB1_03_01	0.7767322497861421	0.0808
16_HLA-DRB1_04_01	0.8101123595505618	0.3247
16_HLA-DRB1_07_01	0.802354920100925	0.2854
16_HLA-DRB1_08_01	0.8210961737331955	0.3813
16_HLA-DRB1_15_01	0.7393458870168482	0.0749
16_HLA-DRB3_02_02	0.813844714686623	0.1525
16_HLA-DRB4_01_03	0.7723669309173273	0.2029
16_HLA-DRB5_01_01	0.8208269525267994	0.4222
17_HLA-DQA1_03_01_DQB1_03_02	0.6666666666666666	0.7867
17_HLA-DRB1_01_02	0.7635574837310195	0.0915
17_HLA-DRB1_03_01	0.7746319365798413	0.0877
17_HLA-DRB1_04_01	0.8110403397027601	0.2092
17_HLA-DRB1_07_01	0.7953964194373402	0.3185
17_HLA-DRB1_08_01	0.8086253369272237	0.3794
17_HLA-DRB1_15_01	0.7544141252006421	0.0948
17_HLA-DRB3_02_02	0.8094674556213017	0.1158
17_HLA-DRB4_01_03	0.7448453608247424	0.1293
17_HLA-DRB5_01_01	0.7946666666666666	0.4153
18_HLA-DQA1_03_01_DQB1_03_02	0.6666666666666666	0.859
18_HLA-DRB1_01_02	0.7641791044776118	0.0708
18_HLA-DRB1_03_01	0.7777777777777778	0.9993
18_HLA-DRB1_04_01	0.8210526315789474	0.1302
18_HLA-DRB1_07_01	0.7901234567901234	0.1293
18_HLA-DRB1_08_01	0.8024691358024691	0.4294
18_HLA-DRB1_15_01	0.7324561403508771	0.0723
18_HLA-DRB3_02_02	0.7704918032786886	0.2791
18_HLA-DRB4_01_03	0.7826086956521738	0.9992
18_HLA-DRB5_01_01	0.8	0.4368
19_HLA-DQA1_03_01_DQB1_03_02	0.6666666666666666	0.7867
19_HLA-DRB1_01_02	0.7926509186351707	0.0903
19_HLA-DRB1_03_01	0.7777777777777778	0.9993
19_HLA-DRB1_04_01	0.8140350877192983	0.2616
19_HLA-DRB1_07_01	0.819672131147541	0.3345
19_HLA-DRB1_08_01	0.7884057971014492	0.146
19_HLA-DRB1_15_01	0.7420289855072465	0.9998
19_HLA-DRB3_02_02	0.7813411078717201	0.0974
19_HLA-DRB4_01_03	0.8082191780821918	0.237
19_HLA-DRB5_01_01	0.758169934640523	0.3579
