# Supplementary material for: MHCII-peptide presentation: an assessment of the state-of-the-art prediction methods
Source: Front Immunol. 2024 Mar 12;15:1293706. doi: 10.3389/fimmu.2024.1293706 (PMC11027168; doi:10.3389/fimmu.2024.1293706)
Supplement: Supplementary file 4 [file DataSheet_4.zip › mhcii3d.txt]

HLA	F1	best_threshold(1-log50k(aff))
11_HLA-DRB1_04_01	0.888888888888889	0.4488673051987474
11_HLA-DRB1_07_01	0.761904761904762	0.43248368995491493
11_HLA-DRB1_08_01	1.0	0.25826621372028113
11_HLA-DRB1_15_01	0.7368421052631579	0.5116459979430372
11_HLA-DRB3_02_02	0.8	0.4380707285517135
11_HLA-DRB4_01_03	0.8	0.41251379880272376
11_HLA-DRB5_01_01	0.6666666666666666	0.08805026671967897
12_HLA-DRB1_01_02	0.7142857142857143	0.5100801437496247
12_HLA-DRB1_03_01	0.6762589928057554	0.5105519396242757
12_HLA-DRB1_04_01	0.6825396825396826	0.5087027079218458
12_HLA-DRB1_07_01	0.7246376811594203	0.510136771551023
12_HLA-DRB1_08_01	0.6944444444444444	0.504401081195557
12_HLA-DRB1_15_01	0.7050359712230216	0.2316981710491448
12_HLA-DRB3_02_02	0.704	0.5040989142883969
12_HLA-DRB4_01_03	0.6779661016949152	0.4940424886470959
12_HLA-DRB5_01_01	0.7346938775510203	0.5105141220189346
13_HLA-DRB1_01_02	0.7245657568238213	0.5099480533907975
13_HLA-DRB1_03_01	0.6861313868613138	0.5033865295450843
13_HLA-DRB1_04_01	0.6732954545454545	0.4962501469538412
13_HLA-DRB1_07_01	0.7046070460704607	0.5104009701120991
13_HLA-DRB1_08_01	0.6725352112676056	0.510703606298336
13_HLA-DRB1_15_01	0.7433155080213905	0.5114010045722759
13_HLA-DRB3_02_02	0.6926406926406926	0.5101744857935231
13_HLA-DRB4_01_03	0.6978922716627634	0.5074573848476159
13_HLA-DRB5_01_01	0.6862170087976539	0.5107782743884652
14_HLA-DRB1_01_02	0.6991473812423873	0.5099103163859418
14_HLA-DRB1_03_01	0.6785714285714285	0.5026129224889294
14_HLA-DRB1_04_01	0.6717557251908397	0.5074222365427351
14_HLA-DRB1_07_01	0.7022375215146299	0.5121368481027804
14_HLA-DRB1_08_01	0.6737588652482269	0.5093835183266915
14_HLA-DRB1_15_01	0.7392996108949416	0.5111561645665708
14_HLA-DRB3_02_02	0.6829787234042554	0.5090063495995851
14_HLA-DRB4_01_03	0.687960687960688	0.5092310821381437
14_HLA-DRB5_01_01	0.7019400352733686	0.5120613149609536
15_HLA-DRB1_01_02	0.6915377616014559	0.5111179591171775
15_HLA-DRB1_03_01	0.674565560821485	0.5109859004134902
15_HLA-DRB1_04_01	0.6733780760626398	0.512249999414915
15_HLA-DRB1_07_01	0.7069294342021615	0.5119482625692185
15_HLA-DRB1_08_01	0.6773211567732117	0.5101754732599373
15_HLA-DRB1_15_01	0.7274220032840722	0.512249999414915
15_HLA-DRB3_02_02	0.6815809097688291	0.5114202293912615
15_HLA-DRB4_01_03	0.6835626357711804	0.5090817834328653
15_HLA-DRB5_01_01	0.7009443861490032	0.2903992665398415
16_HLA-DRB1_01_02	0.69236700077101	0.5078723697245855
16_HLA-DRB1_03_01	0.6724637681159421	0.5101378554765166
16_HLA-DRB1_04_01	0.6726604004903964	0.5049514911455015
16_HLA-DRB1_07_01	0.7005420054200542	0.5100434586415125
16_HLA-DRB1_08_01	0.6783625730994153	0.509760565021182
16_HLA-DRB1_15_01	0.7374749498997997	0.512155656180287
16_HLA-DRB3_02_02	0.681986656782802	0.5097981857720251
16_HLA-DRB4_01_03	0.6867989646246764	0.5081384970990749
16_HLA-DRB5_01_01	0.6908267270668177	0.5114202293912615
17_HLA-DRB1_01_02	0.6925925925925925	0.5097981857720251
17_HLA-DRB1_03_01	0.6741996233521657	0.5081575200730977
17_HLA-DRB1_04_01	0.6704841228526809	0.5120991303524642
17_HLA-DRB1_07_01	0.6864813039309683	0.5122311249494291
17_HLA-DRB1_08_01	0.6716417910447762	0.5120991303524642
17_HLA-DRB1_15_01	0.727540500736377	0.5122122826406854
17_HLA-DRB3_02_02	0.6740331491712708	0.5114956614712151
17_HLA-DRB4_01_03	0.6826826826826826	0.5120236797997726
17_HLA-DRB5_01_01	0.6793893129770993	0.16197640554992732
18_HLA-DRB1_01_02	0.6904761904761905	0.5111561132672418
18_HLA-DRB1_03_01	0.6776406035665294	0.5085139918235311
18_HLA-DRB1_04_01	0.6693227091633466	0.5059135618990405
18_HLA-DRB1_07_01	0.6907020872865275	0.5061021455495781
18_HLA-DRB1_08_01	0.672108843537415	0.5108160562160284
18_HLA-DRB1_15_01	0.737306843267108	0.5113070797993278
18_HLA-DRB3_02_02	0.6766467065868264	0.5088177633841231
18_HLA-DRB4_01_03	0.6845637583892618	0.5061961663972072
18_HLA-DRB5_01_01	0.6734006734006734	0.5116087564373236
19_HLA-DRB1_01_02	0.6720977596741344	0.5094022502061938
19_HLA-DRB1_03_01	0.6840958605664489	0.5085139918235311
19_HLA-DRB1_04_01	0.6716981132075471	0.5058536982636871
19_HLA-DRB1_07_01	0.6846153846153846	0.5088930524934325
19_HLA-DRB1_08_01	0.6754966887417219	0.5101556290552465
19_HLA-DRB1_15_01	0.717391304347826	0.5095720992464321
19_HLA-DRB3_02_02	0.6850000000000002	0.5089873242348038
19_HLA-DRB4_01_03	0.6917293233082707	0.5115710661593166
19_HLA-DRB5_01_01	0.6824644549763033	0.22519910429624435
