# Supplementary material for: MHCII-peptide presentation: an assessment of the state-of-the-art prediction methods
Source: Front Immunol. 2024 Mar 12;15:1293706. doi: 10.3389/fimmu.2024.1293706 (PMC11027168; doi:10.3389/fimmu.2024.1293706)
Supplement: Supplementary file 4 [file DataSheet_4.zip › mhcnuggest.txt]

HLA	F1	best_threshold(1-log50k(aff))
11_HLA-DPA1_01_03_DPB1_02_01	0.6813186813186813	0.045612452758646116
11_HLA-DPA1_01_03_DPB1_03_01	0.7317073170731708	0.19156389398763218
11_HLA-DPA1_01_03_DPB1_04_01	0.7135506003430531	0.07920455027052375
11_HLA-DPA1_01_03_DPB1_04_02	0.6666666666666666	0.09385259922403344
11_HLA-DPA1_02_01_DPB1_01_01	0.6885245901639344	0.5689806845668478
11_HLA-DPA1_02_01_DPB1_09_01	0.7058823529411764	0.5686065533491763
11_HLA-DPA1_02_01_DPB1_10_01	0.7226890756302521	0.6830377890574371
11_HLA-DPA1_02_01_DPB1_13_01	0.7027027027027027	0.4074909896321808
11_HLA-DPA1_02_01_DPB1_14_01	0.6842105263157895	0.4962008101363936
11_HLA-DPA1_02_02_DPB1_05_01	0.6680327868852459	0.03500962686505171
11_HLA-DQA1_03_01_DQB1_03_02	0.7107061503416857	0.12511384304592554
11_HLA-DRB1_04_01	0.888888888888889	0.10970634742820196
11_HLA-DRB1_07_01	0.8421052631578948	0.1144195048107648
11_HLA-DRB1_08_01	1.0	0.13231484651770054
11_HLA-DRB1_15_01	0.823529411764706	0.16643935742423732
11_HLA-DRB3_02_02	0.6666666666666666	0.1889934281554786
11_HLA-DRB4_01_03	0.8	0.2854666289505473
11_HLA-DRB5_01_01	0.7246376811594203	0.08311157131229308
12_HLA-DPA1_01_03_DPB1_02_01	0.6910569105691057	0.11667387102811833
12_HLA-DPA1_01_03_DPB1_03_01	0.7282809611829946	0.1277938225039259
12_HLA-DPA1_01_03_DPB1_04_01	0.7488443759630202	0.15864166095089738
12_HLA-DPA1_01_03_DPB1_04_02	0.6971830985915491	0.6005821178110395
12_HLA-DPA1_02_01_DPB1_01_01	0.6968503937007874	0.07804273122874184
12_HLA-DPA1_02_01_DPB1_09_01	0.738095238095238	0.10009530937341538
12_HLA-DPA1_02_01_DPB1_10_01	0.7229729729729729	0.6662169767056194
12_HLA-DPA1_02_01_DPB1_13_01	0.6836734693877551	0.5665202754985363
12_HLA-DPA1_02_01_DPB1_14_01	0.699724517906336	0.14463801750548289
12_HLA-DPA1_02_02_DPB1_05_01	0.6855123674911661	0.6394974624444014
12_HLA-DQA1_03_01_DQB1_03_02	0.7184210526315791	0.2038660179921199
12_HLA-DRB1_01_02	0.7261904761904762	0.17511279593366424
12_HLA-DRB1_03_01	0.830188679245283	0.183288400321453
12_HLA-DRB1_04_01	0.7192982456140351	0.13122011531366717
12_HLA-DRB1_07_01	0.7951807228915663	0.3357654312452021
12_HLA-DRB1_08_01	0.6896551724137931	0.4729946512644989
12_HLA-DRB1_15_01	0.74	0.29638169466331077
12_HLA-DRB3_02_02	0.826923076923077	0.11398982477231445
12_HLA-DRB4_01_03	0.6721311475409836	0.1012011233063953
12_HLA-DRB5_01_01	0.761904761904762	0.14631131564823552
13_HLA-DPA1_01_03_DPB1_02_01	0.703021370670597	0.12742941624951787
13_HLA-DPA1_01_03_DPB1_03_01	0.7116843702579666	0.8544474363274519
13_HLA-DPA1_01_03_DPB1_04_01	0.7516778523489932	0.1587665194647946
13_HLA-DPA1_01_03_DPB1_04_02	0.6984126984126985	0.12643442695818918
13_HLA-DPA1_02_01_DPB1_01_01	0.6943396226415094	0.06465664526695925
13_HLA-DPA1_02_01_DPB1_09_01	0.708904109589041	0.18164897921971335
13_HLA-DPA1_02_01_DPB1_10_01	0.7004608294930875	0.7493440113944476
13_HLA-DPA1_02_01_DPB1_13_01	0.680379746835443	0.7143155458359016
13_HLA-DPA1_02_01_DPB1_14_01	0.6834170854271358	0.8749277044806425
13_HLA-DPA1_02_02_DPB1_05_01	0.7009485771342986	0.0689975165047243
13_HLA-DQA1_03_01_DQB1_03_02	0.7121951219512194	0.17260061102748736
13_HLA-DRB1_01_02	0.7584415584415584	0.27974827910829103
13_HLA-DRB1_03_01	0.8239202657807309	0.2449859788083295
13_HLA-DRB1_04_01	0.7250437828371279	0.19094466779477615
13_HLA-DRB1_07_01	0.7858407079646018	0.3405887374727229
13_HLA-DRB1_08_01	0.679035250463822	0.1081314140627444
13_HLA-DRB1_15_01	0.802588996763754	0.3269060951787429
13_HLA-DRB3_02_02	0.8114285714285713	0.18157485896580006
13_HLA-DRB4_01_03	0.6882217090069284	0.8200205540392331
13_HLA-DRB5_01_01	0.7567567567567567	0.4017855974922584
14_HLA-DPA1_01_03_DPB1_02_01	0.7108874656907594	0.8565766544557208
14_HLA-DPA1_01_03_DPB1_03_01	0.7100478468899522	0.1675854372602903
14_HLA-DPA1_01_03_DPB1_04_01	0.739817123857024	0.1476931825527088
14_HLA-DPA1_01_03_DPB1_04_02	0.7017318794098782	0.6893587370996146
14_HLA-DPA1_02_01_DPB1_01_01	0.6933019976498237	0.7196774297429147
14_HLA-DPA1_02_01_DPB1_09_01	0.6957328385899815	0.8075803064395329
14_HLA-DPA1_02_01_DPB1_10_01	0.6917510853835023	0.0706543956044332
14_HLA-DPA1_02_01_DPB1_13_01	0.6784715750232991	0.04862786025054122
14_HLA-DPA1_02_01_DPB1_14_01	0.6695095948827293	0.03393479294104029
14_HLA-DPA1_02_02_DPB1_05_01	0.7008055235903337	0.04135623528173038
14_HLA-DQA1_03_01_DQB1_03_02	0.7068645640074211	0.15875982449882697
14_HLA-DRB1_01_02	0.7473684210526317	0.325695677631471
14_HLA-DRB1_03_01	0.8221859706362153	0.2352645733496611
14_HLA-DRB1_04_01	0.7446102819237147	0.3050370280577728
14_HLA-DRB1_07_01	0.7813121272365806	0.2847279592195626
14_HLA-DRB1_08_01	0.6708407871198568	0.6147025101041563
14_HLA-DRB1_15_01	0.8024132730015082	0.3635747677911306
14_HLA-DRB3_02_02	0.791891891891892	0.161349761727812
14_HLA-DRB4_01_03	0.684964200477327	0.8020992772402278
14_HLA-DRB5_01_01	0.7810650887573966	0.30345966995355034
15_HLA-DPA1_01_03_DPB1_02_01	0.7125984251968505	0.13804735170232096
15_HLA-DPA1_01_03_DPB1_03_01	0.6921005385996409	0.18196511850491448
15_HLA-DPA1_01_03_DPB1_04_01	0.7269824374667377	0.8343996131778673
15_HLA-DPA1_01_03_DPB1_04_02	0.6939517962710323	0.13185842757711608
15_HLA-DPA1_02_01_DPB1_01_01	0.6889661164205039	0.7166985999501312
15_HLA-DPA1_02_01_DPB1_09_01	0.705432287681714	0.7324012356538772
15_HLA-DPA1_02_01_DPB1_10_01	0.6847960444993819	0.7198110860722762
15_HLA-DPA1_02_01_DPB1_13_01	0.6804635761589404	0.6965936764765437
15_HLA-DPA1_02_01_DPB1_14_01	0.6680825242718446	0.02042803349738309
15_HLA-DPA1_02_02_DPB1_05_01	0.688542521192234	0.04075077719038678
15_HLA-DQA1_03_01_DQB1_03_02	0.7290379523389231	0.1199939246245244
15_HLA-DRB1_01_02	0.7348643006263048	0.408281276518356
15_HLA-DRB1_03_01	0.8053691275167787	0.24919341355802527
15_HLA-DRB1_04_01	0.7437185929648241	0.8936602953078413
15_HLA-DRB1_07_01	0.7643312101910829	0.2642967911550188
15_HLA-DRB1_08_01	0.6721804511278195	0.09296204841243139
15_HLA-DRB1_15_01	0.7972841901066926	0.31453800249111474
15_HLA-DRB3_02_02	0.7847358121330724	0.1928826996501628
15_HLA-DRB4_01_03	0.6781115879828327	0.8863525186235798
15_HLA-DRB5_01_01	0.7847769028871391	0.35958441218967263
16_HLA-DPA1_01_03_DPB1_02_01	0.7140468227424749	0.8220196947554409
16_HLA-DPA1_01_03_DPB1_03_01	0.7059471365638766	0.1796972378179188
16_HLA-DPA1_01_03_DPB1_04_01	0.7101972770213948	0.10373176726164257
16_HLA-DPA1_01_03_DPB1_04_02	0.6976542137271937	0.681995465541074
16_HLA-DPA1_02_01_DPB1_01_01	0.6863966770508826	0.06182600470942545
16_HLA-DPA1_02_01_DPB1_09_01	0.6967741935483871	0.08642035446997676
16_HLA-DPA1_02_01_DPB1_10_01	0.6854990583804143	0.7015811164657935
16_HLA-DPA1_02_01_DPB1_13_01	0.6799620132953466	0.6235800515270686
16_HLA-DPA1_02_01_DPB1_14_01	0.6763942931258107	0.8939532379798595
16_HLA-DPA1_02_02_DPB1_05_01	0.694636993797884	0.7803314976802374
16_HLA-DQA1_03_01_DQB1_03_02	0.7184684684684685	0.10699450386796616
16_HLA-DRB1_01_02	0.7432808155699722	0.3569446615961662
16_HLA-DRB1_03_01	0.796	0.2409367078879393
16_HLA-DRB1_04_01	0.7357314148681056	0.18334348002431589
16_HLA-DRB1_07_01	0.7482785003825555	0.25475572507939703
16_HLA-DRB1_08_01	0.6776611694152922	0.5334177625120259
16_HLA-DRB1_15_01	0.7876712328767123	0.34981281359116423
16_HLA-DRB3_02_02	0.7735124760076777	0.1624840295365343
16_HLA-DRB4_01_03	0.6812816188870152	0.8936602953078413
16_HLA-DRB5_01_01	0.8084507042253521	0.270509074312858
17_HLA-DPA1_01_03_DPB1_02_01	0.7124220079410095	0.12349415353300564
17_HLA-DPA1_01_03_DPB1_03_01	0.6872246696035242	0.1430450328778733
17_HLA-DPA1_01_03_DPB1_04_01	0.7121989735491512	0.08808258831091975
17_HLA-DPA1_01_03_DPB1_04_02	0.6966292134831461	0.5364271461996779
17_HLA-DPA1_02_01_DPB1_01_01	0.6853932584269662	0.042969833562824244
17_HLA-DPA1_02_01_DPB1_09_01	0.6884899683210137	0.06966010159113156
17_HLA-DPA1_02_01_DPB1_10_01	0.6783333333333333	0.7053159007909123
17_HLA-DPA1_02_01_DPB1_13_01	0.6778042959427207	0.6042369764198512
17_HLA-DPA1_02_01_DPB1_14_01	0.6737649063032369	0.03848488790862081
17_HLA-DPA1_02_02_DPB1_05_01	0.6781354051054383	0.6617100047107272
17_HLA-DQA1_03_01_DQB1_03_02	0.6926070038910506	0.08333777528529585
17_HLA-DRB1_01_02	0.7200854700854701	0.2832292817990577
17_HLA-DRB1_03_01	0.771505376344086	0.22728803589080826
17_HLA-DRB1_04_01	0.7276290006531679	0.19781032723427416
17_HLA-DRB1_07_01	0.7521929824561404	0.1914573200949724
17_HLA-DRB1_08_01	0.6709440879926672	0.5036148235111433
17_HLA-DRB1_15_01	0.7702265372168285	0.281435100151744
17_HLA-DRB3_02_02	0.7448609431680774	0.15296780586536762
17_HLA-DRB4_01_03	0.6752475247524752	0.1401090993727946
17_HLA-DRB5_01_01	0.7604938271604939	0.2539724656451765
18_HLA-DPA1_01_03_DPB1_02_01	0.7181996086105675	0.12840637979152858
18_HLA-DPA1_01_03_DPB1_03_01	0.7	0.14115573574186535
18_HLA-DPA1_01_03_DPB1_04_01	0.7104337631887456	0.08138801536271756
18_HLA-DPA1_01_03_DPB1_04_02	0.6913580246913581	0.4794320613766059
18_HLA-DPA1_02_01_DPB1_01_01	0.6746987951807228	0.5633493526403093
18_HLA-DPA1_02_01_DPB1_09_01	0.7010752688172043	0.06850214427799839
18_HLA-DPA1_02_01_DPB1_10_01	0.6876712328767123	0.5396139359004188
18_HLA-DPA1_02_01_DPB1_13_01	0.6770601336302896	0.03789953533732793
18_HLA-DPA1_02_01_DPB1_14_01	0.6724262059035276	0.042319262453810125
18_HLA-DPA1_02_02_DPB1_05_01	0.6835205992509363	0.013118474027163707
18_HLA-DQA1_03_01_DQB1_03_02	0.7226890756302522	0.068785811584963
18_HLA-DRB1_01_02	0.7264833574529668	0.19364284312319646
18_HLA-DRB1_03_01	0.7624750499001995	0.23001709454696395
18_HLA-DRB1_04_01	0.7218683651804672	0.1956946494636813
18_HLA-DRB1_07_01	0.7692307692307693	0.2228587515272632
18_HLA-DRB1_08_01	0.6748633879781422	0.4708532623519015
18_HLA-DRB1_15_01	0.799043062200957	0.29429206795085816
18_HLA-DRB3_02_02	0.7279843444227007	0.10979641093751569
18_HLA-DRB4_01_03	0.6688524590163935	0.7559575795179652
18_HLA-DRB5_01_01	0.7927927927927927	0.8785812764594318
19_HLA-DPA1_01_03_DPB1_02_01	0.6970172684458399	0.06210218069909712
19_HLA-DPA1_01_03_DPB1_03_01	0.6924493554327807	0.7365281961820619
19_HLA-DPA1_01_03_DPB1_04_01	0.7098703888334995	0.06556242255928546
19_HLA-DPA1_01_03_DPB1_04_02	0.6768642447418738	0.5108912942181535
19_HLA-DPA1_02_01_DPB1_01_01	0.6666666666666666	0.029492625347145474
19_HLA-DPA1_02_01_DPB1_09_01	0.7149321266968327	0.5677422929309228
19_HLA-DPA1_02_01_DPB1_10_01	0.6807387862796834	0.5901815663519703
19_HLA-DPA1_02_01_DPB1_13_01	0.6776859504132231	0.5298844146503664
19_HLA-DPA1_02_01_DPB1_14_01	0.6937984496124031	0.1188687407489315
19_HLA-DPA1_02_02_DPB1_05_01	0.6710963455149502	0.005447091543504645
19_HLA-DQA1_03_01_DQB1_03_02	0.7244094488188977	0.05679053170781301
19_HLA-DRB1_01_02	0.7198067632850241	0.1980329634665896
19_HLA-DRB1_03_01	0.7443037974683544	0.11376180541227898
19_HLA-DRB1_04_01	0.6943699731903484	0.07632351660726755
19_HLA-DRB1_07_01	0.7904761904761906	0.8042973198518951
19_HLA-DRB1_08_01	0.673913043478261	0.06872167526175199
19_HLA-DRB1_15_01	0.7811447811447811	0.829014206324574
19_HLA-DRB3_02_02	0.7346938775510204	0.07917089199570815
19_HLA-DRB4_01_03	0.6887052341597796	0.7396799145399429
19_HLA-DRB5_01_01	0.7515923566878983	0.18708575118584103
