# Supplementary material for: MHCII-peptide presentation: an assessment of the state-of-the-art prediction methods
Source: Front Immunol. 2024 Mar 12;15:1293706. doi: 10.3389/fimmu.2024.1293706 (PMC11027168; doi:10.3389/fimmu.2024.1293706)
Supplement: Supplementary file 4 [file DataSheet_4.zip › mixmhc2pred.txt]

HLA	F1	best_threshold（-%Rank）
12_HLA-DPA1_01_03_DPB1_02_01	0.8907103825136612	-40.5
12_HLA-DPA1_01_03_DPB1_03_01	0.9374999999999999	-13.5
12_HLA-DPA1_01_03_DPB1_04_01	0.9183477425552352	-9.07
12_HLA-DPA1_01_03_DPB1_04_02	0.9108910891089109	-16.4
12_HLA-DPA1_02_01_DPB1_01_01	0.9447513812154695	-24.3
12_HLA-DPA1_02_01_DPB1_09_01	0.96875	-21.2
12_HLA-DPA1_02_01_DPB1_10_01	0.9252336448598131	-21.4
12_HLA-DPA1_02_01_DPB1_13_01	0.955223880597015	-14.0
12_HLA-DPA1_02_01_DPB1_14_01	0.8954248366013072	-31.8
12_HLA-DPA1_02_02_DPB1_05_01	0.8426527958387517	-40.6
12_HLA-DQA1_03_01_DQB1_03_02	0.8791208791208791	-57.3
12_HLA-DRB1_01_02	0.9104477611940298	-36.3
12_HLA-DRB1_03_01	0.9230769230769231	-33.3
12_HLA-DRB1_04_01	0.8941176470588236	-33.0
12_HLA-DRB1_07_01	0.9818181818181818	-17.0
12_HLA-DRB1_08_01	0.9174311926605504	-60.2
12_HLA-DRB1_15_01	0.9010989010989011	-4.42
12_HLA-DRB3_02_02	0.9156626506024097	-6.92
12_HLA-DRB4_01_03	0.7999999999999999	-76.1
12_HLA-DRB5_01_01	0.8089887640449439	-75.7
13_HLA-DPA1_01_03_DPB1_02_01	0.8857431749241659	-11.7
13_HLA-DPA1_01_03_DPB1_03_01	0.9392565729827744	-15.4
13_HLA-DPA1_01_03_DPB1_04_01	0.9100185528756957	-6.88
13_HLA-DPA1_01_03_DPB1_04_02	0.9308600337268128	-17.7
13_HLA-DPA1_02_01_DPB1_01_01	0.9552631578947369	-18.5
13_HLA-DPA1_02_01_DPB1_09_01	0.9669421487603305	-9.33
13_HLA-DPA1_02_01_DPB1_10_01	0.930513595166163	-13.9
13_HLA-DPA1_02_01_DPB1_13_01	0.9720930232558139	-4.44
13_HLA-DPA1_02_01_DPB1_14_01	0.9478168264110757	-8.52
13_HLA-DPA1_02_02_DPB1_05_01	0.9047923322683705	-13.1
13_HLA-DQA1_03_01_DQB1_03_02	0.8981900452488687	-38.1
13_HLA-DRB1_01_02	0.9386503067484663	-15.2
13_HLA-DRB1_03_01	0.9599999999999999	-4.4
13_HLA-DRB1_04_01	0.8939051918735892	-7.29
13_HLA-DRB1_07_01	0.9714285714285714	-5.36
13_HLA-DRB1_08_01	0.8913043478260869	-14.0
13_HLA-DRB1_15_01	0.9594594594594595	-5.59
13_HLA-DRB3_02_02	0.9329268292682927	-9.59
13_HLA-DRB4_01_03	0.88339222614841	-13.6
13_HLA-DRB5_01_01	0.8387096774193548	-7.89
14_HLA-DPA1_01_03_DPB1_02_01	0.925700365408039	-7.36
14_HLA-DPA1_01_03_DPB1_03_01	0.9393414211438474	-7.76
14_HLA-DPA1_01_03_DPB1_04_01	0.8893442622950819	-8.68
14_HLA-DPA1_01_03_DPB1_04_02	0.9273356401384083	-8.19
14_HLA-DPA1_02_01_DPB1_01_01	0.9473684210526315	-11.0
14_HLA-DPA1_02_01_DPB1_09_01	0.9606299212598425	-6.66
14_HLA-DPA1_02_01_DPB1_10_01	0.9409326424870466	-5.28
14_HLA-DPA1_02_01_DPB1_13_01	0.9655172413793103	-3.57
14_HLA-DPA1_02_01_DPB1_14_01	0.9408740359897173	-6.48
14_HLA-DPA1_02_02_DPB1_05_01	0.920221169036335	-9.68
14_HLA-DQA1_03_01_DQB1_03_02	0.8957871396895787	-15.5
14_HLA-DRB1_01_02	0.9297124600638978	-8.59
14_HLA-DRB1_03_01	0.9672977624784852	-4.53
14_HLA-DRB1_04_01	0.9207746478873239	-10.8
14_HLA-DRB1_07_01	0.9661610268378064	-2.81
14_HLA-DRB1_08_01	0.8897849462365591	-16.1
14_HLA-DRB1_15_01	0.96742671009772	-3.65
14_HLA-DRB3_02_02	0.951638065522621	-7.11
14_HLA-DRB4_01_03	0.898876404494382	-3.8
14_HLA-DRB5_01_01	0.8915094339622641	-4.64
15_HLA-DPA1_01_03_DPB1_02_01	0.9091863517060367	-6.49
15_HLA-DPA1_01_03_DPB1_03_01	0.9298813376483279	-5.72
15_HLA-DPA1_01_03_DPB1_04_01	0.8722316865417377	-6.97
15_HLA-DPA1_01_03_DPB1_04_02	0.9222082810539524	-7.67
15_HLA-DPA1_02_01_DPB1_01_01	0.9462235649546827	-9.17
15_HLA-DPA1_02_01_DPB1_09_01	0.9611940298507462	-7.18
15_HLA-DPA1_02_01_DPB1_10_01	0.9501267962806423	-6.43
15_HLA-DPA1_02_01_DPB1_13_01	0.9669327251995438	-4.04
15_HLA-DPA1_02_01_DPB1_14_01	0.941923774954628	-6.8
15_HLA-DPA1_02_02_DPB1_05_01	0.9114470842332613	-9.21
15_HLA-DQA1_03_01_DQB1_03_02	0.8968421052631579	-20.5
15_HLA-DRB1_01_02	0.9210526315789475	-5.06
15_HLA-DRB1_03_01	0.9372781065088757	-4.01
15_HLA-DRB1_04_01	0.885600455321571	-10.3
15_HLA-DRB1_07_01	0.932443703085905	-6.88
15_HLA-DRB1_08_01	0.8424437299035369	-20.3
15_HLA-DRB1_15_01	0.8799102132435466	-5.42
15_HLA-DRB3_02_02	0.916030534351145	-5.72
15_HLA-DRB4_01_03	0.9028077753779699	-7.4
15_HLA-DRB5_01_01	0.8359486447931526	-12.1
16_HLA-DPA1_01_03_DPB1_02_01	0.9078575466365179	-6.74
16_HLA-DPA1_01_03_DPB1_03_01	0.9311897106109324	-7.63
16_HLA-DPA1_01_03_DPB1_04_01	0.8465974625144176	-6.72
16_HLA-DPA1_01_03_DPB1_04_02	0.9156327543424317	-6.28
16_HLA-DPA1_02_01_DPB1_01_01	0.9389534883720929	-8.46
16_HLA-DPA1_02_01_DPB1_09_01	0.9514348785871964	-7.18
16_HLA-DPA1_02_01_DPB1_10_01	0.9333333333333333	-9.87
16_HLA-DPA1_02_01_DPB1_13_01	0.9663526244952894	-3.39
16_HLA-DPA1_02_01_DPB1_14_01	0.9405099150141643	-8.98
16_HLA-DPA1_02_02_DPB1_05_01	0.9020912547528518	-14.3
16_HLA-DQA1_03_01_DQB1_03_02	0.9111111111111111	-14.7
16_HLA-DRB1_01_02	0.9291166848418757	-5.08
16_HLA-DRB1_03_01	0.9647302904564315	-5.52
16_HLA-DRB1_04_01	0.9024543738200127	-6.13
16_HLA-DRB1_07_01	0.9485094850948509	-5.22
16_HLA-DRB1_08_01	0.8505494505494505	-15.1
16_HLA-DRB1_15_01	0.935361216730038	-3.97
16_HLA-DRB3_02_02	0.9427312775330398	-5.59
16_HLA-DRB4_01_03	0.885676741130092	-5.98
16_HLA-DRB5_01_01	0.9087893864013268	-6.35
17_HLA-DPA1_01_03_DPB1_02_01	0.9056316590563167	-6.79
17_HLA-DPA1_01_03_DPB1_03_01	0.9097744360902256	-9.73
17_HLA-DPA1_01_03_DPB1_04_01	0.8445378151260504	-15.0
17_HLA-DPA1_01_03_DPB1_04_02	0.9281767955801105	-10.8
17_HLA-DPA1_02_01_DPB1_01_01	0.9359720605355065	-11.1
17_HLA-DPA1_02_01_DPB1_09_01	0.9467455621301776	-8.48
17_HLA-DPA1_02_01_DPB1_10_01	0.9411764705882354	-18.0
17_HLA-DPA1_02_01_DPB1_13_01	0.9571428571428571	-7.91
17_HLA-DPA1_02_01_DPB1_14_01	0.9319899244332495	-11.0
17_HLA-DPA1_02_02_DPB1_05_01	0.8850855745721271	-17.3
17_HLA-DQA1_03_01_DQB1_03_02	0.883495145631068	-33.1
17_HLA-DRB1_01_02	0.9296875000000001	-7.87
17_HLA-DRB1_03_01	0.964769647696477	-8.84
17_HLA-DRB1_04_01	0.9128043990573448	-12.0
17_HLA-DRB1_07_01	0.9529085872576177	-5.55
17_HLA-DRB1_08_01	0.8475935828877005	-29.6
17_HLA-DRB1_15_01	0.946360153256705	-7.07
17_HLA-DRB3_02_02	0.9456521739130435	-7.17
17_HLA-DRB4_01_03	0.8932330827067669	-15.0
17_HLA-DRB5_01_01	0.8790560471976403	-5.14
18_HLA-DPA1_01_03_DPB1_02_01	0.9108669108669109	-24.2
18_HLA-DPA1_01_03_DPB1_03_01	0.9077598828696926	-11.6
18_HLA-DPA1_01_03_DPB1_04_01	0.8619047619047618	-16.9
18_HLA-DPA1_01_03_DPB1_04_02	0.9212121212121213	-21.7
18_HLA-DPA1_02_01_DPB1_01_01	0.9254498714652956	-17.7
18_HLA-DPA1_02_01_DPB1_09_01	0.9585798816568046	-15.9
18_HLA-DPA1_02_01_DPB1_10_01	0.9488188976377954	-12.2
18_HLA-DPA1_02_01_DPB1_13_01	0.9714285714285713	-14.9
18_HLA-DPA1_02_01_DPB1_14_01	0.9216494845360825	-37.1
18_HLA-DPA1_02_02_DPB1_05_01	0.8715083798882681	-24.2
18_HLA-DQA1_03_01_DQB1_03_02	0.8670520231213873	-29.8
18_HLA-DRB1_01_02	0.9303201506591336	-11.0
18_HLA-DRB1_03_01	0.97265625	-11.8
18_HLA-DRB1_04_01	0.9320388349514563	-19.6
18_HLA-DRB1_07_01	0.951086956521739	-13.6
18_HLA-DRB1_08_01	0.8628318584070797	-12.1
18_HLA-DRB1_15_01	0.9431818181818181	-9.14
18_HLA-DRB3_02_02	0.9333333333333332	-7.43
18_HLA-DRB4_01_03	0.8717948717948718	-19.8
18_HLA-DRB5_01_01	0.8691099476439791	-7.22
19_HLA-DPA1_01_03_DPB1_02_01	0.9166666666666666	-25.8
19_HLA-DPA1_01_03_DPB1_03_01	0.9046454767726162	-25.0
19_HLA-DPA1_01_03_DPB1_04_01	0.8590971272229823	-40.8
19_HLA-DPA1_01_03_DPB1_04_02	0.9230769230769231	-53.5
19_HLA-DPA1_02_01_DPB1_01_01	0.9162011173184358	-65.8
19_HLA-DPA1_02_01_DPB1_09_01	0.9371428571428573	-21.3
19_HLA-DPA1_02_01_DPB1_10_01	0.9311740890688258	-29.2
19_HLA-DPA1_02_01_DPB1_13_01	0.9761904761904762	-28.6
19_HLA-DPA1_02_01_DPB1_14_01	0.9100257069408739	-30.8
19_HLA-DPA1_02_02_DPB1_05_01	0.8564231738035265	-68.1
19_HLA-DQA1_03_01_DQB1_03_02	0.8764044943820224	-55.7
19_HLA-DRB1_01_02	0.9503105590062112	-27.6
19_HLA-DRB1_03_01	0.9657320872274143	-19.4
19_HLA-DRB1_04_01	0.903954802259887	-25.7
19_HLA-DRB1_07_01	0.96045197740113	-21.9
19_HLA-DRB1_08_01	0.8621908127208481	-26.3
19_HLA-DRB1_15_01	0.9411764705882353	-7.91
19_HLA-DRB3_02_02	0.9466192170818505	-13.5
19_HLA-DRB4_01_03	0.8717948717948718	-47.3
19_HLA-DRB5_01_01	0.8201438848920864	-59.0
