# Supplementary material for: MHCII-peptide presentation: an assessment of the state-of-the-art prediction methods
Source: Front Immunol. 2024 Mar 12;15:1293706. doi: 10.3389/fimmu.2024.1293706 (PMC11027168; doi:10.3389/fimmu.2024.1293706)
Supplement: Supplementary file 4 [file DataSheet_4.zip › net2.3.txt]

HLA	F1	best_threshold(1-log50k(aff))
11_HLA-DPA1_01_03_DPB1_02_01	0.6850828729281769	0.051
11_HLA-DPA1_01_03_DPB1_03_01	0.8837209302325582	0.153
11_HLA-DPA1_01_03_DPB1_04_01	0.7220338983050847	0.064
11_HLA-DPA1_01_03_DPB1_04_02	0.7301587301587301	0.285
11_HLA-DPA1_02_01_DPB1_01_01	0.728813559322034	0.555
11_HLA-DPA1_02_01_DPB1_14_01	0.8421052631578947	0.065
11_HLA-DQA1_03_01_DQB1_03_02	0.8023952095808382	0.21
11_HLA-DRB1_04_01	1.0	0.119
11_HLA-DRB1_07_01	1.0	0.656
11_HLA-DRB1_08_01	1.0	0.278
11_HLA-DRB1_15_01	0.7777777777777777	0.157
11_HLA-DRB3_02_02	1.0	0.254
11_HLA-DRB4_01_03	1.0	0.174
11_HLA-DRB5_01_01	0.6829268292682926	0.021
12_HLA-DPA1_01_03_DPB1_02_01	0.7297297297297297	0.191
12_HLA-DPA1_01_03_DPB1_03_01	0.8758169934640524	0.17
12_HLA-DPA1_01_03_DPB1_04_01	0.8644688644688644	0.355
12_HLA-DPA1_01_03_DPB1_04_02	0.7245283018867925	0.178
12_HLA-DPA1_02_01_DPB1_01_01	0.7200000000000001	0.115
12_HLA-DPA1_02_01_DPB1_14_01	0.8538011695906432	0.092
12_HLA-DQA1_03_01_DQB1_03_02	0.8120300751879699	0.247
12_HLA-DRB1_03_01	0.9126213592233009	0.398
12_HLA-DRB1_04_01	0.8284023668639053	0.373
12_HLA-DRB1_07_01	0.9473684210526315	0.546
12_HLA-DRB1_08_01	0.8190476190476189	0.388
12_HLA-DRB1_15_01	0.8282828282828283	0.436
12_HLA-DRB3_02_02	0.9302325581395349	0.387
12_HLA-DRB4_01_03	0.6990291262135923	0.931
12_HLA-DRB5_01_01	0.7472527472527473	0.237
13_HLA-DPA1_01_03_DPB1_02_01	0.7323187108325873	0.295
13_HLA-DPA1_01_03_DPB1_03_01	0.8491921005385997	0.226
13_HLA-DPA1_01_03_DPB1_04_01	0.8621752531924263	0.366
13_HLA-DPA1_01_03_DPB1_04_02	0.7269938650306748	0.212
13_HLA-DPA1_02_01_DPB1_01_01	0.7133138969873665	0.114
13_HLA-DPA1_02_01_DPB1_14_01	0.8356997971602435	0.153
13_HLA-DQA1_03_01_DQB1_03_02	0.8278301886792453	0.268
13_HLA-DRB1_03_01	0.9155844155844156	0.412
13_HLA-DRB1_04_01	0.8309572301425663	0.322
13_HLA-DRB1_07_01	0.9328214971209214	0.628
13_HLA-DRB1_08_01	0.7599067599067598	0.336
13_HLA-DRB1_15_01	0.9090909090909091	0.542
13_HLA-DRB3_02_02	0.9274447949526813	0.463
13_HLA-DRB4_01_03	0.6929133858267715	0.919
13_HLA-DRB5_01_01	0.7864077669902912	0.54
14_HLA-DPA1_01_03_DPB1_02_01	0.7493771798704534	0.248
14_HLA-DPA1_01_03_DPB1_03_01	0.8553386911595867	0.246
14_HLA-DPA1_01_03_DPB1_04_01	0.8347597103357471	0.375
14_HLA-DPA1_01_03_DPB1_04_02	0.705421293272371	0.191
14_HLA-DPA1_02_01_DPB1_01_01	0.7118429385687144	0.161
14_HLA-DPA1_02_01_DPB1_14_01	0.8179696616102683	0.163
14_HLA-DQA1_03_01_DQB1_03_02	0.8171828171828173	0.228
14_HLA-DRB1_03_01	0.9447236180904524	0.415
14_HLA-DRB1_04_01	0.8605442176870748	0.396
14_HLA-DRB1_07_01	0.9157427937915743	0.528
14_HLA-DRB1_08_01	0.7497168742921858	0.304
14_HLA-DRB1_15_01	0.9170731707317072	0.529
14_HLA-DRB3_02_02	0.9252336448598131	0.397
14_HLA-DRB4_01_03	0.689655172413793	0.251
14_HLA-DRB5_01_01	0.8472222222222222	0.513
15_HLA-DPA1_01_03_DPB1_02_01	0.739383846794338	0.76
15_HLA-DPA1_01_03_DPB1_03_01	0.8231827111984282	0.264
15_HLA-DPA1_01_03_DPB1_04_01	0.8246628131021195	0.381
15_HLA-DPA1_01_03_DPB1_04_02	0.7066155321188878	0.203
15_HLA-DPA1_02_01_DPB1_01_01	0.7029250457038391	0.167
15_HLA-DPA1_02_01_DPB1_14_01	0.7949609035621199	0.219
15_HLA-DQA1_03_01_DQB1_03_02	0.828752642706131	0.254
15_HLA-DRB1_03_01	0.9059233449477352	0.431
15_HLA-DRB1_04_01	0.8251670378619153	0.403
15_HLA-DRB1_07_01	0.8876494023904383	0.489
15_HLA-DRB1_08_01	0.7381703470031546	0.332
15_HLA-DRB1_15_01	0.8454452405322416	0.438
15_HLA-DRB3_02_02	0.8996763754045307	0.438
15_HLA-DRB4_01_03	0.6824925816023738	0.933
15_HLA-DRB5_01_01	0.8335625859697386	0.464
16_HLA-DPA1_01_03_DPB1_02_01	0.7412957249889819	0.238
16_HLA-DPA1_01_03_DPB1_03_01	0.8221538461538461	0.338
16_HLA-DPA1_01_03_DPB1_04_01	0.7963963963963965	0.405
16_HLA-DPA1_01_03_DPB1_04_02	0.6935779816513761	0.207
16_HLA-DPA1_02_01_DPB1_01_01	0.6886556721639181	0.104
16_HLA-DPA1_02_01_DPB1_14_01	0.7989578810247503	0.246
16_HLA-DQA1_03_01_DQB1_03_02	0.8157181571815718	0.245
16_HLA-DRB1_03_01	0.9067524115755626	0.455
16_HLA-DRB1_04_01	0.8376777251184835	0.385
16_HLA-DRB1_07_01	0.8961845607808341	0.513
16_HLA-DRB1_08_01	0.7400966183574879	0.297
16_HLA-DRB1_15_01	0.8993788819875776	0.508
16_HLA-DRB3_02_02	0.9118279569892472	0.414
16_HLA-DRB4_01_03	0.680306905370844	0.119
16_HLA-DRB5_01_01	0.8367670364500791	0.485
17_HLA-DPA1_01_03_DPB1_02_01	0.7389033942558746	0.337
17_HLA-DPA1_01_03_DPB1_03_01	0.8096947935368043	0.399
17_HLA-DPA1_01_03_DPB1_04_01	0.7914438502673797	0.361
17_HLA-DPA1_01_03_DPB1_04_02	0.7055214723926378	0.392
17_HLA-DPA1_02_01_DPB1_01_01	0.6829652996845426	0.799
17_HLA-DPA1_02_01_DPB1_14_01	0.7773722627737225	0.317
17_HLA-DQA1_03_01_DQB1_03_02	0.7938931297709925	0.254
17_HLA-DRB1_03_01	0.9127516778523489	0.37
17_HLA-DRB1_04_01	0.8458015267175573	0.38
17_HLA-DRB1_07_01	0.9059602649006623	0.483
17_HLA-DRB1_08_01	0.7261009667024704	0.224
17_HLA-DRB1_15_01	0.9029850746268656	0.494
17_HLA-DRB3_02_02	0.9131034482758621	0.486
17_HLA-DRB4_01_03	0.6798418972332017	0.873
17_HLA-DRB5_01_01	0.8115942028985508	0.591
18_HLA-DPA1_01_03_DPB1_02_01	0.7513572204125951	0.35
18_HLA-DPA1_01_03_DPB1_03_01	0.806136680613668	0.453
18_HLA-DPA1_01_03_DPB1_04_01	0.8034188034188033	0.376
18_HLA-DPA1_01_03_DPB1_04_02	0.7144592952612393	0.391
18_HLA-DPA1_02_01_DPB1_01_01	0.680628272251309	0.684
18_HLA-DPA1_02_01_DPB1_14_01	0.781151832460733	0.357
18_HLA-DQA1_03_01_DQB1_03_02	0.798076923076923	0.205
18_HLA-DRB1_03_01	0.9148514851485149	0.382
18_HLA-DRB1_04_01	0.8550548112058466	0.404
18_HLA-DRB1_07_01	0.8697916666666667	0.472
18_HLA-DRB1_08_01	0.7292993630573249	0.236
18_HLA-DRB1_15_01	0.912568306010929	0.535
18_HLA-DRB3_02_02	0.8883928571428572	0.485
18_HLA-DRB4_01_03	0.6778523489932885	0.752
18_HLA-DRB5_01_01	0.7960199004975125	0.585
19_HLA-DPA1_01_03_DPB1_02_01	0.7190635451505016	0.264
19_HLA-DPA1_01_03_DPB1_03_01	0.8272727272727272	0.454
19_HLA-DPA1_01_03_DPB1_04_01	0.7994791666666667	0.416
19_HLA-DPA1_01_03_DPB1_04_02	0.7014218009478673	0.367
19_HLA-DPA1_02_01_DPB1_01_01	0.6774193548387096	0.205
19_HLA-DPA1_02_01_DPB1_14_01	0.8058968058968059	0.393
19_HLA-DQA1_03_01_DQB1_03_02	0.8666666666666666	0.261
19_HLA-DRB1_03_01	0.9096573208722741	0.421
19_HLA-DRB1_04_01	0.8428571428571429	0.383
19_HLA-DRB1_07_01	0.8983957219251337	0.453
19_HLA-DRB1_08_01	0.7528089887640449	0.288
19_HLA-DRB1_15_01	0.894736842105263	0.534
19_HLA-DRB3_02_02	0.8996539792387543	0.487
19_HLA-DRB4_01_03	0.675603217158177	0.762
19_HLA-DRB5_01_01	0.8157894736842106	0.514
