# Supplementary material for: MHCII-peptide presentation: an assessment of the state-of-the-art prediction methods
Source: Front Immunol. 2024 Mar 12;15:1293706. doi: 10.3389/fimmu.2024.1293706 (PMC11027168; doi:10.3389/fimmu.2024.1293706)
Supplement: Supplementary file 4 [file DataSheet_4.zip › net3.2.txt]

HLA	F1	best_threshold(1-log50k(aff))
11_HLA-DPA1_01_03_DPB1_02_01	0.6815642458100558	0.054
11_HLA-DPA1_01_03_DPB1_03_01	0.8282828282828282	0.071
11_HLA-DPA1_01_03_DPB1_04_01	0.7208121827411167	0.073
11_HLA-DPA1_01_03_DPB1_04_02	0.7142857142857144	0.102
11_HLA-DPA1_02_01_DPB1_01_01	0.6929133858267716	0.336
11_HLA-DPA1_02_01_DPB1_09_01	0.7234042553191489	0.047
11_HLA-DPA1_02_01_DPB1_10_01	0.7428571428571429	0.042
11_HLA-DPA1_02_01_DPB1_13_01	0.6857142857142856	0.202
11_HLA-DPA1_02_01_DPB1_14_01	0.7462686567164178	0.033
11_HLA-DPA1_02_02_DPB1_05_01	0.6969072164948454	0.06
11_HLA-DQA1_03_01_DQB1_03_02	0.756164383561644	0.151
11_HLA-DRB1_04_01	0.888888888888889	0.115
11_HLA-DRB1_07_01	0.8421052631578948	0.31
11_HLA-DRB1_08_01	1.0	0.14
11_HLA-DRB1_15_01	0.7692307692307693	0.142
11_HLA-DRB3_02_02	0.8	0.217
11_HLA-DRB4_01_03	0.8	0.199
11_HLA-DRB5_01_01	0.6913580246913581	0.056
12_HLA-DPA1_01_03_DPB1_02_01	0.7348643006263049	0.121
12_HLA-DPA1_01_03_DPB1_03_01	0.7407407407407407	0.154
12_HLA-DPA1_01_03_DPB1_04_01	0.8212389380530974	0.261
12_HLA-DPA1_01_03_DPB1_04_02	0.7634854771784232	0.153
12_HLA-DPA1_02_01_DPB1_01_01	0.7063492063492064	0.072
12_HLA-DPA1_02_01_DPB1_09_01	0.761904761904762	0.045
12_HLA-DPA1_02_01_DPB1_10_01	0.7394366197183099	0.055
12_HLA-DPA1_02_01_DPB1_13_01	0.7052631578947368	0.046
12_HLA-DPA1_02_01_DPB1_14_01	0.7777777777777778	0.091
12_HLA-DPA1_02_02_DPB1_05_01	0.7112676056338029	0.072
12_HLA-DQA1_03_01_DQB1_03_02	0.7537012113055181	0.159
12_HLA-DRB1_01_02	0.8227848101265822	0.226
12_HLA-DRB1_03_01	0.9074074074074073	0.273
12_HLA-DRB1_04_01	0.7664670658682634	0.325
12_HLA-DRB1_07_01	0.8926553672316384	0.352
12_HLA-DRB1_08_01	0.7812500000000001	0.178
12_HLA-DRB1_15_01	0.8510638297872342	0.401
12_HLA-DRB3_02_02	0.9230769230769231	0.209
12_HLA-DRB4_01_03	0.7321428571428571	0.59
12_HLA-DRB5_01_01	0.7628865979381443	0.181
13_HLA-DPA1_01_03_DPB1_02_01	0.7427144046627809	0.207
13_HLA-DPA1_01_03_DPB1_03_01	0.7414187643020593	0.113
13_HLA-DPA1_01_03_DPB1_04_01	0.8244793880152996	0.276
13_HLA-DPA1_01_03_DPB1_04_02	0.7993966817496228	0.183
13_HLA-DPA1_02_01_DPB1_01_01	0.6996197718631179	0.084
13_HLA-DPA1_02_01_DPB1_09_01	0.7331189710610932	0.09
13_HLA-DPA1_02_01_DPB1_10_01	0.7255594817432273	0.076
13_HLA-DPA1_02_01_DPB1_13_01	0.6870967741935484	0.058
13_HLA-DPA1_02_01_DPB1_14_01	0.7340823970037452	0.126
13_HLA-DPA1_02_02_DPB1_05_01	0.7173112338858194	0.11
13_HLA-DQA1_03_01_DQB1_03_02	0.7442872687704026	0.202
13_HLA-DRB1_01_02	0.8108108108108109	0.353
13_HLA-DRB1_03_01	0.9215017064846417	0.372
13_HLA-DRB1_04_01	0.7855626326963907	0.342
13_HLA-DRB1_07_01	0.8853046594982079	0.428
13_HLA-DRB1_08_01	0.7058823529411765	0.14
13_HLA-DRB1_15_01	0.875399361022364	0.387
13_HLA-DRB3_02_02	0.9036144578313253	0.285
13_HLA-DRB4_01_03	0.7452054794520547	0.22
13_HLA-DRB5_01_01	0.7699530516431925	0.445
14_HLA-DPA1_01_03_DPB1_02_01	0.7581699346405228	0.235
14_HLA-DPA1_01_03_DPB1_03_01	0.7523316062176165	0.167
14_HLA-DPA1_01_03_DPB1_04_01	0.8018076178179471	0.317
14_HLA-DPA1_01_03_DPB1_04_02	0.8038125496425734	0.233
14_HLA-DPA1_02_01_DPB1_01_01	0.6948941469489415	0.128
14_HLA-DPA1_02_01_DPB1_09_01	0.7315096251266464	0.102
14_HLA-DPA1_02_01_DPB1_10_01	0.7072072072072072	0.079
14_HLA-DPA1_02_01_DPB1_13_01	0.6839080459770115	0.068
14_HLA-DPA1_02_01_DPB1_14_01	0.7266553480475382	0.152
14_HLA-DPA1_02_02_DPB1_05_01	0.720682302771855	0.158
14_HLA-DQA1_03_01_DQB1_03_02	0.7558139534883721	0.196
14_HLA-DQA1_03_01_DQB1_03_02.csv	0.0	0.203
14_HLA-DRB1_01_02	0.8095952023988006	0.352
14_HLA-DRB1_03_01	0.9301533219761499	0.381
14_HLA-DRB1_04_01	0.8079470198675497	0.358
14_HLA-DRB1_07_01	0.891156462585034	0.483
14_HLA-DRB1_08_01	0.727076591154261	0.221
14_HLA-DRB1_15_01	0.884375	0.444
14_HLA-DRB3_02_02	0.9085271317829458	0.331
14_HLA-DRB4_01_03	0.7584097859327218	0.305
14_HLA-DRB5_01_01	0.8157349896480333	0.368
15_HLA-DPA1_01_03_DPB1_02_01	0.7510237510237509	0.233
15_HLA-DPA1_01_03_DPB1_03_01	0.7231057062675397	0.199
15_HLA-DPA1_01_03_DPB1_04_01	0.7934426229508198	0.308
15_HLA-DPA1_01_03_DPB1_04_02	0.789049919484702	0.231
15_HLA-DPA1_02_01_DPB1_01_01	0.6867316659601526	0.708
15_HLA-DPA1_02_01_DPB1_09_01	0.742653606411398	0.186
15_HLA-DPA1_02_01_DPB1_10_01	0.7080745341614907	0.657
15_HLA-DPA1_02_01_DPB1_13_01	0.6842948717948717	0.078
15_HLA-DPA1_02_01_DPB1_14_01	0.7191807798345805	0.172
15_HLA-DPA1_02_02_DPB1_05_01	0.719932716568545	0.186
15_HLA-DQA1_03_01_DQB1_03_02	0.7645914396887159	0.21
15_HLA-DRB1_01_02	0.7857961053837343	0.38
15_HLA-DRB1_03_01	0.9029239766081872	0.405
15_HLA-DRB1_04_01	0.803728638011393	0.356
15_HLA-DRB1_07_01	0.8766447368421053	0.485
15_HLA-DRB1_08_01	0.7267808836789901	0.244
15_HLA-DRB1_15_01	0.8394088669950739	0.4
15_HLA-DRB3_02_02	0.8845738942826321	0.365
15_HLA-DRB4_01_03	0.7661971830985915	0.339
15_HLA-DRB5_01_01	0.8256880733944953	0.408
16_HLA-DPA1_01_03_DPB1_02_01	0.7555762081784386	0.296
16_HLA-DPA1_01_03_DPB1_03_01	0.729119638826185	0.218
16_HLA-DPA1_01_03_DPB1_04_01	0.7655665192242258	0.352
16_HLA-DPA1_01_03_DPB1_04_02	0.7836198179979778	0.257
16_HLA-DPA1_02_01_DPB1_01_01	0.6807653575025177	0.112
16_HLA-DPA1_02_01_DPB1_09_01	0.73992673992674	0.178
16_HLA-DPA1_02_01_DPB1_10_01	0.7028086218158067	0.125
16_HLA-DPA1_02_01_DPB1_13_01	0.676416819012797	0.07
16_HLA-DPA1_02_01_DPB1_14_01	0.745	0.201
16_HLA-DPA1_02_02_DPB1_05_01	0.7221374045801526	0.705
16_HLA-DQA1_03_01_DQB1_03_02	0.7550776583034647	0.195
16_HLA-DRB1_01_02	0.7923076923076923	0.299
16_HLA-DRB1_03_01	0.9197080291970804	0.382
16_HLA-DRB1_04_01	0.8060220034742328	0.356
16_HLA-DRB1_07_01	0.8752260397830018	0.477
16_HLA-DRB1_08_01	0.7442273534635879	0.258
16_HLA-DRB1_15_01	0.8700834326579262	0.441
16_HLA-DRB3_02_02	0.8947368421052632	0.373
16_HLA-DRB4_01_03	0.7502590673575128	0.32
16_HLA-DRB5_01_01	0.8317460317460317	0.437
17_HLA-DPA1_01_03_DPB1_02_01	0.7536585365853657	0.305
17_HLA-DPA1_01_03_DPB1_03_01	0.7212863705972434	0.215
17_HLA-DPA1_01_03_DPB1_04_01	0.772013326987149	0.342
17_HLA-DPA1_01_03_DPB1_04_02	0.800557880055788	0.294
17_HLA-DPA1_02_01_DPB1_01_01	0.6813365933170336	0.647
17_HLA-DPA1_02_01_DPB1_09_01	0.7190476190476192	0.182
17_HLA-DPA1_02_01_DPB1_10_01	0.6943674976915974	0.175
17_HLA-DPA1_02_01_DPB1_13_01	0.6771463119709794	0.599
17_HLA-DPA1_02_01_DPB1_14_01	0.732899022801303	0.207
17_HLA-DPA1_02_02_DPB1_05_01	0.7067846607669617	0.644
17_HLA-DQA1_03_01_DQB1_03_02	0.7306791569086653	0.201
17_HLA-DRB1_01_02	0.7965260545905709	0.299
17_HLA-DRB1_03_01	0.9105691056910569	0.342
17_HLA-DRB1_04_01	0.8122205663189269	0.327
17_HLA-DRB1_07_01	0.883289124668435	0.41
17_HLA-DRB1_08_01	0.7278761061946903	0.263
17_HLA-DRB1_15_01	0.851520572450805	0.421
17_HLA-DRB3_02_02	0.8976157082748948	0.395
17_HLA-DRB4_01_03	0.7592137592137592	0.317
17_HLA-DRB5_01_01	0.7747252747252749	0.45
18_HLA-DPA1_01_03_DPB1_02_01	0.7525987525987526	0.335
18_HLA-DPA1_01_03_DPB1_03_01	0.7379553466509988	0.226
18_HLA-DPA1_01_03_DPB1_04_01	0.7827926657263753	0.367
18_HLA-DPA1_01_03_DPB1_04_02	0.803921568627451	0.323
18_HLA-DPA1_02_01_DPB1_01_01	0.679509632224168	0.134
18_HLA-DPA1_02_01_DPB1_09_01	0.7373271889400922	0.171
18_HLA-DPA1_02_01_DPB1_10_01	0.7014084507042253	0.524
18_HLA-DPA1_02_01_DPB1_13_01	0.6771300448430494	0.101
18_HLA-DPA1_02_01_DPB1_14_01	0.7340823970037452	0.229
18_HLA-DPA1_02_02_DPB1_05_01	0.717391304347826	0.222
18_HLA-DQA1_03_01_DQB1_03_02	0.7155963302752294	0.178
18_HLA-DRB1_01_02	0.7678883071553229	0.285
18_HLA-DRB1_03_01	0.9245647969052224	0.324
18_HLA-DRB1_04_01	0.8154696132596685	0.311
18_HLA-DRB1_07_01	0.8789473684210527	0.409
18_HLA-DRB1_08_01	0.7228177641653905	0.6
18_HLA-DRB1_15_01	0.898936170212766	0.432
18_HLA-DRB3_02_02	0.8830022075055187	0.342
18_HLA-DRB4_01_03	0.7542372881355933	0.652
18_HLA-DRB5_01_01	0.7959183673469389	0.486
19_HLA-DPA1_01_03_DPB1_02_01	0.7332185886402754	0.307
19_HLA-DPA1_01_03_DPB1_03_01	0.7224199288256228	0.177
19_HLA-DPA1_01_03_DPB1_04_01	0.7784577723378214	0.363
19_HLA-DPA1_01_03_DPB1_04_02	0.8112244897959183	0.322
19_HLA-DPA1_02_01_DPB1_01_01	0.67680608365019	0.131
19_HLA-DPA1_02_01_DPB1_09_01	0.7296137339055794	0.157
19_HLA-DPA1_02_01_DPB1_10_01	0.7108433734939759	0.182
19_HLA-DPA1_02_01_DPB1_13_01	0.6859504132231404	0.11
19_HLA-DPA1_02_01_DPB1_14_01	0.7581699346405228	0.24
19_HLA-DPA1_02_02_DPB1_05_01	0.7286245353159853	0.235
19_HLA-DQA1_03_01_DQB1_03_02	0.8275862068965518	0.239
19_HLA-DRB1_01_02	0.766355140186916	0.299
19_HLA-DRB1_03_01	0.9041916167664672	0.328
19_HLA-DRB1_04_01	0.8055077452667814	0.306
19_HLA-DRB1_07_01	0.8944723618090452	0.371
19_HLA-DRB1_08_01	0.7492957746478874	0.285
19_HLA-DRB1_15_01	0.8808664259927798	0.417
19_HLA-DRB3_02_02	0.8850174216027875	0.373
19_HLA-DRB4_01_03	0.7407407407407407	0.286
19_HLA-DRB5_01_01	0.8383233532934132	0.378
