# Supplementary material for: MHCII-peptide presentation: an assessment of the state-of-the-art prediction methods
Source: Front Immunol. 2024 Mar 12;15:1293706. doi: 10.3389/fimmu.2024.1293706 (PMC11027168; doi:10.3389/fimmu.2024.1293706)
Supplement: Supplementary file 4 [file DataSheet_4.zip › net4.0.txt]

HLA	F1	best_threshold(Score_EL)
11_HLA-DPA1_01_03_DPB1_02_01	0.7719298245614035	0.001506
11_HLA-DPA1_01_03_DPB1_03_01	0.9024390243902439	0.006763
11_HLA-DPA1_01_03_DPB1_04_01	0.7707509881422925	0.000144
11_HLA-DPA1_01_03_DPB1_04_02	0.8571428571428572	0.000499
11_HLA-DPA1_02_01_DPB1_01_01	0.7377049180327869	0.039384
11_HLA-DPA1_02_01_DPB1_09_01	0.8095238095238096	0.000511
11_HLA-DPA1_02_01_DPB1_10_01	0.8314606741573034	0.000248
11_HLA-DPA1_02_01_DPB1_13_01	0.9600000000000001	0.001337
11_HLA-DPA1_02_01_DPB1_14_01	0.8679245283018868	0.000297
11_HLA-DPA1_02_02_DPB1_05_01	0.8020565552699229	0.000922
11_HLA-DQA1_03_01_DQB1_03_02	0.7927927927927928	0.000278
11_HLA-DRB1_04_01	1.0	9.9e-05
11_HLA-DRB1_07_01	1.0	0.001329
11_HLA-DRB1_08_01	1.0	0.106275
11_HLA-DRB1_15_01	0.7317073170731707	8.1e-05
11_HLA-DRB3_02_02	1.0	0.000913
11_HLA-DRB4_01_03	1.0	0.001989
11_HLA-DRB5_01_01	0.6913580246913581	4.3e-05
12_HLA-DPA1_01_03_DPB1_02_01	0.8651685393258428	0.012765
12_HLA-DPA1_01_03_DPB1_03_01	0.9354838709677419	0.024453
12_HLA-DPA1_01_03_DPB1_04_01	0.8998073217726397	0.007809
12_HLA-DPA1_01_03_DPB1_04_02	0.8866995073891626	0.003247
12_HLA-DPA1_02_01_DPB1_01_01	0.7541766109785202	0.002394
12_HLA-DPA1_02_01_DPB1_09_01	0.8590604026845637	0.002093
12_HLA-DPA1_02_01_DPB1_10_01	0.8695652173913044	0.001389
12_HLA-DPA1_02_01_DPB1_13_01	0.8549618320610687	0.003071
12_HLA-DPA1_02_01_DPB1_14_01	0.830860534124629	0.001743
12_HLA-DPA1_02_02_DPB1_05_01	0.8134831460674158	0.005801
12_HLA-DQA1_03_01_DQB1_03_02	0.8147100424328146	0.000573
12_HLA-DRB1_01_02	0.890625	0.019522
12_HLA-DRB1_03_01	0.9306930693069307	0.055416
12_HLA-DRB1_04_01	0.8876404494382023	0.003719
12_HLA-DRB1_07_01	0.9693251533742332	0.040468
12_HLA-DRB1_08_01	0.9038461538461539	0.030603
12_HLA-DRB1_15_01	0.8913043478260869	0.034489
12_HLA-DRB3_02_02	0.9213483146067416	0.003002
12_HLA-DRB4_01_03	0.8409090909090909	0.002374
12_HLA-DRB5_01_01	0.8222222222222223	0.001171
13_HLA-DPA1_01_03_DPB1_02_01	0.8920570264765785	0.071556
13_HLA-DPA1_01_03_DPB1_03_01	0.9294755877034359	0.06067
13_HLA-DPA1_01_03_DPB1_04_01	0.9111411817771763	0.014487
13_HLA-DPA1_01_03_DPB1_04_02	0.9134948096885813	0.009422
13_HLA-DPA1_02_01_DPB1_01_01	0.7769953051643192	0.008057
13_HLA-DPA1_02_01_DPB1_09_01	0.8838174273858921	0.015799
13_HLA-DPA1_02_01_DPB1_10_01	0.8906752411575563	0.008191
13_HLA-DPA1_02_01_DPB1_13_01	0.8565022421524664	0.006594
13_HLA-DPA1_02_01_DPB1_14_01	0.8452982810920121	0.008603
13_HLA-DPA1_02_02_DPB1_05_01	0.8207822533566842	0.02058
13_HLA-DQA1_03_01_DQB1_03_02	0.842809364548495	0.001688
13_HLA-DRB1_01_02	0.9396825396825397	0.216439
13_HLA-DRB1_03_01	0.9459459459459458	0.220349
13_HLA-DRB1_04_01	0.9161290322580646	0.052513
13_HLA-DRB1_07_01	0.9655172413793103	0.179522
13_HLA-DRB1_08_01	0.8954423592493299	0.177024
13_HLA-DRB1_15_01	0.9565217391304349	0.084131
13_HLA-DRB3_02_02	0.9397590361445783	0.035312
13_HLA-DRB4_01_03	0.888888888888889	0.0415
13_HLA-DRB5_01_01	0.8387096774193548	0.132659
14_HLA-DPA1_01_03_DPB1_02_01	0.9295942720763722	0.051493
14_HLA-DPA1_01_03_DPB1_03_01	0.9315068493150686	0.070415
14_HLA-DPA1_01_03_DPB1_04_01	0.902281239359891	0.02285
14_HLA-DPA1_01_03_DPB1_04_02	0.9271636675235646	0.015861
14_HLA-DPA1_02_01_DPB1_01_01	0.7797979797979797	0.007257
14_HLA-DPA1_02_01_DPB1_09_01	0.8694550063371356	0.020307
14_HLA-DPA1_02_01_DPB1_10_01	0.8837696335078535	0.011191
14_HLA-DPA1_02_01_DPB1_13_01	0.8135168961201503	0.00728
14_HLA-DPA1_02_01_DPB1_14_01	0.851400730816078	0.013401
14_HLA-DPA1_02_02_DPB1_05_01	0.8278571428571428	0.027871
14_HLA-DQA1_03_01_DQB1_03_02	0.847422680412371	0.002131
14_HLA-DRB1_01_02	0.9509803921568627	0.255686
14_HLA-DRB1_03_01	0.9662162162162162	0.089561
14_HLA-DRB1_04_01	0.9381625441696113	0.176452
14_HLA-DRB1_07_01	0.9790697674418604	0.353156
14_HLA-DRB1_08_01	0.8781094527363185	0.070566
14_HLA-DRB1_15_01	0.965964343598055	0.176128
14_HLA-DRB3_02_02	0.9477020602218702	0.099343
14_HLA-DRB4_01_03	0.8963093145869947	0.055221
14_HLA-DRB5_01_01	0.8951048951048951	0.122466
15_HLA-DPA1_01_03_DPB1_02_01	0.9178794178794178	0.097548
15_HLA-DPA1_01_03_DPB1_03_01	0.9164504411001557	0.093094
15_HLA-DPA1_01_03_DPB1_04_01	0.8983780205230056	0.02531
15_HLA-DPA1_01_03_DPB1_04_02	0.919315403422983	0.018069
15_HLA-DPA1_02_01_DPB1_01_01	0.7873844480696031	0.015123
15_HLA-DPA1_02_01_DPB1_09_01	0.8725868725868727	0.02495
15_HLA-DPA1_02_01_DPB1_10_01	0.870626525630594	0.008982
15_HLA-DPA1_02_01_DPB1_13_01	0.8257080610021786	0.009432
15_HLA-DPA1_02_01_DPB1_14_01	0.8539920599911777	0.018677
15_HLA-DPA1_02_02_DPB1_05_01	0.8134377038486629	0.031869
15_HLA-DQA1_03_01_DQB1_03_02	0.8406091370558376	0.002028
15_HLA-DRB1_01_02	0.9304556354916067	0.365543
15_HLA-DRB1_03_01	0.9341317365269461	0.406819
15_HLA-DRB1_04_01	0.9027058146229132	0.213477
15_HLA-DRB1_07_01	0.9371231696813093	0.370822
15_HLA-DRB1_08_01	0.8685344827586208	0.13383
15_HLA-DRB1_15_01	0.8740245261984392	0.147649
15_HLA-DRB3_02_02	0.9252437703141928	0.065497
15_HLA-DRB4_01_03	0.9032967032967033	0.097585
15_HLA-DRB5_01_01	0.856353591160221	0.082276
16_HLA-DPA1_01_03_DPB1_02_01	0.9201773835920176	0.072113
16_HLA-DPA1_01_03_DPB1_03_01	0.9178255372945638	0.103371
16_HLA-DPA1_01_03_DPB1_04_01	0.8787989747345295	0.020947
16_HLA-DPA1_01_03_DPB1_04_02	0.9172205438066465	0.020108
16_HLA-DPA1_02_01_DPB1_01_01	0.7591836734693876	0.008398
16_HLA-DPA1_02_01_DPB1_09_01	0.8628318584070795	0.024952
16_HLA-DPA1_02_01_DPB1_10_01	0.8504594820384295	0.006794
16_HLA-DPA1_02_01_DPB1_13_01	0.8051282051282052	0.010041
16_HLA-DPA1_02_01_DPB1_14_01	0.8417329796640141	0.012457
16_HLA-DPA1_02_02_DPB1_05_01	0.8190045248868778	0.034416
16_HLA-DQA1_03_01_DQB1_03_02	0.8732782369146006	0.002868
16_HLA-DRB1_01_02	0.9478260869565218	0.272642
16_HLA-DRB1_03_01	0.9738766980146291	0.324156
16_HLA-DRB1_04_01	0.9241126070991432	0.230442
16_HLA-DRB1_07_01	0.9666366095581607	0.24174
16_HLA-DRB1_08_01	0.8770764119601328	0.196782
16_HLA-DRB1_15_01	0.9383647798742137	0.17447
16_HLA-DRB3_02_02	0.949516648764769	0.058584
16_HLA-DRB4_01_03	0.886107634543179	0.045605
16_HLA-DRB5_01_01	0.915702479338843	0.163497
17_HLA-DPA1_01_03_DPB1_02_01	0.9053254437869822	0.081669
17_HLA-DPA1_01_03_DPB1_03_01	0.9135338345864661	0.130471
17_HLA-DPA1_01_03_DPB1_04_01	0.8696088264794383	0.011659
17_HLA-DPA1_01_03_DPB1_04_02	0.9128697042366107	0.018618
17_HLA-DPA1_02_01_DPB1_01_01	0.7794117647058824	0.014105
17_HLA-DPA1_02_01_DPB1_09_01	0.8587896253602305	0.019583
17_HLA-DPA1_02_01_DPB1_10_01	0.8470847084708472	0.006268
17_HLA-DPA1_02_01_DPB1_13_01	0.8075117370892019	0.005883
17_HLA-DPA1_02_01_DPB1_14_01	0.8271821909783245	0.011117
17_HLA-DPA1_02_02_DPB1_05_01	0.8159057437407953	0.028869
17_HLA-DQA1_03_01_DQB1_03_02	0.8710462287104623	0.002108
17_HLA-DRB1_01_02	0.935897435897436	0.130622
17_HLA-DRB1_03_01	0.9712722298221613	0.338884
17_HLA-DRB1_04_01	0.9313099041533546	0.26568
17_HLA-DRB1_07_01	0.9696969696969697	0.248821
17_HLA-DRB1_08_01	0.8661870503597122	0.228563
17_HLA-DRB1_15_01	0.9538461538461539	0.204649
17_HLA-DRB3_02_02	0.9523809523809524	0.089498
17_HLA-DRB4_01_03	0.8944281524926687	0.037737
17_HLA-DRB5_01_01	0.8767908309455588	0.228586
18_HLA-DPA1_01_03_DPB1_02_01	0.9228886168910648	0.04533
18_HLA-DPA1_01_03_DPB1_03_01	0.9065155807365438	0.115783
18_HLA-DPA1_01_03_DPB1_04_01	0.8927444794952681	0.020546
18_HLA-DPA1_01_03_DPB1_04_02	0.895800933125972	0.013615
18_HLA-DPA1_02_01_DPB1_01_01	0.748031496062992	0.005273
18_HLA-DPA1_02_01_DPB1_09_01	0.8695652173913043	0.016357
18_HLA-DPA1_02_01_DPB1_10_01	0.8409506398537478	0.004144
18_HLA-DPA1_02_01_DPB1_13_01	0.8392857142857143	0.004975
18_HLA-DPA1_02_01_DPB1_14_01	0.8383937316356513	0.006873
18_HLA-DPA1_02_02_DPB1_05_01	0.829326923076923	0.02013
18_HLA-DQA1_03_01_DQB1_03_02	0.8587570621468926	0.001987
18_HLA-DRB1_01_02	0.9413919413919415	0.085478
18_HLA-DRB1_03_01	0.965931863727455	0.296328
18_HLA-DRB1_04_01	0.9447115384615384	0.134311
18_HLA-DRB1_07_01	0.9591280653950953	0.171651
18_HLA-DRB1_08_01	0.8800000000000001	0.236242
18_HLA-DRB1_15_01	0.9502762430939227	0.103628
18_HLA-DRB3_02_02	0.9255079006772009	0.058527
18_HLA-DRB4_01_03	0.8793565683646113	0.068142
18_HLA-DRB5_01_01	0.8743718592964823	0.158848
19_HLA-DPA1_01_03_DPB1_02_01	0.9336283185840707	0.056057
19_HLA-DPA1_01_03_DPB1_03_01	0.9205607476635514	0.061217
19_HLA-DPA1_01_03_DPB1_04_01	0.8790322580645161	0.008806
19_HLA-DPA1_01_03_DPB1_04_02	0.905982905982906	0.006653
19_HLA-DPA1_02_01_DPB1_01_01	0.7981651376146789	0.005329
19_HLA-DPA1_02_01_DPB1_09_01	0.8571428571428572	0.010772
19_HLA-DPA1_02_01_DPB1_10_01	0.8391608391608392	0.003188
19_HLA-DPA1_02_01_DPB1_13_01	0.8260869565217391	0.003437
19_HLA-DPA1_02_01_DPB1_14_01	0.8687782805429864	0.003807
19_HLA-DPA1_02_02_DPB1_05_01	0.8217391304347826	0.01346
19_HLA-DQA1_03_01_DQB1_03_02	0.9473684210526316	0.000887
19_HLA-DRB1_01_02	0.95625	0.153787
19_HLA-DRB1_03_01	0.9636363636363636	0.088366
19_HLA-DRB1_04_01	0.926829268292683	0.123315
19_HLA-DRB1_07_01	0.9595375722543353	0.323855
19_HLA-DRB1_08_01	0.8805460750853243	0.12945
19_HLA-DRB1_15_01	0.9457364341085271	0.209208
19_HLA-DRB3_02_02	0.9550173010380623	0.022462
19_HLA-DRB4_01_03	0.8552188552188551	0.009769
19_HLA-DRB5_01_01	0.8427672955974842	0.017616
HLA	F1	best_threshold(Score_EL)
11_HLA-DPA1_01_03_DPB1_02_01	0.7719298245614035	0.001506
11_HLA-DPA1_01_03_DPB1_03_01	0.9024390243902439	0.006763
11_HLA-DPA1_01_03_DPB1_04_01	0.7707509881422925	0.000144
11_HLA-DPA1_01_03_DPB1_04_02	0.8571428571428572	0.000499
11_HLA-DPA1_02_01_DPB1_01_01	0.7377049180327869	0.039384
11_HLA-DPA1_02_01_DPB1_09_01	0.8095238095238096	0.000511
11_HLA-DPA1_02_01_DPB1_10_01	0.8314606741573034	0.000248
11_HLA-DPA1_02_01_DPB1_13_01	0.9600000000000001	0.001337
11_HLA-DPA1_02_01_DPB1_14_01	0.8679245283018868	0.000297
11_HLA-DPA1_02_02_DPB1_05_01	0.8020565552699229	0.000922
11_HLA-DQA1_03_01_DQB1_03_02	0.7927927927927928	0.000278
11_HLA-DRB1_04_01	1.0	9.9e-05
11_HLA-DRB1_07_01	1.0	0.001329
11_HLA-DRB1_08_01	1.0	0.106275
11_HLA-DRB1_15_01	0.7317073170731707	8.1e-05
11_HLA-DRB3_02_02	1.0	0.000913
11_HLA-DRB4_01_03	1.0	0.001989
11_HLA-DRB5_01_01	0.6913580246913581	4.3e-05
12_HLA-DPA1_01_03_DPB1_02_01	0.8651685393258428	0.012765
12_HLA-DPA1_01_03_DPB1_03_01	0.9354838709677419	0.024453
12_HLA-DPA1_01_03_DPB1_04_01	0.8998073217726397	0.007809
12_HLA-DPA1_01_03_DPB1_04_02	0.8866995073891626	0.003247
12_HLA-DPA1_02_01_DPB1_01_01	0.7541766109785202	0.002394
12_HLA-DPA1_02_01_DPB1_09_01	0.8590604026845637	0.002093
12_HLA-DPA1_02_01_DPB1_10_01	0.8695652173913044	0.001389
12_HLA-DPA1_02_01_DPB1_13_01	0.8549618320610687	0.003071
12_HLA-DPA1_02_01_DPB1_14_01	0.830860534124629	0.001743
12_HLA-DPA1_02_02_DPB1_05_01	0.8134831460674158	0.005801
12_HLA-DQA1_03_01_DQB1_03_02	0.8147100424328146	0.000573
12_HLA-DRB1_01_02	0.890625	0.019522
12_HLA-DRB1_03_01	0.9306930693069307	0.055416
12_HLA-DRB1_04_01	0.8876404494382023	0.003719
12_HLA-DRB1_07_01	0.9693251533742332	0.040468
12_HLA-DRB1_08_01	0.9038461538461539	0.030603
12_HLA-DRB1_15_01	0.8913043478260869	0.034489
12_HLA-DRB3_02_02	0.9213483146067416	0.003002
12_HLA-DRB4_01_03	0.8409090909090909	0.002374
12_HLA-DRB5_01_01	0.8222222222222223	0.001171
13_HLA-DPA1_01_03_DPB1_02_01	0.8920570264765785	0.071556
13_HLA-DPA1_01_03_DPB1_03_01	0.9294755877034359	0.06067
13_HLA-DPA1_01_03_DPB1_04_01	0.9111411817771763	0.014487
13_HLA-DPA1_01_03_DPB1_04_02	0.9134948096885813	0.009422
13_HLA-DPA1_02_01_DPB1_01_01	0.7769953051643192	0.008057
13_HLA-DPA1_02_01_DPB1_09_01	0.8838174273858921	0.015799
13_HLA-DPA1_02_01_DPB1_10_01	0.8906752411575563	0.008191
13_HLA-DPA1_02_01_DPB1_13_01	0.8565022421524664	0.006594
13_HLA-DPA1_02_01_DPB1_14_01	0.8452982810920121	0.008603
13_HLA-DPA1_02_02_DPB1_05_01	0.8207822533566842	0.02058
13_HLA-DQA1_03_01_DQB1_03_02	0.842809364548495	0.001688
13_HLA-DRB1_01_02	0.9396825396825397	0.216439
13_HLA-DRB1_03_01	0.9459459459459458	0.220349
13_HLA-DRB1_04_01	0.9161290322580646	0.052513
13_HLA-DRB1_07_01	0.9655172413793103	0.179522
13_HLA-DRB1_08_01	0.8954423592493299	0.177024
13_HLA-DRB1_15_01	0.9565217391304349	0.084131
13_HLA-DRB3_02_02	0.9397590361445783	0.035312
13_HLA-DRB4_01_03	0.888888888888889	0.0415
13_HLA-DRB5_01_01	0.8387096774193548	0.132659
14_HLA-DPA1_01_03_DPB1_02_01	0.9295942720763722	0.051493
14_HLA-DPA1_01_03_DPB1_03_01	0.9315068493150686	0.070415
14_HLA-DPA1_01_03_DPB1_04_01	0.902281239359891	0.02285
14_HLA-DPA1_01_03_DPB1_04_02	0.9271636675235646	0.015861
14_HLA-DPA1_02_01_DPB1_01_01	0.7797979797979797	0.007257
14_HLA-DPA1_02_01_DPB1_09_01	0.8694550063371356	0.020307
14_HLA-DPA1_02_01_DPB1_10_01	0.8837696335078535	0.011191
14_HLA-DPA1_02_01_DPB1_13_01	0.8135168961201503	0.00728
14_HLA-DPA1_02_01_DPB1_14_01	0.851400730816078	0.013401
14_HLA-DPA1_02_02_DPB1_05_01	0.8278571428571428	0.027871
14_HLA-DQA1_03_01_DQB1_03_02	0.847422680412371	0.002131
14_HLA-DRB1_01_02	0.9509803921568627	0.255686
14_HLA-DRB1_03_01	0.9662162162162162	0.089561
14_HLA-DRB1_04_01	0.9381625441696113	0.176452
14_HLA-DRB1_07_01	0.9790697674418604	0.353156
14_HLA-DRB1_08_01	0.8781094527363185	0.070566
14_HLA-DRB1_15_01	0.965964343598055	0.176128
14_HLA-DRB3_02_02	0.9477020602218702	0.099343
14_HLA-DRB4_01_03	0.8963093145869947	0.055221
14_HLA-DRB5_01_01	0.8951048951048951	0.122466
15_HLA-DPA1_01_03_DPB1_02_01	0.9178794178794178	0.097548
15_HLA-DPA1_01_03_DPB1_03_01	0.9164504411001557	0.093094
15_HLA-DPA1_01_03_DPB1_04_01	0.8983780205230056	0.02531
15_HLA-DPA1_01_03_DPB1_04_02	0.919315403422983	0.018069
15_HLA-DPA1_02_01_DPB1_01_01	0.7873844480696031	0.015123
15_HLA-DPA1_02_01_DPB1_09_01	0.8725868725868727	0.02495
15_HLA-DPA1_02_01_DPB1_10_01	0.870626525630594	0.008982
15_HLA-DPA1_02_01_DPB1_13_01	0.8257080610021786	0.009432
15_HLA-DPA1_02_01_DPB1_14_01	0.8539920599911777	0.018677
15_HLA-DPA1_02_02_DPB1_05_01	0.8134377038486629	0.031869
15_HLA-DQA1_03_01_DQB1_03_02	0.8406091370558376	0.002028
15_HLA-DRB1_01_02	0.9304556354916067	0.365543
15_HLA-DRB1_03_01	0.9341317365269461	0.406819
15_HLA-DRB1_04_01	0.9027058146229132	0.213477
15_HLA-DRB1_07_01	0.9371231696813093	0.370822
15_HLA-DRB1_08_01	0.8685344827586208	0.13383
15_HLA-DRB1_15_01	0.8740245261984392	0.147649
15_HLA-DRB3_02_02	0.9252437703141928	0.065497
15_HLA-DRB4_01_03	0.9032967032967033	0.097585
15_HLA-DRB5_01_01	0.856353591160221	0.082276
16_HLA-DPA1_01_03_DPB1_02_01	0.9201773835920176	0.072113
16_HLA-DPA1_01_03_DPB1_03_01	0.9178255372945638	0.103371
16_HLA-DPA1_01_03_DPB1_04_01	0.8787989747345295	0.020947
16_HLA-DPA1_01_03_DPB1_04_02	0.9172205438066465	0.020108
16_HLA-DPA1_02_01_DPB1_01_01	0.7591836734693876	0.008398
16_HLA-DPA1_02_01_DPB1_09_01	0.8628318584070795	0.024952
16_HLA-DPA1_02_01_DPB1_10_01	0.8504594820384295	0.006794
16_HLA-DPA1_02_01_DPB1_13_01	0.8051282051282052	0.010041
16_HLA-DPA1_02_01_DPB1_14_01	0.8417329796640141	0.012457
16_HLA-DPA1_02_02_DPB1_05_01	0.8190045248868778	0.034416
16_HLA-DQA1_03_01_DQB1_03_02	0.8732782369146006	0.002868
16_HLA-DRB1_01_02	0.9478260869565218	0.272642
16_HLA-DRB1_03_01	0.9738766980146291	0.324156
16_HLA-DRB1_04_01	0.9241126070991432	0.230442
16_HLA-DRB1_07_01	0.9666366095581607	0.24174
16_HLA-DRB1_08_01	0.8770764119601328	0.196782
16_HLA-DRB1_15_01	0.9383647798742137	0.17447
16_HLA-DRB3_02_02	0.949516648764769	0.058584
16_HLA-DRB4_01_03	0.886107634543179	0.045605
16_HLA-DRB5_01_01	0.915702479338843	0.163497
17_HLA-DPA1_01_03_DPB1_02_01	0.9053254437869822	0.081669
17_HLA-DPA1_01_03_DPB1_03_01	0.9135338345864661	0.130471
17_HLA-DPA1_01_03_DPB1_04_01	0.8696088264794383	0.011659
17_HLA-DPA1_01_03_DPB1_04_02	0.9128697042366107	0.018618
17_HLA-DPA1_02_01_DPB1_01_01	0.7794117647058824	0.014105
17_HLA-DPA1_02_01_DPB1_09_01	0.8587896253602305	0.019583
17_HLA-DPA1_02_01_DPB1_10_01	0.8470847084708472	0.006268
17_HLA-DPA1_02_01_DPB1_13_01	0.8075117370892019	0.005883
17_HLA-DPA1_02_01_DPB1_14_01	0.8271821909783245	0.011117
17_HLA-DPA1_02_02_DPB1_05_01	0.8159057437407953	0.028869
17_HLA-DQA1_03_01_DQB1_03_02	0.8710462287104623	0.002108
17_HLA-DRB1_01_02	0.935897435897436	0.130622
17_HLA-DRB1_03_01	0.9712722298221613	0.338884
17_HLA-DRB1_04_01	0.9313099041533546	0.26568
17_HLA-DRB1_07_01	0.9696969696969697	0.248821
17_HLA-DRB1_08_01	0.8661870503597122	0.228563
17_HLA-DRB1_15_01	0.9538461538461539	0.204649
17_HLA-DRB3_02_02	0.9523809523809524	0.089498
17_HLA-DRB4_01_03	0.8944281524926687	0.037737
17_HLA-DRB5_01_01	0.8767908309455588	0.228586
18_HLA-DPA1_01_03_DPB1_02_01	0.9228886168910648	0.04533
18_HLA-DPA1_01_03_DPB1_03_01	0.9065155807365438	0.115783
18_HLA-DPA1_01_03_DPB1_04_01	0.8927444794952681	0.020546
18_HLA-DPA1_01_03_DPB1_04_02	0.895800933125972	0.013615
18_HLA-DPA1_02_01_DPB1_01_01	0.748031496062992	0.005273
18_HLA-DPA1_02_01_DPB1_09_01	0.8695652173913043	0.016357
18_HLA-DPA1_02_01_DPB1_10_01	0.8409506398537478	0.004144
18_HLA-DPA1_02_01_DPB1_13_01	0.8392857142857143	0.004975
18_HLA-DPA1_02_01_DPB1_14_01	0.8383937316356513	0.006873
18_HLA-DPA1_02_02_DPB1_05_01	0.829326923076923	0.02013
18_HLA-DQA1_03_01_DQB1_03_02	0.8587570621468926	0.001987
18_HLA-DRB1_01_02	0.9413919413919415	0.085478
18_HLA-DRB1_03_01	0.965931863727455	0.296328
18_HLA-DRB1_04_01	0.9447115384615384	0.134311
18_HLA-DRB1_07_01	0.9591280653950953	0.171651
18_HLA-DRB1_08_01	0.8800000000000001	0.236242
18_HLA-DRB1_15_01	0.9502762430939227	0.103628
18_HLA-DRB3_02_02	0.9255079006772009	0.058527
18_HLA-DRB4_01_03	0.8793565683646113	0.068142
18_HLA-DRB5_01_01	0.8743718592964823	0.158848
19_HLA-DPA1_01_03_DPB1_02_01	0.9336283185840707	0.056057
19_HLA-DPA1_01_03_DPB1_03_01	0.9205607476635514	0.061217
19_HLA-DPA1_01_03_DPB1_04_01	0.8790322580645161	0.008806
19_HLA-DPA1_01_03_DPB1_04_02	0.905982905982906	0.006653
19_HLA-DPA1_02_01_DPB1_01_01	0.7981651376146789	0.005329
19_HLA-DPA1_02_01_DPB1_09_01	0.8571428571428572	0.010772
19_HLA-DPA1_02_01_DPB1_10_01	0.8391608391608392	0.003188
19_HLA-DPA1_02_01_DPB1_13_01	0.8260869565217391	0.003437
19_HLA-DPA1_02_01_DPB1_14_01	0.8687782805429864	0.003807
19_HLA-DPA1_02_02_DPB1_05_01	0.8217391304347826	0.01346
19_HLA-DQA1_03_01_DQB1_03_02	0.9473684210526316	0.000887
19_HLA-DRB1_01_02	0.95625	0.153787
19_HLA-DRB1_03_01	0.9636363636363636	0.088366
19_HLA-DRB1_04_01	0.926829268292683	0.123315
19_HLA-DRB1_07_01	0.9595375722543353	0.323855
19_HLA-DRB1_08_01	0.8805460750853243	0.12945
19_HLA-DRB1_15_01	0.9457364341085271	0.209208
19_HLA-DRB3_02_02	0.9550173010380623	0.022462
19_HLA-DRB4_01_03	0.8552188552188551	0.009769
19_HLA-DRB5_01_01	0.8427672955974842	0.017616
