# Supplementary material for: MHCII-peptide presentation: an assessment of the state-of-the-art prediction methods
Source: Front Immunol. 2024 Mar 12;15:1293706. doi: 10.3389/fimmu.2024.1293706 (PMC11027168; doi:10.3389/fimmu.2024.1293706)
Supplement: Supplementary file 4 [file DataSheet_4.zip › net4.1.txt]

HLA	F1	best_threshold(Score_EL)
11_HLA-DPA1_01_03_DPB1_02_01	0.7787610619469026	0.001508
11_HLA-DPA1_01_03_DPB1_03_01	0.9156626506024096	0.00285
11_HLA-DPA1_01_03_DPB1_04_01	0.7880085653104925	0.000179
11_HLA-DPA1_01_03_DPB1_04_02	0.8771929824561403	0.0004
11_HLA-DPA1_02_01_DPB1_01_01	0.7192982456140351	0.04232
11_HLA-DPA1_02_01_DPB1_09_01	0.8108108108108109	0.000886
11_HLA-DPA1_02_01_DPB1_10_01	0.8	0.000148
11_HLA-DPA1_02_01_DPB1_13_01	0.9166666666666666	0.001334
11_HLA-DPA1_02_01_DPB1_14_01	0.8571428571428572	0.000366
11_HLA-DPA1_02_02_DPB1_05_01	0.7845303867403316	0.001159
11_HLA-DQA1_03_01_DQB1_03_02	0.7965116279069768	0.000223
11_HLA-DRB1_04_01	1.0	0.000103
11_HLA-DRB1_07_01	1.0	0.000738
11_HLA-DRB1_08_01	1.0	0.069984
11_HLA-DRB1_15_01	0.7142857142857143	5.2e-05
11_HLA-DRB3_02_02	1.0	0.000935
11_HLA-DRB4_01_03	0.8	0.000564
11_HLA-DRB5_01_01	0.6829268292682926	1.2e-05
12_HLA-DPA1_01_03_DPB1_02_01	0.8603988603988604	0.012986
12_HLA-DPA1_01_03_DPB1_03_01	0.9333333333333332	0.022118
12_HLA-DPA1_01_03_DPB1_04_01	0.9052631578947369	0.006439
12_HLA-DPA1_01_03_DPB1_04_02	0.888888888888889	0.002084
12_HLA-DPA1_02_01_DPB1_01_01	0.7673267326732672	0.002316
12_HLA-DPA1_02_01_DPB1_09_01	0.8888888888888888	0.004547
12_HLA-DPA1_02_01_DPB1_10_01	0.8859649122807018	0.001604
12_HLA-DPA1_02_01_DPB1_13_01	0.8507462686567164	0.004181
12_HLA-DPA1_02_01_DPB1_14_01	0.8494983277591973	0.003149
12_HLA-DPA1_02_02_DPB1_05_01	0.819672131147541	0.00408
12_HLA-DQA1_03_01_DQB1_03_02	0.8281938325991188	0.000654
12_HLA-DRB1_01_02	0.9147286821705427	0.018906
12_HLA-DRB1_03_01	0.9215686274509804	0.025376
12_HLA-DRB1_04_01	0.8944099378881988	0.024148
12_HLA-DRB1_07_01	0.968944099378882	0.040981
12_HLA-DRB1_08_01	0.8979591836734693	0.045068
12_HLA-DRB1_15_01	0.8913043478260869	0.029298
12_HLA-DRB3_02_02	0.9090909090909091	0.002665
12_HLA-DRB4_01_03	0.8421052631578947	0.000921
12_HLA-DRB5_01_01	0.8210526315789474	0.0005
13_HLA-DPA1_01_03_DPB1_02_01	0.896341463414634	0.059556
13_HLA-DPA1_01_03_DPB1_03_01	0.9378427787934187	0.068655
13_HLA-DPA1_01_03_DPB1_04_01	0.9087574507106831	0.020417
13_HLA-DPA1_01_03_DPB1_04_02	0.9057971014492754	0.018787
13_HLA-DPA1_02_01_DPB1_01_01	0.7867647058823529	0.009047
13_HLA-DPA1_02_01_DPB1_09_01	0.8897795591182364	0.014944
13_HLA-DPA1_02_01_DPB1_10_01	0.8780487804878049	0.009634
13_HLA-DPA1_02_01_DPB1_13_01	0.8771186440677967	0.007478
13_HLA-DPA1_02_01_DPB1_14_01	0.8591691995947315	0.009074
13_HLA-DPA1_02_02_DPB1_05_01	0.8288800454803865	0.017214
13_HLA-DQA1_03_01_DQB1_03_02	0.851851851851852	0.001792
13_HLA-DRB1_01_02	0.9463722397476341	0.194778
13_HLA-DRB1_03_01	0.9488054607508533	0.34509
13_HLA-DRB1_04_01	0.9019607843137255	0.057696
13_HLA-DRB1_07_01	0.9656488549618321	0.174454
13_HLA-DRB1_08_01	0.8907563025210085	0.218171
13_HLA-DRB1_15_01	0.9562289562289562	0.101196
13_HLA-DRB3_02_02	0.9345238095238095	0.017799
13_HLA-DRB4_01_03	0.9003436426116839	0.03492
13_HLA-DRB5_01_01	0.8416289592760181	0.050704
14_HLA-DPA1_01_03_DPB1_02_01	0.9322235434007135	0.043873
14_HLA-DPA1_01_03_DPB1_03_01	0.9400921658986174	0.081172
14_HLA-DPA1_01_03_DPB1_04_01	0.9037184594953519	0.016425
14_HLA-DPA1_01_03_DPB1_04_02	0.9252669039145909	0.030946
14_HLA-DPA1_02_01_DPB1_01_01	0.7990654205607477	0.014874
14_HLA-DPA1_02_01_DPB1_09_01	0.8729139922978176	0.02736
14_HLA-DPA1_02_01_DPB1_10_01	0.872617853560682	0.009414
14_HLA-DPA1_02_01_DPB1_13_01	0.8369152970922882	0.011289
14_HLA-DPA1_02_01_DPB1_14_01	0.8623408126137054	0.013577
14_HLA-DPA1_02_02_DPB1_05_01	0.8308440430705106	0.021281
14_HLA-DQA1_03_01_DQB1_03_02	0.8498467824310522	0.001836
14_HLA-DRB1_01_02	0.9487603305785124	0.403998
14_HLA-DRB1_03_01	0.967741935483871	0.125393
14_HLA-DRB1_04_01	0.9326047358834244	0.371351
14_HLA-DRB1_07_01	0.9767981438515081	0.352779
14_HLA-DRB1_08_01	0.8829516539440204	0.063286
14_HLA-DRB1_15_01	0.9614147909967845	0.147172
14_HLA-DRB3_02_02	0.9488372093023255	0.047616
14_HLA-DRB4_01_03	0.8987108655616943	0.122938
14_HLA-DRB5_01_01	0.8910411622276028	0.270633
15_HLA-DPA1_01_03_DPB1_02_01	0.9209302325581395	0.087352
15_HLA-DPA1_01_03_DPB1_03_01	0.9232365145228215	0.088151
15_HLA-DPA1_01_03_DPB1_04_01	0.8968968968968969	0.026596
15_HLA-DPA1_01_03_DPB1_04_02	0.9215565163681284	0.020352
15_HLA-DPA1_02_01_DPB1_01_01	0.8079690094078584	0.015724
15_HLA-DPA1_02_01_DPB1_09_01	0.8823529411764706	0.041495
15_HLA-DPA1_02_01_DPB1_10_01	0.8771358828315703	0.0095
15_HLA-DPA1_02_01_DPB1_13_01	0.8445424476295481	0.014484
15_HLA-DPA1_02_01_DPB1_14_01	0.8653846153846153	0.016317
15_HLA-DPA1_02_02_DPB1_05_01	0.8229342327150084	0.033414
15_HLA-DQA1_03_01_DQB1_03_02	0.8553191489361702	0.002676
15_HLA-DRB1_01_02	0.9282407407407407	0.215003
15_HLA-DRB1_03_01	0.9344457687723481	0.339551
15_HLA-DRB1_04_01	0.8939566704675029	0.150647
15_HLA-DRB1_07_01	0.9365351629502573	0.368668
15_HLA-DRB1_08_01	0.8695652173913044	0.074403
15_HLA-DRB1_15_01	0.8756875687568757	0.118286
15_HLA-DRB3_02_02	0.9217391304347826	0.061505
15_HLA-DRB4_01_03	0.9086859688195992	0.161047
15_HLA-DRB5_01_01	0.8465608465608465	0.0249
16_HLA-DPA1_01_03_DPB1_02_01	0.9227373068432672	0.071502
16_HLA-DPA1_01_03_DPB1_03_01	0.9211563731931668	0.168823
16_HLA-DPA1_01_03_DPB1_04_01	0.8813067150635209	0.017589
16_HLA-DPA1_01_03_DPB1_04_02	0.9232643118148599	0.021254
16_HLA-DPA1_02_01_DPB1_01_01	0.7759155803848541	0.011013
16_HLA-DPA1_02_01_DPB1_09_01	0.8739130434782609	0.030694
16_HLA-DPA1_02_01_DPB1_10_01	0.849604221635884	0.010864
16_HLA-DPA1_02_01_DPB1_13_01	0.8461538461538461	0.01413
16_HLA-DPA1_02_01_DPB1_14_01	0.8487084870848708	0.016413
16_HLA-DPA1_02_02_DPB1_05_01	0.8250330542089027	0.029152
16_HLA-DQA1_03_01_DQB1_03_02	0.8801054018445322	0.002148
16_HLA-DRB1_01_02	0.9437229437229437	0.28384
16_HLA-DRB1_03_01	0.9760166840458812	0.309082
16_HLA-DRB1_04_01	0.916923076923077	0.252431
16_HLA-DRB1_07_01	0.9666666666666667	0.402522
16_HLA-DRB1_08_01	0.8795698924731182	0.122272
16_HLA-DRB1_15_01	0.935361216730038	0.247524
16_HLA-DRB3_02_02	0.9506437768240343	0.052733
16_HLA-DRB4_01_03	0.886107634543179	0.05124
16_HLA-DRB5_01_01	0.915980230642504	0.094531
17_HLA-DPA1_01_03_DPB1_02_01	0.9084302325581395	0.058907
17_HLA-DPA1_01_03_DPB1_03_01	0.9131652661064426	0.114527
17_HLA-DPA1_01_03_DPB1_04_01	0.8719236564540432	0.011772
17_HLA-DPA1_01_03_DPB1_04_02	0.9259547934528448	0.015954
17_HLA-DPA1_02_01_DPB1_01_01	0.7986725663716814	0.018161
17_HLA-DPA1_02_01_DPB1_09_01	0.8714918759231906	0.027992
17_HLA-DPA1_02_01_DPB1_10_01	0.8529411764705882	0.008211
17_HLA-DPA1_02_01_DPB1_13_01	0.8383838383838385	0.011999
17_HLA-DPA1_02_01_DPB1_14_01	0.8363858363858365	0.01441
17_HLA-DPA1_02_02_DPB1_05_01	0.8243938280675974	0.027391
17_HLA-DQA1_03_01_DQB1_03_02	0.8658227848101265	0.002358
17_HLA-DRB1_01_02	0.9402597402597402	0.22628
17_HLA-DRB1_03_01	0.9726775956284153	0.33972
17_HLA-DRB1_04_01	0.9270998415213946	0.271817
17_HLA-DRB1_07_01	0.9697802197802198	0.294897
17_HLA-DRB1_08_01	0.8624641833810888	0.20409
17_HLA-DRB1_15_01	0.9503816793893131	0.205913
17_HLA-DRB3_02_02	0.9497964721845319	0.067992
17_HLA-DRB4_01_03	0.8992700729927007	0.038122
17_HLA-DRB5_01_01	0.8838526912181303	0.110828
18_HLA-DPA1_01_03_DPB1_02_01	0.9254807692307693	0.035626
18_HLA-DPA1_01_03_DPB1_03_01	0.9131652661064426	0.091198
18_HLA-DPA1_01_03_DPB1_04_01	0.899212598425197	0.020063
18_HLA-DPA1_01_03_DPB1_04_02	0.9101796407185629	0.00991
18_HLA-DPA1_02_01_DPB1_01_01	0.7568710359408034	0.007313
18_HLA-DPA1_02_01_DPB1_09_01	0.8802228412256267	0.016918
18_HLA-DPA1_02_01_DPB1_10_01	0.8512241054613936	0.00552
18_HLA-DPA1_02_01_DPB1_13_01	0.8414985590778098	0.006082
18_HLA-DPA1_02_01_DPB1_14_01	0.8521199586349535	0.009349
18_HLA-DPA1_02_02_DPB1_05_01	0.8379351740696277	0.020122
18_HLA-DQA1_03_01_DQB1_03_02	0.8659793814432991	0.001151
18_HLA-DRB1_01_02	0.9392265193370166	0.162583
18_HLA-DRB1_03_01	0.9664694280078895	0.233687
18_HLA-DRB1_04_01	0.941034897713598	0.158946
18_HLA-DRB1_07_01	0.9591280653950953	0.182851
18_HLA-DRB1_08_01	0.8884615384615384	0.077154
18_HLA-DRB1_15_01	0.9408450704225353	0.356103
18_HLA-DRB3_02_02	0.926829268292683	0.043225
18_HLA-DRB4_01_03	0.8851674641148325	0.024004
18_HLA-DRB5_01_01	0.8808290155440415	0.175916
19_HLA-DPA1_01_03_DPB1_02_01	0.9351230425055929	0.067844
19_HLA-DPA1_01_03_DPB1_03_01	0.9156626506024097	0.088525
19_HLA-DPA1_01_03_DPB1_04_01	0.8865435356200527	0.0074
19_HLA-DPA1_01_03_DPB1_04_02	0.9322033898305084	0.007697
19_HLA-DPA1_02_01_DPB1_01_01	0.8323699421965318	0.013309
19_HLA-DPA1_02_01_DPB1_09_01	0.88	0.019805
19_HLA-DPA1_02_01_DPB1_10_01	0.8442906574394464	0.003545
19_HLA-DPA1_02_01_DPB1_13_01	0.8677248677248677	0.005219
19_HLA-DPA1_02_01_DPB1_14_01	0.8819277108433735	0.006754
19_HLA-DPA1_02_02_DPB1_05_01	0.8367816091954023	0.018047
19_HLA-DQA1_03_01_DQB1_03_02	0.967032967032967	0.00122
19_HLA-DRB1_01_02	0.9592476489028213	0.226719
19_HLA-DRB1_03_01	0.9625	0.185883
19_HLA-DRB1_04_01	0.9250936329588014	0.169608
19_HLA-DRB1_07_01	0.9595375722543353	0.407753
19_HLA-DRB1_08_01	0.8841463414634145	0.046485
19_HLA-DRB1_15_01	0.9457364341085271	0.28197
19_HLA-DRB3_02_02	0.9488054607508534	0.020338
19_HLA-DRB4_01_03	0.865979381443299	0.014092
19_HLA-DRB5_01_01	0.8235294117647058	0.015167
