# Supplementary material for: MHCII-peptide presentation: an assessment of the state-of-the-art prediction methods
Source: Front Immunol. 2024 Mar 12;15:1293706. doi: 10.3389/fimmu.2024.1293706 (PMC11027168; doi:10.3389/fimmu.2024.1293706)
Supplement: Supplementary file 4 [file DataSheet_4.zip › smm.txt]

HLA	F1	best_threshold(1-log50k(aff))
12_HLA-DPA1_01_03_DPB1_02_01	0.781491002570694	0.29268232558599916
12_HLA-DPA1_02_01_DPB1_01_01	0.7122736418511066	0.05641411028464971
12_HLA-DQA1_03_01_DQB1_03_02	0.8085106382978724	0.1780644117681116
12_HLA-DRB1_03_01	0.9090909090909091	0.33745593404691954
12_HLA-DRB1_04_01	0.8603351955307263	0.352167045529189
12_HLA-DRB1_15_01	0.803921568627451	0.30984065748584255
12_HLA-DRB5_01_01	0.7706422018348623	0.1412778972368114
13_HLA-DPA1_01_03_DPB1_02_01	0.7855822550831794	0.3054571394206481
13_HLA-DPA1_02_01_DPB1_01_01	0.7037411526794742	0.12331429779997127
13_HLA-DQA1_03_01_DQB1_03_02	0.7847295864262991	0.18401404799252485
13_HLA-DRB1_03_01	0.9354838709677419	0.3362533172274438
13_HLA-DRB1_04_01	0.8252631578947369	0.35208359330171646
13_HLA-DRB1_15_01	0.8658536585365854	0.34056958802508763
13_HLA-DRB5_01_01	0.730593607305936	0.5590774136897496
14_HLA-DPA1_01_03_DPB1_02_01	0.7853509664292981	0.26590755080276607
14_HLA-DPA1_02_01_DPB1_01_01	0.7122257053291536	0.15665716581623368
14_HLA-DQA1_03_01_DQB1_03_02	0.7727708533077661	0.20338403521244197
14_HLA-DRB1_03_01	0.9372822299651569	0.3938694832350057
14_HLA-DRB1_04_01	0.8330494037478705	0.3749659808948228
14_HLA-DRB1_15_01	0.8680351906158357	0.36495082302095017
14_HLA-DRB5_01_01	0.8706896551724138	0.44173951142968093
15_HLA-DPA1_01_03_DPB1_02_01	0.776356418173798	0.28599922892614127
15_HLA-DPA1_02_01_DPB1_01_01	0.6982408660351828	0.8343996131778673
15_HLA-DQA1_03_01_DQB1_03_02	0.7924882629107982	0.2213464676672321
15_HLA-DRB1_03_01	0.9039812646370025	0.38523954015086714
15_HLA-DRB1_04_01	0.7909371781668383	0.35749402791225426
15_HLA-DRB1_15_01	0.819672131147541	0.34123477284027515
15_HLA-DRB5_01_01	0.8247978436657682	0.4317380509749733
16_HLA-DPA1_01_03_DPB1_02_01	0.7589410125406408	0.1944189851181486
16_HLA-DPA1_02_01_DPB1_01_01	0.7273530711444985	0.6384377847127609
16_HLA-DQA1_03_01_DQB1_03_02	0.7877358490566038	0.13555950701395225
16_HLA-DRB1_03_01	0.9049586776859504	0.3126285796828926
16_HLA-DRB1_04_01	0.7857546636517806	0.2944090872334896
16_HLA-DRB1_15_01	0.8446601941747571	0.348966983230691
16_HLA-DRB5_01_01	0.8412942989214176	0.38500102818457205
17_HLA-DPA1_01_03_DPB1_02_01	0.7688622754491018	0.19533241705301108
17_HLA-DPA1_02_01_DPB1_01_01	0.7100371747211895	0.6461441911424741
17_HLA-DQA1_03_01_DQB1_03_02	0.7568710359408034	0.14669314488506535
17_HLA-DRB1_04_01	0.7779369627507162	0.30395834978162095
17_HLA-DRB1_15_01	0.8354430379746836	0.3455625697161211
17_HLA-DRB5_01_01	0.7978436657681941	0.4070953405380948
18_HLA-DPA1_01_03_DPB1_02_01	0.7672131147540983	0.25666688489486056
18_HLA-DPA1_02_01_DPB1_01_01	0.6965517241379311	0.5716428870906161
18_HLA-DQA1_03_01_DQB1_03_02	0.7555555555555556	0.12418875065463597
18_HLA-DRB1_03_01	0.9182561307901907	0.2944090872334896
18_HLA-DRB1_04_01	0.7923250564334087	0.3179497806121848
18_HLA-DRB5_01_01	0.8020833333333333	0.4701054747897513
