# Supplementary material for: MHCII-peptide presentation: an assessment of the state-of-the-art prediction methods
Source: Front Immunol. 2024 Mar 12;15:1293706. doi: 10.3389/fimmu.2024.1293706 (PMC11027168; doi:10.3389/fimmu.2024.1293706)
Supplement: Supplementary file 7 [file Table_1.xls]

## Sheet: Supplementary Table  S1
Predictor	BACC	default threshold	best_BACC	best_threshold (BACC)	best_F1	best threshold（F1)
NetMHCIIpan-4.1	0.819	5（%Rank_EL）	0.85	20.14（%Rank_EL）	0.84	19.39（%Rank_EL）
NetMHCIIpan-4.0	0.838	10（%Rank_EL）	0.858	19.08（%Rank_EL）	0.833	16.40（%Rank_EL）
NetMHCIIpan-3.2	0.667	500nM	0.696	1602nM	0.718	0.205 (1-log50k(aff))
NetMHCII-2.3	0.731	500nM	0.742	1074nM	0.755	0.251(1-log50k(aff))
NetMHCII	0.678	500nM	0.72	1747nM	0.741	0.217(1-log50k(aff))
MixMHC2pred	0.889	20(rank)	0.908	8.68(rank)	0.906	11 (rank)
MHCnuggests	0.584	500nM	0.626	4805nM	0.688	0.1 (1-log50k(aff))
MHCII3D	0.503	500nM	0.552	2231nM	0.675	0.135(1-log50k(aff))
MARIA	0.69	95%percentile score	0.764	82.6%percentile score	0.772	88% (percentile scores)
IEDB consensus	/	1000nM	0.725	26(rank)	0.765	51 (percentile_rank)
BERTMHC	0.691	500nM	0.743	2852nM	0.759	0.21 (1-log50k(aff)）
