# Supplementary material for: MHCII-peptide presentation: an assessment of the state-of-the-art prediction methods
Source: Front Immunol. 2024 Mar 12;15:1293706. doi: 10.3389/fimmu.2024.1293706 (PMC11027168; doi:10.3389/fimmu.2024.1293706)
Supplement: Supplementary file 8 [file Table_2.xlsx]

## Sheet: Sheet1
DR			DP			DQ			All
Predictor	AUC	number of peptides(pos)	Predictor	AUC	number of peptides(pos)	Predictor	AUC	number of peptides(pos)	Predictor	AUC	number of peptides(pos)
MixMHC2pred	0.9555	20919	MixMHC2pred	0.9609	42898	MixMHC2pred	0.9408	2328	MixMHC2pred	0.9581	66145
NetMHCIIpan-4.1	0.9622	21103	NetMHCIIpan-4.1	0.9177	43463	NetMHCIIpan-4.1	0.8915	2495	NetMHCIIpan-4.0	0.9112	67061
NetMHCIIpan-4.0	0.963	21103	NetMHCIIpan-4.0	0.9089	43463	NetMHCIIpan-4.0	0.8899	2495	NetMHCIIpan-4.1	0.9155	67061
BERTMHC	N/A	0	BERTMHC	0.8198	43193	BERTMHC	0.8783	2335	BERTMHC	0.8229	45528
NetMHCII-2.3	0.8795	18802	NetMHCII-2.3	0.8039	30192	NetMHCII-2.3	0.881	2495	NetMHCII-2.3	0.826	51489
NetMHCIIpan-3.2	0.875	21103	NetMHCIIpan-3.2	0.7395	43463	NetMHCIIpan-3.2	0.7929	2069	NetMHCIIpan-3.2	0.7717	66635
NetMHCII	0.8848	8642	NetMHCII	0.7153	7988	NetMHCII	0.8362	2289	NetMHCII	0.7955	18919
IEDB consensus	0.8926	15306	IEDB consensus	0.6816	9762	IEDB consensus	0.6569	2193	IEDB consensus	0.801	27261
MHCnuggests	0.747	21103	MHCnuggests	0.648	43463	MHCnuggests	0.7027	2495	MHCnuggests	0.6768	67061
MARIA	0.8393	20995	MARIA	N/A	0	MARIA	0.8725	2482	MARIA	0.8401	23477
MHCII3D	0.519	21103	MHCII3D	N/A	0	MHCII3D	N/A	0	MHCII3D	0.519	21103
